# Supplementary material for: A Brake-Based Overground Gait Rehabilitation Device for Altering Propulsion Impulse Symmetry
Source: Sensors (Basel). 2021 Oct 5;21(19):6617. doi: 10.3390/s21196617 (PMC8512803; doi:10.3390/s21196617)
Supplement: Supplementary file 1 [file sensors-21-06617-s001.zip]

Archive with 263 entries (253 files):
- GPT animations/
- GPT animations/animations/
- GPT animations/animations/Healthy/
- GPT animations/animations/Healthy/Healthy Subject_c1_Pre-training_Trial_1.mp4
- GPT animations/animations/Healthy/Healthy Subject_c1_Pre-training_Trial_2.mp4
- GPT animations/animations/Healthy/Healthy Subject_c1_Pre-training_Trial_3.mp4
- GPT animations/animations/Healthy/Healthy Subject_c1_Pre-training_Trial_4.mp4
- GPT animations/animations/Healthy/Healthy Subject_c1_Pre-training_Trial_5.mp4
- GPT animations/animations/Healthy/Healthy Subject_c1_Pre-training_Trial_6.mp4
- GPT animations/animations/Healthy/Healthy Subject_C2_0_ BL_Trial_1.mp4
- GPT animations/animations/Healthy/Healthy Subject_C2_0_ BL_Trial_2.mp4
- GPT animations/animations/Healthy/Healthy Subject_C2_0_ BL_Trial_3.mp4
- GPT animations/animations/Healthy/Healthy Subject_C2_0_ BL_Trial_4.mp4
- GPT animations/animations/Healthy/Healthy Subject_C2_0_ BL_Trial_5.mp4
- GPT animations/animations/Healthy/Healthy Subject_C3_20_ BL_Trial_1.mp4
- GPT animations/animations/Healthy/Healthy Subject_C3_20_ BL_Trial_2.mp4
- GPT animations/animations/Healthy/Healthy Subject_C3_20_ BL_Trial_3.mp4
- GPT animations/animations/Healthy/Healthy Subject_C3_20_ BL_Trial_4.mp4
- GPT animations/animations/Healthy/Healthy Subject_C3_20_ BL_Trial_5.mp4
- GPT animations/animations/Healthy/Healthy Subject_C4_30_ BL_Trial_1.mp4
- GPT animations/animations/Healthy/Healthy Subject_C4_30_ BL_Trial_2.mp4
- GPT animations/animations/Healthy/Healthy Subject_C4_30_ BL_Trial_3.mp4
- GPT animations/animations/Healthy/Healthy Subject_C4_30_ BL_Trial_4.mp4
- GPT animations/animations/Healthy/Healthy Subject_C4_30_ BL_Trial_5.mp4
- GPT animations/animations/Healthy/Healthy Subject_C4_30_ BL_Trial_6.mp4
- GPT animations/animations/Healthy/Healthy Subject_C4_30_ BL_Trial_7.mp4
- GPT animations/animations/Healthy/Healthy Subject_C5_40_ BL_Trial_1.mp4
- GPT animations/animations/Healthy/Healthy Subject_C5_40_ BL_Trial_2.mp4
- GPT animations/animations/Healthy/Healthy Subject_C5_40_ BL_Trial_3.mp4
- GPT animations/animations/Healthy/Healthy Subject_C5_40_ BL_Trial_4.mp4
- GPT animations/animations/Healthy/Healthy Subject_C5_40_ BL_Trial_5.mp4
- GPT animations/animations/Healthy/Healthy Subject_C6_50_ BL_Trial_1.mp4
- GPT animations/animations/Healthy/Healthy Subject_C6_50_ BL_Trial_2.mp4
- GPT animations/animations/Healthy/Healthy Subject_C6_50_ BL_Trial_3.mp4
- GPT animations/animations/Healthy/Healthy Subject_C6_50_ BL_Trial_4.mp4
- GPT animations/animations/Healthy/Healthy Subject_C6_50_ BL_Trial_5.mp4
- GPT animations/animations/Healthy/Healthy Subject_C7_60_ BL_Trial_1.mp4
- GPT animations/animations/Healthy/Healthy Subject_C7_60_ BL_Trial_2.mp4
- GPT animations/animations/Healthy/Healthy Subject_C7_60_ BL_Trial_3.mp4
- GPT animations/animations/Healthy/Healthy Subject_C7_60_ BL_Trial_4.mp4
- GPT animations/animations/Healthy/Healthy Subject_C7_60_ BL_Trial_5.mp4
- GPT animations/animations/Healthy/Healthy Subject_C7_60_ BL_Trial_6.mp4
- GPT animations/animations/Healthy/Healthy Subject_c8_Post-training_Trial_1.mp4
- GPT animations/animations/Healthy/Healthy Subject_c8_Post-training_Trial_2.mp4
- GPT animations/animations/Healthy/Healthy Subject_c8_Post-training_Trial_3.mp4
- GPT animations/animations/Healthy/Healthy Subject_c8_Post-training_Trial_4.mp4
- GPT animations/animations/Healthy/Healthy Subject_c8_Post-training_Trial_5.mp4
- GPT animations/animations/Healthy/Healthy Subject_c8_Post-training_Trial_6.mp4
- GPT animations/animations/Healthy/Healthy Subject_c8_Post-training_Trial_7.mp4
- GPT animations/animations/Stroke/
- GPT animations/animations/Stroke/Stroke Subject_C2_0_ BL_Trial_1.mp4
- GPT animations/animations/Stroke/Stroke Subject_C2_0_ BL_Trial_10.mp4
- GPT animations/animations/Stroke/Stroke Subject_C2_0_ BL_Trial_11.mp4
- GPT animations/animations/Stroke/Stroke Subject_C2_0_ BL_Trial_12.mp4
- GPT animations/animations/Stroke/Stroke Subject_C2_0_ BL_Trial_2.mp4
- GPT animations/animations/Stroke/Stroke Subject_C2_0_ BL_Trial_3.mp4
- GPT animations/animations/Stroke/Stroke Subject_C2_0_ BL_Trial_4.mp4
- GPT animations/animations/Stroke/Stroke Subject_C2_0_ BL_Trial_5.mp4
- GPT animations/animations/Stroke/Stroke Subject_C2_0_ BL_Trial_6.mp4
- GPT animations/animations/Stroke/Stroke Subject_C2_0_ BL_Trial_7.mp4
- GPT animations/animations/Stroke/Stroke Subject_C2_0_ BL_Trial_8.mp4
- GPT animations/animations/Stroke/Stroke Subject_C2_0_ BL_Trial_9.mp4
- GPT animations/animations/Stroke/Stroke Subject_C3_20_ BL_Trial_1.mp4
- GPT animations/animations/Stroke/Stroke Subject_C3_20_ BL_Trial_2.mp4
- GPT animations/animations/Stroke/Stroke Subject_C3_20_ BL_Trial_3.mp4
- GPT animations/animations/Stroke/Stroke Subject_C3_20_ BL_Trial_4.mp4
- GPT animations/animations/Stroke/Stroke Subject_C3_20_ BL_Trial_5.mp4
- GPT animations/animations/Stroke/Stroke Subject_C3_20_ BL_Trial_6.mp4
- GPT animations/animations/Stroke/Stroke Subject_C4_30_ BL_Trial_1.mp4
- GPT animations/animations/Stroke/Stroke Subject_C4_30_ BL_Trial_2.mp4
- GPT animations/animations/Stroke/Stroke Subject_C4_30_ BL_Trial_3.mp4
- GPT animations/animations/Stroke/Stroke Subject_C4_30_ BL_Trial_4.mp4
- GPT animations/animations/Stroke/Stroke Subject_C4_30_ BL_Trial_5.mp4
- GPT animations/animations/Stroke/Stroke Subject_C4_30_ BL_Trial_6.mp4
- GPT animations/animations/Stroke/Stroke Subject_C4_30_ BL_Trial_7.mp4
- GPT animations/animations/Stroke/Stroke Subject_C5_40_ BL_Trial_1.mp4
- GPT animations/animations/Stroke/Stroke Subject_C5_40_ BL_Trial_2.mp4
- GPT animations/animations/Stroke/Stroke Subject_C5_40_ BL_Trial_3.mp4
- GPT animations/animations/Stroke/Stroke Subject_C5_40_ BL_Trial_4.mp4
- GPT animations/animations/Stroke/Stroke Subject_C5_40_ BL_Trial_5.mp4
- GPT animations/animations/Stroke/Stroke Subject_c8_Post-training_Trial_1.mp4
- GPT animations/animations/Stroke/Stroke Subject_c8_Post-training_Trial_2.mp4
- GPT animations/animations/Stroke/Stroke Subject_c8_Post-training_Trial_3.mp4
- GPT animations/animations/Stroke/Stroke Subject_c8_Post-training_Trial_4.mp4
- GPT animations/animations/Stroke/Stroke Subject_c8_Post-training_Trial_5.mp4
- GPT animations/code and data/
- GPT animations/code and data/animations.m
- GPT animations/code and data/Forces/
- GPT animations/code and data/Forces/BD 01.csv
- GPT animations/code and data/Forces/BD 02.csv
- GPT animations/code and data/Forces/BD 03.csv
- GPT animations/code and data/Forces/BD 04.csv
- GPT animations/code and data/Forces/BD 05.csv
- GPT animations/code and data/Forces/BD 06.csv
- GPT animations/code and data/Forces/BD 07.csv
- GPT animations/code and data/Forces/BD 08.csv
- GPT animations/code and data/Forces/BD 09.csv
- GPT animations/code and data/Forces/BD 10.csv
- GPT animations/code and data/Forces/BD 11.csv
- GPT animations/code and data/Forces/BD 12.csv
- GPT animations/code and data/Forces/BD 13.csv
- GPT animations/code and data/Forces/BD 14.csv
- GPT animations/code and data/Forces/BD 15.csv
- GPT animations/code and data/Forces/BD 16.csv
- GPT animations/code and data/Forces/BD 17.csv
- GPT animations/code and data/Forces/BD 18.csv
- GPT animations/code and data/Forces/BD 19.csv
- GPT animations/code and data/Forces/BD 20.csv
- GPT animations/code and data/Forces/BD 21.csv
- GPT animations/code and data/Forces/BD 22.csv
- GPT animations/code and data/Forces/BD 23.csv
- GPT animations/code and data/Forces/BD 24.csv
- GPT animations/code and data/Forces/BD 25.csv
- GPT animations/code and data/Forces/BD 26.csv
- GPT animations/code and data/Forces/BD 27.csv
- GPT animations/code and data/Forces/BD 28.csv
- GPT animations/code and data/Forces/BD 29.csv
- GPT animations/code and data/Forces/BD 30.csv
- GPT animations/code and data/Forces/BD 31.csv
- GPT animations/code and data/Forces/BD 32.csv
- GPT animations/code and data/Forces/BD 33.csv
- GPT animations/code and data/Forces/BD 34.csv
- GPT animations/code and data/Forces/BD 35.csv
- GPT animations/code and data/Forces/BD 36.csv
- GPT animations/code and data/Forces/BD 37.csv
- GPT animations/code and data/Forces/BD 38.csv
- GPT animations/code and data/Forces/BD 42.csv
- GPT animations/code and data/Forces/BD 43.csv
- GPT animations/code and data/import_forces.m
- GPT animations/code and data/import_markers.m
- GPT animations/code and data/saveddata.mat
- GPT animations/code and data/stroke_data/
- GPT animations/code and data/stroke_data/Force/
- GPT animations/code and data/stroke_data/Force/TR 01.csv
- GPT animations/code and data/stroke_data/Force/TR 02.csv
- GPT animations/code and data/stroke_data/Force/TR 03.csv
- GPT animations/code and data/stroke_data/Force/TR 04.csv
- GPT animations/code and data/stroke_data/Force/TR 05.csv
- GPT animations/code and data/stroke_data/Force/TR 06.csv
- GPT animations/code and data/stroke_data/Force/TR 07.csv
- GPT animations/code and data/stroke_data/Force/TR 08.csv
- GPT animations/code and data/stroke_data/Force/TR 09.csv
- GPT animations/code and data/stroke_data/Force/TR 10.csv
- GPT animations/code and data/stroke_data/Force/TR 11.csv
- GPT animations/code and data/stroke_data/Force/TR 12.csv
- GPT animations/code and data/stroke_data/Force/TR 13.csv
- GPT animations/code and data/stroke_data/Force/TR 14.csv
- GPT animations/code and data/stroke_data/Force/TR 15.csv
- GPT animations/code and data/stroke_data/Force/TR 16.csv
- GPT animations/code and data/stroke_data/Force/TR 17.csv
- GPT animations/code and data/stroke_data/Force/TR 18.csv
- GPT animations/code and data/stroke_data/Force/TR 19.csv
- GPT animations/code and data/stroke_data/Force/TR 20.csv
- GPT animations/code and data/stroke_data/Force/TR 21.csv
- GPT animations/code and data/stroke_data/Force/TR 22.csv
- GPT animations/code and data/stroke_data/Force/TR 23.csv
- GPT animations/code and data/stroke_data/Force/TR 24.csv
- GPT animations/code and data/stroke_data/Force/TR 25.csv
- GPT animations/code and data/stroke_data/Force/TR 26.csv
- GPT animations/code and data/stroke_data/Force/TR 27.csv
- GPT animations/code and data/stroke_data/Force/TR 28.csv
- GPT animations/code and data/stroke_data/Force/TR 29.csv
- GPT animations/code and data/stroke_data/Force/TR 30.csv
- GPT animations/code and data/stroke_data/Force/TR 31.csv
- GPT animations/code and data/stroke_data/Force/TR 33.csv
- GPT animations/code and data/stroke_data/Force/TR 34.csv
- GPT animations/code and data/stroke_data/Force/TR 35.csv
- GPT animations/code and data/stroke_data/Force/TR 36.csv
- GPT animations/code and data/stroke_data/forcedata.mat
- GPT animations/code and data/stroke_data/forcedata13.mat
- GPT animations/code and data/stroke_data/forcedata24.mat
- GPT animations/code and data/stroke_data/ForceTraces.mat
- GPT animations/code and data/stroke_data/healthy_PorpPropImp.mat
- GPT animations/code and data/stroke_data/NotNormalFT.mat
- GPT animations/code and data/stroke_data/saveddata.mat
- GPT animations/code and data/stroke_data/Stroke_PorpPropImp.mat
- GPT animations/code and data/stroke_data/TheData.mat
- GPT animations/code and data/stroke_data/Trajectory/
- GPT animations/code and data/stroke_data/Trajectory/stroke_traj.mat
- GPT animations/code and data/stroke_data/Trajectory/TR 01.csv
- GPT animations/code and data/stroke_data/Trajectory/TR 02.csv
- GPT animations/code and data/stroke_data/Trajectory/TR 03.csv
- GPT animations/code and data/stroke_data/Trajectory/TR 04.csv
- GPT animations/code and data/stroke_data/Trajectory/TR 05.csv
- GPT animations/code and data/stroke_data/Trajectory/TR 06.csv
- GPT animations/code and data/stroke_data/Trajectory/TR 07.csv
- GPT animations/code and data/stroke_data/Trajectory/TR 08.csv
- GPT animations/code and data/stroke_data/Trajectory/TR 09.csv
- GPT animations/code and data/stroke_data/Trajectory/TR 10.csv
- GPT animations/code and data/stroke_data/Trajectory/TR 11.csv
- GPT animations/code and data/stroke_data/Trajectory/TR 12.csv
- GPT animations/code and data/stroke_data/Trajectory/TR 13.csv
- GPT animations/code and data/stroke_data/Trajectory/TR 14.csv
- GPT animations/code and data/stroke_data/Trajectory/TR 15.csv
- GPT animations/code and data/stroke_data/Trajectory/TR 16.csv
- GPT animations/code and data/stroke_data/Trajectory/TR 17.csv
- GPT animations/code and data/stroke_data/Trajectory/TR 18.csv
- GPT animations/code and data/stroke_data/Trajectory/TR 19.csv
- GPT animations/code and data/stroke_data/Trajectory/TR 20.csv
- GPT animations/code and data/stroke_data/Trajectory/TR 21.csv
- GPT animations/code and data/stroke_data/Trajectory/TR 22.csv
- GPT animations/code and data/stroke_data/Trajectory/TR 23.csv
- GPT animations/code and data/stroke_data/Trajectory/TR 24.csv
- GPT animations/code and data/stroke_data/Trajectory/TR 25.csv
- GPT animations/code and data/stroke_data/Trajectory/TR 26.csv
- GPT animations/code and data/stroke_data/Trajectory/TR 27.csv
- GPT animations/code and data/stroke_data/Trajectory/TR 28.csv
- GPT animations/code and data/stroke_data/Trajectory/TR 29.csv
- GPT animations/code and data/stroke_data/Trajectory/TR 30.csv
- GPT animations/code and data/stroke_data/Trajectory/TR 32.csv
- GPT animations/code and data/stroke_data/Trajectory/TR 33.csv
- GPT animations/code and data/stroke_data/Trajectory/TR 34.csv
- GPT animations/code and data/stroke_data/Trajectory/TR 35.csv
- GPT animations/code and data/stroke_data/Trajectory/TR 36.csv
- GPT animations/code and data/Trajectories/
- GPT animations/code and data/Trajectories/BD 01.csv
- GPT animations/code and data/Trajectories/BD 02.csv
- GPT animations/code and data/Trajectories/BD 03.csv
- GPT animations/code and data/Trajectories/BD 04.csv
- GPT animations/code and data/Trajectories/BD 05.csv
- GPT animations/code and data/Trajectories/BD 06.csv
- GPT animations/code and data/Trajectories/BD 07.csv
- GPT animations/code and data/Trajectories/BD 08.csv
- GPT animations/code and data/Trajectories/BD 09.csv
- GPT animations/code and data/Trajectories/BD 10.csv
- GPT animations/code and data/Trajectories/BD 11.csv
- GPT animations/code and data/Trajectories/BD 12.csv
- GPT animations/code and data/Trajectories/BD 13.csv
- GPT animations/code and data/Trajectories/BD 14.csv
- GPT animations/code and data/Trajectories/BD 15.csv
- GPT animations/code and data/Trajectories/BD 16.csv
- GPT animations/code and data/Trajectories/BD 17.csv
- GPT animations/code and data/Trajectories/BD 18.csv
- GPT animations/code and data/Trajectories/BD 19.csv
- GPT animations/code and data/Trajectories/BD 20.csv
- GPT animations/code and data/Trajectories/BD 21.csv
- GPT animations/code and data/Trajectories/BD 22.csv
- GPT animations/code and data/Trajectories/BD 23.csv
- GPT animations/code and data/Trajectories/BD 24.csv
- GPT animations/code and data/Trajectories/BD 25.csv
- GPT animations/code and data/Trajectories/BD 26.csv
- GPT animations/code and data/Trajectories/BD 27.csv
- GPT animations/code and data/Trajectories/BD 28.csv
- GPT animations/code and data/Trajectories/BD 29.csv
- GPT animations/code and data/Trajectories/BD 30.csv
- GPT animations/code and data/Trajectories/BD 31.csv
- GPT animations/code and data/Trajectories/BD 32.csv
- GPT animations/code and data/Trajectories/BD 33.csv
- GPT animations/code and data/Trajectories/BD 34.csv
- GPT animations/code and data/Trajectories/BD 35.csv
- GPT animations/code and data/Trajectories/BD 36.csv
- GPT animations/code and data/Trajectories/BD 37.csv
- GPT animations/code and data/Trajectories/BD 38.csv
- GPT animations/code and data/Trajectories/BD 39.csv
- GPT animations/code and data/Trajectories/BD 40.csv
- GPT animations/code and data/Trajectories/BD 41.csv
- GPT animations/code and data/Trajectories/BD 42.csv
- GPT animations/code and data/Trajectories/BD 43.csv
- GPT animations/code and data/Trajectories/BD 44.csv
- GPT animations/code and data/Trajectories/BD 45.csv
- GPT animations/code and data/Trajectories/BD 46.csv
- GPT animations/code and data/Trajectories/traj.mat
- GPT animations/readme.txt
