# Supplementary material for: A Brake-Based Overground Gait Rehabilitation Device for Altering Propulsion Impulse Symmetry
Source: Sensors (Basel). 2021 Oct 5;21(19):6617. doi: 10.3390/s21196617 (PMC8512803; doi:10.3390/s21196617)
Supplement: Supplementary file 1 [file sensors-21-06617-s001.zip › GPT animations/code and data/animations.m]

clear;
global playback_speed draw_vector to_save figure_path
playback_speed = 1; % e.g., 0.5 to make animation slower
draw_vector = 1; % draw vector on the ground plane to indicate APGRF
to_save = 0; % to save the animations into video files

if ~strcmp(computer, 'MACI64')
    figure_path = 'D:/Repos/';
else
    figure_path = '/Users/siyaohu/';
end

%% process csv files into mat format
process_data()  

%% plot animations
names = cell(9,1);
names{1} = 'c1_Pre-training'; names{end} = 'c8_Post-training';
for i = 2:8
    if i>3
    names{i} = ['C', num2str(i-1), '_',num2str(i*10-20), '% BL'];
    else
        names{i} = ['C', num2str(i), '_',num2str(i*10-20), '% BL'];
    end
end

load 'Trajectories/traj.mat'
prev_cond = 0;
trial_num = 0;
for i = 1:numel(traj)
    cond = traj{i}.cond;
    if cond ~= prev_cond
        trial_num = 1;
    else
        trial_num = trial_num+1;
    end
    animate_healthy(traj{i}, names{cond}, trial_num);
    prev_cond = cond;
    break
end

load 'stroke_data/Trajectory/stroke_traj.mat'
prev_cond = 0;
trial_num = 0;
for i = 1:numel(traj)
    cond = traj{i}.cond;
    if cond ~= prev_cond
        trial_num = 1;
    else
        trial_num = trial_num+1;
    end
    animate_stroke(traj{i}, names{cond}, trial_num);
    prev_cond = cond;
    break
end

%% This function loads raw data and pre-processes it 
function process_data() 
    % data from the healthy participant

    load 'saveddata.mat' 
    % ConditionList: first column is trial number, second column is the
    % condition number (e.g., 0%BL, 20%BL, etc.)
    
    d = 'Trajectories/';
    dd = dir([d, '*.csv']);
    traj = cell(1, numel(dd));
    for i = 1:numel(dd)
        trial_num = str2double(dd(i).name(4:5));  % BD xx.csv -> trial number is xx
        traj{i} = import_markers([d, dd(i).name]);
        if exist(['Forces/', dd(i).name], 'file') % find the corresponding force plate readings file
            traj{i}.f = import_forces(['Forces/', dd(i).name]);
        else
            traj{i}.f = [];
        end
        
        traj{i}.lfmat = [];
        traj{i}.rfmat = [];
        
        traj{i}.trial_num = trial_num;
        traj{i}.cond = ConditionList(ConditionList(:,1)==trial_num, 2); 
    end
    save('Trajectories/traj.mat', 'traj')   
    
    % data from the stroke participant
    load 'stroke_data/saveddata.mat'
    load 'stroke_data/forcedata.mat'
    d = 'stroke_data/Trajectory/';
    dd = dir([d, '*.csv']);
    traj = cell(1, numel(dd));
    for i = 1:numel(dd)
        trial_num = str2double(dd(i).name(4:5));
        traj{i} = import_markers([d, dd(i).name]);
        if exist(['stroke_data/Force/', dd(i).name], 'file')
            traj{i}.f = import_forces(['stroke_data/Force/', dd(i).name]);
        else
            traj{i}.f = [];
        end
        
        traj{i}.lfmat = forcedata{trial_num, 4};
        traj{i}.rfmat = forcedata{trial_num, 3};

        traj{i}.trial_num = trial_num;
        traj{i}.cond = ConditionList(ConditionList(:,1)==trial_num, 2);
        if traj{i}.cond == 1 % hardcoded condition change. no pre-training, only 0BL
            traj{i}.cond = 2;
        end
    end
    save('stroke_data/Trajectory/stroke_traj.mat', 'traj')
end

%%
function animate(traj, left_idx, right_idx, l_color, r_color, filename)
    global playback_speed draw_vector to_save
    
    if nargin < 6
        filename = '';
    end
    
    tmp = traj.markers(:, 1:3:end); tmp = tmp(:); tmp(isnan(tmp)) = [];
    xc = mean(tmp); 
    tmp = traj.markers(:, 2:3:end);tmp = tmp(:); tmp(isnan(tmp)) = [];
    ymin = min(tmp); ymax = max(tmp);
    tmp = traj.markers(:, 3:3:end);tmp = tmp(:); tmp(isnan(tmp)) = [];
    zmin = min(tmp); zmax = max(tmp);

    figure(1);clf; hold on
    hlm = scatter3(traj.markers(1, 1:3:15), traj.markers(1, 2:3:15), traj.markers(1, 3:3:15), 20, l_color, 'filled');
    hrm = scatter3(traj.markers(1, 16:3:30), traj.markers(1, 17:3:30), traj.markers(1, 18:3:30), 20, r_color, 'filled');
    hll = line(traj.markers(1, 1:3:15), traj.markers(1, 2:3:15), traj.markers(1, 3:3:15), 'color', l_color);
    hrl = line(traj.markers(1, 16:3:30), traj.markers(1, 17:3:30), traj.markers(1, 18:3:30), 'color', r_color);
    
    tmp = strsplit(filename, '/'); 
    tmp = strsplit(tmp{3}, '_');
    title([tmp{1}, ', ', tmp{3}, ', Trial ', tmp{5}])
    
    fill3([xc-0.5, xc-0.5, xc+0.5, xc+0.5], [ymin-0.2, ymax+0.2, ymax+0.2, ymin-0.2], [0,0,0,0], [0.2,0.2,0.2], 'FaceAlpha', 0.2)
    view(45,33)
    axis equal; grid on
    xlabel('x (m)'); ylabel('y (m)'); zlabel('z (m)')
    xlim([xc-0.5, xc+0.5]); ylim([ymin-0.2, ymax+0.2]); zlim([zmin-0.2, zmax+0.2]);
        
    figure(2);clf;hold on
    hl = nan(3,1);
    hr = nan(3,1);
    ylbs = {'AP-GRF (N)', 'Side direction force (N)', 'Vertical force (N)'};
    ref = [-1,-1,1];
    if ~isempty(traj.f)
        for j = 1:3
            subplot(3,2,j*2-1); hold on; grid on
            if ~isnan(left_idx)
                hl(j) = line(traj.f.time(1:2), traj.f.force(1:2,left_idx(j))*ref(j), 'color', l_color);
                tmp = [min(traj.f.force(:,left_idx(j))), max(traj.f.force(:,left_idx(j)))];
                di = diff(tmp);
                xlim([traj.f.time(1), traj.f.time(end)]); ylim(sort([tmp(1)-di/10, tmp(2)+di/10]*ref(j)))
            end
            if (j==1)
                title('left leg forces')
            end
            ylabel(ylbs{j})
            subplot(3,2,j*2); hold on; grid on
            if ~isnan(right_idx)
                hr(j) = line(traj.f.time(1:2), traj.f.force(1:2,right_idx(j))*ref(j), 'color', r_color);
                tmp = [min(traj.f.force(:,right_idx(j))), max(traj.f.force(:,right_idx(j)))];
                di = diff(tmp);
                xlim([traj.f.time(1), traj.f.time(end)]); ylim(sort([tmp(1)-di/10, tmp(2)+di/10]*ref(j)))
            end
            if (j==1)
                title('right leg forces')
            end
        end
        
        figure(1);
        if draw_vector
            if ~isnan(left_idx)
                hvl = quiver3(traj.markers(1, 13), traj.markers(1, 14), traj.markers(1, 15), 0, 0, 0, 0.01, 'linewidth', 2, 'color', l_color);
            end
            if ~isnan(right_idx)
                hvr = quiver3(traj.markers(1, 28), traj.markers(1, 29), traj.markers(1, 30), 0, 0, 0, 0.01, 'linewidth', 2, 'color', r_color);
            end
        end
    end
    
    figure(1)
    if l_color=='r'
        legend([hlm, hrm], 'Resisted leg', 'Unresisted leg', 'Location', 'Northwest')
    else
        legend([hrm, hlm], 'Resisted leg', 'Unresisted leg', 'Location', 'Northwest')
    end
      
    if to_save
        vid = VideoWriter(filename, 'MPEG-4');
        vid.FrameRate = 100;
        vid.Quality = 60;
        open(vid)
        figure(1);
        frame = getframe(gcf);
        writeVideo(vid, frame);
    else
        pause(0.01 / playback_speed);
    end
    
    for j = 2:numel(traj.time)
        set(hlm, 'xdata', traj.markers(j, 1:3:15), 'ydata', traj.markers(j, 2:3:15), 'zdata', traj.markers(j, 3:3:15))
        set(hrm, 'xdata', traj.markers(j, 16:3:30), 'ydata', traj.markers(j, 17:3:30), 'zdata', traj.markers(j, 18:3:30))
        set(hll, 'xdata', traj.markers(j, 1:3:15), 'ydata', traj.markers(j, 2:3:15), 'zdata', traj.markers(j, 3:3:15))
        set(hrl, 'xdata', traj.markers(j, 16:3:30), 'ydata', traj.markers(j, 17:3:30), 'zdata', traj.markers(j, 18:3:30))
        
        if ~isempty(traj.f)
%             idx = sum(traj.f.time < traj.time(j));  % actually same as below
            idx = (j-1)*10;
            
            for k = 1:3
                if ~isnan(left_idx)
                    set(hl(k), 'xdata', traj.f.time(1:idx), 'ydata',  traj.f.force(1:idx,left_idx(k))*ref(k))
                end
                if ~isnan(right_idx)
                    set(hr(k), 'xdata', traj.f.time(1:idx), 'ydata',  traj.f.force(1:idx,right_idx(k))*ref(k))
                end
            end
            
            if draw_vector
                if ~isnan(left_idx)
                    set(hvl, 'xdata', traj.markers(j, 13), 'ydata', traj.markers(j, 14), 'zdata', traj.markers(j, 15),...
                        'udata', 0, 'vdata', traj.f.force(idx,left_idx(1)), 'wdata', 0);
                end
                if ~isnan(right_idx)
                    set(hvr, 'xdata', traj.markers(j, 28), 'ydata', traj.markers(j, 29), 'zdata', traj.markers(j, 30),...
                        'udata', 0, 'vdata', traj.f.force(idx,right_idx(1)), 'wdata', 0);
                end
            end
        end
        
        if to_save
            frame = getframe(gcf);
            writeVideo(vid, frame);
        else
            pause(0.01 / playback_speed)
        end
    end
    
    if to_save
        close(vid)
    end
    
end

function [traj, idx] = clean(traj, fmat)
    idx = [];
    if ~isempty(fmat)
        for i = 1:4
            tmp = traj.f.force(:,(1:3) + (i-1)*3);
            [idsl,idel,t1] = findsignal(tmp(:,3), fmat(:,3));
            if (t1<1)
                idx = (1:3) + (i-1)*3;
                traj.f.force(1:idsl-1,idx) = 0;
                traj.f.force(idel+1:end, idx) = 0;
                
                if i>=3
                    traj.f.force(:, idx(1:2)) = traj.f.force(:, idx(2:-1:1));
                    if i==4
                        traj.f.force(:, idx(1:2)) = - traj.f.force(:, idx(1:2));
                    end
                end
                break
            end
        end
    end
end


function animate_stroke(traj, name, trial_n)  
    global figure_path
    if isempty(traj.lfmat) && isempty(traj.rfmat)
        left_idx = [];
        right_idx = [];
    else
        [traj, left_idx] = clean(traj, traj.lfmat);
        [traj, right_idx] = clean(traj, traj.rfmat);

        if ~isempty(traj.f)
            if traj.time(1) - traj.f.time(1) > 0
                idx = traj.f.time < traj.time(1);
                traj.f.time(idx) = [];
                traj.f.force(idx, :) = [];
            end
        end
    end
    
    animate(traj, left_idx, right_idx, 'r', 'b', [figure_path, 'Stroke Subject_', name, '_Trial_', num2str(trial_n)]);
    return


  
end


function animate_healthy(traj, name, trial_n)
    global figure_path
    if ~isempty(traj.f)
        if traj.time(1) - traj.f.time(1) > 0
            idx = traj.f.time < traj.time(1);
            traj.f.time(idx) = [];
            traj.f.force(idx, :) = [];
        end
        idx = find(traj.f.force(:, 3) < 0, 1, 'first');
        idx = find(traj.time > traj.f.time(idx), 1, 'first');
        [~, idx] = max(traj.markers(idx, [15, 30]));
        if idx==1 % left leg -> force(:,1:3)
            left_idx = 1:3;
            right_idx = 4:6;
        else % right leg -> force(:,1:3)
            left_idx = 4:6;
            right_idx = 1:3;
        end
    else
        left_idx = [];
        right_idx = [];
    end    
    
    animate(traj, left_idx, right_idx, 'b', 'r', [figure_path, 'Healthy Subject_', name, '_Trial_', num2str(trial_n)]);
end
