# Supplementary material for: A Brake-Based Overground Gait Rehabilitation Device for Altering Propulsion Impulse Symmetry
Source: Sensors (Basel). 2021 Oct 5;21(19):6617. doi: 10.3390/s21196617 (PMC8512803; doi:10.3390/s21196617)
Supplement: Supplementary file 1 [file sensors-21-06617-s001.zip › GPT animations/code and data/Forces/BD 01.csv]

Devices
1000
		FP1 (5629 Large) - Force			FP2 (5687 Large) [1000Hz] - Force
Frame	Sub Frame	Fx	Fy	Fz	Fx	Fy	Fz
		N	N	N	N	N	N
205	0	0	0	0	0	0	0
205	1	0	0	0	0	0	0
205	2	0	0	0	0	0	0
205	3	0	0	0	0	0	0
205	4	0	0	0	0	0	0
205	5	0	0	0	0	0	0
205	6	0	0	0	0	0	0
205	7	0	0	0	0	0	0
205	8	0	0	0	0	0	0
205	9	0	0	0	0	0	0
206	0	0	0	0	0	0	0
206	1	0	0	0	0	0	0
206	2	0	0	0	0	0	0
206	3	0	0	0	0	0	0
206	4	0	0	0	0	0	0
206	5	0	0	0	0	0	0
206	6	0	0	0	0	0	0
206	7	0	0	0	0	0	0
206	8	0	0	0	0	0	0
206	9	0	0	0	0	0	0
207	0	0	0	0	0	0	0
207	1	0	0	0	0	0	0
207	2	0	0	0	0	0	0
207	3	0	0	0	0	0	0
207	4	0	0	0	0	0	0
207	5	0	0	0	0	0	0
207	6	0	0	0	0	0	0
207	7	0	0	0	0	0	0
207	8	0	0	0	0	0	0
207	9	0	0	0	0	0	0
208	0	0	0	0	0	0	0
208	1	0	0	0	0	0	0
208	2	0	0	0	0	0	0
208	3	0	0	0	0	0	0
208	4	0	0	0	0	0	0
208	5	0	0	0	0	0	0
208	6	0	0	0	0	0	0
208	7	0	0	0	0	0	0
208	8	0	0	0	0	0	0
208	9	0	0	0	0	0	0
209	0	0	0	0	0	0	0
209	1	0	0	0	0	0	0
209	2	0	0	0	0	0	0
209	3	0	0	0	0	0	0
209	4	0	0	0	0	0	0
209	5	0	0	0	0	0	0
209	6	0	0	0	0	0	0
209	7	0	0	0	0	0	0
209	8	0	0	0	0	0	0
209	9	0	0	0	0	0	0
210	0	0	0	0	0	0	0
210	1	0	0	0	0	0	0
210	2	0	0	0	0	0	0
210	3	0	0	0	0	0	0
210	4	0	0	0	0	0	0
210	5	0	0	0	0	0	0
210	6	0	0	0	0	0	0
210	7	0	0	0	0	0	0
210	8	0	0	0	0	0	0
210	9	0	0	0	0	0	0
211	0	0	0	0	0	0	0
211	1	0	0	0	0	0	0
211	2	0	0	0	0	0	0
211	3	0	0	0	0	0	0
211	4	0	0	0	0	0	0
211	5	0	0	0	0	0	0
211	6	0	0	0	0	0	0
211	7	0	0	0	0	0	0
211	8	0	0	0	0	0	0
211	9	0	0	0	0	0	0
212	0	0	0	0	0	0	0
212	1	0	0	0	0	0	0
212	2	0	0	0	0	0	0
212	3	0	0	0	0	0	0
212	4	0	0	0	0	0	0
212	5	0	0	0	0	0	0
212	6	0	0	0	0	0	0
212	7	0	0	0	0	0	0
212	8	0	0	0	0	0	0
212	9	0	0	0	0	0	0
213	0	0	0	0	0	0	0
213	1	0	0	0	0	0	0
213	2	0	0	0	0	0	0
213	3	0	0	0	0	0	0
213	4	0	0	0	0	0	0
213	5	0	0	0	0	0	0
213	6	0	0	0	0	0	0
213	7	0	0	0	0	0	0
213	8	0	0	0	0	0	0
213	9	0	0	0	0	0	0
214	0	0	0	0	0	0	0
214	1	0	0	0	0	0	0
214	2	0	0	0	0	0	0
214	3	0	0	0	0	0	0
214	4	0	0	0	0	0	0
214	5	0	0	0	0	0	0
214	6	0	0	0	0	0	0
214	7	0	0	0	0	0	0
214	8	0	0	0	0	0	0
214	9	0	0	0	0	0	0
215	0	0	0	0	0	0	0
215	1	0	0	0	0	0	0
215	2	0	0	0	0	0	0
215	3	0	0	0	0	0	0
215	4	0	0	0	0	0	0
215	5	0	0	0	0	0	0
215	6	0	0	0	0	0	0
215	7	0	0	0	0	0	0
215	8	0	0	0	0	0	0
215	9	0	0	0	0	0	0
216	0	0	0	0	0	0	0
216	1	0	0	0	0	0	0
216	2	0	0	0	0	0	0
216	3	0	0	0	0	0	0
216	4	0	0	0	0	0	0
216	5	0	0	0	0	0	0
216	6	0	0	0	0	0	0
216	7	0	0	0	0	0	0
216	8	0	0	0	0	0	0
216	9	0	0	0	0	0	0
217	0	0	0	0	0	0	0
217	1	0	0	0	0	0	0
217	2	0	0	0	0	0	0
217	3	0	0	0	0	0	0
217	4	0	0	0	0	0	0
217	5	0	0	0	0	0	0
217	6	0	0	0	0	0	0
217	7	0	0	0	0	0	0
217	8	0	0	0	0	0	0
217	9	0	0	0	0	0	0
218	0	0	0	0	0	0	0
218	1	0	0	0	0	0	0
218	2	0	0	0	0	0	0
218	3	0	0	0	0	0	0
218	4	0	0	0	0	0	0
218	5	0	0	0	0	0	0
218	6	0	0	0	0	0	0
218	7	0	0	0	0	0	0
218	8	0	0	0	0	0	0
218	9	0	0	0	0	0	0
219	0	0	0	0	0	0	0
219	1	0	0	0	0	0	0
219	2	0	0	0	0	0	0
219	3	0	0	0	0	0	0
219	4	0	0	0	0	0	0
219	5	0	0	0	0	0	0
219	6	0	0	0	0	0	0
219	7	0	0	0	0	0	0
219	8	0	0	0	0	0	0
219	9	0	0	0	0	0	0
220	0	0	0	0	0	0	0
220	1	0	0	0	0	0	0
220	2	0	0	0	0	0	0
220	3	0	0	0	0	0	0
220	4	0	0	0	0	0	0
220	5	0	0	0	0	0	0
220	6	0	0	0	0	0	0
220	7	0	0	0	0	0	0
220	8	0	0	0	0	0	0
220	9	0	0	0	0	0	0
221	0	0	0	0	0	0	0
221	1	0	0	0	0	0	0
221	2	0	0	0	0	0	0
221	3	0	0	0	0	0	0
221	4	0	0	0	0	0	0
221	5	0	0	0	0	0	0
221	6	0	0	0	0	0	0
221	7	0	0	0	0	0	0
221	8	0	0	0	0	0	0
221	9	0	0	0	0	0	0
222	0	0	0	0	0	0	0
222	1	0	0	0	0	0	0
222	2	0	0	0	0	0	0
222	3	0	0	0	0	0	0
222	4	0	0	0	0	0	0
222	5	0	0	0	0	0	0
222	6	0	0	0	0	0	0
222	7	0	0	0	0	0	0
222	8	0	0	0	0	0	0
222	9	0	0	0	0	0	0
223	0	0	0	0	0	0	0
223	1	0	0	0	0	0	0
223	2	0	0	0	0	0	0
223	3	0	0	0	0	0	0
223	4	0	0	0	0	0	0
223	5	0	0	0	0	0	0
223	6	0	0	0	0	0	0
223	7	0	0	0	0	0	0
223	8	0	0	0	0	0	0
223	9	0	0	0	0	0	0
224	0	0	0	0	0	0	0
224	1	0	0	0	0	0	0
224	2	0	0	0	0	0	0
224	3	0	0	0	0	0	0
224	4	0	0	0	0	0	0
224	5	0	0	0	0	0	0
224	6	0	0	0	0	0	0
224	7	0	0	0	0	0	0
224	8	0	0	0	0	0	0
224	9	0	0	0	0	0	0
225	0	0	0	0	0	0	0
225	1	0	0	0	0	0	0
225	2	0	0	0	0	0	0
225	3	0	0	0	0	0	0
225	4	0	0	0	0	0	0
225	5	0	0	0	0	0	0
225	6	0	0	0	0	0	0
225	7	0	0	0	0	0	0
225	8	0	0	0	0	0	0
225	9	0	0	0	0	0	0
226	0	0	0	0	0	0	0
226	1	0	0	0	0	0	0
226	2	0	0	0	0	0	0
226	3	0	0	0	0	0	0
226	4	0	0	0	0	0	0
226	5	0	0	0	0	0	0
226	6	0	0	0	0	0	0
226	7	0	0	0	0	0	0
226	8	0	0	0	0	0	0
226	9	0	0	0	0	0	0
227	0	0	0	0	0	0	0
227	1	0	0	0	0	0	0
227	2	0	0	0	0	0	0
227	3	0	0	0	0	0	0
227	4	0	0	0	0	0	0
227	5	0	0	0	0	0	0
227	6	0	0	0	0	0	0
227	7	0	0	0	0	0	0
227	8	0	0	0	0	0	0
227	9	0	0	0	0	0	0
228	0	0	0	0	0	0	0
228	1	0	0	0	0	0	0
228	2	0	0	0	0	0	0
228	3	0	0	0	0	0	0
228	4	0	0	0	0	0	0
228	5	0	0	0	0	0	0
228	6	0	0	0	0	0	0
228	7	0	0	0	0	0	0
228	8	0	0	0	0	0	0
228	9	0	0	0	0	0	0
229	0	0	0	0	0	0	0
229	1	0	0	0	0	0	0
229	2	0	0	0	0	0	0
229	3	0	0	0	0	0	0
229	4	0	0	0	0	0	0
229	5	0	0	0	0	0	0
229	6	0	0	0	0	0	0
229	7	0	0	0	0	0	0
229	8	0	0	0	0	0	0
229	9	0	0	0	0	0	0
230	0	0	0	0	0	0	0
230	1	0	0	0	0	0	0
230	2	0	0	0	0	0	0
230	3	0	0	0	0	0	0
230	4	0	0	0	0	0	0
230	5	0	0	0	0	0	0
230	6	0	0	0	0	0	0
230	7	0	0	0	0	0	0
230	8	0	0	0	0	0	0
230	9	0	0	0	0	0	0
231	0	0	0	0	0	0	0
231	1	0	0	0	0	0	0
231	2	0	0	0	0	0	0
231	3	0	0	0	0	0	0
231	4	0	0	0	0	0	0
231	5	0	0	0	0	0	0
231	6	0	0	0	0	0	0
231	7	0	0	0	0	0	0
231	8	0	0	0	0	0	0
231	9	0	0	0	0	0	0
232	0	0	0	0	0	0	0
232	1	0	0	0	0	0	0
232	2	0	0	0	0	0	0
232	3	0	0	0	0	0	0
232	4	0	0	0	0	0	0
232	5	0	0	0	0	0	0
232	6	0	0	0	0	0	0
232	7	0	0	0	0	0	0
232	8	0	0	0	0	0	0
232	9	0	0	0	0	0	0
233	0	0	0	0	0	0	0
233	1	0	0	0	0	0	0
233	2	0	0	0	0	0	0
233	3	0	0	0	0	0	0
233	4	0	0	0	0	0	0
233	5	0	0	0	0	0	0
233	6	0	0	0	0	0	0
233	7	0	0	0	0	0	0
233	8	0	0	0	0	0	0
233	9	0	0	0	0	0	0
234	0	0	0	0	0	0	0
234	1	0	0	0	0	0	0
234	2	0	0	0	0	0	0
234	3	0	0	0	0	0	0
234	4	0	0	0	0	0	0
234	5	0	0	0	0	0	0
234	6	0	0	0	0	0	0
234	7	0	0	0	0	0	0
234	8	0	0	0	0	0	0
234	9	0	0	0	0	0	0
235	0	0	0	0	0	0	0
235	1	0	0	0	0	0	0
235	2	0	0	0	0	0	0
235	3	0	0	0	0	0	0
235	4	0	0	0	0	0	0
235	5	0	0	0	0	0	0
235	6	0	0	0	0	0	0
235	7	0	0	0	0	0	0
235	8	0	0	0	0	0	0
235	9	0	0	0	0	0	0
236	0	0	0	0	0	0	0
236	1	0	0	0	0	0	0
236	2	0	0	0	0	0	0
236	3	0	0	0	0	0	0
236	4	0	0	0	0	0	0
236	5	0	0	0	0	0	0
236	6	0	0	0	0	0	0
236	7	0	0	0	0	0	0
236	8	0	0	0	0	0	0
236	9	0	0	0	0	0	0
237	0	0	0	0	0	0	0
237	1	0	0	0	0	0	0
237	2	0	0	0	0	0	0
237	3	0	0	0	0	0	0
237	4	0	0	0	0	0	0
237	5	0	0	0	0	0	0
237	6	0	0	0	0	0	0
237	7	0	0	0	0	0	0
237	8	0	0	0	0	0	0
237	9	0	0	0	0	0	0
238	0	0	0	0	0	0	0
238	1	0	0	0	0	0	0
238	2	0	0	0	0	0	0
238	3	0	0	0	0	0	0
238	4	0	0	0	0	0	0
238	5	0	0	0	0	0	0
238	6	0	0	0	0	0	0
238	7	0	0	0	0	0	0
238	8	0	0	0	0	0	0
238	9	0	0	0	0	0	0
239	0	0	0	0	0	0	0
239	1	0	0	0	0	0	0
239	2	0	0	0	0	0	0
239	3	0	0	0	0	0	0
239	4	0	0	0	0	0	0
239	5	0	0	0	0	0	0
239	6	0	0	0	0	0	0
239	7	0	0	0	0	0	0
239	8	0	0	0	0	0	0
239	9	0	0	0	0	0	0
240	0	0	0	0	0	0	0
240	1	0	0	0	0	0	0
240	2	0	0	0	0	0	0
240	3	0	0	0	0	0	0
240	4	0	0	0	0	0	0
240	5	0	0	0	0	0	0
240	6	0	0	0	0	0	0
240	7	0	0	0	0	0	0
240	8	0	0	0	0	0	0
240	9	0	0	0	0	0	0
241	0	0	0	0	0	0	0
241	1	0	0	0	0	0	0
241	2	0	0	0	0	0	0
241	3	0	0	0	0	0	0
241	4	0	0	0	0	0	0
241	5	0	0	0	0	0	0
241	6	0	0	0	0	0	0
241	7	0	0	0	0	0	0
241	8	0	0	0	0	0	0
241	9	0	0	0	0	0	0
242	0	0	0	0	0	0	0
242	1	0	0	0	0	0	0
242	2	0	0	0	0	0	0
242	3	0	0	0	0	0	0
242	4	0	0	0	0	0	0
242	5	0	0	0	0	0	0
242	6	0	0	0	0	0	0
242	7	0	0	0	0	0	0
242	8	0	0	0	0	0	0
242	9	0	0	0	0	0	0
243	0	0	0	0	0	0	0
243	1	0	0	0	0	0	0
243	2	0	0	0	0	0	0
243	3	0	0	0	0	0	0
243	4	0	0	0	0	0	0
243	5	0	0	0	0	0	0
243	6	0	0	0	0	0	0
243	7	0	0	0	0	0	0
243	8	0	0	0	0	0	0
243	9	0	0	0	0	0	0
244	0	0	0	0	0	0	0
244	1	0	0	0	0	0	0
244	2	0	0	0	0	0	0
244	3	0	0	0	0	0	0
244	4	0	0	0	0	0	0
244	5	0	0	0	0	0	0
244	6	0	0	0	0	0	0
244	7	0	0	0	0	0	0
244	8	0	0	0	0	0	0
244	9	0	0	0	0	0	0
245	0	0	0	0	0	0	0
245	1	0	0	0	0	0	0
245	2	0	0	0	0	0	0
245	3	0	0	0	0	0	0
245	4	0	0	0	0	0	0
245	5	0	0	0	0	0	0
245	6	0	0	0	0	0	0
245	7	0	0	0	0	0	0
245	8	0	0	0	0	0	0
245	9	0	0	0	0	0	0
246	0	0	0	0	0	0	0
246	1	0	0	0	0	0	0
246	2	0	0	0	0	0	0
246	3	0	0	0	0	0	0
246	4	0	0	0	0	0	0
246	5	0	0	0	0	0	0
246	6	0	0	0	0	0	0
246	7	0	0	0	0	0	0
246	8	0	0	0	0	0	0
246	9	0	0	0	0	0	0
247	0	0	0	0	0	0	0
247	1	0	0	0	0	0	0
247	2	0	0	0	0	0	0
247	3	0	0	0	0	0	0
247	4	0	0	0	0	0	0
247	5	0	0	0	0	0	0
247	6	0	0	0	0	0	0
247	7	0	0	0	0	0	0
247	8	0	0	0	0	0	0
247	9	0	0	0	0	0	0
248	0	0	0	0	0	0	0
248	1	0	0	0	0	0	0
248	2	0	0	0	0	0	0
248	3	0	0	0	0	0	0
248	4	0	0	0	0	0	0
248	5	0	0	0	0	0	0
248	6	0	0	0	0	0	0
248	7	0	0	0	0	0	0
248	8	0	0	0	0	0	0
248	9	0	0	0	0	0	0
249	0	0	0	0	0	0	0
249	1	0	0	0	0	0	0
249	2	0	0	0	0	0	0
249	3	0	0	0	0	0	0
249	4	0	0	0	0	0	0
249	5	0	0	0	0	0	0
249	6	0	0	0	0	0	0
249	7	0	0	0	0	0	0
249	8	0	0	0	0	0	0
249	9	0	0	0	0	0	0
250	0	0	0	0	0	0	0
250	1	0	0	0	0	0	0
250	2	0	0	0	0	0	0
250	3	0	0	0	0	0	0
250	4	0	0	0	0	0	0
250	5	0	0	0	0	0	0
250	6	0	0	0	0	0	0
250	7	0	0	0	0	0	0
250	8	0	0	0	0	0	0
250	9	0	0	0	0	0	0
251	0	0	0	0	0	0	0
251	1	0	0	0	0	0	0
251	2	0	0	0	0	0	0
251	3	0	0	0	0	0	0
251	4	0	0	0	0	0	0
251	5	0	0	0	0	0	0
251	6	0	0	0	0	0	0
251	7	0	0	0	0	0	0
251	8	0	0	0	0	0	0
251	9	0	0	0	0	0	0
252	0	0	0	0	0	0	0
252	1	0	0	0	0	0	0
252	2	0	0	0	0	0	0
252	3	0	0	0	0	0	0
252	4	0	0	0	0	0	0
252	5	0	0	0	0	0	0
252	6	0	0	0	0	0	0
252	7	0	0	0	0	0	0
252	8	0	0	0	0	0	0
252	9	0	0	0	0	0	0
253	0	0	0	0	0	0	0
253	1	0	0	0	0	0	0
253	2	0	0	0	0	0	0
253	3	0	0	0	0	0	0
253	4	0	0	0	0	0	0
253	5	0	0	0	0	0	0
253	6	0	0	0	0	0	0
253	7	0	0	0	0	0	0
253	8	0	0	0	0	0	0
253	9	0	0	0	0	0	0
254	0	0	0	0	0	0	0
254	1	0	0	0	0	0	0
254	2	0	0	0	0	0	0
254	3	0	0	0	0	0	0
254	4	0	0	0	0	0	0
254	5	0	0	0	0	0	0
254	6	0	0	0	0	0	0
254	7	0	0	0	0	0	0
254	8	0	0	0	0	0	0
254	9	0	0	0	0	0	0
255	0	0	0	0	0	0	0
255	1	0	0	0	0	0	0
255	2	0	0	0	0	0	0
255	3	0	0	0	0	0	0
255	4	0	0	0	0	0	0
255	5	0	0	0	0	0	0
255	6	0	0	0	0	0	0
255	7	0	0	0	0	0	0
255	8	0	0	0	0	0	0
255	9	0	0	0	0	0	0
256	0	0	0	0	0	0	0
256	1	0	0	0	0	0	0
256	2	0	0	0	0	0	0
256	3	0	0	0	0	0	0
256	4	0	0	0	0	0	0
256	5	0	0	0	0	0	0
256	6	0	0	0	0	0	0
256	7	0	0	0	0	0	0
256	8	0	0	0	0	0	0
256	9	0	0	0	0	0	0
257	0	0	0	0	0	0	0
257	1	0	0	0	0	0	0
257	2	0	0	0	0	0	0
257	3	0	0	0	0	0	0
257	4	0	0	0	0	0	0
257	5	0	0	0	0	0	0
257	6	0	0	0	0	0	0
257	7	0	0	0	0	0	0
257	8	0	0	0	0	0	0
257	9	0	0	0	0	0	0
258	0	0	0	0	0	0	0
258	1	0	0	0	0	0	0
258	2	0	0	0	0	0	0
258	3	0	0	0	0	0	0
258	4	0	0	0	0	0	0
258	5	0	0	0	0	0	0
258	6	0	0	0	0	0	0
258	7	0	0	0	0	0	0
258	8	0	0	0	0	0	0
258	9	0	0	0	0	0	0
259	0	0	0	0	0	0	0
259	1	0	0	0	0	0	0
259	2	0	0	0	0	0	0
259	3	0	0	0	0	0	0
259	4	0	0	0	0	0	0
259	5	0	0	0	0	0	0
259	6	0	0	0	0	0	0
259	7	0	0	0	0	0	0
259	8	0	0	0	0	0	0
259	9	0	0	0	0	0	0
260	0	0	0	0	0	0	0
260	1	0	0	0	0	0	0
260	2	0	0	0	0	0	0
260	3	0	0	0	0	0	0
260	4	0	0	0	0	0	0
260	5	0	0	0	0	0	0
260	6	0	0	0	0	0	0
260	7	0	0	0	0	0	0
260	8	0	0	0	0	0	0
260	9	0	0	0	0	0	0
261	0	0	0	0	0	0	0
261	1	0	0	0	0	0	0
261	2	0	0	0	0	0	0
261	3	0	0	0	0	0	0
261	4	0	0	0	0	0	0
261	5	0	0	0	0	0	0
261	6	0	0	0	0	0	0
261	7	0	0	0	0	0	0
261	8	0	0	0	0	0	0
261	9	0	0	0	0	0	0
262	0	0	0	0	0	0	0
262	1	0	0	0	0	0	0
262	2	0	0	0	0	0	0
262	3	0	0	0	0	0	0
262	4	0	0	0	0	0	0
262	5	0	0	0	0	0	0
262	6	0	0	0	0	0	0
262	7	0	0	0	0	0	0
262	8	0	0	0	0	0	0
262	9	0	0	0	0	0	0
263	0	0	0	0	0	0	0
263	1	0	0	0	0	0	0
263	2	0	0	0	0	0	0
263	3	0	0	0	0	0	0
263	4	0	0	0	0	0	0
263	5	0	0	0	0	0	0
263	6	0	0	0	0	0	0
263	7	0	0	0	0	0	0
263	8	0	0	0	0	0	0
263	9	0	0	0	0	0	0
264	0	0	0	0	0	0	0
264	1	0	0	0	0	0	0
264	2	0	0	0	0	0	0
264	3	0	0	0	0	0	0
264	4	0	0	0	0	0	0
264	5	0	0	0	0	0	0
264	6	0	0	0	0	0	0
264	7	0	0	0	0	0	0
264	8	0	0	0	0	0	0
264	9	0	0	0	0	0	0
265	0	0	0	0	0	0	0
265	1	0	0	0	0	0	0
265	2	0	0	0	0	0	0
265	3	0	0	0	0	0	0
265	4	0	0	0	0	0	0
265	5	0	0	0	0	0	0
265	6	0	0	0	0	0	0
265	7	0	0	0	0	0	0
265	8	0	0	0	0	0	0
265	9	0	0	0	0	0	0
266	0	0	0	0	0	0	0
266	1	0	0	0	0	0	0
266	2	0	0	0	0	0	0
266	3	0	0	0	0	0	0
266	4	0	0	0	0	0	0
266	5	0	0	0	0	0	0
266	6	0	0	0	0	0	0
266	7	0	0	0	0	0	0
266	8	0	0	0	0	0	0
266	9	0	0	0	0	0	0
267	0	0	0	0	0	0	0
267	1	0	0	0	0	0	0
267	2	0	0	0	0	0	0
267	3	0	0	0	0	0	0
267	4	0	0	0	0	0	0
267	5	0	0	0	0	0	0
267	6	0	0	0	0	0	0
267	7	0	0	0	0	0	0
267	8	0	0	0	0	0	0
267	9	0	0	0	0	0	0
268	0	0	0	0	0	0	0
268	1	0	0	0	0	0	0
268	2	0	0	0	0	0	0
268	3	0	0	0	0	0	0
268	4	0	0	0	0	0	0
268	5	0	0	0	0	0	0
268	6	0	0	0	0	0	0
268	7	0	0	0	0	0	0
268	8	0	0	0	0	0	0
268	9	0	0	0	0	0	0
269	0	0	0	0	0	0	0
269	1	0	0	0	0	0	0
269	2	0	0	0	0	0	0
269	3	0	0	0	0	0	0
269	4	0	0	0	0	0	0
269	5	0	0	0	0	0	0
269	6	0	0	0	0	0	0
269	7	0	0	0	0	0	0
269	8	0	0	0	0	0	0
269	9	0	0	0	0	0	0
270	0	0	0	0	0	0	0
270	1	0	0	0	0	0	0
270	2	0	0	0	0	0	0
270	3	0	0	0	0	0	0
270	4	0	0	0	0	0	0
270	5	0	0	0	0	0	0
270	6	0	0	0	0	0	0
270	7	0	0	0	0	0	0
270	8	0	0	0	0	0	0
270	9	0	0	0	0	0	0
271	0	0	0	0	0	0	0
271	1	0	0	0	0	0	0
271	2	0	0	0	0	0	0
271	3	0	0	0	0	0	0
271	4	0	0	0	0	0	0
271	5	0	0	0	0	0	0
271	6	0	0	0	0	0	0
271	7	0	0	0	0	0	0
271	8	0	0	0	0	0	0
271	9	0	0	0	0	0	0
272	0	0	0	0	0	0	0
272	1	0	0	0	0	0	0
272	2	0	0	0	0	0	0
272	3	0	0	0	0	0	0
272	4	0	0	0	0	0	0
272	5	0	0	0	0	0	0
272	6	0	0	0	0	0	0
272	7	0	0	0	0	0	0
272	8	0	0	0	0	0	0
272	9	0	0	0	0	0	0
273	0	0	0	0	0	0	0
273	1	0	0	0	0	0	0
273	2	0	0	0	0	0	0
273	3	0	0	0	0	0	0
273	4	0	0	0	0	0	0
273	5	0	0	0	0	0	0
273	6	0	0	0	0	0	0
273	7	0	0	0	0	0	0
273	8	0	0	0	0	0	0
273	9	0	0	0	0	0	0
274	0	0	0	0	0	0	0
274	1	0	0	0	0	0	0
274	2	0	0	0	0	0	0
274	3	0	0	0	0	0	0
274	4	0	0	0	0	0	0
274	5	0	0	0	0	0	0
274	6	0	0	0	0	0	0
274	7	0	0	0	0	0	0
274	8	0	0	0	0	0	0
274	9	0	0	0	0	0	0
275	0	0	0	0	0	0	0
275	1	0	0	0	0	0	0
275	2	0	0	0	0	0	0
275	3	0	0	0	0	0	0
275	4	0	0	0	0	0	0
275	5	0	0	0	0	0	0
275	6	0	0	0	0	0	0
275	7	0	0	0	0	0	0
275	8	0	0	0	0	0	0
275	9	0	0	0	0	0	0
276	0	0	0	0	0	0	0
276	1	0	0	0	0	0	0
276	2	0	0	0	0	0	0
276	3	0	0	0	0	0	0
276	4	0	0	0	0	0	0
276	5	0	0	0	0	0	0
276	6	0	0	0	0	0	0
276	7	0	0	0	0	0	0
276	8	0	0	0	0	0	0
276	9	0	0	0	0	0	0
277	0	0	0	0	0	0	0
277	1	0	0	0	0	0	0
277	2	0	0	0	0	0	0
277	3	0	0	0	0	0	0
277	4	0	0	0	0	0	0
277	5	0	0	0	0	0	0
277	6	0	0	0	0	0	0
277	7	0	0	0	0	0	0
277	8	0	0	0	0	0	0
277	9	0	0	0	0	0	0
278	0	0	0	0	0	0	0
278	1	0	0	0	0	0	0
278	2	0	0	0	0	0	0
278	3	0	0	0	0	0	0
278	4	0	0	0	0	0	0
278	5	0	0	0	0	0	0
278	6	0	0	0	0	0	0
278	7	0	0	0	0	0	0
278	8	0	0	0	0	0	0
278	9	0	0	0	0	0	0
279	0	0	0	0	0	0	0
279	1	0	0	0	0	0	0
279	2	0	0	0	0	0	0
279	3	0	0	0	0	0	0
279	4	0	0	0	0	0	0
279	5	0	0	0	0	0	0
279	6	0	0	0	0	0	0
279	7	0	0	0	0	0	0
279	8	0	0	0	0	0	0
279	9	0	0	0	0	0	0
280	0	0	0	0	0	0	0
280	1	0	0	0	0	0	0
280	2	0	0	0	0	0	0
280	3	0	0	0	0	0	0
280	4	0	0	0	0	0	0
280	5	0	0	0	0	0	0
280	6	0	0	0	0	0	0
280	7	0	0	0	0	0	0
280	8	0	0	0	0	0	0
280	9	0	0	0	0	0	0
281	0	0	0	0	0	0	0
281	1	0	0	0	0	0	0
281	2	0	0	0	0	0	0
281	3	0	0	0	0	0	0
281	4	0	0	0	0	0	0
281	5	0	0	0	0	0	0
281	6	0	0	0	0	0	0
281	7	0	0	0	0	0	0
281	8	0	0	0	0	0	0
281	9	0	0	0	0	0	0
282	0	0	0	0	0	0	0
282	1	0	0	0	0	0	0
282	2	0	0	0	0	0	0
282	3	0	0	0	0	0	0
282	4	0	0	0	0	0	0
282	5	0	0	0	0	0	0
282	6	0	0	0	0	0	0
282	7	0	0	0	0	0	0
282	8	0	0	0	0	0	0
282	9	0	0	0	0	0	0
283	0	0	0	0	0	0	0
283	1	0	0	0	0	0	0
283	2	0	0	0	0	0	0
283	3	0	0	0	0	0	0
283	4	0	0	0	0	0	0
283	5	0	0	0	0	0	0
283	6	0	0	0	0	0	0
283	7	0	0	0	0	0	0
283	8	0	0	0	0	0	0
283	9	0	0	0	0	0	0
284	0	0	0	0	0	0	0
284	1	0	0	0	0	0	0
284	2	0	0	0	0	0	0
284	3	0	0	0	0	0	0
284	4	0	0	0	0	0	0
284	5	0	0	0	0	0	0
284	6	0	0	0	0	0	0
284	7	0	0	0	0	0	0
284	8	0	0	0	0	0	0
284	9	0	0	0	0	0	0
285	0	0	0	0	0	0	0
285	1	0	0	0	0	0	0
285	2	0	0	0	0	0	0
285	3	0	0	0	0	0	0
285	4	0	0	0	0	0	0
285	5	0	0	0	0	0	0
285	6	0	0	0	0	0	0
285	7	0	0	0	0	0	0
285	8	0	0	0	0	0	0
285	9	0	0	0	0	0	0
286	0	0	0	0	0	0	0
286	1	0	0	0	0	0	0
286	2	0	0	0	0	0	0
286	3	0	0	0	0	0	0
286	4	0	0	0	0	0	0
286	5	0	0	0	0	0	0
286	6	0	0	0	0	0	0
286	7	0	0	0	0	0	0
286	8	0	0	0	0	0	0
286	9	0	0	0	0	0	0
287	0	0	0	0	0	0	0
287	1	0	0	0	0	0	0
287	2	0	0	0	0	0	0
287	3	0	0	0	0	0	0
287	4	0	0	0	0	0	0
287	5	0	0	0	0	0	0
287	6	0	0	0	0	0	0
287	7	0	0	0	0	0	0
287	8	0	0	0	0	0	0
287	9	0	0	0	0	0	0
288	0	0	0	0	0	0	0
288	1	0	0	0	0	0	0
288	2	0	0	0	0	0	0
288	3	0	0	0	0	0	0
288	4	0	0	0	0	0	0
288	5	0	0	0	0	0	0
288	6	0	0	0	0	0	0
288	7	0	0	0	0	0	0
288	8	0	0	0	0	0	0
288	9	0	0	0	0	0	0
289	0	0	0	0	0	0	0
289	1	0	0	0	0	0	0
289	2	0	0	0	0	0	0
289	3	0	0	0	0	0	0
289	4	0	0	0	0	0	0
289	5	0	0	0	0	0	0
289	6	0	0	0	0	0	0
289	7	0	0	0	0	0	0
289	8	0	0	0	0	0	0
289	9	0	0	0	0	0	0
290	0	0	0	0	0	0	0
290	1	0	0	0	0	0	0
290	2	0	0	0	0	0	0
290	3	0	0	0	0	0	0
290	4	0	0	0	0	0	0
290	5	0	0	0	0	0	0
290	6	0	0	0	0	0	0
290	7	0	0	0	0	0	0
290	8	0	0	0	0	0	0
290	9	0	0	0	0	0	0
291	0	0	0	0	0	0	0
291	1	0	0	0	0	0	0
291	2	0	0	0	0	0	0
291	3	0	0	0	0	0	0
291	4	0	0	0	0	0	0
291	5	0	0	0	0	0	0
291	6	0	0	0	0	0	0
291	7	0	0	0	0	0	0
291	8	0	0	0	0	0	0
291	9	0	0	0	0	0	0
292	0	0	0	0	0	0	0
292	1	0	0	0	0	0	0
292	2	0	0	0	0	0	0
292	3	0	0	0	0	0	0
292	4	0	0	0	0	0	0
292	5	0	0	0	0	0	0
292	6	0	0	0	0	0	0
292	7	0	0	0	0	0	0
292	8	0	0	0	0	0	0
292	9	0	0	0	0	0	0
293	0	0	0	0	0	0	0
293	1	0	0	0	0	0	0
293	2	0	0	0	0	0	0
293	3	0	0	0	0	0	0
293	4	0	0	0	0	0	0
293	5	0	0	0	0	0	0
293	6	0	0	0	0	0	0
293	7	0	0	0	0	0	0
293	8	0	0	0	0	0	0
293	9	0	0	0	0	0	0
294	0	0	0	0	0	0	0
294	1	0	0	0	0	0	0
294	2	0	0	0	0	0	0
294	3	0	0	0	0	0	0
294	4	0	0	0	0	0	0
294	5	0	0	0	0	0	0
294	6	0	0	0	0	0	0
294	7	0	0	0	0	0	0
294	8	0	0	0	0	0	0
294	9	0	0	0	0	0	0
295	0	0	0	0	0	0	0
295	1	0	0	0	0	0	0
295	2	0	0	0	0	0	0
295	3	0	0	0	0	0	0
295	4	0	0	0	0	0	0
295	5	0	0	0	0	0	0
295	6	0	0	0	0	0	0
295	7	0	0	0	0	0	0
295	8	0	0	0	0	0	0
295	9	0	0	0	0	0	0
296	0	0	0	0	0	0	0
296	1	0	0	0	0	0	0
296	2	0	0	0	0	0	0
296	3	0	0	0	0	0	0
296	4	0	0	0	0	0	0
296	5	0	0	0	0	0	0
296	6	0	0	0	0	0	0
296	7	0	0	0	0	0	0
296	8	0	0	0	0	0	0
296	9	0	0	0	0	0	0
297	0	0	0	0	0	0	0
297	1	0	0	0	0	0	0
297	2	0	0	0	0	0	0
297	3	0	0	0	0	0	0
297	4	0	0	0	0	0	0
297	5	0	0	0	0	0	0
297	6	0	0	0	0	0	0
297	7	0	0	0	0	0	0
297	8	0	0	0	0	0	0
297	9	0	0	0	0	0	0
298	0	0	0	0	0	0	0
298	1	0	0	0	0	0	0
298	2	0	0	0	0	0	0
298	3	0	0	0	0	0	0
298	4	0	0	0	0	0	0
298	5	0	0	0	0	0	0
298	6	0	0	0	0	0	0
298	7	0	0	0	0	0	0
298	8	0	0	0	0	0	0
298	9	0	0	0	0	0	0
299	0	0	0	0	0	0	0
299	1	0	0	0	0	0	0
299	2	0	0	0	0	0	0
299	3	0	0	0	0	0	0
299	4	0	0	0	0	0	0
299	5	0	0	0	0	0	0
299	6	0	0	0	0	0	0
299	7	0	0	0	0	0	0
299	8	0	0	0	0	0	0
299	9	0	0	0	0	0	0
300	0	0	0	0	0	0	0
300	1	0	0	0	0	0	0
300	2	0	0	0	0	0	0
300	3	0	0	0	0	0	0
300	4	0	0	0	0	0	0
300	5	0	0	0	0	0	0
300	6	0	0	0	0	0	0
300	7	0	0	0	0	0	0
300	8	0	0	0	0	0	0
300	9	0	0	0	0	0	0
301	0	0	0	0	0	0	0
301	1	0	0	0	0	0	0
301	2	0	0	0	0	0	0
301	3	0	0	0	0	0	0
301	4	0	0	0	0	0	0
301	5	0	0	0	0	0	0
301	6	0	0	0	0	0	0
301	7	0	0	0	0	0	0
301	8	0	0	0	0	0	0
301	9	0	0	0	0	0	0
302	0	0	0	0	0	0	0
302	1	0	0	0	0	0	0
302	2	0	0	0	0	0	0
302	3	0	0	0	0	0	0
302	4	0	0	0	0	0	0
302	5	0	0	0	0	0	0
302	6	0	0	0	0	0	0
302	7	0	0	0	0	0	0
302	8	0	0	0	0	0	0
302	9	0	0	0	0	0	0
303	0	0	0	0	0	0	0
303	1	0	0	0	0	0	0
303	2	0	0	0	0	0	0
303	3	0	0	0	0	0	0
303	4	0	0	0	0	0	0
303	5	0	0	0	0	0	0
303	6	0	0	0	0	0	0
303	7	0	0	0	0	0	0
303	8	0	0	0	0	0	0
303	9	0	0	0	0	0	0
304	0	0	0	0	0	0	0
304	1	0	0	0	0	0	0
304	2	0	0	0	0	0	0
304	3	0	0	0	0	0	0
304	4	0	0	0	0	0	0
304	5	0	0	0	0	0	0
304	6	0	0	0	0	0	0
304	7	0	0	0	0	0	0
304	8	0	0	0	0	0	0
304	9	0	0	0	0	0	0
305	0	0	0	0	0	0	0
305	1	0	0	0	0	0	0
305	2	0	0	0	0	0	0
305	3	0	0	0	0	0	0
305	4	0	0	0	0	0	0
305	5	0	0	0	0	0	0
305	6	0	0	0	0	0	0
305	7	0	0	0	0	0	0
305	8	0	0	0	0	0	0
305	9	0	0	0	0	0	0
306	0	0	0	0	0	0	0
306	1	0	0	0	0	0	0
306	2	0	0	0	0	0	0
306	3	0	0	0	0	0	0
306	4	0	0	0	0	0	0
306	5	0	0	0	0	0	0
306	6	0	0	0	0	0	0
306	7	0	0	0	0	0	0
306	8	0	0	0	0	0	0
306	9	0	0	0	0	0	0
307	0	0	0	0	0	0	0
307	1	0	0	0	0	0	0
307	2	0	0	0	0	0	0
307	3	0	0	0	0	0	0
307	4	0	0	0	0	0	0
307	5	0	0	0	0	0	0
307	6	0	0	0	0	0	0
307	7	0	0	0	0	0	0
307	8	0	0	0	0	0	0
307	9	0	0	0	0	0	0
308	0	0	0	0	0	0	0
308	1	0	0	0	0	0	0
308	2	0	0	0	0	0	0
308	3	0	0	0	0	0	0
308	4	0	0	0	0	0	0
308	5	0	0	0	0	0	0
308	6	0	0	0	0	0	0
308	7	0	0	0	0	0	0
308	8	0	0	0	0	0	0
308	9	0	0	0	0	0	0
309	0	0	0	0	0	0	0
309	1	0	0	0	0	0	0
309	2	0	0	0	0	0	0
309	3	0	0	0	0	0	0
309	4	0	0	0	0	0	0
309	5	0	0	0	0	0	0
309	6	0	0	0	0	0	0
309	7	0	0	0	0	0	0
309	8	0	0	0	0	0	0
309	9	0	0	0	0	0	0
310	0	0	0	0	0	0	0
310	1	0	0	0	0	0	0
310	2	0	0	0	0	0	0
310	3	0	0	0	0	0	0
310	4	0	0	0	0	0	0
310	5	0	0	0	0	0	0
310	6	0	0	0	0	0	0
310	7	0	0	0	0	0	0
310	8	0	0	0	0	0	0
310	9	0	0	0	0	0	0
311	0	0	0	0	0	0	0
311	1	0	0	0	0	0	0
311	2	0	0	0	0	0	0
311	3	0	0	0	0	0	0
311	4	0	0	0	0	0	0
311	5	0	0	0	0	0	0
311	6	0	0	0	0	0	0
311	7	0	0	0	0	0	0
311	8	0	0	0	0	0	0
311	9	0	0	0	0	0	0
312	0	0	0	0	0	0	0
312	1	0	0	0	0	0	0
312	2	0	0	0	0	0	0
312	3	0	0	0	0	0	0
312	4	0	0	0	0	0	0
312	5	0	0	0	0	0	0
312	6	0	0	0	0	0	0
312	7	0	0	0	0	0	0
312	8	0	0	0	0	0	0
312	9	0	0	0	0	0	0
313	0	0	0	0	0	0	0
313	1	0	0	0	0	0	0
313	2	0	0	0	0	0	0
313	3	0	0	0	0	0	0
313	4	0	0	0	0	0	0
313	5	0	0	0	0	0	0
313	6	0	0	0	0	0	0
313	7	0	0	0	0	0	0
313	8	0	0	0	0	0	0
313	9	0	0	0	0	0	0
314	0	0	0	0	0	0	0
314	1	0	0	0	0	0	0
314	2	0	0	0	0	0	0
314	3	0	0	0	0	0	0
314	4	0	0	0	0	0	0
314	5	0	0	0	0	0	0
314	6	0	0	0	0	0	0
314	7	0	0	0	0	0	0
314	8	0	0	0	0	0	0
314	9	0	0	0	0	0	0
315	0	0	0	0	0	0	0
315	1	0	0	0	0	0	0
315	2	0	0	0	0	0	0
315	3	0	0	0	0	0	0
315	4	0	0	0	0	0	0
315	5	0	0	0	0	0	0
315	6	0	0	0	0	0	0
315	7	0	0	0	0	0	0
315	8	0	0	0	0	0	0
315	9	0	0	0	0	0	0
316	0	0	0	0	0	0	0
316	1	0	0	0	0	0	0
316	2	0	0	0	0	0	0
316	3	0	0	0	0	0	0
316	4	0	0	0	0	0	0
316	5	0	0	0	0	0	0
316	6	0	0	0	0	0	0
316	7	0	0	0	0	0	0
316	8	0	0	0	0	0	0
316	9	0	0	0	0	0	0
317	0	0	0	0	0	0	0
317	1	0	0	0	0	0	0
317	2	0	0	0	0	0	0
317	3	0	0	0	0	0	0
317	4	0	0	0	0	0	0
317	5	0	0	0	0	0	0
317	6	0	0	0	0	0	0
317	7	0	0	0	0	0	0
317	8	0	0	0	0	0	0
317	9	0	0	0	0	0	0
318	0	0	0	0	0	0	0
318	1	0	0	0	0	0	0
318	2	0	0	0	0	0	0
318	3	0	0	0	0	0	0
318	4	0	0	0	0	0	0
318	5	0	0	0	0	0	0
318	6	0	0	0	0	0	0
318	7	0	0	0	0	0	0
318	8	0	0	0	0	0	0
318	9	0	0	0	0	0	0
319	0	0	0	0	0	0	0
319	1	0	0	0	0	0	0
319	2	0	0	0	0	0	0
319	3	0	0	0	0	0	0
319	4	0	0	0	0	0	0
319	5	0	0	0	0	0	0
319	6	0	0	0	0	0	0
319	7	0	0	0	0	0	0
319	8	0	0	0	0	0	0
319	9	0	0	0	0	0	0
320	0	0	0	0	0	0	0
320	1	0	0	0	0	0	0
320	2	0	0	0	0	0	0
320	3	0	0	0	0	0	0
320	4	0	0	0	0	0	0
320	5	0	0	0	0	0	0
320	6	0	0	0	0	0	0
320	7	0	0	0	0	0	0
320	8	0	0	0	0	0	0
320	9	0	0	0	0	0	0
321	0	0	0	0	0	0	0
321	1	0	0	0	0	0	0
321	2	0	0	0	0	0	0
321	3	0	0	0	0	0	0
321	4	0	0	0	0	0	0
321	5	0	0	0	0	0	0
321	6	0	0	0	0	0	0
321	7	0	0	0	0	0	0
321	8	0	0	0	0	0	0
321	9	0	0	0	0	0	0
322	0	0	0	0	0	0	0
322	1	0	0	0	0	0	0
322	2	0	0	0	0	0	0
322	3	0	0	0	0	0	0
322	4	0	0	0	0	0	0
322	5	0	0	0	0	0	0
322	6	0	0	0	0	0	0
322	7	0	0	0	0	0	0
322	8	0	0	0	0	0	0
322	9	0	0	0	0	0	0
323	0	0	0	0	0	0	0
323	1	0	0	0	0	0	0
323	2	0	0	0	0	0	0
323	3	0	0	0	0	0	0
323	4	0	0	0	0	0	0
323	5	0	0	0	0	0	0
323	6	0	0	0	0	0	0
323	7	0	0	0	0	0	0
323	8	0	0	0	0	0	0
323	9	0	0	0	0	0	0
324	0	0	0	0	0	0	0
324	1	0	0	0	0	0	0
324	2	0	0	0	0	0	0
324	3	0	0	0	0	0	0
324	4	0	0	0	0	0	0
324	5	0	0	0	0	0	0
324	6	0	0	0	0	0	0
324	7	0	0	0	0	0	0
324	8	0	0	0	0	0	0
324	9	0	0	0	0	0	0
325	0	0	0	0	0	0	0
325	1	0	0	0	0	0	0
325	2	0	0	0	0	0	0
325	3	0	0	0	0	0	0
325	4	0	0	0	0	0	0
325	5	0	0	0	0	0	0
325	6	0	0	0	0	0	0
325	7	0	0	0	0	0	0
325	8	0	0	0	0	0	0
325	9	0	0	0	0	0	0
326	0	0	0	0	0	0	0
326	1	0	0	0	0	0	0
326	2	0	0	0	0	0	0
326	3	0	0	0	0	0	0
326	4	0	0	0	0	0	0
326	5	0	0	0	0	0	0
326	6	0	0	0	0	0	0
326	7	0	0	0	0	0	0
326	8	0	0	0	0	0	0
326	9	0	0	0	0	0	0
327	0	0	0	0	0	0	0
327	1	0	0	0	0	0	0
327	2	0	0	0	0	0	0
327	3	0	0	0	0	0	0
327	4	0	0	0	0	0	0
327	5	0	0	0	0	0	0
327	6	0	0	0	0	0	0
327	7	0	0	0	0	0	0
327	8	0	0	0	0	0	0
327	9	0	0	0	0	0	0
328	0	0	0	0	0	0	0
328	1	0	0	0	0	0	0
328	2	0	0	0	0	0	0
328	3	0	0	0	0	0	0
328	4	0	0	0	0	0	0
328	5	0	0	0	0	0	0
328	6	0	0	0	0	0	0
328	7	0	0	0	0	0	0
328	8	0	0	0	0	0	0
328	9	0	0	0	0	0	0
329	0	0	0	0	0	0	0
329	1	0	0	0	0	0	0
329	2	0	0	0	0	0	0
329	3	0	0	0	0	0	0
329	4	0	0	0	0	0	0
329	5	0	0	0	0	0	0
329	6	0	0	0	0	0	0
329	7	0	0	0	0	0	0
329	8	0	0	0	0	0	0
329	9	0	0	0	0	0	0
330	0	0	0	0	0	0	0
330	1	0	0	0	0	0	0
330	2	0	0	0	0	0	0
330	3	0	0	0	0	0	0
330	4	0	0	0	0	0	0
330	5	0	0	0	0	0	0
330	6	0	0	0	0	0	0
330	7	0	0	0	0	0	0
330	8	0	0	0	0	0	0
330	9	0	0	0	0	0	0
331	0	0	0	0	0	0	0
331	1	0	0	0	0	0	0
331	2	0	0	0	0	0	0
331	3	0	0	0	0	0	0
331	4	0	0	0	0	0	0
331	5	0	0	0	0	0	0
331	6	0	0	0	0	0	0
331	7	0	0	0	0	0	0
331	8	0	0	0	0	0	0
331	9	0	0	0	0	0	0
332	0	0	0	0	0	0	0
332	1	0	0	0	0	0	0
332	2	0	0	0	0	0	0
332	3	0	0	0	0	0	0
332	4	0	0	0	0	0	0
332	5	0	0	0	0	0	0
332	6	0	0	0	0	0	0
332	7	0	0	0	0	0	0
332	8	0	0	0	0	0	0
332	9	0	0	0	0	0	0
333	0	0	0	0	0	0	0
333	1	0	0	0	0	0	0
333	2	0	0	0	0	0	0
333	3	0	0	0	0	0	0
333	4	0	0	0	0	0	0
333	5	0	0	0	0	0	0
333	6	0	0	0	0	0	0
333	7	0	0	0	0	0	0
333	8	0	0	0	0	0	0
333	9	0	0	0	0	0	0
334	0	0	0	0	0	0	0
334	1	0	0	0	0	0	0
334	2	0	0	0	0	0	0
334	3	0	0	0	0	0	0
334	4	0	0	0	0	0	0
334	5	0	0	0	0	0	0
334	6	0	0	0	0	0	0
334	7	0	0	0	0	0	0
334	8	0	0	0	0	0	0
334	9	0	0	0	0	0	0
335	0	0	0	0	0	0	0
335	1	0	0	0	0	0	0
335	2	0	0	0	0	0	0
335	3	0	0	0	0	0	0
335	4	0	0	0	0	0	0
335	5	0	0	0	0	0	0
335	6	0	0	0	0	0	0
335	7	0	0	0	0	0	0
335	8	0	0	0	0	0	0
335	9	0	0	0	0	0	0
336	0	0	0	0	0	0	0
336	1	0	0	0	0	0	0
336	2	0	0	0	0	0	0
336	3	0	0	0	0	0	0
336	4	0	0	0	0	0	0
336	5	0	0	0	0	0	0
336	6	0	0	0	0	0	0
336	7	0	0	0	0	0	0
336	8	0	0	0	0	0	0
336	9	0	0	0	0	0	0
337	0	0	0	0	0	0	0
337	1	0	0	0	0	0	0
337	2	0	0	0	0	0	0
337	3	0	0	0	0	0	0
337	4	0	0	0	0	0	0
337	5	0	0	0	0	0	0
337	6	0	0	0	0	0	0
337	7	0	0	0	0	0	0
337	8	0	0	0	0	0	0
337	9	0	0	0	0	0	0
338	0	0	0	0	0	0	0
338	1	0	0	0	0	0	0
338	2	0	0	0	0	0	0
338	3	0	0	0	0	0	0
338	4	0	0	0	0	0	0
338	5	0	0	0	0	0	0
338	6	0	0	0	0	0	0
338	7	0	0	0	0	0	0
338	8	0	0	0	0	0	0
338	9	0	0	0	0	0	0
339	0	0	0	0	0	0	0
339	1	0	0	0	0	0	0
339	2	0	0	0	0	0	0
339	3	0	0	0	0	0	0
339	4	0	0	0	0	0	0
339	5	0	0	0	0	0	0
339	6	0	0	0	0	0	0
339	7	0	0	0	0	0	0
339	8	0	0	0	0	0	0
339	9	0	0	0	0	0	0
340	0	0	0	0	0	0	0
340	1	0	0	0	0	0	0
340	2	0	0	0	0	0	0
340	3	0	0	0	0	0	0
340	4	0	0	0	0	0	0
340	5	0	0	0	0	0	0
340	6	0	0	0	0	0	0
340	7	0	0	0	0	0	0
340	8	0	0	0	0	0	0
340	9	0	0	0	0	0	0
341	0	0	0	0	0	0	0
341	1	0	0	0	0	0	0
341	2	0	0	0	0	0	0
341	3	0	0	0	0	0	0
341	4	0	0	0	0	0	0
341	5	0	0	0	0	0	0
341	6	0	0	0	0	0	0
341	7	0	0	0	0	0	0
341	8	0	0	0	0	0	0
341	9	0	0	0	0	0	0
342	0	0	0	0	0	0	0
342	1	0	0	0	0	0	0
342	2	0	0	0	0	0	0
342	3	0	0	0	0	0	0
342	4	0	0	0	0	0	0
342	5	0	0	0	0	0	0
342	6	0	0	0	0	0	0
342	7	0	0	0	0	0	0
342	8	0	0	0	0	0	0
342	9	0	0	0	0	0	0
343	0	0	0	0	0	0	0
343	1	0	0	0	0	0	0
343	2	0	0	0	0	0	0
343	3	0	0	0	0	0	0
343	4	0	0	0	0	0	0
343	5	0	0	0	0	0	0
343	6	0	0	0	0	0	0
343	7	0	0	0	0	0	0
343	8	0	0	0	0	0	0
343	9	0	0	0	0	0	0
344	0	0	0	0	0	0	0
344	1	0	0	0	0	0	0
344	2	0	0	0	0	0	0
344	3	0	0	0	0	0	0
344	4	0	0	0	0	0	0
344	5	0	0	0	0	0	0
344	6	0	0	0	0	0	0
344	7	0	0	0	0	0	0
344	8	0	0	0	0	0	0
344	9	0	0	0	0	0	0
345	0	0	0	0	0	0	0
345	1	0	0	0	0	0	0
345	2	0	0	0	0	0	0
345	3	0	0	0	0	0	0
345	4	0	0	0	0	0	0
345	5	0	0	0	0	0	0
345	6	0	0	0	0	0	0
345	7	0	0	0	0	0	0
345	8	0	0	0	0	0	0
345	9	0	0	0	0	0	0
346	0	0	0	0	0	0	0
346	1	0	0	0	0	0	0
346	2	0	0	0	0	0	0
346	3	0	0	0	0	0	0
346	4	0	0	0	0	0	0
346	5	0	0	0	0	0	0
346	6	0	0	0	0	0	0
346	7	0	0	0	0	0	0
346	8	0	0	0	0	0	0
346	9	0	0	0	0	0	0
347	0	0	0	0	0	0	0
347	1	0	0	0	0	0	0
347	2	0	0	0	0	0	0
347	3	0	0	0	0	0	0
347	4	0	0	0	0	0	0
347	5	0	0	0	0	0	0
347	6	0	0	0	0	0	0
347	7	0	0	0	0	0	0
347	8	0	0	0	0	0	0
347	9	0	0	0	0	0	0
348	0	0	0	0	0	0	0
348	1	0	0	0	0	0	0
348	2	0	0	0	0	0	0
348	3	0	0	0	0	0	0
348	4	0	0	0	0	0	0
348	5	0	0	0	0	0	0
348	6	0	0	0	0	0	0
348	7	0	0	0	0	0	0
348	8	0	0	0	0	0	0
348	9	0	0	0	0	0	0
349	0	0	0	0	0	0	0
349	1	0	0	0	0	0	0
349	2	0	0	0	0	0	0
349	3	0	0	0	0	0	0
349	4	0	0	0	0	0	0
349	5	0	0	0	0	0	0
349	6	0	0	0	0	0	0
349	7	0	0	0	0	0	0
349	8	0	0	0	0	0	0
349	9	0	0	0	0	0	0
350	0	0	0	0	0	0	0
350	1	0	0	0	0	0	0
350	2	0	0	0	0	0	0
350	3	0	0	0	0	0	0
350	4	0	0	0	0	0	0
350	5	0	0	0	0	0	0
350	6	0	0	0	0	0	0
350	7	0	0	0	0	0	0
350	8	0	0	0	0	0	0
350	9	0	0	0	0	0	0
351	0	0	0	0	0	0	0
351	1	0	0	0	0	0	0
351	2	0	0	0	0	0	0
351	3	0	0	0	0	0	0
351	4	0	0	0	0	0	0
351	5	0	0	0	0	0	0
351	6	0	0	0	0	0	0
351	7	0	0	0	0	0	0
351	8	0	0	0	0	0	0
351	9	0	0	0	0	0	0
352	0	0	0	0	0	0	0
352	1	0	0	0	0	0	0
352	2	0	0	0	0	0	0
352	3	0	0	0	0	0	0
352	4	0	0	0	0	0	0
352	5	0	0	0	0	0	0
352	6	0	0	0	0	0	0
352	7	0	0	0	0	0	0
352	8	0	0	0	0	0	0
352	9	0	0	0	0	0	0
353	0	0	0	0	0	0	0
353	1	0	0	0	0	0	0
353	2	0	0	0	0	0	0
353	3	0	0	0	0	0	0
353	4	0	0	0	0	0	0
353	5	0	0	0	0	0	0
353	6	0	0	0	0	0	0
353	7	0	0	0	0	0	0
353	8	0	0	0	0	0	0
353	9	0	0	0	0	0	0
354	0	0	0	0	0	0	0
354	1	0	0	0	0	0	0
354	2	0	0	0	0	0	0
354	3	0	0	0	0	0	0
354	4	2.98727	1.96066	-12.3382	0	0	0
354	5	4.10319	2.38664	-15.7981	0	0	0
354	6	5.84877	2.81132	-17.5174	0	0	0
354	7	5.71505	2.41025	-21.0888	0	0	0
354	8	7.37749	2.8149	-23.7682	0	0	0
354	9	3.37927	1.53625	-26.0739	0	0	0
355	0	-1.65303	-0.0775171	-28.7368	0	0	0
355	1	-4.20025	1.22419	-32.3182	0	0	0
355	2	-7.43696	0.899159	-36.085	0	0	0
355	3	-8.73714	1.0516	-38.795	0	0	0
355	4	-9.91602	1.13632	-44.3732	0	0	0
355	5	-10.2775	-0.463285	-46.9966	0	0	0
355	6	-9.4787	-0.0178671	-50.1172	0	0	0
355	7	-9.24713	-0.949877	-53.2469	0	0	0
355	8	-8.31112	-1.25928	-56.7242	0	0	0
355	9	-8.31529	-1.19406	-60.2875	0	0	0
356	0	-8.5908	-1.50596	-63.5982	0	0	0
356	1	-8.99255	-0.51007	-67.7712	0	0	0
356	2	-10.3819	-0.538192	-71.4297	0	0	0
356	3	-12.2881	-0.126634	-78.1456	0	0	0
356	4	-14.5612	1.10813	-82.0664	0	0	0
356	5	-14.2551	2.04069	-85.7089	0	0	0
356	6	-13.8102	2.37388	-88.0516	0	0	0
356	7	-13.483	2.2407	-92.4836	0	0	0
356	8	-12.7949	2.61639	-95.608	0	0	0
356	9	-12.2938	2.66095	-98.8203	0	0	0
357	0	-11.1197	2.86206	-103.071	0	0	0
357	1	-10.671	2.59946	-107.072	0	0	0
357	2	-10.3957	2.97452	-111.502	0	0	0
357	3	-9.68177	3.2641	-113.143	0	0	0
357	4	-9.04655	3.33036	-116.702	0	0	0
357	5	-7.6348	3.73332	-119.995	0	0	0
357	6	-6.47921	4.02342	-123.112	0	0	0
357	7	-5.49576	4.20242	-126.841	0	0	0
357	8	-4.45196	4.53693	-128.831	0	0	0
357	9	-3.75556	5.02452	-131.341	0	0	0
358	0	-2.83118	5.5573	-135.16	0	0	0
358	1	-1.94712	6.20264	-138.103	0	0	0
358	2	-1.07936	6.84895	-140.96	0	0	0
358	3	-0.211707	6.73753	-144.697	0	0	0
358	4	0.547227	7.44908	-146.855	0	0	0
358	5	1.09828	8.24643	-150.064	0	0	0
358	6	2.03443	8.49254	-152.401	0	0	0
358	7	3.06993	9.16083	-156.911	0	0	0
358	8	3.27663	9.69314	-159.429	0	0	0
358	9	4.1236	9.71687	-162.118	0	0	0
359	0	4.47208	10.5792	-167.848	0	0	0
359	1	2.60726	13.4763	-173.323	0	0	0
359	2	2.69933	17.4209	-178.336	0	0	0
359	3	4.94222	18.5133	-181.439	0	0	0
359	4	6.00948	20.0917	-186.03	0	0	0
359	5	7.32431	21.7335	-189.739	0	0	0
359	6	7.50789	23.524	-194.859	0	0	0
359	7	8.18525	26.4542	-199.263	0	0	0
359	8	8.88964	28.6492	-205.157	0	0	0
359	9	9.4901	30.8879	-209.57	0	0	0
360	0	10.8822	33.0411	-214.498	0	0	0
360	1	11.5971	34.8371	-219.173	0	0	0
360	2	13.0757	37.4339	-223.488	0	0	0
360	3	14.0368	38.7847	-229.212	0	0	0
360	4	15.3432	40.6747	-234.406	0	0	0
360	5	16.6627	42.1833	-239.076	0	0	0
360	6	17.128	42.7364	-243.33	0	0	0
360	7	17.9634	43.956	-248.53	0	0	0
360	8	19.7295	44.4909	-253.555	0	0	0
360	9	20.7361	44.5776	-259.374	0	0	0
361	0	22.0943	45.8673	-263.876	0	0	0
361	1	23.4286	45.8667	-269.693	0	0	0
361	2	23.5295	46.4851	-272.726	0	0	0
361	3	25.6237	47.063	-278.712	0	0	0
361	4	26.0852	46.7301	-282.013	0	0	0
361	5	27.2517	47.4643	-286.696	0	0	0
361	6	28.8174	46.7773	-290.777	0	0	0
361	7	29.4498	46.5755	-295.561	0	0	0
361	8	31.0653	47.2005	-298.76	0	0	0
361	9	31.8595	46.333	-302.851	0	0	0
362	0	32.9589	46.7995	-309.278	0	0	0
362	1	34.0728	46.5335	-313.711	0	0	0
362	2	35.1346	45.5159	-316.84	0	0	0
362	3	36.158	45.7806	-321.442	0	0	0
362	4	36.9027	45.0457	-326.317	0	0	0
362	5	38.1265	44.5794	-331.101	0	0	0
362	6	39.428	43.9388	-334.573	0	0	0
362	7	40.0883	42.5139	-340.329	0	0	0
362	8	41.1897	42.2056	-344.41	0	0	0
362	9	41.9482	41.1398	-346.237	0	0	0
363	0	42.3184	40.0705	-351.902	0	0	0
363	1	43.0555	38.4514	-357.306	0	0	0
363	2	43.9381	36.7159	-364.366	0	0	0
363	3	44.9587	35.5204	-367.933	0	0	0
363	4	45.6039	33.8745	-374.383	0	0	0
363	5	46.4213	32.4092	-378.742	0	0	0
363	6	47.1568	30.9196	-385.187	0	0	0
363	7	48.1004	29.6771	-391.546	0	0	0
363	8	49.3372	28.3464	-396.595	0	0	0
363	9	49.8912	27.2127	-401.04	0	0	0
364	0	51.0201	26.0125	-407.044	0	0	0
364	1	51.5369	24.3248	-412.101	0	0	0
364	2	52.4805	23.5704	-417.322	0	0	0
364	3	53.4333	22.4148	-423.155	0	0	0
364	4	53.5634	21.479	-427.342	0	0	0
364	5	55.6637	20.4393	-433.16	0	0	0
364	6	55.4482	19.3676	-438.395	0	0	0
364	7	56.9044	18.5686	-443.349	0	0	0
364	8	58.1876	17.3499	-447.785	0	0	0
364	9	58.2523	16.9254	-453.184	0	0	0
365	0	60.0409	15.9731	-457.703	0	0	0
365	1	60.1789	15.1283	-461.015	0	0	0
365	2	61.2191	14.4157	-466.147	0	0	0
365	3	62.3266	13.4411	-470.932	0	0	0
365	4	63.183	12.753	-476.416	0	0	0
365	5	64.4222	11.8679	-479.282	0	0	0
365	6	65.2738	10.9117	-482.764	0	0	0
365	7	66.1965	10.6903	-486.847	0	0	0
365	8	67.0676	9.49353	-490.154	0	0	0
365	9	67.843	8.7157	-493.984	0	0	0
366	0	68.9959	7.98347	-497.899	0	0	0
366	1	69.816	7.20797	-501.292	0	0	0
366	2	70.5948	6.6085	-503.376	0	0	0
366	3	71.1128	5.47409	-507.472	0	0	0
366	4	71.9542	4.8535	-510.952	0	0	0
366	5	72.8183	3.8992	-514.695	0	0	0
366	6	73.6603	2.96789	-518.875	0	0	0
366	7	74.1739	2.27887	-521.92	0	0	0
366	8	75.2877	1.39177	-524.789	0	0	0
366	9	75.6243	0.0363924	-528.193	0	0	0
367	0	76.3606	-0.143855	-537.591	0	0	0
367	1	77.9869	-2.98556	-545.701	0	0	0
367	2	79.3632	-5.0742	-551.892	0	0	0
367	3	80.2554	-7.316	-557.913	0	0	0
367	4	81.522	-11.4471	-564.644	0	0	0
367	5	83.3374	-13.0221	-572.043	0	0	0
367	6	86.252	-16.3903	-576.399	0	0	0
367	7	88.2339	-17.9448	-584.761	0	0	0
367	8	90.4615	-18.3399	-589.007	0	0	0
367	9	92.6189	-20.3601	-593.967	0	0	0
368	0	93.9278	-20.493	-600.574	0	0	0
368	1	97.0822	-21.1302	-605.86	0	0	0
368	2	97.9282	-21.2888	-611.949	0	0	0
368	3	98.8712	-21.3104	-616.725	0	0	0
368	4	100.346	-21.7553	-621.852	0	0	0
368	5	100.055	-21.4692	-625.419	0	0	0
368	6	100.387	-22.1833	-630.905	0	0	0
368	7	99.1697	-21.5686	-637.181	0	0	0
368	8	99.6889	-20.482	-642.034	0	0	0
368	9	98.7208	-21.0421	-645.353	0	0	0
369	0	97.5984	-20.2715	-650.666	0	0	0
369	1	97.0679	-20.3214	-655.02	0	0	0
369	2	95.5524	-19.4453	-660.772	0	0	0
369	3	95.8489	-19.0232	-664.594	0	0	0
369	4	94.9003	-19.5615	-668	0	0	0
369	5	94.182	-19.0346	-673.051	0	0	0
369	6	94.7721	-18.4819	-675.736	0	0	0
369	7	94.4672	-17.777	-680.087	0	0	0
369	8	95.1905	-17.9098	-684.084	0	0	0
369	9	95.3952	-17.6014	-688.085	0	0	0
370	0	95.7824	-17.2494	-691.648	0	0	0
370	1	96.3038	-16.9617	-695.642	0	0	0
370	2	96.2007	-16.7654	-698.429	0	0	0
370	3	96.9187	-16.3248	-704.512	0	0	0
370	4	97.1575	-16.1495	-709.823	0	0	0
370	5	97.8636	-16.0599	-711.643	0	0	0
370	6	98.2508	-16.0614	-714.251	0	0	0
370	7	97.7114	-16.0662	-718.086	0	0	0
370	8	97.7848	-15.2486	-722.866	0	0	0
370	9	98.5101	-14.2523	-727.38	0	0	0
371	0	97.9617	-14.7227	-729.65	0	0	0
371	1	98.2201	-13.7258	-735.387	0	0	0
371	2	97.8228	-13.044	-736.772	0	0	0
371	3	97.629	-12.4276	-741.122	0	0	0
371	4	97.4145	-11.5407	-743.813	0	0	0
371	5	97.0107	-11.235	-747.73	0	0	0
371	6	97.0336	-10.3737	-751.033	0	0	0
371	7	96.4583	-10.1767	-753.383	0	0	0
371	8	96.0954	-9.58014	-755.645	0	0	0
371	9	94.9585	-9.16595	-759.568	0	0	0
372	0	94.8083	-8.32343	-761.561	0	0	0
372	1	94.7669	-7.50426	-765.65	0	0	0
372	2	93.8266	-8.01817	-766.788	0	0	0
372	3	93.6048	-6.64522	-769.129	0	0	0
372	4	92.6567	-6.33947	-771.394	0	0	0
372	5	92.2478	-6.00959	-774.008	0	0	0
372	6	91.9734	-5.52271	-775.311	0	0	0
372	7	91.2892	-5.83886	-778.368	0	0	0
372	8	90.9252	-5.15356	-779.148	0	0	0
372	9	90.2259	-5.20172	-780.194	0	0	0
373	0	89.4628	-5.09615	-782.555	0	0	0
373	1	89.2629	-4.74284	-783.945	0	0	0
373	2	89.1991	-5.18765	-786.126	0	0	0
373	3	88.5258	-4.9233	-787.261	0	0	0
373	4	88.2055	-5.23685	-788.22	0	0	0
373	5	87.4277	-5.30666	-788.926	0	0	0
373	6	87.3831	-5.19684	-790.231	0	0	0
373	7	86.8053	-5.37617	-792.502	0	0	0
373	8	86.5386	-5.59866	-793.116	0	0	0
373	9	86.1681	-5.7998	-793.381	0	0	0
374	0	85.506	-5.75798	-793.56	0	0	0
374	1	85.0691	-5.89283	-794.608	0	0	0
374	2	84.6493	-5.918	-794.787	0	0	0
374	3	84.0987	-6.31848	-795.146	0	0	0
374	4	83.7716	-6.49798	-795.759	0	0	0
374	5	83.0938	-6.83365	-794.812	0	0	0
374	6	82.5225	-6.50394	-796.203	0	0	0
374	7	82.1961	-6.88198	-795.512	0	0	0
374	8	81.4252	-7.03924	-795.085	0	0	0
374	9	81.2056	-7.08383	-795.961	0	0	0
375	0	80.5954	-7.39636	-794.836	0	0	0
375	1	80.0102	-7.59633	-794.319	0	0	0
375	2	79.793	-7.97666	-794.238	0	0	0
375	3	79.5304	-8.30679	-794.155	0	0	0
375	4	78.961	-8.5743	-794.164	0	0	0
375	5	78.5023	-8.68497	-793.21	0	0	0
375	6	77.9681	-9.24271	-792.436	0	0	0
375	7	77.4657	-9.64363	-791.052	0	0	0
375	8	76.9661	-9.95425	-790.361	0	0	0
375	9	76.7051	-10.3761	-790.021	0	0	0
376	0	76.0049	-10.6219	-790.031	0	0	0
376	1	75.8622	-11.2445	-788.73	0	0	0
376	2	75.1487	-11.7339	-786.304	0	0	0
376	3	74.6277	-12.0022	-785.7	0	0	0
376	4	74.0815	-12.4675	-784.318	0	0	0
376	5	73.4533	-13.1557	-783.024	0	0	0
376	6	73.046	-13.7099	-781.554	0	0	0
376	7	72.3251	-14.0905	-781.217	0	0	0
376	8	71.9195	-14.49	-779.046	0	0	0
376	9	71.2475	-15.0912	-777.666	0	0	0
377	0	70.8965	-15.5325	-777.237	0	0	0
377	1	70.5082	-16.0874	-776.376	0	0	0
377	2	69.8137	-16.4427	-775.255	0	0	0
377	3	69.1022	-17.0209	-771.956	0	0	0
377	4	68.4018	-17.1337	-770.135	0	0	0
377	5	67.7955	-17.8456	-768.844	0	0	0
377	6	67.4306	-18.1778	-767.632	0	0	0
377	7	66.7769	-18.5105	-766.336	0	0	0
377	8	66.1908	-18.7309	-763.468	0	0	0
377	9	65.3427	-19.1123	-761.826	0	0	0
378	0	64.5131	-19.38	-760.008	0	0	0
378	1	63.7439	-19.6029	-759.061	0	0	0
378	2	63.2029	-20.0238	-756.892	0	0	0
378	3	62.5289	-20.2257	-755.596	0	0	0
378	4	61.8993	-20.4909	-752.73	0	0	0
378	5	61.2414	-20.6034	-750.911	0	0	0
378	6	60.5205	-20.6258	-749.264	0	0	0
378	7	59.7538	-21.1817	-748.668	0	0	0
378	8	59.4095	-21.6029	-747.284	0	0	0
378	9	58.9351	-21.7121	-744.676	0	0	0
379	0	58.2122	-21.8485	-742.769	0	0	0
379	1	57.4218	-21.9605	-741.125	0	0	0
379	2	56.9675	-22.0711	-739.91	0	0	0
379	3	56.2629	-22.2038	-737.307	0	0	0
379	4	55.5424	-22.2946	-736.272	0	0	0
379	5	55.0439	-22.4285	-733.319	0	0	0
379	6	54.2824	-22.6518	-730.192	0	0	0
379	7	53.7154	-22.6539	-729.853	0	0	0
379	8	53.2725	-22.4078	-727.33	0	0	0
379	9	52.6609	-22.6317	-726.296	0	0	0
380	0	52.0945	-22.7198	-723.603	0	0	0
380	1	51.4593	-22.7429	-721.869	0	0	0
380	2	50.7839	-22.5661	-719	0	0	0
380	3	50.0544	-22.5681	-718.227	0	0	0
380	4	49.7434	-22.4997	-717.535	0	0	0
380	5	49.3097	-22.4763	-715.101	0	0	0
380	6	48.6562	-22.5893	-712.584	0	0	0
380	7	47.9967	-22.3235	-710.76	0	0	0
380	8	47.3382	-22.4816	-709.464	0	0	0
380	9	46.7923	-22.347	-707.03	0	0	0
381	0	46.6846	-22.1022	-705.899	0	0	0
381	1	45.9389	-22.0143	-704.076	0	0	0
381	2	45.3107	-21.9721	-701.733	0	0	0
381	3	44.5617	-21.7289	-699.822	0	0	0
381	4	44.0547	-21.6182	-698	0	0	0
381	5	43.7713	-21.3298	-696.259	0	0	0
381	6	43.2015	-21.5302	-694.441	0	0	0
381	7	42.2574	-21.3762	-692.62	0	0	0
381	8	41.955	-21.0865	-690.356	0	0	0
381	9	41.4943	-21.3102	-688.886	0	0	0
382	0	41.0315	-21.2884	-688.631	0	0	0
382	1	40.6335	-21.0438	-687.416	0	0	0
382	2	39.9388	-21.1995	-685.159	0	0	0
382	3	39.3716	-21.2004	-682.903	0	0	0
382	4	38.9082	-21.0019	-681.512	0	0	0
382	5	38.1139	-20.8688	-679.954	0	0	0
382	6	37.567	-20.871	-679.439	0	0	0
382	7	37.2187	-20.8695	-678.136	0	0	0
382	8	36.9554	-20.7367	-676.31	0	0	0
382	9	35.8603	-20.7403	-673.97	0	0	0
383	0	35.4213	-20.6092	-673.019	0	0	0
383	1	34.7569	-20.4776	-672.417	0	0	0
383	2	34.2993	-20.4547	-671.202	0	0	0
383	3	33.7238	-20.3443	-670.598	0	0	0
383	4	33.1777	-20.3677	-669.037	0	0	0
383	5	32.8725	-20.0791	-667.47	0	0	0
383	6	32.103	-20.1934	-666.609	0	0	0
383	7	31.7655	-19.8592	-667.307	0	0	0
383	8	31.3266	-19.638	-666.005	0	0	0
383	9	30.6491	-19.9731	-664.709	0	0	0
384	0	30.1881	-19.5968	-663.491	0	0	0
384	1	29.5929	-19.4446	-663.15	0	0	0
384	2	29.2608	-19.3773	-662.545	0	0	0
384	3	28.5324	-19.2684	-661.856	0	0	0
384	4	28.2505	-19.0901	-660.986	0	0	0
384	5	27.6107	-18.9824	-660.121	0	0	0
384	6	26.9146	-18.8289	-657.688	0	0	0
384	7	26.3543	-18.632	-658.654	0	0	0
384	8	25.8699	-18.612	-658.834	0	0	0
384	9	25.7166	-18.4543	-657.613	0	0	0
385	0	25.1212	-18.3462	-657.098	0	0	0
385	1	24.487	-18.3925	-656.758	0	0	0
385	2	23.9142	-18.3285	-656.677	0	0	0
385	3	23.6217	-17.6632	-656.587	0	0	0
385	4	23.3766	-18.1076	-657.12	0	0	0
385	5	23.2278	-17.9521	-656.772	0	0	0
385	6	22.5889	-17.9989	-656.693	0	0	0
385	7	22.4105	-17.6671	-656.171	0	0	0
385	8	21.795	-17.8027	-656.004	0	0	0
385	9	21.3292	-17.7156	-656.272	0	0	0
386	0	21.3255	-17.3597	-656.443	0	0	0
386	1	21.09	-17.4943	-656.447	0	0	0
386	2	20.3434	-17.4969	-654.715	0	0	0
386	3	19.9197	-17.1666	-654.803	0	0	0
386	4	19.6964	-17.0343	-655.591	0	0	0
386	5	19.3012	-17.3028	-656.556	0	0	0
386	6	19.1008	-16.9933	-655.776	0	0	0
386	7	18.8595	-16.9725	-656.473	0	0	0
386	8	18.3545	-17.1508	-655.958	0	0	0
386	9	17.9981	-16.7103	-656.048	0	0	0
387	0	17.6013	-16.8227	-656.925	0	0	0
387	1	17.5981	-16.7974	-657.099	0	0	0
387	2	17.2689	-16.7349	-657.365	0	0	0
387	3	17.0025	-16.625	-657.715	0	0	0
387	4	16.4522	-16.4718	-656.937	0	0	0
387	5	16.3209	-16.4725	-657.722	0	0	0
387	6	15.8583	-16.4516	-657.38	0	0	0
387	7	15.547	-16.541	-658.082	0	0	0
387	8	15.1509	-16.3654	-658.954	0	0	0
387	9	15.0414	-16.1687	-657.477	0	0	0
388	0	14.5597	-16.2829	-658.876	0	0	0
388	1	14.3326	-16.0168	-659.051	0	0	0
388	2	14.0441	-16.0622	-659.754	0	0	0
388	3	14	-15.9289	-659.927	0	0	0
388	4	13.6028	-16.0188	-660.108	0	0	0
388	5	13.1858	-15.8461	-660.198	0	0	0
388	6	12.6096	-15.9608	-661.168	0	0	0
388	7	12.5819	-15.9375	-662.3	0	0	0
388	8	12.5395	-15.9581	-661.953	0	0	0
388	9	11.9268	-16.0517	-662.138	0	0	0
389	0	11.5923	-15.9208	-662.402	0	0	0
389	1	11.2179	-15.834	-662.406	0	0	0
389	2	10.6643	-15.8352	-663.284	0	0	0
389	3	10.4613	-15.6596	-664.418	0	0	0
389	4	10.0679	-15.7488	-663.465	0	0	0
389	5	9.93876	-15.6608	-663.466	0	0	0
389	6	9.16965	-15.7774	-663.564	0	0	0
389	7	8.94165	-15.3335	-664.607	0	0	0
389	8	8.63019	-15.5133	-665.052	0	0	0
389	9	8.52595	-15.6247	-664.967	0	0	0
390	0	7.61855	-15.495	-665.064	0	0	0
390	1	7.63874	-15.4292	-665.935	0	0	0
390	2	7.26702	-15.4989	-665.505	0	0	0
390	3	6.88929	-15.3667	-665.945	0	0	0
390	4	6.97294	-15.4546	-667.515	0	0	0
390	5	6.46591	-15.2568	-666.911	0	0	0
390	6	6.35885	-15.2132	-667.173	0	0	0
390	7	5.72251	-15.3502	-666.574	0	0	0
390	8	5.58535	-14.8844	-667.269	0	0	0
390	9	5.05648	-15.1086	-666.755	0	0	0
391	0	4.89859	-15.1091	-667.978	0	0	0
391	1	4.81086	-14.7551	-668.499	0	0	0
391	2	4.0229	-15.1814	-667.295	0	0	0
391	3	3.90638	-14.7625	-668.513	0	0	0
391	4	3.37331	-14.387	-668.69	0	0	0
391	5	2.99616	-14.5894	-669.397	0	0	0
391	6	2.75537	-14.5014	-669.486	0	0	0
391	7	2.2013	-14.6146	-669.583	0	0	0
391	8	1.87088	-14.3076	-670.281	0	0	0
391	9	1.47449	-14.3309	-670.199	0	0	0
392	0	0.960335	-14.3324	-671.079	0	0	0
392	1	0.780218	-14.1773	-672.039	0	0	0
392	2	0.342255	-14.3124	-671.524	0	0	0
392	3	-0.184542	-14.2477	-671.529	0	0	0
392	4	-0.539519	-14.0737	-672.318	0	0	0
392	5	-0.830339	-13.9865	-672.757	0	0	0
392	6	-1.46894	-14.0345	-673.639	0	0	0
392	7	-1.60352	-13.925	-674.164	0	0	0
392	8	-1.91144	-14.0825	-674.605	0	0	0
392	9	-2.52396	-14.0636	-673.915	0	0	0
393	0	-2.90673	-13.6678	-675.573	0	0	0
393	1	-3.4153	-13.8028	-675.409	0	0	0
393	2	-3.64049	-13.6496	-676.11	0	0	0
393	3	-3.79243	-13.6497	-676.2	0	0	0
393	4	-4.14382	-13.5632	-676.291	0	0	0
393	5	-4.52035	-13.3675	-677.514	0	0	0
393	6	-5.02535	-13.636	-677.002	0	0	0
393	7	-4.97037	-13.4136	-679.179	0	0	0
393	8	-5.36454	-13.8151	-679.277	0	0	0
393	9	-5.71772	-13.3955	-679.454	0	0	0
394	0	-6.09653	-13.2654	-680.329	0	0	0
394	1	-6.42268	-13.4678	-680.686	0	0	0
394	2	-6.82418	-13.0942	-682.256	0	0	0
394	3	-6.79862	-13.3375	-681.563	0	0	0
394	4	-7.57576	-13.2094	-682.879	0	0	0
394	5	-7.81815	-13.1665	-682.971	0	0	0
394	6	-8.21067	-13.0587	-681.582	0	0	0
394	7	-8.51993	-13.1271	-682.371	0	0	0
394	8	-8.58757	-13.1942	-683.683	0	0	0
394	9	-9.20623	-12.9976	-683.951	0	0	0
395	0	-9.44716	-12.8867	-683.867	0	0	0
395	1	-9.5614	-12.8459	-685.265	0	0	0
395	2	-10.0199	-13.0271	-684.404	0	0	0
395	3	-10.0214	-13.0502	-686.495	0	0	0
395	4	-10.3135	-12.9399	-687.372	0	0	0
395	5	-10.6441	-12.8539	-687.116	0	0	0
395	6	-10.7934	-13.0331	-687.034	0	0	0
395	7	-11.3673	-12.8809	-687.651	0	0	0
395	8	-11.3013	-12.9483	-688.003	0	0	0
395	9	-11.6312	-13.0838	-688.706	0	0	0
396	0	-11.7225	-12.7082	-689.751	0	0	0
396	1	-11.9218	-12.7107	-690.542	0	0	0
396	2	-12.0716	-12.6021	-689.847	0	0	0
396	3	-12.4068	-12.362	-690.462	0	0	0
396	4	-12.8696	-12.4088	-690.993	0	0	0
396	5	-12.5181	-12.3662	-692.648	0	0	0
396	6	-12.9338	-12.3678	-691.522	0	0	0
396	7	-13.4004	-12.2135	-692.398	0	0	0
396	8	-12.9286	-12.7244	-692.489	0	0	0
396	9	-13.664	-12.2174	-692.669	0	0	0
397	0	-13.6156	-12.4641	-693.806	0	0	0
397	1	-13.5309	-12.4628	-694.419	0	0	0
397	2	-14.0389	-12.489	-694.775	0	0	0
397	3	-14.2102	-12.5797	-694.694	0	0	0
397	4	-14.6091	-12.5138	-694.439	0	0	0
397	5	-14.7346	-12.7172	-695.578	0	0	0
397	6	-14.932	-12.8951	-696.366	0	0	0
397	7	-15.067	-12.8543	-697.071	0	0	0
397	8	-15.3495	-13.0771	-696.728	0	0	0
397	9	-15.9837	-13.0829	-696.302	0	0	0
398	0	-16.0481	-13.0632	-697.611	0	0	0
398	1	-16.6002	-13.2662	-698.232	0	0	0
398	2	-16.3331	-13.5082	-698.235	0	0	0
398	3	-16.9896	-13.5357	-699.116	0	0	0
398	4	-17.0819	-13.316	-699.642	0	0	0
398	5	-17.2285	-13.6727	-699.213	0	0	0
398	6	-17.6047	-13.787	-699.745	0	0	0
398	7	-17.6323	-13.61	-701.751	0	0	0
398	8	-17.5565	-14.187	-701.759	0	0	0
398	9	-17.6038	-13.9899	-702.023	0	0	0
399	0	-17.7702	-14.2581	-701.505	0	0	0
399	1	-18.1777	-14.3067	-702.999	0	0	0
399	2	-18.0776	-14.3517	-703.607	0	0	0
399	3	-18.2969	-14.7302	-703.879	0	0	0
399	4	-18.097	-14.909	-704.581	0	0	0
399	5	-18.6859	-14.8671	-703.716	0	0	0
399	6	-18.8596	-14.9387	-704.159	0	0	0
399	7	-19.0595	-14.9405	-704.86	0	0	0
399	8	-19.0556	-15.1643	-705.041	0	0	0
399	9	-19.2068	-15.1878	-704.871	0	0	0
400	0	-19.421	-15.6546	-705.23	0	0	0
400	1	-19.5097	-15.546	-705.756	0	0	0
400	2	-19.7714	-15.3721	-706.109	0	0	0
400	3	-20.2293	-15.8843	-706.209	0	0	0
400	4	-20.1669	-15.7513	-707.692	0	0	0
400	5	-19.9405	-16.1729	-707.002	0	0	0
400	6	-20.201	-16.2423	-706.92	0	0	0
400	7	-20.6621	-16.202	-707.972	0	0	0
400	8	-20.7721	-16.5371	-708.94	0	0	0
400	9	-20.6341	-16.5374	-708.072	0	0	0
401	0	-21.16	-16.8063	-708.693	0	0	0
401	1	-21.1577	-17.0738	-708.439	0	0	0
401	2	-21.4561	-17.1657	-708.008	0	0	0
401	3	-22.0766	-17.0361	-708.627	0	0	0
401	4	-22.0502	-17.2368	-708.807	0	0	0
401	5	-22.5082	-17.5292	-709.428	0	0	0
401	6	-22.5508	-17.8186	-710.044	0	0	0
401	7	-22.6594	-17.7328	-710.573	0	0	0
401	8	-22.9603	-18.1117	-710.233	0	0	0
401	9	-23.2928	-18.2698	-709.983	0	0	0
402	0	-23.3335	-18.4493	-711.991	0	0	0
402	1	-23.2442	-18.7164	-712.259	0	0	0
402	2	-23.3517	-18.6054	-711.653	0	0	0
402	3	-23.6348	-18.7854	-711.399	0	0	0
402	4	-23.9637	-18.8998	-711.583	0	0	0
402	5	-23.8053	-18.945	-711.237	0	0	0
402	6	-24.049	-18.9259	-712.465	0	0	0
402	7	-23.9601	-19.1702	-712.383	0	0	0
402	8	-24.1327	-19.2389	-712.563	0	0	0
402	9	-24.4781	-19.2417	-711.263	0	0	0
403	0	-24.6322	-19.268	-712.316	0	0	0
403	1	-24.4736	-19.4461	-712.408	0	0	0
403	2	-24.6505	-19.6933	-713.375	0	0	0
403	3	-24.8477	-19.6721	-713.467	0	0	0
403	4	-24.7777	-19.5837	-713.47	0	0	0
403	5	-25.1491	-19.7859	-712.783	0	0	0
403	6	-25.213	-19.9893	-713.14	0	0	0
403	7	-25.2419	-19.9914	-714.889	0	0	0
403	8	-25.3682	-20.2349	-714.983	0	0	0
403	9	-25.2714	-20.5695	-714.119	0	0	0
404	0	-25.5591	-20.5958	-714.998	0	0	0
404	1	-25.6884	-20.8857	-714.223	0	0	0
404	2	-25.8381	-20.7773	-714.923	0	0	0
404	3	-26.083	-21.1339	-715.457	0	0	0
404	4	-26.0987	-21.2466	-715.377	0	0	0
[truncated: 2,655 more rows]
