# Supplementary material for: A Brake-Based Overground Gait Rehabilitation Device for Altering Propulsion Impulse Symmetry
Source: Sensors (Basel). 2021 Oct 5;21(19):6617. doi: 10.3390/s21196617 (PMC8512803; doi:10.3390/s21196617)
Supplement: Supplementary file 1 [file sensors-21-06617-s001.zip › GPT animations/code and data/Forces/BD 02.csv]

Devices
1000
		FP1 (5629 Large) - Force			FP2 (5687 Large) [1000Hz] - Force
Frame	Sub Frame	Fx	Fy	Fz	Fx	Fy	Fz
		N	N	N	N	N	N
185	0	0	0	0	0	0	0
185	1	0	0	0	0	0	0
185	2	0	0	0	0	0	0
185	3	0	0	0	0	0	0
185	4	0	0	0	0	0	0
185	5	0	0	0	0	0	0
185	6	0	0	0	0	0	0
185	7	0	0	0	0	0	0
185	8	0	0	0	0	0	0
185	9	0	0	0	0	0	0
186	0	0	0	0	0	0	0
186	1	0	0	0	0	0	0
186	2	0	0	0	0	0	0
186	3	0	0	0	0	0	0
186	4	0	0	0	0	0	0
186	5	0	0	0	0	0	0
186	6	0	0	0	0	0	0
186	7	0	0	0	0	0	0
186	8	0	0	0	0	0	0
186	9	0	0	0	0	0	0
187	0	0	0	0	0	0	0
187	1	0	0	0	0	0	0
187	2	0	0	0	0	0	0
187	3	0	0	0	0	0	0
187	4	0	0	0	0	0	0
187	5	0	0	0	0	0	0
187	6	0	0	0	0	0	0
187	7	0	0	0	0	0	0
187	8	0	0	0	0	0	0
187	9	0	0	0	0	0	0
188	0	0	0	0	0	0	0
188	1	0	0	0	0	0	0
188	2	0	0	0	0	0	0
188	3	0	0	0	0	0	0
188	4	0	0	0	0	0	0
188	5	0	0	0	0	0	0
188	6	0	0	0	0	0	0
188	7	0	0	0	0	0	0
188	8	0	0	0	0	0	0
188	9	0	0	0	0	0	0
189	0	0	0	0	0	0	0
189	1	0	0	0	0	0	0
189	2	0	0	0	0	0	0
189	3	0	0	0	0	0	0
189	4	0	0	0	0	0	0
189	5	0	0	0	0	0	0
189	6	0	0	0	0	0	0
189	7	0	0	0	0	0	0
189	8	0	0	0	0	0	0
189	9	0	0	0	0	0	0
190	0	0	0	0	0	0	0
190	1	0	0	0	0	0	0
190	2	0	0	0	0	0	0
190	3	0	0	0	0	0	0
190	4	0	0	0	0	0	0
190	5	0	0	0	0	0	0
190	6	0	0	0	0	0	0
190	7	0	0	0	0	0	0
190	8	0	0	0	0	0	0
190	9	0	0	0	0	0	0
191	0	0	0	0	0	0	0
191	1	0	0	0	0	0	0
191	2	0	0	0	0	0	0
191	3	0	0	0	0	0	0
191	4	0	0	0	0	0	0
191	5	0	0	0	0	0	0
191	6	0	0	0	0	0	0
191	7	0	0	0	0	0	0
191	8	0	0	0	0	0	0
191	9	0	0	0	0	0	0
192	0	0	0	0	0	0	0
192	1	0	0	0	0	0	0
192	2	0	0	0	0	0	0
192	3	0	0	0	0	0	0
192	4	0	0	0	0	0	0
192	5	0	0	0	0	0	0
192	6	0	0	0	0	0	0
192	7	0	0	0	0	0	0
192	8	0	0	0	0	0	0
192	9	0	0	0	0	0	0
193	0	0	0	0	0	0	0
193	1	0	0	0	0	0	0
193	2	0	0	0	0	0	0
193	3	0	0	0	0	0	0
193	4	0	0	0	0	0	0
193	5	0	0	0	0	0	0
193	6	0	0	0	0	0	0
193	7	0	0	0	0	0	0
193	8	0	0	0	0	0	0
193	9	0	0	0	0	0	0
194	0	0	0	0	0	0	0
194	1	0	0	0	0	0	0
194	2	0	0	0	0	0	0
194	3	0	0	0	0	0	0
194	4	0	0	0	0	0	0
194	5	0	0	0	0	0	0
194	6	0	0	0	0	0	0
194	7	0	0	0	0	0	0
194	8	0	0	0	0	0	0
194	9	0	0	0	0	0	0
195	0	0	0	0	0	0	0
195	1	0	0	0	0	0	0
195	2	0	0	0	0	0	0
195	3	0	0	0	0	0	0
195	4	0	0	0	0	0	0
195	5	0	0	0	0	0	0
195	6	0	0	0	0	0	0
195	7	0	0	0	0	0	0
195	8	0	0	0	0	0	0
195	9	0	0	0	0	0	0
196	0	0	0	0	0	0	0
196	1	0	0	0	0	0	0
196	2	0	0	0	0	0	0
196	3	0	0	0	0	0	0
196	4	0	0	0	0	0	0
196	5	0	0	0	0	0	0
196	6	0	0	0	0	0	0
196	7	0	0	0	0	0	0
196	8	0	0	0	0	0	0
196	9	0	0	0	0	0	0
197	0	0	0	0	0	0	0
197	1	0	0	0	0	0	0
197	2	0	0	0	0	0	0
197	3	0	0	0	0	0	0
197	4	0	0	0	0	0	0
197	5	0	0	0	0	0	0
197	6	0	0	0	0	0	0
197	7	0	0	0	0	0	0
197	8	0	0	0	0	0	0
197	9	0	0	0	0	0	0
198	0	0	0	0	0	0	0
198	1	0	0	0	0	0	0
198	2	0	0	0	0	0	0
198	3	0	0	0	0	0	0
198	4	0	0	0	0	0	0
198	5	0	0	0	0	0	0
198	6	0	0	0	0	0	0
198	7	0	0	0	0	0	0
198	8	0	0	0	0	0	0
198	9	0	0	0	0	0	0
199	0	0	0	0	0	0	0
199	1	0	0	0	0	0	0
199	2	0	0	0	0	0	0
199	3	0	0	0	0	0	0
199	4	0	0	0	0	0	0
199	5	0	0	0	0	0	0
199	6	0	0	0	0	0	0
199	7	0	0	0	0	0	0
199	8	0	0	0	0	0	0
199	9	0	0	0	0	0	0
200	0	0	0	0	0	0	0
200	1	0	0	0	0	0	0
200	2	0	0	0	0	0	0
200	3	0	0	0	0	0	0
200	4	0	0	0	0	0	0
200	5	0	0	0	0	0	0
200	6	0	0	0	0	0	0
200	7	0	0	0	0	0	0
200	8	0	0	0	0	0	0
200	9	0	0	0	0	0	0
201	0	0	0	0	0	0	0
201	1	0	0	0	0	0	0
201	2	0	0	0	0	0	0
201	3	0	0	0	0	0	0
201	4	0	0	0	0	0	0
201	5	0	0	0	0	0	0
201	6	0	0	0	0	0	0
201	7	0	0	0	0	0	0
201	8	0	0	0	0	0	0
201	9	0	0	0	0	0	0
202	0	0	0	0	0	0	0
202	1	0	0	0	0	0	0
202	2	0	0	0	0	0	0
202	3	0	0	0	0	0	0
202	4	0	0	0	0	0	0
202	5	0	0	0	0	0	0
202	6	0	0	0	0	0	0
202	7	0	0	0	0	0	0
202	8	0	0	0	0	0	0
202	9	0	0	0	0	0	0
203	0	0	0	0	0	0	0
203	1	0	0	0	0	0	0
203	2	0	0	0	0	0	0
203	3	0	0	0	0	0	0
203	4	0	0	0	0	0	0
203	5	0	0	0	0	0	0
203	6	0	0	0	0	0	0
203	7	0	0	0	0	0	0
203	8	0	0	0	0	0	0
203	9	0	0	0	0	0	0
204	0	0	0	0	0	0	0
204	1	0	0	0	0	0	0
204	2	0	0	0	0	0	0
204	3	0	0	0	0	0	0
204	4	0	0	0	0	0	0
204	5	0	0	0	0	0	0
204	6	0	0	0	0	0	0
204	7	0	0	0	0	0	0
204	8	0	0	0	0	0	0
204	9	0	0	0	0	0	0
205	0	0	0	0	0	0	0
205	1	0	0	0	0	0	0
205	2	0	0	0	0	0	0
205	3	0	0	0	0	0	0
205	4	0	0	0	0	0	0
205	5	0	0	0	0	0	0
205	6	0	0	0	0	0	0
205	7	0	0	0	0	0	0
205	8	0	0	0	0	0	0
205	9	0	0	0	0	0	0
206	0	0	0	0	0	0	0
206	1	0	0	0	0	0	0
206	2	0	0	0	0	0	0
206	3	0	0	0	0	0	0
206	4	0	0	0	0	0	0
206	5	0	0	0	0	0	0
206	6	0	0	0	0	0	0
206	7	0	0	0	0	0	0
206	8	0	0	0	0	0	0
206	9	0	0	0	0	0	0
207	0	0	0	0	0	0	0
207	1	0	0	0	0	0	0
207	2	0	0	0	0	0	0
207	3	0	0	0	0	0	0
207	4	0	0	0	0	0	0
207	5	0	0	0	0	0	0
207	6	0	0	0	0	0	0
207	7	0	0	0	0	0	0
207	8	0	0	0	0	0	0
207	9	0	0	0	0	0	0
208	0	0	0	0	0	0	0
208	1	0	0	0	0	0	0
208	2	0	0	0	0	0	0
208	3	0	0	0	0	0	0
208	4	0	0	0	0	0	0
208	5	0	0	0	0	0	0
208	6	0	0	0	0	0	0
208	7	0	0	0	0	0	0
208	8	0	0	0	0	0	0
208	9	0	0	0	0	0	0
209	0	0	0	0	0	0	0
209	1	0	0	0	0	0	0
209	2	0	0	0	0	0	0
209	3	0	0	0	0	0	0
209	4	0	0	0	0	0	0
209	5	0	0	0	0	0	0
209	6	0	0	0	0	0	0
209	7	0	0	0	0	0	0
209	8	0	0	0	0	0	0
209	9	0	0	0	0	0	0
210	0	0	0	0	0	0	0
210	1	0	0	0	0	0	0
210	2	0	0	0	0	0	0
210	3	0	0	0	0	0	0
210	4	0	0	0	0	0	0
210	5	0	0	0	0	0	0
210	6	0	0	0	0	0	0
210	7	0	0	0	0	0	0
210	8	0	0	0	0	0	0
210	9	0	0	0	0	0	0
211	0	0	0	0	0	0	0
211	1	0	0	0	0	0	0
211	2	0	0	0	0	0	0
211	3	0	0	0	0	0	0
211	4	0	0	0	0	0	0
211	5	0	0	0	0	0	0
211	6	0	0	0	0	0	0
211	7	0	0	0	0	0	0
211	8	0	0	0	0	0	0
211	9	0	0	0	0	0	0
212	0	0	0	0	0	0	0
212	1	0	0	0	0	0	0
212	2	0	0	0	0	0	0
212	3	0	0	0	0	0	0
212	4	0	0	0	0	0	0
212	5	0	0	0	0	0	0
212	6	0	0	0	0	0	0
212	7	0	0	0	0	0	0
212	8	0	0	0	0	0	0
212	9	0	0	0	0	0	0
213	0	0	0	0	0	0	0
213	1	0	0	0	0	0	0
213	2	0	0	0	0	0	0
213	3	0	0	0	0	0	0
213	4	0	0	0	0	0	0
213	5	0	0	0	0	0	0
213	6	0	0	0	0	0	0
213	7	0	0	0	0	0	0
213	8	0	0	0	0	0	0
213	9	0	0	0	0	0	0
214	0	0	0	0	0	0	0
214	1	0	0	0	0	0	0
214	2	0	0	0	0	0	0
214	3	0	0	0	0	0	0
214	4	0	0	0	0	0	0
214	5	0	0	0	0	0	0
214	6	0	0	0	0	0	0
214	7	0	0	0	0	0	0
214	8	0	0	0	0	0	0
214	9	0	0	0	0	0	0
215	0	0	0	0	0	0	0
215	1	0	0	0	0	0	0
215	2	0	0	0	0	0	0
215	3	0	0	0	0	0	0
215	4	0	0	0	0	0	0
215	5	0	0	0	0	0	0
215	6	0	0	0	0	0	0
215	7	0	0	0	0	0	0
215	8	0	0	0	0	0	0
215	9	0	0	0	0	0	0
216	0	0	0	0	0	0	0
216	1	0	0	0	0	0	0
216	2	0	0	0	0	0	0
216	3	0	0	0	0	0	0
216	4	0	0	0	0	0	0
216	5	0	0	0	0	0	0
216	6	0	0	0	0	0	0
216	7	0	0	0	0	0	0
216	8	0	0	0	0	0	0
216	9	0	0	0	0	0	0
217	0	0	0	0	0	0	0
217	1	0	0	0	0	0	0
217	2	0	0	0	0	0	0
217	3	0	0	0	0	0	0
217	4	0	0	0	0	0	0
217	5	0	0	0	0	0	0
217	6	0	0	0	0	0	0
217	7	0	0	0	0	0	0
217	8	0	0	0	0	0	0
217	9	0	0	0	0	0	0
218	0	0	0	0	0	0	0
218	1	0	0	0	0	0	0
218	2	0	0	0	0	0	0
218	3	0	0	0	0	0	0
218	4	0	0	0	0	0	0
218	5	0	0	0	0	0	0
218	6	0	0	0	0	0	0
218	7	0	0	0	0	0	0
218	8	0	0	0	0	0	0
218	9	0	0	0	0	0	0
219	0	0	0	0	0	0	0
219	1	0	0	0	0	0	0
219	2	0	0	0	0	0	0
219	3	0	0	0	0	0	0
219	4	0	0	0	0	0	0
219	5	0	0	0	0	0	0
219	6	0	0	0	0	0	0
219	7	0	0	0	0	0	0
219	8	0	0	0	0	0	0
219	9	0	0	0	0	0	0
220	0	0	0	0	0	0	0
220	1	0	0	0	0	0	0
220	2	0	0	0	0	0	0
220	3	0	0	0	0	0	0
220	4	0	0	0	0	0	0
220	5	0	0	0	0	0	0
220	6	0	0	0	0	0	0
220	7	0	0	0	0	0	0
220	8	0	0	0	0	0	0
220	9	0	0	0	0	0	0
221	0	0	0	0	0	0	0
221	1	0	0	0	0	0	0
221	2	0	0	0	0	0	0
221	3	0	0	0	0	0	0
221	4	0	0	0	0	0	0
221	5	0	0	0	0	0	0
221	6	0	0	0	0	0	0
221	7	0	0	0	0	0	0
221	8	0	0	0	0	0	0
221	9	0	0	0	0	0	0
222	0	0	0	0	0	0	0
222	1	0	0	0	0	0	0
222	2	0	0	0	0	0	0
222	3	0	0	0	0	0	0
222	4	0	0	0	0	0	0
222	5	0	0	0	0	0	0
222	6	0	0	0	0	0	0
222	7	0	0	0	0	0	0
222	8	0	0	0	0	0	0
222	9	0	0	0	0	0	0
223	0	0	0	0	0	0	0
223	1	0	0	0	0	0	0
223	2	0	0	0	0	0	0
223	3	0	0	0	0	0	0
223	4	0	0	0	0	0	0
223	5	0	0	0	0	0	0
223	6	0	0	0	0	0	0
223	7	0	0	0	0	0	0
223	8	0	0	0	0	0	0
223	9	0	0	0	0	0	0
224	0	0	0	0	0	0	0
224	1	0	0	0	0	0	0
224	2	0	0	0	0	0	0
224	3	0	0	0	0	0	0
224	4	0	0	0	0	0	0
224	5	0	0	0	0	0	0
224	6	0	0	0	0	0	0
224	7	0	0	0	0	0	0
224	8	0	0	0	0	0	0
224	9	0	0	0	0	0	0
225	0	0	0	0	0	0	0
225	1	0	0	0	0	0	0
225	2	0	0	0	0	0	0
225	3	0	0	0	0	0	0
225	4	0	0	0	0	0	0
225	5	0	0	0	0	0	0
225	6	0	0	0	0	0	0
225	7	0	0	0	0	0	0
225	8	0	0	0	0	0	0
225	9	0	0	0	0	0	0
226	0	0	0	0	0	0	0
226	1	0	0	0	0	0	0
226	2	0	0	0	0	0	0
226	3	0	0	0	0	0	0
226	4	0	0	0	0	0	0
226	5	0	0	0	0	0	0
226	6	0	0	0	0	0	0
226	7	0	0	0	0	0	0
226	8	0	0	0	0	0	0
226	9	0	0	0	0	0	0
227	0	0	0	0	0	0	0
227	1	0	0	0	0	0	0
227	2	0	0	0	0	0	0
227	3	0	0	0	0	0	0
227	4	0	0	0	0	0	0
227	5	0	0	0	0	0	0
227	6	0	0	0	0	0	0
227	7	0	0	0	0	0	0
227	8	0	0	0	0	0	0
227	9	0	0	0	0	0	0
228	0	0	0	0	0	0	0
228	1	0	0	0	0	0	0
228	2	0	0	0	0	0	0
228	3	0	0	0	0	0	0
228	4	0	0	0	0	0	0
228	5	0	0	0	0	0	0
228	6	0	0	0	0	0	0
228	7	0	0	0	0	0	0
228	8	0	0	0	0	0	0
228	9	0	0	0	0	0	0
229	0	0	0	0	0	0	0
229	1	0	0	0	0	0	0
229	2	0	0	0	0	0	0
229	3	0	0	0	0	0	0
229	4	0	0	0	0	0	0
229	5	0	0	0	0	0	0
229	6	0	0	0	0	0	0
229	7	0	0	0	0	0	0
229	8	0	0	0	0	0	0
229	9	0	0	0	0	0	0
230	0	0	0	0	0	0	0
230	1	0	0	0	0	0	0
230	2	0	0	0	0	0	0
230	3	0	0	0	0	0	0
230	4	0	0	0	0	0	0
230	5	0	0	0	0	0	0
230	6	0	0	0	0	0	0
230	7	0	0	0	0	0	0
230	8	0	0	0	0	0	0
230	9	0	0	0	0	0	0
231	0	0	0	0	0	0	0
231	1	0	0	0	0	0	0
231	2	0	0	0	0	0	0
231	3	0	0	0	0	0	0
231	4	0	0	0	0	0	0
231	5	0	0	0	0	0	0
231	6	0	0	0	0	0	0
231	7	0	0	0	0	0	0
231	8	0	0	0	0	0	0
231	9	0	0	0	0	0	0
232	0	0	0	0	0	0	0
232	1	0	0	0	0	0	0
232	2	0	0	0	0	0	0
232	3	0	0	0	0	0	0
232	4	0	0	0	0	0	0
232	5	0	0	0	0	0	0
232	6	0	0	0	0	0	0
232	7	0	0	0	0	0	0
232	8	0	0	0	0	0	0
232	9	0	0	0	0	0	0
233	0	0	0	0	0	0	0
233	1	0	0	0	0	0	0
233	2	0	0	0	0	0	0
233	3	0	0	0	0	0	0
233	4	0	0	0	0	0	0
233	5	0	0	0	0	0	0
233	6	0	0	0	0	0	0
233	7	0	0	0	0	0	0
233	8	0	0	0	0	0	0
233	9	0	0	0	0	0	0
234	0	0	0	0	0	0	0
234	1	0	0	0	0	0	0
234	2	0	0	0	0	0	0
234	3	0	0	0	0	0	0
234	4	0	0	0	0	0	0
234	5	0	0	0	0	0	0
234	6	0	0	0	0	0	0
234	7	0	0	0	0	0	0
234	8	0	0	0	0	0	0
234	9	0	0	0	0	0	0
235	0	0	0	0	0	0	0
235	1	0	0	0	0	0	0
235	2	0	0	0	0	0	0
235	3	0	0	0	0	0	0
235	4	0	0	0	0	0	0
235	5	0	0	0	0	0	0
235	6	0	0	0	0	0	0
235	7	0	0	0	0	0	0
235	8	0	0	0	0	0	0
235	9	0	0	0	0	0	0
236	0	0	0	0	0	0	0
236	1	0	0	0	0	0	0
236	2	0	0	0	0	0	0
236	3	0	0	0	0	0	0
236	4	0	0	0	0	0	0
236	5	0	0	0	0	0	0
236	6	0	0	0	0	0	0
236	7	0	0	0	0	0	0
236	8	0	0	0	0	0	0
236	9	0	0	0	0	0	0
237	0	0	0	0	0	0	0
237	1	0	0	0	0	0	0
237	2	0	0	0	0	0	0
237	3	0	0	0	0	0	0
237	4	0	0	0	0	0	0
237	5	0	0	0	0	0	0
237	6	0	0	0	0	0	0
237	7	0	0	0	0	0	0
237	8	0	0	0	0	0	0
237	9	0	0	0	0	0	0
238	0	0	0	0	0	0	0
238	1	0	0	0	0	0	0
238	2	0	0	0	0	0	0
238	3	0	0	0	0	0	0
238	4	0	0	0	0	0	0
238	5	0	0	0	0	0	0
238	6	0	0	0	0	0	0
238	7	0	0	0	0	0	0
238	8	0	0	0	0	0	0
238	9	0	0	0	0	0	0
239	0	0	0	0	0	0	0
239	1	0	0	0	0	0	0
239	2	0	0	0	0	0	0
239	3	0	0	0	0	0	0
239	4	0	0	0	0	0	0
239	5	0	0	0	0	0	0
239	6	0	0	0	0	0	0
239	7	0	0	0	0	0	0
239	8	0	0	0	0	0	0
239	9	0	0	0	0	0	0
240	0	0	0	0	0	0	0
240	1	0	0	0	0	0	0
240	2	0	0	0	0	0	0
240	3	0	0	0	0	0	0
240	4	0	0	0	0	0	0
240	5	0	0	0	0	0	0
240	6	0	0	0	0	0	0
240	7	0	0	0	0	0	0
240	8	0	0	0	0	0	0
240	9	0	0	0	0	0	0
241	0	0	0	0	0	0	0
241	1	0	0	0	0	0	0
241	2	0	0	0	0	0	0
241	3	0	0	0	0	0	0
241	4	0	0	0	0	0	0
241	5	0	0	0	0	0	0
241	6	0	0	0	0	0	0
241	7	0	0	0	0	0	0
241	8	0	0	0	0	0	0
241	9	0	0	0	0	0	0
242	0	0	0	0	0	0	0
242	1	0	0	0	0	0	0
242	2	0	0	0	0	0	0
242	3	0	0	0	0	0	0
242	4	0	0	0	0	0	0
242	5	0	0	0	0	0	0
242	6	0	0	0	0	0	0
242	7	0	0	0	0	0	0
242	8	0	0	0	0	0	0
242	9	0	0	0	0	0	0
243	0	0	0	0	0	0	0
243	1	0	0	0	0	0	0
243	2	0	0	0	0	0	0
243	3	0	0	0	0	0	0
243	4	0	0	0	0	0	0
243	5	0	0	0	0	0	0
243	6	0	0	0	0	0	0
243	7	0	0	0	0	0	0
243	8	0	0	0	0	0	0
243	9	0	0	0	0	0	0
244	0	0	0	0	0	0	0
244	1	0	0	0	0	0	0
244	2	0	0	0	0	0	0
244	3	0	0	0	0	0	0
244	4	0	0	0	0	0	0
244	5	0	0	0	0	0	0
244	6	0	0	0	0	0	0
244	7	0	0	0	0	0	0
244	8	0	0	0	0	0	0
244	9	0	0	0	0	0	0
245	0	0	0	0	0	0	0
245	1	0	0	0	0	0	0
245	2	0	0	0	0	0	0
245	3	0	0	0	0	0	0
245	4	0	0	0	0	0	0
245	5	0	0	0	0	0	0
245	6	0	0	0	0	0	0
245	7	0	0	0	0	0	0
245	8	0	0	0	0	0	0
245	9	0	0	0	0	0	0
246	0	0	0	0	0	0	0
246	1	0	0	0	0	0	0
246	2	0	0	0	0	0	0
246	3	0	0	0	0	0	0
246	4	0	0	0	0	0	0
246	5	0	0	0	0	0	0
246	6	0	0	0	0	0	0
246	7	0	0	0	0	0	0
246	8	0	0	0	0	0	0
246	9	0	0	0	0	0	0
247	0	0	0	0	0	0	0
247	1	0	0	0	0	0	0
247	2	0	0	0	0	0	0
247	3	0	0	0	0	0	0
247	4	0	0	0	0	0	0
247	5	0	0	0	0	0	0
247	6	0	0	0	0	0	0
247	7	0	0	0	0	0	0
247	8	0	0	0	0	0	0
247	9	0	0	0	0	0	0
248	0	0	0	0	0	0	0
248	1	0	0	0	0	0	0
248	2	0	0	0	0	0	0
248	3	0	0	0	0	0	0
248	4	0	0	0	0	0	0
248	5	0	0	0	0	0	0
248	6	0	0	0	0	0	0
248	7	0	0	0	0	0	0
248	8	0	0	0	0	0	0
248	9	0	0	0	0	0	0
249	0	0	0	0	0	0	0
249	1	0	0	0	0	0	0
249	2	0	0	0	0	0	0
249	3	0	0	0	0	0	0
249	4	0	0	0	0	0	0
249	5	0	0	0	0	0	0
249	6	0	0	0	0	0	0
249	7	0	0	0	0	0	0
249	8	0	0	0	0	0	0
249	9	0	0	0	0	0	0
250	0	0	0	0	0	0	0
250	1	0	0	0	0	0	0
250	2	0	0	0	0	0	0
250	3	0	0	0	0	0	0
250	4	0	0	0	0	0	0
250	5	0	0	0	0	0	0
250	6	0	0	0	0	0	0
250	7	0	0	0	0	0	0
250	8	0	0	0	0	0	0
250	9	0	0	0	0	0	0
251	0	0	0	0	0	0	0
251	1	0	0	0	0	0	0
251	2	0	0	0	0	0	0
251	3	0	0	0	0	0	0
251	4	0	0	0	0	0	0
251	5	0	0	0	0	0	0
251	6	0	0	0	0	0	0
251	7	0	0	0	0	0	0
251	8	0	0	0	0	0	0
251	9	0	0	0	0	0	0
252	0	0	0	0	0	0	0
252	1	0	0	0	0	0	0
252	2	0	0	0	0	0	0
252	3	0	0	0	0	0	0
252	4	0	0	0	0	0	0
252	5	0	0	0	0	0	0
252	6	0	0	0	0	0	0
252	7	0	0	0	0	0	0
252	8	0	0	0	0	0	0
252	9	0	0	0	0	0	0
253	0	0	0	0	0	0	0
253	1	0	0	0	0	0	0
253	2	0	0	0	0	0	0
253	3	0	0	0	0	0	0
253	4	0	0	0	0	0	0
253	5	0	0	0	0	0	0
253	6	0	0	0	0	0	0
253	7	0	0	0	0	0	0
253	8	0	0	0	0	0	0
253	9	0	0	0	0	0	0
254	0	0	0	0	0	0	0
254	1	0	0	0	0	0	0
254	2	0	0	0	0	0	0
254	3	0	0	0	0	0	0
254	4	0	0	0	0	0	0
254	5	0	0	0	0	0	0
254	6	0	0	0	0	0	0
254	7	0	0	0	0	0	0
254	8	0	0	0	0	0	0
254	9	0	0	0	0	0	0
255	0	0	0	0	0	0	0
255	1	0	0	0	0	0	0
255	2	0	0	0	0	0	0
255	3	0	0	0	0	0	0
255	4	0	0	0	0	0	0
255	5	0	0	0	0	0	0
255	6	0	0	0	0	0	0
255	7	0	0	0	0	0	0
255	8	0	0	0	0	0	0
255	9	0	0	0	0	0	0
256	0	0	0	0	0	0	0
256	1	0	0	0	0	0	0
256	2	0	0	0	0	0	0
256	3	0	0	0	0	0	0
256	4	0	0	0	0	0	0
256	5	0	0	0	0	0	0
256	6	0	0	0	0	0	0
256	7	0	0	0	0	0	0
256	8	0	0	0	0	0	0
256	9	0	0	0	0	0	0
257	0	0	0	0	0	0	0
257	1	0	0	0	0	0	0
257	2	0	0	0	0	0	0
257	3	0	0	0	0	0	0
257	4	0	0	0	0	0	0
257	5	0	0	0	0	0	0
257	6	0	0	0	0	0	0
257	7	0	0	0	0	0	0
257	8	0	0	0	0	0	0
257	9	0	0	0	0	0	0
258	0	0	0	0	0	0	0
258	1	0	0	0	0	0	0
258	2	0	0	0	0	0	0
258	3	0	0	0	0	0	0
258	4	0	0	0	0	0	0
258	5	0	0	0	0	0	0
258	6	0	0	0	0	0	0
258	7	0	0	0	0	0	0
258	8	0	0	0	0	0	0
258	9	0	0	0	0	0	0
259	0	0	0	0	0	0	0
259	1	0	0	0	0	0	0
259	2	0	0	0	0	0	0
259	3	0	0	0	0	0	0
259	4	0	0	0	0	0	0
259	5	0	0	0	0	0	0
259	6	0	0	0	0	0	0
259	7	0	0	0	0	0	0
259	8	0	0	0	0	0	0
259	9	0	0	0	0	0	0
260	0	0	0	0	0	0	0
260	1	0	0	0	0	0	0
260	2	0	0	0	0	0	0
260	3	0	0	0	0	0	0
260	4	0	0	0	0	0	0
260	5	0	0	0	0	0	0
260	6	0	0	0	0	0	0
260	7	0	0	0	0	0	0
260	8	0	0	0	0	0	0
260	9	0	0	0	0	0	0
261	0	0	0	0	0	0	0
261	1	0	0	0	0	0	0
261	2	0	0	0	0	0	0
261	3	0	0	0	0	0	0
261	4	0	0	0	0	0	0
261	5	0	0	0	0	0	0
261	6	0	0	0	0	0	0
261	7	0	0	0	0	0	0
261	8	0	0	0	0	0	0
261	9	0	0	0	0	0	0
262	0	0	0	0	0	0	0
262	1	0	0	0	0	0	0
262	2	0	0	0	0	0	0
262	3	0	0	0	0	0	0
262	4	0	0	0	0	0	0
262	5	0	0	0	0	0	0
262	6	0	0	0	0	0	0
262	7	0	0	0	0	0	0
262	8	0	0	0	0	0	0
262	9	0	0	0	0	0	0
263	0	0	0	0	0	0	0
263	1	0	0	0	0	0	0
263	2	0	0	0	0	0	0
263	3	0	0	0	0	0	0
263	4	0	0	0	0	0	0
263	5	0	0	0	0	0	0
263	6	0	0	0	0	0	0
263	7	0	0	0	0	0	0
263	8	0	0	0	0	0	0
263	9	0	0	0	0	0	0
264	0	0	0	0	0	0	0
264	1	0	0	0	0	0	0
264	2	0	0	0	0	0	0
264	3	0	0	0	0	0	0
264	4	0	0	0	0	0	0
264	5	0	0	0	0	0	0
264	6	0	0	0	0	0	0
264	7	0	0	0	0	0	0
264	8	0	0	0	0	0	0
264	9	0	0	0	0	0	0
265	0	0	0	0	0	0	0
265	1	0	0	0	0	0	0
265	2	0	0	0	0	0	0
265	3	0	0	0	0	0	0
265	4	0	0	0	0	0	0
265	5	0	0	0	0	0	0
265	6	0	0	0	0	0	0
265	7	0	0	0	0	0	0
265	8	0	0	0	0	0	0
265	9	0	0	0	0	0	0
266	0	0	0	0	0	0	0
266	1	0	0	0	0	0	0
266	2	0	0	0	0	0	0
266	3	0	0	0	0	0	0
266	4	0	0	0	0	0	0
266	5	0	0	0	0	0	0
266	6	0	0	0	0	0	0
266	7	0	0	0	0	0	0
266	8	0	0	0	0	0	0
266	9	0	0	0	0	0	0
267	0	0	0	0	0	0	0
267	1	0	0	0	0	0	0
267	2	0	0	0	0	0	0
267	3	0	0	0	0	0	0
267	4	0	0	0	0	0	0
267	5	0	0	0	0	0	0
267	6	0	0	0	0	0	0
267	7	0	0	0	0	0	0
267	8	0	0	0	0	0	0
267	9	0	0	0	0	0	0
268	0	0	0	0	0	0	0
268	1	0	0	0	0	0	0
268	2	0	0	0	0	0	0
268	3	0	0	0	0	0	0
268	4	0	0	0	0	0	0
268	5	0	0	0	0	0	0
268	6	0	0	0	0	0	0
268	7	0	0	0	0	0	0
268	8	0	0	0	0	0	0
268	9	0	0	0	0	0	0
269	0	0	0	0	0	0	0
269	1	0	0	0	0	0	0
269	2	0	0	0	0	0	0
269	3	0	0	0	0	0	0
269	4	0	0	0	0	0	0
269	5	0	0	0	0	0	0
269	6	0	0	0	0	0	0
269	7	0	0	0	0	0	0
269	8	0	0	0	0	0	0
269	9	0	0	0	0	0	0
270	0	0	0	0	0	0	0
270	1	0	0	0	0	0	0
270	2	0	0	0	0	0	0
270	3	0	0	0	0	0	0
270	4	0	0	0	0	0	0
270	5	0	0	0	0	0	0
270	6	0	0	0	0	0	0
270	7	0	0	0	0	0	0
270	8	0	0	0	0	0	0
270	9	0	0	0	0	0	0
271	0	0	0	0	0	0	0
271	1	0	0	0	0	0	0
271	2	0	0	0	0	0	0
271	3	0	0	0	0	0	0
271	4	0	0	0	0	0	0
271	5	0	0	0	0	0	0
271	6	0	0	0	0	0	0
271	7	0	0	0	0	0	0
271	8	0	0	0	0	0	0
271	9	0	0	0	0	0	0
272	0	0	0	0	0	0	0
272	1	0	0	0	0	0	0
272	2	0	0	0	0	0	0
272	3	0	0	0	0	0	0
272	4	0	0	0	0	0	0
272	5	0	0	0	0	0	0
272	6	0	0	0	0	0	0
272	7	0	0	0	0	0	0
272	8	0	0	0	0	0	0
272	9	0	0	0	0	0	0
273	0	0	0	0	0	0	0
273	1	0	0	0	0	0	0
273	2	0	0	0	0	0	0
273	3	0	0	0	0	0	0
273	4	0	0	0	0	0	0
273	5	0	0	0	0	0	0
273	6	0	0	0	0	0	0
273	7	0	0	0	0	0	0
273	8	0	0	0	0	0	0
273	9	0	0	0	0	0	0
274	0	0	0	0	0	0	0
274	1	0	0	0	0	0	0
274	2	0	0	0	0	0	0
274	3	0	0	0	0	0	0
274	4	0	0	0	0	0	0
274	5	0	0	0	0	0	0
274	6	0	0	0	0	0	0
274	7	0	0	0	0	0	0
274	8	0	0	0	0	0	0
274	9	0	0	0	0	0	0
275	0	0	0	0	0	0	0
275	1	0	0	0	0	0	0
275	2	0	0	0	0	0	0
275	3	0	0	0	0	0	0
275	4	0	0	0	0	0	0
275	5	0	0	0	0	0	0
275	6	0	0	0	0	0	0
275	7	0	0	0	0	0	0
275	8	0	0	0	0	0	0
275	9	0	0	0	0	0	0
276	0	0	0	0	0	0	0
276	1	0	0	0	0	0	0
276	2	0	0	0	0	0	0
276	3	0	0	0	0	0	0
276	4	0	0	0	0	0	0
276	5	0	0	0	0	0	0
276	6	0	0	0	0	0	0
276	7	0	0	0	0	0	0
276	8	0	0	0	0	0	0
276	9	0	0	0	0	0	0
277	0	0	0	0	0	0	0
277	1	0	0	0	0	0	0
277	2	0	0	0	0	0	0
277	3	0	0	0	0	0	0
277	4	0	0	0	0	0	0
277	5	0	0	0	0	0	0
277	6	0	0	0	0	0	0
277	7	0	0	0	0	0	0
277	8	0	0	0	0	0	0
277	9	0	0	0	0	0	0
278	0	0	0	0	0	0	0
278	1	0	0	0	0	0	0
278	2	0	0	0	0	0	0
278	3	0	0	0	0	0	0
278	4	0	0	0	0	0	0
278	5	0	0	0	0	0	0
278	6	0	0	0	0	0	0
278	7	0	0	0	0	0	0
278	8	0	0	0	0	0	0
278	9	0	0	0	0	0	0
279	0	0	0	0	0	0	0
279	1	0	0	0	0	0	0
279	2	0	0	0	0	0	0
279	3	0	0	0	0	0	0
279	4	0	0	0	0	0	0
279	5	0	0	0	0	0	0
279	6	0	0	0	0	0	0
279	7	0	0	0	0	0	0
279	8	0	0	0	0	0	0
279	9	0	0	0	0	0	0
280	0	0	0	0	0	0	0
280	1	0	0	0	0	0	0
280	2	0	0	0	0	0	0
280	3	0	0	0	0	0	0
280	4	0	0	0	0	0	0
280	5	0	0	0	0	0	0
280	6	0	0	0	0	0	0
280	7	0	0	0	0	0	0
280	8	0	0	0	0	0	0
280	9	0	0	0	0	0	0
281	0	0	0	0	0	0	0
281	1	0	0	0	0	0	0
281	2	0	0	0	0	0	0
281	3	0	0	0	0	0	0
281	4	0	0	0	0	0	0
281	5	0	0	0	0	0	0
281	6	0	0	0	0	0	0
281	7	0	0	0	0	0	0
281	8	0	0	0	0	0	0
281	9	0	0	0	0	0	0
282	0	0	0	0	0	0	0
282	1	0	0	0	0	0	0
282	2	0	0	0	0	0	0
282	3	0	0	0	0	0	0
282	4	0	0	0	0	0	0
282	5	0	0	0	0	0	0
282	6	0	0	0	0	0	0
282	7	0	0	0	0	0	0
282	8	0	0	0	0	0	0
282	9	0	0	0	0	0	0
283	0	0	0	0	0	0	0
283	1	0	0	0	0	0	0
283	2	0	0	0	0	0	0
283	3	0	0	0	0	0	0
283	4	0	0	0	0	0	0
283	5	0	0	0	0	0	0
283	6	0	0	0	0	0	0
283	7	0	0	0	0	0	0
283	8	0	0	0	0	0	0
283	9	0	0	0	0	0	0
284	0	0	0	0	0	0	0
284	1	0	0	0	0	0	0
284	2	0	0	0	0	0	0
284	3	0	0	0	0	0	0
284	4	0	0	0	0	0	0
284	5	0	0	0	0	0	0
284	6	0	0	0	0	0	0
284	7	0	0	0	0	0	0
284	8	0	0	0	0	0	0
284	9	0	0	0	0	0	0
285	0	0	0	0	0	0	0
285	1	0	0	0	0	0	0
285	2	0	0	0	0	0	0
285	3	0	0	0	0	0	0
285	4	0	0	0	0	0	0
285	5	0	0	0	0	0	0
285	6	0	0	0	0	0	0
285	7	0	0	0	0	0	0
285	8	0	0	0	0	0	0
285	9	0	0	0	0	0	0
286	0	0	0	0	0	0	0
286	1	0	0	0	0	0	0
286	2	0	0	0	0	0	0
286	3	0	0	0	0	0	0
286	4	0	0	0	0	0	0
286	5	0	0	0	0	0	0
286	6	0	0	0	0	0	0
286	7	0	0	0	0	0	0
286	8	0	0	0	0	0	0
286	9	0	0	0	0	0	0
287	0	0	0	0	0	0	0
287	1	0	0	0	0	0	0
287	2	0	0	0	0	0	0
287	3	0	0	0	0	0	0
287	4	0	0	0	0	0	0
287	5	0	0	0	0	0	0
287	6	0	0	0	0	0	0
287	7	0	0	0	0	0	0
287	8	0	0	0	0	0	0
287	9	0	0	0	0	0	0
288	0	0	0	0	0	0	0
288	1	0	0	0	0	0	0
288	2	0	0	0	0	0	0
288	3	0	0	0	0	0	0
288	4	0	0	0	0	0	0
288	5	0	0	0	0	0	0
288	6	0	0	0	0	0	0
288	7	0	0	0	0	0	0
288	8	0	0	0	0	0	0
288	9	0	0	0	0	0	0
289	0	0	0	0	0	0	0
289	1	0	0	0	0	0	0
289	2	0	0	0	0	0	0
289	3	0	0	0	0	0	0
289	4	0	0	0	0	0	0
289	5	0	0	0	0	0	0
289	6	0	0	0	0	0	0
289	7	0	0	0	0	0	0
289	8	0	0	0	0	0	0
289	9	0	0	0	0	0	0
290	0	0	0	0	0	0	0
290	1	0	0	0	0	0	0
290	2	0	0	0	0	0	0
290	3	0	0	0	0	0	0
290	4	0	0	0	0	0	0
290	5	0	0	0	0	0	0
290	6	0	0	0	0	0	0
290	7	0	0	0	0	0	0
290	8	0	0	0	0	0	0
290	9	0	0	0	0	0	0
291	0	0	0	0	0	0	0
291	1	0	0	0	0	0	0
291	2	0	0	0	0	0	0
291	3	0	0	0	0	0	0
291	4	0	0	0	0	0	0
291	5	0	0	0	0	0	0
291	6	0	0	0	0	0	0
291	7	0	0	0	0	0	0
291	8	0	0	0	0	0	0
291	9	0	0	0	0	0	0
292	0	0	0	0	0	0	0
292	1	0	0	0	0	0	0
292	2	0	0	0	0	0	0
292	3	0	0	0	0	0	0
292	4	0	0	0	0	0	0
292	5	0	0	0	0	0	0
292	6	0	0	0	0	0	0
292	7	0	0	0	0	0	0
292	8	0	0	0	0	0	0
292	9	0	0	0	0	0	0
293	0	0	0	0	0	0	0
293	1	0	0	0	0	0	0
293	2	0	0	0	0	0	0
293	3	0	0	0	0	0	0
293	4	0	0	0	0	0	0
293	5	0	0	0	0	0	0
293	6	0	0	0	0	0	0
293	7	0	0	0	0	0	0
293	8	0	0	0	0	0	0
293	9	0	0	0	0	0	0
294	0	0	0	0	0	0	0
294	1	0	0	0	0	0	0
294	2	0	0	0	0	0	0
294	3	0	0	0	0	0	0
294	4	0	0	0	0	0	0
294	5	0	0	0	0	0	0
294	6	0	0	0	0	0	0
294	7	0	0	0	0	0	0
294	8	0	0	0	0	0	0
294	9	0	0	0	0	0	0
295	0	0	0	0	0	0	0
295	1	0	0	0	0	0	0
295	2	0	0	0	0	0	0
295	3	0	0	0	0	0	0
295	4	0	0	0	0	0	0
295	5	0	0	0	0	0	0
295	6	0	0	0	0	0	0
295	7	0	0	0	0	0	0
295	8	0	0	0	0	0	0
295	9	0	0	0	0	0	0
296	0	0	0	0	0	0	0
296	1	0	0	0	0	0	0
296	2	0	0	0	0	0	0
296	3	0	0	0	0	0	0
296	4	0	0	0	0	0	0
296	5	0	0	0	0	0	0
296	6	0	0	0	0	0	0
296	7	0	0	0	0	0	0
296	8	0	0	0	0	0	0
296	9	0	0	0	0	0	0
297	0	0	0	0	0	0	0
297	1	0	0	0	0	0	0
297	2	0	0	0	0	0	0
297	3	0	0	0	0	0	0
297	4	0	0	0	0	0	0
297	5	0	0	0	0	0	0
297	6	0	0	0	0	0	0
297	7	0	0	0	0	0	0
297	8	0	0	0	0	0	0
297	9	0	0	0	0	0	0
298	0	0	0	0	0	0	0
298	1	0	0	0	0	0	0
298	2	0	0	0	0	0	0
298	3	0	0	0	0	0	0
298	4	0	0	0	0	0	0
298	5	0	0	0	0	0	0
298	6	0	0	0	0	0	0
298	7	0	0	0	0	0	0
298	8	0	0	0	0	0	0
298	9	0	0	0	0	0	0
299	0	0	0	0	0	0	0
299	1	0	0	0	0	0	0
299	2	0	0	0	0	0	0
299	3	0	0	0	0	0	0
299	4	0	0	0	0	0	0
299	5	0	0	0	0	0	0
299	6	0	0	0	0	0	0
299	7	0	0	0	0	0	0
299	8	0	0	0	0	0	0
299	9	0	0	0	0	0	0
300	0	0	0	0	0	0	0
300	1	0	0	0	0	0	0
300	2	0	0	0	0	0	0
300	3	0	0	0	0	0	0
300	4	0	0	0	0	0	0
300	5	0	0	0	0	0	0
300	6	0	0	0	0	0	0
300	7	0	0	0	0	0	0
300	8	0	0	0	0	0	0
300	9	0	0	0	0	0	0
301	0	0	0	0	0	0	0
301	1	0	0	0	0	0	0
301	2	0	0	0	0	0	0
301	3	0	0	0	0	0	0
301	4	0	0	0	0	0	0
301	5	0	0	0	0	0	0
301	6	0	0	0	0	0	0
301	7	0	0	0	0	0	0
301	8	0	0	0	0	0	0
301	9	0	0	0	0	0	0
302	0	0	0	0	0	0	0
302	1	0	0	0	0	0	0
302	2	0	0	0	0	0	0
302	3	0	0	0	0	0	0
302	4	0	0	0	0	0	0
302	5	0	0	0	0	0	0
302	6	0	0	0	0	0	0
302	7	0	0	0	0	0	0
302	8	0	0	0	0	0	0
302	9	0	0	0	0	0	0
303	0	0	0	0	0	0	0
303	1	0	0	0	0	0	0
303	2	0	0	0	0	0	0
303	3	0	0	0	0	0	0
303	4	0	0	0	0	0	0
303	5	0	0	0	0	0	0
303	6	0	0	0	0	0	0
303	7	0	0	0	0	0	0
303	8	0	0	0	0	0	0
303	9	0	0	0	0	0	0
304	0	0	0	0	0	0	0
304	1	0	0	0	0	0	0
304	2	0	0	0	0	0	0
304	3	0	0	0	0	0	0
304	4	0	0	0	0	0	0
304	5	0	0	0	0	0	0
304	6	0	0	0	0	0	0
304	7	0	0	0	0	0	0
304	8	0	0	0	0	0	0
304	9	0	0	0	0	0	0
305	0	0	0	0	0	0	0
305	1	0	0	0	0	0	0
305	2	0	0	0	0	0	0
305	3	0	0	0	0	0	0
305	4	0	0	0	0	0	0
305	5	0	0	0	0	0	0
305	6	0	0	0	0	0	0
305	7	0	0	0	0	0	0
305	8	0	0	0	0	0	0
305	9	0	0	0	0	0	0
306	0	0	0	0	0	0	0
306	1	0	0	0	0	0	0
306	2	0	0	0	0	0	0
306	3	0	0	0	0	0	0
306	4	0	0	0	0	0	0
306	5	0	0	0	0	0	0
306	6	0	0	0	0	0	0
306	7	0	0	0	0	0	0
306	8	0	0	0	0	0	0
306	9	0	0	0	0	0	0
307	0	0	0	0	0	0	0
307	1	0	0	0	0	0	0
307	2	0	0	0	0	0	0
307	3	0	0	0	0	0	0
307	4	0	0	0	0	0	0
307	5	0	0	0	0	0	0
307	6	0	0	0	0	0	0
307	7	0	0	0	0	0	0
307	8	0	0	0	0	0	0
307	9	0	0	0	0	0	0
308	0	0	0	0	0	0	0
308	1	0	0	0	0	0	0
308	2	0	0	0	0	0	0
308	3	0	0	0	0	0	0
308	4	0	0	0	0	0	0
308	5	0	0	0	0	0	0
308	6	0	0	0	0	0	0
308	7	0	0	0	0	0	0
308	8	0	0	0	0	0	0
308	9	0	0	0	0	0	0
309	0	0	0	0	0	0	0
309	1	0	0	0	0	0	0
309	2	0	0	0	0	0	0
309	3	0	0	0	0	0	0
309	4	0	0	0	0	0	0
309	5	0	0	0	0	0	0
309	6	0	0	0	0	0	0
309	7	0	0	0	0	0	0
309	8	0	0	0	0	0	0
309	9	0	0	0	0	0	0
310	0	0	0	0	0	0	0
310	1	0	0	0	0	0	0
310	2	0	0	0	0	0	0
310	3	0	0	0	0	0	0
310	4	0	0	0	0	0	0
310	5	0	0	0	0	0	0
310	6	0	0	0	0	0	0
310	7	0	0	0	0	0	0
310	8	0	0	0	0	0	0
310	9	0	0	0	0	0	0
311	0	0	0	0	0	0	0
311	1	0	0	0	0	0	0
311	2	0	0	0	0	0	0
311	3	0	0	0	0	0	0
311	4	0	0	0	0	0	0
311	5	0	0	0	0	0	0
311	6	0	0	0	0	0	0
311	7	0	0	0	0	0	0
311	8	0	0	0	0	0	0
311	9	0	0	0	0	0	0
312	0	0	0	0	0	0	0
312	1	0	0	0	0	0	0
312	2	0	0	0	0	0	0
312	3	0	0	0	0	0	0
312	4	0	0	0	0	0	0
312	5	0	0	0	0	0	0
312	6	0	0	0	0	0	0
312	7	0	0	0	0	0	0
312	8	0	0	0	0	0	0
312	9	0	0	0	0	0	0
313	0	0	0	0	0	0	0
313	1	0	0	0	0	0	0
313	2	0	0	0	0	0	0
313	3	0	0	0	0	0	0
313	4	0	0	0	0	0	0
313	5	0	0	0	0	0	0
313	6	0	0	0	0	0	0
313	7	0	0	0	0	0	0
313	8	0	0	0	0	0	0
313	9	0	0	0	0	0	0
314	0	0	0	0	0	0	0
314	1	0	0	0	0	0	0
314	2	0	0	0	0	0	0
314	3	0	0	0	0	0	0
314	4	0	0	0	0	0	0
314	5	0	0	0	0	0	0
314	6	0	0	0	0	0	0
314	7	0	0	0	0	0	0
314	8	0	0	0	0	0	0
314	9	0	0	0	0	0	0
315	0	0	0	0	0	0	0
315	1	0	0	0	0	0	0
315	2	0	0	0	0	0	0
315	3	0	0	0	0	0	0
315	4	0	0	0	0	0	0
315	5	0	0	0	0	0	0
315	6	0	0	0	0	0	0
315	7	0	0	0	0	0	0
315	8	0	0	0	0	0	0
315	9	0	0	0	0	0	0
316	0	0	0	0	0	0	0
316	1	0	0	0	0	0	0
316	2	0	0	0	0	0	0
316	3	0	0	0	0	0	0
316	4	0	0	0	0	0	0
316	5	0	0	0	0	0	0
316	6	0	0	0	0	0	0
316	7	0	0	0	0	0	0
316	8	0	0	0	0	0	0
316	9	0	0	0	0	0	0
317	0	0	0	0	0	0	0
317	1	0	0	0	0	0	0
317	2	0	0	0	0	0	0
317	3	0	0	0	0	0	0
317	4	0	0	0	0	0	0
317	5	0	0	0	0	0	0
317	6	0	0	0	0	0	0
317	7	0	0	0	0	0	0
317	8	0	0	0	0	0	0
317	9	0	0	0	0	0	0
318	0	0	0	0	0	0	0
318	1	0	0	0	0	0	0
318	2	0	0	0	0	0	0
318	3	0	0	0	0	0	0
318	4	0	0	0	0	0	0
318	5	0	0	0	0	0	0
318	6	0	0	0	0	0	0
318	7	0	0	0	0	0	0
318	8	0	0	0	0	0	0
318	9	0	0	0	0	0	0
319	0	0	0	0	0	0	0
319	1	0	0	0	0	0	0
319	2	0	0	0	0	0	0
319	3	0	0	0	0	0	0
319	4	0	0	0	0	0	0
319	5	0	0	0	0	0	0
319	6	0	0	0	0	0	0
319	7	0	0	0	0	0	0
319	8	0	0	0	0	0	0
319	9	0	0	0	0	0	0
320	0	0	0	0	0	0	0
320	1	0	0	0	0	0	0
320	2	0	0	0	0	0	0
320	3	0	0	0	0	0	0
320	4	0	0	0	0	0	0
320	5	0	0	0	0	0	0
320	6	0	0	0	0	0	0
320	7	0	0	0	0	0	0
320	8	0	0	0	0	0	0
320	9	0	0	0	0	0	0
321	0	0	0	0	0	0	0
321	1	0	0	0	0	0	0
321	2	0	0	0	0	0	0
321	3	0	0	0	0	0	0
321	4	0	0	0	0	0	0
321	5	0	0	0	0	0	0
321	6	0	0	0	0	0	0
321	7	0	0	0	0	0	0
321	8	0	0	0	0	0	0
321	9	0	0	0	0	0	0
322	0	0	0	0	0	0	0
322	1	0	0	0	0	0	0
322	2	0	0	0	0	0	0
322	3	0	0	0	0	0	0
322	4	0	0	0	0	0	0
322	5	0	0	0	0	0	0
322	6	0	0	0	0	0	0
322	7	0	0	0	0	0	0
322	8	0	0	0	0	0	0
322	9	0	0	0	0	0	0
323	0	0	0	0	0	0	0
323	1	0	0	0	0	0	0
323	2	0	0	0	0	0	0
323	3	0	0	0	0	0	0
323	4	0	0	0	0	0	0
323	5	0	0	0	0	0	0
323	6	0	0	0	0	0	0
323	7	0	0	0	0	0	0
323	8	0	0	0	0	0	0
323	9	0	0	0	0	0	0
324	0	0	0	0	0	0	0
324	1	0	0	0	0	0	0
324	2	0	0	0	0	0	0
324	3	0	0	0	0	0	0
324	4	0	0	0	0	0	0
324	5	0	0	0	0	0	0
324	6	0	0	0	0	0	0
324	7	0	0	0	0	0	0
324	8	0	0	0	0	0	0
324	9	0	0	0	0	0	0
325	0	0	0	0	0	0	0
325	1	0	0	0	0	0	0
325	2	0	0	0	0	0	0
325	3	0	0	0	0	0	0
325	4	0	0	0	0	0	0
325	5	0	0	0	0	0	0
325	6	0	0	0	0	0	0
325	7	0	0	0	0	0	0
325	8	0	0	0	0	0	0
325	9	0	0	0	0	0	0
326	0	0	0	0	0	0	0
326	1	0	0	0	0	0	0
326	2	0	0	0	0	0	0
326	3	0	0	0	0	0	0
326	4	0	0	0	0	0	0
326	5	0	0	0	0	0	0
326	6	0	0	0	0	0	0
326	7	0	0	0	0	0	0
326	8	0	0	0	0	0	0
326	9	0	0	0	0	0	0
327	0	0	0	0	0	0	0
327	1	0	0	0	0	0	0
327	2	0	0	0	0	0	0
327	3	0	0	0	0	0	0
327	4	0	0	0	0	0	0
327	5	0	0	0	0	0	0
327	6	0	0	0	0	0	0
327	7	0	0	0	0	0	0
327	8	0	0	0	0	0	0
327	9	0	0	0	0	0	0
328	0	0	0	0	0	0	0
328	1	0	0	0	0	0	0
328	2	0	0	0	0	0	0
328	3	0	0	0	0	0	0
328	4	0	0	0	0	0	0
328	5	0	0	0	0	0	0
328	6	0	0	0	0	0	0
328	7	0	0	0	0	0	0
328	8	0	0	0	0	0	0
328	9	0	0	0	0	0	0
329	0	0	0	0	0	0	0
329	1	0	0	0	0	0	0
329	2	0	0	0	0	0	0
329	3	0	0	0	0	0	0
329	4	0	0	0	0	0	0
329	5	0	0	0	0	0	0
329	6	0	0	0	0	0	0
329	7	0	0	0	0	0	0
329	8	0	0	0	0	0	0
329	9	0	0	0	0	0	0
330	0	0	0	0	0	0	0
330	1	0	0	0	0	0	0
330	2	0	0	0	0	0	0
330	3	0	0	0	0	0	0
330	4	0	0	0	0	0	0
330	5	0	0	0	0	0	0
330	6	0	0	0	0	0	0
330	7	0	0	0	0	0	0
330	8	0	0	0	0	0	0
330	9	0	0	0	0	0	0
331	0	0	0	0	0	0	0
331	1	0	0	0	0	0	0
331	2	0	0	0	0	0	0
331	3	0	0	0	0	0	0
331	4	0	0	0	0	0	0
331	5	0	0	0	0	0	0
331	6	0	0	0	0	0	0
331	7	0	0	0	0	0	0
331	8	0	0	0	0	0	0
331	9	0	0	0	0	0	0
332	0	0	0	0	0	0	0
332	1	0	0	0	0	0	0
332	2	0	0	0	0	0	0
332	3	0	0	0	0	0	0
332	4	0	0	0	0	0	0
332	5	0	0	0	0	0	0
332	6	0	0	0	0	0	0
332	7	0	0	0	0	0	0
332	8	0	0	0	0	0	0
332	9	0	0	0	0	0	0
333	0	0	0	0	0	0	0
333	1	0	0	0	0	0	0
333	2	0	0	0	0	0	0
333	3	0	0	0	0	0	0
333	4	0	0	0	0	0	0
333	5	0	0	0	0	0	0
333	6	0	0	0	0	0	0
333	7	0	0	0	0	0	0
333	8	0	0	0	0	0	0
333	9	0	0	0	0	0	0
334	0	0	0	0	0	0	0
334	1	0	0	0	0	0	0
334	2	0	0	0	0	0	0
334	3	0	0	0	0	0	0
334	4	0	0	0	0	0	0
334	5	0	0	0	0	0	0
334	6	0	0	0	0	0	0
334	7	0	0	0	0	0	0
334	8	0	0	0	0	0	0
334	9	4.94601	1.39155	-11.7122	0	0	0
335	0	4.95641	1.52317	-16.4097	0	0	0
335	1	5.67239	1.98993	-19.0092	0	0	0
335	2	7.04202	1.59635	-19.3475	0	0	0
335	3	6.84858	1.35153	-18.74	0	0	0
335	4	7.39085	1.90575	-20.5584	0	0	0
335	5	7.1055	1.48298	-21.0863	0	0	0
335	6	8.22197	1.97346	-23.5086	0	0	0
335	7	8.39702	1.59735	-24.4691	0	0	0
335	8	9.12835	1.55424	-25.5043	0	0	0
335	9	10.093	1.26626	-27.9355	0	0	0
336	0	10.3012	0.579684	-29.3285	0	0	0
336	1	11.4281	-0.32854	-32.1987	0	0	0
336	2	9.61758	-1.19854	-36.9208	0	0	0
336	3	5.75445	-1.67923	-40.354	0	0	0
336	4	2.71748	-1.26849	-43.8567	0	0	0
336	5	-0.207342	-0.9459	-47.8823	0	0	0
336	6	-2.25766	-0.686785	-51.4659	0	0	0
336	7	-3.7249	-0.338001	-56.0016	0	0	0
336	8	-4.84382	-0.119425	-59.6631	0	0	0
336	9	-6.26749	0.207841	-63.6752	0	0	0
337	0	-8.54549	-0.0460584	-68.046	0	0	0
337	1	-11.1092	0.697226	-74.0679	0	0	0
337	2	-14.733	1.83864	-79.0499	0	0	0
337	3	-17.1193	2.60694	-83.5015	0	0	0
337	4	-18.4278	4.06487	-87.6782	0	0	0
337	5	-20.1833	4.52525	-91.43	0	0	0
337	6	-21.0879	5.36317	-94.8252	0	0	0
337	7	-21.6108	5.93667	-98.652	0	0	0
337	8	-21.8879	5.97874	-102.05	0	0	0
337	9	-21.1528	6.44837	-106.214	0	0	0
338	0	-21.0911	6.13485	-109.087	0	0	0
338	1	-20.2049	6.84569	-112.118	0	0	0
338	2	-18.8696	7.24721	-114.453	0	0	0
338	3	-17.0002	7.05074	-117.657	0	0	0
338	4	-14.7389	7.30244	-119.2	0	0	0
338	5	-12.8713	7.26111	-123.1	0	0	0
338	6	-10.8502	7.48781	-125.08	0	0	0
338	7	-8.88891	7.513	-126.104	0	0	0
338	8	-7.35753	7.78286	-128.787	0	0	0
338	9	-5.16287	8.18774	-132.679	0	0	0
339	0	-3.47567	8.27944	-135.621	0	0	0
339	1	-1.54981	8.59472	-138.387	0	0	0
339	2	-0.233646	8.81817	-141.594	0	0	0
339	3	1.38335	9.39827	-144.01	0	0	0
339	4	2.53978	9.80045	-146.256	0	0	0
339	5	3.57506	10.5562	-151.116	0	0	0
339	6	3.62691	11.9265	-159.544	0	0	0
339	7	1.93182	15.8895	-164.747	0	0	0
339	8	3.18646	19.1734	-168.447	0	0	0
339	9	5.09661	20.7745	-172.592	0	0	0
340	0	5.98046	23.1489	-178.567	0	0	0
340	1	5.97681	25.8733	-186.027	0	0	0
340	2	5.67955	29.4397	-192.003	0	0	0
340	3	5.67724	32.9853	-197.623	0	0	0
340	4	5.94566	35.9553	-202.116	0	0	0
340	5	5.67141	39.5424	-210.268	0	0	0
340	6	6.47351	41.7163	-215.286	0	0	0
340	7	7.25248	44.3122	-221.606	0	0	0
340	8	7.53477	45.8602	-227.679	0	0	0
340	9	7.45652	46.5669	-233.675	0	0	0
341	0	6.76406	47.8262	-239.151	0	0	0
341	1	10.4414	49.7646	-245.452	0	0	0
341	2	9.65919	49.6026	-252.597	0	0	0
341	3	12.3122	50.587	-256.388	0	0	0
341	4	13.1198	50.8944	-262.384	0	0	0
341	5	13.0233	51.0002	-266.909	0	0	0
341	6	17.5704	51.7464	-270.602	0	0	0
341	7	15.2881	50.446	-274.465	0	0	0
341	8	19.965	50.9709	-279.204	0	0	0
341	9	20.6969	50.4591	-282.685	0	0	0
342	0	23.0366	50.5049	-286.057	0	0	0
342	1	26.214	51.3112	-289.33	0	0	0
342	2	25.4842	49.7284	-294.832	0	0	0
342	3	29.5233	49.9854	-297.231	0	0	0
342	4	29.3682	49.8474	-301.935	0	0	0
342	5	32.6568	49.344	-304.868	0	0	0
342	6	34.1498	48.9673	-308.518	0	0	0
342	7	34.585	48.1669	-311.302	0	0	0
342	8	36.9245	47.8607	-315.035	0	0	0
342	9	37.1764	47.2152	-319.474	0	0	0
343	0	38.8103	46.1312	-322.083	0	0	0
343	1	38.7465	45.3485	-326.185	0	0	0
343	2	39.7494	44.0388	-330.452	0	0	0
343	3	41.0145	43.3077	-335.416	0	0	0
343	4	40.9936	41.439	-339.956	0	0	0
343	5	42.3076	40.0413	-345.013	0	0	0
343	6	42.4779	38.5726	-349.64	0	0	0
343	7	42.9783	36.6389	-352.525	0	0	0
343	8	43.6148	35.0615	-358.024	0	0	0
343	9	43.9321	32.4839	-362.743	0	0	0
344	0	44.9203	30.4648	-366.938	0	0	0
344	1	45.8479	28.4207	-371.996	0	0	0
344	2	46.6698	26.311	-376.368	0	0	0
344	3	47.2501	24.5778	-380.473	0	0	0
344	4	48.7779	22.0047	-384.397	0	0	0
344	5	49.5229	20.1163	-390.161	0	0	0
344	6	50.8029	17.767	-394.261	0	0	0
344	7	51.6244	15.9446	-399.41	0	0	0
344	8	52.4518	14.2338	-404.034	0	0	0
344	9	53.3553	11.8805	-408.139	0	0	0
345	0	54.1496	10.4345	-413.375	0	0	0
345	1	55.2521	8.41587	-417.56	0	0	0
345	2	55.675	6.72952	-421.752	0	0	0
345	3	56.3952	5.35033	-425.676	0	0	0
345	4	56.896	3.77087	-430.386	0	0	0
345	5	57.1182	2.65805	-434.924	0	0	0
345	6	58.4818	1.17258	-439.016	0	0	0
345	7	58.704	-0.382639	-441.989	0	0	0
345	8	59.1345	-1.33941	-446.607	0	0	0
345	9	59.9568	-2.36031	-450.093	0	0	0
346	0	60.4698	-3.58296	-453.147	0	0	0
346	1	61.364	-4.64976	-458.112	0	0	0
346	2	62.0809	-5.20574	-464.384	0	0	0
346	3	62.9479	-6.74094	-473.707	0	0	0
346	4	64.8899	-10.3174	-480.957	0	0	0
346	5	66.473	-10.8273	-486.783	0	0	0
346	6	68.4419	-14.6037	-493.859	0	0	0
346	7	70.4938	-18.6426	-500.243	0	0	0
346	8	72.1141	-20.3982	-509.564	0	0	0
346	9	77.2306	-24.3389	-514.35	0	0	0
347	0	79.2607	-25.117	-520.004	0	0	0
347	1	83.6105	-27.682	-525.035	0	0	0
347	2	86.9776	-28.6105	-530.509	0	0	0
347	3	89.6837	-29.8061	-538.065	0	0	0
347	4	93.5534	-30.7118	-543.36	0	0	0
347	5	94.5365	-30.0723	-551.268	0	0	0
347	6	99.5675	-32.7468	-554.73	0	0	0
347	7	100.067	-31.2645	-560.293	0	0	0
347	8	101.255	-33.0858	-567.346	0	0	0
347	9	104.65	-33.8151	-574.125	0	0	0
348	0	102.804	-31.6069	-580.387	0	0	0
348	1	105.212	-34.9334	-584.225	0	0	0
348	2	103.391	-33.1234	-590.153	0	0	0
348	3	104.277	-34.371	-596.589	0	0	0
348	4	104.611	-34.2435	-602.956	0	0	0
348	5	103.133	-33.2551	-609.484	0	0	0
348	6	104.32	-35.8972	-613.766	0	0	0
348	7	103.231	-34.376	-618.646	0	0	0
348	8	102.903	-35.9348	-623.182	0	0	0
348	9	102.033	-36.7661	-630.35	0	0	0
349	0	103.913	-36.0084	-635.89	0	0	0
349	1	103.398	-37.3282	-642.094	0	0	0
349	2	103.477	-37.7091	-645.931	0	0	0
349	3	105.161	-38.4186	-651.928	0	0	0
349	4	104.366	-38.5852	-657.519	0	0	0
349	5	105.525	-39.2472	-660.906	0	0	0
349	6	105.312	-40.811	-668.765	0	0	0
349	7	107.418	-40.1188	-672.485	0	0	0
349	8	106.671	-40.5732	-678.503	0	0	0
349	9	107.278	-41.9961	-683.305	0	0	0
350	0	108.68	-41.1089	-690.51	0	0	0
350	1	107.652	-41.674	-694.186	0	0	0
350	2	108.684	-41.6065	-699.311	0	0	0
350	3	107.576	-41.284	-703.499	0	0	0
350	4	108.339	-42.1549	-708.293	0	0	0
350	5	109.854	-40.2697	-714.966	0	0	0
350	6	108.873	-40.0113	-719.502	0	0	0
350	7	110.271	-40.2796	-724.981	0	0	0
350	8	110.006	-37.9534	-729.313	0	0	0
350	9	110.596	-38.0919	-734.183	0	0	0
351	0	111.038	-36.8739	-738.348	0	0	0
351	1	110.537	-35.7031	-741.652	0	0	0
351	2	110.767	-35.9073	-747.923	0	0	0
351	3	111.355	-33.6882	-751.291	0	0	0
351	4	111.32	-32.6527	-756.593	0	0	0
351	5	110.757	-32.325	-759.468	0	0	0
351	6	111.213	-30.2423	-764.67	0	0	0
351	7	110.475	-29.8494	-766.848	0	0	0
351	8	110.496	-28.3203	-771.797	0	0	0
351	9	110.333	-27.7935	-774.754	0	0	0
352	0	109.531	-27.1124	-777.018	0	0	0
352	1	109.048	-26.341	-780.151	0	0	0
352	2	108.816	-25.8567	-782.761	0	0	0
352	3	108.179	-25.0422	-786.68	0	0	0
352	4	107.427	-24.8908	-788.947	0	0	0
352	5	106.993	-24.1641	-792.777	0	0	0
352	6	106.475	-23.4804	-794.778	0	0	0
352	7	105.523	-23.8421	-797.227	0	0	0
352	8	104.976	-22.7567	-800.008	0	0	0
352	9	104.526	-22.6284	-803.843	0	0	0
353	0	103.639	-22.3699	-806.115	0	0	0
353	1	103.369	-22.2376	-806.988	0	0	0
353	2	101.801	-22.3786	-809.439	0	0	0
353	3	102.03	-21.492	-811.692	0	0	0
353	4	101.621	-20.5234	-814.822	0	0	0
353	5	100.673	-21.303	-816.58	0	0	0
353	6	101.492	-20.0814	-818.652	0	0	0
353	7	99.4254	-19.7142	-816.921	0	0	0
353	8	99.191	-19.7407	-820.932	0	0	0
353	9	98.6334	-18.9659	-822.322	0	0	0
354	0	97.6641	-19.3252	-823.9	0	0	0
354	1	97.2316	-18.5293	-824.854	0	0	0
354	2	96.1402	-18.9547	-825.301	0	0	0
354	3	95.3596	-18.6957	-826.877	0	0	0
354	4	94.2331	-18.4756	-827.318	0	0	0
354	5	93.8542	-18.7887	-829.242	0	0	0
354	6	93.1418	-18.5018	-829.42	0	0	0
354	7	92.5743	-18.6374	-829.425	0	0	0
354	8	92.2412	-18.6639	-830.302	0	0	0
354	9	91.4117	-18.8639	-829.002	0	0	0
355	0	91.0141	-18.9333	-829.181	0	0	0
355	1	90.3763	-18.9566	-829.536	0	0	0
355	2	89.7856	-19.3132	-828.847	0	0	0
355	3	89.3677	-19.3826	-828.07	0	0	0
355	4	88.5404	-19.9626	-827.558	0	0	0
355	5	88.0799	-20.2754	-827.132	0	0	0
355	6	87.4435	-20.566	-826.618	0	0	0
355	7	87.1418	-20.9647	-826.451	0	0	0
355	8	86.6237	-21.4989	-824.457	0	0	0
355	9	85.991	-21.9453	-823.771	0	0	0
356	0	85.3568	-22.4777	-822.215	0	0	0
356	1	84.9013	-23.0362	-822.923	0	0	0
356	2	84.6634	-23.5218	-821.973	0	0	0
356	3	84.0114	-24.1	-820.157	0	0	0
356	4	83.209	-24.6794	-818.775	0	0	0
356	5	82.552	-25.3466	-817.656	0	0	0
356	6	82.2529	-25.813	-816.27	0	0	0
356	7	81.6232	-26.3239	-814.8	0	0	0
356	8	81.2137	-26.9674	-814.376	0	0	0
356	9	80.564	-27.7014	-811.952	0	0	0
357	0	79.6687	-28.1483	-809.963	0	0	0
357	1	79.0646	-28.6801	-808.315	0	0	0
357	2	78.3876	-29.3484	-807.113	0	0	0
357	3	77.9347	-29.8587	-805.469	0	0	0
357	4	77.4156	-30.3466	-803.561	0	0	0
357	5	76.626	-30.8584	-802.618	0	0	0
357	6	75.893	-31.2596	-799.843	0	0	0
357	7	75.3706	-31.9029	-797.763	0	0	0
357	8	74.7628	-32.4581	-796.904	0	0	0
357	9	74.5264	-33.0552	-795.694	0	0	0
358	0	73.9837	-33.2994	-794.308	0	0	0
358	1	73.1168	-33.8333	-790.663	0	0	0
358	2	72.5958	-34.4555	-789.107	0	0	0
358	3	72.0989	-34.7219	-787.201	0	0	0
358	4	71.1539	-34.8798	-785.558	0	0	0
358	5	70.5439	-35.4117	-783.393	0	0	0
358	6	70.0937	-35.6769	-780.872	0	0	0
358	7	69.2017	-35.8552	-777.311	0	0	0
358	8	68.6105	-36.191	-776.538	0	0	0
358	9	67.7134	-36.5909	-774.113	0	0	0
359	0	67.3031	-36.7904	-772.377	0	0	0
359	1	66.7168	-37.0567	-769.861	0	0	0
359	2	65.7976	-37.1902	-766.563	0	0	0
359	3	64.9686	-37.7023	-764.835	0	0	0
359	4	64.4206	-37.6133	-762.402	0	0	0
359	5	63.7212	-37.5016	-760.841	0	0	0
359	6	63.0448	-38.0327	-758.153	0	0	0
359	7	62.3696	-38.1437	-755.374	0	0	0
359	8	61.2064	-38.3013	-752.688	0	0	0
359	9	60.5504	-38.0132	-749.905	0	0	0
360	0	59.7018	-38.3023	-747.303	0	0	0
360	1	59.018	-38.2127	-744.785	0	0	0
360	2	58.406	-38.3235	-742.18	0	0	0
360	3	57.2238	-38.3037	-739.492	0	0	0
360	4	56.4379	-38.3274	-736.626	0	0	0
360	5	55.6267	-38.372	-734.371	0	0	0
360	6	54.6361	-38.1283	-732.114	0	0	0
360	7	54.1558	-38.1713	-728.986	0	0	0
360	8	53.1265	-38.1724	-726.209	0	0	0
360	9	52.3568	-37.8842	-724.038	0	0	0
361	0	51.4828	-37.8183	-720.474	0	0	0
361	1	50.6027	-37.7974	-719.003	0	0	0
361	2	50.2064	-37.6622	-717.701	0	0	0
361	3	49.4828	-37.4828	-713.788	0	0	0
361	4	48.8066	-37.5307	-711.706	0	0	0
361	5	47.8848	-37.3979	-708.755	0	0	0
361	6	47.0704	-37.0003	-706.583	0	0	0
361	7	46.1718	-36.9549	-703.455	0	0	0
361	8	45.4441	-36.7324	-701.632	0	0	0
361	9	44.7875	-36.6446	-699.287	0	0	0
362	0	44.1347	-36.5124	-696.158	0	0	0
362	1	43.2292	-36.248	-693.465	0	0	0
362	2	42.3718	-36.1596	-691.558	0	0	0
362	3	41.6923	-36.071	-689.824	0	0	0
362	4	41.1455	-35.8048	-687.3	0	0	0
362	5	40.5017	-35.7159	-685.045	0	0	0
362	6	39.7181	-35.2739	-682.173	0	0	0
362	7	38.881	-35.1854	-679.571	0	0	0
362	8	38.3531	-34.6278	-677.305	0	0	0
362	9	37.9955	-34.8051	-676.791	0	0	0
363	0	37.3893	-34.7382	-673.836	0	0	0
363	1	36.6004	-34.3844	-671.053	0	0	0
363	2	35.8496	-34.2982	-669.669	0	0	0
363	3	35.1914	-34.0331	-667.412	0	0	0
363	4	34.6674	-33.8319	-665.149	0	0	0
363	5	34.0873	-33.5225	-664.98	0	0	0
363	6	33.5672	-33.4998	-662.459	0	0	0
363	7	32.8236	-33.2366	-659.156	0	0	0
363	8	32.0715	-32.8606	-658.116	0	0	0
363	9	31.6997	-32.9726	-657.601	0	0	0
364	0	31.2788	-32.7734	-656.473	0	0	0
364	1	30.4216	-32.4844	-653.952	0	0	0
364	2	30.0956	-32.1504	-651.775	0	0	0
364	3	29.5012	-31.9089	-650.04	0	0	0
364	4	29.0167	-31.9102	-649.523	0	0	0
364	5	28.6171	-31.6007	-649.005	0	0	0
364	6	28.1323	-31.4225	-648.399	0	0	0
364	7	27.7213	-31.4228	-645.878	0	0	0
364	8	27.2837	-31.2684	-643.62	0	0	0
364	9	26.6452	-31.0041	-643.624	0	0	0
365	0	26.4685	-30.8475	-641.884	0	0	0
365	1	25.9631	-30.7602	-640.584	0	0	0
365	2	25.6115	-30.4957	-640.152	0	0	0
365	3	25.0419	-30.2523	-637.718	0	0	0
365	4	24.4704	-29.9877	-636.241	0	0	0
365	5	23.8335	-29.9669	-634.943	0	0	0
365	6	23.5686	-29.611	-634.768	0	0	0
365	7	23.1506	-29.4799	-633.903	0	0	0
365	8	22.7281	-29.1928	-633.559	0	0	0
365	9	22.403	-28.9946	-632.081	0	0	0
366	0	21.8535	-28.9048	-629.995	0	0	0
366	1	21.2968	-28.4408	-629.913	0	0	0
366	2	20.9669	-28.3313	-629.744	0	0	0
366	3	21.0333	-28.1959	-628.35	0	0	0
366	4	20.2882	-28.1768	-627.05	0	0	0
366	5	19.7597	-27.8685	-626.446	0	0	0
366	6	19.4521	-27.935	-625.928	0	0	0
366	7	19.0995	-27.7583	-625.583	0	0	0
366	8	18.4748	-27.318	-625.674	0	0	0
366	9	18.3653	-27.2733	-625.068	0	0	0
367	0	17.7136	-27.1647	-622.983	0	0	0
367	1	17.2049	-26.9886	-622.553	0	0	0
367	2	16.5872	-26.6579	-621.426	0	0	0
367	3	16.498	-26.6586	-622.386	0	0	0
367	4	16.1458	-26.7026	-621.781	0	0	0
367	5	15.5747	-26.3506	-621.262	0	0	0
367	6	15.3564	-26.1074	-620.478	0	0	0
367	7	14.8285	-25.8427	-618.568	0	0	0
367	8	14.2502	-25.8001	-619.446	0	0	0
367	9	14.0292	-25.756	-619.624	0	0	0
368	0	13.4604	-25.7789	-618.848	0	0	0
368	1	12.9539	-25.7814	-617.81	0	0	0
368	2	12.6907	-25.7373	-616.68	0	0	0
368	3	12.0474	-25.6069	-617.123	0	0	0
368	4	11.829	-25.2521	-616.339	0	0	0
368	5	11.5202	-25.3626	-616.867	0	0	0
368	6	10.796	-25.4329	-615.659	0	0	0
368	7	10.1822	-24.9915	-614.353	0	0	0
368	8	9.83042	-24.9511	-613.926	0	0	0
368	9	9.40679	-24.8415	-615.149	0	0	0
369	0	9.25758	-24.8843	-613.932	0	0	0
369	1	8.81723	-24.6867	-613.764	0	0	0
369	2	8.37489	-24.6203	-612.898	0	0	0
369	3	7.981	-24.5573	-613.076	0	0	0
369	4	7.71495	-24.5804	-612.3	0	0	0
369	5	7.29084	-24.3374	-613.349	0	0	0
369	6	7.31995	-24.6703	-614.049	0	0	0
369	7	6.7456	-24.6504	-613.36	0	0	0
369	8	6.2467	-24.6076	-612.754	0	0	0
369	9	5.97421	-24.433	-613.281	0	0	0
370	0	5.53617	-24.5237	-613.462	0	0	0
370	1	5.26896	-24.3462	-613.118	0	0	0
370	2	4.80383	-24.3027	-613.209	0	0	0
370	3	4.48024	-24.2393	-612.169	0	0	0
370	4	3.93397	-24.1089	-612.173	0	0	0
370	5	3.66351	-23.911	-612.525	0	0	0
370	6	3.17764	-23.8239	-613.054	0	0	0
370	7	2.93603	-24.0027	-613.494	0	0	0
370	8	2.4947	-24.0495	-614.46	0	0	0
370	9	2.14247	-23.6969	-614.635	0	0	0
371	0	1.79281	-23.8092	-613.769	0	0	0
371	1	1.30612	-23.7014	-614.125	0	0	0
371	2	1.21179	-23.7241	-616.654	0	0	0
371	3	0.704897	-23.4153	-616.745	0	0	0
371	4	0.351716	-23.6604	-616.578	0	0	0
371	5	0.0243727	-23.553	-617.714	0	0	0
371	6	-0.50238	-23.5535	-616.937	0	0	0
371	7	-0.902002	-23.5567	-618.077	0	0	0
371	8	-1.27994	-23.2915	-619.211	0	0	0
371	9	-1.54278	-23.1382	-619.126	0	0	0
372	0	-1.86523	-23.4293	-618.089	0	0	0
372	1	-2.48628	-23.2546	-619.75	0	0	0
372	2	-2.90659	-23.2126	-619.844	0	0	0
372	3	-3.06447	-22.9711	-621.24	0	0	0
372	4	-3.5936	-22.8387	-621.506	0	0	0
372	5	-4.07549	-23.0405	-621.164	0	0	0
372	6	-4.29743	-22.7554	-622.386	0	0	0
372	7	-4.60539	-23.0005	-623.002	0	0	0
372	8	-5.22536	-22.8697	-623.882	0	0	0
372	9	-5.42241	-23.0044	-625.194	0	0	0
373	0	-5.9287	-23.1391	-625.461	0	0	0
373	1	-6.54598	-23.0763	-625.731	0	0	0
373	2	-6.91565	-23.3004	-626.609	0	0	0
373	3	-6.92147	-23.1916	-627.31	0	0	0
373	4	-7.51466	-23.2831	-628.187	0	0	0
373	5	-8.04428	-23.5956	-629.158	0	0	0
373	6	-8.19382	-23.6644	-629.685	0	0	0
373	7	-9.05123	-23.7371	-630.045	0	0	0
373	8	-9.51557	-23.8056	-629.879	0	0	0
373	9	-9.82376	-23.8738	-630.93	0	0	0
374	0	-10.2646	-24.0771	-632.594	0	0	0
374	1	-10.3538	-23.8776	-632.77	0	0	0
374	2	-10.9234	-24.0585	-633.824	0	0	0
374	3	-11.2336	-23.9515	-635.309	0	0	0
374	4	-11.3826	-24.2642	-634.969	0	0	0
374	5	-12.2069	-24.0678	-636.199	0	0	0
374	6	-11.9013	-24.2223	-637.159	0	0	0
374	7	-12.1595	-24.0697	-638.118	0	0	0
374	8	-12.7806	-24.096	-638.826	0	0	0
374	9	-12.6672	-24.1408	-639.525	0	0	0
375	0	-13.244	-24.1225	-640.493	0	0	0
375	1	-13.1538	-23.9008	-641.449	0	0	0
375	2	-13.4629	-24.0135	-642.152	0	0	0
375	3	-13.5482	-24.1722	-642.507	0	0	0
375	4	-13.9606	-24.3755	-642.688	0	0	0
375	5	-14.2321	-24.0028	-644.349	0	0	0
375	6	-14.32	-24.1372	-645.574	0	0	0
375	7	-14.7805	-24.3388	-645.844	0	0	0
375	8	-14.7378	-24.2071	-647.064	0	0	0
375	9	-14.9095	-24.3876	-646.549	0	0	0
376	0	-15.2626	-24.368	-648.209	0	0	0
376	1	-15.5254	-24.5708	-649.958	0	0	0
376	2	-15.6634	-24.5934	-651.447	0	0	0
376	3	-15.7892	-24.7279	-651.364	0	0	0
376	4	-16.2697	-25.0662	-651.899	0	0	0
376	5	-16.5347	-25.1559	-652.688	0	0	0
376	6	-16.8612	-25.4259	-653.83	0	0	0
376	7	-17.1968	-25.2942	-655.055	0	0	0
376	8	-17.4341	-25.6972	-656.285	0	0	0
376	9	-17.5413	-26.0314	-657.163	0	0	0
377	0	-18.0193	-26.2584	-657.261	0	0	0
377	1	-18.6582	-26.3289	-657.445	0	0	0
377	2	-18.8776	-26.5315	-658.761	0	0	0
377	3	-19.1655	-26.9566	-660.339	0	0	0
377	4	-19.4036	-26.9145	-660.606	0	0	0
377	5	-19.5064	-27.4044	-661.573	0	0	0
377	6	-19.9007	-27.83	-662.456	0	0	0
377	7	-20.1445	-27.6335	-663.506	0	0	0
377	8	-20.3659	-28.0138	-665.954	0	0	0
377	9	-20.2521	-28.481	-666.66	0	0	0
378	0	-20.4245	-28.5508	-667.536	0	0	0
378	1	-20.5752	-28.73	-667.718	0	0	0
378	2	-20.8615	-28.9792	-669.47	0	0	0
378	3	-20.7493	-28.9577	-669.82	0	0	0
378	4	-20.6329	-29.381	-670.526	0	0	0
378	5	-21.101	-29.3393	-671.928	0	0	0
378	6	-20.8069	-29.6295	-672.541	0	0	0
378	7	-21.4594	-29.9668	-672.118	0	0	0
378	8	-21.6837	-30.0384	-674.304	0	0	0
378	9	-21.3709	-30.3506	-674.744	0	0	0
379	0	-21.5888	-30.4858	-676.058	0	0	0
379	1	-21.4519	-30.799	-676.849	0	0	0
379	2	-21.6519	-31.0028	-678.252	0	0	0
379	3	-21.9775	-31.1383	-678	0	0	0
379	4	-22.4164	-31.3638	-679.578	0	0	0
379	5	-22.1506	-31.719	-680.889	0	0	0
379	6	-22.0844	-31.8317	-682.376	0	0	0
379	7	-22.3454	-32.036	-682.558	0	0	0
379	8	-22.5835	-32.2825	-683.09	0	0	0
379	9	-22.6681	-32.3959	-683.183	0	0	0
380	0	-22.7778	-32.5768	-684.673	0	0	0
380	1	-22.8442	-32.9786	-686.163	0	0	0
380	2	-22.9725	-33.1149	-686.693	0	0	0
380	3	-23.3646	-33.2517	-686.442	0	0	0
380	4	-23.6496	-33.2344	-687.233	0	0	0
380	5	-23.6047	-33.5255	-689.069	0	0	0
380	6	-23.9579	-33.572	-689.862	0	0	0
380	7	-24.0188	-33.9522	-690.132	0	0	0
380	8	-23.9721	-34.2647	-690.403	0	0	0
380	9	-24.2797	-34.2899	-691.105	0	0	0
381	0	-24.632	-34.538	-691.815	0	0	0
381	1	-24.5842	-35.0067	-692.956	0	0	0
381	2	-24.696	-34.8965	-695.137	0	0	0
381	3	-24.8237	-35.2099	-694.278	0	0	0
381	4	-25.1092	-35.3249	-694.722	0	0	0
381	5	-25.4161	-35.5502	-695.342	0	0	0
381	6	-25.5271	-35.3102	-696.567	0	0	0
381	7	-25.6139	-35.7343	-697.621	0	0	0
381	8	-25.484	-36.069	-699.112	0	0	0
381	9	-25.9413	-36.117	-698.771	0	0	0
382	0	-26.2262	-36.0528	-698.865	0	0	0
382	1	-26.621	-36.2581	-699.226	0	0	0
382	2	-26.7531	-36.5061	-700.716	0	0	0
382	3	-26.9749	-36.7299	-701.51	0	0	0
382	4	-27.3019	-36.7776	-702.301	0	0	0
382	5	-27.5629	-37.3353	-702.056	0	0	0
382	6	-27.5633	-37.2726	-703.367	0	0	0
382	7	-28.0488	-37.2096	-703.812	0	0	0
382	8	-28.2233	-37.79	-704.523	0	0	0
382	9	-28.3576	-37.9243	-705.924	0	0	0
383	0	-28.7086	-38.1274	-706.196	0	0	0
383	1	-29.2103	-38.2428	-706.466	0	0	0
383	2	-29.5234	-38.269	-707.35	0	0	0
383	3	-30.5135	-38.6976	-708.589	0	0	0
383	4	-30.3179	-38.4988	-709.2	0	0	0
383	5	-29.2794	-38.8754	-710.767	0	0	0
383	6	-31.5477	-39.3957	-711.235	0	0	0
383	7	-30.7282	-39.1968	-711.23	0	0	0
383	8	-31.7153	-39.7588	-711.775	0	0	0
383	9	-31.9395	-39.6942	-712.65	0	0	0
384	0	-31.5638	-40.161	-713.182	0	0	0
384	1	-32.4662	-40.5898	-715.463	0	0	0
384	2	-32.3789	-40.4369	-715.643	0	0	0
384	3	-32.7502	-40.7278	-714.524	0	0	0
384	4	-33.1251	-40.8442	-716.798	0	0	0
[truncated: 2,395 more rows]
