# Supplementary material for: A Brake-Based Overground Gait Rehabilitation Device for Altering Propulsion Impulse Symmetry
Source: Sensors (Basel). 2021 Oct 5;21(19):6617. doi: 10.3390/s21196617 (PMC8512803; doi:10.3390/s21196617)
Supplement: Supplementary file 1 [file sensors-21-06617-s001.zip › GPT animations/code and data/Forces/BD 03.csv]

Devices
1000
		FP1 (5629 Large) - Force			FP2 (5687 Large) [1000Hz] - Force
Frame	Sub Frame	Fx	Fy	Fz	Fx	Fy	Fz
		N	N	N	N	N	N
187	0	0	0	0	0	0	0
187	1	0	0	0	0	0	0
187	2	0	0	0	0	0	0
187	3	0	0	0	0	0	0
187	4	0	0	0	0	0	0
187	5	0	0	0	0	0	0
187	6	0	0	0	0	0	0
187	7	0	0	0	0	0	0
187	8	0	0	0	0	0	0
187	9	0	0	0	0	0	0
188	0	0	0	0	0	0	0
188	1	0	0	0	0	0	0
188	2	0	0	0	0	0	0
188	3	0	0	0	0	0	0
188	4	0	0	0	0	0	0
188	5	0	0	0	0	0	0
188	6	0	0	0	0	0	0
188	7	0	0	0	0	0	0
188	8	0	0	0	0	0	0
188	9	0	0	0	0	0	0
189	0	0	0	0	0	0	0
189	1	0	0	0	0	0	0
189	2	0	0	0	0	0	0
189	3	0	0	0	0	0	0
189	4	0	0	0	0	0	0
189	5	0	0	0	0	0	0
189	6	0	0	0	0	0	0
189	7	0	0	0	0	0	0
189	8	0	0	0	0	0	0
189	9	0	0	0	0	0	0
190	0	0	0	0	0	0	0
190	1	0	0	0	0	0	0
190	2	0	0	0	0	0	0
190	3	0	0	0	0	0	0
190	4	0	0	0	0	0	0
190	5	0	0	0	0	0	0
190	6	0	0	0	0	0	0
190	7	0	0	0	0	0	0
190	8	0	0	0	0	0	0
190	9	0	0	0	0	0	0
191	0	0	0	0	0	0	0
191	1	0	0	0	0	0	0
191	2	0	0	0	0	0	0
191	3	0	0	0	0	0	0
191	4	0	0	0	0	0	0
191	5	0	0	0	0	0	0
191	6	0	0	0	0	0	0
191	7	0	0	0	0	0	0
191	8	0	0	0	0	0	0
191	9	0	0	0	0	0	0
192	0	0	0	0	0	0	0
192	1	0	0	0	0	0	0
192	2	0	0	0	0	0	0
192	3	0	0	0	0	0	0
192	4	0	0	0	0	0	0
192	5	0	0	0	0	0	0
192	6	0	0	0	0	0	0
192	7	0	0	0	0	0	0
192	8	0	0	0	0	0	0
192	9	0	0	0	0	0	0
193	0	0	0	0	0	0	0
193	1	0	0	0	0	0	0
193	2	0	0	0	0	0	0
193	3	0	0	0	0	0	0
193	4	0	0	0	0	0	0
193	5	0	0	0	0	0	0
193	6	0	0	0	0	0	0
193	7	0	0	0	0	0	0
193	8	0	0	0	0	0	0
193	9	0	0	0	0	0	0
194	0	0	0	0	0	0	0
194	1	0	0	0	0	0	0
194	2	0	0	0	0	0	0
194	3	0	0	0	0	0	0
194	4	0	0	0	0	0	0
194	5	0	0	0	0	0	0
194	6	0	0	0	0	0	0
194	7	0	0	0	0	0	0
194	8	0	0	0	0	0	0
194	9	0	0	0	0	0	0
195	0	0	0	0	0	0	0
195	1	0	0	0	0	0	0
195	2	0	0	0	0	0	0
195	3	0	0	0	0	0	0
195	4	0	0	0	0	0	0
195	5	0	0	0	0	0	0
195	6	0	0	0	0	0	0
195	7	0	0	0	0	0	0
195	8	0	0	0	0	0	0
195	9	0	0	0	0	0	0
196	0	0	0	0	0	0	0
196	1	0	0	0	0	0	0
196	2	0	0	0	0	0	0
196	3	0	0	0	0	0	0
196	4	0	0	0	0	0	0
196	5	0	0	0	0	0	0
196	6	0	0	0	0	0	0
196	7	0	0	0	0	0	0
196	8	0	0	0	0	0	0
196	9	0	0	0	0	0	0
197	0	0	0	0	0	0	0
197	1	0	0	0	0	0	0
197	2	0	0	0	0	0	0
197	3	0	0	0	0	0	0
197	4	0	0	0	0	0	0
197	5	0	0	0	0	0	0
197	6	0	0	0	0	0	0
197	7	0	0	0	0	0	0
197	8	0	0	0	0	0	0
197	9	0	0	0	0	0	0
198	0	0	0	0	0	0	0
198	1	0	0	0	0	0	0
198	2	0	0	0	0	0	0
198	3	0	0	0	0	0	0
198	4	0	0	0	0	0	0
198	5	0	0	0	0	0	0
198	6	0	0	0	0	0	0
198	7	0	0	0	0	0	0
198	8	0	0	0	0	0	0
198	9	0	0	0	0	0	0
199	0	0	0	0	0	0	0
199	1	0	0	0	0	0	0
199	2	0	0	0	0	0	0
199	3	0	0	0	0	0	0
199	4	0	0	0	0	0	0
199	5	0	0	0	0	0	0
199	6	0	0	0	0	0	0
199	7	0	0	0	0	0	0
199	8	0	0	0	0	0	0
199	9	0	0	0	0	0	0
200	0	0	0	0	0	0	0
200	1	0	0	0	0	0	0
200	2	0	0	0	0	0	0
200	3	0	0	0	0	0	0
200	4	0	0	0	0	0	0
200	5	0	0	0	0	0	0
200	6	0	0	0	0	0	0
200	7	0	0	0	0	0	0
200	8	0	0	0	0	0	0
200	9	0	0	0	0	0	0
201	0	0	0	0	0	0	0
201	1	0	0	0	0	0	0
201	2	0	0	0	0	0	0
201	3	0	0	0	0	0	0
201	4	0	0	0	0	0	0
201	5	0	0	0	0	0	0
201	6	0	0	0	0	0	0
201	7	0	0	0	0	0	0
201	8	0	0	0	0	0	0
201	9	0	0	0	0	0	0
202	0	0	0	0	0	0	0
202	1	0	0	0	0	0	0
202	2	0	0	0	0	0	0
202	3	0	0	0	0	0	0
202	4	0	0	0	0	0	0
202	5	0	0	0	0	0	0
202	6	0	0	0	0	0	0
202	7	0	0	0	0	0	0
202	8	0	0	0	0	0	0
202	9	0	0	0	0	0	0
203	0	0	0	0	0	0	0
203	1	0	0	0	0	0	0
203	2	0	0	0	0	0	0
203	3	0	0	0	0	0	0
203	4	0	0	0	0	0	0
203	5	0	0	0	0	0	0
203	6	0	0	0	0	0	0
203	7	0	0	0	0	0	0
203	8	0	0	0	0	0	0
203	9	0	0	0	0	0	0
204	0	0	0	0	0	0	0
204	1	0	0	0	0	0	0
204	2	0	0	0	0	0	0
204	3	0	0	0	0	0	0
204	4	0	0	0	0	0	0
204	5	0	0	0	0	0	0
204	6	0	0	0	0	0	0
204	7	0	0	0	0	0	0
204	8	0	0	0	0	0	0
204	9	0	0	0	0	0	0
205	0	0	0	0	0	0	0
205	1	0	0	0	0	0	0
205	2	0	0	0	0	0	0
205	3	0	0	0	0	0	0
205	4	0	0	0	0	0	0
205	5	0	0	0	0	0	0
205	6	0	0	0	0	0	0
205	7	0	0	0	0	0	0
205	8	0	0	0	0	0	0
205	9	0	0	0	0	0	0
206	0	0	0	0	0	0	0
206	1	0	0	0	0	0	0
206	2	0	0	0	0	0	0
206	3	0	0	0	0	0	0
206	4	0	0	0	0	0	0
206	5	0	0	0	0	0	0
206	6	0	0	0	0	0	0
206	7	0	0	0	0	0	0
206	8	0	0	0	0	0	0
206	9	0	0	0	0	0	0
207	0	0	0	0	0	0	0
207	1	0	0	0	0	0	0
207	2	0	0	0	0	0	0
207	3	0	0	0	0	0	0
207	4	0	0	0	0	0	0
207	5	0	0	0	0	0	0
207	6	0	0	0	0	0	0
207	7	0	0	0	0	0	0
207	8	0	0	0	0	0	0
207	9	0	0	0	0	0	0
208	0	0	0	0	0	0	0
208	1	0	0	0	0	0	0
208	2	0	0	0	0	0	0
208	3	0	0	0	0	0	0
208	4	0	0	0	0	0	0
208	5	0	0	0	0	0	0
208	6	0	0	0	0	0	0
208	7	0	0	0	0	0	0
208	8	0	0	0	0	0	0
208	9	0	0	0	0	0	0
209	0	0	0	0	0	0	0
209	1	0	0	0	0	0	0
209	2	0	0	0	0	0	0
209	3	0	0	0	0	0	0
209	4	0	0	0	0	0	0
209	5	0	0	0	0	0	0
209	6	0	0	0	0	0	0
209	7	0	0	0	0	0	0
209	8	0	0	0	0	0	0
209	9	0	0	0	0	0	0
210	0	0	0	0	0	0	0
210	1	0	0	0	0	0	0
210	2	0	0	0	0	0	0
210	3	0	0	0	0	0	0
210	4	0	0	0	0	0	0
210	5	0	0	0	0	0	0
210	6	0	0	0	0	0	0
210	7	0	0	0	0	0	0
210	8	0	0	0	0	0	0
210	9	0	0	0	0	0	0
211	0	0	0	0	0	0	0
211	1	0	0	0	0	0	0
211	2	0	0	0	0	0	0
211	3	0	0	0	0	0	0
211	4	0	0	0	0	0	0
211	5	0	0	0	0	0	0
211	6	0	0	0	0	0	0
211	7	0	0	0	0	0	0
211	8	0	0	0	0	0	0
211	9	0	0	0	0	0	0
212	0	0	0	0	0	0	0
212	1	0	0	0	0	0	0
212	2	0	0	0	0	0	0
212	3	0	0	0	0	0	0
212	4	0	0	0	0	0	0
212	5	0	0	0	0	0	0
212	6	0	0	0	0	0	0
212	7	0	0	0	0	0	0
212	8	0	0	0	0	0	0
212	9	0	0	0	0	0	0
213	0	0	0	0	0	0	0
213	1	0	0	0	0	0	0
213	2	0	0	0	0	0	0
213	3	0	0	0	0	0	0
213	4	0	0	0	0	0	0
213	5	0	0	0	0	0	0
213	6	0	0	0	0	0	0
213	7	0	0	0	0	0	0
213	8	0	0	0	0	0	0
213	9	0	0	0	0	0	0
214	0	0	0	0	0	0	0
214	1	0	0	0	0	0	0
214	2	0	0	0	0	0	0
214	3	0	0	0	0	0	0
214	4	0	0	0	0	0	0
214	5	0	0	0	0	0	0
214	6	0	0	0	0	0	0
214	7	0	0	0	0	0	0
214	8	0	0	0	0	0	0
214	9	0	0	0	0	0	0
215	0	0	0	0	0	0	0
215	1	0	0	0	0	0	0
215	2	0	0	0	0	0	0
215	3	0	0	0	0	0	0
215	4	0	0	0	0	0	0
215	5	0	0	0	0	0	0
215	6	0	0	0	0	0	0
215	7	0	0	0	0	0	0
215	8	0	0	0	0	0	0
215	9	0	0	0	0	0	0
216	0	0	0	0	0	0	0
216	1	0	0	0	0	0	0
216	2	0	0	0	0	0	0
216	3	0	0	0	0	0	0
216	4	0	0	0	0	0	0
216	5	0	0	0	0	0	0
216	6	0	0	0	0	0	0
216	7	0	0	0	0	0	0
216	8	0	0	0	0	0	0
216	9	0	0	0	0	0	0
217	0	0	0	0	0	0	0
217	1	0	0	0	0	0	0
217	2	0	0	0	0	0	0
217	3	0	0	0	0	0	0
217	4	0	0	0	0	0	0
217	5	0	0	0	0	0	0
217	6	0	0	0	0	0	0
217	7	0	0	0	0	0	0
217	8	0	0	0	0	0	0
217	9	0	0	0	0	0	0
218	0	0	0	0	0	0	0
218	1	0	0	0	0	0	0
218	2	0	0	0	0	0	0
218	3	0	0	0	0	0	0
218	4	0	0	0	0	0	0
218	5	0	0	0	0	0	0
218	6	0	0	0	0	0	0
218	7	0	0	0	0	0	0
218	8	0	0	0	0	0	0
218	9	0	0	0	0	0	0
219	0	0	0	0	0	0	0
219	1	0	0	0	0	0	0
219	2	0	0	0	0	0	0
219	3	0	0	0	0	0	0
219	4	0	0	0	0	0	0
219	5	0	0	0	0	0	0
219	6	0	0	0	0	0	0
219	7	0	0	0	0	0	0
219	8	0	0	0	0	0	0
219	9	0	0	0	0	0	0
220	0	0	0	0	0	0	0
220	1	0	0	0	0	0	0
220	2	0	0	0	0	0	0
220	3	0	0	0	0	0	0
220	4	0	0	0	0	0	0
220	5	0	0	0	0	0	0
220	6	0	0	0	0	0	0
220	7	0	0	0	0	0	0
220	8	0	0	0	0	0	0
220	9	0	0	0	0	0	0
221	0	0	0	0	0	0	0
221	1	0	0	0	0	0	0
221	2	0	0	0	0	0	0
221	3	0	0	0	0	0	0
221	4	0	0	0	0	0	0
221	5	0	0	0	0	0	0
221	6	0	0	0	0	0	0
221	7	0	0	0	0	0	0
221	8	0	0	0	0	0	0
221	9	0	0	0	0	0	0
222	0	0	0	0	0	0	0
222	1	0	0	0	0	0	0
222	2	0	0	0	0	0	0
222	3	0	0	0	0	0	0
222	4	0	0	0	0	0	0
222	5	0	0	0	0	0	0
222	6	0	0	0	0	0	0
222	7	0	0	0	0	0	0
222	8	0	0	0	0	0	0
222	9	0	0	0	0	0	0
223	0	0	0	0	0	0	0
223	1	0	0	0	0	0	0
223	2	0	0	0	0	0	0
223	3	0	0	0	0	0	0
223	4	0	0	0	0	0	0
223	5	0	0	0	0	0	0
223	6	0	0	0	0	0	0
223	7	0	0	0	0	0	0
223	8	0	0	0	0	0	0
223	9	0	0	0	0	0	0
224	0	0	0	0	0	0	0
224	1	0	0	0	0	0	0
224	2	0	0	0	0	0	0
224	3	0	0	0	0	0	0
224	4	0	0	0	0	0	0
224	5	0	0	0	0	0	0
224	6	0	0	0	0	0	0
224	7	0	0	0	0	0	0
224	8	0	0	0	0	0	0
224	9	0	0	0	0	0	0
225	0	0	0	0	0	0	0
225	1	0	0	0	0	0	0
225	2	0	0	0	0	0	0
225	3	0	0	0	0	0	0
225	4	0	0	0	0	0	0
225	5	0	0	0	0	0	0
225	6	0	0	0	0	0	0
225	7	0	0	0	0	0	0
225	8	0	0	0	0	0	0
225	9	0	0	0	0	0	0
226	0	0	0	0	0	0	0
226	1	0	0	0	0	0	0
226	2	0	0	0	0	0	0
226	3	0	0	0	0	0	0
226	4	0	0	0	0	0	0
226	5	0	0	0	0	0	0
226	6	0	0	0	0	0	0
226	7	0	0	0	0	0	0
226	8	0	0	0	0	0	0
226	9	0	0	0	0	0	0
227	0	0	0	0	0	0	0
227	1	0	0	0	0	0	0
227	2	0	0	0	0	0	0
227	3	0	0	0	0	0	0
227	4	0	0	0	0	0	0
227	5	0	0	0	0	0	0
227	6	0	0	0	0	0	0
227	7	0	0	0	0	0	0
227	8	0	0	0	0	0	0
227	9	0	0	0	0	0	0
228	0	0	0	0	0	0	0
228	1	0	0	0	0	0	0
228	2	0	0	0	0	0	0
228	3	0	0	0	0	0	0
228	4	0	0	0	0	0	0
228	5	0	0	0	0	0	0
228	6	0	0	0	0	0	0
228	7	0	0	0	0	0	0
228	8	0	0	0	0	0	0
228	9	0	0	0	0	0	0
229	0	0	0	0	0	0	0
229	1	0	0	0	0	0	0
229	2	0	0	0	0	0	0
229	3	0	0	0	0	0	0
229	4	0	0	0	0	0	0
229	5	0	0	0	0	0	0
229	6	0	0	0	0	0	0
229	7	0	0	0	0	0	0
229	8	0	0	0	0	0	0
229	9	0	0	0	0	0	0
230	0	0	0	0	0	0	0
230	1	0	0	0	0	0	0
230	2	0	0	0	0	0	0
230	3	0	0	0	0	0	0
230	4	0	0	0	0	0	0
230	5	0	0	0	0	0	0
230	6	0	0	0	0	0	0
230	7	0	0	0	0	0	0
230	8	0	0	0	0	0	0
230	9	0	0	0	0	0	0
231	0	0	0	0	0	0	0
231	1	0	0	0	0	0	0
231	2	0	0	0	0	0	0
231	3	0	0	0	0	0	0
231	4	0	0	0	0	0	0
231	5	0	0	0	0	0	0
231	6	0	0	0	0	0	0
231	7	0	0	0	0	0	0
231	8	0	0	0	0	0	0
231	9	0	0	0	0	0	0
232	0	0	0	0	0	0	0
232	1	0	0	0	0	0	0
232	2	0	0	0	0	0	0
232	3	0	0	0	0	0	0
232	4	0	0	0	0	0	0
232	5	0	0	0	0	0	0
232	6	0	0	0	0	0	0
232	7	0	0	0	0	0	0
232	8	0	0	0	0	0	0
232	9	0	0	0	0	0	0
233	0	0	0	0	0	0	0
233	1	0	0	0	0	0	0
233	2	0	0	0	0	0	0
233	3	0	0	0	0	0	0
233	4	0	0	0	0	0	0
233	5	0	0	0	0	0	0
233	6	0	0	0	0	0	0
233	7	0	0	0	0	0	0
233	8	0	0	0	0	0	0
233	9	0	0	0	0	0	0
234	0	0	0	0	0	0	0
234	1	0	0	0	0	0	0
234	2	0	0	0	0	0	0
234	3	0	0	0	0	0	0
234	4	0	0	0	0	0	0
234	5	0	0	0	0	0	0
234	6	0	0	0	0	0	0
234	7	0	0	0	0	0	0
234	8	0	0	0	0	0	0
234	9	0	0	0	0	0	0
235	0	0	0	0	0	0	0
235	1	0	0	0	0	0	0
235	2	0	0	0	0	0	0
235	3	0	0	0	0	0	0
235	4	0	0	0	0	0	0
235	5	0	0	0	0	0	0
235	6	0	0	0	0	0	0
235	7	0	0	0	0	0	0
235	8	0	0	0	0	0	0
235	9	0	0	0	0	0	0
236	0	0	0	0	0	0	0
236	1	0	0	0	0	0	0
236	2	0	0	0	0	0	0
236	3	0	0	0	0	0	0
236	4	0	0	0	0	0	0
236	5	0	0	0	0	0	0
236	6	0	0	0	0	0	0
236	7	0	0	0	0	0	0
236	8	0	0	0	0	0	0
236	9	0	0	0	0	0	0
237	0	0	0	0	0	0	0
237	1	0	0	0	0	0	0
237	2	0	0	0	0	0	0
237	3	0	0	0	0	0	0
237	4	0	0	0	0	0	0
237	5	0	0	0	0	0	0
237	6	0	0	0	0	0	0
237	7	0	0	0	0	0	0
237	8	0	0	0	0	0	0
237	9	0	0	0	0	0	0
238	0	0	0	0	0	0	0
238	1	0	0	0	0	0	0
238	2	0	0	0	0	0	0
238	3	0	0	0	0	0	0
238	4	0	0	0	0	0	0
238	5	0	0	0	0	0	0
238	6	0	0	0	0	0	0
238	7	0	0	0	0	0	0
238	8	0	0	0	0	0	0
238	9	0	0	0	0	0	0
239	0	0	0	0	0	0	0
239	1	0	0	0	0	0	0
239	2	0	0	0	0	0	0
239	3	0	0	0	0	0	0
239	4	0	0	0	0	0	0
239	5	0	0	0	0	0	0
239	6	0	0	0	0	0	0
239	7	0	0	0	0	0	0
239	8	0	0	0	0	0	0
239	9	0	0	0	0	0	0
240	0	0	0	0	0	0	0
240	1	0	0	0	0	0	0
240	2	0	0	0	0	0	0
240	3	0	0	0	0	0	0
240	4	0	0	0	0	0	0
240	5	0	0	0	0	0	0
240	6	0	0	0	0	0	0
240	7	0	0	0	0	0	0
240	8	0	0	0	0	0	0
240	9	0	0	0	0	0	0
241	0	0	0	0	0	0	0
241	1	0	0	0	0	0	0
241	2	0	0	0	0	0	0
241	3	0	0	0	0	0	0
241	4	0	0	0	0	0	0
241	5	0	0	0	0	0	0
241	6	0	0	0	0	0	0
241	7	0	0	0	0	0	0
241	8	0	0	0	0	0	0
241	9	0	0	0	0	0	0
242	0	0	0	0	0	0	0
242	1	0	0	0	0	0	0
242	2	0	0	0	0	0	0
242	3	0	0	0	0	0	0
242	4	0	0	0	0	0	0
242	5	0	0	0	0	0	0
242	6	0	0	0	0	0	0
242	7	0	0	0	0	0	0
242	8	0	0	0	0	0	0
242	9	0	0	0	0	0	0
243	0	0	0	0	0	0	0
243	1	0	0	0	0	0	0
243	2	0	0	0	0	0	0
243	3	0	0	0	0	0	0
243	4	0	0	0	0	0	0
243	5	0	0	0	0	0	0
243	6	0	0	0	0	0	0
243	7	0	0	0	0	0	0
243	8	0	0	0	0	0	0
243	9	0	0	0	0	0	0
244	0	0	0	0	0	0	0
244	1	0	0	0	0	0	0
244	2	0	0	0	0	0	0
244	3	0	0	0	0	0	0
244	4	0	0	0	0	0	0
244	5	0	0	0	0	0	0
244	6	0	0	0	0	0	0
244	7	0	0	0	0	0	0
244	8	0	0	0	0	0	0
244	9	0	0	0	0	0	0
245	0	0	0	0	0	0	0
245	1	0	0	0	0	0	0
245	2	0	0	0	0	0	0
245	3	0	0	0	0	0	0
245	4	0	0	0	0	0	0
245	5	0	0	0	0	0	0
245	6	0	0	0	0	0	0
245	7	0	0	0	0	0	0
245	8	0	0	0	0	0	0
245	9	0	0	0	0	0	0
246	0	0	0	0	0	0	0
246	1	0	0	0	0	0	0
246	2	0	0	0	0	0	0
246	3	0	0	0	0	0	0
246	4	0	0	0	0	0	0
246	5	0	0	0	0	0	0
246	6	0	0	0	0	0	0
246	7	0	0	0	0	0	0
246	8	0	0	0	0	0	0
246	9	0	0	0	0	0	0
247	0	0	0	0	0	0	0
247	1	0	0	0	0	0	0
247	2	0	0	0	0	0	0
247	3	0	0	0	0	0	0
247	4	0	0	0	0	0	0
247	5	0	0	0	0	0	0
247	6	0	0	0	0	0	0
247	7	0	0	0	0	0	0
247	8	0	0	0	0	0	0
247	9	0	0	0	0	0	0
248	0	0	0	0	0	0	0
248	1	0	0	0	0	0	0
248	2	0	0	0	0	0	0
248	3	0	0	0	0	0	0
248	4	0	0	0	0	0	0
248	5	0	0	0	0	0	0
248	6	0	0	0	0	0	0
248	7	0	0	0	0	0	0
248	8	0	0	0	0	0	0
248	9	0	0	0	0	0	0
249	0	0	0	0	0	0	0
249	1	0	0	0	0	0	0
249	2	0	0	0	0	0	0
249	3	0	0	0	0	0	0
249	4	0	0	0	0	0	0
249	5	0	0	0	0	0	0
249	6	0	0	0	0	0	0
249	7	0	0	0	0	0	0
249	8	0	0	0	0	0	0
249	9	0	0	0	0	0	0
250	0	0	0	0	0	0	0
250	1	0	0	0	0	0	0
250	2	0	0	0	0	0	0
250	3	0	0	0	0	0	0
250	4	0	0	0	0	0	0
250	5	0	0	0	0	0	0
250	6	0	0	0	0	0	0
250	7	0	0	0	0	0	0
250	8	0	0	0	0	0	0
250	9	0	0	0	0	0	0
251	0	0	0	0	0	0	0
251	1	0	0	0	0	0	0
251	2	0	0	0	0	0	0
251	3	0	0	0	0	0	0
251	4	0	0	0	0	0	0
251	5	0	0	0	0	0	0
251	6	0	0	0	0	0	0
251	7	0	0	0	0	0	0
251	8	0	0	0	0	0	0
251	9	0	0	0	0	0	0
252	0	0	0	0	0	0	0
252	1	0	0	0	0	0	0
252	2	0	0	0	0	0	0
252	3	0	0	0	0	0	0
252	4	0	0	0	0	0	0
252	5	0	0	0	0	0	0
252	6	0	0	0	0	0	0
252	7	0	0	0	0	0	0
252	8	0	0	0	0	0	0
252	9	0	0	0	0	0	0
253	0	0	0	0	0	0	0
253	1	0	0	0	0	0	0
253	2	0	0	0	0	0	0
253	3	0	0	0	0	0	0
253	4	0	0	0	0	0	0
253	5	0	0	0	0	0	0
253	6	0	0	0	0	0	0
253	7	0	0	0	0	0	0
253	8	0	0	0	0	0	0
253	9	0	0	0	0	0	0
254	0	0	0	0	0	0	0
254	1	0	0	0	0	0	0
254	2	0	0	0	0	0	0
254	3	0	0	0	0	0	0
254	4	0	0	0	0	0	0
254	5	0	0	0	0	0	0
254	6	0	0	0	0	0	0
254	7	0	0	0	0	0	0
254	8	0	0	0	0	0	0
254	9	0	0	0	0	0	0
255	0	0	0	0	0	0	0
255	1	0	0	0	0	0	0
255	2	0	0	0	0	0	0
255	3	0	0	0	0	0	0
255	4	0	0	0	0	0	0
255	5	0	0	0	0	0	0
255	6	0	0	0	0	0	0
255	7	0	0	0	0	0	0
255	8	0	0	0	0	0	0
255	9	0	0	0	0	0	0
256	0	0	0	0	0	0	0
256	1	0	0	0	0	0	0
256	2	0	0	0	0	0	0
256	3	0	0	0	0	0	0
256	4	0	0	0	0	0	0
256	5	0	0	0	0	0	0
256	6	0	0	0	0	0	0
256	7	0	0	0	0	0	0
256	8	0	0	0	0	0	0
256	9	0	0	0	0	0	0
257	0	0	0	0	0	0	0
257	1	0	0	0	0	0	0
257	2	0	0	0	0	0	0
257	3	0	0	0	0	0	0
257	4	0	0	0	0	0	0
257	5	0	0	0	0	0	0
257	6	0	0	0	0	0	0
257	7	0	0	0	0	0	0
257	8	0	0	0	0	0	0
257	9	0	0	0	0	0	0
258	0	0	0	0	0	0	0
258	1	0	0	0	0	0	0
258	2	0	0	0	0	0	0
258	3	0	0	0	0	0	0
258	4	0	0	0	0	0	0
258	5	0	0	0	0	0	0
258	6	0	0	0	0	0	0
258	7	0	0	0	0	0	0
258	8	0	0	0	0	0	0
258	9	0	0	0	0	0	0
259	0	0	0	0	0	0	0
259	1	0	0	0	0	0	0
259	2	0	0	0	0	0	0
259	3	0	0	0	0	0	0
259	4	0	0	0	0	0	0
259	5	0	0	0	0	0	0
259	6	0	0	0	0	0	0
259	7	0	0	0	0	0	0
259	8	0	0	0	0	0	0
259	9	0	0	0	0	0	0
260	0	0	0	0	0	0	0
260	1	0	0	0	0	0	0
260	2	0	0	0	0	0	0
260	3	0	0	0	0	0	0
260	4	0	0	0	0	0	0
260	5	0	0	0	0	0	0
260	6	0	0	0	0	0	0
260	7	0	0	0	0	0	0
260	8	0	0	0	0	0	0
260	9	0	0	0	0	0	0
261	0	0	0	0	0	0	0
261	1	0	0	0	0	0	0
261	2	0	0	0	0	0	0
261	3	0	0	0	0	0	0
261	4	0	0	0	0	0	0
261	5	0	0	0	0	0	0
261	6	0	0	0	0	0	0
261	7	0	0	0	0	0	0
261	8	0	0	0	0	0	0
261	9	0	0	0	0	0	0
262	0	0	0	0	0	0	0
262	1	0	0	0	0	0	0
262	2	0	0	0	0	0	0
262	3	0	0	0	0	0	0
262	4	0	0	0	0	0	0
262	5	0	0	0	0	0	0
262	6	0	0	0	0	0	0
262	7	0	0	0	0	0	0
262	8	0	0	0	0	0	0
262	9	0	0	0	0	0	0
263	0	0	0	0	0	0	0
263	1	0	0	0	0	0	0
263	2	0	0	0	0	0	0
263	3	0	0	0	0	0	0
263	4	0	0	0	0	0	0
263	5	0	0	0	0	0	0
263	6	0	0	0	0	0	0
263	7	0	0	0	0	0	0
263	8	0	0	0	0	0	0
263	9	0	0	0	0	0	0
264	0	0	0	0	0	0	0
264	1	0	0	0	0	0	0
264	2	0	0	0	0	0	0
264	3	0	0	0	0	0	0
264	4	0	0	0	0	0	0
264	5	0	0	0	0	0	0
264	6	0	0	0	0	0	0
264	7	0	0	0	0	0	0
264	8	0	0	0	0	0	0
264	9	0	0	0	0	0	0
265	0	0	0	0	0	0	0
265	1	0	0	0	0	0	0
265	2	0	0	0	0	0	0
265	3	0	0	0	0	0	0
265	4	0	0	0	0	0	0
265	5	0	0	0	0	0	0
265	6	0	0	0	0	0	0
265	7	0	0	0	0	0	0
265	8	0	0	0	0	0	0
265	9	0	0	0	0	0	0
266	0	0	0	0	0	0	0
266	1	0	0	0	0	0	0
266	2	0	0	0	0	0	0
266	3	0	0	0	0	0	0
266	4	0	0	0	0	0	0
266	5	0	0	0	0	0	0
266	6	0	0	0	0	0	0
266	7	0	0	0	0	0	0
266	8	0	0	0	0	0	0
266	9	0	0	0	0	0	0
267	0	0	0	0	0	0	0
267	1	0	0	0	0	0	0
267	2	0	0	0	0	0	0
267	3	0	0	0	0	0	0
267	4	0	0	0	0	0	0
267	5	0	0	0	0	0	0
267	6	0	0	0	0	0	0
267	7	0	0	0	0	0	0
267	8	0	0	0	0	0	0
267	9	0	0	0	0	0	0
268	0	0	0	0	0	0	0
268	1	0	0	0	0	0	0
268	2	0	0	0	0	0	0
268	3	0	0	0	0	0	0
268	4	0	0	0	0	0	0
268	5	0	0	0	0	0	0
268	6	0	0	0	0	0	0
268	7	0	0	0	0	0	0
268	8	0	0	0	0	0	0
268	9	0	0	0	0	0	0
269	0	0	0	0	0	0	0
269	1	0	0	0	0	0	0
269	2	0	0	0	0	0	0
269	3	0	0	0	0	0	0
269	4	0	0	0	0	0	0
269	5	0	0	0	0	0	0
269	6	0	0	0	0	0	0
269	7	0	0	0	0	0	0
269	8	0	0	0	0	0	0
269	9	0	0	0	0	0	0
270	0	0	0	0	0	0	0
270	1	0	0	0	0	0	0
270	2	0	0	0	0	0	0
270	3	0	0	0	0	0	0
270	4	0	0	0	0	0	0
270	5	0	0	0	0	0	0
270	6	0	0	0	0	0	0
270	7	0	0	0	0	0	0
270	8	0	0	0	0	0	0
270	9	0	0	0	0	0	0
271	0	0	0	0	0	0	0
271	1	0	0	0	0	0	0
271	2	0	0	0	0	0	0
271	3	0	0	0	0	0	0
271	4	0	0	0	0	0	0
271	5	0	0	0	0	0	0
271	6	0	0	0	0	0	0
271	7	0	0	0	0	0	0
271	8	0	0	0	0	0	0
271	9	0	0	0	0	0	0
272	0	0	0	0	0	0	0
272	1	0	0	0	0	0	0
272	2	0	0	0	0	0	0
272	3	0	0	0	0	0	0
272	4	0	0	0	0	0	0
272	5	0	0	0	0	0	0
272	6	0	0	0	0	0	0
272	7	0	0	0	0	0	0
272	8	0	0	0	0	0	0
272	9	0	0	0	0	0	0
273	0	0	0	0	0	0	0
273	1	0	0	0	0	0	0
273	2	0	0	0	0	0	0
273	3	0	0	0	0	0	0
273	4	0	0	0	0	0	0
273	5	0	0	0	0	0	0
273	6	0	0	0	0	0	0
273	7	0	0	0	0	0	0
273	8	0	0	0	0	0	0
273	9	0	0	0	0	0	0
274	0	0	0	0	0	0	0
274	1	0	0	0	0	0	0
274	2	0	0	0	0	0	0
274	3	0	0	0	0	0	0
274	4	0	0	0	0	0	0
274	5	0	0	0	0	0	0
274	6	0	0	0	0	0	0
274	7	0	0	0	0	0	0
274	8	0	0	0	0	0	0
274	9	0	0	0	0	0	0
275	0	0	0	0	0	0	0
275	1	0	0	0	0	0	0
275	2	0	0	0	0	0	0
275	3	0	0	0	0	0	0
275	4	0	0	0	0	0	0
275	5	0	0	0	0	0	0
275	6	0	0	0	0	0	0
275	7	0	0	0	0	0	0
275	8	0	0	0	0	0	0
275	9	0	0	0	0	0	0
276	0	0	0	0	0	0	0
276	1	0	0	0	0	0	0
276	2	0	0	0	0	0	0
276	3	0	0	0	0	0	0
276	4	0	0	0	0	0	0
276	5	0	0	0	0	0	0
276	6	0	0	0	0	0	0
276	7	0	0	0	0	0	0
276	8	0	0	0	0	0	0
276	9	0	0	0	0	0	0
277	0	0	0	0	0	0	0
277	1	0	0	0	0	0	0
277	2	0	0	0	0	0	0
277	3	0	0	0	0	0	0
277	4	0	0	0	0	0	0
277	5	0	0	0	0	0	0
277	6	0	0	0	0	0	0
277	7	0	0	0	0	0	0
277	8	0	0	0	0	0	0
277	9	0	0	0	0	0	0
278	0	0	0	0	0	0	0
278	1	0	0	0	0	0	0
278	2	0	0	0	0	0	0
278	3	0	0	0	0	0	0
278	4	0	0	0	0	0	0
278	5	0	0	0	0	0	0
278	6	0	0	0	0	0	0
278	7	0	0	0	0	0	0
278	8	0	0	0	0	0	0
278	9	0	0	0	0	0	0
279	0	0	0	0	0	0	0
279	1	0	0	0	0	0	0
279	2	0	0	0	0	0	0
279	3	0	0	0	0	0	0
279	4	0	0	0	0	0	0
279	5	0	0	0	0	0	0
279	6	0	0	0	0	0	0
279	7	0	0	0	0	0	0
279	8	0	0	0	0	0	0
279	9	0	0	0	0	0	0
280	0	0	0	0	0	0	0
280	1	0	0	0	0	0	0
280	2	0	0	0	0	0	0
280	3	0	0	0	0	0	0
280	4	0	0	0	0	0	0
280	5	0	0	0	0	0	0
280	6	0	0	0	0	0	0
280	7	0	0	0	0	0	0
280	8	0	0	0	0	0	0
280	9	0	0	0	0	0	0
281	0	0	0	0	0	0	0
281	1	0	0	0	0	0	0
281	2	0	0	0	0	0	0
281	3	0	0	0	0	0	0
281	4	0	0	0	0	0	0
281	5	0	0	0	0	0	0
281	6	0	0	0	0	0	0
281	7	0	0	0	0	0	0
281	8	0	0	0	0	0	0
281	9	0	0	0	0	0	0
282	0	0	0	0	0	0	0
282	1	0	0	0	0	0	0
282	2	0	0	0	0	0	0
282	3	0	0	0	0	0	0
282	4	0	0	0	0	0	0
282	5	0	0	0	0	0	0
282	6	0	0	0	0	0	0
282	7	0	0	0	0	0	0
282	8	0	0	0	0	0	0
282	9	0	0	0	0	0	0
283	0	0	0	0	0	0	0
283	1	0	0	0	0	0	0
283	2	0	0	0	0	0	0
283	3	0	0	0	0	0	0
283	4	0	0	0	0	0	0
283	5	0	0	0	0	0	0
283	6	0	0	0	0	0	0
283	7	0	0	0	0	0	0
283	8	0	0	0	0	0	0
283	9	0	0	0	0	0	0
284	0	0	0	0	0	0	0
284	1	0	0	0	0	0	0
284	2	0	0	0	0	0	0
284	3	0	0	0	0	0	0
284	4	0	0	0	0	0	0
284	5	0	0	0	0	0	0
284	6	0	0	0	0	0	0
284	7	0	0	0	0	0	0
284	8	0	0	0	0	0	0
284	9	0	0	0	0	0	0
285	0	0	0	0	0	0	0
285	1	0	0	0	0	0	0
285	2	0	0	0	0	0	0
285	3	0	0	0	0	0	0
285	4	0	0	0	0	0	0
285	5	0	0	0	0	0	0
285	6	0	0	0	0	0	0
285	7	0	0	0	0	0	0
285	8	0	0	0	0	0	0
285	9	0	0	0	0	0	0
286	0	0	0	0	0	0	0
286	1	0	0	0	0	0	0
286	2	0	0	0	0	0	0
286	3	0	0	0	0	0	0
286	4	0	0	0	0	0	0
286	5	0	0	0	0	0	0
286	6	0	0	0	0	0	0
286	7	0	0	0	0	0	0
286	8	0	0	0	0	0	0
286	9	0	0	0	0	0	0
287	0	0	0	0	0	0	0
287	1	0	0	0	0	0	0
287	2	0	0	0	0	0	0
287	3	0	0	0	0	0	0
287	4	0	0	0	0	0	0
287	5	0	0	0	0	0	0
287	6	0	0	0	0	0	0
287	7	0	0	0	0	0	0
287	8	0	0	0	0	0	0
287	9	0	0	0	0	0	0
288	0	0	0	0	0	0	0
288	1	0	0	0	0	0	0
288	2	0	0	0	0	0	0
288	3	0	0	0	0	0	0
288	4	0	0	0	0	0	0
288	5	0	0	0	0	0	0
288	6	0	0	0	0	0	0
288	7	0	0	0	0	0	0
288	8	0	0	0	0	0	0
288	9	0	0	0	0	0	0
289	0	0	0	0	0	0	0
289	1	0	0	0	0	0	0
289	2	0	0	0	0	0	0
289	3	0	0	0	0	0	0
289	4	0	0	0	0	0	0
289	5	0	0	0	0	0	0
289	6	0	0	0	0	0	0
289	7	0	0	0	0	0	0
289	8	0	0	0	0	0	0
289	9	0	0	0	0	0	0
290	0	0	0	0	0	0	0
290	1	0	0	0	0	0	0
290	2	0	0	0	0	0	0
290	3	0	0	0	0	0	0
290	4	0	0	0	0	0	0
290	5	0	0	0	0	0	0
290	6	0	0	0	0	0	0
290	7	0	0	0	0	0	0
290	8	0	0	0	0	0	0
290	9	0	0	0	0	0	0
291	0	0	0	0	0	0	0
291	1	0	0	0	0	0	0
291	2	0	0	0	0	0	0
291	3	0	0	0	0	0	0
291	4	0	0	0	0	0	0
291	5	0	0	0	0	0	0
291	6	0	0	0	0	0	0
291	7	0	0	0	0	0	0
291	8	0	0	0	0	0	0
291	9	0	0	0	0	0	0
292	0	0	0	0	0	0	0
292	1	0	0	0	0	0	0
292	2	0	0	0	0	0	0
292	3	0	0	0	0	0	0
292	4	0	0	0	0	0	0
292	5	0	0	0	0	0	0
292	6	0	0	0	0	0	0
292	7	0	0	0	0	0	0
292	8	0	0	0	0	0	0
292	9	0	0	0	0	0	0
293	0	0	0	0	0	0	0
293	1	0	0	0	0	0	0
293	2	0	0	0	0	0	0
293	3	0	0	0	0	0	0
293	4	0	0	0	0	0	0
293	5	0	0	0	0	0	0
293	6	0	0	0	0	0	0
293	7	0	0	0	0	0	0
293	8	0	0	0	0	0	0
293	9	0	0	0	0	0	0
294	0	0	0	0	0	0	0
294	1	0	0	0	0	0	0
294	2	0	0	0	0	0	0
294	3	0	0	0	0	0	0
294	4	0	0	0	0	0	0
294	5	0	0	0	0	0	0
294	6	0	0	0	0	0	0
294	7	0	0	0	0	0	0
294	8	0	0	0	0	0	0
294	9	0	0	0	0	0	0
295	0	0	0	0	0	0	0
295	1	0	0	0	0	0	0
295	2	0	0	0	0	0	0
295	3	0	0	0	0	0	0
295	4	0	0	0	0	0	0
295	5	0	0	0	0	0	0
295	6	0	0	0	0	0	0
295	7	0	0	0	0	0	0
295	8	0	0	0	0	0	0
295	9	0	0	0	0	0	0
296	0	0	0	0	0	0	0
296	1	0	0	0	0	0	0
296	2	0	0	0	0	0	0
296	3	0	0	0	0	0	0
296	4	0	0	0	0	0	0
296	5	0	0	0	0	0	0
296	6	0	0	0	0	0	0
296	7	0	0	0	0	0	0
296	8	0	0	0	0	0	0
296	9	0	0	0	0	0	0
297	0	0	0	0	0	0	0
297	1	0	0	0	0	0	0
297	2	0	0	0	0	0	0
297	3	0	0	0	0	0	0
297	4	0	0	0	0	0	0
297	5	0	0	0	0	0	0
297	6	0	0	0	0	0	0
297	7	0	0	0	0	0	0
297	8	0	0	0	0	0	0
297	9	0	0	0	0	0	0
298	0	0	0	0	0	0	0
298	1	0	0	0	0	0	0
298	2	0	0	0	0	0	0
298	3	0	0	0	0	0	0
298	4	0	0	0	0	0	0
298	5	0	0	0	0	0	0
298	6	0	0	0	0	0	0
298	7	0	0	0	0	0	0
298	8	0	0	0	0	0	0
298	9	0	0	0	0	0	0
299	0	0	0	0	0	0	0
299	1	0	0	0	0	0	0
299	2	0	0	0	0	0	0
299	3	0	0	0	0	0	0
299	4	0	0	0	0	0	0
299	5	0	0	0	0	0	0
299	6	0	0	0	0	0	0
299	7	0	0	0	0	0	0
299	8	0	0	0	0	0	0
299	9	0	0	0	0	0	0
300	0	0	0	0	0	0	0
300	1	0	0	0	0	0	0
300	2	0	0	0	0	0	0
300	3	0	0	0	0	0	0
300	4	0	0	0	0	0	0
300	5	0	0	0	0	0	0
300	6	0	0	0	0	0	0
300	7	0	0	0	0	0	0
300	8	0	0	0	0	0	0
300	9	0	0	0	0	0	0
301	0	0	0	0	0	0	0
301	1	0	0	0	0	0	0
301	2	0	0	0	0	0	0
301	3	0	0	0	0	0	0
301	4	0	0	0	0	0	0
301	5	0	0	0	0	0	0
301	6	0	0	0	0	0	0
301	7	0	0	0	0	0	0
301	8	0	0	0	0	0	0
301	9	0	0	0	0	0	0
302	0	0	0	0	0	0	0
302	1	0	0	0	0	0	0
302	2	0	0	0	0	0	0
302	3	0	0	0	0	0	0
302	4	0	0	0	0	0	0
302	5	0	0	0	0	0	0
302	6	0	0	0	0	0	0
302	7	0	0	0	0	0	0
302	8	0	0	0	0	0	0
302	9	0	0	0	0	0	0
303	0	0	0	0	0	0	0
303	1	0	0	0	0	0	0
303	2	0	0	0	0	0	0
303	3	0	0	0	0	0	0
303	4	0	0	0	0	0	0
303	5	0	0	0	0	0	0
303	6	0	0	0	0	0	0
303	7	0	0	0	0	0	0
303	8	0	0	0	0	0	0
303	9	0	0	0	0	0	0
304	0	0	0	0	0	0	0
304	1	0	0	0	0	0	0
304	2	0	0	0	0	0	0
304	3	0	0	0	0	0	0
304	4	0	0	0	0	0	0
304	5	0	0	0	0	0	0
304	6	0	0	0	0	0	0
304	7	0	0	0	0	0	0
304	8	0	0	0	0	0	0
304	9	0	0	0	0	0	0
305	0	0	0	0	0	0	0
305	1	0	0	0	0	0	0
305	2	0	0	0	0	0	0
305	3	0	0	0	0	0	0
305	4	0	0	0	0	0	0
305	5	0	0	0	0	0	0
305	6	0	0	0	0	0	0
305	7	0	0	0	0	0	0
305	8	0	0	0	0	0	0
305	9	0	0	0	0	0	0
306	0	0	0	0	0	0	0
306	1	0	0	0	0	0	0
306	2	0	0	0	0	0	0
306	3	0	0	0	0	0	0
306	4	0	0	0	0	0	0
306	5	0	0	0	0	0	0
306	6	0	0	0	0	0	0
306	7	0	0	0	0	0	0
306	8	0	0	0	0	0	0
306	9	0	0	0	0	0	0
307	0	0	0	0	0	0	0
307	1	0	0	0	0	0	0
307	2	0	0	0	0	0	0
307	3	0	0	0	0	0	0
307	4	0	0	0	0	0	0
307	5	0	0	0	0	0	0
307	6	0	0	0	0	0	0
307	7	0	0	0	0	0	0
307	8	0	0	0	0	0	0
307	9	0	0	0	0	0	0
308	0	0	0	0	0	0	0
308	1	0	0	0	0	0	0
308	2	0	0	0	0	0	0
308	3	0	0	0	0	0	0
308	4	0	0	0	0	0	0
308	5	0	0	0	0	0	0
308	6	0	0	0	0	0	0
308	7	0	0	0	0	0	0
308	8	0	0	0	0	0	0
308	9	0	0	0	0	0	0
309	0	0	0	0	0	0	0
309	1	0	0	0	0	0	0
309	2	0	0	0	0	0	0
309	3	0	0	0	0	0	0
309	4	0	0	0	0	0	0
309	5	0	0	0	0	0	0
309	6	0	0	0	0	0	0
309	7	0	0	0	0	0	0
309	8	0	0	0	0	0	0
309	9	0	0	0	0	0	0
310	0	0	0	0	0	0	0
310	1	0	0	0	0	0	0
310	2	0	0	0	0	0	0
310	3	0	0	0	0	0	0
310	4	0	0	0	0	0	0
310	5	0	0	0	0	0	0
310	6	0	0	0	0	0	0
310	7	0	0	0	0	0	0
310	8	0	0	0	0	0	0
310	9	0	0	0	0	0	0
311	0	0	0	0	0	0	0
311	1	0	0	0	0	0	0
311	2	0	0	0	0	0	0
311	3	0	0	0	0	0	0
311	4	0	0	0	0	0	0
311	5	0	0	0	0	0	0
311	6	0	0	0	0	0	0
311	7	0	0	0	0	0	0
311	8	0	0	0	0	0	0
311	9	0	0	0	0	0	0
312	0	0	0	0	0	0	0
312	1	0	0	0	0	0	0
312	2	0	0	0	0	0	0
312	3	0	0	0	0	0	0
312	4	0	0	0	0	0	0
312	5	0	0	0	0	0	0
312	6	0	0	0	0	0	0
312	7	0	0	0	0	0	0
312	8	0	0	0	0	0	0
312	9	0	0	0	0	0	0
313	0	0	0	0	0	0	0
313	1	0	0	0	0	0	0
313	2	0	0	0	0	0	0
313	3	0	0	0	0	0	0
313	4	0	0	0	0	0	0
313	5	0	0	0	0	0	0
313	6	0	0	0	0	0	0
313	7	0	0	0	0	0	0
313	8	0	0	0	0	0	0
313	9	0	0	0	0	0	0
314	0	0	0	0	0	0	0
314	1	0	0	0	0	0	0
314	2	0	0	0	0	0	0
314	3	0	0	0	0	0	0
314	4	0	0	0	0	0	0
314	5	0	0	0	0	0	0
314	6	0	0	0	0	0	0
314	7	0	0	0	0	0	0
314	8	0	0	0	0	0	0
314	9	0	0	0	0	0	0
315	0	0	0	0	0	0	0
315	1	0	0	0	0	0	0
315	2	0	0	0	0	0	0
315	3	0	0	0	0	0	0
315	4	0	0	0	0	0	0
315	5	0	0	0	0	0	0
315	6	0	0	0	0	0	0
315	7	0	0	0	0	0	0
315	8	0	0	0	0	0	0
315	9	0	0	0	0	0	0
316	0	0	0	0	0	0	0
316	1	0	0	0	0	0	0
316	2	0	0	0	0	0	0
316	3	0	0	0	0	0	0
316	4	0	0	0	0	0	0
316	5	0	0	0	0	0	0
316	6	0	0	0	0	0	0
316	7	0	0	0	0	0	0
316	8	0	0	0	0	0	0
316	9	0	0	0	0	0	0
317	0	0	0	0	0	0	0
317	1	0	0	0	0	0	0
317	2	0	0	0	0	0	0
317	3	0	0	0	0	0	0
317	4	0	0	0	0	0	0
317	5	0	0	0	0	0	0
317	6	0	0	0	0	0	0
317	7	0	0	0	0	0	0
317	8	0	0	0	0	0	0
317	9	0	0	0	0	0	0
318	0	0	0	0	0	0	0
318	1	0	0	0	0	0	0
318	2	0	0	0	0	0	0
318	3	0	0	0	0	0	0
318	4	0	0	0	0	0	0
318	5	0	0	0	0	0	0
318	6	0	0	0	0	0	0
318	7	0	0	0	0	0	0
318	8	0	0	0	0	0	0
318	9	0	0	0	0	0	0
319	0	0	0	0	0	0	0
319	1	0	0	0	0	0	0
319	2	0	0	0	0	0	0
319	3	0	0	0	0	0	0
319	4	0	0	0	0	0	0
319	5	0	0	0	0	0	0
319	6	0	0	0	0	0	0
319	7	0	0	0	0	0	0
319	8	0	0	0	0	0	0
319	9	0	0	0	0	0	0
320	0	0	0	0	0	0	0
320	1	0	0	0	0	0	0
320	2	0	0	0	0	0	0
320	3	0	0	0	0	0	0
320	4	0	0	0	0	0	0
320	5	0	0	0	0	0	0
320	6	0	0	0	0	0	0
320	7	0	0	0	0	0	0
320	8	0	0	0	0	0	0
320	9	0	0	0	0	0	0
321	0	0	0	0	0	0	0
321	1	0	0	0	0	0	0
321	2	0	0	0	0	0	0
321	3	0	0	0	0	0	0
321	4	0	0	0	0	0	0
321	5	0	0	0	0	0	0
321	6	0	0	0	0	0	0
321	7	0	0	0	0	0	0
321	8	0	0	0	0	0	0
321	9	0	0	0	0	0	0
322	0	0	0	0	0	0	0
322	1	0	0	0	0	0	0
322	2	0	0	0	0	0	0
322	3	0	0	0	0	0	0
322	4	0	0	0	0	0	0
322	5	0	0	0	0	0	0
322	6	0	0	0	0	0	0
322	7	0	0	0	0	0	0
322	8	0	0	0	0	0	0
322	9	0	0	0	0	0	0
323	0	0	0	0	0	0	0
323	1	0	0	0	0	0	0
323	2	0	0	0	0	0	0
323	3	0	0	0	0	0	0
323	4	0	0	0	0	0	0
323	5	0	0	0	0	0	0
323	6	0	0	0	0	0	0
323	7	0	0	0	0	0	0
323	8	0	0	0	0	0	0
323	9	0	0	0	0	0	0
324	0	0	0	0	0	0	0
324	1	0	0	0	0	0	0
324	2	0	0	0	0	0	0
324	3	0	0	0	0	0	0
324	4	0	0	0	0	0	0
324	5	0	0	0	0	0	0
324	6	0	0	0	0	0	0
324	7	0	0	0	0	0	0
324	8	0	0	0	0	0	0
324	9	0	0	0	0	0	0
325	0	0	0	0	0	0	0
325	1	0	0	0	0	0	0
325	2	0	0	0	0	0	0
325	3	0	0	0	0	0	0
325	4	0	0	0	0	0	0
325	5	0	0	0	0	0	0
325	6	0	0	0	0	0	0
325	7	0	0	0	0	0	0
325	8	0	0	0	0	0	0
325	9	0	0	0	0	0	0
326	0	0	0	0	0	0	0
326	1	0	0	0	0	0	0
326	2	0	0	0	0	0	0
326	3	0	0	0	0	0	0
326	4	0	0	0	0	0	0
326	5	0	0	0	0	0	0
326	6	0	0	0	0	0	0
326	7	0	0	0	0	0	0
326	8	0	0	0	0	0	0
326	9	0	0	0	0	0	0
327	0	0	0	0	0	0	0
327	1	0	0	0	0	0	0
327	2	0	0	0	0	0	0
327	3	0	0	0	0	0	0
327	4	0	0	0	0	0	0
327	5	0	0	0	0	0	0
327	6	0	0	0	0	0	0
327	7	0	0	0	0	0	0
327	8	0	0	0	0	0	0
327	9	0	0	0	0	0	0
328	0	0	0	0	0	0	0
328	1	0	0	0	0	0	0
328	2	0	0	0	0	0	0
328	3	0	0	0	0	0	0
328	4	0	0	0	0	0	0
328	5	0	0	0	0	0	0
328	6	0	0	0	0	0	0
328	7	0	0	0	0	0	0
328	8	0	0	0	0	0	0
328	9	0	0	0	0	0	0
329	0	0	0	0	0	0	0
329	1	0	0	0	0	0	0
329	2	0	0	0	0	0	0
329	3	0	0	0	0	0	0
329	4	0	0	0	0	0	0
329	5	0	0	0	0	0	0
329	6	0	0	0	0	0	0
329	7	0	0	0	0	0	0
329	8	0	0	0	0	0	0
329	9	0	0	0	0	0	0
330	0	0	0	0	0	0	0
330	1	0	0	0	0	0	0
330	2	0	0	0	0	0	0
330	3	0	0	0	0	0	0
330	4	0	0	0	0	0	0
330	5	0	0	0	0	0	0
330	6	0	0	0	0	0	0
330	7	0	0	0	0	0	0
330	8	0	0	0	0	0	0
330	9	0	0	0	0	0	0
331	0	0	0	0	0	0	0
331	1	0	0	0	0	0	0
331	2	0	0	0	0	0	0
331	3	0	0	0	0	0	0
331	4	0	0	0	0	0	0
331	5	0	0	0	0	0	0
331	6	0	0	0	0	0	0
331	7	0	0	0	0	0	0
331	8	0	0	0	0	0	0
331	9	0	0	0	0	0	0
332	0	0	0	0	0	0	0
332	1	0	0	0	0	0	0
332	2	0	0	0	0	0	0
332	3	0	0	0	0	0	0
332	4	0	0	0	0	0	0
332	5	0	0	0	0	0	0
332	6	0	0	0	0	0	0
332	7	0	0	0	0	0	0
332	8	0	0	0	0	0	0
332	9	0	0	0	0	0	0
333	0	0	0	0	0	0	0
333	1	0	0	0	0	0	0
333	2	0	0	0	0	0	0
333	3	0	0	0	0	0	0
333	4	0	0	0	0	0	0
333	5	0	0	0	0	0	0
333	6	0	0	0	0	0	0
333	7	0	0	0	0	0	0
333	8	0	0	0	0	0	0
333	9	0	0	0	0	0	0
334	0	0	0	0	0	0	0
334	1	0	0	0	0	0	0
334	2	0	0	0	0	0	0
334	3	0	0	0	0	0	0
334	4	0	0	0	0	0	0
334	5	0	0	0	0	0	0
334	6	0	0	0	0	0	0
334	7	0	0	0	0	0	0
334	8	0	0	0	0	0	0
334	9	0	0	0	0	0	0
335	0	0	0	0	0	0	0
335	1	0	0	0	0	0	0
335	2	0	0	0	0	0	0
335	3	0	0	0	0	0	0
335	4	0	0	0	0	0	0
335	5	0	0	0	0	0	0
335	6	0	0	0	0	0	0
335	7	0	0	0	0	0	0
335	8	0	0	0	0	0	0
335	9	0	0	0	0	0	0
336	0	0	0	0	0	0	0
336	1	0	0	0	0	0	0
336	2	0	0	0	0	0	0
336	3	0	0	0	0	0	0
336	4	0	0	0	0	0	0
336	5	0	0	0	0	0	0
336	6	0	0	0	0	0	0
336	7	0	0	0	0	0	0
336	8	0	0	0	0	0	0
336	9	0	0	0	0	0	0
337	0	0	0	0	0	0	0
337	1	0	0	0	0	0	0
337	2	4.85978	1.38764	-11.2896	0	0	0
337	3	4.94992	1.22646	-14.514	0	0	0
337	4	5.76334	1.65132	-13.9786	0	0	0
337	5	6.24545	1.69521	-15.4564	0	0	0
337	6	6.60254	1.40735	-16.5864	0	0	0
337	7	6.86223	1.63048	-16.495	0	0	0
337	8	7.34719	1.8308	-17.8829	0	0	0
337	9	7.55001	1.45328	-18.0607	0	0	0
338	0	7.80701	1.87129	-21.2779	0	0	0
338	1	8.8016	1.54494	-20.5727	0	0	0
338	2	9.15485	1.14392	-23.9723	0	0	0
338	3	10.0567	1.72336	-25.0026	0	0	0
338	4	10.3237	0.723109	-26.0568	0	0	0
338	5	11.2088	0.546817	-27.1823	0	0	0
338	6	12.4387	0.769042	-30.1314	0	0	0
338	7	12.6891	-0.986011	-32.2401	0	0	0
338	8	14.2756	-0.938905	-35.1009	0	0	0
338	9	14.347	-1.56078	-36.3257	0	0	0
339	0	12.0783	-1.92655	-36.9607	0	0	0
339	1	6.32241	-0.904603	-40.7518	0	0	0
339	2	1.23383	-0.901985	-46.0285	0	0	0
339	3	-2.58179	0.169302	-50.9341	0	0	0
339	4	-6.41269	0.685388	-55.4091	0	0	0
339	5	-8.80176	0.651594	-59.1788	0	0	0
339	6	-11.5934	1.43732	-63.2909	0	0	0
339	7	-13.058	1.51826	-67.2266	0	0	0
339	8	-15.1674	1.79701	-73.5161	0	0	0
339	9	-17.7376	2.0953	-76.936	0	0	0
340	0	-19.9988	2.99476	-81.0429	0	0	0
340	1	-22.749	4.11429	-85.0642	0	0	0
340	2	-24.0376	4.88199	-89.7729	0	0	0
340	3	-25.4862	5.78549	-92.6529	0	0	0
340	4	-26.4874	6.19948	-96.8397	0	0	0
340	5	-26.3412	6.7743	-99.2732	0	0	0
340	6	-26.8087	7.05662	-101.8	0	0	0
340	7	-26.5208	7.18816	-103.711	0	0	0
340	8	-25.7819	7.67676	-106.75	0	0	0
340	9	-24.2389	7.63184	-110.396	0	0	0
341	0	-21.8979	7.77158	-111.94	0	0	0
341	1	-19.4745	7.6655	-114.618	0	0	0
341	2	-17.0908	7.51642	-115.732	0	0	0
341	3	-14.8457	7.49671	-117.456	0	0	0
341	4	-12.2185	7.57034	-119.781	0	0	0
341	5	-10.0398	7.4187	-124.208	0	0	0
341	6	-7.54695	7.62554	-124.441	0	0	0
341	7	-5.69607	7.78257	-127.037	0	0	0
341	8	-3.3843	7.87529	-129.368	0	0	0
341	9	-1.1568	8.12404	-131.173	0	0	0
342	0	0.294411	8.10342	-134.645	0	0	0
342	1	2.05421	8.88441	-136.622	0	0	0
342	2	3.30884	9.0375	-140.531	0	0	0
342	3	3.62839	10.2946	-146.874	0	0	0
342	4	2.78757	13.6368	-151.464	0	0	0
342	5	3.39968	16.5607	-158.135	0	0	0
342	6	5.06678	18.6058	-160.882	0	0	0
342	7	6.17212	20.7327	-166.341	0	0	0
342	8	6.73282	22.701	-172.236	0	0	0
342	9	6.16239	25.9347	-177.519	0	0	0
343	0	6.49917	28.3019	-181.584	0	0	0
343	1	6.17146	31.0249	-188.612	0	0	0
343	2	5.54945	35.7234	-195.705	0	0	0
343	3	5.8731	38.3796	-200.026	0	0	0
343	4	6.08209	41.0591	-206.176	0	0	0
343	5	6.71489	43.2529	-210.152	0	0	0
343	6	7.1023	44.9985	-217.359	0	0	0
343	7	7.7117	46.6596	-222.387	0	0	0
343	8	7.79908	47.4737	-229.083	0	0	0
343	9	7.37324	48.5531	-234.389	0	0	0
344	0	9.02881	50.0183	-237.318	0	0	0
344	1	9.28955	49.8755	-243.07	0	0	0
344	2	11.4251	51.0121	-247.306	0	0	0
344	3	13.876	50.8132	-252.252	0	0	0
344	4	14.9845	50.8577	-254.332	0	0	0
344	5	16.2866	50.9897	-257.891	0	0	0
344	6	17.4157	50.6331	-261.458	0	0	0
344	7	18.5796	50.5849	-266.593	0	0	0
344	8	22.3476	50.9063	-270.386	0	0	0
344	9	24.5634	50.2199	-272.903	0	0	0
345	0	25.4253	49.5534	-275.431	0	0	0
345	1	27.3249	49.4868	-279.947	0	0	0
345	2	29.0702	48.9309	-283.165	0	0	0
345	3	31.1662	48.4446	-286.29	0	0	0
345	4	32.1195	47.6894	-288.732	0	0	0
345	5	33.8651	46.6907	-291.694	0	0	0
345	6	34.423	46.1785	-292.915	0	0	0
345	7	35.3116	45.0658	-295.624	0	0	0
345	8	36.3938	44.311	-298.675	0	0	0
345	9	36.6963	43.9719	-304.086	0	0	0
346	0	37.6535	41.9273	-306.718	0	0	0
346	1	37.8297	40.7212	-311.702	0	0	0
346	2	38.8661	40.0771	-315.364	0	0	0
346	3	39.2912	37.6058	-319.229	0	0	0
346	4	39.8694	36.1374	-323.515	0	0	0
346	5	40.6594	34.0926	-327.549	0	0	0
346	6	41.1278	32.0676	-332.363	0	0	0
346	7	42.1273	30.6226	-335.426	0	0	0
346	8	42.9031	27.9534	-339.987	0	0	0
346	9	43.8573	26.1083	-344.275	0	0	0
347	0	45.0742	24.2854	-348.3	0	0	0
347	1	46.3367	22.129	-352.765	0	0	0
347	2	47.529	20.3932	-357.4	0	0	0
347	3	48.443	18.0141	-360.3	0	0	0
347	4	49.5536	16.1916	-365.106	0	0	0
347	5	50.3668	14.5438	-370.007	0	0	0
347	6	51.6113	12.2092	-375.168	0	0	0
347	7	52.3818	10.6513	-380.151	0	0	0
347	8	53.2296	8.73904	-384.179	0	0	0
347	9	54.2493	7.17971	-389.507	0	0	0
348	0	54.803	5.66705	-393.186	0	0	0
348	1	56.0431	3.88755	-398.863	0	0	0
348	2	56.2637	2.8395	-404.018	0	0	0
348	3	56.9773	1.28164	-407.084	0	0	0
348	4	57.8219	0.144487	-411.973	0	0	0
348	5	58.023	-1.28099	-416.173	0	0	0
348	6	58.7764	-2.68319	-419.413	0	0	0
348	7	59.4423	-3.70724	-423.691	0	0	0
348	8	60.0381	-4.64372	-428.753	0	0	0
348	9	60.5946	-5.47137	-433.555	0	0	0
349	0	61.1752	-6.03781	-440.451	0	0	0
349	1	62.0383	-8.78011	-449.813	0	0	0
349	2	64.0259	-11.7148	-457.597	0	0	0
349	3	64.0934	-13.6356	-463.472	0	0	0
349	4	67.5674	-18.3231	-473.092	0	0	0
349	5	69.6665	-20.4788	-479.296	0	0	0
349	6	71.464	-22.6822	-485.413	0	0	0
349	7	77.0387	-26.647	-489.95	0	0	0
349	8	78.3181	-27.4752	-499.019	0	0	0
349	9	83.0907	-28.4894	-505.176	0	0	0
350	0	85.034	-29.0277	-511.883	0	0	0
350	1	90.2356	-30.1529	-516.732	0	0	0
350	2	92.8359	-31.2424	-522.134	0	0	0
350	3	93.8556	-31.9411	-531.373	0	0	0
350	4	98.5048	-31.5552	-536.127	0	0	0
350	5	96.9413	-31.9268	-542.771	0	0	0
350	6	100.664	-33.3626	-545.282	0	0	0
350	7	101.341	-33.1973	-552.345	0	0	0
350	8	100.179	-33.2759	-558.022	0	0	0
350	9	102.684	-33.4098	-564.629	0	0	0
351	0	99.9538	-34.0938	-569.374	0	0	0
351	1	102.361	-34.7811	-575.723	0	0	0
351	2	99.505	-35.0697	-581.518	0	0	0
351	3	99.1883	-36.1892	-587.808	0	0	0
351	4	99.9556	-35.552	-593.994	0	0	0
351	5	97.1873	-37.2988	-599.358	0	0	0
351	6	100.074	-38.3001	-606.495	0	0	0
351	7	97.5064	-38.4047	-609.406	0	0	0
351	8	98.3196	-40.0282	-614.294	0	0	0
351	9	97.8329	-40.7744	-621.382	0	0	0
352	0	99.1882	-41.4663	-626.781	0	0	0
352	1	99.2635	-42.3634	-632.031	0	0	0
352	2	99.4454	-43.637	-637.975	0	0	0
352	3	101.329	-44.417	-642.065	0	0	0
352	4	100.006	-44.5437	-647.583	0	0	0
352	5	101.145	-45.611	-652.289	0	0	0
352	6	101.236	-46.9122	-660.334	0	0	0
352	7	102.965	-46.4463	-664.673	0	0	0
352	8	102.693	-47.0133	-671.835	0	0	0
352	9	103.489	-48.285	-676.208	0	0	0
353	0	104.744	-47.558	-682.552	0	0	0
353	1	104.022	-48.1263	-688.242	0	0	0
353	2	105.771	-48.1895	-692.929	0	0	0
353	3	103.927	-48.0092	-698.534	0	0	0
353	4	107.333	-48.6949	-704.088	0	0	0
353	5	106.788	-46.0441	-711.04	0	0	0
353	6	106.172	-47.43	-713.856	0	0	0
353	7	109.566	-46.297	-722.263	0	0	0
353	8	107.233	-44.5352	-725.846	0	0	0
353	9	109.452	-45.2028	-731.406	0	0	0
354	0	108.714	-42.9472	-732.789	0	0	0
354	1	107.676	-43.4043	-738.993	0	0	0
354	2	110.489	-41.8285	-744.79	0	0	0
354	3	108.573	-39.6208	-750.19	0	0	0
354	4	109.095	-40.7827	-753.335	0	0	0
354	5	110.048	-38.0128	-759.054	0	0	0
354	6	108.281	-37.782	-762.55	0	0	0
354	7	109.182	-37.4077	-766.987	0	0	0
354	8	108.806	-35.6618	-772.813	0	0	0
354	9	108.576	-36.5769	-775.263	0	0	0
355	0	108.095	-34.789	-779.784	0	0	0
355	1	107.658	-34.9514	-782.841	0	0	0
355	2	106.68	-34.9852	-787.301	0	0	0
355	3	107.485	-32.8798	-791.629	0	0	0
355	4	106.271	-33.7555	-795.138	0	0	0
355	5	106.528	-32.8738	-799.488	0	0	0
355	6	106.311	-31.9919	-801.222	0	0	0
355	7	105.221	-32.3592	-805.337	0	0	0
355	8	105.193	-31.7864	-807.95	0	0	0
355	9	104.77	-32.1049	-812.662	0	0	0
356	0	103.817	-31.533	-814.061	0	0	0
356	1	103.328	-31.2954	-817.291	0	0	0
356	2	102.156	-31.5484	-819.224	0	0	0
356	3	101.821	-30.932	-821.921	0	0	0
356	4	100.669	-30.7853	-824.635	0	0	0
356	5	99.9537	-30.8558	-827.608	0	0	0
356	6	99.0697	-30.3968	-830.399	0	0	0
356	7	98.2549	-30.1819	-831.103	0	0	0
356	8	96.9954	-29.877	-832.854	0	0	0
356	9	96.6606	-29.4828	-835.119	0	0	0
357	0	96.0416	-29.1535	-835.645	0	0	0
357	1	95.179	-28.9377	-838.264	0	0	0
357	2	94.6686	-28.8745	-839.229	0	0	0
357	3	93.7236	-28.0807	-839.314	0	0	0
357	4	93.0593	-28.2203	-841.154	0	0	0
357	5	92.5914	-27.8904	-841.939	0	0	0
357	6	91.9282	-27.8047	-843.078	0	0	0
357	7	91.2202	-27.7647	-843.696	0	0	0
357	8	90.5157	-27.767	-844.223	0	0	0
357	9	89.9427	-28.0148	-843.887	0	0	0
358	0	89.5434	-27.8429	-845.198	0	0	0
358	1	88.8341	-28.1549	-846.339	0	0	0
358	2	88.4553	-27.9781	-846.691	0	0	0
358	3	88.1082	-28.3582	-846.786	0	0	0
358	4	87.3601	-28.7589	-845.317	0	0	0
358	5	87.0283	-28.6715	-845.229	0	0	0
358	6	86.2787	-29.0296	-845.417	0	0	0
358	7	86.058	-29.2298	-845.247	0	0	0
358	8	85.4197	-29.7429	-845.348	0	0	0
358	9	84.7416	-30.0766	-843.439	0	0	0
359	0	83.8863	-30.5456	-841.363	0	0	0
359	1	83.356	-30.7693	-841.11	0	0	0
359	2	82.6704	-30.9702	-841.206	0	0	0
359	3	82.211	-31.5485	-840.083	0	0	0
359	4	81.7722	-31.836	-839.043	0	0	0
359	5	81.0241	-32.0809	-837.398	0	0	0
359	6	80.3039	-32.6605	-835.755	0	0	0
359	7	79.4391	-32.8591	-832.803	0	0	0
359	8	79.1292	-33.3015	-833.942	0	0	0
359	9	78.2518	-33.813	-832.301	0	0	0
360	0	77.5978	-34.2786	-829.783	0	0	0
360	1	76.607	-34.7034	-828.403	0	0	0
360	2	75.9889	-34.9689	-826.322	0	0	0
360	3	75.0855	-35.1022	-824.5	0	0	0
360	4	74.4031	-35.456	-822.069	0	0	0
360	5	73.7208	-35.9655	-820.859	0	0	0
360	6	72.7819	-36.1658	-817.21	0	0	0
360	7	71.9006	-36.5889	-814.959	0	0	0
360	8	71.1088	-37.0104	-812.704	0	0	0
360	9	70.3566	-37.32	-810.712	0	0	0
361	0	69.6593	-37.8288	-808.454	0	0	0
361	1	68.863	-37.829	-806.457	0	0	0
361	2	68.0539	-38.2924	-802.461	0	0	0
361	3	67.2425	-38.6259	-800.292	0	0	0
361	4	66.5987	-38.6902	-797.858	0	0	0
361	5	66.2253	-39.1527	-795.772	0	0	0
361	6	65.5066	-39.4622	-792.557	0	0	0
361	7	64.7143	-39.771	-788.472	0	0	0
361	8	64.0583	-40.1006	-784.992	0	0	0
361	9	63.0652	-40.1892	-783.261	0	0	0
362	0	62.4696	-40.2298	-778.821	0	0	0
362	1	61.589	-40.4731	-776.044	0	0	0
362	2	61.0647	-40.8028	-771.954	0	0	0
362	3	60.2137	-40.8233	-768.299	0	0	0
362	4	59.3524	-40.6904	-764.646	0	0	0
362	5	58.5819	-40.9985	-762.562	0	0	0
362	6	57.8795	-41.1057	-758.734	0	0	0
362	7	57.2019	-41.1031	-755.166	0	0	0
362	8	56.4533	-41.1235	-751.685	0	0	0
362	9	55.6857	-41.4092	-747.599	0	0	0
363	0	54.6954	-41.5616	-744.035	0	0	0
363	1	54.1413	-41.4482	-741.599	0	0	0
363	2	53.3084	-41.6232	-738.032	0	0	0
363	3	52.6738	-41.7068	-733.679	0	0	0
363	4	51.7277	-41.7299	-730.202	0	0	0
363	5	51.0884	-41.5928	-726.37	0	0	0
363	6	50.2331	-41.8349	-723.416	0	0	0
363	7	49.5702	-41.921	-720.11	0	0	0
363	8	48.8668	-42.0509	-716.893	0	0	0
363	9	48.0342	-42.0278	-713.502	0	0	0
364	0	46.982	-42.1606	-708.978	0	0	0
364	1	46.1878	-42.0915	-705.846	0	0	0
364	2	45.2609	-42.1127	-703.242	0	0	0
364	3	44.6708	-42.3537	-699.414	0	0	0
364	4	43.8106	-42.4407	-696.199	0	0	0
364	5	43.3276	-42.3488	-692.976	0	0	0
364	6	42.5359	-42.0794	-689.143	0	0	0
364	7	41.7233	-42.3691	-686.541	0	0	0
364	8	40.9476	-42.3214	-684.629	0	0	0
364	9	40.3568	-42.3398	-680.537	0	0	0
365	0	39.8327	-42.2489	-677.49	0	0	0
365	1	38.6864	-42.0064	-674.622	0	0	0
365	2	38.3588	-42.2919	-671.577	0	0	0
365	3	37.4562	-41.89	-668.268	0	0	0
365	4	36.6598	-41.645	-666.617	0	0	0
365	5	36.1529	-41.7094	-664.095	0	0	0
365	6	35.3436	-41.5318	-660.266	0	0	0
365	7	34.4628	-41.1992	-657.657	0	0	0
365	8	33.7342	-41.0434	-655.22	0	0	0
365	9	32.9391	-40.9318	-654.007	0	0	0
366	0	32.3914	-40.7962	-650.874	0	0	0
366	1	31.8189	-40.5506	-648.956	0	0	0
366	2	31.072	-40.4859	-646.787	0	0	0
366	3	30.3228	-40.1974	-644.262	0	0	0
366	4	29.8988	-39.9527	-643.045	0	0	0
366	5	29.3902	-39.9497	-642.351	0	0	0
366	6	28.735	-39.816	-639.568	0	0	0
366	7	28.1882	-39.5048	-637.565	0	0	0
366	8	27.658	-39.3276	-635.302	0	0	0
366	9	26.9539	-39.373	-633.655	0	0	0
367	0	26.3584	-39.0397	-632.872	0	0	0
367	1	25.8067	-38.9068	-631.395	0	0	0
367	2	25.3032	-38.6176	-629.132	0	0	0
367	3	24.6452	-38.3307	-627.045	0	0	0
367	4	23.913	-38.1559	-626.008	0	0	0
367	5	23.4531	-37.734	-625.222	0	0	0
367	6	23.0321	-37.7994	-623.573	0	0	0
367	7	22.6192	-37.5778	-621.746	0	0	0
367	8	21.9336	-37.3808	-621.141	0	0	0
367	9	21.5401	-37.2257	-619.661	0	0	0
368	0	21.1029	-37.093	-618.098	0	0	0
368	1	20.832	-36.5595	-618.357	0	0	0
368	2	20.6355	-36.5374	-617.751	0	0	0
368	3	20.3062	-36.2928	-615.922	0	0	0
368	4	19.6728	-36.2043	-614.186	0	0	0
368	5	19.2483	-35.5642	-614.186	0	0	0
368	6	18.9854	-35.5202	-613.493	0	0	0
368	7	18.4563	-35.3869	-611.928	0	0	0
368	8	18.0603	-35.3219	-612.02	0	0	0
368	9	17.7095	-34.7	-610.886	0	0	0
369	0	17.0526	-34.7053	-609.502	0	0	0
369	1	16.698	-34.3942	-608.891	0	0	0
369	2	16.4335	-34.1058	-607.935	0	0	0
369	3	15.8169	-34.1315	-607.858	0	0	0
369	4	15.7956	-33.7533	-607.506	0	0	0
369	5	15.313	-33.5767	-605.768	0	0	0
369	6	14.8101	-33.3794	-604.901	0	0	0
369	7	14.6078	-33.0472	-605.077	0	0	0
369	8	14.5162	-33.1139	-604.647	0	0	0
369	9	14.1225	-32.9153	-604.911	0	0	0
370	0	13.795	-32.8272	-602.564	0	0	0
370	1	13.622	-32.5401	-602.912	0	0	0
370	2	13.4903	-32.408	-602.915	0	0	0
370	3	13.0711	-32.2757	-602.136	0	0	0
370	4	13.1354	-32.2544	-602.139	0	0	0
370	5	12.7	-32.0122	-601.88	0	0	0
370	6	12.0886	-32.1488	-600.411	0	0	0
370	7	11.8672	-31.9506	-599.106	0	0	0
370	8	11.627	-31.9078	-599.285	0	0	0
370	9	11.4451	-31.7968	-600.16	0	0	0
371	0	11.2727	-31.5988	-599.727	0	0	0
371	1	10.7453	-31.688	-599.211	0	0	0
371	2	10.5973	-31.6446	-597.908	0	0	0
371	3	10.5329	-31.5357	-597.562	0	0	0
371	4	10.1976	-31.6264	-597.921	0	0	0
371	5	9.99863	-31.6269	-598.622	0	0	0
371	6	10.0231	-31.7171	-598.103	0	0	0
371	7	9.36561	-31.807	-597.154	0	0	0
371	8	9.27839	-31.543	-596.895	0	0	0
371	9	9.50268	-31.9211	-597.075	0	0	0
372	0	8.77454	-31.5891	-596.818	0	0	0
372	1	9.04086	-32.1459	-597.177	0	0	0
372	2	8.68832	-31.8578	-596.134	0	0	0
372	3	8.49495	-31.9716	-595.355	0	0	0
372	4	8.23354	-32.0198	-595.886	0	0	0
372	5	7.65395	-31.9343	-596.679	0	0	0
372	6	7.79121	-32.3555	-596.424	0	0	0
372	7	7.54673	-32.1792	-595.819	0	0	0
372	8	7.30882	-32.337	-596.61	0	0	0
372	9	7.08974	-32.3386	-596.353	0	0	0
373	0	6.7813	-32.4062	-596.622	0	0	0
373	1	6.64758	-32.7641	-597.068	0	0	0
373	2	6.38107	-32.5438	-598.205	0	0	0
373	3	5.88181	-32.7452	-597.602	0	0	0
373	4	5.70415	-32.5266	-596.826	0	0	0
373	5	4.99967	-32.819	-598.056	0	0	0
373	6	4.90944	-32.6663	-598.324	0	0	0
373	7	4.62555	-32.9354	-599.203	0	0	0
373	8	3.78489	-33.0944	-600.002	0	0	0
373	9	3.45859	-33.0064	-599.659	0	0	0
374	0	2.91099	-33.0361	-599.406	0	0	0
374	1	2.2477	-33.1738	-600.292	0	0	0
374	2	2.29057	-33.2191	-600.733	0	0	0
374	3	1.82714	-33.133	-601.872	0	0	0
374	4	1.4292	-33.1601	-603.274	0	0	0
374	5	1.01201	-33.4959	-603.984	0	0	0
374	6	0.642596	-33.366	-603.816	0	0	0
374	7	0.264803	-33.348	-604.695	0	0	0
374	8	0.21511	-33.75	-607.146	0	0	0
374	9	-0.335927	-33.7077	-607.939	0	0	0
375	0	-0.708362	-33.6469	-607.947	0	0	0
375	1	-1.08041	-33.9162	-609.003	0	0	0
375	2	-1.434	-33.9436	-610.843	0	0	0
375	3	-1.67904	-33.7025	-611.108	0	0	0
375	4	-1.94297	-33.7939	-612.686	0	0	0
375	5	-2.1157	-33.7514	-612.603	0	0	0
375	6	-2.44282	-33.6675	-613.394	0	0	0
375	7	-3.10185	-33.8499	-614.017	0	0	0
375	8	-3.59105	-33.6557	-615.505	0	0	0
375	9	-3.65991	-33.7692	-617.343	0	0	0
376	0	-4.07832	-33.6418	-618.658	0	0	0
376	1	-4.33955	-33.7091	-618.493	0	0	0
376	2	-4.87172	-33.6492	-619.984	0	0	0
376	3	-5.13486	-33.6541	-621.299	0	0	0
376	4	-5.44712	-33.6803	-622.705	0	0	0
376	5	-5.38066	-33.6815	-624.798	0	0	0
376	6	-5.88677	-33.82	-625.421	0	0	0
376	7	-6.14837	-33.9358	-626.737	0	0	0
376	8	-6.41223	-33.8281	-627.788	0	0	0
376	9	-6.76813	-33.8784	-629.193	0	0	0
377	0	-7.11988	-33.9255	-630.422	0	0	0
377	1	-7.29636	-34.0189	-632.348	0	0	0
377	2	-8.20153	-33.9139	-632.885	0	0	0
377	3	-8.88512	-33.4992	-633.328	0	0	0
377	4	-7.68876	-34.0749	-634.025	0	0	0
377	5	-8.90036	-34.1278	-635.787	0	0	0
377	6	-9.67949	-33.6884	-638.233	0	0	0
377	7	-8.95212	-34.1562	-639.2	0	0	0
377	8	-9.91872	-33.7415	-641.037	0	0	0
377	9	-9.54215	-33.5649	-640.864	0	0	0
378	0	-10.0068	-33.9285	-642.972	0	0	0
378	1	-9.87274	-33.5503	-644.188	0	0	0
378	2	-9.85386	-33.9091	-646.467	0	0	0
378	3	-10.2222	-33.6018	-645.861	0	0	0
378	4	-10.7281	-33.7616	-646.917	0	0	0
378	5	-10.7077	-33.655	-648.491	0	0	0
378	6	-10.8401	-33.3707	-649.192	0	0	0
378	7	-10.9521	-33.6847	-651.294	0	0	0
378	8	-11.2375	-33.4879	-651.822	0	0	0
378	9	-11.6281	-33.4035	-652.615	0	0	0
379	0	-11.8671	-33.3881	-652.623	0	0	0
379	1	-12.1571	-33.2145	-655.071	0	0	0
379	2	-12.5531	-33.2416	-656.561	0	0	0
379	3	-12.2452	-33.243	-657.348	0	0	0
379	4	-12.6822	-33.3142	-658.143	0	0	0
379	5	-12.7895	-33.4944	-658.935	0	0	0
379	6	-13.1421	-33.3015	-660.425	0	0	0
379	7	-13.4257	-33.5482	-660.523	0	0	0
379	8	-13.3211	-33.596	-663.927	0	0	0
379	9	-13.2319	-33.3108	-664.976	0	0	0
380	0	-13.4677	-34.0693	-664.906	0	0	0
380	1	-13.7097	-33.9614	-665.871	0	0	0
380	2	-13.9318	-33.767	-667.446	0	0	0
380	3	-13.7109	-34.1482	-669.024	0	0	0
380	4	-14.0169	-33.9954	-669.467	0	0	0
380	5	-14.2121	-34.1976	-670.347	0	0	0
380	6	-14.4725	-34.4261	-671.666	0	0	0
380	7	-14.8232	-34.609	-671.591	0	0	0
380	8	-15.0015	-34.6795	-673.779	0	0	0
380	9	-14.9345	-34.7932	-674.483	0	0	0
381	0	-15.1966	-34.8854	-675.712	0	0	0
381	1	-15.1908	-35.4448	-676.596	0	0	0
381	2	-15.5628	-35.4262	-677.042	0	0	0
381	3	-15.76	-35.6741	-677.402	0	0	0
381	4	-15.6298	-35.8322	-678.891	0	0	0
381	5	-15.7415	-36.3452	-680.388	0	0	0
381	6	-15.9349	-36.1489	-681.784	0	0	0
381	7	-16.2194	-36.5085	-682.146	0	0	0
381	8	-16.4163	-36.8237	-682.769	0	0	0
381	9	-16.611	-37.0265	-682.953	0	0	0
382	0	-16.8125	-37.1858	-684.445	0	0	0
382	1	-16.8149	-37.5218	-685.068	0	0	0
382	2	-17.3387	-37.7701	-685.777	0	0	0
382	3	-17.5762	-37.9085	-686.31	0	0	0
382	4	-17.9262	-38.2696	-686.586	0	0	0
382	5	-18.1472	-38.4057	-687.556	0	0	0
382	6	-18.2371	-38.6306	-688.872	0	0	0
382	7	-18.7186	-38.9895	-689.323	0	0	0
382	8	-18.8051	-39.1494	-689.769	0	0	0
382	9	-19.09	-39.2858	-690.302	0	0	0
383	0	-19.7498	-39.689	-690.667	0	0	0
383	1	-19.5761	-39.9583	-692.854	0	0	0
383	2	-19.4225	-40.204	-693.558	0	0	0
383	3	-19.9057	-40.3847	-693.222	0	0	0
383	4	-19.9458	-40.6779	-693.583	0	0	0
383	5	-20.4756	-41.1065	-695.083	0	0	0
383	6	-20.873	-41.2196	-695.703	0	0	0
383	7	-21.2463	-41.5127	-696.153	0	0	0
383	8	-21.267	-41.5382	-697.292	0	0	0
383	9	-21.9512	-41.7422	-697.22	0	0	0
384	0	-22.2138	-42.0136	-697.755	0	0	0
384	1	-22.5909	-42.1525	-698.814	0	0	0
384	2	-22.9659	-42.622	-700.049	0	0	0
384	3	-23.2542	-42.7589	-700.758	0	0	0
384	4	-23.5392	-42.7175	-701.985	0	0	0
384	5	-23.8646	-43.456	-702.352	0	0	0
384	6	-24.5303	-43.3739	-703.326	0	0	0
384	7	-24.9263	-43.7327	-704.297	0	0	0
384	8	-25.6345	-43.9363	-705.969	0	0	0
384	9	-27.0831	-44.6973	-706.519	0	0	0
385	0	-24.9243	-45.0724	-708.079	0	0	0
385	1	-26.2072	-44.4371	-708.269	0	0	0
385	2	-27.8396	-45.1571	-709.606	0	0	0
385	3	-27.0715	-45.3802	-712.049	0	0	0
385	4	-28.8551	-45.7679	-713.644	0	0	0
385	5	-28.7635	-46.7023	-714.185	0	0	0
385	6	-29.4014	-46.4644	-714.37	0	0	0
385	7	-30.1057	-46.7599	-715.954	0	0	0
385	8	-30.2215	-46.6307	-717.183	0	0	0
385	9	-30.6428	-46.8804	-719.463	0	0	0
386	0	-31.1703	-47.4631	-720.006	0	0	0
386	1	-31.8554	-46.98	-721.667	0	0	0
386	2	-32.1137	-47.8512	-722.383	0	0	0
386	3	-32.6044	-47.5239	-723.7	0	0	0
386	4	-33.1814	-47.5752	-725.805	0	0	0
[truncated: 1,975 more rows]
