# Supplementary material for: A Brake-Based Overground Gait Rehabilitation Device for Altering Propulsion Impulse Symmetry
Source: Sensors (Basel). 2021 Oct 5;21(19):6617. doi: 10.3390/s21196617 (PMC8512803; doi:10.3390/s21196617)
Supplement: Supplementary file 1 [file sensors-21-06617-s001.zip › GPT animations/code and data/Forces/BD 04.csv]

Devices
1000
		FP1 (5629 Large) - Force			FP2 (5687 Large) [1000Hz] - Force
Frame	Sub Frame	Fx	Fy	Fz	Fx	Fy	Fz
		N	N	N	N	N	N
177	0	0	0	0	0	0	0
177	1	0	0	0	0	0	0
177	2	0	0	0	0	0	0
177	3	0	0	0	0	0	0
177	4	0	0	0	0	0	0
177	5	0	0	0	0	0	0
177	6	0	0	0	0	0	0
177	7	0	0	0	0	0	0
177	8	0	0	0	0	0	0
177	9	0	0	0	0	0	0
178	0	0	0	0	0	0	0
178	1	0	0	0	0	0	0
178	2	0	0	0	0	0	0
178	3	0	0	0	0	0	0
178	4	0	0	0	0	0	0
178	5	0	0	0	0	0	0
178	6	0	0	0	0	0	0
178	7	0	0	0	0	0	0
178	8	0	0	0	0	0	0
178	9	0	0	0	0	0	0
179	0	0	0	0	0	0	0
179	1	0	0	0	0	0	0
179	2	0	0	0	0	0	0
179	3	0	0	0	0	0	0
179	4	0	0	0	0	0	0
179	5	0	0	0	0	0	0
179	6	0	0	0	0	0	0
179	7	0	0	0	0	0	0
179	8	0	0	0	0	0	0
179	9	0	0	0	0	0	0
180	0	0	0	0	0	0	0
180	1	0	0	0	0	0	0
180	2	0	0	0	0	0	0
180	3	0	0	0	0	0	0
180	4	0	0	0	0	0	0
180	5	0	0	0	0	0	0
180	6	0	0	0	0	0	0
180	7	0	0	0	0	0	0
180	8	0	0	0	0	0	0
180	9	0	0	0	0	0	0
181	0	0	0	0	0	0	0
181	1	0	0	0	0	0	0
181	2	0	0	0	0	0	0
181	3	0	0	0	0	0	0
181	4	0	0	0	0	0	0
181	5	0	0	0	0	0	0
181	6	0	0	0	0	0	0
181	7	0	0	0	0	0	0
181	8	0	0	0	0	0	0
181	9	0	0	0	0	0	0
182	0	0	0	0	0	0	0
182	1	0	0	0	0	0	0
182	2	0	0	0	0	0	0
182	3	0	0	0	0	0	0
182	4	0	0	0	0	0	0
182	5	0	0	0	0	0	0
182	6	0	0	0	0	0	0
182	7	0	0	0	0	0	0
182	8	0	0	0	0	0	0
182	9	0	0	0	0	0	0
183	0	0	0	0	0	0	0
183	1	0	0	0	0	0	0
183	2	0	0	0	0	0	0
183	3	0	0	0	0	0	0
183	4	0	0	0	0	0	0
183	5	0	0	0	0	0	0
183	6	0	0	0	0	0	0
183	7	0	0	0	0	0	0
183	8	0	0	0	0	0	0
183	9	0	0	0	0	0	0
184	0	0	0	0	0	0	0
184	1	0	0	0	0	0	0
184	2	0	0	0	0	0	0
184	3	0	0	0	0	0	0
184	4	0	0	0	0	0	0
184	5	0	0	0	0	0	0
184	6	0	0	0	0	0	0
184	7	0	0	0	0	0	0
184	8	0	0	0	0	0	0
184	9	0	0	0	0	0	0
185	0	0	0	0	0	0	0
185	1	0	0	0	0	0	0
185	2	0	0	0	0	0	0
185	3	0	0	0	0	0	0
185	4	0	0	0	0	0	0
185	5	0	0	0	0	0	0
185	6	0	0	0	0	0	0
185	7	0	0	0	0	0	0
185	8	0	0	0	0	0	0
185	9	0	0	0	0	0	0
186	0	0	0	0	0	0	0
186	1	0	0	0	0	0	0
186	2	0	0	0	0	0	0
186	3	0	0	0	0	0	0
186	4	0	0	0	0	0	0
186	5	0	0	0	0	0	0
186	6	0	0	0	0	0	0
186	7	0	0	0	0	0	0
186	8	0	0	0	0	0	0
186	9	0	0	0	0	0	0
187	0	0	0	0	0	0	0
187	1	0	0	0	0	0	0
187	2	0	0	0	0	0	0
187	3	0	0	0	0	0	0
187	4	0	0	0	0	0	0
187	5	0	0	0	0	0	0
187	6	0	0	0	0	0	0
187	7	0	0	0	0	0	0
187	8	0	0	0	0	0	0
187	9	0	0	0	0	0	0
188	0	0	0	0	0	0	0
188	1	0	0	0	0	0	0
188	2	0	0	0	0	0	0
188	3	0	0	0	0	0	0
188	4	0	0	0	0	0	0
188	5	0	0	0	0	0	0
188	6	0	0	0	0	0	0
188	7	0	0	0	0	0	0
188	8	0	0	0	0	0	0
188	9	0	0	0	0	0	0
189	0	0	0	0	0	0	0
189	1	0	0	0	0	0	0
189	2	0	0	0	0	0	0
189	3	0	0	0	0	0	0
189	4	0	0	0	0	0	0
189	5	0	0	0	0	0	0
189	6	0	0	0	0	0	0
189	7	0	0	0	0	0	0
189	8	0	0	0	0	0	0
189	9	0	0	0	0	0	0
190	0	0	0	0	0	0	0
190	1	0	0	0	0	0	0
190	2	0	0	0	0	0	0
190	3	0	0	0	0	0	0
190	4	0	0	0	0	0	0
190	5	0	0	0	0	0	0
190	6	0	0	0	0	0	0
190	7	0	0	0	0	0	0
190	8	0	0	0	0	0	0
190	9	0	0	0	0	0	0
191	0	0	0	0	0	0	0
191	1	0	0	0	0	0	0
191	2	0	0	0	0	0	0
191	3	0	0	0	0	0	0
191	4	0	0	0	0	0	0
191	5	0	0	0	0	0	0
191	6	0	0	0	0	0	0
191	7	0	0	0	0	0	0
191	8	0	0	0	0	0	0
191	9	0	0	0	0	0	0
192	0	0	0	0	0	0	0
192	1	0	0	0	0	0	0
192	2	0	0	0	0	0	0
192	3	0	0	0	0	0	0
192	4	0	0	0	0	0	0
192	5	0	0	0	0	0	0
192	6	0	0	0	0	0	0
192	7	0	0	0	0	0	0
192	8	0	0	0	0	0	0
192	9	0	0	0	0	0	0
193	0	0	0	0	0	0	0
193	1	0	0	0	0	0	0
193	2	0	0	0	0	0	0
193	3	0	0	0	0	0	0
193	4	0	0	0	0	0	0
193	5	0	0	0	0	0	0
193	6	0	0	0	0	0	0
193	7	0	0	0	0	0	0
193	8	0	0	0	0	0	0
193	9	0	0	0	0	0	0
194	0	0	0	0	0	0	0
194	1	0	0	0	0	0	0
194	2	0	0	0	0	0	0
194	3	0	0	0	0	0	0
194	4	0	0	0	0	0	0
194	5	0	0	0	0	0	0
194	6	0	0	0	0	0	0
194	7	0	0	0	0	0	0
194	8	0	0	0	0	0	0
194	9	0	0	0	0	0	0
195	0	0	0	0	0	0	0
195	1	0	0	0	0	0	0
195	2	0	0	0	0	0	0
195	3	0	0	0	0	0	0
195	4	0	0	0	0	0	0
195	5	0	0	0	0	0	0
195	6	0	0	0	0	0	0
195	7	0	0	0	0	0	0
195	8	0	0	0	0	0	0
195	9	0	0	0	0	0	0
196	0	0	0	0	0	0	0
196	1	0	0	0	0	0	0
196	2	0	0	0	0	0	0
196	3	0	0	0	0	0	0
196	4	0	0	0	0	0	0
196	5	0	0	0	0	0	0
196	6	0	0	0	0	0	0
196	7	0	0	0	0	0	0
196	8	0	0	0	0	0	0
196	9	0	0	0	0	0	0
197	0	0	0	0	0	0	0
197	1	0	0	0	0	0	0
197	2	0	0	0	0	0	0
197	3	0	0	0	0	0	0
197	4	0	0	0	0	0	0
197	5	0	0	0	0	0	0
197	6	0	0	0	0	0	0
197	7	0	0	0	0	0	0
197	8	0	0	0	0	0	0
197	9	0	0	0	0	0	0
198	0	0	0	0	0	0	0
198	1	0	0	0	0	0	0
198	2	0	0	0	0	0	0
198	3	0	0	0	0	0	0
198	4	0	0	0	0	0	0
198	5	0	0	0	0	0	0
198	6	0	0	0	0	0	0
198	7	0	0	0	0	0	0
198	8	0	0	0	0	0	0
198	9	0	0	0	0	0	0
199	0	0	0	0	0	0	0
199	1	0	0	0	0	0	0
199	2	0	0	0	0	0	0
199	3	0	0	0	0	0	0
199	4	0	0	0	0	0	0
199	5	0	0	0	0	0	0
199	6	0	0	0	0	0	0
199	7	0	0	0	0	0	0
199	8	0	0	0	0	0	0
199	9	0	0	0	0	0	0
200	0	0	0	0	0	0	0
200	1	0	0	0	0	0	0
200	2	0	0	0	0	0	0
200	3	0	0	0	0	0	0
200	4	0	0	0	0	0	0
200	5	0	0	0	0	0	0
200	6	0	0	0	0	0	0
200	7	0	0	0	0	0	0
200	8	0	0	0	0	0	0
200	9	0	0	0	0	0	0
201	0	0	0	0	0	0	0
201	1	0	0	0	0	0	0
201	2	0	0	0	0	0	0
201	3	0	0	0	0	0	0
201	4	0	0	0	0	0	0
201	5	0	0	0	0	0	0
201	6	0	0	0	0	0	0
201	7	0	0	0	0	0	0
201	8	0	0	0	0	0	0
201	9	0	0	0	0	0	0
202	0	0	0	0	0	0	0
202	1	0	0	0	0	0	0
202	2	0	0	0	0	0	0
202	3	0	0	0	0	0	0
202	4	0	0	0	0	0	0
202	5	0	0	0	0	0	0
202	6	0	0	0	0	0	0
202	7	0	0	0	0	0	0
202	8	0	0	0	0	0	0
202	9	0	0	0	0	0	0
203	0	0	0	0	0	0	0
203	1	0	0	0	0	0	0
203	2	0	0	0	0	0	0
203	3	0	0	0	0	0	0
203	4	0	0	0	0	0	0
203	5	0	0	0	0	0	0
203	6	0	0	0	0	0	0
203	7	0	0	0	0	0	0
203	8	0	0	0	0	0	0
203	9	0	0	0	0	0	0
204	0	0	0	0	0	0	0
204	1	0	0	0	0	0	0
204	2	0	0	0	0	0	0
204	3	0	0	0	0	0	0
204	4	0	0	0	0	0	0
204	5	0	0	0	0	0	0
204	6	0	0	0	0	0	0
204	7	0	0	0	0	0	0
204	8	0	0	0	0	0	0
204	9	0	0	0	0	0	0
205	0	0	0	0	0	0	0
205	1	0	0	0	0	0	0
205	2	0	0	0	0	0	0
205	3	0	0	0	0	0	0
205	4	0	0	0	0	0	0
205	5	0	0	0	0	0	0
205	6	0	0	0	0	0	0
205	7	0	0	0	0	0	0
205	8	0	0	0	0	0	0
205	9	0	0	0	0	0	0
206	0	0	0	0	0	0	0
206	1	0	0	0	0	0	0
206	2	0	0	0	0	0	0
206	3	0	0	0	0	0	0
206	4	0	0	0	0	0	0
206	5	0	0	0	0	0	0
206	6	0	0	0	0	0	0
206	7	0	0	0	0	0	0
206	8	0	0	0	0	0	0
206	9	0	0	0	0	0	0
207	0	0	0	0	0	0	0
207	1	0	0	0	0	0	0
207	2	0	0	0	0	0	0
207	3	0	0	0	0	0	0
207	4	0	0	0	0	0	0
207	5	0	0	0	0	0	0
207	6	0	0	0	0	0	0
207	7	0	0	0	0	0	0
207	8	0	0	0	0	0	0
207	9	0	0	0	0	0	0
208	0	0	0	0	0	0	0
208	1	0	0	0	0	0	0
208	2	0	0	0	0	0	0
208	3	0	0	0	0	0	0
208	4	0	0	0	0	0	0
208	5	0	0	0	0	0	0
208	6	0	0	0	0	0	0
208	7	0	0	0	0	0	0
208	8	0	0	0	0	0	0
208	9	0	0	0	0	0	0
209	0	0	0	0	0	0	0
209	1	0	0	0	0	0	0
209	2	0	0	0	0	0	0
209	3	0	0	0	0	0	0
209	4	0	0	0	0	0	0
209	5	0	0	0	0	0	0
209	6	0	0	0	0	0	0
209	7	0	0	0	0	0	0
209	8	0	0	0	0	0	0
209	9	0	0	0	0	0	0
210	0	0	0	0	0	0	0
210	1	0	0	0	0	0	0
210	2	0	0	0	0	0	0
210	3	0	0	0	0	0	0
210	4	0	0	0	0	0	0
210	5	0	0	0	0	0	0
210	6	0	0	0	0	0	0
210	7	0	0	0	0	0	0
210	8	0	0	0	0	0	0
210	9	0	0	0	0	0	0
211	0	0	0	0	0	0	0
211	1	0	0	0	0	0	0
211	2	0	0	0	0	0	0
211	3	0	0	0	0	0	0
211	4	0	0	0	0	0	0
211	5	0	0	0	0	0	0
211	6	0	0	0	0	0	0
211	7	0	0	0	0	0	0
211	8	0	0	0	0	0	0
211	9	0	0	0	0	0	0
212	0	0	0	0	0	0	0
212	1	0	0	0	0	0	0
212	2	0	0	0	0	0	0
212	3	0	0	0	0	0	0
212	4	0	0	0	0	0	0
212	5	0	0	0	0	0	0
212	6	0	0	0	0	0	0
212	7	0	0	0	0	0	0
212	8	0	0	0	0	0	0
212	9	0	0	0	0	0	0
213	0	0	0	0	0	0	0
213	1	0	0	0	0	0	0
213	2	0	0	0	0	0	0
213	3	0	0	0	0	0	0
213	4	0	0	0	0	0	0
213	5	0	0	0	0	0	0
213	6	0	0	0	0	0	0
213	7	0	0	0	0	0	0
213	8	0	0	0	0	0	0
213	9	0	0	0	0	0	0
214	0	0	0	0	0	0	0
214	1	0	0	0	0	0	0
214	2	0	0	0	0	0	0
214	3	0	0	0	0	0	0
214	4	0	0	0	0	0	0
214	5	0	0	0	0	0	0
214	6	0	0	0	0	0	0
214	7	0	0	0	0	0	0
214	8	0	0	0	0	0	0
214	9	0	0	0	0	0	0
215	0	0	0	0	0	0	0
215	1	0	0	0	0	0	0
215	2	0	0	0	0	0	0
215	3	0	0	0	0	0	0
215	4	0	0	0	0	0	0
215	5	0	0	0	0	0	0
215	6	0	0	0	0	0	0
215	7	0	0	0	0	0	0
215	8	0	0	0	0	0	0
215	9	0	0	0	0	0	0
216	0	0	0	0	0	0	0
216	1	0	0	0	0	0	0
216	2	0	0	0	0	0	0
216	3	0	0	0	0	0	0
216	4	0	0	0	0	0	0
216	5	0	0	0	0	0	0
216	6	0	0	0	0	0	0
216	7	0	0	0	0	0	0
216	8	0	0	0	0	0	0
216	9	0	0	0	0	0	0
217	0	0	0	0	0	0	0
217	1	0	0	0	0	0	0
217	2	0	0	0	0	0	0
217	3	0	0	0	0	0	0
217	4	0	0	0	0	0	0
217	5	0	0	0	0	0	0
217	6	0	0	0	0	0	0
217	7	0	0	0	0	0	0
217	8	0	0	0	0	0	0
217	9	0	0	0	0	0	0
218	0	0	0	0	0	0	0
218	1	0	0	0	0	0	0
218	2	0	0	0	0	0	0
218	3	0	0	0	0	0	0
218	4	0	0	0	0	0	0
218	5	0	0	0	0	0	0
218	6	0	0	0	0	0	0
218	7	0	0	0	0	0	0
218	8	0	0	0	0	0	0
218	9	0	0	0	0	0	0
219	0	0	0	0	0	0	0
219	1	0	0	0	0	0	0
219	2	0	0	0	0	0	0
219	3	0	0	0	0	0	0
219	4	0	0	0	0	0	0
219	5	0	0	0	0	0	0
219	6	0	0	0	0	0	0
219	7	0	0	0	0	0	0
219	8	0	0	0	0	0	0
219	9	0	0	0	0	0	0
220	0	0	0	0	0	0	0
220	1	0	0	0	0	0	0
220	2	0	0	0	0	0	0
220	3	0	0	0	0	0	0
220	4	0	0	0	0	0	0
220	5	0	0	0	0	0	0
220	6	0	0	0	0	0	0
220	7	0	0	0	0	0	0
220	8	0	0	0	0	0	0
220	9	0	0	0	0	0	0
221	0	0	0	0	0	0	0
221	1	0	0	0	0	0	0
221	2	0	0	0	0	0	0
221	3	0	0	0	0	0	0
221	4	0	0	0	0	0	0
221	5	0	0	0	0	0	0
221	6	0	0	0	0	0	0
221	7	0	0	0	0	0	0
221	8	0	0	0	0	0	0
221	9	0	0	0	0	0	0
222	0	0	0	0	0	0	0
222	1	0	0	0	0	0	0
222	2	0	0	0	0	0	0
222	3	0	0	0	0	0	0
222	4	0	0	0	0	0	0
222	5	0	0	0	0	0	0
222	6	0	0	0	0	0	0
222	7	0	0	0	0	0	0
222	8	0	0	0	0	0	0
222	9	0	0	0	0	0	0
223	0	0	0	0	0	0	0
223	1	0	0	0	0	0	0
223	2	0	0	0	0	0	0
223	3	0	0	0	0	0	0
223	4	0	0	0	0	0	0
223	5	0	0	0	0	0	0
223	6	0	0	0	0	0	0
223	7	0	0	0	0	0	0
223	8	0	0	0	0	0	0
223	9	0	0	0	0	0	0
224	0	0	0	0	0	0	0
224	1	0	0	0	0	0	0
224	2	0	0	0	0	0	0
224	3	0	0	0	0	0	0
224	4	0	0	0	0	0	0
224	5	0	0	0	0	0	0
224	6	0	0	0	0	0	0
224	7	0	0	0	0	0	0
224	8	0	0	0	0	0	0
224	9	0	0	0	0	0	0
225	0	0	0	0	0	0	0
225	1	0	0	0	0	0	0
225	2	0	0	0	0	0	0
225	3	0	0	0	0	0	0
225	4	0	0	0	0	0	0
225	5	0	0	0	0	0	0
225	6	0	0	0	0	0	0
225	7	0	0	0	0	0	0
225	8	0	0	0	0	0	0
225	9	0	0	0	0	0	0
226	0	0	0	0	0	0	0
226	1	0	0	0	0	0	0
226	2	0	0	0	0	0	0
226	3	0	0	0	0	0	0
226	4	0	0	0	0	0	0
226	5	0	0	0	0	0	0
226	6	0	0	0	0	0	0
226	7	0	0	0	0	0	0
226	8	0	0	0	0	0	0
226	9	0	0	0	0	0	0
227	0	0	0	0	0	0	0
227	1	0	0	0	0	0	0
227	2	0	0	0	0	0	0
227	3	0	0	0	0	0	0
227	4	0	0	0	0	0	0
227	5	0	0	0	0	0	0
227	6	0	0	0	0	0	0
227	7	0	0	0	0	0	0
227	8	0	0	0	0	0	0
227	9	0	0	0	0	0	0
228	0	0	0	0	0	0	0
228	1	0	0	0	0	0	0
228	2	0	0	0	0	0	0
228	3	0	0	0	0	0	0
228	4	0	0	0	0	0	0
228	5	0	0	0	0	0	0
228	6	0	0	0	0	0	0
228	7	0	0	0	0	0	0
228	8	0	0	0	0	0	0
228	9	0	0	0	0	0	0
229	0	0	0	0	0	0	0
229	1	0	0	0	0	0	0
229	2	0	0	0	0	0	0
229	3	0	0	0	0	0	0
229	4	0	0	0	0	0	0
229	5	0	0	0	0	0	0
229	6	0	0	0	0	0	0
229	7	0	0	0	0	0	0
229	8	0	0	0	0	0	0
229	9	0	0	0	0	0	0
230	0	0	0	0	0	0	0
230	1	0	0	0	0	0	0
230	2	0	0	0	0	0	0
230	3	0	0	0	0	0	0
230	4	0	0	0	0	0	0
230	5	0	0	0	0	0	0
230	6	0	0	0	0	0	0
230	7	0	0	0	0	0	0
230	8	0	0	0	0	0	0
230	9	0	0	0	0	0	0
231	0	0	0	0	0	0	0
231	1	0	0	0	0	0	0
231	2	0	0	0	0	0	0
231	3	0	0	0	0	0	0
231	4	0	0	0	0	0	0
231	5	0	0	0	0	0	0
231	6	0	0	0	0	0	0
231	7	0	0	0	0	0	0
231	8	0	0	0	0	0	0
231	9	0	0	0	0	0	0
232	0	0	0	0	0	0	0
232	1	0	0	0	0	0	0
232	2	0	0	0	0	0	0
232	3	0	0	0	0	0	0
232	4	0	0	0	0	0	0
232	5	0	0	0	0	0	0
232	6	0	0	0	0	0	0
232	7	0	0	0	0	0	0
232	8	0	0	0	0	0	0
232	9	0	0	0	0	0	0
233	0	0	0	0	0	0	0
233	1	0	0	0	0	0	0
233	2	0	0	0	0	0	0
233	3	0	0	0	0	0	0
233	4	0	0	0	0	0	0
233	5	0	0	0	0	0	0
233	6	0	0	0	0	0	0
233	7	0	0	0	0	0	0
233	8	0	0	0	0	0	0
233	9	0	0	0	0	0	0
234	0	0	0	0	0	0	0
234	1	0	0	0	0	0	0
234	2	0	0	0	0	0	0
234	3	0	0	0	0	0	0
234	4	0	0	0	0	0	0
234	5	0	0	0	0	0	0
234	6	0	0	0	0	0	0
234	7	0	0	0	0	0	0
234	8	0	0	0	0	0	0
234	9	0	0	0	0	0	0
235	0	0	0	0	0	0	0
235	1	0	0	0	0	0	0
235	2	0	0	0	0	0	0
235	3	0	0	0	0	0	0
235	4	0	0	0	0	0	0
235	5	0	0	0	0	0	0
235	6	0	0	0	0	0	0
235	7	0	0	0	0	0	0
235	8	0	0	0	0	0	0
235	9	0	0	0	0	0	0
236	0	0	0	0	0	0	0
236	1	0	0	0	0	0	0
236	2	0	0	0	0	0	0
236	3	0	0	0	0	0	0
236	4	0	0	0	0	0	0
236	5	0	0	0	0	0	0
236	6	0	0	0	0	0	0
236	7	0	0	0	0	0	0
236	8	0	0	0	0	0	0
236	9	0	0	0	0	0	0
237	0	0	0	0	0	0	0
237	1	0	0	0	0	0	0
237	2	0	0	0	0	0	0
237	3	0	0	0	0	0	0
237	4	0	0	0	0	0	0
237	5	0	0	0	0	0	0
237	6	0	0	0	0	0	0
237	7	0	0	0	0	0	0
237	8	0	0	0	0	0	0
237	9	0	0	0	0	0	0
238	0	0	0	0	0	0	0
238	1	0	0	0	0	0	0
238	2	0	0	0	0	0	0
238	3	0	0	0	0	0	0
238	4	0	0	0	0	0	0
238	5	0	0	0	0	0	0
238	6	0	0	0	0	0	0
238	7	0	0	0	0	0	0
238	8	0	0	0	0	0	0
238	9	0	0	0	0	0	0
239	0	0	0	0	0	0	0
239	1	0	0	0	0	0	0
239	2	0	0	0	0	0	0
239	3	0	0	0	0	0	0
239	4	0	0	0	0	0	0
239	5	0	0	0	0	0	0
239	6	0	0	0	0	0	0
239	7	0	0	0	0	0	0
239	8	0	0	0	0	0	0
239	9	0	0	0	0	0	0
240	0	0	0	0	0	0	0
240	1	0	0	0	0	0	0
240	2	0	0	0	0	0	0
240	3	0	0	0	0	0	0
240	4	0	0	0	0	0	0
240	5	0	0	0	0	0	0
240	6	0	0	0	0	0	0
240	7	0	0	0	0	0	0
240	8	0	0	0	0	0	0
240	9	0	0	0	0	0	0
241	0	0	0	0	0	0	0
241	1	0	0	0	0	0	0
241	2	0	0	0	0	0	0
241	3	0	0	0	0	0	0
241	4	0	0	0	0	0	0
241	5	0	0	0	0	0	0
241	6	0	0	0	0	0	0
241	7	0	0	0	0	0	0
241	8	0	0	0	0	0	0
241	9	0	0	0	0	0	0
242	0	0	0	0	0	0	0
242	1	0	0	0	0	0	0
242	2	0	0	0	0	0	0
242	3	0	0	0	0	0	0
242	4	0	0	0	0	0	0
242	5	0	0	0	0	0	0
242	6	0	0	0	0	0	0
242	7	0	0	0	0	0	0
242	8	0	0	0	0	0	0
242	9	0	0	0	0	0	0
243	0	0	0	0	0	0	0
243	1	0	0	0	0	0	0
243	2	0	0	0	0	0	0
243	3	0	0	0	0	0	0
243	4	0	0	0	0	0	0
243	5	0	0	0	0	0	0
243	6	0	0	0	0	0	0
243	7	0	0	0	0	0	0
243	8	0	0	0	0	0	0
243	9	0	0	0	0	0	0
244	0	0	0	0	0	0	0
244	1	0	0	0	0	0	0
244	2	0	0	0	0	0	0
244	3	0	0	0	0	0	0
244	4	0	0	0	0	0	0
244	5	0	0	0	0	0	0
244	6	0	0	0	0	0	0
244	7	0	0	0	0	0	0
244	8	0	0	0	0	0	0
244	9	0	0	0	0	0	0
245	0	0	0	0	0	0	0
245	1	0	0	0	0	0	0
245	2	0	0	0	0	0	0
245	3	0	0	0	0	0	0
245	4	0	0	0	0	0	0
245	5	0	0	0	0	0	0
245	6	0	0	0	0	0	0
245	7	0	0	0	0	0	0
245	8	0	0	0	0	0	0
245	9	0	0	0	0	0	0
246	0	0	0	0	0	0	0
246	1	0	0	0	0	0	0
246	2	0	0	0	0	0	0
246	3	0	0	0	0	0	0
246	4	0	0	0	0	0	0
246	5	0	0	0	0	0	0
246	6	0	0	0	0	0	0
246	7	0	0	0	0	0	0
246	8	0	0	0	0	0	0
246	9	0	0	0	0	0	0
247	0	0	0	0	0	0	0
247	1	0	0	0	0	0	0
247	2	0	0	0	0	0	0
247	3	0	0	0	0	0	0
247	4	0	0	0	0	0	0
247	5	0	0	0	0	0	0
247	6	0	0	0	0	0	0
247	7	0	0	0	0	0	0
247	8	0	0	0	0	0	0
247	9	0	0	0	0	0	0
248	0	0	0	0	0	0	0
248	1	0	0	0	0	0	0
248	2	0	0	0	0	0	0
248	3	0	0	0	0	0	0
248	4	0	0	0	0	0	0
248	5	0	0	0	0	0	0
248	6	0	0	0	0	0	0
248	7	0	0	0	0	0	0
248	8	0	0	0	0	0	0
248	9	0	0	0	0	0	0
249	0	0	0	0	0	0	0
249	1	0	0	0	0	0	0
249	2	0	0	0	0	0	0
249	3	0	0	0	0	0	0
249	4	0	0	0	0	0	0
249	5	0	0	0	0	0	0
249	6	0	0	0	0	0	0
249	7	0	0	0	0	0	0
249	8	0	0	0	0	0	0
249	9	0	0	0	0	0	0
250	0	0	0	0	0	0	0
250	1	0	0	0	0	0	0
250	2	0	0	0	0	0	0
250	3	0	0	0	0	0	0
250	4	0	0	0	0	0	0
250	5	0	0	0	0	0	0
250	6	0	0	0	0	0	0
250	7	0	0	0	0	0	0
250	8	0	0	0	0	0	0
250	9	0	0	0	0	0	0
251	0	0	0	0	0	0	0
251	1	0	0	0	0	0	0
251	2	0	0	0	0	0	0
251	3	0	0	0	0	0	0
251	4	0	0	0	0	0	0
251	5	0	0	0	0	0	0
251	6	0	0	0	0	0	0
251	7	0	0	0	0	0	0
251	8	0	0	0	0	0	0
251	9	0	0	0	0	0	0
252	0	0	0	0	0	0	0
252	1	0	0	0	0	0	0
252	2	0	0	0	0	0	0
252	3	0	0	0	0	0	0
252	4	0	0	0	0	0	0
252	5	0	0	0	0	0	0
252	6	0	0	0	0	0	0
252	7	0	0	0	0	0	0
252	8	0	0	0	0	0	0
252	9	0	0	0	0	0	0
253	0	0	0	0	0	0	0
253	1	0	0	0	0	0	0
253	2	0	0	0	0	0	0
253	3	0	0	0	0	0	0
253	4	0	0	0	0	0	0
253	5	0	0	0	0	0	0
253	6	0	0	0	0	0	0
253	7	0	0	0	0	0	0
253	8	0	0	0	0	0	0
253	9	0	0	0	0	0	0
254	0	0	0	0	0	0	0
254	1	0	0	0	0	0	0
254	2	0	0	0	0	0	0
254	3	0	0	0	0	0	0
254	4	0	0	0	0	0	0
254	5	0	0	0	0	0	0
254	6	0	0	0	0	0	0
254	7	0	0	0	0	0	0
254	8	0	0	0	0	0	0
254	9	0	0	0	0	0	0
255	0	0	0	0	0	0	0
255	1	0	0	0	0	0	0
255	2	0	0	0	0	0	0
255	3	0	0	0	0	0	0
255	4	0	0	0	0	0	0
255	5	0	0	0	0	0	0
255	6	0	0	0	0	0	0
255	7	0	0	0	0	0	0
255	8	0	0	0	0	0	0
255	9	0	0	0	0	0	0
256	0	0	0	0	0	0	0
256	1	0	0	0	0	0	0
256	2	0	0	0	0	0	0
256	3	0	0	0	0	0	0
256	4	0	0	0	0	0	0
256	5	0	0	0	0	0	0
256	6	0	0	0	0	0	0
256	7	0	0	0	0	0	0
256	8	0	0	0	0	0	0
256	9	0	0	0	0	0	0
257	0	0	0	0	0	0	0
257	1	0	0	0	0	0	0
257	2	0	0	0	0	0	0
257	3	0	0	0	0	0	0
257	4	0	0	0	0	0	0
257	5	0	0	0	0	0	0
257	6	0	0	0	0	0	0
257	7	0	0	0	0	0	0
257	8	0	0	0	0	0	0
257	9	0	0	0	0	0	0
258	0	0	0	0	0	0	0
258	1	0	0	0	0	0	0
258	2	0	0	0	0	0	0
258	3	0	0	0	0	0	0
258	4	0	0	0	0	0	0
258	5	0	0	0	0	0	0
258	6	0	0	0	0	0	0
258	7	0	0	0	0	0	0
258	8	0	0	0	0	0	0
258	9	0	0	0	0	0	0
259	0	0	0	0	0	0	0
259	1	0	0	0	0	0	0
259	2	0	0	0	0	0	0
259	3	0	0	0	0	0	0
259	4	0	0	0	0	0	0
259	5	0	0	0	0	0	0
259	6	0	0	0	0	0	0
259	7	0	0	0	0	0	0
259	8	0	0	0	0	0	0
259	9	0	0	0	0	0	0
260	0	0	0	0	0	0	0
260	1	0	0	0	0	0	0
260	2	0	0	0	0	0	0
260	3	0	0	0	0	0	0
260	4	0	0	0	0	0	0
260	5	0	0	0	0	0	0
260	6	0	0	0	0	0	0
260	7	0	0	0	0	0	0
260	8	0	0	0	0	0	0
260	9	0	0	0	0	0	0
261	0	0	0	0	0	0	0
261	1	0	0	0	0	0	0
261	2	0	0	0	0	0	0
261	3	0	0	0	0	0	0
261	4	0	0	0	0	0	0
261	5	0	0	0	0	0	0
261	6	0	0	0	0	0	0
261	7	0	0	0	0	0	0
261	8	0	0	0	0	0	0
261	9	0	0	0	0	0	0
262	0	0	0	0	0	0	0
262	1	0	0	0	0	0	0
262	2	0	0	0	0	0	0
262	3	0	0	0	0	0	0
262	4	0	0	0	0	0	0
262	5	0	0	0	0	0	0
262	6	0	0	0	0	0	0
262	7	0	0	0	0	0	0
262	8	0	0	0	0	0	0
262	9	0	0	0	0	0	0
263	0	0	0	0	0	0	0
263	1	0	0	0	0	0	0
263	2	0	0	0	0	0	0
263	3	0	0	0	0	0	0
263	4	0	0	0	0	0	0
263	5	0	0	0	0	0	0
263	6	0	0	0	0	0	0
263	7	0	0	0	0	0	0
263	8	0	0	0	0	0	0
263	9	0	0	0	0	0	0
264	0	0	0	0	0	0	0
264	1	0	0	0	0	0	0
264	2	0	0	0	0	0	0
264	3	0	0	0	0	0	0
264	4	0	0	0	0	0	0
264	5	0	0	0	0	0	0
264	6	0	0	0	0	0	0
264	7	0	0	0	0	0	0
264	8	0	0	0	0	0	0
264	9	0	0	0	0	0	0
265	0	0	0	0	0	0	0
265	1	0	0	0	0	0	0
265	2	0	0	0	0	0	0
265	3	0	0	0	0	0	0
265	4	0	0	0	0	0	0
265	5	0	0	0	0	0	0
265	6	0	0	0	0	0	0
265	7	0	0	0	0	0	0
265	8	0	0	0	0	0	0
265	9	0	0	0	0	0	0
266	0	0	0	0	0	0	0
266	1	0	0	0	0	0	0
266	2	0	0	0	0	0	0
266	3	0	0	0	0	0	0
266	4	0	0	0	0	0	0
266	5	0	0	0	0	0	0
266	6	0	0	0	0	0	0
266	7	0	0	0	0	0	0
266	8	0	0	0	0	0	0
266	9	0	0	0	0	0	0
267	0	0	0	0	0	0	0
267	1	0	0	0	0	0	0
267	2	0	0	0	0	0	0
267	3	0	0	0	0	0	0
267	4	0	0	0	0	0	0
267	5	0	0	0	0	0	0
267	6	0	0	0	0	0	0
267	7	0	0	0	0	0	0
267	8	0	0	0	0	0	0
267	9	0	0	0	0	0	0
268	0	0	0	0	0	0	0
268	1	0	0	0	0	0	0
268	2	0	0	0	0	0	0
268	3	0	0	0	0	0	0
268	4	0	0	0	0	0	0
268	5	0	0	0	0	0	0
268	6	0	0	0	0	0	0
268	7	0	0	0	0	0	0
268	8	0	0	0	0	0	0
268	9	0	0	0	0	0	0
269	0	0	0	0	0	0	0
269	1	0	0	0	0	0	0
269	2	0	0	0	0	0	0
269	3	0	0	0	0	0	0
269	4	0	0	0	0	0	0
269	5	0	0	0	0	0	0
269	6	0	0	0	0	0	0
269	7	0	0	0	0	0	0
269	8	0	0	0	0	0	0
269	9	0	0	0	0	0	0
270	0	0	0	0	0	0	0
270	1	0	0	0	0	0	0
270	2	0	0	0	0	0	0
270	3	0	0	0	0	0	0
270	4	0	0	0	0	0	0
270	5	0	0	0	0	0	0
270	6	0	0	0	0	0	0
270	7	0	0	0	0	0	0
270	8	0	0	0	0	0	0
270	9	0	0	0	0	0	0
271	0	0	0	0	0	0	0
271	1	0	0	0	0	0	0
271	2	0	0	0	0	0	0
271	3	0	0	0	0	0	0
271	4	0	0	0	0	0	0
271	5	0	0	0	0	0	0
271	6	0	0	0	0	0	0
271	7	0	0	0	0	0	0
271	8	0	0	0	0	0	0
271	9	0	0	0	0	0	0
272	0	0	0	0	0	0	0
272	1	0	0	0	0	0	0
272	2	0	0	0	0	0	0
272	3	0	0	0	0	0	0
272	4	0	0	0	0	0	0
272	5	0	0	0	0	0	0
272	6	0	0	0	0	0	0
272	7	0	0	0	0	0	0
272	8	0	0	0	0	0	0
272	9	0	0	0	0	0	0
273	0	0	0	0	0	0	0
273	1	0	0	0	0	0	0
273	2	0	0	0	0	0	0
273	3	0	0	0	0	0	0
273	4	0	0	0	0	0	0
273	5	0	0	0	0	0	0
273	6	0	0	0	0	0	0
273	7	0	0	0	0	0	0
273	8	0	0	0	0	0	0
273	9	0	0	0	0	0	0
274	0	0	0	0	0	0	0
274	1	0	0	0	0	0	0
274	2	0	0	0	0	0	0
274	3	0	0	0	0	0	0
274	4	0	0	0	0	0	0
274	5	0	0	0	0	0	0
274	6	0	0	0	0	0	0
274	7	0	0	0	0	0	0
274	8	0	0	0	0	0	0
274	9	0	0	0	0	0	0
275	0	0	0	0	0	0	0
275	1	0	0	0	0	0	0
275	2	0	0	0	0	0	0
275	3	0	0	0	0	0	0
275	4	0	0	0	0	0	0
275	5	0	0	0	0	0	0
275	6	0	0	0	0	0	0
275	7	0	0	0	0	0	0
275	8	0	0	0	0	0	0
275	9	0	0	0	0	0	0
276	0	0	0	0	0	0	0
276	1	0	0	0	0	0	0
276	2	0	0	0	0	0	0
276	3	0	0	0	0	0	0
276	4	0	0	0	0	0	0
276	5	0	0	0	0	0	0
276	6	0	0	0	0	0	0
276	7	0	0	0	0	0	0
276	8	0	0	0	0	0	0
276	9	0	0	0	0	0	0
277	0	0	0	0	0	0	0
277	1	0	0	0	0	0	0
277	2	0	0	0	0	0	0
277	3	0	0	0	0	0	0
277	4	0	0	0	0	0	0
277	5	0	0	0	0	0	0
277	6	0	0	0	0	0	0
277	7	0	0	0	0	0	0
277	8	0	0	0	0	0	0
277	9	0	0	0	0	0	0
278	0	0	0	0	0	0	0
278	1	0	0	0	0	0	0
278	2	0	0	0	0	0	0
278	3	0	0	0	0	0	0
278	4	0	0	0	0	0	0
278	5	0	0	0	0	0	0
278	6	0	0	0	0	0	0
278	7	0	0	0	0	0	0
278	8	0	0	0	0	0	0
278	9	0	0	0	0	0	0
279	0	0	0	0	0	0	0
279	1	0	0	0	0	0	0
279	2	0	0	0	0	0	0
279	3	0	0	0	0	0	0
279	4	0	0	0	0	0	0
279	5	0	0	0	0	0	0
279	6	0	0	0	0	0	0
279	7	0	0	0	0	0	0
279	8	0	0	0	0	0	0
279	9	0	0	0	0	0	0
280	0	0	0	0	0	0	0
280	1	0	0	0	0	0	0
280	2	0	0	0	0	0	0
280	3	0	0	0	0	0	0
280	4	0	0	0	0	0	0
280	5	0	0	0	0	0	0
280	6	0	0	0	0	0	0
280	7	0	0	0	0	0	0
280	8	0	0	0	0	0	0
280	9	0	0	0	0	0	0
281	0	0	0	0	0	0	0
281	1	0	0	0	0	0	0
281	2	0	0	0	0	0	0
281	3	0	0	0	0	0	0
281	4	0	0	0	0	0	0
281	5	0	0	0	0	0	0
281	6	0	0	0	0	0	0
281	7	0	0	0	0	0	0
281	8	0	0	0	0	0	0
281	9	0	0	0	0	0	0
282	0	0	0	0	0	0	0
282	1	0	0	0	0	0	0
282	2	0	0	0	0	0	0
282	3	0	0	0	0	0	0
282	4	0	0	0	0	0	0
282	5	0	0	0	0	0	0
282	6	0	0	0	0	0	0
282	7	0	0	0	0	0	0
282	8	0	0	0	0	0	0
282	9	0	0	0	0	0	0
283	0	0	0	0	0	0	0
283	1	0	0	0	0	0	0
283	2	0	0	0	0	0	0
283	3	0	0	0	0	0	0
283	4	0	0	0	0	0	0
283	5	0	0	0	0	0	0
283	6	0	0	0	0	0	0
283	7	0	0	0	0	0	0
283	8	0	0	0	0	0	0
283	9	0	0	0	0	0	0
284	0	0	0	0	0	0	0
284	1	0	0	0	0	0	0
284	2	0	0	0	0	0	0
284	3	0	0	0	0	0	0
284	4	0	0	0	0	0	0
284	5	0	0	0	0	0	0
284	6	0	0	0	0	0	0
284	7	0	0	0	0	0	0
284	8	0	0	0	0	0	0
284	9	0	0	0	0	0	0
285	0	0	0	0	0	0	0
285	1	0	0	0	0	0	0
285	2	0	0	0	0	0	0
285	3	0	0	0	0	0	0
285	4	0	0	0	0	0	0
285	5	0	0	0	0	0	0
285	6	0	0	0	0	0	0
285	7	0	0	0	0	0	0
285	8	0	0	0	0	0	0
285	9	0	0	0	0	0	0
286	0	0	0	0	0	0	0
286	1	0	0	0	0	0	0
286	2	0	0	0	0	0	0
286	3	0	0	0	0	0	0
286	4	0	0	0	0	0	0
286	5	0	0	0	0	0	0
286	6	0	0	0	0	0	0
286	7	0	0	0	0	0	0
286	8	0	0	0	0	0	0
286	9	0	0	0	0	0	0
287	0	0	0	0	0	0	0
287	1	0	0	0	0	0	0
287	2	0	0	0	0	0	0
287	3	0	0	0	0	0	0
287	4	0	0	0	0	0	0
287	5	0	0	0	0	0	0
287	6	0	0	0	0	0	0
287	7	0	0	0	0	0	0
287	8	0	0	0	0	0	0
287	9	0	0	0	0	0	0
288	0	0	0	0	0	0	0
288	1	0	0	0	0	0	0
288	2	0	0	0	0	0	0
288	3	0	0	0	0	0	0
288	4	0	0	0	0	0	0
288	5	0	0	0	0	0	0
288	6	0	0	0	0	0	0
288	7	0	0	0	0	0	0
288	8	0	0	0	0	0	0
288	9	0	0	0	0	0	0
289	0	0	0	0	0	0	0
289	1	0	0	0	0	0	0
289	2	0	0	0	0	0	0
289	3	0	0	0	0	0	0
289	4	0	0	0	0	0	0
289	5	0	0	0	0	0	0
289	6	0	0	0	0	0	0
289	7	0	0	0	0	0	0
289	8	0	0	0	0	0	0
289	9	0	0	0	0	0	0
290	0	0	0	0	0	0	0
290	1	0	0	0	0	0	0
290	2	0	0	0	0	0	0
290	3	0	0	0	0	0	0
290	4	0	0	0	0	0	0
290	5	0	0	0	0	0	0
290	6	0	0	0	0	0	0
290	7	0	0	0	0	0	0
290	8	0	0	0	0	0	0
290	9	0	0	0	0	0	0
291	0	0	0	0	0	0	0
291	1	0	0	0	0	0	0
291	2	0	0	0	0	0	0
291	3	0	0	0	0	0	0
291	4	0	0	0	0	0	0
291	5	0	0	0	0	0	0
291	6	0	0	0	0	0	0
291	7	0	0	0	0	0	0
291	8	0	0	0	0	0	0
291	9	0	0	0	0	0	0
292	0	0	0	0	0	0	0
292	1	0	0	0	0	0	0
292	2	0	0	0	0	0	0
292	3	0	0	0	0	0	0
292	4	0	0	0	0	0	0
292	5	0	0	0	0	0	0
292	6	0	0	0	0	0	0
292	7	0	0	0	0	0	0
292	8	0	0	0	0	0	0
292	9	0	0	0	0	0	0
293	0	0	0	0	0	0	0
293	1	0	0	0	0	0	0
293	2	0	0	0	0	0	0
293	3	0	0	0	0	0	0
293	4	0	0	0	0	0	0
293	5	0	0	0	0	0	0
293	6	0	0	0	0	0	0
293	7	0	0	0	0	0	0
293	8	0	0	0	0	0	0
293	9	0	0	0	0	0	0
294	0	0	0	0	0	0	0
294	1	0	0	0	0	0	0
294	2	0	0	0	0	0	0
294	3	0	0	0	0	0	0
294	4	0	0	0	0	0	0
294	5	0	0	0	0	0	0
294	6	0	0	0	0	0	0
294	7	0	0	0	0	0	0
294	8	0	0	0	0	0	0
294	9	0	0	0	0	0	0
295	0	0	0	0	0	0	0
295	1	0	0	0	0	0	0
295	2	0	0	0	0	0	0
295	3	0	0	0	0	0	0
295	4	0	0	0	0	0	0
295	5	0	0	0	0	0	0
295	6	0	0	0	0	0	0
295	7	0	0	0	0	0	0
295	8	0	0	0	0	0	0
295	9	0	0	0	0	0	0
296	0	0	0	0	0	0	0
296	1	0	0	0	0	0	0
296	2	0	0	0	0	0	0
296	3	0	0	0	0	0	0
296	4	0	0	0	0	0	0
296	5	0	0	0	0	0	0
296	6	0	0	0	0	0	0
296	7	0	0	0	0	0	0
296	8	0	0	0	0	0	0
296	9	0	0	0	0	0	0
297	0	0	0	0	0	0	0
297	1	0	0	0	0	0	0
297	2	0	0	0	0	0	0
297	3	0	0	0	0	0	0
297	4	0	0	0	0	0	0
297	5	0	0	0	0	0	0
297	6	0	0	0	0	0	0
297	7	0	0	0	0	0	0
297	8	0	0	0	0	0	0
297	9	0	0	0	0	0	0
298	0	0	0	0	0	0	0
298	1	0	0	0	0	0	0
298	2	0	0	0	0	0	0
298	3	0	0	0	0	0	0
298	4	0	0	0	0	0	0
298	5	0	0	0	0	0	0
298	6	0	0	0	0	0	0
298	7	0	0	0	0	0	0
298	8	0	0	0	0	0	0
298	9	0	0	0	0	0	0
299	0	0	0	0	0	0	0
299	1	0	0	0	0	0	0
299	2	0	0	0	0	0	0
299	3	0	0	0	0	0	0
299	4	0	0	0	0	0	0
299	5	0	0	0	0	0	0
299	6	0	0	0	0	0	0
299	7	0	0	0	0	0	0
299	8	0	0	0	0	0	0
299	9	0	0	0	0	0	0
300	0	0	0	0	0	0	0
300	1	0	0	0	0	0	0
300	2	0	0	0	0	0	0
300	3	0	0	0	0	0	0
300	4	0	0	0	0	0	0
300	5	0	0	0	0	0	0
300	6	0	0	0	0	0	0
300	7	0	0	0	0	0	0
300	8	0	0	0	0	0	0
300	9	0	0	0	0	0	0
301	0	0	0	0	0	0	0
301	1	0	0	0	0	0	0
301	2	0	0	0	0	0	0
301	3	0	0	0	0	0	0
301	4	0	0	0	0	0	0
301	5	0	0	0	0	0	0
301	6	0	0	0	0	0	0
301	7	0	0	0	0	0	0
301	8	0	0	0	0	0	0
301	9	0	0	0	0	0	0
302	0	0	0	0	0	0	0
302	1	0	0	0	0	0	0
302	2	0	0	0	0	0	0
302	3	0	0	0	0	0	0
302	4	0	0	0	0	0	0
302	5	0	0	0	0	0	0
302	6	0	0	0	0	0	0
302	7	0	0	0	0	0	0
302	8	0	0	0	0	0	0
302	9	0	0	0	0	0	0
303	0	0	0	0	0	0	0
303	1	0	0	0	0	0	0
303	2	0	0	0	0	0	0
303	3	0	0	0	0	0	0
303	4	0	0	0	0	0	0
303	5	0	0	0	0	0	0
303	6	0	0	0	0	0	0
303	7	0	0	0	0	0	0
303	8	0	0	0	0	0	0
303	9	0	0	0	0	0	0
304	0	0	0	0	0	0	0
304	1	0	0	0	0	0	0
304	2	0	0	0	0	0	0
304	3	0	0	0	0	0	0
304	4	0	0	0	0	0	0
304	5	0	0	0	0	0	0
304	6	0	0	0	0	0	0
304	7	0	0	0	0	0	0
304	8	0	0	0	0	0	0
304	9	0	0	0	0	0	0
305	0	0	0	0	0	0	0
305	1	0	0	0	0	0	0
305	2	0	0	0	0	0	0
305	3	0	0	0	0	0	0
305	4	0	0	0	0	0	0
305	5	0	0	0	0	0	0
305	6	0	0	0	0	0	0
305	7	0	0	0	0	0	0
305	8	0	0	0	0	0	0
305	9	0	0	0	0	0	0
306	0	0	0	0	0	0	0
306	1	0	0	0	0	0	0
306	2	0	0	0	0	0	0
306	3	0	0	0	0	0	0
306	4	0	0	0	0	0	0
306	5	0	0	0	0	0	0
306	6	0	0	0	0	0	0
306	7	0	0	0	0	0	0
306	8	0	0	0	0	0	0
306	9	0	0	0	0	0	0
307	0	0	0	0	0	0	0
307	1	0	0	0	0	0	0
307	2	0	0	0	0	0	0
307	3	0	0	0	0	0	0
307	4	0	0	0	0	0	0
307	5	0	0	0	0	0	0
307	6	0	0	0	0	0	0
307	7	0	0	0	0	0	0
307	8	0	0	0	0	0	0
307	9	0	0	0	0	0	0
308	0	0	0	0	0	0	0
308	1	0	0	0	0	0	0
308	2	0	0	0	0	0	0
308	3	0	0	0	0	0	0
308	4	0	0	0	0	0	0
308	5	0	0	0	0	0	0
308	6	0	0	0	0	0	0
308	7	0	0	0	0	0	0
308	8	0	0	0	0	0	0
308	9	0	0	0	0	0	0
309	0	0	0	0	0	0	0
309	1	0	0	0	0	0	0
309	2	0	0	0	0	0	0
309	3	0	0	0	0	0	0
309	4	0	0	0	0	0	0
309	5	0	0	0	0	0	0
309	6	0	0	0	0	0	0
309	7	0	0	0	0	0	0
309	8	0	0	0	0	0	0
309	9	0	0	0	0	0	0
310	0	0	0	0	0	0	0
310	1	0	0	0	0	0	0
310	2	0	0	0	0	0	0
310	3	0	0	0	0	0	0
310	4	0	0	0	0	0	0
310	5	0	0	0	0	0	0
310	6	0	0	0	0	0	0
310	7	0	0	0	0	0	0
310	8	0	0	0	0	0	0
310	9	0	0	0	0	0	0
311	0	0	0	0	0	0	0
311	1	0	0	0	0	0	0
311	2	0	0	0	0	0	0
311	3	0	0	0	0	0	0
311	4	0	0	0	0	0	0
311	5	0	0	0	0	0	0
311	6	0	0	0	0	0	0
311	7	0	0	0	0	0	0
311	8	0	0	0	0	0	0
311	9	0	0	0	0	0	0
312	0	0	0	0	0	0	0
312	1	0	0	0	0	0	0
312	2	0	0	0	0	0	0
312	3	0	0	0	0	0	0
312	4	0	0	0	0	0	0
312	5	0	0	0	0	0	0
312	6	0	0	0	0	0	0
312	7	0	0	0	0	0	0
312	8	0	0	0	0	0	0
312	9	0	0	0	0	0	0
313	0	0	0	0	0	0	0
313	1	0	0	0	0	0	0
313	2	0	0	0	0	0	0
313	3	0	0	0	0	0	0
313	4	0	0	0	0	0	0
313	5	0	0	0	0	0	0
313	6	0	0	0	0	0	0
313	7	0	0	0	0	0	0
313	8	0	0	0	0	0	0
313	9	0	0	0	0	0	0
314	0	0	0	0	0	0	0
314	1	0	0	0	0	0	0
314	2	0	0	0	0	0	0
314	3	0	0	0	0	0	0
314	4	0	0	0	0	0	0
314	5	0	0	0	0	0	0
314	6	0	0	0	0	0	0
314	7	0	0	0	0	0	0
314	8	0	0	0	0	0	0
314	9	0	0	0	0	0	0
315	0	0	0	0	0	0	0
315	1	0	0	0	0	0	0
315	2	0	0	0	0	0	0
315	3	0	0	0	0	0	0
315	4	0	0	0	0	0	0
315	5	0	0	0	0	0	0
315	6	0	0	0	0	0	0
315	7	0	0	0	0	0	0
315	8	0	0	0	0	0	0
315	9	0	0	0	0	0	0
316	0	0	0	0	0	0	0
316	1	0	0	0	0	0	0
316	2	0	0	0	0	0	0
316	3	0	0	0	0	0	0
316	4	0	0	0	0	0	0
316	5	0	0	0	0	0	0
316	6	0	0	0	0	0	0
316	7	0	0	0	0	0	0
316	8	0	0	0	0	0	0
316	9	0	0	0	0	0	0
317	0	0	0	0	0	0	0
317	1	0	0	0	0	0	0
317	2	0	0	0	0	0	0
317	3	0	0	0	0	0	0
317	4	0	0	0	0	0	0
317	5	0	0	0	0	0	0
317	6	0	0	0	0	0	0
317	7	0	0	0	0	0	0
317	8	0	0	0	0	0	0
317	9	0	0	0	0	0	0
318	0	0	0	0	0	0	0
318	1	0	0	0	0	0	0
318	2	0	0	0	0	0	0
318	3	0	0	0	0	0	0
318	4	0	0	0	0	0	0
318	5	0	0	0	0	0	0
318	6	0	0	0	0	0	0
318	7	0	0	0	0	0	0
318	8	0	0	0	0	0	0
318	9	0	0	0	0	0	0
319	0	0	0	0	0	0	0
319	1	0	0	0	0	0	0
319	2	0	0	0	0	0	0
319	3	0	0	0	0	0	0
319	4	0	0	0	0	0	0
319	5	0	0	0	0	0	0
319	6	0	0	0	0	0	0
319	7	0	0	0	0	0	0
319	8	0	0	0	0	0	0
319	9	0	0	0	0	0	0
320	0	0	0	0	0	0	0
320	1	0	0	0	0	0	0
320	2	0	0	0	0	0	0
320	3	0	0	0	0	0	0
320	4	0	0	0	0	0	0
320	5	0	0	0	0	0	0
320	6	0	0	0	0	0	0
320	7	0	0	0	0	0	0
320	8	0	0	0	0	0	0
320	9	0	0	0	0	0	0
321	0	0	0	0	0	0	0
321	1	0	0	0	0	0	0
321	2	0	0	0	0	0	0
321	3	0	0	0	0	0	0
321	4	0	0	0	0	0	0
321	5	0	0	0	0	0	0
321	6	0	0	0	0	0	0
321	7	0	0	0	0	0	0
321	8	0	0	0	0	0	0
321	9	0	0	0	0	0	0
322	0	0	0	0	0	0	0
322	1	0	0	0	0	0	0
322	2	0	0	0	0	0	0
322	3	5.85537	3.28854	-14.3142	0	0	0
322	4	5.77744	3.63551	-20.1516	0	0	0
322	5	6.74506	3.99388	-19.353	0	0	0
322	6	7.4463	4.39214	-22.483	0	0	0
322	7	7.20782	4.23751	-21.3517	0	0	0
322	8	7.66051	5.19124	-23.7757	0	0	0
322	9	6.18041	5.56065	-24.2246	0	0	0
323	0	-1.12472	2.09315	-29.2916	0	0	0
323	1	-6.95591	1.7357	-35.8825	0	0	0
323	2	-11.2444	3.11353	-41.4813	0	0	0
323	3	-16.031	2.82249	-46.4063	0	0	0
323	4	-18.0914	3.63389	-50.4248	0	0	0
323	5	-20.564	3.12963	-56.2919	0	0	0
323	6	-21.7157	2.96622	-60.5713	0	0	0
323	7	-22.8279	3.0649	-67.378	0	0	0
323	8	-24.0003	2.61126	-71.2284	0	0	0
323	9	-24.8659	3.48946	-75.5822	0	0	0
324	0	-26.4599	3.49898	-80.5635	0	0	0
324	1	-28.2361	4.15214	-86.9305	0	0	0
324	2	-29.863	6.00388	-92.4163	0	0	0
324	3	-31.2158	6.99352	-95.8134	0	0	0
324	4	-31.5158	8.07598	-100.074	0	0	0
324	5	-32.2705	8.71179	-103.211	0	0	0
324	6	-32.5624	9.10186	-108.089	0	0	0
324	7	-31.7191	9.37086	-111.391	0	0	0
324	8	-30.5742	9.47916	-115.04	0	0	0
324	9	-29.0552	9.70211	-117.028	0	0	0
325	0	-27.3206	9.90346	-119.189	0	0	0
325	1	-25.7565	9.74745	-121.879	0	0	0
325	2	-23.6032	9.88307	-124.821	0	0	0
325	3	-21.9315	10.0845	-128.203	0	0	0
325	4	-20.0474	10.3513	-130.888	0	0	0
325	5	-17.644	10.7321	-132.343	0	0	0
325	6	-16.0805	10.7981	-133.812	0	0	0
325	7	-13.8218	11.4893	-137.096	0	0	0
325	8	-12.3052	11.6901	-139.956	0	0	0
325	9	-10.8354	12.1326	-142.815	0	0	0
326	0	-9.07801	12.6225	-145.409	0	0	0
326	1	-7.67309	13.2003	-147.047	0	0	0
326	2	-6.62321	13.7535	-150.169	0	0	0
326	3	-5.26368	14.0185	-153.381	0	0	0
326	4	-4.43888	14.5512	-156.939	0	0	0
326	5	-3.276	15.1738	-158.317	0	0	0
326	6	-2.41781	15.4367	-160.572	0	0	0
326	7	-1.78373	16.0773	-163.174	0	0	0
326	8	-2.6152	17.6363	-172.748	0	0	0
326	9	-3.4174	22.3566	-176.449	0	0	0
327	0	-2.1814	24.9508	-181.374	0	0	0
327	1	-0.59724	25.9263	-184.051	0	0	0
327	2	0.998042	28.764	-187.317	0	0	0
327	3	1.13806	30.1284	-193.661	0	0	0
327	4	1.67421	33.2537	-198.236	0	0	0
327	5	3.02723	35.9143	-203.334	0	0	0
327	6	3.72485	37.6168	-207.144	0	0	0
327	7	5.56048	40.5647	-213.627	0	0	0
327	8	6.96869	42.049	-216.298	0	0	0
327	9	8.2807	43.8427	-221.231	0	0	0
328	0	9.9923	45.6391	-225.814	0	0	0
328	1	11.7714	46.3023	-231.715	0	0	0
328	2	13.3329	47.2539	-235.699	0	0	0
328	3	14.5913	47.5601	-240.129	0	0	0
328	4	15.5611	47.5101	-244.827	0	0	0
328	5	17.2731	48.1954	-250.12	0	0	0
328	6	18.593	48.6774	-256.029	0	0	0
328	7	21.4567	48.658	-260.101	0	0	0
328	8	21.481	48.1615	-263.856	0	0	0
328	9	23.6048	48.0487	-267.761	0	0	0
329	0	25.0801	47.4904	-271.677	0	0	0
329	1	25.0792	47.0166	-277	0	0	0
329	2	27.8976	46.509	-280.905	0	0	0
329	3	28.1447	46.014	-284.046	0	0	0
329	4	31.3378	45.5062	-288.643	0	0	0
329	5	32.2875	45.2329	-292.74	0	0	0
329	6	33.2986	44.9612	-297.877	0	0	0
329	7	35.629	44.0515	-303.273	0	0	0
329	8	35.7405	43.643	-308.596	0	0	0
329	9	37.9417	43.443	-312.677	0	0	0
330	0	38.6104	42.1672	-316.265	0	0	0
330	1	39.5359	41.6333	-320.187	0	0	0
330	2	41.1843	40.6076	-325.243	0	0	0
330	3	41.6748	39.181	-329.353	0	0	0
330	4	42.6355	38.6415	-335.806	0	0	0
330	5	43.3504	36.6579	-339.228	0	0	0
330	6	43.5067	35.7379	-343.948	0	0	0
330	7	44.9792	34.0649	-351.109	0	0	0
330	8	46.5012	33.1269	-358.256	0	0	0
330	9	46.7813	32.1618	-362.72	0	0	0
331	0	48.7229	30.049	-368.309	0	0	0
331	1	49.7823	28.8193	-374.509	0	0	0
331	2	51.1026	27.2145	-379.056	0	0	0
331	3	52.7363	25.7206	-386.121	0	0	0
331	4	53.7854	24.2721	-391.804	0	0	0
331	5	55.8594	23.3104	-398.512	0	0	0
331	6	57.2491	21.9718	-403.926	0	0	0
331	7	59.0769	20.7431	-410.817	0	0	0
331	8	60.7946	19.9619	-415.958	0	0	0
331	9	62.4021	18.9109	-422.413	0	0	0
332	0	64.2533	18.0619	-428.686	0	0	0
332	1	66.0354	17.2345	-433.829	0	0	0
332	2	67.2096	16.5816	-439.67	0	0	0
332	3	68.7295	16.0429	-445.595	0	0	0
332	4	70.5354	15.1277	-451.52	0	0	0
332	5	71.3797	14.3423	-457.451	0	0	0
332	6	72.7873	14.1143	-463.722	0	0	0
332	7	74.0715	13.1971	-469.303	0	0	0
332	8	75.3946	12.5032	-473.4	0	0	0
332	9	76.0773	12.2734	-478.719	0	0	0
333	0	76.8086	10.7334	-484.485	0	0	0
333	1	77.7769	10.8374	-491.971	0	0	0
333	2	79.3208	10.2557	-495.544	0	0	0
333	3	79.6812	8.95932	-501.138	0	0	0
333	4	81.4202	8.99909	-506.443	0	0	0
333	5	82.6347	7.61669	-511.158	0	0	0
333	6	83.4519	7.365	-517.346	0	0	0
333	7	84.7483	7.5748	-526.406	0	0	0
333	8	85.9892	4.85099	-535.939	0	0	0
333	9	87.4711	1.9752	-542.075	0	0	0
334	0	88.5733	0.143947	-548.984	0	0	0
334	1	89.4342	-4.22199	-558.63	0	0	0
334	2	92.3864	-6.91318	-565.968	0	0	0
334	3	94.8536	-9.38697	-574.879	0	0	0
334	4	96.2717	-12.4381	-580.232	0	0	0
334	5	100.521	-13.3501	-587.71	0	0	0
334	6	102.089	-15.5542	-593.135	0	0	0
334	7	103.85	-16.8962	-602.991	0	0	0
334	8	107.632	-17.3397	-609.075	0	0	0
334	9	107.773	-18.3724	-613.361	0	0	0
335	0	110.196	-19.5298	-619.201	0	0	0
335	1	113.169	-20.289	-625.64	0	0	0
335	2	112.2	-20.3262	-631.665	0	0	0
335	3	113.627	-21.3572	-639.694	0	0	0
335	4	114.759	-21.4329	-645.527	0	0	0
335	5	114.336	-21.0453	-650.586	0	0	0
335	6	114.473	-22.0789	-654.962	0	0	0
335	7	114.539	-21.0249	-662.186	0	0	0
335	8	113.187	-21.15	-667.173	0	0	0
335	9	113.551	-21.7816	-673.889	0	0	0
336	0	112.9	-21.2886	-681.393	0	0	0
336	1	113.164	-20.4539	-686.265	0	0	0
336	2	112.768	-21.822	-691.345	0	0	0
336	3	113.182	-21.4762	-698.661	0	0	0
336	4	113.46	-21.1506	-704.847	0	0	0
336	5	113.104	-21.4527	-709.828	0	0	0
336	6	114.122	-21.8558	-712.79	0	0	0
336	7	113.063	-22.9841	-719.706	0	0	0
336	8	114.092	-21.8805	-725.091	0	0	0
336	9	114.477	-22.2481	-731.288	0	0	0
337	0	113.62	-23.2583	-736.018	0	0	0
337	1	115.417	-22.5336	-742.539	0	0	0
337	2	114.118	-23.528	-747.447	0	0	0
337	3	113.986	-23.2037	-751.979	0	0	0
337	4	114.299	-23.2574	-757.215	0	0	0
337	5	113.628	-24.2879	-760.199	0	0	0
337	6	113.524	-24.1265	-768.75	0	0	0
337	7	114.447	-23.5093	-772.57	0	0	0
337	8	113.235	-23.8142	-779.211	0	0	0
337	9	114.265	-23.6654	-783.738	0	0	0
338	0	114.26	-22.9212	-789.834	0	0	0
338	1	113.721	-22.844	-794.898	0	0	0
338	2	114.739	-22.3391	-798.72	0	0	0
338	3	113.413	-22.0419	-803.35	0	0	0
338	4	113.807	-21.6017	-806.045	0	0	0
338	5	113.518	-20.8121	-810.138	0	0	0
338	6	112.191	-20.9827	-815.385	0	0	0
338	7	113.617	-19.6084	-819.452	0	0	0
338	8	112.449	-18.6653	-822.591	0	0	0
338	9	111.99	-18.6325	-824.69	0	0	0
339	0	112.753	-17.0155	-829.633	0	0	0
339	1	110.588	-17.0509	-833.226	0	0	0
339	2	111.38	-16.3669	-836.526	0	0	0
339	3	110.315	-15.4897	-840.361	0	0	0
339	4	109.59	-15.6749	-842.812	0	0	0
339	5	109.429	-14.4387	-845.59	0	0	0
339	6	108.243	-14.6917	-847.435	0	0	0
339	7	108.276	-14.3643	-852.052	0	0	0
339	8	107.681	-13.8796	-853.359	0	0	0
339	9	106.935	-14.3959	-854.592	0	0	0
340	0	105.828	-14.0273	-856.606	0	0	0
340	1	106.314	-13.3837	-857.987	0	0	0
340	2	103.89	-14.4415	-860.031	0	0	0
340	3	104.945	-13.4647	-862.884	0	0	0
340	4	103.948	-13.1392	-864.113	0	0	0
340	5	102.871	-13.7676	-864.654	0	0	0
340	6	102.87	-12.6172	-867.169	0	0	0
340	7	101.303	-12.8919	-868.144	0	0	0
340	8	101.585	-12.2497	-870.054	0	0	0
340	9	100.659	-12.6761	-870.418	0	0	0
341	0	99.9416	-12.9703	-871.559	0	0	0
341	1	99.6677	-11.7284	-871.287	0	0	0
341	2	98.6998	-12.0454	-872.433	0	0	0
341	3	97.9525	-11.5817	-873.13	0	0	0
341	4	97.4148	-11.6054	-874.183	0	0	0
341	5	97.1391	-11.6072	-874.095	0	0	0
341	6	96.0779	-11.056	-873.576	0	0	0
341	7	95.4433	-11.4128	-872.887	0	0	0
341	8	94.9584	-10.8127	-872.622	0	0	0
341	9	94.0961	-10.8617	-872.109	0	0	0
342	0	93.7057	-10.862	-872.197	0	0	0
342	1	93.0409	-10.6637	-871.507	0	0	0
342	2	92.2386	-11.0661	-869.773	0	0	0
342	3	91.4194	-10.8236	-868.82	0	0	0
342	4	90.848	-11.1135	-868.045	0	0	0
342	5	90.1017	-11.5131	-867.968	0	0	0
342	6	89.2631	-11.4682	-866.145	0	0	0
342	7	89.0051	-11.7786	-864.668	0	0	0
342	8	88.1044	-12.2461	-862.592	0	0	0
342	9	87.3784	-12.4006	-862.076	0	0	0
343	0	86.8937	-12.9539	-860.865	0	0	0
343	1	86.4961	-13.3061	-859.129	0	0	0
343	2	85.6456	-13.6164	-856.961	0	0	0
343	3	84.5219	-13.9737	-854.363	0	0	0
343	4	84.0847	-14.4378	-852.975	0	0	0
343	5	82.9399	-14.9484	-850.813	0	0	0
343	6	82.1264	-15.2134	-848.644	0	0	0
343	7	81.2517	-15.5428	-846.299	0	0	0
343	8	80.3717	-16.0088	-843.002	0	0	0
343	9	79.5899	-16.3622	-838.479	0	0	0
344	0	78.639	-16.6275	-836.487	0	0	0
344	1	77.7838	-17.2228	-834.406	0	0	0
344	2	76.6568	-17.3769	-831.454	0	0	0
344	3	75.7179	-17.9499	-827.374	0	0	0
344	4	74.9926	-18.0806	-824.501	0	0	0
344	5	74.294	-18.5222	-821.462	0	0	0
344	6	73.3518	-18.851	-817.29	0	0	0
344	7	72.646	-19.2673	-814.771	0	0	0
344	8	71.7677	-19.6839	-810.6	0	0	0
344	9	71.0502	-20.0802	-807.382	0	0	0
345	0	70.2148	-20.3425	-802.775	0	0	0
345	1	69.4688	-20.6733	-799.297	0	0	0
345	2	68.7238	-21.0449	-795.386	0	0	0
345	3	67.8432	-21.5964	-792.346	0	0	0
345	4	67.0322	-22.1248	-788.959	0	0	0
345	5	66.2926	-22.3638	-783.825	0	0	0
345	6	65.2369	-22.5615	-779.74	0	0	0
345	7	64.6907	-22.9112	-775.826	0	0	0
345	8	63.7445	-23.2642	-773.397	0	0	0
345	9	62.9312	-23.6809	-769.138	0	0	0
346	0	62.2065	-23.9426	-765.833	0	0	0
346	1	61.3101	-24.4289	-760.966	0	0	0
346	2	60.4562	-24.734	-757.923	0	0	0
346	3	59.4696	-25.0646	-754.623	0	0	0
346	4	58.9805	-25.2567	-750.446	0	0	0
346	5	58.0809	-25.6755	-747.841	0	0	0
346	6	57.3382	-25.8491	-743.666	0	0	0
346	7	56.1961	-26.0471	-739.668	0	0	0
346	8	55.4267	-26.219	-736.362	0	0	0
346	9	54.6355	-26.282	-732.708	0	0	0
347	0	53.5121	-26.4126	-729.32	0	0	0
347	1	52.7453	-26.675	-726.277	0	0	0
347	2	51.9602	-26.7847	-722.45	0	0	0
347	3	50.8152	-26.871	-718.887	0	0	0
347	4	50.0011	-27.0241	-716.193	0	0	0
347	5	49.0528	-26.7527	-712.884	0	0	0
347	6	48.5724	-26.771	-709.489	0	0	0
347	7	47.5635	-27.0587	-706.623	0	0	0
347	8	46.8859	-26.9875	-702.445	0	0	0
347	9	45.8056	-27.1633	-700.277	0	0	0
348	0	45.3646	-27.0482	-697.575	0	0	0
348	1	44.5723	-27.0224	-695.489	0	0	0
348	2	43.7367	-27.0871	-692.099	0	0	0
348	3	42.9707	-27.0622	-689.401	0	0	0
348	4	42.1564	-26.6359	-685.306	0	0	0
348	5	41.2326	-26.5039	-682.786	0	0	0
348	6	40.5927	-26.388	-680.522	0	0	0
348	7	40.0185	-26.2741	-677.998	0	0	0
348	8	39.1445	-26.1177	-675.301	0	0	0
348	9	38.1387	-26.0275	-671.123	0	0	0
349	0	37.3416	-25.627	-669.036	0	0	0
349	1	36.348	-25.4691	-666.516	0	0	0
349	2	35.8224	-25.5351	-665.561	0	0	0
349	3	35.1638	-24.9549	-662.859	0	0	0
349	4	34.2189	-25.0207	-659.817	0	0	0
349	5	33.5396	-24.4852	-657.2	0	0	0
349	6	33.0347	-24.3078	-655.026	0	0	0
349	7	32.4353	-24.1489	-654.766	0	0	0
349	8	31.9736	-23.7449	-652.325	0	0	0
349	9	31.145	-23.9012	-648.762	0	0	0
350	0	30.4842	-23.2785	-647.104	0	0	0
350	1	29.6642	-23.0336	-645.54	0	0	0
350	2	29.2304	-22.8091	-642.577	0	0	0
350	3	28.7655	-22.5853	-641.446	0	0	0
350	4	27.9096	-22.4307	-639.623	0	0	0
350	5	27.2764	-21.8959	-636.136	0	0	0
350	6	26.4829	-21.8325	-634.489	0	0	0
350	7	25.9983	-21.4535	-633.791	0	0	0
350	8	25.1192	-21.1199	-631.53	0	0	0
350	9	24.7872	-20.788	-631.704	0	0	0
351	0	24.1532	-20.7398	-628.223	0	0	0
351	1	23.3865	-20.3409	-626.744	0	0	0
351	2	22.7259	-20.0304	-625.092	0	0	0
351	3	22.1075	-19.7638	-624.138	0	0	0
351	4	21.7303	-19.8076	-624.143	0	0	0
351	5	21.1407	-19.2304	-621.876	0	0	0
351	6	20.3921	-19.208	-620.489	0	0	0
351	7	19.9996	-18.8079	-619.268	0	0	0
351	8	19.1162	-18.499	-617.36	0	0	0
351	9	18.7238	-18.3211	-617.185	0	0	0
352	0	18.4783	-18.1666	-616.492	0	0	0
352	1	17.7795	-17.9874	-614.754	0	0	0
352	2	17.2751	-17.5011	-613.098	0	0	0
352	3	16.5947	-17.5031	-612.148	0	0	0
352	4	16.1772	-17.0588	-611.276	0	0	0
352	5	15.7345	-16.9483	-610.149	0	0	0
352	6	15.2952	-16.9259	-609.804	0	0	0
352	7	14.3511	-16.5499	-607.806	0	0	0
352	8	14.1134	-16.7291	-607.029	0	0	0
352	9	13.9393	-16.1953	-605.981	0	0	0
353	0	13.3374	-15.8178	-605.634	0	0	0
353	1	13.077	-16.1056	-605.901	0	0	0
353	2	13.058	-15.7504	-604.594	0	0	0
353	3	12.2238	-15.5521	-601.813	0	0	0
353	4	12.3352	-15.4188	-601.464	0	0	0
353	5	11.7845	-15.0854	-601.378	0	0	0
353	6	11.3034	-14.9542	-600.686	0	0	0
353	7	11.4562	-14.8186	-600.163	0	0	0
353	8	10.7144	-14.8648	-598.603	0	0	0
353	9	10.4358	-14.6219	-596.076	0	0	0
354	0	9.96737	-14.3134	-596.604	0	0	0
354	1	9.54839	-14.2235	-596.434	0	0	0
354	2	9.57308	-14.1795	-596.347	0	0	0
354	3	9.24772	-14.268	-594.872	0	0	0
354	4	8.45644	-14.0488	-595.226	0	0	0
354	5	8.45843	-14.0267	-594.184	0	0	0
354	6	8.10893	-13.8726	-593.752	0	0	0
354	7	7.57513	-13.8743	-594.198	0	0	0
354	8	7.51397	-13.7844	-593.848	0	0	0
354	9	6.96364	-13.8313	-593.421	0	0	0
355	0	6.3023	-13.656	-593.08	0	0	0
355	1	5.11564	-13.4377	-591.872	0	0	0
355	2	6.33105	-13.4565	-592.647	0	0	0
355	3	5.84842	-13.614	-592.395	0	0	0
355	4	4.92434	-13.5943	-591.884	0	0	0
355	5	5.41635	-13.7264	-590.837	0	0	0
355	6	4.29229	-13.3108	-590.498	0	0	0
355	7	4.44603	-13.3328	-590.503	0	0	0
355	8	4.53354	-13.4013	-591.724	0	0	0
355	9	4.09619	-13.1787	-590.422	0	0	0
356	0	4.07984	-13.601	-590.34	0	0	0
356	1	3.81488	-13.1147	-590.517	0	0	0
356	2	3.38008	-13.4507	-590.092	0	0	0
356	3	3.07452	-13.6523	-590.1	0	0	0
356	4	3.04337	-13.3169	-591.058	0	0	0
356	5	3.02591	-13.4523	-590.628	0	0	0
356	6	2.54833	-13.2534	-589.672	0	0	0
356	7	2.15099	-13.3242	-589.943	0	0	0
356	8	1.93017	-13.1259	-590.209	0	0	0
356	9	1.40295	-13.218	-590.567	0	0	0
357	0	1.1807	-13.0401	-591.092	0	0	0
357	1	0.965191	-13.3981	-591.188	0	0	0
357	2	0.376333	-13.2252	-590.413	0	0	0
357	3	0.246165	-13.3169	-591.29	0	0	0
357	4	-0.131972	-13.5415	-592.258	0	0	0
357	5	-0.239833	-13.343	-592.696	0	0	0
357	6	-0.787771	-13.7226	-591.665	0	0	0
357	7	-0.716599	-13.7914	-593.147	0	0	0
357	8	-1.11424	-13.7061	-593.245	0	0	0
357	9	-1.57452	-13.8654	-593.428	0	0	0
358	0	-1.68635	-13.8016	-595.09	0	0	0
358	1	-1.82071	-14.1352	-596.58	0	0	0
358	2	-1.9904	-14.227	-596.936	0	0	0
358	3	-2.58848	-14.0758	-596.858	0	0	0
358	4	-2.58463	-14.4561	-597.825	0	0	0
358	5	-2.91218	-14.3262	-598.266	0	0	0
358	6	-3.02373	-14.5942	-598.973	0	0	0
358	7	-3.10875	-14.9313	-600.638	0	0	0
358	8	-3.41411	-14.9359	-601.427	0	0	0
358	9	-3.75984	-15.073	-601.437	0	0	0
359	0	-4.31541	-14.7224	-601.621	0	0	0
359	1	-4.20477	-14.9012	-603.282	0	0	0
359	2	-4.38052	-14.9935	-604.333	0	0	0
359	3	-4.64143	-15.1968	-605.563	0	0	0
359	4	-4.79587	-15.1568	-606.528	0	0	0
359	5	-5.11914	-15.3817	-606.536	0	0	0
359	6	-5.38617	-15.5414	-608.29	0	0	0
359	7	-5.65607	-15.6111	-609.956	0	0	0
359	8	-5.78395	-15.7462	-610.572	0	0	0
359	9	-5.97459	-16.0165	-611.015	0	0	0
360	0	-6.23906	-16.0653	-612.072	0	0	0
360	1	-6.54748	-16.0485	-613.821	0	0	0
360	2	-6.56613	-16.2931	-614.178	0	0	0
360	3	-6.74512	-16.4296	-615.058	0	0	0
360	4	-7.07462	-16.4779	-616.113	0	0	0
360	5	-7.26445	-16.9493	-617.084	0	0	0
360	6	-7.74836	-16.9996	-617.356	0	0	0
360	7	-8.18676	-17.1806	-618.325	0	0	0
360	8	-8.08252	-17.205	-619.987	0	0	0
360	9	-8.56113	-17.4985	-621.218	0	0	0
361	0	-9.06894	-17.5458	-621.577	0	0	0
361	1	-9.28585	-17.5944	-622.283	0	0	0
361	2	-9.78762	-18.1773	-622.823	0	0	0
361	3	-10.1876	-18.0253	-623.876	0	0	0
361	4	-10.5221	-18.184	-626.151	0	0	0
361	5	-11.2245	-18.4982	-626.775	0	0	0
361	6	-10.8899	-18.4343	-627.647	0	0	0
361	7	-11.3758	-18.572	-627.922	0	0	0
361	8	-11.7904	-18.8874	-628.63	0	0	0
361	9	-12.0115	-18.9567	-630.818	0	0	0
362	0	-12.4928	-19.2513	-631.266	0	0	0
362	1	-12.5595	-18.9872	-631.793	0	0	0
362	2	-12.8857	-19.3696	-632.677	0	0	0
362	3	-13.5917	-19.132	-633.471	0	0	0
362	4	-13.7428	-19.5345	-634.266	0	0	0
362	5	-14.0974	-19.5387	-635.932	0	0	0
362	6	-14.4934	-19.7204	-637.772	0	0	0
362	7	-14.9098	-19.7924	-638.393	0	0	0
362	8	-14.9959	-19.928	-638.749	0	0	0
362	9	-15.3954	-20.0667	-639.721	0	0	0
363	0	-15.6605	-19.8929	-641.905	0	0	0
363	1	-15.8594	-20.2725	-642.876	0	0	0
363	2	-15.988	-20.3667	-644.625	0	0	0
363	3	-16.225	-20.3478	-644.893	0	0	0
363	4	-16.5126	-20.4638	-645.689	0	0	0
363	5	-17.1031	-20.535	-647.179	0	0	0
363	6	-17.2186	-20.6744	-649.11	0	0	0
363	7	-17.3912	-20.7877	-650.163	0	0	0
363	8	-17.8552	-20.6829	-650.956	0	0	0
363	9	-18.044	-20.9757	-650.444	0	0	0
364	0	-18.4031	-20.8268	-653.067	0	0	0
364	1	-18.6477	-21.0304	-654.561	0	0	0
364	2	-18.8203	-21.2792	-655.532	0	0	0
364	3	-19.259	-21.617	-656.416	0	0	0
364	4	-19.4794	-21.5772	-658.426	0	0	0
364	5	-19.8751	-21.3381	-658.609	0	0	0
364	6	-20.1398	-21.6324	-660.8	0	0	0
364	7	-20.2493	-21.8578	-663.076	0	0	0
364	8	-20.3135	-22.0156	-663.259	0	0	0
364	9	-20.5124	-22.1766	-664.488	0	0	0
365	0	-20.9473	-22.2704	-665.197	0	0	0
365	1	-21.3261	-22.2551	-667.91	0	0	0
365	2	-21.5662	-22.6814	-668.969	0	0	0
365	3	-21.6789	-22.4177	-669.931	0	0	0
365	4	-22.0283	-22.6447	-670.642	0	0	0
365	5	-22.2921	-22.7842	-672.223	0	0	0
365	6	-22.7521	-22.9246	-672.932	0	0	0
365	7	-23.2806	-23.1065	-674.077	0	0	0
365	8	-23.4121	-23.2449	-675.481	0	0	0
365	9	-23.811	-23.3623	-678.11	0	0	0
366	0	-23.8285	-23.5646	-677.943	0	0	0
366	1	-24.2471	-23.7043	-680.308	0	0	0
366	2	-24.7103	-23.7093	-679.972	0	0	0
366	3	-24.5117	-24.0017	-682.159	0	0	0
366	4	-24.9777	-24.3832	-684.267	0	0	0
366	5	-25.3258	-24.7217	-685.152	0	0	0
366	6	-25.9412	-24.7282	-686.034	0	0	0
366	7	-26.0495	-25.0425	-687.178	0	0	0
366	8	-26.3372	-25.2037	-688.15	0	0	0
366	9	-26.9283	-25.4071	-688.686	0	0	0
367	0	-27.1314	-25.6342	-690.616	0	0	0
367	1	-27.6976	-26.1736	-691.941	0	0	0
367	2	-28.0899	-26.2016	-691.778	0	0	0
367	3	-28.7313	-25.9637	-693.182	0	0	0
367	4	-29.2601	-26.5458	-694.246	0	0	0
367	5	-29.1504	-26.7728	-696.086	0	0	0
367	6	-29.5678	-26.8886	-697.491	0	0	0
367	7	-30.186	-27.1384	-699.162	0	0	0
367	8	-30.5586	-27.1907	-699.439	0	0	0
367	9	-31.0393	-27.3057	-700.756	0	0	0
368	0	-31.4866	-27.8216	-702.779	0	0	0
368	1	-31.57	-27.9564	-703.658	0	0	0
368	2	-32.1659	-28.254	-705.593	0	0	0
368	3	-32.9123	-28.8394	-707.095	0	0	0
368	4	-34.3555	-29.7589	-707.736	0	0	0
368	5	-33.3488	-29.8692	-708.867	0	0	0
368	6	-33.9647	-29.9653	-710.625	0	0	0
368	7	-34.7173	-30.3054	-713.171	0	0	0
368	8	-34.5175	-30.4875	-713.704	0	0	0
368	9	-35.6557	-30.8299	-714.595	0	0	0
369	0	-36.1623	-31.2572	-715.484	0	0	0
369	1	-36.5558	-31.5079	-718.199	0	0	0
369	2	-37.1783	-31.6704	-719.957	0	0	0
369	3	-37.2001	-31.7411	-721.36	0	0	0
369	4	-38.213	-31.8175	-723.381	0	0	0
369	5	-38.5455	-31.9584	-725.051	0	0	0
369	6	-39.023	-31.7418	-727.234	0	0	0
369	7	-39.6491	-31.7281	-729.255	0	0	0
369	8	-40.1801	-31.5337	-732.052	0	0	0
369	9	-40.7031	-31.6749	-733.459	0	0	0
370	0	-41.7185	-31.5501	-734.956	0	0	0
370	1	-42.227	-31.2025	-737.142	0	0	0
370	2	-42.9573	-31.1228	-739.247	0	0	0
370	3	-43.5058	-30.8849	-741.172	0	0	0
370	4	-44.2128	-31.161	-743.457	0	0	0
370	5	-44.7856	-30.725	-745.731	0	0	0
370	6	-45.8432	-30.5592	-747.925	0	0	0
370	7	-46.2447	-30.8533	-750.29	0	0	0
370	8	-47.2565	-30.7509	-753.006	0	0	0
370	9	-48.1642	-31.4931	-755.037	0	0	0
371	0	-48.9789	-31.1893	-757.31	0	0	0
371	1	-50.2784	-31.7344	-759.429	0	0	0
371	2	-50.98	-31.8303	-760.314	0	0	0
371	3	-52.0621	-31.8171	-763.118	0	0	0
371	4	-52.6425	-31.9566	-766.271	0	0	0
371	5	-53.1644	-31.8948	-766.715	0	0	0
371	6	-53.6499	-31.9471	-768.645	0	0	0
371	7	-54.664	-31.7565	-770.488	0	0	0
371	8	-55.0874	-31.7185	-772.242	0	0	0
371	9	-55.6593	-31.7258	-773.909	0	0	0
372	0	-55.9692	-31.3298	-775.654	0	0	0
372	1	-56.6728	-32.1578	-776.113	0	0	0
372	2	-57.6367	-31.4792	-777.513	0	0	0
372	3	-58.3709	-31.532	-779.273	0	0	0
372	4	-59.0721	-31.5164	-780.591	0	0	0
372	5	-59.5164	-31.3224	-782.779	0	0	0
372	6	-60.1101	-31.3726	-783.313	0	0	0
372	7	-60.7263	-31.0889	-784.277	0	0	0
372	8	-61.4078	-31.1409	-785.423	0	0	0
372	9	-62.0186	-31.1694	-786.826	0	0	0
373	0	-62.2698	-30.9285	-787.967	0	0	0
373	1	-62.8627	-31.1563	-790.767	0	0	0
373	2	-63.501	-30.8058	-790.428	0	0	0
373	3	-64.0085	-31.0366	-790.964	0	0	0
373	4	-64.5763	-31.0394	-792.103	0	0	0
373	5	-65.1066	-31.2025	-793.342	0	0	0
373	6	-66.2065	-30.9214	-794.657	0	0	0
373	7	-66.9813	-30.9708	-796.327	0	0	0
373	8	-67.1724	-31.1295	-795.811	0	0	0
373	9	-67.984	-30.7152	-796.34	0	0	0
374	0	-68.7822	-31.1442	-797.757	0	0	0
374	1	-69.1932	-31.0153	-799.241	0	0	0
374	2	-69.8831	-31.0434	-800.301	0	0	0
374	3	-70.1613	-31.0037	-801.09	0	0	0
374	4	-71.1098	-30.4987	-801.62	0	0	0
374	5	-71.3475	-31.015	-802.246	0	0	0
374	6	-71.9832	-30.5097	-803.555	0	0	0
374	7	-72.4549	-30.648	-805.746	0	0	0
374	8	-72.7345	-30.4957	-806.534	0	0	0
374	9	-73.4562	-30.3895	-807.413	0	0	0
375	0	-73.7648	-30.374	-807.51	0	0	0
375	1	-74.375	-29.8909	-808.123	0	0	0
375	2	-74.9715	-29.8965	-809.701	0	0	0
375	3	-75.7842	-30.0576	-810.847	0	0	0
375	4	-76.4045	-29.7944	-811.638	0	0	0
375	5	-77.1182	-29.8661	-810.775	0	0	0
375	6	-77.9752	-29.474	-811.22	0	0	0
375	7	-78.7019	-29.7024	-812.975	0	0	0
375	8	-79.6054	-29.241	-813.854	0	0	0
375	9	-80.5333	-29.1144	-813.954	0	0	0
376	0	-80.6316	-29.3616	-814.916	0	0	0
376	1	-81.5344	-28.9895	-815.36	0	0	0
376	2	-82.5005	-28.9309	-815.984	0	0	0
376	3	-82.7181	-28.8203	-816.072	0	0	0
376	4	-83.207	-28.713	-818.17	0	0	0
[truncated: 1,605 more rows]
