# Supplementary material for: A Brake-Based Overground Gait Rehabilitation Device for Altering Propulsion Impulse Symmetry
Source: Sensors (Basel). 2021 Oct 5;21(19):6617. doi: 10.3390/s21196617 (PMC8512803; doi:10.3390/s21196617)
Supplement: Supplementary file 1 [file sensors-21-06617-s001.zip › GPT animations/code and data/Forces/BD 05.csv]

Devices
1000
		FP1 (5629 Large) - Force			FP2 (5687 Large) [1000Hz] - Force
Frame	Sub Frame	Fx	Fy	Fz	Fx	Fy	Fz
		N	N	N	N	N	N
212	0	0	0	0	0	0	0
212	1	0	0	0	0	0	0
212	2	0	0	0	0	0	0
212	3	0	0	0	0	0	0
212	4	0	0	0	0	0	0
212	5	0	0	0	0	0	0
212	6	0	0	0	0	0	0
212	7	0	0	0	0	0	0
212	8	0	0	0	0	0	0
212	9	0	0	0	0	0	0
213	0	0	0	0	0	0	0
213	1	0	0	0	0	0	0
213	2	0	0	0	0	0	0
213	3	0	0	0	0	0	0
213	4	0	0	0	0	0	0
213	5	0	0	0	0	0	0
213	6	0	0	0	0	0	0
213	7	0	0	0	0	0	0
213	8	0	0	0	0	0	0
213	9	0	0	0	0	0	0
214	0	0	0	0	0	0	0
214	1	0	0	0	0	0	0
214	2	0	0	0	0	0	0
214	3	0	0	0	0	0	0
214	4	0	0	0	0	0	0
214	5	0	0	0	0	0	0
214	6	0	0	0	0	0	0
214	7	0	0	0	0	0	0
214	8	0	0	0	0	0	0
214	9	0	0	0	0	0	0
215	0	0	0	0	0	0	0
215	1	0	0	0	0	0	0
215	2	0	0	0	0	0	0
215	3	0	0	0	0	0	0
215	4	0	0	0	0	0	0
215	5	0	0	0	0	0	0
215	6	0	0	0	0	0	0
215	7	0	0	0	0	0	0
215	8	0	0	0	0	0	0
215	9	0	0	0	0	0	0
216	0	0	0	0	0	0	0
216	1	0	0	0	0	0	0
216	2	0	0	0	0	0	0
216	3	0	0	0	0	0	0
216	4	0	0	0	0	0	0
216	5	0	0	0	0	0	0
216	6	0	0	0	0	0	0
216	7	0	0	0	0	0	0
216	8	0	0	0	0	0	0
216	9	0	0	0	0	0	0
217	0	0	0	0	0	0	0
217	1	0	0	0	0	0	0
217	2	0	0	0	0	0	0
217	3	0	0	0	0	0	0
217	4	0	0	0	0	0	0
217	5	0	0	0	0	0	0
217	6	0	0	0	0	0	0
217	7	0	0	0	0	0	0
217	8	0	0	0	0	0	0
217	9	0	0	0	0	0	0
218	0	0	0	0	0	0	0
218	1	0	0	0	0	0	0
218	2	0	0	0	0	0	0
218	3	0	0	0	0	0	0
218	4	0	0	0	0	0	0
218	5	0	0	0	0	0	0
218	6	0	0	0	0	0	0
218	7	0	0	0	0	0	0
218	8	0	0	0	0	0	0
218	9	0	0	0	0	0	0
219	0	0	0	0	0	0	0
219	1	0	0	0	0	0	0
219	2	0	0	0	0	0	0
219	3	0	0	0	0	0	0
219	4	0	0	0	0	0	0
219	5	0	0	0	0	0	0
219	6	0	0	0	0	0	0
219	7	0	0	0	0	0	0
219	8	0	0	0	0	0	0
219	9	0	0	0	0	0	0
220	0	0	0	0	0	0	0
220	1	0	0	0	0	0	0
220	2	0	0	0	0	0	0
220	3	0	0	0	0	0	0
220	4	0	0	0	0	0	0
220	5	0	0	0	0	0	0
220	6	0	0	0	0	0	0
220	7	0	0	0	0	0	0
220	8	0	0	0	0	0	0
220	9	0	0	0	0	0	0
221	0	0	0	0	0	0	0
221	1	0	0	0	0	0	0
221	2	0	0	0	0	0	0
221	3	0	0	0	0	0	0
221	4	0	0	0	0	0	0
221	5	0	0	0	0	0	0
221	6	0	0	0	0	0	0
221	7	0	0	0	0	0	0
221	8	0	0	0	0	0	0
221	9	0	0	0	0	0	0
222	0	0	0	0	0	0	0
222	1	0	0	0	0	0	0
222	2	0	0	0	0	0	0
222	3	0	0	0	0	0	0
222	4	0	0	0	0	0	0
222	5	0	0	0	0	0	0
222	6	0	0	0	0	0	0
222	7	0	0	0	0	0	0
222	8	0	0	0	0	0	0
222	9	0	0	0	0	0	0
223	0	0	0	0	0	0	0
223	1	0	0	0	0	0	0
223	2	0	0	0	0	0	0
223	3	0	0	0	0	0	0
223	4	0	0	0	0	0	0
223	5	0	0	0	0	0	0
223	6	0	0	0	0	0	0
223	7	0	0	0	0	0	0
223	8	0	0	0	0	0	0
223	9	0	0	0	0	0	0
224	0	0	0	0	0	0	0
224	1	0	0	0	0	0	0
224	2	0	0	0	0	0	0
224	3	0	0	0	0	0	0
224	4	0	0	0	0	0	0
224	5	0	0	0	0	0	0
224	6	0	0	0	0	0	0
224	7	0	0	0	0	0	0
224	8	0	0	0	0	0	0
224	9	0	0	0	0	0	0
225	0	0	0	0	0	0	0
225	1	0	0	0	0	0	0
225	2	0	0	0	0	0	0
225	3	0	0	0	0	0	0
225	4	0	0	0	0	0	0
225	5	0	0	0	0	0	0
225	6	0	0	0	0	0	0
225	7	0	0	0	0	0	0
225	8	0	0	0	0	0	0
225	9	0	0	0	0	0	0
226	0	0	0	0	0	0	0
226	1	0	0	0	0	0	0
226	2	0	0	0	0	0	0
226	3	0	0	0	0	0	0
226	4	0	0	0	0	0	0
226	5	0	0	0	0	0	0
226	6	0	0	0	0	0	0
226	7	0	0	0	0	0	0
226	8	0	0	0	0	0	0
226	9	0	0	0	0	0	0
227	0	0	0	0	0	0	0
227	1	0	0	0	0	0	0
227	2	0	0	0	0	0	0
227	3	0	0	0	0	0	0
227	4	0	0	0	0	0	0
227	5	0	0	0	0	0	0
227	6	0	0	0	0	0	0
227	7	0	0	0	0	0	0
227	8	0	0	0	0	0	0
227	9	0	0	0	0	0	0
228	0	0	0	0	0	0	0
228	1	0	0	0	0	0	0
228	2	0	0	0	0	0	0
228	3	0	0	0	0	0	0
228	4	0	0	0	0	0	0
228	5	0	0	0	0	0	0
228	6	0	0	0	0	0	0
228	7	0	0	0	0	0	0
228	8	0	0	0	0	0	0
228	9	0	0	0	0	0	0
229	0	0	0	0	0	0	0
229	1	0	0	0	0	0	0
229	2	0	0	0	0	0	0
229	3	0	0	0	0	0	0
229	4	0	0	0	0	0	0
229	5	0	0	0	0	0	0
229	6	0	0	0	0	0	0
229	7	0	0	0	0	0	0
229	8	0	0	0	0	0	0
229	9	0	0	0	0	0	0
230	0	0	0	0	0	0	0
230	1	0	0	0	0	0	0
230	2	0	0	0	0	0	0
230	3	0	0	0	0	0	0
230	4	0	0	0	0	0	0
230	5	0	0	0	0	0	0
230	6	0	0	0	0	0	0
230	7	0	0	0	0	0	0
230	8	0	0	0	0	0	0
230	9	0	0	0	0	0	0
231	0	0	0	0	0	0	0
231	1	0	0	0	0	0	0
231	2	0	0	0	0	0	0
231	3	0	0	0	0	0	0
231	4	0	0	0	0	0	0
231	5	0	0	0	0	0	0
231	6	0	0	0	0	0	0
231	7	0	0	0	0	0	0
231	8	0	0	0	0	0	0
231	9	0	0	0	0	0	0
232	0	0	0	0	0	0	0
232	1	0	0	0	0	0	0
232	2	0	0	0	0	0	0
232	3	0	0	0	0	0	0
232	4	0	0	0	0	0	0
232	5	0	0	0	0	0	0
232	6	0	0	0	0	0	0
232	7	0	0	0	0	0	0
232	8	0	0	0	0	0	0
232	9	0	0	0	0	0	0
233	0	0	0	0	0	0	0
233	1	0	0	0	0	0	0
233	2	0	0	0	0	0	0
233	3	0	0	0	0	0	0
233	4	0	0	0	0	0	0
233	5	0	0	0	0	0	0
233	6	0	0	0	0	0	0
233	7	0	0	0	0	0	0
233	8	0	0	0	0	0	0
233	9	0	0	0	0	0	0
234	0	0	0	0	0	0	0
234	1	0	0	0	0	0	0
234	2	0	0	0	0	0	0
234	3	0	0	0	0	0	0
234	4	0	0	0	0	0	0
234	5	0	0	0	0	0	0
234	6	0	0	0	0	0	0
234	7	0	0	0	0	0	0
234	8	0	0	0	0	0	0
234	9	0	0	0	0	0	0
235	0	0	0	0	0	0	0
235	1	0	0	0	0	0	0
235	2	0	0	0	0	0	0
235	3	0	0	0	0	0	0
235	4	0	0	0	0	0	0
235	5	0	0	0	0	0	0
235	6	0	0	0	0	0	0
235	7	0	0	0	0	0	0
235	8	0	0	0	0	0	0
235	9	0	0	0	0	0	0
236	0	0	0	0	0	0	0
236	1	0	0	0	0	0	0
236	2	0	0	0	0	0	0
236	3	0	0	0	0	0	0
236	4	0	0	0	0	0	0
236	5	0	0	0	0	0	0
236	6	0	0	0	0	0	0
236	7	0	0	0	0	0	0
236	8	0	0	0	0	0	0
236	9	0	0	0	0	0	0
237	0	0	0	0	0	0	0
237	1	0	0	0	0	0	0
237	2	0	0	0	0	0	0
237	3	0	0	0	0	0	0
237	4	0	0	0	0	0	0
237	5	0	0	0	0	0	0
237	6	0	0	0	0	0	0
237	7	0	0	0	0	0	0
237	8	0	0	0	0	0	0
237	9	0	0	0	0	0	0
238	0	0	0	0	0	0	0
238	1	0	0	0	0	0	0
238	2	0	0	0	0	0	0
238	3	0	0	0	0	0	0
238	4	0	0	0	0	0	0
238	5	0	0	0	0	0	0
238	6	0	0	0	0	0	0
238	7	0	0	0	0	0	0
238	8	0	0	0	0	0	0
238	9	0	0	0	0	0	0
239	0	0	0	0	0	0	0
239	1	0	0	0	0	0	0
239	2	0	0	0	0	0	0
239	3	0	0	0	0	0	0
239	4	0	0	0	0	0	0
239	5	0	0	0	0	0	0
239	6	0	0	0	0	0	0
239	7	0	0	0	0	0	0
239	8	0	0	0	0	0	0
239	9	0	0	0	0	0	0
240	0	0	0	0	0	0	0
240	1	0	0	0	0	0	0
240	2	0	0	0	0	0	0
240	3	0	0	0	0	0	0
240	4	0	0	0	0	0	0
240	5	0	0	0	0	0	0
240	6	0	0	0	0	0	0
240	7	0	0	0	0	0	0
240	8	0	0	0	0	0	0
240	9	0	0	0	0	0	0
241	0	0	0	0	0	0	0
241	1	0	0	0	0	0	0
241	2	0	0	0	0	0	0
241	3	0	0	0	0	0	0
241	4	0	0	0	0	0	0
241	5	0	0	0	0	0	0
241	6	0	0	0	0	0	0
241	7	0	0	0	0	0	0
241	8	0	0	0	0	0	0
241	9	0	0	0	0	0	0
242	0	0	0	0	0	0	0
242	1	0	0	0	0	0	0
242	2	0	0	0	0	0	0
242	3	0	0	0	0	0	0
242	4	0	0	0	0	0	0
242	5	0	0	0	0	0	0
242	6	0	0	0	0	0	0
242	7	0	0	0	0	0	0
242	8	0	0	0	0	0	0
242	9	0	0	0	0	0	0
243	0	0	0	0	0	0	0
243	1	0	0	0	0	0	0
243	2	0	0	0	0	0	0
243	3	0	0	0	0	0	0
243	4	0	0	0	0	0	0
243	5	0	0	0	0	0	0
243	6	0	0	0	0	0	0
243	7	0	0	0	0	0	0
243	8	0	0	0	0	0	0
243	9	0	0	0	0	0	0
244	0	0	0	0	0	0	0
244	1	0	0	0	0	0	0
244	2	0	0	0	0	0	0
244	3	0	0	0	0	0	0
244	4	0	0	0	0	0	0
244	5	0	0	0	0	0	0
244	6	0	0	0	0	0	0
244	7	0	0	0	0	0	0
244	8	0	0	0	0	0	0
244	9	0	0	0	0	0	0
245	0	0	0	0	0	0	0
245	1	0	0	0	0	0	0
245	2	0	0	0	0	0	0
245	3	0	0	0	0	0	0
245	4	0	0	0	0	0	0
245	5	0	0	0	0	0	0
245	6	0	0	0	0	0	0
245	7	0	0	0	0	0	0
245	8	0	0	0	0	0	0
245	9	0	0	0	0	0	0
246	0	0	0	0	0	0	0
246	1	0	0	0	0	0	0
246	2	0	0	0	0	0	0
246	3	0	0	0	0	0	0
246	4	0	0	0	0	0	0
246	5	0	0	0	0	0	0
246	6	0	0	0	0	0	0
246	7	0	0	0	0	0	0
246	8	0	0	0	0	0	0
246	9	0	0	0	0	0	0
247	0	0	0	0	0	0	0
247	1	0	0	0	0	0	0
247	2	0	0	0	0	0	0
247	3	0	0	0	0	0	0
247	4	0	0	0	0	0	0
247	5	0	0	0	0	0	0
247	6	0	0	0	0	0	0
247	7	0	0	0	0	0	0
247	8	0	0	0	0	0	0
247	9	0	0	0	0	0	0
248	0	0	0	0	0	0	0
248	1	0	0	0	0	0	0
248	2	0	0	0	0	0	0
248	3	0	0	0	0	0	0
248	4	0	0	0	0	0	0
248	5	0	0	0	0	0	0
248	6	0	0	0	0	0	0
248	7	0	0	0	0	0	0
248	8	0	0	0	0	0	0
248	9	0	0	0	0	0	0
249	0	0	0	0	0	0	0
249	1	0	0	0	0	0	0
249	2	0	0	0	0	0	0
249	3	0	0	0	0	0	0
249	4	0	0	0	0	0	0
249	5	0	0	0	0	0	0
249	6	0	0	0	0	0	0
249	7	0	0	0	0	0	0
249	8	0	0	0	0	0	0
249	9	0	0	0	0	0	0
250	0	0	0	0	0	0	0
250	1	0	0	0	0	0	0
250	2	0	0	0	0	0	0
250	3	0	0	0	0	0	0
250	4	0	0	0	0	0	0
250	5	0	0	0	0	0	0
250	6	0	0	0	0	0	0
250	7	0	0	0	0	0	0
250	8	0	0	0	0	0	0
250	9	0	0	0	0	0	0
251	0	0	0	0	0	0	0
251	1	0	0	0	0	0	0
251	2	0	0	0	0	0	0
251	3	0	0	0	0	0	0
251	4	0	0	0	0	0	0
251	5	0	0	0	0	0	0
251	6	0	0	0	0	0	0
251	7	0	0	0	0	0	0
251	8	0	0	0	0	0	0
251	9	0	0	0	0	0	0
252	0	0	0	0	0	0	0
252	1	0	0	0	0	0	0
252	2	0	0	0	0	0	0
252	3	0	0	0	0	0	0
252	4	0	0	0	0	0	0
252	5	0	0	0	0	0	0
252	6	0	0	0	0	0	0
252	7	0	0	0	0	0	0
252	8	0	0	0	0	0	0
252	9	0	0	0	0	0	0
253	0	0	0	0	0	0	0
253	1	0	0	0	0	0	0
253	2	0	0	0	0	0	0
253	3	0	0	0	0	0	0
253	4	0	0	0	0	0	0
253	5	0	0	0	0	0	0
253	6	0	0	0	0	0	0
253	7	0	0	0	0	0	0
253	8	0	0	0	0	0	0
253	9	0	0	0	0	0	0
254	0	0	0	0	0	0	0
254	1	0	0	0	0	0	0
254	2	0	0	0	0	0	0
254	3	0	0	0	0	0	0
254	4	0	0	0	0	0	0
254	5	0	0	0	0	0	0
254	6	0	0	0	0	0	0
254	7	0	0	0	0	0	0
254	8	0	0	0	0	0	0
254	9	0	0	0	0	0	0
255	0	0	0	0	0	0	0
255	1	0	0	0	0	0	0
255	2	0	0	0	0	0	0
255	3	0	0	0	0	0	0
255	4	0	0	0	0	0	0
255	5	0	0	0	0	0	0
255	6	0	0	0	0	0	0
255	7	0	0	0	0	0	0
255	8	0	0	0	0	0	0
255	9	0	0	0	0	0	0
256	0	0	0	0	0	0	0
256	1	0	0	0	0	0	0
256	2	0	0	0	0	0	0
256	3	0	0	0	0	0	0
256	4	0	0	0	0	0	0
256	5	0	0	0	0	0	0
256	6	0	0	0	0	0	0
256	7	0	0	0	0	0	0
256	8	0	0	0	0	0	0
256	9	0	0	0	0	0	0
257	0	0	0	0	0	0	0
257	1	0	0	0	0	0	0
257	2	0	0	0	0	0	0
257	3	0	0	0	0	0	0
257	4	0	0	0	0	0	0
257	5	0	0	0	0	0	0
257	6	0	0	0	0	0	0
257	7	0	0	0	0	0	0
257	8	0	0	0	0	0	0
257	9	0	0	0	0	0	0
258	0	0	0	0	0	0	0
258	1	0	0	0	0	0	0
258	2	0	0	0	0	0	0
258	3	0	0	0	0	0	0
258	4	0	0	0	0	0	0
258	5	0	0	0	0	0	0
258	6	0	0	0	0	0	0
258	7	0	0	0	0	0	0
258	8	0	0	0	0	0	0
258	9	0	0	0	0	0	0
259	0	0	0	0	0	0	0
259	1	0	0	0	0	0	0
259	2	0	0	0	0	0	0
259	3	0	0	0	0	0	0
259	4	0	0	0	0	0	0
259	5	0	0	0	0	0	0
259	6	0	0	0	0	0	0
259	7	0	0	0	0	0	0
259	8	0	0	0	0	0	0
259	9	0	0	0	0	0	0
260	0	0	0	0	0	0	0
260	1	0	0	0	0	0	0
260	2	0	0	0	0	0	0
260	3	0	0	0	0	0	0
260	4	0	0	0	0	0	0
260	5	0	0	0	0	0	0
260	6	0	0	0	0	0	0
260	7	0	0	0	0	0	0
260	8	0	0	0	0	0	0
260	9	0	0	0	0	0	0
261	0	0	0	0	0	0	0
261	1	0	0	0	0	0	0
261	2	0	0	0	0	0	0
261	3	0	0	0	0	0	0
261	4	0	0	0	0	0	0
261	5	0	0	0	0	0	0
261	6	0	0	0	0	0	0
261	7	0	0	0	0	0	0
261	8	0	0	0	0	0	0
261	9	0	0	0	0	0	0
262	0	0	0	0	0	0	0
262	1	0	0	0	0	0	0
262	2	0	0	0	0	0	0
262	3	0	0	0	0	0	0
262	4	0	0	0	0	0	0
262	5	0	0	0	0	0	0
262	6	0	0	0	0	0	0
262	7	0	0	0	0	0	0
262	8	0	0	0	0	0	0
262	9	0	0	0	0	0	0
263	0	0	0	0	0	0	0
263	1	0	0	0	0	0	0
263	2	0	0	0	0	0	0
263	3	0	0	0	0	0	0
263	4	0	0	0	0	0	0
263	5	0	0	0	0	0	0
263	6	0	0	0	0	0	0
263	7	0	0	0	0	0	0
263	8	0	0	0	0	0	0
263	9	0	0	0	0	0	0
264	0	0	0	0	0	0	0
264	1	0	0	0	0	0	0
264	2	0	0	0	0	0	0
264	3	0	0	0	0	0	0
264	4	0	0	0	0	0	0
264	5	0	0	0	0	0	0
264	6	0	0	0	0	0	0
264	7	0	0	0	0	0	0
264	8	0	0	0	0	0	0
264	9	0	0	0	0	0	0
265	0	0	0	0	0	0	0
265	1	0	0	0	0	0	0
265	2	0	0	0	0	0	0
265	3	0	0	0	0	0	0
265	4	0	0	0	0	0	0
265	5	0	0	0	0	0	0
265	6	0	0	0	0	0	0
265	7	0	0	0	0	0	0
265	8	0	0	0	0	0	0
265	9	0	0	0	0	0	0
266	0	0	0	0	0	0	0
266	1	0	0	0	0	0	0
266	2	0	0	0	0	0	0
266	3	0	0	0	0	0	0
266	4	0	0	0	0	0	0
266	5	0	0	0	0	0	0
266	6	0	0	0	0	0	0
266	7	0	0	0	0	0	0
266	8	0	0	0	0	0	0
266	9	0	0	0	0	0	0
267	0	0	0	0	0	0	0
267	1	0	0	0	0	0	0
267	2	0	0	0	0	0	0
267	3	0	0	0	0	0	0
267	4	0	0	0	0	0	0
267	5	0	0	0	0	0	0
267	6	0	0	0	0	0	0
267	7	0	0	0	0	0	0
267	8	0	0	0	0	0	0
267	9	0	0	0	0	0	0
268	0	0	0	0	0	0	0
268	1	0	0	0	0	0	0
268	2	0	0	0	0	0	0
268	3	0	0	0	0	0	0
268	4	0	0	0	0	0	0
268	5	0	0	0	0	0	0
268	6	0	0	0	0	0	0
268	7	0	0	0	0	0	0
268	8	0	0	0	0	0	0
268	9	0	0	0	0	0	0
269	0	0	0	0	0	0	0
269	1	0	0	0	0	0	0
269	2	0	0	0	0	0	0
269	3	0	0	0	0	0	0
269	4	0	0	0	0	0	0
269	5	0	0	0	0	0	0
269	6	0	0	0	0	0	0
269	7	0	0	0	0	0	0
269	8	0	0	0	0	0	0
269	9	0	0	0	0	0	0
270	0	0	0	0	0	0	0
270	1	0	0	0	0	0	0
270	2	0	0	0	0	0	0
270	3	0	0	0	0	0	0
270	4	0	0	0	0	0	0
270	5	0	0	0	0	0	0
270	6	0	0	0	0	0	0
270	7	0	0	0	0	0	0
270	8	0	0	0	0	0	0
270	9	0	0	0	0	0	0
271	0	0	0	0	0	0	0
271	1	0	0	0	0	0	0
271	2	0	0	0	0	0	0
271	3	0	0	0	0	0	0
271	4	0	0	0	0	0	0
271	5	0	0	0	0	0	0
271	6	0	0	0	0	0	0
271	7	0	0	0	0	0	0
271	8	0	0	0	0	0	0
271	9	0	0	0	0	0	0
272	0	0	0	0	0	0	0
272	1	0	0	0	0	0	0
272	2	0	0	0	0	0	0
272	3	0	0	0	0	0	0
272	4	0	0	0	0	0	0
272	5	0	0	0	0	0	0
272	6	0	0	0	0	0	0
272	7	0	0	0	0	0	0
272	8	0	0	0	0	0	0
272	9	0	0	0	0	0	0
273	0	0	0	0	0	0	0
273	1	0	0	0	0	0	0
273	2	0	0	0	0	0	0
273	3	0	0	0	0	0	0
273	4	0	0	0	0	0	0
273	5	0	0	0	0	0	0
273	6	0	0	0	0	0	0
273	7	0	0	0	0	0	0
273	8	0	0	0	0	0	0
273	9	0	0	0	0	0	0
274	0	0	0	0	0	0	0
274	1	0	0	0	0	0	0
274	2	0	0	0	0	0	0
274	3	0	0	0	0	0	0
274	4	0	0	0	0	0	0
274	5	0	0	0	0	0	0
274	6	0	0	0	0	0	0
274	7	0	0	0	0	0	0
274	8	0	0	0	0	0	0
274	9	0	0	0	0	0	0
275	0	0	0	0	0	0	0
275	1	0	0	0	0	0	0
275	2	0	0	0	0	0	0
275	3	0	0	0	0	0	0
275	4	0	0	0	0	0	0
275	5	0	0	0	0	0	0
275	6	0	0	0	0	0	0
275	7	0	0	0	0	0	0
275	8	0	0	0	0	0	0
275	9	0	0	0	0	0	0
276	0	0	0	0	0	0	0
276	1	0	0	0	0	0	0
276	2	0	0	0	0	0	0
276	3	0	0	0	0	0	0
276	4	0	0	0	0	0	0
276	5	0	0	0	0	0	0
276	6	0	0	0	0	0	0
276	7	0	0	0	0	0	0
276	8	0	0	0	0	0	0
276	9	0	0	0	0	0	0
277	0	0	0	0	0	0	0
277	1	0	0	0	0	0	0
277	2	0	0	0	0	0	0
277	3	0	0	0	0	0	0
277	4	0	0	0	0	0	0
277	5	0	0	0	0	0	0
277	6	0	0	0	0	0	0
277	7	0	0	0	0	0	0
277	8	0	0	0	0	0	0
277	9	0	0	0	0	0	0
278	0	0	0	0	0	0	0
278	1	0	0	0	0	0	0
278	2	0	0	0	0	0	0
278	3	0	0	0	0	0	0
278	4	0	0	0	0	0	0
278	5	0	0	0	0	0	0
278	6	0	0	0	0	0	0
278	7	0	0	0	0	0	0
278	8	0	0	0	0	0	0
278	9	0	0	0	0	0	0
279	0	0	0	0	0	0	0
279	1	0	0	0	0	0	0
279	2	0	0	0	0	0	0
279	3	0	0	0	0	0	0
279	4	0	0	0	0	0	0
279	5	0	0	0	0	0	0
279	6	0	0	0	0	0	0
279	7	0	0	0	0	0	0
279	8	0	0	0	0	0	0
279	9	0	0	0	0	0	0
280	0	0	0	0	0	0	0
280	1	0	0	0	0	0	0
280	2	0	0	0	0	0	0
280	3	0	0	0	0	0	0
280	4	0	0	0	0	0	0
280	5	0	0	0	0	0	0
280	6	0	0	0	0	0	0
280	7	0	0	0	0	0	0
280	8	0	0	0	0	0	0
280	9	0	0	0	0	0	0
281	0	0	0	0	0	0	0
281	1	0	0	0	0	0	0
281	2	0	0	0	0	0	0
281	3	0	0	0	0	0	0
281	4	0	0	0	0	0	0
281	5	0	0	0	0	0	0
281	6	0	0	0	0	0	0
281	7	0	0	0	0	0	0
281	8	0	0	0	0	0	0
281	9	0	0	0	0	0	0
282	0	0	0	0	0	0	0
282	1	0	0	0	0	0	0
282	2	0	0	0	0	0	0
282	3	0	0	0	0	0	0
282	4	0	0	0	0	0	0
282	5	0	0	0	0	0	0
282	6	0	0	0	0	0	0
282	7	0	0	0	0	0	0
282	8	0	0	0	0	0	0
282	9	0	0	0	0	0	0
283	0	0	0	0	0	0	0
283	1	0	0	0	0	0	0
283	2	0	0	0	0	0	0
283	3	0	0	0	0	0	0
283	4	0	0	0	0	0	0
283	5	0	0	0	0	0	0
283	6	0	0	0	0	0	0
283	7	0	0	0	0	0	0
283	8	0	0	0	0	0	0
283	9	0	0	0	0	0	0
284	0	0	0	0	0	0	0
284	1	0	0	0	0	0	0
284	2	0	0	0	0	0	0
284	3	0	0	0	0	0	0
284	4	0	0	0	0	0	0
284	5	0	0	0	0	0	0
284	6	0	0	0	0	0	0
284	7	0	0	0	0	0	0
284	8	0	0	0	0	0	0
284	9	0	0	0	0	0	0
285	0	0	0	0	0	0	0
285	1	0	0	0	0	0	0
285	2	0	0	0	0	0	0
285	3	0	0	0	0	0	0
285	4	0	0	0	0	0	0
285	5	0	0	0	0	0	0
285	6	0	0	0	0	0	0
285	7	0	0	0	0	0	0
285	8	0	0	0	0	0	0
285	9	0	0	0	0	0	0
286	0	0	0	0	0	0	0
286	1	0	0	0	0	0	0
286	2	0	0	0	0	0	0
286	3	0	0	0	0	0	0
286	4	0	0	0	0	0	0
286	5	0	0	0	0	0	0
286	6	0	0	0	0	0	0
286	7	0	0	0	0	0	0
286	8	0	0	0	0	0	0
286	9	0	0	0	0	0	0
287	0	0	0	0	0	0	0
287	1	0	0	0	0	0	0
287	2	0	0	0	0	0	0
287	3	0	0	0	0	0	0
287	4	0	0	0	0	0	0
287	5	0	0	0	0	0	0
287	6	0	0	0	0	0	0
287	7	0	0	0	0	0	0
287	8	0	0	0	0	0	0
287	9	0	0	0	0	0	0
288	0	0	0	0	0	0	0
288	1	0	0	0	0	0	0
288	2	0	0	0	0	0	0
288	3	0	0	0	0	0	0
288	4	0	0	0	0	0	0
288	5	0	0	0	0	0	0
288	6	0	0	0	0	0	0
288	7	0	0	0	0	0	0
288	8	0	0	0	0	0	0
288	9	0	0	0	0	0	0
289	0	0	0	0	0	0	0
289	1	0	0	0	0	0	0
289	2	0	0	0	0	0	0
289	3	0	0	0	0	0	0
289	4	0	0	0	0	0	0
289	5	0	0	0	0	0	0
289	6	0	0	0	0	0	0
289	7	0	0	0	0	0	0
289	8	0	0	0	0	0	0
289	9	0	0	0	0	0	0
290	0	0	0	0	0	0	0
290	1	0	0	0	0	0	0
290	2	0	0	0	0	0	0
290	3	0	0	0	0	0	0
290	4	0	0	0	0	0	0
290	5	0	0	0	0	0	0
290	6	0	0	0	0	0	0
290	7	0	0	0	0	0	0
290	8	0	0	0	0	0	0
290	9	0	0	0	0	0	0
291	0	0	0	0	0	0	0
291	1	0	0	0	0	0	0
291	2	0	0	0	0	0	0
291	3	0	0	0	0	0	0
291	4	0	0	0	0	0	0
291	5	0	0	0	0	0	0
291	6	0	0	0	0	0	0
291	7	0	0	0	0	0	0
291	8	0	0	0	0	0	0
291	9	0	0	0	0	0	0
292	0	0	0	0	0	0	0
292	1	0	0	0	0	0	0
292	2	0	0	0	0	0	0
292	3	0	0	0	0	0	0
292	4	0	0	0	0	0	0
292	5	0	0	0	0	0	0
292	6	0	0	0	0	0	0
292	7	0	0	0	0	0	0
292	8	0	0	0	0	0	0
292	9	0	0	0	0	0	0
293	0	0	0	0	0	0	0
293	1	0	0	0	0	0	0
293	2	0	0	0	0	0	0
293	3	0	0	0	0	0	0
293	4	0	0	0	0	0	0
293	5	0	0	0	0	0	0
293	6	0	0	0	0	0	0
293	7	0	0	0	0	0	0
293	8	0	0	0	0	0	0
293	9	0	0	0	0	0	0
294	0	0	0	0	0	0	0
294	1	0	0	0	0	0	0
294	2	0	0	0	0	0	0
294	3	0	0	0	0	0	0
294	4	0	0	0	0	0	0
294	5	0	0	0	0	0	0
294	6	0	0	0	0	0	0
294	7	0	0	0	0	0	0
294	8	0	0	0	0	0	0
294	9	0	0	0	0	0	0
295	0	0	0	0	0	0	0
295	1	0	0	0	0	0	0
295	2	0	0	0	0	0	0
295	3	0	0	0	0	0	0
295	4	0	0	0	0	0	0
295	5	0	0	0	0	0	0
295	6	0	0	0	0	0	0
295	7	0	0	0	0	0	0
295	8	0	0	0	0	0	0
295	9	0	0	0	0	0	0
296	0	0	0	0	0	0	0
296	1	0	0	0	0	0	0
296	2	0	0	0	0	0	0
296	3	0	0	0	0	0	0
296	4	0	0	0	0	0	0
296	5	0	0	0	0	0	0
296	6	0	0	0	0	0	0
296	7	0	0	0	0	0	0
296	8	0	0	0	0	0	0
296	9	0	0	0	0	0	0
297	0	0	0	0	0	0	0
297	1	0	0	0	0	0	0
297	2	0	0	0	0	0	0
297	3	0	0	0	0	0	0
297	4	0	0	0	0	0	0
297	5	0	0	0	0	0	0
297	6	0	0	0	0	0	0
297	7	0	0	0	0	0	0
297	8	0	0	0	0	0	0
297	9	0	0	0	0	0	0
298	0	0	0	0	0	0	0
298	1	0	0	0	0	0	0
298	2	0	0	0	0	0	0
298	3	0	0	0	0	0	0
298	4	0	0	0	0	0	0
298	5	0	0	0	0	0	0
298	6	0	0	0	0	0	0
298	7	0	0	0	0	0	0
298	8	0	0	0	0	0	0
298	9	0	0	0	0	0	0
299	0	0	0	0	0	0	0
299	1	0	0	0	0	0	0
299	2	0	0	0	0	0	0
299	3	0	0	0	0	0	0
299	4	0	0	0	0	0	0
299	5	0	0	0	0	0	0
299	6	0	0	0	0	0	0
299	7	0	0	0	0	0	0
299	8	0	0	0	0	0	0
299	9	0	0	0	0	0	0
300	0	0	0	0	0	0	0
300	1	0	0	0	0	0	0
300	2	0	0	0	0	0	0
300	3	0	0	0	0	0	0
300	4	0	0	0	0	0	0
300	5	0	0	0	0	0	0
300	6	0	0	0	0	0	0
300	7	0	0	0	0	0	0
300	8	0	0	0	0	0	0
300	9	0	0	0	0	0	0
301	0	0	0	0	0	0	0
301	1	0	0	0	0	0	0
301	2	0	0	0	0	0	0
301	3	0	0	0	0	0	0
301	4	0	0	0	0	0	0
301	5	0	0	0	0	0	0
301	6	0	0	0	0	0	0
301	7	0	0	0	0	0	0
301	8	0	0	0	0	0	0
301	9	0	0	0	0	0	0
302	0	0	0	0	0	0	0
302	1	0	0	0	0	0	0
302	2	0	0	0	0	0	0
302	3	0	0	0	0	0	0
302	4	0	0	0	0	0	0
302	5	0	0	0	0	0	0
302	6	0	0	0	0	0	0
302	7	0	0	0	0	0	0
302	8	0	0	0	0	0	0
302	9	0	0	0	0	0	0
303	0	0	0	0	0	0	0
303	1	0	0	0	0	0	0
303	2	0	0	0	0	0	0
303	3	0	0	0	0	0	0
303	4	0	0	0	0	0	0
303	5	0	0	0	0	0	0
303	6	0	0	0	0	0	0
303	7	0	0	0	0	0	0
303	8	0	0	0	0	0	0
303	9	0	0	0	0	0	0
304	0	0	0	0	0	0	0
304	1	0	0	0	0	0	0
304	2	0	0	0	0	0	0
304	3	0	0	0	0	0	0
304	4	0	0	0	0	0	0
304	5	0	0	0	0	0	0
304	6	0	0	0	0	0	0
304	7	0	0	0	0	0	0
304	8	0	0	0	0	0	0
304	9	0	0	0	0	0	0
305	0	0	0	0	0	0	0
305	1	0	0	0	0	0	0
305	2	0	0	0	0	0	0
305	3	0	0	0	0	0	0
305	4	0	0	0	0	0	0
305	5	0	0	0	0	0	0
305	6	0	0	0	0	0	0
305	7	0	0	0	0	0	0
305	8	0	0	0	0	0	0
305	9	0	0	0	0	0	0
306	0	0	0	0	0	0	0
306	1	0	0	0	0	0	0
306	2	0	0	0	0	0	0
306	3	0	0	0	0	0	0
306	4	0	0	0	0	0	0
306	5	0	0	0	0	0	0
306	6	0	0	0	0	0	0
306	7	0	0	0	0	0	0
306	8	0	0	0	0	0	0
306	9	0	0	0	0	0	0
307	0	0	0	0	0	0	0
307	1	0	0	0	0	0	0
307	2	0	0	0	0	0	0
307	3	0	0	0	0	0	0
307	4	0	0	0	0	0	0
307	5	0	0	0	0	0	0
307	6	0	0	0	0	0	0
307	7	0	0	0	0	0	0
307	8	0	0	0	0	0	0
307	9	0	0	0	0	0	0
308	0	0	0	0	0	0	0
308	1	0	0	0	0	0	0
308	2	0	0	0	0	0	0
308	3	0	0	0	0	0	0
308	4	0	0	0	0	0	0
308	5	0	0	0	0	0	0
308	6	0	0	0	0	0	0
308	7	0	0	0	0	0	0
308	8	0	0	0	0	0	0
308	9	0	0	0	0	0	0
309	0	0	0	0	0	0	0
309	1	0	0	0	0	0	0
309	2	0	0	0	0	0	0
309	3	0	0	0	0	0	0
309	4	0	0	0	0	0	0
309	5	0	0	0	0	0	0
309	6	0	0	0	0	0	0
309	7	0	0	0	0	0	0
309	8	0	0	0	0	0	0
309	9	0	0	0	0	0	0
310	0	0	0	0	0	0	0
310	1	0	0	0	0	0	0
310	2	0	0	0	0	0	0
310	3	0	0	0	0	0	0
310	4	0	0	0	0	0	0
310	5	0	0	0	0	0	0
310	6	0	0	0	0	0	0
310	7	0	0	0	0	0	0
310	8	0	0	0	0	0	0
310	9	0	0	0	0	0	0
311	0	0	0	0	0	0	0
311	1	0	0	0	0	0	0
311	2	0	0	0	0	0	0
311	3	0	0	0	0	0	0
311	4	0	0	0	0	0	0
311	5	0	0	0	0	0	0
311	6	0	0	0	0	0	0
311	7	0	0	0	0	0	0
311	8	0	0	0	0	0	0
311	9	0	0	0	0	0	0
312	0	0	0	0	0	0	0
312	1	0	0	0	0	0	0
312	2	0	0	0	0	0	0
312	3	0	0	0	0	0	0
312	4	0	0	0	0	0	0
312	5	0	0	0	0	0	0
312	6	0	0	0	0	0	0
312	7	0	0	0	0	0	0
312	8	0	0	0	0	0	0
312	9	0	0	0	0	0	0
313	0	0	0	0	0	0	0
313	1	0	0	0	0	0	0
313	2	0	0	0	0	0	0
313	3	0	0	0	0	0	0
313	4	0	0	0	0	0	0
313	5	0	0	0	0	0	0
313	6	0	0	0	0	0	0
313	7	0	0	0	0	0	0
313	8	0	0	0	0	0	0
313	9	0	0	0	0	0	0
314	0	0	0	0	0	0	0
314	1	0	0	0	0	0	0
314	2	0	0	0	0	0	0
314	3	0	0	0	0	0	0
314	4	0	0	0	0	0	0
314	5	0	0	0	0	0	0
314	6	0	0	0	0	0	0
314	7	0	0	0	0	0	0
314	8	0	0	0	0	0	0
314	9	0	0	0	0	0	0
315	0	0	0	0	0	0	0
315	1	0	0	0	0	0	0
315	2	0	0	0	0	0	0
315	3	0	0	0	0	0	0
315	4	0	0	0	0	0	0
315	5	0	0	0	0	0	0
315	6	0	0	0	0	0	0
315	7	0	0	0	0	0	0
315	8	0	0	0	0	0	0
315	9	0	0	0	0	0	0
316	0	0	0	0	0	0	0
316	1	0	0	0	0	0	0
316	2	0	0	0	0	0	0
316	3	0	0	0	0	0	0
316	4	0	0	0	0	0	0
316	5	0	0	0	0	0	0
316	6	0	0	0	0	0	0
316	7	0	0	0	0	0	0
316	8	0	0	0	0	0	0
316	9	0	0	0	0	0	0
317	0	0	0	0	0	0	0
317	1	0	0	0	0	0	0
317	2	0	0	0	0	0	0
317	3	0	0	0	0	0	0
317	4	0	0	0	0	0	0
317	5	0	0	0	0	0	0
317	6	0	0	0	0	0	0
317	7	0	0	0	0	0	0
317	8	0	0	0	0	0	0
317	9	0	0	0	0	0	0
318	0	0	0	0	0	0	0
318	1	0	0	0	0	0	0
318	2	0	0	0	0	0	0
318	3	0	0	0	0	0	0
318	4	0	0	0	0	0	0
318	5	0	0	0	0	0	0
318	6	4.58264	2.54144	-14.3174	0	0	0
318	7	4.88146	2.69394	-17.9704	0	0	0
318	8	6.43938	3.09886	-18.2111	0	0	0
318	9	6.31028	2.98648	-18.3856	0	0	0
319	0	6.34664	2.89685	-19.6051	0	0	0
319	1	7.54104	4.10051	-20.5434	0	0	0
319	2	7.51504	2.6752	-23.4259	0	0	0
319	3	8.77569	3.05815	-23.6764	0	0	0
319	4	9.08436	3.38932	-26.1906	0	0	0
319	5	7.86927	1.45315	-27.6067	0	0	0
319	6	2.40514	0.547932	-31.5736	0	0	0
319	7	-1.77198	-0.087026	-38.7493	0	0	0
319	8	-3.71281	0.902654	-43.3697	0	0	0
319	9	-6.79765	0.667874	-47.657	0	0	0
320	0	-7.56575	0.576415	-50.6234	0	0	0
320	1	-8.54797	0.8803	-55.9355	0	0	0
320	2	-9.14534	0.455028	-59.1616	0	0	0
320	3	-9.52431	1.00558	-64.0352	0	0	0
320	4	-10.5436	1.09067	-67.9549	0	0	0
320	5	-11.5549	1.34942	-71.791	0	0	0
320	6	-12.9366	1.85339	-76.2326	0	0	0
320	7	-14.873	2.06525	-81.3779	0	0	0
320	8	-16.8189	2.6772	-89.1373	0	0	0
320	9	-18.784	4.37727	-93.4849	0	0	0
321	0	-19.1241	5.26247	-97.1363	0	0	0
321	1	-19.5596	5.96758	-101.482	0	0	0
321	2	-19.2494	6.54218	-105.391	0	0	0
321	3	-18.7829	6.85182	-111.039	0	0	0
321	4	-18.2903	7.11832	-116.077	0	0	0
321	5	-17.4016	6.9843	-119.033	0	0	0
321	6	-16.6569	6.87223	-123.46	0	0	0
321	7	-15.6028	7.55972	-127.362	0	0	0
321	8	-13.9851	7.7616	-131.696	0	0	0
321	9	-12.6296	7.91899	-134.988	0	0	0
322	0	-10.602	8.21083	-139.321	0	0	0
322	1	-8.92863	8.30171	-142.782	0	0	0
322	2	-7.73447	8.78878	-145.9	0	0	0
322	3	-6.12176	9.07851	-150.234	0	0	0
322	4	-5.08699	9.67696	-154.919	0	0	0
322	5	-3.45962	10.8118	-158.898	0	0	0
322	6	-2.5672	10.8548	-162.456	0	0	0
322	7	-0.614461	11.9685	-166.608	0	0	0
322	8	0.429662	12.4997	-171.291	0	0	0
322	9	1.20601	12.8535	-174.5	0	0	0
323	0	2.43229	13.8536	-178.834	0	0	0
323	1	2.70487	13.851	-185.614	0	0	0
323	2	1.02814	17.5214	-193.867	0	0	0
323	3	0.342615	21.8825	-200.1	0	0	0
323	4	2.86906	23.7964	-203.189	0	0	0
323	5	3.80581	26.6336	-210.035	0	0	0
323	6	5.51595	28.2336	-215.134	0	0	0
323	7	5.36245	31.1951	-225.557	0	0	0
323	8	4.74252	35.097	-229.26	0	0	0
323	9	5.67112	37.3075	-237.588	0	0	0
324	0	5.73766	41.474	-244.162	0	0	0
324	1	7.6134	44.0452	-253.518	0	0	0
324	2	8.56232	46.0164	-260.369	0	0	0
324	3	9.12854	47.8985	-267.303	0	0	0
324	4	10.5154	48.3173	-273.902	0	0	0
324	5	12.1857	51.0873	-281.524	0	0	0
324	6	13.9983	52.1095	-287.15	0	0	0
324	7	15.2525	52.108	-294.802	0	0	0
324	8	17.3429	53.776	-299.027	0	0	0
324	9	19.2097	53.3751	-304.847	0	0	0
325	0	20.6421	54.2826	-309.702	0	0	0
325	1	23.1002	54.8182	-313.416	0	0	0
325	2	24.5943	53.8179	-318.637	0	0	0
325	3	27.2747	55.4213	-324.953	0	0	0
325	4	29.4529	55.0462	-329.114	0	0	0
325	5	30.9464	55.1335	-332.147	0	0	0
325	6	34.0597	55.5363	-337.6	0	0	0
325	7	35.7957	54.8262	-341.597	0	0	0
325	8	37.2604	54.8912	-347.506	0	0	0
325	9	40.8312	54.1448	-351.223	0	0	0
326	0	41.1634	53.4743	-354.711	0	0	0
326	1	44.0251	52.924	-359.736	0	0	0
326	2	44.4301	51.0522	-366.109	0	0	0
326	3	45.8806	50.4096	-372.802	0	0	0
326	4	47.712	48.6335	-378.725	0	0	0
326	5	47.6636	47.8939	-386.221	0	0	0
326	6	49.626	46.8946	-390.304	0	0	0
326	7	50.0671	44.7565	-398.42	0	0	0
326	8	51.3687	44.0022	-403.116	0	0	0
326	9	52.7164	41.8214	-410.615	0	0	0
327	0	52.8787	39.976	-416.029	0	0	0
327	1	54.2242	38.5528	-422.56	0	0	0
327	2	54.8547	36.527	-427.1	0	0	0
327	3	55.2446	35.5661	-434.595	0	0	0
327	4	56.6361	33.4998	-442.092	0	0	0
327	5	57.8612	31.3665	-447.238	0	0	0
327	6	59.0508	29.9206	-453.164	0	0	0
327	7	59.8739	27.8297	-459.014	0	0	0
327	8	61.2456	26.5179	-465.108	0	0	0
327	9	62.3563	24.4527	-469.558	0	0	0
328	0	63.7059	22.9661	-475.828	0	0	0
328	1	65.211	21.1648	-481.756	0	0	0
328	2	65.712	19.2772	-485.511	0	0	0
328	3	66.5094	18.0529	-490.043	0	0	0
328	4	67.5073	16.8065	-494.141	0	0	0
328	5	68.4245	15.0749	-498.677	0	0	0
328	6	68.9162	14.0961	-502.076	0	0	0
328	7	69.5893	12.4979	-506.177	0	0	0
328	8	69.56	11.1826	-509.931	0	0	0
328	9	69.9126	10.9355	-512.11	0	0	0
329	0	70.6669	9.60176	-515.947	0	0	0
329	1	70.9426	8.80033	-519.258	0	0	0
329	2	71.8897	7.3481	-530.852	0	0	0
329	3	72.8005	3.68098	-537.237	0	0	0
329	4	73.8803	1.90053	-543.959	0	0	0
329	5	75.9596	-1.69678	-548.244	0	0	0
329	6	78.724	-5.88819	-552.878	0	0	0
329	7	79.5184	-7.37926	-560.379	0	0	0
329	8	84.6209	-10.4981	-562.367	0	0	0
329	9	86.6008	-11.1208	-568.979	0	0	0
330	0	90.0439	-12.9325	-570.27	0	0	0
330	1	92.1552	-13.5097	-574.79	0	0	0
330	2	95.7078	-14.527	-579.471	0	0	0
330	3	98.211	-14.4559	-582.675	0	0	0
330	4	99.6697	-14.8105	-585.8	0	0	0
330	5	102.613	-16.071	-587.357	0	0	0
330	6	101.906	-15.7679	-589.886	0	0	0
330	7	104.099	-17.1416	-594.666	0	0	0
330	8	104.008	-16.2169	-600.501	0	0	0
330	9	104.178	-16.8212	-604.07	0	0	0
331	0	105.152	-18.1773	-606.432	0	0	0
331	1	104.002	-17.6077	-610.79	0	0	0
331	2	103.007	-19.1478	-613.682	0	0	0
331	3	103.311	-18.6645	-619.605	0	0	0
331	4	103.007	-18.8453	-623.004	0	0	0
331	5	102.796	-21.0267	-627.209	0	0	0
331	6	103.076	-20.4975	-629.99	0	0	0
331	7	101.932	-22.3497	-633.236	0	0	0
331	8	103.481	-23.1056	-637.677	0	0	0
331	9	103.852	-22.7769	-642.024	0	0	0
332	0	103.424	-24.6679	-645.269	0	0	0
332	1	105.359	-25.5759	-648.312	0	0	0
332	2	104.751	-26.1629	-651.545	0	0	0
332	3	105.337	-27.3882	-656.172	0	0	0
332	4	104.331	-27.8124	-657.402	0	0	0
332	5	105.131	-30.1272	-663.516	0	0	0
332	6	106.611	-29.6832	-666.638	0	0	0
332	7	104.653	-29.9842	-671.533	0	0	0
332	8	106.534	-32.7366	-674.51	0	0	0
332	9	105.877	-31.6127	-680.776	0	0	0
333	0	105.922	-32.9959	-685.666	0	0	0
333	1	106.817	-33.24	-689.147	0	0	0
333	2	105.342	-32.915	-691.157	0	0	0
333	3	107.521	-34.9597	-697.17	0	0	0
333	4	107.162	-32.48	-701.505	0	0	0
333	5	106.832	-32.9766	-706.474	0	0	0
333	6	108.695	-33.9969	-710.217	0	0	0
333	7	108.514	-31.1601	-714.72	0	0	0
333	8	109.065	-32.3223	-717.949	0	0	0
333	9	109.086	-30.5075	-721.503	0	0	0
334	0	109.057	-29.7348	-724.108	0	0	0
334	1	109.193	-30.0968	-729.163	0	0	0
334	2	110.138	-27.6791	-733.657	0	0	0
334	3	109.41	-26.6264	-738.622	0	0	0
334	4	109.579	-26.6501	-741.144	0	0	0
334	5	110.457	-24.6803	-746.518	0	0	0
334	6	109.001	-23.4919	-748.873	0	0	0
334	7	109.689	-22.8044	-753.998	0	0	0
334	8	109.582	-21.8773	-757.213	0	0	0
334	9	108.962	-21.1724	-758.08	0	0	0
335	0	108.479	-20.8951	-764.877	0	0	0
335	1	109.052	-19.3213	-767.298	0	0	0
335	2	108.104	-18.4014	-773.307	0	0	0
335	3	108.577	-18.2251	-776.698	0	0	0
335	4	108.711	-16.9227	-781.387	0	0	0
335	5	107.663	-16.221	-782.869	0	0	0
335	6	107.495	-15.7162	-786.96	0	0	0
335	7	107.08	-14.9263	-791.225	0	0	0
335	8	106.319	-14.3754	-793.838	0	0	0
335	9	105.869	-14.4951	-798.373	0	0	0
336	0	104.685	-13.459	-800.465	0	0	0
336	1	103.967	-12.58	-803.598	0	0	0
336	2	103.166	-12.4774	-807.782	0	0	0
336	3	103.373	-10.3729	-812.901	0	0	0
336	4	102.753	-10.5784	-815.347	0	0	0
336	5	102.959	-10.0269	-818.39	0	0	0
336	6	102	-8.61411	-819.862	0	0	0
336	7	101.503	-8.19919	-823.607	0	0	0
336	8	101.066	-6.89341	-826.123	0	0	0
336	9	100.055	-7.14656	-828.661	0	0	0
337	0	99.4168	-6.32883	-831.097	0	0	0
337	1	98.6856	-5.66901	-832.838	0	0	0
337	2	97.2308	-5.87958	-834.073	0	0	0
337	3	96.2465	-4.95198	-836.077	0	0	0
337	4	95.3446	-4.80387	-838.433	0	0	0
337	5	94.6689	-4.29813	-840.527	0	0	0
337	6	93.9645	-4.14794	-842.272	0	0	0
337	7	92.8402	-4.15441	-842.805	0	0	0
337	8	92.0696	-4.0026	-843.596	0	0	0
337	9	91.6041	-4.07277	-844.993	0	0	0
338	0	91.2412	-3.67669	-847.87	0	0	0
338	1	90.7646	-4.07808	-847.527	0	0	0
338	2	90.3226	-4.03807	-848.404	0	0	0
338	3	89.2691	-4.39805	-848.243	0	0	0
338	4	89.1843	-4.46651	-848.944	0	0	0
338	5	88.1301	-4.82599	-848.783	0	0	0
338	6	87.7367	-4.82741	-849.57	0	0	0
338	7	87.3811	-4.65301	-849.662	0	0	0
338	8	86.1888	-5.79081	-848.899	0	0	0
338	9	85.9467	-5.63504	-847.507	0	0	0
339	0	85.0674	-5.57421	-848.475	0	0	0
339	1	84.5545	-6.52923	-847.618	0	0	0
339	2	84.3394	-6.70626	-846.58	0	0	0
339	3	83.7584	-7.50944	-846.332	0	0	0
339	4	82.8827	-7.71002	-844.777	0	0	0
339	5	82.2568	-8.4019	-843.834	0	0	0
339	6	81.5041	-9.48871	-842.283	0	0	0
339	7	81.0627	-9.86585	-841.6	0	0	0
339	8	80.7577	-10.9109	-839.523	0	0	0
339	9	79.9082	-11.7326	-837.886	0	0	0
340	0	79.4419	-12.4443	-835.462	0	0	0
340	1	79.0388	-13.267	-834.603	0	0	0
340	2	78.2828	-14.3758	-831.577	0	0	0
340	3	78.0139	-15.0628	-830.106	0	0	0
340	4	77.5138	-15.8182	-828.206	0	0	0
340	5	76.9255	-16.7756	-826.219	0	0	0
340	6	76.5653	-17.5949	-822.662	0	0	0
340	7	75.9401	-18.2171	-821.195	0	0	0
340	8	75.9585	-19.3264	-819.035	0	0	0
340	9	75.5757	-20.1907	-816.61	0	0	0
341	0	75.2426	-20.8335	-814.182	0	0	0
341	1	74.6659	-21.8779	-812.198	0	0	0
341	2	74.5069	-22.5192	-809.421	0	0	0
341	3	74.3421	-23.3621	-807.084	0	0	0
341	4	73.784	-24.471	-804.753	0	0	0
341	5	73.4268	-24.8456	-801.973	0	0	0
341	6	72.7487	-24.7573	-799.37	0	0	0
341	7	73.2906	-26.4192	-796.247	0	0	0
341	8	71.2862	-26.3138	-794.179	0	0	0
341	9	69.6886	-27.1147	-791.418	0	0	0
342	0	73.012	-27.9235	-789.134	0	0	0
342	1	70.9661	-28.6591	-786.024	0	0	0
342	2	69.6405	-29.2603	-781.603	0	0	0
342	3	71.3021	-29.6565	-780.639	0	0	0
342	4	69.1083	-29.9048	-778.139	0	0	0
342	5	69.7367	-30.6762	-774.749	0	0	0
342	6	69.38	-30.8753	-772.404	0	0	0
342	7	68.4185	-31.0783	-770.329	0	0	0
342	8	68.63	-31.6959	-767.112	0	0	0
342	9	67.9791	-31.5431	-765.031	0	0	0
343	0	67.6531	-32.182	-763.129	0	0	0
343	1	67.1804	-32.2489	-759.74	0	0	0
343	2	66.5915	-32.0942	-758.44	0	0	0
343	3	66.1831	-32.3823	-754.618	0	0	0
343	4	65.3758	-32.1834	-752.275	0	0	0
343	5	65.0901	-32.0262	-749.58	0	0	0
343	6	64.3948	-32.0935	-748.368	0	0	0
343	7	63.8275	-31.8049	-745.5	0	0	0
343	8	63.0605	-31.4525	-743.765	0	0	0
343	9	62.8271	-31.2514	-739.673	0	0	0
344	0	62.4578	-31.2525	-738.462	0	0	0
344	1	61.5567	-31.0531	-736.467	0	0	0
344	2	61.6483	-30.6291	-734.548	0	0	0
344	3	60.6801	-30.255	-733.078	0	0	0
344	4	60.441	-30.01	-730.729	0	0	0
344	5	60.006	-29.6999	-728.294	0	0	0
344	6	59.3246	-29.4127	-726.3	0	0	0
344	7	58.6361	-28.7679	-726.04	0	0	0
344	8	58.2475	-28.7238	-722.997	0	0	0
344	9	57.4808	-28.258	-719.518	0	0	0
345	0	56.7075	-27.5269	-718.65	0	0	0
345	1	56.1597	-27.307	-716.74	0	0	0
345	2	55.1678	-26.6433	-714.83	0	0	0
345	3	54.6594	-26.1997	-712.743	0	0	0
345	4	53.8017	-25.7777	-711.79	0	0	0
345	5	52.858	-24.7608	-708.307	0	0	0
345	6	52.1073	-24.0287	-706.654	0	0	0
345	7	51.1423	-23.6756	-704.919	0	0	0
345	8	50.7414	-23.0996	-703.877	0	0	0
345	9	50.567	-22.72	-701.524	0	0	0
346	0	49.7752	-22.2344	-700.399	0	0	0
346	1	48.9842	-21.593	-697.964	0	0	0
346	2	48.7901	-21.1716	-696.309	0	0	0
346	3	48.0535	-20.2159	-695.09	0	0	0
346	4	48.032	-19.9498	-694.307	0	0	0
346	5	47.3504	-19.3942	-692.045	0	0	0
346	6	46.6709	-18.8855	-690.22	0	0	0
346	7	46.3001	-18.7988	-689.269	0	0	0
346	8	45.6387	-18.1555	-686.832	0	0	0
346	9	45.3544	-17.7123	-685.789	0	0	0
347	0	44.7371	-17.2675	-684.311	0	0	0
347	1	44.1025	-16.9146	-682.487	0	0	0
347	2	43.5585	-16.5161	-679.007	0	0	0
347	3	42.4995	-16.0756	-678.319	0	0	0
347	4	42.1716	-15.8737	-676.058	0	0	0
347	5	41.4462	-15.3879	-674.408	0	0	0
347	6	41.2276	-14.9868	-673.189	0	0	0
347	7	40.6366	-14.7431	-671.366	0	0	0
347	8	40.113	-14.6342	-669.632	0	0	0
347	9	39.6781	-14.2346	-667.631	0	0	0
348	0	38.8832	-14.1231	-666.508	0	0	0
348	1	38.8681	-14.1643	-664.943	0	0	0
348	2	38.4547	-13.9883	-662.25	0	0	0
348	3	37.8792	-13.5687	-661.384	0	0	0
348	4	37.3836	-13.4799	-658.689	0	0	0
348	5	36.9449	-13.2121	-656.688	0	0	0
348	6	36.5082	-13.1452	-655.389	0	0	0
348	7	36.1594	-13.1015	-654.089	0	0	0
348	8	35.5068	-12.9243	-650.526	0	0	0
348	9	35.1602	-12.8572	-649.222	0	0	0
349	0	34.5486	-12.7925	-646.707	0	0	0
349	1	34.3954	-12.5918	-646.884	0	0	0
349	2	34.0277	-12.3265	-644.45	0	0	0
349	3	33.6371	-12.5694	-642.63	0	0	0
349	4	33.4682	-12.481	-640.545	0	0	0
349	5	32.9883	-12.48	-638.634	0	0	0
349	6	32.7924	-12.4138	-636.984	0	0	0
349	7	32.7094	-12.4327	-636.377	0	0	0
349	8	32.3199	-12.7429	-634.385	0	0	0
349	9	32.1285	-12.5869	-631.948	0	0	0
350	0	31.4758	-12.5879	-630.302	0	0	0
350	1	31.2814	-12.3646	-628.911	0	0	0
350	2	31.0872	-12.4537	-627.176	0	0	0
350	3	30.9816	-12.4734	-625.961	0	0	0
350	4	30.6133	-12.5181	-623.964	0	0	0
350	5	30.2732	-12.6725	-621.183	0	0	0
350	6	29.9473	-12.6496	-619.097	0	0	0
350	7	29.3769	-12.6524	-618.673	0	0	0
350	8	29.1209	-12.8493	-616.59	0	0	0
350	9	28.7304	-12.9374	-615.201	0	0	0
351	0	28.4693	-13.0923	-613.032	0	0	0
351	1	28.017	-13.2699	-611.735	0	0	0
351	2	27.561	-13.2904	-609.822	0	0	0
351	3	27.1893	-13.4695	-609.224	0	0	0
351	4	27.2589	-13.6877	-608.181	0	0	0
351	5	26.7787	-13.4421	-605.92	0	0	0
351	6	26.549	-13.7749	-603.838	0	0	0
351	7	25.8014	-13.6424	-602.279	0	0	0
351	8	25.6298	-13.9961	-600.98	0	0	0
351	9	24.9548	-13.9972	-599.942	0	0	0
352	0	24.8297	-14.2161	-598.379	0	0	0
352	1	24.328	-14.4617	-597.344	0	0	0
352	2	23.7199	-14.3967	-594.737	0	0	0
352	3	23.546	-14.24	-593.782	0	0	0
352	4	23.0853	-14.5066	-593.793	0	0	0
352	5	22.693	-14.7727	-592.929	0	0	0
352	6	22.3241	-14.7276	-591.193	0	0	0
352	7	21.9362	-14.9037	-589.37	0	0	0
352	8	21.7677	-15.1267	-588.332	0	0	0
352	9	21.178	-15.1918	-587.118	0	0	0
353	0	20.8895	-15.4366	-587.912	0	0	0
353	1	20.7163	-15.4115	-586.26	0	0	0
353	2	20.286	-15.8568	-585.137	0	0	0
353	3	19.826	-15.9698	-584.363	0	0	0
353	4	19.455	-15.6577	-582.71	0	0	0
353	5	18.9956	-16.0125	-582.632	0	0	0
353	6	18.6952	-16.2789	-581.855	0	0	0
353	7	18.2128	-16.3255	-581.08	0	0	0
353	8	17.8004	-16.48	-580.128	0	0	0
353	9	17.3871	-16.7929	-578.745	0	0	0
354	0	16.9492	-16.949	-578.23	0	0	0
354	1	16.7959	-17.0606	-578.236	0	0	0
354	2	16.2931	-17.261	-578.245	0	0	0
354	3	15.8353	-17.5287	-577.644	0	0	0
354	4	15.7514	-17.7258	-576.342	0	0	0
354	5	15.4277	-17.817	-575.477	0	0	0
354	6	14.7194	-17.8418	-575.922	0	0	0
354	7	14.6993	-17.9953	-576.624	0	0	0
354	8	14.3945	-18.2401	-576.545	0	0	0
354	9	14.1763	-18.1969	-575.763	0	0	0
355	0	13.9822	-18.0638	-575.33	0	0	0
355	1	13.7198	-18.3091	-574.729	0	0	0
355	2	13.3659	-18.3563	-575.085	0	0	0
355	3	13.1698	-18.4005	-575.437	0	0	0
355	4	13.1042	-18.4461	-575.79	0	0	0
355	5	12.403	-18.515	-574.579	0	0	0
355	6	12.1612	-18.541	-574.673	0	0	0
355	7	11.917	-18.5202	-575.289	0	0	0
355	8	11.7919	-18.8754	-575.643	0	0	0
355	9	11.5214	-18.5646	-575.208	0	0	0
356	0	10.5582	-18.7905	-575.047	0	0	0
356	1	10.6436	-18.4362	-575.482	0	0	0
356	2	11.4589	-18.3694	-575.478	0	0	0
356	3	9.93716	-18.5516	-576.977	0	0	0
356	4	10.174	-18.3947	-577.934	0	0	0
356	5	10.1319	-18.1064	-577.149	0	0	0
356	6	9.31821	-18.1763	-576.812	0	0	0
356	7	9.51427	-17.8879	-576.808	0	0	0
356	8	9.07076	-17.6709	-578.383	0	0	0
356	9	8.56301	-17.939	-578.393	0	0	0
357	0	8.6723	-17.6501	-579.261	0	0	0
357	1	8.18551	-17.4302	-579.701	0	0	0
357	2	7.72436	-17.213	-579.444	0	0	0
357	3	7.15162	-17.2379	-579.799	0	0	0
357	4	6.86144	-17.3292	-581.549	0	0	0
357	5	6.28176	-16.9337	-582.425	0	0	0
357	6	6.28286	-16.8915	-583.123	0	0	0
357	7	5.40035	-16.7602	-583.131	0	0	0
357	8	4.62959	-16.72	-584.445	0	0	0
357	9	4.73709	-16.6554	-585.58	0	0	0
358	0	3.93771	-16.7698	-586.636	0	0	0
358	1	3.87495	-16.638	-587.595	0	0	0
358	2	3.6727	-16.663	-589.081	0	0	0
358	3	2.90434	-16.8014	-589.876	0	0	0
358	4	2.59392	-16.5148	-590.573	0	0	0
358	5	2.19409	-16.6067	-591.452	0	0	0
358	6	1.70522	-16.5881	-592.94	0	0	0
358	7	1.39512	-16.657	-593.993	0	0	0
358	8	0.850686	-16.7267	-593.738	0	0	0
358	9	0.515883	-16.4427	-594.959	0	0	0
359	0	0.156495	-16.0472	-596.791	0	0	0
359	1	-0.353648	-16.0492	-597.757	0	0	0
359	2	-0.612234	-16.2076	-598.372	0	0	0
359	3	-0.750789	-16.188	-600.292	0	0	0
359	4	-1.39052	-16.2142	-600.912	0	0	0
359	5	-1.34594	-16.04	-601.522	0	0	0
359	6	-1.96524	-15.8899	-603.445	0	0	0
359	7	-2.05948	-15.9573	-604.931	0	0	0
359	8	-2.37086	-15.9815	-606.503	0	0	0
359	9	-2.69689	-15.9852	-606.421	0	0	0
360	0	-3.09423	-15.8337	-607.993	0	0	0
360	1	-3.65575	-15.5033	-608.869	0	0	0
360	2	-3.85437	-15.6623	-610.529	0	0	0
360	3	-4.0114	-15.4653	-611.667	0	0	0
360	4	-4.58244	-15.6479	-612.721	0	0	0
360	5	-4.80342	-15.3848	-613.42	0	0	0
360	6	-5.35726	-15.3687	-614.734	0	0	0
360	7	-5.82341	-15.1274	-615.783	0	0	0
360	8	-5.76171	-15.0409	-619.182	0	0	0
360	9	-6.4009	-15.1331	-619.016	0	0	0
361	0	-7.01974	-15.3147	-620.333	0	0	0
361	1	-7.68018	-15.1654	-621.994	0	0	0
361	2	-7.65522	-15.5003	-622.523	0	0	0
361	3	-7.84191	-15.1706	-625.4	0	0	0
361	4	-8.83425	-15.3318	-627.763	0	0	0
361	5	-8.43708	-15.6201	-628.461	0	0	0
361	6	-9.25349	-15.2278	-629.776	0	0	0
361	7	-9.67186	-15.6093	-630.743	0	0	0
361	8	-10.4252	-15.6596	-632.934	0	0	0
361	9	-10.7115	-15.7066	-634.853	0	0	0
362	0	-10.9357	-16.1979	-636.345	0	0	0
362	1	-11.6165	-16.0021	-637.744	0	0	0
362	2	-12.2073	-16.0972	-637.841	0	0	0
362	3	-12.5893	-15.7468	-639.671	0	0	0
362	4	-13.1392	-16.0403	-642.209	0	0	0
362	5	-13.4095	-16.0437	-644.131	0	0	0
362	6	-14.3317	-16.2713	-645.448	0	0	0
362	7	-14.6857	-16.5641	-646.418	0	0	0
362	8	-15.1535	-16.1692	-649.468	0	0	0
362	9	-15.6607	-16.3525	-650.174	0	0	0
363	0	-16.1967	-16.6433	-652.885	0	0	0
363	1	-16.7497	-16.1813	-654.889	0	0	0
363	2	-17.1472	-16.5189	-656.12	0	0	0
363	3	-17.5683	-16.3016	-657.951	0	0	0
363	4	-18.4523	-16.3534	-660.577	0	0	0
363	5	-18.8749	-16.3994	-661.021	0	0	0
363	6	-19.2708	-16.7157	-662.945	0	0	0
363	7	-19.9145	-16.6313	-664.867	0	0	0
363	8	-20.5969	-16.547	-665.921	0	0	0
363	9	-21.1685	-16.9323	-668.373	0	0	0
364	0	-21.7869	-17.115	-670.3	0	0	0
364	1	-22.4736	-17.3866	-672.227	0	0	0
364	2	-23.051	-17.3253	-673.891	0	0	0
364	3	-23.6672	-17.5081	-676.253	0	0	0
364	4	-24.1306	-17.8016	-678.441	0	0	0
364	5	-24.5696	-17.8055	-678.881	0	0	0
364	6	-25.0791	-18.2771	-680.726	0	0	0
364	7	-25.6157	-18.2579	-683.867	0	0	0
364	8	-26.1621	-18.8413	-685.536	0	0	0
364	9	-26.8251	-18.9805	-687.549	0	0	0
365	0	-27.7113	-18.7628	-688.342	0	0	0
365	1	-28.1021	-19.3905	-690.446	0	0	0
365	2	-28.8591	-19.4833	-691.677	0	0	0
365	3	-29.479	-19.3559	-694.384	0	0	0
365	4	-29.9873	-19.9591	-695.792	0	0	0
365	5	-31.1095	-19.7686	-697.372	0	0	0
365	6	-31.549	-20.1952	-698.427	0	0	0
365	7	-32.3058	-20.1567	-701.399	0	0	0
365	8	-33.0577	-20.2953	-704.283	0	0	0
365	9	-33.8083	-20.7896	-704.997	0	0	0
366	0	-34.7782	-20.7966	-708.056	0	0	0
366	1	-35.719	-21.513	-708.51	0	0	0
366	2	-36.612	-21.3424	-711.568	0	0	0
366	3	-37.2718	-21.5029	-713.409	0	0	0
366	4	-38.0437	-22.4848	-716.391	0	0	0
366	5	-38.5748	-22.0032	-718.483	0	0	0
366	6	-39.4125	-22.5408	-719.545	0	0	0
366	7	-40.0131	-22.4587	-721.645	0	0	0
366	8	-40.7417	-22.4644	-724.093	0	0	0
366	9	-41.2531	-22.6454	-724.974	0	0	0
367	0	-41.8286	-22.7409	-728.555	0	0	0
367	1	-42.6653	-23.1251	-729.615	0	0	0
367	2	-43.5683	-23.243	-730.411	0	0	0
367	3	-44.344	-23.1826	-732.685	0	0	0
367	4	-45.1225	-23.1881	-735.484	0	0	0
367	5	-45.7163	-23.593	-736.976	0	0	0
367	6	-46.5129	-23.4885	-738.989	0	0	0
367	7	-47.1084	-23.6466	-739.348	0	0	0
367	8	-48.2301	-23.811	-741.627	0	0	0
367	9	-48.9169	-23.6824	-743.551	0	0	0
368	0	-49.5814	-24.1325	-746.179	0	0	0
368	1	-50.5123	-24.1145	-747.41	0	0	0
368	2	-50.9511	-24.2513	-748.289	0	0	0
368	3	-51.8562	-24.149	-750.999	0	0	0
368	4	-52.8957	-24.4875	-752.498	0	0	0
368	5	-53.7075	-25.1145	-753.298	0	0	0
368	6	-54.481	-24.8978	-755.308	0	0	0
368	7	-55.3863	-25.259	-757.589	0	0	0
368	8	-56.3546	-25.4431	-758.56	0	0	0
368	9	-57.1903	-25.2969	-759.442	0	0	0
369	0	-58.0949	-25.7909	-761.635	0	0	0
369	1	-58.958	-25.8631	-762.868	0	0	0
369	2	-59.4849	-26.0445	-764.79	0	0	0
369	3	-60.5218	-26.228	-765.677	0	0	0
369	4	-61.4875	-26.8575	-767.787	0	0	0
369	5	-62.3036	-26.5087	-768.752	0	0	0
369	6	-63.121	-26.7354	-770.506	0	0	0
369	7	-63.918	-27.3413	-774.27	0	0	0
369	8	-64.4021	-27.0985	-773.577	0	0	0
369	9	-65.254	-27.3705	-774.808	0	0	0
370	0	-66.2462	-27.6226	-776.131	0	0	0
370	1	-67.0424	-27.7181	-778.233	0	0	0
370	2	-67.5921	-28.0353	-780.248	0	0	0
370	3	-68.5891	-27.7068	-781.912	0	0	0
370	4	-69.4373	-28.4654	-781.753	0	0	0
370	5	-70.0518	-28.6052	-781.939	0	0	0
370	6	-71.2698	-28.2593	-784.564	0	0	0
370	7	-71.7927	-28.795	-785.882	0	0	0
370	8	-72.9681	-28.3126	-787.197	0	0	0
370	9	-73.5371	-28.8068	-788.865	0	0	0
371	0	-74.4169	-28.969	-790.447	0	0	0
371	1	-75.3867	-28.5084	-791.236	0	0	0
371	2	-76.1124	-29.1591	-792.822	0	0	0
371	3	-77.1328	-28.3653	-794.305	0	0	0
371	4	-77.3036	-28.9875	-795.1	0	0	0
371	5	-78.143	-29.1055	-797.115	0	0	0
371	6	-79.6639	-28.691	-798.258	0	0	0
371	7	-79.9003	-29.497	-799.231	0	0	0
371	8	-80.7636	-28.9695	-800.282	0	0	0
371	9	-81.5359	-28.9295	-801.251	0	0	0
372	0	-81.9566	-29.0212	-802.825	0	0	0
372	1	-82.9697	-28.8082	-804.927	0	0	0
372	2	-83.4684	-29.0578	-804.849	0	0	0
372	3	-84.4004	-28.6199	-805.989	0	0	0
372	4	-84.7945	-28.6023	-806.867	0	0	0
372	5	-85.5233	-28.6506	-808.095	0	0	0
372	6	-86.207	-28.3251	-810.019	0	0	0
372	7	-86.7564	-28.4837	-810.463	0	0	0
372	8	-87.729	-27.9345	-810.992	0	0	0
372	9	-88.2312	-28.3396	-811.613	0	0	0
373	0	-88.7005	-27.7427	-813.53	0	0	0
373	1	-89.3631	-27.7483	-815.282	0	0	0
373	2	-90.1091	-27.4415	-814.852	0	0	0
373	3	-91.1911	-26.9599	-816.686	0	0	0
373	4	-91.2536	-26.8081	-816.602	0	0	0
373	5	-92.2467	-26.9466	-817.313	0	0	0
373	6	-93.0625	-26.2621	-817.836	0	0	0
373	7	-93.5264	-26.378	-818.891	0	0	0
373	8	-94.4739	-25.7849	-819.244	0	0	0
373	9	-95.2838	-25.4806	-818.727	0	0	0
374	0	-96.0317	-25.2635	-819.693	0	0	0
374	1	-96.3887	-25.1557	-821.265	0	0	0
374	2	-97.0935	-25.2707	-821.798	0	0	0
374	3	-98.3284	-24.3421	-821.19	0	0	0
374	4	-98.984	-24.2154	-822.415	0	0	0
374	5	-100.02	-24.1085	-821.467	0	0	0
374	6	-100.929	-23.2686	-822.428	0	0	0
374	7	-101.062	-23.5164	-823.83	0	0	0
374	8	-101.825	-23.3642	-823.835	0	0	0
374	9	-102.994	-22.9245	-822.622	0	0	0
375	0	-103.827	-22.7069	-821.933	0	0	0
375	1	-104.669	-22.1121	-823.329	0	0	0
375	2	-105.432	-22.0517	-823.424	0	0	0
375	3	-105.966	-21.6537	-823.688	0	0	0
375	4	-106.489	-21.2566	-823.254	0	0	0
375	5	-107.938	-21.1298	-822.134	0	0	0
375	6	-108.71	-20.8453	-822.139	0	0	0
375	7	-109.682	-20.1835	-822.23	6.71041	-5.57609	-23.9651
375	8	-110.21	-19.9871	-822.93	7.46531	-5.40404	-25.7271
375	9	-110.76	-19.6132	-822.847	7.96076	-6.00057	-28.4969
376	0	-111.441	-19.3042	-821.806	8.80595	-6.64565	-29.8113
376	1	-112.733	-19.0414	-820.594	9.38647	-6.67146	-32.1711
376	2	-113.486	-18.5346	-820.162	9.66397	-6.91592	-33.5711
376	3	-114.256	-18.1612	-820.776	10.478	-6.67913	-36.9929
376	4	-114.834	-17.6959	-820.78	11.4553	-7.10241	-38.9047
376	5	-114.956	-18.0738	-820	12.1373	-6.2478	-41.8218
376	6	-115.417	-17.1662	-818.687	13.1429	-5.7914	-43.0363
376	7	-117.73	-16.7938	-816.875	14.3283	-5.53491	-45.4316
376	8	-118.343	-16.2418	-816.265	15.3494	-4.24154	-47.3697
376	9	-118.695	-16.0417	-815.396	16.3454	-2.59543	-49.8391
377	0	-119.924	-15.8685	-815.231	14.3497	-1.19294	-54.0763
377	1	-119.855	-15.734	-813.052	8.68321	0.12066	-60.2642
377	2	-120.886	-14.8936	-810.7	2.6266	0.511579	-66.4228
377	3	-122.863	-14.5219	-809.408	-3.08217	-0.090187	-73.0926
377	4	-122.201	-14.6735	-807.836	-7.36403	-0.677291	-81.375
377	5	-123.805	-13.9005	-806.275	-10.1848	-1.86843	-86.6681
377	6	-124.223	-13.5007	-804.88	-12.4814	-2.49327	-92.4891
377	7	-123.905	-13.6103	-803.398	-13.8837	-2.94443	-98.0681
377	8	-125.093	-12.835	-801.571	-15.9978	-4.22907	-104.967
377	9	-127.16	-12.5953	-798.8	-18.1742	-5.02845	-110.912
378	0	-126.407	-12.5663	-797.135	-20.1898	-6.81932	-118.79
378	1	-127.35	-11.9461	-795.482	-22.2568	-8.19343	-124.217
378	2	-128.137	-11.7669	-792.436	-23.842	-9.68082	-128.869
378	3	-127.78	-11.4327	-789.471	-24.7689	-11.1711	-133.857
378	4	-127.97	-11.2973	-787.204	-25.1591	-11.9382	-139.067
378	5	-130.701	-10.5904	-783.822	-24.3248	-13.3079	-143.674
378	6	-130.082	-10.3197	-781.374	-23.1333	-13.7319	-147.408
378	7	-130.779	-9.80786	-778.76	-21.1179	-14.2946	-151.431
378	8	-131.698	-9.18515	-775.015	-19.0377	-14.9234	-154.94
378	9	-131.491	-9.13891	-772.138	-16.4286	-14.8971	-156.987
379	0	-131.884	-8.35829	-769.428	-13.341	-15.5108	-159.981
379	1	-133.607	-7.89463	-767.003	-9.719	-15.5532	-164.746
379	2	-133.751	-7.44483	-762.379	-5.95096	-16.0839	-166.447
379	3	-133.742	-7.12941	-758.974	-2.89008	-16.0359	-171.099
379	4	-134.797	-6.43904	-754.88	-1.85728	-18.8593	-180.06
379	5	-134.811	-6.12453	-750.436	-0.00975308	-22.6819	-185.643
379	6	-134.546	-5.7186	-747.987	3.27312	-26.2035	-194.011
379	7	-135.139	-4.89242	-744.846	4.98876	-31.1453	-203.524
379	8	-136.301	-4.42269	-739.36	8.72637	-36.0163	-210.783
379	9	-135.832	-3.86058	-734.556	11.5108	-38.8274	-218.71
380	0	-136.22	-3.41295	-730.633	14.2234	-41.2706	-224.184
380	1	-136.462	-2.74042	-726.182	16.2803	-44.2079	-235.649
380	2	-136.629	-2.26691	-720.425	17.6602	-46.8412	-241.111
380	3	-136.49	-2.0374	-715.37	19.1562	-48.6289	-250.326
380	4	-136.022	-1.2544	-711.174	21.2847	-51.0246	-256.12
380	5	-137.777	-0.496963	-704.819	21.6337	-52.3026	-262.547
380	6	-136.222	-0.0859512	-699.047	23.0653	-53.6129	-268.939
380	7	-137.191	0.517231	-693.996	24.088	-55.0689	-275.98
380	8	-136.675	0.995715	-688.668	25.7371	-56.5344	-282.031
380	9	-136.336	1.27237	-681.864	26.177	-57.0417	-287.339
381	0	-137.06	2.32311	-676.105	27.7665	-58.3728	-293.108
381	1	-135.618	2.40211	-669.904	29.416	-59.0001	-301.663
381	2	-135.5	3.23131	-663.967	29.0882	-57.9411	-306.143
381	3	-135.979	3.9948	-658.819	31.9333	-59.8752	-314.365
381	4	-133.837	3.72191	-653.749	32.5479	-58.6658	-319.871
381	5	-135.261	5.43852	-646.157	34.3285	-59.5374	-326.189
381	6	-133.334	5.09861	-638.997	37.0293	-59.223	-330.201
381	7	-133.325	6.17358	-632.534	38.0957	-57.9074	-335.657
381	8	-132.816	6.80729	-626.596	41.0111	-58.3425	-339.928
381	9	-132.256	6.84249	-618.311	42.2192	-56.2342	-344.408
382	0	-132.622	8.1858	-611.759	44.3343	-56.5345	-349.335
382	1	-131.007	8.15606	-604.86	45.6464	-55.5687	-353.389
382	2	-131.5	9.20792	-595.962	47.395	-54.9634	-358.048
382	3	-130.988	9.82078	-588.889	49.3411	-54.3797	-360.989
382	4	-129.021	9.63714	-581.294	50.4898	-53.0625	-368.435
382	5	-129.959	11.1798	-575.178	52.7437	-51.8191	-372.151
382	6	-128.824	10.6844	-566.371	53.5343	-50.5648	-378.77
382	7	-127.874	12.0327	-558.327	56.2773	-49.7217	-383.223
382	8	-127.489	12.711	-550.735	55.944	-47.6452	-388.68
382	9	-126.155	12.4839	-542.443	57.9565	-46.7785	-393.428
383	0	-125.296	13.8314	-536.144	59.1368	-45.0598	-400.323
383	1	-125.636	13.1333	-527.003	60.0919	-43.1057	-406.31
383	2	-123.244	13.9991	-519.036	62.1328	-41.6802	-411.718
383	3	-123.367	14.4085	-510.319	62.4449	-40.2737	-415.928
383	4	-121.593	14.6715	-501.843	64.0828	-38.6498	-421.031
383	5	-119.671	15.4011	-493.277	65.4716	-36.7174	-426.949
383	6	-120.527	15.8751	-486.741	66.4783	-34.3861	-433.594
383	7	-118.776	16.4512	-478.435	68.0074	-33.0031	-439.637
383	8	-117.798	16.6407	-471.105	69.3935	-30.9629	-443.85
383	9	-116.313	17.3022	-462.365	70.3789	-29.4698	-447.996
384	0	-115.357	17.5845	-453.813	72.1164	-27.8921	-453.14
384	1	-114.232	18.311	-446.906	72.6449	-25.6672	-460.973
384	2	-113.056	18.4604	-440.006	74.6871	-24.598	-466.632
384	3	-111.833	19.276	-431.268	76.5494	-23.6381	-473.256
384	4	-110.606	18.9405	-422.019	78.2039	-22.3237	-478.208
384	5	-110.162	19.3986	-413.642	79.2973	-21.4491	-484.67
384	6	-108.038	19.8412	-404.812	80.6375	-20.0901	-490.168
384	7	-107.372	19.615	-396.353	82.0379	-19.1478	-496.795
384	8	-106.484	20.4989	-387.964	82.7213	-18.5806	-500.569
384	9	-104.778	20.4947	-379.058	84.4149	-17.51	-505.966
385	0	-104.503	20.7546	-370.681	85.142	-16.9623	-511.025
385	1	-103.081	20.8851	-359.425	86.1269	-16.242	-515.765
385	2	-101.619	20.9249	-352.173	87.3173	-15.8734	-520.894
385	3	-100.473	21.942	-344.392	88.1887	-15.2403	-525.817
385	4	-99.2088	22.1369	-336.358	89.2241	-14.6517	-530.184
385	5	-97.6953	22.4636	-328.318	90.8316	-14.1781	-533.338
385	6	-96.8335	23.1893	-320.281	91.3636	-13.7404	-537.358
385	7	-93.9625	23.011	-312.327	92.086	-13.4818	-541.233
385	8	-91.9706	23.2967	-304.895	93.4051	-13.0041	-545.599
385	9	-89.2986	23.1836	-297.811	94.104	-12.8975	-550.934
386	0	-86.5327	23.1384	-290.374	95.5026	-12.5989	-556.453
386	1	-84.5006	23.245	-282.86	96.5344	-11.7	-563.848
386	2	-82.1997	22.7516	-275.869	97.597	-10.1862	-569.414
386	3	-80.3023	22.5709	-270.014	100.831	-8.83643	-577.1
386	4	-78.4262	22.4107	-264.243	101.229	-7.38376	-582.345
386	5	-76.6494	21.3642	-255.696	103.929	-5.61487	-588.361
386	6	-74.5482	21.2941	-247.919	106.919	-3.73507	-593.581
386	7	-72.8858	20.5778	-240.851	109.033	-2.58079	-600.254
386	8	-70.8538	20.4164	-236.385	111.82	-1.69201	-606.513
386	9	-69.0635	20.3233	-229.133	113.939	-0.691997	-612.478
387	0	-66.944	19.5632	-223.023	116.635	-0.245006	-617.714
387	1	-64.9303	19.3573	-217.251	118.824	0.757192	-624.003
387	2	-63.2682	18.9305	-209.132	119.795	1.10366	-628.278
387	3	-61.8745	18.0773	-203.464	121.376	2.04267	-634.115
387	4	-60.2165	17.8282	-197.608	122.575	2.45561	-641.187
387	5	-58.3181	17.3795	-191.059	123.721	2.69245	-646.49
387	6	-56.677	16.4632	-185.472	123.694	2.71346	-652.444
387	7	-54.8896	15.9894	-178.489	123.972	2.99955	-656.426
387	8	-53.7125	15.2941	-171.773	124.063	3.22047	-662.347
387	9	-51.6566	15.3122	-164.866	123.475	3.15801	-667.579
388	0	-49.3866	14.2195	-160.846	124.159	3.20118	-673.311
388	1	-47.7696	13.5693	-154.561	123.573	3.42625	-678.97
388	2	-46.2893	13.0513	-148.625	123.908	3.24872	-684.011
388	3	-45.1584	12.3119	-142.344	123.463	3.49195	-687.318
388	4	-43.9629	12.1478	-135.622	123.489	3.51424	-691.856
388	5	-42.876	11.5629	-129.428	123.848	3.29456	-696.972
388	6	-41.219	10.933	-124.102	123.413	3.34133	-701.605
388	7	-39.8261	10.5708	-119.121	124.164	3.73509	-706.48
388	8	-38.6063	10.0951	-112.664	124.793	3.55434	-708.827
388	9	-36.9013	9.75314	-107.246	124.456	3.62271	-713.077
389	0	-34.7622	9.34698	-101.652	125.693	3.46325	-717.153
389	1	-33.4405	9.13731	-98.4162	124.93	3.53472	-721.697
389	2	-31.5151	8.33077	-92.5647	125.555	3.84038	-725.519
389	3	-29.6861	8.21139	-88.8005	125.526	3.86511	-729.328
389	4	-27.7371	7.42476	-84.3463	126.172	3.72727	-731.951
389	5	-26.0858	7.48138	-79.7988	125.795	3.66492	-736.01
389	6	-24.4714	6.93753	-76.5634	126.122	3.79565	-740.659
389	7	-22.7328	6.79518	-73.6712	126.508	3.62064	-745.754
389	8	-20.653	6.29877	-68.7748	126.533	3.553	-749.268
389	9	-19.193	5.91005	-65.8876	126.946	3.73011	-753.234
390	0	-17.2296	5.83171	-62.2087	127.37	3.19826	-756.289
390	1	-16.1269	5.37524	-59.1525	127.008	3.35633	-760.808
390	2	-13.964	5.27661	-56.3439	127.627	2.64725	-764.3
390	3	-12.9055	5.01707	-54.0695	127.766	2.51641	-768.562
390	4	-11.3136	4.67258	-50.8334	127.751	1.72226	-772.054
390	5	-9.63482	4.76978	-48.3741	128.577	1.71872	-775.428
390	6	-8.68618	4.55375	-44.97	128.169	1.0597	-778.743
390	7	-7.34075	4.05358	-43.1311	128.632	0.792379	-782.679
390	8	-6.32517	3.95084	-39.9834	128.4	0.266103	-786.072
390	9	-5.48594	3.66764	-38.8448	128.426	-0.0857009	-790.349
391	0	-4.4265	3.58835	-35.5227	128.29	-0.921645	-793.021
391	1	-3.16809	3.52875	-33.4182	127.902	-1.07505	-796.094
391	2	-1.84441	3.24767	-31.0567	127.504	-1.26849	-799.542
391	3	-0.217604	3.12226	-29.9115	127.289	-1.88392	-802.956
391	4	1.59247	2.88825	-28.674	127.234	-2.05946	-806.006
391	5	3.09816	2.45051	-26.6625	126.944	-2.29786	-809.027
391	6	4.30944	2.30032	-25.8667	126.455	-2.44959	-811.119
391	7	5.71973	2.17261	-24.7243	125.99	-2.77644	-813.887
391	8	6.80136	1.88883	-23.8458	125.849	-3.06182	-816.414
391	9	7.77033	1.76204	-22.7907	125.316	-3.14608	-819.793
392	0	7.9723	1.36571	-21.1386	125.131	-3.54091	-821.891
392	1	6.75903	1.01057	-18.5373	124.427	-3.53518	-824.739
392	2	5.62095	1.01121	-14.5344	124.056	-3.44604	-825.601
392	3	4.78134	1.01355	-12.4467	123.698	-3.75072	-828.46
392	4	3.30445	0.726007	-10.3692	123.056	-3.85706	-830.549
392	5	0	0	0	122.876	-4.1855	-832.367
392	6	0	0	0	122.111	-4.26789	-834.255
392	7	0	0	0	121.465	-4.28674	-836.447
392	8	0	0	0	120.94	-4.4816	-837.732
392	9	0	0	0	119.951	-4.34303	-839.296
393	0	0	0	0	119.551	-5.06662	-841.456
393	1	0	0	0	118.954	-5.01842	-842.768
393	2	0	0	0	118.231	-5.23547	-843.113
393	3	0	0	0	117.272	-5.29522	-844.303
393	4	0	0	0	116.501	-5.73132	-845.346
393	5	0	0	0	115.799	-6.05755	-846.378
393	6	0	0	0	114.901	-5.8536	-847.07
393	7	0	0	0	114.153	-6.09156	-848.199
393	8	0	0	0	113.061	-6.26142	-848.187
393	9	0	0	0	112.124	-6.34378	-848.69
394	0	0	0	0	111.315	-6.40466	-849.371
394	1	0	0	0	110.192	-6.61858	-850.597
394	2	0	0	0	109.457	-6.74573	-849.956
394	3	0	0	0	108.469	-6.67249	-851.083
394	4	0	0	0	107.42	-7.01932	-851.333
394	5	0	0	0	106.317	-6.50565	-850.258
394	6	0	0	0	105.433	-6.61128	-850.889
394	7	0	0	0	104.625	-6.12048	-851.489
394	8	0	0	0	103.557	-6.4001	-851.382
394	9	0	0	0	102.794	-6.59476	-850.68
395	0	0	0	0	101.4	-6.27891	-849.37
395	1	0	0	0	100.66	-6.20737	-850.126
395	2	0	0	0	99.6447	-5.76122	-848.105
395	3	0	0	0	98.5034	-5.46813	-847.862
395	4	0	0	0	97.6816	-5.26359	-847.137
395	5	0	0	0	96.4275	-4.7727	-845.11
395	6	0	0	0	95.3646	-4.63286	-844.471
395	7	0	0	0	94.0388	-4.03276	-842.299
395	8	0	0	0	93.0347	-3.78234	-841.6
395	9	0	0	0	91.977	-3.24721	-839.83
396	0	0	0	0	91.0482	-2.89043	-837.04
396	1	0	0	0	90.0995	-2.4886	-834.756
396	2	0	0	0	88.9478	-1.97542	-833.012
396	3	0	0	0	87.9952	-1.46224	-831.257
396	4	0	0	0	87.041	-0.817054	-829.768
396	5	0	0	0	85.9367	-0.325792	-827.581
396	6	0	0	0	84.9226	0.405913	-824.528
396	7	0	0	0	83.8424	0.851939	-821.216
396	8	0	0	0	82.7849	1.25547	-819.27
396	9	0	0	0	81.7259	1.81276	-816.475
397	0	0	0	0	80.7957	2.3679	-814.208
397	1	0	0	0	79.8082	3.01283	-810.359
397	2	0	0	0	78.6673	3.48029	-806.945
397	3	0	0	0	77.4578	4.12585	-803.798
397	4	0	0	0	76.5708	4.88165	-801.788
397	5	0	0	0	75.6234	5.50236	-798.129
397	6	0	0	0	74.6769	5.86119	-795.148
397	7	0	0	0	73.7942	6.70291	-791.923
397	8	0	0	0	72.8451	7.12608	-789.042
397	9	0	0	0	71.9648	7.79234	-785.719
398	0	0	0	0	71.4282	8.19265	-783.275
398	1	0	0	0	70.2365	8.77118	-780.317
398	2	0	0	0	69.4466	9.56924	-776.297
398	3	0	0	0	68.635	9.88131	-772.532
398	4	0	0	0	67.6174	10.3711	-769.833
398	5	0	0	0	67.0621	10.7497	-766.345
398	6	0	0	0	66.285	11.238	-764.251
398	7	0	0	0	65.6007	11.6154	-760.329
398	8	0	0	0	64.7682	12.0168	-756.301
398	9	0	0	0	64.0395	12.2836	-752.639
399	0	0	0	0	63.1956	12.7072	-750.631
399	1	0	0	0	62.5323	13.1729	-746.628
399	2	0	0	0	61.8478	13.3084	-743.476
399	3	0	0	0	61.0706	13.7078	-740.005
399	4	0	0	0	60.3419	14.0879	-737.201
399	5	0	0	0	59.683	14.0244	-732.571
399	6	0	0	0	58.9288	14.3805	-729.695
399	7	0	0	0	58.6023	14.339	-727.796
399	8	0	0	0	57.7006	14.674	-724.211
399	9	0	0	0	57.105	14.9851	-720.543
400	0	0	0	0	56.3719	14.7673	-716.976
400	1	0	0	0	55.6167	15.1703	-715.218
400	2	0	0	0	54.8022	15.239	-711.032
400	3	0	0	0	54.1545	15.3088	-708.249
400	4	0	0	0	53.2487	15.5125	-705.191
400	5	0	0	0	52.5063	15.7353	-700.811
400	6	0	0	0	51.731	15.7616	-697.843
400	7	0	0	0	50.8859	15.7662	-695.489
400	8	0	0	0	50.1746	15.9233	-691.755
400	9	0	0	0	49.5739	15.7502	-689.216
401	0	0	0	0	48.5171	15.8002	-685.89
401	1	0	0	0	47.9178	15.958	-682.662
401	2	0	0	0	46.9466	15.7641	-679.083
401	3	0	0	0	46.2108	15.8351	-677.334
401	4	0	0	0	45.5185	15.9052	-674.466
401	5	0	0	0	44.633	15.7556	-671.239
401	6	0	0	0	43.9737	15.5392	-668.329
401	7	0	0	0	43.193	15.4098	-665.552
401	8	0	0	0	42.5269	15.5017	-662.67
401	9	0	0	0	41.6166	15.2205	-660.14
402	0	0	0	0	41.1683	15.1575	-657.774
402	1	0	0	0	40.3482	14.9191	-654.894
402	2	0	0	0	39.3129	14.462	-652.338
402	3	0	0	0	39.2556	14.4833	-649.215
402	4	0	0	0	38.5422	14.091	-646.77
402	5	0	0	0	37.7406	13.8955	-644.505
402	6	0	0	0	37.2921	13.8114	-642.655
402	7	0	0	0	36.8185	13.1751	-639.952
402	8	0	0	0	35.8638	13.2022	-638.203
402	9	0	0	0	35.2349	12.8965	-635.6
403	0	0	0	0	34.9895	12.3259	-635.266
403	1	0	0	0	34.2635	12.176	-632.015
403	2	0	0	0	33.6389	11.9145	-629.913
403	3	0	0	0	33.0576	11.6305	-627.64
403	4	0	0	0	32.4511	10.9733	-625.717
403	5	0	0	0	31.911	11.0431	-624.747
403	6	0	0	0	31.6086	10.5151	-622.577
403	7	0	0	0	30.7157	9.94798	-622.295
403	8	0	0	0	30.182	9.97319	-619.408
403	9	0	0	0	29.5112	9.4247	-617.055
404	0	0	0	0	28.9905	8.96574	-616.173
404	1	0	0	0	28.4266	9.12336	-614.693
404	2	0	0	0	28.0847	8.55219	-612.852
404	3	0	0	0	27.4768	8.35794	-611.8
404	4	0	0	0	27.2009	8.00602	-609.961
404	5	0	0	0	26.398	7.45806	-607.61
404	6	0	0	0	26.0028	7.26508	-608.639
404	7	0	0	0	25.5926	6.98208	-607.065
404	8	0	0	0	25.293	6.49886	-605.918
404	9	0	0	0	24.6626	6.06057	-604.439
405	0	0	0	0	24.1452	5.77764	-603.029
405	1	0	0	0	23.9062	5.71264	-602.51
405	2	0	0	0	23.5171	5.09839	-601.28
405	3	0	0	0	22.9122	4.94819	-600.216
405	4	0	0	0	22.7174	4.4867	-599.43
405	5	0	0	0	22.2941	4.11347	-597.313
405	6	0	0	0	21.5291	3.87454	-596.362
405	7	0	0	0	21.136	3.68042	-596.355
405	8	0	0	0	20.8981	3.28451	-595.139
405	9	0	0	0	20.3973	2.98001	-595.297
406	0	0	0	0	20.2068	2.62657	-593.209
406	1	0	0	0	19.6485	2.63016	-591.967
406	2	0	0	0	19.4932	1.90421	-591.966
406	3	0	0	0	19.1022	2.10607	-591.701
406	4	0	0	0	18.8593	1.60028	-591.272
406	5	0	0	0	18.4268	1.38338	-591.165
406	6	0	0	0	18.0466	1.40671	-588.021
406	7	0	0	0	17.6758	1.05636	-588.443
406	8	0	0	0	17.2438	0.926779	-587.305
406	9	0	0	0	16.7652	0.798067	-587.034
407	0	0	0	0	16.6357	0.447033	-586.508
407	1	0	0	0	16.318	0.558548	-585.096
407	2	0	0	0	15.7378	0.473038	-583.684
407	3	0	0	0	15.5633	0.408064	-583.509
407	4	0	0	0	15.2582	0.169015	-583.5
407	5	0	0	0	15.1319	0.1249	-582.195
407	6	0	0	0	14.5447	-0.113884	-581.921
407	7	0	0	0	14.3743	-0.157905	-580.876
407	8	0	0	0	13.815	-0.0432962	-579.98
407	9	0	0	0	13.7055	-0.351913	-578.947
408	0	0	0	0	13.398	-0.348974	-579.553
408	1	0	0	0	13.114	-0.589718	-579.463
408	2	0	0	0	12.9069	-0.654407	-578.217
408	3	0	0	0	12.345	-0.695849	-577.076
408	4	0	0	0	12.2136	-0.915539	-576.989
408	5	0	0	0	11.8915	-0.625883	-576.883
408	6	0	0	0	11.5181	-0.976254	-576.628
408	7	0	0	0	11.3294	-0.842795	-575.741
408	8	0	0	0	10.7401	-0.97205	-576.081
408	9	0	0	0	10.7998	-0.664689	-573.45
409	0	0	0	0	10.5823	-0.729146	-573.874
409	1	0	0	0	10.1385	-1.03451	-574.754
409	2	0	0	0	9.88265	-0.680442	-574.133
409	3	0	0	0	9.77418	-1.18709	-573.869
409	4	0	0	0	9.16988	-0.675326	-573.672
409	5	0	0	0	9.02183	-1.20294	-573.391
409	6	0	0	0	8.75992	-1.02547	-573.047
409	7	0	0	0	8.7778	-0.980778	-574.095
409	8	0	0	0	8.30036	-1.19799	-573.995
409	9	0	0	0	7.91272	-1.04258	-573.117
410	0	0	0	0	7.78398	-1.21822	-572.849
410	1	0	0	0	7.30567	-1.10491	-572.756
410	2	0	0	0	7.09296	-1.16948	-572.303
410	3	0	0	0	6.82957	-1.27733	-572.821
410	4	0	0	0	6.56651	-1.276	-573.083
410	5	0	0	0	6.53488	-1.4964	-572.265
410	6	0	0	0	5.98871	-1.31742	-572.354
410	7	0	0	0	5.81527	-1.55832	-572.43
410	8	0	0	0	5.60075	-1.55595	-572.243
410	9	0	0	0	5.20819	-1.59839	-571.897
411	0	0	0	0	4.92764	-1.79428	-572.225
411	1	0	0	0	4.66529	-1.74931	-572.399
411	2	0	0	0	4.36261	-1.70264	-573.247
411	3	0	0	0	3.83345	-1.80977	-574.123
411	4	0	0	0	3.722	-1.80833	-574.561
[truncated: 1,295 more rows]
