# Supplementary material for: A Brake-Based Overground Gait Rehabilitation Device for Altering Propulsion Impulse Symmetry
Source: Sensors (Basel). 2021 Oct 5;21(19):6617. doi: 10.3390/s21196617 (PMC8512803; doi:10.3390/s21196617)
Supplement: Supplementary file 1 [file sensors-21-06617-s001.zip › GPT animations/code and data/Forces/BD 06.csv]

Devices
1000
		FP1 (5629 Large) - Force			FP2 (5687 Large) [1000Hz] - Force
Frame	Sub Frame	Fx	Fy	Fz	Fx	Fy	Fz
		N	N	N	N	N	N
210	0	0	0	0	0	0	0
210	1	0	0	0	0	0	0
210	2	0	0	0	0	0	0
210	3	0	0	0	0	0	0
210	4	0	0	0	0	0	0
210	5	0	0	0	0	0	0
210	6	0	0	0	0	0	0
210	7	0	0	0	0	0	0
210	8	0	0	0	0	0	0
210	9	0	0	0	0	0	0
211	0	0	0	0	0	0	0
211	1	0	0	0	0	0	0
211	2	0	0	0	0	0	0
211	3	0	0	0	0	0	0
211	4	0	0	0	0	0	0
211	5	0	0	0	0	0	0
211	6	0	0	0	0	0	0
211	7	0	0	0	0	0	0
211	8	0	0	0	0	0	0
211	9	0	0	0	0	0	0
212	0	0	0	0	0	0	0
212	1	0	0	0	0	0	0
212	2	0	0	0	0	0	0
212	3	0	0	0	0	0	0
212	4	0	0	0	0	0	0
212	5	0	0	0	0	0	0
212	6	0	0	0	0	0	0
212	7	0	0	0	0	0	0
212	8	0	0	0	0	0	0
212	9	0	0	0	0	0	0
213	0	0	0	0	0	0	0
213	1	0	0	0	0	0	0
213	2	0	0	0	0	0	0
213	3	0	0	0	0	0	0
213	4	0	0	0	0	0	0
213	5	0	0	0	0	0	0
213	6	0	0	0	0	0	0
213	7	0	0	0	0	0	0
213	8	0	0	0	0	0	0
213	9	0	0	0	0	0	0
214	0	0	0	0	0	0	0
214	1	0	0	0	0	0	0
214	2	0	0	0	0	0	0
214	3	0	0	0	0	0	0
214	4	0	0	0	0	0	0
214	5	0	0	0	0	0	0
214	6	0	0	0	0	0	0
214	7	0	0	0	0	0	0
214	8	0	0	0	0	0	0
214	9	0	0	0	0	0	0
215	0	0	0	0	0	0	0
215	1	0	0	0	0	0	0
215	2	0	0	0	0	0	0
215	3	0	0	0	0	0	0
215	4	0	0	0	0	0	0
215	5	0	0	0	0	0	0
215	6	0	0	0	0	0	0
215	7	0	0	0	0	0	0
215	8	0	0	0	0	0	0
215	9	0	0	0	0	0	0
216	0	0	0	0	0	0	0
216	1	0	0	0	0	0	0
216	2	0	0	0	0	0	0
216	3	0	0	0	0	0	0
216	4	0	0	0	0	0	0
216	5	0	0	0	0	0	0
216	6	0	0	0	0	0	0
216	7	0	0	0	0	0	0
216	8	0	0	0	0	0	0
216	9	0	0	0	0	0	0
217	0	0	0	0	0	0	0
217	1	0	0	0	0	0	0
217	2	0	0	0	0	0	0
217	3	0	0	0	0	0	0
217	4	0	0	0	0	0	0
217	5	0	0	0	0	0	0
217	6	0	0	0	0	0	0
217	7	0	0	0	0	0	0
217	8	0	0	0	0	0	0
217	9	0	0	0	0	0	0
218	0	0	0	0	0	0	0
218	1	0	0	0	0	0	0
218	2	0	0	0	0	0	0
218	3	0	0	0	0	0	0
218	4	0	0	0	0	0	0
218	5	0	0	0	0	0	0
218	6	0	0	0	0	0	0
218	7	0	0	0	0	0	0
218	8	0	0	0	0	0	0
218	9	0	0	0	0	0	0
219	0	0	0	0	0	0	0
219	1	0	0	0	0	0	0
219	2	0	0	0	0	0	0
219	3	0	0	0	0	0	0
219	4	0	0	0	0	0	0
219	5	0	0	0	0	0	0
219	6	0	0	0	0	0	0
219	7	0	0	0	0	0	0
219	8	0	0	0	0	0	0
219	9	0	0	0	0	0	0
220	0	0	0	0	0	0	0
220	1	0	0	0	0	0	0
220	2	0	0	0	0	0	0
220	3	0	0	0	0	0	0
220	4	0	0	0	0	0	0
220	5	0	0	0	0	0	0
220	6	0	0	0	0	0	0
220	7	0	0	0	0	0	0
220	8	0	0	0	0	0	0
220	9	0	0	0	0	0	0
221	0	0	0	0	0	0	0
221	1	0	0	0	0	0	0
221	2	0	0	0	0	0	0
221	3	0	0	0	0	0	0
221	4	0	0	0	0	0	0
221	5	0	0	0	0	0	0
221	6	0	0	0	0	0	0
221	7	0	0	0	0	0	0
221	8	0	0	0	0	0	0
221	9	0	0	0	0	0	0
222	0	0	0	0	0	0	0
222	1	0	0	0	0	0	0
222	2	0	0	0	0	0	0
222	3	0	0	0	0	0	0
222	4	0	0	0	0	0	0
222	5	0	0	0	0	0	0
222	6	0	0	0	0	0	0
222	7	0	0	0	0	0	0
222	8	0	0	0	0	0	0
222	9	0	0	0	0	0	0
223	0	0	0	0	0	0	0
223	1	0	0	0	0	0	0
223	2	0	0	0	0	0	0
223	3	0	0	0	0	0	0
223	4	0	0	0	0	0	0
223	5	0	0	0	0	0	0
223	6	0	0	0	0	0	0
223	7	0	0	0	0	0	0
223	8	0	0	0	0	0	0
223	9	0	0	0	0	0	0
224	0	0	0	0	0	0	0
224	1	0	0	0	0	0	0
224	2	0	0	0	0	0	0
224	3	0	0	0	0	0	0
224	4	0	0	0	0	0	0
224	5	0	0	0	0	0	0
224	6	0	0	0	0	0	0
224	7	0	0	0	0	0	0
224	8	0	0	0	0	0	0
224	9	0	0	0	0	0	0
225	0	0	0	0	0	0	0
225	1	0	0	0	0	0	0
225	2	0	0	0	0	0	0
225	3	0	0	0	0	0	0
225	4	0	0	0	0	0	0
225	5	0	0	0	0	0	0
225	6	0	0	0	0	0	0
225	7	0	0	0	0	0	0
225	8	0	0	0	0	0	0
225	9	0	0	0	0	0	0
226	0	0	0	0	0	0	0
226	1	0	0	0	0	0	0
226	2	0	0	0	0	0	0
226	3	0	0	0	0	0	0
226	4	0	0	0	0	0	0
226	5	0	0	0	0	0	0
226	6	0	0	0	0	0	0
226	7	0	0	0	0	0	0
226	8	0	0	0	0	0	0
226	9	0	0	0	0	0	0
227	0	0	0	0	0	0	0
227	1	0	0	0	0	0	0
227	2	0	0	0	0	0	0
227	3	0	0	0	0	0	0
227	4	0	0	0	0	0	0
227	5	0	0	0	0	0	0
227	6	0	0	0	0	0	0
227	7	0	0	0	0	0	0
227	8	0	0	0	0	0	0
227	9	0	0	0	0	0	0
228	0	0	0	0	0	0	0
228	1	0	0	0	0	0	0
228	2	0	0	0	0	0	0
228	3	0	0	0	0	0	0
228	4	0	0	0	0	0	0
228	5	0	0	0	0	0	0
228	6	0	0	0	0	0	0
228	7	0	0	0	0	0	0
228	8	0	0	0	0	0	0
228	9	0	0	0	0	0	0
229	0	0	0	0	0	0	0
229	1	0	0	0	0	0	0
229	2	0	0	0	0	0	0
229	3	0	0	0	0	0	0
229	4	0	0	0	0	0	0
229	5	0	0	0	0	0	0
229	6	0	0	0	0	0	0
229	7	0	0	0	0	0	0
229	8	0	0	0	0	0	0
229	9	0	0	0	0	0	0
230	0	0	0	0	0	0	0
230	1	0	0	0	0	0	0
230	2	0	0	0	0	0	0
230	3	0	0	0	0	0	0
230	4	0	0	0	0	0	0
230	5	0	0	0	0	0	0
230	6	0	0	0	0	0	0
230	7	0	0	0	0	0	0
230	8	0	0	0	0	0	0
230	9	0	0	0	0	0	0
231	0	0	0	0	0	0	0
231	1	0	0	0	0	0	0
231	2	0	0	0	0	0	0
231	3	0	0	0	0	0	0
231	4	0	0	0	0	0	0
231	5	0	0	0	0	0	0
231	6	0	0	0	0	0	0
231	7	0	0	0	0	0	0
231	8	0	0	0	0	0	0
231	9	0	0	0	0	0	0
232	0	0	0	0	0	0	0
232	1	0	0	0	0	0	0
232	2	0	0	0	0	0	0
232	3	0	0	0	0	0	0
232	4	0	0	0	0	0	0
232	5	0	0	0	0	0	0
232	6	0	0	0	0	0	0
232	7	0	0	0	0	0	0
232	8	0	0	0	0	0	0
232	9	0	0	0	0	0	0
233	0	0	0	0	0	0	0
233	1	0	0	0	0	0	0
233	2	0	0	0	0	0	0
233	3	0	0	0	0	0	0
233	4	0	0	0	0	0	0
233	5	0	0	0	0	0	0
233	6	0	0	0	0	0	0
233	7	0	0	0	0	0	0
233	8	0	0	0	0	0	0
233	9	0	0	0	0	0	0
234	0	0	0	0	0	0	0
234	1	0	0	0	0	0	0
234	2	0	0	0	0	0	0
234	3	0	0	0	0	0	0
234	4	0	0	0	0	0	0
234	5	0	0	0	0	0	0
234	6	0	0	0	0	0	0
234	7	0	0	0	0	0	0
234	8	0	0	0	0	0	0
234	9	0	0	0	0	0	0
235	0	0	0	0	0	0	0
235	1	0	0	0	0	0	0
235	2	0	0	0	0	0	0
235	3	0	0	0	0	0	0
235	4	0	0	0	0	0	0
235	5	0	0	0	0	0	0
235	6	0	0	0	0	0	0
235	7	0	0	0	0	0	0
235	8	0	0	0	0	0	0
235	9	0	0	0	0	0	0
236	0	0	0	0	0	0	0
236	1	0	0	0	0	0	0
236	2	0	0	0	0	0	0
236	3	0	0	0	0	0	0
236	4	0	0	0	0	0	0
236	5	0	0	0	0	0	0
236	6	0	0	0	0	0	0
236	7	0	0	0	0	0	0
236	8	0	0	0	0	0	0
236	9	0	0	0	0	0	0
237	0	0	0	0	0	0	0
237	1	0	0	0	0	0	0
237	2	0	0	0	0	0	0
237	3	0	0	0	0	0	0
237	4	0	0	0	0	0	0
237	5	0	0	0	0	0	0
237	6	0	0	0	0	0	0
237	7	0	0	0	0	0	0
237	8	0	0	0	0	0	0
237	9	0	0	0	0	0	0
238	0	0	0	0	0	0	0
238	1	0	0	0	0	0	0
238	2	0	0	0	0	0	0
238	3	0	0	0	0	0	0
238	4	0	0	0	0	0	0
238	5	0	0	0	0	0	0
238	6	0	0	0	0	0	0
238	7	0	0	0	0	0	0
238	8	0	0	0	0	0	0
238	9	0	0	0	0	0	0
239	0	0	0	0	0	0	0
239	1	0	0	0	0	0	0
239	2	0	0	0	0	0	0
239	3	0	0	0	0	0	0
239	4	0	0	0	0	0	0
239	5	0	0	0	0	0	0
239	6	0	0	0	0	0	0
239	7	0	0	0	0	0	0
239	8	0	0	0	0	0	0
239	9	0	0	0	0	0	0
240	0	0	0	0	0	0	0
240	1	0	0	0	0	0	0
240	2	0	0	0	0	0	0
240	3	0	0	0	0	0	0
240	4	0	0	0	0	0	0
240	5	0	0	0	0	0	0
240	6	0	0	0	0	0	0
240	7	0	0	0	0	0	0
240	8	0	0	0	0	0	0
240	9	0	0	0	0	0	0
241	0	0	0	0	0	0	0
241	1	0	0	0	0	0	0
241	2	0	0	0	0	0	0
241	3	0	0	0	0	0	0
241	4	0	0	0	0	0	0
241	5	0	0	0	0	0	0
241	6	0	0	0	0	0	0
241	7	0	0	0	0	0	0
241	8	0	0	0	0	0	0
241	9	0	0	0	0	0	0
242	0	0	0	0	0	0	0
242	1	0	0	0	0	0	0
242	2	0	0	0	0	0	0
242	3	0	0	0	0	0	0
242	4	0	0	0	0	0	0
242	5	0	0	0	0	0	0
242	6	0	0	0	0	0	0
242	7	0	0	0	0	0	0
242	8	0	0	0	0	0	0
242	9	0	0	0	0	0	0
243	0	0	0	0	0	0	0
243	1	0	0	0	0	0	0
243	2	0	0	0	0	0	0
243	3	0	0	0	0	0	0
243	4	0	0	0	0	0	0
243	5	0	0	0	0	0	0
243	6	0	0	0	0	0	0
243	7	0	0	0	0	0	0
243	8	0	0	0	0	0	0
243	9	0	0	0	0	0	0
244	0	0	0	0	0	0	0
244	1	0	0	0	0	0	0
244	2	0	0	0	0	0	0
244	3	0	0	0	0	0	0
244	4	0	0	0	0	0	0
244	5	0	0	0	0	0	0
244	6	0	0	0	0	0	0
244	7	0	0	0	0	0	0
244	8	0	0	0	0	0	0
244	9	0	0	0	0	0	0
245	0	0	0	0	0	0	0
245	1	0	0	0	0	0	0
245	2	0	0	0	0	0	0
245	3	0	0	0	0	0	0
245	4	0	0	0	0	0	0
245	5	0	0	0	0	0	0
245	6	0	0	0	0	0	0
245	7	0	0	0	0	0	0
245	8	0	0	0	0	0	0
245	9	0	0	0	0	0	0
246	0	0	0	0	0	0	0
246	1	0	0	0	0	0	0
246	2	0	0	0	0	0	0
246	3	0	0	0	0	0	0
246	4	0	0	0	0	0	0
246	5	0	0	0	0	0	0
246	6	0	0	0	0	0	0
246	7	0	0	0	0	0	0
246	8	0	0	0	0	0	0
246	9	0	0	0	0	0	0
247	0	0	0	0	0	0	0
247	1	0	0	0	0	0	0
247	2	0	0	0	0	0	0
247	3	0	0	0	0	0	0
247	4	0	0	0	0	0	0
247	5	0	0	0	0	0	0
247	6	0	0	0	0	0	0
247	7	0	0	0	0	0	0
247	8	0	0	0	0	0	0
247	9	0	0	0	0	0	0
248	0	0	0	0	0	0	0
248	1	0	0	0	0	0	0
248	2	0	0	0	0	0	0
248	3	0	0	0	0	0	0
248	4	0	0	0	0	0	0
248	5	0	0	0	0	0	0
248	6	0	0	0	0	0	0
248	7	0	0	0	0	0	0
248	8	0	0	0	0	0	0
248	9	0	0	0	0	0	0
249	0	0	0	0	0	0	0
249	1	0	0	0	0	0	0
249	2	0	0	0	0	0	0
249	3	0	0	0	0	0	0
249	4	0	0	0	0	0	0
249	5	0	0	0	0	0	0
249	6	0	0	0	0	0	0
249	7	0	0	0	0	0	0
249	8	0	0	0	0	0	0
249	9	0	0	0	0	0	0
250	0	0	0	0	0	0	0
250	1	0	0	0	0	0	0
250	2	0	0	0	0	0	0
250	3	0	0	0	0	0	0
250	4	0	0	0	0	0	0
250	5	0	0	0	0	0	0
250	6	0	0	0	0	0	0
250	7	0	0	0	0	0	0
250	8	0	0	0	0	0	0
250	9	0	0	0	0	0	0
251	0	0	0	0	0	0	0
251	1	0	0	0	0	0	0
251	2	0	0	0	0	0	0
251	3	0	0	0	0	0	0
251	4	0	0	0	0	0	0
251	5	0	0	0	0	0	0
251	6	0	0	0	0	0	0
251	7	0	0	0	0	0	0
251	8	0	0	0	0	0	0
251	9	0	0	0	0	0	0
252	0	0	0	0	0	0	0
252	1	0	0	0	0	0	0
252	2	0	0	0	0	0	0
252	3	0	0	0	0	0	0
252	4	0	0	0	0	0	0
252	5	0	0	0	0	0	0
252	6	0	0	0	0	0	0
252	7	0	0	0	0	0	0
252	8	0	0	0	0	0	0
252	9	0	0	0	0	0	0
253	0	0	0	0	0	0	0
253	1	0	0	0	0	0	0
253	2	0	0	0	0	0	0
253	3	0	0	0	0	0	0
253	4	0	0	0	0	0	0
253	5	0	0	0	0	0	0
253	6	0	0	0	0	0	0
253	7	0	0	0	0	0	0
253	8	0	0	0	0	0	0
253	9	0	0	0	0	0	0
254	0	0	0	0	0	0	0
254	1	0	0	0	0	0	0
254	2	0	0	0	0	0	0
254	3	0	0	0	0	0	0
254	4	0	0	0	0	0	0
254	5	0	0	0	0	0	0
254	6	0	0	0	0	0	0
254	7	0	0	0	0	0	0
254	8	0	0	0	0	0	0
254	9	0	0	0	0	0	0
255	0	0	0	0	0	0	0
255	1	0	0	0	0	0	0
255	2	0	0	0	0	0	0
255	3	0	0	0	0	0	0
255	4	0	0	0	0	0	0
255	5	0	0	0	0	0	0
255	6	0	0	0	0	0	0
255	7	0	0	0	0	0	0
255	8	0	0	0	0	0	0
255	9	0	0	0	0	0	0
256	0	0	0	0	0	0	0
256	1	0	0	0	0	0	0
256	2	0	0	0	0	0	0
256	3	0	0	0	0	0	0
256	4	0	0	0	0	0	0
256	5	0	0	0	0	0	0
256	6	0	0	0	0	0	0
256	7	0	0	0	0	0	0
256	8	0	0	0	0	0	0
256	9	0	0	0	0	0	0
257	0	0	0	0	0	0	0
257	1	0	0	0	0	0	0
257	2	0	0	0	0	0	0
257	3	0	0	0	0	0	0
257	4	0	0	0	0	0	0
257	5	0	0	0	0	0	0
257	6	0	0	0	0	0	0
257	7	0	0	0	0	0	0
257	8	0	0	0	0	0	0
257	9	0	0	0	0	0	0
258	0	0	0	0	0	0	0
258	1	0	0	0	0	0	0
258	2	0	0	0	0	0	0
258	3	0	0	0	0	0	0
258	4	0	0	0	0	0	0
258	5	0	0	0	0	0	0
258	6	0	0	0	0	0	0
258	7	0	0	0	0	0	0
258	8	0	0	0	0	0	0
258	9	0	0	0	0	0	0
259	0	0	0	0	0	0	0
259	1	0	0	0	0	0	0
259	2	0	0	0	0	0	0
259	3	0	0	0	0	0	0
259	4	0	0	0	0	0	0
259	5	0	0	0	0	0	0
259	6	0	0	0	0	0	0
259	7	0	0	0	0	0	0
259	8	0	0	0	0	0	0
259	9	0	0	0	0	0	0
260	0	0	0	0	0	0	0
260	1	0	0	0	0	0	0
260	2	0	0	0	0	0	0
260	3	0	0	0	0	0	0
260	4	0	0	0	0	0	0
260	5	0	0	0	0	0	0
260	6	0	0	0	0	0	0
260	7	0	0	0	0	0	0
260	8	0	0	0	0	0	0
260	9	0	0	0	0	0	0
261	0	0	0	0	0	0	0
261	1	0	0	0	0	0	0
261	2	0	0	0	0	0	0
261	3	0	0	0	0	0	0
261	4	0	0	0	0	0	0
261	5	0	0	0	0	0	0
261	6	0	0	0	0	0	0
261	7	0	0	0	0	0	0
261	8	0	0	0	0	0	0
261	9	0	0	0	0	0	0
262	0	0	0	0	0	0	0
262	1	0	0	0	0	0	0
262	2	0	0	0	0	0	0
262	3	0	0	0	0	0	0
262	4	0	0	0	0	0	0
262	5	0	0	0	0	0	0
262	6	0	0	0	0	0	0
262	7	0	0	0	0	0	0
262	8	0	0	0	0	0	0
262	9	0	0	0	0	0	0
263	0	0	0	0	0	0	0
263	1	0	0	0	0	0	0
263	2	0	0	0	0	0	0
263	3	0	0	0	0	0	0
263	4	0	0	0	0	0	0
263	5	0	0	0	0	0	0
263	6	0	0	0	0	0	0
263	7	0	0	0	0	0	0
263	8	0	0	0	0	0	0
263	9	0	0	0	0	0	0
264	0	0	0	0	0	0	0
264	1	0	0	0	0	0	0
264	2	0	0	0	0	0	0
264	3	0	0	0	0	0	0
264	4	0	0	0	0	0	0
264	5	0	0	0	0	0	0
264	6	0	0	0	0	0	0
264	7	0	0	0	0	0	0
264	8	0	0	0	0	0	0
264	9	0	0	0	0	0	0
265	0	0	0	0	0	0	0
265	1	0	0	0	0	0	0
265	2	0	0	0	0	0	0
265	3	0	0	0	0	0	0
265	4	0	0	0	0	0	0
265	5	0	0	0	0	0	0
265	6	0	0	0	0	0	0
265	7	0	0	0	0	0	0
265	8	0	0	0	0	0	0
265	9	0	0	0	0	0	0
266	0	0	0	0	0	0	0
266	1	0	0	0	0	0	0
266	2	0	0	0	0	0	0
266	3	0	0	0	0	0	0
266	4	0	0	0	0	0	0
266	5	0	0	0	0	0	0
266	6	0	0	0	0	0	0
266	7	0	0	0	0	0	0
266	8	0	0	0	0	0	0
266	9	0	0	0	0	0	0
267	0	0	0	0	0	0	0
267	1	0	0	0	0	0	0
267	2	0	0	0	0	0	0
267	3	0	0	0	0	0	0
267	4	0	0	0	0	0	0
267	5	0	0	0	0	0	0
267	6	0	0	0	0	0	0
267	7	0	0	0	0	0	0
267	8	0	0	0	0	0	0
267	9	0	0	0	0	0	0
268	0	0	0	0	0	0	0
268	1	0	0	0	0	0	0
268	2	0	0	0	0	0	0
268	3	0	0	0	0	0	0
268	4	0	0	0	0	0	0
268	5	0	0	0	0	0	0
268	6	0	0	0	0	0	0
268	7	0	0	0	0	0	0
268	8	0	0	0	0	0	0
268	9	0	0	0	0	0	0
269	0	0	0	0	0	0	0
269	1	0	0	0	0	0	0
269	2	0	0	0	0	0	0
269	3	0	0	0	0	0	0
269	4	0	0	0	0	0	0
269	5	0	0	0	0	0	0
269	6	0	0	0	0	0	0
269	7	0	0	0	0	0	0
269	8	0	0	0	0	0	0
269	9	0	0	0	0	0	0
270	0	0	0	0	0	0	0
270	1	0	0	0	0	0	0
270	2	0	0	0	0	0	0
270	3	0	0	0	0	0	0
270	4	0	0	0	0	0	0
270	5	0	0	0	0	0	0
270	6	0	0	0	0	0	0
270	7	0	0	0	0	0	0
270	8	0	0	0	0	0	0
270	9	0	0	0	0	0	0
271	0	0	0	0	0	0	0
271	1	0	0	0	0	0	0
271	2	0	0	0	0	0	0
271	3	0	0	0	0	0	0
271	4	0	0	0	0	0	0
271	5	0	0	0	0	0	0
271	6	0	0	0	0	0	0
271	7	0	0	0	0	0	0
271	8	0	0	0	0	0	0
271	9	0	0	0	0	0	0
272	0	0	0	0	0	0	0
272	1	0	0	0	0	0	0
272	2	0	0	0	0	0	0
272	3	0	0	0	0	0	0
272	4	0	0	0	0	0	0
272	5	0	0	0	0	0	0
272	6	0	0	0	0	0	0
272	7	0	0	0	0	0	0
272	8	0	0	0	0	0	0
272	9	0	0	0	0	0	0
273	0	0	0	0	0	0	0
273	1	0	0	0	0	0	0
273	2	0	0	0	0	0	0
273	3	0	0	0	0	0	0
273	4	0	0	0	0	0	0
273	5	0	0	0	0	0	0
273	6	0	0	0	0	0	0
273	7	0	0	0	0	0	0
273	8	0	0	0	0	0	0
273	9	0	0	0	0	0	0
274	0	0	0	0	0	0	0
274	1	0	0	0	0	0	0
274	2	0	0	0	0	0	0
274	3	0	0	0	0	0	0
274	4	0	0	0	0	0	0
274	5	0	0	0	0	0	0
274	6	0	0	0	0	0	0
274	7	0	0	0	0	0	0
274	8	0	0	0	0	0	0
274	9	0	0	0	0	0	0
275	0	0	0	0	0	0	0
275	1	0	0	0	0	0	0
275	2	0	0	0	0	0	0
275	3	0	0	0	0	0	0
275	4	0	0	0	0	0	0
275	5	0	0	0	0	0	0
275	6	0	0	0	0	0	0
275	7	0	0	0	0	0	0
275	8	0	0	0	0	0	0
275	9	0	0	0	0	0	0
276	0	0	0	0	0	0	0
276	1	0	0	0	0	0	0
276	2	0	0	0	0	0	0
276	3	0	0	0	0	0	0
276	4	0	0	0	0	0	0
276	5	0	0	0	0	0	0
276	6	0	0	0	0	0	0
276	7	0	0	0	0	0	0
276	8	0	0	0	0	0	0
276	9	0	0	0	0	0	0
277	0	0	0	0	0	0	0
277	1	0	0	0	0	0	0
277	2	0	0	0	0	0	0
277	3	0	0	0	0	0	0
277	4	0	0	0	0	0	0
277	5	0	0	0	0	0	0
277	6	0	0	0	0	0	0
277	7	0	0	0	0	0	0
277	8	0	0	0	0	0	0
277	9	0	0	0	0	0	0
278	0	0	0	0	0	0	0
278	1	0	0	0	0	0	0
278	2	0	0	0	0	0	0
278	3	0	0	0	0	0	0
278	4	0	0	0	0	0	0
278	5	0	0	0	0	0	0
278	6	0	0	0	0	0	0
278	7	0	0	0	0	0	0
278	8	0	0	0	0	0	0
278	9	0	0	0	0	0	0
279	0	0	0	0	0	0	0
279	1	0	0	0	0	0	0
279	2	0	0	0	0	0	0
279	3	0	0	0	0	0	0
279	4	0	0	0	0	0	0
279	5	0	0	0	0	0	0
279	6	0	0	0	0	0	0
279	7	0	0	0	0	0	0
279	8	0	0	0	0	0	0
279	9	0	0	0	0	0	0
280	0	0	0	0	0	0	0
280	1	0	0	0	0	0	0
280	2	0	0	0	0	0	0
280	3	0	0	0	0	0	0
280	4	0	0	0	0	0	0
280	5	0	0	0	0	0	0
280	6	0	0	0	0	0	0
280	7	0	0	0	0	0	0
280	8	0	0	0	0	0	0
280	9	0	0	0	0	0	0
281	0	0	0	0	0	0	0
281	1	0	0	0	0	0	0
281	2	0	0	0	0	0	0
281	3	0	0	0	0	0	0
281	4	0	0	0	0	0	0
281	5	0	0	0	0	0	0
281	6	0	0	0	0	0	0
281	7	0	0	0	0	0	0
281	8	0	0	0	0	0	0
281	9	0	0	0	0	0	0
282	0	0	0	0	0	0	0
282	1	0	0	0	0	0	0
282	2	0	0	0	0	0	0
282	3	0	0	0	0	0	0
282	4	0	0	0	0	0	0
282	5	0	0	0	0	0	0
282	6	0	0	0	0	0	0
282	7	0	0	0	0	0	0
282	8	0	0	0	0	0	0
282	9	0	0	0	0	0	0
283	0	0	0	0	0	0	0
283	1	0	0	0	0	0	0
283	2	0	0	0	0	0	0
283	3	0	0	0	0	0	0
283	4	0	0	0	0	0	0
283	5	0	0	0	0	0	0
283	6	0	0	0	0	0	0
283	7	0	0	0	0	0	0
283	8	0	0	0	0	0	0
283	9	0	0	0	0	0	0
284	0	0	0	0	0	0	0
284	1	0	0	0	0	0	0
284	2	0	0	0	0	0	0
284	3	0	0	0	0	0	0
284	4	0	0	0	0	0	0
284	5	0	0	0	0	0	0
284	6	0	0	0	0	0	0
284	7	0	0	0	0	0	0
284	8	0	0	0	0	0	0
284	9	0	0	0	0	0	0
285	0	0	0	0	0	0	0
285	1	0	0	0	0	0	0
285	2	0	0	0	0	0	0
285	3	0	0	0	0	0	0
285	4	0	0	0	0	0	0
285	5	0	0	0	0	0	0
285	6	0	0	0	0	0	0
285	7	0	0	0	0	0	0
285	8	0	0	0	0	0	0
285	9	0	0	0	0	0	0
286	0	0	0	0	0	0	0
286	1	0	0	0	0	0	0
286	2	0	0	0	0	0	0
286	3	0	0	0	0	0	0
286	4	0	0	0	0	0	0
286	5	0	0	0	0	0	0
286	6	0	0	0	0	0	0
286	7	0	0	0	0	0	0
286	8	0	0	0	0	0	0
286	9	0	0	0	0	0	0
287	0	0	0	0	0	0	0
287	1	0	0	0	0	0	0
287	2	0	0	0	0	0	0
287	3	0	0	0	0	0	0
287	4	0	0	0	0	0	0
287	5	0	0	0	0	0	0
287	6	0	0	0	0	0	0
287	7	0	0	0	0	0	0
287	8	0	0	0	0	0	0
287	9	0	0	0	0	0	0
288	0	0	0	0	0	0	0
288	1	0	0	0	0	0	0
288	2	0	0	0	0	0	0
288	3	0	0	0	0	0	0
288	4	0	0	0	0	0	0
288	5	0	0	0	0	0	0
288	6	0	0	0	0	0	0
288	7	0	0	0	0	0	0
288	8	0	0	0	0	0	0
288	9	0	0	0	0	0	0
289	0	0	0	0	0	0	0
289	1	0	0	0	0	0	0
289	2	0	0	0	0	0	0
289	3	0	0	0	0	0	0
289	4	0	0	0	0	0	0
289	5	0	0	0	0	0	0
289	6	0	0	0	0	0	0
289	7	0	0	0	0	0	0
289	8	0	0	0	0	0	0
289	9	0	0	0	0	0	0
290	0	0	0	0	0	0	0
290	1	0	0	0	0	0	0
290	2	0	0	0	0	0	0
290	3	0	0	0	0	0	0
290	4	0	0	0	0	0	0
290	5	0	0	0	0	0	0
290	6	0	0	0	0	0	0
290	7	0	0	0	0	0	0
290	8	0	0	0	0	0	0
290	9	0	0	0	0	0	0
291	0	0	0	0	0	0	0
291	1	0	0	0	0	0	0
291	2	0	0	0	0	0	0
291	3	0	0	0	0	0	0
291	4	0	0	0	0	0	0
291	5	0	0	0	0	0	0
291	6	0	0	0	0	0	0
291	7	0	0	0	0	0	0
291	8	0	0	0	0	0	0
291	9	0	0	0	0	0	0
292	0	0	0	0	0	0	0
292	1	0	0	0	0	0	0
292	2	0	0	0	0	0	0
292	3	0	0	0	0	0	0
292	4	0	0	0	0	0	0
292	5	0	0	0	0	0	0
292	6	0	0	0	0	0	0
292	7	0	0	0	0	0	0
292	8	0	0	0	0	0	0
292	9	0	0	0	0	0	0
293	0	0	0	0	0	0	0
293	1	0	0	0	0	0	0
293	2	0	0	0	0	0	0
293	3	0	0	0	0	0	0
293	4	0	0	0	0	0	0
293	5	0	0	0	0	0	0
293	6	0	0	0	0	0	0
293	7	0	0	0	0	0	0
293	8	0	0	0	0	0	0
293	9	0	0	0	0	0	0
294	0	0	0	0	0	0	0
294	1	0	0	0	0	0	0
294	2	0	0	0	0	0	0
294	3	0	0	0	0	0	0
294	4	0	0	0	0	0	0
294	5	0	0	0	0	0	0
294	6	0	0	0	0	0	0
294	7	0	0	0	0	0	0
294	8	0	0	0	0	0	0
294	9	0	0	0	0	0	0
295	0	0	0	0	0	0	0
295	1	0	0	0	0	0	0
295	2	0	0	0	0	0	0
295	3	0	0	0	0	0	0
295	4	0	0	0	0	0	0
295	5	0	0	0	0	0	0
295	6	0	0	0	0	0	0
295	7	0	0	0	0	0	0
295	8	0	0	0	0	0	0
295	9	0	0	0	0	0	0
296	0	0	0	0	0	0	0
296	1	0	0	0	0	0	0
296	2	0	0	0	0	0	0
296	3	0	0	0	0	0	0
296	4	0	0	0	0	0	0
296	5	0	0	0	0	0	0
296	6	0	0	0	0	0	0
296	7	0	0	0	0	0	0
296	8	0	0	0	0	0	0
296	9	0	0	0	0	0	0
297	0	0	0	0	0	0	0
297	1	0	0	0	0	0	0
297	2	0	0	0	0	0	0
297	3	0	0	0	0	0	0
297	4	0	0	0	0	0	0
297	5	0	0	0	0	0	0
297	6	0	0	0	0	0	0
297	7	0	0	0	0	0	0
297	8	0	0	0	0	0	0
297	9	0	0	0	0	0	0
298	0	0	0	0	0	0	0
298	1	0	0	0	0	0	0
298	2	0	0	0	0	0	0
298	3	0	0	0	0	0	0
298	4	0	0	0	0	0	0
298	5	0	0	0	0	0	0
298	6	0	0	0	0	0	0
298	7	0	0	0	0	0	0
298	8	0	0	0	0	0	0
298	9	0	0	0	0	0	0
299	0	0	0	0	0	0	0
299	1	0	0	0	0	0	0
299	2	0	0	0	0	0	0
299	3	0	0	0	0	0	0
299	4	0	0	0	0	0	0
299	5	0	0	0	0	0	0
299	6	0	0	0	0	0	0
299	7	0	0	0	0	0	0
299	8	0	0	0	0	0	0
299	9	0	0	0	0	0	0
300	0	0	0	0	0	0	0
300	1	0	0	0	0	0	0
300	2	0	0	0	0	0	0
300	3	0	0	0	0	0	0
300	4	0	0	0	0	0	0
300	5	0	0	0	0	0	0
300	6	0	0	0	0	0	0
300	7	0	0	0	0	0	0
300	8	0	0	0	0	0	0
300	9	0	0	0	0	0	0
301	0	0	0	0	0	0	0
301	1	0	0	0	0	0	0
301	2	0	0	0	0	0	0
301	3	0	0	0	0	0	0
301	4	0	0	0	0	0	0
301	5	0	0	0	0	0	0
301	6	0	0	0	0	0	0
301	7	0	0	0	0	0	0
301	8	0	0	0	0	0	0
301	9	0	0	0	0	0	0
302	0	0	0	0	0	0	0
302	1	0	0	0	0	0	0
302	2	0	0	0	0	0	0
302	3	0	0	0	0	0	0
302	4	0	0	0	0	0	0
302	5	0	0	0	0	0	0
302	6	0	0	0	0	0	0
302	7	0	0	0	0	0	0
302	8	0	0	0	0	0	0
302	9	0	0	0	0	0	0
303	0	0	0	0	0	0	0
303	1	0	0	0	0	0	0
303	2	0	0	0	0	0	0
303	3	0	0	0	0	0	0
303	4	0	0	0	0	0	0
303	5	0	0	0	0	0	0
303	6	0	0	0	0	0	0
303	7	0	0	0	0	0	0
303	8	0	0	0	0	0	0
303	9	0	0	0	0	0	0
304	0	0	0	0	0	0	0
304	1	0	0	0	0	0	0
304	2	0	0	0	0	0	0
304	3	0	0	0	0	0	0
304	4	0	0	0	0	0	0
304	5	0	0	0	0	0	0
304	6	0	0	0	0	0	0
304	7	0	0	0	0	0	0
304	8	0	0	0	0	0	0
304	9	0	0	0	0	0	0
305	0	0	0	0	0	0	0
305	1	0	0	0	0	0	0
305	2	0	0	0	0	0	0
305	3	0	0	0	0	0	0
305	4	0	0	0	0	0	0
305	5	0	0	0	0	0	0
305	6	0	0	0	0	0	0
305	7	0	0	0	0	0	0
305	8	0	0	0	0	0	0
305	9	0	0	0	0	0	0
306	0	0	0	0	0	0	0
306	1	0	0	0	0	0	0
306	2	0	0	0	0	0	0
306	3	0	0	0	0	0	0
306	4	0	0	0	0	0	0
306	5	0	0	0	0	0	0
306	6	0	0	0	0	0	0
306	7	0	0	0	0	0	0
306	8	0	0	0	0	0	0
306	9	0	0	0	0	0	0
307	0	0	0	0	0	0	0
307	1	0	0	0	0	0	0
307	2	0	0	0	0	0	0
307	3	0	0	0	0	0	0
307	4	0	0	0	0	0	0
307	5	0	0	0	0	0	0
307	6	0	0	0	0	0	0
307	7	0	0	0	0	0	0
307	8	0	0	0	0	0	0
307	9	0	0	0	0	0	0
308	0	0	0	0	0	0	0
308	1	0	0	0	0	0	0
308	2	0	0	0	0	0	0
308	3	0	0	0	0	0	0
308	4	0	0	0	0	0	0
308	5	0	0	0	0	0	0
308	6	0	0	0	0	0	0
308	7	0	0	0	0	0	0
308	8	0	0	0	0	0	0
308	9	0	0	0	0	0	0
309	0	0	0	0	0	0	0
309	1	0	0	0	0	0	0
309	2	0	0	0	0	0	0
309	3	0	0	0	0	0	0
309	4	0	0	0	0	0	0
309	5	0	0	0	0	0	0
309	6	0	0	0	0	0	0
309	7	0	0	0	0	0	0
309	8	0	0	0	0	0	0
309	9	0	0	0	0	0	0
310	0	0	0	0	0	0	0
310	1	0	0	0	0	0	0
310	2	0	0	0	0	0	0
310	3	0	0	0	0	0	0
310	4	0	0	0	0	0	0
310	5	0	0	0	0	0	0
310	6	0	0	0	0	0	0
310	7	0	0	0	0	0	0
310	8	0	0	0	0	0	0
310	9	0	0	0	0	0	0
311	0	0	0	0	0	0	0
311	1	0	0	0	0	0	0
311	2	0	0	0	0	0	0
311	3	0	0	0	0	0	0
311	4	0	0	0	0	0	0
311	5	0	0	0	0	0	0
311	6	0	0	0	0	0	0
311	7	0	0	0	0	0	0
311	8	0	0	0	0	0	0
311	9	0	0	0	0	0	0
312	0	0	0	0	0	0	0
312	1	0	0	0	0	0	0
312	2	0	0	0	0	0	0
312	3	0	0	0	0	0	0
312	4	0	0	0	0	0	0
312	5	0	0	0	0	0	0
312	6	0	0	0	0	0	0
312	7	0	0	0	0	0	0
312	8	0	0	0	0	0	0
312	9	0	0	0	0	0	0
313	0	0	0	0	0	0	0
313	1	0	0	0	0	0	0
313	2	0	0	0	0	0	0
313	3	0	0	0	0	0	0
313	4	0	0	0	0	0	0
313	5	0	0	0	0	0	0
313	6	0	0	0	0	0	0
313	7	0	0	0	0	0	0
313	8	3.5696	1.18498	-10.1656	0	0	0
313	9	3.57339	1.86961	-15.291	0	0	0
314	0	5.00213	1.80668	-15.6247	0	0	0
314	1	5.74519	1.65155	-17.3626	0	0	0
314	2	5.54643	1.89437	-17.9687	0	0	0
314	3	6.76747	1.98419	-19.7006	0	0	0
314	4	6.47731	2.20641	-21.0948	0	0	0
314	5	7.24768	2.14223	-21.782	0	0	0
314	6	7.5906	2.45209	-22.3004	0	0	0
314	7	8.21207	2.31943	-22.7268	0	0	0
314	8	9.08732	1.96359	-25.5977	0	0	0
314	9	8.59513	2.27248	-28.1215	0	0	0
315	0	10.8325	2.34568	-29.4052	0	0	0
315	1	11.3872	1.47759	-33.6737	0	0	0
315	2	11.2557	0.808928	-36.0275	0	0	0
315	3	13.5048	-0.0310228	-37.4935	0	0	0
315	4	11.7268	-0.68078	-40.6433	0	0	0
315	5	7.1785	-1.25213	-46.5152	0	0	0
315	6	2.15438	-0.514137	-51.6822	0	0	0
315	7	-2.77532	0.375134	-57.8898	0	0	0
315	8	-6.19416	1.13591	-62.8705	0	0	0
315	9	-8.30298	1.59454	-67.9267	0	0	0
316	0	-10.0616	1.89583	-72.2008	0	0	0
316	1	-11.4684	2.0419	-78.3023	0	0	0
316	2	-13.6199	2.47752	-83.3581	0	0	0
316	3	-15.4906	2.95312	-88.329	0	0	0
316	4	-17.6221	3.56386	-93.5598	0	0	0
316	5	-19.7012	4.57428	-98.3528	0	0	0
316	6	-21.0246	4.94304	-104.713	0	0	0
316	7	-22.6751	6.06668	-110.022	0	0	0
316	8	-23.6863	6.63818	-112.981	0	0	0
316	9	-23.967	7.18652	-117.679	0	0	0
317	0	-24.4106	7.66837	-122.116	0	0	0
317	1	-23.6359	8.17851	-126.542	0	0	0
317	2	-22.4434	8.22421	-131.58	0	0	0
317	3	-21.0689	8.18049	-134.615	0	0	0
317	4	-19.4976	8.86948	-137.031	0	0	0
317	5	-17.5972	8.91631	-140.497	0	0	0
317	6	-15.4558	9.25089	-143.785	0	0	0
317	7	-13.3811	9.65498	-146.025	0	0	0
317	8	-10.9692	9.79139	-149.486	0	0	0
317	9	-9.00359	9.83768	-152.519	0	0	0
318	0	-6.72683	10.4177	-154.756	0	0	0
318	1	-4.74266	10.7076	-158.132	0	0	0
318	2	-2.88689	10.8203	-162.121	0	0	0
318	3	-0.701635	10.9352	-165.759	0	0	0
318	4	1.2204	11.3815	-168.26	0	0	0
318	5	2.32126	12.3499	-177.644	0	0	0
318	6	1.03329	17.3101	-181.443	0	0	0
318	7	2.87509	20.3926	-187.495	0	0	0
318	8	6.79663	21.1333	-192.159	0	0	0
318	9	7.56329	25.1232	-199.693	0	0	0
319	0	9.06798	27.2491	-204.356	0	0	0
319	1	9.44069	31.147	-210.501	0	0	0
319	2	11.0843	34.3858	-216.721	0	0	0
319	3	12.1371	36.5098	-223.223	0	0	0
319	4	12.7298	40.9638	-231.534	0	0	0
319	5	14.4157	43.1589	-236.631	0	0	0
319	6	15.3743	46.1058	-242.776	0	0	0
319	7	16.7349	48.5428	-248.48	0	0	0
319	8	17.6801	49.3818	-255.598	0	0	0
319	9	19.2869	51.9992	-263.651	0	0	0
320	0	19.9964	52.8803	-270.508	0	0	0
320	1	21.0429	54.4519	-277.014	0	0	0
320	2	22.7894	55.4703	-282.902	0	0	0
320	3	22.3787	55.5056	-288.999	0	0	0
320	4	23.2887	56.1901	-294.811	0	0	0
320	5	24.2875	55.9668	-301.332	0	0	0
320	6	26.3544	56.7453	-306.182	0	0	0
320	7	28.0491	56.8554	-310.689	0	0	0
320	8	28.5171	56.8497	-315.823	0	0	0
320	9	30.9102	57.9829	-321.801	0	0	0
321	0	31.129	58.1102	-325.975	0	0	0
321	1	33.2234	57.3336	-332.931	0	0	0
321	2	35.2816	58.1786	-336.474	0	0	0
321	3	36.3847	57.487	-339.692	0	0	0
321	4	38.0978	56.7979	-343.691	0	0	0
321	5	39.4601	56.2422	-348.213	0	0	0
321	6	40.6779	54.8877	-351.175	0	0	0
321	7	41.844	54.1124	-354.567	0	0	0
321	8	42.9149	51.5543	-360.157	0	0	0
321	9	43.6224	50.2426	-364.429	0	0	0
322	0	44.7954	48.5757	-369.833	0	0	0
322	1	46.0075	46.7085	-375.069	0	0	0
322	2	47.4221	45.1552	-380.122	0	0	0
322	3	47.9167	43.1088	-384.84	0	0	0
322	4	48.8288	41.3287	-388.071	0	0	0
322	5	50.2724	39.2871	-393.39	0	0	0
322	6	51.1166	37.3311	-397.93	0	0	0
322	7	51.657	35.3061	-403.693	0	0	0
322	8	52.5047	33.3289	-407.1	0	0	0
322	9	53.6874	31.4642	-410.59	0	0	0
323	0	54.0555	29.6827	-414.172	0	0	0
323	1	54.9184	27.9062	-418.452	0	0	0
323	2	55.9289	25.817	-423.512	0	0	0
323	3	56.5725	24.3058	-427.525	0	0	0
323	4	57.6243	22.6402	-430.926	0	0	0
323	5	58.1418	20.6599	-435.732	0	0	0
323	6	58.5268	19.325	-438.874	0	0	0
323	7	59.0467	17.3915	-443.501	0	0	0
323	8	59.7156	15.7697	-448.734	0	0	0
323	9	60.2785	14.5481	-452.048	0	0	0
324	0	60.5612	12.7464	-455.457	0	0	0
324	1	61.0122	11.5689	-458.073	0	0	0
324	2	61.358	10.3454	-461.477	0	0	0
324	3	61.7199	9.12091	-464.793	0	0	0
324	4	61.8224	7.98688	-467.502	0	0	0
324	5	62.179	7.07593	-470.032	0	0	0
324	6	62.8526	5.5652	-472.129	0	0	0
324	7	63.2609	4.94051	-473.958	0	0	0
324	8	63.6038	3.71877	-476.145	0	0	0
324	9	63.9156	2.96124	-479.807	0	0	0
325	0	64.6235	2.20612	-483.725	0	0	0
325	1	65.0911	0.596786	-492.451	0	0	0
325	2	66.7028	-3.15938	-498.748	0	0	0
325	3	67.9701	-5.64745	-503.382	0	0	0
325	4	69.5103	-8.82591	-511.587	0	0	0
325	5	71.3613	-12.5084	-514.311	0	0	0
325	6	74.7832	-14.4366	-521.269	0	0	0
325	7	76.8835	-17.0762	-523.279	0	0	0
325	8	80.3893	-18.6054	-529.278	0	0	0
325	9	83.158	-19.8197	-530.047	0	0	0
326	0	86.73	-21.5267	-536.568	0	0	0
326	1	88.6736	-20.5486	-540.814	0	0	0
326	2	91.2042	-22.2982	-543.681	0	0	0
326	3	93.9055	-22.5424	-547.756	0	0	0
326	4	94.2382	-22.0332	-548.531	0	0	0
326	5	97.4365	-23.7404	-553.748	0	0	0
326	6	97.0245	-23.1021	-558.886	0	0	0
326	7	97.3127	-23.2854	-563.76	0	0	0
326	8	98.6066	-23.9975	-567.327	0	0	0
326	9	97.5837	-23.8277	-571.248	0	0	0
327	0	98.3081	-24.6095	-574.911	0	0	0
327	1	96.4281	-24.1323	-581.017	0	0	0
327	2	97.7233	-24.4905	-586.756	0	0	0
327	3	98.2404	-24.3166	-590.323	0	0	0
327	4	96.5356	-24.5056	-594.948	0	0	0
327	5	99.2561	-25.7024	-599.385	0	0	0
327	6	97.9148	-25.114	-602.785	0	0	0
327	7	99.374	-26.712	-608.271	0	0	0
327	8	100.488	-25.761	-613.137	0	0	0
327	9	100.204	-26.6991	-616.798	0	0	0
328	0	102.022	-28.2542	-619.157	0	0	0
328	1	102.723	-27.3921	-624.102	0	0	0
328	2	102.804	-28.3966	-629.599	0	0	0
328	3	104.202	-28.9972	-633.344	0	0	0
328	4	103.932	-29.6455	-636.915	0	0	0
328	5	104.708	-31.4298	-643.815	0	0	0
328	6	104.522	-30.3274	-648.157	0	0	0
328	7	104.947	-32.2866	-653.312	0	0	0
328	8	105.827	-32.6447	-660.193	0	0	0
328	9	105.85	-32.4727	-665.585	0	0	0
329	0	106.373	-33.6802	-670.909	0	0	0
329	1	106.277	-32.9747	-674.383	0	0	0
329	2	106.515	-33.4023	-679.611	0	0	0
329	3	107.14	-34.0097	-686.232	0	0	0
329	4	107.724	-32.6582	-690.564	0	0	0
329	5	108.652	-32.7555	-696.833	0	0	0
329	6	108.849	-32.3803	-699.434	0	0	0
329	7	109.902	-30.8998	-705.509	0	0	0
329	8	110.218	-30.6841	-709.161	0	0	0
329	9	110.636	-29.3126	-715.24	0	0	0
330	0	111.547	-28.5608	-719.145	0	0	0
330	1	110.768	-28.2343	-722.89	0	0	0
330	2	111.159	-26.9993	-729.146	0	0	0
330	3	111.864	-25.3154	-732.169	0	0	0
330	4	110.731	-24.7042	-737.049	0	0	0
330	5	111.998	-24.1286	-741.481	0	0	0
330	6	111.172	-22.5152	-745.387	0	0	0
330	7	110.711	-21.8162	-750.174	0	0	0
330	8	110.855	-21.0867	-753.039	0	0	0
330	9	110.178	-20.0519	-757.649	0	0	0
331	0	110.137	-19.5888	-760.17	0	0	0
331	1	109.576	-18.7062	-763.128	0	0	0
331	2	109.089	-19.0027	-767.486	0	0	0
331	3	109.159	-18.0316	-770.09	0	0	0
331	4	108.398	-16.9758	-773.572	0	0	0
331	5	107.93	-17.8229	-776.543	0	0	0
331	6	107.773	-16.1633	-780.71	0	0	0
331	7	106.82	-15.9943	-783.763	0	0	0
331	8	106.413	-15.8882	-786.378	0	0	0
331	9	105.7	-15.0504	-788.552	0	0	0
332	0	105.034	-15.4132	-791.697	0	0	0
332	1	104.095	-14.6625	-795.266	0	0	0
332	2	103.823	-14.6654	-798.144	0	0	0
332	3	103.248	-14.7606	-799.891	0	0	0
332	4	102.187	-14.2559	-801.113	0	0	0
332	5	101.739	-14.0833	-803.816	0	0	0
332	6	100.873	-13.9776	-805.912	0	0	0
332	7	100.081	-13.959	-807.659	0	0	0
332	8	99.5279	-14.074	-808.709	0	0	0
332	9	98.6443	-13.6573	-810.453	0	0	0
333	0	98.2101	-13.9724	-809.852	0	0	0
333	1	97.3935	-13.8873	-811.163	0	0	0
333	2	96.8401	-13.9131	-813.172	0	0	0
333	3	95.978	-14.0721	-813.966	0	0	0
333	4	95.2333	-14.2751	-814.408	0	0	0
333	5	94.9704	-14.4319	-814.587	0	0	0
333	6	94.1638	-14.6124	-814.334	0	0	0
333	7	93.3486	-14.8826	-815.39	0	0	0
333	8	93.1729	-15.0842	-816.789	0	0	0
333	9	92.5872	-15.64	-816.624	0	0	0
334	0	92.1526	-16.0641	-816.634	0	0	0
334	1	91.498	-16.3761	-815.51	0	0	0
334	2	90.9784	-17.0675	-816.482	0	0	0
334	3	90.6291	-17.3112	-815.79	0	0	0
334	4	90.0838	-17.6451	-814.84	0	0	0
334	5	89.3654	-18.3588	-815.291	0	0	0
334	6	89.1372	-18.7581	-813.379	0	0	0
334	7	88.4814	-19.2717	-813.741	0	0	0
334	8	87.7408	-19.6292	-812.881	0	0	0
334	9	87.418	-20.1393	-812.715	0	0	0
335	0	86.9436	-21.0961	-812.208	0	0	0
335	1	86.2925	-21.3621	-811.343	0	0	0
335	2	85.444	-22.3852	-810.23	0	0	0
335	3	85.0294	-22.4297	-808.669	0	0	0
335	4	84.2511	-23.252	-808.159	0	0	0
335	5	83.818	-24.1187	-808.176	0	0	0
335	6	83.1259	-24.5393	-806.268	0	0	0
335	7	82.6329	-25.2503	-804.8	0	0	0
335	8	81.7572	-25.5652	-804.29	0	0	0
335	9	80.8673	-26.3182	-802.129	0	0	0
336	0	80.5705	-26.9187	-801.267	0	0	0
336	1	79.7002	-27.4516	-799.974	0	0	0
336	2	78.9615	-28.3177	-798.597	0	0	0
336	3	78.4231	-28.4097	-797.559	0	0	0
336	4	77.222	-29.1442	-795.401	0	0	0
336	5	76.6351	-29.5675	-794.978	0	0	0
336	6	76.266	-29.7439	-794.2	0	0	0
336	7	75.9073	-30.6534	-792.471	0	0	0
336	8	75.3639	-30.6995	-790.652	0	0	0
336	9	74.7569	-31.2767	-789.617	0	0	0
337	0	74.1244	-31.3885	-788.057	0	0	0
337	1	74.021	-31.9195	-787.718	0	0	0
337	2	73.475	-32.2728	-786.506	0	0	0
337	3	73.2212	-32.5842	-784.6	0	0	0
337	4	72.5768	-32.8309	-782.953	0	0	0
337	5	71.9396	-32.9418	-781.394	0	0	0
337	6	71.3988	-33.1188	-779.399	0	0	0
337	7	70.9845	-33.4295	-778.972	0	0	0
337	8	70.2402	-33.5621	-776.718	0	0	0
337	9	69.7453	-33.6508	-774.809	0	0	0
338	0	68.9436	-33.7846	-770.637	0	0	0
338	1	68.0672	-33.9438	-770.039	0	0	0
338	2	67.848	-33.8531	-768.824	0	0	0
338	3	67.1076	-34.0322	-767.963	0	0	0
338	4	66.1432	-33.8534	-765.098	0	0	0
338	5	65.7977	-33.9426	-763.884	0	0	0
338	6	64.8614	-33.9876	-761.193	0	0	0
338	7	64.271	-33.8096	-758.065	0	0	0
338	8	63.8765	-34.053	-757.812	0	0	0
338	9	62.9531	-33.8737	-754.772	0	0	0
339	0	62.301	-33.6074	-752.686	0	0	0
339	1	61.5144	-33.9199	-750.697	0	0	0
339	2	60.8587	-33.6086	-748.173	0	0	0
339	3	60.1367	-33.5409	-746.003	0	0	0
339	4	59.4813	-33.3869	-744.445	0	0	0
339	5	58.6911	-33.2972	-742.448	0	0	0
339	6	57.9941	-33.075	-739.142	0	0	0
339	7	57.1182	-32.922	-736.888	0	0	0
339	8	56.4177	-32.6552	-735.587	0	0	0
339	9	55.957	-32.3646	-732.889	0	0	0
340	0	55.1673	-32.12	-730.457	0	0	0
340	1	54.9321	-31.898	-728.892	0	0	0
340	2	53.8835	-31.8988	-726.03	0	0	0
340	3	53.3589	-31.5426	-723.68	0	0	0
340	4	52.9219	-31.3849	-721.246	0	0	0
340	5	52.0636	-31.3626	-720.212	0	0	0
340	6	51.6113	-31.2728	-718.038	0	0	0
340	7	50.7325	-30.9844	-714.822	0	0	0
340	8	49.9658	-30.8522	-712.568	0	0	0
340	9	49.1597	-30.5407	-709.35	0	0	0
341	0	48.4548	-30.3406	-708.31	0	0	0
341	1	47.7768	-30.2275	-705.617	0	0	0
341	2	47.0339	-30.0282	-702.837	0	0	0
341	3	45.8065	-29.7422	-699.886	0	0	0
341	4	45.6871	-29.9848	-697.714	0	0	0
341	5	44.495	-29.6745	-694.937	0	0	0
341	6	43.7497	-29.3187	-693.897	0	0	0
341	7	43.6073	-29.6942	-691.116	0	0	0
341	8	42.0645	-28.8974	-688.774	0	0	0
341	9	41.8551	-29.0945	-685.991	0	0	0
342	0	41.2215	-28.9612	-683.386	0	0	0
342	1	40.3866	-28.9843	-682.438	0	0	0
342	2	40.2601	-28.9575	-680.177	0	0	0
342	3	39.3179	-28.6907	-677.137	0	0	0
342	4	38.8438	-28.6468	-675.051	0	0	0
342	5	38.0504	-28.3374	-672.969	0	0	0
342	6	37.5938	-27.8461	-670.266	0	0	0
342	7	37.0054	-28.291	-668.105	0	0	0
342	8	36.5249	-28.0232	-666.452	0	0	0
342	9	35.5841	-27.8685	-663.501	0	0	0
343	0	35.2837	-27.8684	-661.155	0	0	0
343	1	34.493	-27.6259	-659.333	0	0	0
343	2	33.5907	-27.5373	-657.775	0	0	0
343	3	33.3776	-27.157	-655.596	0	0	0
343	4	32.7221	-27.2025	-653.776	0	0	0
343	5	32.2198	-27.1576	-651.258	0	0	0
343	6	31.5051	-26.9803	-649.172	0	0	0
343	7	30.9987	-26.8256	-647.351	0	0	0
343	8	30.7576	-26.8459	-647.791	0	0	0
343	9	30.0996	-26.5346	-644.834	0	0	0
344	0	29.6022	-26.7326	-642.231	0	0	0
344	1	29.1446	-26.8208	-640.669	0	0	0
344	2	28.5572	-26.555	-638.582	0	0	0
344	3	28.1417	-26.7323	-636.762	0	0	0
344	4	27.9044	-26.6207	-636.242	0	0	0
344	5	27.2246	-26.6431	-634.073	0	0	0
344	6	26.8594	-26.5101	-632.423	0	0	0
344	7	26.4063	-26.4446	-629.727	0	0	0
344	8	25.9667	-26.6907	-629.651	0	0	0
344	9	25.5696	-26.6459	-628.699	0	0	0
345	0	25.3361	-26.6216	-626.611	0	0	0
345	1	24.8561	-26.5327	-626.008	0	0	0
345	2	24.3358	-26.8211	-622.533	0	0	0
345	3	23.854	-26.6678	-621.755	0	0	0
345	4	23.6553	-26.9345	-621.589	0	0	0
345	5	23.0595	-26.7348	-621.684	0	0	0
345	6	22.9379	-26.7977	-619.158	0	0	0
345	7	22.6548	-26.798	-617.248	0	0	0
345	8	21.8944	-26.9996	-615.429	0	0	0
345	9	21.6895	-26.3544	-615.252	0	0	0
346	0	21.2158	-26.8893	-613.784	0	0	0
346	1	20.794	-26.7342	-613.267	0	0	0
346	2	20.5984	-26.5777	-611.702	0	0	0
346	3	20.1521	-26.6464	-609.877	0	0	0
346	4	19.5069	-26.5372	-609.19	0	0	0
346	5	19.1616	-26.4921	-607.712	0	0	0
346	6	19.1385	-26.6695	-607.37	0	0	0
346	7	18.6634	-26.6463	-606.155	0	0	0
346	8	18.3356	-26.7371	-605.203	0	0	0
346	9	17.6082	-26.4943	-604.862	0	0	0
347	0	17.3954	-26.7836	-603.214	0	0	0
347	1	17.2143	-26.6055	-603.044	0	0	0
347	2	17.2137	-26.493	-603.044	0	0	0
347	3	16.8923	-26.7595	-601.746	0	0	0
347	4	16.4104	-26.7823	-600.534	0	0	0
347	5	16.2189	-26.6504	-598.708	0	0	0
347	6	15.6238	-26.7867	-599.066	0	0	0
347	7	15.5785	-26.5642	-598.195	0	0	0
347	8	14.9187	-26.5868	-597.681	0	0	0
347	9	14.7899	-26.4314	-597.159	0	0	0
348	0	14.3779	-26.4109	-594.986	0	0	0
348	1	14.1112	-26.1673	-594.729	0	0	0
348	2	13.763	-26.3904	-594.648	0	0	0
348	3	13.1025	-26.3908	-593.874	0	0	0
348	4	13.0601	-26.4353	-593.179	0	0	0
348	5	12.7519	-26.3264	-593.532	0	0	0
348	6	12.1824	-26.1283	-591.621	0	0	0
348	7	11.9216	-26.2409	-592.583	0	0	0
348	8	11.4741	-26.0868	-592.331	0	0	0
348	9	11.4365	-26.1728	-592.068	0	0	0
349	0	10.8426	-26.1756	-591.118	0	0	0
349	1	10.3154	-26.0664	-590.862	0	0	0
349	2	10.1182	-25.9555	-590.257	0	0	0
349	3	9.718	-25.9807	-590.959	0	0	0
349	4	9.43096	-25.7824	-591.399	0	0	0
349	5	9.19544	-25.9597	-590.357	0	0	0
349	6	8.51502	-25.8076	-590.799	0	0	0
349	7	7.9651	-25.8114	-589.588	0	0	0
349	8	7.76802	-25.7239	-589.416	0	0	0
349	9	7.56515	-25.5476	-591.161	0	0	0
350	0	6.94744	-25.4177	-590.559	0	0	0
350	1	6.66448	-25.7957	-591.087	0	0	0
350	2	6.24255	-25.6221	-591.793	0	0	0
350	3	5.84617	-25.5133	-592.057	0	0	0
350	4	5.36136	-25.5598	-592.413	0	0	0
350	5	5.35646	-25.4934	-593.811	0	0	0
350	6	5.13758	-25.4736	-595.12	0	0	0
350	7	4.70264	-25.6521	-593.557	0	0	0
350	8	4.50262	-25.5882	-593.998	0	0	0
350	9	4.08415	-25.3684	-594.176	0	0	0
351	0	3.57325	-25.2834	-594.881	0	0	0
351	1	3.32986	-25.3755	-596.454	0	0	0
351	2	3.06548	-25.3545	-596.285	0	0	0
351	3	2.69393	-25.2464	-596.637	0	0	0
351	4	1.8798	-25.162	-596.47	0	0	0
351	5	1.94104	-24.7868	-598.124	0	0	0
351	6	1.4347	-25.0547	-598.743	0	0	0
351	7	1.29662	-24.8128	-599.53	0	0	0
351	8	0.970734	-24.9262	-600.145	0	0	0
351	9	0.681781	-24.7518	-600.672	0	0	0
352	0	0.327787	-24.7556	-601.026	0	0	0
352	1	0.149377	-24.6898	-602.075	0	0	0
352	2	-0.16208	-24.8256	-604.346	0	0	0
352	3	-0.230961	-24.5165	-604.693	0	0	0
352	4	-0.781075	-24.2968	-604.698	0	0	0
352	5	-0.866812	-24.5232	-606.273	0	0	0
352	6	-1.13267	-24.3034	-606.362	0	0	0
352	7	-1.38091	-24.2609	-607.936	0	0	0
352	8	-1.66627	-24.2867	-609.16	0	0	0
352	9	-1.97679	-24.2007	-609.601	0	0	0
353	0	-2.56551	-23.9825	-608.821	0	0	0
353	1	-2.90433	-23.8082	-610.482	0	0	0
353	2	-2.97019	-23.8768	-611.879	0	0	0
353	3	-3.21433	-23.8349	-612.58	0	0	0
353	4	-3.6997	-23.8391	-613.373	0	0	0
353	5	-4.12315	-23.7316	-615.729	0	0	0
353	6	-4.29581	-23.5333	-615.556	0	0	0
353	7	-4.7428	-23.7374	-616.437	0	0	0
353	8	-4.17371	-23.6697	-618.699	0	0	0
353	9	-4.8109	-23.4744	-619.751	0	0	0
354	0	-4.92171	-23.4991	-620.625	0	0	0
354	1	-5.27534	-23.2805	-621.065	0	0	0
354	2	-5.53533	-23.3942	-621.853	0	0	0
354	3	-5.51875	-23.3529	-623.599	0	0	0
354	4	-5.89633	-23.0443	-625.083	0	0	0
354	5	-6.05597	-23.2471	-626.224	0	0	0
354	6	-6.11331	-23.4487	-626.488	0	0	0
354	7	-6.61859	-23.1419	-626.23	0	0	0
354	8	-6.93281	-23.3909	-628.244	0	0	0
354	9	-6.8672	-23.5045	-630.339	0	0	0
355	0	-7.20014	-23.1295	-630.95	0	0	0
355	1	-7.307	-23.532	-632.177	0	0	0
355	2	-7.55176	-23.5137	-633.578	0	0	0
355	3	-7.88064	-23.449	-633.146	0	0	0
355	4	-8.36671	-23.4319	-635.505	0	0	0
355	5	-8.30842	-23.4116	-638.211	0	0	0
355	6	-8.52454	-23.4344	-638.563	0	0	0
355	7	-9.00728	-23.5734	-638.919	0	0	0
355	8	-9.42571	-23.5537	-640.057	0	0	0
355	9	-9.35779	-23.5799	-641.279	0	0	0
356	0	-9.49317	-23.4053	-642.503	0	0	0
356	1	-9.93402	-23.7404	-643.644	0	0	0
356	2	-9.84393	-23.6981	-645.126	0	0	0
356	3	-10.3464	-23.6815	-645.22	0	0	0
356	4	-10.9182	-23.9075	-645.754	0	0	0
356	5	-10.9408	-23.9532	-646.977	0	0	0
356	6	-11.2728	-24.2022	-649.34	0	0	0
356	7	-11.6723	-24.028	-650.13	0	0	0
356	8	-11.7744	-24.5405	-650.834	0	0	0
356	9	-12.2825	-24.4802	-653.019	0	0	0
357	0	-12.6298	-24.6592	-652.938	0	0	0
357	1	-12.8496	-24.8847	-654.252	0	0	0
357	2	-12.8305	-24.9735	-656.607	0	0	0
357	3	-13.0481	-25.1543	-657.05	0	0	0
357	4	-13.2218	-25.2023	-657.84	0	0	0
357	5	-13.6178	-25.5616	-658.635	0	0	0
357	6	-13.3686	-25.7842	-659.767	0	0	0
357	7	-13.9886	-25.7668	-660.912	0	0	0
357	8	-14.2968	-26.0583	-662.401	0	0	0
357	9	-14.2933	-26.2166	-663.799	0	0	0
358	0	-14.9262	-26.1767	-663.109	0	0	0
358	1	-15.2772	-26.625	-664.428	0	0	0
358	2	-15.4317	-26.8271	-666.177	0	0	0
358	3	-15.803	-27.0075	-666.882	0	0	0
358	4	-16.0679	-27.1651	-667.672	0	0	0
358	5	-16.5241	-27.1467	-667.679	0	0	0
358	6	-16.8727	-27.5279	-668.388	0	0	0
358	7	-17.2688	-27.9523	-669.357	0	0	0
358	8	-17.1392	-27.754	-671.534	0	0	0
358	9	-17.8219	-28.0911	-672.939	0	0	0
359	0	-18.1455	-28.2262	-672.859	0	0	0
359	1	-18.478	-28.4083	-673.477	0	0	0
359	2	-19.133	-28.5891	-673.749	0	0	0
359	3	-19.331	-28.904	-675.675	0	0	0
359	4	-19.7724	-28.7952	-677.16	0	0	0
359	5	-20.2336	-28.9541	-677.43	0	0	0
359	6	-20.7079	-29.2681	-676.743	0	0	0
359	7	-21.2356	-29.4964	-677.886	0	0	0
359	8	-21.7461	-29.8347	-680.165	0	0	0
359	9	-21.9863	-29.9463	-680.345	0	0	0
360	0	-22.6237	-30.1285	-681.487	0	0	0
360	1	-23.0598	-30.5094	-682.456	0	0	0
360	2	-23.6106	-30.514	-683.684	0	0	0
360	3	-24.0906	-30.8285	-683.869	0	0	0
360	4	-24.6208	-31.1873	-685.535	0	0	0
360	5	-24.7768	-31.343	-686.674	0	0	0
360	6	-25.2148	-31.6144	-687.294	0	0	0
360	7	-26.0006	-32.0185	-688.179	0	0	0
360	8	-26.3123	-32.132	-689.057	0	0	0
360	9	-27.2597	-32.1387	-690.114	0	0	0
361	0	-27.7423	-32.5197	-691.607	0	0	0
361	1	-28.0092	-32.7676	-692.748	0	0	0
361	2	-28.6875	-32.8158	-693.539	0	0	0
361	3	-29.299	-33.0893	-693.901	0	0	0
361	4	-29.7412	-32.983	-695.561	0	0	0
361	5	-30.4341	-32.7871	-697.311	0	0	0
361	6	-31.005	-33.0811	-698.891	0	0	0
361	7	-31.23	-33.0386	-699.766	0	0	0
361	8	-32.3243	-33.6459	-701.266	0	0	0
361	9	-32.7432	-33.6057	-701.884	0	0	0
362	0	-33.2906	-33.9445	-703.811	0	0	0
362	1	-33.8252	-33.9257	-706.172	0	0	0
362	2	-33.8082	-34.0615	-707.832	0	0	0
362	3	-34.9264	-34.6667	-708.808	0	0	0
362	4	-35.2784	-34.4728	-709.771	0	0	0
362	5	-35.81	-34.6556	-711.088	0	0	0
362	6	-36.6475	-34.8596	-712.58	0	0	0
362	7	-36.9158	-34.8204	-714.853	0	0	0
362	8	-37.9254	-35.2473	-715.565	0	0	0
362	9	-38.0393	-35.362	-717.052	0	0	0
363	0	-39.0694	-35.1687	-717.322	0	0	0
363	1	-40.1733	-35.5327	-719.781	0	0	0
363	2	-40.1838	-35.2912	-720.916	0	0	0
363	3	-41.1272	-35.5628	-722.67	0	0	0
363	4	-41.8528	-35.7232	-723.466	0	0	0
363	5	-42.3386	-35.863	-725.304	0	0	0
363	6	-43.2648	-35.8902	-725.926	0	0	0
363	7	-44.0398	-35.9636	-728.115	0	0	0
363	8	-44.5514	-35.9222	-730.647	0	0	0
363	9	-45.3655	-36.1924	-731.88	0	0	0
364	0	-45.6722	-36.1079	-732.667	0	0	0
364	1	-46.4682	-35.8035	-733.634	0	0	0
364	2	-47.4173	-36.4558	-735.745	0	0	0
364	3	-47.9973	-35.7492	-737.314	0	0	0
364	4	-48.7983	-35.8009	-740.462	0	0	0
364	5	-49.72	-36.3837	-740.999	0	0	0
364	6	-50.8469	-36.2579	-742.233	0	0	0
364	7	-51.9182	-36.7106	-743.292	0	0	0
364	8	-53.1568	-36.3387	-745.306	0	0	0
364	9	-53.9961	-36.6337	-747.233	0	0	0
365	0	-55.1197	-36.9292	-749.343	0	0	0
365	1	-56.1558	-36.6915	-750.919	0	0	0
365	2	-56.706	-36.8956	-751.972	0	0	0
365	3	-57.5513	-36.5485	-754.856	0	0	0
365	4	-58.278	-36.7543	-755.738	0	0	0
365	5	-58.9241	-36.5592	-758.273	0	0	0
365	6	-59.3034	-36.4082	-760.455	0	0	0
365	7	-59.9647	-36.6587	-761.599	0	0	0
365	8	-60.8529	-36.333	-763.091	0	0	0
365	9	-61.5782	-36.6504	-765.453	0	0	0
366	0	-62.1743	-36.5902	-766.681	0	0	0
366	1	-62.9049	-36.5502	-767.913	0	0	0
366	2	-63.5021	-36.5781	-769.923	0	0	0
366	3	-64.5798	-36.4284	-769.15	0	0	0
366	4	-65.1985	-36.437	-771.684	0	0	0
366	5	-66.2628	-36.2219	-773.439	0	0	0
366	6	-66.7076	-36.1818	-775.275	0	0	0
366	7	-67.7002	-35.9003	-776.852	0	0	0
366	8	-68.2704	-36.0602	-777.558	0	0	0
366	9	-68.8051	-35.8658	-778.96	0	0	0
367	0	-69.7742	-35.8506	-779.929	0	0	0
367	1	-70.4003	-35.3466	-782.201	0	0	0
367	2	-71.0161	-35.6607	-783.691	0	0	0
367	3	-71.6134	-35.5103	-784.745	0	0	0
367	4	-72.448	-35.4283	-785.364	0	0	0
367	5	-72.8704	-35.4994	-786.417	0	0	0
367	6	-73.6001	-34.9942	-787.642	0	0	0
367	7	-74.4214	-34.8691	-789.831	0	0	0
367	8	-74.8862	-34.9401	-791.495	0	0	0
367	9	-75.5017	-34.7006	-791.501	0	0	0
368	0	-76.2928	-34.7546	-792.471	0	0	0
368	1	-76.8012	-34.1365	-793.428	0	0	0
368	2	-77.3128	-34.1432	-795.182	0	0	0
368	3	-78.1277	-34.0591	-795.887	0	0	0
368	4	-78.5044	-33.9313	-796.765	0	0	0
368	5	-78.8976	-34.1804	-797.993	0	0	0
368	6	-79.5581	-33.7206	-798.435	0	0	0
368	7	-80.1146	-33.704	-799.315	0	0	0
368	8	-80.7619	-33.7081	-802.111	0	0	0
368	9	-80.9817	-33.3332	-802.897	0	0	0
369	0	-81.305	-33.5615	-803.95	0	0	0
369	1	-82.5205	-33.1687	-803.613	0	0	0
369	2	-82.718	-32.9274	-804.747	0	0	0
369	3	-83.2928	-32.7121	-806.147	0	0	0
369	4	-83.8913	-32.2505	-807.109	0	0	0
369	5	-84.3532	-32.3893	-808.514	0	0	0
369	6	-84.8377	-32.2154	-808.432	0	0	0
369	7	-85.4537	-31.8682	-808.698	0	0	0
369	8	-85.9429	-31.3838	-809.487	0	0	0
369	9	-86.1889	-31.1213	-811.057	0	0	0
370	0	-86.3602	-31.1709	-811.935	0	0	0
370	1	-87.0433	-31.1077	-812.379	0	0	0
370	2	-87.2426	-30.9346	-813.078	0	0	0
370	3	-87.3491	-30.8933	-813.17	0	0	0
370	4	-88.1919	-30.2995	-814.481	0	0	0
370	5	-88.3276	-30.4354	-816.056	0	0	0
370	6	-88.9167	-30.1514	-816.235	0	0	0
370	7	-89.2848	-30.1996	-815.892	0	0	0
370	8	-89.6617	-29.8489	-816.243	0	0	0
370	9	-90.4347	-29.2764	-816.682	0	0	0
371	0	-90.8739	-29.4132	-816.779	0	0	0
371	1	-90.8302	-28.815	-817.644	0	0	0
371	2	-91.6634	-28.8867	-817.569	0	0	0
371	3	-92.3186	-28.6699	-816.269	0	0	0
371	4	-92.894	-28.0966	-816.791	0	0	0
371	5	-93.4836	-28.2129	-816.976	0	0	0
371	6	-93.6837	-27.8811	-817.152	0	0	0
371	7	-93.8338	-28.0176	-818.115	0	0	0
371	8	-95.3105	-27.1334	-816.988	0	0	0
371	9	-96.187	-27.2282	-816.3	0	0	0
372	0	-96.2499	-26.7857	-816.299	0	0	0
372	1	-96.9138	-26.5226	-816.48	0	0	0
372	2	-96.9328	-26.5221	-816.654	0	0	0
372	3	-97.9895	-26.038	-816.315	0	0	0
372	4	-98.5103	-26.13	-814.404	0	0	0
372	5	-99.2139	-25.3991	-813.792	0	0	0
372	6	-99.5252	-25.425	-813.714	0	0	0
372	7	-100.84	-25.0962	-813.111	0	0	0
372	8	-101.13	-24.5424	-812.677	7.86898	-5.52388	-24.6621
372	9	-101.627	-24.4778	-811.547	8.35518	-6.16899	-25.7549
373	0	-102.175	-23.9703	-809.196	9.07038	-6.59115	-25.4346
373	1	-102.988	-23.5738	-809.114	10.6805	-7.6618	-28.3809
373	2	-103.867	-23.3979	-807.814	10.5962	-7.26182	-30.1728
373	3	-103.908	-23.0873	-807.029	12.2826	-8.04578	-32.0503
373	4	-104.786	-22.6681	-806.161	11.821	-8.01902	-34.2888
373	5	-105.263	-22.9351	-804.253	13.4176	-8.36252	-35.9225
373	6	-105.283	-22.4487	-803.379	13.0691	-7.85172	-39.185
373	7	-106.735	-21.9397	-801.644	8.45487	-5.73003	-42.7991
373	8	-107.11	-21.5172	-800.948	2.74747	-5.31602	-51.0154
373	9	-107.462	-21.1392	-799.465	-2.79873	-5.56521	-57.5662
374	0	-108.114	-21.0516	-797.554	-6.67005	-5.7816	-63.4707
374	1	-108.154	-20.6072	-795.286	-10.0964	-6.99149	-69.1633
374	2	-109.582	-20.0317	-793.027	-13.0867	-7.41282	-76.7634
374	3	-109.865	-19.8523	-790.241	-15.5999	-8.64924	-83.2508
374	4	-110.548	-18.9856	-787.974	-18.1523	-9.11725	-90.1621
374	5	-111.162	-18.6302	-786.408	-21.1095	-10.4191	-96.7614
374	6	-110.824	-18.4284	-783.181	-24.0642	-11.5005	-103.785
374	7	-112.003	-17.5412	-780.738	-26.7348	-12.2765	-109.268
374	8	-113.105	-17.3643	-777.699	-29.3491	-13.5582	-115.982
374	9	-112.636	-17.0045	-775.425	-31.2851	-14.2276	-122.016
375	0	-113.78	-16.2948	-772.904	-32.448	-15.3861	-127.248
375	1	-113.202	-16.3557	-770.199	-33.337	-15.9761	-132.101
375	2	-114.164	-15.5113	-766.363	-33.8259	-16.7871	-136.325
375	3	-115.614	-15.3572	-763.849	-33.4269	-17.4503	-141.449
375	4	-114.968	-14.9506	-759.829	-32.9753	-18.1799	-150.141
375	5	-116.074	-14.0604	-758.35	-33.4225	-22.0525	-159.568
375	6	-115.822	-14.2564	-754.431	-31.991	-26.0687	-167.462
375	7	-115.596	-13.5856	-751.37	-29.0895	-29.6564	-173.896
375	8	-118.325	-13.1226	-746.858	-25.9883	-33.2894	-180.401
375	9	-117.323	-12.8473	-743.271	-20.842	-34.8423	-186.642
376	0	-118.354	-12.1367	-739.615	-17.5369	-36.8709	-191.601
376	1	-119.432	-12.1312	-735.18	-13.7853	-38.174	-199.194
376	2	-118.233	-11.7904	-731.594	-10.2951	-39.0768	-204.986
376	3	-120.271	-11.1687	-725.764	-6.82172	-41.615	-210.396
376	4	-121.366	-10.9219	-721.239	-3.05189	-42.5203	-216.979
376	5	-120.478	-10.5597	-717.918	-0.233247	-44.0391	-222.821
376	6	-121.857	-10.3128	-713.655	3.83935	-45.3203	-230.358
376	7	-121.943	-9.8171	-709.468	6.2112	-46.0419	-235.817
376	8	-121.072	-9.58724	-705.013	9.19157	-47.6486	-242.225
376	9	-122.868	-9.31642	-698.922	11.2003	-47.9922	-247.911
377	0	-122.662	-9.08675	-693.515	13.5778	-50.0157	-254.189
377	1	-122.134	-8.45602	-689.845	15.0451	-50.5303	-259.932
377	2	-122.697	-8.45	-686.014	16.5534	-51.7551	-266.455
377	3	-122.758	-8.04273	-680.172	17.9607	-52.4463	-270.542
377	4	-122.326	-7.45615	-674.495	18.5669	-52.8268	-276.151
377	5	-122.142	-7.38121	-669.526	19.2445	-53.3602	-280.957
377	6	-123.257	-6.93072	-663.429	20.3492	-53.3478	-288.908
377	7	-122.435	-6.25385	-657.749	20.3688	-51.0156	-293.591
377	8	-122.317	-5.97742	-652.167	21.0903	-51.4373	-301.403
377	9	-122.704	-5.65772	-645.369	22.0948	-50.1028	-305.732
378	0	-121.894	-5.20182	-638.382	21.32	-49.2608	-311.705
378	1	-122.505	-4.97246	-631.937	23.1776	-48.79	-316.708
378	2	-121.927	-4.51692	-626.87	22.6762	-46.5386	-323.773
378	3	-121.261	-3.96994	-620.235	24.9092	-46.1797	-327.99
378	4	-121.136	-3.91573	-614.044	25.3622	-44.5278	-332.762
378	5	-120.198	-3.61432	-607.148	27.064	-44.1682	-337.262
378	6	-120.944	-2.82816	-599.477	28.0239	-43.1803	-341.324
378	7	-120.691	-2.24011	-593.886	29.9124	-42.2927	-346.473
378	8	-120.12	-1.73596	-587.777	31.7399	-40.9576	-351.943
378	9	-119.71	-1.41291	-579.576	33.3726	-39.3631	-356.818
379	0	-118.069	-0.973159	-572.233	35.5535	-39.0904	-360.035
379	1	-118.127	-0.719152	-564.998	37.1893	-36.8115	-365.332
379	2	-118.674	0.803936	-557.053	39.0024	-34.7747	-371.391
379	3	-117.147	0.752658	-550.504	41.3989	-33.799	-374.46
379	4	-117.38	1.27624	-542.827	43.4039	-31.7204	-380.109
379	5	-116.252	2.18109	-535.136	44.9448	-30.0342	-384.483
379	6	-116.019	2.30382	-526.855	46.6516	-28.9462	-388.199
379	7	-115.901	3.40592	-518.906	48.3294	-27.4159	-391.261
379	8	-114.218	3.46759	-510.786	50.0552	-25.5327	-397.661
379	9	-113.676	3.83921	-503.107	51.4692	-23.6915	-404.337
380	0	-114.265	4.25125	-494.825	53.0491	-22.7333	-409.236
380	1	-113.356	4.9336	-487.139	54.8901	-21.0716	-414.15
380	2	-112.575	5.88038	-480.406	55.8098	-20.0654	-420.44
380	3	-112.239	6.16144	-471.249	57.3223	-18.357	-425.524
380	4	-110.53	6.91408	-463.812	58.2003	-17.4379	-431.373
380	5	-109.055	7.13144	-457.871	59.47	-16.1687	-435.685
380	6	-109.024	8.18989	-449.227	60.4373	-15.6029	-440.577
380	7	-106.965	8.47534	-441.098	62.3512	-14.8224	-448.802
380	8	-106.366	9.62182	-433.847	64.1763	-14.7039	-452.301
380	9	-104.857	10.1498	-426.763	65.2618	-13.9835	-459.047
381	0	-102.433	10.1483	-418.813	66.5582	-13.6851	-463.419
381	1	-101.147	10.8086	-411.298	67.713	-13.451	-468.514
381	2	-100.371	11.9583	-403.081	68.5923	-13.1499	-473.321
381	3	-99.2171	12.6187	-394.259	69.734	-13.2919	-477.092
381	4	-98.3673	12.8583	-385.877	70.5807	-12.7701	-482.629
381	5	-96.9804	13.6101	-377.057	71.9606	-12.8463	-487.613
381	6	-95.0736	13.5845	-369.714	73.0473	-12.7444	-493.06
381	7	-93.9216	14.112	-362.115	74.1243	-12.7087	-497.086
381	8	-92.174	14.4876	-354.421	74.4811	-12.8907	-507.379
381	9	-92.2695	14.8128	-345.176	76.442	-11.0553	-516.129
382	0	-90.1024	14.8769	-337.222	78.6085	-10.0094	-523.793
382	1	-88.7514	15.004	-330.758	80.6973	-9.29961	-529.361
382	2	-88.131	15.7315	-325.249	81.7257	-6.70494	-537.476
382	3	-86.2506	15.9958	-316.337	84.0468	-5.79802	-546.173
382	4	-84.5014	15.9023	-309.347	87.2722	-3.3498	-552.971
382	5	-83.1703	15.7197	-302.276	90.294	-2.69032	-559.516
382	6	-82.7936	16.0666	-294.859	93.8126	-1.87586	-565.657
382	7	-80.2298	15.8226	-287.513	96.0962	-0.679288	-573.039
382	8	-79.1651	15.7303	-279.834	98.5161	-1.07106	-578.921
382	9	-77.5922	15.482	-272.064	101.118	-0.187452	-582.905
383	0	-75.3088	15.0147	-263.242	103.71	-0.493284	-588.891
383	1	-73.715	14.9205	-256.081	104.351	-0.409423	-594.368
383	2	-71.8801	14.6975	-249.004	105.932	0.194854	-600.548
383	3	-70.3096	14.3154	-242.019	107.023	0.0129213	-604.601
383	4	-69.2854	13.8426	-235.04	106.409	0.63188	-609.944
383	5	-68.0696	14.1714	-227.527	107.074	0.76108	-615.586
383	6	-66.6943	14.0985	-220.802	106.713	0.717803	-619.842
383	7	-66.4244	14.1549	-214.694	105.278	1.34272	-624.796
383	8	-64.2258	14.3061	-209.79	105.797	1.34182	-629.632
383	9	-61.9655	13.8155	-203.322	104.005	1.92543	-635.987
384	0	-59.912	13.4975	-198.424	104.152	1.83665	-640.311
384	1	-58.9807	13.4902	-190.918	102.894	1.86581	-645.599
384	2	-57.0362	12.9085	-184.719	102.291	1.86782	-649
384	3	-55.1379	12.4583	-179.388	102.611	1.80103	-653.587
384	4	-53.2814	12.1202	-174.317	102.586	1.51128	-658.329
384	5	-51.608	11.4247	-168.211	103.325	1.97174	-662.393
384	6	-50.0733	10.9527	-161.488	104.136	2.00792	-666.263
384	7	-48.155	10.4787	-155.025	104.635	2.29101	-669.641
384	8	-46.8945	9.7835	-149.357	105.337	2.0428	-673.416
384	9	-45.1026	9.60278	-143.585	105.93	1.97376	-678.22
385	0	-43.4518	8.97261	-138.261	107.276	1.94322	-681.443
385	1	-41.877	8.65387	-133.019	107.087	1.98681	-685.116
385	2	-40.4009	8.47113	-126.294	107.884	1.89388	-688.862
385	3	-38.6972	7.9076	-122.186	108.119	1.71545	-691.634
385	4	-37.1719	8.30232	-115.714	107.792	1.67255	-696.789
385	5	-35.8526	7.40449	-112.662	108.812	1.73594	-701.115
385	6	-34.0592	7.46488	-107.149	108.597	1.42623	-704.713
385	7	-32.3852	7.25695	-101.036	108.595	1.18457	-708.415
385	8	-30.8554	6.67172	-96.2334	108.693	1.42628	-712.334
385	9	-29.2924	6.907	-91.5959	108.53	0.9859	-715.116
386	0	-28.5412	6.40736	-87.4962	108.998	0.940141	-720.328
386	1	-26.3738	6.31276	-83.203	108.568	0.87529	-724.167
386	2	-25.0768	6.27941	-78.5748	108.868	0.301283	-727.799
386	3	-23.6549	5.48915	-74.7327	108.733	0.167942	-729.276
386	4	-22.1778	5.502	-70.7947	108.719	-0.472293	-733.28
386	5	-20.1303	4.84768	-67.4748	109.209	-0.253508	-737.373
386	6	-18.6296	4.56842	-65.8923	108.888	-1.11085	-741.032
386	7	-16.4029	4.60408	-61.7768	108.966	-1.57576	-743.301
386	8	-14.5922	4.0843	-58.625	109.126	-2.21547	-747.044
386	9	-12.676	4.25064	-55.4696	108.598	-2.65345	-749.804
387	0	-11.0687	3.85805	-53.7173	108.801	-3.55909	-752.607
387	1	-9.89906	3.7807	-51.3514	108.421	-3.62155	-756.16
387	2	-8.247	3.85657	-49.5052	108.382	-3.95185	-759.92
387	3	-7.25034	3.24291	-46.6239	108.337	-4.6338	-762.581
387	4	-5.81719	3.29612	-43.6472	108.043	-5.03069	-764.51
387	5	-4.40585	3.1512	-41.0219	107.627	-5.07089	-767.604
387	6	-3.45655	3.02402	-38.8331	107.287	-5.55279	-771.511
387	7	-2.18527	2.987	-37.604	106.968	-5.92628	-774.222
387	8	-0.966452	2.70596	-35.5022	106.615	-5.72463	-777.414
387	9	0.511406	2.60407	-32.7893	106.457	-6.05535	-778.98
388	0	1.40018	2.56497	-29.206	106.202	-6.05381	-780.329
388	1	2.49811	2.1272	-27.721	105.687	-5.94162	-783.733
388	2	3.57527	2.33396	-27.0985	105.461	-6.22638	-786.422
388	3	4.4818	1.60592	-26.4001	105.301	-5.95965	-789.459
388	4	5.45031	1.90114	-24.3823	104.793	-6.06883	-791.2
388	5	6.39907	1.44113	-22.0273	104.77	-5.95639	-793.957
388	6	7.04246	1.06704	-21.0658	104.06	-5.73335	-796.32
388	7	7.60972	1.13737	-20.3629	104.279	-6.13066	-798.122
388	8	6.70794	0.696611	-18.2822	103.637	-5.5304	-801.423
388	9	5.2555	0.721929	-15.6747	103.385	-6.12432	-803.606
389	0	4.88125	0.457779	-13.2402	102.848	-5.26151	-804.528
389	1	3.61252	0.436855	-10.1978	102.338	-5.65486	-806.784
389	2	0	0	0	102.032	-5.67593	-808.248
389	3	0	0	0	101.348	-5.05374	-810.941
389	4	0	0	0	101.014	-5.42604	-812.68
389	5	0	0	0	100.519	-4.80616	-813.174
389	6	0	0	0	99.9691	-4.73698	-814.822
389	7	0	0	0	99.3881	-4.77937	-814.617
389	8	0	0	0	98.595	-4.46436	-816.873
389	9	0	0	0	98.1949	-3.99953	-819.054
390	0	0	0	0	97.5861	-3.97261	-819.726
390	1	0	0	0	97.0841	-3.57303	-820.931
390	2	0	0	0	96.2127	-3.14925	-821.354
390	3	0	0	0	95.299	-2.79215	-821.857
390	4	0	0	0	95.1223	-2.56802	-823.668
390	5	0	0	0	94.4385	-2.34499	-824.813
390	6	0	0	0	94.0954	-1.98852	-825.739
390	7	0	0	0	93.6417	-1.41383	-825.381
390	8	0	0	0	92.9638	-1.34428	-825.985
390	9	0	0	0	92.5299	-1.25321	-825.887
391	0	0	0	0	91.9379	-0.720008	-827.36
391	1	0	0	0	91.531	-0.562855	-827.072
391	2	0	0	0	90.94	-0.0520927	-827.94
391	3	0	0	0	90.3427	0.369041	-826.345
391	4	0	0	0	89.796	0.394615	-826.691
391	5	0	0	0	89.1209	1.08187	-826.946
391	6	0	0	0	88.5372	1.57239	-827.698
391	7	0	0	0	88.011	1.59538	-827.278
391	8	0	0	0	87.5617	2.06235	-827.073
391	9	0	0	0	87.1553	2.3719	-825.672
392	0	0	0	0	86.3906	2.73025	-826.274
392	1	0	0	0	86.0463	3.08538	-825.741
392	2	0	0	0	85.6952	3.35128	-825.493
392	3	0	0	0	85.1429	3.6418	-823.803
392	4	0	0	0	84.5498	3.99787	-824.334
392	5	0	0	0	84.1023	4.13275	-822.574
392	6	0	0	0	83.4972	4.68701	-821.35
392	7	0	0	0	83.1537	4.80006	-820.899
392	8	0	0	0	82.6585	5.30993	-819.157
392	9	0	0	0	81.878	5.4686	-818.447
393	0	0	0	0	81.3072	5.75901	-815.627
393	1	0	0	0	80.6998	6.0944	-815.008
393	2	0	0	0	80.2004	6.55786	-813.459
393	3	0	0	0	79.4509	6.63003	-811.507
393	4	0	0	0	79.1031	7.4033	-810.479
393	5	0	0	0	78.2835	7.51928	-808.715
393	6	0	0	0	77.6188	7.6984	-805.833
393	7	0	0	0	77.0403	8.40967	-805.106
393	8	0	0	0	76.5171	8.65412	-803.386
393	9	0	0	0	75.678	8.90255	-801.357
394	0	0	0	0	75.4053	9.03601	-798.997
394	1	0	0	0	74.6304	9.54732	-796.465
394	2	0	0	0	74.228	9.90416	-795.045
394	3	0	0	0	73.5804	9.92918	-792.435
394	4	0	0	0	73.1998	10.4394	-790.242
394	5	0	0	0	72.6896	10.5966	-787.439
394	6	0	0	0	72.3292	10.9745	-785.683
394	7	0	0	0	71.7091	10.911	-782.452
394	8	0	0	0	71.1487	11.4432	-780.452
394	9	0	0	0	70.9164	11.3785	-777.842
395	0	0	0	0	70.2933	11.4053	-775.823
395	1	0	0	0	69.9146	11.8724	-773.535
395	2	0	0	0	69.4869	12.0277	-770.668
395	3	0	0	0	68.8434	12.1646	-767.956
395	4	0	0	0	68.3951	12.2557	-765.509
395	5	0	0	0	68.1094	12.6112	-765.002
395	6	0	0	0	67.5346	12.3722	-761.33
395	7	0	0	0	67.1605	12.5501	-757.738
395	8	0	0	0	66.4466	12.7759	-755.902
395	9	0	0	0	66.0038	12.779	-753.005
396	0	0	0	0	65.5533	13.0465	-750.396
396	1	0	0	0	64.9492	12.8943	-747.184
396	2	0	0	0	64.6115	13.1853	-745.851
396	3	0	0	0	63.739	13.3003	-741.292
396	4	0	0	0	63.5061	13.4998	-739.291
396	5	0	0	0	63.0534	13.3712	-737.371
396	6	0	0	0	62.3671	13.4639	-734.914
396	7	0	0	0	61.8519	13.5781	-732.643
396	8	0	0	0	61.4021	13.559	-730.199
396	9	0	0	0	60.6494	13.3655	-727.827
397	0	0	0	0	60.2021	13.7212	-725.38
397	1	0	0	0	59.6208	13.4603	-722.246
397	2	0	0	0	59.2077	13.641	-721.635
397	3	0	0	0	58.6318	13.4475	-719.427
397	4	0	0	0	58.2104	13.3837	-716.271
397	5	0	0	0	57.5	13.498	-713.308
397	6	0	0	0	56.9569	13.414	-712.087
397	7	0	0	0	56.6022	13.1968	-709.097
397	8	0	0	0	56.084	13.2445	-707.266
397	9	0	0	0	55.5275	12.8069	-704.465
398	0	0	0	0	54.9751	12.7882	-701.309
398	1	0	0	0	54.5445	12.7042	-700.077
398	2	0	0	0	54.1119	12.5746	-697.995
398	3	0	0	0	53.4859	12.3149	-696.324
398	4	0	0	0	52.9314	12.2745	-693.606
398	5	0	0	0	52.4585	11.6834	-692.103
398	6	0	0	0	52.1021	11.4872	-688.346
398	7	0	0	0	51.3609	11.3823	-687.388
398	8	0	0	0	51.0365	11.1205	-685.736
398	9	0	0	0	50.8524	10.8144	-683.277
399	0	0	0	0	50.3147	10.5533	-681.006
399	1	0	0	0	49.9131	10.1381	-678.969
399	2	0	0	0	49.4807	9.91996	-676.627
399	3	0	0	0	49.0557	9.76975	-674.77
399	4	0	0	0	48.4449	9.50904	-673.299
399	5	0	0	0	48.2138	9.42263	-670.855
399	6	0	0	0	47.7112	9.07279	-667.158
399	7	0	0	0	47.0632	8.96698	-665.835
399	8	0	0	0	46.4114	8.50964	-664.95
399	9	0	0	0	45.9988	8.22728	-663.815
400	0	0	0	0	45.5048	8.05469	-662.057
400	1	0	0	0	44.8652	7.90472	-659.155
400	2	0	0	0	44.126	7.622	-657.503
400	3	0	0	0	43.8555	7.2486	-654.61
400	4	0	0	0	43.2009	7.10137	-654.51
400	5	0	0	0	42.9901	6.97233	-653.358
400	6	0	0	0	42.3881	6.62284	-650.908
400	7	0	0	0	41.8495	6.5594	-649.072
400	8	0	0	0	41.4019	6.32052	-646.961
400	9	0	0	0	40.7698	6.10433	-646.263
401	0	0	0	0	40.2583	6.10855	-644.145
401	1	0	0	0	39.9133	5.78069	-643.004
401	2	0	0	0	39.356	5.78476	-641.498
401	3	0	0	0	38.7159	5.61259	-638.427
401	4	0	0	0	38.1996	5.35084	-636.415
401	5	0	0	0	37.6841	5.06891	-634.998
401	6	0	0	0	36.8745	4.96415	-634.824
401	7	0	0	0	36.6006	5.09886	-633.065
401	8	0	0	0	35.7828	4.75146	-631.032
401	9	0	0	0	34.811	4.36201	-629.343
402	0	0	0	0	34.9048	4.40524	-627.604
402	1	0	0	0	34.8818	4.40733	-627.777
402	2	0	0	0	34.0828	4.30284	-625.842
402	3	0	0	0	34.2385	3.90342	-624.028
402	4	0	0	0	33.1767	4.15367	-622.958
402	5	0	0	0	32.9843	3.89017	-621.565
402	6	0	0	0	32.6532	3.9374	-619.172
402	7	0	0	0	32.3037	3.89443	-617.711
402	8	0	0	0	31.7667	3.76859	-617.408
402	9	0	0	0	31.1834	4.03626	-615.665
403	0	0	0	0	30.5925	3.77387	-611.631
403	1	0	0	0	30.4192	3.90763	-610.852
403	2	0	0	0	29.8124	3.99991	-610.056
403	3	0	0	0	29.6708	3.91412	-608.464
403	4	0	0	0	28.82	3.98448	-606.994
403	5	0	0	0	28.6344	3.98671	-605.576
403	6	0	0	0	28.252	3.90181	-603.898
403	7	0	0	0	27.4113	3.99532	-601.959
403	8	0	0	0	27.4487	3.7533	-601.98
403	9	0	0	0	25.6476	3.92046	-600.889
404	0	0	0	0	26.7828	3.6475	-599.354
404	1	0	0	0	27.4569	4.37254	-597.32
404	2	0	0	0	25.0796	4.09935	-595.739
404	3	0	0	0	26.4623	4.28921	-594.612
404	4	0	0	0	25.198	4.29802	-594.677
404	5	0	0	0	25.5231	3.89812	-593.485
404	6	0	0	0	25.248	4.51961	-590.449
404	7	0	0	0	24.4757	4.32199	-589.105
404	8	0	0	0	24.6267	4.61208	-588.598
404	9	0	0	0	23.8553	4.74623	-587.594
405	0	0	0	0	23.6726	4.66257	-586.502
405	1	0	0	0	23.3977	4.79652	-585.094
405	2	0	0	0	22.7023	4.75704	-584.56
405	3	0	0	0	22.2557	4.6504	-583.048
405	4	0	0	0	21.2294	4.52275	-581.063
405	5	0	0	0	22.539	4.69325	-581.764
405	6	0	0	0	21.9347	4.98336	-580.276
405	7	0	0	0	20.9115	4.74687	-579.651
405	8	0	0	0	21.3399	4.96519	-578.147
405	9	0	0	0	20.6419	4.79227	-576.849
406	0	0	0	0	20.8039	4.97099	-576.986
406	1	0	0	0	20.2372	4.79683	-576.12
406	2	0	0	0	20.0225	4.81962	-574.902
406	3	0	0	0	19.8653	5.08689	-573.805
406	4	0	0	0	19.098	4.95808	-573.125
406	5	0	0	0	19.132	5.09169	-572.734
406	6	0	0	0	18.5811	4.9404	-573.264
406	7	0	0	0	18.4564	5.03054	-572.381
406	8	0	0	0	17.8742	4.90211	-571.229
406	9	0	0	0	17.3788	5.19124	-570.517
407	0	0	0	0	17.1238	4.97439	-570.225
407	1	0	0	0	16.8981	4.86521	-570.767
407	2	0	0	0	17.0324	4.821	-570.497
407	3	0	0	0	16.3411	4.97985	-569.951
407	4	0	0	0	16.1275	4.80583	-569.669
407	5	0	0	0	16.0684	4.80605	-569.132
407	6	0	0	0	15.6111	4.83081	-569.039
407	7	0	0	0	15.6142	4.80935	-568.77
407	8	0	0	0	15.3746	4.85639	-569.711
407	9	0	0	0	14.9641	4.7042	-569.088
408	0	0	0	0	14.5537	4.53007	-569.499
408	1	0	0	0	14.253	4.64173	-568.45
408	2	0	0	0	14.1199	4.35774	-569.568
408	3	0	0	0	13.6591	4.27255	-570.089
408	4	0	0	0	13.3842	4.2736	-569.023
408	5	0	0	0	13.3036	4.29744	-569.685
408	6	0	0	0	12.8218	4.03633	-569.683
408	7	0	0	0	12.4745	4.08302	-569.674
408	8	0	0	0	12.1823	3.66603	-570.901
408	9	0	0	0	11.8856	3.71386	-571.378
409	0	0	0	0	11.8439	3.78052	-571.374
409	1	0	0	0	11.5246	3.672	-571.083
409	2	0	0	0	11.1286	3.76357	-571.952
409	3	0	0	0	10.9317	3.49997	-572.552
409	4	0	0	0	10.8696	3.52297	-572.712
[truncated: 1,805 more rows]
