# Supplementary material for: A Brake-Based Overground Gait Rehabilitation Device for Altering Propulsion Impulse Symmetry
Source: Sensors (Basel). 2021 Oct 5;21(19):6617. doi: 10.3390/s21196617 (PMC8512803; doi:10.3390/s21196617)
Supplement: Supplementary file 1 [file sensors-21-06617-s001.zip › GPT animations/code and data/Forces/BD 07.csv]

Devices
1000
		FP1 (5629 Large) - Force			FP2 (5687 Large) [1000Hz] - Force
Frame	Sub Frame	Fx	Fy	Fz	Fx	Fy	Fz
		N	N	N	N	N	N
245	0	0	0	0	0	0	0
245	1	0	0	0	0	0	0
245	2	0	0	0	0	0	0
245	3	0	0	0	0	0	0
245	4	0	0	0	0	0	0
245	5	0	0	0	0	0	0
245	6	0	0	0	0	0	0
245	7	0	0	0	0	0	0
245	8	0	0	0	0	0	0
245	9	0	0	0	0	0	0
246	0	0	0	0	0	0	0
246	1	0	0	0	0	0	0
246	2	0	0	0	0	0	0
246	3	0	0	0	0	0	0
246	4	0	0	0	0	0	0
246	5	0	0	0	0	0	0
246	6	0	0	0	0	0	0
246	7	0	0	0	0	0	0
246	8	0	0	0	0	0	0
246	9	0	0	0	0	0	0
247	0	0	0	0	0	0	0
247	1	0	0	0	0	0	0
247	2	0	0	0	0	0	0
247	3	0	0	0	0	0	0
247	4	0	0	0	0	0	0
247	5	0	0	0	0	0	0
247	6	0	0	0	0	0	0
247	7	0	0	0	0	0	0
247	8	0	0	0	0	0	0
247	9	0	0	0	0	0	0
248	0	0	0	0	0	0	0
248	1	0	0	0	0	0	0
248	2	0	0	0	0	0	0
248	3	0	0	0	0	0	0
248	4	0	0	0	0	0	0
248	5	0	0	0	0	0	0
248	6	0	0	0	0	0	0
248	7	0	0	0	0	0	0
248	8	0	0	0	0	0	0
248	9	0	0	0	0	0	0
249	0	0	0	0	0	0	0
249	1	0	0	0	0	0	0
249	2	0	0	0	0	0	0
249	3	0	0	0	0	0	0
249	4	0	0	0	0	0	0
249	5	0	0	0	0	0	0
249	6	0	0	0	0	0	0
249	7	0	0	0	0	0	0
249	8	0	0	0	0	0	0
249	9	0	0	0	0	0	0
250	0	0	0	0	0	0	0
250	1	0	0	0	0	0	0
250	2	0	0	0	0	0	0
250	3	0	0	0	0	0	0
250	4	0	0	0	0	0	0
250	5	0	0	0	0	0	0
250	6	0	0	0	0	0	0
250	7	0	0	0	0	0	0
250	8	0	0	0	0	0	0
250	9	0	0	0	0	0	0
251	0	0	0	0	0	0	0
251	1	0	0	0	0	0	0
251	2	0	0	0	0	0	0
251	3	0	0	0	0	0	0
251	4	0	0	0	0	0	0
251	5	0	0	0	0	0	0
251	6	0	0	0	0	0	0
251	7	0	0	0	0	0	0
251	8	0	0	0	0	0	0
251	9	0	0	0	0	0	0
252	0	0	0	0	0	0	0
252	1	0	0	0	0	0	0
252	2	0	0	0	0	0	0
252	3	0	0	0	0	0	0
252	4	0	0	0	0	0	0
252	5	0	0	0	0	0	0
252	6	0	0	0	0	0	0
252	7	0	0	0	0	0	0
252	8	0	0	0	0	0	0
252	9	0	0	0	0	0	0
253	0	0	0	0	0	0	0
253	1	0	0	0	0	0	0
253	2	0	0	0	0	0	0
253	3	0	0	0	0	0	0
253	4	0	0	0	0	0	0
253	5	0	0	0	0	0	0
253	6	0	0	0	0	0	0
253	7	0	0	0	0	0	0
253	8	0	0	0	0	0	0
253	9	0	0	0	0	0	0
254	0	0	0	0	0	0	0
254	1	0	0	0	0	0	0
254	2	0	0	0	0	0	0
254	3	0	0	0	0	0	0
254	4	0	0	0	0	0	0
254	5	0	0	0	0	0	0
254	6	0	0	0	0	0	0
254	7	0	0	0	0	0	0
254	8	0	0	0	0	0	0
254	9	0	0	0	0	0	0
255	0	0	0	0	0	0	0
255	1	0	0	0	0	0	0
255	2	0	0	0	0	0	0
255	3	0	0	0	0	0	0
255	4	0	0	0	0	0	0
255	5	0	0	0	0	0	0
255	6	0	0	0	0	0	0
255	7	0	0	0	0	0	0
255	8	0	0	0	0	0	0
255	9	0	0	0	0	0	0
256	0	0	0	0	0	0	0
256	1	0	0	0	0	0	0
256	2	0	0	0	0	0	0
256	3	0	0	0	0	0	0
256	4	0	0	0	0	0	0
256	5	0	0	0	0	0	0
256	6	0	0	0	0	0	0
256	7	0	0	0	0	0	0
256	8	0	0	0	0	0	0
256	9	0	0	0	0	0	0
257	0	0	0	0	0	0	0
257	1	0	0	0	0	0	0
257	2	0	0	0	0	0	0
257	3	0	0	0	0	0	0
257	4	0	0	0	0	0	0
257	5	0	0	0	0	0	0
257	6	0	0	0	0	0	0
257	7	0	0	0	0	0	0
257	8	0	0	0	0	0	0
257	9	0	0	0	0	0	0
258	0	0	0	0	0	0	0
258	1	0	0	0	0	0	0
258	2	0	0	0	0	0	0
258	3	0	0	0	0	0	0
258	4	0	0	0	0	0	0
258	5	0	0	0	0	0	0
258	6	0	0	0	0	0	0
258	7	0	0	0	0	0	0
258	8	0	0	0	0	0	0
258	9	0	0	0	0	0	0
259	0	0	0	0	0	0	0
259	1	0	0	0	0	0	0
259	2	0	0	0	0	0	0
259	3	0	0	0	0	0	0
259	4	0	0	0	0	0	0
259	5	0	0	0	0	0	0
259	6	0	0	0	0	0	0
259	7	0	0	0	0	0	0
259	8	0	0	0	0	0	0
259	9	0	0	0	0	0	0
260	0	0	0	0	0	0	0
260	1	0	0	0	0	0	0
260	2	0	0	0	0	0	0
260	3	0	0	0	0	0	0
260	4	0	0	0	0	0	0
260	5	0	0	0	0	0	0
260	6	0	0	0	0	0	0
260	7	0	0	0	0	0	0
260	8	0	0	0	0	0	0
260	9	0	0	0	0	0	0
261	0	0	0	0	0	0	0
261	1	0	0	0	0	0	0
261	2	0	0	0	0	0	0
261	3	0	0	0	0	0	0
261	4	0	0	0	0	0	0
261	5	0	0	0	0	0	0
261	6	0	0	0	0	0	0
261	7	0	0	0	0	0	0
261	8	0	0	0	0	0	0
261	9	0	0	0	0	0	0
262	0	0	0	0	0	0	0
262	1	0	0	0	0	0	0
262	2	0	0	0	0	0	0
262	3	0	0	0	0	0	0
262	4	0	0	0	0	0	0
262	5	0	0	0	0	0	0
262	6	0	0	0	0	0	0
262	7	0	0	0	0	0	0
262	8	0	0	0	0	0	0
262	9	0	0	0	0	0	0
263	0	0	0	0	0	0	0
263	1	0	0	0	0	0	0
263	2	0	0	0	0	0	0
263	3	0	0	0	0	0	0
263	4	0	0	0	0	0	0
263	5	0	0	0	0	0	0
263	6	0	0	0	0	0	0
263	7	0	0	0	0	0	0
263	8	0	0	0	0	0	0
263	9	0	0	0	0	0	0
264	0	0	0	0	0	0	0
264	1	0	0	0	0	0	0
264	2	0	0	0	0	0	0
264	3	0	0	0	0	0	0
264	4	0	0	0	0	0	0
264	5	0	0	0	0	0	0
264	6	0	0	0	0	0	0
264	7	0	0	0	0	0	0
264	8	0	0	0	0	0	0
264	9	0	0	0	0	0	0
265	0	0	0	0	0	0	0
265	1	0	0	0	0	0	0
265	2	0	0	0	0	0	0
265	3	0	0	0	0	0	0
265	4	0	0	0	0	0	0
265	5	0	0	0	0	0	0
265	6	0	0	0	0	0	0
265	7	0	0	0	0	0	0
265	8	0	0	0	0	0	0
265	9	0	0	0	0	0	0
266	0	0	0	0	0	0	0
266	1	0	0	0	0	0	0
266	2	0	0	0	0	0	0
266	3	0	0	0	0	0	0
266	4	0	0	0	0	0	0
266	5	0	0	0	0	0	0
266	6	0	0	0	0	0	0
266	7	0	0	0	0	0	0
266	8	0	0	0	0	0	0
266	9	0	0	0	0	0	0
267	0	0	0	0	0	0	0
267	1	0	0	0	0	0	0
267	2	0	0	0	0	0	0
267	3	0	0	0	0	0	0
267	4	0	0	0	0	0	0
267	5	0	0	0	0	0	0
267	6	0	0	0	0	0	0
267	7	0	0	0	0	0	0
267	8	0	0	0	0	0	0
267	9	0	0	0	0	0	0
268	0	0	0	0	0	0	0
268	1	0	0	0	0	0	0
268	2	0	0	0	0	0	0
268	3	0	0	0	0	0	0
268	4	0	0	0	0	0	0
268	5	0	0	0	0	0	0
268	6	0	0	0	0	0	0
268	7	0	0	0	0	0	0
268	8	0	0	0	0	0	0
268	9	0	0	0	0	0	0
269	0	0	0	0	0	0	0
269	1	0	0	0	0	0	0
269	2	0	0	0	0	0	0
269	3	0	0	0	0	0	0
269	4	0	0	0	0	0	0
269	5	0	0	0	0	0	0
269	6	0	0	0	0	0	0
269	7	0	0	0	0	0	0
269	8	0	0	0	0	0	0
269	9	0	0	0	0	0	0
270	0	0	0	0	0	0	0
270	1	0	0	0	0	0	0
270	2	0	0	0	0	0	0
270	3	0	0	0	0	0	0
270	4	0	0	0	0	0	0
270	5	0	0	0	0	0	0
270	6	0	0	0	0	0	0
270	7	0	0	0	0	0	0
270	8	0	0	0	0	0	0
270	9	0	0	0	0	0	0
271	0	0	0	0	0	0	0
271	1	0	0	0	0	0	0
271	2	0	0	0	0	0	0
271	3	0	0	0	0	0	0
271	4	0	0	0	0	0	0
271	5	0	0	0	0	0	0
271	6	0	0	0	0	0	0
271	7	0	0	0	0	0	0
271	8	0	0	0	0	0	0
271	9	0	0	0	0	0	0
272	0	0	0	0	0	0	0
272	1	0	0	0	0	0	0
272	2	0	0	0	0	0	0
272	3	0	0	0	0	0	0
272	4	0	0	0	0	0	0
272	5	0	0	0	0	0	0
272	6	0	0	0	0	0	0
272	7	0	0	0	0	0	0
272	8	0	0	0	0	0	0
272	9	0	0	0	0	0	0
273	0	0	0	0	0	0	0
273	1	0	0	0	0	0	0
273	2	0	0	0	0	0	0
273	3	0	0	0	0	0	0
273	4	0	0	0	0	0	0
273	5	0	0	0	0	0	0
273	6	0	0	0	0	0	0
273	7	0	0	0	0	0	0
273	8	0	0	0	0	0	0
273	9	0	0	0	0	0	0
274	0	0	0	0	0	0	0
274	1	0	0	0	0	0	0
274	2	0	0	0	0	0	0
274	3	0	0	0	0	0	0
274	4	0	0	0	0	0	0
274	5	0	0	0	0	0	0
274	6	0	0	0	0	0	0
274	7	0	0	0	0	0	0
274	8	0	0	0	0	0	0
274	9	0	0	0	0	0	0
275	0	0	0	0	0	0	0
275	1	0	0	0	0	0	0
275	2	0	0	0	0	0	0
275	3	0	0	0	0	0	0
275	4	0	0	0	0	0	0
275	5	0	0	0	0	0	0
275	6	0	0	0	0	0	0
275	7	0	0	0	0	0	0
275	8	0	0	0	0	0	0
275	9	0	0	0	0	0	0
276	0	0	0	0	0	0	0
276	1	0	0	0	0	0	0
276	2	0	0	0	0	0	0
276	3	0	0	0	0	0	0
276	4	0	0	0	0	0	0
276	5	0	0	0	0	0	0
276	6	0	0	0	0	0	0
276	7	0	0	0	0	0	0
276	8	0	0	0	0	0	0
276	9	0	0	0	0	0	0
277	0	0	0	0	0	0	0
277	1	0	0	0	0	0	0
277	2	0	0	0	0	0	0
277	3	0	0	0	0	0	0
277	4	0	0	0	0	0	0
277	5	0	0	0	0	0	0
277	6	0	0	0	0	0	0
277	7	0	0	0	0	0	0
277	8	0	0	0	0	0	0
277	9	0	0	0	0	0	0
278	0	0	0	0	0	0	0
278	1	0	0	0	0	0	0
278	2	0	0	0	0	0	0
278	3	0	0	0	0	0	0
278	4	0	0	0	0	0	0
278	5	0	0	0	0	0	0
278	6	0	0	0	0	0	0
278	7	0	0	0	0	0	0
278	8	0	0	0	0	0	0
278	9	0	0	0	0	0	0
279	0	0	0	0	0	0	0
279	1	0	0	0	0	0	0
279	2	0	0	0	0	0	0
279	3	0	0	0	0	0	0
279	4	0	0	0	0	0	0
279	5	0	0	0	0	0	0
279	6	0	0	0	0	0	0
279	7	0	0	0	0	0	0
279	8	0	0	0	0	0	0
279	9	0	0	0	0	0	0
280	0	0	0	0	0	0	0
280	1	0	0	0	0	0	0
280	2	0	0	0	0	0	0
280	3	0	0	0	0	0	0
280	4	0	0	0	0	0	0
280	5	0	0	0	0	0	0
280	6	0	0	0	0	0	0
280	7	0	0	0	0	0	0
280	8	0	0	0	0	0	0
280	9	0	0	0	0	0	0
281	0	0	0	0	0	0	0
281	1	0	0	0	0	0	0
281	2	0	0	0	0	0	0
281	3	0	0	0	0	0	0
281	4	0	0	0	0	0	0
281	5	0	0	0	0	0	0
281	6	0	0	0	0	0	0
281	7	0	0	0	0	0	0
281	8	0	0	0	0	0	0
281	9	0	0	0	0	0	0
282	0	0	0	0	0	0	0
282	1	0	0	0	0	0	0
282	2	0	0	0	0	0	0
282	3	0	0	0	0	0	0
282	4	0	0	0	0	0	0
282	5	0	0	0	0	0	0
282	6	0	0	0	0	0	0
282	7	0	0	0	0	0	0
282	8	0	0	0	0	0	0
282	9	0	0	0	0	0	0
283	0	0	0	0	0	0	0
283	1	0	0	0	0	0	0
283	2	0	0	0	0	0	0
283	3	0	0	0	0	0	0
283	4	0	0	0	0	0	0
283	5	0	0	0	0	0	0
283	6	0	0	0	0	0	0
283	7	0	0	0	0	0	0
283	8	0	0	0	0	0	0
283	9	0	0	0	0	0	0
284	0	0	0	0	0	0	0
284	1	0	0	0	0	0	0
284	2	0	0	0	0	0	0
284	3	0	0	0	0	0	0
284	4	0	0	0	0	0	0
284	5	0	0	0	0	0	0
284	6	0	0	0	0	0	0
284	7	0	0	0	0	0	0
284	8	0	0	0	0	0	0
284	9	0	0	0	0	0	0
285	0	0	0	0	0	0	0
285	1	0	0	0	0	0	0
285	2	0	0	0	0	0	0
285	3	0	0	0	0	0	0
285	4	0	0	0	0	0	0
285	5	0	0	0	0	0	0
285	6	0	0	0	0	0	0
285	7	0	0	0	0	0	0
285	8	0	0	0	0	0	0
285	9	0	0	0	0	0	0
286	0	0	0	0	0	0	0
286	1	0	0	0	0	0	0
286	2	0	0	0	0	0	0
286	3	0	0	0	0	0	0
286	4	0	0	0	0	0	0
286	5	0	0	0	0	0	0
286	6	0	0	0	0	0	0
286	7	0	0	0	0	0	0
286	8	0	0	0	0	0	0
286	9	0	0	0	0	0	0
287	0	0	0	0	0	0	0
287	1	0	0	0	0	0	0
287	2	0	0	0	0	0	0
287	3	0	0	0	0	0	0
287	4	0	0	0	0	0	0
287	5	0	0	0	0	0	0
287	6	0	0	0	0	0	0
287	7	0	0	0	0	0	0
287	8	0	0	0	0	0	0
287	9	0	0	0	0	0	0
288	0	0	0	0	0	0	0
288	1	0	0	0	0	0	0
288	2	0	0	0	0	0	0
288	3	0	0	0	0	0	0
288	4	0	0	0	0	0	0
288	5	0	0	0	0	0	0
288	6	0	0	0	0	0	0
288	7	0	0	0	0	0	0
288	8	0	0	0	0	0	0
288	9	0	0	0	0	0	0
289	0	0	0	0	0	0	0
289	1	0	0	0	0	0	0
289	2	0	0	0	0	0	0
289	3	0	0	0	0	0	0
289	4	0	0	0	0	0	0
289	5	0	0	0	0	0	0
289	6	0	0	0	0	0	0
289	7	0	0	0	0	0	0
289	8	0	0	0	0	0	0
289	9	0	0	0	0	0	0
290	0	0	0	0	0	0	0
290	1	0	0	0	0	0	0
290	2	0	0	0	0	0	0
290	3	0	0	0	0	0	0
290	4	0	0	0	0	0	0
290	5	0	0	0	0	0	0
290	6	0	0	0	0	0	0
290	7	0	0	0	0	0	0
290	8	0	0	0	0	0	0
290	9	0	0	0	0	0	0
291	0	0	0	0	0	0	0
291	1	0	0	0	0	0	0
291	2	0	0	0	0	0	0
291	3	0	0	0	0	0	0
291	4	0	0	0	0	0	0
291	5	0	0	0	0	0	0
291	6	0	0	0	0	0	0
291	7	0	0	0	0	0	0
291	8	0	0	0	0	0	0
291	9	0	0	0	0	0	0
292	0	0	0	0	0	0	0
292	1	0	0	0	0	0	0
292	2	0	0	0	0	0	0
292	3	0	0	0	0	0	0
292	4	0	0	0	0	0	0
292	5	0	0	0	0	0	0
292	6	0	0	0	0	0	0
292	7	0	0	0	0	0	0
292	8	0	0	0	0	0	0
292	9	0	0	0	0	0	0
293	0	0	0	0	0	0	0
293	1	0	0	0	0	0	0
293	2	0	0	0	0	0	0
293	3	0	0	0	0	0	0
293	4	0	0	0	0	0	0
293	5	0	0	0	0	0	0
293	6	0	0	0	0	0	0
293	7	0	0	0	0	0	0
293	8	0	0	0	0	0	0
293	9	0	0	0	0	0	0
294	0	0	0	0	0	0	0
294	1	0	0	0	0	0	0
294	2	0	0	0	0	0	0
294	3	0	0	0	0	0	0
294	4	0	0	0	0	0	0
294	5	0	0	0	0	0	0
294	6	0	0	0	0	0	0
294	7	0	0	0	0	0	0
294	8	0	0	0	0	0	0
294	9	0	0	0	0	0	0
295	0	0	0	0	0	0	0
295	1	0	0	0	0	0	0
295	2	0	0	0	0	0	0
295	3	0	0	0	0	0	0
295	4	0	0	0	0	0	0
295	5	0	0	0	0	0	0
295	6	0	0	0	0	0	0
295	7	0	0	0	0	0	0
295	8	0	0	0	0	0	0
295	9	0	0	0	0	0	0
296	0	0	0	0	0	0	0
296	1	0	0	0	0	0	0
296	2	0	0	0	0	0	0
296	3	0	0	0	0	0	0
296	4	0	0	0	0	0	0
296	5	0	0	0	0	0	0
296	6	0	0	0	0	0	0
296	7	0	0	0	0	0	0
296	8	0	0	0	0	0	0
296	9	0	0	0	0	0	0
297	0	0	0	0	0	0	0
297	1	0	0	0	0	0	0
297	2	0	0	0	0	0	0
297	3	0	0	0	0	0	0
297	4	0	0	0	0	0	0
297	5	0	0	0	0	0	0
297	6	0	0	0	0	0	0
297	7	0	0	0	0	0	0
297	8	0	0	0	0	0	0
297	9	0	0	0	0	0	0
298	0	0	0	0	0	0	0
298	1	0	0	0	0	0	0
298	2	0	0	0	0	0	0
298	3	0	0	0	0	0	0
298	4	0	0	0	0	0	0
298	5	0	0	0	0	0	0
298	6	0	0	0	0	0	0
298	7	0	0	0	0	0	0
298	8	0	0	0	0	0	0
298	9	0	0	0	0	0	0
299	0	0	0	0	0	0	0
299	1	0	0	0	0	0	0
299	2	0	0	0	0	0	0
299	3	0	0	0	0	0	0
299	4	0	0	0	0	0	0
299	5	0	0	0	0	0	0
299	6	0	0	0	0	0	0
299	7	0	0	0	0	0	0
299	8	0	0	0	0	0	0
299	9	0	0	0	0	0	0
300	0	0	0	0	0	0	0
300	1	0	0	0	0	0	0
300	2	0	0	0	0	0	0
300	3	0	0	0	0	0	0
300	4	0	0	0	0	0	0
300	5	0	0	0	0	0	0
300	6	0	0	0	0	0	0
300	7	0	0	0	0	0	0
300	8	0	0	0	0	0	0
300	9	0	0	0	0	0	0
301	0	0	0	0	0	0	0
301	1	0	0	0	0	0	0
301	2	0	0	0	0	0	0
301	3	0	0	0	0	0	0
301	4	0	0	0	0	0	0
301	5	0	0	0	0	0	0
301	6	0	0	0	0	0	0
301	7	0	0	0	0	0	0
301	8	0	0	0	0	0	0
301	9	0	0	0	0	0	0
302	0	0	0	0	0	0	0
302	1	0	0	0	0	0	0
302	2	0	0	0	0	0	0
302	3	0	0	0	0	0	0
302	4	0	0	0	0	0	0
302	5	0	0	0	0	0	0
302	6	0	0	0	0	0	0
302	7	0	0	0	0	0	0
302	8	0	0	0	0	0	0
302	9	0	0	0	0	0	0
303	0	0	0	0	0	0	0
303	1	0	0	0	0	0	0
303	2	0	0	0	0	0	0
303	3	0	0	0	0	0	0
303	4	0	0	0	0	0	0
303	5	0	0	0	0	0	0
303	6	0	0	0	0	0	0
303	7	0	0	0	0	0	0
303	8	0	0	0	0	0	0
303	9	0	0	0	0	0	0
304	0	0	0	0	0	0	0
304	1	0	0	0	0	0	0
304	2	0	0	0	0	0	0
304	3	0	0	0	0	0	0
304	4	0	0	0	0	0	0
304	5	0	0	0	0	0	0
304	6	0	0	0	0	0	0
304	7	0	0	0	0	0	0
304	8	0	0	0	0	0	0
304	9	0	0	0	0	0	0
305	0	0	0	0	0	0	0
305	1	0	0	0	0	0	0
305	2	0	0	0	0	0	0
305	3	0	0	0	0	0	0
305	4	0	0	0	0	0	0
305	5	0	0	0	0	0	0
305	6	0	0	0	0	0	0
305	7	0	0	0	0	0	0
305	8	0	0	0	0	0	0
305	9	0	0	0	0	0	0
306	0	0	0	0	0	0	0
306	1	0	0	0	0	0	0
306	2	0	0	0	0	0	0
306	3	0	0	0	0	0	0
306	4	0	0	0	0	0	0
306	5	0	0	0	0	0	0
306	6	0	0	0	0	0	0
306	7	0	0	0	0	0	0
306	8	0	0	0	0	0	0
306	9	0	0	0	0	0	0
307	0	0	0	0	0	0	0
307	1	0	0	0	0	0	0
307	2	0	0	0	0	0	0
307	3	0	0	0	0	0	0
307	4	0	0	0	0	0	0
307	5	0	0	0	0	0	0
307	6	0	0	0	0	0	0
307	7	0	0	0	0	0	0
307	8	0	0	0	0	0	0
307	9	0	0	0	0	0	0
308	0	0	0	0	0	0	0
308	1	0	0	0	0	0	0
308	2	0	0	0	0	0	0
308	3	0	0	0	0	0	0
308	4	0	0	0	0	0	0
308	5	0	0	0	0	0	0
308	6	0	0	0	0	0	0
308	7	0	0	0	0	0	0
308	8	0	0	0	0	0	0
308	9	0	0	0	0	0	0
309	0	0	0	0	0	0	0
309	1	0	0	0	0	0	0
309	2	0	0	0	0	0	0
309	3	0	0	0	0	0	0
309	4	0	0	0	0	0	0
309	5	0	0	0	0	0	0
309	6	0	0	0	0	0	0
309	7	0	0	0	0	0	0
309	8	0	0	0	0	0	0
309	9	0	0	0	0	0	0
310	0	0	0	0	0	0	0
310	1	0	0	0	0	0	0
310	2	0	0	0	0	0	0
310	3	0	0	0	0	0	0
310	4	0	0	0	0	0	0
310	5	0	0	0	0	0	0
310	6	0	0	0	0	0	0
310	7	0	0	0	0	0	0
310	8	0	0	0	0	0	0
310	9	0	0	0	0	0	0
311	0	0	0	0	0	0	0
311	1	0	0	0	0	0	0
311	2	0	0	0	0	0	0
311	3	0	0	0	0	0	0
311	4	0	0	0	0	0	0
311	5	0	0	0	0	0	0
311	6	0	0	0	0	0	0
311	7	0	0	0	0	0	0
311	8	0	0	0	0	0	0
311	9	0	0	0	0	0	0
312	0	0	0	0	0	0	0
312	1	0	0	0	0	0	0
312	2	0	0	0	0	0	0
312	3	0	0	0	0	0	0
312	4	0	0	0	0	0	0
312	5	0	0	0	0	0	0
312	6	0	0	0	0	0	0
312	7	0	0	0	0	0	0
312	8	0	0	0	0	0	0
312	9	0	0	0	0	0	0
313	0	0	0	0	0	0	0
313	1	0	0	0	0	0	0
313	2	0	0	0	0	0	0
313	3	0	0	0	0	0	0
313	4	0	0	0	0	0	0
313	5	0	0	0	0	0	0
313	6	0	0	0	0	0	0
313	7	0	0	0	0	0	0
313	8	0	0	0	0	0	0
313	9	0	0	0	0	0	0
314	0	0	0	0	0	0	0
314	1	0	0	0	0	0	0
314	2	0	0	0	0	0	0
314	3	0	0	0	0	0	0
314	4	0	0	0	0	0	0
314	5	0	0	0	0	0	0
314	6	0	0	0	0	0	0
314	7	0	0	0	0	0	0
314	8	0	0	0	0	0	0
314	9	0	0	0	0	0	0
315	0	0	0	0	0	0	0
315	1	0	0	0	0	0	0
315	2	0	0	0	0	0	0
315	3	0	0	0	0	0	0
315	4	0	0	0	0	0	0
315	5	0	0	0	0	0	0
315	6	0	0	0	0	0	0
315	7	0	0	0	0	0	0
315	8	0	0	0	0	0	0
315	9	0	0	0	0	0	0
316	0	0	0	0	0	0	0
316	1	0	0	0	0	0	0
316	2	0	0	0	0	0	0
316	3	0	0	0	0	0	0
316	4	0	0	0	0	0	0
316	5	0	0	0	0	0	0
316	6	0	0	0	0	0	0
316	7	0	0	0	0	0	0
316	8	0	0	0	0	0	0
316	9	0	0	0	0	0	0
317	0	0	0	0	0	0	0
317	1	0	0	0	0	0	0
317	2	0	0	0	0	0	0
317	3	0	0	0	0	0	0
317	4	0	0	0	0	0	0
317	5	0	0	0	0	0	0
317	6	0	0	0	0	0	0
317	7	0	0	0	0	0	0
317	8	0	0	0	0	0	0
317	9	0	0	0	0	0	0
318	0	0	0	0	0	0	0
318	1	0	0	0	0	0	0
318	2	0	0	0	0	0	0
318	3	0	0	0	0	0	0
318	4	0	0	0	0	0	0
318	5	0	0	0	0	0	0
318	6	0	0	0	0	0	0
318	7	0	0	0	0	0	0
318	8	0	0	0	0	0	0
318	9	0	0	0	0	0	0
319	0	0	0	0	0	0	0
319	1	0	0	0	0	0	0
319	2	0	0	0	0	0	0
319	3	0	0	0	0	0	0
319	4	0	0	0	0	0	0
319	5	0	0	0	0	0	0
319	6	0	0	0	0	0	0
319	7	0	0	0	0	0	0
319	8	0	0	0	0	0	0
319	9	0	0	0	0	0	0
320	0	0	0	0	0	0	0
320	1	0	0	0	0	0	0
320	2	0	0	0	0	0	0
320	3	0	0	0	0	0	0
320	4	0	0	0	0	0	0
320	5	0	0	0	0	0	0
320	6	0	0	0	0	0	0
320	7	0	0	0	0	0	0
320	8	0	0	0	0	0	0
320	9	0	0	0	0	0	0
321	0	0	0	0	0	0	0
321	1	0	0	0	0	0	0
321	2	0	0	0	0	0	0
321	3	0	0	0	0	0	0
321	4	0	0	0	0	0	0
321	5	0	0	0	0	0	0
321	6	0	0	0	0	0	0
321	7	0	0	0	0	0	0
321	8	0	0	0	0	0	0
321	9	0	0	0	0	0	0
322	0	0	0	0	0	0	0
322	1	0	0	0	0	0	0
322	2	0	0	0	0	0	0
322	3	0	0	0	0	0	0
322	4	0	0	0	0	0	0
322	5	0	0	0	0	0	0
322	6	0	0	0	0	0	0
322	7	0	0	0	0	0	0
322	8	0	0	0	0	0	0
322	9	0	0	0	0	0	0
323	0	0	0	0	0	0	0
323	1	0	0	0	0	0	0
323	2	0	0	0	0	0	0
323	3	0	0	0	0	0	0
323	4	0	0	0	0	0	0
323	5	0	0	0	0	0	0
323	6	0	0	0	0	0	0
323	7	0	0	0	0	0	0
323	8	0	0	0	0	0	0
323	9	0	0	0	0	0	0
324	0	0	0	0	0	0	0
324	1	0	0	0	0	0	0
324	2	0	0	0	0	0	0
324	3	0	0	0	0	0	0
324	4	0	0	0	0	0	0
324	5	0	0	0	0	0	0
324	6	0	0	0	0	0	0
324	7	0	0	0	0	0	0
324	8	0	0	0	0	0	0
324	9	0	0	0	0	0	0
325	0	0	0	0	0	0	0
325	1	0	0	0	0	0	0
325	2	0	0	0	0	0	0
325	3	0	0	0	0	0	0
325	4	0	0	0	0	0	0
325	5	0	0	0	0	0	0
325	6	0	0	0	0	0	0
325	7	0	0	0	0	0	0
325	8	0	0	0	0	0	0
325	9	0	0	0	0	0	0
326	0	0	0	0	0	0	0
326	1	0	0	0	0	0	0
326	2	0	0	0	0	0	0
326	3	0	0	0	0	0	0
326	4	0	0	0	0	0	0
326	5	0	0	0	0	0	0
326	6	0	0	0	0	0	0
326	7	0	0	0	0	0	0
326	8	0	0	0	0	0	0
326	9	0	0	0	0	0	0
327	0	0	0	0	0	0	0
327	1	0	0	0	0	0	0
327	2	0	0	0	0	0	0
327	3	0	0	0	0	0	0
327	4	0	0	0	0	0	0
327	5	0	0	0	0	0	0
327	6	0	0	0	0	0	0
327	7	0	0	0	0	0	0
327	8	0	0	0	0	0	0
327	9	0	0	0	0	0	0
328	0	0	0	0	0	0	0
328	1	0	0	0	0	0	0
328	2	0	0	0	0	0	0
328	3	0	0	0	0	0	0
328	4	0	0	0	0	0	0
328	5	0	0	0	0	0	0
328	6	0	0	0	0	0	0
328	7	0	0	0	0	0	0
328	8	0	0	0	0	0	0
328	9	0	0	0	0	0	0
329	0	0	0	0	0	0	0
329	1	0	0	0	0	0	0
329	2	0	0	0	0	0	0
329	3	0	0	0	0	0	0
329	4	0	0	0	0	0	0
329	5	0	0	0	0	0	0
329	6	0	0	0	0	0	0
329	7	0	0	0	0	0	0
329	8	0	0	0	0	0	0
329	9	0	0	0	0	0	0
330	0	0	0	0	0	0	0
330	1	0	0	0	0	0	0
330	2	0	0	0	0	0	0
330	3	0	0	0	0	0	0
330	4	0	0	0	0	0	0
330	5	0	0	0	0	0	0
330	6	0	0	0	0	0	0
330	7	0	0	0	0	0	0
330	8	0	0	0	0	0	0
330	9	0	0	0	0	0	0
331	0	0	0	0	0	0	0
331	1	0	0	0	0	0	0
331	2	0	0	0	0	0	0
331	3	0	0	0	0	0	0
331	4	0	0	0	0	0	0
331	5	0	0	0	0	0	0
331	6	0	0	0	0	0	0
331	7	0	0	0	0	0	0
331	8	0	0	0	0	0	0
331	9	0	0	0	0	0	0
332	0	0	0	0	0	0	0
332	1	0	0	0	0	0	0
332	2	0	0	0	0	0	0
332	3	0	0	0	0	0	0
332	4	0	0	0	0	0	0
332	5	0	0	0	0	0	0
332	6	0	0	0	0	0	0
332	7	0	0	0	0	0	0
332	8	0	0	0	0	0	0
332	9	0	0	0	0	0	0
333	0	0	0	0	0	0	0
333	1	0	0	0	0	0	0
333	2	0	0	0	0	0	0
333	3	0	0	0	0	0	0
333	4	0	0	0	0	0	0
333	5	0	0	0	0	0	0
333	6	0	0	0	0	0	0
333	7	0	0	0	0	0	0
333	8	0	0	0	0	0	0
333	9	0	0	0	0	0	0
334	0	0	0	0	0	0	0
334	1	0	0	0	0	0	0
334	2	0	0	0	0	0	0
334	3	0	0	0	0	0	0
334	4	0	0	0	0	0	0
334	5	0	0	0	0	0	0
334	6	0	0	0	0	0	0
334	7	0	0	0	0	0	0
334	8	0	0	0	0	0	0
334	9	0	0	0	0	0	0
335	0	0	0	0	0	0	0
335	1	0	0	0	0	0	0
335	2	0	0	0	0	0	0
335	3	0	0	0	0	0	0
335	4	0	0	0	0	0	0
335	5	0	0	0	0	0	0
335	6	0	0	0	0	0	0
335	7	0	0	0	0	0	0
335	8	0	0	0	0	0	0
335	9	0	0	0	0	0	0
336	0	0	0	0	0	0	0
336	1	0	0	0	0	0	0
336	2	0	0	0	0	0	0
336	3	0	0	0	0	0	0
336	4	0	0	0	0	0	0
336	5	0	0	0	0	0	0
336	6	0	0	0	0	0	0
336	7	0	0	0	0	0	0
336	8	0	0	0	0	0	0
336	9	0	0	0	0	0	0
337	0	0	0	0	0	0	0
337	1	0	0	0	0	0	0
337	2	0	0	0	0	0	0
337	3	0	0	0	0	0	0
337	4	0	0	0	0	0	0
337	5	0	0	0	0	0	0
337	6	0	0	0	0	0	0
337	7	0	0	0	0	0	0
337	8	0	0	0	0	0	0
337	9	0	0	0	0	0	0
338	0	0	0	0	0	0	0
338	1	0	0	0	0	0	0
338	2	0	0	0	0	0	0
338	3	0	0	0	0	0	0
338	4	0	0	0	0	0	0
338	5	0	0	0	0	0	0
338	6	0	0	0	0	0	0
338	7	0	0	0	0	0	0
338	8	0	0	0	0	0	0
338	9	0	0	0	0	0	0
339	0	0	0	0	0	0	0
339	1	0	0	0	0	0	0
339	2	0	0	0	0	0	0
339	3	0	0	0	0	0	0
339	4	0	0	0	0	0	0
339	5	0	0	0	0	0	0
339	6	0	0	0	0	0	0
339	7	0	0	0	0	0	0
339	8	0	0	0	0	0	0
339	9	0	0	0	0	0	0
340	0	0	0	0	0	0	0
340	1	0	0	0	0	0	0
340	2	0	0	0	0	0	0
340	3	0	0	0	0	0	0
340	4	0	0	0	0	0	0
340	5	0	0	0	0	0	0
340	6	0	0	0	0	0	0
340	7	0	0	0	0	0	0
340	8	0	0	0	0	0	0
340	9	0	0	0	0	0	0
341	0	0	0	0	0	0	0
341	1	0	0	0	0	0	0
341	2	0	0	0	0	0	0
341	3	0	0	0	0	0	0
341	4	0	0	0	0	0	0
341	5	0	0	0	0	0	0
341	6	0	0	0	0	0	0
341	7	0	0	0	0	0	0
341	8	0	0	0	0	0	0
341	9	0	0	0	0	0	0
342	0	0	0	0	0	0	0
342	1	0	0	0	0	0	0
342	2	0	0	0	0	0	0
342	3	0	0	0	0	0	0
342	4	0	0	0	0	0	0
342	5	0	0	0	0	0	0
342	6	0	0	0	0	0	0
342	7	0	0	0	0	0	0
342	8	0	0	0	0	0	0
342	9	0	0	0	0	0	0
343	0	0	0	0	0	0	0
343	1	0	0	0	0	0	0
343	2	0	0	0	0	0	0
343	3	0	0	0	0	0	0
343	4	0	0	0	0	0	0
343	5	0	0	0	0	0	0
343	6	0	0	0	0	0	0
343	7	0	0	0	0	0	0
343	8	0	0	0	0	0	0
343	9	0	0	0	0	0	0
344	0	0	0	0	0	0	0
344	1	0	0	0	0	0	0
344	2	0	0	0	0	0	0
344	3	0	0	0	0	0	0
344	4	0	0	0	0	0	0
344	5	0	0	0	0	0	0
344	6	0	0	0	0	0	0
344	7	0	0	0	0	0	0
344	8	0	0	0	0	0	0
344	9	0	0	0	0	0	0
345	0	0	0	0	0	0	0
345	1	0	0	0	0	0	0
345	2	0	0	0	0	0	0
345	3	0	0	0	0	0	0
345	4	0	0	0	0	0	0
345	5	0	0	0	0	0	0
345	6	0	0	0	0	0	0
345	7	0	0	0	0	0	0
345	8	0	0	0	0	0	0
345	9	0	0	0	0	0	0
346	0	0	0	0	0	0	0
346	1	0	0	0	0	0	0
346	2	0	0	0	0	0	0
346	3	0	0	0	0	0	0
346	4	0	0	0	0	0	0
346	5	0	0	0	0	0	0
346	6	0	0	0	0	0	0
346	7	0	0	0	0	0	0
346	8	0	0	0	0	0	0
346	9	0	0	0	0	0	0
347	0	0	0	0	0	0	0
347	1	0	0	0	0	0	0
347	2	0	0	0	0	0	0
347	3	0	0	0	0	0	0
347	4	0	0	0	0	0	0
347	5	0	0	0	0	0	0
347	6	0	0	0	0	0	0
347	7	0	0	0	0	0	0
347	8	0	0	0	0	0	0
347	9	0	0	0	0	0	0
348	0	0	0	0	0	0	0
348	1	0	0	0	0	0	0
348	2	0	0	0	0	0	0
348	3	0	0	0	0	0	0
348	4	0	0	0	0	0	0
348	5	0	0	0	0	0	0
348	6	0	0	0	0	0	0
348	7	0	0	0	0	0	0
348	8	0	0	0	0	0	0
348	9	0	0	0	0	0	0
349	0	0	0	0	0	0	0
349	1	0	0	0	0	0	0
349	2	0	0	0	0	0	0
349	3	0	0	0	0	0	0
349	4	0	0	0	0	0	0
349	5	0	0	0	0	0	0
349	6	0	0	0	0	0	0
349	7	0	0	0	0	0	0
349	8	0	0	0	0	0	0
349	9	0	0	0	0	0	0
350	0	0	0	0	0	0	0
350	1	0	0	0	0	0	0
350	2	0	0	0	0	0	0
350	3	0	0	0	0	0	0
350	4	0	0	0	0	0	0
350	5	0	0	0	0	0	0
350	6	0	0	0	0	0	0
350	7	0	0	0	0	0	0
350	8	0	0	0	0	0	0
350	9	0	0	0	0	0	0
351	0	0	0	0	0	0	0
351	1	0	0	0	0	0	0
351	2	0	0	0	0	0	0
351	3	0	0	0	0	0	0
351	4	0	0	0	0	0	0
351	5	0	0	0	0	0	0
351	6	0	0	0	0	0	0
351	7	0	0	0	0	0	0
351	8	0	0	0	0	0	0
351	9	0	0	0	0	0	0
352	0	0	0	0	0	0	0
352	1	0	0	0	0	0	0
352	2	0	0	0	0	0	0
352	3	0	0	0	0	0	0
352	4	0	0	0	0	0	0
352	5	0	0	0	0	0	0
352	6	0	0	0	0	0	0
352	7	0	0	0	0	0	0
352	8	0	0	0	0	0	0
352	9	0	0	0	0	0	0
353	0	0	0	0	0	0	0
353	1	0	0	0	0	0	0
353	2	0	0	0	0	0	0
353	3	0	0	0	0	0	0
353	4	0	0	0	0	0	0
353	5	0	0	0	0	0	0
353	6	0	0	0	0	0	0
353	7	0	0	0	0	0	0
353	8	0	0	0	0	0	0
353	9	0	0	0	0	0	0
354	0	0	0	0	0	0	0
354	1	0	0	0	0	0	0
354	2	0	0	0	0	0	0
354	3	0	0	0	0	0	0
354	4	0	0	0	0	0	0
354	5	0	0	0	0	0	0
354	6	0	0	0	0	0	0
354	7	0	0	0	0	0	0
354	8	0	0	0	0	0	0
354	9	0	0	0	0	0	0
355	0	0	0	0	0	0	0
355	1	0	0	0	0	0	0
355	2	0	0	0	0	0	0
355	3	0	0	0	0	0	0
355	4	0	0	0	0	0	0
355	5	0	0	0	0	0	0
355	6	0	0	0	0	0	0
355	7	0	0	0	0	0	0
355	8	0	0	0	0	0	0
355	9	0	0	0	0	0	0
356	0	0	0	0	0	0	0
356	1	0	0	0	0	0	0
356	2	0	0	0	0	0	0
356	3	0	0	0	0	0	0
356	4	0	0	0	0	0	0
356	5	0	0	0	0	0	0
356	6	0	0	0	0	0	0
356	7	0	0	0	0	0	0
356	8	0	0	0	0	0	0
356	9	0	0	0	0	0	0
357	0	0	0	0	0	0	0
357	1	0	0	0	0	0	0
357	2	0	0	0	0	0	0
357	3	0	0	0	0	0	0
357	4	0	0	0	0	0	0
357	5	0	0	0	0	0	0
357	6	0	0	0	0	0	0
357	7	0	0	0	0	0	0
357	8	0	0	0	0	0	0
357	9	0	0	0	0	0	0
358	0	0	0	0	0	0	0
358	1	0	0	0	0	0	0
358	2	0	0	0	0	0	0
358	3	0	0	0	0	0	0
358	4	0	0	0	0	0	0
358	5	0	0	0	0	0	0
358	6	0	0	0	0	0	0
358	7	0	0	0	0	0	0
358	8	0	0	0	0	0	0
358	9	0	0	0	0	0	0
359	0	0	0	0	0	0	0
359	1	0	0	0	0	0	0
359	2	0	0	0	0	0	0
359	3	0	0	0	0	0	0
359	4	0	0	0	0	0	0
359	5	0	0	0	0	0	0
359	6	0	0	0	0	0	0
359	7	0	0	0	0	0	0
359	8	0	0	0	0	0	0
359	9	0	0	0	0	0	0
360	0	0	0	0	0	0	0
360	1	0	0	0	0	0	0
360	2	0	0	0	0	0	0
360	3	0	0	0	0	0	0
360	4	0	0	0	0	0	0
360	5	0	0	0	0	0	0
360	6	0	0	0	0	0	0
360	7	0	0	0	0	0	0
360	8	0	0	0	0	0	0
360	9	0	0	0	0	0	0
361	0	0	0	0	0	0	0
361	1	0	0	0	0	0	0
361	2	0	0	0	0	0	0
361	3	0	0	0	0	0	0
361	4	0	0	0	0	0	0
361	5	0	0	0	0	0	0
361	6	0	0	0	0	0	0
361	7	0	0	0	0	0	0
361	8	0	0	0	0	0	0
361	9	0	0	0	0	0	0
362	0	0	0	0	0	0	0
362	1	0	0	0	0	0	0
362	2	0	0	0	0	0	0
362	3	0	0	0	0	0	0
362	4	0	0	0	0	0	0
362	5	0	0	0	0	0	0
362	6	0	0	0	0	0	0
362	7	0	0	0	0	0	0
362	8	0	0	0	0	0	0
362	9	0	0	0	0	0	0
363	0	0	0	0	0	0	0
363	1	0	0	0	0	0	0
363	2	0	0	0	0	0	0
363	3	0	0	0	0	0	0
363	4	0	0	0	0	0	0
363	5	0	0	0	0	0	0
363	6	0	0	0	0	0	0
363	7	0	0	0	0	0	0
363	8	0	0	0	0	0	0
363	9	0	0	0	0	0	0
364	0	0	0	0	0	0	0
364	1	0	0	0	0	0	0
364	2	0	0	0	0	0	0
364	3	0	0	0	0	0	0
364	4	0	0	0	0	0	0
364	5	0	0	0	0	0	0
364	6	0	0	0	0	0	0
364	7	0	0	0	0	0	0
364	8	0	0	0	0	0	0
364	9	0	0	0	0	0	0
365	0	0	0	0	0	0	0
365	1	0	0	0	0	0	0
365	2	0	0	0	0	0	0
365	3	0	0	0	0	0	0
365	4	0	0	0	0	0	0
365	5	0	0	0	0	0	0
365	6	0	0	0	0	0	0
365	7	0	0	0	0	0	0
365	8	0	0	0	0	0	0
365	9	0	0	0	0	0	0
366	0	0	0	0	0	0	0
366	1	0	0	0	0	0	0
366	2	0	0	0	0	0	0
366	3	0	0	0	0	0	0
366	4	0	0	0	0	0	0
366	5	0	0	0	0	0	0
366	6	0	0	0	0	0	0
366	7	0	0	0	0	0	0
366	8	0	0	0	0	0	0
366	9	0	0	0	0	0	0
367	0	0	0	0	0	0	0
367	1	0	0	0	0	0	0
367	2	0	0	0	0	0	0
367	3	0	0	0	0	0	0
367	4	0	0	0	0	0	0
367	5	0	0	0	0	0	0
367	6	0	0	0	0	0	0
367	7	0	0	0	0	0	0
367	8	0	0	0	0	0	0
367	9	0	0	0	0	0	0
368	0	0	0	0	0	0	0
368	1	0	0	0	0	0	0
368	2	0	0	0	0	0	0
368	3	0	0	0	0	0	0
368	4	0	0	0	0	0	0
368	5	0	0	0	0	0	0
368	6	0	0	0	0	0	0
368	7	0	0	0	0	0	0
368	8	0	0	0	0	0	0
368	9	0	0	0	0	0	0
369	0	0	0	0	0	0	0
369	1	0	0	0	0	0	0
369	2	0	0	0	0	0	0
369	3	0	0	0	0	0	0
369	4	0	0	0	0	0	0
369	5	0	0	0	0	0	0
369	6	0	0	0	0	0	0
369	7	0	0	0	0	0	0
369	8	0	0	0	0	0	0
369	9	0	0	0	0	0	0
370	0	0	0	0	0	0	0
370	1	0	0	0	0	0	0
370	2	0	0	0	0	0	0
370	3	0	0	0	0	0	0
370	4	0	0	0	0	0	0
370	5	0	0	0	0	0	0
370	6	0	0	0	0	0	0
370	7	0	0	0	0	0	0
370	8	0	0	0	0	0	0
370	9	0	0	0	0	0	0
371	0	0	0	0	0	0	0
371	1	0	0	0	0	0	0
371	2	0	0	0	0	0	0
371	3	0	0	0	0	0	0
371	4	0	0	0	0	0	0
371	5	0	0	0	0	0	0
371	6	0	0	0	0	0	0
371	7	0	0	0	0	0	0
371	8	0	0	0	0	0	0
371	9	0	0	0	0	0	0
372	0	0	0	0	0	0	0
372	1	0	0	0	0	0	0
372	2	0	0	0	0	0	0
372	3	0	0	0	0	0	0
372	4	0	0	0	0	0	0
372	5	0	0	0	0	0	0
372	6	0	0	0	0	0	0
372	7	0	0	0	0	0	0
372	8	0	0	0	0	0	0
372	9	0	0	0	0	0	0
373	0	0	0	0	0	0	0
373	1	0	0	0	0	0	0
373	2	0	0	0	0	0	0
373	3	0	0	0	0	0	0
373	4	0	0	0	0	0	0
373	5	0	0	0	0	0	0
373	6	0	0	0	0	0	0
373	7	0	0	0	0	0	0
373	8	0	0	0	0	0	0
373	9	0	0	0	0	0	0
374	0	0	0	0	0	0	0
374	1	0	0	0	0	0	0
374	2	0	0	0	0	0	0
374	3	0	0	0	0	0	0
374	4	0	0	0	0	0	0
374	5	0	0	0	0	0	0
374	6	0	0	0	0	0	0
374	7	0	0	0	0	0	0
374	8	0	0	0	0	0	0
374	9	0	0	0	0	0	0
375	0	0	0	0	0	0	0
375	1	0	0	0	0	0	0
375	2	0	0	0	0	0	0
375	3	0	0	0	0	0	0
375	4	0	0	0	0	0	0
375	5	0	0	0	0	0	0
375	6	0	0	0	0	0	0
375	7	0	0	0	0	0	0
375	8	0	0	0	0	0	0
375	9	0	0	0	0	0	0
376	0	0	0	0	0	0	0
376	1	0	0	0	0	0	0
376	2	0	0	0	0	0	0
376	3	0	0	0	0	0	0
376	4	0	0	0	0	0	0
376	5	0	0	0	0	0	0
376	6	0	0	0	0	0	0
376	7	0	0	0	0	0	0
376	8	0	0	0	0	0	0
376	9	0	0	0	0	0	0
377	0	0	0	0	0	0	0
377	1	0	0	0	0	0	0
377	2	0	0	0	0	0	0
377	3	0	0	0	0	0	0
377	4	0	0	0	0	0	0
377	5	0	0	0	0	0	0
377	6	0	0	0	0	0	0
377	7	0	0	0	0	0	0
377	8	0	0	0	0	0	0
377	9	0	0	0	0	0	0
378	0	0	0	0	0	0	0
378	1	0	0	0	0	0	0
378	2	0	0	0	0	0	0
378	3	0	0	0	0	0	0
378	4	0	0	0	0	0	0
378	5	0	0	0	0	0	0
378	6	0	0	0	0	0	0
378	7	0	0	0	0	0	0
378	8	0	0	0	0	0	0
378	9	0	0	0	0	0	0
379	0	0	0	0	0	0	0
379	1	0	0	0	0	0	0
379	2	0	0	0	0	0	0
379	3	0	0	0	0	0	0
379	4	0	0	0	0	0	0
379	5	0	0	0	0	0	0
379	6	0	0	0	0	0	0
379	7	0	0	0	0	0	0
379	8	0	0	0	0	0	0
379	9	0	0	0	0	0	0
380	0	0	0	0	0	0	0
380	1	0	0	0	0	0	0
380	2	0	0	0	0	0	0
380	3	0	0	0	0	0	0
380	4	0	0	0	0	0	0
380	5	0	0	0	0	0	0
380	6	0	0	0	0	0	0
380	7	0	0	0	0	0	0
380	8	0	0	0	0	0	0
380	9	0	0	0	0	0	0
381	0	0	0	0	0	0	0
381	1	0	0	0	0	0	0
381	2	0	0	0	0	0	0
381	3	0	0	0	0	0	0
381	4	0	0	0	0	0	0
381	5	0	0	0	0	0	0
381	6	0	0	0	0	0	0
381	7	0	0	0	0	0	0
381	8	0	0	0	0	0	0
381	9	0	0	0	0	0	0
382	0	0	0	0	0	0	0
382	1	0	0	0	0	0	0
382	2	0	0	0	0	0	0
382	3	0	0	0	0	0	0
382	4	0	0	0	0	0	0
382	5	0	0	0	0	0	0
382	6	0	0	0	0	0	0
382	7	0	0	0	0	0	0
382	8	0	0	0	0	0	0
382	9	0	0	0	0	0	0
383	0	0	0	0	0	0	0
383	1	0	0	0	0	0	0
383	2	0	0	0	0	0	0
383	3	0	0	0	0	0	0
383	4	0	0	0	0	0	0
383	5	0	0	0	0	0	0
383	6	0	0	0	0	0	0
383	7	0	0	0	0	0	0
383	8	0	0	0	0	0	0
383	9	0	0	0	0	0	0
384	0	0	0	0	0	0	0
384	1	0	0	0	0	0	0
384	2	0	0	0	0	0	0
384	3	0	0	0	0	0	0
384	4	0	0	0	0	0	0
384	5	0	0	0	0	0	0
384	6	0	0	0	0	0	0
384	7	0	0	0	0	0	0
384	8	0	0	0	0	0	0
384	9	0	0	0	0	0	0
385	0	0	0	0	0	0	0
385	1	0	0	0	0	0	0
385	2	0	0	0	0	0	0
385	3	0	0	0	0	0	0
385	4	0	0	0	0	0	0
385	5	0	0	0	0	0	0
385	6	0	0	0	0	0	0
385	7	0	0	0	0	0	0
385	8	0	0	0	0	0	0
385	9	0	0	0	0	0	0
386	0	0	0	0	0	0	0
386	1	0	0	0	0	0	0
386	2	0	0	0	0	0	0
386	3	0	0	0	0	0	0
386	4	0	0	0	0	0	0
386	5	0	0	0	0	0	0
386	6	0	0	0	0	0	0
386	7	0	0	0	0	0	0
386	8	0	0	0	0	0	0
386	9	0	0	0	0	0	0
387	0	0	0	0	0	0	0
387	1	0	0	0	0	0	0
387	2	0	0	0	0	0	0
387	3	0	0	0	0	0	0
387	4	0	0	0	0	0	0
387	5	0	0	0	0	0	0
387	6	0	0	0	0	0	0
387	7	0	0	0	0	0	0
387	8	0	0	0	0	0	0
387	9	0	0	0	0	0	0
388	0	0	0	0	0	0	0
388	1	0	0	0	0	0	0
388	2	0	0	0	0	0	0
388	3	0	0	0	0	0	0
388	4	0	0	0	0	0	0
388	5	0	0	0	0	0	0
388	6	0	0	0	0	0	0
388	7	0	0	0	0	0	0
388	8	0	0	0	0	0	0
388	9	0	0	0	0	0	0
389	0	0	0	0	0	0	0
389	1	0	0	0	0	0	0
389	2	0	0	0	0	0	0
389	3	0	0	0	0	0	0
389	4	0	0	0	0	0	0
389	5	0	0	0	0	0	0
389	6	0	0	0	0	0	0
389	7	0	0	0	0	0	0
389	8	0	0	0	0	0	0
389	9	0	0	0	0	0	0
390	0	0	0	0	0	0	0
390	1	0	0	0	0	0	0
390	2	0	0	0	0	0	0
390	3	0	0	0	0	0	0
390	4	0	0	0	0	0	0
390	5	0	0	0	0	0	0
390	6	0	0	0	0	0	0
390	7	0	0	0	0	0	0
390	8	0	0	0	0	0	0
390	9	0	0	0	0	0	0
391	0	0	0	0	0	0	0
391	1	0	0	0	0	0	0
391	2	0	0	0	0	0	0
391	3	0	0	0	0	0	0
391	4	0	0	0	0	0	0
391	5	0	0	0	0	0	0
391	6	0	0	0	0	0	0
391	7	0	0	0	0	0	0
391	8	0	0	0	0	0	0
391	9	0	0	0	0	0	0
392	0	0	0	0	0	0	0
392	1	0	0	0	0	0	0
392	2	0	0	0	0	0	0
392	3	0	0	0	0	0	0
392	4	0	0	0	0	0	0
392	5	0	0	0	0	0	0
392	6	0	0	0	0	0	0
392	7	0	0	0	0	0	0
392	8	0	0	0	0	0	0
392	9	0	0	0	0	0	0
393	0	0	0	0	0	0	0
393	1	0	0	0	0	0	0
393	2	0	0	0	0	0	0
393	3	0	0	0	0	0	0
393	4	0	0	0	0	0	0
393	5	0	0	0	0	0	0
393	6	0	0	0	0	0	0
393	7	0	0	0	0	0	0
393	8	0	0	0	0	0	0
393	9	0	0	0	0	0	0
394	0	0	0	0	0	0	0
394	1	0	0	0	0	0	0
394	2	0	0	0	0	0	0
394	3	0	0	0	0	0	0
394	4	0	0	0	0	0	0
394	5	0	0	0	0	0	0
394	6	0	0	0	0	0	0
394	7	0	0	0	0	0	0
394	8	0	0	0	0	0	0
394	9	0	0	0	0	0	0
395	0	0	0	0	0	0	0
395	1	0	0	0	0	0	0
395	2	0	0	0	0	0	0
395	3	0	0	0	0	0	0
395	4	0	0	0	0	0	0
395	5	0	0	0	0	0	0
395	6	0	0	0	0	0	0
395	7	0	0	0	0	0	0
395	8	0	0	0	0	0	0
395	9	0	0	0	0	0	0
396	0	0	0	0	0	0	0
396	1	0	0	0	0	0	0
396	2	0	0	0	0	0	0
396	3	0	0	0	0	0	0
396	4	0	0	0	0	0	0
396	5	0	0	0	0	0	0
396	6	0	0	0	0	0	0
396	7	0	0	0	0	0	0
396	8	0	0	0	0	0	0
396	9	0	0	0	0	0	0
397	0	0	0	0	0	0	0
397	1	0	0	0	0	0	0
397	2	0	0	0	0	0	0
397	3	0	0	0	0	0	0
397	4	0	0	0	0	0	0
397	5	0	0	0	0	0	0
397	6	0	0	0	0	0	0
397	7	0	0	0	0	0	0
397	8	0	0	0	0	0	0
397	9	0	0	0	0	0	0
398	0	0	0	0	0	0	0
398	1	0	0	0	0	0	0
398	2	0	0	0	0	0	0
398	3	0	0	0	0	0	0
398	4	0	0	0	0	0	0
398	5	0	0	0	0	0	0
398	6	0	0	0	0	0	0
398	7	0	0	0	0	0	0
398	8	0	0	0	0	0	0
398	9	0	0	0	0	0	0
399	0	0	0	0	0	0	0
399	1	0	0	0	0	0	0
399	2	0	0	0	0	0	0
399	3	0	0	0	0	0	0
399	4	0	0	0	0	0	0
399	5	0	0	0	0	0	0
399	6	0	0	0	0	0	0
399	7	0	0	0	0	0	0
399	8	0	0	0	0	0	0
399	9	0	0	0	0	0	0
400	0	0	0	0	0	0	0
400	1	0	0	0	0	0	0
400	2	0	0	0	0	0	0
400	3	0	0	0	0	0	0
400	4	0	0	0	0	0	0
400	5	0	0	0	0	0	0
400	6	0	0	0	0	0	0
400	7	0	0	0	0	0	0
400	8	0	0	0	0	0	0
400	9	0	0	0	0	0	0
401	0	0	0	0	0	0	0
401	1	0	0	0	0	0	0
401	2	0	0	0	0	0	0
401	3	0	0	0	0	0	0
401	4	0	0	0	0	0	0
401	5	0	0	0	0	0	0
401	6	0	0	0	0	0	0
401	7	0	0	0	0	0	0
401	8	0	0	0	0	0	0
401	9	0	0	0	0	0	0
402	0	0	0	0	0	0	0
402	1	0	0	0	0	0	0
402	2	0	0	0	0	0	0
402	3	0	0	0	0	0	0
402	4	0	0	0	0	0	0
402	5	0	0	0	0	0	0
402	6	0	0	0	0	0	0
402	7	0	0	0	0	0	0
402	8	0	0	0	0	0	0
402	9	0	0	0	0	0	0
403	0	0	0	0	0	0	0
403	1	0	0	0	0	0	0
403	2	0	0	0	0	0	0
403	3	0	0	0	0	0	0
403	4	0	0	0	0	0	0
403	5	0	0	0	0	0	0
403	6	0	0	0	0	0	0
403	7	0	0	0	0	0	0
403	8	0	0	0	0	0	0
403	9	0	0	0	0	0	0
404	0	0	0	0	0	0	0
404	1	0	0	0	0	0	0
404	2	0	0	0	0	0	0
404	3	0	0	0	0	0	0
404	4	0	0	0	0	0	0
404	5	0	0	0	0	0	0
404	6	0	0	0	0	0	0
404	7	0	0	0	0	0	0
404	8	0	0	0	0	0	0
404	9	0	0	0	0	0	0
405	0	0	0	0	0	0	0
405	1	0	0	0	0	0	0
405	2	0	0	0	0	0	0
405	3	0	0	0	0	0	0
405	4	0	0	0	0	0	0
405	5	0	0	0	0	0	0
405	6	0	0	0	0	0	0
405	7	0	0	0	0	0	0
405	8	0	0	0	0	0	0
405	9	0	0	0	0	0	0
406	0	0	0	0	0	0	0
406	1	0	0	0	0	0	0
406	2	0	0	0	0	0	0
406	3	0	0	0	0	0	0
406	4	0	0	0	0	0	0
406	5	0	0	0	0	0	0
406	6	0	0	0	0	0	0
406	7	0	0	0	0	0	0
406	8	0	0	0	0	0	0
406	9	0	0	0	0	0	0
407	0	0	0	0	0	0	0
407	1	0	0	0	0	0	0
407	2	0	0	0	0	0	0
407	3	0	0	0	0	0	0
407	4	0	0	0	0	0	0
407	5	0	0	0	0	0	0
407	6	0	0	0	0	0	0
407	7	0	0	0	0	0	0
407	8	0	0	0	0	0	0
407	9	0	0	0	0	0	0
408	0	0	0	0	0	0	0
408	1	0	0	0	0	0	0
408	2	0	0	0	0	0	0
408	3	0	0	0	0	0	0
408	4	0	0	0	0	0	0
408	5	0	0	0	0	0	0
408	6	0	0	0	0	0	0
408	7	0	0	0	0	0	0
408	8	0	0	0	0	0	0
408	9	2.82559	1.6283	-16.449	0	0	0
409	0	3.72485	2.15858	-20.9653	0	0	0
409	1	3.91855	2.28892	-21.3135	0	0	0
409	2	4.41532	1.44421	-21.5785	0	0	0
409	3	4.53859	1.95327	-23.3994	0	0	0
409	4	4.46863	1.72763	-25.2325	0	0	0
409	5	4.0475	2.01568	-25.7541	0	0	0
409	6	5.16699	2.01698	-27.7476	0	0	0
409	7	4.90075	1.52384	-29.062	0	0	0
409	8	4.37495	1.60768	-30.0244	0	0	0
409	9	0.824673	0.701991	-34.1604	0	0	0
410	0	-4.86156	0.546102	-38.7401	0	0	0
410	1	-6.94024	1.13078	-44.2411	0	0	0
410	2	-10.5691	0.956611	-48.1054	0	0	0
410	3	-12.6464	1.40779	-52.5637	0	0	0
410	4	-14.1743	1.3519	-55.8044	0	0	0
410	5	-16.002	1.4503	-60.5211	0	0	0
410	6	-16.6286	1.75032	-65.3172	0	0	0
410	7	-18.4157	1.7593	-69.0779	0	0	0
410	8	-19.7171	1.99332	-73.5314	0	0	0
410	9	-22.122	2.15341	-77.9921	0	0	0
411	0	-24.3039	2.42694	-82.2755	0	0	0
411	1	-26.3855	3.32225	-87.5986	0	0	0
411	2	-28.8083	3.57255	-92.2314	0	0	0
411	3	-30.6258	5.09403	-95.8004	0	0	0
411	4	-32.0148	5.52731	-98.7692	0	0	0
411	5	-32.5217	6.05358	-101.291	0	0	0
411	6	-32.5133	6.33526	-105.472	0	0	0
411	7	-32.299	6.15361	-110.261	0	0	0
411	8	-31.5769	6.44124	-111.905	0	0	0
411	9	-31.7396	6.54407	-115.652	0	0	0
412	0	-30.8391	6.61053	-117.903	0	0	0
412	1	-30.4261	6.78384	-121.642	0	0	0
412	2	-29.9063	7.09062	-124.333	0	0	0
412	3	-29.1723	7.35508	-127.896	0	0	0
412	4	-28.1002	7.50874	-131.626	0	0	0
412	5	-27.2457	7.86202	-133.093	0	0	0
412	6	-26.395	8.19122	-135.434	0	0	0
412	7	-25.4145	8.58821	-138.992	0	0	0
412	8	-24.6618	8.785	-144.035	0	0	0
412	9	-23.9784	8.84734	-147.508	0	0	0
413	0	-23.4401	9.46559	-150.37	0	0	0
413	1	-22.9665	9.81616	-153.583	0	0	0
413	2	-22.5329	10.3883	-157.055	0	0	0
413	3	-22.1299	11.0945	-160.701	0	0	0
413	4	-21.5688	11.2452	-166.179	0	0	0
413	5	-21.3659	12.0822	-169.741	0	0	0
413	6	-21.2375	12.5886	-173.56	0	0	0
413	7	-21.3564	12.9581	-177.126	0	0	0
413	8	-21.5875	13.8997	-182.868	0	0	0
413	9	-23.0324	16.098	-192.956	0	0	0
414	0	-23.5861	20.3951	-197.697	0	0	0
414	1	-23.8423	21.9174	-201.686	0	0	0
414	2	-23.0089	23.8832	-206.791	0	0	0
414	3	-22.8108	26.9551	-213.463	0	0	0
414	4	-23.8353	29.5348	-222.321	0	0	0
414	5	-23.4979	32.657	-227.852	0	0	0
414	6	-23.725	34.3508	-234.712	0	0	0
414	7	-23.6241	37.8464	-241.023	0	0	0
414	8	-23.5236	40.4965	-247.957	0	0	0
414	9	-23.3328	42.3718	-254.548	0	0	0
415	0	-22.355	45.0044	-261.735	0	0	0
415	1	-22.3179	46.3904	-269.119	0	0	0
415	2	-21.7051	48.2919	-274.397	0	0	0
415	3	-21.8042	49.899	-280.738	0	0	0
415	4	-21.5627	50.954	-286.727	0	0	0
415	5	-21.6452	52.2514	-292.985	0	0	0
415	6	-21.101	53.2871	-299.409	0	0	0
415	7	-21.9895	53.6506	-305.421	0	0	0
415	8	-21.364	54.2833	-310.986	0	0	0
415	9	-20.2863	55.4959	-317.141	0	0	0
416	0	-20.655	54.9496	-322.904	0	0	0
416	1	-19.4953	56.0766	-329.324	0	0	0
416	2	-19.5691	56.2658	-334.113	0	0	0
416	3	-19.339	56.3685	-338.9	0	0	0
416	4	-19.3617	56.7802	-344.99	0	0	0
416	5	-19.1123	56.6165	-349.173	0	0	0
416	6	-19.2288	56.8741	-354.133	0	0	0
416	7	-19.0674	56.3122	-359.888	0	0	0
416	8	-18.5853	55.8614	-363.721	0	0	0
416	9	-18.8367	55.5632	-368.694	0	0	0
417	0	-18.8739	54.8437	-373.147	0	0	0
417	1	-19.0645	54.7696	-376.984	0	0	0
417	2	-18.7438	53.7387	-381.962	0	0	0
417	3	-19.2844	53.0852	-387.115	0	0	0
417	4	-19.2574	52.9429	-392.26	0	0	0
417	5	-18.5668	52.0466	-396.537	0	0	0
417	6	-19.0859	51.2826	-400.126	0	0	0
417	7	-18.8863	50.6766	-404.315	0	0	0
417	8	-18.0207	49.7166	-408.939	0	0	0
417	9	-17.9495	49.2651	-412.867	0	0	0
418	0	-17.5883	48.1057	-417.235	0	0	0
418	1	-16.9856	47.013	-420.818	0	0	0
418	2	-16.9367	46.5391	-423.961	0	0	0
418	3	-16.492	45.6698	-428.238	0	0	0
418	4	-15.563	44.4228	-433.126	0	0	0
418	5	-15.0703	43.7753	-436.439	0	0	0
418	6	-14.3598	42.6135	-440.719	0	0	0
418	7	-14.2138	41.4072	-445.001	0	0	0
418	8	-14.3381	40.691	-449.195	0	0	0
418	9	-13.581	39.3741	-453.563	0	0	0
419	0	-13.3517	38.2789	-459.238	0	0	0
419	1	-12.9691	37.2729	-462.908	0	0	0
419	2	-12.7755	36.2429	-466.666	0	0	0
419	3	-12.2481	35.9689	-472.071	0	0	0
419	4	-11.3145	35.0076	-477.217	0	0	0
419	5	-11.0567	34.3134	-481.666	0	0	0
419	6	-10.5645	33.4623	-486.813	0	0	0
419	7	-10.1518	32.7218	-491.262	0	0	0
419	8	-9.67939	32.3372	-495.535	0	0	0
419	9	-8.96411	31.6642	-500.328	0	0	0
420	0	-8.36185	31.1031	-506.343	0	0	0
420	1	-7.40315	30.5875	-510.962	0	0	0
420	2	-6.61657	29.7157	-514.972	0	0	0
420	3	-5.85522	29.3746	-519.329	0	0	0
420	4	-5.13531	28.7917	-523.685	0	0	0
420	5	-3.99984	28.2766	-528.127	0	0	0
420	6	-3.39422	27.6024	-533.619	0	0	0
420	7	-2.45802	27.3078	-538.321	0	0	0
420	8	-2.67882	25.968	-541.38	0	0	0
420	9	-3.94047	25.178	-546.271	0	0	0
421	0	-2.87607	25.8364	-551.841	0	0	0
421	1	-2.54417	24.5419	-555.677	0	0	0
421	2	-2.75086	24.7757	-561.609	0	0	0
421	3	-1.33892	24.5723	-565.69	0	0	0
421	4	-0.66342	24.1423	-570.048	0	0	0
421	5	-0.24533	24.777	-574.489	0	0	0
421	6	0.0106719	24.1234	-580.411	0	0	0
421	7	0.201296	24.3609	-586.599	0	0	0
421	8	0.924504	23.5313	-591.041	0	0	0
421	9	1.00933	22.9231	-595.319	0	0	0
422	0	1.76208	22.5817	-599.935	0	0	0
422	1	2.13421	21.3723	-605.43	0	0	0
422	2	3.46545	20.8536	-610.833	0	0	0
422	3	4.48172	19.3611	-615.367	0	0	0
422	4	5.33098	18.065	-620.342	0	0	0
422	5	6.52311	16.6805	-624.44	0	0	0
422	6	6.92881	14.8038	-629.073	0	0	0
422	7	6.97934	12.8854	-634.317	0	0	0
422	8	7.86229	10.479	-639.557	0	0	0
422	9	7.76552	8.09084	-645.417	0	0	0
423	0	6.48165	5.72488	-650.148	0	0	0
423	1	5.90519	3.53539	-654.965	0	0	0
423	2	4.42945	2.09105	-662.14	0	0	0
423	3	3.31357	-0.731141	-672.55	0	0	0
423	4	3.51684	-5.05475	-680.277	0	0	0
423	5	1.11782	-7.36781	-687.128	0	0	0
423	6	1.57697	-10.0326	-696.06	0	0	0
423	7	0.777781	-14.0728	-702.14	0	0	0
423	8	1.11843	-17.1109	-708.552	0	0	0
423	9	3.56584	-19.4993	-715.635	0	0	0
424	0	3.90612	-21.6926	-721.335	0	0	0
424	1	5.26404	-22.6834	-725.804	0	0	0
424	2	8.92721	-23.9585	-731.469	0	0	0
424	3	9.8975	-22.9729	-736.182	0	0	0
424	4	11.7934	-24.3379	-739.951	0	0	0
424	5	15.7695	-24.4065	-743.688	0	0	0
424	6	16.7792	-23.2185	-745.095	0	0	0
424	7	18.1624	-24.4476	-745.463	0	0	0
424	8	20.9349	-23.548	-749.828	0	0	0
424	9	22.0351	-21.8505	-752.524	0	0	0
425	0	24.0162	-21.3459	-754.366	0	0	0
425	1	24.7619	-20.7807	-756.648	0	0	0
425	2	27.696	-19.4947	-757.161	0	0	0
425	3	27.4887	-19.0658	-759.538	0	0	0
425	4	28.9791	-17.9191	-761.366	0	0	0
425	5	29.6925	-16.5351	-763.303	0	0	0
425	6	32.2156	-14.6272	-765.026	0	0	0
425	7	33.3957	-13.4595	-767.302	0	0	0
425	8	33.8219	-12.6283	-768.192	0	0	0
425	9	36.8213	-10.5865	-768.173	0	0	0
426	0	36.4259	-10.0906	-769.165	0	0	0
426	1	38.6275	-9.04772	-769.863	0	0	0
426	2	38.8332	-7.90592	-770.315	0	0	0
426	3	40.2482	-7.02244	-770.847	0	0	0
426	4	42.2152	-6.24831	-771.374	0	0	0
426	5	42.0707	-6.14809	-771.143	0	0	0
426	6	44.9322	-4.94976	-771.918	0	0	0
426	7	45.243	-4.60178	-773.161	0	0	0
426	8	46.4156	-4.31797	-773.787	0	0	0
426	9	46.3716	-3.99271	-771.804	0	0	0
427	0	46.9054	-3.84304	-772.086	0	0	0
427	1	49.1567	-3.42029	-771.392	0	0	0
427	2	48.483	-3.00673	-771.243	0	0	0
427	3	49.7984	-3.61038	-771.793	0	0	0
427	4	50.8916	-2.92509	-771.885	0	0	0
427	5	51.6845	-2.30724	-770.501	0	0	0
427	6	51.7327	-3.09171	-770.186	0	0	0
427	7	53.0659	-1.98246	-770.355	0	0	0
427	8	54.1382	-2.25015	-770.022	0	0	0
427	9	54.7208	-2.23144	-771.251	0	0	0
428	0	55.952	-1.80891	-770.647	0	0	0
428	1	56.4863	-2.36708	-769.881	0	0	0
428	2	57.7053	-2.19046	-769.621	0	0	0
428	3	58.2742	-2.61325	-769.553	0	0	0
428	4	59.2954	-2.94389	-770.428	0	0	0
428	5	59.7706	-2.72284	-769.306	0	0	0
428	6	60.5067	-3.27865	-768.186	0	0	0
428	7	61.1959	-3.56708	-768.02	0	0	0
428	8	61.5615	-3.59023	-767.682	0	0	0
428	9	61.9506	-4.27929	-767.521	0	0	0
429	0	62.2925	-4.63508	-767.453	0	0	0
429	1	62.9149	-4.76755	-766.848	0	0	0
429	2	63.1873	-5.68069	-765.56	0	0	0
429	3	63.4831	-5.70334	-764.702	0	0	0
429	4	63.5799	-6.52696	-766.025	0	0	0
429	5	64.6276	-6.83548	-765.682	0	0	0
429	6	65.3611	-7.50136	-764.823	0	0	0
429	7	65.9952	-8.12183	-764.921	0	0	0
429	8	66.6891	-8.3463	-765.195	0	0	0
429	9	67.5743	-9.27823	-764.857	0	0	0
430	0	67.8255	-9.56769	-766.353	0	0	0
430	1	68.7512	-10.3877	-766.972	0	0	0
430	2	69.0876	-10.9429	-766.112	0	0	0
430	3	68.2777	-11.2592	-765.521	0	0	0
430	4	66.8066	-12.5959	-764.767	0	0	0
430	5	66.7205	-12.8172	-764.081	0	0	0
430	6	65.6966	-13.5539	-764.365	0	0	0
430	7	64.8341	-14.3991	-763.426	0	0	0
430	8	64.6174	-15.0215	-762.746	0	0	0
430	9	64.2339	-15.87	-762.15	0	0	0
431	0	64.1562	-15.8081	-764.422	0	0	0
431	1	63.7832	-16.5886	-765.745	0	0	0
431	2	63.3928	-17.3876	-765.673	0	0	0
431	3	63.7402	-17.5892	-766.548	0	0	0
431	4	63.2878	-18.2364	-766.646	0	0	0
431	5	63.0146	-18.5716	-766.748	0	0	0
431	6	62.9808	-19.3734	-767.195	0	0	0
431	7	62.8194	-19.8621	-769.47	0	0	0
431	8	62.5552	-20.4185	-769.221	0	0	0
431	9	62.1259	-21.0198	-769.319	0	0	0
432	0	61.7882	-21.4005	-769.419	0	0	0
432	1	61.8194	-21.9551	-769.773	0	0	0
432	2	61.1527	-22.2258	-770.745	0	0	0
432	3	61.0455	-23.1141	-770.847	0	0	0
432	4	60.7223	-23.5819	-770.682	0	0	0
432	5	60.5857	-23.7827	-770.602	0	0	0
432	6	59.9593	-24.3864	-770.442	0	0	0
432	7	59.4929	-24.6773	-770.454	0	0	0
432	8	59.3387	-24.8997	-771.94	0	0	0
432	9	59.0323	-25.6113	-772.562	0	0	0
433	0	58.7049	-26.2777	-771.094	0	0	0
433	1	58.2265	-26.3033	-771.71	0	0	0
433	2	57.8254	-26.7474	-770.676	0	0	0
433	3	57.3633	-27.1495	-771.82	0	0	0
433	4	57.1392	-27.2823	-772.783	0	0	0
433	5	56.9213	-27.6827	-771.832	0	0	0
433	6	56.3574	-28.1506	-772.278	0	0	0
433	7	55.9145	-28.2852	-771.153	0	0	0
433	8	55.4723	-28.1323	-772.203	0	0	0
433	9	55.0347	-28.3109	-771.688	0	0	0
434	0	54.6189	-28.4437	-772.302	0	0	0
434	1	54.1375	-28.5109	-771.263	0	0	0
434	2	53.2177	-28.5144	-769.354	0	0	0
434	3	52.7786	-28.4706	-769.444	0	0	0
434	4	52.0934	-28.2055	-770.23	0	0	0
434	5	51.5231	-28.2502	-769.017	0	0	0
434	6	50.7979	-28.4296	-769.025	0	0	0
434	7	50.3137	-28.1613	-768.414	0	0	0
434	8	49.5726	-28.1192	-767.982	0	0	0
434	9	48.933	-27.6549	-766.94	0	0	0
435	0	48.4239	-27.6752	-767.553	0	0	0
435	1	47.9227	-27.4962	-766.595	0	0	0
435	2	47.2182	-27.2974	-765.727	0	0	0
435	3	46.5616	-27.1885	-765.382	0	0	0
435	4	46.0574	-27.0091	-763.727	0	0	0
435	5	45.6214	-26.6105	-763.464	0	0	0
435	6	44.9373	-26.6544	-763.121	0	0	0
435	7	44.4352	-26.6524	-761.467	0	0	0
435	8	43.7522	-26.3425	-760.339	0	0	0
435	9	43.0736	-25.9432	-758.509	0	0	0
436	0	42.5674	-25.787	-757.814	0	0	0
436	1	41.9762	-25.7876	-756.86	0	0	0
436	2	41.6893	-25.4505	-755.461	0	0	0
436	3	40.9415	-25.5624	-754.771	0	0	0
436	4	40.2603	-25.4501	-753.207	0	0	0
436	5	40.0194	-24.7365	-751.455	0	0	0
436	6	39.3156	-25.0708	-750.77	0	0	0
436	7	38.9609	-24.9114	-751.289	0	0	0
436	8	38.5271	-24.9092	-749.375	0	0	0
436	9	38.1115	-24.7724	-746.759	0	0	0
437	0	37.563	-24.527	-744.322	0	0	0
437	1	37.0129	-24.457	-743.277	0	0	0
437	2	36.3945	-24.1459	-742.495	0	0	0
437	3	35.9342	-24.253	-739.798	0	0	0
437	4	35.4959	-24.3398	-739.624	0	0	0
437	5	34.9267	-24.1589	-735.967	0	0	0
437	6	34.3834	-23.9576	-733.875	0	0	0
437	7	33.9834	-23.9985	-732.135	0	0	0
437	8	33.4553	-23.9967	-730.92	0	0	0
437	9	33.1464	-24.0589	-729.09	0	0	0
438	0	32.8391	-24.0993	-727.001	0	0	0
438	1	32.3167	-23.9413	-724.474	0	0	0
438	2	32.0332	-23.8479	-722.034	0	0	0
438	3	31.4586	-23.9788	-720.035	0	0	0
438	4	31.3023	-23.9737	-719.86	0	0	0
438	5	30.7968	-24.0369	-718.38	0	0	0
438	6	30.6703	-24.0094	-715.416	0	0	0
438	7	29.9459	-24.0084	-713.417	0	0	0
438	8	29.773	-23.9585	-711.148	0	0	0
438	9	29.1957	-23.7994	-708.799	0	0	0
439	0	28.8259	-23.8402	-707.667	0	0	0
439	1	28.5202	-23.8369	-705.402	0	0	0
439	2	27.8201	-23.8799	-702.184	0	0	0
439	3	27.3155	-23.8318	-699.57	0	0	0
439	4	26.9853	-23.8504	-698.267	0	0	0
439	5	26.3273	-23.9383	-696.963	0	0	0
439	6	26.0862	-23.8215	-694.347	0	0	0
439	7	25.3366	-23.7514	-692.696	0	0	0
439	8	25.0758	-23.6601	-690.169	0	0	0
439	9	24.3702	-23.7475	-689.478	0	0	0
440	0	24.0814	-23.7408	-686.95	0	0	0
440	1	23.8607	-23.7362	-685.383	0	0	0
440	2	23.4497	-23.8444	-683.206	0	0	0
440	3	23.0571	-23.9082	-680.161	0	0	0
440	4	22.5079	-23.9053	-678.68	0	0	0
440	5	22.4198	-23.8567	-676.501	0	0	0
440	6	21.8019	-23.7198	-675.37	0	0	0
440	7	21.431	-23.9161	-673.283	0	0	0
440	8	21.1476	-24.0467	-670.847	0	0	0
440	9	20.6256	-23.8674	-668.059	0	0	0
441	0	19.9408	-24.0213	-667.368	0	0	0
441	1	19.8291	-23.9498	-664.928	0	0	0
441	2	19.6551	-24.1917	-663.798	0	0	0
441	3	19.3485	-23.8757	-661.444	0	0	0
441	4	18.8668	-24.0497	-658.834	0	0	0
441	5	18.4265	-24.205	-657.88	0	0	0
441	6	18.2957	-23.9577	-656.571	0	0	0
441	7	18.0068	-24.1756	-655.182	0	0	0
441	8	17.7717	-24.3936	-654.314	0	0	0
441	9	17.5517	-24.2152	-652.832	0	0	0
442	0	17.2028	-24.1013	-649.958	0	0	0
442	1	16.9826	-24.1431	-649.262	0	0	0
442	2	16.6289	-24.1209	-648.482	0	0	0
442	3	16.2775	-24.3615	-647.093	0	0	0
442	4	16.2116	-24.0925	-645.085	0	0	0
442	5	15.8005	-24.2256	-643.696	0	0	0
442	6	15.2262	-24.3148	-642.309	0	0	0
442	7	14.8974	-23.9371	-641.697	0	0	0
442	8	14.564	-23.9808	-641.615	0	0	0
442	9	14.3908	-24.2675	-640.488	0	0	0
443	0	13.9923	-24.0002	-639.877	0	0	0
443	1	13.5585	-24.0221	-638.052	0	0	0
443	2	13.4961	-24.0211	-636.747	0	0	0
443	3	13.0933	-23.9752	-637.011	0	0	0
443	4	13.0264	-23.9071	-637.185	0	0	0
443	5	12.7677	-23.8615	-635.793	0	0	0
443	6	12.7244	-23.8399	-635.011	0	0	0
443	7	12.0443	-24.0402	-633.801	0	0	0
443	8	11.9747	-23.7952	-633.19	0	0	0
443	9	11.4696	-23.8625	-632.934	0	0	0
444	0	11.406	-23.769	-632.322	0	0	0
444	1	10.7219	-23.9068	-631.81	0	0	0
444	2	10.4889	-23.5296	-630.325	0	0	0
444	3	10.0442	-23.4636	-629.46	0	0	0
444	4	10.2662	-23.638	-629.022	0	0	0
[truncated: 2,375 more rows]
