# Supplementary material for: A Brake-Based Overground Gait Rehabilitation Device for Altering Propulsion Impulse Symmetry
Source: Sensors (Basel). 2021 Oct 5;21(19):6617. doi: 10.3390/s21196617 (PMC8512803; doi:10.3390/s21196617)
Supplement: Supplementary file 1 [file sensors-21-06617-s001.zip › GPT animations/code and data/Forces/BD 08.csv]

Devices
1000
		FP1 (5629 Large) - Force			FP2 (5687 Large) [1000Hz] - Force
Frame	Sub Frame	Fx	Fy	Fz	Fx	Fy	Fz
		N	N	N	N	N	N
170	0	0	0	0	0	0	0
170	1	0	0	0	0	0	0
170	2	0	0	0	0	0	0
170	3	0	0	0	0	0	0
170	4	0	0	0	0	0	0
170	5	0	0	0	0	0	0
170	6	0	0	0	0	0	0
170	7	0	0	0	0	0	0
170	8	0	0	0	0	0	0
170	9	0	0	0	0	0	0
171	0	0	0	0	0	0	0
171	1	0	0	0	0	0	0
171	2	0	0	0	0	0	0
171	3	0	0	0	0	0	0
171	4	0	0	0	0	0	0
171	5	0	0	0	0	0	0
171	6	0	0	0	0	0	0
171	7	0	0	0	0	0	0
171	8	0	0	0	0	0	0
171	9	0	0	0	0	0	0
172	0	0	0	0	0	0	0
172	1	0	0	0	0	0	0
172	2	0	0	0	0	0	0
172	3	0	0	0	0	0	0
172	4	0	0	0	0	0	0
172	5	0	0	0	0	0	0
172	6	0	0	0	0	0	0
172	7	0	0	0	0	0	0
172	8	0	0	0	0	0	0
172	9	0	0	0	0	0	0
173	0	0	0	0	0	0	0
173	1	0	0	0	0	0	0
173	2	0	0	0	0	0	0
173	3	0	0	0	0	0	0
173	4	0	0	0	0	0	0
173	5	0	0	0	0	0	0
173	6	0	0	0	0	0	0
173	7	0	0	0	0	0	0
173	8	0	0	0	0	0	0
173	9	0	0	0	0	0	0
174	0	0	0	0	0	0	0
174	1	0	0	0	0	0	0
174	2	0	0	0	0	0	0
174	3	0	0	0	0	0	0
174	4	0	0	0	0	0	0
174	5	0	0	0	0	0	0
174	6	0	0	0	0	0	0
174	7	0	0	0	0	0	0
174	8	0	0	0	0	0	0
174	9	0	0	0	0	0	0
175	0	0	0	0	0	0	0
175	1	0	0	0	0	0	0
175	2	0	0	0	0	0	0
175	3	0	0	0	0	0	0
175	4	0	0	0	0	0	0
175	5	0	0	0	0	0	0
175	6	0	0	0	0	0	0
175	7	0	0	0	0	0	0
175	8	0	0	0	0	0	0
175	9	0	0	0	0	0	0
176	0	0	0	0	0	0	0
176	1	0	0	0	0	0	0
176	2	0	0	0	0	0	0
176	3	0	0	0	0	0	0
176	4	0	0	0	0	0	0
176	5	0	0	0	0	0	0
176	6	0	0	0	0	0	0
176	7	0	0	0	0	0	0
176	8	0	0	0	0	0	0
176	9	0	0	0	0	0	0
177	0	0	0	0	0	0	0
177	1	0	0	0	0	0	0
177	2	0	0	0	0	0	0
177	3	0	0	0	0	0	0
177	4	0	0	0	0	0	0
177	5	0	0	0	0	0	0
177	6	0	0	0	0	0	0
177	7	0	0	0	0	0	0
177	8	0	0	0	0	0	0
177	9	0	0	0	0	0	0
178	0	0	0	0	0	0	0
178	1	0	0	0	0	0	0
178	2	0	0	0	0	0	0
178	3	0	0	0	0	0	0
178	4	0	0	0	0	0	0
178	5	0	0	0	0	0	0
178	6	0	0	0	0	0	0
178	7	0	0	0	0	0	0
178	8	0	0	0	0	0	0
178	9	0	0	0	0	0	0
179	0	0	0	0	0	0	0
179	1	0	0	0	0	0	0
179	2	0	0	0	0	0	0
179	3	0	0	0	0	0	0
179	4	0	0	0	0	0	0
179	5	0	0	0	0	0	0
179	6	0	0	0	0	0	0
179	7	0	0	0	0	0	0
179	8	0	0	0	0	0	0
179	9	0	0	0	0	0	0
180	0	0	0	0	0	0	0
180	1	0	0	0	0	0	0
180	2	0	0	0	0	0	0
180	3	0	0	0	0	0	0
180	4	0	0	0	0	0	0
180	5	0	0	0	0	0	0
180	6	0	0	0	0	0	0
180	7	0	0	0	0	0	0
180	8	0	0	0	0	0	0
180	9	0	0	0	0	0	0
181	0	0	0	0	0	0	0
181	1	0	0	0	0	0	0
181	2	0	0	0	0	0	0
181	3	0	0	0	0	0	0
181	4	0	0	0	0	0	0
181	5	0	0	0	0	0	0
181	6	0	0	0	0	0	0
181	7	0	0	0	0	0	0
181	8	0	0	0	0	0	0
181	9	0	0	0	0	0	0
182	0	0	0	0	0	0	0
182	1	0	0	0	0	0	0
182	2	0	0	0	0	0	0
182	3	0	0	0	0	0	0
182	4	0	0	0	0	0	0
182	5	0	0	0	0	0	0
182	6	0	0	0	0	0	0
182	7	0	0	0	0	0	0
182	8	0	0	0	0	0	0
182	9	0	0	0	0	0	0
183	0	0	0	0	0	0	0
183	1	0	0	0	0	0	0
183	2	0	0	0	0	0	0
183	3	0	0	0	0	0	0
183	4	0	0	0	0	0	0
183	5	0	0	0	0	0	0
183	6	0	0	0	0	0	0
183	7	0	0	0	0	0	0
183	8	0	0	0	0	0	0
183	9	0	0	0	0	0	0
184	0	0	0	0	0	0	0
184	1	0	0	0	0	0	0
184	2	0	0	0	0	0	0
184	3	0	0	0	0	0	0
184	4	0	0	0	0	0	0
184	5	0	0	0	0	0	0
184	6	0	0	0	0	0	0
184	7	0	0	0	0	0	0
184	8	0	0	0	0	0	0
184	9	0	0	0	0	0	0
185	0	0	0	0	0	0	0
185	1	0	0	0	0	0	0
185	2	0	0	0	0	0	0
185	3	0	0	0	0	0	0
185	4	0	0	0	0	0	0
185	5	0	0	0	0	0	0
185	6	0	0	0	0	0	0
185	7	0	0	0	0	0	0
185	8	0	0	0	0	0	0
185	9	0	0	0	0	0	0
186	0	0	0	0	0	0	0
186	1	0	0	0	0	0	0
186	2	0	0	0	0	0	0
186	3	0	0	0	0	0	0
186	4	0	0	0	0	0	0
186	5	0	0	0	0	0	0
186	6	0	0	0	0	0	0
186	7	0	0	0	0	0	0
186	8	0	0	0	0	0	0
186	9	0	0	0	0	0	0
187	0	0	0	0	0	0	0
187	1	0	0	0	0	0	0
187	2	0	0	0	0	0	0
187	3	0	0	0	0	0	0
187	4	0	0	0	0	0	0
187	5	0	0	0	0	0	0
187	6	0	0	0	0	0	0
187	7	0	0	0	0	0	0
187	8	0	0	0	0	0	0
187	9	0	0	0	0	0	0
188	0	0	0	0	0	0	0
188	1	0	0	0	0	0	0
188	2	0	0	0	0	0	0
188	3	0	0	0	0	0	0
188	4	0	0	0	0	0	0
188	5	0	0	0	0	0	0
188	6	0	0	0	0	0	0
188	7	0	0	0	0	0	0
188	8	0	0	0	0	0	0
188	9	0	0	0	0	0	0
189	0	0	0	0	0	0	0
189	1	0	0	0	0	0	0
189	2	0	0	0	0	0	0
189	3	0	0	0	0	0	0
189	4	0	0	0	0	0	0
189	5	0	0	0	0	0	0
189	6	0	0	0	0	0	0
189	7	0	0	0	0	0	0
189	8	0	0	0	0	0	0
189	9	0	0	0	0	0	0
190	0	0	0	0	0	0	0
190	1	0	0	0	0	0	0
190	2	0	0	0	0	0	0
190	3	0	0	0	0	0	0
190	4	0	0	0	0	0	0
190	5	0	0	0	0	0	0
190	6	0	0	0	0	0	0
190	7	0	0	0	0	0	0
190	8	0	0	0	0	0	0
190	9	0	0	0	0	0	0
191	0	0	0	0	0	0	0
191	1	0	0	0	0	0	0
191	2	0	0	0	0	0	0
191	3	0	0	0	0	0	0
191	4	0	0	0	0	0	0
191	5	0	0	0	0	0	0
191	6	0	0	0	0	0	0
191	7	0	0	0	0	0	0
191	8	0	0	0	0	0	0
191	9	0	0	0	0	0	0
192	0	0	0	0	0	0	0
192	1	0	0	0	0	0	0
192	2	0	0	0	0	0	0
192	3	0	0	0	0	0	0
192	4	0	0	0	0	0	0
192	5	0	0	0	0	0	0
192	6	0	0	0	0	0	0
192	7	0	0	0	0	0	0
192	8	0	0	0	0	0	0
192	9	0	0	0	0	0	0
193	0	0	0	0	0	0	0
193	1	0	0	0	0	0	0
193	2	0	0	0	0	0	0
193	3	0	0	0	0	0	0
193	4	0	0	0	0	0	0
193	5	0	0	0	0	0	0
193	6	0	0	0	0	0	0
193	7	0	0	0	0	0	0
193	8	0	0	0	0	0	0
193	9	0	0	0	0	0	0
194	0	0	0	0	0	0	0
194	1	0	0	0	0	0	0
194	2	0	0	0	0	0	0
194	3	0	0	0	0	0	0
194	4	0	0	0	0	0	0
194	5	0	0	0	0	0	0
194	6	0	0	0	0	0	0
194	7	0	0	0	0	0	0
194	8	0	0	0	0	0	0
194	9	0	0	0	0	0	0
195	0	0	0	0	0	0	0
195	1	0	0	0	0	0	0
195	2	0	0	0	0	0	0
195	3	0	0	0	0	0	0
195	4	0	0	0	0	0	0
195	5	0	0	0	0	0	0
195	6	0	0	0	0	0	0
195	7	0	0	0	0	0	0
195	8	0	0	0	0	0	0
195	9	0	0	0	0	0	0
196	0	0	0	0	0	0	0
196	1	0	0	0	0	0	0
196	2	0	0	0	0	0	0
196	3	0	0	0	0	0	0
196	4	0	0	0	0	0	0
196	5	0	0	0	0	0	0
196	6	0	0	0	0	0	0
196	7	0	0	0	0	0	0
196	8	0	0	0	0	0	0
196	9	0	0	0	0	0	0
197	0	0	0	0	0	0	0
197	1	0	0	0	0	0	0
197	2	0	0	0	0	0	0
197	3	0	0	0	0	0	0
197	4	0	0	0	0	0	0
197	5	0	0	0	0	0	0
197	6	0	0	0	0	0	0
197	7	0	0	0	0	0	0
197	8	0	0	0	0	0	0
197	9	0	0	0	0	0	0
198	0	0	0	0	0	0	0
198	1	0	0	0	0	0	0
198	2	0	0	0	0	0	0
198	3	0	0	0	0	0	0
198	4	0	0	0	0	0	0
198	5	0	0	0	0	0	0
198	6	0	0	0	0	0	0
198	7	0	0	0	0	0	0
198	8	0	0	0	0	0	0
198	9	0	0	0	0	0	0
199	0	0	0	0	0	0	0
199	1	0	0	0	0	0	0
199	2	0	0	0	0	0	0
199	3	0	0	0	0	0	0
199	4	0	0	0	0	0	0
199	5	0	0	0	0	0	0
199	6	0	0	0	0	0	0
199	7	0	0	0	0	0	0
199	8	0	0	0	0	0	0
199	9	0	0	0	0	0	0
200	0	0	0	0	0	0	0
200	1	0	0	0	0	0	0
200	2	0	0	0	0	0	0
200	3	0	0	0	0	0	0
200	4	0	0	0	0	0	0
200	5	0	0	0	0	0	0
200	6	0	0	0	0	0	0
200	7	0	0	0	0	0	0
200	8	0	0	0	0	0	0
200	9	0	0	0	0	0	0
201	0	0	0	0	0	0	0
201	1	0	0	0	0	0	0
201	2	0	0	0	0	0	0
201	3	0	0	0	0	0	0
201	4	0	0	0	0	0	0
201	5	0	0	0	0	0	0
201	6	0	0	0	0	0	0
201	7	0	0	0	0	0	0
201	8	0	0	0	0	0	0
201	9	0	0	0	0	0	0
202	0	0	0	0	0	0	0
202	1	0	0	0	0	0	0
202	2	0	0	0	0	0	0
202	3	0	0	0	0	0	0
202	4	0	0	0	0	0	0
202	5	0	0	0	0	0	0
202	6	0	0	0	0	0	0
202	7	0	0	0	0	0	0
202	8	0	0	0	0	0	0
202	9	0	0	0	0	0	0
203	0	0	0	0	0	0	0
203	1	0	0	0	0	0	0
203	2	0	0	0	0	0	0
203	3	0	0	0	0	0	0
203	4	0	0	0	0	0	0
203	5	0	0	0	0	0	0
203	6	0	0	0	0	0	0
203	7	0	0	0	0	0	0
203	8	0	0	0	0	0	0
203	9	0	0	0	0	0	0
204	0	0	0	0	0	0	0
204	1	0	0	0	0	0	0
204	2	0	0	0	0	0	0
204	3	0	0	0	0	0	0
204	4	0	0	0	0	0	0
204	5	0	0	0	0	0	0
204	6	0	0	0	0	0	0
204	7	0	0	0	0	0	0
204	8	0	0	0	0	0	0
204	9	0	0	0	0	0	0
205	0	0	0	0	0	0	0
205	1	0	0	0	0	0	0
205	2	0	0	0	0	0	0
205	3	0	0	0	0	0	0
205	4	0	0	0	0	0	0
205	5	0	0	0	0	0	0
205	6	0	0	0	0	0	0
205	7	0	0	0	0	0	0
205	8	0	0	0	0	0	0
205	9	0	0	0	0	0	0
206	0	0	0	0	0	0	0
206	1	0	0	0	0	0	0
206	2	0	0	0	0	0	0
206	3	0	0	0	0	0	0
206	4	0	0	0	0	0	0
206	5	0	0	0	0	0	0
206	6	0	0	0	0	0	0
206	7	0	0	0	0	0	0
206	8	0	0	0	0	0	0
206	9	0	0	0	0	0	0
207	0	0	0	0	0	0	0
207	1	0	0	0	0	0	0
207	2	0	0	0	0	0	0
207	3	0	0	0	0	0	0
207	4	0	0	0	0	0	0
207	5	0	0	0	0	0	0
207	6	0	0	0	0	0	0
207	7	0	0	0	0	0	0
207	8	0	0	0	0	0	0
207	9	0	0	0	0	0	0
208	0	0	0	0	0	0	0
208	1	0	0	0	0	0	0
208	2	0	0	0	0	0	0
208	3	0	0	0	0	0	0
208	4	0	0	0	0	0	0
208	5	0	0	0	0	0	0
208	6	0	0	0	0	0	0
208	7	0	0	0	0	0	0
208	8	0	0	0	0	0	0
208	9	0	0	0	0	0	0
209	0	0	0	0	0	0	0
209	1	0	0	0	0	0	0
209	2	0	0	0	0	0	0
209	3	0	0	0	0	0	0
209	4	0	0	0	0	0	0
209	5	0	0	0	0	0	0
209	6	0	0	0	0	0	0
209	7	0	0	0	0	0	0
209	8	0	0	0	0	0	0
209	9	0	0	0	0	0	0
210	0	0	0	0	0	0	0
210	1	0	0	0	0	0	0
210	2	0	0	0	0	0	0
210	3	0	0	0	0	0	0
210	4	0	0	0	0	0	0
210	5	0	0	0	0	0	0
210	6	0	0	0	0	0	0
210	7	0	0	0	0	0	0
210	8	0	0	0	0	0	0
210	9	0	0	0	0	0	0
211	0	0	0	0	0	0	0
211	1	0	0	0	0	0	0
211	2	0	0	0	0	0	0
211	3	0	0	0	0	0	0
211	4	0	0	0	0	0	0
211	5	0	0	0	0	0	0
211	6	0	0	0	0	0	0
211	7	0	0	0	0	0	0
211	8	0	0	0	0	0	0
211	9	0	0	0	0	0	0
212	0	0	0	0	0	0	0
212	1	0	0	0	0	0	0
212	2	0	0	0	0	0	0
212	3	0	0	0	0	0	0
212	4	0	0	0	0	0	0
212	5	0	0	0	0	0	0
212	6	0	0	0	0	0	0
212	7	0	0	0	0	0	0
212	8	0	0	0	0	0	0
212	9	0	0	0	0	0	0
213	0	0	0	0	0	0	0
213	1	0	0	0	0	0	0
213	2	0	0	0	0	0	0
213	3	0	0	0	0	0	0
213	4	0	0	0	0	0	0
213	5	0	0	0	0	0	0
213	6	0	0	0	0	0	0
213	7	0	0	0	0	0	0
213	8	0	0	0	0	0	0
213	9	0	0	0	0	0	0
214	0	0	0	0	0	0	0
214	1	0	0	0	0	0	0
214	2	0	0	0	0	0	0
214	3	0	0	0	0	0	0
214	4	0	0	0	0	0	0
214	5	0	0	0	0	0	0
214	6	0	0	0	0	0	0
214	7	0	0	0	0	0	0
214	8	0	0	0	0	0	0
214	9	0	0	0	0	0	0
215	0	0	0	0	0	0	0
215	1	0	0	0	0	0	0
215	2	0	0	0	0	0	0
215	3	0	0	0	0	0	0
215	4	0	0	0	0	0	0
215	5	0	0	0	0	0	0
215	6	0	0	0	0	0	0
215	7	0	0	0	0	0	0
215	8	0	0	0	0	0	0
215	9	0	0	0	0	0	0
216	0	0	0	0	0	0	0
216	1	0	0	0	0	0	0
216	2	0	0	0	0	0	0
216	3	0	0	0	0	0	0
216	4	0	0	0	0	0	0
216	5	0	0	0	0	0	0
216	6	0	0	0	0	0	0
216	7	0	0	0	0	0	0
216	8	0	0	0	0	0	0
216	9	0	0	0	0	0	0
217	0	0	0	0	0	0	0
217	1	0	0	0	0	0	0
217	2	0	0	0	0	0	0
217	3	0	0	0	0	0	0
217	4	0	0	0	0	0	0
217	5	0	0	0	0	0	0
217	6	0	0	0	0	0	0
217	7	0	0	0	0	0	0
217	8	0	0	0	0	0	0
217	9	0	0	0	0	0	0
218	0	0	0	0	0	0	0
218	1	0	0	0	0	0	0
218	2	0	0	0	0	0	0
218	3	0	0	0	0	0	0
218	4	0	0	0	0	0	0
218	5	0	0	0	0	0	0
218	6	0	0	0	0	0	0
218	7	0	0	0	0	0	0
218	8	0	0	0	0	0	0
218	9	0	0	0	0	0	0
219	0	0	0	0	0	0	0
219	1	0	0	0	0	0	0
219	2	0	0	0	0	0	0
219	3	0	0	0	0	0	0
219	4	0	0	0	0	0	0
219	5	0	0	0	0	0	0
219	6	0	0	0	0	0	0
219	7	0	0	0	0	0	0
219	8	0	0	0	0	0	0
219	9	0	0	0	0	0	0
220	0	0	0	0	0	0	0
220	1	0	0	0	0	0	0
220	2	0	0	0	0	0	0
220	3	0	0	0	0	0	0
220	4	0	0	0	0	0	0
220	5	0	0	0	0	0	0
220	6	0	0	0	0	0	0
220	7	0	0	0	0	0	0
220	8	0	0	0	0	0	0
220	9	0	0	0	0	0	0
221	0	0	0	0	0	0	0
221	1	0	0	0	0	0	0
221	2	0	0	0	0	0	0
221	3	0	0	0	0	0	0
221	4	0	0	0	0	0	0
221	5	0	0	0	0	0	0
221	6	0	0	0	0	0	0
221	7	0	0	0	0	0	0
221	8	0	0	0	0	0	0
221	9	0	0	0	0	0	0
222	0	0	0	0	0	0	0
222	1	0	0	0	0	0	0
222	2	0	0	0	0	0	0
222	3	0	0	0	0	0	0
222	4	0	0	0	0	0	0
222	5	0	0	0	0	0	0
222	6	0	0	0	0	0	0
222	7	0	0	0	0	0	0
222	8	0	0	0	0	0	0
222	9	0	0	0	0	0	0
223	0	0	0	0	0	0	0
223	1	0	0	0	0	0	0
223	2	0	0	0	0	0	0
223	3	0	0	0	0	0	0
223	4	0	0	0	0	0	0
223	5	0	0	0	0	0	0
223	6	0	0	0	0	0	0
223	7	0	0	0	0	0	0
223	8	0	0	0	0	0	0
223	9	0	0	0	0	0	0
224	0	0	0	0	0	0	0
224	1	0	0	0	0	0	0
224	2	0	0	0	0	0	0
224	3	0	0	0	0	0	0
224	4	0	0	0	0	0	0
224	5	0	0	0	0	0	0
224	6	0	0	0	0	0	0
224	7	0	0	0	0	0	0
224	8	0	0	0	0	0	0
224	9	0	0	0	0	0	0
225	0	0	0	0	0	0	0
225	1	0	0	0	0	0	0
225	2	0	0	0	0	0	0
225	3	0	0	0	0	0	0
225	4	0	0	0	0	0	0
225	5	0	0	0	0	0	0
225	6	0	0	0	0	0	0
225	7	0	0	0	0	0	0
225	8	0	0	0	0	0	0
225	9	0	0	0	0	0	0
226	0	0	0	0	0	0	0
226	1	0	0	0	0	0	0
226	2	0	0	0	0	0	0
226	3	0	0	0	0	0	0
226	4	0	0	0	0	0	0
226	5	0	0	0	0	0	0
226	6	0	0	0	0	0	0
226	7	0	0	0	0	0	0
226	8	0	0	0	0	0	0
226	9	0	0	0	0	0	0
227	0	0	0	0	0	0	0
227	1	0	0	0	0	0	0
227	2	0	0	0	0	0	0
227	3	0	0	0	0	0	0
227	4	0	0	0	0	0	0
227	5	0	0	0	0	0	0
227	6	0	0	0	0	0	0
227	7	0	0	0	0	0	0
227	8	0	0	0	0	0	0
227	9	0	0	0	0	0	0
228	0	0	0	0	0	0	0
228	1	0	0	0	0	0	0
228	2	0	0	0	0	0	0
228	3	0	0	0	0	0	0
228	4	0	0	0	0	0	0
228	5	0	0	0	0	0	0
228	6	0	0	0	0	0	0
228	7	0	0	0	0	0	0
228	8	0	0	0	0	0	0
228	9	0	0	0	0	0	0
229	0	0	0	0	0	0	0
229	1	0	0	0	0	0	0
229	2	0	0	0	0	0	0
229	3	0	0	0	0	0	0
229	4	0	0	0	0	0	0
229	5	0	0	0	0	0	0
229	6	0	0	0	0	0	0
229	7	0	0	0	0	0	0
229	8	0	0	0	0	0	0
229	9	0	0	0	0	0	0
230	0	0	0	0	0	0	0
230	1	0	0	0	0	0	0
230	2	0	0	0	0	0	0
230	3	0	0	0	0	0	0
230	4	0	0	0	0	0	0
230	5	0	0	0	0	0	0
230	6	0	0	0	0	0	0
230	7	0	0	0	0	0	0
230	8	0	0	0	0	0	0
230	9	0	0	0	0	0	0
231	0	0	0	0	0	0	0
231	1	0	0	0	0	0	0
231	2	0	0	0	0	0	0
231	3	0	0	0	0	0	0
231	4	0	0	0	0	0	0
231	5	0	0	0	0	0	0
231	6	0	0	0	0	0	0
231	7	0	0	0	0	0	0
231	8	0	0	0	0	0	0
231	9	0	0	0	0	0	0
232	0	0	0	0	0	0	0
232	1	0	0	0	0	0	0
232	2	0	0	0	0	0	0
232	3	0	0	0	0	0	0
232	4	0	0	0	0	0	0
232	5	0	0	0	0	0	0
232	6	0	0	0	0	0	0
232	7	0	0	0	0	0	0
232	8	0	0	0	0	0	0
232	9	0	0	0	0	0	0
233	0	0	0	0	0	0	0
233	1	0	0	0	0	0	0
233	2	0	0	0	0	0	0
233	3	0	0	0	0	0	0
233	4	0	0	0	0	0	0
233	5	0	0	0	0	0	0
233	6	0	0	0	0	0	0
233	7	0	0	0	0	0	0
233	8	0	0	0	0	0	0
233	9	0	0	0	0	0	0
234	0	0	0	0	0	0	0
234	1	0	0	0	0	0	0
234	2	0	0	0	0	0	0
234	3	0	0	0	0	0	0
234	4	0	0	0	0	0	0
234	5	0	0	0	0	0	0
234	6	0	0	0	0	0	0
234	7	0	0	0	0	0	0
234	8	0	0	0	0	0	0
234	9	0	0	0	0	0	0
235	0	0	0	0	0	0	0
235	1	0	0	0	0	0	0
235	2	0	0	0	0	0	0
235	3	0	0	0	0	0	0
235	4	0	0	0	0	0	0
235	5	0	0	0	0	0	0
235	6	0	0	0	0	0	0
235	7	0	0	0	0	0	0
235	8	0	0	0	0	0	0
235	9	0	0	0	0	0	0
236	0	0	0	0	0	0	0
236	1	0	0	0	0	0	0
236	2	0	0	0	0	0	0
236	3	0	0	0	0	0	0
236	4	0	0	0	0	0	0
236	5	0	0	0	0	0	0
236	6	0	0	0	0	0	0
236	7	0	0	0	0	0	0
236	8	0	0	0	0	0	0
236	9	0	0	0	0	0	0
237	0	0	0	0	0	0	0
237	1	0	0	0	0	0	0
237	2	0	0	0	0	0	0
237	3	0	0	0	0	0	0
237	4	0	0	0	0	0	0
237	5	0	0	0	0	0	0
237	6	0	0	0	0	0	0
237	7	0	0	0	0	0	0
237	8	0	0	0	0	0	0
237	9	0	0	0	0	0	0
238	0	0	0	0	0	0	0
238	1	0	0	0	0	0	0
238	2	0	0	0	0	0	0
238	3	0	0	0	0	0	0
238	4	0	0	0	0	0	0
238	5	0	0	0	0	0	0
238	6	0	0	0	0	0	0
238	7	0	0	0	0	0	0
238	8	0	0	0	0	0	0
238	9	0	0	0	0	0	0
239	0	0	0	0	0	0	0
239	1	0	0	0	0	0	0
239	2	0	0	0	0	0	0
239	3	0	0	0	0	0	0
239	4	0	0	0	0	0	0
239	5	0	0	0	0	0	0
239	6	0	0	0	0	0	0
239	7	0	0	0	0	0	0
239	8	0	0	0	0	0	0
239	9	0	0	0	0	0	0
240	0	0	0	0	0	0	0
240	1	0	0	0	0	0	0
240	2	0	0	0	0	0	0
240	3	0	0	0	0	0	0
240	4	0	0	0	0	0	0
240	5	0	0	0	0	0	0
240	6	0	0	0	0	0	0
240	7	0	0	0	0	0	0
240	8	0	0	0	0	0	0
240	9	0	0	0	0	0	0
241	0	0	0	0	0	0	0
241	1	0	0	0	0	0	0
241	2	0	0	0	0	0	0
241	3	0	0	0	0	0	0
241	4	0	0	0	0	0	0
241	5	0	0	0	0	0	0
241	6	0	0	0	0	0	0
241	7	0	0	0	0	0	0
241	8	0	0	0	0	0	0
241	9	0	0	0	0	0	0
242	0	0	0	0	0	0	0
242	1	0	0	0	0	0	0
242	2	0	0	0	0	0	0
242	3	0	0	0	0	0	0
242	4	0	0	0	0	0	0
242	5	0	0	0	0	0	0
242	6	0	0	0	0	0	0
242	7	0	0	0	0	0	0
242	8	0	0	0	0	0	0
242	9	0	0	0	0	0	0
243	0	0	0	0	0	0	0
243	1	0	0	0	0	0	0
243	2	0	0	0	0	0	0
243	3	0	0	0	0	0	0
243	4	0	0	0	0	0	0
243	5	0	0	0	0	0	0
243	6	0	0	0	0	0	0
243	7	0	0	0	0	0	0
243	8	0	0	0	0	0	0
243	9	0	0	0	0	0	0
244	0	0	0	0	0	0	0
244	1	0	0	0	0	0	0
244	2	0	0	0	0	0	0
244	3	0	0	0	0	0	0
244	4	0	0	0	0	0	0
244	5	0	0	0	0	0	0
244	6	0	0	0	0	0	0
244	7	0	0	0	0	0	0
244	8	0	0	0	0	0	0
244	9	0	0	0	0	0	0
245	0	0	0	0	0	0	0
245	1	0	0	0	0	0	0
245	2	0	0	0	0	0	0
245	3	0	0	0	0	0	0
245	4	0	0	0	0	0	0
245	5	0	0	0	0	0	0
245	6	0	0	0	0	0	0
245	7	0	0	0	0	0	0
245	8	0	0	0	0	0	0
245	9	0	0	0	0	0	0
246	0	0	0	0	0	0	0
246	1	0	0	0	0	0	0
246	2	0	0	0	0	0	0
246	3	0	0	0	0	0	0
246	4	0	0	0	0	0	0
246	5	0	0	0	0	0	0
246	6	0	0	0	0	0	0
246	7	0	0	0	0	0	0
246	8	0	0	0	0	0	0
246	9	0	0	0	0	0	0
247	0	0	0	0	0	0	0
247	1	0	0	0	0	0	0
247	2	0	0	0	0	0	0
247	3	0	0	0	0	0	0
247	4	0	0	0	0	0	0
247	5	0	0	0	0	0	0
247	6	0	0	0	0	0	0
247	7	0	0	0	0	0	0
247	8	0	0	0	0	0	0
247	9	0	0	0	0	0	0
248	0	0	0	0	0	0	0
248	1	0	0	0	0	0	0
248	2	0	0	0	0	0	0
248	3	0	0	0	0	0	0
248	4	0	0	0	0	0	0
248	5	0	0	0	0	0	0
248	6	0	0	0	0	0	0
248	7	0	0	0	0	0	0
248	8	0	0	0	0	0	0
248	9	0	0	0	0	0	0
249	0	0	0	0	0	0	0
249	1	0	0	0	0	0	0
249	2	0	0	0	0	0	0
249	3	0	0	0	0	0	0
249	4	0	0	0	0	0	0
249	5	0	0	0	0	0	0
249	6	0	0	0	0	0	0
249	7	0	0	0	0	0	0
249	8	0	0	0	0	0	0
249	9	0	0	0	0	0	0
250	0	0	0	0	0	0	0
250	1	0	0	0	0	0	0
250	2	0	0	0	0	0	0
250	3	0	0	0	0	0	0
250	4	0	0	0	0	0	0
250	5	0	0	0	0	0	0
250	6	0	0	0	0	0	0
250	7	0	0	0	0	0	0
250	8	0	0	0	0	0	0
250	9	0	0	0	0	0	0
251	0	0	0	0	0	0	0
251	1	0	0	0	0	0	0
251	2	0	0	0	0	0	0
251	3	0	0	0	0	0	0
251	4	0	0	0	0	0	0
251	5	0	0	0	0	0	0
251	6	0	0	0	0	0	0
251	7	0	0	0	0	0	0
251	8	0	0	0	0	0	0
251	9	0	0	0	0	0	0
252	0	0	0	0	0	0	0
252	1	0	0	0	0	0	0
252	2	0	0	0	0	0	0
252	3	0	0	0	0	0	0
252	4	0	0	0	0	0	0
252	5	0	0	0	0	0	0
252	6	0	0	0	0	0	0
252	7	0	0	0	0	0	0
252	8	0	0	0	0	0	0
252	9	0	0	0	0	0	0
253	0	0	0	0	0	0	0
253	1	0	0	0	0	0	0
253	2	0	0	0	0	0	0
253	3	0	0	0	0	0	0
253	4	0	0	0	0	0	0
253	5	0	0	0	0	0	0
253	6	0	0	0	0	0	0
253	7	0	0	0	0	0	0
253	8	0	0	0	0	0	0
253	9	0	0	0	0	0	0
254	0	0	0	0	0	0	0
254	1	0	0	0	0	0	0
254	2	0	0	0	0	0	0
254	3	0	0	0	0	0	0
254	4	0	0	0	0	0	0
254	5	0	0	0	0	0	0
254	6	0	0	0	0	0	0
254	7	0	0	0	0	0	0
254	8	0	0	0	0	0	0
254	9	0	0	0	0	0	0
255	0	0	0	0	0	0	0
255	1	0	0	0	0	0	0
255	2	0	0	0	0	0	0
255	3	0	0	0	0	0	0
255	4	0	0	0	0	0	0
255	5	0	0	0	0	0	0
255	6	0	0	0	0	0	0
255	7	0	0	0	0	0	0
255	8	0	0	0	0	0	0
255	9	0	0	0	0	0	0
256	0	0	0	0	0	0	0
256	1	0	0	0	0	0	0
256	2	0	0	0	0	0	0
256	3	0	0	0	0	0	0
256	4	0	0	0	0	0	0
256	5	0	0	0	0	0	0
256	6	0	0	0	0	0	0
256	7	0	0	0	0	0	0
256	8	0	0	0	0	0	0
256	9	0	0	0	0	0	0
257	0	0	0	0	0	0	0
257	1	0	0	0	0	0	0
257	2	0	0	0	0	0	0
257	3	0	0	0	0	0	0
257	4	0	0	0	0	0	0
257	5	0	0	0	0	0	0
257	6	0	0	0	0	0	0
257	7	0	0	0	0	0	0
257	8	0	0	0	0	0	0
257	9	0	0	0	0	0	0
258	0	0	0	0	0	0	0
258	1	0	0	0	0	0	0
258	2	0	0	0	0	0	0
258	3	0	0	0	0	0	0
258	4	0	0	0	0	0	0
258	5	0	0	0	0	0	0
258	6	0	0	0	0	0	0
258	7	0	0	0	0	0	0
258	8	0	0	0	0	0	0
258	9	0	0	0	0	0	0
259	0	0	0	0	0	0	0
259	1	0	0	0	0	0	0
259	2	0	0	0	0	0	0
259	3	0	0	0	0	0	0
259	4	0	0	0	0	0	0
259	5	0	0	0	0	0	0
259	6	0	0	0	0	0	0
259	7	0	0	0	0	0	0
259	8	0	0	0	0	0	0
259	9	0	0	0	0	0	0
260	0	0	0	0	0	0	0
260	1	0	0	0	0	0	0
260	2	0	0	0	0	0	0
260	3	0	0	0	0	0	0
260	4	0	0	0	0	0	0
260	5	0	0	0	0	0	0
260	6	0	0	0	0	0	0
260	7	0	0	0	0	0	0
260	8	0	0	0	0	0	0
260	9	0	0	0	0	0	0
261	0	0	0	0	0	0	0
261	1	0	0	0	0	0	0
261	2	0	0	0	0	0	0
261	3	0	0	0	0	0	0
261	4	0	0	0	0	0	0
261	5	0	0	0	0	0	0
261	6	0	0	0	0	0	0
261	7	0	0	0	0	0	0
261	8	0	0	0	0	0	0
261	9	0	0	0	0	0	0
262	0	0	0	0	0	0	0
262	1	0	0	0	0	0	0
262	2	0	0	0	0	0	0
262	3	0	0	0	0	0	0
262	4	0	0	0	0	0	0
262	5	0	0	0	0	0	0
262	6	0	0	0	0	0	0
262	7	0	0	0	0	0	0
262	8	0	0	0	0	0	0
262	9	0	0	0	0	0	0
263	0	0	0	0	0	0	0
263	1	0	0	0	0	0	0
263	2	0	0	0	0	0	0
263	3	0	0	0	0	0	0
263	4	0	0	0	0	0	0
263	5	0	0	0	0	0	0
263	6	0	0	0	0	0	0
263	7	0	0	0	0	0	0
263	8	0	0	0	0	0	0
263	9	0	0	0	0	0	0
264	0	0	0	0	0	0	0
264	1	0	0	0	0	0	0
264	2	0	0	0	0	0	0
264	3	0	0	0	0	0	0
264	4	0	0	0	0	0	0
264	5	0	0	0	0	0	0
264	6	0	0	0	0	0	0
264	7	0	0	0	0	0	0
264	8	0	0	0	0	0	0
264	9	0	0	0	0	0	0
265	0	0	0	0	0	0	0
265	1	0	0	0	0	0	0
265	2	0	0	0	0	0	0
265	3	0	0	0	0	0	0
265	4	0	0	0	0	0	0
265	5	0	0	0	0	0	0
265	6	0	0	0	0	0	0
265	7	0	0	0	0	0	0
265	8	0	0	0	0	0	0
265	9	0	0	0	0	0	0
266	0	0	0	0	0	0	0
266	1	0	0	0	0	0	0
266	2	0	0	0	0	0	0
266	3	0	0	0	0	0	0
266	4	0	0	0	0	0	0
266	5	0	0	0	0	0	0
266	6	0	0	0	0	0	0
266	7	0	0	0	0	0	0
266	8	0	0	0	0	0	0
266	9	0	0	0	0	0	0
267	0	0	0	0	0	0	0
267	1	0	0	0	0	0	0
267	2	0	0	0	0	0	0
267	3	0	0	0	0	0	0
267	4	0	0	0	0	0	0
267	5	0	0	0	0	0	0
267	6	0	0	0	0	0	0
267	7	0	0	0	0	0	0
267	8	0	0	0	0	0	0
267	9	0	0	0	0	0	0
268	0	0	0	0	0	0	0
268	1	0	0	0	0	0	0
268	2	0	0	0	0	0	0
268	3	0	0	0	0	0	0
268	4	0	0	0	0	0	0
268	5	0	0	0	0	0	0
268	6	0	0	0	0	0	0
268	7	0	0	0	0	0	0
268	8	0	0	0	0	0	0
268	9	0	0	0	0	0	0
269	0	0	0	0	0	0	0
269	1	0	0	0	0	0	0
269	2	0	0	0	0	0	0
269	3	0	0	0	0	0	0
269	4	0	0	0	0	0	0
269	5	0	0	0	0	0	0
269	6	0	0	0	0	0	0
269	7	0	0	0	0	0	0
269	8	0	0	0	0	0	0
269	9	0	0	0	0	0	0
270	0	0	0	0	0	0	0
270	1	0	0	0	0	0	0
270	2	0	0	0	0	0	0
270	3	0	0	0	0	0	0
270	4	0	0	0	0	0	0
270	5	0	0	0	0	0	0
270	6	0	0	0	0	0	0
270	7	0	0	0	0	0	0
270	8	0	0	0	0	0	0
270	9	0	0	0	0	0	0
271	0	0	0	0	0	0	0
271	1	0	0	0	0	0	0
271	2	0	0	0	0	0	0
271	3	0	0	0	0	0	0
271	4	0	0	0	0	0	0
271	5	0	0	0	0	0	0
271	6	0	0	0	0	0	0
271	7	0	0	0	0	0	0
271	8	0	0	0	0	0	0
271	9	0	0	0	0	0	0
272	0	0	0	0	0	0	0
272	1	0	0	0	0	0	0
272	2	0	0	0	0	0	0
272	3	0	0	0	0	0	0
272	4	0	0	0	0	0	0
272	5	0	0	0	0	0	0
272	6	0	0	0	0	0	0
272	7	0	0	0	0	0	0
272	8	0	0	0	0	0	0
272	9	0	0	0	0	0	0
273	0	0	0	0	0	0	0
273	1	0	0	0	0	0	0
273	2	0	0	0	0	0	0
273	3	0	0	0	0	0	0
273	4	0	0	0	0	0	0
273	5	0	0	0	0	0	0
273	6	0	0	0	0	0	0
273	7	0	0	0	0	0	0
273	8	0	0	0	0	0	0
273	9	0	0	0	0	0	0
274	0	0	0	0	0	0	0
274	1	0	0	0	0	0	0
274	2	0	0	0	0	0	0
274	3	0	0	0	0	0	0
274	4	0	0	0	0	0	0
274	5	0	0	0	0	0	0
274	6	0	0	0	0	0	0
274	7	0	0	0	0	0	0
274	8	0	0	0	0	0	0
274	9	0	0	0	0	0	0
275	0	0	0	0	0	0	0
275	1	0	0	0	0	0	0
275	2	0	0	0	0	0	0
275	3	0	0	0	0	0	0
275	4	0	0	0	0	0	0
275	5	0	0	0	0	0	0
275	6	0	0	0	0	0	0
275	7	0	0	0	0	0	0
275	8	0	0	0	0	0	0
275	9	0	0	0	0	0	0
276	0	0	0	0	0	0	0
276	1	0	0	0	0	0	0
276	2	0	0	0	0	0	0
276	3	0	0	0	0	0	0
276	4	0	0	0	0	0	0
276	5	0	0	0	0	0	0
276	6	0	0	0	0	0	0
276	7	0	0	0	0	0	0
276	8	0	0	0	0	0	0
276	9	0	0	0	0	0	0
277	0	0	0	0	0	0	0
277	1	0	0	0	0	0	0
277	2	0	0	0	0	0	0
277	3	0	0	0	0	0	0
277	4	0	0	0	0	0	0
277	5	0	0	0	0	0	0
277	6	0	0	0	0	0	0
277	7	0	0	0	0	0	0
277	8	0	0	0	0	0	0
277	9	0	0	0	0	0	0
278	0	0	0	0	0	0	0
278	1	0	0	0	0	0	0
278	2	0	0	0	0	0	0
278	3	0	0	0	0	0	0
278	4	0	0	0	0	0	0
278	5	0	0	0	0	0	0
278	6	0	0	0	0	0	0
278	7	0	0	0	0	0	0
278	8	0	0	0	0	0	0
278	9	0	0	0	0	0	0
279	0	0	0	0	0	0	0
279	1	0	0	0	0	0	0
279	2	0	0	0	0	0	0
279	3	0	0	0	0	0	0
279	4	0	0	0	0	0	0
279	5	0	0	0	0	0	0
279	6	0	0	0	0	0	0
279	7	0	0	0	0	0	0
279	8	0	0	0	0	0	0
279	9	0	0	0	0	0	0
280	0	0	0	0	0	0	0
280	1	0	0	0	0	0	0
280	2	0	0	0	0	0	0
280	3	0	0	0	0	0	0
280	4	0	0	0	0	0	0
280	5	0	0	0	0	0	0
280	6	0	0	0	0	0	0
280	7	0	0	0	0	0	0
280	8	0	0	0	0	0	0
280	9	0	0	0	0	0	0
281	0	0	0	0	0	0	0
281	1	0	0	0	0	0	0
281	2	0	0	0	0	0	0
281	3	0	0	0	0	0	0
281	4	0	0	0	0	0	0
281	5	0	0	0	0	0	0
281	6	0	0	0	0	0	0
281	7	0	0	0	0	0	0
281	8	0	0	0	0	0	0
281	9	0	0	0	0	0	0
282	0	0	0	0	0	0	0
282	1	0	0	0	0	0	0
282	2	0	0	0	0	0	0
282	3	0	0	0	0	0	0
282	4	0	0	0	0	0	0
282	5	0	0	0	0	0	0
282	6	0	0	0	0	0	0
282	7	0	0	0	0	0	0
282	8	0	0	0	0	0	0
282	9	0	0	0	0	0	0
283	0	0	0	0	0	0	0
283	1	0	0	0	0	0	0
283	2	0	0	0	0	0	0
283	3	0	0	0	0	0	0
283	4	0	0	0	0	0	0
283	5	0	0	0	0	0	0
283	6	0	0	0	0	0	0
283	7	0	0	0	0	0	0
283	8	0	0	0	0	0	0
283	9	0	0	0	0	0	0
284	0	0	0	0	0	0	0
284	1	0	0	0	0	0	0
284	2	0	0	0	0	0	0
284	3	0	0	0	0	0	0
284	4	0	0	0	0	0	0
284	5	0	0	0	0	0	0
284	6	0	0	0	0	0	0
284	7	0	0	0	0	0	0
284	8	0	0	0	0	0	0
284	9	0	0	0	0	0	0
285	0	0	0	0	0	0	0
285	1	0	0	0	0	0	0
285	2	0	0	0	0	0	0
285	3	0	0	0	0	0	0
285	4	0	0	0	0	0	0
285	5	0	0	0	0	0	0
285	6	0	0	0	0	0	0
285	7	0	0	0	0	0	0
285	8	0	0	0	0	0	0
285	9	0	0	0	0	0	0
286	0	0	0	0	0	0	0
286	1	0	0	0	0	0	0
286	2	0	0	0	0	0	0
286	3	0	0	0	0	0	0
286	4	0	0	0	0	0	0
286	5	0	0	0	0	0	0
286	6	0	0	0	0	0	0
286	7	0	0	0	0	0	0
286	8	0	0	0	0	0	0
286	9	0	0	0	0	0	0
287	0	0	0	0	0	0	0
287	1	0	0	0	0	0	0
287	2	0	0	0	0	0	0
287	3	0	0	0	0	0	0
287	4	0	0	0	0	0	0
287	5	0	0	0	0	0	0
287	6	0	0	0	0	0	0
287	7	0	0	0	0	0	0
287	8	0	0	0	0	0	0
287	9	0	0	0	0	0	0
288	0	0	0	0	0	0	0
288	1	0	0	0	0	0	0
288	2	0	0	0	0	0	0
288	3	0	0	0	0	0	0
288	4	0	0	0	0	0	0
288	5	0	0	0	0	0	0
288	6	0	0	0	0	0	0
288	7	0	0	0	0	0	0
288	8	0	0	0	0	0	0
288	9	0	0	0	0	0	0
289	0	0	0	0	0	0	0
289	1	0	0	0	0	0	0
289	2	0	0	0	0	0	0
289	3	0	0	0	0	0	0
289	4	0	0	0	0	0	0
289	5	0	0	0	0	0	0
289	6	0	0	0	0	0	0
289	7	0	0	0	0	0	0
289	8	0	0	0	0	0	0
289	9	0	0	0	0	0	0
290	0	0	0	0	0	0	0
290	1	0	0	0	0	0	0
290	2	0	0	0	0	0	0
290	3	0	0	0	0	0	0
290	4	0	0	0	0	0	0
290	5	0	0	0	0	0	0
290	6	0	0	0	0	0	0
290	7	0	0	0	0	0	0
290	8	0	0	0	0	0	0
290	9	0	0	0	0	0	0
291	0	0	0	0	0	0	0
291	1	0	0	0	0	0	0
291	2	0	0	0	0	0	0
291	3	0	0	0	0	0	0
291	4	0	0	0	0	0	0
291	5	0	0	0	0	0	0
291	6	0	0	0	0	0	0
291	7	0	0	0	0	0	0
291	8	0	0	0	0	0	0
291	9	0	0	0	0	0	0
292	0	0	0	0	0	0	0
292	1	0	0	0	0	0	0
292	2	0	0	0	0	0	0
292	3	0	0	0	0	0	0
292	4	0	0	0	0	0	0
292	5	0	0	0	0	0	0
292	6	0	0	0	0	0	0
292	7	0	0	0	0	0	0
292	8	0	0	0	0	0	0
292	9	0	0	0	0	0	0
293	0	0	0	0	0	0	0
293	1	0	0	0	0	0	0
293	2	0	0	0	0	0	0
293	3	0	0	0	0	0	0
293	4	0	0	0	0	0	0
293	5	0	0	0	0	0	0
293	6	0	0	0	0	0	0
293	7	0	0	0	0	0	0
293	8	0	0	0	0	0	0
293	9	0	0	0	0	0	0
294	0	0	0	0	0	0	0
294	1	0	0	0	0	0	0
294	2	0	0	0	0	0	0
294	3	0	0	0	0	0	0
294	4	0	0	0	0	0	0
294	5	0	0	0	0	0	0
294	6	0	0	0	0	0	0
294	7	0	0	0	0	0	0
294	8	0	0	0	0	0	0
294	9	0	0	0	0	0	0
295	0	0	0	0	0	0	0
295	1	0	0	0	0	0	0
295	2	0	0	0	0	0	0
295	3	0	0	0	0	0	0
295	4	0	0	0	0	0	0
295	5	0	0	0	0	0	0
295	6	0	0	0	0	0	0
295	7	0	0	0	0	0	0
295	8	0	0	0	0	0	0
295	9	0	0	0	0	0	0
296	0	0	0	0	0	0	0
296	1	0	0	0	0	0	0
296	2	0	0	0	0	0	0
296	3	0	0	0	0	0	0
296	4	0	0	0	0	0	0
296	5	0	0	0	0	0	0
296	6	0	0	0	0	0	0
296	7	0	0	0	0	0	0
296	8	0	0	0	0	0	0
296	9	0	0	0	0	0	0
297	0	0	0	0	0	0	0
297	1	0	0	0	0	0	0
297	2	0	0	0	0	0	0
297	3	0	0	0	0	0	0
297	4	0	0	0	0	0	0
297	5	0	0	0	0	0	0
297	6	0	0	0	0	0	0
297	7	0	0	0	0	0	0
297	8	0	0	0	0	0	0
297	9	0	0	0	0	0	0
298	0	0	0	0	0	0	0
298	1	0	0	0	0	0	0
298	2	0	0	0	0	0	0
298	3	0	0	0	0	0	0
298	4	0	0	0	0	0	0
298	5	0	0	0	0	0	0
298	6	0	0	0	0	0	0
298	7	0	0	0	0	0	0
298	8	0	0	0	0	0	0
298	9	0	0	0	0	0	0
299	0	0	0	0	0	0	0
299	1	0	0	0	0	0	0
299	2	0	0	0	0	0	0
299	3	0	0	0	0	0	0
299	4	0	0	0	0	0	0
299	5	0	0	0	0	0	0
299	6	0	0	0	0	0	0
299	7	0	0	0	0	0	0
299	8	0	0	0	0	0	0
299	9	0	0	0	0	0	0
300	0	0	0	0	0	0	0
300	1	0	0	0	0	0	0
300	2	0	0	0	0	0	0
300	3	0	0	0	0	0	0
300	4	0	0	0	0	0	0
300	5	0	0	0	0	0	0
300	6	0	0	0	0	0	0
300	7	0	0	0	0	0	0
300	8	0	0	0	0	0	0
300	9	0	0	0	0	0	0
301	0	0	0	0	0	0	0
301	1	0	0	0	0	0	0
301	2	0	0	0	0	0	0
301	3	0	0	0	0	0	0
301	4	0	0	0	0	0	0
301	5	0	0	0	0	0	0
301	6	0	0	0	0	0	0
301	7	0	0	0	0	0	0
301	8	0	0	0	0	0	0
301	9	0	0	0	0	0	0
302	0	0	0	0	0	0	0
302	1	0	0	0	0	0	0
302	2	0	0	0	0	0	0
302	3	0	0	0	0	0	0
302	4	0	0	0	0	0	0
302	5	0	0	0	0	0	0
302	6	0	0	0	0	0	0
302	7	0	0	0	0	0	0
302	8	0	0	0	0	0	0
302	9	0	0	0	0	0	0
303	0	0	0	0	0	0	0
303	1	0	0	0	0	0	0
303	2	0	0	0	0	0	0
303	3	0	0	0	0	0	0
303	4	0	0	0	0	0	0
303	5	0	0	0	0	0	0
303	6	0	0	0	0	0	0
303	7	0	0	0	0	0	0
303	8	0	0	0	0	0	0
303	9	0	0	0	0	0	0
304	0	0	0	0	0	0	0
304	1	0	0	0	0	0	0
304	2	0	0	0	0	0	0
304	3	0	0	0	0	0	0
304	4	0	0	0	0	0	0
304	5	0	0	0	0	0	0
304	6	0	0	0	0	0	0
304	7	0	0	0	0	0	0
304	8	0	0	0	0	0	0
304	9	0	0	0	0	0	0
305	0	0	0	0	0	0	0
305	1	0	0	0	0	0	0
305	2	0	0	0	0	0	0
305	3	0	0	0	0	0	0
305	4	0	0	0	0	0	0
305	5	0	0	0	0	0	0
305	6	0	0	0	0	0	0
305	7	0	0	0	0	0	0
305	8	0	0	0	0	0	0
305	9	0	0	0	0	0	0
306	0	0	0	0	0	0	0
306	1	0	0	0	0	0	0
306	2	0	0	0	0	0	0
306	3	0	0	0	0	0	0
306	4	0	0	0	0	0	0
306	5	0	0	0	0	0	0
306	6	0	0	0	0	0	0
306	7	0	0	0	0	0	0
306	8	0	0	0	0	0	0
306	9	0	0	0	0	0	0
307	0	0	0	0	0	0	0
307	1	0	0	0	0	0	0
307	2	0	0	0	0	0	0
307	3	0	0	0	0	0	0
307	4	0	0	0	0	0	0
307	5	0	0	0	0	0	0
307	6	0	0	0	0	0	0
307	7	0	0	0	0	0	0
307	8	0	0	0	0	0	0
307	9	0	0	0	0	0	0
308	0	0	0	0	0	0	0
308	1	0	0	0	0	0	0
308	2	0	0	0	0	0	0
308	3	0	0	0	0	0	0
308	4	0	0	0	0	0	0
308	5	0	0	0	0	0	0
308	6	0	0	0	0	0	0
308	7	0	0	0	0	0	0
308	8	0	0	0	0	0	0
308	9	0	0	0	0	0	0
309	0	0	0	0	0	0	0
309	1	0	0	0	0	0	0
309	2	0	0	0	0	0	0
309	3	0	0	0	0	0	0
309	4	0	0	0	0	0	0
309	5	0	0	0	0	0	0
309	6	0	0	0	0	0	0
309	7	0	0	0	0	0	0
309	8	0	0	0	0	0	0
309	9	0	0	0	0	0	0
310	0	0	0	0	0	0	0
310	1	0	0	0	0	0	0
310	2	0	0	0	0	0	0
310	3	0	0	0	0	0	0
310	4	0	0	0	0	0	0
310	5	0	0	0	0	0	0
310	6	0	0	0	0	0	0
310	7	0	0	0	0	0	0
310	8	0	0	0	0	0	0
310	9	0	0	0	0	0	0
311	0	0	0	0	0	0	0
311	1	0	0	0	0	0	0
311	2	0	0	0	0	0	0
311	3	0	0	0	0	0	0
311	4	0	0	0	0	0	0
311	5	0	0	0	0	0	0
311	6	0	0	0	0	0	0
311	7	0	0	0	0	0	0
311	8	0	0	0	0	0	0
311	9	0	0	0	0	0	0
312	0	0	0	0	0	0	0
312	1	0	0	0	0	0	0
312	2	0	0	0	0	0	0
312	3	0	0	0	0	0	0
312	4	0	0	0	0	0	0
312	5	0	0	0	0	0	0
312	6	0	0	0	0	0	0
312	7	0	0	0	0	0	0
312	8	0	0	0	0	0	0
312	9	0	0	0	0	0	0
313	0	0	0	0	0	0	0
313	1	0	0	0	0	0	0
313	2	0	0	0	0	0	0
313	3	0	0	0	0	0	0
313	4	0	0	0	0	0	0
313	5	4.8943	-1.15393	-14.207	0	0	0
313	6	5.31971	0.087479	-16.1061	0	0	0
313	7	5.26828	0.216586	-17.5002	0	0	0
313	8	6.67054	-0.357182	-18.1082	0	0	0
313	9	6.36085	0.724758	-18.9679	0	0	0
314	0	6.70169	0.235587	-19.1496	0	0	0
314	1	7.10506	1.18783	-21.749	0	0	0
314	2	7.82013	1.54374	-23.571	0	0	0
314	3	8.2467	1.78724	-23.7409	0	0	0
314	4	8.8031	3.31885	-24.5049	0	0	0
314	5	7.91991	3.84262	-25.8995	0	0	0
314	6	6.02387	5.41001	-28.4169	0	0	0
314	7	1.2188	4.90176	-31.1414	0	0	0
314	8	-3.86688	4.89796	-37.0003	0	0	0
314	9	-8.90261	5.91746	-41.5359	0	0	0
315	0	-14.4978	4.84384	-46.1021	0	0	0
315	1	-17.044	4.7614	-51.1659	0	0	0
315	2	-19.7033	3.99234	-54.4031	0	0	0
315	3	-22.1171	3.24244	-59.0412	0	0	0
315	4	-23.1511	3.47515	-62.6986	0	0	0
315	5	-24.1273	2.06451	-66.5475	0	0	0
315	6	-25.0971	2.1001	-67.9489	0	0	0
315	7	-24.699	1.31797	-71.4318	0	0	0
315	8	-26.6026	0.440289	-74.7629	0	0	0
315	9	-26.5429	0.414588	-76.5042	0	0	0
316	0	-28.4137	-0.750393	-78.6999	0	0	0
316	1	-29.0957	-1.1131	-81.0602	0	0	0
316	2	-28.7017	-1.55956	-82.4562	0	0	0
316	3	-30.2496	-2.12326	-83.6002	0	0	0
316	4	-28.9932	-2.34627	-86.8195	0	0	0
316	5	-30.6894	-2.66722	-88.8303	0	0	0
316	6	-29.4311	-2.98196	-91.7899	0	0	0
316	7	-26.7029	-2.49499	-93.7736	0	0	0
316	8	-25.5922	-2.56198	-95.8588	0	0	0
316	9	-21.4085	-2.99831	-97.6747	0	0	0
317	0	-19.1225	-2.99614	-99.1386	0	0	0
317	1	-16.2719	-3.19455	-101.308	0	0	0
317	2	-13.2547	-3.05607	-102.681	0	0	0
317	3	-11.5057	-2.92294	-104.237	0	0	0
317	4	-8.30907	-3.09713	-106.491	0	0	0
317	5	-6.25214	-3.40983	-111.097	0	0	0
317	6	-3.40046	-3.54068	-112.392	0	0	0
317	7	-0.818651	-3.80641	-114.731	0	0	0
317	8	1.4074	-3.87476	-117.855	0	0	0
317	9	4.12206	-3.94442	-121.675	0	0	0
318	0	4.90394	-6.38245	-130.921	0	0	0
318	1	3.92138	-9.32502	-135.926	0	0	0
318	2	6.33638	-11.9313	-142.991	0	0	0
318	3	7.03282	-17.4984	-149.139	0	0	0
318	4	7.40883	-18.9106	-155.689	0	0	0
318	5	9.27137	-21.0982	-163.628	0	0	0
318	6	8.97244	-24.6892	-169.678	0	0	0
318	7	9.6065	-25.1035	-177.525	0	0	0
318	8	10.1427	-28.893	-183.571	0	0	0
318	9	9.86134	-29.6422	-190.466	0	0	0
319	0	10.3133	-31.1659	-196.49	0	0	0
319	1	10.2223	-33.5132	-202.965	0	0	0
319	2	11.1434	-33.8791	-210.022	0	0	0
319	3	11.2809	-35.9784	-214.049	0	0	0
319	4	11.9869	-36.2348	-219.974	0	0	0
319	5	12.2013	-37.6919	-225.738	0	0	0
319	6	12.8699	-38.9477	-230.109	0	0	0
319	7	13.9084	-39.043	-235.591	0	0	0
319	8	14.6149	-40.5839	-239.086	0	0	0
319	9	15.7497	-40.1924	-243.263	0	0	0
320	0	16.346	-40.4895	-246.222	0	0	0
320	1	18.3604	-40.8282	-249.878	0	0	0
320	2	20.1766	-40.1558	-257.095	0	0	0
320	3	22.1611	-38.7408	-261.342	0	0	0
320	4	23.7212	-39.506	-266.748	0	0	0
320	5	24.5867	-38.8937	-270.571	0	0	0
320	6	28.1265	-38.2813	-277.082	0	0	0
320	7	29.8827	-37.8237	-282.123	0	0	0
320	8	32.8743	-36.9627	-286.98	0	0	0
320	9	34.9616	-36.3446	-290.274	0	0	0
321	0	36.9812	-35.4907	-296.091	0	0	0
321	1	39.5974	-34.5415	-300.777	0	0	0
321	2	41.6527	-34.3951	-304.857	0	0	0
321	3	44.1126	-34.121	-312.515	0	0	0
321	4	45.2703	-32.0227	-317.367	0	0	0
321	5	47.0978	-32.7458	-323.551	0	0	0
321	6	49.6953	-31.1334	-328.839	0	0	0
321	7	50.4539	-30.5734	-334.051	0	0	0
321	8	52.2333	-30.3904	-341.979	0	0	0
321	9	53.5754	-27.8493	-347.951	0	0	0
322	0	54.5015	-28.8855	-353.885	0	0	0
322	1	55.9808	-27.0114	-360.743	0	0	0
322	2	56.5244	-25.8284	-364.905	0	0	0
322	3	57.4185	-26.0434	-371.356	0	0	0
322	4	58.478	-23.9027	-377.159	0	0	0
322	5	59.5832	-23.3654	-385.776	0	0	0
322	6	60.5703	-22.2709	-391.86	0	0	0
322	7	61.9185	-21.1088	-398.37	0	0	0
322	8	62.6793	-20.8406	-404.731	0	0	0
322	9	64.4991	-18.4598	-413.229	0	0	0
323	0	65.0172	-17.2779	-418.62	0	0	0
323	1	66.6866	-16.7567	-425.139	0	0	0
323	2	68.2251	-15.3955	-431.649	0	0	0
323	3	69.4877	-13.9702	-437.905	0	0	0
323	4	70.96	-12.9418	-443.897	0	0	0
323	5	72.4613	-11.7826	-451.635	0	0	0
323	6	74.7033	-11.866	-459.729	0	0	0
323	7	76.7029	-11.4786	-465.554	0	0	0
323	8	78.4141	-11.229	-472.429	0	0	0
323	9	80.1707	-10.0674	-479.376	0	0	0
324	0	81.0588	-9.15315	-486.511	0	0	0
324	1	82.6432	-9.2999	-492.953	0	0	0
324	2	84.4169	-8.53644	-500.429	0	0	0
324	3	85.1856	-8.2632	-505.567	0	0	0
324	4	86.225	-8.19061	-511.139	0	0	0
324	5	86.7907	-7.56537	-517.672	0	0	0
324	6	88.6417	-7.46875	-524.021	0	0	0
324	7	88.6642	-6.59743	-530.548	0	0	0
324	8	89.5801	-6.14569	-535.947	0	0	0
324	9	90.2902	-5.65066	-541.949	0	0	0
325	0	90.1856	-5.50162	-549.012	0	0	0
325	1	91.399	-4.02353	-559.54	0	0	0
325	2	92.9898	-0.553775	-567.682	0	0	0
325	3	93.0847	-1.33	-573.973	0	0	0
325	4	96.4073	1.92304	-580.278	0	0	0
325	5	97.3971	4.45566	-587.572	0	0	0
325	6	99.3026	5.83459	-595.218	0	0	0
325	7	102.029	8.54744	-603.021	0	0	0
325	8	104.806	8.77683	-610.59	0	0	0
325	9	106.523	9.94036	-617.102	0	0	0
326	0	108.117	11.1225	-622.749	0	0	0
326	1	109.923	11.7982	-629.007	0	0	0
326	2	111.823	13.6497	-634.035	0	0	0
326	3	113.138	14.3011	-640.559	0	0	0
326	4	113.605	15.6627	-645.421	0	0	0
326	5	114.613	16.47	-651.597	0	0	0
326	6	114.189	17.5184	-655.075	0	0	0
326	7	113.707	19.0324	-660.205	0	0	0
326	8	113.111	19.0844	-664.652	0	0	0
326	9	112.678	20.3347	-670.218	0	0	0
327	0	112.316	21.1862	-673.871	0	0	0
327	1	111.024	21.4592	-678.58	0	0	0
327	2	110.963	22.7785	-681.704	0	0	0
327	3	109.733	23.229	-685.974	0	0	0
327	4	109.281	23.6146	-689.9	0	0	0
327	5	109.289	24.1839	-694.684	0	0	0
327	6	108.63	24.303	-697.999	0	0	0
327	7	109.141	25.2049	-700.168	0	0	0
327	8	108.879	25.1038	-704.177	0	0	0
327	9	109.351	25.3169	-707.747	0	0	0
328	0	109.454	25.7529	-709.835	0	0	0
328	1	109.268	25.4513	-714.46	0	0	0
328	2	109.763	25.9088	-717.416	0	0	0
328	3	109.878	26.0315	-720.114	0	0	0
328	4	109.842	26.1074	-723.605	0	0	0
328	5	110.601	26.8101	-727.078	0	0	0
328	6	110.115	26.3112	-731.182	0	0	0
328	7	110.435	26.8102	-734.75	0	0	0
328	8	110.427	27.1099	-738.668	0	0	0
328	9	110.139	26.8322	-741.461	0	0	0
329	0	110.195	27.4216	-745.464	0	0	0
329	1	110.216	27.3447	-748.95	0	0	0
329	2	109.96	27.4674	-753.223	0	0	0
329	3	110.047	27.7261	-756.266	0	0	0
329	4	109.324	27.3587	-758.368	0	0	0
329	5	109.209	27.6574	-762.633	0	0	0
329	6	108.985	27.9356	-765.161	0	0	0
329	7	108.337	27.97	-768.825	0	0	0
329	8	108.36	28.3373	-772.74	0	0	0
329	9	107.824	28.3048	-775.099	0	0	0
330	0	106.846	28.5389	-776.493	0	0	0
330	1	106.704	28.8618	-779.628	0	0	0
330	2	106.242	28.9843	-783.027	0	0	0
330	3	105.251	28.9758	-785.736	0	0	0
330	4	104.868	29.5866	-789.479	0	0	0
330	5	104.129	29.5565	-791.222	0	0	0
330	6	103.199	29.9011	-793.232	0	0	0
330	7	102.827	30.293	-794.797	0	0	0
330	8	102.142	30.4186	-798.632	0	0	0
330	9	101.236	30.5871	-801.077	0	0	0
331	0	100.764	30.4238	-802.561	0	0	0
331	1	99.9658	30.9927	-804.478	0	0	0
331	2	99.3987	31.1173	-806.57	0	0	0
331	3	98.8464	31.3323	-808.314	0	0	0
331	4	98.3399	31.6357	-810.928	0	0	0
331	5	97.6581	32.0746	-812.321	0	0	0
331	6	97.2013	31.6892	-813.461	0	0	0
331	7	96.6135	32.0599	-814.505	0	0	0
331	8	96.0819	32.2071	-816.34	0	0	0
331	9	95.6615	32.1127	-818.522	0	0	0
332	0	95.0716	32.0859	-819.137	0	0	0
332	1	94.6986	32.2336	-821.14	0	0	0
332	2	94.1999	32.1181	-821.929	0	0	0
332	3	93.495	32.0691	-822.72	0	0	0
332	4	93.0602	31.7963	-824.381	0	0	0
332	5	92.62	31.8584	-826.475	0	0	0
332	6	92.0086	31.4984	-827.962	0	0	0
332	7	91.3604	31.2717	-828.317	0	0	0
332	8	90.4365	31.5109	-828.494	0	0	0
332	9	89.9141	31.0833	-830.507	0	0	0
333	0	89.3052	30.7683	-831.297	0	0	0
333	1	88.2703	30.9188	-832.522	0	0	0
333	2	87.7948	30.5161	-832.704	0	0	0
333	3	86.6615	30.5539	-831.667	0	0	0
333	4	85.897	30.3034	-832.808	0	0	0
333	5	85.3525	30.2112	-833.421	0	0	0
333	6	84.4337	30.1864	-834.21	0	0	0
333	7	83.863	30.0477	-835.96	0	0	0
333	8	82.9493	29.9564	-835.183	0	0	0
333	9	82.4035	29.8416	-835.273	0	0	0
334	0	81.554	29.7936	-834.844	0	0	0
334	1	81.0479	29.8347	-836.59	0	0	0
334	2	80.4582	29.6775	-837.207	0	0	0
334	3	79.8476	29.3638	-837.824	0	0	0
334	4	79.2009	29.5392	-836.693	0	0	0
334	5	78.6096	29.6017	-836.612	0	0	0
334	6	78.0867	29.6695	-836.437	0	0	0
334	7	77.3847	29.6443	-836.183	0	0	0
334	8	76.9303	29.5324	-835.579	0	0	0
334	9	76.056	29.6858	-835.671	0	0	0
335	0	75.2522	29.6855	-833.061	0	0	0
335	1	74.5757	29.9733	-832.454	0	0	0
335	2	74.0112	29.7957	-831.762	0	0	0
335	3	73.0912	29.7951	-830.9	0	0	0
335	4	72.4635	30.0421	-828.633	0	0	0
335	5	71.8338	30.22	-827.07	0	0	0
335	6	70.784	30.065	-825.772	0	0	0
335	7	70.2462	30.1555	-823.771	0	0	0
335	8	69.632	30.6259	-823.157	0	0	0
335	9	69.0032	30.4731	-821.597	0	0	0
336	0	68.3319	30.6986	-818.897	0	0	0
336	1	67.7056	30.7887	-816.985	0	0	0
336	2	66.7647	31.1678	-814.723	0	0	0
336	3	66.4028	31.039	-812.285	0	0	0
336	4	65.6411	31.3084	-810.459	0	0	0
336	5	64.8979	31.5553	-808.807	0	0	0
336	6	64.2748	31.5372	-805.413	0	0	0
336	7	63.4715	31.9401	-802.452	0	0	0
336	8	62.7942	32.187	-799.669	0	0	0
336	9	62.1393	32.7225	-799.057	0	0	0
337	0	61.6686	32.8156	-796.01	0	0	0
337	1	61.1084	33.0445	-792.872	0	0	0
337	2	60.1708	33.1582	-789.744	0	0	0
337	3	59.721	33.3849	-787.305	0	0	0
337	4	59.1358	33.8094	-786.17	0	0	0
337	5	58.6782	34.0376	-783.21	0	0	0
337	6	58.14	34.0883	-780.25	0	0	0
337	7	57.4023	34.4034	-777.204	0	0	0
337	8	56.7269	34.4745	-773.898	0	0	0
337	9	56.3203	34.7901	-770.934	0	0	0
338	0	55.4971	34.9722	-768.238	0	0	0
338	1	55.1297	35.3123	-765.186	0	0	0
338	2	54.6773	35.5822	-763.098	0	0	0
338	3	53.9029	35.476	-758.835	0	0	0
338	4	52.9006	35.9901	-756.307	0	0	0
338	5	52.4633	36.195	-753.261	0	0	0
338	6	51.9289	36.134	-750.826	0	0	0
338	7	51.3441	36.3173	-748.04	0	0	0
338	8	50.8057	36.1228	-744.561	0	0	0
338	9	50.1833	36.4608	-741.251	0	0	0
339	0	49.6209	36.4203	-739.252	0	0	0
339	1	49.0595	36.6276	-735.506	0	0	0
339	2	48.6502	36.5239	-733.244	0	0	0
339	3	47.8714	36.5728	-730.461	0	0	0
339	4	46.4189	35.9758	-727.602	0	0	0
339	5	47.589	37.2261	-725.322	0	0	0
339	6	45.8819	37.0533	-721.496	0	0	0
339	7	44.9012	36.7463	-718.283	0	0	0
339	8	45.7568	37.0445	-716.708	0	0	0
339	9	43.8819	36.4031	-712.364	0	0	0
340	0	43.5022	36.5832	-709.236	0	0	0
340	1	43.1276	37.0311	-707.747	0	0	0
340	2	41.6127	36.6574	-705.413	0	0	0
340	3	41.5993	36.7308	-702.188	0	0	0
340	4	40.9214	36.7576	-699.834	0	0	0
340	5	39.8829	36.6701	-697.41	0	0	0
340	6	39.4715	36.5868	-694.533	0	0	0
340	7	38.3942	36.5219	-693.235	0	0	0
340	8	37.9396	36.7053	-690.536	0	0	0
340	9	37.6323	36.1553	-688.884	0	0	0
341	0	36.5121	35.958	-685.502	0	0	0
341	1	36.2945	36.029	-683.144	0	0	0
341	2	35.6367	36.0753	-681.235	0	0	0
341	3	34.9885	35.9447	-679.149	0	0	0
341	4	34.6471	35.7488	-678.282	0	0	0
341	5	33.7091	35.5736	-675.156	0	0	0
341	6	33.819	35.2905	-672.542	0	0	0
341	7	32.5932	35.2231	-669.592	0	0	0
341	8	32.2532	35.0266	-668.549	0	0	0
341	9	32.1481	34.6312	-667.511	0	0	0
342	0	31.6537	34.9234	-664.462	0	0	0
342	1	31.1389	34.2607	-663.339	0	0	0
342	2	30.6843	34.3524	-660.641	0	0	0
342	3	30.1725	34.0433	-658.558	0	0	0
342	4	29.6927	33.8458	-657.868	0	0	0
342	5	29.5024	33.6505	-656.128	0	0	0
342	6	28.9039	33.1422	-654.655	0	0	0
342	7	28.5799	33.211	-652.306	0	0	0
342	8	28.0021	32.9694	-649.956	0	0	0
342	9	27.1496	32.6365	-649.446	0	0	0
343	0	26.9173	32.5973	-646.747	0	0	0
343	1	26.5799	32.3769	-646.315	0	0	0
343	2	25.7932	32.157	-644.496	0	0	0
343	3	25.4165	31.8701	-641.275	0	0	0
343	4	24.4556	31.8017	-640.501	0	0	0
343	5	24.2678	31.6065	-638.934	0	0	0
343	6	23.837	31.4755	-637.718	0	0	0
343	7	23.011	31.21	-637.289	0	0	0
343	8	22.802	31.0355	-634.592	0	0	0
343	9	22.0162	30.8122	-633.469	0	0	0
344	0	21.4603	30.8145	-632.511	0	0	0
344	1	21.2019	30.4826	-631.474	0	0	0
344	2	20.8588	30.1962	-631.13	0	0	0
344	3	20.0776	30.0208	-628.696	0	0	0
344	4	20.0679	29.821	-628.003	0	0	0
344	5	19.3965	29.8874	-626.525	0	0	0
344	6	18.895	29.6673	-624.789	0	0	0
344	7	18.4856	29.4238	-624.272	0	0	0
344	8	17.899	29.3355	-623.753	0	0	0
344	9	17.7333	29.0471	-622.278	0	0	0
345	0	17.111	28.9799	-620.278	0	0	0
345	1	16.4574	28.8899	-620.46	0	0	0
345	2	16.3077	28.514	-619.594	0	0	0
345	3	15.8544	28.6029	-619.248	0	0	0
345	4	15.4247	28.358	-618.296	0	0	0
345	5	15.0373	27.8923	-616.998	0	0	0
345	6	14.9755	27.8019	-616.74	0	0	0
345	7	14.3226	27.8015	-616.394	0	0	0
345	8	14.5906	27.4925	-616.049	0	0	0
345	9	13.9613	27.2245	-616.579	0	0	0
346	0	13.9484	27.2705	-615.793	0	0	0
346	1	13.5152	26.9818	-613.624	0	0	0
346	2	13.1068	26.8253	-613.192	0	0	0
346	3	12.9573	26.5376	-613.024	0	0	0
346	4	12.6568	26.4699	-613.028	0	0	0
346	5	12.2881	26.4038	-611.986	0	0	0
346	6	12.2335	26.138	-610.769	0	0	0
346	7	11.5625	26.2238	-609.465	0	0	0
346	8	11.3008	26.0236	-609.298	0	0	0
346	9	10.9994	25.9116	-609.563	0	0	0
347	0	10.5471	25.6665	-608.438	0	0	0
347	1	10.3554	25.5107	-608.877	0	0	0
347	2	10.0785	25.4429	-608.008	0	0	0
347	3	9.73178	25.465	-607.401	0	0	0
347	4	9.27603	24.9977	-607.323	0	0	0
347	5	9.18838	25.0641	-608.37	0	0	0
347	6	8.81854	25.1978	-606.89	0	0	0
347	7	8.44202	24.8627	-606.285	0	0	0
347	8	8.1825	24.8178	-605.593	0	0	0
347	9	7.92505	24.6177	-604.987	0	0	0
348	0	7.35459	24.8839	-604.38	0	0	0
348	1	7.23061	24.6634	-603.947	0	0	0
348	2	7.01893	24.4183	-603.603	0	0	0
348	3	6.5469	24.3707	-602.301	0	0	0
348	4	6.11298	24.2365	-601.696	0	0	0
348	5	5.8766	24.1695	-602.221	0	0	0
348	6	5.44249	24.3912	-601.438	0	0	0
348	7	5.51699	24.193	-600.395	0	0	0
348	8	5.0167	24.0131	-600.576	0	0	0
348	9	4.71867	24.0575	-599.619	0	0	0
349	0	4.00147	23.834	-599.016	0	0	0
349	1	3.80346	23.8544	-599.282	0	0	0
349	2	3.67788	23.612	-599.808	0	0	0
349	3	3.57789	23.3682	-598.416	0	0	0
349	4	3.08094	23.5214	-598.156	0	0	0
349	5	2.69025	23.4331	-597.115	0	0	0
349	6	2.05726	23.4081	-597.295	0	0	0
349	7	1.88858	23.5191	-597.033	0	0	0
349	8	1.69773	23.2519	-597.386	0	0	0
349	9	1.33035	23.1168	-596.432	0	0	0
350	0	0.752112	23.135	-596	0	0	0
350	1	0.31281	23.1547	-596.006	0	0	0
350	2	0.164506	22.9982	-596.182	0	0	0
350	3	-0.420668	22.8635	-595.491	0	0	0
350	4	-0.615725	22.8834	-596.975	0	0	0
350	5	-0.761351	22.6165	-596.107	0	0	0
350	6	-1.01673	22.5234	-596.46	0	0	0
350	7	-1.4742	22.4321	-596.117	0	0	0
350	8	-1.69513	22.4307	-598.298	0	0	0
350	9	-1.59776	22.2517	-597.691	0	0	0
351	0	-1.70004	22.0952	-597.169	0	0	0
351	1	-1.91799	21.9146	-597.787	0	0	0
351	2	-2.24171	21.7765	-598.489	0	0	0
351	3	-2.41417	21.7304	-597.969	0	0	0
351	4	-2.38824	21.5501	-599.281	0	0	0
351	5	-2.69113	21.4365	-599.635	0	0	0
351	6	-2.57056	21.1007	-599.288	0	0	0
351	7	-3.11047	20.9854	-599.122	0	0	0
351	8	-3.2871	20.869	-600.608	0	0	0
351	9	-3.28512	20.8006	-601.134	0	0	0
352	0	-3.64982	20.6195	-601.923	0	0	0
352	1	-3.3128	20.2837	-602.448	0	0	0
352	2	-3.54797	20.3494	-602.1	0	0	0
352	3	-4.03017	19.9871	-602.81	0	0	0
352	4	-4.07016	19.7172	-603.948	0	0	0
352	5	-4.1359	19.5824	-605.694	0	0	0
352	6	-3.97306	19.2254	-605.697	0	0	0
352	7	-4.23696	19.3529	-606.834	0	0	0
352	8	-4.1161	19.2397	-606.748	0	0	0
352	9	-4.35395	18.9027	-606.93	0	0	0
353	0	-4.48529	19.0326	-609.021	0	0	0
353	1	-4.32225	18.608	-608.854	0	0	0
353	2	-4.45338	18.6056	-609.292	0	0	0
353	3	-4.64146	18.4227	-608.776	0	0	0
353	4	-5.06068	18.5733	-609.738	0	0	0
353	5	-4.94121	18.3266	-610.959	0	0	0
353	6	-5.15926	18.1906	-611.053	0	0	0
353	7	-5.17699	18.2968	-612.446	0	0	0
353	8	-5.43398	17.9382	-612.978	0	0	0
353	9	-5.5187	18.2238	-612.715	0	0	0
354	0	-5.55853	18.0637	-613.328	0	0	0
354	1	-5.90941	18.1512	-614.463	0	0	0
354	2	-5.95442	18.1041	-615.86	0	0	0
354	3	-6.05253	17.8103	-616.563	0	0	0
354	4	-6.31223	17.8735	-616.478	0	0	0
354	5	-6.70081	17.9813	-616.656	0	0	0
354	6	-6.80697	17.7555	-617.27	0	0	0
354	7	-7.33707	17.9494	-619.278	0	0	0
354	8	-7.50476	17.9256	-619.105	0	0	0
354	9	-7.99945	17.6097	-619.722	0	0	0
355	0	-8.21411	17.9832	-619.72	0	0	0
355	1	-8.75775	18.1346	-619.81	0	0	0
355	2	-9.35486	18.1725	-621.56	0	0	0
355	3	-9.34901	18.1474	-622.954	0	0	0
355	4	-9.80268	18.2756	-623.218	0	0	0
355	5	-10.1262	18.2958	-623.046	0	0	0
355	6	-10.5163	18.2242	-623.225	0	0	0
355	7	-10.7798	18.5742	-624.793	0	0	0
355	8	-11.3278	18.4592	-626.542	0	0	0
355	9	-11.6997	18.7906	-626.889	0	0	0
356	0	-11.8666	18.4744	-627.419	0	0	0
356	1	-12.1702	18.7145	-627.855	0	0	0
356	2	-12.5626	18.7097	-628.903	0	0	0
356	3	-13.1042	18.8822	-629.863	0	0	0
356	4	-13.458	19.0353	-630.475	0	0	0
356	5	-13.5176	19.1647	-631.26	0	0	0
356	6	-13.9937	18.9597	-631.352	0	0	0
356	7	-14.8691	19.507	-631.614	0	0	0
356	8	-15.1534	19.7247	-632.575	0	0	0
356	9	-15.5015	19.543	-634.757	0	0	0
357	0	-15.9342	19.4947	-635.022	0	0	0
357	1	-16.4796	19.6665	-635.462	0	0	0
357	2	-16.7813	19.8638	-636.157	0	0	0
357	3	-17.3009	19.9472	-636.246	0	0	0
357	4	-17.871	20.0293	-637.734	0	0	0
357	5	-18.1774	20.2038	-640.348	0	0	0
357	6	-18.5896	20.2669	-640.524	0	0	0
357	7	-18.9149	20.6179	-641.132	0	0	0
357	8	-19.7903	20.7003	-641.14	0	0	0
357	9	-20.0897	20.9413	-642.008	0	0	0
358	0	-20.7028	20.8885	-643.758	0	0	0
358	1	-21.0089	21.219	-645.498	0	0	0
358	2	-21.531	21.1467	-645.853	0	0	0
358	3	-22.1561	21.1851	-645.681	0	0	0
358	4	-22.7499	21.6451	-646.901	0	0	0
358	5	-23.1204	21.6179	-647.777	0	0	0
358	6	-23.7078	21.6788	-649.262	0	0	0
358	7	-23.9878	21.7861	-650.481	0	0	0
358	8	-24.4925	21.9352	-651.095	0	0	0
358	9	-25.3004	22.0845	-652.582	0	0	0
359	0	-25.5794	22.0797	-653.28	0	0	0
359	1	-26.1909	22.1834	-655.464	0	0	0
359	2	-26.2119	22.2487	-656.333	0	0	0
359	3	-26.7762	22.3735	-657.731	0	0	0
359	4	-27.3636	22.4778	-658.346	0	0	0
359	5	-27.9535	22.4488	-660.181	0	0	0
359	6	-28.4963	22.5976	-662.012	0	0	0
359	7	-28.7608	22.9467	-663.145	0	0	0
359	8	-29.1461	22.4518	-664.982	0	0	0
359	9	-29.6695	22.6909	-665.42	0	0	0
360	0	-30.2143	22.7046	-665.514	0	0	0
360	1	-30.5842	23.0297	-667.344	0	0	0
360	2	-31.1091	22.7773	-670.053	0	0	0
360	3	-31.2995	22.6611	-671.538	0	0	0
360	4	-31.8927	22.6728	-673.549	0	0	0
360	5	-32.4397	22.7987	-675.47	0	0	0
360	6	-32.8743	22.8345	-676.782	0	0	0
360	7	-33.4195	22.7813	-679.053	0	0	0
360	8	-33.6622	22.9982	-681.057	0	0	0
360	9	-33.7686	23.1228	-683.586	0	0	0
361	0	-34.3774	23.0707	-683.594	0	0	0
361	1	-34.6816	23.283	-686.645	0	0	0
361	2	-35.2974	23.5631	-687.868	0	0	0
361	3	-35.3994	23.1786	-690.051	0	0	0
361	4	-35.948	23.4801	-692.756	0	0	0
361	5	-36.3389	23.6049	-694.85	0	0	0
361	6	-36.7482	23.5068	-696.164	0	0	0
361	7	-37.5811	23.6734	-696.345	0	0	0
361	8	-37.9072	23.8206	-699.223	0	0	0
361	9	-38.5237	24.2999	-701.577	0	0	0
362	0	-38.9147	24.2682	-704.022	0	0	0
362	1	-39.5641	24.214	-706.032	0	0	0
362	2	-39.9805	24.4939	-707.951	0	0	0
362	3	-40.5297	24.7918	-710.655	0	0	0
362	4	-41.3164	24.7825	-713.018	0	0	0
362	5	-41.5808	25.1082	-715.63	0	0	0
362	6	-41.9278	25.0522	-717.642	0	0	0
362	7	-42.9323	25.4189	-719.388	0	0	0
362	8	-43.7203	25.4736	-721.577	0	0	0
362	9	-43.5193	25.3328	-723.93	0	0	0
363	0	-44.2584	25.6321	-726.723	0	0	0
363	1	-44.5488	25.8219	-728.993	0	0	0
363	2	-44.9994	25.7884	-731.174	0	0	0
363	3	-45.7872	26.2436	-732.835	0	0	0
363	4	-46.2491	26.2766	-735.109	0	0	0
363	5	-47.189	26.9089	-737.2	0	0	0
363	6	-47.3438	26.9886	-740.342	0	0	0
363	7	-47.6255	27.0019	-742.263	0	0	0
363	8	-48.1282	27.3453	-744.447	0	0	0
363	9	-48.6055	27.2922	-745.063	0	0	0
364	0	-49.1523	27.3029	-748.206	0	0	0
364	1	-49.4357	27.4046	-751	0	0	0
364	2	-49.6532	27.5294	-753.79	0	0	0
364	3	-50.4206	27.8744	-755.103	0	0	0
364	4	-51.0508	27.9288	-756.94	0	0	0
364	5	-51.287	28.0534	-758.772	0	0	0
364	6	-51.969	28.2425	-761.045	0	0	0
364	7	-52.4283	28.4331	-762.969	0	0	0
364	8	-52.9306	28.8896	-765.147	0	0	0
364	9	-53.3643	28.6572	-766.55	0	0	0
365	0	-53.9515	29.1339	-768.991	0	0	0
365	1	-54.6105	29.0542	-771.27	0	0	0
365	2	-55.0041	28.8472	-773.455	0	0	0
365	3	-55.6346	29.392	-775.808	0	0	0
365	4	-55.918	29.1159	-777.214	0	0	0
365	5	-56.5253	29.1266	-780.269	0	0	0
365	6	-57.4004	29.2485	-780.887	0	0	0
365	7	-57.7462	29.2382	-782.551	0	0	0
365	8	-58.2142	29.8516	-786.646	0	0	0
365	9	-58.4489	29.0426	-788.837	0	0	0
366	0	-59.2356	29.7661	-790.842	0	0	0
366	1	-59.5181	29.7561	-791.372	0	0	0
366	2	-60.0604	29.8131	-793.469	0	0	0
366	3	-60.3068	30.1152	-796	0	0	0
366	4	-60.5894	30.3283	-798.445	0	0	0
366	5	-61.2251	30.5408	-799.671	0	0	0
366	6	-61.1966	30.488	-800.808	0	0	0
366	7	-61.7601	30.7218	-800.989	0	0	0
366	8	-62.3325	30.736	-803.958	0	0	0
366	9	-62.4848	31.1286	-805.615	0	0	0
367	0	-62.9242	31.2976	-807.45	0	0	0
367	1	-63.3575	31.1134	-808.418	0	0	0
367	2	-63.7507	31.7261	-810.16	0	0	0
367	3	-64.3837	31.5626	-810.432	0	0	0
367	4	-64.7753	31.6867	-812.27	0	0	0
367	5	-65.0632	31.6583	-814.367	0	0	0
367	6	-65.4926	31.7431	-815.763	0	0	0
367	7	-66.1694	31.9114	-816.034	0	0	0
367	8	-66.6765	32.2802	-817.519	0	0	0
367	9	-67.3298	32.4065	-818.745	0	0	0
368	0	-67.9016	32.755	-818.925	0	0	0
368	1	-68.2882	32.683	-820.586	0	0	0
368	2	-68.8593	33.0089	-821.2	0	0	0
368	3	-69.4885	33.1779	-821.381	0	0	0
368	4	-69.8799	32.9903	-823.133	0	0	0
368	5	-70.6523	33.2712	-824.795	0	0	0
368	6	-71.0146	33.3301	-827.585	0	0	0
368	7	-72.0677	33.2123	-827.944	0	0	0
368	8	-72.8777	34.0468	-829.684	0	0	0
368	9	-74.2352	34.2804	-830.916	0	0	0
369	0	-75.089	34.6055	-831.533	0	0	0
369	1	-76.1197	35.1979	-833.799	0	0	0
369	2	-76.6029	34.8587	-835.38	0	0	0
369	3	-77.4136	35.4289	-835.733	0	0	0
369	4	-78.1551	35.1108	-836.093	0	0	0
[truncated: 2,115 more rows]
