# Supplementary material for: A Brake-Based Overground Gait Rehabilitation Device for Altering Propulsion Impulse Symmetry
Source: Sensors (Basel). 2021 Oct 5;21(19):6617. doi: 10.3390/s21196617 (PMC8512803; doi:10.3390/s21196617)
Supplement: Supplementary file 1 [file sensors-21-06617-s001.zip › GPT animations/code and data/Forces/BD 09.csv]

Devices
1000
		FP1 (5629 Large) - Force			FP2 (5687 Large) [1000Hz] - Force
Frame	Sub Frame	Fx	Fy	Fz	Fx	Fy	Fz
		N	N	N	N	N	N
190	0	0	0	0	0	0	0
190	1	0	0	0	0	0	0
190	2	0	0	0	0	0	0
190	3	0	0	0	0	0	0
190	4	0	0	0	0	0	0
190	5	0	0	0	0	0	0
190	6	0	0	0	0	0	0
190	7	0	0	0	0	0	0
190	8	0	0	0	0	0	0
190	9	0	0	0	0	0	0
191	0	0	0	0	0	0	0
191	1	0	0	0	0	0	0
191	2	0	0	0	0	0	0
191	3	0	0	0	0	0	0
191	4	0	0	0	0	0	0
191	5	0	0	0	0	0	0
191	6	0	0	0	0	0	0
191	7	0	0	0	0	0	0
191	8	0	0	0	0	0	0
191	9	0	0	0	0	0	0
192	0	0	0	0	0	0	0
192	1	0	0	0	0	0	0
192	2	0	0	0	0	0	0
192	3	0	0	0	0	0	0
192	4	0	0	0	0	0	0
192	5	0	0	0	0	0	0
192	6	0	0	0	0	0	0
192	7	0	0	0	0	0	0
192	8	0	0	0	0	0	0
192	9	0	0	0	0	0	0
193	0	0	0	0	0	0	0
193	1	0	0	0	0	0	0
193	2	0	0	0	0	0	0
193	3	0	0	0	0	0	0
193	4	0	0	0	0	0	0
193	5	0	0	0	0	0	0
193	6	0	0	0	0	0	0
193	7	0	0	0	0	0	0
193	8	0	0	0	0	0	0
193	9	0	0	0	0	0	0
194	0	0	0	0	0	0	0
194	1	0	0	0	0	0	0
194	2	0	0	0	0	0	0
194	3	0	0	0	0	0	0
194	4	0	0	0	0	0	0
194	5	0	0	0	0	0	0
194	6	0	0	0	0	0	0
194	7	0	0	0	0	0	0
194	8	0	0	0	0	0	0
194	9	0	0	0	0	0	0
195	0	0	0	0	0	0	0
195	1	0	0	0	0	0	0
195	2	0	0	0	0	0	0
195	3	0	0	0	0	0	0
195	4	0	0	0	0	0	0
195	5	0	0	0	0	0	0
195	6	0	0	0	0	0	0
195	7	0	0	0	0	0	0
195	8	0	0	0	0	0	0
195	9	0	0	0	0	0	0
196	0	0	0	0	0	0	0
196	1	0	0	0	0	0	0
196	2	0	0	0	0	0	0
196	3	0	0	0	0	0	0
196	4	0	0	0	0	0	0
196	5	0	0	0	0	0	0
196	6	0	0	0	0	0	0
196	7	0	0	0	0	0	0
196	8	0	0	0	0	0	0
196	9	0	0	0	0	0	0
197	0	0	0	0	0	0	0
197	1	0	0	0	0	0	0
197	2	0	0	0	0	0	0
197	3	0	0	0	0	0	0
197	4	0	0	0	0	0	0
197	5	0	0	0	0	0	0
197	6	0	0	0	0	0	0
197	7	0	0	0	0	0	0
197	8	0	0	0	0	0	0
197	9	0	0	0	0	0	0
198	0	0	0	0	0	0	0
198	1	0	0	0	0	0	0
198	2	0	0	0	0	0	0
198	3	0	0	0	0	0	0
198	4	0	0	0	0	0	0
198	5	0	0	0	0	0	0
198	6	0	0	0	0	0	0
198	7	0	0	0	0	0	0
198	8	0	0	0	0	0	0
198	9	0	0	0	0	0	0
199	0	0	0	0	0	0	0
199	1	0	0	0	0	0	0
199	2	0	0	0	0	0	0
199	3	0	0	0	0	0	0
199	4	0	0	0	0	0	0
199	5	0	0	0	0	0	0
199	6	0	0	0	0	0	0
199	7	0	0	0	0	0	0
199	8	0	0	0	0	0	0
199	9	0	0	0	0	0	0
200	0	0	0	0	0	0	0
200	1	0	0	0	0	0	0
200	2	0	0	0	0	0	0
200	3	0	0	0	0	0	0
200	4	0	0	0	0	0	0
200	5	0	0	0	0	0	0
200	6	0	0	0	0	0	0
200	7	0	0	0	0	0	0
200	8	0	0	0	0	0	0
200	9	0	0	0	0	0	0
201	0	0	0	0	0	0	0
201	1	0	0	0	0	0	0
201	2	0	0	0	0	0	0
201	3	0	0	0	0	0	0
201	4	0	0	0	0	0	0
201	5	0	0	0	0	0	0
201	6	0	0	0	0	0	0
201	7	0	0	0	0	0	0
201	8	0	0	0	0	0	0
201	9	0	0	0	0	0	0
202	0	0	0	0	0	0	0
202	1	0	0	0	0	0	0
202	2	0	0	0	0	0	0
202	3	0	0	0	0	0	0
202	4	0	0	0	0	0	0
202	5	0	0	0	0	0	0
202	6	0	0	0	0	0	0
202	7	0	0	0	0	0	0
202	8	0	0	0	0	0	0
202	9	0	0	0	0	0	0
203	0	0	0	0	0	0	0
203	1	0	0	0	0	0	0
203	2	0	0	0	0	0	0
203	3	0	0	0	0	0	0
203	4	0	0	0	0	0	0
203	5	0	0	0	0	0	0
203	6	0	0	0	0	0	0
203	7	0	0	0	0	0	0
203	8	0	0	0	0	0	0
203	9	0	0	0	0	0	0
204	0	0	0	0	0	0	0
204	1	0	0	0	0	0	0
204	2	0	0	0	0	0	0
204	3	0	0	0	0	0	0
204	4	0	0	0	0	0	0
204	5	0	0	0	0	0	0
204	6	0	0	0	0	0	0
204	7	0	0	0	0	0	0
204	8	0	0	0	0	0	0
204	9	0	0	0	0	0	0
205	0	0	0	0	0	0	0
205	1	0	0	0	0	0	0
205	2	0	0	0	0	0	0
205	3	0	0	0	0	0	0
205	4	0	0	0	0	0	0
205	5	0	0	0	0	0	0
205	6	0	0	0	0	0	0
205	7	0	0	0	0	0	0
205	8	0	0	0	0	0	0
205	9	0	0	0	0	0	0
206	0	0	0	0	0	0	0
206	1	0	0	0	0	0	0
206	2	0	0	0	0	0	0
206	3	0	0	0	0	0	0
206	4	0	0	0	0	0	0
206	5	0	0	0	0	0	0
206	6	0	0	0	0	0	0
206	7	0	0	0	0	0	0
206	8	0	0	0	0	0	0
206	9	0	0	0	0	0	0
207	0	0	0	0	0	0	0
207	1	0	0	0	0	0	0
207	2	0	0	0	0	0	0
207	3	0	0	0	0	0	0
207	4	0	0	0	0	0	0
207	5	0	0	0	0	0	0
207	6	0	0	0	0	0	0
207	7	0	0	0	0	0	0
207	8	0	0	0	0	0	0
207	9	0	0	0	0	0	0
208	0	0	0	0	0	0	0
208	1	0	0	0	0	0	0
208	2	0	0	0	0	0	0
208	3	0	0	0	0	0	0
208	4	0	0	0	0	0	0
208	5	0	0	0	0	0	0
208	6	0	0	0	0	0	0
208	7	0	0	0	0	0	0
208	8	0	0	0	0	0	0
208	9	0	0	0	0	0	0
209	0	0	0	0	0	0	0
209	1	0	0	0	0	0	0
209	2	0	0	0	0	0	0
209	3	0	0	0	0	0	0
209	4	0	0	0	0	0	0
209	5	0	0	0	0	0	0
209	6	0	0	0	0	0	0
209	7	0	0	0	0	0	0
209	8	0	0	0	0	0	0
209	9	0	0	0	0	0	0
210	0	0	0	0	0	0	0
210	1	0	0	0	0	0	0
210	2	0	0	0	0	0	0
210	3	0	0	0	0	0	0
210	4	0	0	0	0	0	0
210	5	0	0	0	0	0	0
210	6	0	0	0	0	0	0
210	7	0	0	0	0	0	0
210	8	0	0	0	0	0	0
210	9	0	0	0	0	0	0
211	0	0	0	0	0	0	0
211	1	0	0	0	0	0	0
211	2	0	0	0	0	0	0
211	3	0	0	0	0	0	0
211	4	0	0	0	0	0	0
211	5	0	0	0	0	0	0
211	6	0	0	0	0	0	0
211	7	0	0	0	0	0	0
211	8	0	0	0	0	0	0
211	9	0	0	0	0	0	0
212	0	0	0	0	0	0	0
212	1	0	0	0	0	0	0
212	2	0	0	0	0	0	0
212	3	0	0	0	0	0	0
212	4	0	0	0	0	0	0
212	5	0	0	0	0	0	0
212	6	0	0	0	0	0	0
212	7	0	0	0	0	0	0
212	8	0	0	0	0	0	0
212	9	0	0	0	0	0	0
213	0	0	0	0	0	0	0
213	1	0	0	0	0	0	0
213	2	0	0	0	0	0	0
213	3	0	0	0	0	0	0
213	4	0	0	0	0	0	0
213	5	0	0	0	0	0	0
213	6	0	0	0	0	0	0
213	7	0	0	0	0	0	0
213	8	0	0	0	0	0	0
213	9	0	0	0	0	0	0
214	0	0	0	0	0	0	0
214	1	0	0	0	0	0	0
214	2	0	0	0	0	0	0
214	3	0	0	0	0	0	0
214	4	0	0	0	0	0	0
214	5	0	0	0	0	0	0
214	6	0	0	0	0	0	0
214	7	0	0	0	0	0	0
214	8	0	0	0	0	0	0
214	9	0	0	0	0	0	0
215	0	0	0	0	0	0	0
215	1	0	0	0	0	0	0
215	2	0	0	0	0	0	0
215	3	0	0	0	0	0	0
215	4	0	0	0	0	0	0
215	5	0	0	0	0	0	0
215	6	0	0	0	0	0	0
215	7	0	0	0	0	0	0
215	8	0	0	0	0	0	0
215	9	0	0	0	0	0	0
216	0	0	0	0	0	0	0
216	1	0	0	0	0	0	0
216	2	0	0	0	0	0	0
216	3	0	0	0	0	0	0
216	4	0	0	0	0	0	0
216	5	0	0	0	0	0	0
216	6	0	0	0	0	0	0
216	7	0	0	0	0	0	0
216	8	0	0	0	0	0	0
216	9	0	0	0	0	0	0
217	0	0	0	0	0	0	0
217	1	0	0	0	0	0	0
217	2	0	0	0	0	0	0
217	3	0	0	0	0	0	0
217	4	0	0	0	0	0	0
217	5	0	0	0	0	0	0
217	6	0	0	0	0	0	0
217	7	0	0	0	0	0	0
217	8	0	0	0	0	0	0
217	9	0	0	0	0	0	0
218	0	0	0	0	0	0	0
218	1	0	0	0	0	0	0
218	2	0	0	0	0	0	0
218	3	0	0	0	0	0	0
218	4	0	0	0	0	0	0
218	5	0	0	0	0	0	0
218	6	0	0	0	0	0	0
218	7	0	0	0	0	0	0
218	8	0	0	0	0	0	0
218	9	0	0	0	0	0	0
219	0	0	0	0	0	0	0
219	1	0	0	0	0	0	0
219	2	0	0	0	0	0	0
219	3	0	0	0	0	0	0
219	4	0	0	0	0	0	0
219	5	0	0	0	0	0	0
219	6	0	0	0	0	0	0
219	7	0	0	0	0	0	0
219	8	0	0	0	0	0	0
219	9	0	0	0	0	0	0
220	0	0	0	0	0	0	0
220	1	0	0	0	0	0	0
220	2	0	0	0	0	0	0
220	3	0	0	0	0	0	0
220	4	0	0	0	0	0	0
220	5	0	0	0	0	0	0
220	6	0	0	0	0	0	0
220	7	0	0	0	0	0	0
220	8	0	0	0	0	0	0
220	9	0	0	0	0	0	0
221	0	0	0	0	0	0	0
221	1	0	0	0	0	0	0
221	2	0	0	0	0	0	0
221	3	0	0	0	0	0	0
221	4	0	0	0	0	0	0
221	5	0	0	0	0	0	0
221	6	0	0	0	0	0	0
221	7	0	0	0	0	0	0
221	8	0	0	0	0	0	0
221	9	0	0	0	0	0	0
222	0	0	0	0	0	0	0
222	1	0	0	0	0	0	0
222	2	0	0	0	0	0	0
222	3	0	0	0	0	0	0
222	4	0	0	0	0	0	0
222	5	0	0	0	0	0	0
222	6	0	0	0	0	0	0
222	7	0	0	0	0	0	0
222	8	0	0	0	0	0	0
222	9	0	0	0	0	0	0
223	0	0	0	0	0	0	0
223	1	0	0	0	0	0	0
223	2	0	0	0	0	0	0
223	3	0	0	0	0	0	0
223	4	0	0	0	0	0	0
223	5	0	0	0	0	0	0
223	6	0	0	0	0	0	0
223	7	0	0	0	0	0	0
223	8	0	0	0	0	0	0
223	9	0	0	0	0	0	0
224	0	0	0	0	0	0	0
224	1	0	0	0	0	0	0
224	2	0	0	0	0	0	0
224	3	0	0	0	0	0	0
224	4	0	0	0	0	0	0
224	5	0	0	0	0	0	0
224	6	0	0	0	0	0	0
224	7	0	0	0	0	0	0
224	8	0	0	0	0	0	0
224	9	0	0	0	0	0	0
225	0	0	0	0	0	0	0
225	1	0	0	0	0	0	0
225	2	0	0	0	0	0	0
225	3	0	0	0	0	0	0
225	4	0	0	0	0	0	0
225	5	0	0	0	0	0	0
225	6	0	0	0	0	0	0
225	7	0	0	0	0	0	0
225	8	0	0	0	0	0	0
225	9	0	0	0	0	0	0
226	0	0	0	0	0	0	0
226	1	0	0	0	0	0	0
226	2	0	0	0	0	0	0
226	3	0	0	0	0	0	0
226	4	0	0	0	0	0	0
226	5	0	0	0	0	0	0
226	6	0	0	0	0	0	0
226	7	0	0	0	0	0	0
226	8	0	0	0	0	0	0
226	9	0	0	0	0	0	0
227	0	0	0	0	0	0	0
227	1	0	0	0	0	0	0
227	2	0	0	0	0	0	0
227	3	0	0	0	0	0	0
227	4	0	0	0	0	0	0
227	5	0	0	0	0	0	0
227	6	0	0	0	0	0	0
227	7	0	0	0	0	0	0
227	8	0	0	0	0	0	0
227	9	0	0	0	0	0	0
228	0	0	0	0	0	0	0
228	1	0	0	0	0	0	0
228	2	0	0	0	0	0	0
228	3	0	0	0	0	0	0
228	4	0	0	0	0	0	0
228	5	0	0	0	0	0	0
228	6	0	0	0	0	0	0
228	7	0	0	0	0	0	0
228	8	0	0	0	0	0	0
228	9	0	0	0	0	0	0
229	0	0	0	0	0	0	0
229	1	0	0	0	0	0	0
229	2	0	0	0	0	0	0
229	3	0	0	0	0	0	0
229	4	0	0	0	0	0	0
229	5	0	0	0	0	0	0
229	6	0	0	0	0	0	0
229	7	0	0	0	0	0	0
229	8	0	0	0	0	0	0
229	9	0	0	0	0	0	0
230	0	0	0	0	0	0	0
230	1	0	0	0	0	0	0
230	2	0	0	0	0	0	0
230	3	0	0	0	0	0	0
230	4	0	0	0	0	0	0
230	5	0	0	0	0	0	0
230	6	0	0	0	0	0	0
230	7	0	0	0	0	0	0
230	8	0	0	0	0	0	0
230	9	0	0	0	0	0	0
231	0	0	0	0	0	0	0
231	1	0	0	0	0	0	0
231	2	0	0	0	0	0	0
231	3	0	0	0	0	0	0
231	4	0	0	0	0	0	0
231	5	0	0	0	0	0	0
231	6	0	0	0	0	0	0
231	7	0	0	0	0	0	0
231	8	0	0	0	0	0	0
231	9	0	0	0	0	0	0
232	0	0	0	0	0	0	0
232	1	0	0	0	0	0	0
232	2	0	0	0	0	0	0
232	3	0	0	0	0	0	0
232	4	0	0	0	0	0	0
232	5	0	0	0	0	0	0
232	6	0	0	0	0	0	0
232	7	0	0	0	0	0	0
232	8	0	0	0	0	0	0
232	9	0	0	0	0	0	0
233	0	0	0	0	0	0	0
233	1	0	0	0	0	0	0
233	2	0	0	0	0	0	0
233	3	0	0	0	0	0	0
233	4	0	0	0	0	0	0
233	5	0	0	0	0	0	0
233	6	0	0	0	0	0	0
233	7	0	0	0	0	0	0
233	8	0	0	0	0	0	0
233	9	0	0	0	0	0	0
234	0	0	0	0	0	0	0
234	1	0	0	0	0	0	0
234	2	0	0	0	0	0	0
234	3	0	0	0	0	0	0
234	4	0	0	0	0	0	0
234	5	0	0	0	0	0	0
234	6	0	0	0	0	0	0
234	7	0	0	0	0	0	0
234	8	0	0	0	0	0	0
234	9	0	0	0	0	0	0
235	0	0	0	0	0	0	0
235	1	0	0	0	0	0	0
235	2	0	0	0	0	0	0
235	3	0	0	0	0	0	0
235	4	0	0	0	0	0	0
235	5	0	0	0	0	0	0
235	6	0	0	0	0	0	0
235	7	0	0	0	0	0	0
235	8	0	0	0	0	0	0
235	9	0	0	0	0	0	0
236	0	0	0	0	0	0	0
236	1	0	0	0	0	0	0
236	2	0	0	0	0	0	0
236	3	0	0	0	0	0	0
236	4	0	0	0	0	0	0
236	5	0	0	0	0	0	0
236	6	0	0	0	0	0	0
236	7	0	0	0	0	0	0
236	8	0	0	0	0	0	0
236	9	0	0	0	0	0	0
237	0	0	0	0	0	0	0
237	1	0	0	0	0	0	0
237	2	0	0	0	0	0	0
237	3	0	0	0	0	0	0
237	4	0	0	0	0	0	0
237	5	0	0	0	0	0	0
237	6	0	0	0	0	0	0
237	7	0	0	0	0	0	0
237	8	0	0	0	0	0	0
237	9	0	0	0	0	0	0
238	0	0	0	0	0	0	0
238	1	0	0	0	0	0	0
238	2	0	0	0	0	0	0
238	3	0	0	0	0	0	0
238	4	0	0	0	0	0	0
238	5	0	0	0	0	0	0
238	6	0	0	0	0	0	0
238	7	0	0	0	0	0	0
238	8	0	0	0	0	0	0
238	9	0	0	0	0	0	0
239	0	0	0	0	0	0	0
239	1	0	0	0	0	0	0
239	2	0	0	0	0	0	0
239	3	0	0	0	0	0	0
239	4	0	0	0	0	0	0
239	5	0	0	0	0	0	0
239	6	0	0	0	0	0	0
239	7	0	0	0	0	0	0
239	8	0	0	0	0	0	0
239	9	0	0	0	0	0	0
240	0	0	0	0	0	0	0
240	1	0	0	0	0	0	0
240	2	0	0	0	0	0	0
240	3	0	0	0	0	0	0
240	4	0	0	0	0	0	0
240	5	0	0	0	0	0	0
240	6	0	0	0	0	0	0
240	7	0	0	0	0	0	0
240	8	0	0	0	0	0	0
240	9	0	0	0	0	0	0
241	0	0	0	0	0	0	0
241	1	0	0	0	0	0	0
241	2	0	0	0	0	0	0
241	3	0	0	0	0	0	0
241	4	0	0	0	0	0	0
241	5	0	0	0	0	0	0
241	6	0	0	0	0	0	0
241	7	0	0	0	0	0	0
241	8	0	0	0	0	0	0
241	9	0	0	0	0	0	0
242	0	0	0	0	0	0	0
242	1	0	0	0	0	0	0
242	2	0	0	0	0	0	0
242	3	0	0	0	0	0	0
242	4	0	0	0	0	0	0
242	5	0	0	0	0	0	0
242	6	0	0	0	0	0	0
242	7	0	0	0	0	0	0
242	8	0	0	0	0	0	0
242	9	0	0	0	0	0	0
243	0	0	0	0	0	0	0
243	1	0	0	0	0	0	0
243	2	0	0	0	0	0	0
243	3	0	0	0	0	0	0
243	4	0	0	0	0	0	0
243	5	0	0	0	0	0	0
243	6	0	0	0	0	0	0
243	7	0	0	0	0	0	0
243	8	0	0	0	0	0	0
243	9	0	0	0	0	0	0
244	0	0	0	0	0	0	0
244	1	0	0	0	0	0	0
244	2	0	0	0	0	0	0
244	3	0	0	0	0	0	0
244	4	0	0	0	0	0	0
244	5	0	0	0	0	0	0
244	6	0	0	0	0	0	0
244	7	0	0	0	0	0	0
244	8	0	0	0	0	0	0
244	9	0	0	0	0	0	0
245	0	0	0	0	0	0	0
245	1	0	0	0	0	0	0
245	2	0	0	0	0	0	0
245	3	0	0	0	0	0	0
245	4	0	0	0	0	0	0
245	5	0	0	0	0	0	0
245	6	0	0	0	0	0	0
245	7	0	0	0	0	0	0
245	8	0	0	0	0	0	0
245	9	0	0	0	0	0	0
246	0	0	0	0	0	0	0
246	1	0	0	0	0	0	0
246	2	0	0	0	0	0	0
246	3	0	0	0	0	0	0
246	4	0	0	0	0	0	0
246	5	0	0	0	0	0	0
246	6	0	0	0	0	0	0
246	7	0	0	0	0	0	0
246	8	0	0	0	0	0	0
246	9	0	0	0	0	0	0
247	0	0	0	0	0	0	0
247	1	0	0	0	0	0	0
247	2	0	0	0	0	0	0
247	3	0	0	0	0	0	0
247	4	0	0	0	0	0	0
247	5	0	0	0	0	0	0
247	6	0	0	0	0	0	0
247	7	0	0	0	0	0	0
247	8	0	0	0	0	0	0
247	9	0	0	0	0	0	0
248	0	0	0	0	0	0	0
248	1	0	0	0	0	0	0
248	2	0	0	0	0	0	0
248	3	0	0	0	0	0	0
248	4	0	0	0	0	0	0
248	5	0	0	0	0	0	0
248	6	0	0	0	0	0	0
248	7	0	0	0	0	0	0
248	8	0	0	0	0	0	0
248	9	0	0	0	0	0	0
249	0	0	0	0	0	0	0
249	1	0	0	0	0	0	0
249	2	0	0	0	0	0	0
249	3	0	0	0	0	0	0
249	4	0	0	0	0	0	0
249	5	0	0	0	0	0	0
249	6	0	0	0	0	0	0
249	7	0	0	0	0	0	0
249	8	0	0	0	0	0	0
249	9	0	0	0	0	0	0
250	0	0	0	0	0	0	0
250	1	0	0	0	0	0	0
250	2	0	0	0	0	0	0
250	3	0	0	0	0	0	0
250	4	0	0	0	0	0	0
250	5	0	0	0	0	0	0
250	6	0	0	0	0	0	0
250	7	0	0	0	0	0	0
250	8	0	0	0	0	0	0
250	9	0	0	0	0	0	0
251	0	0	0	0	0	0	0
251	1	0	0	0	0	0	0
251	2	0	0	0	0	0	0
251	3	0	0	0	0	0	0
251	4	0	0	0	0	0	0
251	5	0	0	0	0	0	0
251	6	0	0	0	0	0	0
251	7	0	0	0	0	0	0
251	8	0	0	0	0	0	0
251	9	0	0	0	0	0	0
252	0	0	0	0	0	0	0
252	1	0	0	0	0	0	0
252	2	0	0	0	0	0	0
252	3	0	0	0	0	0	0
252	4	0	0	0	0	0	0
252	5	0	0	0	0	0	0
252	6	0	0	0	0	0	0
252	7	0	0	0	0	0	0
252	8	0	0	0	0	0	0
252	9	0	0	0	0	0	0
253	0	0	0	0	0	0	0
253	1	0	0	0	0	0	0
253	2	0	0	0	0	0	0
253	3	0	0	0	0	0	0
253	4	0	0	0	0	0	0
253	5	0	0	0	0	0	0
253	6	0	0	0	0	0	0
253	7	0	0	0	0	0	0
253	8	0	0	0	0	0	0
253	9	0	0	0	0	0	0
254	0	0	0	0	0	0	0
254	1	0	0	0	0	0	0
254	2	0	0	0	0	0	0
254	3	0	0	0	0	0	0
254	4	0	0	0	0	0	0
254	5	0	0	0	0	0	0
254	6	0	0	0	0	0	0
254	7	0	0	0	0	0	0
254	8	0	0	0	0	0	0
254	9	0	0	0	0	0	0
255	0	0	0	0	0	0	0
255	1	0	0	0	0	0	0
255	2	0	0	0	0	0	0
255	3	0	0	0	0	0	0
255	4	0	0	0	0	0	0
255	5	0	0	0	0	0	0
255	6	0	0	0	0	0	0
255	7	0	0	0	0	0	0
255	8	0	0	0	0	0	0
255	9	0	0	0	0	0	0
256	0	0	0	0	0	0	0
256	1	0	0	0	0	0	0
256	2	0	0	0	0	0	0
256	3	0	0	0	0	0	0
256	4	0	0	0	0	0	0
256	5	0	0	0	0	0	0
256	6	0	0	0	0	0	0
256	7	0	0	0	0	0	0
256	8	0	0	0	0	0	0
256	9	0	0	0	0	0	0
257	0	0	0	0	0	0	0
257	1	0	0	0	0	0	0
257	2	0	0	0	0	0	0
257	3	0	0	0	0	0	0
257	4	0	0	0	0	0	0
257	5	0	0	0	0	0	0
257	6	0	0	0	0	0	0
257	7	0	0	0	0	0	0
257	8	0	0	0	0	0	0
257	9	0	0	0	0	0	0
258	0	0	0	0	0	0	0
258	1	0	0	0	0	0	0
258	2	0	0	0	0	0	0
258	3	0	0	0	0	0	0
258	4	0	0	0	0	0	0
258	5	0	0	0	0	0	0
258	6	0	0	0	0	0	0
258	7	0	0	0	0	0	0
258	8	0	0	0	0	0	0
258	9	0	0	0	0	0	0
259	0	0	0	0	0	0	0
259	1	0	0	0	0	0	0
259	2	0	0	0	0	0	0
259	3	0	0	0	0	0	0
259	4	0	0	0	0	0	0
259	5	0	0	0	0	0	0
259	6	0	0	0	0	0	0
259	7	0	0	0	0	0	0
259	8	0	0	0	0	0	0
259	9	0	0	0	0	0	0
260	0	0	0	0	0	0	0
260	1	0	0	0	0	0	0
260	2	0	0	0	0	0	0
260	3	0	0	0	0	0	0
260	4	0	0	0	0	0	0
260	5	0	0	0	0	0	0
260	6	0	0	0	0	0	0
260	7	0	0	0	0	0	0
260	8	0	0	0	0	0	0
260	9	0	0	0	0	0	0
261	0	0	0	0	0	0	0
261	1	0	0	0	0	0	0
261	2	0	0	0	0	0	0
261	3	0	0	0	0	0	0
261	4	0	0	0	0	0	0
261	5	0	0	0	0	0	0
261	6	0	0	0	0	0	0
261	7	0	0	0	0	0	0
261	8	0	0	0	0	0	0
261	9	0	0	0	0	0	0
262	0	0	0	0	0	0	0
262	1	0	0	0	0	0	0
262	2	0	0	0	0	0	0
262	3	0	0	0	0	0	0
262	4	0	0	0	0	0	0
262	5	0	0	0	0	0	0
262	6	0	0	0	0	0	0
262	7	0	0	0	0	0	0
262	8	0	0	0	0	0	0
262	9	0	0	0	0	0	0
263	0	0	0	0	0	0	0
263	1	0	0	0	0	0	0
263	2	0	0	0	0	0	0
263	3	0	0	0	0	0	0
263	4	0	0	0	0	0	0
263	5	0	0	0	0	0	0
263	6	0	0	0	0	0	0
263	7	0	0	0	0	0	0
263	8	0	0	0	0	0	0
263	9	0	0	0	0	0	0
264	0	0	0	0	0	0	0
264	1	0	0	0	0	0	0
264	2	0	0	0	0	0	0
264	3	0	0	0	0	0	0
264	4	0	0	0	0	0	0
264	5	0	0	0	0	0	0
264	6	0	0	0	0	0	0
264	7	0	0	0	0	0	0
264	8	0	0	0	0	0	0
264	9	0	0	0	0	0	0
265	0	0	0	0	0	0	0
265	1	0	0	0	0	0	0
265	2	0	0	0	0	0	0
265	3	0	0	0	0	0	0
265	4	0	0	0	0	0	0
265	5	0	0	0	0	0	0
265	6	0	0	0	0	0	0
265	7	0	0	0	0	0	0
265	8	0	0	0	0	0	0
265	9	0	0	0	0	0	0
266	0	0	0	0	0	0	0
266	1	0	0	0	0	0	0
266	2	0	0	0	0	0	0
266	3	0	0	0	0	0	0
266	4	0	0	0	0	0	0
266	5	0	0	0	0	0	0
266	6	0	0	0	0	0	0
266	7	0	0	0	0	0	0
266	8	0	0	0	0	0	0
266	9	0	0	0	0	0	0
267	0	0	0	0	0	0	0
267	1	0	0	0	0	0	0
267	2	0	0	0	0	0	0
267	3	0	0	0	0	0	0
267	4	0	0	0	0	0	0
267	5	0	0	0	0	0	0
267	6	0	0	0	0	0	0
267	7	0	0	0	0	0	0
267	8	0	0	0	0	0	0
267	9	0	0	0	0	0	0
268	0	0	0	0	0	0	0
268	1	0	0	0	0	0	0
268	2	0	0	0	0	0	0
268	3	0	0	0	0	0	0
268	4	0	0	0	0	0	0
268	5	0	0	0	0	0	0
268	6	0	0	0	0	0	0
268	7	0	0	0	0	0	0
268	8	0	0	0	0	0	0
268	9	0	0	0	0	0	0
269	0	0	0	0	0	0	0
269	1	0	0	0	0	0	0
269	2	0	0	0	0	0	0
269	3	0	0	0	0	0	0
269	4	0	0	0	0	0	0
269	5	0	0	0	0	0	0
269	6	0	0	0	0	0	0
269	7	0	0	0	0	0	0
269	8	0	0	0	0	0	0
269	9	0	0	0	0	0	0
270	0	0	0	0	0	0	0
270	1	0	0	0	0	0	0
270	2	0	0	0	0	0	0
270	3	0	0	0	0	0	0
270	4	0	0	0	0	0	0
270	5	0	0	0	0	0	0
270	6	0	0	0	0	0	0
270	7	0	0	0	0	0	0
270	8	0	0	0	0	0	0
270	9	0	0	0	0	0	0
271	0	0	0	0	0	0	0
271	1	0	0	0	0	0	0
271	2	0	0	0	0	0	0
271	3	0	0	0	0	0	0
271	4	0	0	0	0	0	0
271	5	0	0	0	0	0	0
271	6	0	0	0	0	0	0
271	7	0	0	0	0	0	0
271	8	0	0	0	0	0	0
271	9	0	0	0	0	0	0
272	0	0	0	0	0	0	0
272	1	0	0	0	0	0	0
272	2	0	0	0	0	0	0
272	3	0	0	0	0	0	0
272	4	0	0	0	0	0	0
272	5	0	0	0	0	0	0
272	6	0	0	0	0	0	0
272	7	0	0	0	0	0	0
272	8	0	0	0	0	0	0
272	9	0	0	0	0	0	0
273	0	0	0	0	0	0	0
273	1	0	0	0	0	0	0
273	2	0	0	0	0	0	0
273	3	0	0	0	0	0	0
273	4	0	0	0	0	0	0
273	5	0	0	0	0	0	0
273	6	0	0	0	0	0	0
273	7	0	0	0	0	0	0
273	8	0	0	0	0	0	0
273	9	0	0	0	0	0	0
274	0	0	0	0	0	0	0
274	1	0	0	0	0	0	0
274	2	0	0	0	0	0	0
274	3	0	0	0	0	0	0
274	4	0	0	0	0	0	0
274	5	0	0	0	0	0	0
274	6	0	0	0	0	0	0
274	7	0	0	0	0	0	0
274	8	0	0	0	0	0	0
274	9	0	0	0	0	0	0
275	0	0	0	0	0	0	0
275	1	0	0	0	0	0	0
275	2	0	0	0	0	0	0
275	3	0	0	0	0	0	0
275	4	0	0	0	0	0	0
275	5	0	0	0	0	0	0
275	6	0	0	0	0	0	0
275	7	0	0	0	0	0	0
275	8	0	0	0	0	0	0
275	9	0	0	0	0	0	0
276	0	0	0	0	0	0	0
276	1	0	0	0	0	0	0
276	2	0	0	0	0	0	0
276	3	0	0	0	0	0	0
276	4	0	0	0	0	0	0
276	5	0	0	0	0	0	0
276	6	0	0	0	0	0	0
276	7	0	0	0	0	0	0
276	8	0	0	0	0	0	0
276	9	0	0	0	0	0	0
277	0	0	0	0	0	0	0
277	1	0	0	0	0	0	0
277	2	0	0	0	0	0	0
277	3	0	0	0	0	0	0
277	4	0	0	0	0	0	0
277	5	0	0	0	0	0	0
277	6	0	0	0	0	0	0
277	7	0	0	0	0	0	0
277	8	0	0	0	0	0	0
277	9	0	0	0	0	0	0
278	0	0	0	0	0	0	0
278	1	0	0	0	0	0	0
278	2	0	0	0	0	0	0
278	3	0	0	0	0	0	0
278	4	0	0	0	0	0	0
278	5	0	0	0	0	0	0
278	6	0	0	0	0	0	0
278	7	0	0	0	0	0	0
278	8	0	0	0	0	0	0
278	9	0	0	0	0	0	0
279	0	0	0	0	0	0	0
279	1	0	0	0	0	0	0
279	2	0	0	0	0	0	0
279	3	0	0	0	0	0	0
279	4	0	0	0	0	0	0
279	5	0	0	0	0	0	0
279	6	0	0	0	0	0	0
279	7	0	0	0	0	0	0
279	8	0	0	0	0	0	0
279	9	0	0	0	0	0	0
280	0	0	0	0	0	0	0
280	1	0	0	0	0	0	0
280	2	0	0	0	0	0	0
280	3	0	0	0	0	0	0
280	4	0	0	0	0	0	0
280	5	0	0	0	0	0	0
280	6	0	0	0	0	0	0
280	7	0	0	0	0	0	0
280	8	0	0	0	0	0	0
280	9	0	0	0	0	0	0
281	0	0	0	0	0	0	0
281	1	0	0	0	0	0	0
281	2	0	0	0	0	0	0
281	3	0	0	0	0	0	0
281	4	0	0	0	0	0	0
281	5	0	0	0	0	0	0
281	6	0	0	0	0	0	0
281	7	0	0	0	0	0	0
281	8	0	0	0	0	0	0
281	9	0	0	0	0	0	0
282	0	0	0	0	0	0	0
282	1	0	0	0	0	0	0
282	2	0	0	0	0	0	0
282	3	0	0	0	0	0	0
282	4	0	0	0	0	0	0
282	5	0	0	0	0	0	0
282	6	0	0	0	0	0	0
282	7	0	0	0	0	0	0
282	8	0	0	0	0	0	0
282	9	0	0	0	0	0	0
283	0	0	0	0	0	0	0
283	1	0	0	0	0	0	0
283	2	0	0	0	0	0	0
283	3	0	0	0	0	0	0
283	4	0	0	0	0	0	0
283	5	0	0	0	0	0	0
283	6	0	0	0	0	0	0
283	7	0	0	0	0	0	0
283	8	0	0	0	0	0	0
283	9	0	0	0	0	0	0
284	0	0	0	0	0	0	0
284	1	0	0	0	0	0	0
284	2	0	0	0	0	0	0
284	3	0	0	0	0	0	0
284	4	0	0	0	0	0	0
284	5	0	0	0	0	0	0
284	6	0	0	0	0	0	0
284	7	0	0	0	0	0	0
284	8	0	0	0	0	0	0
284	9	0	0	0	0	0	0
285	0	0	0	0	0	0	0
285	1	0	0	0	0	0	0
285	2	0	0	0	0	0	0
285	3	0	0	0	0	0	0
285	4	0	0	0	0	0	0
285	5	0	0	0	0	0	0
285	6	0	0	0	0	0	0
285	7	0	0	0	0	0	0
285	8	0	0	0	0	0	0
285	9	0	0	0	0	0	0
286	0	0	0	0	0	0	0
286	1	0	0	0	0	0	0
286	2	0	0	0	0	0	0
286	3	0	0	0	0	0	0
286	4	0	0	0	0	0	0
286	5	0	0	0	0	0	0
286	6	0	0	0	0	0	0
286	7	0	0	0	0	0	0
286	8	0	0	0	0	0	0
286	9	0	0	0	0	0	0
287	0	0	0	0	0	0	0
287	1	0	0	0	0	0	0
287	2	0	0	0	0	0	0
287	3	0	0	0	0	0	0
287	4	0	0	0	0	0	0
287	5	0	0	0	0	0	0
287	6	0	0	0	0	0	0
287	7	0	0	0	0	0	0
287	8	0	0	0	0	0	0
287	9	0	0	0	0	0	0
288	0	0	0	0	0	0	0
288	1	0	0	0	0	0	0
288	2	0	0	0	0	0	0
288	3	0	0	0	0	0	0
288	4	0	0	0	0	0	0
288	5	0	0	0	0	0	0
288	6	0	0	0	0	0	0
288	7	0	0	0	0	0	0
288	8	0	0	0	0	0	0
288	9	0	0	0	0	0	0
289	0	0	0	0	0	0	0
289	1	0	0	0	0	0	0
289	2	0	0	0	0	0	0
289	3	0	0	0	0	0	0
289	4	0	0	0	0	0	0
289	5	0	0	0	0	0	0
289	6	0	0	0	0	0	0
289	7	0	0	0	0	0	0
289	8	0	0	0	0	0	0
289	9	0	0	0	0	0	0
290	0	0	0	0	0	0	0
290	1	0	0	0	0	0	0
290	2	0	0	0	0	0	0
290	3	0	0	0	0	0	0
290	4	0	0	0	0	0	0
290	5	0	0	0	0	0	0
290	6	0	0	0	0	0	0
290	7	0	0	0	0	0	0
290	8	0	0	0	0	0	0
290	9	0	0	0	0	0	0
291	0	0	0	0	0	0	0
291	1	0	0	0	0	0	0
291	2	0	0	0	0	0	0
291	3	0	0	0	0	0	0
291	4	0	0	0	0	0	0
291	5	0	0	0	0	0	0
291	6	0	0	0	0	0	0
291	7	0	0	0	0	0	0
291	8	0	0	0	0	0	0
291	9	0	0	0	0	0	0
292	0	0	0	0	0	0	0
292	1	0	0	0	0	0	0
292	2	0	0	0	0	0	0
292	3	0	0	0	0	0	0
292	4	0	0	0	0	0	0
292	5	0	0	0	0	0	0
292	6	0	0	0	0	0	0
292	7	0	0	0	0	0	0
292	8	0	0	0	0	0	0
292	9	0	0	0	0	0	0
293	0	0	0	0	0	0	0
293	1	0	0	0	0	0	0
293	2	0	0	0	0	0	0
293	3	0	0	0	0	0	0
293	4	0	0	0	0	0	0
293	5	0	0	0	0	0	0
293	6	0	0	0	0	0	0
293	7	0	0	0	0	0	0
293	8	0	0	0	0	0	0
293	9	0	0	0	0	0	0
294	0	0	0	0	0	0	0
294	1	0	0	0	0	0	0
294	2	0	0	0	0	0	0
294	3	0	0	0	0	0	0
294	4	0	0	0	0	0	0
294	5	0	0	0	0	0	0
294	6	0	0	0	0	0	0
294	7	0	0	0	0	0	0
294	8	0	0	0	0	0	0
294	9	0	0	0	0	0	0
295	0	0	0	0	0	0	0
295	1	0	0	0	0	0	0
295	2	0	0	0	0	0	0
295	3	0	0	0	0	0	0
295	4	0	0	0	0	0	0
295	5	0	0	0	0	0	0
295	6	0	0	0	0	0	0
295	7	0	0	0	0	0	0
295	8	0	0	0	0	0	0
295	9	0	0	0	0	0	0
296	0	0	0	0	0	0	0
296	1	0	0	0	0	0	0
296	2	0	0	0	0	0	0
296	3	0	0	0	0	0	0
296	4	0	0	0	0	0	0
296	5	0	0	0	0	0	0
296	6	0	0	0	0	0	0
296	7	0	0	0	0	0	0
296	8	0	0	0	0	0	0
296	9	0	0	0	0	0	0
297	0	0	0	0	0	0	0
297	1	0	0	0	0	0	0
297	2	0	0	0	0	0	0
297	3	0	0	0	0	0	0
297	4	0	0	0	0	0	0
297	5	0	0	0	0	0	0
297	6	0	0	0	0	0	0
297	7	0	0	0	0	0	0
297	8	0	0	0	0	0	0
297	9	0	0	0	0	0	0
298	0	0	0	0	0	0	0
298	1	0	0	0	0	0	0
298	2	0	0	0	0	0	0
298	3	0	0	0	0	0	0
298	4	0	0	0	0	0	0
298	5	0	0	0	0	0	0
298	6	0	0	0	0	0	0
298	7	0	0	0	0	0	0
298	8	0	0	0	0	0	0
298	9	0	0	0	0	0	0
299	0	0	0	0	0	0	0
299	1	0	0	0	0	0	0
299	2	0	0	0	0	0	0
299	3	0	0	0	0	0	0
299	4	0	0	0	0	0	0
299	5	0	0	0	0	0	0
299	6	0	0	0	0	0	0
299	7	0	0	0	0	0	0
299	8	0	0	0	0	0	0
299	9	0	0	0	0	0	0
300	0	0	0	0	0	0	0
300	1	0	0	0	0	0	0
300	2	0	0	0	0	0	0
300	3	0	0	0	0	0	0
300	4	0	0	0	0	0	0
300	5	0	0	0	0	0	0
300	6	0	0	0	0	0	0
300	7	0	0	0	0	0	0
300	8	0	0	0	0	0	0
300	9	0	0	0	0	0	0
301	0	0	0	0	0	0	0
301	1	0	0	0	0	0	0
301	2	0	0	0	0	0	0
301	3	0	0	0	0	0	0
301	4	0	0	0	0	0	0
301	5	0	0	0	0	0	0
301	6	0	0	0	0	0	0
301	7	0	0	0	0	0	0
301	8	0	0	0	0	0	0
301	9	0	0	0	0	0	0
302	0	0	0	0	0	0	0
302	1	0	0	0	0	0	0
302	2	0	0	0	0	0	0
302	3	0	0	0	0	0	0
302	4	0	0	0	0	0	0
302	5	0	0	0	0	0	0
302	6	0	0	0	0	0	0
302	7	0	0	0	0	0	0
302	8	0	0	0	0	0	0
302	9	0	0	0	0	0	0
303	0	0	0	0	0	0	0
303	1	0	0	0	0	0	0
303	2	0	0	0	0	0	0
303	3	0	0	0	0	0	0
303	4	0	0	0	0	0	0
303	5	0	0	0	0	0	0
303	6	0	0	0	0	0	0
303	7	0	0	0	0	0	0
303	8	0	0	0	0	0	0
303	9	0	0	0	0	0	0
304	0	0	0	0	0	0	0
304	1	0	0	0	0	0	0
304	2	0	0	0	0	0	0
304	3	0	0	0	0	0	0
304	4	0	0	0	0	0	0
304	5	0	0	0	0	0	0
304	6	0	0	0	0	0	0
304	7	0	0	0	0	0	0
304	8	0	0	0	0	0	0
304	9	0	0	0	0	0	0
305	0	0	0	0	0	0	0
305	1	0	0	0	0	0	0
305	2	0	0	0	0	0	0
305	3	0	0	0	0	0	0
305	4	0	0	0	0	0	0
305	5	0	0	0	0	0	0
305	6	0	0	0	0	0	0
305	7	0	0	0	0	0	0
305	8	0	0	0	0	0	0
305	9	0	0	0	0	0	0
306	0	0	0	0	0	0	0
306	1	0	0	0	0	0	0
306	2	0	0	0	0	0	0
306	3	0	0	0	0	0	0
306	4	0	0	0	0	0	0
306	5	0	0	0	0	0	0
306	6	0	0	0	0	0	0
306	7	0	0	0	0	0	0
306	8	0	0	0	0	0	0
306	9	0	0	0	0	0	0
307	0	0	0	0	0	0	0
307	1	0	0	0	0	0	0
307	2	0	0	0	0	0	0
307	3	0	0	0	0	0	0
307	4	0	0	0	0	0	0
307	5	0	0	0	0	0	0
307	6	0	0	0	0	0	0
307	7	0	0	0	0	0	0
307	8	0	0	0	0	0	0
307	9	0	0	0	0	0	0
308	0	0	0	0	0	0	0
308	1	0	0	0	0	0	0
308	2	0	0	0	0	0	0
308	3	0	0	0	0	0	0
308	4	0	0	0	0	0	0
308	5	0	0	0	0	0	0
308	6	0	0	0	0	0	0
308	7	0	0	0	0	0	0
308	8	0	0	0	0	0	0
308	9	0	0	0	0	0	0
309	0	0	0	0	0	0	0
309	1	0	0	0	0	0	0
309	2	0	0	0	0	0	0
309	3	0	0	0	0	0	0
309	4	0	0	0	0	0	0
309	5	0	0	0	0	0	0
309	6	0	0	0	0	0	0
309	7	0	0	0	0	0	0
309	8	0	0	0	0	0	0
309	9	0	0	0	0	0	0
310	0	0	0	0	0	0	0
310	1	0	0	0	0	0	0
310	2	0	0	0	0	0	0
310	3	0	0	0	0	0	0
310	4	0	0	0	0	0	0
310	5	0	0	0	0	0	0
310	6	0	0	0	0	0	0
310	7	0	0	0	0	0	0
310	8	0	0	0	0	0	0
310	9	0	0	0	0	0	0
311	0	0	0	0	0	0	0
311	1	0	0	0	0	0	0
311	2	0	0	0	0	0	0
311	3	0	0	0	0	0	0
311	4	0	0	0	0	0	0
311	5	0	0	0	0	0	0
311	6	0	0	0	0	0	0
311	7	0	0	0	0	0	0
311	8	0	0	0	0	0	0
311	9	0	0	0	0	0	0
312	0	0	0	0	0	0	0
312	1	0	0	0	0	0	0
312	2	0	0	0	0	0	0
312	3	0	0	0	0	0	0
312	4	0	0	0	0	0	0
312	5	0	0	0	0	0	0
312	6	0	0	0	0	0	0
312	7	0	0	0	0	0	0
312	8	0	0	0	0	0	0
312	9	0	0	0	0	0	0
313	0	0	0	0	0	0	0
313	1	0	0	0	0	0	0
313	2	0	0	0	0	0	0
313	3	0	0	0	0	0	0
313	4	0	0	0	0	0	0
313	5	0	0	0	0	0	0
313	6	0	0	0	0	0	0
313	7	0	0	0	0	0	0
313	8	0	0	0	0	0	0
313	9	0	0	0	0	0	0
314	0	0	0	0	0	0	0
314	1	0	0	0	0	0	0
314	2	0	0	0	0	0	0
314	3	0	0	0	0	0	0
314	4	0	0	0	0	0	0
314	5	0	0	0	0	0	0
314	6	0	0	0	0	0	0
314	7	0	0	0	0	0	0
314	8	0	0	0	0	0	0
314	9	0	0	0	0	0	0
315	0	0	0	0	0	0	0
315	1	0	0	0	0	0	0
315	2	0	0	0	0	0	0
315	3	0	0	0	0	0	0
315	4	0	0	0	0	0	0
315	5	0	0	0	0	0	0
315	6	0	0	0	0	0	0
315	7	0	0	0	0	0	0
315	8	0	0	0	0	0	0
315	9	0	0	0	0	0	0
316	0	0	0	0	0	0	0
316	1	0	0	0	0	0	0
316	2	0	0	0	0	0	0
316	3	0	0	0	0	0	0
316	4	0	0	0	0	0	0
316	5	0	0	0	0	0	0
316	6	0	0	0	0	0	0
316	7	0	0	0	0	0	0
316	8	0	0	0	0	0	0
316	9	0	0	0	0	0	0
317	0	0	0	0	0	0	0
317	1	0	0	0	0	0	0
317	2	0	0	0	0	0	0
317	3	0	0	0	0	0	0
317	4	0	0	0	0	0	0
317	5	0	0	0	0	0	0
317	6	0	0	0	0	0	0
317	7	0	0	0	0	0	0
317	8	0	0	0	0	0	0
317	9	0	0	0	0	0	0
318	0	0	0	0	0	0	0
318	1	0	0	0	0	0	0
318	2	0	0	0	0	0	0
318	3	0	0	0	0	0	0
318	4	0	0	0	0	0	0
318	5	0	0	0	0	0	0
318	6	0	0	0	0	0	0
318	7	0	0	0	0	0	0
318	8	0	0	0	0	0	0
318	9	0	0	0	0	0	0
319	0	0	0	0	0	0	0
319	1	0	0	0	0	0	0
319	2	0	0	0	0	0	0
319	3	0	0	0	0	0	0
319	4	0	0	0	0	0	0
319	5	0	0	0	0	0	0
319	6	0	0	0	0	0	0
319	7	0	0	0	0	0	0
319	8	0	0	0	0	0	0
319	9	0	0	0	0	0	0
320	0	0	0	0	0	0	0
320	1	0	0	0	0	0	0
320	2	0	0	0	0	0	0
320	3	0	0	0	0	0	0
320	4	0	0	0	0	0	0
320	5	0	0	0	0	0	0
320	6	0	0	0	0	0	0
320	7	0	0	0	0	0	0
320	8	0	0	0	0	0	0
320	9	0	0	0	0	0	0
321	0	0	0	0	0	0	0
321	1	0	0	0	0	0	0
321	2	0	0	0	0	0	0
321	3	0	0	0	0	0	0
321	4	0	0	0	0	0	0
321	5	0	0	0	0	0	0
321	6	0	0	0	0	0	0
321	7	0	0	0	0	0	0
321	8	0	0	0	0	0	0
321	9	0	0	0	0	0	0
322	0	0	0	0	0	0	0
322	1	0	0	0	0	0	0
322	2	0	0	0	0	0	0
322	3	0	0	0	0	0	0
322	4	0	0	0	0	0	0
322	5	0	0	0	0	0	0
322	6	0	0	0	0	0	0
322	7	0	0	0	0	0	0
322	8	0	0	0	0	0	0
322	9	0	0	0	0	0	0
323	0	0	0	0	0	0	0
323	1	0	0	0	0	0	0
323	2	0	0	0	0	0	0
323	3	0	0	0	0	0	0
323	4	0	0	0	0	0	0
323	5	0	0	0	0	0	0
323	6	0	0	0	0	0	0
323	7	0	0	0	0	0	0
323	8	0	0	0	0	0	0
323	9	0	0	0	0	0	0
324	0	0	0	0	0	0	0
324	1	0	0	0	0	0	0
324	2	0	0	0	0	0	0
324	3	0	0	0	0	0	0
324	4	0	0	0	0	0	0
324	5	0	0	0	0	0	0
324	6	0	0	0	0	0	0
324	7	0	0	0	0	0	0
324	8	0	0	0	0	0	0
324	9	0	0	0	0	0	0
325	0	0	0	0	0	0	0
325	1	0	0	0	0	0	0
325	2	0	0	0	0	0	0
325	3	0	0	0	0	0	0
325	4	0	0	0	0	0	0
325	5	0	0	0	0	0	0
325	6	0	0	0	0	0	0
325	7	0	0	0	0	0	0
325	8	0	0	0	0	0	0
325	9	0	0	0	0	0	0
326	0	0	0	0	0	0	0
326	1	0	0	0	0	0	0
326	2	0	0	0	0	0	0
326	3	0	0	0	0	0	0
326	4	0	0	0	0	0	0
326	5	0	0	0	0	0	0
326	6	0	0	0	0	0	0
326	7	0	0	0	0	0	0
326	8	0	0	0	0	0	0
326	9	0	0	0	0	0	0
327	0	0	0	0	0	0	0
327	1	0	0	0	0	0	0
327	2	0	0	0	0	0	0
327	3	0	0	0	0	0	0
327	4	0	0	0	0	0	0
327	5	0	0	0	0	0	0
327	6	0	0	0	0	0	0
327	7	0	0	0	0	0	0
327	8	0	0	0	0	0	0
327	9	0	0	0	0	0	0
328	0	0	0	0	0	0	0
328	1	0	0	0	0	0	0
328	2	0	0	0	0	0	0
328	3	0	0	0	0	0	0
328	4	0	0	0	0	0	0
328	5	0	0	0	0	0	0
328	6	0	0	0	0	0	0
328	7	0	0	0	0	0	0
328	8	0	0	0	0	0	0
328	9	0	0	0	0	0	0
329	0	0	0	0	0	0	0
329	1	0	0	0	0	0	0
329	2	0	0	0	0	0	0
329	3	0	0	0	0	0	0
329	4	0	0	0	0	0	0
329	5	0	0	0	0	0	0
329	6	0	0	0	0	0	0
329	7	0	0	0	0	0	0
329	8	0	0	0	0	0	0
329	9	0	0	0	0	0	0
330	0	0	0	0	0	0	0
330	1	0	0	0	0	0	0
330	2	0	0	0	0	0	0
330	3	0	0	0	0	0	0
330	4	0	0	0	0	0	0
330	5	0	0	0	0	0	0
330	6	0	0	0	0	0	0
330	7	0	0	0	0	0	0
330	8	0	0	0	0	0	0
330	9	0	0	0	0	0	0
331	0	0	0	0	0	0	0
331	1	0	0	0	0	0	0
331	2	0	0	0	0	0	0
331	3	0	0	0	0	0	0
331	4	0	0	0	0	0	0
331	5	0	0	0	0	0	0
331	6	0	0	0	0	0	0
331	7	0	0	0	0	0	0
331	8	0	0	0	0	0	0
331	9	0	0	0	0	0	0
332	0	0	0	0	0	0	0
332	1	0	0	0	0	0	0
332	2	0	0	0	0	0	0
332	3	0	0	0	0	0	0
332	4	0	0	0	0	0	0
332	5	0	0	0	0	0	0
332	6	0	0	0	0	0	0
332	7	0	0	0	0	0	0
332	8	0	0	0	0	0	0
332	9	0	0	0	0	0	0
333	0	0	0	0	0	0	0
333	1	0	0	0	0	0	0
333	2	0	0	0	0	0	0
333	3	0	0	0	0	0	0
333	4	0	0	0	0	0	0
333	5	0	0	0	0	0	0
333	6	0	0	0	0	0	0
333	7	0	0	0	0	0	0
333	8	0	0	0	0	0	0
333	9	0	0	0	0	0	0
334	0	0	0	0	0	0	0
334	1	0	0	0	0	0	0
334	2	0	0	0	0	0	0
334	3	0	0	0	0	0	0
334	4	0	0	0	0	0	0
334	5	0	0	0	0	0	0
334	6	0	0	0	0	0	0
334	7	0	0	0	0	0	0
334	8	0	0	0	0	0	0
334	9	0	0	0	0	0	0
335	0	0	0	0	0	0	0
335	1	0	0	0	0	0	0
335	2	0	0	0	0	0	0
335	3	0	0	0	0	0	0
335	4	0	0	0	0	0	0
335	5	0	0	0	0	0	0
335	6	0	0	0	0	0	0
335	7	0	0	0	0	0	0
335	8	0	0	0	0	0	0
335	9	0	0	0	0	0	0
336	0	0	0	0	0	0	0
336	1	0	0	0	0	0	0
336	2	0	0	0	0	0	0
336	3	0	0	0	0	0	0
336	4	0	0	0	0	0	0
336	5	0	0	0	0	0	0
336	6	0	0	0	0	0	0
336	7	0	0	0	0	0	0
336	8	0	0	0	0	0	0
336	9	0	0	0	0	0	0
337	0	0	0	0	0	0	0
337	1	0	0	0	0	0	0
337	2	0	0	0	0	0	0
337	3	0	0	0	0	0	0
337	4	0	0	0	0	0	0
337	5	0	0	0	0	0	0
337	6	0	0	0	0	0	0
337	7	0	0	0	0	0	0
337	8	0	0	0	0	0	0
337	9	0	0	0	0	0	0
338	0	0	0	0	0	0	0
338	1	0	0	0	0	0	0
338	2	0	0	0	0	0	0
338	3	0	0	0	0	0	0
338	4	0	0	0	0	0	0
338	5	0	0	0	0	0	0
338	6	0	0	0	0	0	0
338	7	0	0	0	0	0	0
338	8	0	0	0	0	0	0
338	9	0	0	0	0	0	0
339	0	0	0	0	0	0	0
339	1	0	0	0	0	0	0
339	2	0	0	0	0	0	0
339	3	0	0	0	0	0	0
339	4	0	0	0	0	0	0
339	5	0	0	0	0	0	0
339	6	0	0	0	0	0	0
339	7	0	0	0	0	0	0
339	8	0	0	0	0	0	0
339	9	0	0	0	0	0	0
340	0	0	0	0	0	0	0
340	1	2.94907	-0.513267	-10.1053	0	0	0
340	2	3.55881	-0.73785	-12.3638	0	0	0
340	3	5.75925	-1.57858	-15.2245	0	0	0
340	4	5.46405	-1.33967	-17.9234	0	0	0
340	5	6.20279	-1.40591	-19.3121	0	0	0
340	6	7.08441	-2.35988	-20.3617	0	0	0
340	7	6.8192	-2.09457	-20.8812	0	0	0
340	8	7.87528	-2.4301	-22.1824	0	0	0
340	9	7.66982	-2.20907	-22.8793	0	0	0
341	0	8.24003	-2.36342	-23.8315	0	0	0
341	1	9.05403	-2.91947	-25.1375	0	0	0
341	2	9.15239	-2.47545	-27.2192	0	0	0
341	3	10.2221	-2.52088	-28.3467	0	0	0
341	4	10.4803	-2.36668	-30.1704	0	0	0
341	5	11.3005	-1.65728	-32.0747	0	0	0
341	6	12.4932	-1.65632	-35.5487	0	0	0
341	7	13.2438	-0.191796	-37.1833	0	0	0
341	8	13.8614	0.649669	-39.7834	0	0	0
341	9	11.8013	1.5731	-41.6147	0	0	0
342	0	5.14059	2.6574	-46.2575	0	0	0
342	1	-1.589	2.0736	-52.1413	0	0	0
342	2	-7.02478	2.58457	-58.6076	0	0	0
342	3	-12.6511	2.60176	-65.8673	0	0	0
342	4	-16.4769	2.02879	-69.117	0	0	0
342	5	-19.3154	2.03476	-74.0945	0	0	0
342	6	-21.7402	1.5118	-78.0329	0	0	0
342	7	-23.5267	1.29858	-84.0512	0	0	0
342	8	-26.2978	0.950398	-89.6409	0	0	0
342	9	-28.2176	0.405529	-93.9216	0	0	0
343	0	-30.1942	-0.0725383	-98.7256	0	0	0
343	1	-31.6417	-1.2379	-102.663	0	0	0
343	2	-32.7452	-1.73544	-106.331	0	0	0
343	3	-33.0993	-2.13934	-110.863	0	0	0
343	4	-32.7307	-2.85284	-113.912	0	0	0
343	5	-32.1419	-2.92322	-116.868	0	0	0
343	6	-30.4138	-3.18766	-118.251	0	0	0
343	7	-28.2927	-3.36371	-120.505	0	0	0
343	8	-25.4899	-3.40257	-123.009	0	0	0
343	9	-22.8469	-3.48789	-124.911	0	0	0
344	0	-19.6905	-3.50259	-126.803	0	0	0
344	1	-16.3432	-3.34332	-127.651	0	0	0
344	2	-13.3425	-3.16054	-129.982	0	0	0
344	3	-9.68719	-3.44239	-132.919	0	0	0
344	4	-6.68752	-3.45976	-135.336	0	0	0
344	5	-4.12599	-3.56886	-138.105	0	0	0
344	6	-1.58806	-3.76412	-140.093	0	0	0
344	7	0.866837	-3.78495	-143.298	0	0	0
344	8	2.87496	-3.93984	-147.463	0	0	0
344	9	4.62048	-4.40729	-152.244	0	0	0
345	0	4.65547	-5.63692	-161.046	0	0	0
345	1	2.9297	-9.73531	-167.098	0	0	0
345	2	3.50859	-12.1845	-174.775	0	0	0
345	3	5.07862	-14.8487	-179.312	0	0	0
345	4	4.96022	-19.6336	-187.455	0	0	0
345	5	4.84165	-21.3764	-195.483	0	0	0
345	6	4.6958	-25.3152	-203.786	0	0	0
345	7	4.51919	-27.3212	-209.64	0	0	0
345	8	4.53701	-28.2416	-215.133	0	0	0
345	9	4.93693	-31.0298	-224.297	0	0	0
346	0	4.6337	-29.7715	-230.212	0	0	0
346	1	5.3464	-31.7573	-238.927	0	0	0
346	2	5.37516	-33.5454	-245.655	0	0	0
346	3	4.81107	-33.3803	-252.622	0	0	0
346	4	6.48774	-35.651	-258.465	0	0	0
346	5	7.29244	-35.1479	-263.945	0	0	0
346	6	8.19113	-35.7977	-271.343	0	0	0
346	7	10.1873	-36.333	-275.782	0	0	0
346	8	11.2233	-36.6038	-281.083	0	0	0
346	9	13.2849	-37.6935	-284.388	0	0	0
347	0	14.8855	-36.4743	-288.81	0	0	0
347	1	17.0331	-37.7178	-291.327	0	0	0
347	2	18.9047	-36.3894	-297.664	0	0	0
347	3	20.3196	-34.5071	-302.334	0	0	0
347	4	22.8544	-34.2192	-304.579	0	0	0
347	5	24.3729	-32.8926	-308.91	0	0	0
347	6	26.713	-32.03	-314.632	0	0	0
347	7	28.4795	-30.6991	-318.529	0	0	0
347	8	30.0844	-29.6787	-321.895	0	0	0
347	9	31.8757	-28.2614	-326.229	0	0	0
348	0	32.9164	-26.4235	-329.51	0	0	0
348	1	34.8609	-25.3834	-333.055	0	0	0
348	2	36.1464	-23.81	-336.866	0	0	0
348	3	37.6722	-22.5926	-343.717	0	0	0
348	4	39.2802	-20.2657	-346.912	0	0	0
348	5	40.0848	-18.7835	-350.718	0	0	0
348	6	41.3051	-17.1031	-356.529	0	0	0
348	7	42.8599	-15.0684	-362.334	0	0	0
348	8	43.9456	-13.7433	-366.836	0	0	0
348	9	45.1566	-11.3289	-372.381	0	0	0
349	0	46.0735	-10.2262	-376.627	0	0	0
349	1	46.7618	-7.90193	-379.912	0	0	0
349	2	47.8214	-6.73215	-385.032	0	0	0
349	3	47.8935	-5.76526	-390.247	0	0	0
349	4	49.6532	-3.34991	-396.744	0	0	0
349	5	50.1587	-2.66786	-400.212	0	0	0
349	6	50.855	-1.67702	-406.123	0	0	0
349	7	52.7158	-0.949634	-410.455	0	0	0
349	8	52.7489	-0.758935	-415.417	0	0	0
349	9	53.9509	0.12376	-420.543	0	0	0
350	0	54.769	0.0294279	-426.368	0	0	0
350	1	55.2224	1.28803	-429.927	0	0	0
350	2	56.0733	1.48173	-433.663	0	0	0
350	3	56.0651	1.36134	-438.98	0	0	0
350	4	56.3404	2.64804	-449.598	0	0	0
350	5	57.8368	4.10029	-457.15	0	0	0
350	6	59.6911	5.44796	-463.575	0	0	0
350	7	60.7464	5.17755	-466.532	0	0	0
350	8	62.2336	7.4523	-471.903	0	0	0
350	9	63.65	9.17269	-479.373	0	0	0
351	0	65.8546	9.74582	-484.492	0	0	0
351	1	69.3162	10.9878	-489.952	0	0	0
351	2	72.127	10.8743	-494.81	0	0	0
351	3	74.0143	10.9349	-500.378	0	0	0
351	4	76.5986	11.1113	-503.147	0	0	0
351	5	78.8354	10.2198	-507.85	0	0	0
351	6	81.7749	10.5743	-513.755	0	0	0
351	7	82.8148	9.50447	-518.026	0	0	0
351	8	84.1846	9.3695	-520.375	0	0	0
351	9	85.5051	9.11965	-524.286	0	0	0
352	0	86.6373	8.47007	-528.993	0	0	0
352	1	86.9318	8.55005	-533.873	0	0	0
352	2	87.0883	7.96372	-538.67	0	0	0
352	3	88.2551	8.06881	-543.11	0	0	0
352	4	87.0126	7.5458	-546.086	0	0	0
352	5	87.1079	7.20129	-550.627	0	0	0
352	6	89.0935	7.68508	-555.142	0	0	0
352	7	88.2803	7.18448	-560.555	0	0	0
352	8	90.3014	7.5808	-564.377	0	0	0
352	9	91.3335	7.99733	-568.371	0	0	0
353	0	92.1106	8.07759	-573.247	0	0	0
353	1	93.2646	8.317	-576.29	0	0	0
353	2	94.8191	8.62447	-581.501	0	0	0
353	3	97.7332	8.95508	-586.453	0	0	0
353	4	97.0986	10.0325	-590.189	0	0	0
353	5	99.9567	10.1212	-593.658	0	0	0
353	6	100.252	11.5554	-598.172	0	0	0
353	7	101.056	12.2829	-601.903	0	0	0
353	8	102.133	12.564	-606.168	0	0	0
353	9	102.328	13.9779	-611.374	0	0	0
354	0	102.966	14.1265	-614.859	0	0	0
354	1	102.827	15.3141	-618.94	0	0	0
354	2	103.078	16.2603	-622.763	0	0	0
354	3	102.728	16.6269	-626.776	0	0	0
354	4	102.683	17.6857	-630.769	0	0	0
354	5	102.962	18.1887	-634.952	0	0	0
354	6	103.363	18.2932	-639.212	0	0	0
354	7	103.149	18.8162	-642.261	0	0	0
354	8	103.708	19.5641	-645.564	0	0	0
354	9	103.921	19.69	-650.179	0	0	0
355	0	104.205	19.9946	-654.798	0	0	0
355	1	104.832	19.5907	-657.582	0	0	0
355	2	105.035	20.0714	-660.282	0	0	0
355	3	105.558	19.7773	-663.768	0	0	0
355	4	105.483	20.3471	-667.77	0	0	0
355	5	106.157	19.8306	-671.346	0	0	0
355	6	106.204	19.2924	-674.052	0	0	0
355	7	106.61	19.6212	-676.575	0	0	0
355	8	107.366	18.8579	-679.54	0	0	0
355	9	107.245	18.7837	-683.38	0	0	0
356	0	107.855	18.6242	-686.863	0	0	0
356	1	108.298	17.9952	-691.482	0	0	0
356	2	108.575	17.5015	-694.627	0	0	0
356	3	109.059	17.0974	-697.504	0	0	0
356	4	109.253	17.0007	-701.164	0	0	0
356	5	109.739	16.3974	-703.346	0	0	0
356	6	110.39	16.193	-708.917	0	0	0
356	7	110.696	15.6774	-711.276	0	0	0
356	8	110.875	14.9832	-715.028	0	0	0
356	9	110.782	15.3977	-717.117	0	0	0
357	0	111.092	14.771	-720.779	0	0	0
357	1	110.708	14.9619	-724.093	0	0	0
357	2	110.967	14.3119	-728.28	0	0	0
357	3	110.727	14.616	-732.024	0	0	0
357	4	110.393	14.7637	-734.552	0	0	0
357	5	110.128	14.4882	-737.258	0	0	0
357	6	110.015	14.5472	-741.44	0	0	0
357	7	109.722	14.4524	-744.667	0	0	0
357	8	109.585	14.4459	-748.415	0	0	0
357	9	109.12	14.4389	-751.205	0	0	0
358	0	109.116	14.699	-754.165	0	0	0
358	1	108.677	14.5577	-757.218	0	0	0
358	2	108.159	14.9954	-759.746	0	0	0
358	3	108.155	14.6131	-764.541	0	0	0
358	4	107.585	14.7169	-766.808	0	0	0
358	5	106.72	14.7089	-769.864	0	0	0
358	6	106.344	15.0557	-772.129	0	0	0
358	7	105.567	15.2484	-775.008	0	0	0
358	8	105.367	14.9554	-777.886	0	0	0
358	9	104.655	15.1473	-780.681	0	0	0
359	0	104.283	15.32	-783.117	0	0	0
359	1	103.535	15.4444	-784.517	0	0	0
359	2	103.09	15.8835	-786.779	0	0	0
359	3	102.446	15.8766	-789.835	0	0	0
359	4	101.893	16.228	-791.142	0	0	0
359	5	101.32	16.1761	-793.673	0	0	0
359	6	100.349	16.7686	-795.33	0	0	0
359	7	99.9275	16.7841	-797.426	0	0	0
359	8	99.4418	16.8461	-798.909	0	0	0
359	9	98.9063	17.4871	-800.56	0	0	0
360	0	98.5555	17.4149	-803.266	0	0	0
360	1	97.7594	17.4547	-804.406	0	0	0
360	2	97.1428	17.6028	-805.281	0	0	0
360	3	96.7647	17.998	-807.023	0	0	0
360	4	95.9255	18.0396	-807.902	0	0	0
360	5	95.5746	18.2328	-810.254	0	0	0
360	6	95.0185	18.6077	-810.781	0	0	0
360	7	94.1162	18.5795	-811.658	0	0	0
360	8	93.4598	18.8633	-810.791	0	0	0
360	9	93.017	19.1695	-811.926	0	0	0
361	0	92.3997	19.2109	-813.238	0	0	0
361	1	91.8047	19.6969	-813.934	0	0	0
361	2	90.9459	20.0241	-814.377	0	0	0
361	3	90.6387	19.9556	-814.206	0	0	0
361	4	90.0232	20.4834	-814.556	0	0	0
361	5	89.537	20.7034	-814.038	0	0	0
361	6	88.9576	20.8789	-815.785	0	0	0
361	7	88.5455	21.0761	-816.31	0	0	0
361	8	88.2588	21.2952	-815.79	0	0	0
361	9	87.5548	21.6472	-815.62	0	0	0
362	0	87.1135	21.9777	-815.272	0	0	0
362	1	86.8746	22.0206	-815.537	0	0	0
362	2	86.1907	22.3506	-815.107	0	0	0
362	3	85.8423	22.3953	-813.717	0	0	0
362	4	85.2526	22.7694	-812.936	0	0	0
362	5	84.4359	23.2993	-811.981	0	0	0
362	6	83.9563	23.4742	-811.115	0	0	0
362	7	83.4688	23.8065	-810.769	0	0	0
362	8	82.9415	24.0482	-811.036	0	0	0
362	9	82.348	24.6472	-808.773	0	0	0
363	0	81.7811	24.6905	-807.731	0	0	0
363	1	81.2115	25.0212	-806.515	0	0	0
363	2	80.4155	25.3742	-806.347	0	0	0
363	3	80.1289	25.6649	-805.911	0	0	0
363	4	79.7197	25.7976	-803.564	0	0	0
363	5	78.9293	26.2409	-801.998	0	0	0
363	6	78.3835	26.5509	-800.085	0	0	0
363	7	77.7241	26.7049	-798.091	0	0	0
363	8	77.2453	27.1277	-796.957	0	0	0
363	9	76.8948	27.3291	-795.653	0	0	0
364	0	76.1499	27.6625	-793.566	0	0	0
364	1	75.4994	27.9698	-791.566	0	0	0
364	2	74.9522	28.4144	-789.217	0	0	0
364	3	74.2478	28.458	-788.268	0	0	0
364	4	73.8557	28.7261	-786.876	0	0	0
364	5	73.3798	28.9274	-784.003	0	0	0
364	6	72.9014	28.9725	-781.571	0	0	0
364	7	72.1814	29.1281	-779.225	0	0	0
364	8	71.6351	29.283	-777.576	0	0	0
364	9	71.3535	29.3975	-775.923	0	0	0
365	0	70.8112	29.1096	-774.016	0	0	0
365	1	70.3528	29.3344	-771.318	0	0	0
365	2	69.7462	29.3121	-768.538	0	0	0
365	3	69.2001	29.3798	-766.453	0	0	0
365	4	68.7213	29.6484	-764.624	0	0	0
365	5	68.048	29.5593	-762.979	0	0	0
365	6	67.5481	29.5164	-760.896	0	0	0
365	7	66.9222	29.2297	-757.07	0	0	0
365	8	66.3811	29.6082	-753.936	0	0	0
365	9	65.64	29.4076	-753.162	0	0	0
366	0	65.0702	29.5868	-750.554	0	0	0
366	1	64.5948	29.4781	-748.905	0	0	0
366	2	64.0517	29.5233	-746.211	0	0	0
366	3	63.4443	29.4143	-743.69	0	0	0
366	4	62.4872	29.3707	-741.26	0	0	0
366	5	62.0096	29.505	-738.825	0	0	0
366	6	61.5237	29.4186	-738.136	0	0	0
366	7	60.9669	28.9548	-735.271	0	0	0
366	8	60.3602	28.9565	-732.14	0	0	0
366	9	59.6634	29.0678	-730.577	0	0	0
367	0	59.0802	28.8918	-727.711	0	0	0
367	1	58.3353	28.8486	-725.977	0	0	0
367	2	57.5532	28.6059	-723.547	0	0	0
367	3	57.3442	28.4535	-720.762	0	0	0
367	4	56.6081	28.3647	-718.682	0	0	0
367	5	55.6684	28.1427	-715.817	0	0	0
367	6	54.8433	27.899	-713.737	0	0	0
367	7	54.4555	27.9461	-711.735	0	0	0
367	8	53.7131	27.458	-710.008	0	0	0
367	9	53.1334	27.3051	-706.877	0	0	0
368	0	52.6817	27.1316	-703.399	0	0	0
368	1	51.9012	26.7538	-700.884	0	0	0
368	2	51.4665	26.7775	-699.93	0	0	0
368	3	50.9237	26.382	-698.111	0	0	0
368	4	50.5835	26.1632	-695.24	0	0	0
368	5	49.6682	26.119	-692.722	0	0	0
368	6	49.283	25.5879	-690.118	0	0	0
368	7	48.5664	25.658	-687.423	0	0	0
368	8	48.0721	25.3256	-685.516	0	0	0
368	9	47.4006	25.1276	-683.694	0	0	0
369	0	46.8347	25.0185	-681.174	0	0	0
369	1	46.0814	24.5522	-677.614	0	0	0
369	2	45.2281	24.7292	-675.967	0	0	0
369	3	44.665	24.3111	-673.623	0	0	0
369	4	44.2989	24.3342	-671.971	0	0	0
369	5	43.6285	24.026	-669.802	0	0	0
369	6	43.1115	23.8727	-666.586	0	0	0
369	7	42.1538	23.5631	-664.418	0	0	0
369	8	41.8953	23.6762	-661.893	0	0	0
369	9	41.31	23.5001	-660.769	0	0	0
370	0	40.878	23.081	-659.47	0	0	0
370	1	40.2252	22.9499	-656.691	0	0	0
370	2	39.4658	22.906	-653.909	0	0	0
370	3	38.9245	22.662	-652.784	0	0	0
370	4	38.5425	22.4886	-648.868	0	0	0
370	5	38.0417	22.5776	-647.826	0	0	0
370	6	37.3676	22.2465	-646.355	0	0	0
370	7	36.6987	21.9567	-643.925	0	0	0
370	8	36.0051	21.9787	-641.666	0	0	0
370	9	35.4151	21.9118	-640.977	0	0	0
371	0	35.0713	21.7376	-639.063	0	0	0
371	1	34.3305	21.5369	-637.853	0	0	0
371	2	33.9422	21.3828	-635.768	0	0	0
371	3	33.5123	21.0273	-634.208	0	0	0
371	4	32.9288	21.1389	-631.86	0	0	0
371	5	32.2705	20.9369	-631.61	0	0	0
371	6	32.1202	20.7408	-631.35	0	0	0
371	7	31.7581	20.41	-628.917	0	0	0
371	8	31.0372	20.4968	-628.228	0	0	0
371	9	30.6505	20.1196	-625.973	0	0	0
372	0	30.613	20.1416	-625.36	0	0	0
372	1	29.8265	19.9853	-623.107	0	0	0
372	2	29.5706	19.5881	-622.852	0	0	0
372	3	29.0049	19.4306	-621.729	0	0	0
372	4	28.5529	19.4973	-619.553	0	0	0
372	5	28.2513	19.4507	-618.34	0	0	0
372	6	27.8625	19.3182	-617.996	0	0	0
372	7	27.4894	19.4746	-616.866	0	0	0
372	8	27.4782	19.0088	-615.652	0	0	0
372	9	26.9373	18.8075	-614.441	0	0	0
373	0	26.5892	18.7185	-612.966	0	0	0
373	1	26.1785	18.6958	-611.577	0	0	0
373	2	25.8721	18.8953	-611.405	0	0	0
373	3	25.8766	18.6102	-610.973	0	0	0
373	4	25.3547	18.5648	-609.237	0	0	0
373	5	24.9462	18.4301	-607.588	0	0	0
373	6	24.5728	18.3185	-607.422	0	0	0
373	7	24.427	18.5208	-605.329	0	0	0
373	8	24.1428	18.4297	-604.551	0	0	0
373	9	23.8876	18.054	-603.948	0	0	0
374	0	23.495	18.1205	-602.124	0	0	0
374	1	23.1759	18.3633	-600.207	0	0	0
374	2	22.9563	18.3387	-599.69	0	0	0
374	3	22.631	18.3391	-599.346	0	0	0
374	4	22.4144	18.2507	-598.478	0	0	0
374	5	22.2679	18.1844	-596.824	0	0	0
374	6	21.9384	18.4282	-596.565	0	0	0
374	7	21.6384	18.2065	-595.352	0	0	0
374	8	21.1764	18.2258	-595.011	0	0	0
374	9	20.9165	18.3162	-593.531	0	0	0
375	0	20.789	18.2499	-593.185	0	0	0
375	1	20.7026	18.4049	-593.36	0	0	0
375	2	20.3629	18.2032	-591.624	0	0	0
375	3	20.0398	18.2028	-590.321	0	0	0
375	4	19.949	18.5593	-589.535	0	0	0
375	5	19.4703	18.4454	-589.283	0	0	0
375	6	19.4277	18.2463	-588.85	0	0	0
375	7	19.172	18.355	-588.851	0	0	0
375	8	18.6081	18.2868	-586.419	0	0	0
375	9	18.4553	18.419	-585.636	0	0	0
376	0	18.1508	18.5307	-585.377	0	0	0
376	1	17.8648	18.5286	-585.557	0	0	0
376	2	17.6525	18.1068	-584.344	0	0	0
376	3	17.3064	18.3046	-584.171	0	0	0
376	4	17.1101	18.4136	-583.302	0	0	0
376	5	16.6738	18.2331	-584.092	0	0	0
376	6	16.7211	18.2352	-583.745	0	0	0
376	7	16.3931	18.1452	-583.839	0	0	0
376	8	16.2522	17.8328	-582.623	0	0	0
376	9	15.7869	17.9639	-582.28	0	0	0
377	0	15.6194	17.9398	-582.369	0	0	0
377	1	15.0712	17.6712	-582.203	0	0	0
377	2	15.1614	17.6942	-581.594	0	0	0
377	3	14.8799	17.5824	-581.772	0	0	0
377	4	14.5382	17.5793	-580.555	0	0	0
377	5	14.3019	17.2443	-580.214	0	0	0
377	6	13.8411	17.4394	-580.569	0	0	0
377	7	13.6888	17.35	-581.355	0	0	0
377	8	13.4118	17.1936	-581.359	0	0	0
377	9	13.3701	17.0143	-580.926	0	0	0
378	0	12.7576	17.0779	-580.67	0	0	0
378	1	12.4793	16.8088	-580.416	0	0	0
378	2	12.1023	16.9634	-581.202	0	0	0
378	3	12.3243	16.8299	-582.162	0	0	0
378	4	11.9406	16.5837	-581.642	0	0	0
378	5	11.6185	16.4262	-580.517	0	0	0
378	6	11.4652	16.6456	-581.822	0	0	0
378	7	10.8519	16.4197	-581.397	0	0	0
378	8	10.7657	16.2852	-581.836	0	0	0
378	9	10.7267	16.4626	-581.835	0	0	0
379	0	10.3791	16.1266	-582.801	0	0	0
379	1	9.97235	15.9909	-581.149	0	0	0
379	2	9.75563	15.8979	-582.112	0	0	0
379	3	9.27091	15.9831	-582.555	0	0	0
379	4	8.94466	15.9827	-582.904	0	0	0
379	5	8.59564	16.0028	-582.474	0	0	0
379	6	8.57944	15.8003	-582.564	0	0	0
379	7	7.90283	15.8638	-583.091	0	0	0
379	8	7.64381	15.6399	-583.008	0	0	0
379	9	7.73216	15.5279	-584.754	0	0	0
380	0	7.55838	15.5496	-584.842	0	0	0
380	1	7.23569	15.1693	-585.023	0	0	0
380	2	7.15415	15.2571	-584.413	0	0	0
380	3	6.76087	15.1666	-584.68	0	0	0
380	4	6.52263	14.9866	-585.032	0	0	0
380	5	6.3253	15.0722	-585.909	0	0	0
380	6	6.2216	14.7613	-585.65	0	0	0
380	7	5.78877	14.6705	-585.219	0	0	0
380	8	5.62191	14.6449	-584.959	0	0	0
380	9	4.96441	14.5514	-585.838	0	0	0
381	0	4.85291	14.3949	-587.147	0	0	0
381	1	4.37567	14.2579	-587.675	0	0	0
381	2	4.27219	14.2793	-587.501	0	0	0
381	3	3.92001	14.0766	-588.9	0	0	0
381	4	3.37817	13.9622	-588.819	0	0	0
381	5	3.11537	14.0028	-588.91	0	0	0
381	6	2.89066	14.0679	-591.438	0	0	0
381	7	2.65746	13.7757	-592.053	0	0	0
381	8	2.13295	13.6177	-592.581	0	0	0
381	9	1.58721	13.6127	-592.934	0	0	0
382	0	1.55173	13.501	-593.457	0	0	0
382	1	0.84629	13.4522	-593.814	0	0	0
382	2	0.561056	13.2035	-596.519	0	0	0
382	3	0.321748	13.2227	-597.828	0	0	0
382	4	-0.48136	13.0394	-597.139	0	0	0
382	5	-1.09827	13.3456	-598.36	0	0	0
382	6	-1.35809	13.0084	-599.847	0	0	0
382	7	-1.68996	13.1385	-601.242	0	0	0
382	8	-2.36565	12.8002	-602.47	0	0	0
382	9	-2.62531	12.6628	-603.608	0	0	0
383	0	-3.28288	12.6347	-604.834	0	0	0
383	1	-3.50233	12.7869	-606.139	0	0	0
383	2	-3.80774	12.7165	-607.45	0	0	0
383	3	-4.20487	12.5566	-609.983	0	0	0
383	4	-4.57595	12.5742	-611.116	0	0	0
383	5	-5.23211	12.3465	-612.083	0	0	0
383	6	-5.73798	12.4519	-614.351	0	0	0
383	7	-6.283	12.5347	-615.833	0	0	0
383	8	-6.68095	12.375	-617.496	0	0	0
383	9	-7.18713	12.2587	-619.245	0	0	0
384	0	-7.84051	11.8963	-621.518	0	0	0
384	1	-8.29694	12.3119	-621.952	0	0	0
384	2	-8.99945	12.1945	-623.614	0	0	0
384	3	-9.6147	12.0098	-625.713	0	0	0
384	4	-10.0576	12.1378	-628.503	0	0	0
384	5	-10.7592	12.2858	-630.251	0	0	0
384	6	-11.2586	12.06	-631.476	0	0	0
384	7	-11.9123	12.2302	-632.872	0	0	0
384	8	-12.5102	12.2003	-634.708	0	0	0
384	9	-13.1519	12.2608	-638.201	0	0	0
385	0	-13.3685	12.0564	-640.641	0	0	0
385	1	-14.1344	12.1607	-642.302	0	0	0
385	2	-14.6571	12.066	-643.093	0	0	0
385	3	-15.5148	12.2587	-644.665	0	0	0
385	4	-15.866	12.1188	-647.197	0	0	0
385	5	-16.5901	12.379	-648.593	0	0	0
385	6	-17.1407	12.3718	-651.561	0	0	0
385	7	-17.7301	12.5888	-651.825	0	0	0
385	8	-18.4981	12.5131	-653.228	0	0	0
385	9	-19.2213	12.5951	-655.41	0	0	0
386	0	-19.7904	12.59	-657.766	0	0	0
386	1	-20.1861	12.828	-659.771	0	0	0
386	2	-20.9136	12.9752	-662.653	0	0	0
386	3	-21.4795	12.8586	-663.528	0	0	0
386	4	-22.116	12.783	-666.15	0	0	0
386	5	-22.863	12.7975	-668.336	0	0	0
386	6	-22.9983	13.1035	-670.687	0	0	0
386	7	-23.607	13.052	-673.304	0	0	0
386	8	-24.0647	13.0239	-674.442	0	0	0
386	9	-24.9005	13.3488	-675.753	0	0	0
387	0	-25.2508	13.2523	-678.372	0	0	0
387	1	-25.9519	13.4	-680.642	0	0	0
387	2	-26.7006	13.2372	-683.614	0	0	0
387	3	-27.2059	13.5859	-685.444	0	0	0
387	4	-27.7034	13.556	-686.756	0	0	0
387	5	-28.4309	13.7688	-688.418	0	0	0
387	6	-29.1568	13.8697	-691.474	0	0	0
387	7	-29.5044	13.8419	-693.656	0	0	0
387	8	-30.0966	13.8112	-696.363	0	0	0
387	9	-30.8028	14.2678	-698.98	0	0	0
388	0	-31.3479	14.2153	-701.076	0	0	0
388	1	-31.7859	14.3421	-702.996	0	0	0
388	2	-32.4684	14.6	-705.528	0	0	0
388	3	-32.9316	14.9931	-709.012	0	0	0
388	4	-33.4976	14.7192	-710.851	0	0	0
388	5	-32.9008	14.4921	-712.595	0	0	0
388	6	-34.2839	15.214	-714.689	0	0	0
388	7	-34.8114	14.8059	-717.226	0	0	0
388	8	-35.296	15.3975	-719.579	0	0	0
388	9	-36.4213	15.5218	-721.594	0	0	0
389	0	-36.3306	15.5826	-723.772	0	0	0
389	1	-37.0734	16.3949	-725.511	0	0	0
389	2	-37.9745	16.1189	-727.443	0	0	0
389	3	-38.1705	16.3786	-729.882	0	0	0
389	4	-38.7464	16.6162	-731.89	0	0	0
[truncated: 2,305 more rows]
