# Supplementary material for: A Brake-Based Overground Gait Rehabilitation Device for Altering Propulsion Impulse Symmetry
Source: Sensors (Basel). 2021 Oct 5;21(19):6617. doi: 10.3390/s21196617 (PMC8512803; doi:10.3390/s21196617)
Supplement: Supplementary file 1 [file sensors-21-06617-s001.zip › GPT animations/code and data/Forces/BD 10.csv]

Devices
1000
		FP1 (5629 Large) - Force			FP2 (5687 Large) [1000Hz] - Force
Frame	Sub Frame	Fx	Fy	Fz	Fx	Fy	Fz
		N	N	N	N	N	N
215	0	0	0	0	0	0	0
215	1	0	0	0	0	0	0
215	2	0	0	0	0	0	0
215	3	0	0	0	0	0	0
215	4	0	0	0	0	0	0
215	5	0	0	0	0	0	0
215	6	0	0	0	0	0	0
215	7	0	0	0	0	0	0
215	8	0	0	0	0	0	0
215	9	0	0	0	0	0	0
216	0	0	0	0	0	0	0
216	1	0	0	0	0	0	0
216	2	0	0	0	0	0	0
216	3	0	0	0	0	0	0
216	4	0	0	0	0	0	0
216	5	0	0	0	0	0	0
216	6	0	0	0	0	0	0
216	7	0	0	0	0	0	0
216	8	0	0	0	0	0	0
216	9	0	0	0	0	0	0
217	0	0	0	0	0	0	0
217	1	0	0	0	0	0	0
217	2	0	0	0	0	0	0
217	3	0	0	0	0	0	0
217	4	0	0	0	0	0	0
217	5	0	0	0	0	0	0
217	6	0	0	0	0	0	0
217	7	0	0	0	0	0	0
217	8	0	0	0	0	0	0
217	9	0	0	0	0	0	0
218	0	0	0	0	0	0	0
218	1	0	0	0	0	0	0
218	2	0	0	0	0	0	0
218	3	0	0	0	0	0	0
218	4	0	0	0	0	0	0
218	5	0	0	0	0	0	0
218	6	0	0	0	0	0	0
218	7	0	0	0	0	0	0
218	8	0	0	0	0	0	0
218	9	0	0	0	0	0	0
219	0	0	0	0	0	0	0
219	1	0	0	0	0	0	0
219	2	0	0	0	0	0	0
219	3	0	0	0	0	0	0
219	4	0	0	0	0	0	0
219	5	0	0	0	0	0	0
219	6	0	0	0	0	0	0
219	7	0	0	0	0	0	0
219	8	0	0	0	0	0	0
219	9	0	0	0	0	0	0
220	0	0	0	0	0	0	0
220	1	0	0	0	0	0	0
220	2	0	0	0	0	0	0
220	3	0	0	0	0	0	0
220	4	0	0	0	0	0	0
220	5	0	0	0	0	0	0
220	6	0	0	0	0	0	0
220	7	0	0	0	0	0	0
220	8	0	0	0	0	0	0
220	9	0	0	0	0	0	0
221	0	0	0	0	0	0	0
221	1	0	0	0	0	0	0
221	2	0	0	0	0	0	0
221	3	0	0	0	0	0	0
221	4	0	0	0	0	0	0
221	5	0	0	0	0	0	0
221	6	0	0	0	0	0	0
221	7	0	0	0	0	0	0
221	8	0	0	0	0	0	0
221	9	0	0	0	0	0	0
222	0	0	0	0	0	0	0
222	1	0	0	0	0	0	0
222	2	0	0	0	0	0	0
222	3	0	0	0	0	0	0
222	4	0	0	0	0	0	0
222	5	0	0	0	0	0	0
222	6	0	0	0	0	0	0
222	7	0	0	0	0	0	0
222	8	0	0	0	0	0	0
222	9	0	0	0	0	0	0
223	0	0	0	0	0	0	0
223	1	0	0	0	0	0	0
223	2	0	0	0	0	0	0
223	3	0	0	0	0	0	0
223	4	0	0	0	0	0	0
223	5	0	0	0	0	0	0
223	6	0	0	0	0	0	0
223	7	0	0	0	0	0	0
223	8	0	0	0	0	0	0
223	9	0	0	0	0	0	0
224	0	0	0	0	0	0	0
224	1	0	0	0	0	0	0
224	2	0	0	0	0	0	0
224	3	0	0	0	0	0	0
224	4	0	0	0	0	0	0
224	5	0	0	0	0	0	0
224	6	0	0	0	0	0	0
224	7	0	0	0	0	0	0
224	8	0	0	0	0	0	0
224	9	0	0	0	0	0	0
225	0	0	0	0	0	0	0
225	1	0	0	0	0	0	0
225	2	0	0	0	0	0	0
225	3	0	0	0	0	0	0
225	4	0	0	0	0	0	0
225	5	0	0	0	0	0	0
225	6	0	0	0	0	0	0
225	7	0	0	0	0	0	0
225	8	0	0	0	0	0	0
225	9	0	0	0	0	0	0
226	0	0	0	0	0	0	0
226	1	0	0	0	0	0	0
226	2	0	0	0	0	0	0
226	3	0	0	0	0	0	0
226	4	0	0	0	0	0	0
226	5	0	0	0	0	0	0
226	6	0	0	0	0	0	0
226	7	0	0	0	0	0	0
226	8	0	0	0	0	0	0
226	9	0	0	0	0	0	0
227	0	0	0	0	0	0	0
227	1	0	0	0	0	0	0
227	2	0	0	0	0	0	0
227	3	0	0	0	0	0	0
227	4	0	0	0	0	0	0
227	5	0	0	0	0	0	0
227	6	0	0	0	0	0	0
227	7	0	0	0	0	0	0
227	8	0	0	0	0	0	0
227	9	0	0	0	0	0	0
228	0	0	0	0	0	0	0
228	1	0	0	0	0	0	0
228	2	0	0	0	0	0	0
228	3	0	0	0	0	0	0
228	4	0	0	0	0	0	0
228	5	0	0	0	0	0	0
228	6	0	0	0	0	0	0
228	7	0	0	0	0	0	0
228	8	0	0	0	0	0	0
228	9	0	0	0	0	0	0
229	0	0	0	0	0	0	0
229	1	0	0	0	0	0	0
229	2	0	0	0	0	0	0
229	3	0	0	0	0	0	0
229	4	0	0	0	0	0	0
229	5	0	0	0	0	0	0
229	6	0	0	0	0	0	0
229	7	0	0	0	0	0	0
229	8	0	0	0	0	0	0
229	9	0	0	0	0	0	0
230	0	0	0	0	0	0	0
230	1	0	0	0	0	0	0
230	2	0	0	0	0	0	0
230	3	0	0	0	0	0	0
230	4	0	0	0	0	0	0
230	5	0	0	0	0	0	0
230	6	0	0	0	0	0	0
230	7	0	0	0	0	0	0
230	8	0	0	0	0	0	0
230	9	0	0	0	0	0	0
231	0	0	0	0	0	0	0
231	1	0	0	0	0	0	0
231	2	0	0	0	0	0	0
231	3	0	0	0	0	0	0
231	4	0	0	0	0	0	0
231	5	0	0	0	0	0	0
231	6	0	0	0	0	0	0
231	7	0	0	0	0	0	0
231	8	0	0	0	0	0	0
231	9	0	0	0	0	0	0
232	0	0	0	0	0	0	0
232	1	0	0	0	0	0	0
232	2	0	0	0	0	0	0
232	3	0	0	0	0	0	0
232	4	0	0	0	0	0	0
232	5	0	0	0	0	0	0
232	6	0	0	0	0	0	0
232	7	0	0	0	0	0	0
232	8	0	0	0	0	0	0
232	9	0	0	0	0	0	0
233	0	0	0	0	0	0	0
233	1	0	0	0	0	0	0
233	2	0	0	0	0	0	0
233	3	0	0	0	0	0	0
233	4	0	0	0	0	0	0
233	5	0	0	0	0	0	0
233	6	0	0	0	0	0	0
233	7	0	0	0	0	0	0
233	8	0	0	0	0	0	0
233	9	0	0	0	0	0	0
234	0	0	0	0	0	0	0
234	1	0	0	0	0	0	0
234	2	0	0	0	0	0	0
234	3	0	0	0	0	0	0
234	4	0	0	0	0	0	0
234	5	0	0	0	0	0	0
234	6	0	0	0	0	0	0
234	7	0	0	0	0	0	0
234	8	0	0	0	0	0	0
234	9	0	0	0	0	0	0
235	0	0	0	0	0	0	0
235	1	0	0	0	0	0	0
235	2	0	0	0	0	0	0
235	3	0	0	0	0	0	0
235	4	0	0	0	0	0	0
235	5	0	0	0	0	0	0
235	6	0	0	0	0	0	0
235	7	0	0	0	0	0	0
235	8	0	0	0	0	0	0
235	9	0	0	0	0	0	0
236	0	0	0	0	0	0	0
236	1	0	0	0	0	0	0
236	2	0	0	0	0	0	0
236	3	0	0	0	0	0	0
236	4	0	0	0	0	0	0
236	5	0	0	0	0	0	0
236	6	0	0	0	0	0	0
236	7	0	0	0	0	0	0
236	8	0	0	0	0	0	0
236	9	0	0	0	0	0	0
237	0	0	0	0	0	0	0
237	1	0	0	0	0	0	0
237	2	0	0	0	0	0	0
237	3	0	0	0	0	0	0
237	4	0	0	0	0	0	0
237	5	0	0	0	0	0	0
237	6	0	0	0	0	0	0
237	7	0	0	0	0	0	0
237	8	0	0	0	0	0	0
237	9	0	0	0	0	0	0
238	0	0	0	0	0	0	0
238	1	0	0	0	0	0	0
238	2	0	0	0	0	0	0
238	3	0	0	0	0	0	0
238	4	0	0	0	0	0	0
238	5	0	0	0	0	0	0
238	6	0	0	0	0	0	0
238	7	0	0	0	0	0	0
238	8	0	0	0	0	0	0
238	9	0	0	0	0	0	0
239	0	0	0	0	0	0	0
239	1	0	0	0	0	0	0
239	2	0	0	0	0	0	0
239	3	0	0	0	0	0	0
239	4	0	0	0	0	0	0
239	5	0	0	0	0	0	0
239	6	0	0	0	0	0	0
239	7	0	0	0	0	0	0
239	8	0	0	0	0	0	0
239	9	0	0	0	0	0	0
240	0	0	0	0	0	0	0
240	1	0	0	0	0	0	0
240	2	0	0	0	0	0	0
240	3	0	0	0	0	0	0
240	4	0	0	0	0	0	0
240	5	0	0	0	0	0	0
240	6	0	0	0	0	0	0
240	7	0	0	0	0	0	0
240	8	0	0	0	0	0	0
240	9	0	0	0	0	0	0
241	0	0	0	0	0	0	0
241	1	0	0	0	0	0	0
241	2	0	0	0	0	0	0
241	3	0	0	0	0	0	0
241	4	0	0	0	0	0	0
241	5	0	0	0	0	0	0
241	6	0	0	0	0	0	0
241	7	0	0	0	0	0	0
241	8	0	0	0	0	0	0
241	9	0	0	0	0	0	0
242	0	0	0	0	0	0	0
242	1	0	0	0	0	0	0
242	2	0	0	0	0	0	0
242	3	0	0	0	0	0	0
242	4	0	0	0	0	0	0
242	5	0	0	0	0	0	0
242	6	0	0	0	0	0	0
242	7	0	0	0	0	0	0
242	8	0	0	0	0	0	0
242	9	0	0	0	0	0	0
243	0	0	0	0	0	0	0
243	1	0	0	0	0	0	0
243	2	0	0	0	0	0	0
243	3	0	0	0	0	0	0
243	4	0	0	0	0	0	0
243	5	0	0	0	0	0	0
243	6	0	0	0	0	0	0
243	7	0	0	0	0	0	0
243	8	0	0	0	0	0	0
243	9	0	0	0	0	0	0
244	0	0	0	0	0	0	0
244	1	0	0	0	0	0	0
244	2	0	0	0	0	0	0
244	3	0	0	0	0	0	0
244	4	0	0	0	0	0	0
244	5	0	0	0	0	0	0
244	6	0	0	0	0	0	0
244	7	0	0	0	0	0	0
244	8	0	0	0	0	0	0
244	9	0	0	0	0	0	0
245	0	0	0	0	0	0	0
245	1	0	0	0	0	0	0
245	2	0	0	0	0	0	0
245	3	0	0	0	0	0	0
245	4	0	0	0	0	0	0
245	5	0	0	0	0	0	0
245	6	0	0	0	0	0	0
245	7	0	0	0	0	0	0
245	8	0	0	0	0	0	0
245	9	0	0	0	0	0	0
246	0	0	0	0	0	0	0
246	1	0	0	0	0	0	0
246	2	0	0	0	0	0	0
246	3	0	0	0	0	0	0
246	4	0	0	0	0	0	0
246	5	0	0	0	0	0	0
246	6	0	0	0	0	0	0
246	7	0	0	0	0	0	0
246	8	0	0	0	0	0	0
246	9	0	0	0	0	0	0
247	0	0	0	0	0	0	0
247	1	0	0	0	0	0	0
247	2	0	0	0	0	0	0
247	3	0	0	0	0	0	0
247	4	0	0	0	0	0	0
247	5	0	0	0	0	0	0
247	6	0	0	0	0	0	0
247	7	0	0	0	0	0	0
247	8	0	0	0	0	0	0
247	9	0	0	0	0	0	0
248	0	0	0	0	0	0	0
248	1	0	0	0	0	0	0
248	2	0	0	0	0	0	0
248	3	0	0	0	0	0	0
248	4	0	0	0	0	0	0
248	5	0	0	0	0	0	0
248	6	0	0	0	0	0	0
248	7	0	0	0	0	0	0
248	8	0	0	0	0	0	0
248	9	0	0	0	0	0	0
249	0	0	0	0	0	0	0
249	1	0	0	0	0	0	0
249	2	0	0	0	0	0	0
249	3	0	0	0	0	0	0
249	4	0	0	0	0	0	0
249	5	0	0	0	0	0	0
249	6	0	0	0	0	0	0
249	7	0	0	0	0	0	0
249	8	0	0	0	0	0	0
249	9	0	0	0	0	0	0
250	0	0	0	0	0	0	0
250	1	0	0	0	0	0	0
250	2	0	0	0	0	0	0
250	3	0	0	0	0	0	0
250	4	0	0	0	0	0	0
250	5	0	0	0	0	0	0
250	6	0	0	0	0	0	0
250	7	0	0	0	0	0	0
250	8	0	0	0	0	0	0
250	9	0	0	0	0	0	0
251	0	0	0	0	0	0	0
251	1	0	0	0	0	0	0
251	2	0	0	0	0	0	0
251	3	0	0	0	0	0	0
251	4	0	0	0	0	0	0
251	5	0	0	0	0	0	0
251	6	0	0	0	0	0	0
251	7	0	0	0	0	0	0
251	8	0	0	0	0	0	0
251	9	0	0	0	0	0	0
252	0	0	0	0	0	0	0
252	1	0	0	0	0	0	0
252	2	0	0	0	0	0	0
252	3	0	0	0	0	0	0
252	4	0	0	0	0	0	0
252	5	0	0	0	0	0	0
252	6	0	0	0	0	0	0
252	7	0	0	0	0	0	0
252	8	0	0	0	0	0	0
252	9	0	0	0	0	0	0
253	0	0	0	0	0	0	0
253	1	0	0	0	0	0	0
253	2	0	0	0	0	0	0
253	3	0	0	0	0	0	0
253	4	0	0	0	0	0	0
253	5	0	0	0	0	0	0
253	6	0	0	0	0	0	0
253	7	0	0	0	0	0	0
253	8	0	0	0	0	0	0
253	9	0	0	0	0	0	0
254	0	0	0	0	0	0	0
254	1	0	0	0	0	0	0
254	2	0	0	0	0	0	0
254	3	0	0	0	0	0	0
254	4	0	0	0	0	0	0
254	5	0	0	0	0	0	0
254	6	0	0	0	0	0	0
254	7	0	0	0	0	0	0
254	8	0	0	0	0	0	0
254	9	0	0	0	0	0	0
255	0	0	0	0	0	0	0
255	1	0	0	0	0	0	0
255	2	0	0	0	0	0	0
255	3	0	0	0	0	0	0
255	4	0	0	0	0	0	0
255	5	0	0	0	0	0	0
255	6	0	0	0	0	0	0
255	7	0	0	0	0	0	0
255	8	0	0	0	0	0	0
255	9	0	0	0	0	0	0
256	0	0	0	0	0	0	0
256	1	0	0	0	0	0	0
256	2	0	0	0	0	0	0
256	3	0	0	0	0	0	0
256	4	0	0	0	0	0	0
256	5	0	0	0	0	0	0
256	6	0	0	0	0	0	0
256	7	0	0	0	0	0	0
256	8	0	0	0	0	0	0
256	9	0	0	0	0	0	0
257	0	0	0	0	0	0	0
257	1	0	0	0	0	0	0
257	2	0	0	0	0	0	0
257	3	0	0	0	0	0	0
257	4	0	0	0	0	0	0
257	5	0	0	0	0	0	0
257	6	0	0	0	0	0	0
257	7	0	0	0	0	0	0
257	8	0	0	0	0	0	0
257	9	0	0	0	0	0	0
258	0	0	0	0	0	0	0
258	1	0	0	0	0	0	0
258	2	0	0	0	0	0	0
258	3	0	0	0	0	0	0
258	4	0	0	0	0	0	0
258	5	0	0	0	0	0	0
258	6	0	0	0	0	0	0
258	7	0	0	0	0	0	0
258	8	0	0	0	0	0	0
258	9	0	0	0	0	0	0
259	0	0	0	0	0	0	0
259	1	0	0	0	0	0	0
259	2	0	0	0	0	0	0
259	3	0	0	0	0	0	0
259	4	0	0	0	0	0	0
259	5	0	0	0	0	0	0
259	6	0	0	0	0	0	0
259	7	0	0	0	0	0	0
259	8	0	0	0	0	0	0
259	9	0	0	0	0	0	0
260	0	0	0	0	0	0	0
260	1	0	0	0	0	0	0
260	2	0	0	0	0	0	0
260	3	0	0	0	0	0	0
260	4	0	0	0	0	0	0
260	5	0	0	0	0	0	0
260	6	0	0	0	0	0	0
260	7	0	0	0	0	0	0
260	8	0	0	0	0	0	0
260	9	0	0	0	0	0	0
261	0	0	0	0	0	0	0
261	1	0	0	0	0	0	0
261	2	0	0	0	0	0	0
261	3	0	0	0	0	0	0
261	4	0	0	0	0	0	0
261	5	0	0	0	0	0	0
261	6	0	0	0	0	0	0
261	7	0	0	0	0	0	0
261	8	0	0	0	0	0	0
261	9	0	0	0	0	0	0
262	0	0	0	0	0	0	0
262	1	0	0	0	0	0	0
262	2	0	0	0	0	0	0
262	3	0	0	0	0	0	0
262	4	0	0	0	0	0	0
262	5	0	0	0	0	0	0
262	6	0	0	0	0	0	0
262	7	0	0	0	0	0	0
262	8	0	0	0	0	0	0
262	9	0	0	0	0	0	0
263	0	0	0	0	0	0	0
263	1	0	0	0	0	0	0
263	2	0	0	0	0	0	0
263	3	0	0	0	0	0	0
263	4	0	0	0	0	0	0
263	5	0	0	0	0	0	0
263	6	0	0	0	0	0	0
263	7	0	0	0	0	0	0
263	8	0	0	0	0	0	0
263	9	0	0	0	0	0	0
264	0	0	0	0	0	0	0
264	1	0	0	0	0	0	0
264	2	0	0	0	0	0	0
264	3	0	0	0	0	0	0
264	4	0	0	0	0	0	0
264	5	0	0	0	0	0	0
264	6	0	0	0	0	0	0
264	7	0	0	0	0	0	0
264	8	0	0	0	0	0	0
264	9	0	0	0	0	0	0
265	0	0	0	0	0	0	0
265	1	0	0	0	0	0	0
265	2	0	0	0	0	0	0
265	3	0	0	0	0	0	0
265	4	0	0	0	0	0	0
265	5	0	0	0	0	0	0
265	6	0	0	0	0	0	0
265	7	0	0	0	0	0	0
265	8	0	0	0	0	0	0
265	9	0	0	0	0	0	0
266	0	0	0	0	0	0	0
266	1	0	0	0	0	0	0
266	2	0	0	0	0	0	0
266	3	0	0	0	0	0	0
266	4	0	0	0	0	0	0
266	5	0	0	0	0	0	0
266	6	0	0	0	0	0	0
266	7	0	0	0	0	0	0
266	8	0	0	0	0	0	0
266	9	0	0	0	0	0	0
267	0	0	0	0	0	0	0
267	1	0	0	0	0	0	0
267	2	0	0	0	0	0	0
267	3	0	0	0	0	0	0
267	4	0	0	0	0	0	0
267	5	0	0	0	0	0	0
267	6	0	0	0	0	0	0
267	7	0	0	0	0	0	0
267	8	0	0	0	0	0	0
267	9	0	0	0	0	0	0
268	0	0	0	0	0	0	0
268	1	0	0	0	0	0	0
268	2	0	0	0	0	0	0
268	3	0	0	0	0	0	0
268	4	0	0	0	0	0	0
268	5	0	0	0	0	0	0
268	6	0	0	0	0	0	0
268	7	0	0	0	0	0	0
268	8	0	0	0	0	0	0
268	9	0	0	0	0	0	0
269	0	0	0	0	0	0	0
269	1	0	0	0	0	0	0
269	2	0	0	0	0	0	0
269	3	0	0	0	0	0	0
269	4	0	0	0	0	0	0
269	5	0	0	0	0	0	0
269	6	0	0	0	0	0	0
269	7	0	0	0	0	0	0
269	8	0	0	0	0	0	0
269	9	0	0	0	0	0	0
270	0	0	0	0	0	0	0
270	1	0	0	0	0	0	0
270	2	0	0	0	0	0	0
270	3	0	0	0	0	0	0
270	4	0	0	0	0	0	0
270	5	0	0	0	0	0	0
270	6	0	0	0	0	0	0
270	7	0	0	0	0	0	0
270	8	0	0	0	0	0	0
270	9	0	0	0	0	0	0
271	0	0	0	0	0	0	0
271	1	0	0	0	0	0	0
271	2	0	0	0	0	0	0
271	3	0	0	0	0	0	0
271	4	0	0	0	0	0	0
271	5	0	0	0	0	0	0
271	6	0	0	0	0	0	0
271	7	0	0	0	0	0	0
271	8	0	0	0	0	0	0
271	9	0	0	0	0	0	0
272	0	0	0	0	0	0	0
272	1	0	0	0	0	0	0
272	2	0	0	0	0	0	0
272	3	0	0	0	0	0	0
272	4	0	0	0	0	0	0
272	5	0	0	0	0	0	0
272	6	0	0	0	0	0	0
272	7	0	0	0	0	0	0
272	8	0	0	0	0	0	0
272	9	0	0	0	0	0	0
273	0	0	0	0	0	0	0
273	1	0	0	0	0	0	0
273	2	0	0	0	0	0	0
273	3	0	0	0	0	0	0
273	4	0	0	0	0	0	0
273	5	0	0	0	0	0	0
273	6	0	0	0	0	0	0
273	7	0	0	0	0	0	0
273	8	0	0	0	0	0	0
273	9	0	0	0	0	0	0
274	0	0	0	0	0	0	0
274	1	0	0	0	0	0	0
274	2	0	0	0	0	0	0
274	3	0	0	0	0	0	0
274	4	0	0	0	0	0	0
274	5	0	0	0	0	0	0
274	6	0	0	0	0	0	0
274	7	0	0	0	0	0	0
274	8	0	0	0	0	0	0
274	9	0	0	0	0	0	0
275	0	0	0	0	0	0	0
275	1	0	0	0	0	0	0
275	2	0	0	0	0	0	0
275	3	0	0	0	0	0	0
275	4	0	0	0	0	0	0
275	5	0	0	0	0	0	0
275	6	0	0	0	0	0	0
275	7	0	0	0	0	0	0
275	8	0	0	0	0	0	0
275	9	0	0	0	0	0	0
276	0	0	0	0	0	0	0
276	1	0	0	0	0	0	0
276	2	0	0	0	0	0	0
276	3	0	0	0	0	0	0
276	4	0	0	0	0	0	0
276	5	0	0	0	0	0	0
276	6	0	0	0	0	0	0
276	7	0	0	0	0	0	0
276	8	0	0	0	0	0	0
276	9	0	0	0	0	0	0
277	0	0	0	0	0	0	0
277	1	0	0	0	0	0	0
277	2	0	0	0	0	0	0
277	3	0	0	0	0	0	0
277	4	0	0	0	0	0	0
277	5	0	0	0	0	0	0
277	6	0	0	0	0	0	0
277	7	0	0	0	0	0	0
277	8	0	0	0	0	0	0
277	9	0	0	0	0	0	0
278	0	0	0	0	0	0	0
278	1	0	0	0	0	0	0
278	2	0	0	0	0	0	0
278	3	0	0	0	0	0	0
278	4	0	0	0	0	0	0
278	5	0	0	0	0	0	0
278	6	0	0	0	0	0	0
278	7	0	0	0	0	0	0
278	8	0	0	0	0	0	0
278	9	0	0	0	0	0	0
279	0	0	0	0	0	0	0
279	1	0	0	0	0	0	0
279	2	0	0	0	0	0	0
279	3	0	0	0	0	0	0
279	4	0	0	0	0	0	0
279	5	0	0	0	0	0	0
279	6	0	0	0	0	0	0
279	7	0	0	0	0	0	0
279	8	0	0	0	0	0	0
279	9	0	0	0	0	0	0
280	0	0	0	0	0	0	0
280	1	0	0	0	0	0	0
280	2	0	0	0	0	0	0
280	3	0	0	0	0	0	0
280	4	0	0	0	0	0	0
280	5	0	0	0	0	0	0
280	6	0	0	0	0	0	0
280	7	0	0	0	0	0	0
280	8	0	0	0	0	0	0
280	9	0	0	0	0	0	0
281	0	0	0	0	0	0	0
281	1	0	0	0	0	0	0
281	2	0	0	0	0	0	0
281	3	0	0	0	0	0	0
281	4	0	0	0	0	0	0
281	5	0	0	0	0	0	0
281	6	0	0	0	0	0	0
281	7	0	0	0	0	0	0
281	8	0	0	0	0	0	0
281	9	0	0	0	0	0	0
282	0	0	0	0	0	0	0
282	1	0	0	0	0	0	0
282	2	0	0	0	0	0	0
282	3	0	0	0	0	0	0
282	4	0	0	0	0	0	0
282	5	0	0	0	0	0	0
282	6	0	0	0	0	0	0
282	7	0	0	0	0	0	0
282	8	0	0	0	0	0	0
282	9	0	0	0	0	0	0
283	0	0	0	0	0	0	0
283	1	0	0	0	0	0	0
283	2	0	0	0	0	0	0
283	3	0	0	0	0	0	0
283	4	0	0	0	0	0	0
283	5	0	0	0	0	0	0
283	6	0	0	0	0	0	0
283	7	0	0	0	0	0	0
283	8	0	0	0	0	0	0
283	9	0	0	0	0	0	0
284	0	0	0	0	0	0	0
284	1	0	0	0	0	0	0
284	2	0	0	0	0	0	0
284	3	0	0	0	0	0	0
284	4	0	0	0	0	0	0
284	5	0	0	0	0	0	0
284	6	0	0	0	0	0	0
284	7	0	0	0	0	0	0
284	8	0	0	0	0	0	0
284	9	0	0	0	0	0	0
285	0	0	0	0	0	0	0
285	1	0	0	0	0	0	0
285	2	0	0	0	0	0	0
285	3	0	0	0	0	0	0
285	4	0	0	0	0	0	0
285	5	0	0	0	0	0	0
285	6	0	0	0	0	0	0
285	7	0	0	0	0	0	0
285	8	0	0	0	0	0	0
285	9	0	0	0	0	0	0
286	0	0	0	0	0	0	0
286	1	0	0	0	0	0	0
286	2	0	0	0	0	0	0
286	3	0	0	0	0	0	0
286	4	0	0	0	0	0	0
286	5	0	0	0	0	0	0
286	6	0	0	0	0	0	0
286	7	0	0	0	0	0	0
286	8	0	0	0	0	0	0
286	9	0	0	0	0	0	0
287	0	0	0	0	0	0	0
287	1	0	0	0	0	0	0
287	2	0	0	0	0	0	0
287	3	0	0	0	0	0	0
287	4	0	0	0	0	0	0
287	5	0	0	0	0	0	0
287	6	0	0	0	0	0	0
287	7	0	0	0	0	0	0
287	8	0	0	0	0	0	0
287	9	0	0	0	0	0	0
288	0	0	0	0	0	0	0
288	1	0	0	0	0	0	0
288	2	0	0	0	0	0	0
288	3	0	0	0	0	0	0
288	4	0	0	0	0	0	0
288	5	0	0	0	0	0	0
288	6	0	0	0	0	0	0
288	7	0	0	0	0	0	0
288	8	0	0	0	0	0	0
288	9	0	0	0	0	0	0
289	0	0	0	0	0	0	0
289	1	0	0	0	0	0	0
289	2	0	0	0	0	0	0
289	3	0	0	0	0	0	0
289	4	0	0	0	0	0	0
289	5	0	0	0	0	0	0
289	6	0	0	0	0	0	0
289	7	0	0	0	0	0	0
289	8	0	0	0	0	0	0
289	9	0	0	0	0	0	0
290	0	0	0	0	0	0	0
290	1	0	0	0	0	0	0
290	2	0	0	0	0	0	0
290	3	0	0	0	0	0	0
290	4	0	0	0	0	0	0
290	5	0	0	0	0	0	0
290	6	0	0	0	0	0	0
290	7	0	0	0	0	0	0
290	8	0	0	0	0	0	0
290	9	0	0	0	0	0	0
291	0	0	0	0	0	0	0
291	1	0	0	0	0	0	0
291	2	0	0	0	0	0	0
291	3	0	0	0	0	0	0
291	4	0	0	0	0	0	0
291	5	0	0	0	0	0	0
291	6	0	0	0	0	0	0
291	7	0	0	0	0	0	0
291	8	0	0	0	0	0	0
291	9	0	0	0	0	0	0
292	0	0	0	0	0	0	0
292	1	0	0	0	0	0	0
292	2	0	0	0	0	0	0
292	3	0	0	0	0	0	0
292	4	0	0	0	0	0	0
292	5	0	0	0	0	0	0
292	6	0	0	0	0	0	0
292	7	0	0	0	0	0	0
292	8	0	0	0	0	0	0
292	9	0	0	0	0	0	0
293	0	0	0	0	0	0	0
293	1	0	0	0	0	0	0
293	2	0	0	0	0	0	0
293	3	0	0	0	0	0	0
293	4	0	0	0	0	0	0
293	5	0	0	0	0	0	0
293	6	0	0	0	0	0	0
293	7	0	0	0	0	0	0
293	8	0	0	0	0	0	0
293	9	0	0	0	0	0	0
294	0	0	0	0	0	0	0
294	1	0	0	0	0	0	0
294	2	0	0	0	0	0	0
294	3	0	0	0	0	0	0
294	4	0	0	0	0	0	0
294	5	0	0	0	0	0	0
294	6	0	0	0	0	0	0
294	7	0	0	0	0	0	0
294	8	0	0	0	0	0	0
294	9	0	0	0	0	0	0
295	0	0	0	0	0	0	0
295	1	0	0	0	0	0	0
295	2	0	0	0	0	0	0
295	3	0	0	0	0	0	0
295	4	0	0	0	0	0	0
295	5	0	0	0	0	0	0
295	6	0	0	0	0	0	0
295	7	0	0	0	0	0	0
295	8	0	0	0	0	0	0
295	9	0	0	0	0	0	0
296	0	0	0	0	0	0	0
296	1	0	0	0	0	0	0
296	2	0	0	0	0	0	0
296	3	0	0	0	0	0	0
296	4	0	0	0	0	0	0
296	5	0	0	0	0	0	0
296	6	0	0	0	0	0	0
296	7	0	0	0	0	0	0
296	8	0	0	0	0	0	0
296	9	0	0	0	0	0	0
297	0	0	0	0	0	0	0
297	1	0	0	0	0	0	0
297	2	0	0	0	0	0	0
297	3	0	0	0	0	0	0
297	4	0	0	0	0	0	0
297	5	0	0	0	0	0	0
297	6	0	0	0	0	0	0
297	7	0	0	0	0	0	0
297	8	0	0	0	0	0	0
297	9	0	0	0	0	0	0
298	0	0	0	0	0	0	0
298	1	0	0	0	0	0	0
298	2	0	0	0	0	0	0
298	3	0	0	0	0	0	0
298	4	0	0	0	0	0	0
298	5	0	0	0	0	0	0
298	6	0	0	0	0	0	0
298	7	0	0	0	0	0	0
298	8	0	0	0	0	0	0
298	9	0	0	0	0	0	0
299	0	0	0	0	0	0	0
299	1	0	0	0	0	0	0
299	2	0	0	0	0	0	0
299	3	0	0	0	0	0	0
299	4	0	0	0	0	0	0
299	5	0	0	0	0	0	0
299	6	0	0	0	0	0	0
299	7	0	0	0	0	0	0
299	8	0	0	0	0	0	0
299	9	0	0	0	0	0	0
300	0	0	0	0	0	0	0
300	1	0	0	0	0	0	0
300	2	0	0	0	0	0	0
300	3	0	0	0	0	0	0
300	4	0	0	0	0	0	0
300	5	0	0	0	0	0	0
300	6	0	0	0	0	0	0
300	7	0	0	0	0	0	0
300	8	0	0	0	0	0	0
300	9	0	0	0	0	0	0
301	0	0	0	0	0	0	0
301	1	0	0	0	0	0	0
301	2	0	0	0	0	0	0
301	3	0	0	0	0	0	0
301	4	0	0	0	0	0	0
301	5	0	0	0	0	0	0
301	6	0	0	0	0	0	0
301	7	0	0	0	0	0	0
301	8	0	0	0	0	0	0
301	9	0	0	0	0	0	0
302	0	0	0	0	0	0	0
302	1	0	0	0	0	0	0
302	2	0	0	0	0	0	0
302	3	0	0	0	0	0	0
302	4	0	0	0	0	0	0
302	5	0	0	0	0	0	0
302	6	0	0	0	0	0	0
302	7	0	0	0	0	0	0
302	8	0	0	0	0	0	0
302	9	0	0	0	0	0	0
303	0	0	0	0	0	0	0
303	1	0	0	0	0	0	0
303	2	0	0	0	0	0	0
303	3	0	0	0	0	0	0
303	4	0	0	0	0	0	0
303	5	0	0	0	0	0	0
303	6	0	0	0	0	0	0
303	7	0	0	0	0	0	0
303	8	0	0	0	0	0	0
303	9	0	0	0	0	0	0
304	0	0	0	0	0	0	0
304	1	0	0	0	0	0	0
304	2	0	0	0	0	0	0
304	3	0	0	0	0	0	0
304	4	0	0	0	0	0	0
304	5	0	0	0	0	0	0
304	6	0	0	0	0	0	0
304	7	0	0	0	0	0	0
304	8	0	0	0	0	0	0
304	9	0	0	0	0	0	0
305	0	0	0	0	0	0	0
305	1	0	0	0	0	0	0
305	2	0	0	0	0	0	0
305	3	0	0	0	0	0	0
305	4	0	0	0	0	0	0
305	5	0	0	0	0	0	0
305	6	0	0	0	0	0	0
305	7	0	0	0	0	0	0
305	8	0	0	0	0	0	0
305	9	0	0	0	0	0	0
306	0	0	0	0	0	0	0
306	1	0	0	0	0	0	0
306	2	0	0	0	0	0	0
306	3	0	0	0	0	0	0
306	4	0	0	0	0	0	0
306	5	0	0	0	0	0	0
306	6	0	0	0	0	0	0
306	7	0	0	0	0	0	0
306	8	0	0	0	0	0	0
306	9	0	0	0	0	0	0
307	0	0	0	0	0	0	0
307	1	0	0	0	0	0	0
307	2	0	0	0	0	0	0
307	3	0	0	0	0	0	0
307	4	0	0	0	0	0	0
307	5	0	0	0	0	0	0
307	6	0	0	0	0	0	0
307	7	0	0	0	0	0	0
307	8	0	0	0	0	0	0
307	9	0	0	0	0	0	0
308	0	0	0	0	0	0	0
308	1	0	0	0	0	0	0
308	2	0	0	0	0	0	0
308	3	0	0	0	0	0	0
308	4	0	0	0	0	0	0
308	5	0	0	0	0	0	0
308	6	0	0	0	0	0	0
308	7	0	0	0	0	0	0
308	8	0	0	0	0	0	0
308	9	0	0	0	0	0	0
309	0	0	0	0	0	0	0
309	1	0	0	0	0	0	0
309	2	0	0	0	0	0	0
309	3	0	0	0	0	0	0
309	4	0	0	0	0	0	0
309	5	0	0	0	0	0	0
309	6	0	0	0	0	0	0
309	7	0	0	0	0	0	0
309	8	0	0	0	0	0	0
309	9	0	0	0	0	0	0
310	0	0	0	0	0	0	0
310	1	0	0	0	0	0	0
310	2	0	0	0	0	0	0
310	3	0	0	0	0	0	0
310	4	0	0	0	0	0	0
310	5	0	0	0	0	0	0
310	6	0	0	0	0	0	0
310	7	0	0	0	0	0	0
310	8	0	0	0	0	0	0
310	9	0	0	0	0	0	0
311	0	0	0	0	0	0	0
311	1	0	0	0	0	0	0
311	2	0	0	0	0	0	0
311	3	0	0	0	0	0	0
311	4	0	0	0	0	0	0
311	5	0	0	0	0	0	0
311	6	0	0	0	0	0	0
311	7	0	0	0	0	0	0
311	8	0	0	0	0	0	0
311	9	0	0	0	0	0	0
312	0	0	0	0	0	0	0
312	1	0	0	0	0	0	0
312	2	0	0	0	0	0	0
312	3	0	0	0	0	0	0
312	4	0	0	0	0	0	0
312	5	0	0	0	0	0	0
312	6	0	0	0	0	0	0
312	7	0	0	0	0	0	0
312	8	0	0	0	0	0	0
312	9	0	0	0	0	0	0
313	0	0	0	0	0	0	0
313	1	0	0	0	0	0	0
313	2	0	0	0	0	0	0
313	3	0	0	0	0	0	0
313	4	0	0	0	0	0	0
313	5	0	0	0	0	0	0
313	6	0	0	0	0	0	0
313	7	0	0	0	0	0	0
313	8	0	0	0	0	0	0
313	9	0	0	0	0	0	0
314	0	0	0	0	0	0	0
314	1	0	0	0	0	0	0
314	2	0	0	0	0	0	0
314	3	0	0	0	0	0	0
314	4	0	0	0	0	0	0
314	5	0	0	0	0	0	0
314	6	0	0	0	0	0	0
314	7	0	0	0	0	0	0
314	8	0	0	0	0	0	0
314	9	0	0	0	0	0	0
315	0	0	0	0	0	0	0
315	1	0	0	0	0	0	0
315	2	0	0	0	0	0	0
315	3	0	0	0	0	0	0
315	4	0	0	0	0	0	0
315	5	0	0	0	0	0	0
315	6	0	0	0	0	0	0
315	7	0	0	0	0	0	0
315	8	0	0	0	0	0	0
315	9	0	0	0	0	0	0
316	0	0	0	0	0	0	0
316	1	0	0	0	0	0	0
316	2	0	0	0	0	0	0
316	3	0	0	0	0	0	0
316	4	0	0	0	0	0	0
316	5	0	0	0	0	0	0
316	6	0	0	0	0	0	0
316	7	0	0	0	0	0	0
316	8	0	0	0	0	0	0
316	9	0	0	0	0	0	0
317	0	0	0	0	0	0	0
317	1	0	0	0	0	0	0
317	2	0	0	0	0	0	0
317	3	0	0	0	0	0	0
317	4	0	0	0	0	0	0
317	5	0	0	0	0	0	0
317	6	0	0	0	0	0	0
317	7	0	0	0	0	0	0
317	8	0	0	0	0	0	0
317	9	0	0	0	0	0	0
318	0	0	0	0	0	0	0
318	1	0	0	0	0	0	0
318	2	0	0	0	0	0	0
318	3	0	0	0	0	0	0
318	4	0	0	0	0	0	0
318	5	0	0	0	0	0	0
318	6	0	0	0	0	0	0
318	7	0	0	0	0	0	0
318	8	0	0	0	0	0	0
318	9	0	0	0	0	0	0
319	0	0	0	0	0	0	0
319	1	0	0	0	0	0	0
319	2	0	0	0	0	0	0
319	3	0	0	0	0	0	0
319	4	0	0	0	0	0	0
319	5	0	0	0	0	0	0
319	6	0	0	0	0	0	0
319	7	0	0	0	0	0	0
319	8	0	0	0	0	0	0
319	9	0	0	0	0	0	0
320	0	0	0	0	0	0	0
320	1	0	0	0	0	0	0
320	2	0	0	0	0	0	0
320	3	0	0	0	0	0	0
320	4	0	0	0	0	0	0
320	5	0	0	0	0	0	0
320	6	0	0	0	0	0	0
320	7	0	0	0	0	0	0
320	8	0	0	0	0	0	0
320	9	0	0	0	0	0	0
321	0	0	0	0	0	0	0
321	1	0	0	0	0	0	0
321	2	0	0	0	0	0	0
321	3	0	0	0	0	0	0
321	4	0	0	0	0	0	0
321	5	0	0	0	0	0	0
321	6	0	0	0	0	0	0
321	7	0	0	0	0	0	0
321	8	0	0	0	0	0	0
321	9	0	0	0	0	0	0
322	0	0	0	0	0	0	0
322	1	0	0	0	0	0	0
322	2	0	0	0	0	0	0
322	3	0	0	0	0	0	0
322	4	0	0	0	0	0	0
322	5	0	0	0	0	0	0
322	6	0	0	0	0	0	0
322	7	0	0	0	0	0	0
322	8	0	0	0	0	0	0
322	9	0	0	0	0	0	0
323	0	0	0	0	0	0	0
323	1	0	0	0	0	0	0
323	2	0	0	0	0	0	0
323	3	0	0	0	0	0	0
323	4	0	0	0	0	0	0
323	5	0	0	0	0	0	0
323	6	0	0	0	0	0	0
323	7	0	0	0	0	0	0
323	8	0	0	0	0	0	0
323	9	0	0	0	0	0	0
324	0	0	0	0	0	0	0
324	1	0	0	0	0	0	0
324	2	0	0	0	0	0	0
324	3	0	0	0	0	0	0
324	4	0	0	0	0	0	0
324	5	0	0	0	0	0	0
324	6	0	0	0	0	0	0
324	7	0	0	0	0	0	0
324	8	0	0	0	0	0	0
324	9	0	0	0	0	0	0
325	0	0	0	0	0	0	0
325	1	0	0	0	0	0	0
325	2	0	0	0	0	0	0
325	3	0	0	0	0	0	0
325	4	0	0	0	0	0	0
325	5	0	0	0	0	0	0
325	6	0	0	0	0	0	0
325	7	0	0	0	0	0	0
325	8	0	0	0	0	0	0
325	9	0	0	0	0	0	0
326	0	0	0	0	0	0	0
326	1	0	0	0	0	0	0
326	2	0	0	0	0	0	0
326	3	0	0	0	0	0	0
326	4	0	0	0	0	0	0
326	5	0	0	0	0	0	0
326	6	0	0	0	0	0	0
326	7	0	0	0	0	0	0
326	8	0	0	0	0	0	0
326	9	0	0	0	0	0	0
327	0	0	0	0	0	0	0
327	1	0	0	0	0	0	0
327	2	0	0	0	0	0	0
327	3	0	0	0	0	0	0
327	4	0	0	0	0	0	0
327	5	0	0	0	0	0	0
327	6	0	0	0	0	0	0
327	7	0	0	0	0	0	0
327	8	0	0	0	0	0	0
327	9	0	0	0	0	0	0
328	0	0	0	0	0	0	0
328	1	0	0	0	0	0	0
328	2	0	0	0	0	0	0
328	3	0	0	0	0	0	0
328	4	0	0	0	0	0	0
328	5	0	0	0	0	0	0
328	6	0	0	0	0	0	0
328	7	0	0	0	0	0	0
328	8	0	0	0	0	0	0
328	9	0	0	0	0	0	0
329	0	0	0	0	0	0	0
329	1	0	0	0	0	0	0
329	2	0	0	0	0	0	0
329	3	0	0	0	0	0	0
329	4	0	0	0	0	0	0
329	5	0	0	0	0	0	0
329	6	0	0	0	0	0	0
329	7	0	0	0	0	0	0
329	8	0	0	0	0	0	0
329	9	0	0	0	0	0	0
330	0	0	0	0	0	0	0
330	1	0	0	0	0	0	0
330	2	0	0	0	0	0	0
330	3	0	0	0	0	0	0
330	4	0	0	0	0	0	0
330	5	0	0	0	0	0	0
330	6	0	0	0	0	0	0
330	7	0	0	0	0	0	0
330	8	0	0	0	0	0	0
330	9	0	0	0	0	0	0
331	0	0	0	0	0	0	0
331	1	0	0	0	0	0	0
331	2	0	0	0	0	0	0
331	3	0	0	0	0	0	0
331	4	0	0	0	0	0	0
331	5	0	0	0	0	0	0
331	6	0	0	0	0	0	0
331	7	0	0	0	0	0	0
331	8	0	0	0	0	0	0
331	9	0	0	0	0	0	0
332	0	0	0	0	0	0	0
332	1	0	0	0	0	0	0
332	2	0	0	0	0	0	0
332	3	0	0	0	0	0	0
332	4	0	0	0	0	0	0
332	5	0	0	0	0	0	0
332	6	0	0	0	0	0	0
332	7	0	0	0	0	0	0
332	8	0	0	0	0	0	0
332	9	0	0	0	0	0	0
333	0	0	0	0	0	0	0
333	1	0	0	0	0	0	0
333	2	0	0	0	0	0	0
333	3	0	0	0	0	0	0
333	4	0	0	0	0	0	0
333	5	0	0	0	0	0	0
333	6	0	0	0	0	0	0
333	7	0	0	0	0	0	0
333	8	0	0	0	0	0	0
333	9	0	0	0	0	0	0
334	0	0	0	0	0	0	0
334	1	0	0	0	0	0	0
334	2	0	0	0	0	0	0
334	3	0	0	0	0	0	0
334	4	0	0	0	0	0	0
334	5	0	0	0	0	0	0
334	6	0	0	0	0	0	0
334	7	0	0	0	0	0	0
334	8	0	0	0	0	0	0
334	9	0	0	0	0	0	0
335	0	0	0	0	0	0	0
335	1	0	0	0	0	0	0
335	2	0	0	0	0	0	0
335	3	0	0	0	0	0	0
335	4	0	0	0	0	0	0
335	5	0	0	0	0	0	0
335	6	0	0	0	0	0	0
335	7	0	0	0	0	0	0
335	8	0	0	0	0	0	0
335	9	0	0	0	0	0	0
336	0	0	0	0	0	0	0
336	1	0	0	0	0	0	0
336	2	0	0	0	0	0	0
336	3	0	0	0	0	0	0
336	4	0	0	0	0	0	0
336	5	0	0	0	0	0	0
336	6	0	0	0	0	0	0
336	7	0	0	0	0	0	0
336	8	0	0	0	0	0	0
336	9	0	0	0	0	0	0
337	0	0	0	0	0	0	0
337	1	0	0	0	0	0	0
337	2	0	0	0	0	0	0
337	3	0	0	0	0	0	0
337	4	0	0	0	0	0	0
337	5	0	0	0	0	0	0
337	6	0	0	0	0	0	0
337	7	0	0	0	0	0	0
337	8	0	0	0	0	0	0
337	9	0	0	0	0	0	0
338	0	0	0	0	0	0	0
338	1	0	0	0	0	0	0
338	2	0	0	0	0	0	0
338	3	0	0	0	0	0	0
338	4	0	0	0	0	0	0
338	5	0	0	0	0	0	0
338	6	0	0	0	0	0	0
338	7	0	0	0	0	0	0
338	8	0	0	0	0	0	0
338	9	0	0	0	0	0	0
339	0	0	0	0	0	0	0
339	1	0	0	0	0	0	0
339	2	0	0	0	0	0	0
339	3	0	0	0	0	0	0
339	4	0	0	0	0	0	0
339	5	0	0	0	0	0	0
339	6	0	0	0	0	0	0
339	7	0	0	0	0	0	0
339	8	0	0	0	0	0	0
339	9	0	0	0	0	0	0
340	0	0	0	0	0	0	0
340	1	0	0	0	0	0	0
340	2	0	0	0	0	0	0
340	3	0	0	0	0	0	0
340	4	0	0	0	0	0	0
340	5	0	0	0	0	0	0
340	6	0	0	0	0	0	0
340	7	0	0	0	0	0	0
340	8	0	0	0	0	0	0
340	9	0	0	0	0	0	0
341	0	0	0	0	0	0	0
341	1	0	0	0	0	0	0
341	2	0	0	0	0	0	0
341	3	0	0	0	0	0	0
341	4	0	0	0	0	0	0
341	5	0	0	0	0	0	0
341	6	0	0	0	0	0	0
341	7	0	0	0	0	0	0
341	8	0	0	0	0	0	0
341	9	0	0	0	0	0	0
342	0	0	0	0	0	0	0
342	1	0	0	0	0	0	0
342	2	0	0	0	0	0	0
342	3	0	0	0	0	0	0
342	4	0	0	0	0	0	0
342	5	0	0	0	0	0	0
342	6	0	0	0	0	0	0
342	7	0	0	0	0	0	0
342	8	0	0	0	0	0	0
342	9	0	0	0	0	0	0
343	0	0	0	0	0	0	0
343	1	0	0	0	0	0	0
343	2	0	0	0	0	0	0
343	3	0	0	0	0	0	0
343	4	0	0	0	0	0	0
343	5	0	0	0	0	0	0
343	6	0	0	0	0	0	0
343	7	0	0	0	0	0	0
343	8	0	0	0	0	0	0
343	9	0	0	0	0	0	0
344	0	0	0	0	0	0	0
344	1	0	0	0	0	0	0
344	2	0	0	0	0	0	0
344	3	0	0	0	0	0	0
344	4	0	0	0	0	0	0
344	5	0	0	0	0	0	0
344	6	0	0	0	0	0	0
344	7	0	0	0	0	0	0
344	8	0	0	0	0	0	0
344	9	0	0	0	0	0	0
345	0	0	0	0	0	0	0
345	1	0	0	0	0	0	0
345	2	0	0	0	0	0	0
345	3	0	0	0	0	0	0
345	4	0	0	0	0	0	0
345	5	0	0	0	0	0	0
345	6	0	0	0	0	0	0
345	7	0	0	0	0	0	0
345	8	0	0	0	0	0	0
345	9	0	0	0	0	0	0
346	0	0	0	0	0	0	0
346	1	0	0	0	0	0	0
346	2	0	0	0	0	0	0
346	3	0	0	0	0	0	0
346	4	0	0	0	0	0	0
346	5	0	0	0	0	0	0
346	6	0	0	0	0	0	0
346	7	0	0	0	0	0	0
346	8	0	0	0	0	0	0
346	9	0	0	0	0	0	0
347	0	0	0	0	0	0	0
347	1	0	0	0	0	0	0
347	2	0	0	0	0	0	0
347	3	0	0	0	0	0	0
347	4	0	0	0	0	0	0
347	5	0	0	0	0	0	0
347	6	0	0	0	0	0	0
347	7	4.41077	-1.65474	-11.7694	0	0	0
347	8	4.11333	-0.817167	-14.3746	0	0	0
347	9	5.07323	-0.972559	-16.1106	0	0	0
348	0	5.79419	-1.43697	-16.8956	0	0	0
348	1	5.63243	-0.662426	-18.6309	0	0	0
348	2	6.71054	-1.41539	-18.1956	0	0	0
348	3	6.08781	-0.532591	-19.5844	0	0	0
348	4	6.98226	-0.554329	-20.4494	0	0	0
348	5	5.29491	-0.20384	-21.0614	0	0	0
348	6	0.508878	0.97599	-24.2114	0	0	0
348	7	-2.01294	0.831809	-26.4878	0	0	0
348	8	-6.20001	1.12349	-29.8135	0	0	0
348	9	-10.6521	1.56796	-32.096	0	0	0
349	0	-12.1995	1.5107	-37.3308	0	0	0
349	1	-14.9631	2.29563	-40.6414	0	0	0
349	2	-16.7528	2.52474	-45.2622	0	0	0
349	3	-18.809	2.13278	-49.6279	0	0	0
349	4	-21.0496	1.63059	-53.6492	0	0	0
349	5	-22.6515	1.15059	-57.8404	0	0	0
349	6	-24.3772	0.53768	-61.4235	0	0	0
349	7	-25.1986	-0.181102	-66.4867	0	0	0
349	8	-26.6141	-0.924411	-69.5454	0	0	0
349	9	-27.0564	-1.77813	-73.6479	0	0	0
350	0	-28.0191	-2.05355	-76.1789	0	0	0
350	1	-28.4576	-2.90739	-80.1058	0	0	0
350	2	-28.0056	-3.70978	-82.9867	0	0	0
350	3	-26.538	-4.04501	-86.3771	0	0	0
350	4	-24.9273	-4.69026	-89.2507	0	0	0
350	5	-22.8004	-5.28899	-89.9408	0	0	0
350	6	-20.2197	-5.5309	-92.5394	0	0	0
350	7	-17.5648	-5.41969	-94.7913	0	0	0
350	8	-15.0511	-5.75	-98.0029	0	0	0
350	9	-12.0795	-6.29976	-99.0373	0	0	0
351	0	-9.11139	-6.12062	-101.98	0	0	0
351	1	-6.71024	-6.60832	-104.672	0	0	0
351	2	-3.9627	-6.36238	-106.744	0	0	0
351	3	-1.84829	-6.71755	-110.393	0	0	0
351	4	0.438947	-7.05145	-115.088	0	0	0
351	5	2.4057	-7.22957	-117.078	0	0	0
351	6	4.44102	-8.00818	-119.687	0	0	0
351	7	5.87393	-7.74578	-123.594	0	0	0
351	8	7.33848	-8.32757	-128.03	0	0	0
351	9	8.02255	-8.69038	-132.474	0	0	0
352	0	8.08318	-9.65672	-139.098	0	0	0
352	1	4.93976	-13.0583	-148.292	0	0	0
352	2	2.43882	-17.0337	-155.918	0	0	0
352	3	2.81401	-19.7987	-162.389	0	0	0
352	4	2.22889	-25.033	-171.324	0	0	0
352	5	2.93436	-27.729	-177.705	0	0	0
352	6	3.73772	-29.1205	-186.511	0	0	0
352	7	3.23397	-32.8862	-192.122	0	0	0
352	8	3.1214	-32.9678	-198.921	0	0	0
352	9	2.73027	-34.8896	-204.863	0	0	0
353	0	3.88451	-36.1632	-211.053	0	0	0
353	1	4.09222	-36.1954	-217.497	0	0	0
353	2	5.41107	-37.6001	-221.245	0	0	0
353	3	6.51276	-37.8286	-225.512	0	0	0
353	4	7.47786	-38.6127	-229.43	0	0	0
353	5	9.05152	-39.8602	-233.617	0	0	0
353	6	10.5058	-39.7541	-237.441	0	0	0
353	7	12.3608	-40.6293	-244.235	0	0	0
353	8	14.4336	-39.7658	-246.308	0	0	0
353	9	15.2909	-40.2455	-250.663	0	0	0
354	0	17.2244	-39.1166	-254.133	0	0	0
354	1	18.4023	-39.3922	-259.876	0	0	0
354	2	20.0274	-39.9993	-264.757	0	0	0
354	3	20.987	-38.6074	-268.921	0	0	0
354	4	23.5943	-38.8786	-273.087	0	0	0
354	5	25.1214	-37.7316	-277.602	0	0	0
354	6	26.9902	-37.6916	-281.599	0	0	0
354	7	29.8848	-38.0464	-285.945	0	0	0
354	8	29.8616	-37.1899	-289.505	0	0	0
354	9	32.4686	-36.6391	-293.233	0	0	0
355	0	34.6204	-36.0899	-298.268	0	0	0
355	1	36.4688	-35.1872	-303.04	0	0	0
355	2	38.2854	-35.3491	-306.785	0	0	0
355	3	40.2074	-34.2878	-312.419	0	0	0
355	4	41.8299	-34.2497	-315.9	0	0	0
355	5	43.8967	-33.3036	-320.061	0	0	0
355	6	45.3663	-31.8248	-324.219	0	0	0
355	7	46.5767	-31.3643	-328.477	0	0	0
355	8	48.0553	-30.3716	-332.985	0	0	0
355	9	48.9733	-28.7405	-338.02	0	0	0
356	0	49.8978	-27.5065	-342.877	0	0	0
356	1	51.3952	-25.9376	-346.945	0	0	0
356	2	52.0063	-24.1087	-352.672	0	0	0
356	3	52.9778	-22.7448	-359.706	0	0	0
356	4	53.9712	-20.1595	-366.47	0	0	0
356	5	54.5773	-18.9707	-371.152	0	0	0
356	6	55.6737	-16.9609	-375.829	0	0	0
356	7	55.8967	-14.7094	-380.855	0	0	0
356	8	56.7765	-13.0784	-386.753	0	0	0
356	9	57.3378	-10.5591	-392.04	0	0	0
357	0	58.2	-8.99212	-398.198	0	0	0
357	1	59.2131	-7.31443	-401.571	0	0	0
357	2	59.9687	-6.15422	-407.913	0	0	0
357	3	61.5397	-5.40819	-412.946	0	0	0
357	4	61.6453	-3.42223	-418.416	0	0	0
357	5	63.2438	-3.23064	-424.15	0	0	0
357	6	64.2926	-1.42001	-429.094	0	0	0
357	7	64.8763	-0.852319	-433.525	0	0	0
357	8	66.2275	-0.506079	-436.913	0	0	0
357	9	67.1047	1.03902	-442.641	0	0	0
358	0	68.3018	0.764142	-447.778	0	0	0
358	1	69.0056	1.75338	-452.211	0	0	0
358	2	69.3262	2.24304	-460.133	0	0	0
358	3	70.5005	4.03478	-469.786	0	0	0
358	4	73.9308	6.42422	-476.713	0	0	0
358	5	75.4422	5.7478	-482.464	0	0	0
358	6	77.9528	7.73146	-490.449	0	0	0
358	7	80.16	9.93819	-497.04	0	0	0
358	8	81.7847	10.7203	-503.909	0	0	0
358	9	86.1063	11.7388	-507.801	0	0	0
359	0	89.2864	11.84	-514.495	0	0	0
359	1	91.9426	11.7879	-520.236	0	0	0
359	2	94.9041	11.8701	-525.888	0	0	0
359	3	98.3557	11.4411	-532.236	0	0	0
359	4	100.293	10.8768	-536.421	0	0	0
359	5	101.856	10.1083	-544.091	0	0	0
359	6	104.354	8.90003	-548.973	0	0	0
359	7	107.289	8.96157	-556.191	0	0	0
359	8	106.773	7.23755	-560.05	0	0	0
359	9	107.943	7.26931	-565.623	0	0	0
360	0	108.501	6.83175	-571.731	0	0	0
360	1	108.239	6.26211	-576.445	0	0	0
360	2	108.771	5.98271	-582.551	0	0	0
360	3	110.63	5.70609	-588.817	0	0	0
360	4	109.501	6.42056	-594.481	0	0	0
360	5	110.807	6.47836	-597.528	0	0	0
360	6	111.107	7.14965	-603.966	0	0	0
360	7	111.813	7.40648	-608.581	0	0	0
360	8	112.829	8.43717	-615.885	0	0	0
360	9	113.681	9.22585	-620.659	0	0	0
361	0	113.902	10.0355	-624.23	0	0	0
361	1	115.959	11.0491	-629.868	0	0	0
361	2	117.016	12.3689	-634.641	0	0	0
361	3	116.977	12.9321	-640.736	0	0	0
361	4	119.264	14.2818	-646.633	0	0	0
361	5	119.439	15.0007	-650.98	0	0	0
361	6	119.535	15.5657	-655.243	0	0	0
361	7	120.331	16.7317	-660.021	0	0	0
361	8	121.09	17.4293	-666.283	0	0	0
361	9	120.88	17.9479	-670.726	0	0	0
362	0	121.415	18.4478	-676.121	0	0	0
362	1	121.715	18.9018	-680.473	0	0	0
362	2	121.64	18.8866	-684.832	0	0	0
362	3	121.981	19.1179	-690.32	0	0	0
362	4	122.345	18.8421	-694.331	0	0	0
362	5	122.575	18.719	-699.91	0	0	0
362	6	123.582	18.0222	-703.66	0	0	0
362	7	123.532	17.5188	-709.772	0	0	0
362	8	124.138	17.2866	-713.344	0	0	0
362	9	124.989	16.3883	-718.842	0	0	0
363	0	125.267	15.8897	-723.814	0	0	0
363	1	126.535	14.9951	-727.652	0	0	0
363	2	127.038	14.3628	-732.103	0	0	0
363	3	127.407	13.9104	-735.157	0	0	0
363	4	128.231	13.59	-740.908	0	0	0
363	5	128.58	13.1369	-744.485	0	0	0
363	6	129.32	12.5938	-749.369	0	0	0
363	7	129.691	12.2965	-753.554	0	0	0
363	8	130.192	11.7309	-757.393	0	0	0
363	9	129.879	11.7855	-759.141	0	0	0
364	0	130.491	11.5567	-763.583	0	0	0
364	1	130.437	11.9007	-768.982	0	0	0
364	2	130.631	11.9795	-772.729	0	0	0
364	3	130.452	11.6825	-776.131	0	0	0
364	4	130.471	12.3177	-779.26	0	0	0
364	5	130.137	12.2183	-782.313	0	0	0
364	6	129.842	12.6735	-786.669	0	0	0
364	7	129.902	12.5544	-792.157	0	0	0
364	8	129.453	12.8787	-794.512	0	0	0
364	9	129.546	12.8484	-796.949	0	0	0
365	0	128.769	12.7931	-800.617	0	0	0
365	1	128.393	13.1193	-802.967	0	0	0
365	2	128.238	12.9531	-806.371	0	0	0
365	3	127.9	12.8792	-810.032	0	0	0
365	4	127.289	12.5804	-813.61	0	0	0
365	5	126.891	12.7055	-815.094	0	0	0
365	6	126.027	12.649	-818.763	0	0	0
365	7	125.544	12.5536	-821.291	0	0	0
365	8	125.058	12.3685	-823.739	0	0	0
365	9	124.531	12.361	-826.703	0	0	0
366	0	124.13	12.3323	-828.71	0	0	0
366	1	123.32	12.2572	-830.809	0	0	0
366	2	122.92	12.4714	-833.075	0	0	0
366	3	122.416	12.0223	-835.695	0	0	0
366	4	121.528	12.194	-838.75	0	0	0
366	5	121.426	11.9455	-839.187	0	0	0
366	6	120.549	12.2258	-841.107	0	0	0
366	7	120.063	12.221	-842.416	0	0	0
366	8	119.292	12.3025	-844.86	0	0	0
366	9	118.501	12.498	-845.299	0	0	0
367	0	117.844	12.4697	-847.741	0	0	0
367	1	116.876	12.5541	-848.27	0	0	0
367	2	116.09	12.7932	-848.272	0	0	0
367	3	115.041	12.6317	-849.761	0	0	0
367	4	114.33	12.8725	-851.331	0	0	0
367	5	113.344	13.2018	-851.945	0	0	0
367	6	112.36	13.4414	-851.597	0	0	0
367	7	111.459	13.5027	-853.346	0	0	0
367	8	110.606	13.8326	-852.825	0	0	0
367	9	109.552	13.7167	-853.27	0	0	0
368	0	108.937	13.9577	-854.927	0	0	0
368	1	108.149	14.1567	-855.45	0	0	0
368	2	107.385	14.3754	-855.191	0	0	0
368	3	106.264	14.4362	-855.375	0	0	0
368	4	105.631	14.7469	-854.416	0	0	0
368	5	104.907	15.077	-855.115	0	0	0
368	6	104.293	15.1423	-855.119	0	0	0
368	7	103.66	15.4068	-854.597	0	0	0
368	8	102.877	15.2942	-853.472	0	0	0
368	9	102.195	15.6684	-852.691	0	0	0
369	0	101.386	15.9332	-852.693	0	0	0
369	1	100.708	16.0208	-852.873	0	0	0
369	2	99.959	16.8203	-851.564	0	0	0
369	3	99.4399	16.2422	-850.79	0	0	0
369	4	98.6521	16.775	-849.31	0	0	0
369	5	98.0661	16.9964	-848.265	0	0	0
369	6	97.4743	17.063	-847.053	0	0	0
369	7	96.9465	17.5993	-847.309	0	0	0
369	8	96.3375	17.4433	-845.75	0	0	0
369	9	95.5519	17.8213	-843.053	0	0	0
370	0	94.8518	18.2891	-842.439	0	0	0
370	1	94.2444	18.335	-840.44	0	0	0
370	2	93.4091	19.0233	-838.96	0	0	0
370	3	92.975	18.8923	-838.181	0	0	0
370	4	92.2115	19.2481	-836.616	0	0	0
370	5	91.5179	19.5595	-833.569	0	0	0
370	6	90.493	19.9159	-831.394	0	0	0
370	7	89.942	20.2941	-830.872	0	0	0
370	8	89.1133	20.5185	-827.569	0	0	0
370	9	88.5274	20.6777	-825.828	0	0	0
371	0	87.941	21.0359	-822.518	0	0	0
371	1	87.3531	21.4607	-820.775	0	0	0
371	2	86.5928	21.5948	-818.602	0	0	0
371	3	85.9986	22.2629	-817.207	0	0	0
371	4	85.4299	22.3779	-815.295	0	0	0
371	5	84.7791	22.6706	-812.595	0	0	0
371	6	84.1291	22.6957	-810.074	0	0	0
371	7	83.3001	23.3417	-807.113	0	0	0
371	8	82.7151	23.5452	-804.761	0	0	0
371	9	82.0806	23.749	-801.978	0	0	0
372	0	81.4734	23.907	-800.239	0	0	0
372	1	80.5818	24.0881	-796.846	0	0	0
372	2	79.8424	24.6879	-794.407	0	0	0
372	3	79.188	24.8715	-791.099	0	0	0
372	4	78.5337	25.2748	-789.27	0	0	0
372	5	78.0389	25.1675	-786.488	0	0	0
372	6	77.4524	25.4594	-783.006	0	0	0
372	7	76.6248	25.4853	-781.097	0	0	0
372	8	75.9956	25.8457	-777.96	0	0	0
372	9	75.1757	25.5597	-774.745	0	0	0
373	0	75.0181	25.9665	-773.001	0	0	0
373	1	73.9811	25.7705	-770.57	0	0	0
373	2	73.301	26.0401	-766.917	0	0	0
373	3	72.9123	26.1098	-764.654	0	0	0
373	4	71.8526	25.9815	-761.35	0	0	0
373	5	71.7247	26.2297	-758.912	0	0	0
373	6	70.8999	26.0789	-756.566	0	0	0
373	7	70.1386	26.0379	-754.221	0	0	0
373	8	69.6876	26.1532	-751.086	0	0	0
373	9	68.6037	25.9994	-747.003	0	0	0
374	0	67.9689	25.9799	-744.831	0	0	0
374	1	67.4973	25.9188	-742.393	0	0	0
374	2	66.8425	25.8551	-740.661	0	0	0
374	3	66.217	25.6821	-737.617	0	0	0
374	4	65.4153	25.6625	-734.401	0	0	0
374	5	64.7868	25.4011	-730.923	0	0	0
374	6	64.2494	25.4042	-728.924	0	0	0
374	7	63.8343	25.3209	-727.971	0	0	0
374	8	63.2981	24.8823	-724.493	0	0	0
374	9	62.3403	24.7511	-721.541	0	0	0
375	0	61.6694	24.5541	-718.934	0	0	0
375	1	61.2423	24.2476	-716.675	0	0	0
375	2	60.6105	24.1209	-712.85	0	0	0
375	3	59.8506	24.0794	-710.764	0	0	0
375	4	59.4424	23.7067	-708.681	0	0	0
375	5	58.4706	23.5536	-704.42	0	0	0
375	6	57.9947	23.2914	-701.9	0	0	0
375	7	56.9222	23.0697	-700.345	0	0	0
375	8	56.3177	22.8527	-698.173	0	0	0
375	9	55.6935	22.6346	-695.653	0	0	0
376	0	54.9537	22.506	-692.785	0	0	0
376	1	54.3291	21.975	-690.443	0	0	0
376	2	53.5485	21.5555	-687.754	0	0	0
376	3	52.939	21.3377	-686.453	0	0	0
376	4	52.5111	21.1895	-683.582	0	0	0
376	5	51.6672	20.681	-680.719	0	0	0
376	6	51.0393	20.4406	-678.374	0	0	0
376	7	50.4592	20.0654	-675.856	0	0	0
376	8	49.8506	19.6681	-674.125	0	0	0
376	9	49.1809	19.2052	-671.521	0	0	0
377	0	48.665	18.9425	-669.436	0	0	0
377	1	48.3247	18.3031	-666.484	0	0	0
377	2	47.6341	18.128	-663.44	0	0	0
377	3	46.7863	17.6393	-662.407	0	0	0
377	4	46.5938	17.4452	-659.885	0	0	0
377	5	45.989	16.9389	-657.979	0	0	0
377	6	45.3878	16.4306	-655.288	0	0	0
377	7	44.8866	16.1208	-655.296	0	0	0
377	8	44.4885	15.6609	-651.033	0	0	0
377	9	43.9212	15.331	-648.603	0	0	0
378	0	43.4459	15.1589	-646.514	0	0	0
378	1	42.905	14.6942	-645.131	0	0	0
378	2	42.4104	14.3658	-642.438	0	0	0
378	3	41.7617	14.1001	-640.267	0	0	0
378	4	41.1102	13.8139	-638.271	0	0	0
378	5	40.7017	13.5723	-636.622	0	0	0
378	6	40.0065	13.2429	-634.277	0	0	0
378	7	39.5517	13.2462	-632.974	0	0	0
378	8	38.7729	12.9387	-629.497	0	0	0
378	9	37.9434	12.9819	-627.237	0	0	0
379	0	37.6455	12.5185	-625.677	0	0	0
379	1	36.9688	12.4112	-623.94	0	0	0
379	2	36.4723	12.1903	-622.638	0	0	0
379	3	35.9964	12.0372	-621.248	0	0	0
379	4	35.1695	12.0374	-618.817	0	0	0
379	5	34.7835	12.0835	-616.552	0	0	0
379	6	34.2802	11.8859	-616.296	0	0	0
379	7	33.9057	11.845	-615.43	0	0	0
379	8	33.4763	11.7145	-613.167	0	0	0
379	9	32.8471	11.7587	-611.344	0	0	0
380	0	32.2605	11.5617	-609.779	0	0	0
380	1	31.8458	11.7175	-608.561	0	0	0
380	2	31.3462	11.764	-606.386	0	0	0
380	3	30.9559	11.7649	-606.215	0	0	0
380	4	30.4993	11.4777	-604.393	0	0	0
380	5	29.8524	11.5895	-601.607	0	0	0
380	6	29.2171	11.8339	-600.216	0	0	0
380	7	28.7129	11.9672	-599.346	0	0	0
380	8	28.4982	11.8372	-598.566	0	0	0
380	9	27.8857	12.2133	-597	0	0	0
381	0	27.4524	11.8596	-596.047	0	0	0
381	1	27.2143	12.3947	-593.777	0	0	0
381	2	26.5594	12.1044	-593.175	0	0	0
381	3	26.5854	12.2186	-592.564	0	0	0
381	4	26.4125	12.2655	-591.52	0	0	0
381	5	25.7341	12.3971	-590.393	0	0	0
381	6	25.2588	12.4208	-588.215	0	0	0
381	7	24.8646	12.4864	-587.697	0	0	0
381	8	24.4069	12.5975	-587.265	0	0	0
381	9	24.2304	13.0884	-585.864	0	0	0
382	0	23.8855	12.8213	-585.085	0	0	0
382	1	23.4047	12.9992	-584.217	0	0	0
382	2	22.773	13.5974	-582.124	0	0	0
382	3	22.2463	13.5524	-581.52	0	0	0
382	4	21.9865	13.7975	-581.082	0	0	0
382	5	21.5902	13.8184	-580.826	0	0	0
382	6	21.3552	13.9091	-579.604	0	0	0
382	7	20.8305	13.9297	-578.304	0	0	0
382	8	20.3752	14.2398	-577.517	0	0	0
382	9	19.98	14.2384	-576.825	0	0	0
383	0	19.8008	14.4843	-577.26	0	0	0
383	1	19.6546	14.531	-576.299	0	0	0
383	2	19.2839	14.6411	-575.779	0	0	0
383	3	18.7141	14.7509	-574.389	0	0	0
383	4	18.5481	14.6847	-574.126	0	0	0
383	5	18.2185	14.9267	-574.217	0	0	0
383	6	18.0659	14.9049	-573.26	0	0	0
383	7	17.721	15.0821	-572.912	0	0	0
383	8	17.1718	15.3696	-572.128	0	0	0
383	9	16.5878	15.1872	-570.744	0	0	0
384	0	16.3655	15.2307	-571.268	0	0	0
384	1	16.0626	15.3857	-571.267	0	0	0
384	2	15.8431	15.4502	-571.268	0	0	0
384	3	15.4284	15.5604	-571.619	0	0	0
384	4	14.97	15.5596	-570.054	0	0	0
384	5	14.6269	15.4681	-569.188	0	0	0
384	6	14.5153	15.445	-570.406	0	0	0
384	7	14.2065	15.3764	-572.068	0	0	0
384	8	14.0823	15.6862	-571.28	0	0	0
384	9	13.7545	15.6183	-570.5	0	0	0
385	0	13.4071	15.659	-570.939	0	0	0
385	1	13.0576	15.635	-571.202	0	0	0
385	2	12.3952	15.832	-570.944	0	0	0
385	3	12.3112	15.5626	-572.517	0	0	0
385	4	11.6967	15.6029	-572.698	0	0	0
385	5	11.8399	15.4688	-571.215	0	0	0
385	6	11.2433	15.731	-571.394	0	0	0
385	7	10.9613	15.5944	-572.357	0	0	0
385	8	10.7419	15.9473	-573.749	0	0	0
385	9	10.6174	15.5886	-574.623	0	0	0
386	0	10.2436	15.6969	-573.93	0	0	0
386	1	9.80944	15.6491	-574.631	0	0	0
386	2	9.50268	15.5324	-575.596	0	0	0
386	3	9.39325	15.3522	-576.123	0	0	0
386	4	9.0653	15.173	-577.521	0	0	0
386	5	8.96063	15.2146	-577.956	0	0	0
386	6	8.70452	15.0997	-577.785	0	0	0
386	7	8.35368	15.05	-579.533	0	0	0
386	8	8.09467	14.7134	-579.365	0	0	0
386	9	7.60954	14.9327	-581.109	0	0	0
387	0	7.47902	14.5068	-582.249	0	0	0
387	1	7.24477	14.3923	-582.425	0	0	0
387	2	6.67763	14.7425	-582.078	0	0	0
387	3	6.63699	14.4916	-583.913	0	0	0
387	4	6.20033	14.2207	-585.312	0	0	0
387	5	5.86924	14.2164	-586.626	0	0	0
387	6	5.67869	14.1921	-586.8	0	0	0
387	7	5.35062	13.9878	-588.286	0	0	0
387	8	5.09323	13.6957	-587.681	0	0	0
387	9	4.80323	14.023	-589.861	0	0	0
388	0	4.56371	13.6196	-591.872	0	0	0
388	1	4.462	13.3286	-592.31	0	0	0
388	2	4.26488	13.458	-592.747	0	0	0
388	3	3.94205	13.3407	-594.059	0	0	0
388	4	3.50307	13.2032	-594.675	0	0	0
388	5	3.37056	13.1551	-597.115	0	0	0
388	6	2.93248	12.993	-597.994	0	0	0
388	7	2.91685	12.701	-598.346	0	0	0
388	8	2.37208	12.8302	-598.959	0	0	0
388	9	2.18107	13.0689	-598.959	0	0	0
389	0	1.71748	12.687	-600.624	0	0	0
389	1	1.62987	12.7059	-602.975	0	0	0
389	2	1.52263	12.7901	-603.588	0	0	0
389	3	1.06543	12.4298	-604.38	0	0	0
389	4	0.848653	12.6029	-605.077	0	0	0
389	5	0.545535	12.3094	-606.476	0	0	0
389	6	0.195896	12.1726	-607.093	0	0	0
389	7	0.371743	12.1913	-609.531	0	0	0
389	8	-0.0658312	12.5192	-611.272	0	0	0
389	9	-0.460426	12.3147	-610.845	0	0	0
390	0	-0.651827	12.2879	-611.371	0	0	0
390	1	-1.13506	12.3246	-613.64	0	0	0
390	2	-1.46321	12.3658	-614.947	0	0	0
390	3	-1.81433	12.3168	-616.607	0	0	0
390	4	-2.0066	12.4237	-616.609	0	0	0
390	5	-2.48085	12.4403	-616.786	0	0	0
390	6	-2.94323	12.5449	-617.835	0	0	0
390	7	-3.4091	12.7605	-620.278	0	0	0
390	8	-3.62833	12.7789	-622.108	0	0	0
390	9	-4.03879	12.7073	-623.418	0	0	0
391	0	-4.25212	12.8121	-624.464	0	0	0
391	1	-4.88984	12.9183	-625.254	0	0	0
391	2	-5.17076	12.9778	-625.954	0	0	0
391	3	-5.74592	12.9712	-628.572	0	0	0
391	4	-5.74353	13.0128	-630.749	0	0	0
391	5	-6.31208	13.1618	-631.798	0	0	0
391	6	-6.78941	13.1781	-632.586	0	0	0
391	7	-7.38458	13.1269	-633.812	0	0	0
391	8	-7.53583	13.2758	-636.339	0	0	0
391	9	-7.99677	13.4914	-638.084	0	0	0
392	0	-8.21173	13.2648	-639.134	0	0	0
392	1	-8.6057	13.3701	-639.92	0	0	0
392	2	-9.2159	13.6056	-640.533	0	0	0
392	3	-9.74261	13.753	-643.586	0	0	0
392	4	-9.85614	14.0131	-644.98	0	0	0
392	5	-10.3367	13.9407	-647.423	0	0	0
392	6	-10.7528	14.2019	-648.381	0	0	0
392	7	-11.1031	14.0612	-650.045	0	0	0
392	8	-11.739	14.5633	-652.048	0	0	0
392	9	-12.0233	14.5576	-654.316	0	0	0
393	0	-12.4635	14.4847	-657.284	0	0	0
393	1	-12.6367	14.5461	-658.418	0	0	0
393	2	-13.0301	14.7631	-659.115	0	0	0
393	3	-13.5743	14.8648	-660.69	0	0	0
393	4	-13.8803	14.9929	-661.822	0	0	0
393	5	-14.4977	15.2289	-664.176	0	0	0
393	6	-14.8033	15.4671	-665.485	0	0	0
393	7	-15.2645	15.5703	-667.667	0	0	0
393	8	-15.7839	15.5863	-669.064	0	0	0
393	9	-16.1749	15.8005	-670.112	0	0	0
394	0	-17.011	15.9917	-672.469	0	0	0
394	1	-17.3179	16.1182	-674.389	0	0	0
394	2	-17.6474	16.2886	-676.57	0	0	0
394	3	-18.189	16.2384	-677.794	0	0	0
394	4	-18.7134	16.5637	-678.927	0	0	0
394	5	-19.4193	16.7331	-681.199	0	0	0
394	6	-19.8543	16.8594	-682.943	0	0	0
394	7	-20.0768	16.9873	-686.689	0	0	0
394	8	-20.488	17.1351	-687.827	0	0	0
394	9	-21.0344	17.4386	-688.175	0	0	0
395	0	-21.4908	17.7199	-690.005	0	0	0
395	1	-21.9937	17.8908	-691.229	0	0	0
395	2	-22.5875	18.1478	-694.456	0	0	0
395	3	-23.1766	18.2299	-696.03	0	0	0
395	4	-23.3265	18.3371	-697.77	0	0	0
395	5	-23.8905	18.6154	-698.907	0	0	0
395	6	-24.6368	18.6968	-700.219	0	0	0
395	7	-24.9865	19.1115	-702.572	0	0	0
395	8	-25.5336	18.9927	-704.496	0	0	0
395	9	-25.9273	19.3201	-706.326	0	0	0
396	0	-26.2048	19.4688	-707.024	0	0	0
396	1	-26.7076	19.5714	-708.771	0	0	0
396	2	-27.3394	19.6315	-710.955	0	0	0
396	3	-27.6679	20.0702	-712.434	0	0	0
396	4	-27.8661	20.1315	-715.222	0	0	0
396	5	-28.2762	20.1024	-715.752	0	0	0
396	6	-28.7532	20.4292	-716.624	0	0	0
396	7	-29.1931	20.7764	-719.152	0	0	0
396	8	-29.7396	20.8345	-720.727	0	0	0
396	9	-30.1752	21.2729	-722.727	0	0	0
397	0	-30.499	21.5793	-723.425	0	0	0
397	1	-30.9101	21.836	-726.215	0	0	0
397	2	-31.3871	22.1621	-726.304	0	0	0
397	3	-32.0667	22.4211	-727.44	0	0	0
397	4	-32.4831	22.5251	-729.971	0	0	0
397	5	-32.8511	22.6506	-732.327	0	0	0
397	6	-33.2887	22.8885	-733.463	0	0	0
397	7	-33.4788	23.2817	-735.028	0	0	0
397	8	-34.4223	23.5836	-735.734	0	0	0
397	9	-34.6615	23.8426	-738.347	0	0	0
398	0	-34.8139	23.884	-740.266	0	0	0
398	1	-35.2033	24.2542	-741.574	0	0	0
398	2	-35.5318	24.6472	-743.577	0	0	0
398	3	-36.1397	24.5943	-745.065	0	0	0
398	4	-36.3809	24.8974	-746.898	0	0	0
398	5	-36.6147	25.1136	-748.378	0	0	0
398	6	-37.0118	25.1268	-751	0	0	0
398	7	-37.2943	25.6096	-752.741	0	0	0
398	8	-37.7027	25.6474	-753.007	0	0	0
398	9	-38.3119	25.772	-753.796	0	0	0
399	0	-38.5333	26.1862	-755.888	0	0	0
399	1	-38.756	26.5357	-758.591	0	0	0
399	2	-38.9856	26.5507	-760.422	0	0	0
399	3	-39.2463	26.7675	-761.817	0	0	0
399	4	-39.6847	26.8033	-763.133	0	0	0
399	5	-39.8788	27.3293	-764.35	0	0	0
399	6	-40.1397	27.0776	-766.884	0	0	0
399	7	-40.1593	27.2958	-769.325	0	0	0
399	8	-40.4836	27.379	-770.112	0	0	0
399	9	-40.9855	27.7488	-770.986	0	0	0
400	0	-41.0455	27.8536	-772.643	0	0	0
400	1	-41.5719	27.8688	-773.434	0	0	0
400	2	-41.7888	28.3289	-775.265	0	0	0
400	3	-43.1946	29.697	-777.612	0	0	0
400	4	-42.5524	28.3381	-778.677	0	0	0
400	5	-41.1574	28.0687	-779.195	0	0	0
400	6	-43.9667	29.6107	-780.07	0	0	0
400	7	-42.5825	27.8744	-782.353	0	0	0
400	8	-43.3019	29.3789	-784.343	0	0	0
400	9	-44.1628	28.9034	-784.887	0	0	0
401	0	-43.3401	28.8123	-786.452	0	0	0
401	1	-44.1495	30.2491	-787.228	0	0	0
401	2	-44.0815	28.5764	-788.475	0	0	0
401	3	-44.0104	29.6844	-790.29	0	0	0
401	4	-44.3031	29.3011	-791.961	0	0	0
401	5	-44.2894	28.9185	-792.491	0	0	0
401	6	-44.6352	29.8021	-793.617	0	0	0
401	7	-44.8142	29.1502	-795.027	0	0	0
401	8	-44.9555	29.7438	-796.068	0	0	0
401	9	-45.2247	29.7163	-797.646	0	0	0
402	0	-45.1675	29.2919	-798.695	0	0	0
402	1	-45.4137	30.4394	-799.039	0	0	0
402	2	-46.2198	29.7193	-799.495	0	0	0
402	3	-45.8441	30.1821	-801.146	0	0	0
402	4	-46.2885	30.3525	-803.332	0	0	0
402	5	-46.582	29.704	-804.039	0	0	0
402	6	-46.9615	30.4095	-805.348	0	0	0
402	7	-47.2319	29.6258	-806.144	0	0	0
402	8	-47.3146	29.5315	-807.543	0	0	0
402	9	-48.1489	29.6126	-808.859	0	0	0
403	0	-48.2912	28.6553	-809.83	0	0	0
403	1	-48.8226	29.0029	-811.842	0	0	0
403	2	-48.9159	28.2658	-812.549	0	0	0
403	3	-49.3582	28.4816	-814.036	0	0	0
403	4	-49.8365	28.5633	-814.392	0	0	0
403	5	-50.114	27.8681	-816.235	0	0	0
403	6	-50.4501	28.1508	-818.593	0	0	0
403	7	-50.8124	27.901	-818.774	0	0	0
403	8	-51.3575	27.4913	-820.879	0	0	0
403	9	-52.0317	27.7711	-821.841	0	0	0
404	0	-52.8695	27.8966	-824.376	0	0	0
404	1	-53.3493	28.0235	-825.688	0	0	0
404	2	-54.137	28.1052	-826.306	0	0	0
404	3	-55.1494	27.9182	-828.76	0	0	0
404	4	-55.9758	28.1998	-829.635	0	0	0
404	5	-56.3733	28.1924	-831.039	0	0	0
404	6	-56.5246	27.9646	-832.354	0	0	0
404	7	-56.6743	27.5625	-835.238	0	0	0
404	8	-57.1962	27.5573	-834.983	0	0	0
404	9	-57.4334	27.3737	-835.687	0	0	0
405	0	-58.3334	27.4544	-836.484	0	0	0
405	1	-58.2595	27.4068	-837.704	0	0	0
405	2	-57.9141	27.4032	-838.842	0	0	0
405	3	-58.9646	27.3084	-839.638	0	0	0
405	4	-59.0705	27.1711	-839.906	0	0	0
405	5	-59.7624	27.1218	-839.739	0	0	0
405	6	-60.2486	27.1373	-840.619	0	0	0
405	7	-60.4883	26.7344	-842.199	0	0	0
405	8	-61.3595	26.7531	-842.206	0	0	0
405	9	-61.6658	26.5271	-841.781	0	0	0
406	0	-62.3861	26.5891	-842.747	0	0	0
406	1	-62.7073	26.544	-840.922	0	0	0
406	2	-63.105	26.672	-842.41	0	0	0
406	3	-64.0016	26.2689	-843.381	0	0	0
406	4	-63.7037	27.09	-843.203	0	0	0
406	5	-64.6801	26.8182	-844.083	0	0	0
406	6	-65.9708	26.2133	-843.581	0	0	0
406	7	-66.2478	26.4787	-842.971	0	0	0
406	8	-66.8129	26.1868	-842.893	0	0	0
406	9	-67.0836	26.007	-843.08	0	0	0
407	0	-67.6852	25.8504	-843.433	0	0	0
407	1	-68.9344	25.5998	-842.23	0	0	0
407	2	-68.9656	25.464	-841.621	0	0	0
407	3	-69.9127	25.5509	-842.416	0	0	0
407	4	-70.4161	25.1481	-842.343	0	0	0
407	5	-70.9793	25.1251	-841.824	0.212224	-1.17323	-25.6373
407	6	-71.7272	24.6774	-842.362	-6.69681	-2.56329	-30.2207
407	7	-72.2447	24.5424	-841.673	-7.58549	-0.816327	-33.6394
407	8	-73.1615	24.5389	-840.897	-7.99486	-1.77913	-37.206
407	9	-73.4715	23.9614	-840.476	-10.3129	-0.578817	-38.5888
408	0	-74.4295	24.1595	-840.828	-10.0689	-1.25756	-42.4243
408	1	-74.451	23.4938	-840.838	-11.8372	-1.27006	-44.5527
408	2	-75.361	23.6697	-839.363	-11.705	-1.04816	-47.6404
408	3	-75.9943	23.2228	-839.548	-13.9658	-1.60807	-50.0632
408	4	-76.5383	22.9767	-838.862	-14.557	-1.14199	-54.4492
408	5	-76.6888	23.176	-838.079	-15.4236	-1.63907	-57.8385
408	6	-77.3661	22.1984	-837.576	-17.974	-1.75728	-62.6018
408	7	-78.4321	22.2871	-836.798	-18.4924	-1.39694	-66.3524
408	8	-78.6507	21.9283	-836.895	-21.4195	-1.24773	-71.055
408	9	-79.2381	22.0392	-834.896	-23.964	-0.0861922	-74.7821
409	0	-80.6809	21.658	-835	-23.2255	0.773105	-79.8771
409	1	-80.6158	21.3501	-834.829	-26.9844	1.38886	-83.8997
409	2	-81.8805	21.3928	-833.531	-25.7458	2.22266	-88.2323
409	3	-82.4692	21.0381	-832.41	-28.8349	2.72614	-91.858
409	4	-83.2376	20.7275	-830.94	-29.467	3.19355	-96.5743
409	5	-84.4108	20.5917	-829.731	-29.6541	4.16821	-99.3768
409	6	-85.3096	20.2586	-829.479	-30.5247	4.30291	-104.772
409	7	-86.1188	20.1271	-828.789	-28.2012	4.62542	-108.706
409	8	-86.7906	19.8871	-826.358	-28.4937	4.44764	-111.746
409	9	-87.9492	19.5751	-824.716	-26.6271	5.01234	-114.044
410	0	-88.1236	19.7558	-823.495	-25.6082	4.80949	-116.74
410	1	-89.9855	19.1783	-820.728	-25.0619	4.73807	-119.236
410	2	-90.5219	19.3159	-819.422	-22.3445	5.0998	-121.544
410	3	-91.0063	18.8735	-818.56	-21.847	4.93962	-123.543
410	4	-92.1242	18.7182	-816.396	-19.1245	5.16854	-124.799
410	5	-92.1104	18.6332	-814.561	-17.4966	4.95962	-126.571
410	6	-93.1923	18.2572	-812.836	-15.7297	5.21355	-128.404
410	7	-94.08	18.2162	-810.924	-13.1107	5.24371	-130.236
410	8	-94.0656	18.2	-808.836	-11.9287	5.49845	-132.475
410	9	-95.4563	17.6695	-805.888	-9.38743	5.55236	-134.182
411	0	-95.2366	17.6308	-804.58	-8.70684	5.81098	-136.069
411	1	-95.6053	17.4359	-801.189	-6.90928	6.13133	-136.836
411	2	-96.928	17.2179	-798.496	-5.53924	6.58598	-138.938
411	3	-97.2896	16.7588	-796.678	-4.76764	7.19896	-141.585
411	4	-97.9555	16.1425	-794.508	-3.01968	7.07985	-143.4
411	5	-97.8298	16.1946	-791.547	-2.85805	7.51857	-145.348
411	6	-98.3228	15.8896	-788.504	-1.59496	8.23987	-150.278
411	7	-100.019	15.407	-784.594	-3.27367	11.0261	-155.356
411	8	-100.383	15.0364	-782.516	-2.38196	13.7103	-158.247
411	9	-101.044	14.7998	-779.38	-0.543701	14.5151	-160.58
412	0	-101.579	13.8955	-776.785	-0.211957	16.7169	-165.06
412	1	-102.392	13.9501	-771.99	1.21718	17.3057	-168.049
412	2	-103.354	13.5998	-767.644	1.01202	19.7948	-170.868
412	3	-103.995	13.0747	-765.305	1.62392	21.7325	-175.19
412	4	-104.264	12.7964	-762.341	2.38235	23.5816	-179.88
412	5	-105.829	12.4483	-758.263	2.57327	26.0713	-182.855
412	6	-106.164	12.5242	-754.946	4.23593	27.1665	-187.767
412	7	-106.468	11.5129	-750.606	4.11687	29.6561	-191.447
412	8	-106.577	11.6777	-747.12	5.42061	30.5326	-193.557
412	9	-107.335	11.3112	-743.376	6.41292	32.1596	-198.703
413	0	-107.691	10.6571	-739.38	7.08445	33.3475	-203.21
413	1	-107.326	10.715	-735.797	8.34531	34.3784	-206.861
413	2	-108.64	10.1007	-730.848	9.35419	36.0045	-209.538
413	3	-108.504	9.84689	-726.754	10.4872	36.1088	-212.653
413	4	-107.728	9.32784	-722.134	10.8916	36.946	-217.346
413	5	-108.173	9.36107	-718.74	10.3827	36.577	-220.967
413	6	-109.144	8.63921	-714.652	12.1375	37.2059	-224.912
413	7	-109.037	8.78646	-710.031	13.689	37.5752	-228.702
413	8	-109.122	8.22079	-704.722	14.4242	37.0861	-231.053
413	9	-110.072	7.65508	-699.589	15.7343	37.6755	-234.595
414	0	-108.922	7.9396	-694.961	15.6765	36.6614	-237.387
414	1	-110.238	6.97552	-689.835	17.2362	37.0522	-241.659
414	2	-110.553	6.9224	-684.87	17.885	36.8504	-244.437
414	3	-109.774	6.27312	-679.118	19.5361	36.5345	-247.744
414	4	-110.49	5.95133	-674.767	19.8437	36.3355	-249.112
[truncated: 2,065 more rows]
