# Supplementary material for: A Brake-Based Overground Gait Rehabilitation Device for Altering Propulsion Impulse Symmetry
Source: Sensors (Basel). 2021 Oct 5;21(19):6617. doi: 10.3390/s21196617 (PMC8512803; doi:10.3390/s21196617)
Supplement: Supplementary file 1 [file sensors-21-06617-s001.zip › GPT animations/code and data/Forces/BD 11.csv]

Devices
1000
		FP1 (5629 Large) - Force			FP2 (5687 Large) [1000Hz] - Force
Frame	Sub Frame	Fx	Fy	Fz	Fx	Fy	Fz
		N	N	N	N	N	N
204	0	0	0	0	0	0	0
204	1	0	0	0	0	0	0
204	2	0	0	0	0	0	0
204	3	0	0	0	0	0	0
204	4	0	0	0	0	0	0
204	5	0	0	0	0	0	0
204	6	0	0	0	0	0	0
204	7	0	0	0	0	0	0
204	8	0	0	0	0	0	0
204	9	0	0	0	0	0	0
205	0	0	0	0	0	0	0
205	1	0	0	0	0	0	0
205	2	0	0	0	0	0	0
205	3	0	0	0	0	0	0
205	4	0	0	0	0	0	0
205	5	0	0	0	0	0	0
205	6	0	0	0	0	0	0
205	7	0	0	0	0	0	0
205	8	0	0	0	0	0	0
205	9	0	0	0	0	0	0
206	0	0	0	0	0	0	0
206	1	0	0	0	0	0	0
206	2	0	0	0	0	0	0
206	3	0	0	0	0	0	0
206	4	0	0	0	0	0	0
206	5	0	0	0	0	0	0
206	6	0	0	0	0	0	0
206	7	0	0	0	0	0	0
206	8	0	0	0	0	0	0
206	9	0	0	0	0	0	0
207	0	0	0	0	0	0	0
207	1	0	0	0	0	0	0
207	2	0	0	0	0	0	0
207	3	0	0	0	0	0	0
207	4	0	0	0	0	0	0
207	5	0	0	0	0	0	0
207	6	0	0	0	0	0	0
207	7	0	0	0	0	0	0
207	8	0	0	0	0	0	0
207	9	0	0	0	0	0	0
208	0	0	0	0	0	0	0
208	1	0	0	0	0	0	0
208	2	0	0	0	0	0	0
208	3	0	0	0	0	0	0
208	4	0	0	0	0	0	0
208	5	0	0	0	0	0	0
208	6	0	0	0	0	0	0
208	7	0	0	0	0	0	0
208	8	0	0	0	0	0	0
208	9	0	0	0	0	0	0
209	0	0	0	0	0	0	0
209	1	0	0	0	0	0	0
209	2	0	0	0	0	0	0
209	3	0	0	0	0	0	0
209	4	0	0	0	0	0	0
209	5	0	0	0	0	0	0
209	6	0	0	0	0	0	0
209	7	0	0	0	0	0	0
209	8	0	0	0	0	0	0
209	9	0	0	0	0	0	0
210	0	0	0	0	0	0	0
210	1	0	0	0	0	0	0
210	2	0	0	0	0	0	0
210	3	0	0	0	0	0	0
210	4	0	0	0	0	0	0
210	5	0	0	0	0	0	0
210	6	0	0	0	0	0	0
210	7	0	0	0	0	0	0
210	8	0	0	0	0	0	0
210	9	0	0	0	0	0	0
211	0	0	0	0	0	0	0
211	1	0	0	0	0	0	0
211	2	0	0	0	0	0	0
211	3	0	0	0	0	0	0
211	4	0	0	0	0	0	0
211	5	0	0	0	0	0	0
211	6	0	0	0	0	0	0
211	7	0	0	0	0	0	0
211	8	0	0	0	0	0	0
211	9	0	0	0	0	0	0
212	0	0	0	0	0	0	0
212	1	0	0	0	0	0	0
212	2	0	0	0	0	0	0
212	3	0	0	0	0	0	0
212	4	0	0	0	0	0	0
212	5	0	0	0	0	0	0
212	6	0	0	0	0	0	0
212	7	0	0	0	0	0	0
212	8	0	0	0	0	0	0
212	9	0	0	0	0	0	0
213	0	0	0	0	0	0	0
213	1	0	0	0	0	0	0
213	2	0	0	0	0	0	0
213	3	0	0	0	0	0	0
213	4	0	0	0	0	0	0
213	5	0	0	0	0	0	0
213	6	0	0	0	0	0	0
213	7	0	0	0	0	0	0
213	8	0	0	0	0	0	0
213	9	0	0	0	0	0	0
214	0	0	0	0	0	0	0
214	1	0	0	0	0	0	0
214	2	0	0	0	0	0	0
214	3	0	0	0	0	0	0
214	4	0	0	0	0	0	0
214	5	0	0	0	0	0	0
214	6	0	0	0	0	0	0
214	7	0	0	0	0	0	0
214	8	0	0	0	0	0	0
214	9	0	0	0	0	0	0
215	0	0	0	0	0	0	0
215	1	0	0	0	0	0	0
215	2	0	0	0	0	0	0
215	3	0	0	0	0	0	0
215	4	0	0	0	0	0	0
215	5	0	0	0	0	0	0
215	6	0	0	0	0	0	0
215	7	0	0	0	0	0	0
215	8	0	0	0	0	0	0
215	9	0	0	0	0	0	0
216	0	0	0	0	0	0	0
216	1	0	0	0	0	0	0
216	2	0	0	0	0	0	0
216	3	0	0	0	0	0	0
216	4	0	0	0	0	0	0
216	5	0	0	0	0	0	0
216	6	0	0	0	0	0	0
216	7	0	0	0	0	0	0
216	8	0	0	0	0	0	0
216	9	0	0	0	0	0	0
217	0	0	0	0	0	0	0
217	1	0	0	0	0	0	0
217	2	0	0	0	0	0	0
217	3	0	0	0	0	0	0
217	4	0	0	0	0	0	0
217	5	0	0	0	0	0	0
217	6	0	0	0	0	0	0
217	7	0	0	0	0	0	0
217	8	0	0	0	0	0	0
217	9	0	0	0	0	0	0
218	0	0	0	0	0	0	0
218	1	0	0	0	0	0	0
218	2	0	0	0	0	0	0
218	3	0	0	0	0	0	0
218	4	0	0	0	0	0	0
218	5	0	0	0	0	0	0
218	6	0	0	0	0	0	0
218	7	0	0	0	0	0	0
218	8	0	0	0	0	0	0
218	9	0	0	0	0	0	0
219	0	0	0	0	0	0	0
219	1	0	0	0	0	0	0
219	2	0	0	0	0	0	0
219	3	0	0	0	0	0	0
219	4	0	0	0	0	0	0
219	5	0	0	0	0	0	0
219	6	0	0	0	0	0	0
219	7	0	0	0	0	0	0
219	8	0	0	0	0	0	0
219	9	0	0	0	0	0	0
220	0	0	0	0	0	0	0
220	1	0	0	0	0	0	0
220	2	0	0	0	0	0	0
220	3	0	0	0	0	0	0
220	4	0	0	0	0	0	0
220	5	0	0	0	0	0	0
220	6	0	0	0	0	0	0
220	7	0	0	0	0	0	0
220	8	0	0	0	0	0	0
220	9	0	0	0	0	0	0
221	0	0	0	0	0	0	0
221	1	0	0	0	0	0	0
221	2	0	0	0	0	0	0
221	3	0	0	0	0	0	0
221	4	0	0	0	0	0	0
221	5	0	0	0	0	0	0
221	6	0	0	0	0	0	0
221	7	0	0	0	0	0	0
221	8	0	0	0	0	0	0
221	9	0	0	0	0	0	0
222	0	0	0	0	0	0	0
222	1	0	0	0	0	0	0
222	2	0	0	0	0	0	0
222	3	0	0	0	0	0	0
222	4	0	0	0	0	0	0
222	5	0	0	0	0	0	0
222	6	0	0	0	0	0	0
222	7	0	0	0	0	0	0
222	8	0	0	0	0	0	0
222	9	0	0	0	0	0	0
223	0	0	0	0	0	0	0
223	1	0	0	0	0	0	0
223	2	0	0	0	0	0	0
223	3	0	0	0	0	0	0
223	4	0	0	0	0	0	0
223	5	0	0	0	0	0	0
223	6	0	0	0	0	0	0
223	7	0	0	0	0	0	0
223	8	0	0	0	0	0	0
223	9	0	0	0	0	0	0
224	0	0	0	0	0	0	0
224	1	0	0	0	0	0	0
224	2	0	0	0	0	0	0
224	3	0	0	0	0	0	0
224	4	0	0	0	0	0	0
224	5	0	0	0	0	0	0
224	6	0	0	0	0	0	0
224	7	0	0	0	0	0	0
224	8	0	0	0	0	0	0
224	9	0	0	0	0	0	0
225	0	0	0	0	0	0	0
225	1	0	0	0	0	0	0
225	2	0	0	0	0	0	0
225	3	0	0	0	0	0	0
225	4	0	0	0	0	0	0
225	5	0	0	0	0	0	0
225	6	0	0	0	0	0	0
225	7	0	0	0	0	0	0
225	8	0	0	0	0	0	0
225	9	0	0	0	0	0	0
226	0	0	0	0	0	0	0
226	1	0	0	0	0	0	0
226	2	0	0	0	0	0	0
226	3	0	0	0	0	0	0
226	4	0	0	0	0	0	0
226	5	0	0	0	0	0	0
226	6	0	0	0	0	0	0
226	7	0	0	0	0	0	0
226	8	0	0	0	0	0	0
226	9	0	0	0	0	0	0
227	0	0	0	0	0	0	0
227	1	0	0	0	0	0	0
227	2	0	0	0	0	0	0
227	3	0	0	0	0	0	0
227	4	0	0	0	0	0	0
227	5	0	0	0	0	0	0
227	6	0	0	0	0	0	0
227	7	0	0	0	0	0	0
227	8	0	0	0	0	0	0
227	9	0	0	0	0	0	0
228	0	0	0	0	0	0	0
228	1	0	0	0	0	0	0
228	2	0	0	0	0	0	0
228	3	0	0	0	0	0	0
228	4	0	0	0	0	0	0
228	5	0	0	0	0	0	0
228	6	0	0	0	0	0	0
228	7	0	0	0	0	0	0
228	8	0	0	0	0	0	0
228	9	0	0	0	0	0	0
229	0	0	0	0	0	0	0
229	1	0	0	0	0	0	0
229	2	0	0	0	0	0	0
229	3	0	0	0	0	0	0
229	4	0	0	0	0	0	0
229	5	0	0	0	0	0	0
229	6	0	0	0	0	0	0
229	7	0	0	0	0	0	0
229	8	0	0	0	0	0	0
229	9	0	0	0	0	0	0
230	0	0	0	0	0	0	0
230	1	0	0	0	0	0	0
230	2	0	0	0	0	0	0
230	3	0	0	0	0	0	0
230	4	0	0	0	0	0	0
230	5	0	0	0	0	0	0
230	6	0	0	0	0	0	0
230	7	0	0	0	0	0	0
230	8	0	0	0	0	0	0
230	9	0	0	0	0	0	0
231	0	0	0	0	0	0	0
231	1	0	0	0	0	0	0
231	2	0	0	0	0	0	0
231	3	0	0	0	0	0	0
231	4	0	0	0	0	0	0
231	5	0	0	0	0	0	0
231	6	0	0	0	0	0	0
231	7	0	0	0	0	0	0
231	8	0	0	0	0	0	0
231	9	0	0	0	0	0	0
232	0	0	0	0	0	0	0
232	1	0	0	0	0	0	0
232	2	0	0	0	0	0	0
232	3	0	0	0	0	0	0
232	4	0	0	0	0	0	0
232	5	0	0	0	0	0	0
232	6	0	0	0	0	0	0
232	7	0	0	0	0	0	0
232	8	0	0	0	0	0	0
232	9	0	0	0	0	0	0
233	0	0	0	0	0	0	0
233	1	0	0	0	0	0	0
233	2	0	0	0	0	0	0
233	3	0	0	0	0	0	0
233	4	0	0	0	0	0	0
233	5	0	0	0	0	0	0
233	6	0	0	0	0	0	0
233	7	0	0	0	0	0	0
233	8	0	0	0	0	0	0
233	9	0	0	0	0	0	0
234	0	0	0	0	0	0	0
234	1	0	0	0	0	0	0
234	2	0	0	0	0	0	0
234	3	0	0	0	0	0	0
234	4	0	0	0	0	0	0
234	5	0	0	0	0	0	0
234	6	0	0	0	0	0	0
234	7	0	0	0	0	0	0
234	8	0	0	0	0	0	0
234	9	0	0	0	0	0	0
235	0	0	0	0	0	0	0
235	1	0	0	0	0	0	0
235	2	0	0	0	0	0	0
235	3	0	0	0	0	0	0
235	4	0	0	0	0	0	0
235	5	0	0	0	0	0	0
235	6	0	0	0	0	0	0
235	7	0	0	0	0	0	0
235	8	0	0	0	0	0	0
235	9	0	0	0	0	0	0
236	0	0	0	0	0	0	0
236	1	0	0	0	0	0	0
236	2	0	0	0	0	0	0
236	3	0	0	0	0	0	0
236	4	0	0	0	0	0	0
236	5	0	0	0	0	0	0
236	6	0	0	0	0	0	0
236	7	0	0	0	0	0	0
236	8	0	0	0	0	0	0
236	9	0	0	0	0	0	0
237	0	0	0	0	0	0	0
237	1	0	0	0	0	0	0
237	2	0	0	0	0	0	0
237	3	0	0	0	0	0	0
237	4	0	0	0	0	0	0
237	5	0	0	0	0	0	0
237	6	0	0	0	0	0	0
237	7	0	0	0	0	0	0
237	8	0	0	0	0	0	0
237	9	0	0	0	0	0	0
238	0	0	0	0	0	0	0
238	1	0	0	0	0	0	0
238	2	0	0	0	0	0	0
238	3	0	0	0	0	0	0
238	4	0	0	0	0	0	0
238	5	0	0	0	0	0	0
238	6	0	0	0	0	0	0
238	7	0	0	0	0	0	0
238	8	0	0	0	0	0	0
238	9	0	0	0	0	0	0
239	0	0	0	0	0	0	0
239	1	0	0	0	0	0	0
239	2	0	0	0	0	0	0
239	3	0	0	0	0	0	0
239	4	0	0	0	0	0	0
239	5	0	0	0	0	0	0
239	6	0	0	0	0	0	0
239	7	0	0	0	0	0	0
239	8	0	0	0	0	0	0
239	9	0	0	0	0	0	0
240	0	0	0	0	0	0	0
240	1	0	0	0	0	0	0
240	2	0	0	0	0	0	0
240	3	0	0	0	0	0	0
240	4	0	0	0	0	0	0
240	5	0	0	0	0	0	0
240	6	0	0	0	0	0	0
240	7	0	0	0	0	0	0
240	8	0	0	0	0	0	0
240	9	0	0	0	0	0	0
241	0	0	0	0	0	0	0
241	1	0	0	0	0	0	0
241	2	0	0	0	0	0	0
241	3	0	0	0	0	0	0
241	4	0	0	0	0	0	0
241	5	0	0	0	0	0	0
241	6	0	0	0	0	0	0
241	7	0	0	0	0	0	0
241	8	0	0	0	0	0	0
241	9	0	0	0	0	0	0
242	0	0	0	0	0	0	0
242	1	0	0	0	0	0	0
242	2	0	0	0	0	0	0
242	3	0	0	0	0	0	0
242	4	0	0	0	0	0	0
242	5	0	0	0	0	0	0
242	6	0	0	0	0	0	0
242	7	0	0	0	0	0	0
242	8	0	0	0	0	0	0
242	9	0	0	0	0	0	0
243	0	0	0	0	0	0	0
243	1	0	0	0	0	0	0
243	2	0	0	0	0	0	0
243	3	0	0	0	0	0	0
243	4	0	0	0	0	0	0
243	5	0	0	0	0	0	0
243	6	0	0	0	0	0	0
243	7	0	0	0	0	0	0
243	8	0	0	0	0	0	0
243	9	0	0	0	0	0	0
244	0	0	0	0	0	0	0
244	1	0	0	0	0	0	0
244	2	0	0	0	0	0	0
244	3	0	0	0	0	0	0
244	4	0	0	0	0	0	0
244	5	0	0	0	0	0	0
244	6	0	0	0	0	0	0
244	7	0	0	0	0	0	0
244	8	0	0	0	0	0	0
244	9	0	0	0	0	0	0
245	0	0	0	0	0	0	0
245	1	0	0	0	0	0	0
245	2	0	0	0	0	0	0
245	3	0	0	0	0	0	0
245	4	0	0	0	0	0	0
245	5	0	0	0	0	0	0
245	6	0	0	0	0	0	0
245	7	0	0	0	0	0	0
245	8	0	0	0	0	0	0
245	9	0	0	0	0	0	0
246	0	0	0	0	0	0	0
246	1	0	0	0	0	0	0
246	2	0	0	0	0	0	0
246	3	0	0	0	0	0	0
246	4	0	0	0	0	0	0
246	5	0	0	0	0	0	0
246	6	0	0	0	0	0	0
246	7	0	0	0	0	0	0
246	8	0	0	0	0	0	0
246	9	0	0	0	0	0	0
247	0	0	0	0	0	0	0
247	1	0	0	0	0	0	0
247	2	0	0	0	0	0	0
247	3	0	0	0	0	0	0
247	4	0	0	0	0	0	0
247	5	0	0	0	0	0	0
247	6	0	0	0	0	0	0
247	7	0	0	0	0	0	0
247	8	0	0	0	0	0	0
247	9	0	0	0	0	0	0
248	0	0	0	0	0	0	0
248	1	0	0	0	0	0	0
248	2	0	0	0	0	0	0
248	3	0	0	0	0	0	0
248	4	0	0	0	0	0	0
248	5	0	0	0	0	0	0
248	6	0	0	0	0	0	0
248	7	0	0	0	0	0	0
248	8	0	0	0	0	0	0
248	9	0	0	0	0	0	0
249	0	0	0	0	0	0	0
249	1	0	0	0	0	0	0
249	2	0	0	0	0	0	0
249	3	0	0	0	0	0	0
249	4	0	0	0	0	0	0
249	5	0	0	0	0	0	0
249	6	0	0	0	0	0	0
249	7	0	0	0	0	0	0
249	8	0	0	0	0	0	0
249	9	0	0	0	0	0	0
250	0	0	0	0	0	0	0
250	1	0	0	0	0	0	0
250	2	0	0	0	0	0	0
250	3	0	0	0	0	0	0
250	4	0	0	0	0	0	0
250	5	0	0	0	0	0	0
250	6	0	0	0	0	0	0
250	7	0	0	0	0	0	0
250	8	0	0	0	0	0	0
250	9	0	0	0	0	0	0
251	0	0	0	0	0	0	0
251	1	0	0	0	0	0	0
251	2	0	0	0	0	0	0
251	3	0	0	0	0	0	0
251	4	0	0	0	0	0	0
251	5	0	0	0	0	0	0
251	6	0	0	0	0	0	0
251	7	0	0	0	0	0	0
251	8	0	0	0	0	0	0
251	9	0	0	0	0	0	0
252	0	0	0	0	0	0	0
252	1	0	0	0	0	0	0
252	2	0	0	0	0	0	0
252	3	0	0	0	0	0	0
252	4	0	0	0	0	0	0
252	5	0	0	0	0	0	0
252	6	0	0	0	0	0	0
252	7	0	0	0	0	0	0
252	8	0	0	0	0	0	0
252	9	0	0	0	0	0	0
253	0	0	0	0	0	0	0
253	1	0	0	0	0	0	0
253	2	0	0	0	0	0	0
253	3	0	0	0	0	0	0
253	4	0	0	0	0	0	0
253	5	0	0	0	0	0	0
253	6	0	0	0	0	0	0
253	7	0	0	0	0	0	0
253	8	0	0	0	0	0	0
253	9	0	0	0	0	0	0
254	0	0	0	0	0	0	0
254	1	0	0	0	0	0	0
254	2	0	0	0	0	0	0
254	3	0	0	0	0	0	0
254	4	0	0	0	0	0	0
254	5	0	0	0	0	0	0
254	6	0	0	0	0	0	0
254	7	0	0	0	0	0	0
254	8	0	0	0	0	0	0
254	9	0	0	0	0	0	0
255	0	0	0	0	0	0	0
255	1	0	0	0	0	0	0
255	2	0	0	0	0	0	0
255	3	0	0	0	0	0	0
255	4	0	0	0	0	0	0
255	5	0	0	0	0	0	0
255	6	0	0	0	0	0	0
255	7	0	0	0	0	0	0
255	8	0	0	0	0	0	0
255	9	0	0	0	0	0	0
256	0	0	0	0	0	0	0
256	1	0	0	0	0	0	0
256	2	0	0	0	0	0	0
256	3	0	0	0	0	0	0
256	4	0	0	0	0	0	0
256	5	0	0	0	0	0	0
256	6	0	0	0	0	0	0
256	7	0	0	0	0	0	0
256	8	0	0	0	0	0	0
256	9	0	0	0	0	0	0
257	0	0	0	0	0	0	0
257	1	0	0	0	0	0	0
257	2	0	0	0	0	0	0
257	3	0	0	0	0	0	0
257	4	0	0	0	0	0	0
257	5	0	0	0	0	0	0
257	6	0	0	0	0	0	0
257	7	0	0	0	0	0	0
257	8	0	0	0	0	0	0
257	9	0	0	0	0	0	0
258	0	0	0	0	0	0	0
258	1	0	0	0	0	0	0
258	2	0	0	0	0	0	0
258	3	0	0	0	0	0	0
258	4	0	0	0	0	0	0
258	5	0	0	0	0	0	0
258	6	0	0	0	0	0	0
258	7	0	0	0	0	0	0
258	8	0	0	0	0	0	0
258	9	0	0	0	0	0	0
259	0	0	0	0	0	0	0
259	1	0	0	0	0	0	0
259	2	0	0	0	0	0	0
259	3	0	0	0	0	0	0
259	4	0	0	0	0	0	0
259	5	0	0	0	0	0	0
259	6	0	0	0	0	0	0
259	7	0	0	0	0	0	0
259	8	0	0	0	0	0	0
259	9	0	0	0	0	0	0
260	0	0	0	0	0	0	0
260	1	0	0	0	0	0	0
260	2	0	0	0	0	0	0
260	3	0	0	0	0	0	0
260	4	0	0	0	0	0	0
260	5	0	0	0	0	0	0
260	6	0	0	0	0	0	0
260	7	0	0	0	0	0	0
260	8	0	0	0	0	0	0
260	9	0	0	0	0	0	0
261	0	0	0	0	0	0	0
261	1	0	0	0	0	0	0
261	2	0	0	0	0	0	0
261	3	0	0	0	0	0	0
261	4	0	0	0	0	0	0
261	5	0	0	0	0	0	0
261	6	0	0	0	0	0	0
261	7	0	0	0	0	0	0
261	8	0	0	0	0	0	0
261	9	0	0	0	0	0	0
262	0	0	0	0	0	0	0
262	1	0	0	0	0	0	0
262	2	0	0	0	0	0	0
262	3	0	0	0	0	0	0
262	4	0	0	0	0	0	0
262	5	0	0	0	0	0	0
262	6	0	0	0	0	0	0
262	7	0	0	0	0	0	0
262	8	0	0	0	0	0	0
262	9	0	0	0	0	0	0
263	0	0	0	0	0	0	0
263	1	0	0	0	0	0	0
263	2	0	0	0	0	0	0
263	3	0	0	0	0	0	0
263	4	0	0	0	0	0	0
263	5	0	0	0	0	0	0
263	6	0	0	0	0	0	0
263	7	0	0	0	0	0	0
263	8	0	0	0	0	0	0
263	9	0	0	0	0	0	0
264	0	0	0	0	0	0	0
264	1	0	0	0	0	0	0
264	2	0	0	0	0	0	0
264	3	0	0	0	0	0	0
264	4	0	0	0	0	0	0
264	5	0	0	0	0	0	0
264	6	0	0	0	0	0	0
264	7	0	0	0	0	0	0
264	8	0	0	0	0	0	0
264	9	0	0	0	0	0	0
265	0	0	0	0	0	0	0
265	1	0	0	0	0	0	0
265	2	0	0	0	0	0	0
265	3	0	0	0	0	0	0
265	4	0	0	0	0	0	0
265	5	0	0	0	0	0	0
265	6	0	0	0	0	0	0
265	7	0	0	0	0	0	0
265	8	0	0	0	0	0	0
265	9	0	0	0	0	0	0
266	0	0	0	0	0	0	0
266	1	0	0	0	0	0	0
266	2	0	0	0	0	0	0
266	3	0	0	0	0	0	0
266	4	0	0	0	0	0	0
266	5	0	0	0	0	0	0
266	6	0	0	0	0	0	0
266	7	0	0	0	0	0	0
266	8	0	0	0	0	0	0
266	9	0	0	0	0	0	0
267	0	0	0	0	0	0	0
267	1	0	0	0	0	0	0
267	2	0	0	0	0	0	0
267	3	0	0	0	0	0	0
267	4	0	0	0	0	0	0
267	5	0	0	0	0	0	0
267	6	0	0	0	0	0	0
267	7	0	0	0	0	0	0
267	8	0	0	0	0	0	0
267	9	0	0	0	0	0	0
268	0	0	0	0	0	0	0
268	1	0	0	0	0	0	0
268	2	0	0	0	0	0	0
268	3	0	0	0	0	0	0
268	4	0	0	0	0	0	0
268	5	0	0	0	0	0	0
268	6	0	0	0	0	0	0
268	7	0	0	0	0	0	0
268	8	0	0	0	0	0	0
268	9	0	0	0	0	0	0
269	0	0	0	0	0	0	0
269	1	0	0	0	0	0	0
269	2	0	0	0	0	0	0
269	3	0	0	0	0	0	0
269	4	0	0	0	0	0	0
269	5	0	0	0	0	0	0
269	6	0	0	0	0	0	0
269	7	0	0	0	0	0	0
269	8	0	0	0	0	0	0
269	9	0	0	0	0	0	0
270	0	0	0	0	0	0	0
270	1	0	0	0	0	0	0
270	2	0	0	0	0	0	0
270	3	0	0	0	0	0	0
270	4	0	0	0	0	0	0
270	5	0	0	0	0	0	0
270	6	0	0	0	0	0	0
270	7	0	0	0	0	0	0
270	8	0	0	0	0	0	0
270	9	0	0	0	0	0	0
271	0	0	0	0	0	0	0
271	1	0	0	0	0	0	0
271	2	0	0	0	0	0	0
271	3	0	0	0	0	0	0
271	4	0	0	0	0	0	0
271	5	0	0	0	0	0	0
271	6	0	0	0	0	0	0
271	7	0	0	0	0	0	0
271	8	0	0	0	0	0	0
271	9	0	0	0	0	0	0
272	0	0	0	0	0	0	0
272	1	0	0	0	0	0	0
272	2	0	0	0	0	0	0
272	3	0	0	0	0	0	0
272	4	0	0	0	0	0	0
272	5	0	0	0	0	0	0
272	6	0	0	0	0	0	0
272	7	0	0	0	0	0	0
272	8	0	0	0	0	0	0
272	9	0	0	0	0	0	0
273	0	0	0	0	0	0	0
273	1	0	0	0	0	0	0
273	2	0	0	0	0	0	0
273	3	0	0	0	0	0	0
273	4	0	0	0	0	0	0
273	5	0	0	0	0	0	0
273	6	0	0	0	0	0	0
273	7	0	0	0	0	0	0
273	8	0	0	0	0	0	0
273	9	0	0	0	0	0	0
274	0	0	0	0	0	0	0
274	1	0	0	0	0	0	0
274	2	0	0	0	0	0	0
274	3	0	0	0	0	0	0
274	4	0	0	0	0	0	0
274	5	0	0	0	0	0	0
274	6	0	0	0	0	0	0
274	7	0	0	0	0	0	0
274	8	0	0	0	0	0	0
274	9	0	0	0	0	0	0
275	0	0	0	0	0	0	0
275	1	0	0	0	0	0	0
275	2	0	0	0	0	0	0
275	3	0	0	0	0	0	0
275	4	0	0	0	0	0	0
275	5	0	0	0	0	0	0
275	6	0	0	0	0	0	0
275	7	0	0	0	0	0	0
275	8	0	0	0	0	0	0
275	9	0	0	0	0	0	0
276	0	0	0	0	0	0	0
276	1	0	0	0	0	0	0
276	2	0	0	0	0	0	0
276	3	0	0	0	0	0	0
276	4	0	0	0	0	0	0
276	5	0	0	0	0	0	0
276	6	0	0	0	0	0	0
276	7	0	0	0	0	0	0
276	8	0	0	0	0	0	0
276	9	0	0	0	0	0	0
277	0	0	0	0	0	0	0
277	1	0	0	0	0	0	0
277	2	0	0	0	0	0	0
277	3	0	0	0	0	0	0
277	4	0	0	0	0	0	0
277	5	0	0	0	0	0	0
277	6	0	0	0	0	0	0
277	7	0	0	0	0	0	0
277	8	0	0	0	0	0	0
277	9	0	0	0	0	0	0
278	0	0	0	0	0	0	0
278	1	0	0	0	0	0	0
278	2	0	0	0	0	0	0
278	3	0	0	0	0	0	0
278	4	0	0	0	0	0	0
278	5	0	0	0	0	0	0
278	6	0	0	0	0	0	0
278	7	0	0	0	0	0	0
278	8	0	0	0	0	0	0
278	9	0	0	0	0	0	0
279	0	0	0	0	0	0	0
279	1	0	0	0	0	0	0
279	2	0	0	0	0	0	0
279	3	0	0	0	0	0	0
279	4	0	0	0	0	0	0
279	5	0	0	0	0	0	0
279	6	0	0	0	0	0	0
279	7	0	0	0	0	0	0
279	8	0	0	0	0	0	0
279	9	0	0	0	0	0	0
280	0	0	0	0	0	0	0
280	1	0	0	0	0	0	0
280	2	0	0	0	0	0	0
280	3	0	0	0	0	0	0
280	4	0	0	0	0	0	0
280	5	0	0	0	0	0	0
280	6	0	0	0	0	0	0
280	7	0	0	0	0	0	0
280	8	0	0	0	0	0	0
280	9	0	0	0	0	0	0
281	0	0	0	0	0	0	0
281	1	0	0	0	0	0	0
281	2	0	0	0	0	0	0
281	3	0	0	0	0	0	0
281	4	0	0	0	0	0	0
281	5	0	0	0	0	0	0
281	6	0	0	0	0	0	0
281	7	0	0	0	0	0	0
281	8	0	0	0	0	0	0
281	9	0	0	0	0	0	0
282	0	0	0	0	0	0	0
282	1	0	0	0	0	0	0
282	2	0	0	0	0	0	0
282	3	0	0	0	0	0	0
282	4	0	0	0	0	0	0
282	5	0	0	0	0	0	0
282	6	0	0	0	0	0	0
282	7	0	0	0	0	0	0
282	8	0	0	0	0	0	0
282	9	0	0	0	0	0	0
283	0	0	0	0	0	0	0
283	1	0	0	0	0	0	0
283	2	0	0	0	0	0	0
283	3	0	0	0	0	0	0
283	4	0	0	0	0	0	0
283	5	0	0	0	0	0	0
283	6	0	0	0	0	0	0
283	7	0	0	0	0	0	0
283	8	0	0	0	0	0	0
283	9	0	0	0	0	0	0
284	0	0	0	0	0	0	0
284	1	0	0	0	0	0	0
284	2	0	0	0	0	0	0
284	3	0	0	0	0	0	0
284	4	0	0	0	0	0	0
284	5	0	0	0	0	0	0
284	6	0	0	0	0	0	0
284	7	0	0	0	0	0	0
284	8	0	0	0	0	0	0
284	9	0	0	0	0	0	0
285	0	0	0	0	0	0	0
285	1	0	0	0	0	0	0
285	2	0	0	0	0	0	0
285	3	0	0	0	0	0	0
285	4	0	0	0	0	0	0
285	5	0	0	0	0	0	0
285	6	0	0	0	0	0	0
285	7	0	0	0	0	0	0
285	8	0	0	0	0	0	0
285	9	0	0	0	0	0	0
286	0	0	0	0	0	0	0
286	1	0	0	0	0	0	0
286	2	0	0	0	0	0	0
286	3	0	0	0	0	0	0
286	4	0	0	0	0	0	0
286	5	0	0	0	0	0	0
286	6	0	0	0	0	0	0
286	7	0	0	0	0	0	0
286	8	0	0	0	0	0	0
286	9	0	0	0	0	0	0
287	0	0	0	0	0	0	0
287	1	0	0	0	0	0	0
287	2	0	0	0	0	0	0
287	3	0	0	0	0	0	0
287	4	0	0	0	0	0	0
287	5	0	0	0	0	0	0
287	6	0	0	0	0	0	0
287	7	0	0	0	0	0	0
287	8	0	0	0	0	0	0
287	9	0	0	0	0	0	0
288	0	0	0	0	0	0	0
288	1	0	0	0	0	0	0
288	2	0	0	0	0	0	0
288	3	0	0	0	0	0	0
288	4	0	0	0	0	0	0
288	5	0	0	0	0	0	0
288	6	0	0	0	0	0	0
288	7	0	0	0	0	0	0
288	8	0	0	0	0	0	0
288	9	0	0	0	0	0	0
289	0	0	0	0	0	0	0
289	1	0	0	0	0	0	0
289	2	0	0	0	0	0	0
289	3	0	0	0	0	0	0
289	4	0	0	0	0	0	0
289	5	0	0	0	0	0	0
289	6	0	0	0	0	0	0
289	7	0	0	0	0	0	0
289	8	0	0	0	0	0	0
289	9	0	0	0	0	0	0
290	0	0	0	0	0	0	0
290	1	0	0	0	0	0	0
290	2	0	0	0	0	0	0
290	3	0	0	0	0	0	0
290	4	0	0	0	0	0	0
290	5	0	0	0	0	0	0
290	6	0	0	0	0	0	0
290	7	0	0	0	0	0	0
290	8	0	0	0	0	0	0
290	9	0	0	0	0	0	0
291	0	0	0	0	0	0	0
291	1	0	0	0	0	0	0
291	2	0	0	0	0	0	0
291	3	0	0	0	0	0	0
291	4	0	0	0	0	0	0
291	5	0	0	0	0	0	0
291	6	0	0	0	0	0	0
291	7	0	0	0	0	0	0
291	8	0	0	0	0	0	0
291	9	0	0	0	0	0	0
292	0	0	0	0	0	0	0
292	1	0	0	0	0	0	0
292	2	0	0	0	0	0	0
292	3	0	0	0	0	0	0
292	4	0	0	0	0	0	0
292	5	0	0	0	0	0	0
292	6	0	0	0	0	0	0
292	7	0	0	0	0	0	0
292	8	0	0	0	0	0	0
292	9	0	0	0	0	0	0
293	0	0	0	0	0	0	0
293	1	0	0	0	0	0	0
293	2	0	0	0	0	0	0
293	3	0	0	0	0	0	0
293	4	0	0	0	0	0	0
293	5	0	0	0	0	0	0
293	6	0	0	0	0	0	0
293	7	0	0	0	0	0	0
293	8	0	0	0	0	0	0
293	9	0	0	0	0	0	0
294	0	0	0	0	0	0	0
294	1	0	0	0	0	0	0
294	2	0	0	0	0	0	0
294	3	0	0	0	0	0	0
294	4	0	0	0	0	0	0
294	5	0	0	0	0	0	0
294	6	0	0	0	0	0	0
294	7	0	0	0	0	0	0
294	8	0	0	0	0	0	0
294	9	0	0	0	0	0	0
295	0	0	0	0	0	0	0
295	1	0	0	0	0	0	0
295	2	0	0	0	0	0	0
295	3	0	0	0	0	0	0
295	4	0	0	0	0	0	0
295	5	0	0	0	0	0	0
295	6	0	0	0	0	0	0
295	7	0	0	0	0	0	0
295	8	0	0	0	0	0	0
295	9	0	0	0	0	0	0
296	0	0	0	0	0	0	0
296	1	0	0	0	0	0	0
296	2	0	0	0	0	0	0
296	3	0	0	0	0	0	0
296	4	0	0	0	0	0	0
296	5	0	0	0	0	0	0
296	6	0	0	0	0	0	0
296	7	0	0	0	0	0	0
296	8	0	0	0	0	0	0
296	9	0	0	0	0	0	0
297	0	0	0	0	0	0	0
297	1	0	0	0	0	0	0
297	2	0	0	0	0	0	0
297	3	0	0	0	0	0	0
297	4	0	0	0	0	0	0
297	5	0	0	0	0	0	0
297	6	0	0	0	0	0	0
297	7	0	0	0	0	0	0
297	8	0	0	0	0	0	0
297	9	0	0	0	0	0	0
298	0	0	0	0	0	0	0
298	1	0	0	0	0	0	0
298	2	0	0	0	0	0	0
298	3	0	0	0	0	0	0
298	4	0	0	0	0	0	0
298	5	0	0	0	0	0	0
298	6	0	0	0	0	0	0
298	7	0	0	0	0	0	0
298	8	0	0	0	0	0	0
298	9	0	0	0	0	0	0
299	0	0	0	0	0	0	0
299	1	0	0	0	0	0	0
299	2	0	0	0	0	0	0
299	3	0	0	0	0	0	0
299	4	0	0	0	0	0	0
299	5	0	0	0	0	0	0
299	6	0	0	0	0	0	0
299	7	0	0	0	0	0	0
299	8	0	0	0	0	0	0
299	9	0	0	0	0	0	0
300	0	0	0	0	0	0	0
300	1	0	0	0	0	0	0
300	2	0	0	0	0	0	0
300	3	0	0	0	0	0	0
300	4	0	0	0	0	0	0
300	5	0	0	0	0	0	0
300	6	0	0	0	0	0	0
300	7	0	0	0	0	0	0
300	8	0	0	0	0	0	0
300	9	0	0	0	0	0	0
301	0	0	0	0	0	0	0
301	1	0	0	0	0	0	0
301	2	0	0	0	0	0	0
301	3	0	0	0	0	0	0
301	4	0	0	0	0	0	0
301	5	0	0	0	0	0	0
301	6	0	0	0	0	0	0
301	7	0	0	0	0	0	0
301	8	0	0	0	0	0	0
301	9	0	0	0	0	0	0
302	0	0	0	0	0	0	0
302	1	0	0	0	0	0	0
302	2	0	0	0	0	0	0
302	3	0	0	0	0	0	0
302	4	0	0	0	0	0	0
302	5	0	0	0	0	0	0
302	6	0	0	0	0	0	0
302	7	0	0	0	0	0	0
302	8	0	0	0	0	0	0
302	9	0	0	0	0	0	0
303	0	0	0	0	0	0	0
303	1	0	0	0	0	0	0
303	2	0	0	0	0	0	0
303	3	0	0	0	0	0	0
303	4	0	0	0	0	0	0
303	5	0	0	0	0	0	0
303	6	0	0	0	0	0	0
303	7	0	0	0	0	0	0
303	8	0	0	0	0	0	0
303	9	0	0	0	0	0	0
304	0	0	0	0	0	0	0
304	1	0	0	0	0	0	0
304	2	0	0	0	0	0	0
304	3	0	0	0	0	0	0
304	4	0	0	0	0	0	0
304	5	0	0	0	0	0	0
304	6	0	0	0	0	0	0
304	7	0	0	0	0	0	0
304	8	0	0	0	0	0	0
304	9	0	0	0	0	0	0
305	0	0	0	0	0	0	0
305	1	0	0	0	0	0	0
305	2	0	0	0	0	0	0
305	3	0	0	0	0	0	0
305	4	0	0	0	0	0	0
305	5	0	0	0	0	0	0
305	6	0	0	0	0	0	0
305	7	0	0	0	0	0	0
305	8	0	0	0	0	0	0
305	9	0	0	0	0	0	0
306	0	0	0	0	0	0	0
306	1	0	0	0	0	0	0
306	2	0	0	0	0	0	0
306	3	0	0	0	0	0	0
306	4	0	0	0	0	0	0
306	5	0	0	0	0	0	0
306	6	0	0	0	0	0	0
306	7	0	0	0	0	0	0
306	8	0	0	0	0	0	0
306	9	0	0	0	0	0	0
307	0	0	0	0	0	0	0
307	1	0	0	0	0	0	0
307	2	0	0	0	0	0	0
307	3	0	0	0	0	0	0
307	4	0	0	0	0	0	0
307	5	0	0	0	0	0	0
307	6	0	0	0	0	0	0
307	7	0	0	0	0	0	0
307	8	0	0	0	0	0	0
307	9	0	0	0	0	0	0
308	0	0	0	0	0	0	0
308	1	0	0	0	0	0	0
308	2	0	0	0	0	0	0
308	3	0	0	0	0	0	0
308	4	0	0	0	0	0	0
308	5	0	0	0	0	0	0
308	6	0	0	0	0	0	0
308	7	0	0	0	0	0	0
308	8	0	0	0	0	0	0
308	9	0	0	0	0	0	0
309	0	0	0	0	0	0	0
309	1	0	0	0	0	0	0
309	2	0	0	0	0	0	0
309	3	0	0	0	0	0	0
309	4	0	0	0	0	0	0
309	5	0	0	0	0	0	0
309	6	0	0	0	0	0	0
309	7	0	0	0	0	0	0
309	8	0	0	0	0	0	0
309	9	0	0	0	0	0	0
310	0	0	0	0	0	0	0
310	1	0	0	0	0	0	0
310	2	0	0	0	0	0	0
310	3	0	0	0	0	0	0
310	4	0	0	0	0	0	0
310	5	0	0	0	0	0	0
310	6	0	0	0	0	0	0
310	7	0	0	0	0	0	0
310	8	0	0	0	0	0	0
310	9	0	0	0	0	0	0
311	0	0	0	0	0	0	0
311	1	0	0	0	0	0	0
311	2	0	0	0	0	0	0
311	3	0	0	0	0	0	0
311	4	0	0	0	0	0	0
311	5	0	0	0	0	0	0
311	6	0	0	0	0	0	0
311	7	0	0	0	0	0	0
311	8	0	0	0	0	0	0
311	9	0	0	0	0	0	0
312	0	0	0	0	0	0	0
312	1	0	0	0	0	0	0
312	2	0	0	0	0	0	0
312	3	0	0	0	0	0	0
312	4	0	0	0	0	0	0
312	5	0	0	0	0	0	0
312	6	0	0	0	0	0	0
312	7	0	0	0	0	0	0
312	8	0	0	0	0	0	0
312	9	0	0	0	0	0	0
313	0	0	0	0	0	0	0
313	1	0	0	0	0	0	0
313	2	0	0	0	0	0	0
313	3	0	0	0	0	0	0
313	4	0	0	0	0	0	0
313	5	0	0	0	0	0	0
313	6	0	0	0	0	0	0
313	7	0	0	0	0	0	0
313	8	0	0	0	0	0	0
313	9	0	0	0	0	0	0
314	0	0	0	0	0	0	0
314	1	0	0	0	0	0	0
314	2	0	0	0	0	0	0
314	3	0	0	0	0	0	0
314	4	0	0	0	0	0	0
314	5	0	0	0	0	0	0
314	6	0	0	0	0	0	0
314	7	0	0	0	0	0	0
314	8	0	0	0	0	0	0
314	9	0	0	0	0	0	0
315	0	0	0	0	0	0	0
315	1	0	0	0	0	0	0
315	2	0	0	0	0	0	0
315	3	0	0	0	0	0	0
315	4	0	0	0	0	0	0
315	5	0	0	0	0	0	0
315	6	0	0	0	0	0	0
315	7	0	0	0	0	0	0
315	8	0	0	0	0	0	0
315	9	0	0	0	0	0	0
316	0	0	0	0	0	0	0
316	1	0	0	0	0	0	0
316	2	0	0	0	0	0	0
316	3	0	0	0	0	0	0
316	4	0	0	0	0	0	0
316	5	0	0	0	0	0	0
316	6	0	0	0	0	0	0
316	7	0	0	0	0	0	0
316	8	0	0	0	0	0	0
316	9	0	0	0	0	0	0
317	0	0	0	0	0	0	0
317	1	0	0	0	0	0	0
317	2	0	0	0	0	0	0
317	3	0	0	0	0	0	0
317	4	0	0	0	0	0	0
317	5	0	0	0	0	0	0
317	6	0	0	0	0	0	0
317	7	0	0	0	0	0	0
317	8	0	0	0	0	0	0
317	9	0	0	0	0	0	0
318	0	0	0	0	0	0	0
318	1	0	0	0	0	0	0
318	2	0	0	0	0	0	0
318	3	0	0	0	0	0	0
318	4	0	0	0	0	0	0
318	5	0	0	0	0	0	0
318	6	0	0	0	0	0	0
318	7	0	0	0	0	0	0
318	8	0	0	0	0	0	0
318	9	0	0	0	0	0	0
319	0	0	0	0	0	0	0
319	1	0	0	0	0	0	0
319	2	0	0	0	0	0	0
319	3	0	0	0	0	0	0
319	4	0	0	0	0	0	0
319	5	0	0	0	0	0	0
319	6	0	0	0	0	0	0
319	7	0	0	0	0	0	0
319	8	0	0	0	0	0	0
319	9	0	0	0	0	0	0
320	0	0	0	0	0	0	0
320	1	0	0	0	0	0	0
320	2	0	0	0	0	0	0
320	3	0	0	0	0	0	0
320	4	0	0	0	0	0	0
320	5	0	0	0	0	0	0
320	6	0	0	0	0	0	0
320	7	0	0	0	0	0	0
320	8	0	0	0	0	0	0
320	9	0	0	0	0	0	0
321	0	0	0	0	0	0	0
321	1	0	0	0	0	0	0
321	2	0	0	0	0	0	0
321	3	0	0	0	0	0	0
321	4	0	0	0	0	0	0
321	5	0	0	0	0	0	0
321	6	0	0	0	0	0	0
321	7	0	0	0	0	0	0
321	8	0	0	0	0	0	0
321	9	0	0	0	0	0	0
322	0	0	0	0	0	0	0
322	1	0	0	0	0	0	0
322	2	0	0	0	0	0	0
322	3	0	0	0	0	0	0
322	4	0	0	0	0	0	0
322	5	0	0	0	0	0	0
322	6	0	0	0	0	0	0
322	7	0	0	0	0	0	0
322	8	0	0	0	0	0	0
322	9	0	0	0	0	0	0
323	0	0	0	0	0	0	0
323	1	0	0	0	0	0	0
323	2	0	0	0	0	0	0
323	3	0	0	0	0	0	0
323	4	0	0	0	0	0	0
323	5	0	0	0	0	0	0
323	6	0	0	0	0	0	0
323	7	0	0	0	0	0	0
323	8	0	0	0	0	0	0
323	9	0	0	0	0	0	0
324	0	0	0	0	0	0	0
324	1	0	0	0	0	0	0
324	2	0	0	0	0	0	0
324	3	0	0	0	0	0	0
324	4	0	0	0	0	0	0
324	5	0	0	0	0	0	0
324	6	0	0	0	0	0	0
324	7	0	0	0	0	0	0
324	8	0	0	0	0	0	0
324	9	0	0	0	0	0	0
325	0	0	0	0	0	0	0
325	1	0	0	0	0	0	0
325	2	0	0	0	0	0	0
325	3	0	0	0	0	0	0
325	4	0	0	0	0	0	0
325	5	0	0	0	0	0	0
325	6	0	0	0	0	0	0
325	7	0	0	0	0	0	0
325	8	0	0	0	0	0	0
325	9	0	0	0	0	0	0
326	0	0	0	0	0	0	0
326	1	0	0	0	0	0	0
326	2	0	0	0	0	0	0
326	3	0	0	0	0	0	0
326	4	0	0	0	0	0	0
326	5	0	0	0	0	0	0
326	6	0	0	0	0	0	0
326	7	0	0	0	0	0	0
326	8	0	0	0	0	0	0
326	9	0	0	0	0	0	0
327	0	0	0	0	0	0	0
327	1	0	0	0	0	0	0
327	2	0	0	0	0	0	0
327	3	0	0	0	0	0	0
327	4	0	0	0	0	0	0
327	5	0	0	0	0	0	0
327	6	0	0	0	0	0	0
327	7	0	0	0	0	0	0
327	8	0	0	0	0	0	0
327	9	0	0	0	0	0	0
328	0	0	0	0	0	0	0
328	1	0	0	0	0	0	0
328	2	0	0	0	0	0	0
328	3	0	0	0	0	0	0
328	4	0	0	0	0	0	0
328	5	0	0	0	0	0	0
328	6	0	0	0	0	0	0
328	7	0	0	0	0	0	0
328	8	0	0	0	0	0	0
328	9	0	0	0	0	0	0
329	0	0	0	0	0	0	0
329	1	0	0	0	0	0	0
329	2	0	0	0	0	0	0
329	3	0	0	0	0	0	0
329	4	0	0	0	0	0	0
329	5	0	0	0	0	0	0
329	6	0	0	0	0	0	0
329	7	0	0	0	0	0	0
329	8	0	0	0	0	0	0
329	9	0	0	0	0	0	0
330	0	0	0	0	0	0	0
330	1	0	0	0	0	0	0
330	2	0	0	0	0	0	0
330	3	0	0	0	0	0	0
330	4	0	0	0	0	0	0
330	5	0	0	0	0	0	0
330	6	0	0	0	0	0	0
330	7	0	0	0	0	0	0
330	8	0	0	0	0	0	0
330	9	0	0	0	0	0	0
331	0	0	0	0	0	0	0
331	1	0	0	0	0	0	0
331	2	0	0	0	0	0	0
331	3	0	0	0	0	0	0
331	4	0	0	0	0	0	0
331	5	0	0	0	0	0	0
331	6	0	0	0	0	0	0
331	7	0	0	0	0	0	0
331	8	0	0	0	0	0	0
331	9	0	0	0	0	0	0
332	0	0	0	0	0	0	0
332	1	0	0	0	0	0	0
332	2	0	0	0	0	0	0
332	3	0	0	0	0	0	0
332	4	0	0	0	0	0	0
332	5	0	0	0	0	0	0
332	6	0	0	0	0	0	0
332	7	0	0	0	0	0	0
332	8	0	0	0	0	0	0
332	9	0	0	0	0	0	0
333	0	0	0	0	0	0	0
333	1	0	0	0	0	0	0
333	2	0	0	0	0	0	0
333	3	0	0	0	0	0	0
333	4	0	0	0	0	0	0
333	5	0	0	0	0	0	0
333	6	0	0	0	0	0	0
333	7	0	0	0	0	0	0
333	8	0	0	0	0	0	0
333	9	0	0	0	0	0	0
334	0	0	0	0	0	0	0
334	1	0	0	0	0	0	0
334	2	0	0	0	0	0	0
334	3	0	0	0	0	0	0
334	4	0	0	0	0	0	0
334	5	0	0	0	0	0	0
334	6	0	0	0	0	0	0
334	7	0	0	0	0	0	0
334	8	0	0	0	0	0	0
334	9	0	0	0	0	0	0
335	0	0	0	0	0	0	0
335	1	0	0	0	0	0	0
335	2	0	0	0	0	0	0
335	3	0	0	0	0	0	0
335	4	0	0	0	0	0	0
335	5	0	0	0	0	0	0
335	6	0	0	0	0	0	0
335	7	0	0	0	0	0	0
335	8	0	0	0	0	0	0
335	9	0	0	0	0	0	0
336	0	0	0	0	0	0	0
336	1	0	0	0	0	0	0
336	2	0	0	0	0	0	0
336	3	0	0	0	0	0	0
336	4	0	0	0	0	0	0
336	5	0	0	0	0	0	0
336	6	0	0	0	0	0	0
336	7	0	0	0	0	0	0
336	8	0	0	0	0	0	0
336	9	0	0	0	0	0	0
337	0	0	0	0	0	0	0
337	1	0	0	0	0	0	0
337	2	0	0	0	0	0	0
337	3	0	0	0	0	0	0
337	4	0	0	0	0	0	0
337	5	0	0	0	0	0	0
337	6	0	0	0	0	0	0
337	7	0	0	0	0	0	0
337	8	0	0	0	0	0	0
337	9	0	0	0	0	0	0
338	0	0	0	0	0	0	0
338	1	0	0	0	0	0	0
338	2	0	0	0	0	0	0
338	3	0	0	0	0	0	0
338	4	0	0	0	0	0	0
338	5	0	0	0	0	0	0
338	6	0	0	0	0	0	0
338	7	0	0	0	0	0	0
338	8	0	0	0	0	0	0
338	9	0	0	0	0	0	0
339	0	0	0	0	0	0	0
339	1	0	0	0	0	0	0
339	2	0	0	0	0	0	0
339	3	0	0	0	0	0	0
339	4	0	0	0	0	0	0
339	5	0	0	0	0	0	0
339	6	0	0	0	0	0	0
339	7	0	0	0	0	0	0
339	8	0	0	0	0	0	0
339	9	0	0	0	0	0	0
340	0	0	0	0	0	0	0
340	1	0	0	0	0	0	0
340	2	0	0	0	0	0	0
340	3	0	0	0	0	0	0
340	4	0	0	0	0	0	0
340	5	0	0	0	0	0	0
340	6	0	0	0	0	0	0
340	7	0	0	0	0	0	0
340	8	0	0	0	0	0	0
340	9	0	0	0	0	0	0
341	0	0	0	0	0	0	0
341	1	0	0	0	0	0	0
341	2	0	0	0	0	0	0
341	3	0	0	0	0	0	0
341	4	0	0	0	0	0	0
341	5	0	0	0	0	0	0
341	6	0	0	0	0	0	0
341	7	0	0	0	0	0	0
341	8	0	0	0	0	0	0
341	9	0	0	0	0	0	0
342	0	0	0	0	0	0	0
342	1	0	0	0	0	0	0
342	2	0	0	0	0	0	0
342	3	0	0	0	0	0	0
342	4	0	0	0	0	0	0
342	5	0	0	0	0	0	0
342	6	0	0	0	0	0	0
342	7	0	0	0	0	0	0
342	8	0	0	0	0	0	0
342	9	0	0	0	0	0	0
343	0	0	0	0	0	0	0
343	1	0	0	0	0	0	0
343	2	0	0	0	0	0	0
343	3	0	0	0	0	0	0
343	4	0	0	0	0	0	0
343	5	0	0	0	0	0	0
343	6	0	0	0	0	0	0
343	7	0	0	0	0	0	0
343	8	0	0	0	0	0	0
343	9	0	0	0	0	0	0
344	0	0	0	0	0	0	0
344	1	0	0	0	0	0	0
344	2	0	0	0	0	0	0
344	3	0	0	0	0	0	0
344	4	0	0	0	0	0	0
344	5	0	0	0	0	0	0
344	6	0	0	0	0	0	0
344	7	0	0	0	0	0	0
344	8	0	0	0	0	0	0
344	9	0	0	0	0	0	0
345	0	0	0	0	0	0	0
345	1	0	0	0	0	0	0
345	2	0	0	0	0	0	0
345	3	0	0	0	0	0	0
345	4	0	0	0	0	0	0
345	5	0	0	0	0	0	0
345	6	0	0	0	0	0	0
345	7	0	0	0	0	0	0
345	8	0	0	0	0	0	0
345	9	0	0	0	0	0	0
346	0	0	0	0	0	0	0
346	1	0	0	0	0	0	0
346	2	0	0	0	0	0	0
346	3	0	0	0	0	0	0
346	4	0	0	0	0	0	0
346	5	0	0	0	0	0	0
346	6	0	0	0	0	0	0
346	7	0	0	0	0	0	0
346	8	0	0	0	0	0	0
346	9	0	0	0	0	0	0
347	0	0	0	0	0	0	0
347	1	0	0	0	0	0	0
347	2	0	0	0	0	0	0
347	3	0	0	0	0	0	0
347	4	0	0	0	0	0	0
347	5	0	0	0	0	0	0
347	6	0	0	0	0	0	0
347	7	0	0	0	0	0	0
347	8	0	0	0	0	0	0
347	9	0	0	0	0	0	0
348	0	0	0	0	0	0	0
348	1	0	0	0	0	0	0
348	2	0	0	0	0	0	0
348	3	0	0	0	0	0	0
348	4	0	0	0	0	0	0
348	5	0	0	0	0	0	0
348	6	0	0	0	0	0	0
348	7	2.99454	-1.38374	-12.7224	0	0	0
348	8	4.24884	-2.42737	-15.7672	0	0	0
348	9	3.82639	-1.92318	-16.981	0	0	0
349	0	4.71118	-2.87668	-18.4625	0	0	0
349	1	4.92892	-3.00904	-20.4644	0	0	0
349	2	4.4708	-3.45614	-20.3846	0	0	0
349	3	4.50125	-4.56714	-21.9588	0	0	0
349	4	3.61427	-5.6614	-22.9315	0	0	0
349	5	0.404597	-4.91666	-24.1613	0	0	0
349	6	-6.01426	-1.40964	-27.3075	0	0	0
349	7	-9.88622	-1.22771	-33.072	0	0	0
349	8	-13.7261	-0.579521	-38.0535	0	0	0
349	9	-15.1985	0.809145	-42.4858	0	0	0
350	0	-14.0586	0.117849	-45.0055	0	0	0
350	1	-17.7162	1.03373	-49.288	0	0	0
350	2	-18.2958	0.628139	-52.3369	0	0	0
350	3	-19.1385	-0.115068	-58.5337	0	0	0
350	4	-21.4048	0.496846	-61.8448	0	0	0
350	5	-21.7579	-0.505742	-63.1603	0	0	0
350	6	-24.2932	-1.1859	-66.6644	0	0	0
350	7	-23.5589	-1.38654	-69.0964	0	0	0
350	8	-25.2629	-2.61556	-72.5131	0	0	0
350	9	-26.4471	-3.04346	-75.3081	0	0	0
351	0	-26.6416	-4.35766	-77.6719	0	0	0
351	1	-28.8329	-4.87814	-80.4733	0	0	0
351	2	-28.3055	-5.61206	-82.5643	0	0	0
351	3	-31.2112	-6.89053	-86.0751	0	0	0
351	4	-31.5839	-8.3361	-90.1817	0	0	0
351	5	-31.5506	-8.40783	-93.3129	0	0	0
351	6	-33.7247	-9.79417	-96.6432	0	0	0
351	7	-34.8953	-11.2251	-100.236	0	0	0
351	8	-35.6825	-11.409	-104.414	0	0	0
351	9	-37.4565	-13.0639	-109.228	0	0	0
352	0	-38.1923	-13.2686	-112.888	0	0	0
352	1	-37.8609	-13.6073	-117.673	0	0	0
352	2	-36.5118	-14.1428	-120.805	0	0	0
352	3	-33.316	-14.2064	-124.263	0	0	0
352	4	-30.5476	-15.1126	-127.21	0	0	0
352	5	-28.209	-15.8418	-132.336	0	0	0
352	6	-27.6567	-19.4677	-139.326	0	0	0
352	7	-27.0626	-23.7353	-146.24	0	0	0
352	8	-23.085	-26.8801	-149.895	0	0	0
352	9	-20.111	-30.9839	-153.135	0	0	0
353	0	-15.5321	-32.262	-157.644	0	0	0
353	1	-12.1851	-34.4342	-164.866	0	0	0
353	2	-9.42256	-36.0288	-167.215	0	0	0
353	3	-5.88243	-37.3356	-173.205	0	0	0
353	4	-3.72141	-39.7123	-178.002	0	0	0
353	5	-0.718731	-40.7307	-183.127	0	0	0
353	6	1.67585	-42.307	-188.608	0	0	0
353	7	3.72834	-43.0181	-192.954	0	0	0
353	8	6.4063	-43.7052	-198.163	0	0	0
353	9	7.57743	-45.2206	-201.652	0	0	0
354	0	9.05542	-45.3995	-205.91	0	0	0
354	1	10.6626	-46.8448	-211.482	0	0	0
354	2	11.1757	-47.4495	-216.101	0	0	0
354	3	12.2693	-47.8073	-219.753	0	0	0
354	4	13.2496	-48.633	-224.456	0	0	0
354	5	13.7212	-47.9054	-227.927	0	0	0
354	6	14.4196	-48.8642	-231.24	0	0	0
354	7	14.7291	-48.4233	-234.895	0	0	0
354	8	15.3348	-48.2716	-239.152	0	0	0
354	9	15.5383	-48.1207	-241.156	0	0	0
355	0	17.293	-47.3258	-245.838	0	0	0
355	1	17.9446	-46.1125	-250.44	0	0	0
355	2	18.2924	-44.9646	-254.783	0	0	0
355	3	19.1417	-45.7228	-259.746	0	0	0
355	4	19.7736	-45.1327	-264.184	0	0	0
355	5	21.4284	-44.0462	-266.16	0	0	0
355	6	23.2969	-44.0068	-270.592	0	0	0
355	7	23.7742	-42.5481	-274.585	0	0	0
355	8	25.9552	-42.5487	-280.315	0	0	0
355	9	27.2701	-41.5982	-283.612	0	0	0
356	0	29.438	-41.4435	-287.857	0	0	0
356	1	30.7597	-41.2686	-290.898	0	0	0
356	2	32.1664	-40.0087	-295.142	0	0	0
356	3	35.5878	-39.6539	-300.083	0	0	0
356	4	37.2286	-38.502	-305.812	0	0	0
356	5	38.7809	-38.3026	-309.539	0	0	0
356	6	42.2008	-37.617	-314.651	0	0	0
356	7	42.5546	-36.0945	-319.336	0	0	0
356	8	44.2052	-35.7197	-323.327	0	0	0
356	9	46.2583	-34.0583	-328.871	0	0	0
357	0	46.5684	-32.4451	-333.728	0	0	0
357	1	47.9742	-32.0283	-337.808	0	0	0
357	2	48.8822	-30.1933	-342.482	0	0	0
357	3	49.3124	-28.4714	-348.298	0	0	0
357	4	50.1465	-27.5021	-353.767	0	0	0
357	5	50.5882	-26.0215	-358.449	0	0	0
357	6	51.4816	-24.9004	-365.489	0	0	0
357	7	52.1409	-22.867	-372.077	0	0	0
357	8	52.3021	-21.8109	-376.243	0	0	0
357	9	53.5718	-20.7295	-381.973	0	0	0
358	0	53.7254	-18.6964	-387.871	0	0	0
358	1	54.7023	-17.596	-394.822	0	0	0
358	2	55.9369	-15.9813	-399.235	0	0	0
358	3	56.2483	-15.036	-404.451	0	0	0
358	4	58.1151	-14.0186	-409.651	0	0	0
358	5	58.3278	-12.273	-414.597	0	0	0
358	6	60.2859	-11.6578	-419.977	0	0	0
358	7	62.1475	-10.9111	-428.493	0	0	0
358	8	63.6596	-10.8935	-431.878	0	0	0
358	9	65.1556	-10.1903	-435.955	0	0	0
359	0	66.254	-9.42297	-442.823	0	0	0
359	1	67.5963	-9.42627	-447.517	0	0	0
359	2	68.8745	-8.81409	-454.036	0	0	0
359	3	70.3957	-8.57385	-458.728	0	0	0
359	4	71.8472	-8.37939	-463.855	0	0	0
359	5	72.5785	-8.14536	-468.902	0	0	0
359	6	73.8823	-8.26314	-473.426	0	0	0
359	7	75.0636	-7.76022	-480.819	0	0	0
359	8	75.6798	-8.2252	-491.623	0	0	0
359	9	78.4503	-6.08178	-499.688	0	0	0
360	0	79.6856	-5.00502	-505.766	0	0	0
360	1	80.6081	-5.30356	-511.779	0	0	0
360	2	83.9318	-2.2893	-519.215	0	0	0
360	3	84.4752	-1.5749	-527.31	0	0	0
360	4	87.9035	0.510359	-533.714	0	0	0
360	5	91.2085	1.19105	-540.565	0	0	0
360	6	92.9889	0.823507	-547.27	0	0	0
360	7	95.9925	2.46245	-554.551	0	0	0
360	8	97.1919	1.475	-561.088	0	0	0
360	9	100.677	2.56293	-567.064	0	0	0
361	0	102.691	2.66637	-573.145	0	0	0
361	1	103.267	2.25528	-578.552	0	0	0
361	2	105.466	3.58247	-584.444	0	0	0
361	3	105.631	3.41409	-590.283	0	0	0
361	4	106.151	4.27582	-595.934	0	0	0
361	5	107.895	4.91294	-601.487	0	0	0
361	6	106.959	5.14144	-607.155	0	0	0
361	7	106.704	5.93045	-611.94	0	0	0
361	8	107.067	6.32233	-616.808	0	0	0
361	9	106.216	7.0422	-621.772	0	0	0
362	0	106.067	7.40626	-628.391	0	0	0
362	1	105.768	7.92713	-634.573	0	0	0
362	2	105.78	8.40514	-637.443	0	0	0
362	3	105.286	8.68257	-642.498	0	0	0
362	4	106.564	9.21007	-646.84	0	0	0
362	5	107.608	9.44698	-652.407	0	0	0
362	6	107.336	9.34779	-656.243	0	0	0
362	7	109.542	9.5681	-660.756	0	0	0
362	8	109.362	9.77874	-665.461	0	0	0
362	9	110.666	9.77458	-669.198	0	0	0
363	0	111.623	9.92297	-675.112	0	0	0
363	1	112.055	9.49572	-679.211	0	0	0
363	2	113.123	9.24807	-682.429	0	0	0
363	3	114.107	9.70583	-687.382	0	0	0
363	4	114.055	9.36647	-690.523	0	0	0
363	5	114.727	9.49316	-694.611	0	0	0
363	6	114.899	9.08552	-700.362	0	0	0
363	7	115.415	9.10254	-703.061	0	0	0
363	8	115.456	9.27346	-706.889	0	0	0
363	9	115.277	9.04224	-709.943	0	0	0
364	0	115.381	8.96734	-714.386	0	0	0
364	1	115.701	9.04996	-719.085	0	0	0
364	2	115.831	8.93281	-722.569	0	0	0
364	3	115.406	8.9901	-726.143	0	0	0
364	4	115.489	8.85063	-728.411	0	0	0
364	5	115.967	8.66735	-732.588	0	0	0
364	6	115.386	9.05826	-736.074	0	0	0
364	7	116.035	8.63188	-741.13	0	0	0
364	8	116.252	8.93799	-743.734	0	0	0
364	9	115.985	8.68659	-746.091	0	0	0
365	0	116.419	8.79118	-749.223	0	0	0
365	1	116.217	8.63101	-752.275	0	0	0
365	2	116.516	8.6442	-756.977	0	0	0
365	3	116.42	8.88241	-760.809	0	0	0
365	4	116.458	8.69952	-762.988	0	0	0
365	5	116.215	8.93644	-765.861	0	0	0
365	6	116.145	8.79617	-767.954	0	0	0
365	7	115.765	8.8336	-771.355	0	0	0
365	8	115.689	9.34023	-775.094	0	0	0
365	9	115.248	8.8011	-777.627	0	0	0
366	0	114.581	9.19238	-780.679	0	0	0
366	1	114.316	9.29844	-781.984	0	0	0
366	2	113.892	9.02483	-785.387	0	0	0
366	3	113.228	9.3739	-788.609	0	0	0
366	4	113.051	8.94789	-791.315	0	0	0
366	5	112.494	9.18633	-793.408	0	0	0
366	6	111.813	9.33403	-795.588	0	0	0
366	7	111.432	9.28373	-798.64	0	0	0
366	8	110.903	9.32232	-800.387	0	0	0
366	9	110.528	9.31856	-802.214	0	0	0
367	0	109.882	9.31211	-805.271	0	0	0
367	1	109.136	9.35123	-807.015	0	0	0
367	2	108.697	9.21142	-808.328	0	0	0
367	3	107.922	9.7607	-810.156	0	0	0
367	4	107.524	9.73318	-811.553	0	0	0
367	5	106.86	9.41706	-814.262	0	0	0
367	6	106.218	10.0801	-816.001	0	0	0
367	7	106.067	9.52166	-817.139	0	0	0
367	8	104.655	10.1567	-818.624	0	0	0
367	9	104.434	9.77594	-819.935	0	0	0
368	0	104.167	9.68303	-822.377	0	0	0
368	1	103.259	10.1461	-824.904	0	0	0
368	2	102.845	9.65343	-825.434	0	0	0
368	3	102.031	10.2041	-826.218	0	0	0
368	4	101.766	10.0894	-827.615	0	0	0
368	5	100.816	10.3052	-828.753	0	0	0
368	6	100.371	10.8354	-831.013	0	0	0
368	7	99.7586	10.4106	-831.284	0	0	0
368	8	98.6335	10.9821	-832.419	0	0	0
368	9	98.1115	10.7328	-831.815	0	0	0
369	0	97.0721	10.9941	-833.041	0	0	0
369	1	96.6955	11.4149	-834.172	0	0	0
369	2	96.0083	11.2985	-835.486	0	0	0
369	3	95.4153	11.8303	-835.484	0	0	0
369	4	94.776	11.6932	-836.014	0	0	0
369	5	93.9218	12.2006	-836.012	0	0	0
369	6	93.5646	12.4201	-837.058	0	0	0
369	7	92.8777	12.5522	-837.762	0	0	0
369	8	92.2798	13.1484	-838.718	0	0	0
369	9	91.8677	12.9704	-837.418	0	0	0
370	0	90.7704	13.2114	-836.813	0	0	0
370	1	90.1071	13.8751	-836.724	0	0	0
370	2	89.58	13.8724	-836.73	0	0	0
370	3	88.8751	14.2492	-836.21	0	0	0
370	4	88.4347	14.4492	-835.427	0	0	0
370	5	87.6024	14.8248	-833.948	0	0	0
370	6	86.3533	15.0866	-832.563	0	0	0
370	7	86.2206	15.3077	-833.172	0	0	0
370	8	85.293	15.7957	-832.48	0	0	0
370	9	84.5909	16.2165	-831.088	0	0	0
371	0	84.1991	16.4611	-829.955	0	0	0
371	1	83.2087	16.9037	-828.48	0	0	0
371	2	82.683	17.1478	-826.479	0	0	0
371	3	82.0447	17.5923	-825.697	0	0	0
371	4	81.3584	18.1915	-825.698	0	0	0
371	5	81.1489	18.0167	-823.262	0	0	0
371	6	80.0741	18.5922	-821.872	0	0	0
371	7	79.5257	18.8151	-819.785	0	0	0
371	8	78.9149	19.0164	-817.262	0	0	0
371	9	78.123	19.6367	-816.828	0	0	0
372	0	77.8844	19.4181	-814.656	0	0	0
372	1	77.0981	19.974	-812.392	0	0	0
372	2	76.2261	20.3261	-809.87	0	0	0
372	3	75.5029	20.5273	-807.263	0	0	0
372	4	74.7324	20.9713	-806.656	0	0	0
372	5	74.3857	21.0417	-804.046	0	0	0
372	6	73.5762	21.5734	-802.045	0	0	0
372	7	73.0777	21.7319	-799.26	0	0	0
372	8	72.2699	21.8426	-797.439	0	0	0
372	9	71.6136	22.3784	-794.476	0	0	0
373	0	70.843	22.4673	-793.353	0	0	0
373	1	70.3652	22.9163	-790.477	0	0	0
373	2	69.7382	22.7619	-787.871	0	0	0
373	3	69.1034	23.1862	-785.781	0	0	0
373	4	68.4734	23.4093	-782.651	0	0	0
373	5	67.5106	23.9435	-779.779	0	0	0
373	6	66.9448	23.7904	-778.218	0	0	0
373	7	66.2217	23.9472	-776.133	0	0	0
373	8	65.4615	24.304	-772.741	0	0	0
373	9	64.7241	24.2601	-769.002	0	0	0
374	0	64.0288	24.3962	-766.828	0	0	0
374	1	63.3927	24.5755	-764.308	0	0	0
374	2	62.7838	24.5549	-762.574	0	0	0
374	3	61.9374	24.5805	-759.182	0	0	0
374	4	61.4843	24.6941	-756.833	0	0	0
374	5	60.4361	24.785	-753.445	0	0	0
374	6	59.9557	24.8536	-750.4	0	0	0
374	7	59.4118	24.5227	-749.628	0	0	0
374	8	58.8508	24.7283	-746.405	0	0	0
374	9	58.2241	24.3963	-743.627	0	0	0
375	0	57.444	24.752	-740.669	0	0	0
375	1	56.8595	24.5347	-736.929	0	0	0
375	2	55.9656	24.2908	-735.372	0	0	0
375	3	55.3769	24.4937	-733.808	0	0	0
375	4	54.6409	24.0532	-730.335	0	0	0
375	5	53.9961	24.2982	-727.201	0	0	0
375	6	52.973	24.0093	-724.166	0	0	0
375	7	52.2993	23.8114	-721.822	0	0	0
375	8	51.6914	23.5478	-720.35	0	0	0
375	9	50.6912	23.5269	-717.222	0	0	0
376	0	50.2584	23.2414	-715.227	0	0	0
376	1	49.2368	22.9077	-712.974	0	0	0
376	2	48.6081	22.71	-710.368	0	0	0
376	3	47.9347	22.5572	-707.676	0	0	0
376	4	47.6586	22.4517	-706.284	0	0	0
376	5	46.5495	22.0523	-703.686	0	0	0
376	6	46.0583	21.4764	-700.821	0	0	0
376	7	45.4504	21.8113	-698.384	0	0	0
376	8	44.8018	21.3233	-697.524	0	0	0
376	9	43.9782	20.7916	-694.575	0	0	0
377	0	43.4357	20.728	-692.663	0	0	0
377	1	42.8996	20.1293	-691.456	0	0	0
377	2	41.9684	20.1074	-687.456	0	0	0
377	3	41.3368	19.9299	-685.547	0	0	0
377	4	40.6631	19.801	-683.638	0	0	0
377	5	40.1439	19.4892	-682.604	0	0	0
377	6	39.6306	18.9603	-679.736	0	0	0
377	7	38.7821	18.8272	-677.221	0	0	0
377	8	38.2003	18.4733	-675.399	0	0	0
377	9	37.4842	18.2524	-673.491	0	0	0
378	0	36.9634	18.1209	-672.017	0	0	0
378	1	36.5975	17.9481	-670.541	0	0	0
378	2	36.0848	17.415	-668.982	0	0	0
378	3	35.6109	17.0613	-665.854	0	0	0
378	4	34.7411	16.9285	-664.209	0	0	0
378	5	34.4883	16.9747	-662.033	0	0	0
378	6	33.854	16.31	-660.915	0	0	0
378	7	33.0741	16.713	-658.216	0	0	0
378	8	32.624	16.0252	-656.92	0	0	0
378	9	31.7583	15.7353	-653.445	0	0	0
379	0	31.1708	15.8711	-651.795	0	0	0
379	1	30.8936	15.3166	-650.323	0	0	0
379	2	30.0448	15.4961	-648.498	0	0	0
379	3	29.8113	15.1202	-647.2	0	0	0
379	4	29.1401	15.077	-644.417	0	0	0
379	5	28.6671	15.0571	-642.59	0	0	0
379	6	27.8552	14.856	-642.079	0	0	0
379	7	27.7104	14.6599	-641.297	0	0	0
379	8	27.082	14.306	-638.782	0	0	0
379	9	26.5006	14.2415	-635.999	0	0	0
380	0	26.0922	14.2632	-634.521	0	0	0
380	1	25.5904	14.3758	-632.523	0	0	0
380	2	25.0439	14.0652	-631.747	0	0	0
380	3	24.5037	13.9778	-629.836	0	0	0
380	4	24.4025	13.8246	-628.793	0	0	0
380	5	23.5996	13.692	-625.317	0	0	0
380	6	22.903	13.8005	-624.279	0	0	0
380	7	22.558	13.8909	-622.886	0	0	0
380	8	22.346	13.6713	-621.497	0	0	0
380	9	21.7797	13.6728	-620.02	0	0	0
381	0	21.0981	13.5824	-619.247	0	0	0
381	1	20.9332	13.6964	-617.327	0	0	0
381	2	20.239	13.5616	-615.159	0	0	0
381	3	19.8457	13.5623	-614.554	0	0	0
381	4	19.5404	13.4324	-614.035	0	0	0
381	5	19.4232	13.5902	-611.332	0	0	0
381	6	18.5704	13.4991	-610.906	0	0	0
381	7	18.1109	13.2985	-610.217	0	0	0
381	8	17.592	13.6117	-607.777	0	0	0
381	9	17.6204	13.3691	-606.91	0	0	0
382	0	17.0094	13.3236	-605.697	0	0	0
382	1	16.5993	13.2357	-605.09	0	0	0
382	2	16.125	13.2562	-602.656	0	0	0
382	3	15.6439	13.4996	-602.224	0	0	0
382	4	15.206	13.1667	-601.448	0	0	0
382	5	14.9294	13.1232	-600.493	0	0	0
382	6	14.647	13.3471	-599.272	0	0	0
382	7	14.2398	13.1917	-597.449	0	0	0
382	8	13.6701	13.3019	-596.409	0	0	0
382	9	13.1688	13.078	-594.588	0	0	0
383	0	12.8815	13.2113	-596.07	0	0	0
383	1	12.7355	13.0359	-595.639	0	0	0
383	2	12.5426	13.124	-594.419	0	0	0
383	3	11.8017	12.9223	-593.122	0	0	0
383	4	11.7842	12.8787	-592.253	0	0	0
383	5	11.3255	12.7887	-592.694	0	0	0
383	6	11.1783	12.8324	-591.126	0	0	0
383	7	10.9631	12.5671	-590.524	0	0	0
383	8	10.7488	12.3659	-590.006	0	0	0
383	9	10.0996	12.4963	-588.789	0	0	0
384	0	9.83456	12.4959	-588.271	0	0	0
384	1	9.46417	12.4056	-589.148	0	0	0
384	2	9.36024	12.094	-588.891	0	0	0
384	3	8.85791	12.338	-588.11	0	0	0
384	4	8.31369	12.0695	-587.942	0	0	0
384	5	8.2322	11.8022	-586.465	0	0	0
384	6	7.61703	11.9779	-587.34	0	0	0
384	7	7.35666	11.8883	-587.867	0	0	0
384	8	7.36293	11.6001	-587.347	0	0	0
384	9	6.6608	11.909	-586.132	0	0	0
385	0	6.40567	11.3955	-586.922	0	0	0
385	1	5.96794	11.3938	-587.014	0	0	0
385	2	5.77463	11.4379	-586.319	0	0	0
385	3	5.31571	11.3243	-586.847	0	0	0
385	4	5.21135	11.1451	-586.764	0	0	0
385	5	4.88969	11.2557	-585.457	0	0	0
385	6	3.98752	11.1606	-585.643	0	0	0
385	7	3.65672	11.3141	-586.778	0	0	0
385	8	3.39774	10.9575	-587.48	0	0	0
385	9	3.05434	11.0005	-586.871	0	0	0
386	0	2.74937	10.7978	-587.487	0	0	0
386	1	2.29376	10.7075	-586.882	0	0	0
386	2	1.87521	10.8595	-587.757	0	0	0
386	3	1.70057	10.7232	-588.283	0	0	0
386	4	1.37167	10.4781	-590.204	0	0	0
386	5	0.964028	10.2533	-589.688	0	0	0
386	6	0.657695	10.184	-589.952	0	0	0
386	7	0.35295	10.3363	-590.477	0	0	0
386	8	0.0500433	9.86752	-591.182	0	0	0
386	9	-0.433114	9.86351	-591.885	0	0	0
387	0	-0.582641	9.75112	-592.061	0	0	0
387	1	-0.93226	9.37032	-592.855	0	0	0
387	2	-1.62598	9.56615	-591.812	0	0	0
387	3	-1.82054	9.16243	-593.386	0	0	0
387	4	-2.19349	9.24867	-593.998	0	0	0
387	5	-2.58816	8.91238	-595.747	0	0	0
387	6	-2.69193	8.70929	-596.187	0	0	0
387	7	-3.26079	8.83843	-596.628	0	0	0
387	8	-3.7199	8.79095	-596.197	0	0	0
387	9	-4.17964	8.60888	-598.206	0	0	0
388	0	-4.64104	8.47204	-599.693	0	0	0
388	1	-4.41817	8.18248	-600.828	0	0	0
388	2	-4.98808	8.28908	-601.441	0	0	0
388	3	-5.30889	8.0188	-601.969	0	0	0
388	4	-5.57544	8.23698	-603.452	0	0	0
388	5	-5.96844	7.98885	-603.98	0	0	0
388	6	-6.21206	8.05169	-606.074	0	0	0
388	7	-6.64625	7.67228	-605.733	0	0	0
388	8	-6.90981	7.97661	-607.214	0	0	0
388	9	-7.29833	7.97312	-605.912	0	0	0
389	0	-7.77837	7.63488	-608.619	0	0	0
389	1	-8.00274	7.76429	-610.365	0	0	0
389	2	-8.30891	7.73742	-611.154	0	0	0
389	3	-8.39221	7.60223	-611.94	0	0	0
389	4	-8.74323	7.61946	-613.426	0	0	0
389	5	-9.0508	7.88173	-612.818	0	0	0
389	6	-9.09171	7.76745	-615.086	0	0	0
389	7	-9.44598	7.51973	-617.009	0	0	0
389	8	-9.33282	7.69744	-616.919	0	0	0
389	9	-9.4379	7.31417	-618.059	0	0	0
390	0	-9.93866	7.2208	-618.415	0	0	0
390	1	-10.1605	7.30631	-619.462	0	0	0
390	2	-10.3586	7.48026	-620.423	0	0	0
390	3	-10.601	7.36474	-622.518	0	0	0
390	4	-10.661	7.07279	-622.786	0	0	0
390	5	-11.1216	7.40193	-623.309	0	0	0
390	6	-11.3132	7.35198	-623.575	0	0	0
390	7	-11.5356	7.50389	-624.795	0	0	0
390	8	-11.7786	7.54476	-625.845	0	0	0
390	9	-11.7527	7.47776	-626.107	0	0	0
391	0	-11.9527	7.75999	-628.199	0	0	0
391	1	-12.236	7.44637	-628.642	0	0	0
391	2	-12.5373	7.68567	-628.819	0	0	0
391	3	-12.6526	7.85951	-630.475	0	0	0
391	4	-12.5861	7.79306	-631.784	0	0	0
391	5	-12.8693	7.67819	-632.309	0	0	0
391	6	-13.089	7.73971	-632.75	0	0	0
391	7	-13.3511	8.02366	-634.493	0	0	0
391	8	-13.3506	7.93178	-635.63	0	0	0
391	9	-13.5309	8.52757	-635.8	0	0	0
392	0	-13.3452	7.59271	-637.814	0	0	0
392	1	-13.8279	7.78886	-637.731	0	0	0
392	2	-14.3402	8.87047	-638.248	0	0	0
392	3	-14.24	7.82366	-638.87	0	0	0
392	4	-14.9992	8.88399	-640.612	0	0	0
392	5	-14.7742	8.63606	-641.919	0	0	0
392	6	-15.1923	8.83155	-642.968	0	0	0
392	7	-15.2815	8.94053	-643.493	0	0	0
392	8	-15.4489	8.84692	-644.194	0	0	0
392	9	-15.8967	9.41881	-645.326	0	0	0
393	0	-15.7387	9.14978	-647.246	0	0	0
393	1	-15.9853	9.5026	-648.554	0	0	0
393	2	-16.1385	9.69683	-649.598	0	0	0
393	3	-16.4651	9.64793	-650.825	0	0	0
393	4	-16.8213	10.3103	-650.562	0	0	0
393	5	-16.8342	10.0402	-651.871	0	0	0
393	6	-17.0145	10.2131	-653.443	0	0	0
393	7	-17.2808	10.4517	-655.536	0	0	0
393	8	-17.4302	10.5837	-655.795	0	0	0
393	9	-17.8461	11.0191	-656.406	0	0	0
394	0	-17.9327	11.0167	-657.717	0	0	0
394	1	-18.4461	11.3427	-659.028	0	0	0
394	2	-18.8166	11.3177	-660.6	0	0	0
394	3	-18.9265	11.7343	-662.429	0	0	0
394	4	-19.19	11.9287	-662.779	0	0	0
394	5	-19.6283	12.1241	-663.477	0	0	0
394	6	-19.828	12.2289	-665.834	0	0	0
394	7	-19.8749	12.3356	-668.797	0	0	0
394	8	-20.026	12.3553	-669.062	0	0	0
394	9	-19.9377	12.595	-670.454	0	0	0
395	0	-20.4667	12.6986	-671.68	0	0	0
395	1	-20.7334	13.0034	-673.599	0	0	0
395	2	-20.7518	13.1326	-674.818	0	0	0
395	3	-21.1535	13.349	-677.001	0	0	0
395	4	-21.1925	13.4118	-678.57	0	0	0
395	5	-21.5616	13.7161	-679.005	0	0	0
395	6	-22.044	13.9305	-679.272	0	0	0
395	7	-22.3993	13.9018	-681.891	0	0	0
395	8	-22.6432	14.2755	-683.894	0	0	0
395	9	-22.9502	14.4028	-685.987	0	0	0
396	0	-23.4774	14.7528	-686.861	0	0	0
396	1	-23.5215	14.9025	-687.645	0	0	0
396	2	-24.0689	15.0067	-689.916	0	0	0
396	3	-24.0931	15.2911	-691.918	0	0	0
396	4	-24.3367	15.4634	-694.362	0	0	0
396	5	-24.7761	15.6364	-696.019	0	0	0
396	6	-25.0569	15.9201	-696.107	0	0	0
396	7	-25.586	16.2004	-698.464	0	0	0
396	8	-26.072	16.5274	-699.946	0	0	0
396	9	-26.2931	16.6768	-701.863	0	0	0
397	0	-26.6008	16.9376	-703.434	0	0	0
397	1	-27.0844	17.0886	-704.658	0	0	0
397	2	-27.4059	17.4595	-704.307	0	0	0
397	3	-28.157	17.874	-706.228	0	0	0
397	4	-28.7316	18.2675	-708.671	0	0	0
397	5	-28.8836	18.507	-710.414	0	0	0
397	6	-29.324	18.7235	-711.288	0	0	0
397	7	-29.6332	19.0512	-713.204	0	0	0
397	8	-30.3126	19.2874	-713.993	0	0	0
397	9	-30.4214	19.5264	-715.56	0	0	0
398	0	-30.8641	19.7876	-717.308	0	0	0
398	1	-31.1701	20.1395	-719.397	0	0	0
398	2	-31.4519	20.1112	-721.318	0	0	0
398	3	-32.1782	20.7025	-722.016	0	0	0
398	4	-32.5078	20.9847	-724.63	0	0	0
398	5	-32.819	21.3359	-725.068	0	0	0
398	6	-33.2099	21.2862	-726.293	0	0	0
398	7	-33.6073	21.4779	-729.346	0	0	0
398	8	-34.0212	21.6505	-729.61	0	0	0
398	9	-34.9208	22.1977	-729.961	0	0	0
399	0	-35.4272	22.5914	-731.967	0	0	0
399	1	-35.2287	22.3869	-733.628	0	0	0
399	2	-35.1172	22.3377	-736.243	0	0	0
399	3	-36.3914	23.062	-737.466	0	0	0
399	4	-36.173	23.2146	-737.378	0	0	0
399	5	-36.8292	23.4956	-738.864	0	0	0
399	6	-37.3552	23.6462	-740.349	0	0	0
399	7	-37.0304	23.8874	-743.049	0	0	0
399	8	-37.7974	24.1714	-743.661	0	0	0
399	9	-38.1028	24.1208	-744.714	0	0	0
400	0	-38.5415	24.7795	-745.583	0	0	0
400	1	-38.8907	24.7069	-747.505	0	0	0
400	2	-39.2431	24.9026	-748.641	0	0	0
400	3	-39.901	25.4944	-750.733	0	0	0
400	4	-40.0772	25.4463	-751.957	0	0	0
400	5	-40.6778	25.4397	-750.481	0	0	0
400	6	-41.2143	25.9883	-752.227	0	0	0
400	7	-41.497	25.9372	-754.15	0	0	0
400	8	-42.0863	26.2871	-755.46	0	0	0
400	9	-42.3738	26.194	-756.512	0	0	0
401	0	-42.7219	26.3455	-757.558	0	0	0
401	1	-43.1421	26.6049	-759.305	0	0	0
401	2	-43.5095	26.7998	-759.482	0	0	0
401	3	-44.0367	26.8152	-761.495	0	0	0
401	4	-43.9063	27.1231	-763.061	0	0	0
401	5	-44.3821	27.1409	-763.502	0	0	0
401	6	-44.45	27.2685	-764.639	0	0	0
401	7	-44.5111	27.3756	-765.512	0	0	0
401	8	-45.2807	27.6126	-766.999	0	0	0
401	9	-45.5201	27.7642	-767.091	0	0	0
402	0	-45.7184	27.8468	-769.447	0	0	0
402	1	-46.5079	27.9295	-769.718	0	0	0
402	2	-46.3648	28.214	-769.194	0	0	0
402	3	-46.8729	28.3397	-770.857	0	0	0
402	4	-47.4862	28.2899	-772.26	0	0	0
402	5	-47.4187	28.375	-773.655	0	0	0
402	6	-48.0565	28.4574	-774.796	0	0	0
402	7	-48.2064	28.5196	-775.932	0	0	0
402	8	-48.4225	28.648	-776.111	0	0	0
402	9	-48.9256	28.907	-777.075	0	0	0
403	0	-49.4559	29.0383	-778.735	0	0	0
403	1	-49.2542	28.7456	-780.396	0	0	0
403	2	-49.9519	28.7608	-780.842	0	0	0
403	3	-50.3449	28.9106	-781.019	0	0	0
403	4	-50.361	28.7507	-781.548	0	0	0
[truncated: 2,255 more rows]
