# Supplementary material for: A Brake-Based Overground Gait Rehabilitation Device for Altering Propulsion Impulse Symmetry
Source: Sensors (Basel). 2021 Oct 5;21(19):6617. doi: 10.3390/s21196617 (PMC8512803; doi:10.3390/s21196617)
Supplement: Supplementary file 1 [file sensors-21-06617-s001.zip › GPT animations/code and data/Forces/BD 12.csv]

Devices
1000
		FP1 (5629 Large) - Force			FP2 (5687 Large) [1000Hz] - Force
Frame	Sub Frame	Fx	Fy	Fz	Fx	Fy	Fz
		N	N	N	N	N	N
184	0	0	0	0	0	0	0
184	1	0	0	0	0	0	0
184	2	0	0	0	0	0	0
184	3	0	0	0	0	0	0
184	4	0	0	0	0	0	0
184	5	0	0	0	0	0	0
184	6	0	0	0	0	0	0
184	7	0	0	0	0	0	0
184	8	0	0	0	0	0	0
184	9	0	0	0	0	0	0
185	0	0	0	0	0	0	0
185	1	0	0	0	0	0	0
185	2	0	0	0	0	0	0
185	3	0	0	0	0	0	0
185	4	0	0	0	0	0	0
185	5	0	0	0	0	0	0
185	6	0	0	0	0	0	0
185	7	0	0	0	0	0	0
185	8	0	0	0	0	0	0
185	9	0	0	0	0	0	0
186	0	0	0	0	0	0	0
186	1	0	0	0	0	0	0
186	2	0	0	0	0	0	0
186	3	0	0	0	0	0	0
186	4	0	0	0	0	0	0
186	5	0	0	0	0	0	0
186	6	0	0	0	0	0	0
186	7	0	0	0	0	0	0
186	8	0	0	0	0	0	0
186	9	0	0	0	0	0	0
187	0	0	0	0	0	0	0
187	1	0	0	0	0	0	0
187	2	0	0	0	0	0	0
187	3	0	0	0	0	0	0
187	4	0	0	0	0	0	0
187	5	0	0	0	0	0	0
187	6	0	0	0	0	0	0
187	7	0	0	0	0	0	0
187	8	0	0	0	0	0	0
187	9	0	0	0	0	0	0
188	0	0	0	0	0	0	0
188	1	0	0	0	0	0	0
188	2	0	0	0	0	0	0
188	3	0	0	0	0	0	0
188	4	0	0	0	0	0	0
188	5	0	0	0	0	0	0
188	6	0	0	0	0	0	0
188	7	0	0	0	0	0	0
188	8	0	0	0	0	0	0
188	9	0	0	0	0	0	0
189	0	0	0	0	0	0	0
189	1	0	0	0	0	0	0
189	2	0	0	0	0	0	0
189	3	0	0	0	0	0	0
189	4	0	0	0	0	0	0
189	5	0	0	0	0	0	0
189	6	0	0	0	0	0	0
189	7	0	0	0	0	0	0
189	8	0	0	0	0	0	0
189	9	0	0	0	0	0	0
190	0	0	0	0	0	0	0
190	1	0	0	0	0	0	0
190	2	0	0	0	0	0	0
190	3	0	0	0	0	0	0
190	4	0	0	0	0	0	0
190	5	0	0	0	0	0	0
190	6	0	0	0	0	0	0
190	7	0	0	0	0	0	0
190	8	0	0	0	0	0	0
190	9	0	0	0	0	0	0
191	0	0	0	0	0	0	0
191	1	0	0	0	0	0	0
191	2	0	0	0	0	0	0
191	3	0	0	0	0	0	0
191	4	0	0	0	0	0	0
191	5	0	0	0	0	0	0
191	6	0	0	0	0	0	0
191	7	0	0	0	0	0	0
191	8	0	0	0	0	0	0
191	9	0	0	0	0	0	0
192	0	0	0	0	0	0	0
192	1	0	0	0	0	0	0
192	2	0	0	0	0	0	0
192	3	0	0	0	0	0	0
192	4	0	0	0	0	0	0
192	5	0	0	0	0	0	0
192	6	0	0	0	0	0	0
192	7	0	0	0	0	0	0
192	8	0	0	0	0	0	0
192	9	0	0	0	0	0	0
193	0	0	0	0	0	0	0
193	1	0	0	0	0	0	0
193	2	0	0	0	0	0	0
193	3	0	0	0	0	0	0
193	4	0	0	0	0	0	0
193	5	0	0	0	0	0	0
193	6	0	0	0	0	0	0
193	7	0	0	0	0	0	0
193	8	0	0	0	0	0	0
193	9	0	0	0	0	0	0
194	0	0	0	0	0	0	0
194	1	0	0	0	0	0	0
194	2	0	0	0	0	0	0
194	3	0	0	0	0	0	0
194	4	0	0	0	0	0	0
194	5	0	0	0	0	0	0
194	6	0	0	0	0	0	0
194	7	0	0	0	0	0	0
194	8	0	0	0	0	0	0
194	9	0	0	0	0	0	0
195	0	0	0	0	0	0	0
195	1	0	0	0	0	0	0
195	2	0	0	0	0	0	0
195	3	0	0	0	0	0	0
195	4	0	0	0	0	0	0
195	5	0	0	0	0	0	0
195	6	0	0	0	0	0	0
195	7	0	0	0	0	0	0
195	8	0	0	0	0	0	0
195	9	0	0	0	0	0	0
196	0	0	0	0	0	0	0
196	1	0	0	0	0	0	0
196	2	0	0	0	0	0	0
196	3	0	0	0	0	0	0
196	4	0	0	0	0	0	0
196	5	0	0	0	0	0	0
196	6	0	0	0	0	0	0
196	7	0	0	0	0	0	0
196	8	0	0	0	0	0	0
196	9	0	0	0	0	0	0
197	0	0	0	0	0	0	0
197	1	0	0	0	0	0	0
197	2	0	0	0	0	0	0
197	3	0	0	0	0	0	0
197	4	0	0	0	0	0	0
197	5	0	0	0	0	0	0
197	6	0	0	0	0	0	0
197	7	0	0	0	0	0	0
197	8	0	0	0	0	0	0
197	9	0	0	0	0	0	0
198	0	0	0	0	0	0	0
198	1	0	0	0	0	0	0
198	2	0	0	0	0	0	0
198	3	0	0	0	0	0	0
198	4	0	0	0	0	0	0
198	5	0	0	0	0	0	0
198	6	0	0	0	0	0	0
198	7	0	0	0	0	0	0
198	8	0	0	0	0	0	0
198	9	0	0	0	0	0	0
199	0	0	0	0	0	0	0
199	1	0	0	0	0	0	0
199	2	0	0	0	0	0	0
199	3	0	0	0	0	0	0
199	4	0	0	0	0	0	0
199	5	0	0	0	0	0	0
199	6	0	0	0	0	0	0
199	7	0	0	0	0	0	0
199	8	0	0	0	0	0	0
199	9	0	0	0	0	0	0
200	0	0	0	0	0	0	0
200	1	0	0	0	0	0	0
200	2	0	0	0	0	0	0
200	3	0	0	0	0	0	0
200	4	0	0	0	0	0	0
200	5	0	0	0	0	0	0
200	6	0	0	0	0	0	0
200	7	0	0	0	0	0	0
200	8	0	0	0	0	0	0
200	9	0	0	0	0	0	0
201	0	0	0	0	0	0	0
201	1	0	0	0	0	0	0
201	2	0	0	0	0	0	0
201	3	0	0	0	0	0	0
201	4	0	0	0	0	0	0
201	5	0	0	0	0	0	0
201	6	0	0	0	0	0	0
201	7	0	0	0	0	0	0
201	8	0	0	0	0	0	0
201	9	0	0	0	0	0	0
202	0	0	0	0	0	0	0
202	1	0	0	0	0	0	0
202	2	0	0	0	0	0	0
202	3	0	0	0	0	0	0
202	4	0	0	0	0	0	0
202	5	0	0	0	0	0	0
202	6	0	0	0	0	0	0
202	7	0	0	0	0	0	0
202	8	0	0	0	0	0	0
202	9	0	0	0	0	0	0
203	0	0	0	0	0	0	0
203	1	0	0	0	0	0	0
203	2	0	0	0	0	0	0
203	3	0	0	0	0	0	0
203	4	0	0	0	0	0	0
203	5	0	0	0	0	0	0
203	6	0	0	0	0	0	0
203	7	0	0	0	0	0	0
203	8	0	0	0	0	0	0
203	9	0	0	0	0	0	0
204	0	0	0	0	0	0	0
204	1	0	0	0	0	0	0
204	2	0	0	0	0	0	0
204	3	0	0	0	0	0	0
204	4	0	0	0	0	0	0
204	5	0	0	0	0	0	0
204	6	0	0	0	0	0	0
204	7	0	0	0	0	0	0
204	8	0	0	0	0	0	0
204	9	0	0	0	0	0	0
205	0	0	0	0	0	0	0
205	1	0	0	0	0	0	0
205	2	0	0	0	0	0	0
205	3	0	0	0	0	0	0
205	4	0	0	0	0	0	0
205	5	0	0	0	0	0	0
205	6	0	0	0	0	0	0
205	7	0	0	0	0	0	0
205	8	0	0	0	0	0	0
205	9	0	0	0	0	0	0
206	0	0	0	0	0	0	0
206	1	0	0	0	0	0	0
206	2	0	0	0	0	0	0
206	3	0	0	0	0	0	0
206	4	0	0	0	0	0	0
206	5	0	0	0	0	0	0
206	6	0	0	0	0	0	0
206	7	0	0	0	0	0	0
206	8	0	0	0	0	0	0
206	9	0	0	0	0	0	0
207	0	0	0	0	0	0	0
207	1	0	0	0	0	0	0
207	2	0	0	0	0	0	0
207	3	0	0	0	0	0	0
207	4	0	0	0	0	0	0
207	5	0	0	0	0	0	0
207	6	0	0	0	0	0	0
207	7	0	0	0	0	0	0
207	8	0	0	0	0	0	0
207	9	0	0	0	0	0	0
208	0	0	0	0	0	0	0
208	1	0	0	0	0	0	0
208	2	0	0	0	0	0	0
208	3	0	0	0	0	0	0
208	4	0	0	0	0	0	0
208	5	0	0	0	0	0	0
208	6	0	0	0	0	0	0
208	7	0	0	0	0	0	0
208	8	0	0	0	0	0	0
208	9	0	0	0	0	0	0
209	0	0	0	0	0	0	0
209	1	0	0	0	0	0	0
209	2	0	0	0	0	0	0
209	3	0	0	0	0	0	0
209	4	0	0	0	0	0	0
209	5	0	0	0	0	0	0
209	6	0	0	0	0	0	0
209	7	0	0	0	0	0	0
209	8	0	0	0	0	0	0
209	9	0	0	0	0	0	0
210	0	0	0	0	0	0	0
210	1	0	0	0	0	0	0
210	2	0	0	0	0	0	0
210	3	0	0	0	0	0	0
210	4	0	0	0	0	0	0
210	5	0	0	0	0	0	0
210	6	0	0	0	0	0	0
210	7	0	0	0	0	0	0
210	8	0	0	0	0	0	0
210	9	0	0	0	0	0	0
211	0	0	0	0	0	0	0
211	1	0	0	0	0	0	0
211	2	0	0	0	0	0	0
211	3	0	0	0	0	0	0
211	4	0	0	0	0	0	0
211	5	0	0	0	0	0	0
211	6	0	0	0	0	0	0
211	7	0	0	0	0	0	0
211	8	0	0	0	0	0	0
211	9	0	0	0	0	0	0
212	0	0	0	0	0	0	0
212	1	0	0	0	0	0	0
212	2	0	0	0	0	0	0
212	3	0	0	0	0	0	0
212	4	0	0	0	0	0	0
212	5	0	0	0	0	0	0
212	6	0	0	0	0	0	0
212	7	0	0	0	0	0	0
212	8	0	0	0	0	0	0
212	9	0	0	0	0	0	0
213	0	0	0	0	0	0	0
213	1	0	0	0	0	0	0
213	2	0	0	0	0	0	0
213	3	0	0	0	0	0	0
213	4	0	0	0	0	0	0
213	5	0	0	0	0	0	0
213	6	0	0	0	0	0	0
213	7	0	0	0	0	0	0
213	8	0	0	0	0	0	0
213	9	0	0	0	0	0	0
214	0	0	0	0	0	0	0
214	1	0	0	0	0	0	0
214	2	0	0	0	0	0	0
214	3	0	0	0	0	0	0
214	4	0	0	0	0	0	0
214	5	0	0	0	0	0	0
214	6	0	0	0	0	0	0
214	7	0	0	0	0	0	0
214	8	0	0	0	0	0	0
214	9	0	0	0	0	0	0
215	0	0	0	0	0	0	0
215	1	0	0	0	0	0	0
215	2	0	0	0	0	0	0
215	3	0	0	0	0	0	0
215	4	0	0	0	0	0	0
215	5	0	0	0	0	0	0
215	6	0	0	0	0	0	0
215	7	0	0	0	0	0	0
215	8	0	0	0	0	0	0
215	9	0	0	0	0	0	0
216	0	0	0	0	0	0	0
216	1	0	0	0	0	0	0
216	2	0	0	0	0	0	0
216	3	0	0	0	0	0	0
216	4	0	0	0	0	0	0
216	5	0	0	0	0	0	0
216	6	0	0	0	0	0	0
216	7	0	0	0	0	0	0
216	8	0	0	0	0	0	0
216	9	0	0	0	0	0	0
217	0	0	0	0	0	0	0
217	1	0	0	0	0	0	0
217	2	0	0	0	0	0	0
217	3	0	0	0	0	0	0
217	4	0	0	0	0	0	0
217	5	0	0	0	0	0	0
217	6	0	0	0	0	0	0
217	7	0	0	0	0	0	0
217	8	0	0	0	0	0	0
217	9	0	0	0	0	0	0
218	0	0	0	0	0	0	0
218	1	0	0	0	0	0	0
218	2	0	0	0	0	0	0
218	3	0	0	0	0	0	0
218	4	0	0	0	0	0	0
218	5	0	0	0	0	0	0
218	6	0	0	0	0	0	0
218	7	0	0	0	0	0	0
218	8	0	0	0	0	0	0
218	9	0	0	0	0	0	0
219	0	0	0	0	0	0	0
219	1	0	0	0	0	0	0
219	2	0	0	0	0	0	0
219	3	0	0	0	0	0	0
219	4	0	0	0	0	0	0
219	5	0	0	0	0	0	0
219	6	0	0	0	0	0	0
219	7	0	0	0	0	0	0
219	8	0	0	0	0	0	0
219	9	0	0	0	0	0	0
220	0	0	0	0	0	0	0
220	1	0	0	0	0	0	0
220	2	0	0	0	0	0	0
220	3	0	0	0	0	0	0
220	4	0	0	0	0	0	0
220	5	0	0	0	0	0	0
220	6	0	0	0	0	0	0
220	7	0	0	0	0	0	0
220	8	0	0	0	0	0	0
220	9	0	0	0	0	0	0
221	0	0	0	0	0	0	0
221	1	0	0	0	0	0	0
221	2	0	0	0	0	0	0
221	3	0	0	0	0	0	0
221	4	0	0	0	0	0	0
221	5	0	0	0	0	0	0
221	6	0	0	0	0	0	0
221	7	0	0	0	0	0	0
221	8	0	0	0	0	0	0
221	9	0	0	0	0	0	0
222	0	0	0	0	0	0	0
222	1	0	0	0	0	0	0
222	2	0	0	0	0	0	0
222	3	0	0	0	0	0	0
222	4	0	0	0	0	0	0
222	5	0	0	0	0	0	0
222	6	0	0	0	0	0	0
222	7	0	0	0	0	0	0
222	8	0	0	0	0	0	0
222	9	0	0	0	0	0	0
223	0	0	0	0	0	0	0
223	1	0	0	0	0	0	0
223	2	0	0	0	0	0	0
223	3	0	0	0	0	0	0
223	4	0	0	0	0	0	0
223	5	0	0	0	0	0	0
223	6	0	0	0	0	0	0
223	7	0	0	0	0	0	0
223	8	0	0	0	0	0	0
223	9	0	0	0	0	0	0
224	0	0	0	0	0	0	0
224	1	0	0	0	0	0	0
224	2	0	0	0	0	0	0
224	3	0	0	0	0	0	0
224	4	0	0	0	0	0	0
224	5	0	0	0	0	0	0
224	6	0	0	0	0	0	0
224	7	0	0	0	0	0	0
224	8	0	0	0	0	0	0
224	9	0	0	0	0	0	0
225	0	0	0	0	0	0	0
225	1	0	0	0	0	0	0
225	2	0	0	0	0	0	0
225	3	0	0	0	0	0	0
225	4	0	0	0	0	0	0
225	5	0	0	0	0	0	0
225	6	0	0	0	0	0	0
225	7	0	0	0	0	0	0
225	8	0	0	0	0	0	0
225	9	0	0	0	0	0	0
226	0	0	0	0	0	0	0
226	1	0	0	0	0	0	0
226	2	0	0	0	0	0	0
226	3	0	0	0	0	0	0
226	4	0	0	0	0	0	0
226	5	0	0	0	0	0	0
226	6	0	0	0	0	0	0
226	7	0	0	0	0	0	0
226	8	0	0	0	0	0	0
226	9	0	0	0	0	0	0
227	0	0	0	0	0	0	0
227	1	0	0	0	0	0	0
227	2	0	0	0	0	0	0
227	3	0	0	0	0	0	0
227	4	0	0	0	0	0	0
227	5	0	0	0	0	0	0
227	6	0	0	0	0	0	0
227	7	0	0	0	0	0	0
227	8	0	0	0	0	0	0
227	9	0	0	0	0	0	0
228	0	0	0	0	0	0	0
228	1	0	0	0	0	0	0
228	2	0	0	0	0	0	0
228	3	0	0	0	0	0	0
228	4	0	0	0	0	0	0
228	5	0	0	0	0	0	0
228	6	0	0	0	0	0	0
228	7	0	0	0	0	0	0
228	8	0	0	0	0	0	0
228	9	0	0	0	0	0	0
229	0	0	0	0	0	0	0
229	1	0	0	0	0	0	0
229	2	0	0	0	0	0	0
229	3	0	0	0	0	0	0
229	4	0	0	0	0	0	0
229	5	0	0	0	0	0	0
229	6	0	0	0	0	0	0
229	7	0	0	0	0	0	0
229	8	0	0	0	0	0	0
229	9	0	0	0	0	0	0
230	0	0	0	0	0	0	0
230	1	0	0	0	0	0	0
230	2	0	0	0	0	0	0
230	3	0	0	0	0	0	0
230	4	0	0	0	0	0	0
230	5	0	0	0	0	0	0
230	6	0	0	0	0	0	0
230	7	0	0	0	0	0	0
230	8	0	0	0	0	0	0
230	9	0	0	0	0	0	0
231	0	0	0	0	0	0	0
231	1	0	0	0	0	0	0
231	2	0	0	0	0	0	0
231	3	0	0	0	0	0	0
231	4	0	0	0	0	0	0
231	5	0	0	0	0	0	0
231	6	0	0	0	0	0	0
231	7	0	0	0	0	0	0
231	8	0	0	0	0	0	0
231	9	0	0	0	0	0	0
232	0	0	0	0	0	0	0
232	1	0	0	0	0	0	0
232	2	0	0	0	0	0	0
232	3	0	0	0	0	0	0
232	4	0	0	0	0	0	0
232	5	0	0	0	0	0	0
232	6	0	0	0	0	0	0
232	7	0	0	0	0	0	0
232	8	0	0	0	0	0	0
232	9	0	0	0	0	0	0
233	0	0	0	0	0	0	0
233	1	0	0	0	0	0	0
233	2	0	0	0	0	0	0
233	3	0	0	0	0	0	0
233	4	0	0	0	0	0	0
233	5	0	0	0	0	0	0
233	6	0	0	0	0	0	0
233	7	0	0	0	0	0	0
233	8	0	0	0	0	0	0
233	9	0	0	0	0	0	0
234	0	0	0	0	0	0	0
234	1	0	0	0	0	0	0
234	2	0	0	0	0	0	0
234	3	0	0	0	0	0	0
234	4	0	0	0	0	0	0
234	5	0	0	0	0	0	0
234	6	0	0	0	0	0	0
234	7	0	0	0	0	0	0
234	8	0	0	0	0	0	0
234	9	0	0	0	0	0	0
235	0	0	0	0	0	0	0
235	1	0	0	0	0	0	0
235	2	0	0	0	0	0	0
235	3	0	0	0	0	0	0
235	4	0	0	0	0	0	0
235	5	0	0	0	0	0	0
235	6	0	0	0	0	0	0
235	7	0	0	0	0	0	0
235	8	0	0	0	0	0	0
235	9	0	0	0	0	0	0
236	0	0	0	0	0	0	0
236	1	0	0	0	0	0	0
236	2	0	0	0	0	0	0
236	3	0	0	0	0	0	0
236	4	0	0	0	0	0	0
236	5	0	0	0	0	0	0
236	6	0	0	0	0	0	0
236	7	0	0	0	0	0	0
236	8	0	0	0	0	0	0
236	9	0	0	0	0	0	0
237	0	0	0	0	0	0	0
237	1	0	0	0	0	0	0
237	2	0	0	0	0	0	0
237	3	0	0	0	0	0	0
237	4	0	0	0	0	0	0
237	5	0	0	0	0	0	0
237	6	0	0	0	0	0	0
237	7	0	0	0	0	0	0
237	8	0	0	0	0	0	0
237	9	0	0	0	0	0	0
238	0	0	0	0	0	0	0
238	1	0	0	0	0	0	0
238	2	0	0	0	0	0	0
238	3	0	0	0	0	0	0
238	4	0	0	0	0	0	0
238	5	0	0	0	0	0	0
238	6	0	0	0	0	0	0
238	7	0	0	0	0	0	0
238	8	0	0	0	0	0	0
238	9	0	0	0	0	0	0
239	0	0	0	0	0	0	0
239	1	0	0	0	0	0	0
239	2	0	0	0	0	0	0
239	3	0	0	0	0	0	0
239	4	0	0	0	0	0	0
239	5	0	0	0	0	0	0
239	6	0	0	0	0	0	0
239	7	0	0	0	0	0	0
239	8	0	0	0	0	0	0
239	9	0	0	0	0	0	0
240	0	0	0	0	0	0	0
240	1	0	0	0	0	0	0
240	2	0	0	0	0	0	0
240	3	0	0	0	0	0	0
240	4	0	0	0	0	0	0
240	5	0	0	0	0	0	0
240	6	0	0	0	0	0	0
240	7	0	0	0	0	0	0
240	8	0	0	0	0	0	0
240	9	0	0	0	0	0	0
241	0	0	0	0	0	0	0
241	1	0	0	0	0	0	0
241	2	0	0	0	0	0	0
241	3	0	0	0	0	0	0
241	4	0	0	0	0	0	0
241	5	0	0	0	0	0	0
241	6	0	0	0	0	0	0
241	7	0	0	0	0	0	0
241	8	0	0	0	0	0	0
241	9	0	0	0	0	0	0
242	0	0	0	0	0	0	0
242	1	0	0	0	0	0	0
242	2	0	0	0	0	0	0
242	3	0	0	0	0	0	0
242	4	0	0	0	0	0	0
242	5	0	0	0	0	0	0
242	6	0	0	0	0	0	0
242	7	0	0	0	0	0	0
242	8	0	0	0	0	0	0
242	9	0	0	0	0	0	0
243	0	0	0	0	0	0	0
243	1	0	0	0	0	0	0
243	2	0	0	0	0	0	0
243	3	0	0	0	0	0	0
243	4	0	0	0	0	0	0
243	5	0	0	0	0	0	0
243	6	0	0	0	0	0	0
243	7	0	0	0	0	0	0
243	8	0	0	0	0	0	0
243	9	0	0	0	0	0	0
244	0	0	0	0	0	0	0
244	1	0	0	0	0	0	0
244	2	0	0	0	0	0	0
244	3	0	0	0	0	0	0
244	4	0	0	0	0	0	0
244	5	0	0	0	0	0	0
244	6	0	0	0	0	0	0
244	7	0	0	0	0	0	0
244	8	0	0	0	0	0	0
244	9	0	0	0	0	0	0
245	0	0	0	0	0	0	0
245	1	0	0	0	0	0	0
245	2	0	0	0	0	0	0
245	3	0	0	0	0	0	0
245	4	0	0	0	0	0	0
245	5	0	0	0	0	0	0
245	6	0	0	0	0	0	0
245	7	0	0	0	0	0	0
245	8	0	0	0	0	0	0
245	9	0	0	0	0	0	0
246	0	0	0	0	0	0	0
246	1	0	0	0	0	0	0
246	2	0	0	0	0	0	0
246	3	0	0	0	0	0	0
246	4	0	0	0	0	0	0
246	5	0	0	0	0	0	0
246	6	0	0	0	0	0	0
246	7	0	0	0	0	0	0
246	8	0	0	0	0	0	0
246	9	0	0	0	0	0	0
247	0	0	0	0	0	0	0
247	1	0	0	0	0	0	0
247	2	0	0	0	0	0	0
247	3	0	0	0	0	0	0
247	4	0	0	0	0	0	0
247	5	0	0	0	0	0	0
247	6	0	0	0	0	0	0
247	7	0	0	0	0	0	0
247	8	0	0	0	0	0	0
247	9	0	0	0	0	0	0
248	0	0	0	0	0	0	0
248	1	0	0	0	0	0	0
248	2	0	0	0	0	0	0
248	3	0	0	0	0	0	0
248	4	0	0	0	0	0	0
248	5	0	0	0	0	0	0
248	6	0	0	0	0	0	0
248	7	0	0	0	0	0	0
248	8	0	0	0	0	0	0
248	9	0	0	0	0	0	0
249	0	0	0	0	0	0	0
249	1	0	0	0	0	0	0
249	2	0	0	0	0	0	0
249	3	0	0	0	0	0	0
249	4	0	0	0	0	0	0
249	5	0	0	0	0	0	0
249	6	0	0	0	0	0	0
249	7	0	0	0	0	0	0
249	8	0	0	0	0	0	0
249	9	0	0	0	0	0	0
250	0	0	0	0	0	0	0
250	1	0	0	0	0	0	0
250	2	0	0	0	0	0	0
250	3	0	0	0	0	0	0
250	4	0	0	0	0	0	0
250	5	0	0	0	0	0	0
250	6	0	0	0	0	0	0
250	7	0	0	0	0	0	0
250	8	0	0	0	0	0	0
250	9	0	0	0	0	0	0
251	0	0	0	0	0	0	0
251	1	0	0	0	0	0	0
251	2	0	0	0	0	0	0
251	3	0	0	0	0	0	0
251	4	0	0	0	0	0	0
251	5	0	0	0	0	0	0
251	6	0	0	0	0	0	0
251	7	0	0	0	0	0	0
251	8	0	0	0	0	0	0
251	9	0	0	0	0	0	0
252	0	0	0	0	0	0	0
252	1	0	0	0	0	0	0
252	2	0	0	0	0	0	0
252	3	0	0	0	0	0	0
252	4	0	0	0	0	0	0
252	5	0	0	0	0	0	0
252	6	0	0	0	0	0	0
252	7	0	0	0	0	0	0
252	8	0	0	0	0	0	0
252	9	0	0	0	0	0	0
253	0	0	0	0	0	0	0
253	1	0	0	0	0	0	0
253	2	0	0	0	0	0	0
253	3	0	0	0	0	0	0
253	4	0	0	0	0	0	0
253	5	0	0	0	0	0	0
253	6	0	0	0	0	0	0
253	7	0	0	0	0	0	0
253	8	0	0	0	0	0	0
253	9	0	0	0	0	0	0
254	0	0	0	0	0	0	0
254	1	0	0	0	0	0	0
254	2	0	0	0	0	0	0
254	3	0	0	0	0	0	0
254	4	0	0	0	0	0	0
254	5	0	0	0	0	0	0
254	6	0	0	0	0	0	0
254	7	0	0	0	0	0	0
254	8	0	0	0	0	0	0
254	9	0	0	0	0	0	0
255	0	0	0	0	0	0	0
255	1	0	0	0	0	0	0
255	2	0	0	0	0	0	0
255	3	0	0	0	0	0	0
255	4	0	0	0	0	0	0
255	5	0	0	0	0	0	0
255	6	0	0	0	0	0	0
255	7	0	0	0	0	0	0
255	8	0	0	0	0	0	0
255	9	0	0	0	0	0	0
256	0	0	0	0	0	0	0
256	1	0	0	0	0	0	0
256	2	0	0	0	0	0	0
256	3	0	0	0	0	0	0
256	4	0	0	0	0	0	0
256	5	0	0	0	0	0	0
256	6	0	0	0	0	0	0
256	7	0	0	0	0	0	0
256	8	0	0	0	0	0	0
256	9	0	0	0	0	0	0
257	0	0	0	0	0	0	0
257	1	0	0	0	0	0	0
257	2	0	0	0	0	0	0
257	3	0	0	0	0	0	0
257	4	0	0	0	0	0	0
257	5	0	0	0	0	0	0
257	6	0	0	0	0	0	0
257	7	0	0	0	0	0	0
257	8	0	0	0	0	0	0
257	9	0	0	0	0	0	0
258	0	0	0	0	0	0	0
258	1	0	0	0	0	0	0
258	2	0	0	0	0	0	0
258	3	0	0	0	0	0	0
258	4	0	0	0	0	0	0
258	5	0	0	0	0	0	0
258	6	0	0	0	0	0	0
258	7	0	0	0	0	0	0
258	8	0	0	0	0	0	0
258	9	0	0	0	0	0	0
259	0	0	0	0	0	0	0
259	1	0	0	0	0	0	0
259	2	0	0	0	0	0	0
259	3	0	0	0	0	0	0
259	4	0	0	0	0	0	0
259	5	0	0	0	0	0	0
259	6	0	0	0	0	0	0
259	7	0	0	0	0	0	0
259	8	0	0	0	0	0	0
259	9	0	0	0	0	0	0
260	0	0	0	0	0	0	0
260	1	0	0	0	0	0	0
260	2	0	0	0	0	0	0
260	3	0	0	0	0	0	0
260	4	0	0	0	0	0	0
260	5	0	0	0	0	0	0
260	6	0	0	0	0	0	0
260	7	0	0	0	0	0	0
260	8	0	0	0	0	0	0
260	9	0	0	0	0	0	0
261	0	0	0	0	0	0	0
261	1	0	0	0	0	0	0
261	2	0	0	0	0	0	0
261	3	0	0	0	0	0	0
261	4	0	0	0	0	0	0
261	5	0	0	0	0	0	0
261	6	0	0	0	0	0	0
261	7	0	0	0	0	0	0
261	8	0	0	0	0	0	0
261	9	0	0	0	0	0	0
262	0	0	0	0	0	0	0
262	1	0	0	0	0	0	0
262	2	0	0	0	0	0	0
262	3	0	0	0	0	0	0
262	4	0	0	0	0	0	0
262	5	0	0	0	0	0	0
262	6	0	0	0	0	0	0
262	7	0	0	0	0	0	0
262	8	0	0	0	0	0	0
262	9	0	0	0	0	0	0
263	0	0	0	0	0	0	0
263	1	0	0	0	0	0	0
263	2	0	0	0	0	0	0
263	3	0	0	0	0	0	0
263	4	0	0	0	0	0	0
263	5	0	0	0	0	0	0
263	6	0	0	0	0	0	0
263	7	0	0	0	0	0	0
263	8	0	0	0	0	0	0
263	9	0	0	0	0	0	0
264	0	0	0	0	0	0	0
264	1	0	0	0	0	0	0
264	2	0	0	0	0	0	0
264	3	0	0	0	0	0	0
264	4	0	0	0	0	0	0
264	5	0	0	0	0	0	0
264	6	0	0	0	0	0	0
264	7	0	0	0	0	0	0
264	8	0	0	0	0	0	0
264	9	0	0	0	0	0	0
265	0	0	0	0	0	0	0
265	1	0	0	0	0	0	0
265	2	0	0	0	0	0	0
265	3	0	0	0	0	0	0
265	4	0	0	0	0	0	0
265	5	0	0	0	0	0	0
265	6	0	0	0	0	0	0
265	7	0	0	0	0	0	0
265	8	0	0	0	0	0	0
265	9	0	0	0	0	0	0
266	0	0	0	0	0	0	0
266	1	0	0	0	0	0	0
266	2	0	0	0	0	0	0
266	3	0	0	0	0	0	0
266	4	0	0	0	0	0	0
266	5	0	0	0	0	0	0
266	6	0	0	0	0	0	0
266	7	0	0	0	0	0	0
266	8	0	0	0	0	0	0
266	9	0	0	0	0	0	0
267	0	0	0	0	0	0	0
267	1	0	0	0	0	0	0
267	2	0	0	0	0	0	0
267	3	0	0	0	0	0	0
267	4	0	0	0	0	0	0
267	5	0	0	0	0	0	0
267	6	0	0	0	0	0	0
267	7	0	0	0	0	0	0
267	8	0	0	0	0	0	0
267	9	0	0	0	0	0	0
268	0	0	0	0	0	0	0
268	1	0	0	0	0	0	0
268	2	0	0	0	0	0	0
268	3	0	0	0	0	0	0
268	4	0	0	0	0	0	0
268	5	0	0	0	0	0	0
268	6	0	0	0	0	0	0
268	7	0	0	0	0	0	0
268	8	0	0	0	0	0	0
268	9	0	0	0	0	0	0
269	0	0	0	0	0	0	0
269	1	0	0	0	0	0	0
269	2	0	0	0	0	0	0
269	3	0	0	0	0	0	0
269	4	0	0	0	0	0	0
269	5	0	0	0	0	0	0
269	6	0	0	0	0	0	0
269	7	0	0	0	0	0	0
269	8	0	0	0	0	0	0
269	9	0	0	0	0	0	0
270	0	0	0	0	0	0	0
270	1	0	0	0	0	0	0
270	2	0	0	0	0	0	0
270	3	0	0	0	0	0	0
270	4	0	0	0	0	0	0
270	5	0	0	0	0	0	0
270	6	0	0	0	0	0	0
270	7	0	0	0	0	0	0
270	8	0	0	0	0	0	0
270	9	0	0	0	0	0	0
271	0	0	0	0	0	0	0
271	1	0	0	0	0	0	0
271	2	0	0	0	0	0	0
271	3	0	0	0	0	0	0
271	4	0	0	0	0	0	0
271	5	0	0	0	0	0	0
271	6	0	0	0	0	0	0
271	7	0	0	0	0	0	0
271	8	0	0	0	0	0	0
271	9	0	0	0	0	0	0
272	0	0	0	0	0	0	0
272	1	0	0	0	0	0	0
272	2	0	0	0	0	0	0
272	3	0	0	0	0	0	0
272	4	0	0	0	0	0	0
272	5	0	0	0	0	0	0
272	6	0	0	0	0	0	0
272	7	0	0	0	0	0	0
272	8	0	0	0	0	0	0
272	9	0	0	0	0	0	0
273	0	0	0	0	0	0	0
273	1	0	0	0	0	0	0
273	2	0	0	0	0	0	0
273	3	0	0	0	0	0	0
273	4	0	0	0	0	0	0
273	5	0	0	0	0	0	0
273	6	0	0	0	0	0	0
273	7	0	0	0	0	0	0
273	8	0	0	0	0	0	0
273	9	0	0	0	0	0	0
274	0	0	0	0	0	0	0
274	1	0	0	0	0	0	0
274	2	0	0	0	0	0	0
274	3	0	0	0	0	0	0
274	4	0	0	0	0	0	0
274	5	0	0	0	0	0	0
274	6	0	0	0	0	0	0
274	7	0	0	0	0	0	0
274	8	0	0	0	0	0	0
274	9	0	0	0	0	0	0
275	0	0	0	0	0	0	0
275	1	0	0	0	0	0	0
275	2	0	0	0	0	0	0
275	3	0	0	0	0	0	0
275	4	0	0	0	0	0	0
275	5	0	0	0	0	0	0
275	6	0	0	0	0	0	0
275	7	0	0	0	0	0	0
275	8	0	0	0	0	0	0
275	9	0	0	0	0	0	0
276	0	0	0	0	0	0	0
276	1	0	0	0	0	0	0
276	2	0	0	0	0	0	0
276	3	0	0	0	0	0	0
276	4	0	0	0	0	0	0
276	5	0	0	0	0	0	0
276	6	0	0	0	0	0	0
276	7	0	0	0	0	0	0
276	8	0	0	0	0	0	0
276	9	0	0	0	0	0	0
277	0	0	0	0	0	0	0
277	1	0	0	0	0	0	0
277	2	0	0	0	0	0	0
277	3	0	0	0	0	0	0
277	4	0	0	0	0	0	0
277	5	0	0	0	0	0	0
277	6	0	0	0	0	0	0
277	7	0	0	0	0	0	0
277	8	0	0	0	0	0	0
277	9	0	0	0	0	0	0
278	0	0	0	0	0	0	0
278	1	0	0	0	0	0	0
278	2	0	0	0	0	0	0
278	3	0	0	0	0	0	0
278	4	0	0	0	0	0	0
278	5	0	0	0	0	0	0
278	6	0	0	0	0	0	0
278	7	0	0	0	0	0	0
278	8	0	0	0	0	0	0
278	9	0	0	0	0	0	0
279	0	0	0	0	0	0	0
279	1	0	0	0	0	0	0
279	2	0	0	0	0	0	0
279	3	0	0	0	0	0	0
279	4	0	0	0	0	0	0
279	5	0	0	0	0	0	0
279	6	0	0	0	0	0	0
279	7	0	0	0	0	0	0
279	8	0	0	0	0	0	0
279	9	0	0	0	0	0	0
280	0	0	0	0	0	0	0
280	1	0	0	0	0	0	0
280	2	0	0	0	0	0	0
280	3	0	0	0	0	0	0
280	4	0	0	0	0	0	0
280	5	0	0	0	0	0	0
280	6	0	0	0	0	0	0
280	7	0	0	0	0	0	0
280	8	0	0	0	0	0	0
280	9	0	0	0	0	0	0
281	0	0	0	0	0	0	0
281	1	0	0	0	0	0	0
281	2	0	0	0	0	0	0
281	3	0	0	0	0	0	0
281	4	0	0	0	0	0	0
281	5	0	0	0	0	0	0
281	6	0	0	0	0	0	0
281	7	0	0	0	0	0	0
281	8	0	0	0	0	0	0
281	9	0	0	0	0	0	0
282	0	0	0	0	0	0	0
282	1	0	0	0	0	0	0
282	2	0	0	0	0	0	0
282	3	0	0	0	0	0	0
282	4	0	0	0	0	0	0
282	5	0	0	0	0	0	0
282	6	0	0	0	0	0	0
282	7	0	0	0	0	0	0
282	8	0	0	0	0	0	0
282	9	0	0	0	0	0	0
283	0	0	0	0	0	0	0
283	1	0	0	0	0	0	0
283	2	0	0	0	0	0	0
283	3	0	0	0	0	0	0
283	4	0	0	0	0	0	0
283	5	0	0	0	0	0	0
283	6	0	0	0	0	0	0
283	7	0	0	0	0	0	0
283	8	0	0	0	0	0	0
283	9	0	0	0	0	0	0
284	0	0	0	0	0	0	0
284	1	0	0	0	0	0	0
284	2	0	0	0	0	0	0
284	3	0	0	0	0	0	0
284	4	0	0	0	0	0	0
284	5	0	0	0	0	0	0
284	6	0	0	0	0	0	0
284	7	0	0	0	0	0	0
284	8	0	0	0	0	0	0
284	9	0	0	0	0	0	0
285	0	0	0	0	0	0	0
285	1	0	0	0	0	0	0
285	2	0	0	0	0	0	0
285	3	0	0	0	0	0	0
285	4	0	0	0	0	0	0
285	5	0	0	0	0	0	0
285	6	0	0	0	0	0	0
285	7	0	0	0	0	0	0
285	8	0	0	0	0	0	0
285	9	0	0	0	0	0	0
286	0	0	0	0	0	0	0
286	1	0	0	0	0	0	0
286	2	0	0	0	0	0	0
286	3	0	0	0	0	0	0
286	4	0	0	0	0	0	0
286	5	0	0	0	0	0	0
286	6	0	0	0	0	0	0
286	7	0	0	0	0	0	0
286	8	0	0	0	0	0	0
286	9	0	0	0	0	0	0
287	0	0	0	0	0	0	0
287	1	0	0	0	0	0	0
287	2	0	0	0	0	0	0
287	3	0	0	0	0	0	0
287	4	0	0	0	0	0	0
287	5	0	0	0	0	0	0
287	6	0	0	0	0	0	0
287	7	0	0	0	0	0	0
287	8	0	0	0	0	0	0
287	9	0	0	0	0	0	0
288	0	0	0	0	0	0	0
288	1	0	0	0	0	0	0
288	2	0	0	0	0	0	0
288	3	0	0	0	0	0	0
288	4	0	0	0	0	0	0
288	5	0	0	0	0	0	0
288	6	0	0	0	0	0	0
288	7	0	0	0	0	0	0
288	8	0	0	0	0	0	0
288	9	0	0	0	0	0	0
289	0	0	0	0	0	0	0
289	1	0	0	0	0	0	0
289	2	0	0	0	0	0	0
289	3	0	0	0	0	0	0
289	4	0	0	0	0	0	0
289	5	0	0	0	0	0	0
289	6	0	0	0	0	0	0
289	7	0	0	0	0	0	0
289	8	0	0	0	0	0	0
289	9	0	0	0	0	0	0
290	0	0	0	0	0	0	0
290	1	0	0	0	0	0	0
290	2	0	0	0	0	0	0
290	3	0	0	0	0	0	0
290	4	0	0	0	0	0	0
290	5	0	0	0	0	0	0
290	6	0	0	0	0	0	0
290	7	0	0	0	0	0	0
290	8	0	0	0	0	0	0
290	9	0	0	0	0	0	0
291	0	0	0	0	0	0	0
291	1	0	0	0	0	0	0
291	2	0	0	0	0	0	0
291	3	0	0	0	0	0	0
291	4	0	0	0	0	0	0
291	5	0	0	0	0	0	0
291	6	0	0	0	0	0	0
291	7	0	0	0	0	0	0
291	8	0	0	0	0	0	0
291	9	0	0	0	0	0	0
292	0	0	0	0	0	0	0
292	1	0	0	0	0	0	0
292	2	0	0	0	0	0	0
292	3	0	0	0	0	0	0
292	4	0	0	0	0	0	0
292	5	0	0	0	0	0	0
292	6	0	0	0	0	0	0
292	7	0	0	0	0	0	0
292	8	0	0	0	0	0	0
292	9	0	0	0	0	0	0
293	0	0	0	0	0	0	0
293	1	0	0	0	0	0	0
293	2	0	0	0	0	0	0
293	3	0	0	0	0	0	0
293	4	0	0	0	0	0	0
293	5	0	0	0	0	0	0
293	6	0	0	0	0	0	0
293	7	0	0	0	0	0	0
293	8	0	0	0	0	0	0
293	9	0	0	0	0	0	0
294	0	0	0	0	0	0	0
294	1	0	0	0	0	0	0
294	2	0	0	0	0	0	0
294	3	0	0	0	0	0	0
294	4	0	0	0	0	0	0
294	5	0	0	0	0	0	0
294	6	0	0	0	0	0	0
294	7	0	0	0	0	0	0
294	8	0	0	0	0	0	0
294	9	0	0	0	0	0	0
295	0	0	0	0	0	0	0
295	1	0	0	0	0	0	0
295	2	0	0	0	0	0	0
295	3	0	0	0	0	0	0
295	4	0	0	0	0	0	0
295	5	0	0	0	0	0	0
295	6	0	0	0	0	0	0
295	7	0	0	0	0	0	0
295	8	0	0	0	0	0	0
295	9	0	0	0	0	0	0
296	0	0	0	0	0	0	0
296	1	0	0	0	0	0	0
296	2	0	0	0	0	0	0
296	3	0	0	0	0	0	0
296	4	0	0	0	0	0	0
296	5	0	0	0	0	0	0
296	6	0	0	0	0	0	0
296	7	0	0	0	0	0	0
296	8	0	0	0	0	0	0
296	9	0	0	0	0	0	0
297	0	0	0	0	0	0	0
297	1	0	0	0	0	0	0
297	2	0	0	0	0	0	0
297	3	0	0	0	0	0	0
297	4	0	0	0	0	0	0
297	5	0	0	0	0	0	0
297	6	0	0	0	0	0	0
297	7	0	0	0	0	0	0
297	8	0	0	0	0	0	0
297	9	0	0	0	0	0	0
298	0	0	0	0	0	0	0
298	1	0	0	0	0	0	0
298	2	0	0	0	0	0	0
298	3	0	0	0	0	0	0
298	4	0	0	0	0	0	0
298	5	0	0	0	0	0	0
298	6	0	0	0	0	0	0
298	7	0	0	0	0	0	0
298	8	0	0	0	0	0	0
298	9	0	0	0	0	0	0
299	0	0	0	0	0	0	0
299	1	0	0	0	0	0	0
299	2	0	0	0	0	0	0
299	3	0	0	0	0	0	0
299	4	0	0	0	0	0	0
299	5	0	0	0	0	0	0
299	6	0	0	0	0	0	0
299	7	0	0	0	0	0	0
299	8	0	0	0	0	0	0
299	9	0	0	0	0	0	0
300	0	0	0	0	0	0	0
300	1	0	0	0	0	0	0
300	2	0	0	0	0	0	0
300	3	0	0	0	0	0	0
300	4	0	0	0	0	0	0
300	5	0	0	0	0	0	0
300	6	0	0	0	0	0	0
300	7	0	0	0	0	0	0
300	8	0	0	0	0	0	0
300	9	0	0	0	0	0	0
301	0	0	0	0	0	0	0
301	1	0	0	0	0	0	0
301	2	0	0	0	0	0	0
301	3	0	0	0	0	0	0
301	4	0	0	0	0	0	0
301	5	0	0	0	0	0	0
301	6	0	0	0	0	0	0
301	7	0	0	0	0	0	0
301	8	0	0	0	0	0	0
301	9	0	0	0	0	0	0
302	0	0	0	0	0	0	0
302	1	0	0	0	0	0	0
302	2	0	0	0	0	0	0
302	3	0	0	0	0	0	0
302	4	0	0	0	0	0	0
302	5	0	0	0	0	0	0
302	6	0	0	0	0	0	0
302	7	0	0	0	0	0	0
302	8	0	0	0	0	0	0
302	9	0	0	0	0	0	0
303	0	0	0	0	0	0	0
303	1	0	0	0	0	0	0
303	2	0	0	0	0	0	0
303	3	0	0	0	0	0	0
303	4	0	0	0	0	0	0
303	5	0	0	0	0	0	0
303	6	0	0	0	0	0	0
303	7	0	0	0	0	0	0
303	8	0	0	0	0	0	0
303	9	0	0	0	0	0	0
304	0	0	0	0	0	0	0
304	1	0	0	0	0	0	0
304	2	0	0	0	0	0	0
304	3	0	0	0	0	0	0
304	4	0	0	0	0	0	0
304	5	0	0	0	0	0	0
304	6	0	0	0	0	0	0
304	7	0	0	0	0	0	0
304	8	0	0	0	0	0	0
304	9	0	0	0	0	0	0
305	0	0	0	0	0	0	0
305	1	0	0	0	0	0	0
305	2	0	0	0	0	0	0
305	3	0	0	0	0	0	0
305	4	0	0	0	0	0	0
305	5	0	0	0	0	0	0
305	6	0	0	0	0	0	0
305	7	0	0	0	0	0	0
305	8	0	0	0	0	0	0
305	9	0	0	0	0	0	0
306	0	0	0	0	0	0	0
306	1	0	0	0	0	0	0
306	2	0	0	0	0	0	0
306	3	0	0	0	0	0	0
306	4	0	0	0	0	0	0
306	5	0	0	0	0	0	0
306	6	0	0	0	0	0	0
306	7	0	0	0	0	0	0
306	8	0	0	0	0	0	0
306	9	0	0	0	0	0	0
307	0	0	0	0	0	0	0
307	1	0	0	0	0	0	0
307	2	0	0	0	0	0	0
307	3	0	0	0	0	0	0
307	4	0	0	0	0	0	0
307	5	0	0	0	0	0	0
307	6	0	0	0	0	0	0
307	7	0	0	0	0	0	0
307	8	0	0	0	0	0	0
307	9	0	0	0	0	0	0
308	0	0	0	0	0	0	0
308	1	0	0	0	0	0	0
308	2	0	0	0	0	0	0
308	3	0	0	0	0	0	0
308	4	0	0	0	0	0	0
308	5	0	0	0	0	0	0
308	6	0	0	0	0	0	0
308	7	0	0	0	0	0	0
308	8	0	0	0	0	0	0
308	9	0	0	0	0	0	0
309	0	0	0	0	0	0	0
309	1	0	0	0	0	0	0
309	2	0	0	0	0	0	0
309	3	0	0	0	0	0	0
309	4	0	0	0	0	0	0
309	5	0	0	0	0	0	0
309	6	0	0	0	0	0	0
309	7	0	0	0	0	0	0
309	8	0	0	0	0	0	0
309	9	0	0	0	0	0	0
310	0	0	0	0	0	0	0
310	1	0	0	0	0	0	0
310	2	0	0	0	0	0	0
310	3	0	0	0	0	0	0
310	4	0	0	0	0	0	0
310	5	0	0	0	0	0	0
310	6	0	0	0	0	0	0
310	7	0	0	0	0	0	0
310	8	0	0	0	0	0	0
310	9	0	0	0	0	0	0
311	0	0	0	0	0	0	0
311	1	0	0	0	0	0	0
311	2	0	0	0	0	0	0
311	3	0	0	0	0	0	0
311	4	0	0	0	0	0	0
311	5	0	0	0	0	0	0
311	6	0	0	0	0	0	0
311	7	0	0	0	0	0	0
311	8	0	0	0	0	0	0
311	9	0	0	0	0	0	0
312	0	0	0	0	0	0	0
312	1	0	0	0	0	0	0
312	2	0	0	0	0	0	0
312	3	0	0	0	0	0	0
312	4	0	0	0	0	0	0
312	5	0	0	0	0	0	0
312	6	0	0	0	0	0	0
312	7	0	0	0	0	0	0
312	8	0	0	0	0	0	0
312	9	0	0	0	0	0	0
313	0	0	0	0	0	0	0
313	1	0	0	0	0	0	0
313	2	0	0	0	0	0	0
313	3	0	0	0	0	0	0
313	4	0	0	0	0	0	0
313	5	0	0	0	0	0	0
313	6	0	0	0	0	0	0
313	7	0	0	0	0	0	0
313	8	0	0	0	0	0	0
313	9	0	0	0	0	0	0
314	0	0	0	0	0	0	0
314	1	0	0	0	0	0	0
314	2	0	0	0	0	0	0
314	3	0	0	0	0	0	0
314	4	0	0	0	0	0	0
314	5	0	0	0	0	0	0
314	6	0	0	0	0	0	0
314	7	0	0	0	0	0	0
314	8	0	0	0	0	0	0
314	9	0	0	0	0	0	0
315	0	0	0	0	0	0	0
315	1	0	0	0	0	0	0
315	2	0	0	0	0	0	0
315	3	0	0	0	0	0	0
315	4	0	0	0	0	0	0
315	5	0	0	0	0	0	0
315	6	0	0	0	0	0	0
315	7	0	0	0	0	0	0
315	8	0	0	0	0	0	0
315	9	0	0	0	0	0	0
316	0	0	0	0	0	0	0
316	1	0	0	0	0	0	0
316	2	0	0	0	0	0	0
316	3	0	0	0	0	0	0
316	4	0	0	0	0	0	0
316	5	0	0	0	0	0	0
316	6	0	0	0	0	0	0
316	7	0	0	0	0	0	0
316	8	0	0	0	0	0	0
316	9	0	0	0	0	0	0
317	0	0	0	0	0	0	0
317	1	0	0	0	0	0	0
317	2	0	0	0	0	0	0
317	3	0	0	0	0	0	0
317	4	0	0	0	0	0	0
317	5	0	0	0	0	0	0
317	6	0	0	0	0	0	0
317	7	0	0	0	0	0	0
317	8	0	0	0	0	0	0
317	9	0	0	0	0	0	0
318	0	0	0	0	0	0	0
318	1	0	0	0	0	0	0
318	2	0	0	0	0	0	0
318	3	0	0	0	0	0	0
318	4	0	0	0	0	0	0
318	5	0	0	0	0	0	0
318	6	0	0	0	0	0	0
318	7	0	0	0	0	0	0
318	8	0	0	0	0	0	0
318	9	0	0	0	0	0	0
319	0	0	0	0	0	0	0
319	1	0	0	0	0	0	0
319	2	0	0	0	0	0	0
319	3	0	0	0	0	0	0
319	4	0	0	0	0	0	0
319	5	0	0	0	0	0	0
319	6	0	0	0	0	0	0
319	7	0	0	0	0	0	0
319	8	0	0	0	0	0	0
319	9	0	0	0	0	0	0
320	0	0	0	0	0	0	0
320	1	0	0	0	0	0	0
320	2	0	0	0	0	0	0
320	3	0	0	0	0	0	0
320	4	0	0	0	0	0	0
320	5	0	0	0	0	0	0
320	6	0	0	0	0	0	0
320	7	0	0	0	0	0	0
320	8	0	0	0	0	0	0
320	9	0	0	0	0	0	0
321	0	0	0	0	0	0	0
321	1	0	0	0	0	0	0
321	2	0	0	0	0	0	0
321	3	0	0	0	0	0	0
321	4	0	0	0	0	0	0
321	5	0	0	0	0	0	0
321	6	0	0	0	0	0	0
321	7	0	0	0	0	0	0
321	8	0	0	0	0	0	0
321	9	0	0	0	0	0	0
322	0	0	0	0	0	0	0
322	1	0	0	0	0	0	0
322	2	0	0	0	0	0	0
322	3	0	0	0	0	0	0
322	4	0	0	0	0	0	0
322	5	0	0	0	0	0	0
322	6	0	0	0	0	0	0
322	7	0	0	0	0	0	0
322	8	0	0	0	0	0	0
322	9	0	0	0	0	0	0
323	0	0	0	0	0	0	0
323	1	0	0	0	0	0	0
323	2	0	0	0	0	0	0
323	3	0	0	0	0	0	0
323	4	0	0	0	0	0	0
323	5	0	0	0	0	0	0
323	6	0	0	0	0	0	0
323	7	0	0	0	0	0	0
323	8	0	0	0	0	0	0
323	9	0	0	0	0	0	0
324	0	0	0	0	0	0	0
324	1	0	0	0	0	0	0
324	2	0	0	0	0	0	0
324	3	0	0	0	0	0	0
324	4	0	0	0	0	0	0
324	5	0	0	0	0	0	0
324	6	0	0	0	0	0	0
324	7	0	0	0	0	0	0
324	8	0	0	0	0	0	0
324	9	0	0	0	0	0	0
325	0	0	0	0	0	0	0
325	1	0	0	0	0	0	0
325	2	0	0	0	0	0	0
325	3	0	0	0	0	0	0
325	4	0	0	0	0	0	0
325	5	0	0	0	0	0	0
325	6	0	0	0	0	0	0
325	7	0	0	0	0	0	0
325	8	0	0	0	0	0	0
325	9	0	0	0	0	0	0
326	0	0	0	0	0	0	0
326	1	0	0	0	0	0	0
326	2	0	0	0	0	0	0
326	3	0	0	0	0	0	0
326	4	0	0	0	0	0	0
326	5	0	0	0	0	0	0
326	6	0	0	0	0	0	0
326	7	0	0	0	0	0	0
326	8	0	0	0	0	0	0
326	9	0	0	0	0	0	0
327	0	0	0	0	0	0	0
327	1	0	0	0	0	0	0
327	2	0	0	0	0	0	0
327	3	0	0	0	0	0	0
327	4	0	0	0	0	0	0
327	5	0	0	0	0	0	0
327	6	0	0	0	0	0	0
327	7	0	0	0	0	0	0
327	8	0	0	0	0	0	0
327	9	0	0	0	0	0	0
328	0	0	0	0	0	0	0
328	1	0	0	0	0	0	0
328	2	0	0	0	0	0	0
328	3	0	0	0	0	0	0
328	4	0	0	0	0	0	0
328	5	0	0	0	0	0	0
328	6	0	0	0	0	0	0
328	7	0	0	0	0	0	0
328	8	0	0	0	0	0	0
328	9	0	0	0	0	0	0
329	0	0	0	0	0	0	0
329	1	0	0	0	0	0	0
329	2	0	0	0	0	0	0
329	3	0	0	0	0	0	0
329	4	0	0	0	0	0	0
329	5	0	0	0	0	0	0
329	6	0	0	0	0	0	0
329	7	0	0	0	0	0	0
329	8	0	0	0	0	0	0
329	9	0	0	0	0	0	0
330	0	0	0	0	0	0	0
330	1	0	0	0	0	0	0
330	2	0	0	0	0	0	0
330	3	0	0	0	0	0	0
330	4	0	0	0	0	0	0
330	5	0	0	0	0	0	0
330	6	0	0	0	0	0	0
330	7	0	0	0	0	0	0
330	8	0	0	0	0	0	0
330	9	0	0	0	0	0	0
331	0	0	0	0	0	0	0
331	1	0	0	0	0	0	0
331	2	0	0	0	0	0	0
331	3	0	0	0	0	0	0
331	4	0	0	0	0	0	0
331	5	0	0	0	0	0	0
331	6	0	0	0	0	0	0
331	7	0	0	0	0	0	0
331	8	0	0	0	0	0	0
331	9	0	0	0	0	0	0
332	0	0	0	0	0	0	0
332	1	0	0	0	0	0	0
332	2	0	0	0	0	0	0
332	3	0	0	0	0	0	0
332	4	0	0	0	0	0	0
332	5	0	0	0	0	0	0
332	6	0	0	0	0	0	0
332	7	0	0	0	0	0	0
332	8	0	0	0	0	0	0
332	9	0	0	0	0	0	0
333	0	0	0	0	0	0	0
333	1	0	0	0	0	0	0
333	2	0	0	0	0	0	0
333	3	0	0	0	0	0	0
333	4	0	0	0	0	0	0
333	5	0	0	0	0	0	0
333	6	0	0	0	0	0	0
333	7	0	0	0	0	0	0
333	8	0	0	0	0	0	0
333	9	0	0	0	0	0	0
334	0	0	0	0	0	0	0
334	1	0	0	0	0	0	0
334	2	0	0	0	0	0	0
334	3	0	0	0	0	0	0
334	4	0	0	0	0	0	0
334	5	0	0	0	0	0	0
334	6	0	0	0	0	0	0
334	7	0	0	0	0	0	0
334	8	0	0	0	0	0	0
334	9	0	0	0	0	0	0
335	0	0	0	0	0	0	0
335	1	0	0	0	0	0	0
335	2	0	0	0	0	0	0
335	3	0	0	0	0	0	0
335	4	4.30305	-1.04866	-13.4998	0	0	0
335	5	4.7335	-0.629326	-14.1882	0	0	0
335	6	5.16284	-0.344965	-16.5338	0	0	0
335	7	6.27545	-0.542995	-17.4003	0	0	0
335	8	6.28086	0.609611	-18.5204	0	0	0
335	9	7.24054	0.921527	-19.9899	0	0	0
336	0	6.84351	2.3596	-21.5507	0	0	0
336	1	4.75752	3.37134	-23.1154	0	0	0
336	2	-1.40846	3.28132	-26.1984	0	0	0
336	3	-6.44777	4.39215	-31.0069	0	0	0
336	4	-11.2095	3.77047	-35.4805	0	0	0
336	5	-14.3828	4.46594	-40.1035	0	0	0
336	6	-16.9851	4.98044	-45.6854	0	0	0
336	7	-19.3457	5.16501	-50.5725	0	0	0
336	8	-20.4965	5.19685	-55.1049	0	0	0
336	9	-23.8423	5.5983	-60.6913	0	0	0
337	0	-24.2469	4.88029	-66.4468	0	0	0
337	1	-27.2379	5.0413	-71.4236	0	0	0
337	2	-26.6449	3.99348	-74.4755	0	0	0
337	3	-28.5993	3.86785	-78.4065	0	0	0
337	4	-31.6967	3.67714	-81.7316	0	0	0
337	5	-31.4412	2.86872	-87.3111	0	0	0
337	6	-34.2306	3.12079	-91.4159	0	0	0
337	7	-36.0364	2.73263	-94.9979	0	0	0
337	8	-37.5301	2.4082	-98.4928	0	0	0
337	9	-39.7076	2.39721	-101.986	0	0	0
338	0	-39.6236	1.50108	-105.74	0	0	0
338	1	-41.7936	1.24475	-110.278	0	0	0
338	2	-40.6703	0.863904	-114.543	0	0	0
338	3	-39.6843	0.704113	-117.67	0	0	0
338	4	-36.9256	0.820235	-120.522	0	0	0
338	5	-33.3355	0.270382	-122.075	0	0	0
338	6	-31.2311	0.472421	-125.103	0	0	0
338	7	-27.542	0.369963	-127.26	0	0	0
338	8	-25.6272	0.352437	-128.549	0	0	0
338	9	-23.0166	-0.33347	-129.413	0	0	0
339	0	-20.0417	-0.238055	-131.048	0	0	0
339	1	-17.6733	-0.237218	-134.079	0	0	0
339	2	-14.5923	-0.3622	-134.759	0	0	0
339	3	-11.9818	-0.492104	-136.57	0	0	0
339	4	-9.46898	-0.443634	-138.122	0	0	0
339	5	-7.16319	-0.884958	-139.155	0	0	0
339	6	-5.41174	-0.817252	-141.752	0	0	0
339	7	-3.80482	-1.01702	-145.144	0	0	0
339	8	-2.55128	-1.28289	-146.529	0	0	0
339	9	-1.52837	-2.13636	-153.932	0	0	0
340	0	-2.77468	-5.92262	-160.154	0	0	0
340	1	-2.71028	-8.88087	-164.185	0	0	0
340	2	-0.795143	-11.7943	-170.475	0	0	0
340	3	-0.576614	-16.552	-175.825	0	0	0
340	4	-0.394385	-18.2465	-183.768	0	0	0
340	5	0.806935	-21.4285	-188.405	0	0	0
340	6	0.471872	-24.5028	-194.014	0	0	0
340	7	1.62207	-25.151	-199.152	0	0	0
340	8	1.97051	-28.3128	-204.232	0	0	0
340	9	2.23546	-29.3641	-209.907	0	0	0
341	0	3.20557	-31.1651	-214.272	0	0	0
341	1	3.86783	-33.0816	-218.555	0	0	0
341	2	4.86917	-33.9734	-221.258	0	0	0
341	3	5.88438	-35.9336	-226.844	0	0	0
341	4	7.12157	-36.8475	-231.553	0	0	0
341	5	8.97029	-38.2918	-234.777	0	0	0
341	6	10.3195	-39.2515	-239.226	0	0	0
341	7	11.7971	-39.5231	-243.485	0	0	0
341	8	12.9977	-39.7967	-247.403	0	0	0
341	9	14.2021	-39.7138	-252.973	0	0	0
342	0	16.2845	-40.5125	-257.232	0	0	0
342	1	17.434	-40.6959	-261.584	0	0	0
342	2	18.7008	-40.6116	-264.274	0	0	0
342	3	19.8471	-40.1507	-269.489	0	0	0
342	4	21.9406	-39.5729	-271.385	0	0	0
342	5	23.7745	-39.2657	-275.289	0	0	0
342	6	24.6328	-38.672	-279.898	0	0	0
342	7	26.6894	-38.5373	-282.058	0	0	0
342	8	26.7866	-37.859	-286.319	0	0	0
342	9	28.1636	-37.5054	-287.439	0	0	0
343	0	28.8674	-36.6475	-292.219	0	0	0
343	1	30.6096	-35.6936	-295.245	0	0	0
343	2	32.2201	-35.0081	-299.234	0	0	0
343	3	32.8427	-34.0805	-301.833	0	0	0
343	4	34.412	-32.9099	-304.858	0	0	0
343	5	35.1121	-31.5635	-309.981	0	0	0
343	6	36.1907	-30.3228	-312.488	0	0	0
343	7	37.9039	-28.9478	-316.904	0	0	0
343	8	38.3067	-27.3563	-319.933	0	0	0
343	9	39.4909	-25.8963	-323.309	0	0	0
344	0	40.5491	-24.569	-326.251	0	0	0
344	1	40.8848	-23.1113	-329.891	0	0	0
344	2	42.0908	-22.1608	-332.752	0	0	0
344	3	42.7564	-20.5673	-336.648	0	0	0
344	4	43.6155	-19.0867	-340.634	0	0	0
344	5	44.1306	-17.9849	-342.45	0	0	0
344	6	44.7272	-16.8143	-346.438	0	0	0
344	7	45.6246	-15.8021	-351.914	0	0	0
344	8	46.421	-14.7663	-356.688	0	0	0
344	9	47.0132	-13.2627	-359.805	0	0	0
345	0	47.8145	-12.7166	-364.585	0	0	0
345	1	48.5844	-11.6154	-368.926	0	0	0
345	2	49.0481	-10.535	-372.658	0	0	0
345	3	49.8615	-9.78663	-377.438	0	0	0
345	4	51.1169	-8.94637	-381.863	0	0	0
345	5	51.8274	-8.19971	-386.294	0	0	0
345	6	52.8257	-7.42809	-388.632	0	0	0
345	7	53.3597	-6.92617	-393.068	0	0	0
345	8	54.7929	-6.77876	-397.676	0	0	0
345	9	56.4971	-6.82892	-402.283	0	0	0
346	0	57.5299	-6.01312	-407.149	0	0	0
346	1	58.5953	-6.26486	-410.631	0	0	0
346	2	59.2891	-5.8517	-413.759	0	0	0
346	3	59.881	-5.28339	-418.98	0	0	0
346	4	61.1838	-5.44596	-424.375	0	0	0
346	5	62.1792	-4.94079	-428.546	0	0	0
346	6	63.1545	-4.79286	-431.851	0	0	0
346	7	64.7659	-4.37653	-436.193	0	0	0
346	8	65.3238	-4.05296	-440.198	0	0	0
346	9	66.3599	-3.77101	-444.543	0	0	0
347	0	67.7232	-3.62076	-450.548	0	0	0
347	1	68.2618	-3.25497	-455.77	0	0	0
347	2	69.7486	-2.96222	-463.341	0	0	0
347	3	70.7844	-0.580436	-470.276	0	0	0
347	4	71.8279	0.672236	-477.231	0	0	0
347	5	74.0461	2.01701	-483.217	0	0	0
347	6	75.0938	4.7105	-491.109	0	0	0
347	7	76.9721	6.20996	-497.185	0	0	0
347	8	79.8007	8.6663	-503.236	0	0	0
347	9	81.7722	10.0943	-509.576	0	0	0
348	0	83.3763	11.0609	-516.524	0	0	0
348	1	86.3724	12.5837	-525.031	0	0	0
348	2	88.7254	13.4177	-530.236	0	0	0
348	3	90.4796	14.74	-537.528	0	0	0
348	4	91.9549	15.438	-543.089	0	0	0
348	5	94.1687	16.8727	-549.42	0	0	0
348	6	96.0534	17.8845	-556.891	0	0	0
348	7	96.5198	18.3603	-563.854	0	0	0
348	8	97.9083	19.129	-569.062	0	0	0
348	9	97.6483	20.0857	-576.2	0	0	0
349	0	97.419	20.4739	-580.293	0	0	0
349	1	98.2339	20.7255	-588.129	0	0	0
349	2	97.7831	20.8851	-595.187	0	0	0
349	3	97.5872	21.3605	-601.545	0	0	0
349	4	97.3138	21.6575	-607.12	0	0	0
349	5	97.5322	21.6426	-611.386	0	0	0
349	6	96.7859	21.8915	-618.798	0	0	0
349	7	97.0612	21.9011	-624.372	0	0	0
349	8	98.3123	22.1356	-630.726	0	0	0
349	9	97.94	21.7882	-635.871	0	0	0
350	0	99.0839	22.0901	-641.527	0	0	0
350	1	99.582	22.0331	-647.273	0	0	0
350	2	99.6851	22.2919	-650.755	0	0	0
350	3	101.508	22.3511	-657.279	0	0	0
350	4	101.158	21.6735	-662.689	0	0	0
350	5	101.805	21.9993	-666.255	0	0	0
350	6	102.285	22.1221	-670.952	0	0	0
350	7	102.059	21.8668	-675.226	0	0	0
350	8	102.55	21.9462	-680.016	0	0	0
350	9	102.662	21.982	-684.541	0	0	0
351	0	101.813	21.8793	-689.779	0	0	0
351	1	102.097	22.2038	-692.909	0	0	0
351	2	102.072	21.8129	-697.704	0	0	0
351	3	101.16	22.243	-702.761	0	0	0
351	4	102.361	22.3047	-707.628	0	0	0
351	5	101.801	22.3395	-711.12	0	0	0
351	6	102.243	22.3524	-715.906	0	0	0
351	7	102.381	22.299	-719.743	0	0	0
351	8	102.114	22.6907	-722.351	0	0	0
351	9	102.458	22.2367	-726.798	0	0	0
352	0	102.403	22.5171	-731.676	0	0	0
352	1	102.555	22.2229	-734.377	0	0	0
352	2	102.24	22.3685	-738.648	0	0	0
352	3	102.194	22.3151	-741.434	0	0	0
352	4	102.055	22.3304	-745.095	0	0	0
352	5	101.659	22.0783	-748.41	0	0	0
352	6	101.299	22.1811	-751.288	0	0	0
352	7	100.962	22.3066	-754.774	0	0	0
352	8	100.438	22.1431	-757.041	0	0	0
352	9	99.8395	22.4901	-758.786	0	0	0
353	0	99.3503	22.5259	-762.708	0	0	0
353	1	99.0384	22.742	-766.019	0	0	0
353	2	98.7898	22.3815	-768.03	0	0	0
353	3	98.1317	23.019	-769.593	0	0	0
353	4	97.9072	22.722	-773.431	0	0	0
353	5	97.0741	22.8684	-775.178	0	0	0
353	6	96.692	23.0192	-777.616	0	0	0
353	7	96.5995	23.0384	-780.055	0	0	0
353	8	95.6092	23.2748	-782.151	0	0	0
353	9	95.3469	22.87	-783.463	0	0	0
354	0	94.5304	23.3737	-784.597	0	0	0
354	1	93.867	23.5683	-786.777	0	0	0
354	2	93.6926	23.2977	-788.174	0	0	0
354	3	92.6304	23.846	-790.876	0	0	0
354	4	92.3035	23.4865	-792.362	0	0	0
354	5	91.3636	23.6131	-792.28	0	0	0
354	6	90.5857	23.739	-794.464	0	0	0
354	7	90.0366	23.4455	-796.474	0	0	0
354	8	89.3541	23.8418	-798.041	0	0	0
354	9	88.4764	23.5255	-798.748	0	0	0
355	0	88.063	23.1657	-800.233	0	0	0
355	1	87.4231	23.5163	-800.584	0	0	0
355	2	86.7686	23.067	-801.552	0	0	0
355	3	85.9488	23.0838	-803.824	0	0	0
355	4	85.4454	22.9504	-804.437	0	0	0
355	5	84.8734	22.6571	-806.015	0	0	0
355	6	83.9089	22.8074	-804.89	0	0	0
355	7	83.4517	22.6488	-805.938	0	0	0
355	8	82.9861	22.5342	-806.902	0	0	0
355	9	82.3052	22.5749	-808.474	0	0	0
356	0	81.8232	22.4388	-808.395	0	0	0
356	1	81.0828	22.2581	-808.226	0	0	0
356	2	80.5342	22.4313	-807.271	0	0	0
356	3	80.0945	22.2729	-808.235	0	0	0
356	4	79.4111	22.4243	-809.635	0	0	0
356	5	78.9782	22.3795	-809.201	0	0	0
356	6	78.3606	22.2662	-808.946	0	0	0
356	7	77.9917	22.5077	-809.47	0	0	0
356	8	77.5753	22.394	-808.691	0	0	0
356	9	76.6455	22.6347	-809.831	0	0	0
357	0	76.4947	22.5225	-810.443	0	0	0
357	1	76.255	22.6559	-810.095	0	0	0
357	2	75.599	22.7203	-808.794	0	0	0
357	3	74.8549	22.6058	-808.453	0	0	0
357	4	74.2424	23.0487	-807.407	0	0	0
357	5	73.5992	23.3133	-807.76	0	0	0
357	6	73.1423	23.202	-807.067	0	0	0
357	7	72.5493	23.5549	-806.895	0	0	0
357	8	71.5818	23.9738	-806.115	0	0	0
357	9	70.8633	24.0833	-804.724	0	0	0
358	0	70.1787	24.3911	-804.379	0	0	0
358	1	69.8054	24.7479	-803.942	0	0	0
358	2	68.932	24.7902	-803.254	0	0	0
358	3	68.2696	25.5221	-802.032	0	0	0
358	4	67.8313	25.8327	-800.465	0	0	0
358	5	67.176	26.0527	-799.77	0	0	0
358	6	66.2731	26.6544	-798.899	0	0	0
358	7	66.0083	26.9433	-798.29	0	0	0
358	8	65.2664	27.1434	-796.898	0	0	0
358	9	64.5043	27.5214	-793.677	0	0	0
359	0	63.5123	27.9866	-792.81	0	0	0
359	1	63.1672	28.2544	-790.892	0	0	0
359	2	62.0649	28.6972	-790.463	0	0	0
359	3	61.6066	29.3204	-787.758	0	0	0
359	4	60.7546	29.3	-786.719	0	0	0
359	5	59.7535	29.8324	-783.062	0	0	0
359	6	58.9186	30.2528	-782.368	0	0	0
359	7	58.0414	30.676	-780.018	0	0	0
359	8	57.4962	31.08	-777.404	0	0	0
359	9	56.928	31.192	-775.928	0	0	0
360	0	56.0329	31.6367	-773.315	0	0	0
360	1	55.0704	32.105	-770.618	0	0	0
360	2	54.2165	32.4823	-768.792	0	0	0
360	3	53.7343	32.753	-767.049	0	0	0
360	4	53.0122	33.0436	-764.788	0	0	0
360	5	52.2081	32.9796	-762.705	0	0	0
360	6	51.5316	33.4255	-759.568	0	0	0
360	7	50.6407	33.5382	-756.525	0	0	0
360	8	50.1329	34.0955	-754.868	0	0	0
360	9	49.3966	34.2976	-752.346	0	0	0
361	0	48.496	34.3222	-750.087	0	0	0
361	1	47.8729	34.4786	-747.826	0	0	0
361	2	47.0226	34.9009	-744.257	0	0	0
361	3	46.5207	34.9929	-741.908	0	0	0
361	4	45.7555	35.062	-739.737	0	0	0
361	5	45.1249	35.1313	-736.867	0	0	0
361	6	44.4497	35.198	-735.392	0	0	0
361	7	43.7513	35.489	-733.305	0	0	0
361	8	43.1932	35.3589	-729.739	0	0	0
361	9	42.6023	35.4279	-727.216	0	0	0
362	0	42.2309	35.1884	-725.656	0	0	0
362	1	41.6276	35.346	-723.045	0	0	0
362	2	41.151	35.4145	-720.872	0	0	0
362	3	40.4567	35.3258	-718.528	0	0	0
362	4	39.8893	35.351	-716.095	0	0	0
362	5	39.6356	35.2229	-712.961	0	0	0
362	6	38.8483	35.3791	-711.312	0	0	0
362	7	38.5708	35.2041	-708.792	0	0	0
362	8	37.7496	35.0294	-705.487	0	0	0
362	9	37.0751	35.2753	-702.269	0	0	0
363	0	36.4013	34.8764	-700.537	0	0	0
363	1	35.7729	34.7244	-698.454	0	0	0
363	2	35.3853	34.8829	-695.842	0	0	0
363	3	34.887	34.7737	-693.234	0	0	0
363	4	34.1518	34.6425	-690.369	0	0	0
363	5	33.659	34.489	-687.76	0	0	0
363	6	33.1109	34.4697	-686.547	0	0	0
363	7	32.4755	34.4057	-684.899	0	0	0
363	8	31.9869	34.0988	-681.855	0	0	0
363	9	31.3592	34.0994	-679.074	0	0	0
364	0	30.8575	34.0561	-677.338	0	0	0
364	1	30.3368	33.9921	-674.904	0	0	0
364	2	29.6677	33.6813	-673.433	0	0	0
364	3	29.4566	33.5066	-672.302	0	0	0
364	4	28.9132	33.3538	-669.783	0	0	0
364	5	28.0461	33.133	-665.959	0	0	0
364	6	27.5919	33.044	-664.312	0	0	0
364	7	27.072	32.7566	-663.273	0	0	0
364	8	26.5758	32.4026	-662.41	0	0	0
364	9	25.9931	32.1829	-659.804	0	0	0
365	0	25.6252	32.0947	-658.066	0	0	0
365	1	25.1093	31.7842	-656.333	0	0	0
365	2	24.4129	31.6968	-654.771	0	0	0
365	3	23.975	31.432	-654.081	0	0	0
365	4	23.9225	31.0808	-652.691	0	0	0
365	5	23.3826	30.547	-650.959	0	0	0
365	6	22.5133	30.5462	-648.79	0	0	0
365	7	22.429	30.4814	-646.704	0	0	0
365	8	21.7351	30.1253	-646.101	0	0	0
365	9	21.2849	29.7505	-644.626	0	0	0
366	0	21.1337	29.6418	-643.151	0	0	0
366	1	20.3779	29.3504	-642.202	0	0	0
366	2	19.8809	29.1054	-639.771	0	0	0
366	3	19.4882	29.0829	-639.339	0	0	0
366	4	19.1445	28.8629	-638.125	0	0	0
366	5	18.5772	28.6412	-636.739	0	0	0
366	6	18.3966	27.9737	-636.311	0	0	0
366	7	17.7146	27.9968	-635.187	0	0	0
366	8	17.6652	27.7972	-633.358	0	0	0
366	9	17.0525	27.4838	-633.021	0	0	0
367	0	16.7234	27.3306	-632.679	0	0	0
367	1	16.4681	27.0424	-632.249	0	0	0
367	2	15.9035	27.1975	-630.073	0	0	0
367	3	15.4322	26.53	-629.213	0	0	0
367	4	15.3231	26.5292	-628.607	0	0	0
367	5	15.0436	26.1963	-628.44	0	0	0
367	6	14.6304	25.9724	-627.752	0	0	0
367	7	14.3301	25.8403	-626.885	0	0	0
367	8	13.7937	25.7272	-625.408	0	0	0
367	9	13.5135	25.1898	-625.507	0	0	0
368	0	12.8345	25.3011	-624.814	0	0	0
368	1	12.9952	25.1695	-623.944	0	0	0
368	2	12.6692	24.6794	-623.085	0	0	0
368	3	12.4171	24.878	-622.65	0	0	0
368	4	12.0222	24.4763	-622.833	0	0	0
368	5	11.7688	24.4093	-621.007	0	0	0
368	6	11.685	24.0964	-621.537	0	0	0
368	7	11.379	23.9889	-621.626	0	0	0
368	8	11.32	23.7444	-619.802	0	0	0
368	9	11.1498	23.5421	-619.199	0	0	0
369	0	10.6071	23.4291	-618.857	0	0	0
369	1	10.5267	23.2962	-617.554	0	0	0
369	2	10.4611	23.4288	-617.12	0	0	0
369	3	10.162	23.2064	-616.864	0	0	0
369	4	10.0366	22.8502	-616.524	0	0	0
369	5	9.58385	22.9591	-614	0	0	0
369	6	9.32759	22.8458	-614.615	0	0	0
369	7	9.15176	22.9128	-614.093	0	0	0
369	8	9.04559	22.7347	-613.664	0	0	0
369	9	8.78473	22.6902	-613.058	0	0	0
370	0	8.64117	22.5566	-611.494	0	0	0
370	1	8.07226	22.5982	-611.5	0	0	0
370	2	8.07919	22.3981	-610.981	0	0	0
370	3	8.10389	22.4214	-610.893	0	0	0
370	4	7.82237	22.1347	-609.853	0	0	0
370	5	7.43152	22.0439	-609.425	0	0	0
370	6	7.30496	22.3092	-608.378	0	0	0
370	7	6.80645	22.0184	-607.779	0	0	0
370	8	6.52371	22.4186	-606.905	0	0	0
370	9	6.15486	22.1946	-606.998	0	0	0
371	0	6.00755	22.104	-607.527	0	0	0
371	1	5.53026	22.2808	-606.306	0	0	0
371	2	5.12108	22.1678	-604.483	0	0	0
371	3	4.9439	22.5202	-604.92	0	0	0
371	4	4.61907	22.2764	-604.315	0	0	0
371	5	4.33831	22.1435	-604.143	0	0	0
371	6	4.10121	22.3172	-604.147	0	0	0
371	7	3.48781	22.3592	-604.239	0	0	0
371	8	3.45103	22.2702	-602.935	0	0	0
371	9	3.23717	22.2248	-602.155	0	0	0
372	0	2.90302	22.2677	-603.728	0	0	0
372	1	2.77874	22.0678	-602.946	0	0	0
372	2	2.45619	22.1547	-602.774	0	0	0
372	3	2.04304	21.9513	-601.738	0	0	0
372	4	1.86948	22.061	-602.26	0	0	0
372	5	1.78883	22.1478	-602.001	0	0	0
372	6	1.55057	21.9262	-601.83	0	0	0
372	7	1.35609	21.7243	-602.098	0	0	0
372	8	0.769087	21.9875	-601.054	0	0	0
372	9	0.422697	22.029	-600.535	0	0	0
373	0	0.187739	21.7368	-600.717	0	0	0
373	1	0.102677	21.9588	-601.5	0	0	0
373	2	-0.177645	21.4894	-601.684	0	0	0
373	3	-0.439224	21.5979	-601.687	0	0	0
373	4	-0.629604	21.5316	-600.555	0	0	0
373	5	-1.11056	21.638	-601.17	0	0	0
373	6	-1.30331	21.569	-601.957	0	0	0
373	7	-1.48051	21.3448	-603.359	0	0	0
373	8	-1.62493	21.2766	-604.142	0	0	0
373	9	-2.01377	21.2518	-603.102	0	0	0
374	0	-2.36379	21.181	-602.586	0	0	0
374	1	-2.3566	21.0023	-603.371	0	0	0
374	2	-2.68686	21.2645	-604.331	0	0	0
374	3	-3.07424	21.1507	-604.51	0	0	0
374	4	-3.09316	21.0591	-604.95	0	0	0
374	5	-3.94145	21.433	-603.296	0	0	0
374	6	-4.05023	21.2072	-604.171	0	0	0
374	7	-4.55139	21.0459	-605.575	0	0	0
374	8	-4.59299	21.2447	-606.269	0	0	0
374	9	-4.98545	20.9753	-606.364	0	0	0
375	0	-5.50532	20.7046	-606.547	0	0	0
375	1	-5.54041	20.6566	-607.245	0	0	0
375	2	-6.06828	20.7181	-608.731	0	0	0
375	3	-6.26792	20.7612	-609.344	0	0	0
375	4	-6.437	20.4934	-609.959	0	0	0
375	5	-6.60803	20.647	-610.655	0	0	0
375	6	-7.17537	20.7075	-610.4	0	0	0
375	7	-7.12289	20.3491	-611.19	0	0	0
375	8	-7.716	20.7668	-611.887	0	0	0
375	9	-7.64339	20.5212	-611.367	0	0	0
376	0	-8.03994	20.495	-613.116	0	0	0
376	1	-8.29916	20.5806	-613.204	0	0	0
376	2	-8.6374	20.2875	-612.601	0	0	0
376	3	-9.03672	20.4836	-614.085	0	0	0
376	4	-9.14121	20.3698	-614.611	0	0	0
376	5	-9.53498	20.2997	-615.315	0	0	0
376	6	-9.39622	20.3874	-614.791	0	0	0
376	7	-9.80954	20.3166	-615.232	0	0	0
376	8	-9.96147	20.5795	-616.017	0	0	0
376	9	-10.3559	20.3075	-617.245	0	0	0
377	0	-10.3323	20.0844	-618.557	0	0	0
377	1	-10.347	20.0836	-618.206	0	0	0
377	2	-10.6297	20.123	-619.168	0	0	0
377	3	-10.7952	19.9642	-618.822	0	0	0
377	4	-11.1684	19.8715	-619.617	0	0	0
377	5	-11.2771	20.0459	-620.226	0	0	0
377	6	-11.5614	19.9748	-621.886	0	0	0
377	7	-11.6208	20.1509	-621.536	0	0	0
377	8	-12.0738	19.7914	-621.98	0	0	0
377	9	-12.4013	20.163	-622.418	0	0	0
378	0	-12.6871	20.47	-622.853	0	0	0
378	1	-12.949	20.1329	-624.169	0	0	0
378	2	-13.1206	19.9288	-624.959	0	0	0
378	3	-13.158	19.8815	-625.918	0	0	0
378	4	-13.7053	20.2547	-625.92	0	0	0
378	5	-13.8973	19.8506	-626.538	0	0	0
378	6	-14.0078	20.2233	-627.93	0	0	0
378	7	-14.0956	20.0676	-629.764	0	0	0
378	8	-14.4175	19.9074	-629.945	0	0	0
378	9	-14.6986	20.1912	-631.425	0	0	0
379	0	-14.9585	20.0093	-631.866	0	0	0
379	1	-15.3712	20.3596	-631.868	0	0	0
379	2	-15.4392	20.5549	-633.435	0	0	0
379	3	-15.7662	20.4194	-634.749	0	0	0
379	4	-16.0651	20.4373	-634.924	0	0	0
379	5	-16.5861	20.5188	-634.583	0	0	0
379	6	-17.0943	20.9123	-636.848	0	0	0
379	7	-17.3559	20.9966	-637.376	0	0	0
379	8	-17.7053	20.948	-639.209	0	0	0
379	9	-17.7198	21.1223	-639.731	0	0	0
380	0	-18.1155	21.4052	-639.995	0	0	0
380	1	-18.6629	21.4446	-641.219	0	0	0
380	2	-19.1185	21.593	-642.791	0	0	0
380	3	-19.1171	21.7007	-644.622	0	0	0
380	4	-19.3361	21.4302	-646.459	0	0	0
380	5	-19.6386	21.3574	-647.422	0	0	0
380	6	-19.8553	21.6415	-647.856	0	0	0
380	7	-20.4031	21.5452	-649.52	0	0	0
380	8	-20.7063	21.7168	-651.264	0	0	0
380	9	-20.6619	21.6684	-652.66	0	0	0
381	0	-21.1633	21.6614	-654.584	0	0	0
381	1	-21.2027	21.5903	-655.545	0	0	0
381	2	-21.6856	21.7809	-655.726	0	0	0
381	3	-22.3604	22.0622	-657.992	0	0	0
381	4	-22.2109	21.9015	-660.524	0	0	0
381	5	-23.2157	22.0056	-661.14	0	0	0
381	6	-23.0584	21.6452	-663.499	0	0	0
381	7	-22.6413	22.1714	-664.713	0	0	0
381	8	-24.0872	22.2962	-665.943	0	0	0
381	9	-23.935	22.3127	-667.948	0	0	0
382	0	-23.9535	22.3086	-671.346	0	0	0
382	1	-24.8071	22.2563	-671.009	0	0	0
382	2	-24.653	22.5622	-673.271	0	0	0
382	3	-25.4371	22.7316	-674.321	0	0	0
382	4	-25.837	22.6142	-676.071	0	0	0
382	5	-26.1354	22.9406	-677.899	0	0	0
382	6	-26.5342	22.9113	-679.563	0	0	0
382	7	-27.0805	23.1711	-681.046	0	0	0
382	8	-27.4435	23.4756	-681.918	0	0	0
382	9	-28.2355	23.3543	-683.497	0	0	0
383	0	-28.5145	23.3935	-685.503	0	0	0
383	1	-29.1319	23.4747	-686.556	0	0	0
383	2	-29.9808	23.5793	-688.391	0	0	0
383	3	-29.5166	23.397	-689.612	0	0	0
383	4	-29.9186	24.1895	-691.265	0	0	0
[truncated: 2,385 more rows]
