# Supplementary material for: A Brake-Based Overground Gait Rehabilitation Device for Altering Propulsion Impulse Symmetry
Source: Sensors (Basel). 2021 Oct 5;21(19):6617. doi: 10.3390/s21196617 (PMC8512803; doi:10.3390/s21196617)
Supplement: Supplementary file 1 [file sensors-21-06617-s001.zip › GPT animations/code and data/Forces/BD 13.csv]

Devices
1000
		FP1 (5629 Large) - Force			FP2 (5687 Large) [1000Hz] - Force
Frame	Sub Frame	Fx	Fy	Fz	Fx	Fy	Fz
		N	N	N	N	N	N
193	0	0	0	0	0	0	0
193	1	0	0	0	0	0	0
193	2	0	0	0	0	0	0
193	3	0	0	0	0	0	0
193	4	0	0	0	0	0	0
193	5	0	0	0	0	0	0
193	6	0	0	0	0	0	0
193	7	0	0	0	0	0	0
193	8	0	0	0	0	0	0
193	9	0	0	0	0	0	0
194	0	0	0	0	0	0	0
194	1	0	0	0	0	0	0
194	2	0	0	0	0	0	0
194	3	0	0	0	0	0	0
194	4	0	0	0	0	0	0
194	5	0	0	0	0	0	0
194	6	0	0	0	0	0	0
194	7	0	0	0	0	0	0
194	8	0	0	0	0	0	0
194	9	0	0	0	0	0	0
195	0	0	0	0	0	0	0
195	1	0	0	0	0	0	0
195	2	0	0	0	0	0	0
195	3	0	0	0	0	0	0
195	4	0	0	0	0	0	0
195	5	0	0	0	0	0	0
195	6	0	0	0	0	0	0
195	7	0	0	0	0	0	0
195	8	0	0	0	0	0	0
195	9	0	0	0	0	0	0
196	0	0	0	0	0	0	0
196	1	0	0	0	0	0	0
196	2	0	0	0	0	0	0
196	3	0	0	0	0	0	0
196	4	0	0	0	0	0	0
196	5	0	0	0	0	0	0
196	6	0	0	0	0	0	0
196	7	0	0	0	0	0	0
196	8	0	0	0	0	0	0
196	9	0	0	0	0	0	0
197	0	0	0	0	0	0	0
197	1	0	0	0	0	0	0
197	2	0	0	0	0	0	0
197	3	0	0	0	0	0	0
197	4	0	0	0	0	0	0
197	5	0	0	0	0	0	0
197	6	0	0	0	0	0	0
197	7	0	0	0	0	0	0
197	8	0	0	0	0	0	0
197	9	0	0	0	0	0	0
198	0	0	0	0	0	0	0
198	1	0	0	0	0	0	0
198	2	0	0	0	0	0	0
198	3	0	0	0	0	0	0
198	4	0	0	0	0	0	0
198	5	0	0	0	0	0	0
198	6	0	0	0	0	0	0
198	7	0	0	0	0	0	0
198	8	0	0	0	0	0	0
198	9	0	0	0	0	0	0
199	0	0	0	0	0	0	0
199	1	0	0	0	0	0	0
199	2	0	0	0	0	0	0
199	3	0	0	0	0	0	0
199	4	0	0	0	0	0	0
199	5	0	0	0	0	0	0
199	6	0	0	0	0	0	0
199	7	0	0	0	0	0	0
199	8	0	0	0	0	0	0
199	9	0	0	0	0	0	0
200	0	0	0	0	0	0	0
200	1	0	0	0	0	0	0
200	2	0	0	0	0	0	0
200	3	0	0	0	0	0	0
200	4	0	0	0	0	0	0
200	5	0	0	0	0	0	0
200	6	0	0	0	0	0	0
200	7	0	0	0	0	0	0
200	8	0	0	0	0	0	0
200	9	0	0	0	0	0	0
201	0	0	0	0	0	0	0
201	1	0	0	0	0	0	0
201	2	0	0	0	0	0	0
201	3	0	0	0	0	0	0
201	4	0	0	0	0	0	0
201	5	0	0	0	0	0	0
201	6	0	0	0	0	0	0
201	7	0	0	0	0	0	0
201	8	0	0	0	0	0	0
201	9	0	0	0	0	0	0
202	0	0	0	0	0	0	0
202	1	0	0	0	0	0	0
202	2	0	0	0	0	0	0
202	3	0	0	0	0	0	0
202	4	0	0	0	0	0	0
202	5	0	0	0	0	0	0
202	6	0	0	0	0	0	0
202	7	0	0	0	0	0	0
202	8	0	0	0	0	0	0
202	9	0	0	0	0	0	0
203	0	0	0	0	0	0	0
203	1	0	0	0	0	0	0
203	2	0	0	0	0	0	0
203	3	0	0	0	0	0	0
203	4	0	0	0	0	0	0
203	5	0	0	0	0	0	0
203	6	0	0	0	0	0	0
203	7	0	0	0	0	0	0
203	8	0	0	0	0	0	0
203	9	0	0	0	0	0	0
204	0	0	0	0	0	0	0
204	1	0	0	0	0	0	0
204	2	0	0	0	0	0	0
204	3	0	0	0	0	0	0
204	4	0	0	0	0	0	0
204	5	0	0	0	0	0	0
204	6	0	0	0	0	0	0
204	7	0	0	0	0	0	0
204	8	0	0	0	0	0	0
204	9	0	0	0	0	0	0
205	0	0	0	0	0	0	0
205	1	0	0	0	0	0	0
205	2	0	0	0	0	0	0
205	3	0	0	0	0	0	0
205	4	0	0	0	0	0	0
205	5	0	0	0	0	0	0
205	6	0	0	0	0	0	0
205	7	0	0	0	0	0	0
205	8	0	0	0	0	0	0
205	9	0	0	0	0	0	0
206	0	0	0	0	0	0	0
206	1	0	0	0	0	0	0
206	2	0	0	0	0	0	0
206	3	0	0	0	0	0	0
206	4	0	0	0	0	0	0
206	5	0	0	0	0	0	0
206	6	0	0	0	0	0	0
206	7	0	0	0	0	0	0
206	8	0	0	0	0	0	0
206	9	0	0	0	0	0	0
207	0	0	0	0	0	0	0
207	1	0	0	0	0	0	0
207	2	0	0	0	0	0	0
207	3	0	0	0	0	0	0
207	4	0	0	0	0	0	0
207	5	0	0	0	0	0	0
207	6	0	0	0	0	0	0
207	7	0	0	0	0	0	0
207	8	0	0	0	0	0	0
207	9	0	0	0	0	0	0
208	0	0	0	0	0	0	0
208	1	0	0	0	0	0	0
208	2	0	0	0	0	0	0
208	3	0	0	0	0	0	0
208	4	0	0	0	0	0	0
208	5	0	0	0	0	0	0
208	6	0	0	0	0	0	0
208	7	0	0	0	0	0	0
208	8	0	0	0	0	0	0
208	9	0	0	0	0	0	0
209	0	0	0	0	0	0	0
209	1	0	0	0	0	0	0
209	2	0	0	0	0	0	0
209	3	0	0	0	0	0	0
209	4	0	0	0	0	0	0
209	5	0	0	0	0	0	0
209	6	0	0	0	0	0	0
209	7	0	0	0	0	0	0
209	8	0	0	0	0	0	0
209	9	0	0	0	0	0	0
210	0	0	0	0	0	0	0
210	1	0	0	0	0	0	0
210	2	0	0	0	0	0	0
210	3	0	0	0	0	0	0
210	4	0	0	0	0	0	0
210	5	0	0	0	0	0	0
210	6	0	0	0	0	0	0
210	7	0	0	0	0	0	0
210	8	0	0	0	0	0	0
210	9	0	0	0	0	0	0
211	0	0	0	0	0	0	0
211	1	0	0	0	0	0	0
211	2	0	0	0	0	0	0
211	3	0	0	0	0	0	0
211	4	0	0	0	0	0	0
211	5	0	0	0	0	0	0
211	6	0	0	0	0	0	0
211	7	0	0	0	0	0	0
211	8	0	0	0	0	0	0
211	9	0	0	0	0	0	0
212	0	0	0	0	0	0	0
212	1	0	0	0	0	0	0
212	2	0	0	0	0	0	0
212	3	0	0	0	0	0	0
212	4	0	0	0	0	0	0
212	5	0	0	0	0	0	0
212	6	0	0	0	0	0	0
212	7	0	0	0	0	0	0
212	8	0	0	0	0	0	0
212	9	0	0	0	0	0	0
213	0	0	0	0	0	0	0
213	1	0	0	0	0	0	0
213	2	0	0	0	0	0	0
213	3	0	0	0	0	0	0
213	4	0	0	0	0	0	0
213	5	0	0	0	0	0	0
213	6	0	0	0	0	0	0
213	7	0	0	0	0	0	0
213	8	0	0	0	0	0	0
213	9	0	0	0	0	0	0
214	0	0	0	0	0	0	0
214	1	0	0	0	0	0	0
214	2	0	0	0	0	0	0
214	3	0	0	0	0	0	0
214	4	0	0	0	0	0	0
214	5	0	0	0	0	0	0
214	6	0	0	0	0	0	0
214	7	0	0	0	0	0	0
214	8	0	0	0	0	0	0
214	9	0	0	0	0	0	0
215	0	0	0	0	0	0	0
215	1	0	0	0	0	0	0
215	2	0	0	0	0	0	0
215	3	0	0	0	0	0	0
215	4	0	0	0	0	0	0
215	5	0	0	0	0	0	0
215	6	0	0	0	0	0	0
215	7	0	0	0	0	0	0
215	8	0	0	0	0	0	0
215	9	0	0	0	0	0	0
216	0	0	0	0	0	0	0
216	1	0	0	0	0	0	0
216	2	0	0	0	0	0	0
216	3	0	0	0	0	0	0
216	4	0	0	0	0	0	0
216	5	0	0	0	0	0	0
216	6	0	0	0	0	0	0
216	7	0	0	0	0	0	0
216	8	0	0	0	0	0	0
216	9	0	0	0	0	0	0
217	0	0	0	0	0	0	0
217	1	0	0	0	0	0	0
217	2	0	0	0	0	0	0
217	3	0	0	0	0	0	0
217	4	0	0	0	0	0	0
217	5	0	0	0	0	0	0
217	6	0	0	0	0	0	0
217	7	0	0	0	0	0	0
217	8	0	0	0	0	0	0
217	9	0	0	0	0	0	0
218	0	0	0	0	0	0	0
218	1	0	0	0	0	0	0
218	2	0	0	0	0	0	0
218	3	0	0	0	0	0	0
218	4	0	0	0	0	0	0
218	5	0	0	0	0	0	0
218	6	0	0	0	0	0	0
218	7	0	0	0	0	0	0
218	8	0	0	0	0	0	0
218	9	0	0	0	0	0	0
219	0	0	0	0	0	0	0
219	1	0	0	0	0	0	0
219	2	0	0	0	0	0	0
219	3	0	0	0	0	0	0
219	4	0	0	0	0	0	0
219	5	0	0	0	0	0	0
219	6	0	0	0	0	0	0
219	7	0	0	0	0	0	0
219	8	0	0	0	0	0	0
219	9	0	0	0	0	0	0
220	0	0	0	0	0	0	0
220	1	0	0	0	0	0	0
220	2	0	0	0	0	0	0
220	3	0	0	0	0	0	0
220	4	0	0	0	0	0	0
220	5	0	0	0	0	0	0
220	6	0	0	0	0	0	0
220	7	0	0	0	0	0	0
220	8	0	0	0	0	0	0
220	9	0	0	0	0	0	0
221	0	0	0	0	0	0	0
221	1	0	0	0	0	0	0
221	2	0	0	0	0	0	0
221	3	0	0	0	0	0	0
221	4	0	0	0	0	0	0
221	5	0	0	0	0	0	0
221	6	0	0	0	0	0	0
221	7	0	0	0	0	0	0
221	8	0	0	0	0	0	0
221	9	0	0	0	0	0	0
222	0	0	0	0	0	0	0
222	1	0	0	0	0	0	0
222	2	0	0	0	0	0	0
222	3	0	0	0	0	0	0
222	4	0	0	0	0	0	0
222	5	0	0	0	0	0	0
222	6	0	0	0	0	0	0
222	7	0	0	0	0	0	0
222	8	0	0	0	0	0	0
222	9	0	0	0	0	0	0
223	0	0	0	0	0	0	0
223	1	0	0	0	0	0	0
223	2	0	0	0	0	0	0
223	3	0	0	0	0	0	0
223	4	0	0	0	0	0	0
223	5	0	0	0	0	0	0
223	6	0	0	0	0	0	0
223	7	0	0	0	0	0	0
223	8	0	0	0	0	0	0
223	9	0	0	0	0	0	0
224	0	0	0	0	0	0	0
224	1	0	0	0	0	0	0
224	2	0	0	0	0	0	0
224	3	0	0	0	0	0	0
224	4	0	0	0	0	0	0
224	5	0	0	0	0	0	0
224	6	0	0	0	0	0	0
224	7	0	0	0	0	0	0
224	8	0	0	0	0	0	0
224	9	0	0	0	0	0	0
225	0	0	0	0	0	0	0
225	1	0	0	0	0	0	0
225	2	0	0	0	0	0	0
225	3	0	0	0	0	0	0
225	4	0	0	0	0	0	0
225	5	0	0	0	0	0	0
225	6	0	0	0	0	0	0
225	7	0	0	0	0	0	0
225	8	0	0	0	0	0	0
225	9	0	0	0	0	0	0
226	0	0	0	0	0	0	0
226	1	0	0	0	0	0	0
226	2	0	0	0	0	0	0
226	3	0	0	0	0	0	0
226	4	0	0	0	0	0	0
226	5	0	0	0	0	0	0
226	6	0	0	0	0	0	0
226	7	0	0	0	0	0	0
226	8	0	0	0	0	0	0
226	9	0	0	0	0	0	0
227	0	0	0	0	0	0	0
227	1	0	0	0	0	0	0
227	2	0	0	0	0	0	0
227	3	0	0	0	0	0	0
227	4	0	0	0	0	0	0
227	5	0	0	0	0	0	0
227	6	0	0	0	0	0	0
227	7	0	0	0	0	0	0
227	8	0	0	0	0	0	0
227	9	0	0	0	0	0	0
228	0	0	0	0	0	0	0
228	1	0	0	0	0	0	0
228	2	0	0	0	0	0	0
228	3	0	0	0	0	0	0
228	4	0	0	0	0	0	0
228	5	0	0	0	0	0	0
228	6	0	0	0	0	0	0
228	7	0	0	0	0	0	0
228	8	0	0	0	0	0	0
228	9	0	0	0	0	0	0
229	0	0	0	0	0	0	0
229	1	0	0	0	0	0	0
229	2	0	0	0	0	0	0
229	3	0	0	0	0	0	0
229	4	0	0	0	0	0	0
229	5	0	0	0	0	0	0
229	6	0	0	0	0	0	0
229	7	0	0	0	0	0	0
229	8	0	0	0	0	0	0
229	9	0	0	0	0	0	0
230	0	0	0	0	0	0	0
230	1	0	0	0	0	0	0
230	2	0	0	0	0	0	0
230	3	0	0	0	0	0	0
230	4	0	0	0	0	0	0
230	5	0	0	0	0	0	0
230	6	0	0	0	0	0	0
230	7	0	0	0	0	0	0
230	8	0	0	0	0	0	0
230	9	0	0	0	0	0	0
231	0	0	0	0	0	0	0
231	1	0	0	0	0	0	0
231	2	0	0	0	0	0	0
231	3	0	0	0	0	0	0
231	4	0	0	0	0	0	0
231	5	0	0	0	0	0	0
231	6	0	0	0	0	0	0
231	7	0	0	0	0	0	0
231	8	0	0	0	0	0	0
231	9	0	0	0	0	0	0
232	0	0	0	0	0	0	0
232	1	0	0	0	0	0	0
232	2	0	0	0	0	0	0
232	3	0	0	0	0	0	0
232	4	0	0	0	0	0	0
232	5	0	0	0	0	0	0
232	6	0	0	0	0	0	0
232	7	0	0	0	0	0	0
232	8	0	0	0	0	0	0
232	9	0	0	0	0	0	0
233	0	0	0	0	0	0	0
233	1	0	0	0	0	0	0
233	2	0	0	0	0	0	0
233	3	0	0	0	0	0	0
233	4	0	0	0	0	0	0
233	5	0	0	0	0	0	0
233	6	0	0	0	0	0	0
233	7	0	0	0	0	0	0
233	8	0	0	0	0	0	0
233	9	0	0	0	0	0	0
234	0	0	0	0	0	0	0
234	1	0	0	0	0	0	0
234	2	0	0	0	0	0	0
234	3	0	0	0	0	0	0
234	4	0	0	0	0	0	0
234	5	0	0	0	0	0	0
234	6	0	0	0	0	0	0
234	7	0	0	0	0	0	0
234	8	0	0	0	0	0	0
234	9	0	0	0	0	0	0
235	0	0	0	0	0	0	0
235	1	0	0	0	0	0	0
235	2	0	0	0	0	0	0
235	3	0	0	0	0	0	0
235	4	0	0	0	0	0	0
235	5	0	0	0	0	0	0
235	6	0	0	0	0	0	0
235	7	0	0	0	0	0	0
235	8	0	0	0	0	0	0
235	9	0	0	0	0	0	0
236	0	0	0	0	0	0	0
236	1	0	0	0	0	0	0
236	2	0	0	0	0	0	0
236	3	0	0	0	0	0	0
236	4	0	0	0	0	0	0
236	5	0	0	0	0	0	0
236	6	0	0	0	0	0	0
236	7	0	0	0	0	0	0
236	8	0	0	0	0	0	0
236	9	0	0	0	0	0	0
237	0	0	0	0	0	0	0
237	1	0	0	0	0	0	0
237	2	0	0	0	0	0	0
237	3	0	0	0	0	0	0
237	4	0	0	0	0	0	0
237	5	0	0	0	0	0	0
237	6	0	0	0	0	0	0
237	7	0	0	0	0	0	0
237	8	0	0	0	0	0	0
237	9	0	0	0	0	0	0
238	0	0	0	0	0	0	0
238	1	0	0	0	0	0	0
238	2	0	0	0	0	0	0
238	3	0	0	0	0	0	0
238	4	0	0	0	0	0	0
238	5	0	0	0	0	0	0
238	6	0	0	0	0	0	0
238	7	0	0	0	0	0	0
238	8	0	0	0	0	0	0
238	9	0	0	0	0	0	0
239	0	0	0	0	0	0	0
239	1	0	0	0	0	0	0
239	2	0	0	0	0	0	0
239	3	0	0	0	0	0	0
239	4	0	0	0	0	0	0
239	5	0	0	0	0	0	0
239	6	0	0	0	0	0	0
239	7	0	0	0	0	0	0
239	8	0	0	0	0	0	0
239	9	0	0	0	0	0	0
240	0	0	0	0	0	0	0
240	1	0	0	0	0	0	0
240	2	0	0	0	0	0	0
240	3	0	0	0	0	0	0
240	4	0	0	0	0	0	0
240	5	0	0	0	0	0	0
240	6	0	0	0	0	0	0
240	7	0	0	0	0	0	0
240	8	0	0	0	0	0	0
240	9	0	0	0	0	0	0
241	0	0	0	0	0	0	0
241	1	0	0	0	0	0	0
241	2	0	0	0	0	0	0
241	3	0	0	0	0	0	0
241	4	0	0	0	0	0	0
241	5	0	0	0	0	0	0
241	6	0	0	0	0	0	0
241	7	0	0	0	0	0	0
241	8	0	0	0	0	0	0
241	9	0	0	0	0	0	0
242	0	0	0	0	0	0	0
242	1	0	0	0	0	0	0
242	2	0	0	0	0	0	0
242	3	0	0	0	0	0	0
242	4	0	0	0	0	0	0
242	5	0	0	0	0	0	0
242	6	0	0	0	0	0	0
242	7	0	0	0	0	0	0
242	8	0	0	0	0	0	0
242	9	0	0	0	0	0	0
243	0	0	0	0	0	0	0
243	1	0	0	0	0	0	0
243	2	0	0	0	0	0	0
243	3	0	0	0	0	0	0
243	4	0	0	0	0	0	0
243	5	0	0	0	0	0	0
243	6	0	0	0	0	0	0
243	7	0	0	0	0	0	0
243	8	0	0	0	0	0	0
243	9	0	0	0	0	0	0
244	0	0	0	0	0	0	0
244	1	0	0	0	0	0	0
244	2	0	0	0	0	0	0
244	3	0	0	0	0	0	0
244	4	0	0	0	0	0	0
244	5	0	0	0	0	0	0
244	6	0	0	0	0	0	0
244	7	0	0	0	0	0	0
244	8	0	0	0	0	0	0
244	9	0	0	0	0	0	0
245	0	0	0	0	0	0	0
245	1	0	0	0	0	0	0
245	2	0	0	0	0	0	0
245	3	0	0	0	0	0	0
245	4	0	0	0	0	0	0
245	5	0	0	0	0	0	0
245	6	0	0	0	0	0	0
245	7	0	0	0	0	0	0
245	8	0	0	0	0	0	0
245	9	0	0	0	0	0	0
246	0	0	0	0	0	0	0
246	1	0	0	0	0	0	0
246	2	0	0	0	0	0	0
246	3	0	0	0	0	0	0
246	4	0	0	0	0	0	0
246	5	0	0	0	0	0	0
246	6	0	0	0	0	0	0
246	7	0	0	0	0	0	0
246	8	0	0	0	0	0	0
246	9	0	0	0	0	0	0
247	0	0	0	0	0	0	0
247	1	0	0	0	0	0	0
247	2	0	0	0	0	0	0
247	3	0	0	0	0	0	0
247	4	0	0	0	0	0	0
247	5	0	0	0	0	0	0
247	6	0	0	0	0	0	0
247	7	0	0	0	0	0	0
247	8	0	0	0	0	0	0
247	9	0	0	0	0	0	0
248	0	0	0	0	0	0	0
248	1	0	0	0	0	0	0
248	2	0	0	0	0	0	0
248	3	0	0	0	0	0	0
248	4	0	0	0	0	0	0
248	5	0	0	0	0	0	0
248	6	0	0	0	0	0	0
248	7	0	0	0	0	0	0
248	8	0	0	0	0	0	0
248	9	0	0	0	0	0	0
249	0	0	0	0	0	0	0
249	1	0	0	0	0	0	0
249	2	0	0	0	0	0	0
249	3	0	0	0	0	0	0
249	4	0	0	0	0	0	0
249	5	0	0	0	0	0	0
249	6	0	0	0	0	0	0
249	7	0	0	0	0	0	0
249	8	0	0	0	0	0	0
249	9	0	0	0	0	0	0
250	0	0	0	0	0	0	0
250	1	0	0	0	0	0	0
250	2	0	0	0	0	0	0
250	3	0	0	0	0	0	0
250	4	0	0	0	0	0	0
250	5	0	0	0	0	0	0
250	6	0	0	0	0	0	0
250	7	0	0	0	0	0	0
250	8	0	0	0	0	0	0
250	9	0	0	0	0	0	0
251	0	0	0	0	0	0	0
251	1	0	0	0	0	0	0
251	2	0	0	0	0	0	0
251	3	0	0	0	0	0	0
251	4	0	0	0	0	0	0
251	5	0	0	0	0	0	0
251	6	0	0	0	0	0	0
251	7	0	0	0	0	0	0
251	8	0	0	0	0	0	0
251	9	0	0	0	0	0	0
252	0	0	0	0	0	0	0
252	1	0	0	0	0	0	0
252	2	0	0	0	0	0	0
252	3	0	0	0	0	0	0
252	4	0	0	0	0	0	0
252	5	0	0	0	0	0	0
252	6	0	0	0	0	0	0
252	7	0	0	0	0	0	0
252	8	0	0	0	0	0	0
252	9	0	0	0	0	0	0
253	0	0	0	0	0	0	0
253	1	0	0	0	0	0	0
253	2	0	0	0	0	0	0
253	3	0	0	0	0	0	0
253	4	0	0	0	0	0	0
253	5	0	0	0	0	0	0
253	6	0	0	0	0	0	0
253	7	0	0	0	0	0	0
253	8	0	0	0	0	0	0
253	9	0	0	0	0	0	0
254	0	0	0	0	0	0	0
254	1	0	0	0	0	0	0
254	2	0	0	0	0	0	0
254	3	0	0	0	0	0	0
254	4	0	0	0	0	0	0
254	5	0	0	0	0	0	0
254	6	0	0	0	0	0	0
254	7	0	0	0	0	0	0
254	8	0	0	0	0	0	0
254	9	0	0	0	0	0	0
255	0	0	0	0	0	0	0
255	1	0	0	0	0	0	0
255	2	0	0	0	0	0	0
255	3	0	0	0	0	0	0
255	4	0	0	0	0	0	0
255	5	0	0	0	0	0	0
255	6	0	0	0	0	0	0
255	7	0	0	0	0	0	0
255	8	0	0	0	0	0	0
255	9	0	0	0	0	0	0
256	0	0	0	0	0	0	0
256	1	0	0	0	0	0	0
256	2	0	0	0	0	0	0
256	3	0	0	0	0	0	0
256	4	0	0	0	0	0	0
256	5	0	0	0	0	0	0
256	6	0	0	0	0	0	0
256	7	0	0	0	0	0	0
256	8	0	0	0	0	0	0
256	9	0	0	0	0	0	0
257	0	0	0	0	0	0	0
257	1	0	0	0	0	0	0
257	2	0	0	0	0	0	0
257	3	0	0	0	0	0	0
257	4	0	0	0	0	0	0
257	5	0	0	0	0	0	0
257	6	0	0	0	0	0	0
257	7	0	0	0	0	0	0
257	8	0	0	0	0	0	0
257	9	0	0	0	0	0	0
258	0	0	0	0	0	0	0
258	1	0	0	0	0	0	0
258	2	0	0	0	0	0	0
258	3	0	0	0	0	0	0
258	4	0	0	0	0	0	0
258	5	0	0	0	0	0	0
258	6	0	0	0	0	0	0
258	7	0	0	0	0	0	0
258	8	0	0	0	0	0	0
258	9	0	0	0	0	0	0
259	0	0	0	0	0	0	0
259	1	0	0	0	0	0	0
259	2	0	0	0	0	0	0
259	3	0	0	0	0	0	0
259	4	0	0	0	0	0	0
259	5	0	0	0	0	0	0
259	6	0	0	0	0	0	0
259	7	0	0	0	0	0	0
259	8	0	0	0	0	0	0
259	9	0	0	0	0	0	0
260	0	0	0	0	0	0	0
260	1	0	0	0	0	0	0
260	2	0	0	0	0	0	0
260	3	0	0	0	0	0	0
260	4	0	0	0	0	0	0
260	5	0	0	0	0	0	0
260	6	0	0	0	0	0	0
260	7	0	0	0	0	0	0
260	8	0	0	0	0	0	0
260	9	0	0	0	0	0	0
261	0	0	0	0	0	0	0
261	1	0	0	0	0	0	0
261	2	0	0	0	0	0	0
261	3	0	0	0	0	0	0
261	4	0	0	0	0	0	0
261	5	0	0	0	0	0	0
261	6	0	0	0	0	0	0
261	7	0	0	0	0	0	0
261	8	0	0	0	0	0	0
261	9	0	0	0	0	0	0
262	0	0	0	0	0	0	0
262	1	0	0	0	0	0	0
262	2	0	0	0	0	0	0
262	3	0	0	0	0	0	0
262	4	0	0	0	0	0	0
262	5	0	0	0	0	0	0
262	6	0	0	0	0	0	0
262	7	0	0	0	0	0	0
262	8	0	0	0	0	0	0
262	9	0	0	0	0	0	0
263	0	0	0	0	0	0	0
263	1	0	0	0	0	0	0
263	2	0	0	0	0	0	0
263	3	0	0	0	0	0	0
263	4	0	0	0	0	0	0
263	5	0	0	0	0	0	0
263	6	0	0	0	0	0	0
263	7	0	0	0	0	0	0
263	8	0	0	0	0	0	0
263	9	0	0	0	0	0	0
264	0	0	0	0	0	0	0
264	1	0	0	0	0	0	0
264	2	0	0	0	0	0	0
264	3	0	0	0	0	0	0
264	4	0	0	0	0	0	0
264	5	0	0	0	0	0	0
264	6	0	0	0	0	0	0
264	7	0	0	0	0	0	0
264	8	0	0	0	0	0	0
264	9	0	0	0	0	0	0
265	0	0	0	0	0	0	0
265	1	0	0	0	0	0	0
265	2	0	0	0	0	0	0
265	3	0	0	0	0	0	0
265	4	0	0	0	0	0	0
265	5	0	0	0	0	0	0
265	6	0	0	0	0	0	0
265	7	0	0	0	0	0	0
265	8	0	0	0	0	0	0
265	9	0	0	0	0	0	0
266	0	0	0	0	0	0	0
266	1	0	0	0	0	0	0
266	2	0	0	0	0	0	0
266	3	0	0	0	0	0	0
266	4	0	0	0	0	0	0
266	5	0	0	0	0	0	0
266	6	0	0	0	0	0	0
266	7	0	0	0	0	0	0
266	8	0	0	0	0	0	0
266	9	0	0	0	0	0	0
267	0	0	0	0	0	0	0
267	1	0	0	0	0	0	0
267	2	0	0	0	0	0	0
267	3	0	0	0	0	0	0
267	4	0	0	0	0	0	0
267	5	0	0	0	0	0	0
267	6	0	0	0	0	0	0
267	7	0	0	0	0	0	0
267	8	0	0	0	0	0	0
267	9	0	0	0	0	0	0
268	0	0	0	0	0	0	0
268	1	0	0	0	0	0	0
268	2	0	0	0	0	0	0
268	3	0	0	0	0	0	0
268	4	0	0	0	0	0	0
268	5	0	0	0	0	0	0
268	6	0	0	0	0	0	0
268	7	0	0	0	0	0	0
268	8	0	0	0	0	0	0
268	9	0	0	0	0	0	0
269	0	0	0	0	0	0	0
269	1	0	0	0	0	0	0
269	2	0	0	0	0	0	0
269	3	0	0	0	0	0	0
269	4	0	0	0	0	0	0
269	5	0	0	0	0	0	0
269	6	0	0	0	0	0	0
269	7	0	0	0	0	0	0
269	8	0	0	0	0	0	0
269	9	0	0	0	0	0	0
270	0	0	0	0	0	0	0
270	1	0	0	0	0	0	0
270	2	0	0	0	0	0	0
270	3	0	0	0	0	0	0
270	4	0	0	0	0	0	0
270	5	0	0	0	0	0	0
270	6	0	0	0	0	0	0
270	7	0	0	0	0	0	0
270	8	0	0	0	0	0	0
270	9	0	0	0	0	0	0
271	0	0	0	0	0	0	0
271	1	0	0	0	0	0	0
271	2	0	0	0	0	0	0
271	3	0	0	0	0	0	0
271	4	0	0	0	0	0	0
271	5	0	0	0	0	0	0
271	6	0	0	0	0	0	0
271	7	0	0	0	0	0	0
271	8	0	0	0	0	0	0
271	9	0	0	0	0	0	0
272	0	0	0	0	0	0	0
272	1	0	0	0	0	0	0
272	2	0	0	0	0	0	0
272	3	0	0	0	0	0	0
272	4	0	0	0	0	0	0
272	5	0	0	0	0	0	0
272	6	0	0	0	0	0	0
272	7	0	0	0	0	0	0
272	8	0	0	0	0	0	0
272	9	0	0	0	0	0	0
273	0	0	0	0	0	0	0
273	1	0	0	0	0	0	0
273	2	0	0	0	0	0	0
273	3	0	0	0	0	0	0
273	4	0	0	0	0	0	0
273	5	0	0	0	0	0	0
273	6	0	0	0	0	0	0
273	7	0	0	0	0	0	0
273	8	0	0	0	0	0	0
273	9	0	0	0	0	0	0
274	0	0	0	0	0	0	0
274	1	0	0	0	0	0	0
274	2	0	0	0	0	0	0
274	3	0	0	0	0	0	0
274	4	0	0	0	0	0	0
274	5	0	0	0	0	0	0
274	6	0	0	0	0	0	0
274	7	0	0	0	0	0	0
274	8	0	0	0	0	0	0
274	9	0	0	0	0	0	0
275	0	0	0	0	0	0	0
275	1	0	0	0	0	0	0
275	2	0	0	0	0	0	0
275	3	0	0	0	0	0	0
275	4	0	0	0	0	0	0
275	5	0	0	0	0	0	0
275	6	0	0	0	0	0	0
275	7	0	0	0	0	0	0
275	8	0	0	0	0	0	0
275	9	0	0	0	0	0	0
276	0	0	0	0	0	0	0
276	1	0	0	0	0	0	0
276	2	0	0	0	0	0	0
276	3	0	0	0	0	0	0
276	4	0	0	0	0	0	0
276	5	0	0	0	0	0	0
276	6	0	0	0	0	0	0
276	7	0	0	0	0	0	0
276	8	0	0	0	0	0	0
276	9	0	0	0	0	0	0
277	0	0	0	0	0	0	0
277	1	0	0	0	0	0	0
277	2	0	0	0	0	0	0
277	3	0	0	0	0	0	0
277	4	0	0	0	0	0	0
277	5	0	0	0	0	0	0
277	6	0	0	0	0	0	0
277	7	0	0	0	0	0	0
277	8	0	0	0	0	0	0
277	9	0	0	0	0	0	0
278	0	0	0	0	0	0	0
278	1	0	0	0	0	0	0
278	2	0	0	0	0	0	0
278	3	0	0	0	0	0	0
278	4	0	0	0	0	0	0
278	5	0	0	0	0	0	0
278	6	0	0	0	0	0	0
278	7	0	0	0	0	0	0
278	8	0	0	0	0	0	0
278	9	0	0	0	0	0	0
279	0	0	0	0	0	0	0
279	1	0	0	0	0	0	0
279	2	0	0	0	0	0	0
279	3	0	0	0	0	0	0
279	4	0	0	0	0	0	0
279	5	0	0	0	0	0	0
279	6	0	0	0	0	0	0
279	7	0	0	0	0	0	0
279	8	0	0	0	0	0	0
279	9	0	0	0	0	0	0
280	0	0	0	0	0	0	0
280	1	0	0	0	0	0	0
280	2	0	0	0	0	0	0
280	3	0	0	0	0	0	0
280	4	0	0	0	0	0	0
280	5	0	0	0	0	0	0
280	6	0	0	0	0	0	0
280	7	0	0	0	0	0	0
280	8	0	0	0	0	0	0
280	9	0	0	0	0	0	0
281	0	0	0	0	0	0	0
281	1	0	0	0	0	0	0
281	2	0	0	0	0	0	0
281	3	0	0	0	0	0	0
281	4	0	0	0	0	0	0
281	5	0	0	0	0	0	0
281	6	0	0	0	0	0	0
281	7	0	0	0	0	0	0
281	8	0	0	0	0	0	0
281	9	0	0	0	0	0	0
282	0	0	0	0	0	0	0
282	1	0	0	0	0	0	0
282	2	0	0	0	0	0	0
282	3	0	0	0	0	0	0
282	4	0	0	0	0	0	0
282	5	0	0	0	0	0	0
282	6	0	0	0	0	0	0
282	7	0	0	0	0	0	0
282	8	0	0	0	0	0	0
282	9	0	0	0	0	0	0
283	0	0	0	0	0	0	0
283	1	0	0	0	0	0	0
283	2	0	0	0	0	0	0
283	3	0	0	0	0	0	0
283	4	0	0	0	0	0	0
283	5	0	0	0	0	0	0
283	6	0	0	0	0	0	0
283	7	0	0	0	0	0	0
283	8	0	0	0	0	0	0
283	9	0	0	0	0	0	0
284	0	0	0	0	0	0	0
284	1	0	0	0	0	0	0
284	2	0	0	0	0	0	0
284	3	0	0	0	0	0	0
284	4	0	0	0	0	0	0
284	5	0	0	0	0	0	0
284	6	0	0	0	0	0	0
284	7	0	0	0	0	0	0
284	8	0	0	0	0	0	0
284	9	0	0	0	0	0	0
285	0	0	0	0	0	0	0
285	1	0	0	0	0	0	0
285	2	0	0	0	0	0	0
285	3	0	0	0	0	0	0
285	4	0	0	0	0	0	0
285	5	0	0	0	0	0	0
285	6	0	0	0	0	0	0
285	7	0	0	0	0	0	0
285	8	0	0	0	0	0	0
285	9	0	0	0	0	0	0
286	0	0	0	0	0	0	0
286	1	0	0	0	0	0	0
286	2	0	0	0	0	0	0
286	3	0	0	0	0	0	0
286	4	0	0	0	0	0	0
286	5	0	0	0	0	0	0
286	6	0	0	0	0	0	0
286	7	0	0	0	0	0	0
286	8	0	0	0	0	0	0
286	9	0	0	0	0	0	0
287	0	0	0	0	0	0	0
287	1	0	0	0	0	0	0
287	2	0	0	0	0	0	0
287	3	0	0	0	0	0	0
287	4	0	0	0	0	0	0
287	5	0	0	0	0	0	0
287	6	0	0	0	0	0	0
287	7	0	0	0	0	0	0
287	8	0	0	0	0	0	0
287	9	0	0	0	0	0	0
288	0	0	0	0	0	0	0
288	1	0	0	0	0	0	0
288	2	0	0	0	0	0	0
288	3	0	0	0	0	0	0
288	4	0	0	0	0	0	0
288	5	0	0	0	0	0	0
288	6	0	0	0	0	0	0
288	7	0	0	0	0	0	0
288	8	0	0	0	0	0	0
288	9	0	0	0	0	0	0
289	0	0	0	0	0	0	0
289	1	0	0	0	0	0	0
289	2	0	0	0	0	0	0
289	3	0	0	0	0	0	0
289	4	0	0	0	0	0	0
289	5	0	0	0	0	0	0
289	6	0	0	0	0	0	0
289	7	0	0	0	0	0	0
289	8	0	0	0	0	0	0
289	9	0	0	0	0	0	0
290	0	0	0	0	0	0	0
290	1	0	0	0	0	0	0
290	2	0	0	0	0	0	0
290	3	0	0	0	0	0	0
290	4	0	0	0	0	0	0
290	5	0	0	0	0	0	0
290	6	0	0	0	0	0	0
290	7	0	0	0	0	0	0
290	8	0	0	0	0	0	0
290	9	0	0	0	0	0	0
291	0	0	0	0	0	0	0
291	1	0	0	0	0	0	0
291	2	0	0	0	0	0	0
291	3	0	0	0	0	0	0
291	4	0	0	0	0	0	0
291	5	0	0	0	0	0	0
291	6	0	0	0	0	0	0
291	7	0	0	0	0	0	0
291	8	0	0	0	0	0	0
291	9	0	0	0	0	0	0
292	0	0	0	0	0	0	0
292	1	0	0	0	0	0	0
292	2	0	0	0	0	0	0
292	3	0	0	0	0	0	0
292	4	0	0	0	0	0	0
292	5	0	0	0	0	0	0
292	6	0	0	0	0	0	0
292	7	0	0	0	0	0	0
292	8	0	0	0	0	0	0
292	9	0	0	0	0	0	0
293	0	0	0	0	0	0	0
293	1	0	0	0	0	0	0
293	2	0	0	0	0	0	0
293	3	0	0	0	0	0	0
293	4	0	0	0	0	0	0
293	5	0	0	0	0	0	0
293	6	0	0	0	0	0	0
293	7	0	0	0	0	0	0
293	8	0	0	0	0	0	0
293	9	0	0	0	0	0	0
294	0	0	0	0	0	0	0
294	1	0	0	0	0	0	0
294	2	0	0	0	0	0	0
294	3	0	0	0	0	0	0
294	4	0	0	0	0	0	0
294	5	0	0	0	0	0	0
294	6	0	0	0	0	0	0
294	7	0	0	0	0	0	0
294	8	0	0	0	0	0	0
294	9	0	0	0	0	0	0
295	0	0	0	0	0	0	0
295	1	0	0	0	0	0	0
295	2	0	0	0	0	0	0
295	3	0	0	0	0	0	0
295	4	0	0	0	0	0	0
295	5	0	0	0	0	0	0
295	6	0	0	0	0	0	0
295	7	0	0	0	0	0	0
295	8	0	0	0	0	0	0
295	9	0	0	0	0	0	0
296	0	0	0	0	0	0	0
296	1	0	0	0	0	0	0
296	2	0	0	0	0	0	0
296	3	0	0	0	0	0	0
296	4	0	0	0	0	0	0
296	5	0	0	0	0	0	0
296	6	0	0	0	0	0	0
296	7	0	0	0	0	0	0
296	8	0	0	0	0	0	0
296	9	0	0	0	0	0	0
297	0	0	0	0	0	0	0
297	1	0	0	0	0	0	0
297	2	0	0	0	0	0	0
297	3	0	0	0	0	0	0
297	4	0	0	0	0	0	0
297	5	0	0	0	0	0	0
297	6	0	0	0	0	0	0
297	7	0	0	0	0	0	0
297	8	0	0	0	0	0	0
297	9	0	0	0	0	0	0
298	0	0	0	0	0	0	0
298	1	0	0	0	0	0	0
298	2	0	0	0	0	0	0
298	3	0	0	0	0	0	0
298	4	0	0	0	0	0	0
298	5	0	0	0	0	0	0
298	6	0	0	0	0	0	0
298	7	0	0	0	0	0	0
298	8	0	0	0	0	0	0
298	9	0	0	0	0	0	0
299	0	0	0	0	0	0	0
299	1	0	0	0	0	0	0
299	2	0	0	0	0	0	0
299	3	0	0	0	0	0	0
299	4	0	0	0	0	0	0
299	5	0	0	0	0	0	0
299	6	0	0	0	0	0	0
299	7	0	0	0	0	0	0
299	8	0	0	0	0	0	0
299	9	0	0	0	0	0	0
300	0	0	0	0	0	0	0
300	1	0	0	0	0	0	0
300	2	0	0	0	0	0	0
300	3	0	0	0	0	0	0
300	4	0	0	0	0	0	0
300	5	0	0	0	0	0	0
300	6	0	0	0	0	0	0
300	7	0	0	0	0	0	0
300	8	0	0	0	0	0	0
300	9	0	0	0	0	0	0
301	0	0	0	0	0	0	0
301	1	0	0	0	0	0	0
301	2	0	0	0	0	0	0
301	3	0	0	0	0	0	0
301	4	0	0	0	0	0	0
301	5	0	0	0	0	0	0
301	6	0	0	0	0	0	0
301	7	0	0	0	0	0	0
301	8	0	0	0	0	0	0
301	9	0	0	0	0	0	0
302	0	0	0	0	0	0	0
302	1	0	0	0	0	0	0
302	2	0	0	0	0	0	0
302	3	0	0	0	0	0	0
302	4	0	0	0	0	0	0
302	5	0	0	0	0	0	0
302	6	0	0	0	0	0	0
302	7	0	0	0	0	0	0
302	8	0	0	0	0	0	0
302	9	0	0	0	0	0	0
303	0	0	0	0	0	0	0
303	1	0	0	0	0	0	0
303	2	0	0	0	0	0	0
303	3	0	0	0	0	0	0
303	4	0	0	0	0	0	0
303	5	0	0	0	0	0	0
303	6	0	0	0	0	0	0
303	7	0	0	0	0	0	0
303	8	0	0	0	0	0	0
303	9	0	0	0	0	0	0
304	0	0	0	0	0	0	0
304	1	0	0	0	0	0	0
304	2	0	0	0	0	0	0
304	3	0	0	0	0	0	0
304	4	0	0	0	0	0	0
304	5	0	0	0	0	0	0
304	6	0	0	0	0	0	0
304	7	0	0	0	0	0	0
304	8	0	0	0	0	0	0
304	9	0	0	0	0	0	0
305	0	0	0	0	0	0	0
305	1	0	0	0	0	0	0
305	2	0	0	0	0	0	0
305	3	0	0	0	0	0	0
305	4	0	0	0	0	0	0
305	5	0	0	0	0	0	0
305	6	0	0	0	0	0	0
305	7	0	0	0	0	0	0
305	8	0	0	0	0	0	0
305	9	0	0	0	0	0	0
306	0	0	0	0	0	0	0
306	1	0	0	0	0	0	0
306	2	0	0	0	0	0	0
306	3	0	0	0	0	0	0
306	4	0	0	0	0	0	0
306	5	0	0	0	0	0	0
306	6	0	0	0	0	0	0
306	7	0	0	0	0	0	0
306	8	0	0	0	0	0	0
306	9	0	0	0	0	0	0
307	0	0	0	0	0	0	0
307	1	0	0	0	0	0	0
307	2	0	0	0	0	0	0
307	3	0	0	0	0	0	0
307	4	0	0	0	0	0	0
307	5	0	0	0	0	0	0
307	6	0	0	0	0	0	0
307	7	0	0	0	0	0	0
307	8	0	0	0	0	0	0
307	9	0	0	0	0	0	0
308	0	0	0	0	0	0	0
308	1	0	0	0	0	0	0
308	2	0	0	0	0	0	0
308	3	0	0	0	0	0	0
308	4	0	0	0	0	0	0
308	5	0	0	0	0	0	0
308	6	0	0	0	0	0	0
308	7	0	0	0	0	0	0
308	8	0	0	0	0	0	0
308	9	0	0	0	0	0	0
309	0	0	0	0	0	0	0
309	1	0	0	0	0	0	0
309	2	0	0	0	0	0	0
309	3	0	0	0	0	0	0
309	4	0	0	0	0	0	0
309	5	0	0	0	0	0	0
309	6	0	0	0	0	0	0
309	7	0	0	0	0	0	0
309	8	0	0	0	0	0	0
309	9	0	0	0	0	0	0
310	0	0	0	0	0	0	0
310	1	0	0	0	0	0	0
310	2	0	0	0	0	0	0
310	3	0	0	0	0	0	0
310	4	0	0	0	0	0	0
310	5	0	0	0	0	0	0
310	6	0	0	0	0	0	0
310	7	0	0	0	0	0	0
310	8	0	0	0	0	0	0
310	9	0	0	0	0	0	0
311	0	0	0	0	0	0	0
311	1	0	0	0	0	0	0
311	2	0	0	0	0	0	0
311	3	0	0	0	0	0	0
311	4	0	0	0	0	0	0
311	5	0	0	0	0	0	0
311	6	0	0	0	0	0	0
311	7	0	0	0	0	0	0
311	8	0	0	0	0	0	0
311	9	0	0	0	0	0	0
312	0	0	0	0	0	0	0
312	1	0	0	0	0	0	0
312	2	0	0	0	0	0	0
312	3	0	0	0	0	0	0
312	4	0	0	0	0	0	0
312	5	0	0	0	0	0	0
312	6	0	0	0	0	0	0
312	7	0	0	0	0	0	0
312	8	0	0	0	0	0	0
312	9	0	0	0	0	0	0
313	0	0	0	0	0	0	0
313	1	0	0	0	0	0	0
313	2	0	0	0	0	0	0
313	3	0	0	0	0	0	0
313	4	0	0	0	0	0	0
313	5	0	0	0	0	0	0
313	6	0	0	0	0	0	0
313	7	0	0	0	0	0	0
313	8	0	0	0	0	0	0
313	9	0	0	0	0	0	0
314	0	0	0	0	0	0	0
314	1	0	0	0	0	0	0
314	2	0	0	0	0	0	0
314	3	0	0	0	0	0	0
314	4	0	0	0	0	0	0
314	5	0	0	0	0	0	0
314	6	0	0	0	0	0	0
314	7	0	0	0	0	0	0
314	8	0	0	0	0	0	0
314	9	0	0	0	0	0	0
315	0	0	0	0	0	0	0
315	1	0	0	0	0	0	0
315	2	0	0	0	0	0	0
315	3	0	0	0	0	0	0
315	4	0	0	0	0	0	0
315	5	0	0	0	0	0	0
315	6	0	0	0	0	0	0
315	7	0	0	0	0	0	0
315	8	0	0	0	0	0	0
315	9	0	0	0	0	0	0
316	0	0	0	0	0	0	0
316	1	0	0	0	0	0	0
316	2	0	0	0	0	0	0
316	3	0	0	0	0	0	0
316	4	0	0	0	0	0	0
316	5	0	0	0	0	0	0
316	6	0	0	0	0	0	0
316	7	0	0	0	0	0	0
316	8	0	0	0	0	0	0
316	9	0	0	0	0	0	0
317	0	0	0	0	0	0	0
317	1	0	0	0	0	0	0
317	2	0	0	0	0	0	0
317	3	0	0	0	0	0	0
317	4	0	0	0	0	0	0
317	5	0	0	0	0	0	0
317	6	0	0	0	0	0	0
317	7	0	0	0	0	0	0
317	8	0	0	0	0	0	0
317	9	0	0	0	0	0	0
318	0	0	0	0	0	0	0
318	1	0	0	0	0	0	0
318	2	0	0	0	0	0	0
318	3	0	0	0	0	0	0
318	4	0	0	0	0	0	0
318	5	0	0	0	0	0	0
318	6	0	0	0	0	0	0
318	7	0	0	0	0	0	0
318	8	0	0	0	0	0	0
318	9	0	0	0	0	0	0
319	0	0	0	0	0	0	0
319	1	0	0	0	0	0	0
319	2	0	0	0	0	0	0
319	3	0	0	0	0	0	0
319	4	0	0	0	0	0	0
319	5	0	0	0	0	0	0
319	6	0	0	0	0	0	0
319	7	0	0	0	0	0	0
319	8	0	0	0	0	0	0
319	9	0	0	0	0	0	0
320	0	0	0	0	0	0	0
320	1	0	0	0	0	0	0
320	2	0	0	0	0	0	0
320	3	0	0	0	0	0	0
320	4	0	0	0	0	0	0
320	5	0	0	0	0	0	0
320	6	0	0	0	0	0	0
320	7	0	0	0	0	0	0
320	8	0	0	0	0	0	0
320	9	0	0	0	0	0	0
321	0	0	0	0	0	0	0
321	1	0	0	0	0	0	0
321	2	0	0	0	0	0	0
321	3	0	0	0	0	0	0
321	4	0	0	0	0	0	0
321	5	0	0	0	0	0	0
321	6	0	0	0	0	0	0
321	7	0	0	0	0	0	0
321	8	0	0	0	0	0	0
321	9	0	0	0	0	0	0
322	0	0	0	0	0	0	0
322	1	0	0	0	0	0	0
322	2	0	0	0	0	0	0
322	3	0	0	0	0	0	0
322	4	0	0	0	0	0	0
322	5	0	0	0	0	0	0
322	6	0	0	0	0	0	0
322	7	0	0	0	0	0	0
322	8	0	0	0	0	0	0
322	9	0	0	0	0	0	0
323	0	0	0	0	0	0	0
323	1	0	0	0	0	0	0
323	2	0	0	0	0	0	0
323	3	0	0	0	0	0	0
323	4	0	0	0	0	0	0
323	5	0	0	0	0	0	0
323	6	0	0	0	0	0	0
323	7	0	0	0	0	0	0
323	8	0	0	0	0	0	0
323	9	0	0	0	0	0	0
324	0	0	0	0	0	0	0
324	1	0	0	0	0	0	0
324	2	0	0	0	0	0	0
324	3	0	0	0	0	0	0
324	4	0	0	0	0	0	0
324	5	0	0	0	0	0	0
324	6	0	0	0	0	0	0
324	7	0	0	0	0	0	0
324	8	0	0	0	0	0	0
324	9	0	0	0	0	0	0
325	0	0	0	0	0	0	0
325	1	0	0	0	0	0	0
325	2	0	0	0	0	0	0
325	3	0	0	0	0	0	0
325	4	0	0	0	0	0	0
325	5	0	0	0	0	0	0
325	6	0	0	0	0	0	0
325	7	0	0	0	0	0	0
325	8	0	0	0	0	0	0
325	9	0	0	0	0	0	0
326	0	0	0	0	0	0	0
326	1	0	0	0	0	0	0
326	2	0	0	0	0	0	0
326	3	0	0	0	0	0	0
326	4	-1.69799	-0.766463	-11.7679	0	0	0
326	5	-5.48968	-0.625004	-15.0932	0	0	0
326	6	-6.8095	2.00917	-20.1303	0	0	0
326	7	-6.10068	0.943272	-22.9927	0	0	0
326	8	-8.56943	1.31181	-24.6662	0	0	0
326	9	-7.474	1.73749	-25.2546	0	0	0
327	0	-9.35696	1.03753	-29.0103	0	0	0
327	1	-11.2625	2.45271	-31.4471	0	0	0
327	2	-10.8222	1.29861	-33.5336	0	0	0
327	3	-12.9484	1.82368	-34.5907	0	0	0
327	4	-12.7514	2.19945	-35.3635	0	0	0
327	5	-13.6416	1.17303	-35.9847	0	0	0
327	6	-14.5013	2.41113	-39.1112	0	0	0
327	7	-14.9833	1.9413	-41.811	0	0	0
327	8	-16.5513	1.89041	-43.128	0	0	0
327	9	-16.4469	2.31304	-45.3782	0	0	0
328	0	-17.7446	1.75105	-46.9581	0	0	0
328	1	-18.3848	2.17062	-48.169	0	0	0
328	2	-19.048	1.63394	-50.7885	0	0	0
328	3	-19.8944	1.69688	-53.5811	0	0	0
328	4	-20.5015	1.53889	-55.404	0	0	0
328	5	-22.1541	1.19868	-57.2434	0	0	0
328	6	-22.4506	1.61843	-59.6717	0	0	0
328	7	-24.2885	0.922454	-62.0363	0	0	0
328	8	-25.0703	0.696506	-65.0012	0	0	0
328	9	-26.2077	0.561195	-66.3941	0	0	0
329	0	-27.9182	-0.311173	-69.541	0	0	0
329	1	-28.6238	-0.36019	-70.6699	0	0	0
329	2	-30.1796	-0.765828	-72.9404	0	0	0
329	3	-30.1591	-1.56765	-75.9891	0	0	0
329	4	-31.8082	-1.48384	-79.0406	0	0	0
329	5	-32.8851	-2.48681	-81.1393	0	0	0
329	6	-33.697	-2.62423	-83.4879	0	0	0
329	7	-35.1426	-2.91887	-86.3644	0	0	0
329	8	-36.2429	-3.96709	-88.6396	0	0	0
329	9	-37.7835	-4.2827	-93.6914	0	0	0
330	0	-37.4829	-4.63746	-96.2091	0	0	0
330	1	-38.7254	-5.62085	-99.7865	0	0	0
330	2	-40.0142	-6.29263	-102.577	0	0	0
330	3	-41.66	-7.36476	-105.811	0	0	0
330	4	-44.0609	-7.82022	-113.297	0	0	0
330	5	-46.709	-11.6937	-123.164	0	0	0
330	6	-48.5067	-15.6308	-130.501	0	0	0
330	7	-46.1584	-18.6412	-132.496	0	0	0
330	8	-48.4781	-22.5573	-138.792	0	0	0
330	9	-50.1306	-26.6696	-145.603	0	0	0
331	0	-49.3693	-29.0044	-154.049	0	0	0
331	1	-50.8132	-31.1399	-158.152	0	0	0
331	2	-50.4171	-35.4459	-164.522	0	0	0
331	3	-49.7993	-37.2658	-169.834	0	0	0
331	4	-43.1925	-37.1426	-174.138	0	0	0
331	5	-36.5153	-38.5243	-177.147	0	0	0
331	6	-31.1191	-39.527	-179.468	0	0	0
331	7	-25.3188	-41.0662	-182.137	0	0	0
331	8	-22.0631	-41.9021	-184.378	0	0	0
331	9	-18.2761	-42.2475	-186.793	0	0	0
332	0	-14.0273	-43.6118	-187.556	0	0	0
332	1	-10.2498	-44.0034	-189.273	0	0	0
332	2	-6.17518	-44.3273	-192.207	0	0	0
332	3	-1.99439	-45.5599	-193.843	0	0	0
332	4	0.432367	-44.7766	-194.252	0	0	0
332	5	3.69207	-45.834	-194.93	0	0	0
332	6	5.2892	-46.1868	-196.838	0	0	0
332	7	7.16678	-45.6254	-197.949	0	0	0
332	8	8.38401	-46.7336	-198.472	0	0	0
332	9	9.66146	-46.1319	-200.286	0	0	0
333	0	10.7506	-45.7108	-202.101	0	0	0
333	1	11.1939	-46.0245	-204.017	0	0	0
333	2	10.0851	-44.4776	-208.191	0	0	0
333	3	10.9023	-44.7438	-212.018	0	0	0
333	4	10.6798	-44.0601	-213.928	0	0	0
333	5	9.62848	-43.3125	-216.365	0	0	0
333	6	11.5411	-43.4008	-220.008	0	0	0
333	7	10.5236	-42.2075	-222.094	0	0	0
333	8	10.7244	-41.8786	-224.874	0	0	0
333	9	11.9007	-41.3896	-228.433	0	0	0
334	0	11.6866	-40.3514	-231.033	0	0	0
334	1	13.5769	-40.2169	-231.975	0	0	0
334	2	14.0115	-39.423	-236.405	0	0	0
334	3	16.4513	-38.9506	-238.73	0	0	0
334	4	18.0835	-38.5086	-243.246	0	0	0
334	5	19.6202	-37.2661	-247.135	0	0	0
334	6	22.3142	-37.2421	-251.21	0	0	0
334	7	23.7185	-36.0665	-254.144	0	0	0
334	8	25.8	-35.8002	-258.652	0	0	0
334	9	28.0252	-35.1548	-264.201	0	0	0
335	0	29.2505	-34.1106	-268.702	0	0	0
335	1	31.6535	-33.3119	-273.549	0	0	0
335	2	32.6759	-32.4289	-279.799	0	0	0
335	3	34.6515	-31.6503	-283.252	0	0	0
335	4	35.5975	-30.8322	-289.068	0	0	0
335	5	36.4558	-30.0599	-294.182	0	0	0
335	6	37.5061	-28.9975	-299.911	0	0	0
335	7	37.9539	-28.5342	-305.286	0	0	0
335	8	38.7302	-27.6089	-310.405	0	0	0
335	9	38.6005	-26.3955	-316.136	0	0	0
336	0	38.8856	-26.0004	-323.779	0	0	0
336	1	39.2476	-24.877	-330.557	0	0	0
336	2	39.099	-24.1294	-336.37	0	0	0
336	3	39.704	-24.0686	-342.629	0	0	0
336	4	39.595	-22.7451	-349.489	0	0	0
336	5	39.4655	-22.5524	-356.092	0	0	0
336	6	40.1204	-21.7791	-361.998	0	0	0
336	7	40.2587	-21.6076	-368.082	0	0	0
336	8	40.5494	-20.9044	-374.163	0	0	0
336	9	40.7834	-20.3547	-380.066	0	0	0
337	0	41.0739	-20.2492	-385.539	0	0	0
337	1	41.866	-20.0785	-392.322	0	0	0
337	2	42.8509	-19.4151	-398.395	0	0	0
337	3	43.238	-19.4889	-404.742	0	0	0
337	4	44.8949	-19.9805	-410.733	0	0	0
337	5	45.4251	-19.8973	-416.205	0	0	0
337	6	46.6651	-19.8794	-422.461	0	0	0
337	7	47.8502	-19.8389	-430.193	0	0	0
337	8	48.0638	-19.8232	-435.412	0	0	0
337	9	50.3302	-20.1581	-441.748	0	0	0
338	0	50.0828	-19.8984	-447.054	0	0	0
338	1	51.8387	-19.8776	-452.952	0	0	0
338	2	52.8685	-20.0806	-458.165	0	0	0
338	3	52.9267	-19.5769	-465.122	0	0	0
338	4	55.1474	-19.9551	-471.719	0	0	0
338	5	54.834	-19.5628	-476.065	0	0	0
338	6	55.7803	-19.3677	-481.446	0	0	0
338	7	56.6696	-19.2181	-487.883	0	0	0
338	8	56.5552	-18.5134	-493.006	0	0	0
338	9	58.0064	-18.7381	-498.128	0	0	0
339	0	58.1042	-17.9025	-505.688	0	0	0
339	1	58.7735	-17.6264	-513.16	0	0	0
339	2	59.168	-15.0848	-521.319	0	0	0
339	3	60.237	-13.9585	-527.733	0	0	0
339	4	61.2606	-12.6985	-534.506	0	0	0
339	5	61.2748	-10.4006	-541.708	0	0	0
339	6	63.8525	-9.22385	-546.633	0	0	0
339	7	65.3639	-7.69884	-553.313	0	0	0
339	8	65.7925	-6.79578	-559.911	0	0	0
339	9	68.2036	-5.93361	-567.893	0	0	0
340	0	69.159	-4.6521	-575.268	0	0	0
340	1	70.5332	-4.12536	-581.431	0	0	0
340	2	71.354	-3.26651	-586.899	0	0	0
340	3	72.8335	-2.0266	-594.097	0	0	0
340	4	74.4659	-1.47565	-599.216	0	0	0
340	5	74.0429	-0.284992	-605.122	0	0	0
340	6	76.0939	0.11225	-611.283	0	0	0
340	7	75.9548	0.968569	-616.147	0	0	0
340	8	76.0663	1.38376	-620.228	0	0	0
340	9	76.6143	1.28922	-625.446	0	0	0
341	0	76.2197	2.01443	-631.354	0	0	0
341	1	76.3288	2.16398	-636.658	0	0	0
341	2	75.8516	1.93386	-641.623	0	0	0
341	3	76.2746	2.30586	-645.703	0	0	0
341	4	75.4656	2.03184	-650.67	0	0	0
341	5	75.4531	2.11506	-655.276	0	0	0
341	6	75.1628	2.39694	-661.108	0	0	0
341	7	75.2008	1.94779	-665.545	0	0	0
341	8	75.142	2.23088	-667.976	0	0	0
341	9	75.0243	2.00247	-672.587	0	0	0
342	0	75.4476	2.13194	-676.497	0	0	0
342	1	75.5853	2.39175	-681.017	0	0	0
342	2	75.7307	1.96564	-685.805	0	0	0
342	3	76.0178	2.29421	-689.366	0	0	0
342	4	76.2358	2.20064	-691.969	0	0	0
342	5	76.323	2.52679	-696.145	0	0	0
342	6	76.5261	2.83286	-699.794	0	0	0
342	7	76.9934	3.05182	-704.052	0	0	0
342	8	77.1349	3.17835	-708.401	0	0	0
342	9	77.4565	3.26466	-711.525	0	0	0
343	0	77.7011	3.83824	-713.865	0	0	0
343	1	77.4703	4.07512	-717.691	0	0	0
343	2	77.8185	4.58202	-722.211	0	0	0
343	3	77.9095	5.08985	-726.381	0	0	0
343	4	78.0822	4.95213	-729.423	0	0	0
343	5	78.283	5.72487	-730.979	0	0	0
343	6	77.7679	6.11745	-734.72	0	0	0
343	7	78.0759	6.37906	-738.287	0	0	0
343	8	77.7058	7.08358	-741.85	0	0	0
343	9	78.0763	6.88245	-744.369	0	0	0
344	0	77.6992	7.56367	-747.24	0	0	0
344	1	77.3759	7.80238	-748.887	0	0	0
344	2	77.3558	8.26425	-751.059	0	0	0
344	3	76.9897	8.50152	-754.716	0	0	0
344	4	77.0476	8.52004	-757.152	0	0	0
344	5	76.6207	8.67218	-759.242	0	0	0
344	6	76.5299	8.75689	-761.848	0	0	0
344	7	76.3817	9.21731	-764.198	0	0	0
344	8	75.6294	9.123	-766.117	0	0	0
344	9	75.8379	9.27669	-768.9	0	0	0
345	0	75.2072	9.69488	-771.773	0	0	0
345	1	75.0778	9.55707	-772.641	0	0	0
345	2	74.8689	10.0414	-774.12	0	0	0
345	3	74.3835	10.1017	-776.297	0	0	0
345	4	74.4819	10.2997	-778.645	0	0	0
345	5	73.8348	10.5375	-780.911	0	0	0
345	6	73.7429	10.6905	-782.647	0	0	0
345	7	73.2484	10.7539	-783.784	0	0	0
345	8	73.056	10.8592	-784.738	0	0	0
345	9	72.6916	11.099	-786.743	0	0	0
346	0	72.596	11.1185	-789.009	0	0	0
346	1	72.4172	11.2275	-789.353	0	0	0
346	2	72.2573	11.0677	-791.359	0	0	0
346	3	71.7767	11.1759	-791.97	0	0	0
346	4	71.5506	11.2168	-793.191	0	0	0
346	5	71.0402	11.4124	-794.323	0	0	0
346	6	70.8557	11.5649	-796.677	0	0	0
346	7	70.5694	11.4763	-796.678	0	0	0
346	8	70.1531	11.3836	-797.116	0	0	0
346	9	69.5307	11.5122	-798.688	0	0	0
347	0	69.2461	11.5313	-799.471	0	0	0
347	1	68.9131	11.7069	-799.558	0	0	0
347	2	68.1575	11.9674	-801.74	0	0	0
347	3	67.9814	12.0781	-801.479	0	0	0
347	4	67.165	12.2284	-802.18	0	0	0
347	5	66.9652	12.5131	-802.527	0	0	0
347	6	66.3925	12.5326	-802.444	0	0	0
347	7	66.0088	12.7298	-804.713	0	0	0
347	8	65.7456	12.8397	-804.45	0	0	0
347	9	65.2183	12.8804	-805.237	0	0	0
348	0	64.8655	13.1015	-803.845	0	0	0
348	1	64.2696	13.2074	-805.071	0	0	0
348	2	63.8933	13.2051	-805.597	0	0	0
348	3	63.7763	13.5374	-808.034	0	0	0
348	4	63.0278	13.6245	-805.602	0	0	0
348	5	62.6785	13.7994	-805.602	0	0	0
348	6	61.9744	13.8171	-805.871	0	0	0
348	7	61.4887	13.8603	-805.266	0	0	0
348	8	61.0926	14.302	-805.354	0	0	0
348	9	60.4538	14.2336	-805.796	0	0	0
349	0	60.2183	14.2527	-805.626	0	0	0
349	1	59.2097	14.4267	-803.456	0	0	0
349	2	58.8361	14.8024	-803.022	0	0	0
349	3	58.5282	14.7119	-802.679	0	0	0
349	4	57.9778	14.9787	-802.073	0	0	0
349	5	57.4757	14.8648	-801.82	0	0	0
349	6	57.0849	14.93	-800.777	0	0	0
349	7	56.6053	15.1714	-800	0	0	0
349	8	55.9062	15.0372	-797.919	0	0	0
349	9	55.6191	15.1044	-798.707	0	0	0
350	0	55.3391	15.1708	-797.317	0	0	0
350	1	54.8406	15.3248	-795.668	0	0	0
350	2	54.2284	15.2362	-793.847	0	0	0
350	3	53.5513	15.2991	-793.682	0	0	0
350	4	53.1387	15.4996	-791.246	0	0	0
350	5	52.439	15.5424	-791.079	0	0	0
350	6	51.9869	15.3446	-788.56	0	0	0
350	7	51.1351	15.4535	-786.739	0	0	0
350	8	50.2441	15.6721	-784.049	0	0	0
350	9	49.6742	15.6713	-782.753	0	0	0
351	0	48.936	15.7149	-782.236	0	0	0
351	1	48.4353	15.7375	-779.804	0	0	0
351	2	47.6286	15.9139	-778.157	0	0	0
351	3	46.8457	15.9141	-775.815	0	0	0
351	4	46.2172	15.8018	-773.561	0	0	0
351	5	45.4545	16.1123	-771.738	0	0	0
351	6	45.0419	15.8459	-771.486	0	0	0
351	7	44.3692	15.7354	-768.796	0	0	0
351	8	43.5881	15.8227	-766.801	0	0	0
351	9	42.8271	15.8215	-764.808	0	0	0
352	0	42.069	16.0219	-761.853	0	0	0
352	1	41.7031	15.8888	-759.858	0	0	0
352	2	41.1124	16.0446	-758.124	0	0	0
352	3	40.7762	15.7118	-756.651	0	0	0
352	4	39.8612	15.9787	-752.48	0	0	0
352	5	39.3443	15.9099	-750.923	0	0	0
352	6	38.7553	15.9989	-748.057	0	0	0
352	7	38.4346	15.8909	-746.321	0	0	0
352	8	37.8506	15.8006	-744.154	0	0	0
352	9	37.3807	15.847	-741.285	0	0	0
353	0	37.0637	15.6923	-739.202	0	0	0
353	1	36.5447	15.8256	-736.77	0	0	0
353	2	35.9577	15.6709	-733.995	0	0	0
353	3	35.6573	15.5836	-733.046	0	0	0
353	4	35.2103	15.4508	-730.789	0	0	0
353	5	34.7196	15.4966	-727.138	0	0	0
353	6	34.0446	15.3176	-725.669	0	0	0
353	7	33.6861	15.2762	-722.104	0	0	0
353	8	33.0329	15.4542	-720.194	0	0	0
353	9	32.5148	15.1895	-718.202	0	0	0
354	0	32.0634	15.3895	-716.03	0	0	0
354	1	31.1149	15.1002	-711.861	0	0	0
354	2	30.3507	15.2539	-709.518	0	0	0
354	3	29.678	15.2763	-708.222	0	0	0
354	4	29.0528	15.3657	-705.79	0	0	0
354	5	28.5566	15.1447	-703.97	0	0	0
354	6	27.7953	15.2997	-701.712	0	0	0
354	7	27.0135	15.2105	-698.936	0	0	0
354	8	26.2578	15.0319	-697.378	0	0	0
354	9	25.4937	14.8316	-695.999	0	0	0
355	0	25.2602	15.0127	-694.081	0	0	0
355	1	24.6339	14.855	-692.351	0	0	0
355	2	23.921	15.0543	-689.57	0	0	0
355	3	23.5394	14.746	-686.79	0	0	0
355	4	22.9094	14.8773	-685.927	0	0	0
355	5	22.1027	14.7666	-683.587	0	0	0
355	6	21.8052	14.6342	-682.634	0	0	0
355	7	21.2461	14.7451	-679.939	0	0	0
355	8	20.5091	14.6311	-677.858	0	0	0
355	9	19.879	14.5643	-675.601	0	0	0
356	0	19.4699	14.4981	-674.476	0	0	0
356	1	18.9942	14.5195	-674.134	0	0	0
356	2	18.48	14.3214	-671.005	0	0	0
356	3	17.9378	14.2321	-669.272	0	0	0
356	4	17.4061	13.8546	-667.19	0	0	0
356	5	16.9048	14.0531	-666.237	0	0	0
356	6	16.5104	14.0988	-666.329	0	0	0
356	7	16.2815	14.1461	-663.893	0	0	0
356	8	15.3885	13.8346	-661.205	0	0	0
356	9	14.9178	14.0102	-659.816	0	0	0
357	0	14.5748	13.8121	-657.121	0	0	0
357	1	13.7843	14.2102	-656.779	0	0	0
357	2	13.2475	13.9446	-655.045	0	0	0
357	3	12.6796	14.0996	-653.396	0	0	0
357	4	11.9454	13.9189	-651.227	0	0	0
357	5	11.143	14.1398	-649.057	0	0	0
357	6	10.6198	14.3174	-648.015	0	0	0
357	7	10.1215	14.1393	-647.762	0	0	0
357	8	9.44642	14.273	-645.417	0	0	0
357	9	8.90391	14.1176	-643.421	0	0	0
358	0	8.31775	14.3172	-642.38	0	0	0
358	1	7.55989	14.3146	-640.731	0	0	0
358	2	7.12342	14.4255	-640.04	0	0	0
358	3	6.44325	14.3593	-640.395	0	0	0
358	4	5.90128	14.5138	-637.961	0	0	0
358	5	5.35976	14.3565	-637.187	0	0	0
358	6	4.71016	14.3779	-634.753	0	0	0
358	7	4.09846	14.642	-634.41	0	0	0
358	8	3.3812	14.5959	-633.807	0	0	0
358	9	3.08046	14.5977	-632.154	0	0	0
359	0	2.5116	14.5058	-631.728	0	0	0
359	1	2.01439	14.8144	-629.988	0	0	0
359	2	1.51951	14.5682	-628.602	0	0	0
359	3	0.968815	14.6992	-628.957	0	0	0
359	4	0.558153	14.9437	-627.913	0	0	0
359	5	0.412496	14.8111	-625.827	0	0	0
359	6	-0.152778	14.6095	-625.662	0	0	0
359	7	-0.517764	14.895	-625.227	0	0	0
359	8	-0.975355	14.6721	-624.014	0	0	0
359	9	-1.10565	14.9837	-624.015	0	0	0
360	0	-1.29764	14.8077	-623.582	0	0	0
360	1	-1.8647	14.7164	-621.762	0	0	0
360	2	-2.22831	14.8025	-621.938	0	0	0
360	3	-3.0174	14.6451	-621.166	0	0	0
360	4	-3.07749	14.823	-620.555	0	0	0
360	5	-3.3149	14.9537	-620.295	0	0	0
360	6	-3.96794	14.753	-619.782	0	0	0
360	7	-4.31585	14.7734	-619.089	0	0	0
360	8	-5.04931	14.6803	-617.615	0	0	0
360	9	-5.46892	15.1678	-617.614	0	0	0
361	0	-5.57482	14.9883	-617.706	0	0	0
361	1	-6.1855	14.8313	-617.277	0	0	0
361	2	-6.46477	14.7178	-617.457	0	0	0
361	3	-7.11739	14.8052	-616.851	0	0	0
361	4	-7.48727	14.8016	-615.552	0	0	0
361	5	-7.63502	14.7563	-615.901	0	0	0
361	6	-8.07557	14.6215	-617.388	0	0	0
361	7	-8.15477	14.644	-617.126	0	0	0
361	8	-8.45923	14.5964	-616.522	0	0	0
361	9	-8.71258	14.2166	-616.006	0	0	0
362	0	-9.01912	14.2587	-616.532	0	0	0
362	1	-9.49423	14.1016	-616.101	0	0	0
362	2	-9.55563	13.9907	-615.842	0	0	0
362	3	-9.46128	13.9007	-616.106	0	0	0
362	4	-9.63179	13.8549	-615.671	0	0	0
362	5	-10.1288	13.5834	-614.896	0	0	0
362	6	-10.3677	13.4261	-615.338	0	0	0
362	7	-10.4092	13.4256	-615.947	0	0	0
362	8	-10.6637	13.0905	-615.867	0	0	0
362	9	-10.7245	12.7114	-616.829	0	0	0
363	0	-11.0478	12.5745	-616.224	0	0	0
363	1	-10.9974	12.6623	-616.224	0	0	0
363	2	-11.1901	12.1494	-617.363	0	0	0
363	3	-11.1861	11.9722	-618.062	0	0	0
363	4	-11.3736	11.7709	-617.63	0	0	0
363	5	-11.4315	11.6339	-617.544	0	0	0
363	6	-11.8456	11.1875	-618.597	0	0	0
363	7	-11.8154	11.052	-618.599	0	0	0
363	8	-12.1627	10.8275	-619.128	0	0	0
363	9	-12.2912	10.3602	-620.092	0	0	0
364	0	-12.546	10.0907	-620.443	0	0	0
364	1	-13.0845	9.97495	-619.664	0	0	0
364	2	-13.2172	9.83829	-620.625	0	0	0
364	3	-13.3441	9.77188	-620.974	0	0	0
364	4	-13.9492	9.21191	-622.291	0	0	0
364	5	-14.1676	9.34257	-622.815	0	0	0
364	6	-14.6706	9.18358	-623.431	0	0	0
364	7	-14.5073	8.7151	-623.956	0	0	0
364	8	-14.8957	8.46766	-624.396	0	0	0
364	9	-15.1144	8.48747	-625.878	0	0	0
365	0	-15.2005	8.15315	-627.363	0	0	0
365	1	-15.346	7.92837	-627.191	0	0	0
365	2	-15.65	7.85665	-628.414	0	0	0
365	3	-15.7976	7.54492	-628.159	0	0	0
365	4	-16.013	7.40852	-628.858	0	0	0
365	5	-16.0712	7.18428	-629.991	0	0	0
365	6	-16.4002	6.98336	-629.736	0	0	0
365	7	-16.6352	6.91274	-630.523	0	0	0
365	8	-17.0398	6.70863	-629.742	0	0	0
365	9	-17.3762	6.7938	-631.315	0	0	0
366	0	-17.5211	6.56918	-631.84	0	0	0
366	1	-17.6289	6.47828	-632.888	0	0	0
366	2	-17.9751	6.23127	-633.241	0	0	0
366	3	-18.4995	6.29442	-633.506	0	0	0
366	4	-18.5799	6.00236	-633.772	0	0	0
366	5	-18.9499	6.0412	-634.821	0	0	0
366	6	-18.8846	5.8649	-636.042	0	0	0
366	7	-19.3618	5.79618	-635.871	0	0	0
366	8	-19.8209	5.79176	-636.138	0	0	0
366	9	-20.2978	5.61016	-637.101	0	0	0
367	0	-20.4276	5.62972	-636.841	0	0	0
367	1	-20.6464	5.53708	-638.15	0	0	0
367	2	-20.9307	5.35598	-639.028	0	0	0
367	3	-21.0779	5.1758	-639.988	0	0	0
367	4	-21.4674	5.3505	-639.466	0	0	0
367	5	-22.0613	5.54368	-640.692	0	0	0
367	6	-22.2565	5.54155	-640.431	0	0	0
367	7	-22.6743	5.44955	-641.047	0	0	0
367	8	-22.7826	5.60244	-642.789	0	0	0
367	9	-23.0439	5.53344	-642.356	0	0	0
368	0	-23.455	5.4621	-643.143	0	0	0
368	1	-23.676	5.43487	-644.369	0	0	0
368	2	-23.9402	5.74154	-645.066	0	0	0
368	3	-23.7633	5.45289	-646.81	0	0	0
368	4	-23.8893	5.49586	-646.548	0	0	0
368	5	-24.3296	5.62388	-646.901	0	0	0
368	6	-24.7917	5.82085	-647.513	0	0	0
368	7	-24.6156	5.81767	-648.732	0	0	0
368	8	-24.8559	5.96883	-649.429	0	0	0
368	9	-25.1447	5.78796	-650.744	0	0	0
369	0	-25.2073	5.80772	-651.004	0	0	0
369	1	-25.5984	5.95645	-651.269	0	0	0
369	2	-25.8647	6.30905	-651.617	0	0	0
369	3	-26.0868	6.03717	-653.628	0	0	0
369	4	-26.4191	6.34432	-655.371	0	0	0
369	5	-26.5712	6.47458	-655.373	0	0	0
369	6	-26.5245	6.29477	-655.461	0	0	0
369	7	-26.9871	6.75602	-655.896	0	0	0
369	8	-27.0984	6.70973	-656.769	0	0	0
369	9	-27.3891	7.06082	-659.209	0	0	0
370	0	-27.3654	7.10238	-659.906	0	0	0
370	1	-27.9213	7.29755	-660.78	0	0	0
370	2	-27.9772	7.09403	-661.742	0	0	0
370	3	-28.6647	7.35619	-662.356	0	0	0
370	4	-28.75	7.64045	-663.658	0	0	0
370	5	-29.1526	7.90029	-664.796	0	0	0
370	6	-29.2868	7.92038	-666.539	0	0	0
370	7	-29.7007	7.9614	-666.279	0	0	0
370	8	-30.1604	8.08693	-667.242	0	0	0
370	9	-30.0751	8.37283	-668.285	0	0	0
371	0	-30.6255	8.34623	-669.423	0	0	0
371	1	-30.7798	8.38691	-670.385	0	0	0
371	2	-31.0003	8.53805	-671.17	0	0	0
371	3	-30.9802	8.62425	-672.127	0	0	0
371	4	-31.4177	8.6861	-672.741	0	0	0
371	5	-31.437	8.77099	-674.309	0	0	0
371	6	-31.4901	9.1013	-675.789	0	0	0
371	7	-31.9703	8.85297	-676.581	0	0	0
371	8	-31.9042	9.27228	-676.924	0	0	0
371	9	-32.3884	9.46715	-677.888	0	0	0
372	0	-32.4083	9.46462	-678.758	0	0	0
372	1	-32.4328	9.68233	-679.193	0	0	0
372	2	-32.6108	9.83512	-680.415	0	0	0
372	3	-32.786	9.94112	-681.465	0	0	0
372	4	-33.4231	9.93523	-682.429	0	0	0
372	5	-33.6192	10.2649	-682.34	0	0	0
372	6	-34.0815	10.3485	-683.738	0	0	0
372	7	-34.1265	10.4795	-684.61	0	0	0
372	8	-34.4818	10.5858	-685.746	0	0	0
372	9	-34.4782	10.739	-686.006	0	0	0
373	0	-35.0955	11.0221	-687.666	0	0	0
373	1	-35.2955	11.1044	-689.236	0	0	0
373	2	-35.4959	11.391	-689.235	0	0	0
373	3	-35.5433	11.3439	-691.243	0	0	0
373	4	-35.7816	11.6519	-692.025	0	0	0
373	5	-36.0218	11.7122	-692.463	0	0	0
373	6	-36.1552	11.9747	-694.641	0	0	0
373	7	-36.3984	12.1699	-695.077	0	0	0
373	8	-36.548	12.1007	-695.864	0	0	0
373	9	-36.9507	12.274	-697.263	0	0	0
374	0	-36.7715	12.3374	-698.479	0	0	0
374	1	-37.3191	12.4647	-697.964	0	0	0
374	2	-37.4945	12.617	-699.529	0	0	0
374	3	-37.3876	12.7888	-702.232	0	0	0
374	4	-37.745	13.1185	-703.277	0	0	0
374	5	-38.3057	12.4922	-703.984	0	0	0
374	6	-38.5123	12.9747	-705.466	0	0	0
374	7	-38.3533	12.9962	-705.463	0	0	0
374	8	-39.1165	12.9004	-706.95	0	0	0
374	9	-38.8646	13.4527	-709.734	0	0	0
375	0	-39.1436	13.1161	-710.524	0	0	0
375	1	-39.4999	13.2671	-711.573	0	0	0
375	2	-39.4227	13.3525	-712.178	0	0	0
375	3	-39.8902	13.4584	-713.664	0	0	0
375	4	-40.1993	13.3408	-715.761	0	0	0
375	5	-40.4831	13.4064	-716.371	0	0	0
375	6	-40.683	13.5568	-717.421	0	0	0
375	7	-40.8743	13.5073	-718.553	0	0	0
375	8	-41.4442	13.412	-718.649	0	0	0
375	9	-41.9086	13.7846	-720.48	0	0	0
376	0	-41.9725	13.9147	-721.873	0	0	0
376	1	-42.4375	13.9547	-723.1	0	0	0
376	2	-42.7824	13.8398	-724.583	0	0	0
376	3	-42.9822	13.9684	-724.934	0	0	0
376	4	-43.2641	13.9868	-725.198	0	0	0
376	5	-43.7493	14.1361	-726.856	0	0	0
376	6	-43.9341	14.1762	-729.997	0	0	0
376	7	-43.9916	14.019	-730.435	0	0	0
376	8	-44.5645	14.1253	-730.615	0	0	0
376	9	-45.0002	14.0981	-731.578	0	0	0
377	0	-44.7164	14.2931	-733.231	0	0	0
377	1	-45.5461	14.4218	-733.759	0	0	0
377	2	-46.2927	13.9504	-735.688	0	0	0
377	3	-45.1203	14.4829	-736.811	0	0	0
377	4	-47.0496	14.0295	-736.39	0	0	0
377	5	-46.9984	14.4041	-737.001	0	0	0
377	6	-47.4112	14.4179	-739.097	0	0	0
377	7	-48.1796	14.4592	-739.887	0	0	0
377	8	-48.3886	14.6335	-741.284	0	0	0
377	9	-49.8763	15.1563	-741.984	0	0	0
378	0	-50.7989	15.9517	-743.47	0	0	0
378	1	-50.2662	14.3945	-745.131	0	0	0
378	2	-50.9935	14.4115	-746.794	0	0	0
378	3	-50.9916	14.1221	-748.713	0	0	0
378	4	-51.1768	13.6283	-749.937	0	0	0
378	5	-52.2088	15.0211	-750.546	0	0	0
378	6	-52.0101	13.7954	-752.122	0	0	0
378	7	-53.132	14.8983	-752.91	0	0	0
378	8	-52.7912	14.3621	-755.349	0	0	0
378	9	-53.0428	14.6479	-756.833	0	0	0
379	0	-53.7106	15.4858	-757.528	0	0	0
379	1	-53.464	14.3503	-757.097	0	0	0
379	2	-54.5361	16.2968	-759.446	0	0	0
379	3	-54.251	15.4495	-760.233	0	0	0
379	4	-55.0275	15.0654	-762.426	0	0	0
379	5	-54.9859	15.9304	-763.285	0	0	0
379	6	-55.3074	15.3025	-764.865	0	0	0
379	7	-56.2666	16.0293	-765.479	0	0	0
379	8	-56.0784	15.9832	-765.911	0	0	0
379	9	-56.6791	15.7556	-768.015	0	0	0
380	0	-56.7252	16.2201	-769.316	0	0	0
380	1	-57.0256	15.6825	-770.37	0	0	0
380	2	-57.6694	16.0767	-770.897	0	0	0
380	3	-58.0627	16.5841	-771.59	0	0	0
380	4	-58.7894	15.9773	-772.74	0	0	0
380	5	-59.2107	16.5091	-772.477	0	0	0
380	6	-59.2521	16.4167	-774.311	0	0	0
380	7	-60.1782	16.7881	-775.102	0	0	0
380	8	-60.6126	17.0288	-773.884	0	0	0
380	9	-61.0995	16.8224	-775.549	0	0	0
381	0	-61.4267	17.1538	-776.681	0	0	0
381	1	-61.8373	16.8604	-776.602	0	0	0
381	2	-62.1536	17.3248	-777.214	0	0	0
381	3	-62.3839	17.057	-776.956	0	0	0
381	4	-62.9938	16.6527	-776.881	0	0	0
381	5	-62.8902	17.1823	-778.099	0	0	0
381	6	-63.438	17.1562	-778.889	0	0	0
381	7	-63.3123	17.3559	-778.631	0	0	0
381	8	-63.7425	17.5297	-779.33	0	0	0
381	9	-63.8534	17.5937	-778.724	0	0	0
382	0	-64.0265	17.5675	-779.774	0	0	0
382	1	-64.615	17.5879	-779.344	0	0	0
382	2	-64.7784	17.8956	-780.044	0	0	0
382	3	-65.0317	17.8705	-780.571	0	0	0
382	4	-65.4696	17.7338	-779.795	0	0	0
382	5	-66.1252	18.017	-780.235	0	0	0
382	6	-66.495	17.6805	-780.679	0	0	0
382	7	-66.895	17.8346	-780.772	0	0	0
382	8	-67.0225	18.1204	-781.902	0	0	0
382	9	-67.7965	18.0948	-781.566	0	0	0
383	0	-67.9415	17.8696	-782.092	0	0	0
383	1	-68.3198	18.3539	-781.835	0	0	0
383	2	-68.9351	18.216	-783.062	0	0	0
383	3	-69.2851	18.0813	-784.29	0	0	0
383	4	-69.1763	18.3678	-783.505	0	0	0
383	5	-69.8001	17.9205	-783.515	0	0	0
383	6	-70.1567	18.0954	-783.783	0	0	0
383	7	-70.4835	18.382	-783.173	0	0	0
383	8	-70.8083	18.2226	-784.834	0	0	0
383	9	-71.0427	18.707	-785.623	0	0	0
384	0	-71.4472	18.7051	-784.404	0	0	0
384	1	-72.3274	18.6773	-784.328	0	0	0
384	2	-72.417	19.0288	-785.372	0	0	0
384	3	-73.3163	19.0677	-786.164	0	0	0
384	4	-73.6515	19.1317	-787.474	0	0	0
384	5	-74.3262	19.2173	-788.085	0	0	0
384	6	-75.6974	19.6768	-789.139	0	0	0
384	7	-76.5077	19.9175	-789.403	0	0	0
384	8	-77.6785	20.3543	-790.369	0	0	0
384	9	-78.6738	20.5262	-791.337	0	0	0
385	0	-79.3358	20.7694	-792.297	0	0	0
385	1	-80.2184	20.9423	-792.133	0	0	0
385	2	-80.89	21.0053	-791.96	0	0	0
385	3	-81.598	21.1091	-793.536	0	0	0
385	4	-82.0843	21.2175	-794.238	0	0	0
385	5	-82.8476	20.7477	-794.337	0	0	0
385	6	-83.3793	20.9887	-795.734	0	0	0
385	7	-83.8289	20.653	-794.955	0	0	0
385	8	-84.3539	21.0261	-795.043	0	0	0
385	9	-85.1637	20.8202	-795.228	0	0	0
386	0	-85.6241	20.9084	-795.754	0	0	0
386	1	-86.3958	21.0811	-797.154	0	0	0
386	2	-86.5856	20.7699	-796.986	0	0	0
386	3	-87.3985	21.0326	-796.641	0	0	0
386	4	-88.1137	20.7853	-795.867	0	0	0
386	5	-88.5968	20.6711	-796.571	0	0	0
386	6	-89.3676	20.536	-797.8	0	0	0
386	7	-89.7481	20.1362	-796.499	0	0	0
386	8	-90.7861	20.2196	-797.209	0	0	0
386	9	-91.2488	19.7086	-795.733	0	0	0
387	0	-92.1276	19.793	-796.005	0	0	0
387	1	-92.5883	19.9248	-795.66	0	0	0
387	2	-93.2553	18.7683	-796.547	0	0	0
387	3	-94.7531	19.4092	-795.509	0	0	0
387	4	-95.1525	18.8074	-795.082	0	0	0
387	5	-96.3116	18.5822	-792.221	0	0	0
387	6	-97.1672	19.0456	-792.661	-1.55793	1.86789	-28.4594
387	7	-97.5268	17.8894	-793.634	-3.20341	2.05436	-30.5335
387	8	-98.6288	18.3988	-792.334	-6.27084	-0.301306	-31.9628
387	9	-99.1846	17.9536	-791.296	-8.37115	-0.884718	-34.9499
388	0	-99.4259	17.9299	-790.344	-8.41578	-1.42732	-38.2862
388	1	-100.353	18.7038	-790.609	-9.5649	-4.11139	-39.065
388	2	-102.017	16.8559	-790.635	-10.9944	-2.46836	-42.8821
388	3	-102.996	17.2124	-789.341	-9.83578	-4.96259	-44.6489
388	4	-102.515	17.0363	-788.206	-11.9794	-3.54104	-47.9215
388	5	-104.147	16.2777	-787.093	-10.9273	-4.42662	-50.3015
388	6	-104.461	16.788	-786.92	-13.8763	-4.85016	-53.616
388	7	-105.008	16.0551	-785.014	-13.8349	-4.22997	-56.9696
388	8	-106.477	15.6972	-784.595	-14.6819	-5.96197	-62.0618
388	9	-106.868	15.4759	-784.43	-16.2787	-4.67675	-65.1625
389	0	-107.422	15.1191	-783.218	-16.0798	-5.79591	-68.8195
389	1	-108.492	14.828	-780.446	-18.1375	-4.75223	-71.8398
389	2	-109.011	14.8274	-779.057	-18.7365	-4.23984	-75.4726
389	3	-109.966	14.2271	-777.94	-16.9053	-4.3172	-80.2165
389	4	-110.578	14.2721	-776.901	-16.0927	-3.02026	-84.5072
389	5	-111.361	13.8497	-777.002	-13.6318	-3.51834	-87.7229
389	6	-112.076	13.2055	-773.36	-13.0997	-2.50847	-90.1086
389	7	-112.447	13.9822	-773.008	-12.1666	-2.31479	-92.7126
389	8	-113.399	12.8273	-770.766	-11.6797	-2.22963	-95.3501
389	9	-114.922	12.2492	-770.348	-11.8819	-1.12534	-101.728
390	0	-115.06	13.0966	-768.689	-13.1955	-1.46867	-107.297
390	1	-115.43	11.6986	-766.18	-14.8872	0.675345	-110.782
390	2	-116.674	12.1202	-764.532	-13.5706	0.666458	-111.195
390	3	-117.001	11.8769	-762.54	-12.9591	1.7207	-115.245
390	4	-117.879	11.1226	-760.027	-11.0277	2.1721	-118.659
390	5	-118.873	11.4989	-758.644	-9.64371	1.92452	-123.093
390	6	-118.835	10.749	-756.822	-8.91609	2.73361	-124.969
390	7	-119.708	11.3046	-754.998	-7.27189	2.06555	-127.348
390	8	-119.721	10.8416	-751	-7.05417	3.22815	-129.515
390	9	-121.866	9.50443	-749.722	-5.92143	3.48896	-132.623
391	0	-122.558	10.195	-746.943	-5.2887	3.90158	-135.296
391	1	-121.553	9.53628	-745.026	-4.50873	4.71247	-137.482
391	2	-123.449	9.29062	-742.78	-3.07372	5.07863	-139.582
391	3	-123.313	8.69552	-740.266	-3.4127	6.09312	-145.898
391	4	-124.082	8.78472	-736.614	-5.11092	8.54589	-153.36
391	5	-124.591	8.7877	-734.535	-7.22117	12.9553	-156.545
391	6	-122.585	8.68754	-733.826	-4.83322	14.5698	-160.936
391	7	-125.099	6.7542	-730.207	-3.25141	17.5329	-165.411
391	8	-126.507	7.55752	-725.685	-2.70491	20.4097	-171.808
391	9	-125.076	6.58677	-722.639	-2.28245	25.0739	-177.334
392	0	-126.516	6.3876	-720.392	-2.96123	28.2415	-181.931
392	1	-126.339	6.37266	-716.476	-1.66093	31.627	-189.834
392	2	-127.056	5.19948	-713.618	-2.28601	33.7413	-194.288
392	3	-127.501	5.93544	-711.095	-0.551323	36.1082	-200.56
392	4	-125.71	5.38819	-708.131	0.815742	38.5218	-204.244
[truncated: 2,255 more rows]
