# Supplementary material for: A Brake-Based Overground Gait Rehabilitation Device for Altering Propulsion Impulse Symmetry
Source: Sensors (Basel). 2021 Oct 5;21(19):6617. doi: 10.3390/s21196617 (PMC8512803; doi:10.3390/s21196617)
Supplement: Supplementary file 1 [file sensors-21-06617-s001.zip › GPT animations/code and data/Forces/BD 14.csv]

Devices
1000
		FP1 (5629 Large) - Force			FP2 (5687 Large) [1000Hz] - Force
Frame	Sub Frame	Fx	Fy	Fz	Fx	Fy	Fz
		N	N	N	N	N	N
207	0	0	0	0	0	0	0
207	1	0	0	0	0	0	0
207	2	0	0	0	0	0	0
207	3	0	0	0	0	0	0
207	4	0	0	0	0	0	0
207	5	0	0	0	0	0	0
207	6	0	0	0	0	0	0
207	7	0	0	0	0	0	0
207	8	0	0	0	0	0	0
207	9	0	0	0	0	0	0
208	0	0	0	0	0	0	0
208	1	0	0	0	0	0	0
208	2	0	0	0	0	0	0
208	3	0	0	0	0	0	0
208	4	0	0	0	0	0	0
208	5	0	0	0	0	0	0
208	6	0	0	0	0	0	0
208	7	0	0	0	0	0	0
208	8	0	0	0	0	0	0
208	9	0	0	0	0	0	0
209	0	0	0	0	0	0	0
209	1	0	0	0	0	0	0
209	2	0	0	0	0	0	0
209	3	0	0	0	0	0	0
209	4	0	0	0	0	0	0
209	5	0	0	0	0	0	0
209	6	0	0	0	0	0	0
209	7	0	0	0	0	0	0
209	8	0	0	0	0	0	0
209	9	0	0	0	0	0	0
210	0	0	0	0	0	0	0
210	1	0	0	0	0	0	0
210	2	0	0	0	0	0	0
210	3	0	0	0	0	0	0
210	4	0	0	0	0	0	0
210	5	0	0	0	0	0	0
210	6	0	0	0	0	0	0
210	7	0	0	0	0	0	0
210	8	0	0	0	0	0	0
210	9	0	0	0	0	0	0
211	0	0	0	0	0	0	0
211	1	0	0	0	0	0	0
211	2	0	0	0	0	0	0
211	3	0	0	0	0	0	0
211	4	0	0	0	0	0	0
211	5	0	0	0	0	0	0
211	6	0	0	0	0	0	0
211	7	0	0	0	0	0	0
211	8	0	0	0	0	0	0
211	9	0	0	0	0	0	0
212	0	0	0	0	0	0	0
212	1	0	0	0	0	0	0
212	2	0	0	0	0	0	0
212	3	0	0	0	0	0	0
212	4	0	0	0	0	0	0
212	5	0	0	0	0	0	0
212	6	0	0	0	0	0	0
212	7	0	0	0	0	0	0
212	8	0	0	0	0	0	0
212	9	0	0	0	0	0	0
213	0	0	0	0	0	0	0
213	1	0	0	0	0	0	0
213	2	0	0	0	0	0	0
213	3	0	0	0	0	0	0
213	4	0	0	0	0	0	0
213	5	0	0	0	0	0	0
213	6	0	0	0	0	0	0
213	7	0	0	0	0	0	0
213	8	0	0	0	0	0	0
213	9	0	0	0	0	0	0
214	0	0	0	0	0	0	0
214	1	0	0	0	0	0	0
214	2	0	0	0	0	0	0
214	3	0	0	0	0	0	0
214	4	0	0	0	0	0	0
214	5	0	0	0	0	0	0
214	6	0	0	0	0	0	0
214	7	0	0	0	0	0	0
214	8	0	0	0	0	0	0
214	9	0	0	0	0	0	0
215	0	0	0	0	0	0	0
215	1	0	0	0	0	0	0
215	2	0	0	0	0	0	0
215	3	0	0	0	0	0	0
215	4	0	0	0	0	0	0
215	5	0	0	0	0	0	0
215	6	0	0	0	0	0	0
215	7	0	0	0	0	0	0
215	8	0	0	0	0	0	0
215	9	0	0	0	0	0	0
216	0	0	0	0	0	0	0
216	1	0	0	0	0	0	0
216	2	0	0	0	0	0	0
216	3	0	0	0	0	0	0
216	4	0	0	0	0	0	0
216	5	0	0	0	0	0	0
216	6	0	0	0	0	0	0
216	7	0	0	0	0	0	0
216	8	0	0	0	0	0	0
216	9	0	0	0	0	0	0
217	0	0	0	0	0	0	0
217	1	0	0	0	0	0	0
217	2	0	0	0	0	0	0
217	3	0	0	0	0	0	0
217	4	0	0	0	0	0	0
217	5	0	0	0	0	0	0
217	6	0	0	0	0	0	0
217	7	0	0	0	0	0	0
217	8	0	0	0	0	0	0
217	9	0	0	0	0	0	0
218	0	0	0	0	0	0	0
218	1	0	0	0	0	0	0
218	2	0	0	0	0	0	0
218	3	0	0	0	0	0	0
218	4	0	0	0	0	0	0
218	5	0	0	0	0	0	0
218	6	0	0	0	0	0	0
218	7	0	0	0	0	0	0
218	8	0	0	0	0	0	0
218	9	0	0	0	0	0	0
219	0	0	0	0	0	0	0
219	1	0	0	0	0	0	0
219	2	0	0	0	0	0	0
219	3	0	0	0	0	0	0
219	4	0	0	0	0	0	0
219	5	0	0	0	0	0	0
219	6	0	0	0	0	0	0
219	7	0	0	0	0	0	0
219	8	0	0	0	0	0	0
219	9	0	0	0	0	0	0
220	0	0	0	0	0	0	0
220	1	0	0	0	0	0	0
220	2	0	0	0	0	0	0
220	3	0	0	0	0	0	0
220	4	0	0	0	0	0	0
220	5	0	0	0	0	0	0
220	6	0	0	0	0	0	0
220	7	0	0	0	0	0	0
220	8	0	0	0	0	0	0
220	9	0	0	0	0	0	0
221	0	0	0	0	0	0	0
221	1	0	0	0	0	0	0
221	2	0	0	0	0	0	0
221	3	0	0	0	0	0	0
221	4	0	0	0	0	0	0
221	5	0	0	0	0	0	0
221	6	0	0	0	0	0	0
221	7	0	0	0	0	0	0
221	8	0	0	0	0	0	0
221	9	0	0	0	0	0	0
222	0	0	0	0	0	0	0
222	1	0	0	0	0	0	0
222	2	0	0	0	0	0	0
222	3	0	0	0	0	0	0
222	4	0	0	0	0	0	0
222	5	0	0	0	0	0	0
222	6	0	0	0	0	0	0
222	7	0	0	0	0	0	0
222	8	0	0	0	0	0	0
222	9	0	0	0	0	0	0
223	0	0	0	0	0	0	0
223	1	0	0	0	0	0	0
223	2	0	0	0	0	0	0
223	3	0	0	0	0	0	0
223	4	0	0	0	0	0	0
223	5	0	0	0	0	0	0
223	6	0	0	0	0	0	0
223	7	0	0	0	0	0	0
223	8	0	0	0	0	0	0
223	9	0	0	0	0	0	0
224	0	0	0	0	0	0	0
224	1	0	0	0	0	0	0
224	2	0	0	0	0	0	0
224	3	0	0	0	0	0	0
224	4	0	0	0	0	0	0
224	5	0	0	0	0	0	0
224	6	0	0	0	0	0	0
224	7	0	0	0	0	0	0
224	8	0	0	0	0	0	0
224	9	0	0	0	0	0	0
225	0	0	0	0	0	0	0
225	1	0	0	0	0	0	0
225	2	0	0	0	0	0	0
225	3	0	0	0	0	0	0
225	4	0	0	0	0	0	0
225	5	0	0	0	0	0	0
225	6	0	0	0	0	0	0
225	7	0	0	0	0	0	0
225	8	0	0	0	0	0	0
225	9	0	0	0	0	0	0
226	0	0	0	0	0	0	0
226	1	0	0	0	0	0	0
226	2	0	0	0	0	0	0
226	3	0	0	0	0	0	0
226	4	0	0	0	0	0	0
226	5	0	0	0	0	0	0
226	6	0	0	0	0	0	0
226	7	0	0	0	0	0	0
226	8	0	0	0	0	0	0
226	9	0	0	0	0	0	0
227	0	0	0	0	0	0	0
227	1	0	0	0	0	0	0
227	2	0	0	0	0	0	0
227	3	0	0	0	0	0	0
227	4	0	0	0	0	0	0
227	5	0	0	0	0	0	0
227	6	0	0	0	0	0	0
227	7	0	0	0	0	0	0
227	8	0	0	0	0	0	0
227	9	0	0	0	0	0	0
228	0	0	0	0	0	0	0
228	1	0	0	0	0	0	0
228	2	0	0	0	0	0	0
228	3	0	0	0	0	0	0
228	4	0	0	0	0	0	0
228	5	0	0	0	0	0	0
228	6	0	0	0	0	0	0
228	7	0	0	0	0	0	0
228	8	0	0	0	0	0	0
228	9	0	0	0	0	0	0
229	0	0	0	0	0	0	0
229	1	0	0	0	0	0	0
229	2	0	0	0	0	0	0
229	3	0	0	0	0	0	0
229	4	0	0	0	0	0	0
229	5	0	0	0	0	0	0
229	6	0	0	0	0	0	0
229	7	0	0	0	0	0	0
229	8	0	0	0	0	0	0
229	9	0	0	0	0	0	0
230	0	0	0	0	0	0	0
230	1	0	0	0	0	0	0
230	2	0	0	0	0	0	0
230	3	0	0	0	0	0	0
230	4	0	0	0	0	0	0
230	5	0	0	0	0	0	0
230	6	0	0	0	0	0	0
230	7	0	0	0	0	0	0
230	8	0	0	0	0	0	0
230	9	0	0	0	0	0	0
231	0	0	0	0	0	0	0
231	1	0	0	0	0	0	0
231	2	0	0	0	0	0	0
231	3	0	0	0	0	0	0
231	4	0	0	0	0	0	0
231	5	0	0	0	0	0	0
231	6	0	0	0	0	0	0
231	7	0	0	0	0	0	0
231	8	0	0	0	0	0	0
231	9	0	0	0	0	0	0
232	0	0	0	0	0	0	0
232	1	0	0	0	0	0	0
232	2	0	0	0	0	0	0
232	3	0	0	0	0	0	0
232	4	0	0	0	0	0	0
232	5	0	0	0	0	0	0
232	6	0	0	0	0	0	0
232	7	0	0	0	0	0	0
232	8	0	0	0	0	0	0
232	9	0	0	0	0	0	0
233	0	0	0	0	0	0	0
233	1	0	0	0	0	0	0
233	2	0	0	0	0	0	0
233	3	0	0	0	0	0	0
233	4	0	0	0	0	0	0
233	5	0	0	0	0	0	0
233	6	0	0	0	0	0	0
233	7	0	0	0	0	0	0
233	8	0	0	0	0	0	0
233	9	0	0	0	0	0	0
234	0	0	0	0	0	0	0
234	1	0	0	0	0	0	0
234	2	0	0	0	0	0	0
234	3	0	0	0	0	0	0
234	4	0	0	0	0	0	0
234	5	0	0	0	0	0	0
234	6	0	0	0	0	0	0
234	7	0	0	0	0	0	0
234	8	0	0	0	0	0	0
234	9	0	0	0	0	0	0
235	0	0	0	0	0	0	0
235	1	0	0	0	0	0	0
235	2	0	0	0	0	0	0
235	3	0	0	0	0	0	0
235	4	0	0	0	0	0	0
235	5	0	0	0	0	0	0
235	6	0	0	0	0	0	0
235	7	0	0	0	0	0	0
235	8	0	0	0	0	0	0
235	9	0	0	0	0	0	0
236	0	0	0	0	0	0	0
236	1	0	0	0	0	0	0
236	2	0	0	0	0	0	0
236	3	0	0	0	0	0	0
236	4	0	0	0	0	0	0
236	5	0	0	0	0	0	0
236	6	0	0	0	0	0	0
236	7	0	0	0	0	0	0
236	8	0	0	0	0	0	0
236	9	0	0	0	0	0	0
237	0	0	0	0	0	0	0
237	1	0	0	0	0	0	0
237	2	0	0	0	0	0	0
237	3	0	0	0	0	0	0
237	4	0	0	0	0	0	0
237	5	0	0	0	0	0	0
237	6	0	0	0	0	0	0
237	7	0	0	0	0	0	0
237	8	0	0	0	0	0	0
237	9	0	0	0	0	0	0
238	0	0	0	0	0	0	0
238	1	0	0	0	0	0	0
238	2	0	0	0	0	0	0
238	3	0	0	0	0	0	0
238	4	0	0	0	0	0	0
238	5	0	0	0	0	0	0
238	6	0	0	0	0	0	0
238	7	0	0	0	0	0	0
238	8	0	0	0	0	0	0
238	9	0	0	0	0	0	0
239	0	0	0	0	0	0	0
239	1	0	0	0	0	0	0
239	2	0	0	0	0	0	0
239	3	0	0	0	0	0	0
239	4	0	0	0	0	0	0
239	5	0	0	0	0	0	0
239	6	0	0	0	0	0	0
239	7	0	0	0	0	0	0
239	8	0	0	0	0	0	0
239	9	0	0	0	0	0	0
240	0	0	0	0	0	0	0
240	1	0	0	0	0	0	0
240	2	0	0	0	0	0	0
240	3	0	0	0	0	0	0
240	4	0	0	0	0	0	0
240	5	0	0	0	0	0	0
240	6	0	0	0	0	0	0
240	7	0	0	0	0	0	0
240	8	0	0	0	0	0	0
240	9	0	0	0	0	0	0
241	0	0	0	0	0	0	0
241	1	0	0	0	0	0	0
241	2	0	0	0	0	0	0
241	3	0	0	0	0	0	0
241	4	0	0	0	0	0	0
241	5	0	0	0	0	0	0
241	6	0	0	0	0	0	0
241	7	0	0	0	0	0	0
241	8	0	0	0	0	0	0
241	9	0	0	0	0	0	0
242	0	0	0	0	0	0	0
242	1	0	0	0	0	0	0
242	2	0	0	0	0	0	0
242	3	0	0	0	0	0	0
242	4	0	0	0	0	0	0
242	5	0	0	0	0	0	0
242	6	0	0	0	0	0	0
242	7	0	0	0	0	0	0
242	8	0	0	0	0	0	0
242	9	0	0	0	0	0	0
243	0	0	0	0	0	0	0
243	1	0	0	0	0	0	0
243	2	0	0	0	0	0	0
243	3	0	0	0	0	0	0
243	4	0	0	0	0	0	0
243	5	0	0	0	0	0	0
243	6	0	0	0	0	0	0
243	7	0	0	0	0	0	0
243	8	0	0	0	0	0	0
243	9	0	0	0	0	0	0
244	0	0	0	0	0	0	0
244	1	0	0	0	0	0	0
244	2	0	0	0	0	0	0
244	3	0	0	0	0	0	0
244	4	0	0	0	0	0	0
244	5	0	0	0	0	0	0
244	6	0	0	0	0	0	0
244	7	0	0	0	0	0	0
244	8	0	0	0	0	0	0
244	9	0	0	0	0	0	0
245	0	0	0	0	0	0	0
245	1	0	0	0	0	0	0
245	2	0	0	0	0	0	0
245	3	0	0	0	0	0	0
245	4	0	0	0	0	0	0
245	5	0	0	0	0	0	0
245	6	0	0	0	0	0	0
245	7	0	0	0	0	0	0
245	8	0	0	0	0	0	0
245	9	0	0	0	0	0	0
246	0	0	0	0	0	0	0
246	1	0	0	0	0	0	0
246	2	0	0	0	0	0	0
246	3	0	0	0	0	0	0
246	4	0	0	0	0	0	0
246	5	0	0	0	0	0	0
246	6	0	0	0	0	0	0
246	7	0	0	0	0	0	0
246	8	0	0	0	0	0	0
246	9	0	0	0	0	0	0
247	0	0	0	0	0	0	0
247	1	0	0	0	0	0	0
247	2	0	0	0	0	0	0
247	3	0	0	0	0	0	0
247	4	0	0	0	0	0	0
247	5	0	0	0	0	0	0
247	6	0	0	0	0	0	0
247	7	0	0	0	0	0	0
247	8	0	0	0	0	0	0
247	9	0	0	0	0	0	0
248	0	0	0	0	0	0	0
248	1	0	0	0	0	0	0
248	2	0	0	0	0	0	0
248	3	0	0	0	0	0	0
248	4	0	0	0	0	0	0
248	5	0	0	0	0	0	0
248	6	0	0	0	0	0	0
248	7	0	0	0	0	0	0
248	8	0	0	0	0	0	0
248	9	0	0	0	0	0	0
249	0	0	0	0	0	0	0
249	1	0	0	0	0	0	0
249	2	0	0	0	0	0	0
249	3	0	0	0	0	0	0
249	4	0	0	0	0	0	0
249	5	0	0	0	0	0	0
249	6	0	0	0	0	0	0
249	7	0	0	0	0	0	0
249	8	0	0	0	0	0	0
249	9	0	0	0	0	0	0
250	0	0	0	0	0	0	0
250	1	0	0	0	0	0	0
250	2	0	0	0	0	0	0
250	3	0	0	0	0	0	0
250	4	0	0	0	0	0	0
250	5	0	0	0	0	0	0
250	6	0	0	0	0	0	0
250	7	0	0	0	0	0	0
250	8	0	0	0	0	0	0
250	9	0	0	0	0	0	0
251	0	0	0	0	0	0	0
251	1	0	0	0	0	0	0
251	2	0	0	0	0	0	0
251	3	0	0	0	0	0	0
251	4	0	0	0	0	0	0
251	5	0	0	0	0	0	0
251	6	0	0	0	0	0	0
251	7	0	0	0	0	0	0
251	8	0	0	0	0	0	0
251	9	0	0	0	0	0	0
252	0	0	0	0	0	0	0
252	1	0	0	0	0	0	0
252	2	0	0	0	0	0	0
252	3	0	0	0	0	0	0
252	4	0	0	0	0	0	0
252	5	0	0	0	0	0	0
252	6	0	0	0	0	0	0
252	7	0	0	0	0	0	0
252	8	0	0	0	0	0	0
252	9	0	0	0	0	0	0
253	0	0	0	0	0	0	0
253	1	0	0	0	0	0	0
253	2	0	0	0	0	0	0
253	3	0	0	0	0	0	0
253	4	0	0	0	0	0	0
253	5	0	0	0	0	0	0
253	6	0	0	0	0	0	0
253	7	0	0	0	0	0	0
253	8	0	0	0	0	0	0
253	9	0	0	0	0	0	0
254	0	0	0	0	0	0	0
254	1	0	0	0	0	0	0
254	2	0	0	0	0	0	0
254	3	0	0	0	0	0	0
254	4	0	0	0	0	0	0
254	5	0	0	0	0	0	0
254	6	0	0	0	0	0	0
254	7	0	0	0	0	0	0
254	8	0	0	0	0	0	0
254	9	0	0	0	0	0	0
255	0	0	0	0	0	0	0
255	1	0	0	0	0	0	0
255	2	0	0	0	0	0	0
255	3	0	0	0	0	0	0
255	4	0	0	0	0	0	0
255	5	0	0	0	0	0	0
255	6	0	0	0	0	0	0
255	7	0	0	0	0	0	0
255	8	0	0	0	0	0	0
255	9	0	0	0	0	0	0
256	0	0	0	0	0	0	0
256	1	0	0	0	0	0	0
256	2	0	0	0	0	0	0
256	3	0	0	0	0	0	0
256	4	0	0	0	0	0	0
256	5	0	0	0	0	0	0
256	6	0	0	0	0	0	0
256	7	0	0	0	0	0	0
256	8	0	0	0	0	0	0
256	9	0	0	0	0	0	0
257	0	0	0	0	0	0	0
257	1	0	0	0	0	0	0
257	2	0	0	0	0	0	0
257	3	0	0	0	0	0	0
257	4	0	0	0	0	0	0
257	5	0	0	0	0	0	0
257	6	0	0	0	0	0	0
257	7	0	0	0	0	0	0
257	8	0	0	0	0	0	0
257	9	0	0	0	0	0	0
258	0	0	0	0	0	0	0
258	1	0	0	0	0	0	0
258	2	0	0	0	0	0	0
258	3	0	0	0	0	0	0
258	4	0	0	0	0	0	0
258	5	0	0	0	0	0	0
258	6	0	0	0	0	0	0
258	7	0	0	0	0	0	0
258	8	0	0	0	0	0	0
258	9	0	0	0	0	0	0
259	0	0	0	0	0	0	0
259	1	0	0	0	0	0	0
259	2	0	0	0	0	0	0
259	3	0	0	0	0	0	0
259	4	0	0	0	0	0	0
259	5	0	0	0	0	0	0
259	6	0	0	0	0	0	0
259	7	0	0	0	0	0	0
259	8	0	0	0	0	0	0
259	9	0	0	0	0	0	0
260	0	0	0	0	0	0	0
260	1	0	0	0	0	0	0
260	2	0	0	0	0	0	0
260	3	0	0	0	0	0	0
260	4	0	0	0	0	0	0
260	5	0	0	0	0	0	0
260	6	0	0	0	0	0	0
260	7	0	0	0	0	0	0
260	8	0	0	0	0	0	0
260	9	0	0	0	0	0	0
261	0	0	0	0	0	0	0
261	1	0	0	0	0	0	0
261	2	0	0	0	0	0	0
261	3	0	0	0	0	0	0
261	4	0	0	0	0	0	0
261	5	0	0	0	0	0	0
261	6	0	0	0	0	0	0
261	7	0	0	0	0	0	0
261	8	0	0	0	0	0	0
261	9	0	0	0	0	0	0
262	0	0	0	0	0	0	0
262	1	0	0	0	0	0	0
262	2	0	0	0	0	0	0
262	3	0	0	0	0	0	0
262	4	0	0	0	0	0	0
262	5	0	0	0	0	0	0
262	6	0	0	0	0	0	0
262	7	0	0	0	0	0	0
262	8	0	0	0	0	0	0
262	9	0	0	0	0	0	0
263	0	0	0	0	0	0	0
263	1	0	0	0	0	0	0
263	2	0	0	0	0	0	0
263	3	0	0	0	0	0	0
263	4	0	0	0	0	0	0
263	5	0	0	0	0	0	0
263	6	0	0	0	0	0	0
263	7	0	0	0	0	0	0
263	8	0	0	0	0	0	0
263	9	0	0	0	0	0	0
264	0	0	0	0	0	0	0
264	1	0	0	0	0	0	0
264	2	0	0	0	0	0	0
264	3	0	0	0	0	0	0
264	4	0	0	0	0	0	0
264	5	0	0	0	0	0	0
264	6	0	0	0	0	0	0
264	7	0	0	0	0	0	0
264	8	0	0	0	0	0	0
264	9	0	0	0	0	0	0
265	0	0	0	0	0	0	0
265	1	0	0	0	0	0	0
265	2	0	0	0	0	0	0
265	3	0	0	0	0	0	0
265	4	0	0	0	0	0	0
265	5	0	0	0	0	0	0
265	6	0	0	0	0	0	0
265	7	0	0	0	0	0	0
265	8	0	0	0	0	0	0
265	9	0	0	0	0	0	0
266	0	0	0	0	0	0	0
266	1	0	0	0	0	0	0
266	2	0	0	0	0	0	0
266	3	0	0	0	0	0	0
266	4	0	0	0	0	0	0
266	5	0	0	0	0	0	0
266	6	0	0	0	0	0	0
266	7	0	0	0	0	0	0
266	8	0	0	0	0	0	0
266	9	0	0	0	0	0	0
267	0	0	0	0	0	0	0
267	1	0	0	0	0	0	0
267	2	0	0	0	0	0	0
267	3	0	0	0	0	0	0
267	4	0	0	0	0	0	0
267	5	0	0	0	0	0	0
267	6	0	0	0	0	0	0
267	7	0	0	0	0	0	0
267	8	0	0	0	0	0	0
267	9	0	0	0	0	0	0
268	0	0	0	0	0	0	0
268	1	0	0	0	0	0	0
268	2	0	0	0	0	0	0
268	3	0	0	0	0	0	0
268	4	0	0	0	0	0	0
268	5	0	0	0	0	0	0
268	6	0	0	0	0	0	0
268	7	0	0	0	0	0	0
268	8	0	0	0	0	0	0
268	9	0	0	0	0	0	0
269	0	0	0	0	0	0	0
269	1	0	0	0	0	0	0
269	2	0	0	0	0	0	0
269	3	0	0	0	0	0	0
269	4	0	0	0	0	0	0
269	5	0	0	0	0	0	0
269	6	0	0	0	0	0	0
269	7	0	0	0	0	0	0
269	8	0	0	0	0	0	0
269	9	0	0	0	0	0	0
270	0	0	0	0	0	0	0
270	1	0	0	0	0	0	0
270	2	0	0	0	0	0	0
270	3	0	0	0	0	0	0
270	4	0	0	0	0	0	0
270	5	0	0	0	0	0	0
270	6	0	0	0	0	0	0
270	7	0	0	0	0	0	0
270	8	0	0	0	0	0	0
270	9	0	0	0	0	0	0
271	0	0	0	0	0	0	0
271	1	0	0	0	0	0	0
271	2	0	0	0	0	0	0
271	3	0	0	0	0	0	0
271	4	0	0	0	0	0	0
271	5	0	0	0	0	0	0
271	6	0	0	0	0	0	0
271	7	0	0	0	0	0	0
271	8	0	0	0	0	0	0
271	9	0	0	0	0	0	0
272	0	0	0	0	0	0	0
272	1	0	0	0	0	0	0
272	2	0	0	0	0	0	0
272	3	0	0	0	0	0	0
272	4	0	0	0	0	0	0
272	5	0	0	0	0	0	0
272	6	0	0	0	0	0	0
272	7	0	0	0	0	0	0
272	8	0	0	0	0	0	0
272	9	0	0	0	0	0	0
273	0	0	0	0	0	0	0
273	1	0	0	0	0	0	0
273	2	0	0	0	0	0	0
273	3	0	0	0	0	0	0
273	4	0	0	0	0	0	0
273	5	0	0	0	0	0	0
273	6	0	0	0	0	0	0
273	7	0	0	0	0	0	0
273	8	0	0	0	0	0	0
273	9	0	0	0	0	0	0
274	0	0	0	0	0	0	0
274	1	0	0	0	0	0	0
274	2	0	0	0	0	0	0
274	3	0	0	0	0	0	0
274	4	0	0	0	0	0	0
274	5	0	0	0	0	0	0
274	6	0	0	0	0	0	0
274	7	0	0	0	0	0	0
274	8	0	0	0	0	0	0
274	9	0	0	0	0	0	0
275	0	0	0	0	0	0	0
275	1	0	0	0	0	0	0
275	2	0	0	0	0	0	0
275	3	0	0	0	0	0	0
275	4	0	0	0	0	0	0
275	5	0	0	0	0	0	0
275	6	0	0	0	0	0	0
275	7	0	0	0	0	0	0
275	8	0	0	0	0	0	0
275	9	0	0	0	0	0	0
276	0	0	0	0	0	0	0
276	1	0	0	0	0	0	0
276	2	0	0	0	0	0	0
276	3	0	0	0	0	0	0
276	4	0	0	0	0	0	0
276	5	0	0	0	0	0	0
276	6	0	0	0	0	0	0
276	7	0	0	0	0	0	0
276	8	0	0	0	0	0	0
276	9	0	0	0	0	0	0
277	0	0	0	0	0	0	0
277	1	0	0	0	0	0	0
277	2	0	0	0	0	0	0
277	3	0	0	0	0	0	0
277	4	0	0	0	0	0	0
277	5	0	0	0	0	0	0
277	6	0	0	0	0	0	0
277	7	0	0	0	0	0	0
277	8	0	0	0	0	0	0
277	9	0	0	0	0	0	0
278	0	0	0	0	0	0	0
278	1	0	0	0	0	0	0
278	2	0	0	0	0	0	0
278	3	0	0	0	0	0	0
278	4	0	0	0	0	0	0
278	5	0	0	0	0	0	0
278	6	0	0	0	0	0	0
278	7	0	0	0	0	0	0
278	8	0	0	0	0	0	0
278	9	0	0	0	0	0	0
279	0	0	0	0	0	0	0
279	1	0	0	0	0	0	0
279	2	0	0	0	0	0	0
279	3	0	0	0	0	0	0
279	4	0	0	0	0	0	0
279	5	0	0	0	0	0	0
279	6	0	0	0	0	0	0
279	7	0	0	0	0	0	0
279	8	0	0	0	0	0	0
279	9	0	0	0	0	0	0
280	0	0	0	0	0	0	0
280	1	0	0	0	0	0	0
280	2	0	0	0	0	0	0
280	3	0	0	0	0	0	0
280	4	0	0	0	0	0	0
280	5	0	0	0	0	0	0
280	6	0	0	0	0	0	0
280	7	0	0	0	0	0	0
280	8	0	0	0	0	0	0
280	9	0	0	0	0	0	0
281	0	0	0	0	0	0	0
281	1	0	0	0	0	0	0
281	2	0	0	0	0	0	0
281	3	0	0	0	0	0	0
281	4	0	0	0	0	0	0
281	5	0	0	0	0	0	0
281	6	0	0	0	0	0	0
281	7	0	0	0	0	0	0
281	8	0	0	0	0	0	0
281	9	0	0	0	0	0	0
282	0	0	0	0	0	0	0
282	1	0	0	0	0	0	0
282	2	0	0	0	0	0	0
282	3	0	0	0	0	0	0
282	4	0	0	0	0	0	0
282	5	0	0	0	0	0	0
282	6	0	0	0	0	0	0
282	7	0	0	0	0	0	0
282	8	0	0	0	0	0	0
282	9	0	0	0	0	0	0
283	0	0	0	0	0	0	0
283	1	0	0	0	0	0	0
283	2	0	0	0	0	0	0
283	3	0	0	0	0	0	0
283	4	0	0	0	0	0	0
283	5	0	0	0	0	0	0
283	6	0	0	0	0	0	0
283	7	0	0	0	0	0	0
283	8	0	0	0	0	0	0
283	9	0	0	0	0	0	0
284	0	0	0	0	0	0	0
284	1	0	0	0	0	0	0
284	2	0	0	0	0	0	0
284	3	0	0	0	0	0	0
284	4	0	0	0	0	0	0
284	5	0	0	0	0	0	0
284	6	0	0	0	0	0	0
284	7	0	0	0	0	0	0
284	8	0	0	0	0	0	0
284	9	0	0	0	0	0	0
285	0	0	0	0	0	0	0
285	1	0	0	0	0	0	0
285	2	0	0	0	0	0	0
285	3	0	0	0	0	0	0
285	4	0	0	0	0	0	0
285	5	0	0	0	0	0	0
285	6	0	0	0	0	0	0
285	7	0	0	0	0	0	0
285	8	0	0	0	0	0	0
285	9	0	0	0	0	0	0
286	0	0	0	0	0	0	0
286	1	0	0	0	0	0	0
286	2	0	0	0	0	0	0
286	3	0	0	0	0	0	0
286	4	0	0	0	0	0	0
286	5	0	0	0	0	0	0
286	6	0	0	0	0	0	0
286	7	0	0	0	0	0	0
286	8	0	0	0	0	0	0
286	9	0	0	0	0	0	0
287	0	0	0	0	0	0	0
287	1	0	0	0	0	0	0
287	2	0	0	0	0	0	0
287	3	0	0	0	0	0	0
287	4	0	0	0	0	0	0
287	5	0	0	0	0	0	0
287	6	0	0	0	0	0	0
287	7	0	0	0	0	0	0
287	8	0	0	0	0	0	0
287	9	0	0	0	0	0	0
288	0	0	0	0	0	0	0
288	1	0	0	0	0	0	0
288	2	0	0	0	0	0	0
288	3	0	0	0	0	0	0
288	4	0	0	0	0	0	0
288	5	0	0	0	0	0	0
288	6	0	0	0	0	0	0
288	7	0	0	0	0	0	0
288	8	0	0	0	0	0	0
288	9	0	0	0	0	0	0
289	0	0	0	0	0	0	0
289	1	0	0	0	0	0	0
289	2	0	0	0	0	0	0
289	3	0	0	0	0	0	0
289	4	0	0	0	0	0	0
289	5	0	0	0	0	0	0
289	6	0	0	0	0	0	0
289	7	0	0	0	0	0	0
289	8	0	0	0	0	0	0
289	9	0	0	0	0	0	0
290	0	0	0	0	0	0	0
290	1	0	0	0	0	0	0
290	2	0	0	0	0	0	0
290	3	0	0	0	0	0	0
290	4	0	0	0	0	0	0
290	5	0	0	0	0	0	0
290	6	0	0	0	0	0	0
290	7	0	0	0	0	0	0
290	8	0	0	0	0	0	0
290	9	0	0	0	0	0	0
291	0	0	0	0	0	0	0
291	1	0	0	0	0	0	0
291	2	0	0	0	0	0	0
291	3	0	0	0	0	0	0
291	4	0	0	0	0	0	0
291	5	0	0	0	0	0	0
291	6	0	0	0	0	0	0
291	7	0	0	0	0	0	0
291	8	0	0	0	0	0	0
291	9	0	0	0	0	0	0
292	0	0	0	0	0	0	0
292	1	0	0	0	0	0	0
292	2	0	0	0	0	0	0
292	3	0	0	0	0	0	0
292	4	0	0	0	0	0	0
292	5	0	0	0	0	0	0
292	6	0	0	0	0	0	0
292	7	0	0	0	0	0	0
292	8	0	0	0	0	0	0
292	9	0	0	0	0	0	0
293	0	0	0	0	0	0	0
293	1	0	0	0	0	0	0
293	2	0	0	0	0	0	0
293	3	0	0	0	0	0	0
293	4	0	0	0	0	0	0
293	5	0	0	0	0	0	0
293	6	0	0	0	0	0	0
293	7	0	0	0	0	0	0
293	8	0	0	0	0	0	0
293	9	0	0	0	0	0	0
294	0	0	0	0	0	0	0
294	1	0	0	0	0	0	0
294	2	0	0	0	0	0	0
294	3	0	0	0	0	0	0
294	4	0	0	0	0	0	0
294	5	0	0	0	0	0	0
294	6	0	0	0	0	0	0
294	7	0	0	0	0	0	0
294	8	0	0	0	0	0	0
294	9	0	0	0	0	0	0
295	0	0	0	0	0	0	0
295	1	0	0	0	0	0	0
295	2	0	0	0	0	0	0
295	3	0	0	0	0	0	0
295	4	0	0	0	0	0	0
295	5	0	0	0	0	0	0
295	6	0	0	0	0	0	0
295	7	0	0	0	0	0	0
295	8	0	0	0	0	0	0
295	9	0	0	0	0	0	0
296	0	0	0	0	0	0	0
296	1	0	0	0	0	0	0
296	2	0	0	0	0	0	0
296	3	0	0	0	0	0	0
296	4	0	0	0	0	0	0
296	5	0	0	0	0	0	0
296	6	0	0	0	0	0	0
296	7	0	0	0	0	0	0
296	8	0	0	0	0	0	0
296	9	0	0	0	0	0	0
297	0	0	0	0	0	0	0
297	1	0	0	0	0	0	0
297	2	0	0	0	0	0	0
297	3	0	0	0	0	0	0
297	4	0	0	0	0	0	0
297	5	0	0	0	0	0	0
297	6	0	0	0	0	0	0
297	7	0	0	0	0	0	0
297	8	0	0	0	0	0	0
297	9	0	0	0	0	0	0
298	0	0	0	0	0	0	0
298	1	0	0	0	0	0	0
298	2	0	0	0	0	0	0
298	3	0	0	0	0	0	0
298	4	0	0	0	0	0	0
298	5	0	0	0	0	0	0
298	6	0	0	0	0	0	0
298	7	0	0	0	0	0	0
298	8	0	0	0	0	0	0
298	9	0	0	0	0	0	0
299	0	0	0	0	0	0	0
299	1	0	0	0	0	0	0
299	2	0	0	0	0	0	0
299	3	0	0	0	0	0	0
299	4	0	0	0	0	0	0
299	5	0	0	0	0	0	0
299	6	0	0	0	0	0	0
299	7	0	0	0	0	0	0
299	8	0	0	0	0	0	0
299	9	0	0	0	0	0	0
300	0	0	0	0	0	0	0
300	1	0	0	0	0	0	0
300	2	0	0	0	0	0	0
300	3	0	0	0	0	0	0
300	4	0	0	0	0	0	0
300	5	0	0	0	0	0	0
300	6	0	0	0	0	0	0
300	7	0	0	0	0	0	0
300	8	0	0	0	0	0	0
300	9	0	0	0	0	0	0
301	0	0	0	0	0	0	0
301	1	0	0	0	0	0	0
301	2	0	0	0	0	0	0
301	3	0	0	0	0	0	0
301	4	0	0	0	0	0	0
301	5	0	0	0	0	0	0
301	6	0	0	0	0	0	0
301	7	0	0	0	0	0	0
301	8	0	0	0	0	0	0
301	9	0	0	0	0	0	0
302	0	0	0	0	0	0	0
302	1	0	0	0	0	0	0
302	2	0	0	0	0	0	0
302	3	0	0	0	0	0	0
302	4	0	0	0	0	0	0
302	5	0	0	0	0	0	0
302	6	0	0	0	0	0	0
302	7	0	0	0	0	0	0
302	8	0	0	0	0	0	0
302	9	0	0	0	0	0	0
303	0	0	0	0	0	0	0
303	1	0	0	0	0	0	0
303	2	0	0	0	0	0	0
303	3	0	0	0	0	0	0
303	4	0	0	0	0	0	0
303	5	0	0	0	0	0	0
303	6	0	0	0	0	0	0
303	7	0	0	0	0	0	0
303	8	0	0	0	0	0	0
303	9	0	0	0	0	0	0
304	0	0	0	0	0	0	0
304	1	0	0	0	0	0	0
304	2	0	0	0	0	0	0
304	3	0	0	0	0	0	0
304	4	0	0	0	0	0	0
304	5	0	0	0	0	0	0
304	6	0	0	0	0	0	0
304	7	0	0	0	0	0	0
304	8	0	0	0	0	0	0
304	9	0	0	0	0	0	0
305	0	0	0	0	0	0	0
305	1	0	0	0	0	0	0
305	2	0	0	0	0	0	0
305	3	0	0	0	0	0	0
305	4	0	0	0	0	0	0
305	5	0	0	0	0	0	0
305	6	0	0	0	0	0	0
305	7	0	0	0	0	0	0
305	8	0	0	0	0	0	0
305	9	0	0	0	0	0	0
306	0	0	0	0	0	0	0
306	1	0	0	0	0	0	0
306	2	0	0	0	0	0	0
306	3	0	0	0	0	0	0
306	4	0	0	0	0	0	0
306	5	0	0	0	0	0	0
306	6	0	0	0	0	0	0
306	7	0	0	0	0	0	0
306	8	0	0	0	0	0	0
306	9	0	0	0	0	0	0
307	0	0	0	0	0	0	0
307	1	0	0	0	0	0	0
307	2	0	0	0	0	0	0
307	3	0	0	0	0	0	0
307	4	0	0	0	0	0	0
307	5	0	0	0	0	0	0
307	6	0	0	0	0	0	0
307	7	0	0	0	0	0	0
307	8	0	0	0	0	0	0
307	9	0	0	0	0	0	0
308	0	0	0	0	0	0	0
308	1	0	0	0	0	0	0
308	2	0	0	0	0	0	0
308	3	0	0	0	0	0	0
308	4	0	0	0	0	0	0
308	5	0	0	0	0	0	0
308	6	0	0	0	0	0	0
308	7	0	0	0	0	0	0
308	8	0	0	0	0	0	0
308	9	0	0	0	0	0	0
309	0	0	0	0	0	0	0
309	1	0	0	0	0	0	0
309	2	0	0	0	0	0	0
309	3	0	0	0	0	0	0
309	4	0	0	0	0	0	0
309	5	0	0	0	0	0	0
309	6	0	0	0	0	0	0
309	7	0	0	0	0	0	0
309	8	0	0	0	0	0	0
309	9	0	0	0	0	0	0
310	0	0	0	0	0	0	0
310	1	0	0	0	0	0	0
310	2	0	0	0	0	0	0
310	3	0	0	0	0	0	0
310	4	0	0	0	0	0	0
310	5	0	0	0	0	0	0
310	6	0	0	0	0	0	0
310	7	0	0	0	0	0	0
310	8	0	0	0	0	0	0
310	9	0	0	0	0	0	0
311	0	0	0	0	0	0	0
311	1	0	0	0	0	0	0
311	2	0	0	0	0	0	0
311	3	0	0	0	0	0	0
311	4	0	0	0	0	0	0
311	5	0	0	0	0	0	0
311	6	0	0	0	0	0	0
311	7	0	0	0	0	0	0
311	8	0	0	0	0	0	0
311	9	0	0	0	0	0	0
312	0	0	0	0	0	0	0
312	1	0	0	0	0	0	0
312	2	0	0	0	0	0	0
312	3	0	0	0	0	0	0
312	4	0	0	0	0	0	0
312	5	0	0	0	0	0	0
312	6	0	0	0	0	0	0
312	7	0	0	0	0	0	0
312	8	0	0	0	0	0	0
312	9	0	0	0	0	0	0
313	0	0	0	0	0	0	0
313	1	0	0	0	0	0	0
313	2	0	0	0	0	0	0
313	3	0	0	0	0	0	0
313	4	0	0	0	0	0	0
313	5	0	0	0	0	0	0
313	6	0	0	0	0	0	0
313	7	0	0	0	0	0	0
313	8	0	0	0	0	0	0
313	9	0	0	0	0	0	0
314	0	0	0	0	0	0	0
314	1	0	0	0	0	0	0
314	2	0	0	0	0	0	0
314	3	0	0	0	0	0	0
314	4	0	0	0	0	0	0
314	5	0	0	0	0	0	0
314	6	0	0	0	0	0	0
314	7	0	0	0	0	0	0
314	8	0	0	0	0	0	0
314	9	0	0	0	0	0	0
315	0	0	0	0	0	0	0
315	1	0	0	0	0	0	0
315	2	0	0	0	0	0	0
315	3	0	0	0	0	0	0
315	4	0	0	0	0	0	0
315	5	0	0	0	0	0	0
315	6	0	0	0	0	0	0
315	7	0	0	0	0	0	0
315	8	0	0	0	0	0	0
315	9	0	0	0	0	0	0
316	0	0	0	0	0	0	0
316	1	0	0	0	0	0	0
316	2	0	0	0	0	0	0
316	3	0	0	0	0	0	0
316	4	0	0	0	0	0	0
316	5	0	0	0	0	0	0
316	6	0	0	0	0	0	0
316	7	0	0	0	0	0	0
316	8	0	0	0	0	0	0
316	9	0	0	0	0	0	0
317	0	0	0	0	0	0	0
317	1	0	0	0	0	0	0
317	2	0	0	0	0	0	0
317	3	0	0	0	0	0	0
317	4	0	0	0	0	0	0
317	5	0	0	0	0	0	0
317	6	0	0	0	0	0	0
317	7	0	0	0	0	0	0
317	8	0	0	0	0	0	0
317	9	0	0	0	0	0	0
318	0	0	0	0	0	0	0
318	1	0	0	0	0	0	0
318	2	0	0	0	0	0	0
318	3	0	0	0	0	0	0
318	4	0	0	0	0	0	0
318	5	0	0	0	0	0	0
318	6	0	0	0	0	0	0
318	7	0	0	0	0	0	0
318	8	0	0	0	0	0	0
318	9	0	0	0	0	0	0
319	0	0	0	0	0	0	0
319	1	0	0	0	0	0	0
319	2	0	0	0	0	0	0
319	3	0	0	0	0	0	0
319	4	0	0	0	0	0	0
319	5	0	0	0	0	0	0
319	6	0	0	0	0	0	0
319	7	0	0	0	0	0	0
319	8	0	0	0	0	0	0
319	9	0	0	0	0	0	0
320	0	0	0	0	0	0	0
320	1	0	0	0	0	0	0
320	2	0	0	0	0	0	0
320	3	0	0	0	0	0	0
320	4	0	0	0	0	0	0
320	5	0	0	0	0	0	0
320	6	0	0	0	0	0	0
320	7	0	0	0	0	0	0
320	8	0	0	0	0	0	0
320	9	0	0	0	0	0	0
321	0	0	0	0	0	0	0
321	1	0	0	0	0	0	0
321	2	0	0	0	0	0	0
321	3	0	0	0	0	0	0
321	4	0	0	0	0	0	0
321	5	0	0	0	0	0	0
321	6	0	0	0	0	0	0
321	7	0	0	0	0	0	0
321	8	0	0	0	0	0	0
321	9	0	0	0	0	0	0
322	0	0	0	0	0	0	0
322	1	0	0	0	0	0	0
322	2	0	0	0	0	0	0
322	3	0	0	0	0	0	0
322	4	0	0	0	0	0	0
322	5	0	0	0	0	0	0
322	6	0	0	0	0	0	0
322	7	0	0	0	0	0	0
322	8	0	0	0	0	0	0
322	9	0	0	0	0	0	0
323	0	0	0	0	0	0	0
323	1	0	0	0	0	0	0
323	2	0	0	0	0	0	0
323	3	0	0	0	0	0	0
323	4	0	0	0	0	0	0
323	5	0	0	0	0	0	0
323	6	0	0	0	0	0	0
323	7	0	0	0	0	0	0
323	8	0	0	0	0	0	0
323	9	0	0	0	0	0	0
324	0	0	0	0	0	0	0
324	1	0	0	0	0	0	0
324	2	0	0	0	0	0	0
324	3	0	0	0	0	0	0
324	4	0	0	0	0	0	0
324	5	0	0	0	0	0	0
324	6	0	0	0	0	0	0
324	7	0	0	0	0	0	0
324	8	0	0	0	0	0	0
324	9	0	0	0	0	0	0
325	0	0	0	0	0	0	0
325	1	0	0	0	0	0	0
325	2	0	0	0	0	0	0
325	3	0	0	0	0	0	0
325	4	0	0	0	0	0	0
325	5	0	0	0	0	0	0
325	6	0	0	0	0	0	0
325	7	0	0	0	0	0	0
325	8	0	0	0	0	0	0
325	9	0	0	0	0	0	0
326	0	0	0	0	0	0	0
326	1	0	0	0	0	0	0
326	2	0	0	0	0	0	0
326	3	0	0	0	0	0	0
326	4	0	0	0	0	0	0
326	5	0	0	0	0	0	0
326	6	0	0	0	0	0	0
326	7	0	0	0	0	0	0
326	8	0	0	0	0	0	0
326	9	0	0	0	0	0	0
327	0	0	0	0	0	0	0
327	1	0	0	0	0	0	0
327	2	0	0	0	0	0	0
327	3	0	0	0	0	0	0
327	4	0	0	0	0	0	0
327	5	0	0	0	0	0	0
327	6	0	0	0	0	0	0
327	7	0	0	0	0	0	0
327	8	0	0	0	0	0	0
327	9	0	0	0	0	0	0
328	0	0	0	0	0	0	0
328	1	0	0	0	0	0	0
328	2	0	0	0	0	0	0
328	3	0	0	0	0	0	0
328	4	0	0	0	0	0	0
328	5	0	0	0	0	0	0
328	6	0	0	0	0	0	0
328	7	0	0	0	0	0	0
328	8	0	0	0	0	0	0
328	9	0	0	0	0	0	0
329	0	0	0	0	0	0	0
329	1	0	0	0	0	0	0
329	2	0	0	0	0	0	0
329	3	0	0	0	0	0	0
329	4	0	0	0	0	0	0
329	5	0	0	0	0	0	0
329	6	0	0	0	0	0	0
329	7	0	0	0	0	0	0
329	8	0	0	0	0	0	0
329	9	0	0	0	0	0	0
330	0	0	0	0	0	0	0
330	1	0	0	0	0	0	0
330	2	0	0	0	0	0	0
330	3	0	0	0	0	0	0
330	4	0	0	0	0	0	0
330	5	0	0	0	0	0	0
330	6	0	0	0	0	0	0
330	7	0	0	0	0	0	0
330	8	0	0	0	0	0	0
330	9	0	0	0	0	0	0
331	0	0	0	0	0	0	0
331	1	0	0	0	0	0	0
331	2	0	0	0	0	0	0
331	3	0	0	0	0	0	0
331	4	0	0	0	0	0	0
331	5	0	0	0	0	0	0
331	6	0	0	0	0	0	0
331	7	0	0	0	0	0	0
331	8	0	0	0	0	0	0
331	9	0	0	0	0	0	0
332	0	0	0	0	0	0	0
332	1	0	0	0	0	0	0
332	2	0	0	0	0	0	0
332	3	0	0	0	0	0	0
332	4	0	0	0	0	0	0
332	5	0	0	0	0	0	0
332	6	0	0	0	0	0	0
332	7	0	0	0	0	0	0
332	8	0	0	0	0	0	0
332	9	0	0	0	0	0	0
333	0	0	0	0	0	0	0
333	1	0	0	0	0	0	0
333	2	0	0	0	0	0	0
333	3	0	0	0	0	0	0
333	4	0	0	0	0	0	0
333	5	0	0	0	0	0	0
333	6	0	0	0	0	0	0
333	7	0	0	0	0	0	0
333	8	0	0	0	0	0	0
333	9	0	0	0	0	0	0
334	0	0	0	0	0	0	0
334	1	0	0	0	0	0	0
334	2	0	0	0	0	0	0
334	3	0	0	0	0	0	0
334	4	0	0	0	0	0	0
334	5	0	0	0	0	0	0
334	6	0	0	0	0	0	0
334	7	0	0	0	0	0	0
334	8	0	0	0	0	0	0
334	9	0	0	0	0	0	0
335	0	0	0	0	0	0	0
335	1	0	0	0	0	0	0
335	2	0	0	0	0	0	0
335	3	0	0	0	0	0	0
335	4	0	0	0	0	0	0
335	5	0	0	0	0	0	0
335	6	0	0	0	0	0	0
335	7	0	0	0	0	0	0
335	8	0	0	0	0	0	0
335	9	0	0	0	0	0	0
336	0	0	0	0	0	0	0
336	1	0	0	0	0	0	0
336	2	0	0	0	0	0	0
336	3	0	0	0	0	0	0
336	4	0	0	0	0	0	0
336	5	0	0	0	0	0	0
336	6	0	0	0	0	0	0
336	7	0	0	0	0	0	0
336	8	0	0	0	0	0	0
336	9	0	0	0	0	0	0
337	0	0	0	0	0	0	0
337	1	0	0	0	0	0	0
337	2	0	0	0	0	0	0
337	3	0	0	0	0	0	0
337	4	0	0	0	0	0	0
337	5	0	0	0	0	0	0
337	6	0	0	0	0	0	0
337	7	0	0	0	0	0	0
337	8	0	0	0	0	0	0
337	9	0	0	0	0	0	0
338	0	0	0	0	0	0	0
338	1	0	0	0	0	0	0
338	2	0	0	0	0	0	0
338	3	0	0	0	0	0	0
338	4	-2.36971	0.562862	-9.94988	0	0	0
338	5	-4.33782	-0.512804	-12.4029	0	0	0
338	6	-6.18492	0.609582	-15.2766	0	0	0
338	7	-5.66196	0.454119	-18.1441	0	0	0
338	8	-7.22364	0.314788	-19.3738	0	0	0
338	9	-7.02731	0.315476	-19.3711	0	0	0
339	0	-7.61982	0.0677913	-21.375	0	0	0
339	1	-8.65906	0.571943	-22.5935	0	0	0
339	2	-9.72538	0.587223	-26.3422	0	0	0
339	3	-10.7921	0.426497	-30.1806	0	0	0
339	4	-12.2697	0.796199	-33.401	0	0	0
339	5	-12.6011	0.414862	-34.97	0	0	0
339	6	-14.1516	0.938051	-38.2809	0	0	0
339	7	-15.76	0.883522	-41.2503	0	0	0
339	8	-16.5602	0.678439	-43.9552	0	0	0
339	9	-17.5823	1.22691	-48.5651	0	0	0
340	0	-18.9166	0.178316	-51.0134	0	0	0
340	1	-20.3317	0.568401	-53.6267	0	0	0
340	2	-22.4672	1.62027	-58.33	0	0	0
340	3	-23.4114	0.747889	-62.603	0	0	0
340	4	-25.2444	0.628008	-67.3149	0	0	0
340	5	-26.9894	0.685684	-71.2349	0	0	0
340	6	-28.5843	-0.080588	-76.6484	0	0	0
340	7	-31.3733	-0.0271072	-81.1816	0	0	0
340	8	-32.253	-1.3896	-86.0694	0	0	0
340	9	-35.0138	-1.31318	-91.7397	0	0	0
341	0	-36.606	-1.58744	-97.9259	0	0	0
341	1	-36.3534	-2.43543	-102.278	0	0	0
341	2	-40.6999	-3.65237	-106.833	0	0	0
341	3	-41.5826	-4.14782	-111.717	0	0	0
341	4	-42.7776	-3.93614	-117.982	0	0	0
341	5	-45.9299	-5.7055	-124.366	0	0	0
341	6	-46.1579	-5.48642	-128.193	0	0	0
341	7	-50.2729	-7.45831	-134.142	0	0	0
341	8	-51.7268	-7.60166	-137.981	0	0	0
341	9	-53.0923	-8.63405	-147.124	0	0	0
342	0	-56.9621	-13.5165	-158.496	0	0	0
342	1	-55.0035	-18.3531	-164.527	0	0	0
342	2	-47.8281	-21.221	-169.018	0	0	0
342	3	-41.7665	-25.2457	-172.843	0	0	0
342	4	-37.9367	-28.5229	-175.798	0	0	0
342	5	-33.7063	-29.6253	-181.003	0	0	0
342	6	-29.8161	-33.1687	-185.097	0	0	0
342	7	-25.4479	-33.8653	-186.641	0	0	0
342	8	-20.4166	-35.1622	-189.665	0	0	0
342	9	-16.3329	-37.2857	-190.699	0	0	0
343	0	-11.8879	-37.2295	-193.625	0	0	0
343	1	-7.0977	-39.6168	-195.614	0	0	0
343	2	-3.95778	-40.2753	-198.993	0	0	0
343	3	-0.458738	-41.3534	-199.933	0	0	0
343	4	2.05974	-43.0136	-201.579	0	0	0
343	5	3.53108	-43.1456	-203.311	0	0	0
343	6	5.41168	-44.8075	-205.836	0	0	0
343	7	5.5742	-44.8994	-208.449	0	0	0
343	8	7.64517	-45.2934	-209.652	0	0	0
343	9	8.15394	-46.2046	-210.878	0	0	0
344	0	8.0507	-45.1616	-212.175	0	0	0
344	1	8.97015	-45.4958	-212.78	0	0	0
344	2	7.98245	-44.7263	-215.485	0	0	0
344	3	9.12656	-43.8136	-217.122	0	0	0
344	4	9.93202	-44.0578	-218.34	0	0	0
344	5	9.94267	-42.578	-221.203	0	0	0
344	6	9.19129	-41.1184	-223.549	0	0	0
344	7	9.45122	-41.6999	-225.378	0	0	0
344	8	9.30058	-39.9518	-229.373	0	0	0
344	9	10.1469	-40.0874	-232.504	0	0	0
345	0	11.2892	-39.6884	-235.192	0	0	0
345	1	12.1382	-37.8937	-237.176	0	0	0
345	2	13.7383	-38.5844	-239.869	0	0	0
345	3	14.865	-36.8522	-242.46	0	0	0
345	4	16.0008	-36.7201	-245.409	0	0	0
345	5	17.4958	-36.4096	-248.62	0	0	0
345	6	19.954	-35.0074	-250.94	0	0	0
345	7	21.278	-35.6085	-253.022	0	0	0
345	8	24.552	-34.0495	-256.818	0	0	0
345	9	26.0407	-33.9851	-260.636	0	0	0
346	0	28.0593	-33.8514	-265.498	0	0	0
346	1	29.8767	-32.3641	-269.301	0	0	0
346	2	30.5986	-32.3031	-272.772	0	0	0
346	3	31.9258	-31.0621	-276.932	0	0	0
346	4	32.798	-30.0426	-280.129	0	0	0
346	5	34.0414	-29.1132	-285.077	0	0	0
346	6	35.0082	-27.7391	-289.405	0	0	0
346	7	35.1862	-26.8575	-294.095	0	0	0
346	8	35.443	-25.3314	-296.166	0	0	0
346	9	35.2314	-24.4512	-301.031	0	0	0
347	0	35.4709	-23.4802	-305.631	0	0	0
347	1	35.601	-22.0211	-309.88	0	0	0
347	2	35.2722	-21.2289	-315.706	0	0	0
347	3	35.2436	-19.724	-318.387	0	0	0
347	4	34.8109	-18.802	-323.253	0	0	0
347	5	34.7576	-17.6097	-327.247	0	0	0
347	6	34.5356	-16.5293	-333.331	0	0	0
347	7	35.1028	-15.5576	-338.366	0	0	0
347	8	35.1	-14.5659	-342.797	0	0	0
347	9	35.285	-13.8169	-346.092	0	0	0
348	0	35.8912	-13.1798	-350.786	0	0	0
348	1	36.172	-12.0326	-355.649	0	0	0
348	2	36.824	-11.1716	-360.687	0	0	0
348	3	37.4639	-10.7091	-363.813	0	0	0
348	4	38.7242	-10.1789	-368.062	0	0	0
348	5	39.3325	-9.60989	-371.365	0	0	0
348	6	40.0654	-9.23828	-376.926	0	0	0
348	7	41.9946	-9.35176	-383.271	0	0	0
348	8	43.1681	-9.66474	-387.008	0	0	0
348	9	44.0493	-8.96128	-392.482	0	0	0
349	0	45.8102	-9.87254	-396.397	0	0	0
349	1	46.3673	-9.52548	-401.526	0	0	0
349	2	47.4634	-9.30899	-406.83	0	0	0
349	3	48.9415	-10.1321	-412.402	0	0	0
349	4	49.8901	-9.60469	-418.047	0	0	0
349	5	51.3668	-10.3192	-423.095	0	0	0
349	6	51.6804	-10.3269	-427.881	0	0	0
349	7	53.3758	-10.4403	-432.136	0	0	0
349	8	54.3714	-10.7781	-437.441	0	0	0
349	9	55.2684	-10.4516	-445.009	0	0	0
350	0	56.7235	-10.9691	-450.749	0	0	0
350	1	57.339	-10.741	-458.928	0	0	0
350	2	59.2497	-8.57366	-466.556	0	0	0
350	3	60.3266	-8.33831	-473.074	0	0	0
350	4	62.375	-7.18883	-480.541	0	0	0
350	5	63.6093	-5.09027	-488.782	0	0	0
350	6	65.1569	-4.01279	-496.685	0	0	0
350	7	68.8458	-1.94934	-503.431	0	0	0
350	8	70.2547	-1.67065	-511.252	0	0	0
350	9	72.0192	-0.944853	-519.159	0	0	0
351	0	73.9038	-0.0176187	-527.666	0	0	0
351	1	76.931	0.398108	-535.039	0	0	0
351	2	77.9076	1.5215	-541.988	0	0	0
351	3	79.1819	1.57942	-549.986	0	0	0
351	4	80.886	2.50664	-556.409	0	0	0
351	5	82.5726	3.58675	-564.045	0	0	0
351	6	82.8564	3.59924	-570.486	0	0	0
351	7	83.2647	4.78947	-578.305	0	0	0
351	8	84.0875	4.88853	-584.563	0	0	0
351	9	83.8762	5.76441	-591.785	0	0	0
352	0	83.6223	5.68729	-598.226	0	0	0
352	1	83.184	5.65301	-605.457	0	0	0
352	2	84.2354	6.00003	-613.02	0	0	0
352	3	82.8667	5.60901	-618.604	0	0	0
352	4	83.414	5.7986	-624.868	0	0	0
352	5	83.3339	5.70013	-631.311	0	0	0
352	6	83.3247	5.1577	-638.628	0	0	0
352	7	83.9175	4.9056	-645.507	0	0	0
352	8	84.8383	4.38862	-651.073	0	0	0
352	9	85.435	3.93672	-656.736	0	0	0
353	0	85.8726	3.3962	-661.784	0	0	0
353	1	86.9594	2.74667	-667.182	0	0	0
353	2	87.6024	2.80824	-672.921	0	0	0
353	3	87.8393	1.98004	-678.932	0	0	0
353	4	89.2417	1.17588	-683.022	0	0	0
353	5	88.9955	1.25452	-687.894	0	0	0
353	6	89.5345	0.915753	-692.596	0	0	0
353	7	89.6331	0.532464	-698.085	0	0	0
353	8	89.6229	0.990969	-703.386	0	0	0
353	9	90.0952	0.538778	-707.83	0	0	0
354	0	90.0495	0.375843	-712.528	0	0	0
354	1	89.965	0.723206	-717.229	0	0	0
354	2	90.0447	0.629146	-722.1	0	0	0
354	3	89.4176	1.04415	-727.322	0	0	0
354	4	90.5657	1.12911	-730.624	0	0	0
354	5	89.8188	1.07473	-734.893	0	0	0
354	6	89.4684	1.95464	-739.066	0	0	0
354	7	90.3189	1.70671	-742.804	0	0	0
354	8	88.984	2.51865	-746.984	0	0	0
354	9	89.7998	2.80192	-751.592	0	0	0
355	0	89.1453	2.55071	-754.293	0	0	0
355	1	88.5968	3.5425	-757.857	0	0	0
355	2	88.5285	3.18049	-760.298	0	0	0
355	3	87.7001	4.17207	-764.646	0	0	0
355	4	87.7333	3.85538	-767.787	0	0	0
355	5	86.981	4.22606	-770.919	0	0	0
355	6	86.3468	5.06403	-773.616	0	0	0
355	7	86.0409	4.947	-775.881	0	0	0
355	8	85.6078	5.58567	-778.227	0	0	0
355	9	85.4905	5.80274	-781.274	0	0	0
356	0	84.9085	5.93159	-784.325	0	0	0
356	1	84.3242	6.65896	-786.411	0	0	0
356	2	84.2152	6.61019	-787.629	0	0	0
356	3	83.6355	7.09274	-789.631	0	0	0
356	4	83.2762	7.46457	-791.547	0	0	0
356	5	83.0054	7.8379	-794.33	0	0	0
356	6	82.4632	8.41074	-796.073	0	0	0
356	7	82.3771	8.63089	-796.591	0	0	0
356	8	81.6741	8.80125	-797.203	0	0	0
356	9	81.2211	9.74964	-799.81	0	0	0
357	0	80.7977	9.96927	-800.944	0	0	0
357	1	80.4193	9.98602	-803.56	0	0	0
357	2	79.9984	10.1176	-803.475	0	0	0
357	3	79.7284	10.6253	-804.689	0	0	0
357	4	78.8886	11.1299	-805.477	0	0	0
357	5	78.7747	11.3033	-808.087	0	0	0
357	6	78.3941	11.5441	-808.873	0	0	0
357	7	77.8198	11.8984	-809.831	0	0	0
357	8	77.3745	12.0724	-811.314	0	0	0
357	9	76.7574	12.5348	-810.878	0	0	0
358	0	76.3566	12.5958	-811.754	0	0	0
358	1	75.9329	12.9929	-812.45	0	0	0
358	2	75.2725	13.0992	-814.284	0	0	0
358	3	74.8716	13.3637	-815.33	0	0	0
358	4	74.5639	13.8485	-815.153	0	0	0
358	5	73.7935	14.0209	-815.681	0	0	0
358	6	73.1523	14.3948	-815.77	0	0	0
358	7	72.7292	14.5678	-818.211	0	0	0
358	8	72.2605	15.0759	-818.297	0	0	0
358	9	71.9782	15.1622	-818.212	0	0	0
359	0	71.357	15.2672	-819.788	0	0	0
359	1	71.0261	15.6435	-819.524	0	0	0
359	2	70.4488	15.9936	-821.181	0	0	0
359	3	70.0655	16.4345	-821.882	0	0	0
359	4	70.0029	16.6349	-821.877	0	0	0
359	5	69.4513	16.6739	-822.58	0	0	0
359	6	68.7856	17.292	-821.886	0	0	0
359	7	68.8094	17.3561	-822.236	0	0	0
359	8	68.0998	17.82	-822.412	0	0	0
359	9	67.9666	18.3062	-822.846	0	0	0
360	0	67.6353	18.0814	-823.639	0	0	0
360	1	67.4595	18.5243	-822.241	0	0	0
360	2	66.9753	18.764	-821.55	0	0	0
360	3	66.7101	19.0728	-821.725	0	0	0
360	4	66.2665	19.6051	-822.075	0	0	0
360	5	65.9808	19.5366	-821.384	0	0	0
360	6	65.7424	19.8229	-820.602	0	0	0
360	7	64.9937	20.4412	-819.472	0	0	0
360	8	64.4927	20.2412	-818.173	0	0	0
360	9	63.9155	20.6383	-818.004	0	0	0
361	0	63.672	20.9967	-817.133	0	0	0
361	1	63.0358	21.5037	-815.829	0	0	0
361	2	62.7953	21.5262	-814.874	0	0	0
361	3	62.1604	21.6129	-814.359	0	0	0
361	4	61.5298	22.189	-812.096	0	0	0
361	5	60.8022	22.165	-811.408	0	0	0
361	6	60.167	22.4521	-810.542	0	0	0
361	7	59.5136	22.6522	-808.37	0	0	0
361	8	58.7533	22.7371	-806.026	0	0	0
361	9	58.2036	23.3583	-805.417	0	0	0
362	0	57.4161	23.3129	-803.424	0	0	0
362	1	56.9335	23.4452	-802.472	0	0	0
362	2	56.4114	23.6434	-801.344	0	0	0
362	3	55.9771	23.7767	-799.694	0	0	0
362	4	55.0151	24.0199	-797.524	0	0	0
362	5	54.5833	23.952	-795.79	0	0	0
362	6	54.0546	24.0199	-794.663	0	0	0
362	7	53.7517	24.1534	-794.319	0	0	0
362	8	53.211	23.976	-791.452	0	0	0
362	9	52.7137	24.0633	-790.152	0	0	0
363	0	52.2152	24.041	-787.633	0	0	0
363	1	51.4711	23.9733	-786.683	0	0	0
363	2	51.2194	23.5757	-784.254	0	0	0
363	3	50.6305	23.8192	-782.78	0	0	0
363	4	49.938	23.6866	-780.088	0	0	0
363	5	49.18	23.5951	-778.354	0	0	0
363	6	48.5887	23.6591	-777.058	0	0	0
363	7	48.2481	23.2849	-775.41	0	0	0
363	8	47.7279	23.4629	-773.672	0	0	0
363	9	47.2142	23.0856	-771.591	0	0	0
364	0	46.3841	22.9529	-769.251	0	0	0
364	1	45.647	22.7972	-766.734	0	0	0
364	2	44.9066	22.7285	-764.915	0	0	0
364	3	44.2723	22.3969	-764.494	0	0	0
364	4	43.7569	22.3773	-761.623	0	0	0
364	5	43.0441	22.1542	-760.15	0	0	0
364	6	42.3483	22.2429	-756.675	0	0	0
364	7	41.5232	22.0863	-755.204	0	0	0
364	8	40.7851	21.8878	-753.645	0	0	0
364	9	40.0714	21.689	-750.868	0	0	0
365	0	39.6648	21.5348	-748.784	0	0	0
365	1	38.5534	21.4215	-746.184	0	0	0
365	2	37.9039	21.2661	-743.668	0	0	0
365	3	37.2745	21.3096	-742.28	0	0	0
365	4	36.6001	21.1544	-741.07	0	0	0
365	5	36.0193	20.8223	-738.468	0	0	0
365	6	35.2837	20.6452	-735.952	0	0	0
365	7	34.8108	20.5354	-733.084	0	0	0
365	8	34.0312	20.4014	-731.179	0	0	0
365	9	33.5342	20.2485	-729.095	0	0	0
366	0	33.2543	19.984	-728.232	0	0	0
366	1	32.6975	19.7438	-724.755	0	0	0
366	2	32.0942	19.81	-722.496	0	0	0
366	3	31.4213	19.7426	-720.155	0	0	0
366	4	30.7542	19.3217	-718.075	0	0	0
366	5	30.4533	19.1442	-716.08	0	0	0
366	6	29.8234	19.2794	-714.167	0	0	0
366	7	29.2619	18.9239	-712.174	0	0	0
366	8	28.5098	19.0121	-708.872	0	0	0
366	9	27.8374	18.8128	-706.269	0	0	0
367	0	27.4725	18.7684	-705.404	0	0	0
367	1	26.7785	18.6139	-703.235	0	0	0
367	2	26.288	18.2831	-701.328	0	0	0
367	3	25.8343	18.2831	-698.546	0	0	0
367	4	25.1424	18.0837	-696.292	0	0	0
367	5	24.6008	18.1044	-694.818	0	0	0
367	6	24.2112	18.0184	-693.517	0	0	0
367	7	23.8703	17.8873	-691.606	0	0	0
367	8	23.2642	17.7306	-689.699	0	0	0
367	9	22.8815	17.6877	-686.482	0	0	0
368	0	22.4069	17.7092	-685.529	0	0	0
368	1	21.8188	17.6648	-684.231	0	0	0
368	2	21.4719	17.7536	-682.581	0	0	0
368	3	20.8717	17.3762	-680.502	0	0	0
368	4	20.9157	17.8869	-679.107	0	0	0
368	5	19.9676	17.5964	-676.417	0	0	0
368	6	19.6625	17.7301	-674.593	0	0	0
368	7	19.421	18.0407	-673.377	0	0	0
368	8	18.8683	17.6206	-671.904	0	0	0
368	9	18.7156	17.7546	-669.21	0	0	0
369	0	18.1113	17.7754	-668.431	0	0	0
369	1	17.7868	17.9765	-665.648	0	0	0
369	2	17.419	18.0418	-664.957	0	0	0
369	3	17.2543	17.7556	-664.003	0	0	0
369	4	17.0361	17.8205	-662.184	0	0	0
369	5	16.4583	17.889	-660.095	0	0	0
369	6	15.8922	18.065	-656.881	0	0	0
369	7	15.9677	18.0453	-655.574	0	0	0
369	8	15.4254	17.8658	-654.54	0	0	0
369	9	15.121	17.8438	-652.892	0	0	0
370	0	14.956	17.9347	-651.499	0	0	0
370	1	14.3048	18.0215	-648.722	0	0	0
370	2	14.5144	17.9313	-646.894	0	0	0
370	3	13.9057	18.197	-645.505	0	0	0
370	4	13.6912	18.0201	-644.903	0	0	0
370	5	13.6765	17.9768	-643.338	0	0	0
370	6	12.8891	18.0852	-642.739	0	0	0
370	7	12.8568	17.9311	-640.13	0	0	0
370	8	12.4909	17.9947	-639.089	0	0	0
370	9	12.1847	17.953	-637.441	0	0	0
371	0	12.5239	17.888	-637.18	0	0	0
371	1	12.0707	17.798	-636.143	0	0	0
371	2	11.9069	17.821	-633.01	0	0	0
371	3	11.9345	17.7976	-632.058	0	0	0
371	4	11.4585	17.6651	-630.149	0	0	0
371	5	11.4874	17.7534	-629.628	0	0	0
371	6	11.2527	17.6876	-628.502	0	0	0
371	7	11.0394	17.754	-627.198	0	0	0
371	8	10.7897	17.8199	-623.545	0	0	0
371	9	10.4406	17.973	-623.639	0	0	0
372	0	10.0941	17.8402	-622.251	0	0	0
372	1	9.94964	17.8175	-621.471	0	0	0
372	2	9.82786	17.7954	-620.168	0	0	0
372	3	9.74285	17.7073	-618.693	0	0	0
372	4	9.6224	17.9067	-617.299	0	0	0
372	5	8.83739	17.639	-615.395	0	0	0
372	6	9.36257	17.9508	-615.83	0	0	0
372	7	8.93406	17.7951	-615.052	0	0	0
372	8	8.67296	17.727	-613.753	0	0	0
372	9	8.74952	18.0141	-613.227	0	0	0
373	0	8.25178	17.7466	-612.102	0	0	0
373	1	8.05837	17.6576	-610.022	0	0	0
373	2	7.95503	17.812	-610.196	0	0	0
373	3	7.73633	17.8998	-609.766	0	0	0
373	4	7.54778	17.8108	-608.028	0	0	0
373	5	7.2501	17.8534	-606.726	0	0	0
373	6	6.87705	18.0282	-606.73	0	0	0
373	7	6.86667	17.7174	-605.864	0	0	0
373	8	6.62092	17.8715	-606.043	0	0	0
373	9	6.54815	17.7135	-606.134	0	0	0
374	0	6.39927	17.7353	-604.659	0	0	0
374	1	6.07048	17.7993	-604.315	0	0	0
374	2	6.07781	17.6651	-603.883	0	0	0
374	3	6.03185	17.5548	-604.151	0	0	0
374	4	6.37668	17.4439	-603.54	0	0	0
374	5	6.16239	17.154	-602.502	0	0	0
374	6	5.59718	17.3505	-602.072	0	0	0
374	7	5.60538	17.1715	-602.076	0	0	0
374	8	5.74002	17.1507	-600.771	0	0	0
374	9	5.47983	17.0805	-601.126	0	0	0
375	0	5.44686	16.9459	-601.477	0	0	0
375	1	5.34511	16.7655	-600.265	0	0	0
375	2	4.89001	16.7425	-599.223	0	0	0
375	3	4.52071	16.4505	-599.408	0	0	0
375	4	4.70304	16.5617	-599.406	0	0	0
375	5	4.53153	16.2478	-599.676	0	0	0
375	6	4.38666	15.959	-598.809	0	0	0
375	7	4.08323	16.022	-599.686	0	0	0
375	8	3.73812	15.8641	-598.386	0	0	0
375	9	3.76658	15.7955	-599.956	0	0	0
376	0	3.70531	15.4627	-600.047	0	0	0
376	1	3.40357	15.5058	-599.877	0	0	0
376	2	3.0164	15.4119	-599.359	0	0	0
376	3	2.75646	15.3651	-600.148	0	0	0
376	4	2.31926	15.4273	-601.113	0	0	0
376	5	2.17372	15.1819	-600.769	0	0	0
376	6	2.02206	14.8234	-601.386	0	0	0
376	7	1.78639	14.932	-602.084	0	0	0
376	8	1.14261	14.7702	-601.135	0	0	0
376	9	0.944561	14.878	-602.531	0	0	0
377	0	0.771293	14.4763	-602.365	0	0	0
377	1	0.623064	14.3644	-603.5	0	0	0
377	2	0.474944	14.3136	-604.725	0	0	0
377	3	-0.00608037	14.111	-604.646	0	0	0
377	4	-0.130377	14.0634	-605.171	0	0	0
377	5	-0.233836	13.8389	-606.046	0	0	0
377	6	-0.452135	13.7017	-606.576	0	0	0
377	7	-0.471502	13.6788	-608.143	0	0	0
377	8	-0.659777	13.3433	-608.323	0	0	0
377	9	-1.00504	13.4278	-608.589	0	0	0
378	0	-1.15285	13.0238	-609.553	0	0	0
378	1	-1.3666	12.6661	-609.822	0	0	0
378	2	-1.54137	12.8621	-610.957	0	0	0
378	3	-1.84788	12.7919	-612.789	0	0	0
378	4	-1.98792	12.2993	-612.363	0	0	0
378	5	-2.33042	12.1181	-611.845	0	0	0
378	6	-2.83787	12.1125	-612.897	0	0	0
378	7	-2.78651	11.7766	-614.644	0	0	0
378	8	-2.95465	11.6199	-615.17	0	0	0
378	9	-3.39166	11.6818	-615.784	0	0	0
379	0	-3.65109	11.545	-617.183	0	0	0
379	1	-4.19598	11.2711	-617.456	0	0	0
379	2	-4.60893	11.2474	-618.329	0	0	0
379	3	-5.55069	11.3536	-620.341	0	0	0
379	4	-4.27504	10.7773	-621.037	0	0	0
379	5	-3.83462	11.2855	-621.203	0	0	0
379	6	-5.62644	10.8546	-622.527	0	0	0
379	7	-5.03453	10.7206	-623.398	0	0	0
379	8	-5.44567	10.9588	-624.881	0	0	0
379	9	-5.82074	10.5784	-625.935	0	0	0
380	0	-5.57552	10.7091	-626.459	0	0	0
380	1	-5.9805	10.4609	-626.81	0	0	0
380	2	-6.35689	10.5866	-626.818	0	0	0
380	3	-6.79414	10.9822	-629.081	0	0	0
380	4	-6.92798	10.6692	-630.308	0	0	0
380	5	-7.12187	10.5771	-629.617	0	0	0
380	6	-6.67329	10.7965	-631.352	0	0	0
380	7	-7.13734	10.6149	-632.058	0	0	0
380	8	-7.87593	10.7425	-632.933	0	0	0
380	9	-7.68296	10.7178	-633.894	0	0	0
381	0	-8.01274	10.8686	-636.075	0	0	0
381	1	-8.22955	10.8224	-636.685	0	0	0
381	2	-8.77548	11.1051	-637.735	0	0	0
381	3	-9.01467	11.1444	-639.219	0	0	0
381	4	-9.43618	11.4071	-639.223	0	0	0
381	5	-9.61283	11.4472	-640.098	0	0	0
381	6	-10.0501	11.5331	-641.842	0	0	0
381	7	-10.3776	11.3739	-642.545	0	0	0
381	8	-10.7621	11.8343	-642.107	0	0	0
381	9	-11.2941	11.8046	-644.295	0	0	0
382	0	-11.1355	11.5585	-645.344	0	0	0
382	1	-11.91	11.8642	-646.829	0	0	0
382	2	-12.012	11.7057	-647.265	0	0	0
382	3	-12.2076	11.6787	-649.097	0	0	0
382	4	-12.7355	11.8744	-649.276	0	0	0
382	5	-13.0176	11.9342	-651.197	0	0	0
382	6	-13.3105	11.7984	-653.207	0	0	0
382	7	-13.1525	12.0623	-654.944	0	0	0
382	8	-13.477	11.6368	-656.083	0	0	0
382	9	-14.1344	11.8529	-656.35	0	0	0
383	0	-14.5252	11.7159	-657.225	0	0	0
383	1	-14.7023	11.6428	-660.107	0	0	0
383	2	-15.2038	11.7946	-660.021	0	0	0
383	3	-15.201	11.6135	-662.028	0	0	0
383	4	-15.5237	11.3218	-662.644	0	0	0
383	5	-16.1591	11.7347	-663.692	0	0	0
383	6	-16.5352	11.6848	-665.265	0	0	0
383	7	-16.9329	12.0375	-667.441	0	0	0
383	8	-17.2863	11.8978	-668.757	0	0	0
383	9	-17.1454	11.7166	-669.802	0	0	0
384	0	-17.8074	12.0884	-671.896	0	0	0
384	1	-18.0423	11.8393	-672.511	0	0	0
384	2	-18.0665	11.9901	-674.689	0	0	0
384	3	-18.5774	12.3176	-677.307	0	0	0
384	4	-18.4829	11.9611	-678.352	0	0	0
384	5	-19.1918	12.2867	-679.665	0	0	0
384	6	-19.2952	12.1043	-680.802	0	0	0
384	7	-19.7367	12.2548	-682.632	0	0	0
384	8	-19.9839	12.8926	-684.373	0	0	0
384	9	-19.867	12.4248	-686.117	0	0	0
385	0	-20.5327	12.862	-687.691	0	0	0
385	1	-20.8201	13.3673	-688.559	0	0	0
385	2	-21.4369	11.8265	-689.973	0	0	0
385	3	-21.5892	13.2659	-691.447	0	0	0
385	4	-21.7974	12.661	-694.151	0	0	0
385	5	-22.512	13.032	-696.597	0	0	0
385	6	-22.3831	13.272	-697.902	0	0	0
385	7	-23.0662	12.1112	-699.309	0	0	0
385	8	-23.0877	13.4612	-700.783	0	0	0
385	9	-23.0679	12.4788	-703.229	0	0	0
386	0	-23.529	13.096	-706.11	0	0	0
386	1	-23.6098	13.1137	-707.762	0	0	0
386	2	-23.9957	12.6841	-708.816	0	0	0
386	3	-24.2556	13.6544	-710.643	0	0	0
386	4	-24.5031	13.0509	-712.13	0	0	0
386	5	-25.2651	13.3335	-714.662	0	0	0
386	6	-25.1899	13.218	-716.841	0	0	0
386	7	-25.4967	13.1019	-717.63	0	0	0
386	8	-26.3161	13.627	-718.853	0	0	0
386	9	-26.5652	12.9769	-720.427	0	0	0
387	0	-26.8873	13.5483	-723.129	0	0	0
387	1	-27.0559	13.5892	-725.13	0	0	0
387	2	-27.3457	13.5394	-726.27	0	0	0
387	3	-28.0748	13.7982	-728.194	0	0	0
387	4	-28.2194	13.5946	-728.544	0	0	0
387	5	-28.9092	13.7668	-730.032	0	0	0
387	6	-28.9055	13.8734	-733.599	0	0	0
387	7	-29.222	14.0693	-734.825	0	0	0
387	8	-29.7678	14.2184	-736.135	0	0	0
387	9	-30.1137	14.0585	-736.748	0	0	0
388	0	-30.7156	14.4089	-738.844	0	0	0
388	1	-31.1261	14.3364	-739.805	0	0	0
388	2	-31.3071	14.2858	-741.901	0	0	0
388	3	-31.7239	14.5253	-744.165	0	0	0
388	4	-32.7826	14.7409	-746.349	0	0	0
388	5	-33.5922	14.9772	-746.179	0	0	0
388	6	-34.2282	15.1482	-747.926	0	0	0
388	7	-35.0738	15.5427	-749.586	0	0	0
388	8	-35.6185	15.7593	-750.981	0	0	0
388	9	-36.5504	15.841	-753.43	0	0	0
389	0	-36.8985	15.9254	-753.693	0	0	0
389	1	-37.5554	16.1183	-755.613	0	0	0
389	2	-38.0255	16.3358	-756.838	0	0	0
389	3	-38.3143	16.51	-759.974	0	0	0
389	4	-38.7742	16.4624	-760.763	0	0	0
389	5	-39.1659	16.7905	-761.459	0	0	0
389	6	-39.9605	16.7844	-763.208	0	0	0
389	7	-40.4019	16.9572	-763.909	0	0	0
389	8	-40.7731	16.9972	-765.48	0	0	0
389	9	-41.4155	17.2132	-767.489	0	0	0
390	0	-41.7408	17.2762	-768.536	0	0	0
390	1	-42.137	17.5596	-768.626	0	0	0
390	2	-43.0834	17.8423	-770.022	0	0	0
390	3	-43.4743	17.5706	-771.338	0	0	0
390	4	-44.0287	17.8768	-772.388	0	0	0
390	5	-44.6596	17.9631	-773.436	0	0	0
390	6	-45.1913	17.9777	-774.837	0	0	0
390	7	-45.961	18.2408	-775.361	0	0	0
390	8	-46.575	18.0363	-775.806	0	0	0
390	9	-46.9945	18.3203	-777.899	0	0	0
391	0	-47.4154	18.651	-779.64	0	0	0
391	1	-47.7442	18.4032	-779.474	0	0	0
391	2	-48.6169	18.6182	-780.526	0	0	0
391	3	-49.15	18.9033	-781.484	0	0	0
391	4	-49.6787	18.7644	-782.889	0	0	0
391	5	-50.2295	19.0269	-784.021	0	0	0
391	6	-50.6046	19.046	-785.073	0	0	0
391	7	-50.953	19.1531	-785.771	0	0	0
391	8	-51.8527	19.2813	-785.429	0	0	0
391	9	-52.6912	19.4293	-786.919	0	0	0
392	0	-52.9797	19.4035	-788.666	0	0	0
392	1	-53.5776	19.5983	-790.326	0	0	0
392	2	-53.9021	19.6843	-790.849	0	0	0
392	3	-54.4359	19.8791	-791.467	0	0	0
392	4	-55.464	19.9632	-791.56	0	0	0
392	5	-55.6007	20.1163	-792.868	0	0	0
392	6	-56.1485	20.1781	-794.442	0	0	0
392	7	-56.5438	20.1544	-794.62	0	0	0
392	8	-57.0566	20.4829	-795.495	0	0	0
392	9	-57.6891	20.5672	-796.197	0	0	0
393	0	-58.2828	20.7194	-796.113	0	0	0
393	1	-58.744	21.1599	-796.551	0	0	0
393	2	-59.5152	20.7789	-797.433	0	0	0
393	3	-59.6722	21.1542	-798.13	0	0	0
393	4	-60.439	21.3479	-798.571	0	0	0
393	5	-61.6393	21.0093	-797.713	0	0	0
393	6	-62.2232	21.8948	-798.497	0	0	0
393	7	-62.7252	21.7579	-799.198	0	0	0
393	8	-63.3207	21.9555	-799.116	0	0	0
393	9	-64.1704	21.5746	-799.825	0	0	0
394	0	-64.9641	21.5043	-800.182	0	0	0
394	1	-65.7067	21.6121	-799.23	0	0	0
394	2	-66.3004	21.6311	-799.758	0	0	0
394	3	-66.5935	21.8078	-801.069	0	0	0
394	4	-67.4795	21.5608	-800.466	0	0	0
394	5	-68.6255	21.6902	-799.606	0	0	0
394	6	-69.1049	21.4886	-799.875	0	0	0
394	7	-69.7583	21.5305	-799.445	0	0	0
394	8	-70.598	21.7484	-799.976	0	0	0
394	9	-71.3402	21.393	-800.157	0	0	0
395	0	-72.0668	21.389	-799.385	0	0	0
395	1	-72.5868	21.4767	-798.776	0	0	0
395	2	-73.7454	21.3378	-797.92	0	0	0
395	3	-74.2588	21.6226	-799.493	0	0	0
395	4	-74.8442	21.3792	-798.975	0	0	0
395	5	-75.8524	21.0871	-798.205	0	0	0
395	6	-76.3346	21.3308	-798.293	0	0	0
395	7	-77.0751	21.1501	-798.215	0	0	0
395	8	-78.3081	21.1015	-796.748	0	0	0
395	9	-78.4346	21.1011	-797.619	0	0	0
396	0	-78.8779	20.9253	-797.975	0	0	0
396	1	-80.297	20.7652	-795.985	0	0	0
396	2	-81.1076	20.7622	-796.167	0	0	0
396	3	-81.4783	20.6282	-796.085	0	0	0
396	4	-82.3482	20.3831	-794.962	0	0	0
396	5	-82.9199	20.4046	-794.619	0	0	0
396	6	-83.73	20.2254	-794.716	0	0	0
396	7	-84.6933	20.244	-793.595	0	0	0
396	8	-84.9523	20.1987	-792.378	0	0	0
396	9	-85.9584	20.2853	-792.386	0	0	0
397	0	-86.6181	19.617	-791.094	0	0	0
397	1	-87.7134	20.1718	-790.924	0	0	0
397	2	-87.7122	19.6383	-790.497	0	0	0
397	3	-88.45	19.3035	-790.245	0	0	0
397	4	-89.4762	19.4133	-788.512	0	0	0
397	5	-89.6771	19.057	-788.956	0	0	0
397	6	-90.2477	19.3449	-789.132	0	0	0
397	7	-90.3946	18.7704	-788.793	0	0	0
397	8	-90.6523	18.6133	-787.404	0	0	0
397	9	-92.5973	17.8125	-785.599	0	0	0
398	0	-93.0824	18.2328	-785.253	0	0	0
398	1	-93.6003	17.7646	-784.13	0	0	0
398	2	-94.545	17.6985	-783.529	0	0	0
398	3	-95.004	17.9205	-782.051	1.1784	0.899166	-27.8473
398	4	-96.0671	17.0088	-781.548	-6.24229	-3.94833	-33.9611
398	5	-97.344	17.0289	-779.122	-10.9424	-3.65571	-37.54
398	6	-97.7265	17.0737	-779.034	-11.3371	-2.94742	-41.8411
398	7	-98.1333	17.117	-778.346	-11.1821	-2.90012	-44.3197
398	8	-99.278	16.1404	-776.97	-12.8001	-1.99008	-45.6116
398	9	-101.257	16.6034	-775.415	-11.968	-2.62866	-49.4591
399	0	-100.572	15.94	-773.591	-14.5481	-1.71093	-52.1187
399	1	-102.183	15.7385	-772.47	-14.9132	-2.19189	-56.6312
399	2	-102.612	15.4726	-772.047	-16.6501	-2.00239	-59.8333
399	3	-103.06	15.2748	-771.354	-18.8827	-2.40745	-67.0343
399	4	-104.203	15.4301	-769.623	-20.2928	-2.25963	-74.2702
399	5	-103.575	14.7925	-767.01	-22.983	-1.49591	-79.5031
399	6	-103.66	15.4371	-765.438	-23.4364	-0.784233	-83.1734
399	7	-106.331	13.5925	-762.693	-25.3919	0.197317	-87.9305
399	8	-106.79	14.7035	-761.464	-27.3428	1.00347	-94.4722
399	9	-106.573	14.2185	-760.6	-27.8245	2.00181	-101.087
400	0	-107.917	13.1328	-758.008	-28.5731	2.99823	-105.662
400	1	-108.047	13.7563	-755.479	-26.0833	3.40669	-110.489
400	2	-109.11	12.7793	-752.275	-24.8783	3.75359	-114.607
400	3	-110.752	12.9342	-750.285	-22.7432	3.74503	-118.76
400	4	-109.678	12.7195	-749.323	-21.5604	4.44424	-123.484
400	5	-109.795	12.0357	-745.934	-21.3178	4.90878	-128.542
400	6	-113.126	11.4988	-744.223	-19.2708	5.49385	-132.105
400	7	-112.328	11.8417	-740.206	-19.2677	6.17665	-135.535
400	8	-113.18	11.3321	-737.607	-17.0609	6.63037	-138.899
400	9	-113.746	10.8692	-735.617	-15.7043	6.88799	-142.677
401	0	-113.543	10.6554	-733.265	-13.5625	7.16388	-147.927
401	1	-115.045	10.057	-729.886	-10.9611	7.26239	-150.855
401	2	-114.429	10.2861	-727.355	-9.75266	8.02609	-153.335
401	3	-113.652	10.026	-723.782	-7.23688	8.54345	-156.777
401	4	-116.778	9.11415	-721.026	-6.19054	9.0436	-160.835
401	5	-116.846	9.43325	-717.107	-4.58088	9.47787	-164.48
401	6	-116.282	8.82005	-714.233	-3.00152	9.86587	-168.161
401	7	-117.88	8.24341	-711.206	-1.93972	10.5657	-170.613
401	8	-117.17	8.56281	-705.798	-0.784107	11.111	-173.298
401	9	-117.926	8.12381	-702.673	0.426539	11.5459	-176.365
402	0	-118.76	7.97359	-699.112	1.05766	12.3385	-184.537
402	1	-116.715	8.20798	-696.308	0.031136	16.1993	-192.478
402	2	-118.017	7.50019	-692.579	0.952691	19.3032	-197.313
402	3	-119.952	7.5938	-688.762	4.04428	20.6508	-199.286
402	4	-118.9	6.87134	-683.711	4.46253	23.8031	-207.895
402	5	-120.234	6.67594	-679.369	6.51307	24.9154	-212.915
402	6	-119.571	6.19856	-676.844	7.04743	27.9125	-221.068
402	7	-119.535	5.89855	-671.708	8.40619	30.2616	-226.071
402	8	-120.291	5.37265	-666.317	10.1027	32.9243	-233.179
402	9	-118.473	4.76537	-661.606	10.8502	35.4743	-237.58
403	0	-120.054	5.03618	-657.436	13.4897	37.2936	-244.156
403	1	-121.027	3.95674	-652.141	13.9731	39.4289	-249.411
403	2	-119.879	4.2573	-648.038	16.0799	41.2949	-256.705
403	3	-120.918	3.39934	-642.393	17.8816	43.2935	-262.794
403	4	-120.23	2.83336	-638.475	18.6321	44.8765	-267.854
403	5	-120.63	2.90891	-631.421	21.2369	46.2319	-272.503
403	6	-120.839	1.94139	-626.294	21.6974	47.7945	-277.671
403	7	-120.376	2.02128	-621.501	23.2175	48.1442	-283.895
403	8	-119.302	1.30174	-616.707	22.698	48.3243	-288.509
403	9	-120.632	0.466151	-611.676	25.3275	49.5673	-292.973
404	0	-120.224	0.85799	-605.22	27.0158	49.7843	-297.508
404	1	-119.774	-0.242235	-599.57	27.5484	50.0216	-302.893
404	2	-120.355	-0.387334	-594.872	31.0587	50.3435	-308.516
404	3	-118.633	-0.745634	-588.94	31.1478	49.0205	-315.103
404	4	-118.75	-1.62196	-583.461	34.1698	49.6709	-319.734
404	5	-118.296	-1.78563	-576.665	34.2856	49.2547	-325.109
404	6	-117.542	-2.52784	-570.747	35.6272	49.2696	-328.688
404	7	-117.022	-2.84704	-565.083	38.1269	48.4489	-333.885
404	8	-117.367	-3.1924	-559.951	38.4008	47.6973	-338.814
404	9	-117.136	-3.35382	-553.504	41.5102	47.4465	-343.943
405	0	-116.553	-3.78551	-547.754	42.1645	46.0991	-348.141
405	1	-116.345	-4.46258	-541.925	43.9312	45.9386	-352.367
405	2	-115.867	-4.31548	-534.951	45.4315	45.4493	-356.859
405	3	-115.511	-4.9007	-529.12	45.4685	44.3486	-362.194
405	4	-115.213	-5.41723	-522.675	48.3125	43.6549	-366.477
405	5	-114.32	-6.00088	-516.141	47.7593	42.402	-370.776
405	6	-114.021	-6.60848	-509.613	49.515	41.7591	-376.923
405	7	-113.272	-6.85807	-502.289	49.9395	40.6782	-380.394
405	8	-112.875	-7.82175	-495.855	51.735	39.4354	-384.323
405	9	-111.802	-8.26958	-489.836	53.0403	38.5968	-389.399
406	0	-111.445	-8.87319	-483.047	52.6506	37.4533	-394.778
406	1	-109.608	-9.03232	-476.501	54.0559	36.3273	-397.914
406	2	-108.56	-9.17296	-469.263	54.0277	34.8724	-401.612
406	3	-108.91	-9.91459	-463.179	55.2912	33.8797	-406.424
406	4	-107.271	-9.96223	-456.719	56.3916	32.2458	-410.497
[truncated: 2,195 more rows]
