# Supplementary material for: A Brake-Based Overground Gait Rehabilitation Device for Altering Propulsion Impulse Symmetry
Source: Sensors (Basel). 2021 Oct 5;21(19):6617. doi: 10.3390/s21196617 (PMC8512803; doi:10.3390/s21196617)
Supplement: Supplementary file 1 [file sensors-21-06617-s001.zip › GPT animations/code and data/Forces/BD 15.csv]

Devices
1000
		FP1 (5629 Large) - Force			FP2 (5687 Large) [1000Hz] - Force
Frame	Sub Frame	Fx	Fy	Fz	Fx	Fy	Fz
		N	N	N	N	N	N
211	0	0	0	0	0	0	0
211	1	0	0	0	0	0	0
211	2	0	0	0	0	0	0
211	3	0	0	0	0	0	0
211	4	0	0	0	0	0	0
211	5	0	0	0	0	0	0
211	6	0	0	0	0	0	0
211	7	0	0	0	0	0	0
211	8	0	0	0	0	0	0
211	9	0	0	0	0	0	0
212	0	0	0	0	0	0	0
212	1	0	0	0	0	0	0
212	2	0	0	0	0	0	0
212	3	0	0	0	0	0	0
212	4	0	0	0	0	0	0
212	5	0	0	0	0	0	0
212	6	0	0	0	0	0	0
212	7	0	0	0	0	0	0
212	8	0	0	0	0	0	0
212	9	0	0	0	0	0	0
213	0	0	0	0	0	0	0
213	1	0	0	0	0	0	0
213	2	0	0	0	0	0	0
213	3	0	0	0	0	0	0
213	4	0	0	0	0	0	0
213	5	0	0	0	0	0	0
213	6	0	0	0	0	0	0
213	7	0	0	0	0	0	0
213	8	0	0	0	0	0	0
213	9	0	0	0	0	0	0
214	0	0	0	0	0	0	0
214	1	0	0	0	0	0	0
214	2	0	0	0	0	0	0
214	3	0	0	0	0	0	0
214	4	0	0	0	0	0	0
214	5	0	0	0	0	0	0
214	6	0	0	0	0	0	0
214	7	0	0	0	0	0	0
214	8	0	0	0	0	0	0
214	9	0	0	0	0	0	0
215	0	0	0	0	0	0	0
215	1	0	0	0	0	0	0
215	2	0	0	0	0	0	0
215	3	0	0	0	0	0	0
215	4	0	0	0	0	0	0
215	5	0	0	0	0	0	0
215	6	0	0	0	0	0	0
215	7	0	0	0	0	0	0
215	8	0	0	0	0	0	0
215	9	0	0	0	0	0	0
216	0	0	0	0	0	0	0
216	1	0	0	0	0	0	0
216	2	0	0	0	0	0	0
216	3	0	0	0	0	0	0
216	4	0	0	0	0	0	0
216	5	0	0	0	0	0	0
216	6	0	0	0	0	0	0
216	7	0	0	0	0	0	0
216	8	0	0	0	0	0	0
216	9	0	0	0	0	0	0
217	0	0	0	0	0	0	0
217	1	0	0	0	0	0	0
217	2	0	0	0	0	0	0
217	3	0	0	0	0	0	0
217	4	0	0	0	0	0	0
217	5	0	0	0	0	0	0
217	6	0	0	0	0	0	0
217	7	0	0	0	0	0	0
217	8	0	0	0	0	0	0
217	9	0	0	0	0	0	0
218	0	0	0	0	0	0	0
218	1	0	0	0	0	0	0
218	2	0	0	0	0	0	0
218	3	0	0	0	0	0	0
218	4	0	0	0	0	0	0
218	5	0	0	0	0	0	0
218	6	0	0	0	0	0	0
218	7	0	0	0	0	0	0
218	8	0	0	0	0	0	0
218	9	0	0	0	0	0	0
219	0	0	0	0	0	0	0
219	1	0	0	0	0	0	0
219	2	0	0	0	0	0	0
219	3	0	0	0	0	0	0
219	4	0	0	0	0	0	0
219	5	0	0	0	0	0	0
219	6	0	0	0	0	0	0
219	7	0	0	0	0	0	0
219	8	0	0	0	0	0	0
219	9	0	0	0	0	0	0
220	0	0	0	0	0	0	0
220	1	0	0	0	0	0	0
220	2	0	0	0	0	0	0
220	3	0	0	0	0	0	0
220	4	0	0	0	0	0	0
220	5	0	0	0	0	0	0
220	6	0	0	0	0	0	0
220	7	0	0	0	0	0	0
220	8	0	0	0	0	0	0
220	9	0	0	0	0	0	0
221	0	0	0	0	0	0	0
221	1	0	0	0	0	0	0
221	2	0	0	0	0	0	0
221	3	0	0	0	0	0	0
221	4	0	0	0	0	0	0
221	5	0	0	0	0	0	0
221	6	0	0	0	0	0	0
221	7	0	0	0	0	0	0
221	8	0	0	0	0	0	0
221	9	0	0	0	0	0	0
222	0	0	0	0	0	0	0
222	1	0	0	0	0	0	0
222	2	0	0	0	0	0	0
222	3	0	0	0	0	0	0
222	4	0	0	0	0	0	0
222	5	0	0	0	0	0	0
222	6	0	0	0	0	0	0
222	7	0	0	0	0	0	0
222	8	0	0	0	0	0	0
222	9	0	0	0	0	0	0
223	0	0	0	0	0	0	0
223	1	0	0	0	0	0	0
223	2	0	0	0	0	0	0
223	3	0	0	0	0	0	0
223	4	0	0	0	0	0	0
223	5	0	0	0	0	0	0
223	6	0	0	0	0	0	0
223	7	0	0	0	0	0	0
223	8	0	0	0	0	0	0
223	9	0	0	0	0	0	0
224	0	0	0	0	0	0	0
224	1	0	0	0	0	0	0
224	2	0	0	0	0	0	0
224	3	0	0	0	0	0	0
224	4	0	0	0	0	0	0
224	5	0	0	0	0	0	0
224	6	0	0	0	0	0	0
224	7	0	0	0	0	0	0
224	8	0	0	0	0	0	0
224	9	0	0	0	0	0	0
225	0	0	0	0	0	0	0
225	1	0	0	0	0	0	0
225	2	0	0	0	0	0	0
225	3	0	0	0	0	0	0
225	4	0	0	0	0	0	0
225	5	0	0	0	0	0	0
225	6	0	0	0	0	0	0
225	7	0	0	0	0	0	0
225	8	0	0	0	0	0	0
225	9	0	0	0	0	0	0
226	0	0	0	0	0	0	0
226	1	0	0	0	0	0	0
226	2	0	0	0	0	0	0
226	3	0	0	0	0	0	0
226	4	0	0	0	0	0	0
226	5	0	0	0	0	0	0
226	6	0	0	0	0	0	0
226	7	0	0	0	0	0	0
226	8	0	0	0	0	0	0
226	9	0	0	0	0	0	0
227	0	0	0	0	0	0	0
227	1	0	0	0	0	0	0
227	2	0	0	0	0	0	0
227	3	0	0	0	0	0	0
227	4	0	0	0	0	0	0
227	5	0	0	0	0	0	0
227	6	0	0	0	0	0	0
227	7	0	0	0	0	0	0
227	8	0	0	0	0	0	0
227	9	0	0	0	0	0	0
228	0	0	0	0	0	0	0
228	1	0	0	0	0	0	0
228	2	0	0	0	0	0	0
228	3	0	0	0	0	0	0
228	4	0	0	0	0	0	0
228	5	0	0	0	0	0	0
228	6	0	0	0	0	0	0
228	7	0	0	0	0	0	0
228	8	0	0	0	0	0	0
228	9	0	0	0	0	0	0
229	0	0	0	0	0	0	0
229	1	0	0	0	0	0	0
229	2	0	0	0	0	0	0
229	3	0	0	0	0	0	0
229	4	0	0	0	0	0	0
229	5	0	0	0	0	0	0
229	6	0	0	0	0	0	0
229	7	0	0	0	0	0	0
229	8	0	0	0	0	0	0
229	9	0	0	0	0	0	0
230	0	0	0	0	0	0	0
230	1	0	0	0	0	0	0
230	2	0	0	0	0	0	0
230	3	0	0	0	0	0	0
230	4	0	0	0	0	0	0
230	5	0	0	0	0	0	0
230	6	0	0	0	0	0	0
230	7	0	0	0	0	0	0
230	8	0	0	0	0	0	0
230	9	0	0	0	0	0	0
231	0	0	0	0	0	0	0
231	1	0	0	0	0	0	0
231	2	0	0	0	0	0	0
231	3	0	0	0	0	0	0
231	4	0	0	0	0	0	0
231	5	0	0	0	0	0	0
231	6	0	0	0	0	0	0
231	7	0	0	0	0	0	0
231	8	0	0	0	0	0	0
231	9	0	0	0	0	0	0
232	0	0	0	0	0	0	0
232	1	0	0	0	0	0	0
232	2	0	0	0	0	0	0
232	3	0	0	0	0	0	0
232	4	0	0	0	0	0	0
232	5	0	0	0	0	0	0
232	6	0	0	0	0	0	0
232	7	0	0	0	0	0	0
232	8	0	0	0	0	0	0
232	9	0	0	0	0	0	0
233	0	0	0	0	0	0	0
233	1	0	0	0	0	0	0
233	2	0	0	0	0	0	0
233	3	0	0	0	0	0	0
233	4	0	0	0	0	0	0
233	5	0	0	0	0	0	0
233	6	0	0	0	0	0	0
233	7	0	0	0	0	0	0
233	8	0	0	0	0	0	0
233	9	0	0	0	0	0	0
234	0	0	0	0	0	0	0
234	1	0	0	0	0	0	0
234	2	0	0	0	0	0	0
234	3	0	0	0	0	0	0
234	4	0	0	0	0	0	0
234	5	0	0	0	0	0	0
234	6	0	0	0	0	0	0
234	7	0	0	0	0	0	0
234	8	0	0	0	0	0	0
234	9	0	0	0	0	0	0
235	0	0	0	0	0	0	0
235	1	0	0	0	0	0	0
235	2	0	0	0	0	0	0
235	3	0	0	0	0	0	0
235	4	0	0	0	0	0	0
235	5	0	0	0	0	0	0
235	6	0	0	0	0	0	0
235	7	0	0	0	0	0	0
235	8	0	0	0	0	0	0
235	9	0	0	0	0	0	0
236	0	0	0	0	0	0	0
236	1	0	0	0	0	0	0
236	2	0	0	0	0	0	0
236	3	0	0	0	0	0	0
236	4	0	0	0	0	0	0
236	5	0	0	0	0	0	0
236	6	0	0	0	0	0	0
236	7	0	0	0	0	0	0
236	8	0	0	0	0	0	0
236	9	0	0	0	0	0	0
237	0	0	0	0	0	0	0
237	1	0	0	0	0	0	0
237	2	0	0	0	0	0	0
237	3	0	0	0	0	0	0
237	4	0	0	0	0	0	0
237	5	0	0	0	0	0	0
237	6	0	0	0	0	0	0
237	7	0	0	0	0	0	0
237	8	0	0	0	0	0	0
237	9	0	0	0	0	0	0
238	0	0	0	0	0	0	0
238	1	0	0	0	0	0	0
238	2	0	0	0	0	0	0
238	3	0	0	0	0	0	0
238	4	0	0	0	0	0	0
238	5	0	0	0	0	0	0
238	6	0	0	0	0	0	0
238	7	0	0	0	0	0	0
238	8	0	0	0	0	0	0
238	9	0	0	0	0	0	0
239	0	0	0	0	0	0	0
239	1	0	0	0	0	0	0
239	2	0	0	0	0	0	0
239	3	0	0	0	0	0	0
239	4	0	0	0	0	0	0
239	5	0	0	0	0	0	0
239	6	0	0	0	0	0	0
239	7	0	0	0	0	0	0
239	8	0	0	0	0	0	0
239	9	0	0	0	0	0	0
240	0	0	0	0	0	0	0
240	1	0	0	0	0	0	0
240	2	0	0	0	0	0	0
240	3	0	0	0	0	0	0
240	4	0	0	0	0	0	0
240	5	0	0	0	0	0	0
240	6	0	0	0	0	0	0
240	7	0	0	0	0	0	0
240	8	0	0	0	0	0	0
240	9	0	0	0	0	0	0
241	0	0	0	0	0	0	0
241	1	0	0	0	0	0	0
241	2	0	0	0	0	0	0
241	3	0	0	0	0	0	0
241	4	0	0	0	0	0	0
241	5	0	0	0	0	0	0
241	6	0	0	0	0	0	0
241	7	0	0	0	0	0	0
241	8	0	0	0	0	0	0
241	9	0	0	0	0	0	0
242	0	0	0	0	0	0	0
242	1	0	0	0	0	0	0
242	2	0	0	0	0	0	0
242	3	0	0	0	0	0	0
242	4	0	0	0	0	0	0
242	5	0	0	0	0	0	0
242	6	0	0	0	0	0	0
242	7	0	0	0	0	0	0
242	8	0	0	0	0	0	0
242	9	0	0	0	0	0	0
243	0	0	0	0	0	0	0
243	1	0	0	0	0	0	0
243	2	0	0	0	0	0	0
243	3	0	0	0	0	0	0
243	4	0	0	0	0	0	0
243	5	0	0	0	0	0	0
243	6	0	0	0	0	0	0
243	7	0	0	0	0	0	0
243	8	0	0	0	0	0	0
243	9	0	0	0	0	0	0
244	0	0	0	0	0	0	0
244	1	0	0	0	0	0	0
244	2	0	0	0	0	0	0
244	3	0	0	0	0	0	0
244	4	0	0	0	0	0	0
244	5	0	0	0	0	0	0
244	6	0	0	0	0	0	0
244	7	0	0	0	0	0	0
244	8	0	0	0	0	0	0
244	9	0	0	0	0	0	0
245	0	0	0	0	0	0	0
245	1	0	0	0	0	0	0
245	2	0	0	0	0	0	0
245	3	0	0	0	0	0	0
245	4	0	0	0	0	0	0
245	5	0	0	0	0	0	0
245	6	0	0	0	0	0	0
245	7	0	0	0	0	0	0
245	8	0	0	0	0	0	0
245	9	0	0	0	0	0	0
246	0	0	0	0	0	0	0
246	1	0	0	0	0	0	0
246	2	0	0	0	0	0	0
246	3	0	0	0	0	0	0
246	4	0	0	0	0	0	0
246	5	0	0	0	0	0	0
246	6	0	0	0	0	0	0
246	7	0	0	0	0	0	0
246	8	0	0	0	0	0	0
246	9	0	0	0	0	0	0
247	0	0	0	0	0	0	0
247	1	0	0	0	0	0	0
247	2	0	0	0	0	0	0
247	3	0	0	0	0	0	0
247	4	0	0	0	0	0	0
247	5	0	0	0	0	0	0
247	6	0	0	0	0	0	0
247	7	0	0	0	0	0	0
247	8	0	0	0	0	0	0
247	9	0	0	0	0	0	0
248	0	0	0	0	0	0	0
248	1	0	0	0	0	0	0
248	2	0	0	0	0	0	0
248	3	0	0	0	0	0	0
248	4	0	0	0	0	0	0
248	5	0	0	0	0	0	0
248	6	0	0	0	0	0	0
248	7	0	0	0	0	0	0
248	8	0	0	0	0	0	0
248	9	0	0	0	0	0	0
249	0	0	0	0	0	0	0
249	1	0	0	0	0	0	0
249	2	0	0	0	0	0	0
249	3	0	0	0	0	0	0
249	4	0	0	0	0	0	0
249	5	0	0	0	0	0	0
249	6	0	0	0	0	0	0
249	7	0	0	0	0	0	0
249	8	0	0	0	0	0	0
249	9	0	0	0	0	0	0
250	0	0	0	0	0	0	0
250	1	0	0	0	0	0	0
250	2	0	0	0	0	0	0
250	3	0	0	0	0	0	0
250	4	0	0	0	0	0	0
250	5	0	0	0	0	0	0
250	6	0	0	0	0	0	0
250	7	0	0	0	0	0	0
250	8	0	0	0	0	0	0
250	9	0	0	0	0	0	0
251	0	0	0	0	0	0	0
251	1	0	0	0	0	0	0
251	2	0	0	0	0	0	0
251	3	0	0	0	0	0	0
251	4	0	0	0	0	0	0
251	5	0	0	0	0	0	0
251	6	0	0	0	0	0	0
251	7	0	0	0	0	0	0
251	8	0	0	0	0	0	0
251	9	0	0	0	0	0	0
252	0	0	0	0	0	0	0
252	1	0	0	0	0	0	0
252	2	0	0	0	0	0	0
252	3	0	0	0	0	0	0
252	4	0	0	0	0	0	0
252	5	0	0	0	0	0	0
252	6	0	0	0	0	0	0
252	7	0	0	0	0	0	0
252	8	0	0	0	0	0	0
252	9	0	0	0	0	0	0
253	0	0	0	0	0	0	0
253	1	0	0	0	0	0	0
253	2	0	0	0	0	0	0
253	3	0	0	0	0	0	0
253	4	0	0	0	0	0	0
253	5	0	0	0	0	0	0
253	6	0	0	0	0	0	0
253	7	0	0	0	0	0	0
253	8	0	0	0	0	0	0
253	9	0	0	0	0	0	0
254	0	0	0	0	0	0	0
254	1	0	0	0	0	0	0
254	2	0	0	0	0	0	0
254	3	0	0	0	0	0	0
254	4	0	0	0	0	0	0
254	5	0	0	0	0	0	0
254	6	0	0	0	0	0	0
254	7	0	0	0	0	0	0
254	8	0	0	0	0	0	0
254	9	0	0	0	0	0	0
255	0	0	0	0	0	0	0
255	1	0	0	0	0	0	0
255	2	0	0	0	0	0	0
255	3	0	0	0	0	0	0
255	4	0	0	0	0	0	0
255	5	0	0	0	0	0	0
255	6	0	0	0	0	0	0
255	7	0	0	0	0	0	0
255	8	0	0	0	0	0	0
255	9	0	0	0	0	0	0
256	0	0	0	0	0	0	0
256	1	0	0	0	0	0	0
256	2	0	0	0	0	0	0
256	3	0	0	0	0	0	0
256	4	0	0	0	0	0	0
256	5	0	0	0	0	0	0
256	6	0	0	0	0	0	0
256	7	0	0	0	0	0	0
256	8	0	0	0	0	0	0
256	9	0	0	0	0	0	0
257	0	0	0	0	0	0	0
257	1	0	0	0	0	0	0
257	2	0	0	0	0	0	0
257	3	0	0	0	0	0	0
257	4	0	0	0	0	0	0
257	5	0	0	0	0	0	0
257	6	0	0	0	0	0	0
257	7	0	0	0	0	0	0
257	8	0	0	0	0	0	0
257	9	0	0	0	0	0	0
258	0	0	0	0	0	0	0
258	1	0	0	0	0	0	0
258	2	0	0	0	0	0	0
258	3	0	0	0	0	0	0
258	4	0	0	0	0	0	0
258	5	0	0	0	0	0	0
258	6	0	0	0	0	0	0
258	7	0	0	0	0	0	0
258	8	0	0	0	0	0	0
258	9	0	0	0	0	0	0
259	0	0	0	0	0	0	0
259	1	0	0	0	0	0	0
259	2	0	0	0	0	0	0
259	3	0	0	0	0	0	0
259	4	0	0	0	0	0	0
259	5	0	0	0	0	0	0
259	6	0	0	0	0	0	0
259	7	0	0	0	0	0	0
259	8	0	0	0	0	0	0
259	9	0	0	0	0	0	0
260	0	0	0	0	0	0	0
260	1	0	0	0	0	0	0
260	2	0	0	0	0	0	0
260	3	0	0	0	0	0	0
260	4	0	0	0	0	0	0
260	5	0	0	0	0	0	0
260	6	0	0	0	0	0	0
260	7	0	0	0	0	0	0
260	8	0	0	0	0	0	0
260	9	0	0	0	0	0	0
261	0	0	0	0	0	0	0
261	1	0	0	0	0	0	0
261	2	0	0	0	0	0	0
261	3	0	0	0	0	0	0
261	4	0	0	0	0	0	0
261	5	0	0	0	0	0	0
261	6	0	0	0	0	0	0
261	7	0	0	0	0	0	0
261	8	0	0	0	0	0	0
261	9	0	0	0	0	0	0
262	0	0	0	0	0	0	0
262	1	0	0	0	0	0	0
262	2	0	0	0	0	0	0
262	3	0	0	0	0	0	0
262	4	0	0	0	0	0	0
262	5	0	0	0	0	0	0
262	6	0	0	0	0	0	0
262	7	0	0	0	0	0	0
262	8	0	0	0	0	0	0
262	9	0	0	0	0	0	0
263	0	0	0	0	0	0	0
263	1	0	0	0	0	0	0
263	2	0	0	0	0	0	0
263	3	0	0	0	0	0	0
263	4	0	0	0	0	0	0
263	5	0	0	0	0	0	0
263	6	0	0	0	0	0	0
263	7	0	0	0	0	0	0
263	8	0	0	0	0	0	0
263	9	0	0	0	0	0	0
264	0	0	0	0	0	0	0
264	1	0	0	0	0	0	0
264	2	0	0	0	0	0	0
264	3	0	0	0	0	0	0
264	4	0	0	0	0	0	0
264	5	0	0	0	0	0	0
264	6	0	0	0	0	0	0
264	7	0	0	0	0	0	0
264	8	0	0	0	0	0	0
264	9	0	0	0	0	0	0
265	0	0	0	0	0	0	0
265	1	0	0	0	0	0	0
265	2	0	0	0	0	0	0
265	3	0	0	0	0	0	0
265	4	0	0	0	0	0	0
265	5	0	0	0	0	0	0
265	6	0	0	0	0	0	0
265	7	0	0	0	0	0	0
265	8	0	0	0	0	0	0
265	9	0	0	0	0	0	0
266	0	0	0	0	0	0	0
266	1	0	0	0	0	0	0
266	2	0	0	0	0	0	0
266	3	0	0	0	0	0	0
266	4	0	0	0	0	0	0
266	5	0	0	0	0	0	0
266	6	0	0	0	0	0	0
266	7	0	0	0	0	0	0
266	8	0	0	0	0	0	0
266	9	0	0	0	0	0	0
267	0	0	0	0	0	0	0
267	1	0	0	0	0	0	0
267	2	0	0	0	0	0	0
267	3	0	0	0	0	0	0
267	4	0	0	0	0	0	0
267	5	0	0	0	0	0	0
267	6	0	0	0	0	0	0
267	7	0	0	0	0	0	0
267	8	0	0	0	0	0	0
267	9	0	0	0	0	0	0
268	0	0	0	0	0	0	0
268	1	0	0	0	0	0	0
268	2	0	0	0	0	0	0
268	3	0	0	0	0	0	0
268	4	0	0	0	0	0	0
268	5	0	0	0	0	0	0
268	6	0	0	0	0	0	0
268	7	0	0	0	0	0	0
268	8	0	0	0	0	0	0
268	9	0	0	0	0	0	0
269	0	0	0	0	0	0	0
269	1	0	0	0	0	0	0
269	2	0	0	0	0	0	0
269	3	0	0	0	0	0	0
269	4	0	0	0	0	0	0
269	5	0	0	0	0	0	0
269	6	0	0	0	0	0	0
269	7	0	0	0	0	0	0
269	8	0	0	0	0	0	0
269	9	0	0	0	0	0	0
270	0	0	0	0	0	0	0
270	1	0	0	0	0	0	0
270	2	0	0	0	0	0	0
270	3	0	0	0	0	0	0
270	4	0	0	0	0	0	0
270	5	0	0	0	0	0	0
270	6	0	0	0	0	0	0
270	7	0	0	0	0	0	0
270	8	0	0	0	0	0	0
270	9	0	0	0	0	0	0
271	0	0	0	0	0	0	0
271	1	0	0	0	0	0	0
271	2	0	0	0	0	0	0
271	3	0	0	0	0	0	0
271	4	0	0	0	0	0	0
271	5	0	0	0	0	0	0
271	6	0	0	0	0	0	0
271	7	0	0	0	0	0	0
271	8	0	0	0	0	0	0
271	9	0	0	0	0	0	0
272	0	0	0	0	0	0	0
272	1	0	0	0	0	0	0
272	2	0	0	0	0	0	0
272	3	0	0	0	0	0	0
272	4	0	0	0	0	0	0
272	5	0	0	0	0	0	0
272	6	0	0	0	0	0	0
272	7	0	0	0	0	0	0
272	8	0	0	0	0	0	0
272	9	0	0	0	0	0	0
273	0	0	0	0	0	0	0
273	1	0	0	0	0	0	0
273	2	0	0	0	0	0	0
273	3	0	0	0	0	0	0
273	4	0	0	0	0	0	0
273	5	0	0	0	0	0	0
273	6	0	0	0	0	0	0
273	7	0	0	0	0	0	0
273	8	0	0	0	0	0	0
273	9	0	0	0	0	0	0
274	0	0	0	0	0	0	0
274	1	0	0	0	0	0	0
274	2	0	0	0	0	0	0
274	3	0	0	0	0	0	0
274	4	0	0	0	0	0	0
274	5	0	0	0	0	0	0
274	6	0	0	0	0	0	0
274	7	0	0	0	0	0	0
274	8	0	0	0	0	0	0
274	9	0	0	0	0	0	0
275	0	0	0	0	0	0	0
275	1	0	0	0	0	0	0
275	2	0	0	0	0	0	0
275	3	0	0	0	0	0	0
275	4	0	0	0	0	0	0
275	5	0	0	0	0	0	0
275	6	0	0	0	0	0	0
275	7	0	0	0	0	0	0
275	8	0	0	0	0	0	0
275	9	0	0	0	0	0	0
276	0	0	0	0	0	0	0
276	1	0	0	0	0	0	0
276	2	0	0	0	0	0	0
276	3	0	0	0	0	0	0
276	4	0	0	0	0	0	0
276	5	0	0	0	0	0	0
276	6	0	0	0	0	0	0
276	7	0	0	0	0	0	0
276	8	0	0	0	0	0	0
276	9	0	0	0	0	0	0
277	0	0	0	0	0	0	0
277	1	0	0	0	0	0	0
277	2	0	0	0	0	0	0
277	3	0	0	0	0	0	0
277	4	0	0	0	0	0	0
277	5	0	0	0	0	0	0
277	6	0	0	0	0	0	0
277	7	0	0	0	0	0	0
277	8	0	0	0	0	0	0
277	9	0	0	0	0	0	0
278	0	0	0	0	0	0	0
278	1	0	0	0	0	0	0
278	2	0	0	0	0	0	0
278	3	0	0	0	0	0	0
278	4	0	0	0	0	0	0
278	5	0	0	0	0	0	0
278	6	0	0	0	0	0	0
278	7	0	0	0	0	0	0
278	8	0	0	0	0	0	0
278	9	0	0	0	0	0	0
279	0	0	0	0	0	0	0
279	1	0	0	0	0	0	0
279	2	0	0	0	0	0	0
279	3	0	0	0	0	0	0
279	4	0	0	0	0	0	0
279	5	0	0	0	0	0	0
279	6	0	0	0	0	0	0
279	7	0	0	0	0	0	0
279	8	0	0	0	0	0	0
279	9	0	0	0	0	0	0
280	0	0	0	0	0	0	0
280	1	0	0	0	0	0	0
280	2	0	0	0	0	0	0
280	3	0	0	0	0	0	0
280	4	0	0	0	0	0	0
280	5	0	0	0	0	0	0
280	6	0	0	0	0	0	0
280	7	0	0	0	0	0	0
280	8	0	0	0	0	0	0
280	9	0	0	0	0	0	0
281	0	0	0	0	0	0	0
281	1	0	0	0	0	0	0
281	2	0	0	0	0	0	0
281	3	0	0	0	0	0	0
281	4	0	0	0	0	0	0
281	5	0	0	0	0	0	0
281	6	0	0	0	0	0	0
281	7	0	0	0	0	0	0
281	8	0	0	0	0	0	0
281	9	0	0	0	0	0	0
282	0	0	0	0	0	0	0
282	1	0	0	0	0	0	0
282	2	0	0	0	0	0	0
282	3	0	0	0	0	0	0
282	4	0	0	0	0	0	0
282	5	0	0	0	0	0	0
282	6	0	0	0	0	0	0
282	7	0	0	0	0	0	0
282	8	0	0	0	0	0	0
282	9	0	0	0	0	0	0
283	0	0	0	0	0	0	0
283	1	0	0	0	0	0	0
283	2	0	0	0	0	0	0
283	3	0	0	0	0	0	0
283	4	0	0	0	0	0	0
283	5	0	0	0	0	0	0
283	6	0	0	0	0	0	0
283	7	0	0	0	0	0	0
283	8	0	0	0	0	0	0
283	9	0	0	0	0	0	0
284	0	0	0	0	0	0	0
284	1	0	0	0	0	0	0
284	2	0	0	0	0	0	0
284	3	0	0	0	0	0	0
284	4	0	0	0	0	0	0
284	5	0	0	0	0	0	0
284	6	0	0	0	0	0	0
284	7	0	0	0	0	0	0
284	8	0	0	0	0	0	0
284	9	0	0	0	0	0	0
285	0	0	0	0	0	0	0
285	1	0	0	0	0	0	0
285	2	0	0	0	0	0	0
285	3	0	0	0	0	0	0
285	4	0	0	0	0	0	0
285	5	0	0	0	0	0	0
285	6	0	0	0	0	0	0
285	7	0	0	0	0	0	0
285	8	0	0	0	0	0	0
285	9	0	0	0	0	0	0
286	0	0	0	0	0	0	0
286	1	0	0	0	0	0	0
286	2	0	0	0	0	0	0
286	3	0	0	0	0	0	0
286	4	0	0	0	0	0	0
286	5	0	0	0	0	0	0
286	6	0	0	0	0	0	0
286	7	0	0	0	0	0	0
286	8	0	0	0	0	0	0
286	9	0	0	0	0	0	0
287	0	0	0	0	0	0	0
287	1	0	0	0	0	0	0
287	2	0	0	0	0	0	0
287	3	0	0	0	0	0	0
287	4	0	0	0	0	0	0
287	5	0	0	0	0	0	0
287	6	0	0	0	0	0	0
287	7	0	0	0	0	0	0
287	8	0	0	0	0	0	0
287	9	0	0	0	0	0	0
288	0	0	0	0	0	0	0
288	1	0	0	0	0	0	0
288	2	0	0	0	0	0	0
288	3	0	0	0	0	0	0
288	4	0	0	0	0	0	0
288	5	0	0	0	0	0	0
288	6	0	0	0	0	0	0
288	7	0	0	0	0	0	0
288	8	0	0	0	0	0	0
288	9	0	0	0	0	0	0
289	0	0	0	0	0	0	0
289	1	0	0	0	0	0	0
289	2	0	0	0	0	0	0
289	3	0	0	0	0	0	0
289	4	0	0	0	0	0	0
289	5	0	0	0	0	0	0
289	6	0	0	0	0	0	0
289	7	0	0	0	0	0	0
289	8	0	0	0	0	0	0
289	9	0	0	0	0	0	0
290	0	0	0	0	0	0	0
290	1	0	0	0	0	0	0
290	2	0	0	0	0	0	0
290	3	0	0	0	0	0	0
290	4	0	0	0	0	0	0
290	5	0	0	0	0	0	0
290	6	0	0	0	0	0	0
290	7	0	0	0	0	0	0
290	8	0	0	0	0	0	0
290	9	0	0	0	0	0	0
291	0	0	0	0	0	0	0
291	1	0	0	0	0	0	0
291	2	0	0	0	0	0	0
291	3	0	0	0	0	0	0
291	4	0	0	0	0	0	0
291	5	0	0	0	0	0	0
291	6	0	0	0	0	0	0
291	7	0	0	0	0	0	0
291	8	0	0	0	0	0	0
291	9	0	0	0	0	0	0
292	0	0	0	0	0	0	0
292	1	0	0	0	0	0	0
292	2	0	0	0	0	0	0
292	3	0	0	0	0	0	0
292	4	0	0	0	0	0	0
292	5	0	0	0	0	0	0
292	6	0	0	0	0	0	0
292	7	0	0	0	0	0	0
292	8	0	0	0	0	0	0
292	9	0	0	0	0	0	0
293	0	0	0	0	0	0	0
293	1	0	0	0	0	0	0
293	2	0	0	0	0	0	0
293	3	0	0	0	0	0	0
293	4	0	0	0	0	0	0
293	5	0	0	0	0	0	0
293	6	0	0	0	0	0	0
293	7	0	0	0	0	0	0
293	8	0	0	0	0	0	0
293	9	0	0	0	0	0	0
294	0	0	0	0	0	0	0
294	1	0	0	0	0	0	0
294	2	0	0	0	0	0	0
294	3	0	0	0	0	0	0
294	4	0	0	0	0	0	0
294	5	0	0	0	0	0	0
294	6	0	0	0	0	0	0
294	7	0	0	0	0	0	0
294	8	0	0	0	0	0	0
294	9	0	0	0	0	0	0
295	0	0	0	0	0	0	0
295	1	0	0	0	0	0	0
295	2	0	0	0	0	0	0
295	3	0	0	0	0	0	0
295	4	0	0	0	0	0	0
295	5	0	0	0	0	0	0
295	6	0	0	0	0	0	0
295	7	0	0	0	0	0	0
295	8	0	0	0	0	0	0
295	9	0	0	0	0	0	0
296	0	0	0	0	0	0	0
296	1	0	0	0	0	0	0
296	2	0	0	0	0	0	0
296	3	0	0	0	0	0	0
296	4	0	0	0	0	0	0
296	5	0	0	0	0	0	0
296	6	0	0	0	0	0	0
296	7	0	0	0	0	0	0
296	8	0	0	0	0	0	0
296	9	0	0	0	0	0	0
297	0	0	0	0	0	0	0
297	1	0	0	0	0	0	0
297	2	0	0	0	0	0	0
297	3	0	0	0	0	0	0
297	4	0	0	0	0	0	0
297	5	0	0	0	0	0	0
297	6	0	0	0	0	0	0
297	7	0	0	0	0	0	0
297	8	0	0	0	0	0	0
297	9	0	0	0	0	0	0
298	0	0	0	0	0	0	0
298	1	0	0	0	0	0	0
298	2	0	0	0	0	0	0
298	3	0	0	0	0	0	0
298	4	0	0	0	0	0	0
298	5	0	0	0	0	0	0
298	6	0	0	0	0	0	0
298	7	0	0	0	0	0	0
298	8	0	0	0	0	0	0
298	9	0	0	0	0	0	0
299	0	0	0	0	0	0	0
299	1	0	0	0	0	0	0
299	2	0	0	0	0	0	0
299	3	0	0	0	0	0	0
299	4	0	0	0	0	0	0
299	5	0	0	0	0	0	0
299	6	0	0	0	0	0	0
299	7	0	0	0	0	0	0
299	8	0	0	0	0	0	0
299	9	0	0	0	0	0	0
300	0	0	0	0	0	0	0
300	1	0	0	0	0	0	0
300	2	0	0	0	0	0	0
300	3	0	0	0	0	0	0
300	4	0	0	0	0	0	0
300	5	0	0	0	0	0	0
300	6	0	0	0	0	0	0
300	7	0	0	0	0	0	0
300	8	0	0	0	0	0	0
300	9	0	0	0	0	0	0
301	0	0	0	0	0	0	0
301	1	0	0	0	0	0	0
301	2	0	0	0	0	0	0
301	3	0	0	0	0	0	0
301	4	0	0	0	0	0	0
301	5	0	0	0	0	0	0
301	6	0	0	0	0	0	0
301	7	0	0	0	0	0	0
301	8	0	0	0	0	0	0
301	9	0	0	0	0	0	0
302	0	0	0	0	0	0	0
302	1	0	0	0	0	0	0
302	2	0	0	0	0	0	0
302	3	0	0	0	0	0	0
302	4	0	0	0	0	0	0
302	5	0	0	0	0	0	0
302	6	0	0	0	0	0	0
302	7	0	0	0	0	0	0
302	8	0	0	0	0	0	0
302	9	0	0	0	0	0	0
303	0	0	0	0	0	0	0
303	1	0	0	0	0	0	0
303	2	0	0	0	0	0	0
303	3	0	0	0	0	0	0
303	4	0	0	0	0	0	0
303	5	0	0	0	0	0	0
303	6	0	0	0	0	0	0
303	7	0	0	0	0	0	0
303	8	0	0	0	0	0	0
303	9	0	0	0	0	0	0
304	0	0	0	0	0	0	0
304	1	0	0	0	0	0	0
304	2	0	0	0	0	0	0
304	3	0	0	0	0	0	0
304	4	0	0	0	0	0	0
304	5	0	0	0	0	0	0
304	6	0	0	0	0	0	0
304	7	0	0	0	0	0	0
304	8	0	0	0	0	0	0
304	9	0	0	0	0	0	0
305	0	0	0	0	0	0	0
305	1	0	0	0	0	0	0
305	2	0	0	0	0	0	0
305	3	0	0	0	0	0	0
305	4	0	0	0	0	0	0
305	5	0	0	0	0	0	0
305	6	0	0	0	0	0	0
305	7	0	0	0	0	0	0
305	8	0	0	0	0	0	0
305	9	0	0	0	0	0	0
306	0	0	0	0	0	0	0
306	1	0	0	0	0	0	0
306	2	0	0	0	0	0	0
306	3	0	0	0	0	0	0
306	4	0	0	0	0	0	0
306	5	0	0	0	0	0	0
306	6	0	0	0	0	0	0
306	7	0	0	0	0	0	0
306	8	0	0	0	0	0	0
306	9	0	0	0	0	0	0
307	0	0	0	0	0	0	0
307	1	0	0	0	0	0	0
307	2	0	0	0	0	0	0
307	3	0	0	0	0	0	0
307	4	0	0	0	0	0	0
307	5	0	0	0	0	0	0
307	6	0	0	0	0	0	0
307	7	0	0	0	0	0	0
307	8	0	0	0	0	0	0
307	9	0	0	0	0	0	0
308	0	0	0	0	0	0	0
308	1	0	0	0	0	0	0
308	2	0	0	0	0	0	0
308	3	0	0	0	0	0	0
308	4	0	0	0	0	0	0
308	5	0	0	0	0	0	0
308	6	0	0	0	0	0	0
308	7	0	0	0	0	0	0
308	8	0	0	0	0	0	0
308	9	0	0	0	0	0	0
309	0	0	0	0	0	0	0
309	1	0	0	0	0	0	0
309	2	0	0	0	0	0	0
309	3	0	0	0	0	0	0
309	4	0	0	0	0	0	0
309	5	0	0	0	0	0	0
309	6	0	0	0	0	0	0
309	7	0	0	0	0	0	0
309	8	0	0	0	0	0	0
309	9	0	0	0	0	0	0
310	0	0	0	0	0	0	0
310	1	0	0	0	0	0	0
310	2	0	0	0	0	0	0
310	3	0	0	0	0	0	0
310	4	0	0	0	0	0	0
310	5	0	0	0	0	0	0
310	6	0	0	0	0	0	0
310	7	0	0	0	0	0	0
310	8	0	0	0	0	0	0
310	9	0	0	0	0	0	0
311	0	0	0	0	0	0	0
311	1	0	0	0	0	0	0
311	2	0	0	0	0	0	0
311	3	0	0	0	0	0	0
311	4	0	0	0	0	0	0
311	5	0	0	0	0	0	0
311	6	0	0	0	0	0	0
311	7	0	0	0	0	0	0
311	8	0	0	0	0	0	0
311	9	0	0	0	0	0	0
312	0	0	0	0	0	0	0
312	1	0	0	0	0	0	0
312	2	0	0	0	0	0	0
312	3	0	0	0	0	0	0
312	4	0	0	0	0	0	0
312	5	0	0	0	0	0	0
312	6	0	0	0	0	0	0
312	7	0	0	0	0	0	0
312	8	0	0	0	0	0	0
312	9	0	0	0	0	0	0
313	0	0	0	0	0	0	0
313	1	0	0	0	0	0	0
313	2	0	0	0	0	0	0
313	3	0	0	0	0	0	0
313	4	0	0	0	0	0	0
313	5	0	0	0	0	0	0
313	6	0	0	0	0	0	0
313	7	0	0	0	0	0	0
313	8	0	0	0	0	0	0
313	9	0	0	0	0	0	0
314	0	0	0	0	0	0	0
314	1	0	0	0	0	0	0
314	2	0	0	0	0	0	0
314	3	0	0	0	0	0	0
314	4	0	0	0	0	0	0
314	5	0	0	0	0	0	0
314	6	0	0	0	0	0	0
314	7	0	0	0	0	0	0
314	8	0	0	0	0	0	0
314	9	0	0	0	0	0	0
315	0	0	0	0	0	0	0
315	1	0	0	0	0	0	0
315	2	0	0	0	0	0	0
315	3	0	0	0	0	0	0
315	4	0	0	0	0	0	0
315	5	0	0	0	0	0	0
315	6	0	0	0	0	0	0
315	7	0	0	0	0	0	0
315	8	0	0	0	0	0	0
315	9	0	0	0	0	0	0
316	0	0	0	0	0	0	0
316	1	0	0	0	0	0	0
316	2	0	0	0	0	0	0
316	3	0	0	0	0	0	0
316	4	0	0	0	0	0	0
316	5	0	0	0	0	0	0
316	6	0	0	0	0	0	0
316	7	0	0	0	0	0	0
316	8	0	0	0	0	0	0
316	9	0	0	0	0	0	0
317	0	0	0	0	0	0	0
317	1	0	0	0	0	0	0
317	2	0	0	0	0	0	0
317	3	0	0	0	0	0	0
317	4	0	0	0	0	0	0
317	5	0	0	0	0	0	0
317	6	0	0	0	0	0	0
317	7	0	0	0	0	0	0
317	8	0	0	0	0	0	0
317	9	0	0	0	0	0	0
318	0	0	0	0	0	0	0
318	1	0	0	0	0	0	0
318	2	0	0	0	0	0	0
318	3	0	0	0	0	0	0
318	4	0	0	0	0	0	0
318	5	0	0	0	0	0	0
318	6	0	0	0	0	0	0
318	7	0	0	0	0	0	0
318	8	0	0	0	0	0	0
318	9	0	0	0	0	0	0
319	0	0	0	0	0	0	0
319	1	0	0	0	0	0	0
319	2	0	0	0	0	0	0
319	3	0	0	0	0	0	0
319	4	0	0	0	0	0	0
319	5	0	0	0	0	0	0
319	6	0	0	0	0	0	0
319	7	0	0	0	0	0	0
319	8	0	0	0	0	0	0
319	9	0	0	0	0	0	0
320	0	0	0	0	0	0	0
320	1	0	0	0	0	0	0
320	2	0	0	0	0	0	0
320	3	0	0	0	0	0	0
320	4	0	0	0	0	0	0
320	5	0	0	0	0	0	0
320	6	0	0	0	0	0	0
320	7	0	0	0	0	0	0
320	8	0	0	0	0	0	0
320	9	0	0	0	0	0	0
321	0	0	0	0	0	0	0
321	1	0	0	0	0	0	0
321	2	0	0	0	0	0	0
321	3	0	0	0	0	0	0
321	4	0	0	0	0	0	0
321	5	0	0	0	0	0	0
321	6	0	0	0	0	0	0
321	7	0	0	0	0	0	0
321	8	0	0	0	0	0	0
321	9	0	0	0	0	0	0
322	0	0	0	0	0	0	0
322	1	0	0	0	0	0	0
322	2	0	0	0	0	0	0
322	3	0	0	0	0	0	0
322	4	0	0	0	0	0	0
322	5	0	0	0	0	0	0
322	6	0	0	0	0	0	0
322	7	0	0	0	0	0	0
322	8	0	0	0	0	0	0
322	9	0	0	0	0	0	0
323	0	0	0	0	0	0	0
323	1	0	0	0	0	0	0
323	2	0	0	0	0	0	0
323	3	0	0	0	0	0	0
323	4	0	0	0	0	0	0
323	5	0	0	0	0	0	0
323	6	0	0	0	0	0	0
323	7	0	0	0	0	0	0
323	8	0	0	0	0	0	0
323	9	0	0	0	0	0	0
324	0	0	0	0	0	0	0
324	1	0	0	0	0	0	0
324	2	0	0	0	0	0	0
324	3	0	0	0	0	0	0
324	4	0	0	0	0	0	0
324	5	0	0	0	0	0	0
324	6	0	0	0	0	0	0
324	7	0	0	0	0	0	0
324	8	0	0	0	0	0	0
324	9	0	0	0	0	0	0
325	0	0	0	0	0	0	0
325	1	0	0	0	0	0	0
325	2	0	0	0	0	0	0
325	3	0	0	0	0	0	0
325	4	0	0	0	0	0	0
325	5	0	0	0	0	0	0
325	6	0	0	0	0	0	0
325	7	0	0	0	0	0	0
325	8	0	0	0	0	0	0
325	9	0	0	0	0	0	0
326	0	0	0	0	0	0	0
326	1	0	0	0	0	0	0
326	2	0	0	0	0	0	0
326	3	0	0	0	0	0	0
326	4	0	0	0	0	0	0
326	5	0	0	0	0	0	0
326	6	0	0	0	0	0	0
326	7	0	0	0	0	0	0
326	8	0	0	0	0	0	0
326	9	0	0	0	0	0	0
327	0	0	0	0	0	0	0
327	1	0	0	0	0	0	0
327	2	0	0	0	0	0	0
327	3	0	0	0	0	0	0
327	4	0	0	0	0	0	0
327	5	0	0	0	0	0	0
327	6	0	0	0	0	0	0
327	7	0	0	0	0	0	0
327	8	0	0	0	0	0	0
327	9	0	0	0	0	0	0
328	0	0	0	0	0	0	0
328	1	0	0	0	0	0	0
328	2	0	0	0	0	0	0
328	3	0	0	0	0	0	0
328	4	0	0	0	0	0	0
328	5	0	0	0	0	0	0
328	6	0	0	0	0	0	0
328	7	0	0	0	0	0	0
328	8	0	0	0	0	0	0
328	9	0	0	0	0	0	0
329	0	0	0	0	0	0	0
329	1	0	0	0	0	0	0
329	2	0	0	0	0	0	0
329	3	0	0	0	0	0	0
329	4	0	0	0	0	0	0
329	5	0	0	0	0	0	0
329	6	0	0	0	0	0	0
329	7	0	0	0	0	0	0
329	8	0	0	0	0	0	0
329	9	0	0	0	0	0	0
330	0	0	0	0	0	0	0
330	1	0	0	0	0	0	0
330	2	0	0	0	0	0	0
330	3	0	0	0	0	0	0
330	4	0	0	0	0	0	0
330	5	0	0	0	0	0	0
330	6	0	0	0	0	0	0
330	7	0	0	0	0	0	0
330	8	0	0	0	0	0	0
330	9	0	0	0	0	0	0
331	0	0	0	0	0	0	0
331	1	0	0	0	0	0	0
331	2	0	0	0	0	0	0
331	3	0	0	0	0	0	0
331	4	0	0	0	0	0	0
331	5	0	0	0	0	0	0
331	6	0	0	0	0	0	0
331	7	0	0	0	0	0	0
331	8	0	0	0	0	0	0
331	9	0	0	0	0	0	0
332	0	0	0	0	0	0	0
332	1	0	0	0	0	0	0
332	2	0	0	0	0	0	0
332	3	0	0	0	0	0	0
332	4	0	0	0	0	0	0
332	5	0	0	0	0	0	0
332	6	0	0	0	0	0	0
332	7	0	0	0	0	0	0
332	8	0	0	0	0	0	0
332	9	0	0	0	0	0	0
333	0	0	0	0	0	0	0
333	1	0	0	0	0	0	0
333	2	0	0	0	0	0	0
333	3	0	0	0	0	0	0
333	4	0	0	0	0	0	0
333	5	0	0	0	0	0	0
333	6	0	0	0	0	0	0
333	7	0	0	0	0	0	0
333	8	0	0	0	0	0	0
333	9	0	0	0	0	0	0
334	0	0	0	0	0	0	0
334	1	0	0	0	0	0	0
334	2	0	0	0	0	0	0
334	3	0	0	0	0	0	0
334	4	0	0	0	0	0	0
334	5	0	0	0	0	0	0
334	6	0	0	0	0	0	0
334	7	0	0	0	0	0	0
334	8	0	0	0	0	0	0
334	9	0	0	0	0	0	0
335	0	0	0	0	0	0	0
335	1	0	0	0	0	0	0
335	2	0	0	0	0	0	0
335	3	0	0	0	0	0	0
335	4	0	0	0	0	0	0
335	5	0	0	0	0	0	0
335	6	0	0	0	0	0	0
335	7	0	0	0	0	0	0
335	8	0	0	0	0	0	0
335	9	0	0	0	0	0	0
336	0	0	0	0	0	0	0
336	1	0	0	0	0	0	0
336	2	0	0	0	0	0	0
336	3	0	0	0	0	0	0
336	4	0	0	0	0	0	0
336	5	0	0	0	0	0	0
336	6	0	0	0	0	0	0
336	7	0	0	0	0	0	0
336	8	0	0	0	0	0	0
336	9	0	0	0	0	0	0
337	0	0	0	0	0	0	0
337	1	0	0	0	0	0	0
337	2	0	0	0	0	0	0
337	3	0	0	0	0	0	0
337	4	0	0	0	0	0	0
337	5	0	0	0	0	0	0
337	6	0	0	0	0	0	0
337	7	0	0	0	0	0	0
337	8	0	0	0	0	0	0
337	9	0	0	0	0	0	0
338	0	0	0	0	0	0	0
338	1	0	0	0	0	0	0
338	2	0	0	0	0	0	0
338	3	0	0	0	0	0	0
338	4	0	0	0	0	0	0
338	5	0	0	0	0	0	0
338	6	0	0	0	0	0	0
338	7	0	0	0	0	0	0
338	8	0	0	0	0	0	0
338	9	0	0	0	0	0	0
339	0	0	0	0	0	0	0
339	1	0	0	0	0	0	0
339	2	0	0	0	0	0	0
339	3	0	0	0	0	0	0
339	4	0	0	0	0	0	0
339	5	0	0	0	0	0	0
339	6	0	0	0	0	0	0
339	7	0	0	0	0	0	0
339	8	0	0	0	0	0	0
339	9	0	0	0	0	0	0
340	0	0	0	0	0	0	0
340	1	0	0	0	0	0	0
340	2	0	0	0	0	0	0
340	3	0	0	0	0	0	0
340	4	0	0	0	0	0	0
340	5	0	0	0	0	0	0
340	6	0	0	0	0	0	0
340	7	0	0	0	0	0	0
340	8	0	0	0	0	0	0
340	9	0	0	0	0	0	0
341	0	0	0	0	0	0	0
341	1	0	0	0	0	0	0
341	2	0	0	0	0	0	0
341	3	0	0	0	0	0	0
341	4	0	0	0	0	0	0
341	5	0	0	0	0	0	0
341	6	0	0	0	0	0	0
341	7	0	0	0	0	0	0
341	8	0	0	0	0	0	0
341	9	0	0	0	0	0	0
342	0	0	0	0	0	0	0
342	1	0	0	0	0	0	0
342	2	0	0	0	0	0	0
342	3	0	0	0	0	0	0
342	4	0	0	0	0	0	0
342	5	0	0	0	0	0	0
342	6	0	0	0	0	0	0
342	7	0	0	0	0	0	0
342	8	0	0	0	0	0	0
342	9	0	0	0	0	0	0
343	0	0	0	0	0	0	0
343	1	0	0	0	0	0	0
343	2	0	0	0	0	0	0
343	3	0	0	0	0	0	0
343	4	0	0	0	0	0	0
343	5	0	0	0	0	0	0
343	6	0	0	0	0	0	0
343	7	0	0	0	0	0	0
343	8	0	0	0	0	0	0
343	9	0	0	0	0	0	0
344	0	0	0	0	0	0	0
344	1	0	0	0	0	0	0
344	2	0	0	0	0	0	0
344	3	0	0	0	0	0	0
344	4	0	0	0	0	0	0
344	5	0	0	0	0	0	0
344	6	0	0	0	0	0	0
344	7	0	0	0	0	0	0
344	8	0	0	0	0	0	0
344	9	0	0	0	0	0	0
345	0	0	0	0	0	0	0
345	1	0	0	0	0	0	0
345	2	0	0	0	0	0	0
345	3	0	0	0	0	0	0
345	4	0	0	0	0	0	0
345	5	0	0	0	0	0	0
345	6	0	0	0	0	0	0
345	7	0	0	0	0	0	0
345	8	0	0	0	0	0	0
345	9	0	0	0	0	0	0
346	0	0	0	0	0	0	0
346	1	0	0	0	0	0	0
346	2	0	0	0	0	0	0
346	3	0	0	0	0	0	0
346	4	0	0	0	0	0	0
346	5	0	0	0	0	0	0
346	6	0	0	0	0	0	0
346	7	0	0	0	0	0	0
346	8	0	0	0	0	0	0
346	9	0	0	0	0	0	0
347	0	0	0	0	0	0	0
347	1	0	0	0	0	0	0
347	2	0	0	0	0	0	0
347	3	0	0	0	0	0	0
347	4	0	0	0	0	0	0
347	5	0	0	0	0	0	0
347	6	0	0	0	0	0	0
347	7	0	0	0	0	0	0
347	8	0	0	0	0	0	0
347	9	0	0	0	0	0	0
348	0	0	0	0	0	0	0
348	1	0	0	0	0	0	0
348	2	0	0	0	0	0	0
348	3	0	0	0	0	0	0
348	4	0	0	0	0	0	0
348	5	0	0	0	0	0	0
348	6	0	0	0	0	0	0
348	7	0	0	0	0	0	0
348	8	0	0	0	0	0	0
348	9	0	0	0	0	0	0
349	0	0	0	0	0	0	0
349	1	0	0	0	0	0	0
349	2	0	0	0	0	0	0
349	3	0	0	0	0	0	0
349	4	0	0	0	0	0	0
349	5	0	0	0	0	0	0
349	6	0	0	0	0	0	0
349	7	0	0	0	0	0	0
349	8	0	0	0	0	0	0
349	9	0	0	0	0	0	0
350	0	0	0	0	0	0	0
350	1	3.62005	-0.565274	-9.39003	0	0	0
350	2	4.8621	-0.89846	-12.687	0	0	0
350	3	5.03972	-0.43259	-15.3757	0	0	0
350	4	6.14451	0.233521	-18.1474	0	0	0
350	5	6.2636	-0.232609	-16.7565	0	0	0
350	6	5.94147	0.585465	-16.6676	0	0	0
350	7	6.88205	0.653321	-18.1395	0	0	0
350	8	6.40858	0.918188	-18.8392	0	0	0
350	9	7.49471	1.71926	-19.9532	0	0	0
351	0	7.5489	2.0065	-21.258	0	0	0
351	1	7.66275	2.69398	-21.773	0	0	0
351	2	8.07787	3.62445	-23.5043	0	0	0
351	3	7.8777	4.75213	-25.6734	0	0	0
351	4	8.29856	6.35131	-28.3572	0	0	0
351	5	5.74711	6.87484	-30.6252	0	0	0
351	6	-0.172486	5.14718	-33.2777	0	0	0
351	7	-4.92565	5.24128	-37.3083	0	0	0
351	8	-9.41799	4.9574	-40.8105	0	0	0
351	9	-14.0295	4.58388	-45.1045	0	0	0
352	0	-17.6087	5.21546	-49.6423	0	0	0
352	1	-20.7773	4.11461	-52.7958	0	0	0
352	2	-23.4091	4.74639	-55.1552	0	0	0
352	3	-23.3729	3.92111	-58.2007	0	0	0
352	4	-24.0093	2.87278	-60.5645	0	0	0
352	5	-24.6788	3.62511	-62.6463	0	0	0
352	6	-24.9766	2.60126	-63.9582	0	0	0
352	7	-25.3153	2.68652	-66.6605	0	0	0
352	8	-25.9016	2.79591	-66.3934	0	0	0
352	9	-25.1976	1.68463	-67.5347	0	0	0
353	0	-25.7079	2.15084	-69.0986	0	0	0
353	1	-25.3515	1.75216	-69.7941	0	0	0
353	2	-25.4702	1.95169	-69.445	0	0	0
353	3	-25.6219	2.12859	-70.4853	0	0	0
353	4	-26.2445	2.05903	-70.9254	0	0	0
353	5	-26.5369	2.36793	-72.4034	0	0	0
353	6	-26.5869	2.32011	-75.361	0	0	0
353	7	-27.1168	1.89501	-76.6736	0	0	0
353	8	-28.2924	2.57737	-79.6293	0	0	0
353	9	-29.9198	1.92397	-81.7319	0	0	0
354	0	-31.7094	1.98251	-86.3501	0	0	0
354	1	-31.8873	1.64617	-89.6573	0	0	0
354	2	-30.6772	0.426285	-91.9192	0	0	0
354	3	-27.3894	0.145982	-94.2444	0	0	0
354	4	-25.0432	-0.361626	-96.5831	0	0	0
354	5	-22.4343	-0.554312	-98.2161	0	0	0
354	6	-20.9476	-0.775175	-100.296	0	0	0
354	7	-19.6009	-0.994746	-104.118	0	0	0
354	8	-17.5354	-1.41014	-105.581	0	0	0
354	9	-16.1825	-1.74309	-108.013	0	0	0
355	0	-13.7621	-2.18207	-109.386	0	0	0
355	1	-11.8436	-2.40207	-111.466	0	0	0
355	2	-9.71318	-2.79633	-113.454	0	0	0
355	3	-7.57225	-2.99176	-116.487	0	0	0
355	4	-5.7906	-3.8532	-117.782	0	0	0
355	5	-4.32255	-4.11849	-120.295	0	0	0
355	6	-3.80195	-4.36455	-123.075	0	0	0
355	7	-3.1637	-5.92191	-130.557	0	0	0
355	8	-4.69289	-10.147	-136.68	0	0	0
355	9	-7.29	-14.2436	-144.122	0	0	0
356	0	-3.72453	-18.6288	-148.993	0	0	0
356	1	-4.93332	-23.12	-155.733	0	0	0
356	2	-3.19551	-25.9124	-159.128	0	0	0
356	3	-2.47616	-28.5376	-166.712	0	0	0
356	4	-3.08449	-30.5366	-171.949	0	0	0
356	5	-1.88258	-33.0925	-178.309	0	0	0
356	6	-3.47102	-35.0303	-181.898	0	0	0
356	7	-2.14765	-36.7645	-187.294	0	0	0
356	8	-2.54078	-38.3666	-191.919	0	0	0
356	9	-1.41314	-40.0981	-196.795	0	0	0
357	0	-0.24598	-41.2296	-202.1	0	0	0
357	1	0.221016	-42.2538	-205.753	0	0	0
357	2	1.45577	-43.4735	-208.274	0	0	0
357	3	2.26333	-44.1412	-212.361	0	0	0
357	4	5.19114	-44.3634	-217.999	0	0	0
357	5	5.50188	-44.434	-221.916	0	0	0
357	6	7.22263	-45.8532	-225.479	0	0	0
357	7	8.09079	-45.3908	-229.389	0	0	0
357	8	10.0096	-46.3452	-233.378	0	0	0
357	9	11.9317	-46.1017	-238.067	0	0	0
358	0	12.5042	-45.3716	-241.971	0	0	0
358	1	15.5222	-46.2105	-246.917	0	0	0
358	2	15.9234	-44.7728	-250.475	0	0	0
358	3	18.4908	-44.8592	-253.671	0	0	0
358	4	20.0202	-44.5941	-257.491	0	0	0
358	5	20.8794	-43.596	-261.215	0	0	0
358	6	22.882	-44.1507	-265.646	0	0	0
358	7	23.4866	-42.7996	-269.198	0	0	0
358	8	26.0445	-42.9334	-274.4	0	0	0
358	9	25.9469	-41.9187	-276.395	0	0	0
359	0	28.303	-41.23	-282.023	0	0	0
359	1	29.1944	-40.9909	-286.633	0	0	0
359	2	30.0058	-40.1061	-291.317	0	0	0
359	3	31.5886	-39.53	-295.647	0	0	0
359	4	31.6188	-38.4495	-299.994	0	0	0
359	5	33.4274	-37.6752	-303.971	0	0	0
359	6	33.7644	-36.8794	-308.403	0	0	0
359	7	34.9207	-35.4627	-314.997	0	0	0
359	8	36.0671	-35.354	-318.553	0	0	0
359	9	36.6291	-33.8502	-323.843	0	0	0
360	0	37.5947	-32.6976	-327.127	0	0	0
360	1	38.0023	-31.9272	-330.776	0	0	0
360	2	39.1215	-30.9085	-336.325	0	0	0
360	3	39.9641	-29.8483	-341.447	0	0	0
360	4	40.9438	-28.6757	-346.996	0	0	0
360	5	41.7599	-27.9472	-350.112	0	0	0
360	6	42.1687	-27.0443	-354.628	0	0	0
360	7	43.9004	-26.026	-359.478	0	0	0
360	8	44.5845	-24.7	-365.73	0	0	0
360	9	45.687	-24.4805	-370.504	0	0	0
361	0	46.6861	-23.2879	-375.187	0	0	0
361	1	47.1892	-22.716	-379.008	0	0	0
361	2	48.7237	-21.7639	-383.599	0	0	0
361	3	49.4793	-20.747	-388.983	0	0	0
361	4	50.9054	-20.638	-394.194	0	0	0
361	5	52.0868	-19.7077	-398.093	0	0	0
361	6	52.8375	-19.0688	-401.648	0	0	0
361	7	54.7607	-18.316	-406.504	0	0	0
361	8	55.2397	-17.7444	-410.587	0	0	0
361	9	56.7759	-17.4142	-416.402	0	0	0
362	0	57.7835	-17.0861	-421.79	0	0	0
362	1	59.0802	-16.623	-426.042	0	0	0
362	2	59.96	-16.5182	-429.604	0	0	0
362	3	60.4301	-15.4576	-434.031	0	0	0
362	4	61.859	-15.1067	-439.676	0	0	0
362	5	62.3422	-14.7338	-443.499	0	0	0
362	6	63.5251	-14.0271	-448.096	0	0	0
362	7	64.2005	-13.7209	-452.442	0	0	0
362	8	64.8632	-12.9277	-456.17	0	0	0
362	9	66.261	-12.4418	-460.422	0	0	0
363	0	66.3864	-11.6704	-465.899	0	0	0
363	1	68.0947	-10.9623	-471.191	0	0	0
363	2	68.5972	-10.3465	-475.36	0	0	0
363	3	69.2528	-9.73266	-481.179	0	0	0
363	4	70.1721	-8.4144	-488.912	0	0	0
363	5	71.1048	-5.33763	-496.972	0	0	0
363	6	73.0071	-4.42996	-501.735	0	0	0
363	7	73.0109	-2.82048	-508.685	0	0	0
363	8	74.9824	-0.160606	-514.217	0	0	0
363	9	77.5731	1.5187	-520.105	0	0	0
364	0	77.6661	3.26446	-525.746	0	0	0
364	1	80.9412	4.66289	-532.847	0	0	0
364	2	82.0222	5.87189	-540.58	0	0	0
364	3	83.6589	7.33518	-546.206	0	0	0
364	4	86.3905	7.73062	-552.803	0	0	0
364	5	85.946	9.33972	-558.357	0	0	0
364	6	88.5613	10.4266	-564.772	0	0	0
364	7	89.2577	11.2181	-570.766	0	0	0
364	8	90.0645	12.5468	-576.226	0	0	0
364	9	90.8461	12.827	-581.88	0	0	0
365	0	91.2776	14.3742	-587.95	0	0	0
365	1	90.8128	14.5631	-592.739	0	0	0
365	2	91.2063	15.245	-597.774	0	0	0
365	3	91.1593	15.8588	-604.732	0	0	0
365	4	90.4365	15.937	-609.782	0	0	0
365	5	90.3757	16.5962	-614.124	0	0	0
365	6	89.6575	16.9846	-618.823	0	0	0
365	7	89.572	16.844	-624.223	0	0	0
365	8	89.3976	17.1696	-629.529	0	0	0
365	9	89.0303	17.3185	-633.879	0	0	0
366	0	89.3914	17.1132	-638.402	0	0	0
366	1	89.1163	17.2403	-641.969	0	0	0
366	2	89.2396	16.6792	-646.497	0	0	0
366	3	89.2032	17.0731	-650.494	0	0	0
366	4	90.0195	16.8933	-656.93	0	0	0
366	5	90.4085	16.6909	-659.45	0	0	0
366	6	89.6503	16.7048	-663.802	0	0	0
366	7	90.8698	16.5252	-667.45	0	0	0
366	8	90.2426	16.8268	-672.237	0	0	0
366	9	90.5577	16.8891	-675.886	0	0	0
367	0	91.0272	16.9302	-680.668	0	0	0
367	1	90.6659	17.3896	-685.276	0	0	0
367	2	91.0334	17.2066	-687.708	0	0	0
367	3	90.5163	17.3317	-691.802	0	0	0
367	4	90.5425	17.8163	-696.231	0	0	0
367	5	90.439	17.9437	-701.018	0	0	0
367	6	90.2075	18.2715	-703.536	0	0	0
367	7	90.2813	18.4869	-708.233	0	0	0
367	8	90.0934	18.971	-711.531	0	0	0
367	9	89.8177	19.2312	-714.748	0	0	0
368	0	89.5785	19.4697	-719.709	0	0	0
368	1	89.7671	19.6677	-723.444	0	0	0
368	2	89.1362	19.8833	-726.58	0	0	0
368	3	88.7802	19.9658	-730.06	0	0	0
368	4	88.5027	20.5825	-732.751	0	0	0
368	5	88.1401	20.7106	-735.535	0	0	0
368	6	87.9107	20.7513	-739.19	0	0	0
368	7	87.5251	20.9	-742.325	0	0	0
368	8	87.0553	21.139	-745.282	0	0	0
368	9	86.2355	21.2212	-747.025	0	0	0
369	0	85.8541	21.3727	-749.634	0	0	0
369	1	85.4492	21.3898	-752.769	0	0	0
369	2	84.8272	21.5175	-756.427	0	0	0
369	3	84.1344	21.8242	-758.603	0	0	0
369	4	83.6919	21.5982	-760.956	0	0	0
369	5	83.3365	21.8384	-762.086	0	0	0
369	6	82.7608	21.9017	-763.738	0	0	0
369	7	82.1763	21.7853	-767.403	0	0	0
369	8	81.9323	22.0294	-769.486	0	0	0
369	9	81.3308	22.0247	-771.406	0	0	0
370	0	80.8012	21.9314	-772.539	0	0	0
370	1	80.2707	21.9497	-774.37	0	0	0
370	2	79.9161	22.1473	-775.673	0	0	0
370	3	79.3597	22.0757	-777.854	0	0	0
370	4	79.0508	22.2746	-779.069	0	0	0
370	5	78.5044	22.161	-780.028	0	0	0
370	6	77.8655	22.1555	-781.076	0	0	0
370	7	77.2429	22.3075	-783.342	0	0	0
370	8	76.7157	22.1287	-784.304	0	0	0
370	9	76.2081	22.0596	-785.438	0	0	0
371	0	75.7256	21.8579	-786.137	0	0	0
371	1	75.2167	21.923	-786.139	0	0	0
371	2	74.6238	22.1182	-787.446	0	0	0
371	3	73.9425	21.8271	-788.499	0	0	0
371	4	73.435	21.849	-790.328	0	0	0
371	5	73.0146	21.8254	-790.852	0	0	0
371	6	72.3637	21.7583	-790.592	0	0	0
371	7	71.7862	21.6205	-791.906	0	0	0
371	8	71.0413	21.774	-792.515	0	0	0
371	9	70.2687	21.771	-792.87	0	0	0
372	0	69.764	21.7925	-793.481	0	0	0
372	1	69.3078	21.5474	-793.483	0	0	0
372	2	68.5863	21.6536	-792.966	0	0	0
372	3	67.8148	21.8953	-793.838	0	0	0
372	4	67.3763	21.606	-793.93	0	0	0
372	5	66.6713	21.6474	-794.894	0	0	0
372	6	66.2718	21.867	-795.766	0	0	0
372	7	65.7257	21.6877	-796.032	0	0	0
372	8	65.2701	21.4653	-794.904	0	0	0
372	9	64.9814	21.8858	-795.077	0	0	0
373	0	64.4499	21.661	-796.565	0	0	0
373	1	64.0316	21.8837	-797.087	0	0	0
373	2	63.7269	21.5724	-796.746	0	0	0
373	3	63.2659	21.7699	-795.789	0	0	0
373	4	62.7416	21.7452	-795.794	0	0	0
373	5	62.4546	21.6783	-796.234	0	0	0
373	6	62.0161	21.8548	-795.626	0	0	0
373	7	61.7768	21.7892	-795.977	0	0	0
373	8	61.3172	22.0102	-794.847	0	0	0
373	9	60.7723	22.0965	-793.456	0	0	0
374	0	60.2465	22.272	-793.55	0	0	0
374	1	60.0253	22.251	-792.595	0	0	0
374	2	59.6944	22.2056	-792.338	0	0	0
374	3	59.1712	22.4484	-791.645	0	0	0
374	4	58.9154	22.3815	-791.386	0	0	0
374	5	58.5386	22.6701	-790.255	0	0	0
374	6	57.9885	22.7579	-788.607	0	0	0
374	7	57.4823	22.8025	-788.874	0	0	0
374	8	57.4279	22.5161	-787.485	0	0	0
374	9	56.9461	22.9378	-786.438	0	0	0
375	0	56.2695	22.9799	-785.575	0	0	0
375	1	55.3709	23.0917	-783.493	0	0	0
375	2	55.9169	23.2484	-783.055	0	0	0
375	3	54.6505	23.0236	-782.545	0	0	0
375	4	54.6096	23.3604	-781.063	0	0	0
375	5	53.9794	23.3584	-778.63	0	0	0
375	6	52.9771	23.6891	-776.893	0	0	0
375	7	52.8853	23.6682	-776.202	0	0	0
375	8	52.3016	23.7571	-775.247	0	0	0
375	9	51.9725	23.891	-774.467	0	0	0
376	0	51.4129	23.8043	-771.511	0	0	0
376	1	50.3627	23.8924	-770.039	0	0	0
376	2	49.968	24.0241	-768.911	0	0	0
376	3	49.1621	24.2024	-767.609	0	0	0
376	4	48.7863	24.0275	-766.486	0	0	0
376	5	48.0921	24.028	-765.01	0	0	0
376	6	47.3754	24.1399	-762.403	0	0	0
376	7	46.9394	24.2961	-759.881	0	0	0
376	8	46.1811	24.4515	-758.666	0	0	0
376	9	45.4787	24.4965	-756.758	0	0	0
377	0	44.5863	24.3633	-755.811	0	0	0
377	1	44.1329	24.6097	-753.025	0	0	0
377	2	43.1113	24.4989	-749.552	0	0	0
377	3	42.4358	24.4964	-748.948	0	0	0
377	4	41.7348	24.6544	-746.342	0	0	0
377	5	41.1721	24.5441	-744.78	0	0	0
377	6	40.3151	24.6323	-744.354	0	0	0
377	7	39.7297	24.6341	-741.748	0	0	0
377	8	39.1935	24.6564	-739.053	0	0	0
377	9	38.2983	24.7011	-737.056	0	0	0
378	0	37.9494	24.771	-736.101	0	0	0
378	1	37.3817	24.5284	-734.631	0	0	0
378	2	36.6919	24.3309	-732.198	0	0	0
378	3	36.1763	24.3983	-729.936	0	0	0
378	4	35.2597	24.2642	-728.38	0	0	0
378	5	34.7871	24.1121	-725.858	0	0	0
378	6	33.9557	24.0225	-724.997	0	0	0
378	7	33.1721	24.0455	-722.479	0	0	0
378	8	32.6122	23.9356	-721.263	0	0	0
378	9	31.6346	23.9354	-717.701	0	0	0
379	0	30.9197	23.7123	-716.314	0	0	0
379	1	30.0003	23.4252	-715.892	0	0	0
379	2	29.3072	23.2716	-713.197	0	0	0
379	3	28.615	23.1172	-711.375	0	0	0
379	4	27.6797	22.607	-709.995	0	0	0
379	5	26.9414	22.6724	-708.085	0	0	0
379	6	25.7386	22.6719	-706.178	0	0	0
379	7	25.528	22.3859	-706.357	0	0	0
379	8	24.5251	22.0761	-703.929	0	0	0
379	9	23.765	21.8328	-701.672	0	0	0
380	0	23.0508	21.856	-699.761	0	0	0
380	1	22.3157	21.3679	-698.726	0	0	0
380	2	21.49	21.2333	-697.08	0	0	0
380	3	20.7288	21.0582	-695.433	0	0	0
380	4	20.0113	21.0139	-693.786	0	0	0
380	5	19.1473	20.7035	-691.443	0	0	0
380	6	18.233	20.5466	-689.793	0	0	0
380	7	17.4668	20.4136	-688.672	0	0	0
380	8	16.6649	20.2144	-687.546	0	0	0
380	9	16.0823	19.9265	-685.638	0	0	0
381	0	15.3394	19.9272	-684.077	0	0	0
381	1	14.5592	19.705	-682.429	0	0	0
381	2	13.8893	19.6394	-680.257	0	0	0
381	3	13.1923	19.4615	-679.83	0	0	0
381	4	12.8448	19.2435	-678.964	0	0	0
381	5	11.9975	18.9759	-676.973	0	0	0
381	6	11.4613	18.7331	-675.148	0	0	0
381	7	10.6533	18.6868	-674.197	0	0	0
381	8	9.93769	18.5764	-672.113	0	0	0
381	9	9.42113	18.2233	-671.249	0	0	0
382	0	8.921	18.0247	-669.776	0	0	0
382	1	8.09409	17.98	-668.128	0	0	0
382	2	7.55991	17.8241	-666.129	0	0	0
382	3	6.61718	17.8227	-665.093	0	0	0
382	4	5.96601	17.6887	-663.88	0	0	0
382	5	5.47243	17.112	-663.02	0	0	0
382	6	4.88307	17.1803	-661.108	0	0	0
382	7	4.01177	17.0689	-659.287	0	0	0
382	8	3.14227	16.8894	-658.076	0	0	0
382	9	2.42155	17.0221	-656.774	0	0	0
383	0	1.85618	16.7574	-655.997	0	0	0
383	1	1.09336	16.712	-655.57	0	0	0
383	2	0.398822	16.4906	-654.011	0	0	0
383	3	-0.122727	16.3105	-652.365	0	0	0
383	4	-0.861439	16.3107	-650.715	0	0	0
383	5	-1.35991	16.154	-649.416	0	0	0
383	6	-2.05788	16.0651	-648.639	0	0	0
383	7	-2.44892	15.9771	-647.86	0	0	0
383	8	-2.91875	15.7988	-646.646	0	0	0
383	9	-3.83434	15.662	-643.783	0	0	0
384	0	-4.15987	15.6841	-643.438	0	0	0
384	1	-4.74831	15.5056	-642.143	0	0	0
384	2	-4.94222	15.4615	-641.884	0	0	0
384	3	-5.23873	15.2182	-640.756	0	0	0
384	4	-5.65054	15.2616	-639.455	0	0	0
384	5	-6.19239	15.0603	-638.592	0	0	0
384	6	-6.47292	15.1939	-637.461	0	0	0
384	7	-6.58275	14.904	-637.73	0	0	0
384	8	-6.74927	14.7955	-635.993	0	0	0
384	9	-7.25134	14.5947	-635.044	0	0	0
385	0	-7.68219	14.7049	-633.653	0	0	0
385	1	-7.63306	14.5938	-632.001	0	0	0
385	2	-8.15426	14.4594	-631.487	0	0	0
385	3	-8.17274	14.5038	-630.445	0	0	0
385	4	-8.60722	14.4812	-629.842	0	0	0
385	5	-8.75165	14.3923	-627.93	0	0	0
385	6	-9.31918	14.2764	-626.98	0	0	0
385	7	-9.65037	14.5643	-626.373	0	0	0
385	8	-9.68746	14.3188	-626.728	0	0	0
385	9	-10.1237	14.6737	-625.249	0	0	0
386	0	-10.2932	14.2973	-623.862	0	0	0
386	1	-10.4863	14.4064	-623.778	0	0	0
386	2	-10.8818	14.6039	-623	0	0	0
386	3	-10.9647	14.4246	-622.742	0	0	0
386	4	-11.0977	14.5823	-622.659	0	0	0
386	5	-11.2417	14.648	-621.353	0	0	0
386	6	-11.8764	14.734	-620.23	0	0	0
386	7	-12.0943	14.7997	-619.534	0	0	0
386	8	-12.4436	14.7515	-619.369	0	0	0
386	9	-12.6173	14.9966	-618.76	0	0	0
387	0	-12.6345	14.8402	-619.111	0	0	0
387	1	-13.1819	14.9027	-618.162	0	0	0
387	2	-13.5648	14.7896	-616.945	0	0	0
387	3	-13.7444	15.0761	-617.035	0	0	0
387	4	-14.1151	15.1164	-617.128	0	0	0
387	5	-14.2661	15.0274	-616.61	0	0	0
387	6	-14.127	14.9155	-616.786	0	0	0
387	7	-14.5648	14.9127	-616.357	0	0	0
387	8	-14.5167	15.0883	-616.619	0	0	0
387	9	-14.5749	14.6847	-616.625	0	0	0
388	0	-14.8653	14.7732	-616.98	0	0	0
388	1	-14.2873	14.506	-617.677	0	0	0
388	2	-14.5008	14.3714	-617.07	0	0	0
388	3	-14.5631	14.5025	-617.421	0	0	0
388	4	-14.6237	14.1651	-617.864	0	0	0
388	5	-14.6469	14.1625	-618.564	0	0	0
388	6	-14.5273	13.7841	-618.133	0	0	0
388	7	-14.7237	13.6049	-618.14	0	0	0
388	8	-14.7853	13.6462	-618.056	0	0	0
388	9	-14.7056	12.8207	-617.889	0	0	0
389	0	-15.3448	13.0379	-618.593	0	0	0
389	1	-15.1155	12.746	-619.64	0	0	0
389	2	-14.8913	12.2781	-621.04	0	0	0
389	3	-15.5336	12.6498	-621.306	0	0	0
389	4	-15.5678	12.1369	-622.097	0	0	0
389	5	-15.432	11.8446	-622.799	0	0	0
389	6	-15.5425	12.1747	-623.321	0	0	0
389	7	-15.1859	11.2632	-624.984	0	0	0
389	8	-15.5628	11.7026	-626.032	0	0	0
389	9	-15.1553	10.9011	-626.56	0	0	0
390	0	-15.2828	10.274	-627.53	0	0	0
390	1	-15.4384	10.9346	-629.007	0	0	0
390	2	-15.2372	10.4443	-629.97	0	0	0
390	3	-15.1474	10.1508	-631.632	0	0	0
390	4	-15.1836	9.72801	-630.678	0	0	0
390	5	-15.2036	9.89845	-632.423	0	0	0
390	6	-15.1158	9.98265	-633.467	0	0	0
390	7	-15.4607	9.33559	-634.177	0	0	0
390	8	-15.421	9.77472	-636.789	0	0	0
390	9	-14.9281	9.1061	-636.358	0	0	0
391	0	-15.5211	8.78744	-638.896	0	0	0
391	1	-15.4247	8.787	-638.375	0	0	0
391	2	-15.0285	8.95914	-640.027	0	0	0
391	3	-15.6163	8.40043	-640.824	0	0	0
391	4	-15.3393	8.53123	-642.656	0	0	0
391	5	-15.0024	8.43928	-644.31	0	0	0
391	6	-15.6706	7.70014	-643.716	0	0	0
391	7	-15.2787	8.03127	-643.887	0	0	0
391	8	-15.1788	7.33939	-644.853	0	0	0
391	9	-15.7531	7.3139	-644.949	0	0	0
392	0	-15.0494	7.5996	-647.468	0	0	0
392	1	-15.6966	6.61601	-648.095	0	0	0
392	2	-15.6496	6.96849	-647.31	0	0	0
392	3	-15.5996	6.65411	-647.924	0	0	0
392	4	-16.4776	6.40216	-650.117	0	0	0
392	5	-16.2147	6.51193	-650.552	0	0	0
392	6	-16.2911	6.12996	-651.168	0	0	0
392	7	-16.9282	6.14803	-651.525	0	0	0
392	8	-16.7684	5.92193	-652.136	0	0	0
392	9	-17.5994	5.84779	-653.28	0	0	0
393	0	-17.8234	6.35446	-655.111	0	0	0
393	1	-17.5368	5.95316	-656.594	0	0	0
393	2	-18.3221	6.12722	-655.991	0	0	0
393	3	-18.537	6.18961	-656.081	0	0	0
393	4	-18.7372	6.51747	-656.606	0	0	0
393	5	-19.503	6.59865	-657.832	0	0	0
393	6	-19.1296	6.52937	-658.531	0	0	0
393	7	-19.7495	7.03255	-660.539	0	0	0
393	8	-19.5003	6.87413	-661.15	0	0	0
393	9	-20.3806	7.15547	-660.461	0	0	0
394	0	-20.2649	7.03917	-661.946	0	0	0
394	1	-20.3336	7.03676	-662.472	0	0	0
394	2	-20.6011	7.29921	-663.957	0	0	0
394	3	-20.4848	7.07246	-665.007	0	0	0
394	4	-20.2453	7.17916	-665.705	0	0	0
394	5	-20.4119	6.88382	-666.845	0	0	0
394	6	-20.725	7.21282	-667.461	0	0	0
394	7	-20.3767	7.36445	-670.158	0	0	0
394	8	-20.5074	7.42768	-670.945	0	0	0
394	9	-20.2386	7.44731	-670.686	0	0	0
395	0	-20.5203	7.37496	-670.691	0	0	0
395	1	-20.9438	7.56717	-672.53	0	0	0
395	2	-20.5631	7.65486	-672.701	0	0	0
395	3	-20.9223	7.93773	-674.102	0	0	0
395	4	-20.9861	8.02196	-674.886	0	0	0
395	5	-20.8943	8.06134	-675.499	0	0	0
395	6	-21.1094	8.29914	-675.588	0	0	0
395	7	-21.3131	8.67278	-677.245	0	0	0
395	8	-21.2019	8.80149	-677.858	0	0	0
395	9	-21.4012	8.93132	-678.819	0	0	0
396	0	-21.0687	8.83773	-679.693	0	0	0
396	1	-21.4211	9.16371	-680.915	0	0	0
396	2	-21.3784	9.42612	-682.135	0	0	0
396	3	-21.6023	9.53154	-682.926	0	0	0
396	4	-21.4323	9.83996	-685.015	0	0	0
396	5	-21.1432	9.99238	-685.276	0	0	0
396	6	-21.0514	10.1641	-686.408	0	0	0
396	7	-21.4744	10.5136	-686.676	0	0	0
396	8	-21.4874	10.1763	-687.291	0	0	0
396	9	-21.3646	10.6612	-688.337	0	0	0
397	0	-21.3	11.0332	-690.513	0	0	0
397	1	-21.6473	10.9839	-690.518	0	0	0
397	2	-21.8699	11.4446	-690.52	0	0	0
397	3	-21.9722	11.3727	-691.221	0	0	0
397	4	-22.2213	11.9004	-692.442	0	0	0
397	5	-22.1985	11.8729	-695.059	0	0	0
397	6	-22.2202	11.9357	-694.887	0	0	0
397	7	-22.5093	12.2189	-696.372	0	0	0
397	8	-22.5697	12.502	-696.631	0	0	0
397	9	-23.0156	12.6071	-697.512	0	0	0
398	0	-22.8599	12.8933	-698.643	0	0	0
398	1	-23.1245	12.9574	-699.344	0	0	0
398	2	-23.0778	13.1966	-699.955	0	0	0
398	3	-23.4946	13.4126	-700.308	0	0	0
398	4	-23.8525	13.8512	-701.617	0	0	0
398	5	-23.9365	14.025	-702.226	0	0	0
398	6	-23.8971	14.3977	-703.273	0	0	0
398	7	-24.0896	14.4159	-704.062	0	0	0
398	8	-24.2003	14.7668	-704.148	0	0	0
398	9	-24.767	15.183	-703.367	0	0	0
399	0	-24.947	15.4215	-705.374	0	0	0
399	1	-25.2603	15.5279	-705.904	0	0	0
399	2	-25.4794	15.789	-707.475	0	0	0
399	3	-25.5851	16.0078	-707.736	0	0	0
399	4	-25.9616	16.5802	-708.347	0	0	0
399	5	-26.1312	16.6194	-707.655	0	0	0
399	6	-26.2413	16.8148	-708.79	0	0	0
399	7	-26.1828	17.0122	-710.184	0	0	0
399	8	-26.4028	17.23	-710.713	0	0	0
399	9	-26.5527	17.5376	-710.539	0	0	0
400	0	-26.5718	17.822	-710.974	0	0	0
400	1	-27.0778	18.0615	-711.936	0	0	0
400	2	-27.0997	18.3675	-712.288	0	0	0
400	3	-27.1408	18.4102	-712.55	0	0	0
400	4	-27.3166	18.6494	-713.773	0	0	0
400	5	-27.5806	19.0662	-712.905	0	0	0
400	6	-27.7979	19.2608	-713.431	0	0	0
400	7	-27.9984	19.5241	-713.609	0	0	0
400	8	-27.6857	19.8315	-714.999	0	0	0
400	9	-27.8405	20.0057	-715.264	0	0	0
401	0	-27.8799	20.0474	-714.92	0	0	0
401	1	-28.1846	20.421	-714.574	0	0	0
401	2	-28.382	20.5061	-714.752	0	0	0
401	3	-28.1795	20.7253	-716.233	0	0	0
401	4	-28.3363	20.7677	-717.108	0	0	0
401	5	-28.5298	20.7859	-717.548	0	0	0
401	6	-28.7035	20.9378	-716.942	0	0	0
401	7	-28.9642	21.1558	-717.989	0	0	0
401	8	-29.0943	21.3083	-717.295	0	0	0
401	9	-29.1996	21.5266	-717.993	0	0	0
402	0	-29.5077	21.4776	-718.956	0	0	0
402	1	-29.4333	21.5423	-719.045	0	0	0
402	2	-30.0021	21.6247	-718.878	0	0	0
402	3	-30.7512	22.2617	-719.925	0	0	0
402	4	-30.8784	22.1264	-719.67	0	0	0
402	5	-31.1006	22.1892	-720.721	0	0	0
402	6	-31.241	23.1388	-722.198	0	0	0
402	7	-31.7299	22.4683	-722.817	0	0	0
402	8	-31.9155	23.3765	-722.379	0	0	0
402	9	-32.0623	23.1699	-723.864	0	0	0
403	0	-32.4352	23.5442	-724.302	0	0	0
403	1	-32.5765	24.0072	-726.393	0	0	0
403	2	-32.8073	23.938	-726.22	0	0	0
403	3	-33.2074	24.4659	-726.397	0	0	0
403	4	-33.1324	24.3958	-726.311	0	0	0
403	5	-33.69	24.6545	-728.845	0	0	0
403	6	-34.439	25.1158	-729.196	0	0	0
403	7	-34.3864	24.6018	-731.205	0	0	0
403	8	-35.1587	25.0184	-731.47	0	0	0
403	9	-37.4113	25.3169	-731.57	0	0	0
404	0	-36.6674	24.4269	-732.798	0	0	0
404	1	-34.7292	24.407	-734.354	0	0	0
404	2	-37.6143	24.4198	-734.981	0	0	0
404	3	-36.501	23.8176	-736.553	0	0	0
404	4	-37.3518	24.8101	-738.639	0	0	0
404	5	-37.9034	24.3806	-739.697	0	0	0
404	6	-37.5306	24.5125	-740.131	0	0	0
404	7	-38.6095	25.1061	-742.486	0	0	0
404	8	-37.95	24.3059	-743.19	0	0	0
404	9	-38.444	24.8327	-745.19	0	0	0
405	0	-38.737	24.8492	-745.459	0	0	0
405	1	-38.8672	24.7775	-746.422	0	0	0
405	2	-39.019	25.217	-748.161	0	0	0
405	3	-39.0432	24.7921	-749.129	0	0	0
405	4	-39.607	25.188	-750.172	0	0	0
405	5	-39.7231	25.3363	-751.572	0	0	0
405	6	-40.6403	25.44	-751.317	0	0	0
405	7	-41.1744	26.2126	-752.885	0	0	0
405	8	-40.8805	25.3224	-754.199	0	0	0
405	9	-41.3432	26.1837	-755.069	0	0	0
406	0	-41.896	25.981	-755.075	0	0	0
406	1	-42.3272	25.73	-756.74	0	0	0
406	2	-42.6794	26.1478	-757.09	0	0	0
406	3	-42.7201	25.9443	-758.401	0	0	0
406	4	-42.9841	26.2302	-760.664	0	0	0
406	5	-43.0528	26.4047	-760.146	0	0	0
406	6	-43.4374	25.8888	-761.026	0	0	0
406	7	-44.0576	26.5266	-762.945	0	0	0
406	8	-44.0925	26.1021	-762.95	0	0	0
406	9	-44.5616	26.6747	-763.997	0	0	0
407	0	-45.1299	26.5373	-765.137	0	0	0
407	1	-44.8588	26.4239	-765.052	0	0	0
407	2	-45.6897	26.5285	-764.885	0	0	0
407	3	-46.0127	26.4813	-764.368	0	0	0
407	4	-46.1934	26.7007	-765.59	0	0	0
407	5	-46.8036	26.5183	-767.515	0	0	0
407	6	-46.8683	26.5393	-767.691	0	0	0
407	7	-47.4776	26.4214	-768.224	0	0	0
407	8	-47.6503	26.5738	-768.049	0	0	0
407	9	-47.9138	26.3917	-769.278	0	0	0
408	0	-48.1935	26.1006	-770.677	0	0	0
408	1	-48.3711	25.9187	-773.207	0	0	0
408	2	-49.333	26.0029	-773.039	0	0	0
408	3	-49.5914	25.9541	-773.827	0	0	0
408	4	-50.869	26.1924	-774.621	0	0	0
408	5	-52.0765	26.6092	-775.061	0	0	0
408	6	-52.874	26.6706	-776.201	0	0	0
408	7	-53.7463	26.9554	-776.643	0	0	0
408	8	-54.5825	26.6832	-777.437	0	0	0
408	9	-55.3487	27.0762	-777.703	0	0	0
409	0	-55.7405	27.006	-777.882	0	0	0
409	1	-56.0702	26.4925	-779.809	0	0	0
409	2	-56.5939	26.8005	-780.245	0	0	0
409	3	-56.6746	26.5311	-779.99	0	0	0
409	4	-56.9581	26.4622	-780.865	0	0	0
409	5	-57.2592	26.3476	-781.218	0	0	0
409	6	-58.0952	26.2546	-781.577	0	0	0
409	7	-58.3368	26.4295	-783.583	0	0	0
409	8	-58.4629	26.0055	-784.024	0	0	0
409	9	-58.8981	25.8706	-783.421	0	0	0
410	0	-59.3954	25.6238	-783.515	0	0	0
410	1	-60.0061	25.5305	-783.784	0	0	0
410	2	-60.3939	25.3965	-784.659	0	0	0
410	3	-60.9659	25.1482	-784.846	0	0	0
410	4	-61.4207	24.8575	-785.637	0	0	0
[truncated: 2,605 more rows]
