# Supplementary material for: A Brake-Based Overground Gait Rehabilitation Device for Altering Propulsion Impulse Symmetry
Source: Sensors (Basel). 2021 Oct 5;21(19):6617. doi: 10.3390/s21196617 (PMC8512803; doi:10.3390/s21196617)
Supplement: Supplementary file 1 [file sensors-21-06617-s001.zip › GPT animations/code and data/Forces/BD 16.csv]

Devices
1000
		FP1 (5629 Large) - Force			FP2 (5687 Large) [1000Hz] - Force
Frame	Sub Frame	Fx	Fy	Fz	Fx	Fy	Fz
		N	N	N	N	N	N
232	0	0	0	0	0	0	0
232	1	0	0	0	0	0	0
232	2	0	0	0	0	0	0
232	3	0	0	0	0	0	0
232	4	0	0	0	0	0	0
232	5	0	0	0	0	0	0
232	6	0	0	0	0	0	0
232	7	0	0	0	0	0	0
232	8	0	0	0	0	0	0
232	9	0	0	0	0	0	0
233	0	0	0	0	0	0	0
233	1	0	0	0	0	0	0
233	2	0	0	0	0	0	0
233	3	0	0	0	0	0	0
233	4	0	0	0	0	0	0
233	5	0	0	0	0	0	0
233	6	0	0	0	0	0	0
233	7	0	0	0	0	0	0
233	8	0	0	0	0	0	0
233	9	0	0	0	0	0	0
234	0	0	0	0	0	0	0
234	1	0	0	0	0	0	0
234	2	0	0	0	0	0	0
234	3	0	0	0	0	0	0
234	4	0	0	0	0	0	0
234	5	0	0	0	0	0	0
234	6	0	0	0	0	0	0
234	7	0	0	0	0	0	0
234	8	0	0	0	0	0	0
234	9	0	0	0	0	0	0
235	0	0	0	0	0	0	0
235	1	0	0	0	0	0	0
235	2	0	0	0	0	0	0
235	3	0	0	0	0	0	0
235	4	0	0	0	0	0	0
235	5	0	0	0	0	0	0
235	6	0	0	0	0	0	0
235	7	0	0	0	0	0	0
235	8	0	0	0	0	0	0
235	9	0	0	0	0	0	0
236	0	0	0	0	0	0	0
236	1	0	0	0	0	0	0
236	2	0	0	0	0	0	0
236	3	0	0	0	0	0	0
236	4	0	0	0	0	0	0
236	5	0	0	0	0	0	0
236	6	0	0	0	0	0	0
236	7	0	0	0	0	0	0
236	8	0	0	0	0	0	0
236	9	0	0	0	0	0	0
237	0	0	0	0	0	0	0
237	1	0	0	0	0	0	0
237	2	0	0	0	0	0	0
237	3	0	0	0	0	0	0
237	4	0	0	0	0	0	0
237	5	0	0	0	0	0	0
237	6	0	0	0	0	0	0
237	7	0	0	0	0	0	0
237	8	0	0	0	0	0	0
237	9	0	0	0	0	0	0
238	0	0	0	0	0	0	0
238	1	0	0	0	0	0	0
238	2	0	0	0	0	0	0
238	3	0	0	0	0	0	0
238	4	0	0	0	0	0	0
238	5	0	0	0	0	0	0
238	6	0	0	0	0	0	0
238	7	0	0	0	0	0	0
238	8	0	0	0	0	0	0
238	9	0	0	0	0	0	0
239	0	0	0	0	0	0	0
239	1	0	0	0	0	0	0
239	2	0	0	0	0	0	0
239	3	0	0	0	0	0	0
239	4	0	0	0	0	0	0
239	5	0	0	0	0	0	0
239	6	0	0	0	0	0	0
239	7	0	0	0	0	0	0
239	8	0	0	0	0	0	0
239	9	0	0	0	0	0	0
240	0	0	0	0	0	0	0
240	1	0	0	0	0	0	0
240	2	0	0	0	0	0	0
240	3	0	0	0	0	0	0
240	4	0	0	0	0	0	0
240	5	0	0	0	0	0	0
240	6	0	0	0	0	0	0
240	7	0	0	0	0	0	0
240	8	0	0	0	0	0	0
240	9	0	0	0	0	0	0
241	0	0	0	0	0	0	0
241	1	0	0	0	0	0	0
241	2	0	0	0	0	0	0
241	3	0	0	0	0	0	0
241	4	0	0	0	0	0	0
241	5	0	0	0	0	0	0
241	6	0	0	0	0	0	0
241	7	0	0	0	0	0	0
241	8	0	0	0	0	0	0
241	9	0	0	0	0	0	0
242	0	0	0	0	0	0	0
242	1	0	0	0	0	0	0
242	2	0	0	0	0	0	0
242	3	0	0	0	0	0	0
242	4	0	0	0	0	0	0
242	5	0	0	0	0	0	0
242	6	0	0	0	0	0	0
242	7	0	0	0	0	0	0
242	8	0	0	0	0	0	0
242	9	0	0	0	0	0	0
243	0	0	0	0	0	0	0
243	1	0	0	0	0	0	0
243	2	0	0	0	0	0	0
243	3	0	0	0	0	0	0
243	4	0	0	0	0	0	0
243	5	0	0	0	0	0	0
243	6	0	0	0	0	0	0
243	7	0	0	0	0	0	0
243	8	0	0	0	0	0	0
243	9	0	0	0	0	0	0
244	0	0	0	0	0	0	0
244	1	0	0	0	0	0	0
244	2	0	0	0	0	0	0
244	3	0	0	0	0	0	0
244	4	0	0	0	0	0	0
244	5	0	0	0	0	0	0
244	6	0	0	0	0	0	0
244	7	0	0	0	0	0	0
244	8	0	0	0	0	0	0
244	9	0	0	0	0	0	0
245	0	0	0	0	0	0	0
245	1	0	0	0	0	0	0
245	2	0	0	0	0	0	0
245	3	0	0	0	0	0	0
245	4	0	0	0	0	0	0
245	5	0	0	0	0	0	0
245	6	0	0	0	0	0	0
245	7	0	0	0	0	0	0
245	8	0	0	0	0	0	0
245	9	0	0	0	0	0	0
246	0	0	0	0	0	0	0
246	1	0	0	0	0	0	0
246	2	0	0	0	0	0	0
246	3	0	0	0	0	0	0
246	4	0	0	0	0	0	0
246	5	0	0	0	0	0	0
246	6	0	0	0	0	0	0
246	7	0	0	0	0	0	0
246	8	0	0	0	0	0	0
246	9	0	0	0	0	0	0
247	0	0	0	0	0	0	0
247	1	0	0	0	0	0	0
247	2	0	0	0	0	0	0
247	3	0	0	0	0	0	0
247	4	0	0	0	0	0	0
247	5	0	0	0	0	0	0
247	6	0	0	0	0	0	0
247	7	0	0	0	0	0	0
247	8	0	0	0	0	0	0
247	9	0	0	0	0	0	0
248	0	0	0	0	0	0	0
248	1	0	0	0	0	0	0
248	2	0	0	0	0	0	0
248	3	0	0	0	0	0	0
248	4	0	0	0	0	0	0
248	5	0	0	0	0	0	0
248	6	0	0	0	0	0	0
248	7	0	0	0	0	0	0
248	8	0	0	0	0	0	0
248	9	0	0	0	0	0	0
249	0	0	0	0	0	0	0
249	1	0	0	0	0	0	0
249	2	0	0	0	0	0	0
249	3	0	0	0	0	0	0
249	4	0	0	0	0	0	0
249	5	0	0	0	0	0	0
249	6	0	0	0	0	0	0
249	7	0	0	0	0	0	0
249	8	0	0	0	0	0	0
249	9	0	0	0	0	0	0
250	0	0	0	0	0	0	0
250	1	0	0	0	0	0	0
250	2	0	0	0	0	0	0
250	3	0	0	0	0	0	0
250	4	0	0	0	0	0	0
250	5	0	0	0	0	0	0
250	6	0	0	0	0	0	0
250	7	0	0	0	0	0	0
250	8	0	0	0	0	0	0
250	9	0	0	0	0	0	0
251	0	0	0	0	0	0	0
251	1	0	0	0	0	0	0
251	2	0	0	0	0	0	0
251	3	0	0	0	0	0	0
251	4	0	0	0	0	0	0
251	5	0	0	0	0	0	0
251	6	0	0	0	0	0	0
251	7	0	0	0	0	0	0
251	8	0	0	0	0	0	0
251	9	0	0	0	0	0	0
252	0	0	0	0	0	0	0
252	1	0	0	0	0	0	0
252	2	0	0	0	0	0	0
252	3	0	0	0	0	0	0
252	4	0	0	0	0	0	0
252	5	0	0	0	0	0	0
252	6	0	0	0	0	0	0
252	7	0	0	0	0	0	0
252	8	0	0	0	0	0	0
252	9	0	0	0	0	0	0
253	0	0	0	0	0	0	0
253	1	0	0	0	0	0	0
253	2	0	0	0	0	0	0
253	3	0	0	0	0	0	0
253	4	0	0	0	0	0	0
253	5	0	0	0	0	0	0
253	6	0	0	0	0	0	0
253	7	0	0	0	0	0	0
253	8	0	0	0	0	0	0
253	9	0	0	0	0	0	0
254	0	0	0	0	0	0	0
254	1	0	0	0	0	0	0
254	2	0	0	0	0	0	0
254	3	0	0	0	0	0	0
254	4	0	0	0	0	0	0
254	5	0	0	0	0	0	0
254	6	0	0	0	0	0	0
254	7	0	0	0	0	0	0
254	8	0	0	0	0	0	0
254	9	0	0	0	0	0	0
255	0	0	0	0	0	0	0
255	1	0	0	0	0	0	0
255	2	0	0	0	0	0	0
255	3	0	0	0	0	0	0
255	4	0	0	0	0	0	0
255	5	0	0	0	0	0	0
255	6	0	0	0	0	0	0
255	7	0	0	0	0	0	0
255	8	0	0	0	0	0	0
255	9	0	0	0	0	0	0
256	0	0	0	0	0	0	0
256	1	0	0	0	0	0	0
256	2	0	0	0	0	0	0
256	3	0	0	0	0	0	0
256	4	0	0	0	0	0	0
256	5	0	0	0	0	0	0
256	6	0	0	0	0	0	0
256	7	0	0	0	0	0	0
256	8	0	0	0	0	0	0
256	9	0	0	0	0	0	0
257	0	0	0	0	0	0	0
257	1	0	0	0	0	0	0
257	2	0	0	0	0	0	0
257	3	0	0	0	0	0	0
257	4	0	0	0	0	0	0
257	5	0	0	0	0	0	0
257	6	0	0	0	0	0	0
257	7	0	0	0	0	0	0
257	8	0	0	0	0	0	0
257	9	0	0	0	0	0	0
258	0	0	0	0	0	0	0
258	1	0	0	0	0	0	0
258	2	0	0	0	0	0	0
258	3	0	0	0	0	0	0
258	4	0	0	0	0	0	0
258	5	0	0	0	0	0	0
258	6	0	0	0	0	0	0
258	7	0	0	0	0	0	0
258	8	0	0	0	0	0	0
258	9	0	0	0	0	0	0
259	0	0	0	0	0	0	0
259	1	0	0	0	0	0	0
259	2	0	0	0	0	0	0
259	3	0	0	0	0	0	0
259	4	0	0	0	0	0	0
259	5	0	0	0	0	0	0
259	6	0	0	0	0	0	0
259	7	0	0	0	0	0	0
259	8	0	0	0	0	0	0
259	9	0	0	0	0	0	0
260	0	0	0	0	0	0	0
260	1	0	0	0	0	0	0
260	2	0	0	0	0	0	0
260	3	0	0	0	0	0	0
260	4	0	0	0	0	0	0
260	5	0	0	0	0	0	0
260	6	0	0	0	0	0	0
260	7	0	0	0	0	0	0
260	8	0	0	0	0	0	0
260	9	0	0	0	0	0	0
261	0	0	0	0	0	0	0
261	1	0	0	0	0	0	0
261	2	0	0	0	0	0	0
261	3	0	0	0	0	0	0
261	4	0	0	0	0	0	0
261	5	0	0	0	0	0	0
261	6	0	0	0	0	0	0
261	7	0	0	0	0	0	0
261	8	0	0	0	0	0	0
261	9	0	0	0	0	0	0
262	0	0	0	0	0	0	0
262	1	0	0	0	0	0	0
262	2	0	0	0	0	0	0
262	3	0	0	0	0	0	0
262	4	0	0	0	0	0	0
262	5	0	0	0	0	0	0
262	6	0	0	0	0	0	0
262	7	0	0	0	0	0	0
262	8	0	0	0	0	0	0
262	9	0	0	0	0	0	0
263	0	0	0	0	0	0	0
263	1	0	0	0	0	0	0
263	2	0	0	0	0	0	0
263	3	0	0	0	0	0	0
263	4	0	0	0	0	0	0
263	5	0	0	0	0	0	0
263	6	0	0	0	0	0	0
263	7	0	0	0	0	0	0
263	8	0	0	0	0	0	0
263	9	0	0	0	0	0	0
264	0	0	0	0	0	0	0
264	1	0	0	0	0	0	0
264	2	0	0	0	0	0	0
264	3	0	0	0	0	0	0
264	4	0	0	0	0	0	0
264	5	0	0	0	0	0	0
264	6	0	0	0	0	0	0
264	7	0	0	0	0	0	0
264	8	0	0	0	0	0	0
264	9	0	0	0	0	0	0
265	0	0	0	0	0	0	0
265	1	0	0	0	0	0	0
265	2	0	0	0	0	0	0
265	3	0	0	0	0	0	0
265	4	0	0	0	0	0	0
265	5	0	0	0	0	0	0
265	6	0	0	0	0	0	0
265	7	0	0	0	0	0	0
265	8	0	0	0	0	0	0
265	9	0	0	0	0	0	0
266	0	0	0	0	0	0	0
266	1	0	0	0	0	0	0
266	2	0	0	0	0	0	0
266	3	0	0	0	0	0	0
266	4	0	0	0	0	0	0
266	5	0	0	0	0	0	0
266	6	0	0	0	0	0	0
266	7	0	0	0	0	0	0
266	8	0	0	0	0	0	0
266	9	0	0	0	0	0	0
267	0	0	0	0	0	0	0
267	1	0	0	0	0	0	0
267	2	0	0	0	0	0	0
267	3	0	0	0	0	0	0
267	4	0	0	0	0	0	0
267	5	0	0	0	0	0	0
267	6	0	0	0	0	0	0
267	7	0	0	0	0	0	0
267	8	0	0	0	0	0	0
267	9	0	0	0	0	0	0
268	0	0	0	0	0	0	0
268	1	0	0	0	0	0	0
268	2	0	0	0	0	0	0
268	3	0	0	0	0	0	0
268	4	0	0	0	0	0	0
268	5	0	0	0	0	0	0
268	6	0	0	0	0	0	0
268	7	0	0	0	0	0	0
268	8	0	0	0	0	0	0
268	9	0	0	0	0	0	0
269	0	0	0	0	0	0	0
269	1	0	0	0	0	0	0
269	2	0	0	0	0	0	0
269	3	0	0	0	0	0	0
269	4	0	0	0	0	0	0
269	5	0	0	0	0	0	0
269	6	0	0	0	0	0	0
269	7	0	0	0	0	0	0
269	8	0	0	0	0	0	0
269	9	0	0	0	0	0	0
270	0	0	0	0	0	0	0
270	1	0	0	0	0	0	0
270	2	0	0	0	0	0	0
270	3	0	0	0	0	0	0
270	4	0	0	0	0	0	0
270	5	0	0	0	0	0	0
270	6	0	0	0	0	0	0
270	7	0	0	0	0	0	0
270	8	0	0	0	0	0	0
270	9	0	0	0	0	0	0
271	0	0	0	0	0	0	0
271	1	0	0	0	0	0	0
271	2	0	0	0	0	0	0
271	3	0	0	0	0	0	0
271	4	0	0	0	0	0	0
271	5	0	0	0	0	0	0
271	6	0	0	0	0	0	0
271	7	0	0	0	0	0	0
271	8	0	0	0	0	0	0
271	9	0	0	0	0	0	0
272	0	0	0	0	0	0	0
272	1	0	0	0	0	0	0
272	2	0	0	0	0	0	0
272	3	0	0	0	0	0	0
272	4	0	0	0	0	0	0
272	5	0	0	0	0	0	0
272	6	0	0	0	0	0	0
272	7	0	0	0	0	0	0
272	8	0	0	0	0	0	0
272	9	0	0	0	0	0	0
273	0	0	0	0	0	0	0
273	1	0	0	0	0	0	0
273	2	0	0	0	0	0	0
273	3	0	0	0	0	0	0
273	4	0	0	0	0	0	0
273	5	0	0	0	0	0	0
273	6	0	0	0	0	0	0
273	7	0	0	0	0	0	0
273	8	0	0	0	0	0	0
273	9	0	0	0	0	0	0
274	0	0	0	0	0	0	0
274	1	0	0	0	0	0	0
274	2	0	0	0	0	0	0
274	3	0	0	0	0	0	0
274	4	0	0	0	0	0	0
274	5	0	0	0	0	0	0
274	6	0	0	0	0	0	0
274	7	0	0	0	0	0	0
274	8	0	0	0	0	0	0
274	9	0	0	0	0	0	0
275	0	0	0	0	0	0	0
275	1	0	0	0	0	0	0
275	2	0	0	0	0	0	0
275	3	0	0	0	0	0	0
275	4	0	0	0	0	0	0
275	5	0	0	0	0	0	0
275	6	0	0	0	0	0	0
275	7	0	0	0	0	0	0
275	8	0	0	0	0	0	0
275	9	0	0	0	0	0	0
276	0	0	0	0	0	0	0
276	1	0	0	0	0	0	0
276	2	0	0	0	0	0	0
276	3	0	0	0	0	0	0
276	4	0	0	0	0	0	0
276	5	0	0	0	0	0	0
276	6	0	0	0	0	0	0
276	7	0	0	0	0	0	0
276	8	0	0	0	0	0	0
276	9	0	0	0	0	0	0
277	0	0	0	0	0	0	0
277	1	0	0	0	0	0	0
277	2	0	0	0	0	0	0
277	3	0	0	0	0	0	0
277	4	0	0	0	0	0	0
277	5	0	0	0	0	0	0
277	6	0	0	0	0	0	0
277	7	0	0	0	0	0	0
277	8	0	0	0	0	0	0
277	9	0	0	0	0	0	0
278	0	0	0	0	0	0	0
278	1	0	0	0	0	0	0
278	2	0	0	0	0	0	0
278	3	0	0	0	0	0	0
278	4	0	0	0	0	0	0
278	5	0	0	0	0	0	0
278	6	0	0	0	0	0	0
278	7	0	0	0	0	0	0
278	8	0	0	0	0	0	0
278	9	0	0	0	0	0	0
279	0	0	0	0	0	0	0
279	1	0	0	0	0	0	0
279	2	0	0	0	0	0	0
279	3	0	0	0	0	0	0
279	4	0	0	0	0	0	0
279	5	0	0	0	0	0	0
279	6	0	0	0	0	0	0
279	7	0	0	0	0	0	0
279	8	0	0	0	0	0	0
279	9	0	0	0	0	0	0
280	0	0	0	0	0	0	0
280	1	0	0	0	0	0	0
280	2	0	0	0	0	0	0
280	3	0	0	0	0	0	0
280	4	0	0	0	0	0	0
280	5	0	0	0	0	0	0
280	6	0	0	0	0	0	0
280	7	0	0	0	0	0	0
280	8	0	0	0	0	0	0
280	9	0	0	0	0	0	0
281	0	0	0	0	0	0	0
281	1	0	0	0	0	0	0
281	2	0	0	0	0	0	0
281	3	0	0	0	0	0	0
281	4	0	0	0	0	0	0
281	5	0	0	0	0	0	0
281	6	0	0	0	0	0	0
281	7	0	0	0	0	0	0
281	8	0	0	0	0	0	0
281	9	0	0	0	0	0	0
282	0	0	0	0	0	0	0
282	1	0	0	0	0	0	0
282	2	0	0	0	0	0	0
282	3	0	0	0	0	0	0
282	4	0	0	0	0	0	0
282	5	0	0	0	0	0	0
282	6	0	0	0	0	0	0
282	7	0	0	0	0	0	0
282	8	0	0	0	0	0	0
282	9	0	0	0	0	0	0
283	0	0	0	0	0	0	0
283	1	0	0	0	0	0	0
283	2	0	0	0	0	0	0
283	3	0	0	0	0	0	0
283	4	0	0	0	0	0	0
283	5	0	0	0	0	0	0
283	6	0	0	0	0	0	0
283	7	0	0	0	0	0	0
283	8	0	0	0	0	0	0
283	9	0	0	0	0	0	0
284	0	0	0	0	0	0	0
284	1	0	0	0	0	0	0
284	2	0	0	0	0	0	0
284	3	0	0	0	0	0	0
284	4	0	0	0	0	0	0
284	5	0	0	0	0	0	0
284	6	0	0	0	0	0	0
284	7	0	0	0	0	0	0
284	8	0	0	0	0	0	0
284	9	0	0	0	0	0	0
285	0	0	0	0	0	0	0
285	1	0	0	0	0	0	0
285	2	0	0	0	0	0	0
285	3	0	0	0	0	0	0
285	4	0	0	0	0	0	0
285	5	0	0	0	0	0	0
285	6	0	0	0	0	0	0
285	7	0	0	0	0	0	0
285	8	0	0	0	0	0	0
285	9	0	0	0	0	0	0
286	0	0	0	0	0	0	0
286	1	0	0	0	0	0	0
286	2	0	0	0	0	0	0
286	3	0	0	0	0	0	0
286	4	0	0	0	0	0	0
286	5	0	0	0	0	0	0
286	6	0	0	0	0	0	0
286	7	0	0	0	0	0	0
286	8	0	0	0	0	0	0
286	9	0	0	0	0	0	0
287	0	0	0	0	0	0	0
287	1	0	0	0	0	0	0
287	2	0	0	0	0	0	0
287	3	0	0	0	0	0	0
287	4	0	0	0	0	0	0
287	5	0	0	0	0	0	0
287	6	0	0	0	0	0	0
287	7	0	0	0	0	0	0
287	8	0	0	0	0	0	0
287	9	0	0	0	0	0	0
288	0	0	0	0	0	0	0
288	1	0	0	0	0	0	0
288	2	0	0	0	0	0	0
288	3	0	0	0	0	0	0
288	4	0	0	0	0	0	0
288	5	0	0	0	0	0	0
288	6	0	0	0	0	0	0
288	7	0	0	0	0	0	0
288	8	0	0	0	0	0	0
288	9	0	0	0	0	0	0
289	0	0	0	0	0	0	0
289	1	0	0	0	0	0	0
289	2	0	0	0	0	0	0
289	3	0	0	0	0	0	0
289	4	0	0	0	0	0	0
289	5	0	0	0	0	0	0
289	6	0	0	0	0	0	0
289	7	0	0	0	0	0	0
289	8	0	0	0	0	0	0
289	9	0	0	0	0	0	0
290	0	0	0	0	0	0	0
290	1	0	0	0	0	0	0
290	2	0	0	0	0	0	0
290	3	0	0	0	0	0	0
290	4	0	0	0	0	0	0
290	5	0	0	0	0	0	0
290	6	0	0	0	0	0	0
290	7	0	0	0	0	0	0
290	8	0	0	0	0	0	0
290	9	0	0	0	0	0	0
291	0	0	0	0	0	0	0
291	1	0	0	0	0	0	0
291	2	0	0	0	0	0	0
291	3	0	0	0	0	0	0
291	4	0	0	0	0	0	0
291	5	0	0	0	0	0	0
291	6	0	0	0	0	0	0
291	7	0	0	0	0	0	0
291	8	0	0	0	0	0	0
291	9	0	0	0	0	0	0
292	0	0	0	0	0	0	0
292	1	0	0	0	0	0	0
292	2	0	0	0	0	0	0
292	3	0	0	0	0	0	0
292	4	0	0	0	0	0	0
292	5	0	0	0	0	0	0
292	6	0	0	0	0	0	0
292	7	0	0	0	0	0	0
292	8	0	0	0	0	0	0
292	9	0	0	0	0	0	0
293	0	0	0	0	0	0	0
293	1	0	0	0	0	0	0
293	2	0	0	0	0	0	0
293	3	0	0	0	0	0	0
293	4	0	0	0	0	0	0
293	5	0	0	0	0	0	0
293	6	0	0	0	0	0	0
293	7	0	0	0	0	0	0
293	8	0	0	0	0	0	0
293	9	0	0	0	0	0	0
294	0	0	0	0	0	0	0
294	1	0	0	0	0	0	0
294	2	0	0	0	0	0	0
294	3	0	0	0	0	0	0
294	4	0	0	0	0	0	0
294	5	0	0	0	0	0	0
294	6	0	0	0	0	0	0
294	7	0	0	0	0	0	0
294	8	0	0	0	0	0	0
294	9	0	0	0	0	0	0
295	0	0	0	0	0	0	0
295	1	0	0	0	0	0	0
295	2	0	0	0	0	0	0
295	3	0	0	0	0	0	0
295	4	0	0	0	0	0	0
295	5	0	0	0	0	0	0
295	6	0	0	0	0	0	0
295	7	0	0	0	0	0	0
295	8	0	0	0	0	0	0
295	9	0	0	0	0	0	0
296	0	0	0	0	0	0	0
296	1	0	0	0	0	0	0
296	2	0	0	0	0	0	0
296	3	0	0	0	0	0	0
296	4	0	0	0	0	0	0
296	5	0	0	0	0	0	0
296	6	0	0	0	0	0	0
296	7	0	0	0	0	0	0
296	8	0	0	0	0	0	0
296	9	0	0	0	0	0	0
297	0	0	0	0	0	0	0
297	1	0	0	0	0	0	0
297	2	0	0	0	0	0	0
297	3	0	0	0	0	0	0
297	4	0	0	0	0	0	0
297	5	0	0	0	0	0	0
297	6	0	0	0	0	0	0
297	7	0	0	0	0	0	0
297	8	0	0	0	0	0	0
297	9	0	0	0	0	0	0
298	0	0	0	0	0	0	0
298	1	0	0	0	0	0	0
298	2	0	0	0	0	0	0
298	3	0	0	0	0	0	0
298	4	0	0	0	0	0	0
298	5	0	0	0	0	0	0
298	6	0	0	0	0	0	0
298	7	0	0	0	0	0	0
298	8	0	0	0	0	0	0
298	9	0	0	0	0	0	0
299	0	0	0	0	0	0	0
299	1	0	0	0	0	0	0
299	2	0	0	0	0	0	0
299	3	0	0	0	0	0	0
299	4	0	0	0	0	0	0
299	5	0	0	0	0	0	0
299	6	0	0	0	0	0	0
299	7	0	0	0	0	0	0
299	8	0	0	0	0	0	0
299	9	0	0	0	0	0	0
300	0	0	0	0	0	0	0
300	1	0	0	0	0	0	0
300	2	0	0	0	0	0	0
300	3	0	0	0	0	0	0
300	4	0	0	0	0	0	0
300	5	0	0	0	0	0	0
300	6	0	0	0	0	0	0
300	7	0	0	0	0	0	0
300	8	0	0	0	0	0	0
300	9	0	0	0	0	0	0
301	0	0	0	0	0	0	0
301	1	0	0	0	0	0	0
301	2	0	0	0	0	0	0
301	3	0	0	0	0	0	0
301	4	0	0	0	0	0	0
301	5	0	0	0	0	0	0
301	6	0	0	0	0	0	0
301	7	0	0	0	0	0	0
301	8	0	0	0	0	0	0
301	9	0	0	0	0	0	0
302	0	0	0	0	0	0	0
302	1	0	0	0	0	0	0
302	2	0	0	0	0	0	0
302	3	0	0	0	0	0	0
302	4	0	0	0	0	0	0
302	5	0	0	0	0	0	0
302	6	0	0	0	0	0	0
302	7	0	0	0	0	0	0
302	8	0	0	0	0	0	0
302	9	0	0	0	0	0	0
303	0	0	0	0	0	0	0
303	1	0	0	0	0	0	0
303	2	0	0	0	0	0	0
303	3	0	0	0	0	0	0
303	4	0	0	0	0	0	0
303	5	0	0	0	0	0	0
303	6	0	0	0	0	0	0
303	7	0	0	0	0	0	0
303	8	0	0	0	0	0	0
303	9	0	0	0	0	0	0
304	0	0	0	0	0	0	0
304	1	0	0	0	0	0	0
304	2	0	0	0	0	0	0
304	3	0	0	0	0	0	0
304	4	0	0	0	0	0	0
304	5	0	0	0	0	0	0
304	6	0	0	0	0	0	0
304	7	0	0	0	0	0	0
304	8	0	0	0	0	0	0
304	9	0	0	0	0	0	0
305	0	0	0	0	0	0	0
305	1	0	0	0	0	0	0
305	2	0	0	0	0	0	0
305	3	0	0	0	0	0	0
305	4	0	0	0	0	0	0
305	5	0	0	0	0	0	0
305	6	0	0	0	0	0	0
305	7	0	0	0	0	0	0
305	8	0	0	0	0	0	0
305	9	0	0	0	0	0	0
306	0	0	0	0	0	0	0
306	1	0	0	0	0	0	0
306	2	0	0	0	0	0	0
306	3	0	0	0	0	0	0
306	4	0	0	0	0	0	0
306	5	0	0	0	0	0	0
306	6	0	0	0	0	0	0
306	7	0	0	0	0	0	0
306	8	0	0	0	0	0	0
306	9	0	0	0	0	0	0
307	0	0	0	0	0	0	0
307	1	0	0	0	0	0	0
307	2	0	0	0	0	0	0
307	3	0	0	0	0	0	0
307	4	0	0	0	0	0	0
307	5	0	0	0	0	0	0
307	6	0	0	0	0	0	0
307	7	0	0	0	0	0	0
307	8	0	0	0	0	0	0
307	9	0	0	0	0	0	0
308	0	0	0	0	0	0	0
308	1	0	0	0	0	0	0
308	2	0	0	0	0	0	0
308	3	0	0	0	0	0	0
308	4	0	0	0	0	0	0
308	5	0	0	0	0	0	0
308	6	0	0	0	0	0	0
308	7	0	0	0	0	0	0
308	8	0	0	0	0	0	0
308	9	0	0	0	0	0	0
309	0	0	0	0	0	0	0
309	1	0	0	0	0	0	0
309	2	0	0	0	0	0	0
309	3	0	0	0	0	0	0
309	4	0	0	0	0	0	0
309	5	0	0	0	0	0	0
309	6	0	0	0	0	0	0
309	7	0	0	0	0	0	0
309	8	0	0	0	0	0	0
309	9	0	0	0	0	0	0
310	0	0	0	0	0	0	0
310	1	0	0	0	0	0	0
310	2	0	0	0	0	0	0
310	3	0	0	0	0	0	0
310	4	0	0	0	0	0	0
310	5	0	0	0	0	0	0
310	6	0	0	0	0	0	0
310	7	0	0	0	0	0	0
310	8	0	0	0	0	0	0
310	9	0	0	0	0	0	0
311	0	0	0	0	0	0	0
311	1	0	0	0	0	0	0
311	2	0	0	0	0	0	0
311	3	0	0	0	0	0	0
311	4	0	0	0	0	0	0
311	5	0	0	0	0	0	0
311	6	0	0	0	0	0	0
311	7	0	0	0	0	0	0
311	8	0	0	0	0	0	0
311	9	0	0	0	0	0	0
312	0	0	0	0	0	0	0
312	1	0	0	0	0	0	0
312	2	0	0	0	0	0	0
312	3	0	0	0	0	0	0
312	4	0	0	0	0	0	0
312	5	0	0	0	0	0	0
312	6	0	0	0	0	0	0
312	7	0	0	0	0	0	0
312	8	0	0	0	0	0	0
312	9	0	0	0	0	0	0
313	0	0	0	0	0	0	0
313	1	0	0	0	0	0	0
313	2	0	0	0	0	0	0
313	3	0	0	0	0	0	0
313	4	0	0	0	0	0	0
313	5	0	0	0	0	0	0
313	6	0	0	0	0	0	0
313	7	0	0	0	0	0	0
313	8	0	0	0	0	0	0
313	9	0	0	0	0	0	0
314	0	0	0	0	0	0	0
314	1	0	0	0	0	0	0
314	2	0	0	0	0	0	0
314	3	0	0	0	0	0	0
314	4	0	0	0	0	0	0
314	5	0	0	0	0	0	0
314	6	0	0	0	0	0	0
314	7	0	0	0	0	0	0
314	8	0	0	0	0	0	0
314	9	0	0	0	0	0	0
315	0	0	0	0	0	0	0
315	1	0	0	0	0	0	0
315	2	0	0	0	0	0	0
315	3	0	0	0	0	0	0
315	4	0	0	0	0	0	0
315	5	0	0	0	0	0	0
315	6	0	0	0	0	0	0
315	7	0	0	0	0	0	0
315	8	0	0	0	0	0	0
315	9	0	0	0	0	0	0
316	0	0	0	0	0	0	0
316	1	0	0	0	0	0	0
316	2	0	0	0	0	0	0
316	3	0	0	0	0	0	0
316	4	0	0	0	0	0	0
316	5	0	0	0	0	0	0
316	6	0	0	0	0	0	0
316	7	0	0	0	0	0	0
316	8	0	0	0	0	0	0
316	9	0	0	0	0	0	0
317	0	0	0	0	0	0	0
317	1	0	0	0	0	0	0
317	2	0	0	0	0	0	0
317	3	0	0	0	0	0	0
317	4	0	0	0	0	0	0
317	5	0	0	0	0	0	0
317	6	0	0	0	0	0	0
317	7	0	0	0	0	0	0
317	8	0	0	0	0	0	0
317	9	0	0	0	0	0	0
318	0	0	0	0	0	0	0
318	1	0	0	0	0	0	0
318	2	0	0	0	0	0	0
318	3	0	0	0	0	0	0
318	4	0	0	0	0	0	0
318	5	0	0	0	0	0	0
318	6	0	0	0	0	0	0
318	7	0	0	0	0	0	0
318	8	0	0	0	0	0	0
318	9	0	0	0	0	0	0
319	0	0	0	0	0	0	0
319	1	0	0	0	0	0	0
319	2	0	0	0	0	0	0
319	3	0	0	0	0	0	0
319	4	0	0	0	0	0	0
319	5	0	0	0	0	0	0
319	6	0	0	0	0	0	0
319	7	0	0	0	0	0	0
319	8	0	0	0	0	0	0
319	9	0	0	0	0	0	0
320	0	0	0	0	0	0	0
320	1	0	0	0	0	0	0
320	2	0	0	0	0	0	0
320	3	0	0	0	0	0	0
320	4	0	0	0	0	0	0
320	5	0	0	0	0	0	0
320	6	0	0	0	0	0	0
320	7	0	0	0	0	0	0
320	8	0	0	0	0	0	0
320	9	0	0	0	0	0	0
321	0	0	0	0	0	0	0
321	1	0	0	0	0	0	0
321	2	0	0	0	0	0	0
321	3	0	0	0	0	0	0
321	4	0	0	0	0	0	0
321	5	0	0	0	0	0	0
321	6	0	0	0	0	0	0
321	7	0	0	0	0	0	0
321	8	0	0	0	0	0	0
321	9	0	0	0	0	0	0
322	0	0	0	0	0	0	0
322	1	0	0	0	0	0	0
322	2	0	0	0	0	0	0
322	3	0	0	0	0	0	0
322	4	0	0	0	0	0	0
322	5	0	0	0	0	0	0
322	6	0	0	0	0	0	0
322	7	0	0	0	0	0	0
322	8	0	0	0	0	0	0
322	9	0	0	0	0	0	0
323	0	0	0	0	0	0	0
323	1	0	0	0	0	0	0
323	2	0	0	0	0	0	0
323	3	0	0	0	0	0	0
323	4	0	0	0	0	0	0
323	5	0	0	0	0	0	0
323	6	0	0	0	0	0	0
323	7	0	0	0	0	0	0
323	8	0	0	0	0	0	0
323	9	0	0	0	0	0	0
324	0	0	0	0	0	0	0
324	1	0	0	0	0	0	0
324	2	0	0	0	0	0	0
324	3	0	0	0	0	0	0
324	4	0	0	0	0	0	0
324	5	0	0	0	0	0	0
324	6	0	0	0	0	0	0
324	7	0	0	0	0	0	0
324	8	0	0	0	0	0	0
324	9	0	0	0	0	0	0
325	0	0	0	0	0	0	0
325	1	0	0	0	0	0	0
325	2	0	0	0	0	0	0
325	3	0	0	0	0	0	0
325	4	0	0	0	0	0	0
325	5	0	0	0	0	0	0
325	6	0	0	0	0	0	0
325	7	0	0	0	0	0	0
325	8	0	0	0	0	0	0
325	9	0	0	0	0	0	0
326	0	0	0	0	0	0	0
326	1	0	0	0	0	0	0
326	2	0	0	0	0	0	0
326	3	0	0	0	0	0	0
326	4	0	0	0	0	0	0
326	5	0	0	0	0	0	0
326	6	0	0	0	0	0	0
326	7	0	0	0	0	0	0
326	8	0	0	0	0	0	0
326	9	0	0	0	0	0	0
327	0	0	0	0	0	0	0
327	1	0	0	0	0	0	0
327	2	0	0	0	0	0	0
327	3	0	0	0	0	0	0
327	4	0	0	0	0	0	0
327	5	0	0	0	0	0	0
327	6	0	0	0	0	0	0
327	7	0	0	0	0	0	0
327	8	0	0	0	0	0	0
327	9	0	0	0	0	0	0
328	0	0	0	0	0	0	0
328	1	0	0	0	0	0	0
328	2	0	0	0	0	0	0
328	3	0	0	0	0	0	0
328	4	0	0	0	0	0	0
328	5	0	0	0	0	0	0
328	6	0	0	0	0	0	0
328	7	0	0	0	0	0	0
328	8	0	0	0	0	0	0
328	9	0	0	0	0	0	0
329	0	0	0	0	0	0	0
329	1	0	0	0	0	0	0
329	2	0	0	0	0	0	0
329	3	0	0	0	0	0	0
329	4	0	0	0	0	0	0
329	5	0	0	0	0	0	0
329	6	0	0	0	0	0	0
329	7	0	0	0	0	0	0
329	8	0	0	0	0	0	0
329	9	0	0	0	0	0	0
330	0	0	0	0	0	0	0
330	1	0	0	0	0	0	0
330	2	0	0	0	0	0	0
330	3	0	0	0	0	0	0
330	4	0	0	0	0	0	0
330	5	0	0	0	0	0	0
330	6	0	0	0	0	0	0
330	7	0	0	0	0	0	0
330	8	0	0	0	0	0	0
330	9	0	0	0	0	0	0
331	0	0	0	0	0	0	0
331	1	0	0	0	0	0	0
331	2	0	0	0	0	0	0
331	3	0	0	0	0	0	0
331	4	0	0	0	0	0	0
331	5	0	0	0	0	0	0
331	6	0	0	0	0	0	0
331	7	0	0	0	0	0	0
331	8	0	0	0	0	0	0
331	9	0	0	0	0	0	0
332	0	0	0	0	0	0	0
332	1	0	0	0	0	0	0
332	2	0	0	0	0	0	0
332	3	0	0	0	0	0	0
332	4	0	0	0	0	0	0
332	5	0	0	0	0	0	0
332	6	0	0	0	0	0	0
332	7	0	0	0	0	0	0
332	8	0	0	0	0	0	0
332	9	0	0	0	0	0	0
333	0	0	0	0	0	0	0
333	1	0	0	0	0	0	0
333	2	0	0	0	0	0	0
333	3	0	0	0	0	0	0
333	4	0	0	0	0	0	0
333	5	0	0	0	0	0	0
333	6	0	0	0	0	0	0
333	7	0	0	0	0	0	0
333	8	0	0	0	0	0	0
333	9	0	0	0	0	0	0
334	0	0	0	0	0	0	0
334	1	0	0	0	0	0	0
334	2	0	0	0	0	0	0
334	3	0	0	0	0	0	0
334	4	0	0	0	0	0	0
334	5	0	0	0	0	0	0
334	6	0	0	0	0	0	0
334	7	0	0	0	0	0	0
334	8	0	0	0	0	0	0
334	9	0	0	0	0	0	0
335	0	0	0	0	0	0	0
335	1	0	0	0	0	0	0
335	2	0	0	0	0	0	0
335	3	0	0	0	0	0	0
335	4	0	0	0	0	0	0
335	5	0	0	0	0	0	0
335	6	0	0	0	0	0	0
335	7	0	0	0	0	0	0
335	8	0	0	0	0	0	0
335	9	0	0	0	0	0	0
336	0	0	0	0	0	0	0
336	1	0	0	0	0	0	0
336	2	0	0	0	0	0	0
336	3	0	0	0	0	0	0
336	4	0	0	0	0	0	0
336	5	0	0	0	0	0	0
336	6	0	0	0	0	0	0
336	7	0	0	0	0	0	0
336	8	0	0	0	0	0	0
336	9	0	0	0	0	0	0
337	0	0	0	0	0	0	0
337	1	0	0	0	0	0	0
337	2	0	0	0	0	0	0
337	3	0	0	0	0	0	0
337	4	0	0	0	0	0	0
337	5	0	0	0	0	0	0
337	6	0	0	0	0	0	0
337	7	0	0	0	0	0	0
337	8	0	0	0	0	0	0
337	9	0	0	0	0	0	0
338	0	0	0	0	0	0	0
338	1	0	0	0	0	0	0
338	2	0	0	0	0	0	0
338	3	0	0	0	0	0	0
338	4	0	0	0	0	0	0
338	5	0	0	0	0	0	0
338	6	0	0	0	0	0	0
338	7	0	0	0	0	0	0
338	8	0	0	0	0	0	0
338	9	0	0	0	0	0	0
339	0	0	0	0	0	0	0
339	1	0	0	0	0	0	0
339	2	0	0	0	0	0	0
339	3	0	0	0	0	0	0
339	4	0	0	0	0	0	0
339	5	0	0	0	0	0	0
339	6	0	0	0	0	0	0
339	7	0	0	0	0	0	0
339	8	0	0	0	0	0	0
339	9	0	0	0	0	0	0
340	0	0	0	0	0	0	0
340	1	0	0	0	0	0	0
340	2	0	0	0	0	0	0
340	3	0	0	0	0	0	0
340	4	0	0	0	0	0	0
340	5	0	0	0	0	0	0
340	6	0	0	0	0	0	0
340	7	0	0	0	0	0	0
340	8	0	0	0	0	0	0
340	9	0	0	0	0	0	0
341	0	0	0	0	0	0	0
341	1	0	0	0	0	0	0
341	2	0	0	0	0	0	0
341	3	0	0	0	0	0	0
341	4	0	0	0	0	0	0
341	5	0	0	0	0	0	0
341	6	0	0	0	0	0	0
341	7	0	0	0	0	0	0
341	8	0	0	0	0	0	0
341	9	0	0	0	0	0	0
342	0	0	0	0	0	0	0
342	1	0	0	0	0	0	0
342	2	0	0	0	0	0	0
342	3	0	0	0	0	0	0
342	4	0	0	0	0	0	0
342	5	0	0	0	0	0	0
342	6	0	0	0	0	0	0
342	7	0	0	0	0	0	0
342	8	0	0	0	0	0	0
342	9	0	0	0	0	0	0
343	0	0	0	0	0	0	0
343	1	0	0	0	0	0	0
343	2	0	0	0	0	0	0
343	3	0	0	0	0	0	0
343	4	0	0	0	0	0	0
343	5	0	0	0	0	0	0
343	6	0	0	0	0	0	0
343	7	0	0	0	0	0	0
343	8	0	0	0	0	0	0
343	9	0	0	0	0	0	0
344	0	0	0	0	0	0	0
344	1	0	0	0	0	0	0
344	2	0	0	0	0	0	0
344	3	0	0	0	0	0	0
344	4	0	0	0	0	0	0
344	5	0	0	0	0	0	0
344	6	0	0	0	0	0	0
344	7	0	0	0	0	0	0
344	8	0	0	0	0	0	0
344	9	0	0	0	0	0	0
345	0	0	0	0	0	0	0
345	1	0	0	0	0	0	0
345	2	0	0	0	0	0	0
345	3	0	0	0	0	0	0
345	4	0	0	0	0	0	0
345	5	0	0	0	0	0	0
345	6	0	0	0	0	0	0
345	7	0	0	0	0	0	0
345	8	0	0	0	0	0	0
345	9	0	0	0	0	0	0
346	0	0	0	0	0	0	0
346	1	0	0	0	0	0	0
346	2	0	0	0	0	0	0
346	3	0	0	0	0	0	0
346	4	0	0	0	0	0	0
346	5	0	0	0	0	0	0
346	6	0	0	0	0	0	0
346	7	0	0	0	0	0	0
346	8	0	0	0	0	0	0
346	9	0	0	0	0	0	0
347	0	0	0	0	0	0	0
347	1	0	0	0	0	0	0
347	2	0	0	0	0	0	0
347	3	0	0	0	0	0	0
347	4	0	0	0	0	0	0
347	5	0	0	0	0	0	0
347	6	0	0	0	0	0	0
347	7	0	0	0	0	0	0
347	8	0	0	0	0	0	0
347	9	0	0	0	0	0	0
348	0	0	0	0	0	0	0
348	1	0	0	0	0	0	0
348	2	0	0	0	0	0	0
348	3	0	0	0	0	0	0
348	4	0	0	0	0	0	0
348	5	0	0	0	0	0	0
348	6	0	0	0	0	0	0
348	7	0	0	0	0	0	0
348	8	0	0	0	0	0	0
348	9	0	0	0	0	0	0
349	0	0	0	0	0	0	0
349	1	0	0	0	0	0	0
349	2	0	0	0	0	0	0
349	3	0	0	0	0	0	0
349	4	0	0	0	0	0	0
349	5	0	0	0	0	0	0
349	6	0	0	0	0	0	0
349	7	0	0	0	0	0	0
349	8	0	0	0	0	0	0
349	9	0	0	0	0	0	0
350	0	0	0	0	0	0	0
350	1	0	0	0	0	0	0
350	2	0	0	0	0	0	0
350	3	0	0	0	0	0	0
350	4	0	0	0	0	0	0
350	5	0	0	0	0	0	0
350	6	0	0	0	0	0	0
350	7	0	0	0	0	0	0
350	8	0	0	0	0	0	0
350	9	0	0	0	0	0	0
351	0	0	0	0	0	0	0
351	1	0	0	0	0	0	0
351	2	0	0	0	0	0	0
351	3	0	0	0	0	0	0
351	4	0	0	0	0	0	0
351	5	0	0	0	0	0	0
351	6	0	0	0	0	0	0
351	7	0	0	0	0	0	0
351	8	0	0	0	0	0	0
351	9	0	0	0	0	0	0
352	0	0	0	0	0	0	0
352	1	0	0	0	0	0	0
352	2	0	0	0	0	0	0
352	3	0	0	0	0	0	0
352	4	0	0	0	0	0	0
352	5	0	0	0	0	0	0
352	6	0	0	0	0	0	0
352	7	0	0	0	0	0	0
352	8	0	0	0	0	0	0
352	9	0	0	0	0	0	0
353	0	0	0	0	0	0	0
353	1	0	0	0	0	0	0
353	2	0	0	0	0	0	0
353	3	0	0	0	0	0	0
353	4	0	0	0	0	0	0
353	5	0	0	0	0	0	0
353	6	0	0	0	0	0	0
353	7	0	0	0	0	0	0
353	8	0	0	0	0	0	0
353	9	0	0	0	0	0	0
354	0	0	0	0	0	0	0
354	1	0	0	0	0	0	0
354	2	0	0	0	0	0	0
354	3	0	0	0	0	0	0
354	4	0	0	0	0	0	0
354	5	0	0	0	0	0	0
354	6	0	0	0	0	0	0
354	7	0	0	0	0	0	0
354	8	0	0	0	0	0	0
354	9	0	0	0	0	0	0
355	0	0	0	0	0	0	0
355	1	0	0	0	0	0	0
355	2	0	0	0	0	0	0
355	3	0	0	0	0	0	0
355	4	0	0	0	0	0	0
355	5	0	0	0	0	0	0
355	6	4.49142	-1.64694	-12.6818	0	0	0
355	7	6.32298	-2.33418	-17.284	0	0	0
355	8	6.42419	-1.38227	-22.8357	0	0	0
355	9	9.48226	-2.55128	-24.7331	0	0	0
356	0	7.13258	-1.33866	-25.7044	0	0	0
356	1	9.13364	-1.44268	-22.6352	0	0	0
356	2	8.65813	-2.00235	-25.0885	0	0	0
356	3	8.61067	-1.33551	-25.2516	0	0	0
356	4	9.75071	-1.64475	-27.2492	0	0	0
356	5	9.05436	-1.27021	-27.0798	0	0	0
356	6	10.4643	-1.08642	-28.1927	0	0	0
356	7	9.81796	-0.58171	-29.2446	0	0	0
356	8	9.97482	1.19451	-31.3087	0	0	0
356	9	7.73747	2.24981	-35.3241	0	0	0
357	0	2.8356	2.41275	-39.3472	0	0	0
357	1	-1.53215	2.4422	-44.7667	0	0	0
357	2	-6.98087	2.95506	-49.233	0	0	0
357	3	-10.9738	2.38726	-53.9511	0	0	0
357	4	-14.807	1.41889	-58.0722	0	0	0
357	5	-18.2389	1.18603	-63.6549	0	0	0
357	6	-21.1595	0.220073	-69.3323	0	0	0
357	7	-24.698	-0.880239	-73.2764	0	0	0
357	8	-28.4445	-1.55897	-76.1668	0	0	0
357	9	-31.8405	-1.96924	-79.4114	0	0	0
358	0	-30.2691	-3.18705	-83.9269	0	0	0
358	1	-31.1395	-3.96701	-85.0669	0	0	0
358	2	-32.2122	-4.59148	-86.5563	0	0	0
358	3	-31.7255	-5.0123	-87.337	0	0	0
358	4	-32.4023	-5.39213	-88.5612	0	0	0
358	5	-31.8415	-6.05754	-89.5169	0	0	0
358	6	-32.2184	-6.41093	-89.9597	0	0	0
358	7	-31.4626	-6.74031	-89.9524	0	0	0
358	8	-32.13	-7.58651	-89.7876	0	0	0
358	9	-33.146	-7.45752	-91.3606	0	0	0
359	0	-31.9667	-8.47571	-93.2687	0	0	0
359	1	-33.317	-9.43573	-101.539	0	0	0
359	2	-37.2129	-15.3283	-107.08	0	0	0
359	3	-34.9399	-17.0575	-111.089	0	0	0
359	4	-33.5049	-19.5571	-109.42	0	0	0
359	5	-35.5683	-24.4048	-114.776	0	0	0
359	6	-34.4345	-23.7994	-118.236	0	0	0
359	7	-33.1743	-26.3993	-126.848	0	0	0
359	8	-29.3608	-27.252	-126.05	0	0	0
359	9	-25.4097	-27.4638	-131.062	0	0	0
360	0	-22.2054	-29.8951	-130.879	0	0	0
360	1	-19.1231	-28.6486	-135.811	0	0	0
360	2	-16.6046	-30.3272	-138.84	0	0	0
360	3	-13.0359	-31.4284	-142.142	0	0	0
360	4	-9.94103	-31.7084	-145.762	0	0	0
360	5	-7.1239	-33.501	-147.582	0	0	0
360	6	-4.6422	-33.2519	-152.782	0	0	0
360	7	-2.41291	-35.043	-155.986	0	0	0
360	8	0.368122	-35.6834	-160.418	0	0	0
360	9	2.80895	-36.0299	-163.168	0	0	0
361	0	3.94264	-37.7848	-166.749	0	0	0
361	1	5.89646	-37.7362	-169.249	0	0	0
361	2	6.47718	-38.6908	-173.072	0	0	0
361	3	7.77295	-39.5566	-178.035	0	0	0
361	4	8.35685	-39.977	-181.502	0	0	0
361	5	8.88306	-40.824	-186.555	0	0	0
361	6	9.56179	-40.2254	-191.845	0	0	0
361	7	9.42731	-40.8087	-196.459	0	0	0
361	8	9.42088	-40.9673	-201.072	0	0	0
361	9	9.71925	-41.0352	-206.893	0	0	0
362	0	8.98605	-41.2182	-211.861	0	0	0
362	1	9.62074	-41.4649	-216.811	0	0	0
362	2	8.52262	-41.1384	-220.381	0	0	0
362	3	8.21675	-41.2993	-224.734	0	0	0
362	4	8.69688	-41.4331	-228.988	0	0	0
362	5	8.20798	-41.2825	-233.429	0	0	0
362	6	9.24247	-41.6388	-238.118	0	0	0
362	7	9.59476	-41.128	-241.239	0	0	0
362	8	10.1002	-40.3337	-244.271	0	0	0
362	9	10.863	-40.625	-247.921	0	0	0
363	0	11.9763	-40.0699	-252.174	0	0	0
363	1	13.3272	-39.5802	-255.985	0	0	0
363	2	14.6889	-38.9364	-258.406	0	0	0
363	3	16.318	-37.9788	-260.992	0	0	0
363	4	17.5518	-37.3594	-264.11	0	0	0
363	5	18.8877	-36.6251	-267.664	0	0	0
363	6	20.6903	-35.9114	-271.906	0	0	0
363	7	22.2762	-35.3781	-274.674	0	0	0
363	8	23.9892	-34.1534	-276.474	0	0	0
363	9	24.9833	-33.4891	-279.678	0	0	0
364	0	26.7319	-32.4664	-284.182	0	0	0
364	1	27.5046	-31.5341	-286.862	0	0	0
364	2	28.709	-30.5811	-290.327	0	0	0
364	3	30.0643	-29.5146	-294.222	0	0	0
364	4	30.6581	-28.7194	-297.517	0	0	0
364	5	31.657	-27.2997	-300.368	0	0	0
364	6	32.0071	-26.372	-304.881	0	0	0
364	7	33.1164	-25.2843	-308.52	0	0	0
364	8	33.5943	-24.3763	-312.075	0	0	0
364	9	33.7633	-23.0712	-315.803	0	0	0
365	0	34.7001	-22.0293	-319.271	0	0	0
365	1	34.6116	-20.9467	-323.348	0	0	0
365	2	35.0457	-20.3948	-326.735	0	0	0
365	3	35.8295	-19.7757	-332.99	0	0	0
365	4	36.5987	-18.9563	-336.282	0	0	0
365	5	37.0318	-18.315	-339.754	0	0	0
365	6	37.1839	-17.1651	-342.875	0	0	0
365	7	38.0594	-16.59	-347.561	0	0	0
365	8	38.5986	-15.6625	-352.425	0	0	0
365	9	39.4549	-15.0194	-356.328	0	0	0
366	0	40.4355	-14.1995	-359.273	0	0	0
366	1	41.119	-13.3155	-362.652	0	0	0
366	2	42.3263	-12.7846	-366.033	0	0	0
366	3	43.0868	-11.8994	-370.287	0	0	0
366	4	44.3202	-11.2782	-373.75	0	0	0
366	5	45.6542	-10.9013	-378.178	0	0	0
366	6	46.4698	-10.3047	-382.082	0	0	0
366	7	48.3576	-9.61572	-385.891	0	0	0
366	8	49.0419	-9.35194	-389.366	0	0	0
366	9	51.0588	-8.52881	-393.956	0	0	0
367	0	52.3775	-8.55463	-400.385	0	0	0
367	1	54.1435	-7.53509	-406.368	0	0	0
367	2	55.6574	-5.76577	-412.957	0	0	0
367	3	56.546	-5.39213	-417.467	0	0	0
367	4	59.3775	-3.92476	-423.964	0	0	0
367	5	60.9858	-2.28713	-430.466	0	0	0
367	6	62.095	-1.3608	-437.065	0	0	0
367	7	65.7508	-0.0902873	-441.726	0	0	0
367	8	66.5918	0.413199	-447.193	0	0	0
367	9	69.2099	1.08031	-453.87	0	0	0
368	0	71.6458	1.5226	-460.897	0	0	0
368	1	72.2832	1.62858	-467.068	0	0	0
368	2	76.4277	1.98866	-473.213	0	0	0
368	3	76.3492	1.8702	-479.388	0	0	0
368	4	78.3414	2.51412	-484.241	0	0	0
368	5	80.0346	2.55591	-490.84	0	0	0
368	6	81.1274	3.04238	-498.484	0	0	0
368	7	82.5341	2.81758	-504.74	0	0	0
368	8	82.4509	3.01002	-510.65	0	0	0
368	9	83.4418	2.89434	-516.823	0	0	0
369	0	83.3792	2.86581	-524.042	0	0	0
369	1	83.1393	2.85699	-530.219	0	0	0
369	2	82.8539	2.47344	-537.359	0	0	0
369	3	84.3115	2.56015	-544.653	0	0	0
369	4	84.3809	2.59794	-549.695	0	0	0
369	5	83.8394	2.4097	-556.397	0	0	0
369	6	85.1335	2.69623	-562.475	0	0	0
369	7	85.1141	2.49041	-569.264	0	0	0
369	8	86.0709	2.066	-575.26	0	0	0
369	9	86.5293	2.1954	-580.909	0	0	0
370	0	87.3145	2.05989	-586.03	0	0	0
370	1	87.9349	1.54224	-593.254	0	0	0
370	2	88.1986	1.93851	-598.638	0	0	0
370	3	89.5693	1.73743	-606.023	0	0	0
370	4	89.8602	1.46704	-611.067	0	0	0
370	5	90.4685	1.37411	-616.54	0	0	0
370	6	90.2133	0.635036	-622.202	0	0	0
370	7	90.5473	0.939315	-628.981	0	0	0
370	8	90.9785	0.381623	-634.023	0	0	0
370	9	91.1147	0.288927	-640.636	0	0	0
371	0	91.589	-0.0261227	-645.94	0	0	0
371	1	91.3631	-0.0098391	-649.85	0	0	0
371	2	91.6633	-0.681104	-656.376	0	0	0
371	3	90.9707	-0.9775	-661.691	0	0	0
371	4	92.5367	-1.28569	-666.463	0	0	0
371	5	92.6051	-2.22357	-672.557	0	0	0
371	6	91.5797	-2.11918	-676.738	0	0	0
371	7	93.5082	-2.87433	-682.471	0	0	0
371	8	91.9418	-3.14906	-685.874	0	0	0
371	9	93.4643	-3.59221	-691.782	0	0	0
372	0	93.2091	-3.57311	-696.479	0	0	0
372	1	92.8311	-3.77799	-701.178	0	0	0
372	2	93.3172	-4.66854	-704.744	0	0	0
372	3	92.4176	-4.45396	-708.84	0	0	0
372	4	93.0087	-4.80936	-712.486	0	0	0
372	5	92.47	-5.1933	-717.802	0	0	0
372	6	92	-5.10826	-720.933	0	0	0
372	7	92.058	-5.24396	-723.801	0	0	0
372	8	91.5052	-5.14001	-727.282	0	0	0
372	9	91.157	-4.9445	-731.197	0	0	0
373	0	91.0122	-4.92696	-735.723	0	0	0
373	1	90.6293	-4.6193	-738.245	0	0	0
373	2	90.4176	-4.35676	-741.46	0	0	0
373	3	90.3222	-4.11622	-744.938	0	0	0
373	4	89.8007	-3.63246	-747.11	0	0	0
373	5	89.5902	-3.41376	-750.415	0	0	0
373	6	89.5979	-3.37141	-753.894	0	0	0
373	7	89.3867	-2.82014	-757.111	0	0	0
373	8	88.9419	-2.73476	-759.111	0	0	0
373	9	88.5559	-2.1389	-760.934	0	0	0
374	0	88.1437	-1.67521	-763.456	0	0	0
374	1	87.9401	-1.45713	-765.106	0	0	0
374	2	87.3491	-0.905625	-768.065	0	0	0
374	3	86.9949	-1.02053	-769.982	0	0	0
374	4	86.5677	-0.378441	-771.281	0	0	0
374	5	86.0607	-0.205761	-772.325	0	0	0
374	6	85.6946	0.057333	-775.111	0	0	0
374	7	84.9333	0.409187	-776.942	0	0	0
374	8	84.9763	0.340463	-779.113	0	0	0
374	9	84.3434	0.691726	-780.164	0	0	0
375	0	83.8592	0.978225	-781.379	0	0	0
375	1	83.2584	1.30631	-782.162	0	0	0
375	2	82.6777	1.48121	-784.167	0	0	0
375	3	82.6237	1.50279	-786.605	0	0	0
375	4	81.9801	2.05596	-787.039	0	0	0
375	5	81.3643	2.11912	-787.998	0	0	0
375	6	80.8917	2.5386	-789.128	0	0	0
375	7	80.2023	2.84458	-789.741	0	0	0
375	8	79.5783	3.17486	-791.657	0	0	0
375	9	79.0887	3.32932	-792.356	0	0	0
376	0	78.6693	3.74998	-792.09	0	0	0
376	1	77.8522	4.011	-791.659	0	0	0
376	2	77.2697	4.62985	-793.311	0	0	0
376	3	76.6441	5.02709	-793.487	0	0	0
376	4	76.1561	5.15838	-794.798	0	0	0
376	5	75.7077	5.79977	-795.316	0	0	0
376	6	75.1949	6.19781	-794.794	0	0	0
376	7	74.424	6.43802	-795.406	0	0	0
376	8	73.905	7.14449	-796.712	0	0	0
376	9	73.8356	7.3226	-797.234	0	0	0
377	0	73.4113	7.72194	-797.494	0	0	0
377	1	72.7655	8.18578	-796.538	0	0	0
377	2	72.1036	8.58173	-797.148	0	0	0
377	3	71.3935	8.97893	-796.717	0	0	0
377	4	71.0102	9.55415	-797.847	0	0	0
377	5	70.5411	9.83964	-797.414	0	0	0
377	6	69.9887	10.1514	-797.936	0	0	0
377	7	69.5458	10.5699	-797.328	0	0	0
377	8	68.6576	11.0769	-796.285	0	0	0
377	9	68.0183	11.4075	-796.463	0	0	0
378	0	67.4804	11.8049	-796.9	0	0	0
378	1	67.0396	12.1374	-796.293	0	0	0
378	2	66.5467	12.6448	-797.424	0	0	0
378	3	65.4186	12.7984	-795.868	0	0	0
378	4	65.089	13.1721	-796.388	0	0	0
378	5	64.2258	13.7029	-795.26	0	0	0
378	6	63.884	14.2807	-795.782	0	0	0
378	7	63.3127	14.3224	-795.787	0	0	0
378	8	62.8277	14.6759	-795.18	0	0	0
378	9	62.0794	14.9841	-793.704	0	0	0
379	0	61.4167	15.27	-793.361	0	0	0
379	1	60.8633	15.7345	-793.101	0	0	0
379	2	60.2666	16.0437	-792.67	0	0	0
379	3	59.6282	16.2428	-792.151	0	0	0
379	4	58.8808	16.7504	-790.587	0	0	0
379	5	58.2451	16.7481	-788.854	0	0	0
379	6	57.4739	17.1459	-787.638	0	0	0
379	7	57.2081	17.2325	-787.992	0	0	0
379	8	56.3973	17.4322	-785.994	0	0	0
379	9	56.0023	17.4982	-785.13	0	0	0
380	0	55.2598	17.7852	-783.654	0	0	0
380	1	54.5362	17.6929	-782.532	0	0	0
380	2	53.9634	17.9584	-782.188	0	0	0
380	3	53.4117	18.0043	-781.063	0	0	0
380	4	53.0876	18.1592	-779.932	0	0	0
380	5	52.416	18.1129	-777.501	0	0	0
380	6	51.7348	18.4455	-776.026	0	0	0
380	7	51.2789	18.3106	-774.467	0	0	0
380	8	50.7747	18.5545	-773.601	0	0	0
380	9	50.1169	18.5742	-773.173	0	0	0
381	0	49.6652	18.442	-770.306	0	0	0
381	1	48.8579	18.6162	-768.223	0	0	0
381	2	48.136	18.4589	-767.014	0	0	0
381	3	47.5891	18.7929	-764.753	0	0	0
381	4	47.0897	18.5701	-763.631	0	0	0
381	5	46.5053	18.6582	-761.37	0	0	0
381	6	46.0452	18.7044	-759.809	0	0	0
381	7	45.3964	18.68	-757.727	0	0	0
381	8	44.2576	18.6772	-757.043	0	0	0
381	9	44.0217	18.612	-755.652	0	0	0
382	0	43.2352	18.523	-754.444	0	0	0
382	1	42.742	18.3902	-751.576	0	0	0
382	2	41.9099	18.4115	-749.147	0	0	0
382	3	41.261	18.388	-748.022	0	0	0
382	4	40.4561	18.4099	-745.592	0	0	0
382	5	39.5812	18.2085	-744.385	0	0	0
382	6	38.8578	18.1836	-743.35	0	0	0
382	7	38.3475	17.962	-741.179	0	0	0
382	8	37.4153	17.7176	-737.271	0	0	0
382	9	36.6758	17.827	-736.059	0	0	0
383	0	36.0632	17.6704	-735.025	0	0	0
383	1	35.4383	17.4046	-733.031	0	0	0
383	2	34.7848	17.3829	-730.773	0	0	0
383	3	34.1185	16.893	-729.567	0	0	0
383	4	33.6661	16.7828	-726.352	0	0	0
383	5	33.0847	16.381	-724.971	0	0	0
383	6	32.5638	16.0936	-724.196	0	0	0
383	7	32.1131	15.8732	-721.766	0	0	0
383	8	31.711	15.5191	-718.725	0	0	0
383	9	30.7827	14.983	-716.301	0	0	0
384	0	30.2621	14.9852	-714.828	0	0	0
384	1	29.4849	14.6727	-712.313	0	0	0
384	2	28.8783	14.318	-710.758	0	0	0
384	3	28.3631	14.0528	-709.024	0	0	0
384	4	27.4301	13.739	-706.076	0	0	0
384	5	26.6279	13.5152	-703.648	0	0	0
384	6	26.0044	13.1829	-701.743	0	0	0
384	7	25.5569	12.8945	-699.66	0	0	0
384	8	24.8613	12.671	-698.538	0	0	0
384	9	24.1035	12.3384	-695.676	0	0	0
385	0	23.3885	12.1594	-694.466	0	0	0
385	1	22.5899	11.9143	-691.777	0	0	0
385	2	22.3346	11.7805	-690.477	0	0	0
385	3	21.8808	11.271	-689.706	0	0	0
385	4	20.9221	11.2693	-687.714	0	0	0
385	5	20.6267	11.0255	-685.454	0	0	0
385	6	20.087	11.0445	-684.417	0	0	0
385	7	19.5037	10.6685	-681.64	0	0	0
385	8	18.8939	10.5546	-680.953	0	0	0
385	9	18.3067	10.333	-679.918	0	0	0
386	0	18.0283	10.4669	-677.135	0	0	0
386	1	17.2778	10.2412	-674.792	0	0	0
386	2	16.7518	10.3054	-674.017	0	0	0
386	3	16.3662	10.2602	-672.716	0	0	0
386	4	16.0411	10.1269	-671.244	0	0	0
386	5	15.5861	10.1723	-669.419	0	0	0
386	6	15.2456	10.016	-667.685	0	0	0
386	7	14.7903	9.8825	-665.777	0	0	0
386	8	14.2675	9.92437	-664.129	0	0	0
386	9	14.0758	9.79273	-663.873	0	0	0
387	0	13.9481	9.8824	-662.744	0	0	0
387	1	13.3622	9.74647	-661.621	0	0	0
387	2	12.8436	9.768	-658.405	0	0	0
387	3	12.4112	9.67687	-657.889	0	0	0
387	4	12.1933	9.83189	-656.936	0	0	0
387	5	11.6935	9.89804	-655.113	0	0	0
387	6	11.0816	9.98464	-654.162	0	0	0
387	7	10.937	10.2301	-652.507	0	0	0
387	8	10.0866	10.1812	-650.602	0	0	0
387	9	9.53898	10.2002	-649.826	0	0	0
388	0	9.25779	10.1779	-649.223	0	0	0
388	1	8.73086	10.4215	-647.572	0	0	0
388	2	8.31598	10.5529	-646.795	0	0	0
388	3	8.10302	10.5957	-645.841	0	0	0
388	4	7.29507	10.9024	-644.279	0	0	0
388	5	6.94506	10.8782	-643.679	0	0	0
388	6	6.63563	11.1459	-643.505	0	0	0
388	7	6.53139	11.2122	-641.94	0	0	0
388	8	5.96338	11.3643	-641.424	0	0	0
388	9	5.55026	11.4075	-639.95	0	0	0
389	0	5.20142	11.583	-638.212	0	0	0
389	1	4.87219	11.6694	-637.871	0	0	0
389	2	4.6985	12.0252	-637.086	0	0	0
389	3	4.5066	11.8681	-637.005	0	0	0
389	4	4.20712	12.0652	-634.832	0	0	0
389	5	3.94317	12.2839	-633.269	0	0	0
389	6	3.4372	12.2574	-634.324	0	0	0
389	7	3.52507	12.547	-633.366	0	0	0
389	8	3.41954	12.7897	-631.976	0	0	0
389	9	3.25033	12.8096	-631.284	0	0	0
390	0	2.90237	12.7635	-630.16	0	0	0
390	1	3.30571	12.8291	-629.027	0	0	0
390	2	2.90892	12.9171	-628.25	0	0	0
390	3	3.21724	12.8059	-628.602	0	0	0
390	4	3.41787	13.0949	-628.339	0	0	0
390	5	3.05288	12.8719	-626.083	0	0	0
390	6	2.97204	13.0023	-625.042	0	0	0
390	7	3.10611	13.0246	-624.695	0	0	0
390	8	2.71426	12.9334	-623.572	0	0	0
390	9	2.49475	13.2207	-623.052	0	0	0
391	0	3.05524	12.7542	-623.229	0	0	0
391	1	2.28806	12.9708	-621.672	0	0	0
391	2	2.33836	13.1025	-620.54	0	0	0
391	3	2.5212	12.9915	-620.457	0	0	0
391	4	2.16728	13.3466	-619.329	0	0	0
391	5	2.33179	12.968	-619.071	0	0	0
391	6	1.98394	12.9212	-618.556	0	0	0
391	7	1.68138	12.7857	-617.606	0	0	0
391	8	1.95012	12.7412	-616.997	0	0	0
391	9	1.47122	12.6723	-616.744	0	0	0
392	0	1.3445	12.4055	-617.098	0	0	0
392	1	1.3542	12.6281	-614.485	0	0	0
392	2	1.18384	12.558	-614.404	0	0	0
392	3	0.96697	12.3335	-614.412	0	0	0
392	4	0.953029	12.3333	-613.717	0	0	0
392	5	0.361935	12.3751	-612.854	0	0	0
392	6	0.21264	11.9527	-613.472	0	0	0
392	7	0.356038	11.8833	-612.515	0	0	0
392	8	-0.228658	11.8797	-611.044	0	0	0
392	9	-0.490761	11.6334	-610.962	0	0	0
393	0	-0.486104	11.7219	-611.138	0	0	0
393	1	-0.456203	11.2995	-610.274	0	0	0
393	2	-1.04413	11.1401	-610.545	0	0	0
393	3	-0.81656	11.0292	-609.502	0	0	0
393	4	-1.18035	10.8931	-609.507	0	0	0
393	5	-1.15213	10.5134	-608.903	0	0	0
393	6	-0.994079	10.2044	-609.605	0	0	0
393	7	-1.36322	9.93529	-609.875	0	0	0
393	8	-1.26229	9.58067	-608.31	0	0	0
393	9	-1.47997	9.75511	-608.487	0	0	0
394	0	-1.99905	9.44072	-608.408	0	0	0
394	1	-2.08154	9.17261	-608.327	0	0	0
394	2	-1.98933	9.01537	-608.678	0	0	0
394	3	-2.33073	8.63644	-608.6	0	0	0
394	4	-2.36908	8.54489	-608.603	0	0	0
394	5	-2.60207	8.49633	-607.91	0	0	0
394	6	-2.75175	8.38195	-608.699	0	0	0
394	7	-3.16723	8.0466	-610.102	0	0	0
394	8	-2.94018	7.66899	-610.016	0	0	0
394	9	-3.22324	7.4218	-611.155	0	0	0
395	0	-3.32185	7.33044	-610.546	0	0	0
395	1	-3.53776	6.97094	-611.076	0	0	0
395	2	-3.60711	7.23463	-613.343	0	0	0
395	3	-3.33844	6.4147	-614.392	0	0	0
395	4	-3.50753	6.29937	-615.615	0	0	0
395	5	-3.85396	5.94035	-614.84	0	0	0
395	6	-3.68863	5.49498	-615.802	0	0	0
395	7	-3.79846	5.66887	-616.761	0	0	0
395	8	-3.87995	5.17727	-617.464	0	0	0
395	9	-3.80914	5.02063	-618.859	0	0	0
396	0	-4.11363	4.92928	-618.862	0	0	0
396	1	-4.45659	4.6135	-619.217	0	0	0
396	2	-4.60765	4.67598	-619.83	0	0	0
396	3	-4.80251	4.42959	-620.357	0	0	0
396	4	-4.95495	4.02664	-622.455	0	0	0
396	5	-4.97275	4.26919	-622.192	0	0	0
396	6	-5.32066	3.9997	-622.46	0	0	0
396	7	-5.80483	3.88377	-623.947	0	0	0
396	8	-6.21467	3.92484	-624.124	0	0	0
396	9	-6.19505	3.61023	-625.438	0	0	0
397	0	-6.21433	3.78648	-627.263	0	0	0
397	1	-6.60658	3.51703	-627.445	0	0	0
397	2	-6.97686	3.58053	-626.666	0	0	0
397	3	-7.30189	3.53238	-628.062	0	0	0
397	4	-7.65527	3.77282	-628.589	0	0	0
397	5	-8.02992	3.63575	-629.987	0	0	0
397	6	-8.31184	3.25353	-631.476	0	0	0
397	7	-8.75219	3.7172	-631.563	0	0	0
397	8	-9.07307	3.71314	-631.215	0	0	0
397	9	-9.58596	3.97487	-631.656	0	0	0
398	0	-9.75928	3.79458	-633.314	0	0	0
398	1	-10.0693	3.85718	-634.626	0	0	0
398	2	-10.4214	3.98845	-634.802	0	0	0
398	3	-10.6163	4.14035	-636.109	0	0	0
398	4	-11.123	4.2453	-635.941	0	0	0
398	5	-11.4962	4.3972	-637.337	0	0	0
398	6	-11.7398	4.17118	-638.825	0	0	0
398	7	-11.6517	4.43895	-639.082	0	0	0
398	8	-12.4432	4.49864	-639.701	0	0	0
398	9	-12.6382	4.62749	-640.135	0	0	0
399	0	-12.5733	4.78165	-641.876	0	0	0
399	1	-12.927	5.00007	-642.401	0	0	0
399	2	-13.3685	4.88416	-643.629	0	0	0
399	3	-13.5232	5.12681	-643.89	0	0	0
399	4	-13.8045	5.07469	-644.507	0	0	0
399	5	-14.3529	5.38303	-644.943	0	0	0
399	6	-14.4002	5.40067	-646.253	0	0	0
399	7	-14.489	5.64263	-647.21	0	0	0
399	8	-14.7753	5.75163	-647.298	0	0	0
399	9	-14.9537	5.92562	-648.346	0	0	0
400	0	-15.17	5.65455	-649.397	0	0	0
400	1	-15.5445	5.96085	-649.922	0	0	0
400	2	-15.7233	6.29109	-650.793	0	0	0
400	3	-15.7926	6.08926	-652.889	0	0	0
400	4	-15.855	6.24239	-653.236	0	0	0
400	5	-16.097	6.57124	-653.41	0	0	0
400	6	-16.3155	6.43318	-654.112	0	0	0
400	7	-16.6016	6.60798	-654.551	0	0	0
400	8	-16.8899	6.581	-656.125	0	0	0
400	9	-16.8028	6.93503	-656.556	0	0	0
401	0	-17.0453	7.06392	-657.692	0	0	0
401	1	-17.3725	7.01514	-658.303	0	0	0
401	2	-17.6152	7.23155	-659.265	0	0	0
401	3	-17.9456	7.11624	-660.055	0	0	0
401	4	-17.9055	7.53587	-661.532	0	0	0
401	5	-18.058	7.35533	-663.365	0	0	0
401	6	-18.4732	7.3062	-663.805	0	0	0
401	7	-18.5599	7.59202	-663.717	0	0	0
401	8	-19.0256	7.74241	-665.375	0	0	0
401	9	-19.5543	7.73649	-667.213	0	0	0
402	0	-19.2437	7.60467	-668.776	0	0	0
402	1	-19.5966	7.79809	-669.565	0	0	0
402	2	-20.2102	7.92745	-670.612	0	0	0
402	3	-20.6101	8.12277	-670.877	0	0	0
402	4	-20.8107	8.38436	-672.097	0	0	0
402	5	-21.2532	8.38054	-674.54	0	0	0
402	6	-21.4976	8.57454	-676.023	0	0	0
402	7	-21.8035	8.70292	-676.548	0	0	0
402	8	-22.4183	9.00914	-676.899	0	0	0
402	9	-22.6673	9.20143	-679.862	0	0	0
403	0	-23.089	9.37496	-680.65	0	0	0
403	1	-23.222	9.63809	-682.216	0	0	0
403	2	-23.3555	9.83309	-683.437	0	0	0
403	3	-23.7554	9.9826	-684.92	0	0	0
403	4	-23.8422	10.1572	-685.965	0	0	0
403	5	-24.3959	10.4845	-687.186	0	0	0
403	6	-24.3825	10.6822	-689.277	0	0	0
403	7	-24.3149	10.924	-691.279	0	0	0
403	8	-24.9814	11.0714	-692.331	0	0	0
403	9	-25.0896	11.2684	-693.72	0	0	0
404	0	-25.18	11.286	-695.206	0	0	0
404	1	-25.5567	11.5467	-696.776	0	0	0
404	2	-25.6463	11.8097	-697.907	0	0	0
404	3	-26.0472	11.9603	-699.652	0	0	0
404	4	-26.3145	12.2648	-701.222	0	0	0
404	5	-26.6389	12.3935	-701.83	0	0	0
404	6	-27.3082	12.6089	-703.493	0	0	0
404	7	-27.1561	12.8945	-705.58	0	0	0
404	8	-27.3521	12.9783	-706.975	0	0	0
404	9	-27.6221	13.2177	-708.284	0	0	0
405	0	-27.8438	13.3472	-709.329	0	0	0
405	1	-28.3259	13.6742	-710.728	0	0	0
405	2	-28.7526	13.8681	-713.255	0	0	0
405	3	-28.7543	13.9327	-715.695	0	0	0
405	4	-29.02	14.1954	-716.479	0	0	0
405	5	-28.8407	14.3906	-717.434	0	0	0
405	6	-29.4796	14.4521	-718.311	0	0	0
405	7	-29.9052	14.9557	-720.491	0	0	0
405	8	-29.9963	15.4862	-721.879	0	0	0
405	9	-30.4603	15.4144	-723.019	0	0	0
406	0	-30.5496	15.6537	-724.326	0	0	0
406	1	-31.0954	16.0253	-725.198	0	0	0
406	2	-31.2821	16.3535	-726.157	0	0	0
406	3	-31.8343	16.5937	-726.858	0	0	0
406	4	-31.7491	17.0562	-729.554	0	0	0
406	5	-31.9915	17.2293	-731.122	0	0	0
406	6	-32.4358	17.5344	-732.345	0	0	0
406	7	-32.612	17.9758	-732.865	0	0	0
406	8	-32.8526	17.9263	-733.48	0	0	0
406	9	-33.2761	18.4108	-735.483	0	0	0
407	0	-33.3245	18.3625	-738.971	0	0	0
407	1	-33.7413	18.6469	-739.059	0	0	0
407	2	-33.985	18.9531	-739.409	0	0	0
407	3	-34.3124	18.8371	-740.635	0	0	0
407	4	-34.5363	19.3207	-742.115	0	0	0
407	5	-34.9545	19.4502	-742.988	0	0	0
407	6	-35.1777	19.2238	-745.261	0	0	0
407	7	-35.3742	19.7969	-746.214	0	0	0
407	8	-36.1357	19.569	-745.788	0	0	0
407	9	-36.2274	19.9425	-746.484	0	0	0
408	0	-36.7553	19.8941	-748.406	0	0	0
408	1	-36.8915	20.09	-750.323	0	0	0
408	2	-37.371	19.8421	-750.852	0	0	0
408	3	-37.8094	19.9908	-753.034	0	0	0
408	4	-39.5778	21.8918	-753.558	0	0	0
408	5	-39.5816	21.0004	-754.959	0	0	0
408	6	-38.8641	19.5789	-757.318	0	0	0
408	7	-40.1759	21.0405	-758.188	0	0	0
408	8	-39.5905	18.8165	-758.2	0	0	0
408	9	-41.1352	20.5624	-759.858	0	0	0
409	0	-40.5256	20.2078	-760.721	0	0	0
409	1	-40.6837	19.8028	-761.779	0	0	0
409	2	-41.2963	21.7526	-763.859	0	0	0
409	3	-40.6112	20.041	-764.823	0	0	0
409	4	-41.773	21.1227	-764.569	0	0	0
409	5	-41.7772	21.1185	-765.524	0	0	0
409	6	-42.0739	20.5568	-766.672	0	0	0
409	7	-42.6108	21.7538	-768.668	0	0	0
409	8	-42.1987	20.886	-768.847	0	0	0
409	9	-43.3604	21.3897	-769.47	0	0	0
410	0	-43.2591	21.5886	-770.595	0	0	0
410	1	-43.4767	21.0949	-770.868	0	0	0
410	2	-44.1263	22.3327	-772.693	0	0	0
410	3	-44.1811	21.3556	-774.357	0	0	0
410	4	-44.7179	21.6619	-775.234	0	0	0
410	5	-44.8159	22.1472	-774.792	0	0	0
410	6	-45.5675	21.6311	-774.722	0	0	0
410	7	-45.7447	22.4496	-776.457	0	0	0
410	8	-46.179	21.9137	-776.73	0	0	0
410	9	-46.4088	22.1535	-778.911	0	0	0
411	0	-46.7204	21.8627	-779.263	0	0	0
411	1	-47.1454	22.0575	-778.139	0	0	0
411	2	-47.6262	22.4091	-778.748	0	0	0
411	3	-48.3548	22.4025	-779.716	0	0	0
411	4	-48.2895	22.5787	-780.851	0	0	0
411	5	-48.7871	22.5096	-781.377	0	0	0
411	6	-48.9711	22.637	-781.994	0	0	0
411	7	-49.7999	22.9217	-782.517	0	0	0
411	8	-50.0713	23.1843	-782.786	0	0	0
411	9	-50.3781	22.8727	-784.013	0	0	0
412	0	-50.509	23.5796	-785.139	0	0	0
412	1	-50.8395	23.2217	-784.541	0	0	0
412	2	-51.2496	23.3063	-784.545	0	0	0
412	3	-51.7859	23.5915	-784.899	0	0	0
412	4	-51.8658	23.3005	-785.945	0	0	0
412	5	-52.744	23.5405	-787.692	0	0	0
412	6	-53.5459	23.6014	-788.834	0	0	0
412	7	-53.931	23.6435	-788.922	0	0	0
412	8	-55.3484	24.3677	-788.843	0	0	0
412	9	-56.1162	24.2739	-790.418	0	0	0
413	0	-57.0275	24.8911	-790.685	0	0	0
413	1	-57.8649	25.1781	-790.689	0	0	0
413	2	-58.2807	25.1728	-792	0	0	0
413	3	-59.1466	25.4325	-792.882	0	0	0
413	4	-59.3785	25.0539	-792.886	0	0	0
413	5	-59.9981	25.3396	-793.152	0	0	0
413	6	-60.5056	25.248	-795.076	0	0	0
413	7	-60.3694	25.0923	-795.079	0	0	0
413	8	-60.811	25.311	-794.822	0	0	0
413	9	-61.1123	25.1304	-795.174	0	0	0
414	0	-61.5529	25.3729	-795.351	0	0	0
414	1	-61.9011	25.5922	-795.004	0	0	0
414	2	-62.01	25.4138	-796.228	0	0	0
414	3	-62.5611	25.4329	-796.412	0	0	0
414	4	-63.0841	25.6954	-795.89	0	0	0
414	5	-63.872	25.5146	-795.118	0	0	0
414	6	-64.1739	25.4016	-795.209	0	0	0
414	7	-64.6825	25.3327	-795.391	0	0	0
414	8	-65.4887	25.4424	-794.352	0	0	0
414	9	-66.1434	24.9947	-795.235	0	0	0
415	0	-66.6038	25.1475	-794.457	0	0	0
415	1	-67.6711	24.9008	-793.596	0	0	0
415	2	-68.0213	24.989	-793.253	0	0	0
415	3	-68.4181	24.6998	-794.306	-2.0222	7.15664	-24.1047
415	4	-69.5551	24.7194	-793.966	-7.10846	4.46014	-27.3503
415	5	-69.6376	24.229	-791.974	-10.0574	2.82672	-31.1579
415	6	-70.5757	24.8936	-791.799	-12.3956	3.61279	-34.3191
415	7	-71.3638	24.3354	-791.552	-11.6293	2.77498	-37.3858
415	8	-71.2044	24.0482	-790.685	-14.1826	3.40484	-41.2221
415	9	-72.3004	24.8656	-790.339	-14.1215	2.79292	-45.5969
416	0	-72.8466	23.7343	-789.313	-15.7661	2.69414	-50.3188
416	1	-73.6073	24.4859	-787.394	-18.102	2.7312	-54.6585
416	2	-74.5288	23.9048	-787.152	-18.8655	2.82788	-60.0418
416	3	-74.3303	24.0387	-787.237	-21.9049	3.96537	-63.9899
416	4	-75.5327	24.3703	-785.417	-20.7083	4.1605	-68.044
416	5	-75.3765	23.528	-784.731	-22.8629	5.5383	-71.7842
416	6	-76.235	24.5029	-783.86	-23.301	6.53128	-75.4845
416	7	-75.7602	24.8143	-783.338	-24.4319	7.3325	-78.9763
416	8	-77.9739	23.477	-781.535	-25.8004	8.06583	-82.4563
416	9	-78.5374	24.3437	-781.45	-26.2145	8.9093	-88.2852
417	0	-77.9309	23.814	-780.232	-27.6153	9.28977	-93.0049
417	1	-79.6609	23.6328	-779.031	-26.6081	10.3012	-94.8078
417	2	-79.4133	23.3903	-777.119	-27.5519	10.9426	-98.2588
417	3	-80.9745	23.033	-775.129	-27.1956	11.2502	-101.148
417	4	-81.0274	23.4352	-773.998	-25.6707	11.7952	-104.352
417	5	-81.9981	22.2783	-772.626	-25.4384	12.1681	-108.677
417	6	-82.8099	22.7919	-770.45	-23.2732	12.4676	-110.91
417	7	-82.9984	22.4142	-768.979	-23.2946	12.6873	-113.825
417	8	-84.4545	22.054	-767.162	-21.2157	13.096	-115.8
417	9	-84.4592	21.9666	-765.867	-20.1365	13.1558	-118.604
418	0	-85.3168	21.6126	-763.784	-18.7729	13.4354	-121.065
418	1	-86.135	21.5911	-762.315	-16.8714	13.7359	-123.476
418	2	-86.0312	20.9952	-759.361	-16.044	13.95	-126.154
418	3	-87.0371	21.2387	-757.799	-13.7882	14.1834	-128.975
418	4	-87.3627	21.04	-755.544	-13.5116	15.8108	-137.515
418	5	-88.0006	20.1082	-753.295	-14.6983	20.4383	-140.683
418	6	-88.843	20.5308	-753.214	-11.1318	21.2553	-144.899
418	7	-88.8271	19.5594	-749.394	-9.0115	24.3239	-147.784
418	8	-89.5598	19.5386	-746.875	-8.40608	26.2587	-154.613
418	9	-90.415	19.2725	-744.015	-6.39217	28.7328	-158.506
419	0	-90.7034	18.5863	-742.545	-6.41215	31.8371	-163.083
419	1	-90.8776	19.1446	-740.103	-3.70172	33.3193	-167.66
419	2	-91.148	18.1916	-737.768	-2.96739	36.7291	-172.374
419	3	-92.1421	17.7068	-734.732	-2.04199	38.5293	-178.551
419	4	-92.9323	17.7529	-731.173	-0.701045	40.8772	-181.385
419	5	-93.3019	16.8662	-727.352	-0.140848	42.8769	-186.251
419	6	-93.6317	16.8254	-725.269	2.37633	44.4946	-191.156
419	7	-94.081	16.6274	-723.186	2.25512	46.7868	-196.376
419	8	-94.423	16.3411	-721.192	4.13728	47.5691	-200.329
419	9	-94.7732	16.2791	-717.628	4.7356	49.265	-204.862
420	0	-95.5966	14.5505	-714.34	4.59858	49.4409	-208.659
420	1	-96.9004	15.3497	-710.604	6.20997	51.3299	-211.967
420	2	-96.0009	14.78	-707.642	6.62523	51.7222	-215.494
420	3	-97.2654	14.1827	-705.571	8.7962	52.1096	-219.593
420	4	-97.2186	14.2998	-702.176	9.21699	53.1216	-223.532
420	5	-97.5812	12.8365	-698.709	10.8754	53.3781	-225.178
420	6	-97.4656	14.1088	-695.219	11.1171	53.4675	-227.66
420	7	-97.7794	12.3581	-691.842	12.5366	53.4171	-231.784
420	8	-99.8994	11.782	-687.164	14.3416	53.084	-235.333
420	9	-98.7788	12.0351	-684.544	15.233	52.244	-240.058
421	0	-99.7545	10.4382	-681.083	17.2153	51.7962	-241.37
421	1	-99.8367	10.2456	-675.518	17.491	51.5334	-244.483
421	2	-99.5039	9.58396	-672.126	18.3622	51.2221	-247.582
421	3	-99.3043	9.25865	-668.475	20.8097	51.0381	-251.016
421	4	-99.6802	8.64294	-664.477	21.9939	50.2828	-254.598
421	5	-102.553	6.95376	-660.338	23.6854	50.1695	-257.479
421	6	-101.091	7.9194	-656.406	24.2781	49.6156	-261.409
421	7	-100.827	6.03846	-651.803	26.7134	49.3893	-264.374
421	8	-101.527	6.06803	-647.544	27.1611	49.081	-268.273
421	9	-101.597	5.4962	-643.026	28.4122	48.7014	-272.539
422	0	-101.686	4.41717	-639.816	29.8747	48.1059	-277.254
422	1	-100.323	4.4951	-634.76	30.1658	47.8834	-279.197
422	2	-102.913	2.76113	-629.481	32.2988	47.0852	-282.398
422	3	-102.571	3.21424	-624.779	32.3847	46.512	-285.912
422	4	-101.23	2.62492	-620.856	33.4596	46.1588	-288.637
422	5	-102.393	1.65457	-615.909	34.5232	45.165	-292.082
422	6	-102	1.46077	-612.609	34.7713	44.374	-295.812
422	7	-102.461	0.0472662	-606.787	36.1331	43.8428	-298.867
422	8	-101.894	0.366999	-600.866	35.6176	43.0543	-301.475
422	9	-101.399	-1.20159	-596.697	37.3929	41.5539	-305.808
423	0	-103.51	-1.90823	-591.669	37.5741	40.4334	-310.568
423	1	-102.346	-2.03054	-586.446	38.0629	39.1146	-316.003
423	2	-102.168	-3.42075	-580.965	39.1388	37.3091	-319.386
423	3	-102.633	-3.79217	-576.802	38.5999	36.3675	-322.768
423	4	-102.267	-4.69081	-570.273	40.2662	34.5816	-327.354
423	5	-102.604	-5.12888	-565.233	40.4087	32.7122	-331.054
423	6	-102.092	-5.84961	-561.409	41.1197	31.5039	-336.733
423	7	-100.653	-6.52376	-555.828	42.3176	29.1673	-340.233
423	8	-101.39	-7.40585	-549.232	42.5465	27.9822	-345.319
423	9	-102.964	-7.77633	-542.711	43.8427	26.2178	-347.927
424	0	-101.17	-8.51748	-536.964	44.4203	25.0735	-352.417
424	1	-101.546	-9.30976	-531.404	45.6445	23.4423	-356.081
424	2	-100.709	-10.1386	-525.657	46.2437	22.188	-360.658
424	3	-100.572	-10.3962	-520.006	47.1573	20.8005	-364.858
424	4	-100.507	-11.2066	-512.257	48.0787	19.3907	-367.739
424	5	-99.4748	-11.3279	-505.816	48.8632	18.3112	-371.079
424	6	-99.2952	-11.8519	-500.768	50.149	17.0088	-374.766
424	7	-100.37	-12.9319	-494.954	51.0581	16.1947	-379.419
424	8	-100.075	-13.1415	-487.643	52.238	15.0468	-382.236
424	9	-99.3409	-14.1274	-482.071	53.1082	14.0765	-385.24
425	0	-99.2679	-14.4735	-475.028	53.6959	13.5058	-389.013
425	1	-98.5361	-14.8606	-467.884	55.2039	12.5993	-392.778
425	2	-98.3017	-15.4262	-461.186	56.0731	11.6967	-396.043
425	3	-97.8971	-16.1227	-455.97	57.157	10.9023	-400.098
425	4	-96.3106	-16.3297	-449.601	58.074	10.5928	-402.841
425	5	-95.734	-16.4065	-442.636	59.2569	9.73103	-405.738
425	6	-95.3619	-16.5289	-436.017	60.3017	9.19993	-408.666
425	7	-93.4544	-16.091	-429.125	61.2432	8.51554	-411.308
425	8	-93.7358	-16.6579	-422.252	62.5052	7.9862	-415.956
425	9	-92.431	-16.7771	-415.719	63.2168	7.6123	-419.675
426	0	-90.983	-16.1194	-409.526	64.6803	7.08007	-422.761
426	1	-91.4492	-17.1965	-400.827	65.2722	6.70434	-424.98
426	2	-89.5502	-16.6266	-394.983	66.5823	6.92462	-432.791
426	3	-88.4481	-16.8351	-388.272	68.3223	5.29341	-439.751
426	4	-88.4204	-17.2234	-381.922	69.8532	3.13414	-447.352
426	5	-86.9332	-17.7165	-373.648	71.6418	2.8455	-453.453
426	6	-85.8333	-17.6373	-367.106	72.2984	-0.741565	-459.741
426	7	-84.7582	-17.5775	-358.832	75.5702	-2.71156	-467.472
426	8	-82.6751	-17.674	-353.595	78.0595	-4.28243	-472.439
426	9	-82.4282	-17.7727	-347.502	80.0032	-6.55579	-479.881
427	0	-81.622	-18.8034	-342.544	84.1304	-7.16249	-487.788
427	1	-78.8679	-17.8058	-334.502	85.9026	-8.75525	-492.912
427	2	-78.0631	-18.327	-327.452	90.477	-9.0142	-498.816
427	3	-76.0004	-18.6423	-321.167	90.8907	-10.0457	-505.75
427	4	-75.2545	-18.5194	-314.376	94.2397	-10.4137	-511.745
427	5	-73.9569	-18.9028	-307.923	96.377	-11.0552	-518.101
427	6	-72.8677	-19.0441	-301.213	97.3697	-11.589	-523.465
427	7	-72.4438	-18.2292	-292.669	100.895	-11.9721	-530.303
427	8	-70.4022	-18.3261	-285.253	101.079	-12.1937	-533.095
427	9	-70.0955	-17.8015	-277.936	101.82	-12.3457	-540.129
428	0	-68.2127	-17.7151	-270.95	102.966	-12.5454	-545.748
428	1	-67.7489	-17.5914	-263.812	102.209	-12.4933	-553.256
428	2	-66.597	-16.6439	-256.304	103.155	-12.2713	-559.921
428	3	-65.3074	-16.894	-249.331	102.052	-12.6587	-566.38
428	4	-64.7161	-16.2136	-241.136	102.085	-12.3896	-571.649
428	5	-63.6021	-16.1772	-234.77	101.135	-12.4688	-578.537
428	6	-63.2058	-16.2055	-228.24	102.223	-12.7101	-586.611
428	7	-60.5168	-15.0085	-221.24	101.503	-11.7542	-592.355
428	8	-59.0369	-14.6356	-213.215	101.566	-12.2356	-598.102
428	9	-58.4625	-14.2923	-206.677	102.058	-11.902	-605.262
429	0	-56.4051	-13.9638	-199.778	101.889	-10.7535	-610.909
429	1	-55.0517	-12.5937	-193.141	103.326	-11.527	-616.409
429	2	-53.6983	-12.7333	-187.295	103.797	-10.6239	-622.718
429	3	-52.0056	-11.6061	-180.655	104.383	-10.4451	-630.281
429	4	-50.4389	-11.1043	-173.933	105.05	-10.1832	-633.758
429	5	-49.2644	-10.6931	-167.91	105.138	-8.88245	-638.315
429	6	-48.5678	-10.1067	-163.549	106.259	-9.28027	-644.546
429	7	-46.0741	-10.2225	-159.523	106.161	-8.94712	-650.763
429	8	-45.2156	-9.83742	-155.508	106.643	-7.514	-656.005
429	9	-42.9244	-9.73302	-151.744	107.124	-7.77864	-661.317
430	0	-41.472	-9.34436	-146.853	107.277	-6.98429	-666.642
430	1	-39.6889	-8.66499	-142.739	107.715	-6.19083	-671.88
430	2	-37.4002	-8.07236	-138.708	107.451	-5.65719	-677.546
430	3	-35.6894	-7.63521	-134.772	107.924	-4.95248	-683.676
430	4	-34.0766	-7.39749	-128.66	107.38	-4.41935	-687.441
430	5	-31.882	-6.83087	-124.547	107.649	-3.55847	-692.481
430	6	-30.2666	-6.3711	-118.953	107.296	-3.18082	-696.953
430	7	-28.487	-5.97935	-114.757	107.151	-2.29663	-700.875
430	8	-27.7368	-5.41413	-109.955	107.041	-2.18213	-706.706
430	9	-26.3903	-5.17749	-105.062	106.663	-0.505203	-711.211
431	0	-25.6917	-4.43423	-100.349	106.783	-0.216933	-714.854
431	1	-25.5851	-4.42334	-92.9397	106.6	0.181252	-717.377
431	2	-25.0818	-3.94639	-88.6645	105.918	1.50809	-721.778
431	3	-24.7481	-3.49439	-84.8262	105.819	1.84119	-725.597
431	4	-23.8401	-3.39262	-80.3732	105.426	2.74798	-729.378
[truncated: 2,395 more rows]
