# Supplementary material for: A Brake-Based Overground Gait Rehabilitation Device for Altering Propulsion Impulse Symmetry
Source: Sensors (Basel). 2021 Oct 5;21(19):6617. doi: 10.3390/s21196617 (PMC8512803; doi:10.3390/s21196617)
Supplement: Supplementary file 1 [file sensors-21-06617-s001.zip › GPT animations/code and data/Forces/BD 17.csv]

Devices
1000
		FP1 (5629 Large) - Force			FP2 (5687 Large) [1000Hz] - Force
Frame	Sub Frame	Fx	Fy	Fz	Fx	Fy	Fz
		N	N	N	N	N	N
198	0	0	0	0	0	0	0
198	1	0	0	0	0	0	0
198	2	0	0	0	0	0	0
198	3	0	0	0	0	0	0
198	4	0	0	0	0	0	0
198	5	0	0	0	0	0	0
198	6	0	0	0	0	0	0
198	7	0	0	0	0	0	0
198	8	0	0	0	0	0	0
198	9	0	0	0	0	0	0
199	0	0	0	0	0	0	0
199	1	0	0	0	0	0	0
199	2	0	0	0	0	0	0
199	3	0	0	0	0	0	0
199	4	0	0	0	0	0	0
199	5	0	0	0	0	0	0
199	6	0	0	0	0	0	0
199	7	0	0	0	0	0	0
199	8	0	0	0	0	0	0
199	9	0	0	0	0	0	0
200	0	0	0	0	0	0	0
200	1	0	0	0	0	0	0
200	2	0	0	0	0	0	0
200	3	0	0	0	0	0	0
200	4	0	0	0	0	0	0
200	5	0	0	0	0	0	0
200	6	0	0	0	0	0	0
200	7	0	0	0	0	0	0
200	8	0	0	0	0	0	0
200	9	0	0	0	0	0	0
201	0	0	0	0	0	0	0
201	1	0	0	0	0	0	0
201	2	0	0	0	0	0	0
201	3	0	0	0	0	0	0
201	4	0	0	0	0	0	0
201	5	0	0	0	0	0	0
201	6	0	0	0	0	0	0
201	7	0	0	0	0	0	0
201	8	0	0	0	0	0	0
201	9	0	0	0	0	0	0
202	0	0	0	0	0	0	0
202	1	0	0	0	0	0	0
202	2	0	0	0	0	0	0
202	3	0	0	0	0	0	0
202	4	0	0	0	0	0	0
202	5	0	0	0	0	0	0
202	6	0	0	0	0	0	0
202	7	0	0	0	0	0	0
202	8	0	0	0	0	0	0
202	9	0	0	0	0	0	0
203	0	0	0	0	0	0	0
203	1	0	0	0	0	0	0
203	2	0	0	0	0	0	0
203	3	0	0	0	0	0	0
203	4	0	0	0	0	0	0
203	5	0	0	0	0	0	0
203	6	0	0	0	0	0	0
203	7	0	0	0	0	0	0
203	8	0	0	0	0	0	0
203	9	0	0	0	0	0	0
204	0	0	0	0	0	0	0
204	1	0	0	0	0	0	0
204	2	0	0	0	0	0	0
204	3	0	0	0	0	0	0
204	4	0	0	0	0	0	0
204	5	0	0	0	0	0	0
204	6	0	0	0	0	0	0
204	7	0	0	0	0	0	0
204	8	0	0	0	0	0	0
204	9	0	0	0	0	0	0
205	0	0	0	0	0	0	0
205	1	0	0	0	0	0	0
205	2	0	0	0	0	0	0
205	3	0	0	0	0	0	0
205	4	0	0	0	0	0	0
205	5	0	0	0	0	0	0
205	6	0	0	0	0	0	0
205	7	0	0	0	0	0	0
205	8	0	0	0	0	0	0
205	9	0	0	0	0	0	0
206	0	0	0	0	0	0	0
206	1	0	0	0	0	0	0
206	2	0	0	0	0	0	0
206	3	0	0	0	0	0	0
206	4	0	0	0	0	0	0
206	5	0	0	0	0	0	0
206	6	0	0	0	0	0	0
206	7	0	0	0	0	0	0
206	8	0	0	0	0	0	0
206	9	0	0	0	0	0	0
207	0	0	0	0	0	0	0
207	1	0	0	0	0	0	0
207	2	0	0	0	0	0	0
207	3	0	0	0	0	0	0
207	4	0	0	0	0	0	0
207	5	0	0	0	0	0	0
207	6	0	0	0	0	0	0
207	7	0	0	0	0	0	0
207	8	0	0	0	0	0	0
207	9	0	0	0	0	0	0
208	0	0	0	0	0	0	0
208	1	0	0	0	0	0	0
208	2	0	0	0	0	0	0
208	3	0	0	0	0	0	0
208	4	0	0	0	0	0	0
208	5	0	0	0	0	0	0
208	6	0	0	0	0	0	0
208	7	0	0	0	0	0	0
208	8	0	0	0	0	0	0
208	9	0	0	0	0	0	0
209	0	0	0	0	0	0	0
209	1	0	0	0	0	0	0
209	2	0	0	0	0	0	0
209	3	0	0	0	0	0	0
209	4	0	0	0	0	0	0
209	5	0	0	0	0	0	0
209	6	0	0	0	0	0	0
209	7	0	0	0	0	0	0
209	8	0	0	0	0	0	0
209	9	0	0	0	0	0	0
210	0	0	0	0	0	0	0
210	1	0	0	0	0	0	0
210	2	0	0	0	0	0	0
210	3	0	0	0	0	0	0
210	4	0	0	0	0	0	0
210	5	0	0	0	0	0	0
210	6	0	0	0	0	0	0
210	7	0	0	0	0	0	0
210	8	0	0	0	0	0	0
210	9	0	0	0	0	0	0
211	0	0	0	0	0	0	0
211	1	0	0	0	0	0	0
211	2	0	0	0	0	0	0
211	3	0	0	0	0	0	0
211	4	0	0	0	0	0	0
211	5	0	0	0	0	0	0
211	6	0	0	0	0	0	0
211	7	0	0	0	0	0	0
211	8	0	0	0	0	0	0
211	9	0	0	0	0	0	0
212	0	0	0	0	0	0	0
212	1	0	0	0	0	0	0
212	2	0	0	0	0	0	0
212	3	0	0	0	0	0	0
212	4	0	0	0	0	0	0
212	5	0	0	0	0	0	0
212	6	0	0	0	0	0	0
212	7	0	0	0	0	0	0
212	8	0	0	0	0	0	0
212	9	0	0	0	0	0	0
213	0	0	0	0	0	0	0
213	1	0	0	0	0	0	0
213	2	0	0	0	0	0	0
213	3	0	0	0	0	0	0
213	4	0	0	0	0	0	0
213	5	0	0	0	0	0	0
213	6	0	0	0	0	0	0
213	7	0	0	0	0	0	0
213	8	0	0	0	0	0	0
213	9	0	0	0	0	0	0
214	0	0	0	0	0	0	0
214	1	0	0	0	0	0	0
214	2	0	0	0	0	0	0
214	3	0	0	0	0	0	0
214	4	0	0	0	0	0	0
214	5	0	0	0	0	0	0
214	6	0	0	0	0	0	0
214	7	0	0	0	0	0	0
214	8	0	0	0	0	0	0
214	9	0	0	0	0	0	0
215	0	0	0	0	0	0	0
215	1	0	0	0	0	0	0
215	2	0	0	0	0	0	0
215	3	0	0	0	0	0	0
215	4	0	0	0	0	0	0
215	5	0	0	0	0	0	0
215	6	0	0	0	0	0	0
215	7	0	0	0	0	0	0
215	8	0	0	0	0	0	0
215	9	0	0	0	0	0	0
216	0	0	0	0	0	0	0
216	1	0	0	0	0	0	0
216	2	0	0	0	0	0	0
216	3	0	0	0	0	0	0
216	4	0	0	0	0	0	0
216	5	0	0	0	0	0	0
216	6	0	0	0	0	0	0
216	7	0	0	0	0	0	0
216	8	0	0	0	0	0	0
216	9	0	0	0	0	0	0
217	0	0	0	0	0	0	0
217	1	0	0	0	0	0	0
217	2	0	0	0	0	0	0
217	3	0	0	0	0	0	0
217	4	0	0	0	0	0	0
217	5	0	0	0	0	0	0
217	6	0	0	0	0	0	0
217	7	0	0	0	0	0	0
217	8	0	0	0	0	0	0
217	9	0	0	0	0	0	0
218	0	0	0	0	0	0	0
218	1	0	0	0	0	0	0
218	2	0	0	0	0	0	0
218	3	0	0	0	0	0	0
218	4	0	0	0	0	0	0
218	5	0	0	0	0	0	0
218	6	0	0	0	0	0	0
218	7	0	0	0	0	0	0
218	8	0	0	0	0	0	0
218	9	0	0	0	0	0	0
219	0	0	0	0	0	0	0
219	1	0	0	0	0	0	0
219	2	0	0	0	0	0	0
219	3	0	0	0	0	0	0
219	4	0	0	0	0	0	0
219	5	0	0	0	0	0	0
219	6	0	0	0	0	0	0
219	7	0	0	0	0	0	0
219	8	0	0	0	0	0	0
219	9	0	0	0	0	0	0
220	0	0	0	0	0	0	0
220	1	0	0	0	0	0	0
220	2	0	0	0	0	0	0
220	3	0	0	0	0	0	0
220	4	0	0	0	0	0	0
220	5	0	0	0	0	0	0
220	6	0	0	0	0	0	0
220	7	0	0	0	0	0	0
220	8	0	0	0	0	0	0
220	9	0	0	0	0	0	0
221	0	0	0	0	0	0	0
221	1	0	0	0	0	0	0
221	2	0	0	0	0	0	0
221	3	0	0	0	0	0	0
221	4	0	0	0	0	0	0
221	5	0	0	0	0	0	0
221	6	0	0	0	0	0	0
221	7	0	0	0	0	0	0
221	8	0	0	0	0	0	0
221	9	0	0	0	0	0	0
222	0	0	0	0	0	0	0
222	1	0	0	0	0	0	0
222	2	0	0	0	0	0	0
222	3	0	0	0	0	0	0
222	4	0	0	0	0	0	0
222	5	0	0	0	0	0	0
222	6	0	0	0	0	0	0
222	7	0	0	0	0	0	0
222	8	0	0	0	0	0	0
222	9	0	0	0	0	0	0
223	0	0	0	0	0	0	0
223	1	0	0	0	0	0	0
223	2	0	0	0	0	0	0
223	3	0	0	0	0	0	0
223	4	0	0	0	0	0	0
223	5	0	0	0	0	0	0
223	6	0	0	0	0	0	0
223	7	0	0	0	0	0	0
223	8	0	0	0	0	0	0
223	9	0	0	0	0	0	0
224	0	0	0	0	0	0	0
224	1	0	0	0	0	0	0
224	2	0	0	0	0	0	0
224	3	0	0	0	0	0	0
224	4	0	0	0	0	0	0
224	5	0	0	0	0	0	0
224	6	0	0	0	0	0	0
224	7	0	0	0	0	0	0
224	8	0	0	0	0	0	0
224	9	0	0	0	0	0	0
225	0	0	0	0	0	0	0
225	1	0	0	0	0	0	0
225	2	0	0	0	0	0	0
225	3	0	0	0	0	0	0
225	4	0	0	0	0	0	0
225	5	0	0	0	0	0	0
225	6	0	0	0	0	0	0
225	7	0	0	0	0	0	0
225	8	0	0	0	0	0	0
225	9	0	0	0	0	0	0
226	0	0	0	0	0	0	0
226	1	0	0	0	0	0	0
226	2	0	0	0	0	0	0
226	3	0	0	0	0	0	0
226	4	0	0	0	0	0	0
226	5	0	0	0	0	0	0
226	6	0	0	0	0	0	0
226	7	0	0	0	0	0	0
226	8	0	0	0	0	0	0
226	9	0	0	0	0	0	0
227	0	0	0	0	0	0	0
227	1	0	0	0	0	0	0
227	2	0	0	0	0	0	0
227	3	0	0	0	0	0	0
227	4	0	0	0	0	0	0
227	5	0	0	0	0	0	0
227	6	0	0	0	0	0	0
227	7	0	0	0	0	0	0
227	8	0	0	0	0	0	0
227	9	0	0	0	0	0	0
228	0	0	0	0	0	0	0
228	1	0	0	0	0	0	0
228	2	0	0	0	0	0	0
228	3	0	0	0	0	0	0
228	4	0	0	0	0	0	0
228	5	0	0	0	0	0	0
228	6	0	0	0	0	0	0
228	7	0	0	0	0	0	0
228	8	0	0	0	0	0	0
228	9	0	0	0	0	0	0
229	0	0	0	0	0	0	0
229	1	0	0	0	0	0	0
229	2	0	0	0	0	0	0
229	3	0	0	0	0	0	0
229	4	0	0	0	0	0	0
229	5	0	0	0	0	0	0
229	6	0	0	0	0	0	0
229	7	0	0	0	0	0	0
229	8	0	0	0	0	0	0
229	9	0	0	0	0	0	0
230	0	0	0	0	0	0	0
230	1	0	0	0	0	0	0
230	2	0	0	0	0	0	0
230	3	0	0	0	0	0	0
230	4	0	0	0	0	0	0
230	5	0	0	0	0	0	0
230	6	0	0	0	0	0	0
230	7	0	0	0	0	0	0
230	8	0	0	0	0	0	0
230	9	0	0	0	0	0	0
231	0	0	0	0	0	0	0
231	1	0	0	0	0	0	0
231	2	0	0	0	0	0	0
231	3	0	0	0	0	0	0
231	4	0	0	0	0	0	0
231	5	0	0	0	0	0	0
231	6	0	0	0	0	0	0
231	7	0	0	0	0	0	0
231	8	0	0	0	0	0	0
231	9	0	0	0	0	0	0
232	0	0	0	0	0	0	0
232	1	0	0	0	0	0	0
232	2	0	0	0	0	0	0
232	3	0	0	0	0	0	0
232	4	0	0	0	0	0	0
232	5	0	0	0	0	0	0
232	6	0	0	0	0	0	0
232	7	0	0	0	0	0	0
232	8	0	0	0	0	0	0
232	9	0	0	0	0	0	0
233	0	0	0	0	0	0	0
233	1	0	0	0	0	0	0
233	2	0	0	0	0	0	0
233	3	0	0	0	0	0	0
233	4	0	0	0	0	0	0
233	5	0	0	0	0	0	0
233	6	0	0	0	0	0	0
233	7	0	0	0	0	0	0
233	8	0	0	0	0	0	0
233	9	0	0	0	0	0	0
234	0	0	0	0	0	0	0
234	1	0	0	0	0	0	0
234	2	0	0	0	0	0	0
234	3	0	0	0	0	0	0
234	4	0	0	0	0	0	0
234	5	0	0	0	0	0	0
234	6	0	0	0	0	0	0
234	7	0	0	0	0	0	0
234	8	0	0	0	0	0	0
234	9	0	0	0	0	0	0
235	0	0	0	0	0	0	0
235	1	0	0	0	0	0	0
235	2	0	0	0	0	0	0
235	3	0	0	0	0	0	0
235	4	0	0	0	0	0	0
235	5	0	0	0	0	0	0
235	6	0	0	0	0	0	0
235	7	0	0	0	0	0	0
235	8	0	0	0	0	0	0
235	9	0	0	0	0	0	0
236	0	0	0	0	0	0	0
236	1	0	0	0	0	0	0
236	2	0	0	0	0	0	0
236	3	0	0	0	0	0	0
236	4	0	0	0	0	0	0
236	5	0	0	0	0	0	0
236	6	0	0	0	0	0	0
236	7	0	0	0	0	0	0
236	8	0	0	0	0	0	0
236	9	0	0	0	0	0	0
237	0	0	0	0	0	0	0
237	1	0	0	0	0	0	0
237	2	0	0	0	0	0	0
237	3	0	0	0	0	0	0
237	4	0	0	0	0	0	0
237	5	0	0	0	0	0	0
237	6	0	0	0	0	0	0
237	7	0	0	0	0	0	0
237	8	0	0	0	0	0	0
237	9	0	0	0	0	0	0
238	0	0	0	0	0	0	0
238	1	0	0	0	0	0	0
238	2	0	0	0	0	0	0
238	3	0	0	0	0	0	0
238	4	0	0	0	0	0	0
238	5	0	0	0	0	0	0
238	6	0	0	0	0	0	0
238	7	0	0	0	0	0	0
238	8	0	0	0	0	0	0
238	9	0	0	0	0	0	0
239	0	0	0	0	0	0	0
239	1	0	0	0	0	0	0
239	2	0	0	0	0	0	0
239	3	0	0	0	0	0	0
239	4	0	0	0	0	0	0
239	5	0	0	0	0	0	0
239	6	0	0	0	0	0	0
239	7	0	0	0	0	0	0
239	8	0	0	0	0	0	0
239	9	0	0	0	0	0	0
240	0	0	0	0	0	0	0
240	1	0	0	0	0	0	0
240	2	0	0	0	0	0	0
240	3	0	0	0	0	0	0
240	4	0	0	0	0	0	0
240	5	0	0	0	0	0	0
240	6	0	0	0	0	0	0
240	7	0	0	0	0	0	0
240	8	0	0	0	0	0	0
240	9	0	0	0	0	0	0
241	0	0	0	0	0	0	0
241	1	0	0	0	0	0	0
241	2	0	0	0	0	0	0
241	3	0	0	0	0	0	0
241	4	0	0	0	0	0	0
241	5	0	0	0	0	0	0
241	6	0	0	0	0	0	0
241	7	0	0	0	0	0	0
241	8	0	0	0	0	0	0
241	9	0	0	0	0	0	0
242	0	0	0	0	0	0	0
242	1	0	0	0	0	0	0
242	2	0	0	0	0	0	0
242	3	0	0	0	0	0	0
242	4	0	0	0	0	0	0
242	5	0	0	0	0	0	0
242	6	0	0	0	0	0	0
242	7	0	0	0	0	0	0
242	8	0	0	0	0	0	0
242	9	0	0	0	0	0	0
243	0	0	0	0	0	0	0
243	1	0	0	0	0	0	0
243	2	0	0	0	0	0	0
243	3	0	0	0	0	0	0
243	4	0	0	0	0	0	0
243	5	0	0	0	0	0	0
243	6	0	0	0	0	0	0
243	7	0	0	0	0	0	0
243	8	0	0	0	0	0	0
243	9	0	0	0	0	0	0
244	0	0	0	0	0	0	0
244	1	0	0	0	0	0	0
244	2	0	0	0	0	0	0
244	3	0	0	0	0	0	0
244	4	0	0	0	0	0	0
244	5	0	0	0	0	0	0
244	6	0	0	0	0	0	0
244	7	0	0	0	0	0	0
244	8	0	0	0	0	0	0
244	9	0	0	0	0	0	0
245	0	0	0	0	0	0	0
245	1	0	0	0	0	0	0
245	2	0	0	0	0	0	0
245	3	0	0	0	0	0	0
245	4	0	0	0	0	0	0
245	5	0	0	0	0	0	0
245	6	0	0	0	0	0	0
245	7	0	0	0	0	0	0
245	8	0	0	0	0	0	0
245	9	0	0	0	0	0	0
246	0	0	0	0	0	0	0
246	1	0	0	0	0	0	0
246	2	0	0	0	0	0	0
246	3	0	0	0	0	0	0
246	4	0	0	0	0	0	0
246	5	0	0	0	0	0	0
246	6	0	0	0	0	0	0
246	7	0	0	0	0	0	0
246	8	0	0	0	0	0	0
246	9	0	0	0	0	0	0
247	0	0	0	0	0	0	0
247	1	0	0	0	0	0	0
247	2	0	0	0	0	0	0
247	3	0	0	0	0	0	0
247	4	0	0	0	0	0	0
247	5	0	0	0	0	0	0
247	6	0	0	0	0	0	0
247	7	0	0	0	0	0	0
247	8	0	0	0	0	0	0
247	9	0	0	0	0	0	0
248	0	0	0	0	0	0	0
248	1	0	0	0	0	0	0
248	2	0	0	0	0	0	0
248	3	0	0	0	0	0	0
248	4	0	0	0	0	0	0
248	5	0	0	0	0	0	0
248	6	0	0	0	0	0	0
248	7	0	0	0	0	0	0
248	8	0	0	0	0	0	0
248	9	0	0	0	0	0	0
249	0	0	0	0	0	0	0
249	1	0	0	0	0	0	0
249	2	0	0	0	0	0	0
249	3	0	0	0	0	0	0
249	4	0	0	0	0	0	0
249	5	0	0	0	0	0	0
249	6	0	0	0	0	0	0
249	7	0	0	0	0	0	0
249	8	0	0	0	0	0	0
249	9	0	0	0	0	0	0
250	0	0	0	0	0	0	0
250	1	0	0	0	0	0	0
250	2	0	0	0	0	0	0
250	3	0	0	0	0	0	0
250	4	0	0	0	0	0	0
250	5	0	0	0	0	0	0
250	6	0	0	0	0	0	0
250	7	0	0	0	0	0	0
250	8	0	0	0	0	0	0
250	9	0	0	0	0	0	0
251	0	0	0	0	0	0	0
251	1	0	0	0	0	0	0
251	2	0	0	0	0	0	0
251	3	0	0	0	0	0	0
251	4	0	0	0	0	0	0
251	5	0	0	0	0	0	0
251	6	0	0	0	0	0	0
251	7	0	0	0	0	0	0
251	8	0	0	0	0	0	0
251	9	0	0	0	0	0	0
252	0	0	0	0	0	0	0
252	1	0	0	0	0	0	0
252	2	0	0	0	0	0	0
252	3	0	0	0	0	0	0
252	4	0	0	0	0	0	0
252	5	0	0	0	0	0	0
252	6	0	0	0	0	0	0
252	7	0	0	0	0	0	0
252	8	0	0	0	0	0	0
252	9	0	0	0	0	0	0
253	0	0	0	0	0	0	0
253	1	0	0	0	0	0	0
253	2	0	0	0	0	0	0
253	3	0	0	0	0	0	0
253	4	0	0	0	0	0	0
253	5	0	0	0	0	0	0
253	6	0	0	0	0	0	0
253	7	0	0	0	0	0	0
253	8	0	0	0	0	0	0
253	9	0	0	0	0	0	0
254	0	0	0	0	0	0	0
254	1	0	0	0	0	0	0
254	2	0	0	0	0	0	0
254	3	0	0	0	0	0	0
254	4	0	0	0	0	0	0
254	5	0	0	0	0	0	0
254	6	0	0	0	0	0	0
254	7	0	0	0	0	0	0
254	8	0	0	0	0	0	0
254	9	0	0	0	0	0	0
255	0	0	0	0	0	0	0
255	1	0	0	0	0	0	0
255	2	0	0	0	0	0	0
255	3	0	0	0	0	0	0
255	4	0	0	0	0	0	0
255	5	0	0	0	0	0	0
255	6	0	0	0	0	0	0
255	7	0	0	0	0	0	0
255	8	0	0	0	0	0	0
255	9	0	0	0	0	0	0
256	0	0	0	0	0	0	0
256	1	0	0	0	0	0	0
256	2	0	0	0	0	0	0
256	3	0	0	0	0	0	0
256	4	0	0	0	0	0	0
256	5	0	0	0	0	0	0
256	6	0	0	0	0	0	0
256	7	0	0	0	0	0	0
256	8	0	0	0	0	0	0
256	9	0	0	0	0	0	0
257	0	0	0	0	0	0	0
257	1	0	0	0	0	0	0
257	2	0	0	0	0	0	0
257	3	0	0	0	0	0	0
257	4	0	0	0	0	0	0
257	5	0	0	0	0	0	0
257	6	0	0	0	0	0	0
257	7	0	0	0	0	0	0
257	8	0	0	0	0	0	0
257	9	0	0	0	0	0	0
258	0	0	0	0	0	0	0
258	1	0	0	0	0	0	0
258	2	0	0	0	0	0	0
258	3	0	0	0	0	0	0
258	4	0	0	0	0	0	0
258	5	0	0	0	0	0	0
258	6	0	0	0	0	0	0
258	7	0	0	0	0	0	0
258	8	0	0	0	0	0	0
258	9	0	0	0	0	0	0
259	0	0	0	0	0	0	0
259	1	0	0	0	0	0	0
259	2	0	0	0	0	0	0
259	3	0	0	0	0	0	0
259	4	0	0	0	0	0	0
259	5	0	0	0	0	0	0
259	6	0	0	0	0	0	0
259	7	0	0	0	0	0	0
259	8	0	0	0	0	0	0
259	9	0	0	0	0	0	0
260	0	0	0	0	0	0	0
260	1	0	0	0	0	0	0
260	2	0	0	0	0	0	0
260	3	0	0	0	0	0	0
260	4	0	0	0	0	0	0
260	5	0	0	0	0	0	0
260	6	0	0	0	0	0	0
260	7	0	0	0	0	0	0
260	8	0	0	0	0	0	0
260	9	0	0	0	0	0	0
261	0	0	0	0	0	0	0
261	1	0	0	0	0	0	0
261	2	0	0	0	0	0	0
261	3	0	0	0	0	0	0
261	4	0	0	0	0	0	0
261	5	0	0	0	0	0	0
261	6	0	0	0	0	0	0
261	7	0	0	0	0	0	0
261	8	0	0	0	0	0	0
261	9	0	0	0	0	0	0
262	0	0	0	0	0	0	0
262	1	0	0	0	0	0	0
262	2	0	0	0	0	0	0
262	3	0	0	0	0	0	0
262	4	0	0	0	0	0	0
262	5	0	0	0	0	0	0
262	6	0	0	0	0	0	0
262	7	0	0	0	0	0	0
262	8	0	0	0	0	0	0
262	9	0	0	0	0	0	0
263	0	0	0	0	0	0	0
263	1	0	0	0	0	0	0
263	2	0	0	0	0	0	0
263	3	0	0	0	0	0	0
263	4	0	0	0	0	0	0
263	5	0	0	0	0	0	0
263	6	0	0	0	0	0	0
263	7	0	0	0	0	0	0
263	8	0	0	0	0	0	0
263	9	0	0	0	0	0	0
264	0	0	0	0	0	0	0
264	1	0	0	0	0	0	0
264	2	0	0	0	0	0	0
264	3	0	0	0	0	0	0
264	4	0	0	0	0	0	0
264	5	0	0	0	0	0	0
264	6	0	0	0	0	0	0
264	7	0	0	0	0	0	0
264	8	0	0	0	0	0	0
264	9	0	0	0	0	0	0
265	0	0	0	0	0	0	0
265	1	0	0	0	0	0	0
265	2	0	0	0	0	0	0
265	3	0	0	0	0	0	0
265	4	0	0	0	0	0	0
265	5	0	0	0	0	0	0
265	6	0	0	0	0	0	0
265	7	0	0	0	0	0	0
265	8	0	0	0	0	0	0
265	9	0	0	0	0	0	0
266	0	0	0	0	0	0	0
266	1	0	0	0	0	0	0
266	2	0	0	0	0	0	0
266	3	0	0	0	0	0	0
266	4	0	0	0	0	0	0
266	5	0	0	0	0	0	0
266	6	0	0	0	0	0	0
266	7	0	0	0	0	0	0
266	8	0	0	0	0	0	0
266	9	0	0	0	0	0	0
267	0	0	0	0	0	0	0
267	1	0	0	0	0	0	0
267	2	0	0	0	0	0	0
267	3	0	0	0	0	0	0
267	4	0	0	0	0	0	0
267	5	0	0	0	0	0	0
267	6	0	0	0	0	0	0
267	7	0	0	0	0	0	0
267	8	0	0	0	0	0	0
267	9	0	0	0	0	0	0
268	0	0	0	0	0	0	0
268	1	0	0	0	0	0	0
268	2	0	0	0	0	0	0
268	3	0	0	0	0	0	0
268	4	0	0	0	0	0	0
268	5	0	0	0	0	0	0
268	6	0	0	0	0	0	0
268	7	0	0	0	0	0	0
268	8	0	0	0	0	0	0
268	9	0	0	0	0	0	0
269	0	0	0	0	0	0	0
269	1	0	0	0	0	0	0
269	2	0	0	0	0	0	0
269	3	0	0	0	0	0	0
269	4	0	0	0	0	0	0
269	5	0	0	0	0	0	0
269	6	0	0	0	0	0	0
269	7	0	0	0	0	0	0
269	8	0	0	0	0	0	0
269	9	0	0	0	0	0	0
270	0	0	0	0	0	0	0
270	1	0	0	0	0	0	0
270	2	0	0	0	0	0	0
270	3	0	0	0	0	0	0
270	4	0	0	0	0	0	0
270	5	0	0	0	0	0	0
270	6	0	0	0	0	0	0
270	7	0	0	0	0	0	0
270	8	0	0	0	0	0	0
270	9	0	0	0	0	0	0
271	0	0	0	0	0	0	0
271	1	0	0	0	0	0	0
271	2	0	0	0	0	0	0
271	3	0	0	0	0	0	0
271	4	0	0	0	0	0	0
271	5	0	0	0	0	0	0
271	6	0	0	0	0	0	0
271	7	0	0	0	0	0	0
271	8	0	0	0	0	0	0
271	9	0	0	0	0	0	0
272	0	0	0	0	0	0	0
272	1	0	0	0	0	0	0
272	2	0	0	0	0	0	0
272	3	0	0	0	0	0	0
272	4	0	0	0	0	0	0
272	5	0	0	0	0	0	0
272	6	0	0	0	0	0	0
272	7	0	0	0	0	0	0
272	8	0	0	0	0	0	0
272	9	0	0	0	0	0	0
273	0	0	0	0	0	0	0
273	1	0	0	0	0	0	0
273	2	0	0	0	0	0	0
273	3	0	0	0	0	0	0
273	4	0	0	0	0	0	0
273	5	0	0	0	0	0	0
273	6	0	0	0	0	0	0
273	7	0	0	0	0	0	0
273	8	0	0	0	0	0	0
273	9	0	0	0	0	0	0
274	0	0	0	0	0	0	0
274	1	0	0	0	0	0	0
274	2	0	0	0	0	0	0
274	3	0	0	0	0	0	0
274	4	0	0	0	0	0	0
274	5	0	0	0	0	0	0
274	6	0	0	0	0	0	0
274	7	0	0	0	0	0	0
274	8	0	0	0	0	0	0
274	9	0	0	0	0	0	0
275	0	0	0	0	0	0	0
275	1	0	0	0	0	0	0
275	2	0	0	0	0	0	0
275	3	0	0	0	0	0	0
275	4	0	0	0	0	0	0
275	5	0	0	0	0	0	0
275	6	0	0	0	0	0	0
275	7	0	0	0	0	0	0
275	8	0	0	0	0	0	0
275	9	0	0	0	0	0	0
276	0	0	0	0	0	0	0
276	1	0	0	0	0	0	0
276	2	0	0	0	0	0	0
276	3	0	0	0	0	0	0
276	4	0	0	0	0	0	0
276	5	0	0	0	0	0	0
276	6	0	0	0	0	0	0
276	7	0	0	0	0	0	0
276	8	0	0	0	0	0	0
276	9	0	0	0	0	0	0
277	0	0	0	0	0	0	0
277	1	0	0	0	0	0	0
277	2	0	0	0	0	0	0
277	3	0	0	0	0	0	0
277	4	0	0	0	0	0	0
277	5	0	0	0	0	0	0
277	6	0	0	0	0	0	0
277	7	0	0	0	0	0	0
277	8	0	0	0	0	0	0
277	9	0	0	0	0	0	0
278	0	0	0	0	0	0	0
278	1	0	0	0	0	0	0
278	2	0	0	0	0	0	0
278	3	0	0	0	0	0	0
278	4	0	0	0	0	0	0
278	5	0	0	0	0	0	0
278	6	0	0	0	0	0	0
278	7	0	0	0	0	0	0
278	8	0	0	0	0	0	0
278	9	0	0	0	0	0	0
279	0	0	0	0	0	0	0
279	1	0	0	0	0	0	0
279	2	0	0	0	0	0	0
279	3	0	0	0	0	0	0
279	4	0	0	0	0	0	0
279	5	0	0	0	0	0	0
279	6	0	0	0	0	0	0
279	7	0	0	0	0	0	0
279	8	0	0	0	0	0	0
279	9	0	0	0	0	0	0
280	0	0	0	0	0	0	0
280	1	0	0	0	0	0	0
280	2	0	0	0	0	0	0
280	3	0	0	0	0	0	0
280	4	0	0	0	0	0	0
280	5	0	0	0	0	0	0
280	6	0	0	0	0	0	0
280	7	0	0	0	0	0	0
280	8	0	0	0	0	0	0
280	9	0	0	0	0	0	0
281	0	0	0	0	0	0	0
281	1	0	0	0	0	0	0
281	2	0	0	0	0	0	0
281	3	0	0	0	0	0	0
281	4	0	0	0	0	0	0
281	5	0	0	0	0	0	0
281	6	0	0	0	0	0	0
281	7	0	0	0	0	0	0
281	8	0	0	0	0	0	0
281	9	0	0	0	0	0	0
282	0	0	0	0	0	0	0
282	1	0	0	0	0	0	0
282	2	0	0	0	0	0	0
282	3	0	0	0	0	0	0
282	4	0	0	0	0	0	0
282	5	0	0	0	0	0	0
282	6	0	0	0	0	0	0
282	7	0	0	0	0	0	0
282	8	0	0	0	0	0	0
282	9	0	0	0	0	0	0
283	0	0	0	0	0	0	0
283	1	0	0	0	0	0	0
283	2	0	0	0	0	0	0
283	3	0	0	0	0	0	0
283	4	0	0	0	0	0	0
283	5	0	0	0	0	0	0
283	6	0	0	0	0	0	0
283	7	0	0	0	0	0	0
283	8	0	0	0	0	0	0
283	9	0	0	0	0	0	0
284	0	0	0	0	0	0	0
284	1	0	0	0	0	0	0
284	2	0	0	0	0	0	0
284	3	0	0	0	0	0	0
284	4	0	0	0	0	0	0
284	5	0	0	0	0	0	0
284	6	0	0	0	0	0	0
284	7	0	0	0	0	0	0
284	8	0	0	0	0	0	0
284	9	0	0	0	0	0	0
285	0	0	0	0	0	0	0
285	1	0	0	0	0	0	0
285	2	0	0	0	0	0	0
285	3	0	0	0	0	0	0
285	4	0	0	0	0	0	0
285	5	0	0	0	0	0	0
285	6	0	0	0	0	0	0
285	7	0	0	0	0	0	0
285	8	0	0	0	0	0	0
285	9	0	0	0	0	0	0
286	0	0	0	0	0	0	0
286	1	0	0	0	0	0	0
286	2	0	0	0	0	0	0
286	3	0	0	0	0	0	0
286	4	0	0	0	0	0	0
286	5	0	0	0	0	0	0
286	6	0	0	0	0	0	0
286	7	0	0	0	0	0	0
286	8	0	0	0	0	0	0
286	9	0	0	0	0	0	0
287	0	0	0	0	0	0	0
287	1	0	0	0	0	0	0
287	2	0	0	0	0	0	0
287	3	0	0	0	0	0	0
287	4	0	0	0	0	0	0
287	5	0	0	0	0	0	0
287	6	0	0	0	0	0	0
287	7	0	0	0	0	0	0
287	8	0	0	0	0	0	0
287	9	0	0	0	0	0	0
288	0	0	0	0	0	0	0
288	1	0	0	0	0	0	0
288	2	0	0	0	0	0	0
288	3	0	0	0	0	0	0
288	4	0	0	0	0	0	0
288	5	0	0	0	0	0	0
288	6	0	0	0	0	0	0
288	7	0	0	0	0	0	0
288	8	0	0	0	0	0	0
288	9	0	0	0	0	0	0
289	0	0	0	0	0	0	0
289	1	0	0	0	0	0	0
289	2	0	0	0	0	0	0
289	3	0	0	0	0	0	0
289	4	0	0	0	0	0	0
289	5	0	0	0	0	0	0
289	6	0	0	0	0	0	0
289	7	0	0	0	0	0	0
289	8	0	0	0	0	0	0
289	9	0	0	0	0	0	0
290	0	0	0	0	0	0	0
290	1	0	0	0	0	0	0
290	2	0	0	0	0	0	0
290	3	0	0	0	0	0	0
290	4	0	0	0	0	0	0
290	5	0	0	0	0	0	0
290	6	0	0	0	0	0	0
290	7	0	0	0	0	0	0
290	8	0	0	0	0	0	0
290	9	0	0	0	0	0	0
291	0	0	0	0	0	0	0
291	1	0	0	0	0	0	0
291	2	0	0	0	0	0	0
291	3	0	0	0	0	0	0
291	4	0	0	0	0	0	0
291	5	0	0	0	0	0	0
291	6	0	0	0	0	0	0
291	7	0	0	0	0	0	0
291	8	0	0	0	0	0	0
291	9	0	0	0	0	0	0
292	0	0	0	0	0	0	0
292	1	0	0	0	0	0	0
292	2	0	0	0	0	0	0
292	3	0	0	0	0	0	0
292	4	0	0	0	0	0	0
292	5	0	0	0	0	0	0
292	6	0	0	0	0	0	0
292	7	0	0	0	0	0	0
292	8	0	0	0	0	0	0
292	9	0	0	0	0	0	0
293	0	0	0	0	0	0	0
293	1	0	0	0	0	0	0
293	2	0	0	0	0	0	0
293	3	0	0	0	0	0	0
293	4	0	0	0	0	0	0
293	5	0	0	0	0	0	0
293	6	0	0	0	0	0	0
293	7	0	0	0	0	0	0
293	8	0	0	0	0	0	0
293	9	0	0	0	0	0	0
294	0	0	0	0	0	0	0
294	1	0	0	0	0	0	0
294	2	0	0	0	0	0	0
294	3	0	0	0	0	0	0
294	4	0	0	0	0	0	0
294	5	0	0	0	0	0	0
294	6	0	0	0	0	0	0
294	7	0	0	0	0	0	0
294	8	0	0	0	0	0	0
294	9	0	0	0	0	0	0
295	0	0	0	0	0	0	0
295	1	0	0	0	0	0	0
295	2	0	0	0	0	0	0
295	3	0	0	0	0	0	0
295	4	0	0	0	0	0	0
295	5	0	0	0	0	0	0
295	6	0	0	0	0	0	0
295	7	0	0	0	0	0	0
295	8	0	0	0	0	0	0
295	9	0	0	0	0	0	0
296	0	0	0	0	0	0	0
296	1	0	0	0	0	0	0
296	2	0	0	0	0	0	0
296	3	0	0	0	0	0	0
296	4	0	0	0	0	0	0
296	5	0	0	0	0	0	0
296	6	0	0	0	0	0	0
296	7	0	0	0	0	0	0
296	8	0	0	0	0	0	0
296	9	0	0	0	0	0	0
297	0	0	0	0	0	0	0
297	1	0	0	0	0	0	0
297	2	0	0	0	0	0	0
297	3	0	0	0	0	0	0
297	4	0	0	0	0	0	0
297	5	0	0	0	0	0	0
297	6	0	0	0	0	0	0
297	7	0	0	0	0	0	0
297	8	0	0	0	0	0	0
297	9	0	0	0	0	0	0
298	0	0	0	0	0	0	0
298	1	0	0	0	0	0	0
298	2	0	0	0	0	0	0
298	3	0	0	0	0	0	0
298	4	0	0	0	0	0	0
298	5	0	0	0	0	0	0
298	6	0	0	0	0	0	0
298	7	0	0	0	0	0	0
298	8	0	0	0	0	0	0
298	9	0	0	0	0	0	0
299	0	0	0	0	0	0	0
299	1	0	0	0	0	0	0
299	2	0	0	0	0	0	0
299	3	0	0	0	0	0	0
299	4	0	0	0	0	0	0
299	5	0	0	0	0	0	0
299	6	0	0	0	0	0	0
299	7	0	0	0	0	0	0
299	8	0	0	0	0	0	0
299	9	0	0	0	0	0	0
300	0	0	0	0	0	0	0
300	1	0	0	0	0	0	0
300	2	0	0	0	0	0	0
300	3	0	0	0	0	0	0
300	4	0	0	0	0	0	0
300	5	0	0	0	0	0	0
300	6	0	0	0	0	0	0
300	7	0	0	0	0	0	0
300	8	0	0	0	0	0	0
300	9	0	0	0	0	0	0
301	0	0	0	0	0	0	0
301	1	0	0	0	0	0	0
301	2	0	0	0	0	0	0
301	3	0	0	0	0	0	0
301	4	0	0	0	0	0	0
301	5	0	0	0	0	0	0
301	6	0	0	0	0	0	0
301	7	0	0	0	0	0	0
301	8	0	0	0	0	0	0
301	9	0	0	0	0	0	0
302	0	0	0	0	0	0	0
302	1	0	0	0	0	0	0
302	2	0	0	0	0	0	0
302	3	0	0	0	0	0	0
302	4	0	0	0	0	0	0
302	5	0	0	0	0	0	0
302	6	0	0	0	0	0	0
302	7	0	0	0	0	0	0
302	8	0	0	0	0	0	0
302	9	0	0	0	0	0	0
303	0	0	0	0	0	0	0
303	1	0	0	0	0	0	0
303	2	0	0	0	0	0	0
303	3	0	0	0	0	0	0
303	4	0	0	0	0	0	0
303	5	0	0	0	0	0	0
303	6	0	0	0	0	0	0
303	7	0	0	0	0	0	0
303	8	0	0	0	0	0	0
303	9	0	0	0	0	0	0
304	0	0	0	0	0	0	0
304	1	0	0	0	0	0	0
304	2	0	0	0	0	0	0
304	3	0	0	0	0	0	0
304	4	0	0	0	0	0	0
304	5	0	0	0	0	0	0
304	6	0	0	0	0	0	0
304	7	0	0	0	0	0	0
304	8	0	0	0	0	0	0
304	9	0	0	0	0	0	0
305	0	0	0	0	0	0	0
305	1	0	0	0	0	0	0
305	2	0	0	0	0	0	0
305	3	0	0	0	0	0	0
305	4	0	0	0	0	0	0
305	5	0	0	0	0	0	0
305	6	0	0	0	0	0	0
305	7	0	0	0	0	0	0
305	8	0	0	0	0	0	0
305	9	0	0	0	0	0	0
306	0	0	0	0	0	0	0
306	1	0	0	0	0	0	0
306	2	0	0	0	0	0	0
306	3	0	0	0	0	0	0
306	4	0	0	0	0	0	0
306	5	0	0	0	0	0	0
306	6	0	0	0	0	0	0
306	7	0	0	0	0	0	0
306	8	0	0	0	0	0	0
306	9	0	0	0	0	0	0
307	0	0	0	0	0	0	0
307	1	0	0	0	0	0	0
307	2	0	0	0	0	0	0
307	3	0	0	0	0	0	0
307	4	0	0	0	0	0	0
307	5	0	0	0	0	0	0
307	6	0	0	0	0	0	0
307	7	0	0	0	0	0	0
307	8	0	0	0	0	0	0
307	9	0	0	0	0	0	0
308	0	0	0	0	0	0	0
308	1	0	0	0	0	0	0
308	2	0	0	0	0	0	0
308	3	0	0	0	0	0	0
308	4	0	0	0	0	0	0
308	5	0	0	0	0	0	0
308	6	0	0	0	0	0	0
308	7	0	0	0	0	0	0
308	8	0	0	0	0	0	0
308	9	0	0	0	0	0	0
309	0	0	0	0	0	0	0
309	1	0	0	0	0	0	0
309	2	0	0	0	0	0	0
309	3	0	0	0	0	0	0
309	4	0	0	0	0	0	0
309	5	0	0	0	0	0	0
309	6	0	0	0	0	0	0
309	7	0	0	0	0	0	0
309	8	0	0	0	0	0	0
309	9	0	0	0	0	0	0
310	0	0	0	0	0	0	0
310	1	0	0	0	0	0	0
310	2	0	0	0	0	0	0
310	3	0	0	0	0	0	0
310	4	0	0	0	0	0	0
310	5	0	0	0	0	0	0
310	6	0	0	0	0	0	0
310	7	0	0	0	0	0	0
310	8	0	0	0	0	0	0
310	9	0	0	0	0	0	0
311	0	0	0	0	0	0	0
311	1	0	0	0	0	0	0
311	2	0	0	0	0	0	0
311	3	0	0	0	0	0	0
311	4	0	0	0	0	0	0
311	5	0	0	0	0	0	0
311	6	0	0	0	0	0	0
311	7	0	0	0	0	0	0
311	8	0	0	0	0	0	0
311	9	0	0	0	0	0	0
312	0	0	0	0	0	0	0
312	1	0	0	0	0	0	0
312	2	0	0	0	0	0	0
312	3	0	0	0	0	0	0
312	4	0	0	0	0	0	0
312	5	0	0	0	0	0	0
312	6	0	0	0	0	0	0
312	7	0	0	0	0	0	0
312	8	0	0	0	0	0	0
312	9	0	0	0	0	0	0
313	0	0	0	0	0	0	0
313	1	0	0	0	0	0	0
313	2	0	0	0	0	0	0
313	3	0	0	0	0	0	0
313	4	0	0	0	0	0	0
313	5	0	0	0	0	0	0
313	6	0	0	0	0	0	0
313	7	0	0	0	0	0	0
313	8	0	0	0	0	0	0
313	9	0	0	0	0	0	0
314	0	0	0	0	0	0	0
314	1	0	0	0	0	0	0
314	2	0	0	0	0	0	0
314	3	0	0	0	0	0	0
314	4	0	0	0	0	0	0
314	5	0	0	0	0	0	0
314	6	0	0	0	0	0	0
314	7	0	0	0	0	0	0
314	8	0	0	0	0	0	0
314	9	0	0	0	0	0	0
315	0	0	0	0	0	0	0
315	1	0	0	0	0	0	0
315	2	0	0	0	0	0	0
315	3	0	0	0	0	0	0
315	4	0	0	0	0	0	0
315	5	0	0	0	0	0	0
315	6	0	0	0	0	0	0
315	7	0	0	0	0	0	0
315	8	0	0	0	0	0	0
315	9	0	0	0	0	0	0
316	0	0	0	0	0	0	0
316	1	0	0	0	0	0	0
316	2	0	0	0	0	0	0
316	3	0	0	0	0	0	0
316	4	0	0	0	0	0	0
316	5	0	0	0	0	0	0
316	6	0	0	0	0	0	0
316	7	0	0	0	0	0	0
316	8	0	0	0	0	0	0
316	9	0	0	0	0	0	0
317	0	0	0	0	0	0	0
317	1	0	0	0	0	0	0
317	2	0	0	0	0	0	0
317	3	0	0	0	0	0	0
317	4	0	0	0	0	0	0
317	5	0	0	0	0	0	0
317	6	0	0	0	0	0	0
317	7	0	0	0	0	0	0
317	8	0	0	0	0	0	0
317	9	0	0	0	0	0	0
318	0	0	0	0	0	0	0
318	1	0	0	0	0	0	0
318	2	0	0	0	0	0	0
318	3	0	0	0	0	0	0
318	4	0	0	0	0	0	0
318	5	0	0	0	0	0	0
318	6	0	0	0	0	0	0
318	7	0	0	0	0	0	0
318	8	0	0	0	0	0	0
318	9	0	0	0	0	0	0
319	0	0	0	0	0	0	0
319	1	0	0	0	0	0	0
319	2	0	0	0	0	0	0
319	3	0	0	0	0	0	0
319	4	0	0	0	0	0	0
319	5	0	0	0	0	0	0
319	6	0	0	0	0	0	0
319	7	0	0	0	0	0	0
319	8	0	0	0	0	0	0
319	9	0	0	0	0	0	0
320	0	0	0	0	0	0	0
320	1	0	0	0	0	0	0
320	2	0	0	0	0	0	0
320	3	0	0	0	0	0	0
320	4	0	0	0	0	0	0
320	5	0	0	0	0	0	0
320	6	0	0	0	0	0	0
320	7	0	0	0	0	0	0
320	8	0	0	0	0	0	0
320	9	0	0	0	0	0	0
321	0	0	0	0	0	0	0
321	1	0	0	0	0	0	0
321	2	0	0	0	0	0	0
321	3	0	0	0	0	0	0
321	4	0	0	0	0	0	0
321	5	0	0	0	0	0	0
321	6	0	0	0	0	0	0
321	7	0	0	0	0	0	0
321	8	0	0	0	0	0	0
321	9	0	0	0	0	0	0
322	0	0	0	0	0	0	0
322	1	0	0	0	0	0	0
322	2	0	0	0	0	0	0
322	3	0	0	0	0	0	0
322	4	0	0	0	0	0	0
322	5	0	0	0	0	0	0
322	6	0	0	0	0	0	0
322	7	0	0	0	0	0	0
322	8	0	0	0	0	0	0
322	9	0	0	0	0	0	0
323	0	0	0	0	0	0	0
323	1	0	0	0	0	0	0
323	2	0	0	0	0	0	0
323	3	0	0	0	0	0	0
323	4	0	0	0	0	0	0
323	5	0	0	0	0	0	0
323	6	0	0	0	0	0	0
323	7	0	0	0	0	0	0
323	8	0	0	0	0	0	0
323	9	0	0	0	0	0	0
324	0	0	0	0	0	0	0
324	1	0	0	0	0	0	0
324	2	0	0	0	0	0	0
324	3	0	0	0	0	0	0
324	4	0	0	0	0	0	0
324	5	0	0	0	0	0	0
324	6	0	0	0	0	0	0
324	7	0	0	0	0	0	0
324	8	0	0	0	0	0	0
324	9	0	0	0	0	0	0
325	0	0	0	0	0	0	0
325	1	0	0	0	0	0	0
325	2	0	0	0	0	0	0
325	3	0	0	0	0	0	0
325	4	0	0	0	0	0	0
325	5	0	0	0	0	0	0
325	6	0	0	0	0	0	0
325	7	0	0	0	0	0	0
325	8	0	0	0	0	0	0
325	9	0	0	0	0	0	0
326	0	0	0	0	0	0	0
326	1	0	0	0	0	0	0
326	2	0	0	0	0	0	0
326	3	0	0	0	0	0	0
326	4	0	0	0	0	0	0
326	5	0	0	0	0	0	0
326	6	0	0	0	0	0	0
326	7	0	0	0	0	0	0
326	8	0	0	0	0	0	0
326	9	0	0	0	0	0	0
327	0	0	0	0	0	0	0
327	1	0	0	0	0	0	0
327	2	0	0	0	0	0	0
327	3	0	0	0	0	0	0
327	4	0	0	0	0	0	0
327	5	0	0	0	0	0	0
327	6	0	0	0	0	0	0
327	7	0	0	0	0	0	0
327	8	0	0	0	0	0	0
327	9	0	0	0	0	0	0
328	0	0	0	0	0	0	0
328	1	0	0	0	0	0	0
328	2	0	0	0	0	0	0
328	3	0	0	0	0	0	0
328	4	0	0	0	0	0	0
328	5	0	0	0	0	0	0
328	6	0	0	0	0	0	0
328	7	0	0	0	0	0	0
328	8	0	0	0	0	0	0
328	9	0	0	0	0	0	0
329	0	0	0	0	0	0	0
329	1	0	0	0	0	0	0
329	2	0	0	0	0	0	0
329	3	0	0	0	0	0	0
329	4	0	0	0	0	0	0
329	5	0	0	0	0	0	0
329	6	0	0	0	0	0	0
329	7	0	0	0	0	0	0
329	8	0	0	0	0	0	0
329	9	0	0	0	0	0	0
330	0	0	0	0	0	0	0
330	1	0	0	0	0	0	0
330	2	0	0	0	0	0	0
330	3	0	0	0	0	0	0
330	4	0	0	0	0	0	0
330	5	0	0	0	0	0	0
330	6	0	0	0	0	0	0
330	7	0	0	0	0	0	0
330	8	0	0	0	0	0	0
330	9	0	0	0	0	0	0
331	0	0	0	0	0	0	0
331	1	0	0	0	0	0	0
331	2	0	0	0	0	0	0
331	3	0	0	0	0	0	0
331	4	0	0	0	0	0	0
331	5	0	0	0	0	0	0
331	6	0	0	0	0	0	0
331	7	0	0	0	0	0	0
331	8	0	0	0	0	0	0
331	9	0	0	0	0	0	0
332	0	0	0	0	0	0	0
332	1	0	0	0	0	0	0
332	2	0	0	0	0	0	0
332	3	0	0	0	0	0	0
332	4	0	0	0	0	0	0
332	5	0	0	0	0	0	0
332	6	0	0	0	0	0	0
332	7	0	0	0	0	0	0
332	8	0	0	0	0	0	0
332	9	0	0	0	0	0	0
333	0	0	0	0	0	0	0
333	1	0	0	0	0	0	0
333	2	0	0	0	0	0	0
333	3	0	0	0	0	0	0
333	4	0	0	0	0	0	0
333	5	0	0	0	0	0	0
333	6	0	0	0	0	0	0
333	7	0	0	0	0	0	0
333	8	0	0	0	0	0	0
333	9	0	0	0	0	0	0
334	0	0	0	0	0	0	0
334	1	0	0	0	0	0	0
334	2	0	0	0	0	0	0
334	3	0	0	0	0	0	0
334	4	0	0	0	0	0	0
334	5	0	0	0	0	0	0
334	6	0	0	0	0	0	0
334	7	0	0	0	0	0	0
334	8	0	0	0	0	0	0
334	9	0	0	0	0	0	0
335	0	0	0	0	0	0	0
335	1	0	0	0	0	0	0
335	2	0	0	0	0	0	0
335	3	0	0	0	0	0	0
335	4	0	0	0	0	0	0
335	5	0	0	0	0	0	0
335	6	0	0	0	0	0	0
335	7	0	0	0	0	0	0
335	8	0	0	0	0	0	0
335	9	0	0	0	0	0	0
336	0	0	0	0	0	0	0
336	1	0	0	0	0	0	0
336	2	0	0	0	0	0	0
336	3	0	0	0	0	0	0
336	4	0	0	0	0	0	0
336	5	0	0	0	0	0	0
336	6	0	0	0	0	0	0
336	7	0	0	0	0	0	0
336	8	0	0	0	0	0	0
336	9	0	0	0	0	0	0
337	0	0	0	0	0	0	0
337	1	0	0	0	0	0	0
337	2	0	0	0	0	0	0
337	3	0	0	0	0	0	0
337	4	0	0	0	0	0	0
337	5	0	0	0	0	0	0
337	6	0	0	0	0	0	0
337	7	0	0	0	0	0	0
337	8	0	0	0	0	0	0
337	9	0	0	0	0	0	0
338	0	0	0	0	0	0	0
338	1	0	0	0	0	0	0
338	2	0	0	0	0	0	0
338	3	0	0	0	0	0	0
338	4	0	0	0	0	0	0
338	5	0	0	0	0	0	0
338	6	0	0	0	0	0	0
338	7	0	0	0	0	0	0
338	8	0	0	0	0	0	0
338	9	0	0	0	0	0	0
339	0	0	0	0	0	0	0
339	1	0	0	0	0	0	0
339	2	0	0	0	0	0	0
339	3	0	0	0	0	0	0
339	4	0	0	0	0	0	0
339	5	0	0	0	0	0	0
339	6	0	0	0	0	0	0
339	7	0	0	0	0	0	0
339	8	0	0	0	0	0	0
339	9	0	0	0	0	0	0
340	0	0	0	0	0	0	0
340	1	0	0	0	0	0	0
340	2	0	0	0	0	0	0
340	3	0	0	0	0	0	0
340	4	0	0	0	0	0	0
340	5	0	0	0	0	0	0
340	6	0	0	0	0	0	0
340	7	0	0	0	0	0	0
340	8	0	0	0	0	0	0
340	9	0	0	0	0	0	0
341	0	0	0	0	0	0	0
341	1	0	0	0	0	0	0
341	2	0	0	0	0	0	0
341	3	0	0	0	0	0	0
341	4	0	0	0	0	0	0
341	5	0	0	0	0	0	0
341	6	-1.75825	-0.84643	-9.85021	0	0	0
341	7	-1.40667	-1.53466	-10.633	0	0	0
341	8	-0.548473	-1.86813	-12.8894	0	0	0
341	9	-0.225691	-2.22476	-15.4996	0	0	0
342	0	0.610711	-2.95559	-16.3642	0	0	0
342	1	1.40377	-3.66814	-18.2743	0	0	0
342	2	2.61239	-3.88759	-20.35	0	0	0
342	3	3.86513	-4.90724	-22.0874	0	0	0
342	4	5.06952	-5.74883	-25.2993	0	0	0
342	5	6.10117	-6.50386	-29.1185	0	0	0
342	6	6.64371	-7.35105	-33.5552	0	0	0
342	7	7.55888	-7.7289	-37.8063	0	0	0
342	8	7.38626	-9.2864	-43.0265	0	0	0
342	9	6.99365	-9.716	-49.9017	0	0	0
343	0	7.38274	-10.5371	-55.6328	0	0	0
343	1	7.50232	-11.6753	-62.5062	0	0	0
343	2	7.88453	-12.4123	-68.6743	0	0	0
343	3	7.80702	-13.3089	-75.2833	0	0	0
343	4	8.04936	-13.8487	-84.0608	0	0	0
343	5	7.70443	-15.0099	-91.3701	0	0	0
343	6	8.07821	-15.9489	-99.7186	0	0	0
343	7	7.54384	-16.7332	-106.587	0	0	0
343	8	6.51423	-17.5192	-112.417	0	0	0
343	9	6.12753	-18.0608	-119.717	0	0	0
344	0	5.16827	-19.0255	-128.244	0	0	0
344	1	4.99191	-19.5218	-136.68	0	0	0
344	2	4.76023	-20.4172	-143.29	0	0	0
344	3	4.12609	-20.8476	-150.683	0	0	0
344	4	4.32936	-21.2536	-157.113	0	0	0
344	5	3.64261	-22.3056	-163.553	0	0	0
344	6	3.86659	-23.3104	-170.687	0	0	0
344	7	5.07817	-22.8465	-178.152	0	0	0
344	8	5.33119	-23.3423	-183.626	0	0	0
344	9	6.7556	-23.4098	-188.305	0	0	0
345	0	7.56413	-23.6368	-194.561	0	0	0
345	1	8.40172	-23.7533	-201.25	0	0	0
345	2	10.6101	-23.5958	-206.274	0	0	0
345	3	11.5383	-23.9333	-212.443	0	0	0
345	4	13.5485	-23.4671	-216.249	0	0	0
345	5	14.2821	-23.7591	-220.153	0	0	0
345	6	15.4858	-23.6979	-226.493	0	0	0
345	7	17.755	-23.2084	-231.865	0	0	0
345	8	18.4803	-24.123	-237.254	0	0	0
345	9	20.4688	-23.8565	-241.758	0	0	0
346	0	20.8945	-23.7722	-246.099	0	0	0
346	1	21.858	-23.7754	-250.261	0	0	0
346	2	22.7294	-23.3359	-255.646	0	0	0
346	3	23.1976	-23.316	-261.55	0	0	0
346	4	24.544	-23.0519	-266.497	0	0	0
346	5	24.4378	-22.3504	-271.183	0	0	0
346	6	24.6757	-22.2672	-275.177	0	0	0
346	7	25.6986	-21.6029	-280.207	0	0	0
346	8	25.1335	-21.59	-284.991	0	0	0
346	9	26.1919	-20.7047	-290.283	0	0	0
347	0	26.2217	-20.5322	-295.146	0	0	0
347	1	26.1501	-20.0052	-298.618	0	0	0
347	2	27.0926	-19.5002	-302.519	0	0	0
347	3	26.716	-19.131	-307.737	0	0	0
347	4	27.3878	-18.4461	-312.076	0	0	0
347	5	28.1848	-18.1815	-315.365	0	0	0
347	6	28.2637	-17.653	-320.058	0	0	0
347	7	29.0771	-17.3023	-324.311	0	0	0
347	8	29.7137	-16.9289	-327.955	0	0	0
347	9	30.3392	-16.3332	-331.513	0	0	0
348	0	31.5461	-16.2467	-338.029	0	0	0
348	1	31.9554	-15.4274	-339.755	0	0	0
348	2	33.7	-15.2949	-343.131	0	0	0
348	3	34.4432	-15.2336	-347.476	0	0	0
348	4	35.4053	-14.4143	-351.027	0	0	0
348	5	36.4149	-14.3293	-355.544	0	0	0
348	6	37.5056	-13.7516	-359.185	0	0	0
348	7	38.9624	-13.7086	-361.779	0	0	0
348	8	39.4868	-13.2715	-365.428	0	0	0
348	9	40.5557	-12.4951	-368.63	0	0	0
349	0	41.6948	-12.3882	-373.059	0	0	0
349	1	42.6289	-11.8805	-377.4	0	0	0
349	2	43.9934	-11.7926	-381.302	0	0	0
349	3	44.8873	-11.0412	-384.333	0	0	0
349	4	46.1329	-10.5568	-388.758	0	0	0
349	5	46.6092	-10.1843	-392.84	0	0	0
349	6	48.0952	-9.71826	-397.348	0	0	0
349	7	49.0287	-9.27591	-402.21	0	0	0
349	8	49.6814	-8.63847	-406.114	0	0	0
349	9	50.8773	-8.177	-411.058	0	0	0
350	0	51.7786	-7.32003	-418.179	0	0	0
350	1	52.8017	-5.77481	-423.817	0	0	0
350	2	53.9334	-5.00465	-429.631	0	0	0
350	3	54.7859	-3.98545	-434.488	0	0	0
350	4	56.2071	-2.50386	-439.685	0	0	0
350	5	57.8997	-1.50998	-445.146	0	0	0
350	6	58.4526	-0.475276	-450.789	0	0	0
350	7	60.54	0.166947	-456.946	0	0	0
350	8	61.9033	0.937269	-463.803	0	0	0
350	9	63.1403	1.52978	-469.792	0	0	0
351	0	64.5832	1.8162	-474.646	0	0	0
351	1	66.3873	2.34229	-481.329	0	0	0
351	2	67.2364	2.93654	-487.578	0	0	0
351	3	68.2213	3.5734	-494.615	0	0	0
351	4	70.0355	3.77096	-500.339	0	0	0
351	5	70.5747	4.18564	-505.373	0	0	0
351	6	70.5917	4.46615	-511.717	0	0	0
351	7	72.0278	4.86033	-518.663	0	0	0
351	8	72.0927	4.60751	-523.707	0	0	0
351	9	72.027	4.75537	-529.875	0	0	0
352	0	73.2463	4.86182	-536.302	0	0	0
352	1	72.2714	4.49457	-542.221	0	0	0
352	2	72.9399	4.95474	-547.254	0	0	0
352	3	73.2734	4.90281	-553.51	0	0	0
352	4	72.9038	4.78284	-560.206	0	0	0
352	5	73.7297	4.88912	-565.067	0	0	0
352	6	72.8407	4.63434	-571.855	0	0	0
352	7	73.8896	4.63119	-575.932	0	0	0
352	8	74.4918	4.00193	-582.802	0	0	0
352	9	73.5309	4.21354	-587.846	0	0	0
353	0	75.4066	4.08097	-595.575	0	0	0
353	1	75.1008	3.38537	-599.574	0	0	0
353	2	75.559	3.66645	-605.049	0	0	0
353	3	76.0927	2.9511	-610.092	0	0	0
353	4	75.5899	3.27466	-616.004	0	0	0
353	5	76.9989	3.40683	-620.423	0	0	0
353	6	76.4636	2.17755	-626.612	0	0	0
353	7	76.8763	2.50464	-631.648	0	0	0
353	8	77.293	2.09977	-635.554	0	0	0
353	9	76.5515	2.202	-640.078	0	0	0
354	0	77.6302	2.0874	-645.375	0	0	0
354	1	77.5088	1.65935	-650.942	0	0	0
354	2	77.3319	2.12009	-655.112	0	0	0
354	3	77.792	1.29531	-658.588	0	0	0
354	4	77.2266	1.44157	-663.46	0	0	0
354	5	77.4917	1.50238	-667.893	0	0	0
354	6	77.414	1.2306	-672.851	0	0	0
354	7	77.222	1.36022	-676.587	0	0	0
354	8	78.4026	1.33793	-679.792	0	0	0
354	9	77.4041	1.03854	-684.148	0	0	0
355	0	77.5629	1.39038	-686.838	0	0	0
355	1	77.5035	1.31759	-690.926	0	0	0
355	2	76.9366	1.68852	-694.579	0	0	0
355	3	77.9341	1.55507	-698.31	0	0	0
355	4	77.1806	1.68146	-700.312	0	0	0
355	5	77.0762	2.36306	-703.347	0	0	0
355	6	76.9116	2.31453	-706.131	0	0	0
355	7	76.6753	2.59942	-709.432	0	0	0
355	8	76.9488	2.63851	-713.345	0	0	0
355	9	76.4942	2.96669	-715.864	0	0	0
356	0	76.741	3.3618	-718.902	0	0	0
356	1	76.4669	3.55847	-720.726	0	0	0
356	2	76.2274	3.9971	-723.943	0	0	0
356	3	76.5652	4.41751	-727.325	0	0	0
356	4	76.0927	4.34525	-729.768	0	0	0
356	5	76.3901	4.69806	-731.499	0	0	0
356	6	75.8706	5.00337	-733.673	0	0	0
356	7	75.5923	5.4212	-735.846	0	0	0
356	8	75.9564	5.66104	-738.538	0	0	0
356	9	75.7213	5.96953	-740.712	0	0	0
357	0	75.6429	6.50027	-742.706	0	0	0
357	1	75.6797	6.71859	-744.092	0	0	0
357	2	75.0937	7.15681	-744.963	0	0	0
357	3	75.3744	7.33309	-746.87	0	0	0
357	4	75.4259	7.61912	-749.567	0	0	0
357	5	75.4395	7.92606	-750.346	0	0	0
357	6	75.56	8.05843	-751.301	0	0	0
357	7	75.5481	8.4769	-753.037	0	0	0
357	8	75.8487	8.78579	-753.727	0	0	0
357	9	75.6596	9.31684	-754.507	0	0	0
358	0	75.8454	9.44983	-756.853	0	0	0
358	1	76.0147	9.73651	-758.242	0	0	0
358	2	75.8769	10.0225	-758.587	0	0	0
358	3	75.3409	10.3305	-759.285	0	0	0
358	4	75.2486	10.6176	-759.63	0	0	0
358	5	74.8191	11.3242	-760.758	0	0	0
358	6	74.7889	11.4326	-762.239	0	0	0
358	7	74.2096	11.9187	-762.499	0	0	0
358	8	73.4147	12.2702	-762.761	0	0	0
358	9	72.6826	12.7086	-762.59	0	0	0
359	0	72.282	13.1506	-763.546	0	0	0
359	1	71.6816	13.5026	-764.242	0	0	0
359	2	70.9564	13.344	-764.686	0	0	0
359	3	70.4722	13.6973	-764.423	0	0	0
359	4	69.9621	13.6044	-765.821	0	0	0
359	5	69.2386	13.7126	-764.956	0	0	0
359	6	68.663	14.2435	-765.651	0	0	0
359	7	68.2843	14.2216	-766.959	0	0	0
359	8	67.7113	14.4407	-766.003	0	0	0
359	9	67.1821	14.6596	-766.527	0	0	0
360	0	66.5645	14.9002	-766.531	0	0	0
360	1	66.1251	15.0979	-765.922	0	0	0
360	2	65.5884	15.5389	-766.968	0	0	0
360	3	65.1692	15.9157	-766.707	0	0	0
360	4	64.7244	15.9581	-766.535	0	0	0
360	5	64.045	16.2869	-765.843	0	0	0
360	6	63.6422	16.5727	-765.931	0	0	0
360	7	63.1981	16.9263	-766.194	0	0	0
360	8	62.8677	16.9703	-765.935	0	0	0
360	9	62.4935	17.2134	-765.848	0	0	0
361	0	62.1861	17.1679	-765.591	0	0	0
361	1	61.5252	17.5417	-764.897	0	0	0
361	2	61.0859	17.5855	-765.334	0	0	0
361	3	60.8635	17.8066	-765.946	0	0	0
361	4	60.1852	17.6945	-764.994	0	0	0
361	5	59.613	17.8698	-764.563	0	0	0
361	6	59.0716	18.0228	-763.783	0	0	0
361	7	58.2771	18.3772	-763.437	0	0	0
361	8	57.5985	18.42	-762.832	0	0	0
361	9	56.8087	18.6616	-762.49	0	0	0
362	0	56.1778	18.5948	-761.19	0	0	0
362	1	55.4358	18.725	-759.802	0	0	0
362	2	54.6489	19.0121	-758.237	0	0	0
362	3	53.818	18.9443	-757.201	0	0	0
362	4	53.4046	19.0096	-757.292	0	0	0
362	5	52.8173	19.0082	-756.167	0	0	0
362	6	52.2314	19.1187	-755.04	0	0	0
362	7	51.7106	18.9191	-753.13	0	0	0
362	8	51.058	18.9167	-751.919	0	0	0
362	9	50.577	19.0502	-752.099	0	0	0
363	0	50.2059	19.0069	-751.494	0	0	0
363	1	49.8663	18.8962	-750.105	0	0	0
363	2	49.2105	18.9392	-747.675	0	0	0
363	3	48.3161	19.1167	-746.113	0	0	0
363	4	48.1721	19.1611	-744.549	0	0	0
363	5	47.323	19.0276	-743.862	0	0	0
363	6	46.6495	19.1158	-742.996	0	0	0
363	7	46.0009	18.8263	-741.961	0	0	0
363	8	45.2246	18.6902	-739.357	0	0	0
363	9	44.4376	18.8901	-737.36	0	0	0
364	0	43.9214	18.8013	-735.885	0	0	0
364	1	43.0103	18.7786	-735.284	0	0	0
364	2	42.446	18.667	-733.724	0	0	0
364	3	41.7771	18.5325	-731.904	0	0	0
364	4	40.9976	18.2883	-730.867	0	0	0
364	5	40.195	18.1316	-728.962	0	0	0
364	6	39.8724	17.9987	-728.357	0	0	0
364	7	39.2691	17.7096	-727.148	0	0	0
364	8	38.7341	17.5994	-724.803	0	0	0
364	9	38.1538	17.4439	-722.458	0	0	0
365	0	37.3906	17.5546	-722.204	0	0	0
365	1	37.0289	17.3314	-720.991	0	0	0
365	2	36.4663	17.0198	-720.218	0	0	0
365	3	36.3033	16.8421	-719.527	0	0	0
365	4	35.7246	16.5772	-716.92	0	0	0
365	5	35.0741	16.4192	-715.187	0	0	0
365	6	34.6892	16.6191	-713.274	0	0	0
365	7	34.1491	16.2412	-712.589	0	0	0
365	8	33.8743	15.9541	-710.766	0	0	0
365	9	33.6013	15.8418	-709.727	0	0	0
366	0	33.2864	15.6454	-707.118	0	0	0
366	1	32.6836	15.3543	-705.648	0	0	0
366	2	32.2059	15.486	-705.218	0	0	0
366	3	31.6413	15.2898	-703.746	0	0	0
366	4	31.2364	15.0237	-702.447	0	0	0
366	5	30.8737	15.0679	-701.146	0	0	0
366	6	30.1607	14.9567	-698.976	0	0	0
366	7	29.6407	14.9789	-697.065	0	0	0
366	8	28.9228	15.0228	-695.245	0	0	0
366	9	28.518	14.9794	-693.682	0	0	0
367	0	28.1281	15.3571	-692.465	0	0	0
367	1	27.2837	15.2663	-691.342	0	0	0
367	2	26.6095	15.3322	-688.215	0	0	0
367	3	26.1778	15.4636	-687.351	0	0	0
367	4	25.681	15.2418	-686.228	0	0	0
367	5	25.2914	15.4425	-684.924	0	0	0
367	6	25.1071	15.445	-682.401	0	0	0
367	7	24.679	15.4245	-680.055	0	0	0
367	8	24.1579	15.4459	-678.842	0	0	0
367	9	23.857	15.3344	-677.023	0	0	0
368	0	23.5952	15.3354	-677.202	0	0	0
368	1	23.3673	15.2262	-674.856	0	0	0
368	2	23.0467	15.5381	-672.765	0	0	0
368	3	22.4603	15.427	-670.51	0	0	0
368	4	22.3587	15.5843	-669.467	0	0	0
368	5	21.8601	15.5396	-667.125	0	0	0
368	6	21.4709	15.8069	-666.081	0	0	0
368	7	21.2174	15.4742	-664.96	0	0	0
368	8	20.7454	15.7418	-661.13	0	0	0
368	9	20.2279	15.8506	-660.264	0	0	0
369	0	19.8573	15.8074	-659.052	0	0	0
369	1	19.5741	15.9654	-658.185	0	0	0
369	2	19.3018	15.9444	-656.36	0	0	0
369	3	18.8473	15.9001	-653.842	0	0	0
369	4	18.305	16.0329	-652.628	0	0	0
369	5	17.7027	15.7651	-650.722	0	0	0
369	6	17.5292	16.1671	-649.328	0	0	0
369	7	17.1852	16.0372	-648.813	0	0	0
369	8	16.6678	16.0605	-646.203	0	0	0
369	9	16.2373	16.0594	-644.468	0	0	0
370	0	15.6513	15.9703	-643.168	0	0	0
370	1	15.0453	16.0591	-641.781	0	0	0
370	2	14.4835	16.0146	-640.395	0	0	0
370	3	14.1154	15.9256	-640.226	0	0	0
370	4	13.5106	15.9048	-638.316	0	0	0
370	5	12.7355	15.9021	-635.534	0	0	0
370	6	12.1448	15.8137	-634.409	0	0	0
370	7	11.534	15.8796	-633.459	0	0	0
370	8	10.9088	15.9696	-632.33	0	0	0
370	9	10.3229	15.9241	-631.116	0	0	0
371	0	9.4959	15.8103	-630.778	0	0	0
371	1	8.80038	15.7648	-629.131	0	0	0
371	2	8.41418	15.7653	-628.002	0	0	0
371	3	7.84407	15.5197	-628.797	0	0	0
371	4	7.39257	15.7434	-627.14	0	0	0
371	5	7.07179	15.5216	-625.664	0	0	0
371	6	6.44442	15.3856	-624.887	0	0	0
371	7	5.85579	15.4067	-624.981	0	0	0
371	8	5.29553	15.1394	-623.246	0	0	0
371	9	4.72837	15.1831	-623.251	0	0	0
372	0	4.38329	15.0278	-622.036	0	0	0
372	1	3.97725	15.0708	-621.429	0	0	0
372	2	3.41393	15.0013	-619.867	0	0	0
372	3	3.0003	14.7759	-619.964	0	0	0
372	4	2.65111	14.7322	-619.446	0	0	0
372	5	2.19388	14.8643	-619.276	0	0	0
372	6	1.91586	14.6865	-618.147	0	0	0
372	7	1.65427	14.8855	-617.887	0	0	0
372	8	1.08767	15.082	-616.237	0	0	0
372	9	1.18238	14.9498	-616.413	0	0	0
373	0	1.13468	14.8395	-616.94	0	0	0
373	1	0.902335	14.5492	-616.598	0	0	0
373	2	0.776472	14.8833	-614.592	0	0	0
373	3	0.581401	14.8358	-615.38	0	0	0
373	4	0.0789193	14.7667	-614.431	0	0	0
373	5	-0.113216	14.6551	-613.65	0	0	0
373	6	-0.175308	14.6331	-614.435	0	0	0
373	7	-0.150615	14.8106	-613.997	0	0	0
373	8	-0.714301	14.7631	-612.001	0	0	0
373	9	-0.929503	14.8055	-611.742	0	0	0
374	0	-1.23946	14.6691	-612.794	0	0	0
374	1	-1.47733	15.0246	-611.487	0	0	0
374	2	-2.17715	14.7989	-612.192	0	0	0
374	3	-2.72217	14.8392	-613.155	0	0	0
374	4	-2.56473	14.6399	-612.805	0	0	0
374	5	-3.2154	14.613	-612.028	0	0	0
374	6	-3.30804	14.6557	-613.337	0	0	0
374	7	-3.28096	14.2333	-613.429	0	0	0
374	8	-3.69534	14.1651	-613.867	0	0	0
374	9	-3.6904	14.164	-613.257	0	0	0
375	0	-4.25834	14.0046	-614.133	0	0	0
375	1	-4.14637	13.848	-613.961	0	0	0
375	2	-4.0769	13.8909	-614.745	0	0	0
375	3	-4.40141	13.5775	-616.143	0	0	0
375	4	-4.28989	13.3988	-616.144	0	0	0
375	5	-5.20211	13.3711	-614.582	0	0	0
375	6	-5.83732	13.3001	-615.72	0	0	0
375	7	-6.34698	13.1849	-617.642	0	0	0
375	8	-6.34368	13.2726	-618.162	0	0	0
375	9	-6.20698	13.0036	-619.035	0	0	0
376	0	-6.79414	12.9357	-619.298	0	0	0
376	1	-7.07394	12.7308	-619.652	0	0	0
376	2	-7.49085	12.7736	-620.001	0	0	0
376	3	-8.2166	12.658	-621.313	0	0	0
376	4	-8.93507	12.6327	-621.753	0	0	0
376	5	-8.6858	12.1655	-622.625	0	0	0
376	6	-9.14421	12.0502	-623.065	0	0	0
376	7	-9.47155	12.2236	-624.024	0	0	0
376	8	-9.8875	11.7979	-625.336	0	0	0
376	9	-10.1714	11.7066	-626.036	0	0	0
377	0	-10.3857	11.4601	-626.735	0	0	0
377	1	-10.6221	11.2799	-626.737	0	0	0
377	2	-11.0773	10.9841	-627.18	0	0	0
377	3	-11.2497	10.9828	-628.399	0	0	0
377	4	-11.7106	10.6907	-629.798	0	0	0
377	5	-11.6182	10.4901	-630.146	0	0	0
377	6	-11.8127	10.5296	-631.105	0	0	0
377	7	-12.0239	10.1492	-631.806	0	0	0
377	8	-12.3929	9.94528	-632.943	0	0	0
377	9	-12.7698	9.98597	-633.383	0	0	0
378	0	-12.4611	9.63164	-634.602	0	0	0
378	1	-12.8224	9.36149	-636.344	0	0	0
378	2	-12.7947	9.18221	-636.431	0	0	0
378	3	-13.5846	9.04222	-637.137	0	0	0
378	4	-13.8445	9.17283	-637.31	0	0	0
378	5	-13.9267	8.61586	-638.448	0	0	0
378	6	-14.2513	8.54702	-638.885	0	0	0
378	7	-14.3316	8.32199	-639.323	0	0	0
378	8	-14.7902	8.00652	-639.679	0	0	0
378	9	-15.1783	8.02439	-640.029	0	0	0
379	0	-15.351	8.02151	-641.077	0	0	0
379	1	-15.6546	7.50875	-642.65	0	0	0
379	2	-15.8706	7.57258	-642.565	0	0	0
379	3	-16.1741	7.3696	-643.179	0	0	0
379	4	-16.5617	7.34581	-642.57	0	0	0
379	5	-16.8866	7.1404	-643.272	0	0	0
379	6	-17.2412	7.11574	-644.236	0	0	0
379	7	-17.3679	6.87139	-645.458	0	0	0
379	8	-17.5802	6.71245	-645.983	0	0	0
379	9	-18.1197	6.73181	-645.026	0	0	0
380	0	-18.207	6.72846	-645.987	0	0	0
380	1	-18.7118	6.85921	-646.164	0	0	0
380	2	-18.9677	6.56733	-646.516	0	0	0
380	3	-19.2966	6.65476	-647.041	0	0	0
380	4	-19.5324	6.51758	-647.044	0	0	0
380	5	-20.1179	6.42449	-646.178	0	0	0
380	6	-20.5776	6.35362	-647.751	0	0	0
380	7	-20.769	6.19577	-649.061	0	0	0
380	8	-21.1867	6.23719	-649.413	0	0	0
380	9	-21.4723	6.3897	-649.676	0	0	0
381	0	-21.7482	6.18568	-650.549	0	0	0
381	1	-22.2272	6.13804	-649.943	0	0	0
381	2	-22.6018	6.28933	-650.817	0	0	0
381	3	-22.7591	6.3328	-652.822	0	0	0
381	4	-23.0585	5.88573	-652.305	0	0	0
381	5	-23.2326	6.06071	-653.003	0	0	0
381	6	-23.4503	5.99035	-653.441	0	0	0
381	7	-23.7549	6.05367	-653.442	0	0	0
381	8	-23.9923	6.22837	-654.662	0	0	0
381	9	-24.1916	6.02538	-655.712	0	0	0
382	0	-24.2555	6.35704	-655.883	0	0	0
382	1	-24.7139	6.28431	-656.411	0	0	0
382	2	-25.0177	6.32553	-655.63	0	0	0
382	3	-25.46	6.5646	-656.416	0	0	0
382	4	-25.6358	6.54088	-658.159	0	0	0
382	5	-25.8988	6.55785	-658.945	0	0	0
382	6	-26.098	6.55487	-659.734	0	0	0
382	7	-26.2297	6.93073	-660.339	0	0	0
382	8	-26.8863	6.7916	-660.171	0	0	0
382	9	-27.042	7.20909	-660.606	0	0	0
383	0	-27.0686	7.14134	-663.308	0	0	0
383	1	-27.2396	7.25036	-663.396	0	0	0
383	2	-27.4397	7.38024	-663.31	0	0	0
383	3	-27.8984	7.41892	-664.88	0	0	0
383	4	-28.0766	7.63735	-665.49	0	0	0
383	5	-28.5607	7.67725	-665.929	0	0	0
383	6	-28.8707	7.80654	-667.239	0	0	0
383	7	-28.9362	7.93752	-667.934	0	0	0
383	8	-29.4368	7.97581	-667.765	0	0	0
383	9	-29.5756	8.3502	-668.024	0	0	0
384	0	-29.8152	8.34477	-669.943	0	0	0
384	1	-30.0408	8.6092	-670.727	0	0	0
384	2	-30.1937	8.6942	-671.95	0	0	0
384	3	-30.3466	8.77933	-672.036	0	0	0
384	4	-30.4799	9.02027	-672.993	0	0	0
384	5	-30.9209	9.43626	-673.866	0	0	0
384	6	-30.9032	9.41356	-674.389	0	0	0
384	7	-30.7317	9.71996	-676.827	0	0	0
384	8	-30.9275	9.74028	-676.827	0	0	0
384	9	-31.2392	10.0891	-677.699	0	0	0
385	0	-31.1914	10.1091	-678.047	0	0	0
385	1	-31.3676	10.3485	-679.181	0	0	0
385	2	-31.59	10.3901	-679.621	0	0	0
385	3	-31.7007	10.6098	-680.402	0	0	0
385	4	-31.9243	10.8714	-681.623	0	0	0
385	5	-32.4279	11.0218	-680.408	0	0	0
385	6	-32.7388	11.3713	-682.326	0	0	0
385	7	-32.7853	11.4136	-683.544	0	0	0
385	8	-32.7196	11.8771	-684.15	0	0	0
385	9	-33.0461	11.7408	-684.329	0	0	0
386	0	-33.1158	11.8914	-685.55	0	0	0
386	1	-33.3116	12.2869	-686.07	0	0	0
386	2	-33.7041	12.1717	-686.774	0	0	0
386	3	-33.7793	12.5473	-688.078	0	0	0
386	4	-33.8403	12.5656	-689.124	0	0	0
386	5	-34.0608	12.5839	-689.564	0	0	0
386	6	-34.4591	12.8008	-690.524	0	0	0
386	7	-34.4594	13.0427	-691.218	0	0	0
386	8	-34.7497	13.3475	-692.7	0	0	0
386	9	-35.038	13.6992	-693.833	0	0	0
387	0	-34.8366	13.5205	-694.792	0	0	0
387	1	-35.2814	13.6931	-695.404	0	0	0
387	2	-35.7579	13.998	-694.796	0	0	0
387	3	-35.6295	14.0381	-696.538	0	0	0
387	4	-35.8065	14.078	-698.632	0	0	0
387	5	-35.7384	14.2088	-698.978	0	0	0
387	6	-35.7858	14.2723	-700.111	0	0	0
387	7	-36.0713	14.4666	-701.419	0	0	0
387	8	-36.0949	14.574	-702.117	0	0	0
387	9	-36.2697	14.4144	-702.904	0	0	0
388	0	-35.9203	14.4793	-705.949	0	0	0
388	1	-36.0566	14.5866	-706.822	0	0	0
388	2	-36.2937	14.6254	-707.956	0	0	0
388	3	-36.1823	14.5333	-708.13	0	0	0
388	4	-36.1147	14.3518	-710.31	0	0	0
388	5	-36.2492	14.6584	-711.179	0	0	0
388	6	-36.3846	14.6994	-713.273	0	0	0
388	7	-36.6452	14.5638	-713.189	0	0	0
388	8	-36.5315	14.6695	-713.363	0	0	0
388	9	-37.0379	14.7515	-715.631	0	0	0
389	0	-37.2627	15.0131	-716.156	0	0	0
389	1	-37.1061	15.0774	-717.982	0	0	0
389	2	-37.2612	15.0955	-718.594	0	0	0
389	3	-37.5699	15.202	-719.293	0	0	0
389	4	-37.7438	15.1739	-722.082	0	0	0
389	5	-37.9217	15.2571	-723.043	0	0	0
389	6	-38.1446	15.3646	-724.352	0	0	0
389	7	-38.0148	15.3186	-726.268	0	0	0
389	8	-38.2333	15.1138	-727.144	0	0	0
389	9	-38.3218	15.3087	-728.709	0	0	0
390	0	-38.6472	15.2157	-729.15	0	0	0
390	1	-38.5138	15.2109	-730.282	0	0	0
390	2	-38.7827	15.3173	-732.377	0	0	0
390	3	-39.0906	15.3359	-733.25	0	0	0
390	4	-39.2847	15.3983	-733.859	0	0	0
390	5	-39.7275	15.5021	-733.953	0	0	0
390	6	-40.1212	15.5625	-736.655	0	0	0
390	7	-40.3237	15.7142	-737.529	0	0	0
390	8	-40.2331	15.7773	-738.747	0	0	0
390	9	-40.6524	15.9065	-739.446	0	0	0
391	0	-40.7879	15.9245	-740.931	0	0	0
391	1	-41.1648	16.2292	-741.11	0	0	0
391	2	-41.3375	16.1807	-742.764	0	0	0
391	3	-41.3415	16.2461	-743.898	0	0	0
391	4	-41.6302	16.2405	-745.471	0	0	0
391	5	-41.5845	16.6808	-745.903	0	0	0
391	6	-42.0051	16.9197	-747.211	0	0	0
391	7	-42.2894	16.8923	-748.001	0	0	0
391	8	-42.6913	17.288	-749.22	0	0	0
391	9	-42.8912	17.4393	-750.615	0	0	0
392	0	-43.0923	17.6128	-751.229	0	0	0
392	1	-43.5106	17.873	-752.101	0	0	0
392	2	-43.8582	18.2235	-752.1	0	0	0
392	3	-44.1091	18.4632	-753.845	0	0	0
392	4	-44.528	18.3482	-755.245	0	0	0
392	5	-44.5332	18.8102	-756.201	0	0	0
392	6	-44.7549	19.0059	-756.641	0	0	0
392	7	-45.1895	19.0911	-756.988	0	0	0
392	8	-45.5947	19.3955	-758.127	0	0	0
392	9	-45.8146	19.5478	-759.696	0	0	0
393	0	-45.9712	19.5677	-761.006	0	0	0
393	1	-46.1968	19.9862	-761.616	0	0	0
393	2	-46.5004	19.937	-762.576	0	0	0
393	3	-46.7418	19.9555	-762.579	0	0	0
393	4	-47.0688	20.0389	-764.759	0	0	0
393	5	-47.4404	20.1455	-764.936	0	0	0
393	6	-47.4469	20.4754	-766.156	0	0	0
393	7	-47.9862	20.1375	-767.033	0	0	0
393	8	-48.4926	20.178	-766.953	0	0	0
393	9	-48.9773	20.4387	-767.826	0	0	0
394	0	-49.285	20.525	-768.439	0	0	0
394	1	-49.5753	20.8526	-770.356	0	0	0
394	2	-49.9273	21.0274	-770.707	0	0	0
394	3	-50.3253	20.9794	-770.541	0	0	0
394	4	-50.6085	21.3743	-771.671	0	0	0
394	5	-50.8262	21.46	-771.238	0	0	0
394	6	-51.052	21.5023	-773.072	0	0	0
394	7	-51.3599	21.7665	-773.859	0	0	0
394	8	-51.5163	22.1409	-773.945	0	0	0
394	9	-52.3858	23.4885	-774.814	0	0	0
395	0	-54.9518	25.9878	-774.732	0	0	0
395	1	-52.6955	22.129	-775.354	0	0	0
395	2	-53.8366	24.8782	-775.782	0	0	0
395	3	-53.9546	23.6083	-776.833	0	0	0
395	4	-53.1443	22.0326	-776.495	0	0	0
395	5	-54.8879	25.0458	-775.963	0	0	0
395	6	-53.6156	22.292	-776.584	0	0	0
395	7	-55.4085	25.4146	-776.847	0	0	0
395	8	-54.6107	25.1264	-778.316	0	0	0
395	9	-55.0906	24.7214	-778.772	0	0	0
396	0	-55.7158	26.7618	-778.757	0	0	0
396	1	-54.8045	24.4531	-778.073	0	0	0
396	2	-56.0184	25.4455	-778.956	0	0	0
396	3	-55.2715	25.0244	-780.341	0	0	0
396	4	-55.7658	24.5536	-780.796	0	0	0
396	5	-56.1784	25.327	-781.312	0	0	0
396	6	-55.8281	24.3495	-780.883	0	0	0
396	7	-56.7277	25.0098	-781.154	0	0	0
396	8	-56.3571	25.2098	-782.014	0	0	0
396	9	-57.2682	24.8253	-782.558	0	0	0
397	0	-57.0594	25.1599	-782.985	0	0	0
397	1	-57.2001	24.5128	-782.995	0	0	0
397	2	-57.7692	25.3722	-783.26	0	0	0
397	3	-58.0969	25.0368	-783.262	0	0	0
397	4	-58.6135	24.9222	-783.887	0	0	0
[truncated: 2,665 more rows]
