# Supplementary material for: A Brake-Based Overground Gait Rehabilitation Device for Altering Propulsion Impulse Symmetry
Source: Sensors (Basel). 2021 Oct 5;21(19):6617. doi: 10.3390/s21196617 (PMC8512803; doi:10.3390/s21196617)
Supplement: Supplementary file 1 [file sensors-21-06617-s001.zip › GPT animations/code and data/Forces/BD 18.csv]

Devices
1000
		FP1 (5629 Large) - Force			FP2 (5687 Large) [1000Hz] - Force
Frame	Sub Frame	Fx	Fy	Fz	Fx	Fy	Fz
		N	N	N	N	N	N
186	0	0	0	0	0	0	0
186	1	0	0	0	0	0	0
186	2	0	0	0	0	0	0
186	3	0	0	0	0	0	0
186	4	0	0	0	0	0	0
186	5	0	0	0	0	0	0
186	6	0	0	0	0	0	0
186	7	0	0	0	0	0	0
186	8	0	0	0	0	0	0
186	9	0	0	0	0	0	0
187	0	0	0	0	0	0	0
187	1	0	0	0	0	0	0
187	2	0	0	0	0	0	0
187	3	0	0	0	0	0	0
187	4	0	0	0	0	0	0
187	5	0	0	0	0	0	0
187	6	0	0	0	0	0	0
187	7	0	0	0	0	0	0
187	8	0	0	0	0	0	0
187	9	0	0	0	0	0	0
188	0	0	0	0	0	0	0
188	1	0	0	0	0	0	0
188	2	0	0	0	0	0	0
188	3	0	0	0	0	0	0
188	4	0	0	0	0	0	0
188	5	0	0	0	0	0	0
188	6	0	0	0	0	0	0
188	7	0	0	0	0	0	0
188	8	0	0	0	0	0	0
188	9	0	0	0	0	0	0
189	0	0	0	0	0	0	0
189	1	0	0	0	0	0	0
189	2	0	0	0	0	0	0
189	3	0	0	0	0	0	0
189	4	0	0	0	0	0	0
189	5	0	0	0	0	0	0
189	6	0	0	0	0	0	0
189	7	0	0	0	0	0	0
189	8	0	0	0	0	0	0
189	9	0	0	0	0	0	0
190	0	0	0	0	0	0	0
190	1	0	0	0	0	0	0
190	2	0	0	0	0	0	0
190	3	0	0	0	0	0	0
190	4	0	0	0	0	0	0
190	5	0	0	0	0	0	0
190	6	0	0	0	0	0	0
190	7	0	0	0	0	0	0
190	8	0	0	0	0	0	0
190	9	0	0	0	0	0	0
191	0	0	0	0	0	0	0
191	1	0	0	0	0	0	0
191	2	0	0	0	0	0	0
191	3	0	0	0	0	0	0
191	4	0	0	0	0	0	0
191	5	0	0	0	0	0	0
191	6	0	0	0	0	0	0
191	7	0	0	0	0	0	0
191	8	0	0	0	0	0	0
191	9	0	0	0	0	0	0
192	0	0	0	0	0	0	0
192	1	0	0	0	0	0	0
192	2	0	0	0	0	0	0
192	3	0	0	0	0	0	0
192	4	0	0	0	0	0	0
192	5	0	0	0	0	0	0
192	6	0	0	0	0	0	0
192	7	0	0	0	0	0	0
192	8	0	0	0	0	0	0
192	9	0	0	0	0	0	0
193	0	0	0	0	0	0	0
193	1	0	0	0	0	0	0
193	2	0	0	0	0	0	0
193	3	0	0	0	0	0	0
193	4	0	0	0	0	0	0
193	5	0	0	0	0	0	0
193	6	0	0	0	0	0	0
193	7	0	0	0	0	0	0
193	8	0	0	0	0	0	0
193	9	0	0	0	0	0	0
194	0	0	0	0	0	0	0
194	1	0	0	0	0	0	0
194	2	0	0	0	0	0	0
194	3	0	0	0	0	0	0
194	4	0	0	0	0	0	0
194	5	0	0	0	0	0	0
194	6	0	0	0	0	0	0
194	7	0	0	0	0	0	0
194	8	0	0	0	0	0	0
194	9	0	0	0	0	0	0
195	0	0	0	0	0	0	0
195	1	0	0	0	0	0	0
195	2	0	0	0	0	0	0
195	3	0	0	0	0	0	0
195	4	0	0	0	0	0	0
195	5	0	0	0	0	0	0
195	6	0	0	0	0	0	0
195	7	0	0	0	0	0	0
195	8	0	0	0	0	0	0
195	9	0	0	0	0	0	0
196	0	0	0	0	0	0	0
196	1	0	0	0	0	0	0
196	2	0	0	0	0	0	0
196	3	0	0	0	0	0	0
196	4	0	0	0	0	0	0
196	5	0	0	0	0	0	0
196	6	0	0	0	0	0	0
196	7	0	0	0	0	0	0
196	8	0	0	0	0	0	0
196	9	0	0	0	0	0	0
197	0	0	0	0	0	0	0
197	1	0	0	0	0	0	0
197	2	0	0	0	0	0	0
197	3	0	0	0	0	0	0
197	4	0	0	0	0	0	0
197	5	0	0	0	0	0	0
197	6	0	0	0	0	0	0
197	7	0	0	0	0	0	0
197	8	0	0	0	0	0	0
197	9	0	0	0	0	0	0
198	0	0	0	0	0	0	0
198	1	0	0	0	0	0	0
198	2	0	0	0	0	0	0
198	3	0	0	0	0	0	0
198	4	0	0	0	0	0	0
198	5	0	0	0	0	0	0
198	6	0	0	0	0	0	0
198	7	0	0	0	0	0	0
198	8	0	0	0	0	0	0
198	9	0	0	0	0	0	0
199	0	0	0	0	0	0	0
199	1	0	0	0	0	0	0
199	2	0	0	0	0	0	0
199	3	0	0	0	0	0	0
199	4	0	0	0	0	0	0
199	5	0	0	0	0	0	0
199	6	0	0	0	0	0	0
199	7	0	0	0	0	0	0
199	8	0	0	0	0	0	0
199	9	0	0	0	0	0	0
200	0	0	0	0	0	0	0
200	1	0	0	0	0	0	0
200	2	0	0	0	0	0	0
200	3	0	0	0	0	0	0
200	4	0	0	0	0	0	0
200	5	0	0	0	0	0	0
200	6	0	0	0	0	0	0
200	7	0	0	0	0	0	0
200	8	0	0	0	0	0	0
200	9	0	0	0	0	0	0
201	0	0	0	0	0	0	0
201	1	0	0	0	0	0	0
201	2	0	0	0	0	0	0
201	3	0	0	0	0	0	0
201	4	0	0	0	0	0	0
201	5	0	0	0	0	0	0
201	6	0	0	0	0	0	0
201	7	0	0	0	0	0	0
201	8	0	0	0	0	0	0
201	9	0	0	0	0	0	0
202	0	0	0	0	0	0	0
202	1	0	0	0	0	0	0
202	2	0	0	0	0	0	0
202	3	0	0	0	0	0	0
202	4	0	0	0	0	0	0
202	5	0	0	0	0	0	0
202	6	0	0	0	0	0	0
202	7	0	0	0	0	0	0
202	8	0	0	0	0	0	0
202	9	0	0	0	0	0	0
203	0	0	0	0	0	0	0
203	1	0	0	0	0	0	0
203	2	0	0	0	0	0	0
203	3	0	0	0	0	0	0
203	4	0	0	0	0	0	0
203	5	0	0	0	0	0	0
203	6	0	0	0	0	0	0
203	7	0	0	0	0	0	0
203	8	0	0	0	0	0	0
203	9	0	0	0	0	0	0
204	0	0	0	0	0	0	0
204	1	0	0	0	0	0	0
204	2	0	0	0	0	0	0
204	3	0	0	0	0	0	0
204	4	0	0	0	0	0	0
204	5	0	0	0	0	0	0
204	6	0	0	0	0	0	0
204	7	0	0	0	0	0	0
204	8	0	0	0	0	0	0
204	9	0	0	0	0	0	0
205	0	0	0	0	0	0	0
205	1	0	0	0	0	0	0
205	2	0	0	0	0	0	0
205	3	0	0	0	0	0	0
205	4	0	0	0	0	0	0
205	5	0	0	0	0	0	0
205	6	0	0	0	0	0	0
205	7	0	0	0	0	0	0
205	8	0	0	0	0	0	0
205	9	0	0	0	0	0	0
206	0	0	0	0	0	0	0
206	1	0	0	0	0	0	0
206	2	0	0	0	0	0	0
206	3	0	0	0	0	0	0
206	4	0	0	0	0	0	0
206	5	0	0	0	0	0	0
206	6	0	0	0	0	0	0
206	7	0	0	0	0	0	0
206	8	0	0	0	0	0	0
206	9	0	0	0	0	0	0
207	0	0	0	0	0	0	0
207	1	0	0	0	0	0	0
207	2	0	0	0	0	0	0
207	3	0	0	0	0	0	0
207	4	0	0	0	0	0	0
207	5	0	0	0	0	0	0
207	6	0	0	0	0	0	0
207	7	0	0	0	0	0	0
207	8	0	0	0	0	0	0
207	9	0	0	0	0	0	0
208	0	0	0	0	0	0	0
208	1	0	0	0	0	0	0
208	2	0	0	0	0	0	0
208	3	0	0	0	0	0	0
208	4	0	0	0	0	0	0
208	5	0	0	0	0	0	0
208	6	0	0	0	0	0	0
208	7	0	0	0	0	0	0
208	8	0	0	0	0	0	0
208	9	0	0	0	0	0	0
209	0	0	0	0	0	0	0
209	1	0	0	0	0	0	0
209	2	0	0	0	0	0	0
209	3	0	0	0	0	0	0
209	4	0	0	0	0	0	0
209	5	0	0	0	0	0	0
209	6	0	0	0	0	0	0
209	7	0	0	0	0	0	0
209	8	0	0	0	0	0	0
209	9	0	0	0	0	0	0
210	0	0	0	0	0	0	0
210	1	0	0	0	0	0	0
210	2	0	0	0	0	0	0
210	3	0	0	0	0	0	0
210	4	0	0	0	0	0	0
210	5	0	0	0	0	0	0
210	6	0	0	0	0	0	0
210	7	0	0	0	0	0	0
210	8	0	0	0	0	0	0
210	9	0	0	0	0	0	0
211	0	0	0	0	0	0	0
211	1	0	0	0	0	0	0
211	2	0	0	0	0	0	0
211	3	0	0	0	0	0	0
211	4	0	0	0	0	0	0
211	5	0	0	0	0	0	0
211	6	0	0	0	0	0	0
211	7	0	0	0	0	0	0
211	8	0	0	0	0	0	0
211	9	0	0	0	0	0	0
212	0	0	0	0	0	0	0
212	1	0	0	0	0	0	0
212	2	0	0	0	0	0	0
212	3	0	0	0	0	0	0
212	4	0	0	0	0	0	0
212	5	0	0	0	0	0	0
212	6	0	0	0	0	0	0
212	7	0	0	0	0	0	0
212	8	0	0	0	0	0	0
212	9	0	0	0	0	0	0
213	0	0	0	0	0	0	0
213	1	0	0	0	0	0	0
213	2	0	0	0	0	0	0
213	3	0	0	0	0	0	0
213	4	0	0	0	0	0	0
213	5	0	0	0	0	0	0
213	6	0	0	0	0	0	0
213	7	0	0	0	0	0	0
213	8	0	0	0	0	0	0
213	9	0	0	0	0	0	0
214	0	0	0	0	0	0	0
214	1	0	0	0	0	0	0
214	2	0	0	0	0	0	0
214	3	0	0	0	0	0	0
214	4	0	0	0	0	0	0
214	5	0	0	0	0	0	0
214	6	0	0	0	0	0	0
214	7	0	0	0	0	0	0
214	8	0	0	0	0	0	0
214	9	0	0	0	0	0	0
215	0	0	0	0	0	0	0
215	1	0	0	0	0	0	0
215	2	0	0	0	0	0	0
215	3	0	0	0	0	0	0
215	4	0	0	0	0	0	0
215	5	0	0	0	0	0	0
215	6	0	0	0	0	0	0
215	7	0	0	0	0	0	0
215	8	0	0	0	0	0	0
215	9	0	0	0	0	0	0
216	0	0	0	0	0	0	0
216	1	0	0	0	0	0	0
216	2	0	0	0	0	0	0
216	3	0	0	0	0	0	0
216	4	0	0	0	0	0	0
216	5	0	0	0	0	0	0
216	6	0	0	0	0	0	0
216	7	0	0	0	0	0	0
216	8	0	0	0	0	0	0
216	9	0	0	0	0	0	0
217	0	0	0	0	0	0	0
217	1	0	0	0	0	0	0
217	2	0	0	0	0	0	0
217	3	0	0	0	0	0	0
217	4	0	0	0	0	0	0
217	5	0	0	0	0	0	0
217	6	0	0	0	0	0	0
217	7	0	0	0	0	0	0
217	8	0	0	0	0	0	0
217	9	0	0	0	0	0	0
218	0	0	0	0	0	0	0
218	1	0	0	0	0	0	0
218	2	0	0	0	0	0	0
218	3	0	0	0	0	0	0
218	4	0	0	0	0	0	0
218	5	0	0	0	0	0	0
218	6	0	0	0	0	0	0
218	7	0	0	0	0	0	0
218	8	0	0	0	0	0	0
218	9	0	0	0	0	0	0
219	0	0	0	0	0	0	0
219	1	0	0	0	0	0	0
219	2	0	0	0	0	0	0
219	3	0	0	0	0	0	0
219	4	0	0	0	0	0	0
219	5	0	0	0	0	0	0
219	6	0	0	0	0	0	0
219	7	0	0	0	0	0	0
219	8	0	0	0	0	0	0
219	9	0	0	0	0	0	0
220	0	0	0	0	0	0	0
220	1	0	0	0	0	0	0
220	2	0	0	0	0	0	0
220	3	0	0	0	0	0	0
220	4	0	0	0	0	0	0
220	5	0	0	0	0	0	0
220	6	0	0	0	0	0	0
220	7	0	0	0	0	0	0
220	8	0	0	0	0	0	0
220	9	0	0	0	0	0	0
221	0	0	0	0	0	0	0
221	1	0	0	0	0	0	0
221	2	0	0	0	0	0	0
221	3	0	0	0	0	0	0
221	4	0	0	0	0	0	0
221	5	0	0	0	0	0	0
221	6	0	0	0	0	0	0
221	7	0	0	0	0	0	0
221	8	0	0	0	0	0	0
221	9	0	0	0	0	0	0
222	0	0	0	0	0	0	0
222	1	0	0	0	0	0	0
222	2	0	0	0	0	0	0
222	3	0	0	0	0	0	0
222	4	0	0	0	0	0	0
222	5	0	0	0	0	0	0
222	6	0	0	0	0	0	0
222	7	0	0	0	0	0	0
222	8	0	0	0	0	0	0
222	9	0	0	0	0	0	0
223	0	0	0	0	0	0	0
223	1	0	0	0	0	0	0
223	2	0	0	0	0	0	0
223	3	0	0	0	0	0	0
223	4	0	0	0	0	0	0
223	5	0	0	0	0	0	0
223	6	0	0	0	0	0	0
223	7	0	0	0	0	0	0
223	8	0	0	0	0	0	0
223	9	0	0	0	0	0	0
224	0	0	0	0	0	0	0
224	1	0	0	0	0	0	0
224	2	0	0	0	0	0	0
224	3	0	0	0	0	0	0
224	4	0	0	0	0	0	0
224	5	0	0	0	0	0	0
224	6	0	0	0	0	0	0
224	7	0	0	0	0	0	0
224	8	0	0	0	0	0	0
224	9	0	0	0	0	0	0
225	0	0	0	0	0	0	0
225	1	0	0	0	0	0	0
225	2	0	0	0	0	0	0
225	3	0	0	0	0	0	0
225	4	0	0	0	0	0	0
225	5	0	0	0	0	0	0
225	6	0	0	0	0	0	0
225	7	0	0	0	0	0	0
225	8	0	0	0	0	0	0
225	9	0	0	0	0	0	0
226	0	0	0	0	0	0	0
226	1	0	0	0	0	0	0
226	2	0	0	0	0	0	0
226	3	0	0	0	0	0	0
226	4	0	0	0	0	0	0
226	5	0	0	0	0	0	0
226	6	0	0	0	0	0	0
226	7	0	0	0	0	0	0
226	8	0	0	0	0	0	0
226	9	0	0	0	0	0	0
227	0	0	0	0	0	0	0
227	1	0	0	0	0	0	0
227	2	0	0	0	0	0	0
227	3	0	0	0	0	0	0
227	4	0	0	0	0	0	0
227	5	0	0	0	0	0	0
227	6	0	0	0	0	0	0
227	7	0	0	0	0	0	0
227	8	0	0	0	0	0	0
227	9	0	0	0	0	0	0
228	0	0	0	0	0	0	0
228	1	0	0	0	0	0	0
228	2	0	0	0	0	0	0
228	3	0	0	0	0	0	0
228	4	0	0	0	0	0	0
228	5	0	0	0	0	0	0
228	6	0	0	0	0	0	0
228	7	0	0	0	0	0	0
228	8	0	0	0	0	0	0
228	9	0	0	0	0	0	0
229	0	0	0	0	0	0	0
229	1	0	0	0	0	0	0
229	2	0	0	0	0	0	0
229	3	0	0	0	0	0	0
229	4	0	0	0	0	0	0
229	5	0	0	0	0	0	0
229	6	0	0	0	0	0	0
229	7	0	0	0	0	0	0
229	8	0	0	0	0	0	0
229	9	0	0	0	0	0	0
230	0	0	0	0	0	0	0
230	1	0	0	0	0	0	0
230	2	0	0	0	0	0	0
230	3	0	0	0	0	0	0
230	4	0	0	0	0	0	0
230	5	0	0	0	0	0	0
230	6	0	0	0	0	0	0
230	7	0	0	0	0	0	0
230	8	0	0	0	0	0	0
230	9	0	0	0	0	0	0
231	0	0	0	0	0	0	0
231	1	0	0	0	0	0	0
231	2	0	0	0	0	0	0
231	3	0	0	0	0	0	0
231	4	0	0	0	0	0	0
231	5	0	0	0	0	0	0
231	6	0	0	0	0	0	0
231	7	0	0	0	0	0	0
231	8	0	0	0	0	0	0
231	9	0	0	0	0	0	0
232	0	0	0	0	0	0	0
232	1	0	0	0	0	0	0
232	2	0	0	0	0	0	0
232	3	0	0	0	0	0	0
232	4	0	0	0	0	0	0
232	5	0	0	0	0	0	0
232	6	0	0	0	0	0	0
232	7	0	0	0	0	0	0
232	8	0	0	0	0	0	0
232	9	0	0	0	0	0	0
233	0	0	0	0	0	0	0
233	1	0	0	0	0	0	0
233	2	0	0	0	0	0	0
233	3	0	0	0	0	0	0
233	4	0	0	0	0	0	0
233	5	0	0	0	0	0	0
233	6	0	0	0	0	0	0
233	7	0	0	0	0	0	0
233	8	0	0	0	0	0	0
233	9	0	0	0	0	0	0
234	0	0	0	0	0	0	0
234	1	0	0	0	0	0	0
234	2	0	0	0	0	0	0
234	3	0	0	0	0	0	0
234	4	0	0	0	0	0	0
234	5	0	0	0	0	0	0
234	6	0	0	0	0	0	0
234	7	0	0	0	0	0	0
234	8	0	0	0	0	0	0
234	9	0	0	0	0	0	0
235	0	0	0	0	0	0	0
235	1	0	0	0	0	0	0
235	2	0	0	0	0	0	0
235	3	0	0	0	0	0	0
235	4	0	0	0	0	0	0
235	5	0	0	0	0	0	0
235	6	0	0	0	0	0	0
235	7	0	0	0	0	0	0
235	8	0	0	0	0	0	0
235	9	0	0	0	0	0	0
236	0	0	0	0	0	0	0
236	1	0	0	0	0	0	0
236	2	0	0	0	0	0	0
236	3	0	0	0	0	0	0
236	4	0	0	0	0	0	0
236	5	0	0	0	0	0	0
236	6	0	0	0	0	0	0
236	7	0	0	0	0	0	0
236	8	0	0	0	0	0	0
236	9	0	0	0	0	0	0
237	0	0	0	0	0	0	0
237	1	0	0	0	0	0	0
237	2	0	0	0	0	0	0
237	3	0	0	0	0	0	0
237	4	0	0	0	0	0	0
237	5	0	0	0	0	0	0
237	6	0	0	0	0	0	0
237	7	0	0	0	0	0	0
237	8	0	0	0	0	0	0
237	9	0	0	0	0	0	0
238	0	0	0	0	0	0	0
238	1	0	0	0	0	0	0
238	2	0	0	0	0	0	0
238	3	0	0	0	0	0	0
238	4	0	0	0	0	0	0
238	5	0	0	0	0	0	0
238	6	0	0	0	0	0	0
238	7	0	0	0	0	0	0
238	8	0	0	0	0	0	0
238	9	0	0	0	0	0	0
239	0	0	0	0	0	0	0
239	1	0	0	0	0	0	0
239	2	0	0	0	0	0	0
239	3	0	0	0	0	0	0
239	4	0	0	0	0	0	0
239	5	0	0	0	0	0	0
239	6	0	0	0	0	0	0
239	7	0	0	0	0	0	0
239	8	0	0	0	0	0	0
239	9	0	0	0	0	0	0
240	0	0	0	0	0	0	0
240	1	0	0	0	0	0	0
240	2	0	0	0	0	0	0
240	3	0	0	0	0	0	0
240	4	0	0	0	0	0	0
240	5	0	0	0	0	0	0
240	6	0	0	0	0	0	0
240	7	0	0	0	0	0	0
240	8	0	0	0	0	0	0
240	9	0	0	0	0	0	0
241	0	0	0	0	0	0	0
241	1	0	0	0	0	0	0
241	2	0	0	0	0	0	0
241	3	0	0	0	0	0	0
241	4	0	0	0	0	0	0
241	5	0	0	0	0	0	0
241	6	0	0	0	0	0	0
241	7	0	0	0	0	0	0
241	8	0	0	0	0	0	0
241	9	0	0	0	0	0	0
242	0	0	0	0	0	0	0
242	1	0	0	0	0	0	0
242	2	0	0	0	0	0	0
242	3	0	0	0	0	0	0
242	4	0	0	0	0	0	0
242	5	0	0	0	0	0	0
242	6	0	0	0	0	0	0
242	7	0	0	0	0	0	0
242	8	0	0	0	0	0	0
242	9	0	0	0	0	0	0
243	0	0	0	0	0	0	0
243	1	0	0	0	0	0	0
243	2	0	0	0	0	0	0
243	3	0	0	0	0	0	0
243	4	0	0	0	0	0	0
243	5	0	0	0	0	0	0
243	6	0	0	0	0	0	0
243	7	0	0	0	0	0	0
243	8	0	0	0	0	0	0
243	9	0	0	0	0	0	0
244	0	0	0	0	0	0	0
244	1	0	0	0	0	0	0
244	2	0	0	0	0	0	0
244	3	0	0	0	0	0	0
244	4	0	0	0	0	0	0
244	5	0	0	0	0	0	0
244	6	0	0	0	0	0	0
244	7	0	0	0	0	0	0
244	8	0	0	0	0	0	0
244	9	0	0	0	0	0	0
245	0	0	0	0	0	0	0
245	1	0	0	0	0	0	0
245	2	0	0	0	0	0	0
245	3	0	0	0	0	0	0
245	4	0	0	0	0	0	0
245	5	0	0	0	0	0	0
245	6	0	0	0	0	0	0
245	7	0	0	0	0	0	0
245	8	0	0	0	0	0	0
245	9	0	0	0	0	0	0
246	0	0	0	0	0	0	0
246	1	0	0	0	0	0	0
246	2	0	0	0	0	0	0
246	3	0	0	0	0	0	0
246	4	0	0	0	0	0	0
246	5	0	0	0	0	0	0
246	6	0	0	0	0	0	0
246	7	0	0	0	0	0	0
246	8	0	0	0	0	0	0
246	9	0	0	0	0	0	0
247	0	0	0	0	0	0	0
247	1	0	0	0	0	0	0
247	2	0	0	0	0	0	0
247	3	0	0	0	0	0	0
247	4	0	0	0	0	0	0
247	5	0	0	0	0	0	0
247	6	0	0	0	0	0	0
247	7	0	0	0	0	0	0
247	8	0	0	0	0	0	0
247	9	0	0	0	0	0	0
248	0	0	0	0	0	0	0
248	1	0	0	0	0	0	0
248	2	0	0	0	0	0	0
248	3	0	0	0	0	0	0
248	4	0	0	0	0	0	0
248	5	0	0	0	0	0	0
248	6	0	0	0	0	0	0
248	7	0	0	0	0	0	0
248	8	0	0	0	0	0	0
248	9	0	0	0	0	0	0
249	0	0	0	0	0	0	0
249	1	0	0	0	0	0	0
249	2	0	0	0	0	0	0
249	3	0	0	0	0	0	0
249	4	0	0	0	0	0	0
249	5	0	0	0	0	0	0
249	6	0	0	0	0	0	0
249	7	0	0	0	0	0	0
249	8	0	0	0	0	0	0
249	9	0	0	0	0	0	0
250	0	0	0	0	0	0	0
250	1	0	0	0	0	0	0
250	2	0	0	0	0	0	0
250	3	0	0	0	0	0	0
250	4	0	0	0	0	0	0
250	5	0	0	0	0	0	0
250	6	0	0	0	0	0	0
250	7	0	0	0	0	0	0
250	8	0	0	0	0	0	0
250	9	0	0	0	0	0	0
251	0	0	0	0	0	0	0
251	1	0	0	0	0	0	0
251	2	0	0	0	0	0	0
251	3	0	0	0	0	0	0
251	4	0	0	0	0	0	0
251	5	0	0	0	0	0	0
251	6	0	0	0	0	0	0
251	7	0	0	0	0	0	0
251	8	0	0	0	0	0	0
251	9	0	0	0	0	0	0
252	0	0	0	0	0	0	0
252	1	0	0	0	0	0	0
252	2	0	0	0	0	0	0
252	3	0	0	0	0	0	0
252	4	0	0	0	0	0	0
252	5	0	0	0	0	0	0
252	6	0	0	0	0	0	0
252	7	0	0	0	0	0	0
252	8	0	0	0	0	0	0
252	9	0	0	0	0	0	0
253	0	0	0	0	0	0	0
253	1	0	0	0	0	0	0
253	2	0	0	0	0	0	0
253	3	0	0	0	0	0	0
253	4	0	0	0	0	0	0
253	5	0	0	0	0	0	0
253	6	0	0	0	0	0	0
253	7	0	0	0	0	0	0
253	8	0	0	0	0	0	0
253	9	0	0	0	0	0	0
254	0	0	0	0	0	0	0
254	1	0	0	0	0	0	0
254	2	0	0	0	0	0	0
254	3	0	0	0	0	0	0
254	4	0	0	0	0	0	0
254	5	0	0	0	0	0	0
254	6	0	0	0	0	0	0
254	7	0	0	0	0	0	0
254	8	0	0	0	0	0	0
254	9	0	0	0	0	0	0
255	0	0	0	0	0	0	0
255	1	0	0	0	0	0	0
255	2	0	0	0	0	0	0
255	3	0	0	0	0	0	0
255	4	0	0	0	0	0	0
255	5	0	0	0	0	0	0
255	6	0	0	0	0	0	0
255	7	0	0	0	0	0	0
255	8	0	0	0	0	0	0
255	9	0	0	0	0	0	0
256	0	0	0	0	0	0	0
256	1	0	0	0	0	0	0
256	2	0	0	0	0	0	0
256	3	0	0	0	0	0	0
256	4	0	0	0	0	0	0
256	5	0	0	0	0	0	0
256	6	0	0	0	0	0	0
256	7	0	0	0	0	0	0
256	8	0	0	0	0	0	0
256	9	0	0	0	0	0	0
257	0	0	0	0	0	0	0
257	1	0	0	0	0	0	0
257	2	0	0	0	0	0	0
257	3	0	0	0	0	0	0
257	4	0	0	0	0	0	0
257	5	0	0	0	0	0	0
257	6	0	0	0	0	0	0
257	7	0	0	0	0	0	0
257	8	0	0	0	0	0	0
257	9	0	0	0	0	0	0
258	0	0	0	0	0	0	0
258	1	0	0	0	0	0	0
258	2	0	0	0	0	0	0
258	3	0	0	0	0	0	0
258	4	0	0	0	0	0	0
258	5	0	0	0	0	0	0
258	6	0	0	0	0	0	0
258	7	0	0	0	0	0	0
258	8	0	0	0	0	0	0
258	9	0	0	0	0	0	0
259	0	0	0	0	0	0	0
259	1	0	0	0	0	0	0
259	2	0	0	0	0	0	0
259	3	0	0	0	0	0	0
259	4	0	0	0	0	0	0
259	5	0	0	0	0	0	0
259	6	0	0	0	0	0	0
259	7	0	0	0	0	0	0
259	8	0	0	0	0	0	0
259	9	0	0	0	0	0	0
260	0	0	0	0	0	0	0
260	1	0	0	0	0	0	0
260	2	0	0	0	0	0	0
260	3	0	0	0	0	0	0
260	4	0	0	0	0	0	0
260	5	0	0	0	0	0	0
260	6	0	0	0	0	0	0
260	7	0	0	0	0	0	0
260	8	0	0	0	0	0	0
260	9	0	0	0	0	0	0
261	0	0	0	0	0	0	0
261	1	0	0	0	0	0	0
261	2	0	0	0	0	0	0
261	3	0	0	0	0	0	0
261	4	0	0	0	0	0	0
261	5	0	0	0	0	0	0
261	6	0	0	0	0	0	0
261	7	0	0	0	0	0	0
261	8	0	0	0	0	0	0
261	9	0	0	0	0	0	0
262	0	0	0	0	0	0	0
262	1	0	0	0	0	0	0
262	2	0	0	0	0	0	0
262	3	0	0	0	0	0	0
262	4	0	0	0	0	0	0
262	5	0	0	0	0	0	0
262	6	0	0	0	0	0	0
262	7	0	0	0	0	0	0
262	8	0	0	0	0	0	0
262	9	0	0	0	0	0	0
263	0	0	0	0	0	0	0
263	1	0	0	0	0	0	0
263	2	0	0	0	0	0	0
263	3	0	0	0	0	0	0
263	4	0	0	0	0	0	0
263	5	0	0	0	0	0	0
263	6	0	0	0	0	0	0
263	7	0	0	0	0	0	0
263	8	0	0	0	0	0	0
263	9	0	0	0	0	0	0
264	0	0	0	0	0	0	0
264	1	0	0	0	0	0	0
264	2	0	0	0	0	0	0
264	3	0	0	0	0	0	0
264	4	0	0	0	0	0	0
264	5	0	0	0	0	0	0
264	6	0	0	0	0	0	0
264	7	0	0	0	0	0	0
264	8	0	0	0	0	0	0
264	9	0	0	0	0	0	0
265	0	0	0	0	0	0	0
265	1	0	0	0	0	0	0
265	2	0	0	0	0	0	0
265	3	0	0	0	0	0	0
265	4	0	0	0	0	0	0
265	5	0	0	0	0	0	0
265	6	0	0	0	0	0	0
265	7	0	0	0	0	0	0
265	8	0	0	0	0	0	0
265	9	0	0	0	0	0	0
266	0	0	0	0	0	0	0
266	1	0	0	0	0	0	0
266	2	0	0	0	0	0	0
266	3	0	0	0	0	0	0
266	4	0	0	0	0	0	0
266	5	0	0	0	0	0	0
266	6	0	0	0	0	0	0
266	7	0	0	0	0	0	0
266	8	0	0	0	0	0	0
266	9	0	0	0	0	0	0
267	0	0	0	0	0	0	0
267	1	0	0	0	0	0	0
267	2	0	0	0	0	0	0
267	3	0	0	0	0	0	0
267	4	0	0	0	0	0	0
267	5	0	0	0	0	0	0
267	6	0	0	0	0	0	0
267	7	0	0	0	0	0	0
267	8	0	0	0	0	0	0
267	9	0	0	0	0	0	0
268	0	0	0	0	0	0	0
268	1	0	0	0	0	0	0
268	2	0	0	0	0	0	0
268	3	0	0	0	0	0	0
268	4	0	0	0	0	0	0
268	5	0	0	0	0	0	0
268	6	0	0	0	0	0	0
268	7	0	0	0	0	0	0
268	8	0	0	0	0	0	0
268	9	0	0	0	0	0	0
269	0	0	0	0	0	0	0
269	1	0	0	0	0	0	0
269	2	0	0	0	0	0	0
269	3	0	0	0	0	0	0
269	4	0	0	0	0	0	0
269	5	0	0	0	0	0	0
269	6	0	0	0	0	0	0
269	7	0	0	0	0	0	0
269	8	0	0	0	0	0	0
269	9	0	0	0	0	0	0
270	0	0	0	0	0	0	0
270	1	0	0	0	0	0	0
270	2	0	0	0	0	0	0
270	3	0	0	0	0	0	0
270	4	0	0	0	0	0	0
270	5	0	0	0	0	0	0
270	6	0	0	0	0	0	0
270	7	0	0	0	0	0	0
270	8	0	0	0	0	0	0
270	9	0	0	0	0	0	0
271	0	0	0	0	0	0	0
271	1	0	0	0	0	0	0
271	2	0	0	0	0	0	0
271	3	0	0	0	0	0	0
271	4	0	0	0	0	0	0
271	5	0	0	0	0	0	0
271	6	0	0	0	0	0	0
271	7	0	0	0	0	0	0
271	8	0	0	0	0	0	0
271	9	0	0	0	0	0	0
272	0	0	0	0	0	0	0
272	1	0	0	0	0	0	0
272	2	0	0	0	0	0	0
272	3	0	0	0	0	0	0
272	4	0	0	0	0	0	0
272	5	0	0	0	0	0	0
272	6	0	0	0	0	0	0
272	7	0	0	0	0	0	0
272	8	0	0	0	0	0	0
272	9	0	0	0	0	0	0
273	0	0	0	0	0	0	0
273	1	0	0	0	0	0	0
273	2	0	0	0	0	0	0
273	3	0	0	0	0	0	0
273	4	0	0	0	0	0	0
273	5	0	0	0	0	0	0
273	6	0	0	0	0	0	0
273	7	0	0	0	0	0	0
273	8	0	0	0	0	0	0
273	9	0	0	0	0	0	0
274	0	0	0	0	0	0	0
274	1	0	0	0	0	0	0
274	2	0	0	0	0	0	0
274	3	0	0	0	0	0	0
274	4	0	0	0	0	0	0
274	5	0	0	0	0	0	0
274	6	0	0	0	0	0	0
274	7	0	0	0	0	0	0
274	8	0	0	0	0	0	0
274	9	0	0	0	0	0	0
275	0	0	0	0	0	0	0
275	1	0	0	0	0	0	0
275	2	0	0	0	0	0	0
275	3	0	0	0	0	0	0
275	4	0	0	0	0	0	0
275	5	0	0	0	0	0	0
275	6	0	0	0	0	0	0
275	7	0	0	0	0	0	0
275	8	0	0	0	0	0	0
275	9	0	0	0	0	0	0
276	0	0	0	0	0	0	0
276	1	0	0	0	0	0	0
276	2	0	0	0	0	0	0
276	3	0	0	0	0	0	0
276	4	0	0	0	0	0	0
276	5	0	0	0	0	0	0
276	6	0	0	0	0	0	0
276	7	0	0	0	0	0	0
276	8	0	0	0	0	0	0
276	9	0	0	0	0	0	0
277	0	0	0	0	0	0	0
277	1	0	0	0	0	0	0
277	2	0	0	0	0	0	0
277	3	0	0	0	0	0	0
277	4	0	0	0	0	0	0
277	5	0	0	0	0	0	0
277	6	0	0	0	0	0	0
277	7	0	0	0	0	0	0
277	8	0	0	0	0	0	0
277	9	0	0	0	0	0	0
278	0	0	0	0	0	0	0
278	1	0	0	0	0	0	0
278	2	0	0	0	0	0	0
278	3	0	0	0	0	0	0
278	4	0	0	0	0	0	0
278	5	0	0	0	0	0	0
278	6	0	0	0	0	0	0
278	7	0	0	0	0	0	0
278	8	0	0	0	0	0	0
278	9	0	0	0	0	0	0
279	0	0	0	0	0	0	0
279	1	0	0	0	0	0	0
279	2	0	0	0	0	0	0
279	3	0	0	0	0	0	0
279	4	0	0	0	0	0	0
279	5	0	0	0	0	0	0
279	6	0	0	0	0	0	0
279	7	0	0	0	0	0	0
279	8	0	0	0	0	0	0
279	9	0	0	0	0	0	0
280	0	0	0	0	0	0	0
280	1	0	0	0	0	0	0
280	2	0	0	0	0	0	0
280	3	0	0	0	0	0	0
280	4	0	0	0	0	0	0
280	5	0	0	0	0	0	0
280	6	0	0	0	0	0	0
280	7	0	0	0	0	0	0
280	8	0	0	0	0	0	0
280	9	0	0	0	0	0	0
281	0	0	0	0	0	0	0
281	1	0	0	0	0	0	0
281	2	0	0	0	0	0	0
281	3	0	0	0	0	0	0
281	4	0	0	0	0	0	0
281	5	0	0	0	0	0	0
281	6	0	0	0	0	0	0
281	7	0	0	0	0	0	0
281	8	0	0	0	0	0	0
281	9	0	0	0	0	0	0
282	0	0	0	0	0	0	0
282	1	0	0	0	0	0	0
282	2	0	0	0	0	0	0
282	3	0	0	0	0	0	0
282	4	0	0	0	0	0	0
282	5	0	0	0	0	0	0
282	6	0	0	0	0	0	0
282	7	0	0	0	0	0	0
282	8	0	0	0	0	0	0
282	9	0	0	0	0	0	0
283	0	0	0	0	0	0	0
283	1	0	0	0	0	0	0
283	2	0	0	0	0	0	0
283	3	0	0	0	0	0	0
283	4	0	0	0	0	0	0
283	5	0	0	0	0	0	0
283	6	0	0	0	0	0	0
283	7	0	0	0	0	0	0
283	8	0	0	0	0	0	0
283	9	0	0	0	0	0	0
284	0	0	0	0	0	0	0
284	1	0	0	0	0	0	0
284	2	0	0	0	0	0	0
284	3	0	0	0	0	0	0
284	4	0	0	0	0	0	0
284	5	0	0	0	0	0	0
284	6	0	0	0	0	0	0
284	7	0	0	0	0	0	0
284	8	0	0	0	0	0	0
284	9	0	0	0	0	0	0
285	0	0	0	0	0	0	0
285	1	0	0	0	0	0	0
285	2	0	0	0	0	0	0
285	3	0	0	0	0	0	0
285	4	0	0	0	0	0	0
285	5	0	0	0	0	0	0
285	6	0	0	0	0	0	0
285	7	0	0	0	0	0	0
285	8	0	0	0	0	0	0
285	9	0	0	0	0	0	0
286	0	0	0	0	0	0	0
286	1	0	0	0	0	0	0
286	2	0	0	0	0	0	0
286	3	0	0	0	0	0	0
286	4	0	0	0	0	0	0
286	5	0	0	0	0	0	0
286	6	0	0	0	0	0	0
286	7	0	0	0	0	0	0
286	8	0	0	0	0	0	0
286	9	0	0	0	0	0	0
287	0	0	0	0	0	0	0
287	1	0	0	0	0	0	0
287	2	0	0	0	0	0	0
287	3	0	0	0	0	0	0
287	4	0	0	0	0	0	0
287	5	0	0	0	0	0	0
287	6	0	0	0	0	0	0
287	7	0	0	0	0	0	0
287	8	0	0	0	0	0	0
287	9	0	0	0	0	0	0
288	0	0	0	0	0	0	0
288	1	0	0	0	0	0	0
288	2	0	0	0	0	0	0
288	3	0	0	0	0	0	0
288	4	0	0	0	0	0	0
288	5	0	0	0	0	0	0
288	6	0	0	0	0	0	0
288	7	0	0	0	0	0	0
288	8	0	0	0	0	0	0
288	9	0	0	0	0	0	0
289	0	0	0	0	0	0	0
289	1	0	0	0	0	0	0
289	2	0	0	0	0	0	0
289	3	0	0	0	0	0	0
289	4	0	0	0	0	0	0
289	5	0	0	0	0	0	0
289	6	0	0	0	0	0	0
289	7	0	0	0	0	0	0
289	8	0	0	0	0	0	0
289	9	0	0	0	0	0	0
290	0	0	0	0	0	0	0
290	1	0	0	0	0	0	0
290	2	0	0	0	0	0	0
290	3	0	0	0	0	0	0
290	4	0	0	0	0	0	0
290	5	0	0	0	0	0	0
290	6	0	0	0	0	0	0
290	7	0	0	0	0	0	0
290	8	0	0	0	0	0	0
290	9	0	0	0	0	0	0
291	0	0	0	0	0	0	0
291	1	0	0	0	0	0	0
291	2	0	0	0	0	0	0
291	3	0	0	0	0	0	0
291	4	0	0	0	0	0	0
291	5	0	0	0	0	0	0
291	6	0	0	0	0	0	0
291	7	0	0	0	0	0	0
291	8	0	0	0	0	0	0
291	9	0	0	0	0	0	0
292	0	0	0	0	0	0	0
292	1	0	0	0	0	0	0
292	2	0	0	0	0	0	0
292	3	0	0	0	0	0	0
292	4	0	0	0	0	0	0
292	5	0	0	0	0	0	0
292	6	0	0	0	0	0	0
292	7	0	0	0	0	0	0
292	8	0	0	0	0	0	0
292	9	0	0	0	0	0	0
293	0	0	0	0	0	0	0
293	1	0	0	0	0	0	0
293	2	0	0	0	0	0	0
293	3	0	0	0	0	0	0
293	4	0	0	0	0	0	0
293	5	0	0	0	0	0	0
293	6	0	0	0	0	0	0
293	7	0	0	0	0	0	0
293	8	0	0	0	0	0	0
293	9	0	0	0	0	0	0
294	0	0	0	0	0	0	0
294	1	0	0	0	0	0	0
294	2	0	0	0	0	0	0
294	3	0	0	0	0	0	0
294	4	0	0	0	0	0	0
294	5	0	0	0	0	0	0
294	6	0	0	0	0	0	0
294	7	0	0	0	0	0	0
294	8	0	0	0	0	0	0
294	9	0	0	0	0	0	0
295	0	0	0	0	0	0	0
295	1	0	0	0	0	0	0
295	2	0	0	0	0	0	0
295	3	0	0	0	0	0	0
295	4	0	0	0	0	0	0
295	5	0	0	0	0	0	0
295	6	0	0	0	0	0	0
295	7	0	0	0	0	0	0
295	8	0	0	0	0	0	0
295	9	0	0	0	0	0	0
296	0	0	0	0	0	0	0
296	1	0	0	0	0	0	0
296	2	0	0	0	0	0	0
296	3	0	0	0	0	0	0
296	4	0	0	0	0	0	0
296	5	0	0	0	0	0	0
296	6	0	0	0	0	0	0
296	7	0	0	0	0	0	0
296	8	0	0	0	0	0	0
296	9	0	0	0	0	0	0
297	0	0	0	0	0	0	0
297	1	0	0	0	0	0	0
297	2	0	0	0	0	0	0
297	3	0	0	0	0	0	0
297	4	0	0	0	0	0	0
297	5	0	0	0	0	0	0
297	6	0	0	0	0	0	0
297	7	0	0	0	0	0	0
297	8	0	0	0	0	0	0
297	9	0	0	0	0	0	0
298	0	0	0	0	0	0	0
298	1	0	0	0	0	0	0
298	2	0	0	0	0	0	0
298	3	0	0	0	0	0	0
298	4	0	0	0	0	0	0
298	5	0	0	0	0	0	0
298	6	0	0	0	0	0	0
298	7	0	0	0	0	0	0
298	8	0	0	0	0	0	0
298	9	0	0	0	0	0	0
299	0	0	0	0	0	0	0
299	1	0	0	0	0	0	0
299	2	0	0	0	0	0	0
299	3	0	0	0	0	0	0
299	4	0	0	0	0	0	0
299	5	0	0	0	0	0	0
299	6	0	0	0	0	0	0
299	7	0	0	0	0	0	0
299	8	0	0	0	0	0	0
299	9	0	0	0	0	0	0
300	0	0	0	0	0	0	0
300	1	0	0	0	0	0	0
300	2	0	0	0	0	0	0
300	3	0	0	0	0	0	0
300	4	0	0	0	0	0	0
300	5	0	0	0	0	0	0
300	6	0	0	0	0	0	0
300	7	0	0	0	0	0	0
300	8	0	0	0	0	0	0
300	9	0	0	0	0	0	0
301	0	0	0	0	0	0	0
301	1	0	0	0	0	0	0
301	2	0	0	0	0	0	0
301	3	0	0	0	0	0	0
301	4	0	0	0	0	0	0
301	5	0	0	0	0	0	0
301	6	0	0	0	0	0	0
301	7	0	0	0	0	0	0
301	8	0	0	0	0	0	0
301	9	0	0	0	0	0	0
302	0	0	0	0	0	0	0
302	1	0	0	0	0	0	0
302	2	0	0	0	0	0	0
302	3	0	0	0	0	0	0
302	4	0	0	0	0	0	0
302	5	0	0	0	0	0	0
302	6	0	0	0	0	0	0
302	7	0	0	0	0	0	0
302	8	0	0	0	0	0	0
302	9	0	0	0	0	0	0
303	0	0	0	0	0	0	0
303	1	0	0	0	0	0	0
303	2	0	0	0	0	0	0
303	3	0	0	0	0	0	0
303	4	0	0	0	0	0	0
303	5	0	0	0	0	0	0
303	6	0	0	0	0	0	0
303	7	0	0	0	0	0	0
303	8	0	0	0	0	0	0
303	9	0	0	0	0	0	0
304	0	0	0	0	0	0	0
304	1	0	0	0	0	0	0
304	2	0	0	0	0	0	0
304	3	0	0	0	0	0	0
304	4	0	0	0	0	0	0
304	5	0	0	0	0	0	0
304	6	0	0	0	0	0	0
304	7	0	0	0	0	0	0
304	8	0	0	0	0	0	0
304	9	0	0	0	0	0	0
305	0	0	0	0	0	0	0
305	1	0	0	0	0	0	0
305	2	0	0	0	0	0	0
305	3	0	0	0	0	0	0
305	4	0	0	0	0	0	0
305	5	0	0	0	0	0	0
305	6	0	0	0	0	0	0
305	7	0	0	0	0	0	0
305	8	0	0	0	0	0	0
305	9	0	0	0	0	0	0
306	0	0	0	0	0	0	0
306	1	0	0	0	0	0	0
306	2	0	0	0	0	0	0
306	3	0	0	0	0	0	0
306	4	0	0	0	0	0	0
306	5	0	0	0	0	0	0
306	6	0	0	0	0	0	0
306	7	0	0	0	0	0	0
306	8	0	0	0	0	0	0
306	9	0	0	0	0	0	0
307	0	0	0	0	0	0	0
307	1	0	0	0	0	0	0
307	2	0	0	0	0	0	0
307	3	0	0	0	0	0	0
307	4	0	0	0	0	0	0
307	5	0	0	0	0	0	0
307	6	0	0	0	0	0	0
307	7	0	0	0	0	0	0
307	8	0	0	0	0	0	0
307	9	0	0	0	0	0	0
308	0	0	0	0	0	0	0
308	1	0	0	0	0	0	0
308	2	0	0	0	0	0	0
308	3	0	0	0	0	0	0
308	4	0	0	0	0	0	0
308	5	0	0	0	0	0	0
308	6	0	0	0	0	0	0
308	7	0	0	0	0	0	0
308	8	0	0	0	0	0	0
308	9	0	0	0	0	0	0
309	0	0	0	0	0	0	0
309	1	0	0	0	0	0	0
309	2	0	0	0	0	0	0
309	3	0	0	0	0	0	0
309	4	0	0	0	0	0	0
309	5	0	0	0	0	0	0
309	6	0	0	0	0	0	0
309	7	0	0	0	0	0	0
309	8	0	0	0	0	0	0
309	9	0	0	0	0	0	0
310	0	0	0	0	0	0	0
310	1	0	0	0	0	0	0
310	2	0	0	0	0	0	0
310	3	0	0	0	0	0	0
310	4	0	0	0	0	0	0
310	5	0	0	0	0	0	0
310	6	0	0	0	0	0	0
310	7	0	0	0	0	0	0
310	8	0	0	0	0	0	0
310	9	0	0	0	0	0	0
311	0	0	0	0	0	0	0
311	1	0	0	0	0	0	0
311	2	0	0	0	0	0	0
311	3	0	0	0	0	0	0
311	4	0	0	0	0	0	0
311	5	0	0	0	0	0	0
311	6	0	0	0	0	0	0
311	7	0	0	0	0	0	0
311	8	0	0	0	0	0	0
311	9	0	0	0	0	0	0
312	0	0	0	0	0	0	0
312	1	0	0	0	0	0	0
312	2	0	0	0	0	0	0
312	3	0	0	0	0	0	0
312	4	0	0	0	0	0	0
312	5	0	0	0	0	0	0
312	6	0	0	0	0	0	0
312	7	0	0	0	0	0	0
312	8	0	0	0	0	0	0
312	9	0	0	0	0	0	0
313	0	0	0	0	0	0	0
313	1	0	0	0	0	0	0
313	2	0	0	0	0	0	0
313	3	0	0	0	0	0	0
313	4	0	0	0	0	0	0
313	5	0	0	0	0	0	0
313	6	0	0	0	0	0	0
313	7	0	0	0	0	0	0
313	8	0	0	0	0	0	0
313	9	0	0	0	0	0	0
314	0	0	0	0	0	0	0
314	1	0	0	0	0	0	0
314	2	0	0	0	0	0	0
314	3	0	0	0	0	0	0
314	4	0	0	0	0	0	0
314	5	0	0	0	0	0	0
314	6	0	0	0	0	0	0
314	7	0	0	0	0	0	0
314	8	0	0	0	0	0	0
314	9	0	0	0	0	0	0
315	0	0	0	0	0	0	0
315	1	0	0	0	0	0	0
315	2	0	0	0	0	0	0
315	3	0	0	0	0	0	0
315	4	0	0	0	0	0	0
315	5	0	0	0	0	0	0
315	6	0	0	0	0	0	0
315	7	0	0	0	0	0	0
315	8	0	0	0	0	0	0
315	9	0	0	0	0	0	0
316	0	0	0	0	0	0	0
316	1	0	0	0	0	0	0
316	2	0	0	0	0	0	0
316	3	0	0	0	0	0	0
316	4	0	0	0	0	0	0
316	5	0	0	0	0	0	0
316	6	0	0	0	0	0	0
316	7	0	0	0	0	0	0
316	8	0	0	0	0	0	0
316	9	0	0	0	0	0	0
317	0	0	0	0	0	0	0
317	1	0	0	0	0	0	0
317	2	0	0	0	0	0	0
317	3	0	0	0	0	0	0
317	4	0	0	0	0	0	0
317	5	0	0	0	0	0	0
317	6	0	0	0	0	0	0
317	7	0	0	0	0	0	0
317	8	0	0	0	0	0	0
317	9	0	0	0	0	0	0
318	0	0	0	0	0	0	0
318	1	0	0	0	0	0	0
318	2	0	0	0	0	0	0
318	3	0	0	0	0	0	0
318	4	0	0	0	0	0	0
318	5	0	0	0	0	0	0
318	6	0	0	0	0	0	0
318	7	0	0	0	0	0	0
318	8	0	0	0	0	0	0
318	9	0	0	0	0	0	0
319	0	0	0	0	0	0	0
319	1	0	0	0	0	0	0
319	2	0	0	0	0	0	0
319	3	0	0	0	0	0	0
319	4	0	0	0	0	0	0
319	5	0	0	0	0	0	0
319	6	0	0	0	0	0	0
319	7	0	0	0	0	0	0
319	8	0	0	0	0	0	0
319	9	0	0	0	0	0	0
320	0	0	0	0	0	0	0
320	1	0	0	0	0	0	0
320	2	0	0	0	0	0	0
320	3	0	0	0	0	0	0
320	4	0	0	0	0	0	0
320	5	0	0	0	0	0	0
320	6	0	0	0	0	0	0
320	7	0	0	0	0	0	0
320	8	0	0	0	0	0	0
320	9	0	0	0	0	0	0
321	0	0	0	0	0	0	0
321	1	0	0	0	0	0	0
321	2	0	0	0	0	0	0
321	3	0	0	0	0	0	0
321	4	0	0	0	0	0	0
321	5	0	0	0	0	0	0
321	6	0	0	0	0	0	0
321	7	0	0	0	0	0	0
321	8	0	0	0	0	0	0
321	9	0	0	0	0	0	0
322	0	0	0	0	0	0	0
322	1	0	0	0	0	0	0
322	2	0	0	0	0	0	0
322	3	0	0	0	0	0	0
322	4	0	0	0	0	0	0
322	5	0	0	0	0	0	0
322	6	0	0	0	0	0	0
322	7	0	0	0	0	0	0
322	8	0	0	0	0	0	0
322	9	0	0	0	0	0	0
323	0	0	0	0	0	0	0
323	1	0	0	0	0	0	0
323	2	0	0	0	0	0	0
323	3	0	0	0	0	0	0
323	4	0	0	0	0	0	0
323	5	0	0	0	0	0	0
323	6	0	0	0	0	0	0
323	7	0	0	0	0	0	0
323	8	0	0	0	0	0	0
323	9	0	0	0	0	0	0
324	0	0	0	0	0	0	0
324	1	0	0	0	0	0	0
324	2	0	0	0	0	0	0
324	3	0	0	0	0	0	0
324	4	0	0	0	0	0	0
324	5	0	0	0	0	0	0
324	6	0	0	0	0	0	0
324	7	0	0	0	0	0	0
324	8	0	0	0	0	0	0
324	9	0	0	0	0	0	0
325	0	0	0	0	0	0	0
325	1	0	0	0	0	0	0
325	2	0	0	0	0	0	0
325	3	0	0	0	0	0	0
325	4	0	0	0	0	0	0
325	5	0	0	0	0	0	0
325	6	0	0	0	0	0	0
325	7	0	0	0	0	0	0
325	8	0	0	0	0	0	0
325	9	0	0	0	0	0	0
326	0	0	0	0	0	0	0
326	1	0	0	0	0	0	0
326	2	0	0	0	0	0	0
326	3	0	0	0	0	0	0
326	4	0	0	0	0	0	0
326	5	0	0	0	0	0	0
326	6	0	0	0	0	0	0
326	7	0	0	0	0	0	0
326	8	0	0	0	0	0	0
326	9	0	0	0	0	0	0
327	0	0	0	0	0	0	0
327	1	0	0	0	0	0	0
327	2	0	0	0	0	0	0
327	3	0	0	0	0	0	0
327	4	0	0	0	0	0	0
327	5	0	0	0	0	0	0
327	6	0	0	0	0	0	0
327	7	0	0	0	0	0	0
327	8	0	0	0	0	0	0
327	9	0	0	0	0	0	0
328	0	0	0	0	0	0	0
328	1	0	0	0	0	0	0
328	2	0	0	0	0	0	0
328	3	0	0	0	0	0	0
328	4	0	0	0	0	0	0
328	5	0	0	0	0	0	0
328	6	0	0	0	0	0	0
328	7	0	0	0	0	0	0
328	8	0	0	0	0	0	0
328	9	0	0	0	0	0	0
329	0	0	0	0	0	0	0
329	1	0	0	0	0	0	0
329	2	0	0	0	0	0	0
329	3	0	0	0	0	0	0
329	4	0	0	0	0	0	0
329	5	0	0	0	0	0	0
329	6	0	0	0	0	0	0
329	7	0	0	0	0	0	0
329	8	0	0	0	0	0	0
329	9	0	0	0	0	0	0
330	0	0	0	0	0	0	0
330	1	0	0	0	0	0	0
330	2	0	0	0	0	0	0
330	3	0	0	0	0	0	0
330	4	0	0	0	0	0	0
330	5	0	0	0	0	0	0
330	6	0	0	0	0	0	0
330	7	0	0	0	0	0	0
330	8	0	0	0	0	0	0
330	9	0	0	0	0	0	0
331	0	0	0	0	0	0	0
331	1	0	0	0	0	0	0
331	2	0	0	0	0	0	0
331	3	0	0	0	0	0	0
331	4	0	0	0	0	0	0
331	5	0	0	0	0	0	0
331	6	0	0	0	0	0	0
331	7	0	0	0	0	0	0
331	8	0	0	0	0	0	0
331	9	0	0	0	0	0	0
332	0	0	0	0	0	0	0
332	1	0	0	0	0	0	0
332	2	0	0	0	0	0	0
332	3	0	0	0	0	0	0
332	4	0	0	0	0	0	0
332	5	0	0	0	0	0	0
332	6	0	0	0	0	0	0
332	7	0	0	0	0	0	0
332	8	0	0	0	0	0	0
332	9	0	0	0	0	0	0
333	0	0	0	0	0	0	0
333	1	0	0	0	0	0	0
333	2	0	0	0	0	0	0
333	3	0	0	0	0	0	0
333	4	0	0	0	0	0	0
333	5	0	0	0	0	0	0
333	6	0	0	0	0	0	0
333	7	0	0	0	0	0	0
333	8	0	0	0	0	0	0
333	9	0	0	0	0	0	0
334	0	0	0	0	0	0	0
334	1	0	0	0	0	0	0
334	2	0	0	0	0	0	0
334	3	0	0	0	0	0	0
334	4	0	0	0	0	0	0
334	5	0	0	0	0	0	0
334	6	0	0	0	0	0	0
334	7	0	0	0	0	0	0
334	8	0	0	0	0	0	0
334	9	0	0	0	0	0	0
335	0	0	0	0	0	0	0
335	1	0	0	0	0	0	0
335	2	0	0	0	0	0	0
335	3	0	0	0	0	0	0
335	4	0	0	0	0	0	0
335	5	0	0	0	0	0	0
335	6	0	0	0	0	0	0
335	7	0	0	0	0	0	0
335	8	0	0	0	0	0	0
335	9	0	0	0	0	0	0
336	0	0	0	0	0	0	0
336	1	0	0	0	0	0	0
336	2	0	0	0	0	0	0
336	3	0	0	0	0	0	0
336	4	0	0	0	0	0	0
336	5	0	0	0	0	0	0
336	6	0	0	0	0	0	0
336	7	0	0	0	0	0	0
336	8	0	0	0	0	0	0
336	9	0	0	0	0	0	0
337	0	0	0	0	0	0	0
337	1	0	0	0	0	0	0
337	2	0	0	0	0	0	0
337	3	0	0	0	0	0	0
337	4	0	0	0	0	0	0
337	5	0	0	0	0	0	0
337	6	0	0	0	0	0	0
337	7	0	0	0	0	0	0
337	8	0	0	0	0	0	0
337	9	0	0	0	0	0	0
338	0	0	0	0	0	0	0
338	1	0	0	0	0	0	0
338	2	0	0	0	0	0	0
338	3	0	0	0	0	0	0
338	4	0	0	0	0	0	0
338	5	0	0	0	0	0	0
338	6	0	0	0	0	0	0
338	7	0	0	0	0	0	0
338	8	0	0	0	0	0	0
338	9	0	0	0	0	0	0
339	0	0	0	0	0	0	0
339	1	0	0	0	0	0	0
339	2	0	0	0	0	0	0
339	3	0	0	0	0	0	0
339	4	0	0	0	0	0	0
339	5	0	0	0	0	0	0
339	6	0	0	0	0	0	0
339	7	0	0	0	0	0	0
339	8	0	0	0	0	0	0
339	9	0	0	0	0	0	0
340	0	0	0	0	0	0	0
340	1	0	0	0	0	0	0
340	2	0	0	0	0	0	0
340	3	0	0	0	0	0	0
340	4	0	0	0	0	0	0
340	5	0	0	0	0	0	0
340	6	0	0	0	0	0	0
340	7	0	0	0	0	0	0
340	8	0	0	0	0	0	0
340	9	0	0	0	0	0	0
341	0	0	0	0	0	0	0
341	1	0	0	0	0	0	0
341	2	0	0	0	0	0	0
341	3	0	0	0	0	0	0
341	4	0	0	0	0	0	0
341	5	0	0	0	0	0	0
341	6	0	0	0	0	0	0
341	7	0	0	0	0	0	0
341	8	0	0	0	0	0	0
341	9	0	0	0	0	0	0
342	0	0	0	0	0	0	0
342	1	0	0	0	0	0	0
342	2	0	0	0	0	0	0
342	3	0	0	0	0	0	0
342	4	0	0	0	0	0	0
342	5	0	0	0	0	0	0
342	6	0	0	0	0	0	0
342	7	0	0	0	0	0	0
342	8	0	0	0	0	0	0
342	9	0	0	0	0	0	0
343	0	0	0	0	0	0	0
343	1	0	0	0	0	0	0
343	2	0	0	0	0	0	0
343	3	0	0	0	0	0	0
343	4	0	0	0	0	0	0
343	5	0	0	0	0	0	0
343	6	0	0	0	0	0	0
343	7	0	0	0	0	0	0
343	8	0	0	0	0	0	0
343	9	0	0	0	0	0	0
344	0	0	0	0	0	0	0
344	1	0	0	0	0	0	0
344	2	0	0	0	0	0	0
344	3	0	0	0	0	0	0
344	4	0	0	0	0	0	0
344	5	0	0	0	0	0	0
344	6	0	0	0	0	0	0
344	7	0	0	0	0	0	0
344	8	0	0	0	0	0	0
344	9	0	0	0	0	0	0
345	0	0	0	0	0	0	0
345	1	0	0	0	0	0	0
345	2	0	0	0	0	0	0
345	3	0	0	0	0	0	0
345	4	0	0	0	0	0	0
345	5	0	0	0	0	0	0
345	6	0	0	0	0	0	0
345	7	0	0	0	0	0	0
345	8	0	0	0	0	0	0
345	9	0	0	0	0	0	0
346	0	0	0	0	0	0	0
346	1	0	0	0	0	0	0
346	2	0	0	0	0	0	0
346	3	0	0	0	0	0	0
346	4	0	0	0	0	0	0
346	5	0	0	0	0	0	0
346	6	0	0	0	0	0	0
346	7	0	0	0	0	0	0
346	8	0	0	0	0	0	0
346	9	0	0	0	0	0	0
347	0	0	0	0	0	0	0
347	1	0	0	0	0	0	0
347	2	0	0	0	0	0	0
347	3	0	0	0	0	0	0
347	4	0	0	0	0	0	0
347	5	0	0	0	0	0	0
347	6	0	0	0	0	0	0
347	7	0	0	0	0	0	0
347	8	0	0	0	0	0	0
347	9	0	0	0	0	0	0
348	0	0	0	0	0	0	0
348	1	0	0	0	0	0	0
348	2	0	0	0	0	0	0
348	3	0	0	0	0	0	0
348	4	0	0	0	0	0	0
348	5	0	0	0	0	0	0
348	6	0	0	0	0	0	0
348	7	0	0	0	0	0	0
348	8	0	0	0	0	0	0
348	9	0	0	0	0	0	0
349	0	0	0	0	0	0	0
349	1	0	0	0	0	0	0
349	2	0	0	0	0	0	0
349	3	0	0	0	0	0	0
349	4	0	0	0	0	0	0
349	5	0	0	0	0	0	0
349	6	0	0	0	0	0	0
349	7	0	0	0	0	0	0
349	8	0	0	0	0	0	0
349	9	0	0	0	0	0	0
350	0	0	0	0	0	0	0
350	1	0	0	0	0	0	0
350	2	0	0	0	0	0	0
350	3	0	0	0	0	0	0
350	4	0	0	0	0	0	0
350	5	0	0	0	0	0	0
350	6	0	0	0	0	0	0
350	7	0	0	0	0	0	0
350	8	0	0	0	0	0	0
350	9	0	0	0	0	0	0
351	0	0	0	0	0	0	0
351	1	0	0	0	0	0	0
351	2	0	0	0	0	0	0
351	3	0	0	0	0	0	0
351	4	0	0	0	0	0	0
351	5	0	0	0	0	0	0
351	6	0	0	0	0	0	0
351	7	0	0	0	0	0	0
351	8	0	0	0	0	0	0
351	9	0	0	0	0	0	0
352	0	0	0	0	0	0	0
352	1	0	0	0	0	0	0
352	2	0	0	0	0	0	0
352	3	0	0	0	0	0	0
352	4	0	0	0	0	0	0
352	5	0	0	0	0	0	0
352	6	0	0	0	0	0	0
352	7	0	0	0	0	0	0
352	8	0	0	0	0	0	0
352	9	0	0	0	0	0	0
353	0	0	0	0	0	0	0
353	1	0	0	0	0	0	0
353	2	0	0	0	0	0	0
353	3	0	0	0	0	0	0
353	4	0	0	0	0	0	0
353	5	0	0	0	0	0	0
353	6	0	0	0	0	0	0
353	7	0	0	0	0	0	0
353	8	0	0	0	0	0	0
353	9	0	0	0	0	0	0
354	0	0	0	0	0	0	0
354	1	0	0	0	0	0	0
354	2	0	0	0	0	0	0
354	3	0	0	0	0	0	0
354	4	0	0	0	0	0	0
354	5	0	0	0	0	0	0
354	6	0	0	0	0	0	0
354	7	0	0	0	0	0	0
354	8	0	0	0	0	0	0
354	9	0	0	0	0	0	0
355	0	0	0	0	0	0	0
355	1	0	0	0	0	0	0
355	2	0	0	0	0	0	0
355	3	0	0	0	0	0	0
355	4	0	0	0	0	0	0
355	5	0	0	0	0	0	0
355	6	0	0	0	0	0	0
355	7	0	0	0	0	0	0
355	8	0	0	0	0	0	0
355	9	0	0	0	0	0	0
356	0	0	0	0	0	0	0
356	1	0	0	0	0	0	0
356	2	0	0	0	0	0	0
356	3	0	0	0	0	0	0
356	4	0	0	0	0	0	0
356	5	0	0	0	0	0	0
356	6	0	0	0	0	0	0
356	7	0	0	0	0	0	0
356	8	0	0	0	0	0	0
356	9	0	0	0	0	0	0
357	0	0	0	0	0	0	0
357	1	0	0	0	0	0	0
357	2	0	0	0	0	0	0
357	3	0	0	0	0	0	0
357	4	0	0	0	0	0	0
357	5	0	0	0	0	0	0
357	6	0	0	0	0	0	0
357	7	0	0	0	0	0	0
357	8	0	0	0	0	0	0
357	9	0	0	0	0	0	0
358	0	0	0	0	0	0	0
358	1	0	0	0	0	0	0
358	2	0	0	0	0	0	0
358	3	0	0	0	0	0	0
358	4	0	0	0	0	0	0
358	5	0	0	0	0	0	0
358	6	0	0	0	0	0	0
358	7	0	0	0	0	0	0
358	8	0	0	0	0	0	0
358	9	0	0	0	0	0	0
359	0	0	0	0	0	0	0
359	1	0	0	0	0	0	0
359	2	0	0	0	0	0	0
359	3	0	0	0	0	0	0
359	4	0	0	0	0	0	0
359	5	0	0	0	0	0	0
359	6	0	0	0	0	0	0
359	7	0	0	0	0	0	0
359	8	0	0	0	0	0	0
359	9	0	0	0	0	0	0
360	0	0	0	0	0	0	0
360	1	0	0	0	0	0	0
360	2	0	0	0	0	0	0
360	3	0	0	0	0	0	0
360	4	0	0	0	0	0	0
360	5	0	0	0	0	0	0
360	6	0	0	0	0	0	0
360	7	0	0	0	0	0	0
360	8	0	0	0	0	0	0
360	9	0	0	0	0	0	0
361	0	0	0	0	0	0	0
361	1	0	0	0	0	0	0
361	2	0	0	0	0	0	0
361	3	0.300596	0.822119	-10.441	0	0	0
361	4	0.0375925	1.46245	-12.699	0	0	0
361	5	0.526024	2.06114	-14.6033	0	0	0
361	6	0.835664	2.54789	-16.5118	0	0	0
361	7	1.25601	2.99094	-19.4635	0	0	0
361	8	2.13901	3.25641	-21.8901	0	0	0
361	9	2.52045	3.87718	-22.0518	0	0	0
362	0	3.42512	4.45257	-24.9987	0	0	0
362	1	3.99309	4.65188	-26.5609	0	0	0
362	2	5.29455	5.18469	-29.6808	0	0	0
362	3	6.24511	5.34227	-30.5428	0	0	0
362	4	6.92266	6.00728	-32.2749	0	0	0
362	5	7.70345	6.82858	-33.3039	0	0	0
362	6	7.63985	7.13565	-36.0013	0	0	0
362	7	8.13199	7.27158	-37.3874	0	0	0
362	8	8.25476	7.40253	-40.4301	0	0	0
362	9	8.53832	7.24528	-40.5136	0	0	0
363	0	8.36672	8.11007	-40.7668	0	0	0
363	1	8.33555	8.75383	-41.9738	0	0	0
363	2	7.96082	8.48082	-45.642	0	0	0
363	3	7.62365	9.41241	-47.4563	0	0	0
363	4	7.41988	8.87481	-50.1602	0	0	0
363	5	7.0309	9.60375	-51.9797	0	0	0
363	6	7.08144	9.04402	-53.6298	0	0	0
363	7	6.74817	9.32919	-56.24	0	0	0
363	8	6.70414	9.12568	-59.9818	0	0	0
363	9	7.06227	9.17184	-60.9316	0	0	0
364	0	7.24908	9.30421	-63.4508	0	0	0
364	1	7.96757	9.30227	-67.2725	0	0	0
364	2	7.68874	9.23214	-68.3207	0	0	0
364	3	8.15088	9.25293	-69.791	0	0	0
364	4	8.48304	9.38792	-72.2248	0	0	0
364	5	9.22859	9.07835	-74.135	0	0	0
364	6	9.7699	9.10056	-75.1716	0	0	0
364	7	9.60153	9.74084	-76.8204	0	0	0
364	8	10.144	9.58448	-79.5995	0	0	0
364	9	10.084	10.0929	-80.6394	0	0	0
365	0	9.9877	10.1357	-83.5083	0	0	0
365	1	10.2776	10.2013	-85.5955	0	0	0
365	2	9.87597	10.7311	-86.1987	0	0	0
365	3	9.6898	11.0154	-87.5863	0	0	0
365	4	9.55957	11.6563	-90.1931	0	0	0
365	5	9.20334	11.7433	-92.281	0	0	0
365	6	9.20575	12.0523	-94.6284	0	0	0
365	7	8.95522	12.5595	-96.4497	0	0	0
365	8	8.81311	12.6224	-98.9737	0	0	0
365	9	8.64778	12.821	-99.5806	0	0	0
366	0	8.88678	13.1541	-100.963	0	0	0
366	1	9.17792	13.0658	-102.967	0	0	0
366	2	9.49981	13.6422	-104.784	0	0	0
366	3	9.4011	13.9723	-105.477	0	0	0
366	4	9.23703	13.8141	-107.135	0	0	0
366	5	9.51017	14.4571	-109.735	0	0	0
366	6	9.69711	14.6559	-110.428	0	0	0
366	7	9.90875	14.8561	-111.901	0	0	0
366	8	10.1593	15.21	-113.202	0	0	0
366	9	9.82889	15.3852	-112.416	0	0	0
367	0	10.1415	15.7606	-114.935	0	0	0
367	1	10.0178	16.3136	-117.28	0	0	0
367	2	10.0517	16.4903	-118.67	0	0	0
367	3	10.147	17.1335	-119.271	0	0	0
367	4	10.0546	17.1531	-120.924	0	0	0
367	5	10.3325	17.4194	-121.615	0	0	0
367	6	10.4529	17.9066	-123.09	0	0	0
367	7	10.369	18.2589	-125.263	0	0	0
367	8	10.8826	18.616	-126.301	0	0	0
367	9	11.2614	19.3927	-127.77	0	0	0
368	0	11.0361	19.3907	-128.293	0	0	0
368	1	10.9785	20.0312	-130.202	0	0	0
368	2	11.3165	20.5641	-131.411	0	0	0
368	3	11.4355	21.118	-132.277	0	0	0
368	4	11.6621	21.5834	-134.099	0	0	0
368	5	11.4525	21.8024	-134.794	0	0	0
368	6	11.2463	22.5548	-135.308	0	0	0
368	7	11.2585	22.9082	-136.005	0	0	0
368	8	11.1754	23.3066	-137.653	0	0	0
368	9	11.3848	23.928	-139.475	0	0	0
369	0	11.3746	24.126	-139.994	0	0	0
369	1	11.384	24.814	-140.684	0	0	0
369	2	11.1351	25.2998	-140.942	0	0	0
369	3	11.2972	25.6544	-142.069	0	0	0
369	4	11.1302	26.1637	-143.811	0	0	0
369	5	11.6743	26.009	-145.284	0	0	0
369	6	11.6159	26.7637	-145.365	0	0	0
369	7	11.6559	26.9627	-145.363	0	0	0
369	8	11.664	27.4497	-146.058	0	0	0
369	9	11.8535	27.9384	-146.659	0	0	0
370	0	11.8646	28.3145	-148.137	0	0	0
370	1	11.7471	28.5129	-148.748	0	0	0
370	2	12.1627	28.8912	-148.997	0	0	0
370	3	11.7572	29.1752	-148.392	0	0	0
370	4	12.0356	29.7095	-149.339	0	0	0
370	5	12.1332	29.7752	-151.17	0	0	0
370	6	12.3015	30.2649	-150.813	0	0	0
370	7	12.3823	30.5302	-151.858	0	0	0
370	8	12.488	30.8399	-151.504	0	0	0
370	9	12.4176	31.061	-152.634	0	0	0
371	0	12.3598	31.4369	-153.502	0	0	0
371	1	12.441	31.5061	-154.632	0	0	0
371	2	12.3738	31.5717	-154.893	0	0	0
371	3	12.2132	31.8587	-155.238	0	0	0
371	4	11.6593	32.189	-155.675	0	0	0
371	5	11.7199	32.588	-155.845	0	0	0
371	6	11.3853	32.653	-156.366	0	0	0
371	7	11.2926	32.8309	-157.932	0	0	0
371	8	10.8027	32.8054	-158.895	0	0	0
371	9	10.0813	33.0027	-158.025	0	0	0
372	0	10.0338	33.0449	-157.763	0	0	0
372	1	9.78705	33.0219	-159.421	0	0	0
372	2	9.76233	33.3111	-160.461	0	0	0
372	3	9.60552	33.4203	-160.893	0	0	0
372	4	9.29849	33.108	-161.423	0	0	0
372	5	9.14346	33.0854	-161.247	0	0	0
372	6	8.96898	33.1047	-161.337	0	0	0
372	7	8.76611	33.1932	-162.991	0	0	0
372	8	8.60983	32.9944	-163.689	0	0	0
372	9	8.49939	33.0836	-163.077	0	0	0
373	0	7.9923	32.8796	-163.866	0	0	0
373	1	8.08058	33.0579	-164.906	0	0	0
373	2	7.99331	33.035	-164.904	0	0	0
373	3	7.8112	33.1237	-165.514	0	0	0
373	4	7.58868	32.8111	-167.175	0	0	0
373	5	7.38807	33.1863	-167.257	0	0	0
373	6	6.82307	33.0282	-166.215	0	0	0
373	7	6.61694	33.1826	-167	0	0	0
373	8	6.39604	33.0698	-167.526	0	0	0
373	9	6.08896	33.2483	-168.045	0	0	0
374	0	6.13543	32.9809	-169.003	0	0	0
374	1	6.06257	33.1355	-169.783	0	0	0
374	2	5.53448	32.9553	-170.313	0	0	0
374	3	5.53748	32.798	-170.834	0	0	0
374	4	5.50789	32.9973	-172.486	0	0	0
374	5	5.41851	32.9314	-172.749	0	0	0
374	6	5.33289	32.7087	-173.009	0	0	0
374	7	5.15579	32.7073	-173.445	0	0	0
374	8	5.13356	32.8178	-174.66	0	0	0
374	9	4.71614	32.506	-175.188	0	0	0
375	0	4.77678	32.6165	-176.405	0	0	0
375	1	4.55927	32.3493	-176.319	0	0	0
375	2	4.47274	32.1483	-177.104	0	0	0
375	3	3.99179	32.2786	-177.015	0	0	0
375	4	3.87935	32.0102	-177.02	0	0	0
375	5	3.65969	31.9881	-178.499	0	0	0
375	6	3.87995	31.6994	-179.804	0	0	0
375	7	3.57531	31.6993	-179.89	0	0	0
375	8	3.48938	31.5427	-180.239	0	0	0
375	9	3.29196	31.451	-181.025	0	0	0
376	0	3.29053	31.2747	-181.982	0	0	0
376	1	3.13139	31.1173	-184.076	0	0	0
376	2	3.1372	30.9842	-183.639	0	0	0
376	3	2.87209	30.7165	-183.991	0	0	0
376	4	2.74291	30.6936	-184.252	0	0	0
376	5	2.58882	30.6924	-185.471	0	0	0
376	6	2.2138	30.779	-185.732	0	0	0
376	7	2.23871	30.4473	-185.994	0	0	0
376	8	2.1252	30.5571	-186.514	0	0	0
376	9	1.69283	30.3327	-186.432	0	0	0
377	0	1.56105	30.4428	-186.342	0	0	0
377	1	1.29629	30.2646	-186.781	0	0	0
377	2	1.07348	30.3303	-188.261	0	0	0
377	3	0.916677	30.173	-189.048	0	0	0
377	4	0.700987	30.0168	-189.222	0	0	0
377	5	0.527109	30.1266	-189.655	0	0	0
377	6	0.329107	29.8803	-190.094	0	0	0
377	7	0.174282	29.7467	-190.88	0	0	0
377	8	0.124926	29.7923	-192.012	0	0	0
377	9	0.173984	29.6821	-191.833	0	0	0
378	0	-0.200949	29.6561	-192.621	0	0	0
378	1	-0.464966	29.4982	-193.321	0	0	0
378	2	-0.62159	29.6991	-192.882	0	0	0
378	3	-0.862318	29.4758	-193.582	0	0	0
378	4	-0.885628	29.3872	-194.803	0	0	0
378	5	-0.992143	29.5196	-194.278	0	0	0
378	6	-1.64525	29.2499	-193.934	0	0	0
378	7	-1.51721	29.4712	-194.713	0	0	0
378	8	-1.69096	29.3159	-195.585	0	0	0
378	9	-2.0888	29.1376	-195.852	0	0	0
379	0	-2.28507	29.1581	-196.026	0	0	0
379	1	-2.67747	28.9126	-196.118	0	0	0
379	2	-2.78695	29.1557	-196.375	0	0	0
379	3	-3.184	28.8201	-197.338	0	0	0
379	4	-3.25293	28.9978	-198.208	0	0	0
379	5	-3.47194	29.0887	-197.509	0	0	0
379	6	-3.62072	28.6876	-198.297	0	0	0
379	7	-4.03864	28.7733	-198.124	0	0	0
379	8	-4.32369	28.6399	-198.561	0	0	0
379	9	-4.58603	28.7058	-199.346	0	0	0
380	0	-4.9189	28.6597	-200.479	0	0	0
380	1	-5.09089	28.527	-199.695	0	0	0
380	2	-5.39643	28.4358	-199.872	0	0	0
380	3	-5.86048	28.4753	-200.485	0	0	0
380	4	-5.92494	28.564	-201.092	0	0	0
380	5	-6.16997	28.4298	-201.965	0	0	0
380	6	-6.40902	28.3407	-201.966	0	0	0
380	7	-6.47493	28.1172	-203.013	0	0	0
380	8	-7.11531	28.2048	-202.755	0	0	0
380	9	-7.21849	28.0703	-203.19	0	0	0
381	0	-7.33217	28.0465	-203.626	0	0	0
381	1	-7.47213	28.1579	-206.063	0	0	0
381	2	-7.42239	27.9804	-205.714	0	0	0
381	3	-7.61655	28.0021	-206.495	0	0	0
381	4	-7.94898	27.6888	-206.326	0	0	0
381	5	-8.10313	27.7997	-206.325	0	0	0
381	6	-8.40802	27.6858	-207.111	0	0	0
381	7	-8.5648	27.5968	-208.68	0	0	0
381	8	-8.50029	27.4857	-208.679	0	0	0
381	9	-8.73421	27.5958	-208.067	0	0	0
382	0	-9.3289	27.3478	-208.421	0	0	0
382	1	-9.33257	27.2125	-209.208	0	0	0
382	2	-9.50742	27.146	-209.906	0	0	0
382	3	-9.90855	27.2997	-210.69	0	0	0
382	4	-9.85753	27.1229	-210.34	0	0	0
382	5	-10.0763	26.966	-210.517	0	0	0
382	6	-10.3388	26.9867	-211.213	0	0	0
382	7	-10.3829	26.9629	-211.473	0	0	0
382	8	-10.5861	26.8968	-213.306	0	0	0
382	9	-10.4717	26.785	-213.999	0	0	0
383	0	-11.0641	26.7173	-212.87	0	0	0
383	1	-11.0852	26.6059	-213.306	0	0	0
383	2	-11.1509	26.649	-213.913	0	0	0
383	3	-11.5458	26.5583	-214.352	0	0	0
383	4	-11.8773	26.1372	-215.576	0	0	0
383	5	-11.9249	26.4459	-215.399	0	0	0
383	6	-12.3566	26.3538	-214.704	0	0	0
383	7	-12.4675	26.3749	-216.094	0	0	0
383	8	-12.5149	26.1959	-216.793	0	0	0
383	9	-12.7176	26.3063	-218.533	0	0	0
384	0	-12.9136	25.9492	-219.234	0	0	0
384	1	-13.021	25.9258	-219.492	0	0	0
384	2	-13.1354	25.8778	-221.321	0	0	0
384	3	-13.379	25.6995	-222.193	0	0	0
384	4	-13.514	25.7666	-223.409	0	0	0
384	5	-13.6257	25.411	-223.933	0	0	0
384	6	-13.2947	25.3437	-225.147	0	0	0
384	7	-13.625	24.9184	-225.501	0	0	0
384	8	-13.5388	24.8943	-227.762	0	0	0
384	9	-13.5403	24.9618	-228.192	0	0	0
385	0	-13.6072	24.47	-230.025	0	0	0
385	1	-13.3039	24.5361	-231.935	0	0	0
385	2	-13.6982	24.2447	-232.372	0	0	0
385	3	-13.9182	24.4216	-232.715	0	0	0
385	4	-13.8555	23.9061	-235.157	0	0	0
[truncated: 3,025 more rows]
