# Supplementary material for: A Brake-Based Overground Gait Rehabilitation Device for Altering Propulsion Impulse Symmetry
Source: Sensors (Basel). 2021 Oct 5;21(19):6617. doi: 10.3390/s21196617 (PMC8512803; doi:10.3390/s21196617)
Supplement: Supplementary file 1 [file sensors-21-06617-s001.zip › GPT animations/code and data/Forces/BD 19.csv]

Devices
1000
		FP1 (5629 Large) - Force			FP2 (5687 Large) [1000Hz] - Force
Frame	Sub Frame	Fx	Fy	Fz	Fx	Fy	Fz
		N	N	N	N	N	N
198	0	0	0	0	0	0	0
198	1	0	0	0	0	0	0
198	2	0	0	0	0	0	0
198	3	0	0	0	0	0	0
198	4	0	0	0	0	0	0
198	5	0	0	0	0	0	0
198	6	0	0	0	0	0	0
198	7	0	0	0	0	0	0
198	8	0	0	0	0	0	0
198	9	0	0	0	0	0	0
199	0	0	0	0	0	0	0
199	1	0	0	0	0	0	0
199	2	0	0	0	0	0	0
199	3	0	0	0	0	0	0
199	4	0	0	0	0	0	0
199	5	0	0	0	0	0	0
199	6	0	0	0	0	0	0
199	7	0	0	0	0	0	0
199	8	0	0	0	0	0	0
199	9	0	0	0	0	0	0
200	0	0	0	0	0	0	0
200	1	0	0	0	0	0	0
200	2	0	0	0	0	0	0
200	3	0	0	0	0	0	0
200	4	0	0	0	0	0	0
200	5	0	0	0	0	0	0
200	6	0	0	0	0	0	0
200	7	0	0	0	0	0	0
200	8	0	0	0	0	0	0
200	9	0	0	0	0	0	0
201	0	0	0	0	0	0	0
201	1	0	0	0	0	0	0
201	2	0	0	0	0	0	0
201	3	0	0	0	0	0	0
201	4	0	0	0	0	0	0
201	5	0	0	0	0	0	0
201	6	0	0	0	0	0	0
201	7	0	0	0	0	0	0
201	8	0	0	0	0	0	0
201	9	0	0	0	0	0	0
202	0	0	0	0	0	0	0
202	1	0	0	0	0	0	0
202	2	0	0	0	0	0	0
202	3	0	0	0	0	0	0
202	4	0	0	0	0	0	0
202	5	0	0	0	0	0	0
202	6	0	0	0	0	0	0
202	7	0	0	0	0	0	0
202	8	0	0	0	0	0	0
202	9	0	0	0	0	0	0
203	0	0	0	0	0	0	0
203	1	0	0	0	0	0	0
203	2	0	0	0	0	0	0
203	3	0	0	0	0	0	0
203	4	0	0	0	0	0	0
203	5	0	0	0	0	0	0
203	6	0	0	0	0	0	0
203	7	0	0	0	0	0	0
203	8	0	0	0	0	0	0
203	9	0	0	0	0	0	0
204	0	0	0	0	0	0	0
204	1	0	0	0	0	0	0
204	2	0	0	0	0	0	0
204	3	0	0	0	0	0	0
204	4	0	0	0	0	0	0
204	5	0	0	0	0	0	0
204	6	0	0	0	0	0	0
204	7	0	0	0	0	0	0
204	8	0	0	0	0	0	0
204	9	0	0	0	0	0	0
205	0	0	0	0	0	0	0
205	1	0	0	0	0	0	0
205	2	0	0	0	0	0	0
205	3	0	0	0	0	0	0
205	4	0	0	0	0	0	0
205	5	0	0	0	0	0	0
205	6	0	0	0	0	0	0
205	7	0	0	0	0	0	0
205	8	0	0	0	0	0	0
205	9	0	0	0	0	0	0
206	0	0	0	0	0	0	0
206	1	0	0	0	0	0	0
206	2	0	0	0	0	0	0
206	3	0	0	0	0	0	0
206	4	0	0	0	0	0	0
206	5	0	0	0	0	0	0
206	6	0	0	0	0	0	0
206	7	0	0	0	0	0	0
206	8	0	0	0	0	0	0
206	9	0	0	0	0	0	0
207	0	0	0	0	0	0	0
207	1	0	0	0	0	0	0
207	2	0	0	0	0	0	0
207	3	0	0	0	0	0	0
207	4	0	0	0	0	0	0
207	5	0	0	0	0	0	0
207	6	0	0	0	0	0	0
207	7	0	0	0	0	0	0
207	8	0	0	0	0	0	0
207	9	0	0	0	0	0	0
208	0	0	0	0	0	0	0
208	1	0	0	0	0	0	0
208	2	0	0	0	0	0	0
208	3	0	0	0	0	0	0
208	4	0	0	0	0	0	0
208	5	0	0	0	0	0	0
208	6	0	0	0	0	0	0
208	7	0	0	0	0	0	0
208	8	0	0	0	0	0	0
208	9	0	0	0	0	0	0
209	0	0	0	0	0	0	0
209	1	0	0	0	0	0	0
209	2	0	0	0	0	0	0
209	3	0	0	0	0	0	0
209	4	0	0	0	0	0	0
209	5	0	0	0	0	0	0
209	6	0	0	0	0	0	0
209	7	0	0	0	0	0	0
209	8	0	0	0	0	0	0
209	9	0	0	0	0	0	0
210	0	0	0	0	0	0	0
210	1	0	0	0	0	0	0
210	2	0	0	0	0	0	0
210	3	0	0	0	0	0	0
210	4	0	0	0	0	0	0
210	5	0	0	0	0	0	0
210	6	0	0	0	0	0	0
210	7	0	0	0	0	0	0
210	8	0	0	0	0	0	0
210	9	0	0	0	0	0	0
211	0	0	0	0	0	0	0
211	1	0	0	0	0	0	0
211	2	0	0	0	0	0	0
211	3	0	0	0	0	0	0
211	4	0	0	0	0	0	0
211	5	0	0	0	0	0	0
211	6	0	0	0	0	0	0
211	7	0	0	0	0	0	0
211	8	0	0	0	0	0	0
211	9	0	0	0	0	0	0
212	0	0	0	0	0	0	0
212	1	0	0	0	0	0	0
212	2	0	0	0	0	0	0
212	3	0	0	0	0	0	0
212	4	0	0	0	0	0	0
212	5	0	0	0	0	0	0
212	6	0	0	0	0	0	0
212	7	0	0	0	0	0	0
212	8	0	0	0	0	0	0
212	9	0	0	0	0	0	0
213	0	0	0	0	0	0	0
213	1	0	0	0	0	0	0
213	2	0	0	0	0	0	0
213	3	0	0	0	0	0	0
213	4	0	0	0	0	0	0
213	5	0	0	0	0	0	0
213	6	0	0	0	0	0	0
213	7	0	0	0	0	0	0
213	8	0	0	0	0	0	0
213	9	0	0	0	0	0	0
214	0	0	0	0	0	0	0
214	1	0	0	0	0	0	0
214	2	0	0	0	0	0	0
214	3	0	0	0	0	0	0
214	4	0	0	0	0	0	0
214	5	0	0	0	0	0	0
214	6	0	0	0	0	0	0
214	7	0	0	0	0	0	0
214	8	0	0	0	0	0	0
214	9	0	0	0	0	0	0
215	0	0	0	0	0	0	0
215	1	0	0	0	0	0	0
215	2	0	0	0	0	0	0
215	3	0	0	0	0	0	0
215	4	0	0	0	0	0	0
215	5	0	0	0	0	0	0
215	6	0	0	0	0	0	0
215	7	0	0	0	0	0	0
215	8	0	0	0	0	0	0
215	9	0	0	0	0	0	0
216	0	0	0	0	0	0	0
216	1	0	0	0	0	0	0
216	2	0	0	0	0	0	0
216	3	0	0	0	0	0	0
216	4	0	0	0	0	0	0
216	5	0	0	0	0	0	0
216	6	0	0	0	0	0	0
216	7	0	0	0	0	0	0
216	8	0	0	0	0	0	0
216	9	0	0	0	0	0	0
217	0	0	0	0	0	0	0
217	1	0	0	0	0	0	0
217	2	0	0	0	0	0	0
217	3	0	0	0	0	0	0
217	4	0	0	0	0	0	0
217	5	0	0	0	0	0	0
217	6	0	0	0	0	0	0
217	7	0	0	0	0	0	0
217	8	0	0	0	0	0	0
217	9	0	0	0	0	0	0
218	0	0	0	0	0	0	0
218	1	0	0	0	0	0	0
218	2	0	0	0	0	0	0
218	3	0	0	0	0	0	0
218	4	0	0	0	0	0	0
218	5	0	0	0	0	0	0
218	6	0	0	0	0	0	0
218	7	0	0	0	0	0	0
218	8	0	0	0	0	0	0
218	9	0	0	0	0	0	0
219	0	0	0	0	0	0	0
219	1	0	0	0	0	0	0
219	2	0	0	0	0	0	0
219	3	0	0	0	0	0	0
219	4	0	0	0	0	0	0
219	5	0	0	0	0	0	0
219	6	0	0	0	0	0	0
219	7	0	0	0	0	0	0
219	8	0	0	0	0	0	0
219	9	0	0	0	0	0	0
220	0	0	0	0	0	0	0
220	1	0	0	0	0	0	0
220	2	0	0	0	0	0	0
220	3	0	0	0	0	0	0
220	4	0	0	0	0	0	0
220	5	0	0	0	0	0	0
220	6	0	0	0	0	0	0
220	7	0	0	0	0	0	0
220	8	0	0	0	0	0	0
220	9	0	0	0	0	0	0
221	0	0	0	0	0	0	0
221	1	0	0	0	0	0	0
221	2	0	0	0	0	0	0
221	3	0	0	0	0	0	0
221	4	0	0	0	0	0	0
221	5	0	0	0	0	0	0
221	6	0	0	0	0	0	0
221	7	0	0	0	0	0	0
221	8	0	0	0	0	0	0
221	9	0	0	0	0	0	0
222	0	0	0	0	0	0	0
222	1	0	0	0	0	0	0
222	2	0	0	0	0	0	0
222	3	0	0	0	0	0	0
222	4	0	0	0	0	0	0
222	5	0	0	0	0	0	0
222	6	0	0	0	0	0	0
222	7	0	0	0	0	0	0
222	8	0	0	0	0	0	0
222	9	0	0	0	0	0	0
223	0	0	0	0	0	0	0
223	1	0	0	0	0	0	0
223	2	0	0	0	0	0	0
223	3	0	0	0	0	0	0
223	4	0	0	0	0	0	0
223	5	0	0	0	0	0	0
223	6	0	0	0	0	0	0
223	7	0	0	0	0	0	0
223	8	0	0	0	0	0	0
223	9	0	0	0	0	0	0
224	0	0	0	0	0	0	0
224	1	0	0	0	0	0	0
224	2	0	0	0	0	0	0
224	3	0	0	0	0	0	0
224	4	0	0	0	0	0	0
224	5	0	0	0	0	0	0
224	6	0	0	0	0	0	0
224	7	0	0	0	0	0	0
224	8	0	0	0	0	0	0
224	9	0	0	0	0	0	0
225	0	0	0	0	0	0	0
225	1	0	0	0	0	0	0
225	2	0	0	0	0	0	0
225	3	0	0	0	0	0	0
225	4	0	0	0	0	0	0
225	5	0	0	0	0	0	0
225	6	0	0	0	0	0	0
225	7	0	0	0	0	0	0
225	8	0	0	0	0	0	0
225	9	0	0	0	0	0	0
226	0	0	0	0	0	0	0
226	1	0	0	0	0	0	0
226	2	0	0	0	0	0	0
226	3	0	0	0	0	0	0
226	4	0	0	0	0	0	0
226	5	0	0	0	0	0	0
226	6	0	0	0	0	0	0
226	7	0	0	0	0	0	0
226	8	0	0	0	0	0	0
226	9	0	0	0	0	0	0
227	0	0	0	0	0	0	0
227	1	0	0	0	0	0	0
227	2	0	0	0	0	0	0
227	3	0	0	0	0	0	0
227	4	0	0	0	0	0	0
227	5	0	0	0	0	0	0
227	6	0	0	0	0	0	0
227	7	0	0	0	0	0	0
227	8	0	0	0	0	0	0
227	9	0	0	0	0	0	0
228	0	0	0	0	0	0	0
228	1	0	0	0	0	0	0
228	2	0	0	0	0	0	0
228	3	0	0	0	0	0	0
228	4	0	0	0	0	0	0
228	5	0	0	0	0	0	0
228	6	0	0	0	0	0	0
228	7	0	0	0	0	0	0
228	8	0	0	0	0	0	0
228	9	0	0	0	0	0	0
229	0	0	0	0	0	0	0
229	1	0	0	0	0	0	0
229	2	0	0	0	0	0	0
229	3	0	0	0	0	0	0
229	4	0	0	0	0	0	0
229	5	0	0	0	0	0	0
229	6	0	0	0	0	0	0
229	7	0	0	0	0	0	0
229	8	0	0	0	0	0	0
229	9	0	0	0	0	0	0
230	0	0	0	0	0	0	0
230	1	0	0	0	0	0	0
230	2	0	0	0	0	0	0
230	3	0	0	0	0	0	0
230	4	0	0	0	0	0	0
230	5	0	0	0	0	0	0
230	6	0	0	0	0	0	0
230	7	0	0	0	0	0	0
230	8	0	0	0	0	0	0
230	9	0	0	0	0	0	0
231	0	0	0	0	0	0	0
231	1	0	0	0	0	0	0
231	2	0	0	0	0	0	0
231	3	0	0	0	0	0	0
231	4	0	0	0	0	0	0
231	5	0	0	0	0	0	0
231	6	0	0	0	0	0	0
231	7	0	0	0	0	0	0
231	8	0	0	0	0	0	0
231	9	0	0	0	0	0	0
232	0	0	0	0	0	0	0
232	1	0	0	0	0	0	0
232	2	0	0	0	0	0	0
232	3	0	0	0	0	0	0
232	4	0	0	0	0	0	0
232	5	0	0	0	0	0	0
232	6	0	0	0	0	0	0
232	7	0	0	0	0	0	0
232	8	0	0	0	0	0	0
232	9	0	0	0	0	0	0
233	0	0	0	0	0	0	0
233	1	0	0	0	0	0	0
233	2	0	0	0	0	0	0
233	3	0	0	0	0	0	0
233	4	0	0	0	0	0	0
233	5	0	0	0	0	0	0
233	6	0	0	0	0	0	0
233	7	0	0	0	0	0	0
233	8	0	0	0	0	0	0
233	9	0	0	0	0	0	0
234	0	0	0	0	0	0	0
234	1	0	0	0	0	0	0
234	2	0	0	0	0	0	0
234	3	0	0	0	0	0	0
234	4	0	0	0	0	0	0
234	5	0	0	0	0	0	0
234	6	0	0	0	0	0	0
234	7	0	0	0	0	0	0
234	8	0	0	0	0	0	0
234	9	0	0	0	0	0	0
235	0	0	0	0	0	0	0
235	1	0	0	0	0	0	0
235	2	0	0	0	0	0	0
235	3	0	0	0	0	0	0
235	4	0	0	0	0	0	0
235	5	0	0	0	0	0	0
235	6	0	0	0	0	0	0
235	7	0	0	0	0	0	0
235	8	0	0	0	0	0	0
235	9	0	0	0	0	0	0
236	0	0	0	0	0	0	0
236	1	0	0	0	0	0	0
236	2	0	0	0	0	0	0
236	3	0	0	0	0	0	0
236	4	0	0	0	0	0	0
236	5	0	0	0	0	0	0
236	6	0	0	0	0	0	0
236	7	0	0	0	0	0	0
236	8	0	0	0	0	0	0
236	9	0	0	0	0	0	0
237	0	0	0	0	0	0	0
237	1	0	0	0	0	0	0
237	2	0	0	0	0	0	0
237	3	0	0	0	0	0	0
237	4	0	0	0	0	0	0
237	5	0	0	0	0	0	0
237	6	0	0	0	0	0	0
237	7	0	0	0	0	0	0
237	8	0	0	0	0	0	0
237	9	0	0	0	0	0	0
238	0	0	0	0	0	0	0
238	1	0	0	0	0	0	0
238	2	0	0	0	0	0	0
238	3	0	0	0	0	0	0
238	4	0	0	0	0	0	0
238	5	0	0	0	0	0	0
238	6	0	0	0	0	0	0
238	7	0	0	0	0	0	0
238	8	0	0	0	0	0	0
238	9	0	0	0	0	0	0
239	0	0	0	0	0	0	0
239	1	0	0	0	0	0	0
239	2	0	0	0	0	0	0
239	3	0	0	0	0	0	0
239	4	0	0	0	0	0	0
239	5	0	0	0	0	0	0
239	6	0	0	0	0	0	0
239	7	0	0	0	0	0	0
239	8	0	0	0	0	0	0
239	9	0	0	0	0	0	0
240	0	0	0	0	0	0	0
240	1	0	0	0	0	0	0
240	2	0	0	0	0	0	0
240	3	0	0	0	0	0	0
240	4	0	0	0	0	0	0
240	5	0	0	0	0	0	0
240	6	0	0	0	0	0	0
240	7	0	0	0	0	0	0
240	8	0	0	0	0	0	0
240	9	0	0	0	0	0	0
241	0	0	0	0	0	0	0
241	1	0	0	0	0	0	0
241	2	0	0	0	0	0	0
241	3	0	0	0	0	0	0
241	4	0	0	0	0	0	0
241	5	0	0	0	0	0	0
241	6	0	0	0	0	0	0
241	7	0	0	0	0	0	0
241	8	0	0	0	0	0	0
241	9	0	0	0	0	0	0
242	0	0	0	0	0	0	0
242	1	0	0	0	0	0	0
242	2	0	0	0	0	0	0
242	3	0	0	0	0	0	0
242	4	0	0	0	0	0	0
242	5	0	0	0	0	0	0
242	6	0	0	0	0	0	0
242	7	0	0	0	0	0	0
242	8	0	0	0	0	0	0
242	9	0	0	0	0	0	0
243	0	0	0	0	0	0	0
243	1	0	0	0	0	0	0
243	2	0	0	0	0	0	0
243	3	0	0	0	0	0	0
243	4	0	0	0	0	0	0
243	5	0	0	0	0	0	0
243	6	0	0	0	0	0	0
243	7	0	0	0	0	0	0
243	8	0	0	0	0	0	0
243	9	0	0	0	0	0	0
244	0	0	0	0	0	0	0
244	1	0	0	0	0	0	0
244	2	0	0	0	0	0	0
244	3	0	0	0	0	0	0
244	4	0	0	0	0	0	0
244	5	0	0	0	0	0	0
244	6	0	0	0	0	0	0
244	7	0	0	0	0	0	0
244	8	0	0	0	0	0	0
244	9	0	0	0	0	0	0
245	0	0	0	0	0	0	0
245	1	0	0	0	0	0	0
245	2	0	0	0	0	0	0
245	3	0	0	0	0	0	0
245	4	0	0	0	0	0	0
245	5	0	0	0	0	0	0
245	6	0	0	0	0	0	0
245	7	0	0	0	0	0	0
245	8	0	0	0	0	0	0
245	9	0	0	0	0	0	0
246	0	0	0	0	0	0	0
246	1	0	0	0	0	0	0
246	2	0	0	0	0	0	0
246	3	0	0	0	0	0	0
246	4	0	0	0	0	0	0
246	5	0	0	0	0	0	0
246	6	0	0	0	0	0	0
246	7	0	0	0	0	0	0
246	8	0	0	0	0	0	0
246	9	0	0	0	0	0	0
247	0	0	0	0	0	0	0
247	1	0	0	0	0	0	0
247	2	0	0	0	0	0	0
247	3	0	0	0	0	0	0
247	4	0	0	0	0	0	0
247	5	0	0	0	0	0	0
247	6	0	0	0	0	0	0
247	7	0	0	0	0	0	0
247	8	0	0	0	0	0	0
247	9	0	0	0	0	0	0
248	0	0	0	0	0	0	0
248	1	0	0	0	0	0	0
248	2	0	0	0	0	0	0
248	3	0	0	0	0	0	0
248	4	0	0	0	0	0	0
248	5	0	0	0	0	0	0
248	6	0	0	0	0	0	0
248	7	0	0	0	0	0	0
248	8	0	0	0	0	0	0
248	9	0	0	0	0	0	0
249	0	0	0	0	0	0	0
249	1	0	0	0	0	0	0
249	2	0	0	0	0	0	0
249	3	0	0	0	0	0	0
249	4	0	0	0	0	0	0
249	5	0	0	0	0	0	0
249	6	0	0	0	0	0	0
249	7	0	0	0	0	0	0
249	8	0	0	0	0	0	0
249	9	0	0	0	0	0	0
250	0	0	0	0	0	0	0
250	1	0	0	0	0	0	0
250	2	0	0	0	0	0	0
250	3	0	0	0	0	0	0
250	4	0	0	0	0	0	0
250	5	0	0	0	0	0	0
250	6	0	0	0	0	0	0
250	7	0	0	0	0	0	0
250	8	0	0	0	0	0	0
250	9	0	0	0	0	0	0
251	0	0	0	0	0	0	0
251	1	0	0	0	0	0	0
251	2	0	0	0	0	0	0
251	3	0	0	0	0	0	0
251	4	0	0	0	0	0	0
251	5	0	0	0	0	0	0
251	6	0	0	0	0	0	0
251	7	0	0	0	0	0	0
251	8	0	0	0	0	0	0
251	9	0	0	0	0	0	0
252	0	0	0	0	0	0	0
252	1	0	0	0	0	0	0
252	2	0	0	0	0	0	0
252	3	0	0	0	0	0	0
252	4	0	0	0	0	0	0
252	5	0	0	0	0	0	0
252	6	0	0	0	0	0	0
252	7	0	0	0	0	0	0
252	8	0	0	0	0	0	0
252	9	0	0	0	0	0	0
253	0	0	0	0	0	0	0
253	1	0	0	0	0	0	0
253	2	0	0	0	0	0	0
253	3	0	0	0	0	0	0
253	4	0	0	0	0	0	0
253	5	0	0	0	0	0	0
253	6	0	0	0	0	0	0
253	7	0	0	0	0	0	0
253	8	0	0	0	0	0	0
253	9	0	0	0	0	0	0
254	0	0	0	0	0	0	0
254	1	0	0	0	0	0	0
254	2	0	0	0	0	0	0
254	3	0	0	0	0	0	0
254	4	0	0	0	0	0	0
254	5	0	0	0	0	0	0
254	6	0	0	0	0	0	0
254	7	0	0	0	0	0	0
254	8	0	0	0	0	0	0
254	9	0	0	0	0	0	0
255	0	0	0	0	0	0	0
255	1	0	0	0	0	0	0
255	2	0	0	0	0	0	0
255	3	0	0	0	0	0	0
255	4	0	0	0	0	0	0
255	5	0	0	0	0	0	0
255	6	0	0	0	0	0	0
255	7	0	0	0	0	0	0
255	8	0	0	0	0	0	0
255	9	0	0	0	0	0	0
256	0	0	0	0	0	0	0
256	1	0	0	0	0	0	0
256	2	0	0	0	0	0	0
256	3	0	0	0	0	0	0
256	4	0	0	0	0	0	0
256	5	0	0	0	0	0	0
256	6	0	0	0	0	0	0
256	7	0	0	0	0	0	0
256	8	0	0	0	0	0	0
256	9	0	0	0	0	0	0
257	0	0	0	0	0	0	0
257	1	0	0	0	0	0	0
257	2	0	0	0	0	0	0
257	3	0	0	0	0	0	0
257	4	0	0	0	0	0	0
257	5	0	0	0	0	0	0
257	6	0	0	0	0	0	0
257	7	0	0	0	0	0	0
257	8	0	0	0	0	0	0
257	9	0	0	0	0	0	0
258	0	0	0	0	0	0	0
258	1	0	0	0	0	0	0
258	2	0	0	0	0	0	0
258	3	0	0	0	0	0	0
258	4	0	0	0	0	0	0
258	5	0	0	0	0	0	0
258	6	0	0	0	0	0	0
258	7	0	0	0	0	0	0
258	8	0	0	0	0	0	0
258	9	0	0	0	0	0	0
259	0	0	0	0	0	0	0
259	1	0	0	0	0	0	0
259	2	0	0	0	0	0	0
259	3	0	0	0	0	0	0
259	4	0	0	0	0	0	0
259	5	0	0	0	0	0	0
259	6	0	0	0	0	0	0
259	7	0	0	0	0	0	0
259	8	0	0	0	0	0	0
259	9	0	0	0	0	0	0
260	0	0	0	0	0	0	0
260	1	0	0	0	0	0	0
260	2	0	0	0	0	0	0
260	3	0	0	0	0	0	0
260	4	0	0	0	0	0	0
260	5	0	0	0	0	0	0
260	6	0	0	0	0	0	0
260	7	0	0	0	0	0	0
260	8	0	0	0	0	0	0
260	9	0	0	0	0	0	0
261	0	0	0	0	0	0	0
261	1	0	0	0	0	0	0
261	2	0	0	0	0	0	0
261	3	0	0	0	0	0	0
261	4	0	0	0	0	0	0
261	5	0	0	0	0	0	0
261	6	0	0	0	0	0	0
261	7	0	0	0	0	0	0
261	8	0	0	0	0	0	0
261	9	0	0	0	0	0	0
262	0	0	0	0	0	0	0
262	1	0	0	0	0	0	0
262	2	0	0	0	0	0	0
262	3	0	0	0	0	0	0
262	4	0	0	0	0	0	0
262	5	0	0	0	0	0	0
262	6	0	0	0	0	0	0
262	7	0	0	0	0	0	0
262	8	0	0	0	0	0	0
262	9	0	0	0	0	0	0
263	0	0	0	0	0	0	0
263	1	0	0	0	0	0	0
263	2	0	0	0	0	0	0
263	3	0	0	0	0	0	0
263	4	0	0	0	0	0	0
263	5	0	0	0	0	0	0
263	6	0	0	0	0	0	0
263	7	0	0	0	0	0	0
263	8	0	0	0	0	0	0
263	9	0	0	0	0	0	0
264	0	0	0	0	0	0	0
264	1	0	0	0	0	0	0
264	2	0	0	0	0	0	0
264	3	0	0	0	0	0	0
264	4	0	0	0	0	0	0
264	5	0	0	0	0	0	0
264	6	0	0	0	0	0	0
264	7	0	0	0	0	0	0
264	8	0	0	0	0	0	0
264	9	0	0	0	0	0	0
265	0	0	0	0	0	0	0
265	1	0	0	0	0	0	0
265	2	0	0	0	0	0	0
265	3	0	0	0	0	0	0
265	4	0	0	0	0	0	0
265	5	0	0	0	0	0	0
265	6	0	0	0	0	0	0
265	7	0	0	0	0	0	0
265	8	0	0	0	0	0	0
265	9	0	0	0	0	0	0
266	0	0	0	0	0	0	0
266	1	0	0	0	0	0	0
266	2	0	0	0	0	0	0
266	3	0	0	0	0	0	0
266	4	0	0	0	0	0	0
266	5	0	0	0	0	0	0
266	6	0	0	0	0	0	0
266	7	0	0	0	0	0	0
266	8	0	0	0	0	0	0
266	9	0	0	0	0	0	0
267	0	0	0	0	0	0	0
267	1	0	0	0	0	0	0
267	2	0	0	0	0	0	0
267	3	0	0	0	0	0	0
267	4	0	0	0	0	0	0
267	5	0	0	0	0	0	0
267	6	0	0	0	0	0	0
267	7	0	0	0	0	0	0
267	8	0	0	0	0	0	0
267	9	0	0	0	0	0	0
268	0	0	0	0	0	0	0
268	1	0	0	0	0	0	0
268	2	0	0	0	0	0	0
268	3	0	0	0	0	0	0
268	4	0	0	0	0	0	0
268	5	0	0	0	0	0	0
268	6	0	0	0	0	0	0
268	7	0	0	0	0	0	0
268	8	0	0	0	0	0	0
268	9	0	0	0	0	0	0
269	0	0	0	0	0	0	0
269	1	0	0	0	0	0	0
269	2	0	0	0	0	0	0
269	3	0	0	0	0	0	0
269	4	0	0	0	0	0	0
269	5	0	0	0	0	0	0
269	6	0	0	0	0	0	0
269	7	0	0	0	0	0	0
269	8	0	0	0	0	0	0
269	9	0	0	0	0	0	0
270	0	0	0	0	0	0	0
270	1	0	0	0	0	0	0
270	2	0	0	0	0	0	0
270	3	0	0	0	0	0	0
270	4	0	0	0	0	0	0
270	5	0	0	0	0	0	0
270	6	0	0	0	0	0	0
270	7	0	0	0	0	0	0
270	8	0	0	0	0	0	0
270	9	0	0	0	0	0	0
271	0	0	0	0	0	0	0
271	1	0	0	0	0	0	0
271	2	0	0	0	0	0	0
271	3	0	0	0	0	0	0
271	4	0	0	0	0	0	0
271	5	0	0	0	0	0	0
271	6	0	0	0	0	0	0
271	7	0	0	0	0	0	0
271	8	0	0	0	0	0	0
271	9	0	0	0	0	0	0
272	0	0	0	0	0	0	0
272	1	0	0	0	0	0	0
272	2	0	0	0	0	0	0
272	3	0	0	0	0	0	0
272	4	0	0	0	0	0	0
272	5	0	0	0	0	0	0
272	6	0	0	0	0	0	0
272	7	0	0	0	0	0	0
272	8	0	0	0	0	0	0
272	9	0	0	0	0	0	0
273	0	0	0	0	0	0	0
273	1	0	0	0	0	0	0
273	2	0	0	0	0	0	0
273	3	0	0	0	0	0	0
273	4	0	0	0	0	0	0
273	5	0	0	0	0	0	0
273	6	0	0	0	0	0	0
273	7	0	0	0	0	0	0
273	8	0	0	0	0	0	0
273	9	0	0	0	0	0	0
274	0	0	0	0	0	0	0
274	1	0	0	0	0	0	0
274	2	0	0	0	0	0	0
274	3	0	0	0	0	0	0
274	4	0	0	0	0	0	0
274	5	0	0	0	0	0	0
274	6	0	0	0	0	0	0
274	7	0	0	0	0	0	0
274	8	0	0	0	0	0	0
274	9	0	0	0	0	0	0
275	0	0	0	0	0	0	0
275	1	0	0	0	0	0	0
275	2	0	0	0	0	0	0
275	3	0	0	0	0	0	0
275	4	0	0	0	0	0	0
275	5	0	0	0	0	0	0
275	6	0	0	0	0	0	0
275	7	0	0	0	0	0	0
275	8	0	0	0	0	0	0
275	9	0	0	0	0	0	0
276	0	0	0	0	0	0	0
276	1	0	0	0	0	0	0
276	2	0	0	0	0	0	0
276	3	0	0	0	0	0	0
276	4	0	0	0	0	0	0
276	5	0	0	0	0	0	0
276	6	0	0	0	0	0	0
276	7	0	0	0	0	0	0
276	8	0	0	0	0	0	0
276	9	0	0	0	0	0	0
277	0	0	0	0	0	0	0
277	1	0	0	0	0	0	0
277	2	0	0	0	0	0	0
277	3	0	0	0	0	0	0
277	4	0	0	0	0	0	0
277	5	0	0	0	0	0	0
277	6	0	0	0	0	0	0
277	7	0	0	0	0	0	0
277	8	0	0	0	0	0	0
277	9	0	0	0	0	0	0
278	0	0	0	0	0	0	0
278	1	0	0	0	0	0	0
278	2	0	0	0	0	0	0
278	3	0	0	0	0	0	0
278	4	0	0	0	0	0	0
278	5	0	0	0	0	0	0
278	6	0	0	0	0	0	0
278	7	0	0	0	0	0	0
278	8	0	0	0	0	0	0
278	9	0	0	0	0	0	0
279	0	0	0	0	0	0	0
279	1	0	0	0	0	0	0
279	2	0	0	0	0	0	0
279	3	0	0	0	0	0	0
279	4	0	0	0	0	0	0
279	5	0	0	0	0	0	0
279	6	0	0	0	0	0	0
279	7	0	0	0	0	0	0
279	8	0	0	0	0	0	0
279	9	0	0	0	0	0	0
280	0	0	0	0	0	0	0
280	1	0	0	0	0	0	0
280	2	0	0	0	0	0	0
280	3	0	0	0	0	0	0
280	4	0	0	0	0	0	0
280	5	0	0	0	0	0	0
280	6	0	0	0	0	0	0
280	7	0	0	0	0	0	0
280	8	0	0	0	0	0	0
280	9	0	0	0	0	0	0
281	0	0	0	0	0	0	0
281	1	0	0	0	0	0	0
281	2	0	0	0	0	0	0
281	3	0	0	0	0	0	0
281	4	0	0	0	0	0	0
281	5	0	0	0	0	0	0
281	6	0	0	0	0	0	0
281	7	0	0	0	0	0	0
281	8	0	0	0	0	0	0
281	9	0	0	0	0	0	0
282	0	0	0	0	0	0	0
282	1	0	0	0	0	0	0
282	2	0	0	0	0	0	0
282	3	0	0	0	0	0	0
282	4	0	0	0	0	0	0
282	5	0	0	0	0	0	0
282	6	0	0	0	0	0	0
282	7	0	0	0	0	0	0
282	8	0	0	0	0	0	0
282	9	0	0	0	0	0	0
283	0	0	0	0	0	0	0
283	1	0	0	0	0	0	0
283	2	0	0	0	0	0	0
283	3	0	0	0	0	0	0
283	4	0	0	0	0	0	0
283	5	0	0	0	0	0	0
283	6	0	0	0	0	0	0
283	7	0	0	0	0	0	0
283	8	0	0	0	0	0	0
283	9	0	0	0	0	0	0
284	0	0	0	0	0	0	0
284	1	0	0	0	0	0	0
284	2	0	0	0	0	0	0
284	3	0	0	0	0	0	0
284	4	0	0	0	0	0	0
284	5	0	0	0	0	0	0
284	6	0	0	0	0	0	0
284	7	0	0	0	0	0	0
284	8	0	0	0	0	0	0
284	9	0	0	0	0	0	0
285	0	0	0	0	0	0	0
285	1	0	0	0	0	0	0
285	2	0	0	0	0	0	0
285	3	0	0	0	0	0	0
285	4	0	0	0	0	0	0
285	5	0	0	0	0	0	0
285	6	0	0	0	0	0	0
285	7	0	0	0	0	0	0
285	8	0	0	0	0	0	0
285	9	0	0	0	0	0	0
286	0	0	0	0	0	0	0
286	1	0	0	0	0	0	0
286	2	0	0	0	0	0	0
286	3	0	0	0	0	0	0
286	4	0	0	0	0	0	0
286	5	0	0	0	0	0	0
286	6	0	0	0	0	0	0
286	7	0	0	0	0	0	0
286	8	0	0	0	0	0	0
286	9	0	0	0	0	0	0
287	0	0	0	0	0	0	0
287	1	0	0	0	0	0	0
287	2	0	0	0	0	0	0
287	3	0	0	0	0	0	0
287	4	0	0	0	0	0	0
287	5	0	0	0	0	0	0
287	6	0	0	0	0	0	0
287	7	0	0	0	0	0	0
287	8	0	0	0	0	0	0
287	9	0	0	0	0	0	0
288	0	0	0	0	0	0	0
288	1	0	0	0	0	0	0
288	2	0	0	0	0	0	0
288	3	0	0	0	0	0	0
288	4	0	0	0	0	0	0
288	5	0	0	0	0	0	0
288	6	0	0	0	0	0	0
288	7	0	0	0	0	0	0
288	8	0	0	0	0	0	0
288	9	0	0	0	0	0	0
289	0	0	0	0	0	0	0
289	1	0	0	0	0	0	0
289	2	0	0	0	0	0	0
289	3	0	0	0	0	0	0
289	4	0	0	0	0	0	0
289	5	0	0	0	0	0	0
289	6	0	0	0	0	0	0
289	7	0	0	0	0	0	0
289	8	0	0	0	0	0	0
289	9	0	0	0	0	0	0
290	0	0	0	0	0	0	0
290	1	0	0	0	0	0	0
290	2	0	0	0	0	0	0
290	3	0	0	0	0	0	0
290	4	0	0	0	0	0	0
290	5	0	0	0	0	0	0
290	6	0	0	0	0	0	0
290	7	0	0	0	0	0	0
290	8	0	0	0	0	0	0
290	9	0	0	0	0	0	0
291	0	0	0	0	0	0	0
291	1	0	0	0	0	0	0
291	2	0	0	0	0	0	0
291	3	0	0	0	0	0	0
291	4	0	0	0	0	0	0
291	5	0	0	0	0	0	0
291	6	0	0	0	0	0	0
291	7	0	0	0	0	0	0
291	8	0	0	0	0	0	0
291	9	0	0	0	0	0	0
292	0	0	0	0	0	0	0
292	1	0	0	0	0	0	0
292	2	0	0	0	0	0	0
292	3	0	0	0	0	0	0
292	4	0	0	0	0	0	0
292	5	0	0	0	0	0	0
292	6	0	0	0	0	0	0
292	7	0	0	0	0	0	0
292	8	0	0	0	0	0	0
292	9	0	0	0	0	0	0
293	0	0	0	0	0	0	0
293	1	0	0	0	0	0	0
293	2	0	0	0	0	0	0
293	3	0	0	0	0	0	0
293	4	0	0	0	0	0	0
293	5	0	0	0	0	0	0
293	6	0	0	0	0	0	0
293	7	0	0	0	0	0	0
293	8	0	0	0	0	0	0
293	9	0	0	0	0	0	0
294	0	0	0	0	0	0	0
294	1	0	0	0	0	0	0
294	2	0	0	0	0	0	0
294	3	0	0	0	0	0	0
294	4	0	0	0	0	0	0
294	5	0	0	0	0	0	0
294	6	0	0	0	0	0	0
294	7	0	0	0	0	0	0
294	8	0	0	0	0	0	0
294	9	0	0	0	0	0	0
295	0	0	0	0	0	0	0
295	1	0	0	0	0	0	0
295	2	0	0	0	0	0	0
295	3	0	0	0	0	0	0
295	4	0	0	0	0	0	0
295	5	0	0	0	0	0	0
295	6	0	0	0	0	0	0
295	7	0	0	0	0	0	0
295	8	0	0	0	0	0	0
295	9	0	0	0	0	0	0
296	0	0	0	0	0	0	0
296	1	0	0	0	0	0	0
296	2	0	0	0	0	0	0
296	3	0	0	0	0	0	0
296	4	0	0	0	0	0	0
296	5	0	0	0	0	0	0
296	6	0	0	0	0	0	0
296	7	0	0	0	0	0	0
296	8	0	0	0	0	0	0
296	9	0	0	0	0	0	0
297	0	0	0	0	0	0	0
297	1	0	0	0	0	0	0
297	2	0	0	0	0	0	0
297	3	0	0	0	0	0	0
297	4	0	0	0	0	0	0
297	5	0	0	0	0	0	0
297	6	0	0	0	0	0	0
297	7	0	0	0	0	0	0
297	8	0	0	0	0	0	0
297	9	0	0	0	0	0	0
298	0	0	0	0	0	0	0
298	1	0	0	0	0	0	0
298	2	0	0	0	0	0	0
298	3	0	0	0	0	0	0
298	4	0	0	0	0	0	0
298	5	0	0	0	0	0	0
298	6	0	0	0	0	0	0
298	7	0	0	0	0	0	0
298	8	0	0	0	0	0	0
298	9	0	0	0	0	0	0
299	0	0	0	0	0	0	0
299	1	0	0	0	0	0	0
299	2	0	0	0	0	0	0
299	3	0	0	0	0	0	0
299	4	0	0	0	0	0	0
299	5	0	0	0	0	0	0
299	6	0	0	0	0	0	0
299	7	0	0	0	0	0	0
299	8	0	0	0	0	0	0
299	9	0	0	0	0	0	0
300	0	0	0	0	0	0	0
300	1	0	0	0	0	0	0
300	2	0	0	0	0	0	0
300	3	0	0	0	0	0	0
300	4	0	0	0	0	0	0
300	5	0	0	0	0	0	0
300	6	0	0	0	0	0	0
300	7	0	0	0	0	0	0
300	8	0	0	0	0	0	0
300	9	0	0	0	0	0	0
301	0	0	0	0	0	0	0
301	1	0	0	0	0	0	0
301	2	0	0	0	0	0	0
301	3	0	0	0	0	0	0
301	4	0	0	0	0	0	0
301	5	0	0	0	0	0	0
301	6	0	0	0	0	0	0
301	7	0	0	0	0	0	0
301	8	0	0	0	0	0	0
301	9	0	0	0	0	0	0
302	0	0	0	0	0	0	0
302	1	0	0	0	0	0	0
302	2	0	0	0	0	0	0
302	3	0	0	0	0	0	0
302	4	0	0	0	0	0	0
302	5	0	0	0	0	0	0
302	6	0	0	0	0	0	0
302	7	0	0	0	0	0	0
302	8	0	0	0	0	0	0
302	9	0	0	0	0	0	0
303	0	0	0	0	0	0	0
303	1	0	0	0	0	0	0
303	2	0	0	0	0	0	0
303	3	0	0	0	0	0	0
303	4	0	0	0	0	0	0
303	5	0	0	0	0	0	0
303	6	0	0	0	0	0	0
303	7	0	0	0	0	0	0
303	8	0	0	0	0	0	0
303	9	0	0	0	0	0	0
304	0	0	0	0	0	0	0
304	1	0	0	0	0	0	0
304	2	0	0	0	0	0	0
304	3	0	0	0	0	0	0
304	4	0	0	0	0	0	0
304	5	0	0	0	0	0	0
304	6	0	0	0	0	0	0
304	7	0	0	0	0	0	0
304	8	0	0	0	0	0	0
304	9	0	0	0	0	0	0
305	0	0	0	0	0	0	0
305	1	0	0	0	0	0	0
305	2	0	0	0	0	0	0
305	3	0	0	0	0	0	0
305	4	0	0	0	0	0	0
305	5	0	0	0	0	0	0
305	6	0	0	0	0	0	0
305	7	0	0	0	0	0	0
305	8	0	0	0	0	0	0
305	9	0	0	0	0	0	0
306	0	0	0	0	0	0	0
306	1	0	0	0	0	0	0
306	2	0	0	0	0	0	0
306	3	0	0	0	0	0	0
306	4	0	0	0	0	0	0
306	5	0	0	0	0	0	0
306	6	0	0	0	0	0	0
306	7	0	0	0	0	0	0
306	8	0	0	0	0	0	0
306	9	0	0	0	0	0	0
307	0	0	0	0	0	0	0
307	1	0	0	0	0	0	0
307	2	0	0	0	0	0	0
307	3	0	0	0	0	0	0
307	4	0	0	0	0	0	0
307	5	0	0	0	0	0	0
307	6	0	0	0	0	0	0
307	7	0	0	0	0	0	0
307	8	0	0	0	0	0	0
307	9	0	0	0	0	0	0
308	0	0	0	0	0	0	0
308	1	0	0	0	0	0	0
308	2	0	0	0	0	0	0
308	3	0	0	0	0	0	0
308	4	0	0	0	0	0	0
308	5	0	0	0	0	0	0
308	6	0	0	0	0	0	0
308	7	0	0	0	0	0	0
308	8	0	0	0	0	0	0
308	9	0	0	0	0	0	0
309	0	0	0	0	0	0	0
309	1	0	0	0	0	0	0
309	2	0	0	0	0	0	0
309	3	0	0	0	0	0	0
309	4	0	0	0	0	0	0
309	5	0	0	0	0	0	0
309	6	0	0	0	0	0	0
309	7	0	0	0	0	0	0
309	8	0	0	0	0	0	0
309	9	0	0	0	0	0	0
310	0	0	0	0	0	0	0
310	1	0	0	0	0	0	0
310	2	0	0	0	0	0	0
310	3	0	0	0	0	0	0
310	4	0	0	0	0	0	0
310	5	0	0	0	0	0	0
310	6	0	0	0	0	0	0
310	7	0	0	0	0	0	0
310	8	0	0	0	0	0	0
310	9	0	0	0	0	0	0
311	0	0	0	0	0	0	0
311	1	0	0	0	0	0	0
311	2	0	0	0	0	0	0
311	3	0	0	0	0	0	0
311	4	0	0	0	0	0	0
311	5	0	0	0	0	0	0
311	6	0	0	0	0	0	0
311	7	0	0	0	0	0	0
311	8	0	0	0	0	0	0
311	9	0	0	0	0	0	0
312	0	0	0	0	0	0	0
312	1	0	0	0	0	0	0
312	2	0	0	0	0	0	0
312	3	0	0	0	0	0	0
312	4	0	0	0	0	0	0
312	5	0	0	0	0	0	0
312	6	0	0	0	0	0	0
312	7	0	0	0	0	0	0
312	8	0	0	0	0	0	0
312	9	0	0	0	0	0	0
313	0	0	0	0	0	0	0
313	1	0	0	0	0	0	0
313	2	0	0	0	0	0	0
313	3	0	0	0	0	0	0
313	4	0	0	0	0	0	0
313	5	0	0	0	0	0	0
313	6	0	0	0	0	0	0
313	7	0	0	0	0	0	0
313	8	0	0	0	0	0	0
313	9	0	0	0	0	0	0
314	0	0	0	0	0	0	0
314	1	0	0	0	0	0	0
314	2	0	0	0	0	0	0
314	3	0	0	0	0	0	0
314	4	0	0	0	0	0	0
314	5	0	0	0	0	0	0
314	6	0	0	0	0	0	0
314	7	0	0	0	0	0	0
314	8	0	0	0	0	0	0
314	9	0	0	0	0	0	0
315	0	0	0	0	0	0	0
315	1	0	0	0	0	0	0
315	2	0	0	0	0	0	0
315	3	0	0	0	0	0	0
315	4	0	0	0	0	0	0
315	5	0	0	0	0	0	0
315	6	0	0	0	0	0	0
315	7	0	0	0	0	0	0
315	8	0	0	0	0	0	0
315	9	0	0	0	0	0	0
316	0	0	0	0	0	0	0
316	1	0	0	0	0	0	0
316	2	0	0	0	0	0	0
316	3	0	0	0	0	0	0
316	4	0	0	0	0	0	0
316	5	0	0	0	0	0	0
316	6	0	0	0	0	0	0
316	7	0	0	0	0	0	0
316	8	0	0	0	0	0	0
316	9	0	0	0	0	0	0
317	0	0	0	0	0	0	0
317	1	0	0	0	0	0	0
317	2	0	0	0	0	0	0
317	3	0	0	0	0	0	0
317	4	0	0	0	0	0	0
317	5	0	0	0	0	0	0
317	6	0	0	0	0	0	0
317	7	0	0	0	0	0	0
317	8	0	0	0	0	0	0
317	9	0	0	0	0	0	0
318	0	0	0	0	0	0	0
318	1	0	0	0	0	0	0
318	2	0	0	0	0	0	0
318	3	0	0	0	0	0	0
318	4	0	0	0	0	0	0
318	5	0	0	0	0	0	0
318	6	0	0	0	0	0	0
318	7	0	0	0	0	0	0
318	8	0	0	0	0	0	0
318	9	0	0	0	0	0	0
319	0	0	0	0	0	0	0
319	1	0	0	0	0	0	0
319	2	0	0	0	0	0	0
319	3	0	0	0	0	0	0
319	4	0	0	0	0	0	0
319	5	0	0	0	0	0	0
319	6	0	0	0	0	0	0
319	7	0	0	0	0	0	0
319	8	0	0	0	0	0	0
319	9	0	0	0	0	0	0
320	0	0	0	0	0	0	0
320	1	0	0	0	0	0	0
320	2	0	0	0	0	0	0
320	3	0	0	0	0	0	0
320	4	0	0	0	0	0	0
320	5	0	0	0	0	0	0
320	6	0	0	0	0	0	0
320	7	0	0	0	0	0	0
320	8	0	0	0	0	0	0
320	9	0	0	0	0	0	0
321	0	0	0	0	0	0	0
321	1	0	0	0	0	0	0
321	2	0	0	0	0	0	0
321	3	0	0	0	0	0	0
321	4	0	0	0	0	0	0
321	5	0	0	0	0	0	0
321	6	0	0	0	0	0	0
321	7	0	0	0	0	0	0
321	8	0	0	0	0	0	0
321	9	0	0	0	0	0	0
322	0	0	0	0	0	0	0
322	1	0	0	0	0	0	0
322	2	0	0	0	0	0	0
322	3	0	0	0	0	0	0
322	4	0	0	0	0	0	0
322	5	0	0	0	0	0	0
322	6	0	0	0	0	0	0
322	7	0	0	0	0	0	0
322	8	0	0	0	0	0	0
322	9	0	0	0	0	0	0
323	0	0	0	0	0	0	0
323	1	0	0	0	0	0	0
323	2	0	0	0	0	0	0
323	3	0	0	0	0	0	0
323	4	0	0	0	0	0	0
323	5	0	0	0	0	0	0
323	6	0	0	0	0	0	0
323	7	0	0	0	0	0	0
323	8	0	0	0	0	0	0
323	9	0	0	0	0	0	0
324	0	0	0	0	0	0	0
324	1	0	0	0	0	0	0
324	2	0	0	0	0	0	0
324	3	0	0	0	0	0	0
324	4	0	0	0	0	0	0
324	5	0	0	0	0	0	0
324	6	0	0	0	0	0	0
324	7	0	0	0	0	0	0
324	8	0	0	0	0	0	0
324	9	0	0	0	0	0	0
325	0	0	0	0	0	0	0
325	1	0	0	0	0	0	0
325	2	0	0	0	0	0	0
325	3	0	0	0	0	0	0
325	4	0	0	0	0	0	0
325	5	0	0	0	0	0	0
325	6	0	0	0	0	0	0
325	7	0	0	0	0	0	0
325	8	0	0	0	0	0	0
325	9	0	0	0	0	0	0
326	0	0	0	0	0	0	0
326	1	0	0	0	0	0	0
326	2	0	0	0	0	0	0
326	3	0	0	0	0	0	0
326	4	0	0	0	0	0	0
326	5	0	0	0	0	0	0
326	6	0	0	0	0	0	0
326	7	0	0	0	0	0	0
326	8	0	0	0	0	0	0
326	9	0	0	0	0	0	0
327	0	0	0	0	0	0	0
327	1	0	0	0	0	0	0
327	2	0	0	0	0	0	0
327	3	0	0	0	0	0	0
327	4	0	0	0	0	0	0
327	5	0	0	0	0	0	0
327	6	0	0	0	0	0	0
327	7	0	0	0	0	0	0
327	8	0	0	0	0	0	0
327	9	0	0	0	0	0	0
328	0	0	0	0	0	0	0
328	1	0	0	0	0	0	0
328	2	0	0	0	0	0	0
328	3	0	0	0	0	0	0
328	4	0	0	0	0	0	0
328	5	0	0	0	0	0	0
328	6	0	0	0	0	0	0
328	7	0	0	0	0	0	0
328	8	0	0	0	0	0	0
328	9	0	0	0	0	0	0
329	0	0	0	0	0	0	0
329	1	0	0	0	0	0	0
329	2	0	0	0	0	0	0
329	3	0	0	0	0	0	0
329	4	0	0	0	0	0	0
329	5	0	0	0	0	0	0
329	6	0	0	0	0	0	0
329	7	0	0	0	0	0	0
329	8	0	0	0	0	0	0
329	9	0	0	0	0	0	0
330	0	0	0	0	0	0	0
330	1	0	0	0	0	0	0
330	2	0	0	0	0	0	0
330	3	0	0	0	0	0	0
330	4	0	0	0	0	0	0
330	5	0	0	0	0	0	0
330	6	0	0	0	0	0	0
330	7	0	0	0	0	0	0
330	8	0	0	0	0	0	0
330	9	0	0	0	0	0	0
331	0	0	0	0	0	0	0
331	1	0	0	0	0	0	0
331	2	0	0	0	0	0	0
331	3	0	0	0	0	0	0
331	4	0	0	0	0	0	0
331	5	0	0	0	0	0	0
331	6	0	0	0	0	0	0
331	7	0	0	0	0	0	0
331	8	0	0	0	0	0	0
331	9	0	0	0	0	0	0
332	0	0	0	0	0	0	0
332	1	0	0	0	0	0	0
332	2	0	0	0	0	0	0
332	3	0	0	0	0	0	0
332	4	0	0	0	0	0	0
332	5	0	0	0	0	0	0
332	6	0	0	0	0	0	0
332	7	0	0	0	0	0	0
332	8	0	0	0	0	0	0
332	9	0	0	0	0	0	0
333	0	0	0	0	0	0	0
333	1	0	0	0	0	0	0
333	2	0	0	0	0	0	0
333	3	0	0	0	0	0	0
333	4	0	0	0	0	0	0
333	5	0	0	0	0	0	0
333	6	0	0	0	0	0	0
333	7	0	0	0	0	0	0
333	8	0	0	0	0	0	0
333	9	0	0	0	0	0	0
334	0	0	0	0	0	0	0
334	1	0	0	0	0	0	0
334	2	0	0	0	0	0	0
334	3	0	0	0	0	0	0
334	4	0	0	0	0	0	0
334	5	0	0	0	0	0	0
334	6	0	0	0	0	0	0
334	7	0	0	0	0	0	0
334	8	0	0	0	0	0	0
334	9	0	0	0	0	0	0
335	0	0	0	0	0	0	0
335	1	0	0	0	0	0	0
335	2	0	0	0	0	0	0
335	3	0	0	0	0	0	0
335	4	0	0	0	0	0	0
335	5	0	0	0	0	0	0
335	6	0	0	0	0	0	0
335	7	0	0	0	0	0	0
335	8	0	0	0	0	0	0
335	9	0	0	0	0	0	0
336	0	0	0	0	0	0	0
336	1	0	0	0	0	0	0
336	2	0	0	0	0	0	0
336	3	0	0	0	0	0	0
336	4	0	0	0	0	0	0
336	5	0	0	0	0	0	0
336	6	0	0	0	0	0	0
336	7	0	0	0	0	0	0
336	8	0	0	0	0	0	0
336	9	0	0	0	0	0	0
337	0	0	0	0	0	0	0
337	1	0	0	0	0	0	0
337	2	0	0	0	0	0	0
337	3	0	0	0	0	0	0
337	4	0	0	0	0	0	0
337	5	0	0	0	0	0	0
337	6	0	0	0	0	0	0
337	7	0	0	0	0	0	0
337	8	0	0	0	0	0	0
337	9	0	0	0	0	0	0
338	0	0	0	0	0	0	0
338	1	0	0	0	0	0	0
338	2	0	0	0	0	0	0
338	3	0	0	0	0	0	0
338	4	0	0	0	0	0	0
338	5	0	0	0	0	0	0
338	6	0	0	0	0	0	0
338	7	0	0	0	0	0	0
338	8	0	0	0	0	0	0
338	9	0	0	0	0	0	0
339	0	0	0	0	0	0	0
339	1	0	0	0	0	0	0
339	2	0	0	0	0	0	0
339	3	0	0	0	0	0	0
339	4	0	0	0	0	0	0
339	5	0	0	0	0	0	0
339	6	0	0	0	0	0	0
339	7	0	0	0	0	0	0
339	8	0	0	0	0	0	0
339	9	0	0	0	0	0	0
340	0	0	0	0	0	0	0
340	1	0	0	0	0	0	0
340	2	0	0	0	0	0	0
340	3	0	0	0	0	0	0
340	4	0	0	0	0	0	0
340	5	0	0	0	0	0	0
340	6	0	0	0	0	0	0
340	7	0	0	0	0	0	0
340	8	0	0	0	0	0	0
340	9	0	0	0	0	0	0
341	0	0	0	0	0	0	0
341	1	0	0	0	0	0	0
341	2	0	0	0	0	0	0
341	3	0	0	0	0	0	0
341	4	0	0	0	0	0	0
341	5	0	0	0	0	0	0
341	6	0	0	0	0	0	0
341	7	0	0	0	0	0	0
341	8	0	0	0	0	0	0
341	9	0	0	0	0	0	0
342	0	0	0	0	0	0	0
342	1	0	0	0	0	0	0
342	2	0	0	0	0	0	0
342	3	0	0	0	0	0	0
342	4	0	0	0	0	0	0
342	5	0	0	0	0	0	0
342	6	0	0	0	0	0	0
342	7	0	0	0	0	0	0
342	8	0	0	0	0	0	0
342	9	0	0	0	0	0	0
343	0	0	0	0	0	0	0
343	1	0	0	0	0	0	0
343	2	0	0	0	0	0	0
343	3	0	0	0	0	0	0
343	4	0	0	0	0	0	0
343	5	0	0	0	0	0	0
343	6	0	0	0	0	0	0
343	7	0	0	0	0	0	0
343	8	0	0	0	0	0	0
343	9	0	0	0	0	0	0
344	0	0	0	0	0	0	0
344	1	0	0	0	0	0	0
344	2	0	0	0	0	0	0
344	3	0	0	0	0	0	0
344	4	0	0	0	0	0	0
344	5	0	0	0	0	0	0
344	6	0	0	0	0	0	0
344	7	0	0	0	0	0	0
344	8	0	0	0	0	0	0
344	9	0	0	0	0	0	0
345	0	0	0	0	0	0	0
345	1	0	0	0	0	0	0
345	2	0	0	0	0	0	0
345	3	0	0	0	0	0	0
345	4	0	0	0	0	0	0
345	5	0	0	0	0	0	0
345	6	0	0	0	0	0	0
345	7	0	0	0	0	0	0
345	8	0	0	0	0	0	0
345	9	0	0	0	0	0	0
346	0	0	0	0	0	0	0
346	1	0	0	0	0	0	0
346	2	0	0	0	0	0	0
346	3	0	0	0	0	0	0
346	4	0	0	0	0	0	0
346	5	0	0	0	0	0	0
346	6	0	0	0	0	0	0
346	7	0	0	0	0	0	0
346	8	0	0	0	0	0	0
346	9	0	0	0	0	0	0
347	0	0	0	0	0	0	0
347	1	0	0	0	0	0	0
347	2	0	0	0	0	0	0
347	3	0	0	0	0	0	0
347	4	0	0	0	0	0	0
347	5	0	0	0	0	0	0
347	6	0	0	0	0	0	0
347	7	0	0	0	0	0	0
347	8	0	0	0	0	0	0
347	9	0	0	0	0	0	0
348	0	0	0	0	0	0	0
348	1	0	0	0	0	0	0
348	2	0	0	0	0	0	0
348	3	0	0	0	0	0	0
348	4	0	0	0	0	0	0
348	5	0	0	0	0	0	0
348	6	0	0	0	0	0	0
348	7	0	0	0	0	0	0
348	8	0	0	0	0	0	0
348	9	0	0	0	0	0	0
349	0	0	0	0	0	0	0
349	1	0	0	0	0	0	0
349	2	0	0	0	0	0	0
349	3	0	0	0	0	0	0
349	4	0	0	0	0	0	0
349	5	0	0	0	0	0	0
349	6	0	0	0	0	0	0
349	7	0	0	0	0	0	0
349	8	0	0	0	0	0	0
349	9	0	0	0	0	0	0
350	0	0	0	0	0	0	0
350	1	0	0	0	0	0	0
350	2	0	0	0	0	0	0
350	3	0	0	0	0	0	0
350	4	0	0	0	0	0	0
350	5	0	0	0	0	0	0
350	6	0	0	0	0	0	0
350	7	0	0	0	0	0	0
350	8	0	0	0	0	0	0
350	9	0	0	0	0	0	0
351	0	0	0	0	0	0	0
351	1	0	0	0	0	0	0
351	2	0	0	0	0	0	0
351	3	0	0	0	0	0	0
351	4	0	0	0	0	0	0
351	5	0	0	0	0	0	0
351	6	0	0	0	0	0	0
351	7	0	0	0	0	0	0
351	8	0	0	0	0	0	0
351	9	0	0	0	0	0	0
352	0	0	0	0	0	0	0
352	1	0	0	0	0	0	0
352	2	0	0	0	0	0	0
352	3	0	0	0	0	0	0
352	4	0	0	0	0	0	0
352	5	0	0	0	0	0	0
352	6	0	0	0	0	0	0
352	7	0	0	0	0	0	0
352	8	0	0	0	0	0	0
352	9	0	0	0	0	0	0
353	0	5.26381	-1.29457	-14.5036	0	0	0
353	1	7.81543	-1.86738	-19.7956	0	0	0
353	2	6.17795	-0.94487	-22.4132	0	0	0
353	3	8.44437	-0.91368	-20.3902	0	0	0
353	4	7.98301	-1.47017	-21.623	0	0	0
353	5	8.19417	-0.624901	-20.2144	0	0	0
353	6	8.68995	-0.630496	-24.1321	0	0	0
353	7	7.91112	-0.165828	-24.1312	0	0	0
353	8	9.45809	0.126895	-25.0774	0	0	0
353	9	9.64512	0.481895	-25.3346	0	0	0
354	0	10.3474	1.85985	-27.142	0	0	0
354	1	10.3057	2.16673	-29.666	0	0	0
354	2	10.8895	3.78604	-31.3883	0	0	0
354	3	12.2098	5.60803	-34.0626	0	0	0
354	4	11.1731	6.51381	-37.3712	0	0	0
354	5	10.0757	7.53063	-39.2798	0	0	0
354	6	4.50426	5.9148	-42.192	0	0	0
354	7	-0.898838	6.07239	-47.4445	0	0	0
354	8	-6.24267	6.47519	-52.5146	0	0	0
354	9	-12.0608	5.25441	-58.2157	0	0	0
355	0	-14.1481	5.42808	-61.9633	0	0	0
355	1	-17.4242	3.99168	-66.6869	0	0	0
355	2	-20.6932	4.1333	-70.0984	0	0	0
355	3	-23.6633	3.94403	-74.8104	0	0	0
355	4	-27.3795	2.75276	-80.6744	0	0	0
355	5	-28.4913	2.83686	-84.6756	0	0	0
355	6	-31.0333	2.09598	-88.5195	0	0	0
355	7	-31.7054	1.57864	-92.3566	0	0	0
355	8	-32.1151	1.3319	-94.2682	0	0	0
355	9	-33.7458	0.837211	-97.4138	0	0	0
356	0	-33.6359	1.1472	-100.455	0	0	0
356	1	-35.0351	0.652056	-104.293	0	0	0
356	2	-34.8281	0.42835	-105.511	0	0	0
356	3	-35.8171	0.491365	-108.902	0	0	0
356	4	-38.0088	0.369357	-114.05	0	0	0
356	5	-38.9299	-1.27939	-122.064	0	0	0
356	6	-40.3156	-5.03697	-127.662	0	0	0
356	7	-36.793	-6.60484	-133.475	0	0	0
356	8	-34.3604	-8.35172	-134.414	0	0	0
356	9	-30.7922	-9.12107	-138.743	0	0	0
357	0	-27.9312	-10.1156	-145.247	0	0	0
357	1	-26.7369	-12.8656	-149.259	0	0	0
357	2	-22.4509	-13.0354	-154.363	0	0	0
357	3	-19.8821	-14.7796	-155.74	0	0	0
357	4	-17.3918	-16.0905	-162.873	0	0	0
357	5	-14.4971	-16.5711	-165.982	0	0	0
357	6	-11.6758	-18.7221	-171.722	0	0	0
357	7	-8.17742	-19.2671	-176.138	0	0	0
357	8	-5.47883	-21.0816	-181.257	0	0	0
357	9	-3.18378	-22.1662	-184.469	0	0	0
358	0	-0.896592	-23.0528	-189.85	0	0	0
358	1	0.819258	-25.2273	-195.247	0	0	0
358	2	3.46845	-25.0252	-200.795	0	0	0
358	3	4.49271	-25.7152	-207.75	0	0	0
358	4	6.39665	-26.9793	-211.574	0	0	0
358	5	7.04199	-27.2933	-216.441	0	0	0
358	6	7.13222	-28.6077	-220.711	0	0	0
358	7	8.51248	-28.9652	-227.752	0	0	0
358	8	8.68661	-29.4114	-232.969	0	0	0
358	9	9.66097	-30.4126	-238.626	0	0	0
359	0	9.89486	-30.7942	-243.408	0	0	0
359	1	10.1063	-31.8866	-248.287	0	0	0
359	2	11.0594	-32.201	-254.112	0	0	0
359	3	11.1721	-33.0243	-258.115	0	0	0
359	4	12.3842	-33.5553	-263.332	0	0	0
359	5	13.4608	-34.2892	-266.892	0	0	0
359	6	13.9797	-34.7611	-271.156	0	0	0
359	7	15.932	-34.4259	-275.75	0	0	0
359	8	17.3945	-34.5615	-280.349	0	0	0
359	9	19.3907	-34.8709	-285.213	0	0	0
360	0	21.5503	-34.5799	-289.197	0	0	0
360	1	23.1381	-34.2916	-292.748	0	0	0
360	2	25.7044	-33.7366	-296.554	0	0	0
360	3	26.6047	-33.0509	-300.024	0	0	0
360	4	29.0583	-32.4504	-304.614	0	0	0
360	5	31.859	-31.4702	-309.458	0	0	0
360	6	33.4934	-30.9396	-314.572	0	0	0
360	7	35.7902	-30.1817	-317.944	0	0	0
360	8	37.0696	-29.6954	-322.45	0	0	0
360	9	39.1879	-28.6075	-326.342	0	0	0
361	0	40.2536	-27.6323	-331.461	0	0	0
361	1	42.3894	-27.2089	-337.007	0	0	0
361	2	43.5446	-26.4119	-341.257	0	0	0
361	3	44.3527	-25.4176	-346.198	0	0	0
361	4	45.9926	-24.6891	-351.923	0	0	0
361	5	46.5598	-23.8488	-356.695	0	0	0
361	6	48.309	-23.1619	-362.593	0	0	0
361	7	48.5792	-21.9904	-367.455	0	0	0
361	8	49.2788	-21.0649	-373.532	0	0	0
361	9	50.1909	-20.0268	-377.43	0	0	0
362	0	50.7783	-19.0543	-383.159	0	0	0
362	1	52.177	-18.4131	-388.539	0	0	0
362	2	52.5104	-17.3965	-393.053	0	0	0
362	3	53.4541	-16.5576	-397.998	0	0	0
362	4	54.5381	-15.7403	-402.771	0	0	0
362	5	54.8974	-14.9677	-405.89	0	0	0
362	6	56.8182	-14.5255	-411.187	0	0	0
362	7	57.3743	-13.6185	-417.964	0	0	0
362	8	58.6089	-13.1093	-421.427	0	0	0
362	9	59.966	-12.5146	-425.158	0	0	0
363	0	60.6488	-12.0062	-430.626	0	0	0
363	1	62.3614	-11.8978	-435.313	0	0	0
363	2	63.5011	-11.1914	-439.998	0	0	0
363	3	64.8434	-11.035	-444.856	0	0	0
363	4	66.3085	-10.7061	-449.808	0	0	0
363	5	66.8926	-10.4898	-453.974	0	0	0
363	6	67.7867	-10.0496	-458.401	0	0	0
363	7	68.7075	-9.65341	-463.612	0	0	0
363	8	69.8455	-9.07842	-469.255	0	0	0
363	9	70.6326	-9.03978	-474.473	0	0	0
364	0	71.5396	-8.30985	-478.979	0	0	0
364	1	71.9075	-7.94002	-483.238	0	0	0
364	2	72.9825	-7.61306	-490.361	0	0	0
364	3	73.4897	-6.64844	-498.968	0	0	0
364	4	74.3555	-4.39076	-508.257	0	0	0
364	5	76.0193	-3.66271	-513.716	0	0	0
364	6	76.4807	-2.18428	-519.967	0	0	0
364	7	77.6676	0.117512	-527.682	0	0	0
364	8	79.9271	1.73232	-534.791	0	0	0
364	9	81.184	3.10519	-540.337	0	0	0
365	0	82.9727	4.09829	-548.844	0	0	0
365	1	84.8281	4.82615	-554.481	0	0	0
365	2	85.9911	5.99735	-561.07	0	0	0
365	3	87.6747	6.39144	-566.886	0	0	0
365	4	88.1022	7.29421	-573.925	0	0	0
365	5	90.6131	8.38113	-579.813	0	0	0
365	6	90.3272	8.48403	-585.471	0	0	0
365	7	91.3724	9.61155	-592.326	0	0	0
365	8	92.0508	10.0481	-597.71	0	0	0
365	9	91.5429	10.8165	-603.186	0	0	0
366	0	92.5436	11.2988	-609.967	0	0	0
366	1	91.8216	11.2918	-615.799	0	0	0
366	2	91.8907	12.0831	-621.619	0	0	0
366	3	91.2137	12.0758	-625.971	0	0	0
366	4	90.1366	12.3747	-631.545	0	0	0
366	5	90.0919	12.9458	-636.15	0	0	0
366	6	89.8117	12.8716	-642.157	0	0	0
366	7	89.2857	13.4641	-647.286	0	0	0
366	8	89.2954	13.3016	-651.899	0	0	0
366	9	88.8619	13.694	-655.115	0	0	0
367	0	88.7109	14.0189	-660.509	0	0	0
367	1	89.0473	13.7707	-665.294	0	0	0
367	2	88.9427	14.0095	-670.34	0	0	0
367	3	89.0833	14.1572	-674.773	0	0	0
367	4	89.31	14.3321	-678.248	0	0	0
367	5	89.1596	14.7036	-682.769	0	0	0
367	6	89.3865	14.7648	-686.768	0	0	0
367	7	89.3944	15.0942	-691.81	0	0	0
367	8	89.2455	15.4206	-696.333	0	0	0
367	9	89.1669	15.6365	-700.332	0	0	0
368	0	89.0202	16.2088	-702.762	0	0	0
368	1	88.6753	16.335	-707.029	0	0	0
368	2	88.2905	16.5519	-710.855	0	0	0
368	3	88.3136	17.1254	-714.155	0	0	0
368	4	87.8395	17.2519	-718.071	0	0	0
368	5	87.6087	17.5334	-720.855	0	0	0
368	6	87.022	18.0804	-723.813	0	0	0
368	7	86.858	18.2108	-727.464	0	0	0
368	8	86.6916	18.4301	-729.549	0	0	0
368	9	86.1258	19.2204	-733.638	0	0	0
369	0	85.8318	19.0388	-736.513	0	0	0
369	1	85.6176	19.7457	-739.378	0	0	0
369	2	84.8655	19.6941	-741.471	0	0	0
369	3	84.701	19.8004	-744.083	0	0	0
369	4	84.2487	20.0203	-747.825	0	0	0
369	5	83.7793	20.3035	-750.088	0	0	0
369	6	83.2445	20.4334	-750.523	0	0	0
369	7	82.7497	20.782	-753.657	0	0	0
369	8	82.0423	20.8884	-755.661	0	0	0
369	9	81.2903	20.9065	-756.884	0	0	0
370	0	80.8626	21.0131	-759.583	0	0	0
370	1	80.2892	21.12	-760.891	0	0	0
370	2	79.6045	21.4252	-760.803	0	0	0
370	3	78.6418	21.8176	-764.205	0	0	0
370	4	78.1126	22.0578	-764.727	0	0	0
370	5	77.7335	22.1884	-766.47	0	0	0
370	6	77.0689	22.4507	-767.43	0	0	0
370	7	76.7348	22.6914	-768.648	0	0	0
370	8	76.0482	22.9989	-769.606	0	0	0
370	9	75.6048	23.2163	-770.391	0	0	0
371	0	75.2387	23.4562	-772.31	0	0	0
371	1	75.1024	23.744	-773.962	0	0	0
371	2	74.5005	24.4054	-775.176	0	0	0
371	3	74.409	24.7793	-775.435	0	0	0
371	4	74.0252	25.3085	-777.002	0	0	0
371	5	73.8843	25.5475	-778.396	0	0	0
371	6	73.922	25.9466	-779.871	0	0	0
371	7	73.5812	26.2976	-780.395	0	0	0
371	8	73.2309	26.3853	-780.745	0	0	0
371	9	72.8556	26.423	-780.574	0	0	0
372	0	72.5375	27.0856	-781.704	0	0	0
372	1	72.4878	27.1514	-782.835	0	0	0
372	2	72.0206	27.436	-784.839	0	0	0
372	3	71.685	27.745	-784.839	0	0	0
372	4	71.2409	28.1399	-785.188	0	0	0
372	5	70.7988	28.2263	-785.626	0	0	0
372	6	70.4623	28.3335	-786.412	0	0	0
372	7	69.9042	28.575	-788.419	0	0	0
372	8	69.6381	28.8844	-788.592	0	0	0
372	9	69.152	28.8372	-788.771	0	0	0
373	0	68.8882	28.9897	-789.382	0	0	0
373	1	68.2454	29.3864	-789.295	0	0	0
373	2	67.8207	29.649	-789.908	0	0	0
373	3	67.5759	29.8925	-790.603	0	0	0
373	4	67.2886	29.9578	-790.083	0	0	0
373	5	66.6299	30.3308	-789.911	0	0	0
373	6	66.0316	30.4367	-790.526	0	0	0
373	7	65.5245	30.5017	-790.791	0	0	0
373	8	65.409	30.7216	-791.575	0	0	0
373	9	64.9906	30.9867	-791.401	0	0	0
374	0	64.4838	31.0747	-791.406	0	0	0
374	1	63.9538	31.2701	-790.366	0	0	0
374	2	63.56	31.4004	-790.977	0	0	0
374	3	63.2696	31.6889	-791.586	0	0	0
374	4	62.8902	31.7316	-792.462	0	0	0
374	5	62.7253	31.6645	-791.417	0	0	0
374	6	62.1266	31.7311	-790.726	0	0	0
374	7	61.5135	31.7495	-790.47	0	0	0
374	8	61.3187	31.7038	-789.864	0	0	0
374	9	60.6791	31.6573	-790.306	0	0	0
375	0	60.4599	31.612	-790.659	0	0	0
375	1	60.0922	31.7454	-788.569	0	0	0
375	2	59.5256	31.72	-787.269	0	0	0
375	3	59.0019	31.6298	-787.273	0	0	0
375	4	58.2973	31.4727	-786.326	0	0	0
375	5	58.2329	31.5834	-787.111	0	0	0
375	6	57.9781	31.2278	-785.898	0	0	0
375	7	57.2797	31.16	-784.423	0	0	0
375	8	56.4938	31.001	-783.997	0	0	0
375	9	56.0549	31.0674	-782.959	0	0	0
376	0	55.3533	31.0016	-781.571	0	0	0
376	1	55.0549	31.0912	-780.615	0	0	0
376	2	54.6182	31.0227	-779.925	0	0	0
376	3	54.1026	30.8687	-777.839	0	0	0
376	4	53.4441	31.046	-777.061	0	0	0
376	5	52.8975	30.7119	-776.112	0	0	0
376	6	52.3948	31.0008	-774.721	0	0	0
376	7	51.7667	30.8453	-772.9	0	0	0
376	8	51.181	30.7329	-770.904	0	0	0
376	9	50.3794	30.5985	-768.04	0	0	0
377	0	49.6983	30.6861	-767.351	0	0	0
377	1	49.7055	30.7094	-766.656	0	0	0
377	2	48.8336	30.5968	-765.271	0	0	0
377	3	48.3783	30.5989	-763.011	0	0	0
377	4	47.5284	30.3975	-761.281	0	0	0
377	5	47.12	30.2659	-759.632	0	0	0
377	6	46.6891	30.1981	-757.548	0	0	0
377	7	46.0749	30.2664	-757.641	0	0	0
377	8	45.9557	29.9566	-755.729	0	0	0
377	9	45.3924	30.0017	-753.296	0	0	0
378	0	44.632	29.8683	-751.302	0	0	0
378	1	43.872	29.6908	-749.219	0	0	0
378	2	43.5056	29.4693	-748.096	0	0	0
378	3	43.0302	29.3606	-746.271	0	0	0
378	4	42.5111	29.2717	-744.19	0	0	0
378	5	41.5985	28.8923	-742.459	0	0	0
378	6	41.1731	28.8486	-739.676	0	0	0
378	7	40.5425	28.5815	-738.467	0	0	0
378	8	39.8718	28.2953	-737.082	0	0	0
378	9	39.4824	28.3186	-735.866	0	0	0
379	0	38.5256	28.0738	-733.699	0	0	0
379	1	38.1438	27.6297	-731.443	0	0	0
379	2	37.3596	27.406	-730.06	0	0	0
379	3	36.8409	27.1633	-729.197	0	0	0
379	4	36.4544	26.9242	-726.501	0	0	0
379	5	35.9167	26.6333	-726.596	0	0	0
379	6	35.0701	26.2567	-723.385	0	0	0
379	7	34.3333	26.0561	-721.913	0	0	0
379	8	33.634	25.9888	-720.875	0	0	0
379	9	33.2323	25.5465	-718.705	0	0	0
380	0	32.5763	25.391	-718.017	0	0	0
380	1	32.0592	25.1912	-716.543	0	0	0
380	2	31.1729	25.0555	-714.025	0	0	0
380	3	30.585	24.7681	-712.379	0	0	0
380	4	29.9785	24.5906	-711.95	0	0	0
380	5	29.5278	24.3926	-709.864	0	0	0
380	6	28.8081	24.1917	-708.829	0	0	0
380	7	28.5085	23.8595	-707.964	0	0	0
380	8	27.7783	23.4821	-705.447	0	0	0
380	9	27.0991	23.3479	-704.236	0	0	0
381	0	26.56	22.9705	-704.331	0	0	0
381	1	26.2627	22.7074	-702.421	0	0	0
381	2	25.676	22.6191	-701.118	0	0	0
381	3	24.9187	22.1747	-698.864	0	0	0
381	4	24.3761	22.1954	-697.737	0	0	0
381	5	23.702	21.9514	-697.136	0	0	0
381	6	23.1639	21.5526	-695.575	0	0	0
381	7	22.5526	21.4849	-695.147	0	0	0
381	8	21.9043	21.3087	-692.541	0	0	0
381	9	21.0144	21.04	-691.417	0	0	0
382	0	20.6491	20.6628	-689.509	0	0	0
382	1	20.1036	20.6623	-688.904	0	0	0
382	2	19.673	20.5072	-687.689	0	0	0
382	3	19.023	20.2651	-686.216	0	0	0
382	4	18.2852	20.0858	-684.917	0	0	0
382	5	17.8521	20.108	-683.787	0	0	0
382	6	17.217	19.9967	-683.358	0	0	0
382	7	17.0457	19.9121	-682.837	0	0	0
382	8	16.4609	19.6215	-681.453	0	0	0
382	9	15.7241	19.3984	-680.155	0	0	0
383	0	15.2643	19.3982	-678.156	0	0	0
383	1	14.6353	19.2434	-677.553	0	0	0
383	2	14.1779	19.31	-676.51	0	0	0
383	3	13.6997	19.0881	-675.56	0	0	0
383	4	13.2206	19.2002	-674.431	0	0	0
383	5	12.3503	19.0194	-672.871	0	0	0
383	6	11.8717	19.3729	-671.825	0	0	0
383	7	11.1266	18.9291	-671.664	0	0	0
383	8	10.6742	19.0194	-670.184	0	0	0
383	9	10.0391	18.9063	-669.147	0	0	0
384	0	9.36254	18.9282	-668.715	0	0	0
384	1	8.64422	18.7502	-667.329	0	0	0
384	2	7.72656	18.9025	-666.465	0	0	0
384	3	7.39785	18.7908	-666.557	0	0	0
384	4	6.84987	18.7694	-666.04	0	0	0
384	5	6.22171	18.6798	-664.738	0	0	0
384	6	5.41776	18.7234	-662.826	0	0	0
384	7	5.09023	18.7232	-662.132	0	0	0
384	8	4.41482	18.8553	-661.528	0	0	0
384	9	3.99494	18.8321	-660.662	0	0	0
385	0	3.67152	18.6341	-660.407	0	0	0
385	1	2.90409	18.8309	-659.105	0	0	0
385	2	2.44956	18.7609	-658.326	0	0	0
385	3	2.07969	18.9148	-657.894	0	0	0
385	4	1.63802	19.0482	-657.2	0	0	0
385	5	1.31262	18.891	-656.858	0	0	0
385	6	0.988241	18.8909	-656.076	0	0	0
385	7	0.727828	18.8688	-655.556	0	0	0
385	8	0.205338	19.1559	-654.253	0	0	0
385	9	0.0114691	18.9543	-653.821	0	0	0
386	0	-0.123743	19.0211	-653.998	0	0	0
386	1	-0.627316	18.9985	-654.179	0	0	0
386	2	-0.668254	19.0644	-653.396	0	0	0
386	3	-1.18934	19.2625	-652.353	0	0	0
386	4	-1.29699	19.2173	-652.006	0	0	0
386	5	-1.91128	19.2156	-651.925	0	0	0
386	6	-2.01986	19.3261	-652.186	0	0	0
386	7	-2.1672	19.3026	-652.189	0	0	0
386	8	-2.31503	19.3706	-650.534	0	0	0
386	9	-3.07861	19.0556	-649.151	0	0	0
387	0	-3.56508	19.2307	-649.677	0	0	0
387	1	-3.76174	19.3419	-649.591	0	0	0
387	2	-3.89064	19.3853	-649.853	0	0	0
387	3	-4.32907	19.2271	-650.035	0	0	0
387	4	-4.43223	19.2036	-649.863	0	0	0
387	5	-4.80094	18.9792	-649.343	0	0	0
387	6	-5.1515	19.3125	-648.648	0	0	0
387	7	-5.11074	19.0892	-650.306	0	0	0
387	8	-5.45427	19.0236	-649.612	0	0	0
387	9	-5.78501	18.9533	-648.921	0	0	0
388	0	-6.01988	18.8853	-649.096	0	0	0
388	1	-6.05876	18.864	-648.746	0	0	0
388	2	-6.40935	18.5929	-649.801	0	0	0
388	3	-6.75821	18.5932	-650.238	0	0	0
388	4	-6.51309	18.5036	-650.237	0	0	0
388	5	-7.11976	18.3009	-648.675	0	0	0
388	6	-7.24809	18.3213	-649.027	0	0	0
388	7	-7.44489	18.2966	-650.509	0	0	0
388	8	-7.64024	18.0524	-649.818	0	0	0
388	9	-7.70056	17.8077	-649.56	0	0	0
389	0	-7.91487	17.7168	-649.649	0	0	0
389	1	-8.10759	17.6043	-650.61	0	0	0
389	2	-8.38689	17.581	-648.957	0	0	0
389	3	-8.3415	17.4243	-650.352	0	0	0
389	4	-8.31681	17.1582	-651.226	0	0	0
389	5	-8.48629	16.8232	-651.404	0	0	0
389	6	-8.85529	16.6015	-650.886	0	0	0
389	7	-9.06963	16.5533	-651.759	0	0	0
389	8	-9.17274	16.197	-651.763	0	0	0
389	9	-9.10127	16.1525	-652.198	0	0	0
390	0	-9.3845	15.7512	-652.987	0	0	0
390	1	-9.35516	15.4619	-653.252	0	0	0
390	2	-10.0757	15.48	-652.126	0	0	0
390	3	-10.2235	15.167	-652.566	0	0	0
390	4	-10.2813	14.9676	-652.914	0	0	0
390	5	-10.6501	14.5221	-653.271	0	0	0
390	6	-10.8183	14.1199	-654.233	0	0	0
390	7	-11.0335	13.8759	-654.235	0	0	0
390	8	-11.3975	13.919	-653.452	0	0	0
390	9	-11.7914	13.4938	-654.505	0	0	0
391	0	-11.8376	13.4482	-656.161	0	0	0
391	1	-11.8704	12.9594	-656.427	0	0	0
391	2	-12.4339	12.6899	-657.042	0	0	0
391	3	-12.915	12.5546	-656.96	0	0	0
391	4	-12.8844	11.9535	-657.575	0	0	0
391	5	-13.2292	11.8847	-657.403	0	0	0
391	6	-13.6896	11.5275	-658.02	0	0	0
391	7	-13.6379	11.0622	-658.806	0	0	0
391	8	-14.201	10.9241	-658.986	0	0	0
391	9	-14.5423	10.6778	-658.378	0	0	0
392	0	-14.8487	10.2751	-659.432	0	0	0
392	1	-14.9124	10.0524	-660.565	0	0	0
392	2	-15.0809	9.8082	-660.132	0	0	0
392	3	-15.2752	9.71543	-661.965	0	0	0
392	4	-15.6862	9.35861	-661.361	0	0	0
392	5	-15.8731	9.09049	-661.537	0	0	0
392	6	-16.0691	8.90975	-662.412	0	0	0
392	7	-16.2473	8.4888	-663.898	0	0	0
392	8	-16.4171	8.30946	-663.205	0	0	0
392	9	-16.5833	7.97462	-664.078	0	0	0
393	0	-17.0858	7.70446	-663.998	0	0	0
393	1	-17.5193	7.70104	-665.046	0	0	0
393	2	-17.5348	7.3458	-665.745	0	0	0
393	3	-17.7958	7.16708	-665.749	0	0	0
393	4	-18.4587	7.11823	-667.672	0	0	0
393	5	-18.7562	6.82844	-666.02	0	0	0
393	6	-19.2113	6.97855	-666.72	0	0	0
393	7	-19.5417	6.7982	-667.858	0	0	0
393	8	-20.029	6.72789	-668.91	0	0	0
393	9	-20.2651	6.70528	-668.388	0	0	0
394	0	-20.4131	6.41367	-669.175	0	0	0
394	1	-20.675	6.41144	-669.178	0	0	0
394	2	-21.1999	6.45158	-669.618	0	0	0
394	3	-21.4431	6.51716	-670.143	0	0	0
394	4	-21.5296	6.33959	-671.8	0	0	0
394	5	-21.7472	6.47021	-671.453	0	0	0
394	6	-21.9442	6.71142	-671.799	0	0	0
394	7	-22.3596	6.64146	-672.328	0	0	0
394	8	-22.5603	6.86204	-672.763	0	0	0
394	9	-22.9319	6.88104	-673.116	0	0	0
395	0	-23.1324	6.87826	-674.426	0	0	0
395	1	-23.1948	7.07736	-673.64	0	0	0
395	2	-23.6307	7.18365	-673.033	0	0	0
395	3	-23.9869	7.33508	-674.343	0	0	0
395	4	-24.1848	7.35445	-675.479	0	0	0
395	5	-24.3384	7.46415	-676.002	0	0	0
395	6	-24.7091	7.46087	-675.136	0	0	0
395	7	-25.0582	7.8141	-675.919	0	0	0
395	8	-25.1937	7.74416	-676.533	0	0	0
395	9	-25.679	8.11829	-676.969	0	0	0
396	0	-25.7481	8.07244	-678.019	0	0	0
396	1	-25.8591	8.4481	-678.54	0	0	0
396	2	-26.0319	8.13621	-678.196	0	0	0
396	3	-26.4887	8.30964	-678.112	0	0	0
396	4	-26.494	8.70722	-679.242	0	0	0
396	5	-27.0195	8.68234	-678.638	0	0	0
396	6	-27.1284	8.81297	-678.988	0	0	0
396	7	-27.3508	8.92134	-680.297	0	0	0
396	8	-27.457	9.11904	-680.034	0	0	0
396	9	-27.9393	9.17998	-680.127	0	0	0
397	0	-28.4665	9.50961	-680.302	0	0	0
397	1	-28.3844	9.46441	-681.264	0	0	0
397	2	-28.7347	9.75217	-680.393	0	0	0
397	3	-28.869	9.68095	-682.488	0	0	0
397	4	-29.015	9.74612	-681.964	0	0	0
[truncated: 2,535 more rows]
