# Supplementary material for: A Brake-Based Overground Gait Rehabilitation Device for Altering Propulsion Impulse Symmetry
Source: Sensors (Basel). 2021 Oct 5;21(19):6617. doi: 10.3390/s21196617 (PMC8512803; doi:10.3390/s21196617)
Supplement: Supplementary file 1 [file sensors-21-06617-s001.zip › GPT animations/code and data/Forces/BD 20.csv]

Devices
1000
		FP1 (5629 Large) - Force			FP2 (5687 Large) [1000Hz] - Force
Frame	Sub Frame	Fx	Fy	Fz	Fx	Fy	Fz
		N	N	N	N	N	N
198	0	0	0	0	0	0	0
198	1	0	0	0	0	0	0
198	2	0	0	0	0	0	0
198	3	0	0	0	0	0	0
198	4	0	0	0	0	0	0
198	5	0	0	0	0	0	0
198	6	0	0	0	0	0	0
198	7	0	0	0	0	0	0
198	8	0	0	0	0	0	0
198	9	0	0	0	0	0	0
199	0	0	0	0	0	0	0
199	1	0	0	0	0	0	0
199	2	0	0	0	0	0	0
199	3	0	0	0	0	0	0
199	4	0	0	0	0	0	0
199	5	0	0	0	0	0	0
199	6	0	0	0	0	0	0
199	7	0	0	0	0	0	0
199	8	0	0	0	0	0	0
199	9	0	0	0	0	0	0
200	0	0	0	0	0	0	0
200	1	0	0	0	0	0	0
200	2	0	0	0	0	0	0
200	3	0	0	0	0	0	0
200	4	0	0	0	0	0	0
200	5	0	0	0	0	0	0
200	6	0	0	0	0	0	0
200	7	0	0	0	0	0	0
200	8	0	0	0	0	0	0
200	9	0	0	0	0	0	0
201	0	0	0	0	0	0	0
201	1	0	0	0	0	0	0
201	2	0	0	0	0	0	0
201	3	0	0	0	0	0	0
201	4	0	0	0	0	0	0
201	5	0	0	0	0	0	0
201	6	0	0	0	0	0	0
201	7	0	0	0	0	0	0
201	8	0	0	0	0	0	0
201	9	0	0	0	0	0	0
202	0	0	0	0	0	0	0
202	1	0	0	0	0	0	0
202	2	0	0	0	0	0	0
202	3	0	0	0	0	0	0
202	4	0	0	0	0	0	0
202	5	0	0	0	0	0	0
202	6	0	0	0	0	0	0
202	7	0	0	0	0	0	0
202	8	0	0	0	0	0	0
202	9	0	0	0	0	0	0
203	0	0	0	0	0	0	0
203	1	0	0	0	0	0	0
203	2	0	0	0	0	0	0
203	3	0	0	0	0	0	0
203	4	0	0	0	0	0	0
203	5	0	0	0	0	0	0
203	6	0	0	0	0	0	0
203	7	0	0	0	0	0	0
203	8	0	0	0	0	0	0
203	9	0	0	0	0	0	0
204	0	0	0	0	0	0	0
204	1	0	0	0	0	0	0
204	2	0	0	0	0	0	0
204	3	0	0	0	0	0	0
204	4	0	0	0	0	0	0
204	5	0	0	0	0	0	0
204	6	0	0	0	0	0	0
204	7	0	0	0	0	0	0
204	8	0	0	0	0	0	0
204	9	0	0	0	0	0	0
205	0	0	0	0	0	0	0
205	1	0	0	0	0	0	0
205	2	0	0	0	0	0	0
205	3	0	0	0	0	0	0
205	4	0	0	0	0	0	0
205	5	0	0	0	0	0	0
205	6	0	0	0	0	0	0
205	7	0	0	0	0	0	0
205	8	0	0	0	0	0	0
205	9	0	0	0	0	0	0
206	0	0	0	0	0	0	0
206	1	0	0	0	0	0	0
206	2	0	0	0	0	0	0
206	3	0	0	0	0	0	0
206	4	0	0	0	0	0	0
206	5	0	0	0	0	0	0
206	6	0	0	0	0	0	0
206	7	0	0	0	0	0	0
206	8	0	0	0	0	0	0
206	9	0	0	0	0	0	0
207	0	0	0	0	0	0	0
207	1	0	0	0	0	0	0
207	2	0	0	0	0	0	0
207	3	0	0	0	0	0	0
207	4	0	0	0	0	0	0
207	5	0	0	0	0	0	0
207	6	0	0	0	0	0	0
207	7	0	0	0	0	0	0
207	8	0	0	0	0	0	0
207	9	0	0	0	0	0	0
208	0	0	0	0	0	0	0
208	1	0	0	0	0	0	0
208	2	0	0	0	0	0	0
208	3	0	0	0	0	0	0
208	4	0	0	0	0	0	0
208	5	0	0	0	0	0	0
208	6	0	0	0	0	0	0
208	7	0	0	0	0	0	0
208	8	0	0	0	0	0	0
208	9	0	0	0	0	0	0
209	0	0	0	0	0	0	0
209	1	0	0	0	0	0	0
209	2	0	0	0	0	0	0
209	3	0	0	0	0	0	0
209	4	0	0	0	0	0	0
209	5	0	0	0	0	0	0
209	6	0	0	0	0	0	0
209	7	0	0	0	0	0	0
209	8	0	0	0	0	0	0
209	9	0	0	0	0	0	0
210	0	0	0	0	0	0	0
210	1	0	0	0	0	0	0
210	2	0	0	0	0	0	0
210	3	0	0	0	0	0	0
210	4	0	0	0	0	0	0
210	5	0	0	0	0	0	0
210	6	0	0	0	0	0	0
210	7	0	0	0	0	0	0
210	8	0	0	0	0	0	0
210	9	0	0	0	0	0	0
211	0	0	0	0	0	0	0
211	1	0	0	0	0	0	0
211	2	0	0	0	0	0	0
211	3	0	0	0	0	0	0
211	4	0	0	0	0	0	0
211	5	0	0	0	0	0	0
211	6	0	0	0	0	0	0
211	7	0	0	0	0	0	0
211	8	0	0	0	0	0	0
211	9	0	0	0	0	0	0
212	0	0	0	0	0	0	0
212	1	0	0	0	0	0	0
212	2	0	0	0	0	0	0
212	3	0	0	0	0	0	0
212	4	0	0	0	0	0	0
212	5	0	0	0	0	0	0
212	6	0	0	0	0	0	0
212	7	0	0	0	0	0	0
212	8	0	0	0	0	0	0
212	9	0	0	0	0	0	0
213	0	0	0	0	0	0	0
213	1	0	0	0	0	0	0
213	2	0	0	0	0	0	0
213	3	0	0	0	0	0	0
213	4	0	0	0	0	0	0
213	5	0	0	0	0	0	0
213	6	0	0	0	0	0	0
213	7	0	0	0	0	0	0
213	8	0	0	0	0	0	0
213	9	0	0	0	0	0	0
214	0	0	0	0	0	0	0
214	1	0	0	0	0	0	0
214	2	0	0	0	0	0	0
214	3	0	0	0	0	0	0
214	4	0	0	0	0	0	0
214	5	0	0	0	0	0	0
214	6	0	0	0	0	0	0
214	7	0	0	0	0	0	0
214	8	0	0	0	0	0	0
214	9	0	0	0	0	0	0
215	0	0	0	0	0	0	0
215	1	0	0	0	0	0	0
215	2	0	0	0	0	0	0
215	3	0	0	0	0	0	0
215	4	0	0	0	0	0	0
215	5	0	0	0	0	0	0
215	6	0	0	0	0	0	0
215	7	0	0	0	0	0	0
215	8	0	0	0	0	0	0
215	9	0	0	0	0	0	0
216	0	0	0	0	0	0	0
216	1	0	0	0	0	0	0
216	2	0	0	0	0	0	0
216	3	0	0	0	0	0	0
216	4	0	0	0	0	0	0
216	5	0	0	0	0	0	0
216	6	0	0	0	0	0	0
216	7	0	0	0	0	0	0
216	8	0	0	0	0	0	0
216	9	0	0	0	0	0	0
217	0	0	0	0	0	0	0
217	1	0	0	0	0	0	0
217	2	0	0	0	0	0	0
217	3	0	0	0	0	0	0
217	4	0	0	0	0	0	0
217	5	0	0	0	0	0	0
217	6	0	0	0	0	0	0
217	7	0	0	0	0	0	0
217	8	0	0	0	0	0	0
217	9	0	0	0	0	0	0
218	0	0	0	0	0	0	0
218	1	0	0	0	0	0	0
218	2	0	0	0	0	0	0
218	3	0	0	0	0	0	0
218	4	0	0	0	0	0	0
218	5	0	0	0	0	0	0
218	6	0	0	0	0	0	0
218	7	0	0	0	0	0	0
218	8	0	0	0	0	0	0
218	9	0	0	0	0	0	0
219	0	0	0	0	0	0	0
219	1	0	0	0	0	0	0
219	2	0	0	0	0	0	0
219	3	0	0	0	0	0	0
219	4	0	0	0	0	0	0
219	5	0	0	0	0	0	0
219	6	0	0	0	0	0	0
219	7	0	0	0	0	0	0
219	8	0	0	0	0	0	0
219	9	0	0	0	0	0	0
220	0	0	0	0	0	0	0
220	1	0	0	0	0	0	0
220	2	0	0	0	0	0	0
220	3	0	0	0	0	0	0
220	4	0	0	0	0	0	0
220	5	0	0	0	0	0	0
220	6	0	0	0	0	0	0
220	7	0	0	0	0	0	0
220	8	0	0	0	0	0	0
220	9	0	0	0	0	0	0
221	0	0	0	0	0	0	0
221	1	0	0	0	0	0	0
221	2	0	0	0	0	0	0
221	3	0	0	0	0	0	0
221	4	0	0	0	0	0	0
221	5	0	0	0	0	0	0
221	6	0	0	0	0	0	0
221	7	0	0	0	0	0	0
221	8	0	0	0	0	0	0
221	9	0	0	0	0	0	0
222	0	0	0	0	0	0	0
222	1	0	0	0	0	0	0
222	2	0	0	0	0	0	0
222	3	0	0	0	0	0	0
222	4	0	0	0	0	0	0
222	5	0	0	0	0	0	0
222	6	0	0	0	0	0	0
222	7	0	0	0	0	0	0
222	8	0	0	0	0	0	0
222	9	0	0	0	0	0	0
223	0	0	0	0	0	0	0
223	1	0	0	0	0	0	0
223	2	0	0	0	0	0	0
223	3	0	0	0	0	0	0
223	4	0	0	0	0	0	0
223	5	0	0	0	0	0	0
223	6	0	0	0	0	0	0
223	7	0	0	0	0	0	0
223	8	0	0	0	0	0	0
223	9	0	0	0	0	0	0
224	0	0	0	0	0	0	0
224	1	0	0	0	0	0	0
224	2	0	0	0	0	0	0
224	3	0	0	0	0	0	0
224	4	0	0	0	0	0	0
224	5	0	0	0	0	0	0
224	6	0	0	0	0	0	0
224	7	0	0	0	0	0	0
224	8	0	0	0	0	0	0
224	9	0	0	0	0	0	0
225	0	0	0	0	0	0	0
225	1	0	0	0	0	0	0
225	2	0	0	0	0	0	0
225	3	0	0	0	0	0	0
225	4	0	0	0	0	0	0
225	5	0	0	0	0	0	0
225	6	0	0	0	0	0	0
225	7	0	0	0	0	0	0
225	8	0	0	0	0	0	0
225	9	0	0	0	0	0	0
226	0	0	0	0	0	0	0
226	1	0	0	0	0	0	0
226	2	0	0	0	0	0	0
226	3	0	0	0	0	0	0
226	4	0	0	0	0	0	0
226	5	0	0	0	0	0	0
226	6	0	0	0	0	0	0
226	7	0	0	0	0	0	0
226	8	0	0	0	0	0	0
226	9	0	0	0	0	0	0
227	0	0	0	0	0	0	0
227	1	0	0	0	0	0	0
227	2	0	0	0	0	0	0
227	3	0	0	0	0	0	0
227	4	0	0	0	0	0	0
227	5	0	0	0	0	0	0
227	6	0	0	0	0	0	0
227	7	0	0	0	0	0	0
227	8	0	0	0	0	0	0
227	9	0	0	0	0	0	0
228	0	0	0	0	0	0	0
228	1	0	0	0	0	0	0
228	2	0	0	0	0	0	0
228	3	0	0	0	0	0	0
228	4	0	0	0	0	0	0
228	5	0	0	0	0	0	0
228	6	0	0	0	0	0	0
228	7	0	0	0	0	0	0
228	8	0	0	0	0	0	0
228	9	0	0	0	0	0	0
229	0	0	0	0	0	0	0
229	1	0	0	0	0	0	0
229	2	0	0	0	0	0	0
229	3	0	0	0	0	0	0
229	4	0	0	0	0	0	0
229	5	0	0	0	0	0	0
229	6	0	0	0	0	0	0
229	7	0	0	0	0	0	0
229	8	0	0	0	0	0	0
229	9	0	0	0	0	0	0
230	0	0	0	0	0	0	0
230	1	0	0	0	0	0	0
230	2	0	0	0	0	0	0
230	3	0	0	0	0	0	0
230	4	0	0	0	0	0	0
230	5	0	0	0	0	0	0
230	6	0	0	0	0	0	0
230	7	0	0	0	0	0	0
230	8	0	0	0	0	0	0
230	9	0	0	0	0	0	0
231	0	0	0	0	0	0	0
231	1	0	0	0	0	0	0
231	2	0	0	0	0	0	0
231	3	0	0	0	0	0	0
231	4	0	0	0	0	0	0
231	5	0	0	0	0	0	0
231	6	0	0	0	0	0	0
231	7	0	0	0	0	0	0
231	8	0	0	0	0	0	0
231	9	0	0	0	0	0	0
232	0	0	0	0	0	0	0
232	1	0	0	0	0	0	0
232	2	0	0	0	0	0	0
232	3	0	0	0	0	0	0
232	4	0	0	0	0	0	0
232	5	0	0	0	0	0	0
232	6	0	0	0	0	0	0
232	7	0	0	0	0	0	0
232	8	0	0	0	0	0	0
232	9	0	0	0	0	0	0
233	0	0	0	0	0	0	0
233	1	0	0	0	0	0	0
233	2	0	0	0	0	0	0
233	3	0	0	0	0	0	0
233	4	0	0	0	0	0	0
233	5	0	0	0	0	0	0
233	6	0	0	0	0	0	0
233	7	0	0	0	0	0	0
233	8	0	0	0	0	0	0
233	9	0	0	0	0	0	0
234	0	0	0	0	0	0	0
234	1	0	0	0	0	0	0
234	2	0	0	0	0	0	0
234	3	0	0	0	0	0	0
234	4	0	0	0	0	0	0
234	5	0	0	0	0	0	0
234	6	0	0	0	0	0	0
234	7	0	0	0	0	0	0
234	8	0	0	0	0	0	0
234	9	0	0	0	0	0	0
235	0	0	0	0	0	0	0
235	1	0	0	0	0	0	0
235	2	0	0	0	0	0	0
235	3	0	0	0	0	0	0
235	4	0	0	0	0	0	0
235	5	0	0	0	0	0	0
235	6	0	0	0	0	0	0
235	7	0	0	0	0	0	0
235	8	0	0	0	0	0	0
235	9	0	0	0	0	0	0
236	0	0	0	0	0	0	0
236	1	0	0	0	0	0	0
236	2	0	0	0	0	0	0
236	3	0	0	0	0	0	0
236	4	0	0	0	0	0	0
236	5	0	0	0	0	0	0
236	6	0	0	0	0	0	0
236	7	0	0	0	0	0	0
236	8	0	0	0	0	0	0
236	9	0	0	0	0	0	0
237	0	0	0	0	0	0	0
237	1	0	0	0	0	0	0
237	2	0	0	0	0	0	0
237	3	0	0	0	0	0	0
237	4	0	0	0	0	0	0
237	5	0	0	0	0	0	0
237	6	0	0	0	0	0	0
237	7	0	0	0	0	0	0
237	8	0	0	0	0	0	0
237	9	0	0	0	0	0	0
238	0	0	0	0	0	0	0
238	1	0	0	0	0	0	0
238	2	0	0	0	0	0	0
238	3	0	0	0	0	0	0
238	4	0	0	0	0	0	0
238	5	0	0	0	0	0	0
238	6	0	0	0	0	0	0
238	7	0	0	0	0	0	0
238	8	0	0	0	0	0	0
238	9	0	0	0	0	0	0
239	0	0	0	0	0	0	0
239	1	0	0	0	0	0	0
239	2	0	0	0	0	0	0
239	3	0	0	0	0	0	0
239	4	0	0	0	0	0	0
239	5	0	0	0	0	0	0
239	6	0	0	0	0	0	0
239	7	0	0	0	0	0	0
239	8	0	0	0	0	0	0
239	9	0	0	0	0	0	0
240	0	0	0	0	0	0	0
240	1	0	0	0	0	0	0
240	2	0	0	0	0	0	0
240	3	0	0	0	0	0	0
240	4	0	0	0	0	0	0
240	5	0	0	0	0	0	0
240	6	0	0	0	0	0	0
240	7	0	0	0	0	0	0
240	8	0	0	0	0	0	0
240	9	0	0	0	0	0	0
241	0	0	0	0	0	0	0
241	1	0	0	0	0	0	0
241	2	0	0	0	0	0	0
241	3	0	0	0	0	0	0
241	4	0	0	0	0	0	0
241	5	0	0	0	0	0	0
241	6	0	0	0	0	0	0
241	7	0	0	0	0	0	0
241	8	0	0	0	0	0	0
241	9	0	0	0	0	0	0
242	0	0	0	0	0	0	0
242	1	0	0	0	0	0	0
242	2	0	0	0	0	0	0
242	3	0	0	0	0	0	0
242	4	0	0	0	0	0	0
242	5	0	0	0	0	0	0
242	6	0	0	0	0	0	0
242	7	0	0	0	0	0	0
242	8	0	0	0	0	0	0
242	9	0	0	0	0	0	0
243	0	0	0	0	0	0	0
243	1	0	0	0	0	0	0
243	2	0	0	0	0	0	0
243	3	0	0	0	0	0	0
243	4	0	0	0	0	0	0
243	5	0	0	0	0	0	0
243	6	0	0	0	0	0	0
243	7	0	0	0	0	0	0
243	8	0	0	0	0	0	0
243	9	0	0	0	0	0	0
244	0	0	0	0	0	0	0
244	1	0	0	0	0	0	0
244	2	0	0	0	0	0	0
244	3	0	0	0	0	0	0
244	4	0	0	0	0	0	0
244	5	0	0	0	0	0	0
244	6	0	0	0	0	0	0
244	7	0	0	0	0	0	0
244	8	0	0	0	0	0	0
244	9	0	0	0	0	0	0
245	0	0	0	0	0	0	0
245	1	0	0	0	0	0	0
245	2	0	0	0	0	0	0
245	3	0	0	0	0	0	0
245	4	0	0	0	0	0	0
245	5	0	0	0	0	0	0
245	6	0	0	0	0	0	0
245	7	0	0	0	0	0	0
245	8	0	0	0	0	0	0
245	9	0	0	0	0	0	0
246	0	0	0	0	0	0	0
246	1	0	0	0	0	0	0
246	2	0	0	0	0	0	0
246	3	0	0	0	0	0	0
246	4	0	0	0	0	0	0
246	5	0	0	0	0	0	0
246	6	0	0	0	0	0	0
246	7	0	0	0	0	0	0
246	8	0	0	0	0	0	0
246	9	0	0	0	0	0	0
247	0	0	0	0	0	0	0
247	1	0	0	0	0	0	0
247	2	0	0	0	0	0	0
247	3	0	0	0	0	0	0
247	4	0	0	0	0	0	0
247	5	0	0	0	0	0	0
247	6	0	0	0	0	0	0
247	7	0	0	0	0	0	0
247	8	0	0	0	0	0	0
247	9	0	0	0	0	0	0
248	0	0	0	0	0	0	0
248	1	0	0	0	0	0	0
248	2	0	0	0	0	0	0
248	3	0	0	0	0	0	0
248	4	0	0	0	0	0	0
248	5	0	0	0	0	0	0
248	6	0	0	0	0	0	0
248	7	0	0	0	0	0	0
248	8	0	0	0	0	0	0
248	9	0	0	0	0	0	0
249	0	0	0	0	0	0	0
249	1	0	0	0	0	0	0
249	2	0	0	0	0	0	0
249	3	0	0	0	0	0	0
249	4	0	0	0	0	0	0
249	5	0	0	0	0	0	0
249	6	0	0	0	0	0	0
249	7	0	0	0	0	0	0
249	8	0	0	0	0	0	0
249	9	0	0	0	0	0	0
250	0	0	0	0	0	0	0
250	1	0	0	0	0	0	0
250	2	0	0	0	0	0	0
250	3	0	0	0	0	0	0
250	4	0	0	0	0	0	0
250	5	0	0	0	0	0	0
250	6	0	0	0	0	0	0
250	7	0	0	0	0	0	0
250	8	0	0	0	0	0	0
250	9	0	0	0	0	0	0
251	0	0	0	0	0	0	0
251	1	0	0	0	0	0	0
251	2	0	0	0	0	0	0
251	3	0	0	0	0	0	0
251	4	0	0	0	0	0	0
251	5	0	0	0	0	0	0
251	6	0	0	0	0	0	0
251	7	0	0	0	0	0	0
251	8	0	0	0	0	0	0
251	9	0	0	0	0	0	0
252	0	0	0	0	0	0	0
252	1	0	0	0	0	0	0
252	2	0	0	0	0	0	0
252	3	0	0	0	0	0	0
252	4	0	0	0	0	0	0
252	5	0	0	0	0	0	0
252	6	0	0	0	0	0	0
252	7	0	0	0	0	0	0
252	8	0	0	0	0	0	0
252	9	0	0	0	0	0	0
253	0	0	0	0	0	0	0
253	1	0	0	0	0	0	0
253	2	0	0	0	0	0	0
253	3	0	0	0	0	0	0
253	4	0	0	0	0	0	0
253	5	0	0	0	0	0	0
253	6	0	0	0	0	0	0
253	7	0	0	0	0	0	0
253	8	0	0	0	0	0	0
253	9	0	0	0	0	0	0
254	0	0	0	0	0	0	0
254	1	0	0	0	0	0	0
254	2	0	0	0	0	0	0
254	3	0	0	0	0	0	0
254	4	0	0	0	0	0	0
254	5	0	0	0	0	0	0
254	6	0	0	0	0	0	0
254	7	0	0	0	0	0	0
254	8	0	0	0	0	0	0
254	9	0	0	0	0	0	0
255	0	0	0	0	0	0	0
255	1	0	0	0	0	0	0
255	2	0	0	0	0	0	0
255	3	0	0	0	0	0	0
255	4	0	0	0	0	0	0
255	5	0	0	0	0	0	0
255	6	0	0	0	0	0	0
255	7	0	0	0	0	0	0
255	8	0	0	0	0	0	0
255	9	0	0	0	0	0	0
256	0	0	0	0	0	0	0
256	1	0	0	0	0	0	0
256	2	0	0	0	0	0	0
256	3	0	0	0	0	0	0
256	4	0	0	0	0	0	0
256	5	0	0	0	0	0	0
256	6	0	0	0	0	0	0
256	7	0	0	0	0	0	0
256	8	0	0	0	0	0	0
256	9	0	0	0	0	0	0
257	0	0	0	0	0	0	0
257	1	0	0	0	0	0	0
257	2	0	0	0	0	0	0
257	3	0	0	0	0	0	0
257	4	0	0	0	0	0	0
257	5	0	0	0	0	0	0
257	6	0	0	0	0	0	0
257	7	0	0	0	0	0	0
257	8	0	0	0	0	0	0
257	9	0	0	0	0	0	0
258	0	0	0	0	0	0	0
258	1	0	0	0	0	0	0
258	2	0	0	0	0	0	0
258	3	0	0	0	0	0	0
258	4	0	0	0	0	0	0
258	5	0	0	0	0	0	0
258	6	0	0	0	0	0	0
258	7	0	0	0	0	0	0
258	8	0	0	0	0	0	0
258	9	0	0	0	0	0	0
259	0	0	0	0	0	0	0
259	1	0	0	0	0	0	0
259	2	0	0	0	0	0	0
259	3	0	0	0	0	0	0
259	4	0	0	0	0	0	0
259	5	0	0	0	0	0	0
259	6	0	0	0	0	0	0
259	7	0	0	0	0	0	0
259	8	0	0	0	0	0	0
259	9	0	0	0	0	0	0
260	0	0	0	0	0	0	0
260	1	0	0	0	0	0	0
260	2	0	0	0	0	0	0
260	3	0	0	0	0	0	0
260	4	0	0	0	0	0	0
260	5	0	0	0	0	0	0
260	6	0	0	0	0	0	0
260	7	0	0	0	0	0	0
260	8	0	0	0	0	0	0
260	9	0	0	0	0	0	0
261	0	0	0	0	0	0	0
261	1	0	0	0	0	0	0
261	2	0	0	0	0	0	0
261	3	0	0	0	0	0	0
261	4	0	0	0	0	0	0
261	5	0	0	0	0	0	0
261	6	0	0	0	0	0	0
261	7	0	0	0	0	0	0
261	8	0	0	0	0	0	0
261	9	0	0	0	0	0	0
262	0	0	0	0	0	0	0
262	1	0	0	0	0	0	0
262	2	0	0	0	0	0	0
262	3	0	0	0	0	0	0
262	4	0	0	0	0	0	0
262	5	0	0	0	0	0	0
262	6	0	0	0	0	0	0
262	7	0	0	0	0	0	0
262	8	0	0	0	0	0	0
262	9	0	0	0	0	0	0
263	0	0	0	0	0	0	0
263	1	0	0	0	0	0	0
263	2	0	0	0	0	0	0
263	3	0	0	0	0	0	0
263	4	0	0	0	0	0	0
263	5	0	0	0	0	0	0
263	6	0	0	0	0	0	0
263	7	0	0	0	0	0	0
263	8	0	0	0	0	0	0
263	9	0	0	0	0	0	0
264	0	0	0	0	0	0	0
264	1	0	0	0	0	0	0
264	2	0	0	0	0	0	0
264	3	0	0	0	0	0	0
264	4	0	0	0	0	0	0
264	5	0	0	0	0	0	0
264	6	0	0	0	0	0	0
264	7	0	0	0	0	0	0
264	8	0	0	0	0	0	0
264	9	0	0	0	0	0	0
265	0	0	0	0	0	0	0
265	1	0	0	0	0	0	0
265	2	0	0	0	0	0	0
265	3	0	0	0	0	0	0
265	4	0	0	0	0	0	0
265	5	0	0	0	0	0	0
265	6	0	0	0	0	0	0
265	7	0	0	0	0	0	0
265	8	0	0	0	0	0	0
265	9	0	0	0	0	0	0
266	0	0	0	0	0	0	0
266	1	0	0	0	0	0	0
266	2	0	0	0	0	0	0
266	3	0	0	0	0	0	0
266	4	0	0	0	0	0	0
266	5	0	0	0	0	0	0
266	6	0	0	0	0	0	0
266	7	0	0	0	0	0	0
266	8	0	0	0	0	0	0
266	9	0	0	0	0	0	0
267	0	0	0	0	0	0	0
267	1	0	0	0	0	0	0
267	2	0	0	0	0	0	0
267	3	0	0	0	0	0	0
267	4	0	0	0	0	0	0
267	5	0	0	0	0	0	0
267	6	0	0	0	0	0	0
267	7	0	0	0	0	0	0
267	8	0	0	0	0	0	0
267	9	0	0	0	0	0	0
268	0	0	0	0	0	0	0
268	1	0	0	0	0	0	0
268	2	0	0	0	0	0	0
268	3	0	0	0	0	0	0
268	4	0	0	0	0	0	0
268	5	0	0	0	0	0	0
268	6	0	0	0	0	0	0
268	7	0	0	0	0	0	0
268	8	0	0	0	0	0	0
268	9	0	0	0	0	0	0
269	0	0	0	0	0	0	0
269	1	0	0	0	0	0	0
269	2	0	0	0	0	0	0
269	3	0	0	0	0	0	0
269	4	0	0	0	0	0	0
269	5	0	0	0	0	0	0
269	6	0	0	0	0	0	0
269	7	0	0	0	0	0	0
269	8	0	0	0	0	0	0
269	9	0	0	0	0	0	0
270	0	0	0	0	0	0	0
270	1	0	0	0	0	0	0
270	2	0	0	0	0	0	0
270	3	0	0	0	0	0	0
270	4	0	0	0	0	0	0
270	5	0	0	0	0	0	0
270	6	0	0	0	0	0	0
270	7	0	0	0	0	0	0
270	8	0	0	0	0	0	0
270	9	0	0	0	0	0	0
271	0	0	0	0	0	0	0
271	1	0	0	0	0	0	0
271	2	0	0	0	0	0	0
271	3	0	0	0	0	0	0
271	4	0	0	0	0	0	0
271	5	0	0	0	0	0	0
271	6	0	0	0	0	0	0
271	7	0	0	0	0	0	0
271	8	0	0	0	0	0	0
271	9	0	0	0	0	0	0
272	0	0	0	0	0	0	0
272	1	0	0	0	0	0	0
272	2	0	0	0	0	0	0
272	3	0	0	0	0	0	0
272	4	0	0	0	0	0	0
272	5	0	0	0	0	0	0
272	6	0	0	0	0	0	0
272	7	0	0	0	0	0	0
272	8	0	0	0	0	0	0
272	9	0	0	0	0	0	0
273	0	0	0	0	0	0	0
273	1	0	0	0	0	0	0
273	2	0	0	0	0	0	0
273	3	0	0	0	0	0	0
273	4	0	0	0	0	0	0
273	5	0	0	0	0	0	0
273	6	0	0	0	0	0	0
273	7	0	0	0	0	0	0
273	8	0	0	0	0	0	0
273	9	0	0	0	0	0	0
274	0	0	0	0	0	0	0
274	1	0	0	0	0	0	0
274	2	0	0	0	0	0	0
274	3	0	0	0	0	0	0
274	4	0	0	0	0	0	0
274	5	0	0	0	0	0	0
274	6	0	0	0	0	0	0
274	7	0	0	0	0	0	0
274	8	0	0	0	0	0	0
274	9	0	0	0	0	0	0
275	0	0	0	0	0	0	0
275	1	0	0	0	0	0	0
275	2	0	0	0	0	0	0
275	3	0	0	0	0	0	0
275	4	0	0	0	0	0	0
275	5	0	0	0	0	0	0
275	6	0	0	0	0	0	0
275	7	0	0	0	0	0	0
275	8	0	0	0	0	0	0
275	9	0	0	0	0	0	0
276	0	0	0	0	0	0	0
276	1	0	0	0	0	0	0
276	2	0	0	0	0	0	0
276	3	0	0	0	0	0	0
276	4	0	0	0	0	0	0
276	5	0	0	0	0	0	0
276	6	0	0	0	0	0	0
276	7	0	0	0	0	0	0
276	8	0	0	0	0	0	0
276	9	0	0	0	0	0	0
277	0	0	0	0	0	0	0
277	1	0	0	0	0	0	0
277	2	0	0	0	0	0	0
277	3	0	0	0	0	0	0
277	4	0	0	0	0	0	0
277	5	0	0	0	0	0	0
277	6	0	0	0	0	0	0
277	7	0	0	0	0	0	0
277	8	0	0	0	0	0	0
277	9	0	0	0	0	0	0
278	0	0	0	0	0	0	0
278	1	0	0	0	0	0	0
278	2	0	0	0	0	0	0
278	3	0	0	0	0	0	0
278	4	0	0	0	0	0	0
278	5	0	0	0	0	0	0
278	6	0	0	0	0	0	0
278	7	0	0	0	0	0	0
278	8	0	0	0	0	0	0
278	9	0	0	0	0	0	0
279	0	0	0	0	0	0	0
279	1	0	0	0	0	0	0
279	2	0	0	0	0	0	0
279	3	0	0	0	0	0	0
279	4	0	0	0	0	0	0
279	5	0	0	0	0	0	0
279	6	0	0	0	0	0	0
279	7	0	0	0	0	0	0
279	8	0	0	0	0	0	0
279	9	0	0	0	0	0	0
280	0	0	0	0	0	0	0
280	1	0	0	0	0	0	0
280	2	0	0	0	0	0	0
280	3	0	0	0	0	0	0
280	4	0	0	0	0	0	0
280	5	0	0	0	0	0	0
280	6	0	0	0	0	0	0
280	7	0	0	0	0	0	0
280	8	0	0	0	0	0	0
280	9	0	0	0	0	0	0
281	0	0	0	0	0	0	0
281	1	0	0	0	0	0	0
281	2	0	0	0	0	0	0
281	3	0	0	0	0	0	0
281	4	0	0	0	0	0	0
281	5	0	0	0	0	0	0
281	6	0	0	0	0	0	0
281	7	0	0	0	0	0	0
281	8	0	0	0	0	0	0
281	9	0	0	0	0	0	0
282	0	0	0	0	0	0	0
282	1	0	0	0	0	0	0
282	2	0	0	0	0	0	0
282	3	0	0	0	0	0	0
282	4	0	0	0	0	0	0
282	5	0	0	0	0	0	0
282	6	0	0	0	0	0	0
282	7	0	0	0	0	0	0
282	8	0	0	0	0	0	0
282	9	0	0	0	0	0	0
283	0	0	0	0	0	0	0
283	1	0	0	0	0	0	0
283	2	0	0	0	0	0	0
283	3	0	0	0	0	0	0
283	4	0	0	0	0	0	0
283	5	0	0	0	0	0	0
283	6	0	0	0	0	0	0
283	7	0	0	0	0	0	0
283	8	0	0	0	0	0	0
283	9	0	0	0	0	0	0
284	0	0	0	0	0	0	0
284	1	0	0	0	0	0	0
284	2	0	0	0	0	0	0
284	3	0	0	0	0	0	0
284	4	0	0	0	0	0	0
284	5	0	0	0	0	0	0
284	6	0	0	0	0	0	0
284	7	0	0	0	0	0	0
284	8	0	0	0	0	0	0
284	9	0	0	0	0	0	0
285	0	0	0	0	0	0	0
285	1	0	0	0	0	0	0
285	2	0	0	0	0	0	0
285	3	0	0	0	0	0	0
285	4	0	0	0	0	0	0
285	5	0	0	0	0	0	0
285	6	0	0	0	0	0	0
285	7	0	0	0	0	0	0
285	8	0	0	0	0	0	0
285	9	0	0	0	0	0	0
286	0	0	0	0	0	0	0
286	1	0	0	0	0	0	0
286	2	0	0	0	0	0	0
286	3	0	0	0	0	0	0
286	4	0	0	0	0	0	0
286	5	0	0	0	0	0	0
286	6	0	0	0	0	0	0
286	7	0	0	0	0	0	0
286	8	0	0	0	0	0	0
286	9	0	0	0	0	0	0
287	0	0	0	0	0	0	0
287	1	0	0	0	0	0	0
287	2	0	0	0	0	0	0
287	3	0	0	0	0	0	0
287	4	0	0	0	0	0	0
287	5	0	0	0	0	0	0
287	6	0	0	0	0	0	0
287	7	0	0	0	0	0	0
287	8	0	0	0	0	0	0
287	9	0	0	0	0	0	0
288	0	0	0	0	0	0	0
288	1	0	0	0	0	0	0
288	2	0	0	0	0	0	0
288	3	0	0	0	0	0	0
288	4	0	0	0	0	0	0
288	5	0	0	0	0	0	0
288	6	0	0	0	0	0	0
288	7	0	0	0	0	0	0
288	8	0	0	0	0	0	0
288	9	0	0	0	0	0	0
289	0	0	0	0	0	0	0
289	1	0	0	0	0	0	0
289	2	0	0	0	0	0	0
289	3	0	0	0	0	0	0
289	4	0	0	0	0	0	0
289	5	0	0	0	0	0	0
289	6	0	0	0	0	0	0
289	7	0	0	0	0	0	0
289	8	0	0	0	0	0	0
289	9	0	0	0	0	0	0
290	0	0	0	0	0	0	0
290	1	0	0	0	0	0	0
290	2	0	0	0	0	0	0
290	3	0	0	0	0	0	0
290	4	0	0	0	0	0	0
290	5	0	0	0	0	0	0
290	6	0	0	0	0	0	0
290	7	0	0	0	0	0	0
290	8	0	0	0	0	0	0
290	9	0	0	0	0	0	0
291	0	0	0	0	0	0	0
291	1	0	0	0	0	0	0
291	2	0	0	0	0	0	0
291	3	0	0	0	0	0	0
291	4	0	0	0	0	0	0
291	5	0	0	0	0	0	0
291	6	0	0	0	0	0	0
291	7	0	0	0	0	0	0
291	8	0	0	0	0	0	0
291	9	0	0	0	0	0	0
292	0	0	0	0	0	0	0
292	1	0	0	0	0	0	0
292	2	0	0	0	0	0	0
292	3	0	0	0	0	0	0
292	4	0	0	0	0	0	0
292	5	0	0	0	0	0	0
292	6	0	0	0	0	0	0
292	7	0	0	0	0	0	0
292	8	0	0	0	0	0	0
292	9	0	0	0	0	0	0
293	0	0	0	0	0	0	0
293	1	0	0	0	0	0	0
293	2	0	0	0	0	0	0
293	3	0	0	0	0	0	0
293	4	0	0	0	0	0	0
293	5	0	0	0	0	0	0
293	6	0	0	0	0	0	0
293	7	0	0	0	0	0	0
293	8	0	0	0	0	0	0
293	9	0	0	0	0	0	0
294	0	0	0	0	0	0	0
294	1	0	0	0	0	0	0
294	2	0	0	0	0	0	0
294	3	0	0	0	0	0	0
294	4	0	0	0	0	0	0
294	5	0	0	0	0	0	0
294	6	0	0	0	0	0	0
294	7	0	0	0	0	0	0
294	8	0	0	0	0	0	0
294	9	0	0	0	0	0	0
295	0	0	0	0	0	0	0
295	1	0	0	0	0	0	0
295	2	0	0	0	0	0	0
295	3	0	0	0	0	0	0
295	4	0	0	0	0	0	0
295	5	0	0	0	0	0	0
295	6	0	0	0	0	0	0
295	7	0	0	0	0	0	0
295	8	0	0	0	0	0	0
295	9	0	0	0	0	0	0
296	0	0	0	0	0	0	0
296	1	0	0	0	0	0	0
296	2	0	0	0	0	0	0
296	3	0	0	0	0	0	0
296	4	0	0	0	0	0	0
296	5	0	0	0	0	0	0
296	6	0	0	0	0	0	0
296	7	0	0	0	0	0	0
296	8	0	0	0	0	0	0
296	9	0	0	0	0	0	0
297	0	0	0	0	0	0	0
297	1	0	0	0	0	0	0
297	2	0	0	0	0	0	0
297	3	0	0	0	0	0	0
297	4	0	0	0	0	0	0
297	5	0	0	0	0	0	0
297	6	0	0	0	0	0	0
297	7	0	0	0	0	0	0
297	8	0	0	0	0	0	0
297	9	0	0	0	0	0	0
298	0	0	0	0	0	0	0
298	1	0	0	0	0	0	0
298	2	0	0	0	0	0	0
298	3	0	0	0	0	0	0
298	4	0	0	0	0	0	0
298	5	0	0	0	0	0	0
298	6	0	0	0	0	0	0
298	7	0	0	0	0	0	0
298	8	0	0	0	0	0	0
298	9	0	0	0	0	0	0
299	0	0	0	0	0	0	0
299	1	0	0	0	0	0	0
299	2	0	0	0	0	0	0
299	3	0	0	0	0	0	0
299	4	0	0	0	0	0	0
299	5	0	0	0	0	0	0
299	6	0	0	0	0	0	0
299	7	0	0	0	0	0	0
299	8	0	0	0	0	0	0
299	9	0	0	0	0	0	0
300	0	0	0	0	0	0	0
300	1	0	0	0	0	0	0
300	2	0	0	0	0	0	0
300	3	0	0	0	0	0	0
300	4	0	0	0	0	0	0
300	5	0	0	0	0	0	0
300	6	0	0	0	0	0	0
300	7	0	0	0	0	0	0
300	8	0	0	0	0	0	0
300	9	0	0	0	0	0	0
301	0	0	0	0	0	0	0
301	1	0	0	0	0	0	0
301	2	0	0	0	0	0	0
301	3	0	0	0	0	0	0
301	4	0	0	0	0	0	0
301	5	0	0	0	0	0	0
301	6	0	0	0	0	0	0
301	7	0	0	0	0	0	0
301	8	0	0	0	0	0	0
301	9	0	0	0	0	0	0
302	0	0	0	0	0	0	0
302	1	0	0	0	0	0	0
302	2	0	0	0	0	0	0
302	3	0	0	0	0	0	0
302	4	0	0	0	0	0	0
302	5	0	0	0	0	0	0
302	6	0	0	0	0	0	0
302	7	0	0	0	0	0	0
302	8	0	0	0	0	0	0
302	9	0	0	0	0	0	0
303	0	0	0	0	0	0	0
303	1	0	0	0	0	0	0
303	2	0	0	0	0	0	0
303	3	0	0	0	0	0	0
303	4	0	0	0	0	0	0
303	5	0	0	0	0	0	0
303	6	0	0	0	0	0	0
303	7	0	0	0	0	0	0
303	8	0	0	0	0	0	0
303	9	0	0	0	0	0	0
304	0	0	0	0	0	0	0
304	1	0	0	0	0	0	0
304	2	0	0	0	0	0	0
304	3	0	0	0	0	0	0
304	4	0	0	0	0	0	0
304	5	0	0	0	0	0	0
304	6	0	0	0	0	0	0
304	7	0	0	0	0	0	0
304	8	0	0	0	0	0	0
304	9	0	0	0	0	0	0
305	0	0	0	0	0	0	0
305	1	0	0	0	0	0	0
305	2	0	0	0	0	0	0
305	3	0	0	0	0	0	0
305	4	0	0	0	0	0	0
305	5	0	0	0	0	0	0
305	6	0	0	0	0	0	0
305	7	0	0	0	0	0	0
305	8	0	0	0	0	0	0
305	9	0	0	0	0	0	0
306	0	0	0	0	0	0	0
306	1	0	0	0	0	0	0
306	2	0	0	0	0	0	0
306	3	0	0	0	0	0	0
306	4	0	0	0	0	0	0
306	5	0	0	0	0	0	0
306	6	0	0	0	0	0	0
306	7	0	0	0	0	0	0
306	8	0	0	0	0	0	0
306	9	0	0	0	0	0	0
307	0	0	0	0	0	0	0
307	1	0	0	0	0	0	0
307	2	0	0	0	0	0	0
307	3	0	0	0	0	0	0
307	4	0	0	0	0	0	0
307	5	0	0	0	0	0	0
307	6	0	0	0	0	0	0
307	7	0	0	0	0	0	0
307	8	0	0	0	0	0	0
307	9	0	0	0	0	0	0
308	0	0	0	0	0	0	0
308	1	0	0	0	0	0	0
308	2	0	0	0	0	0	0
308	3	0	0	0	0	0	0
308	4	0	0	0	0	0	0
308	5	0	0	0	0	0	0
308	6	0	0	0	0	0	0
308	7	0	0	0	0	0	0
308	8	0	0	0	0	0	0
308	9	0	0	0	0	0	0
309	0	0	0	0	0	0	0
309	1	0	0	0	0	0	0
309	2	0	0	0	0	0	0
309	3	0	0	0	0	0	0
309	4	0	0	0	0	0	0
309	5	0	0	0	0	0	0
309	6	0	0	0	0	0	0
309	7	0	0	0	0	0	0
309	8	0	0	0	0	0	0
309	9	0	0	0	0	0	0
310	0	0	0	0	0	0	0
310	1	0	0	0	0	0	0
310	2	0	0	0	0	0	0
310	3	0	0	0	0	0	0
310	4	0	0	0	0	0	0
310	5	0	0	0	0	0	0
310	6	0	0	0	0	0	0
310	7	0	0	0	0	0	0
310	8	0	0	0	0	0	0
310	9	0	0	0	0	0	0
311	0	0	0	0	0	0	0
311	1	0	0	0	0	0	0
311	2	0	0	0	0	0	0
311	3	0	0	0	0	0	0
311	4	0	0	0	0	0	0
311	5	0	0	0	0	0	0
311	6	0	0	0	0	0	0
311	7	0	0	0	0	0	0
311	8	0	0	0	0	0	0
311	9	0	0	0	0	0	0
312	0	0	0	0	0	0	0
312	1	0	0	0	0	0	0
312	2	0	0	0	0	0	0
312	3	0	0	0	0	0	0
312	4	0	0	0	0	0	0
312	5	0	0	0	0	0	0
312	6	0	0	0	0	0	0
312	7	0	0	0	0	0	0
312	8	0	0	0	0	0	0
312	9	0	0	0	0	0	0
313	0	0	0	0	0	0	0
313	1	0	0	0	0	0	0
313	2	0	0	0	0	0	0
313	3	0	0	0	0	0	0
313	4	0	0	0	0	0	0
313	5	0	0	0	0	0	0
313	6	0	0	0	0	0	0
313	7	0	0	0	0	0	0
313	8	0	0	0	0	0	0
313	9	0	0	0	0	0	0
314	0	0	0	0	0	0	0
314	1	0	0	0	0	0	0
314	2	0	0	0	0	0	0
314	3	0	0	0	0	0	0
314	4	0	0	0	0	0	0
314	5	0	0	0	0	0	0
314	6	0	0	0	0	0	0
314	7	0	0	0	0	0	0
314	8	0	0	0	0	0	0
314	9	0	0	0	0	0	0
315	0	0	0	0	0	0	0
315	1	0	0	0	0	0	0
315	2	0	0	0	0	0	0
315	3	0	0	0	0	0	0
315	4	0	0	0	0	0	0
315	5	0	0	0	0	0	0
315	6	0	0	0	0	0	0
315	7	0	0	0	0	0	0
315	8	0	0	0	0	0	0
315	9	0	0	0	0	0	0
316	0	0	0	0	0	0	0
316	1	0	0	0	0	0	0
316	2	0	0	0	0	0	0
316	3	0	0	0	0	0	0
316	4	0	0	0	0	0	0
316	5	0	0	0	0	0	0
316	6	0	0	0	0	0	0
316	7	0	0	0	0	0	0
316	8	0	0	0	0	0	0
316	9	0	0	0	0	0	0
317	0	0	0	0	0	0	0
317	1	0	0	0	0	0	0
317	2	0	0	0	0	0	0
317	3	0	0	0	0	0	0
317	4	0	0	0	0	0	0
317	5	0	0	0	0	0	0
317	6	0	0	0	0	0	0
317	7	0	0	0	0	0	0
317	8	0	0	0	0	0	0
317	9	0	0	0	0	0	0
318	0	0	0	0	0	0	0
318	1	0	0	0	0	0	0
318	2	0	0	0	0	0	0
318	3	0	0	0	0	0	0
318	4	0	0	0	0	0	0
318	5	0	0	0	0	0	0
318	6	0	0	0	0	0	0
318	7	0	0	0	0	0	0
318	8	0	0	0	0	0	0
318	9	0	0	0	0	0	0
319	0	0	0	0	0	0	0
319	1	0	0	0	0	0	0
319	2	0	0	0	0	0	0
319	3	0	0	0	0	0	0
319	4	0	0	0	0	0	0
319	5	0	0	0	0	0	0
319	6	0	0	0	0	0	0
319	7	0	0	0	0	0	0
319	8	0	0	0	0	0	0
319	9	0	0	0	0	0	0
320	0	0	0	0	0	0	0
320	1	0	0	0	0	0	0
320	2	0	0	0	0	0	0
320	3	0	0	0	0	0	0
320	4	0	0	0	0	0	0
320	5	0	0	0	0	0	0
320	6	0	0	0	0	0	0
320	7	0	0	0	0	0	0
320	8	0	0	0	0	0	0
320	9	0	0	0	0	0	0
321	0	0	0	0	0	0	0
321	1	0	0	0	0	0	0
321	2	0	0	0	0	0	0
321	3	0	0	0	0	0	0
321	4	0	0	0	0	0	0
321	5	0	0	0	0	0	0
321	6	0	0	0	0	0	0
321	7	0	0	0	0	0	0
321	8	0	0	0	0	0	0
321	9	0	0	0	0	0	0
322	0	0	0	0	0	0	0
322	1	0	0	0	0	0	0
322	2	0	0	0	0	0	0
322	3	0	0	0	0	0	0
322	4	0	0	0	0	0	0
322	5	0	0	0	0	0	0
322	6	0	0	0	0	0	0
322	7	0	0	0	0	0	0
322	8	0	0	0	0	0	0
322	9	0	0	0	0	0	0
323	0	0	0	0	0	0	0
323	1	0	0	0	0	0	0
323	2	0	0	0	0	0	0
323	3	0	0	0	0	0	0
323	4	0	0	0	0	0	0
323	5	0	0	0	0	0	0
323	6	0	0	0	0	0	0
323	7	0	0	0	0	0	0
323	8	0	0	0	0	0	0
323	9	0	0	0	0	0	0
324	0	0	0	0	0	0	0
324	1	0	0	0	0	0	0
324	2	0	0	0	0	0	0
324	3	0	0	0	0	0	0
324	4	0	0	0	0	0	0
324	5	0	0	0	0	0	0
324	6	0	0	0	0	0	0
324	7	0	0	0	0	0	0
324	8	0	0	0	0	0	0
324	9	0	0	0	0	0	0
325	0	0	0	0	0	0	0
325	1	0	0	0	0	0	0
325	2	0	0	0	0	0	0
325	3	0	0	0	0	0	0
325	4	0	0	0	0	0	0
325	5	0	0	0	0	0	0
325	6	0	0	0	0	0	0
325	7	0	0	0	0	0	0
325	8	0	0	0	0	0	0
325	9	0	0	0	0	0	0
326	0	0	0	0	0	0	0
326	1	0	0	0	0	0	0
326	2	0	0	0	0	0	0
326	3	0	0	0	0	0	0
326	4	0	0	0	0	0	0
326	5	0	0	0	0	0	0
326	6	0	0	0	0	0	0
326	7	0	0	0	0	0	0
326	8	0	0	0	0	0	0
326	9	0	0	0	0	0	0
327	0	0	0	0	0	0	0
327	1	0	0	0	0	0	0
327	2	0	0	0	0	0	0
327	3	0	0	0	0	0	0
327	4	0	0	0	0	0	0
327	5	0	0	0	0	0	0
327	6	0	0	0	0	0	0
327	7	0	0	0	0	0	0
327	8	0	0	0	0	0	0
327	9	0	0	0	0	0	0
328	0	0	0	0	0	0	0
328	1	0	0	0	0	0	0
328	2	0	0	0	0	0	0
328	3	0	0	0	0	0	0
328	4	0	0	0	0	0	0
328	5	0	0	0	0	0	0
328	6	0	0	0	0	0	0
328	7	0	0	0	0	0	0
328	8	0	0	0	0	0	0
328	9	0	0	0	0	0	0
329	0	0	0	0	0	0	0
329	1	0	0	0	0	0	0
329	2	0	0	0	0	0	0
329	3	0	0	0	0	0	0
329	4	0	0	0	0	0	0
329	5	0	0	0	0	0	0
329	6	0	0	0	0	0	0
329	7	0	0	0	0	0	0
329	8	0	0	0	0	0	0
329	9	0	0	0	0	0	0
330	0	0	0	0	0	0	0
330	1	0	0	0	0	0	0
330	2	0	0	0	0	0	0
330	3	0	0	0	0	0	0
330	4	0	0	0	0	0	0
330	5	0	0	0	0	0	0
330	6	0	0	0	0	0	0
330	7	0	0	0	0	0	0
330	8	0	0	0	0	0	0
330	9	0	0	0	0	0	0
331	0	0	0	0	0	0	0
331	1	0	0	0	0	0	0
331	2	0	0	0	0	0	0
331	3	0	0	0	0	0	0
331	4	0	0	0	0	0	0
331	5	0	0	0	0	0	0
331	6	0	0	0	0	0	0
331	7	0	0	0	0	0	0
331	8	0	0	0	0	0	0
331	9	0	0	0	0	0	0
332	0	0	0	0	0	0	0
332	1	0	0	0	0	0	0
332	2	0	0	0	0	0	0
332	3	0	0	0	0	0	0
332	4	0	0	0	0	0	0
332	5	0	0	0	0	0	0
332	6	0	0	0	0	0	0
332	7	0	0	0	0	0	0
332	8	0	0	0	0	0	0
332	9	0	0	0	0	0	0
333	0	0	0	0	0	0	0
333	1	0	0	0	0	0	0
333	2	0	0	0	0	0	0
333	3	0	0	0	0	0	0
333	4	0	0	0	0	0	0
333	5	0	0	0	0	0	0
333	6	0	0	0	0	0	0
333	7	0	0	0	0	0	0
333	8	0	0	0	0	0	0
333	9	0	0	0	0	0	0
334	0	0	0	0	0	0	0
334	1	0	0	0	0	0	0
334	2	0	0	0	0	0	0
334	3	0	0	0	0	0	0
334	4	0	0	0	0	0	0
334	5	0	0	0	0	0	0
334	6	0	0	0	0	0	0
334	7	0	0	0	0	0	0
334	8	0	0	0	0	0	0
334	9	0	0	0	0	0	0
335	0	0	0	0	0	0	0
335	1	0	0	0	0	0	0
335	2	0	0	0	0	0	0
335	3	0	0	0	0	0	0
335	4	0	0	0	0	0	0
335	5	0	0	0	0	0	0
335	6	0	0	0	0	0	0
335	7	0	0	0	0	0	0
335	8	0	0	0	0	0	0
335	9	0	0	0	0	0	0
336	0	0	0	0	0	0	0
336	1	0	0	0	0	0	0
336	2	0	0	0	0	0	0
336	3	0	0	0	0	0	0
336	4	0	0	0	0	0	0
336	5	0	0	0	0	0	0
336	6	0	0	0	0	0	0
336	7	0	0	0	0	0	0
336	8	0	0	0	0	0	0
336	9	0	0	0	0	0	0
337	0	0	0	0	0	0	0
337	1	0	0	0	0	0	0
337	2	0	0	0	0	0	0
337	3	0	0	0	0	0	0
337	4	0	0	0	0	0	0
337	5	0	0	0	0	0	0
337	6	0	0	0	0	0	0
337	7	0	0	0	0	0	0
337	8	0	0	0	0	0	0
337	9	0	0	0	0	0	0
338	0	0	0	0	0	0	0
338	1	0	0	0	0	0	0
338	2	0	0	0	0	0	0
338	3	0	0	0	0	0	0
338	4	0	0	0	0	0	0
338	5	0	0	0	0	0	0
338	6	0	0	0	0	0	0
338	7	0	0	0	0	0	0
338	8	0	0	0	0	0	0
338	9	0	0	0	0	0	0
339	0	0	0	0	0	0	0
339	1	0	0	0	0	0	0
339	2	0	0	0	0	0	0
339	3	0	0	0	0	0	0
339	4	0	0	0	0	0	0
339	5	0	0	0	0	0	0
339	6	0	0	0	0	0	0
339	7	0	0	0	0	0	0
339	8	0	0	0	0	0	0
339	9	0	0	0	0	0	0
340	0	0	0	0	0	0	0
340	1	0	0	0	0	0	0
340	2	0	0	0	0	0	0
340	3	0	0	0	0	0	0
340	4	0	0	0	0	0	0
340	5	0	0	0	0	0	0
340	6	0	0	0	0	0	0
340	7	0	0	0	0	0	0
340	8	0	0	0	0	0	0
340	9	0	0	0	0	0	0
341	0	0	0	0	0	0	0
341	1	0	0	0	0	0	0
341	2	0	0	0	0	0	0
341	3	0	0	0	0	0	0
341	4	0	0	0	0	0	0
341	5	0	0	0	0	0	0
341	6	0	0	0	0	0	0
341	7	0	0	0	0	0	0
341	8	0	0	0	0	0	0
341	9	0	0	0	0	0	0
342	0	0	0	0	0	0	0
342	1	0	0	0	0	0	0
342	2	0	0	0	0	0	0
342	3	0	0	0	0	0	0
342	4	0	0	0	0	0	0
342	5	0	0	0	0	0	0
342	6	0	0	0	0	0	0
342	7	0	0	0	0	0	0
342	8	0	0	0	0	0	0
342	9	0	0	0	0	0	0
343	0	0	0	0	0	0	0
343	1	0	0	0	0	0	0
343	2	0	0	0	0	0	0
343	3	0	0	0	0	0	0
343	4	0	0	0	0	0	0
343	5	0	0	0	0	0	0
343	6	0	0	0	0	0	0
343	7	0	0	0	0	0	0
343	8	0	0	0	0	0	0
343	9	0	0	0	0	0	0
344	0	0	0	0	0	0	0
344	1	0	0	0	0	0	0
344	2	0	0	0	0	0	0
344	3	0	0	0	0	0	0
344	4	0	0	0	0	0	0
344	5	0	0	0	0	0	0
344	6	0	0	0	0	0	0
344	7	0	0	0	0	0	0
344	8	0	0	0	0	0	0
344	9	0	0	0	0	0	0
345	0	0	0	0	0	0	0
345	1	0	0	0	0	0	0
345	2	0	0	0	0	0	0
345	3	0	0	0	0	0	0
345	4	0	0	0	0	0	0
345	5	0	0	0	0	0	0
345	6	0	0	0	0	0	0
345	7	0	0	0	0	0	0
345	8	0	0	0	0	0	0
345	9	0	0	0	0	0	0
346	0	0	0	0	0	0	0
346	1	0	0	0	0	0	0
346	2	0	0	0	0	0	0
346	3	0	0	0	0	0	0
346	4	0	0	0	0	0	0
346	5	0	0	0	0	0	0
346	6	0	0	0	0	0	0
346	7	0	0	0	0	0	0
346	8	0	0	0	0	0	0
346	9	0	0	0	0	0	0
347	0	0	0	0	0	0	0
347	1	0	0	0	0	0	0
347	2	0	0	0	0	0	0
347	3	0	0	0	0	0	0
347	4	0	0	0	0	0	0
347	5	0	0	0	0	0	0
347	6	0	0	0	0	0	0
347	7	0	0	0	0	0	0
347	8	0	0	0	0	0	0
347	9	0	0	0	0	0	0
348	0	0	0	0	0	0	0
348	1	0	0	0	0	0	0
348	2	0	0	0	0	0	0
348	3	0	0	0	0	0	0
348	4	0	0	0	0	0	0
348	5	0	0	0	0	0	0
348	6	0	0	0	0	0	0
348	7	0	0	0	0	0	0
348	8	0	0	0	0	0	0
348	9	0	0	0	0	0	0
349	0	0	0	0	0	0	0
349	1	0	0	0	0	0	0
349	2	0	0	0	0	0	0
349	3	0	0	0	0	0	0
349	4	0	0	0	0	0	0
349	5	0	0	0	0	0	0
349	6	0	0	0	0	0	0
349	7	0	0	0	0	0	0
349	8	0	0	0	0	0	0
349	9	0	0	0	0	0	0
350	0	0	0	0	0	0	0
350	1	0	0	0	0	0	0
350	2	0	0	0	0	0	0
350	3	0	0	0	0	0	0
350	4	0	0	0	0	0	0
350	5	0	0	0	0	0	0
350	6	0	0	0	0	0	0
350	7	0	0	0	0	0	0
350	8	0	0	0	0	0	0
350	9	0	0	0	0	0	0
351	0	0	0	0	0	0	0
351	1	0	0	0	0	0	0
351	2	0	0	0	0	0	0
351	3	0	0	0	0	0	0
351	4	0	0	0	0	0	0
351	5	0	0	0	0	0	0
351	6	0	0	0	0	0	0
351	7	0	0	0	0	0	0
351	8	0	0	0	0	0	0
351	9	0	0	0	0	0	0
352	0	0	0	0	0	0	0
352	1	0	0	0	0	0	0
352	2	0	0	0	0	0	0
352	3	0	0	0	0	0	0
352	4	0	0	0	0	0	0
352	5	0	0	0	0	0	0
352	6	0	0	0	0	0	0
352	7	0	0	0	0	0	0
352	8	0	0	0	0	0	0
352	9	0	0	0	0	0	0
353	0	0	0	0	0	0	0
353	1	0	0	0	0	0	0
353	2	0	0	0	0	0	0
353	3	0	0	0	0	0	0
353	4	0	0	0	0	0	0
353	5	0	0	0	0	0	0
353	6	0	0	0	0	0	0
353	7	0	0	0	0	0	0
353	8	0	0	0	0	0	0
353	9	5.67859	-0.821826	-16.787	0	0	0
354	0	8.03027	-0.693401	-21.2957	0	0	0
354	1	4.85457	1.38208	-23.908	0	0	0
354	2	8.06919	-0.445505	-19.3789	0	0	0
354	3	6.92818	0.124415	-21.6451	0	0	0
354	4	7.05103	0.904504	-21.1106	0	0	0
354	5	7.93185	0.589325	-25.2951	0	0	0
354	6	7.1867	1.76536	-24.9351	0	0	0
354	7	8.9983	1.43674	-24.2319	0	0	0
354	8	8.72305	2.49676	-27.1829	0	0	0
354	9	9.07753	3.65017	-26.8212	0	0	0
355	0	9.84051	4.22334	-31.6907	0	0	0
355	1	9.57672	6.64063	-32.7976	0	0	0
355	2	9.3988	7.58755	-36.1005	0	0	0
355	3	7.46331	8.62078	-37.4899	0	0	0
355	4	3.16507	8.31455	-41.2584	0	0	0
355	5	-1.82899	7.40672	-44.9524	0	0	0
355	6	-6.04734	8.18943	-49.4055	0	0	0
355	7	-10.1462	7.52755	-51.9572	0	0	0
355	8	-12.918	7.69022	-56.4978	0	0	0
355	9	-15.7924	7.78828	-59.3823	0	0	0
356	0	-18.3875	7.22044	-62.6247	0	0	0
356	1	-19.726	7.16806	-66.7203	0	0	0
356	2	-22.2932	6.73595	-69.4371	0	0	0
356	3	-23.1043	6.15031	-71.3641	0	0	0
356	4	-24.2361	5.6363	-72.1534	0	0	0
356	5	-25.5138	5.29632	-73.7343	0	0	0
356	6	-25.1764	4.76301	-75.0406	0	0	0
356	7	-25.9686	4.67288	-75.3079	0	0	0
356	8	-26.0259	4.27282	-75.9188	0	0	0
356	9	-26.1997	3.93855	-74.6211	0	0	0
357	0	-25.7338	3.82733	-74.4436	0	0	0
357	1	-26.3486	3.89403	-74.0127	0	0	0
357	2	-25.6956	3.94028	-74.8792	0	0	0
357	3	-26.2164	3.93968	-74.2731	0	0	0
357	4	-26.3257	3.64945	-74.6259	0	0	0
357	5	-25.7394	3.80703	-74.882	0	0	0
357	6	-26.6768	3.78163	-75.1471	0	0	0
357	7	-26.4851	3.15905	-76.0245	0	0	0
357	8	-26.6807	3.07134	-77.8523	0	0	0
357	9	-28.2129	2.9535	-79.08	0	0	0
358	0	-27.1608	2.3099	-79.6026	0	0	0
358	1	-28.5421	2.46006	-80.3033	0	0	0
358	2	-28.1866	1.48168	-82.6611	0	0	0
358	3	-28.7283	1.28075	-82.4002	0	0	0
358	4	-28.2549	0.768677	-85.2779	0	0	0
358	5	-26.0059	-0.137273	-86.1415	0	0	0
358	6	-24.6873	0.127965	-86.3928	0	0	0
358	7	-21.9722	-0.573745	-86.6418	0	0	0
358	8	-19.6013	-0.58984	-87.5837	0	0	0
358	9	-17.4341	-0.71719	-87.9218	0	0	0
359	0	-15.0838	-1.11012	-87.9965	0	0	0
359	1	-13.3764	-1.15063	-89.2924	0	0	0
359	2	-11.3853	-1.23445	-88.6715	0	0	0
359	3	-9.58376	-1.54332	-90.4042	0	0	0
359	4	-7.53311	-1.62734	-91.7873	0	0	0
359	5	-5.02536	-2.48678	-94.8218	0	0	0
359	6	-4.44061	-4.60041	-99.5331	0	0	0
359	7	-5.74482	-8.47299	-103.409	0	0	0
359	8	-4.64288	-11.7772	-104.389	0	0	0
359	9	-2.02567	-12.8613	-107.078	0	0	0
360	0	-2.1418	-17.1291	-110.6	0	0	0
360	1	-1.1523	-17.0861	-115.038	0	0	0
360	2	-0.428901	-19.1747	-117.572	0	0	0
360	3	-0.682588	-21.535	-119.948	0	0	0
360	4	-0.194376	-21.2487	-122.991	0	0	0
360	5	-0.480538	-24.3861	-127.115	0	0	0
360	6	-0.386292	-24.8999	-130.518	0	0	0
360	7	-0.278361	-26.8359	-134.274	0	0	0
360	8	-0.224946	-29.2614	-137.347	0	0	0
360	9	0.642161	-29.1967	-140.038	0	0	0
361	0	0.65088	-30.6462	-143.271	0	0	0
361	1	0.295845	-30.4527	-148.675	0	0	0
361	2	0.902993	-32.0103	-152.511	0	0	0
361	3	0.705102	-32.9716	-155.223	0	0	0
361	4	0.982434	-33.3325	-158.272	0	0	0
361	5	0.555759	-34.7345	-159.677	0	0	0
361	6	1.26646	-34.8518	-163.42	0	0	0
361	7	2.01543	-35.7838	-166.471	0	0	0
361	8	2.35725	-35.8087	-168.3	0	0	0
361	9	2.61898	-35.857	-169.69	0	0	0
362	0	2.90364	-36.9741	-172.316	0	0	0
362	1	3.0862	-35.9989	-173.785	0	0	0
362	2	4.29439	-36.3549	-176.652	0	0	0
362	3	4.39848	-36.7546	-177.963	0	0	0
362	4	5.74847	-36.1547	-179.168	0	0	0
362	5	7.08916	-36.4428	-180.12	0	0	0
362	6	8.11064	-36.0204	-180.895	0	0	0
362	7	9.22194	-35.776	-182.191	0	0	0
362	8	11.0917	-35.5726	-185.576	0	0	0
362	9	11.5954	-34.9977	-186.958	0	0	0
363	0	12.8626	-35.2197	-187.304	0	0	0
363	1	14.3887	-34.8645	-189.555	0	0	0
363	2	15.3104	-34.221	-190.672	0	0	0
363	3	16.5626	-34.0428	-191.452	0	0	0
363	4	18.2042	-33.4397	-193.26	0	0	0
363	5	18.6783	-33.3542	-194.826	0	0	0
363	6	19.1558	-32.7783	-194.991	0	0	0
363	7	20.5258	-32.4481	-197.943	0	0	0
363	8	21.0692	-32.2262	-198.721	0	0	0
363	9	21.7994	-31.473	-201.494	0	0	0
364	0	22.2068	-31.1434	-203.665	0	0	0
364	1	22.1522	-30.5496	-205.576	0	0	0
364	2	22.6212	-29.6656	-207.743	0	0	0
364	3	22.8123	-29.2013	-208.691	0	0	0
364	4	23.0138	-28.2509	-212.601	0	0	0
364	5	23.31	-27.7449	-215.64	0	0	0
364	6	23.4788	-26.9036	-217.458	0	0	0
364	7	23.0681	-26.1552	-219.714	0	0	0
364	8	23.0603	-25.6498	-222.233	0	0	0
364	9	23.2424	-24.4341	-225.441	0	0	0
365	0	23.207	-23.9073	-228.397	0	0	0
365	1	23.3874	-22.9569	-231.52	0	0	0
365	2	23.6148	-22.2076	-234.122	0	0	0
365	3	23.4721	-21.3722	-236.552	0	0	0
365	4	23.7179	-20.5562	-239.938	0	0	0
365	5	24.1384	-19.5623	-243.669	0	0	0
365	6	24.9567	-18.858	-246.794	0	0	0
365	7	25.3104	-17.7298	-250.523	0	0	0
365	8	26.0652	-17.0245	-253.733	0	0	0
365	9	26.5353	-16.6089	-255.991	0	0	0
366	0	27.129	-15.325	-260.152	0	0	0
366	1	28.3365	-14.7958	-264.234	0	0	0
366	2	28.6675	-14.0906	-267.622	0	0	0
366	3	29.836	-13.3623	-270.481	0	0	0
366	4	30.0617	-12.6361	-273.87	0	0	0
366	5	31.167	-12.2616	-276.732	0	0	0
366	6	31.7576	-11.6242	-280.471	0	0	0
366	7	32.5053	-10.5189	-284.461	0	0	0
366	8	33.3448	-10.2787	-287.761	0	0	0
366	9	33.8289	-9.26358	-290.273	0	0	0
367	0	34.8925	-8.84908	-294.442	0	0	0
367	1	35.4366	-8.19126	-298.791	0	0	0
367	2	36.5389	-7.86225	-303.309	0	0	0
367	3	37.2412	-7.20275	-308.001	0	0	0
367	4	37.7975	-6.9676	-312.351	0	0	0
367	5	39.1195	-6.66209	-316.083	0	0	0
367	6	39.3171	-6.18356	-321.131	0	0	0
367	7	40.3276	-5.67862	-325.213	0	0	0
367	8	41.6194	-5.48312	-330.866	0	0	0
367	9	42.504	-4.62347	-334.941	0	0	0
368	0	43.3433	-4.6319	-339.03	0	0	0
368	1	44.3562	-3.88379	-344.59	0	0	0
368	2	45.1917	-3.73861	-349.986	0	0	0
368	3	46.3729	-3.30018	-354.851	0	0	0
368	4	47.1012	-2.86533	-360.415	0	0	0
368	5	48.3797	-3.11956	-366.245	0	0	0
368	6	49.2978	-2.60224	-373.727	0	0	0
368	7	51.017	-0.949208	-381.538	0	0	0
368	8	51.7605	-0.849389	-388.066	0	0	0
368	9	52.9602	0.336514	-395.101	0	0	0
369	0	53.8121	1.54574	-401.791	0	0	0
369	1	55.6026	2.89091	-408.905	0	0	0
369	2	57.2427	3.52366	-416.119	0	0	0
369	3	58.4055	4.3777	-423.155	0	0	0
369	4	60.372	4.92336	-431.237	0	0	0
369	5	61.2286	5.24281	-439.156	0	0	0
369	6	62.3103	4.98698	-445.42	0	0	0
369	7	64.6971	5.80015	-452.797	0	0	0
369	8	64.7477	5.93886	-460.633	0	0	0
369	9	66.1468	6.26255	-466.891	0	0	0
370	0	66.8254	6.67147	-475.243	0	0	0
370	1	67.224	7.08087	-482.724	0	0	0
370	2	67.5731	7.46673	-488.903	0	0	0
370	3	68.6132	7.96488	-494.985	0	0	0
370	4	68.6124	8.0617	-501.689	0	0	0
370	5	68.4597	8.22449	-509.353	0	0	0
370	6	68.9953	8.08055	-515.968	0	0	0
370	7	69.0842	8.06592	-523.718	0	0	0
370	8	69.0899	8.20725	-530.072	0	0	0
370	9	69.2131	7.70783	-534.951	0	0	0
371	0	69.4084	8.18286	-543.134	0	0	0
371	1	69.5931	7.8169	-549.491	0	0	0
371	2	69.7836	7.18422	-555.418	0	0	0
371	3	69.9191	7.15019	-561.339	0	0	0
371	4	70.9346	7.11821	-567.34	0	0	0
371	5	70.3563	6.57093	-573.62	0	0	0
371	6	71.1058	6.6077	-578.664	0	0	0
371	7	71.9327	6.2195	-585.889	0	0	0
371	8	71.9636	6.09831	-590.855	0	0	0
371	9	72.7239	5.86676	-595.641	0	0	0
372	0	72.2744	5.56399	-600.785	0	0	0
372	1	73.0915	5.59923	-606.526	0	0	0
372	2	73.191	5.30221	-612.537	0	0	0
372	3	73.6186	5.20485	-617.41	0	0	0
372	4	73.9849	4.81793	-622.635	0	0	0
372	5	73.8187	5.25069	-627.594	0	0	0
372	6	74.3785	5.06365	-632.297	0	0	0
372	7	74.2809	5.05311	-637.695	0	0	0
372	8	74.9027	5.00232	-643.612	0	0	0
372	9	75.0253	5.03878	-647.354	0	0	0
373	0	74.7995	5.25046	-651.617	0	0	0
373	1	75.0472	5.61953	-656.142	0	0	0
373	2	75.1942	5.63414	-659.624	0	0	0
373	3	75.12	5.53662	-664.414	0	0	0
373	4	75.1272	5.90648	-667.718	0	0	0
373	5	75.1197	6.25699	-671.194	0	0	0
373	6	75.5754	6.53622	-674.149	0	0	0
373	7	74.1165	6.92369	-676.334	0	0	0
373	8	74.6722	7.49644	-680.591	0	0	0
373	9	74.4416	7.86704	-684.681	0	0	0
374	0	74.3064	8.30664	-687.025	0	0	0
374	1	73.9648	8.27789	-688.769	0	0	0
374	2	73.146	8.97767	-692.512	0	0	0
374	3	73.4225	9.46285	-693.984	0	0	0
374	4	72.9926	9.85566	-698.861	0	0	0
374	5	72.738	10.4955	-700.683	0	0	0
374	6	72.6073	10.5114	-702.773	0	0	0
374	7	72.0766	11.3263	-704.16	0	0	0
374	8	71.9488	11.8751	-706.944	0	0	0
374	9	71.6157	12.2249	-709.029	0	0	0
375	0	71.3637	12.7753	-711.378	0	0	0
375	1	71.268	13.192	-714.333	0	0	0
375	2	70.8464	13.72	-714.94	0	0	0
375	3	70.6855	14.0699	-715.634	0	0	0
375	4	70.1104	14.6858	-717.024	0	0	0
375	5	69.8315	15.2132	-719.722	0	0	0
375	6	69.6964	15.4088	-721.637	0	0	0
375	7	69.8676	15.9825	-723.717	0	0	0
375	8	69.5954	16.5551	-724.412	0	0	0
375	9	69.3071	16.7712	-726.501	0	0	0
376	0	69.1187	17.2782	-727.802	0	0	0
376	1	69.0466	17.4975	-730.502	0	0	0
376	2	69.0877	17.7611	-732.152	0	0	0
376	3	68.6627	18.1317	-733.371	0	0	0
376	4	68.7704	18.6412	-734.407	0	0	0
376	5	68.4931	19.1018	-736.757	0	0	0
376	6	68.1233	19.4095	-737.452	0	0	0
376	7	67.8914	19.7592	-739.889	0	0	0
376	8	67.6208	19.7325	-741.026	0	0	0
376	9	67.5136	20.0393	-742.241	0	0	0
377	0	67.3295	20.7459	-742.496	0	0	0
377	1	66.6214	21.006	-744.938	0	0	0
377	2	66.4129	21.3584	-746.154	0	0	0
377	3	66.3445	21.4877	-747.72	0	0	0
377	4	66.1171	21.8833	-749.112	0	0	0
377	5	65.7405	22.1236	-750.331	0	0	0
377	6	65.6228	22.5411	-752.243	0	0	0
377	7	65.5318	22.5824	-753.638	0	0	0
377	8	65.3037	22.7134	-755.553	0	0	0
377	9	65.2559	23.066	-756.248	0	0	0
378	0	65.0098	23.3048	-756.857	0	0	0
378	1	64.8959	23.4122	-758.86	0	0	0
378	2	64.5399	23.6758	-759.73	0	0	0
378	3	64.5559	23.8069	-761.209	0	0	0
378	4	64.2173	24.1138	-761.993	0	0	0
378	5	64.1696	24.1108	-763.388	0	0	0
378	6	63.511	24.3285	-763.302	0	0	0
378	7	63.3529	24.4344	-764.698	0	0	0
378	8	62.9941	25.0775	-765.04	0	0	0
378	9	62.6403	25.1643	-765.825	0	0	0
379	0	62.1083	25.3378	-767.045	0	0	0
379	1	61.7776	25.3797	-768.092	0	0	0
379	2	61.1607	25.3304	-769.143	0	0	0
379	3	61.0049	25.8177	-768.876	0	0	0
379	4	60.4079	25.8589	-770.623	0	0	0
379	5	60.0291	25.9679	-771.146	0	0	0
379	6	59.6568	25.9445	-771.323	0	0	0
379	7	58.9528	25.986	-771.587	0	0	0
379	8	58.3556	26.3154	-772.458	0	0	0
379	9	57.8038	26.512	-772.637	0	0	0
380	0	57.3861	26.7331	-772.373	0	0	0
380	1	56.7886	26.7311	-774.117	0	0	0
380	2	56.089	26.7499	-774.035	0	0	0
380	3	55.2574	26.7903	-772.474	0	0	0
380	4	54.5975	26.8326	-773.608	0	0	0
380	5	54.3542	27.1429	-773.084	0	0	0
380	6	53.5606	26.9634	-773.614	0	0	0
380	7	53.237	27.0504	-773.438	0	0	0
380	8	52.6417	27.1597	-773.962	0	0	0
380	9	52.007	27.1783	-774.577	0	0	0
381	0	51.0872	27.1533	-773.627	0	0	0
381	1	50.9038	27.109	-774.936	0	0	0
381	2	50.4699	27.1303	-775.286	0	0	0
381	3	49.6402	27.0168	-773.898	0	0	0
381	4	48.937	26.9708	-773.73	0	0	0
381	5	48.5431	27.0815	-773.905	0	0	0
381	6	47.999	26.8354	-772.607	0	0	0
381	7	47.5373	26.8795	-773.565	0	0	0
381	8	47.1436	26.9	-773.917	0	0	0
381	9	46.5601	26.6321	-772.007	0	0	0
382	0	46.1229	26.7853	-771.571	0	0	0
382	1	45.423	26.6076	-770.62	0	0	0
382	2	45.1621	26.5178	-770.885	0	0	0
382	3	44.595	26.0748	-770.458	0	0	0
382	4	44.1189	25.9622	-769.593	0	0	0
382	5	43.7711	25.7407	-768.637	0	0	0
382	6	43.0079	25.6498	-768.035	0	0	0
382	7	42.614	25.494	-767.692	0	0	0
382	8	42.0931	25.1188	-767.698	0	0	0
382	9	41.5953	24.942	-765.525	0	0	0
383	0	41.055	24.6755	-764.919	0	0	0
383	1	40.4392	24.9633	-764.226	0	0	0
383	2	39.7035	24.3868	-762.494	0	0	0
383	3	39.3104	24.5639	-762.146	0	0	0
383	4	38.6303	24.3879	-761.544	0	0	0
383	5	38.0501	24.0776	-759.633	0	0	0
383	6	37.2065	23.8551	-757.027	0	0	0
383	7	36.5878	23.8539	-756.425	0	0	0
383	8	36.0003	23.8328	-756.165	0	0	0
383	9	35.3504	23.6343	-754.256	0	0	0
384	0	34.8282	23.4359	-753.128	0	0	0
384	1	34.4399	23.549	-752.431	0	0	0
384	2	33.8319	23.3051	-749.827	0	0	0
384	3	33.2498	22.9715	-748.527	0	0	0
384	4	32.963	23.1755	-747.568	0	0	0
384	5	32.3753	23.1537	-746.963	0	0	0
384	6	31.7485	22.7103	-745.143	0	0	0
384	7	31.0694	22.6417	-744.194	0	0	0
384	8	30.8373	22.5122	-741.755	0	0	0
384	9	30.1399	22.3788	-741.587	0	0	0
385	0	29.663	22.1588	-740.375	0	0	0
385	1	29.0533	22.2494	-738.722	0	0	0
385	2	28.3641	21.7602	-736.902	0	0	0
385	3	27.8227	22.0267	-734.03	0	0	0
385	4	27.3905	21.6501	-733.6	0	0	0
385	5	26.7108	21.674	-732.039	0	0	0
385	6	26.2144	21.5193	-730.389	0	0	0
385	7	25.6075	21.3423	-729.524	0	0	0
385	8	25.0677	21.2563	-727.523	0	0	0
385	9	24.4181	21.1444	-726.313	0	0	0
386	0	23.8538	20.9472	-723.878	0	0	0
386	1	23.4849	20.6154	-723.974	0	0	0
386	2	23.0271	20.5732	-722.671	0	0	0
386	3	22.4212	20.552	-719.802	0	0	0
386	4	21.9884	20.4406	-718.152	0	0	0
386	5	21.5119	20.3536	-716.937	0	0	0
386	6	21.1003	20.3755	-715.895	0	0	0
386	7	20.6886	20.3113	-714.592	0	0	0
386	8	20.1663	20.2681	-713.465	0	0	0
386	9	19.8533	20.1581	-710.159	0	0	0
387	0	19.3077	20.1799	-708.77	0	0	0
387	1	19.0516	20.047	-708.165	0	0	0
387	2	18.8119	19.9389	-707.472	0	0	0
387	3	18.3576	20.0048	-705.909	0	0	0
387	4	18.1894	19.6281	-704.435	0	0	0
387	5	17.7594	19.5642	-702.086	0	0	0
387	6	17.2824	19.4319	-700.61	0	0	0
387	7	17.0696	19.2101	-700.18	0	0	0
387	8	17.0255	19.1473	-699.922	0	0	0
387	9	16.7906	18.9486	-697.489	0	0	0
388	0	16.5604	18.9509	-695.051	0	0	0
388	1	16.1479	18.8608	-694.012	0	0	0
388	2	16.0881	18.7954	-693.578	0	0	0
388	3	15.6535	18.6397	-692.625	0	0	0
388	4	15.5493	18.5531	-691.234	0	0	0
388	5	15.2274	18.2674	-689.76	0	0	0
388	6	14.9284	18.421	-688.019	0	0	0
388	7	14.4072	17.9989	-686.809	0	0	0
388	8	14.1922	17.9103	-686.029	0	0	0
388	9	13.8447	17.7545	-685.165	0	0	0
389	0	13.6749	17.668	-683.945	0	0	0
389	1	13.4626	17.5561	-682.993	0	0	0
389	2	13.1188	17.534	-681.776	0	0	0
389	3	12.5499	17.1999	-681.089	0	0	0
389	4	12.3981	17.2914	-679.957	0	0	0
389	5	12.1868	17.0921	-679.699	0	0	0
389	6	11.6876	16.9136	-678.922	0	0	0
389	7	11.1658	16.7131	-677.797	0	0	0
389	8	10.7958	16.714	-676.754	0	0	0
389	9	10.7607	16.7808	-676.231	0	0	0
390	0	10.3632	16.6481	-674.932	0	0	0
390	1	9.87013	16.5136	-674.153	0	0	0
390	2	9.74227	16.3595	-673.112	0	0	0
390	3	9.09442	16.2677	-670.939	0	0	0
390	4	8.52269	16.3105	-671.206	0	0	0
390	5	8.26363	16.1338	-670.426	0	0	0
390	6	7.78793	16.1783	-668.95	0	0	0
390	7	7.505	15.9328	-669.565	0	0	0
390	8	6.98308	16.1983	-667.911	0	0	0
390	9	6.53359	15.7981	-666.875	0	0	0
391	0	5.9167	15.9288	-666.619	0	0	0
391	1	5.89903	15.909	-666.445	0	0	0
391	2	5.64285	15.7982	-665.142	0	0	0
391	3	5.31975	15.7311	-664.448	0	0	0
391	4	4.7964	15.4403	-663.24	0	0	0
391	5	4.64916	15.4838	-663.416	0	0	0
391	6	4.40641	15.7266	-662.808	0	0	0
391	7	4.27971	15.5047	-662.377	0	0	0
391	8	4.15603	15.4159	-660.986	0	0	0
391	9	4.11851	15.3255	-659.943	0	0	0
392	0	3.81853	15.3468	-658.903	0	0	0
392	1	3.63858	15.4568	-658.992	0	0	0
392	2	3.90841	15.3682	-658.384	0	0	0
392	3	3.64802	15.2119	-657.52	0	0	0
392	4	3.8312	15.1444	-657.955	0	0	0
392	5	3.34775	15.3873	-657.088	0	0	0
392	6	3.511	15.189	-655.608	0	0	0
392	7	3.40206	15.0322	-655.266	0	0	0
392	8	3.49083	15.0569	-655.352	0	0	0
392	9	3.25765	14.8771	-654.835	0	0	0
393	0	3.01786	14.7415	-653.361	0	0	0
393	1	2.75879	14.7179	-653.626	0	0	0
393	2	2.67722	14.6522	-652.845	0	0	0
393	3	2.59412	14.7619	-652.758	0	0	0
393	4	2.46266	14.6063	-652.501	0	0	0
393	5	2.29555	14.3593	-651.897	0	0	0
393	6	1.6884	14.3996	-651.119	0	0	0
393	7	1.55758	14.3972	-651.035	0	0	0
393	8	1.23127	14.2398	-651.912	0	0	0
393	9	1.25976	14.2623	-651.303	0	0	0
394	0	0.912513	14.2162	-651.219	0	0	0
394	1	0.829336	13.8605	-650.79	0	0	0
394	2	0.437171	13.7685	-649.839	0	0	0
394	3	0.360953	13.4101	-650.191	0	0	0
394	4	0.228204	13.4555	-650.452	0	0	0
394	5	0.320278	13.366	-651.154	0	0	0
394	6	0.0667851	13.0976	-650.464	0	0	0
394	7	-0.193215	13.0515	-649.333	0	0	0
394	8	-0.302527	13.1169	-649.595	0	0	0
394	9	-0.450855	12.738	-649.776	0	0	0
395	0	-0.582322	12.714	-650.304	0	0	0
395	1	-0.617906	12.4454	-650.916	0	0	0
395	2	-0.762594	12.223	-649.004	0	0	0
395	3	-1.2167	12.22	-648.571	0	0	0
395	4	-1.19221	12.1297	-648.922	0	0	0
395	5	-1.30217	12.1056	-649.711	0	0	0
395	6	-1.753	11.7036	-649.717	0	0	0
395	7	-1.88274	11.5242	-650.505	0	0	0
395	8	-2.42436	11.3426	-650.164	0	0	0
395	9	-2.1991	11.054	-649.556	0	0	0
396	0	-2.8929	10.784	-649.739	0	0	0
396	1	-2.87362	10.6512	-650.526	0	0	0
396	2	-3.39159	10.2926	-649.925	0	0	0
396	3	-3.69337	10.1788	-650.277	0	0	0
396	4	-3.73183	9.79864	-651.155	0	0	0
396	5	-4.27656	9.79579	-650.723	0	0	0
396	6	-4.42649	9.74973	-651.073	0	0	0
396	7	-4.8555	9.19139	-652.042	0	0	0
396	8	-4.85797	9.29963	-651.868	0	0	0
396	9	-5.24243	8.80718	-652.314	0	0	0
397	0	-5.67672	8.62391	-652.493	0	0	0
397	1	-5.60709	8.42331	-653.193	0	0	0
397	2	-5.93352	8.13272	-653.463	0	0	0
397	3	-5.8629	8.13023	-653.548	0	0	0
397	4	-6.3649	7.85972	-654.34	0	0	0
[truncated: 4,585 more rows]
