# Supplementary material for: A Brake-Based Overground Gait Rehabilitation Device for Altering Propulsion Impulse Symmetry
Source: Sensors (Basel). 2021 Oct 5;21(19):6617. doi: 10.3390/s21196617 (PMC8512803; doi:10.3390/s21196617)
Supplement: Supplementary file 1 [file sensors-21-06617-s001.zip › GPT animations/code and data/Forces/BD 25.csv]

Devices
1000
		FP1 (5629 Large) - Force			FP2 (5687 Large) [1000Hz] - Force
Frame	Sub Frame	Fx	Fy	Fz	Fx	Fy	Fz
		N	N	N	N	N	N
213	0	0	0	0	0	0	0
213	1	0	0	0	0	0	0
213	2	0	0	0	0	0	0
213	3	0	0	0	0	0	0
213	4	0	0	0	0	0	0
213	5	0	0	0	0	0	0
213	6	0	0	0	0	0	0
213	7	0	0	0	0	0	0
213	8	0	0	0	0	0	0
213	9	0	0	0	0	0	0
214	0	0	0	0	0	0	0
214	1	0	0	0	0	0	0
214	2	0	0	0	0	0	0
214	3	0	0	0	0	0	0
214	4	0	0	0	0	0	0
214	5	0	0	0	0	0	0
214	6	0	0	0	0	0	0
214	7	0	0	0	0	0	0
214	8	0	0	0	0	0	0
214	9	0	0	0	0	0	0
215	0	0	0	0	0	0	0
215	1	0	0	0	0	0	0
215	2	0	0	0	0	0	0
215	3	0	0	0	0	0	0
215	4	0	0	0	0	0	0
215	5	0	0	0	0	0	0
215	6	0	0	0	0	0	0
215	7	0	0	0	0	0	0
215	8	0	0	0	0	0	0
215	9	0	0	0	0	0	0
216	0	0	0	0	0	0	0
216	1	0	0	0	0	0	0
216	2	0	0	0	0	0	0
216	3	0	0	0	0	0	0
216	4	0	0	0	0	0	0
216	5	0	0	0	0	0	0
216	6	0	0	0	0	0	0
216	7	0	0	0	0	0	0
216	8	0	0	0	0	0	0
216	9	0	0	0	0	0	0
217	0	0	0	0	0	0	0
217	1	0	0	0	0	0	0
217	2	0	0	0	0	0	0
217	3	0	0	0	0	0	0
217	4	0	0	0	0	0	0
217	5	0	0	0	0	0	0
217	6	0	0	0	0	0	0
217	7	0	0	0	0	0	0
217	8	0	0	0	0	0	0
217	9	0	0	0	0	0	0
218	0	0	0	0	0	0	0
218	1	0	0	0	0	0	0
218	2	0	0	0	0	0	0
218	3	0	0	0	0	0	0
218	4	0	0	0	0	0	0
218	5	0	0	0	0	0	0
218	6	0	0	0	0	0	0
218	7	0	0	0	0	0	0
218	8	0	0	0	0	0	0
218	9	0	0	0	0	0	0
219	0	0	0	0	0	0	0
219	1	0	0	0	0	0	0
219	2	0	0	0	0	0	0
219	3	0	0	0	0	0	0
219	4	0	0	0	0	0	0
219	5	0	0	0	0	0	0
219	6	0	0	0	0	0	0
219	7	0	0	0	0	0	0
219	8	0	0	0	0	0	0
219	9	0	0	0	0	0	0
220	0	0	0	0	0	0	0
220	1	0	0	0	0	0	0
220	2	0	0	0	0	0	0
220	3	0	0	0	0	0	0
220	4	0	0	0	0	0	0
220	5	0	0	0	0	0	0
220	6	0	0	0	0	0	0
220	7	0	0	0	0	0	0
220	8	0	0	0	0	0	0
220	9	0	0	0	0	0	0
221	0	0	0	0	0	0	0
221	1	0	0	0	0	0	0
221	2	0	0	0	0	0	0
221	3	0	0	0	0	0	0
221	4	0	0	0	0	0	0
221	5	0	0	0	0	0	0
221	6	0	0	0	0	0	0
221	7	0	0	0	0	0	0
221	8	0	0	0	0	0	0
221	9	0	0	0	0	0	0
222	0	0	0	0	0	0	0
222	1	0	0	0	0	0	0
222	2	0	0	0	0	0	0
222	3	0	0	0	0	0	0
222	4	0	0	0	0	0	0
222	5	0	0	0	0	0	0
222	6	0	0	0	0	0	0
222	7	0	0	0	0	0	0
222	8	0	0	0	0	0	0
222	9	0	0	0	0	0	0
223	0	0	0	0	0	0	0
223	1	0	0	0	0	0	0
223	2	0	0	0	0	0	0
223	3	0	0	0	0	0	0
223	4	0	0	0	0	0	0
223	5	0	0	0	0	0	0
223	6	0	0	0	0	0	0
223	7	0	0	0	0	0	0
223	8	0	0	0	0	0	0
223	9	0	0	0	0	0	0
224	0	0	0	0	0	0	0
224	1	0	0	0	0	0	0
224	2	0	0	0	0	0	0
224	3	0	0	0	0	0	0
224	4	0	0	0	0	0	0
224	5	0	0	0	0	0	0
224	6	0	0	0	0	0	0
224	7	0	0	0	0	0	0
224	8	0	0	0	0	0	0
224	9	0	0	0	0	0	0
225	0	0	0	0	0	0	0
225	1	0	0	0	0	0	0
225	2	0	0	0	0	0	0
225	3	0	0	0	0	0	0
225	4	0	0	0	0	0	0
225	5	0	0	0	0	0	0
225	6	0	0	0	0	0	0
225	7	0	0	0	0	0	0
225	8	0	0	0	0	0	0
225	9	0	0	0	0	0	0
226	0	0	0	0	0	0	0
226	1	0	0	0	0	0	0
226	2	0	0	0	0	0	0
226	3	0	0	0	0	0	0
226	4	0	0	0	0	0	0
226	5	0	0	0	0	0	0
226	6	0	0	0	0	0	0
226	7	0	0	0	0	0	0
226	8	0	0	0	0	0	0
226	9	0	0	0	0	0	0
227	0	0	0	0	0	0	0
227	1	0	0	0	0	0	0
227	2	0	0	0	0	0	0
227	3	0	0	0	0	0	0
227	4	0	0	0	0	0	0
227	5	0	0	0	0	0	0
227	6	0	0	0	0	0	0
227	7	0	0	0	0	0	0
227	8	0	0	0	0	0	0
227	9	0	0	0	0	0	0
228	0	0	0	0	0	0	0
228	1	0	0	0	0	0	0
228	2	0	0	0	0	0	0
228	3	0	0	0	0	0	0
228	4	0	0	0	0	0	0
228	5	0	0	0	0	0	0
228	6	0	0	0	0	0	0
228	7	0	0	0	0	0	0
228	8	0	0	0	0	0	0
228	9	0	0	0	0	0	0
229	0	0	0	0	0	0	0
229	1	0	0	0	0	0	0
229	2	0	0	0	0	0	0
229	3	0	0	0	0	0	0
229	4	0	0	0	0	0	0
229	5	0	0	0	0	0	0
229	6	0	0	0	0	0	0
229	7	0	0	0	0	0	0
229	8	0	0	0	0	0	0
229	9	0	0	0	0	0	0
230	0	0	0	0	0	0	0
230	1	0	0	0	0	0	0
230	2	0	0	0	0	0	0
230	3	0	0	0	0	0	0
230	4	0	0	0	0	0	0
230	5	0	0	0	0	0	0
230	6	0	0	0	0	0	0
230	7	0	0	0	0	0	0
230	8	0	0	0	0	0	0
230	9	0	0	0	0	0	0
231	0	0	0	0	0	0	0
231	1	0	0	0	0	0	0
231	2	0	0	0	0	0	0
231	3	0	0	0	0	0	0
231	4	0	0	0	0	0	0
231	5	0	0	0	0	0	0
231	6	0	0	0	0	0	0
231	7	0	0	0	0	0	0
231	8	0	0	0	0	0	0
231	9	0	0	0	0	0	0
232	0	0	0	0	0	0	0
232	1	0	0	0	0	0	0
232	2	0	0	0	0	0	0
232	3	0	0	0	0	0	0
232	4	0	0	0	0	0	0
232	5	0	0	0	0	0	0
232	6	0	0	0	0	0	0
232	7	0	0	0	0	0	0
232	8	0	0	0	0	0	0
232	9	0	0	0	0	0	0
233	0	0	0	0	0	0	0
233	1	0	0	0	0	0	0
233	2	0	0	0	0	0	0
233	3	0	0	0	0	0	0
233	4	0	0	0	0	0	0
233	5	0	0	0	0	0	0
233	6	0	0	0	0	0	0
233	7	0	0	0	0	0	0
233	8	0	0	0	0	0	0
233	9	0	0	0	0	0	0
234	0	0	0	0	0	0	0
234	1	0	0	0	0	0	0
234	2	0	0	0	0	0	0
234	3	0	0	0	0	0	0
234	4	0	0	0	0	0	0
234	5	0	0	0	0	0	0
234	6	0	0	0	0	0	0
234	7	0	0	0	0	0	0
234	8	0	0	0	0	0	0
234	9	0	0	0	0	0	0
235	0	0	0	0	0	0	0
235	1	0	0	0	0	0	0
235	2	0	0	0	0	0	0
235	3	0	0	0	0	0	0
235	4	0	0	0	0	0	0
235	5	0	0	0	0	0	0
235	6	0	0	0	0	0	0
235	7	0	0	0	0	0	0
235	8	0	0	0	0	0	0
235	9	0	0	0	0	0	0
236	0	0	0	0	0	0	0
236	1	0	0	0	0	0	0
236	2	0	0	0	0	0	0
236	3	0	0	0	0	0	0
236	4	0	0	0	0	0	0
236	5	0	0	0	0	0	0
236	6	0	0	0	0	0	0
236	7	0	0	0	0	0	0
236	8	0	0	0	0	0	0
236	9	0	0	0	0	0	0
237	0	0	0	0	0	0	0
237	1	0	0	0	0	0	0
237	2	0	0	0	0	0	0
237	3	0	0	0	0	0	0
237	4	0	0	0	0	0	0
237	5	0	0	0	0	0	0
237	6	0	0	0	0	0	0
237	7	0	0	0	0	0	0
237	8	0	0	0	0	0	0
237	9	0	0	0	0	0	0
238	0	0	0	0	0	0	0
238	1	0	0	0	0	0	0
238	2	0	0	0	0	0	0
238	3	0	0	0	0	0	0
238	4	0	0	0	0	0	0
238	5	0	0	0	0	0	0
238	6	0	0	0	0	0	0
238	7	0	0	0	0	0	0
238	8	0	0	0	0	0	0
238	9	0	0	0	0	0	0
239	0	0	0	0	0	0	0
239	1	0	0	0	0	0	0
239	2	0	0	0	0	0	0
239	3	0	0	0	0	0	0
239	4	0	0	0	0	0	0
239	5	0	0	0	0	0	0
239	6	0	0	0	0	0	0
239	7	0	0	0	0	0	0
239	8	0	0	0	0	0	0
239	9	0	0	0	0	0	0
240	0	0	0	0	0	0	0
240	1	0	0	0	0	0	0
240	2	0	0	0	0	0	0
240	3	0	0	0	0	0	0
240	4	0	0	0	0	0	0
240	5	0	0	0	0	0	0
240	6	0	0	0	0	0	0
240	7	0	0	0	0	0	0
240	8	0	0	0	0	0	0
240	9	0	0	0	0	0	0
241	0	0	0	0	0	0	0
241	1	0	0	0	0	0	0
241	2	0	0	0	0	0	0
241	3	0	0	0	0	0	0
241	4	0	0	0	0	0	0
241	5	0	0	0	0	0	0
241	6	0	0	0	0	0	0
241	7	0	0	0	0	0	0
241	8	0	0	0	0	0	0
241	9	0	0	0	0	0	0
242	0	0	0	0	0	0	0
242	1	0	0	0	0	0	0
242	2	0	0	0	0	0	0
242	3	0	0	0	0	0	0
242	4	0	0	0	0	0	0
242	5	0	0	0	0	0	0
242	6	0	0	0	0	0	0
242	7	0	0	0	0	0	0
242	8	0	0	0	0	0	0
242	9	0	0	0	0	0	0
243	0	0	0	0	0	0	0
243	1	0	0	0	0	0	0
243	2	0	0	0	0	0	0
243	3	0	0	0	0	0	0
243	4	0	0	0	0	0	0
243	5	0	0	0	0	0	0
243	6	0	0	0	0	0	0
243	7	0	0	0	0	0	0
243	8	0	0	0	0	0	0
243	9	0	0	0	0	0	0
244	0	0	0	0	0	0	0
244	1	0	0	0	0	0	0
244	2	0	0	0	0	0	0
244	3	0	0	0	0	0	0
244	4	0	0	0	0	0	0
244	5	0	0	0	0	0	0
244	6	0	0	0	0	0	0
244	7	0	0	0	0	0	0
244	8	0	0	0	0	0	0
244	9	0	0	0	0	0	0
245	0	0	0	0	0	0	0
245	1	0	0	0	0	0	0
245	2	0	0	0	0	0	0
245	3	0	0	0	0	0	0
245	4	0	0	0	0	0	0
245	5	0	0	0	0	0	0
245	6	0	0	0	0	0	0
245	7	0	0	0	0	0	0
245	8	0	0	0	0	0	0
245	9	0	0	0	0	0	0
246	0	0	0	0	0	0	0
246	1	0	0	0	0	0	0
246	2	0	0	0	0	0	0
246	3	0	0	0	0	0	0
246	4	0	0	0	0	0	0
246	5	0	0	0	0	0	0
246	6	0	0	0	0	0	0
246	7	0	0	0	0	0	0
246	8	0	0	0	0	0	0
246	9	0	0	0	0	0	0
247	0	0	0	0	0	0	0
247	1	0	0	0	0	0	0
247	2	0	0	0	0	0	0
247	3	0	0	0	0	0	0
247	4	0	0	0	0	0	0
247	5	0	0	0	0	0	0
247	6	0	0	0	0	0	0
247	7	0	0	0	0	0	0
247	8	0	0	0	0	0	0
247	9	0	0	0	0	0	0
248	0	0	0	0	0	0	0
248	1	0	0	0	0	0	0
248	2	0	0	0	0	0	0
248	3	0	0	0	0	0	0
248	4	0	0	0	0	0	0
248	5	0	0	0	0	0	0
248	6	0	0	0	0	0	0
248	7	0	0	0	0	0	0
248	8	0	0	0	0	0	0
248	9	0	0	0	0	0	0
249	0	0	0	0	0	0	0
249	1	0	0	0	0	0	0
249	2	0	0	0	0	0	0
249	3	0	0	0	0	0	0
249	4	0	0	0	0	0	0
249	5	0	0	0	0	0	0
249	6	0	0	0	0	0	0
249	7	0	0	0	0	0	0
249	8	0	0	0	0	0	0
249	9	0	0	0	0	0	0
250	0	0	0	0	0	0	0
250	1	0	0	0	0	0	0
250	2	0	0	0	0	0	0
250	3	0	0	0	0	0	0
250	4	0	0	0	0	0	0
250	5	0	0	0	0	0	0
250	6	0	0	0	0	0	0
250	7	0	0	0	0	0	0
250	8	0	0	0	0	0	0
250	9	0	0	0	0	0	0
251	0	0	0	0	0	0	0
251	1	0	0	0	0	0	0
251	2	0	0	0	0	0	0
251	3	0	0	0	0	0	0
251	4	0	0	0	0	0	0
251	5	0	0	0	0	0	0
251	6	0	0	0	0	0	0
251	7	0	0	0	0	0	0
251	8	0	0	0	0	0	0
251	9	0	0	0	0	0	0
252	0	0	0	0	0	0	0
252	1	0	0	0	0	0	0
252	2	0	0	0	0	0	0
252	3	0	0	0	0	0	0
252	4	0	0	0	0	0	0
252	5	0	0	0	0	0	0
252	6	0	0	0	0	0	0
252	7	0	0	0	0	0	0
252	8	0	0	0	0	0	0
252	9	0	0	0	0	0	0
253	0	0	0	0	0	0	0
253	1	0	0	0	0	0	0
253	2	0	0	0	0	0	0
253	3	0	0	0	0	0	0
253	4	0	0	0	0	0	0
253	5	0	0	0	0	0	0
253	6	0	0	0	0	0	0
253	7	0	0	0	0	0	0
253	8	0	0	0	0	0	0
253	9	0	0	0	0	0	0
254	0	0	0	0	0	0	0
254	1	0	0	0	0	0	0
254	2	0	0	0	0	0	0
254	3	0	0	0	0	0	0
254	4	0	0	0	0	0	0
254	5	0	0	0	0	0	0
254	6	0	0	0	0	0	0
254	7	0	0	0	0	0	0
254	8	0	0	0	0	0	0
254	9	0	0	0	0	0	0
255	0	0	0	0	0	0	0
255	1	0	0	0	0	0	0
255	2	0	0	0	0	0	0
255	3	0	0	0	0	0	0
255	4	0	0	0	0	0	0
255	5	0	0	0	0	0	0
255	6	0	0	0	0	0	0
255	7	0	0	0	0	0	0
255	8	0	0	0	0	0	0
255	9	0	0	0	0	0	0
256	0	0	0	0	0	0	0
256	1	0	0	0	0	0	0
256	2	0	0	0	0	0	0
256	3	0	0	0	0	0	0
256	4	0	0	0	0	0	0
256	5	0	0	0	0	0	0
256	6	0	0	0	0	0	0
256	7	0	0	0	0	0	0
256	8	0	0	0	0	0	0
256	9	0	0	0	0	0	0
257	0	0	0	0	0	0	0
257	1	0	0	0	0	0	0
257	2	0	0	0	0	0	0
257	3	0	0	0	0	0	0
257	4	0	0	0	0	0	0
257	5	0	0	0	0	0	0
257	6	0	0	0	0	0	0
257	7	0	0	0	0	0	0
257	8	0	0	0	0	0	0
257	9	0	0	0	0	0	0
258	0	0	0	0	0	0	0
258	1	0	0	0	0	0	0
258	2	0	0	0	0	0	0
258	3	0	0	0	0	0	0
258	4	0	0	0	0	0	0
258	5	0	0	0	0	0	0
258	6	0	0	0	0	0	0
258	7	0	0	0	0	0	0
258	8	0	0	0	0	0	0
258	9	0	0	0	0	0	0
259	0	0	0	0	0	0	0
259	1	0	0	0	0	0	0
259	2	0	0	0	0	0	0
259	3	0	0	0	0	0	0
259	4	0	0	0	0	0	0
259	5	0	0	0	0	0	0
259	6	0	0	0	0	0	0
259	7	0	0	0	0	0	0
259	8	0	0	0	0	0	0
259	9	0	0	0	0	0	0
260	0	0	0	0	0	0	0
260	1	0	0	0	0	0	0
260	2	0	0	0	0	0	0
260	3	0	0	0	0	0	0
260	4	0	0	0	0	0	0
260	5	0	0	0	0	0	0
260	6	0	0	0	0	0	0
260	7	0	0	0	0	0	0
260	8	0	0	0	0	0	0
260	9	0	0	0	0	0	0
261	0	0	0	0	0	0	0
261	1	0	0	0	0	0	0
261	2	0	0	0	0	0	0
261	3	0	0	0	0	0	0
261	4	0	0	0	0	0	0
261	5	0	0	0	0	0	0
261	6	0	0	0	0	0	0
261	7	0	0	0	0	0	0
261	8	0	0	0	0	0	0
261	9	0	0	0	0	0	0
262	0	0	0	0	0	0	0
262	1	0	0	0	0	0	0
262	2	0	0	0	0	0	0
262	3	0	0	0	0	0	0
262	4	0	0	0	0	0	0
262	5	0	0	0	0	0	0
262	6	0	0	0	0	0	0
262	7	0	0	0	0	0	0
262	8	0	0	0	0	0	0
262	9	0	0	0	0	0	0
263	0	0	0	0	0	0	0
263	1	0	0	0	0	0	0
263	2	0	0	0	0	0	0
263	3	0	0	0	0	0	0
263	4	0	0	0	0	0	0
263	5	0	0	0	0	0	0
263	6	0	0	0	0	0	0
263	7	0	0	0	0	0	0
263	8	0	0	0	0	0	0
263	9	0	0	0	0	0	0
264	0	0	0	0	0	0	0
264	1	0	0	0	0	0	0
264	2	0	0	0	0	0	0
264	3	0	0	0	0	0	0
264	4	0	0	0	0	0	0
264	5	0	0	0	0	0	0
264	6	0	0	0	0	0	0
264	7	0	0	0	0	0	0
264	8	0	0	0	0	0	0
264	9	0	0	0	0	0	0
265	0	0	0	0	0	0	0
265	1	0	0	0	0	0	0
265	2	0	0	0	0	0	0
265	3	0	0	0	0	0	0
265	4	0	0	0	0	0	0
265	5	0	0	0	0	0	0
265	6	0	0	0	0	0	0
265	7	0	0	0	0	0	0
265	8	0	0	0	0	0	0
265	9	0	0	0	0	0	0
266	0	0	0	0	0	0	0
266	1	0	0	0	0	0	0
266	2	0	0	0	0	0	0
266	3	0	0	0	0	0	0
266	4	0	0	0	0	0	0
266	5	0	0	0	0	0	0
266	6	0	0	0	0	0	0
266	7	0	0	0	0	0	0
266	8	0	0	0	0	0	0
266	9	0	0	0	0	0	0
267	0	0	0	0	0	0	0
267	1	0	0	0	0	0	0
267	2	0	0	0	0	0	0
267	3	0	0	0	0	0	0
267	4	0	0	0	0	0	0
267	5	0	0	0	0	0	0
267	6	0	0	0	0	0	0
267	7	0	0	0	0	0	0
267	8	0	0	0	0	0	0
267	9	0	0	0	0	0	0
268	0	0	0	0	0	0	0
268	1	0	0	0	0	0	0
268	2	0	0	0	0	0	0
268	3	0	0	0	0	0	0
268	4	0	0	0	0	0	0
268	5	0	0	0	0	0	0
268	6	0	0	0	0	0	0
268	7	0	0	0	0	0	0
268	8	0	0	0	0	0	0
268	9	0	0	0	0	0	0
269	0	0	0	0	0	0	0
269	1	0	0	0	0	0	0
269	2	0	0	0	0	0	0
269	3	0	0	0	0	0	0
269	4	0	0	0	0	0	0
269	5	0	0	0	0	0	0
269	6	0	0	0	0	0	0
269	7	0	0	0	0	0	0
269	8	0	0	0	0	0	0
269	9	0	0	0	0	0	0
270	0	0	0	0	0	0	0
270	1	0	0	0	0	0	0
270	2	0	0	0	0	0	0
270	3	0	0	0	0	0	0
270	4	0	0	0	0	0	0
270	5	0	0	0	0	0	0
270	6	0	0	0	0	0	0
270	7	0	0	0	0	0	0
270	8	0	0	0	0	0	0
270	9	0	0	0	0	0	0
271	0	0	0	0	0	0	0
271	1	0	0	0	0	0	0
271	2	0	0	0	0	0	0
271	3	0	0	0	0	0	0
271	4	0	0	0	0	0	0
271	5	0	0	0	0	0	0
271	6	0	0	0	0	0	0
271	7	0	0	0	0	0	0
271	8	0	0	0	0	0	0
271	9	0	0	0	0	0	0
272	0	0	0	0	0	0	0
272	1	0	0	0	0	0	0
272	2	0	0	0	0	0	0
272	3	0	0	0	0	0	0
272	4	0	0	0	0	0	0
272	5	0	0	0	0	0	0
272	6	0	0	0	0	0	0
272	7	0	0	0	0	0	0
272	8	0	0	0	0	0	0
272	9	0	0	0	0	0	0
273	0	0	0	0	0	0	0
273	1	0	0	0	0	0	0
273	2	0	0	0	0	0	0
273	3	0	0	0	0	0	0
273	4	0	0	0	0	0	0
273	5	0	0	0	0	0	0
273	6	0	0	0	0	0	0
273	7	0	0	0	0	0	0
273	8	0	0	0	0	0	0
273	9	0	0	0	0	0	0
274	0	0	0	0	0	0	0
274	1	0	0	0	0	0	0
274	2	0	0	0	0	0	0
274	3	0	0	0	0	0	0
274	4	0	0	0	0	0	0
274	5	0	0	0	0	0	0
274	6	0	0	0	0	0	0
274	7	0	0	0	0	0	0
274	8	0	0	0	0	0	0
274	9	0	0	0	0	0	0
275	0	0	0	0	0	0	0
275	1	0	0	0	0	0	0
275	2	0	0	0	0	0	0
275	3	0	0	0	0	0	0
275	4	0	0	0	0	0	0
275	5	0	0	0	0	0	0
275	6	0	0	0	0	0	0
275	7	0	0	0	0	0	0
275	8	0	0	0	0	0	0
275	9	0	0	0	0	0	0
276	0	0	0	0	0	0	0
276	1	0	0	0	0	0	0
276	2	0	0	0	0	0	0
276	3	0	0	0	0	0	0
276	4	0	0	0	0	0	0
276	5	0	0	0	0	0	0
276	6	0	0	0	0	0	0
276	7	0	0	0	0	0	0
276	8	0	0	0	0	0	0
276	9	0	0	0	0	0	0
277	0	0	0	0	0	0	0
277	1	0	0	0	0	0	0
277	2	0	0	0	0	0	0
277	3	0	0	0	0	0	0
277	4	0	0	0	0	0	0
277	5	0	0	0	0	0	0
277	6	0	0	0	0	0	0
277	7	0	0	0	0	0	0
277	8	0	0	0	0	0	0
277	9	0	0	0	0	0	0
278	0	0	0	0	0	0	0
278	1	0	0	0	0	0	0
278	2	0	0	0	0	0	0
278	3	0	0	0	0	0	0
278	4	0	0	0	0	0	0
278	5	0	0	0	0	0	0
278	6	0	0	0	0	0	0
278	7	0	0	0	0	0	0
278	8	0	0	0	0	0	0
278	9	0	0	0	0	0	0
279	0	0	0	0	0	0	0
279	1	0	0	0	0	0	0
279	2	0	0	0	0	0	0
279	3	0	0	0	0	0	0
279	4	0	0	0	0	0	0
279	5	0	0	0	0	0	0
279	6	0	0	0	0	0	0
279	7	0	0	0	0	0	0
279	8	0	0	0	0	0	0
279	9	0	0	0	0	0	0
280	0	0	0	0	0	0	0
280	1	0	0	0	0	0	0
280	2	0	0	0	0	0	0
280	3	0	0	0	0	0	0
280	4	0	0	0	0	0	0
280	5	0	0	0	0	0	0
280	6	0	0	0	0	0	0
280	7	0	0	0	0	0	0
280	8	0	0	0	0	0	0
280	9	0	0	0	0	0	0
281	0	0	0	0	0	0	0
281	1	0	0	0	0	0	0
281	2	0	0	0	0	0	0
281	3	0	0	0	0	0	0
281	4	0	0	0	0	0	0
281	5	0	0	0	0	0	0
281	6	0	0	0	0	0	0
281	7	0	0	0	0	0	0
281	8	0	0	0	0	0	0
281	9	0	0	0	0	0	0
282	0	0	0	0	0	0	0
282	1	0	0	0	0	0	0
282	2	0	0	0	0	0	0
282	3	0	0	0	0	0	0
282	4	0	0	0	0	0	0
282	5	0	0	0	0	0	0
282	6	0	0	0	0	0	0
282	7	0	0	0	0	0	0
282	8	0	0	0	0	0	0
282	9	0	0	0	0	0	0
283	0	0	0	0	0	0	0
283	1	0	0	0	0	0	0
283	2	0	0	0	0	0	0
283	3	0	0	0	0	0	0
283	4	0	0	0	0	0	0
283	5	0	0	0	0	0	0
283	6	0	0	0	0	0	0
283	7	0	0	0	0	0	0
283	8	0	0	0	0	0	0
283	9	0	0	0	0	0	0
284	0	0	0	0	0	0	0
284	1	0	0	0	0	0	0
284	2	0	0	0	0	0	0
284	3	0	0	0	0	0	0
284	4	0	0	0	0	0	0
284	5	0	0	0	0	0	0
284	6	0	0	0	0	0	0
284	7	0	0	0	0	0	0
284	8	0	0	0	0	0	0
284	9	0	0	0	0	0	0
285	0	0	0	0	0	0	0
285	1	0	0	0	0	0	0
285	2	0	0	0	0	0	0
285	3	0	0	0	0	0	0
285	4	0	0	0	0	0	0
285	5	0	0	0	0	0	0
285	6	0	0	0	0	0	0
285	7	0	0	0	0	0	0
285	8	0	0	0	0	0	0
285	9	0	0	0	0	0	0
286	0	0	0	0	0	0	0
286	1	0	0	0	0	0	0
286	2	0	0	0	0	0	0
286	3	0	0	0	0	0	0
286	4	0	0	0	0	0	0
286	5	0	0	0	0	0	0
286	6	0	0	0	0	0	0
286	7	0	0	0	0	0	0
286	8	0	0	0	0	0	0
286	9	0	0	0	0	0	0
287	0	0	0	0	0	0	0
287	1	0	0	0	0	0	0
287	2	0	0	0	0	0	0
287	3	0	0	0	0	0	0
287	4	0	0	0	0	0	0
287	5	0	0	0	0	0	0
287	6	0	0	0	0	0	0
287	7	0	0	0	0	0	0
287	8	0	0	0	0	0	0
287	9	0	0	0	0	0	0
288	0	0	0	0	0	0	0
288	1	0	0	0	0	0	0
288	2	0	0	0	0	0	0
288	3	0	0	0	0	0	0
288	4	0	0	0	0	0	0
288	5	0	0	0	0	0	0
288	6	0	0	0	0	0	0
288	7	0	0	0	0	0	0
288	8	0	0	0	0	0	0
288	9	0	0	0	0	0	0
289	0	0	0	0	0	0	0
289	1	0	0	0	0	0	0
289	2	0	0	0	0	0	0
289	3	0	0	0	0	0	0
289	4	0	0	0	0	0	0
289	5	0	0	0	0	0	0
289	6	0	0	0	0	0	0
289	7	0	0	0	0	0	0
289	8	0	0	0	0	0	0
289	9	0	0	0	0	0	0
290	0	0	0	0	0	0	0
290	1	0	0	0	0	0	0
290	2	0	0	0	0	0	0
290	3	0	0	0	0	0	0
290	4	0	0	0	0	0	0
290	5	0	0	0	0	0	0
290	6	0	0	0	0	0	0
290	7	0	0	0	0	0	0
290	8	0	0	0	0	0	0
290	9	0	0	0	0	0	0
291	0	0	0	0	0	0	0
291	1	0	0	0	0	0	0
291	2	0	0	0	0	0	0
291	3	0	0	0	0	0	0
291	4	0	0	0	0	0	0
291	5	0	0	0	0	0	0
291	6	0	0	0	0	0	0
291	7	0	0	0	0	0	0
291	8	0	0	0	0	0	0
291	9	0	0	0	0	0	0
292	0	0	0	0	0	0	0
292	1	0	0	0	0	0	0
292	2	0	0	0	0	0	0
292	3	0	0	0	0	0	0
292	4	0	0	0	0	0	0
292	5	0	0	0	0	0	0
292	6	0	0	0	0	0	0
292	7	0	0	0	0	0	0
292	8	0	0	0	0	0	0
292	9	0	0	0	0	0	0
293	0	0	0	0	0	0	0
293	1	0	0	0	0	0	0
293	2	0	0	0	0	0	0
293	3	0	0	0	0	0	0
293	4	0	0	0	0	0	0
293	5	0	0	0	0	0	0
293	6	0	0	0	0	0	0
293	7	0	0	0	0	0	0
293	8	0	0	0	0	0	0
293	9	0	0	0	0	0	0
294	0	0	0	0	0	0	0
294	1	0	0	0	0	0	0
294	2	0	0	0	0	0	0
294	3	0	0	0	0	0	0
294	4	0	0	0	0	0	0
294	5	0	0	0	0	0	0
294	6	0	0	0	0	0	0
294	7	0	0	0	0	0	0
294	8	0	0	0	0	0	0
294	9	0	0	0	0	0	0
295	0	0	0	0	0	0	0
295	1	0	0	0	0	0	0
295	2	0	0	0	0	0	0
295	3	0	0	0	0	0	0
295	4	0	0	0	0	0	0
295	5	0	0	0	0	0	0
295	6	0	0	0	0	0	0
295	7	0	0	0	0	0	0
295	8	0	0	0	0	0	0
295	9	0	0	0	0	0	0
296	0	0	0	0	0	0	0
296	1	0	0	0	0	0	0
296	2	0	0	0	0	0	0
296	3	0	0	0	0	0	0
296	4	0	0	0	0	0	0
296	5	0	0	0	0	0	0
296	6	0	0	0	0	0	0
296	7	0	0	0	0	0	0
296	8	0	0	0	0	0	0
296	9	0	0	0	0	0	0
297	0	0	0	0	0	0	0
297	1	0	0	0	0	0	0
297	2	0	0	0	0	0	0
297	3	0	0	0	0	0	0
297	4	0	0	0	0	0	0
297	5	0	0	0	0	0	0
297	6	0	0	0	0	0	0
297	7	0	0	0	0	0	0
297	8	0	0	0	0	0	0
297	9	0	0	0	0	0	0
298	0	0	0	0	0	0	0
298	1	0	0	0	0	0	0
298	2	0	0	0	0	0	0
298	3	0	0	0	0	0	0
298	4	0	0	0	0	0	0
298	5	0	0	0	0	0	0
298	6	0	0	0	0	0	0
298	7	0	0	0	0	0	0
298	8	0	0	0	0	0	0
298	9	0	0	0	0	0	0
299	0	0	0	0	0	0	0
299	1	0	0	0	0	0	0
299	2	0	0	0	0	0	0
299	3	0	0	0	0	0	0
299	4	0	0	0	0	0	0
299	5	0	0	0	0	0	0
299	6	0	0	0	0	0	0
299	7	0	0	0	0	0	0
299	8	0	0	0	0	0	0
299	9	0	0	0	0	0	0
300	0	0	0	0	0	0	0
300	1	0	0	0	0	0	0
300	2	0	0	0	0	0	0
300	3	0	0	0	0	0	0
300	4	0	0	0	0	0	0
300	5	0	0	0	0	0	0
300	6	0	0	0	0	0	0
300	7	0	0	0	0	0	0
300	8	0	0	0	0	0	0
300	9	0	0	0	0	0	0
301	0	0	0	0	0	0	0
301	1	0	0	0	0	0	0
301	2	0	0	0	0	0	0
301	3	0	0	0	0	0	0
301	4	0	0	0	0	0	0
301	5	0	0	0	0	0	0
301	6	0	0	0	0	0	0
301	7	0	0	0	0	0	0
301	8	0	0	0	0	0	0
301	9	0	0	0	0	0	0
302	0	0	0	0	0	0	0
302	1	0	0	0	0	0	0
302	2	0	0	0	0	0	0
302	3	0	0	0	0	0	0
302	4	0	0	0	0	0	0
302	5	0	0	0	0	0	0
302	6	0	0	0	0	0	0
302	7	0	0	0	0	0	0
302	8	0	0	0	0	0	0
302	9	0	0	0	0	0	0
303	0	0	0	0	0	0	0
303	1	0	0	0	0	0	0
303	2	0	0	0	0	0	0
303	3	0	0	0	0	0	0
303	4	0	0	0	0	0	0
303	5	0	0	0	0	0	0
303	6	0	0	0	0	0	0
303	7	0	0	0	0	0	0
303	8	0	0	0	0	0	0
303	9	0	0	0	0	0	0
304	0	0	0	0	0	0	0
304	1	0	0	0	0	0	0
304	2	0	0	0	0	0	0
304	3	0	0	0	0	0	0
304	4	0	0	0	0	0	0
304	5	0	0	0	0	0	0
304	6	0	0	0	0	0	0
304	7	0	0	0	0	0	0
304	8	0	0	0	0	0	0
304	9	0	0	0	0	0	0
305	0	0	0	0	0	0	0
305	1	0	0	0	0	0	0
305	2	0	0	0	0	0	0
305	3	0	0	0	0	0	0
305	4	0	0	0	0	0	0
305	5	0	0	0	0	0	0
305	6	0	0	0	0	0	0
305	7	0	0	0	0	0	0
305	8	0	0	0	0	0	0
305	9	0	0	0	0	0	0
306	0	0	0	0	0	0	0
306	1	0	0	0	0	0	0
306	2	0	0	0	0	0	0
306	3	0	0	0	0	0	0
306	4	0	0	0	0	0	0
306	5	0	0	0	0	0	0
306	6	0	0	0	0	0	0
306	7	0	0	0	0	0	0
306	8	0	0	0	0	0	0
306	9	0	0	0	0	0	0
307	0	0	0	0	0	0	0
307	1	0	0	0	0	0	0
307	2	0	0	0	0	0	0
307	3	0	0	0	0	0	0
307	4	0	0	0	0	0	0
307	5	0	0	0	0	0	0
307	6	0	0	0	0	0	0
307	7	0	0	0	0	0	0
307	8	0	0	0	0	0	0
307	9	0	0	0	0	0	0
308	0	0	0	0	0	0	0
308	1	0	0	0	0	0	0
308	2	0	0	0	0	0	0
308	3	0	0	0	0	0	0
308	4	0	0	0	0	0	0
308	5	0	0	0	0	0	0
308	6	0	0	0	0	0	0
308	7	0	0	0	0	0	0
308	8	0	0	0	0	0	0
308	9	0	0	0	0	0	0
309	0	0	0	0	0	0	0
309	1	0	0	0	0	0	0
309	2	0	0	0	0	0	0
309	3	0	0	0	0	0	0
309	4	0	0	0	0	0	0
309	5	0	0	0	0	0	0
309	6	0	0	0	0	0	0
309	7	0	0	0	0	0	0
309	8	0	0	0	0	0	0
309	9	0	0	0	0	0	0
310	0	0	0	0	0	0	0
310	1	0	0	0	0	0	0
310	2	0	0	0	0	0	0
310	3	0	0	0	0	0	0
310	4	0	0	0	0	0	0
310	5	0	0	0	0	0	0
310	6	0	0	0	0	0	0
310	7	0	0	0	0	0	0
310	8	0	0	0	0	0	0
310	9	0	0	0	0	0	0
311	0	0	0	0	0	0	0
311	1	0	0	0	0	0	0
311	2	0	0	0	0	0	0
311	3	0	0	0	0	0	0
311	4	0	0	0	0	0	0
311	5	0	0	0	0	0	0
311	6	0	0	0	0	0	0
311	7	0	0	0	0	0	0
311	8	0	0	0	0	0	0
311	9	0	0	0	0	0	0
312	0	0	0	0	0	0	0
312	1	0	0	0	0	0	0
312	2	0	0	0	0	0	0
312	3	0	0	0	0	0	0
312	4	0	0	0	0	0	0
312	5	0	0	0	0	0	0
312	6	0	0	0	0	0	0
312	7	0	0	0	0	0	0
312	8	0	0	0	0	0	0
312	9	0	0	0	0	0	0
313	0	0	0	0	0	0	0
313	1	0	0	0	0	0	0
313	2	0	0	0	0	0	0
313	3	0	0	0	0	0	0
313	4	0	0	0	0	0	0
313	5	0	0	0	0	0	0
313	6	0	0	0	0	0	0
313	7	0	0	0	0	0	0
313	8	0	0	0	0	0	0
313	9	0	0	0	0	0	0
314	0	0	0	0	0	0	0
314	1	0	0	0	0	0	0
314	2	0	0	0	0	0	0
314	3	0	0	0	0	0	0
314	4	0	0	0	0	0	0
314	5	0	0	0	0	0	0
314	6	0	0	0	0	0	0
314	7	0	0	0	0	0	0
314	8	0	0	0	0	0	0
314	9	0	0	0	0	0	0
315	0	0	0	0	0	0	0
315	1	0	0	0	0	0	0
315	2	0	0	0	0	0	0
315	3	0	0	0	0	0	0
315	4	0	0	0	0	0	0
315	5	0	0	0	0	0	0
315	6	0	0	0	0	0	0
315	7	0	0	0	0	0	0
315	8	0	0	0	0	0	0
315	9	0	0	0	0	0	0
316	0	0	0	0	0	0	0
316	1	0	0	0	0	0	0
316	2	0	0	0	0	0	0
316	3	0	0	0	0	0	0
316	4	0	0	0	0	0	0
316	5	0	0	0	0	0	0
316	6	0	0	0	0	0	0
316	7	0	0	0	0	0	0
316	8	0	0	0	0	0	0
316	9	0	0	0	0	0	0
317	0	0	0	0	0	0	0
317	1	0	0	0	0	0	0
317	2	0	0	0	0	0	0
317	3	0	0	0	0	0	0
317	4	0	0	0	0	0	0
317	5	0	0	0	0	0	0
317	6	0	0	0	0	0	0
317	7	0	0	0	0	0	0
317	8	0	0	0	0	0	0
317	9	0	0	0	0	0	0
318	0	0	0	0	0	0	0
318	1	0	0	0	0	0	0
318	2	0	0	0	0	0	0
318	3	0	0	0	0	0	0
318	4	0	0	0	0	0	0
318	5	0	0	0	0	0	0
318	6	0	0	0	0	0	0
318	7	0	0	0	0	0	0
318	8	0	0	0	0	0	0
318	9	0	0	0	0	0	0
319	0	0	0	0	0	0	0
319	1	0	0	0	0	0	0
319	2	0	0	0	0	0	0
319	3	0	0	0	0	0	0
319	4	0	0	0	0	0	0
319	5	0	0	0	0	0	0
319	6	0	0	0	0	0	0
319	7	0	0	0	0	0	0
319	8	0	0	0	0	0	0
319	9	0	0	0	0	0	0
320	0	0	0	0	0	0	0
320	1	0	0	0	0	0	0
320	2	0	0	0	0	0	0
320	3	0	0	0	0	0	0
320	4	0	0	0	0	0	0
320	5	0	0	0	0	0	0
320	6	0	0	0	0	0	0
320	7	0	0	0	0	0	0
320	8	0	0	0	0	0	0
320	9	0	0	0	0	0	0
321	0	0	0	0	0	0	0
321	1	0	0	0	0	0	0
321	2	0	0	0	0	0	0
321	3	0	0	0	0	0	0
321	4	0	0	0	0	0	0
321	5	0	0	0	0	0	0
321	6	0	0	0	0	0	0
321	7	0	0	0	0	0	0
321	8	0	0	0	0	0	0
321	9	0	0	0	0	0	0
322	0	0	0	0	0	0	0
322	1	0	0	0	0	0	0
322	2	0	0	0	0	0	0
322	3	0	0	0	0	0	0
322	4	0	0	0	0	0	0
322	5	0	0	0	0	0	0
322	6	0	0	0	0	0	0
322	7	0	0	0	0	0	0
322	8	0	0	0	0	0	0
322	9	0	0	0	0	0	0
323	0	0	0	0	0	0	0
323	1	0	0	0	0	0	0
323	2	0	0	0	0	0	0
323	3	0	0	0	0	0	0
323	4	0	0	0	0	0	0
323	5	0	0	0	0	0	0
323	6	0	0	0	0	0	0
323	7	0	0	0	0	0	0
323	8	0	0	0	0	0	0
323	9	0	0	0	0	0	0
324	0	0	0	0	0	0	0
324	1	0	0	0	0	0	0
324	2	0	0	0	0	0	0
324	3	0	0	0	0	0	0
324	4	0	0	0	0	0	0
324	5	0	0	0	0	0	0
324	6	0	0	0	0	0	0
324	7	0	0	0	0	0	0
324	8	0	0	0	0	0	0
324	9	0	0	0	0	0	0
325	0	0	0	0	0	0	0
325	1	0	0	0	0	0	0
325	2	0	0	0	0	0	0
325	3	0	0	0	0	0	0
325	4	0	0	0	0	0	0
325	5	0	0	0	0	0	0
325	6	0	0	0	0	0	0
325	7	0	0	0	0	0	0
325	8	0	0	0	0	0	0
325	9	0	0	0	0	0	0
326	0	0	0	0	0	0	0
326	1	0	0	0	0	0	0
326	2	0	0	0	0	0	0
326	3	0	0	0	0	0	0
326	4	0	0	0	0	0	0
326	5	0	0	0	0	0	0
326	6	0	0	0	0	0	0
326	7	0	0	0	0	0	0
326	8	0	0	0	0	0	0
326	9	0	0	0	0	0	0
327	0	0	0	0	0	0	0
327	1	0	0	0	0	0	0
327	2	0	0	0	0	0	0
327	3	0	0	0	0	0	0
327	4	0	0	0	0	0	0
327	5	0	0	0	0	0	0
327	6	0	0	0	0	0	0
327	7	0	0	0	0	0	0
327	8	0	0	0	0	0	0
327	9	0	0	0	0	0	0
328	0	0	0	0	0	0	0
328	1	0	0	0	0	0	0
328	2	0	0	0	0	0	0
328	3	0	0	0	0	0	0
328	4	0	0	0	0	0	0
328	5	0	0	0	0	0	0
328	6	0	0	0	0	0	0
328	7	0	0	0	0	0	0
328	8	0	0	0	0	0	0
328	9	0	0	0	0	0	0
329	0	0	0	0	0	0	0
329	1	0	0	0	0	0	0
329	2	0	0	0	0	0	0
329	3	0	0	0	0	0	0
329	4	0	0	0	0	0	0
329	5	0	0	0	0	0	0
329	6	0	0	0	0	0	0
329	7	0	0	0	0	0	0
329	8	0	0	0	0	0	0
329	9	0	0	0	0	0	0
330	0	0	0	0	0	0	0
330	1	0	0	0	0	0	0
330	2	0	0	0	0	0	0
330	3	0	0	0	0	0	0
330	4	0	0	0	0	0	0
330	5	0	0	0	0	0	0
330	6	0	0	0	0	0	0
330	7	0	0	0	0	0	0
330	8	0	0	0	0	0	0
330	9	0	0	0	0	0	0
331	0	0	0	0	0	0	0
331	1	0	0	0	0	0	0
331	2	0	0	0	0	0	0
331	3	0	0	0	0	0	0
331	4	0	0	0	0	0	0
331	5	0	0	0	0	0	0
331	6	0	0	0	0	0	0
331	7	0	0	0	0	0	0
331	8	0	0	0	0	0	0
331	9	0	0	0	0	0	0
332	0	0	0	0	0	0	0
332	1	0	0	0	0	0	0
332	2	0	0	0	0	0	0
332	3	0	0	0	0	0	0
332	4	0	0	0	0	0	0
332	5	0	0	0	0	0	0
332	6	0	0	0	0	0	0
332	7	0	0	0	0	0	0
332	8	0	0	0	0	0	0
332	9	0	0	0	0	0	0
333	0	0	0	0	0	0	0
333	1	0	0	0	0	0	0
333	2	0	0	0	0	0	0
333	3	0	0	0	0	0	0
333	4	0	0	0	0	0	0
333	5	0	0	0	0	0	0
333	6	0	0	0	0	0	0
333	7	0	0	0	0	0	0
333	8	0	0	0	0	0	0
333	9	0	0	0	0	0	0
334	0	0	0	0	0	0	0
334	1	0	0	0	0	0	0
334	2	0	0	0	0	0	0
334	3	0	0	0	0	0	0
334	4	0	0	0	0	0	0
334	5	0	0	0	0	0	0
334	6	0	0	0	0	0	0
334	7	0	0	0	0	0	0
334	8	0	0	0	0	0	0
334	9	0	0	0	0	0	0
335	0	0	0	0	0	0	0
335	1	0	0	0	0	0	0
335	2	0	0	0	0	0	0
335	3	0	0	0	0	0	0
335	4	0	0	0	0	0	0
335	5	0	0	0	0	0	0
335	6	0	0	0	0	0	0
335	7	0	0	0	0	0	0
335	8	0	0	0	0	0	0
335	9	0	0	0	0	0	0
336	0	0	0	0	0	0	0
336	1	0	0	0	0	0	0
336	2	0	0	0	0	0	0
336	3	0	0	0	0	0	0
336	4	0	0	0	0	0	0
336	5	0	0	0	0	0	0
336	6	0	0	0	0	0	0
336	7	0	0	0	0	0	0
336	8	0	0	0	0	0	0
336	9	0	0	0	0	0	0
337	0	0	0	0	0	0	0
337	1	0	0	0	0	0	0
337	2	0	0	0	0	0	0
337	3	0	0	0	0	0	0
337	4	0	0	0	0	0	0
337	5	0	0	0	0	0	0
337	6	0	0	0	0	0	0
337	7	0	0	0	0	0	0
337	8	0	0	0	0	0	0
337	9	0	0	0	0	0	0
338	0	0	0	0	0	0	0
338	1	0	0	0	0	0	0
338	2	0	0	0	0	0	0
338	3	0	0	0	0	0	0
338	4	0	0	0	0	0	0
338	5	0	0	0	0	0	0
338	6	0	0	0	0	0	0
338	7	0	0	0	0	0	0
338	8	0	0	0	0	0	0
338	9	0	0	0	0	0	0
339	0	0	0	0	0	0	0
339	1	0	0	0	0	0	0
339	2	0	0	0	0	0	0
339	3	0	0	0	0	0	0
339	4	0	0	0	0	0	0
339	5	0	0	0	0	0	0
339	6	0	0	0	0	0	0
339	7	0	0	0	0	0	0
339	8	0	0	0	0	0	0
339	9	0	0	0	0	0	0
340	0	0	0	0	0	0	0
340	1	0	0	0	0	0	0
340	2	0	0	0	0	0	0
340	3	0	0	0	0	0	0
340	4	0	0	0	0	0	0
340	5	0	0	0	0	0	0
340	6	0	0	0	0	0	0
340	7	0	0	0	0	0	0
340	8	0	0	0	0	0	0
340	9	0	0	0	0	0	0
341	0	0	0	0	0	0	0
341	1	0	0	0	0	0	0
341	2	0	0	0	0	0	0
341	3	0	0	0	0	0	0
341	4	0	0	0	0	0	0
341	5	0	0	0	0	0	0
341	6	0	0	0	0	0	0
341	7	0	0	0	0	0	0
341	8	0	0	0	0	0	0
341	9	0	0	0	0	0	0
342	0	0	0	0	0	0	0
342	1	0	0	0	0	0	0
342	2	0	0	0	0	0	0
342	3	0	0	0	0	0	0
342	4	0	0	0	0	0	0
342	5	0	0	0	0	0	0
342	6	0	0	0	0	0	0
342	7	0	0	0	0	0	0
342	8	0	0	0	0	0	0
342	9	0	0	0	0	0	0
343	0	0	0	0	0	0	0
343	1	0	0	0	0	0	0
343	2	0	0	0	0	0	0
343	3	0	0	0	0	0	0
343	4	0	0	0	0	0	0
343	5	0	0	0	0	0	0
343	6	0	0	0	0	0	0
343	7	0	0	0	0	0	0
343	8	0	0	0	0	0	0
343	9	0	0	0	0	0	0
344	0	0	0	0	0	0	0
344	1	0	0	0	0	0	0
344	2	0	0	0	0	0	0
344	3	0	0	0	0	0	0
344	4	0	0	0	0	0	0
344	5	0	0	0	0	0	0
344	6	0	0	0	0	0	0
344	7	0	0	0	0	0	0
344	8	0	0	0	0	0	0
344	9	0	0	0	0	0	0
345	0	0	0	0	0	0	0
345	1	0	0	0	0	0	0
345	2	0	0	0	0	0	0
345	3	0	0	0	0	0	0
345	4	0	0	0	0	0	0
345	5	0	0	0	0	0	0
345	6	0	0	0	0	0	0
345	7	0	0	0	0	0	0
345	8	0	0	0	0	0	0
345	9	0	0	0	0	0	0
346	0	0	0	0	0	0	0
346	1	0	0	0	0	0	0
346	2	0	0	0	0	0	0
346	3	0	0	0	0	0	0
346	4	0	0	0	0	0	0
346	5	0	0	0	0	0	0
346	6	0	0	0	0	0	0
346	7	0	0	0	0	0	0
346	8	0	0	0	0	0	0
346	9	0	0	0	0	0	0
347	0	0	0	0	0	0	0
347	1	0	0	0	0	0	0
347	2	0	0	0	0	0	0
347	3	0	0	0	0	0	0
347	4	0	0	0	0	0	0
347	5	0	0	0	0	0	0
347	6	0	0	0	0	0	0
347	7	0	0	0	0	0	0
347	8	0	0	0	0	0	0
347	9	0	0	0	0	0	0
348	0	0	0	0	0	0	0
348	1	0	0	0	0	0	0
348	2	0	0	0	0	0	0
348	3	0	0	0	0	0	0
348	4	0	0	0	0	0	0
348	5	0	0	0	0	0	0
348	6	0	0	0	0	0	0
348	7	0	0	0	0	0	0
348	8	0	0	0	0	0	0
348	9	0	0	0	0	0	0
349	0	0	0	0	0	0	0
349	1	0	0	0	0	0	0
349	2	0	0	0	0	0	0
349	3	0	0	0	0	0	0
349	4	0	0	0	0	0	0
349	5	0	0	0	0	0	0
349	6	0	0	0	0	0	0
349	7	0	0	0	0	0	0
349	8	0	0	0	0	0	0
349	9	0	0	0	0	0	0
350	0	0	0	0	0	0	0
350	1	0	0	0	0	0	0
350	2	0	0	0	0	0	0
350	3	0	0	0	0	0	0
350	4	0	0	0	0	0	0
350	5	0	0	0	0	0	0
350	6	0	0	0	0	0	0
350	7	0	0	0	0	0	0
350	8	0	0	0	0	0	0
350	9	0	0	0	0	0	0
351	0	0	0	0	0	0	0
351	1	0	0	0	0	0	0
351	2	0	0	0	0	0	0
351	3	0	0	0	0	0	0
351	4	0	0	0	0	0	0
351	5	0	0	0	0	0	0
351	6	0	0	0	0	0	0
351	7	0	0	0	0	0	0
351	8	0	0	0	0	0	0
351	9	0	0	0	0	0	0
352	0	0	0	0	0	0	0
352	1	0	0	0	0	0	0
352	2	0	0	0	0	0	0
352	3	0	0	0	0	0	0
352	4	0	0	0	0	0	0
352	5	0	0	0	0	0	0
352	6	0	0	0	0	0	0
352	7	0	0	0	0	0	0
352	8	0	0	0	0	0	0
352	9	0	0	0	0	0	0
353	0	0	0	0	0	0	0
353	1	0	0	0	0	0	0
353	2	0	0	0	0	0	0
353	3	0	0	0	0	0	0
353	4	0	0	0	0	0	0
353	5	0	0	0	0	0	0
353	6	0	0	0	0	0	0
353	7	0	0	0	0	0	0
353	8	0	0	0	0	0	0
353	9	0	0	0	0	0	0
354	0	0	0	0	0	0	0
354	1	0	0	0	0	0	0
354	2	0	0	0	0	0	0
354	3	0	0	0	0	0	0
354	4	0	0	0	0	0	0
354	5	0	0	0	0	0	0
354	6	0	0	0	0	0	0
354	7	0	0	0	0	0	0
354	8	0	0	0	0	0	0
354	9	0	0	0	0	0	0
355	0	0	0	0	0	0	0
355	1	0	0	0	0	0	0
355	2	0	0	0	0	0	0
355	3	0	0	0	0	0	0
355	4	0	0	0	0	0	0
355	5	0	0	0	0	0	0
355	6	0	0	0	0	0	0
355	7	0	0	0	0	0	0
355	8	0	0	0	0	0	0
355	9	0	0	0	0	0	0
356	0	0	0	0	0	0	0
356	1	0	0	0	0	0	0
356	2	0	0	0	0	0	0
356	3	0	0	0	0	0	0
356	4	0	0	0	0	0	0
356	5	0	0	0	0	0	0
356	6	0	0	0	0	0	0
356	7	0	0	0	0	0	0
356	8	0	0	0	0	0	0
356	9	0	0	0	0	0	0
357	0	0	0	0	0	0	0
357	1	0	0	0	0	0	0
357	2	0	0	0	0	0	0
357	3	0	0	0	0	0	0
357	4	0	0	0	0	0	0
357	5	0	0	0	0	0	0
357	6	0	0	0	0	0	0
357	7	0	0	0	0	0	0
357	8	0	0	0	0	0	0
357	9	0	0	0	0	0	0
358	0	0	0	0	0	0	0
358	1	0	0	0	0	0	0
358	2	0	0	0	0	0	0
358	3	0	0	0	0	0	0
358	4	0	0	0	0	0	0
358	5	0	0	0	0	0	0
358	6	0	0	0	0	0	0
358	7	0	0	0	0	0	0
358	8	0	0	0	0	0	0
358	9	0	0	0	0	0	0
359	0	0	0	0	0	0	0
359	1	0	0	0	0	0	0
359	2	0	0	0	0	0	0
359	3	0	0	0	0	0	0
359	4	0	0	0	0	0	0
359	5	0	0	0	0	0	0
359	6	0	0	0	0	0	0
359	7	0	0	0	0	0	0
359	8	0	0	0	0	0	0
359	9	0	0	0	0	0	0
360	0	0	0	0	0	0	0
360	1	0	0	0	0	0	0
360	2	0	0	0	0	0	0
360	3	0	0	0	0	0	0
360	4	0	0	0	0	0	0
360	5	0	0	0	0	0	0
360	6	0	0	0	0	0	0
360	7	0	0	0	0	0	0
360	8	0	0	0	0	0	0
360	9	0	0	0	0	0	0
361	0	0	0	0	0	0	0
361	1	0	0	0	0	0	0
361	2	0	0	0	0	0	0
361	3	0	0	0	0	0	0
361	4	0	0	0	0	0	0
361	5	0	0	0	0	0	0
361	6	0	0	0	0	0	0
361	7	0	0	0	0	0	0
361	8	0	0	0	0	0	0
361	9	0	0	0	0	0	0
362	0	0	0	0	0	0	0
362	1	0	0	0	0	0	0
362	2	0	0	0	0	0	0
362	3	0	0	0	0	0	0
362	4	0	0	0	0	0	0
362	5	0	0	0	0	0	0
362	6	0	0	0	0	0	0
362	7	0	0	0	0	0	0
362	8	0	0	0	0	0	0
362	9	0	0	0	0	0	0
363	0	0	0	0	0	0	0
363	1	0	0	0	0	0	0
363	2	0	0	0	0	0	0
363	3	0	0	0	0	0	0
363	4	0	0	0	0	0	0
363	5	0	0	0	0	0	0
363	6	0	0	0	0	0	0
363	7	0	0	0	0	0	0
363	8	0	0	0	0	0	0
363	9	0	0	0	0	0	0
364	0	0	0	0	0	0	0
364	1	0	0	0	0	0	0
364	2	0	0	0	0	0	0
364	3	0	0	0	0	0	0
364	4	0	0	0	0	0	0
364	5	0	0	0	0	0	0
364	6	0	0	0	0	0	0
364	7	0	0	0	0	0	0
364	8	0	0	0	0	0	0
364	9	0	0	0	0	0	0
365	0	0	0	0	0	0	0
365	1	0	0	0	0	0	0
365	2	0	0	0	0	0	0
365	3	0	0	0	0	0	0
365	4	0	0	0	0	0	0
365	5	0	0	0	0	0	0
365	6	0	0	0	0	0	0
365	7	0	0	0	0	0	0
365	8	0	0	0	0	0	0
365	9	0	0	0	0	0	0
366	0	0	0	0	0	0	0
366	1	0	0	0	0	0	0
366	2	0	0	0	0	0	0
366	3	0	0	0	0	0	0
366	4	0	0	0	0	0	0
366	5	0	0	0	0	0	0
366	6	0	0	0	0	0	0
366	7	0	0	0	0	0	0
366	8	0	0	0	0	0	0
366	9	0	0	0	0	0	0
367	0	0	0	0	0	0	0
367	1	0	0	0	0	0	0
367	2	0	0	0	0	0	0
367	3	0	0	0	0	0	0
367	4	0	0	0	0	0	0
367	5	0	0	0	0	0	0
367	6	0	0	0	0	0	0
367	7	0	0	0	0	0	0
367	8	0	0	0	0	0	0
367	9	4.15111	-0.904841	-9.67153	0	0	0
368	0	10.9319	-1.59446	-20.9529	0	0	0
368	1	7.193	1.23255	-23.301	0	0	0
368	2	6.36448	1.25453	-21.476	0	0	0
368	3	9.80864	0.157906	-19.9019	0	0	0
368	4	6.21819	1.39171	-19.6443	0	0	0
368	5	9.0245	1.1505	-22.0743	0	0	0
368	6	7.59205	2.27937	-22.5964	0	0	0
368	7	7.63688	2.54799	-23.0244	0	0	0
368	8	8.76712	3.16954	-23.2816	0	0	0
368	9	6.81658	5.07036	-24.8321	0	0	0
369	0	4.22296	4.23769	-26.9475	0	0	0
369	1	-1.42849	4.5722	-30.2795	0	0	0
369	2	-5.02846	6.08763	-34.8971	0	0	0
369	3	-8.88534	6.51499	-38.3969	0	0	0
369	4	-12.4844	7.60695	-43.2743	0	0	0
369	5	-15.1396	7.79197	-45.0332	0	0	0
369	6	-18.0755	7.77613	-51.1345	0	0	0
369	7	-20.1838	8.05206	-55.586	0	0	0
369	8	-21.8308	7.21804	-60.8233	0	0	0
369	9	-24.0881	7.22934	-64.5705	0	0	0
370	0	-25.6592	6.66325	-69.1119	0	0	0
370	1	-26.9989	5.61063	-71.9063	0	0	0
370	2	-27.6328	5.60253	-75.3082	0	0	0
370	3	-28.4629	4.53266	-78.6285	0	0	0
370	4	-30.2353	4.37033	-81.1618	0	0	0
370	5	-30.132	3.43474	-82.8237	0	0	0
370	6	-30.5797	3.00833	-84.3067	0	0	0
370	7	-32.3887	3.57977	-85.3554	0	0	0
370	8	-31.9668	2.33686	-86.5821	0	0	0
370	9	-33.5499	2.92854	-89.804	0	0	0
371	0	-33.182	2.26148	-91.0267	0	0	0
371	1	-34.9335	2.0066	-94.5148	0	0	0
371	2	-37.0449	0.501891	-102.631	0	0	0
371	3	-40.1264	-5.41981	-108.792	0	0	0
371	4	-40.4758	-8.1099	-113.865	0	0	0
371	5	-39.6932	-11.659	-114.321	0	0	0
371	6	-41.5293	-14.8691	-120.974	0	0	0
371	7	-41.9904	-16.387	-126.122	0	0	0
371	8	-43.7921	-18.8442	-132.593	0	0	0
371	9	-42.0835	-19.6848	-136.936	0	0	0
372	0	-40.516	-21.7297	-142.862	0	0	0
372	1	-39.9146	-23.1768	-147.567	0	0	0
372	2	-36.9126	-22.4874	-151.543	0	0	0
372	3	-34.53	-23.9333	-156.237	0	0	0
372	4	-30.2251	-24.9684	-159.444	0	0	0
372	5	-27.4652	-25.323	-164.129	0	0	0
372	6	-24.3104	-26.9635	-168.563	0	0	0
372	7	-20.4716	-26.8277	-173.502	0	0	0
372	8	-18.5124	-28.1181	-175.936	0	0	0
372	9	-14.7469	-28.4037	-180.536	0	0	0
373	0	-12.0353	-28.7582	-184.526	0	0	0
373	1	-9.34441	-29.7343	-188.437	0	0	0
373	2	-6.47338	-29.5332	-192.251	0	0	0
373	3	-4.84814	-30.1127	-195.898	0	0	0
373	4	-2.46231	-30.0021	-199.197	0	0	0
373	5	-1.01847	-30.2235	-201.971	0	0	0
373	6	0.304322	-30.7617	-207.108	0	0	0
373	7	2.0572	-30.1408	-211.531	0	0	0
373	8	2.75836	-30.9241	-215.451	0	0	0
373	9	3.84024	-31.1281	-217.71	0	0	0
374	0	4.09348	-31.111	-222.234	0	0	0
374	1	4.4138	-31.9182	-226.683	0	0	0
374	2	5.11898	-31.7221	-229.9	0	0	0
374	3	5.80492	-32.4565	-233.553	0	0	0
374	4	6.55445	-32.8409	-236.083	0	0	0
374	5	6.90085	-32.7591	-239.472	0	0	0
374	6	7.50574	-33.5628	-242.961	0	0	0
374	7	8.71419	-33.4766	-247.134	0	0	0
374	8	9.43532	-33.9463	-249.745	0	0	0
374	9	11.2367	-34.1051	-254.875	0	0	0
375	0	12.3703	-34.0183	-255.563	0	0	0
375	1	13.9729	-33.933	-260.079	0	0	0
375	2	15.6708	-33.6465	-262.852	0	0	0
375	3	16.9459	-33.6269	-268.07	0	0	0
375	4	19.7744	-33.5585	-271.448	0	0	0
375	5	21.1949	-33.4074	-275.439	0	0	0
375	6	22.924	-33.1477	-280.219	0	0	0
375	7	25.2503	-32.592	-284.116	0	0	0
375	8	26.5338	-32.2439	-288.194	0	0	0
375	9	28.2602	-32.1571	-293.583	0	0	0
376	0	29.8101	-31.9166	-298.356	0	0	0
376	1	31.1467	-31.3453	-301.215	0	0	0
376	2	32.3085	-30.9299	-306.168	0	0	0
376	3	32.9526	-30.784	-312.342	0	0	0
376	4	34.2621	-30.1441	-316.595	0	0	0
376	5	34.6034	-30.0405	-321.639	0	0	0
376	6	35.4564	-29.7157	-326.682	0	0	0
376	7	35.6153	-29.235	-330.59	0	0	0
376	8	35.9022	-28.7791	-336.417	0	0	0
376	9	36.404	-28.5865	-341.985	0	0	0
377	0	36.2759	-28.0636	-348.333	0	0	0
377	1	36.8021	-27.6493	-351.984	0	0	0
377	2	36.3891	-27.1277	-357.203	0	0	0
377	3	36.7836	-26.4947	-363.029	0	0	0
377	4	36.5228	-25.9024	-366.157	0	0	0
377	5	36.9605	-25.2455	-371.806	0	0	0
377	6	37.0436	-24.4112	-376.589	0	0	0
377	7	37.0718	-23.7072	-379.713	0	0	0
377	8	37.757	-23.1387	-382.836	0	0	0
377	9	37.8173	-22.0819	-388.228	0	0	0
378	0	38.4777	-21.4228	-392.397	0	0	0
378	1	39.3716	-20.8959	-397.003	0	0	0
378	2	39.7304	-20.2146	-400.648	0	0	0
378	3	40.4928	-19.2641	-404.38	0	0	0
378	4	41.7615	-18.2719	-408.02	0	0	0
378	5	42.4264	-17.5677	-411.927	0	0	0
378	6	43.2931	-16.7508	-416.271	0	0	0
378	7	44.4176	-15.8222	-420.779	0	0	0
378	8	45.3343	-15.1178	-424.165	0	0	0
378	9	46.0633	-14.391	-426.851	0	0	0
379	0	47.0065	-13.4647	-431.452	0	0	0
379	1	47.7248	-12.6957	-435.883	0	0	0
379	2	48.4058	-11.6346	-439.436	0	0	0
379	3	49.1639	-10.6885	-444.042	0	0	0
379	4	50.3327	-10.4527	-448.819	0	0	0
379	5	50.7382	-8.73499	-454.287	0	0	0
379	6	51.8226	-7.01158	-459.401	0	0	0
379	7	52.4077	-6.00099	-465.395	0	0	0
379	8	53.183	-4.14528	-470.601	0	0	0
379	9	54.256	-2.46437	-475.448	0	0	0
380	0	55.8398	-0.763108	-481.258	0	0	0
380	1	57.0615	0.558689	-485.942	0	0	0
380	2	57.4782	1.30364	-491.242	0	0	0
380	3	59.4575	2.42973	-498.101	0	0	0
380	4	59.9903	3.08565	-504.007	0	0	0
380	5	60.944	4.05423	-509.131	0	0	0
380	6	61.7383	5.33303	-514.246	0	0	0
380	7	61.9543	5.87585	-520.073	0	0	0
380	8	62.4276	6.99719	-525.808	0	0	0
380	9	62.3415	7.94118	-531.369	0	0	0
381	0	62.5763	9.15383	-536.317	0	0	0
381	1	63.1069	10.1198	-541.003	0	0	0
381	2	62.0812	10.6605	-545.878	0	0	0
381	3	62.3313	11.8283	-550.918	0	0	0
381	4	61.9648	12.6136	-557.788	0	0	0
381	5	61.2843	13.1573	-563.358	0	0	0
381	6	61.6445	13.7495	-566.914	0	0	0
381	7	60.7549	14.1572	-572.312	0	0	0
381	8	60.4023	14.6369	-575.791	0	0	0
381	9	59.9506	14.8244	-583.192	0	0	0
382	0	59.9475	15.3935	-587.366	0	0	0
382	1	59.853	15.783	-592.582	0	0	0
382	2	59.2226	16.0375	-597.198	0	0	0
382	3	59.0338	16.4717	-601.024	0	0	0
382	4	59.1121	16.3316	-605.376	0	0	0
382	5	58.7876	16.699	-610.162	0	0	0
382	6	58.7294	17.1577	-615.03	0	0	0
382	7	58.5474	17.1247	-618.688	0	0	0
382	8	58.337	17.43	-620.946	0	0	0
382	9	58.1129	17.5517	-625.21	0	0	0
383	0	57.9387	17.8988	-629.997	0	0	0
383	1	58.0359	18.4248	-633.994	0	0	0
383	2	58.054	18.3934	-637.91	0	0	0
383	3	58.1278	18.6539	-642.173	0	0	0
383	4	57.9432	18.9105	-645.13	0	0	0
383	5	57.2918	19.3678	-648.699	0	0	0
383	6	57.4981	19.7408	-652.958	0	0	0
383	7	57.5322	19.7552	-657.222	0	0	0
383	8	57.4147	20.35	-658.955	0	0	0
383	9	57.2338	20.2972	-661.916	0	0	0
384	0	56.8467	20.9547	-665.134	0	0	0
384	1	56.7521	21.2593	-668.436	0	0	0
384	2	56.6764	21.6757	-671.217	0	0	0
384	3	56.3367	21.8701	-673.481	0	0	0
384	4	55.9789	22.4615	-677.132	0	0	0
384	5	55.2904	22.5641	-678.79	0	0	0
384	6	55.1927	23.1361	-680.873	0	0	0
384	7	54.918	23.4618	-684.442	0	0	0
384	8	54.7995	23.8371	-685.917	0	0	0
384	9	54.1548	24.2726	-689.138	0	0	0
385	0	53.7564	24.6455	-689.657	0	0	0
385	1	53.5293	24.8829	-691.66	0	0	0
385	2	52.994	25.0998	-694.445	0	0	0
385	3	52.7676	25.387	-696.272	0	0	0
385	4	52.363	25.9807	-698.443	0	0	0
385	5	51.8551	26.1763	-699.402	0	0	0
385	6	51.4767	26.5711	-700.357	0	0	0
385	7	51.0084	26.7429	-702.275	0	0	0
385	8	50.4746	27.4057	-703.662	0	0	0
385	9	50.2506	27.4453	-705.84	0	0	0
386	0	49.7413	27.8425	-706.797	0	0	0
386	1	49.1239	28.1688	-706.969	0	0	0
386	2	48.5252	28.3851	-708.714	0	0	0
386	3	48.367	28.716	-709.755	0	0	0
386	4	48.053	28.8915	-710.975	0	0	0
386	5	47.4783	29.0858	-712.806	0	0	0
386	6	47.2814	29.2392	-713.498	0	0	0
386	7	47.0586	29.4349	-713.759	0	0	0
386	8	46.5497	29.7184	-714.196	0	0	0
386	9	46.4606	29.8054	-716.807	0	0	0
387	0	46.0776	30.0725	-717.327	0	0	0
387	1	45.4849	29.9338	-718.813	0	0	0
387	2	45.2422	30.2194	-719.072	0	0	0
387	3	44.8023	30.194	-719.858	0	0	0
387	4	44.5115	30.5683	-721.073	0	0	0
387	5	43.981	30.2982	-722.387	0	0	0
387	6	43.6733	30.2744	-722.476	0	0	0
387	7	43.411	30.3166	-723.782	0	0	0
387	8	42.7338	30.4663	-723.349	0	0	0
387	9	42.3998	30.5307	-723.873	0	0	0
388	0	41.9997	30.593	-726.14	0	0	0
388	1	41.6927	30.6147	-726.14	0	0	0
388	2	41.2063	30.635	-726.839	0	0	0
388	3	40.8353	30.3876	-727.367	0	0	0
388	4	40.2838	30.5837	-727.02	0	0	0
388	5	40.0832	30.493	-727.981	0	0	0
388	6	39.8869	30.4462	-729.987	0	0	0
388	7	39.6006	30.6469	-730.245	0	0	0
388	8	39.1625	30.4443	-730.076	0	0	0
388	9	38.9883	30.6431	-729.987	0	0	0
389	0	38.6571	30.6179	-730.774	0	0	0
389	1	38.4406	30.6831	-730.426	0	0	0
389	2	38.1692	30.5472	-731.39	0	0	0
389	3	38.1314	30.9485	-731.47	0	0	0
389	4	37.7568	30.6347	-731.475	0	0	0
389	5	37.2997	30.6307	-730.698	0	0	0
389	6	37.1216	30.8958	-731.133	0	0	0
389	7	36.8816	30.6948	-731.397	0	0	0
389	8	36.616	30.6258	-731.838	0	0	0
389	9	36.4201	30.4033	-732.449	0	0	0
390	0	36.3773	30.5149	-731.404	0	0	0
390	1	36.2004	30.5334	-731.755	0	0	0
390	2	35.9397	30.5103	-732.629	0	0	0
390	3	35.8895	30.2445	-733.242	0	0	0
390	4	35.893	30.3099	-732.894	0	0	0
390	5	35.6074	30.2428	-732.722	0	0	0
390	6	35.4795	30.1743	-732.03	0	0	0
390	7	35.1278	30.1067	-732.034	0	0	0
390	8	35.1541	30.0396	-731.86	0	0	0
390	9	35.0874	30.0175	-733.08	0	0	0
391	0	34.7808	29.9485	-732.997	0	0	0
391	1	34.6804	29.8582	-731.952	0	0	0
391	2	34.3741	29.7688	-730.738	0	0	0
391	3	34.0414	29.7004	-731.613	0	0	0
391	4	34.0855	29.6321	-731.963	0	0	0
391	5	33.6951	29.5657	-731.182	0	0	0
391	6	33.7191	29.7439	-731.18	0	0	0
391	7	33.2832	29.4538	-731.1	0	0	0
391	8	33.046	29.2082	-730.755	0	0	0
391	9	32.8899	29.2306	-731.192	0	0	0
392	0	32.6534	29.1	-730.237	0	0	0
392	1	32.4814	28.8765	-730.154	0	0	0
392	2	31.8495	28.9181	-729.549	0	0	0
392	3	31.6123	28.8513	-729.377	0	0	0
392	4	31.4201	28.4972	-728.684	0	0	0
392	5	30.7187	28.4497	-728.779	0	0	0
392	6	30.5677	28.4302	-728.171	0	0	0
392	7	29.9345	28.2071	-727.565	0	0	0
392	8	29.6838	28.2939	-726.259	0	0	0
392	9	29.0491	27.8055	-725.746	0	0	0
393	0	28.5231	27.8722	-724.966	0	0	0
393	1	28.0269	27.6498	-725.056	0	0	0
393	2	27.4992	27.67	-724.714	0	0	0
393	3	27.1589	27.0714	-724.024	0	0	0
393	4	26.5762	27.0265	-722.545	0	0	0
393	5	25.8089	26.7807	-722.816	0	0	0
393	6	25.5246	26.4477	-723.344	0	0	0
393	7	25.2676	26.2064	-721.779	0	0	0
393	8	24.7308	25.8051	-721.525	0	0	0
393	9	24.0128	25.605	-720.312	0	0	0
394	0	23.402	25.3817	-719.797	0	0	0
394	1	22.8805	25.2922	-719.886	0	0	0
394	2	22.3421	24.8936	-718.587	0	0	0
394	3	21.6383	24.7174	-717.547	0	0	0
394	4	21.168	24.3591	-717.989	0	0	0
394	5	20.5362	24.4024	-715.816	0	0	0
394	6	20.1263	23.7597	-715.737	0	0	0
394	7	19.3583	23.868	-716.09	0	0	0
394	8	18.8398	23.4021	-715.139	0	0	0
394	9	18.4497	23.2009	-715.146	0	0	0
395	0	17.7095	22.7999	-714.37	0	0	0
395	1	17.257	22.8648	-714.198	0	0	0
395	2	16.6865	22.4884	-713.158	0	0	0
395	3	16.3868	22.1115	-714.295	0	0	0
395	4	15.8855	21.8452	-713.169	0	0	0
395	5	15.2548	21.5995	-712.827	0	0	0
395	6	14.6924	21.5556	-711.524	0	0	0
395	7	14.215	21.1291	-712.231	0	0	0
395	8	13.5173	21.0646	-710.753	0	0	0
395	9	13.058	20.8846	-710.586	0	0	0
396	0	12.6244	20.5303	-710.416	0	0	0
396	1	12.1555	20.4612	-708.677	0	0	0
396	2	11.3631	20.6373	-707.811	0	0	0
396	3	10.8408	20.348	-707.557	0	0	0
396	4	10.5582	20.1701	-707.995	0	0	0
396	5	10.0789	20.3272	-706.776	0	0	0
396	6	9.47166	20.0152	-705.913	0	0	0
396	7	8.94898	20.0156	-704.176	0	0	0
396	8	8.60149	19.9019	-704.442	0	0	0
396	9	8.07633	19.9018	-704.359	0	0	0
397	0	7.88481	19.6835	-703.227	0	0	0
397	1	7.51744	19.7283	-702.445	0	0	0
397	2	6.75433	19.5717	-701.234	0	0	0
397	3	6.33953	19.7039	-700.104	0	0	0
397	4	6.16784	19.5711	-699.324	0	0	0
397	5	5.55473	19.614	-699.154	0	0	0
397	6	5.11731	19.8151	-698.807	0	0	0
397	7	4.50621	19.7922	-697.593	0	0	0
397	8	3.90318	19.9893	-696.286	0	0	0
397	9	3.33334	20.057	-694.984	0	0	0
398	0	2.87363	20.1231	-695.161	0	0	0
398	1	2.37218	19.8997	-694.298	0	0	0
398	2	1.78442	20.0547	-692.82	0	0	0
398	3	1.1739	19.9876	-692.215	0	0	0
398	4	0.234695	19.9415	-691.352	0	0	0
398	5	-0.00132486	20.0751	-691.177	0	0	0
398	6	-0.666278	20.2059	-691.53	0	0	0
398	7	-0.901248	20.2519	-691.27	0	0	0
398	8	-1.61645	20.0729	-689.795	0	0	0
398	9	-2.2286	20.4247	-689.188	0	0	0
399	0	-2.81965	20.38	-688.234	0	0	0
399	1	-3.27745	20.4678	-688.498	0	0	0
399	2	-3.80315	20.5117	-687.892	0	0	0
399	3	-4.08431	20.3325	-687.548	0	0	0
399	4	-4.67218	20.5542	-686.244	0	0	0
399	5	-5.06257	20.6388	-685.202	0	0	0
399	6	-5.47691	20.6607	-684.771	0	0	0
399	7	-5.82925	20.725	-685.644	0	0	0
399	8	-6.08524	20.722	-685.648	0	0	0
399	9	-6.26026	20.9683	-684.773	0	0	0
400	0	-6.85052	21.1428	-683.909	0	0	0
400	1	-6.97407	20.9641	-683.301	0	0	0
400	2	-7.25814	21.0298	-683.392	0	0	0
400	3	-7.5034	20.9838	-684.269	0	0	0
400	4	-7.54159	21.0521	-682.961	0	0	0
400	5	-7.86599	21.0935	-682.442	0	0	0
400	6	-8.19366	21.1792	-682.272	0	0	0
400	7	-8.07833	21.1119	-683.055	0	0	0
400	8	-8.49671	21.3533	-682.016	0	0	0
400	9	-8.75715	21.3511	-683.149	0	0	0
401	0	-8.50908	21.3064	-681.931	0	0	0
401	1	-8.70237	21.3281	-680.799	0	0	0
401	2	-8.76685	21.4128	-680.977	0	0	0
401	3	-8.89883	21.678	-680.107	0	0	0
401	4	-9.07856	21.875	-681.677	0	0	0
401	5	-9.09513	21.6518	-681.507	0	0	0
401	6	-9.0275	21.7616	-680.636	0	0	0
401	7	-8.82281	21.8499	-680.46	0	0	0
401	8	-9.15164	21.8008	-681.251	0	0	0
401	9	-8.95074	21.8003	-681.338	0	0	0
402	0	-8.73438	21.8906	-681.861	0	0	0
402	1	-8.76831	21.6888	-681.342	0	0	0
402	2	-8.78828	21.7535	-680.819	0	0	0
402	3	-8.9609	21.9069	-681.256	0	0	0
402	4	-8.86965	21.8825	-680.998	0	0	0
402	5	-9.00331	21.8798	-682.046	0	0	0
402	6	-9.06236	21.657	-681.179	0	0	0
402	7	-9.05974	21.8342	-681.614	0	0	0
402	8	-9.66872	21.9383	-680.401	0	0	0
402	9	-9.62096	21.8038	-680.665	0	0	0
403	0	-9.4835	21.7584	-680.838	0	0	0
403	1	-9.83598	21.7995	-681.541	0	0	0
403	2	-10.184	21.7299	-681.371	0	0	0
403	3	-10.1594	21.9514	-680.935	0	0	0
403	4	-10.4147	21.5713	-680.506	0	0	0
403	5	-10.5422	21.5459	-681.38	0	0	0
403	6	-10.5587	21.1906	-681.733	0	0	0
403	7	-10.4464	21.3239	-681.731	0	0	0
403	8	-10.8774	20.9879	-681.826	0	0	0
403	9	-11.1356	21.0514	-681.568	0	0	0
404	0	-11.0191	20.6499	-681.747	0	0	0
404	1	-11.0794	20.403	-681.491	0	0	0
404	2	-11.6545	20.6234	-681.844	0	0	0
404	3	-11.4647	20.2444	-682.022	0	0	0
404	4	-11.5023	19.9985	-681.848	0	0	0
404	5	-11.9352	19.8832	-681.334	0	0	0
404	6	-12.085	19.68	-681.863	0	0	0
404	7	-12.0375	19.4121	-681.692	0	0	0
404	8	-11.9039	19.3664	-682.826	0	0	0
404	9	-12.1593	18.9198	-682.312	0	0	0
405	0	-12.1947	18.8512	-681.532	0	0	0
405	1	-12.0795	18.6066	-682.143	0	0	0
405	2	-12.2302	18.4932	-681.974	0	0	0
405	3	-11.9688	18.3152	-683.895	0	0	0
405	4	-11.7363	17.6473	-683.466	0	0	0
405	5	-11.578	17.5132	-682.684	0	0	0
405	6	-11.7005	17.1115	-682.949	0	0	0
405	7	-11.785	16.9525	-683.567	0	0	0
405	8	-11.4953	16.7746	-683.134	0	0	0
405	9	-11.2734	16.6396	-684.007	0	0	0
406	0	-11.2428	16.285	-682.878	0	0	0
406	1	-11.4765	16.0589	-681.752	0	0	0
406	2	-11.5794	15.9461	-681.843	0	0	0
406	3	-11.5544	15.809	-683.242	0	0	0
406	4	-11.5092	15.8972	-683.417	0	0	0
406	5	-11.8783	15.451	-683.164	0	0	0
406	6	-11.8498	15.2058	-683.429	0	0	0
406	7	-11.7115	14.981	-683.26	0	0	0
406	8	-11.8163	15.1343	-682.737	0	0	0
406	9	-11.9004	14.8907	-682.392	0	0	0
407	0	-11.8331	14.5998	-684.576	0	0	0
407	1	-11.8028	14.4869	-683.968	0	0	0
407	2	-12.1259	14.1077	-682.756	0	0	0
407	3	-12.6239	14.0363	-683.199	0	0	0
407	4	-12.641	13.9904	-683.026	0	0	0
407	5	-12.488	14.1445	-683.636	0	0	0
407	6	-12.5247	13.9002	-683.727	0	0	0
407	7	-12.8497	13.8977	-683.382	0	0	0
407	8	-13.2135	13.8272	-681.82	0	0	0
407	9	-13.1915	13.7159	-681.561	0	0	0
408	0	-13.2979	13.7144	-681.305	0	0	0
408	1	-13.4258	13.4461	-682.441	0	0	0
408	2	-13.8834	13.4661	-681.662	0	0	0
408	3	-13.8996	13.5747	-682.013	0	0	0
408	4	-14.1368	13.4387	-681.322	0	0	0
408	5	-14.3743	13.5044	-680.626	0	0	0
408	6	-14.485	13.5482	-681.673	0	0	0
408	7	-14.5212	13.3484	-682.286	0	0	0
408	8	-14.6284	13.3467	-680.635	0	0	0
408	9	-15.1478	13.3644	-680.205	0	0	0
409	0	-15.3438	13.4526	-680.73	0	0	0
409	1	-15.4747	13.8285	-680.205	0	0	0
409	2	-15.6707	13.4932	-680.038	0	0	0
409	3	-16.0167	13.8005	-681.085	0	0	0
409	4	-16.1877	13.7551	-679.346	0	0	0
409	5	-16.5547	13.7961	-677.958	0	0	0
409	6	-16.6436	14.0815	-679.613	0	0	0
409	7	-17.0158	13.9923	-679.093	0	0	0
409	8	-17.1899	14.2783	-679.444	0	0	0
409	9	-17.1198	14.0994	-679.707	0	0	0
410	0	-17.357	14.1855	-679.275	0	0	0
410	1	-17.7041	14.4052	-678.84	0	0	0
410	2	-17.927	14.3802	-679.021	0	0	0
410	3	-17.9923	14.2889	-680.854	0	0	0
410	4	-17.6971	14.4909	-679.977	0	0	0
410	5	-18.3099	14.507	-679.897	0	0	0
410	6	-18.3969	14.7512	-678.94	0	0	0
410	7	-18.6614	14.8131	-680.25	0	0	0
410	8	-19.0765	14.8787	-680.34	0	0	0
410	9	-19.1891	14.7869	-679.998	0	0	0
411	0	-19.2937	15.0286	-680.52	0	0	0
411	1	-19.4823	14.9153	-679.042	0	0	0
411	2	-19.9663	15.3084	-679.567	0	0	0
411	3	-20.2524	15.2844	-680.355	0	0	0
411	4	-20.1856	15.3514	-680.703	0	0	0
411	5	-20.357	15.4353	-681.229	0	0	0
411	6	-20.7962	15.6534	-681.841	0	0	0
411	7	-20.9029	15.7172	-681.581	0	0	0
411	8	-21.2526	15.9358	-681.148	0	0	0
411	9	-21.3166	15.867	-682.718	0	0	0
412	0	-21.3137	15.9097	-684.46	0	0	0
412	1	-21.6849	15.9529	-683.244	0	0	0
412	2	-22.1451	15.9932	-683.423	0	0	0
412	3	-22.4708	16.2321	-684.644	0	0	0
412	4	-22.6255	16.2952	-684.907	0	0	0
[truncated: 2,835 more rows]
