# Supplementary material for: A Brake-Based Overground Gait Rehabilitation Device for Altering Propulsion Impulse Symmetry
Source: Sensors (Basel). 2021 Oct 5;21(19):6617. doi: 10.3390/s21196617 (PMC8512803; doi:10.3390/s21196617)
Supplement: Supplementary file 1 [file sensors-21-06617-s001.zip › GPT animations/code and data/Forces/BD 28.csv]

Devices
1000
		FP1 (5629 Large) - Force			FP2 (5687 Large) [1000Hz] - Force
Frame	Sub Frame	Fx	Fy	Fz	Fx	Fy	Fz
		N	N	N	N	N	N
188	0	0	0	0	0	0	0
188	1	0	0	0	0	0	0
188	2	0	0	0	0	0	0
188	3	0	0	0	0	0	0
188	4	0	0	0	0	0	0
188	5	0	0	0	0	0	0
188	6	0	0	0	0	0	0
188	7	0	0	0	0	0	0
188	8	0	0	0	0	0	0
188	9	0	0	0	0	0	0
189	0	0	0	0	0	0	0
189	1	0	0	0	0	0	0
189	2	0	0	0	0	0	0
189	3	0	0	0	0	0	0
189	4	0	0	0	0	0	0
189	5	0	0	0	0	0	0
189	6	0	0	0	0	0	0
189	7	0	0	0	0	0	0
189	8	0	0	0	0	0	0
189	9	0	0	0	0	0	0
190	0	0	0	0	0	0	0
190	1	0	0	0	0	0	0
190	2	0	0	0	0	0	0
190	3	0	0	0	0	0	0
190	4	0	0	0	0	0	0
190	5	0	0	0	0	0	0
190	6	0	0	0	0	0	0
190	7	0	0	0	0	0	0
190	8	0	0	0	0	0	0
190	9	0	0	0	0	0	0
191	0	0	0	0	0	0	0
191	1	0	0	0	0	0	0
191	2	0	0	0	0	0	0
191	3	0	0	0	0	0	0
191	4	0	0	0	0	0	0
191	5	0	0	0	0	0	0
191	6	0	0	0	0	0	0
191	7	0	0	0	0	0	0
191	8	0	0	0	0	0	0
191	9	0	0	0	0	0	0
192	0	0	0	0	0	0	0
192	1	0	0	0	0	0	0
192	2	0	0	0	0	0	0
192	3	0	0	0	0	0	0
192	4	0	0	0	0	0	0
192	5	0	0	0	0	0	0
192	6	0	0	0	0	0	0
192	7	0	0	0	0	0	0
192	8	0	0	0	0	0	0
192	9	0	0	0	0	0	0
193	0	0	0	0	0	0	0
193	1	0	0	0	0	0	0
193	2	0	0	0	0	0	0
193	3	0	0	0	0	0	0
193	4	0	0	0	0	0	0
193	5	0	0	0	0	0	0
193	6	0	0	0	0	0	0
193	7	0	0	0	0	0	0
193	8	0	0	0	0	0	0
193	9	0	0	0	0	0	0
194	0	0	0	0	0	0	0
194	1	0	0	0	0	0	0
194	2	0	0	0	0	0	0
194	3	0	0	0	0	0	0
194	4	0	0	0	0	0	0
194	5	0	0	0	0	0	0
194	6	0	0	0	0	0	0
194	7	0	0	0	0	0	0
194	8	0	0	0	0	0	0
194	9	0	0	0	0	0	0
195	0	0	0	0	0	0	0
195	1	0	0	0	0	0	0
195	2	0	0	0	0	0	0
195	3	0	0	0	0	0	0
195	4	0	0	0	0	0	0
195	5	0	0	0	0	0	0
195	6	0	0	0	0	0	0
195	7	0	0	0	0	0	0
195	8	0	0	0	0	0	0
195	9	0	0	0	0	0	0
196	0	0	0	0	0	0	0
196	1	0	0	0	0	0	0
196	2	0	0	0	0	0	0
196	3	0	0	0	0	0	0
196	4	0	0	0	0	0	0
196	5	0	0	0	0	0	0
196	6	0	0	0	0	0	0
196	7	0	0	0	0	0	0
196	8	0	0	0	0	0	0
196	9	0	0	0	0	0	0
197	0	0	0	0	0	0	0
197	1	0	0	0	0	0	0
197	2	0	0	0	0	0	0
197	3	0	0	0	0	0	0
197	4	0	0	0	0	0	0
197	5	0	0	0	0	0	0
197	6	0	0	0	0	0	0
197	7	0	0	0	0	0	0
197	8	0	0	0	0	0	0
197	9	0	0	0	0	0	0
198	0	0	0	0	0	0	0
198	1	0	0	0	0	0	0
198	2	0	0	0	0	0	0
198	3	0	0	0	0	0	0
198	4	0	0	0	0	0	0
198	5	0	0	0	0	0	0
198	6	0	0	0	0	0	0
198	7	0	0	0	0	0	0
198	8	0	0	0	0	0	0
198	9	0	0	0	0	0	0
199	0	0	0	0	0	0	0
199	1	0	0	0	0	0	0
199	2	0	0	0	0	0	0
199	3	0	0	0	0	0	0
199	4	0	0	0	0	0	0
199	5	0	0	0	0	0	0
199	6	0	0	0	0	0	0
199	7	0	0	0	0	0	0
199	8	0	0	0	0	0	0
199	9	0	0	0	0	0	0
200	0	0	0	0	0	0	0
200	1	0	0	0	0	0	0
200	2	0	0	0	0	0	0
200	3	0	0	0	0	0	0
200	4	0	0	0	0	0	0
200	5	0	0	0	0	0	0
200	6	0	0	0	0	0	0
200	7	0	0	0	0	0	0
200	8	0	0	0	0	0	0
200	9	0	0	0	0	0	0
201	0	0	0	0	0	0	0
201	1	0	0	0	0	0	0
201	2	0	0	0	0	0	0
201	3	0	0	0	0	0	0
201	4	0	0	0	0	0	0
201	5	0	0	0	0	0	0
201	6	0	0	0	0	0	0
201	7	0	0	0	0	0	0
201	8	0	0	0	0	0	0
201	9	0	0	0	0	0	0
202	0	0	0	0	0	0	0
202	1	0	0	0	0	0	0
202	2	0	0	0	0	0	0
202	3	0	0	0	0	0	0
202	4	0	0	0	0	0	0
202	5	0	0	0	0	0	0
202	6	0	0	0	0	0	0
202	7	0	0	0	0	0	0
202	8	0	0	0	0	0	0
202	9	0	0	0	0	0	0
203	0	0	0	0	0	0	0
203	1	0	0	0	0	0	0
203	2	0	0	0	0	0	0
203	3	0	0	0	0	0	0
203	4	0	0	0	0	0	0
203	5	0	0	0	0	0	0
203	6	0	0	0	0	0	0
203	7	0	0	0	0	0	0
203	8	0	0	0	0	0	0
203	9	0	0	0	0	0	0
204	0	0	0	0	0	0	0
204	1	0	0	0	0	0	0
204	2	0	0	0	0	0	0
204	3	0	0	0	0	0	0
204	4	0	0	0	0	0	0
204	5	0	0	0	0	0	0
204	6	0	0	0	0	0	0
204	7	0	0	0	0	0	0
204	8	0	0	0	0	0	0
204	9	0	0	0	0	0	0
205	0	0	0	0	0	0	0
205	1	0	0	0	0	0	0
205	2	0	0	0	0	0	0
205	3	0	0	0	0	0	0
205	4	0	0	0	0	0	0
205	5	0	0	0	0	0	0
205	6	0	0	0	0	0	0
205	7	0	0	0	0	0	0
205	8	0	0	0	0	0	0
205	9	0	0	0	0	0	0
206	0	0	0	0	0	0	0
206	1	0	0	0	0	0	0
206	2	0	0	0	0	0	0
206	3	0	0	0	0	0	0
206	4	0	0	0	0	0	0
206	5	0	0	0	0	0	0
206	6	0	0	0	0	0	0
206	7	0	0	0	0	0	0
206	8	0	0	0	0	0	0
206	9	0	0	0	0	0	0
207	0	0	0	0	0	0	0
207	1	0	0	0	0	0	0
207	2	0	0	0	0	0	0
207	3	0	0	0	0	0	0
207	4	0	0	0	0	0	0
207	5	0	0	0	0	0	0
207	6	0	0	0	0	0	0
207	7	0	0	0	0	0	0
207	8	0	0	0	0	0	0
207	9	0	0	0	0	0	0
208	0	0	0	0	0	0	0
208	1	0	0	0	0	0	0
208	2	0	0	0	0	0	0
208	3	0	0	0	0	0	0
208	4	0	0	0	0	0	0
208	5	0	0	0	0	0	0
208	6	0	0	0	0	0	0
208	7	0	0	0	0	0	0
208	8	0	0	0	0	0	0
208	9	0	0	0	0	0	0
209	0	0	0	0	0	0	0
209	1	0	0	0	0	0	0
209	2	0	0	0	0	0	0
209	3	0	0	0	0	0	0
209	4	0	0	0	0	0	0
209	5	0	0	0	0	0	0
209	6	0	0	0	0	0	0
209	7	0	0	0	0	0	0
209	8	0	0	0	0	0	0
209	9	0	0	0	0	0	0
210	0	0	0	0	0	0	0
210	1	0	0	0	0	0	0
210	2	0	0	0	0	0	0
210	3	0	0	0	0	0	0
210	4	0	0	0	0	0	0
210	5	0	0	0	0	0	0
210	6	0	0	0	0	0	0
210	7	0	0	0	0	0	0
210	8	0	0	0	0	0	0
210	9	0	0	0	0	0	0
211	0	0	0	0	0	0	0
211	1	0	0	0	0	0	0
211	2	0	0	0	0	0	0
211	3	0	0	0	0	0	0
211	4	0	0	0	0	0	0
211	5	0	0	0	0	0	0
211	6	0	0	0	0	0	0
211	7	0	0	0	0	0	0
211	8	0	0	0	0	0	0
211	9	0	0	0	0	0	0
212	0	0	0	0	0	0	0
212	1	0	0	0	0	0	0
212	2	0	0	0	0	0	0
212	3	0	0	0	0	0	0
212	4	0	0	0	0	0	0
212	5	0	0	0	0	0	0
212	6	0	0	0	0	0	0
212	7	0	0	0	0	0	0
212	8	0	0	0	0	0	0
212	9	0	0	0	0	0	0
213	0	0	0	0	0	0	0
213	1	0	0	0	0	0	0
213	2	0	0	0	0	0	0
213	3	0	0	0	0	0	0
213	4	0	0	0	0	0	0
213	5	0	0	0	0	0	0
213	6	0	0	0	0	0	0
213	7	0	0	0	0	0	0
213	8	0	0	0	0	0	0
213	9	0	0	0	0	0	0
214	0	0	0	0	0	0	0
214	1	0	0	0	0	0	0
214	2	0	0	0	0	0	0
214	3	0	0	0	0	0	0
214	4	0	0	0	0	0	0
214	5	0	0	0	0	0	0
214	6	0	0	0	0	0	0
214	7	0	0	0	0	0	0
214	8	0	0	0	0	0	0
214	9	0	0	0	0	0	0
215	0	0	0	0	0	0	0
215	1	0	0	0	0	0	0
215	2	0	0	0	0	0	0
215	3	0	0	0	0	0	0
215	4	0	0	0	0	0	0
215	5	0	0	0	0	0	0
215	6	0	0	0	0	0	0
215	7	0	0	0	0	0	0
215	8	0	0	0	0	0	0
215	9	0	0	0	0	0	0
216	0	0	0	0	0	0	0
216	1	0	0	0	0	0	0
216	2	0	0	0	0	0	0
216	3	0	0	0	0	0	0
216	4	0	0	0	0	0	0
216	5	0	0	0	0	0	0
216	6	0	0	0	0	0	0
216	7	0	0	0	0	0	0
216	8	0	0	0	0	0	0
216	9	0	0	0	0	0	0
217	0	0	0	0	0	0	0
217	1	0	0	0	0	0	0
217	2	0	0	0	0	0	0
217	3	0	0	0	0	0	0
217	4	0	0	0	0	0	0
217	5	0	0	0	0	0	0
217	6	0	0	0	0	0	0
217	7	0	0	0	0	0	0
217	8	0	0	0	0	0	0
217	9	0	0	0	0	0	0
218	0	0	0	0	0	0	0
218	1	0	0	0	0	0	0
218	2	0	0	0	0	0	0
218	3	0	0	0	0	0	0
218	4	0	0	0	0	0	0
218	5	0	0	0	0	0	0
218	6	0	0	0	0	0	0
218	7	0	0	0	0	0	0
218	8	0	0	0	0	0	0
218	9	0	0	0	0	0	0
219	0	0	0	0	0	0	0
219	1	0	0	0	0	0	0
219	2	0	0	0	0	0	0
219	3	0	0	0	0	0	0
219	4	0	0	0	0	0	0
219	5	0	0	0	0	0	0
219	6	0	0	0	0	0	0
219	7	0	0	0	0	0	0
219	8	0	0	0	0	0	0
219	9	0	0	0	0	0	0
220	0	0	0	0	0	0	0
220	1	0	0	0	0	0	0
220	2	0	0	0	0	0	0
220	3	0	0	0	0	0	0
220	4	0	0	0	0	0	0
220	5	0	0	0	0	0	0
220	6	0	0	0	0	0	0
220	7	0	0	0	0	0	0
220	8	0	0	0	0	0	0
220	9	0	0	0	0	0	0
221	0	0	0	0	0	0	0
221	1	0	0	0	0	0	0
221	2	0	0	0	0	0	0
221	3	0	0	0	0	0	0
221	4	0	0	0	0	0	0
221	5	0	0	0	0	0	0
221	6	0	0	0	0	0	0
221	7	0	0	0	0	0	0
221	8	0	0	0	0	0	0
221	9	0	0	0	0	0	0
222	0	0	0	0	0	0	0
222	1	0	0	0	0	0	0
222	2	0	0	0	0	0	0
222	3	0	0	0	0	0	0
222	4	0	0	0	0	0	0
222	5	0	0	0	0	0	0
222	6	0	0	0	0	0	0
222	7	0	0	0	0	0	0
222	8	0	0	0	0	0	0
222	9	0	0	0	0	0	0
223	0	0	0	0	0	0	0
223	1	0	0	0	0	0	0
223	2	0	0	0	0	0	0
223	3	0	0	0	0	0	0
223	4	0	0	0	0	0	0
223	5	0	0	0	0	0	0
223	6	0	0	0	0	0	0
223	7	0	0	0	0	0	0
223	8	0	0	0	0	0	0
223	9	0	0	0	0	0	0
224	0	0	0	0	0	0	0
224	1	0	0	0	0	0	0
224	2	0	0	0	0	0	0
224	3	0	0	0	0	0	0
224	4	0	0	0	0	0	0
224	5	0	0	0	0	0	0
224	6	0	0	0	0	0	0
224	7	0	0	0	0	0	0
224	8	0	0	0	0	0	0
224	9	0	0	0	0	0	0
225	0	0	0	0	0	0	0
225	1	0	0	0	0	0	0
225	2	0	0	0	0	0	0
225	3	0	0	0	0	0	0
225	4	0	0	0	0	0	0
225	5	0	0	0	0	0	0
225	6	0	0	0	0	0	0
225	7	0	0	0	0	0	0
225	8	0	0	0	0	0	0
225	9	0	0	0	0	0	0
226	0	0	0	0	0	0	0
226	1	0	0	0	0	0	0
226	2	0	0	0	0	0	0
226	3	0	0	0	0	0	0
226	4	0	0	0	0	0	0
226	5	0	0	0	0	0	0
226	6	0	0	0	0	0	0
226	7	0	0	0	0	0	0
226	8	0	0	0	0	0	0
226	9	0	0	0	0	0	0
227	0	0	0	0	0	0	0
227	1	0	0	0	0	0	0
227	2	0	0	0	0	0	0
227	3	0	0	0	0	0	0
227	4	0	0	0	0	0	0
227	5	0	0	0	0	0	0
227	6	0	0	0	0	0	0
227	7	0	0	0	0	0	0
227	8	0	0	0	0	0	0
227	9	0	0	0	0	0	0
228	0	0	0	0	0	0	0
228	1	0	0	0	0	0	0
228	2	0	0	0	0	0	0
228	3	0	0	0	0	0	0
228	4	0	0	0	0	0	0
228	5	0	0	0	0	0	0
228	6	0	0	0	0	0	0
228	7	0	0	0	0	0	0
228	8	0	0	0	0	0	0
228	9	0	0	0	0	0	0
229	0	0	0	0	0	0	0
229	1	0	0	0	0	0	0
229	2	0	0	0	0	0	0
229	3	0	0	0	0	0	0
229	4	0	0	0	0	0	0
229	5	0	0	0	0	0	0
229	6	0	0	0	0	0	0
229	7	0	0	0	0	0	0
229	8	0	0	0	0	0	0
229	9	0	0	0	0	0	0
230	0	0	0	0	0	0	0
230	1	0	0	0	0	0	0
230	2	0	0	0	0	0	0
230	3	0	0	0	0	0	0
230	4	0	0	0	0	0	0
230	5	0	0	0	0	0	0
230	6	0	0	0	0	0	0
230	7	0	0	0	0	0	0
230	8	0	0	0	0	0	0
230	9	0	0	0	0	0	0
231	0	0	0	0	0	0	0
231	1	0	0	0	0	0	0
231	2	0	0	0	0	0	0
231	3	0	0	0	0	0	0
231	4	0	0	0	0	0	0
231	5	0	0	0	0	0	0
231	6	0	0	0	0	0	0
231	7	0	0	0	0	0	0
231	8	0	0	0	0	0	0
231	9	0	0	0	0	0	0
232	0	0	0	0	0	0	0
232	1	0	0	0	0	0	0
232	2	0	0	0	0	0	0
232	3	0	0	0	0	0	0
232	4	0	0	0	0	0	0
232	5	0	0	0	0	0	0
232	6	0	0	0	0	0	0
232	7	0	0	0	0	0	0
232	8	0	0	0	0	0	0
232	9	0	0	0	0	0	0
233	0	0	0	0	0	0	0
233	1	0	0	0	0	0	0
233	2	0	0	0	0	0	0
233	3	0	0	0	0	0	0
233	4	0	0	0	0	0	0
233	5	0	0	0	0	0	0
233	6	0	0	0	0	0	0
233	7	0	0	0	0	0	0
233	8	0	0	0	0	0	0
233	9	0	0	0	0	0	0
234	0	0	0	0	0	0	0
234	1	0	0	0	0	0	0
234	2	0	0	0	0	0	0
234	3	0	0	0	0	0	0
234	4	0	0	0	0	0	0
234	5	0	0	0	0	0	0
234	6	0	0	0	0	0	0
234	7	0	0	0	0	0	0
234	8	0	0	0	0	0	0
234	9	0	0	0	0	0	0
235	0	0	0	0	0	0	0
235	1	0	0	0	0	0	0
235	2	0	0	0	0	0	0
235	3	0	0	0	0	0	0
235	4	0	0	0	0	0	0
235	5	0	0	0	0	0	0
235	6	0	0	0	0	0	0
235	7	0	0	0	0	0	0
235	8	0	0	0	0	0	0
235	9	0	0	0	0	0	0
236	0	0	0	0	0	0	0
236	1	0	0	0	0	0	0
236	2	0	0	0	0	0	0
236	3	0	0	0	0	0	0
236	4	0	0	0	0	0	0
236	5	0	0	0	0	0	0
236	6	0	0	0	0	0	0
236	7	0	0	0	0	0	0
236	8	0	0	0	0	0	0
236	9	0	0	0	0	0	0
237	0	0	0	0	0	0	0
237	1	0	0	0	0	0	0
237	2	0	0	0	0	0	0
237	3	0	0	0	0	0	0
237	4	0	0	0	0	0	0
237	5	0	0	0	0	0	0
237	6	0	0	0	0	0	0
237	7	0	0	0	0	0	0
237	8	0	0	0	0	0	0
237	9	0	0	0	0	0	0
238	0	0	0	0	0	0	0
238	1	0	0	0	0	0	0
238	2	0	0	0	0	0	0
238	3	0	0	0	0	0	0
238	4	0	0	0	0	0	0
238	5	0	0	0	0	0	0
238	6	0	0	0	0	0	0
238	7	0	0	0	0	0	0
238	8	0	0	0	0	0	0
238	9	0	0	0	0	0	0
239	0	0	0	0	0	0	0
239	1	0	0	0	0	0	0
239	2	0	0	0	0	0	0
239	3	0	0	0	0	0	0
239	4	0	0	0	0	0	0
239	5	0	0	0	0	0	0
239	6	0	0	0	0	0	0
239	7	0	0	0	0	0	0
239	8	0	0	0	0	0	0
239	9	0	0	0	0	0	0
240	0	0	0	0	0	0	0
240	1	0	0	0	0	0	0
240	2	0	0	0	0	0	0
240	3	0	0	0	0	0	0
240	4	0	0	0	0	0	0
240	5	0	0	0	0	0	0
240	6	0	0	0	0	0	0
240	7	0	0	0	0	0	0
240	8	0	0	0	0	0	0
240	9	0	0	0	0	0	0
241	0	0	0	0	0	0	0
241	1	0	0	0	0	0	0
241	2	0	0	0	0	0	0
241	3	0	0	0	0	0	0
241	4	0	0	0	0	0	0
241	5	0	0	0	0	0	0
241	6	0	0	0	0	0	0
241	7	0	0	0	0	0	0
241	8	0	0	0	0	0	0
241	9	0	0	0	0	0	0
242	0	0	0	0	0	0	0
242	1	0	0	0	0	0	0
242	2	0	0	0	0	0	0
242	3	0	0	0	0	0	0
242	4	0	0	0	0	0	0
242	5	0	0	0	0	0	0
242	6	0	0	0	0	0	0
242	7	0	0	0	0	0	0
242	8	0	0	0	0	0	0
242	9	0	0	0	0	0	0
243	0	0	0	0	0	0	0
243	1	0	0	0	0	0	0
243	2	0	0	0	0	0	0
243	3	0	0	0	0	0	0
243	4	0	0	0	0	0	0
243	5	0	0	0	0	0	0
243	6	0	0	0	0	0	0
243	7	0	0	0	0	0	0
243	8	0	0	0	0	0	0
243	9	0	0	0	0	0	0
244	0	0	0	0	0	0	0
244	1	0	0	0	0	0	0
244	2	0	0	0	0	0	0
244	3	0	0	0	0	0	0
244	4	0	0	0	0	0	0
244	5	0	0	0	0	0	0
244	6	0	0	0	0	0	0
244	7	0	0	0	0	0	0
244	8	0	0	0	0	0	0
244	9	0	0	0	0	0	0
245	0	0	0	0	0	0	0
245	1	0	0	0	0	0	0
245	2	0	0	0	0	0	0
245	3	0	0	0	0	0	0
245	4	0	0	0	0	0	0
245	5	0	0	0	0	0	0
245	6	0	0	0	0	0	0
245	7	0	0	0	0	0	0
245	8	0	0	0	0	0	0
245	9	0	0	0	0	0	0
246	0	0	0	0	0	0	0
246	1	0	0	0	0	0	0
246	2	0	0	0	0	0	0
246	3	0	0	0	0	0	0
246	4	0	0	0	0	0	0
246	5	0	0	0	0	0	0
246	6	0	0	0	0	0	0
246	7	0	0	0	0	0	0
246	8	0	0	0	0	0	0
246	9	0	0	0	0	0	0
247	0	0	0	0	0	0	0
247	1	0	0	0	0	0	0
247	2	0	0	0	0	0	0
247	3	0	0	0	0	0	0
247	4	0	0	0	0	0	0
247	5	0	0	0	0	0	0
247	6	0	0	0	0	0	0
247	7	0	0	0	0	0	0
247	8	0	0	0	0	0	0
247	9	0	0	0	0	0	0
248	0	0	0	0	0	0	0
248	1	0	0	0	0	0	0
248	2	0	0	0	0	0	0
248	3	0	0	0	0	0	0
248	4	0	0	0	0	0	0
248	5	0	0	0	0	0	0
248	6	0	0	0	0	0	0
248	7	0	0	0	0	0	0
248	8	0	0	0	0	0	0
248	9	0	0	0	0	0	0
249	0	0	0	0	0	0	0
249	1	0	0	0	0	0	0
249	2	0	0	0	0	0	0
249	3	0	0	0	0	0	0
249	4	0	0	0	0	0	0
249	5	0	0	0	0	0	0
249	6	0	0	0	0	0	0
249	7	0	0	0	0	0	0
249	8	0	0	0	0	0	0
249	9	0	0	0	0	0	0
250	0	0	0	0	0	0	0
250	1	0	0	0	0	0	0
250	2	0	0	0	0	0	0
250	3	0	0	0	0	0	0
250	4	0	0	0	0	0	0
250	5	0	0	0	0	0	0
250	6	0	0	0	0	0	0
250	7	0	0	0	0	0	0
250	8	0	0	0	0	0	0
250	9	0	0	0	0	0	0
251	0	0	0	0	0	0	0
251	1	0	0	0	0	0	0
251	2	0	0	0	0	0	0
251	3	0	0	0	0	0	0
251	4	0	0	0	0	0	0
251	5	0	0	0	0	0	0
251	6	0	0	0	0	0	0
251	7	0	0	0	0	0	0
251	8	0	0	0	0	0	0
251	9	0	0	0	0	0	0
252	0	0	0	0	0	0	0
252	1	0	0	0	0	0	0
252	2	0	0	0	0	0	0
252	3	0	0	0	0	0	0
252	4	0	0	0	0	0	0
252	5	0	0	0	0	0	0
252	6	0	0	0	0	0	0
252	7	0	0	0	0	0	0
252	8	0	0	0	0	0	0
252	9	0	0	0	0	0	0
253	0	0	0	0	0	0	0
253	1	0	0	0	0	0	0
253	2	0	0	0	0	0	0
253	3	0	0	0	0	0	0
253	4	0	0	0	0	0	0
253	5	0	0	0	0	0	0
253	6	0	0	0	0	0	0
253	7	0	0	0	0	0	0
253	8	0	0	0	0	0	0
253	9	0	0	0	0	0	0
254	0	0	0	0	0	0	0
254	1	0	0	0	0	0	0
254	2	0	0	0	0	0	0
254	3	0	0	0	0	0	0
254	4	0	0	0	0	0	0
254	5	0	0	0	0	0	0
254	6	0	0	0	0	0	0
254	7	0	0	0	0	0	0
254	8	0	0	0	0	0	0
254	9	0	0	0	0	0	0
255	0	0	0	0	0	0	0
255	1	0	0	0	0	0	0
255	2	0	0	0	0	0	0
255	3	0	0	0	0	0	0
255	4	0	0	0	0	0	0
255	5	0	0	0	0	0	0
255	6	0	0	0	0	0	0
255	7	0	0	0	0	0	0
255	8	0	0	0	0	0	0
255	9	0	0	0	0	0	0
256	0	0	0	0	0	0	0
256	1	0	0	0	0	0	0
256	2	0	0	0	0	0	0
256	3	0	0	0	0	0	0
256	4	0	0	0	0	0	0
256	5	0	0	0	0	0	0
256	6	0	0	0	0	0	0
256	7	0	0	0	0	0	0
256	8	0	0	0	0	0	0
256	9	0	0	0	0	0	0
257	0	0	0	0	0	0	0
257	1	0	0	0	0	0	0
257	2	0	0	0	0	0	0
257	3	0	0	0	0	0	0
257	4	0	0	0	0	0	0
257	5	0	0	0	0	0	0
257	6	0	0	0	0	0	0
257	7	0	0	0	0	0	0
257	8	0	0	0	0	0	0
257	9	0	0	0	0	0	0
258	0	0	0	0	0	0	0
258	1	0	0	0	0	0	0
258	2	0	0	0	0	0	0
258	3	0	0	0	0	0	0
258	4	0	0	0	0	0	0
258	5	0	0	0	0	0	0
258	6	0	0	0	0	0	0
258	7	0	0	0	0	0	0
258	8	0	0	0	0	0	0
258	9	0	0	0	0	0	0
259	0	0	0	0	0	0	0
259	1	0	0	0	0	0	0
259	2	0	0	0	0	0	0
259	3	0	0	0	0	0	0
259	4	0	0	0	0	0	0
259	5	0	0	0	0	0	0
259	6	0	0	0	0	0	0
259	7	0	0	0	0	0	0
259	8	0	0	0	0	0	0
259	9	0	0	0	0	0	0
260	0	0	0	0	0	0	0
260	1	0	0	0	0	0	0
260	2	0	0	0	0	0	0
260	3	0	0	0	0	0	0
260	4	0	0	0	0	0	0
260	5	0	0	0	0	0	0
260	6	0	0	0	0	0	0
260	7	0	0	0	0	0	0
260	8	0	0	0	0	0	0
260	9	0	0	0	0	0	0
261	0	0	0	0	0	0	0
261	1	0	0	0	0	0	0
261	2	0	0	0	0	0	0
261	3	0	0	0	0	0	0
261	4	0	0	0	0	0	0
261	5	0	0	0	0	0	0
261	6	0	0	0	0	0	0
261	7	0	0	0	0	0	0
261	8	0	0	0	0	0	0
261	9	0	0	0	0	0	0
262	0	0	0	0	0	0	0
262	1	0	0	0	0	0	0
262	2	0	0	0	0	0	0
262	3	0	0	0	0	0	0
262	4	0	0	0	0	0	0
262	5	0	0	0	0	0	0
262	6	0	0	0	0	0	0
262	7	0	0	0	0	0	0
262	8	0	0	0	0	0	0
262	9	0	0	0	0	0	0
263	0	0	0	0	0	0	0
263	1	0	0	0	0	0	0
263	2	0	0	0	0	0	0
263	3	0	0	0	0	0	0
263	4	0	0	0	0	0	0
263	5	0	0	0	0	0	0
263	6	0	0	0	0	0	0
263	7	0	0	0	0	0	0
263	8	0	0	0	0	0	0
263	9	0	0	0	0	0	0
264	0	0	0	0	0	0	0
264	1	0	0	0	0	0	0
264	2	0	0	0	0	0	0
264	3	0	0	0	0	0	0
264	4	0	0	0	0	0	0
264	5	0	0	0	0	0	0
264	6	0	0	0	0	0	0
264	7	0	0	0	0	0	0
264	8	0	0	0	0	0	0
264	9	0	0	0	0	0	0
265	0	0	0	0	0	0	0
265	1	0	0	0	0	0	0
265	2	0	0	0	0	0	0
265	3	0	0	0	0	0	0
265	4	0	0	0	0	0	0
265	5	0	0	0	0	0	0
265	6	0	0	0	0	0	0
265	7	0	0	0	0	0	0
265	8	0	0	0	0	0	0
265	9	0	0	0	0	0	0
266	0	0	0	0	0	0	0
266	1	0	0	0	0	0	0
266	2	0	0	0	0	0	0
266	3	0	0	0	0	0	0
266	4	0	0	0	0	0	0
266	5	0	0	0	0	0	0
266	6	0	0	0	0	0	0
266	7	0	0	0	0	0	0
266	8	0	0	0	0	0	0
266	9	0	0	0	0	0	0
267	0	0	0	0	0	0	0
267	1	0	0	0	0	0	0
267	2	0	0	0	0	0	0
267	3	0	0	0	0	0	0
267	4	0	0	0	0	0	0
267	5	0	0	0	0	0	0
267	6	0	0	0	0	0	0
267	7	0	0	0	0	0	0
267	8	0	0	0	0	0	0
267	9	0	0	0	0	0	0
268	0	0	0	0	0	0	0
268	1	0	0	0	0	0	0
268	2	0	0	0	0	0	0
268	3	0	0	0	0	0	0
268	4	0	0	0	0	0	0
268	5	0	0	0	0	0	0
268	6	0	0	0	0	0	0
268	7	0	0	0	0	0	0
268	8	0	0	0	0	0	0
268	9	0	0	0	0	0	0
269	0	0	0	0	0	0	0
269	1	0	0	0	0	0	0
269	2	0	0	0	0	0	0
269	3	0	0	0	0	0	0
269	4	0	0	0	0	0	0
269	5	0	0	0	0	0	0
269	6	0	0	0	0	0	0
269	7	0	0	0	0	0	0
269	8	0	0	0	0	0	0
269	9	0	0	0	0	0	0
270	0	0	0	0	0	0	0
270	1	0	0	0	0	0	0
270	2	0	0	0	0	0	0
270	3	0	0	0	0	0	0
270	4	0	0	0	0	0	0
270	5	0	0	0	0	0	0
270	6	0	0	0	0	0	0
270	7	0	0	0	0	0	0
270	8	0	0	0	0	0	0
270	9	0	0	0	0	0	0
271	0	0	0	0	0	0	0
271	1	0	0	0	0	0	0
271	2	0	0	0	0	0	0
271	3	0	0	0	0	0	0
271	4	0	0	0	0	0	0
271	5	0	0	0	0	0	0
271	6	0	0	0	0	0	0
271	7	0	0	0	0	0	0
271	8	0	0	0	0	0	0
271	9	0	0	0	0	0	0
272	0	0	0	0	0	0	0
272	1	0	0	0	0	0	0
272	2	0	0	0	0	0	0
272	3	0	0	0	0	0	0
272	4	0	0	0	0	0	0
272	5	0	0	0	0	0	0
272	6	0	0	0	0	0	0
272	7	0	0	0	0	0	0
272	8	0	0	0	0	0	0
272	9	0	0	0	0	0	0
273	0	0	0	0	0	0	0
273	1	0	0	0	0	0	0
273	2	0	0	0	0	0	0
273	3	0	0	0	0	0	0
273	4	0	0	0	0	0	0
273	5	0	0	0	0	0	0
273	6	0	0	0	0	0	0
273	7	0	0	0	0	0	0
273	8	0	0	0	0	0	0
273	9	0	0	0	0	0	0
274	0	0	0	0	0	0	0
274	1	0	0	0	0	0	0
274	2	0	0	0	0	0	0
274	3	0	0	0	0	0	0
274	4	0	0	0	0	0	0
274	5	0	0	0	0	0	0
274	6	0	0	0	0	0	0
274	7	0	0	0	0	0	0
274	8	0	0	0	0	0	0
274	9	0	0	0	0	0	0
275	0	0	0	0	0	0	0
275	1	0	0	0	0	0	0
275	2	0	0	0	0	0	0
275	3	0	0	0	0	0	0
275	4	0	0	0	0	0	0
275	5	0	0	0	0	0	0
275	6	0	0	0	0	0	0
275	7	0	0	0	0	0	0
275	8	0	0	0	0	0	0
275	9	0	0	0	0	0	0
276	0	0	0	0	0	0	0
276	1	0	0	0	0	0	0
276	2	0	0	0	0	0	0
276	3	0	0	0	0	0	0
276	4	0	0	0	0	0	0
276	5	0	0	0	0	0	0
276	6	0	0	0	0	0	0
276	7	0	0	0	0	0	0
276	8	0	0	0	0	0	0
276	9	0	0	0	0	0	0
277	0	0	0	0	0	0	0
277	1	0	0	0	0	0	0
277	2	0	0	0	0	0	0
277	3	0	0	0	0	0	0
277	4	0	0	0	0	0	0
277	5	0	0	0	0	0	0
277	6	0	0	0	0	0	0
277	7	0	0	0	0	0	0
277	8	0	0	0	0	0	0
277	9	0	0	0	0	0	0
278	0	0	0	0	0	0	0
278	1	0	0	0	0	0	0
278	2	0	0	0	0	0	0
278	3	0	0	0	0	0	0
278	4	0	0	0	0	0	0
278	5	0	0	0	0	0	0
278	6	0	0	0	0	0	0
278	7	0	0	0	0	0	0
278	8	0	0	0	0	0	0
278	9	0	0	0	0	0	0
279	0	0	0	0	0	0	0
279	1	0	0	0	0	0	0
279	2	0	0	0	0	0	0
279	3	0	0	0	0	0	0
279	4	0	0	0	0	0	0
279	5	0	0	0	0	0	0
279	6	0	0	0	0	0	0
279	7	0	0	0	0	0	0
279	8	0	0	0	0	0	0
279	9	0	0	0	0	0	0
280	0	0	0	0	0	0	0
280	1	0	0	0	0	0	0
280	2	0	0	0	0	0	0
280	3	0	0	0	0	0	0
280	4	0	0	0	0	0	0
280	5	0	0	0	0	0	0
280	6	0	0	0	0	0	0
280	7	0	0	0	0	0	0
280	8	0	0	0	0	0	0
280	9	0	0	0	0	0	0
281	0	0	0	0	0	0	0
281	1	0	0	0	0	0	0
281	2	0	0	0	0	0	0
281	3	0	0	0	0	0	0
281	4	0	0	0	0	0	0
281	5	0	0	0	0	0	0
281	6	0	0	0	0	0	0
281	7	0	0	0	0	0	0
281	8	0	0	0	0	0	0
281	9	0	0	0	0	0	0
282	0	0	0	0	0	0	0
282	1	0	0	0	0	0	0
282	2	0	0	0	0	0	0
282	3	0	0	0	0	0	0
282	4	0	0	0	0	0	0
282	5	0	0	0	0	0	0
282	6	0	0	0	0	0	0
282	7	0	0	0	0	0	0
282	8	0	0	0	0	0	0
282	9	0	0	0	0	0	0
283	0	0	0	0	0	0	0
283	1	0	0	0	0	0	0
283	2	0	0	0	0	0	0
283	3	0	0	0	0	0	0
283	4	0	0	0	0	0	0
283	5	0	0	0	0	0	0
283	6	0	0	0	0	0	0
283	7	0	0	0	0	0	0
283	8	0	0	0	0	0	0
283	9	0	0	0	0	0	0
284	0	0	0	0	0	0	0
284	1	0	0	0	0	0	0
284	2	0	0	0	0	0	0
284	3	0	0	0	0	0	0
284	4	0	0	0	0	0	0
284	5	0	0	0	0	0	0
284	6	0	0	0	0	0	0
284	7	0	0	0	0	0	0
284	8	0	0	0	0	0	0
284	9	0	0	0	0	0	0
285	0	0	0	0	0	0	0
285	1	0	0	0	0	0	0
285	2	0	0	0	0	0	0
285	3	0	0	0	0	0	0
285	4	0	0	0	0	0	0
285	5	0	0	0	0	0	0
285	6	0	0	0	0	0	0
285	7	0	0	0	0	0	0
285	8	0	0	0	0	0	0
285	9	0	0	0	0	0	0
286	0	0	0	0	0	0	0
286	1	0	0	0	0	0	0
286	2	0	0	0	0	0	0
286	3	0	0	0	0	0	0
286	4	0	0	0	0	0	0
286	5	0	0	0	0	0	0
286	6	0	0	0	0	0	0
286	7	0	0	0	0	0	0
286	8	0	0	0	0	0	0
286	9	0	0	0	0	0	0
287	0	0	0	0	0	0	0
287	1	0	0	0	0	0	0
287	2	0	0	0	0	0	0
287	3	0	0	0	0	0	0
287	4	0	0	0	0	0	0
287	5	0	0	0	0	0	0
287	6	0	0	0	0	0	0
287	7	0	0	0	0	0	0
287	8	0	0	0	0	0	0
287	9	0	0	0	0	0	0
288	0	0	0	0	0	0	0
288	1	0	0	0	0	0	0
288	2	0	0	0	0	0	0
288	3	0	0	0	0	0	0
288	4	0	0	0	0	0	0
288	5	0	0	0	0	0	0
288	6	0	0	0	0	0	0
288	7	0	0	0	0	0	0
288	8	0	0	0	0	0	0
288	9	0	0	0	0	0	0
289	0	0	0	0	0	0	0
289	1	0	0	0	0	0	0
289	2	0	0	0	0	0	0
289	3	0	0	0	0	0	0
289	4	0	0	0	0	0	0
289	5	0	0	0	0	0	0
289	6	0	0	0	0	0	0
289	7	0	0	0	0	0	0
289	8	0	0	0	0	0	0
289	9	0	0	0	0	0	0
290	0	0	0	0	0	0	0
290	1	0	0	0	0	0	0
290	2	0	0	0	0	0	0
290	3	0	0	0	0	0	0
290	4	0	0	0	0	0	0
290	5	0	0	0	0	0	0
290	6	0	0	0	0	0	0
290	7	0	0	0	0	0	0
290	8	0	0	0	0	0	0
290	9	0	0	0	0	0	0
291	0	0	0	0	0	0	0
291	1	0	0	0	0	0	0
291	2	0	0	0	0	0	0
291	3	0	0	0	0	0	0
291	4	0	0	0	0	0	0
291	5	0	0	0	0	0	0
291	6	0	0	0	0	0	0
291	7	0	0	0	0	0	0
291	8	0	0	0	0	0	0
291	9	0	0	0	0	0	0
292	0	0	0	0	0	0	0
292	1	0	0	0	0	0	0
292	2	0	0	0	0	0	0
292	3	0	0	0	0	0	0
292	4	0	0	0	0	0	0
292	5	0	0	0	0	0	0
292	6	0	0	0	0	0	0
292	7	0	0	0	0	0	0
292	8	0	0	0	0	0	0
292	9	0	0	0	0	0	0
293	0	0	0	0	0	0	0
293	1	0	0	0	0	0	0
293	2	0	0	0	0	0	0
293	3	0	0	0	0	0	0
293	4	0	0	0	0	0	0
293	5	0	0	0	0	0	0
293	6	0	0	0	0	0	0
293	7	0	0	0	0	0	0
293	8	0	0	0	0	0	0
293	9	0	0	0	0	0	0
294	0	0	0	0	0	0	0
294	1	0	0	0	0	0	0
294	2	0	0	0	0	0	0
294	3	0	0	0	0	0	0
294	4	0	0	0	0	0	0
294	5	0	0	0	0	0	0
294	6	0	0	0	0	0	0
294	7	0	0	0	0	0	0
294	8	0	0	0	0	0	0
294	9	0	0	0	0	0	0
295	0	0	0	0	0	0	0
295	1	0	0	0	0	0	0
295	2	0	0	0	0	0	0
295	3	0	0	0	0	0	0
295	4	0	0	0	0	0	0
295	5	0	0	0	0	0	0
295	6	0	0	0	0	0	0
295	7	0	0	0	0	0	0
295	8	0	0	0	0	0	0
295	9	0	0	0	0	0	0
296	0	0	0	0	0	0	0
296	1	0	0	0	0	0	0
296	2	0	0	0	0	0	0
296	3	0	0	0	0	0	0
296	4	0	0	0	0	0	0
296	5	0	0	0	0	0	0
296	6	0	0	0	0	0	0
296	7	0	0	0	0	0	0
296	8	0	0	0	0	0	0
296	9	0	0	0	0	0	0
297	0	0	0	0	0	0	0
297	1	0	0	0	0	0	0
297	2	0	0	0	0	0	0
297	3	0	0	0	0	0	0
297	4	0	0	0	0	0	0
297	5	0	0	0	0	0	0
297	6	0	0	0	0	0	0
297	7	0	0	0	0	0	0
297	8	0	0	0	0	0	0
297	9	0	0	0	0	0	0
298	0	0	0	0	0	0	0
298	1	0	0	0	0	0	0
298	2	0	0	0	0	0	0
298	3	0	0	0	0	0	0
298	4	0	0	0	0	0	0
298	5	0	0	0	0	0	0
298	6	0	0	0	0	0	0
298	7	0	0	0	0	0	0
298	8	0	0	0	0	0	0
298	9	0	0	0	0	0	0
299	0	0	0	0	0	0	0
299	1	0	0	0	0	0	0
299	2	0	0	0	0	0	0
299	3	0	0	0	0	0	0
299	4	0	0	0	0	0	0
299	5	0	0	0	0	0	0
299	6	0	0	0	0	0	0
299	7	0	0	0	0	0	0
299	8	0	0	0	0	0	0
299	9	0	0	0	0	0	0
300	0	0	0	0	0	0	0
300	1	0	0	0	0	0	0
300	2	0	0	0	0	0	0
300	3	0	0	0	0	0	0
300	4	0	0	0	0	0	0
300	5	0	0	0	0	0	0
300	6	0	0	0	0	0	0
300	7	0	0	0	0	0	0
300	8	0	0	0	0	0	0
300	9	0	0	0	0	0	0
301	0	0	0	0	0	0	0
301	1	0	0	0	0	0	0
301	2	0	0	0	0	0	0
301	3	0	0	0	0	0	0
301	4	0	0	0	0	0	0
301	5	0	0	0	0	0	0
301	6	0	0	0	0	0	0
301	7	0	0	0	0	0	0
301	8	0	0	0	0	0	0
301	9	0	0	0	0	0	0
302	0	0	0	0	0	0	0
302	1	0	0	0	0	0	0
302	2	0	0	0	0	0	0
302	3	0	0	0	0	0	0
302	4	0	0	0	0	0	0
302	5	0	0	0	0	0	0
302	6	0	0	0	0	0	0
302	7	0	0	0	0	0	0
302	8	0	0	0	0	0	0
302	9	0	0	0	0	0	0
303	0	0	0	0	0	0	0
303	1	0	0	0	0	0	0
303	2	0	0	0	0	0	0
303	3	0	0	0	0	0	0
303	4	0	0	0	0	0	0
303	5	0	0	0	0	0	0
303	6	0	0	0	0	0	0
303	7	0	0	0	0	0	0
303	8	0	0	0	0	0	0
303	9	0	0	0	0	0	0
304	0	0	0	0	0	0	0
304	1	0	0	0	0	0	0
304	2	0	0	0	0	0	0
304	3	0	0	0	0	0	0
304	4	0	0	0	0	0	0
304	5	0	0	0	0	0	0
304	6	0	0	0	0	0	0
304	7	0	0	0	0	0	0
304	8	0	0	0	0	0	0
304	9	0	0	0	0	0	0
305	0	0	0	0	0	0	0
305	1	0	0	0	0	0	0
305	2	0	0	0	0	0	0
305	3	0	0	0	0	0	0
305	4	0	0	0	0	0	0
305	5	0	0	0	0	0	0
305	6	0	0	0	0	0	0
305	7	0	0	0	0	0	0
305	8	0	0	0	0	0	0
305	9	0	0	0	0	0	0
306	0	0	0	0	0	0	0
306	1	0	0	0	0	0	0
306	2	0	0	0	0	0	0
306	3	0	0	0	0	0	0
306	4	0	0	0	0	0	0
306	5	0	0	0	0	0	0
306	6	0	0	0	0	0	0
306	7	0	0	0	0	0	0
306	8	0	0	0	0	0	0
306	9	0	0	0	0	0	0
307	0	0	0	0	0	0	0
307	1	0	0	0	0	0	0
307	2	0	0	0	0	0	0
307	3	0	0	0	0	0	0
307	4	0	0	0	0	0	0
307	5	0	0	0	0	0	0
307	6	0	0	0	0	0	0
307	7	0	0	0	0	0	0
307	8	0	0	0	0	0	0
307	9	0	0	0	0	0	0
308	0	0	0	0	0	0	0
308	1	0	0	0	0	0	0
308	2	0	0	0	0	0	0
308	3	0	0	0	0	0	0
308	4	0	0	0	0	0	0
308	5	0	0	0	0	0	0
308	6	0	0	0	0	0	0
308	7	0	0	0	0	0	0
308	8	0	0	0	0	0	0
308	9	0	0	0	0	0	0
309	0	0	0	0	0	0	0
309	1	0	0	0	0	0	0
309	2	0	0	0	0	0	0
309	3	0	0	0	0	0	0
309	4	0	0	0	0	0	0
309	5	0	0	0	0	0	0
309	6	0	0	0	0	0	0
309	7	0	0	0	0	0	0
309	8	0	0	0	0	0	0
309	9	0	0	0	0	0	0
310	0	0	0	0	0	0	0
310	1	0	0	0	0	0	0
310	2	0	0	0	0	0	0
310	3	0	0	0	0	0	0
310	4	0	0	0	0	0	0
310	5	0	0	0	0	0	0
310	6	0	0	0	0	0	0
310	7	0	0	0	0	0	0
310	8	0	0	0	0	0	0
310	9	0	0	0	0	0	0
311	0	0	0	0	0	0	0
311	1	0	0	0	0	0	0
311	2	0	0	0	0	0	0
311	3	0	0	0	0	0	0
311	4	0	0	0	0	0	0
311	5	0	0	0	0	0	0
311	6	0	0	0	0	0	0
311	7	0	0	0	0	0	0
311	8	0	0	0	0	0	0
311	9	0	0	0	0	0	0
312	0	0	0	0	0	0	0
312	1	0	0	0	0	0	0
312	2	0	0	0	0	0	0
312	3	0	0	0	0	0	0
312	4	0	0	0	0	0	0
312	5	0	0	0	0	0	0
312	6	0	0	0	0	0	0
312	7	0	0	0	0	0	0
312	8	0	0	0	0	0	0
312	9	0	0	0	0	0	0
313	0	0	0	0	0	0	0
313	1	0	0	0	0	0	0
313	2	0	0	0	0	0	0
313	3	0	0	0	0	0	0
313	4	0	0	0	0	0	0
313	5	0	0	0	0	0	0
313	6	0	0	0	0	0	0
313	7	0	0	0	0	0	0
313	8	0	0	0	0	0	0
313	9	0	0	0	0	0	0
314	0	0	0	0	0	0	0
314	1	0	0	0	0	0	0
314	2	0	0	0	0	0	0
314	3	0	0	0	0	0	0
314	4	0	0	0	0	0	0
314	5	0	0	0	0	0	0
314	6	0	0	0	0	0	0
314	7	0	0	0	0	0	0
314	8	0	0	0	0	0	0
314	9	0	0	0	0	0	0
315	0	0	0	0	0	0	0
315	1	0	0	0	0	0	0
315	2	0	0	0	0	0	0
315	3	0	0	0	0	0	0
315	4	0	0	0	0	0	0
315	5	0	0	0	0	0	0
315	6	0	0	0	0	0	0
315	7	0	0	0	0	0	0
315	8	0	0	0	0	0	0
315	9	0	0	0	0	0	0
316	0	0	0	0	0	0	0
316	1	0	0	0	0	0	0
316	2	0	0	0	0	0	0
316	3	0	0	0	0	0	0
316	4	0	0	0	0	0	0
316	5	0	0	0	0	0	0
316	6	0	0	0	0	0	0
316	7	0	0	0	0	0	0
316	8	0	0	0	0	0	0
316	9	0	0	0	0	0	0
317	0	0	0	0	0	0	0
317	1	0	0	0	0	0	0
317	2	0	0	0	0	0	0
317	3	0	0	0	0	0	0
317	4	0	0	0	0	0	0
317	5	0	0	0	0	0	0
317	6	0	0	0	0	0	0
317	7	0	0	0	0	0	0
317	8	0	0	0	0	0	0
317	9	0	0	0	0	0	0
318	0	0	0	0	0	0	0
318	1	0	0	0	0	0	0
318	2	0	0	0	0	0	0
318	3	0	0	0	0	0	0
318	4	0	0	0	0	0	0
318	5	0	0	0	0	0	0
318	6	0	0	0	0	0	0
318	7	0	0	0	0	0	0
318	8	0	0	0	0	0	0
318	9	0	0	0	0	0	0
319	0	0	0	0	0	0	0
319	1	0	0	0	0	0	0
319	2	0	0	0	0	0	0
319	3	0	0	0	0	0	0
319	4	0	0	0	0	0	0
319	5	0	0	0	0	0	0
319	6	0	0	0	0	0	0
319	7	0	0	0	0	0	0
319	8	0	0	0	0	0	0
319	9	0	0	0	0	0	0
320	0	0	0	0	0	0	0
320	1	0	0	0	0	0	0
320	2	0	0	0	0	0	0
320	3	0	0	0	0	0	0
320	4	0	0	0	0	0	0
320	5	0	0	0	0	0	0
320	6	0	0	0	0	0	0
320	7	0	0	0	0	0	0
320	8	0	0	0	0	0	0
320	9	0	0	0	0	0	0
321	0	0	0	0	0	0	0
321	1	0	0	0	0	0	0
321	2	0	0	0	0	0	0
321	3	0	0	0	0	0	0
321	4	0	0	0	0	0	0
321	5	0	0	0	0	0	0
321	6	0	0	0	0	0	0
321	7	0	0	0	0	0	0
321	8	0	0	0	0	0	0
321	9	0	0	0	0	0	0
322	0	0	0	0	0	0	0
322	1	0	0	0	0	0	0
322	2	0	0	0	0	0	0
322	3	0	0	0	0	0	0
322	4	0	0	0	0	0	0
322	5	0	0	0	0	0	0
322	6	0	0	0	0	0	0
322	7	0	0	0	0	0	0
322	8	0	0	0	0	0	0
322	9	0	0	0	0	0	0
323	0	0	0	0	0	0	0
323	1	0	0	0	0	0	0
323	2	0	0	0	0	0	0
323	3	0	0	0	0	0	0
323	4	0	0	0	0	0	0
323	5	0	0	0	0	0	0
323	6	0	0	0	0	0	0
323	7	0	0	0	0	0	0
323	8	0	0	0	0	0	0
323	9	0	0	0	0	0	0
324	0	0	0	0	0	0	0
324	1	0	0	0	0	0	0
324	2	0	0	0	0	0	0
324	3	0	0	0	0	0	0
324	4	0	0	0	0	0	0
324	5	0	0	0	0	0	0
324	6	0	0	0	0	0	0
324	7	0	0	0	0	0	0
324	8	0	0	0	0	0	0
324	9	0	0	0	0	0	0
325	0	0	0	0	0	0	0
325	1	0	0	0	0	0	0
325	2	0	0	0	0	0	0
325	3	0	0	0	0	0	0
325	4	0	0	0	0	0	0
325	5	0	0	0	0	0	0
325	6	0	0	0	0	0	0
325	7	0	0	0	0	0	0
325	8	0	0	0	0	0	0
325	9	0	0	0	0	0	0
326	0	0	0	0	0	0	0
326	1	0	0	0	0	0	0
326	2	0	0	0	0	0	0
326	3	0	0	0	0	0	0
326	4	0	0	0	0	0	0
326	5	0	0	0	0	0	0
326	6	0	0	0	0	0	0
326	7	0	0	0	0	0	0
326	8	0	0	0	0	0	0
326	9	0	0	0	0	0	0
327	0	0	0	0	0	0	0
327	1	0	0	0	0	0	0
327	2	0	0	0	0	0	0
327	3	0	0	0	0	0	0
327	4	0	0	0	0	0	0
327	5	0	0	0	0	0	0
327	6	0	0	0	0	0	0
327	7	0	0	0	0	0	0
327	8	0	0	0	0	0	0
327	9	0	0	0	0	0	0
328	0	0	0	0	0	0	0
328	1	0	0	0	0	0	0
328	2	0	0	0	0	0	0
328	3	0	0	0	0	0	0
328	4	0	0	0	0	0	0
328	5	0	0	0	0	0	0
328	6	0	0	0	0	0	0
328	7	0	0	0	0	0	0
328	8	0	0	0	0	0	0
328	9	0	0	0	0	0	0
329	0	0	0	0	0	0	0
329	1	0	0	0	0	0	0
329	2	0	0	0	0	0	0
329	3	0	0	0	0	0	0
329	4	0	0	0	0	0	0
329	5	0	0	0	0	0	0
329	6	0	0	0	0	0	0
329	7	0	0	0	0	0	0
329	8	0	0	0	0	0	0
329	9	0	0	0	0	0	0
330	0	0	0	0	0	0	0
330	1	0	0	0	0	0	0
330	2	0	0	0	0	0	0
330	3	0	0	0	0	0	0
330	4	0	0	0	0	0	0
330	5	0	0	0	0	0	0
330	6	0	0	0	0	0	0
330	7	0	0	0	0	0	0
330	8	0	0	0	0	0	0
330	9	0	0	0	0	0	0
331	0	0	0	0	0	0	0
331	1	0	0	0	0	0	0
331	2	0	0	0	0	0	0
331	3	0	0	0	0	0	0
331	4	0	0	0	0	0	0
331	5	0	0	0	0	0	0
331	6	0	0	0	0	0	0
331	7	0	0	0	0	0	0
331	8	0	0	0	0	0	0
331	9	0	0	0	0	0	0
332	0	0	0	0	0	0	0
332	1	0	0	0	0	0	0
332	2	0	0	0	0	0	0
332	3	0	0	0	0	0	0
332	4	0	0	0	0	0	0
332	5	0	0	0	0	0	0
332	6	0	0	0	0	0	0
332	7	0	0	0	0	0	0
332	8	0	0	0	0	0	0
332	9	0	0	0	0	0	0
333	0	0	0	0	0	0	0
333	1	0	0	0	0	0	0
333	2	0	0	0	0	0	0
333	3	0	0	0	0	0	0
333	4	0	0	0	0	0	0
333	5	0	0	0	0	0	0
333	6	0	0	0	0	0	0
333	7	0	0	0	0	0	0
333	8	0	0	0	0	0	0
333	9	0	0	0	0	0	0
334	0	0	0	0	0	0	0
334	1	0	0	0	0	0	0
334	2	0	0	0	0	0	0
334	3	0	0	0	0	0	0
334	4	0	0	0	0	0	0
334	5	0	0	0	0	0	0
334	6	0	0	0	0	0	0
334	7	0	0	0	0	0	0
334	8	0	0	0	0	0	0
334	9	0	0	0	0	0	0
335	0	0	0	0	0	0	0
335	1	0	0	0	0	0	0
335	2	0	0	0	0	0	0
335	3	0	0	0	0	0	0
335	4	0	0	0	0	0	0
335	5	0	0	0	0	0	0
335	6	0	0	0	0	0	0
335	7	0	0	0	0	0	0
335	8	0	0	0	0	0	0
335	9	0	0	0	0	0	0
336	0	0	0	0	0	0	0
336	1	0	0	0	0	0	0
336	2	0	0	0	0	0	0
336	3	0	0	0	0	0	0
336	4	0	0	0	0	0	0
336	5	0	0	0	0	0	0
336	6	0	0	0	0	0	0
336	7	0	0	0	0	0	0
336	8	0	0	0	0	0	0
336	9	0	0	0	0	0	0
337	0	0	0	0	0	0	0
337	1	0	0	0	0	0	0
337	2	0	0	0	0	0	0
337	3	0	0	0	0	0	0
337	4	0	0	0	0	0	0
337	5	0	0	0	0	0	0
337	6	0	0	0	0	0	0
337	7	0	0	0	0	0	0
337	8	0	0	0	0	0	0
337	9	0	0	0	0	0	0
338	0	0	0	0	0	0	0
338	1	0	0	0	0	0	0
338	2	0	0	0	0	0	0
338	3	0	0	0	0	0	0
338	4	0	0	0	0	0	0
338	5	0	0	0	0	0	0
338	6	0	0	0	0	0	0
338	7	0	0	0	0	0	0
338	8	0	0	0	0	0	0
338	9	0	0	0	0	0	0
339	0	0	0	0	0	0	0
339	1	0	0	0	0	0	0
339	2	0	0	0	0	0	0
339	3	0	0	0	0	0	0
339	4	0	0	0	0	0	0
339	5	0	0	0	0	0	0
339	6	0	0	0	0	0	0
339	7	0	0	0	0	0	0
339	8	0	0	0	0	0	0
339	9	0	0	0	0	0	0
340	0	0	0	0	0	0	0
340	1	0	0	0	0	0	0
340	2	0	0	0	0	0	0
340	3	0	0	0	0	0	0
340	4	0	0	0	0	0	0
340	5	0	0	0	0	0	0
340	6	0	0	0	0	0	0
340	7	0	0	0	0	0	0
340	8	0	0	0	0	0	0
340	9	0	0	0	0	0	0
341	0	0	0	0	0	0	0
341	1	0	0	0	0	0	0
341	2	0	0	0	0	0	0
341	3	0	0	0	0	0	0
341	4	0	0	0	0	0	0
341	5	0	0	0	0	0	0
341	6	0	0	0	0	0	0
341	7	0	0	0	0	0	0
341	8	0	0	0	0	0	0
341	9	0	0	0	0	0	0
342	0	0	0	0	0	0	0
342	1	0	0	0	0	0	0
342	2	0	0	0	0	0	0
342	3	0	0	0	0	0	0
342	4	0	0	0	0	0	0
342	5	0	0	0	0	0	0
342	6	0	0	0	0	0	0
342	7	0	0	0	0	0	0
342	8	0	0	0	0	0	0
342	9	0	0	0	0	0	0
343	0	0	0	0	0	0	0
343	1	0	0	0	0	0	0
343	2	0	0	0	0	0	0
343	3	0	0	0	0	0	0
343	4	0	0	0	0	0	0
343	5	0	0	0	0	0	0
343	6	0	0	0	0	0	0
343	7	0	0	0	0	0	0
343	8	0	0	0	0	0	0
343	9	0	0	0	0	0	0
344	0	0	0	0	0	0	0
344	1	0	0	0	0	0	0
344	2	0	0	0	0	0	0
344	3	0	0	0	0	0	0
344	4	0	0	0	0	0	0
344	5	0	0	0	0	0	0
344	6	0	0	0	0	0	0
344	7	0	0	0	0	0	0
344	8	0	0	0	0	0	0
344	9	0	0	0	0	0	0
345	0	0	0	0	0	0	0
345	1	0	0	0	0	0	0
345	2	0	0	0	0	0	0
345	3	0	0	0	0	0	0
345	4	0	0	0	0	0	0
345	5	0	0	0	0	0	0
345	6	0	0	0	0	0	0
345	7	0	0	0	0	0	0
345	8	0	0	0	0	0	0
345	9	0	0	0	0	0	0
346	0	0	0	0	0	0	0
346	1	0	0	0	0	0	0
346	2	0	0	0	0	0	0
346	3	0	0	0	0	0	0
346	4	0	0	0	0	0	0
346	5	0	0	0	0	0	0
346	6	0	0	0	0	0	0
346	7	0	0	0	0	0	0
346	8	0	0	0	0	0	0
346	9	0	0	0	0	0	0
347	0	0	0	0	0	0	0
347	1	0	0	0	0	0	0
347	2	0	0	0	0	0	0
347	3	0	0	0	0	0	0
347	4	0	0	0	0	0	0
347	5	0	0	0	0	0	0
347	6	0	0	0	0	0	0
347	7	0	0	0	0	0	0
347	8	0	0	0	0	0	0
347	9	0	0	0	0	0	0
348	0	0	0	0	0	0	0
348	1	0	0	0	0	0	0
348	2	0	0	0	0	0	0
348	3	0	0	0	0	0	0
348	4	0	0	0	0	0	0
348	5	0	0	0	0	0	0
348	6	0	0	0	0	0	0
348	7	0	0	0	0	0	0
348	8	0	0	0	0	0	0
348	9	0	0	0	0	0	0
349	0	0	0	0	0	0	0
349	1	0	0	0	0	0	0
349	2	0	0	0	0	0	0
349	3	0	0	0	0	0	0
349	4	0	0	0	0	0	0
349	5	0	0	0	0	0	0
349	6	0	0	0	0	0	0
349	7	0	0	0	0	0	0
349	8	0	0	0	0	0	0
349	9	0	0	0	0	0	0
350	0	0	0	0	0	0	0
350	1	0	0	0	0	0	0
350	2	0	0	0	0	0	0
350	3	0	0	0	0	0	0
350	4	0	0	0	0	0	0
350	5	0	0	0	0	0	0
350	6	0	0	0	0	0	0
350	7	0	0	0	0	0	0
350	8	0	0	0	0	0	0
350	9	0	0	0	0	0	0
351	0	0	0	0	0	0	0
351	1	0	0	0	0	0	0
351	2	0	0	0	0	0	0
351	3	0	0	0	0	0	0
351	4	0	0	0	0	0	0
351	5	0	0	0	0	0	0
351	6	0	0	0	0	0	0
351	7	0	0	0	0	0	0
351	8	0	0	0	0	0	0
351	9	0	0	0	0	0	0
352	0	0	0	0	0	0	0
352	1	0	0	0	0	0	0
352	2	0	0	0	0	0	0
352	3	0	0	0	0	0	0
352	4	0	0	0	0	0	0
352	5	0	0	0	0	0	0
352	6	0	0	0	0	0	0
352	7	0	0	0	0	0	0
352	8	0	0	0	0	0	0
352	9	0	0	0	0	0	0
353	0	0	0	0	0	0	0
353	1	0	0	0	0	0	0
353	2	0	0	0	0	0	0
353	3	0	0	0	0	0	0
353	4	0	0	0	0	0	0
353	5	0	0	0	0	0	0
353	6	0	0	0	0	0	0
353	7	0	0	0	0	0	0
353	8	0	0	0	0	0	0
353	9	0	0	0	0	0	0
354	0	0	0	0	0	0	0
354	1	0	0	0	0	0	0
354	2	0	0	0	0	0	0
354	3	0	0	0	0	0	0
354	4	0	0	0	0	0	0
354	5	0	0	0	0	0	0
354	6	0	0	0	0	0	0
354	7	0	0	0	0	0	0
354	8	0	0	0	0	0	0
354	9	0	0	0	0	0	0
355	0	0	0	0	0	0	0
355	1	0	0	0	0	0	0
355	2	0	0	0	0	0	0
355	3	0	0	0	0	0	0
355	4	0	0	0	0	0	0
355	5	0	0	0	0	0	0
355	6	0	0	0	0	0	0
355	7	0	0	0	0	0	0
355	8	0	0	0	0	0	0
355	9	0	0	0	0	0	0
356	0	0	0	0	0	0	0
356	1	0	0	0	0	0	0
356	2	0	0	0	0	0	0
356	3	0	0	0	0	0	0
356	4	0	0	0	0	0	0
356	5	0	0	0	0	0	0
356	6	0	0	0	0	0	0
356	7	0	0	0	0	0	0
356	8	0	0	0	0	0	0
356	9	0	0	0	0	0	0
357	0	0	0	0	0	0	0
357	1	0	0	0	0	0	0
357	2	0	0	0	0	0	0
357	3	0	0	0	0	0	0
357	4	0	0	0	0	0	0
357	5	0	0	0	0	0	0
357	6	0	0	0	0	0	0
357	7	0	0	0	0	0	0
357	8	0	0	0	0	0	0
357	9	0	0	0	0	0	0
358	0	0	0	0	0	0	0
358	1	0	0	0	0	0	0
358	2	0	0	0	0	0	0
358	3	0	0	0	0	0	0
358	4	0	0	0	0	0	0
358	5	0	0	0	0	0	0
358	6	0	0	0	0	0	0
358	7	0	0	0	0	0	0
358	8	6.86544	-3.80202	-18.4873	0	0	0
358	9	5.90135	-1.87387	-19.4303	0	0	0
359	0	5.56532	-1.74417	-20.3919	0	0	0
359	1	6.60095	-3.59882	-15.7009	0	0	0
359	2	5.3364	-1.73909	-16.5613	0	0	0
359	3	6.94092	-3.244	-18.0464	0	0	0
359	4	5.97501	-2.40164	-17.6065	0	0	0
359	5	6.32601	-2.46907	-18.5642	0	0	0
359	6	7.0808	-3.28615	-16.476	0	0	0
359	7	6.03877	-1.93995	-19.4318	0	0	0
359	8	7.48588	-3.4232	-18.8285	0	0	0
359	9	6.3326	-1.78515	-22.0404	0	0	0
360	0	3.07027	0.622462	-22.5543	0	0	0
360	1	-0.582871	1.24964	-24.4026	0	0	0
360	2	-4.70277	3.31868	-27.8898	0	0	0
360	3	-7.62985	3.10561	-30.2637	0	0	0
360	4	-10.4835	2.96011	-34.1124	0	0	0
360	5	-12.9917	3.72813	-35.5114	0	0	0
360	6	-14.9445	2.80521	-39.4522	0	0	0
360	7	-14.8829	3.20077	-41.188	0	0	0
360	8	-16.4033	2.72293	-44.5135	0	0	0
360	9	-17.3939	2.62994	-46.3472	0	0	0
361	0	-18.5165	2.46941	-49.5789	0	0	0
361	1	-18.7091	1.55395	-50.8064	0	0	0
361	2	-19.1248	1.39541	-51.854	0	0	0
361	3	-19.9757	0.6133	-53.3482	0	0	0
361	4	-19.2714	-0.0521179	-54.2193	0	0	0
361	5	-19.8433	-0.342364	-55.7948	0	0	0
361	6	-21.257	-1.45765	-55.5525	0	0	0
361	7	-20.399	-2.09889	-55.9877	0	0	0
361	8	-20.9836	-2.19272	-55.9068	0	0	0
361	9	-21.4911	-2.48268	-56.348	0	0	0
362	0	-21.5551	-3.26141	-57.4876	0	0	0
362	1	-21.5068	-4.08486	-59.3249	0	0	0
362	2	-21.7322	-3.90912	-61.4109	0	0	0
362	3	-23.2768	-5.82982	-64.8364	0	0	0
362	4	-27.1154	-9.18824	-75.8704	0	0	0
362	5	-27.8571	-15.7184	-79.0747	0	0	0
362	6	-22.4802	-13.6794	-80.4131	0	0	0
362	7	-23.6075	-16.8744	-76.0101	0	0	0
362	8	-22.7499	-20.9227	-83.5317	0	0	0
362	9	-22.6223	-18.7946	-85.9476	0	0	0
363	0	-24.6483	-23.3842	-91.4044	0	0	0
363	1	-23.394	-23.5615	-94.1885	0	0	0
363	2	-24.6173	-23.9917	-97.3339	0	0	0
363	3	-23.9502	-26.4631	-103.449	0	0	0
363	4	-25.1089	-26.164	-106.244	0	0	0
363	5	-27.4824	-31.0461	-113.185	0	0	0
363	6	-26.8097	-31.8518	-118.682	0	0	0
363	7	-25.9017	-33.2122	-126.438	0	0	0
363	8	-25.5021	-36.5723	-129.172	0	0	0
363	9	-22.4361	-35.1946	-134.626	0	0	0
364	0	-20.7761	-36.9326	-139.768	0	0	0
364	1	-19.9263	-37.38	-143.173	0	0	0
364	2	-17.8223	-37.4734	-149.166	0	0	0
364	3	-16.4962	-38.4754	-153.267	0	0	0
364	4	-14.802	-37.8323	-157.517	0	0	0
364	5	-12.8186	-39.0094	-159.779	0	0	0
364	6	-11.4749	-39.4131	-163.613	0	0	0
364	7	-9.4968	-39.5912	-167.08	0	0	0
364	8	-8.04349	-40.063	-171.96	0	0	0
364	9	-6.18377	-40.1517	-175.082	0	0	0
365	0	-4.00645	-41.0614	-179.256	0	0	0
365	1	-3.18088	-41.4429	-179.78	0	0	0
365	2	-1.33345	-41.6664	-183.164	0	0	0
365	3	-0.469659	-41.9802	-187.955	0	0	0
365	4	1.2905	-42.1347	-189.683	0	0	0
365	5	2.9294	-42.6915	-193.339	0	0	0
365	6	3.14047	-42.5186	-195.689	0	0	0
365	7	5.42194	-42.7386	-197.157	0	0	0
365	8	5.27683	-42.3912	-200.555	0	0	0
365	9	7.03085	-42.3673	-202.63	0	0	0
366	0	7.7416	-42.2361	-206.2	0	0	0
366	1	8.2202	-41.7285	-208.366	0	0	0
366	2	9.47891	-40.8872	-211.224	0	0	0
366	3	9.44782	-40.1622	-213.222	0	0	0
366	4	10.4941	-39.2524	-215.991	0	0	0
366	5	10.345	-38.5268	-218.688	0	0	0
366	6	10.9987	-37.5514	-220.675	0	0	0
366	7	11.2943	-36.825	-223.279	0	0	0
366	8	11.4243	-35.7855	-223.874	0	0	0
366	9	11.9321	-34.7466	-226.65	0	0	0
367	0	12.1816	-33.9535	-230.737	0	0	0
367	1	13.331	-33.7089	-233.592	0	0	0
367	2	13.5302	-32.7151	-235.155	0	0	0
367	3	14.6714	-32.3385	-237.753	0	0	0
367	4	15.4955	-31.788	-239.834	0	0	0
367	5	16.1824	-30.6163	-243.303	0	0	0
367	6	17.5336	-29.883	-246.508	0	0	0
367	7	18.5526	-28.8186	-248.581	0	0	0
367	8	19.4249	-28.1581	-250.572	0	0	0
367	9	20.3995	-27.2063	-253.171	0	0	0
368	0	21.3934	-25.9216	-255.416	0	0	0
368	1	22.2557	-25.0608	-258.627	0	0	0
368	2	23.158	-23.7975	-261.831	0	0	0
368	3	24.1749	-22.6688	-264.776	0	0	0
368	4	24.8892	-21.988	-266.509	0	0	0
368	5	26.0782	-20.3775	-271.71	0	0	0
368	6	27.0812	-18.2112	-277.086	0	0	0
368	7	27.7648	-17.4869	-281.955	0	0	0
368	8	28.7808	-15.9624	-286.289	0	0	0
368	9	29.788	-14.1491	-290.883	0	0	0
369	0	30.8487	-12.6714	-295.477	0	0	0
369	1	31.6332	-10.7946	-299.9	0	0	0
369	2	33.1272	-9.51434	-305.713	0	0	0
369	3	34.6194	-8.29758	-310.921	0	0	0
369	4	36.4679	-7.23986	-316.648	0	0	0
369	5	37.2209	-6.24966	-320.38	0	0	0
369	6	38.4722	-5.14798	-325.764	0	0	0
369	7	39.9463	-4.08873	-330.362	0	0	0
369	8	41.7678	-3.22856	-336.439	0	0	0
369	9	42.8698	-2.39301	-340.957	0	0	0
370	0	44.2808	-1.26764	-345.292	0	0	0
370	1	45.5784	-0.409759	-349.719	0	0	0
370	2	46.1325	0.624676	-353.801	0	0	0
370	3	48.1132	1.3277	-360.315	0	0	0
370	4	48.4888	2.18327	-365.36	0	0	0
370	5	49.3533	2.97542	-369.267	0	0	0
370	6	50.5639	3.6127	-374.567	0	0	0
370	7	51.0568	4.46745	-378.738	0	0	0
370	8	51.2783	5.18859	-384.916	0	0	0
370	9	52.3377	5.91264	-390.915	0	0	0
371	0	54.0759	6.21587	-397.523	0	0	0
371	1	53.4491	6.49048	-402.577	0	0	0
371	2	55.2104	7.32525	-407.961	0	0	0
371	3	55.5244	7.28947	-414.671	0	0	0
371	4	56.6936	8.0353	-420.492	0	0	0
371	5	58.101	8.51479	-426.405	0	0	0
371	6	58.3139	8.30288	-432.419	0	0	0
371	7	60.8865	8.76312	-438.149	0	0	0
371	8	61.867	8.77514	-442.672	0	0	0
371	9	62.687	9.0963	-449.634	0	0	0
372	0	64.4422	8.89019	-455.9	0	0	0
372	1	65.5143	8.9461	-461.902	0	0	0
372	2	66.8538	9.07196	-467.646	0	0	0
372	3	67.6806	8.99489	-473.738	0	0	0
372	4	68.6328	9.25121	-479.913	0	0	0
372	5	69.409	9.12724	-486.62	0	0	0
372	6	70.0359	9.29588	-494.887	0	0	0
372	7	70.3891	9.32793	-501.072	0	0	0
372	8	70.3869	9.24859	-506.384	0	0	0
372	9	70.4803	9.72559	-512.564	0	0	0
373	0	71.4098	9.35619	-519.707	0	0	0
373	1	70.7246	9.49704	-526.937	0	0	0
373	2	71.4861	9.66165	-534.253	0	0	0
373	3	71.7279	9.42712	-541.221	0	0	0
373	4	71.6686	9.7243	-546.794	0	0	0
373	5	72.1143	9.55413	-553.851	0	0	0
373	6	72.131	9.63006	-560.989	0	0	0
373	7	72.4382	9.30537	-568.403	0	0	0
373	8	72.6529	8.87149	-574.848	0	0	0
373	9	73.0116	8.66137	-581.555	0	0	0
374	0	73.0069	8.205	-586.7	0	0	0
374	1	73.5475	7.97065	-594.189	0	0	0
374	2	73.4652	7.69318	-600.378	0	0	0
374	3	73.7497	6.90472	-607.265	0	0	0
374	4	73.846	6.65047	-612.929	0	0	0
374	5	73.6241	5.99356	-618.251	0	0	0
374	6	73.9498	5.74054	-624.17	0	0	0
374	7	73.6749	5.15083	-628.972	0	0	0
374	8	73.871	4.65245	-635.159	0	0	0
374	9	73.6635	4.33243	-640.39	0	0	0
375	0	73.6386	3.87772	-645.447	0	0	0
375	1	73.2409	3.15574	-649.203	0	0	0
375	2	72.9227	3.07949	-653.738	0	0	0
375	3	72.9834	2.5378	-659.751	0	0	0
375	4	72.6703	2.26263	-663.502	0	0	0
375	5	72.6893	2.07759	-668.118	0	0	0
375	6	72.2897	1.5128	-671.875	0	0	0
375	7	72.2415	1.30496	-675.448	0	0	0
375	8	71.8614	1.16341	-679.371	0	0	0
375	9	71.6787	0.935663	-683.47	0	0	0
376	0	71.7674	0.46409	-687.304	0	0	0
376	1	71.1648	0.8091	-690.616	0	0	0
376	2	71.1424	0.449187	-693.492	0	0	0
376	3	70.8074	0.863415	-696.015	0	0	0
376	4	70.6241	0.923858	-699.674	0	0	0
376	5	70.4238	0.75958	-702.901	0	0	0
376	6	69.9796	1.1107	-704.988	0	0	0
376	7	70.0179	1.1273	-708.296	0	0	0
376	8	69.3382	1.42993	-708.733	0	0	0
376	9	69.0198	1.93462	-712.648	0	0	0
377	0	68.7529	1.9518	-714.915	0	0	0
377	1	68.4141	2.30101	-718.137	0	0	0
377	2	67.8127	3.00448	-719.874	0	0	0
377	3	67.7018	3.1556	-721.616	0	0	0
377	4	67.2117	3.4377	-723.358	0	0	0
377	5	66.6548	4.05485	-724.662	0	0	0
377	6	66.605	4.31875	-728.316	0	0	0
377	7	66.0552	4.66956	-729.447	0	0	0
377	8	65.6321	4.75272	-731.539	0	0	0
377	9	65.08	5.45836	-732.144	0	0	0
378	0	64.5234	5.69655	-734.587	0	0	0
378	1	63.9675	6.20302	-735.716	0	0	0
378	2	63.9172	6.5778	-738.324	0	0	0
378	3	63.3201	6.81697	-739.11	0	0	0
378	4	62.6626	7.23494	-739.457	0	0	0
378	5	61.8212	7.82788	-740.239	0	0	0
378	6	61.4005	8.20092	-742.416	0	0	0
378	7	61.0195	8.68571	-743.721	0	0	0
378	8	60.5088	9.03759	-745.634	0	0	0
378	9	60.0458	9.50065	-746.678	0	0	0
379	0	59.1636	9.58479	-746.858	0	0	0
379	1	58.544	10.3344	-748.072	0	0	0
379	2	58.2534	10.5751	-749.466	0	0	0
379	3	57.6532	10.9294	-750.946	0	0	0
379	4	57.4073	11.5915	-752.247	0	0	0
379	5	56.8796	11.9652	-751.809	0	0	0
379	6	56.3489	12.2279	-753.03	0	0	0
379	7	55.9074	12.7602	-753.72	0	0	0
379	8	55.041	13.5983	-754.416	0	0	0
379	9	54.6413	13.8833	-755.287	0	0	0
380	0	54.3479	14.2128	-756.942	0	0	0
380	1	53.8456	14.6774	-756.328	0	0	0
380	2	53.1603	15.4266	-756.673	0	0	0
380	3	52.5789	15.8228	-758.854	0	0	0
380	4	52.2001	16.4645	-759.023	0	0	0
380	5	51.6917	16.9951	-759.717	0	0	0
380	6	51.4932	17.5915	-759.971	0	0	0
380	7	50.8721	17.8986	-760.234	0	0	0
380	8	50.3817	18.4939	-761.627	0	0	0
380	9	50.092	19.2275	-762.488	0	0	0
381	0	49.756	19.4246	-763.361	0	0	0
381	1	49.3152	19.9767	-763.968	0	0	0
381	2	48.8713	20.4635	-762.834	0	0	0
381	3	48.6237	20.9279	-763.788	0	0	0
381	4	48.2045	21.5476	-763.958	0	0	0
381	5	47.866	22.1886	-764.13	0	0	0
381	6	47.6025	22.5217	-764.474	0	0	0
381	7	47.0723	22.7837	-765.609	0	0	0
381	8	46.5434	23.5365	-764.122	0	0	0
381	9	46.0299	23.8441	-764.907	0	0	0
382	0	45.4791	24.3087	-765.777	0	0	0
382	1	45.0985	24.7747	-764.731	0	0	0
382	2	44.6831	25.1052	-765.164	0	0	0
382	3	44.3692	25.5932	-764.987	0	0	0
382	4	43.8862	26.0354	-764.376	0	0	0
382	5	43.1829	26.4775	-763.94	0	0	0
382	6	42.6878	26.6114	-764.988	0	0	0
382	7	42.4718	26.8332	-764.725	0	0	0
382	8	41.941	27.5427	-764.72	0	0	0
382	9	41.3	27.8745	-763.153	0	0	0
383	0	40.5329	28.0514	-762.808	0	0	0
383	1	40.1854	28.3179	-761.412	0	0	0
383	2	39.8088	28.8278	-762.019	0	0	0
383	3	39.1444	28.8957	-760.977	0	0	0
383	4	38.1845	29.1171	-758.714	0	0	0
383	5	37.6365	29.4034	-758.366	0	0	0
383	6	37.0374	29.6696	-758.456	0	0	0
383	7	36.2937	29.5586	-757.678	0	0	0
383	8	35.7249	29.915	-756.196	0	0	0
383	9	35.2433	29.8494	-755.067	0	0	0
384	0	34.233	29.9371	-753.941	0	0	0
384	1	33.8019	29.9156	-752.287	0	0	0
384	2	32.8315	29.9349	-752.73	0	0	0
384	3	32.6165	29.8278	-752.556	0	0	0
384	4	32.028	29.6506	-751.515	0	0	0
384	5	31.2435	29.5611	-750.127	0	0	0
384	6	30.4962	29.2725	-748.831	0	0	0
384	7	29.7967	29.4282	-747.612	0	0	0
384	8	29.2119	29.0958	-746.312	0	0	0
384	9	28.3118	28.9177	-745.971	0	0	0
385	0	27.904	28.5863	-744.583	0	0	0
385	1	27.0757	28.4984	-741.889	0	0	0
385	2	26.3995	28.1634	-741.55	0	0	0
385	3	25.6302	28.0745	-740.773	0	0	0
385	4	25.0681	27.5216	-739.297	0	0	0
385	5	24.4801	26.9656	-739.22	0	0	0
385	6	23.8055	26.7676	-737.835	0	0	0
385	7	23.0827	26.6119	-736.447	0	0	0
385	8	22.5449	26.2126	-735.668	0	0	0
385	9	22.0246	25.7048	-734.196	0	0	0
386	0	21.6094	25.3071	-733.681	0	0	0
386	1	20.9792	24.7315	-733.079	0	0	0
386	2	20.3523	24.4209	-730.908	0	0	0
386	3	19.4754	24.1307	-729.785	0	0	0
386	4	19.0025	23.5998	-729.096	0	0	0
386	5	18.3678	23.2005	-727.45	0	0	0
386	6	18.0471	22.8046	-726.844	0	0	0
386	7	17.0487	22.4034	-724.764	0	0	0
386	8	16.3077	22.2041	-723.027	0	0	0
386	9	15.8305	21.6729	-722.861	0	0	0
387	0	15.3309	21.2527	-721.127	0	0	0
387	1	14.3015	21.2538	-720.087	0	0	0
387	2	13.9368	20.7442	-718.351	0	0	0
387	3	12.8017	20.4346	-716.357	0	0	0
387	4	12.416	20.1039	-714.879	0	0	0
[truncated: 2,735 more rows]
