# Supplementary material for: A Brake-Based Overground Gait Rehabilitation Device for Altering Propulsion Impulse Symmetry
Source: Sensors (Basel). 2021 Oct 5;21(19):6617. doi: 10.3390/s21196617 (PMC8512803; doi:10.3390/s21196617)
Supplement: Supplementary file 1 [file sensors-21-06617-s001.zip › GPT animations/code and data/Forces/BD 31.csv]

Devices
1000
		FP1 (5629 Large) - Force			FP2 (5687 Large) [1000Hz] - Force
Frame	Sub Frame	Fx	Fy	Fz	Fx	Fy	Fz
		N	N	N	N	N	N
211	0	0	0	0	0	0	0
211	1	0	0	0	0	0	0
211	2	0	0	0	0	0	0
211	3	0	0	0	0	0	0
211	4	0	0	0	0	0	0
211	5	0	0	0	0	0	0
211	6	0	0	0	0	0	0
211	7	0	0	0	0	0	0
211	8	0	0	0	0	0	0
211	9	0	0	0	0	0	0
212	0	0	0	0	0	0	0
212	1	0	0	0	0	0	0
212	2	0	0	0	0	0	0
212	3	0	0	0	0	0	0
212	4	0	0	0	0	0	0
212	5	0	0	0	0	0	0
212	6	0	0	0	0	0	0
212	7	0	0	0	0	0	0
212	8	0	0	0	0	0	0
212	9	0	0	0	0	0	0
213	0	0	0	0	0	0	0
213	1	0	0	0	0	0	0
213	2	0	0	0	0	0	0
213	3	0	0	0	0	0	0
213	4	0	0	0	0	0	0
213	5	0	0	0	0	0	0
213	6	0	0	0	0	0	0
213	7	0	0	0	0	0	0
213	8	0	0	0	0	0	0
213	9	0	0	0	0	0	0
214	0	0	0	0	0	0	0
214	1	0	0	0	0	0	0
214	2	0	0	0	0	0	0
214	3	0	0	0	0	0	0
214	4	0	0	0	0	0	0
214	5	0	0	0	0	0	0
214	6	0	0	0	0	0	0
214	7	0	0	0	0	0	0
214	8	0	0	0	0	0	0
214	9	0	0	0	0	0	0
215	0	0	0	0	0	0	0
215	1	0	0	0	0	0	0
215	2	0	0	0	0	0	0
215	3	0	0	0	0	0	0
215	4	0	0	0	0	0	0
215	5	0	0	0	0	0	0
215	6	0	0	0	0	0	0
215	7	0	0	0	0	0	0
215	8	0	0	0	0	0	0
215	9	0	0	0	0	0	0
216	0	0	0	0	0	0	0
216	1	0	0	0	0	0	0
216	2	0	0	0	0	0	0
216	3	0	0	0	0	0	0
216	4	0	0	0	0	0	0
216	5	0	0	0	0	0	0
216	6	0	0	0	0	0	0
216	7	0	0	0	0	0	0
216	8	0	0	0	0	0	0
216	9	0	0	0	0	0	0
217	0	0	0	0	0	0	0
217	1	0	0	0	0	0	0
217	2	0	0	0	0	0	0
217	3	0	0	0	0	0	0
217	4	0	0	0	0	0	0
217	5	0	0	0	0	0	0
217	6	0	0	0	0	0	0
217	7	0	0	0	0	0	0
217	8	0	0	0	0	0	0
217	9	0	0	0	0	0	0
218	0	0	0	0	0	0	0
218	1	0	0	0	0	0	0
218	2	0	0	0	0	0	0
218	3	0	0	0	0	0	0
218	4	0	0	0	0	0	0
218	5	0	0	0	0	0	0
218	6	0	0	0	0	0	0
218	7	0	0	0	0	0	0
218	8	0	0	0	0	0	0
218	9	0	0	0	0	0	0
219	0	0	0	0	0	0	0
219	1	0	0	0	0	0	0
219	2	0	0	0	0	0	0
219	3	0	0	0	0	0	0
219	4	0	0	0	0	0	0
219	5	0	0	0	0	0	0
219	6	0	0	0	0	0	0
219	7	0	0	0	0	0	0
219	8	0	0	0	0	0	0
219	9	0	0	0	0	0	0
220	0	0	0	0	0	0	0
220	1	0	0	0	0	0	0
220	2	0	0	0	0	0	0
220	3	0	0	0	0	0	0
220	4	0	0	0	0	0	0
220	5	0	0	0	0	0	0
220	6	0	0	0	0	0	0
220	7	0	0	0	0	0	0
220	8	0	0	0	0	0	0
220	9	0	0	0	0	0	0
221	0	0	0	0	0	0	0
221	1	0	0	0	0	0	0
221	2	0	0	0	0	0	0
221	3	0	0	0	0	0	0
221	4	0	0	0	0	0	0
221	5	0	0	0	0	0	0
221	6	0	0	0	0	0	0
221	7	0	0	0	0	0	0
221	8	0	0	0	0	0	0
221	9	0	0	0	0	0	0
222	0	0	0	0	0	0	0
222	1	0	0	0	0	0	0
222	2	0	0	0	0	0	0
222	3	0	0	0	0	0	0
222	4	0	0	0	0	0	0
222	5	0	0	0	0	0	0
222	6	0	0	0	0	0	0
222	7	0	0	0	0	0	0
222	8	0	0	0	0	0	0
222	9	0	0	0	0	0	0
223	0	0	0	0	0	0	0
223	1	0	0	0	0	0	0
223	2	0	0	0	0	0	0
223	3	0	0	0	0	0	0
223	4	0	0	0	0	0	0
223	5	0	0	0	0	0	0
223	6	0	0	0	0	0	0
223	7	0	0	0	0	0	0
223	8	0	0	0	0	0	0
223	9	0	0	0	0	0	0
224	0	0	0	0	0	0	0
224	1	0	0	0	0	0	0
224	2	0	0	0	0	0	0
224	3	0	0	0	0	0	0
224	4	0	0	0	0	0	0
224	5	0	0	0	0	0	0
224	6	0	0	0	0	0	0
224	7	0	0	0	0	0	0
224	8	0	0	0	0	0	0
224	9	0	0	0	0	0	0
225	0	0	0	0	0	0	0
225	1	0	0	0	0	0	0
225	2	0	0	0	0	0	0
225	3	0	0	0	0	0	0
225	4	0	0	0	0	0	0
225	5	0	0	0	0	0	0
225	6	0	0	0	0	0	0
225	7	0	0	0	0	0	0
225	8	0	0	0	0	0	0
225	9	0	0	0	0	0	0
226	0	0	0	0	0	0	0
226	1	0	0	0	0	0	0
226	2	0	0	0	0	0	0
226	3	0	0	0	0	0	0
226	4	0	0	0	0	0	0
226	5	0	0	0	0	0	0
226	6	0	0	0	0	0	0
226	7	0	0	0	0	0	0
226	8	0	0	0	0	0	0
226	9	0	0	0	0	0	0
227	0	0	0	0	0	0	0
227	1	0	0	0	0	0	0
227	2	0	0	0	0	0	0
227	3	0	0	0	0	0	0
227	4	0	0	0	0	0	0
227	5	0	0	0	0	0	0
227	6	0	0	0	0	0	0
227	7	0	0	0	0	0	0
227	8	0	0	0	0	0	0
227	9	0	0	0	0	0	0
228	0	0	0	0	0	0	0
228	1	0	0	0	0	0	0
228	2	0	0	0	0	0	0
228	3	0	0	0	0	0	0
228	4	0	0	0	0	0	0
228	5	0	0	0	0	0	0
228	6	0	0	0	0	0	0
228	7	0	0	0	0	0	0
228	8	0	0	0	0	0	0
228	9	0	0	0	0	0	0
229	0	0	0	0	0	0	0
229	1	0	0	0	0	0	0
229	2	0	0	0	0	0	0
229	3	0	0	0	0	0	0
229	4	0	0	0	0	0	0
229	5	0	0	0	0	0	0
229	6	0	0	0	0	0	0
229	7	0	0	0	0	0	0
229	8	0	0	0	0	0	0
229	9	0	0	0	0	0	0
230	0	0	0	0	0	0	0
230	1	0	0	0	0	0	0
230	2	0	0	0	0	0	0
230	3	0	0	0	0	0	0
230	4	0	0	0	0	0	0
230	5	0	0	0	0	0	0
230	6	0	0	0	0	0	0
230	7	0	0	0	0	0	0
230	8	0	0	0	0	0	0
230	9	0	0	0	0	0	0
231	0	0	0	0	0	0	0
231	1	0	0	0	0	0	0
231	2	0	0	0	0	0	0
231	3	0	0	0	0	0	0
231	4	0	0	0	0	0	0
231	5	0	0	0	0	0	0
231	6	0	0	0	0	0	0
231	7	0	0	0	0	0	0
231	8	0	0	0	0	0	0
231	9	0	0	0	0	0	0
232	0	0	0	0	0	0	0
232	1	0	0	0	0	0	0
232	2	0	0	0	0	0	0
232	3	0	0	0	0	0	0
232	4	0	0	0	0	0	0
232	5	0	0	0	0	0	0
232	6	0	0	0	0	0	0
232	7	0	0	0	0	0	0
232	8	0	0	0	0	0	0
232	9	0	0	0	0	0	0
233	0	0	0	0	0	0	0
233	1	0	0	0	0	0	0
233	2	0	0	0	0	0	0
233	3	0	0	0	0	0	0
233	4	0	0	0	0	0	0
233	5	0	0	0	0	0	0
233	6	0	0	0	0	0	0
233	7	0	0	0	0	0	0
233	8	0	0	0	0	0	0
233	9	0	0	0	0	0	0
234	0	0	0	0	0	0	0
234	1	0	0	0	0	0	0
234	2	0	0	0	0	0	0
234	3	0	0	0	0	0	0
234	4	0	0	0	0	0	0
234	5	0	0	0	0	0	0
234	6	0	0	0	0	0	0
234	7	0	0	0	0	0	0
234	8	0	0	0	0	0	0
234	9	0	0	0	0	0	0
235	0	0	0	0	0	0	0
235	1	0	0	0	0	0	0
235	2	0	0	0	0	0	0
235	3	0	0	0	0	0	0
235	4	0	0	0	0	0	0
235	5	0	0	0	0	0	0
235	6	0	0	0	0	0	0
235	7	0	0	0	0	0	0
235	8	0	0	0	0	0	0
235	9	0	0	0	0	0	0
236	0	0	0	0	0	0	0
236	1	0	0	0	0	0	0
236	2	0	0	0	0	0	0
236	3	0	0	0	0	0	0
236	4	0	0	0	0	0	0
236	5	0	0	0	0	0	0
236	6	0	0	0	0	0	0
236	7	0	0	0	0	0	0
236	8	0	0	0	0	0	0
236	9	0	0	0	0	0	0
237	0	0	0	0	0	0	0
237	1	0	0	0	0	0	0
237	2	0	0	0	0	0	0
237	3	0	0	0	0	0	0
237	4	0	0	0	0	0	0
237	5	0	0	0	0	0	0
237	6	0	0	0	0	0	0
237	7	0	0	0	0	0	0
237	8	0	0	0	0	0	0
237	9	0	0	0	0	0	0
238	0	0	0	0	0	0	0
238	1	0	0	0	0	0	0
238	2	0	0	0	0	0	0
238	3	0	0	0	0	0	0
238	4	0	0	0	0	0	0
238	5	0	0	0	0	0	0
238	6	0	0	0	0	0	0
238	7	0	0	0	0	0	0
238	8	0	0	0	0	0	0
238	9	0	0	0	0	0	0
239	0	0	0	0	0	0	0
239	1	0	0	0	0	0	0
239	2	0	0	0	0	0	0
239	3	0	0	0	0	0	0
239	4	0	0	0	0	0	0
239	5	0	0	0	0	0	0
239	6	0	0	0	0	0	0
239	7	0	0	0	0	0	0
239	8	0	0	0	0	0	0
239	9	0	0	0	0	0	0
240	0	0	0	0	0	0	0
240	1	0	0	0	0	0	0
240	2	0	0	0	0	0	0
240	3	0	0	0	0	0	0
240	4	0	0	0	0	0	0
240	5	0	0	0	0	0	0
240	6	0	0	0	0	0	0
240	7	0	0	0	0	0	0
240	8	0	0	0	0	0	0
240	9	0	0	0	0	0	0
241	0	0	0	0	0	0	0
241	1	0	0	0	0	0	0
241	2	0	0	0	0	0	0
241	3	0	0	0	0	0	0
241	4	0	0	0	0	0	0
241	5	0	0	0	0	0	0
241	6	0	0	0	0	0	0
241	7	0	0	0	0	0	0
241	8	0	0	0	0	0	0
241	9	0	0	0	0	0	0
242	0	0	0	0	0	0	0
242	1	0	0	0	0	0	0
242	2	0	0	0	0	0	0
242	3	0	0	0	0	0	0
242	4	0	0	0	0	0	0
242	5	0	0	0	0	0	0
242	6	0	0	0	0	0	0
242	7	0	0	0	0	0	0
242	8	0	0	0	0	0	0
242	9	0	0	0	0	0	0
243	0	0	0	0	0	0	0
243	1	0	0	0	0	0	0
243	2	0	0	0	0	0	0
243	3	0	0	0	0	0	0
243	4	0	0	0	0	0	0
243	5	0	0	0	0	0	0
243	6	0	0	0	0	0	0
243	7	0	0	0	0	0	0
243	8	0	0	0	0	0	0
243	9	0	0	0	0	0	0
244	0	0	0	0	0	0	0
244	1	0	0	0	0	0	0
244	2	0	0	0	0	0	0
244	3	0	0	0	0	0	0
244	4	0	0	0	0	0	0
244	5	0	0	0	0	0	0
244	6	0	0	0	0	0	0
244	7	0	0	0	0	0	0
244	8	0	0	0	0	0	0
244	9	0	0	0	0	0	0
245	0	0	0	0	0	0	0
245	1	0	0	0	0	0	0
245	2	0	0	0	0	0	0
245	3	0	0	0	0	0	0
245	4	0	0	0	0	0	0
245	5	0	0	0	0	0	0
245	6	0	0	0	0	0	0
245	7	0	0	0	0	0	0
245	8	0	0	0	0	0	0
245	9	0	0	0	0	0	0
246	0	0	0	0	0	0	0
246	1	0	0	0	0	0	0
246	2	0	0	0	0	0	0
246	3	0	0	0	0	0	0
246	4	0	0	0	0	0	0
246	5	0	0	0	0	0	0
246	6	0	0	0	0	0	0
246	7	0	0	0	0	0	0
246	8	0	0	0	0	0	0
246	9	0	0	0	0	0	0
247	0	0	0	0	0	0	0
247	1	0	0	0	0	0	0
247	2	0	0	0	0	0	0
247	3	0	0	0	0	0	0
247	4	0	0	0	0	0	0
247	5	0	0	0	0	0	0
247	6	0	0	0	0	0	0
247	7	0	0	0	0	0	0
247	8	0	0	0	0	0	0
247	9	0	0	0	0	0	0
248	0	0	0	0	0	0	0
248	1	0	0	0	0	0	0
248	2	0	0	0	0	0	0
248	3	0	0	0	0	0	0
248	4	0	0	0	0	0	0
248	5	0	0	0	0	0	0
248	6	0	0	0	0	0	0
248	7	0	0	0	0	0	0
248	8	0	0	0	0	0	0
248	9	0	0	0	0	0	0
249	0	0	0	0	0	0	0
249	1	0	0	0	0	0	0
249	2	0	0	0	0	0	0
249	3	0	0	0	0	0	0
249	4	0	0	0	0	0	0
249	5	0	0	0	0	0	0
249	6	0	0	0	0	0	0
249	7	0	0	0	0	0	0
249	8	0	0	0	0	0	0
249	9	0	0	0	0	0	0
250	0	0	0	0	0	0	0
250	1	0	0	0	0	0	0
250	2	0	0	0	0	0	0
250	3	0	0	0	0	0	0
250	4	0	0	0	0	0	0
250	5	0	0	0	0	0	0
250	6	0	0	0	0	0	0
250	7	0	0	0	0	0	0
250	8	0	0	0	0	0	0
250	9	0	0	0	0	0	0
251	0	0	0	0	0	0	0
251	1	0	0	0	0	0	0
251	2	0	0	0	0	0	0
251	3	0	0	0	0	0	0
251	4	0	0	0	0	0	0
251	5	0	0	0	0	0	0
251	6	0	0	0	0	0	0
251	7	0	0	0	0	0	0
251	8	0	0	0	0	0	0
251	9	0	0	0	0	0	0
252	0	0	0	0	0	0	0
252	1	0	0	0	0	0	0
252	2	0	0	0	0	0	0
252	3	0	0	0	0	0	0
252	4	0	0	0	0	0	0
252	5	0	0	0	0	0	0
252	6	0	0	0	0	0	0
252	7	0	0	0	0	0	0
252	8	0	0	0	0	0	0
252	9	0	0	0	0	0	0
253	0	0	0	0	0	0	0
253	1	0	0	0	0	0	0
253	2	0	0	0	0	0	0
253	3	0	0	0	0	0	0
253	4	0	0	0	0	0	0
253	5	0	0	0	0	0	0
253	6	0	0	0	0	0	0
253	7	0	0	0	0	0	0
253	8	0	0	0	0	0	0
253	9	0	0	0	0	0	0
254	0	0	0	0	0	0	0
254	1	0	0	0	0	0	0
254	2	0	0	0	0	0	0
254	3	0	0	0	0	0	0
254	4	0	0	0	0	0	0
254	5	0	0	0	0	0	0
254	6	0	0	0	0	0	0
254	7	0	0	0	0	0	0
254	8	0	0	0	0	0	0
254	9	0	0	0	0	0	0
255	0	0	0	0	0	0	0
255	1	0	0	0	0	0	0
255	2	0	0	0	0	0	0
255	3	0	0	0	0	0	0
255	4	0	0	0	0	0	0
255	5	0	0	0	0	0	0
255	6	0	0	0	0	0	0
255	7	0	0	0	0	0	0
255	8	0	0	0	0	0	0
255	9	0	0	0	0	0	0
256	0	0	0	0	0	0	0
256	1	0	0	0	0	0	0
256	2	0	0	0	0	0	0
256	3	0	0	0	0	0	0
256	4	0	0	0	0	0	0
256	5	0	0	0	0	0	0
256	6	0	0	0	0	0	0
256	7	0	0	0	0	0	0
256	8	0	0	0	0	0	0
256	9	0	0	0	0	0	0
257	0	0	0	0	0	0	0
257	1	0	0	0	0	0	0
257	2	0	0	0	0	0	0
257	3	0	0	0	0	0	0
257	4	0	0	0	0	0	0
257	5	0	0	0	0	0	0
257	6	0	0	0	0	0	0
257	7	0	0	0	0	0	0
257	8	0	0	0	0	0	0
257	9	0	0	0	0	0	0
258	0	0	0	0	0	0	0
258	1	0	0	0	0	0	0
258	2	0	0	0	0	0	0
258	3	0	0	0	0	0	0
258	4	0	0	0	0	0	0
258	5	0	0	0	0	0	0
258	6	0	0	0	0	0	0
258	7	0	0	0	0	0	0
258	8	0	0	0	0	0	0
258	9	0	0	0	0	0	0
259	0	0	0	0	0	0	0
259	1	0	0	0	0	0	0
259	2	0	0	0	0	0	0
259	3	0	0	0	0	0	0
259	4	0	0	0	0	0	0
259	5	0	0	0	0	0	0
259	6	0	0	0	0	0	0
259	7	0	0	0	0	0	0
259	8	0	0	0	0	0	0
259	9	0	0	0	0	0	0
260	0	0	0	0	0	0	0
260	1	0	0	0	0	0	0
260	2	0	0	0	0	0	0
260	3	0	0	0	0	0	0
260	4	0	0	0	0	0	0
260	5	0	0	0	0	0	0
260	6	0	0	0	0	0	0
260	7	0	0	0	0	0	0
260	8	0	0	0	0	0	0
260	9	0	0	0	0	0	0
261	0	0	0	0	0	0	0
261	1	0	0	0	0	0	0
261	2	0	0	0	0	0	0
261	3	0	0	0	0	0	0
261	4	0	0	0	0	0	0
261	5	0	0	0	0	0	0
261	6	0	0	0	0	0	0
261	7	0	0	0	0	0	0
261	8	0	0	0	0	0	0
261	9	0	0	0	0	0	0
262	0	0	0	0	0	0	0
262	1	0	0	0	0	0	0
262	2	0	0	0	0	0	0
262	3	0	0	0	0	0	0
262	4	0	0	0	0	0	0
262	5	0	0	0	0	0	0
262	6	0	0	0	0	0	0
262	7	0	0	0	0	0	0
262	8	0	0	0	0	0	0
262	9	0	0	0	0	0	0
263	0	0	0	0	0	0	0
263	1	0	0	0	0	0	0
263	2	0	0	0	0	0	0
263	3	0	0	0	0	0	0
263	4	0	0	0	0	0	0
263	5	0	0	0	0	0	0
263	6	0	0	0	0	0	0
263	7	0	0	0	0	0	0
263	8	0	0	0	0	0	0
263	9	0	0	0	0	0	0
264	0	0	0	0	0	0	0
264	1	0	0	0	0	0	0
264	2	0	0	0	0	0	0
264	3	0	0	0	0	0	0
264	4	0	0	0	0	0	0
264	5	0	0	0	0	0	0
264	6	0	0	0	0	0	0
264	7	0	0	0	0	0	0
264	8	0	0	0	0	0	0
264	9	0	0	0	0	0	0
265	0	0	0	0	0	0	0
265	1	0	0	0	0	0	0
265	2	0	0	0	0	0	0
265	3	0	0	0	0	0	0
265	4	0	0	0	0	0	0
265	5	0	0	0	0	0	0
265	6	0	0	0	0	0	0
265	7	0	0	0	0	0	0
265	8	0	0	0	0	0	0
265	9	0	0	0	0	0	0
266	0	0	0	0	0	0	0
266	1	0	0	0	0	0	0
266	2	0	0	0	0	0	0
266	3	0	0	0	0	0	0
266	4	0	0	0	0	0	0
266	5	0	0	0	0	0	0
266	6	0	0	0	0	0	0
266	7	0	0	0	0	0	0
266	8	0	0	0	0	0	0
266	9	0	0	0	0	0	0
267	0	0	0	0	0	0	0
267	1	0	0	0	0	0	0
267	2	0	0	0	0	0	0
267	3	0	0	0	0	0	0
267	4	0	0	0	0	0	0
267	5	0	0	0	0	0	0
267	6	0	0	0	0	0	0
267	7	0	0	0	0	0	0
267	8	0	0	0	0	0	0
267	9	0	0	0	0	0	0
268	0	0	0	0	0	0	0
268	1	0	0	0	0	0	0
268	2	0	0	0	0	0	0
268	3	0	0	0	0	0	0
268	4	0	0	0	0	0	0
268	5	0	0	0	0	0	0
268	6	0	0	0	0	0	0
268	7	0	0	0	0	0	0
268	8	0	0	0	0	0	0
268	9	0	0	0	0	0	0
269	0	0	0	0	0	0	0
269	1	0	0	0	0	0	0
269	2	0	0	0	0	0	0
269	3	0	0	0	0	0	0
269	4	0	0	0	0	0	0
269	5	0	0	0	0	0	0
269	6	0	0	0	0	0	0
269	7	0	0	0	0	0	0
269	8	0	0	0	0	0	0
269	9	0	0	0	0	0	0
270	0	0	0	0	0	0	0
270	1	0	0	0	0	0	0
270	2	0	0	0	0	0	0
270	3	0	0	0	0	0	0
270	4	0	0	0	0	0	0
270	5	0	0	0	0	0	0
270	6	0	0	0	0	0	0
270	7	0	0	0	0	0	0
270	8	0	0	0	0	0	0
270	9	0	0	0	0	0	0
271	0	0	0	0	0	0	0
271	1	0	0	0	0	0	0
271	2	0	0	0	0	0	0
271	3	0	0	0	0	0	0
271	4	0	0	0	0	0	0
271	5	0	0	0	0	0	0
271	6	0	0	0	0	0	0
271	7	0	0	0	0	0	0
271	8	0	0	0	0	0	0
271	9	0	0	0	0	0	0
272	0	0	0	0	0	0	0
272	1	0	0	0	0	0	0
272	2	0	0	0	0	0	0
272	3	0	0	0	0	0	0
272	4	0	0	0	0	0	0
272	5	0	0	0	0	0	0
272	6	0	0	0	0	0	0
272	7	0	0	0	0	0	0
272	8	0	0	0	0	0	0
272	9	0	0	0	0	0	0
273	0	0	0	0	0	0	0
273	1	0	0	0	0	0	0
273	2	0	0	0	0	0	0
273	3	0	0	0	0	0	0
273	4	0	0	0	0	0	0
273	5	0	0	0	0	0	0
273	6	0	0	0	0	0	0
273	7	0	0	0	0	0	0
273	8	0	0	0	0	0	0
273	9	0	0	0	0	0	0
274	0	0	0	0	0	0	0
274	1	0	0	0	0	0	0
274	2	0	0	0	0	0	0
274	3	0	0	0	0	0	0
274	4	0	0	0	0	0	0
274	5	0	0	0	0	0	0
274	6	0	0	0	0	0	0
274	7	0	0	0	0	0	0
274	8	0	0	0	0	0	0
274	9	0	0	0	0	0	0
275	0	0	0	0	0	0	0
275	1	0	0	0	0	0	0
275	2	0	0	0	0	0	0
275	3	0	0	0	0	0	0
275	4	0	0	0	0	0	0
275	5	0	0	0	0	0	0
275	6	0	0	0	0	0	0
275	7	0	0	0	0	0	0
275	8	0	0	0	0	0	0
275	9	0	0	0	0	0	0
276	0	0	0	0	0	0	0
276	1	0	0	0	0	0	0
276	2	0	0	0	0	0	0
276	3	0	0	0	0	0	0
276	4	0	0	0	0	0	0
276	5	0	0	0	0	0	0
276	6	0	0	0	0	0	0
276	7	0	0	0	0	0	0
276	8	0	0	0	0	0	0
276	9	0	0	0	0	0	0
277	0	0	0	0	0	0	0
277	1	0	0	0	0	0	0
277	2	0	0	0	0	0	0
277	3	0	0	0	0	0	0
277	4	0	0	0	0	0	0
277	5	0	0	0	0	0	0
277	6	0	0	0	0	0	0
277	7	0	0	0	0	0	0
277	8	0	0	0	0	0	0
277	9	0	0	0	0	0	0
278	0	0	0	0	0	0	0
278	1	0	0	0	0	0	0
278	2	0	0	0	0	0	0
278	3	0	0	0	0	0	0
278	4	0	0	0	0	0	0
278	5	0	0	0	0	0	0
278	6	0	0	0	0	0	0
278	7	0	0	0	0	0	0
278	8	0	0	0	0	0	0
278	9	0	0	0	0	0	0
279	0	0	0	0	0	0	0
279	1	0	0	0	0	0	0
279	2	0	0	0	0	0	0
279	3	0	0	0	0	0	0
279	4	0	0	0	0	0	0
279	5	0	0	0	0	0	0
279	6	0	0	0	0	0	0
279	7	0	0	0	0	0	0
279	8	0	0	0	0	0	0
279	9	0	0	0	0	0	0
280	0	0	0	0	0	0	0
280	1	0	0	0	0	0	0
280	2	0	0	0	0	0	0
280	3	0	0	0	0	0	0
280	4	0	0	0	0	0	0
280	5	0	0	0	0	0	0
280	6	0	0	0	0	0	0
280	7	0	0	0	0	0	0
280	8	0	0	0	0	0	0
280	9	0	0	0	0	0	0
281	0	0	0	0	0	0	0
281	1	0	0	0	0	0	0
281	2	0	0	0	0	0	0
281	3	0	0	0	0	0	0
281	4	0	0	0	0	0	0
281	5	0	0	0	0	0	0
281	6	0	0	0	0	0	0
281	7	0	0	0	0	0	0
281	8	0	0	0	0	0	0
281	9	0	0	0	0	0	0
282	0	0	0	0	0	0	0
282	1	0	0	0	0	0	0
282	2	0	0	0	0	0	0
282	3	0	0	0	0	0	0
282	4	0	0	0	0	0	0
282	5	0	0	0	0	0	0
282	6	0	0	0	0	0	0
282	7	0	0	0	0	0	0
282	8	0	0	0	0	0	0
282	9	0	0	0	0	0	0
283	0	0	0	0	0	0	0
283	1	0	0	0	0	0	0
283	2	0	0	0	0	0	0
283	3	0	0	0	0	0	0
283	4	0	0	0	0	0	0
283	5	0	0	0	0	0	0
283	6	0	0	0	0	0	0
283	7	0	0	0	0	0	0
283	8	0	0	0	0	0	0
283	9	0	0	0	0	0	0
284	0	0	0	0	0	0	0
284	1	0	0	0	0	0	0
284	2	0	0	0	0	0	0
284	3	0	0	0	0	0	0
284	4	0	0	0	0	0	0
284	5	0	0	0	0	0	0
284	6	0	0	0	0	0	0
284	7	0	0	0	0	0	0
284	8	0	0	0	0	0	0
284	9	0	0	0	0	0	0
285	0	0	0	0	0	0	0
285	1	0	0	0	0	0	0
285	2	0	0	0	0	0	0
285	3	0	0	0	0	0	0
285	4	0	0	0	0	0	0
285	5	0	0	0	0	0	0
285	6	0	0	0	0	0	0
285	7	0	0	0	0	0	0
285	8	0	0	0	0	0	0
285	9	0	0	0	0	0	0
286	0	0	0	0	0	0	0
286	1	0	0	0	0	0	0
286	2	0	0	0	0	0	0
286	3	0	0	0	0	0	0
286	4	0	0	0	0	0	0
286	5	0	0	0	0	0	0
286	6	0	0	0	0	0	0
286	7	0	0	0	0	0	0
286	8	0	0	0	0	0	0
286	9	0	0	0	0	0	0
287	0	0	0	0	0	0	0
287	1	0	0	0	0	0	0
287	2	0	0	0	0	0	0
287	3	0	0	0	0	0	0
287	4	0	0	0	0	0	0
287	5	0	0	0	0	0	0
287	6	0	0	0	0	0	0
287	7	0	0	0	0	0	0
287	8	0	0	0	0	0	0
287	9	0	0	0	0	0	0
288	0	0	0	0	0	0	0
288	1	0	0	0	0	0	0
288	2	0	0	0	0	0	0
288	3	0	0	0	0	0	0
288	4	0	0	0	0	0	0
288	5	0	0	0	0	0	0
288	6	0	0	0	0	0	0
288	7	0	0	0	0	0	0
288	8	0	0	0	0	0	0
288	9	0	0	0	0	0	0
289	0	0	0	0	0	0	0
289	1	0	0	0	0	0	0
289	2	0	0	0	0	0	0
289	3	0	0	0	0	0	0
289	4	0	0	0	0	0	0
289	5	0	0	0	0	0	0
289	6	0	0	0	0	0	0
289	7	0	0	0	0	0	0
289	8	0	0	0	0	0	0
289	9	0	0	0	0	0	0
290	0	0	0	0	0	0	0
290	1	0	0	0	0	0	0
290	2	0	0	0	0	0	0
290	3	0	0	0	0	0	0
290	4	0	0	0	0	0	0
290	5	0	0	0	0	0	0
290	6	0	0	0	0	0	0
290	7	0	0	0	0	0	0
290	8	0	0	0	0	0	0
290	9	0	0	0	0	0	0
291	0	0	0	0	0	0	0
291	1	0	0	0	0	0	0
291	2	0	0	0	0	0	0
291	3	0	0	0	0	0	0
291	4	0	0	0	0	0	0
291	5	0	0	0	0	0	0
291	6	0	0	0	0	0	0
291	7	0	0	0	0	0	0
291	8	0	0	0	0	0	0
291	9	0	0	0	0	0	0
292	0	0	0	0	0	0	0
292	1	0	0	0	0	0	0
292	2	0	0	0	0	0	0
292	3	0	0	0	0	0	0
292	4	0	0	0	0	0	0
292	5	0	0	0	0	0	0
292	6	0	0	0	0	0	0
292	7	0	0	0	0	0	0
292	8	0	0	0	0	0	0
292	9	0	0	0	0	0	0
293	0	0	0	0	0	0	0
293	1	0	0	0	0	0	0
293	2	0	0	0	0	0	0
293	3	0	0	0	0	0	0
293	4	0	0	0	0	0	0
293	5	0	0	0	0	0	0
293	6	0	0	0	0	0	0
293	7	0	0	0	0	0	0
293	8	0	0	0	0	0	0
293	9	0	0	0	0	0	0
294	0	0	0	0	0	0	0
294	1	0	0	0	0	0	0
294	2	0	0	0	0	0	0
294	3	0	0	0	0	0	0
294	4	0	0	0	0	0	0
294	5	0	0	0	0	0	0
294	6	0	0	0	0	0	0
294	7	0	0	0	0	0	0
294	8	0	0	0	0	0	0
294	9	0	0	0	0	0	0
295	0	0	0	0	0	0	0
295	1	0	0	0	0	0	0
295	2	0	0	0	0	0	0
295	3	0	0	0	0	0	0
295	4	0	0	0	0	0	0
295	5	0	0	0	0	0	0
295	6	0	0	0	0	0	0
295	7	0	0	0	0	0	0
295	8	0	0	0	0	0	0
295	9	0	0	0	0	0	0
296	0	0	0	0	0	0	0
296	1	0	0	0	0	0	0
296	2	0	0	0	0	0	0
296	3	0	0	0	0	0	0
296	4	0	0	0	0	0	0
296	5	0	0	0	0	0	0
296	6	0	0	0	0	0	0
296	7	0	0	0	0	0	0
296	8	0	0	0	0	0	0
296	9	0	0	0	0	0	0
297	0	0	0	0	0	0	0
297	1	0	0	0	0	0	0
297	2	0	0	0	0	0	0
297	3	0	0	0	0	0	0
297	4	0	0	0	0	0	0
297	5	0	0	0	0	0	0
297	6	0	0	0	0	0	0
297	7	0	0	0	0	0	0
297	8	0	0	0	0	0	0
297	9	0	0	0	0	0	0
298	0	0	0	0	0	0	0
298	1	0	0	0	0	0	0
298	2	0	0	0	0	0	0
298	3	0	0	0	0	0	0
298	4	0	0	0	0	0	0
298	5	0	0	0	0	0	0
298	6	0	0	0	0	0	0
298	7	0	0	0	0	0	0
298	8	0	0	0	0	0	0
298	9	0	0	0	0	0	0
299	0	0	0	0	0	0	0
299	1	0	0	0	0	0	0
299	2	0	0	0	0	0	0
299	3	0	0	0	0	0	0
299	4	0	0	0	0	0	0
299	5	0	0	0	0	0	0
299	6	0	0	0	0	0	0
299	7	0	0	0	0	0	0
299	8	0	0	0	0	0	0
299	9	0	0	0	0	0	0
300	0	0	0	0	0	0	0
300	1	0	0	0	0	0	0
300	2	0	0	0	0	0	0
300	3	0	0	0	0	0	0
300	4	0	0	0	0	0	0
300	5	0	0	0	0	0	0
300	6	0	0	0	0	0	0
300	7	0	0	0	0	0	0
300	8	0	0	0	0	0	0
300	9	0	0	0	0	0	0
301	0	0	0	0	0	0	0
301	1	0	0	0	0	0	0
301	2	0	0	0	0	0	0
301	3	0	0	0	0	0	0
301	4	0	0	0	0	0	0
301	5	0	0	0	0	0	0
301	6	0	0	0	0	0	0
301	7	0	0	0	0	0	0
301	8	0	0	0	0	0	0
301	9	0	0	0	0	0	0
302	0	0	0	0	0	0	0
302	1	0	0	0	0	0	0
302	2	0	0	0	0	0	0
302	3	0	0	0	0	0	0
302	4	0	0	0	0	0	0
302	5	0	0	0	0	0	0
302	6	0	0	0	0	0	0
302	7	0	0	0	0	0	0
302	8	0	0	0	0	0	0
302	9	0	0	0	0	0	0
303	0	0	0	0	0	0	0
303	1	0	0	0	0	0	0
303	2	0	0	0	0	0	0
303	3	0	0	0	0	0	0
303	4	0	0	0	0	0	0
303	5	0	0	0	0	0	0
303	6	0	0	0	0	0	0
303	7	0	0	0	0	0	0
303	8	0	0	0	0	0	0
303	9	0	0	0	0	0	0
304	0	0	0	0	0	0	0
304	1	0	0	0	0	0	0
304	2	0	0	0	0	0	0
304	3	0	0	0	0	0	0
304	4	0	0	0	0	0	0
304	5	0	0	0	0	0	0
304	6	0	0	0	0	0	0
304	7	0	0	0	0	0	0
304	8	0	0	0	0	0	0
304	9	0	0	0	0	0	0
305	0	0	0	0	0	0	0
305	1	0	0	0	0	0	0
305	2	0	0	0	0	0	0
305	3	0	0	0	0	0	0
305	4	0	0	0	0	0	0
305	5	0	0	0	0	0	0
305	6	0	0	0	0	0	0
305	7	0	0	0	0	0	0
305	8	0	0	0	0	0	0
305	9	0	0	0	0	0	0
306	0	0	0	0	0	0	0
306	1	0	0	0	0	0	0
306	2	0	0	0	0	0	0
306	3	0	0	0	0	0	0
306	4	0	0	0	0	0	0
306	5	0	0	0	0	0	0
306	6	0	0	0	0	0	0
306	7	0	0	0	0	0	0
306	8	0	0	0	0	0	0
306	9	0	0	0	0	0	0
307	0	0	0	0	0	0	0
307	1	0	0	0	0	0	0
307	2	0	0	0	0	0	0
307	3	0	0	0	0	0	0
307	4	0	0	0	0	0	0
307	5	0	0	0	0	0	0
307	6	0	0	0	0	0	0
307	7	0	0	0	0	0	0
307	8	0	0	0	0	0	0
307	9	0	0	0	0	0	0
308	0	0	0	0	0	0	0
308	1	0	0	0	0	0	0
308	2	0	0	0	0	0	0
308	3	0	0	0	0	0	0
308	4	0	0	0	0	0	0
308	5	0	0	0	0	0	0
308	6	0	0	0	0	0	0
308	7	0	0	0	0	0	0
308	8	0	0	0	0	0	0
308	9	0	0	0	0	0	0
309	0	0	0	0	0	0	0
309	1	0	0	0	0	0	0
309	2	0	0	0	0	0	0
309	3	0	0	0	0	0	0
309	4	0	0	0	0	0	0
309	5	0	0	0	0	0	0
309	6	0	0	0	0	0	0
309	7	0	0	0	0	0	0
309	8	0	0	0	0	0	0
309	9	0	0	0	0	0	0
310	0	0	0	0	0	0	0
310	1	0	0	0	0	0	0
310	2	0	0	0	0	0	0
310	3	0	0	0	0	0	0
310	4	0	0	0	0	0	0
310	5	0	0	0	0	0	0
310	6	0	0	0	0	0	0
310	7	0	0	0	0	0	0
310	8	0	0	0	0	0	0
310	9	0	0	0	0	0	0
311	0	0	0	0	0	0	0
311	1	0	0	0	0	0	0
311	2	0	0	0	0	0	0
311	3	0	0	0	0	0	0
311	4	0	0	0	0	0	0
311	5	0	0	0	0	0	0
311	6	0	0	0	0	0	0
311	7	0	0	0	0	0	0
311	8	0	0	0	0	0	0
311	9	0	0	0	0	0	0
312	0	0	0	0	0	0	0
312	1	0	0	0	0	0	0
312	2	0	0	0	0	0	0
312	3	0	0	0	0	0	0
312	4	0	0	0	0	0	0
312	5	0	0	0	0	0	0
312	6	0	0	0	0	0	0
312	7	0	0	0	0	0	0
312	8	0	0	0	0	0	0
312	9	0	0	0	0	0	0
313	0	0	0	0	0	0	0
313	1	0	0	0	0	0	0
313	2	0	0	0	0	0	0
313	3	0	0	0	0	0	0
313	4	0	0	0	0	0	0
313	5	0	0	0	0	0	0
313	6	0	0	0	0	0	0
313	7	0	0	0	0	0	0
313	8	0	0	0	0	0	0
313	9	0	0	0	0	0	0
314	0	0	0	0	0	0	0
314	1	0	0	0	0	0	0
314	2	0	0	0	0	0	0
314	3	0	0	0	0	0	0
314	4	0	0	0	0	0	0
314	5	0	0	0	0	0	0
314	6	0	0	0	0	0	0
314	7	0	0	0	0	0	0
314	8	0	0	0	0	0	0
314	9	0	0	0	0	0	0
315	0	0	0	0	0	0	0
315	1	0	0	0	0	0	0
315	2	0	0	0	0	0	0
315	3	0	0	0	0	0	0
315	4	0	0	0	0	0	0
315	5	0	0	0	0	0	0
315	6	0	0	0	0	0	0
315	7	0	0	0	0	0	0
315	8	0	0	0	0	0	0
315	9	0	0	0	0	0	0
316	0	0	0	0	0	0	0
316	1	0	0	0	0	0	0
316	2	0	0	0	0	0	0
316	3	0	0	0	0	0	0
316	4	0	0	0	0	0	0
316	5	0	0	0	0	0	0
316	6	0	0	0	0	0	0
316	7	0	0	0	0	0	0
316	8	0	0	0	0	0	0
316	9	0	0	0	0	0	0
317	0	0	0	0	0	0	0
317	1	0	0	0	0	0	0
317	2	0	0	0	0	0	0
317	3	0	0	0	0	0	0
317	4	0	0	0	0	0	0
317	5	0	0	0	0	0	0
317	6	0	0	0	0	0	0
317	7	0	0	0	0	0	0
317	8	0	0	0	0	0	0
317	9	0	0	0	0	0	0
318	0	0	0	0	0	0	0
318	1	0	0	0	0	0	0
318	2	0	0	0	0	0	0
318	3	0	0	0	0	0	0
318	4	0	0	0	0	0	0
318	5	0	0	0	0	0	0
318	6	0	0	0	0	0	0
318	7	0	0	0	0	0	0
318	8	0	0	0	0	0	0
318	9	0	0	0	0	0	0
319	0	0	0	0	0	0	0
319	1	0	0	0	0	0	0
319	2	0	0	0	0	0	0
319	3	0	0	0	0	0	0
319	4	0	0	0	0	0	0
319	5	0	0	0	0	0	0
319	6	0	0	0	0	0	0
319	7	0	0	0	0	0	0
319	8	0	0	0	0	0	0
319	9	0	0	0	0	0	0
320	0	0	0	0	0	0	0
320	1	0	0	0	0	0	0
320	2	0	0	0	0	0	0
320	3	0	0	0	0	0	0
320	4	0	0	0	0	0	0
320	5	0	0	0	0	0	0
320	6	0	0	0	0	0	0
320	7	0	0	0	0	0	0
320	8	0	0	0	0	0	0
320	9	0	0	0	0	0	0
321	0	0	0	0	0	0	0
321	1	0	0	0	0	0	0
321	2	0	0	0	0	0	0
321	3	0	0	0	0	0	0
321	4	0	0	0	0	0	0
321	5	0	0	0	0	0	0
321	6	0	0	0	0	0	0
321	7	0	0	0	0	0	0
321	8	0	0	0	0	0	0
321	9	0	0	0	0	0	0
322	0	0	0	0	0	0	0
322	1	0	0	0	0	0	0
322	2	0	0	0	0	0	0
322	3	0	0	0	0	0	0
322	4	0	0	0	0	0	0
322	5	0	0	0	0	0	0
322	6	0	0	0	0	0	0
322	7	0	0	0	0	0	0
322	8	0	0	0	0	0	0
322	9	0	0	0	0	0	0
323	0	0	0	0	0	0	0
323	1	0	0	0	0	0	0
323	2	0	0	0	0	0	0
323	3	0	0	0	0	0	0
323	4	0	0	0	0	0	0
323	5	0	0	0	0	0	0
323	6	0	0	0	0	0	0
323	7	0	0	0	0	0	0
323	8	0	0	0	0	0	0
323	9	0	0	0	0	0	0
324	0	0	0	0	0	0	0
324	1	0	0	0	0	0	0
324	2	0	0	0	0	0	0
324	3	0	0	0	0	0	0
324	4	0	0	0	0	0	0
324	5	0	0	0	0	0	0
324	6	0	0	0	0	0	0
324	7	0	0	0	0	0	0
324	8	0	0	0	0	0	0
324	9	0	0	0	0	0	0
325	0	0	0	0	0	0	0
325	1	0	0	0	0	0	0
325	2	0	0	0	0	0	0
325	3	0	0	0	0	0	0
325	4	0	0	0	0	0	0
325	5	0	0	0	0	0	0
325	6	0	0	0	0	0	0
325	7	0	0	0	0	0	0
325	8	0	0	0	0	0	0
325	9	0	0	0	0	0	0
326	0	0	0	0	0	0	0
326	1	0	0	0	0	0	0
326	2	0	0	0	0	0	0
326	3	0	0	0	0	0	0
326	4	0	0	0	0	0	0
326	5	0	0	0	0	0	0
326	6	0	0	0	0	0	0
326	7	0	0	0	0	0	0
326	8	0	0	0	0	0	0
326	9	0	0	0	0	0	0
327	0	0	0	0	0	0	0
327	1	0	0	0	0	0	0
327	2	0	0	0	0	0	0
327	3	0	0	0	0	0	0
327	4	0	0	0	0	0	0
327	5	0	0	0	0	0	0
327	6	0	0	0	0	0	0
327	7	0	0	0	0	0	0
327	8	0	0	0	0	0	0
327	9	0	0	0	0	0	0
328	0	0	0	0	0	0	0
328	1	0	0	0	0	0	0
328	2	0	0	0	0	0	0
328	3	0	0	0	0	0	0
328	4	0	0	0	0	0	0
328	5	0	0	0	0	0	0
328	6	0	0	0	0	0	0
328	7	0	0	0	0	0	0
328	8	0	0	0	0	0	0
328	9	0	0	0	0	0	0
329	0	0	0	0	0	0	0
329	1	0	0	0	0	0	0
329	2	0	0	0	0	0	0
329	3	0	0	0	0	0	0
329	4	0	0	0	0	0	0
329	5	0	0	0	0	0	0
329	6	0	0	0	0	0	0
329	7	0	0	0	0	0	0
329	8	0	0	0	0	0	0
329	9	0	0	0	0	0	0
330	0	0	0	0	0	0	0
330	1	0	0	0	0	0	0
330	2	0	0	0	0	0	0
330	3	0	0	0	0	0	0
330	4	0	0	0	0	0	0
330	5	0	0	0	0	0	0
330	6	0	0	0	0	0	0
330	7	0	0	0	0	0	0
330	8	0	0	0	0	0	0
330	9	0	0	0	0	0	0
331	0	0	0	0	0	0	0
331	1	0	0	0	0	0	0
331	2	0	0	0	0	0	0
331	3	0	0	0	0	0	0
331	4	0	0	0	0	0	0
331	5	0	0	0	0	0	0
331	6	0	0	0	0	0	0
331	7	0	0	0	0	0	0
331	8	0	0	0	0	0	0
331	9	0	0	0	0	0	0
332	0	0	0	0	0	0	0
332	1	0	0	0	0	0	0
332	2	0	0	0	0	0	0
332	3	0	0	0	0	0	0
332	4	0	0	0	0	0	0
332	5	0	0	0	0	0	0
332	6	0	0	0	0	0	0
332	7	0	0	0	0	0	0
332	8	0	0	0	0	0	0
332	9	0	0	0	0	0	0
333	0	0	0	0	0	0	0
333	1	0	0	0	0	0	0
333	2	0	0	0	0	0	0
333	3	0	0	0	0	0	0
333	4	0	0	0	0	0	0
333	5	0	0	0	0	0	0
333	6	0	0	0	0	0	0
333	7	0	0	0	0	0	0
333	8	0	0	0	0	0	0
333	9	0	0	0	0	0	0
334	0	0	0	0	0	0	0
334	1	0	0	0	0	0	0
334	2	0	0	0	0	0	0
334	3	0	0	0	0	0	0
334	4	0	0	0	0	0	0
334	5	0	0	0	0	0	0
334	6	0	0	0	0	0	0
334	7	0	0	0	0	0	0
334	8	0	0	0	0	0	0
334	9	0	0	0	0	0	0
335	0	0	0	0	0	0	0
335	1	0	0	0	0	0	0
335	2	0	0	0	0	0	0
335	3	0	0	0	0	0	0
335	4	0	0	0	0	0	0
335	5	0	0	0	0	0	0
335	6	0	0	0	0	0	0
335	7	0	0	0	0	0	0
335	8	0	0	0	0	0	0
335	9	0	0	0	0	0	0
336	0	0	0	0	0	0	0
336	1	0	0	0	0	0	0
336	2	0	0	0	0	0	0
336	3	0	0	0	0	0	0
336	4	0	0	0	0	0	0
336	5	0	0	0	0	0	0
336	6	0	0	0	0	0	0
336	7	0	0	0	0	0	0
336	8	0	0	0	0	0	0
336	9	0	0	0	0	0	0
337	0	0	0	0	0	0	0
337	1	0	0	0	0	0	0
337	2	0	0	0	0	0	0
337	3	0	0	0	0	0	0
337	4	0	0	0	0	0	0
337	5	0	0	0	0	0	0
337	6	0	0	0	0	0	0
337	7	0	0	0	0	0	0
337	8	0	0	0	0	0	0
337	9	0	0	0	0	0	0
338	0	0	0	0	0	0	0
338	1	0	0	0	0	0	0
338	2	0	0	0	0	0	0
338	3	0	0	0	0	0	0
338	4	0	0	0	0	0	0
338	5	0	0	0	0	0	0
338	6	0	0	0	0	0	0
338	7	0	0	0	0	0	0
338	8	0	0	0	0	0	0
338	9	0	0	0	0	0	0
339	0	0	0	0	0	0	0
339	1	0	0	0	0	0	0
339	2	0	0	0	0	0	0
339	3	0	0	0	0	0	0
339	4	0	0	0	0	0	0
339	5	0	0	0	0	0	0
339	6	0	0	0	0	0	0
339	7	0	0	0	0	0	0
339	8	0	0	0	0	0	0
339	9	0	0	0	0	0	0
340	0	0	0	0	0	0	0
340	1	0	0	0	0	0	0
340	2	0	0	0	0	0	0
340	3	0	0	0	0	0	0
340	4	0	0	0	0	0	0
340	5	0	0	0	0	0	0
340	6	0	0	0	0	0	0
340	7	0	0	0	0	0	0
340	8	0	0	0	0	0	0
340	9	0	0	0	0	0	0
341	0	0	0	0	0	0	0
341	1	0	0	0	0	0	0
341	2	0	0	0	0	0	0
341	3	0	0	0	0	0	0
341	4	0	0	0	0	0	0
341	5	0	0	0	0	0	0
341	6	0	0	0	0	0	0
341	7	0	0	0	0	0	0
341	8	0	0	0	0	0	0
341	9	0	0	0	0	0	0
342	0	0	0	0	0	0	0
342	1	0	0	0	0	0	0
342	2	0	0	0	0	0	0
342	3	0	0	0	0	0	0
342	4	0	0	0	0	0	0
342	5	0	0	0	0	0	0
342	6	0	0	0	0	0	0
342	7	0	0	0	0	0	0
342	8	0	0	0	0	0	0
342	9	0	0	0	0	0	0
343	0	0	0	0	0	0	0
343	1	0	0	0	0	0	0
343	2	0	0	0	0	0	0
343	3	0	0	0	0	0	0
343	4	0	0	0	0	0	0
343	5	0	0	0	0	0	0
343	6	0	0	0	0	0	0
343	7	0	0	0	0	0	0
343	8	0	0	0	0	0	0
343	9	0	0	0	0	0	0
344	0	0	0	0	0	0	0
344	1	0	0	0	0	0	0
344	2	0	0	0	0	0	0
344	3	0	0	0	0	0	0
344	4	0	0	0	0	0	0
344	5	0	0	0	0	0	0
344	6	0	0	0	0	0	0
344	7	0	0	0	0	0	0
344	8	0	0	0	0	0	0
344	9	0	0	0	0	0	0
345	0	0	0	0	0	0	0
345	1	0	0	0	0	0	0
345	2	0	0	0	0	0	0
345	3	0	0	0	0	0	0
345	4	0	0	0	0	0	0
345	5	0	0	0	0	0	0
345	6	0	0	0	0	0	0
345	7	0	0	0	0	0	0
345	8	0	0	0	0	0	0
345	9	0	0	0	0	0	0
346	0	0	0	0	0	0	0
346	1	0	0	0	0	0	0
346	2	0	0	0	0	0	0
346	3	0	0	0	0	0	0
346	4	0	0	0	0	0	0
346	5	0	0	0	0	0	0
346	6	0	0	0	0	0	0
346	7	0	0	0	0	0	0
346	8	0	0	0	0	0	0
346	9	0	0	0	0	0	0
347	0	0	0	0	0	0	0
347	1	0	0	0	0	0	0
347	2	0	0	0	0	0	0
347	3	0	0	0	0	0	0
347	4	0	0	0	0	0	0
347	5	0	0	0	0	0	0
347	6	0	0	0	0	0	0
347	7	0	0	0	0	0	0
347	8	0	0	0	0	0	0
347	9	0	0	0	0	0	0
348	0	0	0	0	0	0	0
348	1	0	0	0	0	0	0
348	2	0	0	0	0	0	0
348	3	0	0	0	0	0	0
348	4	0	0	0	0	0	0
348	5	0	0	0	0	0	0
348	6	0	0	0	0	0	0
348	7	0	0	0	0	0	0
348	8	0	0	0	0	0	0
348	9	0	0	0	0	0	0
349	0	0	0	0	0	0	0
349	1	0	0	0	0	0	0
349	2	0	0	0	0	0	0
349	3	0	0	0	0	0	0
349	4	0	0	0	0	0	0
349	5	0	0	0	0	0	0
349	6	0	0	0	0	0	0
349	7	0	0	0	0	0	0
349	8	0	0	0	0	0	0
349	9	0	0	0	0	0	0
350	0	0	0	0	0	0	0
350	1	0	0	0	0	0	0
350	2	0	0	0	0	0	0
350	3	0	0	0	0	0	0
350	4	0	0	0	0	0	0
350	5	0	0	0	0	0	0
350	6	0	0	0	0	0	0
350	7	0	0	0	0	0	0
350	8	0	0	0	0	0	0
350	9	0	0	0	0	0	0
351	0	0	0	0	0	0	0
351	1	0	0	0	0	0	0
351	2	0	0	0	0	0	0
351	3	0	0	0	0	0	0
351	4	0	0	0	0	0	0
351	5	0	0	0	0	0	0
351	6	0	0	0	0	0	0
351	7	0	0	0	0	0	0
351	8	0	0	0	0	0	0
351	9	0	0	0	0	0	0
352	0	0	0	0	0	0	0
352	1	0	0	0	0	0	0
352	2	0	0	0	0	0	0
352	3	0	0	0	0	0	0
352	4	0	0	0	0	0	0
352	5	0	0	0	0	0	0
352	6	0	0	0	0	0	0
352	7	0	0	0	0	0	0
352	8	0	0	0	0	0	0
352	9	0	0	0	0	0	0
353	0	0	0	0	0	0	0
353	1	0	0	0	0	0	0
353	2	0	0	0	0	0	0
353	3	0	0	0	0	0	0
353	4	0	0	0	0	0	0
353	5	0	0	0	0	0	0
353	6	0	0	0	0	0	0
353	7	0	0	0	0	0	0
353	8	0	0	0	0	0	0
353	9	0	0	0	0	0	0
354	0	0	0	0	0	0	0
354	1	0	0	0	0	0	0
354	2	0	0	0	0	0	0
354	3	0	0	0	0	0	0
354	4	0	0	0	0	0	0
354	5	0	0	0	0	0	0
354	6	0	0	0	0	0	0
354	7	0	0	0	0	0	0
354	8	0	0	0	0	0	0
354	9	0	0	0	0	0	0
355	0	0	0	0	0	0	0
355	1	0	0	0	0	0	0
355	2	0	0	0	0	0	0
355	3	0	0	0	0	0	0
355	4	0	0	0	0	0	0
355	5	0	0	0	0	0	0
355	6	0	0	0	0	0	0
355	7	0	0	0	0	0	0
355	8	0	0	0	0	0	0
355	9	0	0	0	0	0	0
356	0	0	0	0	0	0	0
356	1	0	0	0	0	0	0
356	2	0	0	0	0	0	0
356	3	0	0	0	0	0	0
356	4	0	0	0	0	0	0
356	5	0	0	0	0	0	0
356	6	0	0	0	0	0	0
356	7	0	0	0	0	0	0
356	8	0	0	0	0	0	0
356	9	0	0	0	0	0	0
357	0	0	0	0	0	0	0
357	1	0	0	0	0	0	0
357	2	0	0	0	0	0	0
357	3	0	0	0	0	0	0
357	4	0	0	0	0	0	0
357	5	0	0	0	0	0	0
357	6	0	0	0	0	0	0
357	7	0	0	0	0	0	0
357	8	0	0	0	0	0	0
357	9	0	0	0	0	0	0
358	0	0	0	0	0	0	0
358	1	0	0	0	0	0	0
358	2	0	0	0	0	0	0
358	3	0	0	0	0	0	0
358	4	0	0	0	0	0	0
358	5	0	0	0	0	0	0
358	6	0	0	0	0	0	0
358	7	0	0	0	0	0	0
358	8	0	0	0	0	0	0
358	9	0	0	0	0	0	0
359	0	0	0	0	0	0	0
359	1	0	0	0	0	0	0
359	2	0	0	0	0	0	0
359	3	0	0	0	0	0	0
359	4	0	0	0	0	0	0
359	5	0	0	0	0	0	0
359	6	0	0	0	0	0	0
359	7	0	0	0	0	0	0
359	8	0	0	0	0	0	0
359	9	0	0	0	0	0	0
360	0	0	0	0	0	0	0
360	1	0	0	0	0	0	0
360	2	0	0	0	0	0	0
360	3	0	0	0	0	0	0
360	4	0	0	0	0	0	0
360	5	0	0	0	0	0	0
360	6	0	0	0	0	0	0
360	7	0	0	0	0	0	0
360	8	0	0	0	0	0	0
360	9	0	0	0	0	0	0
361	0	0	0	0	0	0	0
361	1	0	0	0	0	0	0
361	2	0	0	0	0	0	0
361	3	0	0	0	0	0	0
361	4	0	0	0	0	0	0
361	5	0	0	0	0	0	0
361	6	0	0	0	0	0	0
361	7	0	0	0	0	0	0
361	8	0	0	0	0	0	0
361	9	0	0	0	0	0	0
362	0	0	0	0	0	0	0
362	1	0	0	0	0	0	0
362	2	0	0	0	0	0	0
362	3	0	0	0	0	0	0
362	4	0	0	0	0	0	0
362	5	0	0	0	0	0	0
362	6	0	0	0	0	0	0
362	7	0	0	0	0	0	0
362	8	0	0	0	0	0	0
362	9	0	0	0	0	0	0
363	0	0	0	0	0	0	0
363	1	0	0	0	0	0	0
363	2	0	0	0	0	0	0
363	3	0	0	0	0	0	0
363	4	0	0	0	0	0	0
363	5	0	0	0	0	0	0
363	6	0	0	0	0	0	0
363	7	0	0	0	0	0	0
363	8	0	0	0	0	0	0
363	9	0	0	0	0	0	0
364	0	0	0	0	0	0	0
364	1	0	0	0	0	0	0
364	2	0	0	0	0	0	0
364	3	0	0	0	0	0	0
364	4	0	0	0	0	0	0
364	5	0	0	0	0	0	0
364	6	0	0	0	0	0	0
364	7	0	0	0	0	0	0
364	8	0	0	0	0	0	0
364	9	0	0	0	0	0	0
365	0	0	0	0	0	0	0
365	1	0	0	0	0	0	0
365	2	0	0	0	0	0	0
365	3	0	0	0	0	0	0
365	4	0	0	0	0	0	0
365	5	0	0	0	0	0	0
365	6	0	0	0	0	0	0
365	7	0	0	0	0	0	0
365	8	0	0	0	0	0	0
365	9	0	0	0	0	0	0
366	0	0	0	0	0	0	0
366	1	0	0	0	0	0	0
366	2	0	0	0	0	0	0
366	3	0	0	0	0	0	0
366	4	0	0	0	0	0	0
366	5	2.21512	-1.574	-10.2096	0	0	0
366	6	5.01949	-2.70292	-13.592	0	0	0
366	7	3.09109	-1.26652	-15.8555	0	0	0
366	8	5.08614	-2.63516	-14.2842	0	0	0
366	9	4.53588	-2.77128	-14.5552	0	0	0
367	0	3.46088	-2.06189	-12.8967	0	0	0
367	1	4.69073	-2.99395	-14.3827	0	0	0
367	2	3.15702	-2.532	-14.7353	0	0	0
367	3	4.57446	-3.5021	-14.2084	0	0	0
367	4	3.58131	-3.41696	-13.7812	0	0	0
367	5	2.36139	-3.13245	-13.9543	0	0	0
367	6	0.0979766	-1.96574	-15.6172	0	0	0
367	7	-3.6784	0.287784	-17.6157	0	0	0
367	8	-5.66315	0.255494	-20.4147	0	0	0
367	9	-8.70787	1.06365	-22.3435	0	0	0
368	0	-9.29744	1.0147	-24.6038	0	0	0
368	1	-9.67604	0.679517	-25.5689	0	0	0
368	2	-11.5225	1.31443	-27.9216	0	0	0
368	3	-10.2176	0.763221	-29.2252	0	0	0
368	4	-10.7177	0.650213	-30.3571	0	0	0
368	5	-11.8855	0.998723	-32.7086	0	0	0
368	6	-11.5198	0.419487	-33.0636	0	0	0
368	7	-12.7632	0.859538	-34.3648	0	0	0
368	8	-13.246	0.123197	-35.2475	0	0	0
368	9	-12.8668	-0.474125	-36.5526	0	0	0
369	0	-13.1736	-0.25375	-36.8117	0	0	0
369	1	-14.2671	-1.05631	-37.436	0	0	0
369	2	-13.9062	-1.32307	-36.3882	0	0	0
369	3	-14.044	-1.43648	-38.1339	0	0	0
369	4	-14.3424	-2.14741	-38.9218	0	0	0
369	5	-14.603	-2.03589	-38.4864	0	0	0
369	6	-14.8871	-2.68228	-40.3212	0	0	0
369	7	-14.7717	-3.06067	-40.4958	0	0	0
369	8	-15.8252	-3.4206	-42.2465	0	0	0
369	9	-15.8427	-4.02016	-42.7722	0	0	0
370	0	-16.4576	-4.20064	-45.5637	0	0	0
370	1	-15.7073	-4.62054	-45.5571	0	0	0
370	2	-16.8216	-4.98028	-46.6971	0	0	0
370	3	-17.2828	-5.45113	-48.0105	0	0	0
370	4	-18.0482	-5.56607	-50.1003	0	0	0
370	5	-18.8499	-6.25829	-52.378	0	0	0
370	6	-19.8267	-6.86268	-54.3856	0	0	0
370	7	-19.5257	-6.79661	-56.4678	0	0	0
370	8	-21.2297	-8.40765	-61.3613	0	0	0
370	9	-23.8458	-12.1499	-67.9291	0	0	0
371	0	-21.6082	-12.6133	-71.7579	0	0	0
371	1	-20.6083	-14.9389	-70.1064	0	0	0
371	2	-20.139	-17.38	-73.0857	0	0	0
371	3	-20.0112	-17.7142	-76.1282	0	0	0
371	4	-22.4646	-21.0144	-81.6467	0	0	0
371	5	-21.1895	-20.1917	-83.8982	0	0	0
371	6	-22.0662	-22.6609	-86.8749	0	0	0
371	7	-22.4976	-23.9076	-90.7219	0	0	0
371	8	-23.2473	-25.2467	-95.6894	0	0	0
371	9	-24.8752	-27.5194	-98.6735	0	0	0
372	0	-23.1563	-28.0742	-102.583	0	0	0
372	1	-25.7005	-30.8848	-108.27	0	0	0
372	2	-24.5589	-30.7726	-111.402	0	0	0
372	3	-25.2972	-33.7556	-117.163	0	0	0
372	4	-26.3701	-34.4956	-120.398	0	0	0
372	5	-25.3664	-35.0299	-124.047	0	0	0
372	6	-26.0633	-37.4152	-129.724	0	0	0
372	7	-24.4883	-35.4185	-134.147	0	0	0
372	8	-22.8544	-36.9056	-137.445	0	0	0
372	9	-21.9938	-36.9067	-140.148	0	0	0
373	0	-19.8766	-36.306	-143.257	0	0	0
373	1	-19.4937	-37.7754	-146.051	0	0	0
373	2	-17.5657	-36.4638	-148.993	0	0	0
373	3	-16.1407	-37.5287	-153.771	0	0	0
373	4	-14.6172	-37.4388	-155.423	0	0	0
373	5	-12.7298	-37.0167	-158.882	0	0	0
373	6	-12.074	-37.975	-160.455	0	0	0
373	7	-10.1712	-37.3519	-164.01	0	0	0
373	8	-9.25007	-38.5282	-165.92	0	0	0
373	9	-7.63751	-38.4613	-168.878	0	0	0
374	0	-6.04933	-38.2826	-171.295	0	0	0
374	1	-5.22083	-39.3728	-173.043	0	0	0
374	2	-4.12385	-38.3969	-175.377	0	0	0
374	3	-3.17278	-38.9097	-177.982	0	0	0
374	4	-1.36728	-38.3772	-181.892	0	0	0
374	5	-0.462644	-37.9115	-184.224	0	0	0
374	6	0.320378	-37.5158	-187.444	0	0	0
374	7	1.05121	-36.4943	-188.904	0	0	0
374	8	1.94723	-36.0991	-191.677	0	0	0
374	9	2.76301	-35.0351	-195.237	0	0	0
375	0	4.0573	-34.1912	-199.044	0	0	0
375	1	4.82004	-33.5269	-200.95	0	0	0
375	2	5.48685	-32.465	-203.806	0	0	0
375	3	5.954	-31.8693	-207.19	0	0	0
375	4	6.89267	-30.9397	-209.092	0	0	0
375	5	7.48099	-29.8326	-213.076	0	0	0
375	6	8.19507	-29.3253	-216.204	0	0	0
375	7	8.71204	-28.1744	-218.883	0	0	0
375	8	9.18004	-27.5131	-221.484	0	0	0
375	9	9.96364	-26.3193	-224.864	0	0	0
376	0	10.7199	-25.4552	-228.502	0	0	0
376	1	11.5641	-24.5502	-231.974	0	0	0
376	2	12.2542	-23.5532	-234.74	0	0	0
376	3	13.0852	-22.9146	-239.259	0	0	0
376	4	14.0261	-21.4072	-242.022	0	0	0
376	5	14.7715	-20.8786	-246.362	0	0	0
376	6	16.3698	-19.9942	-251.047	0	0	0
376	7	17.4264	-19.5286	-255.473	0	0	0
376	8	18.4149	-19.0228	-258.422	0	0	0
376	9	19.2692	-18.1846	-263.108	0	0	0
377	0	20.2166	-17.5903	-266.839	0	0	0
377	1	21.3321	-17.0828	-270.918	0	0	0
377	2	22.2344	-16.3785	-276.563	0	0	0
377	3	23.2421	-16.093	-280.212	0	0	0
377	4	24.2359	-16.0096	-284.729	0	0	0
377	5	25.1633	-15.6154	-287.589	0	0	0
377	6	25.9281	-15.3317	-292.198	0	0	0
377	7	26.9182	-15.1595	-298.108	0	0	0
377	8	27.773	-14.7871	-302.976	0	0	0
377	9	28.8511	-14.8806	-308.45	0	0	0
378	0	30.0187	-14.9538	-313.32	0	0	0
378	1	30.9217	-14.8275	-318.623	0	0	0
378	2	31.6754	-14.9652	-323.665	0	0	0
378	3	32.9678	-15.1488	-331.145	0	0	0
378	4	33.6537	-15.2219	-335.666	0	0	0
378	5	35.054	-15.0263	-340.705	0	0	0
378	6	35.2893	-15.5899	-346.711	0	0	0
378	7	36.8675	-15.4839	-352.705	0	0	0
378	8	37.6875	-15.9792	-358.71	0	0	0
378	9	38.1507	-16.0772	-365.148	0	0	0
379	0	40.4987	-16.6628	-374.279	0	0	0
379	1	41.025	-16.0086	-380.099	0	0	0
379	2	42.8582	-15.394	-387.306	0	0	0
379	3	43.1639	-15.7182	-395.492	0	0	0
379	4	44.3389	-13.9919	-402.252	0	0	0
379	5	46.9129	-13.2442	-410.325	0	0	0
379	6	48.3873	-12.6284	-416.66	0	0	0
379	7	49.3456	-12.018	-423.699	0	0	0
379	8	51.299	-12.3565	-429.695	0	0	0
379	9	52.2822	-11.611	-438.122	0	0	0
380	0	53.5465	-11.7053	-445.604	0	0	0
380	1	55.6651	-11.5544	-451.239	0	0	0
380	2	56.5193	-11.2509	-457.409	0	0	0
380	3	57.0236	-11.1938	-464.106	0	0	0
380	4	58.1861	-10.8228	-470.101	0	0	0
380	5	58.1577	-10.6128	-477.152	0	0	0
380	6	59.0153	-10.2193	-483.579	0	0	0
380	7	58.8855	-9.91879	-489.67	0	0	0
380	8	58.535	-9.53069	-494.627	0	0	0
380	9	58.4748	-9.49471	-499.499	0	0	0
381	0	57.9836	-8.48394	-506.021	0	0	0
381	1	58.3431	-8.86849	-512.546	0	0	0
381	2	56.9168	-8.21488	-517.076	0	0	0
381	3	57.3613	-8.17855	-522.38	0	0	0
381	4	56.6876	-7.9219	-527.08	0	0	0
381	5	56.0682	-7.64392	-533.873	0	0	0
381	6	56.6458	-7.93879	-539.092	0	0	0
381	7	55.6838	-7.54863	-544.231	0	0	0
381	8	56.4827	-7.48641	-547.789	0	0	0
381	9	56.1682	-7.93967	-553.102	0	0	0
382	0	55.905	-7.30278	-557.972	0	0	0
382	1	57.0367	-8.19466	-562.325	0	0	0
382	2	56.1196	-7.87198	-567.813	0	0	0
382	3	56.8533	-8.03163	-571.462	0	0	0
382	4	57.1312	-8.52578	-575.727	0	0	0
382	5	56.8184	-8.42366	-579.294	0	0	0
382	6	57.0237	-8.71699	-582.951	0	0	0
382	7	57.6737	-8.96596	-588.343	0	0	0
382	8	57.2889	-9.03875	-592.176	0	0	0
382	9	57.5407	-9.30974	-596.7	0	0	0
383	0	57.9113	-9.58175	-599.658	0	0	0
383	1	57.5917	-9.78883	-603.403	0	0	0
383	2	57.7801	-9.86292	-607.928	0	0	0
383	3	58.0521	-10.1095	-612.454	0	0	0
383	4	58.0496	-10.5573	-615.936	0	0	0
383	5	58.0444	-10.6525	-618.461	0	0	0
383	6	58.034	-10.6794	-621.68	0	0	0
383	7	58.047	-10.9096	-625.687	0	0	0
383	8	58.1926	-10.8688	-629.079	0	0	0
383	9	58.0074	-11.0739	-632.388	0	0	0
384	0	58.087	-11.1423	-634.475	0	0	0
384	1	58.0848	-11.2376	-637.172	0	0	0
384	2	57.9674	-11.02	-639.346	0	0	0
384	3	57.8694	-11.1818	-642.57	0	0	0
384	4	57.9319	-11.2062	-645.177	0	0	0
384	5	58.1187	-11.0319	-647.611	0	0	0
384	6	57.9153	-10.7925	-649.698	0	0	0
384	7	57.6872	-10.7301	-652.398	0	0	0
384	8	57.9011	-10.5331	-653.611	0	0	0
384	9	57.6955	-10.2719	-656.569	0	0	0
385	0	57.7686	-9.87409	-659.786	0	0	0
385	1	57.7194	-9.87874	-661.092	0	0	0
385	2	57.5143	-9.30278	-662.129	0	0	0
385	3	57.3964	-8.88649	-663.432	0	0	0
385	4	57.2783	-8.46759	-665.603	0	0	0
385	5	57.0672	-7.67261	-668.035	0	0	0
385	6	56.8171	-7.56507	-670.472	0	0	0
385	7	56.8291	-6.92401	-671.336	0	0	0
385	8	56.3633	-6.28576	-671.854	0	0	0
385	9	56.129	-5.80211	-674.115	0	0	0
386	0	55.8066	-5.09533	-675.243	0	0	0
386	1	55.7145	-4.38669	-677.236	0	0	0
386	2	55.6644	-4.5032	-678.981	0	0	0
386	3	55.4991	-3.79458	-680.54	0	0	0
386	4	55.1605	-3.08802	-680.883	0	0	0
386	5	54.9769	-2.49098	-681.833	0	0	0
386	6	54.8318	-2.00693	-685.314	0	0	0
386	7	54.621	-1.43223	-686.441	0	0	0
386	8	54.4408	-1.18964	-687.482	0	0	0
386	9	54.0148	-0.529271	-689.047	0	0	0
387	0	53.8545	-0.177499	-690.61	0	0	0
387	1	53.5167	0.398236	-690.866	0	0	0
387	2	53.0003	0.926437	-692.258	0	0	0
387	3	52.6416	1.59019	-694.254	0	0	0
387	4	52.1258	1.89464	-695.563	0	0	0
387	5	51.4641	2.46715	-695.819	0	0	0
387	6	51.036	2.70678	-698.085	0	0	0
387	7	50.5639	3.2143	-699.389	0	0	0
387	8	50.2025	3.69996	-700.43	0	0	0
387	9	49.846	4.31757	-701.82	0	0	0
388	0	49.3583	4.51406	-703.123	0	0	0
388	1	48.6453	5.1747	-703.559	0	0	0
388	2	48.2406	5.61417	-706.343	0	0	0
388	3	48.1229	6.19203	-707.466	0	0	0
388	4	47.5447	6.36699	-708.686	0	0	0
388	5	47.2163	6.76331	-709.379	0	0	0
388	6	46.6346	7.18076	-709.988	0	0	0
388	7	45.8132	7.66404	-711.295	0	0	0
388	8	45.4559	8.0158	-712.513	0	0	0
388	9	45.0733	8.30187	-713.56	0	0	0
389	0	44.7396	8.98925	-714.857	0	0	0
389	1	44.184	9.36032	-716.249	0	0	0
389	2	43.2562	9.75533	-715.556	0	0	0
389	3	42.6118	10.2199	-716.337	0	0	0
389	4	42.5644	10.3961	-717.727	0	0	0
389	5	41.7443	10.726	-719.296	0	0	0
389	6	41.5182	11.0986	-720.601	0	0	0
389	7	40.8768	11.3624	-720.514	0	0	0
389	8	40.3239	11.9822	-720.335	0	0	0
389	9	39.7231	12.1552	-721.821	0	0	0
390	0	39.5168	12.5099	-723.386	0	0	0
390	1	39.1647	12.6654	-723.47	0	0	0
390	2	38.6336	13.1048	-724.079	0	0	0
390	3	37.9048	13.4142	-722.686	0	0	0
390	4	37.285	13.7659	-723.907	0	0	0
390	5	36.6397	14.1633	-724.603	0	0	0
390	6	36.3295	14.382	-725.475	0	0	0
390	7	35.8667	14.4688	-726.783	0	0	0
390	8	35.0523	14.8663	-724.781	0	0	0
390	9	34.5003	15.2183	-725.564	0	0	0
391	0	33.8152	15.3934	-725.829	0	0	0
391	1	33.4586	15.6123	-727.049	0	0	0
391	2	33.0199	15.8786	-725.742	0	0	0
391	3	32.2254	15.9651	-726.27	0	0	0
391	4	31.6289	16.139	-726.186	0	0	0
391	5	31.2365	16.4273	-725.923	0	0	0
391	6	30.8328	16.668	-726.972	0	0	0
391	7	30.5908	16.7358	-727.843	0	0	0
391	8	30.1558	16.6913	-726.886	0	0	0
391	9	29.6503	17.088	-726.799	0	0	0
392	0	29.2756	17.0418	-726.368	0	0	0
392	1	28.8117	17.3952	-726.804	0	0	0
392	2	28.5235	17.3274	-727.505	0	0	0
392	3	28.1756	17.1707	-727.16	0	0	0
392	4	27.6068	17.2797	-726.12	0	0	0
392	5	27.1288	17.3431	-725.252	0	0	0
392	6	26.9048	17.4973	-725.689	0	0	0
392	7	26.6187	17.3634	-725.867	0	0	0
392	8	26.4311	17.2526	-725.083	0	0	0
392	9	26.0333	17.4059	-725.609	0	0	0
393	0	26.1287	17.0056	-724.83	0	0	0
393	1	25.7803	16.806	-724.485	0	0	0
393	2	25.6506	16.7588	-724.403	0	0	0
393	3	25.4301	16.3595	-725.454	0	0	0
393	4	25.2188	16.116	-725.022	0	0	0
393	5	25.1379	15.8263	-724.937	0	0	0
393	6	24.9215	15.6261	-723.808	0	0	0
393	7	24.7076	15.4033	-723.726	0	0	0
393	8	24.2938	15.2231	-724.253	0	0	0
393	9	24.1012	14.759	-723.65	0	0	0
394	0	23.9754	14.4016	-725.046	0	0	0
394	1	23.8773	14.0902	-723.744	0	0	0
394	2	23.219	14.0419	-722.617	0	0	0
394	3	22.7646	13.4421	-722.974	0	0	0
394	4	22.5047	13.3099	-723.152	0	0	0
394	5	22.1796	12.9508	-724.724	0	0	0
394	6	21.4588	12.9061	-723.51	0	0	0
394	7	21.1185	12.393	-723.256	0	0	0
394	8	20.7714	12.0603	-722.303	0	0	0
394	9	20.2677	12.0805	-723.263	0	0	0
395	0	19.6099	11.6796	-724.492	0	0	0
395	1	19.4635	11.5459	-723.358	0	0	0
395	2	18.5928	11.1661	-723.805	0	0	0
395	3	18.2014	10.8765	-722.938	0	0	0
395	4	17.7892	10.7864	-723.55	0	0	0
395	5	17.3057	10.8287	-723.554	0	0	0
395	6	17.0283	10.1833	-724.257	0	0	0
395	7	16.3278	10.1828	-723.304	0	0	0
395	8	15.7241	9.84497	-723.049	0	0	0
395	9	15.1972	9.5988	-722.446	0	0	0
396	0	14.8297	9.44376	-722.711	0	0	0
396	1	14.282	9.02036	-723.068	0	0	0
396	2	13.8514	8.86444	-723.244	0	0	0
396	3	13.6353	8.53021	-722.902	0	0	0
396	4	13.0699	8.2172	-722.646	0	0	0
396	5	12.1727	8.14648	-722.655	0	0	0
396	6	12.1336	7.81485	-723.616	0	0	0
396	7	11.6971	7.57108	-723.534	0	0	0
396	8	11.246	7.10296	-722.497	0	0	0
396	9	10.899	7.03588	-721.54	0	0	0
397	0	10.2647	6.96792	-721.198	0	0	0
397	1	10.1408	6.52168	-721.9	0	0	0
397	2	9.70451	6.36645	-720.599	0	0	0
397	3	9.28727	6.40987	-720.777	0	0	0
397	4	8.94464	6.05339	-719.912	0	0	0
397	5	8.44628	6.13937	-718.695	0	0	0
397	6	8.0109	5.78281	-717.661	0	0	0
397	7	7.98954	5.62789	-718.359	0	0	0
397	8	7.77604	5.76142	-717.75	0	0	0
397	9	7.49394	5.47444	-716.535	0	0	0
398	0	7.12363	5.45083	-715.148	0	0	0
398	1	7.01996	5.16034	-715.501	0	0	0
398	2	6.73918	5.71771	-713.668	0	0	0
398	3	6.38539	5.2733	-713.679	0	0	0
398	4	6.26281	5.20891	-711.849	0	0	0
398	5	5.82373	5.38505	-710.982	0	0	0
398	6	5.50298	5.29543	-710.29	0	0	0
398	7	5.1937	5.49561	-709.422	0	0	0
398	8	4.84789	5.49518	-709.075	0	0	0
398	9	4.53698	5.7387	-708.729	0	0	0
399	0	4.21247	5.60638	-708.124	0	0	0
399	1	3.49537	5.78245	-705.515	0	0	0
399	2	2.77038	6.31228	-704.21	0	0	0
399	3	2.37596	6.31245	-703.432	0	0	0
399	4	1.98121	6.53461	-702.911	0	0	0
399	5	1.32419	6.75588	-702.391	0	0	0
399	6	0.801819	7.15419	-701.347	0	0	0
399	7	0.117845	7.26372	-699.786	0	0	0
399	8	-0.425497	7.30872	-698.743	0	0	0
399	9	-1.17629	7.57199	-698.315	0	0	0
400	0	-1.56989	7.97446	-697.703	0	0	0
400	1	-2.00484	8.15154	-696.397	0	0	0
400	2	-2.77437	8.43804	-693.617	0	0	0
400	3	-3.36496	8.83555	-694.054	0	0	0
400	4	-3.91275	9.05764	-692.663	0	0	0
400	5	-4.65856	9.20991	-692.321	0	0	0
400	6	-4.94241	9.56611	-691.973	0	0	0
400	7	-5.42556	9.80853	-690.582	0	0	0
400	8	-6.27853	10.205	-688.495	0	0	0
400	9	-6.80442	10.4047	-687.366	0	0	0
401	0	-7.22548	10.9793	-687.978	0	0	0
401	1	-7.68758	11.1348	-686.327	0	0	0
401	2	-7.8828	11.4246	-685.193	0	0	0
401	3	-8.4328	11.7778	-684.324	0	0	0
401	4	-8.86649	12.0199	-683.281	0	0	0
401	5	-9.37059	12.1513	-682.328	0	0	0
401	6	-9.57345	12.6634	-682.152	0	0	0
401	7	-10.1665	12.7946	-681.811	0	0	0
401	8	-10.6242	12.8161	-681.377	0	0	0
401	9	-10.9084	13.3028	-679.809	0	0	0
402	0	-11.3871	13.323	-678.858	0	0	0
402	1	-11.5185	13.8787	-678.852	0	0	0
402	2	-12.1163	14.1638	-678.335	0	0	0
402	3	-12.5497	14.052	-676.863	0	0	0
402	4	-13.0757	14.5385	-676.862	0	0	0
402	5	-13.4687	14.9119	-675.817	0	0	0
402	6	-13.8673	15.0874	-675.127	0	0	0
402	7	-14.2155	15.3307	-675.824	0	0	0
402	8	-14.613	15.4411	-674.435	0	0	0
402	9	-14.8502	15.6173	-673.217	0	0	0
403	0	-15.1771	15.9717	-671.997	0	0	0
403	1	-15.4855	16.1453	-672.35	0	0	0
403	2	-15.9047	16.3881	-671.657	0	0	0
403	3	-15.7095	16.6322	-673.047	0	0	0
403	4	-15.8798	16.4329	-672.269	0	0	0
403	5	-16.0752	16.7418	-671.486	0	0	0
403	6	-16.0735	16.8304	-670.528	0	0	0
403	7	-16.2212	16.8725	-670.096	0	0	0
403	8	-16.62	17.1369	-669.228	0	0	0
403	9	-16.5965	17.4257	-669.488	0	0	0
404	0	-16.6363	17.2692	-669.405	0	0	0
404	1	-16.912	17.2683	-667.664	0	0	0
404	2	-17.2453	17.5086	-667.234	0	0	0
404	3	-17.2857	17.6408	-667.582	0	0	0
404	4	-17.5042	17.3277	-667.59	0	0	0
404	5	-17.6096	17.5052	-667.067	0	0	0
404	6	-18.0003	17.3037	-666.725	0	0	0
404	7	-18.2611	17.4124	-666.119	0	0	0
404	8	-18.4939	17.2553	-665.424	0	0	0
404	9	-18.3625	17.3435	-665.949	0	0	0
405	0	-18.7329	16.8761	-666.83	0	0	0
405	1	-18.9691	17.187	-665.782	0	0	0
405	2	-19.1574	16.5629	-665.876	0	0	0
405	3	-19.504	16.6499	-665.356	0	0	0
405	4	-19.9155	16.4696	-665.188	0	0	0
405	5	-19.9783	16.2239	-666.151	0	0	0
405	6	-20.2131	15.9546	-666.155	0	0	0
405	7	-20.3784	15.6431	-665.55	0	0	0
405	8	-20.7647	15.437	-665.122	0	0	0
405	9	-21.3772	15.3926	-665.388	0	0	0
406	0	-21.3081	14.9912	-666.003	0	0	0
406	1	-21.5642	14.6121	-666.099	0	0	0
406	2	-21.6861	14.2339	-666.189	0	0	0
406	3	-22.0324	13.8542	-665.414	0	0	0
406	4	-22.1783	13.8077	-665.503	0	0	0
406	5	-22.3934	13.2064	-665.338	0	0	0
406	6	-22.4732	13.0507	-666.908	0	0	0
406	7	-22.1795	12.5842	-666.911	0	0	0
406	8	-22.7437	12.0475	-666.837	0	0	0
406	9	-22.8877	11.8468	-665.792	0	0	0
407	0	-22.8777	11.4469	-666.058	0	0	0
407	1	-23.1397	11.1548	-667.111	0	0	0
407	2	-23.1981	10.731	-666.943	0	0	0
407	3	-23.479	10.4636	-667.21	0	0	0
407	4	-23.4633	9.9514	-666.257	0	0	0
407	5	-23.8508	9.90369	-665.826	0	0	0
407	6	-23.9345	9.52428	-666.529	0	0	0
407	7	-24.0579	8.87862	-667.149	0	0	0
407	8	-24.4009	8.72208	-666.891	0	0	0
407	9	-24.2408	8.38876	-666.719	0	0	0
408	0	-24.5596	8.05346	-666.812	0	0	0
408	1	-24.7073	7.53908	-666.646	0	0	0
408	2	-24.8551	7.38336	-666.564	0	0	0
408	3	-24.7645	7.04862	-668.921	0	0	0
408	4	-24.9061	6.67135	-667.53	0	0	0
408	5	-25.2963	6.4018	-667.712	0	0	0
408	6	-25.3752	6.19963	-667.629	0	0	0
408	7	-25.5242	5.93179	-667.895	0	0	0
408	8	-25.7796	5.66362	-667.03	0	0	0
408	9	-25.8868	5.3075	-668.342	0	0	0
409	0	-25.9397	5.0853	-667.385	0	0	0
409	1	-26.2189	4.8157	-666.521	0	0	0
409	2	-26.7195	4.67866	-666.964	0	0	0
409	3	-26.8441	4.25387	-667.841	0	0	0
409	4	-26.839	4.03188	-667.669	0	0	0
409	5	-27.1846	4.00639	-667.499	0	0	0
409	6	-27.4844	3.6486	-668.029	0	0	0
409	7	-27.6107	3.53699	-668.293	0	0	0
409	8	-27.9135	3.53398	-667.773	0	0	0
409	9	-28.151	3.11143	-667.954	0	0	0
410	0	-28.1476	3.04514	-668.132	0	0	0
410	1	-28.5363	3.10812	-668.744	0	0	0
410	2	-28.753	3.28637	-667.089	0	0	0
410	3	-28.877	3.03723	-668.228	0	0	0
410	4	-29.1852	3.12418	-668.143	0	0	0
[truncated: 2,965 more rows]
