# Supplementary material for: A Brake-Based Overground Gait Rehabilitation Device for Altering Propulsion Impulse Symmetry
Source: Sensors (Basel). 2021 Oct 5;21(19):6617. doi: 10.3390/s21196617 (PMC8512803; doi:10.3390/s21196617)
Supplement: Supplementary file 1 [file sensors-21-06617-s001.zip › GPT animations/code and data/Forces/BD 33.csv]

Devices
1000
		FP1 (5629 Large) - Force			FP2 (5687 Large) [1000Hz] - Force
Frame	Sub Frame	Fx	Fy	Fz	Fx	Fy	Fz
		N	N	N	N	N	N
250	0	0	0	0	0	0	0
250	1	0	0	0	0	0	0
250	2	0	0	0	0	0	0
250	3	0	0	0	0	0	0
250	4	0	0	0	0	0	0
250	5	0	0	0	0	0	0
250	6	0	0	0	0	0	0
250	7	0	0	0	0	0	0
250	8	0	0	0	0	0	0
250	9	0	0	0	0	0	0
251	0	0	0	0	0	0	0
251	1	0	0	0	0	0	0
251	2	0	0	0	0	0	0
251	3	0	0	0	0	0	0
251	4	0	0	0	0	0	0
251	5	0	0	0	0	0	0
251	6	0	0	0	0	0	0
251	7	0	0	0	0	0	0
251	8	0	0	0	0	0	0
251	9	0	0	0	0	0	0
252	0	0	0	0	0	0	0
252	1	0	0	0	0	0	0
252	2	0	0	0	0	0	0
252	3	0	0	0	0	0	0
252	4	0	0	0	0	0	0
252	5	0	0	0	0	0	0
252	6	0	0	0	0	0	0
252	7	0	0	0	0	0	0
252	8	0	0	0	0	0	0
252	9	0	0	0	0	0	0
253	0	0	0	0	0	0	0
253	1	0	0	0	0	0	0
253	2	0	0	0	0	0	0
253	3	0	0	0	0	0	0
253	4	0	0	0	0	0	0
253	5	0	0	0	0	0	0
253	6	0	0	0	0	0	0
253	7	0	0	0	0	0	0
253	8	0	0	0	0	0	0
253	9	0	0	0	0	0	0
254	0	0	0	0	0	0	0
254	1	0	0	0	0	0	0
254	2	0	0	0	0	0	0
254	3	0	0	0	0	0	0
254	4	0	0	0	0	0	0
254	5	0	0	0	0	0	0
254	6	0	0	0	0	0	0
254	7	0	0	0	0	0	0
254	8	0	0	0	0	0	0
254	9	0	0	0	0	0	0
255	0	0	0	0	0	0	0
255	1	0	0	0	0	0	0
255	2	0	0	0	0	0	0
255	3	0	0	0	0	0	0
255	4	0	0	0	0	0	0
255	5	0	0	0	0	0	0
255	6	0	0	0	0	0	0
255	7	0	0	0	0	0	0
255	8	0	0	0	0	0	0
255	9	0	0	0	0	0	0
256	0	0	0	0	0	0	0
256	1	0	0	0	0	0	0
256	2	0	0	0	0	0	0
256	3	0	0	0	0	0	0
256	4	0	0	0	0	0	0
256	5	0	0	0	0	0	0
256	6	0	0	0	0	0	0
256	7	0	0	0	0	0	0
256	8	0	0	0	0	0	0
256	9	0	0	0	0	0	0
257	0	0	0	0	0	0	0
257	1	0	0	0	0	0	0
257	2	0	0	0	0	0	0
257	3	0	0	0	0	0	0
257	4	0	0	0	0	0	0
257	5	0	0	0	0	0	0
257	6	0	0	0	0	0	0
257	7	0	0	0	0	0	0
257	8	0	0	0	0	0	0
257	9	0	0	0	0	0	0
258	0	0	0	0	0	0	0
258	1	0	0	0	0	0	0
258	2	0	0	0	0	0	0
258	3	0	0	0	0	0	0
258	4	0	0	0	0	0	0
258	5	0	0	0	0	0	0
258	6	0	0	0	0	0	0
258	7	0	0	0	0	0	0
258	8	0	0	0	0	0	0
258	9	0	0	0	0	0	0
259	0	0	0	0	0	0	0
259	1	0	0	0	0	0	0
259	2	0	0	0	0	0	0
259	3	0	0	0	0	0	0
259	4	0	0	0	0	0	0
259	5	0	0	0	0	0	0
259	6	0	0	0	0	0	0
259	7	0	0	0	0	0	0
259	8	0	0	0	0	0	0
259	9	0	0	0	0	0	0
260	0	0	0	0	0	0	0
260	1	0	0	0	0	0	0
260	2	0	0	0	0	0	0
260	3	0	0	0	0	0	0
260	4	0	0	0	0	0	0
260	5	0	0	0	0	0	0
260	6	0	0	0	0	0	0
260	7	0	0	0	0	0	0
260	8	0	0	0	0	0	0
260	9	0	0	0	0	0	0
261	0	0	0	0	0	0	0
261	1	0	0	0	0	0	0
261	2	0	0	0	0	0	0
261	3	0	0	0	0	0	0
261	4	0	0	0	0	0	0
261	5	0	0	0	0	0	0
261	6	0	0	0	0	0	0
261	7	0	0	0	0	0	0
261	8	0	0	0	0	0	0
261	9	0	0	0	0	0	0
262	0	0	0	0	0	0	0
262	1	0	0	0	0	0	0
262	2	0	0	0	0	0	0
262	3	0	0	0	0	0	0
262	4	0	0	0	0	0	0
262	5	0	0	0	0	0	0
262	6	0	0	0	0	0	0
262	7	0	0	0	0	0	0
262	8	0	0	0	0	0	0
262	9	0	0	0	0	0	0
263	0	0	0	0	0	0	0
263	1	0	0	0	0	0	0
263	2	0	0	0	0	0	0
263	3	0	0	0	0	0	0
263	4	0	0	0	0	0	0
263	5	0	0	0	0	0	0
263	6	0	0	0	0	0	0
263	7	0	0	0	0	0	0
263	8	0	0	0	0	0	0
263	9	0	0	0	0	0	0
264	0	0	0	0	0	0	0
264	1	0	0	0	0	0	0
264	2	0	0	0	0	0	0
264	3	0	0	0	0	0	0
264	4	0	0	0	0	0	0
264	5	0	0	0	0	0	0
264	6	0	0	0	0	0	0
264	7	0	0	0	0	0	0
264	8	0	0	0	0	0	0
264	9	0	0	0	0	0	0
265	0	0	0	0	0	0	0
265	1	0	0	0	0	0	0
265	2	0	0	0	0	0	0
265	3	0	0	0	0	0	0
265	4	0	0	0	0	0	0
265	5	0	0	0	0	0	0
265	6	0	0	0	0	0	0
265	7	0	0	0	0	0	0
265	8	0	0	0	0	0	0
265	9	0	0	0	0	0	0
266	0	0	0	0	0	0	0
266	1	0	0	0	0	0	0
266	2	0	0	0	0	0	0
266	3	0	0	0	0	0	0
266	4	0	0	0	0	0	0
266	5	0	0	0	0	0	0
266	6	0	0	0	0	0	0
266	7	0	0	0	0	0	0
266	8	0	0	0	0	0	0
266	9	0	0	0	0	0	0
267	0	0	0	0	0	0	0
267	1	0	0	0	0	0	0
267	2	0	0	0	0	0	0
267	3	0	0	0	0	0	0
267	4	0	0	0	0	0	0
267	5	0	0	0	0	0	0
267	6	0	0	0	0	0	0
267	7	0	0	0	0	0	0
267	8	0	0	0	0	0	0
267	9	0	0	0	0	0	0
268	0	0	0	0	0	0	0
268	1	0	0	0	0	0	0
268	2	0	0	0	0	0	0
268	3	0	0	0	0	0	0
268	4	0	0	0	0	0	0
268	5	0	0	0	0	0	0
268	6	0	0	0	0	0	0
268	7	0	0	0	0	0	0
268	8	0	0	0	0	0	0
268	9	0	0	0	0	0	0
269	0	0	0	0	0	0	0
269	1	0	0	0	0	0	0
269	2	0	0	0	0	0	0
269	3	0	0	0	0	0	0
269	4	0	0	0	0	0	0
269	5	0	0	0	0	0	0
269	6	0	0	0	0	0	0
269	7	0	0	0	0	0	0
269	8	0	0	0	0	0	0
269	9	0	0	0	0	0	0
270	0	0	0	0	0	0	0
270	1	0	0	0	0	0	0
270	2	0	0	0	0	0	0
270	3	0	0	0	0	0	0
270	4	0	0	0	0	0	0
270	5	0	0	0	0	0	0
270	6	0	0	0	0	0	0
270	7	0	0	0	0	0	0
270	8	0	0	0	0	0	0
270	9	0	0	0	0	0	0
271	0	0	0	0	0	0	0
271	1	0	0	0	0	0	0
271	2	0	0	0	0	0	0
271	3	0	0	0	0	0	0
271	4	0	0	0	0	0	0
271	5	0	0	0	0	0	0
271	6	0	0	0	0	0	0
271	7	0	0	0	0	0	0
271	8	0	0	0	0	0	0
271	9	0	0	0	0	0	0
272	0	0	0	0	0	0	0
272	1	0	0	0	0	0	0
272	2	0	0	0	0	0	0
272	3	0	0	0	0	0	0
272	4	0	0	0	0	0	0
272	5	0	0	0	0	0	0
272	6	0	0	0	0	0	0
272	7	0	0	0	0	0	0
272	8	0	0	0	0	0	0
272	9	0	0	0	0	0	0
273	0	0	0	0	0	0	0
273	1	0	0	0	0	0	0
273	2	0	0	0	0	0	0
273	3	0	0	0	0	0	0
273	4	0	0	0	0	0	0
273	5	0	0	0	0	0	0
273	6	0	0	0	0	0	0
273	7	0	0	0	0	0	0
273	8	0	0	0	0	0	0
273	9	0	0	0	0	0	0
274	0	0	0	0	0	0	0
274	1	0	0	0	0	0	0
274	2	0	0	0	0	0	0
274	3	0	0	0	0	0	0
274	4	0	0	0	0	0	0
274	5	0	0	0	0	0	0
274	6	0	0	0	0	0	0
274	7	0	0	0	0	0	0
274	8	0	0	0	0	0	0
274	9	0	0	0	0	0	0
275	0	0	0	0	0	0	0
275	1	0	0	0	0	0	0
275	2	0	0	0	0	0	0
275	3	0	0	0	0	0	0
275	4	0	0	0	0	0	0
275	5	0	0	0	0	0	0
275	6	0	0	0	0	0	0
275	7	0	0	0	0	0	0
275	8	0	0	0	0	0	0
275	9	0	0	0	0	0	0
276	0	0	0	0	0	0	0
276	1	0	0	0	0	0	0
276	2	0	0	0	0	0	0
276	3	0	0	0	0	0	0
276	4	0	0	0	0	0	0
276	5	0	0	0	0	0	0
276	6	0	0	0	0	0	0
276	7	0	0	0	0	0	0
276	8	0	0	0	0	0	0
276	9	0	0	0	0	0	0
277	0	0	0	0	0	0	0
277	1	0	0	0	0	0	0
277	2	0	0	0	0	0	0
277	3	0	0	0	0	0	0
277	4	0	0	0	0	0	0
277	5	0	0	0	0	0	0
277	6	0	0	0	0	0	0
277	7	0	0	0	0	0	0
277	8	0	0	0	0	0	0
277	9	0	0	0	0	0	0
278	0	0	0	0	0	0	0
278	1	0	0	0	0	0	0
278	2	0	0	0	0	0	0
278	3	0	0	0	0	0	0
278	4	0	0	0	0	0	0
278	5	0	0	0	0	0	0
278	6	0	0	0	0	0	0
278	7	0	0	0	0	0	0
278	8	0	0	0	0	0	0
278	9	0	0	0	0	0	0
279	0	0	0	0	0	0	0
279	1	0	0	0	0	0	0
279	2	0	0	0	0	0	0
279	3	0	0	0	0	0	0
279	4	0	0	0	0	0	0
279	5	0	0	0	0	0	0
279	6	0	0	0	0	0	0
279	7	0	0	0	0	0	0
279	8	0	0	0	0	0	0
279	9	0	0	0	0	0	0
280	0	0	0	0	0	0	0
280	1	0	0	0	0	0	0
280	2	0	0	0	0	0	0
280	3	0	0	0	0	0	0
280	4	0	0	0	0	0	0
280	5	0	0	0	0	0	0
280	6	0	0	0	0	0	0
280	7	0	0	0	0	0	0
280	8	0	0	0	0	0	0
280	9	0	0	0	0	0	0
281	0	0	0	0	0	0	0
281	1	0	0	0	0	0	0
281	2	0	0	0	0	0	0
281	3	0	0	0	0	0	0
281	4	0	0	0	0	0	0
281	5	0	0	0	0	0	0
281	6	0	0	0	0	0	0
281	7	0	0	0	0	0	0
281	8	0	0	0	0	0	0
281	9	0	0	0	0	0	0
282	0	0	0	0	0	0	0
282	1	0	0	0	0	0	0
282	2	0	0	0	0	0	0
282	3	0	0	0	0	0	0
282	4	0	0	0	0	0	0
282	5	0	0	0	0	0	0
282	6	0	0	0	0	0	0
282	7	0	0	0	0	0	0
282	8	0	0	0	0	0	0
282	9	0	0	0	0	0	0
283	0	0	0	0	0	0	0
283	1	0	0	0	0	0	0
283	2	0	0	0	0	0	0
283	3	0	0	0	0	0	0
283	4	0	0	0	0	0	0
283	5	0	0	0	0	0	0
283	6	0	0	0	0	0	0
283	7	0	0	0	0	0	0
283	8	0	0	0	0	0	0
283	9	0	0	0	0	0	0
284	0	0	0	0	0	0	0
284	1	0	0	0	0	0	0
284	2	0	0	0	0	0	0
284	3	0	0	0	0	0	0
284	4	0	0	0	0	0	0
284	5	0	0	0	0	0	0
284	6	0	0	0	0	0	0
284	7	0	0	0	0	0	0
284	8	0	0	0	0	0	0
284	9	0	0	0	0	0	0
285	0	0	0	0	0	0	0
285	1	0	0	0	0	0	0
285	2	0	0	0	0	0	0
285	3	0	0	0	0	0	0
285	4	0	0	0	0	0	0
285	5	0	0	0	0	0	0
285	6	0	0	0	0	0	0
285	7	0	0	0	0	0	0
285	8	0	0	0	0	0	0
285	9	0	0	0	0	0	0
286	0	0	0	0	0	0	0
286	1	0	0	0	0	0	0
286	2	0	0	0	0	0	0
286	3	0	0	0	0	0	0
286	4	0	0	0	0	0	0
286	5	0	0	0	0	0	0
286	6	0	0	0	0	0	0
286	7	0	0	0	0	0	0
286	8	0	0	0	0	0	0
286	9	0	0	0	0	0	0
287	0	0	0	0	0	0	0
287	1	0	0	0	0	0	0
287	2	0	0	0	0	0	0
287	3	0	0	0	0	0	0
287	4	0	0	0	0	0	0
287	5	0	0	0	0	0	0
287	6	0	0	0	0	0	0
287	7	0	0	0	0	0	0
287	8	0	0	0	0	0	0
287	9	0	0	0	0	0	0
288	0	0	0	0	0	0	0
288	1	0	0	0	0	0	0
288	2	0	0	0	0	0	0
288	3	0	0	0	0	0	0
288	4	0	0	0	0	0	0
288	5	0	0	0	0	0	0
288	6	0	0	0	0	0	0
288	7	0	0	0	0	0	0
288	8	0	0	0	0	0	0
288	9	0	0	0	0	0	0
289	0	0	0	0	0	0	0
289	1	0	0	0	0	0	0
289	2	0	0	0	0	0	0
289	3	0	0	0	0	0	0
289	4	0	0	0	0	0	0
289	5	0	0	0	0	0	0
289	6	0	0	0	0	0	0
289	7	0	0	0	0	0	0
289	8	0	0	0	0	0	0
289	9	0	0	0	0	0	0
290	0	0	0	0	0	0	0
290	1	0	0	0	0	0	0
290	2	0	0	0	0	0	0
290	3	0	0	0	0	0	0
290	4	0	0	0	0	0	0
290	5	0	0	0	0	0	0
290	6	0	0	0	0	0	0
290	7	0	0	0	0	0	0
290	8	0	0	0	0	0	0
290	9	0	0	0	0	0	0
291	0	0	0	0	0	0	0
291	1	0	0	0	0	0	0
291	2	0	0	0	0	0	0
291	3	0	0	0	0	0	0
291	4	0	0	0	0	0	0
291	5	0	0	0	0	0	0
291	6	0	0	0	0	0	0
291	7	0	0	0	0	0	0
291	8	0	0	0	0	0	0
291	9	0	0	0	0	0	0
292	0	0	0	0	0	0	0
292	1	0	0	0	0	0	0
292	2	0	0	0	0	0	0
292	3	0	0	0	0	0	0
292	4	0	0	0	0	0	0
292	5	0	0	0	0	0	0
292	6	0	0	0	0	0	0
292	7	0	0	0	0	0	0
292	8	0	0	0	0	0	0
292	9	0	0	0	0	0	0
293	0	0	0	0	0	0	0
293	1	0	0	0	0	0	0
293	2	0	0	0	0	0	0
293	3	0	0	0	0	0	0
293	4	0	0	0	0	0	0
293	5	0	0	0	0	0	0
293	6	0	0	0	0	0	0
293	7	0	0	0	0	0	0
293	8	0	0	0	0	0	0
293	9	0	0	0	0	0	0
294	0	0	0	0	0	0	0
294	1	0	0	0	0	0	0
294	2	0	0	0	0	0	0
294	3	0	0	0	0	0	0
294	4	0	0	0	0	0	0
294	5	0	0	0	0	0	0
294	6	0	0	0	0	0	0
294	7	0	0	0	0	0	0
294	8	0	0	0	0	0	0
294	9	0	0	0	0	0	0
295	0	0	0	0	0	0	0
295	1	0	0	0	0	0	0
295	2	0	0	0	0	0	0
295	3	0	0	0	0	0	0
295	4	0	0	0	0	0	0
295	5	0	0	0	0	0	0
295	6	0	0	0	0	0	0
295	7	0	0	0	0	0	0
295	8	0	0	0	0	0	0
295	9	0	0	0	0	0	0
296	0	0	0	0	0	0	0
296	1	0	0	0	0	0	0
296	2	0	0	0	0	0	0
296	3	0	0	0	0	0	0
296	4	0	0	0	0	0	0
296	5	0	0	0	0	0	0
296	6	0	0	0	0	0	0
296	7	0	0	0	0	0	0
296	8	0	0	0	0	0	0
296	9	0	0	0	0	0	0
297	0	0	0	0	0	0	0
297	1	0	0	0	0	0	0
297	2	0	0	0	0	0	0
297	3	0	0	0	0	0	0
297	4	0	0	0	0	0	0
297	5	0	0	0	0	0	0
297	6	0	0	0	0	0	0
297	7	0	0	0	0	0	0
297	8	0	0	0	0	0	0
297	9	0	0	0	0	0	0
298	0	0	0	0	0	0	0
298	1	0	0	0	0	0	0
298	2	0	0	0	0	0	0
298	3	0	0	0	0	0	0
298	4	0	0	0	0	0	0
298	5	0	0	0	0	0	0
298	6	0	0	0	0	0	0
298	7	0	0	0	0	0	0
298	8	0	0	0	0	0	0
298	9	0	0	0	0	0	0
299	0	0	0	0	0	0	0
299	1	0	0	0	0	0	0
299	2	0	0	0	0	0	0
299	3	0	0	0	0	0	0
299	4	0	0	0	0	0	0
299	5	0	0	0	0	0	0
299	6	0	0	0	0	0	0
299	7	0	0	0	0	0	0
299	8	0	0	0	0	0	0
299	9	0	0	0	0	0	0
300	0	0	0	0	0	0	0
300	1	0	0	0	0	0	0
300	2	0	0	0	0	0	0
300	3	0	0	0	0	0	0
300	4	0	0	0	0	0	0
300	5	0	0	0	0	0	0
300	6	0	0	0	0	0	0
300	7	0	0	0	0	0	0
300	8	0	0	0	0	0	0
300	9	0	0	0	0	0	0
301	0	0	0	0	0	0	0
301	1	0	0	0	0	0	0
301	2	0	0	0	0	0	0
301	3	0	0	0	0	0	0
301	4	0	0	0	0	0	0
301	5	0	0	0	0	0	0
301	6	0	0	0	0	0	0
301	7	0	0	0	0	0	0
301	8	0	0	0	0	0	0
301	9	0	0	0	0	0	0
302	0	0	0	0	0	0	0
302	1	0	0	0	0	0	0
302	2	0	0	0	0	0	0
302	3	0	0	0	0	0	0
302	4	0	0	0	0	0	0
302	5	0	0	0	0	0	0
302	6	0	0	0	0	0	0
302	7	0	0	0	0	0	0
302	8	0	0	0	0	0	0
302	9	0	0	0	0	0	0
303	0	0	0	0	0	0	0
303	1	0	0	0	0	0	0
303	2	0	0	0	0	0	0
303	3	0	0	0	0	0	0
303	4	0	0	0	0	0	0
303	5	0	0	0	0	0	0
303	6	0	0	0	0	0	0
303	7	0	0	0	0	0	0
303	8	0	0	0	0	0	0
303	9	0	0	0	0	0	0
304	0	0	0	0	0	0	0
304	1	0	0	0	0	0	0
304	2	0	0	0	0	0	0
304	3	0	0	0	0	0	0
304	4	0	0	0	0	0	0
304	5	0	0	0	0	0	0
304	6	0	0	0	0	0	0
304	7	0	0	0	0	0	0
304	8	0	0	0	0	0	0
304	9	0	0	0	0	0	0
305	0	0	0	0	0	0	0
305	1	0	0	0	0	0	0
305	2	0	0	0	0	0	0
305	3	0	0	0	0	0	0
305	4	0	0	0	0	0	0
305	5	0	0	0	0	0	0
305	6	0	0	0	0	0	0
305	7	0	0	0	0	0	0
305	8	0	0	0	0	0	0
305	9	0	0	0	0	0	0
306	0	0	0	0	0	0	0
306	1	0	0	0	0	0	0
306	2	0	0	0	0	0	0
306	3	0	0	0	0	0	0
306	4	0	0	0	0	0	0
306	5	0	0	0	0	0	0
306	6	0	0	0	0	0	0
306	7	0	0	0	0	0	0
306	8	0	0	0	0	0	0
306	9	0	0	0	0	0	0
307	0	0	0	0	0	0	0
307	1	0	0	0	0	0	0
307	2	0	0	0	0	0	0
307	3	0	0	0	0	0	0
307	4	0	0	0	0	0	0
307	5	0	0	0	0	0	0
307	6	0	0	0	0	0	0
307	7	0	0	0	0	0	0
307	8	0	0	0	0	0	0
307	9	0	0	0	0	0	0
308	0	0	0	0	0	0	0
308	1	0	0	0	0	0	0
308	2	0	0	0	0	0	0
308	3	0	0	0	0	0	0
308	4	0	0	0	0	0	0
308	5	0	0	0	0	0	0
308	6	0	0	0	0	0	0
308	7	0	0	0	0	0	0
308	8	0	0	0	0	0	0
308	9	0	0	0	0	0	0
309	0	0	0	0	0	0	0
309	1	0	0	0	0	0	0
309	2	0	0	0	0	0	0
309	3	0	0	0	0	0	0
309	4	0	0	0	0	0	0
309	5	0	0	0	0	0	0
309	6	0	0	0	0	0	0
309	7	0	0	0	0	0	0
309	8	0	0	0	0	0	0
309	9	0	0	0	0	0	0
310	0	0	0	0	0	0	0
310	1	0	0	0	0	0	0
310	2	0	0	0	0	0	0
310	3	0	0	0	0	0	0
310	4	0	0	0	0	0	0
310	5	0	0	0	0	0	0
310	6	0	0	0	0	0	0
310	7	0	0	0	0	0	0
310	8	0	0	0	0	0	0
310	9	0	0	0	0	0	0
311	0	0	0	0	0	0	0
311	1	0	0	0	0	0	0
311	2	0	0	0	0	0	0
311	3	0	0	0	0	0	0
311	4	0	0	0	0	0	0
311	5	0	0	0	0	0	0
311	6	0	0	0	0	0	0
311	7	0	0	0	0	0	0
311	8	0	0	0	0	0	0
311	9	0	0	0	0	0	0
312	0	0	0	0	0	0	0
312	1	0	0	0	0	0	0
312	2	0	0	0	0	0	0
312	3	0	0	0	0	0	0
312	4	0	0	0	0	0	0
312	5	0	0	0	0	0	0
312	6	0	0	0	0	0	0
312	7	0	0	0	0	0	0
312	8	0	0	0	0	0	0
312	9	0	0	0	0	0	0
313	0	0	0	0	0	0	0
313	1	0	0	0	0	0	0
313	2	0	0	0	0	0	0
313	3	0	0	0	0	0	0
313	4	0	0	0	0	0	0
313	5	0	0	0	0	0	0
313	6	0	0	0	0	0	0
313	7	0	0	0	0	0	0
313	8	0	0	0	0	0	0
313	9	0	0	0	0	0	0
314	0	0	0	0	0	0	0
314	1	0	0	0	0	0	0
314	2	0	0	0	0	0	0
314	3	0	0	0	0	0	0
314	4	0	0	0	0	0	0
314	5	0	0	0	0	0	0
314	6	0	0	0	0	0	0
314	7	0	0	0	0	0	0
314	8	0	0	0	0	0	0
314	9	0	0	0	0	0	0
315	0	0	0	0	0	0	0
315	1	0	0	0	0	0	0
315	2	0	0	0	0	0	0
315	3	0	0	0	0	0	0
315	4	0	0	0	0	0	0
315	5	0	0	0	0	0	0
315	6	0	0	0	0	0	0
315	7	0	0	0	0	0	0
315	8	0	0	0	0	0	0
315	9	0	0	0	0	0	0
316	0	0	0	0	0	0	0
316	1	0	0	0	0	0	0
316	2	0	0	0	0	0	0
316	3	0	0	0	0	0	0
316	4	0	0	0	0	0	0
316	5	0	0	0	0	0	0
316	6	0	0	0	0	0	0
316	7	0	0	0	0	0	0
316	8	0	0	0	0	0	0
316	9	0	0	0	0	0	0
317	0	0	0	0	0	0	0
317	1	0	0	0	0	0	0
317	2	0	0	0	0	0	0
317	3	0	0	0	0	0	0
317	4	0	0	0	0	0	0
317	5	0	0	0	0	0	0
317	6	0	0	0	0	0	0
317	7	0	0	0	0	0	0
317	8	0	0	0	0	0	0
317	9	0	0	0	0	0	0
318	0	0	0	0	0	0	0
318	1	0	0	0	0	0	0
318	2	0	0	0	0	0	0
318	3	0	0	0	0	0	0
318	4	0	0	0	0	0	0
318	5	0	0	0	0	0	0
318	6	0	0	0	0	0	0
318	7	0	0	0	0	0	0
318	8	0	0	0	0	0	0
318	9	0	0	0	0	0	0
319	0	0	0	0	0	0	0
319	1	0	0	0	0	0	0
319	2	0	0	0	0	0	0
319	3	0	0	0	0	0	0
319	4	0	0	0	0	0	0
319	5	0	0	0	0	0	0
319	6	0	0	0	0	0	0
319	7	0	0	0	0	0	0
319	8	0	0	0	0	0	0
319	9	0	0	0	0	0	0
320	0	0	0	0	0	0	0
320	1	0	0	0	0	0	0
320	2	0	0	0	0	0	0
320	3	0	0	0	0	0	0
320	4	0	0	0	0	0	0
320	5	0	0	0	0	0	0
320	6	0	0	0	0	0	0
320	7	0	0	0	0	0	0
320	8	0	0	0	0	0	0
320	9	0	0	0	0	0	0
321	0	0	0	0	0	0	0
321	1	0	0	0	0	0	0
321	2	0	0	0	0	0	0
321	3	0	0	0	0	0	0
321	4	0	0	0	0	0	0
321	5	0	0	0	0	0	0
321	6	0	0	0	0	0	0
321	7	0	0	0	0	0	0
321	8	0	0	0	0	0	0
321	9	0	0	0	0	0	0
322	0	0	0	0	0	0	0
322	1	0	0	0	0	0	0
322	2	0	0	0	0	0	0
322	3	0	0	0	0	0	0
322	4	0	0	0	0	0	0
322	5	0	0	0	0	0	0
322	6	0	0	0	0	0	0
322	7	0	0	0	0	0	0
322	8	0	0	0	0	0	0
322	9	0	0	0	0	0	0
323	0	0	0	0	0	0	0
323	1	0	0	0	0	0	0
323	2	0	0	0	0	0	0
323	3	0	0	0	0	0	0
323	4	0	0	0	0	0	0
323	5	0	0	0	0	0	0
323	6	0	0	0	0	0	0
323	7	0	0	0	0	0	0
323	8	0	0	0	0	0	0
323	9	0	0	0	0	0	0
324	0	0	0	0	0	0	0
324	1	0	0	0	0	0	0
324	2	0	0	0	0	0	0
324	3	0	0	0	0	0	0
324	4	0	0	0	0	0	0
324	5	0	0	0	0	0	0
324	6	0	0	0	0	0	0
324	7	0	0	0	0	0	0
324	8	0	0	0	0	0	0
324	9	0	0	0	0	0	0
325	0	0	0	0	0	0	0
325	1	0	0	0	0	0	0
325	2	0	0	0	0	0	0
325	3	0	0	0	0	0	0
325	4	0	0	0	0	0	0
325	5	0	0	0	0	0	0
325	6	0	0	0	0	0	0
325	7	0	0	0	0	0	0
325	8	0	0	0	0	0	0
325	9	0	0	0	0	0	0
326	0	0	0	0	0	0	0
326	1	0	0	0	0	0	0
326	2	0	0	0	0	0	0
326	3	0	0	0	0	0	0
326	4	0	0	0	0	0	0
326	5	0	0	0	0	0	0
326	6	0	0	0	0	0	0
326	7	0	0	0	0	0	0
326	8	0	0	0	0	0	0
326	9	0	0	0	0	0	0
327	0	0	0	0	0	0	0
327	1	0	0	0	0	0	0
327	2	0	0	0	0	0	0
327	3	0	0	0	0	0	0
327	4	0	0	0	0	0	0
327	5	0	0	0	0	0	0
327	6	0	0	0	0	0	0
327	7	0	0	0	0	0	0
327	8	0	0	0	0	0	0
327	9	0	0	0	0	0	0
328	0	0	0	0	0	0	0
328	1	0	0	0	0	0	0
328	2	0	0	0	0	0	0
328	3	0	0	0	0	0	0
328	4	0	0	0	0	0	0
328	5	0	0	0	0	0	0
328	6	0	0	0	0	0	0
328	7	0	0	0	0	0	0
328	8	0	0	0	0	0	0
328	9	0	0	0	0	0	0
329	0	0	0	0	0	0	0
329	1	0	0	0	0	0	0
329	2	0	0	0	0	0	0
329	3	0	0	0	0	0	0
329	4	0	0	0	0	0	0
329	5	0	0	0	0	0	0
329	6	0	0	0	0	0	0
329	7	0	0	0	0	0	0
329	8	0	0	0	0	0	0
329	9	0	0	0	0	0	0
330	0	0	0	0	0	0	0
330	1	0	0	0	0	0	0
330	2	0	0	0	0	0	0
330	3	0	0	0	0	0	0
330	4	0	0	0	0	0	0
330	5	0	0	0	0	0	0
330	6	0	0	0	0	0	0
330	7	0	0	0	0	0	0
330	8	0	0	0	0	0	0
330	9	0	0	0	0	0	0
331	0	0	0	0	0	0	0
331	1	0	0	0	0	0	0
331	2	0	0	0	0	0	0
331	3	0	0	0	0	0	0
331	4	0	0	0	0	0	0
331	5	0	0	0	0	0	0
331	6	0	0	0	0	0	0
331	7	0	0	0	0	0	0
331	8	0	0	0	0	0	0
331	9	0	0	0	0	0	0
332	0	0	0	0	0	0	0
332	1	0	0	0	0	0	0
332	2	0	0	0	0	0	0
332	3	0	0	0	0	0	0
332	4	0	0	0	0	0	0
332	5	0	0	0	0	0	0
332	6	0	0	0	0	0	0
332	7	0	0	0	0	0	0
332	8	0	0	0	0	0	0
332	9	0	0	0	0	0	0
333	0	0	0	0	0	0	0
333	1	0	0	0	0	0	0
333	2	0	0	0	0	0	0
333	3	0	0	0	0	0	0
333	4	0	0	0	0	0	0
333	5	0	0	0	0	0	0
333	6	0	0	0	0	0	0
333	7	0	0	0	0	0	0
333	8	0	0	0	0	0	0
333	9	0	0	0	0	0	0
334	0	0	0	0	0	0	0
334	1	0	0	0	0	0	0
334	2	0	0	0	0	0	0
334	3	0	0	0	0	0	0
334	4	0	0	0	0	0	0
334	5	0	0	0	0	0	0
334	6	0	0	0	0	0	0
334	7	0	0	0	0	0	0
334	8	0	0	0	0	0	0
334	9	0	0	0	0	0	0
335	0	0	0	0	0	0	0
335	1	0	0	0	0	0	0
335	2	0	0	0	0	0	0
335	3	0	0	0	0	0	0
335	4	0	0	0	0	0	0
335	5	0	0	0	0	0	0
335	6	0	0	0	0	0	0
335	7	0	0	0	0	0	0
335	8	0	0	0	0	0	0
335	9	0	0	0	0	0	0
336	0	0	0	0	0	0	0
336	1	0	0	0	0	0	0
336	2	0	0	0	0	0	0
336	3	0	0	0	0	0	0
336	4	0	0	0	0	0	0
336	5	0	0	0	0	0	0
336	6	0	0	0	0	0	0
336	7	0	0	0	0	0	0
336	8	0	0	0	0	0	0
336	9	0	0	0	0	0	0
337	0	0	0	0	0	0	0
337	1	0	0	0	0	0	0
337	2	0	0	0	0	0	0
337	3	0	0	0	0	0	0
337	4	0	0	0	0	0	0
337	5	0	0	0	0	0	0
337	6	0	0	0	0	0	0
337	7	0	0	0	0	0	0
337	8	0	0	0	0	0	0
337	9	0	0	0	0	0	0
338	0	0	0	0	0	0	0
338	1	0	0	0	0	0	0
338	2	0	0	0	0	0	0
338	3	0	0	0	0	0	0
338	4	0	0	0	0	0	0
338	5	0	0	0	0	0	0
338	6	0	0	0	0	0	0
338	7	0	0	0	0	0	0
338	8	0	0	0	0	0	0
338	9	0	0	0	0	0	0
339	0	0	0	0	0	0	0
339	1	0	0	0	0	0	0
339	2	0	0	0	0	0	0
339	3	0	0	0	0	0	0
339	4	0	0	0	0	0	0
339	5	0	0	0	0	0	0
339	6	0	0	0	0	0	0
339	7	0	0	0	0	0	0
339	8	0	0	0	0	0	0
339	9	0	0	0	0	0	0
340	0	0	0	0	0	0	0
340	1	0	0	0	0	0	0
340	2	0	0	0	0	0	0
340	3	0	0	0	0	0	0
340	4	0	0	0	0	0	0
340	5	0	0	0	0	0	0
340	6	0	0	0	0	0	0
340	7	0	0	0	0	0	0
340	8	0	0	0	0	0	0
340	9	0	0	0	0	0	0
341	0	0	0	0	0	0	0
341	1	0	0	0	0	0	0
341	2	0	0	0	0	0	0
341	3	0	0	0	0	0	0
341	4	0	0	0	0	0	0
341	5	0	0	0	0	0	0
341	6	0	0	0	0	0	0
341	7	0	0	0	0	0	0
341	8	0	0	0	0	0	0
341	9	0	0	0	0	0	0
342	0	0	0	0	0	0	0
342	1	0	0	0	0	0	0
342	2	0	0	0	0	0	0
342	3	0	0	0	0	0	0
342	4	0	0	0	0	0	0
342	5	0	0	0	0	0	0
342	6	0	0	0	0	0	0
342	7	0	0	0	0	0	0
342	8	0	0	0	0	0	0
342	9	0	0	0	0	0	0
343	0	0	0	0	0	0	0
343	1	0	0	0	0	0	0
343	2	0	0	0	0	0	0
343	3	0	0	0	0	0	0
343	4	0	0	0	0	0	0
343	5	0	0	0	0	0	0
343	6	0	0	0	0	0	0
343	7	0	0	0	0	0	0
343	8	0	0	0	0	0	0
343	9	0	0	0	0	0	0
344	0	0	0	0	0	0	0
344	1	0	0	0	0	0	0
344	2	0	0	0	0	0	0
344	3	0	0	0	0	0	0
344	4	0	0	0	0	0	0
344	5	0	0	0	0	0	0
344	6	0	0	0	0	0	0
344	7	0	0	0	0	0	0
344	8	0	0	0	0	0	0
344	9	0	0	0	0	0	0
345	0	0	0	0	0	0	0
345	1	0	0	0	0	0	0
345	2	0	0	0	0	0	0
345	3	0	0	0	0	0	0
345	4	0	0	0	0	0	0
345	5	0	0	0	0	0	0
345	6	0	0	0	0	0	0
345	7	0	0	0	0	0	0
345	8	0	0	0	0	0	0
345	9	0	0	0	0	0	0
346	0	0	0	0	0	0	0
346	1	0	0	0	0	0	0
346	2	0	0	0	0	0	0
346	3	0	0	0	0	0	0
346	4	0	0	0	0	0	0
346	5	0	0	0	0	0	0
346	6	0	0	0	0	0	0
346	7	0	0	0	0	0	0
346	8	0	0	0	0	0	0
346	9	0	0	0	0	0	0
347	0	0	0	0	0	0	0
347	1	0	0	0	0	0	0
347	2	0	0	0	0	0	0
347	3	0	0	0	0	0	0
347	4	0	0	0	0	0	0
347	5	0	0	0	0	0	0
347	6	0	0	0	0	0	0
347	7	0	0	0	0	0	0
347	8	0	0	0	0	0	0
347	9	0	0	0	0	0	0
348	0	0	0	0	0	0	0
348	1	0	0	0	0	0	0
348	2	0	0	0	0	0	0
348	3	0	0	0	0	0	0
348	4	0	0	0	0	0	0
348	5	0	0	0	0	0	0
348	6	0	0	0	0	0	0
348	7	0	0	0	0	0	0
348	8	0	0	0	0	0	0
348	9	0	0	0	0	0	0
349	0	0	0	0	0	0	0
349	1	0	0	0	0	0	0
349	2	0	0	0	0	0	0
349	3	0	0	0	0	0	0
349	4	0	0	0	0	0	0
349	5	0	0	0	0	0	0
349	6	0	0	0	0	0	0
349	7	0	0	0	0	0	0
349	8	0	0	0	0	0	0
349	9	0	0	0	0	0	0
350	0	0	0	0	0	0	0
350	1	0	0	0	0	0	0
350	2	0	0	0	0	0	0
350	3	0	0	0	0	0	0
350	4	0	0	0	0	0	0
350	5	0	0	0	0	0	0
350	6	0	0	0	0	0	0
350	7	0	0	0	0	0	0
350	8	0	0	0	0	0	0
350	9	0	0	0	0	0	0
351	0	0	0	0	0	0	0
351	1	0	0	0	0	0	0
351	2	0	0	0	0	0	0
351	3	0	0	0	0	0	0
351	4	0	0	0	0	0	0
351	5	0	0	0	0	0	0
351	6	0	0	0	0	0	0
351	7	0	0	0	0	0	0
351	8	0	0	0	0	0	0
351	9	0	0	0	0	0	0
352	0	0	0	0	0	0	0
352	1	0	0	0	0	0	0
352	2	0	0	0	0	0	0
352	3	0	0	0	0	0	0
352	4	0	0	0	0	0	0
352	5	0	0	0	0	0	0
352	6	0	0	0	0	0	0
352	7	0	0	0	0	0	0
352	8	0	0	0	0	0	0
352	9	0	0	0	0	0	0
353	0	0	0	0	0	0	0
353	1	0	0	0	0	0	0
353	2	0	0	0	0	0	0
353	3	0	0	0	0	0	0
353	4	0	0	0	0	0	0
353	5	0	0	0	0	0	0
353	6	0	0	0	0	0	0
353	7	0	0	0	0	0	0
353	8	0	0	0	0	0	0
353	9	0	0	0	0	0	0
354	0	0	0	0	0	0	0
354	1	0	0	0	0	0	0
354	2	0	0	0	0	0	0
354	3	0	0	0	0	0	0
354	4	0	0	0	0	0	0
354	5	0	0	0	0	0	0
354	6	0	0	0	0	0	0
354	7	0	0	0	0	0	0
354	8	0	0	0	0	0	0
354	9	0	0	0	0	0	0
355	0	0	0	0	0	0	0
355	1	0	0	0	0	0	0
355	2	0	0	0	0	0	0
355	3	0	0	0	0	0	0
355	4	0	0	0	0	0	0
355	5	0	0	0	0	0	0
355	6	0	0	0	0	0	0
355	7	0	0	0	0	0	0
355	8	0	0	0	0	0	0
355	9	0	0	0	0	0	0
356	0	0	0	0	0	0	0
356	1	0	0	0	0	0	0
356	2	0	0	0	0	0	0
356	3	0	0	0	0	0	0
356	4	0	0	0	0	0	0
356	5	0	0	0	0	0	0
356	6	0	0	0	0	0	0
356	7	0	0	0	0	0	0
356	8	0	0	0	0	0	0
356	9	0	0	0	0	0	0
357	0	0	0	0	0	0	0
357	1	0	0	0	0	0	0
357	2	0	0	0	0	0	0
357	3	0	0	0	0	0	0
357	4	0	0	0	0	0	0
357	5	0	0	0	0	0	0
357	6	0	0	0	0	0	0
357	7	0	0	0	0	0	0
357	8	0	0	0	0	0	0
357	9	0	0	0	0	0	0
358	0	0	0	0	0	0	0
358	1	0	0	0	0	0	0
358	2	0	0	0	0	0	0
358	3	0	0	0	0	0	0
358	4	0	0	0	0	0	0
358	5	0	0	0	0	0	0
358	6	0	0	0	0	0	0
358	7	0	0	0	0	0	0
358	8	0	0	0	0	0	0
358	9	0	0	0	0	0	0
359	0	0	0	0	0	0	0
359	1	0	0	0	0	0	0
359	2	0	0	0	0	0	0
359	3	0	0	0	0	0	0
359	4	0	0	0	0	0	0
359	5	0	0	0	0	0	0
359	6	0	0	0	0	0	0
359	7	0	0	0	0	0	0
359	8	0	0	0	0	0	0
359	9	0	0	0	0	0	0
360	0	0	0	0	0	0	0
360	1	0	0	0	0	0	0
360	2	0	0	0	0	0	0
360	3	0	0	0	0	0	0
360	4	0	0	0	0	0	0
360	5	0	0	0	0	0	0
360	6	0	0	0	0	0	0
360	7	0	0	0	0	0	0
360	8	0	0	0	0	0	0
360	9	0	0	0	0	0	0
361	0	0	0	0	0	0	0
361	1	0	0	0	0	0	0
361	2	0	0	0	0	0	0
361	3	0	0	0	0	0	0
361	4	0	0	0	0	0	0
361	5	0	0	0	0	0	0
361	6	0	0	0	0	0	0
361	7	0	0	0	0	0	0
361	8	0	0	0	0	0	0
361	9	0	0	0	0	0	0
362	0	0	0	0	0	0	0
362	1	0	0	0	0	0	0
362	2	0	0	0	0	0	0
362	3	0	0	0	0	0	0
362	4	0	0	0	0	0	0
362	5	0	0	0	0	0	0
362	6	0	0	0	0	0	0
362	7	0	0	0	0	0	0
362	8	0	0	0	0	0	0
362	9	0	0	0	0	0	0
363	0	0	0	0	0	0	0
363	1	0	0	0	0	0	0
363	2	0	0	0	0	0	0
363	3	0	0	0	0	0	0
363	4	0	0	0	0	0	0
363	5	0	0	0	0	0	0
363	6	0	0	0	0	0	0
363	7	0	0	0	0	0	0
363	8	0	0	0	0	0	0
363	9	0	0	0	0	0	0
364	0	0	0	0	0	0	0
364	1	0	0	0	0	0	0
364	2	0	0	0	0	0	0
364	3	0	0	0	0	0	0
364	4	0	0	0	0	0	0
364	5	0	0	0	0	0	0
364	6	0	0	0	0	0	0
364	7	0	0	0	0	0	0
364	8	0	0	0	0	0	0
364	9	0	0	0	0	0	0
365	0	0	0	0	0	0	0
365	1	0	0	0	0	0	0
365	2	0	0	0	0	0	0
365	3	0	0	0	0	0	0
365	4	0	0	0	0	0	0
365	5	0	0	0	0	0	0
365	6	0	0	0	0	0	0
365	7	0	0	0	0	0	0
365	8	0	0	0	0	0	0
365	9	0	0	0	0	0	0
366	0	0	0	0	0	0	0
366	1	0	0	0	0	0	0
366	2	0	0	0	0	0	0
366	3	0	0	0	0	0	0
366	4	0	0	0	0	0	0
366	5	0	0	0	0	0	0
366	6	0	0	0	0	0	0
366	7	0	0	0	0	0	0
366	8	0	0	0	0	0	0
366	9	0	0	0	0	0	0
367	0	0	0	0	0	0	0
367	1	0	0	0	0	0	0
367	2	0	0	0	0	0	0
367	3	0	0	0	0	0	0
367	4	0	0	0	0	0	0
367	5	0	0	0	0	0	0
367	6	0	0	0	0	0	0
367	7	0	0	0	0	0	0
367	8	0	0	0	0	0	0
367	9	0	0	0	0	0	0
368	0	0	0	0	0	0	0
368	1	0	0	0	0	0	0
368	2	0	0	0	0	0	0
368	3	0	0	0	0	0	0
368	4	0	0	0	0	0	0
368	5	0	0	0	0	0	0
368	6	0	0	0	0	0	0
368	7	0	0	0	0	0	0
368	8	0	0	0	0	0	0
368	9	0	0	0	0	0	0
369	0	0	0	0	0	0	0
369	1	0	0	0	0	0	0
369	2	0	0	0	0	0	0
369	3	0	0	0	0	0	0
369	4	0	0	0	0	0	0
369	5	0	0	0	0	0	0
369	6	0	0	0	0	0	0
369	7	0	0	0	0	0	0
369	8	0	0	0	0	0	0
369	9	0	0	0	0	0	0
370	0	0	0	0	0	0	0
370	1	0	0	0	0	0	0
370	2	0	0	0	0	0	0
370	3	0	0	0	0	0	0
370	4	0	0	0	0	0	0
370	5	0	0	0	0	0	0
370	6	0	0	0	0	0	0
370	7	0	0	0	0	0	0
370	8	0	0	0	0	0	0
370	9	0	0	0	0	0	0
371	0	0	0	0	0	0	0
371	1	0	0	0	0	0	0
371	2	0	0	0	0	0	0
371	3	0	0	0	0	0	0
371	4	0	0	0	0	0	0
371	5	0	0	0	0	0	0
371	6	0	0	0	0	0	0
371	7	0	0	0	0	0	0
371	8	0	0	0	0	0	0
371	9	0	0	0	0	0	0
372	0	0	0	0	0	0	0
372	1	0	0	0	0	0	0
372	2	0	0	0	0	0	0
372	3	0	0	0	0	0	0
372	4	0	0	0	0	0	0
372	5	0	0	0	0	0	0
372	6	0	0	0	0	0	0
372	7	0	0	0	0	0	0
372	8	0	0	0	0	0	0
372	9	0	0	0	0	0	0
373	0	0	0	0	0	0	0
373	1	0	0	0	0	0	0
373	2	0	0	0	0	0	0
373	3	0	0	0	0	0	0
373	4	0	0	0	0	0	0
373	5	0	0	0	0	0	0
373	6	0	0	0	0	0	0
373	7	0	0	0	0	0	0
373	8	0	0	0	0	0	0
373	9	0	0	0	0	0	0
374	0	0	0	0	0	0	0
374	1	0	0	0	0	0	0
374	2	0	0	0	0	0	0
374	3	0	0	0	0	0	0
374	4	0	0	0	0	0	0
374	5	0	0	0	0	0	0
374	6	0	0	0	0	0	0
374	7	0	0	0	0	0	0
374	8	0	0	0	0	0	0
374	9	0	0	0	0	0	0
375	0	0	0	0	0	0	0
375	1	0	0	0	0	0	0
375	2	0	0	0	0	0	0
375	3	0	0	0	0	0	0
375	4	0	0	0	0	0	0
375	5	0	0	0	0	0	0
375	6	0	0	0	0	0	0
375	7	0	0	0	0	0	0
375	8	0	0	0	0	0	0
375	9	0	0	0	0	0	0
376	0	0	0	0	0	0	0
376	1	0	0	0	0	0	0
376	2	0	0	0	0	0	0
376	3	0	0	0	0	0	0
376	4	0	0	0	0	0	0
376	5	0	0	0	0	0	0
376	6	0	0	0	0	0	0
376	7	0	0	0	0	0	0
376	8	0	0	0	0	0	0
376	9	0	0	0	0	0	0
377	0	0	0	0	0	0	0
377	1	0	0	0	0	0	0
377	2	0	0	0	0	0	0
377	3	0	0	0	0	0	0
377	4	0	0	0	0	0	0
377	5	0	0	0	0	0	0
377	6	0	0	0	0	0	0
377	7	0	0	0	0	0	0
377	8	0	0	0	0	0	0
377	9	0	0	0	0	0	0
378	0	0	0	0	0	0	0
378	1	0	0	0	0	0	0
378	2	0	0	0	0	0	0
378	3	0	0	0	0	0	0
378	4	0	0	0	0	0	0
378	5	0	0	0	0	0	0
378	6	0	0	0	0	0	0
378	7	0	0	0	0	0	0
378	8	0	0	0	0	0	0
378	9	0	0	0	0	0	0
379	0	0	0	0	0	0	0
379	1	0	0	0	0	0	0
379	2	0	0	0	0	0	0
379	3	0	0	0	0	0	0
379	4	0	0	0	0	0	0
379	5	0	0	0	0	0	0
379	6	0	0	0	0	0	0
379	7	0	0	0	0	0	0
379	8	0	0	0	0	0	0
379	9	0	0	0	0	0	0
380	0	0	0	0	0	0	0
380	1	0	0	0	0	0	0
380	2	0	0	0	0	0	0
380	3	0	0	0	0	0	0
380	4	0	0	0	0	0	0
380	5	0	0	0	0	0	0
380	6	0	0	0	0	0	0
380	7	0	0	0	0	0	0
380	8	0	0	0	0	0	0
380	9	0	0	0	0	0	0
381	0	0	0	0	0	0	0
381	1	0	0	0	0	0	0
381	2	0	0	0	0	0	0
381	3	0	0	0	0	0	0
381	4	6.66756	-1.43505	-12.2754	0	0	0
381	5	6.38421	1.26818	-14.0827	0	0	0
381	6	5.46443	1.0217	-15.7445	0	0	0
381	7	6.68669	1.11934	-13.5591	0	0	0
381	8	4.78444	1.97961	-12.9491	0	0	0
381	9	5.29612	2.08689	-15.7382	0	0	0
382	0	3.81919	3.23827	-14.9499	0	0	0
382	1	-0.300351	2.29417	-15.9348	0	0	0
382	2	-3.29682	2.28417	-17.3507	0	0	0
382	3	-6.59823	2.80509	-19.0106	0	0	0
382	4	-7.54954	2.08562	-20.0711	0	0	0
382	5	-7.51676	2.97218	-22.0628	0	0	0
382	6	-9.16828	3.36248	-24.6799	0	0	0
382	7	-8.17778	3.56496	-25.2802	0	0	0
382	8	-10.1938	4.55224	-29.0217	0	0	0
382	9	-10.5586	3.79462	-29.8169	0	0	0
383	0	-11.0705	4.3654	-32.3388	0	0	0
383	1	-12.254	4.56116	-32.6878	0	0	0
383	2	-11.3821	3.56195	-34.6108	0	0	0
383	3	-12.4268	4.3162	-35.7333	0	0	0
383	4	-13.263	3.51178	-36.7065	0	0	0
383	5	-12.7756	3.64529	-36.7844	0	0	0
383	6	-13.4395	4.06339	-37.3951	0	0	0
383	7	-13.5875	2.88663	-37.4955	0	0	0
383	8	-14.6176	3.90544	-38.2717	0	0	0
383	9	-13.1554	2.97726	-39.1455	0	0	0
384	0	-13.0803	3.11087	-38.0967	0	0	0
384	1	-15.1224	3.85893	-37.3177	0	0	0
384	2	-14.7257	2.76918	-38.3735	0	0	0
384	3	-14.1835	3.81609	-38.7924	0	0	0
384	4	-15.1414	3.12536	-38.5433	0	0	0
384	5	-15.0481	2.54784	-38.722	0	0	0
384	6	-13.5225	3.35283	-39.4016	0	0	0
384	7	-16.3731	1.74383	-38.3029	0	0	0
384	8	-15.0159	3.21352	-38.7169	0	0	0
384	9	-15.9466	2.36635	-40.557	0	0	0
385	0	-16.2904	1.5915	-40.9127	0	0	0
385	1	-15.0639	3.2126	-41.5903	0	0	0
385	2	-17.1372	1.49675	-40.4816	0	0	0
385	3	-15.7352	1.87762	-41.2564	0	0	0
385	4	-16.5815	1.87171	-43.6966	0	0	0
385	5	-17.3634	0.915024	-43.3593	0	0	0
385	6	-17.2292	1.71456	-45.5272	0	0	0
385	7	-19.1563	-0.0516619	-49.0296	0	0	0
385	8	-20.7689	-1.41612	-53.928	0	0	0
385	9	-20.8695	-3.41581	-55.4249	0	0	0
386	0	-20.7045	-4.50015	-53.8691	0	0	0
386	1	-20.5183	-5.23165	-55.0864	0	0	0
386	2	-20.7847	-7.14468	-57.7977	0	0	0
386	3	-22.8621	-7.22367	-61.7315	0	0	0
386	4	-23.3604	-7.67367	-63.7365	0	0	0
386	5	-23.5558	-8.65573	-66.9659	0	0	0
386	6	-25.0761	-8.66305	-71.1541	0	0	0
386	7	-25.6566	-10.3779	-73.5171	0	0	0
386	8	-26.8553	-10.3875	-77.7013	0	0	0
386	9	-28.413	-11.9967	-81.4615	0	0	0
387	0	-29.9083	-13.3837	-86.2714	0	0	0
387	1	-32.3757	-14.3275	-90.7263	0	0	0
387	2	-31.6134	-15.7986	-95.2608	0	0	0
387	3	-32.3427	-16.4074	-100.667	0	0	0
387	4	-29.584	-16.8052	-103.696	0	0	0
387	5	-25.0208	-17.2663	-107.246	0	0	0
387	6	-24.5359	-17.2461	-109.501	0	0	0
387	7	-21.0058	-17.9516	-112.973	0	0	0
387	8	-20.284	-17.9771	-115.925	0	0	0
387	9	-18.3227	-17.8204	-118.696	0	0	0
388	0	-16.3443	-18.2638	-121.653	0	0	0
388	1	-14.795	-18.551	-122.681	0	0	0
388	2	-11.747	-19.3229	-125.548	0	0	0
388	3	-10.3664	-19.567	-129.718	0	0	0
388	4	-8.11101	-20.1646	-131.713	0	0	0
388	5	-6.69344	-20.6995	-134.148	0	0	0
388	6	-5.29914	-21.3634	-136.054	0	0	0
388	7	-4.13287	-21.9187	-138.059	0	0	0
388	8	-3.61867	-22.6113	-142.062	0	0	0
388	9	-2.72495	-23.3216	-143.63	0	0	0
389	0	-2.43902	-23.9463	-145.81	0	0	0
389	1	-2.3885	-24.217	-146.853	0	0	0
389	2	-2.58201	-24.6456	-150.173	0	0	0
389	3	-2.726	-25.0049	-152.871	0	0	0
389	4	-2.80361	-24.9396	-153.566	0	0	0
389	5	-3.26108	-25.2321	-156.443	0	0	0
389	6	-3.73014	-25.0818	-157.836	0	0	0
389	7	-4.44701	-25.0007	-160.02	0	0	0
389	8	-4.77157	-24.8484	-162.279	0	0	0
389	9	-4.93969	-24.941	-164.635	0	0	0
390	0	-5.13858	-24.6761	-166.457	0	0	0
390	1	-5.38769	-24.5923	-167.678	0	0	0
390	2	-5.39664	-24.3744	-168.723	0	0	0
390	3	-4.89237	-24.4429	-171.416	0	0	0
390	4	-4.62376	-24.0672	-172.719	0	0	0
390	5	-3.70328	-23.6894	-174.709	0	0	0
390	6	-2.81584	-23.4687	-176.182	0	0	0
390	7	-2.38428	-23.4474	-177.051	0	0	0
390	8	-1.33396	-23.0713	-178.604	0	0	0
390	9	-0.29781	-22.4954	-179.99	0	0	0
391	0	0.639355	-22.5405	-181.725	0	0	0
391	1	1.65942	-22.1193	-184.326	0	0	0
391	2	2.90016	-21.8098	-186.056	0	0	0
391	3	3.85742	-21.4786	-188.052	0	0	0
391	4	4.82565	-20.9902	-189.781	0	0	0
391	5	5.96886	-20.8581	-191.861	0	0	0
391	6	6.7812	-20.3686	-193.853	0	0	0
391	7	7.80724	-20.1723	-196.978	0	0	0
391	8	8.09925	-19.599	-199.321	0	0	0
391	9	9.00943	-19.2897	-200.705	0	0	0
392	0	9.36996	-19.0045	-203.486	0	0	0
392	1	9.98962	-18.4533	-206.438	0	0	0
392	2	10.6351	-18.1456	-209.476	0	0	0
392	3	10.7556	-17.8831	-211.651	0	0	0
392	4	10.9194	-17.336	-213.993	0	0	0
392	5	11.4342	-16.8062	-217.205	0	0	0
392	6	11.2166	-16.0581	-219.986	0	0	0
392	7	11.6436	-15.7501	-223.114	0	0	0
392	8	11.8696	-15.5783	-226.593	0	0	0
392	9	12.0345	-15.1405	-229.372	0	0	0
393	0	12.1719	-14.8349	-232.07	0	0	0
393	1	12.2436	-14.374	-235.459	0	0	0
393	2	12.6061	-14.0895	-239.109	0	0	0
393	3	13.0499	-13.6932	-242.236	0	0	0
393	4	13.7858	-13.6534	-245.539	0	0	0
393	5	13.8829	-13.2597	-247.797	0	0	0
393	6	14.2164	-12.8663	-252.318	0	0	0
393	7	14.9921	-12.826	-255.448	0	0	0
393	8	15.4804	-12.2763	-258.659	0	0	0
393	9	16.17	-12.4134	-262.836	0	0	0
394	0	16.8806	-12.1758	-266.397	0	0	0
394	1	17.2171	-11.7167	-269.091	0	0	0
394	2	18.0316	-11.7001	-273.354	0	0	0
394	3	18.8706	-11.0601	-277.345	0	0	0
394	4	19.7978	-11.2677	-283.262	0	0	0
394	5	21.0446	-10.9645	-288.129	0	0	0
394	6	22.2516	-9.94973	-292.986	0	0	0
394	7	23.0049	-9.89144	-297.16	0	0	0
394	8	23.7205	-8.65533	-302.107	0	0	0
394	9	25.4061	-7.99484	-309.056	0	0	0
395	0	26.8966	-7.55666	-314.441	0	0	0
395	1	27.7974	-6.52034	-318.514	0	0	0
395	2	29.4011	-6.41672	-324.25	0	0	0
395	3	30.4964	-5.6028	-329.458	0	0	0
395	4	31.8545	-5.25645	-335.628	0	0	0
395	5	32.687	-5.50882	-342.33	0	0	0
395	6	34.6428	-4.73818	-347.358	0	0	0
395	7	35.7379	-4.41369	-352.745	0	0	0
395	8	36.1595	-4.11444	-358.834	0	0	0
395	9	37.8405	-3.54499	-365.784	0	0	0
396	0	38.764	-3.11056	-372.826	0	0	0
396	1	39.8566	-2.74148	-378.561	0	0	0
396	2	40.6039	-2.37323	-384.035	0	0	0
396	3	42.4944	-1.95827	-389.938	0	0	0
396	4	42.9117	-1.54828	-396.809	0	0	0
396	5	44.0047	-1.55771	-404.026	0	0	0
396	6	44.9666	-1.07781	-411.155	0	0	0
396	7	45.3888	-0.823236	-417.765	0	0	0
396	8	46.5135	-1.05407	-423.677	0	0	0
396	9	46.8432	-0.508609	-429.239	0	0	0
397	0	47.5667	-0.119221	-435.498	0	0	0
397	1	47.5915	-0.15258	-442.463	0	0	0
397	2	48.5986	0.171393	-449.067	0	0	0
397	3	49.0666	0.226357	-455.767	0	0	0
397	4	48.7207	0.678986	-461.855	0	0	0
397	5	49.5548	0.75951	-466.896	0	0	0
397	6	49.5606	0.88061	-473.424	0	0	0
397	7	49.8897	1.18319	-479.597	0	0	0
397	8	50.0927	0.904502	-486.128	0	0	0
397	9	50.2755	1.31741	-491.69	0	0	0
398	0	50.5404	1.44003	-497.692	0	0	0
398	1	50.5919	1.67523	-502.737	0	0	0
398	2	51.1412	1.68924	-509.608	0	0	0
398	3	51.1005	1.8783	-516.31	0	0	0
398	4	51.0877	2.0478	-520.483	0	0	0
398	5	51.2056	2.10411	-525.877	0	0	0
398	6	51.2326	2.58251	-531.789	0	0	0
398	7	51.4123	2.64122	-536.227	0	0	0
398	8	51.1767	2.98654	-541.882	0	0	0
398	9	51.5176	2.84583	-546.492	0	0	0
399	0	50.9059	3.18904	-551.979	0	0	0
399	1	51.2297	3.33742	-555.102	0	0	0
399	2	50.8127	3.59383	-559.281	0	0	0
399	3	51.1296	3.89772	-564.759	0	0	0
399	4	51.0931	4.00045	-570.328	0	0	0
399	5	50.9713	4.1703	-574.852	0	0	0
399	6	51.1992	4.36163	-579.287	0	0	0
399	7	50.7253	4.75483	-581.981	0	0	0
399	8	51.0224	4.70311	-587.113	0	0	0
399	9	51.1391	4.83027	-591.727	0	0	0
400	0	50.8619	5.02113	-595.557	0	0	0
400	1	51.5804	4.66149	-599.469	0	0	0
400	2	50.9307	4.94153	-602.778	0	0	0
400	3	51.0726	5.17906	-606.168	0	0	0
400	4	51.1251	5.30389	-610.869	0	0	0
400	5	50.9431	5.43224	-614.345	0	0	0
400	6	50.9749	5.40395	-617.828	0	0	0
400	7	51.0798	5.28604	-621.308	0	0	0
400	8	50.7224	5.54512	-624.003	0	0	0
400	9	50.3793	5.31549	-628.014	0	0	0
401	0	50.4586	5.53242	-631.143	0	0	0
401	1	50.4071	5.61603	-634.45	0	0	0
401	2	49.6748	5.65397	-636.281	0	0	0
401	3	49.8485	5.82709	-639.062	0	0	0
401	4	49.6641	5.6657	-642.546	0	0	0
401	5	49.4564	5.83889	-644.284	0	0	0
401	6	49.2455	5.99049	-648.29	0	0	0
401	7	49.2425	6.11861	-650.288	0	0	0
401	8	48.931	6.18052	-651.768	0	0	0
401	9	48.7699	6.53149	-654.116	0	0	0
402	0	48.6993	6.61729	-655.939	0	0	0
402	1	48.1858	6.92387	-657.942	0	0	0
402	2	48.1594	6.78604	-660.03	0	0	0
402	3	47.8422	7.22567	-662.118	0	0	0
402	4	47.751	7.77649	-663.242	0	0	0
402	5	47.3249	7.94733	-665.246	0	0	0
402	6	47.2554	7.98893	-666.726	0	0	0
402	7	46.7565	8.33992	-668.641	0	0	0
402	8	46.7118	8.69187	-670.724	0	0	0
402	9	46.3086	8.97656	-672.813	0	0	0
403	0	46.1265	9.66163	-673.066	0	0	0
403	1	45.9871	9.83484	-675.938	0	0	0
403	2	45.8647	10.143	-677.851	0	0	0
403	3	45.5974	10.607	-679.064	0	0	0
403	4	45.3483	10.936	-680.717	0	0	0
403	5	44.7923	11.2648	-681.151	0	0	0
403	6	44.589	11.5729	-683.499	0	0	0
403	7	44.3372	12.1662	-684.541	0	0	0
403	8	44.0688	12.3421	-685.932	0	0	0
403	9	43.8172	12.6041	-688.545	0	0	0
404	0	43.5909	13.003	-688.973	0	0	0
404	1	43.3931	13.3754	-689.665	0	0	0
404	2	43.0753	13.6585	-691.494	0	0	0
404	3	43.1114	14.079	-693.577	0	0	0
404	4	42.6185	13.9851	-695.675	0	0	0
404	5	42.3327	14.5175	-695.58	0	0	0
404	6	42.4362	14.7596	-697.056	0	0	0
404	7	41.9273	14.9765	-698.188	0	0	0
404	8	41.6777	15.3288	-699.143	0	0	0
404	9	41.7336	15.3941	-701.581	0	0	0
405	0	41.3545	15.3916	-703.062	0	0	0
405	1	41.2911	15.7225	-703.057	0	0	0
405	2	40.9128	15.7409	-703.928	0	0	0
405	3	40.4931	16.1603	-704.796	0	0	0
405	4	40.1576	16.1573	-706.193	0	0	0
405	5	40.0835	16.6663	-707.752	0	0	0
405	6	39.491	16.6183	-709.149	0	0	0
405	7	39.0482	16.9479	-709.408	0	0	0
405	8	38.4726	17.2997	-709.932	0	0	0
405	9	38.1628	17.1635	-710.716	0	0	0
406	0	37.9357	17.4051	-712.978	0	0	0
406	1	37.2512	17.6498	-712.891	0	0	0
406	2	36.923	17.7567	-713.849	0	0	0
406	3	36.8312	17.8646	-714.98	0	0	0
406	4	36.2783	18.1512	-714.805	0	0	0
406	5	35.747	18.1698	-716.898	0	0	0
406	6	35.6725	18.5686	-719.157	0	0	0
406	7	35.3687	18.367	-718.899	0	0	0
406	8	34.8583	18.6071	-719.595	0	0	0
406	9	34.615	18.4264	-720.556	0	0	0
407	0	34.2848	18.7804	-721.161	0	0	0
407	1	34.0143	18.666	-723.255	0	0	0
407	2	33.8846	18.7314	-724.122	0	0	0
407	3	33.7057	18.6398	-725.169	0	0	0
407	4	33.4465	18.5256	-724.909	0	0	0
407	5	33.0887	18.5439	-725.87	0	0	0
407	6	32.7546	18.5206	-727.09	0	0	0
407	7	32.7778	18.1859	-727.965	0	0	0
407	8	32.4469	18.1391	-729.185	0	0	0
407	9	32.2257	18.0256	-729.622	0	0	0
408	0	32.1864	17.5146	-729.887	0	0	0
408	1	31.7447	17.5802	-730.847	0	0	0
408	2	31.6998	17.3339	-732.242	0	0	0
408	3	31.5462	17.2217	-733.374	0	0	0
408	4	30.9314	16.9093	-734.339	0	0	0
408	5	30.674	16.6623	-734.604	0	0	0
408	6	30.1256	16.6154	-733.823	0	0	0
408	7	29.8415	16.237	-734.872	0	0	0
408	8	29.2973	15.9914	-734.616	0	0	0
408	9	29.0554	15.9709	-735.4	0	0	0
409	0	28.3544	15.5888	-735.497	0	0	0
409	1	27.8361	15.2979	-734.456	0	0	0
409	2	27.2434	15.2974	-734.98	0	0	0
409	3	26.675	14.9846	-735.684	0	0	0
409	4	26.2858	14.5649	-734.815	0	0	0
409	5	25.8258	14.8067	-735.599	0	0	0
409	6	25.174	14.3377	-734.826	0	0	0
409	7	24.5382	14.2706	-734.741	0	0	0
409	8	24.2808	14.0701	-734.396	0	0	0
409	9	23.9716	14.0488	-735.181	0	0	0
410	0	23.3598	13.96	-734.662	0	0	0
410	1	22.9238	13.7377	-734.229	0	0	0
410	2	22.6677	13.8681	-733.795	0	0	0
410	3	21.9415	13.6907	-733.628	0	0	0
410	4	21.7506	13.5368	-732.67	0	0	0
410	5	21.3298	13.5367	-732.761	0	0	0
410	6	21.0539	13.3153	-731.543	0	0	0
410	7	20.5571	13.0916	-731.634	0	0	0
410	8	19.7879	13.1995	-730.682	0	0	0
410	9	19.6178	13.2916	-729.287	0	0	0
411	0	19.3553	13.1344	-730.596	0	0	0
411	1	18.9846	13.2458	-729.638	0	0	0
411	2	18.4364	12.8671	-729.736	0	0	0
411	3	17.9599	13.0884	-728.515	0	0	0
411	4	17.505	12.9765	-727.3	0	0	0
411	5	17.1952	13.3553	-727.819	0	0	0
411	6	16.9148	13.0217	-728.086	0	0	0
411	7	16.5454	13.0017	-727.301	0	0	0
411	8	16.0229	12.9331	-726.173	0	0	0
411	9	15.7182	13.1115	-725.649	0	0	0
412	0	15.0379	13.266	-724.868	0	0	0
412	1	14.6015	13.1324	-725.307	0	0	0
412	2	14.3395	13.1994	-724.523	0	0	0
412	3	13.6627	13.2415	-724.18	0	0	0
412	4	13.0957	13.3063	-723.397	0	0	0
412	5	12.6368	13.1935	-723.141	0	0	0
412	6	12.3315	13.4153	-723.4	0	0	0
412	7	11.742	13.2602	-721.577	0	0	0
412	8	11.0433	13.0799	-721.758	0	0	0
412	9	10.6714	13.3486	-721.581	0	0	0
413	0	10.3249	13.2141	-721.41	0	0	0
413	1	9.93381	13.4142	-720.712	0	0	0
413	2	9.51588	13.324	-720.544	0	0	0
413	3	9.11951	13.436	-719.585	0	0	0
413	4	8.64416	13.258	-718.894	0	0	0
413	5	8.16248	13.4124	-718.807	0	0	0
413	6	7.88272	13.3683	-717.241	0	0	0
413	7	7.86593	13.3699	-716.891	0	0	0
413	8	7.31552	13.4129	-716.547	0	0	0
413	9	6.706	13.3022	-716.379	0	0	0
414	0	6.44815	13.5027	-714.634	0	0	0
414	1	5.83694	13.5012	-712.985	0	0	0
414	2	5.51039	13.4792	-712.899	0	0	0
414	3	4.78226	13.4347	-712.819	0	0	0
414	4	4.61708	13.4362	-711.597	0	0	0
414	5	4.08851	13.5918	-711.686	0	0	0
414	6	3.45796	13.3241	-709.43	0	0	0
414	7	2.82972	13.3466	-708.822	0	0	0
414	8	2.52503	13.2802	-708.476	0	0	0
414	9	1.97492	13.3703	-707.784	0	0	0
415	0	1.47515	13.305	-707.612	0	0	0
415	1	0.972948	13.5937	-706.477	0	0	0
415	2	0.164737	13.4377	-704.917	0	0	0
415	3	-0.357748	13.7718	-703.696	0	0	0
415	4	-0.994255	13.6371	-702.92	0	0	0
415	5	-1.49769	13.8359	-703.878	0	0	0
415	6	-2.24315	13.8586	-702.577	0	0	0
415	7	-2.82716	13.8378	-700.401	0	0	0
415	8	-3.70062	13.8814	-698.578	0	0	0
415	9	-3.87696	14.0126	-699.45	0	0	0
416	0	-4.72905	14.0136	-697.713	0	0	0
416	1	-5.18804	14.0353	-696.759	0	0	0
416	2	-5.57897	14.2158	-695.015	0	0	0
416	3	-6.30456	14.2798	-695.108	0	0	0
416	4	-6.75985	14.4586	-694.064	0	0	0
416	5	-7.19619	14.4142	-693.629	0	0	0
416	6	-7.65772	14.1494	-693.637	0	0	0
416	7	-8.06839	14.1947	-692.768	0	0	0
416	8	-8.49983	13.8827	-692.423	0	0	0
416	9	-8.87243	14.2402	-690.245	0	0	0
417	0	-9.68311	14.0362	-690.952	0	0	0
417	1	-9.91851	13.9257	-689.733	0	0	0
417	2	-10.2722	14.1032	-689.907	0	0	0
417	3	-10.8639	14.1905	-689.39	0	0	0
417	4	-11.3995	13.9903	-686.43	0	0	0
417	5	-12.1286	14.1878	-687.916	0	0	0
417	6	-12.7385	14.0988	-687.049	0	0	0
417	7	-13.1736	13.8766	-686.446	0	0	0
417	8	-13.5891	13.922	-685.662	0	0	0
417	9	-14.3123	13.8728	-685.757	0	0	0
418	0	-14.7661	13.7852	-684.365	0	0	0
418	1	-15.4897	13.8059	-684.456	0	0	0
418	2	-15.8197	13.9164	-684.722	0	0	0
418	3	-16.1053	13.8511	-684.81	0	0	0
418	4	-16.8929	13.916	-684.38	0	0	0
418	5	-17.302	13.8939	-682.205	0	0	0
418	6	-17.9581	14.0253	-681.946	0	0	0
418	7	-18.529	14.1126	-681.687	0	0	0
418	8	-18.8568	14.1344	-681.342	0	0	0
418	9	-19.5565	14.0434	-681.002	0	0	0
419	0	-19.6439	14.4216	-680.649	0	0	0
419	1	-20.3838	14.4847	-678.824	0	0	0
419	2	-20.6036	14.484	-679.438	0	0	0
419	3	-21.1542	14.815	-679.353	0	0	0
419	4	-21.149	14.7068	-678.567	0	0	0
419	5	-21.5909	14.8595	-678.224	0	0	0
419	6	-21.8712	15.0612	-676.482	0	0	0
419	7	-22.2212	14.9701	-677.182	0	0	0
419	8	-22.3264	15.1473	-676.311	0	0	0
419	9	-22.7077	15.3684	-676.055	0	0	0
420	0	-22.6997	15.1929	-675.621	0	0	0
420	1	-23.0728	15.5248	-675.009	0	0	0
420	2	-23.2658	15.677	-674.752	0	0	0
420	3	-23.4846	15.5226	-673.711	0	0	0
420	4	-23.6163	15.7877	-674.407	0	0	0
420	5	-23.9479	15.9418	-673.451	0	0	0
420	6	-23.8999	15.8313	-673.802	0	0	0
420	7	-24.0012	15.7416	-671.539	0	0	0
420	8	-24.372	15.8713	-671.804	0	0	0
420	9	-24.5065	15.9372	-671.285	0	0	0
421	0	-24.1975	16.0705	-671.458	0	0	0
421	1	-24.4588	16.0029	-671.114	0	0	0
421	2	-24.2153	15.9585	-670.938	0	0	0
421	3	-24.1669	15.7807	-669.636	0	0	0
421	4	-24.3858	16.1126	-669.287	0	0	0
421	5	-24.3654	15.844	-670.079	0	0	0
421	6	-24.0579	15.7777	-671.646	0	0	0
421	7	-23.9195	15.7787	-670.948	0	0	0
421	8	-23.9169	15.8669	-669.644	0	0	0
421	9	-23.9365	15.7983	-668.775	0	0	0
422	0	-23.7998	15.6661	-668.341	0	0	0
422	1	-23.69	15.6213	-668.606	0	0	0
422	2	-23.644	15.5763	-668.868	0	0	0
422	3	-23.752	15.5518	-668.959	0	0	0
422	4	-23.6579	15.5725	-667.739	0	0	0
422	5	-23.8994	15.5249	-667.57	0	0	0
422	6	-23.6976	15.2788	-669.054	0	0	0
422	7	-23.607	15.4355	-668.789	0	0	0
422	8	-23.8022	15.4136	-668.444	0	0	0
422	9	-23.5361	15.1896	-668.446	0	0	0
423	0	-23.729	15.0096	-668.451	0	0	0
423	1	-23.9709	14.8965	-669.066	0	0	0
423	2	-23.6985	14.6978	-669.239	0	0	0
423	3	-23.7425	14.408	-670.289	0	0	0
423	4	-23.8425	14.0965	-669.248	0	0	0
423	5	-24.0106	13.8042	-668.906	0	0	0
423	6	-24.1647	13.6027	-670.477	0	0	0
423	7	-24.3768	13.2466	-670.134	0	0	0
423	8	-24.7005	12.5554	-670.321	0	0	0
423	9	-24.6069	12.667	-670.492	0	0	0
424	0	-24.9315	12.0396	-671.548	0	0	0
424	1	-25.3585	11.7932	-670.072	0	0	0
424	2	-25.4887	11.5042	-670.424	0	0	0
424	3	-25.7683	10.8337	-672.004	0	0	0
424	4	-25.6517	10.6789	-671.83	0	0	0
424	5	-25.6938	10.4325	-672.096	0	0	0
424	6	-26.1256	9.98482	-672.278	0	0	0
424	7	-26.1443	9.69314	-673.328	0	0	0
424	8	-26.1164	9.29425	-673.072	0	0	0
424	9	-25.98	8.82657	-674.297	0	0	0
425	0	-25.8419	8.67129	-673.861	0	0	0
425	1	-25.9229	8.20421	-674.303	0	0	0
425	2	-26.0038	8.06816	-674.131	0	0	0
425	3	-26.1326	7.48781	-674.837	0	0	0
425	4	-26.2186	7.5087	-675.01	0	0	0
425	5	-26.2148	7.06361	-675.628	0	0	0
425	6	-26.3402	6.90667	-675.891	0	0	0
425	7	-26.399	6.61568	-675.721	0	0	0
425	8	-26.7	6.56776	-675.114	0	0	0
425	9	-26.963	6.47672	-675.556	0	0	0
426	0	-26.8706	6.11939	-677.302	0	0	0
426	1	-27.1063	6.00668	-677.304	0	0	0
426	2	-27.3262	5.80334	-677.398	0	0	0
426	3	-27.1837	5.51544	-676.964	0	0	0
426	4	-27.5341	5.534	-677.749	0	0	0
426	5	-27.4846	5.17752	-677.93	0	0	0
426	6	-27.7329	4.95302	-680.201	0	0	0
426	7	-27.8365	4.97454	-679.07	0	0	0
426	8	-27.9144	4.7728	-678.462	0	0	0
426	9	-27.9549	4.61514	-679.334	0	0	0
427	0	-28.2207	4.56894	-679.513	0	0	0
427	1	-28.4786	4.54467	-679.602	0	0	0
427	2	-28.5228	4.31968	-681.003	0	0	0
427	3	-28.5843	4.23007	-681.176	0	0	0
427	4	-28.8835	4.13781	-680.397	0	0	0
427	5	-29.216	4.26725	-680.575	0	0	0
427	6	-29.3212	3.88809	-681.016	0	0	0
427	7	-29.4989	4.08506	-681.801	0	0	0
427	8	-29.6266	4.06217	-682.062	0	0	0
427	9	-29.8856	3.87992	-683.201	0	0	0
428	0	-30.2366	3.8547	-683.206	0	0	0
428	1	-30.2797	4.05172	-683.291	0	0	0
428	2	-30.4362	4.07243	-683.816	0	0	0
428	3	-30.2158	4.05043	-685.035	0	0	0
428	4	-30.343	4.02391	-685.212	0	0	0
428	5	-30.5194	4.11105	-685.126	0	0	0
428	6	-30.8272	4.10761	-685.392	0	0	0
428	7	-30.7605	4.46013	-686.348	0	0	0
428	8	-30.6978	4.39003	-688.006	0	0	0
428	9	-31.0054	4.36488	-688.184	0	0	0
429	0	-30.6292	4.51845	-689.051	0	0	0
429	1	-30.9547	4.75928	-687.833	0	0	0
429	2	-31.1137	4.84483	-689.23	0	0	0
429	3	-31.0031	5.21951	-690.445	0	0	0
429	4	-30.9366	4.86276	-690.799	0	0	0
429	5	-30.9396	5.19277	-690.624	0	0	0
429	6	-31.0461	5.34584	-691.322	0	0	0
429	7	-31.0446	5.3871	-691.756	0	0	0
429	8	-31.2251	5.29452	-692.634	0	0	0
429	9	-31.5352	5.53671	-694.029	0	0	0
430	0	-31.4454	5.57991	-694.897	0	0	0
430	1	-31.4215	5.66656	-694.464	0	0	0
430	2	-31.904	5.97294	-695.162	0	0	0
430	3	-32.1226	5.99182	-695.163	0	0	0
430	4	-32.4317	6.10077	-695.69	0	0	0
430	5	-32.4977	6.43243	-695.948	0	0	0
430	6	-32.8038	6.36053	-697.261	0	0	0
430	7	-33.0208	6.71368	-697.431	0	0	0
430	8	-33.5679	6.642	-696.916	0	0	0
430	9	-33.8522	6.72583	-698.749	0	0	0
431	0	-33.8122	6.9696	-699.009	0	0	0
431	1	-34.3176	6.96486	-700.059	0	0	0
431	2	-34.2889	6.98641	-699.45	0	0	0
431	3	-34.688	7.3376	-700.495	0	0	0
431	4	-34.684	6.97842	-701.199	0	0	0
431	5	-34.9501	7.2853	-701.721	0	0	0
431	6	-35.0605	7.12878	-703.207	0	0	0
431	7	-35.122	7.14782	-703.295	0	0	0
431	8	-35.342	7.05465	-704.517	0	0	0
431	9	-35.4246	7.14208	-704.256	0	0	0
432	0	-35.6248	7.27154	-704.956	0	0	0
432	1	-35.752	7.02391	-705.483	0	0	0
432	2	-35.9993	7.30819	-706.444	0	0	0
432	3	-36.0101	6.88619	-706.099	0	0	0
432	4	-36.2075	7.26026	-706.707	0	0	0
432	5	-36.6716	7.25499	-707.323	0	0	0
432	6	-36.8042	7.34088	-708.022	0	0	0
432	7	-37.0614	7.31487	-708.982	0	0	0
432	8	-37.0174	7.33561	-708.636	0	0	0
432	9	-37.2141	7.37784	-709.509	0	0	0
433	0	-37.5842	7.28463	-710.297	0	0	0
433	1	-37.8891	7.36948	-710.996	0	0	0
433	2	-37.8438	7.32283	-712.218	0	0	0
433	3	-38.2459	7.54226	-713.702	0	0	0
433	4	-38.3483	7.53994	-713.18	0	0	0
433	5	-38.4968	7.44892	-712.748	0	0	0
433	6	-38.6699	7.66646	-713.881	0	0	0
433	7	-39.0217	7.64166	-714.146	0	0	0
433	8	-39.2865	7.6602	-715.282	0	0	0
433	9	-39.3711	7.56949	-715.806	0	0	0
434	0	-39.3224	7.7221	-715.545	0	0	0
434	1	-39.9749	7.76214	-714.854	0	0	0
434	2	-40.3289	7.75891	-716.513	0	0	0
434	3	-40.4131	7.91098	-717.036	0	0	0
434	4	-40.497	7.84262	-716.953	0	0	0
434	5	-40.7814	7.7726	-717.306	0	0	0
434	6	-41.0406	7.8591	-717.567	0	0	0
434	7	-41.433	7.81069	-718.269	0	0	0
434	8	-41.6778	7.80686	-719.321	0	0	0
434	9	-41.6541	7.73768	-720.192	0	0	0
435	0	-41.7825	7.78318	-720.54	0	0	0
435	1	-42.0646	7.64698	-720.024	0	0	0
435	2	-42.5868	7.73083	-720.115	0	0	0
435	3	-42.2308	7.70661	-721.072	0	0	0
435	4	-42.8238	7.74667	-721.862	0	0	0
435	5	-42.869	7.98964	-722.209	0	0	0
435	6	-43.1507	7.78789	-722.216	0	0	0
435	7	-43.3866	7.96219	-722.651	0	0	0
435	8	-43.6908	7.86851	-722.221	0	0	0
435	9	-44.3488	7.97467	-723.272	0	0	0
436	0	-44.0402	8.12916	-724.053	0	0	0
436	1	-44.5218	8.19366	-725.276	0	0	0
436	2	-44.7354	8.12365	-724.234	0	0	0
436	3	-44.977	8.12123	-724.152	0	0	0
436	4	-45.3658	8.2507	-725.024	0	0	0
436	5	-45.7414	8.49271	-725.463	0	0	0
436	6	-46.0951	8.51271	-727.208	0	0	0
436	7	-45.8249	8.46812	-726.336	0	0	0
436	8	-46.214	8.35409	-726.514	0	0	0
436	9	-46.5426	8.61628	-726.865	0	0	0
437	0	-46.8974	8.72337	-728.176	0	0	0
437	1	-47.2834	8.54265	-727.918	0	0	0
437	2	-47.1754	8.7199	-728.268	0	0	0
437	3	-47.6554	9.0508	-727.919	0	0	0
437	4	-47.9143	8.93575	-728.36	0	0	0
437	5	-48.2852	8.93106	-728.886	0	0	0
437	6	-48.6351	9.10668	-729.585	0	0	0
437	7	-48.8118	9.41567	-729.325	0	0	0
437	8	-49.0466	9.3247	-729.589	0	0	0
437	9	-49.2223	9.47703	-730.462	0	0	0
438	0	-49.6795	9.45028	-730.902	0	0	0
438	1	-50.0473	9.64825	-730.296	0	0	0
438	2	-50.0501	9.80096	-732.039	0	0	0
438	3	-50.4015	9.75498	-732.303	0	0	0
438	4	-50.5899	9.70813	-731.957	0	0	0
438	5	-50.9404	10.0618	-731.26	0	0	0
438	6	-51.1792	10.1916	-731.785	0	0	0
438	7	-51.6849	10.2316	-732.575	0	0	0
438	8	-51.8361	10.1401	-733.712	0	0	0
438	9	-52.102	10.582	-733.712	0	0	0
439	0	-52.2451	10.4691	-733.19	0	0	0
439	1	-52.748	10.8633	-732.235	0	0	0
439	2	-53.0772	10.9728	-732.934	0	0	0
439	3	-53.6027	11.1026	-734.07	0	0	0
439	4	-53.6238	11.301	-734.68	0	0	0
439	5	-54.1032	11.2974	-733.99	0	0	0
439	6	-54.1631	11.518	-734.338	0	0	0
439	7	-54.802	11.6702	-733.819	0	0	0
439	8	-54.6623	11.9128	-734.861	0	0	0
439	9	-55.0169	12.2449	-734.777	0	0	0
440	0	-55.1449	12.2651	-736.17	0	0	0
440	1	-55.5352	12.4847	-735.128	0	0	0
440	2	-55.8419	12.6587	-735.481	0	0	0
440	3	-56.2797	13.0546	-736.178	0	0	0
440	4	-56.4736	13.1832	-736.004	0	0	0
440	5	-56.5382	13.1848	-736.616	0	0	0
440	6	-56.5979	13.1609	-736.618	0	0	0
440	7	-57.0074	13.3346	-735.49	0	0	0
440	8	-57.1183	13.4417	-736.103	0	0	0
440	9	-57.1175	13.3943	-737.064	0	0	0
441	0	-57.1153	13.3922	-737.939	0	0	0
441	1	-56.9372	13.4124	-738.637	0	0	0
441	2	-57.0433	13.0324	-738.991	0	0	0
441	3	-57.2391	13.2737	-738.734	0	0	0
441	4	-57.1008	12.9161	-739.348	0	0	0
441	5	-57.0125	12.9375	-739.611	0	0	0
441	6	-56.9465	12.8035	-740.399	0	0	0
441	7	-56.7848	12.647	-740.313	0	0	0
441	8	-57.1121	12.7774	-739.795	0	0	0
441	9	-57.2788	12.6856	-739.626	0	0	0
442	0	-57.2347	12.9291	-740.059	0	0	0
442	1	-57.4512	12.8596	-740.154	0	0	0
442	2	-57.6929	12.992	-740.417	0	0	0
442	3	-57.5996	12.7897	-739.987	0	0	0
442	4	-57.9296	13.3406	-739.292	0	0	0
442	5	-58.6796	12.5819	-739.827	0	0	0
442	6	-58.164	13.2724	-739.126	0	0	0
442	7	-57.912	13.3835	-739.123	0	0	0
442	8	-58.5037	13.1363	-738.438	0	0	0
442	9	-58.5237	13.5351	-738.35	0	0	0
443	0	-58.536	13.2662	-738.442	0	0	0
443	1	-58.8478	13.4191	-737.404	0	0	0
443	2	-58.4651	13.53	-738.185	0	0	0
443	3	-58.4693	13.5306	-738.712	0	0	0
443	4	-58.4208	13.6185	-737.407	0	0	0
443	5	-58.4504	13.2173	-737.151	0	0	0
443	6	-58.8312	13.6362	-735.936	0	0	0
443	7	-58.8037	13.5894	-737.856	0	0	0
443	8	-59.0008	13.587	-736.904	0	0	0
443	9	-59.2855	13.8967	-736.556	0	0	0
444	0	-59.0736	13.6742	-736.209	0	0	0
444	1	-59.6301	14.336	-735.254	0	0	0
444	2	-59.5992	14.1133	-735.606	0	0	0
444	3	-59.7134	14.1758	-735.092	0	0	0
444	4	-59.7308	14.4204	-735.698	0	0	0
444	5	-59.7502	14.286	-735.617	0	0	0
444	6	-59.9046	14.7051	-735.358	0	0	0
444	7	-59.9415	14.7257	-735.274	0	0	0
444	8	-59.9873	14.9472	-733.793	0	0	0
444	9	-59.831	15.1694	-734.665	0	0	0
445	0	-59.9148	14.9895	-734.497	0	0	0
445	1	-59.7127	15.3674	-733.622	0	0	0
445	2	-60.212	15.4086	-733.02	0	0	0
445	3	-60.3236	15.6739	-732.673	0	0	0
445	4	-60.3212	16.0485	-733.282	0	0	0
445	5	-60.3229	16.1803	-733.982	0	0	0
445	6	-60.2906	16.0028	-732.68	0	0	0
445	7	-60.3086	16.2452	-731.896	0	0	0
445	8	-60.4396	16.3741	-731.292	0	0	0
445	9	-60.2589	16.6172	-731.813	0	0	0
446	0	-60.1041	16.4166	-732.253	0	0	0
446	1	-60.4295	16.2589	-731.826	0	0	0
446	2	-60.4469	16.4365	-730.955	0	0	0
446	3	-60.4867	16.3906	-730.264	0	0	0
446	4	-60.5685	16.6106	-730.613	0	0	0
446	5	-60.8142	16.9186	-730.705	0	0	0
446	6	-60.564	16.7423	-730.706	0	0	0
446	7	-60.8691	16.7853	-730.536	0	0	0
446	8	-60.7994	16.9367	-730.713	0	0	0
446	9	-60.7724	17.2909	-729.578	0	0	0
447	0	-61.2763	17.1972	-730.372	0	0	0
447	1	-61.2271	17.3082	-730.546	0	0	0
447	2	-61.3172	17.5504	-731.33	0	0	0
447	3	-61.5975	17.3242	-730.819	0	0	0
447	4	-61.5625	17.233	-730.209	0	0	0
447	5	-61.7432	17.384	-730.912	0	0	0
447	6	-61.7382	17.4053	-731.088	0	0	0
447	7	-61.8244	17.357	-731.965	0	0	0
447	8	-61.777	17.0224	-732.58	0	0	0
447	9	-62.0144	17.1064	-732.672	0	0	0
448	0	-61.9221	17.0606	-732.934	0	0	0
448	1	-61.9628	17.0103	-734.595	0	0	0
448	2	-62.1169	17.075	-734.599	0	0	0
448	3	-61.9635	16.807	-736.262	0	0	0
448	4	-62.0877	16.4902	-736.703	0	0	0
448	5	-62.2812	16.5754	-737.055	0	0	0
448	6	-62.3477	16.5943	-737.842	0	0	0
448	7	-62.4282	16.3469	-738.892	0	0	0
448	8	-62.3201	16.4991	-738.809	0	0	0
448	9	-62.3811	16.3386	-740.469	0	0	0
449	0	-62.7336	16.3567	-740.39	0	0	0
449	1	-62.7079	16.7073	-740.474	0	0	0
449	2	-62.8416	16.2813	-742.489	0	0	0
449	3	-62.9696	16.4336	-743.274	0	0	0
449	4	-63.0182	16.6961	-743.625	0	0	0
[truncated: 2,625 more rows]
