# Supplementary material for: A Brake-Based Overground Gait Rehabilitation Device for Altering Propulsion Impulse Symmetry
Source: Sensors (Basel). 2021 Oct 5;21(19):6617. doi: 10.3390/s21196617 (PMC8512803; doi:10.3390/s21196617)
Supplement: Supplementary file 1 [file sensors-21-06617-s001.zip › GPT animations/code and data/Forces/BD 37.csv]

Devices
1000
		FP1 (5629 Large) - Force			FP2 (5687 Large) [1000Hz] - Force
Frame	Sub Frame	Fx	Fy	Fz	Fx	Fy	Fz
		N	N	N	N	N	N
245	0	0	0	0	0	0	0
245	1	0	0	0	0	0	0
245	2	0	0	0	0	0	0
245	3	0	0	0	0	0	0
245	4	0	0	0	0	0	0
245	5	0	0	0	0	0	0
245	6	0	0	0	0	0	0
245	7	0	0	0	0	0	0
245	8	0	0	0	0	0	0
245	9	0	0	0	0	0	0
246	0	0	0	0	0	0	0
246	1	0	0	0	0	0	0
246	2	0	0	0	0	0	0
246	3	0	0	0	0	0	0
246	4	0	0	0	0	0	0
246	5	0	0	0	0	0	0
246	6	0	0	0	0	0	0
246	7	0	0	0	0	0	0
246	8	0	0	0	0	0	0
246	9	0	0	0	0	0	0
247	0	0	0	0	0	0	0
247	1	0	0	0	0	0	0
247	2	0	0	0	0	0	0
247	3	0	0	0	0	0	0
247	4	0	0	0	0	0	0
247	5	0	0	0	0	0	0
247	6	0	0	0	0	0	0
247	7	0	0	0	0	0	0
247	8	0	0	0	0	0	0
247	9	0	0	0	0	0	0
248	0	0	0	0	0	0	0
248	1	0	0	0	0	0	0
248	2	0	0	0	0	0	0
248	3	0	0	0	0	0	0
248	4	0	0	0	0	0	0
248	5	0	0	0	0	0	0
248	6	0	0	0	0	0	0
248	7	0	0	0	0	0	0
248	8	0	0	0	0	0	0
248	9	0	0	0	0	0	0
249	0	0	0	0	0	0	0
249	1	0	0	0	0	0	0
249	2	0	0	0	0	0	0
249	3	0	0	0	0	0	0
249	4	0	0	0	0	0	0
249	5	0	0	0	0	0	0
249	6	0	0	0	0	0	0
249	7	0	0	0	0	0	0
249	8	0	0	0	0	0	0
249	9	0	0	0	0	0	0
250	0	0	0	0	0	0	0
250	1	0	0	0	0	0	0
250	2	0	0	0	0	0	0
250	3	0	0	0	0	0	0
250	4	0	0	0	0	0	0
250	5	0	0	0	0	0	0
250	6	0	0	0	0	0	0
250	7	0	0	0	0	0	0
250	8	0	0	0	0	0	0
250	9	0	0	0	0	0	0
251	0	0	0	0	0	0	0
251	1	0	0	0	0	0	0
251	2	0	0	0	0	0	0
251	3	0	0	0	0	0	0
251	4	0	0	0	0	0	0
251	5	0	0	0	0	0	0
251	6	0	0	0	0	0	0
251	7	0	0	0	0	0	0
251	8	0	0	0	0	0	0
251	9	0	0	0	0	0	0
252	0	0	0	0	0	0	0
252	1	0	0	0	0	0	0
252	2	0	0	0	0	0	0
252	3	0	0	0	0	0	0
252	4	0	0	0	0	0	0
252	5	0	0	0	0	0	0
252	6	0	0	0	0	0	0
252	7	0	0	0	0	0	0
252	8	0	0	0	0	0	0
252	9	0	0	0	0	0	0
253	0	0	0	0	0	0	0
253	1	0	0	0	0	0	0
253	2	0	0	0	0	0	0
253	3	0	0	0	0	0	0
253	4	0	0	0	0	0	0
253	5	0	0	0	0	0	0
253	6	0	0	0	0	0	0
253	7	0	0	0	0	0	0
253	8	0	0	0	0	0	0
253	9	0	0	0	0	0	0
254	0	0	0	0	0	0	0
254	1	0	0	0	0	0	0
254	2	0	0	0	0	0	0
254	3	0	0	0	0	0	0
254	4	0	0	0	0	0	0
254	5	0	0	0	0	0	0
254	6	0	0	0	0	0	0
254	7	0	0	0	0	0	0
254	8	0	0	0	0	0	0
254	9	0	0	0	0	0	0
255	0	0	0	0	0	0	0
255	1	0	0	0	0	0	0
255	2	0	0	0	0	0	0
255	3	0	0	0	0	0	0
255	4	0	0	0	0	0	0
255	5	0	0	0	0	0	0
255	6	0	0	0	0	0	0
255	7	0	0	0	0	0	0
255	8	0	0	0	0	0	0
255	9	0	0	0	0	0	0
256	0	0	0	0	0	0	0
256	1	0	0	0	0	0	0
256	2	0	0	0	0	0	0
256	3	0	0	0	0	0	0
256	4	0	0	0	0	0	0
256	5	0	0	0	0	0	0
256	6	0	0	0	0	0	0
256	7	0	0	0	0	0	0
256	8	0	0	0	0	0	0
256	9	0	0	0	0	0	0
257	0	0	0	0	0	0	0
257	1	0	0	0	0	0	0
257	2	0	0	0	0	0	0
257	3	0	0	0	0	0	0
257	4	0	0	0	0	0	0
257	5	0	0	0	0	0	0
257	6	0	0	0	0	0	0
257	7	0	0	0	0	0	0
257	8	0	0	0	0	0	0
257	9	0	0	0	0	0	0
258	0	0	0	0	0	0	0
258	1	0	0	0	0	0	0
258	2	0	0	0	0	0	0
258	3	0	0	0	0	0	0
258	4	0	0	0	0	0	0
258	5	0	0	0	0	0	0
258	6	0	0	0	0	0	0
258	7	0	0	0	0	0	0
258	8	0	0	0	0	0	0
258	9	0	0	0	0	0	0
259	0	0	0	0	0	0	0
259	1	0	0	0	0	0	0
259	2	0	0	0	0	0	0
259	3	0	0	0	0	0	0
259	4	0	0	0	0	0	0
259	5	0	0	0	0	0	0
259	6	0	0	0	0	0	0
259	7	0	0	0	0	0	0
259	8	0	0	0	0	0	0
259	9	0	0	0	0	0	0
260	0	0	0	0	0	0	0
260	1	0	0	0	0	0	0
260	2	0	0	0	0	0	0
260	3	0	0	0	0	0	0
260	4	0	0	0	0	0	0
260	5	0	0	0	0	0	0
260	6	0	0	0	0	0	0
260	7	0	0	0	0	0	0
260	8	0	0	0	0	0	0
260	9	0	0	0	0	0	0
261	0	0	0	0	0	0	0
261	1	0	0	0	0	0	0
261	2	0	0	0	0	0	0
261	3	0	0	0	0	0	0
261	4	0	0	0	0	0	0
261	5	0	0	0	0	0	0
261	6	0	0	0	0	0	0
261	7	0	0	0	0	0	0
261	8	0	0	0	0	0	0
261	9	0	0	0	0	0	0
262	0	0	0	0	0	0	0
262	1	0	0	0	0	0	0
262	2	0	0	0	0	0	0
262	3	0	0	0	0	0	0
262	4	0	0	0	0	0	0
262	5	0	0	0	0	0	0
262	6	0	0	0	0	0	0
262	7	0	0	0	0	0	0
262	8	0	0	0	0	0	0
262	9	0	0	0	0	0	0
263	0	0	0	0	0	0	0
263	1	0	0	0	0	0	0
263	2	0	0	0	0	0	0
263	3	0	0	0	0	0	0
263	4	0	0	0	0	0	0
263	5	0	0	0	0	0	0
263	6	0	0	0	0	0	0
263	7	0	0	0	0	0	0
263	8	0	0	0	0	0	0
263	9	0	0	0	0	0	0
264	0	0	0	0	0	0	0
264	1	0	0	0	0	0	0
264	2	0	0	0	0	0	0
264	3	0	0	0	0	0	0
264	4	0	0	0	0	0	0
264	5	0	0	0	0	0	0
264	6	0	0	0	0	0	0
264	7	0	0	0	0	0	0
264	8	0	0	0	0	0	0
264	9	0	0	0	0	0	0
265	0	0	0	0	0	0	0
265	1	0	0	0	0	0	0
265	2	0	0	0	0	0	0
265	3	0	0	0	0	0	0
265	4	0	0	0	0	0	0
265	5	0	0	0	0	0	0
265	6	0	0	0	0	0	0
265	7	0	0	0	0	0	0
265	8	0	0	0	0	0	0
265	9	0	0	0	0	0	0
266	0	0	0	0	0	0	0
266	1	0	0	0	0	0	0
266	2	0	0	0	0	0	0
266	3	0	0	0	0	0	0
266	4	0	0	0	0	0	0
266	5	0	0	0	0	0	0
266	6	0	0	0	0	0	0
266	7	0	0	0	0	0	0
266	8	0	0	0	0	0	0
266	9	0	0	0	0	0	0
267	0	0	0	0	0	0	0
267	1	0	0	0	0	0	0
267	2	0	0	0	0	0	0
267	3	0	0	0	0	0	0
267	4	0	0	0	0	0	0
267	5	0	0	0	0	0	0
267	6	0	0	0	0	0	0
267	7	0	0	0	0	0	0
267	8	0	0	0	0	0	0
267	9	0	0	0	0	0	0
268	0	0	0	0	0	0	0
268	1	0	0	0	0	0	0
268	2	0	0	0	0	0	0
268	3	0	0	0	0	0	0
268	4	0	0	0	0	0	0
268	5	0	0	0	0	0	0
268	6	0	0	0	0	0	0
268	7	0	0	0	0	0	0
268	8	0	0	0	0	0	0
268	9	0	0	0	0	0	0
269	0	0	0	0	0	0	0
269	1	0	0	0	0	0	0
269	2	0	0	0	0	0	0
269	3	0	0	0	0	0	0
269	4	0	0	0	0	0	0
269	5	0	0	0	0	0	0
269	6	0	0	0	0	0	0
269	7	0	0	0	0	0	0
269	8	0	0	0	0	0	0
269	9	0	0	0	0	0	0
270	0	0	0	0	0	0	0
270	1	0	0	0	0	0	0
270	2	0	0	0	0	0	0
270	3	0	0	0	0	0	0
270	4	0	0	0	0	0	0
270	5	0	0	0	0	0	0
270	6	0	0	0	0	0	0
270	7	0	0	0	0	0	0
270	8	0	0	0	0	0	0
270	9	0	0	0	0	0	0
271	0	0	0	0	0	0	0
271	1	0	0	0	0	0	0
271	2	0	0	0	0	0	0
271	3	0	0	0	0	0	0
271	4	0	0	0	0	0	0
271	5	0	0	0	0	0	0
271	6	0	0	0	0	0	0
271	7	0	0	0	0	0	0
271	8	0	0	0	0	0	0
271	9	0	0	0	0	0	0
272	0	0	0	0	0	0	0
272	1	0	0	0	0	0	0
272	2	0	0	0	0	0	0
272	3	0	0	0	0	0	0
272	4	0	0	0	0	0	0
272	5	0	0	0	0	0	0
272	6	0	0	0	0	0	0
272	7	0	0	0	0	0	0
272	8	0	0	0	0	0	0
272	9	0	0	0	0	0	0
273	0	0	0	0	0	0	0
273	1	0	0	0	0	0	0
273	2	0	0	0	0	0	0
273	3	0	0	0	0	0	0
273	4	0	0	0	0	0	0
273	5	0	0	0	0	0	0
273	6	0	0	0	0	0	0
273	7	0	0	0	0	0	0
273	8	0	0	0	0	0	0
273	9	0	0	0	0	0	0
274	0	0	0	0	0	0	0
274	1	0	0	0	0	0	0
274	2	0	0	0	0	0	0
274	3	0	0	0	0	0	0
274	4	0	0	0	0	0	0
274	5	0	0	0	0	0	0
274	6	0	0	0	0	0	0
274	7	0	0	0	0	0	0
274	8	0	0	0	0	0	0
274	9	0	0	0	0	0	0
275	0	0	0	0	0	0	0
275	1	0	0	0	0	0	0
275	2	0	0	0	0	0	0
275	3	0	0	0	0	0	0
275	4	0	0	0	0	0	0
275	5	0	0	0	0	0	0
275	6	0	0	0	0	0	0
275	7	0	0	0	0	0	0
275	8	0	0	0	0	0	0
275	9	0	0	0	0	0	0
276	0	0	0	0	0	0	0
276	1	0	0	0	0	0	0
276	2	0	0	0	0	0	0
276	3	0	0	0	0	0	0
276	4	0	0	0	0	0	0
276	5	0	0	0	0	0	0
276	6	0	0	0	0	0	0
276	7	0	0	0	0	0	0
276	8	0	0	0	0	0	0
276	9	0	0	0	0	0	0
277	0	0	0	0	0	0	0
277	1	0	0	0	0	0	0
277	2	0	0	0	0	0	0
277	3	0	0	0	0	0	0
277	4	0	0	0	0	0	0
277	5	0	0	0	0	0	0
277	6	0	0	0	0	0	0
277	7	0	0	0	0	0	0
277	8	0	0	0	0	0	0
277	9	0	0	0	0	0	0
278	0	0	0	0	0	0	0
278	1	0	0	0	0	0	0
278	2	0	0	0	0	0	0
278	3	0	0	0	0	0	0
278	4	0	0	0	0	0	0
278	5	0	0	0	0	0	0
278	6	0	0	0	0	0	0
278	7	0	0	0	0	0	0
278	8	0	0	0	0	0	0
278	9	0	0	0	0	0	0
279	0	0	0	0	0	0	0
279	1	0	0	0	0	0	0
279	2	0	0	0	0	0	0
279	3	0	0	0	0	0	0
279	4	0	0	0	0	0	0
279	5	0	0	0	0	0	0
279	6	0	0	0	0	0	0
279	7	0	0	0	0	0	0
279	8	0	0	0	0	0	0
279	9	0	0	0	0	0	0
280	0	0	0	0	0	0	0
280	1	0	0	0	0	0	0
280	2	0	0	0	0	0	0
280	3	0	0	0	0	0	0
280	4	0	0	0	0	0	0
280	5	0	0	0	0	0	0
280	6	0	0	0	0	0	0
280	7	0	0	0	0	0	0
280	8	0	0	0	0	0	0
280	9	0	0	0	0	0	0
281	0	0	0	0	0	0	0
281	1	0	0	0	0	0	0
281	2	0	0	0	0	0	0
281	3	0	0	0	0	0	0
281	4	0	0	0	0	0	0
281	5	0	0	0	0	0	0
281	6	0	0	0	0	0	0
281	7	0	0	0	0	0	0
281	8	0	0	0	0	0	0
281	9	0	0	0	0	0	0
282	0	0	0	0	0	0	0
282	1	0	0	0	0	0	0
282	2	0	0	0	0	0	0
282	3	0	0	0	0	0	0
282	4	0	0	0	0	0	0
282	5	0	0	0	0	0	0
282	6	0	0	0	0	0	0
282	7	0	0	0	0	0	0
282	8	0	0	0	0	0	0
282	9	0	0	0	0	0	0
283	0	0	0	0	0	0	0
283	1	0	0	0	0	0	0
283	2	0	0	0	0	0	0
283	3	0	0	0	0	0	0
283	4	0	0	0	0	0	0
283	5	0	0	0	0	0	0
283	6	0	0	0	0	0	0
283	7	0	0	0	0	0	0
283	8	0	0	0	0	0	0
283	9	0	0	0	0	0	0
284	0	0	0	0	0	0	0
284	1	0	0	0	0	0	0
284	2	0	0	0	0	0	0
284	3	0	0	0	0	0	0
284	4	0	0	0	0	0	0
284	5	0	0	0	0	0	0
284	6	0	0	0	0	0	0
284	7	0	0	0	0	0	0
284	8	0	0	0	0	0	0
284	9	0	0	0	0	0	0
285	0	0	0	0	0	0	0
285	1	0	0	0	0	0	0
285	2	0	0	0	0	0	0
285	3	0	0	0	0	0	0
285	4	0	0	0	0	0	0
285	5	0	0	0	0	0	0
285	6	0	0	0	0	0	0
285	7	0	0	0	0	0	0
285	8	0	0	0	0	0	0
285	9	0	0	0	0	0	0
286	0	0	0	0	0	0	0
286	1	0	0	0	0	0	0
286	2	0	0	0	0	0	0
286	3	0	0	0	0	0	0
286	4	0	0	0	0	0	0
286	5	0	0	0	0	0	0
286	6	0	0	0	0	0	0
286	7	0	0	0	0	0	0
286	8	0	0	0	0	0	0
286	9	0	0	0	0	0	0
287	0	0	0	0	0	0	0
287	1	0	0	0	0	0	0
287	2	0	0	0	0	0	0
287	3	0	0	0	0	0	0
287	4	0	0	0	0	0	0
287	5	0	0	0	0	0	0
287	6	0	0	0	0	0	0
287	7	0	0	0	0	0	0
287	8	0	0	0	0	0	0
287	9	0	0	0	0	0	0
288	0	0	0	0	0	0	0
288	1	0	0	0	0	0	0
288	2	0	0	0	0	0	0
288	3	0	0	0	0	0	0
288	4	0	0	0	0	0	0
288	5	0	0	0	0	0	0
288	6	0	0	0	0	0	0
288	7	0	0	0	0	0	0
288	8	0	0	0	0	0	0
288	9	0	0	0	0	0	0
289	0	0	0	0	0	0	0
289	1	0	0	0	0	0	0
289	2	0	0	0	0	0	0
289	3	0	0	0	0	0	0
289	4	0	0	0	0	0	0
289	5	0	0	0	0	0	0
289	6	0	0	0	0	0	0
289	7	0	0	0	0	0	0
289	8	0	0	0	0	0	0
289	9	0	0	0	0	0	0
290	0	0	0	0	0	0	0
290	1	0	0	0	0	0	0
290	2	0	0	0	0	0	0
290	3	0	0	0	0	0	0
290	4	0	0	0	0	0	0
290	5	0	0	0	0	0	0
290	6	0	0	0	0	0	0
290	7	0	0	0	0	0	0
290	8	0	0	0	0	0	0
290	9	0	0	0	0	0	0
291	0	0	0	0	0	0	0
291	1	0	0	0	0	0	0
291	2	0	0	0	0	0	0
291	3	0	0	0	0	0	0
291	4	0	0	0	0	0	0
291	5	0	0	0	0	0	0
291	6	0	0	0	0	0	0
291	7	0	0	0	0	0	0
291	8	0	0	0	0	0	0
291	9	0	0	0	0	0	0
292	0	0	0	0	0	0	0
292	1	0	0	0	0	0	0
292	2	0	0	0	0	0	0
292	3	0	0	0	0	0	0
292	4	0	0	0	0	0	0
292	5	0	0	0	0	0	0
292	6	0	0	0	0	0	0
292	7	0	0	0	0	0	0
292	8	0	0	0	0	0	0
292	9	0	0	0	0	0	0
293	0	0	0	0	0	0	0
293	1	0	0	0	0	0	0
293	2	0	0	0	0	0	0
293	3	0	0	0	0	0	0
293	4	0	0	0	0	0	0
293	5	0	0	0	0	0	0
293	6	0	0	0	0	0	0
293	7	0	0	0	0	0	0
293	8	0	0	0	0	0	0
293	9	0	0	0	0	0	0
294	0	0	0	0	0	0	0
294	1	0	0	0	0	0	0
294	2	0	0	0	0	0	0
294	3	0	0	0	0	0	0
294	4	0	0	0	0	0	0
294	5	0	0	0	0	0	0
294	6	0	0	0	0	0	0
294	7	0	0	0	0	0	0
294	8	0	0	0	0	0	0
294	9	0	0	0	0	0	0
295	0	0	0	0	0	0	0
295	1	0	0	0	0	0	0
295	2	0	0	0	0	0	0
295	3	0	0	0	0	0	0
295	4	0	0	0	0	0	0
295	5	0	0	0	0	0	0
295	6	0	0	0	0	0	0
295	7	0	0	0	0	0	0
295	8	0	0	0	0	0	0
295	9	0	0	0	0	0	0
296	0	0	0	0	0	0	0
296	1	0	0	0	0	0	0
296	2	0	0	0	0	0	0
296	3	0	0	0	0	0	0
296	4	0	0	0	0	0	0
296	5	0	0	0	0	0	0
296	6	0	0	0	0	0	0
296	7	0	0	0	0	0	0
296	8	0	0	0	0	0	0
296	9	0	0	0	0	0	0
297	0	0	0	0	0	0	0
297	1	0	0	0	0	0	0
297	2	0	0	0	0	0	0
297	3	0	0	0	0	0	0
297	4	0	0	0	0	0	0
297	5	0	0	0	0	0	0
297	6	0	0	0	0	0	0
297	7	0	0	0	0	0	0
297	8	0	0	0	0	0	0
297	9	0	0	0	0	0	0
298	0	0	0	0	0	0	0
298	1	0	0	0	0	0	0
298	2	0	0	0	0	0	0
298	3	0	0	0	0	0	0
298	4	0	0	0	0	0	0
298	5	0	0	0	0	0	0
298	6	0	0	0	0	0	0
298	7	0	0	0	0	0	0
298	8	0	0	0	0	0	0
298	9	0	0	0	0	0	0
299	0	0	0	0	0	0	0
299	1	0	0	0	0	0	0
299	2	0	0	0	0	0	0
299	3	0	0	0	0	0	0
299	4	0	0	0	0	0	0
299	5	0	0	0	0	0	0
299	6	0	0	0	0	0	0
299	7	0	0	0	0	0	0
299	8	0	0	0	0	0	0
299	9	0	0	0	0	0	0
300	0	0	0	0	0	0	0
300	1	0	0	0	0	0	0
300	2	0	0	0	0	0	0
300	3	0	0	0	0	0	0
300	4	0	0	0	0	0	0
300	5	0	0	0	0	0	0
300	6	0	0	0	0	0	0
300	7	0	0	0	0	0	0
300	8	0	0	0	0	0	0
300	9	0	0	0	0	0	0
301	0	0	0	0	0	0	0
301	1	0	0	0	0	0	0
301	2	0	0	0	0	0	0
301	3	0	0	0	0	0	0
301	4	0	0	0	0	0	0
301	5	0	0	0	0	0	0
301	6	0	0	0	0	0	0
301	7	0	0	0	0	0	0
301	8	0	0	0	0	0	0
301	9	0	0	0	0	0	0
302	0	0	0	0	0	0	0
302	1	0	0	0	0	0	0
302	2	0	0	0	0	0	0
302	3	0	0	0	0	0	0
302	4	0	0	0	0	0	0
302	5	0	0	0	0	0	0
302	6	0	0	0	0	0	0
302	7	0	0	0	0	0	0
302	8	0	0	0	0	0	0
302	9	0	0	0	0	0	0
303	0	0	0	0	0	0	0
303	1	0	0	0	0	0	0
303	2	0	0	0	0	0	0
303	3	0	0	0	0	0	0
303	4	0	0	0	0	0	0
303	5	0	0	0	0	0	0
303	6	0	0	0	0	0	0
303	7	0	0	0	0	0	0
303	8	0	0	0	0	0	0
303	9	0	0	0	0	0	0
304	0	0	0	0	0	0	0
304	1	0	0	0	0	0	0
304	2	0	0	0	0	0	0
304	3	0	0	0	0	0	0
304	4	0	0	0	0	0	0
304	5	0	0	0	0	0	0
304	6	0	0	0	0	0	0
304	7	0	0	0	0	0	0
304	8	0	0	0	0	0	0
304	9	0	0	0	0	0	0
305	0	0	0	0	0	0	0
305	1	0	0	0	0	0	0
305	2	0	0	0	0	0	0
305	3	0	0	0	0	0	0
305	4	0	0	0	0	0	0
305	5	0	0	0	0	0	0
305	6	0	0	0	0	0	0
305	7	0	0	0	0	0	0
305	8	0	0	0	0	0	0
305	9	0	0	0	0	0	0
306	0	0	0	0	0	0	0
306	1	0	0	0	0	0	0
306	2	0	0	0	0	0	0
306	3	0	0	0	0	0	0
306	4	0	0	0	0	0	0
306	5	0	0	0	0	0	0
306	6	0	0	0	0	0	0
306	7	0	0	0	0	0	0
306	8	0	0	0	0	0	0
306	9	0	0	0	0	0	0
307	0	0	0	0	0	0	0
307	1	0	0	0	0	0	0
307	2	0	0	0	0	0	0
307	3	0	0	0	0	0	0
307	4	0	0	0	0	0	0
307	5	0	0	0	0	0	0
307	6	0	0	0	0	0	0
307	7	0	0	0	0	0	0
307	8	0	0	0	0	0	0
307	9	0	0	0	0	0	0
308	0	0	0	0	0	0	0
308	1	0	0	0	0	0	0
308	2	0	0	0	0	0	0
308	3	0	0	0	0	0	0
308	4	0	0	0	0	0	0
308	5	0	0	0	0	0	0
308	6	0	0	0	0	0	0
308	7	0	0	0	0	0	0
308	8	0	0	0	0	0	0
308	9	0	0	0	0	0	0
309	0	0	0	0	0	0	0
309	1	0	0	0	0	0	0
309	2	0	0	0	0	0	0
309	3	0	0	0	0	0	0
309	4	0	0	0	0	0	0
309	5	0	0	0	0	0	0
309	6	0	0	0	0	0	0
309	7	0	0	0	0	0	0
309	8	0	0	0	0	0	0
309	9	0	0	0	0	0	0
310	0	0	0	0	0	0	0
310	1	0	0	0	0	0	0
310	2	0	0	0	0	0	0
310	3	0	0	0	0	0	0
310	4	0	0	0	0	0	0
310	5	0	0	0	0	0	0
310	6	0	0	0	0	0	0
310	7	0	0	0	0	0	0
310	8	0	0	0	0	0	0
310	9	0	0	0	0	0	0
311	0	0	0	0	0	0	0
311	1	0	0	0	0	0	0
311	2	0	0	0	0	0	0
311	3	0	0	0	0	0	0
311	4	0	0	0	0	0	0
311	5	0	0	0	0	0	0
311	6	0	0	0	0	0	0
311	7	0	0	0	0	0	0
311	8	0	0	0	0	0	0
311	9	0	0	0	0	0	0
312	0	0	0	0	0	0	0
312	1	0	0	0	0	0	0
312	2	0	0	0	0	0	0
312	3	0	0	0	0	0	0
312	4	0	0	0	0	0	0
312	5	0	0	0	0	0	0
312	6	0	0	0	0	0	0
312	7	0	0	0	0	0	0
312	8	0	0	0	0	0	0
312	9	0	0	0	0	0	0
313	0	0	0	0	0	0	0
313	1	0	0	0	0	0	0
313	2	0	0	0	0	0	0
313	3	0	0	0	0	0	0
313	4	0	0	0	0	0	0
313	5	0	0	0	0	0	0
313	6	0	0	0	0	0	0
313	7	0	0	0	0	0	0
313	8	0	0	0	0	0	0
313	9	0	0	0	0	0	0
314	0	0	0	0	0	0	0
314	1	0	0	0	0	0	0
314	2	0	0	0	0	0	0
314	3	0	0	0	0	0	0
314	4	0	0	0	0	0	0
314	5	0	0	0	0	0	0
314	6	0	0	0	0	0	0
314	7	0	0	0	0	0	0
314	8	0	0	0	0	0	0
314	9	0	0	0	0	0	0
315	0	0	0	0	0	0	0
315	1	0	0	0	0	0	0
315	2	0	0	0	0	0	0
315	3	0	0	0	0	0	0
315	4	0	0	0	0	0	0
315	5	0	0	0	0	0	0
315	6	0	0	0	0	0	0
315	7	0	0	0	0	0	0
315	8	0	0	0	0	0	0
315	9	0	0	0	0	0	0
316	0	0	0	0	0	0	0
316	1	0	0	0	0	0	0
316	2	0	0	0	0	0	0
316	3	0	0	0	0	0	0
316	4	0	0	0	0	0	0
316	5	0	0	0	0	0	0
316	6	0	0	0	0	0	0
316	7	0	0	0	0	0	0
316	8	0	0	0	0	0	0
316	9	0	0	0	0	0	0
317	0	0	0	0	0	0	0
317	1	0	0	0	0	0	0
317	2	0	0	0	0	0	0
317	3	0	0	0	0	0	0
317	4	0	0	0	0	0	0
317	5	0	0	0	0	0	0
317	6	0	0	0	0	0	0
317	7	0	0	0	0	0	0
317	8	0	0	0	0	0	0
317	9	0	0	0	0	0	0
318	0	0	0	0	0	0	0
318	1	0	0	0	0	0	0
318	2	0	0	0	0	0	0
318	3	0	0	0	0	0	0
318	4	0	0	0	0	0	0
318	5	0	0	0	0	0	0
318	6	0	0	0	0	0	0
318	7	0	0	0	0	0	0
318	8	0	0	0	0	0	0
318	9	0	0	0	0	0	0
319	0	0	0	0	0	0	0
319	1	0	0	0	0	0	0
319	2	0	0	0	0	0	0
319	3	0	0	0	0	0	0
319	4	0	0	0	0	0	0
319	5	0	0	0	0	0	0
319	6	0	0	0	0	0	0
319	7	0	0	0	0	0	0
319	8	0	0	0	0	0	0
319	9	0	0	0	0	0	0
320	0	0	0	0	0	0	0
320	1	0	0	0	0	0	0
320	2	0	0	0	0	0	0
320	3	0	0	0	0	0	0
320	4	0	0	0	0	0	0
320	5	0	0	0	0	0	0
320	6	0	0	0	0	0	0
320	7	0	0	0	0	0	0
320	8	0	0	0	0	0	0
320	9	0	0	0	0	0	0
321	0	0	0	0	0	0	0
321	1	0	0	0	0	0	0
321	2	0	0	0	0	0	0
321	3	0	0	0	0	0	0
321	4	0	0	0	0	0	0
321	5	0	0	0	0	0	0
321	6	0	0	0	0	0	0
321	7	0	0	0	0	0	0
321	8	0	0	0	0	0	0
321	9	0	0	0	0	0	0
322	0	0	0	0	0	0	0
322	1	0	0	0	0	0	0
322	2	0	0	0	0	0	0
322	3	0	0	0	0	0	0
322	4	0	0	0	0	0	0
322	5	0	0	0	0	0	0
322	6	0	0	0	0	0	0
322	7	0	0	0	0	0	0
322	8	0	0	0	0	0	0
322	9	0	0	0	0	0	0
323	0	0	0	0	0	0	0
323	1	0	0	0	0	0	0
323	2	0	0	0	0	0	0
323	3	0	0	0	0	0	0
323	4	0	0	0	0	0	0
323	5	0	0	0	0	0	0
323	6	0	0	0	0	0	0
323	7	0	0	0	0	0	0
323	8	0	0	0	0	0	0
323	9	0	0	0	0	0	0
324	0	0	0	0	0	0	0
324	1	0	0	0	0	0	0
324	2	0	0	0	0	0	0
324	3	0	0	0	0	0	0
324	4	0	0	0	0	0	0
324	5	0	0	0	0	0	0
324	6	0	0	0	0	0	0
324	7	0	0	0	0	0	0
324	8	0	0	0	0	0	0
324	9	0	0	0	0	0	0
325	0	0	0	0	0	0	0
325	1	0	0	0	0	0	0
325	2	0	0	0	0	0	0
325	3	0	0	0	0	0	0
325	4	0	0	0	0	0	0
325	5	0	0	0	0	0	0
325	6	0	0	0	0	0	0
325	7	0	0	0	0	0	0
325	8	0	0	0	0	0	0
325	9	0	0	0	0	0	0
326	0	0	0	0	0	0	0
326	1	0	0	0	0	0	0
326	2	0	0	0	0	0	0
326	3	0	0	0	0	0	0
326	4	0	0	0	0	0	0
326	5	0	0	0	0	0	0
326	6	0	0	0	0	0	0
326	7	0	0	0	0	0	0
326	8	0	0	0	0	0	0
326	9	0	0	0	0	0	0
327	0	0	0	0	0	0	0
327	1	0	0	0	0	0	0
327	2	0	0	0	0	0	0
327	3	0	0	0	0	0	0
327	4	0	0	0	0	0	0
327	5	0	0	0	0	0	0
327	6	0	0	0	0	0	0
327	7	0	0	0	0	0	0
327	8	0	0	0	0	0	0
327	9	0	0	0	0	0	0
328	0	0	0	0	0	0	0
328	1	0	0	0	0	0	0
328	2	0	0	0	0	0	0
328	3	0	0	0	0	0	0
328	4	0	0	0	0	0	0
328	5	0	0	0	0	0	0
328	6	0	0	0	0	0	0
328	7	0	0	0	0	0	0
328	8	0	0	0	0	0	0
328	9	0	0	0	0	0	0
329	0	0	0	0	0	0	0
329	1	0	0	0	0	0	0
329	2	0	0	0	0	0	0
329	3	0	0	0	0	0	0
329	4	0	0	0	0	0	0
329	5	0	0	0	0	0	0
329	6	0	0	0	0	0	0
329	7	0	0	0	0	0	0
329	8	0	0	0	0	0	0
329	9	0	0	0	0	0	0
330	0	0	0	0	0	0	0
330	1	0	0	0	0	0	0
330	2	0	0	0	0	0	0
330	3	0	0	0	0	0	0
330	4	0	0	0	0	0	0
330	5	0	0	0	0	0	0
330	6	0	0	0	0	0	0
330	7	0	0	0	0	0	0
330	8	0	0	0	0	0	0
330	9	0	0	0	0	0	0
331	0	0	0	0	0	0	0
331	1	0	0	0	0	0	0
331	2	0	0	0	0	0	0
331	3	0	0	0	0	0	0
331	4	0	0	0	0	0	0
331	5	0	0	0	0	0	0
331	6	0	0	0	0	0	0
331	7	0	0	0	0	0	0
331	8	0	0	0	0	0	0
331	9	0	0	0	0	0	0
332	0	0	0	0	0	0	0
332	1	0	0	0	0	0	0
332	2	0	0	0	0	0	0
332	3	0	0	0	0	0	0
332	4	0	0	0	0	0	0
332	5	0	0	0	0	0	0
332	6	0	0	0	0	0	0
332	7	0	0	0	0	0	0
332	8	0	0	0	0	0	0
332	9	0	0	0	0	0	0
333	0	0	0	0	0	0	0
333	1	0	0	0	0	0	0
333	2	0	0	0	0	0	0
333	3	0	0	0	0	0	0
333	4	0	0	0	0	0	0
333	5	0	0	0	0	0	0
333	6	0	0	0	0	0	0
333	7	0	0	0	0	0	0
333	8	0	0	0	0	0	0
333	9	0	0	0	0	0	0
334	0	0	0	0	0	0	0
334	1	0	0	0	0	0	0
334	2	0	0	0	0	0	0
334	3	0	0	0	0	0	0
334	4	0	0	0	0	0	0
334	5	0	0	0	0	0	0
334	6	0	0	0	0	0	0
334	7	0	0	0	0	0	0
334	8	0	0	0	0	0	0
334	9	0	0	0	0	0	0
335	0	0	0	0	0	0	0
335	1	0	0	0	0	0	0
335	2	0	0	0	0	0	0
335	3	0	0	0	0	0	0
335	4	0	0	0	0	0	0
335	5	0	0	0	0	0	0
335	6	0	0	0	0	0	0
335	7	0	0	0	0	0	0
335	8	0	0	0	0	0	0
335	9	0	0	0	0	0	0
336	0	0	0	0	0	0	0
336	1	0	0	0	0	0	0
336	2	0	0	0	0	0	0
336	3	0	0	0	0	0	0
336	4	0	0	0	0	0	0
336	5	0	0	0	0	0	0
336	6	0	0	0	0	0	0
336	7	0	0	0	0	0	0
336	8	0	0	0	0	0	0
336	9	0	0	0	0	0	0
337	0	0	0	0	0	0	0
337	1	0	0	0	0	0	0
337	2	0	0	0	0	0	0
337	3	0	0	0	0	0	0
337	4	0	0	0	0	0	0
337	5	0	0	0	0	0	0
337	6	0	0	0	0	0	0
337	7	0	0	0	0	0	0
337	8	0	0	0	0	0	0
337	9	0	0	0	0	0	0
338	0	0	0	0	0	0	0
338	1	0	0	0	0	0	0
338	2	0	0	0	0	0	0
338	3	0	0	0	0	0	0
338	4	0	0	0	0	0	0
338	5	0	0	0	0	0	0
338	6	0	0	0	0	0	0
338	7	0	0	0	0	0	0
338	8	0	0	0	0	0	0
338	9	0	0	0	0	0	0
339	0	0	0	0	0	0	0
339	1	0	0	0	0	0	0
339	2	0	0	0	0	0	0
339	3	0	0	0	0	0	0
339	4	0	0	0	0	0	0
339	5	0	0	0	0	0	0
339	6	0	0	0	0	0	0
339	7	0	0	0	0	0	0
339	8	0	0	0	0	0	0
339	9	0	0	0	0	0	0
340	0	0	0	0	0	0	0
340	1	0	0	0	0	0	0
340	2	0	0	0	0	0	0
340	3	0	0	0	0	0	0
340	4	0	0	0	0	0	0
340	5	0	0	0	0	0	0
340	6	0	0	0	0	0	0
340	7	0	0	0	0	0	0
340	8	0	0	0	0	0	0
340	9	0	0	0	0	0	0
341	0	0	0	0	0	0	0
341	1	0	0	0	0	0	0
341	2	0	0	0	0	0	0
341	3	0	0	0	0	0	0
341	4	0	0	0	0	0	0
341	5	0	0	0	0	0	0
341	6	0	0	0	0	0	0
341	7	0	0	0	0	0	0
341	8	0	0	0	0	0	0
341	9	0	0	0	0	0	0
342	0	0	0	0	0	0	0
342	1	0	0	0	0	0	0
342	2	0	0	0	0	0	0
342	3	0	0	0	0	0	0
342	4	0	0	0	0	0	0
342	5	0	0	0	0	0	0
342	6	0	0	0	0	0	0
342	7	0	0	0	0	0	0
342	8	0	0	0	0	0	0
342	9	0	0	0	0	0	0
343	0	0	0	0	0	0	0
343	1	0	0	0	0	0	0
343	2	0	0	0	0	0	0
343	3	0	0	0	0	0	0
343	4	0	0	0	0	0	0
343	5	0	0	0	0	0	0
343	6	0	0	0	0	0	0
343	7	0	0	0	0	0	0
343	8	0	0	0	0	0	0
343	9	0	0	0	0	0	0
344	0	0	0	0	0	0	0
344	1	0	0	0	0	0	0
344	2	0	0	0	0	0	0
344	3	0	0	0	0	0	0
344	4	0	0	0	0	0	0
344	5	0	0	0	0	0	0
344	6	0	0	0	0	0	0
344	7	0	0	0	0	0	0
344	8	0	0	0	0	0	0
344	9	0	0	0	0	0	0
345	0	0	0	0	0	0	0
345	1	0	0	0	0	0	0
345	2	0	0	0	0	0	0
345	3	0	0	0	0	0	0
345	4	0	0	0	0	0	0
345	5	0	0	0	0	0	0
345	6	0	0	0	0	0	0
345	7	0	0	0	0	0	0
345	8	0	0	0	0	0	0
345	9	0	0	0	0	0	0
346	0	0	0	0	0	0	0
346	1	0	0	0	0	0	0
346	2	0	0	0	0	0	0
346	3	0	0	0	0	0	0
346	4	0	0	0	0	0	0
346	5	0	0	0	0	0	0
346	6	0	0	0	0	0	0
346	7	0	0	0	0	0	0
346	8	0	0	0	0	0	0
346	9	0	0	0	0	0	0
347	0	0	0	0	0	0	0
347	1	0	0	0	0	0	0
347	2	0	0	0	0	0	0
347	3	0	0	0	0	0	0
347	4	0	0	0	0	0	0
347	5	0	0	0	0	0	0
347	6	0	0	0	0	0	0
347	7	0	0	0	0	0	0
347	8	0	0	0	0	0	0
347	9	0	0	0	0	0	0
348	0	0	0	0	0	0	0
348	1	0	0	0	0	0	0
348	2	0	0	0	0	0	0
348	3	0	0	0	0	0	0
348	4	0	0	0	0	0	0
348	5	0	0	0	0	0	0
348	6	0	0	0	0	0	0
348	7	0	0	0	0	0	0
348	8	0	0	0	0	0	0
348	9	0	0	0	0	0	0
349	0	0	0	0	0	0	0
349	1	0	0	0	0	0	0
349	2	0	0	0	0	0	0
349	3	0	0	0	0	0	0
349	4	0	0	0	0	0	0
349	5	0	0	0	0	0	0
349	6	0	0	0	0	0	0
349	7	0	0	0	0	0	0
349	8	0	0	0	0	0	0
349	9	0	0	0	0	0	0
350	0	0	0	0	0	0	0
350	1	0	0	0	0	0	0
350	2	0	0	0	0	0	0
350	3	0	0	0	0	0	0
350	4	0	0	0	0	0	0
350	5	0	0	0	0	0	0
350	6	0	0	0	0	0	0
350	7	0	0	0	0	0	0
350	8	0	0	0	0	0	0
350	9	0	0	0	0	0	0
351	0	0	0	0	0	0	0
351	1	0	0	0	0	0	0
351	2	0	0	0	0	0	0
351	3	0	0	0	0	0	0
351	4	0	0	0	0	0	0
351	5	0	0	0	0	0	0
351	6	0	0	0	0	0	0
351	7	0	0	0	0	0	0
351	8	0	0	0	0	0	0
351	9	0	0	0	0	0	0
352	0	0	0	0	0	0	0
352	1	0	0	0	0	0	0
352	2	0	0	0	0	0	0
352	3	0	0	0	0	0	0
352	4	0	0	0	0	0	0
352	5	0	0	0	0	0	0
352	6	0	0	0	0	0	0
352	7	0	0	0	0	0	0
352	8	0	0	0	0	0	0
352	9	0	0	0	0	0	0
353	0	0	0	0	0	0	0
353	1	0	0	0	0	0	0
353	2	0	0	0	0	0	0
353	3	0	0	0	0	0	0
353	4	0	0	0	0	0	0
353	5	0	0	0	0	0	0
353	6	0	0	0	0	0	0
353	7	0	0	0	0	0	0
353	8	0	0	0	0	0	0
353	9	0	0	0	0	0	0
354	0	0	0	0	0	0	0
354	1	0	0	0	0	0	0
354	2	0	0	0	0	0	0
354	3	0	0	0	0	0	0
354	4	0	0	0	0	0	0
354	5	0	0	0	0	0	0
354	6	0	0	0	0	0	0
354	7	0	0	0	0	0	0
354	8	0	0	0	0	0	0
354	9	0	0	0	0	0	0
355	0	0	0	0	0	0	0
355	1	0	0	0	0	0	0
355	2	0	0	0	0	0	0
355	3	0	0	0	0	0	0
355	4	0	0	0	0	0	0
355	5	0	0	0	0	0	0
355	6	0	0	0	0	0	0
355	7	0	0	0	0	0	0
355	8	0	0	0	0	0	0
355	9	0	0	0	0	0	0
356	0	0	0	0	0	0	0
356	1	0	0	0	0	0	0
356	2	0	0	0	0	0	0
356	3	0	0	0	0	0	0
356	4	0	0	0	0	0	0
356	5	0	0	0	0	0	0
356	6	0	0	0	0	0	0
356	7	0	0	0	0	0	0
356	8	0	0	0	0	0	0
356	9	0	0	0	0	0	0
357	0	0	0	0	0	0	0
357	1	0	0	0	0	0	0
357	2	0	0	0	0	0	0
357	3	0	0	0	0	0	0
357	4	0	0	0	0	0	0
357	5	0	0	0	0	0	0
357	6	0	0	0	0	0	0
357	7	0	0	0	0	0	0
357	8	0	0	0	0	0	0
357	9	0	0	0	0	0	0
358	0	0	0	0	0	0	0
358	1	0	0	0	0	0	0
358	2	0	0	0	0	0	0
358	3	0	0	0	0	0	0
358	4	0	0	0	0	0	0
358	5	0	0	0	0	0	0
358	6	0	0	0	0	0	0
358	7	0	0	0	0	0	0
358	8	0	0	0	0	0	0
358	9	0	0	0	0	0	0
359	0	0	0	0	0	0	0
359	1	0	0	0	0	0	0
359	2	0	0	0	0	0	0
359	3	0	0	0	0	0	0
359	4	0	0	0	0	0	0
359	5	0	0	0	0	0	0
359	6	0	0	0	0	0	0
359	7	0	0	0	0	0	0
359	8	0	0	0	0	0	0
359	9	0	0	0	0	0	0
360	0	0	0	0	0	0	0
360	1	0	0	0	0	0	0
360	2	0	0	0	0	0	0
360	3	0	0	0	0	0	0
360	4	0	0	0	0	0	0
360	5	0	0	0	0	0	0
360	6	0	0	0	0	0	0
360	7	0	0	0	0	0	0
360	8	0	0	0	0	0	0
360	9	0	0	0	0	0	0
361	0	0	0	0	0	0	0
361	1	0	0	0	0	0	0
361	2	0	0	0	0	0	0
361	3	0	0	0	0	0	0
361	4	0	0	0	0	0	0
361	5	0	0	0	0	0	0
361	6	0	0	0	0	0	0
361	7	0	0	0	0	0	0
361	8	0	0	0	0	0	0
361	9	0	0	0	0	0	0
362	0	0	0	0	0	0	0
362	1	0	0	0	0	0	0
362	2	0	0	0	0	0	0
362	3	0	0	0	0	0	0
362	4	0	0	0	0	0	0
362	5	0	0	0	0	0	0
362	6	0	0	0	0	0	0
362	7	0	0	0	0	0	0
362	8	0	0	0	0	0	0
362	9	0	0	0	0	0	0
363	0	0	0	0	0	0	0
363	1	0	0	0	0	0	0
363	2	0	0	0	0	0	0
363	3	0	0	0	0	0	0
363	4	0	0	0	0	0	0
363	5	0	0	0	0	0	0
363	6	0	0	0	0	0	0
363	7	0	0	0	0	0	0
363	8	0	0	0	0	0	0
363	9	0	0	0	0	0	0
364	0	0	0	0	0	0	0
364	1	0	0	0	0	0	0
364	2	0	0	0	0	0	0
364	3	0	0	0	0	0	0
364	4	0	0	0	0	0	0
364	5	0	0	0	0	0	0
364	6	0	0	0	0	0	0
364	7	0	0	0	0	0	0
364	8	0	0	0	0	0	0
364	9	0	0	0	0	0	0
365	0	0	0	0	0	0	0
365	1	0	0	0	0	0	0
365	2	0	0	0	0	0	0
365	3	0	0	0	0	0	0
365	4	0	0	0	0	0	0
365	5	0	0	0	0	0	0
365	6	0	0	0	0	0	0
365	7	0	0	0	0	0	0
365	8	0	0	0	0	0	0
365	9	0	0	0	0	0	0
366	0	0	0	0	0	0	0
366	1	0	0	0	0	0	0
366	2	0	0	0	0	0	0
366	3	0	0	0	0	0	0
366	4	0	0	0	0	0	0
366	5	0	0	0	0	0	0
366	6	0	0	0	0	0	0
366	7	0	0	0	0	0	0
366	8	0	0	0	0	0	0
366	9	0	0	0	0	0	0
367	0	0	0	0	0	0	0
367	1	0	0	0	0	0	0
367	2	0	0	0	0	0	0
367	3	0	0	0	0	0	0
367	4	0	0	0	0	0	0
367	5	0	0	0	0	0	0
367	6	0	0	0	0	0	0
367	7	0	0	0	0	0	0
367	8	0	0	0	0	0	0
367	9	0	0	0	0	0	0
368	0	0	0	0	0	0	0
368	1	0	0	0	0	0	0
368	2	0	0	0	0	0	0
368	3	0	0	0	0	0	0
368	4	0	0	0	0	0	0
368	5	0	0	0	0	0	0
368	6	0	0	0	0	0	0
368	7	0	0	0	0	0	0
368	8	0	0	0	0	0	0
368	9	0	0	0	0	0	0
369	0	0	0	0	0	0	0
369	1	0	0	0	0	0	0
369	2	0	0	0	0	0	0
369	3	0	0	0	0	0	0
369	4	0	0	0	0	0	0
369	5	0	0	0	0	0	0
369	6	0	0	0	0	0	0
369	7	0	0	0	0	0	0
369	8	0	0	0	0	0	0
369	9	0	0	0	0	0	0
370	0	0	0	0	0	0	0
370	1	0	0	0	0	0	0
370	2	0	0	0	0	0	0
370	3	0	0	0	0	0	0
370	4	0	0	0	0	0	0
370	5	0	0	0	0	0	0
370	6	0	0	0	0	0	0
370	7	0	0	0	0	0	0
370	8	0	0	0	0	0	0
370	9	0	0	0	0	0	0
371	0	0	0	0	0	0	0
371	1	0	0	0	0	0	0
371	2	0	0	0	0	0	0
371	3	0	0	0	0	0	0
371	4	0	0	0	0	0	0
371	5	0	0	0	0	0	0
371	6	0	0	0	0	0	0
371	7	0	0	0	0	0	0
371	8	0	0	0	0	0	0
371	9	0	0	0	0	0	0
372	0	0	0	0	0	0	0
372	1	0	0	0	0	0	0
372	2	0	0	0	0	0	0
372	3	0	0	0	0	0	0
372	4	0	0	0	0	0	0
372	5	0	0	0	0	0	0
372	6	0	0	0	0	0	0
372	7	0	0	0	0	0	0
372	8	0	0	0	0	0	0
372	9	0	0	0	0	0	0
373	0	0	0	0	0	0	0
373	1	0	0	0	0	0	0
373	2	0	0	0	0	0	0
373	3	0	0	0	0	0	0
373	4	0	0	0	0	0	0
373	5	0	0	0	0	0	0
373	6	0	0	0	0	0	0
373	7	0	0	0	0	0	0
373	8	0	0	0	0	0	0
373	9	0	0	0	0	0	0
374	0	0	0	0	0	0	0
374	1	0	0	0	0	0	0
374	2	0	0	0	0	0	0
374	3	0	0	0	0	0	0
374	4	0	0	0	0	0	0
374	5	0	0	0	0	0	0
374	6	0	0	0	0	0	0
374	7	0	0	0	0	0	0
374	8	0	0	0	0	0	0
374	9	0	0	0	0	0	0
375	0	0	0	0	0	0	0
375	1	0	0	0	0	0	0
375	2	0	0	0	0	0	0
375	3	0	0	0	0	0	0
375	4	0	0	0	0	0	0
375	5	0	0	0	0	0	0
375	6	0	0	0	0	0	0
375	7	0	0	0	0	0	0
375	8	0	0	0	0	0	0
375	9	0	0	0	0	0	0
376	0	0	0	0	0	0	0
376	1	0	0	0	0	0	0
376	2	0	0	0	0	0	0
376	3	0	0	0	0	0	0
376	4	0	0	0	0	0	0
376	5	0	0	0	0	0	0
376	6	0	0	0	0	0	0
376	7	0	0	0	0	0	0
376	8	0	0	0	0	0	0
376	9	0	0	0	0	0	0
377	0	0	0	0	0	0	0
377	1	0	0	0	0	0	0
377	2	0	0	0	0	0	0
377	3	0	0	0	0	0	0
377	4	0	0	0	0	0	0
377	5	0	0	0	0	0	0
377	6	0	0	0	0	0	0
377	7	0	0	0	0	0	0
377	8	0	0	0	0	0	0
377	9	0	0	0	0	0	0
378	0	0	0	0	0	0	0
378	1	0	0	0	0	0	0
378	2	0	0	0	0	0	0
378	3	0	0	0	0	0	0
378	4	0	0	0	0	0	0
378	5	0	0	0	0	0	0
378	6	0	0	0	0	0	0
378	7	0	0	0	0	0	0
378	8	0	0	0	0	0	0
378	9	0	0	0	0	0	0
379	0	0	0	0	0	0	0
379	1	0	0	0	0	0	0
379	2	0	0	0	0	0	0
379	3	0	0	0	0	0	0
379	4	0	0	0	0	0	0
379	5	0	0	0	0	0	0
379	6	0	0	0	0	0	0
379	7	0	0	0	0	0	0
379	8	0	0	0	0	0	0
379	9	0	0	0	0	0	0
380	0	0	0	0	0	0	0
380	1	0	0	0	0	0	0
380	2	0	0	0	0	0	0
380	3	0	0	0	0	0	0
380	4	0	0	0	0	0	0
380	5	0	0	0	0	0	0
380	6	0	0	0	0	0	0
380	7	0	0	0	0	0	0
380	8	0	0	0	0	0	0
380	9	0	0	0	0	0	0
381	0	0	0	0	0	0	0
381	1	0	0	0	0	0	0
381	2	0	0	0	0	0	0
381	3	0	0	0	0	0	0
381	4	0	0	0	0	0	0
381	5	0	0	0	0	0	0
381	6	0	0	0	0	0	0
381	7	0	0	0	0	0	0
381	8	0	0	0	0	0	0
381	9	0	0	0	0	0	0
382	0	0	0	0	0	0	0
382	1	0	0	0	0	0	0
382	2	0	0	0	0	0	0
382	3	0	0	0	0	0	0
382	4	0	0	0	0	0	0
382	5	0	0	0	0	0	0
382	6	0	0	0	0	0	0
382	7	0	0	0	0	0	0
382	8	0	0	0	0	0	0
382	9	0	0	0	0	0	0
383	0	0	0	0	0	0	0
383	1	0	0	0	0	0	0
383	2	0	0	0	0	0	0
383	3	0	0	0	0	0	0
383	4	0	0	0	0	0	0
383	5	0	0	0	0	0	0
383	6	0	0	0	0	0	0
383	7	0	0	0	0	0	0
383	8	0	0	0	0	0	0
383	9	0	0	0	0	0	0
384	0	0	0	0	0	0	0
384	1	0	0	0	0	0	0
384	2	0	0	0	0	0	0
384	3	0	0	0	0	0	0
384	4	0	0	0	0	0	0
384	5	0	0	0	0	0	0
384	6	0	0	0	0	0	0
384	7	0	0	0	0	0	0
384	8	0	0	0	0	0	0
384	9	0	0	0	0	0	0
385	0	0	0	0	0	0	0
385	1	0	0	0	0	0	0
385	2	0	0	0	0	0	0
385	3	0	0	0	0	0	0
385	4	0	0	0	0	0	0
385	5	0	0	0	0	0	0
385	6	0	0	0	0	0	0
385	7	0	0	0	0	0	0
385	8	0	0	0	0	0	0
385	9	0	0	0	0	0	0
386	0	0	0	0	0	0	0
386	1	0	0	0	0	0	0
386	2	0	0	0	0	0	0
386	3	0	0	0	0	0	0
386	4	0	0	0	0	0	0
386	5	0	0	0	0	0	0
386	6	0	0	0	0	0	0
386	7	0	0	0	0	0	0
386	8	0	0	0	0	0	0
386	9	0	0	0	0	0	0
387	0	0	0	0	0	0	0
387	1	0	0	0	0	0	0
387	2	0	0	0	0	0	0
387	3	0	0	0	0	0	0
387	4	0	0	0	0	0	0
387	5	0	0	0	0	0	0
387	6	0	0	0	0	0	0
387	7	0	0	0	0	0	0
387	8	0	0	0	0	0	0
387	9	0	0	0	0	0	0
388	0	0	0	0	0	0	0
388	1	0	0	0	0	0	0
388	2	0	0	0	0	0	0
388	3	0	0	0	0	0	0
388	4	0	0	0	0	0	0
388	5	0	0	0	0	0	0
388	6	0	0	0	0	0	0
388	7	0	0	0	0	0	0
388	8	0	0	0	0	0	0
388	9	0	0	0	0	0	0
389	0	0	0	0	0	0	0
389	1	0	0	0	0	0	0
389	2	0	0	0	0	0	0
389	3	0	0	0	0	0	0
389	4	0	0	0	0	0	0
389	5	0	0	0	0	0	0
389	6	0	0	0	0	0	0
389	7	0	0	0	0	0	0
389	8	0	0	0	0	0	0
389	9	0	0	0	0	0	0
390	0	0	0	0	0	0	0
390	1	0	0	0	0	0	0
390	2	0	0	0	0	0	0
390	3	0	0	0	0	0	0
390	4	0	0	0	0	0	0
390	5	0	0	0	0	0	0
390	6	0	0	0	0	0	0
390	7	0	0	0	0	0	0
390	8	0	0	0	0	0	0
390	9	0	0	0	0	0	0
391	0	0	0	0	0	0	0
391	1	0	0	0	0	0	0
391	2	0	0	0	0	0	0
391	3	0	0	0	0	0	0
391	4	0	0	0	0	0	0
391	5	0	0	0	0	0	0
391	6	0	0	0	0	0	0
391	7	0	0	0	0	0	0
391	8	0	0	0	0	0	0
391	9	0	0	0	0	0	0
392	0	0	0	0	0	0	0
392	1	0	0	0	0	0	0
392	2	0	0	0	0	0	0
392	3	0	0	0	0	0	0
392	4	0	0	0	0	0	0
392	5	0	0	0	0	0	0
392	6	0	0	0	0	0	0
392	7	0	0	0	0	0	0
392	8	0	0	0	0	0	0
392	9	0	0	0	0	0	0
393	0	0	0	0	0	0	0
393	1	0	0	0	0	0	0
393	2	0	0	0	0	0	0
393	3	0	0	0	0	0	0
393	4	0	0	0	0	0	0
393	5	0	0	0	0	0	0
393	6	0	0	0	0	0	0
393	7	0	0	0	0	0	0
393	8	0	0	0	0	0	0
393	9	0	0	0	0	0	0
394	0	0	0	0	0	0	0
394	1	0	0	0	0	0	0
394	2	0	0	0	0	0	0
394	3	0	0	0	0	0	0
394	4	0	0	0	0	0	0
394	5	0	0	0	0	0	0
394	6	0	0	0	0	0	0
394	7	0	0	0	0	0	0
394	8	0	0	0	0	0	0
394	9	0	0	0	0	0	0
395	0	0	0	0	0	0	0
395	1	0	0	0	0	0	0
395	2	0	0	0	0	0	0
395	3	0	0	0	0	0	0
395	4	0	0	0	0	0	0
395	5	0	0	0	0	0	0
395	6	0	0	0	0	0	0
395	7	0	0	0	0	0	0
395	8	0	0	0	0	0	0
395	9	0	0	0	0	0	0
396	0	0	0	0	0	0	0
396	1	0	0	0	0	0	0
396	2	0	0	0	0	0	0
396	3	0	0	0	0	0	0
396	4	0	0	0	0	0	0
396	5	0	0	0	0	0	0
396	6	0	0	0	0	0	0
396	7	0	0	0	0	0	0
396	8	0	0	0	0	0	0
396	9	0	0	0	0	0	0
397	0	0	0	0	0	0	0
397	1	0	0	0	0	0	0
397	2	0	0	0	0	0	0
397	3	0	0	0	0	0	0
397	4	0	0	0	0	0	0
397	5	0	0	0	0	0	0
397	6	0	0	0	0	0	0
397	7	0	0	0	0	0	0
397	8	0	0	0	0	0	0
397	9	0	0	0	0	0	0
398	0	0	0	0	0	0	0
398	1	0	0	0	0	0	0
398	2	0	0	0	0	0	0
398	3	0	0	0	0	0	0
398	4	0	0	0	0	0	0
398	5	0	0	0	0	0	0
398	6	0	0	0	0	0	0
398	7	0	0	0	0	0	0
398	8	0	0	0	0	0	0
398	9	0	0	0	0	0	0
399	0	0	0	0	0	0	0
399	1	0	0	0	0	0	0
399	2	0	0	0	0	0	0
399	3	0	0	0	0	0	0
399	4	0	0	0	0	0	0
399	5	0	0	0	0	0	0
399	6	0	0	0	0	0	0
399	7	0	0	0	0	0	0
399	8	0	0	0	0	0	0
399	9	0	0	0	0	0	0
400	0	0	0	0	0	0	0
400	1	0	0	0	0	0	0
400	2	0	0	0	0	0	0
400	3	0	0	0	0	0	0
400	4	0	0	0	0	0	0
400	5	0	0	0	0	0	0
400	6	0	0	0	0	0	0
400	7	0	0	0	0	0	0
400	8	0	0	0	0	0	0
400	9	0	0	0	0	0	0
401	0	0	0	0	0	0	0
401	1	0	0	0	0	0	0
401	2	0	0	0	0	0	0
401	3	0	0	0	0	0	0
401	4	0	0	0	0	0	0
401	5	0	0	0	0	0	0
401	6	0	0	0	0	0	0
401	7	0	0	0	0	0	0
401	8	0	0	0	0	0	0
401	9	0	0	0	0	0	0
402	0	0	0	0	0	0	0
402	1	0	0	0	0	0	0
402	2	0	0	0	0	0	0
402	3	0	0	0	0	0	0
402	4	0	0	0	0	0	0
402	5	0	0	0	0	0	0
402	6	0	0	0	0	0	0
402	7	0	0	0	0	0	0
402	8	0	0	0	0	0	0
402	9	0	0	0	0	0	0
403	0	0	0	0	0	0	0
403	1	0	0	0	0	0	0
403	2	0	0	0	0	0	0
403	3	0	0	0	0	0	0
403	4	0	0	0	0	0	0
403	5	0	0	0	0	0	0
403	6	0	0	0	0	0	0
403	7	0	0	0	0	0	0
403	8	0	0	0	0	0	0
403	9	0	0	0	0	0	0
404	0	0	0	0	0	0	0
404	1	0	0	0	0	0	0
404	2	0	0	0	0	0	0
404	3	0	0	0	0	0	0
404	4	0	0	0	0	0	0
404	5	0	0	0	0	0	0
404	6	0	0	0	0	0	0
404	7	0	0	0	0	0	0
404	8	0	0	0	0	0	0
404	9	0	0	0	0	0	0
405	0	0	0	0	0	0	0
405	1	0	0	0	0	0	0
405	2	0	0	0	0	0	0
405	3	0	0	0	0	0	0
405	4	0	0	0	0	0	0
405	5	0	0	0	0	0	0
405	6	0	0	0	0	0	0
405	7	0	0	0	0	0	0
405	8	0	0	0	0	0	0
405	9	0	0	0	0	0	0
406	0	0	0	0	0	0	0
406	1	0	0	0	0	0	0
406	2	0	0	0	0	0	0
406	3	0	0	0	0	0	0
406	4	0	0	0	0	0	0
406	5	0	0	0	0	0	0
406	6	0	0	0	0	0	0
406	7	0	0	0	0	0	0
406	8	0	0	0	0	0	0
406	9	-4.05497	0.851235	-12.393	0	0	0
407	0	-5.92436	0.599261	-14.6633	0	0	0
407	1	-7.11748	1.24007	-15.4472	0	0	0
407	2	-5.25285	2.08573	-16.2191	0	0	0
407	3	-6.43731	1.06177	-16.6659	0	0	0
407	4	-5.74853	2.17516	-16.6582	0	0	0
407	5	-5.36044	1.93053	-17.5231	0	0	0
407	6	-6.89359	1.74914	-16.6604	0	0	0
407	7	-5.34651	2.99586	-16.994	0	0	0
407	8	-6.30078	2.05912	-18.3897	0	0	0
407	9	-6.66512	2.54601	-19.6146	0	0	0
408	0	-6.26946	3.03568	-20.7326	0	0	0
408	1	-7.79113	3.11884	-21.0911	0	0	0
408	2	-7.08218	4.09321	-22.0361	0	0	0
408	3	-7.81428	3.24794	-23.0863	0	0	0
408	4	-8.15728	4.35569	-23.8699	0	0	0
408	5	-8.18889	4.33347	-24.8199	0	0	0
408	6	-8.74651	4.01898	-25.6114	0	0	0
408	7	-8.79087	5.39561	-26.9038	0	0	0
408	8	-9.85564	4.67756	-28.7414	0	0	0
408	9	-10.3689	5.63045	-29.7844	0	0	0
409	0	-10.2728	5.38856	-32.1278	0	0	0
409	1	-11.0277	5.25124	-31.8722	0	0	0
409	2	-11.943	6.24614	-33.5226	0	0	0
409	3	-12.0148	5.1778	-34.397	0	0	0
409	4	-12.8666	5.86147	-36.4003	0	0	0
409	5	-13.4615	6.08154	-37.8768	0	0	0
409	6	-13.5693	4.83728	-39.2801	0	0	0
409	7	-14.6107	6.10071	-39.7063	0	0	0
409	8	-14.7043	5.09849	-40.5811	0	0	0
409	9	-15.7461	4.95541	-48.0654	0	0	0
410	0	-21.8575	3.13935	-57.4078	0	0	0
410	1	-23.8982	-3.06549	-59.2989	0	0	0
410	2	-18.3559	1.21838	-56.019	0	0	0
410	3	-19.7446	-3.39763	-53.2554	0	0	0
410	4	-20.8396	-5.75189	-56.5938	0	0	0
410	5	-21.4382	-2.83424	-66.0438	0	0	0
410	6	-23.8198	-8.70096	-66.53	0	0	0
410	7	-23.0448	-5.43682	-70.3396	0	0	0
410	8	-25.0562	-9.01377	-71.5714	0	0	0
410	9	-25.2614	-9.93427	-76.1181	0	0	0
411	0	-27.0087	-9.38159	-79.4044	0	0	0
411	1	-27.0219	-13.5401	-84.5691	0	0	0
411	2	-28.74	-12.0581	-89.7911	0	0	0
411	3	-30.4197	-15.0397	-94.0584	0	0	0
411	4	-30.2769	-16.1322	-98.7798	0	0	0
411	5	-33.1752	-15.4075	-100.588	0	0	0
411	6	-33.0886	-18.6766	-106.797	0	0	0
411	7	-34.3361	-18.1047	-110.885	0	0	0
411	8	-36.4214	-19.623	-115.501	0	0	0
411	9	-36.4531	-20.3821	-118.826	0	0	0
412	0	-36.2852	-19.0515	-124.446	0	0	0
412	1	-34.0229	-19.3826	-126.095	0	0	0
412	2	-30.8929	-17.9132	-130.931	0	0	0
412	3	-28.9491	-18.1745	-133.519	0	0	0
412	4	-26.5648	-18.3926	-136.479	0	0	0
412	5	-24.9333	-17.6552	-137.83	0	0	0
412	6	-23.3461	-18.2785	-140.361	0	0	0
412	7	-21.2425	-18.0071	-143.123	0	0	0
412	8	-19.799	-18.0492	-144.764	0	0	0
412	9	-17.1995	-18.2679	-147.802	0	0	0
413	0	-15.2916	-18.1961	-149.6	0	0	0
413	1	-14.0605	-18.0198	-151.952	0	0	0
413	2	-12.2317	-17.861	-152.886	0	0	0
413	3	-11.4323	-17.6407	-155.316	0	0	0
413	4	-9.88623	-17.5502	-158.007	0	0	0
413	5	-9.24035	-17.1059	-160.513	0	0	0
413	6	-8.90497	-17.0202	-161.999	0	0	0
413	7	-7.89138	-16.6191	-163.46	0	0	0
413	8	-8.07027	-15.9126	-165.806	0	0	0
413	9	-7.38649	-15.6699	-167.28	0	0	0
414	0	-7.41831	-15.0708	-169.62	0	0	0
414	1	-7.05757	-14.7632	-173.017	0	0	0
414	2	-6.65652	-14.4528	-173.785	0	0	0
414	3	-7.12251	-14.0831	-176.751	0	0	0
414	4	-6.58598	-13.8376	-177.699	0	0	0
414	5	-6.348	-13.773	-180.13	0	0	0
414	6	-5.74012	-13.3969	-183.174	0	0	0
414	7	-5.5165	-13.4881	-184.908	0	0	0
414	8	-4.55667	-12.9581	-186.119	0	0	0
414	9	-4.10187	-12.8944	-187.854	0	0	0
415	0	-3.12729	-12.6254	-190.279	0	0	0
415	1	-1.98889	-12.4475	-192.274	0	0	0
415	2	-1.33228	-12.3607	-194.963	0	0	0
415	3	-0.129326	-12.204	-197.132	0	0	0
415	4	0.877458	-12.2049	-198.862	0	0	0
415	5	2.04026	-11.6058	-202.158	0	0	0
415	6	3.53444	-11.5401	-204.936	0	0	0
415	7	4.73071	-11.6042	-208.23	0	0	0
415	8	6.48403	-11.3616	-211.178	0	0	0
415	9	7.67672	-10.6299	-213.597	0	0	0
416	0	9.03999	-10.3866	-216.371	0	0	0
416	1	10.7243	-9.58682	-219.401	0	0	0
416	2	11.8135	-9.18689	-221.042	0	0	0
416	3	13.4776	-8.58704	-224.077	0	0	0
416	4	15.115	-8.13941	-224.664	0	0	0
416	5	16.5471	-7.91799	-227.091	0	0	0
416	6	18.2467	-7.89601	-229.865	0	0	0
416	7	19.4696	-8.02797	-232.552	0	0	0
416	8	20.8411	-8.33591	-234.374	0	0	0
416	9	21.601	-8.42589	-237.236	0	0	0
417	0	22.6457	-8.78093	-240.19	0	0	0
417	1	23.1205	-8.93859	-241.579	0	0	0
417	2	23.6417	-8.9826	-244.269	0	0	0
417	3	24.237	-9.16137	-247.312	0	0	0
417	4	24.6708	-9.2742	-251.745	0	0	0
417	5	24.9634	-9.45309	-253.569	0	0	0
417	6	25.0656	-9.45588	-255.652	0	0	0
417	7	25.1159	-9.34847	-259.392	0	0	0
417	8	25.055	-9.19608	-261.91	0	0	0
417	9	25.1361	-9.59807	-265.739	0	0	0
418	0	25.0296	-9.44722	-269.128	0	0	0
418	1	24.6072	-9.67283	-272.086	0	0	0
418	2	24.5071	-9.72195	-274.866	0	0	0
418	3	24.2276	-9.59277	-278.084	0	0	0
418	4	24.164	-9.61954	-283.565	0	0	0
418	5	24.1272	-9.44421	-286.691	0	0	0
418	6	24.0943	-9.62593	-290.081	0	0	0
418	7	23.8573	-9.72002	-294.169	0	0	0
418	8	24.0128	-9.52558	-298.601	0	0	0
418	9	24.3091	-9.57208	-302.335	0	0	0
419	0	24.5892	-9.33044	-308.333	0	0	0
419	1	24.9488	-9.28814	-311.02	0	0	0
419	2	24.9095	-9.13953	-315.278	0	0	0
419	3	25.1516	-9.05409	-320.057	0	0	0
419	4	25.2192	-8.63629	-324.31	0	0	0
419	5	25.8285	-8.41855	-329.698	0	0	0
419	6	26.3532	-8.17753	-335.082	0	0	0
419	7	26.2211	-7.69408	-339.163	0	0	0
419	8	26.9909	-7.29696	-342.889	0	0	0
419	9	26.7422	-7.06147	-349.237	0	0	0
420	0	27.1776	-6.71047	-353.49	0	0	0
420	1	27.6119	-6.24922	-360.44	0	0	0
420	2	27.6721	-5.63259	-365.127	0	0	0
420	3	28.2151	-5.28194	-369.902	0	0	0
420	4	27.9493	-4.95526	-374.856	0	0	0
420	5	28.4722	-4.54015	-380.847	0	0	0
420	6	28.3918	-3.92374	-387.015	0	0	0
420	7	29.0198	-3.41843	-394.227	0	0	0
420	8	29.2614	-3.15644	-398.651	0	0	0
420	9	29.2093	-2.69622	-404.038	0	0	0
421	0	29.5995	-2.39128	-409.945	0	0	0
421	1	29.6639	-2.08653	-415.592	0	0	0
421	2	29.8257	-1.40494	-421.932	0	0	0
421	3	29.8864	-1.21061	-428.016	0	0	0
421	4	30.7837	-0.815875	-433.656	0	0	0
421	5	30.5018	-0.757445	-438.173	0	0	0
421	6	30.7346	-0.319431	-445.039	0	0	0
421	7	30.7932	-0.214514	-450.342	0	0	0
421	8	30.8142	0.200992	-456.942	0	0	0
421	9	30.9859	0.0870414	-462.244	0	0	0
422	0	30.8512	0.457566	-467.806	0	0	0
422	1	30.9453	0.538685	-473.104	0	0	0
422	2	30.6983	0.50981	-479.018	0	0	0
422	3	30.6089	0.660034	-484.755	0	0	0
422	4	30.7657	0.835422	-490.312	0	0	0
422	5	30.5946	0.495276	-495.532	0	0	0
422	6	29.9144	1.06383	-500.397	0	0	0
422	7	29.9165	0.904456	-506.307	0	0	0
422	8	29.6757	0.941443	-511.264	0	0	0
422	9	29.3237	1.2682	-517.696	0	0	0
423	0	29.0876	0.885211	-522.656	0	0	0
423	1	28.6754	1.25715	-526.649	0	0	0
423	2	28.5274	1.20523	-531.255	0	0	0
423	3	27.7348	1.48477	-537.084	0	0	0
423	4	28.0431	1.52754	-542.557	0	0	0
423	5	27.4083	1.49713	-547.172	0	0	0
423	6	27.4578	1.76075	-551.16	0	0	0
423	7	27.5535	1.79956	-556.027	0	0	0
423	8	26.589	2.05725	-561.598	0	0	0
423	9	27.3422	1.94404	-564.979	0	0	0
424	0	26.5059	1.7372	-571.599	0	0	0
424	1	26.6668	2.15628	-575.761	0	0	0
424	2	26.8937	1.99756	-579.409	0	0	0
424	3	25.8698	2.29943	-583.935	0	0	0
424	4	26.5969	2.45456	-587.225	0	0	0
424	5	26.0344	2.204	-591.405	0	0	0
424	6	25.62	2.41964	-597.234	0	0	0
424	7	25.8438	2.41606	-601.404	0	0	0
424	8	25.2429	2.60973	-604.095	0	0	0
424	9	25.0965	2.49346	-608.01	0	0	0
425	0	25.3036	2.42432	-611.656	0	0	0
425	1	25.0027	2.4648	-616.441	0	0	0
425	2	24.9484	2.37352	-618.522	0	0	0
425	3	24.7806	2.48028	-622.959	0	0	0
425	4	25.0982	2.58837	-626.516	0	0	0
425	5	24.8058	2.33809	-630.258	0	0	0
425	6	24.4578	2.73461	-633.125	0	0	0
425	7	24.7951	2.53292	-637.212	0	0	0
425	8	24.6997	2.5314	-639.99	0	0	0
425	9	24.4743	2.50455	-642.772	0	0	0
426	0	23.891	2.50023	-645.469	0	0	0
426	1	24.0503	2.87569	-648.506	0	0	0
426	2	24.0588	3.09445	-651.633	0	0	0
426	3	23.5037	2.86843	-655.202	0	0	0
426	4	23.3795	3.24436	-656.761	0	0	0
426	5	22.9559	3.39341	-658.586	0	0	0
426	6	22.5025	3.69999	-661.282	0	0	0
426	7	22.603	3.67817	-664.495	0	0	0
426	8	22.0446	3.76409	-666.32	0	0	0
426	9	21.657	4.22535	-669.188	0	0	0
427	0	21.054	4.55358	-671.622	0	0	0
427	1	20.7128	4.8611	-673.793	0	0	0
427	2	20.5709	4.88106	-676.487	0	0	0
427	3	19.8088	5.16495	-679.273	0	0	0
427	4	19.7531	5.60928	-681.092	0	0	0
427	5	19.2142	5.8718	-683.787	0	0	0
427	6	18.7437	6.22144	-684.741	0	0	0
427	7	18.4043	6.64204	-687.345	0	0	0
427	8	17.6056	6.68068	-690.305	0	0	0
427	9	18.1777	7.21424	-691.252	0	0	0
428	0	17.0932	7.23167	-694.65	0	0	0
428	1	16.4708	7.35938	-695.955	0	0	0
428	2	16.5027	8.00096	-697.164	0	0	0
428	3	15.9027	8.28454	-699.772	0	0	0
428	4	15.6224	8.21654	-701.95	0	0	0
428	5	15.1364	8.48112	-703.339	0	0	0
428	6	14.6836	8.98833	-705.944	0	0	0
428	7	14.1719	9.00636	-707.077	0	0	0
428	8	13.5503	9.57943	-709.509	0	0	0
428	9	13.2494	9.77788	-710.725	0	0	0
429	0	13.0623	9.82078	-713.858	0	0	0
429	1	12.3091	10.3052	-715.159	0	0	0
429	2	12.1491	10.4364	-716.113	0	0	0
429	3	11.5685	10.7436	-717.156	0	0	0
429	4	11.0072	11.0053	-718.986	0	0	0
429	5	11.0412	11.6264	-720.717	0	0	0
429	6	10.527	11.8024	-721.934	0	0	0
429	7	10.1862	12.042	-723.933	0	0	0
429	8	9.68012	12.306	-724.019	0	0	0
429	9	9.42295	12.8133	-726.191	0	0	0
430	0	9.15392	13.0997	-727.927	0	0	0
430	1	8.70042	13.4978	-728.099	0	0	0
430	2	8.60825	13.7839	-729.835	0	0	0
430	3	8.00155	13.9342	-731.407	0	0	0
430	4	7.83681	14.4671	-732.269	0	0	0
430	5	7.12497	14.8848	-733.226	0	0	0
430	6	7.06994	15.2607	-735.571	0	0	0
430	7	7.0361	15.4825	-737.484	0	0	0
430	8	6.96643	15.9708	-737.475	0	0	0
430	9	6.56077	16.4096	-739.128	0	0	0
431	0	6.15688	16.6522	-740.172	0	0	0
431	1	5.92582	16.9614	-740.865	0	0	0
431	2	5.71856	17.2688	-743.301	0	0	0
431	3	5.15956	17.6669	-743.91	0	0	0
431	4	5.13086	18.0443	-743.989	0	0	0
431	5	4.70808	18.4176	-743.899	0	0	0
431	6	4.2575	18.7248	-745.554	0	0	0
431	7	4.0975	19.1236	-746.594	0	0	0
431	8	3.73259	19.4991	-748.508	0	0	0
431	9	3.35483	19.786	-748.68	0	0	0
432	0	2.88264	20.0482	-749.813	0	0	0
432	1	2.90038	20.5589	-748.934	0	0	0
432	2	2.40396	20.955	-751.286	0	0	0
432	3	2.30928	21.0881	-752.242	0	0	0
432	4	1.99507	21.2641	-753.635	0	0	0
432	5	1.66314	21.5742	-752.934	0	0	0
432	6	1.23896	21.8152	-753.458	0	0	0
432	7	0.99562	22.0586	-753.542	0	0	0
432	8	1.09847	22.2128	-754.759	0	0	0
432	9	0.300651	22.2548	-754.939	0	0	0
433	0	0.296637	22.5436	-756.155	0	0	0
433	1	-0.410187	22.6733	-755.896	0	0	0
433	2	-0.626942	22.8923	-755.197	0	0	0
433	3	-0.873109	23.1139	-755.894	0	0	0
433	4	-1.2062	23.0247	-756.244	0	0	0
433	5	-1.45012	23.1785	-756.419	0	0	0
433	6	-1.87031	23.223	-755.899	0	0	0
433	7	-1.97771	23.3343	-755.723	0	0	0
433	8	-2.59737	23.6631	-756.16	0	0	0
433	9	-2.77184	23.6851	-755.465	0	0	0
434	0	-3.08727	23.9286	-756.948	0	0	0
434	1	-3.18612	23.5747	-755.381	0	0	0
434	2	-3.6469	23.3522	-755.216	0	0	0
434	3	-4.25986	23.7269	-754.258	0	0	0
434	4	-4.29995	23.6598	-754.345	0	0	0
434	5	-4.73474	23.5471	-753.828	0	0	0
434	6	-5.21979	23.2364	-752.967	0	0	0
434	7	-5.65206	23.3039	-752.358	0	0	0
434	8	-5.97644	23.4787	-751.4	0	0	0
434	9	-6.25702	23.4544	-750.969	0	0	0
435	0	-6.58398	23.5652	-751.057	0	0	0
435	1	-6.57927	23.1888	-751.322	0	0	0
435	2	-7.05708	23.1451	-749.758	0	0	0
435	3	-7.5146	22.9223	-748.894	0	0	0
435	4	-7.52583	22.8319	-748.545	0	0	0
435	5	-7.91862	22.7414	-748.202	0	0	0
435	6	-8.26598	22.4101	-747.687	0	0	0
435	7	-8.06038	22.0569	-747.95	0	0	0
435	8	-8.71883	22.3214	-747.083	0	0	0
435	9	-8.83626	22.011	-745.082	0	0	0
436	0	-9.2478	21.8097	-744.392	0	0	0
436	1	-9.35481	21.6992	-745.351	0	0	0
436	2	-9.78708	21.408	-744.141	0	0	0
436	3	-10.0476	21.2094	-743.708	0	0	0
436	4	-10.4157	21.0962	-742.842	0	0	0
436	5	-10.8436	21.1833	-741.973	0	0	0
436	6	-11.1025	21.0265	-741.02	0	0	0
436	7	-11.186	21.0266	-741.368	0	0	0
436	8	-11.598	20.5822	-740.853	0	0	0
436	9	-11.7909	20.7606	-739.808	0	0	0
437	0	-12.0256	20.4265	-739.64	0	0	0
437	1	-12.1966	20.3367	-738.596	0	0	0
437	2	-12.5472	20.2015	-739.124	0	0	0
437	3	-12.5671	20.1579	-739.212	0	0	0
437	4	-12.5152	19.7368	-738.782	0	0	0
437	5	-12.73	19.848	-738.258	0	0	0
437	6	-13.0124	19.645	-738.003	0	0	0
437	7	-13.2483	19.3566	-738.007	0	0	0
437	8	-13.3331	19.51	-737.745	0	0	0
437	9	-13.3738	19.4896	-737.483	0	0	0
438	0	-13.3681	19.3566	-737.311	0	0	0
438	1	-13.936	19.1538	-736.62	0	0	0
438	2	-14.1722	19.0634	-735.841	0	0	0
438	3	-14.3452	19.0619	-735.668	0	0	0
438	4	-14.5857	19.2183	-734.972	0	0	0
438	5	-14.7968	18.6851	-735.151	0	0	0
438	6	-14.9481	18.7293	-734.544	0	0	0
438	7	-15.2291	18.6397	-734.112	0	0	0
438	8	-15.2897	18.5056	-733.941	0	0	0
438	9	-15.5947	18.6822	-732.896	0	0	0
439	0	-15.8566	18.3736	-732.989	0	0	0
439	1	-15.9198	18.3953	-732.294	0	0	0
439	2	-16.3046	18.2167	-731.689	0	0	0
439	3	-16.548	18.5037	-730.99	0	0	0
439	4	-16.8728	18.3712	-730.384	0	0	0
439	5	-17.1752	18.3033	-729.869	0	0	0
439	6	-17.6803	18.3472	-729.349	0	0	0
439	7	-18.1137	18.4587	-728.916	0	0	0
439	8	-18.4343	18.4578	-726.131	0	0	0
439	9	-19.0049	18.5445	-726.223	0	0	0
440	0	-19.3937	18.4098	-725.62	0	0	0
440	1	-19.7014	18.4342	-725.275	0	0	0
440	2	-20.354	18.4534	-724.585	0	0	0
440	3	-20.4808	18.4775	-723.106	0	0	0
440	4	-21.0926	18.5417	-722.502	0	0	0
440	5	-21.4168	18.4975	-720.503	0	0	0
440	6	-21.9442	18.4516	-721.031	0	0	0
440	7	-22.1563	18.3869	-719.555	0	0	0
440	8	-22.6788	18.5199	-718.863	0	0	0
440	9	-23.0914	18.5198	-717.385	0	0	0
441	0	-23.2817	18.5178	-715.996	0	0	0
441	1	-24.1399	18.7633	-714.867	0	0	0
441	2	-24.2024	18.6966	-714.436	0	0	0
441	3	-24.4389	18.6515	-713.656	0	0	0
441	4	-25.1595	18.7171	-713.14	0	0	0
441	5	-25.434	18.5607	-710.531	0	0	0
441	6	-26.0483	18.8258	-710.188	0	0	0
441	7	-26.481	18.9136	-709.319	0	0	0
441	8	-26.8357	18.9798	-709.412	0	0	0
441	9	-27.2688	19.1579	-706.977	0	0	0
442	0	-27.8367	19.2009	-706.374	0	0	0
442	1	-28.0942	19.1998	-705.507	0	0	0
442	2	-28.729	19.3762	-704.207	0	0	0
442	3	-28.8842	19.3564	-703.513	0	0	0
442	4	-29.0762	19.2893	-702.909	0	0	0
442	5	-29.5086	19.6442	-701.514	0	0	0
442	6	-29.9011	19.642	-699.954	0	0	0
442	7	-30.4928	19.8839	-699.785	0	0	0
442	8	-30.951	19.9063	-698.919	0	0	0
442	9	-31.0332	19.9942	-697.876	0	0	0
443	0	-31.5183	20.5044	-696.833	0	0	0
443	1	-31.8463	20.6383	-695.877	0	0	0
443	2	-32.2756	20.8787	-693.615	0	0	0
443	3	-32.633	21.0773	-693.622	0	0	0
443	4	-32.8076	21.2116	-693.276	0	0	0
443	5	-33.0015	21.4107	-691.625	0	0	0
443	6	-33.0444	21.7215	-690.578	0	0	0
443	7	-33.3545	21.7857	-690.323	0	0	0
443	8	-33.4189	22.3194	-687.622	0	0	0
443	9	-33.5516	22.4287	-688.846	0	0	0
444	0	-33.4896	22.5402	-688.848	0	0	0
444	1	-33.3994	22.7851	-687.628	0	0	0
444	2	-33.3524	22.9843	-686.235	0	0	0
444	3	-33.1991	23.1842	-685.278	0	0	0
444	4	-33.2635	23.561	-684.232	0	0	0
[truncated: 3,495 more rows]
