# Supplementary material for: A Brake-Based Overground Gait Rehabilitation Device for Altering Propulsion Impulse Symmetry
Source: Sensors (Basel). 2021 Oct 5;21(19):6617. doi: 10.3390/s21196617 (PMC8512803; doi:10.3390/s21196617)
Supplement: Supplementary file 1 [file sensors-21-06617-s001.zip › GPT animations/code and data/Forces/BD 38.csv]

Devices
1000
		FP1 (5629 Large) - Force			FP2 (5687 Large) [1000Hz] - Force
Frame	Sub Frame	Fx	Fy	Fz	Fx	Fy	Fz
		N	N	N	N	N	N
236	0	0	0	0	0	0	0
236	1	0	0	0	0	0	0
236	2	0	0	0	0	0	0
236	3	0	0	0	0	0	0
236	4	0	0	0	0	0	0
236	5	0	0	0	0	0	0
236	6	0	0	0	0	0	0
236	7	0	0	0	0	0	0
236	8	0	0	0	0	0	0
236	9	0	0	0	0	0	0
237	0	0	0	0	0	0	0
237	1	0	0	0	0	0	0
237	2	0	0	0	0	0	0
237	3	0	0	0	0	0	0
237	4	0	0	0	0	0	0
237	5	0	0	0	0	0	0
237	6	0	0	0	0	0	0
237	7	0	0	0	0	0	0
237	8	0	0	0	0	0	0
237	9	0	0	0	0	0	0
238	0	0	0	0	0	0	0
238	1	0	0	0	0	0	0
238	2	0	0	0	0	0	0
238	3	0	0	0	0	0	0
238	4	0	0	0	0	0	0
238	5	0	0	0	0	0	0
238	6	0	0	0	0	0	0
238	7	0	0	0	0	0	0
238	8	0	0	0	0	0	0
238	9	0	0	0	0	0	0
239	0	0	0	0	0	0	0
239	1	0	0	0	0	0	0
239	2	0	0	0	0	0	0
239	3	0	0	0	0	0	0
239	4	0	0	0	0	0	0
239	5	0	0	0	0	0	0
239	6	0	0	0	0	0	0
239	7	0	0	0	0	0	0
239	8	0	0	0	0	0	0
239	9	0	0	0	0	0	0
240	0	0	0	0	0	0	0
240	1	0	0	0	0	0	0
240	2	0	0	0	0	0	0
240	3	0	0	0	0	0	0
240	4	0	0	0	0	0	0
240	5	0	0	0	0	0	0
240	6	0	0	0	0	0	0
240	7	0	0	0	0	0	0
240	8	0	0	0	0	0	0
240	9	0	0	0	0	0	0
241	0	0	0	0	0	0	0
241	1	0	0	0	0	0	0
241	2	0	0	0	0	0	0
241	3	0	0	0	0	0	0
241	4	0	0	0	0	0	0
241	5	0	0	0	0	0	0
241	6	0	0	0	0	0	0
241	7	0	0	0	0	0	0
241	8	0	0	0	0	0	0
241	9	0	0	0	0	0	0
242	0	0	0	0	0	0	0
242	1	0	0	0	0	0	0
242	2	0	0	0	0	0	0
242	3	0	0	0	0	0	0
242	4	0	0	0	0	0	0
242	5	0	0	0	0	0	0
242	6	0	0	0	0	0	0
242	7	0	0	0	0	0	0
242	8	0	0	0	0	0	0
242	9	0	0	0	0	0	0
243	0	0	0	0	0	0	0
243	1	0	0	0	0	0	0
243	2	0	0	0	0	0	0
243	3	0	0	0	0	0	0
243	4	0	0	0	0	0	0
243	5	0	0	0	0	0	0
243	6	0	0	0	0	0	0
243	7	0	0	0	0	0	0
243	8	0	0	0	0	0	0
243	9	0	0	0	0	0	0
244	0	0	0	0	0	0	0
244	1	0	0	0	0	0	0
244	2	0	0	0	0	0	0
244	3	0	0	0	0	0	0
244	4	0	0	0	0	0	0
244	5	0	0	0	0	0	0
244	6	0	0	0	0	0	0
244	7	0	0	0	0	0	0
244	8	0	0	0	0	0	0
244	9	0	0	0	0	0	0
245	0	0	0	0	0	0	0
245	1	0	0	0	0	0	0
245	2	0	0	0	0	0	0
245	3	0	0	0	0	0	0
245	4	0	0	0	0	0	0
245	5	0	0	0	0	0	0
245	6	0	0	0	0	0	0
245	7	0	0	0	0	0	0
245	8	0	0	0	0	0	0
245	9	0	0	0	0	0	0
246	0	0	0	0	0	0	0
246	1	0	0	0	0	0	0
246	2	0	0	0	0	0	0
246	3	0	0	0	0	0	0
246	4	0	0	0	0	0	0
246	5	0	0	0	0	0	0
246	6	0	0	0	0	0	0
246	7	0	0	0	0	0	0
246	8	0	0	0	0	0	0
246	9	0	0	0	0	0	0
247	0	0	0	0	0	0	0
247	1	0	0	0	0	0	0
247	2	0	0	0	0	0	0
247	3	0	0	0	0	0	0
247	4	0	0	0	0	0	0
247	5	0	0	0	0	0	0
247	6	0	0	0	0	0	0
247	7	0	0	0	0	0	0
247	8	0	0	0	0	0	0
247	9	0	0	0	0	0	0
248	0	0	0	0	0	0	0
248	1	0	0	0	0	0	0
248	2	0	0	0	0	0	0
248	3	0	0	0	0	0	0
248	4	0	0	0	0	0	0
248	5	0	0	0	0	0	0
248	6	0	0	0	0	0	0
248	7	0	0	0	0	0	0
248	8	0	0	0	0	0	0
248	9	0	0	0	0	0	0
249	0	0	0	0	0	0	0
249	1	0	0	0	0	0	0
249	2	0	0	0	0	0	0
249	3	0	0	0	0	0	0
249	4	0	0	0	0	0	0
249	5	0	0	0	0	0	0
249	6	0	0	0	0	0	0
249	7	0	0	0	0	0	0
249	8	0	0	0	0	0	0
249	9	0	0	0	0	0	0
250	0	0	0	0	0	0	0
250	1	0	0	0	0	0	0
250	2	0	0	0	0	0	0
250	3	0	0	0	0	0	0
250	4	0	0	0	0	0	0
250	5	0	0	0	0	0	0
250	6	0	0	0	0	0	0
250	7	0	0	0	0	0	0
250	8	0	0	0	0	0	0
250	9	0	0	0	0	0	0
251	0	0	0	0	0	0	0
251	1	0	0	0	0	0	0
251	2	0	0	0	0	0	0
251	3	0	0	0	0	0	0
251	4	0	0	0	0	0	0
251	5	0	0	0	0	0	0
251	6	0	0	0	0	0	0
251	7	0	0	0	0	0	0
251	8	0	0	0	0	0	0
251	9	0	0	0	0	0	0
252	0	0	0	0	0	0	0
252	1	0	0	0	0	0	0
252	2	0	0	0	0	0	0
252	3	0	0	0	0	0	0
252	4	0	0	0	0	0	0
252	5	0	0	0	0	0	0
252	6	0	0	0	0	0	0
252	7	0	0	0	0	0	0
252	8	0	0	0	0	0	0
252	9	0	0	0	0	0	0
253	0	0	0	0	0	0	0
253	1	0	0	0	0	0	0
253	2	0	0	0	0	0	0
253	3	0	0	0	0	0	0
253	4	0	0	0	0	0	0
253	5	0	0	0	0	0	0
253	6	0	0	0	0	0	0
253	7	0	0	0	0	0	0
253	8	0	0	0	0	0	0
253	9	0	0	0	0	0	0
254	0	0	0	0	0	0	0
254	1	0	0	0	0	0	0
254	2	0	0	0	0	0	0
254	3	0	0	0	0	0	0
254	4	0	0	0	0	0	0
254	5	0	0	0	0	0	0
254	6	0	0	0	0	0	0
254	7	0	0	0	0	0	0
254	8	0	0	0	0	0	0
254	9	0	0	0	0	0	0
255	0	0	0	0	0	0	0
255	1	0	0	0	0	0	0
255	2	0	0	0	0	0	0
255	3	0	0	0	0	0	0
255	4	0	0	0	0	0	0
255	5	0	0	0	0	0	0
255	6	0	0	0	0	0	0
255	7	0	0	0	0	0	0
255	8	0	0	0	0	0	0
255	9	0	0	0	0	0	0
256	0	0	0	0	0	0	0
256	1	0	0	0	0	0	0
256	2	0	0	0	0	0	0
256	3	0	0	0	0	0	0
256	4	0	0	0	0	0	0
256	5	0	0	0	0	0	0
256	6	0	0	0	0	0	0
256	7	0	0	0	0	0	0
256	8	0	0	0	0	0	0
256	9	0	0	0	0	0	0
257	0	0	0	0	0	0	0
257	1	0	0	0	0	0	0
257	2	0	0	0	0	0	0
257	3	0	0	0	0	0	0
257	4	0	0	0	0	0	0
257	5	0	0	0	0	0	0
257	6	0	0	0	0	0	0
257	7	0	0	0	0	0	0
257	8	0	0	0	0	0	0
257	9	0	0	0	0	0	0
258	0	0	0	0	0	0	0
258	1	0	0	0	0	0	0
258	2	0	0	0	0	0	0
258	3	0	0	0	0	0	0
258	4	0	0	0	0	0	0
258	5	0	0	0	0	0	0
258	6	0	0	0	0	0	0
258	7	0	0	0	0	0	0
258	8	0	0	0	0	0	0
258	9	0	0	0	0	0	0
259	0	0	0	0	0	0	0
259	1	0	0	0	0	0	0
259	2	0	0	0	0	0	0
259	3	0	0	0	0	0	0
259	4	0	0	0	0	0	0
259	5	0	0	0	0	0	0
259	6	0	0	0	0	0	0
259	7	0	0	0	0	0	0
259	8	0	0	0	0	0	0
259	9	0	0	0	0	0	0
260	0	0	0	0	0	0	0
260	1	0	0	0	0	0	0
260	2	0	0	0	0	0	0
260	3	0	0	0	0	0	0
260	4	0	0	0	0	0	0
260	5	0	0	0	0	0	0
260	6	0	0	0	0	0	0
260	7	0	0	0	0	0	0
260	8	0	0	0	0	0	0
260	9	0	0	0	0	0	0
261	0	0	0	0	0	0	0
261	1	0	0	0	0	0	0
261	2	0	0	0	0	0	0
261	3	0	0	0	0	0	0
261	4	0	0	0	0	0	0
261	5	0	0	0	0	0	0
261	6	0	0	0	0	0	0
261	7	0	0	0	0	0	0
261	8	0	0	0	0	0	0
261	9	0	0	0	0	0	0
262	0	0	0	0	0	0	0
262	1	0	0	0	0	0	0
262	2	0	0	0	0	0	0
262	3	0	0	0	0	0	0
262	4	0	0	0	0	0	0
262	5	0	0	0	0	0	0
262	6	0	0	0	0	0	0
262	7	0	0	0	0	0	0
262	8	0	0	0	0	0	0
262	9	0	0	0	0	0	0
263	0	0	0	0	0	0	0
263	1	0	0	0	0	0	0
263	2	0	0	0	0	0	0
263	3	0	0	0	0	0	0
263	4	0	0	0	0	0	0
263	5	0	0	0	0	0	0
263	6	0	0	0	0	0	0
263	7	0	0	0	0	0	0
263	8	0	0	0	0	0	0
263	9	0	0	0	0	0	0
264	0	0	0	0	0	0	0
264	1	0	0	0	0	0	0
264	2	0	0	0	0	0	0
264	3	0	0	0	0	0	0
264	4	0	0	0	0	0	0
264	5	0	0	0	0	0	0
264	6	0	0	0	0	0	0
264	7	0	0	0	0	0	0
264	8	0	0	0	0	0	0
264	9	0	0	0	0	0	0
265	0	0	0	0	0	0	0
265	1	0	0	0	0	0	0
265	2	0	0	0	0	0	0
265	3	0	0	0	0	0	0
265	4	0	0	0	0	0	0
265	5	0	0	0	0	0	0
265	6	0	0	0	0	0	0
265	7	0	0	0	0	0	0
265	8	0	0	0	0	0	0
265	9	0	0	0	0	0	0
266	0	0	0	0	0	0	0
266	1	0	0	0	0	0	0
266	2	0	0	0	0	0	0
266	3	0	0	0	0	0	0
266	4	0	0	0	0	0	0
266	5	0	0	0	0	0	0
266	6	0	0	0	0	0	0
266	7	0	0	0	0	0	0
266	8	0	0	0	0	0	0
266	9	0	0	0	0	0	0
267	0	0	0	0	0	0	0
267	1	0	0	0	0	0	0
267	2	0	0	0	0	0	0
267	3	0	0	0	0	0	0
267	4	0	0	0	0	0	0
267	5	0	0	0	0	0	0
267	6	0	0	0	0	0	0
267	7	0	0	0	0	0	0
267	8	0	0	0	0	0	0
267	9	0	0	0	0	0	0
268	0	0	0	0	0	0	0
268	1	0	0	0	0	0	0
268	2	0	0	0	0	0	0
268	3	0	0	0	0	0	0
268	4	0	0	0	0	0	0
268	5	0	0	0	0	0	0
268	6	0	0	0	0	0	0
268	7	0	0	0	0	0	0
268	8	0	0	0	0	0	0
268	9	0	0	0	0	0	0
269	0	0	0	0	0	0	0
269	1	0	0	0	0	0	0
269	2	0	0	0	0	0	0
269	3	0	0	0	0	0	0
269	4	0	0	0	0	0	0
269	5	0	0	0	0	0	0
269	6	0	0	0	0	0	0
269	7	0	0	0	0	0	0
269	8	0	0	0	0	0	0
269	9	0	0	0	0	0	0
270	0	0	0	0	0	0	0
270	1	0	0	0	0	0	0
270	2	0	0	0	0	0	0
270	3	0	0	0	0	0	0
270	4	0	0	0	0	0	0
270	5	0	0	0	0	0	0
270	6	0	0	0	0	0	0
270	7	0	0	0	0	0	0
270	8	0	0	0	0	0	0
270	9	0	0	0	0	0	0
271	0	0	0	0	0	0	0
271	1	0	0	0	0	0	0
271	2	0	0	0	0	0	0
271	3	0	0	0	0	0	0
271	4	0	0	0	0	0	0
271	5	0	0	0	0	0	0
271	6	0	0	0	0	0	0
271	7	0	0	0	0	0	0
271	8	0	0	0	0	0	0
271	9	0	0	0	0	0	0
272	0	0	0	0	0	0	0
272	1	0	0	0	0	0	0
272	2	0	0	0	0	0	0
272	3	0	0	0	0	0	0
272	4	0	0	0	0	0	0
272	5	0	0	0	0	0	0
272	6	0	0	0	0	0	0
272	7	0	0	0	0	0	0
272	8	0	0	0	0	0	0
272	9	0	0	0	0	0	0
273	0	0	0	0	0	0	0
273	1	0	0	0	0	0	0
273	2	0	0	0	0	0	0
273	3	0	0	0	0	0	0
273	4	0	0	0	0	0	0
273	5	0	0	0	0	0	0
273	6	0	0	0	0	0	0
273	7	0	0	0	0	0	0
273	8	0	0	0	0	0	0
273	9	0	0	0	0	0	0
274	0	0	0	0	0	0	0
274	1	0	0	0	0	0	0
274	2	0	0	0	0	0	0
274	3	0	0	0	0	0	0
274	4	0	0	0	0	0	0
274	5	0	0	0	0	0	0
274	6	0	0	0	0	0	0
274	7	0	0	0	0	0	0
274	8	0	0	0	0	0	0
274	9	0	0	0	0	0	0
275	0	0	0	0	0	0	0
275	1	0	0	0	0	0	0
275	2	0	0	0	0	0	0
275	3	0	0	0	0	0	0
275	4	0	0	0	0	0	0
275	5	0	0	0	0	0	0
275	6	0	0	0	0	0	0
275	7	0	0	0	0	0	0
275	8	0	0	0	0	0	0
275	9	0	0	0	0	0	0
276	0	0	0	0	0	0	0
276	1	0	0	0	0	0	0
276	2	0	0	0	0	0	0
276	3	0	0	0	0	0	0
276	4	0	0	0	0	0	0
276	5	0	0	0	0	0	0
276	6	0	0	0	0	0	0
276	7	0	0	0	0	0	0
276	8	0	0	0	0	0	0
276	9	0	0	0	0	0	0
277	0	0	0	0	0	0	0
277	1	0	0	0	0	0	0
277	2	0	0	0	0	0	0
277	3	0	0	0	0	0	0
277	4	0	0	0	0	0	0
277	5	0	0	0	0	0	0
277	6	0	0	0	0	0	0
277	7	0	0	0	0	0	0
277	8	0	0	0	0	0	0
277	9	0	0	0	0	0	0
278	0	0	0	0	0	0	0
278	1	0	0	0	0	0	0
278	2	0	0	0	0	0	0
278	3	0	0	0	0	0	0
278	4	0	0	0	0	0	0
278	5	0	0	0	0	0	0
278	6	0	0	0	0	0	0
278	7	0	0	0	0	0	0
278	8	0	0	0	0	0	0
278	9	0	0	0	0	0	0
279	0	0	0	0	0	0	0
279	1	0	0	0	0	0	0
279	2	0	0	0	0	0	0
279	3	0	0	0	0	0	0
279	4	0	0	0	0	0	0
279	5	0	0	0	0	0	0
279	6	0	0	0	0	0	0
279	7	0	0	0	0	0	0
279	8	0	0	0	0	0	0
279	9	0	0	0	0	0	0
280	0	0	0	0	0	0	0
280	1	0	0	0	0	0	0
280	2	0	0	0	0	0	0
280	3	0	0	0	0	0	0
280	4	0	0	0	0	0	0
280	5	0	0	0	0	0	0
280	6	0	0	0	0	0	0
280	7	0	0	0	0	0	0
280	8	0	0	0	0	0	0
280	9	0	0	0	0	0	0
281	0	0	0	0	0	0	0
281	1	0	0	0	0	0	0
281	2	0	0	0	0	0	0
281	3	0	0	0	0	0	0
281	4	0	0	0	0	0	0
281	5	0	0	0	0	0	0
281	6	0	0	0	0	0	0
281	7	0	0	0	0	0	0
281	8	0	0	0	0	0	0
281	9	0	0	0	0	0	0
282	0	0	0	0	0	0	0
282	1	0	0	0	0	0	0
282	2	0	0	0	0	0	0
282	3	0	0	0	0	0	0
282	4	0	0	0	0	0	0
282	5	0	0	0	0	0	0
282	6	0	0	0	0	0	0
282	7	0	0	0	0	0	0
282	8	0	0	0	0	0	0
282	9	0	0	0	0	0	0
283	0	0	0	0	0	0	0
283	1	0	0	0	0	0	0
283	2	0	0	0	0	0	0
283	3	0	0	0	0	0	0
283	4	0	0	0	0	0	0
283	5	0	0	0	0	0	0
283	6	0	0	0	0	0	0
283	7	0	0	0	0	0	0
283	8	0	0	0	0	0	0
283	9	0	0	0	0	0	0
284	0	0	0	0	0	0	0
284	1	0	0	0	0	0	0
284	2	0	0	0	0	0	0
284	3	0	0	0	0	0	0
284	4	0	0	0	0	0	0
284	5	0	0	0	0	0	0
284	6	0	0	0	0	0	0
284	7	0	0	0	0	0	0
284	8	0	0	0	0	0	0
284	9	0	0	0	0	0	0
285	0	0	0	0	0	0	0
285	1	0	0	0	0	0	0
285	2	0	0	0	0	0	0
285	3	0	0	0	0	0	0
285	4	0	0	0	0	0	0
285	5	0	0	0	0	0	0
285	6	0	0	0	0	0	0
285	7	0	0	0	0	0	0
285	8	0	0	0	0	0	0
285	9	0	0	0	0	0	0
286	0	0	0	0	0	0	0
286	1	0	0	0	0	0	0
286	2	0	0	0	0	0	0
286	3	0	0	0	0	0	0
286	4	0	0	0	0	0	0
286	5	0	0	0	0	0	0
286	6	0	0	0	0	0	0
286	7	0	0	0	0	0	0
286	8	0	0	0	0	0	0
286	9	0	0	0	0	0	0
287	0	0	0	0	0	0	0
287	1	0	0	0	0	0	0
287	2	0	0	0	0	0	0
287	3	0	0	0	0	0	0
287	4	0	0	0	0	0	0
287	5	0	0	0	0	0	0
287	6	0	0	0	0	0	0
287	7	0	0	0	0	0	0
287	8	0	0	0	0	0	0
287	9	0	0	0	0	0	0
288	0	0	0	0	0	0	0
288	1	0	0	0	0	0	0
288	2	0	0	0	0	0	0
288	3	0	0	0	0	0	0
288	4	0	0	0	0	0	0
288	5	0	0	0	0	0	0
288	6	0	0	0	0	0	0
288	7	0	0	0	0	0	0
288	8	0	0	0	0	0	0
288	9	0	0	0	0	0	0
289	0	0	0	0	0	0	0
289	1	0	0	0	0	0	0
289	2	0	0	0	0	0	0
289	3	0	0	0	0	0	0
289	4	0	0	0	0	0	0
289	5	0	0	0	0	0	0
289	6	0	0	0	0	0	0
289	7	0	0	0	0	0	0
289	8	0	0	0	0	0	0
289	9	0	0	0	0	0	0
290	0	0	0	0	0	0	0
290	1	0	0	0	0	0	0
290	2	0	0	0	0	0	0
290	3	0	0	0	0	0	0
290	4	0	0	0	0	0	0
290	5	0	0	0	0	0	0
290	6	0	0	0	0	0	0
290	7	0	0	0	0	0	0
290	8	0	0	0	0	0	0
290	9	0	0	0	0	0	0
291	0	0	0	0	0	0	0
291	1	0	0	0	0	0	0
291	2	0	0	0	0	0	0
291	3	0	0	0	0	0	0
291	4	0	0	0	0	0	0
291	5	0	0	0	0	0	0
291	6	0	0	0	0	0	0
291	7	0	0	0	0	0	0
291	8	0	0	0	0	0	0
291	9	0	0	0	0	0	0
292	0	0	0	0	0	0	0
292	1	0	0	0	0	0	0
292	2	0	0	0	0	0	0
292	3	0	0	0	0	0	0
292	4	0	0	0	0	0	0
292	5	0	0	0	0	0	0
292	6	0	0	0	0	0	0
292	7	0	0	0	0	0	0
292	8	0	0	0	0	0	0
292	9	0	0	0	0	0	0
293	0	0	0	0	0	0	0
293	1	0	0	0	0	0	0
293	2	0	0	0	0	0	0
293	3	0	0	0	0	0	0
293	4	0	0	0	0	0	0
293	5	0	0	0	0	0	0
293	6	0	0	0	0	0	0
293	7	0	0	0	0	0	0
293	8	0	0	0	0	0	0
293	9	0	0	0	0	0	0
294	0	0	0	0	0	0	0
294	1	0	0	0	0	0	0
294	2	0	0	0	0	0	0
294	3	0	0	0	0	0	0
294	4	0	0	0	0	0	0
294	5	0	0	0	0	0	0
294	6	0	0	0	0	0	0
294	7	0	0	0	0	0	0
294	8	0	0	0	0	0	0
294	9	0	0	0	0	0	0
295	0	0	0	0	0	0	0
295	1	0	0	0	0	0	0
295	2	0	0	0	0	0	0
295	3	0	0	0	0	0	0
295	4	0	0	0	0	0	0
295	5	0	0	0	0	0	0
295	6	0	0	0	0	0	0
295	7	0	0	0	0	0	0
295	8	0	0	0	0	0	0
295	9	0	0	0	0	0	0
296	0	0	0	0	0	0	0
296	1	0	0	0	0	0	0
296	2	0	0	0	0	0	0
296	3	0	0	0	0	0	0
296	4	0	0	0	0	0	0
296	5	0	0	0	0	0	0
296	6	0	0	0	0	0	0
296	7	0	0	0	0	0	0
296	8	0	0	0	0	0	0
296	9	0	0	0	0	0	0
297	0	0	0	0	0	0	0
297	1	0	0	0	0	0	0
297	2	0	0	0	0	0	0
297	3	0	0	0	0	0	0
297	4	0	0	0	0	0	0
297	5	0	0	0	0	0	0
297	6	0	0	0	0	0	0
297	7	0	0	0	0	0	0
297	8	0	0	0	0	0	0
297	9	0	0	0	0	0	0
298	0	0	0	0	0	0	0
298	1	0	0	0	0	0	0
298	2	0	0	0	0	0	0
298	3	0	0	0	0	0	0
298	4	0	0	0	0	0	0
298	5	0	0	0	0	0	0
298	6	0	0	0	0	0	0
298	7	0	0	0	0	0	0
298	8	0	0	0	0	0	0
298	9	0	0	0	0	0	0
299	0	0	0	0	0	0	0
299	1	0	0	0	0	0	0
299	2	0	0	0	0	0	0
299	3	0	0	0	0	0	0
299	4	0	0	0	0	0	0
299	5	0	0	0	0	0	0
299	6	0	0	0	0	0	0
299	7	0	0	0	0	0	0
299	8	0	0	0	0	0	0
299	9	0	0	0	0	0	0
300	0	0	0	0	0	0	0
300	1	0	0	0	0	0	0
300	2	0	0	0	0	0	0
300	3	0	0	0	0	0	0
300	4	0	0	0	0	0	0
300	5	0	0	0	0	0	0
300	6	0	0	0	0	0	0
300	7	0	0	0	0	0	0
300	8	0	0	0	0	0	0
300	9	0	0	0	0	0	0
301	0	0	0	0	0	0	0
301	1	0	0	0	0	0	0
301	2	0	0	0	0	0	0
301	3	0	0	0	0	0	0
301	4	0	0	0	0	0	0
301	5	0	0	0	0	0	0
301	6	0	0	0	0	0	0
301	7	0	0	0	0	0	0
301	8	0	0	0	0	0	0
301	9	0	0	0	0	0	0
302	0	0	0	0	0	0	0
302	1	0	0	0	0	0	0
302	2	0	0	0	0	0	0
302	3	0	0	0	0	0	0
302	4	0	0	0	0	0	0
302	5	0	0	0	0	0	0
302	6	0	0	0	0	0	0
302	7	0	0	0	0	0	0
302	8	0	0	0	0	0	0
302	9	0	0	0	0	0	0
303	0	0	0	0	0	0	0
303	1	0	0	0	0	0	0
303	2	0	0	0	0	0	0
303	3	0	0	0	0	0	0
303	4	0	0	0	0	0	0
303	5	0	0	0	0	0	0
303	6	0	0	0	0	0	0
303	7	0	0	0	0	0	0
303	8	0	0	0	0	0	0
303	9	0	0	0	0	0	0
304	0	0	0	0	0	0	0
304	1	0	0	0	0	0	0
304	2	0	0	0	0	0	0
304	3	0	0	0	0	0	0
304	4	0	0	0	0	0	0
304	5	0	0	0	0	0	0
304	6	0	0	0	0	0	0
304	7	0	0	0	0	0	0
304	8	0	0	0	0	0	0
304	9	0	0	0	0	0	0
305	0	0	0	0	0	0	0
305	1	0	0	0	0	0	0
305	2	0	0	0	0	0	0
305	3	0	0	0	0	0	0
305	4	0	0	0	0	0	0
305	5	0	0	0	0	0	0
305	6	0	0	0	0	0	0
305	7	0	0	0	0	0	0
305	8	0	0	0	0	0	0
305	9	0	0	0	0	0	0
306	0	0	0	0	0	0	0
306	1	0	0	0	0	0	0
306	2	0	0	0	0	0	0
306	3	0	0	0	0	0	0
306	4	0	0	0	0	0	0
306	5	0	0	0	0	0	0
306	6	0	0	0	0	0	0
306	7	0	0	0	0	0	0
306	8	0	0	0	0	0	0
306	9	0	0	0	0	0	0
307	0	0	0	0	0	0	0
307	1	0	0	0	0	0	0
307	2	0	0	0	0	0	0
307	3	0	0	0	0	0	0
307	4	0	0	0	0	0	0
307	5	0	0	0	0	0	0
307	6	0	0	0	0	0	0
307	7	0	0	0	0	0	0
307	8	0	0	0	0	0	0
307	9	0	0	0	0	0	0
308	0	0	0	0	0	0	0
308	1	0	0	0	0	0	0
308	2	0	0	0	0	0	0
308	3	0	0	0	0	0	0
308	4	0	0	0	0	0	0
308	5	0	0	0	0	0	0
308	6	0	0	0	0	0	0
308	7	0	0	0	0	0	0
308	8	0	0	0	0	0	0
308	9	0	0	0	0	0	0
309	0	0	0	0	0	0	0
309	1	0	0	0	0	0	0
309	2	0	0	0	0	0	0
309	3	0	0	0	0	0	0
309	4	0	0	0	0	0	0
309	5	0	0	0	0	0	0
309	6	0	0	0	0	0	0
309	7	0	0	0	0	0	0
309	8	0	0	0	0	0	0
309	9	0	0	0	0	0	0
310	0	0	0	0	0	0	0
310	1	0	0	0	0	0	0
310	2	0	0	0	0	0	0
310	3	0	0	0	0	0	0
310	4	0	0	0	0	0	0
310	5	0	0	0	0	0	0
310	6	0	0	0	0	0	0
310	7	0	0	0	0	0	0
310	8	0	0	0	0	0	0
310	9	0	0	0	0	0	0
311	0	0	0	0	0	0	0
311	1	0	0	0	0	0	0
311	2	0	0	0	0	0	0
311	3	0	0	0	0	0	0
311	4	0	0	0	0	0	0
311	5	0	0	0	0	0	0
311	6	0	0	0	0	0	0
311	7	0	0	0	0	0	0
311	8	0	0	0	0	0	0
311	9	0	0	0	0	0	0
312	0	0	0	0	0	0	0
312	1	0	0	0	0	0	0
312	2	0	0	0	0	0	0
312	3	0	0	0	0	0	0
312	4	0	0	0	0	0	0
312	5	0	0	0	0	0	0
312	6	0	0	0	0	0	0
312	7	0	0	0	0	0	0
312	8	0	0	0	0	0	0
312	9	0	0	0	0	0	0
313	0	0	0	0	0	0	0
313	1	0	0	0	0	0	0
313	2	0	0	0	0	0	0
313	3	0	0	0	0	0	0
313	4	0	0	0	0	0	0
313	5	0	0	0	0	0	0
313	6	0	0	0	0	0	0
313	7	0	0	0	0	0	0
313	8	0	0	0	0	0	0
313	9	0	0	0	0	0	0
314	0	0	0	0	0	0	0
314	1	0	0	0	0	0	0
314	2	0	0	0	0	0	0
314	3	0	0	0	0	0	0
314	4	0	0	0	0	0	0
314	5	0	0	0	0	0	0
314	6	0	0	0	0	0	0
314	7	0	0	0	0	0	0
314	8	0	0	0	0	0	0
314	9	0	0	0	0	0	0
315	0	0	0	0	0	0	0
315	1	0	0	0	0	0	0
315	2	0	0	0	0	0	0
315	3	0	0	0	0	0	0
315	4	0	0	0	0	0	0
315	5	0	0	0	0	0	0
315	6	0	0	0	0	0	0
315	7	0	0	0	0	0	0
315	8	0	0	0	0	0	0
315	9	0	0	0	0	0	0
316	0	0	0	0	0	0	0
316	1	0	0	0	0	0	0
316	2	0	0	0	0	0	0
316	3	0	0	0	0	0	0
316	4	0	0	0	0	0	0
316	5	0	0	0	0	0	0
316	6	0	0	0	0	0	0
316	7	0	0	0	0	0	0
316	8	0	0	0	0	0	0
316	9	0	0	0	0	0	0
317	0	0	0	0	0	0	0
317	1	0	0	0	0	0	0
317	2	0	0	0	0	0	0
317	3	0	0	0	0	0	0
317	4	0	0	0	0	0	0
317	5	0	0	0	0	0	0
317	6	0	0	0	0	0	0
317	7	0	0	0	0	0	0
317	8	0	0	0	0	0	0
317	9	0	0	0	0	0	0
318	0	0	0	0	0	0	0
318	1	0	0	0	0	0	0
318	2	0	0	0	0	0	0
318	3	0	0	0	0	0	0
318	4	0	0	0	0	0	0
318	5	0	0	0	0	0	0
318	6	0	0	0	0	0	0
318	7	0	0	0	0	0	0
318	8	0	0	0	0	0	0
318	9	0	0	0	0	0	0
319	0	0	0	0	0	0	0
319	1	0	0	0	0	0	0
319	2	0	0	0	0	0	0
319	3	0	0	0	0	0	0
319	4	0	0	0	0	0	0
319	5	0	0	0	0	0	0
319	6	0	0	0	0	0	0
319	7	0	0	0	0	0	0
319	8	0	0	0	0	0	0
319	9	0	0	0	0	0	0
320	0	0	0	0	0	0	0
320	1	0	0	0	0	0	0
320	2	0	0	0	0	0	0
320	3	0	0	0	0	0	0
320	4	0	0	0	0	0	0
320	5	0	0	0	0	0	0
320	6	0	0	0	0	0	0
320	7	0	0	0	0	0	0
320	8	0	0	0	0	0	0
320	9	0	0	0	0	0	0
321	0	0	0	0	0	0	0
321	1	0	0	0	0	0	0
321	2	0	0	0	0	0	0
321	3	0	0	0	0	0	0
321	4	0	0	0	0	0	0
321	5	0	0	0	0	0	0
321	6	0	0	0	0	0	0
321	7	0	0	0	0	0	0
321	8	0	0	0	0	0	0
321	9	0	0	0	0	0	0
322	0	0	0	0	0	0	0
322	1	0	0	0	0	0	0
322	2	0	0	0	0	0	0
322	3	0	0	0	0	0	0
322	4	0	0	0	0	0	0
322	5	0	0	0	0	0	0
322	6	0	0	0	0	0	0
322	7	0	0	0	0	0	0
322	8	0	0	0	0	0	0
322	9	0	0	0	0	0	0
323	0	0	0	0	0	0	0
323	1	0	0	0	0	0	0
323	2	0	0	0	0	0	0
323	3	0	0	0	0	0	0
323	4	0	0	0	0	0	0
323	5	0	0	0	0	0	0
323	6	0	0	0	0	0	0
323	7	0	0	0	0	0	0
323	8	0	0	0	0	0	0
323	9	0	0	0	0	0	0
324	0	0	0	0	0	0	0
324	1	0	0	0	0	0	0
324	2	0	0	0	0	0	0
324	3	0	0	0	0	0	0
324	4	0	0	0	0	0	0
324	5	0	0	0	0	0	0
324	6	0	0	0	0	0	0
324	7	0	0	0	0	0	0
324	8	0	0	0	0	0	0
324	9	0	0	0	0	0	0
325	0	0	0	0	0	0	0
325	1	0	0	0	0	0	0
325	2	0	0	0	0	0	0
325	3	0	0	0	0	0	0
325	4	0	0	0	0	0	0
325	5	0	0	0	0	0	0
325	6	0	0	0	0	0	0
325	7	0	0	0	0	0	0
325	8	0	0	0	0	0	0
325	9	0	0	0	0	0	0
326	0	0	0	0	0	0	0
326	1	0	0	0	0	0	0
326	2	0	0	0	0	0	0
326	3	0	0	0	0	0	0
326	4	0	0	0	0	0	0
326	5	0	0	0	0	0	0
326	6	0	0	0	0	0	0
326	7	0	0	0	0	0	0
326	8	0	0	0	0	0	0
326	9	0	0	0	0	0	0
327	0	0	0	0	0	0	0
327	1	0	0	0	0	0	0
327	2	0	0	0	0	0	0
327	3	0	0	0	0	0	0
327	4	0	0	0	0	0	0
327	5	0	0	0	0	0	0
327	6	0	0	0	0	0	0
327	7	0	0	0	0	0	0
327	8	0	0	0	0	0	0
327	9	0	0	0	0	0	0
328	0	0	0	0	0	0	0
328	1	0	0	0	0	0	0
328	2	0	0	0	0	0	0
328	3	0	0	0	0	0	0
328	4	0	0	0	0	0	0
328	5	0	0	0	0	0	0
328	6	0	0	0	0	0	0
328	7	0	0	0	0	0	0
328	8	0	0	0	0	0	0
328	9	0	0	0	0	0	0
329	0	0	0	0	0	0	0
329	1	0	0	0	0	0	0
329	2	0	0	0	0	0	0
329	3	0	0	0	0	0	0
329	4	0	0	0	0	0	0
329	5	0	0	0	0	0	0
329	6	0	0	0	0	0	0
329	7	0	0	0	0	0	0
329	8	0	0	0	0	0	0
329	9	0	0	0	0	0	0
330	0	0	0	0	0	0	0
330	1	0	0	0	0	0	0
330	2	0	0	0	0	0	0
330	3	0	0	0	0	0	0
330	4	0	0	0	0	0	0
330	5	0	0	0	0	0	0
330	6	0	0	0	0	0	0
330	7	0	0	0	0	0	0
330	8	0	0	0	0	0	0
330	9	0	0	0	0	0	0
331	0	0	0	0	0	0	0
331	1	0	0	0	0	0	0
331	2	0	0	0	0	0	0
331	3	0	0	0	0	0	0
331	4	0	0	0	0	0	0
331	5	0	0	0	0	0	0
331	6	0	0	0	0	0	0
331	7	0	0	0	0	0	0
331	8	0	0	0	0	0	0
331	9	0	0	0	0	0	0
332	0	0	0	0	0	0	0
332	1	0	0	0	0	0	0
332	2	0	0	0	0	0	0
332	3	0	0	0	0	0	0
332	4	0	0	0	0	0	0
332	5	0	0	0	0	0	0
332	6	0	0	0	0	0	0
332	7	0	0	0	0	0	0
332	8	0	0	0	0	0	0
332	9	0	0	0	0	0	0
333	0	0	0	0	0	0	0
333	1	0	0	0	0	0	0
333	2	0	0	0	0	0	0
333	3	0	0	0	0	0	0
333	4	0	0	0	0	0	0
333	5	0	0	0	0	0	0
333	6	0	0	0	0	0	0
333	7	0	0	0	0	0	0
333	8	0	0	0	0	0	0
333	9	0	0	0	0	0	0
334	0	0	0	0	0	0	0
334	1	0	0	0	0	0	0
334	2	0	0	0	0	0	0
334	3	0	0	0	0	0	0
334	4	0	0	0	0	0	0
334	5	0	0	0	0	0	0
334	6	0	0	0	0	0	0
334	7	0	0	0	0	0	0
334	8	0	0	0	0	0	0
334	9	0	0	0	0	0	0
335	0	0	0	0	0	0	0
335	1	0	0	0	0	0	0
335	2	0	0	0	0	0	0
335	3	0	0	0	0	0	0
335	4	0	0	0	0	0	0
335	5	0	0	0	0	0	0
335	6	0	0	0	0	0	0
335	7	0	0	0	0	0	0
335	8	0	0	0	0	0	0
335	9	0	0	0	0	0	0
336	0	0	0	0	0	0	0
336	1	0	0	0	0	0	0
336	2	0	0	0	0	0	0
336	3	0	0	0	0	0	0
336	4	0	0	0	0	0	0
336	5	0	0	0	0	0	0
336	6	0	0	0	0	0	0
336	7	0	0	0	0	0	0
336	8	0	0	0	0	0	0
336	9	0	0	0	0	0	0
337	0	0	0	0	0	0	0
337	1	0	0	0	0	0	0
337	2	0	0	0	0	0	0
337	3	0	0	0	0	0	0
337	4	0	0	0	0	0	0
337	5	0	0	0	0	0	0
337	6	0	0	0	0	0	0
337	7	0	0	0	0	0	0
337	8	0	0	0	0	0	0
337	9	0	0	0	0	0	0
338	0	0	0	0	0	0	0
338	1	0	0	0	0	0	0
338	2	0	0	0	0	0	0
338	3	0	0	0	0	0	0
338	4	0	0	0	0	0	0
338	5	0	0	0	0	0	0
338	6	0	0	0	0	0	0
338	7	0	0	0	0	0	0
338	8	0	0	0	0	0	0
338	9	0	0	0	0	0	0
339	0	0	0	0	0	0	0
339	1	0	0	0	0	0	0
339	2	0	0	0	0	0	0
339	3	0	0	0	0	0	0
339	4	0	0	0	0	0	0
339	5	0	0	0	0	0	0
339	6	0	0	0	0	0	0
339	7	0	0	0	0	0	0
339	8	0	0	0	0	0	0
339	9	0	0	0	0	0	0
340	0	0	0	0	0	0	0
340	1	0	0	0	0	0	0
340	2	0	0	0	0	0	0
340	3	0	0	0	0	0	0
340	4	0	0	0	0	0	0
340	5	0	0	0	0	0	0
340	6	0	0	0	0	0	0
340	7	0	0	0	0	0	0
340	8	0	0	0	0	0	0
340	9	0	0	0	0	0	0
341	0	0	0	0	0	0	0
341	1	0	0	0	0	0	0
341	2	0	0	0	0	0	0
341	3	0	0	0	0	0	0
341	4	0	0	0	0	0	0
341	5	0	0	0	0	0	0
341	6	0	0	0	0	0	0
341	7	0	0	0	0	0	0
341	8	0	0	0	0	0	0
341	9	0	0	0	0	0	0
342	0	0	0	0	0	0	0
342	1	0	0	0	0	0	0
342	2	0	0	0	0	0	0
342	3	0	0	0	0	0	0
342	4	0	0	0	0	0	0
342	5	0	0	0	0	0	0
342	6	0	0	0	0	0	0
342	7	0	0	0	0	0	0
342	8	0	0	0	0	0	0
342	9	0	0	0	0	0	0
343	0	0	0	0	0	0	0
343	1	0	0	0	0	0	0
343	2	0	0	0	0	0	0
343	3	0	0	0	0	0	0
343	4	0	0	0	0	0	0
343	5	0	0	0	0	0	0
343	6	0	0	0	0	0	0
343	7	0	0	0	0	0	0
343	8	0	0	0	0	0	0
343	9	0	0	0	0	0	0
344	0	0	0	0	0	0	0
344	1	0	0	0	0	0	0
344	2	0	0	0	0	0	0
344	3	0	0	0	0	0	0
344	4	0	0	0	0	0	0
344	5	0	0	0	0	0	0
344	6	0	0	0	0	0	0
344	7	0	0	0	0	0	0
344	8	0	0	0	0	0	0
344	9	0	0	0	0	0	0
345	0	0	0	0	0	0	0
345	1	0	0	0	0	0	0
345	2	0	0	0	0	0	0
345	3	0	0	0	0	0	0
345	4	0	0	0	0	0	0
345	5	0	0	0	0	0	0
345	6	0	0	0	0	0	0
345	7	0	0	0	0	0	0
345	8	0	0	0	0	0	0
345	9	0	0	0	0	0	0
346	0	0	0	0	0	0	0
346	1	0	0	0	0	0	0
346	2	0	0	0	0	0	0
346	3	0	0	0	0	0	0
346	4	0	0	0	0	0	0
346	5	0	0	0	0	0	0
346	6	0	0	0	0	0	0
346	7	0	0	0	0	0	0
346	8	0	0	0	0	0	0
346	9	0	0	0	0	0	0
347	0	0	0	0	0	0	0
347	1	0	0	0	0	0	0
347	2	0	0	0	0	0	0
347	3	0	0	0	0	0	0
347	4	0	0	0	0	0	0
347	5	0	0	0	0	0	0
347	6	0	0	0	0	0	0
347	7	0	0	0	0	0	0
347	8	0	0	0	0	0	0
347	9	0	0	0	0	0	0
348	0	0	0	0	0	0	0
348	1	0	0	0	0	0	0
348	2	0	0	0	0	0	0
348	3	0	0	0	0	0	0
348	4	0	0	0	0	0	0
348	5	0	0	0	0	0	0
348	6	0	0	0	0	0	0
348	7	0	0	0	0	0	0
348	8	0	0	0	0	0	0
348	9	0	0	0	0	0	0
349	0	0	0	0	0	0	0
349	1	0	0	0	0	0	0
349	2	0	0	0	0	0	0
349	3	0	0	0	0	0	0
349	4	0	0	0	0	0	0
349	5	0	0	0	0	0	0
349	6	0	0	0	0	0	0
349	7	0	0	0	0	0	0
349	8	0	0	0	0	0	0
349	9	0	0	0	0	0	0
350	0	0	0	0	0	0	0
350	1	0	0	0	0	0	0
350	2	0	0	0	0	0	0
350	3	0	0	0	0	0	0
350	4	0	0	0	0	0	0
350	5	0	0	0	0	0	0
350	6	0	0	0	0	0	0
350	7	0	0	0	0	0	0
350	8	0	0	0	0	0	0
350	9	0	0	0	0	0	0
351	0	0	0	0	0	0	0
351	1	0	0	0	0	0	0
351	2	0	0	0	0	0	0
351	3	0	0	0	0	0	0
351	4	0	0	0	0	0	0
351	5	0	0	0	0	0	0
351	6	0	0	0	0	0	0
351	7	0	0	0	0	0	0
351	8	0	0	0	0	0	0
351	9	0	0	0	0	0	0
352	0	0	0	0	0	0	0
352	1	0	0	0	0	0	0
352	2	0	0	0	0	0	0
352	3	0	0	0	0	0	0
352	4	0	0	0	0	0	0
352	5	0	0	0	0	0	0
352	6	0	0	0	0	0	0
352	7	0	0	0	0	0	0
352	8	0	0	0	0	0	0
352	9	0	0	0	0	0	0
353	0	0	0	0	0	0	0
353	1	0	0	0	0	0	0
353	2	0	0	0	0	0	0
353	3	0	0	0	0	0	0
353	4	0	0	0	0	0	0
353	5	0	0	0	0	0	0
353	6	0	0	0	0	0	0
353	7	0	0	0	0	0	0
353	8	0	0	0	0	0	0
353	9	0	0	0	0	0	0
354	0	0	0	0	0	0	0
354	1	0	0	0	0	0	0
354	2	0	0	0	0	0	0
354	3	0	0	0	0	0	0
354	4	0	0	0	0	0	0
354	5	0	0	0	0	0	0
354	6	0	0	0	0	0	0
354	7	0	0	0	0	0	0
354	8	0	0	0	0	0	0
354	9	0	0	0	0	0	0
355	0	0	0	0	0	0	0
355	1	0	0	0	0	0	0
355	2	0	0	0	0	0	0
355	3	0	0	0	0	0	0
355	4	0	0	0	0	0	0
355	5	0	0	0	0	0	0
355	6	0	0	0	0	0	0
355	7	0	0	0	0	0	0
355	8	0	0	0	0	0	0
355	9	0	0	0	0	0	0
356	0	0	0	0	0	0	0
356	1	0	0	0	0	0	0
356	2	0	0	0	0	0	0
356	3	0	0	0	0	0	0
356	4	0	0	0	0	0	0
356	5	0	0	0	0	0	0
356	6	0	0	0	0	0	0
356	7	0	0	0	0	0	0
356	8	0	0	0	0	0	0
356	9	0	0	0	0	0	0
357	0	0	0	0	0	0	0
357	1	0	0	0	0	0	0
357	2	0	0	0	0	0	0
357	3	0	0	0	0	0	0
357	4	0	0	0	0	0	0
357	5	0	0	0	0	0	0
357	6	0	0	0	0	0	0
357	7	0	0	0	0	0	0
357	8	0	0	0	0	0	0
357	9	0	0	0	0	0	0
358	0	0	0	0	0	0	0
358	1	0	0	0	0	0	0
358	2	0	0	0	0	0	0
358	3	0	0	0	0	0	0
358	4	0	0	0	0	0	0
358	5	0	0	0	0	0	0
358	6	0	0	0	0	0	0
358	7	0	0	0	0	0	0
358	8	0	0	0	0	0	0
358	9	0	0	0	0	0	0
359	0	0	0	0	0	0	0
359	1	0	0	0	0	0	0
359	2	0	0	0	0	0	0
359	3	0	0	0	0	0	0
359	4	0	0	0	0	0	0
359	5	0	0	0	0	0	0
359	6	0	0	0	0	0	0
359	7	0	0	0	0	0	0
359	8	0	0	0	0	0	0
359	9	0	0	0	0	0	0
360	0	0	0	0	0	0	0
360	1	0	0	0	0	0	0
360	2	0	0	0	0	0	0
360	3	0	0	0	0	0	0
360	4	0	0	0	0	0	0
360	5	0	0	0	0	0	0
360	6	0	0	0	0	0	0
360	7	0	0	0	0	0	0
360	8	0	0	0	0	0	0
360	9	0	0	0	0	0	0
361	0	0	0	0	0	0	0
361	1	0	0	0	0	0	0
361	2	0	0	0	0	0	0
361	3	0	0	0	0	0	0
361	4	0	0	0	0	0	0
361	5	0	0	0	0	0	0
361	6	0	0	0	0	0	0
361	7	0	0	0	0	0	0
361	8	0	0	0	0	0	0
361	9	0	0	0	0	0	0
362	0	0	0	0	0	0	0
362	1	0	0	0	0	0	0
362	2	0	0	0	0	0	0
362	3	0	0	0	0	0	0
362	4	0	0	0	0	0	0
362	5	0	0	0	0	0	0
362	6	0	0	0	0	0	0
362	7	0	0	0	0	0	0
362	8	0	0	0	0	0	0
362	9	0	0	0	0	0	0
363	0	0	0	0	0	0	0
363	1	0	0	0	0	0	0
363	2	0	0	0	0	0	0
363	3	0	0	0	0	0	0
363	4	0	0	0	0	0	0
363	5	0	0	0	0	0	0
363	6	0	0	0	0	0	0
363	7	0	0	0	0	0	0
363	8	0	0	0	0	0	0
363	9	0	0	0	0	0	0
364	0	0	0	0	0	0	0
364	1	0	0	0	0	0	0
364	2	0	0	0	0	0	0
364	3	0	0	0	0	0	0
364	4	0	0	0	0	0	0
364	5	0	0	0	0	0	0
364	6	0	0	0	0	0	0
364	7	0	0	0	0	0	0
364	8	0	0	0	0	0	0
364	9	0	0	0	0	0	0
365	0	0	0	0	0	0	0
365	1	0	0	0	0	0	0
365	2	0	0	0	0	0	0
365	3	0	0	0	0	0	0
365	4	0	0	0	0	0	0
365	5	0	0	0	0	0	0
365	6	0	0	0	0	0	0
365	7	0	0	0	0	0	0
365	8	0	0	0	0	0	0
365	9	0	0	0	0	0	0
366	0	0	0	0	0	0	0
366	1	0	0	0	0	0	0
366	2	0	0	0	0	0	0
366	3	0	0	0	0	0	0
366	4	0	0	0	0	0	0
366	5	0	0	0	0	0	0
366	6	0	0	0	0	0	0
366	7	0	0	0	0	0	0
366	8	0	0	0	0	0	0
366	9	0	0	0	0	0	0
367	0	0	0	0	0	0	0
367	1	0	0	0	0	0	0
367	2	0	0	0	0	0	0
367	3	0	0	0	0	0	0
367	4	0	0	0	0	0	0
367	5	0	0	0	0	0	0
367	6	0	0	0	0	0	0
367	7	0	0	0	0	0	0
367	8	0	0	0	0	0	0
367	9	0	0	0	0	0	0
368	0	0	0	0	0	0	0
368	1	0	0	0	0	0	0
368	2	0	0	0	0	0	0
368	3	0	0	0	0	0	0
368	4	0	0	0	0	0	0
368	5	0	0	0	0	0	0
368	6	0	0	0	0	0	0
368	7	0	0	0	0	0	0
368	8	0	0	0	0	0	0
368	9	0	0	0	0	0	0
369	0	0	0	0	0	0	0
369	1	0	0	0	0	0	0
369	2	0	0	0	0	0	0
369	3	0	0	0	0	0	0
369	4	0	0	0	0	0	0
369	5	0	0	0	0	0	0
369	6	0	0	0	0	0	0
369	7	0	0	0	0	0	0
369	8	0	0	0	0	0	0
369	9	0	0	0	0	0	0
370	0	0	0	0	0	0	0
370	1	0	0	0	0	0	0
370	2	0	0	0	0	0	0
370	3	0	0	0	0	0	0
370	4	0	0	0	0	0	0
370	5	0	0	0	0	0	0
370	6	0	0	0	0	0	0
370	7	0	0	0	0	0	0
370	8	0	0	0	0	0	0
370	9	0	0	0	0	0	0
371	0	0	0	0	0	0	0
371	1	0	0	0	0	0	0
371	2	0	0	0	0	0	0
371	3	0	0	0	0	0	0
371	4	0	0	0	0	0	0
371	5	0	0	0	0	0	0
371	6	0	0	0	0	0	0
371	7	0	0	0	0	0	0
371	8	0	0	0	0	0	0
371	9	0	0	0	0	0	0
372	0	0	0	0	0	0	0
372	1	0	0	0	0	0	0
372	2	0	0	0	0	0	0
372	3	0	0	0	0	0	0
372	4	0	0	0	0	0	0
372	5	0	0	0	0	0	0
372	6	0	0	0	0	0	0
372	7	0	0	0	0	0	0
372	8	0	0	0	0	0	0
372	9	0	0	0	0	0	0
373	0	0	0	0	0	0	0
373	1	0	0	0	0	0	0
373	2	0	0	0	0	0	0
373	3	0	0	0	0	0	0
373	4	0	0	0	0	0	0
373	5	0	0	0	0	0	0
373	6	0	0	0	0	0	0
373	7	0	0	0	0	0	0
373	8	0	0	0	0	0	0
373	9	0	0	0	0	0	0
374	0	0	0	0	0	0	0
374	1	0	0	0	0	0	0
374	2	0	0	0	0	0	0
374	3	0	0	0	0	0	0
374	4	0	0	0	0	0	0
374	5	0	0	0	0	0	0
374	6	0	0	0	0	0	0
374	7	0	0	0	0	0	0
374	8	0	0	0	0	0	0
374	9	0	0	0	0	0	0
375	0	0	0	0	0	0	0
375	1	0	0	0	0	0	0
375	2	0	0	0	0	0	0
375	3	0	0	0	0	0	0
375	4	0	0	0	0	0	0
375	5	0	0	0	0	0	0
375	6	0	0	0	0	0	0
375	7	0	0	0	0	0	0
375	8	0	0	0	0	0	0
375	9	0	0	0	0	0	0
376	0	0	0	0	0	0	0
376	1	0	0	0	0	0	0
376	2	0	0	0	0	0	0
376	3	0	0	0	0	0	0
376	4	0	0	0	0	0	0
376	5	0	0	0	0	0	0
376	6	0	0	0	0	0	0
376	7	0	0	0	0	0	0
376	8	0	0	0	0	0	0
376	9	0	0	0	0	0	0
377	0	0	0	0	0	0	0
377	1	0	0	0	0	0	0
377	2	0	0	0	0	0	0
377	3	0	0	0	0	0	0
377	4	0	0	0	0	0	0
377	5	0	0	0	0	0	0
377	6	0	0	0	0	0	0
377	7	0	0	0	0	0	0
377	8	0	0	0	0	0	0
377	9	0	0	0	0	0	0
378	0	0	0	0	0	0	0
378	1	0	0	0	0	0	0
378	2	0	0	0	0	0	0
378	3	0	0	0	0	0	0
378	4	0	0	0	0	0	0
378	5	0	0	0	0	0	0
378	6	0	0	0	0	0	0
378	7	0	0	0	0	0	0
378	8	0	0	0	0	0	0
378	9	0	0	0	0	0	0
379	0	0	0	0	0	0	0
379	1	0	0	0	0	0	0
379	2	0	0	0	0	0	0
379	3	0	0	0	0	0	0
379	4	0	0	0	0	0	0
379	5	0	0	0	0	0	0
379	6	0	0	0	0	0	0
379	7	0	0	0	0	0	0
379	8	0	0	0	0	0	0
379	9	0	0	0	0	0	0
380	0	0	0	0	0	0	0
380	1	0	0	0	0	0	0
380	2	0	0	0	0	0	0
380	3	0	0	0	0	0	0
380	4	0	0	0	0	0	0
380	5	0	0	0	0	0	0
380	6	0	0	0	0	0	0
380	7	0	0	0	0	0	0
380	8	0	0	0	0	0	0
380	9	0	0	0	0	0	0
381	0	0	0	0	0	0	0
381	1	0	0	0	0	0	0
381	2	0	0	0	0	0	0
381	3	0	0	0	0	0	0
381	4	0	0	0	0	0	0
381	5	0	0	0	0	0	0
381	6	0	0	0	0	0	0
381	7	0	0	0	0	0	0
381	8	0	0	0	0	0	0
381	9	0	0	0	0	0	0
382	0	0	0	0	0	0	0
382	1	0	0	0	0	0	0
382	2	0	0	0	0	0	0
382	3	0	0	0	0	0	0
382	4	0	0	0	0	0	0
382	5	0	0	0	0	0	0
382	6	0	0	0	0	0	0
382	7	0	0	0	0	0	0
382	8	0	0	0	0	0	0
382	9	0	0	0	0	0	0
383	0	0	0	0	0	0	0
383	1	0	0	0	0	0	0
383	2	0	0	0	0	0	0
383	3	0	0	0	0	0	0
383	4	0	0	0	0	0	0
383	5	0	0	0	0	0	0
383	6	0	0	0	0	0	0
383	7	0	0	0	0	0	0
383	8	0	0	0	0	0	0
383	9	0	0	0	0	0	0
384	0	0	0	0	0	0	0
384	1	0	0	0	0	0	0
384	2	0	0	0	0	0	0
384	3	0	0	0	0	0	0
384	4	0	0	0	0	0	0
384	5	0	0	0	0	0	0
384	6	0	0	0	0	0	0
384	7	0	0	0	0	0	0
384	8	0	0	0	0	0	0
384	9	0	0	0	0	0	0
385	0	0	0	0	0	0	0
385	1	0	0	0	0	0	0
385	2	0	0	0	0	0	0
385	3	0	0	0	0	0	0
385	4	0	0	0	0	0	0
385	5	0	0	0	0	0	0
385	6	0	0	0	0	0	0
385	7	0	0	0	0	0	0
385	8	0	0	0	0	0	0
385	9	0	0	0	0	0	0
386	0	0	0	0	0	0	0
386	1	0	0	0	0	0	0
386	2	0	0	0	0	0	0
386	3	0	0	0	0	0	0
386	4	0	0	0	0	0	0
386	5	0	0	0	0	0	0
386	6	0	0	0	0	0	0
386	7	0	0	0	0	0	0
386	8	0	0	0	0	0	0
386	9	0	0	0	0	0	0
387	0	0	0	0	0	0	0
387	1	0	0	0	0	0	0
387	2	0	0	0	0	0	0
387	3	0	0	0	0	0	0
387	4	0	0	0	0	0	0
387	5	0	0	0	0	0	0
387	6	0	0	0	0	0	0
387	7	0	0	0	0	0	0
387	8	0	0	0	0	0	0
387	9	0	0	0	0	0	0
388	0	0	0	0	0	0	0
388	1	0	0	0	0	0	0
388	2	0	0	0	0	0	0
388	3	0	0	0	0	0	0
388	4	0	0	0	0	0	0
388	5	0	0	0	0	0	0
388	6	0	0	0	0	0	0
388	7	0	0	0	0	0	0
388	8	0	0	0	0	0	0
388	9	0	0	0	0	0	0
389	0	0	0	0	0	0	0
389	1	0	0	0	0	0	0
389	2	0	0	0	0	0	0
389	3	0	0	0	0	0	0
389	4	0	0	0	0	0	0
389	5	0	0	0	0	0	0
389	6	0	0	0	0	0	0
389	7	0	0	0	0	0	0
389	8	0	0	0	0	0	0
389	9	0	0	0	0	0	0
390	0	0	0	0	0	0	0
390	1	0	0	0	0	0	0
390	2	0	0	0	0	0	0
390	3	0	0	0	0	0	0
390	4	0	0	0	0	0	0
390	5	0	0	0	0	0	0
390	6	0	0	0	0	0	0
390	7	0	0	0	0	0	0
390	8	0	0	0	0	0	0
390	9	0	0	0	0	0	0
391	0	0	0	0	0	0	0
391	1	0	0	0	0	0	0
391	2	0	0	0	0	0	0
391	3	0	0	0	0	0	0
391	4	0	0	0	0	0	0
391	5	0	0	0	0	0	0
391	6	0	0	0	0	0	0
391	7	0	0	0	0	0	0
391	8	0	0	0	0	0	0
391	9	0	0	0	0	0	0
392	0	0	0	0	0	0	0
392	1	0	0	0	0	0	0
392	2	0	0	0	0	0	0
392	3	0	0	0	0	0	0
392	4	0	0	0	0	0	0
392	5	0	0	0	0	0	0
392	6	0	0	0	0	0	0
392	7	0	0	0	0	0	0
392	8	0	0	0	0	0	0
392	9	0	0	0	0	0	0
393	0	0	0	0	0	0	0
393	1	0	0	0	0	0	0
393	2	0	0	0	0	0	0
393	3	0	0	0	0	0	0
393	4	0	0	0	0	0	0
393	5	0	0	0	0	0	0
393	6	0	0	0	0	0	0
393	7	0	0	0	0	0	0
393	8	0	0	0	0	0	0
393	9	0	0	0	0	0	0
394	0	0	0	0	0	0	0
394	1	0	0	0	0	0	0
394	2	0	0	0	0	0	0
394	3	0	0	0	0	0	0
394	4	0	0	0	0	0	0
394	5	0	0	0	0	0	0
394	6	0	0	0	0	0	0
394	7	0	0	0	0	0	0
394	8	0	0	0	0	0	0
394	9	0	0	0	0	0	0
395	0	0	0	0	0	0	0
395	1	0	0	0	0	0	0
395	2	0	0	0	0	0	0
395	3	0	0	0	0	0	0
395	4	0	0	0	0	0	0
395	5	0	0	0	0	0	0
395	6	0	0	0	0	0	0
395	7	0	0	0	0	0	0
395	8	0	0	0	0	0	0
395	9	0	0	0	0	0	0
396	0	0	0	0	0	0	0
396	1	0	0	0	0	0	0
396	2	0	0	0	0	0	0
396	3	0	0	0	0	0	0
396	4	0	0	0	0	0	0
396	5	0	0	0	0	0	0
396	6	0	0	0	0	0	0
396	7	0	0	0	0	0	0
396	8	0	0	0	0	0	0
396	9	0	0	0	0	0	0
397	0	0	0	0	0	0	0
397	1	0	0	0	0	0	0
397	2	0	0	0	0	0	0
397	3	0	0	0	0	0	0
397	4	0	0	0	0	0	0
397	5	0	0	0	0	0	0
397	6	0	0	0	0	0	0
397	7	0	0	0	0	0	0
397	8	0	0	0	0	0	0
397	9	0	0	0	0	0	0
398	0	0	0	0	0	0	0
398	1	0	0	0	0	0	0
398	2	0	0	0	0	0	0
398	3	0	0	0	0	0	0
398	4	0	0	0	0	0	0
398	5	0	0	0	0	0	0
398	6	0	0	0	0	0	0
398	7	0	0	0	0	0	0
398	8	0	0	0	0	0	0
398	9	0	0	0	0	0	0
399	0	0	0	0	0	0	0
399	1	0	0	0	0	0	0
399	2	0	0	0	0	0	0
399	3	0	0	0	0	0	0
399	4	0	0	0	0	0	0
399	5	0	0	0	0	0	0
399	6	0	0	0	0	0	0
399	7	0	0	0	0	0	0
399	8	0	0	0	0	0	0
399	9	0	0	0	0	0	0
400	0	0	0	0	0	0	0
400	1	0	0	0	0	0	0
400	2	0	0	0	0	0	0
400	3	0	0	0	0	0	0
400	4	0	0	0	0	0	0
400	5	0	0	0	0	0	0
400	6	0	0	0	0	0	0
400	7	0	0	0	0	0	0
400	8	0	0	0	0	0	0
400	9	0	0	0	0	0	0
401	0	0	0	0	0	0	0
401	1	0	0	0	0	0	0
401	2	0	0	0	0	0	0
401	3	0	0	0	0	0	0
401	4	0	0	0	0	0	0
401	5	0	0	0	0	0	0
401	6	0	0	0	0	0	0
401	7	0	0	0	0	0	0
401	8	0	0	0	0	0	0
401	9	0	0	0	0	0	0
402	0	0	0	0	0	0	0
402	1	0	0	0	0	0	0
402	2	0	0	0	0	0	0
402	3	0	0	0	0	0	0
402	4	0	0	0	0	0	0
402	5	0	0	0	0	0	0
402	6	0	0	0	0	0	0
402	7	0	0	0	0	0	0
402	8	0	0	0	0	0	0
402	9	0	0	0	0	0	0
403	0	0	0	0	0	0	0
403	1	0	0	0	0	0	0
403	2	0	0	0	0	0	0
403	3	0	0	0	0	0	0
403	4	0	0	0	0	0	0
403	5	0	0	0	0	0	0
403	6	0	0	0	0	0	0
403	7	0	0	0	0	0	0
403	8	0	0	0	0	0	0
403	9	-2.37616	-2.0919	-9.89116	0	0	0
404	0	-3.5643	-1.85365	-9.45673	0	0	0
404	1	-4.44351	-0.904378	-10.8497	0	0	0
404	2	-4.27381	-0.461246	-13.0196	0	0	0
404	3	-4.50639	-0.17346	-13.7161	0	0	0
404	4	-4.81538	0.358836	-14.1456	0	0	0
404	5	-4.57712	0.202697	-14.2317	0	0	0
404	6	-5.17501	0.621696	-14.8435	0	0	0
404	7	-4.977	0.687743	-15.8828	0	0	0
404	8	-5.271	0.597432	-17.8018	0	0	0
404	9	-5.49262	0.99644	-18.5794	0	0	0
405	0	-5.74456	0.948948	-19.8903	0	0	0
405	1	-6.64131	1.1903	-19.4527	0	0	0
405	2	-6.58381	1.27828	-20.4105	0	0	0
405	3	-7.09559	1.40712	-22.0675	0	0	0
405	4	-7.87133	2.02758	-23.021	0	0	0
405	5	-7.66135	1.89228	-23.894	0	0	0
405	6	-8.44799	1.99887	-24.9398	0	0	0
405	7	-8.58621	2.26193	-25.6322	0	0	0
405	8	-9.38661	2.54602	-27.1141	0	0	0
405	9	-9.72038	2.58937	-28.5072	0	0	0
406	0	-9.91882	2.47717	-29.1169	0	0	0
406	1	-10.6239	2.60747	-30.336	0	0	0
406	2	-10.9819	2.64805	-31.4715	0	0	0
406	3	-11.2015	2.49053	-32.343	0	0	0
406	4	-11.8373	2.44181	-33.9994	0	0	0
406	5	-11.8481	2.44384	-34.7827	0	0	0
406	6	-11.8665	2.48674	-35.478	0	0	0
406	7	-12.1297	2.35048	-36.3509	0	0	0
406	8	-12.8513	2.23879	-35.8297	0	0	0
406	9	-12.9473	2.27927	-37.9218	0	0	0
407	0	-13.2774	2.61218	-38.7017	0	0	0
407	1	-13.5422	2.45547	-39.4007	0	0	0
407	2	-13.6358	2.38728	-40.4474	0	0	0
407	3	-13.6716	2.52021	-39.1368	0	0	0
407	4	-14.0502	2.4719	-40.0976	0	0	0
407	5	-14.3228	2.84793	-41.1397	0	0	0
407	6	-14.538	2.4684	-43.2343	0	0	0
407	7	-15.3579	2.75448	-43.1495	0	0	0
407	8	-14.9634	2.68818	-44.1014	0	0	0
407	9	-15.8846	2.48511	-44.1103	0	0	0
408	0	-16.2188	2.8599	-45.1533	0	0	0
408	1	-15.8484	2.52638	-45.5892	0	0	0
408	2	-16.448	2.7028	-48.2019	0	0	0
408	3	-16.2682	2.57124	-47.7633	0	0	0
408	4	-16.5146	2.67921	-48.1998	0	0	0
408	5	-17.5679	2.87352	-49.4226	0	0	0
408	6	-16.8897	2.40962	-49.9435	0	0	0
408	7	-17.9455	2.58285	-51.5173	0	0	0
408	8	-17.7094	2.53951	-51.6881	0	0	0
408	9	-17.9693	2.20385	-52.5619	0	0	0
409	0	-18.3193	2.57968	-52.4701	0	0	0
409	1	-18.3229	2.28913	-53.17	0	0	0
409	2	-18.8952	2.24265	-54.0441	0	0	0
409	3	-18.9864	2.13234	-54.9152	0	0	0
409	4	-18.3917	1.68698	-56.2206	0	0	0
409	5	-18.8049	1.7525	-55.9597	0	0	0
409	6	-18.922	1.84107	-56.567	0	0	0
409	7	-18.4777	1.26378	-57.0918	0	0	0
409	8	-18.5111	1.55306	-58.049	0	0	0
409	9	-17.8918	1.02123	-59.7017	0	0	0
410	0	-17.4702	0.713061	-58.7425	0	0	0
410	1	-17.1005	0.577594	-59.788	0	0	0
410	2	-16.617	0.468542	-60.393	0	0	0
410	3	-16.6667	0.690775	-60.4788	0	0	0
410	4	-15.9381	0.201538	-61.8714	0	0	0
410	5	-16.0907	-0.0862836	-61.4397	0	0	0
410	6	-15.3431	-0.149964	-61.5185	0	0	0
410	7	-15.1567	-0.662801	-61.4346	0	0	0
410	8	-15.1898	-0.48651	-62.3914	0	0	0
410	9	-14.4792	-1.23837	-63.8723	0	0	0
411	0	-14.6544	-1.57384	-64.8338	0	0	0
411	1	-14.6744	-2.06211	-66.3992	0	0	0
411	2	-15.351	-4.733	-71.8167	0	0	0
411	3	-18.4317	-9.44769	-75.262	0	0	0
411	4	-18.5683	-12.3122	-76.5907	0	0	0
411	5	-16.4866	-12.5479	-78.2336	0	0	0
411	6	-15.7966	-14.8536	-78.3289	0	0	0
411	7	-15.0305	-15.7187	-80.5927	0	0	0
411	8	-15.9828	-16.7465	-83.6497	0	0	0
411	9	-15.2689	-18.4111	-85.2246	0	0	0
412	0	-15.2266	-18.411	-87.3103	0	0	0
412	1	-15.6889	-20.5676	-89.592	0	0	0
412	2	-14.6908	-20.5877	-91.5	0	0	0
412	3	-15.2661	-21.6154	-94.5522	0	0	0
412	4	-14.4733	-23.0802	-96.0407	0	0	0
412	5	-14.2578	-23.2811	-98.3881	0	0	0
412	6	-13.7871	-24.3474	-101.173	0	0	0
412	7	-12.8362	-24.815	-104.658	0	0	0
412	8	-13.2858	-25.2623	-106.572	0	0	0
412	9	-12.7832	-26.2158	-107.969	0	0	0
413	0	-12.6323	-26.1539	-110.23	0	0	0
413	1	-12.8996	-26.6437	-113.105	0	0	0
413	2	-12.1243	-26.7098	-115.366	0	0	0
413	3	-12.1389	-26.7575	-117.799	0	0	0
413	4	-12.2029	-26.7165	-119.715	0	0	0
413	5	-12.1005	-25.9634	-121.184	0	0	0
413	6	-12.3948	-26.077	-123.709	0	0	0
413	7	-11.897	-25.7232	-125.093	0	0	0
413	8	-12.0597	-25.1484	-127.871	0	0	0
413	9	-11.8118	-24.8623	-129.435	0	0	0
414	0	-11.7472	-24.2207	-130.903	0	0	0
414	1	-11.8683	-23.7351	-132.638	0	0	0
414	2	-11.5781	-23.2487	-134.113	0	0	0
414	3	-11.3208	-22.8072	-137.064	0	0	0
414	4	-10.9195	-22.098	-139.667	0	0	0
414	5	-10.82	-21.234	-140.349	0	0	0
414	6	-10.5048	-20.6144	-141.647	0	0	0
414	7	-10.234	-20.2387	-143.557	0	0	0
414	8	-9.87479	-19.6197	-147.117	0	0	0
414	9	-9.32231	-18.9082	-148.849	0	0	0
415	0	-9.02271	-18.1759	-149.444	0	0	0
415	1	-8.85766	-17.5139	-151.089	0	0	0
415	2	-8.37304	-16.6715	-153.429	0	0	0
415	3	-7.94888	-16.0984	-156.033	0	0	0
415	4	-7.81038	-15.3205	-157.154	0	0	0
415	5	-7.51101	-14.9663	-159.757	0	0	0
415	6	-7.61473	-14.2823	-161.32	0	0	0
415	7	-7.42717	-14.0644	-162.535	0	0	0
415	8	-7.32736	-13.4218	-164.441	0	0	0
415	9	-6.96911	-13.0905	-167.395	0	0	0
416	0	-6.99846	-12.8701	-169.131	0	0	0
416	1	-7.22482	-12.9636	-171.4	0	0	0
416	2	-6.96704	-12.7867	-173.045	0	0	0
416	3	-7.10946	-12.678	-174.349	0	0	0
416	4	-7.16439	-12.7264	-176.441	0	0	0
416	5	-6.79746	-12.9253	-179.571	0	0	0
416	6	-6.78085	-12.7933	-181.483	0	0	0
416	7	-6.58398	-13.3505	-182.876	0	0	0
416	8	-6.63723	-13.3771	-185.316	0	0	0
416	9	-6.53268	-13.69	-187.667	0	0	0
417	0	-6.77637	-14.0044	-189.671	0	0	0
417	1	-6.69789	-14.2936	-191.414	0	0	0
417	2	-6.43567	-14.9166	-193.679	0	0	0
417	3	-6.52742	-14.9653	-195.421	0	0	0
417	4	-6.70651	-15.4775	-196.644	0	0	0
417	5	-6.35842	-15.8579	-199.08	0	0	0
417	6	-6.52147	-16.0592	-201.433	0	0	0
417	7	-6.35131	-16.462	-204.309	0	0	0
417	8	-6.55093	-17.0416	-206.142	0	0	0
417	9	-6.33557	-17.3548	-207.361	0	0	0
418	0	-6.38222	-17.9114	-209.628	0	0	0
418	1	-6.25743	-18.2033	-212.588	0	0	0
418	2	-5.98153	-18.6459	-215.723	0	0	0
418	3	-6.05328	-18.9387	-217.902	0	0	0
418	4	-6.31963	-19.1864	-219.298	0	0	0
418	5	-5.86636	-19.4101	-221.732	0	0	0
418	6	-5.85048	-19.7912	-224.433	0	0	0
418	7	-5.79048	-20.1051	-226.872	0	0	0
418	8	-5.4928	-20.5061	-229.92	0	0	0
418	9	-5.61185	-20.3767	-231.225	0	0	0
419	0	-5.26577	-20.3562	-233.133	0	0	0
419	1	-5.16542	-20.6281	-236.357	0	0	0
419	2	-5.05093	-20.5645	-239.142	0	0	0
419	3	-4.62297	-20.6114	-242.621	0	0	0
419	4	-4.06388	-20.6342	-244.445	0	0	0
419	5	-3.67807	-20.6381	-248.096	0	0	0
419	6	-3.00722	-20.5728	-249.571	0	0	0
419	7	-2.36227	-20.2198	-252.433	0	0	0
419	8	-1.54421	-20.1104	-255.997	0	0	0
419	9	-0.351718	-19.7989	-258.944	0	0	0
420	0	0.776144	-19.7314	-260.849	0	0	0
420	1	1.39736	-19.4716	-264.413	0	0	0
420	2	2.94081	-18.8938	-267.441	0	0	0
420	3	3.93074	-18.8946	-270.481	0	0	0
420	4	5.11817	-18.2978	-274.905	0	0	0
420	5	6.48368	-18.1438	-279.593	0	0	0
420	6	7.85226	-17.8573	-283.06	0	0	0
420	7	9.04518	-17.4608	-286.091	0	0	0
420	8	10.4702	-17.0859	-290.952	0	0	0
420	9	11.6279	-16.6913	-297.208	0	0	0
421	0	12.9501	-16.4715	-301.98	0	0	0
421	1	14.1991	-16.0987	-306.669	0	0	0
421	2	15.2779	-15.8811	-312.925	0	0	0
421	3	16.5319	-15.7078	-316.829	0	0	0
421	4	17.2691	-15.0918	-323.431	0	0	0
421	5	19.2607	-15.4541	-333.086	0	0	0
421	6	20.3264	-14.1499	-337.675	0	0	0
421	7	21.281	-13.1833	-346.1	0	0	0
421	8	22.1729	-13.0348	-351.664	0	0	0
421	9	22.9503	-11.5349	-359.648	0	0	0
422	0	24.7223	-10.897	-366.765	0	0	0
422	1	25.3611	-9.81876	-374.587	0	0	0
422	2	27.2275	-9.3762	-381.264	0	0	0
422	3	28.7115	-9.09574	-387.518	0	0	0
422	4	28.9135	-8.55173	-394.209	0	0	0
422	5	30.4199	-8.64525	-401.945	0	0	0
422	6	31.4078	-8.65297	-408.986	0	0	0
422	7	32.0007	-8.2588	-415.675	0	0	0
422	8	32.9887	-8.46507	-422.371	0	0	0
422	9	33.6831	-8.47107	-427.926	0	0	0
423	0	34.3526	-8.4118	-434.886	0	0	0
423	1	34.5806	-8.55015	-440.798	0	0	0
423	2	34.4955	-8.56088	-448.197	0	0	0
423	3	35.4699	-8.98631	-453.584	0	0	0
423	4	34.5359	-9.0856	-459.853	0	0	0
423	5	34.6223	-9.09366	-465.421	0	0	0
423	6	33.9955	-9.19197	-472.036	0	0	0
423	7	33.543	-9.0677	-477.689	0	0	0
423	8	33.7233	-9.54254	-485.262	0	0	0
423	9	32.6757	-9.61949	-491.183	0	0	0
424	0	32.5521	-9.76138	-495.706	0	0	0
424	1	31.7716	-9.95011	-502.932	0	0	0
424	2	31.8857	-10.0906	-509.369	0	0	0
424	3	31.4282	-10.2992	-515.465	0	0	0
424	4	31.5691	-10.5076	-522.337	0	0	0
424	5	31.4872	-10.4256	-527.552	0	0	0
424	6	31.3697	-10.8802	-534.517	0	0	0
424	7	32.18	-10.9531	-540.515	0	0	0
424	8	31.8351	-11.0483	-546.172	0	0	0
424	9	32.8982	-11.0296	-553.294	0	0	0
425	0	32.2208	-11.1515	-559.13	0	0	0
425	1	32.8443	-11.0027	-564.603	0	0	0
425	2	33.8064	-10.7631	-570.076	0	0	0
425	3	32.1053	-10.7764	-575.391	0	0	0
425	4	33.9917	-10.6905	-582.078	0	0	0
425	5	33.4494	-10.3229	-588.167	0	0	0
425	6	33.3286	-10.1519	-592.339	0	0	0
425	7	33.8949	-9.64865	-597.553	0	0	0
425	8	33.1756	-9.28086	-602.946	0	0	0
425	9	33.6568	-8.75093	-606.766	0	0	0
426	0	33.4617	-8.33891	-612.332	0	0	0
426	1	33.8436	-7.76659	-617.106	0	0	0
426	2	33.5799	-7.30727	-621.193	0	0	0
426	3	33.5049	-6.84856	-625.711	0	0	0
426	4	33.563	-6.01125	-630.316	0	0	0
426	5	33.5693	-5.88132	-634.751	0	0	0
426	6	33.6214	-5.26568	-638.748	0	0	0
426	7	33.0911	-4.20713	-641.7	0	0	0
426	8	33.2303	-3.96793	-645.35	0	0	0
426	9	33.1445	-3.01831	-648.039	0	0	0
427	0	33.1984	-2.42358	-651.51	0	0	0
427	1	32.8693	-1.71856	-655.247	0	0	0
427	2	32.6544	-1.01276	-658.027	0	0	0
427	3	32.4885	-0.398649	-660.894	0	0	0
427	4	31.9594	0.772152	-663.062	0	0	0
427	5	32.0104	1.07879	-666.276	0	0	0
427	6	31.9467	1.89607	-670.011	0	0	0
427	7	31.5784	2.64543	-671.747	0	0	0
427	8	31.4345	3.08372	-675.92	0	0	0
427	9	31.2377	4.25513	-678.085	0	0	0
428	0	31.1184	4.60581	-680.082	0	0	0
428	1	30.9856	5.3563	-683.994	0	0	0
428	2	31.1	5.93129	-687.816	0	0	0
428	3	30.9327	6.43704	-690.074	0	0	0
428	4	30.6545	7.32079	-691.981	0	0	0
428	5	30.7538	7.67253	-693.888	0	0	0
428	6	30.5223	8.17656	-697.282	0	0	0
428	7	30.613	8.8383	-700.495	0	0	0
428	8	30.1763	9.5001	-703.016	0	0	0
428	9	30.2193	9.7869	-703.791	0	0	0
429	0	29.9681	10.1127	-706.055	0	0	0
429	1	29.645	10.4196	-708.402	0	0	0
429	2	29.6529	10.9494	-711.442	0	0	0
429	3	29.6197	11.3017	-713.787	0	0	0
429	4	29.2617	11.6529	-715.351	0	0	0
429	5	29.0982	11.9164	-718.394	0	0	0
429	6	28.8719	12.1766	-719.873	0	0	0
429	7	28.6646	12.3952	-722.134	0	0	0
429	8	28.3404	12.9919	-724.916	0	0	0
429	9	28.2694	12.9016	-727.439	0	0	0
430	0	28.331	13.0095	-728.305	0	0	0
430	1	27.8631	13.3383	-730.305	0	0	0
430	2	27.5022	13.5121	-732.307	0	0	0
430	3	26.8332	13.8177	-734.484	0	0	0
430	4	26.8895	13.8147	-736.66	0	0	0
430	5	26.6191	14.2345	-739.44	0	0	0
430	6	26.3712	14.1203	-740.748	0	0	0
430	7	26.0158	14.5355	-741.963	0	0	0
430	8	25.5668	14.843	-743.355	0	0	0
430	9	25.3825	14.9086	-746.487	0	0	0
431	0	24.9381	14.8599	-747.099	0	0	0
431	1	24.9101	14.9675	-749.62	0	0	0
431	2	24.4599	15.4757	-751.357	0	0	0
431	3	23.9286	15.583	-753.272	0	0	0
431	4	23.7915	15.3567	-755.365	0	0	0
431	5	23.7356	15.4663	-758.324	0	0	0
431	6	23.4498	15.7106	-758.667	0	0	0
431	7	23.0714	15.8612	-760.322	0	0	0
431	8	22.6094	15.6144	-761.195	0	0	0
431	9	22.3166	15.8768	-763.457	0	0	0
432	0	21.9178	15.9633	-764.762	0	0	0
432	1	21.8909	15.7174	-766.419	0	0	0
432	2	21.3354	15.7145	-768.25	0	0	0
432	3	21.0541	15.6901	-768.508	0	0	0
432	4	20.5231	15.7509	-769.818	0	0	0
432	5	20.0991	15.7489	-771.212	0	0	0
432	6	19.9865	15.6599	-773.126	0	0	0
432	7	19.6797	15.5018	-773.477	0	0	0
432	8	19.2182	15.3662	-774.701	0	0	0
432	9	18.8224	15.031	-775.747	0	0	0
433	0	18.533	15.2509	-776.791	0	0	0
433	1	18.2636	14.7144	-778.629	0	0	0
433	2	18.1743	14.6929	-780.02	0	0	0
433	3	17.7833	14.38	-780.373	0	0	0
433	4	17.4087	14.2222	-782.029	0	0	0
433	5	17.4799	14.0464	-781.243	0	0	0
433	6	16.8619	13.7083	-783.34	0	0	0
433	7	16.777	13.3744	-784.65	0	0	0
433	8	16.4657	13.3063	-784.479	0	0	0
433	9	16.1882	12.995	-784.305	0	0	0
434	0	15.621	12.5478	-784.315	0	0	0
434	1	15.1617	12.5018	-785.36	0	0	0
434	2	14.7232	12.0342	-785.803	0	0	0
434	3	14.4604	11.9211	-787.026	0	0	0
434	4	14.0039	11.3436	-787.207	0	0	0
434	5	13.6815	11.0529	-787.472	0	0	0
434	6	13.1386	10.806	-787.827	0	0	0
434	7	12.8302	10.2946	-787.834	0	0	0
434	8	12.4603	10.0965	-787.228	0	0	0
434	9	12.4247	9.58503	-788.888	0	0	0
435	0	12.0135	9.27453	-787.497	0	0	0
435	1	11.3159	9.04958	-787.508	0	0	0
435	2	11.1239	8.87234	-786.724	0	0	0
435	3	10.8883	8.4268	-786.817	0	0	0
435	4	10.5207	8.22554	-787.434	0	0	0
[truncated: 3,555 more rows]
