# Supplementary material for: A Brake-Based Overground Gait Rehabilitation Device for Altering Propulsion Impulse Symmetry
Source: Sensors (Basel). 2021 Oct 5;21(19):6617. doi: 10.3390/s21196617 (PMC8512803; doi:10.3390/s21196617)
Supplement: Supplementary file 1 [file sensors-21-06617-s001.zip › GPT animations/code and data/Forces/BD 42.csv]

Devices
1000
		FP1 (5629 Large) - Force			FP2 (5687 Large) [1000Hz] - Force
Frame	Sub Frame	Fx	Fy	Fz	Fx	Fy	Fz
		N	N	N	N	N	N
220	0	0	0	0	0	0	0
220	1	0	0	0	0	0	0
220	2	0	0	0	0	0	0
220	3	0	0	0	0	0	0
220	4	0	0	0	0	0	0
220	5	0	0	0	0	0	0
220	6	0	0	0	0	0	0
220	7	0	0	0	0	0	0
220	8	0	0	0	0	0	0
220	9	0	0	0	0	0	0
221	0	0	0	0	0	0	0
221	1	0	0	0	0	0	0
221	2	0	0	0	0	0	0
221	3	0	0	0	0	0	0
221	4	0	0	0	0	0	0
221	5	0	0	0	0	0	0
221	6	0	0	0	0	0	0
221	7	0	0	0	0	0	0
221	8	0	0	0	0	0	0
221	9	0	0	0	0	0	0
222	0	0	0	0	0	0	0
222	1	0	0	0	0	0	0
222	2	0	0	0	0	0	0
222	3	0	0	0	0	0	0
222	4	0	0	0	0	0	0
222	5	0	0	0	0	0	0
222	6	0	0	0	0	0	0
222	7	0	0	0	0	0	0
222	8	0	0	0	0	0	0
222	9	0	0	0	0	0	0
223	0	0	0	0	0	0	0
223	1	0	0	0	0	0	0
223	2	0	0	0	0	0	0
223	3	0	0	0	0	0	0
223	4	0	0	0	0	0	0
223	5	0	0	0	0	0	0
223	6	0	0	0	0	0	0
223	7	0	0	0	0	0	0
223	8	0	0	0	0	0	0
223	9	0	0	0	0	0	0
224	0	0	0	0	0	0	0
224	1	0	0	0	0	0	0
224	2	0	0	0	0	0	0
224	3	0	0	0	0	0	0
224	4	0	0	0	0	0	0
224	5	0	0	0	0	0	0
224	6	0	0	0	0	0	0
224	7	0	0	0	0	0	0
224	8	0	0	0	0	0	0
224	9	0	0	0	0	0	0
225	0	0	0	0	0	0	0
225	1	0	0	0	0	0	0
225	2	0	0	0	0	0	0
225	3	0	0	0	0	0	0
225	4	0	0	0	0	0	0
225	5	0	0	0	0	0	0
225	6	0	0	0	0	0	0
225	7	0	0	0	0	0	0
225	8	0	0	0	0	0	0
225	9	0	0	0	0	0	0
226	0	0	0	0	0	0	0
226	1	0	0	0	0	0	0
226	2	0	0	0	0	0	0
226	3	0	0	0	0	0	0
226	4	0	0	0	0	0	0
226	5	0	0	0	0	0	0
226	6	0	0	0	0	0	0
226	7	0	0	0	0	0	0
226	8	0	0	0	0	0	0
226	9	0	0	0	0	0	0
227	0	0	0	0	0	0	0
227	1	0	0	0	0	0	0
227	2	0	0	0	0	0	0
227	3	0	0	0	0	0	0
227	4	0	0	0	0	0	0
227	5	0	0	0	0	0	0
227	6	0	0	0	0	0	0
227	7	0	0	0	0	0	0
227	8	0	0	0	0	0	0
227	9	0	0	0	0	0	0
228	0	0	0	0	0	0	0
228	1	0	0	0	0	0	0
228	2	0	0	0	0	0	0
228	3	0	0	0	0	0	0
228	4	0	0	0	0	0	0
228	5	0	0	0	0	0	0
228	6	0	0	0	0	0	0
228	7	0	0	0	0	0	0
228	8	0	0	0	0	0	0
228	9	0	0	0	0	0	0
229	0	0	0	0	0	0	0
229	1	0	0	0	0	0	0
229	2	0	0	0	0	0	0
229	3	0	0	0	0	0	0
229	4	0	0	0	0	0	0
229	5	0	0	0	0	0	0
229	6	0	0	0	0	0	0
229	7	0	0	0	0	0	0
229	8	0	0	0	0	0	0
229	9	0	0	0	0	0	0
230	0	0	0	0	0	0	0
230	1	0	0	0	0	0	0
230	2	0	0	0	0	0	0
230	3	0	0	0	0	0	0
230	4	0	0	0	0	0	0
230	5	0	0	0	0	0	0
230	6	0	0	0	0	0	0
230	7	0	0	0	0	0	0
230	8	0	0	0	0	0	0
230	9	0	0	0	0	0	0
231	0	0	0	0	0	0	0
231	1	0	0	0	0	0	0
231	2	0	0	0	0	0	0
231	3	0	0	0	0	0	0
231	4	0	0	0	0	0	0
231	5	0	0	0	0	0	0
231	6	0	0	0	0	0	0
231	7	0	0	0	0	0	0
231	8	0	0	0	0	0	0
231	9	0	0	0	0	0	0
232	0	0	0	0	0	0	0
232	1	0	0	0	0	0	0
232	2	0	0	0	0	0	0
232	3	0	0	0	0	0	0
232	4	0	0	0	0	0	0
232	5	0	0	0	0	0	0
232	6	0	0	0	0	0	0
232	7	0	0	0	0	0	0
232	8	0	0	0	0	0	0
232	9	0	0	0	0	0	0
233	0	0	0	0	0	0	0
233	1	0	0	0	0	0	0
233	2	0	0	0	0	0	0
233	3	0	0	0	0	0	0
233	4	0	0	0	0	0	0
233	5	0	0	0	0	0	0
233	6	0	0	0	0	0	0
233	7	0	0	0	0	0	0
233	8	0	0	0	0	0	0
233	9	0	0	0	0	0	0
234	0	0	0	0	0	0	0
234	1	0	0	0	0	0	0
234	2	0	0	0	0	0	0
234	3	0	0	0	0	0	0
234	4	0	0	0	0	0	0
234	5	0	0	0	0	0	0
234	6	0	0	0	0	0	0
234	7	0	0	0	0	0	0
234	8	0	0	0	0	0	0
234	9	0	0	0	0	0	0
235	0	0	0	0	0	0	0
235	1	0	0	0	0	0	0
235	2	0	0	0	0	0	0
235	3	0	0	0	0	0	0
235	4	0	0	0	0	0	0
235	5	0	0	0	0	0	0
235	6	0	0	0	0	0	0
235	7	0	0	0	0	0	0
235	8	0	0	0	0	0	0
235	9	0	0	0	0	0	0
236	0	0	0	0	0	0	0
236	1	0	0	0	0	0	0
236	2	0	0	0	0	0	0
236	3	0	0	0	0	0	0
236	4	0	0	0	0	0	0
236	5	0	0	0	0	0	0
236	6	0	0	0	0	0	0
236	7	0	0	0	0	0	0
236	8	0	0	0	0	0	0
236	9	0	0	0	0	0	0
237	0	0	0	0	0	0	0
237	1	0	0	0	0	0	0
237	2	0	0	0	0	0	0
237	3	0	0	0	0	0	0
237	4	0	0	0	0	0	0
237	5	0	0	0	0	0	0
237	6	0	0	0	0	0	0
237	7	0	0	0	0	0	0
237	8	0	0	0	0	0	0
237	9	0	0	0	0	0	0
238	0	0	0	0	0	0	0
238	1	0	0	0	0	0	0
238	2	0	0	0	0	0	0
238	3	0	0	0	0	0	0
238	4	0	0	0	0	0	0
238	5	0	0	0	0	0	0
238	6	0	0	0	0	0	0
238	7	0	0	0	0	0	0
238	8	0	0	0	0	0	0
238	9	0	0	0	0	0	0
239	0	0	0	0	0	0	0
239	1	0	0	0	0	0	0
239	2	0	0	0	0	0	0
239	3	0	0	0	0	0	0
239	4	0	0	0	0	0	0
239	5	0	0	0	0	0	0
239	6	0	0	0	0	0	0
239	7	0	0	0	0	0	0
239	8	0	0	0	0	0	0
239	9	0	0	0	0	0	0
240	0	0	0	0	0	0	0
240	1	0	0	0	0	0	0
240	2	0	0	0	0	0	0
240	3	0	0	0	0	0	0
240	4	0	0	0	0	0	0
240	5	0	0	0	0	0	0
240	6	0	0	0	0	0	0
240	7	0	0	0	0	0	0
240	8	0	0	0	0	0	0
240	9	0	0	0	0	0	0
241	0	0	0	0	0	0	0
241	1	0	0	0	0	0	0
241	2	0	0	0	0	0	0
241	3	0	0	0	0	0	0
241	4	0	0	0	0	0	0
241	5	0	0	0	0	0	0
241	6	0	0	0	0	0	0
241	7	0	0	0	0	0	0
241	8	0	0	0	0	0	0
241	9	0	0	0	0	0	0
242	0	0	0	0	0	0	0
242	1	0	0	0	0	0	0
242	2	0	0	0	0	0	0
242	3	0	0	0	0	0	0
242	4	0	0	0	0	0	0
242	5	0	0	0	0	0	0
242	6	0	0	0	0	0	0
242	7	0	0	0	0	0	0
242	8	0	0	0	0	0	0
242	9	0	0	0	0	0	0
243	0	0	0	0	0	0	0
243	1	0	0	0	0	0	0
243	2	0	0	0	0	0	0
243	3	0	0	0	0	0	0
243	4	0	0	0	0	0	0
243	5	0	0	0	0	0	0
243	6	0	0	0	0	0	0
243	7	0	0	0	0	0	0
243	8	0	0	0	0	0	0
243	9	0	0	0	0	0	0
244	0	0	0	0	0	0	0
244	1	0	0	0	0	0	0
244	2	0	0	0	0	0	0
244	3	0	0	0	0	0	0
244	4	0	0	0	0	0	0
244	5	0	0	0	0	0	0
244	6	0	0	0	0	0	0
244	7	0	0	0	0	0	0
244	8	0	0	0	0	0	0
244	9	0	0	0	0	0	0
245	0	0	0	0	0	0	0
245	1	0	0	0	0	0	0
245	2	0	0	0	0	0	0
245	3	0	0	0	0	0	0
245	4	0	0	0	0	0	0
245	5	0	0	0	0	0	0
245	6	0	0	0	0	0	0
245	7	0	0	0	0	0	0
245	8	0	0	0	0	0	0
245	9	0	0	0	0	0	0
246	0	0	0	0	0	0	0
246	1	0	0	0	0	0	0
246	2	0	0	0	0	0	0
246	3	0	0	0	0	0	0
246	4	0	0	0	0	0	0
246	5	0	0	0	0	0	0
246	6	0	0	0	0	0	0
246	7	0	0	0	0	0	0
246	8	0	0	0	0	0	0
246	9	0	0	0	0	0	0
247	0	0	0	0	0	0	0
247	1	0	0	0	0	0	0
247	2	0	0	0	0	0	0
247	3	0	0	0	0	0	0
247	4	0	0	0	0	0	0
247	5	0	0	0	0	0	0
247	6	0	0	0	0	0	0
247	7	0	0	0	0	0	0
247	8	0	0	0	0	0	0
247	9	0	0	0	0	0	0
248	0	0	0	0	0	0	0
248	1	0	0	0	0	0	0
248	2	0	0	0	0	0	0
248	3	0	0	0	0	0	0
248	4	0	0	0	0	0	0
248	5	0	0	0	0	0	0
248	6	0	0	0	0	0	0
248	7	0	0	0	0	0	0
248	8	0	0	0	0	0	0
248	9	0	0	0	0	0	0
249	0	0	0	0	0	0	0
249	1	0	0	0	0	0	0
249	2	0	0	0	0	0	0
249	3	0	0	0	0	0	0
249	4	0	0	0	0	0	0
249	5	0	0	0	0	0	0
249	6	0	0	0	0	0	0
249	7	0	0	0	0	0	0
249	8	0	0	0	0	0	0
249	9	0	0	0	0	0	0
250	0	0	0	0	0	0	0
250	1	0	0	0	0	0	0
250	2	0	0	0	0	0	0
250	3	0	0	0	0	0	0
250	4	0	0	0	0	0	0
250	5	0	0	0	0	0	0
250	6	0	0	0	0	0	0
250	7	0	0	0	0	0	0
250	8	0	0	0	0	0	0
250	9	0	0	0	0	0	0
251	0	0	0	0	0	0	0
251	1	0	0	0	0	0	0
251	2	0	0	0	0	0	0
251	3	0	0	0	0	0	0
251	4	0	0	0	0	0	0
251	5	0	0	0	0	0	0
251	6	0	0	0	0	0	0
251	7	0	0	0	0	0	0
251	8	0	0	0	0	0	0
251	9	0	0	0	0	0	0
252	0	0	0	0	0	0	0
252	1	0	0	0	0	0	0
252	2	0	0	0	0	0	0
252	3	0	0	0	0	0	0
252	4	0	0	0	0	0	0
252	5	0	0	0	0	0	0
252	6	0	0	0	0	0	0
252	7	0	0	0	0	0	0
252	8	0	0	0	0	0	0
252	9	0	0	0	0	0	0
253	0	0	0	0	0	0	0
253	1	0	0	0	0	0	0
253	2	0	0	0	0	0	0
253	3	0	0	0	0	0	0
253	4	0	0	0	0	0	0
253	5	0	0	0	0	0	0
253	6	0	0	0	0	0	0
253	7	0	0	0	0	0	0
253	8	0	0	0	0	0	0
253	9	0	0	0	0	0	0
254	0	0	0	0	0	0	0
254	1	0	0	0	0	0	0
254	2	0	0	0	0	0	0
254	3	0	0	0	0	0	0
254	4	0	0	0	0	0	0
254	5	0	0	0	0	0	0
254	6	0	0	0	0	0	0
254	7	0	0	0	0	0	0
254	8	0	0	0	0	0	0
254	9	0	0	0	0	0	0
255	0	0	0	0	0	0	0
255	1	0	0	0	0	0	0
255	2	0	0	0	0	0	0
255	3	0	0	0	0	0	0
255	4	0	0	0	0	0	0
255	5	0	0	0	0	0	0
255	6	0	0	0	0	0	0
255	7	0	0	0	0	0	0
255	8	0	0	0	0	0	0
255	9	0	0	0	0	0	0
256	0	0	0	0	0	0	0
256	1	0	0	0	0	0	0
256	2	0	0	0	0	0	0
256	3	0	0	0	0	0	0
256	4	0	0	0	0	0	0
256	5	0	0	0	0	0	0
256	6	0	0	0	0	0	0
256	7	0	0	0	0	0	0
256	8	0	0	0	0	0	0
256	9	0	0	0	0	0	0
257	0	0	0	0	0	0	0
257	1	0	0	0	0	0	0
257	2	0	0	0	0	0	0
257	3	0	0	0	0	0	0
257	4	0	0	0	0	0	0
257	5	0	0	0	0	0	0
257	6	0	0	0	0	0	0
257	7	0	0	0	0	0	0
257	8	0	0	0	0	0	0
257	9	0	0	0	0	0	0
258	0	0	0	0	0	0	0
258	1	0	0	0	0	0	0
258	2	0	0	0	0	0	0
258	3	0	0	0	0	0	0
258	4	0	0	0	0	0	0
258	5	0	0	0	0	0	0
258	6	0	0	0	0	0	0
258	7	0	0	0	0	0	0
258	8	0	0	0	0	0	0
258	9	0	0	0	0	0	0
259	0	0	0	0	0	0	0
259	1	0	0	0	0	0	0
259	2	0	0	0	0	0	0
259	3	0	0	0	0	0	0
259	4	0	0	0	0	0	0
259	5	0	0	0	0	0	0
259	6	0	0	0	0	0	0
259	7	0	0	0	0	0	0
259	8	0	0	0	0	0	0
259	9	0	0	0	0	0	0
260	0	0	0	0	0	0	0
260	1	0	0	0	0	0	0
260	2	0	0	0	0	0	0
260	3	0	0	0	0	0	0
260	4	0	0	0	0	0	0
260	5	0	0	0	0	0	0
260	6	0	0	0	0	0	0
260	7	0	0	0	0	0	0
260	8	0	0	0	0	0	0
260	9	0	0	0	0	0	0
261	0	0	0	0	0	0	0
261	1	0	0	0	0	0	0
261	2	0	0	0	0	0	0
261	3	0	0	0	0	0	0
261	4	0	0	0	0	0	0
261	5	0	0	0	0	0	0
261	6	0	0	0	0	0	0
261	7	0	0	0	0	0	0
261	8	0	0	0	0	0	0
261	9	0	0	0	0	0	0
262	0	0	0	0	0	0	0
262	1	0	0	0	0	0	0
262	2	0	0	0	0	0	0
262	3	0	0	0	0	0	0
262	4	0	0	0	0	0	0
262	5	0	0	0	0	0	0
262	6	0	0	0	0	0	0
262	7	0	0	0	0	0	0
262	8	0	0	0	0	0	0
262	9	0	0	0	0	0	0
263	0	0	0	0	0	0	0
263	1	0	0	0	0	0	0
263	2	0	0	0	0	0	0
263	3	0	0	0	0	0	0
263	4	0	0	0	0	0	0
263	5	0	0	0	0	0	0
263	6	0	0	0	0	0	0
263	7	0	0	0	0	0	0
263	8	0	0	0	0	0	0
263	9	0	0	0	0	0	0
264	0	0	0	0	0	0	0
264	1	0	0	0	0	0	0
264	2	0	0	0	0	0	0
264	3	0	0	0	0	0	0
264	4	0	0	0	0	0	0
264	5	0	0	0	0	0	0
264	6	0	0	0	0	0	0
264	7	0	0	0	0	0	0
264	8	0	0	0	0	0	0
264	9	0	0	0	0	0	0
265	0	0	0	0	0	0	0
265	1	0	0	0	0	0	0
265	2	0	0	0	0	0	0
265	3	0	0	0	0	0	0
265	4	0	0	0	0	0	0
265	5	0	0	0	0	0	0
265	6	0	0	0	0	0	0
265	7	0	0	0	0	0	0
265	8	0	0	0	0	0	0
265	9	0	0	0	0	0	0
266	0	0	0	0	0	0	0
266	1	0	0	0	0	0	0
266	2	0	0	0	0	0	0
266	3	0	0	0	0	0	0
266	4	0	0	0	0	0	0
266	5	0	0	0	0	0	0
266	6	0	0	0	0	0	0
266	7	0	0	0	0	0	0
266	8	0	0	0	0	0	0
266	9	0	0	0	0	0	0
267	0	0	0	0	0	0	0
267	1	0	0	0	0	0	0
267	2	0	0	0	0	0	0
267	3	0	0	0	0	0	0
267	4	0	0	0	0	0	0
267	5	0	0	0	0	0	0
267	6	0	0	0	0	0	0
267	7	0	0	0	0	0	0
267	8	0	0	0	0	0	0
267	9	0	0	0	0	0	0
268	0	0	0	0	0	0	0
268	1	0	0	0	0	0	0
268	2	0	0	0	0	0	0
268	3	0	0	0	0	0	0
268	4	0	0	0	0	0	0
268	5	0	0	0	0	0	0
268	6	0	0	0	0	0	0
268	7	0	0	0	0	0	0
268	8	0	0	0	0	0	0
268	9	0	0	0	0	0	0
269	0	0	0	0	0	0	0
269	1	0	0	0	0	0	0
269	2	0	0	0	0	0	0
269	3	0	0	0	0	0	0
269	4	0	0	0	0	0	0
269	5	0	0	0	0	0	0
269	6	0	0	0	0	0	0
269	7	0	0	0	0	0	0
269	8	0	0	0	0	0	0
269	9	0	0	0	0	0	0
270	0	0	0	0	0	0	0
270	1	0	0	0	0	0	0
270	2	0	0	0	0	0	0
270	3	0	0	0	0	0	0
270	4	0	0	0	0	0	0
270	5	0	0	0	0	0	0
270	6	0	0	0	0	0	0
270	7	0	0	0	0	0	0
270	8	0	0	0	0	0	0
270	9	0	0	0	0	0	0
271	0	0	0	0	0	0	0
271	1	0	0	0	0	0	0
271	2	0	0	0	0	0	0
271	3	0	0	0	0	0	0
271	4	0	0	0	0	0	0
271	5	0	0	0	0	0	0
271	6	0	0	0	0	0	0
271	7	0	0	0	0	0	0
271	8	0	0	0	0	0	0
271	9	0	0	0	0	0	0
272	0	0	0	0	0	0	0
272	1	0	0	0	0	0	0
272	2	0	0	0	0	0	0
272	3	0	0	0	0	0	0
272	4	0	0	0	0	0	0
272	5	0	0	0	0	0	0
272	6	0	0	0	0	0	0
272	7	0	0	0	0	0	0
272	8	0	0	0	0	0	0
272	9	0	0	0	0	0	0
273	0	0	0	0	0	0	0
273	1	0	0	0	0	0	0
273	2	0	0	0	0	0	0
273	3	0	0	0	0	0	0
273	4	0	0	0	0	0	0
273	5	0	0	0	0	0	0
273	6	0	0	0	0	0	0
273	7	0	0	0	0	0	0
273	8	0	0	0	0	0	0
273	9	0	0	0	0	0	0
274	0	0	0	0	0	0	0
274	1	0	0	0	0	0	0
274	2	0	0	0	0	0	0
274	3	0	0	0	0	0	0
274	4	0	0	0	0	0	0
274	5	0	0	0	0	0	0
274	6	0	0	0	0	0	0
274	7	0	0	0	0	0	0
274	8	0	0	0	0	0	0
274	9	0	0	0	0	0	0
275	0	0	0	0	0	0	0
275	1	0	0	0	0	0	0
275	2	0	0	0	0	0	0
275	3	0	0	0	0	0	0
275	4	0	0	0	0	0	0
275	5	0	0	0	0	0	0
275	6	0	0	0	0	0	0
275	7	0	0	0	0	0	0
275	8	0	0	0	0	0	0
275	9	0	0	0	0	0	0
276	0	0	0	0	0	0	0
276	1	0	0	0	0	0	0
276	2	0	0	0	0	0	0
276	3	0	0	0	0	0	0
276	4	0	0	0	0	0	0
276	5	0	0	0	0	0	0
276	6	0	0	0	0	0	0
276	7	0	0	0	0	0	0
276	8	0	0	0	0	0	0
276	9	0	0	0	0	0	0
277	0	0	0	0	0	0	0
277	1	0	0	0	0	0	0
277	2	0	0	0	0	0	0
277	3	0	0	0	0	0	0
277	4	0	0	0	0	0	0
277	5	0	0	0	0	0	0
277	6	0	0	0	0	0	0
277	7	0	0	0	0	0	0
277	8	0	0	0	0	0	0
277	9	0	0	0	0	0	0
278	0	0	0	0	0	0	0
278	1	0	0	0	0	0	0
278	2	0	0	0	0	0	0
278	3	0	0	0	0	0	0
278	4	0	0	0	0	0	0
278	5	0	0	0	0	0	0
278	6	0	0	0	0	0	0
278	7	0	0	0	0	0	0
278	8	0	0	0	0	0	0
278	9	0	0	0	0	0	0
279	0	0	0	0	0	0	0
279	1	0	0	0	0	0	0
279	2	0	0	0	0	0	0
279	3	0	0	0	0	0	0
279	4	0	0	0	0	0	0
279	5	0	0	0	0	0	0
279	6	0	0	0	0	0	0
279	7	0	0	0	0	0	0
279	8	0	0	0	0	0	0
279	9	0	0	0	0	0	0
280	0	0	0	0	0	0	0
280	1	0	0	0	0	0	0
280	2	0	0	0	0	0	0
280	3	0	0	0	0	0	0
280	4	0	0	0	0	0	0
280	5	0	0	0	0	0	0
280	6	0	0	0	0	0	0
280	7	0	0	0	0	0	0
280	8	0	0	0	0	0	0
280	9	0	0	0	0	0	0
281	0	0	0	0	0	0	0
281	1	0	0	0	0	0	0
281	2	0	0	0	0	0	0
281	3	0	0	0	0	0	0
281	4	0	0	0	0	0	0
281	5	0	0	0	0	0	0
281	6	0	0	0	0	0	0
281	7	0	0	0	0	0	0
281	8	0	0	0	0	0	0
281	9	0	0	0	0	0	0
282	0	0	0	0	0	0	0
282	1	0	0	0	0	0	0
282	2	0	0	0	0	0	0
282	3	0	0	0	0	0	0
282	4	0	0	0	0	0	0
282	5	0	0	0	0	0	0
282	6	0	0	0	0	0	0
282	7	0	0	0	0	0	0
282	8	0	0	0	0	0	0
282	9	0	0	0	0	0	0
283	0	0	0	0	0	0	0
283	1	0	0	0	0	0	0
283	2	0	0	0	0	0	0
283	3	0	0	0	0	0	0
283	4	0	0	0	0	0	0
283	5	0	0	0	0	0	0
283	6	0	0	0	0	0	0
283	7	0	0	0	0	0	0
283	8	0	0	0	0	0	0
283	9	0	0	0	0	0	0
284	0	0	0	0	0	0	0
284	1	0	0	0	0	0	0
284	2	0	0	0	0	0	0
284	3	0	0	0	0	0	0
284	4	0	0	0	0	0	0
284	5	0	0	0	0	0	0
284	6	0	0	0	0	0	0
284	7	0	0	0	0	0	0
284	8	0	0	0	0	0	0
284	9	0	0	0	0	0	0
285	0	0	0	0	0	0	0
285	1	0	0	0	0	0	0
285	2	0	0	0	0	0	0
285	3	0	0	0	0	0	0
285	4	0	0	0	0	0	0
285	5	0	0	0	0	0	0
285	6	0	0	0	0	0	0
285	7	0	0	0	0	0	0
285	8	0	0	0	0	0	0
285	9	0	0	0	0	0	0
286	0	0	0	0	0	0	0
286	1	0	0	0	0	0	0
286	2	0	0	0	0	0	0
286	3	0	0	0	0	0	0
286	4	0	0	0	0	0	0
286	5	0	0	0	0	0	0
286	6	0	0	0	0	0	0
286	7	0	0	0	0	0	0
286	8	0	0	0	0	0	0
286	9	0	0	0	0	0	0
287	0	0	0	0	0	0	0
287	1	0	0	0	0	0	0
287	2	0	0	0	0	0	0
287	3	0	0	0	0	0	0
287	4	0	0	0	0	0	0
287	5	0	0	0	0	0	0
287	6	0	0	0	0	0	0
287	7	0	0	0	0	0	0
287	8	0	0	0	0	0	0
287	9	0	0	0	0	0	0
288	0	0	0	0	0	0	0
288	1	0	0	0	0	0	0
288	2	0	0	0	0	0	0
288	3	0	0	0	0	0	0
288	4	0	0	0	0	0	0
288	5	0	0	0	0	0	0
288	6	0	0	0	0	0	0
288	7	0	0	0	0	0	0
288	8	0	0	0	0	0	0
288	9	0	0	0	0	0	0
289	0	0	0	0	0	0	0
289	1	0	0	0	0	0	0
289	2	0	0	0	0	0	0
289	3	0	0	0	0	0	0
289	4	0	0	0	0	0	0
289	5	0	0	0	0	0	0
289	6	0	0	0	0	0	0
289	7	0	0	0	0	0	0
289	8	0	0	0	0	0	0
289	9	0	0	0	0	0	0
290	0	0	0	0	0	0	0
290	1	0	0	0	0	0	0
290	2	0	0	0	0	0	0
290	3	0	0	0	0	0	0
290	4	0	0	0	0	0	0
290	5	0	0	0	0	0	0
290	6	0	0	0	0	0	0
290	7	0	0	0	0	0	0
290	8	0	0	0	0	0	0
290	9	0	0	0	0	0	0
291	0	0	0	0	0	0	0
291	1	0	0	0	0	0	0
291	2	0	0	0	0	0	0
291	3	0	0	0	0	0	0
291	4	0	0	0	0	0	0
291	5	0	0	0	0	0	0
291	6	0	0	0	0	0	0
291	7	0	0	0	0	0	0
291	8	0	0	0	0	0	0
291	9	0	0	0	0	0	0
292	0	0	0	0	0	0	0
292	1	0	0	0	0	0	0
292	2	0	0	0	0	0	0
292	3	0	0	0	0	0	0
292	4	0	0	0	0	0	0
292	5	0	0	0	0	0	0
292	6	0	0	0	0	0	0
292	7	0	0	0	0	0	0
292	8	0	0	0	0	0	0
292	9	0	0	0	0	0	0
293	0	0	0	0	0	0	0
293	1	0	0	0	0	0	0
293	2	0	0	0	0	0	0
293	3	0	0	0	0	0	0
293	4	0	0	0	0	0	0
293	5	0	0	0	0	0	0
293	6	0	0	0	0	0	0
293	7	0	0	0	0	0	0
293	8	0	0	0	0	0	0
293	9	0	0	0	0	0	0
294	0	0	0	0	0	0	0
294	1	0	0	0	0	0	0
294	2	0	0	0	0	0	0
294	3	0	0	0	0	0	0
294	4	0	0	0	0	0	0
294	5	0	0	0	0	0	0
294	6	0	0	0	0	0	0
294	7	0	0	0	0	0	0
294	8	0	0	0	0	0	0
294	9	0	0	0	0	0	0
295	0	0	0	0	0	0	0
295	1	0	0	0	0	0	0
295	2	0	0	0	0	0	0
295	3	0	0	0	0	0	0
295	4	0	0	0	0	0	0
295	5	0	0	0	0	0	0
295	6	0	0	0	0	0	0
295	7	0	0	0	0	0	0
295	8	0	0	0	0	0	0
295	9	0	0	0	0	0	0
296	0	0	0	0	0	0	0
296	1	0	0	0	0	0	0
296	2	0	0	0	0	0	0
296	3	0	0	0	0	0	0
296	4	0	0	0	0	0	0
296	5	0	0	0	0	0	0
296	6	0	0	0	0	0	0
296	7	0	0	0	0	0	0
296	8	0	0	0	0	0	0
296	9	0	0	0	0	0	0
297	0	0	0	0	0	0	0
297	1	0	0	0	0	0	0
297	2	0	0	0	0	0	0
297	3	0	0	0	0	0	0
297	4	0	0	0	0	0	0
297	5	0	0	0	0	0	0
297	6	0	0	0	0	0	0
297	7	0	0	0	0	0	0
297	8	0	0	0	0	0	0
297	9	0	0	0	0	0	0
298	0	0	0	0	0	0	0
298	1	0	0	0	0	0	0
298	2	0	0	0	0	0	0
298	3	0	0	0	0	0	0
298	4	0	0	0	0	0	0
298	5	0	0	0	0	0	0
298	6	0	0	0	0	0	0
298	7	0	0	0	0	0	0
298	8	0	0	0	0	0	0
298	9	0	0	0	0	0	0
299	0	0	0	0	0	0	0
299	1	0	0	0	0	0	0
299	2	0	0	0	0	0	0
299	3	0	0	0	0	0	0
299	4	0	0	0	0	0	0
299	5	0	0	0	0	0	0
299	6	0	0	0	0	0	0
299	7	0	0	0	0	0	0
299	8	0	0	0	0	0	0
299	9	0	0	0	0	0	0
300	0	0	0	0	0	0	0
300	1	0	0	0	0	0	0
300	2	0	0	0	0	0	0
300	3	0	0	0	0	0	0
300	4	0	0	0	0	0	0
300	5	0	0	0	0	0	0
300	6	0	0	0	0	0	0
300	7	0	0	0	0	0	0
300	8	0	0	0	0	0	0
300	9	0	0	0	0	0	0
301	0	0	0	0	0	0	0
301	1	0	0	0	0	0	0
301	2	0	0	0	0	0	0
301	3	0	0	0	0	0	0
301	4	0	0	0	0	0	0
301	5	0	0	0	0	0	0
301	6	0	0	0	0	0	0
301	7	0	0	0	0	0	0
301	8	0	0	0	0	0	0
301	9	0	0	0	0	0	0
302	0	0	0	0	0	0	0
302	1	0	0	0	0	0	0
302	2	0	0	0	0	0	0
302	3	0	0	0	0	0	0
302	4	0	0	0	0	0	0
302	5	0	0	0	0	0	0
302	6	0	0	0	0	0	0
302	7	0	0	0	0	0	0
302	8	0	0	0	0	0	0
302	9	0	0	0	0	0	0
303	0	0	0	0	0	0	0
303	1	0	0	0	0	0	0
303	2	0	0	0	0	0	0
303	3	0	0	0	0	0	0
303	4	0	0	0	0	0	0
303	5	0	0	0	0	0	0
303	6	0	0	0	0	0	0
303	7	0	0	0	0	0	0
303	8	0	0	0	0	0	0
303	9	0	0	0	0	0	0
304	0	0	0	0	0	0	0
304	1	0	0	0	0	0	0
304	2	0	0	0	0	0	0
304	3	0	0	0	0	0	0
304	4	0	0	0	0	0	0
304	5	0	0	0	0	0	0
304	6	0	0	0	0	0	0
304	7	0	0	0	0	0	0
304	8	0	0	0	0	0	0
304	9	0	0	0	0	0	0
305	0	0	0	0	0	0	0
305	1	0	0	0	0	0	0
305	2	0	0	0	0	0	0
305	3	0	0	0	0	0	0
305	4	0	0	0	0	0	0
305	5	0	0	0	0	0	0
305	6	0	0	0	0	0	0
305	7	0	0	0	0	0	0
305	8	0	0	0	0	0	0
305	9	0	0	0	0	0	0
306	0	0	0	0	0	0	0
306	1	0	0	0	0	0	0
306	2	0	0	0	0	0	0
306	3	0	0	0	0	0	0
306	4	0	0	0	0	0	0
306	5	0	0	0	0	0	0
306	6	0	0	0	0	0	0
306	7	0	0	0	0	0	0
306	8	0	0	0	0	0	0
306	9	0	0	0	0	0	0
307	0	0	0	0	0	0	0
307	1	0	0	0	0	0	0
307	2	0	0	0	0	0	0
307	3	0	0	0	0	0	0
307	4	0	0	0	0	0	0
307	5	0	0	0	0	0	0
307	6	0	0	0	0	0	0
307	7	0	0	0	0	0	0
307	8	0	0	0	0	0	0
307	9	0	0	0	0	0	0
308	0	0	0	0	0	0	0
308	1	0	0	0	0	0	0
308	2	0	0	0	0	0	0
308	3	0	0	0	0	0	0
308	4	0	0	0	0	0	0
308	5	0	0	0	0	0	0
308	6	0	0	0	0	0	0
308	7	0	0	0	0	0	0
308	8	0	0	0	0	0	0
308	9	0	0	0	0	0	0
309	0	0	0	0	0	0	0
309	1	0	0	0	0	0	0
309	2	0	0	0	0	0	0
309	3	0	0	0	0	0	0
309	4	0	0	0	0	0	0
309	5	0	0	0	0	0	0
309	6	0	0	0	0	0	0
309	7	0	0	0	0	0	0
309	8	0	0	0	0	0	0
309	9	0	0	0	0	0	0
310	0	0	0	0	0	0	0
310	1	0	0	0	0	0	0
310	2	0	0	0	0	0	0
310	3	0	0	0	0	0	0
310	4	0	0	0	0	0	0
310	5	0	0	0	0	0	0
310	6	0	0	0	0	0	0
310	7	0	0	0	0	0	0
310	8	0	0	0	0	0	0
310	9	0	0	0	0	0	0
311	0	0	0	0	0	0	0
311	1	0	0	0	0	0	0
311	2	0	0	0	0	0	0
311	3	0	0	0	0	0	0
311	4	0	0	0	0	0	0
311	5	0	0	0	0	0	0
311	6	0	0	0	0	0	0
311	7	0	0	0	0	0	0
311	8	0	0	0	0	0	0
311	9	0	0	0	0	0	0
312	0	0	0	0	0	0	0
312	1	0	0	0	0	0	0
312	2	0	0	0	0	0	0
312	3	0	0	0	0	0	0
312	4	0	0	0	0	0	0
312	5	0	0	0	0	0	0
312	6	0	0	0	0	0	0
312	7	0	0	0	0	0	0
312	8	0	0	0	0	0	0
312	9	0	0	0	0	0	0
313	0	0	0	0	0	0	0
313	1	0	0	0	0	0	0
313	2	0	0	0	0	0	0
313	3	0	0	0	0	0	0
313	4	0	0	0	0	0	0
313	5	0	0	0	0	0	0
313	6	0	0	0	0	0	0
313	7	0	0	0	0	0	0
313	8	0	0	0	0	0	0
313	9	0	0	0	0	0	0
314	0	0	0	0	0	0	0
314	1	0	0	0	0	0	0
314	2	0	0	0	0	0	0
314	3	0	0	0	0	0	0
314	4	0	0	0	0	0	0
314	5	0	0	0	0	0	0
314	6	0	0	0	0	0	0
314	7	0	0	0	0	0	0
314	8	0	0	0	0	0	0
314	9	0	0	0	0	0	0
315	0	0	0	0	0	0	0
315	1	0	0	0	0	0	0
315	2	0	0	0	0	0	0
315	3	0	0	0	0	0	0
315	4	0	0	0	0	0	0
315	5	0	0	0	0	0	0
315	6	0	0	0	0	0	0
315	7	0	0	0	0	0	0
315	8	0	0	0	0	0	0
315	9	0	0	0	0	0	0
316	0	0	0	0	0	0	0
316	1	0	0	0	0	0	0
316	2	0	0	0	0	0	0
316	3	0	0	0	0	0	0
316	4	0	0	0	0	0	0
316	5	0	0	0	0	0	0
316	6	0	0	0	0	0	0
316	7	0	0	0	0	0	0
316	8	0	0	0	0	0	0
316	9	0	0	0	0	0	0
317	0	0	0	0	0	0	0
317	1	0	0	0	0	0	0
317	2	0	0	0	0	0	0
317	3	0	0	0	0	0	0
317	4	0	0	0	0	0	0
317	5	0	0	0	0	0	0
317	6	0	0	0	0	0	0
317	7	0	0	0	0	0	0
317	8	0	0	0	0	0	0
317	9	0	0	0	0	0	0
318	0	0	0	0	0	0	0
318	1	0	0	0	0	0	0
318	2	0	0	0	0	0	0
318	3	0	0	0	0	0	0
318	4	0	0	0	0	0	0
318	5	0	0	0	0	0	0
318	6	0	0	0	0	0	0
318	7	0	0	0	0	0	0
318	8	0	0	0	0	0	0
318	9	0	0	0	0	0	0
319	0	0	0	0	0	0	0
319	1	0	0	0	0	0	0
319	2	0	0	0	0	0	0
319	3	0	0	0	0	0	0
319	4	0	0	0	0	0	0
319	5	0	0	0	0	0	0
319	6	0	0	0	0	0	0
319	7	0	0	0	0	0	0
319	8	0	0	0	0	0	0
319	9	0	0	0	0	0	0
320	0	0	0	0	0	0	0
320	1	0	0	0	0	0	0
320	2	0	0	0	0	0	0
320	3	0	0	0	0	0	0
320	4	0	0	0	0	0	0
320	5	0	0	0	0	0	0
320	6	0	0	0	0	0	0
320	7	0	0	0	0	0	0
320	8	0	0	0	0	0	0
320	9	0	0	0	0	0	0
321	0	0	0	0	0	0	0
321	1	0	0	0	0	0	0
321	2	0	0	0	0	0	0
321	3	0	0	0	0	0	0
321	4	0	0	0	0	0	0
321	5	0	0	0	0	0	0
321	6	0	0	0	0	0	0
321	7	0	0	0	0	0	0
321	8	0	0	0	0	0	0
321	9	0	0	0	0	0	0
322	0	0	0	0	0	0	0
322	1	0	0	0	0	0	0
322	2	0	0	0	0	0	0
322	3	0	0	0	0	0	0
322	4	0	0	0	0	0	0
322	5	0	0	0	0	0	0
322	6	0	0	0	0	0	0
322	7	0	0	0	0	0	0
322	8	0	0	0	0	0	0
322	9	0	0	0	0	0	0
323	0	0	0	0	0	0	0
323	1	0	0	0	0	0	0
323	2	0	0	0	0	0	0
323	3	0	0	0	0	0	0
323	4	0	0	0	0	0	0
323	5	0	0	0	0	0	0
323	6	0	0	0	0	0	0
323	7	0	0	0	0	0	0
323	8	0	0	0	0	0	0
323	9	0	0	0	0	0	0
324	0	0	0	0	0	0	0
324	1	0	0	0	0	0	0
324	2	0	0	0	0	0	0
324	3	0	0	0	0	0	0
324	4	0	0	0	0	0	0
324	5	0	0	0	0	0	0
324	6	0	0	0	0	0	0
324	7	0	0	0	0	0	0
324	8	0	0	0	0	0	0
324	9	0	0	0	0	0	0
325	0	0	0	0	0	0	0
325	1	0	0	0	0	0	0
325	2	0	0	0	0	0	0
325	3	0	0	0	0	0	0
325	4	0	0	0	0	0	0
325	5	0	0	0	0	0	0
325	6	0	0	0	0	0	0
325	7	0	0	0	0	0	0
325	8	0	0	0	0	0	0
325	9	0	0	0	0	0	0
326	0	0	0	0	0	0	0
326	1	0	0	0	0	0	0
326	2	0	0	0	0	0	0
326	3	0	0	0	0	0	0
326	4	0	0	0	0	0	0
326	5	0	0	0	0	0	0
326	6	0	0	0	0	0	0
326	7	0	0	0	0	0	0
326	8	0	0	0	0	0	0
326	9	0	0	0	0	0	0
327	0	0	0	0	0	0	0
327	1	0	0	0	0	0	0
327	2	0	0	0	0	0	0
327	3	0	0	0	0	0	0
327	4	0	0	0	0	0	0
327	5	0	0	0	0	0	0
327	6	0	0	0	0	0	0
327	7	0	0	0	0	0	0
327	8	0	0	0	0	0	0
327	9	0	0	0	0	0	0
328	0	0	0	0	0	0	0
328	1	0	0	0	0	0	0
328	2	0	0	0	0	0	0
328	3	0	0	0	0	0	0
328	4	0	0	0	0	0	0
328	5	0	0	0	0	0	0
328	6	0	0	0	0	0	0
328	7	0	0	0	0	0	0
328	8	0	0	0	0	0	0
328	9	0	0	0	0	0	0
329	0	0	0	0	0	0	0
329	1	0	0	0	0	0	0
329	2	0	0	0	0	0	0
329	3	0	0	0	0	0	0
329	4	0	0	0	0	0	0
329	5	0	0	0	0	0	0
329	6	0	0	0	0	0	0
329	7	0	0	0	0	0	0
329	8	0	0	0	0	0	0
329	9	0	0	0	0	0	0
330	0	0	0	0	0	0	0
330	1	0	0	0	0	0	0
330	2	0	0	0	0	0	0
330	3	0	0	0	0	0	0
330	4	0	0	0	0	0	0
330	5	0	0	0	0	0	0
330	6	0	0	0	0	0	0
330	7	0	0	0	0	0	0
330	8	0	0	0	0	0	0
330	9	0	0	0	0	0	0
331	0	0	0	0	0	0	0
331	1	0	0	0	0	0	0
331	2	0	0	0	0	0	0
331	3	0	0	0	0	0	0
331	4	0	0	0	0	0	0
331	5	0	0	0	0	0	0
331	6	0	0	0	0	0	0
331	7	0	0	0	0	0	0
331	8	0	0	0	0	0	0
331	9	0	0	0	0	0	0
332	0	0	0	0	0	0	0
332	1	0	0	0	0	0	0
332	2	0	0	0	0	0	0
332	3	0	0	0	0	0	0
332	4	0	0	0	0	0	0
332	5	0	0	0	0	0	0
332	6	0	0	0	0	0	0
332	7	0	0	0	0	0	0
332	8	0	0	0	0	0	0
332	9	0	0	0	0	0	0
333	0	0	0	0	0	0	0
333	1	0	0	0	0	0	0
333	2	0	0	0	0	0	0
333	3	0	0	0	0	0	0
333	4	0	0	0	0	0	0
333	5	0	0	0	0	0	0
333	6	0	0	0	0	0	0
333	7	0	0	0	0	0	0
333	8	0	0	0	0	0	0
333	9	0	0	0	0	0	0
334	0	0	0	0	0	0	0
334	1	0	0	0	0	0	0
334	2	0	0	0	0	0	0
334	3	0	0	0	0	0	0
334	4	0	0	0	0	0	0
334	5	0	0	0	0	0	0
334	6	0	0	0	0	0	0
334	7	0	0	0	0	0	0
334	8	0	0	0	0	0	0
334	9	0	0	0	0	0	0
335	0	0	0	0	0	0	0
335	1	0	0	0	0	0	0
335	2	0	0	0	0	0	0
335	3	0	0	0	0	0	0
335	4	0	0	0	0	0	0
335	5	0	0	0	0	0	0
335	6	0	0	0	0	0	0
335	7	0	0	0	0	0	0
335	8	0	0	0	0	0	0
335	9	0	0	0	0	0	0
336	0	0	0	0	0	0	0
336	1	0	0	0	0	0	0
336	2	0	0	0	0	0	0
336	3	0	0	0	0	0	0
336	4	0	0	0	0	0	0
336	5	0	0	0	0	0	0
336	6	0	0	0	0	0	0
336	7	0	0	0	0	0	0
336	8	0	0	0	0	0	0
336	9	0	0	0	0	0	0
337	0	0	0	0	0	0	0
337	1	0	0	0	0	0	0
337	2	0	0	0	0	0	0
337	3	0	0	0	0	0	0
337	4	0	0	0	0	0	0
337	5	0	0	0	0	0	0
337	6	0	0	0	0	0	0
337	7	0	0	0	0	0	0
337	8	0	0	0	0	0	0
337	9	0	0	0	0	0	0
338	0	0	0	0	0	0	0
338	1	0	0	0	0	0	0
338	2	0	0	0	0	0	0
338	3	0	0	0	0	0	0
338	4	0	0	0	0	0	0
338	5	0	0	0	0	0	0
338	6	0	0	0	0	0	0
338	7	0	0	0	0	0	0
338	8	0	0	0	0	0	0
338	9	0	0	0	0	0	0
339	0	0	0	0	0	0	0
339	1	0	0	0	0	0	0
339	2	0	0	0	0	0	0
339	3	0	0	0	0	0	0
339	4	0	0	0	0	0	0
339	5	0	0	0	0	0	0
339	6	0	0	0	0	0	0
339	7	0	0	0	0	0	0
339	8	0	0	0	0	0	0
339	9	0	0	0	0	0	0
340	0	0	0	0	0	0	0
340	1	0	0	0	0	0	0
340	2	0	0	0	0	0	0
340	3	0	0	0	0	0	0
340	4	0	0	0	0	0	0
340	5	0	0	0	0	0	0
340	6	0	0	0	0	0	0
340	7	0	0	0	0	0	0
340	8	0	0	0	0	0	0
340	9	0	0	0	0	0	0
341	0	0	0	0	0	0	0
341	1	0	0	0	0	0	0
341	2	0	0	0	0	0	0
341	3	0	0	0	0	0	0
341	4	0	0	0	0	0	0
341	5	0	0	0	0	0	0
341	6	0	0	0	0	0	0
341	7	0	0	0	0	0	0
341	8	0	0	0	0	0	0
341	9	0	0	0	0	0	0
342	0	0	0	0	0	0	0
342	1	0	0	0	0	0	0
342	2	0	0	0	0	0	0
342	3	0	0	0	0	0	0
342	4	0	0	0	0	0	0
342	5	0	0	0	0	0	0
342	6	0	0	0	0	0	0
342	7	0	0	0	0	0	0
342	8	0	0	0	0	0	0
342	9	0	0	0	0	0	0
343	0	0	0	0	0	0	0
343	1	0	0	0	0	0	0
343	2	0	0	0	0	0	0
343	3	0	0	0	0	0	0
343	4	0	0	0	0	0	0
343	5	0	0	0	0	0	0
343	6	0	0	0	0	0	0
343	7	0	0	0	0	0	0
343	8	0	0	0	0	0	0
343	9	0	0	0	0	0	0
344	0	0	0	0	0	0	0
344	1	0	0	0	0	0	0
344	2	0	0	0	0	0	0
344	3	0	0	0	0	0	0
344	4	0	0	0	0	0	0
344	5	0	0	0	0	0	0
344	6	0	0	0	0	0	0
344	7	0	0	0	0	0	0
344	8	0	0	0	0	0	0
344	9	0	0	0	0	0	0
345	0	0	0	0	0	0	0
345	1	0	0	0	0	0	0
345	2	0	0	0	0	0	0
345	3	0	0	0	0	0	0
345	4	0	0	0	0	0	0
345	5	0	0	0	0	0	0
345	6	0	0	0	0	0	0
345	7	0	0	0	0	0	0
345	8	0	0	0	0	0	0
345	9	0	0	0	0	0	0
346	0	0	0	0	0	0	0
346	1	0	0	0	0	0	0
346	2	0	0	0	0	0	0
346	3	0	0	0	0	0	0
346	4	0	0	0	0	0	0
346	5	0	0	0	0	0	0
346	6	0	0	0	0	0	0
346	7	0	0	0	0	0	0
346	8	0	0	0	0	0	0
346	9	0	0	0	0	0	0
347	0	0	0	0	0	0	0
347	1	0	0	0	0	0	0
347	2	0	0	0	0	0	0
347	3	0	0	0	0	0	0
347	4	0	0	0	0	0	0
347	5	0	0	0	0	0	0
347	6	0	0	0	0	0	0
347	7	0	0	0	0	0	0
347	8	0	0	0	0	0	0
347	9	0	0	0	0	0	0
348	0	0	0	0	0	0	0
348	1	0	0	0	0	0	0
348	2	0	0	0	0	0	0
348	3	0	0	0	0	0	0
348	4	0	0	0	0	0	0
348	5	0	0	0	0	0	0
348	6	0	0	0	0	0	0
348	7	0	0	0	0	0	0
348	8	0	0	0	0	0	0
348	9	0	0	0	0	0	0
349	0	0	0	0	0	0	0
349	1	0	0	0	0	0	0
349	2	0	0	0	0	0	0
349	3	0	0	0	0	0	0
349	4	0	0	0	0	0	0
349	5	0	0	0	0	0	0
349	6	0	0	0	0	0	0
349	7	0	0	0	0	0	0
349	8	0	0	0	0	0	0
349	9	0	0	0	0	0	0
350	0	0	0	0	0	0	0
350	1	0	0	0	0	0	0
350	2	0	0	0	0	0	0
350	3	0	0	0	0	0	0
350	4	0	0	0	0	0	0
350	5	0	0	0	0	0	0
350	6	0	0	0	0	0	0
350	7	0	0	0	0	0	0
350	8	0	0	0	0	0	0
350	9	0	0	0	0	0	0
351	0	0	0	0	0	0	0
351	1	0	0	0	0	0	0
351	2	0	0	0	0	0	0
351	3	0	0	0	0	0	0
351	4	0	0	0	0	0	0
351	5	0	0	0	0	0	0
351	6	0	0	0	0	0	0
351	7	0	0	0	0	0	0
351	8	0	0	0	0	0	0
351	9	0	0	0	0	0	0
352	0	0	0	0	0	0	0
352	1	0	0	0	0	0	0
352	2	0	0	0	0	0	0
352	3	0	0	0	0	0	0
352	4	0	0	0	0	0	0
352	5	0	0	0	0	0	0
352	6	0	0	0	0	0	0
352	7	0	0	0	0	0	0
352	8	0	0	0	0	0	0
352	9	0	0	0	0	0	0
353	0	0	0	0	0	0	0
353	1	0	0	0	0	0	0
353	2	0	0	0	0	0	0
353	3	0	0	0	0	0	0
353	4	0	0	0	0	0	0
353	5	0	0	0	0	0	0
353	6	0	0	0	0	0	0
353	7	0	0	0	0	0	0
353	8	0	0	0	0	0	0
353	9	0	0	0	0	0	0
354	0	0	0	0	0	0	0
354	1	0	0	0	0	0	0
354	2	0	0	0	0	0	0
354	3	0	0	0	0	0	0
354	4	0	0	0	0	0	0
354	5	0	0	0	0	0	0
354	6	0	0	0	0	0	0
354	7	0	0	0	0	0	0
354	8	0	0	0	0	0	0
354	9	0	0	0	0	0	0
355	0	0	0	0	0	0	0
355	1	0	0	0	0	0	0
355	2	0	0	0	0	0	0
355	3	0	0	0	0	0	0
355	4	0	0	0	0	0	0
355	5	0	0	0	0	0	0
355	6	0	0	0	0	0	0
355	7	0	0	0	0	0	0
355	8	0	0	0	0	0	0
355	9	0	0	0	0	0	0
356	0	0	0	0	0	0	0
356	1	0	0	0	0	0	0
356	2	0	0	0	0	0	0
356	3	0	0	0	0	0	0
356	4	0	0	0	0	0	0
356	5	0	0	0	0	0	0
356	6	0	0	0	0	0	0
356	7	0	0	0	0	0	0
356	8	0	0	0	0	0	0
356	9	0	0	0	0	0	0
357	0	0	0	0	0	0	0
357	1	0	0	0	0	0	0
357	2	0	0	0	0	0	0
357	3	0	0	0	0	0	0
357	4	0	0	0	0	0	0
357	5	0	0	0	0	0	0
357	6	0	0	0	0	0	0
357	7	0	0	0	0	0	0
357	8	0	0	0	0	0	0
357	9	0	0	0	0	0	0
358	0	0	0	0	0	0	0
358	1	0	0	0	0	0	0
358	2	0	0	0	0	0	0
358	3	0	0	0	0	0	0
358	4	0	0	0	0	0	0
358	5	0	0	0	0	0	0
358	6	0	0	0	0	0	0
358	7	0	0	0	0	0	0
358	8	0	0	0	0	0	0
358	9	0	0	0	0	0	0
359	0	0	0	0	0	0	0
359	1	0	0	0	0	0	0
359	2	0	0	0	0	0	0
359	3	0	0	0	0	0	0
359	4	0	0	0	0	0	0
359	5	0	0	0	0	0	0
359	6	0	0	0	0	0	0
359	7	0	0	0	0	0	0
359	8	0	0	0	0	0	0
359	9	0	0	0	0	0	0
360	0	0	0	0	0	0	0
360	1	0	0	0	0	0	0
360	2	0	0	0	0	0	0
360	3	0	0	0	0	0	0
360	4	0	0	0	0	0	0
360	5	0	0	0	0	0	0
360	6	0	0	0	0	0	0
360	7	0	0	0	0	0	0
360	8	0	0	0	0	0	0
360	9	0	0	0	0	0	0
361	0	0	0	0	0	0	0
361	1	0	0	0	0	0	0
361	2	0	0	0	0	0	0
361	3	0	0	0	0	0	0
361	4	0	0	0	0	0	0
361	5	0	0	0	0	0	0
361	6	0	0	0	0	0	0
361	7	0	0	0	0	0	0
361	8	0	0	0	0	0	0
361	9	0	0	0	0	0	0
362	0	0	0	0	0	0	0
362	1	0	0	0	0	0	0
362	2	0	0	0	0	0	0
362	3	0	0	0	0	0	0
362	4	0	0	0	0	0	0
362	5	0	0	0	0	0	0
362	6	0	0	0	0	0	0
362	7	0	0	0	0	0	0
362	8	0	0	0	0	0	0
362	9	0	0	0	0	0	0
363	0	0	0	0	0	0	0
363	1	0	0	0	0	0	0
363	2	0	0	0	0	0	0
363	3	0	0	0	0	0	0
363	4	0	0	0	0	0	0
363	5	0	0	0	0	0	0
363	6	0	0	0	0	0	0
363	7	0	0	0	0	0	0
363	8	0	0	0	0	0	0
363	9	0	0	0	0	0	0
364	0	0	0	0	0	0	0
364	1	0	0	0	0	0	0
364	2	0	0	0	0	0	0
364	3	0	0	0	0	0	0
364	4	0	0	0	0	0	0
364	5	0	0	0	0	0	0
364	6	0	0	0	0	0	0
364	7	0	0	0	0	0	0
364	8	0	0	0	0	0	0
364	9	0	0	0	0	0	0
365	0	0	0	0	0	0	0
365	1	0	0	0	0	0	0
365	2	0	0	0	0	0	0
365	3	0	0	0	0	0	0
365	4	0	0	0	0	0	0
365	5	0	0	0	0	0	0
365	6	0	0	0	0	0	0
365	7	0	0	0	0	0	0
365	8	0	0	0	0	0	0
365	9	0	0	0	0	0	0
366	0	0	0	0	0	0	0
366	1	0	0	0	0	0	0
366	2	0	0	0	0	0	0
366	3	0	0	0	0	0	0
366	4	0	0	0	0	0	0
366	5	0	0	0	0	0	0
366	6	0	0	0	0	0	0
366	7	0	0	0	0	0	0
366	8	0	0	0	0	0	0
366	9	0	0	0	0	0	0
367	0	0	0	0	0	0	0
367	1	0	0	0	0	0	0
367	2	0	0	0	0	0	0
367	3	0	0	0	0	0	0
367	4	0	0	0	0	0	0
367	5	0	0	0	0	0	0
367	6	0	0	0	0	0	0
367	7	0	0	0	0	0	0
367	8	0	0	0	0	0	0
367	9	0	0	0	0	0	0
368	0	0	0	0	0	0	0
368	1	0	0	0	0	0	0
368	2	0	0	0	0	0	0
368	3	0	0	0	0	0	0
368	4	0	0	0	0	0	0
368	5	0	0	0	0	0	0
368	6	0	0	0	0	0	0
368	7	0	0	0	0	0	0
368	8	0	0	0	0	0	0
368	9	0	0	0	0	0	0
369	0	0	0	0	0	0	0
369	1	0	0	0	0	0	0
369	2	0	0	0	0	0	0
369	3	0	0	0	0	0	0
369	4	0	0	0	0	0	0
369	5	0	0	0	0	0	0
369	6	0	0	0	0	0	0
369	7	0	0	0	0	0	0
369	8	0	0	0	0	0	0
369	9	0	0	0	0	0	0
370	0	0	0	0	0	0	0
370	1	0	0	0	0	0	0
370	2	0	0	0	0	0	0
370	3	0	0	0	0	0	0
370	4	0	0	0	0	0	0
370	5	0	0	0	0	0	0
370	6	0	0	0	0	0	0
370	7	0	0	0	0	0	0
370	8	0	0	0	0	0	0
370	9	6.68139	-0.497063	-15.3011	0	0	0
371	0	5.54671	0.425265	-19.3043	0	0	0
371	1	7.23661	0.164965	-18.3363	0	0	0
371	2	6.58615	-0.234973	-17.8242	0	0	0
371	3	6.99973	-0.121731	-17.7322	0	0	0
371	4	7.87351	-0.342229	-19.7323	0	0	0
371	5	6.88699	0.187126	-18.9483	0	0	0
371	6	8.17633	-0.0105526	-19.3771	0	0	0
371	7	8.08586	0.278065	-20.679	0	0	0
371	8	8.23168	0.497828	-22.1559	0	0	0
371	9	9.25953	0.142943	-24.1541	0	0	0
372	0	9.49865	0.521285	-24.4935	0	0	0
372	1	10.281	0.651566	-26.4025	0	0	0
372	2	10.3535	0.981868	-28.0531	0	0	0
372	3	11.149	2.00295	-30.6506	0	0	0
372	4	11.8684	1.42556	-32.3045	0	0	0
372	5	12.4302	2.3803	-33.6834	0	0	0
372	6	13.2301	2.71341	-35.1544	0	0	0
372	7	13.4687	2.95437	-36.6314	0	0	0
372	8	13.369	3.35224	-38.0206	0	0	0
372	9	14.7393	3.48789	-40.1869	0	0	0
373	0	14.0403	3.28532	-41.6732	0	0	0
373	1	15.5176	4.11059	-42.0905	0	0	0
373	2	15.4408	3.55201	-43.0498	0	0	0
373	3	14.303	3.39276	-44.7983	0	0	0
373	4	10.134	2.55857	-45.789	0	0	0
373	5	4.26916	2.44966	-49.1381	0	0	0
373	6	0.418101	2.65738	-52.64	0	0	0
373	7	-4.40778	1.9058	-55.5477	0	0	0
373	8	-7.24339	2.0053	-56.6956	0	0	0
373	9	-9.3738	1.43998	-60.5433	0	0	0
374	0	-11.3094	1.25594	-63.5146	0	0	0
374	1	-12.7962	1.44592	-67.6137	0	0	0
374	2	-14.7615	0.504934	-70.1579	0	0	0
374	3	-16.2474	0.65323	-72.8603	0	0	0
374	4	-18.0204	-0.287762	-75.6625	0	0	0
374	5	-19.9945	-0.988134	-80.5557	0	0	0
374	6	-21.1065	-1.08131	-84.3059	0	0	0
374	7	-22.7047	-1.93195	-87.7139	0	0	0
374	8	-23.3462	-2.56131	-91.4654	0	0	0
374	9	-23.9415	-2.89819	-94.0802	0	0	0
375	0	-23.5675	-3.52328	-97.4764	0	0	0
375	1	-22.2152	-3.83364	-101.039	0	0	0
375	2	-21.0292	-4.32033	-104.164	0	0	0
375	3	-18.6484	-4.44952	-106.238	0	0	0
375	4	-17.0228	-4.62609	-108.489	0	0	0
375	5	-14.5209	-4.93524	-111.695	0	0	0
375	6	-11.9659	-4.81952	-114.807	0	0	0
375	7	-9.44312	-4.94798	-118.356	0	0	0
375	8	-7.17278	-5.38894	-121.305	0	0	0
375	9	-5.30969	-6.09885	-125.559	0	0	0
376	0	-3.5796	-7.83363	-136.173	0	0	0
376	1	-5.79736	-14.3064	-143.113	0	0	0
376	2	-5.2146	-19.7526	-154.041	0	0	0
376	3	-0.0397361	-23.6424	-158.209	0	0	0
376	4	2.09206	-27.5755	-165.89	0	0	0
376	5	5.81168	-28.7481	-171.963	0	0	0
376	6	5.53088	-31.157	-182.083	0	0	0
376	7	7.12962	-33.1356	-190.182	0	0	0
376	8	8.61415	-35.2712	-200.29	0	0	0
376	9	7.574	-38.1256	-207.458	0	0	0
377	0	9.82443	-40.0365	-214.857	0	0	0
377	1	8.78744	-42.0033	-222.536	0	0	0
377	2	9.38158	-43.4531	-231.424	0	0	0
377	3	10.6502	-45.1237	-239.351	0	0	0
377	4	9.95118	-46.8229	-248.073	0	0	0
377	5	11.8387	-47.5137	-254.772	0	0	0
377	6	12.1857	-49.5403	-261.483	0	0	0
377	7	12.2635	-50.6344	-265.847	0	0	0
377	8	13.141	-51.64	-272.813	0	0	0
377	9	13.0524	-53.2423	-279.007	0	0	0
378	0	14.5025	-52.8665	-284.305	0	0	0
378	1	15.28	-53.7384	-289.002	0	0	0
378	2	16.1067	-53.4108	-293.702	0	0	0
378	3	17.4879	-53.0127	-297.167	0	0	0
378	4	18.665	-53.2812	-301.515	0	0	0
378	5	19.8179	-51.5068	-304.367	0	0	0
378	6	20.8726	-50.8208	-308.351	0	0	0
378	7	22.8836	-49.5113	-311.203	0	0	0
378	8	23.666	-47.9824	-313.356	0	0	0
378	9	25.4089	-47.4279	-315.603	0	0	0
379	0	27.1161	-45.3385	-318.185	0	0	0
379	1	28.4227	-44.1647	-321.73	0	0	0
379	2	30.223	-43.0309	-324.67	0	0	0
379	3	31.769	-41.3238	-328.122	0	0	0
379	4	33.6079	-39.8151	-330.969	0	0	0
379	5	35.5235	-38.1274	-333.809	0	0	0
379	6	37.104	-36.7972	-338.49	0	0	0
379	7	38.835	-35.2444	-342.209	0	0	0
379	8	40.6427	-33.3563	-344.785	0	0	0
379	9	41.7694	-31.452	-348.25	0	0	0
380	0	43.2433	-29.5016	-351.788	0	0	0
380	1	44.6019	-28.237	-355.162	0	0	0
380	2	46.4897	-26.8181	-359.142	0	0	0
380	3	48.3125	-24.9777	-364.161	0	0	0
380	4	48.9683	-23.4745	-366.756	0	0	0
380	5	50.2021	-22.2565	-370.565	0	0	0
380	6	50.6784	-20.7967	-375.34	0	0	0
380	7	51.623	-19.2922	-378.976	0	0	0
380	8	52.0839	-18.3861	-382.275	0	0	0
380	9	52.6509	-17.0601	-386.789	0	0	0
381	0	53.1615	-15.8897	-390.43	0	0	0
381	1	53.442	-14.7182	-394.426	0	0	0
381	2	54.0877	-14.1674	-397.378	0	0	0
381	3	54.6759	-13.1275	-401.979	0	0	0
381	4	54.7904	-12.2217	-405.454	0	0	0
381	5	54.4671	-11.8144	-411.548	0	0	0
381	6	55.0671	-10.0968	-419.284	0	0	0
381	7	56.5523	-7.81503	-424.302	0	0	0
381	8	57.2852	-7.39798	-427.344	0	0	0
381	9	58.5062	-5.75934	-432.287	0	0	0
382	0	58.7758	-4.81263	-436.455	0	0	0
382	1	60.6996	-3.06312	-439.738	0	0	0
382	2	62.4586	-1.80321	-445.551	0	0	0
382	3	64.0957	-2.04987	-449.288	0	0	0
382	4	67.3879	-0.847765	-454.131	0	0	0
382	5	68.0237	-1.38701	-457.792	0	0	0
382	6	71.229	-1.11946	-462.388	0	0	0
382	7	72.3671	-0.855868	-465.075	0	0	0
382	8	73.7654	-1.34648	-468.816	0	0	0
382	9	76.399	-0.679678	-473.238	0	0	0
383	0	77.3221	-1.32407	-476.719	0	0	0
383	1	79.0429	-1.2605	-480.194	0	0	0
383	2	80.0524	-1.28718	-483.844	0	0	0
383	3	80.4569	-1.55986	-487.852	0	0	0
383	4	81.2728	-1.65604	-492.816	0	0	0
383	5	81.1629	-1.81827	-497.434	0	0	0
383	6	82.6715	-1.55603	-502.738	0	0	0
383	7	83.0245	-2.34349	-507.97	0	0	0
383	8	82.8127	-1.97776	-512.239	0	0	0
383	9	84.155	-1.56083	-517.02	0	0	0
384	0	84.0142	-1.59225	-521.811	0	0	0
384	1	85.3245	-0.79723	-526.852	0	0	0
384	2	86.9249	-0.892104	-533.024	0	0	0
384	3	87.282	-0.0765722	-536.412	0	0	0
384	4	88.4265	0.0951613	-541.193	0	0	0
384	5	89.9593	0.293348	-545.879	0	0	0
384	6	90.694	1.21782	-552.145	0	0	0
384	7	92.0976	0.968599	-556.488	0	0	0
384	8	92.5176	1.96113	-561.44	0	0	0
384	9	93.6372	2.9102	-566.041	0	0	0
385	0	93.8913	3.03583	-570.215	0	0	0
385	1	94.5912	4.14	-575.689	0	0	0
385	2	94.7555	4.66392	-581.081	0	0	0
385	3	94.4718	5.27706	-586.043	0	0	0
385	4	94.9822	6.44782	-589.945	0	0	0
385	5	94.8471	6.28188	-593.692	0	0	0
385	6	94.5073	7.33807	-599.784	0	0	0
385	7	94.8951	7.6636	-604.653	0	0	0
385	8	94.9645	8.18856	-609.264	0	0	0
385	9	94.88	8.91128	-615.266	0	0	0
386	0	95.0457	8.79249	-619.536	0	0	0
386	1	95.0544	9.42786	-624.23	0	0	0
386	2	95.1056	9.59791	-629.282	0	0	0
386	3	95.5286	9.52537	-634.766	0	0	0
386	4	95.9334	9.73984	-639.815	0	0	0
386	5	95.7551	9.22245	-642.606	0	0	0
386	6	95.8485	9.65882	-647.48	0	0	0
386	7	96.1758	9.27495	-650.354	0	0	0
386	8	96.0536	9.48857	-655.929	0	0	0
386	9	96.3784	9.17499	-660.02	0	0	0
387	0	96.3962	8.4536	-664.907	0	0	0
387	1	96.1651	9.20331	-667.077	0	0	0
387	2	96.6455	8.61765	-671.698	0	0	0
387	3	96.5267	8.30054	-676.143	0	0	0
387	4	96.7265	8.0519	-679.626	0	0	0
387	5	96.6087	7.66789	-682.768	0	0	0
387	6	96.9781	7.50604	-686.861	0	0	0
387	7	96.8926	7.2113	-689.911	0	0	0
387	8	97.1063	7.27286	-693.219	0	0	0
387	9	97.098	7.06973	-696.879	0	0	0
388	0	97.1386	6.68749	-700.365	0	0	0
388	1	97.0488	6.66056	-702.543	0	0	0
388	2	97.0502	6.34336	-705.68	0	0	0
388	3	96.5597	6.35815	-708.994	0	0	0
388	4	96.8645	6.19778	-712.303	0	0	0
388	5	96.5515	6.05911	-715.007	0	0	0
388	6	96.6844	6.16723	-718.572	0	0	0
388	7	96.3931	5.78277	-720.756	0	0	0
388	8	95.9067	6.02017	-722.151	0	0	0
388	9	95.5501	6.05871	-726.16	0	0	0
389	0	95.6645	5.6552	-727.642	0	0	0
389	1	95.193	5.75998	-731.738	0	0	0
389	2	95.0163	5.68841	-733.482	0	0	0
389	3	94.3497	5.86088	-735.665	0	0	0
389	4	94.0423	5.9426	-738.103	0	0	0
389	5	93.7746	5.561	-740.462	0	0	0
389	6	93.2394	5.7989	-743.772	0	0	0
389	7	92.6198	5.83837	-746.737	0	0	0
389	8	92.3793	5.72283	-747.872	0	0	0
389	9	91.5409	5.98204	-750.312	0	0	0
390	0	90.9845	5.97554	-752.321	0	0	0
390	1	90.4306	6.19185	-754.588	0	0	0
390	2	89.898	6.49954	-756.329	0	0	0
390	3	89.1452	6.47041	-758.775	0	0	0
390	4	88.3976	7.01978	-759.558	0	0	0
390	5	87.7082	7.18954	-760.956	0	0	0
390	6	87.1102	7.49683	-762.526	0	0	0
390	7	86.4419	7.69012	-765.752	0	0	0
390	8	85.9368	7.84229	-766.101	0	0	0
390	9	85.3812	8.30411	-767.756	0	0	0
391	0	84.4953	8.83062	-769.5	0	0	0
391	1	84.0096	8.93734	-770.722	0	0	0
391	2	83.4274	9.64156	-772.986	0	0	0
391	3	82.939	9.72782	-774.732	0	0	0
391	4	82.1631	10.3661	-775.862	0	0	0
391	5	81.6357	10.584	-776.387	0	0	0
391	6	80.7947	10.9327	-777.784	0	0	0
391	7	80.1055	11.6395	-778.306	0	0	0
391	8	79.7081	11.924	-779.525	0	0	0
391	9	79.1116	12.2773	-780.31	0	0	0
392	0	78.1395	12.558	-781.016	0	0	0
392	1	77.6545	13.1538	-780.317	0	0	0
392	2	76.8834	13.6374	-781.015	0	0	0
392	3	76.2803	14.0579	-782.41	0	0	0
392	4	75.9502	14.1192	-783.46	0	0	0
392	5	75.4428	14.739	-783.197	0	0	0
392	6	74.7585	14.9564	-783.115	0	0	0
392	7	74.4481	15.4206	-782.765	0	0	0
392	8	73.7404	16.0585	-783.725	0	0	0
392	9	73.3604	16.5237	-784.248	0	0	0
393	0	73.0763	16.456	-783.991	0	0	0
393	1	72.3738	16.7208	-783.473	0	0	0
393	2	71.9524	17.2696	-783.996	0	0	0
393	3	71.2468	17.667	-783.738	0	0	0
393	4	71.1584	18.1324	-782.863	0	0	0
393	5	70.5802	18.4388	-783.566	0	0	0
393	6	70.1242	18.8597	-783.132	0	0	0
393	7	69.5915	19.2105	-782.787	0	0	0
393	8	68.888	19.7181	-780.698	0	0	0
393	9	68.709	20.1816	-781.222	0	0	0
394	0	68.3522	20.5347	-782.182	0	0	0
394	1	68.0038	20.7992	-780.964	0	0	0
394	2	67.6494	21.1296	-780.706	0	0	0
394	3	66.9851	21.6386	-780.533	0	0	0
394	4	66.5474	22.1016	-779.054	0	0	0
394	5	66.2383	22.4999	-779.229	0	0	0
394	6	65.9915	22.9419	-779.927	0	0	0
394	7	65.4392	23.3181	-778.712	0	0	0
394	8	64.8725	23.6714	-777.669	0	0	0
394	9	64.1905	24.0446	-776.713	0	0	0
395	0	63.7712	24.532	-776.627	0	0	0
395	1	63.5928	25.0397	-776.366	0	0	0
395	2	63.0011	25.1054	-775.154	0	0	0
395	3	62.6756	25.4599	-774.805	0	0	0
395	4	61.8371	25.9444	-773.066	0	0	0
395	5	61.2274	26.0966	-771.768	0	0	0
395	6	60.8293	26.5398	-770.725	0	0	0
395	7	60.2339	26.8268	-769.77	0	0	0
395	8	60.0864	27.2246	-770.293	0	0	0
395	9	59.5378	27.3785	-768.992	0	0	0
396	0	59.1028	27.6211	-767.69	0	0	0
396	1	58.1384	27.7521	-765.695	0	0	0
396	2	57.852	27.8409	-764.743	0	0	0
396	3	57.4362	27.9952	-764.225	0	0	0
396	4	57.2244	27.9271	-763.794	0	0	0
396	5	56.5915	28.1483	-761.447	0	0	0
396	6	56.1978	28.1907	-761.104	0	0	0
396	7	56.0237	28.2327	-760.239	0	0	0
396	8	55.4405	28.1438	-757.983	0	0	0
396	9	55.2243	28.0327	-757.902	0	0	0
397	0	55.4702	28.2564	-755.288	0	0	0
397	1	53.9488	27.8517	-753.041	0	0	0
397	2	54.3852	28.231	-751.82	0	0	0
397	3	53.7983	27.9405	-751.395	0	0	0
397	4	53.4087	27.875	-748.787	0	0	0
397	5	53.3062	27.6747	-747.49	0	0	0
397	6	52.8597	27.5853	-746.361	0	0	0
397	7	52.2242	27.5613	-744.542	0	0	0
397	8	51.9718	27.2739	-742.459	0	0	0
397	9	51.4043	26.9845	-741.164	0	0	0
398	0	51.3891	26.9644	-739.338	0	0	0
398	1	51.1831	26.4971	-738.042	0	0	0
398	2	50.3748	26.4734	-735.961	0	0	0
398	3	50.3208	26.3625	-734.137	0	0	0
398	4	49.9315	25.8745	-732.233	0	0	0
398	5	49.4561	25.8523	-730.497	0	0	0
398	6	49.3153	25.7428	-729.456	0	0	0
398	7	48.9898	25.6976	-726.938	0	0	0
398	8	48.3929	25.2285	-724.77	0	0	0
398	9	48.1528	25.1852	-722.95	0	0	0
399	0	47.9425	24.9857	-721.65	0	0	0
399	1	47.6412	24.7636	-720.003	0	0	0
399	2	47.2123	24.387	-718.358	0	0	0
399	3	47.0495	24.232	-716.706	0	0	0
399	4	46.396	24.0088	-714.542	0	0	0
399	5	46.3672	23.7426	-712.281	0	0	0
399	6	45.9928	23.4553	-712.118	0	0	0
399	7	45.9148	23.4121	-710.292	0	0	0
399	8	45.2757	22.8798	-707.6	0	0	0
399	9	45.3185	22.7893	-706.565	0	0	0
400	0	44.7816	22.7897	-704.045	0	0	0
400	1	44.1775	22.2795	-702.401	0	0	0
400	2	44.2623	22.4788	-702.405	0	0	0
400	3	43.4241	22.0334	-700.151	0	0	0
400	4	42.9256	21.7883	-697.462	0	0	0
400	5	42.8025	21.7436	-696.331	0	0	0
400	6	42.0396	21.676	-694.6	0	0	0
400	7	41.6251	21.5657	-693.563	0	0	0
400	8	41.4215	21.0557	-691.654	0	0	0
400	9	40.8535	21.1453	-689.744	0	0	0
401	0	40.4045	20.8985	-687.836	0	0	0
401	1	39.9524	20.5202	-686.279	0	0	0
401	2	39.427	20.4531	-685.416	0	0	0
401	3	39.5268	20.2537	-685.507	0	0	0
401	4	38.9612	20.0101	-682.99	0	0	0
401	5	38.644	19.8101	-681.252	0	0	0
401	6	37.9674	19.6972	-679.697	0	0	0
401	7	37.6693	19.3214	-677.961	0	0	0
401	8	37.2346	19.4738	-677.009	0	0	0
401	9	37.0644	19.1636	-675.886	0	0	0
402	0	36.7063	18.7432	-673.802	0	0	0
402	1	36.031	18.8502	-672.328	0	0	0
402	2	35.8655	18.6745	-669.98	0	0	0
402	3	35.3216	18.584	-669.553	0	0	0
402	4	34.8395	18.4937	-668.256	0	0	0
402	5	34.611	18.1394	-666.607	0	0	0
402	6	34.0639	18.515	-665.828	0	0	0
402	7	33.7226	17.8487	-663.575	0	0	0
402	8	33.264	17.825	-662.538	0	0	0
402	9	32.893	18.0684	-662.105	0	0	0
403	0	32.9726	17.5605	-661.238	0	0	0
403	1	32.5375	17.2913	-659.595	0	0	0
403	2	32.1944	17.4469	-658.029	0	0	0
403	3	31.6518	17.1796	-656.558	0	0	0
403	4	31.1948	17.3783	-655.691	0	0	0
403	5	31.1768	17.1786	-654.043	0	0	0
403	6	31.028	17.0908	-653.001	0	0	0
403	7	30.4246	17.1098	-651.788	0	0	0
403	8	30.2523	17.0415	-650.139	0	0	0
403	9	29.839	17.1956	-649.012	0	0	0
404	0	29.5333	17.1287	-648.844	0	0	0
404	1	29.4947	16.9743	-647.367	0	0	0
404	2	29.1266	17.284	-646.411	0	0	0
404	3	28.9819	17.0616	-645.022	0	0	0
404	4	28.6555	16.8375	-643.898	0	0	0
404	5	28.5052	17.0585	-643.117	0	0	0
404	6	28.2879	16.7934	-642.339	0	0	0
404	7	28.2945	16.9285	-640.946	0	0	0
404	8	28.1294	16.7721	-639.731	0	0	0
404	9	27.8232	16.947	-639.474	0	0	0
405	0	27.6128	16.7241	-638.086	0	0	0
405	1	27.2399	16.9222	-637.48	0	0	0
405	2	27.0239	16.9237	-635.655	0	0	0
405	3	26.654	16.6988	-634.88	0	0	0
405	4	26.4669	16.6978	-634.012	0	0	0
405	5	26.3592	16.6292	-632.711	0	0	0
405	6	25.9684	16.6952	-631.583	0	0	0
405	7	25.7092	16.7594	-631.676	0	0	0
405	8	25.6916	16.738	-631.155	0	0	0
405	9	25.6102	16.6042	-630.375	0	0	0
406	0	25.1954	16.5155	-628.727	0	0	0
406	1	24.8701	16.6459	-627.337	0	0	0
406	2	24.8757	16.5576	-627.34	0	0	0
406	3	24.7953	16.4263	-626.558	0	0	0
406	4	24.5811	16.2476	-625.954	0	0	0
406	5	23.9495	16.2673	-625.265	0	0	0
406	6	23.5603	16.1769	-623.877	0	0	0
406	7	24.7439	16.179	-624.136	0	0	0
406	8	23.2513	16.8211	-622.397	0	0	0
406	9	23.8105	16.0875	-622.578	0	0	0
407	0	23.6595	16.3093	-621.532	0	0	0
407	1	22.7468	16.4843	-619.362	0	0	0
407	2	22.9664	16.1267	-619.718	0	0	0
407	3	22.7292	16.7485	-619.364	0	0	0
407	4	22.4704	16.2809	-618.764	0	0	0
407	5	22.2331	16.5466	-617.719	0	0	0
407	6	22.1741	16.2789	-616.852	0	0	0
407	7	21.7583	16.1878	-616.336	0	0	0
407	8	21.4988	16.6967	-616.594	0	0	0
407	9	21.4974	16.2067	-616.867	0	0	0
408	0	21.0239	16.1634	-616.172	0	0	0
408	1	21.0092	16.1413	-615.216	0	0	0
408	2	20.3508	15.9818	-614.094	0	0	0
408	3	20.0938	16.1568	-615.14	0	0	0
408	4	19.7463	15.8206	-614.103	0	0	0
408	5	19.6423	15.8659	-613.842	0	0	0
408	6	19.7724	15.7754	-614.543	0	0	0
408	7	19.2761	15.753	-612.544	0	0	0
408	8	18.8879	15.7927	-612.549	0	0	0
408	9	18.8892	15.6358	-613.248	0	0	0
409	0	18.6761	15.3904	-613.513	0	0	0
409	1	18.5443	15.3446	-614.042	0	0	0
409	2	18.5498	15.3876	-612.998	0	0	0
409	3	18.2494	15.1445	-611.782	0	0	0
409	4	17.8349	14.9836	-612.313	0	0	0
409	5	17.7714	15.1841	-611.876	0	0	0
409	6	17.705	15.0711	-613.449	0	0	0
409	7	17.495	14.6725	-612.407	0	0	0
409	8	17.4974	14.7796	-613.02	0	0	0
409	9	17.0415	14.5992	-611.806	0	0	0
410	0	16.5434	14.3063	-613.033	0	0	0
410	1	16.4143	14.1063	-612.951	0	0	0
410	2	17.3638	13.9977	-613.207	0	0	0
410	3	16.7486	13.9952	-613.126	0	0	0
410	4	16.1882	13.8127	-613.046	0	0	0
410	5	16.3907	13.5657	-612.876	0	0	0
410	6	15.9325	13.5196	-613.315	0	0	0
410	7	16.1546	13.2764	-613.753	0	0	0
410	8	15.7841	13.139	-613.586	0	0	0
410	9	15.3971	12.9163	-613.764	0	0	0
411	0	15.442	12.669	-613.858	0	0	0
411	1	15.0962	12.888	-614.207	0	0	0
411	2	14.8581	12.3981	-615.694	0	0	0
411	3	14.79	12.42	-615.784	0	0	0
411	4	14.2015	12.1054	-616.141	0	0	0
411	5	13.8137	11.9472	-615.275	0	0	0
411	6	14.1502	11.8797	-615.882	0	0	0
411	7	14.0856	11.6777	-616.061	0	0	0
411	8	13.7816	11.6095	-616.327	0	0	0
411	9	13.6524	11.4742	-617.811	0	0	0
412	0	13.2148	11.3164	-617.554	0	0	0
412	1	12.6309	11.0456	-616.519	0	0	0
412	2	12.5849	11.1083	-618.002	0	0	0
412	3	12.1886	10.9509	-619.14	0	0	0
412	4	11.9109	10.6158	-619.059	0	0	0
412	5	11.9341	10.681	-619.581	0	0	0
412	6	11.5246	10.5241	-619.759	0	0	0
412	7	11.1289	10.3872	-620.113	0	0	0
412	8	10.9356	10.3643	-619.852	0	0	0
412	9	10.2289	10.1156	-621.954	0	0	0
413	0	10.1647	10.1814	-622.389	0	0	0
413	1	10.0179	9.82284	-622.482	0	0	0
413	2	9.25108	9.75301	-622.316	0	0	0
413	3	9.05207	9.81709	-623.45	0	0	0
413	4	9.08223	9.7285	-622.492	0	0	0
413	5	8.5318	9.48139	-623.632	0	0	0
413	6	8.38308	9.4123	-624.504	0	0	0
413	7	7.87931	9.25352	-624.249	0	0	0
413	8	7.37641	9.51629	-623.902	0	0	0
413	9	6.85177	9.53597	-624.168	0	0	0
414	0	6.69891	9.26996	-624.78	0	0	0
414	1	6.32681	9.17728	-625.919	0	0	0
414	2	6.15663	9.31056	-625.134	0	0	0
414	3	5.78919	9.0195	-625.75	0	0	0
414	4	5.32793	9.21725	-625.924	0	0	0
414	5	4.82004	9.14937	-625.232	0	0	0
414	6	4.37674	8.99113	-627.503	0	0	0
414	7	4.38447	8.87925	-627.853	0	0	0
414	8	3.83676	8.89953	-627.073	0	0	0
414	9	3.62215	8.92142	-626.636	0	0	0
415	0	2.85354	8.87304	-626.992	0	0	0
415	1	2.50546	9.1597	-626.555	0	0	0
415	2	2.13301	9.00487	-626.298	0	0	0
415	3	1.67261	9.00352	-626.911	0	0	0
415	4	1.10636	9.08773	-626.567	0	0	0
415	5	0.581702	9.0639	-626.133	0	0	0
415	6	0.16079	9.14746	-627.271	0	0	0
415	7	-0.432962	9.1695	-627.885	0	0	0
415	8	-0.76172	9.16877	-627.189	0	0	0
415	9	-1.39261	9.16598	-627.802	0	0	0
416	0	-1.89645	9.27405	-628.152	0	0	0
416	1	-2.36067	9.3383	-628.068	0	0	0
416	2	-2.95567	9.49126	-629.379	0	0	0
416	3	-3.08561	9.44699	-630.249	0	0	0
416	4	-3.74316	9.48817	-630.252	0	0	0
416	5	-4.31604	9.57304	-630.692	0	0	0
416	6	-4.72966	9.59292	-631.914	0	0	0
416	7	-5.23452	9.70052	-632.178	0	0	0
416	8	-5.67595	9.83001	-633.05	0	0	0
416	9	-6.15811	9.78407	-634.012	0	0	0
417	0	-6.68412	9.77991	-634.888	0	0	0
417	1	-7.38442	9.70896	-634.631	0	0	0
417	2	-7.80276	9.85985	-635.155	0	0	0
417	3	-8.24403	10.0123	-636.986	0	0	0
417	4	-8.48598	10.0761	-638.554	0	0	0
417	5	-9.05591	10.0061	-639.43	0	0	0
417	6	-9.58342	10.0021	-640.305	0	0	0
417	7	-10.0656	10.0654	-640.568	0	0	0
417	8	-10.6395	10.2815	-642.751	0	0	0
417	9	-10.9707	10.3907	-644.231	0	0	0
418	0	-11.4994	10.2085	-645.892	0	0	0
418	1	-11.9549	10.0495	-645.983	0	0	0
418	2	-12.48	10.1101	-647.555	0	0	0
418	3	-13.0992	10.2391	-649.473	0	0	0
418	4	-13.6042	10.1685	-650.523	0	0	0
418	5	-14.1571	10.2752	-651.833	0	0	0
418	6	-14.573	10.0933	-654.277	0	0	0
418	7	-15.2516	10.2417	-654.889	0	0	0
418	8	-16.084	9.90159	-655.771	0	0	0
418	9	-16.5902	10.2748	-658.036	0	0	0
419	0	-17.3858	10.1801	-659.959	0	0	0
419	1	-17.8496	10.2863	-662.139	0	0	0
419	2	-18.5253	10.1034	-662.669	0	0	0
419	3	-19.0094	10.2307	-665.108	0	0	0
419	4	-19.8859	10.2481	-665.551	0	0	0
[truncated: 1,865 more rows]
