# Supplementary material for: A Brake-Based Overground Gait Rehabilitation Device for Altering Propulsion Impulse Symmetry
Source: Sensors (Basel). 2021 Oct 5;21(19):6617. doi: 10.3390/s21196617 (PMC8512803; doi:10.3390/s21196617)
Supplement: Supplementary file 1 [file sensors-21-06617-s001.zip › GPT animations/code and data/Forces/BD 43.csv]

Devices
1000
		FP1 (5629 Large) - Force			FP2 (5687 Large) [1000Hz] - Force
Frame	Sub Frame	Fx	Fy	Fz	Fx	Fy	Fz
		N	N	N	N	N	N
244	0	0	0	0	0	0	0
244	1	0	0	0	0	0	0
244	2	0	0	0	0	0	0
244	3	0	0	0	0	0	0
244	4	0	0	0	0	0	0
244	5	0	0	0	0	0	0
244	6	0	0	0	0	0	0
244	7	0	0	0	0	0	0
244	8	0	0	0	0	0	0
244	9	0	0	0	0	0	0
245	0	0	0	0	0	0	0
245	1	0	0	0	0	0	0
245	2	0	0	0	0	0	0
245	3	0	0	0	0	0	0
245	4	0	0	0	0	0	0
245	5	0	0	0	0	0	0
245	6	0	0	0	0	0	0
245	7	0	0	0	0	0	0
245	8	0	0	0	0	0	0
245	9	0	0	0	0	0	0
246	0	0	0	0	0	0	0
246	1	0	0	0	0	0	0
246	2	0	0	0	0	0	0
246	3	0	0	0	0	0	0
246	4	0	0	0	0	0	0
246	5	0	0	0	0	0	0
246	6	0	0	0	0	0	0
246	7	0	0	0	0	0	0
246	8	0	0	0	0	0	0
246	9	0	0	0	0	0	0
247	0	0	0	0	0	0	0
247	1	0	0	0	0	0	0
247	2	0	0	0	0	0	0
247	3	0	0	0	0	0	0
247	4	0	0	0	0	0	0
247	5	0	0	0	0	0	0
247	6	0	0	0	0	0	0
247	7	0	0	0	0	0	0
247	8	0	0	0	0	0	0
247	9	0	0	0	0	0	0
248	0	0	0	0	0	0	0
248	1	0	0	0	0	0	0
248	2	0	0	0	0	0	0
248	3	0	0	0	0	0	0
248	4	0	0	0	0	0	0
248	5	0	0	0	0	0	0
248	6	0	0	0	0	0	0
248	7	0	0	0	0	0	0
248	8	0	0	0	0	0	0
248	9	0	0	0	0	0	0
249	0	0	0	0	0	0	0
249	1	0	0	0	0	0	0
249	2	0	0	0	0	0	0
249	3	0	0	0	0	0	0
249	4	0	0	0	0	0	0
249	5	0	0	0	0	0	0
249	6	0	0	0	0	0	0
249	7	0	0	0	0	0	0
249	8	0	0	0	0	0	0
249	9	0	0	0	0	0	0
250	0	0	0	0	0	0	0
250	1	0	0	0	0	0	0
250	2	0	0	0	0	0	0
250	3	0	0	0	0	0	0
250	4	0	0	0	0	0	0
250	5	0	0	0	0	0	0
250	6	0	0	0	0	0	0
250	7	0	0	0	0	0	0
250	8	0	0	0	0	0	0
250	9	0	0	0	0	0	0
251	0	0	0	0	0	0	0
251	1	0	0	0	0	0	0
251	2	0	0	0	0	0	0
251	3	0	0	0	0	0	0
251	4	0	0	0	0	0	0
251	5	0	0	0	0	0	0
251	6	0	0	0	0	0	0
251	7	0	0	0	0	0	0
251	8	0	0	0	0	0	0
251	9	0	0	0	0	0	0
252	0	0	0	0	0	0	0
252	1	0	0	0	0	0	0
252	2	0	0	0	0	0	0
252	3	0	0	0	0	0	0
252	4	0	0	0	0	0	0
252	5	0	0	0	0	0	0
252	6	0	0	0	0	0	0
252	7	0	0	0	0	0	0
252	8	0	0	0	0	0	0
252	9	0	0	0	0	0	0
253	0	0	0	0	0	0	0
253	1	0	0	0	0	0	0
253	2	0	0	0	0	0	0
253	3	0	0	0	0	0	0
253	4	0	0	0	0	0	0
253	5	0	0	0	0	0	0
253	6	0	0	0	0	0	0
253	7	0	0	0	0	0	0
253	8	0	0	0	0	0	0
253	9	0	0	0	0	0	0
254	0	0	0	0	0	0	0
254	1	0	0	0	0	0	0
254	2	0	0	0	0	0	0
254	3	0	0	0	0	0	0
254	4	0	0	0	0	0	0
254	5	0	0	0	0	0	0
254	6	0	0	0	0	0	0
254	7	0	0	0	0	0	0
254	8	0	0	0	0	0	0
254	9	0	0	0	0	0	0
255	0	0	0	0	0	0	0
255	1	0	0	0	0	0	0
255	2	0	0	0	0	0	0
255	3	0	0	0	0	0	0
255	4	0	0	0	0	0	0
255	5	0	0	0	0	0	0
255	6	0	0	0	0	0	0
255	7	0	0	0	0	0	0
255	8	0	0	0	0	0	0
255	9	0	0	0	0	0	0
256	0	0	0	0	0	0	0
256	1	0	0	0	0	0	0
256	2	0	0	0	0	0	0
256	3	0	0	0	0	0	0
256	4	0	0	0	0	0	0
256	5	0	0	0	0	0	0
256	6	0	0	0	0	0	0
256	7	0	0	0	0	0	0
256	8	0	0	0	0	0	0
256	9	0	0	0	0	0	0
257	0	0	0	0	0	0	0
257	1	0	0	0	0	0	0
257	2	0	0	0	0	0	0
257	3	0	0	0	0	0	0
257	4	0	0	0	0	0	0
257	5	0	0	0	0	0	0
257	6	0	0	0	0	0	0
257	7	0	0	0	0	0	0
257	8	0	0	0	0	0	0
257	9	0	0	0	0	0	0
258	0	0	0	0	0	0	0
258	1	0	0	0	0	0	0
258	2	0	0	0	0	0	0
258	3	0	0	0	0	0	0
258	4	0	0	0	0	0	0
258	5	0	0	0	0	0	0
258	6	0	0	0	0	0	0
258	7	0	0	0	0	0	0
258	8	0	0	0	0	0	0
258	9	0	0	0	0	0	0
259	0	0	0	0	0	0	0
259	1	0	0	0	0	0	0
259	2	0	0	0	0	0	0
259	3	0	0	0	0	0	0
259	4	0	0	0	0	0	0
259	5	0	0	0	0	0	0
259	6	0	0	0	0	0	0
259	7	0	0	0	0	0	0
259	8	0	0	0	0	0	0
259	9	0	0	0	0	0	0
260	0	0	0	0	0	0	0
260	1	0	0	0	0	0	0
260	2	0	0	0	0	0	0
260	3	0	0	0	0	0	0
260	4	0	0	0	0	0	0
260	5	0	0	0	0	0	0
260	6	0	0	0	0	0	0
260	7	0	0	0	0	0	0
260	8	0	0	0	0	0	0
260	9	0	0	0	0	0	0
261	0	0	0	0	0	0	0
261	1	0	0	0	0	0	0
261	2	0	0	0	0	0	0
261	3	0	0	0	0	0	0
261	4	0	0	0	0	0	0
261	5	0	0	0	0	0	0
261	6	0	0	0	0	0	0
261	7	0	0	0	0	0	0
261	8	0	0	0	0	0	0
261	9	0	0	0	0	0	0
262	0	0	0	0	0	0	0
262	1	0	0	0	0	0	0
262	2	0	0	0	0	0	0
262	3	0	0	0	0	0	0
262	4	0	0	0	0	0	0
262	5	0	0	0	0	0	0
262	6	0	0	0	0	0	0
262	7	0	0	0	0	0	0
262	8	0	0	0	0	0	0
262	9	0	0	0	0	0	0
263	0	0	0	0	0	0	0
263	1	0	0	0	0	0	0
263	2	0	0	0	0	0	0
263	3	0	0	0	0	0	0
263	4	0	0	0	0	0	0
263	5	0	0	0	0	0	0
263	6	0	0	0	0	0	0
263	7	0	0	0	0	0	0
263	8	0	0	0	0	0	0
263	9	0	0	0	0	0	0
264	0	0	0	0	0	0	0
264	1	0	0	0	0	0	0
264	2	0	0	0	0	0	0
264	3	0	0	0	0	0	0
264	4	0	0	0	0	0	0
264	5	0	0	0	0	0	0
264	6	0	0	0	0	0	0
264	7	0	0	0	0	0	0
264	8	0	0	0	0	0	0
264	9	0	0	0	0	0	0
265	0	0	0	0	0	0	0
265	1	0	0	0	0	0	0
265	2	0	0	0	0	0	0
265	3	0	0	0	0	0	0
265	4	0	0	0	0	0	0
265	5	0	0	0	0	0	0
265	6	0	0	0	0	0	0
265	7	0	0	0	0	0	0
265	8	0	0	0	0	0	0
265	9	0	0	0	0	0	0
266	0	0	0	0	0	0	0
266	1	0	0	0	0	0	0
266	2	0	0	0	0	0	0
266	3	0	0	0	0	0	0
266	4	0	0	0	0	0	0
266	5	0	0	0	0	0	0
266	6	0	0	0	0	0	0
266	7	0	0	0	0	0	0
266	8	0	0	0	0	0	0
266	9	0	0	0	0	0	0
267	0	0	0	0	0	0	0
267	1	0	0	0	0	0	0
267	2	0	0	0	0	0	0
267	3	0	0	0	0	0	0
267	4	0	0	0	0	0	0
267	5	0	0	0	0	0	0
267	6	0	0	0	0	0	0
267	7	0	0	0	0	0	0
267	8	0	0	0	0	0	0
267	9	0	0	0	0	0	0
268	0	0	0	0	0	0	0
268	1	0	0	0	0	0	0
268	2	0	0	0	0	0	0
268	3	0	0	0	0	0	0
268	4	0	0	0	0	0	0
268	5	0	0	0	0	0	0
268	6	0	0	0	0	0	0
268	7	0	0	0	0	0	0
268	8	0	0	0	0	0	0
268	9	0	0	0	0	0	0
269	0	0	0	0	0	0	0
269	1	0	0	0	0	0	0
269	2	0	0	0	0	0	0
269	3	0	0	0	0	0	0
269	4	0	0	0	0	0	0
269	5	0	0	0	0	0	0
269	6	0	0	0	0	0	0
269	7	0	0	0	0	0	0
269	8	0	0	0	0	0	0
269	9	0	0	0	0	0	0
270	0	0	0	0	0	0	0
270	1	0	0	0	0	0	0
270	2	0	0	0	0	0	0
270	3	0	0	0	0	0	0
270	4	0	0	0	0	0	0
270	5	0	0	0	0	0	0
270	6	0	0	0	0	0	0
270	7	0	0	0	0	0	0
270	8	0	0	0	0	0	0
270	9	0	0	0	0	0	0
271	0	0	0	0	0	0	0
271	1	0	0	0	0	0	0
271	2	0	0	0	0	0	0
271	3	0	0	0	0	0	0
271	4	0	0	0	0	0	0
271	5	0	0	0	0	0	0
271	6	0	0	0	0	0	0
271	7	0	0	0	0	0	0
271	8	0	0	0	0	0	0
271	9	0	0	0	0	0	0
272	0	0	0	0	0	0	0
272	1	0	0	0	0	0	0
272	2	0	0	0	0	0	0
272	3	0	0	0	0	0	0
272	4	0	0	0	0	0	0
272	5	0	0	0	0	0	0
272	6	0	0	0	0	0	0
272	7	0	0	0	0	0	0
272	8	0	0	0	0	0	0
272	9	0	0	0	0	0	0
273	0	0	0	0	0	0	0
273	1	0	0	0	0	0	0
273	2	0	0	0	0	0	0
273	3	0	0	0	0	0	0
273	4	0	0	0	0	0	0
273	5	0	0	0	0	0	0
273	6	0	0	0	0	0	0
273	7	0	0	0	0	0	0
273	8	0	0	0	0	0	0
273	9	0	0	0	0	0	0
274	0	0	0	0	0	0	0
274	1	0	0	0	0	0	0
274	2	0	0	0	0	0	0
274	3	0	0	0	0	0	0
274	4	0	0	0	0	0	0
274	5	0	0	0	0	0	0
274	6	0	0	0	0	0	0
274	7	0	0	0	0	0	0
274	8	0	0	0	0	0	0
274	9	0	0	0	0	0	0
275	0	0	0	0	0	0	0
275	1	0	0	0	0	0	0
275	2	0	0	0	0	0	0
275	3	0	0	0	0	0	0
275	4	0	0	0	0	0	0
275	5	0	0	0	0	0	0
275	6	0	0	0	0	0	0
275	7	0	0	0	0	0	0
275	8	0	0	0	0	0	0
275	9	0	0	0	0	0	0
276	0	0	0	0	0	0	0
276	1	0	0	0	0	0	0
276	2	0	0	0	0	0	0
276	3	0	0	0	0	0	0
276	4	0	0	0	0	0	0
276	5	0	0	0	0	0	0
276	6	0	0	0	0	0	0
276	7	0	0	0	0	0	0
276	8	0	0	0	0	0	0
276	9	0	0	0	0	0	0
277	0	0	0	0	0	0	0
277	1	0	0	0	0	0	0
277	2	0	0	0	0	0	0
277	3	0	0	0	0	0	0
277	4	0	0	0	0	0	0
277	5	0	0	0	0	0	0
277	6	0	0	0	0	0	0
277	7	0	0	0	0	0	0
277	8	0	0	0	0	0	0
277	9	0	0	0	0	0	0
278	0	0	0	0	0	0	0
278	1	0	0	0	0	0	0
278	2	0	0	0	0	0	0
278	3	0	0	0	0	0	0
278	4	0	0	0	0	0	0
278	5	0	0	0	0	0	0
278	6	0	0	0	0	0	0
278	7	0	0	0	0	0	0
278	8	0	0	0	0	0	0
278	9	0	0	0	0	0	0
279	0	0	0	0	0	0	0
279	1	0	0	0	0	0	0
279	2	0	0	0	0	0	0
279	3	0	0	0	0	0	0
279	4	0	0	0	0	0	0
279	5	0	0	0	0	0	0
279	6	0	0	0	0	0	0
279	7	0	0	0	0	0	0
279	8	0	0	0	0	0	0
279	9	0	0	0	0	0	0
280	0	0	0	0	0	0	0
280	1	0	0	0	0	0	0
280	2	0	0	0	0	0	0
280	3	0	0	0	0	0	0
280	4	0	0	0	0	0	0
280	5	0	0	0	0	0	0
280	6	0	0	0	0	0	0
280	7	0	0	0	0	0	0
280	8	0	0	0	0	0	0
280	9	0	0	0	0	0	0
281	0	0	0	0	0	0	0
281	1	0	0	0	0	0	0
281	2	0	0	0	0	0	0
281	3	0	0	0	0	0	0
281	4	0	0	0	0	0	0
281	5	0	0	0	0	0	0
281	6	0	0	0	0	0	0
281	7	0	0	0	0	0	0
281	8	0	0	0	0	0	0
281	9	0	0	0	0	0	0
282	0	0	0	0	0	0	0
282	1	0	0	0	0	0	0
282	2	0	0	0	0	0	0
282	3	0	0	0	0	0	0
282	4	0	0	0	0	0	0
282	5	0	0	0	0	0	0
282	6	0	0	0	0	0	0
282	7	0	0	0	0	0	0
282	8	0	0	0	0	0	0
282	9	0	0	0	0	0	0
283	0	0	0	0	0	0	0
283	1	0	0	0	0	0	0
283	2	0	0	0	0	0	0
283	3	0	0	0	0	0	0
283	4	0	0	0	0	0	0
283	5	0	0	0	0	0	0
283	6	0	0	0	0	0	0
283	7	0	0	0	0	0	0
283	8	0	0	0	0	0	0
283	9	0	0	0	0	0	0
284	0	0	0	0	0	0	0
284	1	0	0	0	0	0	0
284	2	0	0	0	0	0	0
284	3	0	0	0	0	0	0
284	4	0	0	0	0	0	0
284	5	0	0	0	0	0	0
284	6	0	0	0	0	0	0
284	7	0	0	0	0	0	0
284	8	0	0	0	0	0	0
284	9	0	0	0	0	0	0
285	0	0	0	0	0	0	0
285	1	0	0	0	0	0	0
285	2	0	0	0	0	0	0
285	3	0	0	0	0	0	0
285	4	0	0	0	0	0	0
285	5	0	0	0	0	0	0
285	6	0	0	0	0	0	0
285	7	0	0	0	0	0	0
285	8	0	0	0	0	0	0
285	9	0	0	0	0	0	0
286	0	0	0	0	0	0	0
286	1	0	0	0	0	0	0
286	2	0	0	0	0	0	0
286	3	0	0	0	0	0	0
286	4	0	0	0	0	0	0
286	5	0	0	0	0	0	0
286	6	0	0	0	0	0	0
286	7	0	0	0	0	0	0
286	8	0	0	0	0	0	0
286	9	0	0	0	0	0	0
287	0	0	0	0	0	0	0
287	1	0	0	0	0	0	0
287	2	0	0	0	0	0	0
287	3	0	0	0	0	0	0
287	4	0	0	0	0	0	0
287	5	0	0	0	0	0	0
287	6	0	0	0	0	0	0
287	7	0	0	0	0	0	0
287	8	0	0	0	0	0	0
287	9	0	0	0	0	0	0
288	0	0	0	0	0	0	0
288	1	0	0	0	0	0	0
288	2	0	0	0	0	0	0
288	3	0	0	0	0	0	0
288	4	0	0	0	0	0	0
288	5	0	0	0	0	0	0
288	6	0	0	0	0	0	0
288	7	0	0	0	0	0	0
288	8	0	0	0	0	0	0
288	9	0	0	0	0	0	0
289	0	0	0	0	0	0	0
289	1	0	0	0	0	0	0
289	2	0	0	0	0	0	0
289	3	0	0	0	0	0	0
289	4	0	0	0	0	0	0
289	5	0	0	0	0	0	0
289	6	0	0	0	0	0	0
289	7	0	0	0	0	0	0
289	8	0	0	0	0	0	0
289	9	0	0	0	0	0	0
290	0	0	0	0	0	0	0
290	1	0	0	0	0	0	0
290	2	0	0	0	0	0	0
290	3	0	0	0	0	0	0
290	4	0	0	0	0	0	0
290	5	0	0	0	0	0	0
290	6	0	0	0	0	0	0
290	7	0	0	0	0	0	0
290	8	0	0	0	0	0	0
290	9	0	0	0	0	0	0
291	0	0	0	0	0	0	0
291	1	0	0	0	0	0	0
291	2	0	0	0	0	0	0
291	3	0	0	0	0	0	0
291	4	0	0	0	0	0	0
291	5	0	0	0	0	0	0
291	6	0	0	0	0	0	0
291	7	0	0	0	0	0	0
291	8	0	0	0	0	0	0
291	9	0	0	0	0	0	0
292	0	0	0	0	0	0	0
292	1	0	0	0	0	0	0
292	2	0	0	0	0	0	0
292	3	0	0	0	0	0	0
292	4	0	0	0	0	0	0
292	5	0	0	0	0	0	0
292	6	0	0	0	0	0	0
292	7	0	0	0	0	0	0
292	8	0	0	0	0	0	0
292	9	0	0	0	0	0	0
293	0	0	0	0	0	0	0
293	1	0	0	0	0	0	0
293	2	0	0	0	0	0	0
293	3	0	0	0	0	0	0
293	4	0	0	0	0	0	0
293	5	0	0	0	0	0	0
293	6	0	0	0	0	0	0
293	7	0	0	0	0	0	0
293	8	0	0	0	0	0	0
293	9	0	0	0	0	0	0
294	0	0	0	0	0	0	0
294	1	0	0	0	0	0	0
294	2	0	0	0	0	0	0
294	3	0	0	0	0	0	0
294	4	0	0	0	0	0	0
294	5	0	0	0	0	0	0
294	6	0	0	0	0	0	0
294	7	0	0	0	0	0	0
294	8	0	0	0	0	0	0
294	9	0	0	0	0	0	0
295	0	0	0	0	0	0	0
295	1	0	0	0	0	0	0
295	2	0	0	0	0	0	0
295	3	0	0	0	0	0	0
295	4	0	0	0	0	0	0
295	5	0	0	0	0	0	0
295	6	0	0	0	0	0	0
295	7	0	0	0	0	0	0
295	8	0	0	0	0	0	0
295	9	0	0	0	0	0	0
296	0	0	0	0	0	0	0
296	1	0	0	0	0	0	0
296	2	0	0	0	0	0	0
296	3	0	0	0	0	0	0
296	4	0	0	0	0	0	0
296	5	0	0	0	0	0	0
296	6	0	0	0	0	0	0
296	7	0	0	0	0	0	0
296	8	0	0	0	0	0	0
296	9	0	0	0	0	0	0
297	0	0	0	0	0	0	0
297	1	0	0	0	0	0	0
297	2	0	0	0	0	0	0
297	3	0	0	0	0	0	0
297	4	0	0	0	0	0	0
297	5	0	0	0	0	0	0
297	6	0	0	0	0	0	0
297	7	0	0	0	0	0	0
297	8	0	0	0	0	0	0
297	9	0	0	0	0	0	0
298	0	0	0	0	0	0	0
298	1	0	0	0	0	0	0
298	2	0	0	0	0	0	0
298	3	0	0	0	0	0	0
298	4	0	0	0	0	0	0
298	5	0	0	0	0	0	0
298	6	0	0	0	0	0	0
298	7	0	0	0	0	0	0
298	8	0	0	0	0	0	0
298	9	0	0	0	0	0	0
299	0	0	0	0	0	0	0
299	1	0	0	0	0	0	0
299	2	0	0	0	0	0	0
299	3	0	0	0	0	0	0
299	4	0	0	0	0	0	0
299	5	0	0	0	0	0	0
299	6	0	0	0	0	0	0
299	7	0	0	0	0	0	0
299	8	0	0	0	0	0	0
299	9	0	0	0	0	0	0
300	0	0	0	0	0	0	0
300	1	0	0	0	0	0	0
300	2	0	0	0	0	0	0
300	3	0	0	0	0	0	0
300	4	0	0	0	0	0	0
300	5	0	0	0	0	0	0
300	6	0	0	0	0	0	0
300	7	0	0	0	0	0	0
300	8	0	0	0	0	0	0
300	9	0	0	0	0	0	0
301	0	0	0	0	0	0	0
301	1	0	0	0	0	0	0
301	2	0	0	0	0	0	0
301	3	0	0	0	0	0	0
301	4	0	0	0	0	0	0
301	5	0	0	0	0	0	0
301	6	0	0	0	0	0	0
301	7	0	0	0	0	0	0
301	8	0	0	0	0	0	0
301	9	0	0	0	0	0	0
302	0	0	0	0	0	0	0
302	1	0	0	0	0	0	0
302	2	0	0	0	0	0	0
302	3	0	0	0	0	0	0
302	4	0	0	0	0	0	0
302	5	0	0	0	0	0	0
302	6	0	0	0	0	0	0
302	7	0	0	0	0	0	0
302	8	0	0	0	0	0	0
302	9	0	0	0	0	0	0
303	0	0	0	0	0	0	0
303	1	0	0	0	0	0	0
303	2	0	0	0	0	0	0
303	3	0	0	0	0	0	0
303	4	0	0	0	0	0	0
303	5	0	0	0	0	0	0
303	6	0	0	0	0	0	0
303	7	0	0	0	0	0	0
303	8	0	0	0	0	0	0
303	9	0	0	0	0	0	0
304	0	0	0	0	0	0	0
304	1	0	0	0	0	0	0
304	2	0	0	0	0	0	0
304	3	0	0	0	0	0	0
304	4	0	0	0	0	0	0
304	5	0	0	0	0	0	0
304	6	0	0	0	0	0	0
304	7	0	0	0	0	0	0
304	8	0	0	0	0	0	0
304	9	0	0	0	0	0	0
305	0	0	0	0	0	0	0
305	1	0	0	0	0	0	0
305	2	0	0	0	0	0	0
305	3	0	0	0	0	0	0
305	4	0	0	0	0	0	0
305	5	0	0	0	0	0	0
305	6	0	0	0	0	0	0
305	7	0	0	0	0	0	0
305	8	0	0	0	0	0	0
305	9	0	0	0	0	0	0
306	0	0	0	0	0	0	0
306	1	0	0	0	0	0	0
306	2	0	0	0	0	0	0
306	3	0	0	0	0	0	0
306	4	0	0	0	0	0	0
306	5	0	0	0	0	0	0
306	6	0	0	0	0	0	0
306	7	0	0	0	0	0	0
306	8	0	0	0	0	0	0
306	9	0	0	0	0	0	0
307	0	0	0	0	0	0	0
307	1	0	0	0	0	0	0
307	2	0	0	0	0	0	0
307	3	0	0	0	0	0	0
307	4	0	0	0	0	0	0
307	5	0	0	0	0	0	0
307	6	0	0	0	0	0	0
307	7	0	0	0	0	0	0
307	8	0	0	0	0	0	0
307	9	0	0	0	0	0	0
308	0	0	0	0	0	0	0
308	1	0	0	0	0	0	0
308	2	0	0	0	0	0	0
308	3	0	0	0	0	0	0
308	4	0	0	0	0	0	0
308	5	0	0	0	0	0	0
308	6	0	0	0	0	0	0
308	7	0	0	0	0	0	0
308	8	0	0	0	0	0	0
308	9	0	0	0	0	0	0
309	0	0	0	0	0	0	0
309	1	0	0	0	0	0	0
309	2	0	0	0	0	0	0
309	3	0	0	0	0	0	0
309	4	0	0	0	0	0	0
309	5	0	0	0	0	0	0
309	6	0	0	0	0	0	0
309	7	0	0	0	0	0	0
309	8	0	0	0	0	0	0
309	9	0	0	0	0	0	0
310	0	0	0	0	0	0	0
310	1	0	0	0	0	0	0
310	2	0	0	0	0	0	0
310	3	0	0	0	0	0	0
310	4	0	0	0	0	0	0
310	5	0	0	0	0	0	0
310	6	0	0	0	0	0	0
310	7	0	0	0	0	0	0
310	8	0	0	0	0	0	0
310	9	0	0	0	0	0	0
311	0	0	0	0	0	0	0
311	1	0	0	0	0	0	0
311	2	0	0	0	0	0	0
311	3	0	0	0	0	0	0
311	4	0	0	0	0	0	0
311	5	0	0	0	0	0	0
311	6	0	0	0	0	0	0
311	7	0	0	0	0	0	0
311	8	0	0	0	0	0	0
311	9	0	0	0	0	0	0
312	0	0	0	0	0	0	0
312	1	0	0	0	0	0	0
312	2	0	0	0	0	0	0
312	3	0	0	0	0	0	0
312	4	0	0	0	0	0	0
312	5	0	0	0	0	0	0
312	6	0	0	0	0	0	0
312	7	0	0	0	0	0	0
312	8	0	0	0	0	0	0
312	9	0	0	0	0	0	0
313	0	0	0	0	0	0	0
313	1	0	0	0	0	0	0
313	2	0	0	0	0	0	0
313	3	0	0	0	0	0	0
313	4	0	0	0	0	0	0
313	5	0	0	0	0	0	0
313	6	0	0	0	0	0	0
313	7	0	0	0	0	0	0
313	8	0	0	0	0	0	0
313	9	0	0	0	0	0	0
314	0	0	0	0	0	0	0
314	1	0	0	0	0	0	0
314	2	0	0	0	0	0	0
314	3	0	0	0	0	0	0
314	4	0	0	0	0	0	0
314	5	0	0	0	0	0	0
314	6	0	0	0	0	0	0
314	7	0	0	0	0	0	0
314	8	0	0	0	0	0	0
314	9	0	0	0	0	0	0
315	0	0	0	0	0	0	0
315	1	0	0	0	0	0	0
315	2	0	0	0	0	0	0
315	3	0	0	0	0	0	0
315	4	0	0	0	0	0	0
315	5	0	0	0	0	0	0
315	6	0	0	0	0	0	0
315	7	0	0	0	0	0	0
315	8	0	0	0	0	0	0
315	9	0	0	0	0	0	0
316	0	0	0	0	0	0	0
316	1	0	0	0	0	0	0
316	2	0	0	0	0	0	0
316	3	0	0	0	0	0	0
316	4	0	0	0	0	0	0
316	5	0	0	0	0	0	0
316	6	0	0	0	0	0	0
316	7	0	0	0	0	0	0
316	8	0	0	0	0	0	0
316	9	0	0	0	0	0	0
317	0	0	0	0	0	0	0
317	1	0	0	0	0	0	0
317	2	0	0	0	0	0	0
317	3	0	0	0	0	0	0
317	4	0	0	0	0	0	0
317	5	0	0	0	0	0	0
317	6	0	0	0	0	0	0
317	7	0	0	0	0	0	0
317	8	0	0	0	0	0	0
317	9	0	0	0	0	0	0
318	0	0	0	0	0	0	0
318	1	0	0	0	0	0	0
318	2	0	0	0	0	0	0
318	3	0	0	0	0	0	0
318	4	0	0	0	0	0	0
318	5	0	0	0	0	0	0
318	6	0	0	0	0	0	0
318	7	0	0	0	0	0	0
318	8	0	0	0	0	0	0
318	9	0	0	0	0	0	0
319	0	0	0	0	0	0	0
319	1	0	0	0	0	0	0
319	2	0	0	0	0	0	0
319	3	0	0	0	0	0	0
319	4	0	0	0	0	0	0
319	5	0	0	0	0	0	0
319	6	0	0	0	0	0	0
319	7	0	0	0	0	0	0
319	8	0	0	0	0	0	0
319	9	0	0	0	0	0	0
320	0	0	0	0	0	0	0
320	1	0	0	0	0	0	0
320	2	0	0	0	0	0	0
320	3	0	0	0	0	0	0
320	4	0	0	0	0	0	0
320	5	0	0	0	0	0	0
320	6	0	0	0	0	0	0
320	7	0	0	0	0	0	0
320	8	0	0	0	0	0	0
320	9	0	0	0	0	0	0
321	0	0	0	0	0	0	0
321	1	0	0	0	0	0	0
321	2	0	0	0	0	0	0
321	3	0	0	0	0	0	0
321	4	0	0	0	0	0	0
321	5	0	0	0	0	0	0
321	6	0	0	0	0	0	0
321	7	0	0	0	0	0	0
321	8	0	0	0	0	0	0
321	9	0	0	0	0	0	0
322	0	0	0	0	0	0	0
322	1	0	0	0	0	0	0
322	2	0	0	0	0	0	0
322	3	0	0	0	0	0	0
322	4	0	0	0	0	0	0
322	5	0	0	0	0	0	0
322	6	0	0	0	0	0	0
322	7	0	0	0	0	0	0
322	8	0	0	0	0	0	0
322	9	0	0	0	0	0	0
323	0	0	0	0	0	0	0
323	1	0	0	0	0	0	0
323	2	0	0	0	0	0	0
323	3	0	0	0	0	0	0
323	4	0	0	0	0	0	0
323	5	0	0	0	0	0	0
323	6	0	0	0	0	0	0
323	7	0	0	0	0	0	0
323	8	0	0	0	0	0	0
323	9	0	0	0	0	0	0
324	0	0	0	0	0	0	0
324	1	0	0	0	0	0	0
324	2	0	0	0	0	0	0
324	3	0	0	0	0	0	0
324	4	0	0	0	0	0	0
324	5	0	0	0	0	0	0
324	6	0	0	0	0	0	0
324	7	0	0	0	0	0	0
324	8	0	0	0	0	0	0
324	9	0	0	0	0	0	0
325	0	0	0	0	0	0	0
325	1	0	0	0	0	0	0
325	2	0	0	0	0	0	0
325	3	0	0	0	0	0	0
325	4	0	0	0	0	0	0
325	5	0	0	0	0	0	0
325	6	0	0	0	0	0	0
325	7	0	0	0	0	0	0
325	8	0	0	0	0	0	0
325	9	0	0	0	0	0	0
326	0	0	0	0	0	0	0
326	1	0	0	0	0	0	0
326	2	0	0	0	0	0	0
326	3	0	0	0	0	0	0
326	4	0	0	0	0	0	0
326	5	0	0	0	0	0	0
326	6	0	0	0	0	0	0
326	7	0	0	0	0	0	0
326	8	0	0	0	0	0	0
326	9	0	0	0	0	0	0
327	0	0	0	0	0	0	0
327	1	0	0	0	0	0	0
327	2	0	0	0	0	0	0
327	3	0	0	0	0	0	0
327	4	0	0	0	0	0	0
327	5	0	0	0	0	0	0
327	6	0	0	0	0	0	0
327	7	0	0	0	0	0	0
327	8	0	0	0	0	0	0
327	9	0	0	0	0	0	0
328	0	0	0	0	0	0	0
328	1	0	0	0	0	0	0
328	2	0	0	0	0	0	0
328	3	0	0	0	0	0	0
328	4	0	0	0	0	0	0
328	5	0	0	0	0	0	0
328	6	0	0	0	0	0	0
328	7	0	0	0	0	0	0
328	8	0	0	0	0	0	0
328	9	0	0	0	0	0	0
329	0	0	0	0	0	0	0
329	1	0	0	0	0	0	0
329	2	0	0	0	0	0	0
329	3	0	0	0	0	0	0
329	4	0	0	0	0	0	0
329	5	0	0	0	0	0	0
329	6	0	0	0	0	0	0
329	7	0	0	0	0	0	0
329	8	0	0	0	0	0	0
329	9	0	0	0	0	0	0
330	0	0	0	0	0	0	0
330	1	0	0	0	0	0	0
330	2	0	0	0	0	0	0
330	3	0	0	0	0	0	0
330	4	0	0	0	0	0	0
330	5	0	0	0	0	0	0
330	6	0	0	0	0	0	0
330	7	0	0	0	0	0	0
330	8	0	0	0	0	0	0
330	9	0	0	0	0	0	0
331	0	0	0	0	0	0	0
331	1	0	0	0	0	0	0
331	2	0	0	0	0	0	0
331	3	0	0	0	0	0	0
331	4	0	0	0	0	0	0
331	5	0	0	0	0	0	0
331	6	0	0	0	0	0	0
331	7	0	0	0	0	0	0
331	8	0	0	0	0	0	0
331	9	0	0	0	0	0	0
332	0	0	0	0	0	0	0
332	1	0	0	0	0	0	0
332	2	0	0	0	0	0	0
332	3	0	0	0	0	0	0
332	4	0	0	0	0	0	0
332	5	0	0	0	0	0	0
332	6	0	0	0	0	0	0
332	7	0	0	0	0	0	0
332	8	0	0	0	0	0	0
332	9	0	0	0	0	0	0
333	0	0	0	0	0	0	0
333	1	0	0	0	0	0	0
333	2	0	0	0	0	0	0
333	3	0	0	0	0	0	0
333	4	0	0	0	0	0	0
333	5	0	0	0	0	0	0
333	6	0	0	0	0	0	0
333	7	0	0	0	0	0	0
333	8	0	0	0	0	0	0
333	9	0	0	0	0	0	0
334	0	0	0	0	0	0	0
334	1	0	0	0	0	0	0
334	2	0	0	0	0	0	0
334	3	0	0	0	0	0	0
334	4	0	0	0	0	0	0
334	5	0	0	0	0	0	0
334	6	0	0	0	0	0	0
334	7	0	0	0	0	0	0
334	8	0	0	0	0	0	0
334	9	0	0	0	0	0	0
335	0	0	0	0	0	0	0
335	1	0	0	0	0	0	0
335	2	0	0	0	0	0	0
335	3	0	0	0	0	0	0
335	4	0	0	0	0	0	0
335	5	0	0	0	0	0	0
335	6	0	0	0	0	0	0
335	7	0	0	0	0	0	0
335	8	0	0	0	0	0	0
335	9	0	0	0	0	0	0
336	0	0	0	0	0	0	0
336	1	0	0	0	0	0	0
336	2	0	0	0	0	0	0
336	3	0	0	0	0	0	0
336	4	0	0	0	0	0	0
336	5	0	0	0	0	0	0
336	6	0	0	0	0	0	0
336	7	0	0	0	0	0	0
336	8	0	0	0	0	0	0
336	9	0	0	0	0	0	0
337	0	0	0	0	0	0	0
337	1	0	0	0	0	0	0
337	2	0	0	0	0	0	0
337	3	0	0	0	0	0	0
337	4	0	0	0	0	0	0
337	5	0	0	0	0	0	0
337	6	0	0	0	0	0	0
337	7	0	0	0	0	0	0
337	8	0	0	0	0	0	0
337	9	0	0	0	0	0	0
338	0	0	0	0	0	0	0
338	1	0	0	0	0	0	0
338	2	0	0	0	0	0	0
338	3	0	0	0	0	0	0
338	4	0	0	0	0	0	0
338	5	0	0	0	0	0	0
338	6	0	0	0	0	0	0
338	7	0	0	0	0	0	0
338	8	0	0	0	0	0	0
338	9	0	0	0	0	0	0
339	0	0	0	0	0	0	0
339	1	0	0	0	0	0	0
339	2	0	0	0	0	0	0
339	3	0	0	0	0	0	0
339	4	0	0	0	0	0	0
339	5	0	0	0	0	0	0
339	6	0	0	0	0	0	0
339	7	0	0	0	0	0	0
339	8	0	0	0	0	0	0
339	9	0	0	0	0	0	0
340	0	0	0	0	0	0	0
340	1	0	0	0	0	0	0
340	2	0	0	0	0	0	0
340	3	0	0	0	0	0	0
340	4	0	0	0	0	0	0
340	5	0	0	0	0	0	0
340	6	0	0	0	0	0	0
340	7	0	0	0	0	0	0
340	8	0	0	0	0	0	0
340	9	0	0	0	0	0	0
341	0	0	0	0	0	0	0
341	1	0	0	0	0	0	0
341	2	0	0	0	0	0	0
341	3	0	0	0	0	0	0
341	4	0	0	0	0	0	0
341	5	0	0	0	0	0	0
341	6	0	0	0	0	0	0
341	7	0	0	0	0	0	0
341	8	0	0	0	0	0	0
341	9	0	0	0	0	0	0
342	0	0	0	0	0	0	0
342	1	0	0	0	0	0	0
342	2	0	0	0	0	0	0
342	3	0	0	0	0	0	0
342	4	0	0	0	0	0	0
342	5	0	0	0	0	0	0
342	6	0	0	0	0	0	0
342	7	0	0	0	0	0	0
342	8	0	0	0	0	0	0
342	9	0	0	0	0	0	0
343	0	0	0	0	0	0	0
343	1	0	0	0	0	0	0
343	2	0	0	0	0	0	0
343	3	0	0	0	0	0	0
343	4	0	0	0	0	0	0
343	5	0	0	0	0	0	0
343	6	0	0	0	0	0	0
343	7	0	0	0	0	0	0
343	8	0	0	0	0	0	0
343	9	0	0	0	0	0	0
344	0	0	0	0	0	0	0
344	1	0	0	0	0	0	0
344	2	0	0	0	0	0	0
344	3	0	0	0	0	0	0
344	4	0	0	0	0	0	0
344	5	0	0	0	0	0	0
344	6	0	0	0	0	0	0
344	7	0	0	0	0	0	0
344	8	0	0	0	0	0	0
344	9	0	0	0	0	0	0
345	0	0	0	0	0	0	0
345	1	0	0	0	0	0	0
345	2	0	0	0	0	0	0
345	3	0	0	0	0	0	0
345	4	0	0	0	0	0	0
345	5	0	0	0	0	0	0
345	6	0	0	0	0	0	0
345	7	0	0	0	0	0	0
345	8	0	0	0	0	0	0
345	9	0	0	0	0	0	0
346	0	0	0	0	0	0	0
346	1	2.5164	-3.87762	-10.9359	0	0	0
346	2	2.60352	-4.34539	-13.3798	0	0	0
346	3	2.5616	-4.49976	-12.7718	0	0	0
346	4	2.71754	-4.92334	-14.6917	0	0	0
346	5	2.3025	-5.41509	-15.6586	0	0	0
346	6	2.39429	-5.6363	-15.3954	0	0	0
346	7	2.48905	-7.12676	-18.11	0	0	0
346	8	2.15234	-7.79409	-21.0818	0	0	0
346	9	0.153528	-5.69175	-22.2982	0	0	0
347	0	-3.52715	-0.913188	-25.9385	0	0	0
347	1	-6.58378	-0.174266	-30.6622	0	0	0
347	2	-9.23876	0.0130909	-35.3836	0	0	0
347	3	-11.5066	1.84619	-39.3043	0	0	0
347	4	-12.9147	0.65823	-42.9019	0	0	0
347	5	-14.2716	1.38519	-46.3028	0	0	0
347	6	-15.0487	1.6891	-49.5276	0	0	0
347	7	-16.3138	1.94594	-53.8908	0	0	0
347	8	-17.6283	2.38003	-59.5597	0	0	0
347	9	-18.1561	1.04054	-64.9796	0	0	0
348	0	-18.9147	1.28035	-68.6415	0	0	0
348	1	-19.7042	-0.0161931	-74.8441	0	0	0
348	2	-20.3208	-1.64264	-78.1776	0	0	0
348	3	-20.5661	-1.91472	-82.6242	0	0	0
348	4	-19.9912	-3.73673	-87.9525	0	0	0
348	5	-19.4933	-4.35957	-93.0937	0	0	0
348	6	-18.4469	-5.38046	-96.3146	0	0	0
348	7	-17.6272	-6.7368	-100.154	0	0	0
348	8	-16.4867	-7.15924	-105.028	0	0	0
348	9	-15.1856	-8.17957	-108.596	0	0	0
349	0	-13.584	-8.42456	-114.16	0	0	0
349	1	-12.3226	-9.46454	-117.378	0	0	0
349	2	-10.9576	-10.0424	-121.642	0	0	0
349	3	-9.32322	-10.3512	-124.679	0	0	0
349	4	-7.99841	-11.3063	-129.292	0	0	0
349	5	-6.83903	-11.3514	-133.203	0	0	0
349	6	-5.80051	-12.3274	-137.643	0	0	0
349	7	-5.59082	-13.1097	-146.36	0	0	0
349	8	-8.25777	-17.7196	-154.098	0	0	0
349	9	-9.13783	-22.97	-163.045	0	0	0
350	0	-7.86405	-26.4533	-167.865	0	0	0
350	1	-6.82806	-31.8551	-178.891	0	0	0
350	2	-4.79591	-34.446	-183.083	0	0	0
350	3	-4.94359	-37.1197	-192.696	0	0	0
350	4	-4.55144	-40.9623	-197.699	0	0	0
350	5	-4.24716	-42.4999	-204.945	0	0	0
350	6	-4.85029	-46.1041	-211.96	0	0	0
350	7	-3.94879	-48.5039	-218.254	0	0	0
350	8	-3.26273	-49.9073	-224.799	0	0	0
350	9	-1.66777	-52.1903	-227.946	0	0	0
351	0	-0.808659	-52.9714	-232.652	0	0	0
351	1	0.0696537	-53.7276	-236.4	0	0	0
351	2	1.60963	-54.9941	-242.502	0	0	0
351	3	2.99973	-55.4804	-245.63	0	0	0
351	4	4.34314	-56.145	-248.676	0	0	0
351	5	5.61583	-55.989	-251.365	0	0	0
351	6	7.91157	-56.3179	-253.178	0	0	0
351	7	9.251	-56.7834	-256.051	0	0	0
351	8	10.851	-55.779	-258.549	0	0	0
351	9	13.3459	-56.8853	-261.592	0	0	0
352	0	14.7752	-55.905	-261.655	0	0	0
352	1	17.0695	-55.7258	-265.206	0	0	0
352	2	18.9158	-55.8565	-267.721	0	0	0
352	3	20.3309	-54.1236	-271.26	0	0	0
352	4	23.8687	-54.0979	-274.893	0	0	0
352	5	24.4819	-53.012	-278.798	0	0	0
352	6	26.3489	-52.3448	-281.736	0	0	0
352	7	27.9044	-51.5692	-284.594	0	0	0
352	8	28.2717	-49.7953	-288.226	0	0	0
352	9	30.7026	-49.2829	-291.863	0	0	0
353	0	31.5313	-47.509	-296.366	0	0	0
353	1	32.6976	-46.5998	-299.305	0	0	0
353	2	33.9005	-45.958	-302.602	0	0	0
353	3	34.6428	-44.2274	-306.233	0	0	0
353	4	36.0659	-44.0728	-310.663	0	0	0
353	5	36.8727	-42.5855	-314.385	0	0	0
353	6	38.3698	-41.7411	-317.235	0	0	0
353	7	38.7552	-41.147	-320.626	0	0	0
353	8	38.8145	-39.3759	-325.309	0	0	0
353	9	40.1883	-37.9552	-328.941	0	0	0
354	0	40.3179	-37.0287	-333.111	0	0	0
354	1	41.3826	-35.2529	-337.004	0	0	0
354	2	42.1275	-34.6361	-342.219	0	0	0
354	3	42.4518	-32.7089	-344.545	0	0	0
354	4	43.2977	-31.4032	-348.882	0	0	0
354	5	43.9316	-30.4276	-352.784	0	0	0
354	6	44.8195	-28.4541	-357.113	0	0	0
354	7	45.2113	-28.0361	-361.199	0	0	0
354	8	46.1337	-26.974	-365.532	0	0	0
354	9	46.8266	-25.7785	-368.306	0	0	0
355	0	47.7295	-25.4914	-372.473	0	0	0
355	1	48.377	-24.3162	-376.727	0	0	0
355	2	49.0091	-23.5433	-380.459	0	0	0
355	3	50.0842	-23.145	-384.629	0	0	0
355	4	50.78	-22.128	-388.448	0	0	0
355	5	51.9044	-21.7511	-391.656	0	0	0
355	6	52.4617	-20.734	-395.392	0	0	0
355	7	53.5373	-20.7361	-399.478	0	0	0
355	8	54.8797	-20.9153	-403.915	0	0	0
355	9	55.377	-20.409	-408.614	0	0	0
356	0	56.5679	-20.5225	-410.871	0	0	0
356	1	57.9242	-20.3037	-415.83	0	0	0
356	2	59.0861	-20.1494	-420.001	0	0	0
356	3	60.0298	-20.7291	-423.75	0	0	0
356	4	61.5879	-20.5315	-428.268	0	0	0
356	5	62.4665	-20.7771	-431.577	0	0	0
356	6	63.651	-20.937	-435.931	0	0	0
356	7	64.8569	-20.9163	-439.93	0	0	0
356	8	66.0099	-20.9198	-445.502	0	0	0
356	9	67.2637	-20.7413	-448.627	0	0	0
357	0	68.0327	-20.9687	-453.071	0	0	0
357	1	69.1265	-20.9055	-456.811	0	0	0
357	2	70.3743	-20.7976	-461.944	0	0	0
357	3	71.0737	-20.5353	-465.86	0	0	0
357	4	71.9471	-20.5596	-469.863	0	0	0
357	5	73.3766	-20.2726	-474.554	0	0	0
357	6	74.2331	-19.9676	-478.99	0	0	0
357	7	74.5793	-19.7726	-482.124	0	0	0
357	8	75.8726	-19.4648	-488.211	0	0	0
357	9	76.5678	-19.0693	-492.736	0	0	0
358	0	77.4447	-18.5851	-497.167	0	0	0
358	1	78.6691	-18.3222	-502.473	0	0	0
358	2	79.0859	-17.8413	-507.956	0	0	0
358	3	79.788	-17.2008	-511.603	0	0	0
358	4	80.5685	-16.7649	-518.393	0	0	0
358	5	81.1984	-15.975	-527.618	0	0	0
358	6	82.7473	-13.8062	-535.686	0	0	0
358	7	83.5383	-12.9018	-540.462	0	0	0
358	8	84.985	-11.1112	-547.49	0	0	0
358	9	85.8083	-9.40917	-553.916	0	0	0
359	0	87.476	-7.54947	-561.026	0	0	0
359	1	89.6654	-5.64378	-568.569	0	0	0
359	2	91.6934	-5.02464	-574.211	0	0	0
359	3	92.6589	-4.67988	-581.432	0	0	0
359	4	94.6119	-3.6162	-586.809	0	0	0
359	5	95.7527	-3.77934	-593.95	0	0	0
359	6	97.5115	-3.36077	-600.99	0	0	0
359	7	98.9617	-3.52415	-608.565	0	0	0
359	8	99.5765	-3.75093	-614.403	0	0	0
359	9	100.122	-3.67148	-620.677	0	0	0
360	0	101.75	-4.25348	-627.296	0	0	0
360	1	101.474	-4.50766	-634.364	0	0	0
360	2	101.935	-5.13556	-640.382	0	0	0
360	3	102.923	-5.8969	-647.098	0	0	0
360	4	101.819	-6.50765	-651.213	0	0	0
360	5	102.61	-7.42313	-656.888	0	0	0
360	6	102.031	-8.05515	-662.656	0	0	0
360	7	102.336	-9.06047	-667.55	0	0	0
360	8	102.507	-10.001	-674.36	0	0	0
360	9	102.778	-10.2512	-678.544	0	0	0
361	0	102.538	-11.4135	-681.875	0	0	0
361	1	102.579	-11.6632	-685.976	0	0	0
361	2	103.105	-12.5354	-691.824	0	0	0
361	3	102.64	-13.1646	-696.022	0	0	0
361	4	103.214	-13.0799	-700.898	0	0	0
361	5	103.502	-13.7736	-704.564	0	0	0
361	6	103.614	-13.6896	-707.701	0	0	0
361	7	103.698	-13.8085	-712.323	0	0	0
361	8	103.673	-13.8112	-716.334	0	0	0
361	9	104.043	-13.5715	-720.773	0	0	0
362	0	103.937	-13.9327	-724.005	0	0	0
362	1	104.002	-13.3395	-727.92	0	0	0
362	2	103.865	-13.347	-732.107	0	0	0
362	3	103.952	-13.1738	-736.289	0	0	0
362	4	104.168	-12.8447	-739.336	0	0	0
362	5	103.94	-12.7418	-743.783	0	0	0
362	6	104.189	-12.5894	-746.568	0	0	0
362	7	104.1	-12.5084	-749.011	0	0	0
362	8	104.119	-12.2675	-751.799	0	0	0
362	9	104.136	-12.3168	-755.811	0	0	0
363	0	103.955	-12.3442	-759.647	0	0	0
363	1	103.955	-12.1918	-761.391	0	0	0
363	2	103.554	-12.3546	-764.798	0	0	0
363	3	103.312	-12.1806	-767.15	0	0	0
363	4	103.305	-12.3392	-770.293	0	0	0
363	5	103.126	-12.6991	-774.048	0	0	0
363	6	102.53	-12.593	-775.449	0	0	0
363	7	102.02	-12.7318	-776.938	0	0	0
363	8	101.533	-12.5347	-778.075	0	0	0
363	9	101.022	-12.9845	-781.05	0	0	0
364	0	100.552	-12.6797	-783.755	0	0	0
364	1	100.091	-12.8151	-784.631	0	0	0
364	2	99.5382	-12.8631	-786.816	0	0	0
364	3	98.7701	-12.3361	-787.081	0	0	0
364	4	98.5	-12.4746	-788.83	0	0	0
364	5	97.7033	-12.2571	-791.101	0	0	0
364	6	97.3224	-12.0168	-792.586	0	0	0
364	7	96.7707	-11.7746	-794.155	0	0	0
364	8	96.0861	-11.6245	-795.381	0	0	0
364	9	95.4003	-11.2727	-795.732	0	0	0
365	0	95.0254	-11.01	-796.692	0	0	0
365	1	94.3976	-10.6794	-799.049	0	0	0
365	2	93.7373	-10.371	-800.008	0	0	0
365	3	93.183	-10.1533	-801.233	0	0	0
365	4	92.5431	-9.66831	-801.321	0	0	0
365	5	91.8363	-9.71571	-802.112	0	0	0
365	6	91.1256	-9.14299	-803.42	0	0	0
365	7	90.303	-8.85949	-804.299	0	0	0
365	8	89.7069	-8.72779	-804.826	0	0	0
365	9	89.042	-8.15453	-805.958	0	0	0
366	0	88.2078	-8.13748	-806.4	0	0	0
366	1	87.5839	-7.76271	-807.102	0	0	0
366	2	86.7211	-7.25478	-807.451	0	0	0
366	3	85.9935	-7.19228	-808.678	0	0	0
366	4	85.151	-6.95022	-809.38	0	0	0
366	5	84.5949	-6.68779	-808.774	0	0	0
366	6	84.113	-6.51317	-808.953	0	0	0
366	7	83.139	-6.33826	-809.394	0	0	0
366	8	82.6906	-5.94086	-810.965	0	0	0
366	9	81.9141	-5.67661	-810.273	0	0	0
367	0	81.0971	-5.36979	-810.539	0	0	0
367	1	80.4129	-5.08483	-810.892	0	0	0
367	2	79.948	-4.68755	-811.589	0	0	0
367	3	79.3021	-4.42387	-811.507	0	0	0
367	4	78.5933	-4.02685	-811.687	0	0	0
367	5	78.2202	-4.03005	-811.691	0	0	0
367	6	77.5114	-3.74338	-811.259	0	0	0
367	7	76.7842	-3.12548	-809.953	0	0	0
367	8	76.3594	-3.12944	-811.094	0	0	0
367	9	76.1158	-2.55258	-811.611	0	0	0
368	0	75.6069	-2.39963	-810.049	0	0	0
368	1	74.9622	-1.86807	-809.962	0	0	0
368	2	74.804	-1.71668	-810.054	0	0	0
368	3	73.8775	-1.42783	-808.663	0	0	0
368	4	73.7186	-1.14128	-809.1	0	0	0
368	5	73.139	-0.630859	-808.926	0	0	0
368	6	72.3914	-0.321968	-808.494	0	0	0
368	7	71.908	0.00853677	-807.015	0	0	0
368	8	71.527	0.62854	-805.706	0	0	0
368	9	70.9746	0.982766	-805.273	0	0	0
369	0	70.2669	1.46927	-804.23	0	0	0
369	1	69.6009	1.73512	-803.101	0	0	0
369	2	68.9392	2.13297	-801.971	0	0	0
369	3	68.3063	2.66478	-799.095	0	0	0
369	4	67.3086	2.83872	-797.711	0	0	0
369	5	66.7547	3.23759	-797.449	0	0	0
369	6	66.2697	3.74861	-795.966	0	0	0
369	7	65.67	4.36915	-794.137	0	0	0
369	8	64.9905	4.47975	-791.53	0	0	0
369	9	64.5921	4.90137	-790.309	0	0	0
370	0	63.4495	5.18986	-786.744	0	0	0
370	1	62.9773	5.65396	-787.093	0	0	0
370	2	62.5824	5.92269	-784.742	0	0	0
370	3	61.8806	5.98929	-782.393	0	0	0
370	4	60.9087	6.32084	-779.525	0	0	0
370	5	60.3159	6.80822	-777.958	0	0	0
370	6	59.7407	7.09644	-775.871	0	0	0
370	7	59.19	7.38522	-773.867	0	0	0
370	8	58.3533	7.27466	-771.264	0	0	0
370	9	57.6459	7.96266	-768.995	0	0	0
371	0	56.9489	8.11804	-765.08	0	0	0
371	1	56.3082	8.29424	-763.516	0	0	0
371	2	55.6222	8.67249	-760.732	0	0	0
371	3	55.0083	8.69447	-759.082	0	0	0
371	4	54.3261	8.91743	-756.384	0	0	0
371	5	53.5346	9.38333	-753.599	0	0	0
371	6	52.8318	9.472	-750.99	0	0	0
371	7	52.0126	9.47005	-749.605	0	0	0
371	8	51.9685	9.69662	-746.903	0	0	0
371	9	50.9822	9.58593	-744.211	0	0	0
372	0	50.3479	9.76336	-741.166	0	0	0
372	1	49.7094	10.0069	-739.25	0	0	0
372	2	48.8502	10.0072	-736.036	0	0	0
372	3	48.4128	10.1865	-732.901	0	0	0
372	4	47.751	10.1876	-730.816	0	0	0
372	5	46.9614	10.2537	-728.034	0	0	0
372	6	46.2399	10.1654	-724.82	0	0	0
372	7	45.4719	10.1405	-722.473	0	0	0
372	8	44.9705	10.1208	-719.778	0	0	0
372	9	44.1315	10.3223	-717.08	0	0	0
373	0	43.4716	10.0992	-714.303	0	0	0
373	1	42.3915	10.0754	-712.921	0	0	0
373	2	42.0454	9.94429	-709.265	0	0	0
373	3	41.2768	9.83152	-707.096	0	0	0
373	4	40.7927	9.83366	-704.661	0	0	0
373	5	40.3537	9.81396	-702.573	0	0	0
373	6	39.6102	9.48006	-700.146	0	0	0
373	7	39.0184	9.70283	-696.836	0	0	0
373	8	38.4715	9.34839	-694.494	0	0	0
373	9	37.6967	9.54669	-693.019	0	0	0
374	0	37.0829	9.41255	-690.761	0	0	0
374	1	36.4063	9.05887	-688.069	0	0	0
374	2	35.9908	8.88152	-685.724	0	0	0
374	3	35.3538	9.23585	-682.242	0	0	0
374	4	34.5645	8.87828	-680.425	0	0	0
374	5	34.2364	8.90272	-679.12	0	0	0
374	6	33.7082	9.05754	-676.772	0	0	0
374	7	32.9205	8.54733	-674.605	0	0	0
374	8	32.4585	8.68097	-672.343	0	0	0
374	9	31.6955	8.41268	-670.001	0	0	0
375	0	30.8159	8.30125	-668.616	0	0	0
375	1	30.6124	8.43546	-667.486	0	0	0
375	2	30.109	8.23669	-665.401	0	0	0
375	3	29.3213	8.1472	-663.666	0	0	0
375	4	28.7982	7.96819	-661.408	0	0	0
375	5	27.7817	8.12166	-660.11	0	0	0
375	6	27.5198	8.0101	-658.981	0	0	0
375	7	26.883	7.89912	-657.332	0	0	0
375	8	26.1609	7.85347	-655.685	0	0	0
375	9	25.6124	7.65277	-653.949	0	0	0
376	0	24.8485	7.58358	-651.431	0	0	0
376	1	24.1407	7.78009	-651.176	0	0	0
376	2	23.5658	7.80209	-650.92	0	0	0
376	3	22.8003	7.75736	-649.271	0	0	0
376	4	22.4261	7.71169	-647.621	0	0	0
376	5	21.7892	7.70994	-647.019	0	0	0
376	6	21.1983	7.79826	-644.844	0	0	0
376	7	20.5833	7.61975	-643.805	0	0	0
376	8	20.1619	7.63987	-644.423	0	0	0
376	9	19.8842	7.4415	-641.638	0	0	0
377	0	19.2238	7.39462	-640.514	0	0	0
377	1	18.7819	7.482	-639.646	0	0	0
377	2	18.3878	7.45873	-638.518	0	0	0
377	3	17.9532	7.3923	-637.303	0	0	0
377	4	17.4481	7.41298	-636.263	0	0	0
377	5	17.0266	7.39077	-635.311	0	0	0
377	6	16.7087	7.25597	-633.832	0	0	0
377	7	15.913	7.42929	-632.709	0	0	0
377	8	15.6282	7.25054	-632.018	0	0	0
377	9	15.2981	7.2508	-631.585	0	0	0
378	0	14.9275	7.16083	-630.198	0	0	0
378	1	14.5985	7.11644	-629.938	0	0	0
378	2	14.0952	7.22542	-628.462	0	0	0
378	3	13.7497	7.15729	-626.985	0	0	0
378	4	13.4823	7.08942	-626.73	0	0	0
378	5	13.2607	7.11276	-626.384	0	0	0
378	6	13.1101	7.13492	-625.776	0	0	0
378	7	12.6991	7.13308	-624.126	0	0	0
378	8	12.3469	6.84207	-623.698	0	0	0
378	9	12.1963	6.75341	-622.742	0	0	0
379	0	11.7548	6.90572	-622.92	0	0	0
379	1	11.3835	6.75071	-622.142	0	0	0
379	2	11.2758	6.70392	-621.188	0	0	0
379	3	10.7352	6.70216	-620.233	0	0	0
379	4	10.49	6.80985	-620.064	0	0	0
379	5	9.87252	6.54078	-619.466	0	0	0
379	6	9.81035	6.3846	-619.642	0	0	0
379	7	9.41848	6.20727	-618.517	0	0	0
379	8	9.37949	6.07405	-617.648	0	0	0
379	9	8.96396	6.11472	-618.001	0	0	0
380	0	8.68203	6.06756	-617.92	0	0	0
380	1	8.43479	5.95504	-618.797	0	0	0
380	2	8.37114	5.71116	-618.713	0	0	0
380	3	7.95897	5.41919	-618.201	0	0	0
380	4	7.76642	5.6191	-617.067	0	0	0
380	5	7.59048	5.3729	-617.16	0	0	0
380	6	7.30665	5.30458	-616.295	0	0	0
380	7	6.95515	5.16773	-618.393	0	0	0
380	8	6.95692	4.87854	-618.484	0	0	0
380	9	6.56231	4.89787	-617.273	0	0	0
381	0	6.15525	4.67249	-616.58	0	0	0
381	1	5.5418	4.66969	-616.239	0	0	0
381	2	5.40241	4.69057	-617.114	0	0	0
381	3	5.37061	4.17977	-616.423	0	0	0
381	4	4.84075	4.04242	-617.828	0	0	0
381	5	4.93475	3.9974	-616.868	0	0	0
381	6	4.58161	4.10612	-616.09	0	0	0
381	7	4.34142	3.83718	-617.49	0	0	0
381	8	4.21139	3.32714	-617.498	0	0	0
381	9	4.01647	3.25894	-617.156	0	0	0
382	0	3.88888	3.01324	-616.638	0	0	0
382	1	3.43135	3.05481	-616.468	0	0	0
382	2	3.30127	2.69747	-616.651	0	0	0
382	3	3.08399	2.47453	-616.48	0	0	0
382	4	2.75394	2.40533	-616.487	0	0	0
382	5	2.40733	2.33869	-616.056	0	0	0
382	6	2.08085	2.068	-616.065	0	0	0
382	7	1.62678	1.64356	-614.506	0	0	0
382	8	1.20469	1.57344	-615.648	0	0	0
382	9	1.10146	1.35109	-616.085	0	0	0
383	0	0.637287	1.45951	-615.916	0	0	0
383	1	0.488691	1.14824	-615.4	0	0	0
383	2	0.161469	0.788505	-616.021	0	0	0
383	3	0.166709	0.588619	-614.979	0	0	0
383	4	-0.470858	0.541427	-615.857	0	0	0
383	5	-0.667882	0.252265	-616.561	0	0	0
383	6	-0.771709	0.0969535	-615.17	0	0	0
383	7	-1.03449	-0.106867	-616.397	0	0	0
383	8	-1.40162	-0.420048	-615.447	0	0	0
383	9	-1.70904	-0.46817	-616.325	0	0	0
384	0	-1.88106	-0.801817	-615.808	0	0	0
384	1	-2.27742	-0.916291	-617.036	0	0	0
384	2	-2.64535	-1.07196	-616.256	0	0	0
384	3	-2.90103	-1.05246	-614.953	0	0	0
384	4	-3.45113	-1.27929	-615.05	0	0	0
384	5	-3.4715	-1.32526	-616.619	0	0	0
384	6	-3.84554	-1.52679	-617.063	0	0	0
384	7	-4.37298	-1.52857	-616.548	0	0	0
384	8	-4.49778	-1.9288	-616.291	0	0	0
384	9	-4.78097	-1.97875	-616.992	0	0	0
385	0	-5.1757	-2.0033	-616.739	0	0	0
385	1	-5.35314	-2.22638	-618.051	0	0	0
385	2	-5.5252	-2.33839	-618.404	0	0	0
385	3	-5.96272	-2.38471	-618.061	0	0	0
385	4	-6.48666	-2.43352	-618.329	0	0	0
385	5	-6.81719	-2.56898	-619.293	0	0	0
385	6	-7.01129	-2.74987	-620.082	0	0	0
385	7	-7.35983	-2.81597	-618.78	0	0	0
385	8	-7.44709	-2.73083	-620.872	0	0	0
385	9	-8.12634	-3.06851	-620.799	0	0	0
386	0	-8.58518	-2.69521	-620.452	0	0	0
386	1	-8.86857	-2.98809	-621.593	0	0	0
386	2	-9.2443	-2.99026	-622.643	0	0	0
386	3	-9.52828	-3.12511	-622.3	0	0	0
386	4	-9.96785	-3.19481	-624.224	0	0	0
386	5	-10.2059	-3.22019	-623.88	0	0	0
386	6	-10.4675	-3.04606	-624.232	0	0	0
386	7	-10.8658	-3.15994	-625.196	0	0	0
386	8	-11.0394	-3.25085	-627.464	0	0	0
386	9	-11.148	-3.40775	-627.297	0	0	0
387	0	-11.4764	-3.61189	-627.565	0	0	0
387	1	-12.1085	-3.59148	-627.483	0	0	0
387	2	-12.2198	-3.44005	-628.444	0	0	0
387	3	-12.3306	-3.35524	-630.015	0	0	0
387	4	-12.9226	-3.47077	-631.069	0	0	0
387	5	-12.9647	-3.42649	-631.332	0	0	0
387	6	-13.3559	-3.20787	-630.898	0	0	0
387	7	-13.9277	-3.14562	-631.254	0	0	0
387	8	-14.1049	-3.32689	-632.046	0	0	0
387	9	-14.3671	-3.22039	-633.618	0	0	0
388	0	-14.5825	-3.26499	-634.055	0	0	0
388	1	-14.8518	-3.09163	-634.147	0	0	0
388	2	-15.2646	-3.22794	-635.548	0	0	0
388	3	-15.2614	-3.09736	-635.811	0	0	0
388	4	-15.5251	-3.16709	-637.209	0	0	0
388	5	-15.723	-3.01096	-638.255	0	0	0
388	6	-15.987	-3.08108	-638.09	0	0	0
388	7	-16.204	-3.21788	-638.702	0	0	0
388	8	-16.2179	-3.04221	-639.05	0	0	0
388	9	-16.6193	-2.97923	-640.103	0	0	0
389	0	-16.8148	-3.02837	-640.456	0	0	0
389	1	-16.8808	-3.096	-642.116	0	0	0
389	2	-17.2306	-3.0768	-641.512	0	0	0
389	3	-17.5767	-2.77051	-641.686	0	0	0
389	4	-17.5565	-2.68309	-642.473	0	0	0
389	5	-17.9739	-2.84351	-644.398	0	0	0
389	6	-18.1263	-2.77765	-644.052	0	0	0
389	7	-18.2756	-2.69237	-644.753	0	0	0
389	8	-18.7146	-2.78512	-645.717	0	0	0
389	9	-18.8447	-2.76525	-646.418	0	0	0
390	0	-19.0173	-2.74681	-646.509	0	0	0
390	1	-19.3279	-2.72789	-647.996	0	0	0
390	2	-19.2159	-2.9067	-649.307	0	0	0
390	3	-19.5228	-2.62061	-649.569	0	0	0
390	4	-20.0515	-2.57874	-649.662	0	0	0
390	5	-20.1528	-2.71609	-650.102	0	0	0
390	6	-20.5706	-2.80741	-649.413	0	0	0
390	7	-20.5523	-2.38776	-651.588	0	0	0
390	8	-21.034	-2.659	-652.296	0	0	0
390	9	-21.2501	-2.39511	-653.08	0	0	0
391	0	-21.8444	-2.40155	-653.003	0	0	0
391	1	-22.0587	-2.44876	-654.14	0	0	0
391	2	-22.4139	-2.27385	-655.013	0	0	0
391	3	-22.8315	-2.12371	-656.501	0	0	0
391	4	-23.1386	-1.96994	-657.025	0	0	0
391	5	-23.5556	-1.9297	-656.598	0	0	0
391	6	-23.8602	-1.97743	-657.475	0	0	0
391	7	-24.232	-1.76015	-658.61	0	0	0
391	8	-24.3237	-1.83008	-661.141	0	0	0
391	9	-24.7181	-1.54403	-661.929	0	0	0
392	0	-25.0863	-1.8828	-662.723	0	0	0
392	1	-25.6555	-1.75499	-663.774	0	0	0
392	2	-25.8546	-1.49094	-664.821	0	0	0
392	3	-26.2689	-1.85163	-666.053	0	0	0
392	4	-26.7118	-1.52245	-667.625	0	0	0
392	5	-26.9947	-1.66015	-669.459	0	0	0
392	6	-27.5425	-1.42368	-670.686	0	0	0
392	7	-27.806	-1.09614	-671.385	0	0	0
392	8	-28.2672	-1.25708	-673.398	0	0	0
392	9	-28.5707	-1.14968	-675.058	0	0	0
393	0	-28.8585	-1.13128	-675.76	0	0	0
393	1	-29.2537	-1.09359	-678.12	0	0	0
393	2	-29.776	-1.12078	-678.824	0	0	0
393	3	-29.8834	-0.947456	-680.829	0	0	0
393	4	-30.4804	-0.775564	-682.406	0	0	0
393	5	-30.5027	-0.734979	-685.111	0	0	0
393	6	-30.8094	-0.561168	-685.899	0	0	0
393	7	-31.0686	-0.41069	-686.947	0	0	0
393	8	-31.7061	-0.439616	-688.613	0	0	0
393	9	-31.8799	-0.00155574	-690.269	0	0	0
394	0	-32.2087	0.127853	-691.058	0	0	0
394	1	-32.9126	0.232047	-693.071	0	0	0
394	2	-33.0659	0.404913	-694.642	0	0	0
394	3	-33.4315	0.511486	-694.472	0	0	0
394	4	-34.0262	0.769448	-696.919	0	0	0
394	5	-34.4005	1.05364	-698.142	0	0	0
394	6	-34.6659	1.40608	-699.886	0	0	0
394	7	-34.9684	1.40141	-700.326	0	0	0
394	8	-35.2776	1.68561	-701.726	0	0	0
394	9	-35.5356	1.74548	-703.559	0	0	0
395	0	-36.041	2.11944	-703.998	0	0	0
395	1	-36.2395	2.18172	-706.357	0	0	0
395	2	-36.549	2.46488	-708.711	0	0	0
395	3	-36.7403	2.50581	-708.542	0	0	0
395	4	-37.3353	2.98768	-710.549	0	0	0
395	5	-37.6161	3.00503	-710.73	0	0	0
395	6	-37.8341	3.31177	-712.126	0	0	0
395	7	-37.9429	3.44054	-713.696	0	0	0
395	8	-38.4486	3.59069	-715.359	0	0	0
395	9	-38.8213	3.87236	-716.671	0	0	0
396	0	-39.435	4.19955	-717.199	0	0	0
396	1	-39.7428	4.52765	-718.509	0	0	0
396	2	-40.0941	4.63298	-721.303	0	0	0
396	3	-40.4641	4.517	-722.009	0	0	0
396	4	-40.8612	5.02213	-723.316	0	0	0
396	5	-41.1397	5.08487	-724.453	0	0	0
396	6	-41.7342	5.16463	-726.554	0	0	0
396	7	-41.9104	5.62624	-727.948	0	0	0
396	8	-42.1564	5.84262	-730.743	0	0	0
396	9	-42.4365	5.59543	-732.23	0	0	0
397	0	-42.8709	5.98886	-733.193	0	0	0
397	1	-43.2414	6.09454	-734.33	0	0	0
397	2	-43.9046	6.48673	-736.601	0	0	0
397	3	-44.1663	6.74796	-737.652	0	0	0
397	4	-44.4366	7.07715	-739.919	0	0	0
397	5	-44.517	7.20516	-740.185	0	0	0
397	6	-45.3699	7.35309	-741.762	0	0	0
397	7	-45.7675	7.85591	-742.55	0	0	0
397	8	-46.0068	8.16162	-744.731	0	0	0
397	9	-46.3982	8.11276	-746.045	0	0	0
398	0	-47.016	8.48369	-748.316	0	0	0
398	1	-47.3432	8.5225	-749.02	0	0	0
398	2	-47.7771	8.73682	-750.072	0	0	0
398	3	-48.3056	8.95422	-751.473	0	0	0
398	4	-48.7054	9.48058	-753.655	0	0	0
398	5	-48.9928	9.65625	-755.574	0	0	0
398	6	-49.4506	9.89431	-756.365	0	0	0
398	7	-49.8867	10.1096	-757.765	0	0	0
398	8	-50.3041	10.2358	-759.776	0	0	0
398	9	-50.9391	10.4093	-760.044	0	0	0
399	0	-51.115	10.5366	-761.966	0	0	0
399	1	-51.3775	10.8877	-763.103	0	0	0
399	2	-51.6593	11.0362	-765.199	0	0	0
399	3	-52.3832	11.0298	-765.124	0	0	0
399	4	-52.4227	11.3369	-765.909	0	0	0
399	5	-52.995	11.3076	-768.272	0	0	0
399	6	-53.3255	11.4155	-768.454	0	0	0
399	7	-53.8275	11.6531	-770.115	0	0	0
399	8	-54.1777	11.8494	-770.992	0	0	0
399	9	-55.9871	13.059	-772.567	0	0	0
400	0	-56.7598	12.5865	-773.543	0	0	0
400	1	-52.4676	10.5079	-776.321	0	0	0
400	2	-57.1219	13.2462	-776.944	0	0	0
400	3	-55.4649	10.7337	-778.447	0	0	0
400	4	-55.7249	12.6844	-779.302	0	0	0
400	5	-57.9946	13.0292	-780.194	0	0	0
400	6	-56.1373	11.586	-781.942	0	0	0
400	7	-58.1742	14.219	-783.505	0	0	0
400	8	-57.4122	12.1974	-784.137	0	0	0
400	9	-57.7613	12.8341	-785.878	0	0	0
401	0	-59.2592	13.2708	-785.718	0	0	0
401	1	-58.6341	11.5339	-788.005	0	0	0
401	2	-59.6093	13.35	-790.001	0	0	0
401	3	-59.7543	11.5464	-790.291	0	0	0
401	4	-59.9048	12.2754	-792.378	0	0	0
401	5	-60.5476	12.8235	-793.779	0	0	0
401	6	-60.7559	11.5527	-793.713	0	0	0
401	7	-61.2061	13.4575	-796.229	0	0	0
401	8	-61.2179	11.4996	-797.476	0	0	0
401	9	-61.3491	12.6065	-798.775	0	0	0
402	0	-61.7032	12.6252	-799.481	0	0	0
402	1	-61.846	11.4627	-801.417	0	0	0
402	2	-62.0054	12.6352	-802.548	0	0	0
402	3	-62.3732	11.809	-803	0	0	0
402	4	-62.5304	11.96	-804.748	0	0	0
402	5	-62.6801	12.3128	-804.924	0	0	0
402	6	-63.0688	11.9282	-806.069	0	0	0
402	7	-63.6624	12.2786	-805.467	0	0	0
402	8	-63.9858	11.6743	-807.659	0	0	0
402	9	-64.301	11.5357	-809.153	0	0	0
403	0	-64.3846	11.9783	-809.587	0	0	0
403	1	-64.7121	11.5507	-810.386	0	0	0
403	2	-65.1963	11.7889	-811.09	0	0	0
403	3	-65.7655	11.4516	-811.539	0	0	0
403	4	-65.9654	11.1815	-812.684	0	0	0
403	5	-66.6744	11.6204	-814.783	0	0	0
403	6	-66.9502	10.6389	-815.149	0	0	0
403	7	-67.4118	11.0112	-816.373	0	0	0
403	8	-68.3096	10.5828	-818.045	0	0	0
403	9	-68.7738	10.6453	-818.402	0	0	0
404	0	-70.2788	11.3921	-820.591	0	0	0
404	1	-70.6966	11.2091	-821.472	0	0	0
404	2	-71.6911	11.759	-822.961	0	0	0
404	3	-73.0292	11.8827	-822.018	0	0	0
404	4	-73.5195	12.0772	-824.031	0	0	0
404	5	-74.1167	12.1819	-825.349	0	0	0
404	6	-74.3355	11.7573	-826.841	0	0	0
404	7	-75.3976	11.9069	-827.466	0	0	0
404	8	-75.41	11.4378	-827.474	0	0	0
404	9	-75.8095	11.3896	-828.529	0	0	0
405	0	-76.0475	11.4062	-829.582	0	0	0
405	1	-76.4476	11.1586	-830.813	0	0	0
405	2	-77.0621	11.1996	-830.736	0	0	0
405	3	-76.9266	10.9965	-831.873	0	0	0
405	4	-77.6962	10.7711	-831.888	0	0	0
405	5	-78.0893	10.7228	-832.593	0	0	0
405	6	-78.4445	10.5435	-832.255	0	0	0
405	7	-79.1517	10.3603	-833.314	0	0	0
405	8	-79.9402	10.1783	-833.501	0	0	0
405	9	-80.4427	9.77513	-833.69	0	0	0
406	0	-81.3664	9.81446	-833.525	0	0	0
406	1	-82.0068	9.38856	-833.717	0	0	0
406	2	-82.7804	9.36234	-834.426	0	0	0
406	3	-83.2184	9.16021	-834.175	0	0	0
406	4	-84.0797	9.31308	-833.661	0	0	0
406	5	-84.121	9.33321	-834.101	0	0	0
406	6	-84.9404	9.32794	-833.417	0	0	0
406	7	-85.8201	9.47929	-834.994	0	0	0
406	8	-87.4562	8.71832	-834.589	0	0	0
406	9	-87.7594	8.67286	-834.941	0	0	0
407	0	-88.2219	8.47184	-833.992	0	0	0
407	1	-89.4934	7.82403	-833.579	0	0	0
407	2	-89.8047	8.02234	-833.495	0	0	0
407	3	-90.903	6.99622	-832.214	0	0	0
407	4	-92.1151	7.16983	-833.271	-8.23648	1.88523	-33.476
407	5	-91.9195	6.92717	-831.709	-8.53383	-0.3956	-42.5857
407	6	-93.014	6.29954	-832.076	-10.6373	2.91407	-36.3784
407	7	-94.1399	6.69588	-830.693	-10.4099	-0.922511	-37.3262
407	8	-94.142	5.54018	-829.927	-10.5169	2.3221	-39.8451
407	9	-95.2828	6.31647	-829.23	-11.7895	0.212621	-41.4621
408	0	-94.8036	5.22846	-829.682	-11.6113	1.38433	-44.0347
408	1	-95.4094	4.71406	-829.606	-13.2761	0.929971	-45.7523
408	2	-96.277	5.40319	-826.648	-13.9674	0.388176	-50.341
408	3	-96.7537	4.02348	-826.584	-15.1846	1.34192	-51.6094
408	4	-97.8766	4.35579	-825.807	-16.947	-0.00905445	-57.8978
408	5	-97.8221	3.4672	-826.521	-17.8582	1.5858	-61.6608
408	6	-98.8922	3.37685	-824.788	-18.6954	0.560788	-67.4146
408	7	-99.9562	3.12988	-823.151	-20.854	1.18945	-69.9686
408	8	-100.032	1.91081	-821.335	-21.3893	1.81748	-74.3844
408	9	-101.051	2.64167	-820.554	-23.1891	1.60788	-78.6089
409	0	-101.779	1.3751	-818.75	-25.716	2.83778	-84.499
409	1	-102.321	1.15362	-818.842	-26.4544	2.9156	-90.8217
409	2	-103.417	1.23821	-817.726	-29.3354	3.97111	-96.2085
409	3	-104.59	1.08184	-815.206	-30.8786	4.57888	-101.238
409	4	-104.203	0.395484	-813.738	-32.8922	5.47719	-106.824
409	5	-106.054	0.037299	-812.624	-36.3716	7.13211	-114.822
409	6	-106.822	0.638744	-810.01	-37.4954	7.69503	-118.802
409	7	-106.986	-0.737563	-808.64	-41.1499	9.52363	-124.66
409	8	-108.958	-0.120092	-807.251	-40.2509	9.65925	-129.455
409	9	-108.286	-0.714007	-804.731	-39.4864	11.0063	-134.368
410	0	-109.224	-0.913383	-802.995	-37.1856	11.0211	-137.187
410	1	-110.861	-1.51463	-800.842	-34.3748	11.3451	-140.924
410	2	-110.734	-1.50878	-799.1	-33.225	11.8687	-143.03
410	3	-112.03	-1.62151	-796.93	-30.5568	11.8169	-145.093
410	4	-112.609	-2.17501	-794.07	-29.6857	12.6292	-146.579
410	5	-113.31	-1.64102	-792.413	-27.4867	12.1369	-148.933
410	6	-113.488	-2.30413	-789.46	-24.8305	12.8761	-150.366
410	7	-113.488	-2.4775	-787.196	-22.2837	12.6665	-151.363
410	8	-115.938	-3.01169	-784.611	-18.2814	12.6949	-152.396
410	9	-116.247	-2.83026	-781.125	-16.6232	13.1325	-157.228
411	0	-117.101	-3.27402	-777.736	-14.8656	16.3032	-160.16
411	1	-118.01	-3.82642	-775.052	-12.0071	18.7174	-162.798
411	2	-117.176	-3.62005	-773.124	-8.4275	20.3764	-163.201
411	3	-117.861	-4.10542	-770.173	-5.26568	22.4191	-167.986
411	4	-119.751	-5.05796	-764.795	-3.57007	23.6039	-170.882
411	5	-120.019	-4.74324	-762.352	-1.47497	26.6881	-176.258
411	6	-120.417	-4.95945	-758.435	-0.210379	28.6235	-176.99
411	7	-121.057	-5.53377	-755.485	1.70224	31.0238	-182.218
411	8	-120.068	-5.03525	-753.114	4.29896	33.3751	-186.312
411	9	-120.33	-6.22903	-748.861	5.3157	34.8312	-190.065
412	0	-122.575	-6.67295	-744.962	6.75663	37.2976	-192.941
412	1	-121.967	-6.17457	-740.243	7.7703	38.7754	-197.223
412	2	-122.6	-7.5255	-736.602	8.87099	40.8266	-201.598
412	3	-122.645	-7.05307	-732.847	7.77229	41.8513	-205.576
412	4	-121.198	-7.5062	-729.267	8.40198	43.5502	-210.335
412	5	-123.595	-8.35078	-725.199	8.77626	44.9885	-215.063
412	6	-123.685	-7.76418	-719.176	9.59338	45.7809	-217.536
412	7	-123.376	-8.51126	-715.085	10.0888	47.218	-220.07
412	8	-123.925	-8.52825	-710.902	9.7908	47.2444	-223.469
412	9	-123.379	-8.76284	-706.716	11.0211	48.6779	-227.67
413	0	-123.265	-9.33125	-702.621	11.0667	49.0546	-229.128
413	1	-123.802	-9.85748	-696.969	10.1757	49.1725	-233.227
413	2	-124.635	-10.1386	-692.093	13.4382	50.5307	-236.407
413	3	-124.348	-10.2605	-686.422	10.4772	49.4648	-238.139
413	4	-124.354	-10.808	-682.594	14.9205	50.9041	-240.981
413	5	-123.886	-11.3055	-678.23	15.1254	49.7194	-245.912
413	6	-123.646	-11.6724	-671.781	15.1076	49.3883	-247.525
413	7	-123.75	-12.3757	-666.469	18.4051	49.4725	-250.891
413	8	-124.257	-12.742	-661.07	17.0189	48.7941	-255.726
413	9	-124.467	-12.7351	-656.453	21.8358	49.2672	-258.458
414	0	-123.816	-13.3873	-650.693	20.6814	48.2593	-262.72
414	1	-123.494	-13.621	-645.899	22.6157	48.8518	-266.21
414	2	-123.244	-14.0524	-639.53	24.9606	48.1187	-269.618
414	3	-122.472	-14.3071	-632.901	23.2498	47.7089	-272.553
414	4	-122.627	-14.8078	-627.411	27.8999	48.1171	-277.312
414	5	-123.087	-15.5536	-622.364	27.2212	46.8866	-282.196
414	6	-122.943	-15.2736	-615.473	29.2509	47.4147	-285.823
414	7	-121.979	-16.5924	-610.503	31.1475	47.0129	-289.708
414	8	-122.035	-16.47	-603.615	30.6304	47.0859	-293.883
414	9	-121.19	-17.1214	-596.549	33.7298	47.0352	-298.202
415	0	-119.973	-17.5502	-591.741	32.0126	46.7379	-303.049
415	1	-120.511	-17.8727	-585.471	34.232	47.0656	-306.96
415	2	-119.669	-18.3452	-580.231	34.733	46.4725	-312.369
415	3	-119.32	-18.0442	-573.423	34.5922	46.3461	-315.922
415	4	-119.489	-19.052	-565.758	36.6754	46.1659	-319.763
415	5	-118.566	-19.4136	-559.56	35.3355	45.8675	-324.247
415	6	-118.304	-19.023	-552.225	37.0837	45.6014	-329.314
415	7	-117.217	-19.9619	-545.942	36.4107	44.4639	-335.716
415	8	-116.718	-19.8148	-540.181	36.8326	43.9619	-341.263
415	9	-116.663	-20.3781	-531.897	37.4701	42.7737	-346.561
416	0	-116.91	-20.6347	-525.359	36.6564	42.12	-351.205
416	1	-116.117	-20.505	-517.237	38.0187	41.2628	-357.779
416	2	-114.97	-21.2416	-511.473	37.1899	40.3461	-364.367
416	3	-114.865	-21.0051	-503.27	38.0296	39.2905	-369.728
416	4	-113.095	-21.2523	-497.318	38.6118	38.1037	-376.272
416	5	-112.616	-21.6164	-489.122	38.9808	36.9614	-381.934
416	6	-112.657	-21.4874	-481.265	40.2985	35.9251	-387.397
416	7	-110.119	-21.889	-474.443	39.8705	34.8747	-393.697
416	8	-109.65	-21.8305	-469.204	41.2717	33.5967	-399.771
416	9	-108.357	-22.7422	-461.694	41.3509	32.5442	-405.799
417	0	-106.977	-23.125	-454.189	42.521	31.2868	-409.864
417	1	-106.418	-22.5526	-447.017	43.2829	29.7908	-416.214
417	2	-105.94	-24.0964	-440.405	43.6102	29.0222	-420.93
417	3	-104.664	-24.1227	-434.458	44.9521	27.7448	-426.806
417	4	-102.899	-24.1918	-428.506	45.1391	26.7998	-432.329
417	5	-101.78	-24.8624	-421.178	46.6383	25.7643	-437.591
417	6	-100.914	-24.9122	-413.401	47.0824	24.7314	-442.103
417	7	-99.6607	-25.2952	-406.155	47.5502	23.9826	-445.584
417	8	-98.3853	-25.3431	-399.248	48.389	22.7945	-450.431
417	9	-97.7699	-25.7468	-391.481	48.7216	22.137	-454.696
418	0	-97.1341	-25.8407	-383.712	49.8254	20.9917	-459.451
418	1	-96.6185	-26.0666	-375.242	49.878	20.3343	-462.84
418	2	-95.0847	-25.38	-368.151	50.5697	19.7417	-467.158
418	3	-94.6627	-26.3848	-359.867	51.1703	18.8387	-469.767
418	4	-94.2039	-26.1237	-353.399	51.3317	18.4021	-474.538
418	5	-91.8076	-25.6097	-346.561	52.2365	17.7642	-478.703
418	6	-91.4531	-26.2382	-338.364	52.4052	17.2839	-482.155
418	7	-89.7326	-25.5269	-329.961	52.8827	16.4267	-485.164
418	8	-86.8713	-25.7283	-323.394	53.3099	16.2965	-488.636
418	9	-86.9813	-25.6469	-316.582	53.6564	15.7477	-490.962
419	0	-85.285	-25.1128	-307.747	54.0333	15.0237	-495.653
419	1	-83.4394	-25.469	-301.448	54.8115	14.6717	-498.947
419	2	-82.8188	-24.541	-293.4	55.465	14.211	-502.472
419	3	-82.4879	-25.3907	-284.596	55.9412	13.9056	-506.355
419	4	-80.4426	-24.7041	-277.934	56.6444	13.0303	-513.114
419	5	-80.0094	-24.2421	-270.331	58.3616	10.4053	-519.822
419	6	-78.1758	-24.8861	-262.465	59.0479	10.1666	-524.852
419	7	-76.8345	-23.6661	-255.889	60.4952	7.4288	-530.305
419	8	-75.118	-23.9997	-247.325	62.3441	5.66452	-536.25
419	9	-72.9716	-23.0686	-239.872	63.8876	3.72051	-541.249
420	0	-72.1661	-22.7179	-233.49	65.8129	1.71	-546.377
420	1	-69.6443	-22.4264	-226.473	68.9287	0.667611	-552.94
420	2	-67.6465	-21.2961	-220.507	70.0405	-0.873731	-559.462
420	3	-66.5902	-21.9724	-215.445	72.8114	-1.63102	-564.295
420	4	-64.5345	-21.199	-210.87	74.421	-2.42719	-568.702
420	5	-63.5442	-20.9619	-205.097	76.0139	-3.50878	-575.318
420	6	-61.7539	-20.6547	-198.963	79.4033	-4.57499	-580.549
420	7	-60.3943	-19.8385	-194.05	79.7944	-5.25708	-585.365
420	8	-58.2912	-19.1735	-188.254	81.5105	-5.8081	-591.414
420	9	-57.1236	-18.4021	-181.685	82.8359	-6.62303	-596.332
421	0	-55.2016	-17.3614	-174.41	83.0581	-7.12799	-600.783
421	1	-53.6992	-16.6121	-169.578	83.9179	-7.63055	-607.103
421	2	-52.6021	-15.7493	-163.794	84.9445	-8.2918	-612.768
421	3	-50.6112	-14.7526	-157.996	85.3965	-8.26303	-618.634
421	4	-49.1367	-13.9152	-152.646	85.5008	-8.98566	-624.313
421	5	-48.0103	-13.0085	-146.771	85.9341	-8.58401	-629.227
421	6	-47.8288	-12.7959	-140.479	85.2136	-9.05947	-633.766
421	7	-45.518	-11.6198	-133.634	84.952	-9.27235	-639.941
421	8	-44.9262	-11.4712	-130.04	86.1036	-8.82865	-645.813
421	9	-42.787	-11.117	-124.774	85.2217	-9.54819	-650.984
422	0	-41.4177	-10.2782	-117.593	85.7913	-8.92683	-654.592
422	1	-39.8944	-10.1753	-113.036	85.9065	-9.16541	-659.292
422	2	-38.244	-9.31319	-107.77	85.7373	-9.11184	-665.703
422	3	-37.6248	-9.05735	-103.308	86.6255	-8.89101	-669.863
422	4	-35.5521	-8.72584	-98.1276	86.2364	-9.1713	-674.22
422	5	-34.4977	-8.29096	-93.2254	87.2637	-8.81889	-677.404
422	6	-33.3414	-8.14267	-87.6243	86.7225	-9.27607	-680.986
422	7	-31.6915	-7.21902	-83.8412	86.5322	-8.98317	-686.372
422	8	-29.7306	-6.67013	-79.9732	86.9637	-8.22791	-691.382
422	9	-28.6946	-6.61186	-75.7709	86.5677	-9.39331	-694.814
423	0	-26.5311	-5.88669	-72.4208	87.1809	-8.28664	-698.943
423	1	-25.3615	-5.76368	-69.0015	86.7855	-8.67823	-703.411
423	2	-23.7278	-5.1495	-64.4381	86.9958	-8.36453	-708.081
423	3	-22.0307	-4.84882	-61.1007	86.8997	-8.34112	-710.266
423	4	-21.0878	-4.5483	-58.4655	86.797	-8.55525	-714.957
423	5	-19.2344	-4.06685	-55.994	86.937	-7.93391	-719.049
423	6	-18.6381	-4.05792	-52.2342	86.6664	-8.06186	-721.827
423	7	-17.1597	-3.60168	-49.6789	87.0125	-7.50798	-725.112
423	8	-16.0991	-3.23701	-46.1753	86.3007	-7.50126	-728.25
423	9	-15.3539	-3.16074	-43.3707	86.0492	-7.25341	-732.158
424	0	-13.7838	-2.63854	-40.3793	85.8851	-6.85289	-735.383
424	1	-13.3911	-2.52044	-38.3658	85.7295	-6.1853	-738.573
424	2	-12.1491	-2.22162	-36.0746	85.3044	-6.40319	-740.415
424	3	-11.2659	-1.8359	-32.0473	85.2657	-5.58336	-742.293
424	4	-9.94287	-1.55938	-29.7608	84.5345	-5.2688	-745.081
424	5	-7.89311	-1.03897	-28.5977	84.1746	-4.75548	-748.559
424	6	-6.83639	-1.0082	-27.537	83.9933	-4.39828	-751.246
424	7	-5.13428	-0.620952	-24.9843	83.3507	-4.15182	-753
424	8	-4.12009	-0.680181	-22.7074	83.1776	-3.64007	-755.056
424	9	-3.16794	-0.339595	-21.6413	82.5142	-3.32692	-757.151
425	0	-2.15629	-0.266905	-19.6246	82.0036	-3.03546	-758.986
425	1	-1.63227	-0.0380228	-19.3513	81.7811	-2.70081	-760.89
425	2	-0.461275	-0.116954	-17.5918	81.0015	-2.69315	-764.031
425	3	-0.136857	0.0198819	-15.3228	80.7387	-2.18357	-765.672
425	4	0.731553	0.178728	-14.4358	79.9905	-2.42255	-765.516
425	5	1.6727	0.163647	-12.7715	79.4404	-1.80113	-766.994
425	6	2.11793	0.255822	-11.9765	79.1034	-1.88594	-768.918
425	7	3.24193	0.685738	-10.912	78.0378	-2.16567	-771.033
425	8	3.43537	0.933455	-10.0348	77.9123	-1.58947	-771.874
425	9	0	0	0	76.8887	-2.31227	-772.705
426	0	0	0	0	76.5921	-1.71486	-772.934
426	1	0	0	0	75.5935	-2.12785	-774.615
426	2	0	0	0	75.188	-2.54528	-775
426	3	0	0	0	75.1418	-2.23347	-777.157
426	4	0	0	0	73.8135	-3.02066	-778.066
426	5	0	0	0	73.5555	-2.84231	-777.879
426	6	0	0	0	72.7333	-3.45588	-778.954
426	7	0	0	0	72.5127	-3.18897	-779.735
426	8	0	0	0	72.2575	-3.67322	-780.816
426	9	0	0	0	71.1565	-4.04135	-781.437
427	0	0	0	0	71.5093	-3.82232	-781.259
427	1	0	0	0	70.4684	-4.32421	-782.247
427	2	0	0	0	70.2552	-4.43216	-781.964
427	3	0	0	0	69.518	-4.9813	-782.705
427	4	0	0	0	69.2259	-4.97825	-784.28
427	5	0	0	0	68.4344	-5.19565	-783.605
427	6	0	0	0	68.1931	-5.41615	-783.178
427	7	0	0	0	67.2926	-5.78896	-782.073
427	8	0	0	0	66.8689	-6.02889	-783.304
427	9	0	0	0	66.4017	-6.17984	-784.188
428	0	0	0	0	65.9871	-6.59689	-783.147
428	1	0	0	0	65.6073	-6.55191	-783.352
428	2	0	0	0	64.8986	-7.23349	-783.378
428	3	0	0	0	64.4627	-7.27543	-783.029
428	4	0	0	0	64.0595	-7.95626	-783.483
428	5	0	0	0	63.3733	-8.1964	-783.254
428	6	0	0	0	63.3043	-8.52788	-782.834
428	7	0	0	0	62.6475	-8.79095	-781.546
428	8	0	0	0	62.1848	-8.98777	-781.385
428	9	0	0	0	61.6993	-9.31787	-780.713
429	0	0	0	0	61.3411	-9.97764	-780.734
429	1	0	0	0	60.7439	-10.3292	-780.414
429	2	0	0	0	60.3717	-10.5264	-779.984
429	3	0	0	0	59.6967	-10.8786	-777.908
429	4	0	0	0	59.2746	-11.2294	-777.927
429	5	0	0	0	58.8316	-11.5837	-776.747
429	6	0	0	0	58.588	-11.7366	-776.41
429	7	0	0	0	57.8204	-12.1525	-775.554
429	8	0	0	0	57.6866	-12.464	-774.361
429	9	0	0	0	56.8759	-12.6371	-773.592
430	0	0	0	0	56.46	-12.9006	-771.87
430	1	0	0	0	56.0815	-13.0332	-771.724
430	2	0	0	0	55.2786	-13.4927	-772.29
430	3	0	0	0	55.2681	-13.407	-769.243
430	4	0	0	0	54.3418	-13.8672	-769.182
430	5	0	0	0	53.6399	-13.7558	-768.248
430	6	0	0	0	53.1857	-14.0201	-765.905
430	7	0	0	0	52.545	-14.3723	-765.069
430	8	0	0	0	52.046	-14.15	-763.68
430	9	0	0	0	51.1436	-14.4337	-763.011
431	0	0	0	0	50.4728	-14.5436	-760.579
431	1	0	0	0	49.79	-14.4763	-759.395
431	2	0	0	0	49.1927	-14.7601	-759.931
431	3	0	0	0	48.6979	-14.7385	-756.894
431	4	0	0	0	48.0346	-15.0693	-755.63
431	5	0	0	0	47.3359	-15.0447	-754.595
431	6	0	0	0	46.3301	-15.198	-752.017
431	7	0	0	0	45.9161	-15.1088	-750.549
431	8	0	0	0	45.2251	-15.3506	-750.339
431	9	0	0	0	44.8163	-15.3508	-747.91
432	0	0	0	0	43.9387	-15.6359	-746.198
432	1	0	0	0	43.3725	-15.6806	-744.044
432	2	0	0	0	42.4568	-15.6349	-741.799
432	3	0	0	0	41.7532	-15.8767	-740.265
432	4	0	0	0	41.0958	-16.0296	-738.548
432	5	0	0	0	40.6823	-16.4056	-736.131
432	6	0	0	0	39.9657	-16.5159	-733.449
432	7	0	0	0	39.0526	-16.4695	-731.109
432	8	0	0	0	38.546	-16.5814	-729.494
432	9	0	0	0	38.0464	-16.8683	-726.899
433	0	0	0	0	37.4501	-16.9549	-726.232
433	1	0	0	0	36.6472	-17.2628	-722.853
433	2	0	0	0	36.0587	-17.3075	-720.615
433	3	0	0	0	35.449	-17.5492	-718.537
433	4	0	0	0	34.7254	-17.7704	-716.312
433	5	0	0	0	34.2382	-18.079	-714.957
433	6	0	0	0	33.5632	-18.1226	-712.54
433	7	0	0	0	33.1333	-18.4983	-709.673
433	8	0	0	0	32.5008	-18.476	-707.089
433	9	0	0	0	31.6717	-18.8072	-704.246
434	0	0	0	0	31.0598	-19.1157	-701.748
434	1	0	0	0	30.5335	-19.0717	-700.382
434	2	0	0	0	29.8331	-19.4012	-698.06
434	3	0	0	0	29.3412	-19.6454	-694.753
434	4	0	0	0	28.6848	-19.8451	-692.092
434	5	0	0	0	28.0495	-19.9538	-690.633
434	6	0	0	0	27.4194	-20.1529	-687.18
434	7	0	0	0	26.9381	-20.3513	-685.975
434	8	0	0	0	25.9504	-20.6368	-683.753
434	9	0	0	0	25.2568	-20.8121	-680.892
435	0	0	0	0	24.5782	-20.7451	-678.919
435	1	0	0	0	24.0268	-21.2298	-677.643
435	2	0	0	0	23.5041	-21.1864	-675.403
435	3	0	0	0	22.7596	-21.273	-673.6
435	4	0	0	0	22.0227	-21.6699	-670.738
435	5	0	0	0	21.4547	-21.8455	-668.758
435	6	0	0	0	20.9322	-22.0228	-666.344
435	7	0	0	0	20.1865	-22.0431	-664.889
435	8	0	0	0	19.6639	-21.9768	-663.165
435	9	0	0	0	18.9225	-22.0416	-661.266
436	0	0	0	0	18.3602	-22.0643	-658.41
436	1	0	0	0	17.5697	-22.0615	-657.819
436	2	0	0	0	17.0435	-22.1716	-656.536
436	3	0	0	0	16.2785	-22.237	-654.215
436	4	0	0	0	15.8616	-22.1254	-653.62
436	5	0	0	0	15.1207	-22.1908	-651.119
436	6	0	0	0	14.6043	-22.366	-649.195
436	7	0	0	0	13.683	-22.3638	-648.091
436	8	0	0	0	13.3539	-22.0536	-647.58
436	9	0	0	0	12.9823	-22.0755	-646.464
437	0	0	0	0	12.3977	-22.1858	-643.865
437	1	0	0	0	11.5699	-21.9629	-642.311
437	2	0	0	0	11.1061	-22.2043	-641.293
437	3	0	0	0	10.364	-21.9149	-640.948
437	4	0	0	0	9.95053	-21.9586	-639.05
437	5	0	0	0	9.37461	-21.8921	-638.739
437	6	0	0	0	8.73253	-21.4929	-636.37
437	7	0	0	0	8.05551	-21.6452	-635.68
437	8	0	0	0	7.46656	-21.5111	-634.213
437	9	0	0	0	6.93673	-21.333	-634.064
438	0	0	0	0	6.63325	-21.1782	-633.541
438	1	0	0	0	6.3049	-21.0206	-633.628
438	2	0	0	0	5.78646	-20.8661	-632.148
438	3	0	0	0	5.26645	-20.6676	-629.901
438	4	0	0	0	4.66985	-20.5322	-630.526
438	5	0	0	0	4.58304	-20.2224	-630.355
438	6	0	0	0	3.94726	-20.4635	-629.5
438	7	0	0	0	3.71977	-19.4712	-627.831
438	8	0	0	0	3.21502	-19.7783	-627.408
438	9	0	0	0	2.59791	-19.4441	-627.858
439	0	0	0	0	2.69608	-19.0702	-626.448
439	1	0	0	0	1.71029	-19.4196	-625.25
439	2	0	0	0	2.11099	-18.5616	-624.89
439	3	0	0	0	1.12815	-18.5802	-624.029
439	4	0	0	0	0.645463	-18.5348	-623.177
439	5	0	0	0	0.6023	-17.9832	-623.355
439	6	0	0	0	-0.162145	-17.9139	-622.751
439	7	0	0	0	-0.222965	-17.4731	-622.138
439	8	0	0	0	-0.351969	-17.1635	-621.96
439	9	0	0	0	-1.05401	-17.3381	-621.111
440	0	0	0	0	-1.30683	-16.9613	-620.478
440	1	0	0	0	-1.50859	-16.3642	-621.448
440	2	0	0	0	-2.14743	-16.3399	-621.037
440	3	0	0	0	-2.05267	-16.0304	-620.669
440	4	0	0	0	-2.68414	-16.0305	-619.117
440	5	0	0	0	-2.79009	-15.6983	-619.281
440	6	0	0	0	-3.01018	-15.2555	-619.72
440	7	0	0	0	-3.83894	-15.0536	-618.856
440	8	0	0	0	-3.44427	-14.5043	-619.549
440	9	0	0	0	-4.18395	-14.4779	-618.847
441	0	0	0	0	-4.26196	-14.2792	-618.127
441	1	0	0	0	-4.59332	-14.0132	-618.059
441	2	0	0	0	-4.77185	-13.6589	-618.849
441	3	0	0	0	-5.00723	-13.1726	-618.234
441	4	0	0	0	-5.42149	-13.2383	-617.288
441	5	0	0	0	-5.74724	-12.7955	-617.286
441	6	0	0	0	-6.1005	-12.8602	-617.298
441	7	0	0	0	-6.42716	-12.7919	-617.466
441	8	0	0	0	-6.67582	-12.4589	-618.531
441	9	0	0	0	-7.17636	-12.2587	-617.667
442	0	0	0	0	-7.48357	-11.9497	-617.419
442	1	0	0	0	-7.96097	-12.0795	-616.804
442	2	0	0	0	-8.24309	-11.5922	-616.8
442	3	0	0	0	-8.86495	-11.5241	-617.183
442	4	0	0	0	-9.30311	-11.5209	-617.357
442	5	0	0	0	-9.62992	-11.4527	-617.441
442	6	0	0	0	-10.1069	-11.1425	-616.4
442	7	0	0	0	-10.3016	-11.0978	-615.706
442	8	0	0	0	-11.1619	-10.9399	-616.168
442	9	0	0	0	-10.9414	-10.7196	-616.679
443	0	0	0	0	-11.689	-10.8485	-616.436
443	1	0	0	0	-12.0629	-10.7354	-616.874
443	2	0	0	0	-12.6073	-10.2713	-615.498
443	3	0	0	0	-13.0684	-10.5332	-615.933
443	4	0	0	0	-13.3562	-10.3339	-616.037
[truncated: 1,695 more rows]
