# Supplementary material for: A Brake-Based Overground Gait Rehabilitation Device for Altering Propulsion Impulse Symmetry
Source: Sensors (Basel). 2021 Oct 5;21(19):6617. doi: 10.3390/s21196617 (PMC8512803; doi:10.3390/s21196617)
Supplement: Supplementary file 1 [file sensors-21-06617-s001.zip › GPT animations/code and data/import_markers.m]

function traj = import_markers(filename)

%% Import data from text file.
% Script for importing data from the following text file:
%
%    D:\Repos\GPT-tex\data\human_study_data\Trajectories\BD 01.csv
%
% To extend the code to different selected data or a different text file,
% generate a function instead of a script.

% Auto-generated by MATLAB on 2020/04/22 14:17:33

%% Initialize variables.
% filename = 'D:\Repos\GPT-tex\data\human_study_data\Trajectories\BD 01.csv';
delimiter = ',';
startRow = 6;

%% Format for each line of text:
%   column1: double (%f)
%	column2: double (%f)
%   column3: double (%f)
%	column4: double (%f)
%   column5: double (%f)
%	column6: double (%f)
%   column7: double (%f)
%	column8: double (%f)
%   column9: double (%f)
%	column10: double (%f)
%   column11: double (%f)
%	column12: double (%f)
%   column13: double (%f)
%	column14: double (%f)
%   column15: double (%f)
%	column16: double (%f)
%   column17: double (%f)
%	column18: double (%f)
%   column19: double (%f)
%	column20: double (%f)
%   column21: double (%f)
%	column22: double (%f)
%   column23: double (%f)
%	column24: double (%f)
%   column25: double (%f)
%	column26: double (%f)
%   column27: double (%f)
%	column28: double (%f)
%   column29: double (%f)
%	column30: double (%f)
%   column31: double (%f)
%	column32: double (%f)
% For more information, see the TEXTSCAN documentation.
formatSpec = '%f%f%f%f%f%f%f%f%f%f%f%f%f%f%f%f%f%f%f%f%f%f%f%f%f%f%f%f%f%f%f%f%[^\n\r]';

%% Open the text file.
fileID = fopen(filename,'r');

%% Read columns of data according to the format.
% This call is based on the structure of the file used to generate this
% code. If an error occurs for a different file, try regenerating the code
% from the Import Tool.
textscan(fileID, '%[^\n\r]', startRow-1, 'WhiteSpace', '', 'ReturnOnError', false, 'EndOfLine', '\r\n');
dataArray = textscan(fileID, formatSpec, 'Delimiter', delimiter, 'TextType', 'string', 'ReturnOnError', false);

%% Close the text file.
fclose(fileID);

%% Post processing for unimportable data.
% No unimportable data rules were applied during the import, so no post
% processing code is included. To generate code which works for
% unimportable data, select unimportable cells in a file and regenerate the
% script.

%% Create output variable
data = [dataArray{1:end-1}];

traj.time = data(:,1) / 100;
traj.markers = data(:,3:end) / 1000;
tmp = traj.markers(:, 1:3);
traj.markers(:, 1:3) = traj.markers(:, 4:6);
traj.markers(:, 4:6) = tmp;

tmp = traj.markers(:, 16:18);
traj.markers(:, 16:18) = traj.markers(:, 19:21);
traj.markers(:, 19:21) = tmp;

% traj.l = [3:5; 6:8; 9:11; 12:14; 15:17]-2;
% traj.r = traj.l + 15;


%% Clear temporary variables
clearvars filename delimiter startRow formatSpec fileID dataArray ans;
