# Supplementary material for: A Brake-Based Overground Gait Rehabilitation Device for Altering Propulsion Impulse Symmetry
Source: Sensors (Basel). 2021 Oct 5;21(19):6617. doi: 10.3390/s21196617 (PMC8512803; doi:10.3390/s21196617)
Supplement: Supplementary file 1 [file sensors-21-06617-s001.zip › GPT animations/code and data/stroke_data/Force/TR 05.csv]

Devices
1000
		FP1 (5629 Large) - Force			FP2 (5687 Large) [1000Hz] - Force			FP3 (5628 Small) - Force			FP4 (5639) - Force
Frame	Sub Frame	Fx	Fy	Fz	Fx	Fy	Fz	Fx	Fy	Fz	Fx	Fy	Fz
		N	N	N	N	N	N	N	N	N	N	N	N
520	0	0	0	0	0	0	0	0	0	0	0	0	0
520	1	0	0	0	0	0	0	0	0	0	0	0	0
520	2	0	0	0	0	0	0	0	0	0	0	0	0
520	3	0	0	0	0	0	0	0	0	0	0	0	0
520	4	0	0	0	0	0	0	0	0	0	0	0	0
520	5	0	0	0	0	0	0	0	0	0	0	0	0
520	6	0	0	0	0	0	0	0	0	0	0	0	0
520	7	0	0	0	0	0	0	0	0	0	0	0	0
520	8	0	0	0	0	0	0	0	0	0	0	0	0
520	9	0	0	0	0	0	0	0	0	0	0	0	0
521	0	0	0	0	0	0	0	0	0	0	0	0	0
521	1	0	0	0	0	0	0	0	0	0	0	0	0
521	2	0	0	0	0	0	0	0	0	0	0	0	0
521	3	0	0	0	0	0	0	0	0	0	0	0	0
521	4	0	0	0	0	0	0	0	0	0	0	0	0
521	5	0	0	0	0	0	0	0	0	0	0	0	0
521	6	0	0	0	0	0	0	0	0	0	0	0	0
521	7	0	0	0	0	0	0	0	0	0	0	0	0
521	8	0	0	0	0	0	0	0	0	0	0	0	0
521	9	0	0	0	0	0	0	0	0	0	0	0	0
522	0	0	0	0	0	0	0	0	0	0	0	0	0
522	1	0	0	0	0	0	0	0	0	0	0	0	0
522	2	0	0	0	0	0	0	0	0	0	0	0	0
522	3	0	0	0	0	0	0	0	0	0	0	0	0
522	4	0	0	0	0	0	0	0	0	0	0	0	0
522	5	0	0	0	0	0	0	0	0	0	0	0	0
522	6	0	0	0	0	0	0	0	0	0	0	0	0
522	7	0	0	0	0	0	0	0	0	0	0	0	0
522	8	0	0	0	0	0	0	0	0	0	0	0	0
522	9	0	0	0	0	0	0	0	0	0	0	0	0
523	0	0	0	0	0	0	0	0	0	0	0	0	0
523	1	0	0	0	0	0	0	0	0	0	0	0	0
523	2	0	0	0	0	0	0	0	0	0	0	0	0
523	3	0	0	0	0	0	0	0	0	0	0	0	0
523	4	0	0	0	0	0	0	0	0	0	0	0	0
523	5	0	0	0	0	0	0	0	0	0	0	0	0
523	6	0	0	0	0	0	0	0	0	0	0	0	0
523	7	0	0	0	0	0	0	0	0	0	0	0	0
523	8	0	0	0	0	0	0	0	0	0	0	0	0
523	9	0	0	0	0	0	0	0	0	0	0	0	0
524	0	0	0	0	0	0	0	0	0	0	0	0	0
524	1	0	0	0	0	0	0	0	0	0	0	0	0
524	2	0	0	0	0	0	0	0	0	0	0	0	0
524	3	0	0	0	0	0	0	0	0	0	0	0	0
524	4	0	0	0	0	0	0	0	0	0	0	0	0
524	5	0	0	0	0	0	0	0	0	0	0	0	0
524	6	0	0	0	0	0	0	0	0	0	0	0	0
524	7	0	0	0	0	0	0	0	0	0	0	0	0
524	8	0	0	0	0	0	0	0	0	0	0	0	0
524	9	0	0	0	0	0	0	0	0	0	0	0	0
525	0	0	0	0	0	0	0	0	0	0	0	0	0
525	1	0	0	0	0	0	0	0	0	0	0	0	0
525	2	0	0	0	0	0	0	0	0	0	0	0	0
525	3	0	0	0	0	0	0	0	0	0	0	0	0
525	4	0	0	0	0	0	0	0	0	0	0	0	0
525	5	0	0	0	0	0	0	0	0	0	0	0	0
525	6	0	0	0	0	0	0	0	0	0	0	0	0
525	7	0	0	0	0	0	0	0	0	0	0	0	0
525	8	0	0	0	0	0	0	0	0	0	0	0	0
525	9	0	0	0	0	0	0	0	0	0	0	0	0
526	0	0	0	0	0	0	0	0	0	0	0	0	0
526	1	0	0	0	0	0	0	0	0	0	0	0	0
526	2	0	0	0	0	0	0	0	0	0	0	0	0
526	3	0	0	0	0	0	0	0	0	0	0	0	0
526	4	0	0	0	0	0	0	0	0	0	0	0	0
526	5	0	0	0	0	0	0	0	0	0	0	0	0
526	6	0	0	0	0	0	0	0	0	0	0	0	0
526	7	0	0	0	0	0	0	0	0	0	0	0	0
526	8	0	0	0	0	0	0	0	0	0	0	0	0
526	9	0	0	0	0	0	0	0	0	0	0	0	0
527	0	0	0	0	0	0	0	0	0	0	0	0	0
527	1	0	0	0	0	0	0	0	0	0	0	0	0
527	2	0	0	0	0	0	0	0	0	0	0	0	0
527	3	0	0	0	0	0	0	0	0	0	0	0	0
527	4	0	0	0	0	0	0	0	0	0	0	0	0
527	5	0	0	0	0	0	0	0	0	0	0	0	0
527	6	0	0	0	0	0	0	0	0	0	0	0	0
527	7	0	0	0	0	0	0	0	0	0	0	0	0
527	8	0	0	0	0	0	0	0	0	0	0	0	0
527	9	0	0	0	0	0	0	0	0	0	0	0	0
528	0	0	0	0	0	0	0	0	0	0	0	0	0
528	1	0	0	0	0	0	0	0	0	0	0	0	0
528	2	0	0	0	0	0	0	0	0	0	0	0	0
528	3	0	0	0	0	0	0	0	0	0	0	0	0
528	4	0	0	0	0	0	0	0	0	0	0	0	0
528	5	0	0	0	0	0	0	0	0	0	0	0	0
528	6	0	0	0	0	0	0	0	0	0	0	0	0
528	7	0	0	0	0	0	0	0	0	0	0	0	0
528	8	0	0	0	0	0	0	0	0	0	0	0	0
528	9	0	0	0	0	0	0	0	0	0	0	0	0
529	0	0	0	0	0	0	0	0	0	0	0	0	0
529	1	0	0	0	0	0	0	0	0	0	0	0	0
529	2	0	0	0	0	0	0	0	0	0	0	0	0
529	3	0	0	0	0	0	0	0	0	0	0	0	0
529	4	0	0	0	0	0	0	0	0	0	0	0	0
529	5	0	0	0	0	0	0	0	0	0	0	0	0
529	6	0	0	0	0	0	0	0	0	0	0	0	0
529	7	0	0	0	0	0	0	0	0	0	0	0	0
529	8	0	0	0	0	0	0	0	0	0	0	0	0
529	9	0	0	0	0	0	0	0	0	0	0	0	0
530	0	0	0	0	0	0	0	0	0	0	0	0	0
530	1	0	0	0	0	0	0	0	0	0	0	0	0
530	2	0	0	0	0	0	0	0	0	0	0	0	0
530	3	0	0	0	0	0	0	0	0	0	0	0	0
530	4	0	0	0	0	0	0	0	0	0	0	0	0
530	5	0	0	0	0	0	0	0	0	0	0	0	0
530	6	0	0	0	0	0	0	0	0	0	0	0	0
530	7	0	0	0	0	0	0	0	0	0	0	0	0
530	8	0	0	0	0	0	0	0	0	0	0	0	0
530	9	0	0	0	0	0	0	0	0	0	0	0	0
531	0	0	0	0	0	0	0	0	0	0	0	0	0
531	1	0	0	0	0	0	0	0	0	0	0	0	0
531	2	0	0	0	0	0	0	0	0	0	0	0	0
531	3	0	0	0	0	0	0	0	0	0	0	0	0
531	4	0	0	0	0	0	0	0	0	0	0	0	0
531	5	0	0	0	0	0	0	0	0	0	0	0	0
531	6	0	0	0	0	0	0	0	0	0	0	0	0
531	7	0	0	0	0	0	0	0	0	0	0	0	0
531	8	0	0	0	0	0	0	0	0	0	0	0	0
531	9	0	0	0	0	0	0	0	0	0	0	0	0
532	0	0	0	0	0	0	0	0	0	0	0	0	0
532	1	0	0	0	0	0	0	0	0	0	0	0	0
532	2	0	0	0	0	0	0	0	0	0	0	0	0
532	3	0	0	0	0	0	0	0	0	0	0	0	0
532	4	0	0	0	0	0	0	0	0	0	0	0	0
532	5	0	0	0	0	0	0	0	0	0	0	0	0
532	6	0	0	0	0	0	0	0	0	0	0	0	0
532	7	0	0	0	0	0	0	0	0	0	0	0	0
532	8	0	0	0	0	0	0	0	0	0	0	0	0
532	9	0	0	0	0	0	0	0	0	0	0	0	0
533	0	0	0	0	0	0	0	0	0	0	0	0	0
533	1	0	0	0	0	0	0	0	0	0	0	0	0
533	2	0	0	0	0	0	0	0	0	0	0	0	0
533	3	0	0	0	0	0	0	0	0	0	0	0	0
533	4	0	0	0	0	0	0	0	0	0	0	0	0
533	5	0	0	0	0	0	0	0	0	0	0	0	0
533	6	0	0	0	0	0	0	0	0	0	0	0	0
533	7	0	0	0	0	0	0	0	0	0	0	0	0
533	8	0	0	0	0	0	0	0	0	0	0	0	0
533	9	0	0	0	0	0	0	0	0	0	0	0	0
534	0	0	0	0	0	0	0	0	0	0	0	0	0
534	1	0	0	0	0	0	0	0	0	0	0	0	0
534	2	0	0	0	0	0	0	0	0	0	0	0	0
534	3	0	0	0	0	0	0	0	0	0	0	0	0
534	4	0	0	0	0	0	0	0	0	0	0	0	0
534	5	0	0	0	0	0	0	0	0	0	0	0	0
534	6	0	0	0	0	0	0	0	0	0	0	0	0
534	7	0	0	0	0	0	0	0	0	0	0	0	0
534	8	0	0	0	0	0	0	0	0	0	0	0	0
534	9	0	0	0	0	0	0	0	0	0	0	0	0
535	0	0	0	0	0	0	0	0	0	0	0	0	0
535	1	0	0	0	0	0	0	0	0	0	0	0	0
535	2	0	0	0	0	0	0	0	0	0	0	0	0
535	3	0	0	0	0	0	0	0	0	0	0	0	0
535	4	0	0	0	0	0	0	0	0	0	0	0	0
535	5	0	0	0	0	0	0	0	0	0	0	0	0
535	6	0	0	0	0	0	0	0	0	0	0	0	0
535	7	0	0	0	0	0	0	0	0	0	0	0	0
535	8	0	0	0	0	0	0	0	0	0	0	0	0
535	9	0	0	0	0	0	0	0	0	0	0	0	0
536	0	0	0	0	0	0	0	0	0	0	0	0	0
536	1	0	0	0	0	0	0	0	0	0	0	0	0
536	2	0	0	0	0	0	0	0	0	0	0	0	0
536	3	0	0	0	0	0	0	0	0	0	0	0	0
536	4	0	0	0	0	0	0	0	0	0	0	0	0
536	5	0	0	0	0	0	0	0	0	0	0	0	0
536	6	0	0	0	0	0	0	0	0	0	0	0	0
536	7	0	0	0	0	0	0	0	0	0	0	0	0
536	8	0	0	0	0	0	0	0	0	0	0	0	0
536	9	0	0	0	0	0	0	0	0	0	0	0	0
537	0	0	0	0	0	0	0	0	0	0	0	0	0
537	1	0	0	0	0	0	0	0	0	0	0	0	0
537	2	0	0	0	0	0	0	0	0	0	0	0	0
537	3	0	0	0	0	0	0	0	0	0	0	0	0
537	4	0	0	0	0	0	0	0	0	0	0	0	0
537	5	0	0	0	0	0	0	0	0	0	0	0	0
537	6	0	0	0	0	0	0	0	0	0	0	0	0
537	7	0	0	0	0	0	0	0	0	0	0	0	0
537	8	0	0	0	0	0	0	0	0	0	0	0	0
537	9	0	0	0	0	0	0	0	0	0	0	0	0
538	0	0	0	0	0	0	0	0	0	0	0	0	0
538	1	0	0	0	0	0	0	0	0	0	0	0	0
538	2	0	0	0	0	0	0	0	0	0	0	0	0
538	3	0	0	0	0	0	0	0	0	0	0	0	0
538	4	0	0	0	0	0	0	0	0	0	0	0	0
538	5	0	0	0	0	0	0	0	0	0	0	0	0
538	6	0	0	0	0	0	0	0	0	0	0	0	0
538	7	0	0	0	0	0	0	0	0	0	0	0	0
538	8	0	0	0	0	0	0	0	0	0	0	0	0
538	9	0	0	0	0	0	0	0	0	0	0	0	0
539	0	0	0	0	0	0	0	0	0	0	0	0	0
539	1	0	0	0	0	0	0	0	0	0	0	0	0
539	2	0	0	0	0	0	0	0	0	0	0	0	0
539	3	0	0	0	0	0	0	0	0	0	0	0	0
539	4	0	0	0	0	0	0	0	0	0	0	0	0
539	5	0	0	0	0	0	0	0	0	0	0	0	0
539	6	0	0	0	0	0	0	0	0	0	0	0	0
539	7	0	0	0	0	0	0	0	0	0	0	0	0
539	8	0	0	0	0	0	0	0	0	0	0	0	0
539	9	0	0	0	0	0	0	0	0	0	0	0	0
540	0	0	0	0	0	0	0	0	0	0	0	0	0
540	1	0	0	0	0	0	0	0	0	0	0	0	0
540	2	0	0	0	0	0	0	0	0	0	0	0	0
540	3	0	0	0	0	0	0	0	0	0	0	0	0
540	4	0	0	0	0	0	0	0	0	0	0	0	0
540	5	0	0	0	0	0	0	0	0	0	0	0	0
540	6	0	0	0	0	0	0	0	0	0	0	0	0
540	7	0	0	0	0	0	0	0	0	0	0	0	0
540	8	0	0	0	0	0	0	0	0	0	0	0	0
540	9	0	0	0	0	0	0	0	0	0	0	0	0
541	0	0	0	0	0	0	0	0	0	0	0	0	0
541	1	0	0	0	0	0	0	0	0	0	0	0	0
541	2	0	0	0	0	0	0	0	0	0	0	0	0
541	3	0	0	0	0	0	0	0	0	0	0	0	0
541	4	0	0	0	0	0	0	0	0	0	0	0	0
541	5	0	0	0	0	0	0	0	0	0	0	0	0
541	6	0	0	0	0	0	0	0	0	0	0	0	0
541	7	0	0	0	0	0	0	0	0	0	0	0	0
541	8	0	0	0	0	0	0	0	0	0	0	0	0
541	9	0	0	0	0	0	0	0	0	0	0	0	0
542	0	0	0	0	0	0	0	0	0	0	0	0	0
542	1	0	0	0	0	0	0	0	0	0	0	0	0
542	2	0	0	0	0	0	0	0	0	0	0	0	0
542	3	0	0	0	0	0	0	0	0	0	0	0	0
542	4	0	0	0	0	0	0	0	0	0	0	0	0
542	5	0	0	0	0	0	0	0	0	0	0	0	0
542	6	0	0	0	0	0	0	0	0	0	0	0	0
542	7	0	0	0	0	0	0	0	0	0	0	0	0
542	8	0	0	0	0	0	0	0	0	0	0	0	0
542	9	0	0	0	0	0	0	0	0	0	0	0	0
543	0	0	0	0	0	0	0	0	0	0	0	0	0
543	1	0	0	0	0	0	0	0	0	0	0	0	0
543	2	0	0	0	0	0	0	0	0	0	0	0	0
543	3	0	0	0	0	0	0	0	0	0	0	0	0
543	4	0	0	0	0	0	0	0	0	0	0	0	0
543	5	0	0	0	0	0	0	0	0	0	0	0	0
543	6	0	0	0	0	0	0	0	0	0	0	0	0
543	7	0	0	0	0	0	0	0	0	0	0	0	0
543	8	0	0	0	0	0	0	0	0	0	0	0	0
543	9	0	0	0	0	0	0	0	0	0	0	0	0
544	0	0	0	0	0	0	0	0	0	0	0	0	0
544	1	0	0	0	0	0	0	0	0	0	0	0	0
544	2	0	0	0	0	0	0	0	0	0	0	0	0
544	3	0	0	0	0	0	0	0	0	0	0	0	0
544	4	0	0	0	0	0	0	0	0	0	0	0	0
544	5	0	0	0	0	0	0	0	0	0	0	0	0
544	6	0	0	0	0	0	0	0	0	0	0	0	0
544	7	0	0	0	0	0	0	0	0	0	0	0	0
544	8	0	0	0	0	0	0	0	0	0	0	0	0
544	9	0	0	0	0	0	0	0	0	0	0	0	0
545	0	0	0	0	0	0	0	0	0	0	0	0	0
545	1	0	0	0	0	0	0	0	0	0	0	0	0
545	2	0	0	0	0	0	0	0	0	0	0	0	0
545	3	0	0	0	0	0	0	0	0	0	0	0	0
545	4	0	0	0	0	0	0	0	0	0	0	0	0
545	5	0	0	0	0	0	0	0	0	0	0	0	0
545	6	0	0	0	0	0	0	0	0	0	0	0	0
545	7	0	0	0	0	0	0	0	0	0	0	0	0
545	8	0	0	0	0	0	0	0	0	0	0	0	0
545	9	0	0	0	0	0	0	0	0	0	0	0	0
546	0	0	0	0	0	0	0	0	0	0	0	0	0
546	1	0	0	0	0	0	0	0	0	0	0	0	0
546	2	0	0	0	0	0	0	0	0	0	0	0	0
546	3	0	0	0	0	0	0	0	0	0	0	0	0
546	4	0	0	0	0	0	0	0	0	0	0	0	0
546	5	0	0	0	0	0	0	0	0	0	0	0	0
546	6	0	0	0	0	0	0	0	0	0	0	0	0
546	7	0	0	0	0	0	0	0	0	0	0	0	0
546	8	0	0	0	0	0	0	0	0	0	0	0	0
546	9	0	0	0	0	0	0	0	0	0	0	0	0
547	0	0	0	0	0	0	0	0	0	0	0	0	0
547	1	0	0	0	0	0	0	0	0	0	0	0	0
547	2	0	0	0	0	0	0	0	0	0	0	0	0
547	3	0	0	0	0	0	0	0	0	0	0	0	0
547	4	0	0	0	0	0	0	0	0	0	0	0	0
547	5	0	0	0	0	0	0	0	0	0	0	0	0
547	6	0	0	0	0	0	0	0	0	0	0	0	0
547	7	0	0	0	0	0	0	0	0	0	0	0	0
547	8	0	0	0	0	0	0	0	0	0	0	0	0
547	9	0	0	0	0	0	0	0	0	0	0	0	0
548	0	0	0	0	0	0	0	0	0	0	0	0	0
548	1	0	0	0	0	0	0	0	0	0	0	0	0
548	2	0	0	0	0	0	0	0	0	0	0	0	0
548	3	0	0	0	0	0	0	0	0	0	0	0	0
548	4	0	0	0	0	0	0	0	0	0	0	0	0
548	5	0	0	0	0	0	0	0	0	0	0	0	0
548	6	0	0	0	0	0	0	0	0	0	0	0	0
548	7	0	0	0	0	0	0	0	0	0	0	0	0
548	8	0	0	0	0	0	0	0	0	0	0	0	0
548	9	0	0	0	0	0	0	0	0	0	0	0	0
549	0	0	0	0	0	0	0	0	0	0	0	0	0
549	1	0	0	0	0	0	0	0	0	0	0	0	0
549	2	0	0	0	0	0	0	0	0	0	0	0	0
549	3	0	0	0	0	0	0	0	0	0	0	0	0
549	4	0	0	0	0	0	0	0	0	0	0	0	0
549	5	0	0	0	0	0	0	0	0	0	0	0	0
549	6	0	0	0	0	0	0	0	0	0	0	0	0
549	7	0	0	0	0	0	0	0	0	0	0	0	0
549	8	0	0	0	0	0	0	0	0	0	0	0	0
549	9	0	0	0	0	0	0	0	0	0	0	0	0
550	0	0	0	0	0	0	0	0	0	0	0	0	0
550	1	0	0	0	0	0	0	0	0	0	0	0	0
550	2	0	0	0	0	0	0	0	0	0	0	0	0
550	3	0	0	0	0	0	0	0	0	0	0	0	0
550	4	0	0	0	0	0	0	0	0	0	0	0	0
550	5	0	0	0	0	0	0	0	0	0	0	0	0
550	6	0	0	0	0	0	0	0	0	0	0	0	0
550	7	0	0	0	0	0	0	0	0	0	0	0	0
550	8	0	0	0	0	0	0	0	0	0	0	0	0
550	9	0	0	0	0	0	0	0	0	0	0	0	0
551	0	0	0	0	0	0	0	0	0	0	0	0	0
551	1	0	0	0	0	0	0	0	0	0	0	0	0
551	2	0	0	0	0	0	0	0	0	0	0	0	0
551	3	0	0	0	0	0	0	0	0	0	0	0	0
551	4	0	0	0	0	0	0	0	0	0	0	0	0
551	5	0	0	0	0	0	0	0	0	0	0	0	0
551	6	0	0	0	0	0	0	0	0	0	0	0	0
551	7	0	0	0	0	0	0	0	0	0	0	0	0
551	8	0	0	0	0	0	0	0	0	0	0	0	0
551	9	0	0	0	0	0	0	0	0	0	0	0	0
552	0	0	0	0	0	0	0	0	0	0	0	0	0
552	1	0	0	0	0	0	0	0	0	0	0	0	0
552	2	0	0	0	0	0	0	0	0	0	0	0	0
552	3	0	0	0	0	0	0	0	0	0	0	0	0
552	4	0	0	0	0	0	0	0	0	0	0	0	0
552	5	0	0	0	0	0	0	0	0	0	0	0	0
552	6	0	0	0	0	0	0	0	0	0	0	0	0
552	7	0	0	0	0	0	0	0	0	0	0	0	0
552	8	0	0	0	0	0	0	0	0	0	0	0	0
552	9	0	0	0	0	0	0	0	0	0	0	0	0
553	0	0	0	0	0	0	0	0	0	0	0	0	0
553	1	0	0	0	0	0	0	0	0	0	0	0	0
553	2	0	0	0	0	0	0	0	0	0	0	0	0
553	3	0	0	0	0	0	0	0	0	0	0	0	0
553	4	0	0	0	0	0	0	0	0	0	0	0	0
553	5	0	0	0	0	0	0	0	0	0	0	0	0
553	6	0	0	0	0	0	0	0	0	0	0	0	0
553	7	0	0	0	0	0	0	0	0	0	0	0	0
553	8	0	0	0	0	0	0	0	0	0	0	0	0
553	9	0	0	0	0	0	0	0	0	0	0	0	0
554	0	0	0	0	0	0	0	0	0	0	0	0	0
554	1	0	0	0	0	0	0	0	0	0	0	0	0
554	2	0	0	0	0	0	0	0	0	0	0	0	0
554	3	0	0	0	0	0	0	0	0	0	0	0	0
554	4	0	0	0	0	0	0	0	0	0	0	0	0
554	5	0	0	0	0	0	0	0	0	0	0	0	0
554	6	0	0	0	0	0	0	0	0	0	0	0	0
554	7	0	0	0	0	0	0	0	0	0	0	0	0
554	8	0	0	0	0	0	0	0	0	0	0	0	0
554	9	0	0	0	0	0	0	0	0	0	0	0	0
555	0	0	0	0	0	0	0	0	0	0	0	0	0
555	1	0	0	0	0	0	0	0	0	0	0	0	0
555	2	0	0	0	0	0	0	0	0	0	0	0	0
555	3	0	0	0	0	0	0	0	0	0	0	0	0
555	4	0	0	0	0	0	0	0	0	0	0	0	0
555	5	0	0	0	0	0	0	0	0	0	0	0	0
555	6	0	0	0	0	0	0	0	0	0	0	0	0
555	7	0	0	0	0	0	0	0	0	0	0	0	0
555	8	0	0	0	0	0	0	0	0	0	0	0	0
555	9	0	0	0	0	0	0	0	0	0	0	0	0
556	0	0	0	0	0	0	0	0	0	0	0	0	0
556	1	0	0	0	0	0	0	0	0	0	0	0	0
556	2	0	0	0	0	0	0	0	0	0	0	0	0
556	3	0	0	0	0	0	0	0	0	0	0	0	0
556	4	0	0	0	0	0	0	0	0	0	0	0	0
556	5	0	0	0	0	0	0	0	0	0	0	0	0
556	6	0	0	0	0	0	0	0	0	0	0	0	0
556	7	0	0	0	0	0	0	0	0	0	0	0	0
556	8	0	0	0	0	0	0	0	0	0	0	0	0
556	9	0	0	0	0	0	0	0	0	0	0	0	0
557	0	0	0	0	0	0	0	0	0	0	0	0	0
557	1	0	0	0	0	0	0	0	0	0	0	0	0
557	2	0	0	0	0	0	0	0	0	0	0	0	0
557	3	0	0	0	0	0	0	0	0	0	0	0	0
557	4	0	0	0	0	0	0	0	0	0	0	0	0
557	5	0	0	0	0	0	0	0	0	0	0	0	0
557	6	0	0	0	0	0	0	0	0	0	0	0	0
557	7	0	0	0	0	0	0	0	0	0	0	0	0
557	8	0	0	0	0	0	0	0	0	0	0	0	0
557	9	0	0	0	0	0	0	0	0	0	0	0	0
558	0	0	0	0	0	0	0	0	0	0	0	0	0
558	1	0	0	0	0	0	0	0	0	0	0	0	0
558	2	0	0	0	0	0	0	0	0	0	0	0	0
558	3	0	0	0	0	0	0	0	0	0	0	0	0
558	4	0	0	0	0	0	0	0	0	0	0	0	0
558	5	0	0	0	0	0	0	0	0	0	0	0	0
558	6	0	0	0	0	0	0	0	0	0	0	0	0
558	7	0	0	0	0	0	0	0	0	0	0	0	0
558	8	0	0	0	0	0	0	0	0	0	0	0	0
558	9	0	0	0	0	0	0	0	0	0	0	0	0
559	0	0	0	0	0	0	0	0	0	0	0	0	0
559	1	0	0	0	0	0	0	0	0	0	0	0	0
559	2	0	0	0	0	0	0	0	0	0	0	0	0
559	3	0	0	0	0	0	0	0	0	0	0	0	0
559	4	0	0	0	0	0	0	0	0	0	0	0	0
559	5	0	0	0	0	0	0	0	0	0	0	0	0
559	6	0	0	0	0	0	0	0	0	0	0	0	0
559	7	0	0	0	0	0	0	0	0	0	0	0	0
559	8	0	0	0	0	0	0	0	0	0	0	0	0
559	9	0	0	0	0	0	0	0	0	0	0	0	0
560	0	0	0	0	0	0	0	0	0	0	0	0	0
560	1	0	0	0	0	0	0	0	0	0	0	0	0
560	2	0	0	0	0	0	0	0	0	0	0	0	0
560	3	0	0	0	0	0	0	0	0	0	0	0	0
560	4	0	0	0	0	0	0	0	0	0	0	0	0
560	5	0	0	0	0	0	0	0	0	0	0	0	0
560	6	0	0	0	0	0	0	0	0	0	0	0	0
560	7	0	0	0	0	0	0	0	0	0	0	0	0
560	8	0	0	0	0	0	0	0	0	0	0	0	0
560	9	0	0	0	0	0	0	0	0	0	0	0	0
561	0	0	0	0	0	0	0	0	0	0	0	0	0
561	1	0	0	0	0	0	0	0	0	0	0	0	0
561	2	0	0	0	0	0	0	0	0	0	0	0	0
561	3	0	0	0	0	0	0	0	0	0	0	0	0
561	4	0	0	0	0	0	0	0	0	0	0	0	0
561	5	0	0	0	0	0	0	0	0	0	0	0	0
561	6	0	0	0	0	0	0	0	0	0	0	0	0
561	7	0	0	0	0	0	0	0	0	0	0	0	0
561	8	0	0	0	0	0	0	0	0	0	0	0	0
561	9	0	0	0	0	0	0	0	0	0	0	0	0
562	0	0	0	0	0	0	0	0	0	0	0	0	0
562	1	0	0	0	0	0	0	0	0	0	0	0	0
562	2	0	0	0	0	0	0	0	0	0	0	0	0
562	3	0	0	0	0	0	0	0	0	0	0	0	0
562	4	0	0	0	0	0	0	0	0	0	0	0	0
562	5	0	0	0	0	0	0	0	0	0	0	0	0
562	6	0	0	0	0	0	0	0	0	0	0	0	0
562	7	0	0	0	0	0	0	0	0	0	0	0	0
562	8	0	0	0	0	0	0	0	0	0	0	0	0
562	9	0	0	0	0	0	0	0	0	0	0	0	0
563	0	0	0	0	0	0	0	0	0	0	0	0	0
563	1	0	0	0	0	0	0	0	0	0	0	0	0
563	2	0	0	0	0	0	0	0	0	0	0	0	0
563	3	0	0	0	0	0	0	0	0	0	0	0	0
563	4	0	0	0	0	0	0	0	0	0	0	0	0
563	5	0	0	0	0	0	0	0	0	0	0	0	0
563	6	0	0	0	0	0	0	0	0	0	0	0	0
563	7	0	0	0	0	0	0	0	0	0	0	0	0
563	8	0	0	0	0	0	0	0	0	0	0	0	0
563	9	0	0	0	0	0	0	0	0	0	0	0	0
564	0	0	0	0	0	0	0	0	0	0	0	0	0
564	1	0	0	0	0	0	0	0	0	0	0	0	0
564	2	0	0	0	0	0	0	0	0	0	0	0	0
564	3	0	0	0	0	0	0	0	0	0	0	0	0
564	4	0	0	0	0	0	0	0	0	0	0	0	0
564	5	0	0	0	0	0	0	0	0	0	0	0	0
564	6	0	0	0	0	0	0	0	0	0	0	0	0
564	7	0	0	0	0	0	0	0	0	0	0	0	0
564	8	0	0	0	0	0	0	0	0	0	0	0	0
564	9	0	0	0	0	0	0	0	0	0	0	0	0
565	0	0	0	0	0	0	0	0	0	0	0	0	0
565	1	0	0	0	0	0	0	0	0	0	0	0	0
565	2	0	0	0	0	0	0	0	0	0	0	0	0
565	3	0	0	0	0	0	0	0	0	0	0	0	0
565	4	0	0	0	0	0	0	0	0	0	0	0	0
565	5	0	0	0	0	0	0	0	0	0	0	0	0
565	6	0	0	0	0	0	0	0	0	0	0	0	0
565	7	0	0	0	0	0	0	0	0	0	0	0	0
565	8	0	0	0	0	0	0	0	0	0	0	0	0
565	9	0	0	0	0	0	0	0	0	0	0	0	0
566	0	0	0	0	0	0	0	0	0	0	0	0	0
566	1	0	0	0	0	0	0	0	0	0	0	0	0
566	2	0	0	0	0	0	0	0	0	0	0	0	0
566	3	0	0	0	0	0	0	0	0	0	0	0	0
566	4	0	0	0	0	0	0	0	0	0	0	0	0
566	5	0	0	0	0	0	0	0	0	0	0	0	0
566	6	0	0	0	0	0	0	0	0	0	0	0	0
566	7	0	0	0	0	0	0	0	0	0	0	0	0
566	8	0	0	0	0	0	0	0	0	0	0	0	0
566	9	0	0	0	0	0	0	0	0	0	0	0	0
567	0	0	0	0	0	0	0	0	0	0	0	0	0
567	1	0	0	0	0	0	0	0	0	0	0	0	0
567	2	0	0	0	0	0	0	0	0	0	0	0	0
567	3	0	0	0	0	0	0	0	0	0	0	0	0
567	4	0	0	0	0	0	0	0	0	0	0	0	0
567	5	0	0	0	0	0	0	0	0	0	0	0	0
567	6	0	0	0	0	0	0	0	0	0	0	0	0
567	7	0	0	0	0	0	0	0	0	0	0	0	0
567	8	0	0	0	0	0	0	0	0	0	0	0	0
567	9	0	0	0	0	0	0	0	0	0	0	0	0
568	0	0	0	0	0	0	0	0	0	0	0	0	0
568	1	0	0	0	0	0	0	0	0	0	0	0	0
568	2	0	0	0	0	0	0	0	0	0	0	0	0
568	3	0	0	0	0	0	0	0	0	0	0	0	0
568	4	0	0	0	0	0	0	0	0	0	0	0	0
568	5	0	0	0	0	0	0	0	0	0	0	0	0
568	6	0	0	0	0	0	0	0	0	0	0	0	0
568	7	0	0	0	0	0	0	0	0	0	0	0	0
568	8	0	0	0	0	0	0	0	0	0	0	0	0
568	9	0	0	0	0	0	0	0	0	0	0	0	0
569	0	0	0	0	0	0	0	0	0	0	0	0	0
569	1	0	0	0	0	0	0	0	0	0	0	0	0
569	2	0	0	0	0	0	0	0	0	0	0	0	0
569	3	0	0	0	0	0	0	0	0	0	0	0	0
569	4	0	0	0	0	0	0	0	0	0	0	0	0
569	5	0	0	0	0	0	0	0	0	0	0	0	0
569	6	0	0	0	0	0	0	0	0	0	0	0	0
569	7	0	0	0	0	0	0	0	0	0	0	0	0
569	8	0	0	0	0	0	0	0	0	0	0	0	0
569	9	0	0	0	0	0	0	0	0	0	0	0	0
570	0	0	0	0	0	0	0	0	0	0	0	0	0
570	1	0	0	0	0	0	0	0	0	0	0	0	0
570	2	0	0	0	0	0	0	0	0	0	0	0	0
570	3	0	0	0	0	0	0	0	0	0	0	0	0
570	4	0	0	0	0	0	0	0	0	0	0	0	0
570	5	0	0	0	0	0	0	0	0	0	0	0	0
570	6	0	0	0	0	0	0	0	0	0	0	0	0
570	7	0	0	0	0	0	0	0	0	0	0	0	0
570	8	0	0	0	0	0	0	0	0	0	0	0	0
570	9	0	0	0	0	0	0	0	0	0	0	0	0
571	0	0	0	0	0	0	0	0	0	0	0	0	0
571	1	0	0	0	0	0	0	0	0	0	0	0	0
571	2	0	0	0	0	0	0	0	0	0	0	0	0
571	3	0	0	0	0	0	0	0	0	0	0	0	0
571	4	0	0	0	0	0	0	0	0	0	0	0	0
571	5	0	0	0	0	0	0	0	0	0	0	0	0
571	6	0	0	0	0	0	0	0	0	0	0	0	0
571	7	0	0	0	0	0	0	0	0	0	0	0	0
571	8	0	0	0	0	0	0	0	0	0	0	0	0
571	9	0	0	0	0	0	0	0	0	0	0	0	0
572	0	0	0	0	0	0	0	0	0	0	0	0	0
572	1	0	0	0	0	0	0	0	0	0	0	0	0
572	2	0	0	0	0	0	0	0	0	0	0	0	0
572	3	0	0	0	0	0	0	0	0	0	0	0	0
572	4	0	0	0	0	0	0	0	0	0	0	0	0
572	5	0	0	0	0	0	0	0	0	0	0	0	0
572	6	0	0	0	0	0	0	0	0	0	0	0	0
572	7	0	0	0	0	0	0	0	0	0	0	0	0
572	8	0	0	0	0	0	0	0	0	0	0	0	0
572	9	0	0	0	0	0	0	0	0	0	0	0	0
573	0	0	0	0	0	0	0	0	0	0	0	0	0
573	1	0	0	0	0	0	0	0	0	0	0	0	0
573	2	0	0	0	0	0	0	0	0	0	0	0	0
573	3	0	0	0	0	0	0	0	0	0	0	0	0
573	4	0	0	0	0	0	0	0	0	0	0	0	0
573	5	0	0	0	0	0	0	0	0	0	0	0	0
573	6	0	0	0	0	0	0	0	0	0	0	0	0
573	7	0	0	0	0	0	0	0	0	0	0	0	0
573	8	0	0	0	0	0	0	0	0	0	0	0	0
573	9	0	0	0	0	0	0	0	0	0	0	0	0
574	0	0	0	0	0	0	0	0	0	0	0	0	0
574	1	0	0	0	0	0	0	0	0	0	0	0	0
574	2	0	0	0	0	0	0	0	0	0	0	0	0
574	3	0	0	0	0	0	0	0	0	0	0	0	0
574	4	0	0	0	0	0	0	0	0	0	0	0	0
574	5	0	0	0	0	0	0	0	0	0	0	0	0
574	6	0	0	0	0	0	0	0	0	0	0	0	0
574	7	0	0	0	0	0	0	0	0	0	0	0	0
574	8	0	0	0	0	0	0	0	0	0	0	0	0
574	9	0	0	0	0	0	0	0	0	0	0	0	0
575	0	0	0	0	0	0	0	0	0	0	0	0	0
575	1	0	0	0	0	0	0	0	0	0	0	0	0
575	2	0	0	0	0	0	0	0	0	0	0	0	0
575	3	0	0	0	0	0	0	0	0	0	0	0	0
575	4	0	0	0	0	0	0	0	0	0	0	0	0
575	5	0	0	0	0	0	0	0	0	0	0	0	0
575	6	0	0	0	0	0	0	0	0	0	0	0	0
575	7	0	0	0	0	0	0	0	0	0	0	0	0
575	8	0	0	0	0	0	0	0	0	0	0	0	0
575	9	0	0	0	0	0	0	0	0	0	0	0	0
576	0	0	0	0	0	0	0	0	0	0	0	0	0
576	1	0	0	0	0	0	0	0	0	0	0	0	0
576	2	0	0	0	0	0	0	0	0	0	0	0	0
576	3	0	0	0	0	0	0	0	0	0	0	0	0
576	4	0	0	0	0	0	0	0	0	0	0	0	0
576	5	0	0	0	0	0	0	0	0	0	0	0	0
576	6	0	0	0	0	0	0	0	0	0	0	0	0
576	7	0	0	0	0	0	0	0	0	0	0	0	0
576	8	0	0	0	0	0	0	0	0	0	0	0	0
576	9	0	0	0	0	0	0	0	0	0	0	0	0
577	0	0	0	0	0	0	0	0	0	0	0	0	0
577	1	0	0	0	0	0	0	0	0	0	0	0	0
577	2	0	0	0	0	0	0	0	0	0	0	0	0
577	3	0	0	0	0	0	0	0	0	0	0	0	0
577	4	0	0	0	0	0	0	0	0	0	0	0	0
577	5	0	0	0	0	0	0	0	0	0	0	0	0
577	6	0	0	0	0	0	0	0	0	0	0	0	0
577	7	0	0	0	0	0	0	0	0	0	0	0	0
577	8	0	0	0	0	0	0	0	0	0	0	0	0
577	9	0	0	0	0	0	0	0	0	0	0	0	0
578	0	0	0	0	0	0	0	0	0	0	0	0	0
578	1	0	0	0	0	0	0	0	0	0	0	0	0
578	2	0	0	0	0	0	0	0	0	0	0	0	0
578	3	0	0	0	0	0	0	0	0	0	0	0	0
578	4	0	0	0	0	0	0	0	0	0	0	0	0
578	5	0	0	0	0	0	0	0	0	0	0	0	0
578	6	0	0	0	0	0	0	0	0	0	0	0	0
578	7	0	0	0	0	0	0	0	0	0	0	0	0
578	8	0	0	0	0	0	0	0	0	0	0	0	0
578	9	0	0	0	0	0	0	0	0	0	0	0	0
579	0	0	0	0	0	0	0	0	0	0	0	0	0
579	1	0	0	0	0	0	0	0	0	0	0	0	0
579	2	0	0	0	0	0	0	0	0	0	0	0	0
579	3	0	0	0	0	0	0	0	0	0	0	0	0
579	4	0	0	0	0	0	0	0	0	0	0	0	0
579	5	0	0	0	0	0	0	0	0	0	0	0	0
579	6	0	0	0	0	0	0	0	0	0	0	0	0
579	7	0	0	0	0	0	0	0	0	0	0	0	0
579	8	0	0	0	0	0	0	0	0	0	0	0	0
579	9	0	0	0	0	0	0	0	0	0	0	0	0
580	0	0	0	0	0	0	0	0	0	0	0	0	0
580	1	0	0	0	0	0	0	0	0	0	0	0	0
580	2	0	0	0	0	0	0	0	0	0	0	0	0
580	3	0	0	0	0	0	0	0	0	0	0	0	0
580	4	0	0	0	0	0	0	0	0	0	0	0	0
580	5	0	0	0	0	0	0	0	0	0	0	0	0
580	6	0	0	0	0	0	0	0	0	0	0	0	0
580	7	0	0	0	0	0	0	0	0	0	0	0	0
580	8	0	0	0	0	0	0	0	0	0	0	0	0
580	9	0	0	0	0	0	0	0	0	0	0	0	0
581	0	0	0	0	0	0	0	0	0	0	0	0	0
581	1	0	0	0	0	0	0	0	0	0	0	0	0
581	2	0	0	0	0	0	0	0	0	0	0	0	0
581	3	0	0	0	0	0	0	0	0	0	0	0	0
581	4	0	0	0	0	0	0	0	0	0	0	0	0
581	5	0	0	0	0	0	0	0	0	0	0	0	0
581	6	0	0	0	0	0	0	0	0	0	0	0	0
581	7	0	0	0	0	0	0	0	0	0	0	0	0
581	8	0	0	0	0	0	0	0	0	0	0	0	0
581	9	0	0	0	0	0	0	0	0	0	0	0	0
582	0	0	0	0	0	0	0	0	0	0	0	0	0
582	1	0	0	0	0	0	0	0	0	0	0	0	0
582	2	0	0	0	0	0	0	0	0	0	0	0	0
582	3	0	0	0	0	0	0	0	0	0	0	0	0
582	4	0	0	0	0	0	0	0	0	0	0	0	0
582	5	0	0	0	0	0	0	0	0	0	0	0	0
582	6	0	0	0	0	0	0	0	0	0	0	0	0
582	7	0	0	0	0	0	0	0	0	0	0	0	0
582	8	0	0	0	0	0	0	0	0	0	0	0	0
582	9	0	0	0	0	0	0	0	0	0	0	0	0
583	0	0	0	0	0	0	0	0	0	0	0	0	0
583	1	0	0	0	0	0	0	0	0	0	0	0	0
583	2	0	0	0	0	0	0	0	0	0	0	0	0
583	3	0	0	0	0	0	0	0	0	0	0	0	0
583	4	0	0	0	0	0	0	0	0	0	0	0	0
583	5	0	0	0	0	0	0	0	0	0	0	0	0
583	6	0	0	0	0	0	0	0	0	0	0	0	0
583	7	0	0	0	0	0	0	0	0	0	0	0	0
583	8	0	0	0	0	0	0	0	0	0	0	0	0
583	9	0	0	0	0	0	0	0	0	0	0	0	0
584	0	0	0	0	0	0	0	0	0	0	0	0	0
584	1	0	0	0	0	0	0	0	0	0	0	0	0
584	2	0	0	0	0	0	0	0	0	0	0	0	0
584	3	0	0	0	0	0	0	0	0	0	0	0	0
584	4	0	0	0	0	0	0	0	0	0	0	0	0
584	5	0	0	0	0	0	0	0	0	0	0	0	0
584	6	0	0	0	0	0	0	0	0	0	0	0	0
584	7	0	0	0	0	0	0	0	0	0	0	0	0
584	8	0	0	0	0	0	0	0	0	0	0	0	0
584	9	0	0	0	0	0	0	0	0	0	0	0	0
585	0	0	0	0	0	0	0	0	0	0	0	0	0
585	1	0	0	0	0	0	0	0	0	0	0	0	0
585	2	0	0	0	0	0	0	0	0	0	0	0	0
585	3	0	0	0	0	0	0	0	0	0	0	0	0
585	4	0	0	0	0	0	0	0	0	0	0	0	0
585	5	0	0	0	0	0	0	0	0	0	0	0	0
585	6	0	0	0	0	0	0	0	0	0	0	0	0
585	7	0	0	0	0	0	0	0	0	0	0	0	0
585	8	0	0	0	0	0	0	0	0	0	0	0	0
585	9	0	0	0	0	0	0	0	0	0	0	0	0
586	0	0	0	0	0	0	0	0	0	0	0	0	0
586	1	0	0	0	0	0	0	0	0	0	0	0	0
586	2	0	0	0	0	0	0	0	0	0	0	0	0
586	3	0	0	0	0	0	0	0	0	0	0	0	0
586	4	0	0	0	0	0	0	0	0	0	0	0	0
586	5	0	0	0	0	0	0	0	0	0	0	0	0
586	6	0	0	0	0	0	0	0	0	0	0	0	0
586	7	0	0	0	0	0	0	0	0	0	0	0	0
586	8	0	0	0	0	0	0	0	0	0	0	0	0
586	9	0	0	0	0	0	0	0	0	0	0	0	0
587	0	0	0	0	0	0	0	0	0	0	0	0	0
587	1	0	0	0	0	0	0	0	0	0	0	0	0
587	2	0	0	0	0	0	0	0	0	0	0	0	0
587	3	0	0	0	0	0	0	0	0	0	0	0	0
587	4	0	0	0	0	0	0	0	0	0	0	0	0
587	5	0	0	0	0	0	0	0	0	0	0	0	0
587	6	0	0	0	0	0	0	0	0	0	0	0	0
587	7	0	0	0	0	0	0	0	0	0	0	0	0
587	8	0	0	0	0	0	0	0	0	0	0	0	0
587	9	0	0	0	0	0	0	0	0	0	0	0	0
588	0	0	0	0	0	0	0	0	0	0	0	0	0
588	1	0	0	0	0	0	0	0	0	0	0	0	0
588	2	0	0	0	0	0	0	0	0	0	0	0	0
588	3	0	0	0	0	0	0	0	0	0	0	0	0
588	4	0	0	0	0	0	0	0	0	0	0	0	0
588	5	0	0	0	0	0	0	0	0	0	0	0	0
588	6	0	0	0	0	0	0	0	0	0	0	0	0
588	7	0	0	0	0	0	0	0	0	0	0	0	0
588	8	0	0	0	0	0	0	0	0	0	0	0	0
588	9	0	0	0	0	0	0	0	0	0	0	0	0
589	0	0	0	0	0	0	0	0	0	0	0	0	0
589	1	0	0	0	0	0	0	0	0	0	0	0	0
589	2	0	0	0	0	0	0	0	0	0	0	0	0
589	3	0	0	0	0	0	0	0	0	0	0	0	0
589	4	0	0	0	0	0	0	0	0	0	0	0	0
589	5	0	0	0	0	0	0	0	0	0	0	0	0
589	6	0	0	0	0	0	0	0	0	0	0	0	0
589	7	0	0	0	0	0	0	0	0	0	0	0	0
589	8	0	0	0	0	0	0	0	0	0	0	0	0
589	9	0	0	0	0	0	0	0	0	0	0	0	0
590	0	0	0	0	0	0	0	0	0	0	0	0	0
590	1	0	0	0	0	0	0	0	0	0	0	0	0
590	2	0	0	0	0	0	0	0	0	0	0	0	0
590	3	0	0	0	0	0	0	0	0	0	0	0	0
590	4	0	0	0	0	0	0	0	0	0	0	0	0
590	5	0	0	0	0	0	0	0	0	0	0	0	0
590	6	0	0	0	0	0	0	0	0	0	0	0	0
590	7	0	0	0	0	0	0	0	0	0	0	0	0
590	8	0	0	0	0	0	0	0	0	0	0	0	0
590	9	0	0	0	0	0	0	0	0	0	0	0	0
591	0	0	0	0	0	0	0	0	0	0	0	0	0
591	1	0	0	0	0	0	0	0	0	0	0	0	0
591	2	0	0	0	0	0	0	0	0	0	0	0	0
591	3	0	0	0	0	0	0	0	0	0	0	0	0
591	4	0	0	0	0	0	0	0	0	0	0	0	0
591	5	0	0	0	0	0	0	0	0	0	0	0	0
591	6	0	0	0	0	0	0	0	0	0	0	0	0
591	7	0	0	0	0	0	0	0	0	0	0	0	0
591	8	0	0	0	0	0	0	0	0	0	0	0	0
591	9	0	0	0	0	0	0	0	0	0	0	0	0
592	0	0	0	0	0	0	0	0	0	0	0	0	0
592	1	0	0	0	0	0	0	0	0	0	0	0	0
592	2	0	0	0	0	0	0	0	0	0	0	0	0
592	3	0	0	0	0	0	0	0	0	0	0	0	0
592	4	0	0	0	0	0	0	0	0	0	0	0	0
592	5	0	0	0	0	0	0	0	0	0	0	0	0
592	6	0	0	0	0	0	0	0	0	0	0	0	0
592	7	0	0	0	0	0	0	0	0	0	0	0	0
592	8	0	0	0	0	0	0	0	0	0	0	0	0
592	9	0	0	0	0	0	0	0	0	0	0	0	0
593	0	0	0	0	0	0	0	0	0	0	0	0	0
593	1	0	0	0	0	0	0	0	0	0	0	0	0
593	2	0	0	0	0	0	0	0	0	0	0	0	0
593	3	0	0	0	0	0	0	0	0	0	0	0	0
593	4	0	0	0	0	0	0	0	0	0	0	0	0
593	5	0	0	0	0	0	0	0	0	0	0	0	0
593	6	0	0	0	0	0	0	0	0	0	0	0	0
593	7	0	0	0	0	0	0	0	0	0	0	0	0
593	8	0	0	0	0	0	0	0	0	0	0	0	0
593	9	0	0	0	0	0	0	0	0	0	0	0	0
594	0	0	0	0	0	0	0	0	0	0	0	0	0
594	1	0	0	0	0	0	0	0	0	0	0	0	0
594	2	0	0	0	0	0	0	0	0	0	0	0	0
594	3	0	0	0	0	0	0	0	0	0	0	0	0
594	4	0	0	0	0	0	0	0	0	0	0	0	0
594	5	0	0	0	0	0	0	0	0	0	0	0	0
594	6	0	0	0	0	0	0	0	0	0	0	0	0
594	7	0	0	0	0	0	0	0	0	0	0	0	0
594	8	0	0	0	0	0	0	0	0	0	0	0	0
594	9	0	0	0	0	0	0	0	0	0	0	0	0
595	0	0	0	0	0	0	0	0	0	0	0	0	0
595	1	0	0	0	0	0	0	0	0	0	0	0	0
595	2	0	0	0	0	0	0	0	0	0	0	0	0
595	3	0	0	0	0	0	0	0	0	0	0	0	0
595	4	0	0	0	0	0	0	0	0	0	0	0	0
595	5	0	0	0	0	0	0	0	0	0	0	0	0
595	6	0	0	0	0	0	0	0	0	0	0	0	0
595	7	0	0	0	0	0	0	0	0	0	0	0	0
595	8	0	0	0	0	0	0	0	0	0	0	0	0
595	9	0	0	0	0	0	0	0	0	0	0	0	0
596	0	0	0	0	0	0	0	0	0	0	0	0	0
596	1	0	0	0	0	0	0	0	0	0	0	0	0
596	2	0	0	0	0	0	0	0	0	0	0	0	0
596	3	0	0	0	0	0	0	0	0	0	0	0	0
596	4	0	0	0	0	0	0	0	0	0	0	0	0
596	5	0	0	0	0	0	0	0	0	0	0	0	0
596	6	0	0	0	0	0	0	0	0	0	0	0	0
596	7	0	0	0	0	0	0	0	0	0	0	0	0
596	8	0	0	0	0	0	0	0	0	0	0	0	0
596	9	0	0	0	0	0	0	0	0	0	0	0	0
597	0	0	0	0	0	0	0	0	0	0	0	0	0
597	1	0	0	0	0	0	0	0	0	0	0	0	0
597	2	0	0	0	0	0	0	0	0	0	0	0	0
597	3	0	0	0	0	0	0	0	0	0	0	0	0
597	4	0	0	0	0	0	0	0	0	0	0	0	0
597	5	0	0	0	0	0	0	0	0	0	0	0	0
597	6	0	0	0	0	0	0	0	0	0	0	0	0
597	7	0	0	0	0	0	0	0	0	0	0	0	0
597	8	0	0	0	0	0	0	0	0	0	0	0	0
597	9	0	0	0	0	0	0	0	0	0	0	0	0
598	0	0	0	0	0	0	0	0	0	0	0	0	0
598	1	0	0	0	0	0	0	0	0	0	0	0	0
598	2	0	0	0	0	0	0	0	0	0	0	0	0
598	3	0	0	0	0	0	0	0	0	0	0	0	0
598	4	0	0	0	0	0	0	0	0	0	0	0	0
598	5	0	0	0	0	0	0	0	0	0	0	0	0
598	6	0	0	0	0	0	0	0	0	0	0	0	0
598	7	0	0	0	0	0	0	0	0	0	0	0	0
598	8	0	0	0	0	0	0	0	0	0	0	0	0
598	9	0	0	0	0	0	0	0	0	0	0	0	0
599	0	0	0	0	0	0	0	0	0	0	0	0	0
599	1	0	0	0	0	0	0	0	0	0	0	0	0
599	2	0	0	0	0	0	0	0	0	0	0	0	0
599	3	0	0	0	0	0	0	0	0	0	0	0	0
599	4	0	0	0	0	0	0	0	0	0	0	0	0
599	5	0	0	0	0	0	0	0	0	0	0	0	0
599	6	0	0	0	0	0	0	0	0	0	0	0	0
599	7	0	0	0	0	0	0	0	0	0	0	0	0
599	8	0	0	0	0	0	0	0	0	0	0	0	0
599	9	0	0	0	0	0	0	0	0	0	0	0	0
600	0	0	0	0	0	0	0	0	0	0	0	0	0
600	1	0	0	0	0	0	0	0	0	0	0	0	0
600	2	0	0	0	0	0	0	0	0	0	0	0	0
600	3	0	0	0	0	0	0	0	0	0	0	0	0
600	4	0	0	0	0	0	0	0	0	0	0	0	0
600	5	0	0	0	0	0	0	0	0	0	0	0	0
600	6	0	0	0	0	0	0	0	0	0	0	0	0
600	7	0	0	0	0	0	0	0	0	0	0	0	0
600	8	0	0	0	0	0	0	0	0	0	0	0	0
600	9	0	0	0	0	0	0	0	0	0	0	0	0
601	0	0	0	0	0	0	0	0	0	0	0	0	0
601	1	0	0	0	0	0	0	0	0	0	0	0	0
601	2	0	0	0	0	0	0	0	0	0	0	0	0
601	3	0	0	0	0	0	0	0	0	0	0	0	0
601	4	0	0	0	0	0	0	0	0	0	0	0	0
601	5	0	0	0	0	0	0	0	0	0	0	0	0
601	6	0	0	0	0	0	0	0	0	0	0	0	0
601	7	0	0	0	0	0	0	0	0	0	0	0	0
601	8	0	0	0	0	0	0	0	0	0	0	0	0
601	9	0	0	0	0	0	0	0	0	0	0	0	0
602	0	0	0	0	0	0	0	0	0	0	0	0	0
602	1	0	0	0	0	0	0	0	0	0	0	0	0
602	2	0	0	0	0	0	0	0	0	0	0	0	0
602	3	0	0	0	0	0	0	0	0	0	0	0	0
602	4	0	0	0	0	0	0	0	0	0	0	0	0
602	5	0	0	0	0	0	0	0	0	0	0	0	0
602	6	0	0	0	0	0	0	0	0	0	0	0	0
602	7	0	0	0	0	0	0	0	0	0	0	0	0
602	8	0	0	0	0	0	0	0	0	0	0	0	0
602	9	0	0	0	0	0	0	0	0	0	0	0	0
603	0	0	0	0	0	0	0	0	0	0	0	0	0
603	1	0	0	0	0	0	0	0	0	0	0	0	0
603	2	0	0	0	0	0	0	0	0	0	0	0	0
603	3	0	0	0	0	0	0	0	0	0	0	0	0
603	4	0	0	0	0	0	0	0	0	0	0	0	0
603	5	0	0	0	0	0	0	0	0	0	0	0	0
603	6	0	0	0	0	0	0	0	0	0	0	0	0
603	7	0	0	0	0	0	0	0	0	0	0	0	0
603	8	0	0	0	0	0	0	0	0	0	0	0	0
603	9	0	0	0	0	0	0	0	0	0	0	0	0
604	0	0	0	0	0	0	0	0	0	0	0	0	0
604	1	0	0	0	0	0	0	0	0	0	0	0	0
604	2	0	0	0	0	0	0	0	0	0	0	0	0
604	3	0	0	0	0	0	0	0	0	0	0	0	0
604	4	0	0	0	0	0	0	0	0	0	0	0	0
604	5	0	0	0	0	0	0	0	0	0	0	0	0
604	6	0	0	0	0	0	0	0	0	0	0	0	0
604	7	0	0	0	0	0	0	0	0	0	0	0	0
604	8	0	0	0	0	0	0	0	0	0	0	0	0
604	9	0	0	0	0	0	0	0	0	0	0	0	0
605	0	0	0	0	0	0	0	0	0	0	0	0	0
605	1	0	0	0	0	0	0	0	0	0	0	0	0
605	2	0	0	0	0	0	0	0	0	0	0	0	0
605	3	0	0	0	0	0	0	0	0	0	0	0	0
605	4	0	0	0	0	0	0	0	0	0	0	0	0
605	5	0	0	0	0	0	0	0	0	0	0	0	0
605	6	0	0	0	0	0	0	0	0	0	0	0	0
605	7	0	0	0	0	0	0	0	0	0	0	0	0
605	8	0	0	0	0	0	0	0	0	0	0	0	0
605	9	0	0	0	0	0	0	0	0	0	0	0	0
606	0	0	0	0	0	0	0	0	0	0	0	0	0
606	1	0	0	0	0	0	0	0	0	0	0	0	0
606	2	0	0	0	0	0	0	0	0	0	0	0	0
606	3	0	0	0	0	0	0	0	0	0	0	0	0
606	4	0	0	0	0	0	0	0	0	0	0	0	0
606	5	0	0	0	0	0	0	0	0	0	0	0	0
606	6	0	0	0	0	0	0	0	0	0	0	0	0
606	7	0	0	0	0	0	0	0	0	0	0	0	0
606	8	0	0	0	0	0	0	0	0	0	0	0	0
606	9	0	0	0	0	0	0	0	0	0	0	0	0
607	0	0	0	0	0	0	0	0	0	0	0	0	0
607	1	0	0	0	0	0	0	0	0	0	0	0	0
607	2	0	0	0	0	0	0	0	0	0	0	0	0
607	3	0	0	0	0	0	0	0	0	0	0	0	0
607	4	0	0	0	0	0	0	0	0	0	0	0	0
607	5	0	0	0	0	0	0	0	0	0	0	0	0
607	6	0	0	0	0	0	0	0	0	0	0	0	0
607	7	0	0	0	0	0	0	0	0	0	0	0	0
607	8	0	0	0	0	0	0	0	0	0	0	0	0
607	9	0	0	0	0	0	0	0	0	0	0	0	0
608	0	0	0	0	0	0	0	0	0	0	0	0	0
608	1	0	0	0	0	0	0	0	0	0	0	0	0
608	2	0	0	0	0	0	0	0	0	0	0	0	0
608	3	0	0	0	0	0	0	0	0	0	0	0	0
608	4	0	0	0	0	0	0	0	0	0	0	0	0
608	5	0	0	0	0	0	0	0	0	0	0	0	0
608	6	0	0	0	0	0	0	0	0	0	0	0	0
608	7	0	0	0	0	0	0	0	0	0	0	0	0
608	8	0	0	0	0	0	0	0	0	0	0	0	0
608	9	0	0	0	0	0	0	0	0	0	0	0	0
609	0	0	0	0	0	0	0	0	0	0	0	0	0
609	1	0	0	0	0	0	0	0	0	0	0	0	0
609	2	0	0	0	0	0	0	0	0	0	0	0	0
609	3	0	0	0	0	0	0	0	0	0	0	0	0
609	4	0	0	0	0	0	0	0	0	0	0	0	0
609	5	0	0	0	0	0	0	0	0	0	0	0	0
609	6	0	0	0	0	0	0	0	0	0	0	0	0
609	7	0	0	0	0	0	0	0	0	0	0	0	0
609	8	0	0	0	0	0	0	0	0	0	0	0	0
609	9	0	0	0	0	0	0	0	0	0	0	0	0
610	0	0	0	0	0	0	0	0	0	0	0	0	0
610	1	0	0	0	0	0	0	0	0	0	0	0	0
610	2	0	0	0	0	0	0	0	0	0	0	0	0
610	3	0	0	0	0	0	0	0	0	0	0	0	0
610	4	0	0	0	0	0	0	0	0	0	0	0	0
610	5	0	0	0	0	0	0	0	0	0	0	0	0
610	6	0	0	0	0	0	0	0	0	0	0	0	0
610	7	0	0	0	0	0	0	0	0	0	0	0	0
610	8	0	0	0	0	0	0	0	0	0	0	0	0
610	9	0	0	0	0	0	0	0	0	0	0	0	0
611	0	0	0	0	0	0	0	0	0	0	0	0	0
611	1	0	0	0	0	0	0	0	0	0	0	0	0
611	2	0	0	0	0	0	0	0	0	0	0	0	0
611	3	0	0	0	0	0	0	0	0	0	0	0	0
611	4	0	0	0	0	0	0	0	0	0	0	0	0
611	5	0	0	0	0	0	0	0	0	0	0	0	0
611	6	0	0	0	0	0	0	0	0	0	0	0	0
611	7	0	0	0	0	0	0	0	0	0	0	0	0
611	8	0	0	0	0	0	0	0	0	0	0	0	0
611	9	0	0	0	0	0	0	0	0	0	0	0	0
612	0	0	0	0	0	0	0	0	0	0	0	0	0
612	1	0	0	0	0	0	0	0	0	0	0	0	0
612	2	0	0	0	0	0	0	0	0	0	0	0	0
612	3	0	0	0	0	0	0	0	0	0	0	0	0
612	4	0	0	0	0	0	0	0	0	0	0	0	0
612	5	0	0	0	0	0	0	0	0	0	0	0	0
612	6	0	0	0	0	0	0	0	0	0	0	0	0
612	7	0	0	0	0	0	0	0	0	0	0	0	0
612	8	0	0	0	0	0	0	0	0	0	0	0	0
612	9	0	0	0	0	0	0	0	0	0	0	0	0
613	0	0	0	0	0	0	0	0	0	0	0	0	0
613	1	0	0	0	0	0	0	0	0	0	0	0	0
613	2	0	0	0	0	0	0	0	0	0	0	0	0
613	3	0	0	0	0	0	0	0	0	0	0	0	0
613	4	0	0	0	0	0	0	0	0	0	0	0	0
613	5	0	0	0	0	0	0	0	0	0	0	0	0
613	6	0	0	0	0	0	0	0	0	0	0	0	0
613	7	0	0	0	0	0	0	0	0	0	0	0	0
613	8	0	0	0	0	0	0	0	0	0	0	0	0
613	9	0	0	0	0	0	0	0	0	0	0	0	0
614	0	0	0	0	0	0	0	0	0	0	0	0	0
614	1	0	0	0	0	0	0	0	0	0	0	0	0
614	2	0	0	0	0	0	0	0	0	0	0	0	0
614	3	0	0	0	0	0	0	0	0	0	0	0	0
614	4	0	0	0	0	0	0	0	0	0	0	0	0
614	5	0	0	0	0	0	0	0	0	0	0	0	0
614	6	0	0	0	0	0	0	0	0	0	0	0	0
614	7	0	0	0	0	0	0	0	0	0	0	0	0
614	8	0	0	0	0	0	0	0	0	0	0	0	0
614	9	0	0	0	0	0	0	0	0	0	0	0	0
615	0	0	0	0	0	0	0	0	0	0	0	0	0
615	1	0	0	0	0	0	0	0	0	0	0	0	0
615	2	0	0	0	0	0	0	0	0	0	0	0	0
615	3	0	0	0	0	0	0	0	0	0	0	0	0
615	4	0	0	0	0	0	0	0	0	0	0	0	0
615	5	0	0	0	0	0	0	0	0	0	0	0	0
615	6	0	0	0	0	0	0	0	0	0	0	0	0
615	7	0	0	0	0	0	0	0	0	0	0	0	0
615	8	0	0	0	0	0	0	0	0	0	0	0	0
615	9	0	0	0	0	0	0	0	0	0	0	0	0
616	0	0	0	0	0	0	0	0	0	0	0	0	0
616	1	0	0	0	0	0	0	0	0	0	0	0	0
616	2	0	0	0	0	0	0	0	0	0	0	0	0
616	3	0	0	0	0	0	0	0	0	0	0	0	0
616	4	0	0	0	0	0	0	0	0	0	0	0	0
616	5	0	0	0	0	0	0	0	0	0	0	0	0
616	6	0	0	0	0	0	0	0	0	0	0	0	0
616	7	0	0	0	0	0	0	0	0	0	0	0	0
616	8	0	0	0	0	0	0	0	0	0	0	0	0
616	9	0	0	0	0	0	0	0	0	0	0	0	0
617	0	0	0	0	0	0	0	0	0	0	0	0	0
617	1	0	0	0	0	0	0	0	0	0	0	0	0
617	2	0	0	0	0	0	0	0	0	0	0	0	0
617	3	0	0	0	0	0	0	0	0	0	0	0	0
617	4	0	0	0	0	0	0	0	0	0	0	0	0
617	5	0	0	0	0	0	0	0	0	0	0	0	0
617	6	0	0	0	0	0	0	0	0	0	0	0	0
617	7	0	0	0	0	0	0	0	0	0	0	0	0
617	8	0	0	0	0	0	0	0	0	0	0	0	0
617	9	0	0	0	0	0	0	0	0	0	0	0	0
618	0	0	0	0	0	0	0	0	0	0	0	0	0
618	1	0	0	0	0	0	0	0	0	0	0	0	0
618	2	0	0	0	0	0	0	0	0	0	0	0	0
618	3	0	0	0	0	0	0	0	0	0	0	0	0
618	4	0	0	0	0	0	0	0	0	0	0	0	0
618	5	0	0	0	0	0	0	0	0	0	0	0	0
618	6	0	0	0	0	0	0	0	0	0	0	0	0
618	7	0	0	0	0	0	0	0	0	0	0	0	0
618	8	0	0	0	0	0	0	0	0	0	0	0	0
618	9	0	0	0	0	0	0	0	0	0	0	0	0
619	0	0	0	0	0	0	0	0	0	0	0	0	0
619	1	0	0	0	0	0	0	0	0	0	0	0	0
619	2	0	0	0	0	0	0	0	0	0	0	0	0
619	3	0	0	0	0	0	0	0	0	0	0	0	0
619	4	0	0	0	0	0	0	0	0	0	0	0	0
619	5	0	0	0	0	0	0	0	0	0	0	0	0
619	6	0	0	0	0	0	0	0	0	0	0	0	0
619	7	0	0	0	0	0	0	0	0	0	0	0	0
619	8	0	0	0	0	0	0	0	0	0	0	0	0
619	9	0	0	0	0	0	0	0	0	0	0	0	0
620	0	0	0	0	0	0	0	0	0	0	0	0	0
620	1	0	0	0	0	0	0	0	0	0	0	0	0
620	2	0	0	0	0	0	0	0	0	0	0	0	0
620	3	0	0	0	0	0	0	0	0	0	0	0	0
620	4	0	0	0	0	0	0	0	0	0	0	0	0
620	5	0	0	0	0	0	0	0	0	0	0	0	0
620	6	0	0	0	0	0	0	0	0	0	0	0	0
620	7	0	0	0	0	0	0	0	0	0	0	0	0
620	8	0	0	0	0	0	0	0	0	0	0	0	0
620	9	0	0	0	0	0	0	0	0	0	0	0	0
621	0	0	0	0	0	0	0	0	0	0	0	0	0
621	1	0	0	0	0	0	0	0	0	0	0	0	0
621	2	0	0	0	0	0	0	0	0	0	0	0	0
621	3	0	0	0	0	0	0	0	0	0	0	0	0
621	4	0	0	0	0	0	0	0	0	0	0	0	0
621	5	0	0	0	0	0	0	0	0	0	0	0	0
621	6	0	0	0	0	0	0	0	0	0	0	0	0
621	7	0	0	0	0	0	0	0	0	0	0	0	0
621	8	0	0	0	0	0	0	0	0	0	0	0	0
621	9	0	0	0	0	0	0	0	0	0	0	0	0
622	0	0	0	0	0	0	0	0	0	0	0	0	0
622	1	0	0	0	0	0	0	0	0	0	0	0	0
622	2	0	0	0	0	0	0	0	0	0	0	0	0
622	3	0	0	0	0	0	0	0	0	0	0	0	0
622	4	0	0	0	0	0	0	0	0	0	0	0	0
622	5	0	0	0	0	0	0	0	0	0	0	0	0
622	6	0	0	0	0	0	0	0	0	0	0	0	0
622	7	0	0	0	0	0	0	0	0	0	0	0	0
622	8	0	0	0	0	0	0	0	0	0	0	0	0
622	9	0	0	0	0	0	0	0	0	0	0	0	0
623	0	0	0	0	0	0	0	0	0	0	0	0	0
623	1	0	0	0	0	0	0	0	0	0	0	0	0
623	2	0	0	0	0	0	0	0	0	0	0	0	0
623	3	0	0	0	0	0	0	0	0	0	0	0	0
623	4	0	0	0	0	0	0	0	0	0	0	0	0
623	5	0	0	0	0	0	0	0	0	0	0	0	0
623	6	0	0	0	0	0	0	0	0	0	0	0	0
623	7	0	0	0	0	0	0	0	0	0	0	0	0
623	8	0	0	0	0	0	0	0	0	0	0	0	0
623	9	0	0	0	0	0	0	0	0	0	0	0	0
624	0	0	0	0	0	0	0	0	0	0	0	0	0
624	1	0	0	0	0	0	0	0	0	0	0	0	0
624	2	0	0	0	0	0	0	0	0	0	0	0	0
624	3	0	0	0	0	0	0	0	0	0	0	0	0
624	4	0	0	0	0	0	0	0	0	0	0	0	0
624	5	0	0	0	0	0	0	0	0	0	0	0	0
624	6	0	0	0	0	0	0	0	0	0	0	0	0
624	7	0	0	0	0	0	0	0	0	0	0	0	0
624	8	0	0	0	0	0	0	0	0	0	0	0	0
624	9	0	0	0	0	0	0	0	0	0	0	0	0
625	0	0	0	0	0	0	0	0	0	0	0	0	0
625	1	0	0	0	0	0	0	0	0	0	0	0	0
625	2	0	0	0	0	0	0	0	0	0	0	0	0
625	3	0	0	0	0	0	0	0	0	0	0	0	0
625	4	0	0	0	0	0	0	0	0	0	0	0	0
625	5	0	0	0	0	0	0	0	0	0	0	0	0
625	6	0	0	0	0	0	0	0	0	0	0	0	0
625	7	0	0	0	0	0	0	0	0	0	0	0	0
625	8	0	0	0	0	0	0	0	0	0	0	0	0
625	9	0	0	0	0	0	0	0	0	0	0	0	0
626	0	0	0	0	0	0	0	0	0	0	0	0	0
626	1	0	0	0	0	0	0	0	0	0	0	0	0
626	2	0	0	0	0	0	0	0	0	0	0	0	0
626	3	0	0	0	0	0	0	0	0	0	0	0	0
626	4	0	0	0	0	0	0	0	0	0	0	0	0
626	5	0	0	0	0	0	0	0	0	0	0	0	0
626	6	0	0	0	0	0	0	0	0	0	0	0	0
626	7	0	0	0	0	0	0	0	0	0	0	0	0
626	8	0	0	0	0	0	0	0	0	0	0	0	0
626	9	0	0	0	0	0	0	0	0	0	0	0	0
627	0	0	0	0	0	0	0	0	0	0	0	0	0
627	1	0	0	0	0	0	0	0	0	0	0	0	0
627	2	0	0	0	0	0	0	0	0	0	0	0	0
627	3	0	0	0	0	0	0	0	0	0	0	0	0
627	4	0	0	0	0	0	0	0	0	0	0	0	0
627	5	0	0	0	0	0	0	0	0	0	0	0	0
627	6	0	0	0	0	0	0	0	0	0	0	0	0
627	7	0	0	0	0	0	0	0	0	0	0	0	0
627	8	0	0	0	0	0	0	0	0	0	0	0	0
627	9	0	0	0	0	0	0	0	0	0	0	0	0
628	0	0	0	0	0	0	0	0	0	0	0	0	0
628	1	0	0	0	0	0	0	0	0	0	0	0	0
628	2	0	0	0	0	0	0	0	0	0	0	0	0
628	3	0	0	0	0	0	0	0	0	0	0	0	0
628	4	0	0	0	0	0	0	0	0	0	0	0	0
628	5	0	0	0	0	0	0	0	0	0	0	0	0
628	6	0	0	0	0	0	0	0	0	0	0	0	0
628	7	0	0	0	0	0	0	0	0	0	0	0	0
628	8	0	0	0	0	0	0	0	0	0	0	0	0
628	9	0	0	0	0	0	0	0	0	0	0	0	0
629	0	0	0	0	0	0	0	0	0	0	0	0	0
629	1	0	0	0	0	0	0	0	0	0	0	0	0
629	2	0	0	0	0	0	0	0	0	0	0	0	0
629	3	0	0	0	0	0	0	0	0	0	0	0	0
629	4	0	0	0	0	0	0	0	0	0	0	0	0
629	5	0	0	0	0	0	0	0	0	0	0	0	0
629	6	0	0	0	0	0	0	0	0	0	0	0	0
629	7	0	0	0	0	0	0	0	0	0	0	0	0
629	8	0	0	0	0	0	0	0	0	0	0	0	0
629	9	0	0	0	0	0	0	0	0	0	0	0	0
630	0	0	0	0	0	0	0	0	0	0	0	0	0
630	1	0	0	0	0	0	0	0	0	0	0	0	0
630	2	0	0	0	0	0	0	0	0	0	0	0	0
630	3	0	0	0	0	0	0	0	0	0	0	0	0
630	4	0	0	0	0	0	0	0	0	0	0	0	0
630	5	0	0	0	0	0	0	0	0	0	0	0	0
630	6	0	0	0	0	0	0	0	0	0	0	0	0
630	7	0	0	0	0	0	0	0	0	0	0	0	0
630	8	0	0	0	0	0	0	0	0	0	0	0	0
630	9	0	0	0	0	0	0	0	0	0	0	0	0
631	0	0	0	0	0	0	0	0	0	0	0	0	0
631	1	0	0	0	0	0	0	0	0	0	0	0	0
631	2	0	0	0	0	0	0	0	0	0	0	0	0
631	3	0	0	0	0	0	0	0	0	0	0	0	0
631	4	0	0	0	0	0	0	0	0	0	0	0	0
631	5	0	0	0	0	0	0	0	0	0	0	0	0
631	6	0	0	0	0	0	0	0	0	0	0	0	0
631	7	0	0	0	0	0	0	0	0	0	0	0	0
631	8	0	0	0	0	0	0	0	0	0	0	0	0
631	9	0	0	0	0	0	0	0	0	0	0	0	0
632	0	0	0	0	0	0	0	0	0	0	0	0	0
632	1	0	0	0	0	0	0	0	0	0	0	0	0
632	2	0	0	0	0	0	0	0	0	0	0	0	0
632	3	0	0	0	0	0	0	0	0	0	0	0	0
632	4	0	0	0	0	0	0	0	0	0	0	0	0
632	5	0	0	0	0	0	0	0	0	0	0	0	0
632	6	0	0	0	0	0	0	0	0	0	0	0	0
632	7	0	0	0	0	0	0	0	0	0	0	0	0
632	8	0	0	0	0	0	0	0	0	0	0	0	0
632	9	0	0	0	0	0	0	0	0	0	0	0	0
633	0	0	0	0	0	0	0	0	0	0	0	0	0
633	1	0	0	0	0	0	0	0	0	0	0	0	0
633	2	0	0	0	0	0	0	0	0	0	0	0	0
633	3	0	0	0	0	0	0	0	0	0	0	0	0
633	4	0	0	0	0	0	0	0	0	0	0	0	0
633	5	0	0	0	0	0	0	0	0	0	0	0	0
633	6	0	0	0	0	0	0	0	0	0	0	0	0
633	7	0	0	0	0	0	0	0	0	0	0	0	0
633	8	0	0	0	0	0	0	0	0	0	0	0	0
633	9	0	0	0	0	0	0	0	0	0	0	0	0
634	0	0	0	0	0	0	0	0	0	0	0	0	0
634	1	0	0	0	0	0	0	0	0	0	0	0	0
634	2	0	0	0	0	0	0	0	0	0	0	0	0
634	3	0	0	0	0	0	0	0	0	0	0	0	0
634	4	0	0	0	0	0	0	0	0	0	0	0	0
634	5	0	0	0	0	0	0	0	0	0	0	0	0
634	6	0	0	0	0	0	0	0	0	0	0	0	0
634	7	0	0	0	0	0	0	0	0	0	0	0	0
634	8	0	0	0	0	0	0	0	0	0	0	0	0
634	9	0	0	0	0	0	0	0	0	0	0	0	0
635	0	0	0	0	0	0	0	0	0	0	0	0	0
635	1	0	0	0	0	0	0	0	0	0	0	0	0
635	2	0	0	0	0	0	0	0	0	0	0	0	0
635	3	0	0	0	0	0	0	0	0	0	0	0	0
635	4	0	0	0	0	0	0	0	0	0	0	0	0
635	5	0	0	0	0	0	0	0	0	0	0	0	0
635	6	0	0	0	0	0	0	0	0	0	0	0	0
635	7	0	0	0	0	0	0	0	0	0	0	0	0
635	8	0	0	0	0	0	0	0	0	0	0	0	0
635	9	0	0	0	0	0	0	0	0	0	0	0	0
636	0	0	0	0	0	0	0	0	0	0	0	0	0
636	1	0	0	0	0	0	0	0	0	0	0	0	0
636	2	0	0	0	0	0	0	0	0	0	0	0	0
636	3	0	0	0	0	0	0	0	0	0	0	0	0
636	4	0	0	0	0	0	0	0	0	0	0	0	0
636	5	0	0	0	0	0	0	0	0	0	0	0	0
636	6	0	0	0	0	0	0	0	0	0	0	0	0
636	7	0	0	0	0	0	0	0	0	0	0	0	0
636	8	0	0	0	0	0	0	0	0	0	0	0	0
636	9	0	0	0	0	0	0	0	0	0	0	0	0
637	0	0	0	0	0	0	0	0	0	0	0	0	0
637	1	0	0	0	0	0	0	0	0	0	0	0	0
637	2	0	0	0	0	0	0	0	0	0	0	0	0
637	3	0	0	0	0	0	0	0	0	0	0	0	0
637	4	0	0	0	0	0	0	0	0	0	0	0	0
637	5	0	0	0	0	0	0	0	0	0	0	0	0
637	6	0	0	0	0	0	0	0	0	0	0	0	0
637	7	0	0	0	0	0	0	0	0	0	0	0	0
637	8	0	0	0	0	0	0	0	0	0	0	0	0
637	9	0	0	0	0	0	0	0	0	0	0	0	0
638	0	0	0	0	0	0	0	0	0	0	0	0	0
638	1	0	0	0	0	0	0	0	0	0	0	0	0
638	2	0	0	0	0	0	0	0	0	0	0	0	0
638	3	0	0	0	0	0	0	0	0	0	0	0	0
638	4	0	0	0	0	0	0	0	0	0	0	0	0
638	5	0	0	0	0	0	0	0	0	0	0	0	0
638	6	0	0	0	0	0	0	0	0	0	0	0	0
638	7	0	0	0	0	0	0	0	0	0	0	0	0
638	8	0	0	0	0	0	0	0	0	0	0	0	0
638	9	0	0	0	0	0	0	0	0	0	0	0	0
639	0	0	0	0	0	0	0	0	0	0	0	0	0
639	1	0	0	0	0	0	0	0	0	0	0	0	0
639	2	0	0	0	0	0	0	0	0	0	0	0	0
639	3	0	0	0	0	0	0	0	0	0	0	0	0
639	4	0	0	0	0	0	0	0	0	0	0	0	0
639	5	0	0	0	0	0	0	0	0	0	0	0	0
639	6	0	0	0	0	0	0	0	0	0	0	0	0
639	7	0	0	0	0	0	0	0	0	0	0	0	0
639	8	0	0	0	0	0	0	0	0	0	0	0	0
639	9	0	0	0	0	0	0	0	0	0	0	0	0
640	0	0	0	0	0	0	0	0	0	0	0	0	0
640	1	0	0	0	0	0	0	0	0	0	0	0	0
640	2	0	0	0	0	0	0	0	0	0	0	0	0
640	3	0	0	0	0	0	0	0	0	0	0	0	0
640	4	0	0	0	0	0	0	0	0	0	0	0	0
640	5	0	0	0	0	0	0	0	0	0	0	0	0
640	6	0	0	0	0	0	0	0	0	0	0	0	0
640	7	0	0	0	0	0	0	0	0	0	0	0	0
640	8	0	0	0	0	0	0	0	0	0	0	0	0
640	9	0	0	0	0	0	0	0	0	0	0	0	0
641	0	0	0	0	0	0	0	0	0	0	0	0	0
641	1	0	0	0	0	0	0	0	0	0	0	0	0
641	2	0	0	0	0	0	0	0	0	0	0	0	0
641	3	0	0	0	0	0	0	0	0	0	0	0	0
641	4	0	0	0	0	0	0	0	0	0	0	0	0
641	5	0	0	0	0	0	0	0	0	0	0	0	0
641	6	0	0	0	0	0	0	0	0	0	0	0	0
641	7	0	0	0	0	0	0	0	0	0	0	0	0
641	8	0	0	0	0	0	0	0	0	0	0	0	0
641	9	0	0	0	0	0	0	0	0	0	0	0	0
642	0	0	0	0	0	0	0	0	0	0	0	0	0
642	1	0	0	0	0	0	0	0	0	0	0	0	0
642	2	0	0	0	0	0	0	0	0	0	0	0	0
642	3	0	0	0	0	0	0	0	0	0	0	0	0
642	4	0	0	0	0	0	0	0	0	0	0	0	0
642	5	0	0	0	0	0	0	0	0	0	0	0	0
642	6	0	0	0	0	0	0	0	0	0	0	0	0
642	7	0	0	0	0	0	0	0	0	0	0	0	0
642	8	0	0	0	0	0	0	0	0	0	0	0	0
642	9	0	0	0	0	0	0	0	0	0	0	0	0
643	0	0	0	0	0	0	0	0	0	0	0	0	0
643	1	0	0	0	0	0	0	0	0	0	0	0	0
643	2	0	0	0	0	0	0	0	0	0	0	0	0
643	3	0	0	0	0	0	0	0	0	0	0	0	0
643	4	0	0	0	0	0	0	0	0	0	0	0	0
643	5	0	0	0	0	0	0	0	0	0	0	0	0
643	6	0	0	0	0	0	0	0	0	0	0	0	0
643	7	0	0	0	0	0	0	0	0	0	0	0	0
643	8	0	0	0	0	0	0	0	0	0	0	0	0
643	9	0	0	0	0	0	0	0	0	0	0	0	0
644	0	0	0	0	0	0	0	0	0	0	0	0	0
644	1	0	0	0	0	0	0	0	0	0	0	0	0
644	2	0	0	0	0	0	0	0	0	0	0	0	0
644	3	0	0	0	0	0	0	0	0	0	0	0	0
644	4	0	0	0	0	0	0	0	0	0	0	0	0
644	5	0	0	0	0	0	0	0	0	0	0	0	0
644	6	0	0	0	0	0	0	0	0	0	0	0	0
644	7	0	0	0	0	0	0	0	0	0	0	0	0
644	8	0	0	0	0	0	0	0	0	0	0	0	0
644	9	0	0	0	0	0	0	0	0	0	0	0	0
645	0	0	0	0	0	0	0	0	0	0	0	0	0
645	1	0	0	0	0	0	0	0	0	0	0	0	0
645	2	0	0	0	0	0	0	0	0	0	0	0	0
645	3	0	0	0	0	0	0	0	0	0	0	0	0
645	4	0	0	0	0	0	0	0	0	0	0	0	0
645	5	0	0	0	0	0	0	0	0	0	0	0	0
645	6	0	0	0	0	0	0	0	0	0	0	0	0
645	7	0	0	0	0	0	0	0	0	0	0	0	0
645	8	0	0	0	0	0	0	0	0	0	0	0	0
645	9	0	0	0	0	0	0	0	0	0	0	0	0
646	0	0	0	0	0	0	0	0	0	0	0	0	0
646	1	0	0	0	0	0	0	0	0	0	0	0	0
646	2	0	0	0	0	0	0	0	0	0	0	0	0
646	3	0	0	0	0	0	0	0	0	0	0	0	0
646	4	0	0	0	0	0	0	0	0	0	0	0	0
646	5	0	0	0	0	0	0	0	0	0	0	0	0
646	6	0	0	0	0	0	0	0	0	0	0	0	0
646	7	0	0	0	0	0	0	0	0	0	0	0	0
646	8	0	0	0	0	0	0	0	0	0	0	0	0
646	9	0	0	0	0	0	0	0	0	0	0	0	0
647	0	0	0	0	0	0	0	0	0	0	0	0	0
647	1	0	0	0	0	0	0	0	0	0	0	0	0
647	2	0	0	0	0	0	0	0	0	0	0	0	0
647	3	0	0	0	0	0	0	0	0	0	0	0	0
647	4	0	0	0	0	0	0	0	0	0	0	0	0
647	5	0	0	0	0	0	0	0	0	0	0	0	0
647	6	0	0	0	0	0	0	0	0	0	0	0	0
647	7	0	0	0	0	0	0	0	0	0	0	0	0
647	8	0	0	0	0	0	0	0	0	0	0	0	0
647	9	0	0	0	0	0	0	0	0	0	0	0	0
648	0	0	0	0	0	0	0	0	0	0	0	0	0
648	1	0	0	0	0	0	0	0	0	0	0	0	0
648	2	0	0	0	0	0	0	0	0	0	0	0	0
648	3	0	0	0	0	0	0	0	0	0	0	0	0
648	4	0	0	0	0	0	0	0	0	0	0	0	0
648	5	0	0	0	0	0	0	0	0	0	0	0	0
648	6	0	0	0	0	0	0	0	0	0	0	0	0
648	7	0	0	0	0	0	0	0	0	0	0	0	0
648	8	0	0	0	0	0	0	0	0	0	0	0	0
648	9	0	0	0	0	0	0	0	0	0	0	0	0
649	0	0	0	0	0	0	0	0	0	0	0	0	0
649	1	0	0	0	0	0	0	0	0	0	0	0	0
649	2	0	0	0	0	0	0	0	0	0	0	0	0
649	3	0	0	0	0	0	0	0	0	0	0	0	0
649	4	0	0	0	0	0	0	0	0	0	0	0	0
649	5	0	0	0	0	0	0	0	0	0	0	0	0
649	6	0	0	0	0	0	0	0	0	0	0	0	0
649	7	0	0	0	0	0	0	0	0	0	0	0	0
649	8	0	0	0	0	0	0	0	0	0	0	0	0
649	9	0	0	0	0	0	0	0	0	0	0	0	0
650	0	0	0	0	0	0	0	0	0	0	0	0	0
650	1	0	0	0	0	0	0	0	0	0	0	0	0
650	2	0	0	0	0	0	0	0	0	0	0	0	0
650	3	0	0	0	0	0	0	0	0	0	0	0	0
650	4	0	0	0	0	0	0	0	0	0	0	0	0
650	5	0	0	0	0	0	0	0	0	0	0	0	0
650	6	0	0	0	0	0	0	0	0	0	0	0	0
650	7	0	0	0	0	0	0	0	0	0	0	0	0
650	8	0	0	0	0	0	0	0	0	0	0	0	0
650	9	0	0	0	0	0	0	0	0	0	0	0	0
651	0	0	0	0	0	0	0	0	0	0	0	0	0
651	1	0	0	0	0	0	0	0	0	0	0	0	0
651	2	0	0	0	0	0	0	0	0	0	0	0	0
651	3	0	0	0	0	0	0	0	0	0	0	0	0
651	4	0	0	0	0	0	0	0	0	0	0	0	0
651	5	0	0	0	0	0	0	0	0	0	0	0	0
651	6	0	0	0	0	0	0	0	0	0	0	0	0
651	7	0	0	0	0	0	0	0	0	0	0	0	0
651	8	0	0	0	0	0	0	0	0	0	0	0	0
651	9	0	0	0	0	0	0	0	0	0	0	0	0
652	0	0	0	0	0	0	0	0	0	0	0	0	0
652	1	0	0	0	0	0	0	0	0	0	0	0	0
652	2	0	0	0	0	0	0	0	0	0	0	0	0
652	3	0	0	0	0	0	0	0	0	0	0	0	0
652	4	0	0	0	0	0	0	0	0	0	0	0	0
652	5	0	0	0	0	0	0	0	0	0	0	0	0
652	6	0	0	0	0	0	0	0	0	0	0	0	0
652	7	0	0	0	0	0	0	0	0	0	0	0	0
652	8	0	0	0	0	0	0	0	0	0	0	0	0
652	9	0	0	0	0	0	0	0	0	0	0	0	0
653	0	0	0	0	0	0	0	0	0	0	0	0	0
653	1	0	0	0	0	0	0	0	0	0	0	0	0
653	2	0	0	0	0	0	0	0	0	0	0	0	0
653	3	0	0	0	0	0	0	0	0	0	0	0	0
653	4	0	0	0	0	0	0	0	0	0	0	0	0
653	5	0	0	0	0	0	0	0	0	0	0	0	0
653	6	0	0	0	0	0	0	0	0	0	0	0	0
653	7	0	0	0	0	0	0	0	0	0	0	0	0
653	8	0	0	0	0	0	0	0	0	0	0	0	0
653	9	0	0	0	0	0	0	0	0	0	0	0	0
654	0	0	0	0	0	0	0	0	0	0	0	0	0
654	1	0	0	0	0	0	0	0	0	0	0	0	0
654	2	0	0	0	0	0	0	0	0	0	0	0	0
654	3	0	0	0	0	0	0	0	0	0	0	0	0
654	4	0	0	0	0	0	0	0	0	0	0	0	0
654	5	0	0	0	0	0	0	0	0	0	0	0	0
654	6	0	0	0	0	0	0	0	0	0	0	0	0
654	7	0	0	0	0	0	0	0	0	0	0	0	0
654	8	0	0	0	0	0	0	0	0	0	0	0	0
654	9	0	0	0	0	0	0	0	0	0	0	0	0
655	0	0	0	0	0	0	0	0	0	0	0	0	0
655	1	0	0	0	0	0	0	0	0	0	0	0	0
655	2	0	0	0	0	0	0	0	0	0	0	0	0
655	3	0	0	0	0	0	0	0	0	0	0	0	0
655	4	0	0	0	0	0	0	0	0	0	0	0	0
655	5	0	0	0	0	0	0	0	0	0	0	0	0
655	6	0	0	0	0	0	0	0	0	0	0	0	0
655	7	0	0	0	0	0	0	0	0	0	0	0	0
655	8	0	0	0	0	0	0	0	0	0	0	0	0
655	9	0	0	0	0	0	0	0	0	0	0	0	0
656	0	0	0	0	0	0	0	0	0	0	0	0	0
656	1	0	0	0	0	0	0	0	0	0	0	0	0
656	2	0	0	0	0	0	0	0	0	0	0	0	0
656	3	0	0	0	0	0	0	0	0	0	0	0	0
656	4	0	0	0	0	0	0	0	0	0	0	0	0
656	5	0	0	0	0	0	0	0	0	0	0	0	0
656	6	0	0	0	0	0	0	0	0	0	0	0	0
656	7	0	0	0	0	0	0	0	0	0	0	0	0
656	8	0	0	0	0	0	0	0	0	0	0	0	0
656	9	0	0	0	0	0	0	0	0	0	0	0	0
657	0	0	0	0	0	0	0	0	0	0	0	0	0
657	1	0	0	0	0	0	0	0	0	0	0	0	0
657	2	0	0	0	0	0	0	0	0	0	0	0	0
657	3	0	0	0	0	0	0	0	0	0	0	0	0
657	4	0	0	0	0	0	0	0	0	0	0	0	0
657	5	0	0	0	0	0	0	0	0	0	0	0	0
657	6	0	0	0	0	0	0	0	0	0	0	0	0
657	7	0	0	0	0	0	0	0	0	0	0	0	0
657	8	0	0	0	0	0	0	0	0	0	0	0	0
657	9	0	0	0	0	0	0	0	0	0	0	0	0
658	0	0	0	0	0	0	0	0	0	0	0	0	0
658	1	0	0	0	0	0	0	0	0	0	0	0	0
658	2	0	0	0	0	0	0	0	0	0	0	0	0
658	3	0	0	0	0	0	0	0	0	0	0	0	0
658	4	0	0	0	0	0	0	0	0	0	0	0	0
658	5	0	0	0	0	0	0	0	0	0	0	0	0
658	6	0	0	0	0	0	0	0	0	0	0	0	0
658	7	0	0	0	0	0	0	0	0	0	0	0	0
658	8	0	0	0	0	0	0	0	0	0	0	0	0
658	9	0	0	0	0	0	0	0	0	0	0	0	0
659	0	0	0	0	0	0	0	0	0	0	0	0	0
659	1	0	0	0	0	0	0	0	0	0	0	0	0
659	2	0	0	0	0	0	0	0	0	0	0	0	0
659	3	0	0	0	0	0	0	0	0	0	0	0	0
659	4	0	0	0	0	0	0	0	0	0	0	0	0
659	5	0	0	0	0	0	0	0	0	0	0	0	0
659	6	0	0	0	0	0	0	0	0	0	0	0	0
659	7	0	0	0	0	0	0	0	0	0	0	0	0
659	8	0	0	0	0	0	0	0	0	0	0	0	0
659	9	0	0	0	0	0	0	0	0	0	0	0	0
660	0	0	0	0	0	0	0	0	0	0	0	0	0
660	1	0	0	0	0	0	0	0	0	0	0	0	0
660	2	0	0	0	0	0	0	0	0	0	0	0	0
660	3	0	0	0	0	0	0	0	0	0	0	0	0
660	4	0	0	0	0	0	0	0	0	0	0	0	0
660	5	0	0	0	0	0	0	0	0	0	0	0	0
660	6	0	0	0	0	0	0	0	0	0	0	0	0
660	7	0	0	0	0	0	0	0	0	0	0	0	0
660	8	0	0	0	0	0	0	0	0	0	0	0	0
660	9	0	0	0	0	0	0	0	0	0	0	0	0
661	0	0	0	0	0	0	0	0	0	0	0	0	0
661	1	0	0	0	0	0	0	0	0	0	0	0	0
661	2	0	0	0	0	0	0	0	0	0	0	0	0
661	3	0	0	0	0	0	0	0	0	0	0	0	0
661	4	0	0	0	0	0	0	0	0	0	0	0	0
661	5	0	0	0	0	0	0	0	0	0	0	0	0
661	6	0	0	0	0	0	0	0	0	0	0	0	0
661	7	0	0	0	0	0	0	0	0	0	0	0	0
661	8	0	0	0	0	0	0	0	0	0	0	0	0
661	9	0	0	0	0	0	0	0	0	0	0	0	0
662	0	0	0	0	0	0	0	0	0	0	0	0	0
662	1	0	0	0	0	0	0	0	0	0	0	0	0
662	2	0	0	0	0	0	0	0	0	0	0	0	0
662	3	0	0	0	0	0	0	0	0	0	0	0	0
662	4	0	0	0	0	0	0	0	0	0	0	0	0
662	5	0	0	0	0	0	0	0	0	0	0	0	0
662	6	0	0	0	0	0	0	0	0	0	0	0	0
662	7	0	0	0	0	0	0	0	0	0	0	0	0
662	8	0	0	0	0	0	0	0	0	0	0	0	0
662	9	0	0	0	0	0	0	0	0	0	0	0	0
663	0	0	0	0	0	0	0	0	0	0	0	0	0
663	1	0	0	0	0	0	0	0	0	0	0	0	0
663	2	0	0	0	0	0	0	0	0	0	0	0	0
663	3	0	0	0	0	0	0	0	0	0	0	0	0
663	4	0	0	0	0	0	0	0	0	0	0	0	0
663	5	0	0	0	0	0	0	0	0	0	0	0	0
663	6	0	0	0	0	0	0	0	0	0	0	0	0
663	7	0	0	0	0	0	0	0	0	0	0	0	0
663	8	0	0	0	0	0	0	0	0	0	0	0	0
663	9	0	0	0	0	0	0	0	0	0	0	0	0
664	0	0	0	0	0	0	0	0	0	0	0	0	0
664	1	0	0	0	0	0	0	0	0	0	0	0	0
664	2	0	0	0	0	0	0	0	0	0	0	0	0
664	3	0	0	0	0	0	0	0	0	0	0	0	0
664	4	0	0	0	0	0	0	0	0	0	0	0	0
664	5	0	0	0	0	0	0	0	0	0	0	0	0
664	6	0	0	0	0	0	0	0	0	0	0	0	0
664	7	0	0	0	0	0	0	0	0	0	0	0	0
664	8	0	0	0	0	0	0	0	0	0	0	0	0
664	9	0	0	0	0	0	0	0	0	0	0	0	0
665	0	0	0	0	0	0	0	0	0	0	0	0	0
665	1	0	0	0	0	0	0	0	0	0	0	0	0
665	2	0	0	0	0	0	0	0	0	0	0	0	0
665	3	0	0	0	0	0	0	0	0	0	0	0	0
665	4	0	0	0	0	0	0	0	0	0	0	0	0
665	5	0	0	0	0	0	0	0	0	0	0	0	0
665	6	0	0	0	0	0	0	0	0	0	0	0	0
665	7	0	0	0	0	0	0	0	0	0	0	0	0
665	8	0	0	0	0	0	0	0	0	0	0	0	0
665	9	0	0	0	0	0	0	0	0	0	0	0	0
666	0	0	0	0	0	0	0	0	0	0	0	0	0
666	1	0	0	0	0	0	0	0	0	0	0	0	0
666	2	0	0	0	0	0	0	0	0	0	0	0	0
666	3	0	0	0	0	0	0	0	0	0	0	0	0
666	4	0	0	0	0	0	0	0	0	0	0	0	0
666	5	0	0	0	0	0	0	0	0	0	0	0	0
666	6	0	0	0	0	0	0	0	0	0	0	0	0
666	7	0	0	0	0	0	0	0	0	0	0	0	0
666	8	0	0	0	0	0	0	0	0	0	0	0	0
666	9	0	0	0	0	0	0	0	0	0	0	0	0
667	0	0	0	0	0	0	0	0	0	0	0	0	0
667	1	0	0	0	0	0	0	0	0	0	0	0	0
667	2	0	0	0	0	0	0	0	0	0	0	0	0
667	3	0	0	0	0	0	0	0	0	0	0	0	0
667	4	0	0	0	0	0	0	0	0	0	0	0	0
667	5	0	0	0	0	0	0	0	0	0	0	0	0
667	6	0	0	0	0	0	0	0	0	0	0	0	0
667	7	0	0	0	0	0	0	0	0	0	0	0	0
667	8	0	0	0	0	0	0	0	0	0	0	0	0
667	9	0	0	0	0	0	0	0	0	0	0	0	0
668	0	0	0	0	0	0	0	0	0	0	0	0	0
668	1	0	0	0	0	0	0	0	0	0	0	0	0
668	2	0	0	0	0	0	0	0	0	0	0	0	0
668	3	0	0	0	0	0	0	0	0	0	0	0	0
668	4	0	0	0	0	0	0	0	0	0	0	0	0
668	5	0	0	0	0	0	0	0	0	0	0	0	0
668	6	0	0	0	0	0	0	0	0	0	0	0	0
668	7	0	0	0	0	0	0	0	0	0	0	0	0
668	8	0	0	0	0	0	0	0	0	0	0	0	0
668	9	0	0	0	0	0	0	0	0	0	0	0	0
669	0	0	0	0	0	0	0	0	0	0	0	0	0
669	1	0	0	0	0	0	0	0	0	0	0	0	0
669	2	0	0	0	0	0	0	0	0	0	0	0	0
669	3	0	0	0	0	0	0	0	0	0	0	0	0
669	4	0	0	0	0	0	0	0	0	0	0	0	0
669	5	0	0	0	0	0	0	0	0	0	0	0	0
669	6	0	0	0	0	0	0	0	0	0	0	0	0
669	7	0	0	0	0	0	0	0	0	0	0	0	0
669	8	0	0	0	0	0	0	0	0	0	0	0	0
669	9	0	0	0	0	0	0	0	0	0	0	0	0
670	0	0	0	0	0	0	0	0	0	0	0	0	0
670	1	0	0	0	0	0	0	0	0	0	0	0	0
670	2	0	0	0	0	0	0	0	0	0	0	0	0
670	3	0	0	0	0	0	0	0	0	0	0	0	0
670	4	0	0	0	0	0	0	0	0	0	0	0	0
670	5	0	0	0	0	0	0	0	0	0	0	0	0
670	6	0	0	0	0	0	0	0	0	0	0	0	0
670	7	0	0	0	0	0	0	0	0	0	0	0	0
670	8	0	0	0	0	0	0	0	0	0	0	0	0
670	9	0	0	0	0	0	0	0	0	0	0	0	0
671	0	0	0	0	0	0	0	0	0	0	0	0	0
671	1	0	0	0	0	0	0	0	0	0	0	0	0
671	2	0	0	0	0	0	0	0	0	0	0	0	0
671	3	0	0	0	0	0	0	0	0	0	0	0	0
671	4	0	0	0	0	0	0	0	0	0	0	0	0
671	5	0	0	0	0	0	0	0	0	0	0	0	0
671	6	0	0	0	0	0	0	0	0	0	0	0	0
671	7	0	0	0	0	0	0	0	0	0	0	0	0
671	8	0	0	0	0	0	0	0	0	0	0	0	0
671	9	0	0	0	0	0	0	0	0	0	0	0	0
672	0	0	0	0	0	0	0	0	0	0	0	0	0
672	1	0	0	0	0	0	0	0	0	0	0	0	0
672	2	0	0	0	0	0	0	0	0	0	0	0	0
672	3	0	0	0	0	0	0	0	0	0	0	0	0
672	4	0	0	0	0	0	0	0	0	0	0	0	0
672	5	0	0	0	0	0	0	0	0	0	0	0	0
672	6	0	0	0	0	0	0	0	0	0	0	0	0
672	7	0	0	0	0	0	0	0	0	0	0	0	0
672	8	0	0	0	0	0	0	0	0	0	0	0	0
672	9	0	0	0	0	0	0	0	0	0	0	0	0
673	0	0	0	0	0	0	0	0	0	0	0	0	0
673	1	0	0	0	0	0	0	0	0	0	0	0	0
673	2	0	0	0	0	0	0	0	0	0	0	0	0
673	3	0	0	0	0	0	0	0	0	0	0	0	0
673	4	0	0	0	0	0	0	0	0	0	0	0	0
673	5	0	0	0	0	0	0	0	0	0	0	0	0
673	6	0	0	0	0	0	0	0	0	0	0	0	0
673	7	0	0	0	0	0	0	0	0	0	0	0	0
673	8	0	0	0	0	0	0	0	0	0	0	0	0
673	9	0	0	0	0	0	0	0	0	0	0	0	0
674	0	0	0	0	0	0	0	0	0	0	0	0	0
674	1	0	0	0	0	0	0	0	0	0	0	0	0
674	2	0	0	0	0	0	0	0	0	0	0	0	0
674	3	0	0	0	0	0	0	0	0	0	0	0	0
674	4	0	0	0	0	0	0	0	0	0	0	0	0
674	5	0	0	0	0	0	0	0	0	0	0	0	0
674	6	0	0	0	0	0	0	0	0	0	0	0	0
674	7	0	0	0	0	0	0	0	0	0	0	0	0
674	8	0	0	0	0	0	0	0	0	0	0	0	0
674	9	0	0	0	0	0	0	0	0	0	0	0	0
675	0	0	0	0	0	0	0	0	0	0	0	0	0
675	1	0	0	0	0	0	0	0	0	0	0	0	0
675	2	0	0	0	0	0	0	0	0	0	0	0	0
675	3	0	0	0	0	0	0	0	0	0	0	0	0
675	4	0	0	0	0	0	0	0	0	0	0	0	0
675	5	0	0	0	0	0	0	0	0	0	0	0	0
675	6	0	0	0	0	0	0	0	0	0	0	0	0
675	7	0	0	0	0	0	0	0	0	0	0	0	0
675	8	0	0	0	0	0	0	0	0	0	0	0	0
675	9	0	0	0	0	0	0	0	0	0	0	0	0
676	0	0	0	0	0	0	0	0	0	0	0	0	0
676	1	0	0	0	0	0	0	0	0	0	0	0	0
676	2	0	0	0	0	0	0	0	0	0	0	0	0
676	3	0	0	0	0	0	0	0	0	0	0	0	0
676	4	0	0	0	0	0	0	0	0	0	0	0	0
676	5	0	0	0	0	0	0	0	0	0	0	0	0
676	6	0	0	0	0	0	0	0	0	0	0	0	0
676	7	0	0	0	0	0	0	0	0	0	0	0	0
676	8	0	0	0	0	0	0	0	0	0	0	0	0
676	9	0	0	0	0	0	0	0	0	0	0	0	0
677	0	0	0	0	0	0	0	0	0	0	0	0	0
677	1	0	0	0	0	0	0	0	0	0	0	0	0
677	2	0	0	0	0	0	0	0	0	0	0	0	0
677	3	0	0	0	0	0	0	0	0	0	0	0	0
677	4	0	0	0	0	0	0	0	0	0	0	0	0
677	5	0	0	0	0	0	0	0	0	0	0	0	0
677	6	0	0	0	0	0	0	0	0	0	0	0	0
677	7	0	0	0	0	0	0	0	0	0	0	0	0
677	8	0	0	0	0	0	0	0	0	0	0	0	0
677	9	0	0	0	0	0	0	0	0	0	0	0	0
678	0	0	0	0	0	0	0	0	0	0	0	0	0
678	1	0	0	0	0	0	0	0	0	0	0	0	0
678	2	0	0	0	0	0	0	0	0	0	0	0	0
678	3	0	0	0	0	0	0	0	0	0	0	0	0
678	4	0	0	0	0	0	0	0	0	0	0	0	0
678	5	0	0	0	0	0	0	0	0	0	0	0	0
678	6	0	0	0	0	0	0	0	0	0	0	0	0
678	7	0	0	0	0	0	0	0	0	0	0	0	0
678	8	0	0	0	0	0	0	0	0	0	0	0	0
678	9	0	0	0	0	0	0	0	0	0	0	0	0
679	0	0	0	0	0	0	0	0	0	0	0	0	0
679	1	0	0	0	0	0	0	0	0	0	0	0	0
679	2	0	0	0	0	0	0	0	0	0	0	0	0
679	3	0	0	0	0	0	0	0	0	0	0	0	0
679	4	0	0	0	0	0	0	0	0	0	0	0	0
679	5	0	0	0	0	0	0	0	0	0	0	0	0
679	6	0	0	0	0	0	0	0	0	0	0	0	0
679	7	0	0	0	0	0	0	0	0	0	0	0	0
679	8	0	0	0	0	0	0	0	0	0	0	0	0
679	9	0	0	0	0	0	0	0	0	0	0	0	0
680	0	0	0	0	0	0	0	0	0	0	0	0	0
680	1	0	0	0	0	0	0	0	0	0	0	0	0
680	2	0	0	0	0	0	0	0	0	0	0	0	0
680	3	0	0	0	0	0	0	0	0	0	0	0	0
680	4	0	0	0	0	0	0	0	0	0	0	0	0
680	5	0	0	0	0	0	0	0	0	0	0	0	0
680	6	0	0	0	0	0	0	0	0	0	0	0	0
680	7	0	0	0	0	0	0	0	0	0	0	0	0
680	8	0	0	0	0	0	0	0	0	0	0	0	0
680	9	0	0	0	0	0	0	0	0	0	0	0	0
681	0	0	0	0	0	0	0	0	0	0	0	0	0
681	1	0	0	0	0	0	0	0	0	0	0	0	0
681	2	0	0	0	0	0	0	0	0	0	0	0	0
681	3	0	0	0	0	0	0	0	0	0	0	0	0
681	4	0	0	0	0	0	0	0	0	0	0	0	0
681	5	0	0	0	0	0	0	0	0	0	0	0	0
681	6	0	0	0	0	0	0	0	0	0	0	0	0
681	7	0	0	0	0	0	0	0	0	0	0	0	0
681	8	0	0	0	0	0	0	0	0	0	0	0	0
681	9	0	0	0	0	0	0	0	0	0	0	0	0
682	0	0	0	0	0	0	0	0	0	0	0	0	0
682	1	0	0	0	0	0	0	0	0	0	0	0	0
682	2	0	0	0	0	0	0	0	0	0	0	0	0
682	3	0	0	0	0	0	0	0	0	0	0	0	0
682	4	0	0	0	0	0	0	0	0	0	0	0	0
682	5	0	0	0	0	0	0	0	0	0	0	0	0
682	6	0	0	0	0	0	0	0	0	0	0	0	0
682	7	0	0	0	0	0	0	0	0	0	0	0	0
682	8	0	0	0	0	0	0	0	0	0	0	0	0
682	9	0	0	0	0	0	0	0	0	0	0	0	0
683	0	0	0	0	0	0	0	0	0	0	0	0	0
683	1	0	0	0	0	0	0	0	0	0	0	0	0
683	2	0	0	0	0	0	0	0	0	0	0	0	0
683	3	0	0	0	0	0	0	0	0	0	0	0	0
683	4	0	0	0	0	0	0	0	0	0	0	0	0
683	5	0	0	0	0	0	0	0	0	0	0	0	0
683	6	0	0	0	0	0	0	0	0	0	0	0	0
683	7	0	0	0	0	0	0	0	0	0	0	0	0
683	8	0	0	0	0	0	0	0	0	0	0	0	0
683	9	0	0	0	0	0	0	0	0	0	0	0	0
684	0	0	0	0	0	0	0	0	0	0	0	0	0
684	1	0	0	0	0	0	0	0	0	0	0	0	0
684	2	0	0	0	0	0	0	0	0	0	0	0	0
684	3	0	0	0	0	0	0	0	0	0	0	0	0
684	4	0	0	0	0	0	0	0	0	0	0	0	0
684	5	0	0	0	0	0	0	0	0	0	0	0	0
684	6	0	0	0	0	0	0	0	0	0	0	0	0
684	7	0	0	0	0	0	0	0	0	0	0	0	0
684	8	0	0	0	0	0	0	0	0	0	0	0	0
684	9	0	0	0	0	0	0	0	0	0	0	0	0
685	0	0	0	0	0	0	0	0	0	0	0	0	0
685	1	0	0	0	0	0	0	0	0	0	0	0	0
685	2	0	0	0	0	0	0	0	0	0	0	0	0
685	3	0	0	0	0	0	0	0	0	0	0	0	0
685	4	0	0	0	0	0	0	0	0	0	0	0	0
685	5	0	0	0	0	0	0	0	0	0	0	0	0
685	6	0	0	0	0	0	0	0	0	0	0	0	0
685	7	0	0	0	0	0	0	0	0	0	0	0	0
685	8	0	0	0	0	0	0	0	0	0	0	0	0
685	9	0	0	0	0	0	0	0	0	0	0	0	0
686	0	0	0	0	0	0	0	0	0	0	0	0	0
686	1	0	0	0	0	0	0	0	0	0	0	0	0
686	2	0	0	0	0	0	0	0	0	0	0	0	0
686	3	0	0	0	0	0	0	0	0	0	0	0	0
686	4	0	0	0	0	0	0	0	0	0	0	0	0
686	5	0	0	0	0	0	0	0	0	0	0	0	0
686	6	0	0	0	0	0	0	0	0	0	0	0	0
686	7	0	0	0	0	0	0	0	0	0	0	0	0
686	8	0	0	0	0	0	0	0	0	0	0	0	0
686	9	0	0	0	0	0	0	0	0	0	0	0	0
687	0	0	0	0	0	0	0	0	0	0	0	0	0
687	1	0	0	0	0	0	0	0	0	0	0	0	0
687	2	0	0	0	0	0	0	0	0	0	0	0	0
687	3	0	0	0	0	0	0	0	0	0	0	0	0
687	4	0	0	0	0	0	0	0	0	0	0	0	0
687	5	0	0	0	0	0	0	0	0	0	0	0	0
687	6	0	0	0	0	0	0	0	0	0	0	0	0
687	7	0	0	0	0	0	0	0	0	0	0	0	0
687	8	0	0	0	0	0	0	0	0	0	0	0	0
687	9	0	0	0	0	0	0	0	0	0	0	0	0
688	0	0	0	0	0	0	0	0	0	0	0	0	0
688	1	0	0	0	0	0	0	0	0	0	0	0	0
688	2	0	0	0	0	0	0	0	0	0	0	0	0
688	3	0	0	0	0	0	0	0	0	0	0	0	0
688	4	0	0	0	0	0	0	0	0	0	0	0	0
688	5	0	0	0	0	0	0	0	0	0	0	0	0
688	6	0	0	0	0	0	0	0	0	0	0	0	0
688	7	0	0	0	0	0	0	0	0	0	0	0	0
688	8	0	0	0	0	0	0	0	0	0	0	0	0
688	9	0	0	0	0	0	0	0	0	0	0	0	0
689	0	0	0	0	0	0	0	0	0	0	0	0	0
689	1	0	0	0	0	0	0	0	0	0	0	0	0
689	2	0	0	0	0	0	0	0	0	0	0	0	0
689	3	0	0	0	0	0	0	0	0	0	0	0	0
689	4	0	0	0	0	0	0	0	0	0	0	0	0
689	5	0	0	0	0	0	0	0	0	0	0	0	0
689	6	0	0	0	0	0	0	0	0	0	0	0	0
689	7	0	0	0	0	0	0	0	0	0	0	0	0
689	8	0	0	0	0	0	0	0	0	0	0	0	0
689	9	0	0	0	0	0	0	0	0	0	0	0	0
690	0	0	0	0	0	0	0	0	0	0	0	0	0
690	1	0	0	0	0	0	0	0	0	0	0	0	0
690	2	0	0	0	0	0	0	0	0	0	0	0	0
690	3	0	0	0	0	0	0	0	0	0	0	0	0
690	4	0	0	0	0	0	0	0	0	0	0	0	0
690	5	0	0	0	0	0	0	0	0	0	0	0	0
690	6	0	0	0	0	0	0	0	0	0	0	0	0
690	7	0	0	0	0	0	0	0	0	0	0	0	0
690	8	0	0	0	0	0	0	0	0	0	0	0	0
690	9	0	0	0	0	0	0	0	0	0	0	0	0
691	0	0	0	0	0	0	0	0	0	0	0	0	0
691	1	0	0	0	0	0	0	0	0	0	0	0	0
691	2	0	0	0	0	0	0	0	0	0	0	0	0
691	3	0	0	0	0	0	0	0	0	0	0	0	0
691	4	0	0	0	0	0	0	0	0	0	0	0	0
691	5	0	0	0	0	0	0	0	0	0	0	0	0
691	6	0	0	0	0	0	0	0	0	0	0	0	0
691	7	0	0	0	0	0	0	0	0	0	0	0	0
691	8	0	0	0	0	0	0	0	0	0	0	0	0
691	9	0	0	0	0	0	0	0	0	0	0	0	0
692	0	0	0	0	0	0	0	0	0	0	0	0	0
692	1	0	0	0	0	0	0	0	0	0	0	0	0
692	2	0	0	0	0	0	0	0	0	0	0	0	0
692	3	0	0	0	0	0	0	0	0	0	0	0	0
692	4	0	0	0	0	0	0	0	0	0	0	0	0
692	5	0	0	0	0	0	0	0	0	0	0	0	0
692	6	0	0	0	0	0	0	0	0	0	0	0	0
692	7	0	0	0	0	0	0	0	0	0	0	0	0
692	8	0	0	0	0	0	0	0	0	0	0	0	0
692	9	0	0	0	0	0	0	0	0	0	0	0	0
693	0	0	0	0	0	0	0	0	0	0	0	0	0
693	1	0	0	0	0	0	0	0	0	0	0	0	0
693	2	0	0	0	0	0	0	0	0	0	0	0	0
693	3	0	0	0	0	0	0	0	0	0	0	0	0
693	4	0	0	0	0	0	0	0	0	0	0	0	0
693	5	0	0	0	0	0	0	0	0	0	0	0	0
693	6	0	0	0	0	0	0	0	0	0	0	0	0
693	7	0	0	0	0	0	0	0	0	0	0	0	0
693	8	0	0	0	0	0	0	0	0	0	0	0	0
693	9	0	0	0	0	0	0	0	0	0	0	0	0
694	0	0	0	0	0	0	0	0	0	0	0	0	0
694	1	0	0	0	0	0	0	0	0	0	0	0	0
694	2	0	0	0	0	0	0	0	0	0	0	0	0
694	3	0	0	0	0	0	0	0	0	0	0	0	0
694	4	0	0	0	0	0	0	0	0	0	0	0	0
694	5	0	0	0	0	0	0	0	0	0	0	0	0
694	6	0	0	0	0	0	0	0	0	0	0	0	0
694	7	0	0	0	0	0	0	0	0	0	0	0	0
694	8	0	0	0	0	0	0	0	0	0	0	0	0
694	9	0	0	0	0	0	0	0	0	0	0	0	0
695	0	0	0	0	0	0	0	0	0	0	0	0	0
695	1	0	0	0	0	0	0	0	0	0	0	0	0
695	2	0	0	0	0	0	0	0	0	0	0	0	0
695	3	0	0	0	0	0	0	0	0	0	0	0	0
695	4	0	0	0	0	0	0	0	0	0	0	0	0
695	5	0	0	0	0	0	0	0	0	0	0	0	0
695	6	0	0	0	0	0	0	0	0	0	0	0	0
695	7	0	0	0	0	0	0	0	0	0	0	0	0
695	8	0	0	0	0	0	0	0	0	0	0	0	0
695	9	0	0	0	0	0	0	0	0	0	0	0	0
696	0	0	0	0	0	0	0	0	0	0	0	0	0
696	1	0	0	0	0	0	0	0	0	0	0	0	0
696	2	0	0	0	0	0	0	0	0	0	0	0	0
696	3	0	0	0	0	0	0	0	0	0	0	0	0
696	4	0	0	0	0	0	0	0	0	0	0	0	0
696	5	0	0	0	0	0	0	0	0	0	0	0	0
696	6	0	0	0	0	0	0	0	0	0	0	0	0
696	7	0	0	0	0	0	0	0	0	0	0	0	0
696	8	0	0	0	0	0	0	0	0	0	0	0	0
696	9	0	0	0	0	0	0	0	0	0	0	0	0
697	0	0	0	0	0	0	0	0	0	0	0	0	0
697	1	0	0	0	0	0	0	0	0	0	0	0	0
697	2	0	0	0	0	0	0	0	0	0	0	0	0
697	3	0	0	0	0	0	0	0	0	0	0	0	0
697	4	0	0	0	0	0	0	0	0	0	0	0	0
697	5	0	0	0	0	0	0	0	0	0	0	0	0
697	6	0	0	0	0	0	0	0	0	0	0	0	0
697	7	0	0	0	0	0	0	0	0	0	0	0	0
697	8	0	0	0	0	0	0	0	0	0	0	0	0
697	9	0	0	0	0	0	0	0	0	0	0	0	0
698	0	0	0	0	0	0	0	0	0	0	0	0	0
698	1	0	0	0	0	0	0	0	0	0	0	0	0
698	2	0	0	0	0	0	0	0	0	0	0	0	0
698	3	0	0	0	0	0	0	0	0	0	0	0	0
698	4	0	0	0	0	0	0	0	0	0	0	0	0
698	5	0	0	0	0	0	0	0	0	0	0	0	0
698	6	0	0	0	0	0	0	0	0	0	0	0	0
698	7	0	0	0	0	0	0	0	0	0	0	0	0
698	8	0	0	0	0	0	0	0	0	0	0	0	0
698	9	0	0	0	0	0	0	0	0	0	0	0	0
699	0	0	0	0	0	0	0	0	0	0	0	0	0
699	1	0	0	0	0	0	0	0	0	0	0	0	0
699	2	0	0	0	0	0	0	0	0	0	0	0	0
699	3	0	0	0	0	0	0	0	0	0	0	0	0
699	4	0	0	0	0	0	0	0	0	0	0	0	0
699	5	0	0	0	0	0	0	0	0	0	0	0	0
699	6	0	0	0	0	0	0	0	0	0	0	0	0
699	7	0	0	0	0	0	0	0	0	0	0	0	0
699	8	0	0	0	0	0	0	0	0	0	0	0	0
699	9	0	0	0	0	0	0	0	0	0	0	0	0
700	0	0	0	0	0	0	0	0	0	0	0	0	0
700	1	0	0	0	0	0	0	0	0	0	0	0	0
700	2	0	0	0	0	0	0	0	0	0	0	0	0
700	3	0	0	0	0	0	0	0	0	0	0	0	0
700	4	0	0	0	0	0	0	0	0	0	0	0	0
700	5	0	0	0	0	0	0	0	0	0	0	0	0
700	6	0	0	0	0	0	0	0	0	0	0	0	0
700	7	0	0	0	0	0	0	0	0	0	0	0	0
700	8	0	0	0	0	0	0	0	0	0	0	0	0
700	9	0	0	0	0	0	0	0	0	0	0	0	0
701	0	0	0	0	0	0	0	0	0	0	0	0	0
701	1	0	0	0	0	0	0	0	0	0	0	0	0
701	2	0	0	0	0	0	0	0	0	0	0	0	0
701	3	0	0	0	0	0	0	0	0	0	0	0	0
701	4	0	0	0	0	0	0	0	0	0	0	0	0
701	5	0	0	0	0	0	0	0	0	0	0	0	0
701	6	0	0	0	0	0	0	0	0	0	0	0	0
701	7	0	0	0	0	0	0	0	0	0	0	0	0
701	8	0	0	0	0	0	0	0	0	0	0	0	0
701	9	0	0	0	0	0	0	0	0	0	0	0	0
702	0	0	0	0	0	0	0	0	0	0	0	0	0
702	1	0	0	0	0	0	0	0	0	0	0	0	0
702	2	0	0	0	0	0	0	0	0	0	0	0	0
702	3	0	0	0	0	0	0	0	0	0	0	0	0
702	4	0	0	0	0	0	0	0	0	0	0	0	0
702	5	0	0	0	0	0	0	0	0	0	0	0	0
702	6	0	0	0	0	0	0	0	0	0	0	0	0
702	7	0	0	0	0	0	0	0	0	0	0	0	0
702	8	0	0	0	0	0	0	0	0	0	0	0	0
702	9	0	0	0	0	0	0	0	0	0	0	0	0
703	0	0	0	0	0	0	0	0	0	0	0	0	0
703	1	0	0	0	0	0	0	0	0	0	0	0	0
703	2	0	0	0	0	0	0	0	0	0	0	0	0
703	3	0	0	0	0	0	0	0	0	0	0	0	0
703	4	0	0	0	0	0	0	0	0	0	0	0	0
703	5	0	0	0	0	0	0	0	0	0	0	0	0
703	6	0	0	0	0	0	0	0	0	0	0	0	0
703	7	0	0	0	0	0	0	0	0	0	0	0	0
703	8	0	0	0	0	0	0	0	0	0	0	0	0
703	9	0	0	0	0	0	0	0	0	0	0	0	0
704	0	0	0	0	0	0	0	0	0	0	0	0	0
704	1	0	0	0	0	0	0	0	0	0	0	0	0
704	2	0	0	0	0	0	0	0	0	0	0	0	0
704	3	0	0	0	0	0	0	0	0	0	0	0	0
704	4	0	0	0	0	0	0	0	0	0	0	0	0
704	5	0	0	0	0	0	0	0	0	0	0	0	0
704	6	0	0	0	0	0	0	0	0	0	0	0	0
704	7	0	0	0	0	0	0	0	0	0	0	0	0
704	8	0	0	0	0	0	0	0	0	0	0	0	0
704	9	0	0	0	0	0	0	0	0	0	0	0	0
705	0	0	0	0	0	0	0	0	0	0	0	0	0
705	1	0	0	0	0	0	0	0	0	0	0	0	0
705	2	0	0	0	0	0	0	0	0	0	0	0	0
705	3	0	0	0	0	0	0	0	0	0	0	0	0
705	4	0	0	0	0	0	0	0	0	0	0	0	0
705	5	0	0	0	0	0	0	0	0	0	0	0	0
705	6	0	0	0	0	0	0	0	0	0	0	0	0
705	7	0	0	0	0	0	0	0	0	0	0	0	0
705	8	0	0	0	0	0	0	0	0	0	0	0	0
705	9	0	0	0	0	0	0	0	0	0	0	0	0
706	0	0	0	0	0	0	0	0	0	0	0	0	0
706	1	0	0	0	0	0	0	0	0	0	0	0	0
706	2	0	0	0	0	0	0	0	0	0	0	0	0
706	3	0	0	0	0	0	0	0	0	0	0	0	0
706	4	0	0	0	0	0	0	0	0	0	0	0	0
706	5	0	0	0	0	0	0	0	0	0	0	0	0
706	6	0	0	0	0	0	0	0	0	0	0	0	0
706	7	0	0	0	0	0	0	0	0	0	0	0	0
706	8	0	0	0	0	0	0	0	0	0	0	0	0
706	9	0	0	0	0	0	0	0	0	0	0	0	0
707	0	0	0	0	0	0	0	0	0	0	0	0	0
707	1	0	0	0	0	0	0	0	0	0	0	0	0
707	2	0	0	0	0	0	0	0	0	0	0	0	0
707	3	0	0	0	0	0	0	0	0	0	0	0	0
707	4	0	0	0	0	0	0	0	0	0	0	0	0
707	5	0	0	0	0	0	0	0	0	0	0	0	0
707	6	0	0	0	0	0	0	0	0	0	0	0	0
707	7	0	0	0	0	0	0	0	0	0	0	0	0
707	8	0	0	0	0	0	0	0	0	0	0	0	0
707	9	0	0	0	0	0	0	0	0	0	0	0	0
708	0	0	0	0	0	0	0	0	0	0	0	0	0
708	1	0	0	0	0	0	0	0	0	0	0	0	0
708	2	0	0	0	0	0	0	0	0	0	0	0	0
708	3	0	0	0	0	0	0	0	0	0	0	0	0
708	4	0	0	0	0	0	0	0	0	0	0	0	0
708	5	0	0	0	0	0	0	0	0	0	0	0	0
708	6	0	0	0	0	0	0	0	0	0	0	0	0
708	7	0	0	0	0	0	0	0	0	0	0	0	0
708	8	0	0	0	0	0	0	0	0	0	0	0	0
708	9	0	0	0	0	0	0	0	0	0	0	0	0
709	0	0	0	0	0	0	0	0	0	0	0	0	0
709	1	0	0	0	0	0	0	0	0	0	0	0	0
709	2	0	0	0	0	0	0	0	0	0	0	0	0
709	3	0	0	0	0	0	0	0	0	0	0	0	0
709	4	0	0	0	0	0	0	0	0	0	0	0	0
709	5	0	0	0	0	0	0	0	0	0	0	0	0
709	6	0	0	0	0	0	0	0	0	0	0	0	0
709	7	0	0	0	0	0	0	0	0	0	0	0	0
709	8	0	0	0	0	0	0	0	0	0	0	0	0
709	9	0	0	0	0	0	0	0	0	0	0	0	0
710	0	0	0	0	0	0	0	0	0	0	0	0	0
710	1	0	0	0	0	0	0	0	0	0	0	0	0
710	2	0	0	0	0	0	0	0	0	0	0	0	0
710	3	0	0	0	0	0	0	0	0	0	0	0	0
710	4	0	0	0	0	0	0	0	0	0	0	0	0
710	5	0	0	0	0	0	0	0	0	0	0	0	0
710	6	0	0	0	0	0	0	0	0	0	0	0	0
710	7	0	0	0	0	0	0	0	0	0	0	0	0
710	8	0	0	0	0	0	0	0	0	0	0	0	0
710	9	0	0	0	0	0	0	0	0	0	0	0	0
711	0	0	0	0	0	0	0	0	0	0	0	0	0
711	1	0	0	0	0	0	0	0	0	0	0	0	0
711	2	0	0	0	0	0	0	0	0	0	0	0	0
711	3	0	0	0	0	0	0	0	0	0	0	0	0
711	4	0	0	0	0	0	0	0	0	0	0	0	0
711	5	0	0	0	0	0	0	0	0	0	0	0	0
711	6	0	0	0	0	0	0	0	0	0	0	0	0
711	7	0	0	0	0	0	0	0	0	0	0	0	0
711	8	0	0	0	0	0	0	0	0	0	0	0	0
711	9	0	0	0	0	0	0	0	0	0	0	0	0
712	0	0	0	0	0	0	0	0	0	0	0	0	0
712	1	0	0	0	0	0	0	0	0	0	0	0	0
712	2	0	0	0	0	0	0	0	0	0	0	0	0
712	3	0	0	0	0	0	0	0	0	0	0	0	0
712	4	0	0	0	0	0	0	0	0	0	0	0	0
712	5	0	0	0	0	0	0	0	0	0	0	0	0
712	6	0	0	0	0	0	0	0	0	0	0	0	0
712	7	0	0	0	0	0	0	0	0	0	0	0	0
712	8	0	0	0	0	0	0	0	0	0	0	0	0
712	9	0	0	0	0	0	0	0	0	0	0	0	0
713	0	0	0	0	0	0	0	0	0	0	0	0	0
713	1	0	0	0	0	0	0	0	0	0	0	0	0
713	2	0	0	0	0	0	0	0	0	0	0	0	0
713	3	0	0	0	0	0	0	0	0	0	0	0	0
713	4	0	0	0	0	0	0	0	0	0	0	0	0
713	5	0	0	0	0	0	0	0	0	0	0	0	0
713	6	0	0	0	0	0	0	0	0	0	0	0	0
713	7	0	0	0	0	0	0	0	0	0	0	0	0
713	8	0	0	0	0	0	0	0	0	0	0	0	0
713	9	0	0	0	0	0	0	0	0	0	0	0	0
714	0	0	0	0	0	0	0	0	0	0	0	0	0
714	1	0	0	0	0	0	0	0	0	0	0	0	0
714	2	0	0	0	0	0	0	0	0	0	0	0	0
714	3	0	0	0	0	0	0	0	0	0	0	0	0
714	4	0	0	0	0	0	0	0	0	0	0	0	0
714	5	0	0	0	0	0	0	0	0	0	0	0	0
714	6	0	0	0	0	0	0	0	0	0	0	0	0
714	7	0	0	0	0	0	0	0	0	0	0	0	0
714	8	0	0	0	0	0	0	0	0	0	0	0	0
714	9	0	0	0	0	0	0	0	0	0	0	0	0
715	0	0	0	0	0	0	0	0	0	0	0	0	0
715	1	0	0	0	0	0	0	0	0	0	0	0	0
715	2	0	0	0	0	0	0	0	0	0	0	0	0
715	3	0	0	0	0	0	0	0	0	0	0	0	0
715	4	0	0	0	0	0	0	0	0	0	0	0	0
715	5	0	0	0	0	0	0	0	0	0	0	0	0
715	6	0	0	0	0	0	0	0	0	0	0	0	0
715	7	0	0	0	0	0	0	0	0	0	0	0	0
715	8	0	0	0	0	0	0	0	0	0	0	0	0
715	9	0	0	0	0	0	0	0	0	0	0	0	0
716	0	0	0	0	0	0	0	0	0	0	0	0	0
716	1	0	0	0	0	0	0	0	0	0	0	0	0
716	2	0	0	0	0	0	0	0	0	0	0	0	0
716	3	0	0	0	0	0	0	0	0	0	0	0	0
716	4	0	0	0	0	0	0	0	0	0	0	0	0
716	5	0	0	0	0	0	0	0	0	0	0	0	0
716	6	0	0	0	0	0	0	0	0	0	0	0	0
716	7	0	0	0	0	0	0	0	0	0	0	0	0
716	8	0	0	0	0	0	0	0	0	0	0	0	0
716	9	0	0	0	0	0	0	0	0	0	0	0	0
717	0	0	0	0	0	0	0	0	0	0	0	0	0
717	1	0	0	0	0	0	0	0	0	0	0	0	0
717	2	0	0	0	0	0	0	0	0	0	0	0	0
717	3	0	0	0	0	0	0	0	0	0	0	0	0
717	4	0	0	0	0	0	0	0	0	0	0	0	0
717	5	0	0	0	0	0	0	0	0	0	0	0	0
717	6	0	0	0	0	0	0	0	0	0	0	0	0
717	7	0	0	0	0	0	0	0	0	0	0	0	0
717	8	0	0	0	0	0	0	0	0	0	0	0	0
717	9	0	0	0	0	0	0	0	0	0	0	0	0
718	0	0	0	0	0	0	0	0	0	0	0	0	0
718	1	0	0	0	0	0	0	0	0	0	0	0	0
718	2	0	0	0	0	0	0	0	0	0	0	0	0
718	3	0	0	0	0	0	0	0	0	0	0	0	0
718	4	0	0	0	0	0	0	0	0	0	0	0	0
718	5	0	0	0	0	0	0	0	0	0	0	0	0
718	6	0	0	0	0	0	0	0	0	0	0	0	0
718	7	0	0	0	0	0	0	0	0	0	0	0	0
718	8	0	0	0	0	0	0	0	0	0	0	0	0
718	9	0	0	0	0	0	0	0	0	0	0	0	0
719	0	0	0	0	0	0	0	0	0	0	0	0	0
719	1	0	0	0	0	0	0	0	0	0	0	0	0
719	2	0	0	0	0	0	0	0	0	0	0	0	0
719	3	0	0	0	0	0	0	0	0	0	0	0	0
719	4	0	0	0	0	0	0	0	0	0	0	0	0
[truncated: 18,155 more rows]
