# Supplementary material for: A Brake-Based Overground Gait Rehabilitation Device for Altering Propulsion Impulse Symmetry
Source: Sensors (Basel). 2021 Oct 5;21(19):6617. doi: 10.3390/s21196617 (PMC8512803; doi:10.3390/s21196617)
Supplement: Supplementary file 1 [file sensors-21-06617-s001.zip › GPT animations/code and data/stroke_data/Force/TR 08.csv]

Devices
1000
		FP1 (5629 Large) - Force			FP2 (5687 Large) [1000Hz] - Force			FP3 (5628 Small) - Force			FP4 (5639) - Force
Frame	Sub Frame	Fx	Fy	Fz	Fx	Fy	Fz	Fx	Fy	Fz	Fx	Fy	Fz
		N	N	N	N	N	N	N	N	N	N	N	N
931	0	0	0	0	0	0	0	0	0	0	0	0	0
931	1	0	0	0	0	0	0	0	0	0	0	0	0
931	2	0	0	0	0	0	0	0	0	0	0	0	0
931	3	0	0	0	0	0	0	0	0	0	0	0	0
931	4	0	0	0	0	0	0	0	0	0	0	0	0
931	5	0	0	0	0	0	0	0	0	0	0	0	0
931	6	0	0	0	0	0	0	0	0	0	0	0	0
931	7	0	0	0	0	0	0	0	0	0	0	0	0
931	8	0	0	0	0	0	0	0	0	0	0	0	0
931	9	0	0	0	0	0	0	0	0	0	0	0	0
932	0	0	0	0	0	0	0	0	0	0	0	0	0
932	1	0	0	0	0	0	0	0	0	0	0	0	0
932	2	0	0	0	0	0	0	0	0	0	0	0	0
932	3	0	0	0	0	0	0	0	0	0	0	0	0
932	4	0	0	0	0	0	0	0	0	0	0	0	0
932	5	0	0	0	0	0	0	0	0	0	0	0	0
932	6	0	0	0	0	0	0	0	0	0	0	0	0
932	7	0	0	0	0	0	0	0	0	0	0	0	0
932	8	0	0	0	0	0	0	0	0	0	0	0	0
932	9	0	0	0	0	0	0	0	0	0	0	0	0
933	0	0	0	0	0	0	0	0	0	0	0	0	0
933	1	0	0	0	0	0	0	0	0	0	0	0	0
933	2	0	0	0	0	0	0	0	0	0	0	0	0
933	3	0	0	0	0	0	0	0	0	0	0	0	0
933	4	0	0	0	0	0	0	0	0	0	0	0	0
933	5	0	0	0	0	0	0	0	0	0	0	0	0
933	6	0	0	0	0	0	0	0	0	0	0	0	0
933	7	0	0	0	0	0	0	0	0	0	0	0	0
933	8	0	0	0	0	0	0	0	0	0	0	0	0
933	9	0	0	0	0	0	0	0	0	0	0	0	0
934	0	0	0	0	0	0	0	0	0	0	0	0	0
934	1	0	0	0	0	0	0	0	0	0	0	0	0
934	2	0	0	0	0	0	0	0	0	0	0	0	0
934	3	0	0	0	0	0	0	0	0	0	0	0	0
934	4	0	0	0	0	0	0	0	0	0	0	0	0
934	5	0	0	0	0	0	0	0	0	0	0	0	0
934	6	0	0	0	0	0	0	0	0	0	0	0	0
934	7	0	0	0	0	0	0	0	0	0	0	0	0
934	8	0	0	0	0	0	0	0	0	0	0	0	0
934	9	0	0	0	0	0	0	0	0	0	0	0	0
935	0	0	0	0	0	0	0	0	0	0	0	0	0
935	1	0	0	0	0	0	0	0	0	0	0	0	0
935	2	0	0	0	0	0	0	0	0	0	0	0	0
935	3	0	0	0	0	0	0	0	0	0	0	0	0
935	4	0	0	0	0	0	0	0	0	0	0	0	0
935	5	0	0	0	0	0	0	0	0	0	0	0	0
935	6	0	0	0	0	0	0	0	0	0	0	0	0
935	7	0	0	0	0	0	0	0	0	0	0	0	0
935	8	0	0	0	0	0	0	0	0	0	0	0	0
935	9	0	0	0	0	0	0	0	0	0	0	0	0
936	0	0	0	0	0	0	0	0	0	0	0	0	0
936	1	0	0	0	0	0	0	0	0	0	0	0	0
936	2	0	0	0	0	0	0	0	0	0	0	0	0
936	3	0	0	0	0	0	0	0	0	0	0	0	0
936	4	0	0	0	0	0	0	0	0	0	0	0	0
936	5	0	0	0	0	0	0	0	0	0	0	0	0
936	6	0	0	0	0	0	0	0	0	0	0	0	0
936	7	0	0	0	0	0	0	0	0	0	0	0	0
936	8	0	0	0	0	0	0	0	0	0	0	0	0
936	9	0	0	0	0	0	0	0	0	0	0	0	0
937	0	0	0	0	0	0	0	0	0	0	0	0	0
937	1	0	0	0	0	0	0	0	0	0	0	0	0
937	2	0	0	0	0	0	0	0	0	0	0	0	0
937	3	0	0	0	0	0	0	0	0	0	0	0	0
937	4	0	0	0	0	0	0	0	0	0	0	0	0
937	5	0	0	0	0	0	0	0	0	0	0	0	0
937	6	0	0	0	0	0	0	0	0	0	0	0	0
937	7	0	0	0	0	0	0	0	0	0	0	0	0
937	8	0	0	0	0	0	0	0	0	0	0	0	0
937	9	0	0	0	0	0	0	0	0	0	0	0	0
938	0	0	0	0	0	0	0	0	0	0	0	0	0
938	1	0	0	0	0	0	0	0	0	0	0	0	0
938	2	0	0	0	0	0	0	0	0	0	0	0	0
938	3	0	0	0	0	0	0	0	0	0	0	0	0
938	4	0	0	0	0	0	0	0	0	0	0	0	0
938	5	0	0	0	0	0	0	0	0	0	0	0	0
938	6	0	0	0	0	0	0	0	0	0	0	0	0
938	7	0	0	0	0	0	0	0	0	0	0	0	0
938	8	0	0	0	0	0	0	0	0	0	0	0	0
938	9	0	0	0	0	0	0	0	0	0	0	0	0
939	0	0	0	0	0	0	0	0	0	0	0	0	0
939	1	0	0	0	0	0	0	0	0	0	0	0	0
939	2	0	0	0	0	0	0	0	0	0	0	0	0
939	3	0	0	0	0	0	0	0	0	0	0	0	0
939	4	0	0	0	0	0	0	0	0	0	0	0	0
939	5	0	0	0	0	0	0	0	0	0	0	0	0
939	6	0	0	0	0	0	0	0	0	0	0	0	0
939	7	0	0	0	0	0	0	0	0	0	0	0	0
939	8	0	0	0	0	0	0	0	0	0	0	0	0
939	9	0	0	0	0	0	0	0	0	0	0	0	0
940	0	0	0	0	0	0	0	0	0	0	0	0	0
940	1	0	0	0	0	0	0	0	0	0	0	0	0
940	2	0	0	0	0	0	0	0	0	0	0	0	0
940	3	0	0	0	0	0	0	0	0	0	0	0	0
940	4	0	0	0	0	0	0	0	0	0	0	0	0
940	5	0	0	0	0	0	0	0	0	0	0	0	0
940	6	0	0	0	0	0	0	0	0	0	0	0	0
940	7	0	0	0	0	0	0	0	0	0	0	0	0
940	8	0	0	0	0	0	0	0	0	0	0	0	0
940	9	0	0	0	0	0	0	0	0	0	0	0	0
941	0	0	0	0	0	0	0	0	0	0	0	0	0
941	1	0	0	0	0	0	0	0	0	0	0	0	0
941	2	0	0	0	0	0	0	0	0	0	0	0	0
941	3	0	0	0	0	0	0	0	0	0	0	0	0
941	4	0	0	0	0	0	0	0	0	0	0	0	0
941	5	0	0	0	0	0	0	0	0	0	0	0	0
941	6	0	0	0	0	0	0	0	0	0	0	0	0
941	7	0	0	0	0	0	0	0	0	0	0	0	0
941	8	0	0	0	0	0	0	0	0	0	0	0	0
941	9	0	0	0	0	0	0	0	0	0	0	0	0
942	0	0	0	0	0	0	0	0	0	0	0	0	0
942	1	0	0	0	0	0	0	0	0	0	0	0	0
942	2	0	0	0	0	0	0	0	0	0	0	0	0
942	3	0	0	0	0	0	0	0	0	0	0	0	0
942	4	0	0	0	0	0	0	0	0	0	0	0	0
942	5	0	0	0	0	0	0	0	0	0	0	0	0
942	6	0	0	0	0	0	0	0	0	0	0	0	0
942	7	0	0	0	0	0	0	0	0	0	0	0	0
942	8	0	0	0	0	0	0	0	0	0	0	0	0
942	9	0	0	0	0	0	0	0	0	0	0	0	0
943	0	0	0	0	0	0	0	0	0	0	0	0	0
943	1	0	0	0	0	0	0	0	0	0	0	0	0
943	2	0	0	0	0	0	0	0	0	0	0	0	0
943	3	0	0	0	0	0	0	0	0	0	0	0	0
943	4	0	0	0	0	0	0	0	0	0	0	0	0
943	5	0	0	0	0	0	0	0	0	0	0	0	0
943	6	0	0	0	0	0	0	0	0	0	0	0	0
943	7	0	0	0	0	0	0	0	0	0	0	0	0
943	8	0	0	0	0	0	0	0	0	0	0	0	0
943	9	0	0	0	0	0	0	0	0	0	0	0	0
944	0	0	0	0	0	0	0	0	0	0	0	0	0
944	1	0	0	0	0	0	0	0	0	0	0	0	0
944	2	0	0	0	0	0	0	0	0	0	0	0	0
944	3	0	0	0	0	0	0	0	0	0	0	0	0
944	4	0	0	0	0	0	0	0	0	0	0	0	0
944	5	0	0	0	0	0	0	0	0	0	0	0	0
944	6	0	0	0	0	0	0	0	0	0	0	0	0
944	7	0	0	0	0	0	0	0	0	0	0	0	0
944	8	0	0	0	0	0	0	0	0	0	0	0	0
944	9	0	0	0	0	0	0	0	0	0	0	0	0
945	0	0	0	0	0	0	0	0	0	0	0	0	0
945	1	0	0	0	0	0	0	0	0	0	0	0	0
945	2	0	0	0	0	0	0	0	0	0	0	0	0
945	3	0	0	0	0	0	0	0	0	0	0	0	0
945	4	0	0	0	0	0	0	0	0	0	0	0	0
945	5	0	0	0	0	0	0	0	0	0	0	0	0
945	6	0	0	0	0	0	0	0	0	0	0	0	0
945	7	0	0	0	0	0	0	0	0	0	0	0	0
945	8	0	0	0	0	0	0	0	0	0	0	0	0
945	9	0	0	0	0	0	0	0	0	0	0	0	0
946	0	0	0	0	0	0	0	0	0	0	0	0	0
946	1	0	0	0	0	0	0	0	0	0	0	0	0
946	2	0	0	0	0	0	0	0	0	0	0	0	0
946	3	0	0	0	0	0	0	0	0	0	0	0	0
946	4	0	0	0	0	0	0	0	0	0	0	0	0
946	5	0	0	0	0	0	0	0	0	0	0	0	0
946	6	0	0	0	0	0	0	0	0	0	0	0	0
946	7	0	0	0	0	0	0	0	0	0	0	0	0
946	8	0	0	0	0	0	0	0	0	0	0	0	0
946	9	0	0	0	0	0	0	0	0	0	0	0	0
947	0	0	0	0	0	0	0	0	0	0	0	0	0
947	1	0	0	0	0	0	0	0	0	0	0	0	0
947	2	0	0	0	0	0	0	0	0	0	0	0	0
947	3	0	0	0	0	0	0	0	0	0	0	0	0
947	4	0	0	0	0	0	0	0	0	0	0	0	0
947	5	0	0	0	0	0	0	0	0	0	0	0	0
947	6	0	0	0	0	0	0	0	0	0	0	0	0
947	7	0	0	0	0	0	0	0	0	0	0	0	0
947	8	0	0	0	0	0	0	0	0	0	0	0	0
947	9	0	0	0	0	0	0	0	0	0	0	0	0
948	0	0	0	0	0	0	0	0	0	0	0	0	0
948	1	0	0	0	0	0	0	0	0	0	0	0	0
948	2	0	0	0	0	0	0	0	0	0	0	0	0
948	3	0	0	0	0	0	0	0	0	0	0	0	0
948	4	0	0	0	0	0	0	0	0	0	0	0	0
948	5	0	0	0	0	0	0	0	0	0	0	0	0
948	6	0	0	0	0	0	0	0	0	0	0	0	0
948	7	0	0	0	0	0	0	0	0	0	0	0	0
948	8	0	0	0	0	0	0	0	0	0	0	0	0
948	9	0	0	0	0	0	0	0	0	0	0	0	0
949	0	0	0	0	0	0	0	0	0	0	0	0	0
949	1	0	0	0	0	0	0	0	0	0	0	0	0
949	2	0	0	0	0	0	0	0	0	0	0	0	0
949	3	0	0	0	0	0	0	0	0	0	0	0	0
949	4	0	0	0	0	0	0	0	0	0	0	0	0
949	5	0	0	0	0	0	0	0	0	0	0	0	0
949	6	0	0	0	0	0	0	0	0	0	0	0	0
949	7	0	0	0	0	0	0	0	0	0	0	0	0
949	8	0	0	0	0	0	0	0	0	0	0	0	0
949	9	0	0	0	0	0	0	0	0	0	0	0	0
950	0	0	0	0	0	0	0	0	0	0	0	0	0
950	1	0	0	0	0	0	0	0	0	0	0	0	0
950	2	0	0	0	0	0	0	0	0	0	0	0	0
950	3	0	0	0	0	0	0	0	0	0	0	0	0
950	4	0	0	0	0	0	0	0	0	0	0	0	0
950	5	0	0	0	0	0	0	0	0	0	0	0	0
950	6	0	0	0	0	0	0	0	0	0	0	0	0
950	7	0	0	0	0	0	0	0	0	0	0	0	0
950	8	0	0	0	0	0	0	0	0	0	0	0	0
950	9	0	0	0	0	0	0	0	0	0	0	0	0
951	0	0	0	0	0	0	0	0	0	0	0	0	0
951	1	0	0	0	0	0	0	0	0	0	0	0	0
951	2	0	0	0	0	0	0	0	0	0	0	0	0
951	3	0	0	0	0	0	0	0	0	0	0	0	0
951	4	0	0	0	0	0	0	0	0	0	0	0	0
951	5	0	0	0	0	0	0	0	0	0	0	0	0
951	6	0	0	0	0	0	0	0	0	0	0	0	0
951	7	0	0	0	0	0	0	0	0	0	0	0	0
951	8	0	0	0	0	0	0	0	0	0	0	0	0
951	9	0	0	0	0	0	0	0	0	0	0	0	0
952	0	0	0	0	0	0	0	0	0	0	0	0	0
952	1	0	0	0	0	0	0	0	0	0	0	0	0
952	2	0	0	0	0	0	0	0	0	0	0	0	0
952	3	0	0	0	0	0	0	0	0	0	0	0	0
952	4	0	0	0	0	0	0	0	0	0	0	0	0
952	5	0	0	0	0	0	0	0	0	0	0	0	0
952	6	0	0	0	0	0	0	0	0	0	0	0	0
952	7	0	0	0	0	0	0	0	0	0	0	0	0
952	8	0	0	0	0	0	0	0	0	0	0	0	0
952	9	0	0	0	0	0	0	0	0	0	0	0	0
953	0	0	0	0	0	0	0	0	0	0	0	0	0
953	1	0	0	0	0	0	0	0	0	0	0	0	0
953	2	0	0	0	0	0	0	0	0	0	0	0	0
953	3	0	0	0	0	0	0	0	0	0	0	0	0
953	4	0	0	0	0	0	0	0	0	0	0	0	0
953	5	0	0	0	0	0	0	0	0	0	0	0	0
953	6	0	0	0	0	0	0	0	0	0	0	0	0
953	7	0	0	0	0	0	0	0	0	0	0	0	0
953	8	0	0	0	0	0	0	0	0	0	0	0	0
953	9	0	0	0	0	0	0	0	0	0	0	0	0
954	0	0	0	0	0	0	0	0	0	0	0	0	0
954	1	0	0	0	0	0	0	0	0	0	0	0	0
954	2	0	0	0	0	0	0	0	0	0	0	0	0
954	3	0	0	0	0	0	0	0	0	0	0	0	0
954	4	0	0	0	0	0	0	0	0	0	0	0	0
954	5	0	0	0	0	0	0	0	0	0	0	0	0
954	6	0	0	0	0	0	0	0	0	0	0	0	0
954	7	0	0	0	0	0	0	0	0	0	0	0	0
954	8	0	0	0	0	0	0	0	0	0	0	0	0
954	9	0	0	0	0	0	0	0	0	0	0	0	0
955	0	0	0	0	0	0	0	0	0	0	0	0	0
955	1	0	0	0	0	0	0	0	0	0	0	0	0
955	2	0	0	0	0	0	0	0	0	0	0	0	0
955	3	0	0	0	0	0	0	0	0	0	0	0	0
955	4	0	0	0	0	0	0	0	0	0	0	0	0
955	5	0	0	0	0	0	0	0	0	0	0	0	0
955	6	0	0	0	0	0	0	0	0	0	0	0	0
955	7	0	0	0	0	0	0	0	0	0	0	0	0
955	8	0	0	0	0	0	0	0	0	0	0	0	0
955	9	0	0	0	0	0	0	0	0	0	0	0	0
956	0	0	0	0	0	0	0	0	0	0	0	0	0
956	1	0	0	0	0	0	0	0	0	0	0	0	0
956	2	0	0	0	0	0	0	0	0	0	0	0	0
956	3	0	0	0	0	0	0	0	0	0	0	0	0
956	4	0	0	0	0	0	0	0	0	0	0	0	0
956	5	0	0	0	0	0	0	0	0	0	0	0	0
956	6	0	0	0	0	0	0	0	0	0	0	0	0
956	7	0	0	0	0	0	0	0	0	0	0	0	0
956	8	0	0	0	0	0	0	0	0	0	0	0	0
956	9	0	0	0	0	0	0	0	0	0	0	0	0
957	0	0	0	0	0	0	0	0	0	0	0	0	0
957	1	0	0	0	0	0	0	0	0	0	0	0	0
957	2	0	0	0	0	0	0	0	0	0	0	0	0
957	3	0	0	0	0	0	0	0	0	0	0	0	0
957	4	0	0	0	0	0	0	0	0	0	0	0	0
957	5	0	0	0	0	0	0	0	0	0	0	0	0
957	6	0	0	0	0	0	0	0	0	0	0	0	0
957	7	0	0	0	0	0	0	0	0	0	0	0	0
957	8	0	0	0	0	0	0	0	0	0	0	0	0
957	9	0	0	0	0	0	0	0	0	0	0	0	0
958	0	0	0	0	0	0	0	0	0	0	0	0	0
958	1	0	0	0	0	0	0	0	0	0	0	0	0
958	2	0	0	0	0	0	0	0	0	0	0	0	0
958	3	0	0	0	0	0	0	0	0	0	0	0	0
958	4	0	0	0	0	0	0	0	0	0	0	0	0
958	5	0	0	0	0	0	0	0	0	0	0	0	0
958	6	0	0	0	0	0	0	0	0	0	0	0	0
958	7	0	0	0	0	0	0	0	0	0	0	0	0
958	8	0	0	0	0	0	0	0	0	0	0	0	0
958	9	0	0	0	0	0	0	0	0	0	0	0	0
959	0	0	0	0	0	0	0	0	0	0	0	0	0
959	1	0	0	0	0	0	0	0	0	0	0	0	0
959	2	0	0	0	0	0	0	0	0	0	0	0	0
959	3	0	0	0	0	0	0	0	0	0	0	0	0
959	4	0	0	0	0	0	0	0	0	0	0	0	0
959	5	0	0	0	0	0	0	0	0	0	0	0	0
959	6	0	0	0	0	0	0	0	0	0	0	0	0
959	7	0	0	0	0	0	0	0	0	0	0	0	0
959	8	0	0	0	0	0	0	0	0	0	0	0	0
959	9	0	0	0	0	0	0	0	0	0	0	0	0
960	0	0	0	0	0	0	0	0	0	0	0	0	0
960	1	0	0	0	0	0	0	0	0	0	0	0	0
960	2	0	0	0	0	0	0	0	0	0	0	0	0
960	3	0	0	0	0	0	0	0	0	0	0	0	0
960	4	0	0	0	0	0	0	0	0	0	0	0	0
960	5	0	0	0	0	0	0	0	0	0	0	0	0
960	6	0	0	0	0	0	0	0	0	0	0	0	0
960	7	0	0	0	0	0	0	0	0	0	0	0	0
960	8	0	0	0	0	0	0	0	0	0	0	0	0
960	9	0	0	0	0	0	0	0	0	0	0	0	0
961	0	0	0	0	0	0	0	0	0	0	0	0	0
961	1	0	0	0	0	0	0	0	0	0	0	0	0
961	2	0	0	0	0	0	0	0	0	0	0	0	0
961	3	0	0	0	0	0	0	0	0	0	0	0	0
961	4	0	0	0	0	0	0	0	0	0	0	0	0
961	5	0	0	0	0	0	0	0	0	0	0	0	0
961	6	0	0	0	0	0	0	0	0	0	0	0	0
961	7	0	0	0	0	0	0	0	0	0	0	0	0
961	8	0	0	0	0	0	0	0	0	0	0	0	0
961	9	0	0	0	0	0	0	0	0	0	0	0	0
962	0	0	0	0	0	0	0	0	0	0	0	0	0
962	1	0	0	0	0	0	0	0	0	0	0	0	0
962	2	0	0	0	0	0	0	0	0	0	0	0	0
962	3	0	0	0	0	0	0	0	0	0	0	0	0
962	4	0	0	0	0	0	0	0	0	0	0	0	0
962	5	0	0	0	0	0	0	0	0	0	0	0	0
962	6	0	0	0	0	0	0	0	0	0	0	0	0
962	7	0	0	0	0	0	0	0	0	0	0	0	0
962	8	0	0	0	0	0	0	0	0	0	0	0	0
962	9	0	0	0	0	0	0	0	0	0	0	0	0
963	0	0	0	0	0	0	0	0	0	0	0	0	0
963	1	0	0	0	0	0	0	0	0	0	0	0	0
963	2	0	0	0	0	0	0	0	0	0	0	0	0
963	3	0	0	0	0	0	0	0	0	0	0	0	0
963	4	0	0	0	0	0	0	0	0	0	0	0	0
963	5	0	0	0	0	0	0	0	0	0	0	0	0
963	6	0	0	0	0	0	0	0	0	0	0	0	0
963	7	0	0	0	0	0	0	0	0	0	0	0	0
963	8	0	0	0	0	0	0	0	0	0	0	0	0
963	9	0	0	0	0	0	0	0	0	0	0	0	0
964	0	0	0	0	0	0	0	0	0	0	0	0	0
964	1	0	0	0	0	0	0	0	0	0	0	0	0
964	2	0	0	0	0	0	0	0	0	0	0	0	0
964	3	0	0	0	0	0	0	0	0	0	0	0	0
964	4	0	0	0	0	0	0	0	0	0	0	0	0
964	5	0	0	0	0	0	0	0	0	0	0	0	0
964	6	0	0	0	0	0	0	0	0	0	0	0	0
964	7	0	0	0	0	0	0	0	0	0	0	0	0
964	8	0	0	0	0	0	0	0	0	0	0	0	0
964	9	0	0	0	0	0	0	0	0	0	0	0	0
965	0	0	0	0	0	0	0	0	0	0	0	0	0
965	1	0	0	0	0	0	0	0	0	0	0	0	0
965	2	0	0	0	0	0	0	0	0	0	0	0	0
965	3	0	0	0	0	0	0	0	0	0	0	0	0
965	4	0	0	0	0	0	0	0	0	0	0	0	0
965	5	0	0	0	0	0	0	0	0	0	0	0	0
965	6	0	0	0	0	0	0	0	0	0	0	0	0
965	7	0	0	0	0	0	0	0	0	0	0	0	0
965	8	0	0	0	0	0	0	0	0	0	0	0	0
965	9	0	0	0	0	0	0	0	0	0	0	0	0
966	0	0	0	0	0	0	0	0	0	0	0	0	0
966	1	0	0	0	0	0	0	0	0	0	0	0	0
966	2	0	0	0	0	0	0	0	0	0	0	0	0
966	3	0	0	0	0	0	0	0	0	0	0	0	0
966	4	0	0	0	0	0	0	0	0	0	0	0	0
966	5	0	0	0	0	0	0	0	0	0	0	0	0
966	6	0	0	0	0	0	0	0	0	0	0	0	0
966	7	0	0	0	0	0	0	0	0	0	0	0	0
966	8	0	0	0	0	0	0	0	0	0	0	0	0
966	9	0	0	0	0	0	0	0	0	0	0	0	0
967	0	0	0	0	0	0	0	0	0	0	0	0	0
967	1	0	0	0	0	0	0	0	0	0	0	0	0
967	2	0	0	0	0	0	0	0	0	0	0	0	0
967	3	0	0	0	0	0	0	0	0	0	0	0	0
967	4	0	0	0	0	0	0	0	0	0	0	0	0
967	5	0	0	0	0	0	0	0	0	0	0	0	0
967	6	0	0	0	0	0	0	0	0	0	0	0	0
967	7	0	0	0	0	0	0	0	0	0	0	0	0
967	8	0	0	0	0	0	0	0	0	0	0	0	0
967	9	0	0	0	0	0	0	0	0	0	0	0	0
968	0	0	0	0	0	0	0	0	0	0	0	0	0
968	1	0	0	0	0	0	0	0	0	0	0	0	0
968	2	0	0	0	0	0	0	0	0	0	0	0	0
968	3	0	0	0	0	0	0	0	0	0	0	0	0
968	4	0	0	0	0	0	0	0	0	0	0	0	0
968	5	0	0	0	0	0	0	0	0	0	0	0	0
968	6	0	0	0	0	0	0	0	0	0	0	0	0
968	7	0	0	0	0	0	0	0	0	0	0	0	0
968	8	0	0	0	0	0	0	0	0	0	0	0	0
968	9	0	0	0	0	0	0	0	0	0	0	0	0
969	0	0	0	0	0	0	0	0	0	0	0	0	0
969	1	0	0	0	0	0	0	0	0	0	0	0	0
969	2	0	0	0	0	0	0	0	0	0	0	0	0
969	3	0	0	0	0	0	0	0	0	0	0	0	0
969	4	0	0	0	0	0	0	0	0	0	0	0	0
969	5	0	0	0	0	0	0	0	0	0	0	0	0
969	6	0	0	0	0	0	0	0	0	0	0	0	0
969	7	0	0	0	0	0	0	0	0	0	0	0	0
969	8	0	0	0	0	0	0	0	0	0	0	0	0
969	9	0	0	0	0	0	0	0	0	0	0	0	0
970	0	0	0	0	0	0	0	0	0	0	0	0	0
970	1	0	0	0	0	0	0	0	0	0	0	0	0
970	2	0	0	0	0	0	0	0	0	0	0	0	0
970	3	0	0	0	0	0	0	0	0	0	0	0	0
970	4	0	0	0	0	0	0	0	0	0	0	0	0
970	5	0	0	0	0	0	0	0	0	0	0	0	0
970	6	0	0	0	0	0	0	0	0	0	0	0	0
970	7	0	0	0	0	0	0	0	0	0	0	0	0
970	8	0	0	0	0	0	0	0	0	0	0	0	0
970	9	0	0	0	0	0	0	0	0	0	0	0	0
971	0	0	0	0	0	0	0	0	0	0	0	0	0
971	1	0	0	0	0	0	0	0	0	0	0	0	0
971	2	0	0	0	0	0	0	0	0	0	0	0	0
971	3	0	0	0	0	0	0	0	0	0	0	0	0
971	4	0	0	0	0	0	0	0	0	0	0	0	0
971	5	0	0	0	0	0	0	0	0	0	0	0	0
971	6	0	0	0	0	0	0	0	0	0	0	0	0
971	7	0	0	0	0	0	0	0	0	0	0	0	0
971	8	0	0	0	0	0	0	0	0	0	0	0	0
971	9	0	0	0	0	0	0	0	0	0	0	0	0
972	0	0	0	0	0	0	0	0	0	0	0	0	0
972	1	0	0	0	0	0	0	0	0	0	0	0	0
972	2	0	0	0	0	0	0	0	0	0	0	0	0
972	3	0	0	0	0	0	0	0	0	0	0	0	0
972	4	0	0	0	0	0	0	0	0	0	0	0	0
972	5	0	0	0	0	0	0	0	0	0	0	0	0
972	6	0	0	0	0	0	0	0	0	0	0	0	0
972	7	0	0	0	0	0	0	0	0	0	0	0	0
972	8	0	0	0	0	0	0	0	0	0	0	0	0
972	9	0	0	0	0	0	0	0	0	0	0	0	0
973	0	0	0	0	0	0	0	0	0	0	0	0	0
973	1	0	0	0	0	0	0	0	0	0	0	0	0
973	2	0	0	0	0	0	0	0	0	0	0	0	0
973	3	0	0	0	0	0	0	0	0	0	0	0	0
973	4	0	0	0	0	0	0	0	0	0	0	0	0
973	5	0	0	0	0	0	0	0	0	0	0	0	0
973	6	0	0	0	0	0	0	0	0	0	0	0	0
973	7	0	0	0	0	0	0	0	0	0	0	0	0
973	8	0	0	0	0	0	0	0	0	0	0	0	0
973	9	0	0	0	0	0	0	0	0	0	0	0	0
974	0	0	0	0	0	0	0	0	0	0	0	0	0
974	1	0	0	0	0	0	0	0	0	0	0	0	0
974	2	0	0	0	0	0	0	0	0	0	0	0	0
974	3	0	0	0	0	0	0	0	0	0	0	0	0
974	4	0	0	0	0	0	0	0	0	0	0	0	0
974	5	0	0	0	0	0	0	0	0	0	0	0	0
974	6	0	0	0	0	0	0	0	0	0	0	0	0
974	7	0	0	0	0	0	0	0	0	0	0	0	0
974	8	0	0	0	0	0	0	0	0	0	0	0	0
974	9	0	0	0	0	0	0	0	0	0	0	0	0
975	0	0	0	0	0	0	0	0	0	0	0	0	0
975	1	0	0	0	0	0	0	0	0	0	0	0	0
975	2	0	0	0	0	0	0	0	0	0	0	0	0
975	3	0	0	0	0	0	0	0	0	0	0	0	0
975	4	0	0	0	0	0	0	0	0	0	0	0	0
975	5	0	0	0	0	0	0	0	0	0	0	0	0
975	6	0	0	0	0	0	0	0	0	0	0	0	0
975	7	0	0	0	0	0	0	0	0	0	0	0	0
975	8	0	0	0	0	0	0	0	0	0	0	0	0
975	9	0	0	0	0	0	0	0	0	0	0	0	0
976	0	0	0	0	0	0	0	0	0	0	0	0	0
976	1	0	0	0	0	0	0	0	0	0	0	0	0
976	2	0	0	0	0	0	0	0	0	0	0	0	0
976	3	0	0	0	0	0	0	0	0	0	0	0	0
976	4	0	0	0	0	0	0	0	0	0	0	0	0
976	5	0	0	0	0	0	0	0	0	0	0	0	0
976	6	0	0	0	0	0	0	0	0	0	0	0	0
976	7	0	0	0	0	0	0	0	0	0	0	0	0
976	8	0	0	0	0	0	0	0	0	0	0	0	0
976	9	0	0	0	0	0	0	0	0	0	0	0	0
977	0	0	0	0	0	0	0	0	0	0	0	0	0
977	1	0	0	0	0	0	0	0	0	0	0	0	0
977	2	0	0	0	0	0	0	0	0	0	0	0	0
977	3	0	0	0	0	0	0	0	0	0	0	0	0
977	4	0	0	0	0	0	0	0	0	0	0	0	0
977	5	0	0	0	0	0	0	0	0	0	0	0	0
977	6	0	0	0	0	0	0	0	0	0	0	0	0
977	7	0	0	0	0	0	0	0	0	0	0	0	0
977	8	0	0	0	0	0	0	0	0	0	0	0	0
977	9	0	0	0	0	0	0	0	0	0	0	0	0
978	0	0	0	0	0	0	0	0	0	0	0	0	0
978	1	0	0	0	0	0	0	0	0	0	0	0	0
978	2	0	0	0	0	0	0	0	0	0	0	0	0
978	3	0	0	0	0	0	0	0	0	0	0	0	0
978	4	0	0	0	0	0	0	0	0	0	0	0	0
978	5	0	0	0	0	0	0	0	0	0	0	0	0
978	6	0	0	0	0	0	0	0	0	0	0	0	0
978	7	0	0	0	0	0	0	0	0	0	0	0	0
978	8	0	0	0	0	0	0	0	0	0	0	0	0
978	9	0	0	0	0	0	0	0	0	0	0	0	0
979	0	0	0	0	0	0	0	0	0	0	0	0	0
979	1	0	0	0	0	0	0	0	0	0	0	0	0
979	2	0	0	0	0	0	0	0	0	0	0	0	0
979	3	0	0	0	0	0	0	0	0	0	0	0	0
979	4	0	0	0	0	0	0	0	0	0	0	0	0
979	5	0	0	0	0	0	0	0	0	0	0	0	0
979	6	0	0	0	0	0	0	0	0	0	0	0	0
979	7	0	0	0	0	0	0	0	0	0	0	0	0
979	8	0	0	0	0	0	0	0	0	0	0	0	0
979	9	0	0	0	0	0	0	0	0	0	0	0	0
980	0	0	0	0	0	0	0	0	0	0	0	0	0
980	1	0	0	0	0	0	0	0	0	0	0	0	0
980	2	0	0	0	0	0	0	0	0	0	0	0	0
980	3	0	0	0	0	0	0	0	0	0	0	0	0
980	4	0	0	0	0	0	0	0	0	0	0	0	0
980	5	0	0	0	0	0	0	0	0	0	0	0	0
980	6	0	0	0	0	0	0	0	0	0	0	0	0
980	7	0	0	0	0	0	0	0	0	0	0	0	0
980	8	0	0	0	0	0	0	0	0	0	0	0	0
980	9	0	0	0	0	0	0	0	0	0	0	0	0
981	0	0	0	0	0	0	0	0	0	0	0	0	0
981	1	0	0	0	0	0	0	0	0	0	0	0	0
981	2	0	0	0	0	0	0	0	0	0	0	0	0
981	3	0	0	0	0	0	0	0	0	0	0	0	0
981	4	0	0	0	0	0	0	0	0	0	0	0	0
981	5	0	0	0	0	0	0	0	0	0	0	0	0
981	6	0	0	0	0	0	0	0	0	0	0	0	0
981	7	0	0	0	0	0	0	0	0	0	0	0	0
981	8	0	0	0	0	0	0	0	0	0	0	0	0
981	9	0	0	0	0	0	0	0	0	0	0	0	0
982	0	0	0	0	0	0	0	0	0	0	0	0	0
982	1	0	0	0	0	0	0	0	0	0	0	0	0
982	2	0	0	0	0	0	0	0	0	0	0	0	0
982	3	0	0	0	0	0	0	0	0	0	0	0	0
982	4	0	0	0	0	0	0	0	0	0	0	0	0
982	5	0	0	0	0	0	0	0	0	0	0	0	0
982	6	0	0	0	0	0	0	0	0	0	0	0	0
982	7	0	0	0	0	0	0	0	0	0	0	0	0
982	8	0	0	0	0	0	0	0	0	0	0	0	0
982	9	0	0	0	0	0	0	0	0	0	0	0	0
983	0	0	0	0	0	0	0	0	0	0	0	0	0
983	1	0	0	0	0	0	0	0	0	0	0	0	0
983	2	0	0	0	0	0	0	0	0	0	0	0	0
983	3	0	0	0	0	0	0	0	0	0	0	0	0
983	4	0	0	0	0	0	0	0	0	0	0	0	0
983	5	0	0	0	0	0	0	0	0	0	0	0	0
983	6	0	0	0	0	0	0	0	0	0	0	0	0
983	7	0	0	0	0	0	0	0	0	0	0	0	0
983	8	0	0	0	0	0	0	0	0	0	0	0	0
983	9	0	0	0	0	0	0	0	0	0	0	0	0
984	0	0	0	0	0	0	0	0	0	0	0	0	0
984	1	0	0	0	0	0	0	0	0	0	0	0	0
984	2	0	0	0	0	0	0	0	0	0	0	0	0
984	3	0	0	0	0	0	0	0	0	0	0	0	0
984	4	0	0	0	0	0	0	0	0	0	0	0	0
984	5	0	0	0	0	0	0	0	0	0	0	0	0
984	6	0	0	0	0	0	0	0	0	0	0	0	0
984	7	0	0	0	0	0	0	0	0	0	0	0	0
984	8	0	0	0	0	0	0	0	0	0	0	0	0
984	9	0	0	0	0	0	0	0	0	0	0	0	0
985	0	0	0	0	0	0	0	0	0	0	0	0	0
985	1	0	0	0	0	0	0	0	0	0	0	0	0
985	2	0	0	0	0	0	0	0	0	0	0	0	0
985	3	0	0	0	0	0	0	0	0	0	0	0	0
985	4	0	0	0	0	0	0	0	0	0	0	0	0
985	5	0	0	0	0	0	0	0	0	0	0	0	0
985	6	0	0	0	0	0	0	0	0	0	0	0	0
985	7	0	0	0	0	0	0	0	0	0	0	0	0
985	8	0	0	0	0	0	0	0	0	0	0	0	0
985	9	0	0	0	0	0	0	0	0	0	0	0	0
986	0	0	0	0	0	0	0	0	0	0	0	0	0
986	1	0	0	0	0	0	0	0	0	0	0	0	0
986	2	0	0	0	0	0	0	0	0	0	0	0	0
986	3	0	0	0	0	0	0	0	0	0	0	0	0
986	4	0	0	0	0	0	0	0	0	0	0	0	0
986	5	0	0	0	0	0	0	0	0	0	0	0	0
986	6	0	0	0	0	0	0	0	0	0	0	0	0
986	7	0	0	0	0	0	0	0	0	0	0	0	0
986	8	0	0	0	0	0	0	0	0	0	0	0	0
986	9	0	0	0	0	0	0	0	0	0	0	0	0
987	0	0	0	0	0	0	0	0	0	0	0	0	0
987	1	0	0	0	0	0	0	0	0	0	0	0	0
987	2	0	0	0	0	0	0	0	0	0	0	0	0
987	3	0	0	0	0	0	0	0	0	0	0	0	0
987	4	0	0	0	0	0	0	0	0	0	0	0	0
987	5	0	0	0	0	0	0	0	0	0	0	0	0
987	6	0	0	0	0	0	0	0	0	0	0	0	0
987	7	0	0	0	0	0	0	0	0	0	0	0	0
987	8	0	0	0	0	0	0	0	0	0	0	0	0
987	9	0	0	0	0	0	0	0	0	0	0	0	0
988	0	0	0	0	0	0	0	0	0	0	0	0	0
988	1	0	0	0	0	0	0	0	0	0	0	0	0
988	2	0	0	0	0	0	0	0	0	0	0	0	0
988	3	0	0	0	0	0	0	0	0	0	0	0	0
988	4	0	0	0	0	0	0	0	0	0	0	0	0
988	5	0	0	0	0	0	0	0	0	0	0	0	0
988	6	0	0	0	0	0	0	0	0	0	0	0	0
988	7	0	0	0	0	0	0	0	0	0	0	0	0
988	8	0	0	0	0	0	0	0	0	0	0	0	0
988	9	0	0	0	0	0	0	0	0	0	0	0	0
989	0	0	0	0	0	0	0	0	0	0	0	0	0
989	1	0	0	0	0	0	0	0	0	0	0	0	0
989	2	0	0	0	0	0	0	0	0	0	0	0	0
989	3	0	0	0	0	0	0	0	0	0	0	0	0
989	4	0	0	0	0	0	0	0	0	0	0	0	0
989	5	0	0	0	0	0	0	0	0	0	0	0	0
989	6	0	0	0	0	0	0	0	0	0	0	0	0
989	7	0	0	0	0	0	0	0	0	0	0	0	0
989	8	0	0	0	0	0	0	0	0	0	0	0	0
989	9	0	0	0	0	0	0	0	0	0	0	0	0
990	0	0	0	0	0	0	0	0	0	0	0	0	0
990	1	0	0	0	0	0	0	0	0	0	0	0	0
990	2	0	0	0	0	0	0	0	0	0	0	0	0
990	3	0	0	0	0	0	0	0	0	0	0	0	0
990	4	0	0	0	0	0	0	0	0	0	0	0	0
990	5	0	0	0	0	0	0	0	0	0	0	0	0
990	6	0	0	0	0	0	0	0	0	0	0	0	0
990	7	0	0	0	0	0	0	0	0	0	0	0	0
990	8	0	0	0	0	0	0	0	0	0	0	0	0
990	9	0	0	0	0	0	0	0	0	0	0	0	0
991	0	0	0	0	0	0	0	0	0	0	0	0	0
991	1	0	0	0	0	0	0	0	0	0	0	0	0
991	2	0	0	0	0	0	0	0	0	0	0	0	0
991	3	0	0	0	0	0	0	0	0	0	0	0	0
991	4	0	0	0	0	0	0	0	0	0	0	0	0
991	5	0	0	0	0	0	0	0	0	0	0	0	0
991	6	0	0	0	0	0	0	0	0	0	0	0	0
991	7	0	0	0	0	0	0	0	0	0	0	0	0
991	8	0	0	0	0	0	0	0	0	0	0	0	0
991	9	0	0	0	0	0	0	0	0	0	0	0	0
992	0	0	0	0	0	0	0	0	0	0	0	0	0
992	1	0	0	0	0	0	0	0	0	0	0	0	0
992	2	0	0	0	0	0	0	0	0	0	0	0	0
992	3	0	0	0	0	0	0	0	0	0	0	0	0
992	4	0	0	0	0	0	0	0	0	0	0	0	0
992	5	0	0	0	0	0	0	0	0	0	0	0	0
992	6	0	0	0	0	0	0	0	0	0	0	0	0
992	7	0	0	0	0	0	0	0	0	0	0	0	0
992	8	0	0	0	0	0	0	0	0	0	0	0	0
992	9	0	0	0	0	0	0	0	0	0	0	0	0
993	0	0	0	0	0	0	0	0	0	0	0	0	0
993	1	0	0	0	0	0	0	0	0	0	0	0	0
993	2	0	0	0	0	0	0	0	0	0	0	0	0
993	3	0	0	0	0	0	0	0	0	0	0	0	0
993	4	0	0	0	0	0	0	0	0	0	0	0	0
993	5	0	0	0	0	0	0	0	0	0	0	0	0
993	6	0	0	0	0	0	0	0	0	0	0	0	0
993	7	0	0	0	0	0	0	0	0	0	0	0	0
993	8	0	0	0	0	0	0	0	0	0	0	0	0
993	9	0	0	0	0	0	0	0	0	0	0	0	0
994	0	0	0	0	0	0	0	0	0	0	0	0	0
994	1	0	0	0	0	0	0	0	0	0	0	0	0
994	2	0	0	0	0	0	0	0	0	0	0	0	0
994	3	0	0	0	0	0	0	0	0	0	0	0	0
994	4	0	0	0	0	0	0	0	0	0	0	0	0
994	5	0	0	0	0	0	0	0	0	0	0	0	0
994	6	0	0	0	0	0	0	0	0	0	0	0	0
994	7	0	0	0	0	0	0	0	0	0	0	0	0
994	8	0	0	0	0	0	0	0	0	0	0	0	0
994	9	0	0	0	0	0	0	0	0	0	0	0	0
995	0	0	0	0	0	0	0	0	0	0	0	0	0
995	1	0	0	0	0	0	0	0	0	0	0	0	0
995	2	0	0	0	0	0	0	0	0	0	0	0	0
995	3	0	0	0	0	0	0	0	0	0	0	0	0
995	4	0	0	0	0	0	0	0	0	0	0	0	0
995	5	0	0	0	0	0	0	0	0	0	0	0	0
995	6	0	0	0	0	0	0	0	0	0	0	0	0
995	7	0	0	0	0	0	0	0	0	0	0	0	0
995	8	0	0	0	0	0	0	0	0	0	0	0	0
995	9	0	0	0	0	0	0	0	0	0	0	0	0
996	0	0	0	0	0	0	0	0	0	0	0	0	0
996	1	0	0	0	0	0	0	0	0	0	0	0	0
996	2	0	0	0	0	0	0	0	0	0	0	0	0
996	3	0	0	0	0	0	0	0	0	0	0	0	0
996	4	0	0	0	0	0	0	0	0	0	0	0	0
996	5	0	0	0	0	0	0	0	0	0	0	0	0
996	6	0	0	0	0	0	0	0	0	0	0	0	0
996	7	0	0	0	0	0	0	0	0	0	0	0	0
996	8	0	0	0	0	0	0	0	0	0	0	0	0
996	9	0	0	0	0	0	0	0	0	0	0	0	0
997	0	0	0	0	0	0	0	0	0	0	0	0	0
997	1	0	0	0	0	0	0	0	0	0	0	0	0
997	2	0	0	0	0	0	0	0	0	0	0	0	0
997	3	0	0	0	0	0	0	0	0	0	0	0	0
997	4	0	0	0	0	0	0	0	0	0	0	0	0
997	5	0	0	0	0	0	0	0	0	0	0	0	0
997	6	0	0	0	0	0	0	0	0	0	0	0	0
997	7	0	0	0	0	0	0	0	0	0	0	0	0
997	8	0	0	0	0	0	0	0	0	0	0	0	0
997	9	0	0	0	0	0	0	0	0	0	0	0	0
998	0	0	0	0	0	0	0	0	0	0	0	0	0
998	1	0	0	0	0	0	0	0	0	0	0	0	0
998	2	0	0	0	0	0	0	0	0	0	0	0	0
998	3	0	0	0	0	0	0	0	0	0	0	0	0
998	4	0	0	0	0	0	0	0	0	0	0	0	0
998	5	0	0	0	0	0	0	0	0	0	0	0	0
998	6	0	0	0	0	0	0	0	0	0	0	0	0
998	7	0	0	0	0	0	0	0	0	0	0	0	0
998	8	0	0	0	0	0	0	0	0	0	0	0	0
998	9	0	0	0	0	0	0	0	0	0	0	0	0
999	0	0	0	0	0	0	0	0	0	0	0	0	0
999	1	0	0	0	0	0	0	0	0	0	0	0	0
999	2	0	0	0	0	0	0	0	0	0	0	0	0
999	3	0	0	0	0	0	0	0	0	0	0	0	0
999	4	0	0	0	0	0	0	0	0	0	0	0	0
999	5	0	0	0	0	0	0	0	0	0	0	0	0
999	6	0	0	0	0	0	0	0	0	0	0	0	0
999	7	0	0	0	0	0	0	0	0	0	0	0	0
999	8	0	0	0	0	0	0	0	0	0	0	0	0
999	9	0	0	0	0	0	0	0	0	0	0	0	0
1000	0	0	0	0	0	0	0	0	0	0	0	0	0
1000	1	0	0	0	0	0	0	0	0	0	0	0	0
1000	2	0	0	0	0	0	0	0	0	0	0	0	0
1000	3	0	0	0	0	0	0	0	0	0	0	0	0
1000	4	0	0	0	0	0	0	0	0	0	0	0	0
1000	5	0	0	0	0	0	0	0	0	0	0	0	0
1000	6	0	0	0	0	0	0	0	0	0	0	0	0
1000	7	0	0	0	0	0	0	0	0	0	0	0	0
1000	8	0	0	0	0	0	0	0	0	0	0	0	0
1000	9	0	0	0	0	0	0	0	0	0	0	0	0
1001	0	0	0	0	0	0	0	0	0	0	0	0	0
1001	1	0	0	0	0	0	0	0	0	0	0	0	0
1001	2	0	0	0	0	0	0	0	0	0	0	0	0
1001	3	0	0	0	0	0	0	0	0	0	0	0	0
1001	4	0	0	0	0	0	0	0	0	0	0	0	0
1001	5	0	0	0	0	0	0	0	0	0	0	0	0
1001	6	0	0	0	0	0	0	0	0	0	0	0	0
1001	7	0	0	0	0	0	0	0	0	0	0	0	0
1001	8	0	0	0	0	0	0	0	0	0	0	0	0
1001	9	0	0	0	0	0	0	0	0	0	0	0	0
1002	0	0	0	0	0	0	0	0	0	0	0	0	0
1002	1	0	0	0	0	0	0	0	0	0	0	0	0
1002	2	0	0	0	0	0	0	0	0	0	0	0	0
1002	3	0	0	0	0	0	0	0	0	0	0	0	0
1002	4	0	0	0	0	0	0	0	0	0	0	0	0
1002	5	0	0	0	0	0	0	0	0	0	0	0	0
1002	6	0	0	0	0	0	0	0	0	0	0	0	0
1002	7	0	0	0	0	0	0	0	0	0	0	0	0
1002	8	0	0	0	0	0	0	0	0	0	0	0	0
1002	9	0	0	0	0	0	0	0	0	0	0	0	0
1003	0	0	0	0	0	0	0	0	0	0	0	0	0
1003	1	0	0	0	0	0	0	0	0	0	0	0	0
1003	2	0	0	0	0	0	0	0	0	0	0	0	0
1003	3	0	0	0	0	0	0	0	0	0	0	0	0
1003	4	0	0	0	0	0	0	0	0	0	0	0	0
1003	5	0	0	0	0	0	0	0	0	0	0	0	0
1003	6	0	0	0	0	0	0	0	0	0	0	0	0
1003	7	0	0	0	0	0	0	0	0	0	0	0	0
1003	8	0	0	0	0	0	0	0	0	0	0	0	0
1003	9	0	0	0	0	0	0	0	0	0	0	0	0
1004	0	0	0	0	0	0	0	0	0	0	0	0	0
1004	1	0	0	0	0	0	0	0	0	0	0	0	0
1004	2	0	0	0	0	0	0	0	0	0	0	0	0
1004	3	0	0	0	0	0	0	0	0	0	0	0	0
1004	4	0	0	0	0	0	0	0	0	0	0	0	0
1004	5	0	0	0	0	0	0	0	0	0	0	0	0
1004	6	0	0	0	0	0	0	0	0	0	0	0	0
1004	7	0	0	0	0	0	0	0	0	0	0	0	0
1004	8	0	0	0	0	0	0	0	0	0	0	0	0
1004	9	0	0	0	0	0	0	0	0	0	0	0	0
1005	0	0	0	0	0	0	0	0	0	0	0	0	0
1005	1	0	0	0	0	0	0	0	0	0	0	0	0
1005	2	0	0	0	0	0	0	0	0	0	0	0	0
1005	3	0	0	0	0	0	0	0	0	0	0	0	0
1005	4	0	0	0	0	0	0	0	0	0	0	0	0
1005	5	0	0	0	0	0	0	0	0	0	0	0	0
1005	6	0	0	0	0	0	0	0	0	0	0	0	0
1005	7	0	0	0	0	0	0	0	0	0	0	0	0
1005	8	0	0	0	0	0	0	0	0	0	0	0	0
1005	9	0	0	0	0	0	0	0	0	0	0	0	0
1006	0	0	0	0	0	0	0	0	0	0	0	0	0
1006	1	0	0	0	0	0	0	0	0	0	0	0	0
1006	2	0	0	0	0	0	0	0	0	0	0	0	0
1006	3	0	0	0	0	0	0	0	0	0	0	0	0
1006	4	0	0	0	0	0	0	0	0	0	0	0	0
1006	5	0	0	0	0	0	0	0	0	0	0	0	0
1006	6	0	0	0	0	0	0	0	0	0	0	0	0
1006	7	0	0	0	0	0	0	0	0	0	0	0	0
1006	8	0	0	0	0	0	0	0	0	0	0	0	0
1006	9	0	0	0	0	0	0	0	0	0	0	0	0
1007	0	0	0	0	0	0	0	0	0	0	0	0	0
1007	1	0	0	0	0	0	0	0	0	0	0	0	0
1007	2	0	0	0	0	0	0	0	0	0	0	0	0
1007	3	0	0	0	0	0	0	0	0	0	0	0	0
1007	4	0	0	0	0	0	0	0	0	0	0	0	0
1007	5	0	0	0	0	0	0	0	0	0	0	0	0
1007	6	0	0	0	0	0	0	0	0	0	0	0	0
1007	7	0	0	0	0	0	0	0	0	0	0	0	0
1007	8	0	0	0	0	0	0	0	0	0	0	0	0
1007	9	0	0	0	0	0	0	0	0	0	0	0	0
1008	0	0	0	0	0	0	0	0	0	0	0	0	0
1008	1	0	0	0	0	0	0	0	0	0	0	0	0
1008	2	0	0	0	0	0	0	0	0	0	0	0	0
1008	3	0	0	0	0	0	0	0	0	0	0	0	0
1008	4	0	0	0	0	0	0	0	0	0	0	0	0
1008	5	0	0	0	0	0	0	0	0	0	0	0	0
1008	6	0	0	0	0	0	0	0	0	0	0	0	0
1008	7	0	0	0	0	0	0	0	0	0	0	0	0
1008	8	0	0	0	0	0	0	0	0	0	0	0	0
1008	9	0	0	0	0	0	0	0	0	0	0	0	0
1009	0	0	0	0	0	0	0	0	0	0	0	0	0
1009	1	0	0	0	0	0	0	0	0	0	0	0	0
1009	2	0	0	0	0	0	0	0	0	0	0	0	0
1009	3	0	0	0	0	0	0	0	0	0	0	0	0
1009	4	0	0	0	0	0	0	0	0	0	0	0	0
1009	5	0	0	0	0	0	0	0	0	0	0	0	0
1009	6	0	0	0	0	0	0	0	0	0	0	0	0
1009	7	0	0	0	0	0	0	0	0	0	0	0	0
1009	8	0	0	0	0	0	0	0	0	0	0	0	0
1009	9	0	0	0	0	0	0	0	0	0	0	0	0
1010	0	0	0	0	0	0	0	0	0	0	0	0	0
1010	1	0	0	0	0	0	0	0	0	0	0	0	0
1010	2	0	0	0	0	0	0	0	0	0	0	0	0
1010	3	0	0	0	0	0	0	0	0	0	0	0	0
1010	4	0	0	0	0	0	0	0	0	0	0	0	0
1010	5	0	0	0	0	0	0	0	0	0	0	0	0
1010	6	0	0	0	0	0	0	0	0	0	0	0	0
1010	7	0	0	0	0	0	0	0	0	0	0	0	0
1010	8	0	0	0	0	0	0	0	0	0	0	0	0
1010	9	0	0	0	0	0	0	0	0	0	0	0	0
1011	0	0	0	0	0	0	0	0	0	0	0	0	0
1011	1	0	0	0	0	0	0	0	0	0	0	0	0
1011	2	0	0	0	0	0	0	0	0	0	0	0	0
1011	3	0	0	0	0	0	0	0	0	0	0	0	0
1011	4	0	0	0	0	0	0	0	0	0	0	0	0
1011	5	0	0	0	0	0	0	0	0	0	0	0	0
1011	6	0	0	0	0	0	0	0	0	0	0	0	0
1011	7	0	0	0	0	0	0	0	0	0	0	0	0
1011	8	0	0	0	0	0	0	0	0	0	0	0	0
1011	9	0	0	0	0	0	0	0	0	0	0	0	0
1012	0	0	0	0	0	0	0	0	0	0	0	0	0
1012	1	0	0	0	0	0	0	0	0	0	0	0	0
1012	2	0	0	0	0	0	0	0	0	0	0	0	0
1012	3	0	0	0	0	0	0	0	0	0	0	0	0
1012	4	0	0	0	0	0	0	0	0	0	0	0	0
1012	5	0	0	0	0	0	0	0	0	0	0	0	0
1012	6	0	0	0	0	0	0	0	0	0	0	0	0
1012	7	0	0	0	0	0	0	0	0	0	0	0	0
1012	8	0	0	0	0	0	0	0	0	0	0	0	0
1012	9	0	0	0	0	0	0	0	0	0	0	0	0
1013	0	0	0	0	0	0	0	0	0	0	0	0	0
1013	1	0	0	0	0	0	0	0	0	0	0	0	0
1013	2	0	0	0	0	0	0	0	0	0	0	0	0
1013	3	0	0	0	0	0	0	0	0	0	0	0	0
1013	4	0	0	0	0	0	0	0	0	0	0	0	0
1013	5	0	0	0	0	0	0	0	0	0	0	0	0
1013	6	0	0	0	0	0	0	0	0	0	0	0	0
1013	7	0	0	0	0	0	0	0	0	0	0	0	0
1013	8	0	0	0	0	0	0	0	0	0	0	0	0
1013	9	0	0	0	0	0	0	0	0	0	0	0	0
1014	0	0	0	0	0	0	0	0	0	0	0	0	0
1014	1	0	0	0	0	0	0	0	0	0	0	0	0
1014	2	0	0	0	0	0	0	0	0	0	0	0	0
1014	3	0	0	0	0	0	0	0	0	0	0	0	0
1014	4	0	0	0	0	0	0	0	0	0	0	0	0
1014	5	0	0	0	0	0	0	0	0	0	0	0	0
1014	6	0	0	0	0	0	0	0	0	0	0	0	0
1014	7	0	0	0	0	0	0	0	0	0	0	0	0
1014	8	0	0	0	0	0	0	0	0	0	0	0	0
1014	9	0	0	0	0	0	0	0	0	0	0	0	0
1015	0	0	0	0	0	0	0	0	0	0	0	0	0
1015	1	0	0	0	0	0	0	0	0	0	0	0	0
1015	2	0	0	0	0	0	0	0	0	0	0	0	0
1015	3	0	0	0	0	0	0	0	0	0	0	0	0
1015	4	0	0	0	0	0	0	0	0	0	0	0	0
1015	5	0	0	0	0	0	0	0	0	0	0	0	0
1015	6	0	0	0	0	0	0	0	0	0	0	0	0
1015	7	0	0	0	0	0	0	0	0	0	0	0	0
1015	8	0	0	0	0	0	0	0	0	0	0	0	0
1015	9	0	0	0	0	0	0	0	0	0	0	0	0
1016	0	0	0	0	0	0	0	0	0	0	0	0	0
1016	1	0	0	0	0	0	0	0	0	0	0	0	0
1016	2	0	0	0	0	0	0	0	0	0	0	0	0
1016	3	0	0	0	0	0	0	0	0	0	0	0	0
1016	4	0	0	0	0	0	0	0	0	0	0	0	0
1016	5	0	0	0	0	0	0	0	0	0	0	0	0
1016	6	0	0	0	0	0	0	0	0	0	0	0	0
1016	7	0	0	0	0	0	0	0	0	0	0	0	0
1016	8	0	0	0	0	0	0	0	0	0	0	0	0
1016	9	0	0	0	0	0	0	0	0	0	0	0	0
1017	0	0	0	0	0	0	0	0	0	0	0	0	0
1017	1	0	0	0	0	0	0	0	0	0	0	0	0
1017	2	0	0	0	0	0	0	0	0	0	0	0	0
1017	3	0	0	0	0	0	0	0	0	0	0	0	0
1017	4	0	0	0	0	0	0	0	0	0	0	0	0
1017	5	0	0	0	0	0	0	0	0	0	0	0	0
1017	6	0	0	0	0	0	0	0	0	0	0	0	0
1017	7	0	0	0	0	0	0	0	0	0	0	0	0
1017	8	0	0	0	0	0	0	0	0	0	0	0	0
1017	9	0	0	0	0	0	0	0	0	0	0	0	0
1018	0	0	0	0	0	0	0	0	0	0	0	0	0
1018	1	0	0	0	0	0	0	0	0	0	0	0	0
1018	2	0	0	0	0	0	0	0	0	0	0	0	0
1018	3	0	0	0	0	0	0	0	0	0	0	0	0
1018	4	0	0	0	0	0	0	0	0	0	0	0	0
1018	5	0	0	0	0	0	0	0	0	0	0	0	0
1018	6	0	0	0	0	0	0	0	0	0	0	0	0
1018	7	0	0	0	0	0	0	0	0	0	0	0	0
1018	8	0	0	0	0	0	0	0	0	0	0	0	0
1018	9	0	0	0	0	0	0	0	0	0	0	0	0
1019	0	0	0	0	0	0	0	0	0	0	0	0	0
1019	1	0	0	0	0	0	0	0	0	0	0	0	0
1019	2	0	0	0	0	0	0	0	0	0	0	0	0
1019	3	0	0	0	0	0	0	0	0	0	0	0	0
1019	4	0	0	0	0	0	0	0	0	0	0	0	0
1019	5	0	0	0	0	0	0	0	0	0	0	0	0
1019	6	0	0	0	0	0	0	0	0	0	0	0	0
1019	7	0	0	0	0	0	0	0	0	0	0	0	0
1019	8	0	0	0	0	0	0	0	0	0	0	0	0
1019	9	0	0	0	0	0	0	0	0	0	0	0	0
1020	0	0	0	0	0	0	0	0	0	0	0	0	0
1020	1	0	0	0	0	0	0	0	0	0	0	0	0
1020	2	0	0	0	0	0	0	0	0	0	0	0	0
1020	3	0	0	0	0	0	0	0	0	0	0	0	0
1020	4	0	0	0	0	0	0	0	0	0	0	0	0
1020	5	0	0	0	0	0	0	0	0	0	0	0	0
1020	6	0	0	0	0	0	0	0	0	0	0	0	0
1020	7	0	0	0	0	0	0	0	0	0	0	0	0
1020	8	0	0	0	0	0	0	0	0	0	0	0	0
1020	9	0	0	0	0	0	0	0	0	0	0	0	0
1021	0	0	0	0	0	0	0	0	0	0	0	0	0
1021	1	0	0	0	0	0	0	0	0	0	0	0	0
1021	2	0	0	0	0	0	0	0	0	0	0	0	0
1021	3	0	0	0	0	0	0	0	0	0	0	0	0
1021	4	0	0	0	0	0	0	0	0	0	0	0	0
1021	5	0	0	0	0	0	0	0	0	0	0	0	0
1021	6	0	0	0	0	0	0	0	0	0	0	0	0
1021	7	0	0	0	0	0	0	0	0	0	0	0	0
1021	8	0	0	0	0	0	0	0	0	0	0	0	0
1021	9	0	0	0	0	0	0	0	0	0	0	0	0
1022	0	0	0	0	0	0	0	0	0	0	0	0	0
1022	1	0	0	0	0	0	0	0	0	0	0	0	0
1022	2	0	0	0	0	0	0	0	0	0	0	0	0
1022	3	0	0	0	0	0	0	0	0	0	0	0	0
1022	4	0	0	0	0	0	0	0	0	0	0	0	0
1022	5	0	0	0	0	0	0	0	0	0	0	0	0
1022	6	0	0	0	0	0	0	0	0	0	0	0	0
1022	7	0	0	0	0	0	0	0	0	0	0	0	0
1022	8	0	0	0	0	0	0	0	0	0	0	0	0
1022	9	0	0	0	0	0	0	0	0	0	0	0	0
1023	0	0	0	0	0	0	0	0	0	0	0	0	0
1023	1	0	0	0	0	0	0	0	0	0	0	0	0
1023	2	0	0	0	0	0	0	0	0	0	0	0	0
1023	3	0	0	0	0	0	0	0	0	0	0	0	0
1023	4	0	0	0	0	0	0	0	0	0	0	0	0
1023	5	0	0	0	0	0	0	0	0	0	0	0	0
1023	6	0	0	0	0	0	0	0	0	0	0	0	0
1023	7	0	0	0	0	0	0	0	0	0	0	0	0
1023	8	0	0	0	0	0	0	0	0	0	0	0	0
1023	9	0	0	0	0	0	0	0	0	0	0	0	0
1024	0	0	0	0	0	0	0	0	0	0	0	0	0
1024	1	0	0	0	0	0	0	0	0	0	0	0	0
1024	2	0	0	0	0	0	0	0	0	0	0	0	0
1024	3	0	0	0	0	0	0	0	0	0	0	0	0
1024	4	0	0	0	0	0	0	0	0	0	0	0	0
1024	5	0	0	0	0	0	0	0	0	0	0	0	0
1024	6	0	0	0	0	0	0	0	0	0	0	0	0
1024	7	0	0	0	0	0	0	0	0	0	0	0	0
1024	8	0	0	0	0	0	0	0	0	0	0	0	0
1024	9	0	0	0	0	0	0	0	0	0	0	0	0
1025	0	0	0	0	0	0	0	0	0	0	0	0	0
1025	1	0	0	0	0	0	0	0	0	0	0	0	0
1025	2	0	0	0	0	0	0	0	0	0	0	0	0
1025	3	0	0	0	0	0	0	0	0	0	0	0	0
1025	4	0	0	0	0	0	0	0	0	0	0	0	0
1025	5	0	0	0	0	0	0	0	0	0	0	0	0
1025	6	0	0	0	0	0	0	0	0	0	0	0	0
1025	7	0	0	0	0	0	0	0	0	0	0	0	0
1025	8	0	0	0	0	0	0	0	0	0	0	0	0
1025	9	0	0	0	0	0	0	0	0	0	0	0	0
1026	0	0	0	0	0	0	0	0	0	0	0	0	0
1026	1	0	0	0	0	0	0	0	0	0	0	0	0
1026	2	0	0	0	0	0	0	0	0	0	0	0	0
1026	3	0	0	0	0	0	0	0	0	0	0	0	0
1026	4	0	0	0	0	0	0	0	0	0	0	0	0
1026	5	0	0	0	0	0	0	0	0	0	0	0	0
1026	6	0	0	0	0	0	0	0	0	0	0	0	0
1026	7	0	0	0	0	0	0	0	0	0	0	0	0
1026	8	0	0	0	0	0	0	0	0	0	0	0	0
1026	9	0	0	0	0	0	0	0	0	0	0	0	0
1027	0	0	0	0	0	0	0	0	0	0	0	0	0
1027	1	0	0	0	0	0	0	0	0	0	0	0	0
1027	2	0	0	0	0	0	0	0	0	0	0	0	0
1027	3	0	0	0	0	0	0	0	0	0	0	0	0
1027	4	0	0	0	0	0	0	0	0	0	0	0	0
1027	5	0	0	0	0	0	0	0	0	0	0	0	0
1027	6	0	0	0	0	0	0	0	0	0	0	0	0
1027	7	0	0	0	0	0	0	0	0	0	0	0	0
1027	8	0	0	0	0	0	0	0	0	0	0	0	0
1027	9	0	0	0	0	0	0	0	0	0	0	0	0
1028	0	0	0	0	0	0	0	0	0	0	0	0	0
1028	1	0	0	0	0	0	0	0	0	0	0	0	0
1028	2	0	0	0	0	0	0	0	0	0	0	0	0
1028	3	0	0	0	0	0	0	0	0	0	0	0	0
1028	4	0	0	0	0	0	0	0	0	0	0	0	0
1028	5	0	0	0	0	0	0	0	0	0	0	0	0
1028	6	0	0	0	0	0	0	0	0	0	0	0	0
1028	7	0	0	0	0	0	0	0	0	0	0	0	0
1028	8	0	0	0	0	0	0	0	0	0	0	0	0
1028	9	0	0	0	0	0	0	0	0	0	0	0	0
1029	0	0	0	0	0	0	0	0	0	0	0	0	0
1029	1	0	0	0	0	0	0	0	0	0	0	0	0
1029	2	0	0	0	0	0	0	0	0	0	0	0	0
1029	3	0	0	0	0	0	0	0	0	0	0	0	0
1029	4	0	0	0	0	0	0	0	0	0	0	0	0
1029	5	0	0	0	0	0	0	0	0	0	0	0	0
1029	6	0	0	0	0	0	0	0	0	0	0	0	0
1029	7	0	0	0	0	0	0	0	0	0	0	0	0
1029	8	0	0	0	0	0	0	0	0	0	0	0	0
1029	9	0	0	0	0	0	0	0	0	0	0	0	0
1030	0	0	0	0	0	0	0	0	0	0	0	0	0
1030	1	0	0	0	0	0	0	0	0	0	0	0	0
1030	2	0	0	0	0	0	0	0	0	0	0	0	0
1030	3	0	0	0	0	0	0	0	0	0	0	0	0
1030	4	0	0	0	0	0	0	0	0	0	0	0	0
1030	5	0	0	0	0	0	0	0	0	0	0	0	0
1030	6	0	0	0	0	0	0	0	0	0	0	0	0
1030	7	0	0	0	0	0	0	0	0	0	0	0	0
1030	8	0	0	0	0	0	0	0	0	0	0	0	0
1030	9	0	0	0	0	0	0	0	0	0	0	0	0
1031	0	0	0	0	0	0	0	0	0	0	0	0	0
1031	1	0	0	0	0	0	0	0	0	0	0	0	0
1031	2	0	0	0	0	0	0	0	0	0	0	0	0
1031	3	0	0	0	0	0	0	0	0	0	0	0	0
1031	4	0	0	0	0	0	0	0	0	0	0	0	0
1031	5	0	0	0	0	0	0	0	0	0	0	0	0
1031	6	0	0	0	0	0	0	0	0	0	0	0	0
1031	7	0	0	0	0	0	0	0	0	0	0	0	0
1031	8	0	0	0	0	0	0	0	0	0	0	0	0
1031	9	0	0	0	0	0	0	0	0	0	0	0	0
1032	0	0	0	0	0	0	0	0	0	0	0	0	0
1032	1	0	0	0	0	0	0	0	0	0	0	0	0
1032	2	0	0	0	0	0	0	0	0	0	0	0	0
1032	3	0	0	0	0	0	0	0	0	0	0	0	0
1032	4	0	0	0	0	0	0	0	0	0	0	0	0
1032	5	0	0	0	0	0	0	0	0	0	0	0	0
1032	6	0	0	0	0	0	0	0	0	0	0	0	0
1032	7	0	0	0	0	0	0	0	0	0	0	0	0
1032	8	0	0	0	0	0	0	0	0	0	0	0	0
1032	9	0	0	0	0	0	0	0	0	0	0	0	0
1033	0	0	0	0	0	0	0	0	0	0	0	0	0
1033	1	0	0	0	0	0	0	0	0	0	0	0	0
1033	2	0	0	0	0	0	0	0	0	0	0	0	0
1033	3	0	0	0	0	0	0	0	0	0	0	0	0
1033	4	0	0	0	0	0	0	0	0	0	0	0	0
1033	5	0	0	0	0	0	0	0	0	0	0	0	0
1033	6	0	0	0	0	0	0	0	0	0	0	0	0
1033	7	0	0	0	0	0	0	0	0	0	0	0	0
1033	8	0	0	0	0	0	0	0	0	0	0	0	0
1033	9	0	0	0	0	0	0	0	0	0	0	0	0
1034	0	0	0	0	0	0	0	0	0	0	0	0	0
1034	1	0	0	0	0	0	0	0	0	0	0	0	0
1034	2	0	0	0	0	0	0	0	0	0	0	0	0
1034	3	0	0	0	0	0	0	0	0	0	0	0	0
1034	4	0	0	0	0	0	0	0	0	0	0	0	0
1034	5	0	0	0	0	0	0	0	0	0	0	0	0
1034	6	0	0	0	0	0	0	0	0	0	0	0	0
1034	7	0	0	0	0	0	0	0	0	0	0	0	0
1034	8	0	0	0	0	0	0	0	0	0	0	0	0
1034	9	0	0	0	0	0	0	0	0	0	0	0	0
1035	0	0	0	0	0	0	0	0	0	0	0	0	0
1035	1	0	0	0	0	0	0	0	0	0	0	0	0
1035	2	0	0	0	0	0	0	0	0	0	0	0	0
1035	3	0	0	0	0	0	0	0	0	0	0	0	0
1035	4	0	0	0	0	0	0	0	0	0	0	0	0
1035	5	0	0	0	0	0	0	0	0	0	0	0	0
1035	6	0	0	0	0	0	0	0	0	0	0	0	0
1035	7	0	0	0	0	0	0	0	0	0	0	0	0
1035	8	0	0	0	0	0	0	0	0	0	0	0	0
1035	9	0	0	0	0	0	0	0	0	0	0	0	0
1036	0	0	0	0	0	0	0	0	0	0	0	0	0
1036	1	0	0	0	0	0	0	0	0	0	0	0	0
1036	2	0	0	0	0	0	0	0	0	0	0	0	0
1036	3	0	0	0	0	0	0	0	0	0	0	0	0
1036	4	0	0	0	0	0	0	0	0	0	0	0	0
1036	5	0	0	0	0	0	0	0	0	0	0	0	0
1036	6	0	0	0	0	0	0	0	0	0	0	0	0
1036	7	0	0	0	0	0	0	0	0	0	0	0	0
1036	8	0	0	0	0	0	0	0	0	0	0	0	0
1036	9	0	0	0	0	0	0	0	0	0	0	0	0
1037	0	0	0	0	0	0	0	0	0	0	0	0	0
1037	1	0	0	0	0	0	0	0	0	0	0	0	0
1037	2	0	0	0	0	0	0	0	0	0	0	0	0
1037	3	0	0	0	0	0	0	0	0	0	0	0	0
1037	4	0	0	0	0	0	0	0	0	0	0	0	0
1037	5	0	0	0	0	0	0	0	0	0	0	0	0
1037	6	0	0	0	0	0	0	0	0	0	0	0	0
1037	7	0	0	0	0	0	0	0	0	0	0	0	0
1037	8	0	0	0	0	0	0	0	0	0	0	0	0
1037	9	0	0	0	0	0	0	0	0	0	0	0	0
1038	0	0	0	0	0	0	0	0	0	0	0	0	0
1038	1	0	0	0	0	0	0	0	0	0	0	0	0
1038	2	0	0	0	0	0	0	0	0	0	0	0	0
1038	3	0	0	0	0	0	0	0	0	0	0	0	0
1038	4	0	0	0	0	0	0	0	0	0	0	0	0
1038	5	0	0	0	0	0	0	0	0	0	0	0	0
1038	6	0	0	0	0	0	0	0	0	0	0	0	0
1038	7	0	0	0	0	0	0	0	0	0	0	0	0
1038	8	0	0	0	0	0	0	0	0	0	0	0	0
1038	9	0	0	0	0	0	0	0	0	0	0	0	0
1039	0	0	0	0	0	0	0	0	0	0	0	0	0
1039	1	0	0	0	0	0	0	0	0	0	0	0	0
1039	2	0	0	0	0	0	0	0	0	0	0	0	0
1039	3	0	0	0	0	0	0	0	0	0	0	0	0
1039	4	0	0	0	0	0	0	0	0	0	0	0	0
1039	5	0	0	0	0	0	0	0	0	0	0	0	0
1039	6	0	0	0	0	0	0	0	0	0	0	0	0
1039	7	0	0	0	0	0	0	0	0	0	0	0	0
1039	8	0	0	0	0	0	0	0	0	0	0	0	0
1039	9	0	0	0	0	0	0	0	0	0	0	0	0
1040	0	0	0	0	0	0	0	0	0	0	0	0	0
1040	1	0	0	0	0	0	0	0	0	0	0	0	0
1040	2	0	0	0	0	0	0	0	0	0	0	0	0
1040	3	0	0	0	0	0	0	0	0	0	0	0	0
1040	4	0	0	0	0	0	0	0	0	0	0	0	0
1040	5	0	0	0	0	0	0	0	0	0	0	0	0
1040	6	0	0	0	0	0	0	0	0	0	0	0	0
1040	7	0	0	0	0	0	0	0	0	0	0	0	0
1040	8	0	0	0	0	0	0	0	0	0	0	0	0
1040	9	0	0	0	0	0	0	0	0	0	0	0	0
1041	0	0	0	0	0	0	0	0	0	0	0	0	0
1041	1	0	0	0	0	0	0	0	0	0	0	0	0
1041	2	0	0	0	0	0	0	0	0	0	0	0	0
1041	3	0	0	0	0	0	0	0	0	0	0	0	0
1041	4	0	0	0	0	0	0	0	0	0	0	0	0
1041	5	0	0	0	0	0	0	0	0	0	0	0	0
1041	6	0	0	0	0	0	0	0	0	0	0	0	0
1041	7	0	0	0	0	0	0	0	0	0	0	0	0
1041	8	0	0	0	0	0	0	0	0	0	0	0	0
1041	9	0	0	0	0	0	0	0	0	0	0	0	0
1042	0	0	0	0	0	0	0	0	0	0	0	0	0
1042	1	0	0	0	0	0	0	0	0	0	0	0	0
1042	2	0	0	0	0	0	0	0	0	0	0	0	0
1042	3	0	0	0	0	0	0	0	0	0	0	0	0
1042	4	0	0	0	0	0	0	0	0	0	0	0	0
1042	5	0	0	0	0	0	0	0	0	0	0	0	0
1042	6	0	0	0	0	0	0	0	0	0	0	0	0
1042	7	0	0	0	0	0	0	0	0	0	0	0	0
1042	8	0	0	0	0	0	0	0	0	0	0	0	0
1042	9	0	0	0	0	0	0	0	0	0	0	0	0
1043	0	0	0	0	0	0	0	0	0	0	0	0	0
1043	1	0	0	0	0	0	0	0	0	0	0	0	0
1043	2	0	0	0	0	0	0	0	0	0	0	0	0
1043	3	0	0	0	0	0	0	0	0	0	0	0	0
1043	4	0	0	0	0	0	0	0	0	0	0	0	0
1043	5	0	0	0	0	0	0	0	0	0	0	0	0
1043	6	0	0	0	0	0	0	0	0	0	0	0	0
1043	7	0	0	0	0	0	0	0	0	0	0	0	0
1043	8	0	0	0	0	0	0	0	0	0	0	0	0
1043	9	0	0	0	0	0	0	0	0	0	0	0	0
1044	0	0	0	0	0	0	0	0	0	0	0	0	0
1044	1	0	0	0	0	0	0	0	0	0	0	0	0
1044	2	0	0	0	0	0	0	0	0	0	0	0	0
1044	3	0	0	0	0	0	0	0	0	0	0	0	0
1044	4	0	0	0	0	0	0	0	0	0	0	0	0
1044	5	0	0	0	0	0	0	0	0	0	0	0	0
1044	6	0	0	0	0	0	0	0	0	0	0	0	0
1044	7	0	0	0	0	0	0	0	0	0	0	0	0
1044	8	0	0	0	0	0	0	0	0	0	0	0	0
1044	9	0	0	0	0	0	0	0	0	0	0	0	0
1045	0	0	0	0	0	0	0	0	0	0	0	0	0
1045	1	0	0	0	0	0	0	0	0	0	0	0	0
1045	2	0	0	0	0	0	0	0	0	0	0	0	0
1045	3	0	0	0	0	0	0	0	0	0	0	0	0
1045	4	0	0	0	0	0	0	0	0	0	0	0	0
1045	5	0	0	0	0	0	0	0	0	0	0	0	0
1045	6	0	0	0	0	0	0	0	0	0	0	0	0
1045	7	0	0	0	0	0	0	0	0	0	0	0	0
1045	8	0	0	0	0	0	0	0	0	0	0	0	0
1045	9	0	0	0	0	0	0	0	0	0	0	0	0
1046	0	0	0	0	0	0	0	0	0	0	0	0	0
1046	1	0	0	0	0	0	0	0	0	0	0	0	0
1046	2	0	0	0	0	0	0	0	0	0	0	0	0
1046	3	0	0	0	0	0	0	0	0	0	0	0	0
1046	4	0	0	0	0	0	0	0	0	0	0	0	0
1046	5	0	0	0	0	0	0	0	0	0	0	0	0
1046	6	0	0	0	0	0	0	0	0	0	0	0	0
1046	7	0	0	0	0	0	0	0	0	0	0	0	0
1046	8	0	0	0	0	0	0	0	0	0	0	0	0
1046	9	0	0	0	0	0	0	0	0	0	0	0	0
1047	0	0	0	0	0	0	0	0	0	0	0	0	0
1047	1	0	0	0	0	0	0	0	0	0	0	0	0
1047	2	0	0	0	0	0	0	0	0	0	0	0	0
1047	3	0	0	0	0	0	0	0	0	0	0	0	0
1047	4	0	0	0	0	0	0	0	0	0	0	0	0
1047	5	0	0	0	0	0	0	0	0	0	0	0	0
1047	6	0	0	0	0	0	0	0	0	0	0	0	0
1047	7	0	0	0	0	0	0	0	0	0	0	0	0
1047	8	0	0	0	0	0	0	0	0	0	0	0	0
1047	9	0	0	0	0	0	0	0	0	0	0	0	0
1048	0	0	0	0	0	0	0	0	0	0	0	0	0
1048	1	0	0	0	0	0	0	0	0	0	0	0	0
1048	2	0	0	0	0	0	0	0	0	0	0	0	0
1048	3	0	0	0	0	0	0	0	0	0	0	0	0
1048	4	0	0	0	0	0	0	0	0	0	0	0	0
1048	5	0	0	0	0	0	0	0	0	0	0	0	0
1048	6	0	0	0	0	0	0	0	0	0	0	0	0
1048	7	0	0	0	0	0	0	0	0	0	0	0	0
1048	8	0	0	0	0	0	0	0	0	0	0	0	0
1048	9	0	0	0	0	0	0	0	0	0	0	0	0
1049	0	0	0	0	0	0	0	0	0	0	0	0	0
1049	1	0	0	0	0	0	0	0	0	0	0	0	0
1049	2	0	0	0	0	0	0	0	0	0	0	0	0
1049	3	0	0	0	0	0	0	0	0	0	0	0	0
1049	4	0	0	0	0	0	0	0	0	0	0	0	0
1049	5	0	0	0	0	0	0	0	0	0	0	0	0
1049	6	0	0	0	0	0	0	0	0	0	0	0	0
1049	7	0	0	0	0	0	0	0	0	0	0	0	0
1049	8	0	0	0	0	0	0	0	0	0	0	0	0
1049	9	0	0	0	0	0	0	0	0	0	0	0	0
1050	0	0	0	0	0	0	0	0	0	0	0	0	0
1050	1	0	0	0	0	0	0	0	0	0	0	0	0
1050	2	0	0	0	0	0	0	0	0	0	0	0	0
1050	3	0	0	0	0	0	0	0	0	0	0	0	0
1050	4	0	0	0	0	0	0	0	0	0	0	0	0
1050	5	0	0	0	0	0	0	0	0	0	0	0	0
1050	6	0	0	0	0	0	0	0	0	0	0	0	0
1050	7	0	0	0	0	0	0	0	0	0	0	0	0
1050	8	0	0	0	0	0	0	0	0	0	0	0	0
1050	9	0	0	0	0	0	0	0	0	0	0	0	0
1051	0	0	0	0	0	0	0	0	0	0	0	0	0
1051	1	0	0	0	0	0	0	0	0	0	0	0	0
1051	2	0	0	0	0	0	0	0	0	0	0	0	0
1051	3	0	0	0	0	0	0	0	0	0	0	0	0
1051	4	0	0	0	0	0	0	0	0	0	0	0	0
1051	5	0	0	0	0	0	0	0	0	0	0	0	0
1051	6	0	0	0	0	0	0	0	0	0	0	0	0
1051	7	0	0	0	0	0	0	0	0	0	0	0	0
1051	8	0	0	0	0	0	0	0	0	0	0	0	0
1051	9	0	0	0	0	0	0	0	0	0	0	0	0
1052	0	0	0	0	0	0	0	0	0	0	0	0	0
1052	1	0	0	0	0	0	0	0	0	0	0	0	0
1052	2	0	0	0	0	0	0	0	0	0	0	0	0
1052	3	0	0	0	0	0	0	0	0	0	0	0	0
1052	4	0	0	0	0	0	0	0	0	0	0	0	0
1052	5	0	0	0	0	0	0	0	0	0	0	0	0
1052	6	0	0	0	0	0	0	0	0	0	0	0	0
1052	7	0	0	0	0	0	0	0	0	0	0	0	0
1052	8	0	0	0	0	0	0	0	0	0	0	0	0
1052	9	0	0	0	0	0	0	0	0	0	0	0	0
1053	0	0	0	0	0	0	0	0	0	0	0	0	0
1053	1	0	0	0	0	0	0	0	0	0	0	0	0
1053	2	0	0	0	0	0	0	0	0	0	0	0	0
1053	3	0	0	0	0	0	0	0	0	0	0	0	0
1053	4	0	0	0	0	0	0	0	0	0	0	0	0
1053	5	0	0	0	0	0	0	0	0	0	0	0	0
1053	6	0	0	0	0	0	0	0	0	0	0	0	0
1053	7	0	0	0	0	0	0	0	0	0	0	0	0
1053	8	0	0	0	0	0	0	0	0	0	0	0	0
1053	9	0	0	0	0	0	0	0	0	0	0	0	0
1054	0	0	0	0	0	0	0	0	0	0	0	0	0
1054	1	0	0	0	0	0	0	0	0	0	0	0	0
1054	2	0	0	0	0	0	0	0	0	0	0	0	0
1054	3	0	0	0	0	0	0	0	0	0	0	0	0
1054	4	0	0	0	0	0	0	0	0	0	0	0	0
1054	5	0	0	0	0	0	0	0	0	0	0	0	0
1054	6	0	0	0	0	0	0	0	0	0	0	0	0
1054	7	0	0	0	0	0	0	0	0	0	0	0	0
1054	8	0	0	0	0	0	0	0	0	0	0	0	0
1054	9	0	0	0	0	0	0	0	0	0	0	0	0
1055	0	0	0	0	0	0	0	0	0	0	0	0	0
1055	1	0	0	0	0	0	0	0	0	0	0	0	0
1055	2	0	0	0	0	0	0	0	0	0	0	0	0
1055	3	0	0	0	0	0	0	0	0	0	0	0	0
1055	4	0	0	0	0	0	0	0	0	0	0	0	0
1055	5	0	0	0	0	0	0	0	0	0	0	0	0
1055	6	0	0	0	0	0	0	0	0	0	0	0	0
1055	7	0	0	0	0	0	0	0	0	0	0	0	0
1055	8	0	0	0	0	0	0	0	0	0	0	0	0
1055	9	0	0	0	0	0	0	0	0	0	0	0	0
1056	0	0	0	0	0	0	0	0	0	0	0	0	0
1056	1	0	0	0	0	0	0	0	0	0	0	0	0
1056	2	0	0	0	0	0	0	0	0	0	0	0	0
1056	3	0	0	0	0	0	0	0	0	0	0	0	0
1056	4	0	0	0	0	0	0	0	0	0	0	0	0
1056	5	0	0	0	0	0	0	0	0	0	0	0	0
1056	6	0	0	0	0	0	0	0	0	0	0	0	0
1056	7	0	0	0	0	0	0	0	0	0	0	0	0
1056	8	0	0	0	0	0	0	0	0	0	0	0	0
1056	9	0	0	0	0	0	0	0	0	0	0	0	0
1057	0	0	0	0	0	0	0	0	0	0	0	0	0
1057	1	0	0	0	0	0	0	0	0	0	0	0	0
1057	2	0	0	0	0	0	0	0	0	0	0	0	0
1057	3	0	0	0	0	0	0	0	0	0	0	0	0
1057	4	0	0	0	0	0	0	0	0	0	0	0	0
1057	5	0	0	0	0	0	0	0	0	0	0	0	0
1057	6	0	0	0	0	0	0	0	0	0	0	0	0
1057	7	0	0	0	0	0	0	0	0	0	0	0	0
1057	8	0	0	0	0	0	0	0	0	0	0	0	0
1057	9	0	0	0	0	0	0	0	0	0	0	0	0
1058	0	0	0	0	0	0	0	0	0	0	0	0	0
1058	1	0	0	0	0	0	0	0	0	0	0	0	0
1058	2	0	0	0	0	0	0	0	0	0	0	0	0
1058	3	0	0	0	0	0	0	0	0	0	0	0	0
1058	4	0	0	0	0	0	0	0	0	0	0	0	0
1058	5	0	0	0	0	0	0	0	0	0	0	0	0
1058	6	0	0	0	0	0	0	0	0	0	0	0	0
1058	7	0	0	0	0	0	0	0	0	0	0	0	0
1058	8	0	0	0	0	0	0	0	0	0	0	0	0
1058	9	0	0	0	0	0	0	0	0	0	0	0	0
1059	0	0	0	0	0	0	0	0	0	0	0	0	0
1059	1	0	0	0	0	0	0	0	0	0	0	0	0
1059	2	0	0	0	0	0	0	0	0	0	0	0	0
1059	3	0	0	0	0	0	0	0	0	0	0	0	0
1059	4	0	0	0	0	0	0	0	0	0	0	0	0
1059	5	0	0	0	0	0	0	0	0	0	0	0	0
1059	6	0	0	0	0	0	0	0	0	0	0	0	0
1059	7	0	0	0	0	0	0	0	0	0	0	0	0
1059	8	0	0	0	0	0	0	0	0	0	0	0	0
1059	9	0	0	0	0	0	0	0	0	0	0	0	0
1060	0	0	0	0	0	0	0	0	0	0	0	0	0
1060	1	0	0	0	0	0	0	0	0	0	0	0	0
1060	2	0	0	0	0	0	0	0	0	0	0	0	0
1060	3	0	0	0	0	0	0	0	0	0	0	0	0
1060	4	0	0	0	0	0	0	0	0	0	0	0	0
1060	5	0	0	0	0	0	0	0	0	0	0	0	0
1060	6	0	0	0	0	0	0	0	0	0	0	0	0
1060	7	0	0	0	0	0	0	0	0	0	0	0	0
1060	8	0	0	0	0	0	0	0	0	0	0	0	0
1060	9	0	0	0	0	0	0	0	0	0	0	0	0
1061	0	0	0	0	0	0	0	0	0	0	0	0	0
1061	1	0	0	0	0	0	0	0	0	0	0	0	0
1061	2	0	0	0	0	0	0	0	0	0	0	0	0
1061	3	0	0	0	0	0	0	0	0	0	0	0	0
1061	4	0	0	0	0	0	0	0	0	0	0	0	0
1061	5	0	0	0	0	0	0	0	0	0	0	0	0
1061	6	0	0	0	0	0	0	0	0	0	0	0	0
1061	7	0	0	0	0	0	0	0	0	0	0	0	0
1061	8	0	0	0	0	0	0	0	0	0	0	0	0
1061	9	0	0	0	0	0	0	0	0	0	0	0	0
1062	0	0	0	0	0	0	0	0	0	0	0	0	0
1062	1	0	0	0	0	0	0	0	0	0	0	0	0
1062	2	0	0	0	0	0	0	0	0	0	0	0	0
1062	3	0	0	0	0	0	0	0	0	0	0	0	0
1062	4	0	0	0	0	0	0	0	0	0	0	0	0
1062	5	0	0	0	0	0	0	0	0	0	0	0	0
1062	6	0	0	0	0	0	0	0	0	0	0	0	0
1062	7	0	0	0	0	0	0	0	0	0	0	0	0
1062	8	0	0	0	0	0	0	0	0	0	0	0	0
1062	9	0	0	0	0	0	0	0	0	0	0	0	0
1063	0	0	0	0	0	0	0	0	0	0	0	0	0
1063	1	0	0	0	0	0	0	0	0	0	0	0	0
1063	2	0	0	0	0	0	0	0	0	0	0	0	0
1063	3	0	0	0	0	0	0	0	0	0	0	0	0
1063	4	0	0	0	0	0	0	0	0	0	0	0	0
1063	5	0	0	0	0	0	0	0	0	0	0	0	0
1063	6	0	0	0	0	0	0	0	0	0	0	0	0
1063	7	0	0	0	0	0	0	0	0	0	0	0	0
1063	8	0	0	0	0	0	0	0	0	0	0	0	0
1063	9	0	0	0	0	0	0	0	0	0	0	0	0
1064	0	0	0	0	0	0	0	0	0	0	0	0	0
1064	1	0	0	0	0	0	0	0	0	0	0	0	0
1064	2	0	0	0	0	0	0	0	0	0	0	0	0
1064	3	0	0	0	0	0	0	0	0	0	0	0	0
1064	4	0	0	0	0	0	0	0	0	0	0	0	0
1064	5	0	0	0	0	0	0	0	0	0	0	0	0
1064	6	0	0	0	0	0	0	0	0	0	0	0	0
1064	7	0	0	0	0	0	0	0	0	0	0	0	0
1064	8	0	0	0	0	0	0	0	0	0	0	0	0
1064	9	0	0	0	0	0	0	0	0	0	0	0	0
1065	0	0	0	0	0	0	0	0	0	0	0	0	0
1065	1	0	0	0	0	0	0	0	0	0	0	0	0
1065	2	0	0	0	0	0	0	0	0	0	0	0	0
1065	3	0	0	0	0	0	0	0	0	0	0	0	0
1065	4	0	0	0	0	0	0	0	0	0	0	0	0
1065	5	0	0	0	0	0	0	0	0	0	0	0	0
1065	6	0	0	0	0	0	0	0	0	0	0	0	0
1065	7	0	0	0	0	0	0	0	0	0	0	0	0
1065	8	0	0	0	0	0	0	0	0	0	0	0	0
1065	9	0	0	0	0	0	0	0	0	0	0	0	0
1066	0	0	0	0	0	0	0	0	0	0	0	0	0
1066	1	0	0	0	0	0	0	0	0	0	0	0	0
1066	2	0	0	0	0	0	0	0	0	0	0	0	0
1066	3	0	0	0	0	0	0	0	0	0	0	0	0
1066	4	0	0	0	0	0	0	0	0	0	0	0	0
1066	5	0	0	0	0	0	0	0	0	0	0	0	0
1066	6	0	0	0	0	0	0	0	0	0	0	0	0
1066	7	0	0	0	0	0	0	0	0	0	0	0	0
1066	8	0	0	0	0	0	0	0	0	0	0	0	0
1066	9	0	0	0	0	0	0	0	0	0	0	0	0
1067	0	0	0	0	0	0	0	0	0	0	0	0	0
1067	1	0	0	0	0	0	0	0	0	0	0	0	0
1067	2	0	0	0	0	0	0	0	0	0	0	0	0
1067	3	0	0	0	0	0	0	0	0	0	0	0	0
1067	4	0	0	0	0	0	0	0	0	0	0	0	0
1067	5	0	0	0	0	0	0	0	0	0	0	0	0
1067	6	0	0	0	0	0	0	0	0	0	0	0	0
1067	7	0	0	0	0	0	0	0	0	0	0	0	0
1067	8	0	0	0	0	0	0	0	0	0	0	0	0
1067	9	0	0	0	0	0	0	0	0	0	0	0	0
1068	0	0	0	0	0	0	0	0	0	0	0	0	0
1068	1	0	0	0	0	0	0	0	0	0	0	0	0
1068	2	0	0	0	0	0	0	0	0	0	0	0	0
1068	3	0	0	0	0	0	0	0	0	0	0	0	0
1068	4	0	0	0	0	0	0	0.152811	-5.79195	-24.748	0	0	0
1068	5	0	0	0	0	0	0	0.127068	-5.92739	-25.6695	0	0	0
1068	6	0	0	0	0	0	0	0.113746	-6.11949	-27.1606	0	0	0
1068	7	0	0	0	0	0	0	0.0104	-6.59379	-27.4232	0	0	0
1068	8	0	0	0	0	0	0	0.15405	-6.86564	-28.9141	0	0	0
1068	9	0	0	0	0	0	0	0.108106	-7.05668	-30.0094	0	0	0
1069	0	0	0	0	0	0	0	-0.0494733	-7.3389	-30.8422	0	0	0
1069	1	0	0	0	0	0	0	-0.107705	-7.55319	-32.07	0	0	0
1069	2	0	0	0	0	0	0	0.0149791	-7.82397	-32.99	0	0	0
1069	3	0	0	0	0	0	0	0.0230435	-8.09579	-34.3062	0	0	0
1069	4	0	0	0	0	0	0	-0.0121426	-8.3546	-35.577	0	0	0
1069	5	0	0	0	0	0	0	-0.103333	-8.45512	-36.6288	0	0	0
1069	6	0	0	0	0	0	0	-0.0819505	-8.77077	-37.2857	0	0	0
1069	7	0	0	0	0	0	0	-0.0253813	-9.10883	-38.0292	0	0	0
1069	8	0	0	0	0	0	0	-0.106341	-9.25554	-39.8272	0	0	0
1069	9	0	0	0	0	0	0	-0.0440112	-9.57368	-41.6706	0	0	0
1070	0	0	0	0	0	0	0	0.0917897	-9.85603	-42.6338	0	0	0
1070	1	0	0	0	0	0	0	0.00248563	-9.90982	-43.2021	0	0	0
1070	2	0	0	0	0	0	0	0.00229695	-10.1913	-44.1217	0	0	0
1070	3	0	0	0	0	0	0	0.0686208	-10.5071	-45.3922	0	0	0
1070	4	0	0	0	0	0	0	-0.0485534	-10.6312	-46.9719	0	0	0
1070	5	0	0	0	0	0	0	0.0301294	-10.8668	-47.8909	0	0	0
1070	6	0	0	0	0	0	0	0.0402888	-10.9116	-49.3819	0	0	0
1070	7	0	0	0	0	0	0	-0.0587888	-11.1583	-50.2567	0	0	0
1070	8	0	0	0	0	0	0	-0.00262404	-11.1565	-51.4392	0	0	0
1070	9	0	0	0	0	0	0	0.0870821	-11.4043	-52.3147	0	0	0
1071	0	0	0	0	0	0	0	0.0517567	-11.5729	-53.4543	0	0	0
1071	1	0	0	0	0	0	0	0.106897	-11.7531	-55.1199	0	0	0
1071	2	0	0	0	0	0	0	0.115847	-11.9108	-56.1286	0	0	0
1071	3	0	0	0	0	0	0	0.115759	-12.1361	-57.6626	0	0	0
1071	4	0	0	0	0	0	0	0.150889	-12.3026	-58.4484	0	0	0
1071	5	0	0	0	0	0	0	0.294811	-12.5514	-60.1584	0	0	0
1071	6	0	0	0	0	0	0	0.38458	-12.6402	-61.6038	0	0	0
1071	7	0	0	0	0	0	0	0.31636	-12.9115	-62.9192	0	0	0
1071	8	0	0	0	0	0	0	0.454274	-13.1236	-64.0121	0	0	0
1071	9	0	0	0	0	0	0	0.360587	-13.2698	-65.1964	0	0	0
1072	0	0	0	0	0	0	0	0.451829	-13.4495	-66.6416	0	0	0
1072	1	0	0	0	0	0	0	0.530389	-13.5603	-68.1304	0	0	0
1072	2	0	0	0	0	0	0	0.711256	-13.7293	-69.4881	0	0	0
1072	3	0	0	0	0	0	0	0.679917	-13.8388	-70.5813	0	0	0
1072	4	0	0	0	0	0	0	0.602647	-13.95	-71.5005	0	0	0
1072	5	0	0	0	0	0	0	0.668354	-13.9476	-72.9023	0	0	0
1072	6	0	0	0	0	0	0	0.779391	-14.1962	-74.8751	0	0	0
1072	7	0	0	0	0	0	0	0.883313	-14.2169	-76.2321	0	0	0
1072	8	0	0	0	0	0	0	0.950455	-14.3042	-77.1503	0	0	0
1072	9	0	0	0	0	0	0	0.974537	-14.3806	-78.2444	0	0	0
1073	0	0	0	0	0	0	0	1.00755	-14.5157	-79.7784	0	0	0
1073	1	0	0	0	0	0	0	1.1421	-14.628	-81.663	0	0	0
1073	2	0	0	0	0	0	0	1.17419	-14.6833	-83.416	0	0	0
1073	3	0	0	0	0	0	0	1.20992	-14.7135	-84.158	0	0	0
1073	4	0	0	0	0	0	0	1.23164	-14.8023	-85.2535	0	0	0
1073	5	0	0	0	0	0	0	1.42554	-14.9584	-86.4343	0	0	0
1073	6	0	0	0	0	0	0	1.38975	-15.1396	-88.0572	0	0	0
1073	7	0	0	0	0	0	0	1.39015	-15.1597	-89.4147	0	0	0
1073	8	0	0	0	0	0	0	1.37826	-15.2476	-90.5091	0	0	0
1073	9	0	0	0	0	0	0	1.513	-15.3598	-92.1304	0	0	0
1074	0	0	0	0	0	0	0	1.44783	-15.5143	-92.6971	0	0	0
1074	1	0	0	0	0	0	0	1.50344	-15.4908	-94.0997	0	0	0
1074	2	0	0	0	0	0	0	1.38921	-15.6941	-95.5034	0	0	0
1074	3	0	0	0	0	0	0	1.55982	-15.7483	-96.991	0	0	0
1074	4	0	0	0	0	0	0	1.65001	-15.6205	-98.0413	0	0	0
1074	5	0	0	0	0	0	0	1.63798	-15.7902	-99.5763	0	0	0
1074	6	0	0	0	0	0	0	1.63941	-15.832	-100.231	0	0	0
1074	7	0	0	0	0	0	0	1.82124	-15.8641	-101.456	0	0	0
1074	8	0	0	0	0	0	0	1.93336	-15.7832	-103.077	0	0	0
1074	9	0	0	0	0	0	0	1.93142	-15.93	-104.612	0	0	0
1075	0	0	0	0	0	0	0	1.93278	-15.9836	-105.268	0	0	0
1075	1	0	0	0	0	0	0	1.94455	-16.0156	-106.274	0	0	0
1075	2	0	0	0	0	0	0	1.91129	-16.0466	-107.325	0	0	0
1075	3	0	0	0	0	0	0	2.00155	-15.9437	-108.946	0	0	0
1075	4	0	0	0	0	0	0	2.04468	-15.9432	-110.262	0	0	0
1075	5	0	0	0	0	0	0	2.1375	-15.9962	-111.004	0	0	0
1075	6	0	0	0	0	0	0	2.15976	-16.1085	-112.318	0	0	0
1075	7	0	0	0	0	0	0	2.16149	-16.0595	-112.579	0	0	0
1075	8	0	0	0	0	0	0	2.13989	-16.115	-113.849	0	0	0
1075	9	0	0	0	0	0	0	2.19581	-16.0569	-115.427	0	0	0
1076	0	0	0	0	0	0	0	2.36426	-16.1583	-116.829	0	0	0
1076	1	0	0	0	0	0	0	2.50109	-16.156	-117.353	0	0	0
1076	2	0	0	0	0	0	0	2.41349	-16.1526	-118.052	0	0	0
1076	3	0	0	0	0	0	0	2.50426	-16.2413	-118.839	0	0	0
1076	4	0	0	0	0	0	0	2.61779	-16.1495	-120.373	0	0	0
1076	5	0	0	0	0	0	0	2.63969	-16.1933	-121.336	0	0	0
1076	6	0	0	0	0	0	0	2.7651	-16.2037	-123.132	0	0	0
1076	7	0	0	0	0	0	0	2.90212	-16.224	-123.744	0	0	0
1076	8	0	0	0	0	0	0	2.99455	-16.1871	-124.354	0	0	0
1076	9	0	0	0	0	0	0	3.0731	-16.2201	-125.362	0	0	0
1077	0	0	0	0	0	0	0	3.13194	-16.139	-126.5	0	0	0
1077	1	0	0	0	0	0	0	3.3015	-16.0692	-127.507	0	0	0
1077	2	0	0	0	0	0	0	3.35968	-16.0216	-128.645	0	0	0
1077	3	0	0	0	0	0	0	3.36127	-15.9624	-129.169	0	0	0
1077	4	0	0	0	0	0	0	3.39736	-16.0627	-129.824	0	0	0
1077	5	0	0	0	0	0	0	3.43098	-15.8914	-131.139	0	0	0
1077	6	0	0	0	0	0	0	3.54418	-15.9252	-132.322	0	0	0
1077	7	0	0	0	0	0	0	3.63528	-15.9222	-132.977	0	0	0
1077	8	0	0	0	0	0	0	3.64778	-15.7955	-133.896	0	0	0
1077	9	0	0	0	0	0	0	3.64854	-15.8166	-134.465	0	0	0
1078	0	0	0	0	0	0	0	3.7987	-15.7015	-135.339	0	0	0
1078	1	0	0	0	0	0	0	3.85368	-15.8707	-136.172	0	0	0
1078	2	0	0	0	0	0	0	3.99998	-15.7335	-137.223	0	0	0
1078	3	0	0	0	0	0	0	3.98932	-15.7091	-138.23	0	0	0
1078	4	0	0	0	0	0	0	4.11573	-15.7752	-138.666	0	0	0
1078	5	0	0	0	0	0	0	4.10524	-15.7281	-139.235	0	0	0
1078	6	0	0	0	0	0	0	4.06122	-15.67	-140.067	0	0	0
1078	7	0	0	0	0	0	0	4.18492	-15.6577	-140.987	0	0	0
1078	8	0	0	0	0	0	0	4.24109	-15.6458	-142.433	0	0	0
1078	9	0	0	0	0	0	0	4.30902	-15.5531	-142.739	0	0	0
1079	0	0	0	0	0	0	0	4.1415	-15.6422	-142.606	0	0	0
1079	1	0	0	0	0	0	0	4.15259	-15.5847	-143.921	0	0	0
1079	2	0	0	0	0	0	0	4.20797	-15.5716	-144.446	0	0	0
1079	3	0	0	0	0	0	0	4.27716	-15.526	-145.629	0	0	0
1079	4	0	0	0	0	0	0	4.43459	-15.5246	-146.11	0	0	0
1079	5	0	0	0	0	0	0	4.40211	-15.489	-146.591	0	0	0
1079	6	0	0	0	0	0	0	4.244	-15.4645	-147.161	0	0	0
1079	7	0	0	0	0	0	0	4.31232	-15.35	-148.08	0	0	0
1079	8	0	0	0	0	0	0	4.32143	-15.4175	-148.65	0	0	0
1079	9	0	0	0	0	0	0	4.4911	-15.3599	-149.833	0	0	0
1080	0	0	0	0	0	0	0	4.44735	-15.3233	-150.138	0	0	0
1080	1	0	0	0	0	0	0	4.34502	-15.3001	-150.971	0	0	0
1080	2	0	0	0	0	0	0	4.4118	-15.2994	-151.585	0	0	0
1080	3	0	0	0	0	0	0	4.41284	-15.2974	-152.241	0	0	0
1080	4	0	0	0	0	0	0	4.3999	-15.1267	-152.899	0	0	0
1080	5	0	0	0	0	0	0	4.42108	-15.2292	-153.864	0	0	0
1080	6	0	0	0	0	0	0	4.42298	-15.1814	-154.124	0	0	0
1080	7	0	0	0	0	0	0	4.2995	-15.2024	-154.343	0	0	0
1080	8	0	0	0	0	0	0	4.41201	-15.156	-155.219	0	0	0
1080	9	0	0	0	0	0	0	4.43316	-15.0871	-156.096	0	0	0
1081	0	0	0	0	0	0	0	4.27486	-15.0636	-156.929	0	0	0
1081	1	0	0	0	0	0	0	4.42151	-15.0747	-157.454	0	0	0
1081	2	0	0	0	0	0	0	4.27352	-15.0732	-158.156	0	0	0
1081	3	0	0	0	0	0	0	4.33164	-15.2305	-158.461	0	0	0
1081	4	0	0	0	0	0	0	4.33063	-15.1962	-159.031	0	0	0
1081	5	0	0	0	0	0	0	4.36307	-15.1161	-160.083	0	0	0
1081	6	0	0	0	0	0	0	4.44174	-15.0471	-160.696	0	0	0
1081	7	0	0	0	0	0	0	4.29399	-15.1937	-161.53	0	0	0
1081	8	0	0	0	0	0	0	4.2728	-15.2035	-161.66	0	0	0
1081	9	0	0	0	0	0	0	4.37274	-15.1921	-162.449	0	0	0
1082	0	0	0	0	0	0	0	4.32846	-15.0992	-162.842	0	0	0
1082	1	0	0	0	0	0	0	4.2485	-15.1096	-163.456	0	0	0
1082	2	0	0	0	0	0	0	4.41738	-15.1212	-164.289	0	0	0
1082	3	0	0	0	0	0	0	4.36162	-15.1996	-165.297	0	0	0
1082	4	0	0	0	0	0	0	4.19323	-15.118	-165.34	0	0	0
1082	5	0	0	0	0	0	0	4.29406	-15.1059	-165.339	0	0	0
1082	6	0	0	0	0	0	0	4.32837	-15.2077	-166.566	0	0	0
1082	7	0	0	0	0	0	0	4.25931	-15.1384	-166.917	0	0	0
1082	8	0	0	0	0	0	0	4.3262	-15.1036	-167.574	0	0	0
1082	9	0	0	0	0	0	0	4.3272	-15.1251	-167.836	0	0	0
1083	0	0	0	0	0	0	0	4.26941	-15.1929	-168.626	0	0	0
1083	1	0	0	0	0	0	0	4.23496	-15.1348	-169.019	0	0	0
1083	2	0	0	0	0	0	0	4.25405	-15.1921	-170.117	0	0	0
1083	3	0	0	0	0	0	0	4.28969	-15.2144	-170.861	0	0	0
1083	4	0	0	0	0	0	0	4.08524	-15.2344	-170.466	0	0	0
1083	5	0	0	0	0	0	0	4.15266	-15.2008	-171.387	0	0	0
1083	6	0	0	0	0	0	0	4.18621	-15.3027	-171.825	0	0	0
1083	7	0	0	0	0	0	0	4.12904	-15.3131	-172.351	0	0	0
1083	8	0	0	0	0	0	0	4.17178	-15.2683	-173.536	0	0	0
1083	9	0	0	0	0	0	0	4.16109	-15.3571	-173.14	0	0	0
1084	0	0	0	0	0	0	0	4.21005	-15.4344	-173.313	0	0	0
1084	1	0	0	0	0	0	0	4.00459	-15.616	-173.797	0	0	0
1084	2	0	0	0	0	0	0	3.92382	-15.479	-174.148	0	0	0
1084	3	0	0	0	0	0	0	3.9432	-15.4573	-175.07	0	0	0
1084	4	0	0	0	0	0	0	3.86445	-15.5584	-175.639	0	0	0
1084	5	0	0	0	0	0	0	3.81914	-15.3982	-175.42	0	0	0
1084	6	0	0	0	0	0	0	3.94205	-15.6713	-176.122	0	0	0
1084	7	0	0	0	0	0	0	3.73995	-15.6131	-176.209	0	0	0
1084	8	0	0	0	0	0	0	3.9627	-15.6708	-177.13	0	0	0
1084	9	0	0	0	0	0	0	3.88197	-15.7042	-177.613	0	0	0
1085	0	0	0	0	0	0	0	3.89286	-15.6702	-178.051	0	0	0
1085	1	0	0	0	0	0	0	3.8365	-15.8394	-178.051	0	0	0
1085	2	0	0	0	0	0	0	3.66622	-15.8385	-178.358	0	0	0
1085	3	0	0	0	0	0	0	3.71035	-15.9291	-178.534	0	0	0
1085	4	0	0	0	0	0	0	3.68623	-15.941	-179.105	0	0	0
1085	5	0	0	0	0	0	0	3.65061	-16.0082	-179.236	0	0	0
1085	6	0	0	0	0	0	0	3.52571	-16.0312	-179.763	0	0	0
1085	7	0	0	0	0	0	0	3.35575	-15.951	-179.632	0	0	0
1085	8	0	0	0	0	0	0	3.47889	-16.0991	-180.115	0	0	0
1085	9	0	0	0	0	0	0	3.41004	-16.1202	-180.246	0	0	0
1086	0	0	0	0	0	0	0	3.16139	-16.233	-180.378	0	0	0
1086	1	0	0	0	0	0	0	3.20362	-16.3475	-180.993	0	0	0
1086	2	0	0	0	0	0	0	3.05616	-16.3241	-181.037	0	0	0
1086	3	0	0	0	0	0	0	3.05579	-16.5061	-181.301	0	0	0
1086	4	0	0	0	0	0	0	2.93939	-16.4045	-181.785	0	0	0
1086	5	0	0	0	0	0	0	2.98263	-16.4394	-182.4	0	0	0
1086	6	0	0	0	0	0	0	2.92414	-16.6203	-182.488	0	0	0
1086	7	0	0	0	0	0	0	2.84489	-16.5854	-182.575	0	0	0
1086	8	0	0	0	0	0	0	2.70996	-16.6298	-182.531	0	0	0
1086	9	0	0	0	0	0	0	2.68428	-16.8228	-182.62	0	0	0
1087	0	0	0	0	0	0	0	2.63836	-16.8232	-182.927	0	0	0
1087	1	0	0	0	0	0	0	2.62505	-17.0051	-183.235	0	0	0
1087	2	0	0	0	0	0	0	2.59905	-16.9496	-183.895	0	0	0
1087	3	0	0	0	0	0	0	2.33947	-17.0612	-183.588	0	0	0
1087	4	0	0	0	0	0	0	2.29395	-17.0502	-183.807	0	0	0
1087	5	0	0	0	0	0	0	2.16651	-17.2325	-183.985	0	0	0
1087	6	0	0	0	0	0	0	2.1192	-17.2553	-184.512	0	0	0
1087	7	0	0	0	0	0	0	2.15142	-17.4147	-184.732	0	0	0
1087	8	0	0	0	0	0	0	2.01559	-17.3909	-184.556	0	0	0
1087	9	0	0	0	0	0	0	1.94417	-17.5051	-184.865	0	0	0
1088	0	0	0	0	0	0	0	1.87564	-17.4818	-185.084	0	0	0
1088	1	0	0	0	0	0	0	1.78453	-17.5838	-185.217	0	0	0
1088	2	0	0	0	0	0	0	1.82594	-17.5962	-185.963	0	0	0
1088	3	0	0	0	0	0	0	1.57722	-17.6523	-185.876	0	0	0
1088	4	0	0	0	0	0	0	1.55227	-17.8003	-186.097	0	0	0
1088	5	0	0	0	0	0	0	1.41599	-17.8001	-186.01	0	0	0
1088	6	0	0	0	0	0	0	1.4124	-17.9715	-186.626	0	0	0
1088	7	0	0	0	0	0	0	1.29825	-17.994	-186.67	0	0	0
1088	8	0	0	0	0	0	0	1.15001	-18.1174	-186.231	0	0	0
1088	9	0	0	0	0	0	0	1.04582	-18.0842	-186.759	0	0	0
1089	0	0	0	0	0	0	0	1.04609	-18.2761	-186.32	0	0	0
1089	1	0	0	0	0	0	0	0.885364	-18.2552	-186.761	0	0	0
1089	2	0	0	0	0	0	0	0.735879	-18.2439	-186.982	0	0	0
1089	3	0	0	0	0	0	0	0.66681	-18.4145	-187.246	0	0	0
1089	4	0	0	0	0	0	0	0.619412	-18.4594	-187.291	0	0	0
1089	5	0	0	0	0	0	0	0.492673	-18.5057	-187.468	0	0	0
1089	6	0	0	0	0	0	0	0.458361	-18.4819	-187.292	0	0	0
1089	7	0	0	0	0	0	0	0.354612	-18.7333	-187.645	0	0	0
1089	8	0	0	0	0	0	0	0.384912	-18.779	-187.997	0	0	0
1089	9	0	0	0	0	0	0	0.349254	-18.9279	-188.7	0	0	0
1090	0	0	0	0	0	0	0	0.213326	-18.9608	-188.174	0	0	0
1090	1	0	0	0	0	0	0	-0.0257547	-18.9374	-188.218	0	0	0
1090	2	0	0	0	0	0	0	0.0297344	-19.0062	-188.35	0	0	0
1090	3	0	0	0	0	0	0	-0.130487	-19.063	-188.396	0	0	0
1090	4	0	0	0	0	0	0	-0.109433	-19.1651	-188.747	0	0	0
1090	5	0	0	0	0	0	0	-0.257231	-19.3352	-188.66	0	0	0
1090	6	0	0	0	0	0	0	-0.304508	-19.3932	-188.793	0	0	0
1090	7	0	0	0	0	0	0	-0.554146	-19.4155	-188.619	0	0	0
1090	8	0	0	0	0	0	0	-0.637056	-19.4501	-189.191	0	0	0
1090	9	0	0	0	0	0	0	-0.704944	-19.5749	-188.796	0	0	0
1091	0	0	0	0	0	0	0	-0.7074	-19.5754	-189.236	0	0	0
1091	1	0	0	0	0	0	0	-0.901104	-19.5979	-189.456	0	0	0
1091	2	0	0	0	0	0	0	-0.889919	-19.689	-189.544	0	0	0
1091	3	0	0	0	0	0	0	-0.99432	-19.8478	-189.545	0	0	0
1091	4	0	0	0	0	0	0	-1.17674	-19.8249	-189.722	0	0	0
1091	5	0	0	0	0	0	0	-1.0778	-19.8037	-190.381	0	0	0
1091	6	0	0	0	0	0	0	-1.26116	-19.8941	-190.382	0	0	0
1091	7	0	0	0	0	0	0	-1.26258	-19.9848	-190.119	0	0	0
1091	8	0	0	0	0	0	0	-1.38719	-20.0195	-190.34	0	0	0
1091	9	0	0	0	0	0	0	-1.4011	-19.9508	-190.603	0	0	0
1092	0	0	0	0	0	0	0	-1.60509	-20.1666	-190.604	0	0	0
1092	1	0	0	0	0	0	0	-1.57298	-20.2464	-190.824	0	0	0
1092	2	0	0	0	0	0	0	-1.68823	-20.2236	-191.044	0	0	0
1092	3	0	0	0	0	0	0	-1.67623	-20.3017	-190.737	0	0	0
1092	4	0	0	0	0	0	0	-1.86854	-20.3936	-191.001	0	0	0
1092	5	0	0	0	0	0	0	-1.96179	-20.3258	-191.178	0	0	0
1092	6	0	0	0	0	0	0	-2.00833	-20.3596	-191.485	0	0	0
1092	7	0	0	0	0	0	0	-2.03383	-20.4512	-191.443	0	0	0
1092	8	0	0	0	0	0	0	-2.05677	-20.5079	-191.75	0	0	0
1092	9	0	0	0	0	0	0	-2.22797	-20.6557	-191.971	0	0	0
1093	0	0	0	0	0	0	0	-2.24903	-20.5758	-191.838	0	0	0
1093	1	0	0	0	0	0	0	-2.41103	-20.7126	-191.972	0	0	0
1093	2	0	0	0	0	0	0	-2.27704	-20.7924	-192.893	0	0	0
1093	3	0	0	0	0	0	0	-2.23381	-20.7468	-192.63	0	0	0
1093	4	0	0	0	0	0	0	-2.41418	-20.8824	-192.762	0	0	0
1093	5	0	0	0	0	0	0	-2.51698	-20.9622	-192.675	0	0	0
1093	6	0	0	0	0	0	0	-2.61963	-21.0069	-192.763	0	0	0
1093	7	0	0	0	0	0	0	-2.64365	-21.0533	-193.247	0	0	0
1093	8	0	0	0	0	0	0	-2.70136	-21.065	-193.686	0	0	0
1093	9	0	0	0	0	0	0	-2.78253	-21.1443	-193.512	0	0	0
1094	0	0	0	0	0	0	0	-2.87297	-21.1442	-193.556	0	0	0
1094	1	0	0	0	0	0	0	-2.86049	-21.2002	-193.423	0	0	0
1094	2	0	0	0	0	0	0	-2.85158	-21.302	-193.511	0	0	0
1094	3	0	0	0	0	0	0	-2.91986	-21.2454	-193.687	0	0	0
1094	4	0	0	0	0	0	0	-2.95504	-21.302	-194.038	0	0	0
1094	5	0	0	0	0	0	0	-2.98998	-21.2574	-194.478	0	0	0
1094	6	0	0	0	0	0	0	-3.10215	-21.3923	-194.214	0	0	0
1094	7	0	0	0	0	0	0	-3.14835	-21.3578	-194.214	0	0	0
1094	8	0	0	0	0	0	0	-2.99156	-21.3925	-194.916	0	0	0
1094	9	0	0	0	0	0	0	-2.98148	-21.3358	-195.618	0	0	0
1095	0	0	0	0	0	0	0	-3.10478	-21.392	-195.267	0	0	0
1095	1	0	0	0	0	0	0	-3.0141	-21.5052	-195.179	0	0	0
1095	2	0	0	0	0	0	0	-3.04742	-21.5154	-195.134	0	0	0
1095	3	0	0	0	0	0	0	-2.96892	-21.4703	-195.485	0	0	0
1095	4	0	0	0	0	0	0	-3.13884	-21.38	-195.793	0	0	0
1095	5	0	0	0	0	0	0	-2.95955	-21.4819	-196.275	0	0	0
1095	6	0	0	0	0	0	0	-3.04973	-21.4699	-196.012	0	0	0
1095	7	0	0	0	0	0	0	-3.17144	-21.4351	-195.923	0	0	0
1095	8	0	0	0	0	0	0	-3.18436	-21.4128	-196.319	0	0	0
1095	9	0	0	0	0	0	0	-3.12781	-21.4125	-196.23	0	0	0
1096	0	0	0	0	0	0	0	-3.16146	-21.412	-196.317	0	0	0
1096	1	0	0	0	0	0	0	-3.13956	-21.4347	-196.756	0	0	0
1096	2	0	0	0	0	0	0	-3.09219	-21.3426	-196.535	0	0	0
1096	3	0	0	0	0	0	0	-3.04766	-21.3778	-197.062	0	0	0
1096	4	0	0	0	0	0	0	-3.04765	-21.4115	-196.93	0	0	0
1096	5	0	0	0	0	0	0	-3.03628	-21.491	-197.193	0	0	0
1096	6	0	0	0	0	0	0	-2.94761	-21.5141	-197.369	0	0	0
1096	7	0	0	0	0	0	0	-2.90173	-21.5486	-197.632	0	0	0
1096	8	0	0	0	0	0	0	-2.94443	-21.513	-197.674	0	0	0
1096	9	0	0	0	0	0	0	-2.88876	-21.5929	-197.28	0	0	0
1097	0	0	0	0	0	0	0	-2.86548	-21.5584	-197.367	0	0	0
1097	1	0	0	0	0	0	0	-2.96723	-21.5251	-197.85	0	0	0
1097	2	0	0	0	0	0	0	-2.85545	-21.5242	-197.674	0	0	0
1097	3	0	0	0	0	0	0	-2.8421	-21.581	-197.717	0	0	0
1097	4	0	0	0	0	0	0	-3.01115	-21.6147	-197.236	0	0	0
1097	5	0	0	0	0	0	0	-2.89908	-21.661	-197.368	0	0	0
1097	6	0	0	0	0	0	0	-2.87719	-21.5815	-197.718	0	0	0
1097	7	0	0	0	0	0	0	-2.80916	-21.7407	-197.63	0	0	0
1097	8	0	0	0	0	0	0	-2.7283	-21.7055	-197.059	0	0	0
1097	9	0	0	0	0	0	0	-2.78443	-21.7286	-197.366	0	0	0
1098	0	0	0	0	0	0	0	-2.85357	-21.831	-197.235	0	0	0
1098	1	0	0	0	0	0	0	-2.77241	-21.7275	-197.19	0	0	0
1098	2	0	0	0	0	0	0	-2.80953	-21.7634	-197.762	0	0	0
1098	3	0	0	0	0	0	0	-2.68319	-21.9447	-197.541	0	0	0
1098	4	0	0	0	0	0	0	-2.67124	-21.9676	-197.717	0	0	0
1098	5	0	0	0	0	0	0	-2.64839	-21.9335	-197.629	0	0	0
1098	6	0	0	0	0	0	0	-2.72686	-21.9097	-197.628	0	0	0
1098	7	0	0	0	0	0	0	-2.57987	-21.944	-197.54	0	0	0
1098	8	0	0	0	0	0	0	-2.51053	-21.9319	-197.538	0	0	0
1098	9	0	0	0	0	0	0	-2.5671	-21.9554	-197.408	0	0	0
1099	0	0	0	0	0	0	0	-2.67844	-21.9652	-197.056	0	0	0
1099	1	0	0	0	0	0	0	-2.49783	-22.0688	-197.407	0	0	0
1099	2	0	0	0	0	0	0	-2.4967	-22.0343	-197.231	0	0	0
1099	3	0	0	0	0	0	0	-2.42928	-22.0578	-197.582	0	0	0
1099	4	0	0	0	0	0	0	-2.46423	-22.1148	-197.671	0	0	0
1099	5	0	0	0	0	0	0	-2.48394	-22.1024	-197.143	0	0	0
1099	6	0	0	0	0	0	0	-2.38256	-22.0683	-197.362	0	0	0
1099	7	0	0	0	0	0	0	-2.39205	-22.0113	-197.098	0	0	0
1099	8	0	0	0	0	0	0	-2.27926	-22.0227	-197.317	0	0	0
1099	9	0	0	0	0	0	0	-2.21274	-22.0127	-198.019	0	0	0
1100	0	0	0	0	0	0	0	-2.14196	-22.1585	-197.535	0	0	0
1100	1	0	0	0	0	0	0	-2.20891	-22.012	-197.492	0	0	0
1100	2	0	0	0	0	0	0	-2.00307	-22.0779	-196.918	0	0	0
1100	3	0	0	0	0	0	0	-1.93416	-22.0896	-196.918	0	0	0
1100	4	0	0	0	0	0	0	-2.00326	-22.1923	-197.314	0	0	0
1100	5	0	0	0	0	0	0	-1.92343	-22.1244	-197.313	0	0	0
1100	6	0	0	0	0	0	0	-1.84185	-22.215	-197.575	0	0	0
1100	7	0	0	0	0	0	0	-1.84108	-22.1689	-196.961	0	0	0
1100	8	0	0	0	0	0	0	-1.7823	-22.0664	-196.74	0	0	0
1100	9	0	0	0	0	0	0	-1.70354	-21.987	-196.784	0	0	0
1101	0	0	0	0	0	0	0	-1.7025	-22.0896	-197.135	0	0	0
1101	1	0	0	0	0	0	0	-1.58942	-22.112	-197.266	0	0	0
1101	2	0	0	0	0	0	0	-1.49787	-22.0436	-196.87	0	0	0
1101	3	0	0	0	0	0	0	-1.46401	-22.1233	-196.87	0	0	0
1101	4	0	0	0	0	0	0	-1.46122	-22.0435	-196.825	0	0	0
1101	5	0	0	0	0	0	0	-1.35897	-22.1233	-196.868	0	0	0
1101	6	0	0	0	0	0	0	-1.19038	-22.0896	-197.395	0	0	0
1101	7	0	0	0	0	0	0	-1.27801	-22.1683	-196.823	0	0	0
1101	8	0	0	0	0	0	0	-1.15258	-22.0429	-196.822	0	0	0
1101	9	0	0	0	0	0	0	-0.993972	-22.1571	-196.691	0	0	0
1102	0	0	0	0	0	0	0	-1.02775	-22.0439	-196.822	0	0	0
1102	1	0	0	0	0	0	0	-0.958675	-22.0658	-196.514	0	0	0
1102	2	0	0	0	0	0	0	-0.946532	-22.2594	-196.909	0	0	0
1102	3	0	0	0	0	0	0	-0.898507	-22.0544	-196.864	0	0	0
1102	4	0	0	0	0	0	0	-0.840167	-22.1207	-195.897	0	0	0
1102	5	0	0	0	0	0	0	-0.702754	-22.0875	-196.203	0	0	0
1102	6	0	0	0	0	0	0	-0.658142	-22.1212	-196.116	0	0	0
1102	7	0	0	0	0	0	0	-0.600747	-22.1559	-196.466	0	0	0
1102	8	0	0	0	0	0	0	-0.463018	-22.0872	-196.465	0	0	0
1102	9	0	0	0	0	0	0	-0.496248	-22.1433	-196.157	0	0	0
1103	0	0	0	0	0	0	0	-0.394056	-22.2241	-196.552	0	0	0
1103	1	0	0	0	0	0	0	-0.2774	-22.2117	-196.112	0	0	0
1103	2	0	0	0	0	0	0	-0.212877	-22.1562	-196.99	0	0	0
1103	3	0	0	0	0	0	0	-0.0396418	-22.1089	-196.636	0	0	0
1103	4	0	0	0	0	0	0	0.0300674	-22.2222	-196.416	0	0	0
1103	5	0	0	0	0	0	0	0.0198159	-22.1201	-196.503	0	0	0
1103	6	0	0	0	0	0	0	0.11264	-22.21	-196.326	0	0	0
1103	7	0	0	0	0	0	0	0.237744	-22.1532	-196.282	0	0	0
1103	8	0	0	0	0	0	0	0.271295	-22.0964	-196.369	0	0	0
1103	9	0	0	0	0	0	0	0.523402	-22.1647	-196.28	0	0	0
1104	0	0	0	0	0	0	0	0.446466	-22.0845	-196.147	0	0	0
1104	1	0	0	0	0	0	0	0.503274	-22.0275	-196.147	0	0	0
1104	2	0	0	0	0	0	0	0.549215	-22.0054	-196.235	0	0	0
1104	3	0	0	0	0	0	0	0.562919	-22.0046	-196.189	0	0	0
1104	4	0	0	0	0	0	0	0.755874	-22.0268	-196.32	0	0	0
1104	5	0	0	0	0	0	0	0.767929	-22.0266	-196.275	0	0	0
1104	6	0	0	0	0	0	0	0.837823	-22.0725	-196.187	0	0	0
1104	7	0	0	0	0	0	0	0.851814	-21.9803	-196.141	0	0	0
1104	8	0	0	0	0	0	0	1.06617	-22.0837	-196.668	0	0	0
1104	9	0	0	0	0	0	0	1.29251	-21.9244	-196.491	0	0	0
1105	0	0	0	0	0	0	0	1.23649	-22.0042	-196.71	0	0	0
1105	1	0	0	0	0	0	0	1.29716	-21.9569	-196.313	0	0	0
1105	2	0	0	0	0	0	0	1.38581	-21.992	-196.446	0	0	0
1105	3	0	0	0	0	0	0	1.50248	-21.6965	-196.575	0	0	0
1105	4	0	0	0	0	0	0	1.57215	-21.922	-196.354	0	0	0
1105	5	0	0	0	0	0	0	1.69736	-21.797	-196.046	0	0	0
1105	6	0	0	0	0	0	0	1.63037	-21.695	-196.002	0	0	0
1105	7	0	0	0	0	0	0	1.74708	-21.7734	-195.737	0	0	0
1105	8	0	0	0	0	0	0	1.74714	-21.763	-196.22	0	0	0
1105	9	0	0	0	0	0	0	1.8953	-21.796	-196.262	0	0	0
1106	0	0	0	0	0	0	0	1.95474	-21.6365	-196.173	0	0	0
1106	1	0	0	0	0	0	0	2.03392	-21.637	-196.436	0	0	0
1106	2	0	0	0	0	0	0	2.13695	-21.6477	-196.303	0	0	0
1106	3	0	0	0	0	0	0	2.17295	-21.579	-195.995	0	0	0
1106	4	0	0	0	0	0	0	2.25312	-21.6362	-196.433	0	0	0
1106	5	0	0	0	0	0	0	2.38825	-21.5222	-196.608	0	0	0
1106	6	0	0	0	0	0	0	2.51539	-21.4758	-196.65	0	0	0
1106	7	0	0	0	0	0	0	2.66239	-21.4643	-196.737	0	0	0
1106	8	0	0	0	0	0	0	2.61	-21.4741	-196.428	0	0	0
1106	9	0	0	0	0	0	0	2.74564	-21.4175	-196.91	0	0	0
1107	0	0	0	0	0	0	0	2.72386	-21.3836	-196.953	0	0	0
1107	1	0	0	0	0	0	0	2.82612	-21.3727	-197.479	0	0	0
1107	2	0	0	0	0	0	0	2.94136	-21.3483	-197.565	0	0	0
1107	3	0	0	0	0	0	0	2.87451	-21.2116	-197.564	0	0	0
1107	4	0	0	0	0	0	0	3.06019	-21.1536	-197.167	0	0	0
1107	5	0	0	0	0	0	0	3.03692	-21.1078	-197.298	0	0	0
1107	6	0	0	0	0	0	0	3.30895	-21.1076	-197.823	0	0	0
1107	7	0	0	0	0	0	0	3.34512	-21.0615	-197.602	0	0	0
1107	8	0	0	0	0	0	0	3.44843	-20.9588	-198.215	0	0	0
1107	9	0	0	0	0	0	0	3.46039	-20.947	-198.258	0	0	0
1108	0	0	0	0	0	0	0	3.41914	-20.8426	-197.773	0	0	0
1108	1	0	0	0	0	0	0	3.61176	-20.7974	-198.255	0	0	0
1108	2	0	0	0	0	0	0	3.76764	-20.7764	-199.352	0	0	0
1108	3	0	0	0	0	0	0	3.81632	-20.5924	-199.042	0	0	0
1108	4	0	0	0	0	0	0	3.92017	-20.6373	-199.041	0	0	0
1108	5	0	0	0	0	0	0	4.02301	-20.569	-199.347	0	0	0
1108	6	0	0	0	0	0	0	4.08268	-20.4077	-199.213	0	0	0
1108	7	0	0	0	0	0	0	4.08272	-20.3287	-199.564	0	0	0
1108	8	0	0	0	0	0	0	4.32117	-20.2842	-200.001	0	0	0
1108	9	0	0	0	0	0	0	4.28889	-20.3392	-200.394	0	0	0
1109	0	0	0	0	0	0	0	4.43965	-20.1332	-200.26	0	0	0
1109	1	0	0	0	0	0	0	4.37452	-20.0292	-199.995	0	0	0
1109	2	0	0	0	0	0	0	4.52154	-20.0861	-200.477	0	0	0
1109	3	0	0	0	0	0	0	4.63503	-20.006	-200.432	0	0	0
1109	4	0	0	0	0	0	0	4.63825	-19.8236	-201.132	0	0	0
1109	5	0	0	0	0	0	0	4.79779	-19.7656	-201.13	0	0	0
1109	6	0	0	0	0	0	0	4.8675	-19.674	-201.217	0	0	0
1109	7	0	0	0	0	0	0	4.9033	-19.6851	-201.61	0	0	0
1109	8	0	0	0	0	0	0	5.00396	-19.6172	-202.4	0	0	0
1109	9	0	0	0	0	0	0	5.27488	-19.4922	-203.012	0	0	0
1110	0	0	0	0	0	0	0	5.26588	-19.5362	-202.923	0	0	0
1110	1	0	0	0	0	0	0	5.27081	-19.3978	-202.701	0	0	0
1110	2	0	0	0	0	0	0	5.40754	-19.2389	-203.226	0	0	0
1110	3	0	0	0	0	0	0	5.57817	-19.238	-203.488	0	0	0
1110	4	0	0	0	0	0	0	5.62309	-19.1474	-203.882	0	0	0
1110	5	0	0	0	0	0	0	5.74905	-19.0553	-203.924	0	0	0
1110	6	0	0	0	0	0	0	5.72921	-18.964	-204.318	0	0	0
1110	7	0	0	0	0	0	0	5.69816	-18.9281	-204.228	0	0	0
1110	8	0	0	0	0	0	0	5.82286	-18.7465	-204.797	0	0	0
1110	9	0	0	0	0	0	0	5.91549	-18.7798	-204.971	0	0	0
1111	0	0	0	0	0	0	0	6.13052	-18.677	-205.408	0	0	0
1111	1	0	0	0	0	0	0	6.14399	-18.6757	-205.143	0	0	0
1111	2	0	0	0	0	0	0	6.25719	-18.5287	-206.02	0	0	0
1111	3	0	0	0	0	0	0	6.14893	-18.3106	-205.755	0	0	0
1111	4	0	0	0	0	0	0	6.25171	-18.2984	-205.929	0	0	0
1111	5	0	0	0	0	0	0	6.51204	-18.2978	-206.585	0	0	0
1111	6	0	0	0	0	0	0	6.614	-18.1386	-207.022	0	0	0
1111	7	0	0	0	0	0	0	6.71907	-18.1598	-206.801	0	0	0
1111	8	0	0	0	0	0	0	6.68679	-17.9772	-206.931	0	0	0
1111	9	0	0	0	0	0	0	6.78917	-17.9095	-207.633	0	0	0
1112	0	0	0	0	0	0	0	6.89147	-17.8403	-207.807	0	0	0
1112	1	0	0	0	0	0	0	7.00719	-17.8056	-208.243	0	0	0
1112	2	0	0	0	0	0	0	7.06528	-17.6688	-208.637	0	0	0
1112	3	0	0	0	0	0	0	7.11129	-17.6567	-208.987	0	0	0
1112	4	0	0	0	0	0	0	7.21634	-17.6206	-208.634	0	0	0
1112	5	0	0	0	0	0	0	7.2307	-17.3694	-208.675	0	0	0
1112	6	0	0	0	0	0	0	7.31985	-17.3579	-209.333	0	0	0
1112	7	0	0	0	0	0	0	7.37736	-17.3696	-210.078	0	0	0
1112	8	0	0	0	0	0	0	7.5834	-17.2541	-209.724	0	0	0
1112	9	0	0	0	0	0	0	7.49338	-17.2426	-209.987	0	0	0
1113	0	0	0	0	0	0	0	7.68792	-17.1729	-209.809	0	0	0
1113	1	0	0	0	0	0	0	7.69914	-17.0375	-210.906	0	0	0
1113	2	0	0	0	0	0	0	7.9144	-16.9685	-211.386	0	0	0
1113	3	0	0	0	0	0	0	8.02949	-16.9913	-211.605	0	0	0
1113	4	0	0	0	0	0	0	8.07809	-16.955	-211.47	0	0	0
1113	5	0	0	0	0	0	0	8.19231	-16.8519	-211.601	0	0	0
1113	6	0	0	0	0	0	0	8.23741	-16.8525	-212.215	0	0	0
1113	7	0	0	0	0	0	0	8.26121	-16.8056	-212.213	0	0	0
1113	8	0	0	0	0	0	0	8.42041	-16.7823	-212.826	0	0	0
1113	9	0	0	0	0	0	0	8.51378	-16.5543	-212.911	0	0	0
1114	0	0	0	0	0	0	0	8.56145	-16.5982	-212.997	0	0	0
1114	1	0	0	0	0	0	0	8.63242	-16.4376	-212.907	0	0	0
1114	2	0	0	0	0	0	0	8.62042	-16.3701	-213.697	0	0	0
1114	3	0	0	0	0	0	0	8.72282	-16.3353	-213.783	0	0	0
1114	4	0	0	0	0	0	0	8.83683	-16.3468	-214.484	0	0	0
1114	5	0	0	0	0	0	0	8.89616	-16.1519	-214.394	0	0	0
1114	6	0	0	0	0	0	0	8.95391	-16.219	-214.393	0	0	0
1114	7	0	0	0	0	0	0	9.02263	-16.0942	-214.743	0	0	0
1114	8	0	0	0	0	0	0	9.0789	-16.1283	-215.269	0	0	0
1114	9	0	0	0	0	0	0	9.29757	-16.001	-215.529	0	0	0
1115	0	0	0	0	0	0	0	9.26336	-15.9099	-215.748	0	0	0
1115	1	0	0	0	0	0	0	9.41211	-15.9095	-215.834	0	0	0
1115	2	0	0	0	0	0	0	9.48208	-15.8749	-216.227	0	0	0
1115	3	0	0	0	0	0	0	9.64267	-15.8053	-216.357	0	0	0
1115	4	0	0	0	0	0	0	9.57279	-15.7941	-216.709	0	0	0
1115	5	0	0	0	0	0	0	9.78825	-15.7596	-217.321	0	0	0
1115	6	0	0	0	0	0	0	9.78084	-15.6214	-217.056	0	0	0
1115	7	0	0	0	0	0	0	9.76233	-15.6311	-216.834	0	0	0
1115	8	0	0	0	0	0	0	9.94245	-15.6206	-217.536	0	0	0
1115	9	0	0	0	0	0	0	10.0001	-15.4725	-218.324	0	0	0
1116	0	0	0	0	0	0	0	10.0702	-15.4025	-218.102	0	0	0
1116	1	0	0	0	0	0	0	10.1609	-15.4366	-218.716	0	0	0
1116	2	0	0	0	0	0	0	10.2766	-15.1958	-218.625	0	0	0
1116	3	0	0	0	0	0	0	10.288	-15.4008	-218.977	0	0	0
1116	4	0	0	0	0	0	0	10.4364	-15.2637	-219.194	0	0	0
1116	5	0	0	0	0	0	0	10.6075	-15.2173	-219.981	0	0	0
1116	6	0	0	0	0	0	0	10.6739	-15.1716	-220.332	0	0	0
1116	7	0	0	0	0	0	0	10.6201	-15.1585	-220.637	0	0	0
1116	8	0	0	0	0	0	0	10.7443	-15.1472	-220.593	0	0	0
1116	9	0	0	0	0	0	0	10.8483	-15.0546	-221.029	0	0	0
1117	0	0	0	0	0	0	0	10.8267	-14.9978	-221.204	0	0	0
1117	1	0	0	0	0	0	0	10.9282	-14.9859	-221.905	0	0	0
1117	2	0	0	0	0	0	0	10.9628	-14.9395	-222.211	0	0	0
1117	3	0	0	0	0	0	0	10.9979	-14.9392	-222.561	0	0	0
1117	4	0	0	0	0	0	0	10.9903	-14.8237	-222.384	0	0	0
1117	5	0	0	0	0	0	0	11.0139	-14.8577	-223.129	0	0	0
1117	6	0	0	0	0	0	0	11.0691	-14.8228	-223.479	0	0	0
1117	7	0	0	0	0	0	0	11.2408	-14.799	-223.828	0	0	0
1117	8	0	0	0	0	0	0	11.3992	-14.7874	-224.485	0	0	0
1117	9	0	0	0	0	0	0	11.3782	-14.5018	-224.921	0	0	0
1118	0	0	0	0	0	0	0	11.3688	-14.728	-224.833	0	0	0
1118	1	0	0	0	0	0	0	11.4364	-14.6933	-225.402	0	0	0
1118	2	0	0	0	0	0	0	11.5039	-14.6585	-226.234	0	0	0
1118	3	0	0	0	0	0	0	11.6291	-14.7143	-226.321	0	0	0
1118	4	0	0	0	0	0	0	11.6319	-14.611	-226.845	0	0	0
1118	5	0	0	0	0	0	0	11.6647	-14.6452	-227.284	0	0	0
1118	6	0	0	0	0	0	0	11.5981	-14.4963	-227.678	0	0	0
1118	7	0	0	0	0	0	0	11.8369	-14.5508	-227.587	0	0	0
1118	8	0	0	0	0	0	0	11.8579	-14.4036	-228.991	0	0	0
1118	9	0	0	0	0	0	0	11.8826	-14.4027	-229.296	0	0	0
1119	0	0	0	0	0	0	0	11.8162	-14.3101	-229.295	0	0	0
1119	1	0	0	0	0	0	0	11.7946	-14.2978	-229.865	0	0	0
1119	2	0	0	0	0	0	0	12.0778	-14.2407	-230.302	0	0	0
1119	3	0	0	0	0	0	0	12.0542	-14.2511	-231.003	0	0	0
1119	4	0	0	0	0	0	0	12.0101	-14.2729	-231.572	0	0	0
1119	5	0	0	0	0	0	0	12.067	-14.0561	-231.965	0	0	0
1119	6	0	0	0	0	0	0	12.1238	-14.1231	-232.228	0	0	0
1119	7	0	0	0	0	0	0	12.1589	-14.1112	-232.841	0	0	0
1119	8	0	0	0	0	0	0	12.1249	-13.9851	-233.366	0	0	0
1119	9	0	0	0	0	0	0	12.305	-14.0075	-233.979	0	0	0
1120	0	0	0	0	0	0	0	12.2377	-13.9381	-234.636	0	0	0
1120	1	0	0	0	0	0	0	12.3064	-14.0058	-235.162	0	0	0
1120	2	0	0	0	0	0	0	12.3981	-13.88	-235.599	0	0	0
1120	3	0	0	0	0	0	0	12.4212	-13.8775	-235.991	0	0	0
1120	4	0	0	0	0	0	0	12.3882	-13.9234	-236.737	0	0	0
1120	5	0	0	0	0	0	0	12.5122	-13.8423	-237.174	0	0	0
1120	6	0	0	0	0	0	0	12.6157	-13.8635	-237.523	0	0	0
1120	7	0	0	0	0	0	0	12.4812	-13.8288	-237.698	0	0	0
1120	8	0	0	0	0	0	0	12.4814	-13.7141	-238.355	0	0	0
1120	9	0	0	0	0	0	0	12.5147	-13.6459	-239.188	0	0	0
1121	0	0	0	0	0	0	0	12.5604	-13.7465	-239.362	0	0	0
1121	1	0	0	0	0	0	0	12.536	-13.6898	-240.327	0	0	0
1121	2	0	0	0	0	0	0	12.6498	-13.7	-240.72	0	0	0
1121	3	0	0	0	0	0	0	12.6626	-13.6071	-240.719	0	0	0
1121	4	0	0	0	0	0	0	12.6758	-13.5722	-241.156	0	0	0
1121	5	0	0	0	0	0	0	12.6282	-13.7196	-242.034	0	0	0
1121	6	0	0	0	0	0	0	12.8318	-13.6504	-242.733	0	0	0
1121	7	0	0	0	0	0	0	12.8105	-13.6155	-243.083	0	0	0
1121	8	0	0	0	0	0	0	12.9355	-13.6605	-243.696	0	0	0
1121	9	0	0	0	0	0	0	12.9017	-13.5809	-244.31	0	0	0
1122	0	0	0	0	0	0	0	12.9345	-13.5345	-245.011	0	0	0
1122	1	0	0	0	0	0	0	12.9689	-13.6695	-245.186	0	0	0
1122	2	0	0	0	0	0	0	13.0161	-13.6448	-245.49	0	0	0
1122	3	0	0	0	0	0	0	13.0485	-13.576	-246.279	0	0	0
1122	4	0	0	0	0	0	0	13.0402	-13.62	-246.19	0	0	0
1122	5	0	0	0	0	0	0	13.0274	-13.6205	-247.156	0	0	0
1122	6	0	0	0	0	0	0	12.9823	-13.6643	-247.462	0	0	0
1122	7	0	0	0	0	0	0	13.1636	-13.5957	-248.206	0	0	0
1122	8	0	0	0	0	0	0	13.0496	-13.5951	-248.601	0	0	0
1122	9	0	0	0	0	0	0	13.0974	-13.5817	-248.905	0	0	0
1123	0	0	0	0	0	0	0	13.2557	-13.6605	-249.08	0	0	0
1123	1	0	0	0	0	0	0	13.1301	-13.6945	-250.089	0	0	0
1123	2	0	0	0	0	0	0	13.2424	-13.6033	-250.834	0	0	0
1123	3	0	0	0	0	0	0	13.2662	-13.6584	-251.446	0	0	0
1123	4	0	0	0	0	0	0	13.3557	-13.7495	-252.017	0	0	0
1123	5	0	0	0	0	0	0	13.3463	-13.5995	-251.926	0	0	0
1123	6	0	0	0	0	0	0	13.3235	-13.6783	-252.716	0	0	0
1123	7	0	0	0	0	0	0	13.5162	-13.7227	-253.196	0	0	0
1123	8	0	0	0	0	0	0	13.4599	-13.79	-253.722	0	0	0
1123	9	0	0	0	0	0	0	13.5272	-13.7099	-254.862	0	0	0
1124	0	0	0	0	0	0	0	13.5841	-13.7318	-254.773	0	0	0
1124	1	0	0	0	0	0	0	13.4274	-13.7188	-255.211	0	0	0
1124	2	0	0	0	0	0	0	13.45	-13.6951	-255.912	0	0	0
1124	3	0	0	0	0	0	0	13.4936	-13.8311	-256.613	0	0	0
1124	4	0	0	0	0	0	0	13.529	-13.7163	-256.787	0	0	0
1124	5	0	0	0	0	0	0	13.6752	-13.7384	-257.664	0	0	0
1124	6	0	0	0	0	0	0	13.7333	-13.7935	-258.276	0	0	0
1124	7	0	0	0	0	0	0	13.62	-13.8041	-258.539	0	0	0
1124	8	0	0	0	0	0	0	13.6645	-13.7126	-259.459	0	0	0
1124	9	0	0	0	0	0	0	13.7985	-13.7581	-260.555	0	0	0
1125	0	0	0	0	0	0	0	13.7649	-13.8703	-261.081	0	0	0
1125	1	0	0	0	0	0	0	13.9154	-13.845	-260.945	0	0	0
1125	2	0	0	0	0	0	0	13.7553	-13.8565	-262	0	0	0
1125	3	0	0	0	0	0	0	13.9716	-13.8895	-262.392	0	0	0
1125	4	0	0	0	0	0	0	13.8792	-13.7871	-263.357	0	0	0
1125	5	0	0	0	0	0	0	13.9923	-13.7971	-264.058	0	0	0
1125	6	0	0	0	0	0	0	14.061	-13.9326	-264.495	0	0	0
1125	7	0	0	0	0	0	0	14.0178	-13.8618	-264.186	0	0	0
1125	8	0	0	0	0	0	0	13.9495	-13.8953	-265.458	0	0	0
1125	9	0	0	0	0	0	0	14.0164	-13.8837	-265.896	0	0	0
1126	0	0	0	0	0	0	0	14.0393	-14.0416	-266.422	0	0	0
1126	1	0	0	0	0	0	0	14.096	-13.95	-267.517	0	0	0
1126	2	0	0	0	0	0	0	14.1637	-13.949	-267.691	0	0	0
1126	3	0	0	0	0	0	0	14.1868	-14.0502	-267.997	0	0	0
1126	4	0	0	0	0	0	0	14.1983	-14.083	-268.567	0	0	0
1126	5	0	0	0	0	0	0	14.3438	-13.9815	-270.102	0	0	0
1126	6	0	0	0	0	0	0	14.3993	-14.0488	-270.846	0	0	0
1126	7	0	0	0	0	0	0	14.3674	-14.081	-271.02	0	0	0
1126	8	0	0	0	0	0	0	14.4363	-14.0573	-271.633	0	0	0
1126	9	0	0	0	0	0	0	14.3679	-13.9883	-272.246	0	0	0
1127	0	0	0	0	0	0	0	14.4376	-14.19	-272.244	0	0	0
1127	1	0	0	0	0	0	0	14.5711	-14.1226	-273.428	0	0	0
1127	2	0	0	0	0	0	0	14.4919	-14.1325	-274.085	0	0	0
1127	3	0	0	0	0	0	0	14.5269	-14.0979	-274.918	0	0	0
1127	4	0	0	0	0	0	0	14.4506	-14.2088	-274.434	0	0	0
1127	5	0	0	0	0	0	0	14.5283	-14.1398	-275.266	0	0	0
1127	6	0	0	0	0	0	0	14.6172	-14.1279	-276.231	0	0	0
1127	7	0	0	0	0	0	0	14.6063	-14.1155	-277.019	0	0	0
1127	8	0	0	0	0	0	0	14.6751	-14.1248	-277.28	0	0	0
1127	9	0	0	0	0	0	0	14.7638	-14.1593	-278.289	0	0	0
1128	0	0	0	0	0	0	0	14.6537	-14.111	-278.506	0	0	0
1128	1	0	0	0	0	0	0	14.6996	-14.2234	-278.9	0	0	0
1128	2	0	0	0	0	0	0	14.8092	-14.2479	-280.436	0	0	0
1128	3	0	0	0	0	0	0	14.9924	-14.1543	-280.871	0	0	0
1128	4	0	0	0	0	0	0	14.9	-14.2227	-281.749	0	0	0
1128	5	0	0	0	0	0	0	14.9243	-14.1529	-282.274	0	0	0
1128	6	0	0	0	0	0	0	14.9359	-14.1973	-282.799	0	0	0
1128	7	0	0	0	0	0	0	14.9936	-14.1947	-283.016	0	0	0
1128	8	0	0	0	0	0	0	15.0369	-14.3318	-284.464	0	0	0
1128	9	0	0	0	0	0	0	15.0613	-14.2387	-284.637	0	0	0
1129	0	0	0	0	0	0	0	15.0956	-14.2829	-285.25	0	0	0
1129	1	0	0	0	0	0	0	15.0731	-14.1911	-285.732	0	0	0
1129	2	0	0	0	0	0	0	15.0391	-14.2921	-286.433	0	0	0
1129	3	0	0	0	0	0	0	15.1077	-14.3021	-287.002	0	0	0
1129	4	0	0	0	0	0	0	15.2195	-14.268	-288.317	0	0	0
1129	5	0	0	0	0	0	0	15.2999	-14.2898	-288.491	0	0	0
1129	6	0	0	0	0	0	0	15.2438	-14.4015	-288.753	0	0	0
1129	7	0	0	0	0	0	0	15.3013	-14.3547	-289.102	0	0	0
1129	8	0	0	0	0	0	0	15.2892	-14.2522	-290.33	0	0	0
1129	9	0	0	0	0	0	0	15.4227	-14.3539	-291.075	0	0	0
1130	0	0	0	0	0	0	0	15.3996	-14.4216	-292.215	0	0	0
1130	1	0	0	0	0	0	0	15.4248	-14.362	-292.125	0	0	0
1130	2	0	0	0	0	0	0	15.5605	-14.4184	-292.65	0	0	0
1130	3	0	0	0	0	0	0	15.4811	-14.4176	-293.527	0	0	0
1130	4	0	0	0	0	0	0	15.6633	-14.2907	-293.7	0	0	0
[truncated: 5,095 more rows]
