# Supplementary material for: A Brake-Based Overground Gait Rehabilitation Device for Altering Propulsion Impulse Symmetry
Source: Sensors (Basel). 2021 Oct 5;21(19):6617. doi: 10.3390/s21196617 (PMC8512803; doi:10.3390/s21196617)
Supplement: Supplementary file 1 [file sensors-21-06617-s001.zip › GPT animations/code and data/stroke_data/Force/TR 09.csv]

Devices
1000
		FP1 (5629 Large) - Force			FP2 (5687 Large) [1000Hz] - Force			FP3 (5628 Small) - Force			FP4 (5639) - Force
Frame	Sub Frame	Fx	Fy	Fz	Fx	Fy	Fz	Fx	Fy	Fz	Fx	Fy	Fz
		N	N	N	N	N	N	N	N	N	N	N	N
1154	0	0	0	0	0	0	0	0	0	0	0	0	0
1154	1	0	0	0	0	0	0	0	0	0	0	0	0
1154	2	0	0	0	0	0	0	0	0	0	0	0	0
1154	3	0	0	0	0	0	0	0	0	0	0	0	0
1154	4	0	0	0	0	0	0	0	0	0	0	0	0
1154	5	0	0	0	0	0	0	0	0	0	0	0	0
1154	6	0	0	0	0	0	0	0	0	0	0	0	0
1154	7	0	0	0	0	0	0	0	0	0	0	0	0
1154	8	0	0	0	0	0	0	0	0	0	0	0	0
1154	9	0	0	0	0	0	0	0	0	0	0	0	0
1155	0	0	0	0	0	0	0	0	0	0	0	0	0
1155	1	0	0	0	0	0	0	0	0	0	0	0	0
1155	2	0	0	0	0	0	0	0	0	0	0	0	0
1155	3	0	0	0	0	0	0	0	0	0	0	0	0
1155	4	0	0	0	0	0	0	0	0	0	0	0	0
1155	5	0	0	0	0	0	0	0	0	0	0	0	0
1155	6	0	0	0	0	0	0	0	0	0	0	0	0
1155	7	0	0	0	0	0	0	0	0	0	0	0	0
1155	8	0	0	0	0	0	0	0	0	0	0	0	0
1155	9	0	0	0	0	0	0	0	0	0	0	0	0
1156	0	0	0	0	0	0	0	0	0	0	0	0	0
1156	1	0	0	0	0	0	0	0	0	0	0	0	0
1156	2	0	0	0	0	0	0	0	0	0	0	0	0
1156	3	0	0	0	0	0	0	0	0	0	0	0	0
1156	4	0	0	0	0	0	0	0	0	0	0	0	0
1156	5	0	0	0	0	0	0	0	0	0	0	0	0
1156	6	0	0	0	0	0	0	0	0	0	0	0	0
1156	7	0	0	0	0	0	0	0	0	0	0	0	0
1156	8	0	0	0	0	0	0	0	0	0	0	0	0
1156	9	0	0	0	0	0	0	0	0	0	0	0	0
1157	0	0	0	0	0	0	0	0	0	0	0	0	0
1157	1	0	0	0	0	0	0	0	0	0	0	0	0
1157	2	0	0	0	0	0	0	0	0	0	0	0	0
1157	3	0	0	0	0	0	0	0	0	0	0	0	0
1157	4	0	0	0	0	0	0	0	0	0	0	0	0
1157	5	0	0	0	0	0	0	0	0	0	0	0	0
1157	6	0	0	0	0	0	0	0	0	0	0	0	0
1157	7	0	0	0	0	0	0	0	0	0	0	0	0
1157	8	0	0	0	0	0	0	0	0	0	0	0	0
1157	9	0	0	0	0	0	0	0	0	0	0	0	0
1158	0	0	0	0	0	0	0	0	0	0	0	0	0
1158	1	0	0	0	0	0	0	0	0	0	0	0	0
1158	2	0	0	0	0	0	0	0	0	0	0	0	0
1158	3	0	0	0	0	0	0	0	0	0	0	0	0
1158	4	0	0	0	0	0	0	0	0	0	0	0	0
1158	5	0	0	0	0	0	0	0	0	0	0	0	0
1158	6	0	0	0	0	0	0	0	0	0	0	0	0
1158	7	0	0	0	0	0	0	0	0	0	0	0	0
1158	8	0	0	0	0	0	0	0	0	0	0	0	0
1158	9	0	0	0	0	0	0	0	0	0	0	0	0
1159	0	0	0	0	0	0	0	0	0	0	0	0	0
1159	1	0	0	0	0	0	0	0	0	0	0	0	0
1159	2	0	0	0	0	0	0	0	0	0	0	0	0
1159	3	0	0	0	0	0	0	0	0	0	0	0	0
1159	4	0	0	0	0	0	0	0	0	0	0	0	0
1159	5	0	0	0	0	0	0	0	0	0	0	0	0
1159	6	0	0	0	0	0	0	0	0	0	0	0	0
1159	7	0	0	0	0	0	0	0	0	0	0	0	0
1159	8	0	0	0	0	0	0	0	0	0	0	0	0
1159	9	0	0	0	0	0	0	0	0	0	0	0	0
1160	0	0	0	0	0	0	0	0	0	0	0	0	0
1160	1	0	0	0	0	0	0	0	0	0	0	0	0
1160	2	0	0	0	0	0	0	0	0	0	0	0	0
1160	3	0	0	0	0	0	0	0	0	0	0	0	0
1160	4	0	0	0	0	0	0	0	0	0	0	0	0
1160	5	0	0	0	0	0	0	0	0	0	0	0	0
1160	6	0	0	0	0	0	0	0	0	0	0	0	0
1160	7	0	0	0	0	0	0	0	0	0	0	0	0
1160	8	0	0	0	0	0	0	0	0	0	0	0	0
1160	9	0	0	0	0	0	0	0	0	0	0	0	0
1161	0	0	0	0	0	0	0	0	0	0	0	0	0
1161	1	0	0	0	0	0	0	0	0	0	0	0	0
1161	2	0	0	0	0	0	0	0	0	0	0	0	0
1161	3	0	0	0	0	0	0	0	0	0	0	0	0
1161	4	0	0	0	0	0	0	0	0	0	0	0	0
1161	5	0	0	0	0	0	0	0	0	0	0	0	0
1161	6	0	0	0	0	0	0	0	0	0	0	0	0
1161	7	0	0	0	0	0	0	0	0	0	0	0	0
1161	8	0	0	0	0	0	0	0	0	0	0	0	0
1161	9	0	0	0	0	0	0	0	0	0	0	0	0
1162	0	0	0	0	0	0	0	0	0	0	0	0	0
1162	1	0	0	0	0	0	0	0	0	0	0	0	0
1162	2	0	0	0	0	0	0	0	0	0	0	0	0
1162	3	0	0	0	0	0	0	0	0	0	0	0	0
1162	4	0	0	0	0	0	0	0	0	0	0	0	0
1162	5	0	0	0	0	0	0	0	0	0	0	0	0
1162	6	0	0	0	0	0	0	0	0	0	0	0	0
1162	7	0	0	0	0	0	0	0	0	0	0	0	0
1162	8	0	0	0	0	0	0	0	0	0	0	0	0
1162	9	0	0	0	0	0	0	0	0	0	0	0	0
1163	0	0	0	0	0	0	0	0	0	0	0	0	0
1163	1	0	0	0	0	0	0	0	0	0	0	0	0
1163	2	0	0	0	0	0	0	0	0	0	0	0	0
1163	3	0	0	0	0	0	0	0	0	0	0	0	0
1163	4	0	0	0	0	0	0	0	0	0	0	0	0
1163	5	0	0	0	0	0	0	0	0	0	0	0	0
1163	6	0	0	0	0	0	0	0	0	0	0	0	0
1163	7	0	0	0	0	0	0	0	0	0	0	0	0
1163	8	0	0	0	0	0	0	0	0	0	0	0	0
1163	9	0	0	0	0	0	0	0	0	0	0	0	0
1164	0	0	0	0	0	0	0	0	0	0	0	0	0
1164	1	0	0	0	0	0	0	0	0	0	0	0	0
1164	2	0	0	0	0	0	0	0	0	0	0	0	0
1164	3	0	0	0	0	0	0	0	0	0	0	0	0
1164	4	0	0	0	0	0	0	0	0	0	0	0	0
1164	5	0	0	0	0	0	0	0	0	0	0	0	0
1164	6	0	0	0	0	0	0	0	0	0	0	0	0
1164	7	0	0	0	0	0	0	0	0	0	0	0	0
1164	8	0	0	0	0	0	0	0	0	0	0	0	0
1164	9	0	0	0	0	0	0	0	0	0	0	0	0
1165	0	0	0	0	0	0	0	0	0	0	0	0	0
1165	1	0	0	0	0	0	0	0	0	0	0	0	0
1165	2	0	0	0	0	0	0	0	0	0	0	0	0
1165	3	0	0	0	0	0	0	0	0	0	0	0	0
1165	4	0	0	0	0	0	0	0	0	0	0	0	0
1165	5	0	0	0	0	0	0	0	0	0	0	0	0
1165	6	0	0	0	0	0	0	0	0	0	0	0	0
1165	7	0	0	0	0	0	0	0	0	0	0	0	0
1165	8	0	0	0	0	0	0	0	0	0	0	0	0
1165	9	0	0	0	0	0	0	0	0	0	0	0	0
1166	0	0	0	0	0	0	0	0	0	0	0	0	0
1166	1	0	0	0	0	0	0	0	0	0	0	0	0
1166	2	0	0	0	0	0	0	0	0	0	0	0	0
1166	3	0	0	0	0	0	0	0	0	0	0	0	0
1166	4	0	0	0	0	0	0	0	0	0	0	0	0
1166	5	0	0	0	0	0	0	0	0	0	0	0	0
1166	6	0	0	0	0	0	0	0	0	0	0	0	0
1166	7	0	0	0	0	0	0	0	0	0	0	0	0
1166	8	0	0	0	0	0	0	0	0	0	0	0	0
1166	9	0	0	0	0	0	0	0	0	0	0	0	0
1167	0	0	0	0	0	0	0	0	0	0	0	0	0
1167	1	0	0	0	0	0	0	0	0	0	0	0	0
1167	2	0	0	0	0	0	0	0	0	0	0	0	0
1167	3	0	0	0	0	0	0	0	0	0	0	0	0
1167	4	0	0	0	0	0	0	0	0	0	0	0	0
1167	5	0	0	0	0	0	0	0	0	0	0	0	0
1167	6	0	0	0	0	0	0	0	0	0	0	0	0
1167	7	0	0	0	0	0	0	0	0	0	0	0	0
1167	8	0	0	0	0	0	0	0	0	0	0	0	0
1167	9	0	0	0	0	0	0	0	0	0	0	0	0
1168	0	0	0	0	0	0	0	0	0	0	0	0	0
1168	1	0	0	0	0	0	0	0	0	0	0	0	0
1168	2	0	0	0	0	0	0	0	0	0	0	0	0
1168	3	0	0	0	0	0	0	0	0	0	0	0	0
1168	4	0	0	0	0	0	0	0	0	0	0	0	0
1168	5	0	0	0	0	0	0	0	0	0	0	0	0
1168	6	0	0	0	0	0	0	0	0	0	0	0	0
1168	7	0	0	0	0	0	0	0	0	0	0	0	0
1168	8	0	0	0	0	0	0	0	0	0	0	0	0
1168	9	0	0	0	0	0	0	0	0	0	0	0	0
1169	0	0	0	0	0	0	0	0	0	0	0	0	0
1169	1	0	0	0	0	0	0	0	0	0	0	0	0
1169	2	0	0	0	0	0	0	0	0	0	0	0	0
1169	3	0	0	0	0	0	0	0	0	0	0	0	0
1169	4	0	0	0	0	0	0	0	0	0	0	0	0
1169	5	0	0	0	0	0	0	0	0	0	0	0	0
1169	6	0	0	0	0	0	0	0	0	0	0	0	0
1169	7	0	0	0	0	0	0	0	0	0	0	0	0
1169	8	0	0	0	0	0	0	0	0	0	0	0	0
1169	9	0	0	0	0	0	0	0	0	0	0	0	0
1170	0	0	0	0	0	0	0	0	0	0	0	0	0
1170	1	0	0	0	0	0	0	0	0	0	0	0	0
1170	2	0	0	0	0	0	0	0	0	0	0	0	0
1170	3	0	0	0	0	0	0	0	0	0	0	0	0
1170	4	0	0	0	0	0	0	0	0	0	0	0	0
1170	5	0	0	0	0	0	0	0	0	0	0	0	0
1170	6	0	0	0	0	0	0	0	0	0	0	0	0
1170	7	0	0	0	0	0	0	0	0	0	0	0	0
1170	8	0	0	0	0	0	0	0	0	0	0	0	0
1170	9	0	0	0	0	0	0	0	0	0	0	0	0
1171	0	0	0	0	0	0	0	0	0	0	0	0	0
1171	1	0	0	0	0	0	0	0	0	0	0	0	0
1171	2	0	0	0	0	0	0	0	0	0	0	0	0
1171	3	0	0	0	0	0	0	0	0	0	0	0	0
1171	4	0	0	0	0	0	0	0	0	0	0	0	0
1171	5	0	0	0	0	0	0	0	0	0	0	0	0
1171	6	0	0	0	0	0	0	0	0	0	0	0	0
1171	7	0	0	0	0	0	0	0	0	0	0	0	0
1171	8	0	0	0	0	0	0	0	0	0	0	0	0
1171	9	0	0	0	0	0	0	0	0	0	0	0	0
1172	0	0	0	0	0	0	0	0	0	0	0	0	0
1172	1	0	0	0	0	0	0	0	0	0	0	0	0
1172	2	0	0	0	0	0	0	0	0	0	0	0	0
1172	3	0	0	0	0	0	0	0	0	0	0	0	0
1172	4	0	0	0	0	0	0	0	0	0	0	0	0
1172	5	0	0	0	0	0	0	0	0	0	0	0	0
1172	6	0	0	0	0	0	0	0	0	0	0	0	0
1172	7	0	0	0	0	0	0	0	0	0	0	0	0
1172	8	0	0	0	0	0	0	0	0	0	0	0	0
1172	9	0	0	0	0	0	0	0	0	0	0	0	0
1173	0	0	0	0	0	0	0	0	0	0	0	0	0
1173	1	0	0	0	0	0	0	0	0	0	0	0	0
1173	2	0	0	0	0	0	0	0	0	0	0	0	0
1173	3	0	0	0	0	0	0	0	0	0	0	0	0
1173	4	0	0	0	0	0	0	0	0	0	0	0	0
1173	5	0	0	0	0	0	0	0	0	0	0	0	0
1173	6	0	0	0	0	0	0	0	0	0	0	0	0
1173	7	0	0	0	0	0	0	0	0	0	0	0	0
1173	8	0	0	0	0	0	0	0	0	0	0	0	0
1173	9	0	0	0	0	0	0	0	0	0	0	0	0
1174	0	0	0	0	0	0	0	0	0	0	0	0	0
1174	1	0	0	0	0	0	0	0	0	0	0	0	0
1174	2	0	0	0	0	0	0	0	0	0	0	0	0
1174	3	0	0	0	0	0	0	0	0	0	0	0	0
1174	4	0	0	0	0	0	0	0	0	0	0	0	0
1174	5	0	0	0	0	0	0	0	0	0	0	0	0
1174	6	0	0	0	0	0	0	0	0	0	0	0	0
1174	7	0	0	0	0	0	0	0	0	0	0	0	0
1174	8	0	0	0	0	0	0	0	0	0	0	0	0
1174	9	0	0	0	0	0	0	0	0	0	0	0	0
1175	0	0	0	0	0	0	0	0	0	0	0	0	0
1175	1	0	0	0	0	0	0	0	0	0	0	0	0
1175	2	0	0	0	0	0	0	0	0	0	0	0	0
1175	3	0	0	0	0	0	0	0	0	0	0	0	0
1175	4	0	0	0	0	0	0	0	0	0	0	0	0
1175	5	0	0	0	0	0	0	0	0	0	0	0	0
1175	6	0	0	0	0	0	0	0	0	0	0	0	0
1175	7	0	0	0	0	0	0	0	0	0	0	0	0
1175	8	0	0	0	0	0	0	0	0	0	0	0	0
1175	9	0	0	0	0	0	0	0	0	0	0	0	0
1176	0	0	0	0	0	0	0	0	0	0	0	0	0
1176	1	0	0	0	0	0	0	0	0	0	0	0	0
1176	2	0	0	0	0	0	0	0	0	0	0	0	0
1176	3	0	0	0	0	0	0	0	0	0	0	0	0
1176	4	0	0	0	0	0	0	0	0	0	0	0	0
1176	5	0	0	0	0	0	0	0	0	0	0	0	0
1176	6	0	0	0	0	0	0	0	0	0	0	0	0
1176	7	0	0	0	0	0	0	0	0	0	0	0	0
1176	8	0	0	0	0	0	0	0	0	0	0	0	0
1176	9	0	0	0	0	0	0	0	0	0	0	0	0
1177	0	0	0	0	0	0	0	0	0	0	0	0	0
1177	1	0	0	0	0	0	0	0	0	0	0	0	0
1177	2	0	0	0	0	0	0	0	0	0	0	0	0
1177	3	0	0	0	0	0	0	0	0	0	0	0	0
1177	4	0	0	0	0	0	0	0	0	0	0	0	0
1177	5	0	0	0	0	0	0	0	0	0	0	0	0
1177	6	0	0	0	0	0	0	0	0	0	0	0	0
1177	7	0	0	0	0	0	0	0	0	0	0	0	0
1177	8	0	0	0	0	0	0	0	0	0	0	0	0
1177	9	0	0	0	0	0	0	0	0	0	0	0	0
1178	0	0	0	0	0	0	0	0	0	0	0	0	0
1178	1	0	0	0	0	0	0	0	0	0	0	0	0
1178	2	0	0	0	0	0	0	0	0	0	0	0	0
1178	3	0	0	0	0	0	0	0	0	0	0	0	0
1178	4	0	0	0	0	0	0	0	0	0	0	0	0
1178	5	0	0	0	0	0	0	0	0	0	0	0	0
1178	6	0	0	0	0	0	0	0	0	0	0	0	0
1178	7	0	0	0	0	0	0	0	0	0	0	0	0
1178	8	0	0	0	0	0	0	0	0	0	0	0	0
1178	9	0	0	0	0	0	0	0	0	0	0	0	0
1179	0	0	0	0	0	0	0	0	0	0	0	0	0
1179	1	0	0	0	0	0	0	0	0	0	0	0	0
1179	2	0	0	0	0	0	0	0	0	0	0	0	0
1179	3	0	0	0	0	0	0	0	0	0	0	0	0
1179	4	0	0	0	0	0	0	0	0	0	0	0	0
1179	5	0	0	0	0	0	0	0	0	0	0	0	0
1179	6	0	0	0	0	0	0	0	0	0	0	0	0
1179	7	0	0	0	0	0	0	0	0	0	0	0	0
1179	8	0	0	0	0	0	0	0	0	0	0	0	0
1179	9	0	0	0	0	0	0	0	0	0	0	0	0
1180	0	0	0	0	0	0	0	0	0	0	0	0	0
1180	1	0	0	0	0	0	0	0	0	0	0	0	0
1180	2	0	0	0	0	0	0	0	0	0	0	0	0
1180	3	0	0	0	0	0	0	0	0	0	0	0	0
1180	4	0	0	0	0	0	0	0	0	0	0	0	0
1180	5	0	0	0	0	0	0	0	0	0	0	0	0
1180	6	0	0	0	0	0	0	0	0	0	0	0	0
1180	7	0	0	0	0	0	0	0	0	0	0	0	0
1180	8	0	0	0	0	0	0	0	0	0	0	0	0
1180	9	0	0	0	0	0	0	0	0	0	0	0	0
1181	0	0	0	0	0	0	0	0	0	0	0	0	0
1181	1	0	0	0	0	0	0	0	0	0	0	0	0
1181	2	0	0	0	0	0	0	0	0	0	0	0	0
1181	3	0	0	0	0	0	0	0	0	0	0	0	0
1181	4	0	0	0	0	0	0	0	0	0	0	0	0
1181	5	0	0	0	0	0	0	0	0	0	0	0	0
1181	6	0	0	0	0	0	0	0	0	0	0	0	0
1181	7	0	0	0	0	0	0	0	0	0	0	0	0
1181	8	0	0	0	0	0	0	0	0	0	0	0	0
1181	9	0	0	0	0	0	0	0	0	0	0	0	0
1182	0	0	0	0	0	0	0	0	0	0	0	0	0
1182	1	0	0	0	0	0	0	0	0	0	0	0	0
1182	2	0	0	0	0	0	0	0	0	0	0	0	0
1182	3	0	0	0	0	0	0	0	0	0	0	0	0
1182	4	0	0	0	0	0	0	0	0	0	0	0	0
1182	5	0	0	0	0	0	0	0	0	0	0	0	0
1182	6	0	0	0	0	0	0	0	0	0	0	0	0
1182	7	0	0	0	0	0	0	0	0	0	0	0	0
1182	8	0	0	0	0	0	0	0	0	0	0	0	0
1182	9	0	0	0	0	0	0	0	0	0	0	0	0
1183	0	0	0	0	0	0	0	0	0	0	0	0	0
1183	1	0	0	0	0	0	0	0	0	0	0	0	0
1183	2	0	0	0	0	0	0	0	0	0	0	0	0
1183	3	0	0	0	0	0	0	0	0	0	0	0	0
1183	4	0	0	0	0	0	0	0	0	0	0	0	0
1183	5	0	0	0	0	0	0	0	0	0	0	0	0
1183	6	0	0	0	0	0	0	0	0	0	0	0	0
1183	7	0	0	0	0	0	0	0	0	0	0	0	0
1183	8	0	0	0	0	0	0	0	0	0	0	0	0
1183	9	0	0	0	0	0	0	0	0	0	0	0	0
1184	0	0	0	0	0	0	0	0	0	0	0	0	0
1184	1	0	0	0	0	0	0	0	0	0	0	0	0
1184	2	0	0	0	0	0	0	0	0	0	0	0	0
1184	3	0	0	0	0	0	0	0	0	0	0	0	0
1184	4	0	0	0	0	0	0	0	0	0	0	0	0
1184	5	0	0	0	0	0	0	0	0	0	0	0	0
1184	6	0	0	0	0	0	0	0	0	0	0	0	0
1184	7	0	0	0	0	0	0	0	0	0	0	0	0
1184	8	0	0	0	0	0	0	0	0	0	0	0	0
1184	9	0	0	0	0	0	0	0	0	0	0	0	0
1185	0	0	0	0	0	0	0	0	0	0	0	0	0
1185	1	0	0	0	0	0	0	0	0	0	0	0	0
1185	2	0	0	0	0	0	0	0	0	0	0	0	0
1185	3	0	0	0	0	0	0	0	0	0	0	0	0
1185	4	0	0	0	0	0	0	0	0	0	0	0	0
1185	5	0	0	0	0	0	0	0	0	0	0	0	0
1185	6	0	0	0	0	0	0	0	0	0	0	0	0
1185	7	0	0	0	0	0	0	0	0	0	0	0	0
1185	8	0	0	0	0	0	0	0	0	0	0	0	0
1185	9	0	0	0	0	0	0	0	0	0	0	0	0
1186	0	0	0	0	0	0	0	0	0	0	0	0	0
1186	1	0	0	0	0	0	0	0	0	0	0	0	0
1186	2	0	0	0	0	0	0	0	0	0	0	0	0
1186	3	0	0	0	0	0	0	0	0	0	0	0	0
1186	4	0	0	0	0	0	0	0	0	0	0	0	0
1186	5	0	0	0	0	0	0	0	0	0	0	0	0
1186	6	0	0	0	0	0	0	0	0	0	0	0	0
1186	7	0	0	0	0	0	0	0	0	0	0	0	0
1186	8	0	0	0	0	0	0	0	0	0	0	0	0
1186	9	0	0	0	0	0	0	0	0	0	0	0	0
1187	0	0	0	0	0	0	0	0	0	0	0	0	0
1187	1	0	0	0	0	0	0	0	0	0	0	0	0
1187	2	0	0	0	0	0	0	0	0	0	0	0	0
1187	3	0	0	0	0	0	0	0	0	0	0	0	0
1187	4	0	0	0	0	0	0	0	0	0	0	0	0
1187	5	0	0	0	0	0	0	0	0	0	0	0	0
1187	6	0	0	0	0	0	0	0	0	0	0	0	0
1187	7	0	0	0	0	0	0	0	0	0	0	0	0
1187	8	0	0	0	0	0	0	0	0	0	0	0	0
1187	9	0	0	0	0	0	0	0	0	0	0	0	0
1188	0	0	0	0	0	0	0	0	0	0	0	0	0
1188	1	0	0	0	0	0	0	0	0	0	0	0	0
1188	2	0	0	0	0	0	0	0	0	0	0	0	0
1188	3	0	0	0	0	0	0	0	0	0	0	0	0
1188	4	0	0	0	0	0	0	0	0	0	0	0	0
1188	5	0	0	0	0	0	0	0	0	0	0	0	0
1188	6	0	0	0	0	0	0	0	0	0	0	0	0
1188	7	0	0	0	0	0	0	0	0	0	0	0	0
1188	8	0	0	0	0	0	0	0	0	0	0	0	0
1188	9	0	0	0	0	0	0	0	0	0	0	0	0
1189	0	0	0	0	0	0	0	0	0	0	0	0	0
1189	1	0	0	0	0	0	0	0	0	0	0	0	0
1189	2	0	0	0	0	0	0	0	0	0	0	0	0
1189	3	0	0	0	0	0	0	0	0	0	0	0	0
1189	4	0	0	0	0	0	0	0	0	0	0	0	0
1189	5	0	0	0	0	0	0	0	0	0	0	0	0
1189	6	0	0	0	0	0	0	0	0	0	0	0	0
1189	7	0	0	0	0	0	0	0	0	0	0	0	0
1189	8	0	0	0	0	0	0	0	0	0	0	0	0
1189	9	0	0	0	0	0	0	0	0	0	0	0	0
1190	0	0	0	0	0	0	0	0	0	0	0	0	0
1190	1	0	0	0	0	0	0	0	0	0	0	0	0
1190	2	0	0	0	0	0	0	0	0	0	0	0	0
1190	3	0	0	0	0	0	0	0	0	0	0	0	0
1190	4	0	0	0	0	0	0	0	0	0	0	0	0
1190	5	0	0	0	0	0	0	0	0	0	0	0	0
1190	6	0	0	0	0	0	0	0	0	0	0	0	0
1190	7	0	0	0	0	0	0	0	0	0	0	0	0
1190	8	0	0	0	0	0	0	0	0	0	0	0	0
1190	9	0	0	0	0	0	0	0	0	0	0	0	0
1191	0	0	0	0	0	0	0	0	0	0	0	0	0
1191	1	0	0	0	0	0	0	0	0	0	0	0	0
1191	2	0	0	0	0	0	0	0	0	0	0	0	0
1191	3	0	0	0	0	0	0	0	0	0	0	0	0
1191	4	0	0	0	0	0	0	0	0	0	0	0	0
1191	5	0	0	0	0	0	0	0	0	0	0	0	0
1191	6	0	0	0	0	0	0	0	0	0	0	0	0
1191	7	0	0	0	0	0	0	0	0	0	0	0	0
1191	8	0	0	0	0	0	0	0	0	0	0	0	0
1191	9	0	0	0	0	0	0	0	0	0	0	0	0
1192	0	0	0	0	0	0	0	0	0	0	0	0	0
1192	1	0	0	0	0	0	0	0	0	0	0	0	0
1192	2	0	0	0	0	0	0	0	0	0	0	0	0
1192	3	0	0	0	0	0	0	0	0	0	0	0	0
1192	4	0	0	0	0	0	0	0	0	0	0	0	0
1192	5	0	0	0	0	0	0	0	0	0	0	0	0
1192	6	0	0	0	0	0	0	0	0	0	0	0	0
1192	7	0	0	0	0	0	0	0	0	0	0	0	0
1192	8	0	0	0	0	0	0	0	0	0	0	0	0
1192	9	0	0	0	0	0	0	0	0	0	0	0	0
1193	0	-5.76366	-3.89145	-21.7383	0	0	0	0	0	0	0	0	0
1193	1	-9.32648	-6.97964	-28.2512	0	0	0	0	0	0	0	0	0
1193	2	-7.60521	-5.57724	-31.2621	0	0	0	0	0	0	0	0	0
1193	3	-9.68529	-5.18391	-28.4998	0	0	0	0	0	0	0	0	0
1193	4	-9.03386	-7.24166	-30.6846	0	0	0	0	0	0	0	0	0
1193	5	-9.02145	-4.75904	-29.098	0	0	0	0	0	0	0	0	0
1193	6	-9.53247	-4.5347	-30.8385	0	0	0	0	0	0	0	0	0
1193	7	-10.2793	-3.08223	-39.458	0	0	0	0	0	0	0	0	0
1193	8	-12.9673	2.61476	-48.8385	0	0	0	0	0	0	0	0	0
1193	9	-11.541	4.76248	-57.9325	0	0	0	0	0	0	0	0	0
1194	0	-11.9224	8.2755	-59.5645	0	0	0	0	0	0	0	0	0
1194	1	-11.5993	11.0347	-62.316	0	0	0	0	0	0	0	0	0
1194	2	-12.3523	11.1016	-63.7209	0	0	0	0	0	0	0	0	0
1194	3	-13.7709	13.0563	-67.0298	0	0	0	0	0	0	0	0	0
1194	4	-14.3941	12.95	-69.5545	0	0	0	0	0	0	0	0	0
1194	5	-16.6331	13.462	-74.3718	0	0	0	0	0	0	0	0	0
1194	6	-17.2429	13.9346	-80.113	0	0	0	0	0	0	0	0	0
1194	7	-19.4687	12.757	-86.0771	0	0	0	0	0	0	0	0	0
1194	8	-19.7924	13.4339	-91.1179	0	0	0	0	0	0	0	0	0
1194	9	-20.3697	12.0428	-96.0103	0	0	0	0	0	0	0	0	0
1195	0	-20.0641	12.4705	-101.577	0	0	0	0	0	0	0	0	0
1195	1	-18.7416	12.9509	-106.504	0	0	0	0	0	0	0	0	0
1195	2	-17.1853	13.9192	-112.313	0	0	0	0	0	0	0	0	0
1195	3	-14.3867	16.6263	-118.687	0	0	0	0	0	0	0	0	0
1195	4	-12.3283	16.5316	-124.579	0	0	0	0	0	0	0	0	0
1195	5	-10.0828	18.4345	-129.141	0	0	0	0	0	0	0	0	0
1195	6	-7.29421	19.2755	-132.829	0	0	0	0	0	0	0	0	0
1195	7	-3.96763	19.0923	-138.273	0	0	0	0	0	0	0	0	0
1195	8	-0.655394	21.2	-142.723	0	0	0	0	0	0	0	0	0
1195	9	2.7415	21.3747	-147.638	0	0	0	0	0	0	0	0	0
1196	0	6.5334	23.061	-151.919	0	0	0	0	0	0	0	0	0
1196	1	9.73659	24.1452	-155.602	0	0	0	0	0	0	0	0	0
1196	2	13.3796	24.6299	-158.94	0	0	0	0	0	0	0	0	0
1196	3	16.2498	25.7806	-163.495	0	0	0	0	0	0	0	0	0
1196	4	19.5961	26.6204	-169.362	0	0	0	0	0	0	0	0	0
1196	5	22.5018	28.1732	-172.695	0	0	0	0	0	0	0	0	0
1196	6	25.1142	29.0561	-177.523	0	0	0	0	0	0	0	0	0
1196	7	28.0769	30.3848	-183.127	0	0	0	0	0	0	0	0	0
1196	8	30.115	32.1341	-187.163	0	0	0	0	0	0	0	0	0
1196	9	32.0076	32.9712	-193.049	0	0	0	0	0	0	0	0	0
1197	0	33.7684	34.6327	-199.966	0	0	0	0	0	0	0	0	0
1197	1	35.321	35.6034	-206.116	0	0	0	0	0	0	0	0	0
1197	2	36.2814	37.0394	-211.305	0	0	0	0	0	0	0	0	0
1197	3	36.682	37.9836	-217.382	0	0	0	0	0	0	0	0	0
1197	4	37.2571	39.1329	-224.234	0	0	0	0	0	0	0	0	0
1197	5	37.3722	39.8555	-231.358	0	0	0	0	0	0	0	0	0
1197	6	37.2361	40.1562	-238.232	0	0	0	0	0	0	0	0	0
1197	7	37.3416	40.5009	-244.488	0	0	0	0	0	0	0	0	0
1197	8	37.2436	40.6466	-248.834	0	0	0	0	0	0	0	0	0
1197	9	37.3238	40.6796	-253.613	0	0	0	0	0	0	0	0	0
1198	0	37.0928	40.8447	-260.486	0	0	0	0	0	0	0	0	0
1198	1	37.3912	40.6784	-265.357	0	0	0	0	0	0	0	0	0
1198	2	37.6184	40.0011	-269.967	0	0	0	0	0	0	0	0	0
1198	3	37.7044	39.169	-274.06	0	0	0	0	0	0	0	0	0
1198	4	37.4836	38.7348	-277.804	0	0	0	0	0	0	0	0	0
1198	5	37.442	37.8335	-283.116	0	0	0	0	0	0	0	0	0
1198	6	38.0957	36.6032	-287.901	0	0	0	0	0	0	0	0	0
1198	7	38.8514	35.8176	-293.378	0	0	0	0	0	0	0	0	0
1198	8	39.4908	34.6305	-295.55	0	0	0	0	0	0	0	0	0
1198	9	40.3074	33.9308	-298.236	0	0	0	0	0	0	0	0	0
1199	0	41.3361	33.1831	-302.495	0	0	0	0	0	0	0	0	0
1199	1	42.3679	32.5725	-304.745	0	0	0	0	0	0	0	0	0
1199	2	43.1091	32.359	-305.689	0	0	0	0	0	0	0	0	0
1199	3	44.3092	31.9676	-309.159	0	0	0	0	0	0	0	0	0
1199	4	45.2701	32.1305	-310.273	0	0	0	0	0	0	0	0	0
1199	5	46.1705	31.9377	-311.129	0	0	0	0	0	0	0	0	0
1199	6	47.222	32.2111	-311.979	0	0	0	0	0	0	0	0	0
1199	7	48.4241	32.464	-314.83	0	0	0	0	0	0	0	0	0
1199	8	49.2998	32.0305	-316.993	0	0	0	0	0	0	0	0	0
1199	9	50.5233	31.0637	-319.59	0	0	0	0	0	0	0	0	0
1200	0	51.7177	30.4975	-322.009	0	0	0	0	0	0	0	0	0
1200	1	51.789	29.0396	-323.928	0	0	0	0	0	0	0	0	0
1200	2	52.5613	28.248	-326.703	0	0	0	0	0	0	0	0	0
1200	3	53.3702	27.3245	-328.441	0	0	0	0	0	0	0	0	0
1200	4	53.8931	26.6663	-330.697	0	0	0	0	0	0	0	0	0
1200	5	54.3684	26.4523	-331.819	0	0	0	0	0	0	0	0	0
1200	6	54.7753	25.9448	-333.557	0	0	0	0	0	0	0	0	0
1200	7	55.5141	25.7766	-335.111	0	0	0	0	0	0	0	0	0
1200	8	56.0332	25.5609	-337.364	0	0	0	0	0	0	0	0	0
1200	9	56.8148	25.3697	-339.442	0	0	0	0	0	0	0	0	0
1201	0	57.6415	25.2241	-341.69	0	0	0	0	0	0	0	0	0
1201	1	58.5836	25.1214	-344.025	0	0	0	0	0	0	0	0	0
1201	2	59.1716	25.174	-343.921	0	0	0	0	0	0	0	0	0
1201	3	60.1032	25.2703	-348.78	0	0	0	0	0	0	0	0	0
1201	4	61.1035	25.4144	-351.808	0	0	0	0	0	0	0	0	0
1201	5	61.9474	25.5355	-353.793	0	0	0	0	0	0	0	0	0
1201	6	62.8135	25.7659	-357.432	0	0	0	0	0	0	0	0	0
1201	7	63.5254	26.1759	-358.893	0	0	0	0	0	0	0	0	0
1201	8	64.3038	26.427	-361.226	0	0	0	0	0	0	0	0	0
1201	9	65.2366	26.7463	-364.776	0	0	0	0	0	0	0	0	0
1202	0	66.226	27.2687	-367.716	0	0	0	0	0	0	0	0	0
1202	1	67.3389	27.4554	-370.482	0	0	0	0	0	0	0	0	0
1202	2	68.4255	27.9544	-372.894	0	0	0	0	0	0	0	0	0
1202	3	69.431	28.3405	-375.222	0	0	0	0	0	0	0	0	0
1202	4	70.5196	28.5495	-377.99	0	0	0	0	0	0	0	0	0
1202	5	71.6016	29.0698	-380.927	0	0	0	0	0	0	0	0	0
1202	6	72.8456	29.5911	-383.862	0	0	0	0	0	0	0	0	0
1202	7	73.7772	29.933	-387.324	0	0	0	0	0	0	0	0	0
1202	8	74.8418	30.298	-389.478	0	0	0	0	0	0	0	0	0
1202	9	75.9959	30.8846	-391.629	0	0	0	0	0	0	0	0	0
1203	0	76.8389	31.1156	-396.051	0	0	0	0	0	0	0	0	0
1203	1	78.0979	31.8387	-398.723	0	0	0	0	0	0	0	0	0
1203	2	79.045	32.1581	-401.666	0	0	0	0	0	0	0	0	0
1203	3	79.8635	32.7894	-405.476	0	0	0	0	0	0	0	0	0
1203	4	80.8386	33.0645	-407.982	0	0	0	0	0	0	0	0	0
1203	5	81.5811	33.8948	-411.619	0	0	0	0	0	0	0	0	0
1203	6	82.3934	34.5696	-415.168	0	0	0	0	0	0	0	0	0
1203	7	83.7588	35.1364	-418.977	0	0	0	0	0	0	0	0	0
1203	8	84.3061	35.6784	-422.878	0	0	0	0	0	0	0	0	0
1203	9	85.1176	36.5976	-424.858	0	0	0	0	0	0	0	0	0
1204	0	85.7512	37.2253	-427.715	0	0	0	0	0	0	0	0	0
1204	1	86.3398	38.1896	-430.306	0	0	0	0	0	0	0	0	0
1204	2	87.302	38.9069	-434.207	0	0	0	0	0	0	0	0	0
1204	3	87.8879	39.4685	-436.892	0	0	0	0	0	0	0	0	0
1204	4	88.2093	40.5412	-440.184	0	0	0	0	0	0	0	0	0
1204	5	88.8906	41.1236	-441.561	0	0	0	0	0	0	0	0	0
1204	6	89.4054	42.1954	-444.329	0	0	0	0	0	0	0	0	0
1204	7	89.768	43.2234	-446.577	0	0	0	0	0	0	0	0	0
1204	8	90.1748	43.8954	-449.526	0	0	0	0	0	0	0	0	0
1204	9	90.713	45.0552	-451.335	0	0	0	0	0	0	0	0	0
1205	0	90.9209	45.7909	-453.503	0	0	0	0	0	0	0	0	0
1205	1	91.306	46.8842	-455.315	0	0	0	0	0	0	0	0	0
1205	2	91.4007	47.9069	-457.222	0	0	0	0	0	0	0	0	0
1205	3	91.5205	48.6213	-460.347	0	0	0	0	0	0	0	0	0
1205	4	92.0102	49.7158	-461.988	0	0	0	0	0	0	0	0	0
1205	5	92.2626	50.3392	-463.721	0	0	0	0	0	0	0	0	0
1205	6	92.0293	51.3823	-465.542	0	0	0	0	0	0	0	0	0
1205	7	91.9902	52.3412	-465.882	0	0	0	0	0	0	0	0	0
1205	8	92.1045	53.0309	-468.227	0	0	0	0	0	0	0	0	0
1205	9	92.1088	54.0087	-468.917	0	0	0	0	0	0	0	0	0
1206	0	92.01	54.6324	-470.481	0	0	0	0	0	0	0	0	0
1206	1	92.0336	55.6983	-471.517	0	0	0	0	0	0	0	0	0
1206	2	91.5801	56.3852	-471.168	0	0	0	0	0	0	0	0	0
1206	3	91.0527	57.2712	-472.91	0	0	0	0	0	0	0	0	0
1206	4	90.8366	58.0249	-474.042	0	0	0	0	0	0	0	0	0
1206	5	90.7303	58.7139	-474.736	0	0	0	0	0	0	0	0	0
1206	6	90.6541	59.2462	-474.734	0	0	0	0	0	0	0	0	0
1206	7	89.9929	60.2656	-474.56	0	0	0	0	0	0	0	0	0
1206	8	89.356	60.8375	-475.351	0	0	0	0	0	0	0	0	0
1206	9	88.8129	61.5694	-475.7	0	0	0	0	0	0	0	0	0
1207	0	88.5484	62.1901	-476.748	0	0	0	0	0	0	0	0	0
1207	1	88.3546	62.6117	-476.489	0	0	0	0	0	0	0	0	0
1207	2	87.5216	63.4507	-476.232	0	0	0	0	0	0	0	0	0
1207	3	86.9734	64.1365	-476.061	0	0	0	0	0	0	0	0	0
1207	4	86.5606	64.7087	-476.588	0	0	0	0	0	0	0	0	0
1207	5	85.7497	65.2836	-475.464	0	0	0	0	0	0	0	0	0
1207	6	85.3963	65.8583	-476.859	0	0	0	0	0	0	0	0	0
1207	7	84.6488	66.4319	-476.694	0	0	0	0	0	0	0	0	0
1207	8	84.0226	66.7844	-475.568	0	0	0	0	0	0	0	0	0
1207	9	83.0119	67.4666	-474.357	0	0	0	0	0	0	0	0	0
1208	0	82.3803	67.996	-474.363	0	0	0	0	0	0	0	0	0
1208	1	81.7387	68.3485	-474.893	0	0	0	0	0	0	0	0	0
1208	2	81.1297	68.8325	-474.378	0	0	0	0	0	0	0	0	0
1208	3	80.5001	68.9638	-473.779	0	0	0	0	0	0	0	0	0
1208	4	79.5558	69.4682	-473.614	0	0	0	0	0	0	0	0	0
1208	5	79.1697	69.7982	-472.314	0	0	0	0	0	0	0	0	0
1208	6	77.915	70.1923	-472.328	0	0	0	0	0	0	0	0	0
1208	7	77.5426	70.4123	-474.338	0	0	0	0	0	0	0	0	0
1208	8	76.8716	70.4988	-473.391	0	0	0	0	0	0	0	0	0
1208	9	76.0442	70.8048	-471.658	0	0	0	0	0	0	0	0	0
1209	0	75.3471	70.9769	-471.757	0	0	0	0	0	0	0	0	0
1209	1	74.6932	71.4855	-470.978	0	0	0	0	0	0	0	0	0
1209	2	73.7749	71.369	-470.384	0	0	0	0	0	0	0	0	0
1209	3	73.0982	71.765	-471.003	0	0	0	0	0	0	0	0	0
1209	4	72.5615	71.6733	-469.618	0	0	0	0	0	0	0	0	0
1209	5	71.8488	71.7579	-468.323	0	0	0	0	0	0	0	0	0
1209	6	70.7757	72.0178	-467.987	0	0	0	0	0	0	0	0	0
1209	7	70.0571	72.1046	-467.126	0	0	0	0	0	0	0	0	0
1209	8	69.3872	72.0347	-468.183	0	0	0	0	0	0	0	0	0
1209	9	68.7142	71.9869	-466.539	0	0	0	0	0	0	0	0	0
1210	0	68.0645	72.0511	-465.852	0	0	0	0	0	0	0	0	0
1210	1	67.1526	72.0669	-465.779	0	0	0	0	0	0	0	0	0
1210	2	66.3042	71.9086	-465.618	0	0	0	0	0	0	0	0	0
1210	3	65.7412	71.9963	-464.842	0	0	0	0	0	0	0	0	0
1210	4	65.3492	72.0168	-465.635	0	0	0	0	0	0	0	0	0
1210	5	64.5053	71.99	-465.734	0	0	0	0	0	0	0	0	0
1210	6	63.5951	71.6097	-464.356	0	0	0	0	0	0	0	0	0
1210	7	63.0757	71.8279	-464.104	0	0	0	0	0	0	0	0	0
1210	8	62.1617	71.7582	-463.419	0	0	0	0	0	0	0	0	0
1210	9	61.6262	71.3575	-463.604	0	0	0	0	0	0	0	0	0
1211	0	60.5773	71.3978	-463.706	0	0	0	0	0	0	0	0	0
1211	1	59.931	71.3946	-462.932	0	0	0	0	0	0	0	0	0
1211	2	59.0215	71.192	-462.161	0	0	0	0	0	0	0	0	0
1211	3	58.04	71.0524	-463.047	0	0	0	0	0	0	0	0	0
1211	4	57.6287	71.0729	-463.666	0	0	0	0	0	0	0	0	0
1211	5	56.8502	70.7145	-463.072	0	0	0	0	0	0	0	0	0
1211	6	56.3356	70.7581	-462.902	0	0	0	0	0	0	0	0	0
1211	7	55.3979	70.7769	-462.741	0	0	0	0	0	0	0	0	0
1211	8	54.7108	70.5522	-461.708	0	0	0	0	0	0	0	0	0
1211	9	54.0848	70.3498	-462.242	0	0	0	0	0	0	0	0	0
1212	0	53.522	70.306	-462.164	0	0	0	0	0	0	0	0	0
1212	1	52.6519	69.9267	-462.877	0	0	0	0	0	0	0	0	0
1212	2	52.0492	70.0553	-463.145	0	0	0	0	0	0	0	0	0
1212	3	51.6915	69.8996	-462.367	0	0	0	0	0	0	0	0	0
1212	4	50.8653	69.8304	-462.816	0	0	0	0	0	0	0	0	0
1212	5	50.0672	69.5177	-462.654	0	0	0	0	0	0	0	0	0
1212	6	49.6564	69.605	-463.966	0	0	0	0	0	0	0	0	0
1212	7	49.126	69.293	-463.369	0	0	0	0	0	0	0	0	0
1212	8	48.3252	69.0907	-462.857	0	0	0	0	0	0	0	0	0
1212	9	47.5496	69.0209	-462.604	0	0	0	0	0	0	0	0	0
1213	0	46.7004	69.0177	-462.878	0	0	0	0	0	0	0	0	0
1213	1	46.3595	68.9067	-464.104	0	0	0	0	0	0	0	0	0
1213	2	45.6709	68.6612	-463.593	0	0	0	0	0	0	0	0	0
1213	3	45.4413	68.7268	-464.729	0	0	0	0	0	0	0	0	0
1213	4	44.6197	68.6357	-464.305	0	0	0	0	0	0	0	0	0
1213	5	43.9958	68.5015	-464.313	0	0	0	0	0	0	0	0	0
1213	6	43.588	68.4116	-465.539	0	0	0	0	0	0	0	0	0
1213	7	43.3324	68.3021	-467.027	0	0	0	0	0	0	0	0	0
1213	8	42.9778	68.2346	-466.596	0	0	0	0	0	0	0	0	0
1213	9	42.1583	68.2543	-466.692	0	0	0	0	0	0	0	0	0
1214	0	41.6675	68.0756	-466.787	0	0	0	0	0	0	0	0	0
1214	1	41.6182	67.9445	-466.093	0	0	0	0	0	0	0	0	0
1214	2	40.9694	67.9189	-467.932	0	0	0	0	0	0	0	0	0
1214	3	40.673	68.0315	-468.719	0	0	0	0	0	0	0	0	0
1214	4	40.168	67.92	-468.724	0	0	0	0	0	0	0	0	0
1214	5	39.7873	68.0071	-468.468	0	0	0	0	0	0	0	0	0
1214	6	39.4257	68.0719	-469.082	0	0	0	0	0	0	0	0	0
1214	7	39.0222	68.2501	-470.043	0	0	0	0	0	0	0	0	0
1214	8	38.7073	68.0064	-470.66	0	0	0	0	0	0	0	0	0
1214	9	38.214	68.405	-471.271	0	0	0	0	0	0	0	0	0
1215	0	38.2364	68.1847	-471.273	0	0	0	0	0	0	0	0	0
1215	1	37.8365	68.0728	-472.062	0	0	0	0	0	0	0	0	0
1215	2	37.4531	68.3395	-472.326	0	0	0	0	0	0	0	0	0
1215	3	37.2659	68.3395	-473.635	0	0	0	0	0	0	0	0	0
1215	4	37.2814	68.4755	-474.679	0	0	0	0	0	0	0	0	0
1215	5	37.0817	68.386	-475.03	0	0	0	0	0	0	0	0	0
1215	6	36.6138	68.6285	-475.382	0	0	0	0	0	0	0	0	0
1215	7	36.4774	68.5196	-475.909	0	0	0	0	0	0	0	0	0
1215	8	36.2272	68.6976	-476.344	0	0	0	0	0	0	0	0	0
1215	9	35.9384	68.8761	-476.867	0	0	0	0	0	0	0	0	0
1216	0	35.7773	68.7213	-477.134	0	0	0	0	0	0	0	0	0
1216	1	35.6617	69.1652	-478.001	0	0	0	0	0	0	0	0	0
1216	2	35.0857	69.2962	-477.484	0	0	0	0	0	0	0	0	0
1216	3	34.9464	69.3628	-478.791	0	0	0	0	0	0	0	0	0
1216	4	34.7197	69.608	-479.489	0	0	0	0	0	0	0	0	0
1216	5	34.6462	69.8764	-479.14	0	0	0	0	0	0	0	0	0
1216	6	34.401	69.7649	-480.362	0	0	0	0	0	0	0	0	0
1216	7	34.3577	69.8551	-480.796	0	0	0	0	0	0	0	0	0
1216	8	34.0699	69.8091	-481.671	0	0	0	0	0	0	0	0	0
1216	9	33.84	70.3434	-481.493	0	0	0	0	0	0	0	0	0
1217	0	33.9176	70.3674	-483.149	0	0	0	0	0	0	0	0	0
1217	1	33.916	70.3028	-484.368	0	0	0	0	0	0	0	0	0
1217	2	33.7214	70.5703	-483.494	0	0	0	0	0	0	0	0	0
1217	3	33.6748	70.504	-483.495	0	0	0	0	0	0	0	0	0
1217	4	33.7786	70.9274	-484.535	0	0	0	0	0	0	0	0	0
1217	5	33.5126	70.9477	-485.322	0	0	0	0	0	0	0	0	0
1217	6	33.5269	71.062	-486.365	0	0	0	0	0	0	0	0	0
1217	7	33.6155	71.0191	-487.758	0	0	0	0	0	0	0	0	0
1217	8	33.3733	71.3301	-487.409	0	0	0	0	0	0	0	0	0
1217	9	33.0892	71.219	-487.236	0	0	0	0	0	0	0	0	0
1218	0	33.014	71.53	-489.5	0	0	0	0	0	0	0	0	0
1218	1	33.0122	71.6442	-490.019	0	0	0	0	0	0	0	0	0
1218	2	32.9902	71.5792	-490.715	0	0	0	0	0	0	0	0	0
1218	3	33.1438	71.6937	-490.709	0	0	0	0	0	0	0	0	0
1218	4	33.2344	71.6293	-491.754	0	0	0	0	0	0	0	0	0
1218	5	32.921	71.7854	-492.45	0	0	0	0	0	0	0	0	0
1218	6	33.1849	71.8542	-494.363	0	0	0	0	0	0	0	0	0
1218	7	33.3084	71.968	-496.625	0	0	0	0	0	0	0	0	0
1218	8	33.49	71.9947	-496.358	0	0	0	0	0	0	0	0	0
1218	9	33.5568	71.9301	-497.577	0	0	0	0	0	0	0	0	0
1219	0	33.5341	72.0432	-498.095	0	0	0	0	0	0	0	0	0
1219	1	33.5569	72.2007	-500.093	0	0	0	0	0	0	0	0	0
1219	2	33.5738	72.2033	-501.311	0	0	0	0	0	0	0	0	0
1219	3	33.6819	72.2509	-502.701	0	0	0	0	0	0	0	0	0
1219	4	34.0156	72.0774	-504.005	0	0	0	0	0	0	0	0	0
1219	5	33.7125	72.2353	-503.477	0	0	0	0	0	0	0	0	0
1219	6	33.6653	72.2377	-505.392	0	0	0	0	0	0	0	0	0
1219	7	33.7752	72.3073	-506.869	0	0	0	0	0	0	0	0	0
1219	8	33.8851	72.356	-508.693	0	0	0	0	0	0	0	0	0
1219	9	34.1942	72.2505	-510.516	0	0	0	0	0	0	0	0	0
1220	0	34.3071	72.1859	-511.994	0	0	0	0	0	0	0	0	0
1220	1	34.3298	72.3015	-512.947	0	0	0	0	0	0	0	0	0
1220	2	34.3295	72.0613	-515.384	0	0	0	0	0	0	0	0	0
1220	3	34.7234	72.1325	-518.165	0	0	0	0	0	0	0	0	0
1220	4	35.1614	72.0959	-519.638	0	0	0	0	0	0	0	0	0
1220	5	35.3681	71.8332	-520.418	0	0	0	0	0	0	0	0	0
1220	6	35.7668	72.0834	-523.021	0	0	0	0	0	0	0	0	0
1220	7	35.902	72.0656	-525.278	0	0	0	0	0	0	0	0	0
1220	8	36.169	71.782	-527.018	0	0	0	0	0	0	0	0	0
1220	9	36.7001	71.8559	-529.009	0	0	0	0	0	0	0	0	0
1221	0	37.0316	71.5517	-531.792	0	0	0	0	0	0	0	0	0
1221	1	37.3663	71.6009	-533.612	0	0	0	0	0	0	0	0	0
1221	2	37.5722	71.7176	-534.3	0	0	0	0	0	0	0	0	0
1221	3	37.6831	71.499	-538.477	0	0	0	0	0	0	0	0	0
1221	4	37.9904	71.5496	-540.908	0	0	0	0	0	0	0	0	0
1221	5	38.5648	71.3138	-543.34	0	0	0	0	0	0	0	0	0
1221	6	38.7449	71.2755	-545.596	0	0	0	0	0	0	0	0	0
1221	7	39.0136	71.06	-547.419	0	0	0	0	0	0	0	0	0
1221	8	39.2841	71.2213	-549.587	0	0	0	0	0	0	0	0	0
1221	9	39.7271	70.8496	-552.716	0	0	0	0	0	0	0	0	0
1222	0	40.1184	70.9685	-556.192	0	0	0	0	0	0	0	0	0
1222	1	40.7436	70.7113	-558.098	0	0	0	0	0	0	0	0	0
1222	2	41.0549	70.5837	-561.402	0	0	0	0	0	0	0	0	0
1222	3	41.3855	70.501	-563.31	0	0	0	0	0	0	0	0	0
1222	4	41.6523	70.5737	-566.001	0	0	0	0	0	0	0	0	0
1222	5	41.8542	70.314	-568.784	0	0	0	0	0	0	0	0	0
1222	6	42.2753	70.4535	-571.386	0	0	0	0	0	0	0	0	0
1222	7	42.892	70.3284	-574.599	0	0	0	0	0	0	0	0	0
1222	8	42.8543	70.0906	-575.904	0	0	0	0	0	0	0	0	0
1222	9	43.1893	70.1388	-577.723	0	0	0	0	0	0	0	0	0
1223	0	43.6097	69.9904	-580.937	0	0	0	0	0	0	0	0	0
1223	1	44.054	69.8857	-584.326	0	0	0	0	0	0	0	0	0
1223	2	44.5385	69.7824	-586.409	0	0	0	0	0	0	0	0	0
1223	3	44.8089	69.9228	-588.923	0	0	0	0	0	0	0	0	0
1223	4	45.0535	69.6854	-592.053	0	0	0	0	0	0	0	0	0
1223	5	45.3885	69.6906	-593.788	0	0	0	0	0	0	0	0	0
1223	6	45.6722	69.6772	-597.175	0	0	0	0	0	0	0	0	0
1223	7	46.3302	69.3518	-601.352	0	0	0	0	0	0	0	0	0
1223	8	46.7358	69.3586	-603.256	0	0	0	0	0	0	0	0	0
1223	9	47.2011	69.1882	-605.167	0	0	0	0	0	0	0	0	0
1224	0	47.1824	69.1036	-607.861	0	0	0	0	0	0	0	0	0
1224	1	47.6858	69.2649	-610.813	0	0	0	0	0	0	0	0	0
1224	2	47.9563	69.1391	-613.07	0	0	0	0	0	0	0	0	0
1224	3	48.3728	68.947	-616.024	0	0	0	0	0	0	0	0	0
1224	4	48.6884	68.7098	-618.718	0	0	0	0	0	0	0	0	0
1224	5	48.9349	68.7604	-620.451	0	0	0	0	0	0	0	0	0
1224	6	49.1565	68.653	-622.885	0	0	0	0	0	0	0	0	0
1224	7	49.6683	68.506	-625.837	0	0	0	0	0	0	0	0	0
1224	8	50.1543	68.3139	-628.878	0	0	0	0	0	0	0	0	0
1224	9	50.3763	68.3626	-631.658	0	0	0	0	0	0	0	0	0
1225	0	50.7131	68.2821	-633.391	0	0	0	0	0	0	0	0	0
1225	1	50.9991	68.1312	-636.435	0	0	0	0	0	0	0	0	0
1225	2	51.4003	68.1595	-638.516	0	0	0	0	0	0	0	0	0
1225	3	51.6393	68.2106	-641.557	0	0	0	0	0	0	0	0	0
1225	4	52.0782	67.8636	-644.079	0	0	0	0	0	0	0	0	0
1225	5	52.1248	67.7793	-646.427	0	0	0	0	0	0	0	0	0
1225	6	52.3059	67.5847	-648.426	0	0	0	0	0	0	0	0	0
1225	7	52.5012	67.7015	-650.945	0	0	0	0	0	0	0	0	0
1225	8	52.6984	67.7061	-654.076	0	0	0	0	0	0	0	0	0
1225	9	53.0768	67.4247	-655.725	0	0	0	0	0	0	0	0	0
1226	0	53.426	67.6302	-658.243	0	0	0	0	0	0	0	0	0
1226	1	53.7172	67.3895	-660.069	0	0	0	0	0	0	0	0	0
1226	2	53.6322	67.5284	-660.933	0	0	0	0	0	0	0	0	0
1226	3	53.6087	67.5086	-662.673	0	0	0	0	0	0	0	0	0
1226	4	53.7357	67.4008	-666.591	0	0	0	0	0	0	0	0	0
1226	5	53.9346	67.4958	-668.152	0	0	0	0	0	0	0	0	0
1226	6	54.1117	67.5236	-669.454	0	0	0	0	0	0	0	0	0
1226	7	54.463	67.5044	-671.713	0	0	0	0	0	0	0	0	0
1226	8	54.5513	67.5312	-673.102	0	0	0	0	0	0	0	0	0
1226	9	54.6826	67.5583	-674.925	0	0	0	0	0	0	0	0	0
1227	0	54.7894	67.3636	-677.103	0	0	0	0	0	0	0	0	0
1227	1	55.0525	67.3899	-678.666	0	0	0	0	0	0	0	0	0
1227	2	55.2082	67.3269	-680.578	0	0	0	0	0	0	0	0	0
1227	3	55.209	67.4417	-681.619	0	0	0	0	0	0	0	0	0
1227	4	55.312	67.5991	-683.969	0	0	0	0	0	0	0	0	0
1227	5	55.2455	67.4688	-685.014	0	0	0	0	0	0	0	0	0
1227	6	55.308	67.6054	-686.578	0	0	0	0	0	0	0	0	0
1227	7	55.4845	67.9441	-688.31	0	0	0	0	0	0	0	0	0
1227	8	55.5069	67.7014	-689.967	0	0	0	0	0	0	0	0	0
1227	9	55.3065	68.0122	-689.704	0	0	0	0	0	0	0	0	0
1228	0	55.3246	67.8603	-692.231	0	0	0	0	0	0	0	0	0
1228	1	55.4759	67.8858	-693.36	0	0	0	0	0	0	0	0	0
1228	2	55.3829	67.8212	-695.016	0	0	0	0	0	0	0	0	0
1228	3	55.47	68.0019	-695.796	0	0	0	0	0	0	0	0	0
1228	4	55.357	68.0702	-697.189	0	0	0	0	0	0	0	0	0
1228	5	55.2455	68.2051	-697.623	0	0	0	0	0	0	0	0	0
1228	6	55.3057	68.3182	-699.626	0	0	0	0	0	0	0	0	0
1228	7	55.5198	68.2127	-701.452	0	0	0	0	0	0	0	0	0
1228	8	55.6734	68.3031	-702.669	0	0	0	0	0	0	0	0	0
1228	9	55.6491	68.5056	-702.927	0	0	0	0	0	0	0	0	0
1229	0	55.4494	68.2391	-704.76	0	0	0	0	0	0	0	0	0
1229	1	55.5989	68.5984	-705.799	0	0	0	0	0	0	0	0	0
1229	2	55.4193	68.4881	-706.586	0	0	0	0	0	0	0	0	0
1229	3	55.747	68.6032	-708.323	0	0	0	0	0	0	0	0	0
1229	4	55.4561	68.7153	-708.499	0	0	0	0	0	0	0	0	0
1229	5	55.3278	68.6278	-709.891	0	0	0	0	0	0	0	0	0
1229	6	55.0397	68.8273	-710.415	0	0	0	0	0	0	0	0	0
1229	7	55.0058	68.9185	-712.506	0	0	0	0	0	0	0	0	0
1229	8	55.2263	68.7663	-714.071	0	0	0	0	0	0	0	0	0
1229	9	55.2666	68.8796	-715.376	0	0	0	0	0	0	0	0	0
1230	0	55.0177	69.1034	-716.684	0	0	0	0	0	0	0	0	0
1230	1	55.0436	68.8631	-716.856	0	0	0	0	0	0	0	0	0
1230	2	54.8814	69.1303	-717.815	0	0	0	0	0	0	0	0	0
1230	3	55.0536	69.1099	-720.164	0	0	0	0	0	0	0	0	0
1230	4	55.0687	68.9369	-721.908	0	0	0	0	0	0	0	0	0
1230	5	55.2035	68.9629	-722.688	0	0	0	0	0	0	0	0	0
1230	6	54.9149	69.0303	-724.081	0	0	0	0	0	0	0	0	0
1230	7	55.1081	69.1882	-724.949	0	0	0	0	0	0	0	0	0
1230	8	54.8405	69.3234	-726.343	0	0	0	0	0	0	0	0	0
1230	9	55.0142	69.194	-728.432	0	0	0	0	0	0	0	0	0
1231	0	54.8757	69.1516	-729.914	0	0	0	0	0	0	0	0	0
1231	1	54.9	69.0213	-731.307	0	0	0	0	0	0	0	0	0
1231	2	54.6325	69.2008	-731.568	0	0	0	0	0	0	0	0	0
1231	3	54.5635	69.2021	-733.919	0	0	0	0	0	0	0	0	0
1231	4	54.4231	69.2709	-736.097	0	0	0	0	0	0	0	0	0
1231	5	54.8199	69.1869	-737.486	0	0	0	0	0	0	0	0	0
1231	6	54.5937	69.1447	-740.013	0	0	0	0	0	0	0	0	0
1231	7	54.7007	69.2822	-740.794	0	0	0	0	0	0	0	0	0
1231	8	54.6132	69.3066	-741.923	0	0	0	0	0	0	0	0	0
1231	9	54.523	69.3116	-743.055	0	0	0	0	0	0	0	0	0
1232	0	54.5574	69.2025	-746.452	0	0	0	0	0	0	0	0	0
1232	1	54.8831	69.1647	-747.407	0	0	0	0	0	0	0	0	0
1232	2	54.7507	69.1006	-749.323	0	0	0	0	0	0	0	0	0
1232	3	54.4602	69.3234	-751.237	0	0	0	0	0	0	0	0	0
1232	4	54.8533	69.1071	-752.801	0	0	0	0	0	0	0	0	0
1232	5	54.5429	69.0205	-754.546	0	0	0	0	0	0	0	0	0
1232	6	54.7585	69.0031	-756.373	0	0	0	0	0	0	0	0	0
1232	7	54.6465	69.0961	-758.373	0	0	0	0	0	0	0	0	0
1232	8	54.7995	69.0114	-760.025	0	0	0	0	0	0	0	0	0
1232	9	54.3795	69.145	-760.723	0	0	0	0	0	0	0	0	0
1233	0	54.3283	69.2366	-763.857	0	0	0	0	0	0	0	0	0
1233	1	54.3024	68.9519	-765.773	0	0	0	0	0	0	0	0	0
1233	2	54.3213	68.712	-767.43	0	0	0	0	0	0	0	0	0
1233	3	54.3156	68.8929	-770.301	0	0	0	0	0	0	0	0	0
1233	4	54.3171	68.7645	-771.083	0	0	0	0	0	0	0	0	0
1233	5	54.2925	68.6779	-772.651	0	0	0	0	0	0	0	0	0
1233	6	54.3069	68.8144	-775.871	0	0	0	0	0	0	0	0	0
1233	7	54.2793	68.6208	-778.309	0	0	0	0	0	0	0	0	0
1233	8	54.426	68.7151	-780.048	0	0	0	0	0	0	0	0	0
1233	9	54.321	68.3858	-780.919	0	0	0	0	0	0	0	0	0
1234	0	54.3374	68.1893	-783.968	0	0	0	0	0	0	0	0	0
1234	1	54.2003	68.4807	-785.968	0	0	0	0	0	0	0	0	0
1234	2	54.3495	68.5528	-787.271	0	0	0	0	0	0	0	0	0
1234	3	54.3186	68.3349	-790.495	0	0	0	0	0	0	0	0	0
1234	4	54.4506	68.3623	-792.492	0	0	0	0	0	0	0	0	0
1234	5	54.1841	68.4098	-793.887	0	0	0	0	0	0	0	0	0
1234	6	53.8482	68.3887	-795.717	0	0	0	0	0	0	0	0	0
1234	7	53.777	68.2158	-798.157	0	0	0	0	0	0	0	0	0
1234	8	53.7056	68.2663	-801.463	0	0	0	0	0	0	0	0	0
1234	9	53.7466	68.1581	-802.42	0	0	0	0	0	0	0	0	0
1235	0	53.5648	68.0506	-804.948	0	0	0	0	0	0	0	0	0
1235	1	53.5387	68.0324	-807.474	0	0	0	0	0	0	0	0	0
1235	2	53.311	68.1255	-809.648	0	0	0	0	0	0	0	0	0
1235	3	53.302	68.0856	-812.347	0	0	0	0	0	0	0	0	0
1235	4	53.4724	68.0929	-815.217	0	0	0	0	0	0	0	0	0
1235	5	53.3576	68.0298	-817.309	0	0	0	0	0	0	0	0	0
1235	6	53.3988	68.1238	-819.219	0	0	0	0	0	0	0	0	0
1235	7	53.2385	68.1946	-821.571	0	0	0	0	0	0	0	0	0
1235	8	53.1867	68.0639	-824.272	0	0	0	0	0	0	0	0	0
1235	9	52.9844	68.0918	-826.795	0	0	0	0	0	0	0	0	0
1236	0	53.1055	68.0318	-829.406	0	0	0	0	0	0	0	0	0
1236	1	52.7712	68.1913	-831.841	0	0	0	0	0	0	0	0	0
1236	2	52.7046	68.2609	-833.234	0	0	0	0	0	0	0	0	0
1236	3	52.4973	68.2208	-835.586	0	0	0	0	0	0	0	0	0
1236	4	52.3762	68.3132	-838.721	0	0	0	0	0	0	0	0	0
1236	5	52.4538	68.5865	-841.327	0	0	0	0	0	0	0	0	0
1236	6	52.1847	68.4792	-844.201	0	0	0	0	0	0	0	0	0
1236	7	52.3089	68.3968	-847.073	0	0	0	0	0	0	0	0	0
1236	8	52.1496	68.7337	-848.463	0	0	0	0	0	0	0	0	0
1236	9	52.034	68.5169	-851.512	0	0	0	0	0	0	0	0	0
1237	0	51.8463	68.5438	-855.519	0	0	0	0	0	0	0	0	0
1237	1	52.0818	68.6841	-858.212	0	0	0	0	0	0	0	0	0
1237	2	52.0295	68.8895	-860.384	0	0	0	0	0	0	0	0	0
1237	3	51.78	68.7836	-862.388	0	0	0	0	0	0	0	0	0
1237	4	51.2845	68.874	-866.399	0	0	0	0	0	0	0	0	0
1237	5	51.63	69.1917	-867.783	0	0	0	0	0	0	0	0	0
1237	6	51.2884	69.3066	-871.529	0	0	0	0	0	0	0	0	0
1237	7	51.1962	69.2242	-873.704	0	0	0	0	0	0	0	0	0
1237	8	51.3636	69.3638	-876.225	0	0	0	0	0	0	0	0	0
1237	9	51.0094	69.4328	-877.965	0	0	0	0	0	0	0	0	0
1238	0	50.774	69.7268	-881.186	0	0	0	0	0	0	0	0	0
1238	1	50.7611	69.7775	-884.756	0	0	0	0	0	0	0	0	0
1238	2	50.7773	69.7818	-887.366	0	0	0	0	0	0	0	0	0
1238	3	50.5246	69.8755	-890.151	0	0	0	0	0	0	0	0	0
1238	4	50.2511	70.1702	-892.064	0	0	0	0	0	0	0	0	0
1238	5	50.467	70.152	-895.546	0	0	0	0	0	0	0	0	0
1238	6	50.0555	70.2894	-898.594	0	0	0	0	0	0	0	0	0
1238	7	50.2233	70.362	-902.249	0	0	0	0	0	0	0	0	0
1238	8	50.1688	70.8788	-904.59	0	0	0	0	0	0	0	0	0
1238	9	49.81	70.7948	-906.858	0	0	0	0	0	0	0	0	0
1239	0	49.8215	70.933	-909.119	0	0	0	0	0	0	0	0	0
1239	1	49.68	71.114	-912.775	0	0	0	0	0	0	0	0	0
1239	2	49.604	71.2531	-914.601	0	0	0	0	0	0	0	0	0
1239	3	49.4391	71.2815	-918.431	0	0	0	0	0	0	0	0	0
1239	4	49.4537	71.5754	-919.995	0	0	0	0	0	0	0	0	0
1239	5	49.112	72.0011	-921.994	0	0	0	0	0	0	0	0	0
1239	6	48.7939	72.0022	-925.392	0	0	0	0	0	0	0	0	0
1239	7	48.5834	72.0737	-928.354	0	0	0	0	0	0	0	0	0
1239	8	48.4183	72.2783	-930.791	0	0	0	0	0	0	0	0	0
1239	9	48.19	72.6395	-932.788	0	0	0	0	0	0	0	0	0
1240	0	48.0701	72.6204	-935.838	0	0	0	0	0	0	0	0	0
1240	1	48.0807	72.9814	-937.662	0	0	0	0	0	0	0	0	0
1240	2	47.6497	73.2074	-940.099	0	0	0	0	0	0	0	0	0
1240	3	47.5303	73.2095	-943.149	0	0	0	0	0	0	0	0	0
1240	4	47.3144	73.4382	-947.068	0	0	0	0	0	0	0	0	0
1240	5	47.0678	73.5975	-948.458	0	0	0	0	0	0	0	0	0
1240	6	46.8594	73.646	-949.504	0	0	0	0	0	0	0	0	0
1240	7	46.4306	73.8718	-953.335	0	0	0	0	0	0	0	0	0
1240	8	46.4162	74.2087	-954.901	0	0	0	0	0	0	0	0	0
1240	9	46.0552	74.2337	-957.341	0	0	0	0	0	0	0	0	0
1241	0	45.8018	74.2831	-959.782	0	0	0	0	0	0	0	0	0
1241	1	45.79	74.5983	-962.215	0	0	0	0	0	0	0	0	0
1241	2	45.3197	74.9761	-962.998	0	0	0	0	0	0	0	0	0
1241	3	44.7561	75	-965.877	0	0	0	0	0	0	0	0	0
1241	4	44.4584	75.1375	-968.663	0	0	0	0	0	0	0	0	0
1241	5	44.3369	75.432	-969.795	0	0	0	0	0	0	0	0	0
1241	6	44.0155	75.3215	-973.196	0	0	0	0	0	0	0	0	0
1241	7	43.5206	75.5703	-974.938	0	0	0	0	0	0	0	0	0
1241	8	43.2901	75.7276	-976.333	0	0	0	0	0	0	0	0	0
1241	9	42.8352	76.1737	-978.422	0	0	0	0	0	0	0	0	0
1242	0	42.5155	76.1779	-981.473	0	0	0	0	0	0	0	0	0
1242	1	42.5915	76.272	-983.473	0	0	0	0	0	0	0	0	0
1242	2	41.9415	76.4961	-984.958	0	0	0	0	0	0	0	0	0
1242	3	41.6456	76.5632	-987.311	0	0	0	0	0	0	0	0	0
1242	4	41.3301	76.6781	-988.964	0	0	0	0	0	0	0	0	0
1242	5	40.8107	76.8149	-990.796	0	0	0	0	0	0	0	0	0
1242	6	40.3535	77.0375	-992.979	0	0	0	0	0	0	0	0	0
1242	7	40.3443	77.2191	-995.154	0	0	0	0	0	0	0	0	0
1242	8	39.5847	77.2647	-996.294	0	0	0	0	0	0	0	0	0
1242	9	39.2025	77.5102	-997.164	0	0	0	0	0	0	0	0	0
1243	0	38.7293	77.5791	-999.344	0	0	0	0	0	0	0	0	0
1243	1	38.4269	77.7153	-1001.7	0	0	0	0	0	0	0	0	0
1243	2	37.9758	77.8943	-1003.88	0	0	0	0	0	0	0	0	0
1243	3	37.615	77.8302	-1005.28	0	0	0	0	0	0	0	0	0
1243	4	37.292	78.0544	-1006.84	0	0	0	0	0	0	0	0	0
1243	5	36.6467	78.1673	-1008.07	0	0	0	0	0	0	0	0	0
1243	6	36.436	78.3234	-1010.51	0	0	0	0	0	0	0	0	0
1243	7	36.2222	78.4388	-1013.12	0	0	0	0	0	0	0	0	0
1243	8	36.0848	78.3543	-1014.52	0	0	0	0	0	0	0	0	0
1243	9	35.4998	78.422	-1015.57	0	0	0	0	0	0	0	0	0
1244	0	35.0305	78.6886	-1017.31	0	0	0	0	0	0	0	0	0
1244	1	34.6614	78.8247	-1018.97	0	0	0	0	0	0	0	0	0
1244	2	33.9681	79.0239	-1021.06	0	0	0	0	0	0	0	0	0
1244	3	33.7825	78.9383	-1022.2	0	0	0	0	0	0	0	0	0
1244	4	33.5513	79.2083	-1024.28	0	0	0	0	0	0	0	0	0
1244	5	32.8406	79.1848	-1025.86	0	0	0	0	0	0	0	0	0
1244	6	32.5882	79.4534	-1025.86	0	0	0	0	0	0	0	0	0
1244	7	32.0687	79.5435	-1027.78	0	0	0	0	0	0	0	0	0
1244	8	31.729	79.6342	-1029	0	0	0	0	0	0	0	0	0
1244	9	31.3431	79.9017	-1030.48	0	0	0	0	0	0	0	0	0
1245	0	31.0254	79.9258	-1031.88	0	0	0	0	0	0	0	0	0
1245	1	30.5531	80.037	-1032.76	0	0	0	0	0	0	0	0	0
1245	2	30.0365	80.1265	-1033.98	0	0	0	0	0	0	0	0	0
1245	3	29.9182	80.2821	-1035.72	0	0	0	0	0	0	0	0	0
1245	4	29.6825	80.4647	-1036.77	0	0	0	0	0	0	0	0	0
1245	5	29.2139	80.2859	-1037.82	0	0	0	0	0	0	0	0	0
1245	6	28.7667	80.4414	-1038.26	0	0	0	0	0	0	0	0	0
1245	7	28.3834	80.6644	-1039.31	0	0	0	0	0	0	0	0	0
1245	8	27.9561	80.7073	-1040.01	0	0	0	0	0	0	0	0	0
1245	9	27.8725	81.0208	-1041.49	0	0	0	0	0	0	0	0	0
1246	0	27.3835	80.9994	-1041.75	0	0	0	0	0	0	0	0	0
1246	1	27.1991	81.1783	-1042.97	0	0	0	0	0	0	0	0	0
1246	2	26.4453	81.2631	-1042.37	0	0	0	0	0	0	0	0	0
1246	3	25.9496	81.3289	-1043.34	0	0	0	0	0	0	0	0	0
1246	4	25.6762	81.5521	-1043.42	0	0	0	0	0	0	0	0	0
1246	5	25.4698	81.6176	-1044.47	0	0	0	0	0	0	0	0	0
1246	6	24.9321	82.0182	-1045.87	0	0	0	0	0	0	0	0	0
1246	7	24.5063	81.9283	-1045.79	0	0	0	0	0	0	0	0	0
1246	8	24.1915	82.0158	-1046.14	0	0	0	0	0	0	0	0	0
1246	9	23.8092	82.0819	-1046.49	0	0	0	0	0	0	0	0	0
1247	0	23.7542	82.0838	-1047.02	0	0	0	0	0	0	0	0	0
1247	1	23.5703	82.262	-1047.89	0	0	0	0	0	0	0	0	0
1247	2	23.1206	82.5271	-1047.98	0	0	0	0	0	0	0	0	0
1247	3	22.7637	82.4371	-1047.64	0	0	0	0	0	0	0	0	0
1247	4	22.5586	82.6812	-1047.99	0	0	0	0	0	0	0	0	0
1247	5	22.1097	82.7454	-1048.86	0	0	0	0	0	0	0	0	0
1247	6	21.7462	83.0346	-1048.26	0	0	0	0	0	0	0	0	0
1247	7	21.584	83.1453	-1049.04	0	0	0	0	0	0	0	0	0
1247	8	21.0971	83.1419	-1049.22	0	0	0	0	0	0	0	0	0
1247	9	20.6993	83.0978	-1048.27	0	0	0	0	0	0	0	0	0
1248	0	20.1167	83.4932	-1049.06	0	0	0	0	0	0	0	0	0
1248	1	19.8238	83.4717	-1049.5	0	0	0	0	0	0	0	0	0
1248	2	19.5935	83.6025	-1049.41	0	0	0	0	0	0	0	0	0
1248	3	19.4341	83.6684	-1050.2	0	0	0	0	0	0	0	0	0
1248	4	19.1472	83.6247	-1049.24	0	0	0	0	0	0	0	0	0
1248	5	18.6359	83.7992	-1048.81	0	0	0	0	0	0	0	0	0
1248	6	18.2086	83.9509	-1049.34	0	0	0	0	0	0	0	0	0
1248	7	17.9513	83.8622	-1050.92	0	0	0	0	0	0	0	0	0
1248	8	17.8631	83.8411	-1048.74	0	0	0	0	0	0	0	0	0
1248	9	17.613	84.1501	-1048.66	0	0	0	0	0	0	0	0	0
1249	0	17.1938	84.0584	-1048.05	0	0	0	0	0	0	0	0	0
1249	1	16.7909	84.411	-1048.67	0	0	0	0	0	0	0	0	0
1249	2	16.3829	84.3203	-1047.89	0	0	0	0	0	0	0	0	0
1249	3	16.2703	84.3851	-1048.15	0	0	0	0	0	0	0	0	0
1249	4	15.956	84.4073	-1047.29	0	0	0	0	0	0	0	0	0
1249	5	15.4492	84.4937	-1045.9	0	0	0	0	0	0	0	0	0
1249	6	14.779	84.7304	-1046.6	0	0	0	0	0	0	0	0	0
1249	7	14.6421	84.6864	-1045.82	0	0	0	0	0	0	0	0	0
1249	8	14.4384	84.7308	-1045.04	0	0	0	0	0	0	0	0	0
1249	9	13.9496	84.8828	-1044.88	0	0	0	0	0	0	0	0	0
1250	0	13.6363	84.7013	-1044.45	0	0	0	0	0	0	0	0	0
1250	1	13.215	84.9663	-1043.14	0	0	0	0	0	0	0	0	0
1250	2	12.8314	85.1183	-1043.24	0	0	0	0	0	0	0	0	0
1250	3	12.6047	84.9386	-1042.81	0	0	0	0	0	0	0	0	0
1250	4	12.5758	84.7383	-1044.21	0	0	0	0	0	0	0	0	0
1250	5	12.2181	84.9805	-1042.64	0	0	0	0	0	0	0	0	0
1250	6	11.6681	84.8203	-1040.82	0	0	0	0	0	0	0	0	0
1250	7	11.1321	85.15	-1041.09	0	0	0	0	0	0	0	0	0
1250	8	10.6214	85.1245	-1040.23	0	0	0	0	0	0	0	0	0
1250	9	10.418	85.034	-1040.06	0	0	0	0	0	0	0	0	0
1251	0	9.94689	85.1425	-1039.28	0	0	0	0	0	0	0	0	0
1251	1	9.70452	85.2741	-1037.45	0	0	0	0	0	0	0	0	0
1251	2	9.1322	85.2464	-1036.33	0	0	0	0	0	0	0	0	0
1251	3	8.68024	85.3103	-1036.08	0	0	0	0	0	0	0	0	0
1251	4	8.54415	85.3531	-1035.38	0	0	0	0	0	0	0	0	0
1251	5	8.14196	85.3046	-1035.3	0	0	0	0	0	0	0	0	0
1251	6	7.76245	85.3923	-1033.74	0	0	0	0	0	0	0	0	0
1251	7	7.25103	85.1436	-1033.32	0	0	0	0	0	0	0	0	0
1251	8	6.94317	85.4512	-1032.27	0	0	0	0	0	0	0	0	0
1251	9	6.58074	85.1605	-1031.76	0	0	0	0	0	0	0	0	0
1252	0	6.3549	85.402	-1032.37	0	0	0	0	0	0	0	0	0
1252	1	5.84205	85.1779	-1031.86	0	0	0	0	0	0	0	0	0
1252	2	5.68925	85.0877	-1030.21	0	0	0	0	0	0	0	0	0
1252	3	5.09366	85.1513	-1028.3	0	0	0	0	0	0	0	0	0
1252	4	4.92969	85.3903	-1028.3	0	0	0	0	0	0	0	0	0
1252	5	4.53287	85.1665	-1027.79	0	0	0	0	0	0	0	0	0
1252	6	4.09028	85.0971	-1026.93	0	0	0	0	0	0	0	0	0
1252	7	4.10716	85.0945	-1026.93	0	0	0	0	0	0	0	0	0
1252	8	3.59561	85.2039	-1025.89	0	0	0	0	0	0	0	0	0
1252	9	3.0719	85.0656	-1023.55	0	0	0	0	0	0	0	0	0
1253	0	2.84822	84.9736	-1023.9	0	0	0	0	0	0	0	0	0
1253	1	2.42079	85.0373	-1023.65	0	0	0	0	0	0	0	0	0
1253	2	2.17869	85.1475	-1023.13	0	0	0	0	0	0	0	0	0
1253	3	1.8433	84.9447	-1022.09	0	0	0	0	0	0	0	0	0
1253	4	1.77691	84.9204	-1022.18	0	0	0	0	0	0	0	0	0
1253	5	1.33572	84.9832	-1020.62	0	0	0	0	0	0	0	0	0
1253	6	1.19607	85.0031	-1020.1	0	0	0	0	0	0	0	0	0
1253	7	0.971259	84.7819	-1019.67	0	0	0	0	0	0	0	0	0
1253	8	0.728488	84.6238	-1020.03	0	0	0	0	0	0	0	0	0
1253	9	0.417863	84.7317	-1018.46	0	0	0	0	0	0	0	0	0
1254	0	0.241844	84.6171	-1017.77	0	0	0	0	0	0	0	0	0
1254	1	-0.111172	84.5702	-1016.91	0	0	0	0	0	0	0	0	0
1254	2	-0.311537	84.3477	-1015.52	0	0	0	0	0	0	0	0	0
1254	3	-0.643385	84.4556	-1016.31	0	0	0	0	0	0	0	0	0
1254	4	-0.777526	84.2985	-1016.05	0	0	0	0	0	0	0	0	0
1254	5	-1.23983	84.5177	-1013.62	0	0	0	0	0	0	0	0	0
1254	6	-1.39567	84.5156	-1012.66	0	0	0	0	0	0	0	0	0
1254	7	-1.77497	84.4454	-1012.84	0	0	0	0	0	0	0	0	0
1254	8	-1.62014	84.3126	-1012.41	0	0	0	0	0	0	0	0	0
1254	9	-2.21813	84.1743	-1013.03	0	0	0	0	0	0	0	0	0
1255	0	-2.39577	84.2395	-1012.16	0	0	0	0	0	0	0	0	0
1255	1	-2.30442	83.9945	-1011.03	0	0	0	0	0	0	0	0	0
1255	2	-2.61466	83.9267	-1010.43	0	0	0	0	0	0	0	0	0
1255	3	-2.7286	84.0578	-1011.21	0	0	0	0	0	0	0	0	0
1255	4	-2.88701	83.9926	-1011.39	0	0	0	0	0	0	0	0	0
1255	5	-2.99626	83.8123	-1010.43	0	0	0	0	0	0	0	0	0
1255	6	-3.32575	83.8532	-1010	0	0	0	0	0	0	0	0	0
1255	7	-3.65579	83.4746	-1009.49	0	0	0	0	0	0	0	0	0
1255	8	-3.52413	83.5406	-1009.05	0	0	0	0	0	0	0	0	0
1255	9	-3.68342	83.7608	-1008.71	0	0	0	0	0	0	0	0	0
1256	0	-3.98978	83.3839	-1007.58	0	0	0	0	0	0	0	0	0
1256	1	-4.18885	83.2926	-1007.5	0	0	0	0	0	0	0	0	0
1256	2	-4.42726	83.4899	-1006.11	0	0	0	0	0	0	0	0	0
1256	3	-4.51771	83.4651	-1006.81	0	0	0	0	0	0	0	0	0
1256	4	-4.89672	83.3085	-1006.55	0	0	0	0	0	0	0	0	0
1256	5	-4.93822	82.908	-1005.86	0	0	0	0	0	0	0	0	0
1256	6	-4.94146	83.2852	-1005.16	0	0	0	0	0	0	0	0	0
1256	7	-5.29111	83.0173	-1004.47	0	0	0	0	0	0	0	0	0
1256	8	-5.42504	83.1041	-1004.13	0	0	0	0	0	0	0	0	0
1256	9	-5.6229	82.9039	-1004.22	0	0	0	0	0	0	0	0	0
1257	0	-5.56028	82.7251	-1005	0	0	0	0	0	0	0	0	0
1257	1	-5.69621	82.6819	-1004.66	0	0	0	0	0	0	0	0	0
1257	2	-5.91496	82.5473	-1004.4	0	0	0	0	0	0	0	0	0
1257	3	-5.88927	82.635	-1003.36	0	0	0	0	0	0	0	0	0
1257	4	-6.06684	82.5899	-1003.53	0	0	0	0	0	0	0	0	0
1257	5	-6.29168	82.5649	-1003.71	0	0	0	0	0	0	0	0	0
1257	6	-6.44719	82.5426	-1004.24	0	0	0	0	0	0	0	0	0
1257	7	-6.17928	82.2985	-1003.72	0	0	0	0	0	0	0	0	0
1257	8	-6.37506	82.2766	-1002.76	0	0	0	0	0	0	0	0	0
1257	9	-6.79249	82.2963	-1001.98	0	0	0	0	0	0	0	0	0
1258	0	-6.7976	82.3848	-1002.76	0	0	0	0	0	0	0	0	0
1258	1	-6.86472	82.3828	-1003.03	0	0	0	0	0	0	0	0	0
1258	2	-7.06035	82.1398	-1002.33	0	0	0	0	0	0	0	0	0
1258	3	-7.06434	82.1409	-1002.77	0	0	0	0	0	0	0	0	0
1258	4	-7.10141	82.028	-1002.69	0	0	0	0	0	0	0	0	0
1258	5	-7.10547	82.0728	-1001.47	0	0	0	0	0	0	0	0	0
1258	6	-7.19401	82.1149	-1002.77	0	0	0	0	0	0	0	0	0
1258	7	-7.17909	81.9844	-1004.08	0	0	0	0	0	0	0	0	0
1258	8	-7.13158	81.7185	-1003.65	0	0	0	0	0	0	0	0	0
1258	9	-7.19673	81.8968	-1003.65	0	0	0	0	0	0	0	0	0
1259	0	-7.37152	81.9171	-1003.47	0	0	0	0	0	0	0	0	0
1259	1	-7.39562	81.7171	-1003.74	0	0	0	0	0	0	0	0	0
1259	2	-7.68267	81.6936	-1004	0	0	0	0	0	0	0	0	0
1259	3	-7.41668	81.6731	-1003.57	0	0	0	0	0	0	0	0	0
1259	4	-7.43988	81.761	-1004.18	0	0	0	0	0	0	0	0	0
1259	5	-7.72836	81.7382	-1002.96	0	0	0	0	0	0	0	0	0
1259	6	-7.89961	81.5815	-1002.79	0	0	0	0	0	0	0	0	0
1259	7	-7.88221	81.7381	-1004.01	0	0	0	0	0	0	0	0	0
1259	8	-7.94675	81.7384	-1004.01	0	0	0	0	0	0	0	0	0
1259	9	-8.03802	81.6702	-1004.88	0	0	0	0	0	0	0	0	0
1260	0	-7.85923	81.6726	-1004.88	0	0	0	0	0	0	0	0	0
1260	1	-7.88158	81.7399	-1004.62	0	0	0	0	0	0	0	0	0
1260	2	-8.01501	81.7399	-1004.53	0	0	0	0	0	0	0	0	0
1260	3	-8.19282	81.7631	-1004.62	0	0	0	0	0	0	0	0	0
1260	4	-7.75647	81.6978	-1006.53	0	0	0	0	0	0	0	0	0
1260	5	-7.62538	81.7875	-1006.44	0	0	0	0	0	0	0	0	0
1260	6	-7.90745	81.5212	-1006.01	0	0	0	0	0	0	0	0	0
1260	7	-7.94824	81.588	-1006.71	0	0	0	0	0	0	0	0	0
1260	8	-8.12818	81.6753	-1006.97	0	0	0	0	0	0	0	0	0
1260	9	-8.00159	81.5667	-1007.84	0	0	0	0	0	0	0	0	0
1261	0	-8.06713	81.6583	-1007.41	0	0	0	0	0	0	0	0	0
1261	1	-8.19839	81.4349	-1008.37	0	0	0	0	0	0	0	0	0
1261	2	-8.24084	81.7022	-1007.49	0	0	0	0	0	0	0	0	0
1261	3	-8.55044	81.6568	-1008.45	0	0	0	0	0	0	0	0	0
1261	4	-8.42146	81.6353	-1009.41	0	0	0	0	0	0	0	0	0
1261	5	-8.40455	81.57	-1011.15	0	0	0	0	0	0	0	0	0
1261	6	-8.60186	81.4584	-1010.72	0	0	0	0	0	0	0	0	0
1261	7	-8.67047	81.7702	-1011.5	0	0	0	0	0	0	0	0	0
1261	8	-8.62342	81.6835	-1011.24	0	0	0	0	0	0	0	0	0
1261	9	-8.65002	81.5951	-1011.68	0	0	0	0	0	0	0	0	0
1262	0	-8.7165	81.5963	-1013.07	0	0	0	0	0	0	0	0	0
1262	1	-8.39063	81.6436	-1014.2	0	0	0	0	0	0	0	0	0
1262	2	-8.72126	81.6663	-1014.73	0	0	0	0	0	0	0	0	0
1262	3	-8.89589	81.4202	-1014.73	0	0	0	0	0	0	0	0	0
1262	4	-8.83129	81.7122	-1014.46	0	0	0	0	0	0	0	0	0
1262	5	-9.05687	81.6454	-1015.25	0	0	0	0	0	0	0	0	0
1262	6	-8.95224	81.8911	-1016.47	0	0	0	0	0	0	0	0	0
1262	7	-9.02238	81.7591	-1016.91	0	0	0	0	0	0	0	0	0
1262	8	-9.10495	81.7155	-1016.82	0	0	0	0	0	0	0	0	0
1262	9	-9.47891	81.7365	-1015.95	0	0	0	0	0	0	0	0	0
1263	0	-9.43662	81.8261	-1016.99	0	0	0	0	0	0	0	0	0
1263	1	-9.42221	81.827	-1019.35	0	0	0	0	0	0	0	0	0
1263	2	-9.68836	81.7829	-1019.26	0	0	0	0	0	0	0	0	0
1263	3	-9.55283	81.718	-1019.09	0	0	0	0	0	0	0	0	0
1263	4	-9.7768	81.763	-1019.61	0	0	0	0	0	0	0	0	0
1263	5	-9.86828	81.7638	-1019.61	0	0	0	0	0	0	0	0	0
1263	6	-9.88955	81.987	-1020.83	0	0	0	0	0	0	0	0	0
1263	7	-9.83398	82.0984	-1022.74	0	0	0	0	0	0	0	0	0
1263	8	-9.92166	81.8126	-1021.96	0	0	0	0	0	0	0	0	0
1263	9	-10.2285	81.8546	-1022.66	0	0	0	0	0	0	0	0	0
1264	0	-10.0546	82.1456	-1022.74	0	0	0	0	0	0	0	0	0
1264	1	-10.3237	82.0989	-1023.53	0	0	0	0	0	0	0	0	0
1264	2	-10.236	82.1237	-1023.1	0	0	0	0	0	0	0	0	0
1264	3	-10.3701	82.0801	-1024.23	0	0	0	0	0	0	0	0	0
1264	4	-10.5271	82.1466	-1024.41	0	0	0	0	0	0	0	0	0
1264	5	-10.7907	82.1449	-1023.89	0	0	0	0	0	0	0	0	0
1264	6	-11.1232	82.2309	-1024.58	0	0	0	0	0	0	0	0	0
1264	7	-11.2594	82.2983	-1024.68	0	0	0	0	0	0	0	0	0
1264	8	-10.8409	82.3218	-1025.11	0	0	0	0	0	0	0	0	0
1264	9	-11.0675	82.6323	-1026.33	0	0	0	0	0	0	0	0	0
1265	0	-11.3321	82.5203	-1025.11	0	0	0	0	0	0	0	0	0
1265	1	-11.3332	82.6329	-1024.94	0	0	0	0	0	0	0	0	0
1265	2	-11.4886	82.6094	-1025.11	0	0	0	0	0	0	0	0	0
1265	3	-11.712	82.7427	-1025.98	0	0	0	0	0	0	0	0	0
1265	4	-11.604	82.523	-1025.99	0	0	0	0	0	0	0	0	0
1265	5	-11.9147	82.6342	-1026.42	0	0	0	0	0	0	0	0	0
1265	6	-11.9791	82.4999	-1026.08	0	0	0	0	0	0	0	0	0
1265	7	-12.2259	82.6753	-1026.43	0	0	0	0	0	0	0	0	0
1265	8	-12.0887	82.5874	-1025.99	0	0	0	0	0	0	0	0	0
1265	9	-12.2479	82.5418	-1027.13	0	0	0	0	0	0	0	0	0
1266	0	-12.4066	82.5421	-1026.87	0	0	0	0	0	0	0	0	0
1266	1	-12.2688	82.52	-1026.95	0	0	0	0	0	0	0	0	0
1266	2	-12.5982	82.852	-1025.38	0	0	0	0	0	0	0	0	0
1266	3	-12.8031	82.9614	-1026.69	0	0	0	0	0	0	0	0	0
1266	4	-12.8874	82.6074	-1026.52	0	0	0	0	0	0	0	0	0
1266	5	-12.9825	82.7387	-1027.75	0	0	0	0	0	0	0	0	0
1266	6	-12.9362	82.5181	-1026.61	0	0	0	0	0	0	0	0	0
1266	7	-13.0446	82.5596	-1027.31	0	0	0	0	0	0	0	0	0
1266	8	-13.1798	82.7827	-1026.96	0	0	0	0	0	0	0	0	0
1266	9	-13.5315	82.8471	-1027.23	0	0	0	0	0	0	0	0	0
1267	0	-13.2511	82.9603	-1027.31	0	0	0	0	0	0	0	0	0
1267	1	-13.2731	82.8071	-1028.53	0	0	0	0	0	0	0	0	0
1267	2	-13.3122	82.6511	-1028.27	0	0	0	0	0	0	0	0	0
1267	3	-13.5079	82.8725	-1026.53	0	0	0	0	0	0	0	0	0
1267	4	-13.5787	82.8921	-1028.19	0	0	0	0	0	0	0	0	0
1267	5	-13.4025	82.8931	-1028.19	0	0	0	0	0	0	0	0	0
1267	6	-13.5362	82.9599	-1028.19	0	0	0	0	0	0	0	0	0
1267	7	-13.6672	82.959	-1028.19	0	0	0	0	0	0	0	0	0
1267	8	-13.8629	83.0477	-1028.01	0	0	0	0	0	0	0	0	0
1267	9	-13.8411	82.9571	-1027.32	0	0	0	0	0	0	0	0	0
1268	0	-14.0602	83.0895	-1027.32	0	0	0	0	0	0	0	0	0
1268	1	-13.9526	83.1353	-1027.41	0	0	0	0	0	0	0	0	0
1268	2	-14.1285	83.2018	-1026.97	0	0	0	0	0	0	0	0	0
1268	3	-14.1505	83.1129	-1028.02	0	0	0	0	0	0	0	0	0
1268	4	-14.3906	83.1342	-1027.41	0	0	0	0	0	0	0	0	0
1268	5	-14.3467	83.1767	-1027.76	0	0	0	0	0	0	0	0	0
1268	6	-14.4778	83.1322	-1028.28	0	0	0	0	0	0	0	0	0
1268	7	-14.3087	83.1554	-1029.24	0	0	0	0	0	0	0	0	0
1268	8	-14.2172	83.2238	-1028.63	0	0	0	0	0	0	0	0	0
1268	9	-14.4565	83.2233	-1027.67	0	0	0	0	0	0	0	0	0
1269	0	-14.4594	83.3105	-1028.46	0	0	0	0	0	0	0	0	0
1269	1	-14.4535	83.3553	-1027.85	0	0	0	0	0	0	0	0	0
1269	2	-14.6126	83.3537	-1028.37	0	0	0	0	0	0	0	0	0
1269	3	-14.5879	83.199	-1028.9	0	0	0	0	0	0	0	0	0
1269	4	-14.5653	83.3323	-1028.46	0	0	0	0	0	0	0	0	0
1269	5	-14.671	83.2207	-1027.94	0	0	0	0	0	0	0	0	0
1269	6	-14.936	83.6397	-1027.33	0	0	0	0	0	0	0	0	0
1269	7	-15.1158	83.7281	-1027.59	0	0	0	0	0	0	0	0	0
1269	8	-14.9172	83.6413	-1028.46	0	0	0	0	0	0	0	0	0
1269	9	-14.8046	83.7525	-1028.2	0	0	0	0	0	0	0	0	0
1270	0	-14.9172	83.8837	-1028.72	0	0	0	0	0	0	0	0	0
1270	1	-14.9795	83.7518	-1027.59	0	0	0	0	0	0	0	0	0
1270	2	-15.2246	83.9701	-1027.24	0	0	0	0	0	0	0	0	0
1270	3	-15.3115	83.9936	-1027.07	0	0	0	0	0	0	0	0	0
1270	4	-15.0082	84.151	-1027.85	0	0	0	0	0	0	0	0	0
1270	5	-14.939	84.2833	-1028.37	0	0	0	0	0	0	0	0	0
1270	6	-15.1585	84.2365	-1027.07	0	0	0	0	0	0	0	0	0
1270	7	-15.1609	84.7025	-1027.06	0	0	0	0	0	0	0	0	0
1270	8	-15.3349	84.613	-1026.89	0	0	0	0	0	0	0	0	0
1270	9	-15.2291	84.6335	-1027.42	0	0	0	0	0	0	0	0	0
1271	0	-15.2043	84.6997	-1027.68	0	0	0	0	0	0	0	0	0
1271	1	-15.1597	84.9436	-1026.28	0	0	0	0	0	0	0	0	0
1271	2	-15.4636	85.1626	-1024.8	0	0	0	0	0	0	0	0	0
1271	3	-15.7735	85.2477	-1024.72	0	0	0	0	0	0	0	0	0
1271	4	-15.7092	85.3368	-1024.8	0	0	0	0	0	0	0	0	0
1271	5	-15.6197	85.4031	-1025.15	0	0	0	0	0	0	0	0	0
1271	6	-15.6871	85.3784	-1025.16	0	0	0	0	0	0	0	0	0
1271	7	-15.685	85.756	-1023.93	0	0	0	0	0	0	0	0	0
1271	8	-15.9025	85.887	-1022.71	0	0	0	0	0	0	0	0	0
1271	9	-15.8623	85.9304	-1022.45	0	0	0	0	0	0	0	0	0
1272	0	-15.7964	86.2619	-1022.97	0	0	0	0	0	0	0	0	0
1272	1	-15.7293	86.1737	-1022.02	0	0	0	0	0	0	0	0	0
1272	2	-15.6002	86.3049	-1022.19	0	0	0	0	0	0	0	0	0
1272	3	-15.9501	86.6578	-1021.06	0	0	0	0	0	0	0	0	0
1272	4	-16.0345	86.5215	-1020.02	0	0	0	0	0	0	0	0	0
1272	5	-16.0174	86.8315	-1019.84	0	0	0	0	0	0	0	0	0
1272	6	-16.2117	86.8736	-1018.88	0	0	0	0	0	0	0	0	0
1272	7	-16.0438	87.427	-1018.79	0	0	0	0	0	0	0	0	0
1272	8	-16.3888	87.3364	-1016.36	0	0	0	0	0	0	0	0	0
1272	9	-16.2954	87.4228	-1014.35	0	0	0	0	0	0	0	0	0
1273	0	-16.6299	87.5067	-1014.8	0	0	0	0	0	0	0	0	0
1273	1	-16.6734	87.8142	-1013.66	0	0	0	0	0	0	0	0	0
1273	2	-16.7186	87.8778	-1014.02	0	0	0	3.90071	8.49992	-24.0121	0	0	0
1273	3	-16.7842	87.9217	-1011.49	0	0	0	3.1801	7.92821	-25.2043	0	0	0
1273	4	-17.0089	88.2964	-1010.27	0	0	0	4.37278	9.19006	-25.7651	0	0	0
1273	5	-17.2	88.4695	-1009.66	0	0	0	3.42747	9.05071	-27.0889	0	0	0
1273	6	-17.2018	88.6662	-1008.27	0	0	0	4.17106	9.59407	-27.8762	0	0	0
1273	7	-17.0503	88.5753	-1008.27	0	0	0	4.17083	9.9791	-29.2791	0	0	0
1273	8	-17.3591	88.9729	-1007.4	0	0	0	3.94654	9.95238	-30.644	0	0	0
1273	9	-17.309	89.0581	-1005.75	0	0	0	4.38049	10.8506	-31.4282	0	0	0
1274	0	-17.3075	88.9667	-1004.36	0	0	0	3.74813	11.005	-32.8832	0	0	0
1274	1	-17.4868	89.4737	-1003.14	0	0	0	3.91772	12.4336	-35.1181	0	0	0
1274	2	-17.5255	89.3355	-1002.45	0	0	0	3.12495	11.8366	-37.3649	0	0	0
1274	3	-17.7527	89.6887	-1001.49	0	0	0	2.94482	12.017	-38.8556	0	0	0
1274	4	-17.589	89.7095	-999.66	0	0	0	1.47588	7.98087	-41.4094	0	0	0
1274	5	-17.9415	89.9933	-997.398	0	0	0	1.36073	3.30853	-44.7446	0	0	0
1274	6	-18.2263	90.3651	-996.527	0	0	0	0.80747	-1.35293	-48.607	0	0	0
1274	7	-18.2031	90.2509	-995.053	0	0	0	0.796748	-5.5161	-53.1286	0	0	0
1274	8	-18.1412	90.6263	-993.831	0	0	0	0.759065	-7.97487	-58.9177	0	0	0
1274	9	-18.1575	90.6008	-992.701	0	0	0	0.459016	-10.4142	-63.6177	0	0	0
1275	0	-18.3339	90.709	-991.396	0	0	0	0.453359	-11.5796	-69.5815	0	0	0
1275	1	-18.1942	90.7282	-989.828	0	0	0	-0.595282	-13.9433	-76.7421	0	0	0
1275	2	-18.5474	91.056	-988.178	0	0	0	-1.90857	-15.8745	-84.1193	0	0	0
1275	3	-18.4343	91.0977	-986.958	0	0	0	-4.53143	-17.7119	-90.1001	0	0	0
1275	4	-18.3793	91.6048	-987.568	0	0	0	-4.00827	-19.6403	-96.3272	0	0	0
1275	5	-18.4842	91.6239	-984.958	0	0	0	-4.27404	-21.9989	-102.732	0	0	0
1275	6	-18.5437	91.843	-982.344	0	0	0	-3.37751	-25.3397	-110.628	0	0	0
1275	7	-18.3185	91.6822	-980.606	0	0	0	-3.43934	-28.1892	-118.568	0	0	0
1275	8	-18.738	92.3433	-979.559	0	0	0	-4.08721	-31.3577	-125.287	0	0	0
1275	9	-18.6904	92.2063	-977.126	0	0	0	-4.68346	-33.4116	-132.835	0	0	0
1276	0	-18.5124	92.0903	-975.824	0	0	0	-5.54789	-35.8539	-140.036	0	0	0
1276	1	-18.6411	92.4622	-973.473	0	0	0	-5.28208	-37.8944	-146.22	0	0	0
1276	2	-18.9418	92.6783	-970.688	0	0	0	-5.30652	-39.3702	-153.197	0	0	0
1276	3	-19.207	92.7602	-968.431	0	0	0	-4.82983	-41.0606	-159.251	0	0	0
1276	4	-19.2298	93.0202	-965.909	0	0	0	-4.7085	-41.9221	-165.087	0	0	0
1276	5	-19.3765	93.1695	-963.734	0	0	0	-4.39271	-43.1691	-171.449	0	0	0
1276	6	-19.4422	93.4755	-960.34	0	0	0	-4.38538	-42.8926	-176.319	0	0	0
1276	7	-19.3038	93.4248	-957.818	0	0	0	-4.0166	-43.2766	-181.278	0	0	0
1276	8	-19.6523	93.637	-954.341	0	0	0	-3.89682	-42.7606	-185.402	0	0	0
1276	9	-19.4526	94.008	-951.292	0	0	0	-3.65355	-42.4277	-189.484	0	0	0
1277	0	-19.7589	93.866	-948.605	0	0	0	-3.0383	-41.7074	-192.862	0	0	0
1277	1	-19.4682	93.9297	-944.772	0	0	0	-2.77316	-40.3262	-195.757	0	0	0
1277	2	-19.6132	94.1191	-940.858	0	0	0	-2.28339	-39.3449	-198.041	0	0	0
1277	3	-19.761	94.2646	-936.946	0	0	0	-1.84851	-37.7132	-199.619	0	0	0
1277	4	-19.8243	94.234	-933.73	0	0	0	-1.17825	-36.5377	-201.726	0	0	0
1277	5	-20.0611	94.2916	-929.558	0	0	0	-0.443214	-34.6136	-204.184	0	0	0
1277	6	-19.984	94.3293	-925.205	0	0	0	0.848055	-33.2938	-207.299	0	0	0
1277	7	-19.8682	94.3873	-921.641	0	0	0	1.79585	-31.3029	-209.933	0	0	0
1277	8	-20.058	94.4658	-917.205	0	0	0	2.61208	-29.6983	-212.348	0	0	0
1277	9	-20.3311	94.4996	-912.161	0	0	0	3.45949	-28.662	-214.984	0	0	0
1278	0	-20.3039	94.5795	-909.205	0	0	0	4.27865	-27.4195	-217.134	0	0	0
1278	1	-20.1388	94.4151	-904.771	0	0	0	5.37496	-26.2678	-219.46	0	0	0
1278	2	-20.3073	94.407	-900.597	0	0	0	6.58917	-24.9136	-222.399	0	0	0
1278	3	-19.9218	94.3099	-896.941	0	0	0	7.63988	-23.5928	-224.815	0	0	0
1278	4	-20.086	94.1904	-892.159	0	0	0	8.69277	-21.9887	-227.756	0	0	0
1278	5	-19.9851	94.3368	-888.067	0	0	0	9.66597	-20.5661	-230.477	0	0	0
1278	6	-20.0637	94.1511	-884.068	0	0	0	10.5722	-19.5192	-233.594	0	0	0
1278	7	-19.9036	94.0319	-881.899	0	0	0	11.6375	-18.4479	-236.446	0	0	0
1278	8	-19.6895	93.7791	-876.94	0	0	0	12.7261	-17.6613	-239.387	0	0	0
1278	9	-19.4976	93.66	-872.414	0	0	0	13.5793	-16.6133	-242.459	0	0	0
1279	0	-19.3577	93.6077	-868.325	0	0	0	14.4656	-15.6319	-245.003	0	0	0
1279	1	-19.497	93.3317	-864.328	0	0	0	15.319	-14.6167	-247.899	0	0	0
1279	2	-19.2196	93.0137	-860.414	0	0	0	16.1024	-13.4542	-251.014	0	0	0
1279	3	-19.0117	93.2739	-856.232	0	0	0	16.9334	-12.7346	-253.691	0	0	0
1279	4	-19.0159	92.9537	-852.059	0	0	0	17.7761	-11.935	-256.806	0	0	0
1279	5	-18.8444	92.7238	-847.534	0	0	0	18.6187	-11.3054	-259.394	0	0	0
1279	6	-18.8756	92.4682	-843.363	0	0	0	19.2481	-10.3475	-262.422	0	0	0
1279	7	-18.8205	92.2827	-840.147	0	0	0	19.8627	-9.73225	-266.022	0	0	0
1279	8	-18.5631	92.2305	-836.055	0	0	0	20.7045	-8.67113	-269.005	0	0	0
1279	9	-18.2419	92.0454	-831.53	0	0	0	21.313	-8.54145	-271.901	0	0	0
1280	0	-18.4009	91.681	-827.708	0	0	0	21.9993	-8.20656	-274.313	0	0	0
1280	1	-18.1647	91.4068	-823.707	0	0	0	22.3809	-7.71285	-276.771	0	0	0
1280	2	-18.0423	91.2861	-819.444	0	0	0	22.6965	-7.43347	-279.228	0	0	0
1280	3	-17.9418	91.0121	-814.747	0	0	0	22.9541	-6.90512	-281.247	0	0	0
1280	4	-17.4685	90.984	-812.223	0	0	0	23.2996	-6.4786	-283.792	0	0	0
1280	5	-17.298	90.687	-807.875	0	0	0	23.5025	-5.99464	-285.986	0	0	0
1280	6	-17.3674	90.3901	-802.306	0	0	0	23.7037	-5.85222	-288.137	0	0	0
1280	7	-17.2441	90.1144	-797.873	0	0	0	23.6685	-5.49481	-290.64	0	0	0
1280	8	-17.0527	89.7276	-793.699	0	0	0	23.5758	-5.13658	-292.704	0	0	0
1280	9	-17.1748	89.7385	-791.528	0	0	0	23.4922	-4.59731	-294.901	0	0	0
1281	0	-16.5616	89.5794	-785.17	0	0	0	23.6384	-4.52397	-297.535	0	0	0
1281	1	-16.7891	89.1906	-781.61	0	0	0	23.4663	-4.06271	-299.336	0	0	0
1281	2	-16.6368	89.0258	-776.128	0	0	0	23.4417	-3.47741	-301.225	0	0	0
1281	3	-16.6203	88.8367	-772.564	0	0	0	23.7775	-3.17802	-303.465	0	0	0
1281	4	-16.5682	88.6295	-767.605	0	0	0	23.9653	-2.44573	-306.143	0	0	0
1281	5	-16.2675	88.5775	-764.299	0	0	0	24.2655	-2.00963	-308.471	0	0	0
1281	6	-16.1613	88.2576	-758.819	0	0	0	24.7709	-1.44792	-310.797	0	0	0
1281	7	-15.8406	88.0935	-755.339	0	0	0	25.129	-0.874836	-312.817	0	0	0
1281	8	-15.8423	87.8623	-749.946	0	0	0	25.8038	-0.210467	-314.879	0	0	0
1281	9	-15.9863	87.7192	-745.599	0	0	0	26.262	0.316578	-317.163	0	0	0
1282	0	-15.4017	87.5342	-742.466	0	0	0	26.7996	1.04899	-319.401	0	0	0
1282	1	-15.0366	87.2842	-738.289	0	0	0	27.5659	1.69052	-321.857	0	0	0
1282	2	-14.9742	87.1206	-733.591	0	0	0	28.0916	2.08185	-323.483	0	0	0
1282	3	-15.1349	86.6871	-728.725	0	0	0	28.891	2.7004	-326.071	0	0	0
1282	4	-14.8568	86.611	-724.374	0	0	0	29.6318	3.21553	-328.486	0	0	0
1282	5	-14.7539	86.5579	-719.761	0	0	0	30.5438	3.66277	-330.987	0	0	0
1282	6	-14.4993	86.595	-716.191	0	0	0	31.2617	3.87215	-333.357	0	0	0
1282	7	-14.3773	86.2513	-712.108	0	0	0	32.2649	4.27382	-335.77	0	0	0
1282	8	-14.2938	86.2199	-707.061	0	0	0	33.0844	4.62872	-338.36	0	0	0
1282	9	-14.2274	86.1236	-700.618	0	0	0	33.8647	4.78258	-340.378	0	0	0
1283	0	-14.1109	86.0016	-698.362	0	0	0	34.8655	5.18327	-343.318	0	0	0
1283	1	-13.9452	85.8809	-694.708	0	0	0	35.9127	5.48147	-346.17	0	0	0
1283	2	-13.6435	85.8081	-690.269	0	0	0	36.7784	5.67762	-349.155	0	0	0
1283	3	-13.6259	85.3768	-685.053	0	0	0	37.86	5.99945	-351.743	0	0	0
1283	4	-13.392	85.1699	-680.788	0	0	0	38.8514	6.35463	-354.683	0	0	0
1283	5	-13.2699	85.2041	-677.396	0	0	0	39.6495	6.73202	-357.669	0	0	0
1283	6	-13.2334	85.017	-672.527	0	0	0	40.7978	7.08748	-360.477	0	0	0
1283	7	-12.8062	84.8786	-669.13	0	0	0	41.8536	7.44094	-363.945	0	0	0
1283	8	-12.7237	84.5351	-665.482	0	0	0	42.8678	8.00116	-366.489	0	0	0
1283	9	-12.526	84.2844	-660.607	0	0	0	43.8001	8.48165	-369.342	0	0	0
1284	0	-12.2973	84.3191	-655.995	0	0	0	44.6446	8.94996	-372.327	0	0	0
1284	1	-12.1034	84.0449	-651.819	0	0	0	45.6116	9.53285	-375.004	0	0	0
1284	2	-11.8913	83.9473	-648.079	0	0	0	46.4075	10.1135	-378.034	0	0	0
1284	3	-11.6818	83.6717	-644.428	0	0	0	47.3963	10.6729	-381.369	0	0	0
1284	4	-11.5769	83.5327	-639.989	0	0	0	48.2172	11.3011	-383.783	0	0	0
1284	5	-11.4702	83.4119	-634.94	0	0	0	48.857	11.8261	-386.856	0	0	0
1284	6	-11.3226	83.2697	-629.894	0	0	0	49.4635	12.4431	-389.315	0	0	0
1284	7	-11.2432	82.9281	-627.375	0	0	0	50.1006	12.9786	-392.609	0	0	0
1284	8	-10.9223	82.6323	-624.071	0	0	0	50.8648	13.4929	-395.593	0	0	0
1284	9	-10.8879	82.5799	-619.635	0	0	0	51.5594	14.1204	-398.535	0	0	0
1285	0	-10.4972	82.4175	-615.369	0	0	0	52.1646	14.4405	-401.39	0	0	0
1285	1	-10.3914	82.2106	-611.366	0	0	0	52.5777	14.8078	-404.376	0	0	0
1285	2	-10.2012	81.9793	-606.93	0	0	0	53.1828	15.2079	-407.099	0	0	0
1285	3	-9.98661	81.6617	-603.449	0	0	0	53.677	15.6204	-409.864	0	0	0
1285	4	-9.53802	81.432	-601.277	0	0	0	54.1982	16.0515	-413.906	0	0	0
1285	5	-9.29591	81.1136	-596.84	0	0	0	54.7734	16.4084	-416.1	0	0	0
1285	6	-9.21491	80.9957	-592.401	0	0	0	55.198	16.8434	-418.998	0	0	0
1285	7	-9.22082	80.587	-588.926	0	0	0	55.5655	17.0384	-421.986	0	0	0
1285	8	-8.65299	80.4037	-584.832	0	0	0	55.911	17.3826	-424.446	0	0	0
1285	9	-8.54944	79.9082	-580.312	0	0	0	56.4016	17.7367	-427.871	0	0	0
1286	0	-8.31748	79.6562	-576.831	0	0	0	56.6795	18.1942	-430.682	0	0	0
1286	1	-7.97184	79.4273	-573.525	0	0	0	57.1615	18.4816	-433.58	0	0	0
1286	2	-8.03634	79.1085	-568.391	0	0	0	57.3368	18.7455	-435.91	0	0	0
1286	3	-7.84759	78.7885	-565.003	0	0	0	57.6031	19.2024	-438.853	0	0	0
1286	4	-7.69951	78.5807	-561.696	0	0	0	57.8674	19.4768	-442.017	0	0	0
1286	5	-7.44096	78.02	-558.046	0	0	0	58.2589	19.8097	-444.783	0	0	0
1286	6	-7.11831	77.725	-554.74	0	0	0	58.5804	20.0273	-447.99	0	0	0
1286	7	-6.99017	77.5847	-550.04	0	0	0	58.8345	20.2573	-450.539	0	0	0
1286	8	-7.1949	77.0652	-546.045	0	0	0	59.2364	20.6006	-453.438	0	0	0
1286	9	-6.71953	77.105	-542.384	0	0	0	59.4457	20.8629	-456.821	0	0	0
1287	0	-6.35502	76.6761	-540.821	0	0	0	59.7667	21.172	-460.028	0	0	0
1287	1	-5.96579	76.1378	-538.3	0	0	0	60.178	21.3323	-463.235	0	0	0
1287	2	-5.81326	75.933	-533.425	0	0	0	60.2966	21.6969	-466.355	0	0	0
1287	3	-5.84341	75.4805	-530.125	0	0	0	60.6536	21.9381	-469.079	0	0	0
1287	4	-5.74288	75.0954	-526.909	0	0	0	60.7942	22.3134	-472.813	0	0	0
1287	5	-5.30635	74.9338	-523.599	0	0	0	61.0372	22.6574	-475.274	0	0	0
1287	6	-5.22789	74.5518	-520.207	0	0	0	61.4718	23.0791	-478.481	0	0	0
1287	7	-4.90648	74.1893	-517.339	0	0	0	61.6008	23.4198	-482.172	0	0	0
1287	8	-4.50997	73.6078	-513.075	0	0	0	61.9762	23.8865	-485.073	0	0	0
1287	9	-4.62648	73.4213	-509.075	0	0	0	62.0311	24.3446	-487.533	0	0	0
1288	0	-4.41253	73.3262	-506.201	0	0	0	62.3055	24.7423	-491.048	0	0	0
1288	1	-4.09077	72.7441	-503.768	0	0	0	62.56	25.2102	-493.728	0	0	0
1288	2	-3.78416	72.4279	-500.199	0	0	0	62.8898	25.4831	-496.894	0	0	0
1288	3	-3.63834	72.1111	-496.633	0	0	0	63.1802	25.8719	-499.88	0	0	0
1288	4	-3.31426	71.7947	-493.934	0	0	0	63.4107	26.2134	-503.132	0	0	0
1288	5	-3.29556	71.4326	-490.718	0	0	0	63.6534	26.4309	-505.726	0	0	0
1288	6	-2.86281	70.8497	-487.761	0	0	0	63.9187	26.7741	-508.669	0	0	0
1288	7	-2.56905	70.535	-485.501	0	0	0	64.3294	26.9443	-511.965	0	0	0
1288	8	-2.17412	69.9984	-482.193	0	0	0	64.4482	27.1279	-515.041	0	0	0
1288	9	-2.15782	69.7706	-478.713	0	0	0	64.8158	27.4578	-518.205	0	0	0
1289	0	-2.05539	69.4086	-476.281	0	0	0	64.9895	27.7773	-520.974	0	0	0
1289	1	-1.66416	69.2476	-473.494	0	0	0	65.3212	28.22	-524.49	0	0	0
1289	2	-1.27206	68.4664	-469.667	0	0	0	65.6317	28.5397	-527.171	0	0	0
1289	3	-1.21669	68.4169	-467.492	0	0	0	65.9302	29.007	-529.983	0	0	0
1289	4	-0.649361	67.7909	-464.622	0	0	0	66.1722	29.428	-533.191	0	0	0
1289	5	-0.632372	67.4971	-460.53	0	0	0	66.278	29.9628	-536.093	0	0	0
1289	6	-0.238652	67.3131	-458.266	0	0	0	66.6469	30.397	-538.378	0	0	0
1289	7	-0.069531	66.8847	-455.658	0	0	0	66.8194	30.8855	-541.85	0	0	0
1289	8	0.274055	66.4377	-453.309	0	0	0	67.026	31.2135	-545.805	0	0	0
1289	9	0.379069	65.9	-449.746	0	0	0	67.1097	31.6582	-548.442	0	0	0
1290	0	0.85742	65.5855	-447.045	0	0	0	67.2622	32.0229	-551.65	0	0	0
1290	1	1.1197	65.2025	-444.259	0	0	0	67.4811	32.4657	-555.166	0	0	0
1290	2	1.10875	65.0857	-441.477	0	0	0	67.6896	32.8862	-558.155	0	0	0
1290	3	1.53921	64.7917	-439.302	0	0	0	67.8299	33.3193	-561.45	0	0	0
1290	4	1.72612	64.2114	-436.781	0	0	0	68.1463	33.68	-565.758	0	0	0
1290	5	2.33977	63.8097	-434.689	0	0	0	68.3111	33.9308	-568.834	0	0	0
1290	6	2.42044	63.6058	-431.556	0	0	0	68.4173	34.4543	-571.867	0	0	0
1290	7	2.61176	63.1998	-428.426	0	0	0	68.5452	34.8182	-575.163	0	0	0
1290	8	2.75534	62.9734	-426.512	0	0	0	68.7644	35.3969	-578.591	0	0	0
1290	9	3.03482	62.325	-423.905	0	0	0	68.9835	35.7258	-582.194	0	0	0
1291	0	3.22149	62.0318	-421.643	0	0	0	69.1452	36.2707	-585.71	0	0	0
1291	1	3.56743	61.7181	-419.031	0	0	0	69.33	36.93	-589.006	0	0	0
1291	2	3.69787	61.3343	-415.638	0	0	0	69.5744	37.3736	-592.125	0	0	0
1291	3	3.75095	61.3083	-412.938	0	0	0	69.7239	38.0661	-595.51	0	0	0
1291	4	4.16021	60.9718	-410.849	0	0	0	70.021	38.532	-599.025	0	0	0
1291	5	4.23973	60.5225	-409.461	0	0	0	70.1726	39.0771	-602.716	0	0	0
1291	6	4.5383	60.3189	-407.022	0	0	0	70.347	39.4077	-605.704	0	0	0
1291	7	4.80091	59.6048	-403.284	0	0	0	70.5306	39.8043	-609.484	0	0	0
1291	8	4.81236	59.401	-401.718	0	0	0	70.8096	40.1127	-612.34	0	0	0
1291	9	5.04548	58.9743	-399.109	0	0	0	70.9387	40.3065	-615.329	0	0	0
1292	0	5.36144	58.8821	-397.194	0	0	0	71.373	40.6921	-619.545	0	0	0
1292	1	5.81342	58.3038	-395.715	0	0	0	71.4773	40.7944	-622.886	0	0	0
1292	2	6.09425	57.8338	-393.278	0	0	0	71.7333	41.1024	-626.049	0	0	0
1292	3	5.99607	57.6301	-389.188	0	0	0	71.9414	41.3635	-629.302	0	0	0
1292	4	6.20679	57.4697	-387.796	0	0	0	72.0594	41.7497	-632.817	0	0	0
1292	5	6.39606	57.0434	-386.406	0	0	0	72.1551	42.0583	-635.981	0	0	0
1292	6	6.64863	56.4197	-383.799	0	0	0	72.3633	42.3431	-639.145	0	0	0
1292	7	6.94725	56.2612	-382.404	0	0	0	72.5505	42.7306	-642.308	0	0	0
1292	8	7.02512	55.7917	-379.797	0	0	0	72.8273	43.1854	-645.735	0	0	0
1292	9	7.04368	55.4088	-376.055	0	0	0	72.8573	43.4824	-648.372	0	0	0
1293	0	7.14045	55.2494	-375.185	0	0	0	73.0303	43.8352	-651.887	0	0	0
1293	1	7.54744	54.8028	-373.969	0	0	0	73.2144	44.2672	-655.578	0	0	0
1293	2	7.557	54.4664	-371.097	0	0	0	73.3808	44.5748	-659.005	0	0	0
1293	3	8.07509	54.2647	-369.18	0	0	0	73.4731	44.8474	-661.951	0	0	0
1293	4	8.00156	53.8389	-367.095	0	0	0	73.6256	45.2347	-665.904	0	0	0
1293	5	8.34264	53.6588	-364.569	0	0	0	73.7099	45.5991	-668.718	0	0	0
1293	6	8.30287	53.6315	-363.612	0	0	0	73.9414	46.0651	-672.276	0	0	0
1293	7	8.50685	53.1408	-362.139	0	0	0	74.1603	46.4069	-675.703	0	0	0
1293	8	8.8676	53.0069	-360.307	0	0	0	74.265	46.6008	-679.219	0	0	0
1293	9	8.94622	52.5362	-358.134	0	0	0	74.4884	47.0123	-681.811	0	0	0
1294	0	8.77873	52.3547	-355.962	0	0	0	74.6632	47.4226	-684.886	0	0	0
1294	1	9.00774	52.3077	-353.434	0	0	0	74.7703	47.7634	-688.621	0	0	0
1294	2	9.12539	51.8607	-351.872	0	0	0	74.9989	48.1845	-692.093	0	0	0
1294	3	9.22194	51.5692	-349.872	0	0	0	75.2761	48.5152	-695.256	0	0	0
1294	4	9.52258	51.4107	-348.127	0	0	0	75.4611	48.8565	-698.727	0	0	0
1294	5	9.44311	50.8734	-345.871	0	0	0	75.6052	49.1208	-701.319	0	0	0
1294	6	9.34562	50.6246	-343.436	0	0	0	75.7573	49.5197	-704.352	0	0	0
1294	7	9.7508	50.533	-342.476	0	0	0	75.9317	49.9526	-707.647	0	0	0
1294	8	9.71477	50.1551	-340.214	0	0	0	76.231	50.3516	-710.854	0	0	0
1294	9	10.1205	49.9962	-338.732	0	0	0	76.3609	50.591	-714.325	0	0	0
1295	0	10.149	49.7262	-336.648	0	0	0	76.628	50.8781	-717.004	0	0	0
1295	1	10.0454	49.6334	-335.083	0	0	0	76.8593	51.1068	-720.036	0	0	0
1295	2	10.1807	49.4957	-333.43	0	0	0	76.9896	51.4833	-723.199	0	0	0
1295	3	10.0996	49.1824	-332.041	0	0	0	77.3003	51.6663	-726.494	0	0	0
1295	4	10.4353	49.0279	-329.949	0	0	0	77.6096	52.0657	-729.92	0	0	0
1295	5	10.5278	48.6473	-329.346	0	0	0	77.7847	52.1809	-732.733	0	0	0
1295	6	10.4479	48.5775	-326.82	0	0	0	77.917	52.5588	-735.939	0	0	0
1295	7	10.4129	48.2858	-324.821	0	0	0	78.1838	52.7207	-738.487	0	0	0
1295	8	10.4172	47.971	-323.432	0	0	0	78.3798	52.9366	-741.959	0	0	0
1295	9	10.4895	47.8128	-322.562	0	0	0	78.6581	53.2458	-744.945	0	0	0
1296	0	10.695	47.4993	-320.563	0	0	0	78.8554	53.3958	-748.284	0	0	0
1296	1	10.6824	47.4304	-318.559	0	0	0	79.1101	53.6251	-751.534	0	0	0
1296	2	10.4276	47.2267	-315.603	0	0	0	79.3667	53.7985	-754.17	0	0	0
1296	3	10.6758	46.9122	-314.474	0	0	0	79.5317	54.1653	-756.806	0	0	0
1296	4	10.9197	46.7543	-313.343	0	0	0	79.7523	54.189	-760.452	0	0	0
1296	5	10.7721	46.4867	-311.431	0	0	0	80.0288	54.3509	-763.395	0	0	0
1296	6	10.8436	46.3277	-310.125	0	0	0	80.2843	54.5017	-766.469	0	0	0
1296	7	10.9171	46.0801	-308.649	0	0	0	80.3706	54.5155	-769.237	0	0	0
1296	8	11.1225	45.7451	-306.909	0	0	0	80.5477	54.7007	-771.917	0	0	0
1296	9	10.8636	45.4083	-304.65	0	0	0	80.7235	54.9192	-775.255	0	0	0
1297	0	10.9759	45.2285	-304.043	0	0	0	80.8981	54.9454	-777.935	0	0	0
1297	1	11.2896	45.0278	-302.997	0	0	0	81.1199	55.0619	-781.141	0	0	0
1297	2	11.2552	44.7377	-300.126	0	0	0	81.3642	55.1446	-783.689	0	0	0
1297	3	11.3298	44.5118	-298.821	0	0	0	81.3953	55.1718	-786.587	0	0	0
1297	4	11.1343	44.3087	-296.824	0	0	0	81.5614	55.1635	-789.223	0	0	0
1297	5	11.0938	43.9511	-296.306	0	0	0	81.762	55.2485	-791.858	0	0	0
1297	6	11.2954	43.6818	-294.742	0	0	0	81.8148	55.1496	-794.143	0	0	0
1297	7	11.1673	43.4801	-292.917	0	0	0	81.9234	55.3362	-796.953	0	0	0
1297	8	11.486	43.2353	-290.564	0	0	0	82.1129	55.1812	-799.589	0	0	0
1297	9	10.9847	43.1186	-287.26	0	0	0	82.125	55.2098	-801.389	0	0	0
1298	0	10.9908	42.9371	-287.09	0	0	0	82.2211	55.3043	-804.464	0	0	0
1298	1	10.8596	42.5114	-286.227	0	0	0	82.4106	55.2078	-806.879	0	0	0
1298	2	10.8654	42.2435	-284.748	0	0	0	82.6113	55.0305	-809.119	0	0	0
1298	3	10.9598	41.9969	-282.487	0	0	0	82.5973	54.9456	-811.491	0	0	0
1298	4	10.8962	41.6612	-281.36	0	0	0	82.8195	54.9037	-814.258	0	0	0
1298	5	10.837	41.7032	-278.833	0	0	0	82.818	54.763	-816.278	0	0	0
1298	6	10.7507	41.4556	-277.184	0	0	0	82.8627	54.7242	-818.166	0	0	0
1298	7	10.8822	41.21	-276.839	0	0	0	82.9687	54.6025	-821.329	0	0	0
1298	8	10.8622	40.9199	-275.448	0	0	0	83.0917	54.4279	-822.91	0	0	0
1298	9	10.8522	40.5165	-273.364	0	0	0	83.1811	54.2524	-825.281	0	0	0
1299	0	10.8991	40.469	-271.448	0	0	0	83.2487	54.0206	-826.642	0	0	0
1299	1	10.5516	40.2886	-269.885	0	0	0	83.3248	53.9131	-828.882	0	0	0
1299	2	10.6642	40.1962	-268.321	0	0	0	83.4033	53.8405	-831.121	0	0	0
1299	3	11.1292	39.9071	-267.274	0	0	0	83.4696	53.7219	-833.228	0	0	0
1299	4	10.9329	39.8607	-264.839	0	0	0	83.4666	53.5919	-835.074	0	0	0
1299	5	10.8737	39.7239	-263.272	0	0	0	83.4312	53.3714	-837.138	0	0	0
1299	6	10.9265	39.296	-261.536	0	0	0	83.5454	53.2438	-838.147	0	0	0
1299	7	10.7934	39.2282	-259.102	0	0	0	83.6111	53.1587	-840.65	0	0	0
1299	8	10.7081	39.0038	-257.799	0	0	0	83.6198	53.0182	-842.407	0	0	0
1299	9	10.7098	39.1569	-256.665	0	0	0	83.6862	52.8215	-844.163	0	0	0
1300	0	10.7152	38.5553	-254.582	0	0	0	83.6969	52.5912	-845.568	0	0	0
1300	1	10.6321	38.4847	-252.843	0	0	0	83.6955	52.4609	-847.632	0	0	0
1300	2	10.3718	38.258	-251.02	0	0	0	83.7386	52.3434	-849.389	0	0	0
1300	3	10.5044	38.012	-250.152	0	0	0	83.7508	52.1139	-850.88	0	0	0
1300	4	10.7468	37.8332	-248.412	0	0	0	83.7797	51.9829	-853.516	0	0	0
1300	5	10.819	37.5871	-246.847	0	0	0	83.815	51.7656	-854.305	0	0	0
1300	6	10.5594	37.3626	-245.109	0	0	0	83.772	51.6157	-855.621	0	0	0
1300	7	10.5195	37.1807	-243.021	0	0	0	83.7595	51.2366	-857.247	0	0	0
1300	8	10.6771	37.1343	-241.541	0	0	0	83.5561	51.1658	-858.652	0	0	0
1300	9	10.481	36.6642	-240.332	0	0	0	83.6434	50.7071	-860.585	0	0	0
1301	0	10.746	36.7733	-238.935	0	0	0	83.6435	50.5917	-862.12	0	0	0
1301	1	10.5535	36.4386	-236.238	0	0	0	83.4613	50.18	-862.956	0	0	0
1301	2	10.2724	36.3448	-233.894	0	0	0	83.533	49.9635	-863.876	0	0	0
1301	3	10.2516	36.1637	-232.328	0	0	0	83.272	49.653	-865.107	0	0	0
1301	4	10.3421	35.9838	-231.461	0	0	0	83.3523	49.3891	-866.862	0	0	0
1301	5	10.2539	35.9369	-229.982	0	0	0	83.3065	48.9906	-867.696	0	0	0
1301	6	10.2346	35.7554	-228.07	0	0	0	83.2734	48.8288	-869.013	0	0	0
1301	7	10.2364	35.7981	-226.589	0	0	0	83.1251	48.35	-869.716	0	0	0
1301	8	10.0416	35.3291	-224.507	0	0	0	83.0937	48.1674	-870.637	0	0	0
1301	9	9.97818	35.481	-222.416	0	0	0	83.1509	47.8024	-871.558	0	0	0
1302	0	10.0866	35.2132	-221.897	0	0	0	82.9816	47.4594	-872.963	0	0	0
1302	1	10.4427	35.0342	-220.765	0	0	0	83.1036	47.0368	-874.061	0	0	0
1302	2	10.2052	34.7413	-219.031	0	0	0	82.9245	46.6828	-875.115	0	0	0
1302	3	10.235	34.7622	-216.153	0	0	0	82.9035	46.3981	-875.685	0	0	0
1302	4	10.5021	34.4249	-214.765	0	0	0	82.8373	45.966	-876.08	0	0	0
1302	5	10.458	34.3348	-213.632	0	0	0	82.6792	45.7258	-876.871	0	0	0
1302	6	10.4776	34.5772	-211.89	0	0	0	82.6119	45.4181	-877.398	0	0	0
1302	7	10.8435	33.9766	-210.324	0	0	0	82.5773	44.9616	-878.627	0	0	0
1302	8	10.6663	34.1073	-208.235	0	0	0	82.614	44.7	-878.758	0	0	0
1302	9	10.3166	33.9906	-206.064	0	0	0	82.3466	44.4054	-878.846	0	0	0
1303	0	10.4116	33.3666	-204.154	0	0	0	82.2004	44.1419	-879.637	0	0	0
1303	1	10.387	33.6521	-203.542	0	0	0	82.2215	43.7544	-880.296	0	0	0
1303	2	10.5894	33.4502	-201.976	0	0	0	82.0977	43.4475	-880.866	0	0	0
1303	3	10.6145	33.2718	-200.672	0	0	0	82.0318	43.0714	-881.525	0	0	0
1303	4	10.483	33.1132	-198.413	0	0	0	81.966	42.9131	-881.787	0	0	0
1303	5	10.1802	32.5533	-196.507	0	0	0	81.8437	42.4456	-882.183	0	0	0
1303	6	10.1328	32.84	-195.112	0	0	0	81.7986	42.1495	-882.754	0	0	0
1303	7	10.4642	32.2631	-194.419	0	0	0	81.6724	41.7846	-883.414	0	0	0
1303	8	10.5774	32.4844	-192.063	0	0	0	81.641	41.4449	-883.325	0	0	0
1303	9	10.4925	32.3911	-191.109	0	0	0	81.5091	41.1378	-883.719	0	0	0
1304	0	10.6985	31.7894	-188.849	0	0	0	81.4879	40.7971	-883.588	0	0	0
1304	1	10.1202	32.0082	-187.46	0	0	0	81.3293	40.4214	-883.677	0	0	0
1304	2	10.2341	31.7165	-186.331	0	0	0	81.1841	40.0921	-883.677	0	0	0
1304	3	10.3706	31.5804	-185.461	0	0	0	81.0728	39.8986	-884.247	0	0	0
1304	4	10.5961	31.2904	-183.722	0	0	0	81.1972	39.5693	-884.29	0	0	0
1304	5	10.3586	30.8006	-181.028	0	0	0	80.9171	39.1608	-884.028	0	0	0
1304	6	10.3561	31.5525	-179.365	0	0	0	80.681	38.911	-884.16	0	0	0
1304	7	10.1877	30.9704	-178.501	0	0	0	80.537	38.695	-884.292	0	0	0
1304	8	10.7197	30.6151	-177.371	0	0	0	80.3677	38.2753	-884.336	0	0	0
1304	9	10.2306	30.6338	-175.983	0	0	0	80.2006	37.9457	-884.336	0	0	0
1305	0	10.2145	30.1875	-174.159	0	0	0	80.3244	37.6722	-884.599	0	0	0
1305	1	10.3898	30.6087	-172.325	0	0	0	80.0552	37.4005	-884.512	0	0	0
1305	2	10.262	29.9166	-171.115	0	0	0	79.9105	37.015	-884.117	0	0	0
1305	3	10.4578	30.5587	-169.801	0	0	0	79.9442	36.6959	-884.556	0	0	0
1305	4	10.8161	29.6715	-169.022	0	0	0	79.8207	36.3101	-884.644	0	0	0
1305	5	10.7308	29.4466	-167.024	0	0	0	79.6982	36.0158	-884.336	0	0	0
1305	6	10.557	29.6219	-164.846	0	0	0	79.5537	35.5622	-883.898	0	0	0
1305	7	10.4496	29.286	-164.415	0	0	0	79.2848	35.2451	-883.941	0	0	0
1305	8	10.6008	29.4853	-162.41	0	0	0	79.1963	34.9273	-883.634	0	0	0
1305	9	10.6964	29.2143	-161.63	0	0	0	78.9257	34.5639	-883.767	0	0	0
1306	0	11.0316	28.9042	-161.104	0	0	0	78.8603	34.1784	-883.766	0	0	0
1306	1	10.7039	28.6143	-158.152	0	0	0	78.7715	33.8488	-883.81	0	0	0
1306	2	10.4026	28.4325	-156.24	0	0	0	78.5364	33.3732	-883.064	0	0	0
1306	3	10.7353	28.7853	-154.752	0	0	0	78.175	33.0782	-882.802	0	0	0
1306	4	10.778	28.0489	-155.11	0	0	0	77.9957	32.8622	-883.285	0	0	0
1306	5	10.9375	28.0504	-153.453	0	0	0	77.9292	32.3626	-883.198	0	0	0
1306	6	10.9652	27.8484	-152.148	0	0	0	77.8176	31.9548	-882.759	0	0	0
1306	7	11.0564	27.4479	-150.06	0	0	0	77.5727	31.6499	-882.451	0	0	0
1306	8	11.0161	27.6465	-148.576	0	0	0	77.2679	31.2862	-882.277	0	0	0
1306	9	10.8875	27.1755	-147.453	0	0	0	77.0316	30.9116	-882.409	0	0	0
1307	0	11.0865	27.1311	-147.451	0	0	0	76.9859	30.5591	-882.41	0	0	0
1307	1	11.2846	26.6423	-146.585	0	0	0	76.7956	30.1056	-882.541	0	0	0
1307	2	11.2659	26.7079	-143.972	0	0	0	76.5147	29.8224	-882.234	0	0	0
1307	3	11.2495	26.5932	-142.493	0	0	0	76.2487	29.5064	-881.356	0	0	0
1307	4	11.2761	25.9919	-141.629	0	0	0	76.0657	29.1201	-881.27	0	0	0
1307	5	11.1681	26.0804	-139.623	0	0	0	75.8079	28.7233	-881.27	0	0	0
1307	6	11.146	25.4101	-139.461	0	0	0	75.6181	28.3259	-881.094	0	0	0
1307	7	11.39	25.966	-137.622	0	0	0	75.4488	28.0081	-881.402	0	0	0
1307	8	11.2215	25.2952	-136.673	0	0	0	75.2822	27.7139	-880.612	0	0	0
1307	9	11.0254	25.2493	-133.628	0	0	0	75.0147	27.3407	-879.69	0	0	0
1308	0	11.2894	25.579	-133.449	0	0	0	74.7663	27.0572	-879.822	0	0	0
1308	1	11.3187	24.8448	-132.846	0	0	0	74.5537	26.6146	-879.779	0	0	0
1308	2	11.2078	25.0007	-131.102	0	0	0	74.4641	26.4213	-879.692	0	0	0
1308	3	11.1457	24.5098	-129.976	0	0	0	74.239	26.0929	-879.121	0	0	0
1308	4	11.0346	24.418	-128.502	0	0	0	73.9361	25.7753	-879.21	0	0	0
1308	5	10.9246	24.7945	-126.928	0	0	0	73.8244	25.4123	-878.859	0	0	0
1308	6	11.3491	24.0821	-125.889	0	0	0	73.5892	25.1406	-878.245	0	0	0
1308	7	11.4339	24.4147	-126.145	0	0	0	73.5195	24.833	-878.772	0	0	0
1308	8	11.487	23.46	-125.11	0	0	0	73.4325	24.5842	-878.596	0	0	0
1308	9	11.3309	23.7008	-123.717	0	0	0	73.117	24.3126	-877.894	0	0	0
1309	0	11.4926	23.7002	-121.71	0	0	0	72.9836	23.8698	-877.719	0	0	0
1309	1	11.6712	23.0768	-120.672	0	0	0	72.837	23.5062	-877.325	0	0	0
1309	2	11.4739	23.3859	-119.972	0	0	0	72.7025	23.3593	-877.281	0	0	0
1309	3	11.7225	22.9188	-118.757	0	0	0	72.5343	23.2233	-876.843	0	0	0
1309	4	11.7856	23.0069	-117.537	0	0	0	72.3422	22.8024	-876.756	0	0	0
1309	5	11.5267	22.6926	-116.149	0	0	0	72.1294	22.6336	-876.01	0	0	0
1309	6	11.3332	22.4231	-113.715	0	0	0	71.8816	22.4525	-875.616	0	0	0
1309	7	11.4888	22.3333	-113.715	0	0	0	71.7352	22.2474	-875.485	0	0	0
1309	8	11.6174	22.3099	-113.541	0	0	0	71.5318	22.0087	-875.837	0	0	0
1309	9	11.6659	22.2189	-112.672	0	0	0	71.3202	21.6583	-874.915	0	0	0
1310	0	12.0254	22.0217	-111.011	0	0	0	71.0827	21.4755	-875.267	0	0	0
1310	1	11.4993	21.6843	-109.455	0	0	0	70.8019	21.2166	-874.346	0	0	0
1310	2	11.4099	21.5707	-108.762	0	0	0	70.5641	20.9536	-874.742	0	0	0
1310	3	11.7875	21.5926	-107.799	0	0	0	70.3946	20.8287	-874.568	0	0	0
1310	4	11.9144	21.6148	-108.06	0	0	0	70.1225	20.4649	-874.788	0	0	0
1310	5	11.92	20.8808	-107.024	0	0	0	70.0353	20.2276	-874.392	0	0	0
1310	6	11.8794	21.59	-105.1	0	0	0	69.5833	19.9778	-874.262	0	0	0
1310	7	11.864	20.6772	-104.149	0	0	0	69.3816	19.5244	-873.736	0	0	0
1310	8	12.0186	21.121	-103.186	0	0	0	69.1563	19.4108	-873.824	0	0	0
1310	9	12.0623	20.8312	-103.623	0	0	0	68.8182	19.1277	-873.517	0	0	0
1311	0	12.3958	20.6311	-101.969	0	0	0	68.5909	18.8307	-874.134	0	0	0
1311	1	12.6673	20.6095	-101.356	0	0	0	68.3107	18.501	-874.397	0	0	0
1311	2	12.1634	19.8725	-98.5826	0	0	0	68.0855	18.1721	-873.652	0	0	0
1311	3	12.189	20.5153	-98.5722	0	0	0	67.7357	17.9905	-873.784	0	0	0
1311	4	12.1679	19.8244	-98.1476	0	0	0	67.568	17.7184	-873.653	0	0	0
1311	5	12.3892	19.9813	-97.1847	0	0	0	67.3869	17.3889	-873.741	0	0	0
1311	6	12.5463	19.8917	-96.0519	0	0	0	67.0836	17.0935	-873.786	0	0	0
1311	7	12.4785	19.4004	-95.7124	0	0	0	66.8447	16.8882	-874.577	0	0	0
1311	8	12.5745	20.0448	-94.1316	0	0	0	66.5655	16.5941	-873.831	0	0	0
1311	9	12.778	19.022	-93.8833	0	0	0	66.2492	16.2866	-874.227	0	0	0
1312	0	12.6404	19.4208	-93.4428	0	0	0	66.1615	15.9803	-873.963	0	0	0
1312	1	12.9497	19.5991	-93.2654	0	0	0	65.9107	15.798	-874.666	0	0	0
1312	2	13.3555	19.0231	-91.9592	0	0	0	65.6969	15.4788	-874.93	0	0	0
1312	3	13.1387	19.0878	-90.7411	0	0	0	65.394	15.2074	-874.623	0	0	0
1312	4	13.3391	18.9115	-89.6066	0	0	0	65.1011	14.923	-874.931	0	0	0
1312	5	13.1197	18.5728	-89.9632	0	0	0	64.8969	14.7981	-874.581	0	0	0
1312	6	13.0561	18.5738	-89.0923	0	0	0	64.695	14.4678	-875.283	0	0	0
1312	7	13.718	18.553	-88.8242	0	0	0	64.5038	14.1947	-875.635	0	0	0
1312	8	13.5918	18.663	-87.6906	0	0	0	64.1869	14.035	-875.549	0	0	0
1312	9	13.2661	18.0143	-85.9599	0	0	0	63.9296	13.6954	-875.329	0	0	0
1313	0	13.6812	19.0592	-85.4219	0	0	0	63.7706	13.4789	-875.593	0	0	0
1313	1	13.8677	18.2146	-85.6898	0	0	0	63.5114	13.3986	-876.383	0	0	0
1313	2	13.662	17.8804	-85.0879	0	0	0	63.4558	13.0011	-875.989	0	0	0
1313	3	13.5589	18.1695	-83.9503	0	0	0	63.1739	12.7288	-876.209	0	0	0
1313	4	13.9572	17.7238	-83.6059	0	0	0	62.9139	12.4892	-876.386	0	0	0
1313	5	13.7615	17.8992	-82.8204	0	0	0	62.7909	12.3997	-876.166	0	0	0
1313	6	13.8958	17.8338	-82.2958	0	0	0	62.5659	12.1026	-876.957	0	0	0
1313	7	14.2716	17.8339	-82.2053	0	0	0	62.4406	11.7847	-876.738	0	0	0
1313	8	13.9856	17.2566	-82.39	0	0	0	62.3732	11.6134	-877.528	0	0	0
1313	9	14.4052	17.6777	-80.292	0	0	0	62.2499	11.2504	-877.045	0	0	0
1314	0	14.3245	17.3428	-80.4685	0	0	0	61.9243	11.0909	-877.046	0	0	0
1314	1	14.1226	16.7427	-78.998	0	0	0	61.9027	10.8866	-877.397	0	0	0
1314	2	13.9899	17.0083	-78.3863	0	0	0	61.5977	10.75	-877.529	0	0	0
1314	3	14.256	17.0738	-78.471	0	0	0	61.5275	10.4537	-877.838	0	0	0
1314	4	14.5689	16.7422	-78.0352	0	0	0	61.4053	10.2261	-877.925	0	0	0
1314	5	14.5761	16.9645	-76.3749	0	0	0	61.3482	10.1003	-878.409	0	0	0
1314	6	14.6421	17.1169	-75.5023	0	0	0	61.1709	9.95444	-877.618	0	0	0
1314	7	14.668	16.8261	-75.941	0	0	0	60.8538	9.72592	-878.058	0	0	0
1314	8	14.9499	17.0264	-76.6348	0	0	0	60.7506	9.36041	-878.718	0	0	0
1314	9	15.0205	17.0509	-74.4543	0	0	0	60.6845	9.24772	-878.41	0	0	0
1315	0	14.8696	16.4265	-73.9406	0	0	0	60.5822	8.98507	-879.157	0	0	0
1315	1	15.0928	16.5818	-74.1104	0	0	0	60.4242	8.88316	-879.026	0	0	0
1315	2	15.0958	16.6258	-72.4536	0	0	0	60.1976	8.73376	-879.466	0	0	0
1315	3	15.1142	16.937	-72.6244	0	0	0	60.1871	8.65334	-879.73	0	0	0
1315	4	15.5566	16.1625	-73.7597	0	0	0	60.1408	8.44872	-879.993	0	0	0
1315	5	15.5764	16.7824	-73.0579	0	0	0	60.084	8.44774	-880.344	0	0	0
1315	6	15.6982	16.4061	-70.7937	0	0	0	59.9601	8.15108	-880.609	0	0	0
1315	7	15.7877	16.2271	-70.9684	0	0	0	59.9604	7.94578	-881.092	0	0	0
1315	8	16.032	16.8057	-69.9136	0	0	0	59.7126	7.87822	-880.741	0	0	0
1315	9	15.8546	15.715	-70.279	0	0	0	59.5638	7.77318	-881.533	0	0	0
1316	0	15.7856	16.4916	-69.8356	0	0	0	59.5751	7.4994	-882.191	0	0	0
1316	1	16.1676	16.0928	-68.7913	0	0	0	59.4384	7.36246	-882.28	0	0	0
1316	2	16.0377	16.335	-67.8304	0	0	0	59.3941	7.32708	-882.412	0	0	0
1316	3	15.6648	16.2441	-67.4854	0	0	0	59.1006	7.14417	-882.59	0	0	0
1316	4	15.8833	15.8435	-67.3174	0	0	0	58.9428	6.96221	-883.029	0	0	0
1316	5	15.8349	16.3327	-67.7455	0	0	0	58.839	6.85791	-883.951	0	0	0
1316	6	16.1747	15.7771	-67.4861	0	0	0	58.8953	6.83372	-884.303	0	0	0
1316	7	16.4168	16.0899	-66.6089	0	0	0	58.826	6.63828	-884.656	0	0	0
1316	8	16.3065	15.9764	-65.9145	0	0	0	58.5441	6.58129	-885.227	0	0	0
1316	9	15.8481	15.3527	-65.1435	0	0	0	58.6353	6.39849	-885.007	0	0	0
1317	0	16.2392	16.2422	-65.6529	0	0	0	58.5645	6.28268	-886.238	0	0	0
1317	1	16.7653	15.9996	-66.2601	0	0	0	58.529	6.12199	-886.765	0	0	0
1317	2	16.4627	15.6668	-64.8719	0	0	0	58.4068	5.9972	-887.028	0	0	0
1317	3	16.4183	16.0643	-64.0839	0	0	0	58.2596	5.75642	-887.556	0	0	0
1317	4	16.0216	15.2191	-63.3147	0	0	0	58.1903	5.71919	-888.348	0	0	0
1317	5	16.332	15.8841	-63.5647	0	0	0	58.1338	5.53736	-888.523	0	0	0
1317	6	16.2884	15.1502	-63.7487	0	0	0	57.8728	5.34227	-889.359	0	0	0
1317	7	16.2192	15.1742	-63.0537	0	0	0	57.8507	5.29586	-889.666	0	0	0
1317	8	16.4667	15.6394	-62.5203	0	0	0	57.884	5.20371	-890.193	0	0	0
1317	9	15.8066	14.6571	-60.7124	0	0	0	57.5909	4.99777	-890.195	0	0	0
1318	0	15.9843	15.6356	-60.6081	0	0	0	57.5445	4.82448	-891.162	0	0	0
1318	1	16.5595	15.2591	-60.8707	0	0	0	57.4633	4.8336	-892.523	0	0	0
1318	2	16.2303	15.2136	-61.3078	0	0	0	57.3854	4.69648	-892.743	0	0	0
1318	3	16.6278	15.5037	-59.9081	0	0	0	57.2367	4.61444	-893.535	0	0	0
1318	4	16.4528	14.3243	-59.316	0	0	0	57.1459	4.46534	-894.018	0	0	0
1318	5	16.145	15.1444	-59.3078	0	0	0	57.1344	4.41775	-894.633	0	0	0
1318	6	16.2104	14.6998	-58.9656	0	0	0	56.941	4.42797	-895.205	0	0	0
1318	7	16.3826	14.9006	-60.354	0	0	0	56.9041	4.28831	-896.173	0	0	0
1318	8	16.7366	15.2588	-59.5618	0	0	0	56.7692	4.13997	-896.787	0	0	0
1318	9	16.4534	14.1677	-58.4468	0	0	0	56.8024	4.11595	-897.227	0	0	0
1319	0	16.5602	15.4126	-58.4294	0	0	0	56.6909	4.08115	-897.621	0	0	0
1319	1	16.4304	14.3441	-57.8357	0	0	0	56.3608	4.01054	-898.107	0	0	0
1319	2	16.0814	14.2107	-56.3604	0	0	0	56.6411	3.91661	-899.205	0	0	0
1319	3	15.9395	14.0974	-57.4954	0	0	0	56.4717	3.91591	-899.337	0	0	0
1319	4	16.1639	13.7653	-56.9755	0	0	0	56.4821	3.84472	-901.005	0	0	0
1319	5	15.6801	14.2303	-55.8396	0	0	0	56.2575	3.75353	-900.874	0	0	0
1319	6	14.9054	13.1799	-55.8634	0	0	0	56.1439	3.71772	-901.008	0	0	0
1319	7	15.4859	14.1822	-54.885	0	0	0	56.0964	3.69297	-901.974	0	0	0
1319	8	15.2562	13.8255	-54.2853	0	0	0	55.9375	3.65789	-902.546	0	0	0
1319	9	15.0435	13.3142	-53.9433	0	0	0	55.959	3.46318	-903.292	0	0	0
1320	0	15.2352	14.069	-53.9352	0	0	0	55.9024	3.31309	-903.996	0	0	0
1320	1	14.9069	12.9563	-53.0805	0	0	0	55.6972	3.34594	-904.611	0	0	0
1320	2	15.0865	13.8453	-52.5437	0	0	0	55.7649	3.33192	-905.183	0	0	0
1320	3	15.058	13.2453	-52.2061	0	0	0	55.6631	3.20691	-905.578	0	0	0
1320	4	15.3502	13.1356	-53.5943	0	0	0	55.8549	3.09056	-906.938	0	0	0
1320	5	14.6585	13.1333	-52.385	0	0	0	55.7737	2.99845	-907.465	0	0	0
1320	6	14.5731	12.7542	-51.1714	0	0	0	55.6719	2.87148	-908.037	0	0	0
1320	7	14.598	13.1088	-51.2527	0	0	0	55.5923	2.74527	-908.301	0	0	0
1320	8	13.504	11.836	-51.0249	0	0	0	55.5462	2.66367	-909.399	0	0	0
1320	9	14.4275	12.7525	-50.1237	0	0	0	55.7042	2.60607	-909.75	0	0	0
1321	0	14.1233	12.4821	-49.7915	0	0	0	55.5329	2.50163	-910.629	0	0	0
1321	1	14.0487	11.794	-49.7075	0	0	0	55.6688	2.30815	-911.067	0	0	0
1321	2	14.162	12.6829	-47.5182	0	0	0	55.4883	2.23852	-911.508	0	0	0
1321	3	13.4271	11.6345	-47.7153	0	0	0	55.3305	2.10046	-912.079	0	0	0
1321	4	13.6604	12.2368	-46.9154	0	0	0	55.3968	2.00866	-912.737	0	0	0
1321	5	13.4788	12.0553	-47.1058	0	0	0	55.3276	1.85832	-913.748	0	0	0
1321	6	12.9511	10.8539	-47.0303	0	0	0	55.407	1.77808	-914.143	0	0	0
1321	7	13.5397	11.9233	-46.0554	0	0	0	55.4524	1.81168	-914.186	0	0	0
1321	8	12.6292	10.5845	-45.1264	0	0	0	55.3272	1.63977	-915.021	0	0	0
1321	9	13.2407	11.7631	-44.8381	0	0	0	55.3496	1.41035	-916.075	0	0	0
1322	0	12.6864	11.2271	-45.8182	0	0	0	55.3599	1.38729	-916.338	0	0	0
1322	1	12.9307	10.4753	-45.2077	0	0	0	55.5393	1.16988	-917.26	0	0	0
1322	2	12.9587	11.3847	-45.1128	0	0	0	55.4949	1.1684	-918.05	0	0	0
1322	3	12.3707	10.2038	-43.4794	0	0	0	55.4939	0.804023	-918.314	0	0	0
1322	4	12.1287	10.5589	-43.3001	0	0	0	55.4733	0.792515	-918.576	0	0	0
1322	5	12.7406	10.3828	-42.1676	0	0	0	55.4032	0.688321	-919.587	0	0	0
1322	6	12.4655	10.3576	-42.8641	0	0	0	55.5393	0.585138	-919.938	0	0	0
1322	7	12.2933	10.6019	-42.2579	0	0	0	55.4694	0.458643	-920.772	0	0	0
1322	8	12.2172	9.49007	-41.137	0	0	0	55.4369	0.446829	-920.948	0	0	0
1322	9	11.6213	10.3756	-39.1273	0	0	0	55.3583	0.435146	-921.211	0	0	0
1323	0	11.9306	9.86359	-39.6572	0	0	0	55.3443	0.0916474	-921.828	0	0	0
1323	1	11.869	9.77632	-39.3062	0	0	0	55.4672	-0.012769	-923.1	0	0	0
1323	2	11.7039	9.73106	-38.878	0	0	0	55.5018	-0.0130748	-923.582	0	0	0
1323	3	12.135	9.55287	-38.5242	0	0	0	55.5244	-0.206748	-923.889	0	0	0
1323	4	12.0465	9.86475	-37.5614	0	0	0	55.3993	-0.16246	-924.724	0	0	0
1323	5	13.0249	10.1329	-38.1559	0	0	0	55.398	-0.380588	-925.296	0	0	0
1323	6	14.6917	11.4481	-37.7694	0	0	0	55.4667	-0.381622	-925.69	0	0	0
1323	7	16.5686	12.6775	-39.4747	0	0	0	55.4632	-0.588387	-927.139	0	0	0
1323	8	17.8694	12.7711	-39.4539	0	0	0	55.5189	-0.430616	-927.578	0	0	0
1323	9	19.7748	14.1783	-39.2387	0	0	0	55.4731	-0.670332	-928.237	0	0	0
1324	0	17.9774	12.5492	-39.1088	0	0	0	55.3266	-0.739585	-928.72	0	0	0
1324	1	15.3272	10.1847	-37.513	0	0	0	55.3583	-0.753105	-929.73	0	0	0
1324	2	14.8638	11.0252	-37.4274	0	0	0	55.3477	-0.844796	-930.3	0	0	0
1324	3	13.6129	9.26437	-36.331	0	0	0	55.1646	-0.778292	-931.092	0	0	0
1324	4	12.6921	9.2648	-36.3414	0	0	0	55.2423	-1.06441	-932.101	0	0	0
1324	5	12.1148	9.39398	-35.4779	0	0	0	55.0601	-0.997035	-932.585	0	0	0
1324	6	10.7711	8.29865	-34.1134	0	0	0	55.0047	-1.0776	-933.068	0	0	0
1324	7	10.4769	8.6077	-33.9401	0	0	0	55.0477	-1.18237	-933.859	0	0	0
1324	8	10.57	7.71914	-33.1661	0	0	0	54.8312	-1.22966	-934.826	0	0	0
1324	9	10.0542	7.98349	-33.1696	0	0	0	54.8865	-1.2081	-935.835	0	0	0
1325	0	9.56647	7.55864	-32.3976	0	0	0	54.7495	-1.32393	-936.67	0	0	0
1325	1	10.3014	7.58446	-31.6889	0	0	0	54.7933	-1.26961	-937.723	0	0	0
1325	2	9.79146	7.3795	-30.7438	0	0	0	54.5219	-1.30416	-938.031	0	0	0
1325	3	9.61568	7.11391	-30.3982	0	0	0	54.6663	-1.35253	-939.217	0	0	0
1325	4	10.0541	7.3164	-30.7394	0	0	0	54.5501	-1.42282	-940.315	0	0	0
1325	5	9.36518	6.91168	-29.4471	0	0	0	54.5265	-1.53735	-941.149	0	0	0
1325	6	9.55211	6.9796	-28.6577	0	0	0	54.3806	-1.61699	-941.324	0	0	0
1325	7	9.01165	6.6864	-28.3223	0	0	0	54.2668	-1.63027	-942.071	0	0	0
1325	8	8.31394	5.9303	-27.2032	0	0	0	54.1403	-1.61003	-943.301	0	0	0
1325	9	8.92914	6.37424	-26.5839	0	0	0	54.0706	-1.63559	-944.356	0	0	0
1326	0	8.52407	6.23898	-26.8534	0	0	0	53.978	-1.67127	-944.883	0	0	0
1326	1	8.909	6.26328	-26.0614	0	0	0	53.8873	-1.87667	-945.936	0	0	0
1326	2	8.28525	6.10428	-24.5938	0	0	0	53.6943	-1.85591	-946.947	0	0	0
1326	3	8.31791	6.17096	-23.8929	0	0	0	53.4686	-1.99317	-947.386	0	0	0
1326	4	8.06335	6.27941	-24.3307	0	0	0	53.2277	-1.97266	-948.003	0	0	0
1326	5	7.99602	5.72512	-23.6423	0	0	0	53.3273	-2.11148	-949.495	0	0	0
1326	6	8.33481	6.0584	-24.3298	0	0	0	53.1902	-2.17005	-950.154	0	0	0
1326	7	7.99304	5.63431	-23.8207	0	0	0	52.9849	-2.18354	-951.428	0	0	0
1326	8	8.27595	5.59134	-22.5928	0	0	0	52.9834	-2.36739	-952.307	0	0	0
1326	9	7.38024	5.45304	-22.5225	0	0	0	52.7346	-2.48231	-953.36	0	0	0
1327	0	7.55975	5.45548	-21.9928	0	0	0	52.5631	-2.64339	-954.239	0	0	0
1327	1	7.50705	4.89944	-22.7017	0	0	0	52.5584	-2.64771	-956.216	0	0	0
1327	2	7.22174	4.87617	-22.2686	0	0	0	52.4565	-2.79578	-956.348	0	0	0
1327	3	7.12153	5.00796	-21.2194	0	0	0	52.255	-2.90986	-957.269	0	0	0
1327	4	6.75641	4.5411	-20.1029	0	0	0	52.1048	-2.98098	-958.675	0	0	0
1327	5	7.02767	4.62913	-20.533	0	0	0	51.9667	-3.21077	-959.598	0	0	0
1327	6	6.19719	4.38135	-20.287	0	0	0	51.8176	-3.21142	-960.388	0	0	0
1327	7	6.07301	3.93827	-19.4174	0	0	0	51.6487	-3.42854	-961.31	0	0	0
1327	8	5.42674	3.73399	-18.6487	0	0	0	51.5562	-3.49826	-962.144	0	0	0
1327	9	5.32476	3.3325	-16.8238	0	0	0	51.1608	-3.69373	-962.892	0	0	0
1328	0	5.32581	3.68937	-16.73	0	0	0	51.001	-3.71788	-963.99	0	0	0
1328	1	5.38418	3.59808	-18.0399	0	0	0	50.864	-3.94687	-965.219	0	0	0
1328	2	5.70195	3.22312	-17.6026	0	0	0	50.8054	-4.03965	-965.747	0	0	0
1328	3	5.34052	3.57627	-16.7339	0	0	0	50.5885	-4.17748	-966.801	0	0	0
1328	4	5.1674	2.9102	-15.5232	0	0	0	50.4072	-4.3944	-967.679	0	0	0
1328	5	4.48498	3.10555	-14.3961	0	0	0	50.1927	-4.41837	-968.338	0	0	0
1328	6	4.63478	2.77204	-14.9238	0	0	0	49.9749	-4.68145	-969.437	0	0	0
1328	7	4.41326	2.61615	-15.5349	0	0	0	49.905	-4.75117	-970.227	0	0	0
1328	8	4.78116	2.88327	-15.706	0	0	0	49.8099	-4.87962	-971.809	0	0	0
1328	9	4.58909	2.39544	-14.2307	0	0	0	49.6545	-4.98099	-972.027	0	0	0
1329	0	3.92309	2.70247	-13.6246	0	0	0	49.5168	-5.15317	-973.038	0	0	0
1329	1	4.58808	2.63881	-13.0965	0	0	0	49.3911	-5.42791	-973.96	0	0	0
1329	2	4.16775	2.65824	-13.7975	0	0	0	49.1188	-5.29189	-974.882	0	0	0
1329	3	4.07263	2.63593	-13.8	0	0	0	49.0382	-5.47446	-975.54	0	0	0
1329	4	4.14817	2.14626	-12.4103	0	0	0	48.8222	-5.68014	-976.507	0	0	0
1329	5	3.61015	2.67829	-11.5392	0	0	0	48.5607	-5.8058	-976.683	0	0	0
1329	6	3.57764	2.18779	-10.2367	0	0	0	48.3365	-6.03316	-977.034	0	0	0
1329	7	3.5716	2.27524	-10.9361	0	0	0	48.2223	-6.03411	-977.956	0	0	0
1329	8	3.45745	2.40922	-10.936	0	0	0	48.1749	-6.29617	-979.097	0	0	0
1329	9	3.12892	1.78579	-10.597	0	0	0	47.9829	-6.37676	-979.843	0	0	0
1330	0	3.01807	1.76273	-9.64176	0	0	0	47.7892	-6.52523	-980.94	0	0	0
1330	1	0	0	0	0	0	0	47.6306	-6.8889	-981.029	0	0	0
1330	2	0	0	0	0	0	0	47.5733	-7.02557	-981.643	0	0	0
1330	3	0	0	0	0	0	0	47.3124	-7.37863	-982.477	0	0	0
1330	4	2.74527	1.07328	-9.91556	0	0	0	47.3658	-7.43715	-983.838	0	0	0
1330	5	2.70526	1.42841	-9.73661	0	0	0	47.1972	-7.65169	-984.056	0	0	0
1330	6	0	0	0	0	0	0	47.062	-7.81178	-985.109	0	0	0
1330	7	0	0	0	0	0	0	46.9035	-8.06136	-985.504	0	0	0
1330	8	0	0	0	0	0	0	46.7223	-8.26567	-986.206	0	0	0
1330	9	0	0	0	0	0	0	46.6649	-8.50363	-986.293	0	0	0
1331	0	0	0	0	0	0	0	46.5384	-8.89075	-987.259	0	0	0
1331	1	0	0	0	0	0	0	46.4595	-8.91409	-988.136	0	0	0
1331	2	0	0	0	0	0	0	46.2232	-9.20767	-987.872	0	0	0
1331	3	0	0	0	0	0	0	46.0631	-9.44739	-988.663	0	0	0
1331	4	0	0	0	0	0	0	45.9717	-9.68607	-989.803	0	0	0
1331	5	0	0	0	0	0	0	45.7894	-9.95898	-990.681	0	0	0
1331	6	0	0	0	0	0	0	45.7566	-10.2417	-990.548	0	0	0
1331	7	0	0	0	0	0	0	45.5072	-10.4803	-991.47	0	0	0
1331	8	0	0	0	0	0	0	45.384	-10.6949	-991.556	0	0	0
1331	9	0	0	0	0	0	0	45.2472	-10.9786	-992.609	0	0	0
1332	0	0	0	0	0	0	0	45.2466	-11.1944	-993.398	0	0	0
1332	1	0	0	0	0	0	0	45.1874	-11.4789	-994.32	0	0	0
1332	2	0	0	0	0	0	0	45.1207	-11.818	-994.449	0	0	0
1332	3	0	0	0	0	0	0	45.0874	-12.1701	-995.107	0	0	0
1332	4	0	0	0	0	0	0	44.8381	-12.3051	-995.414	0	0	0
1332	5	0	0	0	0	0	0	44.7013	-12.5662	-996.335	0	0	0
1332	6	0	0	0	0	0	0	44.5195	-12.9632	-997.08	0	0	0
1332	7	0	0	0	0	0	0	44.5095	-13.1892	-997.21	0	0	0
1332	8	0	0	0	0	0	0	44.5066	-13.5076	-997.956	0	0	0
1332	9	0	0	0	0	0	0	44.3425	-13.8333	-997.514	0	0	0
1333	0	0	0	0	0	0	0	44.1719	-14.0708	-998.084	0	0	0
1333	1	0	0	0	0	0	0	44.1246	-14.412	-999.269	0	0	0
1333	2	0	0	0	0	0	0	43.9889	-14.8305	-999.618	0	0	0
1333	3	0	0	0	0	0	0	43.91	-15.0451	-1000.01	0	0	0
1333	4	0	0	0	0	0	0	43.8331	-15.338	-1000.18	0	0	0
1333	5	0	0	0	0	0	0	43.6173	-15.6447	-1000.93	0	0	0
1333	6	0	0	0	0	0	0	43.6405	-15.9725	-1001.41	0	0	0
1333	7	0	0	0	0	0	0	43.5495	-16.3241	-1002.46	0	0	0
1333	8	0	0	0	0	0	0	43.4928	-16.6971	-1002.77	0	0	0
1333	9	0	0	0	0	0	0	43.416	-17.0923	-1002.77	0	0	0
1334	0	0	0	0	0	0	0	43.2451	-17.41	-1003.69	0	0	0
1334	1	0	0	0	0	0	0	43.1329	-17.852	-1004.17	0	0	0
1334	2	0	0	0	0	0	0	43.0645	-18.1675	-1004.3	0	0	0
1334	3	0	0	0	0	0	0	42.9512	-18.5872	-1005.04	0	0	0
1334	4	0	0	0	0	0	0	42.9518	-18.9266	-1005.57	0	0	0
1334	5	0	0	0	0	0	0	42.7392	-19.2874	-1005.96	0	0	0
1334	6	0	0	0	0	0	0	42.6174	-19.5458	-1005.65	0	0	0
1334	7	0	0	0	0	0	0	42.5258	-19.9659	-1006.71	0	0	0
1334	8	0	0	0	0	0	0	42.5039	-20.3167	-1007.23	0	0	0
1334	9	0	0	0	0	0	0	42.3917	-20.6443	-1007.54	0	0	0
1335	0	0	0	0	0	0	0	42.3363	-21.2559	-1008.06	0	0	0
1335	1	0	0	0	0	0	0	42.1444	-21.4129	-1008.06	0	0	0
1335	2	0	0	0	0	0	0	42.0563	-21.7625	-1008.19	0	0	0
1335	3	0	0	0	0	0	0	41.9989	-22.239	-1008.98	0	0	0
1335	4	0	0	0	0	0	0	42.0559	-22.5321	-1009.76	0	0	0
1335	5	0	0	0	0	0	0	41.9766	-22.8945	-1009.94	0	0	0
1335	6	0	0	0	0	0	0	41.8659	-23.2326	-1010.11	0	0	0
1335	7	0	0	0	0	0	0	41.7073	-23.5609	-1010.55	0	0	0
1335	8	0	0	0	0	0	0	41.7095	-23.9781	-1010.64	0	0	0
1335	9	0	0	0	0	0	0	41.6421	-24.3405	-1011.2	0	0	0
1336	0	0	0	0	0	0	0	41.6639	-24.5325	-1011.64	0	0	0
1336	1	0	0	0	0	0	0	41.428	-24.9269	-1011.46	0	0	0
1336	2	0	0	0	0	0	0	41.4067	-25.2099	-1011.77	0	0	0
1336	3	0	0	0	0	0	0	41.3746	-25.4795	-1011.5	0	0	0
1336	4	0	0	0	0	0	0	41.3194	-25.8065	-1011.63	0	0	0
1336	5	0	0	0	0	0	0	41.2382	-26.0112	-1012.91	0	0	0
1336	6	0	0	0	0	0	0	41.2524	-26.3826	-1012.2	0	0	0
1336	7	0	0	0	0	0	0	41.1389	-26.6887	-1012.77	0	0	0
1336	8	0	0	0	0	0	0	41.1527	-26.8555	-1012.59	0	0	0
1336	9	0	0	0	0	0	0	41.0405	-27.1607	-1012.64	0	0	0
1337	0	0	0	0	0	0	0	40.9824	-27.3302	-1012.99	0	0	0
1337	1	0	0	0	0	0	0	41.1617	-27.5444	-1013.38	0	0	0
1337	2	0	0	0	0	0	0	41.0069	-27.8819	-1013.2	0	0	0
1337	3	0	0	0	0	0	0	41.0314	-28.0613	-1012.98	0	0	0
1337	4	0	0	0	0	0	0	40.861	-28.378	-1013.42	0	0	0
1337	5	0	0	0	0	0	0	40.9091	-28.4542	-1013.2	0	0	0
1337	6	0	0	0	0	0	0	41.0448	-28.8388	-1013.15	0	0	0
1337	7	0	0	0	0	0	0	40.9892	-28.9622	-1013.24	0	0	0
1337	8	0	0	0	0	0	0	40.9229	-29.0627	-1013.32	0	0	0
1337	9	0	0	0	0	0	0	40.8008	-29.4007	-1012.57	0	0	0
1338	0	0	0	0	0	0	0	40.7445	-29.535	-1013.14	0	0	0
1338	1	0	0	0	0	0	0	40.7104	-29.8059	-1013.05	0	0	0
1338	2	0	0	0	0	0	0	40.6215	-30.0654	-1013.14	0	0	0
1338	3	0	0	0	0	0	0	40.791	-30.0975	-1013.05	0	0	0
1338	4	0	0	0	0	0	0	40.6329	-30.2777	-1013.14	0	0	0
1338	5	0	0	0	0	0	0	40.6808	-30.6836	-1012.52	0	0	0
1338	6	0	0	0	0	0	0	40.6026	-30.8066	-1012.91	0	0	0
1338	7	0	0	0	0	0	0	40.5344	-31.0328	-1013.35	0	0	0
1338	8	0	0	0	0	0	0	40.5	-31.2134	-1013.57	0	0	0
1338	9	0	0	0	0	0	0	40.5592	-31.4153	-1013.3	0	0	0
1339	0	0	0	0	0	0	0	40.4697	-31.4811	-1013.04	0	0	0
1339	1	0	0	0	0	0	0	40.4245	-31.7289	-1012.86	0	0	0
1339	2	0	0	0	0	0	0	40.3014	-31.9664	-1013.21	0	0	0
1339	3	0	0	0	0	0	0	40.3922	-31.9989	-1013.39	0	0	0
1339	4	0	0	0	0	0	0	40.2443	-32.3841	-1013.39	0	0	0
1339	5	0	0	0	0	0	0	40.0433	-32.5518	-1013.12	0	0	0
1339	6	0	0	0	0	0	0	40.0689	-32.7764	-1012.46	0	0	0
1339	7	0	0	0	0	0	0	39.9448	-32.9215	-1012.42	0	0	0
1339	8	0	0	0	0	0	0	39.9099	-33.0573	-1012.85	0	0	0
1339	9	0	0	0	0	0	0	39.7757	-33.3283	-1012.9	0	0	0
1340	0	0	0	0	0	0	0	39.7307	-33.5321	-1013.03	0	0	0
1340	1	0	0	0	0	0	0	39.7223	-33.5743	-1012.67	0	0	0
1340	2	0	0	0	0	0	0	39.4977	-33.7879	-1012.23	0	0	0
1340	3	0	0	0	0	0	0	39.3956	-34.0367	-1012.41	0	0	0
1340	4	0	0	0	0	0	0	39.4842	-34.0362	-1013.15	0	0	0
1340	5	0	0	0	0	0	0	39.2474	-34.193	-1012.67	0	0	0
1340	6	0	0	0	0	0	0	39.2387	-34.3386	-1012.58	0	0	0
1340	7	0	0	0	0	0	0	39.2399	-34.5528	-1012.54	0	0	0
1340	8	0	0	0	0	0	0	39.0142	-34.7328	-1012.36	0	0	0
1340	9	0	0	0	0	0	0	38.9232	-34.8339	-1012.45	0	0	0
1341	0	0	0	0	0	0	0	38.8789	-35.0489	-1012.62	0	0	0
1341	1	0	0	0	0	0	0	38.7442	-35.1153	-1012.71	0	0	0
1341	2	0	0	0	0	0	0	38.5643	-35.3406	-1011.96	0	0	0
1341	3	0	0	0	0	0	0	38.3973	-35.4175	-1011.74	0	0	0
1341	4	0	0	0	0	0	0	38.2728	-35.5303	-1011.83	0	0	0
1341	5	0	0	0	0	0	0	38.2266	-35.6325	-1012.22	0	0	0
1341	6	0	0	0	0	0	0	38.0901	-35.7786	-1012.22	0	0	0
1341	7	0	0	0	0	0	0	38.0474	-35.8558	-1011.56	0	0	0
1341	8	0	0	0	0	0	0	37.9105	-36.0484	-1012.09	0	0	0
1341	9	0	0	0	0	0	0	37.7323	-36.2396	-1012.04	0	0	0
1342	0	0	0	0	0	0	0	37.6623	-36.3084	-1012.44	0	0	0
1342	1	0	0	0	0	0	0	37.5497	-36.3403	-1012.44	0	0	0
1342	2	0	0	0	0	0	0	37.4817	-36.453	-1012.13	0	0	0
1342	3	0	0	0	0	0	0	37.3598	-36.7018	-1011.95	0	0	0
1342	4	0	0	0	0	0	0	37.2238	-36.644	-1012.3	0	0	0
1342	5	0	0	0	0	0	0	37.0876	-36.8593	-1012.22	0	0	0
1342	6	0	0	0	0	0	0	36.9981	-36.9269	-1012.22	0	0	0
1342	7	0	0	0	0	0	0	36.974	-37.0174	-1012.52	0	0	0
1342	8	0	0	0	0	0	0	36.738	-37.0506	-1012.35	0	0	0
1342	9	0	0	0	0	0	0	36.6483	-37.0153	-1011.82	0	0	0
1343	0	0	0	0	0	0	0	36.5473	-37.1172	-1012	0	0	0
1343	1	0	0	0	0	0	0	36.363	-37.1532	-1012.96	0	0	0
1343	2	0	0	0	0	0	0	36.2168	-37.1183	-1012.57	0	0	0
1343	3	0	0	0	0	0	0	36.1935	-37.1065	-1012.57	0	0	0
1343	4	0	0	0	0	0	0	36.1135	-37.0384	-1012.7	0	0	0
1343	5	0	0	0	0	0	0	35.8302	-37.0273	-1012.92	0	0	0
1343	6	0	0	0	0	0	0	35.7401	-36.9578	-1012.44	0	0	0
1343	7	0	0	0	0	0	0	35.658	-36.9025	-1013.01	0	0	0
1343	8	0	0	0	0	0	0	35.6909	-36.801	-1013.36	0	0	0
1343	9	0	0	0	0	0	0	35.5657	-36.7097	-1013.14	0	0	0
1344	0	0	0	0	0	0	0	35.4765	-36.6751	-1012.83	0	0	0
1344	1	0	0	0	0	0	0	35.237	-36.5053	-1013.01	0	0	0
1344	2	0	0	0	0	0	0	35.1445	-36.5066	-1013.28	0	0	0
1344	3	0	0	0	0	0	0	35.0534	-36.4272	-1013.41	0	0	0
1344	4	0	0	0	0	0	0	34.9731	-36.3705	-1013.36	0	0	0
1344	5	0	0	0	0	0	0	34.7364	-36.2108	-1013.1	0	0	0
1344	6	0	0	0	0	0	0	34.59	-36.1996	-1012.97	0	0	0
1344	7	0	0	0	0	0	0	34.5437	-36.0749	-1012.93	0	0	0
1344	8	0	0	0	0	0	0	34.44	-36.0196	-1013.45	0	0	0
1344	9	0	0	0	0	0	0	34.4175	-35.9739	-1013.19	0	0	0
1345	0	0	0	0	0	0	0	34.213	-35.9285	-1013.28	0	0	0
1345	1	0	0	0	0	0	0	34.0985	-35.9069	-1013.28	0	0	0
1345	2	0	0	0	0	0	0	34.0762	-35.8382	-1012.97	0	0	0
1345	3	0	0	0	0	0	0	33.9734	-35.7362	-1013.24	0	0	0
1345	4	0	0	0	0	0	0	33.9258	-35.6126	-1013.46	0	0	0
1345	5	0	0	0	0	0	0	33.845	-35.6812	-1013.37	0	0	0
1345	6	0	0	0	0	0	0	33.6534	-35.6008	-1013.24	0	0	0
1345	7	0	0	0	0	0	0	33.6314	-35.6011	-1012.89	0	0	0
1345	8	0	0	0	0	0	0	33.3591	-35.5672	-1012.89	0	0	0
1345	9	0	0	0	0	0	0	33.3463	-35.5685	-1013.02	0	0	0
1346	0	0	0	0	0	0	0	33.312	-35.568	-1012.76	0	0	0
1346	1	0	0	0	0	0	0	33.2085	-35.5695	-1013.2	0	0	0
1346	2	0	0	0	0	0	0	33.0733	-35.501	-1012.85	0	0	0
1346	3	0	0	0	0	0	0	32.9491	-35.5356	-1012.89	0	0	0
1346	4	0	0	0	0	0	0	32.7891	-35.4904	-1012.32	0	0	0
1346	5	0	0	0	0	0	0	32.7658	-35.4675	-1012.63	0	0	0
1346	6	0	0	0	0	0	0	32.5719	-35.4796	-1012.77	0	0	0
1346	7	0	0	0	0	0	0	32.447	-35.5366	-1012.68	0	0	0
1346	8	0	0	0	0	0	0	32.2886	-35.5146	-1012.42	0	0	0
1346	9	0	0	0	0	0	0	32.2781	-35.5256	-1012.24	0	0	0
1347	0	0	0	0	0	0	0	32.2632	-35.5728	-1012.55	0	0	0
1347	1	0	0	0	0	0	0	32.2725	-35.4945	-1012.95	0	0	0
1347	2	0	0	0	0	0	0	32.1128	-35.5514	-1012.68	0	0	0
1347	3	0	0	0	0	0	0	32.1036	-35.5052	-1012.07	0	0	0
1347	4	0	0	0	0	0	0	32.0338	-35.5398	-1011.46	0	0	0
1347	5	0	0	0	0	0	0	31.9418	-35.5868	-1011.9	0	0	0
1347	6	0	0	0	0	0	0	31.9983	-35.4385	-1011.5	0	0	0
1347	7	0	0	0	0	0	0	31.9525	-35.3598	-1011.68	0	0	0
1347	8	0	0	0	0	0	0	31.9168	-35.4064	-1011.42	0	0	0
1347	9	0	0	0	0	0	0	31.7489	-35.3038	-1011.2	0	0	0
1348	0	0	0	0	0	0	0	31.7931	-35.2358	-1011.02	0	0	0
1348	1	0	0	0	0	0	0	31.733	-35.2373	-1010.85	0	0	0
1348	2	0	0	0	0	0	0	31.7451	-35.3279	-1010.45	0	0	0
1348	3	0	0	0	0	0	0	31.7888	-35.3168	-1010.5	0	0	0
1348	4	0	0	0	0	0	0	31.7541	-35.2269	-1010.1	0	0	0
1348	5	0	0	0	0	0	0	31.7638	-35.2612	-1009.62	0	0	0
1348	6	0	0	0	0	0	0	31.6855	-35.2161	-1009.54	0	0	0
1348	7	0	0	0	0	0	0	31.9212	-35.1484	-1009.4	0	0	0
1348	8	0	0	0	0	0	0	31.9647	-35.1833	-1009.1	0	0	0
1348	9	0	0	0	0	0	0	31.8743	-35.1376	-1008.97	0	0	0
1349	0	0	0	0	0	0	0	31.9886	-35.114	-1007.96	0	0	0
1349	1	0	0	0	0	0	0	31.9302	-35.0814	-1008	0	0	0
1349	2	0	0	0	0	0	0	31.8943	-35.0142	-1007.87	0	0	0
1349	3	0	0	0	0	0	0	32.0055	-34.9244	-1007.52	0	0	0
1349	4	0	0	0	0	0	0	31.926	-34.7877	-1007.13	0	0	0
1349	5	0	0	0	0	0	0	31.9257	-34.7986	-1006.65	0	0	0
1349	6	0	0	0	0	0	0	31.8484	-34.7186	-1005.24	0	0	0
1349	7	0	0	0	0	0	0	31.9019	-34.6289	-1005.46	0	0	0
1349	8	0	0	0	0	0	0	31.7982	-34.5286	-1005.51	0	0	0
1349	9	0	0	0	0	0	0	31.8875	-34.4148	-1004.98	0	0	0
1350	0	0	0	0	0	0	0	31.9548	-34.4043	-1004.55	0	0	0
1350	1	0	0	0	0	0	0	31.9196	-34.2915	-1003.89	0	0	0
1350	2	0	0	0	0	0	0	31.8746	-34.109	-1003.14	0	0	0
1350	3	0	0	0	0	0	0	31.7611	-34.0181	-1002.53	0	0	0
1350	4	0	0	0	0	0	0	31.9498	-33.8953	-1002.88	0	0	0
1350	5	0	0	0	0	0	0	31.8698	-33.7938	-1002.67	0	0	0
1350	6	0	0	0	0	0	0	31.6884	-33.748	-1001.88	0	0	0
1350	7	0	0	0	0	0	0	31.7669	-33.5894	-1001.18	0	0	0
1350	8	0	0	0	0	0	0	31.7195	-33.5906	-1001	0	0	0
1350	9	0	0	0	0	0	0	31.8331	-33.4887	-1000.39	0	0	0
1351	0	0	0	0	0	0	0	31.7522	-33.4673	-1000.39	0	0	0
1351	1	0	0	0	0	0	0	31.7181	-33.1721	-999.909	0	0	0
1351	2	0	0	0	0	0	0	31.5714	-33.2737	-999.076	0	0	0
1351	3	0	0	0	0	0	0	31.4911	-33.161	-998.42	0	0	0
1351	4	0	0	0	0	0	0	31.4106	-33.0595	-998.246	0	0	0
1351	5	0	0	0	0	0	0	31.3402	-33.0953	-998.205	0	0	0
1351	6	0	0	0	0	0	0	31.3733	-33.1176	-997.284	0	0	0
1351	7	0	0	0	0	0	0	31.3266	-33.0401	-997.199	0	0	0
1351	8	0	0	0	0	0	0	31.236	-32.9711	-996.497	0	0	0
1351	9	0	0	0	0	0	0	31.1229	-32.9043	-996.411	0	0	0
1352	0	0	0	0	0	0	0	31.0214	-32.9723	-995.841	0	0	0
1352	1	0	0	0	0	0	0	31.2216	-32.9286	-995.931	0	0	0
1352	2	0	0	0	0	0	0	31.028	-32.9862	-995.538	0	0	0
1352	3	0	0	0	0	0	0	31.0051	-33.0437	-994.882	0	0	0
1352	4	0	0	0	0	0	0	30.9486	-33.0326	-994.224	0	0	0
1352	5	0	0	0	0	0	0	30.8005	-32.9882	-994.182	0	0	0
1352	6	0	0	0	0	0	0	30.8436	-32.9897	-994.009	0	0	0
1352	7	0	0	0	0	0	0	30.9118	-33.0575	-993.658	0	0	0
1352	8	0	0	0	0	0	0	30.9209	-33.07	-993.002	0	0	0
1352	9	0	0	0	0	0	0	30.7411	-33.0819	-992.301	0	0	0
1353	0	0	0	0	0	0	0	30.6174	-33.014	-991.425	0	0	0
1353	1	0	0	0	0	0	0	30.6377	-32.9021	-991.602	0	0	0
1353	2	0	0	0	0	0	0	30.5215	-32.9029	-990.99	0	0	0
1353	3	0	0	0	0	0	0	30.6242	-32.7673	-990.903	0	0	0
1353	4	0	0	0	0	0	0	30.6103	-32.7238	-990.686	0	0	0
[truncated: 9,805 more rows]
