# Supplementary material for: A Brake-Based Overground Gait Rehabilitation Device for Altering Propulsion Impulse Symmetry
Source: Sensors (Basel). 2021 Oct 5;21(19):6617. doi: 10.3390/s21196617 (PMC8512803; doi:10.3390/s21196617)
Supplement: Supplementary file 1 [file sensors-21-06617-s001.zip › GPT animations/code and data/stroke_data/Force/TR 10.csv]

Devices
1000
		FP1 (5629 Large) - Force			FP2 (5687 Large) [1000Hz] - Force			FP3 (5628 Small) - Force			FP4 (5639) - Force
Frame	Sub Frame	Fx	Fy	Fz	Fx	Fy	Fz	Fx	Fy	Fz	Fx	Fy	Fz
		N	N	N	N	N	N	N	N	N	N	N	N
1323	0	0	0	0	0	0	0	0	0	0	0	0	0
1323	1	0	0	0	0	0	0	0	0	0	0	0	0
1323	2	0	0	0	0	0	0	0	0	0	0	0	0
1323	3	0	0	0	0	0	0	0	0	0	0	0	0
1323	4	0	0	0	0	0	0	0	0	0	0	0	0
1323	5	0	0	0	0	0	0	0	0	0	0	0	0
1323	6	0	0	0	0	0	0	0	0	0	0	0	0
1323	7	0	0	0	0	0	0	0	0	0	0	0	0
1323	8	0	0	0	0	0	0	0	0	0	0	0	0
1323	9	0	0	0	0	0	0	0	0	0	0	0	0
1324	0	0	0	0	0	0	0	0	0	0	0	0	0
1324	1	0	0	0	0	0	0	0	0	0	0	0	0
1324	2	0	0	0	0	0	0	0	0	0	0	0	0
1324	3	0	0	0	0	0	0	0	0	0	0	0	0
1324	4	0	0	0	0	0	0	0	0	0	0	0	0
1324	5	0	0	0	0	0	0	0	0	0	0	0	0
1324	6	0	0	0	0	0	0	0	0	0	0	0	0
1324	7	0	0	0	0	0	0	0	0	0	0	0	0
1324	8	0	0	0	0	0	0	0	0	0	0	0	0
1324	9	0	0	0	0	0	0	0	0	0	0	0	0
1325	0	0	0	0	0	0	0	0	0	0	0	0	0
1325	1	0	0	0	0	0	0	0	0	0	0	0	0
1325	2	0	0	0	0	0	0	0	0	0	0	0	0
1325	3	0	0	0	0	0	0	0	0	0	0	0	0
1325	4	0	0	0	0	0	0	0	0	0	0	0	0
1325	5	0	0	0	0	0	0	0	0	0	0	0	0
1325	6	0	0	0	0	0	0	0	0	0	0	0	0
1325	7	0	0	0	0	0	0	0	0	0	0	0	0
1325	8	0	0	0	0	0	0	0	0	0	0	0	0
1325	9	0	0	0	0	0	0	0	0	0	0	0	0
1326	0	0	0	0	0	0	0	0	0	0	0	0	0
1326	1	0	0	0	0	0	0	0	0	0	0	0	0
1326	2	0	0	0	0	0	0	0	0	0	0	0	0
1326	3	0	0	0	0	0	0	0	0	0	0	0	0
1326	4	0	0	0	0	0	0	0	0	0	0	0	0
1326	5	0	0	0	0	0	0	0	0	0	0	0	0
1326	6	0	0	0	0	0	0	0	0	0	0	0	0
1326	7	0	0	0	0	0	0	0	0	0	0	0	0
1326	8	0	0	0	0	0	0	0	0	0	0	0	0
1326	9	0	0	0	0	0	0	0	0	0	0	0	0
1327	0	0	0	0	0	0	0	0	0	0	0	0	0
1327	1	0	0	0	0	0	0	0	0	0	0	0	0
1327	2	0	0	0	0	0	0	0	0	0	0	0	0
1327	3	0	0	0	0	0	0	0	0	0	0	0	0
1327	4	0	0	0	0	0	0	0	0	0	0	0	0
1327	5	0	0	0	0	0	0	0	0	0	0	0	0
1327	6	0	0	0	0	0	0	0	0	0	0	0	0
1327	7	0	0	0	0	0	0	0	0	0	0	0	0
1327	8	0	0	0	0	0	0	0	0	0	0	0	0
1327	9	0	0	0	0	0	0	0	0	0	0	0	0
1328	0	0	0	0	0	0	0	0	0	0	0	0	0
1328	1	0	0	0	0	0	0	0	0	0	0	0	0
1328	2	0	0	0	0	0	0	0	0	0	0	0	0
1328	3	0	0	0	0	0	0	0	0	0	0	0	0
1328	4	0	0	0	0	0	0	0	0	0	0	0	0
1328	5	0	0	0	0	0	0	0	0	0	0	0	0
1328	6	0	0	0	0	0	0	0	0	0	0	0	0
1328	7	0	0	0	0	0	0	0	0	0	0	0	0
1328	8	0	0	0	0	0	0	0	0	0	0	0	0
1328	9	0	0	0	0	0	0	0	0	0	0	0	0
1329	0	0	0	0	0	0	0	0	0	0	0	0	0
1329	1	0	0	0	0	0	0	0	0	0	0	0	0
1329	2	0	0	0	0	0	0	0	0	0	0	0	0
1329	3	0	0	0	0	0	0	0	0	0	0	0	0
1329	4	0	0	0	0	0	0	0	0	0	0	0	0
1329	5	0	0	0	0	0	0	0	0	0	0	0	0
1329	6	0	0	0	0	0	0	0	0	0	0	0	0
1329	7	0	0	0	0	0	0	0	0	0	0	0	0
1329	8	0	0	0	0	0	0	0	0	0	0	0	0
1329	9	0	0	0	0	0	0	0	0	0	0	0	0
1330	0	0	0	0	0	0	0	0	0	0	0	0	0
1330	1	0	0	0	0	0	0	0	0	0	0	0	0
1330	2	0	0	0	0	0	0	0	0	0	0	0	0
1330	3	0	0	0	0	0	0	0	0	0	0	0	0
1330	4	0	0	0	0	0	0	0	0	0	0	0	0
1330	5	0	0	0	0	0	0	0	0	0	0	0	0
1330	6	0	0	0	0	0	0	0	0	0	0	0	0
1330	7	0	0	0	0	0	0	0	0	0	0	0	0
1330	8	0	0	0	0	0	0	0	0	0	0	0	0
1330	9	0	0	0	0	0	0	0	0	0	0	0	0
1331	0	0	0	0	0	0	0	0	0	0	0	0	0
1331	1	0	0	0	0	0	0	0	0	0	0	0	0
1331	2	0	0	0	0	0	0	0	0	0	0	0	0
1331	3	0	0	0	0	0	0	0	0	0	0	0	0
1331	4	0	0	0	0	0	0	0	0	0	0	0	0
1331	5	0	0	0	0	0	0	0	0	0	0	0	0
1331	6	0	0	0	0	0	0	0	0	0	0	0	0
1331	7	0	0	0	0	0	0	0	0	0	0	0	0
1331	8	0	0	0	0	0	0	0	0	0	0	0	0
1331	9	0	0	0	0	0	0	0	0	0	0	0	0
1332	0	0	0	0	0	0	0	0	0	0	0	0	0
1332	1	0	0	0	0	0	0	0	0	0	0	0	0
1332	2	0	0	0	0	0	0	0	0	0	0	0	0
1332	3	0	0	0	0	0	0	0	0	0	0	0	0
1332	4	0	0	0	0	0	0	0	0	0	0	0	0
1332	5	0	0	0	0	0	0	0	0	0	0	0	0
1332	6	0	0	0	0	0	0	0	0	0	0	0	0
1332	7	0	0	0	0	0	0	0	0	0	0	0	0
1332	8	0	0	0	0	0	0	0	0	0	0	0	0
1332	9	0	0	0	0	0	0	0	0	0	0	0	0
1333	0	0	0	0	0	0	0	0	0	0	0	0	0
1333	1	0	0	0	0	0	0	0	0	0	0	0	0
1333	2	0	0	0	0	0	0	0	0	0	0	0	0
1333	3	0	0	0	0	0	0	0	0	0	0	0	0
1333	4	0	0	0	0	0	0	0	0	0	0	0	0
1333	5	0	0	0	0	0	0	0	0	0	0	0	0
1333	6	0	0	0	0	0	0	0	0	0	0	0	0
1333	7	0	0	0	0	0	0	0	0	0	0	0	0
1333	8	0	0	0	0	0	0	0	0	0	0	0	0
1333	9	0	0	0	0	0	0	0	0	0	0	0	0
1334	0	0	0	0	0	0	0	0	0	0	0	0	0
1334	1	0	0	0	0	0	0	0	0	0	0	0	0
1334	2	0	0	0	0	0	0	0	0	0	0	0	0
1334	3	0	0	0	0	0	0	0	0	0	0	0	0
1334	4	0	0	0	0	0	0	0	0	0	0	0	0
1334	5	0	0	0	0	0	0	0	0	0	0	0	0
1334	6	0	0	0	0	0	0	0	0	0	0	0	0
1334	7	0	0	0	0	0	0	0	0	0	0	0	0
1334	8	0	0	0	0	0	0	0	0	0	0	0	0
1334	9	0	0	0	0	0	0	0	0	0	0	0	0
1335	0	0	0	0	0	0	0	0	0	0	0	0	0
1335	1	0	0	0	0	0	0	0	0	0	0	0	0
1335	2	0	0	0	0	0	0	0	0	0	0	0	0
1335	3	0	0	0	0	0	0	0	0	0	0	0	0
1335	4	0	0	0	0	0	0	0	0	0	0	0	0
1335	5	0	0	0	0	0	0	0	0	0	0	0	0
1335	6	0	0	0	0	0	0	0	0	0	0	0	0
1335	7	0	0	0	0	0	0	0	0	0	0	0	0
1335	8	0	0	0	0	0	0	0	0	0	0	0	0
1335	9	0	0	0	0	0	0	0	0	0	0	0	0
1336	0	0	0	0	0	0	0	0	0	0	0	0	0
1336	1	0	0	0	0	0	0	0	0	0	0	0	0
1336	2	0	0	0	0	0	0	0	0	0	0	0	0
1336	3	0	0	0	0	0	0	0	0	0	0	0	0
1336	4	0	0	0	0	0	0	0	0	0	0	0	0
1336	5	0	0	0	0	0	0	0	0	0	0	0	0
1336	6	0	0	0	0	0	0	0	0	0	0	0	0
1336	7	0	0	0	0	0	0	0	0	0	0	0	0
1336	8	0	0	0	0	0	0	0	0	0	0	0	0
1336	9	0	0	0	0	0	0	0	0	0	0	0	0
1337	0	0	0	0	0	0	0	0	0	0	0	0	0
1337	1	0	0	0	0	0	0	0	0	0	0	0	0
1337	2	0	0	0	0	0	0	0	0	0	0	0	0
1337	3	0	0	0	0	0	0	0	0	0	0	0	0
1337	4	0	0	0	0	0	0	0	0	0	0	0	0
1337	5	0	0	0	0	0	0	0	0	0	0	0	0
1337	6	0	0	0	0	0	0	0	0	0	0	0	0
1337	7	0	0	0	0	0	0	0	0	0	0	0	0
1337	8	0	0	0	0	0	0	0	0	0	0	0	0
1337	9	0	0	0	0	0	0	0	0	0	0	0	0
1338	0	0	0	0	0	0	0	0	0	0	0	0	0
1338	1	0	0	0	0	0	0	0	0	0	0	0	0
1338	2	0	0	0	0	0	0	0	0	0	0	0	0
1338	3	0	0	0	0	0	0	0	0	0	0	0	0
1338	4	0	0	0	0	0	0	0	0	0	0	0	0
1338	5	0	0	0	0	0	0	0	0	0	0	0	0
1338	6	0	0	0	0	0	0	0	0	0	0	0	0
1338	7	0	0	0	0	0	0	0	0	0	0	0	0
1338	8	0	0	0	0	0	0	0	0	0	0	0	0
1338	9	0	0	0	0	0	0	0	0	0	0	0	0
1339	0	0	0	0	0	0	0	0	0	0	0	0	0
1339	1	0	0	0	0	0	0	0	0	0	0	0	0
1339	2	0	0	0	0	0	0	0	0	0	0	0	0
1339	3	0	0	0	0	0	0	0	0	0	0	0	0
1339	4	0	0	0	0	0	0	0	0	0	0	0	0
1339	5	0	0	0	0	0	0	0	0	0	0	0	0
1339	6	0	0	0	0	0	0	0	0	0	0	0	0
1339	7	0	0	0	0	0	0	0	0	0	0	0	0
1339	8	0	0	0	0	0	0	0	0	0	0	0	0
1339	9	0	0	0	0	0	0	0	0	0	0	0	0
1340	0	0	0	0	0	0	0	0	0	0	0	0	0
1340	1	0	0	0	0	0	0	0	0	0	0	0	0
1340	2	0	0	0	0	0	0	0	0	0	0	0	0
1340	3	0	0	0	0	0	0	0	0	0	0	0	0
1340	4	0	0	0	0	0	0	0	0	0	0	0	0
1340	5	0	0	0	0	0	0	0	0	0	0	0	0
1340	6	0	0	0	0	0	0	0	0	0	0	0	0
1340	7	0	0	0	0	0	0	0	0	0	0	0	0
1340	8	0	0	0	0	0	0	0	0	0	0	0	0
1340	9	0	0	0	0	0	0	0	0	0	0	0	0
1341	0	0	0	0	0	0	0	0	0	0	0	0	0
1341	1	0	0	0	0	0	0	0	0	0	0	0	0
1341	2	0	0	0	0	0	0	0	0	0	0	0	0
1341	3	0	0	0	0	0	0	0	0	0	0	0	0
1341	4	0	0	0	0	0	0	0	0	0	0	0	0
1341	5	0	0	0	0	0	0	0	0	0	0	0	0
1341	6	0	0	0	0	0	0	0	0	0	0	0	0
1341	7	0	0	0	0	0	0	0	0	0	0	0	0
1341	8	0	0	0	0	0	0	0	0	0	0	0	0
1341	9	0	0	0	0	0	0	0	0	0	0	0	0
1342	0	0	0	0	0	0	0	0	0	0	0	0	0
1342	1	0	0	0	0	0	0	0	0	0	0	0	0
1342	2	0	0	0	0	0	0	0	0	0	0	0	0
1342	3	0	0	0	0	0	0	0	0	0	0	0	0
1342	4	0	0	0	0	0	0	0	0	0	0	0	0
1342	5	0	0	0	0	0	0	0	0	0	0	0	0
1342	6	0	0	0	0	0	0	0	0	0	0	0	0
1342	7	0	0	0	0	0	0	0	0	0	0	0	0
1342	8	0	0	0	0	0	0	0	0	0	0	0	0
1342	9	0	0	0	0	0	0	0	0	0	0	0	0
1343	0	0	0	0	0	0	0	0	0	0	0	0	0
1343	1	0	0	0	0	0	0	0	0	0	0	0	0
1343	2	0	0	0	0	0	0	0	0	0	0	0	0
1343	3	0	0	0	0	0	0	0	0	0	0	0	0
1343	4	0	0	0	0	0	0	0	0	0	0	0	0
1343	5	0	0	0	0	0	0	0	0	0	0	0	0
1343	6	0	0	0	0	0	0	0	0	0	0	0	0
1343	7	0	0	0	0	0	0	0	0	0	0	0	0
1343	8	0	0	0	0	0	0	0	0	0	0	0	0
1343	9	0	0	0	0	0	0	0	0	0	0	0	0
1344	0	0	0	0	0	0	0	0	0	0	0	0	0
1344	1	0	0	0	0	0	0	0	0	0	0	0	0
1344	2	0	0	0	0	0	0	0	0	0	0	0	0
1344	3	0	0	0	0	0	0	0	0	0	0	0	0
1344	4	0	0	0	0	0	0	0	0	0	0	0	0
1344	5	0	0	0	0	0	0	0	0	0	0	0	0
1344	6	0	0	0	0	0	0	0	0	0	0	0	0
1344	7	0	0	0	0	0	0	0	0	0	0	0	0
1344	8	0	0	0	0	0	0	0	0	0	0	0	0
1344	9	0	0	0	0	0	0	0	0	0	0	0	0
1345	0	0	0	0	0	0	0	0	0	0	0	0	0
1345	1	0	0	0	0	0	0	0	0	0	0	0	0
1345	2	0	0	0	0	0	0	0	0	0	0	0	0
1345	3	0	0	0	0	0	0	0	0	0	0	0	0
1345	4	0	0	0	0	0	0	0	0	0	0	0	0
1345	5	0	0	0	0	0	0	0	0	0	0	0	0
1345	6	0	0	0	0	0	0	0	0	0	0	0	0
1345	7	0	0	0	0	0	0	0	0	0	0	0	0
1345	8	0	0	0	0	0	0	0	0	0	0	0	0
1345	9	0	0	0	0	0	0	0	0	0	0	0	0
1346	0	0	0	0	0	0	0	0	0	0	0	0	0
1346	1	0	0	0	0	0	0	0	0	0	0	0	0
1346	2	0	0	0	0	0	0	0	0	0	0	0	0
1346	3	0	0	0	0	0	0	0	0	0	0	0	0
1346	4	0	0	0	0	0	0	0	0	0	0	0	0
1346	5	0	0	0	0	0	0	0	0	0	0	0	0
1346	6	0	0	0	0	0	0	0	0	0	0	0	0
1346	7	0	0	0	0	0	0	0	0	0	0	0	0
1346	8	0	0	0	0	0	0	0	0	0	0	0	0
1346	9	0	0	0	0	0	0	0	0	0	0	0	0
1347	0	0	0	0	0	0	0	0	0	0	0	0	0
1347	1	0	0	0	0	0	0	0	0	0	0	0	0
1347	2	0	0	0	0	0	0	0	0	0	0	0	0
1347	3	0	0	0	0	0	0	0	0	0	0	0	0
1347	4	0	0	0	0	0	0	0	0	0	0	0	0
1347	5	0	0	0	0	0	0	0	0	0	0	0	0
1347	6	0	0	0	0	0	0	0	0	0	0	0	0
1347	7	0	0	0	0	0	0	0	0	0	0	0	0
1347	8	0	0	0	0	0	0	0	0	0	0	0	0
1347	9	0	0	0	0	0	0	0	0	0	0	0	0
1348	0	0	0	0	0	0	0	0	0	0	0	0	0
1348	1	0	0	0	0	0	0	0	0	0	0	0	0
1348	2	0	0	0	0	0	0	0	0	0	0	0	0
1348	3	0	0	0	0	0	0	0	0	0	0	0	0
1348	4	0	0	0	0	0	0	0	0	0	0	0	0
1348	5	0	0	0	0	0	0	0	0	0	0	0	0
1348	6	0	0	0	0	0	0	0	0	0	0	0	0
1348	7	0	0	0	0	0	0	0	0	0	0	0	0
1348	8	0	0	0	0	0	0	0	0	0	0	0	0
1348	9	0	0	0	0	0	0	0	0	0	0	0	0
1349	0	0	0	0	0	0	0	0	0	0	0	0	0
1349	1	0	0	0	0	0	0	0	0	0	0	0	0
1349	2	0	0	0	0	0	0	0	0	0	0	0	0
1349	3	0	0	0	0	0	0	0	0	0	0	0	0
1349	4	0	0	0	0	0	0	0	0	0	0	0	0
1349	5	0	0	0	0	0	0	0	0	0	0	0	0
1349	6	0	0	0	0	0	0	0	0	0	0	0	0
1349	7	0	0	0	0	0	0	0	0	0	0	0	0
1349	8	0	0	0	0	0	0	0	0	0	0	0	0
1349	9	0	0	0	0	0	0	0	0	0	0	0	0
1350	0	0	0	0	0	0	0	0	0	0	0	0	0
1350	1	0	0	0	0	0	0	0	0	0	0	0	0
1350	2	0	0	0	0	0	0	0	0	0	0	0	0
1350	3	0	0	0	0	0	0	0	0	0	0	0	0
1350	4	0	0	0	0	0	0	0	0	0	0	0	0
1350	5	0	0	0	0	0	0	0	0	0	0	0	0
1350	6	0	0	0	0	0	0	0	0	0	0	0	0
1350	7	0	0	0	0	0	0	0	0	0	0	0	0
1350	8	0	0	0	0	0	0	0	0	0	0	0	0
1350	9	0	0	0	0	0	0	0	0	0	0	0	0
1351	0	0	0	0	0	0	0	0	0	0	0	0	0
1351	1	0	0	0	0	0	0	0	0	0	0	0	0
1351	2	0	0	0	0	0	0	0	0	0	0	0	0
1351	3	0	0	0	0	0	0	0	0	0	0	0	0
1351	4	0	0	0	0	0	0	0	0	0	0	0	0
1351	5	0	0	0	0	0	0	0	0	0	0	0	0
1351	6	0	0	0	0	0	0	0	0	0	0	0	0
1351	7	0	0	0	0	0	0	0	0	0	0	0	0
1351	8	0	0	0	0	0	0	0	0	0	0	0	0
1351	9	0	0	0	0	0	0	0	0	0	0	0	0
1352	0	0	0	0	0	0	0	0	0	0	0	0	0
1352	1	0	0	0	0	0	0	0	0	0	0	0	0
1352	2	0	0	0	0	0	0	0	0	0	0	0	0
1352	3	0	0	0	0	0	0	0	0	0	0	0	0
1352	4	0	0	0	0	0	0	0	0	0	0	0	0
1352	5	0	0	0	0	0	0	0	0	0	0	0	0
1352	6	0	0	0	0	0	0	0	0	0	0	0	0
1352	7	0	0	0	0	0	0	0	0	0	0	0	0
1352	8	0	0	0	0	0	0	0	0	0	0	0	0
1352	9	0	0	0	0	0	0	0	0	0	0	0	0
1353	0	0	0	0	0	0	0	0	0	0	0	0	0
1353	1	0	0	0	0	0	0	0	0	0	0	0	0
1353	2	0	0	0	0	0	0	0	0	0	0	0	0
1353	3	0	0	0	0	0	0	0	0	0	0	0	0
1353	4	0	0	0	0	0	0	0	0	0	0	0	0
1353	5	0	0	0	0	0	0	0	0	0	0	0	0
1353	6	0	0	0	0	0	0	0	0	0	0	0	0
1353	7	0	0	0	0	0	0	0	0	0	0	0	0
1353	8	0	0	0	0	0	0	0	0	0	0	0	0
1353	9	0	0	0	0	0	0	0	0	0	0	0	0
1354	0	0	0	0	0	0	0	0	0	0	0	0	0
1354	1	0	0	0	0	0	0	0	0	0	0	0	0
1354	2	0	0	0	0	0	0	0	0	0	0	0	0
1354	3	0	0	0	0	0	0	0	0	0	0	0	0
1354	4	0	0	0	0	0	0	0	0	0	0	0	0
1354	5	0	0	0	0	0	0	0	0	0	0	0	0
1354	6	0	0	0	0	0	0	0	0	0	0	0	0
1354	7	0	0	0	0	0	0	0	0	0	0	0	0
1354	8	0	0	0	0	0	0	0	0	0	0	0	0
1354	9	0	0	0	0	0	0	0	0	0	0	0	0
1355	0	0	0	0	0	0	0	0	0	0	0	0	0
1355	1	0	0	0	0	0	0	0	0	0	0	0	0
1355	2	0	0	0	0	0	0	0	0	0	0	0	0
1355	3	0	0	0	0	0	0	0	0	0	0	0	0
1355	4	0	0	0	0	0	0	0	0	0	0	0	0
1355	5	0	0	0	0	0	0	0	0	0	0	0	0
1355	6	0	0	0	0	0	0	0	0	0	0	0	0
1355	7	0	0	0	0	0	0	0	0	0	0	0	0
1355	8	0	0	0	0	0	0	0	0	0	0	0	0
1355	9	0	0	0	0	0	0	0	0	0	0	0	0
1356	0	0	0	0	0	0	0	0	0	0	0	0	0
1356	1	0	0	0	0	0	0	0	0	0	0	0	0
1356	2	0	0	0	0	0	0	0	0	0	0	0	0
1356	3	0	0	0	0	0	0	0	0	0	0	0	0
1356	4	0	0	0	0	0	0	0	0	0	0	0	0
1356	5	0	0	0	0	0	0	0	0	0	0	0	0
1356	6	0	0	0	0	0	0	0	0	0	0	0	0
1356	7	0	0	0	0	0	0	0	0	0	0	0	0
1356	8	0	0	0	0	0	0	0	0	0	0	0	0
1356	9	0	0	0	0	0	0	0	0	0	0	0	0
1357	0	0	0	0	0	0	0	0	0	0	0	0	0
1357	1	0	0	0	0	0	0	0	0	0	0	0	0
1357	2	0	0	0	0	0	0	0	0	0	0	0	0
1357	3	0	0	0	0	0	0	0	0	0	0	0	0
1357	4	0	0	0	0	0	0	0	0	0	0	0	0
1357	5	0	0	0	0	0	0	0	0	0	0	0	0
1357	6	0	0	0	0	0	0	0	0	0	0	0	0
1357	7	0	0	0	0	0	0	0	0	0	0	0	0
1357	8	0	0	0	0	0	0	0	0	0	0	0	0
1357	9	0	0	0	0	0	0	0	0	0	0	0	0
1358	0	0	0	0	0	0	0	0	0	0	0	0	0
1358	1	0	0	0	0	0	0	0	0	0	0	0	0
1358	2	0	0	0	0	0	0	0	0	0	0	0	0
1358	3	0	0	0	0	0	0	0	0	0	0	0	0
1358	4	0	0	0	0	0	0	0	0	0	0	0	0
1358	5	0	0	0	0	0	0	0	0	0	0	0	0
1358	6	0	0	0	0	0	0	0	0	0	0	0	0
1358	7	0	0	0	0	0	0	0	0	0	0	0	0
1358	8	0	0	0	0	0	0	0	0	0	0	0	0
1358	9	0	0	0	0	0	0	0	0	0	0	0	0
1359	0	0	0	0	0	0	0	0	0	0	0	0	0
1359	1	0	0	0	0	0	0	0	0	0	0	0	0
1359	2	0	0	0	0	0	0	0	0	0	0	0	0
1359	3	0	0	0	0	0	0	0	0	0	0	0	0
1359	4	0	0	0	0	0	0	0	0	0	0	0	0
1359	5	0	0	0	0	0	0	0	0	0	0	0	0
1359	6	0	0	0	0	0	0	0	0	0	0	0	0
1359	7	0	0	0	0	0	0	0	0	0	0	0	0
1359	8	0	0	0	0	0	0	0	0	0	0	0	0
1359	9	0	0	0	0	0	0	0	0	0	0	0	0
1360	0	0	0	0	0	0	0	0	0	0	0	0	0
1360	1	0	0	0	0	0	0	0	0	0	0	0	0
1360	2	0	0	0	0	0	0	0	0	0	0	0	0
1360	3	0	0	0	0	0	0	0	0	0	0	0	0
1360	4	0	0	0	0	0	0	0	0	0	0	0	0
1360	5	0	0	0	0	0	0	0	0	0	0	0	0
1360	6	0	0	0	0	0	0	0	0	0	0	0	0
1360	7	0	0	0	0	0	0	0	0	0	0	0	0
1360	8	0	0	0	0	0	0	0	0	0	0	0	0
1360	9	0	0	0	0	0	0	0	0	0	0	0	0
1361	0	0	0	0	0	0	0	0	0	0	0	0	0
1361	1	0	0	0	0	0	0	0	0	0	0	0	0
1361	2	0	0	0	0	0	0	0	0	0	0	0	0
1361	3	0	0	0	0	0	0	0	0	0	0	0	0
1361	4	0	0	0	0	0	0	0	0	0	0	0	0
1361	5	0	0	0	0	0	0	0	0	0	0	0	0
1361	6	0	0	0	0	0	0	0	0	0	0	0	0
1361	7	0	0	0	0	0	0	0	0	0	0	0	0
1361	8	0	0	0	0	0	0	0	0	0	0	0	0
1361	9	0	0	0	0	0	0	0	0	0	0	0	0
1362	0	0	0	0	0	0	0	0	0	0	0	0	0
1362	1	0	0	0	0	0	0	0	0	0	0	0	0
1362	2	0	0	0	0	0	0	0	0	0	0	0	0
1362	3	0	0	0	0	0	0	0	0	0	0	0	0
1362	4	0	0	0	0	0	0	0	0	0	0	0	0
1362	5	0	0	0	0	0	0	0	0	0	0	0	0
1362	6	0	0	0	0	0	0	0	0	0	0	0	0
1362	7	0	0	0	0	0	0	0	0	0	0	0	0
1362	8	0	0	0	0	0	0	0	0	0	0	0	0
1362	9	0	0	0	0	0	0	0	0	0	0	0	0
1363	0	0	0	0	0	0	0	0	0	0	0	0	0
1363	1	0	0	0	0	0	0	0	0	0	0	0	0
1363	2	0	0	0	0	0	0	0	0	0	0	0	0
1363	3	0	0	0	0	0	0	0	0	0	0	0	0
1363	4	0	0	0	0	0	0	0	0	0	0	0	0
1363	5	0	0	0	0	0	0	0	0	0	0	0	0
1363	6	0	0	0	0	0	0	0	0	0	0	0	0
1363	7	0	0	0	0	0	0	0	0	0	0	0	0
1363	8	0	0	0	0	0	0	0	0	0	0	0	0
1363	9	0	0	0	0	0	0	0	0	0	0	0	0
1364	0	0	0	0	0	0	0	0	0	0	0	0	0
1364	1	0	0	0	0	0	0	0	0	0	0	0	0
1364	2	0	0	0	0	0	0	0	0	0	0	0	0
1364	3	0	0	0	0	0	0	0	0	0	0	0	0
1364	4	0	0	0	0	0	0	0	0	0	0	0	0
1364	5	0	0	0	0	0	0	0	0	0	0	0	0
1364	6	0	0	0	0	0	0	0	0	0	0	0	0
1364	7	0	0	0	0	0	0	0	0	0	0	0	0
1364	8	0	0	0	0	0	0	0	0	0	0	0	0
1364	9	0	0	0	0	0	0	0	0	0	0	0	0
1365	0	0	0	0	0	0	0	0	0	0	0	0	0
1365	1	0	0	0	0	0	0	0	0	0	0	0	0
1365	2	0	0	0	0	0	0	0	0	0	0	0	0
1365	3	0	0	0	0	0	0	0	0	0	0	0	0
1365	4	0	0	0	0	0	0	0	0	0	0	0	0
1365	5	0	0	0	0	0	0	0	0	0	0	0	0
1365	6	0	0	0	0	0	0	0	0	0	0	0	0
1365	7	0	0	0	0	0	0	0	0	0	0	0	0
1365	8	0	0	0	0	0	0	0	0	0	0	0	0
1365	9	0	0	0	0	0	0	0	0	0	0	0	0
1366	0	0	0	0	0	0	0	0	0	0	0	0	0
1366	1	0	0	0	0	0	0	0	0	0	0	0	0
1366	2	0	0	0	0	0	0	0	0	0	0	0	0
1366	3	0	0	0	0	0	0	0	0	0	0	0	0
1366	4	0	0	0	0	0	0	0	0	0	0	0	0
1366	5	0	0	0	0	0	0	0	0	0	0	0	0
1366	6	0	0	0	0	0	0	0	0	0	0	0	0
1366	7	0	0	0	0	0	0	0	0	0	0	0	0
1366	8	0	0	0	0	0	0	0	0	0	0	0	0
1366	9	0	0	0	0	0	0	0	0	0	0	0	0
1367	0	0	0	0	0	0	0	0	0	0	0	0	0
1367	1	0	0	0	0	0	0	0	0	0	0	0	0
1367	2	0	0	0	0	0	0	0	0	0	0	0	0
1367	3	0	0	0	0	0	0	0	0	0	0	0	0
1367	4	0	0	0	0	0	0	0	0	0	0	0	0
1367	5	0	0	0	0	0	0	0	0	0	0	0	0
1367	6	0	0	0	0	0	0	0	0	0	0	0	0
1367	7	0	0	0	0	0	0	0	0	0	0	0	0
1367	8	0	0	0	0	0	0	0	0	0	0	0	0
1367	9	0	0	0	0	0	0	0	0	0	0	0	0
1368	0	0	0	0	0	0	0	0	0	0	0	0	0
1368	1	0	0	0	0	0	0	0	0	0	0	0	0
1368	2	0	0	0	0	0	0	0	0	0	0	0	0
1368	3	0	0	0	0	0	0	0	0	0	0	0	0
1368	4	0	0	0	0	0	0	0	0	0	0	0	0
1368	5	0	0	0	0	0	0	0	0	0	0	0	0
1368	6	0	0	0	0	0	0	0	0	0	0	0	0
1368	7	0	0	0	0	0	0	0	0	0	0	0	0
1368	8	0	0	0	0	0	0	0	0	0	0	0	0
1368	9	0	0	0	0	0	0	0	0	0	0	0	0
1369	0	0	0	0	0	0	0	0	0	0	0	0	0
1369	1	0	0	0	0	0	0	0	0	0	0	0	0
1369	2	0	0	0	0	0	0	0	0	0	0	0	0
1369	3	0	0	0	0	0	0	0	0	0	0	0	0
1369	4	0	0	0	0	0	0	0	0	0	0	0	0
1369	5	0	0	0	0	0	0	0	0	0	0	0	0
1369	6	0	0	0	0	0	0	0	0	0	0	0	0
1369	7	0	0	0	0	0	0	0	0	0	0	0	0
1369	8	0	0	0	0	0	0	0	0	0	0	0	0
1369	9	0	0	0	0	0	0	0	0	0	0	0	0
1370	0	0	0	0	0	0	0	0	0	0	0	0	0
1370	1	0	0	0	0	0	0	0	0	0	0	0	0
1370	2	0	0	0	0	0	0	0	0	0	0	0	0
1370	3	0	0	0	0	0	0	0	0	0	0	0	0
1370	4	0	0	0	0	0	0	0	0	0	0	0	0
1370	5	0	0	0	0	0	0	0	0	0	0	0	0
1370	6	0	0	0	0	0	0	0	0	0	0	0	0
1370	7	0	0	0	0	0	0	0	0	0	0	0	0
1370	8	0	0	0	0	0	0	0	0	0	0	0	0
1370	9	0	0	0	0	0	0	0	0	0	0	0	0
1371	0	0	0	0	0	0	0	0	0	0	0	0	0
1371	1	0	0	0	0	0	0	0	0	0	0	0	0
1371	2	0	0	0	0	0	0	0	0	0	0	0	0
1371	3	0	0	0	0	0	0	0	0	0	0	0	0
1371	4	0	0	0	0	0	0	0	0	0	0	0	0
1371	5	0	0	0	0	0	0	0	0	0	0	0	0
1371	6	0	0	0	0	0	0	0	0	0	0	0	0
1371	7	0	0	0	0	0	0	0	0	0	0	0	0
1371	8	0	0	0	0	0	0	0	0	0	0	0	0
1371	9	0	0	0	0	0	0	0	0	0	0	0	0
1372	0	0	0	0	0	0	0	0	0	0	0	0	0
1372	1	0	0	0	0	0	0	0	0	0	0	0	0
1372	2	0	0	0	0	0	0	0	0	0	0	0	0
1372	3	0	0	0	0	0	0	0	0	0	0	0	0
1372	4	0	0	0	0	0	0	0	0	0	0	0	0
1372	5	0	0	0	0	0	0	0	0	0	0	0	0
1372	6	0	0	0	0	0	0	0	0	0	0	0	0
1372	7	0	0	0	0	0	0	0	0	0	0	0	0
1372	8	0	0	0	0	0	0	0	0	0	0	0	0
1372	9	0	0	0	0	0	0	0	0	0	0	0	0
1373	0	0	0	0	0	0	0	0	0	0	0	0	0
1373	1	0	0	0	0	0	0	0	0	0	0	0	0
1373	2	0	0	0	0	0	0	0	0	0	0	0	0
1373	3	0	0	0	0	0	0	0	0	0	0	0	0
1373	4	0	0	0	0	0	0	0	0	0	0	0	0
1373	5	0	0	0	0	0	0	0	0	0	0	0	0
1373	6	0	0	0	0	0	0	0	0	0	0	0	0
1373	7	0	0	0	0	0	0	0	0	0	0	0	0
1373	8	0	0	0	0	0	0	0	0	0	0	0	0
1373	9	0	0	0	0	0	0	0	0	0	0	0	0
1374	0	0	0	0	0	0	0	0	0	0	0	0	0
1374	1	0	0	0	0	0	0	0	0	0	0	0	0
1374	2	0	0	0	0	0	0	0	0	0	0	0	0
1374	3	0	0	0	0	0	0	0	0	0	0	0	0
1374	4	0	0	0	0	0	0	0	0	0	0	0	0
1374	5	0	0	0	0	0	0	0	0	0	0	0	0
1374	6	0	0	0	0	0	0	0	0	0	0	0	0
1374	7	0	0	0	0	0	0	0	0	0	0	0	0
1374	8	0	0	0	0	0	0	0	0	0	0	0	0
1374	9	0	0	0	0	0	0	0	0	0	0	0	0
1375	0	0	0	0	0	0	0	0	0	0	0	0	0
1375	1	0	0	0	0	0	0	0	0	0	0	0	0
1375	2	0	0	0	0	0	0	0	0	0	0	0	0
1375	3	0	0	0	0	0	0	0	0	0	0	0	0
1375	4	0	0	0	0	0	0	0	0	0	0	0	0
1375	5	0	0	0	0	0	0	0	0	0	0	0	0
1375	6	0	0	0	0	0	0	0	0	0	0	0	0
1375	7	0	0	0	0	0	0	0	0	0	0	0	0
1375	8	0	0	0	0	0	0	0	0	0	0	0	0
1375	9	0	0	0	0	0	0	0	0	0	0	0	0
1376	0	0	0	0	0	0	0	0	0	0	0	0	0
1376	1	0	0	0	0	0	0	0	0	0	0	0	0
1376	2	0	0	0	0	0	0	0	0	0	0	0	0
1376	3	0	0	0	0	0	0	0	0	0	0	0	0
1376	4	0	0	0	0	0	0	0	0	0	0	0	0
1376	5	0	0	0	0	0	0	0	0	0	0	0	0
1376	6	0	0	0	0	0	0	0	0	0	0	0	0
1376	7	0	0	0	0	0	0	0	0	0	0	0	0
1376	8	0	0	0	0	0	0	0	0	0	0	0	0
1376	9	0	0	0	0	0	0	0	0	0	0	0	0
1377	0	0	0	0	0	0	0	0	0	0	0	0	0
1377	1	0	0	0	0	0	0	0	0	0	0	0	0
1377	2	0	0	0	0	0	0	0	0	0	0	0	0
1377	3	0	0	0	0	0	0	0	0	0	0	0	0
1377	4	0	0	0	0	0	0	0	0	0	0	0	0
1377	5	0	0	0	0	0	0	0	0	0	0	0	0
1377	6	0	0	0	0	0	0	0	0	0	0	0	0
1377	7	0	0	0	0	0	0	0	0	0	0	0	0
1377	8	0	0	0	0	0	0	0	0	0	0	0	0
1377	9	0	0	0	0	0	0	0	0	0	0	0	0
1378	0	0	0	0	0	0	0	0	0	0	0	0	0
1378	1	0	0	0	0	0	0	0	0	0	0	0	0
1378	2	0	0	0	0	0	0	0	0	0	0	0	0
1378	3	0	0	0	0	0	0	0	0	0	0	0	0
1378	4	0	0	0	0	0	0	0	0	0	0	0	0
1378	5	0	0	0	0	0	0	0	0	0	0	0	0
1378	6	0	0	0	0	0	0	0	0	0	0	0	0
1378	7	0	0	0	0	0	0	0	0	0	0	0	0
1378	8	0	0	0	0	0	0	0	0	0	0	0	0
1378	9	0	0	0	0	0	0	0	0	0	0	0	0
1379	0	0	0	0	0	0	0	0	0	0	0	0	0
1379	1	0	0	0	0	0	0	0	0	0	0	0	0
1379	2	0	0	0	0	0	0	0	0	0	0	0	0
1379	3	0	0	0	0	0	0	0	0	0	0	0	0
1379	4	0	0	0	0	0	0	0	0	0	0	0	0
1379	5	0	0	0	0	0	0	0	0	0	0	0	0
1379	6	0	0	0	0	0	0	0	0	0	0	0	0
1379	7	0	0	0	0	0	0	0	0	0	0	0	0
1379	8	0	0	0	0	0	0	0	0	0	0	0	0
1379	9	0	0	0	0	0	0	0	0	0	0	0	0
1380	0	0	0	0	0	0	0	0	0	0	0	0	0
1380	1	0	0	0	0	0	0	0	0	0	0	0	0
1380	2	0	0	0	0	0	0	0	0	0	0	0	0
1380	3	0	0	0	0	0	0	0	0	0	0	0	0
1380	4	0	0	0	0	0	0	0	0	0	0	0	0
1380	5	0	0	0	0	0	0	0	0	0	0	0	0
1380	6	0	0	0	0	0	0	0	0	0	0	0	0
1380	7	0	0	0	0	0	0	0	0	0	0	0	0
1380	8	0	0	0	0	0	0	0	0	0	0	0	0
1380	9	0	0	0	0	0	0	0	0	0	0	0	0
1381	0	0	0	0	0	0	0	0	0	0	0	0	0
1381	1	0	0	0	0	0	0	0	0	0	0	0	0
1381	2	0	0	0	0	0	0	0	0	0	0	0	0
1381	3	0	0	0	0	0	0	0	0	0	0	0	0
1381	4	0	0	0	0	0	0	0	0	0	0	0	0
1381	5	0	0	0	0	0	0	0	0	0	0	0	0
1381	6	0	0	0	0	0	0	0	0	0	0	0	0
1381	7	0	0	0	0	0	0	0	0	0	0	0	0
1381	8	0	0	0	0	0	0	0	0	0	0	0	0
1381	9	0	0	0	0	0	0	0	0	0	0	0	0
1382	0	0	0	0	0	0	0	0	0	0	0	0	0
1382	1	0	0	0	0	0	0	0	0	0	0	0	0
1382	2	0	0	0	0	0	0	0	0	0	0	0	0
1382	3	0	0	0	0	0	0	0	0	0	0	0	0
1382	4	0	0	0	0	0	0	0	0	0	0	0	0
1382	5	0	0	0	0	0	0	0	0	0	0	0	0
1382	6	0	0	0	0	0	0	0	0	0	0	0	0
1382	7	0	0	0	0	0	0	0	0	0	0	0	0
1382	8	0	0	0	0	0	0	0	0	0	0	0	0
1382	9	0	0	0	0	0	0	0	0	0	0	0	0
1383	0	0	0	0	0	0	0	0	0	0	0	0	0
1383	1	0	0	0	0	0	0	0	0	0	0	0	0
1383	2	0	0	0	0	0	0	0	0	0	0	0	0
1383	3	0	0	0	0	0	0	0	0	0	0	0	0
1383	4	0	0	0	0	0	0	0	0	0	0	0	0
1383	5	0	0	0	0	0	0	0	0	0	0	0	0
1383	6	0	0	0	0	0	0	0	0	0	0	0	0
1383	7	0	0	0	0	0	0	0	0	0	0	0	0
1383	8	0	0	0	0	0	0	0	0	0	0	0	0
1383	9	0	0	0	0	0	0	0	0	0	0	0	0
1384	0	0	0	0	0	0	0	0	0	0	0	0	0
1384	1	0	0	0	0	0	0	0	0	0	0	0	0
1384	2	0	0	0	0	0	0	0	0	0	0	0	0
1384	3	0	0	0	0	0	0	0	0	0	0	0	0
1384	4	0	0	0	0	0	0	0	0	0	0	0	0
1384	5	0	0	0	0	0	0	0	0	0	0	0	0
1384	6	0	0	0	0	0	0	0	0	0	0	0	0
1384	7	0	0	0	0	0	0	0	0	0	0	0	0
1384	8	0	0	0	0	0	0	0	0	0	0	0	0
1384	9	0	0	0	0	0	0	0	0	0	0	0	0
1385	0	0	0	0	0	0	0	0	0	0	0	0	0
1385	1	0	0	0	0	0	0	0	0	0	0	0	0
1385	2	0	0	0	0	0	0	0	0	0	0	0	0
1385	3	0	0	0	0	0	0	0	0	0	0	0	0
1385	4	0	0	0	0	0	0	0	0	0	0	0	0
1385	5	0	0	0	0	0	0	0	0	0	0	0	0
1385	6	0	0	0	0	0	0	0	0	0	0	0	0
1385	7	0	0	0	0	0	0	0	0	0	0	0	0
1385	8	0	0	0	0	0	0	0	0	0	0	0	0
1385	9	0	0	0	0	0	0	0	0	0	0	0	0
1386	0	0	0	0	0	0	0	0	0	0	0	0	0
1386	1	0	0	0	0	0	0	0	0	0	0	0	0
1386	2	0	0	0	0	0	0	0	0	0	0	0	0
1386	3	0	0	0	0	0	0	0	0	0	0	0	0
1386	4	0	0	0	0	0	0	0	0	0	0	0	0
1386	5	0	0	0	0	0	0	0	0	0	0	0	0
1386	6	0	0	0	0	0	0	0	0	0	0	0	0
1386	7	0	0	0	0	0	0	0	0	0	0	0	0
1386	8	0	0	0	0	0	0	0	0	0	0	0	0
1386	9	0	0	0	0	0	0	0	0	0	0	0	0
1387	0	0	0	0	0	0	0	0	0	0	0	0	0
1387	1	0	0	0	0	0	0	0	0	0	0	0	0
1387	2	0	0	0	0	0	0	0	0	0	0	0	0
1387	3	0	0	0	0	0	0	0	0	0	0	0	0
1387	4	0	0	0	0	0	0	0	0	0	0	0	0
1387	5	0	0	0	0	0	0	0	0	0	0	0	0
1387	6	0	0	0	0	0	0	0	0	0	0	0	0
1387	7	0	0	0	0	0	0	0	0	0	0	0	0
1387	8	0	0	0	0	0	0	0	0	0	0	0	0
1387	9	0	0	0	0	0	0	0	0	0	0	0	0
1388	0	0	0	0	0	0	0	0	0	0	0	0	0
1388	1	0	0	0	0	0	0	0	0	0	0	0	0
1388	2	0	0	0	0	0	0	0	0	0	0	0	0
1388	3	0	0	0	0	0	0	0	0	0	0	0	0
1388	4	0	0	0	0	0	0	0	0	0	0	0	0
1388	5	0	0	0	0	0	0	0	0	0	0	0	0
1388	6	0	0	0	0	0	0	0	0	0	0	0	0
1388	7	0	0	0	0	0	0	0	0	0	0	0	0
1388	8	0	0	0	0	0	0	0	0	0	0	0	0
1388	9	0	0	0	0	0	0	0	0	0	0	0	0
1389	0	0	0	0	0	0	0	0	0	0	0	0	0
1389	1	0	0	0	0	0	0	0	0	0	0	0	0
1389	2	0	0	0	0	0	0	0	0	0	0	0	0
1389	3	0	0	0	0	0	0	0	0	0	0	0	0
1389	4	0	0	0	0	0	0	0	0	0	0	0	0
1389	5	0	0	0	0	0	0	0	0	0	0	0	0
1389	6	0	0	0	0	0	0	0	0	0	0	0	0
1389	7	0	0	0	0	0	0	0	0	0	0	0	0
1389	8	0	0	0	0	0	0	0	0	0	0	0	0
1389	9	0	0	0	0	0	0	0	0	0	0	0	0
1390	0	0	0	0	0	0	0	0	0	0	0	0	0
1390	1	0	0	0	0	0	0	0	0	0	0	0	0
1390	2	0	0	0	0	0	0	0	0	0	0	0	0
1390	3	0	0	0	0	0	0	0	0	0	0	0	0
1390	4	0	0	0	0	0	0	0	0	0	0	0	0
1390	5	0	0	0	0	0	0	0	0	0	0	0	0
1390	6	0	0	0	0	0	0	0	0	0	0	0	0
1390	7	0	0	0	0	0	0	0	0	0	0	0	0
1390	8	0	0	0	0	0	0	0	0	0	0	0	0
1390	9	0	0	0	0	0	0	0	0	0	0	0	0
1391	0	0	0	0	0	0	0	0	0	0	0	0	0
1391	1	0	0	0	0	0	0	0	0	0	0	0	0
1391	2	0	0	0	0	0	0	0	0	0	0	0	0
1391	3	0	0	0	0	0	0	0	0	0	0	0	0
1391	4	0	0	0	0	0	0	0	0	0	0	0	0
1391	5	0	0	0	0	0	0	0	0	0	0	0	0
1391	6	0	0	0	0	0	0	0	0	0	0	0	0
1391	7	0	0	0	0	0	0	0	0	0	0	0	0
1391	8	0	0	0	0	0	0	0	0	0	0	0	0
1391	9	0	0	0	0	0	0	0	0	0	0	0	0
1392	0	0	0	0	0	0	0	0	0	0	0	0	0
1392	1	0	0	0	0	0	0	0	0	0	0	0	0
1392	2	0	0	0	0	0	0	0	0	0	0	0	0
1392	3	0	0	0	0	0	0	0	0	0	0	0	0
1392	4	0	0	0	0	0	0	0	0	0	0	0	0
1392	5	0	0	0	0	0	0	0	0	0	0	0	0
1392	6	0	0	0	0	0	0	0	0	0	0	0	0
1392	7	0	0	0	0	0	0	0	0	0	0	0	0
1392	8	0	0	0	0	0	0	0	0	0	0	0	0
1392	9	0	0	0	0	0	0	0	0	0	0	0	0
1393	0	0	0	0	0	0	0	0	0	0	0	0	0
1393	1	0	0	0	0	0	0	0	0	0	0	0	0
1393	2	0	0	0	0	0	0	0	0	0	0	0	0
1393	3	0	0	0	0	0	0	0	0	0	0	0	0
1393	4	0	0	0	0	0	0	0	0	0	0	0	0
1393	5	0	0	0	0	0	0	0	0	0	0	0	0
1393	6	0	0	0	0	0	0	0	0	0	0	0	0
1393	7	0	0	0	0	0	0	0	0	0	0	0	0
1393	8	0	0	0	0	0	0	0	0	0	0	0	0
1393	9	0	0	0	0	0	0	0	0	0	0	0	0
1394	0	0	0	0	0	0	0	0	0	0	0	0	0
1394	1	0	0	0	0	0	0	0	0	0	0	0	0
1394	2	0	0	0	0	0	0	0	0	0	0	0	0
1394	3	0	0	0	0	0	0	0	0	0	0	0	0
1394	4	0	0	0	0	0	0	0	0	0	0	0	0
1394	5	0	0	0	0	0	0	0	0	0	0	0	0
1394	6	0	0	0	0	0	0	0	0	0	0	0	0
1394	7	0	0	0	0	0	0	0	0	0	0	0	0
1394	8	0	0	0	0	0	0	0	0	0	0	0	0
1394	9	0	0	0	0	0	0	0	0	0	0	0	0
1395	0	0	0	0	0	0	0	0	0	0	0	0	0
1395	1	0	0	0	0	0	0	0	0	0	0	0	0
1395	2	0	0	0	0	0	0	0	0	0	0	0	0
1395	3	0	0	0	0	0	0	0	0	0	0	0	0
1395	4	0	0	0	0	0	0	0	0	0	0	0	0
1395	5	0	0	0	0	0	0	0	0	0	0	0	0
1395	6	0	0	0	0	0	0	0	0	0	0	0	0
1395	7	0	0	0	0	0	0	0	0	0	0	0	0
1395	8	0	0	0	0	0	0	0	0	0	0	0	0
1395	9	0	0	0	0	0	0	0	0	0	0	0	0
1396	0	0	0	0	0	0	0	0	0	0	0	0	0
1396	1	0	0	0	0	0	0	0	0	0	0	0	0
1396	2	0	0	0	0	0	0	0	0	0	0	0	0
1396	3	0	0	0	0	0	0	0	0	0	0	0	0
1396	4	0	0	0	0	0	0	0	0	0	0	0	0
1396	5	0	0	0	0	0	0	0	0	0	0	0	0
1396	6	0	0	0	0	0	0	0	0	0	0	0	0
1396	7	0	0	0	0	0	0	0	0	0	0	0	0
1396	8	0	0	0	0	0	0	0	0	0	0	0	0
1396	9	0	0	0	0	0	0	0	0	0	0	0	0
1397	0	0	0	0	0	0	0	0	0	0	0	0	0
1397	1	0	0	0	0	0	0	0	0	0	0	0	0
1397	2	0	0	0	0	0	0	0	0	0	0	0	0
1397	3	0	0	0	0	0	0	0	0	0	0	0	0
1397	4	0	0	0	0	0	0	0	0	0	0	0	0
1397	5	0	0	0	0	0	0	0	0	0	0	0	0
1397	6	0	0	0	0	0	0	0	0	0	0	0	0
1397	7	0	0	0	0	0	0	0	0	0	0	0	0
1397	8	0	0	0	0	0	0	0	0	0	0	0	0
1397	9	0	0	0	0	0	0	0	0	0	0	0	0
1398	0	0	0	0	0	0	0	0	0	0	0	0	0
1398	1	0	0	0	0	0	0	0	0	0	0	0	0
1398	2	0	0	0	0	0	0	0	0	0	0	0	0
1398	3	0	0	0	0	0	0	0	0	0	0	0	0
1398	4	0	0	0	0	0	0	0	0	0	0	0	0
1398	5	0	0	0	0	0	0	0	0	0	0	0	0
1398	6	0	0	0	0	0	0	0	0	0	0	0	0
1398	7	0	0	0	0	0	0	0	0	0	0	0	0
1398	8	0	0	0	0	0	0	0	0	0	0	0	0
1398	9	0	0	0	0	0	0	0	0	0	0	0	0
1399	0	0	0	0	0	0	0	0	0	0	0	0	0
1399	1	0	0	0	0	0	0	0	0	0	0	0	0
1399	2	0	0	0	0	0	0	0	0	0	0	0	0
1399	3	0	0	0	0	0	0	0	0	0	0	0	0
1399	4	0	0	0	0	0	0	0	0	0	0	0	0
1399	5	0	0	0	0	0	0	0	0	0	0	0	0
1399	6	0	0	0	0	0	0	0	0	0	0	0	0
1399	7	0	0	0	0	0	0	0	0	0	0	0	0
1399	8	0	0	0	0	0	0	0	0	0	0	0	0
1399	9	0	0	0	0	0	0	0	0	0	0	0	0
1400	0	0	0	0	0	0	0	0	0	0	0	0	0
1400	1	0	0	0	0	0	0	0	0	0	0	0	0
1400	2	0	0	0	0	0	0	0	0	0	0	0	0
1400	3	0	0	0	0	0	0	0	0	0	0	0	0
1400	4	0	0	0	0	0	0	0	0	0	0	0	0
1400	5	0	0	0	0	0	0	0	0	0	0	0	0
1400	6	0	0	0	0	0	0	0	0	0	0	0	0
1400	7	0	0	0	0	0	0	0	0	0	0	0	0
1400	8	0	0	0	0	0	0	0	0	0	0	0	0
1400	9	0	0	0	0	0	0	0	0	0	0	0	0
1401	0	0	0	0	0	0	0	0	0	0	0	0	0
1401	1	0	0	0	0	0	0	0	0	0	0	0	0
1401	2	0	0	0	0	0	0	0	0	0	0	0	0
1401	3	0	0	0	0	0	0	0	0	0	0	0	0
1401	4	0	0	0	0	0	0	0	0	0	0	0	0
1401	5	0	0	0	0	0	0	0	0	0	0	0	0
1401	6	0	0	0	0	0	0	0	0	0	0	0	0
1401	7	0	0	0	0	0	0	0	0	0	0	0	0
1401	8	0	0	0	0	0	0	0	0	0	0	0	0
1401	9	0	0	0	0	0	0	0	0	0	0	0	0
1402	0	0	0	0	0	0	0	0	0	0	0	0	0
1402	1	0	0	0	0	0	0	0	0	0	0	0	0
1402	2	0	0	0	0	0	0	0	0	0	0	0	0
1402	3	0	0	0	0	0	0	0	0	0	0	0	0
1402	4	0	0	0	0	0	0	0	0	0	0	0	0
1402	5	0	0	0	0	0	0	0	0	0	0	0	0
1402	6	0	0	0	0	0	0	0	0	0	0	0	0
1402	7	0	0	0	0	0	0	0	0	0	0	0	0
1402	8	0	0	0	0	0	0	0	0	0	0	0	0
1402	9	0	0	0	0	0	0	0	0	0	0	0	0
1403	0	0	0	0	0	0	0	0	0	0	0	0	0
1403	1	0	0	0	0	0	0	0	0	0	0	0	0
1403	2	0	0	0	0	0	0	0	0	0	0	0	0
1403	3	0	0	0	0	0	0	0	0	0	0	0	0
1403	4	0	0	0	0	0	0	0	0	0	0	0	0
1403	5	0	0	0	0	0	0	0	0	0	0	0	0
1403	6	0	0	0	0	0	0	0	0	0	0	0	0
1403	7	0	0	0	0	0	0	0	0	0	0	0	0
1403	8	0	0	0	0	0	0	0	0	0	0	0	0
1403	9	0	0	0	0	0	0	0	0	0	0	0	0
1404	0	0	0	0	0	0	0	0	0	0	0	0	0
1404	1	0	0	0	0	0	0	0	0	0	0	0	0
1404	2	0	0	0	0	0	0	0	0	0	0	0	0
1404	3	0	0	0	0	0	0	0	0	0	0	0	0
1404	4	0	0	0	0	0	0	0	0	0	0	0	0
1404	5	0	0	0	0	0	0	0	0	0	0	0	0
1404	6	0	0	0	0	0	0	0	0	0	0	0	0
1404	7	0	0	0	0	0	0	0	0	0	0	0	0
1404	8	0	0	0	0	0	0	0	0	0	0	0	0
1404	9	0	0	0	0	0	0	0	0	0	0	0	0
1405	0	0	0	0	0	0	0	0	0	0	0	0	0
1405	1	0	0	0	0	0	0	0	0	0	0	0	0
1405	2	0	0	0	0	0	0	0	0	0	0	0	0
1405	3	0	0	0	0	0	0	0	0	0	0	0	0
1405	4	0	0	0	0	0	0	0	0	0	0	0	0
1405	5	0	0	0	0	0	0	0	0	0	0	0	0
1405	6	0	0	0	0	0	0	0	0	0	0	0	0
1405	7	0	0	0	0	0	0	0	0	0	0	0	0
1405	8	0	0	0	0	0	0	0	0	0	0	0	0
1405	9	0	0	0	0	0	0	0	0	0	0	0	0
1406	0	0	0	0	0	0	0	0	0	0	0	0	0
1406	1	0	0	0	0	0	0	0	0	0	0	0	0
1406	2	0	0	0	0	0	0	0	0	0	0	0	0
1406	3	0	0	0	0	0	0	0	0	0	0	0	0
1406	4	0	0	0	0	0	0	0	0	0	0	0	0
1406	5	0	0	0	0	0	0	0	0	0	0	0	0
1406	6	0	0	0	0	0	0	0	0	0	0	0	0
1406	7	0	0	0	0	0	0	0	0	0	0	0	0
1406	8	0	0	0	0	0	0	0	0	0	0	0	0
1406	9	0	0	0	0	0	0	0	0	0	0	0	0
1407	0	0	0	0	0	0	0	0	0	0	0	0	0
1407	1	0	0	0	0	0	0	0	0	0	0	0	0
1407	2	0	0	0	0	0	0	0	0	0	0	0	0
1407	3	0	0	0	0	0	0	0	0	0	0	0	0
1407	4	0	0	0	0	0	0	0	0	0	0	0	0
1407	5	0	0	0	0	0	0	0	0	0	0	0	0
1407	6	0	0	0	0	0	0	0	0	0	0	0	0
1407	7	0	0	0	0	0	0	0	0	0	0	0	0
1407	8	0	0	0	0	0	0	0	0	0	0	0	0
1407	9	0	0	0	0	0	0	0	0	0	0	0	0
1408	0	0	0	0	0	0	0	0	0	0	0	0	0
1408	1	0	0	0	0	0	0	0	0	0	0	0	0
1408	2	0	0	0	0	0	0	0	0	0	0	0	0
1408	3	0	0	0	0	0	0	0	0	0	0	0	0
1408	4	0	0	0	0	0	0	0	0	0	0	0	0
1408	5	0	0	0	0	0	0	0	0	0	0	0	0
1408	6	0	0	0	0	0	0	0	0	0	0	0	0
1408	7	0	0	0	0	0	0	0	0	0	0	0	0
1408	8	0	0	0	0	0	0	0	0	0	0	0	0
1408	9	0	0	0	0	0	0	0	0	0	0	0	0
1409	0	0	0	0	0	0	0	0	0	0	0	0	0
1409	1	0	0	0	0	0	0	0	0	0	0	0	0
1409	2	0	0	0	0	0	0	0	0	0	0	0	0
1409	3	0	0	0	0	0	0	0	0	0	0	0	0
1409	4	0	0	0	0	0	0	0	0	0	0	0	0
1409	5	0	0	0	0	0	0	0	0	0	0	0	0
1409	6	0	0	0	0	0	0	0	0	0	0	0	0
1409	7	0	0	0	0	0	0	0	0	0	0	0	0
1409	8	0	0	0	0	0	0	0	0	0	0	0	0
1409	9	0	0	0	0	0	0	0	0	0	0	0	0
1410	0	0	0	0	0	0	0	0	0	0	0	0	0
1410	1	0	0	0	0	0	0	0	0	0	0	0	0
1410	2	0	0	0	0	0	0	0	0	0	0	0	0
1410	3	0	0	0	0	0	0	0	0	0	0	0	0
1410	4	0	0	0	0	0	0	0	0	0	0	0	0
1410	5	0	0	0	0	0	0	0	0	0	0	0	0
1410	6	0	0	0	0	0	0	0	0	0	0	0	0
1410	7	0	0	0	0	0	0	0	0	0	0	0	0
1410	8	0	0	0	0	0	0	0	0	0	0	0	0
1410	9	0	0	0	0	0	0	0	0	0	0	0	0
1411	0	0	0	0	0	0	0	0	0	0	0	0	0
1411	1	0	0	0	0	0	0	0	0	0	0	0	0
1411	2	0	0	0	0	0	0	0	0	0	0	0	0
1411	3	0	0	0	0	0	0	0	0	0	0	0	0
1411	4	0	0	0	0	0	0	0	0	0	0	0	0
1411	5	0	0	0	0	0	0	0	0	0	0	0	0
1411	6	0	0	0	0	0	0	0	0	0	0	0	0
1411	7	0	0	0	0	0	0	0	0	0	0	0	0
1411	8	0	0	0	0	0	0	0	0	0	0	0	0
1411	9	0	0	0	0	0	0	0	0	0	0	0	0
1412	0	0	0	0	0	0	0	0	0	0	0	0	0
1412	1	0	0	0	0	0	0	0	0	0	0	0	0
1412	2	0	0	0	0	0	0	0	0	0	0	0	0
1412	3	0	0	0	0	0	0	0	0	0	0	0	0
1412	4	0	0	0	0	0	0	0	0	0	0	0	0
1412	5	0	0	0	0	0	0	0	0	0	0	0	0
1412	6	0	0	0	0	0	0	0	0	0	0	0	0
1412	7	0	0	0	0	0	0	0	0	0	0	0	0
1412	8	0	0	0	0	0	0	0	0	0	0	0	0
1412	9	0	0	0	0	0	0	0	0	0	0	0	0
1413	0	0	0	0	0	0	0	0	0	0	0	0	0
1413	1	0	0	0	0	0	0	0	0	0	0	0	0
1413	2	0	0	0	0	0	0	0	0	0	0	0	0
1413	3	0	0	0	0	0	0	0	0	0	0	0	0
1413	4	0	0	0	0	0	0	0	0	0	0	0	0
1413	5	0	0	0	0	0	0	0	0	0	0	0	0
1413	6	0	0	0	0	0	0	0	0	0	0	0	0
1413	7	0	0	0	0	0	0	0	0	0	0	0	0
1413	8	0	0	0	0	0	0	0	0	0	0	0	0
1413	9	0	0	0	0	0	0	0	0	0	0	0	0
1414	0	0	0	0	0	0	0	0	0	0	0	0	0
1414	1	0	0	0	0	0	0	0	0	0	0	0	0
1414	2	0	0	0	0	0	0	0	0	0	0	0	0
1414	3	0	0	0	0	0	0	0	0	0	0	0	0
1414	4	0	0	0	0	0	0	0	0	0	0	0	0
1414	5	0	0	0	0	0	0	0	0	0	0	0	0
1414	6	0	0	0	0	0	0	0	0	0	0	0	0
1414	7	0	0	0	0	0	0	0	0	0	0	0	0
1414	8	0	0	0	0	0	0	0	0	0	0	0	0
1414	9	0	0	0	0	0	0	0	0	0	0	0	0
1415	0	0	0	0	0	0	0	0	0	0	0	0	0
1415	1	0	0	0	0	0	0	0	0	0	0	0	0
1415	2	0	0	0	0	0	0	0	0	0	0	0	0
1415	3	0	0	0	0	0	0	0	0	0	0	0	0
1415	4	0	0	0	0	0	0	0	0	0	0	0	0
1415	5	0	0	0	0	0	0	0	0	0	0	0	0
1415	6	0	0	0	0	0	0	0	0	0	0	0	0
1415	7	0	0	0	0	0	0	0	0	0	0	0	0
1415	8	0	0	0	0	0	0	0	0	0	0	0	0
1415	9	0	0	0	0	0	0	0	0	0	0	0	0
1416	0	0	0	0	0	0	0	0	0	0	0	0	0
1416	1	0	0	0	0	0	0	0	0	0	0	0	0
1416	2	0	0	0	0	0	0	0	0	0	0	0	0
1416	3	0	0	0	0	0	0	0	0	0	0	0	0
1416	4	0	0	0	0	0	0	0	0	0	0	0	0
1416	5	0	0	0	0	0	0	0	0	0	0	0	0
1416	6	0	0	0	0	0	0	0	0	0	0	0	0
1416	7	0	0	0	0	0	0	0	0	0	0	0	0
1416	8	0	0	0	0	0	0	0	0	0	0	0	0
1416	9	0	0	0	0	0	0	0	0	0	0	0	0
1417	0	0	0	0	0	0	0	0	0	0	0	0	0
1417	1	0	0	0	0	0	0	0	0	0	0	0	0
1417	2	0	0	0	0	0	0	0	0	0	0	0	0
1417	3	0	0	0	0	0	0	0	0	0	0	0	0
1417	4	0	0	0	0	0	0	0	0	0	0	0	0
1417	5	0	0	0	0	0	0	0	0	0	0	0	0
1417	6	0	0	0	0	0	0	0	0	0	0	0	0
1417	7	0	0	0	0	0	0	0	0	0	0	0	0
1417	8	0	0	0	0	0	0	0	0	0	0	0	0
1417	9	0	0	0	0	0	0	0	0	0	0	0	0
1418	0	0	0	0	0	0	0	0	0	0	0	0	0
1418	1	0	0	0	0	0	0	0	0	0	0	0	0
1418	2	0	0	0	0	0	0	0	0	0	0	0	0
1418	3	0	0	0	0	0	0	0	0	0	0	0	0
1418	4	0	0	0	0	0	0	0	0	0	0	0	0
1418	5	0	0	0	0	0	0	0	0	0	0	0	0
1418	6	0	0	0	0	0	0	0	0	0	0	0	0
1418	7	0	0	0	0	0	0	0	0	0	0	0	0
1418	8	0	0	0	0	0	0	0	0	0	0	0	0
1418	9	0	0	0	0	0	0	0	0	0	0	0	0
1419	0	0	0	0	0	0	0	0	0	0	0	0	0
1419	1	0	0	0	0	0	0	0	0	0	0	0	0
1419	2	0	0	0	0	0	0	0	0	0	0	0	0
1419	3	0	0	0	0	0	0	0	0	0	0	0	0
1419	4	0	0	0	0	0	0	0	0	0	0	0	0
1419	5	0	0	0	0	0	0	0	0	0	0	0	0
1419	6	0	0	0	0	0	0	0	0	0	0	0	0
1419	7	0	0	0	0	0	0	0	0	0	0	0	0
1419	8	0	0	0	0	0	0	0	0	0	0	0	0
1419	9	0	0	0	0	0	0	0	0	0	0	0	0
1420	0	0	0	0	0	0	0	0	0	0	0	0	0
1420	1	0	0	0	0	0	0	0	0	0	0	0	0
1420	2	0	0	0	0	0	0	0	0	0	0	0	0
1420	3	0	0	0	0	0	0	0	0	0	0	0	0
1420	4	0	0	0	0	0	0	0	0	0	0	0	0
1420	5	0	0	0	0	0	0	0	0	0	0	0	0
1420	6	0	0	0	0	0	0	0	0	0	0	0	0
1420	7	0	0	0	0	0	0	0	0	0	0	0	0
1420	8	0	0	0	0	0	0	0	0	0	0	0	0
1420	9	0	0	0	0	0	0	0	0	0	0	0	0
1421	0	0	0	0	0	0	0	0	0	0	0	0	0
1421	1	0	0	0	0	0	0	0	0	0	0	0	0
1421	2	0	0	0	0	0	0	0	0	0	0	0	0
1421	3	0	0	0	0	0	0	0	0	0	0	0	0
1421	4	0	0	0	0	0	0	0	0	0	0	0	0
1421	5	0	0	0	0	0	0	0	0	0	0	0	0
1421	6	0	0	0	0	0	0	0	0	0	0	0	0
1421	7	0	0	0	0	0	0	0	0	0	0	0	0
1421	8	0	0	0	0	0	0	0	0	0	0	0	0
1421	9	0	0	0	0	0	0	0	0	0	0	0	0
1422	0	0	0	0	0	0	0	0	0	0	0	0	0
1422	1	0	0	0	0	0	0	0	0	0	0	0	0
1422	2	0	0	0	0	0	0	0	0	0	0	0	0
1422	3	0	0	0	0	0	0	0	0	0	0	0	0
1422	4	0	0	0	0	0	0	0	0	0	0	0	0
1422	5	0	0	0	0	0	0	0	0	0	0	0	0
1422	6	0	0	0	0	0	0	0	0	0	0	0	0
1422	7	0	0	0	0	0	0	0	0	0	0	0	0
1422	8	0	0	0	0	0	0	0	0	0	0	0	0
1422	9	0	0	0	0	0	0	0	0	0	0	0	0
1423	0	0	0	0	0	0	0	0	0	0	0	0	0
1423	1	0	0	0	0	0	0	0	0	0	0	0	0
1423	2	0	0	0	0	0	0	0	0	0	0	0	0
1423	3	0	0	0	0	0	0	0	0	0	0	0	0
1423	4	0	0	0	0	0	0	0	0	0	0	0	0
1423	5	0	0	0	0	0	0	0	0	0	0	0	0
1423	6	0	0	0	0	0	0	0	0	0	0	0	0
1423	7	0	0	0	0	0	0	0	0	0	0	0	0
1423	8	0	0	0	0	0	0	0	0	0	0	0	0
1423	9	0	0	0	0	0	0	0	0	0	0	0	0
1424	0	0	0	0	0	0	0	0	0	0	0	0	0
1424	1	0	0	0	0	0	0	0	0	0	0	0	0
1424	2	0	0	0	0	0	0	0	0	0	0	0	0
1424	3	0	0	0	0	0	0	0	0	0	0	0	0
1424	4	0	0	0	0	0	0	0	0	0	0	0	0
1424	5	0	0	0	0	0	0	0	0	0	0	0	0
1424	6	0	0	0	0	0	0	0	0	0	0	0	0
1424	7	0	0	0	0	0	0	0	0	0	0	0	0
1424	8	0	0	0	0	0	0	0	0	0	0	0	0
1424	9	0	0	0	0	0	0	0	0	0	0	0	0
1425	0	0	0	0	0	0	0	0	0	0	0	0	0
1425	1	0	0	0	0	0	0	0	0	0	0	0	0
1425	2	0	0	0	0	0	0	0	0	0	0	0	0
1425	3	0	0	0	0	0	0	0	0	0	0	0	0
1425	4	0	0	0	0	0	0	0	0	0	0	0	0
1425	5	0	0	0	0	0	0	0	0	0	0	0	0
1425	6	0	0	0	0	0	0	0	0	0	0	0	0
1425	7	0	0	0	0	0	0	0	0	0	0	0	0
1425	8	0	0	0	0	0	0	0	0	0	0	0	0
1425	9	0	0	0	0	0	0	0	0	0	0	0	0
1426	0	0	0	0	0	0	0	0	0	0	0	0	0
1426	1	0	0	0	0	0	0	0	0	0	0	0	0
1426	2	0	0	0	0	0	0	0	0	0	0	0	0
1426	3	0	0	0	0	0	0	0	0	0	0	0	0
1426	4	0	0	0	0	0	0	0	0	0	0	0	0
1426	5	0	0	0	0	0	0	0	0	0	0	0	0
1426	6	0	0	0	0	0	0	0	0	0	0	0	0
1426	7	0	0	0	0	0	0	0	0	0	0	0	0
1426	8	0	0	0	0	0	0	0	0	0	0	0	0
1426	9	0	0	0	0	0	0	0	0	0	0	0	0
1427	0	0	0	0	0	0	0	0	0	0	0	0	0
1427	1	0	0	0	0	0	0	0	0	0	0	0	0
1427	2	0	0	0	0	0	0	0	0	0	0	0	0
1427	3	0	0	0	0	0	0	0	0	0	0	0	0
1427	4	0	0	0	0	0	0	0	0	0	0	0	0
1427	5	0	0	0	0	0	0	0	0	0	0	0	0
1427	6	0	0	0	0	0	0	0	0	0	0	0	0
1427	7	0	0	0	0	0	0	0	0	0	0	0	0
1427	8	0	0	0	0	0	0	0	0	0	0	0	0
1427	9	0	0	0	0	0	0	0	0	0	0	0	0
1428	0	0	0	0	0	0	0	0	0	0	0	0	0
1428	1	0	0	0	0	0	0	0	0	0	0	0	0
1428	2	0	0	0	0	0	0	0	0	0	0	0	0
1428	3	0	0	0	0	0	0	0	0	0	0	0	0
1428	4	0	0	0	0	0	0	0	0	0	0	0	0
1428	5	0	0	0	0	0	0	0	0	0	0	0	0
1428	6	0	0	0	0	0	0	0	0	0	0	0	0
1428	7	0	0	0	0	0	0	0	0	0	0	0	0
1428	8	0	0	0	0	0	0	0	0	0	0	0	0
1428	9	0	0	0	0	0	0	0	0	0	0	0	0
1429	0	0	0	0	0	0	0	0	0	0	0	0	0
1429	1	0	0	0	0	0	0	0	0	0	0	0	0
1429	2	0	0	0	0	0	0	0	0	0	0	0	0
1429	3	0	0	0	0	0	0	0	0	0	0	0	0
1429	4	0	0	0	0	0	0	0	0	0	0	0	0
1429	5	0	0	0	0	0	0	0	0	0	0	0	0
1429	6	0	0	0	0	0	0	0	0	0	0	0	0
1429	7	0	0	0	0	0	0	0	0	0	0	0	0
1429	8	0	0	0	0	0	0	0	0	0	0	0	0
1429	9	0	0	0	0	0	0	0	0	0	0	0	0
1430	0	0	0	0	0	0	0	0	0	0	0	0	0
1430	1	0	0	0	0	0	0	0	0	0	0	0	0
1430	2	0	0	0	0	0	0	0	0	0	0	0	0
1430	3	0	0	0	0	0	0	0	0	0	0	0	0
1430	4	0	0	0	0	0	0	0	0	0	0	0	0
1430	5	0	0	0	0	0	0	0	0	0	0	0	0
1430	6	0	0	0	0	0	0	0	0	0	0	0	0
1430	7	0	0	0	0	0	0	0	0	0	0	0	0
1430	8	0	0	0	0	0	0	0	0	0	0	0	0
1430	9	0	0	0	0	0	0	0	0	0	0	0	0
1431	0	0	0	0	0	0	0	0	0	0	0	0	0
1431	1	0	0	0	0	0	0	0	0	0	0	0	0
1431	2	0	0	0	0	0	0	0	0	0	0	0	0
1431	3	0	0	0	0	0	0	0	0	0	0	0	0
1431	4	0	0	0	0	0	0	0	0	0	0	0	0
1431	5	0	0	0	0	0	0	0	0	0	0	0	0
1431	6	0	0	0	0	0	0	0	0	0	0	0	0
1431	7	0	0	0	0	0	0	0	0	0	0	0	0
1431	8	0	0	0	0	0	0	0	0	0	0	0	0
1431	9	0	0	0	0	0	0	0	0	0	0	0	0
1432	0	0	0	0	0	0	0	0	0	0	0	0	0
1432	1	0	0	0	0	0	0	0	0	0	0	0	0
1432	2	0	0	0	0	0	0	0	0	0	0	0	0
1432	3	0	0	0	0	0	0	0	0	0	0	0	0
1432	4	0	0	0	0	0	0	0	0	0	0	0	0
1432	5	0	0	0	0	0	0	0	0	0	0	0	0
1432	6	0	0	0	0	0	0	0	0	0	0	0	0
1432	7	0	0	0	0	0	0	0	0	0	0	0	0
1432	8	0	0	0	0	0	0	0	0	0	0	0	0
1432	9	0	0	0	0	0	0	0	0	0	0	0	0
1433	0	0	0	0	0	0	0	0	0	0	0	0	0
1433	1	0	0	0	0	0	0	0	0	0	0	0	0
1433	2	0	0	0	0	0	0	0	0	0	0	0	0
1433	3	0	0	0	0	0	0	0	0	0	0	0	0
1433	4	0	0	0	0	0	0	0	0	0	0	0	0
1433	5	0	0	0	0	0	0	0	0	0	0	0	0
1433	6	0	0	0	0	0	0	0	0	0	0	0	0
1433	7	0	0	0	0	0	0	0	0	0	0	0	0
1433	8	0	0	0	0	0	0	0	0	0	0	0	0
1433	9	0	0	0	0	0	0	0	0	0	0	0	0
1434	0	0	0	0	0	0	0	0	0	0	0	0	0
1434	1	0	0	0	0	0	0	0	0	0	0	0	0
1434	2	0	0	0	0	0	0	0	0	0	0	0	0
1434	3	0	0	0	0	0	0	0	0	0	0	0	0
1434	4	0	0	0	0	0	0	0	0	0	0	0	0
1434	5	0	0	0	0	0	0	0	0	0	0	0	0
1434	6	0	0	0	0	0	0	0	0	0	0	0	0
1434	7	0	0	0	0	0	0	0	0	0	0	0	0
1434	8	0	0	0	0	0	0	0	0	0	0	0	0
1434	9	0	0	0	0	0	0	0	0	0	0	0	0
1435	0	0	0	0	0	0	0	0	0	0	0	0	0
1435	1	0	0	0	0	0	0	0	0	0	0	0	0
1435	2	0	0	0	0	0	0	0	0	0	0	0	0
1435	3	0	0	0	0	0	0	0	0	0	0	0	0
1435	4	0	0	0	0	0	0	0	0	0	0	0	0
1435	5	0	0	0	0	0	0	0	0	0	0	0	0
1435	6	0	0	0	0	0	0	0	0	0	0	0	0
1435	7	0	0	0	0	0	0	0	0	0	0	0	0
1435	8	0	0	0	0	0	0	0	0	0	0	0	0
1435	9	0	0	0	0	0	0	0	0	0	0	0	0
1436	0	0	0	0	0	0	0	0	0	0	0	0	0
1436	1	0	0	0	0	0	0	0	0	0	0	0	0
1436	2	0	0	0	0	0	0	0	0	0	0	0	0
1436	3	0	0	0	0	0	0	0	0	0	0	0	0
1436	4	0	0	0	0	0	0	0	0	0	0	0	0
1436	5	0	0	0	0	0	0	0	0	0	0	0	0
1436	6	0	0	0	0	0	0	0	0	0	0	0	0
1436	7	0	0	0	0	0	0	0	0	0	0	0	0
1436	8	0	0	0	0	0	0	0	0	0	0	0	0
1436	9	0	0	0	0	0	0	0	0	0	0	0	0
1437	0	0	0	0	0	0	0	0	0	0	0	0	0
1437	1	0	0	0	0	0	0	0	0	0	0	0	0
1437	2	0	0	0	0	0	0	0	0	0	0	0	0
1437	3	0	0	0	0	0	0	0	0	0	0	0	0
1437	4	0	0	0	0	0	0	0	0	0	0	0	0
1437	5	0	0	0	0	0	0	0	0	0	0	0	0
1437	6	0	0	0	0	0	0	0	0	0	0	0	0
1437	7	0	0	0	0	0	0	0	0	0	0	0	0
1437	8	0	0	0	0	0	0	0	0	0	0	0	0
1437	9	0	0	0	0	0	0	0	0	0	0	0	0
1438	0	0	0	0	0	0	0	0	0	0	0	0	0
1438	1	0	0	0	0	0	0	0	0	0	0	0	0
1438	2	0	0	0	0	0	0	0	0	0	0	0	0
1438	3	0	0	0	0	0	0	0	0	0	0	0	0
1438	4	0	0	0	0	0	0	0	0	0	0	0	0
1438	5	0	0	0	0	0	0	0	0	0	0	0	0
1438	6	0	0	0	0	0	0	0	0	0	0	0	0
1438	7	0	0	0	0	0	0	0	0	0	0	0	0
1438	8	0	0	0	0	0	0	0	0	0	0	0	0
1438	9	0	0	0	0	0	0	0	0	0	0	0	0
1439	0	0	0	0	0	0	0	0	0	0	0	0	0
1439	1	0	0	0	0	0	0	0	0	0	0	0	0
1439	2	0	0	0	0	0	0	0	0	0	0	0	0
1439	3	0	0	0	0	0	0	0	0	0	0	0	0
1439	4	0	0	0	0	0	0	0	0	0	0	0	0
1439	5	0	0	0	0	0	0	0	0	0	0	0	0
1439	6	0	0	0	0	0	0	0	0	0	0	0	0
1439	7	0	0	0	0	0	0	0	0	0	0	0	0
1439	8	0	0	0	0	0	0	0	0	0	0	0	0
1439	9	0	0	0	0	0	0	0	0	0	0	0	0
1440	0	0	0	0	0	0	0	0	0	0	0	0	0
1440	1	0	0	0	0	0	0	0	0	0	0	0	0
1440	2	0	0	0	0	0	0	0	0	0	0	0	0
1440	3	0	0	0	0	0	0	0	0	0	0	0	0
1440	4	0	0	0	0	0	0	0	0	0	0	0	0
1440	5	0	0	0	0	0	0	0	0	0	0	0	0
1440	6	0	0	0	0	0	0	0	0	0	0	0	0
1440	7	0	0	0	0	0	0	0	0	0	0	0	0
1440	8	0	0	0	0	0	0	0	0	0	0	0	0
1440	9	0	0	0	0	0	0	0	0	0	0	0	0
1441	0	0	0	0	0	0	0	0	0	0	0	0	0
1441	1	0	0	0	0	0	0	0	0	0	0	0	0
1441	2	0	0	0	0	0	0	0	0	0	0	0	0
1441	3	0	0	0	0	0	0	0	0	0	0	0	0
1441	4	0	0	0	0	0	0	0	0	0	0	0	0
1441	5	0	0	0	0	0	0	0	0	0	0	0	0
1441	6	0	0	0	0	0	0	0	0	0	0	0	0
1441	7	0	0	0	0	0	0	0	0	0	0	0	0
1441	8	0	0	0	0	0	0	0	0	0	0	0	0
1441	9	0	0	0	0	0	0	0	0	0	0	0	0
1442	0	0	0	0	0	0	0	0	0	0	0	0	0
1442	1	0	0	0	0	0	0	0	0	0	0	0	0
1442	2	0	0	0	0	0	0	0	0	0	0	0	0
1442	3	0	0	0	0	0	0	0	0	0	0	0	0
1442	4	0	0	0	0	0	0	0	0	0	0	0	0
1442	5	0	0	0	0	0	0	0	0	0	0	0	0
1442	6	0	0	0	0	0	0	0	0	0	0	0	0
1442	7	0	0	0	0	0	0	0	0	0	0	0	0
1442	8	0	0	0	0	0	0	0	0	0	0	0	0
1442	9	0	0	0	0	0	0	0	0	0	0	0	0
1443	0	0	0	0	0	0	0	0	0	0	0	0	0
1443	1	0	0	0	0	0	0	0	0	0	0	0	0
1443	2	0	0	0	0	0	0	0	0	0	0	0	0
1443	3	0	0	0	0	0	0	0	0	0	0	0	0
1443	4	0	0	0	0	0	0	0	0	0	0	0	0
1443	5	0	0	0	0	0	0	0	0	0	0	0	0
1443	6	0	0	0	0	0	0	0	0	0	0	0	0
1443	7	0	0	0	0	0	0	0	0	0	0	0	0
1443	8	0	0	0	0	0	0	0	0	0	0	0	0
1443	9	0	0	0	0	0	0	0	0	0	0	0	0
1444	0	0	0	0	0	0	0	0	0	0	0	0	0
1444	1	0	0	0	0	0	0	0	0	0	0	0	0
1444	2	0	0	0	0	0	0	0	0	0	0	0	0
1444	3	0	0	0	0	0	0	0	0	0	0	0	0
1444	4	0	0	0	0	0	0	0	0	0	0	0	0
1444	5	0	0	0	0	0	0	0	0	0	0	0	0
1444	6	0	0	0	0	0	0	0	0	0	0	0	0
1444	7	0	0	0	0	0	0	0	0	0	0	0	0
1444	8	0	0	0	0	0	0	0	0	0	0	0	0
1444	9	0	0	0	0	0	0	0	0	0	0	0	0
1445	0	0	0	0	0	0	0	0	0	0	0	0	0
1445	1	0	0	0	0	0	0	0	0	0	0	0	0
1445	2	0	0	0	0	0	0	0	0	0	0	0	0
1445	3	0	0	0	0	0	0	0	0	0	0	0	0
1445	4	0	0	0	0	0	0	0	0	0	0	0	0
1445	5	0	0	0	0	0	0	0	0	0	0	0	0
1445	6	0	0	0	0	0	0	0	0	0	0	0	0
1445	7	0	0	0	0	0	0	0	0	0	0	0	0
1445	8	0	0	0	0	0	0	0	0	0	0	0	0
1445	9	0	0	0	0	0	0	0	0	0	0	0	0
1446	0	0	0	0	0	0	0	0	0	0	0	0	0
1446	1	0	0	0	0	0	0	0	0	0	0	0	0
1446	2	0	0	0	0	0	0	0	0	0	0	0	0
1446	3	0	0	0	0	0	0	0	0	0	0	0	0
1446	4	0	0	0	0	0	0	0	0	0	0	0	0
1446	5	0	0	0	0	0	0	0	0	0	0	0	0
1446	6	0	0	0	0	0	0	0	0	0	0	0	0
1446	7	0	0	0	0	0	0	0	0	0	0	0	0
1446	8	0	0	0	0	0	0	0	0	0	0	0	0
1446	9	0	0	0	0	0	0	0	0	0	0	0	0
1447	0	0	0	0	0	0	0	0	0	0	0	0	0
1447	1	0	0	0	0	0	0	0	0	0	0	0	0
1447	2	0	0	0	0	0	0	0	0	0	0	0	0
1447	3	0	0	0	0	0	0	0	0	0	0	0	0
1447	4	0	0	0	0	0	0	0	0	0	0	0	0
1447	5	0	0	0	0	0	0	0	0	0	0	0	0
1447	6	0	0	0	0	0	0	0	0	0	0	0	0
1447	7	0	0	0	0	0	0	0	0	0	0	0	0
1447	8	0	0	0	0	0	0	0	0	0	0	0	0
1447	9	0	0	0	0	0	0	0	0	0	0	0	0
1448	0	0	0	0	0	0	0	0	0	0	0	0	0
1448	1	0	0	0	0	0	0	0	0	0	0	0	0
1448	2	0	0	0	0	0	0	0	0	0	0	0	0
1448	3	0	0	0	0	0	0	0	0	0	0	0	0
1448	4	0	0	0	0	0	0	0	0	0	0	0	0
1448	5	0	0	0	0	0	0	0	0	0	0	0	0
1448	6	0	0	0	0	0	0	0	0	0	0	0	0
1448	7	0	0	0	0	0	0	0	0	0	0	0	0
1448	8	0	0	0	0	0	0	0	0	0	0	0	0
1448	9	0	0	0	0	0	0	0	0	0	0	0	0
1449	0	0	0	0	0	0	0	0	0	0	0	0	0
1449	1	0	0	0	0	0	0	0	0	0	0	0	0
1449	2	0	0	0	0	0	0	0	0	0	0	0	0
1449	3	0	0	0	0	0	0	0	0	0	0	0	0
1449	4	0	0	0	0	0	0	0	0	0	0	0	0
1449	5	0	0	0	0	0	0	0	0	0	0	0	0
1449	6	0	0	0	0	0	0	0	0	0	0	0	0
1449	7	0	0	0	0	0	0	0	0	0	0	0	0
1449	8	0	0	0	0	0	0	0	0	0	0	0	0
1449	9	0	0	0	0	0	0	0	0	0	0	0	0
1450	0	0	0	0	0	0	0	0	0	0	0	0	0
1450	1	0	0	0	0	0	0	0	0	0	0	0	0
1450	2	0	0	0	0	0	0	0	0	0	0	0	0
1450	3	0	0	0	0	0	0	0	0	0	0	0	0
1450	4	0	0	0	0	0	0	0	0	0	0	0	0
1450	5	0	0	0	0	0	0	0	0	0	0	0	0
1450	6	0	0	0	0	0	0	0	0	0	0	0	0
1450	7	0	0	0	0	0	0	0	0	0	0	0	0
1450	8	0	0	0	0	0	0	0	0	0	0	0	0
1450	9	0	0	0	0	0	0	0	0	0	0	0	0
1451	0	0	0	0	0	0	0	0	0	0	0	0	0
1451	1	0	0	0	0	0	0	0	0	0	0	0	0
1451	2	0	0	0	0	0	0	0	0	0	0	0	0
1451	3	0	0	0	0	0	0	0	0	0	0	0	0
1451	4	0	0	0	0	0	0	0	0	0	0	0	0
1451	5	0	0	0	0	0	0	0	0	0	0	0	0
1451	6	0	0	0	0	0	0	0	0	0	0	0	0
1451	7	0	0	0	0	0	0	0	0	0	0	0	0
1451	8	0	0	0	0	0	0	0	0	0	0	0	0
1451	9	0	0	0	0	0	0	0	0	0	0	0	0
1452	0	0	0	0	0	0	0	0	0	0	0	0	0
1452	1	0	0	0	0	0	0	0	0	0	0	0	0
1452	2	0	0	0	0	0	0	0	0	0	0	0	0
1452	3	0	0	0	0	0	0	0	0	0	0	0	0
1452	4	0	0	0	0	0	0	0	0	0	0	0	0
1452	5	0	0	0	0	0	0	0	0	0	0	0	0
1452	6	0	0	0	0	0	0	0	0	0	0	0	0
1452	7	0	0	0	0	0	0	0	0	0	0	0	0
1452	8	0	0	0	0	0	0	0	0	0	0	0	0
1452	9	0	0	0	0	0	0	0	0	0	0	0	0
1453	0	0	0	0	0	0	0	0	0	0	0	0	0
1453	1	0	0	0	0	0	0	0	0	0	0	0	0
1453	2	0	0	0	0	0	0	0	0	0	0	0	0
1453	3	0	0	0	0	0	0	0	0	0	0	0	0
1453	4	0	0	0	0	0	0	0	0	0	0	0	0
1453	5	0	0	0	0	0	0	0	0	0	0	0	0
1453	6	0	0	0	0	0	0	0	0	0	0	0	0
1453	7	0	0	0	0	0	0	0	0	0	0	0	0
1453	8	0	0	0	0	0	0	0	0	0	0	0	0
1453	9	0	0	0	0	0	0	0	0	0	0	0	0
1454	0	0	0	0	0	0	0	0	0	0	0	0	0
1454	1	0	0	0	0	0	0	0	0	0	0	0	0
1454	2	0	0	0	0	0	0	0	0	0	0	0	0
1454	3	0	0	0	0	0	0	0	0	0	0	0	0
1454	4	0	0	0	0	0	0	0	0	0	0	0	0
1454	5	0	0	0	0	0	0	0	0	0	0	0	0
1454	6	0	0	0	0	0	0	0	0	0	0	0	0
1454	7	0	0	0	0	0	0	0	0	0	0	0	0
1454	8	0	0	0	0	0	0	0	0	0	0	0	0
1454	9	0	0	0	0	0	0	0	0	0	0	0	0
1455	0	0	0	0	0	0	0	0	0	0	0	0	0
1455	1	0	0	0	0	0	0	0	0	0	0	0	0
1455	2	0	0	0	0	0	0	0	0	0	0	0	0
1455	3	0	0	0	0	0	0	0	0	0	0	0	0
1455	4	0	0	0	0	0	0	0	0	0	0	0	0
1455	5	0	0	0	0	0	0	0	0	0	0	0	0
1455	6	0	0	0	0	0	0	0	0	0	0	0	0
1455	7	0	0	0	0	0	0	0	0	0	0	0	0
1455	8	0	0	0	0	0	0	0	0	0	0	0	0
1455	9	0	0	0	0	0	0	0	0	0	0	0	0
1456	0	0	0	0	0	0	0	0	0	0	0	0	0
1456	1	0	0	0	0	0	0	0	0	0	0	0	0
1456	2	0	0	0	0	0	0	0	0	0	0	0	0
1456	3	0	0	0	0	0	0	0	0	0	0	0	0
1456	4	0	0	0	0	0	0	0	0	0	0	0	0
1456	5	0	0	0	0	0	0	0	0	0	0	0	0
1456	6	0	0	0	0	0	0	0	0	0	0	0	0
1456	7	0	0	0	0	0	0	0	0	0	0	0	0
1456	8	0	0	0	0	0	0	0	0	0	0	0	0
1456	9	0	0	0	0	0	0	0	0	0	0	0	0
1457	0	0	0	0	0	0	0	0	0	0	0	0	0
1457	1	0	0	0	0	0	0	0	0	0	0	0	0
1457	2	0	0	0	0	0	0	0	0	0	0	0	0
1457	3	0	0	0	0	0	0	0	0	0	0	0	0
1457	4	0	0	0	0	0	0	0	0	0	0	0	0
1457	5	0	0	0	0	0	0	0	0	0	0	0	0
1457	6	0	0	0	0	0	0	0	0	0	0	0	0
1457	7	0	0	0	0	0	0	0	0	0	0	0	0
1457	8	0	0	0	0	0	0	0	0	0	0	0	0
1457	9	0	0	0	0	0	0	0	0	0	0	0	0
1458	0	0	0	0	0	0	0	0	0	0	0	0	0
1458	1	0	0	0	0	0	0	0	0	0	0	0	0
1458	2	0	0	0	0	0	0	0	0	0	0	0	0
1458	3	0	0	0	0	0	0	0	0	0	0	0	0
1458	4	0	0	0	0	0	0	0	0	0	0	0	0
1458	5	0	0	0	0	0	0	0	0	0	0	0	0
1458	6	0	0	0	0	0	0	0	0	0	0	0	0
1458	7	0	0	0	0	0	0	0	0	0	0	0	0
1458	8	0	0	0	0	0	0	0	0	0	0	0	0
1458	9	0	0	0	0	0	0	0	0	0	0	0	0
1459	0	0	0	0	0	0	0	0	0	0	0	0	0
1459	1	0	0	0	0	0	0	0	0	0	0	0	0
1459	2	0	0	0	0	0	0	0	0	0	0	0	0
1459	3	0	0	0	0	0	0	0	0	0	0	0	0
1459	4	0	0	0	0	0	0	0	0	0	0	0	0
1459	5	0	0	0	0	0	0	0	0	0	0	0	0
1459	6	0	0	0	0	0	0	0	0	0	0	0	0
1459	7	0	0	0	0	0	0	0	0	0	0	0	0
1459	8	0	0	0	0	0	0	0	0	0	0	0	0
1459	9	0	0	0	0	0	0	0	0	0	0	0	0
1460	0	0	0	0	0	0	0	0	0	0	0	0	0
1460	1	0	0	0	0	0	0	0	0	0	0	0	0
1460	2	0	0	0	0	0	0	0	0	0	0	0	0
1460	3	0	0	0	0	0	0	0	0	0	0	0	0
1460	4	0	0	0	0	0	0	0	0	0	0	0	0
1460	5	0	0	0	0	0	0	0	0	0	0	0	0
1460	6	0	0	0	0	0	0	0	0	0	0	0	0
1460	7	0	0	0	0	0	0	0	0	0	0	0	0
1460	8	0	0	0	0	0	0	0	0	0	0	0	0
1460	9	0	0	0	0	0	0	0	0	0	0	0	0
1461	0	0	0	0	0	0	0	0	0	0	0	0	0
1461	1	0	0	0	0	0	0	0	0	0	0	0	0
1461	2	0	0	0	0	0	0	0	0	0	0	0	0
1461	3	0	0	0	0	0	0	0	0	0	0	0	0
1461	4	0	0	0	0	0	0	0	0	0	0	0	0
1461	5	0	0	0	0	0	0	0	0	0	0	0	0
1461	6	0	0	0	0	0	0	0	0	0	0	0	0
1461	7	0	0	0	0	0	0	0	0	0	0	0	0
1461	8	0	0	0	0	0	0	0	0	0	0	0	0
1461	9	0	0	0	0	0	0	0	0	0	0	0	0
1462	0	0	0	0	0	0	0	0	0	0	0	0	0
1462	1	0	0	0	0	0	0	0	0	0	0	0	0
1462	2	0	0	0	0	0	0	0	0	0	0	0	0
1462	3	0	0	0	0	0	0	0	0	0	0	0	0
1462	4	0	0	0	0	0	0	0	0	0	0	0	0
1462	5	0	0	0	0	0	0	0	0	0	0	0	0
1462	6	0	0	0	0	0	0	0	0	0	0	0	0
1462	7	0	0	0	0	0	0	0	0	0	0	0	0
1462	8	0	0	0	0	0	0	0	0	0	0	0	0
1462	9	0	0	0	0	0	0	0	0	0	0	0	0
1463	0	0	0	0	0	0	0	0	0	0	0	0	0
1463	1	0	0	0	0	0	0	0	0	0	0	0	0
1463	2	0	0	0	0	0	0	0	0	0	0	0	0
1463	3	0	0	0	0	0	0	0	0	0	0	0	0
1463	4	0	0	0	0	0	0	0	0	0	0	0	0
1463	5	0	0	0	0	0	0	0	0	0	0	0	0
1463	6	0	0	0	0	0	0	0	0	0	0	0	0
1463	7	0	0	0	0	0	0	0	0	0	0	0	0
1463	8	0	0	0	0	0	0	0	0	0	0	0	0
1463	9	0	0	0	0	0	0	0	0	0	0	0	0
1464	0	0	0	0	0	0	0	0	0	0	0	0	0
1464	1	0	0	0	0	0	0	0	0	0	0	0	0
1464	2	0	0	0	0	0	0	0	0	0	0	0	0
1464	3	0	0	0	0	0	0	0	0	0	0	0	0
1464	4	0	0	0	0	0	0	0	0	0	0	0	0
1464	5	0	0	0	0	0	0	0	0	0	0	0	0
1464	6	0	0	0	0	0	0	0	0	0	0	0	0
1464	7	0	0	0	0	0	0	0	0	0	0	0	0
1464	8	0	0	0	0	0	0	0	0	0	0	0	0
1464	9	0	0	0	0	0	0	0	0	0	0	0	0
1465	0	0	0	0	0	0	0	0	0	0	0	0	0
1465	1	0	0	0	0	0	0	0	0	0	0	0	0
1465	2	0	0	0	0	0	0	0	0	0	0	0	0
1465	3	0	0	0	0	0	0	0	0	0	0	0	0
1465	4	0	0	0	0	0	0	0	0	0	0	0	0
1465	5	0	0	0	0	0	0	0	0	0	0	0	0
1465	6	0	0	0	0	0	0	0	0	0	0	0	0
1465	7	0	0	0	0	0	0	0	0	0	0	0	0
1465	8	0	0	0	0	0	0	0	0	0	0	0	0
1465	9	0	0	0	0	0	0	0	0	0	0	0	0
1466	0	0	0	0	0	0	0	0	0	0	0	0	0
1466	1	0	0	0	0	0	0	0	0	0	0	0	0
1466	2	0	0	0	0	0	0	0	0	0	0	0	0
1466	3	0	0	0	0	0	0	0	0	0	0	0	0
1466	4	0	0	0	0	0	0	0	0	0	0	0	0
1466	5	0	0	0	0	0	0	0	0	0	0	0	0
1466	6	0	0	0	0	0	0	0	0	0	0	0	0
1466	7	0	0	0	0	0	0	0	0	0	0	0	0
1466	8	0	0	0	0	0	0	0	0	0	0	0	0
1466	9	0	0	0	0	0	0	0	0	0	0	0	0
1467	0	0	0	0	0	0	0	0	0	0	0	0	0
1467	1	0	0	0	0	0	0	0	0	0	0	0	0
1467	2	0	0	0	0	0	0	0	0	0	0	0	0
1467	3	0	0	0	0	0	0	0	0	0	0	0	0
1467	4	0	0	0	0	0	0	0	0	0	0	0	0
1467	5	0	0	0	0	0	0	0	0	0	0	0	0
1467	6	0	0	0	0	0	0	0	0	0	0	0	0
1467	7	0	0	0	0	0	0	0	0	0	0	0	0
1467	8	0	0	0	0	0	0	0	0	0	0	0	0
1467	9	0	0	0	0	0	0	0	0	0	0	0	0
1468	0	0	0	0	0	0	0	0	0	0	0	0	0
1468	1	0	0	0	0	0	0	0	0	0	0	0	0
1468	2	0	0	0	0	0	0	0	0	0	0	0	0
1468	3	0	0	0	0	0	0	0	0	0	0	0	0
1468	4	0	0	0	0	0	0	0	0	0	0	0	0
1468	5	0	0	0	0	0	0	0	0	0	0	0	0
1468	6	0	0	0	0	0	0	0	0	0	0	0	0
1468	7	0	0	0	0	0	0	0	0	0	0	0	0
1468	8	0	0	0	0	0	0	0	0	0	0	0	0
1468	9	0	0	0	0	0	0	0	0	0	0	0	0
1469	0	0	0	0	0	0	0	0	0	0	0	0	0
1469	1	0	0	0	0	0	0	0	0	0	0	0	0
1469	2	0	0	0	0	0	0	0	0	0	0	0	0
1469	3	0	0	0	0	0	0	0	0	0	0	0	0
1469	4	0	0	0	0	0	0	0	0	0	0	0	0
1469	5	0	0	0	0	0	0	0	0	0	0	0	0
1469	6	0	0	0	0	0	0	0	0	0	0	0	0
1469	7	0	0	0	0	0	0	0	0	0	0	0	0
1469	8	0	0	0	0	0	0	0	0	0	0	0	0
1469	9	0	0	0	0	0	0	0	0	0	0	0	0
1470	0	0	0	0	0	0	0	0	0	0	0	0	0
1470	1	0	0	0	0	0	0	0	0	0	0	0	0
1470	2	0	0	0	0	0	0	0	0	0	0	0	0
1470	3	0	0	0	0	0	0	0	0	0	0	0	0
1470	4	0	0	0	0	0	0	0	0	0	0	0	0
1470	5	0	0	0	0	0	0	0	0	0	0	0	0
1470	6	0	0	0	0	0	0	0	0	0	0	0	0
1470	7	0	0	0	0	0	0	0	0	0	0	0	0
1470	8	0	0	0	0	0	0	0	0	0	0	0	0
1470	9	0	0	0	0	0	0	0	0	0	0	0	0
1471	0	0	0	0	0	0	0	0	0	0	0	0	0
1471	1	0	0	0	0	0	0	0	0	0	0	0	0
1471	2	0	0	0	0	0	0	0	0	0	0	0	0
1471	3	0	0	0	0	0	0	0	0	0	0	0	0
1471	4	0	0	0	0	0	0	0	0	0	0	0	0
1471	5	0	0	0	0	0	0	0	0	0	0	0	0
1471	6	0	0	0	0	0	0	0	0	0	0	0	0
1471	7	0	0	0	0	0	0	0	0	0	0	0	0
1471	8	0	0	0	0	0	0	0	0	0	0	0	0
1471	9	0	0	0	0	0	0	0	0	0	0	0	0
1472	0	0	0	0	0	0	0	0	0	0	0	0	0
1472	1	0	0	0	0	0	0	0	0	0	0	0	0
1472	2	0	0	0	0	0	0	0	0	0	0	0	0
1472	3	0	0	0	0	0	0	0	0	0	0	0	0
1472	4	0	0	0	0	0	0	0	0	0	0	0	0
1472	5	0	0	0	0	0	0	0	0	0	0	0	0
1472	6	0	0	0	0	0	0	0	0	0	0	0	0
1472	7	0	0	0	0	0	0	0	0	0	0	0	0
1472	8	0	0	0	0	0	0	0	0	0	0	0	0
1472	9	0	0	0	0	0	0	0	0	0	0	0	0
1473	0	0	0	0	0	0	0	0	0	0	0	0	0
1473	1	0	0	0	0	0	0	0	0	0	0	0	0
1473	2	0	0	0	0	0	0	0	0	0	0	0	0
1473	3	0	0	0	0	0	0	0	0	0	0	0	0
1473	4	0	0	0	0	0	0	0	0	0	0	0	0
1473	5	0	0	0	0	0	0	0	0	0	0	0	0
1473	6	0	0	0	0	0	0	0	0	0	0	0	0
1473	7	0	0	0	0	0	0	0	0	0	0	0	0
1473	8	0	0	0	0	0	0	0	0	0	0	0	0
1473	9	0	0	0	0	0	0	0	0	0	0	0	0
1474	0	0	0	0	0	0	0	0	0	0	0	0	0
1474	1	0	0	0	0	0	0	0	0	0	0	0	0
1474	2	0	0	0	0	0	0	0	0	0	0	0	0
1474	3	0	0	0	0	0	0	0	0	0	0	0	0
1474	4	0	0	0	0	0	0	0	0	0	0	0	0
1474	5	0	0	0	0	0	0	0	0	0	0	0	0
1474	6	0	0	0	0	0	0	0	0	0	0	0	0
1474	7	0	0	0	0	0	0	0	0	0	0	0	0
1474	8	0	0	0	0	0	0	0	0	0	0	0	0
1474	9	0	0	0	0	0	0	0	0	0	0	0	0
1475	0	0	0	0	0	0	0	0	0	0	0	0	0
1475	1	0	0	0	0	0	0	0	0	0	0	0	0
1475	2	0	0	0	0	0	0	0	0	0	0	0	0
1475	3	0	0	0	0	0	0	0	0	0	0	0	0
1475	4	0	0	0	0	0	0	0	0	0	0	0	0
1475	5	0	0	0	0	0	0	0	0	0	0	0	0
1475	6	0	0	0	0	0	0	0	0	0	0	0	0
1475	7	0	0	0	0	0	0	0	0	0	0	0	0
1475	8	0	0	0	0	0	0	0	0	0	0	0	0
1475	9	0	0	0	0	0	0	0	0	0	0	0	0
1476	0	0	0	0	0	0	0	0	0	0	0	0	0
1476	1	0	0	0	0	0	0	0	0	0	0	0	0
1476	2	0	0	0	0	0	0	0	0	0	0	0	0
1476	3	0	0	0	0	0	0	0	0	0	0	0	0
1476	4	0	0	0	0	0	0	0	0	0	0	0	0
1476	5	0	0	0	0	0	0	0	0	0	0	0	0
1476	6	0	0	0	0	0	0	0	0	0	0	0	0
1476	7	0	0	0	0	0	0	0	0	0	0	0	0
1476	8	0	0	0	0	0	0	0	0	0	0	0	0
1476	9	0	0	0	0	0	0	0	0	0	0	0	0
1477	0	0	0	0	0	0	0	0	0	0	0	0	0
1477	1	0	0	0	0	0	0	0	0	0	0	0	0
1477	2	0	0	0	0	0	0	0	0	0	0	0	0
1477	3	0	0	0	0	0	0	0	0	0	0	0	0
1477	4	0	0	0	0	0	0	0	0	0	0	0	0
1477	5	0	0	0	0	0	0	0	0	0	0	0	0
1477	6	0	0	0	0	0	0	0	0	0	0	0	0
1477	7	0	0	0	0	0	0	0	0	0	0	0	0
1477	8	0	0	0	0	0	0	0	0	0	0	0	0
1477	9	0	0	0	0	0	0	0	0	0	0	0	0
1478	0	0	0	0	0	0	0	0	0	0	0	0	0
1478	1	0	0	0	0	0	0	0	0	0	0	0	0
1478	2	0	0	0	0	0	0	0	0	0	0	0	0
1478	3	0	0	0	0	0	0	0	0	0	0	0	0
1478	4	0	0	0	0	0	0	0	0	0	0	0	0
1478	5	0	0	0	0	0	0	0	0	0	0	0	0
1478	6	0	0	0	0	0	0	0	0	0	0	0	0
1478	7	0	0	0	0	0	0	0	0	0	0	0	0
1478	8	0	0	0	0	0	0	0	0	0	0	0	0
1478	9	0	0	0	0	0	0	0	0	0	0	0	0
1479	0	0	0	0	0	0	0	0	0	0	0	0	0
1479	1	0	0	0	0	0	0	0	0	0	0	0	0
1479	2	0	0	0	0	0	0	0	0	0	0	0	0
1479	3	0	0	0	0	0	0	0	0	0	0	0	0
1479	4	0	0	0	0	0	0	0	0	0	0	0	0
1479	5	0	0	0	0	0	0	0	0	0	0	0	0
1479	6	0	0	0	0	0	0	0	0	0	0	0	0
1479	7	0	0	0	0	0	0	0	0	0	0	0	0
1479	8	0	0	0	0	0	0	0	0	0	0	0	0
1479	9	0	0	0	0	0	0	0	0	0	0	0	0
1480	0	0	0	0	0	0	0	0	0	0	0	0	0
1480	1	0	0	0	0	0	0	0	0	0	0	0	0
1480	2	0	0	0	0	0	0	0	0	0	0	0	0
1480	3	0	0	0	0	0	0	0	0	0	0	0	0
1480	4	0	0	0	0	0	0	0	0	0	0	0	0
1480	5	0	0	0	0	0	0	0	0	0	0	0	0
1480	6	0	0	0	0	0	0	0	0	0	0	0	0
1480	7	0	0	0	0	0	0	0	0	0	0	0	0
1480	8	0	0	0	0	0	0	0	0	0	0	0	0
1480	9	0	0	0	0	0	0	0	0	0	0	0	0
1481	0	0	0	0	0	0	0	0	0	0	0	0	0
1481	1	0	0	0	0	0	0	0	0	0	0	0	0
1481	2	0	0	0	0	0	0	0	0	0	0	0	0
1481	3	0	0	0	0	0	0	0	0	0	0	0	0
1481	4	0	0	0	0	0	0	0	0	0	0	0	0
1481	5	0	0	0	0	0	0	0	0	0	0	0	0
1481	6	0	0	0	0	0	0	0	0	0	0	0	0
1481	7	0	0	0	0	0	0	0	0	0	0	0	0
1481	8	0	0	0	0	0	0	0	0	0	0	0	0
1481	9	0	0	0	0	0	0	0	0	0	0	0	0
1482	0	0	0	0	0	0	0	0	0	0	0	0	0
1482	1	0	0	0	0	0	0	0	0	0	0	0	0
1482	2	0	0	0	0	0	0	0	0	0	0	0	0
1482	3	0	0	0	0	0	0	0	0	0	0	0	0
1482	4	0	0	0	0	0	0	0	0	0	0	0	0
1482	5	0	0	0	0	0	0	0	0	0	0	0	0
1482	6	0	0	0	0	0	0	0	0	0	0	0	0
1482	7	0	0	0	0	0	0	0	0	0	0	0	0
1482	8	0	0	0	0	0	0	0	0	0	0	0	0
1482	9	0	0	0	0	0	0	0	0	0	0	0	0
1483	0	0	0	0	0	0	0	0	0	0	0	0	0
1483	1	0	0	0	0	0	0	0	0	0	0	0	0
1483	2	0	0	0	0	0	0	0	0	0	0	0	0
1483	3	0	0	0	0	0	0	0	0	0	0	0	0
1483	4	0	0	0	0	0	0	0	0	0	0	0	0
1483	5	0	0	0	0	0	0	0	0	0	0	0	0
1483	6	0	0	0	0	0	0	0	0	0	0	0	0
1483	7	0	0	0	0	0	0	0	0	0	0	0	0
1483	8	0	0	0	0	0	0	0	0	0	0	0	0
1483	9	0	0	0	0	0	0	0	0	0	0	0	0
1484	0	0	0	0	0	0	0	0	0	0	0	0	0
1484	1	0	0	0	0	0	0	0	0	0	0	0	0
1484	2	0	0	0	0	0	0	0	0	0	0	0	0
1484	3	0	0	0	0	0	0	0	0	0	0	0	0
1484	4	0	0	0	0	0	0	0	0	0	0	0	0
1484	5	0	0	0	0	0	0	0	0	0	0	0	0
1484	6	0	0	0	0	0	0	0	0	0	0	0	0
1484	7	0	0	0	0	0	0	0	0	0	0	0	0
1484	8	0	0	0	0	0	0	0	0	0	0	0	0
1484	9	0	0	0	0	0	0	0	0	0	0	0	0
1485	0	0	0	0	0	0	0	0	0	0	0	0	0
1485	1	0	0	0	0	0	0	0	0	0	0	0	0
1485	2	0	0	0	0	0	0	0	0	0	0	0	0
1485	3	0	0	0	0	0	0	0	0	0	0	0	0
1485	4	0	0	0	0	0	0	0	0	0	0	0	0
1485	5	0	0	0	0	0	0	0	0	0	0	0	0
1485	6	0	0	0	0	0	0	0	0	0	0	0	0
1485	7	0	0	0	0	0	0	0	0	0	0	0	0
1485	8	0	0	0	0	0	0	0	0	0	0	0	0
1485	9	0	0	0	0	0	0	0	0	0	0	0	0
1486	0	0	0	0	0	0	0	0	0	0	0	0	0
1486	1	0	0	0	0	0	0	0	0	0	0	0	0
1486	2	0	0	0	0	0	0	0	0	0	0	0	0
1486	3	0	0	0	0	0	0	0	0	0	0	0	0
1486	4	0	0	0	0	0	0	0	0	0	0	0	0
1486	5	0	0	0	0	0	0	0	0	0	0	0	0
1486	6	0	0	0	0	0	0	0	0	0	0	0	0
1486	7	0	0	0	0	0	0	0	0	0	0	0	0
1486	8	0	0	0	0	0	0	0	0	0	0	0	0
1486	9	0	0	0	0	0	0	0	0	0	0	0	0
1487	0	0	0	0	0	0	0	0	0	0	0	0	0
1487	1	0	0	0	0	0	0	0	0	0	0	0	0
1487	2	0	0	0	0	0	0	0	0	0	0	0	0
1487	3	0	0	0	0	0	0	0	0	0	0	0	0
1487	4	0	0	0	0	0	0	0	0	0	0	0	0
1487	5	0	0	0	0	0	0	0	0	0	0	0	0
1487	6	0	0	0	0	0	0	0	0	0	0	0	0
1487	7	0	0	0	0	0	0	0	0	0	0	0	0
1487	8	0	0	0	0	0	0	0	0	0	0	0	0
1487	9	0	0	0	0	0	0	0	0	0	0	0	0
1488	0	0	0	0	0	0	0	0	0	0	0	0	0
1488	1	0	0	0	0	0	0	0	0	0	0	0	0
1488	2	0	0	0	0	0	0	0	0	0	0	0	0
1488	3	0	0	0	0	0	0	0	0	0	0	0	0
1488	4	0	0	0	0	0	0	0	0	0	0	0	0
1488	5	0	0	0	0	0	0	0	0	0	0	0	0
1488	6	0	0	0	0	0	0	0	0	0	0	0	0
1488	7	0	0	0	0	0	0	0	0	0	0	0	0
1488	8	0	0	0	0	0	0	0	0	0	0	0	0
1488	9	0	0	0	0	0	0	0	0	0	0	0	0
1489	0	0	0	0	0	0	0	0	0	0	0	0	0
1489	1	0	0	0	0	0	0	0	0	0	0	0	0
1489	2	0	0	0	0	0	0	0	0	0	0	0	0
1489	3	0	0	0	0	0	0	0	0	0	0	0	0
1489	4	0	0	0	0	0	0	0	0	0	0	0	0
1489	5	0	0	0	0	0	0	0	0	0	0	0	0
1489	6	0	0	0	0	0	0	0	0	0	0	0	0
1489	7	0	0	0	0	0	0	0	0	0	0	0	0
1489	8	0	0	0	0	0	0	0	0	0	0	0	0
1489	9	0	0	0	0	0	0	0	0	0	0	0	0
1490	0	0	0	0	0	0	0	0	0	0	0	0	0
1490	1	0	0	0	0	0	0	0	0	0	0	0	0
1490	2	0	0	0	0	0	0	0	0	0	0	0	0
1490	3	0	0	0	0	0	0	0	0	0	0	0	0
1490	4	0	0	0	0	0	0	0	0	0	0	0	0
1490	5	0	0	0	0	0	0	0	0	0	0	0	0
1490	6	0	0	0	0	0	0	0	0	0	0	0	0
1490	7	0	0	0	0	0	0	0	0	0	0	0	0
1490	8	0	0	0	0	0	0	0	0	0	0	0	0
1490	9	0	0	0	0	0	0	0	0	0	0	0	0
1491	0	0	0	0	0	0	0	0	0	0	0	0	0
1491	1	0	0	0	0	0	0	0	0	0	0	0	0
1491	2	0	0	0	0	0	0	0	0	0	0	0	0
1491	3	0	0	0	0	0	0	0	0	0	0	0	0
1491	4	0	0	0	0	0	0	0	0	0	0	0	0
1491	5	0	0	0	0	0	0	0	0	0	0	0	0
1491	6	0	0	0	0	0	0	0	0	0	0	0	0
1491	7	0	0	0	0	0	0	0	0	0	0	0	0
1491	8	0	0	0	0	0	0	0	0	0	0	0	0
1491	9	0	0	0	0	0	0	0	0	0	0	0	0
1492	0	0	0	0	0	0	0	0	0	0	0	0	0
1492	1	0	0	0	0	0	0	0	0	0	0	0	0
1492	2	0	0	0	0	0	0	0	0	0	0	0	0
1492	3	0	0	0	0	0	0	0	0	0	0	0	0
1492	4	0	0	0	0	0	0	0	0	0	0	0	0
1492	5	0	0	0	0	0	0	0	0	0	0	0	0
1492	6	0	0	0	0	0	0	0	0	0	0	0	0
1492	7	0	0	0	0	0	0	0	0	0	0	0	0
1492	8	0	0	0	0	0	0	0	0	0	0	0	0
1492	9	0	0	0	0	0	0	0	0	0	0	0	0
1493	0	0	0	0	0	0	0	0	0	0	0	0	0
1493	1	0	0	0	0	0	0	0	0	0	0	0	0
1493	2	0	0	0	0	0	0	0	0	0	0	0	0
1493	3	0	0	0	0	0	0	0	0	0	0	0	0
1493	4	0	0	0	0	0	0	0	0	0	0	0	0
1493	5	0	0	0	0	0	0	0	0	0	0	0	0
1493	6	0	0	0	0	0	0	0	0	0	0	0	0
1493	7	0	0	0	0	0	0	0	0	0	0	0	0
1493	8	0	0	0	0	0	0	0	0	0	0	0	0
1493	9	0	0	0	0	0	0	0	0	0	0	0	0
1494	0	0	0	0	0	0	0	0	0	0	0	0	0
1494	1	0	0	0	0	0	0	0	0	0	0	0	0
1494	2	0	0	0	0	0	0	0	0	0	0	0	0
1494	3	0	0	0	0	0	0	0	0	0	0	0	0
1494	4	0	0	0	0	0	0	0	0	0	0	0	0
1494	5	0	0	0	0	0	0	0	0	0	0	0	0
1494	6	0	0	0	0	0	0	0	0	0	0	0	0
1494	7	0	0	0	0	0	0	0	0	0	0	0	0
1494	8	0	0	0	0	0	0	0	0	0	0	0	0
1494	9	0	0	0	0	0	0	0	0	0	0	0	0
1495	0	0	0	0	0	0	0	0	0	0	0	0	0
1495	1	0	0	0	0	0	0	0	0	0	0	0	0
1495	2	0	0	0	0	0	0	0	0	0	0	0	0
1495	3	0	0	0	0	0	0	0	0	0	0	0	0
1495	4	0	0	0	0	0	0	0	0	0	0	0	0
1495	5	0	0	0	0	0	0	0	0	0	0	0	0
1495	6	0	0	0	0	0	0	0	0	0	0	0	0
1495	7	0	0	0	0	0	0	0	0	0	0	0	0
1495	8	0	0	0	0	0	0	0	0	0	0	0	0
1495	9	0	0	0	0	0	0	0	0	0	0	0	0
1496	0	0	0	0	0	0	0	0	0	0	0	0	0
1496	1	0	0	0	0	0	0	0	0	0	0	0	0
1496	2	0	0	0	0	0	0	0	0	0	0	0	0
1496	3	0	0	0	0	0	0	0	0	0	0	0	0
1496	4	0	0	0	0	0	0	0	0	0	0	0	0
1496	5	0	0	0	0	0	0	0	0	0	0	0	0
1496	6	0	0	0	0	0	0	0	0	0	0	0	0
1496	7	0	0	0	0	0	0	0	0	0	0	0	0
1496	8	0	0	0	0	0	0	0	0	0	0	0	0
1496	9	0	0	0	0	0	0	0	0	0	0	0	0
1497	0	0	0	0	0	0	0	0	0	0	0	0	0
1497	1	0	0	0	0	0	0	0	0	0	0	0	0
1497	2	0	0	0	0	0	0	0	0	0	0	0	0
1497	3	0	0	0	0	0	0	0	0	0	0	0	0
1497	4	0	0	0	0	0	0	0	0	0	0	0	0
1497	5	0	0	0	0	0	0	0	0	0	0	0	0
1497	6	0	0	0	0	0	0	0	0	0	0	0	0
1497	7	0	0	0	0	0	0	0	0	0	0	0	0
1497	8	0	0	0	0	0	0	0	0	0	0	0	0
1497	9	0	0	0	0	0	0	0	0	0	0	0	0
1498	0	0	0	0	0	0	0	0	0	0	0	0	0
1498	1	0	0	0	0	0	0	0	0	0	0	0	0
1498	2	0	0	0	0	0	0	0	0	0	0	0	0
1498	3	0	0	0	0	0	0	0	0	0	0	0	0
1498	4	0	0	0	0	0	0	0	0	0	0	0	0
1498	5	0	0	0	0	0	0	0	0	0	0	0	0
1498	6	0	0	0	0	0	0	0	0	0	0	0	0
1498	7	0	0	0	0	0	0	0	0	0	0	0	0
1498	8	0	0	0	0	0	0	0	0	0	0	0	0
1498	9	0	0	0	0	0	0	0	0	0	0	0	0
1499	0	0	0	0	0	0	0	0	0	0	0	0	0
1499	1	0	0	0	0	0	0	0	0	0	0	0	0
1499	2	0	0	0	0	0	0	0	0	0	0	0	0
1499	3	0	0	0	0	0	0	0	0	0	0	0	0
1499	4	0	0	0	0	0	0	0	0	0	0	0	0
1499	5	0	0	0	0	0	0	0	0	0	0	0	0
1499	6	0	0	0	0	0	0	0	0	0	0	0	0
1499	7	0	0	0	0	0	0	0	0	0	0	0	0
1499	8	0	0	0	0	0	0	0	0	0	0	0	0
1499	9	0	0	0	0	0	0	0	0	0	0	0	0
1500	0	0	0	0	0	0	0	0	0	0	0	0	0
1500	1	0	0	0	0	0	0	0	0	0	0	0	0
1500	2	0	0	0	0	0	0	0	0	0	0	0	0
1500	3	0	0	0	0	0	0	0	0	0	0	0	0
1500	4	0	0	0	0	0	0	0	0	0	0	0	0
1500	5	0	0	0	0	0	0	0	0	0	0	0	0
1500	6	0	0	0	0	0	0	0	0	0	0	0	0
1500	7	0	0	0	0	0	0	0	0	0	0	0	0
1500	8	0	0	0	0	0	0	0	0	0	0	0	0
1500	9	0	0	0	0	0	0	0	0	0	0	0	0
1501	0	0	0	0	0	0	0	0	0	0	0	0	0
1501	1	0	0	0	0	0	0	0	0	0	0	0	0
1501	2	0	0	0	0	0	0	0	0	0	0	0	0
1501	3	0	0	0	0	0	0	0	0	0	0	0	0
1501	4	0	0	0	0	0	0	0	0	0	0	0	0
1501	5	0	0	0	0	0	0	0	0	0	0	0	0
1501	6	0	0	0	0	0	0	0	0	0	0	0	0
1501	7	0	0	0	0	0	0	0	0	0	0	0	0
1501	8	0	0	0	0	0	0	0	0	0	0	0	0
1501	9	0	0	0	0	0	0	0	0	0	0	0	0
1502	0	0	0	0	0	0	0	0	0	0	0	0	0
1502	1	0	0	0	0	0	0	0	0	0	0	0	0
1502	2	0	0	0	0	0	0	0	0	0	0	0	0
1502	3	0	0	0	0	0	0	0	0	0	0	0	0
1502	4	0	0	0	0	0	0	0	0	0	0	0	0
1502	5	0	0	0	0	0	0	0	0	0	0	0	0
1502	6	0	0	0	0	0	0	0	0	0	0	0	0
1502	7	0	0	0	0	0	0	0	0	0	0	0	0
1502	8	0	0	0	0	0	0	0	0	0	0	0	0
1502	9	0	0	0	0	0	0	0	0	0	0	0	0
1503	0	0	0	0	0	0	0	0	0	0	0	0	0
1503	1	0	0	0	0	0	0	0	0	0	0	0	0
1503	2	0	0	0	0	0	0	0	0	0	0	0	0
1503	3	0	0	0	0	0	0	0	0	0	0	0	0
1503	4	0	0	0	0	0	0	0	0	0	0	0	0
1503	5	0	0	0	0	0	0	0	0	0	0	0	0
1503	6	0	0	0	0	0	0	0	0	0	0	0	0
1503	7	0	0	0	0	0	0	0	0	0	0	0	0
1503	8	0	0	0	0	0	0	0	0	0	0	0	0
1503	9	0	0	0	0	0	0	0	0	0	0	0	0
1504	0	0	0	0	0	0	0	0	0	0	0	0	0
1504	1	0	0	0	0	0	0	0	0	0	0	0	0
1504	2	0	0	0	0	0	0	0	0	0	0	0	0
1504	3	0	0	0	0	0	0	0	0	0	0	0	0
1504	4	0	0	0	0	0	0	0	0	0	0	0	0
1504	5	0	0	0	0	0	0	0	0	0	0	0	0
1504	6	0	0	0	0	0	0	0	0	0	0	0	0
1504	7	0	0	0	0	0	0	0	0	0	0	0	0
1504	8	0	0	0	0	0	0	0	0	0	0	0	0
1504	9	0	0	0	0	0	0	0	0	0	0	0	0
1505	0	0	0	0	0	0	0	0	0	0	0	0	0
1505	1	0	0	0	0	0	0	0	0	0	0	0	0
1505	2	0	0	0	0	0	0	0	0	0	0	0	0
1505	3	0	0	0	0	0	0	0	0	0	0	0	0
1505	4	0	0	0	0	0	0	0	0	0	0	0	0
1505	5	0	0	0	0	0	0	0	0	0	0	0	0
1505	6	0	0	0	0	0	0	0	0	0	0	0	0
1505	7	0	0	0	0	0	0	0	0	0	0	0	0
1505	8	0	0	0	0	0	0	0	0	0	0	0	0
1505	9	0	0	0	0	0	0	0	0	0	0	0	0
1506	0	0	0	0	0	0	0	0	0	0	0	0	0
1506	1	0	0	0	0	0	0	0	0	0	0	0	0
1506	2	0	0	0	0	0	0	0	0	0	0	0	0
1506	3	0	0	0	0	0	0	0	0	0	0	0	0
1506	4	0	0	0	0	0	0	0	0	0	0	0	0
1506	5	0	0	0	0	0	0	0	0	0	0	0	0
1506	6	0	0	0	0	0	0	0	0	0	0	0	0
1506	7	0	0	0	0	0	0	0	0	0	0	0	0
1506	8	0	0	0	0	0	0	0	0	0	0	0	0
1506	9	0	0	0	0	0	0	0	0	0	0	0	0
1507	0	0	0	0	0	0	0	0	0	0	0	0	0
1507	1	0	0	0	0	0	0	0	0	0	0	0	0
1507	2	0	0	0	0	0	0	0	0	0	0	0	0
1507	3	0	0	0	0	0	0	0	0	0	0	0	0
1507	4	0	0	0	0	0	0	0	0	0	0	0	0
1507	5	0	0	0	0	0	0	0	0	0	0	0	0
1507	6	0	0	0	0	0	0	0	0	0	0	0	0
1507	7	0	0	0	0	0	0	0	0	0	0	0	0
1507	8	0	0	0	0	0	0	0	0	0	0	0	0
1507	9	0	0	0	0	0	0	0	0	0	0	0	0
1508	0	0	0	0	0	0	0	0	0	0	0	0	0
1508	1	0	0	0	0	0	0	0	0	0	0	0	0
1508	2	0	0	0	0	0	0	0	0	0	0	0	0
1508	3	0	0	0	0	0	0	0	0	0	0	0	0
1508	4	0	0	0	0	0	0	0	0	0	0	0	0
1508	5	0	0	0	0	0	0	0	0	0	0	0	0
1508	6	0	0	0	0	0	0	0	0	0	0	0	0
1508	7	0	0	0	0	0	0	0	0	0	0	0	0
1508	8	0	0	0	0	0	0	0	0	0	0	0	0
1508	9	0	0	0	0	0	0	0	0	0	0	0	0
1509	0	0	0	0	0	0	0	0	0	0	0	0	0
1509	1	0	0	0	0	0	0	0	0	0	0	0	0
1509	2	0	0	0	0	0	0	0	0	0	0	0	0
1509	3	0	0	0	0	0	0	0	0	0	0	0	0
1509	4	0	0	0	0	0	0	0	0	0	0	0	0
1509	5	0	0	0	0	0	0	0	0	0	0	0	0
1509	6	0	0	0	0	0	0	0	0	0	0	0	0
1509	7	0	0	0	0	0	0	0	0	0	0	0	0
1509	8	0	0	0	0	0	0	0	0	0	0	0	0
1509	9	0	0	0	0	0	0	0	0	0	0	0	0
1510	0	0	0	0	0	0	0	0	0	0	0	0	0
1510	1	0	0	0	0	0	0	0	0	0	0	0	0
1510	2	0	0	0	0	0	0	0	0	0	0	0	0
1510	3	0	0	0	0	0	0	0	0	0	0	0	0
1510	4	0	0	0	0	0	0	0	0	0	0	0	0
1510	5	0	0	0	0	0	0	0	0	0	0	0	0
1510	6	0	0	0	0	0	0	0	0	0	0	0	0
1510	7	0	0	0	0	0	0	0	0	0	0	0	0
1510	8	0	0	0	0	0	0	0	0	0	0	0	0
1510	9	0	0	0	0	0	0	0	0	0	0	0	0
1511	0	0	0	0	0	0	0	0	0	0	0	0	0
1511	1	0	0	0	0	0	0	0	0	0	0	0	0
1511	2	0	0	0	0	0	0	0	0	0	0	0	0
1511	3	0	0	0	0	0	0	0	0	0	0	0	0
1511	4	0	0	0	0	0	0	0	0	0	0	0	0
1511	5	0	0	0	0	0	0	0	0	0	0	0	0
1511	6	0	0	0	0	0	0	0	0	0	0	0	0
1511	7	0	0	0	0	0	0	0	0	0	0	0	0
1511	8	0	0	0	0	0	0	0	0	0	0	0	0
1511	9	0	0	0	0	0	0	0	0	0	0	0	0
1512	0	0	0	0	0	0	0	0	0	0	0	0	0
1512	1	0	0	0	0	0	0	0	0	0	0	0	0
1512	2	0	0	0	0	0	0	0	0	0	0	0	0
1512	3	0	0	0	0	0	0	0	0	0	0	0	0
1512	4	0	0	0	0	0	0	0	0	0	0	0	0
1512	5	0	0	0	0	0	0	0	0	0	0	0	0
1512	6	0	0	0	0	0	0	0	0	0	0	0	0
1512	7	0	0	0	0	0	0	0	0	0	0	0	0
1512	8	0	0	0	0	0	0	0	0	0	0	0	0
1512	9	0	0	0	0	0	0	0	0	0	0	0	0
1513	0	0	0	0	0	0	0	0	0	0	0	0	0
1513	1	0	0	0	0	0	0	0	0	0	0	0	0
1513	2	0	0	0	0	0	0	0	0	0	0	0	0
1513	3	0	0	0	0	0	0	0	0	0	0	0	0
1513	4	0	0	0	0	0	0	0	0	0	0	0	0
1513	5	0	0	0	0	0	0	0	0	0	0	0	0
1513	6	0	0	0	0	0	0	0	0	0	0	0	0
1513	7	0	0	0	0	0	0	0	0	0	0	0	0
1513	8	0	0	0	0	0	0	0	0	0	0	0	0
1513	9	0	0	0	0	0	0	0	0	0	0	0	0
1514	0	0	0	0	0	0	0	0	0	0	0	0	0
1514	1	0	0	0	0	0	0	0	0	0	0	0	0
1514	2	0	0	0	0	0	0	0	0	0	0	0	0
1514	3	0	0	0	0	0	0	0	0	0	0	0	0
1514	4	0	0	0	0	0	0	0	0	0	0	0	0
1514	5	0	0	0	0	0	0	0	0	0	0	0	0
1514	6	0	0	0	0	0	0	0	0	0	0	0	0
1514	7	0	0	0	0	0	0	0	0	0	0	0	0
1514	8	0	0	0	0	0	0	0	0	0	0	0	0
1514	9	0	0	0	0	0	0	0	0	0	0	0	0
1515	0	0	0	0	0	0	0	0	0	0	0	0	0
1515	1	0	0	0	0	0	0	0	0	0	0	0	0
1515	2	0	0	0	0	0	0	0	0	0	0	0	0
1515	3	0	0	0	0	0	0	0	0	0	0	0	0
1515	4	0	0	0	0	0	0	0	0	0	0	0	0
1515	5	0	0	0	0	0	0	0	0	0	0	0	0
1515	6	0	0	0	0	0	0	0	0	0	0	0	0
1515	7	0	0	0	0	0	0	0	0	0	0	0	0
1515	8	0	0	0	0	0	0	0	0	0	0	0	0
1515	9	0	0	0	0	0	0	0	0	0	0	0	0
1516	0	0	0	0	0	0	0	0	0	0	0	0	0
1516	1	0	0	0	0	0	0	0	0	0	0	0	0
1516	2	0	0	0	0	0	0	0	0	0	0	0	0
1516	3	0	0	0	0	0	0	0	0	0	0	0	0
1516	4	0	0	0	0	0	0	0	0	0	0	0	0
1516	5	0	0	0	0	0	0	0	0	0	0	0	0
1516	6	0	0	0	0	0	0	0	0	0	0	0	0
1516	7	0	0	0	0	0	0	0	0	0	0	0	0
1516	8	0	0	0	0	0	0	0	0	0	0	0	0
1516	9	0	0	0	0	0	0	0	0	0	0	0	0
1517	0	0	0	0	0	0	0	0	0	0	0	0	0
1517	1	0	0	0	0	0	0	0	0	0	0	0	0
1517	2	0	0	0	0	0	0	0	0	0	0	0	0
1517	3	0	0	0	0	0	0	0	0	0	0	0	0
1517	4	0	0	0	0	0	0	0	0	0	0	0	0
1517	5	0	0	0	0	0	0	0	0	0	0	0	0
1517	6	0	0	0	0	0	0	0	0	0	0	0	0
1517	7	0	0	0	0	0	0	0	0	0	0	0	0
1517	8	0	0	0	0	0	0	0	0	0	0	0	0
1517	9	0	0	0	0	0	0	0	0	0	0	0	0
1518	0	0	0	0	0	0	0	0	0	0	0	0	0
1518	1	0	0	0	0	0	0	0	0	0	0	0	0
1518	2	0	0	0	0	0	0	0	0	0	0	0	0
1518	3	0	0	0	0	0	0	0	0	0	0	0	0
1518	4	0	0	0	0	0	0	0	0	0	0	0	0
1518	5	0	0	0	0	0	0	0	0	0	0	0	0
1518	6	0	0	0	0	0	0	0	0	0	0	0	0
1518	7	0	0	0	0	0	0	0	0	0	0	0	0
1518	8	0	0	0	0	0	0	0	0	0	0	0	0
1518	9	0	0	0	0	0	0	0	0	0	0	0	0
1519	0	0	0	0	0	0	0	0	0	0	0	0	0
1519	1	0	0	0	0	0	0	0	0	0	0	0	0
1519	2	0	0	0	0	0	0	0	0	0	0	0	0
1519	3	0	0	0	0	0	0	0	0	0	0	0	0
1519	4	0	0	0	0	0	0	0	0	0	0	0	0
1519	5	0	0	0	0	0	0	0	0	0	0	0	0
1519	6	0	0	0	0	0	0	0	0	0	0	0	0
1519	7	0	0	0	0	0	0	0	0	0	0	0	0
1519	8	0	0	0	0	0	0	0	0	0	0	0	0
1519	9	0	0	0	0	0	0	0	0	0	0	0	0
1520	0	0	0	0	0	0	0	0	0	0	0	0	0
1520	1	0	0	0	0	0	0	0	0	0	0	0	0
1520	2	0	0	0	0	0	0	0	0	0	0	0	0
1520	3	0	0	0	0	0	0	0	0	0	0	0	0
1520	4	0	0	0	0	0	0	0	0	0	0	0	0
1520	5	0	0	0	0	0	0	0	0	0	0	0	0
1520	6	0	0	0	0	0	0	0	0	0	0	0	0
1520	7	0	0	0	0	0	0	0	0	0	0	0	0
1520	8	0	0	0	0	0	0	0	0	0	0	0	0
1520	9	0	0	0	0	0	0	0	0	0	0	0	0
1521	0	0	0	0	0	0	0	0	0	0	0	0	0
1521	1	0	0	0	0	0	0	0	0	0	0	0	0
1521	2	0	0	0	0	0	0	0	0	0	0	0	0
1521	3	0	0	0	0	0	0	0	0	0	0	0	0
1521	4	0	0	0	0	0	0	0	0	0	0	0	0
1521	5	0	0	0	0	0	0	0	0	0	0	0	0
1521	6	0	0	0	0	0	0	0	0	0	0	0	0
1521	7	0	0	0	0	0	0	0	0	0	0	0	0
1521	8	0	0	0	0	0	0	0	0	0	0	0	0
1521	9	0	0	0	0	0	0	0	0	0	0	0	0
1522	0	0	0	0	0	0	0	0	0	0	0	0	0
1522	1	0	0	0	0	0	0	0	0	0	0	0	0
1522	2	0	0	0	0	0	0	0	0	0	0	0	0
1522	3	0	0	0	0	0	0	0	0	0	0	0	0
1522	4	0	0	0	0	0	0	0	0	0	0	0	0
[truncated: 12,625 more rows]
