# Supplementary material for: A Brake-Based Overground Gait Rehabilitation Device for Altering Propulsion Impulse Symmetry
Source: Sensors (Basel). 2021 Oct 5;21(19):6617. doi: 10.3390/s21196617 (PMC8512803; doi:10.3390/s21196617)
Supplement: Supplementary file 1 [file sensors-21-06617-s001.zip › GPT animations/code and data/stroke_data/Force/TR 11.csv]

Devices
1000
		FP1 (5629 Large) - Force			FP2 (5687 Large) [1000Hz] - Force			FP3 (5628 Small) - Force			FP4 (5639) - Force
Frame	Sub Frame	Fx	Fy	Fz	Fx	Fy	Fz	Fx	Fy	Fz	Fx	Fy	Fz
		N	N	N	N	N	N	N	N	N	N	N	N
706	0	0	0	0	0	0	0	0	0	0	0	0	0
706	1	0	0	0	0	0	0	0	0	0	0	0	0
706	2	0	0	0	0	0	0	0	0	0	0	0	0
706	3	0	0	0	0	0	0	0	0	0	0	0	0
706	4	0	0	0	0	0	0	0	0	0	0	0	0
706	5	0	0	0	0	0	0	0	0	0	0	0	0
706	6	0	0	0	0	0	0	0	0	0	0	0	0
706	7	0	0	0	0	0	0	0	0	0	0	0	0
706	8	0	0	0	0	0	0	0	0	0	0	0	0
706	9	0	0	0	0	0	0	0	0	0	0	0	0
707	0	0	0	0	0	0	0	0	0	0	0	0	0
707	1	0	0	0	0	0	0	0	0	0	0	0	0
707	2	0	0	0	0	0	0	0	0	0	0	0	0
707	3	0	0	0	0	0	0	0	0	0	0	0	0
707	4	0	0	0	0	0	0	0	0	0	0	0	0
707	5	0	0	0	0	0	0	0	0	0	0	0	0
707	6	0	0	0	0	0	0	0	0	0	0	0	0
707	7	0	0	0	0	0	0	0	0	0	0	0	0
707	8	0	0	0	0	0	0	0	0	0	0	0	0
707	9	0	0	0	0	0	0	0	0	0	0	0	0
708	0	0	0	0	0	0	0	0	0	0	0	0	0
708	1	0	0	0	0	0	0	0	0	0	0	0	0
708	2	0	0	0	0	0	0	0	0	0	0	0	0
708	3	0	0	0	0	0	0	0	0	0	0	0	0
708	4	0	0	0	0	0	0	0	0	0	0	0	0
708	5	0	0	0	0	0	0	0	0	0	0	0	0
708	6	0	0	0	0	0	0	0	0	0	0	0	0
708	7	0	0	0	0	0	0	0	0	0	0	0	0
708	8	0	0	0	0	0	0	0	0	0	0	0	0
708	9	0	0	0	0	0	0	0	0	0	0	0	0
709	0	0	0	0	0	0	0	0	0	0	0	0	0
709	1	0	0	0	0	0	0	0	0	0	0	0	0
709	2	0	0	0	0	0	0	0	0	0	0	0	0
709	3	0	0	0	0	0	0	0	0	0	0	0	0
709	4	0	0	0	0	0	0	0	0	0	0	0	0
709	5	0	0	0	0	0	0	0	0	0	0	0	0
709	6	0	0	0	0	0	0	0	0	0	0	0	0
709	7	0	0	0	0	0	0	0	0	0	0	0	0
709	8	0	0	0	0	0	0	0	0	0	0	0	0
709	9	0	0	0	0	0	0	0	0	0	0	0	0
710	0	0	0	0	0	0	0	0	0	0	0	0	0
710	1	0	0	0	0	0	0	0	0	0	0	0	0
710	2	0	0	0	0	0	0	0	0	0	0	0	0
710	3	0	0	0	0	0	0	0	0	0	0	0	0
710	4	0	0	0	0	0	0	0	0	0	0	0	0
710	5	0	0	0	0	0	0	0	0	0	0	0	0
710	6	0	0	0	0	0	0	0	0	0	0	0	0
710	7	0	0	0	0	0	0	0	0	0	0	0	0
710	8	0	0	0	0	0	0	0	0	0	0	0	0
710	9	0	0	0	0	0	0	0	0	0	0	0	0
711	0	0	0	0	0	0	0	0	0	0	0	0	0
711	1	0	0	0	0	0	0	0	0	0	0	0	0
711	2	0	0	0	0	0	0	0	0	0	0	0	0
711	3	0	0	0	0	0	0	0	0	0	0	0	0
711	4	0	0	0	0	0	0	0	0	0	0	0	0
711	5	0	0	0	0	0	0	0	0	0	0	0	0
711	6	0	0	0	0	0	0	0	0	0	0	0	0
711	7	0	0	0	0	0	0	0	0	0	0	0	0
711	8	0	0	0	0	0	0	0	0	0	0	0	0
711	9	0	0	0	0	0	0	0	0	0	0	0	0
712	0	0	0	0	0	0	0	0	0	0	0	0	0
712	1	0	0	0	0	0	0	0	0	0	0	0	0
712	2	0	0	0	0	0	0	0	0	0	0	0	0
712	3	0	0	0	0	0	0	0	0	0	0	0	0
712	4	0	0	0	0	0	0	0	0	0	0	0	0
712	5	0	0	0	0	0	0	0	0	0	0	0	0
712	6	0	0	0	0	0	0	0	0	0	0	0	0
712	7	0	0	0	0	0	0	0	0	0	0	0	0
712	8	0	0	0	0	0	0	0	0	0	0	0	0
712	9	0	0	0	0	0	0	0	0	0	0	0	0
713	0	0	0	0	0	0	0	0	0	0	0	0	0
713	1	0	0	0	0	0	0	0	0	0	0	0	0
713	2	0	0	0	0	0	0	0	0	0	0	0	0
713	3	0	0	0	0	0	0	0	0	0	0	0	0
713	4	0	0	0	0	0	0	0	0	0	0	0	0
713	5	0	0	0	0	0	0	0	0	0	0	0	0
713	6	0	0	0	0	0	0	0	0	0	0	0	0
713	7	0	0	0	0	0	0	0	0	0	0	0	0
713	8	0	0	0	0	0	0	0	0	0	0	0	0
713	9	0	0	0	0	0	0	0	0	0	0	0	0
714	0	0	0	0	0	0	0	0	0	0	0	0	0
714	1	0	0	0	0	0	0	0	0	0	0	0	0
714	2	0	0	0	0	0	0	0	0	0	0	0	0
714	3	0	0	0	0	0	0	0	0	0	0	0	0
714	4	0	0	0	0	0	0	0	0	0	0	0	0
714	5	0	0	0	0	0	0	0	0	0	0	0	0
714	6	0	0	0	0	0	0	0	0	0	0	0	0
714	7	0	0	0	0	0	0	0	0	0	0	0	0
714	8	0	0	0	0	0	0	0	0	0	0	0	0
714	9	0	0	0	0	0	0	0	0	0	0	0	0
715	0	0	0	0	0	0	0	0	0	0	0	0	0
715	1	0	0	0	0	0	0	0	0	0	0	0	0
715	2	0	0	0	0	0	0	0	0	0	0	0	0
715	3	0	0	0	0	0	0	0	0	0	0	0	0
715	4	0	0	0	0	0	0	0	0	0	0	0	0
715	5	0	0	0	0	0	0	0	0	0	0	0	0
715	6	0	0	0	0	0	0	0	0	0	0	0	0
715	7	0	0	0	0	0	0	0	0	0	0	0	0
715	8	0	0	0	0	0	0	0	0	0	0	0	0
715	9	0	0	0	0	0	0	0	0	0	0	0	0
716	0	0	0	0	0	0	0	0	0	0	0	0	0
716	1	0	0	0	0	0	0	0	0	0	0	0	0
716	2	0	0	0	0	0	0	0	0	0	0	0	0
716	3	0	0	0	0	0	0	0	0	0	0	0	0
716	4	0	0	0	0	0	0	0	0	0	0	0	0
716	5	0	0	0	0	0	0	0	0	0	0	0	0
716	6	0	0	0	0	0	0	0	0	0	0	0	0
716	7	0	0	0	0	0	0	0	0	0	0	0	0
716	8	0	0	0	0	0	0	0	0	0	0	0	0
716	9	0	0	0	0	0	0	0	0	0	0	0	0
717	0	0	0	0	0	0	0	0	0	0	0	0	0
717	1	0	0	0	0	0	0	0	0	0	0	0	0
717	2	0	0	0	0	0	0	0	0	0	0	0	0
717	3	0	0	0	0	0	0	0	0	0	0	0	0
717	4	0	0	0	0	0	0	0	0	0	0	0	0
717	5	0	0	0	0	0	0	0	0	0	0	0	0
717	6	0	0	0	0	0	0	0	0	0	0	0	0
717	7	0	0	0	0	0	0	0	0	0	0	0	0
717	8	0	0	0	0	0	0	0	0	0	0	0	0
717	9	0	0	0	0	0	0	0	0	0	0	0	0
718	0	0	0	0	0	0	0	0	0	0	0	0	0
718	1	0	0	0	0	0	0	0	0	0	0	0	0
718	2	0	0	0	0	0	0	0	0	0	0	0	0
718	3	0	0	0	0	0	0	0	0	0	0	0	0
718	4	0	0	0	0	0	0	0	0	0	0	0	0
718	5	0	0	0	0	0	0	0	0	0	0	0	0
718	6	0	0	0	0	0	0	0	0	0	0	0	0
718	7	0	0	0	0	0	0	0	0	0	0	0	0
718	8	0	0	0	0	0	0	0	0	0	0	0	0
718	9	0	0	0	0	0	0	0	0	0	0	0	0
719	0	0	0	0	0	0	0	0	0	0	0	0	0
719	1	0	0	0	0	0	0	0	0	0	0	0	0
719	2	0	0	0	0	0	0	0	0	0	0	0	0
719	3	0	0	0	0	0	0	0	0	0	0	0	0
719	4	0	0	0	0	0	0	0	0	0	0	0	0
719	5	0	0	0	0	0	0	0	0	0	0	0	0
719	6	0	0	0	0	0	0	0	0	0	0	0	0
719	7	0	0	0	0	0	0	0	0	0	0	0	0
719	8	0	0	0	0	0	0	0	0	0	0	0	0
719	9	0	0	0	0	0	0	0	0	0	0	0	0
720	0	0	0	0	0	0	0	0	0	0	0	0	0
720	1	0	0	0	0	0	0	0	0	0	0	0	0
720	2	0	0	0	0	0	0	0	0	0	0	0	0
720	3	0	0	0	0	0	0	0	0	0	0	0	0
720	4	0	0	0	0	0	0	0	0	0	0	0	0
720	5	0	0	0	0	0	0	0	0	0	0	0	0
720	6	0	0	0	0	0	0	0	0	0	0	0	0
720	7	0	0	0	0	0	0	0	0	0	0	0	0
720	8	0	0	0	0	0	0	0	0	0	0	0	0
720	9	0	0	0	0	0	0	0	0	0	0	0	0
721	0	0	0	0	0	0	0	0	0	0	0	0	0
721	1	0	0	0	0	0	0	0	0	0	0	0	0
721	2	0	0	0	0	0	0	0	0	0	0	0	0
721	3	0	0	0	0	0	0	0	0	0	0	0	0
721	4	0	0	0	0	0	0	0	0	0	0	0	0
721	5	0	0	0	0	0	0	0	0	0	0	0	0
721	6	0	0	0	0	0	0	0	0	0	0	0	0
721	7	0	0	0	0	0	0	0	0	0	0	0	0
721	8	0	0	0	0	0	0	0	0	0	0	0	0
721	9	0	0	0	0	0	0	0	0	0	0	0	0
722	0	0	0	0	0	0	0	0	0	0	0	0	0
722	1	0	0	0	0	0	0	0	0	0	0	0	0
722	2	0	0	0	0	0	0	0	0	0	0	0	0
722	3	0	0	0	0	0	0	0	0	0	0	0	0
722	4	0	0	0	0	0	0	0	0	0	0	0	0
722	5	0	0	0	0	0	0	0	0	0	0	0	0
722	6	0	0	0	0	0	0	0	0	0	0	0	0
722	7	0	0	0	0	0	0	0	0	0	0	0	0
722	8	0	0	0	0	0	0	0	0	0	0	0	0
722	9	0	0	0	0	0	0	0	0	0	0	0	0
723	0	0	0	0	0	0	0	0	0	0	0	0	0
723	1	0	0	0	0	0	0	0	0	0	0	0	0
723	2	0	0	0	0	0	0	0	0	0	0	0	0
723	3	0	0	0	0	0	0	0	0	0	0	0	0
723	4	0	0	0	0	0	0	0	0	0	0	0	0
723	5	0	0	0	0	0	0	0	0	0	0	0	0
723	6	0	0	0	0	0	0	0	0	0	0	0	0
723	7	0	0	0	0	0	0	0	0	0	0	0	0
723	8	0	0	0	0	0	0	0	0	0	0	0	0
723	9	0	0	0	0	0	0	0	0	0	0	0	0
724	0	0	0	0	0	0	0	0	0	0	0	0	0
724	1	0	0	0	0	0	0	0	0	0	0	0	0
724	2	0	0	0	0	0	0	0	0	0	0	0	0
724	3	0	0	0	0	0	0	0	0	0	0	0	0
724	4	0	0	0	0	0	0	0	0	0	0	0	0
724	5	0	0	0	0	0	0	0	0	0	0	0	0
724	6	0	0	0	0	0	0	0	0	0	0	0	0
724	7	0	0	0	0	0	0	0	0	0	0	0	0
724	8	0	0	0	0	0	0	0	0	0	0	0	0
724	9	0	0	0	0	0	0	0	0	0	0	0	0
725	0	0	0	0	0	0	0	0	0	0	0	0	0
725	1	0	0	0	0	0	0	0	0	0	0	0	0
725	2	0	0	0	0	0	0	0	0	0	0	0	0
725	3	0	0	0	0	0	0	0	0	0	0	0	0
725	4	0	0	0	0	0	0	0	0	0	0	0	0
725	5	0	0	0	0	0	0	0	0	0	0	0	0
725	6	0	0	0	0	0	0	0	0	0	0	0	0
725	7	0	0	0	0	0	0	0	0	0	0	0	0
725	8	0	0	0	0	0	0	0	0	0	0	0	0
725	9	0	0	0	0	0	0	0	0	0	0	0	0
726	0	0	0	0	0	0	0	0	0	0	0	0	0
726	1	0	0	0	0	0	0	0	0	0	0	0	0
726	2	0	0	0	0	0	0	0	0	0	0	0	0
726	3	0	0	0	0	0	0	0	0	0	0	0	0
726	4	0	0	0	0	0	0	0	0	0	0	0	0
726	5	0	0	0	0	0	0	0	0	0	0	0	0
726	6	0	0	0	0	0	0	0	0	0	0	0	0
726	7	0	0	0	0	0	0	0	0	0	0	0	0
726	8	0	0	0	0	0	0	0	0	0	0	0	0
726	9	0	0	0	0	0	0	0	0	0	0	0	0
727	0	0	0	0	0	0	0	0	0	0	0	0	0
727	1	0	0	0	0	0	0	0	0	0	0	0	0
727	2	0	0	0	0	0	0	0	0	0	0	0	0
727	3	0	0	0	0	0	0	0	0	0	0	0	0
727	4	0	0	0	0	0	0	0	0	0	0	0	0
727	5	0	0	0	0	0	0	0	0	0	0	0	0
727	6	0	0	0	0	0	0	0	0	0	0	0	0
727	7	0	0	0	0	0	0	0	0	0	0	0	0
727	8	0	0	0	0	0	0	0	0	0	0	0	0
727	9	0	0	0	0	0	0	0	0	0	0	0	0
728	0	0	0	0	0	0	0	0	0	0	0	0	0
728	1	0	0	0	0	0	0	0	0	0	0	0	0
728	2	0	0	0	0	0	0	0	0	0	0	0	0
728	3	0	0	0	0	0	0	0	0	0	0	0	0
728	4	0	0	0	0	0	0	0	0	0	0	0	0
728	5	0	0	0	0	0	0	0	0	0	0	0	0
728	6	0	0	0	0	0	0	0	0	0	0	0	0
728	7	0	0	0	0	0	0	0	0	0	0	0	0
728	8	0	0	0	0	0	0	0	0	0	0	0	0
728	9	0	0	0	0	0	0	0	0	0	0	0	0
729	0	0	0	0	0	0	0	0	0	0	0	0	0
729	1	0	0	0	0	0	0	0	0	0	0	0	0
729	2	0	0	0	0	0	0	0	0	0	0	0	0
729	3	0	0	0	0	0	0	0	0	0	0	0	0
729	4	0	0	0	0	0	0	0	0	0	0	0	0
729	5	0	0	0	0	0	0	0	0	0	0	0	0
729	6	0	0	0	0	0	0	0	0	0	0	0	0
729	7	0	0	0	0	0	0	0	0	0	0	0	0
729	8	0	0	0	0	0	0	0	0	0	0	0	0
729	9	0	0	0	0	0	0	0	0	0	0	0	0
730	0	0	0	0	0	0	0	0	0	0	0	0	0
730	1	0	0	0	0	0	0	0	0	0	0	0	0
730	2	0	0	0	0	0	0	0	0	0	0	0	0
730	3	0	0	0	0	0	0	0	0	0	0	0	0
730	4	0	0	0	0	0	0	0	0	0	0	0	0
730	5	0	0	0	0	0	0	0	0	0	0	0	0
730	6	0	0	0	0	0	0	0	0	0	0	0	0
730	7	0	0	0	0	0	0	0	0	0	0	0	0
730	8	0	0	0	0	0	0	0	0	0	0	0	0
730	9	0	0	0	0	0	0	0	0	0	0	0	0
731	0	0	0	0	0	0	0	0	0	0	0	0	0
731	1	0	0	0	0	0	0	0	0	0	0	0	0
731	2	0	0	0	0	0	0	0	0	0	0	0	0
731	3	0	0	0	0	0	0	0	0	0	0	0	0
731	4	0	0	0	0	0	0	0	0	0	0	0	0
731	5	0	0	0	0	0	0	0	0	0	0	0	0
731	6	0	0	0	0	0	0	0	0	0	0	0	0
731	7	0	0	0	0	0	0	0	0	0	0	0	0
731	8	0	0	0	0	0	0	0	0	0	0	0	0
731	9	0	0	0	0	0	0	0	0	0	0	0	0
732	0	0	0	0	0	0	0	0	0	0	0	0	0
732	1	0	0	0	0	0	0	0	0	0	0	0	0
732	2	0	0	0	0	0	0	0	0	0	0	0	0
732	3	0	0	0	0	0	0	0	0	0	0	0	0
732	4	0	0	0	0	0	0	0	0	0	0	0	0
732	5	0	0	0	0	0	0	0	0	0	0	0	0
732	6	0	0	0	0	0	0	0	0	0	0	0	0
732	7	0	0	0	0	0	0	0	0	0	0	0	0
732	8	0	0	0	0	0	0	0	0	0	0	0	0
732	9	0	0	0	0	0	0	0	0	0	0	0	0
733	0	0	0	0	0	0	0	0	0	0	0	0	0
733	1	0	0	0	0	0	0	0	0	0	0	0	0
733	2	0	0	0	0	0	0	0	0	0	0	0	0
733	3	0	0	0	0	0	0	0	0	0	0	0	0
733	4	0	0	0	0	0	0	0	0	0	0	0	0
733	5	0	0	0	0	0	0	0	0	0	0	0	0
733	6	0	0	0	0	0	0	0	0	0	0	0	0
733	7	0	0	0	0	0	0	0	0	0	0	0	0
733	8	0	0	0	0	0	0	0	0	0	0	0	0
733	9	0	0	0	0	0	0	0	0	0	0	0	0
734	0	0	0	0	0	0	0	0	0	0	0	0	0
734	1	0	0	0	0	0	0	0	0	0	0	0	0
734	2	0	0	0	0	0	0	0	0	0	0	0	0
734	3	0	0	0	0	0	0	0	0	0	0	0	0
734	4	0	0	0	0	0	0	0	0	0	0	0	0
734	5	0	0	0	0	0	0	0	0	0	0	0	0
734	6	0	0	0	0	0	0	0	0	0	0	0	0
734	7	0	0	0	0	0	0	0	0	0	0	0	0
734	8	0	0	0	0	0	0	0	0	0	0	0	0
734	9	0	0	0	0	0	0	0	0	0	0	0	0
735	0	0	0	0	0	0	0	0	0	0	0	0	0
735	1	0	0	0	0	0	0	0	0	0	0	0	0
735	2	0	0	0	0	0	0	0	0	0	0	0	0
735	3	0	0	0	0	0	0	0	0	0	0	0	0
735	4	0	0	0	0	0	0	0	0	0	0	0	0
735	5	0	0	0	0	0	0	0	0	0	0	0	0
735	6	0	0	0	0	0	0	0	0	0	0	0	0
735	7	0	0	0	0	0	0	0	0	0	0	0	0
735	8	0	0	0	0	0	0	0	0	0	0	0	0
735	9	0	0	0	0	0	0	0	0	0	0	0	0
736	0	0	0	0	0	0	0	0	0	0	0	0	0
736	1	0	0	0	0	0	0	0	0	0	0	0	0
736	2	0	0	0	0	0	0	0	0	0	0	0	0
736	3	0	0	0	0	0	0	0	0	0	0	0	0
736	4	0	0	0	0	0	0	0	0	0	0	0	0
736	5	0	0	0	0	0	0	0	0	0	0	0	0
736	6	0	0	0	0	0	0	0	0	0	0	0	0
736	7	0	0	0	0	0	0	0	0	0	0	0	0
736	8	0	0	0	0	0	0	0	0	0	0	0	0
736	9	0	0	0	0	0	0	0	0	0	0	0	0
737	0	0	0	0	0	0	0	0	0	0	0	0	0
737	1	0	0	0	0	0	0	0	0	0	0	0	0
737	2	0	0	0	0	0	0	0	0	0	0	0	0
737	3	0	0	0	0	0	0	0	0	0	0	0	0
737	4	0	0	0	0	0	0	0	0	0	0	0	0
737	5	0	0	0	0	0	0	0	0	0	0	0	0
737	6	0	0	0	0	0	0	0	0	0	0	0	0
737	7	0	0	0	0	0	0	0	0	0	0	0	0
737	8	0	0	0	0	0	0	0	0	0	0	0	0
737	9	0	0	0	0	0	0	0	0	0	0	0	0
738	0	0	0	0	0	0	0	0	0	0	0	0	0
738	1	0	0	0	0	0	0	0	0	0	0	0	0
738	2	0	0	0	0	0	0	0	0	0	0	0	0
738	3	0	0	0	0	0	0	0	0	0	0	0	0
738	4	0	0	0	0	0	0	0	0	0	0	0	0
738	5	0	0	0	0	0	0	0	0	0	0	0	0
738	6	0	0	0	0	0	0	0	0	0	0	0	0
738	7	0	0	0	0	0	0	0	0	0	0	0	0
738	8	0	0	0	0	0	0	0	0	0	0	0	0
738	9	0	0	0	0	0	0	0	0	0	0	0	0
739	0	0	0	0	0	0	0	0	0	0	0	0	0
739	1	0	0	0	0	0	0	0	0	0	0	0	0
739	2	0	0	0	0	0	0	0	0	0	0	0	0
739	3	0	0	0	0	0	0	0	0	0	0	0	0
739	4	0	0	0	0	0	0	0	0	0	0	0	0
739	5	0	0	0	0	0	0	0	0	0	0	0	0
739	6	0	0	0	0	0	0	0	0	0	0	0	0
739	7	0	0	0	0	0	0	0	0	0	0	0	0
739	8	0	0	0	0	0	0	0	0	0	0	0	0
739	9	0	0	0	0	0	0	0	0	0	0	0	0
740	0	0	0	0	0	0	0	0	0	0	0	0	0
740	1	0	0	0	0	0	0	0	0	0	0	0	0
740	2	0	0	0	0	0	0	0	0	0	0	0	0
740	3	0	0	0	0	0	0	0	0	0	0	0	0
740	4	0	0	0	0	0	0	0	0	0	0	0	0
740	5	0	0	0	0	0	0	0	0	0	0	0	0
740	6	0	0	0	0	0	0	0	0	0	0	0	0
740	7	0	0	0	0	0	0	0	0	0	0	0	0
740	8	0	0	0	0	0	0	0	0	0	0	0	0
740	9	0	0	0	0	0	0	0	0	0	0	0	0
741	0	0	0	0	0	0	0	0	0	0	0	0	0
741	1	0	0	0	0	0	0	0	0	0	0	0	0
741	2	0	0	0	0	0	0	0	0	0	0	0	0
741	3	0	0	0	0	0	0	0	0	0	0	0	0
741	4	0	0	0	0	0	0	0	0	0	0	0	0
741	5	0	0	0	0	0	0	0	0	0	0	0	0
741	6	0	0	0	0	0	0	0	0	0	0	0	0
741	7	0	0	0	0	0	0	0	0	0	0	0	0
741	8	0	0	0	0	0	0	0	0	0	0	0	0
741	9	0	0	0	0	0	0	0	0	0	0	0	0
742	0	0	0	0	0	0	0	0	0	0	0	0	0
742	1	0	0	0	0	0	0	0	0	0	0	0	0
742	2	0	0	0	0	0	0	0	0	0	0	0	0
742	3	0	0	0	0	0	0	0	0	0	0	0	0
742	4	0	0	0	0	0	0	0	0	0	0	0	0
742	5	0	0	0	0	0	0	0	0	0	0	0	0
742	6	0	0	0	0	0	0	0	0	0	0	0	0
742	7	0	0	0	0	0	0	0	0	0	0	0	0
742	8	0	0	0	0	0	0	0	0	0	0	0	0
742	9	0	0	0	0	0	0	0	0	0	0	0	0
743	0	0	0	0	0	0	0	0	0	0	0	0	0
743	1	0	0	0	0	0	0	0	0	0	0	0	0
743	2	0	0	0	0	0	0	0	0	0	0	0	0
743	3	0	0	0	0	0	0	0	0	0	0	0	0
743	4	0	0	0	0	0	0	0	0	0	0	0	0
743	5	0	0	0	0	0	0	0	0	0	0	0	0
743	6	0	0	0	0	0	0	0	0	0	0	0	0
743	7	0	0	0	0	0	0	0	0	0	0	0	0
743	8	0	0	0	0	0	0	0	0	0	0	0	0
743	9	0	0	0	0	0	0	0	0	0	0	0	0
744	0	0	0	0	0	0	0	0	0	0	0	0	0
744	1	0	0	0	0	0	0	0	0	0	0	0	0
744	2	0	0	0	0	0	0	0	0	0	0	0	0
744	3	0	0	0	0	0	0	0	0	0	0	0	0
744	4	0	0	0	0	0	0	0	0	0	0	0	0
744	5	0	0	0	0	0	0	0	0	0	0	0	0
744	6	0	0	0	0	0	0	0	0	0	0	0	0
744	7	0	0	0	0	0	0	0	0	0	0	0	0
744	8	0	0	0	0	0	0	0	0	0	0	0	0
744	9	0	0	0	0	0	0	0	0	0	0	0	0
745	0	0	0	0	0	0	0	0	0	0	0	0	0
745	1	0	0	0	0	0	0	0	0	0	0	0	0
745	2	0	0	0	0	0	0	0	0	0	0	0	0
745	3	0	0	0	0	0	0	0	0	0	0	0	0
745	4	0	0	0	0	0	0	0	0	0	0	0	0
745	5	0	0	0	0	0	0	0	0	0	0	0	0
745	6	0	0	0	0	0	0	0	0	0	0	0	0
745	7	0	0	0	0	0	0	0	0	0	0	0	0
745	8	0	0	0	0	0	0	0	0	0	0	0	0
745	9	0	0	0	0	0	0	0	0	0	0	0	0
746	0	0	0	0	0	0	0	0	0	0	0	0	0
746	1	0	0	0	0	0	0	0	0	0	0	0	0
746	2	0	0	0	0	0	0	0	0	0	0	0	0
746	3	0	0	0	0	0	0	0	0	0	0	0	0
746	4	0	0	0	0	0	0	0	0	0	0	0	0
746	5	0	0	0	0	0	0	0	0	0	0	0	0
746	6	0	0	0	0	0	0	0	0	0	0	0	0
746	7	0	0	0	0	0	0	0	0	0	0	0	0
746	8	0	0	0	0	0	0	0	0	0	0	0	0
746	9	0	0	0	0	0	0	0	0	0	0	0	0
747	0	0	0	0	0	0	0	0	0	0	0	0	0
747	1	0	0	0	0	0	0	0	0	0	0	0	0
747	2	0	0	0	0	0	0	0	0	0	0	0	0
747	3	0	0	0	0	0	0	0	0	0	0	0	0
747	4	0	0	0	0	0	0	0	0	0	0	0	0
747	5	0	0	0	0	0	0	0	0	0	0	0	0
747	6	0	0	0	0	0	0	0	0	0	0	0	0
747	7	0	0	0	0	0	0	0	0	0	0	0	0
747	8	0	0	0	0	0	0	0	0	0	0	0	0
747	9	0	0	0	0	0	0	0	0	0	0	0	0
748	0	0	0	0	0	0	0	0	0	0	0	0	0
748	1	0	0	0	0	0	0	0	0	0	0	0	0
748	2	0	0	0	0	0	0	0	0	0	0	0	0
748	3	0	0	0	0	0	0	0	0	0	0	0	0
748	4	0	0	0	0	0	0	0	0	0	0	0	0
748	5	0	0	0	0	0	0	0	0	0	0	0	0
748	6	0	0	0	0	0	0	0	0	0	0	0	0
748	7	0	0	0	0	0	0	0	0	0	0	0	0
748	8	0	0	0	0	0	0	0	0	0	0	0	0
748	9	0	0	0	0	0	0	0	0	0	0	0	0
749	0	0	0	0	0	0	0	0	0	0	0	0	0
749	1	0	0	0	0	0	0	0	0	0	0	0	0
749	2	0	0	0	0	0	0	0	0	0	0	0	0
749	3	0	0	0	0	0	0	0	0	0	0	0	0
749	4	0	0	0	0	0	0	0	0	0	0	0	0
749	5	0	0	0	0	0	0	0	0	0	0	0	0
749	6	0	0	0	0	0	0	0	0	0	0	0	0
749	7	0	0	0	0	0	0	0	0	0	0	0	0
749	8	0	0	0	0	0	0	0	0	0	0	0	0
749	9	0	0	0	0	0	0	0	0	0	0	0	0
750	0	0	0	0	0	0	0	0	0	0	0	0	0
750	1	0	0	0	0	0	0	0	0	0	0	0	0
750	2	0	0	0	0	0	0	0	0	0	0	0	0
750	3	0	0	0	0	0	0	0	0	0	0	0	0
750	4	0	0	0	0	0	0	0	0	0	0	0	0
750	5	0	0	0	0	0	0	0	0	0	0	0	0
750	6	0	0	0	0	0	0	0	0	0	0	0	0
750	7	0	0	0	0	0	0	0	0	0	0	0	0
750	8	0	0	0	0	0	0	0	0	0	0	0	0
750	9	0	0	0	0	0	0	0	0	0	0	0	0
751	0	0	0	0	0	0	0	0	0	0	0	0	0
751	1	0	0	0	0	0	0	0	0	0	0	0	0
751	2	0	0	0	0	0	0	0	0	0	0	0	0
751	3	0	0	0	0	0	0	0	0	0	0	0	0
751	4	0	0	0	0	0	0	0	0	0	0	0	0
751	5	0	0	0	0	0	0	0	0	0	0	0	0
751	6	0	0	0	0	0	0	0	0	0	0	0	0
751	7	0	0	0	0	0	0	0	0	0	0	0	0
751	8	0	0	0	0	0	0	0	0	0	0	0	0
751	9	0	0	0	0	0	0	0	0	0	0	0	0
752	0	0	0	0	0	0	0	0	0	0	0	0	0
752	1	0	0	0	0	0	0	0	0	0	0	0	0
752	2	0	0	0	0	0	0	0	0	0	0	0	0
752	3	0	0	0	0	0	0	0	0	0	0	0	0
752	4	0	0	0	0	0	0	0	0	0	0	0	0
752	5	0	0	0	0	0	0	0	0	0	0	0	0
752	6	0	0	0	0	0	0	0	0	0	0	0	0
752	7	0	0	0	0	0	0	0	0	0	0	0	0
752	8	0	0	0	0	0	0	0	0	0	0	0	0
752	9	0	0	0	0	0	0	0	0	0	0	0	0
753	0	0	0	0	0	0	0	0	0	0	0	0	0
753	1	0	0	0	0	0	0	0	0	0	0	0	0
753	2	0	0	0	0	0	0	0	0	0	0	0	0
753	3	0	0	0	0	0	0	0	0	0	0	0	0
753	4	0	0	0	0	0	0	0	0	0	0	0	0
753	5	0	0	0	0	0	0	0	0	0	0	0	0
753	6	0	0	0	0	0	0	0	0	0	0	0	0
753	7	0	0	0	0	0	0	0	0	0	0	0	0
753	8	0	0	0	0	0	0	0	0	0	0	0	0
753	9	0	0	0	0	0	0	0	0	0	0	0	0
754	0	0	0	0	0	0	0	0	0	0	0	0	0
754	1	0	0	0	0	0	0	0	0	0	0	0	0
754	2	0	0	0	0	0	0	0	0	0	0	0	0
754	3	0	0	0	0	0	0	0	0	0	0	0	0
754	4	0	0	0	0	0	0	0	0	0	0	0	0
754	5	0	0	0	0	0	0	0	0	0	0	0	0
754	6	0	0	0	0	0	0	0	0	0	0	0	0
754	7	0	0	0	0	0	0	0	0	0	0	0	0
754	8	0	0	0	0	0	0	0	0	0	0	0	0
754	9	0	0	0	0	0	0	0	0	0	0	0	0
755	0	0	0	0	0	0	0	0	0	0	0	0	0
755	1	0	0	0	0	0	0	0	0	0	0	0	0
755	2	0	0	0	0	0	0	0	0	0	0	0	0
755	3	0	0	0	0	0	0	0	0	0	0	0	0
755	4	0	0	0	0	0	0	0	0	0	0	0	0
755	5	0	0	0	0	0	0	0	0	0	0	0	0
755	6	0	0	0	0	0	0	0	0	0	0	0	0
755	7	0	0	0	0	0	0	0	0	0	0	0	0
755	8	0	0	0	0	0	0	0	0	0	0	0	0
755	9	0	0	0	0	0	0	0	0	0	0	0	0
756	0	0	0	0	0	0	0	0	0	0	0	0	0
756	1	0	0	0	0	0	0	0	0	0	0	0	0
756	2	0	0	0	0	0	0	0	0	0	0	0	0
756	3	0	0	0	0	0	0	0	0	0	0	0	0
756	4	0	0	0	0	0	0	0	0	0	0	0	0
756	5	0	0	0	0	0	0	0	0	0	0	0	0
756	6	0	0	0	0	0	0	0	0	0	0	0	0
756	7	0	0	0	0	0	0	0	0	0	0	0	0
756	8	0	0	0	0	0	0	0	0	0	0	0	0
756	9	0	0	0	0	0	0	0	0	0	0	0	0
757	0	0	0	0	0	0	0	0	0	0	0	0	0
757	1	0	0	0	0	0	0	0	0	0	0	0	0
757	2	0	0	0	0	0	0	0	0	0	0	0	0
757	3	0	0	0	0	0	0	0	0	0	0	0	0
757	4	0	0	0	0	0	0	0	0	0	0	0	0
757	5	0	0	0	0	0	0	0	0	0	0	0	0
757	6	0	0	0	0	0	0	0	0	0	0	0	0
757	7	0	0	0	0	0	0	0	0	0	0	0	0
757	8	0	0	0	0	0	0	0	0	0	0	0	0
757	9	0	0	0	0	0	0	0	0	0	0	0	0
758	0	0	0	0	0	0	0	0	0	0	0	0	0
758	1	0	0	0	0	0	0	0	0	0	0	0	0
758	2	0	0	0	0	0	0	0	0	0	0	0	0
758	3	0	0	0	0	0	0	0	0	0	0	0	0
758	4	0	0	0	0	0	0	0	0	0	0	0	0
758	5	0	0	0	0	0	0	0	0	0	0	0	0
758	6	0	0	0	0	0	0	0	0	0	0	0	0
758	7	0	0	0	0	0	0	0	0	0	0	0	0
758	8	0	0	0	0	0	0	0	0	0	0	0	0
758	9	0	0	0	0	0	0	0	0	0	0	0	0
759	0	0	0	0	0	0	0	0	0	0	0	0	0
759	1	0	0	0	0	0	0	0	0	0	0	0	0
759	2	0	0	0	0	0	0	0	0	0	0	0	0
759	3	0	0	0	0	0	0	0	0	0	0	0	0
759	4	0	0	0	0	0	0	0	0	0	0	0	0
759	5	0	0	0	0	0	0	0	0	0	0	0	0
759	6	0	0	0	0	0	0	0	0	0	0	0	0
759	7	0	0	0	0	0	0	0	0	0	0	0	0
759	8	0	0	0	0	0	0	0	0	0	0	0	0
759	9	0	0	0	0	0	0	0	0	0	0	0	0
760	0	0	0	0	0	0	0	0	0	0	0	0	0
760	1	0	0	0	0	0	0	0	0	0	0	0	0
760	2	0	0	0	0	0	0	0	0	0	0	0	0
760	3	0	0	0	0	0	0	0	0	0	0	0	0
760	4	0	0	0	0	0	0	0	0	0	0	0	0
760	5	0	0	0	0	0	0	0	0	0	0	0	0
760	6	0	0	0	0	0	0	0	0	0	0	0	0
760	7	0	0	0	0	0	0	0	0	0	0	0	0
760	8	0	0	0	0	0	0	0	0	0	0	0	0
760	9	0	0	0	0	0	0	0	0	0	0	0	0
761	0	0	0	0	0	0	0	0	0	0	0	0	0
761	1	0	0	0	0	0	0	0	0	0	0	0	0
761	2	0	0	0	0	0	0	0	0	0	0	0	0
761	3	0	0	0	0	0	0	0	0	0	0	0	0
761	4	0	0	0	0	0	0	0	0	0	0	0	0
761	5	0	0	0	0	0	0	0	0	0	0	0	0
761	6	0	0	0	0	0	0	0	0	0	0	0	0
761	7	0	0	0	0	0	0	0	0	0	0	0	0
761	8	0	0	0	0	0	0	0	0	0	0	0	0
761	9	0	0	0	0	0	0	0	0	0	0	0	0
762	0	0	0	0	0	0	0	0	0	0	0	0	0
762	1	0	0	0	0	0	0	0	0	0	0	0	0
762	2	0	0	0	0	0	0	0	0	0	0	0	0
762	3	0	0	0	0	0	0	0	0	0	0	0	0
762	4	0	0	0	0	0	0	0	0	0	0	0	0
762	5	0	0	0	0	0	0	0	0	0	0	0	0
762	6	0	0	0	0	0	0	0	0	0	0	0	0
762	7	0	0	0	0	0	0	0	0	0	0	0	0
762	8	0	0	0	0	0	0	0	0	0	0	0	0
762	9	0	0	0	0	0	0	0	0	0	0	0	0
763	0	0	0	0	0	0	0	0	0	0	0	0	0
763	1	0	0	0	0	0	0	0	0	0	0	0	0
763	2	0	0	0	0	0	0	0	0	0	0	0	0
763	3	0	0	0	0	0	0	0	0	0	0	0	0
763	4	0	0	0	0	0	0	0	0	0	0	0	0
763	5	0	0	0	0	0	0	0	0	0	0	0	0
763	6	0	0	0	0	0	0	0	0	0	0	0	0
763	7	0	0	0	0	0	0	0	0	0	0	0	0
763	8	0	0	0	0	0	0	0	0	0	0	0	0
763	9	0	0	0	0	0	0	0	0	0	0	0	0
764	0	0	0	0	0	0	0	0	0	0	0	0	0
764	1	0	0	0	0	0	0	0	0	0	0	0	0
764	2	0	0	0	0	0	0	0	0	0	0	0	0
764	3	0	0	0	0	0	0	0	0	0	0	0	0
764	4	0	0	0	0	0	0	0	0	0	0	0	0
764	5	0	0	0	0	0	0	0	0	0	0	0	0
764	6	0	0	0	0	0	0	0	0	0	0	0	0
764	7	0	0	0	0	0	0	0	0	0	0	0	0
764	8	0	0	0	0	0	0	0	0	0	0	0	0
764	9	0	0	0	0	0	0	0	0	0	0	0	0
765	0	0	0	0	0	0	0	0	0	0	0	0	0
765	1	0	0	0	0	0	0	0	0	0	0	0	0
765	2	0	0	0	0	0	0	0	0	0	0	0	0
765	3	0	0	0	0	0	0	0	0	0	0	0	0
765	4	0	0	0	0	0	0	0	0	0	0	0	0
765	5	0	0	0	0	0	0	0	0	0	0	0	0
765	6	0	0	0	0	0	0	0	0	0	0	0	0
765	7	0	0	0	0	0	0	0	0	0	0	0	0
765	8	0	0	0	0	0	0	0	0	0	0	0	0
765	9	0	0	0	0	0	0	0	0	0	0	0	0
766	0	0	0	0	0	0	0	0	0	0	0	0	0
766	1	0	0	0	0	0	0	0	0	0	0	0	0
766	2	0	0	0	0	0	0	0	0	0	0	0	0
766	3	0	0	0	0	0	0	0	0	0	0	0	0
766	4	0	0	0	0	0	0	0	0	0	0	0	0
766	5	0	0	0	0	0	0	0	0	0	0	0	0
766	6	0	0	0	0	0	0	0	0	0	0	0	0
766	7	0	0	0	0	0	0	0	0	0	0	0	0
766	8	0	0	0	0	0	0	0	0	0	0	0	0
766	9	0	0	0	0	0	0	0	0	0	0	0	0
767	0	0	0	0	0	0	0	0	0	0	0	0	0
767	1	0	0	0	0	0	0	0	0	0	0	0	0
767	2	0	0	0	0	0	0	0	0	0	0	0	0
767	3	0	0	0	0	0	0	0	0	0	0	0	0
767	4	0	0	0	0	0	0	0	0	0	0	0	0
767	5	0	0	0	0	0	0	0	0	0	0	0	0
767	6	0	0	0	0	0	0	0	0	0	0	0	0
767	7	0	0	0	0	0	0	0	0	0	0	0	0
767	8	0	0	0	0	0	0	0	0	0	0	0	0
767	9	0	0	0	0	0	0	0	0	0	0	0	0
768	0	0	0	0	0	0	0	0	0	0	0	0	0
768	1	0	0	0	0	0	0	0	0	0	0	0	0
768	2	0	0	0	0	0	0	0	0	0	0	0	0
768	3	0	0	0	0	0	0	0	0	0	0	0	0
768	4	0	0	0	0	0	0	0	0	0	0	0	0
768	5	0	0	0	0	0	0	0	0	0	0	0	0
768	6	0	0	0	0	0	0	0	0	0	0	0	0
768	7	0	0	0	0	0	0	0	0	0	0	0	0
768	8	0	0	0	0	0	0	0	0	0	0	0	0
768	9	0	0	0	0	0	0	0	0	0	0	0	0
769	0	0	0	0	0	0	0	0	0	0	0	0	0
769	1	0	0	0	0	0	0	0	0	0	0	0	0
769	2	0	0	0	0	0	0	0	0	0	0	0	0
769	3	0	0	0	0	0	0	0	0	0	0	0	0
769	4	0	0	0	0	0	0	0	0	0	0	0	0
769	5	0	0	0	0	0	0	0	0	0	0	0	0
769	6	0	0	0	0	0	0	0	0	0	0	0	0
769	7	0	0	0	0	0	0	0	0	0	0	0	0
769	8	0	0	0	0	0	0	0	0	0	0	0	0
769	9	0	0	0	0	0	0	0	0	0	0	0	0
770	0	0	0	0	0	0	0	0	0	0	0	0	0
770	1	0	0	0	0	0	0	0	0	0	0	0	0
770	2	0	0	0	0	0	0	0	0	0	0	0	0
770	3	0	0	0	0	0	0	0	0	0	0	0	0
770	4	0	0	0	0	0	0	0	0	0	0	0	0
770	5	0	0	0	0	0	0	0	0	0	0	0	0
770	6	0	0	0	0	0	0	0	0	0	0	0	0
770	7	0	0	0	0	0	0	0	0	0	0	0	0
770	8	0	0	0	0	0	0	0	0	0	0	0	0
770	9	0	0	0	0	0	0	0	0	0	0	0	0
771	0	0	0	0	0	0	0	0	0	0	0	0	0
771	1	0	0	0	0	0	0	0	0	0	0	0	0
771	2	0	0	0	0	0	0	0	0	0	0	0	0
771	3	0	0	0	0	0	0	0	0	0	0	0	0
771	4	0	0	0	0	0	0	0	0	0	0	0	0
771	5	0	0	0	0	0	0	0	0	0	0	0	0
771	6	0	0	0	0	0	0	0	0	0	0	0	0
771	7	0	0	0	0	0	0	0	0	0	0	0	0
771	8	0	0	0	0	0	0	0	0	0	0	0	0
771	9	0	0	0	0	0	0	0	0	0	0	0	0
772	0	0	0	0	0	0	0	0	0	0	0	0	0
772	1	0	0	0	0	0	0	0	0	0	0	0	0
772	2	0	0	0	0	0	0	0	0	0	0	0	0
772	3	0	0	0	0	0	0	0	0	0	0	0	0
772	4	0	0	0	0	0	0	0	0	0	0	0	0
772	5	0	0	0	0	0	0	0	0	0	0	0	0
772	6	0	0	0	0	0	0	0	0	0	0	0	0
772	7	0	0	0	0	0	0	0	0	0	0	0	0
772	8	0	0	0	0	0	0	0	0	0	0	0	0
772	9	0	0	0	0	0	0	0	0	0	0	0	0
773	0	0	0	0	0	0	0	0	0	0	0	0	0
773	1	0	0	0	0	0	0	0	0	0	0	0	0
773	2	0	0	0	0	0	0	0	0	0	0	0	0
773	3	0	0	0	0	0	0	0	0	0	0	0	0
773	4	0	0	0	0	0	0	0	0	0	0	0	0
773	5	0	0	0	0	0	0	0	0	0	0	0	0
773	6	0	0	0	0	0	0	0	0	0	0	0	0
773	7	0	0	0	0	0	0	0	0	0	0	0	0
773	8	0	0	0	0	0	0	0	0	0	0	0	0
773	9	0	0	0	0	0	0	0	0	0	0	0	0
774	0	0	0	0	0	0	0	0	0	0	0	0	0
774	1	0	0	0	0	0	0	0	0	0	0	0	0
774	2	0	0	0	0	0	0	0	0	0	0	0	0
774	3	0	0	0	0	0	0	0	0	0	0	0	0
774	4	0	0	0	0	0	0	0	0	0	0	0	0
774	5	0	0	0	0	0	0	0	0	0	0	0	0
774	6	0	0	0	0	0	0	0	0	0	0	0	0
774	7	0	0	0	0	0	0	0	0	0	0	0	0
774	8	0	0	0	0	0	0	0	0	0	0	0	0
774	9	0	0	0	0	0	0	0	0	0	0	0	0
775	0	0	0	0	0	0	0	0	0	0	0	0	0
775	1	0	0	0	0	0	0	0	0	0	0	0	0
775	2	0	0	0	0	0	0	0	0	0	0	0	0
775	3	0	0	0	0	0	0	0	0	0	0	0	0
775	4	0	0	0	0	0	0	0	0	0	0	0	0
775	5	0	0	0	0	0	0	0	0	0	0	0	0
775	6	0	0	0	0	0	0	0	0	0	0	0	0
775	7	0	0	0	0	0	0	0	0	0	0	0	0
775	8	0	0	0	0	0	0	0	0	0	0	0	0
775	9	0	0	0	0	0	0	0	0	0	0	0	0
776	0	0	0	0	0	0	0	0	0	0	0	0	0
776	1	0	0	0	0	0	0	0	0	0	0	0	0
776	2	0	0	0	0	0	0	0	0	0	0	0	0
776	3	0	0	0	0	0	0	0	0	0	0	0	0
776	4	0	0	0	0	0	0	0	0	0	0	0	0
776	5	0	0	0	0	0	0	0	0	0	0	0	0
776	6	0	0	0	0	0	0	0	0	0	0	0	0
776	7	0	0	0	0	0	0	0	0	0	0	0	0
776	8	0	0	0	0	0	0	0	0	0	0	0	0
776	9	0	0	0	0	0	0	0	0	0	0	0	0
777	0	0	0	0	0	0	0	0	0	0	0	0	0
777	1	0	0	0	0	0	0	0	0	0	0	0	0
777	2	0	0	0	0	0	0	0	0	0	0	0	0
777	3	0	0	0	0	0	0	0	0	0	0	0	0
777	4	0	0	0	0	0	0	0	0	0	0	0	0
777	5	0	0	0	0	0	0	0	0	0	0	0	0
777	6	0	0	0	0	0	0	0	0	0	0	0	0
777	7	0	0	0	0	0	0	0	0	0	0	0	0
777	8	0	0	0	0	0	0	0	0	0	0	0	0
777	9	0	0	0	0	0	0	0	0	0	0	0	0
778	0	0	0	0	0	0	0	0	0	0	0	0	0
778	1	0	0	0	0	0	0	0	0	0	0	0	0
778	2	0	0	0	0	0	0	0	0	0	0	0	0
778	3	0	0	0	0	0	0	0	0	0	0	0	0
778	4	0	0	0	0	0	0	0	0	0	0	0	0
778	5	0	0	0	0	0	0	0	0	0	0	0	0
778	6	0	0	0	0	0	0	0	0	0	0	0	0
778	7	0	0	0	0	0	0	0	0	0	0	0	0
778	8	0	0	0	0	0	0	0	0	0	0	0	0
778	9	0	0	0	0	0	0	0	0	0	0	0	0
779	0	0	0	0	0	0	0	0	0	0	0	0	0
779	1	0	0	0	0	0	0	0	0	0	0	0	0
779	2	0	0	0	0	0	0	0	0	0	0	0	0
779	3	0	0	0	0	0	0	0	0	0	0	0	0
779	4	0	0	0	0	0	0	0	0	0	0	0	0
779	5	0	0	0	0	0	0	0	0	0	0	0	0
779	6	0	0	0	0	0	0	0	0	0	0	0	0
779	7	0	0	0	0	0	0	0	0	0	0	0	0
779	8	0	0	0	0	0	0	0	0	0	0	0	0
779	9	0	0	0	0	0	0	0	0	0	0	0	0
780	0	0	0	0	0	0	0	0	0	0	0	0	0
780	1	0	0	0	0	0	0	0	0	0	0	0	0
780	2	0	0	0	0	0	0	0	0	0	0	0	0
780	3	0	0	0	0	0	0	0	0	0	0	0	0
780	4	0	0	0	0	0	0	0	0	0	0	0	0
780	5	0	0	0	0	0	0	0	0	0	0	0	0
780	6	0	0	0	0	0	0	0	0	0	0	0	0
780	7	0	0	0	0	0	0	0	0	0	0	0	0
780	8	0	0	0	0	0	0	0	0	0	0	0	0
780	9	0	0	0	0	0	0	0	0	0	0	0	0
781	0	0	0	0	0	0	0	0	0	0	0	0	0
781	1	0	0	0	0	0	0	0	0	0	0	0	0
781	2	0	0	0	0	0	0	0	0	0	0	0	0
781	3	0	0	0	0	0	0	0	0	0	0	0	0
781	4	0	0	0	0	0	0	0	0	0	0	0	0
781	5	0	0	0	0	0	0	0	0	0	0	0	0
781	6	0	0	0	0	0	0	0	0	0	0	0	0
781	7	0	0	0	0	0	0	0	0	0	0	0	0
781	8	0	0	0	0	0	0	0	0	0	0	0	0
781	9	0	0	0	0	0	0	0	0	0	0	0	0
782	0	0	0	0	0	0	0	0	0	0	0	0	0
782	1	0	0	0	0	0	0	0	0	0	0	0	0
782	2	0	0	0	0	0	0	0	0	0	0	0	0
782	3	0	0	0	0	0	0	0	0	0	0	0	0
782	4	0	0	0	0	0	0	0	0	0	0	0	0
782	5	0	0	0	0	0	0	0	0	0	0	0	0
782	6	0	0	0	0	0	0	0	0	0	0	0	0
782	7	0	0	0	0	0	0	0	0	0	0	0	0
782	8	0	0	0	0	0	0	0	0	0	0	0	0
782	9	0	0	0	0	0	0	0	0	0	0	0	0
783	0	0	0	0	0	0	0	0	0	0	0	0	0
783	1	0	0	0	0	0	0	0	0	0	0	0	0
783	2	0	0	0	0	0	0	0	0	0	0	0	0
783	3	0	0	0	0	0	0	0	0	0	0	0	0
783	4	0	0	0	0	0	0	0	0	0	0	0	0
783	5	0	0	0	0	0	0	0	0	0	0	0	0
783	6	0	0	0	0	0	0	0	0	0	0	0	0
783	7	0	0	0	0	0	0	0	0	0	0	0	0
783	8	0	0	0	0	0	0	0	0	0	0	0	0
783	9	0	0	0	0	0	0	0	0	0	0	0	0
784	0	0	0	0	0	0	0	0	0	0	0	0	0
784	1	0	0	0	0	0	0	0	0	0	0	0	0
784	2	0	0	0	0	0	0	0	0	0	0	0	0
784	3	0	0	0	0	0	0	0	0	0	0	0	0
784	4	0	0	0	0	0	0	0	0	0	0	0	0
784	5	0	0	0	0	0	0	0	0	0	0	0	0
784	6	0	0	0	0	0	0	0	0	0	0	0	0
784	7	0	0	0	0	0	0	0	0	0	0	0	0
784	8	0	0	0	0	0	0	0	0	0	0	0	0
784	9	0	0	0	0	0	0	0	0	0	0	0	0
785	0	0	0	0	0	0	0	0	0	0	0	0	0
785	1	0	0	0	0	0	0	0	0	0	0	0	0
785	2	0	0	0	0	0	0	0	0	0	0	0	0
785	3	0	0	0	0	0	0	0	0	0	0	0	0
785	4	0	0	0	0	0	0	0	0	0	0	0	0
785	5	0	0	0	0	0	0	0	0	0	0	0	0
785	6	0	0	0	0	0	0	0	0	0	0	0	0
785	7	0	0	0	0	0	0	0	0	0	0	0	0
785	8	0	0	0	0	0	0	0	0	0	0	0	0
785	9	0	0	0	0	0	0	0	0	0	0	0	0
786	0	0	0	0	0	0	0	0	0	0	0	0	0
786	1	0	0	0	0	0	0	0	0	0	0	0	0
786	2	0	0	0	0	0	0	0	0	0	0	0	0
786	3	0	0	0	0	0	0	0	0	0	0	0	0
786	4	0	0	0	0	0	0	0	0	0	0	0	0
786	5	0	0	0	0	0	0	0	0	0	0	0	0
786	6	0	0	0	0	0	0	0	0	0	0	0	0
786	7	0	0	0	0	0	0	0	0	0	0	0	0
786	8	0	0	0	0	0	0	0	0	0	0	0	0
786	9	0	0	0	0	0	0	0	0	0	0	0	0
787	0	0	0	0	0	0	0	0	0	0	0	0	0
787	1	0	0	0	0	0	0	0	0	0	0	0	0
787	2	0	0	0	0	0	0	0	0	0	0	0	0
787	3	0	0	0	0	0	0	0	0	0	0	0	0
787	4	0	0	0	0	0	0	0	0	0	0	0	0
787	5	0	0	0	0	0	0	0	0	0	0	0	0
787	6	0	0	0	0	0	0	0	0	0	0	0	0
787	7	0	0	0	0	0	0	0	0	0	0	0	0
787	8	0	0	0	0	0	0	0	0	0	0	0	0
787	9	0	0	0	0	0	0	0	0	0	0	0	0
788	0	0	0	0	0	0	0	0	0	0	0	0	0
788	1	0	0	0	0	0	0	0	0	0	0	0	0
788	2	0	0	0	0	0	0	0	0	0	0	0	0
788	3	0	0	0	0	0	0	0	0	0	0	0	0
788	4	0	0	0	0	0	0	0	0	0	0	0	0
788	5	0	0	0	0	0	0	0	0	0	0	0	0
788	6	0	0	0	0	0	0	0	0	0	0	0	0
788	7	0	0	0	0	0	0	0	0	0	0	0	0
788	8	0	0	0	0	0	0	0	0	0	0	0	0
788	9	0	0	0	0	0	0	0	0	0	0	0	0
789	0	0	0	0	0	0	0	0	0	0	0	0	0
789	1	0	0	0	0	0	0	0	0	0	0	0	0
789	2	0	0	0	0	0	0	0	0	0	0	0	0
789	3	0	0	0	0	0	0	0	0	0	0	0	0
789	4	0	0	0	0	0	0	0	0	0	0	0	0
789	5	0	0	0	0	0	0	0	0	0	0	0	0
789	6	0	0	0	0	0	0	0	0	0	0	0	0
789	7	0	0	0	0	0	0	0	0	0	0	0	0
789	8	0	0	0	0	0	0	0	0	0	0	0	0
789	9	0	0	0	0	0	0	0	0	0	0	0	0
790	0	0	0	0	0	0	0	0	0	0	0	0	0
790	1	0	0	0	0	0	0	0	0	0	0	0	0
790	2	0	0	0	0	0	0	0	0	0	0	0	0
790	3	0	0	0	0	0	0	0	0	0	0	0	0
790	4	0	0	0	0	0	0	0	0	0	0	0	0
790	5	0	0	0	0	0	0	0	0	0	0	0	0
790	6	0	0	0	0	0	0	0	0	0	0	0	0
790	7	0	0	0	0	0	0	0	0	0	0	0	0
790	8	0	0	0	0	0	0	0	0	0	0	0	0
790	9	0	0	0	0	0	0	0	0	0	0	0	0
791	0	0	0	0	0	0	0	0	0	0	0	0	0
791	1	0	0	0	0	0	0	0	0	0	0	0	0
791	2	0	0	0	0	0	0	0	0	0	0	0	0
791	3	0	0	0	0	0	0	0	0	0	0	0	0
791	4	0	0	0	0	0	0	0	0	0	0	0	0
791	5	0	0	0	0	0	0	0	0	0	0	0	0
791	6	0	0	0	0	0	0	0	0	0	0	0	0
791	7	0	0	0	0	0	0	0	0	0	0	0	0
791	8	0	0	0	0	0	0	0	0	0	0	0	0
791	9	0	0	0	0	0	0	0	0	0	0	0	0
792	0	0	0	0	0	0	0	0	0	0	0	0	0
792	1	0	0	0	0	0	0	0	0	0	0	0	0
792	2	0	0	0	0	0	0	0	0	0	0	0	0
792	3	0	0	0	0	0	0	0	0	0	0	0	0
792	4	0	0	0	0	0	0	0	0	0	0	0	0
792	5	0	0	0	0	0	0	0	0	0	0	0	0
792	6	0	0	0	0	0	0	0	0	0	0	0	0
792	7	0	0	0	0	0	0	0	0	0	0	0	0
792	8	0	0	0	0	0	0	0	0	0	0	0	0
792	9	0	0	0	0	0	0	0	0	0	0	0	0
793	0	0	0	0	0	0	0	0	0	0	0	0	0
793	1	0	0	0	0	0	0	0	0	0	0	0	0
793	2	0	0	0	0	0	0	0	0	0	0	0	0
793	3	0	0	0	0	0	0	0	0	0	0	0	0
793	4	0	0	0	0	0	0	0	0	0	0	0	0
793	5	0	0	0	0	0	0	0	0	0	0	0	0
793	6	0	0	0	0	0	0	0	0	0	0	0	0
793	7	0	0	0	0	0	0	0	0	0	0	0	0
793	8	0	0	0	0	0	0	0	0	0	0	0	0
793	9	0	0	0	0	0	0	0	0	0	0	0	0
794	0	0	0	0	0	0	0	0	0	0	0	0	0
794	1	0	0	0	0	0	0	0	0	0	0	0	0
794	2	0	0	0	0	0	0	0	0	0	0	0	0
794	3	0	0	0	0	0	0	0	0	0	0	0	0
794	4	0	0	0	0	0	0	0	0	0	0	0	0
794	5	0	0	0	0	0	0	0	0	0	0	0	0
794	6	0	0	0	0	0	0	0	0	0	0	0	0
794	7	0	0	0	0	0	0	0	0	0	0	0	0
794	8	0	0	0	0	0	0	0	0	0	0	0	0
794	9	0	0	0	0	0	0	0	0	0	0	0	0
795	0	0	0	0	0	0	0	0	0	0	0	0	0
795	1	0	0	0	0	0	0	0	0	0	0	0	0
795	2	0	0	0	0	0	0	0	0	0	0	0	0
795	3	0	0	0	0	0	0	0	0	0	0	0	0
795	4	0	0	0	0	0	0	0	0	0	0	0	0
795	5	0	0	0	0	0	0	0	0	0	0	0	0
795	6	0	0	0	0	0	0	0	0	0	0	0	0
795	7	0	0	0	0	0	0	0	0	0	0	0	0
795	8	0	0	0	0	0	0	0	0	0	0	0	0
795	9	0	0	0	0	0	0	0	0	0	0	0	0
796	0	0	0	0	0	0	0	0	0	0	0	0	0
796	1	0	0	0	0	0	0	0	0	0	0	0	0
796	2	0	0	0	0	0	0	0	0	0	0	0	0
796	3	0	0	0	0	0	0	0	0	0	0	0	0
796	4	0	0	0	0	0	0	0	0	0	0	0	0
796	5	0	0	0	0	0	0	0	0	0	0	0	0
796	6	0	0	0	0	0	0	0	0	0	0	0	0
796	7	0	0	0	0	0	0	0	0	0	0	0	0
796	8	0	0	0	0	0	0	0	0	0	0	0	0
796	9	0	0	0	0	0	0	0	0	0	0	0	0
797	0	0	0	0	0	0	0	0	0	0	0	0	0
797	1	0	0	0	0	0	0	0	0	0	0	0	0
797	2	0	0	0	0	0	0	0	0	0	0	0	0
797	3	0	0	0	0	0	0	0	0	0	0	0	0
797	4	0	0	0	0	0	0	0	0	0	0	0	0
797	5	0	0	0	0	0	0	0	0	0	0	0	0
797	6	0	0	0	0	0	0	0	0	0	0	0	0
797	7	0	0	0	0	0	0	0	0	0	0	0	0
797	8	0	0	0	0	0	0	0	0	0	0	0	0
797	9	0	0	0	0	0	0	0	0	0	0	0	0
798	0	0	0	0	0	0	0	0	0	0	0	0	0
798	1	0	0	0	0	0	0	0	0	0	0	0	0
798	2	0	0	0	0	0	0	0	0	0	0	0	0
798	3	0	0	0	0	0	0	0	0	0	0	0	0
798	4	0	0	0	0	0	0	0	0	0	0	0	0
798	5	0	0	0	0	0	0	0	0	0	0	0	0
798	6	0	0	0	0	0	0	0	0	0	0	0	0
798	7	0	0	0	0	0	0	0	0	0	0	0	0
798	8	0	0	0	0	0	0	0	0	0	0	0	0
798	9	0	0	0	0	0	0	0	0	0	0	0	0
799	0	0	0	0	0	0	0	0	0	0	0	0	0
799	1	0	0	0	0	0	0	0	0	0	0	0	0
799	2	0	0	0	0	0	0	0	0	0	0	0	0
799	3	0	0	0	0	0	0	0	0	0	0	0	0
799	4	0	0	0	0	0	0	0	0	0	0	0	0
799	5	0	0	0	0	0	0	0	0	0	0	0	0
799	6	0	0	0	0	0	0	0	0	0	0	0	0
799	7	0	0	0	0	0	0	0	0	0	0	0	0
799	8	0	0	0	0	0	0	0	0	0	0	0	0
799	9	0	0	0	0	0	0	0	0	0	0	0	0
800	0	0	0	0	0	0	0	0	0	0	0	0	0
800	1	0	0	0	0	0	0	0	0	0	0	0	0
800	2	0	0	0	0	0	0	0	0	0	0	0	0
800	3	0	0	0	0	0	0	0	0	0	0	0	0
800	4	0	0	0	0	0	0	0	0	0	0	0	0
800	5	0	0	0	0	0	0	0	0	0	0	0	0
800	6	0	0	0	0	0	0	0	0	0	0	0	0
800	7	0	0	0	0	0	0	0	0	0	0	0	0
800	8	0	0	0	0	0	0	0	0	0	0	0	0
800	9	0	0	0	0	0	0	0	0	0	0	0	0
801	0	0	0	0	0	0	0	0	0	0	0	0	0
801	1	0	0	0	0	0	0	0	0	0	0	0	0
801	2	0	0	0	0	0	0	0	0	0	0	0	0
801	3	0	0	0	0	0	0	0	0	0	0	0	0
801	4	0	0	0	0	0	0	0	0	0	0	0	0
801	5	0	0	0	0	0	0	0	0	0	0	0	0
801	6	0	0	0	0	0	0	0	0	0	0	0	0
801	7	0	0	0	0	0	0	0	0	0	0	0	0
801	8	0	0	0	0	0	0	0	0	0	0	0	0
801	9	0	0	0	0	0	0	0	0	0	0	0	0
802	0	0	0	0	0	0	0	0	0	0	0	0	0
802	1	0	0	0	0	0	0	0	0	0	0	0	0
802	2	0	0	0	0	0	0	0	0	0	0	0	0
802	3	0	0	0	0	0	0	0	0	0	0	0	0
802	4	0	0	0	0	0	0	0	0	0	0	0	0
802	5	0	0	0	0	0	0	0	0	0	0	0	0
802	6	0	0	0	0	0	0	0	0	0	0	0	0
802	7	0	0	0	0	0	0	0	0	0	0	0	0
802	8	0	0	0	0	0	0	0	0	0	0	0	0
802	9	0	0	0	0	0	0	0	0	0	0	0	0
803	0	0	0	0	0	0	0	0	0	0	0	0	0
803	1	0	0	0	0	0	0	0	0	0	0	0	0
803	2	0	0	0	0	0	0	0	0	0	0	0	0
803	3	0	0	0	0	0	0	0	0	0	0	0	0
803	4	0	0	0	0	0	0	0	0	0	0	0	0
803	5	0	0	0	0	0	0	0	0	0	0	0	0
803	6	0	0	0	0	0	0	0	0	0	0	0	0
803	7	0	0	0	0	0	0	0	0	0	0	0	0
803	8	0	0	0	0	0	0	0	0	0	0	0	0
803	9	0	0	0	0	0	0	0	0	0	0	0	0
804	0	0	0	0	0	0	0	0	0	0	0	0	0
804	1	0	0	0	0	0	0	0	0	0	0	0	0
804	2	0	0	0	0	0	0	0	0	0	0	0	0
804	3	0	0	0	0	0	0	0	0	0	0	0	0
804	4	0	0	0	0	0	0	0	0	0	0	0	0
804	5	0	0	0	0	0	0	0	0	0	0	0	0
804	6	0	0	0	0	0	0	0	0	0	0	0	0
804	7	0	0	0	0	0	0	0	0	0	0	0	0
804	8	0	0	0	0	0	0	0	0	0	0	0	0
804	9	0	0	0	0	0	0	0	0	0	0	0	0
805	0	0	0	0	0	0	0	0	0	0	0	0	0
805	1	0	0	0	0	0	0	0	0	0	0	0	0
805	2	0	0	0	0	0	0	0	0	0	0	0	0
805	3	0	0	0	0	0	0	0	0	0	0	0	0
805	4	0	0	0	0	0	0	0	0	0	0	0	0
805	5	0	0	0	0	0	0	0	0	0	0	0	0
805	6	0	0	0	0	0	0	0	0	0	0	0	0
805	7	0	0	0	0	0	0	0	0	0	0	0	0
805	8	0	0	0	0	0	0	0	0	0	0	0	0
805	9	0	0	0	0	0	0	0	0	0	0	0	0
806	0	0	0	0	0	0	0	0	0	0	0	0	0
806	1	0	0	0	0	0	0	0	0	0	0	0	0
806	2	0	0	0	0	0	0	0	0	0	0	0	0
806	3	0	0	0	0	0	0	0	0	0	0	0	0
806	4	0	0	0	0	0	0	0	0	0	0	0	0
806	5	0	0	0	0	0	0	0	0	0	0	0	0
806	6	0	0	0	0	0	0	0	0	0	0	0	0
806	7	0	0	0	0	0	0	0	0	0	0	0	0
806	8	0	0	0	0	0	0	0	0	0	0	0	0
806	9	0	0	0	0	0	0	0	0	0	0	0	0
807	0	0	0	0	0	0	0	0	0	0	0	0	0
807	1	0	0	0	0	0	0	0	0	0	0	0	0
807	2	0	0	0	0	0	0	0	0	0	0	0	0
807	3	0	0	0	0	0	0	0	0	0	0	0	0
807	4	0	0	0	0	0	0	0	0	0	0	0	0
807	5	0	0	0	0	0	0	0	0	0	0	0	0
807	6	0	0	0	0	0	0	0	0	0	0	0	0
807	7	0	0	0	0	0	0	0	0	0	0	0	0
807	8	0	0	0	0	0	0	0	0	0	0	0	0
807	9	0	0	0	0	0	0	0	0	0	0	0	0
808	0	0	0	0	0	0	0	0	0	0	0	0	0
808	1	0	0	0	0	0	0	0	0	0	0	0	0
808	2	0	0	0	0	0	0	0	0	0	0	0	0
808	3	0	0	0	0	0	0	0	0	0	0	0	0
808	4	0	0	0	0	0	0	0	0	0	0	0	0
808	5	0	0	0	0	0	0	0	0	0	0	0	0
808	6	0	0	0	0	0	0	0	0	0	0	0	0
808	7	0	0	0	0	0	0	0	0	0	0	0	0
808	8	0	0	0	0	0	0	0	0	0	0	0	0
808	9	0	0	0	0	0	0	0	0	0	0	0	0
809	0	0	0	0	0	0	0	0	0	0	0	0	0
809	1	0	0	0	0	0	0	0	0	0	0	0	0
809	2	0	0	0	0	0	0	0	0	0	0	0	0
809	3	0	0	0	0	0	0	0	0	0	0	0	0
809	4	0	0	0	0	0	0	0	0	0	0	0	0
809	5	0	0	0	0	0	0	0	0	0	0	0	0
809	6	0	0	0	0	0	0	0	0	0	0	0	0
809	7	0	0	0	0	0	0	0	0	0	0	0	0
809	8	0	0	0	0	0	0	0	0	0	0	0	0
809	9	0	0	0	0	0	0	0	0	0	0	0	0
810	0	0	0	0	0	0	0	0	0	0	0	0	0
810	1	0	0	0	0	0	0	0	0	0	0	0	0
810	2	0	0	0	0	0	0	0	0	0	0	0	0
810	3	0	0	0	0	0	0	0	0	0	0	0	0
810	4	0	0	0	0	0	0	0	0	0	0	0	0
810	5	0	0	0	0	0	0	0	0	0	0	0	0
810	6	0	0	0	0	0	0	0	0	0	0	0	0
810	7	0	0	0	0	0	0	0	0	0	0	0	0
810	8	0	0	0	0	0	0	0	0	0	0	0	0
810	9	0	0	0	0	0	0	0	0	0	0	0	0
811	0	0	0	0	0	0	0	0	0	0	0	0	0
811	1	0	0	0	0	0	0	0	0	0	0	0	0
811	2	0	0	0	0	0	0	0	0	0	0	0	0
811	3	0	0	0	0	0	0	0	0	0	0	0	0
811	4	0	0	0	0	0	0	0	0	0	0	0	0
811	5	0	0	0	0	0	0	0	0	0	0	0	0
811	6	0	0	0	0	0	0	0	0	0	0	0	0
811	7	0	0	0	0	0	0	0	0	0	0	0	0
811	8	0	0	0	0	0	0	0	0	0	0	0	0
811	9	0	0	0	0	0	0	0	0	0	0	0	0
812	0	0	0	0	0	0	0	0	0	0	0	0	0
812	1	0	0	0	0	0	0	0	0	0	0	0	0
812	2	0	0	0	0	0	0	0	0	0	0	0	0
812	3	0	0	0	0	0	0	0	0	0	0	0	0
812	4	0	0	0	0	0	0	0	0	0	0	0	0
812	5	0	0	0	0	0	0	0	0	0	0	0	0
812	6	0	0	0	0	0	0	0	0	0	0	0	0
812	7	0	0	0	0	0	0	0	0	0	0	0	0
812	8	0	0	0	0	0	0	0	0	0	0	0	0
812	9	0	0	0	0	0	0	0	0	0	0	0	0
813	0	0	0	0	0	0	0	0	0	0	0	0	0
813	1	0	0	0	0	0	0	0	0	0	0	0	0
813	2	0	0	0	0	0	0	0	0	0	0	0	0
813	3	0	0	0	0	0	0	0	0	0	0	0	0
813	4	0	0	0	0	0	0	0	0	0	0	0	0
813	5	0	0	0	0	0	0	0	0	0	0	0	0
813	6	0	0	0	0	0	0	0	0	0	0	0	0
813	7	0	0	0	0	0	0	0	0	0	0	0	0
813	8	0	0	0	0	0	0	0	0	0	0	0	0
813	9	0	0	0	0	0	0	0	0	0	0	0	0
814	0	0	0	0	0	0	0	0	0	0	0	0	0
814	1	0	0	0	0	0	0	0	0	0	0	0	0
814	2	0	0	0	0	0	0	0	0	0	0	0	0
814	3	0	0	0	0	0	0	0	0	0	0	0	0
814	4	0	0	0	0	0	0	0	0	0	0	0	0
814	5	0	0	0	0	0	0	0	0	0	0	0	0
814	6	0	0	0	0	0	0	0	0	0	0	0	0
814	7	0	0	0	0	0	0	0	0	0	0	0	0
814	8	0	0	0	0	0	0	0	0	0	0	0	0
814	9	0	0	0	0	0	0	0	0	0	0	0	0
815	0	0	0	0	0	0	0	0	0	0	0	0	0
815	1	0	0	0	0	0	0	0	0	0	0	0	0
815	2	0	0	0	0	0	0	0	0	0	0	0	0
815	3	0	0	0	0	0	0	0	0	0	0	0	0
815	4	0	0	0	0	0	0	0	0	0	0	0	0
815	5	0	0	0	0	0	0	0	0	0	0	0	0
815	6	0	0	0	0	0	0	0	0	0	0	0	0
815	7	0	0	0	0	0	0	0	0	0	0	0	0
815	8	0	0	0	0	0	0	0	0	0	0	0	0
815	9	0	0	0	0	0	0	0	0	0	0	0	0
816	0	0	0	0	0	0	0	0	0	0	0	0	0
816	1	0	0	0	0	0	0	0	0	0	0	0	0
816	2	0	0	0	0	0	0	0	0	0	0	0	0
816	3	0	0	0	0	0	0	0	0	0	0	0	0
816	4	0	0	0	0	0	0	0	0	0	0	0	0
816	5	0	0	0	0	0	0	0	0	0	0	0	0
816	6	0	0	0	0	0	0	0	0	0	0	0	0
816	7	0	0	0	0	0	0	0	0	0	0	0	0
816	8	0	0	0	0	0	0	0	0	0	0	0	0
816	9	0	0	0	0	0	0	0	0	0	0	0	0
817	0	0	0	0	0	0	0	0	0	0	0	0	0
817	1	0	0	0	0	0	0	0	0	0	0	0	0
817	2	0	0	0	0	0	0	0	0	0	0	0	0
817	3	0	0	0	0	0	0	0	0	0	0	0	0
817	4	0	0	0	0	0	0	0	0	0	0	0	0
817	5	0	0	0	0	0	0	0	0	0	0	0	0
817	6	0	0	0	0	0	0	0	0	0	0	0	0
817	7	0	0	0	0	0	0	0	0	0	0	0	0
817	8	0	0	0	0	0	0	0	0	0	0	0	0
817	9	0	0	0	0	0	0	0	0	0	0	0	0
818	0	0	0	0	0	0	0	0	0	0	0	0	0
818	1	0	0	0	0	0	0	0	0	0	0	0	0
818	2	0	0	0	0	0	0	0	0	0	0	0	0
818	3	0	0	0	0	0	0	0	0	0	0	0	0
818	4	0	0	0	0	0	0	0	0	0	0	0	0
818	5	0	0	0	0	0	0	0	0	0	0	0	0
818	6	0	0	0	0	0	0	0	0	0	0	0	0
818	7	0	0	0	0	0	0	0	0	0	0	0	0
818	8	0	0	0	0	0	0	0	0	0	0	0	0
818	9	0	0	0	0	0	0	0	0	0	0	0	0
819	0	0	0	0	0	0	0	0	0	0	0	0	0
819	1	0	0	0	0	0	0	0	0	0	0	0	0
819	2	0	0	0	0	0	0	0	0	0	0	0	0
819	3	0	0	0	0	0	0	0	0	0	0	0	0
819	4	0	0	0	0	0	0	0	0	0	0	0	0
819	5	0	0	0	0	0	0	0	0	0	0	0	0
819	6	0	0	0	0	0	0	0	0	0	0	0	0
819	7	0	0	0	0	0	0	0	0	0	0	0	0
819	8	0	0	0	0	0	0	0	0	0	0	0	0
819	9	0	0	0	0	0	0	0	0	0	0	0	0
820	0	0	0	0	0	0	0	0	0	0	0	0	0
820	1	0	0	0	0	0	0	0	0	0	0	0	0
820	2	0	0	0	0	0	0	0	0	0	0	0	0
820	3	0	0	0	0	0	0	0	0	0	0	0	0
820	4	0	0	0	0	0	0	0	0	0	0	0	0
820	5	0	0	0	0	0	0	0	0	0	0	0	0
820	6	0	0	0	0	0	0	0	0	0	0	0	0
820	7	0	0	0	0	0	0	0	0	0	0	0	0
820	8	0	0	0	0	0	0	0	0	0	0	0	0
820	9	0	0	0	0	0	0	0	0	0	0	0	0
821	0	0	0	0	0	0	0	0	0	0	0	0	0
821	1	0	0	0	0	0	0	0	0	0	0	0	0
821	2	0	0	0	0	0	0	0	0	0	0	0	0
821	3	0	0	0	0	0	0	0	0	0	0	0	0
821	4	0	0	0	0	0	0	0	0	0	0	0	0
821	5	0	0	0	0	0	0	0	0	0	0	0	0
821	6	0	0	0	0	0	0	0	0	0	0	0	0
821	7	0	0	0	0	0	0	0	0	0	0	0	0
821	8	0	0	0	0	0	0	0	0	0	0	0	0
821	9	0	0	0	0	0	0	0	0	0	0	0	0
822	0	0	0	0	0	0	0	0	0	0	0	0	0
822	1	0	0	0	0	0	0	0	0	0	0	0	0
822	2	0	0	0	0	0	0	0	0	0	0	0	0
822	3	0	0	0	0	0	0	0	0	0	0	0	0
822	4	0	0	0	0	0	0	0	0	0	0	0	0
822	5	0	0	0	0	0	0	0	0	0	0	0	0
822	6	0	0	0	0	0	0	0	0	0	0	0	0
822	7	0	0	0	0	0	0	0	0	0	0	0	0
822	8	0	0	0	0	0	0	0	0	0	0	0	0
822	9	0	0	0	0	0	0	0	0	0	0	0	0
823	0	0	0	0	0	0	0	0	0	0	0	0	0
823	1	0	0	0	0	0	0	0	0	0	0	0	0
823	2	0	0	0	0	0	0	0	0	0	0	0	0
823	3	0	0	0	0	0	0	0	0	0	0	0	0
823	4	0	0	0	0	0	0	0	0	0	0	0	0
823	5	0	0	0	0	0	0	0	0	0	0	0	0
823	6	0	0	0	0	0	0	0	0	0	0	0	0
823	7	0	0	0	0	0	0	0	0	0	0	0	0
823	8	0	0	0	0	0	0	0	0	0	0	0	0
823	9	0	0	0	0	0	0	0	0	0	0	0	0
824	0	0	0	0	0	0	0	0	0	0	0	0	0
824	1	0	0	0	0	0	0	0	0	0	0	0	0
824	2	0	0	0	0	0	0	0	0	0	0	0	0
824	3	0	0	0	0	0	0	0	0	0	0	0	0
824	4	0	0	0	0	0	0	0	0	0	0	0	0
824	5	0	0	0	0	0	0	0	0	0	0	0	0
824	6	0	0	0	0	0	0	0	0	0	0	0	0
824	7	0	0	0	0	0	0	0	0	0	0	0	0
824	8	0	0	0	0	0	0	0	0	0	0	0	0
824	9	0	0	0	0	0	0	0	0	0	0	0	0
825	0	0	0	0	0	0	0	0	0	0	0	0	0
825	1	0	0	0	0	0	0	0	0	0	0	0	0
825	2	0	0	0	0	0	0	0	0	0	0	0	0
825	3	0	0	0	0	0	0	0	0	0	0	0	0
825	4	0	0	0	0	0	0	0	0	0	0	0	0
825	5	0	0	0	0	0	0	0	0	0	0	0	0
825	6	0	0	0	0	0	0	0	0	0	0	0	0
825	7	0	0	0	0	0	0	0	0	0	0	0	0
825	8	0	0	0	0	0	0	0	0	0	0	0	0
825	9	0	0	0	0	0	0	0	0	0	0	0	0
826	0	0	0	0	0	0	0	0	0	0	0	0	0
826	1	0	0	0	0	0	0	0	0	0	0	0	0
826	2	0	0	0	0	0	0	0	0	0	0	0	0
826	3	0	0	0	0	0	0	0	0	0	0	0	0
826	4	0	0	0	0	0	0	0	0	0	0	0	0
826	5	0	0	0	0	0	0	0	0	0	0	0	0
826	6	0	0	0	0	0	0	0	0	0	0	0	0
826	7	0	0	0	0	0	0	0	0	0	0	0	0
826	8	0	0	0	0	0	0	0	0	0	0	0	0
826	9	0	0	0	0	0	0	0	0	0	0	0	0
827	0	0	0	0	0	0	0	0	0	0	0	0	0
827	1	0	0	0	0	0	0	0	0	0	0	0	0
827	2	0	0	0	0	0	0	0	0	0	0	0	0
827	3	0	0	0	0	0	0	0	0	0	0	0	0
827	4	0	0	0	0	0	0	0	0	0	0	0	0
827	5	0	0	0	0	0	0	0	0	0	0	0	0
827	6	0	0	0	0	0	0	0	0	0	0	0	0
827	7	0	0	0	0	0	0	0	0	0	0	0	0
827	8	0	0	0	0	0	0	0	0	0	0	0	0
827	9	0	0	0	0	0	0	0	0	0	0	0	0
828	0	0	0	0	0	0	0	0	0	0	0	0	0
828	1	0	0	0	0	0	0	0	0	0	0	0	0
828	2	0	0	0	0	0	0	0	0	0	0	0	0
828	3	0	0	0	0	0	0	0	0	0	0	0	0
828	4	0	0	0	0	0	0	0	0	0	0	0	0
828	5	0	0	0	0	0	0	0	0	0	0	0	0
828	6	0	0	0	0	0	0	0	0	0	0	0	0
828	7	0	0	0	0	0	0	0	0	0	0	0	0
828	8	0	0	0	0	0	0	0	0	0	0	0	0
828	9	0	0	0	0	0	0	0	0	0	0	0	0
829	0	0	0	0	0	0	0	0	0	0	0	0	0
829	1	0	0	0	0	0	0	0	0	0	0	0	0
829	2	0	0	0	0	0	0	0	0	0	0	0	0
829	3	0	0	0	0	0	0	0	0	0	0	0	0
829	4	0	0	0	0	0	0	0	0	0	0	0	0
829	5	0	0	0	0	0	0	0	0	0	0	0	0
829	6	0	0	0	0	0	0	0	0	0	0	0	0
829	7	0	0	0	0	0	0	0	0	0	0	0	0
829	8	0	0	0	0	0	0	0	0	0	0	0	0
829	9	0	0	0	0	0	0	0	0	0	0	0	0
830	0	0	0	0	0	0	0	0	0	0	0	0	0
830	1	0	0	0	0	0	0	0	0	0	0	0	0
830	2	0	0	0	0	0	0	0	0	0	0	0	0
830	3	0	0	0	0	0	0	0	0	0	0	0	0
830	4	0	0	0	0	0	0	0	0	0	0	0	0
830	5	0	0	0	0	0	0	0	0	0	0	0	0
830	6	0	0	0	0	0	0	0	0	0	0	0	0
830	7	0	0	0	0	0	0	0	0	0	0	0	0
830	8	0	0	0	0	0	0	0	0	0	0	0	0
830	9	0	0	0	0	0	0	0	0	0	0	0	0
831	0	0	0	0	0	0	0	0	0	0	0	0	0
831	1	0	0	0	0	0	0	0	0	0	0	0	0
831	2	0	0	0	0	0	0	0	0	0	0	0	0
831	3	0	0	0	0	0	0	0	0	0	0	0	0
831	4	0	0	0	0	0	0	0	0	0	0	0	0
831	5	0	0	0	0	0	0	0	0	0	0	0	0
831	6	0	0	0	0	0	0	0	0	0	0	0	0
831	7	0	0	0	0	0	0	0	0	0	0	0	0
831	8	0	0	0	0	0	0	0	0	0	0	0	0
831	9	0	0	0	0	0	0	0	0	0	0	0	0
832	0	0	0	0	0	0	0	0	0	0	0	0	0
832	1	0	0	0	0	0	0	0	0	0	0	0	0
832	2	0	0	0	0	0	0	0	0	0	0	0	0
832	3	0	0	0	0	0	0	0	0	0	0	0	0
832	4	0	0	0	0	0	0	0	0	0	0	0	0
832	5	0	0	0	0	0	0	0	0	0	0	0	0
832	6	0	0	0	0	0	0	0	0	0	0	0	0
832	7	0	0	0	0	0	0	0	0	0	0	0	0
832	8	0	0	0	0	0	0	0	0	0	0	0	0
832	9	0	0	0	0	0	0	0	0	0	0	0	0
833	0	0	0	0	0	0	0	0	0	0	0	0	0
833	1	0	0	0	0	0	0	0	0	0	0	0	0
833	2	0	0	0	0	0	0	0	0	0	0	0	0
833	3	0	0	0	0	0	0	0	0	0	0	0	0
833	4	0	0	0	0	0	0	0	0	0	0	0	0
833	5	0	0	0	0	0	0	0	0	0	0	0	0
833	6	0	0	0	0	0	0	0	0	0	0	0	0
833	7	0	0	0	0	0	0	0	0	0	0	0	0
833	8	0	0	0	0	0	0	0	0	0	0	0	0
833	9	0	0	0	0	0	0	0	0	0	0	0	0
834	0	0	0	0	0	0	0	0	0	0	0	0	0
834	1	0	0	0	0	0	0	0	0	0	0	0	0
834	2	0	0	0	0	0	0	0	0	0	0	0	0
834	3	0	0	0	0	0	0	0	0	0	0	0	0
834	4	0	0	0	0	0	0	0	0	0	0	0	0
834	5	0	0	0	0	0	0	0	0	0	0	0	0
834	6	0	0	0	0	0	0	0	0	0	0	0	0
834	7	0	0	0	0	0	0	0	0	0	0	0	0
834	8	0	0	0	0	0	0	0	0	0	0	0	0
834	9	0	0	0	0	0	0	0	0	0	0	0	0
835	0	0	0	0	0	0	0	0	0	0	0	0	0
835	1	0	0	0	0	0	0	0	0	0	0	0	0
835	2	0	0	0	0	0	0	0	0	0	0	0	0
835	3	0	0	0	0	0	0	0	0	0	0	0	0
835	4	0	0	0	0	0	0	0	0	0	0	0	0
835	5	0	0	0	0	0	0	0	0	0	0	0	0
835	6	0	0	0	0	0	0	0	0	0	0	0	0
835	7	0	0	0	0	0	0	0	0	0	0	0	0
835	8	0	0	0	0	0	0	0	0	0	0	0	0
835	9	0	0	0	0	0	0	0	0	0	0	0	0
836	0	0	0	0	0	0	0	0	0	0	0	0	0
836	1	0	0	0	0	0	0	0	0	0	0	0	0
836	2	0	0	0	0	0	0	0	0	0	0	0	0
836	3	0	0	0	0	0	0	0	0	0	0	0	0
836	4	0	0	0	0	0	0	0	0	0	0	0	0
836	5	0	0	0	0	0	0	0	0	0	0	0	0
836	6	0	0	0	0	0	0	0	0	0	0	0	0
836	7	0	0	0	0	0	0	0	0	0	0	0	0
836	8	0	0	0	0	0	0	0	0	0	0	0	0
836	9	0	0	0	0	0	0	0	0	0	0	0	0
837	0	0	0	0	0	0	0	0	0	0	0	0	0
837	1	0	0	0	0	0	0	0	0	0	0	0	0
837	2	0	0	0	0	0	0	0	0	0	0	0	0
837	3	0	0	0	0	0	0	0	0	0	0	0	0
837	4	0	0	0	0	0	0	0	0	0	0	0	0
837	5	0	0	0	0	0	0	0	0	0	0	0	0
837	6	0	0	0	0	0	0	0	0	0	0	0	0
837	7	0	0	0	0	0	0	0	0	0	0	0	0
837	8	0	0	0	0	0	0	0	0	0	0	0	0
837	9	0	0	0	0	0	0	0	0	0	0	0	0
838	0	0	0	0	0	0	0	0	0	0	0	0	0
838	1	0	0	0	0	0	0	0	0	0	0	0	0
838	2	0	0	0	0	0	0	0	0	0	0	0	0
838	3	0	0	0	0	0	0	0	0	0	0	0	0
838	4	0	0	0	0	0	0	0	0	0	0	0	0
838	5	0	0	0	0	0	0	0	0	0	0	0	0
838	6	0	0	0	0	0	0	0	0	0	0	0	0
838	7	0	0	0	0	0	0	0	0	0	0	0	0
838	8	0	0	0	0	0	0	0	0	0	0	0	0
838	9	0	0	0	0	0	0	0	0	0	0	0	0
839	0	0	0	0	0	0	0	0	0	0	0	0	0
839	1	0	0	0	0	0	0	0	0	0	0	0	0
839	2	0	0	0	0	0	0	0	0	0	0	0	0
839	3	0	0	0	0	0	0	0	0	0	0	0	0
839	4	0	0	0	0	0	0	0	0	0	0	0	0
839	5	0	0	0	0	0	0	0	0	0	0	0	0
839	6	0	0	0	0	0	0	0	0	0	0	0	0
839	7	0	0	0	0	0	0	0	0	0	0	0	0
839	8	0	0	0	0	0	0	0	0	0	0	0	0
839	9	0	0	0	0	0	0	0	0	0	0	0	0
840	0	0	0	0	0	0	0	0	0	0	0	0	0
840	1	0	0	0	0	0	0	0	0	0	0	0	0
840	2	0	0	0	0	0	0	0	0	0	0	0	0
840	3	0	0	0	0	0	0	0	0	0	0	0	0
840	4	0	0	0	0	0	0	0	0	0	0	0	0
840	5	0	0	0	0	0	0	0	0	0	0	0	0
840	6	0	0	0	0	0	0	0	0	0	0	0	0
840	7	0	0	0	0	0	0	0	0	0	0	0	0
840	8	0	0	0	0	0	0	0	0	0	0	0	0
840	9	0	0	0	0	0	0	0	0	0	0	0	0
841	0	0	0	0	0	0	0	0	0	0	0	0	0
841	1	0	0	0	0	0	0	0	0	0	0	0	0
841	2	0	0	0	0	0	0	0	0	0	0	0	0
841	3	0	0	0	0	0	0	0	0	0	0	0	0
841	4	0	0	0	0	0	0	0	0	0	0	0	0
841	5	0	0	0	0	0	0	0	0	0	0	0	0
841	6	0	0	0	0	0	0	0	0	0	0	0	0
841	7	0	0	0	0	0	0	0	0	0	0	0	0
841	8	0	0	0	0	0	0	0	0	0	0	0	0
841	9	0	0	0	0	0	0	0	0	0	0	0	0
842	0	0	0	0	0	0	0	0	0	0	0	0	0
842	1	0	0	0	0	0	0	0	0	0	0	0	0
842	2	0	0	0	0	0	0	0	0	0	0	0	0
842	3	0	0	0	0	0	0	0	0	0	0	0	0
842	4	0	0	0	0	0	0	0	0	0	0	0	0
842	5	0	0	0	0	0	0	0	0	0	0	0	0
842	6	0	0	0	0	0	0	0	0	0	0	0	0
842	7	0	0	0	0	0	0	0	0	0	0	0	0
842	8	0	0	0	0	0	0	0	0	0	0	0	0
842	9	0	0	0	0	0	0	0	0	0	0	0	0
843	0	0	0	0	0	0	0	0	0	0	0	0	0
843	1	0	0	0	0	0	0	0	0	0	0	0	0
843	2	0	0	0	0	0	0	0	0	0	0	0	0
843	3	0	0	0	0	0	0	0	0	0	0	0	0
843	4	0	0	0	0	0	0	0	0	0	0	0	0
843	5	0	0	0	0	0	0	0	0	0	0	0	0
843	6	0	0	0	0	0	0	0	0	0	0	0	0
843	7	0	0	0	0	0	0	0	0	0	0	0	0
843	8	0	0	0	0	0	0	0	0	0	0	0	0
843	9	0	0	0	0	0	0	0	0	0	0	0	0
844	0	0	0	0	0	0	0	0	0	0	0	0	0
844	1	0	0	0	0	0	0	0	0	0	0	0	0
844	2	0	0	0	0	0	0	0	0	0	0	0	0
844	3	0	0	0	0	0	0	0	0	0	0	0	0
844	4	0	0	0	0	0	0	0	0	0	0	0	0
844	5	0	0	0	0	0	0	0	0	0	0	0	0
844	6	0	0	0	0	0	0	0	0	0	0	0	0
844	7	0	0	0	0	0	0	0	0	0	0	0	0
844	8	0	0	0	0	0	0	0	0	0	0	0	0
844	9	0	0	0	0	0	0	0	0	0	0	0	0
845	0	0	0	0	0	0	0	0	0	0	0	0	0
845	1	0	0	0	0	0	0	0	0	0	0	0	0
845	2	0	0	0	0	0	0	0	0	0	0	0	0
845	3	0	0	0	0	0	0	0	0	0	0	0	0
845	4	0	0	0	0	0	0	0	0	0	0	0	0
845	5	0	0	0	0	0	0	0	0	0	0	0	0
845	6	0	0	0	0	0	0	0	0	0	0	0	0
845	7	0	0	0	0	0	0	0	0	0	0	0	0
845	8	0	0	0	0	0	0	0	0	0	0	0	0
845	9	0	0	0	0	0	0	0	0	0	0	0	0
846	0	0	0	0	0	0	0	0	0	0	0	0	0
846	1	0	0	0	0	0	0	0	0	0	0	0	0
846	2	0	0	0	0	0	0	0	0	0	0	0	0
846	3	0	0	0	0	0	0	0	0	0	0	0	0
846	4	0	0	0	0	0	0	0	0	0	0	0	0
846	5	0	0	0	0	0	0	0	0	0	0	0	0
846	6	0	0	0	0	0	0	0	0	0	0	0	0
846	7	0	0	0	0	0	0	0	0	0	0	0	0
846	8	0	0	0	0	0	0	0	0	0	0	0	0
846	9	0	0	0	0	0	0	0	0	0	0	0	0
847	0	0	0	0	0	0	0	0	0	0	0	0	0
847	1	0	0	0	0	0	0	0	0	0	0	0	0
847	2	0	0	0	0	0	0	0	0	0	0	0	0
847	3	0	0	0	0	0	0	0	0	0	0	0	0
847	4	0	0	0	0	0	0	0	0	0	0	0	0
847	5	0	0	0	0	0	0	0	0	0	0	0	0
847	6	0	0	0	0	0	0	0	0	0	0	0	0
847	7	0	0	0	0	0	0	0	0	0	0	0	0
847	8	0	0	0	0	0	0	0	0	0	0	0	0
847	9	0	0	0	0	0	0	0	0	0	0	0	0
848	0	0	0	0	0	0	0	0	0	0	0	0	0
848	1	0	0	0	0	0	0	0	0	0	0	0	0
848	2	0	0	0	0	0	0	0	0	0	0	0	0
848	3	0	0	0	0	0	0	0	0	0	0	0	0
848	4	0	0	0	0	0	0	0	0	0	0	0	0
848	5	0	0	0	0	0	0	0	0	0	0	0	0
848	6	0	0	0	0	0	0	0	0	0	0	0	0
848	7	0	0	0	0	0	0	0	0	0	0	0	0
848	8	0	0	0	0	0	0	0	0	0	0	0	0
848	9	0	0	0	0	0	0	0	0	0	0	0	0
849	0	0	0	0	0	0	0	0	0	0	0	0	0
849	1	0	0	0	0	0	0	0	0	0	0	0	0
849	2	0	0	0	0	0	0	0	0	0	0	0	0
849	3	0	0	0	0	0	0	0	0	0	0	0	0
849	4	0	0	0	0	0	0	0	0	0	0	0	0
849	5	0	0	0	0	0	0	0	0	0	0	0	0
849	6	0	0	0	0	0	0	0	0	0	0	0	0
849	7	0	0	0	0	0	0	0	0	0	0	0	0
849	8	0	0	0	0	0	0	0	0	0	0	0	0
849	9	0	0	0	0	0	0	0	0	0	0	0	0
850	0	0	0	0	0	0	0	0	0	0	0	0	0
850	1	0	0	0	0	0	0	0	0	0	0	0	0
850	2	0	0	0	0	0	0	0	0	0	0	0	0
850	3	0	0	0	0	0	0	0	0	0	0	0	0
850	4	0	0	0	0	0	0	0	0	0	0	0	0
850	5	0	0	0	0	0	0	0	0	0	0	0	0
850	6	0	0	0	0	0	0	0	0	0	0	0	0
850	7	0	0	0	0	0	0	0	0	0	0	0	0
850	8	0	0	0	0	0	0	0	0	0	0	0	0
850	9	0	0	0	0	0	0	0	0	0	0	0	0
851	0	0	0	0	0	0	0	0	0	0	0	0	0
851	1	0	0	0	0	0	0	0	0	0	0	0	0
851	2	0	0	0	0	0	0	0	0	0	0	0	0
851	3	0	0	0	0	0	0	0	0	0	0	0	0
851	4	0	0	0	0	0	0	0	0	0	0	0	0
851	5	0	0	0	0	0	0	0	0	0	0	0	0
851	6	0	0	0	0	0	0	0	0	0	0	0	0
851	7	0	0	0	0	0	0	0	0	0	0	0	0
851	8	0	0	0	0	0	0	0	0	0	0	0	0
851	9	0	0	0	0	0	0	0	0	0	0	0	0
852	0	0	0	0	0	0	0	0	0	0	0	0	0
852	1	0	0	0	0	0	0	0	0	0	0	0	0
852	2	0	0	0	0	0	0	0	0	0	0	0	0
852	3	0	0	0	0	0	0	0	0	0	0	0	0
852	4	0	0	0	0	0	0	0	0	0	0	0	0
852	5	0	0	0	0	0	0	0	0	0	0	0	0
852	6	0	0	0	0	0	0	0	0	0	0	0	0
852	7	0	0	0	0	0	0	0	0	0	0	0	0
852	8	0	0	0	0	0	0	0	0	0	0	0	0
852	9	0	0	0	0	0	0	0	0	0	0	0	0
853	0	0	0	0	0	0	0	0	0	0	0	0	0
853	1	0	0	0	0	0	0	0	0	0	0	0	0
853	2	0	0	0	0	0	0	0	0	0	0	0	0
853	3	0	0	0	0	0	0	0	0	0	0	0	0
853	4	0	0	0	0	0	0	0	0	0	0	0	0
853	5	0	0	0	0	0	0	0	0	0	0	0	0
853	6	0	0	0	0	0	0	0	0	0	0	0	0
853	7	0	0	0	0	0	0	0	0	0	0	0	0
853	8	0	0	0	0	0	0	0	0	0	0	0	0
853	9	0	0	0	0	0	0	0	0	0	0	0	0
854	0	0	0	0	0	0	0	0	0	0	0	0	0
854	1	0	0	0	0	0	0	0	0	0	0	0	0
854	2	0	0	0	0	0	0	0	0	0	0	0	0
854	3	0	0	0	0	0	0	0	0	0	0	0	0
854	4	0	0	0	0	0	0	0	0	0	0	0	0
854	5	0	0	0	0	0	0	0	0	0	0	0	0
854	6	0	0	0	0	0	0	0	0	0	0	0	0
854	7	0	0	0	0	0	0	0	0	0	0	0	0
854	8	0	0	0	0	0	0	0	0	0	0	0	0
854	9	0	0	0	0	0	0	0	0	0	0	0	0
855	0	0	0	0	0	0	0	0	0	0	0	0	0
855	1	0	0	0	0	0	0	0	0	0	0	0	0
855	2	0	0	0	0	0	0	0	0	0	0	0	0
855	3	0	0	0	0	0	0	0	0	0	0	0	0
855	4	0	0	0	0	0	0	0	0	0	0	0	0
855	5	0	0	0	0	0	0	0	0	0	0	0	0
855	6	0	0	0	0	0	0	0	0	0	0	0	0
855	7	0	0	0	0	0	0	0	0	0	0	0	0
855	8	0	0	0	0	0	0	0	0	0	0	0	0
855	9	0	0	0	0	0	0	0	0	0	0	0	0
856	0	0	0	0	0	0	0	0	0	0	0	0	0
856	1	0	0	0	0	0	0	0	0	0	0	0	0
856	2	0	0	0	0	0	0	0	0	0	0	0	0
856	3	0	0	0	0	0	0	0	0	0	0	0	0
856	4	0	0	0	0	0	0	0	0	0	0	0	0
856	5	0	0	0	0	0	0	0	0	0	0	0	0
856	6	0	0	0	0	0	0	0	0	0	0	0	0
856	7	0	0	0	0	0	0	0	0	0	0	0	0
856	8	0	0	0	0	0	0	0	0	0	0	0	0
856	9	0	0	0	0	0	0	0	0	0	0	0	0
857	0	0	0	0	0	0	0	0	0	0	0	0	0
857	1	0	0	0	0	0	0	0	0	0	0	0	0
857	2	0	0	0	0	0	0	0	0	0	0	0	0
857	3	0	0	0	0	0	0	0	0	0	0	0	0
857	4	0	0	0	0	0	0	0	0	0	0	0	0
857	5	0	0	0	0	0	0	0	0	0	0	0	0
857	6	0	0	0	0	0	0	0	0	0	0	0	0
857	7	0	0	0	0	0	0	0	0	0	0	0	0
857	8	0	0	0	0	0	0	0	0	0	0	0	0
857	9	0	0	0	0	0	0	0	0	0	0	0	0
858	0	0	0	0	0	0	0	0	0	0	0	0	0
858	1	0	0	0	0	0	0	0	0	0	0	0	0
858	2	0	0	0	0	0	0	0	0	0	0	0	0
858	3	0	0	0	0	0	0	0	0	0	0	0	0
858	4	0	0	0	0	0	0	0	0	0	0	0	0
858	5	0	0	0	0	0	0	0	0	0	0	0	0
858	6	0	0	0	0	0	0	0	0	0	0	0	0
858	7	0	0	0	0	0	0	0	0	0	0	0	0
858	8	0	0	0	0	0	0	0	0	0	0	0	0
858	9	0	0	0	0	0	0	0	0	0	0	0	0
859	0	0	0	0	0	0	0	0	0	0	0	0	0
859	1	0	0	0	0	0	0	0	0	0	0	0	0
859	2	0	0	0	0	0	0	0	0	0	0	0	0
859	3	0	0	0	0	0	0	0	0	0	0	0	0
859	4	0	0	0	0	0	0	0	0	0	0	0	0
859	5	0	0	0	0	0	0	0	0	0	0	0	0
859	6	0	0	0	0	0	0	0	0	0	0	0	0
859	7	0	0	0	0	0	0	0	0	0	0	0	0
859	8	0	0	0	0	0	0	0	0	0	0	0	0
859	9	0	0	0	0	0	0	0	0	0	0	0	0
860	0	0	0	0	0	0	0	0	0	0	0	0	0
860	1	0	0	0	0	0	0	0	0	0	0	0	0
860	2	0	0	0	0	0	0	0	0	0	0	0	0
860	3	0	0	0	0	0	0	0	0	0	0	0	0
860	4	0	0	0	0	0	0	0	0	0	0	0	0
860	5	0	0	0	0	0	0	0	0	0	0	0	0
860	6	0	0	0	0	0	0	0	0	0	0	0	0
860	7	0	0	0	0	0	0	0	0	0	0	0	0
860	8	0	0	0	0	0	0	0	0	0	0	0	0
860	9	0	0	0	0	0	0	0	0	0	0	0	0
861	0	0	0	0	0	0	0	0	0	0	0	0	0
861	1	0	0	0	0	0	0	0	0	0	0	0	0
861	2	0	0	0	0	0	0	0	0	0	0	0	0
861	3	0	0	0	0	0	0	0	0	0	0	0	0
861	4	0	0	0	0	0	0	0	0	0	0	0	0
861	5	0	0	0	0	0	0	0	0	0	0	0	0
861	6	0	0	0	0	0	0	0	0	0	0	0	0
861	7	0	0	0	0	0	0	0	0	0	0	0	0
861	8	0	0	0	0	0	0	0	0	0	0	0	0
861	9	0	0	0	0	0	0	0	0	0	0	0	0
862	0	0	0	0	0	0	0	0	0	0	0	0	0
862	1	0	0	0	0	0	0	0	0	0	0	0	0
862	2	0	0	0	0	0	0	0	0	0	0	0	0
862	3	0	0	0	0	0	0	0	0	0	0	0	0
862	4	0	0	0	0	0	0	0	0	0	0	0	0
862	5	0	0	0	0	0	0	0	0	0	0	0	0
862	6	0	0	0	0	0	0	0	0	0	0	0	0
862	7	0	0	0	0	0	0	0	0	0	0	0	0
862	8	0	0	0	0	0	0	0	0	0	0	0	0
862	9	0	0	0	0	0	0	0	0	0	0	0	0
863	0	0	0	0	0	0	0	0	0	0	0	0	0
863	1	0	0	0	0	0	0	0	0	0	0	0	0
863	2	0	0	0	0	0	0	0	0	0	0	0	0
863	3	0	0	0	0	0	0	0	0	0	0	0	0
863	4	0	0	0	0	0	0	0	0	0	0	0	0
863	5	0	0	0	0	0	0	0	0	0	0	0	0
863	6	0	0	0	0	0	0	0	0	0	0	0	0
863	7	0	0	0	0	0	0	0	0	0	0	0	0
863	8	0	0	0	0	0	0	0	0	0	0	0	0
863	9	0	0	0	0	0	0	0	0	0	0	0	0
864	0	0	0	0	0	0	0	0	0	0	0	0	0
864	1	0	0	0	0	0	0	0	0	0	0	0	0
864	2	0	0	0	0	0	0	0	0	0	0	0	0
864	3	0	0	0	0	0	0	0	0	0	0	0	0
864	4	0	0	0	0	0	0	0	0	0	0	0	0
864	5	0	0	0	0	0	0	0	0	0	0	0	0
864	6	0	0	0	0	0	0	0	0	0	0	0	0
864	7	0	0	0	0	0	0	0	0	0	0	0	0
864	8	0	0	0	0	0	0	0	0	0	0	0	0
864	9	0	0	0	0	0	0	0	0	0	0	0	0
865	0	0	0	0	0	0	0	0	0	0	0	0	0
865	1	0	0	0	0	0	0	0	0	0	0	0	0
865	2	0	0	0	0	0	0	0	0	0	0	0	0
865	3	0	0	0	0	0	0	0	0	0	0	0	0
865	4	0	0	0	0	0	0	0	0	0	0	0	0
865	5	0	0	0	0	0	0	0	0	0	0	0	0
865	6	0	0	0	0	0	0	0	0	0	0	0	0
865	7	0	0	0	0	0	0	0	0	0	0	0	0
865	8	0	0	0	0	0	0	0	0	0	0	0	0
865	9	0	0	0	0	0	0	0	0	0	0	0	0
866	0	0	0	0	0	0	0	0	0	0	0	0	0
866	1	0	0	0	0	0	0	0	0	0	0	0	0
866	2	0	0	0	0	0	0	0	0	0	0	0	0
866	3	0	0	0	0	0	0	0	0	0	0	0	0
866	4	0	0	0	0	0	0	0	0	0	0	0	0
866	5	0	0	0	0	0	0	0	0	0	0	0	0
866	6	0	0	0	0	0	0	0	0	0	0	0	0
866	7	0	0	0	0	0	0	0	0	0	0	0	0
866	8	0	0	0	0	0	0	0	0	0	0	0	0
866	9	0	0	0	0	0	0	0	0	0	0	0	0
867	0	0	0	0	0	0	0	0	0	0	0	0	0
867	1	0	0	0	0	0	0	0	0	0	0	0	0
867	2	0	0	0	0	0	0	0	0	0	0	0	0
867	3	0	0	0	0	0	0	0	0	0	0	0	0
867	4	0	0	0	0	0	0	0	0	0	0	0	0
867	5	0	0	0	0	0	0	0	0	0	0	0	0
867	6	0	0	0	0	0	0	0	0	0	0	0	0
867	7	0	0	0	0	0	0	0	0	0	0	0	0
867	8	0	0	0	0	0	0	0	0	0	0	0	0
867	9	0	0	0	0	0	0	0	0	0	0	0	0
868	0	0	0	0	0	0	0	0	0	0	0	0	0
868	1	0	0	0	0	0	0	0	0	0	0	0	0
868	2	0	0	0	0	0	0	0	0	0	0	0	0
868	3	0	0	0	0	0	0	0	0	0	0	0	0
868	4	0	0	0	0	0	0	0	0	0	0	0	0
868	5	0	0	0	0	0	0	0	0	0	0	0	0
868	6	0	0	0	0	0	0	0	0	0	0	0	0
868	7	0	0	0	0	0	0	0	0	0	0	0	0
868	8	0	0	0	0	0	0	0	0	0	0	0	0
868	9	0	0	0	0	0	0	0	0	0	0	0	0
869	0	0	0	0	0	0	0	0	0	0	0	0	0
869	1	0	0	0	0	0	0	0	0	0	0	0	0
869	2	0	0	0	0	0	0	0	0	0	0	0	0
869	3	0	0	0	0	0	0	0	0	0	0	0	0
869	4	0	0	0	0	0	0	0	0	0	0	0	0
869	5	0	0	0	0	0	0	0	0	0	0	0	0
869	6	0	0	0	0	0	0	0	0	0	0	0	0
869	7	0	0	0	0	0	0	0	0	0	0	0	0
869	8	0	0	0	0	0	0	0	0	0	0	0	0
869	9	0	0	0	0	0	0	0	0	0	0	0	0
870	0	0	0	0	0	0	0	0	0	0	0	0	0
870	1	0	0	0	0	0	0	0	0	0	0	0	0
870	2	0	0	0	0	0	0	0	0	0	0	0	0
870	3	0	0	0	0	0	0	0	0	0	0	0	0
870	4	0	0	0	0	0	0	0	0	0	0	0	0
870	5	0	0	0	0	0	0	0	0	0	0	0	0
870	6	0	0	0	0	0	0	0	0	0	0	0	0
870	7	0	0	0	0	0	0	0	0	0	0	0	0
870	8	0	0	0	0	0	0	0	0	0	0	0	0
870	9	0	0	0	0	0	0	0	0	0	0	0	0
871	0	0	0	0	0	0	0	0	0	0	0	0	0
871	1	0	0	0	0	0	0	0	0	0	0	0	0
871	2	0	0	0	0	0	0	0	0	0	0	0	0
871	3	0	0	0	0	0	0	0	0	0	0	0	0
871	4	0	0	0	0	0	0	0	0	0	0	0	0
871	5	0	0	0	0	0	0	0	0	0	0	0	0
871	6	0	0	0	0	0	0	0	0	0	0	0	0
871	7	0	0	0	0	0	0	0	0	0	0	0	0
871	8	0	0	0	0	0	0	0	0	0	0	0	0
871	9	0	0	0	0	0	0	0	0	0	0	0	0
872	0	0	0	0	0	0	0	0	0	0	0	0	0
872	1	0	0	0	0	0	0	0	0	0	0	0	0
872	2	0	0	0	0	0	0	0	0	0	0	0	0
872	3	0	0	0	0	0	0	0	0	0	0	0	0
872	4	0	0	0	0	0	0	0	0	0	0	0	0
872	5	0	0	0	0	0	0	0	0	0	0	0	0
872	6	0	0	0	0	0	0	0	0	0	0	0	0
872	7	0	0	0	0	0	0	0	0	0	0	0	0
872	8	0	0	0	0	0	0	0	0	0	0	0	0
872	9	0	0	0	0	0	0	0	0	0	0	0	0
873	0	0	0	0	0	0	0	0	0	0	0	0	0
873	1	0	0	0	0	0	0	0	0	0	0	0	0
873	2	0	0	0	0	0	0	0	0	0	0	0	0
873	3	0	0	0	0	0	0	0	0	0	0	0	0
873	4	0	0	0	0	0	0	0	0	0	0	0	0
873	5	0	0	0	0	0	0	0	0	0	0	0	0
873	6	0	0	0	0	0	0	0	0	0	0	0	0
873	7	0	0	0	0	0	0	0	0	0	0	0	0
873	8	0	0	0	0	0	0	0	0	0	0	0	0
873	9	0	0	0	0	0	0	0	0	0	0	0	0
874	0	0	0	0	0	0	0	0	0	0	0	0	0
874	1	0	0	0	0	0	0	0	0	0	0	0	0
874	2	0	0	0	0	0	0	0	0	0	0	0	0
874	3	0	0	0	0	0	0	0	0	0	0	0	0
874	4	0	0	0	0	0	0	0	0	0	0	0	0
874	5	0	0	0	0	0	0	0	0	0	0	0	0
874	6	0	0	0	0	0	0	0	0	0	0	0	0
874	7	0	0	0	0	0	0	0	0	0	0	0	0
874	8	0	0	0	0	0	0	0	0	0	0	0	0
874	9	0	0	0	0	0	0	0	0	0	0	0	0
875	0	0	0	0	0	0	0	0	0	0	0	0	0
875	1	0	0	0	0	0	0	0	0	0	0	0	0
875	2	0	0	0	0	0	0	0	0	0	0	0	0
875	3	0	0	0	0	0	0	0	0	0	0	0	0
875	4	0	0	0	0	0	0	0	0	0	0	0	0
875	5	0	0	0	0	0	0	0	0	0	0	0	0
875	6	0	0	0	0	0	0	0	0	0	0	0	0
875	7	0	0	0	0	0	0	0	0	0	0	0	0
875	8	0	0	0	0	0	0	0	0	0	0	0	0
875	9	0	0	0	0	0	0	0	0	0	0	0	0
876	0	0	0	0	0	0	0	0	0	0	0	0	0
876	1	0	0	0	0	0	0	0	0	0	0	0	0
876	2	0	0	0	0	0	0	0	0	0	0	0	0
876	3	0	0	0	0	0	0	0	0	0	0	0	0
876	4	0	0	0	0	0	0	0	0	0	0	0	0
876	5	0	0	0	0	0	0	0	0	0	0	0	0
876	6	0	0	0	0	0	0	0	0	0	0	0	0
876	7	0	0	0	0	0	0	0	0	0	0	0	0
876	8	0	0	0	0	0	0	0	0	0	0	0	0
876	9	0	0	0	0	0	0	0	0	0	0	0	0
877	0	0	0	0	0	0	0	0	0	0	0	0	0
877	1	0	0	0	0	0	0	0	0	0	0	0	0
877	2	0	0	0	0	0	0	0	0	0	0	0	0
877	3	0	0	0	0	0	0	0	0	0	0	0	0
877	4	0	0	0	0	0	0	0	0	0	0	0	0
877	5	0	0	0	0	0	0	0	0	0	0	0	0
877	6	0	0	0	0	0	0	0	0	0	0	0	0
877	7	0	0	0	0	0	0	0	0	0	0	0	0
877	8	0	0	0	0	0	0	0	0	0	0	0	0
877	9	0	0	0	0	0	0	0	0	0	0	0	0
878	0	0	0	0	0	0	0	0	0	0	0	0	0
878	1	0	0	0	0	0	0	0	0	0	0	0	0
878	2	0	0	0	0	0	0	0	0	0	0	0	0
878	3	0	0	0	0	0	0	0	0	0	0	0	0
878	4	0	0	0	0	0	0	0	0	0	0	0	0
878	5	0	0	0	0	0	0	0	0	0	0	0	0
878	6	0	0	0	0	0	0	0	0	0	0	0	0
878	7	0	0	0	0	0	0	0	0	0	0	0	0
878	8	0	0	0	0	0	0	0	0	0	0	0	0
878	9	0	0	0	0	0	0	0	0	0	0	0	0
879	0	0	0	0	0	0	0	0	0	0	0	0	0
879	1	0	0	0	0	0	0	0	0	0	0	0	0
879	2	0	0	0	0	0	0	0	0	0	0	0	0
879	3	0	0	0	0	0	0	0	0	0	0	0	0
879	4	0	0	0	0	0	0	0	0	0	0	0	0
879	5	0	0	0	0	0	0	0	0	0	0	0	0
879	6	0	0	0	0	0	0	0	0	0	0	0	0
879	7	0	0	0	0	0	0	0	0	0	0	0	0
879	8	0	0	0	0	0	0	0	0	0	0	0	0
879	9	0	0	0	0	0	0	0	0	0	0	0	0
880	0	0	0	0	0	0	0	0	0	0	0	0	0
880	1	0	0	0	0	0	0	0	0	0	0	0	0
880	2	0	0	0	0	0	0	0	0	0	0	0	0
880	3	0	0	0	0	0	0	0	0	0	0	0	0
880	4	0	0	0	0	0	0	0	0	0	0	0	0
880	5	0	0	0	0	0	0	0	0	0	0	0	0
880	6	0	0	0	0	0	0	0	0	0	0	0	0
880	7	0	0	0	0	0	0	0	0	0	0	0	0
880	8	0	0	0	0	0	0	0	0	0	0	0	0
880	9	0	0	0	0	0	0	0	0	0	0	0	0
881	0	0	0	0	0	0	0	0	0	0	0	0	0
881	1	0	0	0	0	0	0	0	0	0	0	0	0
881	2	0	0	0	0	0	0	0	0	0	0	0	0
881	3	0	0	0	0	0	0	0	0	0	0	0	0
881	4	0	0	0	0	0	0	0	0	0	0	0	0
881	5	0	0	0	0	0	0	0	0	0	0	0	0
881	6	0	0	0	0	0	0	0	0	0	0	0	0
881	7	0	0	0	0	0	0	0	0	0	0	0	0
881	8	0	0	0	0	0	0	0	0	0	0	0	0
881	9	0	0	0	0	0	0	0	0	0	0	0	0
882	0	0	0	0	0	0	0	0	0	0	0	0	0
882	1	0	0	0	0	0	0	0	0	0	0	0	0
882	2	0	0	0	0	0	0	0	0	0	0	0	0
882	3	0	0	0	0	0	0	0	0	0	0	0	0
882	4	0	0	0	0	0	0	0	0	0	0	0	0
882	5	0	0	0	0	0	0	0	0	0	0	0	0
882	6	0	0	0	0	0	0	0	0	0	0	0	0
882	7	0	0	0	0	0	0	0	0	0	0	0	0
882	8	0	0	0	0	0	0	0	0	0	0	0	0
882	9	0	0	0	0	0	0	0	0	0	0	0	0
883	0	0	0	0	0	0	0	0	0	0	0	0	0
883	1	0	0	0	0	0	0	0	0	0	0	0	0
883	2	0	0	0	0	0	0	0	0	0	0	0	0
883	3	0	0	0	0	0	0	0	0	0	0	0	0
883	4	0	0	0	0	0	0	0	0	0	0	0	0
883	5	0	0	0	0	0	0	0	0	0	0	0	0
883	6	0	0	0	0	0	0	0	0	0	0	0	0
883	7	0	0	0	0	0	0	0	0	0	0	0	0
883	8	0	0	0	0	0	0	0	0	0	0	0	0
883	9	0	0	0	0	0	0	0	0	0	0	0	0
884	0	0	0	0	0	0	0	0	0	0	0	0	0
884	1	0	0	0	0	0	0	0	0	0	0	0	0
884	2	0	0	0	0	0	0	0	0	0	0	0	0
884	3	0	0	0	0	0	0	0	0	0	0	0	0
884	4	0	0	0	0	0	0	0	0	0	0	0	0
884	5	0	0	0	0	0	0	0	0	0	0	0	0
884	6	0	0	0	0	0	0	0	0	0	0	0	0
884	7	0	0	0	0	0	0	0	0	0	0	0	0
884	8	0	0	0	0	0	0	0	0	0	0	0	0
884	9	0	0	0	0	0	0	0	0	0	0	0	0
885	0	0	0	0	0	0	0	0	0	0	0	0	0
885	1	0	0	0	0	0	0	0	0	0	0	0	0
885	2	0	0	0	0	0	0	0	0	0	0	0	0
885	3	0	0	0	0	0	0	0	0	0	0	0	0
885	4	0	0	0	0	0	0	0	0	0	0	0	0
885	5	0	0	0	0	0	0	0	0	0	0	0	0
885	6	0	0	0	0	0	0	0	0	0	0	0	0
885	7	0	0	0	0	0	0	0	0	0	0	0	0
885	8	0	0	0	0	0	0	0	0	0	0	0	0
885	9	0	0	0	0	0	0	0	0	0	0	0	0
886	0	0	0	0	0	0	0	0	0	0	0	0	0
886	1	0	0	0	0	0	0	0	0	0	0	0	0
886	2	0	0	0	0	0	0	0	0	0	0	0	0
886	3	0	0	0	0	0	0	0	0	0	0	0	0
886	4	0	0	0	0	0	0	0	0	0	0	0	0
886	5	0	0	0	0	0	0	0	0	0	0	0	0
886	6	0	0	0	0	0	0	0	0	0	0	0	0
886	7	0	0	0	0	0	0	0	0	0	0	0	0
886	8	0	0	0	0	0	0	0	0	0	0	0	0
886	9	0	0	0	0	0	0	0	0	0	0	0	0
887	0	0	0	0	0	0	0	0	0	0	0	0	0
887	1	0	0	0	0	0	0	0	0	0	0	0	0
887	2	0	0	0	0	0	0	0	0	0	0	0	0
887	3	0	0	0	0	0	0	0	0	0	0	0	0
887	4	0	0	0	0	0	0	0	0	0	0	0	0
887	5	0	0	0	0	0	0	0	0	0	0	0	0
887	6	0	0	0	0	0	0	0	0	0	0	0	0
887	7	0	0	0	0	0	0	0	0	0	0	0	0
887	8	0	0	0	0	0	0	0	0	0	0	0	0
887	9	0	0	0	0	0	0	0	0	0	0	0	0
888	0	0	0	0	0	0	0	0	0	0	0	0	0
888	1	0	0	0	0	0	0	0	0	0	0	0	0
888	2	0	0	0	0	0	0	0	0	0	0	0	0
888	3	0	0	0	0	0	0	0	0	0	0	0	0
888	4	0	0	0	0	0	0	0	0	0	0	0	0
888	5	0	0	0	0	0	0	0	0	0	0	0	0
888	6	0	0	0	0	0	0	0	0	0	0	0	0
888	7	0	0	0	0	0	0	0	0	0	0	0	0
888	8	0	0	0	0	0	0	0	0	0	0	0	0
888	9	0	0	0	0	0	0	0	0	0	0	0	0
889	0	0	0	0	0	0	0	0	0	0	0	0	0
889	1	0	0	0	0	0	0	0	0	0	0	0	0
889	2	0	0	0	0	0	0	0	0	0	0	0	0
889	3	0	0	0	0	0	0	0	0	0	0	0	0
889	4	0	0	0	0	0	0	0	0	0	0	0	0
889	5	0	0	0	0	0	0	0	0	0	0	0	0
889	6	0	0	0	0	0	0	0	0	0	0	0	0
889	7	0	0	0	0	0	0	0	0	0	0	0	0
889	8	0	0	0	0	0	0	0	0	0	0	0	0
889	9	0	0	0	0	0	0	0	0	0	0	0	0
890	0	0	0	0	0	0	0	0	0	0	0	0	0
890	1	0	0	0	0	0	0	0	0	0	0	0	0
890	2	0	0	0	0	0	0	0	0	0	0	0	0
890	3	0	0	0	0	0	0	0	0	0	0	0	0
890	4	0	0	0	0	0	0	0	0	0	0	0	0
890	5	0	0	0	0	0	0	0	0	0	0	0	0
890	6	0	0	0	0	0	0	0	0	0	0	0	0
890	7	0	0	0	0	0	0	0	0	0	0	0	0
890	8	0	0	0	0	0	0	0	0	0	0	0	0
890	9	0	0	0	0	0	0	0	0	0	0	0	0
891	0	0	0	0	0	0	0	0	0	0	0	0	0
891	1	0	0	0	0	0	0	0	0	0	0	0	0
891	2	0	0	0	0	0	0	0	0	0	0	0	0
891	3	0	0	0	0	0	0	0	0	0	0	0	0
891	4	0	0	0	0	0	0	0	0	0	0	0	0
891	5	0	0	0	0	0	0	0	0	0	0	0	0
891	6	0	0	0	0	0	0	0	0	0	0	0	0
891	7	0	0	0	0	0	0	0	0	0	0	0	0
891	8	0	0	0	0	0	0	0	0	0	0	0	0
891	9	0	0	0	0	0	0	0	0	0	0	0	0
892	0	0	0	0	0	0	0	0	0	0	0	0	0
892	1	0	0	0	0	0	0	0	0	0	0	0	0
892	2	0	0	0	0	0	0	0	0	0	0	0	0
892	3	0	0	0	0	0	0	0	0	0	0	0	0
892	4	0	0	0	0	0	0	0	0	0	0	0	0
892	5	0	0	0	0	0	0	0	0	0	0	0	0
892	6	0	0	0	0	0	0	0	0	0	0	0	0
892	7	0	0	0	0	0	0	0	0	0	0	0	0
892	8	0	0	0	0	0	0	0	0	0	0	0	0
892	9	0	0	0	0	0	0	0	0	0	0	0	0
893	0	0	0	0	0	0	0	0	0	0	0	0	0
893	1	0	0	0	0	0	0	0	0	0	0	0	0
893	2	0	0	0	0	0	0	0	0	0	0	0	0
893	3	0	0	0	0	0	0	0	0	0	0	0	0
893	4	0	0	0	0	0	0	0	0	0	0	0	0
893	5	0	0	0	0	0	0	0	0	0	0	0	0
893	6	0	0	0	0	0	0	0	0	0	0	0	0
893	7	0	0	0	0	0	0	0	0	0	0	0	0
893	8	0	0	0	0	0	0	0	0	0	0	0	0
893	9	0	0	0	0	0	0	0	0	0	0	0	0
894	0	0	0	0	0	0	0	0	0	0	0	0	0
894	1	0	0	0	0	0	0	0	0	0	0	0	0
894	2	0	0	0	0	0	0	0	0	0	0	0	0
894	3	0	0	0	0	0	0	0	0	0	0	0	0
894	4	0	0	0	0	0	0	0	0	0	0	0	0
894	5	0	0	0	0	0	0	0	0	0	0	0	0
894	6	0	0	0	0	0	0	0	0	0	0	0	0
894	7	0	0	0	0	0	0	0	0	0	0	0	0
894	8	0	0	0	0	0	0	0	0	0	0	0	0
894	9	0	0	0	0	0	0	0	0	0	0	0	0
895	0	0	0	0	0	0	0	0	0	0	0	0	0
895	1	0	0	0	0	0	0	0	0	0	0	0	0
895	2	0	0	0	0	0	0	0	0	0	0	0	0
895	3	0	0	0	0	0	0	0	0	0	0	0	0
895	4	0	0	0	0	0	0	0	0	0	0	0	0
895	5	0	0	0	0	0	0	0	0	0	0	0	0
895	6	0	0	0	0	0	0	0	0	0	0	0	0
895	7	0	0	0	0	0	0	0	0	0	0	0	0
895	8	0	0	0	0	0	0	0	0	0	0	0	0
895	9	0	0	0	0	0	0	0	0	0	0	0	0
896	0	0	0	0	0	0	0	0	0	0	0	0	0
896	1	0	0	0	0	0	0	0	0	0	0	0	0
896	2	0	0	0	0	0	0	0	0	0	0	0	0
896	3	0	0	0	0	0	0	0	0	0	0	0	0
896	4	0	0	0	0	0	0	0	0	0	0	0	0
896	5	0	0	0	0	0	0	0	0	0	0	0	0
896	6	0	0	0	0	0	0	0	0	0	0	0	0
896	7	0	0	0	0	0	0	0	0	0	0	0	0
896	8	0	0	0	0	0	0	0	0	0	0	0	0
896	9	0	0	0	0	0	0	0	0	0	0	0	0
897	0	0	0	0	0	0	0	0	0	0	0	0	0
897	1	0	0	0	0	0	0	0	0	0	0	0	0
897	2	0	0	0	0	0	0	0	0	0	0	0	0
897	3	0	0	0	0	0	0	0	0	0	0	0	0
897	4	0	0	0	0	0	0	0	0	0	0	0	0
897	5	0	0	0	0	0	0	0	0	0	0	0	0
897	6	0	0	0	0	0	0	0	0	0	0	0	0
897	7	0	0	0	0	0	0	0	0	0	0	0	0
897	8	0	0	0	0	0	0	0	0	0	0	0	0
897	9	0	0	0	0	0	0	0	0	0	0	0	0
898	0	0	0	0	0	0	0	0	0	0	0	0	0
898	1	0	0	0	0	0	0	0	0	0	0	0	0
898	2	0	0	0	0	0	0	0	0	0	0	0	0
898	3	0	0	0	0	0	0	0	0	0	0	0	0
898	4	0	0	0	0	0	0	0	0	0	0	0	0
898	5	0	0	0	0	0	0	0	0	0	0	0	0
898	6	0	0	0	0	0	0	0	0	0	0	0	0
898	7	0	0	0	0	0	0	0	0	0	0	0	0
898	8	0	0	0	0	0	0	0	0	0	0	0	0
898	9	0	0	0	0	0	0	0	0	0	0	0	0
899	0	0	0	0	0	0	0	0	0	0	0	0	0
899	1	0	0	0	0	0	0	0	0	0	0	0	0
899	2	0	0	0	0	0	0	0	0	0	0	0	0
899	3	0	0	0	0	0	0	0	0	0	0	0	0
899	4	0	0	0	0	0	0	0	0	0	0	0	0
899	5	0	0	0	0	0	0	0	0	0	0	0	0
899	6	0	0	0	0	0	0	0	0	0	0	0	0
899	7	0	0	0	0	0	0	0	0	0	0	0	0
899	8	0	0	0	0	0	0	0	0	0	0	0	0
899	9	0	0	0	0	0	0	0	0	0	0	0	0
900	0	0	0	0	0	0	0	0	0	0	0	0	0
900	1	0	0	0	0	0	0	0	0	0	0	0	0
900	2	0	0	0	0	0	0	0	0	0	0	0	0
900	3	0	0	0	0	0	0	0	0	0	0	0	0
900	4	0	0	0	0	0	0	0	0	0	0	0	0
900	5	0	0	0	0	0	0	0	0	0	0	0	0
900	6	0	0	0	0	0	0	0	0	0	0	0	0
900	7	0	0	0	0	0	0	0	0	0	0	0	0
900	8	0	0	0	0	0	0	0	0	0	0	0	0
900	9	0	0	0	0	0	0	0	0	0	0	0	0
901	0	0	0	0	0	0	0	0	0	0	0	0	0
901	1	0	0	0	0	0	0	0	0	0	0	0	0
901	2	0	0	0	0	0	0	0	0	0	0	0	0
901	3	0	0	0	0	0	0	0	0	0	0	0	0
901	4	0	0	0	0	0	0	0	0	0	0	0	0
901	5	0	0	0	0	0	0	0	0	0	0	0	0
901	6	0	0	0	0	0	0	0	0	0	0	0	0
901	7	0	0	0	0	0	0	0	0	0	0	0	0
901	8	0	0	0	0	0	0	0	0	0	0	0	0
901	9	0	0	0	0	0	0	0	0	0	0	0	0
902	0	0	0	0	0	0	0	0	0	0	0	0	0
902	1	0	0	0	0	0	0	0	0	0	0	0	0
902	2	0	0	0	0	0	0	0	0	0	0	0	0
902	3	0	0	0	0	0	0	0	0	0	0	0	0
902	4	0	0	0	0	0	0	0	0	0	0	0	0
902	5	0	0	0	0	0	0	0	0	0	0	0	0
902	6	0	0	0	0	0	0	0	0	0	0	0	0
902	7	0	0	0	0	0	0	0	0	0	0	0	0
902	8	0	0	0	0	0	0	0	0	0	0	0	0
902	9	0	0	0	0	0	0	0	0	0	0	0	0
903	0	0	0	0	0	0	0	0	0	0	0	0	0
903	1	0	0	0	0	0	0	0	0	0	0	0	0
903	2	0	0	0	0	0	0	0	0	0	0	0	0
903	3	0	0	0	0	0	0	0	0	0	0	0	0
903	4	0	0	0	0	0	0	0	0	0	0	0	0
903	5	0	0	0	0	0	0	0	0	0	0	0	0
903	6	0	0	0	0	0	0	0	0	0	0	0	0
903	7	0	0	0	0	0	0	0	0	0	0	0	0
903	8	0	0	0	0	0	0	0	0	0	0	0	0
903	9	0	0	0	0	0	0	0	0	0	0	0	0
904	0	0	0	0	0	0	0	0	0	0	0	0	0
904	1	0	0	0	0	0	0	0	0	0	0	0	0
904	2	0	0	0	0	0	0	0	0	0	0	0	0
904	3	0	0	0	0	0	0	0	0	0	0	0	0
904	4	0	0	0	0	0	0	0	0	0	0	0	0
904	5	0	0	0	0	0	0	0	0	0	0	0	0
904	6	0	0	0	0	0	0	0	0	0	0	0	0
904	7	0	0	0	0	0	0	0	0	0	0	0	0
904	8	0	0	0	0	0	0	0	0	0	0	0	0
904	9	0	0	0	0	0	0	0	0	0	0	0	0
905	0	0	0	0	0	0	0	0	0	0	0	0	0
905	1	0	0	0	0	0	0	0	0	0	0	0	0
905	2	0	0	0	0	0	0	0	0	0	0	0	0
905	3	0	0	0	0	0	0	0	0	0	0	0	0
905	4	0	0	0	0	0	0	0	0	0	0	0	0
[truncated: 9,135 more rows]
