# Supplementary material for: A Brake-Based Overground Gait Rehabilitation Device for Altering Propulsion Impulse Symmetry
Source: Sensors (Basel). 2021 Oct 5;21(19):6617. doi: 10.3390/s21196617 (PMC8512803; doi:10.3390/s21196617)
Supplement: Supplementary file 1 [file sensors-21-06617-s001.zip › GPT animations/code and data/stroke_data/Force/TR 16.csv]

Devices
1000
		FP1 (5629 Large) - Force			FP2 (5687 Large) [1000Hz] - Force			FP3 (5628 Small) - Force			FP4 (5639) - Force
Frame	Sub Frame	Fx	Fy	Fz	Fx	Fy	Fz	Fx	Fy	Fz	Fx	Fy	Fz
		N	N	N	N	N	N	N	N	N	N	N	N
1850	0	0	0	0	0	0	0	0	0	0	0	0	0
1850	1	0	0	0	0	0	0	0	0	0	0	0	0
1850	2	0	0	0	0	0	0	0	0	0	0	0	0
1850	3	0	0	0	0	0	0	0	0	0	0	0	0
1850	4	0	0	0	0	0	0	0	0	0	0	0	0
1850	5	0	0	0	0	0	0	0	0	0	0	0	0
1850	6	0	0	0	0	0	0	0	0	0	0	0	0
1850	7	0	0	0	0	0	0	0	0	0	0	0	0
1850	8	0	0	0	0	0	0	0	0	0	0	0	0
1850	9	0	0	0	0	0	0	0	0	0	0	0	0
1851	0	0	0	0	0	0	0	0	0	0	0	0	0
1851	1	0	0	0	0	0	0	0	0	0	0	0	0
1851	2	0	0	0	0	0	0	0	0	0	0	0	0
1851	3	0	0	0	0	0	0	0	0	0	0	0	0
1851	4	0	0	0	0	0	0	0	0	0	0	0	0
1851	5	0	0	0	0	0	0	0	0	0	0	0	0
1851	6	0	0	0	0	0	0	0	0	0	0	0	0
1851	7	0	0	0	0	0	0	0	0	0	0	0	0
1851	8	0	0	0	0	0	0	0	0	0	0	0	0
1851	9	0	0	0	0	0	0	0	0	0	0	0	0
1852	0	0	0	0	0	0	0	0	0	0	0	0	0
1852	1	0	0	0	0	0	0	0	0	0	0	0	0
1852	2	0	0	0	0	0	0	0	0	0	0	0	0
1852	3	0	0	0	0	0	0	0	0	0	0	0	0
1852	4	0	0	0	0	0	0	0	0	0	0	0	0
1852	5	0	0	0	0	0	0	0	0	0	0	0	0
1852	6	0	0	0	0	0	0	0	0	0	0	0	0
1852	7	0	0	0	0	0	0	0	0	0	0	0	0
1852	8	0	0	0	0	0	0	0	0	0	0	0	0
1852	9	0	0	0	0	0	0	0	0	0	0	0	0
1853	0	0	0	0	0	0	0	0	0	0	0	0	0
1853	1	0	0	0	0	0	0	0	0	0	0	0	0
1853	2	0	0	0	0	0	0	0	0	0	0	0	0
1853	3	0	0	0	0	0	0	0	0	0	0	0	0
1853	4	0	0	0	0	0	0	0	0	0	0	0	0
1853	5	0	0	0	0	0	0	0	0	0	0	0	0
1853	6	0	0	0	0	0	0	0	0	0	0	0	0
1853	7	0	0	0	0	0	0	0	0	0	0	0	0
1853	8	0	0	0	0	0	0	0	0	0	0	0	0
1853	9	0	0	0	0	0	0	0	0	0	0	0	0
1854	0	0	0	0	0	0	0	0	0	0	0	0	0
1854	1	0	0	0	0	0	0	0	0	0	0	0	0
1854	2	0	0	0	0	0	0	0	0	0	0	0	0
1854	3	0	0	0	0	0	0	0	0	0	0	0	0
1854	4	0	0	0	0	0	0	0	0	0	0	0	0
1854	5	0	0	0	0	0	0	0	0	0	0	0	0
1854	6	0	0	0	0	0	0	0	0	0	0	0	0
1854	7	0	0	0	0	0	0	0	0	0	0	0	0
1854	8	0	0	0	0	0	0	0	0	0	0	0	0
1854	9	0	0	0	0	0	0	0	0	0	0	0	0
1855	0	0	0	0	0	0	0	0	0	0	0	0	0
1855	1	0	0	0	0	0	0	0	0	0	0	0	0
1855	2	0	0	0	0	0	0	0	0	0	0	0	0
1855	3	0	0	0	0	0	0	0	0	0	0	0	0
1855	4	0	0	0	0	0	0	0	0	0	0	0	0
1855	5	0	0	0	0	0	0	0	0	0	0	0	0
1855	6	0	0	0	0	0	0	0	0	0	0	0	0
1855	7	0	0	0	0	0	0	0	0	0	0	0	0
1855	8	0	0	0	0	0	0	0	0	0	0	0	0
1855	9	0	0	0	0	0	0	0	0	0	0	0	0
1856	0	0	0	0	0	0	0	0	0	0	0	0	0
1856	1	0	0	0	0	0	0	0	0	0	0	0	0
1856	2	0	0	0	0	0	0	0	0	0	0	0	0
1856	3	0	0	0	0	0	0	0	0	0	0	0	0
1856	4	0	0	0	0	0	0	0	0	0	0	0	0
1856	5	0	0	0	0	0	0	0	0	0	0	0	0
1856	6	0	0	0	0	0	0	0	0	0	0	0	0
1856	7	0	0	0	0	0	0	0	0	0	0	0	0
1856	8	0	0	0	0	0	0	0	0	0	0	0	0
1856	9	0	0	0	0	0	0	0	0	0	0	0	0
1857	0	0	0	0	0	0	0	0	0	0	0	0	0
1857	1	0	0	0	0	0	0	0	0	0	0	0	0
1857	2	0	0	0	0	0	0	0	0	0	0	0	0
1857	3	0	0	0	0	0	0	0	0	0	0	0	0
1857	4	0	0	0	0	0	0	0	0	0	0	0	0
1857	5	0	0	0	0	0	0	0	0	0	0	0	0
1857	6	0	0	0	0	0	0	0	0	0	0	0	0
1857	7	0	0	0	0	0	0	0	0	0	0	0	0
1857	8	0	0	0	0	0	0	0	0	0	0	0	0
1857	9	0	0	0	0	0	0	0	0	0	0	0	0
1858	0	0	0	0	0	0	0	0	0	0	0	0	0
1858	1	0	0	0	0	0	0	0	0	0	0	0	0
1858	2	0	0	0	0	0	0	0	0	0	0	0	0
1858	3	0	0	0	0	0	0	0	0	0	0	0	0
1858	4	0	0	0	0	0	0	0	0	0	0	0	0
1858	5	0	0	0	0	0	0	0	0	0	0	0	0
1858	6	0	0	0	0	0	0	0	0	0	0	0	0
1858	7	0	0	0	0	0	0	0	0	0	0	0	0
1858	8	0	0	0	0	0	0	0	0	0	0	0	0
1858	9	0	0	0	0	0	0	0	0	0	0	0	0
1859	0	0	0	0	0	0	0	0	0	0	0	0	0
1859	1	0	0	0	0	0	0	0	0	0	0	0	0
1859	2	0	0	0	0	0	0	0	0	0	0	0	0
1859	3	0	0	0	0	0	0	0	0	0	0	0	0
1859	4	0	0	0	0	0	0	0	0	0	0	0	0
1859	5	0	0	0	0	0	0	0	0	0	0	0	0
1859	6	0	0	0	0	0	0	0	0	0	0	0	0
1859	7	0	0	0	0	0	0	0	0	0	0	0	0
1859	8	0	0	0	0	0	0	0	0	0	0	0	0
1859	9	0	0	0	0	0	0	0	0	0	0	0	0
1860	0	0	0	0	0	0	0	0	0	0	0	0	0
1860	1	0	0	0	0	0	0	0	0	0	0	0	0
1860	2	0	0	0	0	0	0	0	0	0	0	0	0
1860	3	0	0	0	0	0	0	0	0	0	0	0	0
1860	4	0	0	0	0	0	0	0	0	0	0	0	0
1860	5	0	0	0	0	0	0	0	0	0	0	0	0
1860	6	0	0	0	0	0	0	0	0	0	0	0	0
1860	7	0	0	0	0	0	0	0	0	0	0	0	0
1860	8	0	0	0	0	0	0	0	0	0	0	0	0
1860	9	0	0	0	0	0	0	0	0	0	0	0	0
1861	0	0	0	0	0	0	0	0	0	0	0	0	0
1861	1	0	0	0	0	0	0	0	0	0	0	0	0
1861	2	0	0	0	0	0	0	0	0	0	0	0	0
1861	3	0	0	0	0	0	0	0	0	0	0	0	0
1861	4	0	0	0	0	0	0	0	0	0	0	0	0
1861	5	0	0	0	0	0	0	0	0	0	0	0	0
1861	6	0	0	0	0	0	0	0	0	0	0	0	0
1861	7	0	0	0	0	0	0	0	0	0	0	0	0
1861	8	0	0	0	0	0	0	0	0	0	0	0	0
1861	9	0	0	0	0	0	0	0	0	0	0	0	0
1862	0	0	0	0	0	0	0	0	0	0	0	0	0
1862	1	0	0	0	0	0	0	0	0	0	0	0	0
1862	2	0	0	0	0	0	0	0	0	0	0	0	0
1862	3	0	0	0	0	0	0	0	0	0	0	0	0
1862	4	0	0	0	0	0	0	0	0	0	0	0	0
1862	5	0	0	0	0	0	0	0	0	0	0	0	0
1862	6	0	0	0	0	0	0	0	0	0	0	0	0
1862	7	0	0	0	0	0	0	0	0	0	0	0	0
1862	8	0	0	0	0	0	0	0	0	0	0	0	0
1862	9	0	0	0	0	0	0	0	0	0	0	0	0
1863	0	0	0	0	0	0	0	0	0	0	0	0	0
1863	1	0	0	0	0	0	0	0	0	0	0	0	0
1863	2	0	0	0	0	0	0	0	0	0	0	0	0
1863	3	0	0	0	0	0	0	0	0	0	0	0	0
1863	4	0	0	0	0	0	0	0	0	0	0	0	0
1863	5	0	0	0	0	0	0	0	0	0	0	0	0
1863	6	0	0	0	0	0	0	0	0	0	0	0	0
1863	7	0	0	0	0	0	0	0	0	0	0	0	0
1863	8	0	0	0	0	0	0	0	0	0	0	0	0
1863	9	0	0	0	0	0	0	0	0	0	0	0	0
1864	0	0	0	0	0	0	0	0	0	0	0	0	0
1864	1	0	0	0	0	0	0	0	0	0	0	0	0
1864	2	0	0	0	0	0	0	0	0	0	0	0	0
1864	3	0	0	0	0	0	0	0	0	0	0	0	0
1864	4	0	0	0	0	0	0	0	0	0	0	0	0
1864	5	0	0	0	0	0	0	0	0	0	0	0	0
1864	6	0	0	0	0	0	0	0	0	0	0	0	0
1864	7	0	0	0	0	0	0	0	0	0	0	0	0
1864	8	0	0	0	0	0	0	0	0	0	0	0	0
1864	9	0	0	0	0	0	0	0	0	0	0	0	0
1865	0	0	0	0	0	0	0	0	0	0	0	0	0
1865	1	0	0	0	0	0	0	0	0	0	0	0	0
1865	2	0	0	0	0	0	0	0	0	0	0	0	0
1865	3	0	0	0	0	0	0	0	0	0	0	0	0
1865	4	0	0	0	0	0	0	0	0	0	0	0	0
1865	5	0	0	0	0	0	0	0	0	0	0	0	0
1865	6	0	0	0	0	0	0	0	0	0	0	0	0
1865	7	0	0	0	0	0	0	0	0	0	0	0	0
1865	8	0	0	0	0	0	0	0	0	0	0	0	0
1865	9	0	0	0	0	0	0	0	0	0	0	0	0
1866	0	0	0	0	0	0	0	0	0	0	0	0	0
1866	1	0	0	0	0	0	0	0	0	0	0	0	0
1866	2	0	0	0	0	0	0	0	0	0	0	0	0
1866	3	0	0	0	0	0	0	0	0	0	0	0	0
1866	4	0	0	0	0	0	0	0	0	0	0	0	0
1866	5	0	0	0	0	0	0	0	0	0	0	0	0
1866	6	0	0	0	0	0	0	0	0	0	0	0	0
1866	7	0	0	0	0	0	0	0	0	0	0	0	0
1866	8	0	0	0	0	0	0	0	0	0	0	0	0
1866	9	0	0	0	0	0	0	0	0	0	0	0	0
1867	0	0	0	0	0	0	0	0	0	0	0	0	0
1867	1	0	0	0	0	0	0	0	0	0	0	0	0
1867	2	0	0	0	0	0	0	0	0	0	0	0	0
1867	3	0	0	0	0	0	0	0	0	0	0	0	0
1867	4	0	0	0	0	0	0	0	0	0	0	0	0
1867	5	0	0	0	0	0	0	0	0	0	0	0	0
1867	6	0	0	0	0	0	0	0	0	0	0	0	0
1867	7	0	0	0	0	0	0	0	0	0	0	0	0
1867	8	0	0	0	0	0	0	0	0	0	0	0	0
1867	9	0	0	0	0	0	0	0	0	0	0	0	0
1868	0	0	0	0	0	0	0	0	0	0	0	0	0
1868	1	0	0	0	0	0	0	0	0	0	0	0	0
1868	2	0	0	0	0	0	0	0	0	0	0	0	0
1868	3	0	0	0	0	0	0	0	0	0	0	0	0
1868	4	0	0	0	0	0	0	0	0	0	0	0	0
1868	5	0	0	0	0	0	0	0	0	0	0	0	0
1868	6	0	0	0	0	0	0	0	0	0	0	0	0
1868	7	0	0	0	0	0	0	0	0	0	0	0	0
1868	8	0	0	0	0	0	0	0	0	0	0	0	0
1868	9	0	0	0	0	0	0	0	0	0	0	0	0
1869	0	0	0	0	0	0	0	0	0	0	0	0	0
1869	1	0	0	0	0	0	0	0	0	0	0	0	0
1869	2	0	0	0	0	0	0	0	0	0	0	0	0
1869	3	0	0	0	0	0	0	0	0	0	0	0	0
1869	4	0	0	0	0	0	0	0	0	0	0	0	0
1869	5	0	0	0	0	0	0	0	0	0	0	0	0
1869	6	0	0	0	0	0	0	0	0	0	0	0	0
1869	7	0	0	0	0	0	0	0	0	0	0	0	0
1869	8	0	0	0	0	0	0	0	0	0	0	0	0
1869	9	0	0	0	0	0	0	0	0	0	0	0	0
1870	0	0	0	0	0	0	0	0	0	0	0	0	0
1870	1	0	0	0	0	0	0	0	0	0	0	0	0
1870	2	0	0	0	0	0	0	0	0	0	0	0	0
1870	3	0	0	0	0	0	0	0	0	0	0	0	0
1870	4	0	0	0	0	0	0	0	0	0	0	0	0
1870	5	0	0	0	0	0	0	0	0	0	0	0	0
1870	6	0	0	0	0	0	0	0	0	0	0	0	0
1870	7	0	0	0	0	0	0	0	0	0	0	0	0
1870	8	0	0	0	0	0	0	0	0	0	0	0	0
1870	9	0	0	0	0	0	0	0	0	0	0	0	0
1871	0	0	0	0	0	0	0	0	0	0	0	0	0
1871	1	0	0	0	0	0	0	0	0	0	0	0	0
1871	2	0	0	0	0	0	0	0	0	0	0	0	0
1871	3	0	0	0	0	0	0	0	0	0	0	0	0
1871	4	0	0	0	0	0	0	0	0	0	0	0	0
1871	5	0	0	0	0	0	0	0	0	0	0	0	0
1871	6	0	0	0	0	0	0	0	0	0	0	0	0
1871	7	0	0	0	0	0	0	0	0	0	0	0	0
1871	8	0	0	0	0	0	0	0	0	0	0	0	0
1871	9	0	0	0	0	0	0	0	0	0	0	0	0
1872	0	0	0	0	0	0	0	0	0	0	0	0	0
1872	1	0	0	0	0	0	0	0	0	0	0	0	0
1872	2	0	0	0	0	0	0	0	0	0	0	0	0
1872	3	0	0	0	0	0	0	0	0	0	0	0	0
1872	4	0	0	0	0	0	0	0	0	0	0	0	0
1872	5	0	0	0	0	0	0	0	0	0	0	0	0
1872	6	0	0	0	0	0	0	0	0	0	0	0	0
1872	7	0	0	0	0	0	0	0	0	0	0	0	0
1872	8	0	0	0	0	0	0	0	0	0	0	0	0
1872	9	0	0	0	0	0	0	0	0	0	0	0	0
1873	0	0	0	0	0	0	0	0	0	0	0	0	0
1873	1	0	0	0	0	0	0	0	0	0	0	0	0
1873	2	0	0	0	0	0	0	0	0	0	0	0	0
1873	3	0	0	0	0	0	0	0	0	0	0	0	0
1873	4	0	0	0	0	0	0	0	0	0	0	0	0
1873	5	0	0	0	0	0	0	0	0	0	0	0	0
1873	6	0	0	0	0	0	0	0	0	0	0	0	0
1873	7	0	0	0	0	0	0	0	0	0	0	0	0
1873	8	0	0	0	0	0	0	0	0	0	0	0	0
1873	9	0	0	0	0	0	0	0	0	0	0	0	0
1874	0	0	0	0	0	0	0	0	0	0	0	0	0
1874	1	0	0	0	0	0	0	0	0	0	0	0	0
1874	2	0	0	0	0	0	0	0	0	0	0	0	0
1874	3	0	0	0	0	0	0	0	0	0	0	0	0
1874	4	0	0	0	0	0	0	0	0	0	0	0	0
1874	5	0	0	0	0	0	0	0	0	0	0	0	0
1874	6	0	0	0	0	0	0	0	0	0	0	0	0
1874	7	0	0	0	0	0	0	0	0	0	0	0	0
1874	8	0	0	0	0	0	0	0	0	0	0	0	0
1874	9	0	0	0	0	0	0	0	0	0	0	0	0
1875	0	0	0	0	0	0	0	0	0	0	0	0	0
1875	1	0	0	0	0	0	0	0	0	0	0	0	0
1875	2	0	0	0	0	0	0	0	0	0	0	0	0
1875	3	0	0	0	0	0	0	0	0	0	0	0	0
1875	4	0	0	0	0	0	0	0	0	0	0	0	0
1875	5	0	0	0	0	0	0	0	0	0	0	0	0
1875	6	0	0	0	0	0	0	0	0	0	0	0	0
1875	7	0	0	0	0	0	0	0	0	0	0	0	0
1875	8	0	0	0	0	0	0	0	0	0	0	0	0
1875	9	0	0	0	0	0	0	0	0	0	0	0	0
1876	0	0	0	0	0	0	0	0	0	0	0	0	0
1876	1	0	0	0	0	0	0	0	0	0	0	0	0
1876	2	0	0	0	0	0	0	0	0	0	0	0	0
1876	3	0	0	0	0	0	0	0	0	0	0	0	0
1876	4	0	0	0	0	0	0	0	0	0	0	0	0
1876	5	0	0	0	0	0	0	0	0	0	0	0	0
1876	6	0	0	0	0	0	0	0	0	0	0	0	0
1876	7	0	0	0	0	0	0	0	0	0	0	0	0
1876	8	0	0	0	0	0	0	0	0	0	0	0	0
1876	9	0	0	0	0	0	0	0	0	0	0	0	0
1877	0	0	0	0	0	0	0	0	0	0	0	0	0
1877	1	0	0	0	0	0	0	0	0	0	0	0	0
1877	2	0	0	0	0	0	0	0	0	0	0	0	0
1877	3	0	0	0	0	0	0	0	0	0	0	0	0
1877	4	0	0	0	0	0	0	0	0	0	0	0	0
1877	5	0	0	0	0	0	0	0	0	0	0	0	0
1877	6	0	0	0	0	0	0	0	0	0	0	0	0
1877	7	0	0	0	0	0	0	0	0	0	0	0	0
1877	8	0	0	0	0	0	0	0	0	0	0	0	0
1877	9	0	0	0	0	0	0	0	0	0	0	0	0
1878	0	0	0	0	0	0	0	0	0	0	0	0	0
1878	1	0	0	0	0	0	0	0	0	0	0	0	0
1878	2	0	0	0	0	0	0	0	0	0	0	0	0
1878	3	0	0	0	0	0	0	0	0	0	0	0	0
1878	4	0	0	0	0	0	0	0	0	0	0	0	0
1878	5	0	0	0	0	0	0	0	0	0	0	0	0
1878	6	0	0	0	0	0	0	0	0	0	0	0	0
1878	7	0	0	0	0	0	0	0	0	0	0	0	0
1878	8	0	0	0	0	0	0	0	0	0	0	0	0
1878	9	0	0	0	0	0	0	0	0	0	0	0	0
1879	0	0	0	0	0	0	0	0	0	0	0	0	0
1879	1	0	0	0	0	0	0	0	0	0	0	0	0
1879	2	0	0	0	0	0	0	0	0	0	0	0	0
1879	3	0	0	0	0	0	0	0	0	0	0	0	0
1879	4	0	0	0	0	0	0	0	0	0	0	0	0
1879	5	0	0	0	0	0	0	0	0	0	0	0	0
1879	6	0	0	0	0	0	0	0	0	0	0	0	0
1879	7	0	0	0	0	0	0	0	0	0	0	0	0
1879	8	0	0	0	0	0	0	0	0	0	0	0	0
1879	9	0	0	0	0	0	0	0	0	0	0	0	0
1880	0	0	0	0	0	0	0	0	0	0	0	0	0
1880	1	0	0	0	0	0	0	0	0	0	0	0	0
1880	2	0	0	0	0	0	0	0	0	0	0	0	0
1880	3	0	0	0	0	0	0	0	0	0	0	0	0
1880	4	0	0	0	0	0	0	0	0	0	0	0	0
1880	5	0	0	0	0	0	0	0	0	0	0	0	0
1880	6	0	0	0	0	0	0	0	0	0	0	0	0
1880	7	0	0	0	0	0	0	0	0	0	0	0	0
1880	8	0	0	0	0	0	0	0	0	0	0	0	0
1880	9	0	0	0	0	0	0	0	0	0	0	0	0
1881	0	0	0	0	0	0	0	0	0	0	0	0	0
1881	1	0	0	0	0	0	0	0	0	0	0	0	0
1881	2	0	0	0	0	0	0	0	0	0	0	0	0
1881	3	0	0	0	0	0	0	0	0	0	0	0	0
1881	4	0	0	0	0	0	0	0	0	0	0	0	0
1881	5	0	0	0	0	0	0	0	0	0	0	0	0
1881	6	0	0	0	0	0	0	0	0	0	0	0	0
1881	7	0	0	0	0	0	0	0	0	0	0	0	0
1881	8	0	0	0	0	0	0	0	0	0	0	0	0
1881	9	0	0	0	0	0	0	0	0	0	0	0	0
1882	0	0	0	0	0	0	0	0	0	0	0	0	0
1882	1	0	0	0	0	0	0	0	0	0	0	0	0
1882	2	0	0	0	0	0	0	0	0	0	0	0	0
1882	3	0	0	0	0	0	0	0	0	0	0	0	0
1882	4	0	0	0	0	0	0	0	0	0	0	0	0
1882	5	0	0	0	0	0	0	0	0	0	0	0	0
1882	6	0	0	0	0	0	0	0	0	0	0	0	0
1882	7	0	0	0	0	0	0	0	0	0	0	0	0
1882	8	0	0	0	0	0	0	0	0	0	0	0	0
1882	9	0	0	0	0	0	0	0	0	0	0	0	0
1883	0	0	0	0	0	0	0	0	0	0	0	0	0
1883	1	0	0	0	0	0	0	0	0	0	0	0	0
1883	2	0	0	0	0	0	0	0	0	0	0	0	0
1883	3	0	0	0	0	0	0	0	0	0	0	0	0
1883	4	0	0	0	0	0	0	0	0	0	0	0	0
1883	5	0	0	0	0	0	0	0	0	0	0	0	0
1883	6	0	0	0	0	0	0	0	0	0	0	0	0
1883	7	0	0	0	0	0	0	0	0	0	0	0	0
1883	8	0	0	0	0	0	0	0	0	0	0	0	0
1883	9	0	0	0	0	0	0	0	0	0	0	0	0
1884	0	0	0	0	0	0	0	0	0	0	0	0	0
1884	1	0	0	0	0	0	0	0	0	0	0	0	0
1884	2	0	0	0	0	0	0	0	0	0	0	0	0
1884	3	0	0	0	0	0	0	0	0	0	0	0	0
1884	4	0	0	0	0	0	0	0	0	0	0	0	0
1884	5	0	0	0	0	0	0	0	0	0	0	0	0
1884	6	0	0	0	0	0	0	0	0	0	0	0	0
1884	7	0	0	0	0	0	0	0	0	0	0	0	0
1884	8	0	0	0	0	0	0	0	0	0	0	0	0
1884	9	0	0	0	0	0	0	0	0	0	0	0	0
1885	0	0	0	0	0	0	0	0	0	0	0	0	0
1885	1	0	0	0	0	0	0	0	0	0	0	0	0
1885	2	0	0	0	0	0	0	0	0	0	0	0	0
1885	3	0	0	0	0	0	0	0	0	0	0	0	0
1885	4	0	0	0	0	0	0	0	0	0	0	0	0
1885	5	0	0	0	0	0	0	0	0	0	0	0	0
1885	6	0	0	0	0	0	0	0	0	0	0	0	0
1885	7	0	0	0	0	0	0	0	0	0	0	0	0
1885	8	0	0	0	0	0	0	0	0	0	0	0	0
1885	9	0	0	0	0	0	0	0	0	0	0	0	0
1886	0	0	0	0	0	0	0	0	0	0	0	0	0
1886	1	0	0	0	0	0	0	0	0	0	0	0	0
1886	2	0	0	0	0	0	0	0	0	0	0	0	0
1886	3	0	0	0	0	0	0	0	0	0	0	0	0
1886	4	0	0	0	0	0	0	0	0	0	0	0	0
1886	5	0	0	0	0	0	0	0	0	0	0	0	0
1886	6	0	0	0	0	0	0	0	0	0	0	0	0
1886	7	0	0	0	0	0	0	0	0	0	0	0	0
1886	8	0	0	0	0	0	0	0	0	0	0	0	0
1886	9	0	0	0	0	0	0	0	0	0	0	0	0
1887	0	0	0	0	0	0	0	0	0	0	0	0	0
1887	1	0	0	0	0	0	0	0	0	0	0	0	0
1887	2	0	0	0	0	0	0	0	0	0	0	0	0
1887	3	0	0	0	0	0	0	0	0	0	0	0	0
1887	4	0	0	0	0	0	0	0	0	0	0	0	0
1887	5	0	0	0	0	0	0	0	0	0	0	0	0
1887	6	0	0	0	0	0	0	0	0	0	0	0	0
1887	7	0	0	0	0	0	0	0	0	0	0	0	0
1887	8	0	0	0	0	0	0	0	0	0	0	0	0
1887	9	0	0	0	0	0	0	0	0	0	0	0	0
1888	0	0	0	0	0	0	0	0	0	0	0	0	0
1888	1	0	0	0	0	0	0	0	0	0	0	0	0
1888	2	0	0	0	0	0	0	0	0	0	0	0	0
1888	3	0	0	0	0	0	0	0	0	0	0	0	0
1888	4	0	0	0	0	0	0	0	0	0	0	0	0
1888	5	0	0	0	0	0	0	0	0	0	0	0	0
1888	6	0	0	0	0	0	0	0	0	0	0	0	0
1888	7	0	0	0	0	0	0	0	0	0	0	0	0
1888	8	0	0	0	0	0	0	0	0	0	0	0	0
1888	9	0	0	0	0	0	0	0	0	0	0	0	0
1889	0	0	0	0	0	0	0	0	0	0	0	0	0
1889	1	0	0	0	0	0	0	0	0	0	0	0	0
1889	2	0	0	0	0	0	0	0	0	0	0	0	0
1889	3	0	0	0	0	0	0	0	0	0	0	0	0
1889	4	0	0	0	0	0	0	0	0	0	0	0	0
1889	5	0	0	0	0	0	0	0	0	0	0	0	0
1889	6	0	0	0	0	0	0	0	0	0	0	0	0
1889	7	0	0	0	0	0	0	0	0	0	0	0	0
1889	8	0	0	0	0	0	0	0	0	0	0	0	0
1889	9	0	0	0	0	0	0	0	0	0	0	0	0
1890	0	0	0	0	0	0	0	0	0	0	0	0	0
1890	1	0	0	0	0	0	0	0	0	0	0	0	0
1890	2	0	0	0	0	0	0	0	0	0	0	0	0
1890	3	0	0	0	0	0	0	0	0	0	0	0	0
1890	4	0	0	0	0	0	0	0	0	0	0	0	0
1890	5	0	0	0	0	0	0	0	0	0	0	0	0
1890	6	0	0	0	0	0	0	0	0	0	0	0	0
1890	7	0	0	0	0	0	0	0	0	0	0	0	0
1890	8	0	0	0	0	0	0	0	0	0	0	0	0
1890	9	0	0	0	0	0	0	0	0	0	0	0	0
1891	0	0	0	0	0	0	0	0	0	0	0	0	0
1891	1	0	0	0	0	0	0	0	0	0	0	0	0
1891	2	0	0	0	0	0	0	0	0	0	0	0	0
1891	3	0	0	0	0	0	0	0	0	0	0	0	0
1891	4	0	0	0	0	0	0	0	0	0	0	0	0
1891	5	0	0	0	0	0	0	0	0	0	0	0	0
1891	6	0	0	0	0	0	0	0	0	0	0	0	0
1891	7	0	0	0	0	0	0	0	0	0	0	0	0
1891	8	0	0	0	0	0	0	0	0	0	0	0	0
1891	9	0	0	0	0	0	0	0	0	0	0	0	0
1892	0	0	0	0	0	0	0	0	0	0	0	0	0
1892	1	0	0	0	0	0	0	0	0	0	0	0	0
1892	2	0	0	0	0	0	0	0	0	0	0	0	0
1892	3	0	0	0	0	0	0	0	0	0	0	0	0
1892	4	0	0	0	0	0	0	0	0	0	0	0	0
1892	5	0	0	0	0	0	0	0	0	0	0	0	0
1892	6	0	0	0	0	0	0	0	0	0	0	0	0
1892	7	0	0	0	0	0	0	0	0	0	0	0	0
1892	8	0	0	0	0	0	0	0	0	0	0	0	0
1892	9	0	0	0	0	0	0	0	0	0	0	0	0
1893	0	0	0	0	0	0	0	0	0	0	0	0	0
1893	1	0	0	0	0	0	0	0	0	0	0	0	0
1893	2	0	0	0	0	0	0	0	0	0	0	0	0
1893	3	0	0	0	0	0	0	0	0	0	0	0	0
1893	4	0	0	0	0	0	0	0	0	0	0	0	0
1893	5	0	0	0	0	0	0	0	0	0	0	0	0
1893	6	0	0	0	0	0	0	0	0	0	0	0	0
1893	7	0	0	0	0	0	0	0	0	0	0	0	0
1893	8	0	0	0	0	0	0	0	0	0	0	0	0
1893	9	0	0	0	0	0	0	0	0	0	0	0	0
1894	0	0	0	0	0	0	0	0	0	0	0	0	0
1894	1	0	0	0	0	0	0	0	0	0	0	0	0
1894	2	0	0	0	0	0	0	0	0	0	0	0	0
1894	3	0	0	0	0	0	0	0	0	0	0	0	0
1894	4	0	0	0	0	0	0	0	0	0	0	0	0
1894	5	0	0	0	0	0	0	0	0	0	0	0	0
1894	6	0	0	0	0	0	0	0	0	0	0	0	0
1894	7	0	0	0	0	0	0	0	0	0	0	0	0
1894	8	0	0	0	0	0	0	0	0	0	0	0	0
1894	9	0	0	0	0	0	0	0	0	0	0	0	0
1895	0	0	0	0	0	0	0	0	0	0	0	0	0
1895	1	0	0	0	0	0	0	0	0	0	0	0	0
1895	2	0	0	0	0	0	0	0	0	0	0	0	0
1895	3	0	0	0	0	0	0	0	0	0	0	0	0
1895	4	0	0	0	0	0	0	0	0	0	0	0	0
1895	5	0	0	0	0	0	0	0	0	0	0	0	0
1895	6	0	0	0	0	0	0	0	0	0	0	0	0
1895	7	0	0	0	0	0	0	0	0	0	0	0	0
1895	8	0	0	0	0	0	0	0	0	0	0	0	0
1895	9	0	0	0	0	0	0	0	0	0	0	0	0
1896	0	0	0	0	0	0	0	0	0	0	0	0	0
1896	1	0	0	0	0	0	0	0	0	0	0	0	0
1896	2	0	0	0	0	0	0	0	0	0	0	0	0
1896	3	0	0	0	0	0	0	0	0	0	0	0	0
1896	4	0	0	0	0	0	0	0	0	0	0	0	0
1896	5	0	0	0	0	0	0	0	0	0	0	0	0
1896	6	0	0	0	0	0	0	0	0	0	0	0	0
1896	7	0	0	0	0	0	0	0	0	0	0	0	0
1896	8	0	0	0	0	0	0	0	0	0	0	0	0
1896	9	0	0	0	0	0	0	0	0	0	0	0	0
1897	0	0	0	0	0	0	0	0	0	0	0	0	0
1897	1	0	0	0	0	0	0	0	0	0	0	0	0
1897	2	0	0	0	0	0	0	0	0	0	0	0	0
1897	3	0	0	0	0	0	0	0	0	0	0	0	0
1897	4	0	0	0	0	0	0	0	0	0	0	0	0
1897	5	0	0	0	0	0	0	0	0	0	0	0	0
1897	6	0	0	0	0	0	0	0	0	0	0	0	0
1897	7	0	0	0	0	0	0	0	0	0	0	0	0
1897	8	0	0	0	0	0	0	0	0	0	0	0	0
1897	9	0	0	0	0	0	0	0	0	0	0	0	0
1898	0	0	0	0	0	0	0	0	0	0	0	0	0
1898	1	0	0	0	0	0	0	0	0	0	0	0	0
1898	2	0	0	0	0	0	0	0	0	0	0	0	0
1898	3	0	0	0	0	0	0	0	0	0	0	0	0
1898	4	0	0	0	0	0	0	0	0	0	0	0	0
1898	5	0	0	0	0	0	0	0	0	0	0	0	0
1898	6	0	0	0	0	0	0	0	0	0	0	0	0
1898	7	0	0	0	0	0	0	0	0	0	0	0	0
1898	8	0	0	0	0	0	0	0	0	0	0	0	0
1898	9	0	0	0	0	0	0	0	0	0	0	0	0
1899	0	0	0	0	0	0	0	0	0	0	0	0	0
1899	1	0	0	0	0	0	0	0	0	0	0	0	0
1899	2	0	0	0	0	0	0	0	0	0	0	0	0
1899	3	0	0	0	0	0	0	0	0	0	0	0	0
1899	4	0	0	0	0	0	0	0	0	0	0	0	0
1899	5	0	0	0	0	0	0	0	0	0	0	0	0
1899	6	0	0	0	0	0	0	0	0	0	0	0	0
1899	7	0	0	0	0	0	0	0	0	0	0	0	0
1899	8	0	0	0	0	0	0	0	0	0	0	0	0
1899	9	0	0	0	0	0	0	0	0	0	0	0	0
1900	0	0	0	0	0	0	0	0	0	0	0	0	0
1900	1	0	0	0	0	0	0	0	0	0	0	0	0
1900	2	0	0	0	0	0	0	0	0	0	0	0	0
1900	3	0	0	0	0	0	0	0	0	0	0	0	0
1900	4	0	0	0	0	0	0	0	0	0	0	0	0
1900	5	0	0	0	0	0	0	0	0	0	0	0	0
1900	6	0	0	0	0	0	0	0	0	0	0	0	0
1900	7	0	0	0	0	0	0	0	0	0	0	0	0
1900	8	0	0	0	0	0	0	0	0	0	0	0	0
1900	9	0	0	0	0	0	0	0	0	0	0	0	0
1901	0	0	0	0	0	0	0	0	0	0	0	0	0
1901	1	0	0	0	0	0	0	0	0	0	0	0	0
1901	2	0	0	0	0	0	0	0	0	0	0	0	0
1901	3	0	0	0	0	0	0	0	0	0	0	0	0
1901	4	0	0	0	0	0	0	0	0	0	0	0	0
1901	5	0	0	0	0	0	0	0	0	0	0	0	0
1901	6	0	0	0	0	0	0	0	0	0	0	0	0
1901	7	0	0	0	0	0	0	0	0	0	0	0	0
1901	8	0	0	0	0	0	0	0	0	0	0	0	0
1901	9	0	0	0	0	0	0	0	0	0	0	0	0
1902	0	0	0	0	0	0	0	0	0	0	0	0	0
1902	1	0	0	0	0	0	0	0	0	0	0	0	0
1902	2	0	0	0	0	0	0	0	0	0	0	0	0
1902	3	0	0	0	0	0	0	0	0	0	0	0	0
1902	4	0	0	0	0	0	0	0	0	0	0	0	0
1902	5	0	0	0	0	0	0	0	0	0	0	0	0
1902	6	0	0	0	0	0	0	0	0	0	0	0	0
1902	7	0	0	0	0	0	0	0	0	0	0	0	0
1902	8	0	0	0	0	0	0	0	0	0	0	0	0
1902	9	0	0	0	0	0	0	0	0	0	0	0	0
1903	0	0	0	0	0	0	0	0	0	0	0	0	0
1903	1	0	0	0	0	0	0	0	0	0	0	0	0
1903	2	0	0	0	0	0	0	0	0	0	0	0	0
1903	3	0	0	0	0	0	0	0	0	0	0	0	0
1903	4	0	0	0	0	0	0	0	0	0	0	0	0
1903	5	0	0	0	0	0	0	0	0	0	0	0	0
1903	6	0	0	0	0	0	0	0	0	0	0	0	0
1903	7	0	0	0	0	0	0	0	0	0	0	0	0
1903	8	0	0	0	0	0	0	0	0	0	0	0	0
1903	9	0	0	0	0	0	0	0	0	0	0	0	0
1904	0	0	0	0	0	0	0	0	0	0	0	0	0
1904	1	0	0	0	0	0	0	0	0	0	0	0	0
1904	2	0	0	0	0	0	0	0	0	0	0	0	0
1904	3	0	0	0	0	0	0	0	0	0	0	0	0
1904	4	0	0	0	0	0	0	0	0	0	0	0	0
1904	5	0	0	0	0	0	0	0	0	0	0	0	0
1904	6	0	0	0	0	0	0	0	0	0	0	0	0
1904	7	0	0	0	0	0	0	0	0	0	0	0	0
1904	8	0	0	0	0	0	0	0	0	0	0	0	0
1904	9	0	0	0	0	0	0	0	0	0	0	0	0
1905	0	0	0	0	0	0	0	0	0	0	0	0	0
1905	1	0	0	0	0	0	0	0	0	0	0	0	0
1905	2	0	0	0	0	0	0	0	0	0	0	0	0
1905	3	0	0	0	0	0	0	0	0	0	0	0	0
1905	4	0	0	0	0	0	0	0	0	0	0	0	0
1905	5	0	0	0	0	0	0	0	0	0	0	0	0
1905	6	0	0	0	0	0	0	0	0	0	0	0	0
1905	7	0	0	0	0	0	0	0	0	0	0	0	0
1905	8	0	0	0	0	0	0	0	0	0	0	0	0
1905	9	0	0	0	0	0	0	0	0	0	0	0	0
1906	0	0	0	0	0	0	0	0	0	0	0	0	0
1906	1	0	0	0	0	0	0	0	0	0	0	0	0
1906	2	0	0	0	0	0	0	0	0	0	0	0	0
1906	3	0	0	0	0	0	0	0	0	0	0	0	0
1906	4	0	0	0	0	0	0	0	0	0	0	0	0
1906	5	0	0	0	0	0	0	0	0	0	0	0	0
1906	6	0	0	0	0	0	0	0	0	0	0	0	0
1906	7	0	0	0	0	0	0	0	0	0	0	0	0
1906	8	0	0	0	0	0	0	0	0	0	0	0	0
1906	9	0	0	0	0	0	0	0	0	0	0	0	0
1907	0	0	0	0	0	0	0	0	0	0	0	0	0
1907	1	0	0	0	0	0	0	0	0	0	0	0	0
1907	2	0	0	0	0	0	0	0	0	0	0	0	0
1907	3	0	0	0	0	0	0	0	0	0	0	0	0
1907	4	0	0	0	0	0	0	0	0	0	0	0	0
1907	5	0	0	0	0	0	0	0	0	0	0	0	0
1907	6	0	0	0	0	0	0	0	0	0	0	0	0
1907	7	0	0	0	0	0	0	0	0	0	0	0	0
1907	8	0	0	0	0	0	0	0	0	0	0	0	0
1907	9	0	0	0	0	0	0	0	0	0	0	0	0
1908	0	0	0	0	0	0	0	0	0	0	0	0	0
1908	1	0	0	0	0	0	0	0	0	0	0	0	0
1908	2	0	0	0	0	0	0	0	0	0	0	0	0
1908	3	0	0	0	0	0	0	0	0	0	0	0	0
1908	4	0	0	0	0	0	0	0	0	0	0	0	0
1908	5	0	0	0	0	0	0	0	0	0	0	0	0
1908	6	0	0	0	0	0	0	0	0	0	0	0	0
1908	7	0	0	0	0	0	0	0	0	0	0	0	0
1908	8	0	0	0	0	0	0	0	0	0	0	0	0
1908	9	0	0	0	0	0	0	0	0	0	0	0	0
1909	0	0	0	0	0	0	0	0	0	0	0	0	0
1909	1	0	0	0	0	0	0	0	0	0	0	0	0
1909	2	0	0	0	0	0	0	0	0	0	0	0	0
1909	3	0	0	0	0	0	0	0	0	0	0	0	0
1909	4	0	0	0	0	0	0	0	0	0	0	0	0
1909	5	0	0	0	0	0	0	0	0	0	0	0	0
1909	6	0	0	0	0	0	0	0	0	0	0	0	0
1909	7	0	0	0	0	0	0	0	0	0	0	0	0
1909	8	0	0	0	0	0	0	0	0	0	0	0	0
1909	9	0	0	0	0	0	0	0	0	0	0	0	0
1910	0	0	0	0	0	0	0	0	0	0	0	0	0
1910	1	0	0	0	0	0	0	0	0	0	0	0	0
1910	2	0	0	0	0	0	0	0	0	0	0	0	0
1910	3	0	0	0	0	0	0	0	0	0	0	0	0
1910	4	0	0	0	0	0	0	0	0	0	0	0	0
1910	5	0	0	0	0	0	0	0	0	0	0	0	0
1910	6	0	0	0	0	0	0	0	0	0	0	0	0
1910	7	0	0	0	0	0	0	0	0	0	0	0	0
1910	8	0	0	0	0	0	0	0	0	0	0	0	0
1910	9	0	0	0	0	0	0	0	0	0	0	0	0
1911	0	0	0	0	0	0	0	0	0	0	0	0	0
1911	1	0	0	0	0	0	0	0	0	0	0	0	0
1911	2	0	0	0	0	0	0	0	0	0	0	0	0
1911	3	0	0	0	0	0	0	0	0	0	0	0	0
1911	4	0	0	0	0	0	0	0	0	0	0	0	0
1911	5	0	0	0	0	0	0	0	0	0	0	0	0
1911	6	0	0	0	0	0	0	0	0	0	0	0	0
1911	7	0	0	0	0	0	0	0	0	0	0	0	0
1911	8	0	0	0	0	0	0	0	0	0	0	0	0
1911	9	0	0	0	0	0	0	0	0	0	0	0	0
1912	0	0	0	0	0	0	0	0	0	0	0	0	0
1912	1	0	0	0	0	0	0	0	0	0	0	0	0
1912	2	0	0	0	0	0	0	0	0	0	0	0	0
1912	3	0	0	0	0	0	0	0	0	0	0	0	0
1912	4	0	0	0	0	0	0	0	0	0	0	0	0
1912	5	0	0	0	0	0	0	0	0	0	0	0	0
1912	6	0	0	0	0	0	0	0	0	0	0	0	0
1912	7	0	0	0	0	0	0	0	0	0	0	0	0
1912	8	0	0	0	0	0	0	0	0	0	0	0	0
1912	9	0	0	0	0	0	0	0	0	0	0	0	0
1913	0	0	0	0	0	0	0	0	0	0	0	0	0
1913	1	0	0	0	0	0	0	0	0	0	0	0	0
1913	2	0	0	0	0	0	0	0	0	0	0	0	0
1913	3	0	0	0	0	0	0	0	0	0	0	0	0
1913	4	0	0	0	0	0	0	0	0	0	0	0	0
1913	5	0	0	0	0	0	0	0	0	0	0	0	0
1913	6	0	0	0	0	0	0	0	0	0	0	0	0
1913	7	0	0	0	0	0	0	0	0	0	0	0	0
1913	8	0	0	0	0	0	0	0	0	0	0	0	0
1913	9	0	0	0	0	0	0	0	0	0	0	0	0
1914	0	0	0	0	0	0	0	0	0	0	0	0	0
1914	1	0	0	0	0	0	0	0	0	0	0	0	0
1914	2	0	0	0	0	0	0	0	0	0	0	0	0
1914	3	0	0	0	0	0	0	0	0	0	0	0	0
1914	4	0	0	0	0	0	0	0	0	0	0	0	0
1914	5	0	0	0	0	0	0	0	0	0	0	0	0
1914	6	0	0	0	0	0	0	0	0	0	0	0	0
1914	7	0	0	0	0	0	0	0	0	0	0	0	0
1914	8	0	0	0	0	0	0	0	0	0	0	0	0
1914	9	0	0	0	0	0	0	0	0	0	0	0	0
1915	0	0	0	0	0	0	0	0	0	0	0	0	0
1915	1	0	0	0	0	0	0	0	0	0	0	0	0
1915	2	0	0	0	0	0	0	0	0	0	0	0	0
1915	3	0	0	0	0	0	0	0	0	0	0	0	0
1915	4	0	0	0	0	0	0	0	0	0	0	0	0
1915	5	0	0	0	0	0	0	0	0	0	0	0	0
1915	6	0	0	0	0	0	0	0	0	0	0	0	0
1915	7	0	0	0	0	0	0	0	0	0	0	0	0
1915	8	0	0	0	0	0	0	0	0	0	0	0	0
1915	9	0	0	0	0	0	0	0	0	0	0	0	0
1916	0	0	0	0	0	0	0	0	0	0	0	0	0
1916	1	0	0	0	0	0	0	0	0	0	0	0	0
1916	2	0	0	0	0	0	0	0	0	0	0	0	0
1916	3	0	0	0	0	0	0	0	0	0	0	0	0
1916	4	0	0	0	0	0	0	0	0	0	0	0	0
1916	5	0	0	0	0	0	0	0	0	0	0	0	0
1916	6	0	0	0	0	0	0	0	0	0	0	0	0
1916	7	0	0	0	0	0	0	0	0	0	0	0	0
1916	8	0	0	0	0	0	0	0	0	0	0	0	0
1916	9	0	0	0	0	0	0	0	0	0	0	0	0
1917	0	0	0	0	0	0	0	0	0	0	0	0	0
1917	1	0	0	0	0	0	0	0	0	0	0	0	0
1917	2	0	0	0	0	0	0	0	0	0	0	0	0
1917	3	0	0	0	0	0	0	0	0	0	0	0	0
1917	4	0	0	0	0	0	0	0	0	0	0	0	0
1917	5	0	0	0	0	0	0	0	0	0	0	0	0
1917	6	0	0	0	0	0	0	0	0	0	0	0	0
1917	7	0	0	0	0	0	0	0	0	0	0	0	0
1917	8	0	0	0	0	0	0	0	0	0	0	0	0
1917	9	0	0	0	0	0	0	0	0	0	0	0	0
1918	0	0	0	0	0	0	0	0	0	0	0	0	0
1918	1	0	0	0	0	0	0	0	0	0	0	0	0
1918	2	0	0	0	0	0	0	0	0	0	0	0	0
1918	3	0	0	0	0	0	0	0	0	0	0	0	0
1918	4	0	0	0	0	0	0	0	0	0	0	0	0
1918	5	0	0	0	0	0	0	0	0	0	0	0	0
1918	6	0	0	0	0	0	0	0	0	0	0	0	0
1918	7	0	0	0	0	0	0	0	0	0	0	0	0
1918	8	0	0	0	0	0	0	0	0	0	0	0	0
1918	9	0	0	0	0	0	0	0	0	0	0	0	0
1919	0	0	0	0	0	0	0	0	0	0	0	0	0
1919	1	0	0	0	0	0	0	0	0	0	0	0	0
1919	2	0	0	0	0	0	0	0	0	0	0	0	0
1919	3	0	0	0	0	0	0	0	0	0	0	0	0
1919	4	0	0	0	0	0	0	0	0	0	0	0	0
1919	5	0	0	0	0	0	0	0	0	0	0	0	0
1919	6	0	0	0	0	0	0	0	0	0	0	0	0
1919	7	0	0	0	0	0	0	0	0	0	0	0	0
1919	8	0	0	0	0	0	0	0	0	0	0	0	0
1919	9	0	0	0	0	0	0	0	0	0	0	0	0
1920	0	0	0	0	0	0	0	0	0	0	0	0	0
1920	1	0	0	0	0	0	0	0	0	0	0	0	0
1920	2	0	0	0	0	0	0	0	0	0	0	0	0
1920	3	0	0	0	0	0	0	0	0	0	0	0	0
1920	4	0	0	0	0	0	0	0	0	0	0	0	0
1920	5	0	0	0	0	0	0	0	0	0	0	0	0
1920	6	0	0	0	0	0	0	0	0	0	0	0	0
1920	7	0	0	0	0	0	0	0	0	0	0	0	0
1920	8	0	0	0	0	0	0	0	0	0	0	0	0
1920	9	0	0	0	0	0	0	0	0	0	0	0	0
1921	0	0	0	0	0	0	0	0	0	0	0	0	0
1921	1	0	0	0	0	0	0	0	0	0	0	0	0
1921	2	0	0	0	0	0	0	0	0	0	0	0	0
1921	3	0	0	0	0	0	0	0	0	0	0	0	0
1921	4	0	0	0	0	0	0	0	0	0	0	0	0
1921	5	0	0	0	0	0	0	0	0	0	0	0	0
1921	6	0	0	0	0	0	0	0	0	0	0	0	0
1921	7	0	0	0	0	0	0	0	0	0	0	0	0
1921	8	0	0	0	0	0	0	0	0	0	0	0	0
1921	9	0	0	0	0	0	0	0	0	0	0	0	0
1922	0	0	0	0	0	0	0	0	0	0	0	0	0
1922	1	0	0	0	0	0	0	0	0	0	0	0	0
1922	2	0	0	0	0	0	0	0	0	0	0	0	0
1922	3	0	0	0	0	0	0	0	0	0	0	0	0
1922	4	0	0	0	0	0	0	0	0	0	0	0	0
1922	5	0	0	0	0	0	0	0	0	0	0	0	0
1922	6	0	0	0	0	0	0	0	0	0	0	0	0
1922	7	0	0	0	0	0	0	0	0	0	0	0	0
1922	8	0	0	0	0	0	0	0	0	0	0	0	0
1922	9	0	0	0	0	0	0	0	0	0	0	0	0
1923	0	0	0	0	0	0	0	0	0	0	0	0	0
1923	1	0	0	0	0	0	0	0	0	0	0	0	0
1923	2	0	0	0	0	0	0	0	0	0	0	0	0
1923	3	0	0	0	0	0	0	0	0	0	0	0	0
1923	4	0	0	0	0	0	0	0	0	0	0	0	0
1923	5	0	0	0	0	0	0	0	0	0	0	0	0
1923	6	0	0	0	0	0	0	0	0	0	0	0	0
1923	7	0	0	0	0	0	0	0	0	0	0	0	0
1923	8	0	0	0	0	0	0	0	0	0	0	0	0
1923	9	0	0	0	0	0	0	0	0	0	0	0	0
1924	0	0	0	0	0	0	0	0	0	0	0	0	0
1924	1	0	0	0	0	0	0	0	0	0	0	0	0
1924	2	0	0	0	0	0	0	0	0	0	0	0	0
1924	3	0	0	0	0	0	0	0	0	0	0	0	0
1924	4	0	0	0	0	0	0	0	0	0	0	0	0
1924	5	0	0	0	0	0	0	0	0	0	0	0	0
1924	6	0	0	0	0	0	0	0	0	0	0	0	0
1924	7	0	0	0	0	0	0	0	0	0	0	0	0
1924	8	0	0	0	0	0	0	0	0	0	0	0	0
1924	9	0	0	0	0	0	0	0	0	0	0	0	0
1925	0	0	0	0	0	0	0	0	0	0	0	0	0
1925	1	0	0	0	0	0	0	0	0	0	0	0	0
1925	2	0	0	0	0	0	0	0	0	0	0	0	0
1925	3	0	0	0	0	0	0	0	0	0	0	0	0
1925	4	0	0	0	0	0	0	0	0	0	0	0	0
1925	5	0	0	0	0	0	0	0	0	0	0	0	0
1925	6	0	0	0	0	0	0	0	0	0	0	0	0
1925	7	0	0	0	0	0	0	0	0	0	0	0	0
1925	8	0	0	0	0	0	0	0	0	0	0	0	0
1925	9	0	0	0	0	0	0	0	0	0	0	0	0
1926	0	0	0	0	0	0	0	0	0	0	0	0	0
1926	1	0	0	0	0	0	0	0	0	0	0	0	0
1926	2	0	0	0	0	0	0	0	0	0	0	0	0
1926	3	0	0	0	0	0	0	0	0	0	0	0	0
1926	4	0	0	0	0	0	0	0	0	0	0	0	0
1926	5	0	0	0	0	0	0	0	0	0	0	0	0
1926	6	0	0	0	0	0	0	0	0	0	0	0	0
1926	7	0	0	0	0	0	0	0	0	0	0	0	0
1926	8	0	0	0	0	0	0	0	0	0	0	0	0
1926	9	0	0	0	0	0	0	0	0	0	0	0	0
1927	0	0	0	0	0	0	0	0	0	0	0	0	0
1927	1	0	0	0	0	0	0	0	0	0	0	0	0
1927	2	0	0	0	0	0	0	0	0	0	0	0	0
1927	3	0	0	0	0	0	0	0	0	0	0	0	0
1927	4	0	0	0	0	0	0	0	0	0	0	0	0
1927	5	0	0	0	0	0	0	0	0	0	0	0	0
1927	6	0	0	0	0	0	0	0	0	0	0	0	0
1927	7	0	0	0	0	0	0	0	0	0	0	0	0
1927	8	0	0	0	0	0	0	0	0	0	0	0	0
1927	9	0	0	0	0	0	0	0	0	0	0	0	0
1928	0	0	0	0	0	0	0	0	0	0	0	0	0
1928	1	0	0	0	0	0	0	0	0	0	0	0	0
1928	2	0	0	0	0	0	0	0	0	0	0	0	0
1928	3	0	0	0	0	0	0	0	0	0	0	0	0
1928	4	0	0	0	0	0	0	0	0	0	0	0	0
1928	5	0	0	0	0	0	0	0	0	0	0	0	0
1928	6	0	0	0	0	0	0	0	0	0	0	0	0
1928	7	0	0	0	0	0	0	0	0	0	0	0	0
1928	8	0	0	0	0	0	0	0	0	0	0	0	0
1928	9	0	0	0	0	0	0	0	0	0	0	0	0
1929	0	0	0	0	0	0	0	0	0	0	0	0	0
1929	1	0	0	0	0	0	0	0	0	0	0	0	0
1929	2	0	0	0	0	0	0	0	0	0	0	0	0
1929	3	0	0	0	0	0	0	0	0	0	0	0	0
1929	4	0	0	0	0	0	0	0	0	0	0	0	0
1929	5	0	0	0	0	0	0	0	0	0	0	0	0
1929	6	0	0	0	0	0	0	0	0	0	0	0	0
1929	7	0	0	0	0	0	0	0	0	0	0	0	0
1929	8	0	0	0	0	0	0	0	0	0	0	0	0
1929	9	0	0	0	0	0	0	0	0	0	0	0	0
1930	0	0	0	0	0	0	0	0	0	0	0	0	0
1930	1	0	0	0	0	0	0	0	0	0	0	0	0
1930	2	0	0	0	0	0	0	0	0	0	0	0	0
1930	3	0	0	0	0	0	0	0	0	0	0	0	0
1930	4	0	0	0	0	0	0	0	0	0	0	0	0
1930	5	0	0	0	0	0	0	0	0	0	0	0	0
1930	6	0	0	0	0	0	0	0	0	0	0	0	0
1930	7	0	0	0	0	0	0	0	0	0	0	0	0
1930	8	0	0	0	0	0	0	0	0	0	0	0	0
1930	9	0	0	0	0	0	0	0	0	0	0	0	0
1931	0	0	0	0	0	0	0	0	0	0	0	0	0
1931	1	0	0	0	0	0	0	0	0	0	0	0	0
1931	2	0	0	0	0	0	0	0	0	0	0	0	0
1931	3	0	0	0	0	0	0	0	0	0	0	0	0
1931	4	0	0	0	0	0	0	0	0	0	0	0	0
1931	5	0	0	0	0	0	0	0	0	0	0	0	0
1931	6	0	0	0	0	0	0	0	0	0	0	0	0
1931	7	0	0	0	0	0	0	0	0	0	0	0	0
1931	8	0	0	0	0	0	0	0	0	0	0	0	0
1931	9	0	0	0	0	0	0	0	0	0	0	0	0
1932	0	0	0	0	0	0	0	0	0	0	0	0	0
1932	1	0	0	0	0	0	0	0	0	0	0	0	0
1932	2	0	0	0	0	0	0	0	0	0	0	0	0
1932	3	0	0	0	0	0	0	0	0	0	0	0	0
1932	4	0	0	0	0	0	0	0	0	0	0	0	0
1932	5	0	0	0	0	0	0	0	0	0	0	0	0
1932	6	0	0	0	0	0	0	0	0	0	0	0	0
1932	7	0	0	0	0	0	0	0	0	0	0	0	0
1932	8	0	0	0	0	0	0	0	0	0	0	0	0
1932	9	0	0	0	0	0	0	0	0	0	0	0	0
1933	0	0	0	0	0	0	0	0	0	0	0	0	0
1933	1	0	0	0	0	0	0	0	0	0	0	0	0
1933	2	0	0	0	0	0	0	0	0	0	0	0	0
1933	3	0	0	0	0	0	0	0	0	0	0	0	0
1933	4	0	0	0	0	0	0	0	0	0	0	0	0
1933	5	0	0	0	0	0	0	0	0	0	0	0	0
1933	6	0	0	0	0	0	0	0	0	0	0	0	0
1933	7	0	0	0	0	0	0	0	0	0	0	0	0
1933	8	0	0	0	0	0	0	0	0	0	0	0	0
1933	9	0	0	0	0	0	0	0	0	0	0	0	0
1934	0	0	0	0	0	0	0	0	0	0	0	0	0
1934	1	0	0	0	0	0	0	0	0	0	0	0	0
1934	2	0	0	0	0	0	0	0	0	0	0	0	0
1934	3	0	0	0	0	0	0	0	0	0	0	0	0
1934	4	0	0	0	0	0	0	0	0	0	0	0	0
1934	5	0	0	0	0	0	0	0	0	0	0	0	0
1934	6	0	0	0	0	0	0	0	0	0	0	0	0
1934	7	0	0	0	0	0	0	0	0	0	0	0	0
1934	8	0	0	0	0	0	0	0	0	0	0	0	0
1934	9	0	0	0	0	0	0	0	0	0	0	0	0
1935	0	0	0	0	0	0	0	0	0	0	0	0	0
1935	1	0	0	0	0	0	0	0	0	0	0	0	0
1935	2	0	0	0	0	0	0	0	0	0	0	0	0
1935	3	0	0	0	0	0	0	0	0	0	0	0	0
1935	4	0	0	0	0	0	0	0	0	0	0	0	0
1935	5	0	0	0	0	0	0	0	0	0	0	0	0
1935	6	0	0	0	0	0	0	0	0	0	0	0	0
1935	7	0	0	0	0	0	0	0	0	0	0	0	0
1935	8	0	0	0	0	0	0	0	0	0	0	0	0
1935	9	0	0	0	0	0	0	0	0	0	0	0	0
1936	0	0	0	0	0	0	0	0	0	0	0	0	0
1936	1	0	0	0	0	0	0	0	0	0	0	0	0
1936	2	0	0	0	0	0	0	0	0	0	0	0	0
1936	3	0	0	0	0	0	0	0	0	0	0	0	0
1936	4	0	0	0	0	0	0	0	0	0	0	0	0
1936	5	0	0	0	0	0	0	0	0	0	0	0	0
1936	6	0	0	0	0	0	0	0	0	0	0	0	0
1936	7	0	0	0	0	0	0	0	0	0	0	0	0
1936	8	0	0	0	0	0	0	0	0	0	0	0	0
1936	9	0	0	0	0	0	0	0	0	0	0	0	0
1937	0	0	0	0	0	0	0	0	0	0	0	0	0
1937	1	0	0	0	0	0	0	0	0	0	0	0	0
1937	2	0	0	0	0	0	0	0	0	0	0	0	0
1937	3	0	0	0	0	0	0	0	0	0	0	0	0
1937	4	0	0	0	0	0	0	0	0	0	0	0	0
1937	5	0	0	0	0	0	0	0	0	0	0	0	0
1937	6	0	0	0	0	0	0	0	0	0	0	0	0
1937	7	0	0	0	0	0	0	0	0	0	0	0	0
1937	8	0	0	0	0	0	0	0	0	0	0	0	0
1937	9	0	0	0	0	0	0	0	0	0	0	0	0
1938	0	0	0	0	0	0	0	0	0	0	0	0	0
1938	1	0	0	0	0	0	0	0	0	0	0	0	0
1938	2	0	0	0	0	0	0	0	0	0	0	0	0
1938	3	0	0	0	0	0	0	0	0	0	0	0	0
1938	4	0	0	0	0	0	0	0	0	0	0	0	0
1938	5	0	0	0	0	0	0	0	0	0	0	0	0
1938	6	0	0	0	0	0	0	0	0	0	0	0	0
1938	7	0	0	0	0	0	0	0	0	0	0	0	0
1938	8	0	0	0	0	0	0	0	0	0	0	0	0
1938	9	0	0	0	0	0	0	0	0	0	0	0	0
1939	0	0	0	0	0	0	0	0	0	0	0	0	0
1939	1	0	0	0	0	0	0	0	0	0	0	0	0
1939	2	0	0	0	0	0	0	0	0	0	0	0	0
1939	3	0	0	0	0	0	0	0	0	0	0	0	0
1939	4	0	0	0	0	0	0	0	0	0	0	0	0
1939	5	0	0	0	0	0	0	0	0	0	0	0	0
1939	6	0	0	0	0	0	0	0	0	0	0	0	0
1939	7	0	0	0	0	0	0	0	0	0	0	0	0
1939	8	0	0	0	0	0	0	0	0	0	0	0	0
1939	9	0	0	0	0	0	0	0	0	0	0	0	0
1940	0	0	0	0	0	0	0	0	0	0	0	0	0
1940	1	0	0	0	0	0	0	0	0	0	0	0	0
1940	2	0	0	0	0	0	0	0	0	0	0	0	0
1940	3	0	0	0	0	0	0	0	0	0	0	0	0
1940	4	0	0	0	0	0	0	0	0	0	0	0	0
1940	5	0	0	0	0	0	0	0	0	0	0	0	0
1940	6	0	0	0	0	0	0	0	0	0	0	0	0
1940	7	0	0	0	0	0	0	0	0	0	0	0	0
1940	8	0	0	0	0	0	0	0	0	0	0	0	0
1940	9	0	0	0	0	0	0	0	0	0	0	0	0
1941	0	0	0	0	0	0	0	0	0	0	0	0	0
1941	1	0	0	0	0	0	0	0	0	0	0	0	0
1941	2	0	0	0	0	0	0	0	0	0	0	0	0
1941	3	0	0	0	0	0	0	0	0	0	0	0	0
1941	4	0	0	0	0	0	0	0	0	0	0	0	0
1941	5	0	0	0	0	0	0	0	0	0	0	0	0
1941	6	0	0	0	0	0	0	0	0	0	0	0	0
1941	7	0	0	0	0	0	0	0	0	0	0	0	0
1941	8	0	0	0	0	0	0	0	0	0	0	0	0
1941	9	0	0	0	0	0	0	0	0	0	0	0	0
1942	0	0	0	0	0	0	0	0	0	0	0	0	0
1942	1	0	0	0	0	0	0	0	0	0	0	0	0
1942	2	0	0	0	0	0	0	0	0	0	0	0	0
1942	3	0	0	0	0	0	0	0	0	0	0	0	0
1942	4	0	0	0	0	0	0	0	0	0	0	0	0
1942	5	0	0	0	0	0	0	0	0	0	0	0	0
1942	6	0	0	0	0	0	0	0	0	0	0	0	0
1942	7	0	0	0	0	0	0	0	0	0	0	0	0
1942	8	0	0	0	0	0	0	0	0	0	0	0	0
1942	9	0	0	0	0	0	0	0	0	0	0	0	0
1943	0	0	0	0	0	0	0	0	0	0	0	0	0
1943	1	0	0	0	0	0	0	0	0	0	0	0	0
1943	2	0	0	0	0	0	0	0	0	0	0	0	0
1943	3	0	0	0	0	0	0	0	0	0	0	0	0
1943	4	0	0	0	0	0	0	0	0	0	0	0	0
1943	5	0	0	0	0	0	0	0	0	0	0	0	0
1943	6	0	0	0	0	0	0	0	0	0	0	0	0
1943	7	0	0	0	0	0	0	0	0	0	0	0	0
1943	8	0	0	0	0	0	0	0	0	0	0	0	0
1943	9	0	0	0	0	0	0	0	0	0	0	0	0
1944	0	0	0	0	0	0	0	0	0	0	0	0	0
1944	1	0	0	0	0	0	0	0	0	0	0	0	0
1944	2	0	0	0	0	0	0	0	0	0	0	0	0
1944	3	0	0	0	0	0	0	0	0	0	0	0	0
1944	4	0	0	0	0	0	0	0	0	0	0	0	0
1944	5	0	0	0	0	0	0	0	0	0	0	0	0
1944	6	0	0	0	0	0	0	0	0	0	0	0	0
1944	7	0	0	0	0	0	0	0	0	0	0	0	0
1944	8	0	0	0	0	0	0	0	0	0	0	0	0
1944	9	0	0	0	0	0	0	0	0	0	0	0	0
1945	0	0	0	0	0	0	0	0	0	0	0	0	0
1945	1	0	0	0	0	0	0	0	0	0	0	0	0
1945	2	0	0	0	0	0	0	0	0	0	0	0	0
1945	3	0	0	0	0	0	0	0	0	0	0	0	0
1945	4	0	0	0	0	0	0	0	0	0	0	0	0
1945	5	0	0	0	0	0	0	0	0	0	0	0	0
1945	6	0	0	0	0	0	0	0	0	0	0	0	0
1945	7	0	0	0	0	0	0	0	0	0	0	0	0
1945	8	0	0	0	0	0	0	0	0	0	0	0	0
1945	9	0	0	0	0	0	0	0	0	0	0	0	0
1946	0	0	0	0	0	0	0	0	0	0	0	0	0
1946	1	0	0	0	0	0	0	0	0	0	0	0	0
1946	2	0	0	0	0	0	0	0	0	0	0	0	0
1946	3	0	0	0	0	0	0	0	0	0	0	0	0
1946	4	0	0	0	0	0	0	0	0	0	0	0	0
1946	5	0	0	0	0	0	0	0	0	0	0	0	0
1946	6	0	0	0	0	0	0	0	0	0	0	0	0
1946	7	0	0	0	0	0	0	0	0	0	0	0	0
1946	8	0	0	0	0	0	0	0	0	0	0	0	0
1946	9	0	0	0	0	0	0	0	0	0	0	0	0
1947	0	0	0	0	0	0	0	0	0	0	0	0	0
1947	1	0	0	0	0	0	0	0	0	0	0	0	0
1947	2	0	0	0	0	0	0	0	0	0	0	0	0
1947	3	0	0	0	0	0	0	0	0	0	0	0	0
1947	4	0	0	0	0	0	0	0	0	0	0	0	0
1947	5	0	0	0	0	0	0	0	0	0	0	0	0
1947	6	0	0	0	0	0	0	0	0	0	0	0	0
1947	7	0	0	0	0	0	0	0	0	0	0	0	0
1947	8	0	0	0	0	0	0	0	0	0	0	0	0
1947	9	0	0	0	0	0	0	0	0	0	0	0	0
1948	0	0	0	0	0	0	0	0	0	0	0	0	0
1948	1	0	0	0	0	0	0	0	0	0	0	0	0
1948	2	0	0	0	0	0	0	0	0	0	0	0	0
1948	3	0	0	0	0	0	0	0	0	0	0	0	0
1948	4	0	0	0	0	0	0	0	0	0	0	0	0
1948	5	0	0	0	0	0	0	0	0	0	0	0	0
1948	6	0	0	0	0	0	0	0	0	0	0	0	0
1948	7	0	0	0	0	0	0	0	0	0	0	0	0
1948	8	0	0	0	0	0	0	0	0	0	0	0	0
1948	9	0	0	0	0	0	0	0	0	0	0	0	0
1949	0	0	0	0	0	0	0	0	0	0	0	0	0
1949	1	0	0	0	0	0	0	0	0	0	0	0	0
1949	2	0	0	0	0	0	0	0	0	0	0	0	0
1949	3	0	0	0	0	0	0	0	0	0	0	0	0
1949	4	0	0	0	0	0	0	0	0	0	0	0	0
1949	5	0	0	0	0	0	0	0	0	0	0	0	0
1949	6	0	0	0	0	0	0	0	0	0	0	0	0
1949	7	0	0	0	0	0	0	0	0	0	0	0	0
1949	8	0	0	0	0	0	0	0	0	0	0	0	0
1949	9	0	0	0	0	0	0	0	0	0	0	0	0
1950	0	0	0	0	0	0	0	0	0	0	0	0	0
1950	1	0	0	0	0	0	0	0	0	0	0	0	0
1950	2	0	0	0	0	0	0	0	0	0	0	0	0
1950	3	0	0	0	0	0	0	0	0	0	0	0	0
1950	4	0	0	0	0	0	0	0	0	0	0	0	0
1950	5	0	0	0	0	0	0	0	0	0	0	0	0
1950	6	0	0	0	0	0	0	0	0	0	0	0	0
1950	7	0	0	0	0	0	0	0	0	0	0	0	0
1950	8	0	0	0	0	0	0	0	0	0	0	0	0
1950	9	0	0	0	0	0	0	0	0	0	0	0	0
1951	0	0	0	0	0	0	0	0	0	0	0	0	0
1951	1	0	0	0	0	0	0	0	0	0	0	0	0
1951	2	0	0	0	0	0	0	0	0	0	0	0	0
1951	3	0	0	0	0	0	0	0	0	0	0	0	0
1951	4	0	0	0	0	0	0	0	0	0	0	0	0
1951	5	0	0	0	0	0	0	0	0	0	0	0	0
1951	6	0	0	0	0	0	0	0	0	0	0	0	0
1951	7	0	0	0	0	0	0	0	0	0	0	0	0
1951	8	0	0	0	0	0	0	0	0	0	0	0	0
1951	9	0	0	0	0	0	0	0	0	0	0	0	0
1952	0	0	0	0	0	0	0	0	0	0	0	0	0
1952	1	0	0	0	0	0	0	0	0	0	0	0	0
1952	2	0	0	0	0	0	0	0	0	0	0	0	0
1952	3	0	0	0	0	0	0	0	0	0	0	0	0
1952	4	0	0	0	0	0	0	0	0	0	0	0	0
1952	5	0	0	0	0	0	0	0	0	0	0	0	0
1952	6	0	0	0	0	0	0	0	0	0	0	0	0
1952	7	0	0	0	0	0	0	0	0	0	0	0	0
1952	8	0	0	0	0	0	0	0	0	0	0	0	0
1952	9	0	0	0	0	0	0	0	0	0	0	0	0
1953	0	0	0	0	0	0	0	0	0	0	0	0	0
1953	1	0	0	0	0	0	0	0	0	0	0	0	0
1953	2	0	0	0	0	0	0	0	0	0	0	0	0
1953	3	0	0	0	0	0	0	0	0	0	0	0	0
1953	4	0	0	0	0	0	0	0	0	0	0	0	0
1953	5	0	0	0	0	0	0	0	0	0	0	0	0
1953	6	0	0	0	0	0	0	0	0	0	0	0	0
1953	7	0	0	0	0	0	0	0	0	0	0	0	0
1953	8	0	0	0	0	0	0	0	0	0	0	0	0
1953	9	0	0	0	0	0	0	0	0	0	0	0	0
1954	0	0	0	0	0	0	0	0	0	0	0	0	0
1954	1	0	0	0	0	0	0	0	0	0	0	0	0
1954	2	0	0	0	0	0	0	0	0	0	0	0	0
1954	3	0	0	0	0	0	0	0	0	0	0	0	0
1954	4	0	0	0	0	0	0	0	0	0	0	0	0
1954	5	0	0	0	0	0	0	0	0	0	0	0	0
1954	6	0	0	0	0	0	0	0	0	0	0	0	0
1954	7	0	0	0	0	0	0	0	0	0	0	0	0
1954	8	0	0	0	0	0	0	0	0	0	0	0	0
1954	9	0	0	0	0	0	0	0	0	0	0	0	0
1955	0	0	0	0	0	0	0	0	0	0	0	0	0
1955	1	0	0	0	0	0	0	0	0	0	0	0	0
1955	2	0	0	0	0	0	0	0	0	0	0	0	0
1955	3	0	0	0	0	0	0	0	0	0	0	0	0
1955	4	0	0	0	0	0	0	0	0	0	0	0	0
1955	5	0	0	0	0	0	0	0	0	0	0	0	0
1955	6	0	0	0	0	0	0	0	0	0	0	0	0
1955	7	0	0	0	0	0	0	0	0	0	0	0	0
1955	8	0	0	0	0	0	0	0	0	0	0	0	0
1955	9	0	0	0	0	0	0	0	0	0	0	0	0
1956	0	0	0	0	0	0	0	0	0	0	0	0	0
1956	1	0	0	0	0	0	0	0	0	0	0	0	0
1956	2	0	0	0	0	0	0	0	0	0	0	0	0
1956	3	0	0	0	0	0	0	0	0	0	0	0	0
1956	4	0	0	0	0	0	0	0	0	0	0	0	0
1956	5	0	0	0	0	0	0	0	0	0	0	0	0
1956	6	0	0	0	0	0	0	0	0	0	0	0	0
1956	7	0	0	0	0	0	0	0	0	0	0	0	0
1956	8	0	0	0	0	0	0	0	0	0	0	0	0
1956	9	0	0	0	0	0	0	0	0	0	0	0	0
1957	0	0	0	0	0	0	0	0	0	0	0	0	0
1957	1	0	0	0	0	0	0	0	0	0	0	0	0
1957	2	0	0	0	0	0	0	0	0	0	0	0	0
1957	3	0	0	0	0	0	0	0	0	0	0	0	0
1957	4	0	0	0	0	0	0	0	0	0	0	0	0
1957	5	0	0	0	0	0	0	0	0	0	0	0	0
1957	6	0	0	0	0	0	0	0	0	0	0	0	0
1957	7	0	0	0	0	0	0	0	0	0	0	0	0
1957	8	0	0	0	0	0	0	0	0	0	0	0	0
1957	9	0	0	0	0	0	0	0	0	0	0	0	0
1958	0	0	0	0	0	0	0	0	0	0	0	0	0
1958	1	0	0	0	0	0	0	0	0	0	0	0	0
1958	2	0	0	0	0	0	0	0	0	0	0	0	0
1958	3	0	0	0	0	0	0	0	0	0	0	0	0
1958	4	0	0	0	0	0	0	0	0	0	0	0	0
1958	5	0	0	0	0	0	0	0	0	0	0	0	0
1958	6	0	0	0	0	0	0	0	0	0	0	0	0
1958	7	0	0	0	0	0	0	0	0	0	0	0	0
1958	8	0	0	0	0	0	0	0	0	0	0	0	0
1958	9	0	0	0	0	0	0	0	0	0	0	0	0
1959	0	0	0	0	0	0	0	0	0	0	0	0	0
1959	1	0	0	0	0	0	0	0	0	0	0	0	0
1959	2	0	0	0	0	0	0	0	0	0	0	0	0
1959	3	0	0	0	0	0	0	0	0	0	0	0	0
1959	4	0	0	0	0	0	0	0	0	0	0	0	0
1959	5	0	0	0	0	0	0	0	0	0	0	0	0
1959	6	0	0	0	0	0	0	0	0	0	0	0	0
1959	7	0	0	0	0	0	0	0	0	0	0	0	0
1959	8	0	0	0	0	0	0	0	0	0	0	0	0
1959	9	0	0	0	0	0	0	0	0	0	0	0	0
1960	0	0	0	0	0	0	0	0	0	0	0	0	0
1960	1	0	0	0	0	0	0	0	0	0	0	0	0
1960	2	0	0	0	0	0	0	0	0	0	0	0	0
1960	3	0	0	0	0	0	0	0	0	0	0	0	0
1960	4	0	0	0	0	0	0	0	0	0	0	0	0
1960	5	0	0	0	0	0	0	0	0	0	0	0	0
1960	6	0	0	0	0	0	0	0	0	0	0	0	0
1960	7	0	0	0	0	0	0	0	0	0	0	0	0
1960	8	0	0	0	0	0	0	0	0	0	0	0	0
1960	9	0	0	0	0	0	0	0	0	0	0	0	0
1961	0	0	0	0	0	0	0	0	0	0	0	0	0
1961	1	0	0	0	0	0	0	0	0	0	0	0	0
1961	2	0	0	0	0	0	0	0	0	0	0	0	0
1961	3	0	0	0	0	0	0	0	0	0	0	0	0
1961	4	0	0	0	0	0	0	0	0	0	0	0	0
1961	5	0	0	0	0	0	0	0	0	0	0	0	0
1961	6	0	0	0	0	0	0	0	0	0	0	0	0
1961	7	0	0	0	0	0	0	0	0	0	0	0	0
1961	8	0	0	0	0	0	0	0	0	0	0	0	0
1961	9	0	0	0	0	0	0	0	0	0	0	0	0
1962	0	0	0	0	0	0	0	0	0	0	0	0	0
1962	1	0	0	0	0	0	0	0	0	0	0	0	0
1962	2	0	0	0	0	0	0	0	0	0	0	0	0
1962	3	0	0	0	0	0	0	0	0	0	0	0	0
1962	4	0	0	0	0	0	0	0	0	0	0	0	0
1962	5	0	0	0	0	0	0	0	0	0	0	0	0
1962	6	0	0	0	0	0	0	0	0	0	0	0	0
1962	7	0	0	0	0	0	0	0	0	0	0	0	0
1962	8	0	0	0	0	0	0	0	0	0	0	0	0
1962	9	0	0	0	0	0	0	0	0	0	0	0	0
1963	0	0	0	0	0	0	0	0	0	0	0	0	0
1963	1	0	0	0	0	0	0	0	0	0	0	0	0
1963	2	0	0	0	0	0	0	0	0	0	0	0	0
1963	3	0	0	0	0	0	0	0	0	0	0	0	0
1963	4	0	0	0	0	0	0	0	0	0	0	0	0
1963	5	0	0	0	0	0	0	0	0	0	0	0	0
1963	6	0	0	0	0	0	0	0	0	0	0	0	0
1963	7	0	0	0	0	0	0	0	0	0	0	0	0
1963	8	0	0	0	0	0	0	0	0	0	0	0	0
1963	9	0	0	0	0	0	0	0	0	0	0	0	0
1964	0	0	0	0	0	0	0	0	0	0	0	0	0
1964	1	0	0	0	0	0	0	0	0	0	0	0	0
1964	2	0	0	0	0	0	0	0	0	0	0	0	0
1964	3	0	0	0	0	0	0	0	0	0	0	0	0
1964	4	0	0	0	0	0	0	0	0	0	0	0	0
1964	5	0	0	0	0	0	0	0	0	0	0	0	0
1964	6	0	0	0	0	0	0	0	0	0	0	0	0
1964	7	0	0	0	0	0	0	0	0	0	0	0	0
1964	8	0	0	0	0	0	0	0	0	0	0	0	0
1964	9	0	0	0	0	0	0	0	0	0	0	0	0
1965	0	0	0	0	0	0	0	0	0	0	0	0	0
1965	1	0	0	0	0	0	0	0	0	0	0	0	0
1965	2	0	0	0	0	0	0	0	0	0	0	0	0
1965	3	0	0	0	0	0	0	0	0	0	0	0	0
1965	4	0	0	0	0	0	0	0	0	0	0	0	0
1965	5	0	0	0	0	0	0	0	0	0	0	0	0
1965	6	0	0	0	0	0	0	0	0	0	0	0	0
1965	7	0	0	0	0	0	0	0	0	0	0	0	0
1965	8	0	0	0	0	0	0	0	0	0	0	0	0
1965	9	0	0	0	0	0	0	0	0	0	0	0	0
1966	0	0	0	0	0	0	0	0	0	0	0	0	0
1966	1	0	0	0	0	0	0	0	0	0	0	0	0
1966	2	0	0	0	0	0	0	0	0	0	0	0	0
1966	3	0	0	0	0	0	0	0	0	0	0	0	0
1966	4	0	0	0	0	0	0	0	0	0	0	0	0
1966	5	0	0	0	0	0	0	0	0	0	0	0	0
1966	6	0	0	0	0	0	0	0	0	0	0	0	0
1966	7	0	0	0	0	0	0	0	0	0	0	0	0
1966	8	0	0	0	0	0	0	0	0	0	0	0	0
1966	9	0	0	0	0	0	0	0	0	0	0	0	0
1967	0	0	0	0	0	0	0	0	0	0	0	0	0
1967	1	0	0	0	0	0	0	0	0	0	0	0	0
1967	2	0	0	0	0	0	0	0	0	0	0	0	0
1967	3	0	0	0	0	0	0	0	0	0	0	0	0
1967	4	0	0	0	0	0	0	0	0	0	0	0	0
1967	5	0	0	0	0	0	0	0	0	0	0	0	0
1967	6	0	0	0	0	0	0	0	0	0	0	0	0
1967	7	0	0	0	0	0	0	0	0	0	0	0	0
1967	8	0	0	0	0	0	0	0	0	0	0	0	0
1967	9	0	0	0	0	0	0	0	0	0	0	0	0
1968	0	0	0	0	0	0	0	0	0	0	0	0	0
1968	1	0	0	0	0	0	0	0	0	0	0	0	0
1968	2	0	0	0	0	0	0	0	0	0	0	0	0
1968	3	0	0	0	0	0	0	0	0	0	0	0	0
1968	4	0	0	0	0	0	0	0	0	0	0	0	0
1968	5	0	0	0	0	0	0	0	0	0	0	0	0
1968	6	0	0	0	0	0	0	0	0	0	0	0	0
1968	7	0	0	0	0	0	0	0	0	0	0	0	0
1968	8	0	0	0	0	0	0	0	0	0	0	0	0
1968	9	0	0	0	0	0	0	0	0	0	0	0	0
1969	0	0	0	0	0	0	0	0	0	0	0	0	0
1969	1	0	0	0	0	0	0	0	0	0	0	0	0
1969	2	0	0	0	0	0	0	0	0	0	0	0	0
1969	3	0	0	0	0	0	0	0	0	0	0	0	0
1969	4	0	0	0	0	0	0	0	0	0	0	0	0
1969	5	0	0	0	0	0	0	0	0	0	0	0	0
1969	6	0	0	0	0	0	0	0	0	0	0	0	0
1969	7	0	0	0	0	0	0	0	0	0	0	0	0
1969	8	0	0	0	0	0	0	0	0	0	0	0	0
1969	9	0	0	0	0	0	0	0	0	0	0	0	0
1970	0	0	0	0	0	0	0	0	0	0	0	0	0
1970	1	0	0	0	0	0	0	0	0	0	0	0	0
1970	2	0	0	0	0	0	0	0	0	0	0	0	0
1970	3	0	0	0	0	0	0	0	0	0	0	0	0
1970	4	0	0	0	0	0	0	0	0	0	0	0	0
1970	5	0	0	0	0	0	0	0	0	0	0	0	0
1970	6	0	0	0	0	0	0	0	0	0	0	0	0
1970	7	0	0	0	0	0	0	0	0	0	0	0	0
1970	8	0	0	0	0	0	0	0	0	0	0	0	0
1970	9	0	0	0	0	0	0	0	0	0	0	0	0
1971	0	0	0	0	0	0	0	0	0	0	0	0	0
1971	1	0	0	0	0	0	0	0	0	0	0	0	0
1971	2	0	0	0	0	0	0	0	0	0	0	0	0
1971	3	0	0	0	0	0	0	0	0	0	0	0	0
1971	4	0	0	0	0	0	0	0	0	0	0	0	0
1971	5	0	0	0	0	0	0	0	0	0	0	0	0
1971	6	0	0	0	0	0	0	0	0	0	0	0	0
1971	7	0	0	0	0	0	0	0	0	0	0	0	0
1971	8	0	0	0	0	0	0	0	0	0	0	0	0
1971	9	0	0	0	0	0	0	0	0	0	0	0	0
1972	0	0	0	0	0	0	0	0	0	0	0	0	0
1972	1	0	0	0	0	0	0	0	0	0	0	0	0
1972	2	0	0	0	0	0	0	0	0	0	0	0	0
1972	3	0	0	0	0	0	0	0	0	0	0	0	0
1972	4	0	0	0	0	0	0	0	0	0	0	0	0
1972	5	0	0	0	0	0	0	0	0	0	0	0	0
1972	6	0	0	0	0	0	0	0	0	0	0	0	0
1972	7	0	0	0	0	0	0	0	0	0	0	0	0
1972	8	0	0	0	0	0	0	0	0	0	0	0	0
1972	9	0	0	0	0	0	0	0	0	0	0	0	0
1973	0	0	0	0	0	0	0	0	0	0	0	0	0
1973	1	0	0	0	0	0	0	0	0	0	0	0	0
1973	2	0	0	0	0	0	0	0	0	0	0	0	0
1973	3	0	0	0	0	0	0	0	0	0	0	0	0
1973	4	0	0	0	0	0	0	0	0	0	0	0	0
1973	5	0	0	0	0	0	0	0	0	0	0	0	0
1973	6	0	0	0	0	0	0	0	0	0	0	0	0
1973	7	0	0	0	0	0	0	0	0	0	0	0	0
1973	8	0	0	0	0	0	0	0	0	0	0	0	0
1973	9	0	0	0	0	0	0	0	0	0	0	0	0
1974	0	0	0	0	0	0	0	0	0	0	0	0	0
1974	1	0	0	0	0	0	0	0	0	0	0	0	0
1974	2	0	0	0	0	0	0	0	0	0	0	0	0
1974	3	0	0	0	0	0	0	0	0	0	0	0	0
1974	4	0	0	0	0	0	0	0	0	0	0	0	0
1974	5	0	0	0	0	0	0	0	0	0	0	0	0
1974	6	0	0	0	0	0	0	0	0	0	0	0	0
1974	7	0	0	0	0	0	0	0	0	0	0	0	0
1974	8	0	0	0	0	0	0	0	0	0	0	0	0
1974	9	0	0	0	0	0	0	0	0	0	0	0	0
1975	0	0	0	0	0	0	0	0	0	0	0	0	0
1975	1	0	0	0	0	0	0	0	0	0	0	0	0
1975	2	0	0	0	0	0	0	0	0	0	0	0	0
1975	3	0	0	0	0	0	0	0	0	0	0	0	0
1975	4	0	0	0	0	0	0	0	0	0	0	0	0
1975	5	0	0	0	0	0	0	0	0	0	0	0	0
1975	6	0	0	0	0	0	0	0	0	0	0	0	0
1975	7	0	0	0	0	0	0	0	0	0	0	0	0
1975	8	0	0	0	0	0	0	0	0	0	0	0	0
1975	9	0	0	0	0	0	0	0	0	0	0	0	0
1976	0	0	0	0	0	0	0	0	0	0	0	0	0
1976	1	0	0	0	0	0	0	0	0	0	0	0	0
1976	2	0	0	0	0	0	0	0	0	0	0	0	0
1976	3	0	0	0	0	0	0	0	0	0	0	0	0
1976	4	0	0	0	0	0	0	0	0	0	0	0	0
1976	5	0	0	0	0	0	0	0	0	0	0	0	0
1976	6	0	0	0	0	0	0	0	0	0	0	0	0
1976	7	0	0	0	0	0	0	0	0	0	0	0	0
1976	8	0	0	0	0	0	0	0	0	0	0	0	0
1976	9	0	0	0	0	0	0	0	0	0	0	0	0
1977	0	0	0	0	0	0	0	0	0	0	0	0	0
1977	1	0	0	0	0	0	0	0	0	0	0	0	0
1977	2	0	0	0	0	0	0	0	0	0	0	0	0
1977	3	0	0	0	0	0	0	0	0	0	0	0	0
1977	4	0	0	0	0	0	0	0	0	0	0	0	0
1977	5	0	0	0	0	0	0	0	0	0	0	0	0
1977	6	0	0	0	0	0	0	0	0	0	0	0	0
1977	7	0	0	0	0	0	0	0	0	0	0	0	0
1977	8	0	0	0	0	0	0	0	0	0	0	0	0
1977	9	0	0	0	0	0	0	0	0	0	0	0	0
1978	0	0	0	0	0	0	0	0	0	0	0	0	0
1978	1	0	0	0	0	0	0	0	0	0	0	0	0
1978	2	0	0	0	0	0	0	0	0	0	0	0	0
1978	3	0	0	0	0	0	0	0	0	0	0	0	0
1978	4	0	0	0	0	0	0	0	0	0	0	0	0
1978	5	0	0	0	0	0	0	0	0	0	0	0	0
1978	6	0	0	0	0	0	0	0	0	0	0	0	0
1978	7	0	0	0	0	0	0	0	0	0	0	0	0
1978	8	0	0	0	0	0	0	0	0	0	0	0	0
1978	9	0	0	0	0	0	0	0	0	0	0	0	0
1979	0	0	0	0	0	0	0	0	0	0	0	0	0
1979	1	0	0	0	0	0	0	0	0	0	0	0	0
1979	2	0	0	0	0	0	0	0	0	0	0	0	0
1979	3	0	0	0	0	0	0	0	0	0	0	0	0
1979	4	0	0	0	0	0	0	0	0	0	0	0	0
1979	5	0	0	0	0	0	0	0	0	0	0	0	0
1979	6	0	0	0	0	0	0	0	0	0	0	0	0
1979	7	0	0	0	0	0	0	0	0	0	0	0	0
1979	8	0	0	0	0	0	0	0	0	0	0	0	0
1979	9	0	0	0	0	0	0	0	0	0	0	0	0
1980	0	0	0	0	0	0	0	0	0	0	0	0	0
1980	1	0	0	0	0	0	0	0	0	0	0	0	0
1980	2	0	0	0	0	0	0	0	0	0	0	0	0
1980	3	0	0	0	0	0	0	0	0	0	0	0	0
1980	4	0	0	0	0	0	0	0	0	0	0	0	0
1980	5	0	0	0	0	0	0	0	0	0	0	0	0
1980	6	0	0	0	0	0	0	0	0	0	0	0	0
1980	7	0	0	0	0	0	0	0	0	0	0	0	0
1980	8	0	0	0	0	0	0	0	0	0	0	0	0
1980	9	0	0	0	0	0	0	0	0	0	0	0	0
1981	0	0	0	0	0	0	0	0	0	0	0	0	0
1981	1	0	0	0	0	0	0	0	0	0	0	0	0
1981	2	0	0	0	0	0	0	0	0	0	0	0	0
1981	3	0	0	0	0	0	0	0	0	0	0	0	0
1981	4	0	0	0	0	0	0	0	0	0	0	0	0
1981	5	0	0	0	0	0	0	0	0	0	0	0	0
1981	6	0	0	0	0	0	0	0	0	0	0	0	0
1981	7	0	0	0	0	0	0	0	0	0	0	0	0
1981	8	0	0	0	0	0	0	0	0	0	0	0	0
1981	9	0	0	0	0	0	0	0	0	0	0	0	0
1982	0	0	0	0	0	0	0	0	0	0	0	0	0
1982	1	0	0	0	0	0	0	0	0	0	0	0	0
1982	2	0	0	0	0	0	0	0	0	0	0	0	0
1982	3	0	0	0	0	0	0	0	0	0	0	0	0
1982	4	0	0	0	0	0	0	0	0	0	0	0	0
1982	5	0	0	0	0	0	0	0	0	0	0	0	0
1982	6	0	0	0	0	0	0	0	0	0	0	0	0
1982	7	0	0	0	0	0	0	0	0	0	0	0	0
1982	8	0	0	0	0	0	0	0	0	0	0	0	0
1982	9	0	0	0	0	0	0	0	0	0	0	0	0
1983	0	0	0	0	0	0	0	0	0	0	0	0	0
1983	1	0	0	0	0	0	0	0	0	0	0	0	0
1983	2	0	0	0	0	0	0	0	0	0	0	0	0
1983	3	0	0	0	0	0	0	0	0	0	0	0	0
1983	4	0	0	0	0	0	0	0	0	0	0	0	0
1983	5	0	0	0	0	0	0	0	0	0	0	0	0
1983	6	0	0	0	0	0	0	0	0	0	0	0	0
1983	7	0	0	0	0	0	0	0	0	0	0	0	0
1983	8	0	0	0	0	0	0	0	0	0	0	0	0
1983	9	0	0	0	0	0	0	0	0	0	0	0	0
1984	0	0	0	0	0	0	0	0	0	0	0	0	0
1984	1	0	0	0	0	0	0	0	0	0	0	0	0
1984	2	0	0	0	0	0	0	0	0	0	0	0	0
1984	3	0	0	0	0	0	0	0	0	0	0	0	0
1984	4	0	0	0	0	0	0	0	0	0	0	0	0
1984	5	0	0	0	0	0	0	0	0	0	0	0	0
1984	6	0	0	0	0	0	0	0	0	0	0	0	0
1984	7	0	0	0	0	0	0	0	0	0	0	0	0
1984	8	0	0	0	0	0	0	0	0	0	0	0	0
1984	9	0	0	0	0	0	0	0	0	0	0	0	0
1985	0	0	0	0	0	0	0	0	0	0	0	0	0
1985	1	0	0	0	0	0	0	0	0	0	0	0	0
1985	2	0	0	0	0	0	0	0	0	0	0	0	0
1985	3	0	0	0	0	0	0	0	0	0	0	0	0
1985	4	0	0	0	0	0	0	0	0	0	0	0	0
1985	5	0	0	0	0	0	0	0	0	0	0	0	0
1985	6	0	0	0	0	0	0	0	0	0	0	0	0
1985	7	0	0	0	0	0	0	0	0	0	0	0	0
1985	8	0	0	0	0	0	0	0	0	0	0	0	0
1985	9	0	0	0	0	0	0	0	0	0	0	0	0
1986	0	0	0	0	0	0	0	0	0	0	0	0	0
1986	1	0	0	0	0	0	0	0	0	0	0	0	0
1986	2	0	0	0	0	0	0	0	0	0	0	0	0
1986	3	0	0	0	0	0	0	0	0	0	0	0	0
1986	4	0	0	0	0	0	0	0	0	0	0	0	0
1986	5	0	0	0	0	0	0	0	0	0	0	0	0
1986	6	0	0	0	0	0	0	0	0	0	0	0	0
1986	7	0	0	0	0	0	0	0	0	0	0	0	0
1986	8	0	0	0	0	0	0	0	0	0	0	0	0
1986	9	0	0	0	0	0	0	0	0	0	0	0	0
1987	0	0	0	0	0	0	0	0	0	0	0	0	0
1987	1	0	0	0	0	0	0	0	0	0	0	0	0
1987	2	0	0	0	0	0	0	0	0	0	0	0	0
1987	3	0	0	0	0	0	0	0	0	0	0	0	0
1987	4	0	0	0	0	0	0	0	0	0	0	0	0
1987	5	0	0	0	0	0	0	0	0	0	0	0	0
1987	6	0	0	0	0	0	0	0	0	0	0	0	0
1987	7	0	0	0	0	0	0	0	0	0	0	0	0
1987	8	0	0	0	0	0	0	0	0	0	0	0	0
1987	9	0	0	0	0	0	0	0	0	0	0	0	0
1988	0	0	0	0	0	0	0	0	0	0	0	0	0
1988	1	0	0	0	0	0	0	0	0	0	0	0	0
1988	2	0	0	0	0	0	0	0	0	0	0	0	0
1988	3	0	0	0	0	0	0	0	0	0	0	0	0
1988	4	0	0	0	0	0	0	0	0	0	0	0	0
1988	5	0	0	0	0	0	0	0	0	0	0	0	0
1988	6	0	0	0	0	0	0	0	0	0	0	0	0
1988	7	0	0	0	0	0	0	0	0	0	0	0	0
1988	8	0	0	0	0	0	0	0	0	0	0	0	0
1988	9	0	0	0	0	0	0	0	0	0	0	0	0
1989	0	0	0	0	0	0	0	0	0	0	0	0	0
1989	1	0	0	0	0	0	0	0	0	0	0	0	0
1989	2	0	0	0	0	0	0	0	0	0	0	0	0
1989	3	0	0	0	0	0	0	0	0	0	0	0	0
1989	4	0	0	0	0	0	0	0	0	0	0	0	0
1989	5	0	0	0	0	0	0	0	0	0	0	0	0
1989	6	0	0	0	0	0	0	0	0	0	0	0	0
1989	7	0	0	0	0	0	0	0	0	0	0	0	0
1989	8	0	0	0	0	0	0	0	0	0	0	0	0
1989	9	0	0	0	0	0	0	0	0	0	0	0	0
1990	0	0	0	0	0	0	0	0	0	0	0	0	0
1990	1	0	0	0	0	0	0	0	0	0	0	0	0
1990	2	0	0	0	0	0	0	0	0	0	0	0	0
1990	3	0	0	0	0	0	0	0	0	0	0	0	0
1990	4	0	0	0	0	0	0	0	0	0	0	0	0
1990	5	0	0	0	0	0	0	0	0	0	0	0	0
1990	6	0	0	0	0	0	0	0	0	0	0	0	0
1990	7	0	0	0	0	0	0	0	0	0	0	0	0
1990	8	0	0	0	0	0	0	0	0	0	0	0	0
1990	9	0	0	0	0	0	0	0	0	0	0	0	0
1991	0	0	0	0	0	0	0	0	0	0	0	0	0
1991	1	0	0	0	0	0	0	0	0	0	0	0	0
1991	2	0	0	0	0	0	0	0	0	0	0	0	0
1991	3	0	0	0	0	0	0	0	0	0	0	0	0
1991	4	0	0	0	0	0	0	0	0	0	0	0	0
1991	5	0	0	0	0	0	0	0	0	0	0	0	0
1991	6	0	0	0	0	0	0	0	0	0	0	0	0
1991	7	0	0	0	0	0	0	0	0	0	0	0	0
1991	8	0	0	0	0	0	0	0	0	0	0	0	0
1991	9	0	0	0	0	0	0	0	0	0	0	0	0
1992	0	0	0	0	0	0	0	0	0	0	0	0	0
1992	1	0	0	0	0	0	0	0	0	0	0	0	0
1992	2	0	0	0	0	0	0	0	0	0	0	0	0
1992	3	0	0	0	0	0	0	0	0	0	0	0	0
1992	4	0	0	0	0	0	0	0	0	0	0	0	0
1992	5	0	0	0	0	0	0	0	0	0	0	0	0
1992	6	0	0	0	0	0	0	0	0	0	0	0	0
1992	7	0	0	0	0	0	0	0	0	0	0	0	0
1992	8	0	0	0	0	0	0	0	0	0	0	0	0
1992	9	0	0	0	0	0	0	0	0	0	0	0	0
1993	0	0	0	0	0	0	0	0	0	0	0	0	0
1993	1	0	0	0	0	0	0	0	0	0	0	0	0
1993	2	0	0	0	0	0	0	0	0	0	0	0	0
1993	3	0	0	0	0	0	0	0	0	0	0	0	0
1993	4	0	0	0	0	0	0	0	0	0	0	0	0
1993	5	0	0	0	0	0	0	0	0	0	0	0	0
1993	6	0	0	0	0	0	0	0	0	0	0	0	0
1993	7	0	0	0	0	0	0	0	0	0	0	0	0
1993	8	0	0	0	0	0	0	0	0	0	0	0	0
1993	9	0	0	0	0	0	0	0	0	0	0	0	0
1994	0	0	0	0	0	0	0	0	0	0	0	0	0
1994	1	0	0	0	0	0	0	0	0	0	0	0	0
1994	2	0	0	0	0	0	0	0	0	0	0	0	0
1994	3	0	0	0	0	0	0	0	0	0	0	0	0
1994	4	0	0	0	0	0	0	0	0	0	0	0	0
1994	5	0	0	0	0	0	0	0	0	0	0	0	0
1994	6	0	0	0	0	0	0	0	0	0	0	0	0
1994	7	0	0	0	0	0	0	0	0	0	0	0	0
1994	8	0	0	0	0	0	0	0	0	0	0	0	0
1994	9	0	0	0	0	0	0	0	0	0	0	0	0
1995	0	0	0	0	0	0	0	0	0	0	0	0	0
1995	1	0	0	0	0	0	0	0	0	0	0	0	0
1995	2	0	0	0	0	0	0	0	0	0	0	0	0
1995	3	0	0	0	0	0	0	0	0	0	0	0	0
1995	4	0	0	0	0	0	0	0	0	0	0	0	0
1995	5	0	0	0	0	0	0	0	0	0	0	0	0
1995	6	0	0	0	0	0	0	0	0	0	0	0	0
1995	7	0	0	0	0	0	0	0	0	0	0	0	0
1995	8	0	0	0	0	0	0	0	0	0	0	0	0
1995	9	0	0	0	0	0	0	0	0	0	0	0	0
1996	0	0	0	0	0	0	0	0	0	0	0	0	0
1996	1	0	0	0	0	0	0	0	0	0	0	0	0
1996	2	0	0	0	0	0	0	0	0	0	0	0	0
1996	3	0	0	0	0	0	0	0	0	0	0	0	0
1996	4	0	0	0	0	0	0	0	0	0	0	0	0
1996	5	0	0	0	0	0	0	0	0	0	0	0	0
1996	6	0	0	0	0	0	0	0	0	0	0	0	0
1996	7	0	0	0	0	0	0	0	0	0	0	0	0
1996	8	0	0	0	0	0	0	0	0	0	0	0	0
1996	9	0	0	0	0	0	0	0	0	0	0	0	0
1997	0	0	0	0	0	0	0	0	0	0	0	0	0
1997	1	0	0	0	0	0	0	0	0	0	0	0	0
1997	2	0	0	0	0	0	0	0	0	0	0	0	0
1997	3	0	0	0	0	0	0	0	0	0	0	0	0
1997	4	0	0	0	0	0	0	0	0	0	0	0	0
1997	5	0	0	0	0	0	0	0	0	0	0	0	0
1997	6	0	0	0	0	0	0	0	0	0	0	0	0
1997	7	0	0	0	0	0	0	0	0	0	0	0	0
1997	8	0	0	0	0	0	0	0	0	0	0	0	0
1997	9	0	0	0	0	0	0	0	0	0	0	0	0
1998	0	0	0	0	0	0	0	0	0	0	0	0	0
1998	1	0	0	0	0	0	0	0	0	0	0	0	0
1998	2	0	0	0	0	0	0	0	0	0	0	0	0
1998	3	0	0	0	0	0	0	0	0	0	0	0	0
1998	4	0	0	0	0	0	0	0	0	0	0	0	0
1998	5	0	0	0	0	0	0	0	0	0	0	0	0
1998	6	0	0	0	0	0	0	0	0	0	0	0	0
1998	7	0	0	0	0	0	0	0	0	0	0	0	0
1998	8	0	0	0	0	0	0	0	0	0	0	0	0
1998	9	0	0	0	0	0	0	0	0	0	0	0	0
1999	0	0	0	0	0	0	0	0	0	0	0	0	0
1999	1	0	0	0	0	0	0	0	0	0	0	0	0
1999	2	0	0	0	0	0	0	0	0	0	0	0	0
1999	3	0	0	0	0	0	0	0	0	0	0	0	0
1999	4	0	0	0	0	0	0	0	0	0	0	0	0
1999	5	0	0	0	0	0	0	0	0	0	0	0	0
1999	6	0	0	0	0	0	0	0	0	0	0	0	0
1999	7	0	0	0	0	0	0	0	0	0	0	0	0
1999	8	0	0	0	0	0	0	0	0	0	0	0	0
1999	9	0	0	0	0	0	0	0	0	0	0	0	0
2000	0	0	0	0	0	0	0	0	0	0	0	0	0
2000	1	0	0	0	0	0	0	0	0	0	0	0	0
2000	2	0	0	0	0	0	0	0	0	0	0	0	0
2000	3	0	0	0	0	0	0	0	0	0	0	0	0
2000	4	0	0	0	0	0	0	0	0	0	0	0	0
2000	5	0	0	0	0	0	0	0	0	0	0	0	0
2000	6	0	0	0	0	0	0	0	0	0	0	0	0
2000	7	0	0	0	0	0	0	0	0	0	0	0	0
2000	8	0	0	0	0	0	0	0	0	0	0	0	0
2000	9	0	0	0	0	0	0	0	0	0	0	0	0
2001	0	0	0	0	0	0	0	0	0	0	0	0	0
2001	1	0	0	0	0	0	0	0	0	0	0	0	0
2001	2	0	0	0	0	0	0	0	0	0	0	0	0
2001	3	0	0	0	0	0	0	0	0	0	0	0	0
2001	4	0	0	0	0	0	0	0	0	0	0	0	0
2001	5	0	0	0	0	0	0	0	0	0	0	0	0
2001	6	0	0	0	0	0	0	0	0	0	0	0	0
2001	7	0	0	0	0	0	0	0	0	0	0	0	0
2001	8	0	0	0	0	0	0	0	0	0	0	0	0
2001	9	0	0	0	0	0	0	0	0	0	0	0	0
2002	0	0	0	0	0	0	0	0	0	0	0	0	0
2002	1	0	0	0	0	0	0	0	0	0	0	0	0
2002	2	0	0	0	0	0	0	0	0	0	0	0	0
2002	3	0	0	0	0	0	0	0	0	0	0	0	0
2002	4	0	0	0	0	0	0	0	0	0	0	0	0
2002	5	0	0	0	0	0	0	0	0	0	0	0	0
2002	6	0	0	0	0	0	0	0	0	0	0	0	0
2002	7	0	0	0	0	0	0	0	0	0	0	0	0
2002	8	0	0	0	0	0	0	0	0	0	0	0	0
2002	9	0	0	0	0	0	0	0	0	0	0	0	0
2003	0	0	0	0	0	0	0	0	0	0	0	0	0
2003	1	0	0	0	0	0	0	0	0	0	0	0	0
2003	2	0	0	0	0	0	0	0	0	0	0	0	0
2003	3	0	0	0	0	0	0	0	0	0	0	0	0
2003	4	0	0	0	0	0	0	0	0	0	0	0	0
2003	5	0	0	0	0	0	0	0	0	0	0	0	0
2003	6	0	0	0	0	0	0	0	0	0	0	0	0
2003	7	0	0	0	0	0	0	0	0	0	0	0	0
2003	8	0	0	0	0	0	0	0	0	0	0	0	0
2003	9	0	0	0	0	0	0	0	0	0	0	0	0
2004	0	0	0	0	0	0	0	0	0	0	0	0	0
2004	1	0	0	0	0	0	0	0	0	0	0	0	0
2004	2	0	0	0	0	0	0	0	0	0	0	0	0
2004	3	0	0	0	0	0	0	0	0	0	0	0	0
2004	4	0	0	0	0	0	0	0	0	0	0	0	0
2004	5	0	0	0	0	0	0	0	0	0	0	0	0
2004	6	0	0	0	0	0	0	0	0	0	0	0	0
2004	7	0	0	0	0	0	0	0	0	0	0	0	0
2004	8	0	0	0	0	0	0	0	0	0	0	0	0
2004	9	0	0	0	0	0	0	0	0	0	0	0	0
2005	0	0	0	0	0	0	0	0	0	0	0	0	0
2005	1	0	0	0	0	0	0	0	0	0	0	0	0
2005	2	0	0	0	0	0	0	0	0	0	0	0	0
2005	3	0	0	0	0	0	0	0	0	0	0	0	0
2005	4	0	0	0	0	0	0	0	0	0	0	0	0
2005	5	0	0	0	0	0	0	0	0	0	0	0	0
2005	6	0	0	0	0	0	0	0	0	0	0	0	0
2005	7	0	0	0	0	0	0	0	0	0	0	0	0
2005	8	0	0	0	0	0	0	0	0	0	0	0	0
2005	9	0	0	0	0	0	0	0	0	0	0	0	0
2006	0	0	0	0	0	0	0	0	0	0	0	0	0
2006	1	0	0	0	0	0	0	0	0	0	0	0	0
2006	2	0	0	0	0	0	0	0	0	0	0	0	0
2006	3	0	0	0	0	0	0	0	0	0	0	0	0
2006	4	0	0	0	0	0	0	0	0	0	0	0	0
2006	5	0	0	0	0	0	0	0	0	0	0	0	0
2006	6	0	0	0	0	0	0	0	0	0	0	0	0
2006	7	0	0	0	0	0	0	0	0	0	0	0	0
2006	8	0	0	0	0	0	0	0	0	0	0	0	0
2006	9	0	0	0	0	0	0	0	0	0	0	0	0
2007	0	0	0	0	0	0	0	0	0	0	0	0	0
2007	1	0	0	0	0	0	0	0	0	0	0	0	0
2007	2	0	0	0	0	0	0	0	0	0	0	0	0
2007	3	0	0	0	0	0	0	0	0	0	0	0	0
2007	4	0	0	0	0	0	0	0	0	0	0	0	0
2007	5	0	0	0	0	0	0	0	0	0	0	0	0
2007	6	0	0	0	0	0	0	0	0	0	0	0	0
2007	7	0	0	0	0	0	0	0	0	0	0	0	0
2007	8	0	0	0	0	0	0	0	0	0	0	0	0
2007	9	0	0	0	0	0	0	0	0	0	0	0	0
2008	0	0	0	0	0	0	0	0	0	0	0	0	0
2008	1	0	0	0	0	0	0	0	0	0	0	0	0
2008	2	0	0	0	0	0	0	0	0	0	0	0	0
2008	3	0	0	0	0	0	0	0	0	0	0	0	0
2008	4	0	0	0	0	0	0	0	0	0	0	0	0
2008	5	0	0	0	0	0	0	0	0	0	0	0	0
2008	6	0	0	0	0	0	0	0	0	0	0	0	0
2008	7	0	0	0	0	0	0	0	0	0	0	0	0
2008	8	0	0	0	0	0	0	0	0	0	0	0	0
2008	9	0	0	0	0	0	0	0	0	0	0	0	0
2009	0	0	0	0	0	0	0	0	0	0	0	0	0
2009	1	0	0	0	0	0	0	0	0	0	0	0	0
2009	2	0	0	0	0	0	0	0	0	0	0	0	0
2009	3	0	0	0	0	0	0	0	0	0	0	0	0
2009	4	0	0	0	0	0	0	0	0	0	0	0	0
2009	5	0	0	0	0	0	0	0	0	0	0	0	0
2009	6	0	0	0	0	0	0	0	0	0	0	0	0
2009	7	0	0	0	0	0	0	0	0	0	0	0	0
2009	8	0	0	0	0	0	0	0	0	0	0	0	0
2009	9	0	0	0	0	0	0	0	0	0	0	0	0
2010	0	0	0	0	0	0	0	0	0	0	0	0	0
2010	1	0	0	0	0	0	0	0	0	0	0	0	0
2010	2	0	0	0	0	0	0	0	0	0	0	0	0
2010	3	0	0	0	0	0	0	0	0	0	0	0	0
2010	4	0	0	0	0	0	0	0	0	0	0	0	0
2010	5	0	0	0	0	0	0	0	0	0	0	0	0
2010	6	0	0	0	0	0	0	0	0	0	0	0	0
2010	7	0	0	0	0	0	0	0	0	0	0	0	0
2010	8	0	0	0	0	0	0	0	0	0	0	0	0
2010	9	0	0	0	0	0	0	0	0	0	0	0	0
2011	0	0	0	0	0	0	0	0	0	0	0	0	0
2011	1	0	0	0	0	0	0	0	0	0	0	0	0
2011	2	0	0	0	0	0	0	0	0	0	0	0	0
2011	3	0	0	0	0	0	0	0	0	0	0	0	0
2011	4	0	0	0	0	0	0	0	0	0	0	0	0
2011	5	0	0	0	0	0	0	0	0	0	0	0	0
2011	6	0	0	0	0	0	0	0	0	0	0	0	0
2011	7	0	0	0	0	0	0	0	0	0	0	0	0
2011	8	0	0	0	0	0	0	0	0	0	0	0	0
2011	9	0	0	0	0	0	0	0	0	0	0	0	0
2012	0	0	0	0	0	0	0	0	0	0	0	0	0
2012	1	0	0	0	0	0	0	0	0	0	0	0	0
2012	2	0	0	0	0	0	0	0	0	0	0	0	0
2012	3	0	0	0	0	0	0	0	0	0	0	0	0
2012	4	0	0	0	0	0	0	0	0	0	0	0	0
2012	5	0	0	0	0	0	0	0	0	0	0	0	0
2012	6	0	0	0	0	0	0	0	0	0	0	0	0
2012	7	0	0	0	0	0	0	0	0	0	0	0	0
2012	8	0	0	0	0	0	0	0	0	0	0	0	0
2012	9	0	0	0	0	0	0	0	0	0	0	0	0
2013	0	0	0	0	0	0	0	0	0	0	0	0	0
2013	1	0	0	0	0	0	0	0	0	0	0	0	0
2013	2	0	0	0	0	0	0	0	0	0	0	0	0
2013	3	0	0	0	0	0	0	0	0	0	0	0	0
2013	4	0	0	0	0	0	0	0	0	0	0	0	0
2013	5	0	0	0	0	0	0	0	0	0	0	0	0
2013	6	0	0	0	0	0	0	0	0	0	0	0	0
2013	7	0	0	0	0	0	0	0	0	0	0	0	0
2013	8	0	0	0	0	0	0	0	0	0	0	0	0
2013	9	0	0	0	0	0	0	0	0	0	0	0	0
2014	0	0	0	0	0	0	0	0	0	0	0	0	0
2014	1	0	0	0	0	0	0	0	0	0	0	0	0
2014	2	0	0	0	0	0	0	0	0	0	0	0	0
2014	3	0	0	0	0	0	0	0	0	0	0	0	0
2014	4	0	0	0	0	0	0	0	0	0	0	0	0
2014	5	0	0	0	0	0	0	0	0	0	0	0	0
2014	6	0	0	0	0	0	0	0	0	0	0	0	0
2014	7	0	0	0	0	0	0	0	0	0	0	0	0
2014	8	0	0	0	0	0	0	0	0	0	0	0	0
2014	9	0	0	0	0	0	0	0	0	0	0	0	0
2015	0	0	0	0	0	0	0	0	0	0	0	0	0
2015	1	0	0	0	0	0	0	0	0	0	0	0	0
2015	2	0	0	0	0	0	0	0	0	0	0	0	0
2015	3	0	0	0	0	0	0	0	0	0	0	0	0
2015	4	0	0	0	0	0	0	0	0	0	0	0	0
2015	5	0	0	0	0	0	0	0	0	0	0	0	0
2015	6	0	0	0	0	0	0	0	0	0	0	0	0
2015	7	0	0	0	0	0	0	0	0	0	0	0	0
2015	8	0	0	0	0	0	0	0	0	0	0	0	0
2015	9	0	0	0	0	0	0	0	0	0	0	0	0
2016	0	0	0	0	0	0	0	0	0	0	0	0	0
2016	1	0	0	0	0	0	0	0	0	0	0	0	0
2016	2	0	0	0	0	0	0	0	0	0	0	0	0
2016	3	0	0	0	0	0	0	0	0	0	0	0	0
2016	4	0	0	0	0	0	0	0	0	0	0	0	0
2016	5	0	0	0	0	0	0	0	0	0	0	0	0
2016	6	0	0	0	0	0	0	0	0	0	0	0	0
2016	7	0	0	0	0	0	0	0	0	0	0	0	0
2016	8	0	0	0	0	0	0	0	0	0	0	0	0
2016	9	0	0	0	0	0	0	0	0	0	0	0	0
2017	0	0	0	0	0	0	0	0	0	0	0	0	0
2017	1	0	0	0	0	0	0	0	0	0	0	0	0
2017	2	0	0	0	0	0	0	0	0	0	0	0	0
2017	3	0	0	0	0	0	0	0	0	0	0	0	0
2017	4	0	0	0	0	0	0	0	0	0	0	0	0
2017	5	0	0	0	0	0	0	0	0	0	0	0	0
2017	6	0	0	0	0	0	0	0	0	0	0	0	0
2017	7	0	0	0	0	0	0	0	0	0	0	0	0
2017	8	0	0	0	0	0	0	0	0	0	0	0	0
2017	9	0	0	0	0	0	0	0	0	0	0	0	0
2018	0	0	0	0	0	0	0	0	0	0	0	0	0
2018	1	0	0	0	0	0	0	0	0	0	0	0	0
2018	2	0	0	0	0	0	0	0	0	0	0	0	0
2018	3	0	0	0	0	0	0	0	0	0	0	0	0
2018	4	0	0	0	0	0	0	0	0	0	0	0	0
2018	5	0	0	0	0	0	0	0	0	0	0	0	0
2018	6	0	0	0	0	0	0	0	0	0	0	0	0
2018	7	0	0	0	0	0	0	0	0	0	0	0	0
2018	8	0	0	0	0	0	0	0	0	0	0	0	0
2018	9	0	0	0	0	0	0	0	0	0	0	0	0
2019	0	0	0	0	0	0	0	0	0	0	0	0	0
2019	1	0	0	0	0	0	0	0	0	0	0	0	0
2019	2	0	0	0	0	0	0	0	0	0	0	0	0
2019	3	0	0	0	0	0	0	0	0	0	0	0	0
2019	4	0	0	0	0	0	0	0	0	0	0	0	0
2019	5	0	0	0	0	0	0	0	0	0	0	0	0
2019	6	0	0	0	0	0	0	0	0	0	0	0	0
2019	7	0	0	0	0	0	0	0	0	0	0	0	0
2019	8	0	0	0	0	0	0	0	0	0	0	0	0
2019	9	0	0	0	0	0	0	0	0	0	0	0	0
2020	0	0	0	0	0	0	0	0	0	0	0	0	0
2020	1	0	0	0	0	0	0	0	0	0	0	0	0
2020	2	0	0	0	0	0	0	0	0	0	0	0	0
2020	3	0	0	0	0	0	0	0	0	0	0	0	0
2020	4	0	0	0	0	0	0	0	0	0	0	0	0
2020	5	0	0	0	0	0	0	0	0	0	0	0	0
2020	6	0	0	0	0	0	0	0	0	0	0	0	0
2020	7	0	0	0	0	0	0	0	0	0	0	0	0
2020	8	0	0	0	0	0	0	0	0	0	0	0	0
2020	9	0	0	0	0	0	0	0	0	0	0	0	0
2021	0	0	0	0	0	0	0	0	0	0	0	0	0
2021	1	0	0	0	0	0	0	0	0	0	0	0	0
2021	2	0	0	0	0	0	0	0	0	0	0	0	0
2021	3	0	0	0	0	0	0	0	0	0	0	0	0
2021	4	0	0	0	0	0	0	0	0	0	0	0	0
2021	5	0	0	0	0	0	0	0	0	0	0	0	0
2021	6	0	0	0	0	0	0	0	0	0	0	0	0
2021	7	0	0	0	0	0	0	0	0	0	0	0	0
2021	8	0	0	0	0	0	0	0	0	0	0	0	0
2021	9	0	0	0	0	0	0	0	0	0	0	0	0
2022	0	0	0	0	0	0	0	0	0	0	0	0	0
2022	1	0	0	0	0	0	0	0	0	0	0	0	0
2022	2	0	0	0	0	0	0	0	0	0	0	0	0
2022	3	0	0	0	0	0	0	0	0	0	0	0	0
2022	4	0	0	0	0	0	0	0	0	0	0	0	0
2022	5	0	0	0	0	0	0	0	0	0	0	0	0
2022	6	0	0	0	0	0	0	0	0	0	0	0	0
2022	7	0	0	0	0	0	0	0	0	0	0	0	0
2022	8	0	0	0	0	0	0	0	0	0	0	0	0
2022	9	0	0	0	0	0	0	0	0	0	0	0	0
2023	0	0	0	0	0	0	0	0	0	0	0	0	0
2023	1	0	0	0	0	0	0	0	0	0	0	0	0
2023	2	0	0	0	0	0	0	0	0	0	0	0	0
2023	3	0	0	0	0	0	0	0	0	0	0	0	0
2023	4	0	0	0	0	0	0	0	0	0	0	0	0
2023	5	0	0	0	0	0	0	0	0	0	0	0	0
2023	6	0	0	0	0	0	0	0	0	0	0	0	0
2023	7	0	0	0	0	0	0	0	0	0	0	0	0
2023	8	0	0	0	0	0	0	0	0	0	0	0	0
2023	9	0	0	0	0	0	0	0	0	0	0	0	0
2024	0	0	0	0	0	0	0	0	0	0	0	0	0
2024	1	0	0	0	0	0	0	0	0	0	0	0	0
2024	2	0	0	0	0	0	0	0	0	0	0	0	0
2024	3	0	0	0	0	0	0	0	0	0	0	0	0
2024	4	0	0	0	0	0	0	0	0	0	0	0	0
2024	5	0	0	0	0	0	0	0	0	0	0	0	0
2024	6	0	0	0	0	0	0	0	0	0	0	0	0
2024	7	0	0	0	0	0	0	0	0	0	0	0	0
2024	8	0	0	0	0	0	0	0	0	0	0	0	0
2024	9	0	0	0	0	0	0	0	0	0	0	0	0
2025	0	0	0	0	0	0	0	0	0	0	0	0	0
2025	1	0	0	0	0	0	0	0	0	0	0	0	0
2025	2	0	0	0	0	0	0	0	0	0	0	0	0
2025	3	0	0	0	0	0	0	0	0	0	0	0	0
2025	4	0	0	0	0	0	0	0	0	0	0	0	0
2025	5	0	0	0	0	0	0	0	0	0	0	0	0
2025	6	0	0	0	0	0	0	0	0	0	0	0	0
2025	7	0	0	0	0	0	0	0	0	0	0	0	0
2025	8	0	0	0	0	0	0	0	0	0	0	0	0
2025	9	0	0	0	0	0	0	0	0	0	0	0	0
2026	0	0	0	0	0	0	0	0	0	0	0	0	0
2026	1	0	0	0	0	0	0	0	0	0	0	0	0
2026	2	0	0	0	0	0	0	0	0	0	0	0	0
2026	3	0	0	0	0	0	0	0	0	0	0	0	0
2026	4	0	0	0	0	0	0	0	0	0	0	0	0
2026	5	0	0	0	0	0	0	0	0	0	0	0	0
2026	6	0	0	0	0	0	0	0	0	0	0	0	0
2026	7	0	0	0	0	0	0	0	0	0	0	0	0
2026	8	0	0	0	0	0	0	0	0	0	0	0	0
2026	9	0	0	0	0	0	0	0	0	0	0	0	0
2027	0	0	0	0	0	0	0	0	0	0	0	0	0
2027	1	0	0	0	0	0	0	0	0	0	0	0	0
2027	2	0	0	0	0	0	0	0	0	0	0	0	0
2027	3	0	0	0	0	0	0	0	0	0	0	0	0
2027	4	0	0	0	0	0	0	0	0	0	0	0	0
2027	5	0	0	0	0	0	0	0	0	0	0	0	0
2027	6	0	0	0	0	0	0	0	0	0	0	0	0
2027	7	0	0	0	0	0	0	0	0	0	0	0	0
2027	8	0	0	0	0	0	0	0	0	0	0	0	0
2027	9	0	0	0	0	0	0	0	0	0	0	0	0
2028	0	0	0	0	0	0	0	0	0	0	0	0	0
2028	1	0	0	0	0	0	0	0	0	0	0	0	0
2028	2	0	0	0	0	0	0	0	0	0	0	0	0
2028	3	0	0	0	0	0	0	0	0	0	0	0	0
2028	4	0	0	0	0	0	0	0	0	0	0	0	0
2028	5	0	0	0	0	0	0	0	0	0	0	0	0
2028	6	0	0	0	0	0	0	0	0	0	0	0	0
2028	7	0	0	0	0	0	0	0	0	0	0	0	0
2028	8	0	0	0	0	0	0	0	0	0	0	0	0
2028	9	0	0	0	0	0	0	0	0	0	0	0	0
2029	0	0	0	0	0	0	0	0	0	0	0	0	0
2029	1	0	0	0	0	0	0	0	0	0	0	0	0
2029	2	0	0	0	0	0	0	0	0	0	0	0	0
2029	3	0	0	0	0	0	0	0	0	0	0	0	0
2029	4	0	0	0	0	0	0	0	0	0	0	0	0
2029	5	0	0	0	0	0	0	0	0	0	0	0	0
2029	6	0	0	0	0	0	0	0	0	0	0	0	0
2029	7	0	0	0	0	0	0	0	0	0	0	0	0
2029	8	0	0	0	0	0	0	0	0	0	0	0	0
2029	9	0	0	0	0	0	0	0	0	0	0	0	0
2030	0	0	0	0	0	0	0	0	0	0	0	0	0
2030	1	0	0	0	0	0	0	0	0	0	0	0	0
2030	2	0	0	0	0	0	0	0	0	0	0	0	0
2030	3	0	0	0	0	0	0	0	0	0	0	0	0
2030	4	0	0	0	0	0	0	0	0	0	0	0	0
2030	5	0	0	0	0	0	0	0	0	0	0	0	0
2030	6	0	0	0	0	0	0	0	0	0	0	0	0
2030	7	0	0	0	0	0	0	0	0	0	0	0	0
2030	8	0	0	0	0	0	0	0	0	0	0	0	0
2030	9	0	0	0	0	0	0	0	0	0	0	0	0
2031	0	0	0	0	0	0	0	0	0	0	0	0	0
2031	1	0	0	0	0	0	0	0	0	0	0	0	0
2031	2	0	0	0	0	0	0	0	0	0	0	0	0
2031	3	0	0	0	0	0	0	0	0	0	0	0	0
2031	4	0	0	0	0	0	0	0	0	0	0	0	0
2031	5	0	0	0	0	0	0	0	0	0	0	0	0
2031	6	0	0	0	0	0	0	0	0	0	0	0	0
2031	7	0	0	0	0	0	0	0	0	0	0	0	0
2031	8	0	0	0	0	0	0	0	0	0	0	0	0
2031	9	0	0	0	0	0	0	0	0	0	0	0	0
2032	0	0	0	0	0	0	0	0	0	0	0	0	0
2032	1	0	0	0	0	0	0	0	0	0	0	0	0
2032	2	0	0	0	0	0	0	0	0	0	0	0	0
2032	3	0	0	0	0	0	0	0	0	0	0	0	0
2032	4	0	0	0	0	0	0	0	0	0	0	0	0
2032	5	0	0	0	0	0	0	0	0	0	0	0	0
2032	6	0	0	0	0	0	0	0	0	0	0	0	0
2032	7	0	0	0	0	0	0	0	0	0	0	0	0
2032	8	0	0	0	0	0	0	0	0	0	0	0	0
2032	9	0	0	0	0	0	0	0	0	0	0	0	0
2033	0	0	0	0	0	0	0	0	0	0	0	0	0
2033	1	0	0	0	0	0	0	0	0	0	0	0	0
2033	2	0	0	0	0	0	0	0	0	0	0	0	0
2033	3	0	0	0	0	0	0	0	0	0	0	0	0
2033	4	0	0	0	0	0	0	0	0	0	0	0	0
2033	5	0	0	0	0	0	0	0	0	0	0	0	0
2033	6	0	0	0	0	0	0	0	0	0	0	0	0
2033	7	0	0	0	0	0	0	0	0	0	0	0	0
2033	8	0	0	0	0	0	0	0	0	0	0	0	0
2033	9	0	0	0	0	0	0	0	0	0	0	0	0
2034	0	0	0	0	0	0	0	0	0	0	0	0	0
2034	1	0	0	0	0	0	0	0	0	0	0	0	0
2034	2	0	0	0	0	0	0	0	0	0	0	0	0
2034	3	0	0	0	0	0	0	0	0	0	0	0	0
2034	4	0	0	0	0	0	0	0	0	0	0	0	0
2034	5	0	0	0	0	0	0	0	0	0	0	0	0
2034	6	0	0	0	0	0	0	0	0	0	0	0	0
2034	7	0	0	0	0	0	0	0	0	0	0	0	0
2034	8	0	0	0	0	0	0	0	0	0	0	0	0
2034	9	0	0	0	0	0	0	0	0	0	0	0	0
2035	0	0	0	0	0	0	0	0	0	0	0	0	0
2035	1	0	0	0	0	0	0	0	0	0	0	0	0
2035	2	0	0	0	0	0	0	0	0	0	0	0	0
2035	3	0	0	0	0	0	0	0	0	0	0	0	0
2035	4	0	0	0	0	0	0	0	0	0	0	0	0
2035	5	0	0	0	0	0	0	0	0	0	0	0	0
2035	6	0	0	0	0	0	0	0	0	0	0	0	0
2035	7	0	0	0	0	0	0	0	0	0	0	0	0
2035	8	0	0	0	0	0	0	0	0	0	0	0	0
2035	9	0	0	0	0	0	0	0	0	0	0	0	0
2036	0	0	0	0	0	0	0	0	0	0	0	0	0
2036	1	0	0	0	0	0	0	0	0	0	0	0	0
2036	2	0	0	0	0	0	0	0	0	0	0	0	0
2036	3	0	0	0	0	0	0	0	0	0	0	0	0
2036	4	0	0	0	0	0	0	0	0	0	0	0	0
2036	5	0	0	0	0	0	0	0	0	0	0	0	0
2036	6	0	0	0	0	0	0	0	0	0	0	0	0
2036	7	0	0	0	0	0	0	0	0	0	0	0	0
2036	8	0	0	0	0	0	0	0	0	0	0	0	0
2036	9	0	0	0	0	0	0	0	0	0	0	0	0
2037	0	0	0	0	0	0	0	0	0	0	0	0	0
2037	1	0	0	0	0	0	0	0	0	0	0	0	0
2037	2	0	0	0	0	0	0	0	0	0	0	0	0
2037	3	0	0	0	0	0	0	0	0	0	0	0	0
2037	4	0	0	0	0	0	0	0	0	0	0	0	0
2037	5	0	0	0	0	0	0	0	0	0	0	0	0
2037	6	0	0	0	0	0	0	0	0	0	0	0	0
2037	7	0	0	0	0	0	0	0	0	0	0	0	0
2037	8	0	0	0	0	0	0	0	0	0	0	0	0
2037	9	0	0	0	0	0	0	0	0	0	0	0	0
2038	0	0	0	0	0	0	0	0	0	0	0	0	0
2038	1	0	0	0	0	0	0	0	0	0	0	0	0
2038	2	0	0	0	0	0	0	0	0	0	0	0	0
2038	3	0	0	0	0	0	0	0	0	0	0	0	0
2038	4	0	0	0	0	0	0	0	0	0	0	0	0
2038	5	0	0	0	0	0	0	0	0	0	0	0	0
2038	6	0	0	0	0	0	0	0	0	0	0	0	0
2038	7	0	0	0	0	0	0	0	0	0	0	0	0
2038	8	0	0	0	0	0	0	0	0	0	0	0	0
2038	9	0	0	0	0	0	0	0	0	0	0	0	0
2039	0	0	0	0	0	0	0	0	0	0	0	0	0
2039	1	0	0	0	0	0	0	0	0	0	0	0	0
2039	2	0	0	0	0	0	0	0	0	0	0	0	0
2039	3	0	0	0	0	0	0	0	0	0	0	0	0
2039	4	0	0	0	0	0	0	0	0	0	0	0	0
2039	5	0	0	0	0	0	0	0	0	0	0	0	0
2039	6	0	0	0	0	0	0	0	0	0	0	0	0
2039	7	0	0	0	0	0	0	0	0	0	0	0	0
2039	8	0	0	0	0	0	0	0	0	0	0	0	0
2039	9	0	0	0	0	0	0	0	0	0	0	0	0
2040	0	0	0	0	0	0	0	0	0	0	0	0	0
2040	1	0	0	0	0	0	0	0	0	0	0	0	0
2040	2	0	0	0	0	0	0	0	0	0	0	0	0
2040	3	0	0	0	0	0	0	0	0	0	0	0	0
2040	4	0	0	0	0	0	0	0	0	0	0	0	0
2040	5	0	0	0	0	0	0	0	0	0	0	0	0
2040	6	0	0	0	0	0	0	0	0	0	0	0	0
2040	7	0	0	0	0	0	0	0	0	0	0	0	0
2040	8	0	0	0	0	0	0	0	0	0	0	0	0
2040	9	0	0	0	0	0	0	0	0	0	0	0	0
2041	0	0	0	0	0	0	0	0	0	0	0	0	0
2041	1	0	0	0	0	0	0	0	0	0	0	0	0
2041	2	0	0	0	0	0	0	0	0	0	0	0	0
2041	3	0	0	0	0	0	0	0	0	0	0	0	0
2041	4	0	0	0	0	0	0	0	0	0	0	0	0
2041	5	0	0	0	0	0	0	0	0	0	0	0	0
2041	6	0	0	0	0	0	0	0	0	0	0	0	0
2041	7	0	0	0	0	0	0	0	0	0	0	0	0
2041	8	0	0	0	0	0	0	0	0	0	0	0	0
2041	9	0	0	0	0	0	0	0	0	0	0	0	0
2042	0	0	0	0	0	0	0	0	0	0	0	0	0
2042	1	0	0	0	0	0	0	0	0	0	0	0	0
2042	2	0	0	0	0	0	0	0	0	0	0	0	0
2042	3	0	0	0	0	0	0	0	0	0	0	0	0
2042	4	0	0	0	0	0	0	0	0	0	0	0	0
2042	5	0	0	0	0	0	0	0	0	0	0	0	0
2042	6	0	0	0	0	0	0	0	0	0	0	0	0
2042	7	0	0	0	0	0	0	0	0	0	0	0	0
2042	8	0	0	0	0	0	0	0	0	0	0	0	0
2042	9	0	0	0	0	0	0	0	0	0	0	0	0
2043	0	0	0	0	0	0	0	0	0	0	0	0	0
2043	1	0	0	0	0	0	0	0	0	0	0	0	0
2043	2	0	0	0	0	0	0	0	0	0	0	0	0
2043	3	0	0	0	0	0	0	0	0	0	0	0	0
2043	4	0	0	0	0	0	0	0	0	0	0	0	0
2043	5	0	0	0	0	0	0	0	0	0	0	0	0
2043	6	0	0	0	0	0	0	0	0	0	0	0	0
2043	7	0	0	0	0	0	0	0	0	0	0	0	0
2043	8	0	0	0	0	0	0	0	0	0	0	0	0
2043	9	0	0	0	0	0	0	0	0	0	0	0	0
2044	0	0	0	0	0	0	0	0	0	0	0	0	0
2044	1	0	0	0	0	0	0	0	0	0	0	0	0
2044	2	0	0	0	0	0	0	0	0	0	0	0	0
2044	3	0	0	0	0	0	0	0	0	0	0	0	0
2044	4	0	0	0	0	0	0	0	0	0	0	0	0
2044	5	0	0	0	0	0	0	0	0	0	0	0	0
2044	6	0	0	0	0	0	0	0	0	0	0	0	0
2044	7	0	0	0	0	0	0	0	0	0	0	0	0
2044	8	0	0	0	0	0	0	0	0	0	0	0	0
2044	9	0	0	0	0	0	0	0	0	0	0	0	0
2045	0	0	0	0	0	0	0	0	0	0	0	0	0
2045	1	0	0	0	0	0	0	0	0	0	0	0	0
2045	2	0	0	0	0	0	0	0	0	0	0	0	0
2045	3	0	0	0	0	0	0	0	0	0	0	0	0
2045	4	0	0	0	0	0	0	0	0	0	0	0	0
2045	5	0	0	0	0	0	0	0	0	0	0	0	0
2045	6	0	0	0	0	0	0	0	0	0	0	0	0
2045	7	0	0	0	0	0	0	0	0	0	0	0	0
2045	8	0	0	0	0	0	0	0	0	0	0	0	0
2045	9	0	0	0	0	0	0	0	0	0	0	0	0
2046	0	0	0	0	0	0	0	0	0	0	0	0	0
2046	1	0	0	0	0	0	0	0	0	0	0	0	0
2046	2	0	0	0	0	0	0	0	0	0	0	0	0
2046	3	0	0	0	0	0	0	0	0	0	0	0	0
2046	4	0	0	0	0	0	0	0	0	0	0	0	0
2046	5	0	0	0	0	0	0	0	0	0	0	0	0
2046	6	0	0	0	0	0	0	0	0	0	0	0	0
2046	7	0	0	0	0	0	0	0	0	0	0	0	0
2046	8	0	0	0	0	0	0	0	0	0	0	0	0
2046	9	0	0	0	0	0	0	0	0	0	0	0	0
2047	0	0	0	0	0	0	0	0	0	0	0	0	0
2047	1	0	0	0	0	0	0	0	0	0	0	0	0
2047	2	0	0	0	0	0	0	0	0	0	0	0	0
2047	3	0	0	0	0	0	0	0	0	0	0	0	0
2047	4	0	0	0	0	0	0	0	0	0	0	0	0
2047	5	0	0	0	0	0	0	0	0	0	0	0	0
2047	6	0	0	0	0	0	0	0	0	0	0	0	0
2047	7	0	0	0	0	0	0	0	0	0	0	0	0
2047	8	0	0	0	0	0	0	0	0	0	0	0	0
2047	9	0	0	0	0	0	0	0	0	0	0	0	0
2048	0	0	0	0	0	0	0	0	0	0	0	0	0
2048	1	0	0	0	0	0	0	0	0	0	0	0	0
2048	2	0	0	0	0	0	0	0	0	0	0	0	0
2048	3	0	0	0	0	0	0	0	0	0	0	0	0
2048	4	0	0	0	0	0	0	0	0	0	0	0	0
2048	5	0	0	0	0	0	0	0	0	0	0	0	0
2048	6	0	0	0	0	0	0	0	0	0	0	0	0
2048	7	0	0	0	0	0	0	0	0	0	0	0	0
2048	8	0	0	0	0	0	0	0	0	0	0	0	0
2048	9	0	0	0	0	0	0	0	0	0	0	0	0
2049	0	0	0	0	0	0	0	0	0	0	0	0	0
2049	1	0	0	0	0	0	0	0	0	0	0	0	0
2049	2	0	0	0	0	0	0	0	0	0	0	0	0
2049	3	0	0	0	0	0	0	0	0	0	0	0	0
2049	4	0	0	0	0	0	0	0	0	0	0	0	0
[truncated: 14,985 more rows]
