# Supplementary material for: A Brake-Based Overground Gait Rehabilitation Device for Altering Propulsion Impulse Symmetry
Source: Sensors (Basel). 2021 Oct 5;21(19):6617. doi: 10.3390/s21196617 (PMC8512803; doi:10.3390/s21196617)
Supplement: Supplementary file 1 [file sensors-21-06617-s001.zip › GPT animations/code and data/stroke_data/Force/TR 18.csv]

Devices
1000
		FP1 (5629 Large) - Force			FP2 (5687 Large) [1000Hz] - Force			FP3 (5628 Small) - Force			FP4 (5639) - Force
Frame	Sub Frame	Fx	Fy	Fz	Fx	Fy	Fz	Fx	Fy	Fz	Fx	Fy	Fz
		N	N	N	N	N	N	N	N	N	N	N	N
1045	0	0	0	0	0	0	0	0	0	0	0	0	0
1045	1	0	0	0	0	0	0	0	0	0	0	0	0
1045	2	0	0	0	0	0	0	0	0	0	0	0	0
1045	3	0	0	0	0	0	0	0	0	0	0	0	0
1045	4	0	0	0	0	0	0	0	0	0	0	0	0
1045	5	0	0	0	0	0	0	0	0	0	0	0	0
1045	6	0	0	0	0	0	0	0	0	0	0	0	0
1045	7	0	0	0	0	0	0	0	0	0	0	0	0
1045	8	0	0	0	0	0	0	0	0	0	0	0	0
1045	9	0	0	0	0	0	0	0	0	0	0	0	0
1046	0	0	0	0	0	0	0	0	0	0	0	0	0
1046	1	0	0	0	0	0	0	0	0	0	0	0	0
1046	2	0	0	0	0	0	0	0	0	0	0	0	0
1046	3	0	0	0	0	0	0	0	0	0	0	0	0
1046	4	0	0	0	0	0	0	0	0	0	0	0	0
1046	5	0	0	0	0	0	0	0	0	0	0	0	0
1046	6	0	0	0	0	0	0	0	0	0	0	0	0
1046	7	0	0	0	0	0	0	0	0	0	0	0	0
1046	8	0	0	0	0	0	0	0	0	0	0	0	0
1046	9	0	0	0	0	0	0	0	0	0	0	0	0
1047	0	0	0	0	0	0	0	0	0	0	0	0	0
1047	1	0	0	0	0	0	0	0	0	0	0	0	0
1047	2	0	0	0	0	0	0	0	0	0	0	0	0
1047	3	0	0	0	0	0	0	0	0	0	0	0	0
1047	4	0	0	0	0	0	0	0	0	0	0	0	0
1047	5	0	0	0	0	0	0	0	0	0	0	0	0
1047	6	0	0	0	0	0	0	0	0	0	0	0	0
1047	7	0	0	0	0	0	0	0	0	0	0	0	0
1047	8	0	0	0	0	0	0	0	0	0	0	0	0
1047	9	0	0	0	0	0	0	0	0	0	0	0	0
1048	0	0	0	0	0	0	0	0	0	0	0	0	0
1048	1	0	0	0	0	0	0	0	0	0	0	0	0
1048	2	0	0	0	0	0	0	0	0	0	0	0	0
1048	3	0	0	0	0	0	0	0	0	0	0	0	0
1048	4	0	0	0	0	0	0	0	0	0	0	0	0
1048	5	0	0	0	0	0	0	0	0	0	0	0	0
1048	6	0	0	0	0	0	0	0	0	0	0	0	0
1048	7	0	0	0	0	0	0	0	0	0	0	0	0
1048	8	0	0	0	0	0	0	0	0	0	0	0	0
1048	9	0	0	0	0	0	0	0	0	0	0	0	0
1049	0	0	0	0	0	0	0	0	0	0	0	0	0
1049	1	0	0	0	0	0	0	0	0	0	0	0	0
1049	2	0	0	0	0	0	0	0	0	0	0	0	0
1049	3	0	0	0	0	0	0	0	0	0	0	0	0
1049	4	0	0	0	0	0	0	0	0	0	0	0	0
1049	5	0	0	0	0	0	0	0	0	0	0	0	0
1049	6	0	0	0	0	0	0	0	0	0	0	0	0
1049	7	0	0	0	0	0	0	0	0	0	0	0	0
1049	8	0	0	0	0	0	0	0	0	0	0	0	0
1049	9	0	0	0	0	0	0	0	0	0	0	0	0
1050	0	0	0	0	0	0	0	0	0	0	0	0	0
1050	1	0	0	0	0	0	0	0	0	0	0	0	0
1050	2	0	0	0	0	0	0	0	0	0	0	0	0
1050	3	0	0	0	0	0	0	0	0	0	0	0	0
1050	4	0	0	0	0	0	0	0	0	0	0	0	0
1050	5	0	0	0	0	0	0	0	0	0	0	0	0
1050	6	0	0	0	0	0	0	0	0	0	0	0	0
1050	7	0	0	0	0	0	0	0	0	0	0	0	0
1050	8	0	0	0	0	0	0	0	0	0	0	0	0
1050	9	0	0	0	0	0	0	0	0	0	0	0	0
1051	0	0	0	0	0	0	0	0	0	0	0	0	0
1051	1	0	0	0	0	0	0	0	0	0	0	0	0
1051	2	0	0	0	0	0	0	0	0	0	0	0	0
1051	3	0	0	0	0	0	0	0	0	0	0	0	0
1051	4	0	0	0	0	0	0	0	0	0	0	0	0
1051	5	0	0	0	0	0	0	0	0	0	0	0	0
1051	6	0	0	0	0	0	0	0	0	0	0	0	0
1051	7	0	0	0	0	0	0	0	0	0	0	0	0
1051	8	0	0	0	0	0	0	0	0	0	0	0	0
1051	9	0	0	0	0	0	0	0	0	0	0	0	0
1052	0	0	0	0	0	0	0	0	0	0	0	0	0
1052	1	0	0	0	0	0	0	0	0	0	0	0	0
1052	2	0	0	0	0	0	0	0	0	0	0	0	0
1052	3	0	0	0	0	0	0	0	0	0	0	0	0
1052	4	0	0	0	0	0	0	0	0	0	0	0	0
1052	5	0	0	0	0	0	0	0	0	0	0	0	0
1052	6	0	0	0	0	0	0	0	0	0	0	0	0
1052	7	0	0	0	0	0	0	0	0	0	0	0	0
1052	8	0	0	0	0	0	0	0	0	0	0	0	0
1052	9	0	0	0	0	0	0	0	0	0	0	0	0
1053	0	0	0	0	0	0	0	0	0	0	0	0	0
1053	1	0	0	0	0	0	0	0	0	0	0	0	0
1053	2	0	0	0	0	0	0	0	0	0	0	0	0
1053	3	0	0	0	0	0	0	0	0	0	0	0	0
1053	4	0	0	0	0	0	0	0	0	0	0	0	0
1053	5	0	0	0	0	0	0	0	0	0	0	0	0
1053	6	0	0	0	0	0	0	0	0	0	0	0	0
1053	7	0	0	0	0	0	0	0	0	0	0	0	0
1053	8	0	0	0	0	0	0	0	0	0	0	0	0
1053	9	0	0	0	0	0	0	0	0	0	0	0	0
1054	0	0	0	0	0	0	0	0	0	0	0	0	0
1054	1	0	0	0	0	0	0	0	0	0	0	0	0
1054	2	0	0	0	0	0	0	0	0	0	0	0	0
1054	3	0	0	0	0	0	0	0	0	0	0	0	0
1054	4	0	0	0	0	0	0	0	0	0	0	0	0
1054	5	0	0	0	0	0	0	0	0	0	0	0	0
1054	6	0	0	0	0	0	0	0	0	0	0	0	0
1054	7	0	0	0	0	0	0	0	0	0	0	0	0
1054	8	0	0	0	0	0	0	0	0	0	0	0	0
1054	9	0	0	0	0	0	0	0	0	0	0	0	0
1055	0	0	0	0	0	0	0	0	0	0	0	0	0
1055	1	0	0	0	0	0	0	0	0	0	0	0	0
1055	2	0	0	0	0	0	0	0	0	0	0	0	0
1055	3	0	0	0	0	0	0	0	0	0	0	0	0
1055	4	0	0	0	0	0	0	0	0	0	0	0	0
1055	5	0	0	0	0	0	0	0	0	0	0	0	0
1055	6	0	0	0	0	0	0	0	0	0	0	0	0
1055	7	0	0	0	0	0	0	0	0	0	0	0	0
1055	8	0	0	0	0	0	0	0	0	0	0	0	0
1055	9	0	0	0	0	0	0	0	0	0	0	0	0
1056	0	0	0	0	0	0	0	0	0	0	0	0	0
1056	1	0	0	0	0	0	0	0	0	0	0	0	0
1056	2	0	0	0	0	0	0	0	0	0	0	0	0
1056	3	0	0	0	0	0	0	0	0	0	0	0	0
1056	4	0	0	0	0	0	0	0	0	0	0	0	0
1056	5	0	0	0	0	0	0	0	0	0	0	0	0
1056	6	0	0	0	0	0	0	0	0	0	0	0	0
1056	7	0	0	0	0	0	0	0	0	0	0	0	0
1056	8	0	0	0	0	0	0	0	0	0	0	0	0
1056	9	0	0	0	0	0	0	0	0	0	0	0	0
1057	0	0	0	0	0	0	0	0	0	0	0	0	0
1057	1	0	0	0	0	0	0	0	0	0	0	0	0
1057	2	0	0	0	0	0	0	0	0	0	0	0	0
1057	3	0	0	0	0	0	0	0	0	0	0	0	0
1057	4	0	0	0	0	0	0	0	0	0	0	0	0
1057	5	0	0	0	0	0	0	0	0	0	0	0	0
1057	6	0	0	0	0	0	0	0	0	0	0	0	0
1057	7	0	0	0	0	0	0	0	0	0	0	0	0
1057	8	0	0	0	0	0	0	0	0	0	0	0	0
1057	9	0	0	0	0	0	0	0	0	0	0	0	0
1058	0	0	0	0	0	0	0	0	0	0	0	0	0
1058	1	0	0	0	0	0	0	0	0	0	0	0	0
1058	2	0	0	0	0	0	0	0	0	0	0	0	0
1058	3	0	0	0	0	0	0	0	0	0	0	0	0
1058	4	0	0	0	0	0	0	0	0	0	0	0	0
1058	5	0	0	0	0	0	0	0	0	0	0	0	0
1058	6	0	0	0	0	0	0	0	0	0	0	0	0
1058	7	0	0	0	0	0	0	0	0	0	0	0	0
1058	8	0	0	0	0	0	0	0	0	0	0	0	0
1058	9	0	0	0	0	0	0	0	0	0	0	0	0
1059	0	0	0	0	0	0	0	0	0	0	0	0	0
1059	1	0	0	0	0	0	0	0	0	0	0	0	0
1059	2	0	0	0	0	0	0	0	0	0	0	0	0
1059	3	0	0	0	0	0	0	0	0	0	0	0	0
1059	4	0	0	0	0	0	0	0	0	0	0	0	0
1059	5	0	0	0	0	0	0	0	0	0	0	0	0
1059	6	0	0	0	0	0	0	0	0	0	0	0	0
1059	7	0	0	0	0	0	0	0	0	0	0	0	0
1059	8	0	0	0	0	0	0	0	0	0	0	0	0
1059	9	0	0	0	0	0	0	0	0	0	0	0	0
1060	0	0	0	0	0	0	0	0	0	0	0	0	0
1060	1	0	0	0	0	0	0	0	0	0	0	0	0
1060	2	0	0	0	0	0	0	0	0	0	0	0	0
1060	3	0	0	0	0	0	0	0	0	0	0	0	0
1060	4	0	0	0	0	0	0	0	0	0	0	0	0
1060	5	0	0	0	0	0	0	0	0	0	0	0	0
1060	6	0	0	0	0	0	0	0	0	0	0	0	0
1060	7	0	0	0	0	0	0	0	0	0	0	0	0
1060	8	0	0	0	0	0	0	0	0	0	0	0	0
1060	9	0	0	0	0	0	0	0	0	0	0	0	0
1061	0	0	0	0	0	0	0	0	0	0	0	0	0
1061	1	0	0	0	0	0	0	0	0	0	0	0	0
1061	2	0	0	0	0	0	0	0	0	0	0	0	0
1061	3	0	0	0	0	0	0	0	0	0	0	0	0
1061	4	0	0	0	0	0	0	0	0	0	0	0	0
1061	5	0	0	0	0	0	0	0	0	0	0	0	0
1061	6	0	0	0	0	0	0	0	0	0	0	0	0
1061	7	0	0	0	0	0	0	0	0	0	0	0	0
1061	8	0	0	0	0	0	0	0	0	0	0	0	0
1061	9	0	0	0	0	0	0	0	0	0	0	0	0
1062	0	0	0	0	0	0	0	0	0	0	0	0	0
1062	1	0	0	0	0	0	0	0	0	0	0	0	0
1062	2	0	0	0	0	0	0	0	0	0	0	0	0
1062	3	0	0	0	0	0	0	0	0	0	0	0	0
1062	4	0	0	0	0	0	0	0	0	0	0	0	0
1062	5	0	0	0	0	0	0	0	0	0	0	0	0
1062	6	0	0	0	0	0	0	0	0	0	0	0	0
1062	7	0	0	0	0	0	0	0	0	0	0	0	0
1062	8	0	0	0	0	0	0	0	0	0	0	0	0
1062	9	0	0	0	0	0	0	0	0	0	0	0	0
1063	0	0	0	0	0	0	0	0	0	0	0	0	0
1063	1	0	0	0	0	0	0	0	0	0	0	0	0
1063	2	0	0	0	0	0	0	0	0	0	0	0	0
1063	3	0	0	0	0	0	0	0	0	0	0	0	0
1063	4	0	0	0	0	0	0	0	0	0	0	0	0
1063	5	0	0	0	0	0	0	0	0	0	0	0	0
1063	6	0	0	0	0	0	0	0	0	0	0	0	0
1063	7	0	0	0	0	0	0	0	0	0	0	0	0
1063	8	0	0	0	0	0	0	0	0	0	0	0	0
1063	9	0	0	0	0	0	0	0	0	0	0	0	0
1064	0	0	0	0	0	0	0	0	0	0	0	0	0
1064	1	0	0	0	0	0	0	0	0	0	0	0	0
1064	2	0	0	0	0	0	0	0	0	0	0	0	0
1064	3	0	0	0	0	0	0	0	0	0	0	0	0
1064	4	0	0	0	0	0	0	0	0	0	0	0	0
1064	5	0	0	0	0	0	0	0	0	0	0	0	0
1064	6	0	0	0	0	0	0	0	0	0	0	0	0
1064	7	0	0	0	0	0	0	0	0	0	0	0	0
1064	8	0	0	0	0	0	0	0	0	0	0	0	0
1064	9	0	0	0	0	0	0	0	0	0	0	0	0
1065	0	0	0	0	0	0	0	0	0	0	0	0	0
1065	1	0	0	0	0	0	0	0	0	0	0	0	0
1065	2	0	0	0	0	0	0	0	0	0	0	0	0
1065	3	0	0	0	0	0	0	0	0	0	0	0	0
1065	4	0	0	0	0	0	0	0	0	0	0	0	0
1065	5	0	0	0	0	0	0	0	0	0	0	0	0
1065	6	0	0	0	0	0	0	0	0	0	0	0	0
1065	7	0	0	0	0	0	0	0	0	0	0	0	0
1065	8	0	0	0	0	0	0	0	0	0	0	0	0
1065	9	0	0	0	0	0	0	0	0	0	0	0	0
1066	0	0	0	0	0	0	0	0	0	0	0	0	0
1066	1	0	0	0	0	0	0	0	0	0	0	0	0
1066	2	0	0	0	0	0	0	0	0	0	0	0	0
1066	3	0	0	0	0	0	0	0	0	0	0	0	0
1066	4	0	0	0	0	0	0	0	0	0	0	0	0
1066	5	0	0	0	0	0	0	0	0	0	0	0	0
1066	6	0	0	0	0	0	0	0	0	0	0	0	0
1066	7	0	0	0	0	0	0	0	0	0	0	0	0
1066	8	0	0	0	0	0	0	0	0	0	0	0	0
1066	9	0	0	0	0	0	0	0	0	0	0	0	0
1067	0	0	0	0	0	0	0	0	0	0	0	0	0
1067	1	0	0	0	0	0	0	0	0	0	0	0	0
1067	2	0	0	0	0	0	0	0	0	0	0	0	0
1067	3	0	0	0	0	0	0	0	0	0	0	0	0
1067	4	0	0	0	0	0	0	0	0	0	0	0	0
1067	5	0	0	0	0	0	0	0	0	0	0	0	0
1067	6	0	0	0	0	0	0	0	0	0	0	0	0
1067	7	0	0	0	0	0	0	0	0	0	0	0	0
1067	8	0	0	0	0	0	0	0	0	0	0	0	0
1067	9	0	0	0	0	0	0	0	0	0	0	0	0
1068	0	0	0	0	0	0	0	0	0	0	0	0	0
1068	1	0	0	0	0	0	0	0	0	0	0	0	0
1068	2	0	0	0	0	0	0	0	0	0	0	0	0
1068	3	0	0	0	0	0	0	0	0	0	0	0	0
1068	4	0	0	0	0	0	0	0	0	0	0	0	0
1068	5	0	0	0	0	0	0	0	0	0	0	0	0
1068	6	0	0	0	0	0	0	0	0	0	0	0	0
1068	7	0	0	0	0	0	0	0	0	0	0	0	0
1068	8	0	0	0	0	0	0	0	0	0	0	0	0
1068	9	0	0	0	0	0	0	0	0	0	0	0	0
1069	0	0	0	0	0	0	0	0	0	0	0	0	0
1069	1	0	0	0	0	0	0	0	0	0	0	0	0
1069	2	0	0	0	0	0	0	0	0	0	0	0	0
1069	3	0	0	0	0	0	0	0	0	0	0	0	0
1069	4	0	0	0	0	0	0	0	0	0	0	0	0
1069	5	0	0	0	0	0	0	0	0	0	0	0	0
1069	6	0	0	0	0	0	0	0	0	0	0	0	0
1069	7	0	0	0	0	0	0	0	0	0	0	0	0
1069	8	0	0	0	0	0	0	0	0	0	0	0	0
1069	9	0	0	0	0	0	0	0	0	0	0	0	0
1070	0	0	0	0	0	0	0	0	0	0	0	0	0
1070	1	0	0	0	0	0	0	0	0	0	0	0	0
1070	2	0	0	0	0	0	0	0	0	0	0	0	0
1070	3	0	0	0	0	0	0	0	0	0	0	0	0
1070	4	0	0	0	0	0	0	0	0	0	0	0	0
1070	5	0	0	0	0	0	0	0	0	0	0	0	0
1070	6	0	0	0	0	0	0	0	0	0	0	0	0
1070	7	0	0	0	0	0	0	0	0	0	0	0	0
1070	8	0	0	0	0	0	0	0	0	0	0	0	0
1070	9	0	0	0	0	0	0	0	0	0	0	0	0
1071	0	0	0	0	0	0	0	0	0	0	0	0	0
1071	1	0	0	0	0	0	0	0	0	0	0	0	0
1071	2	0	0	0	0	0	0	0	0	0	0	0	0
1071	3	0	0	0	0	0	0	0	0	0	0	0	0
1071	4	0	0	0	0	0	0	0	0	0	0	0	0
1071	5	0	0	0	0	0	0	0	0	0	0	0	0
1071	6	0	0	0	0	0	0	0	0	0	0	0	0
1071	7	0	0	0	0	0	0	0	0	0	0	0	0
1071	8	0	0	0	0	0	0	0	0	0	0	0	0
1071	9	0	0	0	0	0	0	0	0	0	0	0	0
1072	0	0	0	0	0	0	0	0	0	0	0	0	0
1072	1	0	0	0	0	0	0	0	0	0	0	0	0
1072	2	0	0	0	0	0	0	0	0	0	0	0	0
1072	3	0	0	0	0	0	0	0	0	0	0	0	0
1072	4	0	0	0	0	0	0	0	0	0	0	0	0
1072	5	0	0	0	0	0	0	0	0	0	0	0	0
1072	6	0	0	0	0	0	0	0	0	0	0	0	0
1072	7	0	0	0	0	0	0	0	0	0	0	0	0
1072	8	0	0	0	0	0	0	0	0	0	0	0	0
1072	9	0	0	0	0	0	0	0	0	0	0	0	0
1073	0	0	0	0	0	0	0	0	0	0	0	0	0
1073	1	0	0	0	0	0	0	0	0	0	0	0	0
1073	2	0	0	0	0	0	0	0	0	0	0	0	0
1073	3	0	0	0	0	0	0	0	0	0	0	0	0
1073	4	0	0	0	0	0	0	0	0	0	0	0	0
1073	5	0	0	0	0	0	0	0	0	0	0	0	0
1073	6	0	0	0	0	0	0	0	0	0	0	0	0
1073	7	0	0	0	0	0	0	0	0	0	0	0	0
1073	8	0	0	0	0	0	0	0	0	0	0	0	0
1073	9	0	0	0	0	0	0	0	0	0	0	0	0
1074	0	0	0	0	0	0	0	0	0	0	0	0	0
1074	1	0	0	0	0	0	0	0	0	0	0	0	0
1074	2	0	0	0	0	0	0	0	0	0	0	0	0
1074	3	0	0	0	0	0	0	0	0	0	0	0	0
1074	4	0	0	0	0	0	0	0	0	0	0	0	0
1074	5	0	0	0	0	0	0	0	0	0	0	0	0
1074	6	0	0	0	0	0	0	0	0	0	0	0	0
1074	7	0	0	0	0	0	0	0	0	0	0	0	0
1074	8	0	0	0	0	0	0	0	0	0	0	0	0
1074	9	0	0	0	0	0	0	0	0	0	0	0	0
1075	0	0	0	0	0	0	0	0	0	0	0	0	0
1075	1	0	0	0	0	0	0	0	0	0	0	0	0
1075	2	0	0	0	0	0	0	0	0	0	0	0	0
1075	3	0	0	0	0	0	0	0	0	0	0	0	0
1075	4	0	0	0	0	0	0	0	0	0	0	0	0
1075	5	0	0	0	0	0	0	0	0	0	0	0	0
1075	6	0	0	0	0	0	0	0	0	0	0	0	0
1075	7	0	0	0	0	0	0	0	0	0	0	0	0
1075	8	0	0	0	0	0	0	0	0	0	0	0	0
1075	9	0	0	0	0	0	0	0	0	0	0	0	0
1076	0	0	0	0	0	0	0	0	0	0	0	0	0
1076	1	0	0	0	0	0	0	0	0	0	0	0	0
1076	2	0	0	0	0	0	0	0	0	0	0	0	0
1076	3	0	0	0	0	0	0	0	0	0	0	0	0
1076	4	0	0	0	0	0	0	0	0	0	0	0	0
1076	5	0	0	0	0	0	0	0	0	0	0	0	0
1076	6	0	0	0	0	0	0	0	0	0	0	0	0
1076	7	0	0	0	0	0	0	0	0	0	0	0	0
1076	8	0	0	0	0	0	0	0	0	0	0	0	0
1076	9	0	0	0	0	0	0	0	0	0	0	0	0
1077	0	0	0	0	0	0	0	0	0	0	0	0	0
1077	1	0	0	0	0	0	0	0	0	0	0	0	0
1077	2	0	0	0	0	0	0	0	0	0	0	0	0
1077	3	0	0	0	0	0	0	0	0	0	0	0	0
1077	4	0	0	0	0	0	0	0	0	0	0	0	0
1077	5	0	0	0	0	0	0	0	0	0	0	0	0
1077	6	0	0	0	0	0	0	0	0	0	0	0	0
1077	7	0	0	0	0	0	0	0	0	0	0	0	0
1077	8	0	0	0	0	0	0	0	0	0	0	0	0
1077	9	0	0	0	0	0	0	0	0	0	0	0	0
1078	0	0	0	0	0	0	0	0	0	0	0	0	0
1078	1	0	0	0	0	0	0	0	0	0	0	0	0
1078	2	0	0	0	0	0	0	0	0	0	0	0	0
1078	3	0	0	0	0	0	0	0	0	0	0	0	0
1078	4	0	0	0	0	0	0	0	0	0	0	0	0
1078	5	0	0	0	0	0	0	0	0	0	0	0	0
1078	6	0	0	0	0	0	0	0	0	0	0	0	0
1078	7	0	0	0	0	0	0	0	0	0	0	0	0
1078	8	0	0	0	0	0	0	0	0	0	0	0	0
1078	9	0	0	0	0	0	0	0	0	0	0	0	0
1079	0	0	0	0	0	0	0	0	0	0	0	0	0
1079	1	0	0	0	0	0	0	0	0	0	0	0	0
1079	2	0	0	0	0	0	0	0	0	0	0	0	0
1079	3	0	0	0	0	0	0	0	0	0	0	0	0
1079	4	0	0	0	0	0	0	0	0	0	0	0	0
1079	5	0	0	0	0	0	0	0	0	0	0	0	0
1079	6	0	0	0	0	0	0	0	0	0	0	0	0
1079	7	0	0	0	0	0	0	0	0	0	0	0	0
1079	8	0	0	0	0	0	0	0	0	0	0	0	0
1079	9	0	0	0	0	0	0	0	0	0	0	0	0
1080	0	0	0	0	0	0	0	0	0	0	0	0	0
1080	1	0	0	0	0	0	0	0	0	0	0	0	0
1080	2	0	0	0	0	0	0	0	0	0	0	0	0
1080	3	0	0	0	0	0	0	0	0	0	0	0	0
1080	4	0	0	0	0	0	0	0	0	0	0	0	0
1080	5	0	0	0	0	0	0	0	0	0	0	0	0
1080	6	0	0	0	0	0	0	0	0	0	0	0	0
1080	7	0	0	0	0	0	0	0	0	0	0	0	0
1080	8	0	0	0	0	0	0	0	0	0	0	0	0
1080	9	0	0	0	0	0	0	0	0	0	0	0	0
1081	0	0	0	0	0	0	0	0	0	0	0	0	0
1081	1	0	0	0	0	0	0	0	0	0	0	0	0
1081	2	0	0	0	0	0	0	0	0	0	0	0	0
1081	3	0	0	0	0	0	0	0	0	0	0	0	0
1081	4	0	0	0	0	0	0	0	0	0	0	0	0
1081	5	0	0	0	0	0	0	0	0	0	0	0	0
1081	6	0	0	0	0	0	0	0	0	0	0	0	0
1081	7	0	0	0	0	0	0	0	0	0	0	0	0
1081	8	0	0	0	0	0	0	0	0	0	0	0	0
1081	9	0	0	0	0	0	0	0	0	0	0	0	0
1082	0	0	0	0	0	0	0	0	0	0	0	0	0
1082	1	0	0	0	0	0	0	0	0	0	0	0	0
1082	2	0	0	0	0	0	0	0	0	0	0	0	0
1082	3	0	0	0	0	0	0	0	0	0	0	0	0
1082	4	0	0	0	0	0	0	0	0	0	0	0	0
1082	5	0	0	0	0	0	0	0	0	0	0	0	0
1082	6	0	0	0	0	0	0	0	0	0	0	0	0
1082	7	0	0	0	0	0	0	0	0	0	0	0	0
1082	8	0	0	0	0	0	0	0	0	0	0	0	0
1082	9	0	0	0	0	0	0	0	0	0	0	0	0
1083	0	0	0	0	0	0	0	0	0	0	0	0	0
1083	1	0	0	0	0	0	0	0	0	0	0	0	0
1083	2	0	0	0	0	0	0	0	0	0	0	0	0
1083	3	0	0	0	0	0	0	0	0	0	0	0	0
1083	4	0	0	0	0	0	0	0	0	0	0	0	0
1083	5	0	0	0	0	0	0	0	0	0	0	0	0
1083	6	0	0	0	0	0	0	0	0	0	0	0	0
1083	7	0	0	0	0	0	0	0	0	0	0	0	0
1083	8	0	0	0	0	0	0	0	0	0	0	0	0
1083	9	0	0	0	0	0	0	0	0	0	0	0	0
1084	0	0	0	0	0	0	0	0	0	0	0	0	0
1084	1	0	0	0	0	0	0	0	0	0	0	0	0
1084	2	0	0	0	0	0	0	0	0	0	0	0	0
1084	3	0	0	0	0	0	0	0	0	0	0	0	0
1084	4	0	0	0	0	0	0	0	0	0	0	0	0
1084	5	0	0	0	0	0	0	0	0	0	0	0	0
1084	6	0	0	0	0	0	0	0	0	0	0	0	0
1084	7	0	0	0	0	0	0	0	0	0	0	0	0
1084	8	0	0	0	0	0	0	0	0	0	0	0	0
1084	9	0	0	0	0	0	0	0	0	0	0	0	0
1085	0	0	0	0	0	0	0	0	0	0	0	0	0
1085	1	0	0	0	0	0	0	0	0	0	0	0	0
1085	2	0	0	0	0	0	0	0	0	0	0	0	0
1085	3	0	0	0	0	0	0	0	0	0	0	0	0
1085	4	0	0	0	0	0	0	0	0	0	0	0	0
1085	5	0	0	0	0	0	0	0	0	0	0	0	0
1085	6	0	0	0	0	0	0	0	0	0	0	0	0
1085	7	0	0	0	0	0	0	0	0	0	0	0	0
1085	8	0	0	0	0	0	0	0	0	0	0	0	0
1085	9	0	0	0	0	0	0	0	0	0	0	0	0
1086	0	0	0	0	0	0	0	0	0	0	0	0	0
1086	1	0	0	0	0	0	0	0	0	0	0	0	0
1086	2	0	0	0	0	0	0	0	0	0	0	0	0
1086	3	0	0	0	0	0	0	0	0	0	0	0	0
1086	4	0	0	0	0	0	0	0	0	0	0	0	0
1086	5	0	0	0	0	0	0	0	0	0	0	0	0
1086	6	0	0	0	0	0	0	0	0	0	0	0	0
1086	7	0	0	0	0	0	0	0	0	0	0	0	0
1086	8	0	0	0	0	0	0	0	0	0	0	0	0
1086	9	0	0	0	0	0	0	0	0	0	0	0	0
1087	0	0	0	0	0	0	0	0	0	0	0	0	0
1087	1	0	0	0	0	0	0	0	0	0	0	0	0
1087	2	0	0	0	0	0	0	0	0	0	0	0	0
1087	3	0	0	0	0	0	0	0	0	0	0	0	0
1087	4	0	0	0	0	0	0	0	0	0	0	0	0
1087	5	0	0	0	0	0	0	0	0	0	0	0	0
1087	6	0	0	0	0	0	0	0	0	0	0	0	0
1087	7	0	0	0	0	0	0	0	0	0	0	0	0
1087	8	0	0	0	0	0	0	0	0	0	0	0	0
1087	9	0	0	0	0	0	0	0	0	0	0	0	0
1088	0	0	0	0	0	0	0	0	0	0	0	0	0
1088	1	0	0	0	0	0	0	0	0	0	0	0	0
1088	2	0	0	0	0	0	0	0	0	0	0	0	0
1088	3	0	0	0	0	0	0	0	0	0	0	0	0
1088	4	0	0	0	0	0	0	0	0	0	0	0	0
1088	5	0	0	0	0	0	0	0	0	0	0	0	0
1088	6	0	0	0	0	0	0	0	0	0	0	0	0
1088	7	0	0	0	0	0	0	0	0	0	0	0	0
1088	8	0	0	0	0	0	0	0	0	0	0	0	0
1088	9	0	0	0	0	0	0	0	0	0	0	0	0
1089	0	0	0	0	0	0	0	0	0	0	0	0	0
1089	1	0	0	0	0	0	0	0	0	0	0	0	0
1089	2	0	0	0	0	0	0	0	0	0	0	0	0
1089	3	0	0	0	0	0	0	0	0	0	0	0	0
1089	4	0	0	0	0	0	0	0	0	0	0	0	0
1089	5	0	0	0	0	0	0	0	0	0	0	0	0
1089	6	0	0	0	0	0	0	0	0	0	0	0	0
1089	7	0	0	0	0	0	0	0	0	0	0	0	0
1089	8	0	0	0	0	0	0	0	0	0	0	0	0
1089	9	0	0	0	0	0	0	0	0	0	0	0	0
1090	0	0	0	0	0	0	0	0	0	0	0	0	0
1090	1	0	0	0	0	0	0	0	0	0	0	0	0
1090	2	0	0	0	0	0	0	0	0	0	0	0	0
1090	3	0	0	0	0	0	0	0	0	0	0	0	0
1090	4	0	0	0	0	0	0	0	0	0	0	0	0
1090	5	0	0	0	0	0	0	0	0	0	0	0	0
1090	6	0	0	0	0	0	0	0	0	0	0	0	0
1090	7	0	0	0	0	0	0	0	0	0	0	0	0
1090	8	0	0	0	0	0	0	0	0	0	0	0	0
1090	9	0	0	0	0	0	0	0	0	0	0	0	0
1091	0	0	0	0	0	0	0	0	0	0	0	0	0
1091	1	0	0	0	0	0	0	0	0	0	0	0	0
1091	2	0	0	0	0	0	0	0	0	0	0	0	0
1091	3	0	0	0	0	0	0	0	0	0	0	0	0
1091	4	0	0	0	0	0	0	0	0	0	0	0	0
1091	5	0	0	0	0	0	0	0	0	0	0	0	0
1091	6	0	0	0	0	0	0	0	0	0	0	0	0
1091	7	0	0	0	0	0	0	0	0	0	0	0	0
1091	8	0	0	0	0	0	0	0	0	0	0	0	0
1091	9	0	0	0	0	0	0	0	0	0	0	0	0
1092	0	0	0	0	0	0	0	0	0	0	0	0	0
1092	1	0	0	0	0	0	0	0	0	0	0	0	0
1092	2	0	0	0	0	0	0	0	0	0	0	0	0
1092	3	0	0	0	0	0	0	0	0	0	0	0	0
1092	4	0	0	0	0	0	0	0	0	0	0	0	0
1092	5	0	0	0	0	0	0	0	0	0	0	0	0
1092	6	0	0	0	0	0	0	0	0	0	0	0	0
1092	7	0	0	0	0	0	0	0	0	0	0	0	0
1092	8	0	0	0	0	0	0	0	0	0	0	0	0
1092	9	0	0	0	0	0	0	0	0	0	0	0	0
1093	0	0	0	0	0	0	0	0	0	0	0	0	0
1093	1	0	0	0	0	0	0	0	0	0	0	0	0
1093	2	0	0	0	0	0	0	0	0	0	0	0	0
1093	3	0	0	0	0	0	0	0	0	0	0	0	0
1093	4	0	0	0	0	0	0	0	0	0	0	0	0
1093	5	0	0	0	0	0	0	0	0	0	0	0	0
1093	6	0	0	0	0	0	0	0	0	0	0	0	0
1093	7	0	0	0	0	0	0	0	0	0	0	0	0
1093	8	0	0	0	0	0	0	0	0	0	0	0	0
1093	9	0	0	0	0	0	0	0	0	0	0	0	0
1094	0	0	0	0	0	0	0	0	0	0	0	0	0
1094	1	0	0	0	0	0	0	0	0	0	0	0	0
1094	2	0	0	0	0	0	0	0	0	0	0	0	0
1094	3	0	0	0	0	0	0	0	0	0	0	0	0
1094	4	0	0	0	0	0	0	0	0	0	0	0	0
1094	5	0	0	0	0	0	0	0	0	0	0	0	0
1094	6	0	0	0	0	0	0	0	0	0	0	0	0
1094	7	0	0	0	0	0	0	0	0	0	0	0	0
1094	8	0	0	0	0	0	0	0	0	0	0	0	0
1094	9	0	0	0	0	0	0	0	0	0	0	0	0
1095	0	0	0	0	0	0	0	0	0	0	0	0	0
1095	1	0	0	0	0	0	0	0	0	0	0	0	0
1095	2	0	0	0	0	0	0	0	0	0	0	0	0
1095	3	0	0	0	0	0	0	0	0	0	0	0	0
1095	4	0	0	0	0	0	0	0	0	0	0	0	0
1095	5	0	0	0	0	0	0	0	0	0	0	0	0
1095	6	0	0	0	0	0	0	0	0	0	0	0	0
1095	7	0	0	0	0	0	0	0	0	0	0	0	0
1095	8	0	0	0	0	0	0	0	0	0	0	0	0
1095	9	0	0	0	0	0	0	0	0	0	0	0	0
1096	0	0	0	0	0	0	0	0	0	0	0	0	0
1096	1	0	0	0	0	0	0	0	0	0	0	0	0
1096	2	0	0	0	0	0	0	0	0	0	0	0	0
1096	3	0	0	0	0	0	0	0	0	0	0	0	0
1096	4	0	0	0	0	0	0	0	0	0	0	0	0
1096	5	0	0	0	0	0	0	0	0	0	0	0	0
1096	6	0	0	0	0	0	0	0	0	0	0	0	0
1096	7	0	0	0	0	0	0	0	0	0	0	0	0
1096	8	0	0	0	0	0	0	0	0	0	0	0	0
1096	9	0	0	0	0	0	0	0	0	0	0	0	0
1097	0	0	0	0	0	0	0	0	0	0	0	0	0
1097	1	0	0	0	0	0	0	0	0	0	0	0	0
1097	2	0	0	0	0	0	0	0	0	0	0	0	0
1097	3	0	0	0	0	0	0	0	0	0	0	0	0
1097	4	0	0	0	0	0	0	0	0	0	0	0	0
1097	5	0	0	0	0	0	0	0	0	0	0	0	0
1097	6	0	0	0	0	0	0	0	0	0	0	0	0
1097	7	0	0	0	0	0	0	0	0	0	0	0	0
1097	8	0	0	0	0	0	0	0	0	0	0	0	0
1097	9	0	0	0	0	0	0	0	0	0	0	0	0
1098	0	0	0	0	0	0	0	0	0	0	0	0	0
1098	1	0	0	0	0	0	0	0	0	0	0	0	0
1098	2	0	0	0	0	0	0	0	0	0	0	0	0
1098	3	0	0	0	0	0	0	0	0	0	0	0	0
1098	4	0	0	0	0	0	0	0	0	0	0	0	0
1098	5	0	0	0	0	0	0	0	0	0	0	0	0
1098	6	0	0	0	0	0	0	0	0	0	0	0	0
1098	7	0	0	0	0	0	0	0	0	0	0	0	0
1098	8	0	0	0	0	0	0	0	0	0	0	0	0
1098	9	0	0	0	0	0	0	0	0	0	0	0	0
1099	0	0	0	0	0	0	0	0	0	0	0	0	0
1099	1	0	0	0	0	0	0	0	0	0	0	0	0
1099	2	0	0	0	0	0	0	0	0	0	0	0	0
1099	3	0	0	0	0	0	0	0	0	0	0	0	0
1099	4	0	0	0	0	0	0	0	0	0	0	0	0
1099	5	0	0	0	0	0	0	0	0	0	0	0	0
1099	6	0	0	0	0	0	0	0	0	0	0	0	0
1099	7	0	0	0	0	0	0	0	0	0	0	0	0
1099	8	0	0	0	0	0	0	0	0	0	0	0	0
1099	9	0	0	0	0	0	0	0	0	0	0	0	0
1100	0	0	0	0	0	0	0	0	0	0	0	0	0
1100	1	0	0	0	0	0	0	0	0	0	0	0	0
1100	2	0	0	0	0	0	0	0	0	0	0	0	0
1100	3	0	0	0	0	0	0	0	0	0	0	0	0
1100	4	0	0	0	0	0	0	0	0	0	0	0	0
1100	5	0	0	0	0	0	0	0	0	0	0	0	0
1100	6	0	0	0	0	0	0	0	0	0	0	0	0
1100	7	0	0	0	0	0	0	0	0	0	0	0	0
1100	8	0	0	0	0	0	0	0	0	0	0	0	0
1100	9	0	0	0	0	0	0	0	0	0	0	0	0
1101	0	0	0	0	0	0	0	0	0	0	0	0	0
1101	1	0	0	0	0	0	0	0	0	0	0	0	0
1101	2	0	0	0	0	0	0	0	0	0	0	0	0
1101	3	0	0	0	0	0	0	0	0	0	0	0	0
1101	4	0	0	0	0	0	0	0	0	0	0	0	0
1101	5	0	0	0	0	0	0	0	0	0	0	0	0
1101	6	0	0	0	0	0	0	0	0	0	0	0	0
1101	7	0	0	0	0	0	0	0	0	0	0	0	0
1101	8	0	0	0	0	0	0	0	0	0	0	0	0
1101	9	0	0	0	0	0	0	0	0	0	0	0	0
1102	0	0	0	0	0	0	0	0	0	0	0	0	0
1102	1	0	0	0	0	0	0	0	0	0	0	0	0
1102	2	0	0	0	0	0	0	0	0	0	0	0	0
1102	3	0	0	0	0	0	0	0	0	0	0	0	0
1102	4	0	0	0	0	0	0	0	0	0	0	0	0
1102	5	0	0	0	0	0	0	0	0	0	0	0	0
1102	6	0	0	0	0	0	0	0	0	0	0	0	0
1102	7	0	0	0	0	0	0	0	0	0	0	0	0
1102	8	0	0	0	0	0	0	0	0	0	0	0	0
1102	9	0	0	0	0	0	0	0	0	0	0	0	0
1103	0	0	0	0	0	0	0	0	0	0	0	0	0
1103	1	0	0	0	0	0	0	0	0	0	0	0	0
1103	2	0	0	0	0	0	0	0	0	0	0	0	0
1103	3	0	0	0	0	0	0	0	0	0	0	0	0
1103	4	0	0	0	0	0	0	0	0	0	0	0	0
1103	5	0	0	0	0	0	0	0	0	0	0	0	0
1103	6	0	0	0	0	0	0	0	0	0	0	0	0
1103	7	0	0	0	0	0	0	0	0	0	0	0	0
1103	8	0	0	0	0	0	0	0	0	0	0	0	0
1103	9	0	0	0	0	0	0	0	0	0	0	0	0
1104	0	0	0	0	0	0	0	0	0	0	0	0	0
1104	1	0	0	0	0	0	0	0	0	0	0	0	0
1104	2	0	0	0	0	0	0	0	0	0	0	0	0
1104	3	0	0	0	0	0	0	0	0	0	0	0	0
1104	4	0	0	0	0	0	0	0	0	0	0	0	0
1104	5	0	0	0	0	0	0	0	0	0	0	0	0
1104	6	0	0	0	0	0	0	0	0	0	0	0	0
1104	7	0	0	0	0	0	0	0	0	0	0	0	0
1104	8	0	0	0	0	0	0	0	0	0	0	0	0
1104	9	0	0	0	0	0	0	0	0	0	0	0	0
1105	0	0	0	0	0	0	0	0	0	0	0	0	0
1105	1	0	0	0	0	0	0	0	0	0	0	0	0
1105	2	0	0	0	0	0	0	0	0	0	0	0	0
1105	3	0	0	0	0	0	0	0	0	0	0	0	0
1105	4	0	0	0	0	0	0	0	0	0	0	0	0
1105	5	0	0	0	0	0	0	0	0	0	0	0	0
1105	6	0	0	0	0	0	0	0	0	0	0	0	0
1105	7	0	0	0	0	0	0	0	0	0	0	0	0
1105	8	0	0	0	0	0	0	0	0	0	0	0	0
1105	9	0	0	0	0	0	0	0	0	0	0	0	0
1106	0	0	0	0	0	0	0	0	0	0	0	0	0
1106	1	0	0	0	0	0	0	0	0	0	0	0	0
1106	2	0	0	0	0	0	0	0	0	0	0	0	0
1106	3	0	0	0	0	0	0	0	0	0	0	0	0
1106	4	0	0	0	0	0	0	0	0	0	0	0	0
1106	5	0	0	0	0	0	0	0	0	0	0	0	0
1106	6	0	0	0	0	0	0	0	0	0	0	0	0
1106	7	0	0	0	0	0	0	0	0	0	0	0	0
1106	8	0	0	0	0	0	0	0	0	0	0	0	0
1106	9	0	0	0	0	0	0	0	0	0	0	0	0
1107	0	0	0	0	0	0	0	0	0	0	0	0	0
1107	1	0	0	0	0	0	0	0	0	0	0	0	0
1107	2	0	0	0	0	0	0	0	0	0	0	0	0
1107	3	0	0	0	0	0	0	0	0	0	0	0	0
1107	4	0	0	0	0	0	0	0	0	0	0	0	0
1107	5	0	0	0	0	0	0	0	0	0	0	0	0
1107	6	0	0	0	0	0	0	0	0	0	0	0	0
1107	7	0	0	0	0	0	0	0	0	0	0	0	0
1107	8	0	0	0	0	0	0	0	0	0	0	0	0
1107	9	0	0	0	0	0	0	0	0	0	0	0	0
1108	0	0	0	0	0	0	0	0	0	0	0	0	0
1108	1	0	0	0	0	0	0	0	0	0	0	0	0
1108	2	0	0	0	0	0	0	0	0	0	0	0	0
1108	3	0	0	0	0	0	0	0	0	0	0	0	0
1108	4	0	0	0	0	0	0	0	0	0	0	0	0
1108	5	0	0	0	0	0	0	0	0	0	0	0	0
1108	6	0	0	0	0	0	0	0	0	0	0	0	0
1108	7	0	0	0	0	0	0	0	0	0	0	0	0
1108	8	0	0	0	0	0	0	0	0	0	0	0	0
1108	9	0	0	0	0	0	0	0	0	0	0	0	0
1109	0	0	0	0	0	0	0	0	0	0	0	0	0
1109	1	0	0	0	0	0	0	0	0	0	0	0	0
1109	2	0	0	0	0	0	0	0	0	0	0	0	0
1109	3	0	0	0	0	0	0	0	0	0	0	0	0
1109	4	0	0	0	0	0	0	0	0	0	0	0	0
1109	5	0	0	0	0	0	0	0	0	0	0	0	0
1109	6	0	0	0	0	0	0	0	0	0	0	0	0
1109	7	0	0	0	0	0	0	0	0	0	0	0	0
1109	8	0	0	0	0	0	0	0	0	0	0	0	0
1109	9	0	0	0	0	0	0	0	0	0	0	0	0
1110	0	0	0	0	0	0	0	0	0	0	0	0	0
1110	1	0	0	0	0	0	0	0	0	0	0	0	0
1110	2	0	0	0	0	0	0	0	0	0	0	0	0
1110	3	0	0	0	0	0	0	0	0	0	0	0	0
1110	4	0	0	0	0	0	0	0	0	0	0	0	0
1110	5	0	0	0	0	0	0	0	0	0	0	0	0
1110	6	0	0	0	0	0	0	0	0	0	0	0	0
1110	7	0	0	0	0	0	0	0	0	0	0	0	0
1110	8	0	0	0	0	0	0	0	0	0	0	0	0
1110	9	0	0	0	0	0	0	0	0	0	0	0	0
1111	0	0	0	0	0	0	0	0	0	0	0	0	0
1111	1	0	0	0	0	0	0	0	0	0	0	0	0
1111	2	0	0	0	0	0	0	0	0	0	0	0	0
1111	3	0	0	0	0	0	0	0	0	0	0	0	0
1111	4	0	0	0	0	0	0	0	0	0	0	0	0
1111	5	0	0	0	0	0	0	0	0	0	0	0	0
1111	6	0	0	0	0	0	0	0	0	0	0	0	0
1111	7	0	0	0	0	0	0	0	0	0	0	0	0
1111	8	0	0	0	0	0	0	0	0	0	0	0	0
1111	9	0	0	0	0	0	0	0	0	0	0	0	0
1112	0	0	0	0	0	0	0	0	0	0	0	0	0
1112	1	0	0	0	0	0	0	0	0	0	0	0	0
1112	2	0	0	0	0	0	0	0	0	0	0	0	0
1112	3	0	0	0	0	0	0	0	0	0	0	0	0
1112	4	0	0	0	0	0	0	0	0	0	0	0	0
1112	5	0	0	0	0	0	0	0	0	0	0	0	0
1112	6	0	0	0	0	0	0	0	0	0	0	0	0
1112	7	0	0	0	0	0	0	0	0	0	0	0	0
1112	8	0	0	0	0	0	0	0	0	0	0	0	0
1112	9	0	0	0	0	0	0	0	0	0	0	0	0
1113	0	0	0	0	0	0	0	0	0	0	0	0	0
1113	1	0	0	0	0	0	0	0	0	0	0	0	0
1113	2	0	0	0	0	0	0	0	0	0	0	0	0
1113	3	0	0	0	0	0	0	0	0	0	0	0	0
1113	4	0	0	0	0	0	0	0	0	0	0	0	0
1113	5	0	0	0	0	0	0	0	0	0	0	0	0
1113	6	0	0	0	0	0	0	0	0	0	0	0	0
1113	7	0	0	0	0	0	0	0	0	0	0	0	0
1113	8	0	0	0	0	0	0	0	0	0	0	0	0
1113	9	0	0	0	0	0	0	0	0	0	0	0	0
1114	0	0	0	0	0	0	0	0	0	0	0	0	0
1114	1	0	0	0	0	0	0	0	0	0	0	0	0
1114	2	0	0	0	0	0	0	0	0	0	0	0	0
1114	3	0	0	0	0	0	0	0	0	0	0	0	0
1114	4	0	0	0	0	0	0	0	0	0	0	0	0
1114	5	0	0	0	0	0	0	0	0	0	0	0	0
1114	6	0	0	0	0	0	0	0	0	0	0	0	0
1114	7	0	0	0	0	0	0	0	0	0	0	0	0
1114	8	0	0	0	0	0	0	0	0	0	0	0	0
1114	9	0	0	0	0	0	0	0	0	0	0	0	0
1115	0	0	0	0	0	0	0	0	0	0	0	0	0
1115	1	0	0	0	0	0	0	0	0	0	0	0	0
1115	2	0	0	0	0	0	0	0	0	0	0	0	0
1115	3	0	0	0	0	0	0	0	0	0	0	0	0
1115	4	0	0	0	0	0	0	0	0	0	0	0	0
1115	5	0	0	0	0	0	0	0	0	0	0	0	0
1115	6	0	0	0	0	0	0	0	0	0	0	0	0
1115	7	0	0	0	0	0	0	0	0	0	0	0	0
1115	8	0	0	0	0	0	0	0	0	0	0	0	0
1115	9	0	0	0	0	0	0	0	0	0	0	0	0
1116	0	0	0	0	0	0	0	0	0	0	0	0	0
1116	1	0	0	0	0	0	0	0	0	0	0	0	0
1116	2	0	0	0	0	0	0	0	0	0	0	0	0
1116	3	0	0	0	0	0	0	0	0	0	0	0	0
1116	4	0	0	0	0	0	0	0	0	0	0	0	0
1116	5	0	0	0	0	0	0	0	0	0	0	0	0
1116	6	0	0	0	0	0	0	0	0	0	0	0	0
1116	7	0	0	0	0	0	0	0	0	0	0	0	0
1116	8	0	0	0	0	0	0	0	0	0	0	0	0
1116	9	0	0	0	0	0	0	0	0	0	0	0	0
1117	0	0	0	0	0	0	0	0	0	0	0	0	0
1117	1	0	0	0	0	0	0	0	0	0	0	0	0
1117	2	0	0	0	0	0	0	0	0	0	0	0	0
1117	3	0	0	0	0	0	0	0	0	0	0	0	0
1117	4	0	0	0	0	0	0	0	0	0	0	0	0
1117	5	0	0	0	0	0	0	0	0	0	0	0	0
1117	6	0	0	0	0	0	0	0	0	0	0	0	0
1117	7	0	0	0	0	0	0	0	0	0	0	0	0
1117	8	0	0	0	0	0	0	0	0	0	0	0	0
1117	9	0	0	0	0	0	0	0	0	0	0	0	0
1118	0	0	0	0	0	0	0	0	0	0	0	0	0
1118	1	0	0	0	0	0	0	0	0	0	0	0	0
1118	2	0	0	0	0	0	0	0	0	0	0	0	0
1118	3	0	0	0	0	0	0	0	0	0	0	0	0
1118	4	0	0	0	0	0	0	0	0	0	0	0	0
1118	5	0	0	0	0	0	0	0	0	0	0	0	0
1118	6	0	0	0	0	0	0	0	0	0	0	0	0
1118	7	0	0	0	0	0	0	0	0	0	0	0	0
1118	8	0	0	0	0	0	0	0	0	0	0	0	0
1118	9	0	0	0	0	0	0	0	0	0	0	0	0
1119	0	0	0	0	0	0	0	0	0	0	0	0	0
1119	1	0	0	0	0	0	0	0	0	0	0	0	0
1119	2	0	0	0	0	0	0	0	0	0	0	0	0
1119	3	0	0	0	0	0	0	0	0	0	0	0	0
1119	4	0	0	0	0	0	0	0	0	0	0	0	0
1119	5	0	0	0	0	0	0	0	0	0	0	0	0
1119	6	0	0	0	0	0	0	0	0	0	0	0	0
1119	7	0	0	0	0	0	0	0	0	0	0	0	0
1119	8	0	0	0	0	0	0	0	0	0	0	0	0
1119	9	0	0	0	0	0	0	0	0	0	0	0	0
1120	0	0	0	0	0	0	0	0	0	0	0	0	0
1120	1	0	0	0	0	0	0	0	0	0	0	0	0
1120	2	0	0	0	0	0	0	0	0	0	0	0	0
1120	3	0	0	0	0	0	0	0	0	0	0	0	0
1120	4	0	0	0	0	0	0	0	0	0	0	0	0
1120	5	0	0	0	0	0	0	0	0	0	0	0	0
1120	6	0	0	0	0	0	0	0	0	0	0	0	0
1120	7	0	0	0	0	0	0	0	0	0	0	0	0
1120	8	0	0	0	0	0	0	0	0	0	0	0	0
1120	9	0	0	0	0	0	0	0	0	0	0	0	0
1121	0	0	0	0	0	0	0	0	0	0	0	0	0
1121	1	0	0	0	0	0	0	0	0	0	0	0	0
1121	2	0	0	0	0	0	0	0	0	0	0	0	0
1121	3	0	0	0	0	0	0	0	0	0	0	0	0
1121	4	0	0	0	0	0	0	0	0	0	0	0	0
1121	5	0	0	0	0	0	0	0	0	0	0	0	0
1121	6	0	0	0	0	0	0	0	0	0	0	0	0
1121	7	0	0	0	0	0	0	0	0	0	0	0	0
1121	8	0	0	0	0	0	0	0	0	0	0	0	0
1121	9	0	0	0	0	0	0	0	0	0	0	0	0
1122	0	0	0	0	0	0	0	0	0	0	0	0	0
1122	1	0	0	0	0	0	0	0	0	0	0	0	0
1122	2	0	0	0	0	0	0	0	0	0	0	0	0
1122	3	0	0	0	0	0	0	0	0	0	0	0	0
1122	4	0	0	0	0	0	0	0	0	0	0	0	0
1122	5	0	0	0	0	0	0	0	0	0	0	0	0
1122	6	0	0	0	0	0	0	0	0	0	0	0	0
1122	7	0	0	0	0	0	0	0	0	0	0	0	0
1122	8	0	0	0	0	0	0	0	0	0	0	0	0
1122	9	0	0	0	0	0	0	0	0	0	0	0	0
1123	0	0	0	0	0	0	0	0	0	0	0	0	0
1123	1	0	0	0	0	0	0	0	0	0	0	0	0
1123	2	0	0	0	0	0	0	0	0	0	0	0	0
1123	3	0	0	0	0	0	0	0	0	0	0	0	0
1123	4	0	0	0	0	0	0	0	0	0	0	0	0
1123	5	0	0	0	0	0	0	0	0	0	0	0	0
1123	6	0	0	0	0	0	0	0	0	0	0	0	0
1123	7	0	0	0	0	0	0	0	0	0	0	0	0
1123	8	0	0	0	0	0	0	0	0	0	0	0	0
1123	9	0	0	0	0	0	0	0	0	0	0	0	0
1124	0	0	0	0	0	0	0	0	0	0	0	0	0
1124	1	0	0	0	0	0	0	0	0	0	0	0	0
1124	2	0	0	0	0	0	0	0	0	0	0	0	0
1124	3	0	0	0	0	0	0	0	0	0	0	0	0
1124	4	0	0	0	0	0	0	0	0	0	0	0	0
1124	5	0	0	0	0	0	0	0	0	0	0	0	0
1124	6	0	0	0	0	0	0	0	0	0	0	0	0
1124	7	0	0	0	0	0	0	0	0	0	0	0	0
1124	8	0	0	0	0	0	0	0	0	0	0	0	0
1124	9	0	0	0	0	0	0	0	0	0	0	0	0
1125	0	0	0	0	0	0	0	0	0	0	0	0	0
1125	1	0	0	0	0	0	0	0	0	0	0	0	0
1125	2	0	0	0	0	0	0	0	0	0	0	0	0
1125	3	0	0	0	0	0	0	0	0	0	0	0	0
1125	4	0	0	0	0	0	0	0	0	0	0	0	0
1125	5	0	0	0	0	0	0	0	0	0	0	0	0
1125	6	0	0	0	0	0	0	0	0	0	0	0	0
1125	7	0	0	0	0	0	0	0	0	0	0	0	0
1125	8	0	0	0	0	0	0	0	0	0	0	0	0
1125	9	0	0	0	0	0	0	0	0	0	0	0	0
1126	0	0	0	0	0	0	0	0	0	0	0	0	0
1126	1	0	0	0	0	0	0	0	0	0	0	0	0
1126	2	0	0	0	0	0	0	0	0	0	0	0	0
1126	3	0	0	0	0	0	0	0	0	0	0	0	0
1126	4	0	0	0	0	0	0	0	0	0	0	0	0
1126	5	0	0	0	0	0	0	0	0	0	0	0	0
1126	6	0	0	0	0	0	0	0	0	0	0	0	0
1126	7	0	0	0	0	0	0	0	0	0	0	0	0
1126	8	0	0	0	0	0	0	0	0	0	0	0	0
1126	9	0	0	0	0	0	0	0	0	0	0	0	0
1127	0	0	0	0	0	0	0	0	0	0	0	0	0
1127	1	0	0	0	0	0	0	0	0	0	0	0	0
1127	2	0	0	0	0	0	0	0	0	0	0	0	0
1127	3	0	0	0	0	0	0	0	0	0	0	0	0
1127	4	0	0	0	0	0	0	0	0	0	0	0	0
1127	5	0	0	0	0	0	0	0	0	0	0	0	0
1127	6	0	0	0	0	0	0	0	0	0	0	0	0
1127	7	0	0	0	0	0	0	0	0	0	0	0	0
1127	8	0	0	0	0	0	0	0	0	0	0	0	0
1127	9	0	0	0	0	0	0	0	0	0	0	0	0
1128	0	0	0	0	0	0	0	0	0	0	0	0	0
1128	1	0	0	0	0	0	0	0	0	0	0	0	0
1128	2	0	0	0	0	0	0	0	0	0	0	0	0
1128	3	0	0	0	0	0	0	0	0	0	0	0	0
1128	4	0	0	0	0	0	0	0	0	0	0	0	0
1128	5	0	0	0	0	0	0	0	0	0	0	0	0
1128	6	0	0	0	0	0	0	0	0	0	0	0	0
1128	7	0	0	0	0	0	0	0	0	0	0	0	0
1128	8	0	0	0	0	0	0	0	0	0	0	0	0
1128	9	0	0	0	0	0	0	0	0	0	0	0	0
1129	0	0	0	0	0	0	0	0	0	0	0	0	0
1129	1	0	0	0	0	0	0	0	0	0	0	0	0
1129	2	0	0	0	0	0	0	0	0	0	0	0	0
1129	3	0	0	0	0	0	0	0	0	0	0	0	0
1129	4	0	0	0	0	0	0	0	0	0	0	0	0
1129	5	0	0	0	0	0	0	0	0	0	0	0	0
1129	6	0	0	0	0	0	0	0	0	0	0	0	0
1129	7	0	0	0	0	0	0	0	0	0	0	0	0
1129	8	0	0	0	0	0	0	0	0	0	0	0	0
1129	9	0	0	0	0	0	0	0	0	0	0	0	0
1130	0	0	0	0	0	0	0	0	0	0	0	0	0
1130	1	0	0	0	0	0	0	0	0	0	0	0	0
1130	2	0	0	0	0	0	0	0	0	0	0	0	0
1130	3	0	0	0	0	0	0	0	0	0	0	0	0
1130	4	0	0	0	0	0	0	0	0	0	0	0	0
1130	5	0	0	0	0	0	0	0	0	0	0	0	0
1130	6	0	0	0	0	0	0	0	0	0	0	0	0
1130	7	0	0	0	0	0	0	0	0	0	0	0	0
1130	8	0	0	0	0	0	0	0	0	0	0	0	0
1130	9	0	0	0	0	0	0	0	0	0	0	0	0
1131	0	0	0	0	0	0	0	0	0	0	0	0	0
1131	1	0	0	0	0	0	0	0	0	0	0	0	0
1131	2	0	0	0	0	0	0	0	0	0	0	0	0
1131	3	0	0	0	0	0	0	0	0	0	0	0	0
1131	4	0	0	0	0	0	0	0	0	0	0	0	0
1131	5	0	0	0	0	0	0	0	0	0	0	0	0
1131	6	0	0	0	0	0	0	0	0	0	0	0	0
1131	7	0	0	0	0	0	0	0	0	0	0	0	0
1131	8	0	0	0	0	0	0	0	0	0	0	0	0
1131	9	0	0	0	0	0	0	0	0	0	0	0	0
1132	0	0	0	0	0	0	0	0	0	0	0	0	0
1132	1	0	0	0	0	0	0	0	0	0	0	0	0
1132	2	0	0	0	0	0	0	0	0	0	0	0	0
1132	3	0	0	0	0	0	0	0	0	0	0	0	0
1132	4	0	0	0	0	0	0	0	0	0	0	0	0
1132	5	0	0	0	0	0	0	0	0	0	0	0	0
1132	6	0	0	0	0	0	0	0	0	0	0	0	0
1132	7	0	0	0	0	0	0	0	0	0	0	0	0
1132	8	0	0	0	0	0	0	0	0	0	0	0	0
1132	9	0	0	0	0	0	0	0	0	0	0	0	0
1133	0	0	0	0	0	0	0	0	0	0	0	0	0
1133	1	0	0	0	0	0	0	0	0	0	0	0	0
1133	2	0	0	0	0	0	0	0	0	0	0	0	0
1133	3	0	0	0	0	0	0	0	0	0	0	0	0
1133	4	0	0	0	0	0	0	0	0	0	0	0	0
1133	5	0	0	0	0	0	0	0	0	0	0	0	0
1133	6	0	0	0	0	0	0	0	0	0	0	0	0
1133	7	0	0	0	0	0	0	0	0	0	0	0	0
1133	8	0	0	0	0	0	0	0	0	0	0	0	0
1133	9	0	0	0	0	0	0	0	0	0	0	0	0
1134	0	0	0	0	0	0	0	0	0	0	0	0	0
1134	1	0	0	0	0	0	0	0	0	0	0	0	0
1134	2	0	0	0	0	0	0	0	0	0	0	0	0
1134	3	0	0	0	0	0	0	0	0	0	0	0	0
1134	4	0	0	0	0	0	0	0	0	0	0	0	0
1134	5	0	0	0	0	0	0	0	0	0	0	0	0
1134	6	0	0	0	0	0	0	0	0	0	0	0	0
1134	7	0	0	0	0	0	0	0	0	0	0	0	0
1134	8	0	0	0	0	0	0	0	0	0	0	0	0
1134	9	0	0	0	0	0	0	0	0	0	0	0	0
1135	0	0	0	0	0	0	0	0	0	0	0	0	0
1135	1	0	0	0	0	0	0	0	0	0	0	0	0
1135	2	0	0	0	0	0	0	0	0	0	0	0	0
1135	3	0	0	0	0	0	0	0	0	0	0	0	0
1135	4	0	0	0	0	0	0	0	0	0	0	0	0
1135	5	0	0	0	0	0	0	0	0	0	0	0	0
1135	6	0	0	0	0	0	0	0	0	0	0	0	0
1135	7	0	0	0	0	0	0	0	0	0	0	0	0
1135	8	0	0	0	0	0	0	0	0	0	0	0	0
1135	9	0	0	0	0	0	0	0	0	0	0	0	0
1136	0	0	0	0	0	0	0	0	0	0	0	0	0
1136	1	0	0	0	0	0	0	0	0	0	0	0	0
1136	2	0	0	0	0	0	0	0	0	0	0	0	0
1136	3	0	0	0	0	0	0	0	0	0	0	0	0
1136	4	0	0	0	0	0	0	0	0	0	0	0	0
1136	5	0	0	0	0	0	0	0	0	0	0	0	0
1136	6	0	0	0	0	0	0	0	0	0	0	0	0
1136	7	0	0	0	0	0	0	0	0	0	0	0	0
1136	8	0	0	0	0	0	0	0	0	0	0	0	0
1136	9	0	0	0	0	0	0	0	0	0	0	0	0
1137	0	0	0	0	0	0	0	0	0	0	0	0	0
1137	1	0	0	0	0	0	0	0	0	0	0	0	0
1137	2	0	0	0	0	0	0	0	0	0	0	0	0
1137	3	0	0	0	0	0	0	0	0	0	0	0	0
1137	4	0	0	0	0	0	0	0	0	0	0	0	0
1137	5	0	0	0	0	0	0	0	0	0	0	0	0
1137	6	0	0	0	0	0	0	0	0	0	0	0	0
1137	7	0	0	0	0	0	0	0	0	0	0	0	0
1137	8	0	0	0	0	0	0	0	0	0	0	0	0
1137	9	0	0	0	0	0	0	0	0	0	0	0	0
1138	0	0	0	0	0	0	0	0	0	0	0	0	0
1138	1	0	0	0	0	0	0	0	0	0	0	0	0
1138	2	0	0	0	0	0	0	0	0	0	0	0	0
1138	3	0	0	0	0	0	0	0	0	0	0	0	0
1138	4	0	0	0	0	0	0	0	0	0	0	0	0
1138	5	0	0	0	0	0	0	0	0	0	0	0	0
1138	6	0	0	0	0	0	0	0	0	0	0	0	0
1138	7	0	0	0	0	0	0	0	0	0	0	0	0
1138	8	0	0	0	0	0	0	0	0	0	0	0	0
1138	9	0	0	0	0	0	0	0	0	0	0	0	0
1139	0	0	0	0	0	0	0	0	0	0	0	0	0
1139	1	0	0	0	0	0	0	0	0	0	0	0	0
1139	2	0	0	0	0	0	0	0	0	0	0	0	0
1139	3	0	0	0	0	0	0	0	0	0	0	0	0
1139	4	0	0	0	0	0	0	0	0	0	0	0	0
1139	5	0	0	0	0	0	0	0	0	0	0	0	0
1139	6	0	0	0	0	0	0	0	0	0	0	0	0
1139	7	0	0	0	0	0	0	0	0	0	0	0	0
1139	8	0	0	0	0	0	0	0	0	0	0	0	0
1139	9	0	0	0	0	0	0	0	0	0	0	0	0
1140	0	0	0	0	0	0	0	0	0	0	0	0	0
1140	1	0	0	0	0	0	0	0	0	0	0	0	0
1140	2	0	0	0	0	0	0	0	0	0	0	0	0
1140	3	0	0	0	0	0	0	0	0	0	0	0	0
1140	4	0	0	0	0	0	0	0	0	0	0	0	0
1140	5	0	0	0	0	0	0	0	0	0	0	0	0
1140	6	0	0	0	0	0	0	0	0	0	0	0	0
1140	7	-2.03786	-0.13441	-10.3276	0	0	0	0	0	0	0	0	0
1140	8	0	0	0	0	0	0	0	0	0	0	0	0
1140	9	-2.14425	-0.311306	-10.1542	0	0	0	0	0	0	0	0	0
1141	0	0	0	0	0	0	0	0	0	0	0	0	0
1141	1	-2.22007	-0.333203	-10.7677	0	0	0	0	0	0	0	0	0
1141	2	-2.37589	-0.198872	-10.3321	0	0	0	0	0	0	0	0	0
1141	3	-2.22247	0.00314806	-10.8484	0	0	0	0	0	0	0	0	0
1141	4	-2.42581	0.156071	-11.4602	0	0	0	0	0	0	0	0	0
1141	5	-2.95183	-0.0217764	-10.3337	0	0	0	0	0	0	0	0	0
1141	6	-3.02154	-0.110906	-10.7704	0	0	0	0	0	0	0	0	0
1141	7	-3.0659	0.0235754	-11.1166	0	0	0	0	0	0	0	0	0
1141	8	-2.9175	0.224187	-11.2008	0	0	0	0	0	0	0	0	0
1141	9	-3.11981	0.157663	-12.1617	0	0	0	0	0	0	0	0	0
1142	0	-3.14336	0.225298	-12.5962	0	0	0	0	0	0	0	0	0
1142	1	-3.09879	0.204868	-11.8113	0	0	0	0	0	0	0	0	0
1142	2	-3.41003	0.0478614	-12.8605	0	0	0	0	0	0	0	0	0
1142	3	-3.23997	0.314592	-14.6855	0	0	0	0	0	0	0	0	0
1142	4	-3.48131	0.117701	-14.4266	0	0	0	0	0	0	0	0	0
1142	5	-3.46543	0.140066	-14.8631	0	0	0	0	0	0	0	0	0
1142	6	-3.52761	0.14053	-14.3395	0	0	0	0	0	0	0	0	0
1142	7	-3.64272	0.340415	-14.8611	0	0	0	0	0	0	0	0	0
1142	8	-3.57768	0.119857	-15.2981	0	0	0	0	0	0	0	0	0
1142	9	-3.69491	0.141275	-17.041	0	0	0	0	0	0	0	0	0
1143	0	-3.69427	0.143035	-16.6917	0	0	0	0	0	0	0	0	0
1143	1	-3.76143	0.188102	-16.515	0	0	0	0	0	0	0	0	0
1143	2	-3.95667	0.276118	-15.4715	0	0	0	0	0	0	0	0	0
1143	3	-4.27279	0.319214	-17.0412	0	0	0	0	0	0	0	0	0
1143	4	-4.07534	0.0565196	-17.39	0	0	0	0	0	0	0	0	0
1143	5	-4.14223	0.211582	-17.4756	0	0	0	0	0	0	0	0	0
1143	6	-4.25544	0.479317	-17.7342	0	0	0	0	0	0	0	0	0
1143	7	-4.34381	0.45702	-17.9967	0	0	0	0	0	0	0	0	0
1143	8	-4.36641	0.391203	-17.5607	0	0	0	0	0	0	0	0	0
1143	9	-4.37209	0.412763	-19.0431	0	0	0	0	0	0	0	0	0
1144	0	-4.24471	0.304517	-20.8694	0	0	0	0	0	0	0	0	0
1144	1	-4.26727	0.41793	-20.17	0	0	0	0	0	0	0	0	0
1144	2	-4.44438	0.106369	-20.0896	0	0	0	0	0	0	0	0	0
1144	3	-4.40295	0.416599	-20.3455	0	0	0	0	0	0	0	0	0
1144	4	-4.49409	0.573579	-20.6933	0	0	0	0	0	0	0	0	0
1144	5	-4.71762	0.439912	-21.1328	0	0	0	0	0	0	0	0	0
1144	6	-4.29973	0.197376	-22.5233	0	0	0	0	0	0	0	0	0
1144	7	-4.67653	0.487748	-21.6525	0	0	0	0	0	0	0	0	0
1144	8	-4.65133	0.509417	-21.5634	0	0	0	0	0	0	0	0	0
1144	9	-4.89676	0.709296	-21.9108	0	0	0	0	0	0	0	0	0
1145	0	-4.92337	0.642944	-22.1746	0	0	0	0	0	0	0	0	0
1145	1	-4.87948	0.60007	-22.9566	0	0	0	0	0	0	0	0	0
1145	2	-4.90335	0.467106	-23.3061	0	0	0	0	0	0	0	0	0
1145	3	-4.88622	0.735144	-24.0014	0	0	0	0	0	0	0	0	0
1145	4	-4.96948	0.756873	-23.8248	0	0	0	0	0	0	0	0	0
1145	5	-5.23326	0.46853	-24.177	0	0	0	0	0	0	0	0	0
1145	6	-5.24613	0.690411	-24.7878	0	0	0	0	0	0	0	0	0
1145	7	-4.98356	0.604731	-25.9169	0	0	0	0	0	0	0	0	0
1145	8	-5.17916	0.472971	-25.9169	0	0	0	0	0	0	0	0	0
1145	9	-5.066	0.584149	-25.5663	0	0	0	0	0	0	0	0	0
1146	0	-4.96235	0.717347	-26.0869	0	0	0	0	0	0	0	0	0
1146	1	-5.11582	0.628748	-26.3495	0	0	0	0	0	0	0	0	0
1146	2	-5.14151	0.652117	-26.6088	0	0	0	0	0	0	0	0	0
1146	3	-5.12026	0.630666	-27.393	0	0	0	0	0	0	0	0	0
1146	4	-5.16318	0.832329	-27.3895	0	0	0	0	0	0	0	0	0
1146	5	-5.22607	0.698381	-27.131	0	0	0	0	0	0	0	0	0
1146	6	-5.20438	0.742699	-27.0416	0	0	0	0	0	0	0	0	0
1146	7	-5.38735	0.743322	-28.0889	0	0	0	0	0	0	0	0	0
1146	8	-5.45687	0.787738	-28.9594	0	0	0	0	0	0	0	0	0
1146	9	-5.36718	0.677786	-28.7843	0	0	0	0	0	0	0	0	0
1147	0	-5.49805	0.65648	-28.6097	0	0	0	0	0	0	0	0	0
1147	1	-5.45573	0.656708	-28.6982	0	0	0	0	0	0	0	0	0
1147	2	-5.59044	0.790249	-29.131	0	0	0	0	0	0	0	0	0
1147	3	-5.33068	0.902742	-30.5214	0	0	0	0	0	0	0	0	0
1147	4	-5.27005	0.950038	-31.0425	0	0	0	0	0	0	0	0	0
1147	5	-5.21982	0.749213	-30.6958	0	0	0	0	0	0	0	0	0
1147	6	-5.13161	0.728224	-30.5206	0	0	0	0	0	0	0	0	0
1147	7	-5.29007	0.795922	-30.3459	0	0	0	0	0	0	0	0	0
1147	8	-5.4034	0.750661	-31.2192	0	0	0	0	0	0	0	0	0
1147	9	-5.51707	0.951457	-31.6516	0	0	0	0	0	0	0	0	0
1148	0	-5.40675	0.953028	-32.3454	0	0	0	0	0	0	0	0	0
1148	1	-5.54069	0.884072	-32.3504	0	0	0	0	0	0	0	0	0
1148	2	-5.46802	0.996928	-31.1247	0	0	0	0	0	0	0	0	0
1148	3	-5.6474	1.12939	-31.8236	0	0	0	0	0	0	0	0	0
1148	4	-5.56396	1.04226	-32.5188	0	0	0	0	0	0	0	0	0
1148	5	-5.58688	1.04207	-33.2159	0	0	0	0	0	0	0	0	0
1148	6	-5.71999	1.10982	-32.6076	0	0	0	0	0	0	0	0	0
1148	7	-5.58551	0.910657	-32.5215	0	0	0	0	0	0	0	0	0
1148	8	-5.61283	1.1981	-33.4765	0	0	0	0	0	0	0	0	0
1148	9	-5.58984	1.17744	-33.2129	0	0	0	0	0	0	0	0	0
1149	0	-5.35395	0.97856	-35.0442	0	0	0	0	0	0	0	0	0
1149	1	-5.35076	1.04798	-33.822	0	0	0	0	0	0	0	0	0
1149	2	-5.43907	1.06922	-33.9961	0	0	0	0	0	0	0	0	0
1149	3	-5.48281	1.00257	-34.2579	0	0	0	0	0	0	0	0	0
1149	4	-5.83965	1.29065	-34.2581	0	0	0	0	0	0	0	0	0
1149	5	-5.55544	1.33674	-34.3427	0	0	0	0	0	0	0	0	0
1149	6	-5.60013	1.18244	-35.0396	0	0	0	0	0	0	0	0	0
1149	7	-5.45041	1.38254	-35.8199	0	0	0	0	0	0	0	0	0
1149	8	-5.48827	1.20626	-34.0797	0	0	0	0	0	0	0	0	0
1149	9	-5.68612	1.2695	-34.6038	0	0	0	0	0	0	0	0	0
1150	0	-5.9101	1.38104	-34.6917	0	0	0	0	0	0	0	0	0
1150	1	-5.80062	1.42633	-35.1268	0	0	0	0	0	0	0	0	0
1150	2	-5.93532	1.46945	-34.9542	0	0	0	0	0	0	0	0	0
1150	3	-5.91427	1.47096	-35.8213	0	0	0	0	0	0	0	0	0
1150	4	-5.95941	1.51487	-35.2129	0	0	0	0	0	0	0	0	0
1150	5	-5.8671	1.42756	-34.9513	0	0	0	0	0	0	0	0	0
1150	6	-5.81159	1.69387	-36.3435	0	0	0	0	0	0	0	0	0
1150	7	-5.63611	1.42973	-36.8656	0	0	0	0	0	0	0	0	0
1150	8	-5.41096	1.36489	-36.3409	0	0	0	0	0	0	0	0	0
1150	9	-5.72319	1.53976	-37.474	0	0	0	0	0	0	0	0	0
1151	0	-5.54386	1.3866	-36.4294	0	0	0	0	0	0	0	0	0
1151	1	-5.92057	1.56246	-36.6042	0	0	0	0	0	0	0	0	0
1151	2	-5.81461	1.62927	-36.7768	0	0	0	0	0	0	0	0	0
1151	3	-5.68439	1.71961	-37.0377	0	0	0	0	0	0	0	0	0
1151	4	-5.77494	1.80853	-37.3846	0	0	0	0	0	0	0	0	0
1151	5	-5.81189	1.698	-35.3818	0	0	0	0	0	0	0	0	0
1151	6	-5.94562	1.6947	-37.4742	0	0	0	0	0	0	0	0	0
1151	7	-5.83787	1.85192	-37.3842	0	0	0	0	0	0	0	0	0
1151	8	-5.7929	1.60913	-37.3847	0	0	0	0	0	0	0	0	0
1151	9	-5.70907	2.0311	-38.0769	0	0	0	0	0	0	0	0	0
1152	0	-5.7329	1.98729	-37.0338	0	0	0	0	0	0	0	0	0
1152	1	-5.9059	1.9413	-37.2083	0	0	0	0	0	0	0	0	0
1152	2	-5.88297	1.94159	-37.1213	0	0	0	0	0	0	0	0	0
1152	3	-5.84689	1.9422	-38.4291	0	0	0	0	0	0	0	0	0
1152	4	-5.60076	1.87878	-37.5551	0	0	0	0	0	0	0	0	0
1152	5	-5.65284	2.21066	-38.5987	0	0	0	0	0	0	0	0	0
1152	6	-5.77432	1.76645	-38.1668	0	0	0	0	0	0	0	0	0
1152	7	-5.77896	1.96548	-38.5134	0	0	0	0	0	0	0	0	0
1152	8	-5.65067	2.30082	-39.291	0	0	0	0	0	0	0	0	0
1152	9	-5.65375	2.1222	-38.8582	0	0	0	0	0	0	0	0	0
1153	0	-5.78599	2.18987	-39.4696	0	0	0	0	0	0	0	0	0
1153	1	-5.7162	2.14598	-38.2499	0	0	0	0	0	0	0	0	0
1153	2	-5.7127	2.12276	-37.6384	0	0	0	0	0	0	0	0	0
1153	3	-5.84618	2.16657	-38.4226	0	0	0	0	0	0	0	0	0
1153	4	-5.69682	2.36873	-39.4643	0	0	0	0	0	0	0	0	0
1153	5	-5.6117	2.36822	-39.7257	0	0	0	0	0	0	0	0	0
1153	6	-5.71815	2.36877	-39.8128	0	0	0	0	0	0	0	0	0
1153	7	-5.51921	2.54744	-39.1982	0	0	0	0	0	0	0	0	0
1153	8	-5.76222	2.23655	-38.4184	0	0	0	0	0	0	0	0	0
1153	9	-5.87655	2.50209	-39.6383	0	0	0	0	0	0	0	0	0
1154	0	-5.57488	2.48217	-40.5932	0	0	0	0	0	0	0	0	0
1154	1	-5.37451	2.68384	-40.8502	0	0	0	0	0	0	0	0	0
1154	2	-5.41677	2.61815	-40.5881	0	0	0	0	0	0	0	0	0
1154	3	-5.2835	2.46209	-40.4146	0	0	0	0	0	0	0	0	0
1154	4	-5.35574	2.75159	-40.2361	0	0	0	0	0	0	0	0	0
1154	5	-5.33193	2.50637	-41.1113	0	0	0	0	0	0	0	0	0
1154	6	-5.24913	2.64001	-41.9798	0	0	0	0	0	0	0	0	0
1154	7	-5.22543	2.79705	-41.9769	0	0	0	0	0	0	0	0	0
1154	8	-5.33001	2.5973	-40.672	0	0	0	0	0	0	0	0	0
1154	9	-5.50881	3.03988	-41.1918	0	0	0	0	0	0	0	0	0
1155	0	-5.35697	2.90691	-41.2794	0	0	0	0	0	0	0	0	0
1155	1	-5.35811	3.03961	-42.0619	0	0	0	0	0	0	0	0	0
1155	2	-5.20736	3.22034	-41.6222	0	0	0	0	0	0	0	0	0
1155	3	-5.06936	2.7773	-41.9736	0	0	0	0	0	0	0	0	0
1155	4	-5.20352	2.90957	-41.885	0	0	0	0	0	0	0	0	0
1155	5	-5.40382	3.04205	-41.973	0	0	0	0	0	0	0	0	0
1155	6	-5.29467	2.97609	-43.1927	0	0	0	0	0	0	0	0	0
1155	7	-4.67967	2.95625	-44.4069	0	0	0	0	0	0	0	0	0
1155	8	-5.07598	3.06996	-42.8394	0	0	0	0	0	0	0	0	0
1155	9	-4.83057	3.00224	-43.0975	0	0	0	0	0	0	0	0	0
1156	0	-4.89774	3.02486	-43.5334	0	0	0	0	0	0	0	0	0
1156	1	-5.20834	3.04478	-42.8423	0	0	0	0	0	0	0	0	0
1156	2	-4.9444	3.0023	-44.5794	0	0	0	0	0	0	0	0	0
1156	3	-4.72891	3.15953	-44.0532	0	0	0	0	0	0	0	0	0
1156	4	-4.74749	3.11604	-43.8784	0	0	0	0	0	0	0	0	0
1156	5	-4.80756	3.15881	-42.7461	0	0	0	0	0	0	0	0	0
1156	6	-5.07606	3.2467	-43.2702	0	0	0	0	0	0	0	0	0
1156	7	-4.94644	3.13756	-43.5312	0	0	0	0	0	0	0	0	0
1156	8	-4.75155	3.31426	-45.0095	0	0	0	0	0	0	0	0	0
1156	9	-4.70519	3.31595	-44.1359	0	0	0	0	0	0	0	0	0
1157	0	-4.59163	3.18232	-44.9197	0	0	0	0	0	0	0	0	0
1157	1	-4.74532	3.33736	-44.1347	0	0	0	0	0	0	0	0	0
1157	2	-4.6361	3.24992	-44.3072	0	0	0	0	0	0	0	0	0
1157	3	-4.59649	3.29528	-45.4414	0	0	0	0	0	0	0	0	0
1157	4	-4.4179	3.38615	-45.611	0	0	0	0	0	0	0	0	0
1157	5	-4.15315	3.25314	-45.7838	0	0	0	0	0	0	0	0	0
1157	6	-4.14716	3.20945	-44.91	0	0	0	0	0	0	0	0	0
1157	7	-4.37224	3.20783	-45.2625	0	0	0	0	0	0	0	0	0
1157	8	-4.17173	3.32083	-45.781	0	0	0	0	0	0	0	0	0
1157	9	-4.15226	3.36642	-45.867	0	0	0	0	0	0	0	0	0
1158	0	-4.19422	3.36509	-45.7788	0	0	0	0	0	0	0	0	0
1158	1	-4.05768	3.18961	-45.691	0	0	0	0	0	0	0	0	0
1158	2	-4.18689	3.34221	-44.994	0	0	0	0	0	0	0	0	0
1158	3	-3.99277	3.3865	-45.865	0	0	0	0	0	0	0	0	0
1158	4	-3.81528	3.34491	-45.6863	0	0	0	0	0	0	0	0	0
1158	5	-3.94312	3.18837	-46.0367	0	0	0	0	0	0	0	0	0
1158	6	-3.7907	3.2119	-45.2531	0	0	0	0	0	0	0	0	0
1158	7	-3.72333	3.14581	-45.4255	0	0	0	0	0	0	0	0	0
1158	8	-3.8091	3.10074	-45.4247	0	0	0	0	0	0	0	0	0
1158	9	-3.65667	3.36706	-46.2055	0	0	0	0	0	0	0	0	0
1159	0	-3.41973	3.41434	-46.9005	0	0	0	0	0	0	0	0	0
1159	1	-3.30375	3.15003	-46.7253	0	0	0	0	0	0	0	0	0
1159	2	-3.38611	3.17049	-45.7666	0	0	0	0	0	0	0	0	0
1159	3	-3.36666	3.17063	-45.8545	0	0	0	0	0	0	0	0	0
1159	4	-3.41078	3.14849	-46.2034	0	0	0	0	0	0	0	0	0
1159	5	-3.36718	3.14805	-46.5505	0	0	0	0	0	0	0	0	0
1159	6	-3.32415	3.14934	-47.4206	0	0	0	0	0	0	0	0	0
1159	7	-3.07573	3.0174	-46.5462	0	0	0	0	0	0	0	0	0
1159	8	-3.16077	3.03903	-44.9803	0	0	0	0	0	0	0	0	0
1159	9	-3.51283	3.16887	-45.2428	0	0	0	0	0	0	0	0	0
1160	0	-3.14265	3.14955	-45.6751	0	0	0	0	0	0	0	0	0
1160	1	-3.11915	3.03768	-46.8964	0	0	0	0	0	0	0	0	0
1160	2	-3.29175	2.88338	-46.4618	0	0	0	0	0	0	0	0	0
1160	3	-3.13889	2.90588	-46.8101	0	0	0	0	0	0	0	0	0
1160	4	-3.24447	2.88195	-46.462	0	0	0	0	0	0	0	0	0
1160	5	-3.33342	2.88169	-46.2878	0	0	0	0	0	0	0	0	0
1160	6	-3.39952	2.97164	-46.1133	0	0	0	0	0	0	0	0	0
1160	7	-2.98349	2.7739	-47.0714	0	0	0	0	0	0	0	0	0
1160	8	-3.06988	2.70764	-46.5492	0	0	0	0	0	0	0	0	0
1160	9	-2.99753	2.81933	-45.6744	0	0	0	0	0	0	0	0	0
1161	0	-3.0252	2.88459	-46.1972	0	0	0	0	0	0	0	0	0
1161	1	-3.1099	2.66234	-46.5471	0	0	0	0	0	0	0	0	0
1161	2	-3.08851	2.75162	-46.5484	0	0	0	0	0	0	0	0	0
1161	3	-2.86863	2.6203	-46.8938	0	0	0	0	0	0	0	0	0
1161	4	-2.97978	2.48624	-46.5496	0	0	0	0	0	0	0	0	0
1161	5	-3.17106	2.44068	-45.4182	0	0	0	0	0	0	0	0	0
1161	6	-3.36998	2.57246	-46.811	0	0	0	0	0	0	0	0	0
1161	7	-3.21994	2.57152	-47.0728	0	0	0	0	0	0	0	0	0
1161	8	-3.21736	2.46113	-46.7251	0	0	0	0	0	0	0	0	0
1161	9	-3.10483	2.30772	-46.3756	0	0	0	0	0	0	0	0	0
1162	0	-3.08111	2.50806	-47.1541	0	0	0	0	0	0	0	0	0
1162	1	-3.03599	2.39711	-46.4588	0	0	0	0	0	0	0	0	0
1162	2	-3.23217	2.28595	-46.2008	0	0	0	0	0	0	0	0	0
1162	3	-3.13171	2.30623	-49.0759	0	0	0	0	0	0	0	0	0
1162	4	-2.84355	2.28729	-48.288	0	0	0	0	0	0	0	0	0
1162	5	-2.88496	2.2667	-47.1547	0	0	0	0	0	0	0	0	0
1162	6	-2.94807	2.39932	-47.066	0	0	0	0	0	0	0	0	0
1162	7	-2.85992	2.35382	-47.1523	0	0	0	0	0	0	0	0	0
1162	8	-2.9257	2.3546	-47.849	0	0	0	0	0	0	0	0	0
1162	9	-2.77415	2.17774	-48.1112	0	0	0	0	0	0	0	0	0
1163	0	-2.72983	2.24627	-48.1095	0	0	0	0	0	0	0	0	0
1163	1	-2.72432	2.20171	-47.0639	0	0	0	0	0	0	0	0	0
1163	2	-2.96206	2.06585	-46.4574	0	0	0	0	0	0	0	0	0
1163	3	-2.96456	2.24346	-47.2385	0	0	0	0	0	0	0	0	0
1163	4	-2.72119	2.2684	-47.6714	0	0	0	0	0	0	0	0	0
1163	5	-2.65399	2.04655	-48.2833	0	0	0	0	0	0	0	0	0
1163	6	-2.47884	2.13763	-47.7551	0	0	0	0	0	0	0	0	0
1163	7	-2.54268	2.15826	-48.1048	0	0	0	0	0	0	0	0	0
1163	8	-2.63069	2.09145	-48.2788	0	0	0	0	0	0	0	0	0
1163	9	-2.39029	2.15889	-48.5379	0	0	0	0	0	0	0	0	0
1164	0	-2.26044	2.04968	-49.3215	0	0	0	0	0	0	0	0	0
1164	1	-2.23545	1.98403	-49.3202	0	0	0	0	0	0	0	0	0
1164	2	-2.21387	2.00637	-48.8832	0	0	0	0	0	0	0	0	0
1164	3	-2.25654	2.00573	-49.3192	0	0	0	0	0	0	0	0	0
1164	4	-2.28008	2.14048	-49.3172	0	0	0	0	0	0	0	0	0
1164	5	-2.1467	2.00682	-50.1889	0	0	0	0	0	0	0	0	0
1164	6	-2.03711	1.89801	-49.6658	0	0	0	0	0	0	0	0	0
1164	7	-1.8156	2.14461	-49.2234	0	0	0	0	0	0	0	0	0
1164	8	-1.8583	2.14221	-50.2686	0	0	0	0	0	0	0	0	0
1164	9	-2.01095	2.11837	-49.8352	0	0	0	0	0	0	0	0	0
1165	0	-1.9696	2.16498	-49.6596	0	0	0	0	0	0	0	0	0
1165	1	-1.72771	2.07599	-50.5281	0	0	0	0	0	0	0	0	0
1165	2	-1.70629	2.16582	-50.6156	0	0	0	0	0	0	0	0	0
1165	3	-1.70484	2.14488	-50.2641	0	0	0	0	0	0	0	0	0
1165	4	-1.81523	2.27764	-50.6132	0	0	0	0	0	0	0	0	0
1165	5	-1.81193	2.16507	-50.6144	0	0	0	0	0	0	0	0	0
1165	6	-1.75211	2.23305	-51.0498	0	0	0	0	0	0	0	0	0
1165	7	-1.62282	2.25804	-51.9182	0	0	0	0	0	0	0	0	0
1165	8	-1.24493	2.19416	-51.4775	0	0	0	0	0	0	0	0	0
1165	9	-1.64045	1.99134	-51.3973	0	0	0	0	0	0	0	0	0
1166	0	-1.66477	2.19283	-51.3941	0	0	0	0	0	0	0	0	0
1166	1	-1.42405	2.39189	-52.4352	0	0	0	0	0	0	0	0	0
1166	2	-1.45035	2.32535	-52.35	0	0	0	0	0	0	0	0	0
1166	3	-1.45023	2.32639	-53.6553	0	0	0	0	0	0	0	0	0
1166	4	-1.57962	2.23912	-52.3494	0	0	0	0	0	0	0	0	0
1166	5	-1.50745	2.57001	-51.9091	0	0	0	0	0	0	0	0	0
1166	6	-1.75359	2.43599	-52.3489	0	0	0	0	0	0	0	0	0
1166	7	-1.75562	2.43678	-53.2187	0	0	0	0	0	0	0	0	0
1166	8	-1.49255	2.48308	-53.0418	0	0	0	0	0	0	0	0	0
1166	9	-1.53661	2.41717	-52.8688	0	0	0	0	0	0	0	0	0
1167	0	-1.46635	2.08544	-51.9989	0	0	0	0	0	0	0	0	0
1167	1	-1.31506	2.37381	-53.387	0	0	0	0	0	0	0	0	0
1167	2	-1.53593	2.39432	-53.1278	0	0	0	0	0	0	0	0	0
1167	3	-1.40662	2.35177	-53.7379	0	0	0	0	0	0	0	0	0
1167	4	-1.14309	2.6653	-54.3405	0	0	0	0	0	0	0	0	0
1167	5	-1.14261	2.48814	-54.2553	0	0	0	0	0	0	0	0	0
1167	6	-1.38416	2.50886	-53.2985	0	0	0	0	0	0	0	0	0
1167	7	-1.36216	2.37438	-53.9984	0	0	0	0	0	0	0	0	0
1167	8	-1.34304	2.55323	-54.0824	0	0	0	0	0	0	0	0	0
1167	9	-1.28031	2.6435	-54.0819	0	0	0	0	0	0	0	0	0
1168	0	-1.54339	2.53114	-54.4337	0	0	0	0	0	0	0	0	0
1168	1	-1.61356	2.55244	-53.7372	0	0	0	0	0	0	0	0	0
1168	2	-1.69852	2.72899	-53.3873	0	0	0	0	0	0	0	0	0
1168	3	-1.80929	2.70589	-54.087	0	0	0	0	0	0	0	0	0
1168	4	-2.01694	2.75041	-54.96	0	0	0	0	0	0	0	0	0
1168	5	-1.9729	2.75048	-54.6124	0	0	0	0	0	0	0	0	0
1168	6	-2.17584	2.99406	-53.9158	0	0	0	0	0	0	0	0	0
1168	7	-2.13013	2.90552	-55.3959	0	0	0	0	0	0	0	0	0
1168	8	-2.26037	3.03821	-54.0027	0	0	0	0	0	0	0	0	0
1168	9	-1.92869	2.81827	-53.5653	0	0	0	0	0	0	0	0	0
1169	0	-1.86726	2.72993	-55.3083	0	0	0	0	0	0	0	0	0
1169	1	-1.88601	2.59708	-54.1777	0	0	0	0	0	0	0	0	0
1169	2	-1.97144	2.64151	-54.0023	0	0	0	0	0	0	0	0	0
1169	3	-1.79626	2.62024	-54.5241	0	0	0	0	0	0	0	0	0
1169	4	-1.973	2.37431	-54.356	0	0	0	0	0	0	0	0	0
1169	5	-2.05777	2.35165	-54.7904	0	0	0	0	0	0	0	0	0
1169	6	-2.03932	2.55228	-54.9615	0	0	0	0	0	0	0	0	0
1169	7	-2.12635	2.5074	-54.8778	0	0	0	0	0	0	0	0	0
1169	8	-2.05717	2.50892	-53.655	0	0	0	0	0	0	0	0	0
1169	9	-2.45396	2.77132	-53.7439	0	0	0	0	0	0	0	0	0
1170	0	-2.41369	2.59477	-54.1819	0	0	0	0	0	0	0	0	0
1170	1	-2.35062	2.63939	-54.0079	0	0	0	0	0	0	0	0	0
1170	2	-2.37426	2.68259	-54.3579	0	0	0	0	0	0	0	0	0
1170	3	-2.19544	2.70633	-53.9186	0	0	0	0	0	0	0	0	0
1170	4	-2.26239	2.59581	-53.659	0	0	0	0	0	0	0	0	0
1170	5	-2.59307	2.70335	-53.8358	0	0	0	0	0	0	0	0	0
1170	6	-2.61927	2.81536	-54.2701	0	0	0	0	0	0	0	0	0
1170	7	-2.22771	2.83927	-55.0535	0	0	0	0	0	0	0	0	0
1170	8	-2.28333	2.52874	-54.4458	0	0	0	0	0	0	0	0	0
1170	9	-2.63671	2.48271	-53.5774	0	0	0	0	0	0	0	0	0
1171	0	-2.57249	2.70585	-53.2277	0	0	0	0	0	0	0	0	0
1171	1	-2.83755	2.72544	-53.5797	0	0	0	0	0	0	0	0	0
1171	2	-2.72682	2.48097	-54.3656	0	0	0	0	0	0	0	0	0
1171	3	-2.88474	2.50518	-53.8421	0	0	0	0	0	0	0	0	0
1171	4	-2.76952	2.34812	-53.9314	0	0	0	0	0	0	0	0	0
1171	5	-2.91896	2.25739	-52.3656	0	0	0	0	0	0	0	0	0
1171	6	-2.76712	2.45688	-52.9721	0	0	0	0	0	0	0	0	0
1171	7	-2.94751	2.45661	-53.2347	0	0	0	0	0	0	0	0	0
1171	8	-2.70472	2.54651	-53.4938	0	0	0	0	0	0	0	0	0
1171	9	-2.94855	2.52466	-52.9739	0	0	0	0	0	0	0	0	0
1172	0	-2.94362	2.3682	-53.2372	0	0	0	0	0	0	0	0	0
1172	1	-3.09806	2.47717	-52.3659	0	0	0	0	0	0	0	0	0
1172	2	-3.09926	2.47818	-52.7145	0	0	0	0	0	0	0	0	0
1172	3	-2.99112	2.43438	-53.4979	0	0	0	0	0	0	0	0	0
1172	4	-2.83715	2.34689	-54.1068	0	0	0	0	0	0	0	0	0
1172	5	-2.9043	2.3898	-53.5872	0	0	0	0	0	0	0	0	0
1172	6	-3.09954	2.34484	-52.5427	0	0	0	0	0	0	0	0	0
1172	7	-3.08067	2.43358	-52.8046	0	0	0	0	0	0	0	0	0
1172	8	-3.32211	2.21062	-52.7223	0	0	0	0	0	0	0	0	0
1172	9	-3.25951	2.38693	-53.419	0	0	0	0	0	0	0	0	0
1173	0	-3.28109	2.25383	-53.0723	0	0	0	0	0	0	0	0	0
1173	1	-3.49757	2.34325	-52.028	0	0	0	0	0	0	0	0	0
1173	2	-3.62514	2.20783	-50.8963	0	0	0	0	0	0	0	0	0
1173	3	-3.7375	2.40674	-50.8975	0	0	0	0	0	0	0	0	0
1173	4	-3.65463	2.22813	-52.8154	0	0	0	0	0	0	0	0	0
1173	5	-3.63041	2.27395	-52.1172	0	0	0	0	0	0	0	0	0
1173	6	-3.51982	2.27426	-51.7675	0	0	0	0	0	0	0	0	0
1173	7	-3.75903	2.14007	-51.8579	0	0	0	0	0	0	0	0	0
1173	8	-3.7586	2.251	-50.6369	0	0	0	0	0	0	0	0	0
1173	9	-3.93484	2.18231	-51.5112	0	0	0	0	0	0	0	0	0
1174	0	-3.56639	2.11801	-52.2084	0	0	0	0	0	0	0	0	0
1174	1	-3.56335	2.03051	-51.8594	0	0	0	0	0	0	0	0	0
1174	2	-3.65175	2.1844	-51.4244	0	0	0	0	0	0	0	0	0
1174	3	-3.78499	2.00613	-51.775	0	0	0	0	0	0	0	0	0
1174	4	-3.58525	2.11635	-52.034	0	0	0	0	0	0	0	0	0
1174	5	-3.75847	2.16091	-51.0773	0	0	0	0	0	0	0	0	0
1174	6	-3.87224	2.07046	-51.6035	0	0	0	0	0	0	0	0	0
1174	7	-3.91698	2.02697	-50.8206	0	0	0	0	0	0	0	0	0
1174	8	-4.17957	1.98084	-50.5632	0	0	0	0	0	0	0	0	0
1174	9	-4.32787	1.95799	-49.343	0	0	0	0	0	0	0	0	0
1175	0	-4.26364	2.02238	-50.5628	0	0	0	0	0	0	0	0	0
1175	1	-4.29179	1.9777	-50.3049	0	0	0	0	0	0	0	0	0
1175	2	-4.09172	1.95848	-50.563	0	0	0	0	0	0	0	0	0
1175	3	-4.24486	1.91104	-50.5648	0	0	0	0	0	0	0	0	0
1175	4	-4.21873	1.86841	-49.1707	0	0	0	0	0	0	0	0	0
1175	5	-4.4169	1.86556	-49.8713	0	0	0	0	0	0	0	0	0
1175	6	-4.31115	2.0435	-50.1318	0	0	0	0	0	0	0	0	0
1175	7	-4.48792	1.73464	-50.3969	0	0	0	0	0	0	0	0	0
1175	8	-4.31271	1.75702	-50.569	0	0	0	0	0	0	0	0	0
1175	9	-4.3523	1.71154	-49.2632	0	0	0	0	0	0	0	0	0
1176	0	-4.34924	1.55439	-49.5271	0	0	0	0	0	0	0	0	0
1176	1	-4.35357	1.80048	-49.0899	0	0	0	0	0	0	0	0	0
1176	2	-4.52743	1.75308	-49.2659	0	0	0	0	0	0	0	0	0
1176	3	-4.2903	1.7756	-50.5717	0	0	0	0	0	0	0	0	0
1176	4	-4.38977	1.59915	-48.657	0	0	0	0	0	0	0	0	0
1176	5	-4.63485	1.77364	-47.7878	0	0	0	0	0	0	0	0	0
1176	6	-4.92043	1.6826	-48.2278	0	0	0	0	0	0	0	0	0
1176	7	-4.83558	1.74984	-49.011	0	0	0	0	0	0	0	0	0
1176	8	-4.70216	1.6617	-49.7055	0	0	0	0	0	0	0	0	0
1176	9	-4.90051	1.79434	-48.4871	0	0	0	0	0	0	0	0	0
1177	0	-4.83356	1.59483	-47.794	0	0	0	0	0	0	0	0	0
1177	1	-4.81056	1.54965	-48.056	0	0	0	0	0	0	0	0	0
1177	2	-4.79182	1.77064	-47.8791	0	0	0	0	0	0	0	0	0
1177	3	-4.87806	1.54888	-48.2299	0	0	0	0	0	0	0	0	0
1177	4	-4.76835	1.35008	-48.3201	0	0	0	0	0	0	0	0	0
1177	5	-4.79004	1.50609	-47.707	0	0	0	0	0	0	0	0	0
1177	6	-4.83088	1.61643	-47.5326	0	0	0	0	0	0	0	0	0
1177	7	-4.98876	1.39293	-47.7128	0	0	0	0	0	0	0	0	0
1177	8	-5.0332	1.56983	-48.1471	0	0	0	0	0	0	0	0	0
1177	9	-4.87773	1.5931	-47.3613	0	0	0	0	0	0	0	0	0
1178	0	-4.80879	1.32642	-48.0602	0	0	0	0	0	0	0	0	0
1178	1	-4.83044	1.37016	-46.581	0	0	0	0	0	0	0	0	0
1178	2	-5.24642	1.4553	-46.3222	0	0	0	0	0	0	0	0	0
1178	3	-5.27018	1.52182	-46.6706	0	0	0	0	0	0	0	0	0
1178	4	-5.14206	1.38862	-46.9339	0	0	0	0	0	0	0	0	0
1178	5	-5.40497	1.50018	-45.8017	0	0	0	0	0	0	0	0	0
1178	6	-5.20777	1.52129	-45.9749	0	0	0	0	0	0	0	0	0
1178	7	-5.22703	1.54277	-46.2357	0	0	0	0	0	0	0	0	0
1178	8	-5.2887	1.38727	-45.2811	0	0	0	0	0	0	0	0	0
1178	9	-5.48922	1.4312	-45.6302	0	0	0	0	0	0	0	0	0
1179	0	-5.23099	1.32218	-46.7631	0	0	0	0	0	0	0	0	0
1179	1	-5.03122	1.30111	-46.3252	0	0	0	0	0	0	0	0	0
1179	2	-5.44941	1.34308	-46.0679	0	0	0	0	0	0	0	0	0
1179	3	-5.24798	1.18692	-45.6339	0	0	0	0	0	0	0	0	0
1179	4	-5.33271	1.2326	-44.762	0	0	0	0	0	0	0	0	0
1179	5	-5.40124	1.25137	-45.722	0	0	0	0	0	0	0	0	0
1179	6	-5.60124	1.25141	-45.9845	0	0	0	0	0	0	0	0	0
1179	7	-5.05108	1.16511	-45.1978	0	0	0	0	0	0	0	0	0
1179	8	-5.40124	1.29512	-44.6782	0	0	0	0	0	0	0	0	0
1179	9	-5.66206	1.40519	-43.8071	0	0	0	0	0	0	0	0	0
1180	0	-5.62132	1.36036	-44.7656	0	0	0	0	0	0	0	0	0
1180	1	-5.53307	1.1845	-44.6809	0	0	0	0	0	0	0	0	0
1180	2	-5.71061	1.31627	-43.8979	0	0	0	0	0	0	0	0	0
1180	3	-5.48661	1.18271	-44.6808	0	0	0	0	0	0	0	0	0
1180	4	-5.61826	1.24992	-44.6791	0	0	0	0	0	0	0	0	0
1180	5	-5.88225	1.22668	-43.2894	0	0	0	0	0	0	0	0	0
1180	6	-5.57711	1.35887	-43.7243	0	0	0	0	0	0	0	0	0
1180	7	-5.29655	1.29409	-45.0288	0	0	0	0	0	0	0	0	0
1180	8	-5.55386	1.18251	-44.5074	0	0	0	0	0	0	0	0	0
1180	9	-5.6633	1.02684	-44.0764	0	0	0	0	0	0	0	0	0
1181	0	-5.66574	1.20277	-43.901	0	0	0	0	0	0	0	0	0
1181	1	-5.37511	1.22643	-43.1149	0	0	0	0	0	0	0	0	0
1181	2	-5.70937	1.3585	-43.4647	0	0	0	0	0	0	0	0	0
1181	3	-5.48947	1.09248	-44.6842	0	0	0	0	0	0	0	0	0
1181	4	-5.64479	1.2688	-44.0749	0	0	0	0	0	0	0	0	0
1181	5	-5.63826	1.37987	-42.5927	0	0	0	0	0	0	0	0	0
1181	6	-5.76978	1.24503	-42.595	0	0	0	0	0	0	0	0	0
1181	7	-5.79741	1.3553	-42.4212	0	0	0	0	0	0	0	0	0
1181	8	-5.68729	1.31281	-43.3788	0	0	0	0	0	0	0	0	0
1181	9	-5.75189	1.31092	-42.7699	0	0	0	0	0	0	0	0	0
1182	0	-5.70675	1.35584	-42.9432	0	0	0	0	0	0	0	0	0
1182	1	-5.90285	1.15586	-41.6409	0	0	0	0	0	0	0	0	0
1182	2	-6.0098	1.2208	-41.6407	0	0	0	0	0	0	0	0	0
1182	3	-5.88591	1.51017	-43.2073	0	0	0	0	0	0	0	0	0
1182	4	-5.40431	1.44612	-43.2025	0	0	0	0	0	0	0	0	0
1182	5	-5.57589	1.33399	-42.6833	0	0	0	0	0	0	0	0	0
1182	6	-5.81496	1.28846	-41.9901	0	0	0	0	0	0	0	0	0
1182	7	-5.7069	1.46464	-42.6841	0	0	0	0	0	0	0	0	0
1182	8	-5.7523	1.3562	-41.5521	0	0	0	0	0	0	0	0	0
1182	9	-5.57739	1.46626	-42.1619	0	0	0	0	0	0	0	0	0
1183	0	-5.75538	1.55531	-41.9009	0	0	0	0	0	0	0	0	0
1183	1	-5.59655	1.33306	-42.162	0	0	0	0	0	0	0	0	0
1183	2	-5.83855	1.42007	-40.7694	0	0	0	0	0	0	0	0	0
1183	3	-5.84089	1.57425	-41.2047	0	0	0	0	0	0	0	0	0
1183	4	-5.97664	1.66337	-41.4668	0	0	0	0	0	0	0	0	0
1183	5	-5.97708	1.66245	-42.4251	0	0	0	0	0	0	0	0	0
1183	6	-5.93658	1.88472	-42.2491	0	0	0	0	0	0	0	0	0
1183	7	-5.73306	1.50796	-41.6409	0	0	0	0	0	0	0	0	0
1183	8	-5.79857	1.66231	-40.858	0	0	0	0	0	0	0	0	0
1183	9	-5.9128	1.79646	-41.2043	0	0	0	0	0	0	0	0	0
1184	0	-5.87153	1.66321	-42.4257	0	0	0	0	0	0	0	0	0
1184	1	-5.82748	1.86434	-41.9878	0	0	0	0	0	0	0	0	0
1184	2	-5.57878	1.84258	-41.3748	0	0	0	0	0	0	0	0	0
1184	3	-5.66932	1.72981	-41.4647	0	0	0	0	0	0	0	0	0
1184	4	-5.62671	1.90784	-41.9851	0	0	0	0	0	0	0	0	0
1184	5	-5.76135	1.79652	-41.7271	0	0	0	0	0	0	0	0	0
1184	6	-5.62959	1.86466	-42.2462	0	0	0	0	0	0	0	0	0
1184	7	-5.63012	1.90998	-41.9863	0	0	0	0	0	0	0	0	0
1184	8	-5.75803	1.99638	-41.3777	0	0	0	0	0	0	0	0	0
1184	9	-5.87326	2.08356	-41.029	0	0	0	0	0	0	0	0	0
1185	0	-5.98424	2.17248	-41.3774	0	0	0	0	0	0	0	0	0
1185	1	-5.76861	2.15177	-42.0732	0	0	0	0	0	0	0	0	0
1185	2	-5.8988	2.19602	-41.2899	0	0	0	0	0	0	0	0	0
1185	3	-5.76616	2.15249	-41.549	0	0	0	0	0	0	0	0	0
1185	4	-5.72231	2.39633	-41.5465	0	0	0	0	0	0	0	0	0
1185	5	-5.8756	2.30687	-41.1128	0	0	0	0	0	0	0	0	0
1185	6	-5.9677	2.30592	-41.9	0	0	0	0	0	0	0	0	0
1185	7	-5.79639	2.24081	-43.0333	0	0	0	0	0	0	0	0	0
1185	8	-5.54969	2.39952	-42.0685	0	0	0	0	0	0	0	0	0
1185	9	-5.59522	2.48675	-41.8931	0	0	0	0	0	0	0	0	0
1186	0	-5.83993	2.30816	-42.1607	0	0	0	0	0	0	0	0	0
1186	1	-5.62177	2.66262	-42.9378	0	0	0	0	0	0	0	0	0
1186	2	-5.6658	2.59791	-42.2416	0	0	0	0	0	0	0	0	0
1186	3	-5.51414	2.68716	-42.849	0	0	0	0	0	0	0	0	0
1186	4	-5.62408	2.79907	-42.0657	0	0	0	0	0	0	0	0	0
1186	5	-5.64332	2.79786	-41.3669	0	0	0	0	0	0	0	0	0
1186	6	-5.7103	2.81926	-41.5442	0	0	0	0	0	0	0	0	0
1186	7	-5.7613	2.99641	-42.3258	0	0	0	0	0	0	0	0	0
1186	8	-5.69305	2.93061	-42.3264	0	0	0	0	0	0	0	0	0
1186	9	-5.58307	2.97632	-42.5851	0	0	0	0	0	0	0	0	0
1187	0	-5.71966	3.10816	-43.2833	0	0	0	0	0	0	0	0	0
1187	1	-5.71664	3.15314	-42.3239	0	0	0	0	0	0	0	0	0
1187	2	-5.80789	3.28689	-42.2355	0	0	0	0	0	0	0	0	0
1187	3	-5.39188	3.10893	-43.6309	0	0	0	0	0	0	0	0	0
1187	4	-5.34806	3.17947	-43.6257	0	0	0	0	0	0	0	0	0
1187	5	-5.43728	3.35646	-43.5378	0	0	0	0	0	0	0	0	0
1187	6	-5.28554	3.46792	-42.3173	0	0	0	0	0	0	0	0	0
1187	7	-5.35171	3.13465	-43.54	0	0	0	0	0	0	0	0	0
1187	8	-5.33389	3.4452	-43.7117	0	0	0	0	0	0	0	0	0
1187	9	-5.31297	3.4221	-44.3231	0	0	0	0	0	0	0	0	0
1188	0	-5.47094	3.71154	-44.755	0	0	0	0	0	0	0	0	0
1188	1	-5.33541	3.51313	-43.6236	0	0	0	0	0	0	0	0	0
1188	2	-5.44165	3.80019	-42.6624	0	0	0	0	0	0	0	0	0
1188	3	-5.42453	3.88865	-43.1837	0	0	0	0	0	0	0	0	0
1188	4	-5.4511	3.89033	-43.012	0	0	0	0	0	0	0	0	0
1188	5	-5.47233	3.91147	-44.1444	0	0	0	0	0	0	0	0	0
1188	6	-5.24948	4.0913	-44.0499	0	0	0	0	0	0	0	0	0
1188	7	-5.62967	4.15477	-44.4906	0	0	0	0	0	0	0	0	0
1188	8	-5.49462	4.31053	-43.6164	0	0	0	0	0	0	0	0	0
1188	9	-5.36709	4.33402	-44.5725	0	0	0	0	0	0	0	0	0
1189	0	-5.26119	4.069	-45.0113	0	0	0	0	0	0	0	0	0
1189	1	-4.93071	4.35923	-44.7437	0	0	0	0	0	0	0	0	0
1189	2	-5.44101	4.29137	-45.3602	0	0	0	0	0	0	0	0	0
1189	3	-5.28659	4.5364	-44.7444	0	0	0	0	0	0	0	0	0
1189	4	-5.26341	4.42393	-44.225	0	0	0	0	0	0	0	0	0
1189	5	-5.11191	4.55846	-44.8317	0	0	0	0	0	0	0	0	0
1189	6	-5.11532	4.67007	-45.7882	0	0	0	0	0	0	0	0	0
1189	7	-5.06954	4.60419	-45.7886	0	0	0	0	0	0	0	0	0
1189	8	-5.28612	4.69207	-44.3954	0	0	0	0	0	0	0	0	0
1189	9	-5.08963	4.91269	-44.4808	0	0	0	0	0	0	0	0	0
1190	0	-5.27132	4.9554	-45.4391	0	0	0	0	0	0	0	0	0
1190	1	-5.20445	4.95864	-45.175	0	0	0	0	0	0	0	0	0
1190	2	-5.07479	5.02589	-44.6521	0	0	0	0	0	0	0	0	0
1190	3	-5.33984	5.02533	-45.6116	0	0	0	0	0	0	0	0	0
1190	4	-5.29396	5.29092	-44.9113	0	0	0	0	0	0	0	0	0
1190	5	-5.09887	5.33627	-44.9098	0	0	0	0	0	0	0	0	0
1190	6	-5.25804	5.26867	-45.8723	0	0	0	0	0	0	0	0	0
1190	7	-4.88557	5.38241	-46.6532	0	0	0	0	0	0	0	0	0
1190	8	-5.01964	5.29504	-45.9557	0	0	0	0	0	0	0	0	0
1190	9	-4.99741	5.29199	-46.6554	0	0	0	0	0	0	0	0	0
1191	0	-5.08643	5.27275	-45.6946	0	0	0	0	0	0	0	0	0
1191	1	-5.02232	5.53811	-46.3892	0	0	0	0	0	0	0	0	0
1191	2	-5.02326	5.98214	-45.6882	0	0	0	0	0	0	0	0	0
1191	3	-4.96132	5.78377	-47.4314	0	0	0	0	0	0	0	0	0
1191	4	-4.91427	5.69545	-46.0393	0	0	0	0	0	0	0	0	0
1191	5	-4.89218	6.00636	-44.9902	0	0	0	0	0	0	0	0	0
1191	6	-5.22534	6.04703	-45.9525	0	0	0	0	0	0	0	0	0
1191	7	-5.00794	6.13612	-46.2105	0	0	0	0	0	0	0	0	0
1191	8	-5.18752	6.33757	-46.8199	0	0	0	0	0	0	0	0	0
1191	9	-5.09922	6.38215	-46.643	0	0	0	0	0	0	0	0	0
1192	0	-5.03597	6.29473	-46.1209	0	0	0	0	0	0	0	0	0
1192	1	-5.10044	6.20371	-46.6455	0	0	0	0	0	0	0	0	0
1192	2	-5.14959	6.49257	-46.7312	0	0	0	0	0	0	0	0	0
1192	3	-4.95237	6.36155	-46.9053	0	0	0	0	0	0	0	0	0
1192	4	-4.93491	6.47215	-48.2991	0	0	0	0	0	0	0	0	0
1192	5	-4.96003	6.40627	-47.9509	0	0	0	0	0	0	0	0	0
1192	6	-4.97885	6.62888	-46.6414	0	0	0	0	0	0	0	0	0
1192	7	-4.91354	6.784	-46.4644	0	0	0	0	0	0	0	0	0
1192	8	-4.9132	6.80453	-47.6859	0	0	0	0	0	0	0	0	0
1192	9	-4.8066	6.87273	-47.8577	0	0	0	0	0	0	0	0	0
1193	0	-4.91938	6.87258	-47.9462	0	0	0	0	0	0	0	0	0
1193	1	-4.74377	7.09652	-46.8085	0	0	0	0	0	0	0	0	0
1193	2	-5.07036	7.0932	-47.1595	0	0	0	0	0	0	0	0	0
1193	3	-5.09815	7.09281	-46.726	0	0	0	0	0	0	0	0	0
1193	4	-4.96961	7.42667	-46.9848	0	0	0	0	0	0	0	0	0
1193	5	-4.99385	7.36067	-47.0737	0	0	0	0	0	0	0	0	0
1193	6	-5.10635	7.36068	-47.682	0	0	0	0	0	0	0	0	0
1193	7	-4.92867	7.51695	-46.9833	0	0	0	0	0	0	0	0	0
1193	8	-5.01794	7.71518	-47.6783	0	0	0	0	0	0	0	0	0
1193	9	-5.10754	7.53747	-48.2031	0	0	0	0	0	0	0	0	0
1194	0	-4.85379	7.84937	-49.4213	0	0	0	0	0	0	0	0	0
1194	1	-4.98298	7.69614	-47.6801	0	0	0	0	0	0	0	0	0
1194	2	-5.00274	7.65031	-48.2912	0	0	0	0	0	0	0	0	0
1194	3	-5.01067	7.98231	-48.5517	0	0	0	0	0	0	0	0	0
1194	4	-4.67071	7.80838	-48.2828	0	0	0	0	0	0	0	0	0
1194	5	-5.17056	8.09338	-48.1174	0	0	0	0	0	0	0	0	0
1194	6	-4.85712	8.34009	-48.455	0	0	0	0	0	0	0	0	0
1194	7	-5.03478	8.20647	-48.4599	0	0	0	0	0	0	0	0	0
1194	8	-5.16799	8.38484	-48.0213	0	0	0	0	0	0	0	0	0
1194	9	-5.03161	8.31703	-47.4136	0	0	0	0	0	0	0	0	0
1195	0	-5.30821	8.80309	-47.4126	0	0	0	0	0	0	0	0	0
1195	1	-4.94952	8.38364	-48.6306	0	0	0	4.67447	7.76835	-24.4521	0	0	0
1195	2	-5.08695	8.6714	-48.198	0	0	0	5.02968	8.47528	-25.1041	0	0	0
1195	3	-5.26553	8.80488	-48.0214	0	0	0	4.97566	8.65882	-26.0223	0	0	0
1195	4	-5.26528	8.71578	-47.5889	0	0	0	5.49245	8.66154	-26.9799	0	0	0
1195	5	-5.22379	9.18013	-48.541	0	0	0	5.66685	9.39253	-28.0264	0	0	0
1195	6	-5.08881	9.00351	-48.7154	0	0	0	6.35026	9.25742	-29.7312	0	0	0
1195	7	-4.96972	9.24912	-49.8467	0	0	0	6.68138	9.94127	-31.4358	0	0	0
1195	8	-4.89645	9.00542	-49.1497	0	0	0	7.07058	10.0579	-32.2197	0	0	0
1195	9	-5.20851	9.13894	-48.1963	0	0	0	7.84061	10.8689	-33.6552	0	0	0
1196	0	-4.72228	9.42863	-48.4474	0	0	0	8.11157	11.7136	-37.551	0	0	0
1196	1	-5.12282	9.20391	-48.9789	0	0	0	9.78144	13.1404	-41.521	0	0	0
1196	2	-5.10208	9.31505	-48.2818	0	0	0	9.54861	13.0952	-44.4164	0	0	0
1196	3	-5.05954	9.53888	-48.9735	0	0	0	10.0292	13.4514	-46.6879	0	0	0
1196	4	-5.23896	9.38202	-48.6319	0	0	0	11.2206	15.6279	-49.6516	0	0	0
1196	5	-5.11989	9.5159	-47.7551	0	0	0	10.7825	15.7096	-52.3275	0	0	0
1196	6	-5.65733	9.71175	-47.8475	0	0	0	11.6076	16.4863	-55.9987	0	0	0
1196	7	-5.32668	9.55793	-48.7157	0	0	0	12.2738	17.1375	-59.8503	0	0	0
1196	8	-5.04706	10.0251	-48.9702	0	0	0	11.2864	14.1835	-63.7619	0	0	0
1196	9	-5.35383	9.64814	-48.1943	0	0	0	8.75486	8.45493	-67.7334	0	0	0
1197	0	-5.08646	9.98209	-47.7506	0	0	0	7.72771	2.11199	-72.4701	0	0	0
1197	1	-5.33355	9.89297	-47.0603	0	0	0	7.96332	-1.85395	-80.0451	0	0	0
1197	2	-5.02101	10.0472	-48.6211	0	0	0	8.94949	-6.48703	-87.8299	0	0	0
1197	3	-5.20804	10.1139	-49.3221	0	0	0	10.9951	-8.83311	-97.313	0	0	0
1197	4	-5.0975	10.0265	-49.0604	0	0	0	11.3139	-10.8368	-109.714	0	0	0
1197	5	-5.31579	10.2917	-48.8858	0	0	0	8.5453	-12.2548	-124.55	0	0	0
1197	6	-4.96561	10.381	-49.2309	0	0	0	5.26968	-13.276	-137.984	0	0	0
1197	7	-5.00697	10.5595	-48.5304	0	0	0	4.66938	-15.4548	-149.72	0	0	0
1197	8	-5.27879	10.5128	-48.7969	0	0	0	6.03227	-17.9355	-162.405	0	0	0
1197	9	-5.08006	10.4036	-49.579	0	0	0	8.36868	-22.5298	-176.488	0	0	0
1198	0	-5.34879	10.5799	-49.0608	0	0	0	9.2142	-26.3117	-191.904	0	0	0
1198	1	-4.90096	10.6267	-48.6175	0	0	0	9.49915	-31.0604	-206.139	0	0	0
1198	2	-5.32016	10.6239	-47.6632	0	0	0	7.53465	-32.8702	-217.586	0	0	0
1198	3	-5.303	11.0687	-48.1813	0	0	0	8.14143	-35.0694	-228.565	0	0	0
1198	4	-5.39398	10.869	-48.3596	0	0	0	8.68946	-36.1499	-239.467	0	0	0
1198	5	-5.32864	10.824	-48.4479	0	0	0	9.4712	-36.6611	-249.664	0	0	0
1198	6	-5.21519	10.6918	-48.1855	0	0	0	10.2434	-36.9953	-259.605	0	0	0
1198	7	-5.37198	10.8016	-48.9713	0	0	0	10.4691	-35.7739	-268.759	0	0	0
1198	8	-5.23847	10.9568	-48.7924	0	0	0	10.268	-34.8479	-276.466	0	0	0
1198	9	-5.61772	10.7546	-48.1912	0	0	0	9.6815	-33.0045	-283.479	0	0	0
1199	0	-5.02832	11.2697	-49.2244	0	0	0	9.61223	-31.8194	-289.523	0	0	0
1199	1	-5.13775	11.0919	-48.7939	0	0	0	9.46535	-29.6595	-294.519	0	0	0
1199	2	-5.00357	11.0915	-48.7042	0	0	0	9.54471	-27.4871	-298.634	0	0	0
1199	3	-5.22153	11.269	-47.5723	0	0	0	9.14818	-25.397	-301.749	0	0	0
1199	4	-5.20025	11.0005	-48.4462	0	0	0	9.17109	-22.9986	-304.112	0	0	0
1199	5	-5.20015	11.1123	-48.7054	0	0	0	8.94796	-21.035	-306.129	0	0	0
1199	6	-5.35666	11.0897	-48.8836	0	0	0	8.81765	-18.4685	-308.584	0	0	0
1199	7	-5.1361	11.1561	-48.7067	0	0	0	8.7886	-16.3006	-310.163	0	0	0
1199	8	-5.22568	11.3132	-47.9214	0	0	0	8.98943	-14.0854	-311.694	0	0	0
1199	9	-5.39897	11.2435	-47.4875	0	0	0	8.95385	-12.3483	-313.096	0	0	0
1200	0	-5.66333	11.2415	-47.8406	0	0	0	9.14212	-10.6788	-314.761	0	0	0
1200	1	-5.17933	11.2014	-47.0504	0	0	0	9.36617	-9.05623	-316.995	0	0	0
1200	2	-5.33471	11.2218	-47.6644	0	0	0	9.63629	-7.75064	-318.967	0	0	0
1200	3	-5.26725	11.2882	-48.0972	0	0	0	10.3204	-6.28474	-320.801	0	0	0
1200	4	-4.95854	11.4221	-47.3955	0	0	0	10.7282	-5.21812	-323.386	0	0	0
1200	5	-5.44451	11.5095	-47.3992	0	0	0	11.5599	-3.90053	-325.878	0	0	0
1200	6	-5.22501	11.3762	-48.3582	0	0	0	12.3219	-2.77593	-328.24	0	0	0
1200	7	-4.92416	11.4459	-48.6167	0	0	0	13.2971	-1.53911	-331.742	0	0	0
1200	8	-5.11838	11.2907	-48.6197	0	0	0	14.3819	-0.321418	-334.187	0	0	0
1200	9	-5.16107	11.4225	-48.0078	0	0	0	15.44	1.1895	-336.941	0	0	0
1201	0	-5.07199	11.5784	-46.7878	0	0	0	16.7301	2.67897	-339.999	0	0	0
1201	1	-5.09423	11.3123	-47.7468	0	0	0	17.971	4.44088	-342.576	0	0	0
1201	2	-5.05102	11.4896	-47.8334	0	0	0	19.2372	6.19204	-345.107	0	0	0
1201	3	-4.79158	11.7129	-48.6987	0	0	0	20.5458	7.94208	-347.772	0	0	0
1201	4	-4.92249	11.7355	-47.5675	0	0	0	21.8593	10.1611	-349.906	0	0	0
1201	5	-4.91575	11.6452	-47.4814	0	0	0	23.0801	12.3088	-352.131	0	0	0
1201	6	-4.96294	11.7102	-47.8305	0	0	0	24.0643	14.3796	-354.092	0	0	0
1201	7	-5.05369	12.0218	-48.1751	0	0	0	25.2466	16.8346	-357.151	0	0	0
1201	8	-4.94312	11.8901	-48.2615	0	0	0	25.9884	18.9371	-359.511	0	0	0
1201	9	-4.9012	11.9791	-47.5633	0	0	0	27.0478	20.8571	-362.746	0	0	0
1202	0	-4.63695	11.957	-47.911	0	0	0	28.0517	23.2916	-364.795	0	0	0
1202	1	-4.788	12.0457	-47.5632	0	0	0	28.5302	25.292	-367.331	0	0	0
1202	2	-4.90382	12.1334	-47.6508	0	0	0	29.4425	27.2814	-370.391	0	0	0
1202	3	-4.57519	12.3347	-48.8648	0	0	0	29.8275	29.3148	-374.157	0	0	0
1202	4	-4.53358	12.16	-48.6907	0	0	0	30.4062	30.9616	-378.009	0	0	0
1202	5	-4.31069	12.2486	-48.7755	0	0	0	30.6367	32.7025	-380.984	0	0	0
1202	6	-4.50945	12.1152	-48.7774	0	0	0	31.0123	34.0888	-384.969	0	0	0
1202	7	-4.3112	12.1589	-48.7771	0	0	0	31.4655	35.6	-389.041	0	0	0
1202	8	-4.26725	12.47	-48.6855	0	0	0	31.7857	37.0449	-393.419	0	0	0
1202	9	-4.35936	12.2483	-48.9508	0	0	0	32.3163	38.3167	-398.544	0	0	0
1203	0	-4.33485	12.271	-49.8195	0	0	0	32.4232	39.7174	-402.614	0	0	0
1203	1	-4.36238	12.5149	-49.4706	0	0	0	32.945	40.979	-407.518	0	0	0
1203	2	-4.40105	12.7141	-47.9865	0	0	0	33.0486	42.0832	-412.292	0	0	0
1203	3	-4.46753	12.7361	-48.2481	0	0	0	33.6522	43.4488	-417.633	0	0	0
1203	4	-4.42721	12.6241	-48.8619	0	0	0	33.7767	44.3817	-422.977	0	0	0
1203	5	-4.12041	12.9156	-49.1147	0	0	0	34.3916	45.5319	-428.361	0	0	0
1203	6	-4.25	12.7826	-48.5943	0	0	0	34.8234	46.4784	-433.132	0	0	0
1203	7	-4.07314	12.6923	-48.4213	0	0	0	35.3926	47.5831	-439.174	0	0	0
1203	8	-4.09447	12.9602	-48.5037	0	0	0	35.7381	48.4494	-444.909	0	0	0
1203	9	-4.00967	13.0037	-49.0258	0	0	0	36.3058	49.0207	-450.513	0	0	0
1204	0	-4.01142	12.9606	-49.3754	0	0	0	36.9194	49.7167	-456.555	0	0	0
1204	1	-3.81351	12.895	-48.7644	0	0	0	37.4672	50.3233	-462.201	0	0	0
1204	2	-3.83299	12.8059	-48.4171	0	0	0	37.9816	50.7593	-468.198	0	0	0
1204	3	-3.96502	13.0489	-48.5027	0	0	0	38.6102	51.2287	-474.02	0	0	0
1204	4	-3.98515	12.9152	-48.3298	0	0	0	39.115	51.3808	-480.543	0	0	0
1204	5	-4.05217	12.981	-49.2003	0	0	0	39.9451	51.8049	-486.934	0	0	0
1204	6	-3.74494	12.6937	-48.8558	0	0	0	40.4822	51.8876	-493.195	0	0	0
1204	7	-4.05493	13.0259	-49.2013	0	0	0	41.1448	52.3575	-499.761	0	0	0
1204	8	-3.78341	12.7158	-47.6347	0	0	0	41.8668	52.6245	-505.58	0	0	0
1204	9	-4.22811	13.2689	-47.3706	0	0	0	42.6106	53.1292	-511.575	0	0	0
1205	0	-3.8742	13.1358	-47.5435	0	0	0	43.2734	53.5423	-518.492	0	0	0
1205	1	-3.85281	12.9809	-47.9815	0	0	0	44.097	54.081	-524.793	0	0	0
1205	2	-3.65719	13.1591	-48.1508	0	0	0	45.0417	54.6979	-531.71	0	0	0
1205	3	-3.63455	13.3356	-48.1514	0	0	0	45.8202	55.2826	-537.616	0	0	0
1205	4	-3.67577	13.1155	-46.9341	0	0	0	46.7014	55.9008	-543.698	0	0	0
1205	5	-3.52055	13.269	-46.9306	0	0	0	47.6257	56.6093	-550.043	0	0	0
1205	6	-3.7213	13.4458	-47.802	0	0	0	48.2782	57.3523	-556.214	0	0	0
1205	7	-3.32844	13.3807	-48.4099	0	0	0	49.3942	57.9123	-562.603	0	0	0
1205	8	-3.45907	13.1581	-48.4118	0	0	0	50.364	58.5644	-568.729	0	0	0
1205	9	-3.21411	13.3824	-47.0133	0	0	0	51.2431	59.2155	-574.812	0	0	0
1206	0	-3.3241	13.3142	-47.6256	0	0	0	52.0319	59.902	-580.15	0	0	0
1206	1	-3.39296	13.5141	-47.3637	0	0	0	52.8209	60.5634	-586.058	0	0	0
1206	2	-3.34461	13.2686	-47.5399	0	0	0	53.7326	61.2033	-591.659	0	0	0
1206	3	-3.17	13.3368	-47.6254	0	0	0	54.5205	61.798	-597.349	0	0	0
1206	4	-3.2148	13.27	-47.2789	0	0	0	55.1839	62.4156	-602.249	0	0	0
1206	5	-3.11602	13.3357	-46.6657	0	0	0	55.9715	62.9864	-607.413	0	0	0
1206	6	-3.51456	13.2884	-45.7985	0	0	0	56.5653	63.7389	-612.753	0	0	0
1206	7	-3.34076	13.312	-46.0587	0	0	0	57.2389	64.2648	-617.698	0	0	0
1206	8	-3.1883	13.4462	-46.3182	0	0	0	58.0373	65.0747	-622.599	0	0	0
1206	9	-3.00989	13.3127	-47.1867	0	0	0	58.5721	65.7127	-627.898	0	0	0
1207	0	-3.36194	13.2658	-46.1474	0	0	0	59.0409	66.3746	-632.405	0	0	0
1207	1	-3.02843	13.3568	-44.664	0	0	0	59.5668	67.0471	-637.177	0	0	0
1207	2	-3.20327	13.4435	-45.7085	0	0	0	60.1154	67.7315	-642.079	0	0	0
1207	3	-3.22983	13.3544	-45.8867	0	0	0	60.7978	68.4487	-646.456	0	0	0
1207	4	-3.12441	13.4448	-46.8426	0	0	0	61.3194	69.1545	-651.624	0	0	0
1207	5	-3.00737	13.3335	-45.971	0	0	0	61.8553	69.9067	-656.176	0	0	0
1207	6	-3.14019	13.289	-44.5803	0	0	0	62.3126	70.5795	-660.202	0	0	0
1207	7	-3.0707	13.3544	-45.0143	0	0	0	62.8055	71.2409	-664.579	0	0	0
1207	8	-3.07214	13.3083	-44.7552	0	0	0	63.5101	72.0264	-669.307	0	0	0
1207	9	-3.0079	13.1767	-44.9306	0	0	0	64.0823	72.6308	-673.552	0	0	0
1208	0	-2.96228	13.155	-45.3659	0	0	0	64.8211	73.3249	-678.324	0	0	0
1208	1	-3.08977	13.197	-44.4081	0	0	0	65.4952	73.8734	-682.305	0	0	0
1208	2	-3.12903	13.1731	-43.0152	0	0	0	66.0544	74.6137	-686.463	0	0	0
1208	3	-3.30725	13.3261	-44.1477	0	0	0	66.7062	75.1271	-690.883	0	0	0
1208	4	-3.08681	13.1957	-43.6244	0	0	0	67.5951	75.8449	-695.127	0	0	0
1208	5	-3.21918	13.2831	-43.3647	0	0	0	68.2905	76.2215	-699.636	0	0	0
1208	6	-2.95553	13.0834	-43.8006	0	0	0	69.2487	76.8039	-703.703	0	0	0
1208	7	-3.23603	13.0837	-42.3212	0	0	0	69.9587	77.4085	-708.034	0	0	0
1208	8	-2.90329	13.2168	-41.9687	0	0	0	70.7253	77.8775	-711.708	0	0	0
1208	9	-3.10294	13.1916	-43.0158	0	0	0	71.3194	78.4361	-715.865	0	0	0
1209	0	-2.75481	13.3047	-44.0577	0	0	0	72.4453	78.8807	-720.547	0	0	0
1209	1	-2.8167	13.1727	-43.2758	0	0	0	72.9277	79.3486	-724.574	0	0	0
1209	2	-2.39266	13.1061	-43.0108	0	0	0	73.7245	79.7828	-728.643	0	0	0
1209	3	-2.56882	13.1717	-42.3153	0	0	0	74.4776	80.1479	-732.625	0	0	0
1209	4	-2.43763	13.3943	-41.7887	0	0	0	75.1059	80.6042	-736.827	0	0	0
1209	5	-2.43689	13.2163	-42.4004	0	0	0	75.734	81.0833	-740.81	0	0	0
1209	6	-2.2378	13.061	-42.576	0	0	0	76.3951	81.4033	-744.88	0	0	0
1209	7	-1.99743	13.373	-42.3092	0	0	0	77.0797	81.7792	-748.907	0	0	0
1209	8	-2.01522	13.3041	-41.615	0	0	0	77.606	82.0888	-752.582	0	0	0
1209	9	-1.94313	13.5707	-40.8233	0	0	0	78.1674	82.4776	-756.126	0	0	0
1210	0	-1.79315	13.7693	-41.519	0	0	0	78.6812	82.9111	-760.504	0	0	0
1210	1	-1.4197	13.8162	-41.9505	0	0	0	79.2169	83.23	-764.445	0	0	0
1210	2	-1.28685	14.1496	-41.4231	0	0	0	79.8001	83.6421	-767.988	0	0	0
1210	3	-1.1321	14.0602	-41.075	0	0	0	80.3806	83.9274	-772.103	0	0	0
1210	4	-0.930656	14.2385	-40.285	0	0	0	80.7374	84.3399	-775.209	0	0	0
1210	5	-0.817873	14.2827	-40.2842	0	0	0	81.2488	84.578	-779.677	0	0	0
1210	6	-0.415047	14.0183	-40.8045	0	0	0	81.8304	84.7962	-783.002	0	0	0
1210	7	-0.303526	13.8637	-41.8494	0	0	0	82.4085	85.2176	-787.162	0	0	0
1210	8	-0.0985293	13.6213	-40.8015	0	0	0	82.8095	85.1055	-790.796	0	0	0
1210	9	-0.114546	13.5536	-40.3653	0	0	0	83.1646	85.4255	-793.947	0	0	0
1211	0	0.0402027	13.2876	-40.5428	0	0	0	83.4632	85.4615	-797.801	0	0	0
1211	1	-0.0655103	13.1764	-40.9779	0	0	0	83.9865	85.4622	-801.216	0	0	0
1211	2	0.0695483	13.1981	-41.1498	0	0	0	84.4087	85.5891	-804.543	0	0	0
1211	3	0.467352	13.157	-40.9717	0	0	0	84.6383	85.5796	-807.783	0	0	0
1211	4	0.270531	13.245	-40.7105	0	0	0	85.0829	85.7064	-811.328	0	0	0
1211	5	0.78526	13.2682	-40.0068	0	0	0	85.4267	85.6736	-814.262	0	0	0
1211	6	0.874045	13.2675	-40.614	0	0	0	85.6442	85.7428	-817.678	0	0	0
1211	7	0.808042	13.202	-40.1795	0	0	0	85.9982	85.858	-820.611	0	0	0
1211	8	1.18622	13.115	-41.1346	0	0	0	86.3963	85.9943	-824.29	0	0	0
1211	9	1.5849	13.4262	-40.6039	0	0	0	86.6474	85.9738	-826.785	0	0	0
1212	0	1.61586	12.8489	-40.6963	0	0	0	86.8557	85.9529	-829.937	0	0	0
1212	1	1.93035	12.8273	-40.1674	0	0	0	87.1183	85.9993	-832.696	0	0	0
1212	2	1.8895	12.8046	-40.5154	0	0	0	87.4381	86.0794	-835.893	0	0	0
1212	3	2.3311	12.9185	-39.9867	0	0	0	87.7467	86.1495	-838.914	0	0	0
1212	4	2.71079	12.7436	-40.3305	0	0	0	87.9268	86.0817	-842.332	0	0	0
1212	5	3.04588	12.5435	-41.724	0	0	0	88.2588	85.9576	-844.871	0	0	0
1212	6	2.94788	12.4997	-40.0666	0	0	0	88.5687	86.0618	-847.497	0	0	0
1212	7	3.23545	12.4781	-40.6717	0	0	0	88.8089	85.9494	-849.729	0	0	0
1212	8	3.28279	12.4559	-39.8012	0	0	0	88.9715	85.9516	-852.224	0	0	0
1212	9	3.55073	12.2131	-40.2349	0	0	0	89.2003	85.885	-854.807	0	0	0
1213	0	4.15142	12.0813	-40.3166	0	0	0	89.5071	85.7478	-858.138	0	0	0
1213	1	4.24326	12.348	-39.7894	0	0	0	89.7032	85.7959	-859.887	0	0	0
1213	2	4.12431	11.9017	-38.922	0	0	0	89.9001	85.4116	-861.637	0	0	0
1213	3	4.25493	12.0359	-39.0933	0	0	0	89.9458	85.4111	-864.793	0	0	0
1213	4	4.45834	11.8814	-38.7438	0	0	0	90.3438	85.2193	-866.85	0	0	0
1213	5	4.81704	11.7495	-39.2628	0	0	0	90.5721	85.1748	-869.171	0	0	0
1213	6	4.99851	11.5052	-39.697	0	0	0	90.6652	84.9717	-870.966	0	0	0
1213	7	5.0924	11.4176	-38.8262	0	0	0	90.9941	84.7445	-873.507	0	0	0
1213	8	5.24909	11.6599	-38.8217	0	0	0	91.0774	84.5417	-875.126	0	0	0
1213	9	5.42533	11.5953	-38.3841	0	0	0	91.2159	84.4179	-876.789	0	0	0
1214	0	5.80409	11.3964	-39.5994	0	0	0	91.3989	84.225	-879.155	0	0	0
1214	1	6.11711	11.1547	-39.0771	0	0	0	91.6377	84.0101	-881.081	0	0	0
1214	2	6.18985	11.0222	-38.6393	0	0	0	91.6968	83.8181	-882.57	0	0	0
1214	3	6.30271	10.9763	-38.7256	0	0	0	91.6991	83.5343	-884.323	0	0	0
1214	4	6.1502	10.6861	-38.9049	0	0	0	91.7022	83.4915	-885.46	0	0	0
1214	5	6.45815	11.1095	-38.0264	0	0	0	91.8152	83.2178	-887.388	0	0	0
1214	6	6.35666	10.7539	-38.0306	0	0	0	91.7939	83.1171	-888.746	0	0	0
1214	7	6.62162	10.5543	-38.8135	0	0	0	91.9302	82.8892	-890.718	0	0	0
1214	8	6.31615	10.7311	-37.5954	0	0	0	91.8429	82.6745	-891.725	0	0	0
1214	9	6.39048	10.4842	-36.5518	0	0	0	91.7436	82.5055	-892.951	0	0	0
1215	0	6.2743	10.7277	-36.3779	0	0	0	91.731	82.391	-894.355	0	0	0
1215	1	6.27722	10.1721	-37.2562	0	0	0	91.7084	81.993	-895.978	0	0	0
1215	2	6.10305	10.1934	-36.9085	0	0	0	91.7896	81.9604	-896.939	0	0	0
1215	3	6.083	10.3721	-35.1658	0	0	0	91.7417	81.5845	-898.3	0	0	0
1215	4	6.17567	10.17	-36.037	0	0	0	91.7774	81.5059	-899.614	0	0	0
1215	5	6.14981	10.4135	-34.9051	0	0	0	91.6637	81.2787	-900.535	0	0	0
1215	6	5.90801	10.1681	-35.6934	0	0	0	91.7524	81.0278	-902.027	0	0	0
1215	7	6.12656	10.0584	-35.9535	0	0	0	91.7044	80.7887	-903.474	0	0	0
1215	8	6.23935	10.0374	-35.3447	0	0	0	91.6602	80.6529	-904.263	0	0	0
1215	9	6.24752	9.79156	-33.9525	0	0	0	91.4999	80.3792	-905.58	0	0	0
1216	0	6.05182	9.72351	-33.9559	0	0	0	91.3877	80.0383	-906.588	0	0	0
1216	1	5.89779	9.70002	-34.3931	0	0	0	91.2283	79.7323	-907.422	0	0	0
1216	2	6.095	9.78928	-33.8682	0	0	0	91.091	79.4591	-908.388	0	0	0
1216	3	6.07716	9.47721	-34.3957	0	0	0	90.9431	79.2998	-909.748	0	0	0
1216	4	6.12718	9.43259	-32.74	0	0	0	90.6603	79.1403	-910.319	0	0	0
1216	5	6.20302	9.25464	-32.39	0	0	0	90.57	78.5955	-910.933	0	0	0
1216	6	5.82819	9.1373	-32.6605	0	0	0	90.253	78.5043	-911.855	0	0	0
1216	7	5.98409	9.09669	-32.3078	0	0	0	90.0243	78.1852	-912.647	0	0	0
1216	8	5.8352	8.49559	-31.5333	0	0	0	89.8305	77.912	-914.008	0	0	0
1216	9	6.02919	8.78467	-31.9664	0	0	0	89.6947	77.571	-914.403	0	0	0
1217	0	6.09867	8.87291	-31.7895	0	0	0	89.4778	77.2978	-914.756	0	0	0
1217	1	6.01635	8.76208	-30.8316	0	0	0	89.3522	77.0241	-915.81	0	0	0
1217	2	5.88671	8.6482	-31.5323	0	0	0	89.1119	76.7962	-916.338	0	0	0
1217	3	5.90651	8.46874	-32.2325	0	0	0	88.8929	76.4416	-917.701	0	0	0
1217	4	6.17589	8.09306	-31.7983	0	0	0	88.7995	76.1225	-918.711	0	0	0
1217	5	6.29227	8.09482	-31.0979	0	0	0	88.5953	75.7823	-918.317	0	0	0
1217	6	6.29881	7.87108	-30.577	0	0	0	88.3559	75.5433	-918.846	0	0	0
1217	7	6.09966	7.93564	-30.1441	0	0	0	88.1172	75.2356	-919.33	0	0	0
1217	8	6.23971	7.89351	-30.0539	0	0	0	87.9216	74.9837	-920.341	0	0	0
1217	9	6.21387	7.78093	-29.2735	0	0	0	87.7054	74.7334	-920.694	0	0	0
1218	0	6.41985	7.44946	-29.2734	0	0	0	87.5335	74.4152	-921.265	0	0	0
1218	1	6.44317	7.6473	-29.0976	0	0	0	87.2378	74.3005	-921.618	0	0	0
1218	2	6.34022	7.62189	-28.2286	0	0	0	86.9559	74.0393	-921.795	0	0	0
1218	3	6.10175	7.11111	-28.2358	0	0	0	86.6354	73.7299	-922.895	0	0	0
1218	4	6.07383	7.37671	-28.6701	0	0	0	86.5335	73.5027	-922.984	0	0	0
1218	5	6.414	7.08917	-28.3194	0	0	0	86.2458	73.1376	-923.864	0	0	0
1218	6	6.14538	6.82069	-27.9801	0	0	0	86.03	72.8867	-924.261	0	0	0
1218	7	6.17514	7.08821	-26.2315	0	0	0	85.868	72.5781	-924.746	0	0	0
1218	8	6.24217	6.81984	-27.1053	0	0	0	85.5944	72.3383	-925.231	0	0	0
1218	9	6.09357	6.57506	-27.1091	0	0	0	85.3667	72.076	-925.76	0	0	0
1219	0	6.37928	6.71092	-27.0183	0	0	0	85.1923	71.7452	-926.421	0	0	0
1219	1	6.64279	6.60075	-27.2785	0	0	0	85.0433	71.3804	-926.774	0	0	0
1219	2	6.45301	6.31012	-26.8454	0	0	0	84.7814	71.1987	-926.731	0	0	0
1219	3	6.45079	6.30909	-26.7608	0	0	0	84.52	70.8443	-927.085	0	0	0
1219	4	6.34534	6.30845	-25.9787	0	0	0	84.3477	70.5366	-927.57	0	0	0
1219	5	6.23705	6.03987	-26.0696	0	0	0	83.9936	70.1719	-927.924	0	0	0
1219	6	6.2809	6.01878	-25.8092	0	0	0	83.7992	69.8868	-928.19	0	0	0
1219	7	6.39923	5.79601	-26.4191	0	0	0	83.5361	69.613	-928.193	0	0	0
1219	8	6.46605	5.70931	-23.9794	0	0	0	83.3544	69.2715	-928.414	0	0	0
1219	9	5.94033	5.86007	-24.5055	0	0	0	82.8779	69.0209	-928.286	0	0	0
1220	0	6.07599	5.23629	-24.9471	0	0	0	82.6505	68.6558	-928.77	0	0	0
1220	1	6.20298	5.83803	-24.5931	0	0	0	82.4872	68.336	-929.344	0	0	0
1220	2	6.07942	5.2386	-24.5102	0	0	0	82.1801	67.9383	-929.39	0	0	0
1220	3	6.25282	5.50498	-24.2471	0	0	0	81.8499	67.7329	-929.173	0	0	0
1220	4	6.49602	5.75072	-23.8934	0	0	0	81.4741	67.4818	-929.659	0	0	0
1220	5	5.75357	5.08073	-23.3832	0	0	0	81.3141	67.1287	-929.573	0	0	0
1220	6	5.99097	5.3688	-23.7292	0	0	0	81.1186	66.7071	-929.839	0	0	0
1220	7	5.99156	5.08221	-25.7345	0	0	0	80.9194	66.4431	-930.984	0	0	0
1220	8	6.32293	5.17246	-24.0755	0	0	0	80.727	66.0566	-931.292	0	0	0
1220	9	6.24327	4.99326	-23.6405	0	0	0	80.4102	65.6933	-930.548	0	0	0
1221	0	5.88602	4.96897	-23.3841	0	0	0	80.1129	65.3852	-930.815	0	0	0
1221	1	5.73248	5.25623	-23.559	0	0	0	80.0181	64.9966	-931.563	0	0	0
1221	2	6.1125	4.90312	-23.0347	0	0	0	79.6329	64.8033	-931.566	0	0	0
1221	3	6.08629	4.87988	-23.5608	0	0	0	79.3359	64.4954	-931.875	0	0	0
1221	4	6.0041	4.4579	-23.3904	0	0	0	79.1039	64.0614	-932.582	0	0	0
1221	5	5.43611	4.34276	-21.7449	0	0	0	78.889	63.7432	-932.145	0	0	0
1221	6	5.49766	4.74109	-22.4354	0	0	0	78.4804	63.5713	-932.543	0	0	0
1221	7	5.41338	4.4073	-21.7435	0	0	0	78.2858	63.1389	-932.589	0	0	0
1221	8	5.27967	4.49696	-21.7441	0	0	0	78.1466	62.7515	-932.898	0	0	0
1221	9	5.27953	4.58341	-22.4426	0	0	0	77.8741	62.4552	-932.901	0	0	0
1222	0	4.92679	4.15948	-21.1457	0	0	0	77.8374	62.0677	-933.078	0	0	0
1222	1	5.15019	4.47044	-20.7911	0	0	0	77.4507	61.7715	-933.388	0	0	0
1222	2	4.79573	4.22416	-19.9282	0	0	0	77.3027	61.4307	-932.381	0	0	0
1222	3	4.66015	4.26704	-20.6284	0	0	0	77.165	61.0087	-933.304	0	0	0
1222	4	4.79234	4.06808	-21.328	0	0	0	77.025	60.7109	-933.835	0	0	0
1222	5	4.52993	3.77821	-20.809	0	0	0	76.7989	60.2788	-933.441	0	0	0
1222	6	4.52887	4.44477	-19.4095	0	0	0	76.6635	59.8811	-933.311	0	0	0
1222	7	4.37913	3.73155	-18.7231	0	0	0	76.4915	59.6632	-933.49	0	0	0
1222	8	4.02702	3.82016	-18.9875	0	0	0	76.4121	59.232	-933.14	0	0	0
1222	9	4.02112	4.06347	-18.9861	0	0	0	76.2283	59.0366	-933.538	0	0	0
1223	0	4.04846	3.72948	-18.7283	0	0	0	76.2038	58.7166	-933.803	0	0	0
1223	1	4.09234	3.83804	-19.3376	0	0	0	75.9311	58.3077	-933.323	0	0	0
1223	2	3.61041	3.54848	-17.2548	0	0	0	75.7282	57.9657	-932.974	0	0	0
1223	3	3.36525	3.85733	-17.7782	0	0	0	75.6127	57.8276	-933.152	0	0	0
1223	4	3.55837	4.01365	-17.9518	0	0	0	75.4977	57.3942	-933.418	0	0	0
1223	5	3.49403	3.70197	-17.6067	0	0	0	75.4882	57.1221	-932.979	0	0	0
1223	6	3.62884	3.83493	-17.8654	0	0	0	75.3953	56.8815	-933.289	0	0	0
1223	7	3.64931	3.7459	-18.0407	0	0	0	75.3834	56.5628	-932.896	0	0	0
1223	8	3.47398	3.72378	-17.4333	0	0	0	75.1553	56.2995	-932.768	0	0	0
1223	9	3.29566	3.7446	-17.0001	0	0	0	75.19	55.8779	-932.725	0	0	0
1224	0	3.24936	3.5668	-18.2215	0	0	0	75.1541	55.548	-932.551	0	0	0
1224	1	3.58245	3.85673	-18.7371	0	0	0	75.1646	55.2396	-932.86	0	0	0
1224	2	3.61439	3.16897	-17.0878	0	0	0	75.108	54.9091	-932.774	0	0	0
1224	3	3.17295	3.34428	-17.0043	0	0	0	74.9603	54.7146	-932.776	0	0	0
1224	4	3.48162	3.36726	-16.4783	0	0	0	74.9031	54.3498	-932.822	0	0	0
1224	5	3.30809	3.18899	-17.265	0	0	0	74.9363	54.1219	-932.297	0	0	0
1224	6	3.34896	3.16734	-17.615	0	0	0	74.834	53.791	-932.255	0	0	0
1224	7	3.66132	3.03349	-17.526	0	0	0	74.7867	53.5169	-932.477	0	0	0
1224	8	3.19858	2.87676	-17.3578	0	0	0	74.7553	53.3004	-931.951	0	0	0
1224	9	3.51379	3.23156	-15.9549	0	0	0	74.6079	52.959	-931.515	0	0	0
1225	0	3.138	2.91828	-17.0094	0	0	0	74.5731	52.8543	-931.868	0	0	0
1225	1	3.31525	3.14258	-17.3528	0	0	0	74.6284	52.5019	-931.737	0	0	0
1225	2	3.44688	2.92086	-17.1804	0	0	0	74.5484	52.3743	-931.608	0	0	0
1225	3	3.58199	2.92095	-16.2183	0	0	0	74.492	52.1585	-931.083	0	0	0
1225	4	3.51691	2.96594	-15.5234	0	0	0	74.5475	51.8832	-931.173	0	0	0
1225	5	3.29529	3.00733	-16.1364	0	0	0	74.48	51.6677	-930.735	0	0	0
1225	6	3.27177	3.22987	-15.7851	0	0	0	74.4444	51.3703	-930.431	0	0	0
1225	7	3.28833	2.85328	-17.4463	0	0	0	74.5552	51.1519	-931.31	0	0	0
1225	8	3.73358	2.69879	-16.225	0	0	0	74.5767	50.7869	-930.786	0	0	0
1225	9	3.66979	3.00991	-15.6117	0	0	0	74.4756	50.581	-930.875	0	0	0
1226	0	3.4922	2.9188	-15.876	0	0	0	74.4062	50.3296	-930.527	0	0	0
1226	1	3.27274	2.89756	-15.1809	0	0	0	74.3711	50.2151	-929.871	0	0	0
1226	2	3.11087	2.96129	-15.7088	0	0	0	74.2566	49.8954	-930.049	0	0	0
1226	3	3.2023	2.82804	-16.4055	0	0	0	74.3223	49.5972	-930.315	0	0	0
1226	4	3.13318	2.9837	-15.4461	0	0	0	74.2762	49.4148	-929.79	0	0	0
1226	5	3.05029	3.11486	-14.5741	0	0	0	74.2093	49.1179	-929.572	0	0	0
1226	6	2.71512	3.18206	-14.3159	0	0	0	73.8906	48.981	-929.005	0	0	0
1226	7	2.8237	3.20219	-15.1009	0	0	0	73.9671	48.5922	-929.534	0	0	0
1226	8	2.66541	3.24586	-16.0601	0	0	0	73.8168	48.42	-929.45	0	0	0
1226	9	2.49013	3.06819	-14.7584	0	0	0	73.7143	48.1684	-929.627	0	0	0
1227	0	2.64049	3.46818	-15.1005	0	0	0	73.556	47.8041	-929.059	0	0	0
1227	1	2.44339	3.33302	-14.6711	0	0	0	73.5436	47.5754	-929.28	0	0	0
1227	2	2.33192	3.44426	-13.7123	0	0	0	73.4844	47.3465	-929.195	0	0	0
1227	3	2.5504	3.53384	-14.5813	0	0	0	73.3702	47.0502	-929.197	0	0	0
1227	4	2.72428	3.15792	-15.2821	0	0	0	73.2888	46.9122	-929.2	0	0	0
1227	5	2.68232	3.53444	-15.1041	0	0	0	73.2862	46.5918	-929.202	0	0	0
1227	6	2.26185	3.37939	-14.6721	0	0	0	73.0944	46.3415	-928.984	0	0	0
1227	7	2.19882	3.2436	-14.0657	0	0	0	72.9661	45.9307	-929.207	0	0	0
1227	8	2.28041	3.6213	-14.7608	0	0	0	72.9092	45.7593	-929.077	0	0	0
1227	9	2.52314	3.53382	-15.368	0	0	0	72.7252	45.3933	-929.388	0	0	0
1228	0	2.45545	3.48985	-15.2817	0	0	0	72.7219	45.2663	-929.522	0	0	0
1228	1	2.36524	3.62196	-14.4114	0	0	0	72.62	44.8669	-930.138	0	0	0
1228	2	2.35313	3.79976	-13.0133	0	0	0	72.3612	44.5491	-929.087	0	0	0
1228	3	2.03971	3.64164	-14.7612	0	0	0	72.2429	44.33	-929.749	0	0	0
1228	4	1.83312	3.77511	-14.8509	0	0	0	72.2863	43.9535	-929.883	0	0	0
1228	5	2.14717	3.75298	-14.5004	0	0	0	72.0925	43.7256	-929.885	0	0	0
1228	6	2.08021	3.70799	-15.1102	0	0	0	72.025	43.4173	-929.711	0	0	0
1228	7	1.9666	3.46361	-15.5515	0	0	0	71.886	43.0286	-930.022	0	0	0
1228	8	1.87938	3.79602	-15.1115	0	0	0	71.6929	42.7437	-929.673	0	0	0
1228	9	1.92301	3.75183	-14.8509	0	0	0	71.6591	42.4469	-929.807	0	0	0
1229	0	1.83	3.6186	-15.3761	0	0	0	71.5873	42.0243	-930.161	0	0	0
1229	1	2.3167	3.66693	-15.4566	0	0	0	71.6522	41.8281	-930.778	0	0	0
1229	2	2.40402	3.71168	-15.4568	0	0	0	71.5046	41.5434	-930.648	0	0	0
1229	3	2.20305	3.93357	-15.368	0	0	0	71.2316	41.2125	-930.257	0	0	0
1229	4	2.02466	4.06662	-14.1499	0	0	0	71.2983	41.0061	-930.302	0	0	0
1229	5	2.31415	3.97759	-15.8005	0	0	0	71.1259	40.7204	-930.086	0	0	0
1229	6	2.37405	4.26557	-16.496	0	0	0	71.0575	40.5137	-930.396	0	0	0
1229	7	2.30949	4.04231	-16.5007	0	0	0	70.8862	40.3532	-929.96	0	0	0
1229	8	2.04825	3.99843	-15.369	0	0	0	70.7842	40.079	-929.875	0	0	0
1229	9	2.13308	4.53091	-14.8405	0	0	0	70.8164	39.8503	-929.482	0	0	0
1230	0	1.93873	4.17641	-14.844	0	0	0	70.6569	39.6779	-929.572	0	0	0
1230	1	2.08195	4.50944	-15.6276	0	0	0	70.631	39.517	-929.794	0	0	0
1230	2	2.21626	4.44232	-16.3224	0	0	0	70.5737	39.288	-929.577	0	0	0
1230	3	2.15349	4.35532	-14.9304	0	0	0	70.5717	39.2398	-929.843	0	0	0
1230	4	2.01566	4.75464	-15.3623	0	0	0	70.4129	38.9778	-929.451	0	0	0
1230	5	2.2197	4.15491	-15.7135	0	0	0	70.3547	38.7598	-929.453	0	0	0
1230	6	2.11911	4.866	-15.3612	0	0	0	70.2723	38.6321	-929.676	0	0	0
1230	7	2.18762	4.57857	-16.8442	0	0	0	70.28	38.4369	-929.986	0	0	0
1230	8	2.25691	4.31225	-17.2817	0	0	0	70.2459	38.2881	-929.593	0	0	0
1230	9	2.3607	4.8892	-16.1431	0	0	0	70.1311	38.1158	-929.639	0	0	0
1231	0	1.92996	4.20021	-16.1506	0	0	0	70.017	37.887	-929.291	0	0	0
1231	1	2.31123	5.06691	-16.9258	0	0	0	69.9817	37.692	-929.425	0	0	0
1231	2	2.13929	4.79982	-16.7537	0	0	0	69.8655	37.4861	-929.384	0	0	0
1231	3	2.14126	4.48894	-17.2809	0	0	0	69.8314	37.4735	-928.859	0	0	0
1231	4	2.15833	4.75775	-16.6685	0	0	0	69.659	37.1646	-928.994	0	0	0
1231	5	1.77289	4.42179	-15.8025	0	0	0	69.6476	36.8679	-929.039	0	0	0
1231	6	2.02484	5.06583	-16.1449	0	0	0	69.3622	36.9008	-928.911	0	0	0
1231	7	2.02997	4.97672	-16.4942	0	0	0	69.2578	36.5808	-928.607	0	0	0
1231	8	1.99876	4.88872	-17.6279	0	0	0	69.0856	36.4192	-929.137	0	0	0
1231	9	2.0647	5.44427	-16.9239	0	0	0	69.0938	36.1099	-929.228	0	0	0
1232	0	2.20345	5.06822	-16.7505	0	0	0	68.9349	36.0753	-928.791	0	0	0
1232	1	2.04898	4.97866	-16.4923	0	0	0	68.7635	35.8465	-928.881	0	0	0
1232	2	2.15656	4.95528	-17.1894	0	0	0	68.5912	35.6068	-928.752	0	0	0
1232	3	2.28557	5.0023	-17.0989	0	0	0	68.5325	35.434	-929.325	0	0	0
1232	4	2.39472	5.09309	-18.2275	0	0	0	68.4157	35.3414	-929.415	0	0	0
1232	5	2.55379	5.0266	-17.9668	0	0	0	68.2903	35.0222	-928.935	0	0	0
1232	6	2.55837	4.84866	-17.3569	0	0	0	68.1189	34.9414	-928.631	0	0	0
1232	7	2.53897	4.69321	-17.7062	0	0	0	67.9017	34.7247	-929.028	0	0	0
1232	8	2.73567	4.80636	-17.5275	0	0	0	67.8528	34.4955	-929.031	0	0	0
1232	9	2.95685	4.96158	-18.8295	0	0	0	67.6001	34.3122	-929.473	0	0	0
1233	0	3.2471	4.78538	-18.7406	0	0	0	67.4515	34.0946	-929.563	0	0	0
1233	1	3.27164	4.69691	-18.5651	0	0	0	67.2447	33.9	-929.697	0	0	0
1233	2	3.27966	4.67398	-17.2568	0	0	0	66.9856	33.7412	-928.953	0	0	0
1233	3	3.41305	4.40961	-17.6063	0	0	0	66.7993	33.4434	-929.352	0	0	0
1233	4	3.76835	4.56527	-18.3845	0	0	0	66.6737	33.3056	-929.661	0	0	0
1233	5	3.63313	4.38688	-18.2149	0	0	0	66.5011	32.918	-929.752	0	0	0
1233	6	3.90515	4.23363	-18.2097	0	0	0	66.3396	32.6898	-930.237	0	0	0
1233	7	3.92908	4.23614	-17.6849	0	0	0	66.1672	32.5525	-930.283	0	0	0
1233	8	4.28647	4.03559	-18.1191	0	0	0	66.0423	32.154	-930.065	0	0	0
1233	9	4.37497	4.23593	-19.0718	0	0	0	65.7122	32.04	-930.331	0	0	0
1234	0	4.74946	3.94952	-19.5931	0	0	0	65.662	31.6981	-930.465	0	0	0
1234	1	4.89153	3.50935	-19.5057	0	0	0	65.5797	31.5259	-930.906	0	0	0
1234	2	4.88667	3.81877	-20.0272	0	0	0	65.3974	31.1965	-930.863	0	0	0
1234	3	4.81033	3.17431	-18.8991	0	0	0	65.0674	30.8433	-931.129	0	0	0
1234	4	5.09351	3.53158	-19.5889	0	0	0	65.0762	30.6144	-931.57	0	0	0
1234	5	5.11821	3.35279	-20.2857	0	0	0	64.9034	30.4209	-931.397	0	0	0
1234	6	5.47653	3.31254	-20.1052	0	0	0	64.8332	30.1923	-932.363	0	0	0
1234	7	5.84728	3.53495	-21.3193	0	0	0	64.6483	29.8845	-932.761	0	0	0
1234	8	5.57233	3.09049	-20.1912	0	0	0	64.3888	29.6008	-932.279	0	0	0
1234	9	5.77188	3.28969	-19.8404	0	0	0	64.1394	29.4992	-932.28	0	0	0
1235	0	5.96998	3.22619	-19.3129	0	0	0	63.9197	29.0994	-932.854	0	0	0
1235	1	5.84099	3.04562	-21.2333	0	0	0	63.9048	28.9389	-933.032	0	0	0
1235	2	6.12483	3.18001	-21.1438	0	0	0	63.6309	28.6201	-933.254	0	0	0
1235	3	6.09011	2.78159	-20.0991	0	0	0	63.4925	28.4035	-933.431	0	0	0
1235	4	6.11123	2.78005	-21.0587	0	0	0	63.2411	28.1755	-933.96	0	0	0
1235	5	6.44511	3.09246	-20.179	0	0	0	63.117	27.8926	-933.477	0	0	0
1235	6	5.91147	2.71372	-20.2774	0	0	0	63.0229	27.6411	-933.612	0	0	0
1235	7	6.1245	3.07104	-21.4044	0	0	0	63.0175	27.3663	-934.842	0	0	0
1235	8	6.48647	2.62753	-20.5334	0	0	0	62.8242	27.1614	-934.405	0	0	0
1235	9	6.06765	2.82453	-20.2755	0	0	0	62.7776	26.7861	-934.67	0	0	0
1236	0	6.31581	2.7146	-19.9237	0	0	0	62.379	26.6389	-934.234	0	0	0
1236	1	6.07172	2.47015	-19.6686	0	0	0	62.2309	26.3078	-934.718	0	0	0
1236	2	6.53394	2.8928	-20.2682	0	0	0	62.1828	26.1252	-934.983	0	0	0
1236	3	5.86951	2.31311	-20.5466	0	0	0	62.0231	25.932	-934.765	0	0	0
1236	4	5.9885	2.38158	-18.9727	0	0	0	61.9757	25.7039	-935.117	0	0	0
1236	5	5.92467	2.51083	-19.4954	0	0	0	61.7032	25.4198	-934.856	0	0	0
1236	6	5.76662	2.28646	-18.5424	0	0	0	61.4407	25.2141	-935.254	0	0	0
1236	7	5.52516	2.39811	-19.1541	0	0	0	61.3806	24.93	-934.904	0	0	0
1236	8	5.65263	2.62137	-19.1508	0	0	0	61.1974	24.8144	-935.565	0	0	0
1236	9	5.70353	2.41977	-19.3275	0	0	0	61.1386	24.5874	-935.654	0	0	0
1237	0	5.46305	1.88832	-18.5508	0	0	0	61.0691	24.3483	-935.786	0	0	0
1237	1	5.77482	2.33164	-17.8464	0	0	0	60.8666	24.3029	-935.392	0	0	0
1237	2	5.22078	2.17181	-17.857	0	0	0	60.6804	23.9844	-935.439	0	0	0
1237	3	5.68409	2.04089	-19.0709	0	0	0	60.6452	23.87	-935.659	0	0	0
1237	4	5.63918	2.17685	-18.5466	0	0	0	60.6073	23.6185	-935.881	0	0	0
1237	5	5.35813	1.77504	-18.1191	0	0	0	60.5506	23.4937	-935.925	0	0	0
1237	6	5.44799	1.90757	-17.594	0	0	0	60.346	23.3239	-936.057	0	0	0
1237	7	5.42367	1.97313	-17.5957	0	0	0	60.355	23.0501	-935.928	0	0	0
1237	8	5.29501	1.61605	-17.8619	0	0	0	60.0931	22.8681	-936.192	0	0	0
1237	9	5.64609	1.885	-17.5941	0	0	0	59.977	22.6507	-936.633	0	0	0
1238	0	5.0275	1.6172	-17.6914	0	0	0	59.8952	22.5944	-936.546	0	0	0
1238	1	5.34036	1.75108	-16.9889	0	0	0	59.8035	22.3776	-936.723	0	0	0
1238	2	5.34834	1.68204	-15.8578	0	0	0	59.6238	22.2994	-936.109	0	0	0
1238	3	4.96775	1.72503	-16.7303	0	0	0	59.4864	22.2199	-936.461	0	0	0
1238	4	5.14298	1.65869	-17.1668	0	0	0	59.391	22.0476	-937.078	0	0	0
1238	5	4.98606	1.6143	-17.0828	0	0	0	59.2636	21.9213	-937.299	0	0	0
1238	6	5.10343	1.54908	-16.208	0	0	0	59.0796	21.6709	-937.74	0	0	0
1238	7	5.10116	1.30391	-15.866	0	0	0	59.0329	21.7288	-937.871	0	0	0
1238	8	4.68474	1.5691	-15.344	0	0	0	58.8265	21.5004	-938.355	0	0	0
1238	9	4.96887	1.63803	-15.7733	0	0	0	58.5747	21.489	-938.752	0	0	0
1239	0	4.91971	1.56928	-16.8248	0	0	0	58.6496	21.4078	-939.367	0	0	0
1239	1	5.41305	1.45994	-17.3392	0	0	0	58.5117	21.305	-939.982	0	0	0
1239	2	4.89848	1.32645	-16.652	0	0	0	58.406	21.3384	-940.247	0	0	0
1239	3	5.28366	1.43786	-15.9497	0	0	0	58.2346	21.1222	-940.906	0	0	0
1239	4	4.94789	1.39116	-16.4767	0	0	0	57.9477	21.2245	-941.171	0	0	0
1239	5	4.81421	1.36882	-16.1297	0	0	0	57.8328	21.2354	-942.137	0	0	0
1239	6	5.10873	1.23591	-15.7792	0	0	0	57.7397	21.0993	-942.269	0	0	0
1239	7	4.98976	1.12525	-15.6968	0	0	0	57.5312	20.9842	-943.193	0	0	0
1239	8	5.35072	1.504	-15.1644	0	0	0	57.3707	20.9383	-943.632	0	0	0
1239	9	4.5553	1.14272	-14.7431	0	0	0	57.0629	20.9155	-944.204	0	0	0
1240	0	4.86491	1.5443	-15.4306	0	0	0	56.9586	20.9839	-944.819	0	0	0
1240	1	4.68681	1.54464	-14.91	0	0	0	56.8752	20.8807	-945.697	0	0	0
1240	2	4.63571	1.67581	-15.4353	0	0	0	56.6333	20.8226	-946.489	0	0	0
1240	3	4.91303	1.27837	-14.7358	0	0	0	56.5954	20.7316	-947.279	0	0	0
1240	4	4.64112	1.32062	-15.0904	0	0	0	56.275	20.7192	-948.247	0	0	0
1240	5	4.71296	1.32214	-14.3033	0	0	0	56.1715	20.6512	-948.422	0	0	0
1240	6	4.5814	1.03078	-15.0063	0	0	0	56.0524	20.649	-949.653	0	0	0
1240	7	4.81511	1.3651	-15.8741	0	0	0	55.8786	20.5471	-950.575	0	0	0
1240	8	4.73594	0.967084	-14.8316	0	0	0	55.7507	20.5014	-951.322	0	0	0
1240	9	4.68878	1.05466	-14.7454	0	0	0	55.5431	20.3754	-951.85	0	0	0
1241	0	4.75555	1.18695	-14.3939	0	0	0	55.3278	20.4107	-952.551	0	0	0
1241	1	4.3129	1.05308	-14.8364	0	0	0	55.1886	20.3411	-953.167	0	0	0
1241	2	4.57669	1.16493	-14.2229	0	0	0	55.0148	20.1928	-954.265	0	0	0
1241	3	4.64627	1.07402	-15.3557	0	0	0	54.9878	20.2258	-955.1	0	0	0
1241	4	4.40188	1.23109	-14.2236	0	0	0	54.6669	20.0771	-956.111	0	0	0
1241	5	4.27151	1.2294	-13.2682	0	0	0	54.3911	19.9629	-956.596	0	0	0
1241	6	4.23114	1.02685	-13.7058	0	0	0	54.2313	19.8617	-957.034	0	0	0
1241	7	3.98113	1.292	-13.9689	0	0	0	54.069	19.7463	-957.695	0	0	0
1241	8	4.25088	0.760755	-14.2326	0	0	0	53.8938	19.8247	-958.793	0	0	0
1241	9	4.34085	0.917295	-13.0973	0	0	0	53.789	19.5862	-959.364	0	0	0
1242	0	4.03042	0.938327	-12.6652	0	0	0	53.491	19.483	-960.2	0	0	0
1242	1	4.81083	1.05236	-12.8277	0	0	0	53.3162	19.3224	-961.036	0	0	0
1242	2	4.73774	1.55997	-13.7849	0	0	0	53.1218	19.1757	-961.343	0	0	0
1242	3	4.07071	1.00358	-14.0587	0	0	0	53.1175	19.049	-962.222	0	0	0
1242	4	4.31354	1.0264	-14.6676	0	0	0	52.8859	18.889	-963.145	0	0	0
1242	5	4.51706	1.02801	-12.836	0	0	0	52.7006	18.7633	-963.717	0	0	0
1242	6	3.85513	0.892946	-12.929	0	0	0	52.4498	18.5934	-964.156	0	0	0
1242	7	4.07076	1.44729	-13.2707	0	0	0	52.2526	18.5472	-964.729	0	0	0
1242	8	4.14153	1.04782	-12.9253	0	0	0	52.0568	18.3079	-965.388	0	0	0
1242	9	3.98415	1.06905	-12.5821	0	0	0	51.9957	18.136	-966.18	0	0	0
1243	0	4.6029	1.4058	-12.8305	0	0	0	51.8317	18.021	-967.016	0	0	0
1243	1	3.7858	1.02261	-12.4112	0	0	0	51.6032	17.9637	-967.5	0	0	0
1243	2	3.94473	1.28932	-12.0555	0	0	0	51.3993	17.6465	-967.324	0	0	0
1243	3	3.71903	1.30901	-11.4518	0	0	0	51.2007	17.6108	-968.248	0	0	0
1243	4	3.90789	0.866623	-12.7565	0	0	0	51.1653	17.3837	-968.818	0	0	0
1243	5	4.00447	1.22412	-12.1448	0	0	0	50.9777	17.2346	-969.041	0	0	0
1243	6	3.52743	0.554789	-11.2878	0	0	0	50.7024	17.1085	-970.183	0	0	0
1243	7	3.5699	0.977059	-11.4549	0	0	0	50.6519	16.9367	-970.492	0	0	0
1243	8	3.26122	0.66383	-10.7676	0	0	0	50.4032	16.6877	-970.492	0	0	0
1243	9	3.55291	0.777055	-11.4568	0	0	0	50.2968	16.4708	-971.065	0	0	0
1244	0	3.63036	0.865258	-12.4171	0	0	0	50.2233	16.3212	-972.383	0	0	0
1244	1	3.46121	0.488266	-11.8983	0	0	0	50.2194	16.0703	-972.779	0	0	0
1244	2	3.59176	0.820099	-11.4594	0	0	0	50.0359	15.8545	-972.649	0	0	0
1244	3	3.45829	0.530833	-11.3774	0	0	0	49.7627	15.6496	-972.913	0	0	0
1244	4	3.43816	0.507998	-11.7252	0	0	0	49.7124	15.4103	-973.573	0	0	0
[truncated: 10,685 more rows]
