# Supplementary material for: A Brake-Based Overground Gait Rehabilitation Device for Altering Propulsion Impulse Symmetry
Source: Sensors (Basel). 2021 Oct 5;21(19):6617. doi: 10.3390/s21196617 (PMC8512803; doi:10.3390/s21196617)
Supplement: Supplementary file 1 [file sensors-21-06617-s001.zip › GPT animations/code and data/stroke_data/Force/TR 24.csv]

Devices
1000
		FP1 (5629 Large) - Force			FP2 (5687 Large) [1000Hz] - Force			FP3 (5628 Small) - Force			FP4 (5639) - Force
Frame	Sub Frame	Fx	Fy	Fz	Fx	Fy	Fz	Fx	Fy	Fz	Fx	Fy	Fz
		N	N	N	N	N	N	N	N	N	N	N	N
591	0	0	0	0	0	0	0	0	0	0	0	0	0
591	1	0	0	0	0	0	0	0	0	0	0	0	0
591	2	0	0	0	0	0	0	0	0	0	0	0	0
591	3	0	0	0	0	0	0	0	0	0	0	0	0
591	4	0	0	0	0	0	0	0	0	0	0	0	0
591	5	0	0	0	0	0	0	0	0	0	0	0	0
591	6	0	0	0	0	0	0	0	0	0	0	0	0
591	7	0	0	0	0	0	0	0	0	0	0	0	0
591	8	0	0	0	0	0	0	0	0	0	0	0	0
591	9	0	0	0	0	0	0	0	0	0	0	0	0
592	0	0	0	0	0	0	0	0	0	0	0	0	0
592	1	0	0	0	0	0	0	0	0	0	0	0	0
592	2	0	0	0	0	0	0	0	0	0	0	0	0
592	3	0	0	0	0	0	0	0	0	0	0	0	0
592	4	0	0	0	0	0	0	0	0	0	0	0	0
592	5	0	0	0	0	0	0	0	0	0	0	0	0
592	6	0	0	0	0	0	0	0	0	0	0	0	0
592	7	0	0	0	0	0	0	0	0	0	0	0	0
592	8	0	0	0	0	0	0	0	0	0	0	0	0
592	9	0	0	0	0	0	0	0	0	0	0	0	0
593	0	0	0	0	0	0	0	0	0	0	0	0	0
593	1	0	0	0	0	0	0	0	0	0	0	0	0
593	2	0	0	0	0	0	0	0	0	0	0	0	0
593	3	0	0	0	0	0	0	0	0	0	0	0	0
593	4	0	0	0	0	0	0	0	0	0	0	0	0
593	5	0	0	0	0	0	0	0	0	0	0	0	0
593	6	0	0	0	0	0	0	0	0	0	0	0	0
593	7	0	0	0	0	0	0	0	0	0	0	0	0
593	8	0	0	0	0	0	0	0	0	0	0	0	0
593	9	0	0	0	0	0	0	0	0	0	0	0	0
594	0	0	0	0	0	0	0	0	0	0	0	0	0
594	1	0	0	0	0	0	0	0	0	0	0	0	0
594	2	0	0	0	0	0	0	0	0	0	0	0	0
594	3	0	0	0	0	0	0	0	0	0	0	0	0
594	4	0	0	0	0	0	0	0	0	0	0	0	0
594	5	0	0	0	0	0	0	0	0	0	0	0	0
594	6	0	0	0	0	0	0	0	0	0	0	0	0
594	7	0	0	0	0	0	0	0	0	0	0	0	0
594	8	0	0	0	0	0	0	0	0	0	0	0	0
594	9	0	0	0	0	0	0	0	0	0	0	0	0
595	0	0	0	0	0	0	0	0	0	0	0	0	0
595	1	0	0	0	0	0	0	0	0	0	0	0	0
595	2	0	0	0	0	0	0	0	0	0	0	0	0
595	3	0	0	0	0	0	0	0	0	0	0	0	0
595	4	0	0	0	0	0	0	0	0	0	0	0	0
595	5	0	0	0	0	0	0	0	0	0	0	0	0
595	6	0	0	0	0	0	0	0	0	0	0	0	0
595	7	0	0	0	0	0	0	0	0	0	0	0	0
595	8	0	0	0	0	0	0	0	0	0	0	0	0
595	9	0	0	0	0	0	0	0	0	0	0	0	0
596	0	0	0	0	0	0	0	0	0	0	0	0	0
596	1	0	0	0	0	0	0	0	0	0	0	0	0
596	2	0	0	0	0	0	0	0	0	0	0	0	0
596	3	0	0	0	0	0	0	0	0	0	0	0	0
596	4	0	0	0	0	0	0	0	0	0	0	0	0
596	5	0	0	0	0	0	0	0	0	0	0	0	0
596	6	0	0	0	0	0	0	0	0	0	0	0	0
596	7	0	0	0	0	0	0	0	0	0	0	0	0
596	8	0	0	0	0	0	0	0	0	0	0	0	0
596	9	0	0	0	0	0	0	0	0	0	0	0	0
597	0	0	0	0	0	0	0	0	0	0	0	0	0
597	1	0	0	0	0	0	0	0	0	0	0	0	0
597	2	0	0	0	0	0	0	0	0	0	0	0	0
597	3	0	0	0	0	0	0	0	0	0	0	0	0
597	4	0	0	0	0	0	0	0	0	0	0	0	0
597	5	0	0	0	0	0	0	0	0	0	0	0	0
597	6	0	0	0	0	0	0	0	0	0	0	0	0
597	7	0	0	0	0	0	0	0	0	0	0	0	0
597	8	0	0	0	0	0	0	0	0	0	0	0	0
597	9	0	0	0	0	0	0	0	0	0	0	0	0
598	0	0	0	0	0	0	0	0	0	0	0	0	0
598	1	0	0	0	0	0	0	0	0	0	0	0	0
598	2	0	0	0	0	0	0	0	0	0	0	0	0
598	3	0	0	0	0	0	0	0	0	0	0	0	0
598	4	0	0	0	0	0	0	0	0	0	0	0	0
598	5	0	0	0	0	0	0	0	0	0	0	0	0
598	6	0	0	0	0	0	0	0	0	0	0	0	0
598	7	0	0	0	0	0	0	0	0	0	0	0	0
598	8	0	0	0	0	0	0	0	0	0	0	0	0
598	9	0	0	0	0	0	0	0	0	0	0	0	0
599	0	0	0	0	0	0	0	0	0	0	0	0	0
599	1	0	0	0	0	0	0	0	0	0	0	0	0
599	2	0	0	0	0	0	0	0	0	0	0	0	0
599	3	0	0	0	0	0	0	0	0	0	0	0	0
599	4	0	0	0	0	0	0	0	0	0	0	0	0
599	5	0	0	0	0	0	0	0	0	0	0	0	0
599	6	0	0	0	0	0	0	0	0	0	0	0	0
599	7	0	0	0	0	0	0	0	0	0	0	0	0
599	8	0	0	0	0	0	0	0	0	0	0	0	0
599	9	0	0	0	0	0	0	0	0	0	0	0	0
600	0	0	0	0	0	0	0	0	0	0	0	0	0
600	1	0	0	0	0	0	0	0	0	0	0	0	0
600	2	0	0	0	0	0	0	0	0	0	0	0	0
600	3	0	0	0	0	0	0	0	0	0	0	0	0
600	4	0	0	0	0	0	0	0	0	0	0	0	0
600	5	0	0	0	0	0	0	0	0	0	0	0	0
600	6	0	0	0	0	0	0	0	0	0	0	0	0
600	7	0	0	0	0	0	0	0	0	0	0	0	0
600	8	0	0	0	0	0	0	0	0	0	0	0	0
600	9	0	0	0	0	0	0	0	0	0	0	0	0
601	0	0	0	0	0	0	0	0	0	0	0	0	0
601	1	0	0	0	0	0	0	0	0	0	0	0	0
601	2	0	0	0	0	0	0	0	0	0	0	0	0
601	3	0	0	0	0	0	0	0	0	0	0	0	0
601	4	0	0	0	0	0	0	0	0	0	0	0	0
601	5	0	0	0	0	0	0	0	0	0	0	0	0
601	6	0	0	0	0	0	0	0	0	0	0	0	0
601	7	0	0	0	0	0	0	0	0	0	0	0	0
601	8	0	0	0	0	0	0	0	0	0	0	0	0
601	9	0	0	0	0	0	0	0	0	0	0	0	0
602	0	0	0	0	0	0	0	0	0	0	0	0	0
602	1	0	0	0	0	0	0	0	0	0	0	0	0
602	2	0	0	0	0	0	0	0	0	0	0	0	0
602	3	0	0	0	0	0	0	0	0	0	0	0	0
602	4	0	0	0	0	0	0	0	0	0	0	0	0
602	5	0	0	0	0	0	0	0	0	0	0	0	0
602	6	0	0	0	0	0	0	0	0	0	0	0	0
602	7	0	0	0	0	0	0	0	0	0	0	0	0
602	8	0	0	0	0	0	0	0	0	0	0	0	0
602	9	0	0	0	0	0	0	0	0	0	0	0	0
603	0	0	0	0	0	0	0	0	0	0	0	0	0
603	1	0	0	0	0	0	0	0	0	0	0	0	0
603	2	0	0	0	0	0	0	0	0	0	0	0	0
603	3	0	0	0	0	0	0	0	0	0	0	0	0
603	4	0	0	0	0	0	0	0	0	0	0	0	0
603	5	0	0	0	0	0	0	0	0	0	0	0	0
603	6	0	0	0	0	0	0	0	0	0	0	0	0
603	7	0	0	0	0	0	0	0	0	0	0	0	0
603	8	0	0	0	0	0	0	0	0	0	0	0	0
603	9	0	0	0	0	0	0	0	0	0	0	0	0
604	0	0	0	0	0	0	0	0	0	0	0	0	0
604	1	0	0	0	0	0	0	0	0	0	0	0	0
604	2	0	0	0	0	0	0	0	0	0	0	0	0
604	3	0	0	0	0	0	0	0	0	0	0	0	0
604	4	0	0	0	0	0	0	0	0	0	0	0	0
604	5	0	0	0	0	0	0	0	0	0	0	0	0
604	6	0	0	0	0	0	0	0	0	0	0	0	0
604	7	0	0	0	0	0	0	0	0	0	0	0	0
604	8	0	0	0	0	0	0	0	0	0	0	0	0
604	9	0	0	0	0	0	0	0	0	0	0	0	0
605	0	0	0	0	0	0	0	0	0	0	0	0	0
605	1	0	0	0	0	0	0	0	0	0	0	0	0
605	2	0	0	0	0	0	0	0	0	0	0	0	0
605	3	0	0	0	0	0	0	0	0	0	0	0	0
605	4	0	0	0	0	0	0	0	0	0	0	0	0
605	5	0	0	0	0	0	0	0	0	0	0	0	0
605	6	0	0	0	0	0	0	0	0	0	0	0	0
605	7	0	0	0	0	0	0	0	0	0	0	0	0
605	8	0	0	0	0	0	0	0	0	0	0	0	0
605	9	0	0	0	0	0	0	0	0	0	0	0	0
606	0	0	0	0	0	0	0	0	0	0	0	0	0
606	1	0	0	0	0	0	0	0	0	0	0	0	0
606	2	0	0	0	0	0	0	0	0	0	0	0	0
606	3	0	0	0	0	0	0	0	0	0	0	0	0
606	4	0	0	0	0	0	0	0	0	0	0	0	0
606	5	0	0	0	0	0	0	0	0	0	0	0	0
606	6	0	0	0	0	0	0	0	0	0	0	0	0
606	7	0	0	0	0	0	0	0	0	0	0	0	0
606	8	0	0	0	0	0	0	0	0	0	0	0	0
606	9	0	0	0	0	0	0	0	0	0	0	0	0
607	0	0	0	0	0	0	0	0	0	0	0	0	0
607	1	0	0	0	0	0	0	0	0	0	0	0	0
607	2	0	0	0	0	0	0	0	0	0	0	0	0
607	3	0	0	0	0	0	0	0	0	0	0	0	0
607	4	0	0	0	0	0	0	0	0	0	0	0	0
607	5	0	0	0	0	0	0	0	0	0	0	0	0
607	6	0	0	0	0	0	0	0	0	0	0	0	0
607	7	0	0	0	0	0	0	0	0	0	0	0	0
607	8	0	0	0	0	0	0	0	0	0	0	0	0
607	9	0	0	0	0	0	0	0	0	0	0	0	0
608	0	0	0	0	0	0	0	0	0	0	0	0	0
608	1	0	0	0	0	0	0	0	0	0	0	0	0
608	2	0	0	0	0	0	0	0	0	0	0	0	0
608	3	0	0	0	0	0	0	0	0	0	0	0	0
608	4	0	0	0	0	0	0	0	0	0	0	0	0
608	5	0	0	0	0	0	0	0	0	0	0	0	0
608	6	0	0	0	0	0	0	0	0	0	0	0	0
608	7	0	0	0	0	0	0	0	0	0	0	0	0
608	8	0	0	0	0	0	0	0	0	0	0	0	0
608	9	0	0	0	0	0	0	0	0	0	0	0	0
609	0	0	0	0	0	0	0	0	0	0	0	0	0
609	1	0	0	0	0	0	0	0	0	0	0	0	0
609	2	0	0	0	0	0	0	0	0	0	0	0	0
609	3	0	0	0	0	0	0	0	0	0	0	0	0
609	4	0	0	0	0	0	0	0	0	0	0	0	0
609	5	0	0	0	0	0	0	0	0	0	0	0	0
609	6	0	0	0	0	0	0	0	0	0	0	0	0
609	7	0	0	0	0	0	0	0	0	0	0	0	0
609	8	0	0	0	0	0	0	0	0	0	0	0	0
609	9	0	0	0	0	0	0	0	0	0	0	0	0
610	0	0	0	0	0	0	0	0	0	0	0	0	0
610	1	0	0	0	0	0	0	0	0	0	0	0	0
610	2	0	0	0	0	0	0	0	0	0	0	0	0
610	3	0	0	0	0	0	0	0	0	0	0	0	0
610	4	0	0	0	0	0	0	0	0	0	0	0	0
610	5	0	0	0	0	0	0	0	0	0	0	0	0
610	6	0	0	0	0	0	0	0	0	0	0	0	0
610	7	0	0	0	0	0	0	0	0	0	0	0	0
610	8	0	0	0	0	0	0	0	0	0	0	0	0
610	9	0	0	0	0	0	0	0	0	0	0	0	0
611	0	0	0	0	0	0	0	0	0	0	0	0	0
611	1	0	0	0	0	0	0	0	0	0	0	0	0
611	2	0	0	0	0	0	0	0	0	0	0	0	0
611	3	0	0	0	0	0	0	0	0	0	0	0	0
611	4	0	0	0	0	0	0	0	0	0	0	0	0
611	5	0	0	0	0	0	0	0	0	0	0	0	0
611	6	0	0	0	0	0	0	0	0	0	0	0	0
611	7	0	0	0	0	0	0	0	0	0	0	0	0
611	8	0	0	0	0	0	0	0	0	0	0	0	0
611	9	0	0	0	0	0	0	0	0	0	0	0	0
612	0	0	0	0	0	0	0	0	0	0	0	0	0
612	1	0	0	0	0	0	0	0	0	0	0	0	0
612	2	0	0	0	0	0	0	0	0	0	0	0	0
612	3	0	0	0	0	0	0	0	0	0	0	0	0
612	4	0	0	0	0	0	0	0	0	0	0	0	0
612	5	0	0	0	0	0	0	0	0	0	0	0	0
612	6	0	0	0	0	0	0	0	0	0	0	0	0
612	7	0	0	0	0	0	0	0	0	0	0	0	0
612	8	0	0	0	0	0	0	0	0	0	0	0	0
612	9	0	0	0	0	0	0	0	0	0	0	0	0
613	0	0	0	0	0	0	0	0	0	0	0	0	0
613	1	0	0	0	0	0	0	0	0	0	0	0	0
613	2	0	0	0	0	0	0	0	0	0	0	0	0
613	3	0	0	0	0	0	0	0	0	0	0	0	0
613	4	0	0	0	0	0	0	0	0	0	0	0	0
613	5	0	0	0	0	0	0	0	0	0	0	0	0
613	6	0	0	0	0	0	0	0	0	0	0	0	0
613	7	0	0	0	0	0	0	0	0	0	0	0	0
613	8	0	0	0	0	0	0	0	0	0	0	0	0
613	9	0	0	0	0	0	0	0	0	0	0	0	0
614	0	0	0	0	0	0	0	0	0	0	0	0	0
614	1	0	0	0	0	0	0	0	0	0	0	0	0
614	2	0	0	0	0	0	0	0	0	0	0	0	0
614	3	0	0	0	0	0	0	0	0	0	0	0	0
614	4	0	0	0	0	0	0	0	0	0	0	0	0
614	5	0	0	0	0	0	0	0	0	0	0	0	0
614	6	0	0	0	0	0	0	0	0	0	0	0	0
614	7	0	0	0	0	0	0	0	0	0	0	0	0
614	8	0	0	0	0	0	0	0	0	0	0	0	0
614	9	0	0	0	0	0	0	0	0	0	0	0	0
615	0	0	0	0	0	0	0	0	0	0	0	0	0
615	1	0	0	0	0	0	0	0	0	0	0	0	0
615	2	0	0	0	0	0	0	0	0	0	0	0	0
615	3	0	0	0	0	0	0	0	0	0	0	0	0
615	4	0	0	0	0	0	0	0	0	0	0	0	0
615	5	0	0	0	0	0	0	0	0	0	0	0	0
615	6	0	0	0	0	0	0	0	0	0	0	0	0
615	7	0	0	0	0	0	0	0	0	0	0	0	0
615	8	0	0	0	0	0	0	0	0	0	0	0	0
615	9	0	0	0	0	0	0	0	0	0	0	0	0
616	0	0	0	0	0	0	0	0	0	0	0	0	0
616	1	0	0	0	0	0	0	0	0	0	0	0	0
616	2	0	0	0	0	0	0	0	0	0	0	0	0
616	3	0	0	0	0	0	0	0	0	0	0	0	0
616	4	0	0	0	0	0	0	0	0	0	0	0	0
616	5	0	0	0	0	0	0	0	0	0	0	0	0
616	6	0	0	0	0	0	0	0	0	0	0	0	0
616	7	0	0	0	0	0	0	0	0	0	0	0	0
616	8	0	0	0	0	0	0	0	0	0	0	0	0
616	9	0	0	0	0	0	0	0	0	0	0	0	0
617	0	0	0	0	0	0	0	0	0	0	0	0	0
617	1	0	0	0	0	0	0	0	0	0	0	0	0
617	2	0	0	0	0	0	0	0	0	0	0	0	0
617	3	0	0	0	0	0	0	0	0	0	0	0	0
617	4	0	0	0	0	0	0	0	0	0	0	0	0
617	5	0	0	0	0	0	0	0	0	0	0	0	0
617	6	0	0	0	0	0	0	0	0	0	0	0	0
617	7	0	0	0	0	0	0	0	0	0	0	0	0
617	8	0	0	0	0	0	0	0	0	0	0	0	0
617	9	0	0	0	0	0	0	0	0	0	0	0	0
618	0	0	0	0	0	0	0	0	0	0	0	0	0
618	1	0	0	0	0	0	0	0	0	0	0	0	0
618	2	0	0	0	0	0	0	0	0	0	0	0	0
618	3	0	0	0	0	0	0	0	0	0	0	0	0
618	4	0	0	0	0	0	0	0	0	0	0	0	0
618	5	0	0	0	0	0	0	0	0	0	0	0	0
618	6	0	0	0	0	0	0	0	0	0	0	0	0
618	7	0	0	0	0	0	0	0	0	0	0	0	0
618	8	0	0	0	0	0	0	0	0	0	0	0	0
618	9	0	0	0	0	0	0	0	0	0	0	0	0
619	0	0	0	0	0	0	0	0	0	0	0	0	0
619	1	0	0	0	0	0	0	0	0	0	0	0	0
619	2	0	0	0	0	0	0	0	0	0	0	0	0
619	3	0	0	0	0	0	0	0	0	0	0	0	0
619	4	0	0	0	0	0	0	0	0	0	0	0	0
619	5	0	0	0	0	0	0	0	0	0	0	0	0
619	6	0	0	0	0	0	0	0	0	0	0	0	0
619	7	0	0	0	0	0	0	0	0	0	0	0	0
619	8	0	0	0	0	0	0	0	0	0	0	0	0
619	9	0	0	0	0	0	0	0	0	0	0	0	0
620	0	0	0	0	0	0	0	0	0	0	0	0	0
620	1	0	0	0	0	0	0	0	0	0	0	0	0
620	2	0	0	0	0	0	0	0	0	0	0	0	0
620	3	0	0	0	0	0	0	0	0	0	0	0	0
620	4	0	0	0	0	0	0	0	0	0	0	0	0
620	5	0	0	0	0	0	0	0	0	0	0	0	0
620	6	0	0	0	0	0	0	0	0	0	0	0	0
620	7	0	0	0	0	0	0	0	0	0	0	0	0
620	8	0	0	0	0	0	0	0	0	0	0	0	0
620	9	0	0	0	0	0	0	0	0	0	0	0	0
621	0	0	0	0	0	0	0	0	0	0	0	0	0
621	1	0	0	0	0	0	0	0	0	0	0	0	0
621	2	0	0	0	0	0	0	0	0	0	0	0	0
621	3	0	0	0	0	0	0	0	0	0	0	0	0
621	4	0	0	0	0	0	0	0	0	0	0	0	0
621	5	0	0	0	0	0	0	0	0	0	0	0	0
621	6	0	0	0	0	0	0	0	0	0	0	0	0
621	7	0	0	0	0	0	0	0	0	0	0	0	0
621	8	0	0	0	0	0	0	0	0	0	0	0	0
621	9	0	0	0	0	0	0	0	0	0	0	0	0
622	0	0	0	0	0	0	0	0	0	0	0	0	0
622	1	0	0	0	0	0	0	0	0	0	0	0	0
622	2	0	0	0	0	0	0	0	0	0	0	0	0
622	3	0	0	0	0	0	0	0	0	0	0	0	0
622	4	0	0	0	0	0	0	0	0	0	0	0	0
622	5	0	0	0	0	0	0	0	0	0	0	0	0
622	6	0	0	0	0	0	0	0	0	0	0	0	0
622	7	0	0	0	0	0	0	0	0	0	0	0	0
622	8	0	0	0	0	0	0	0	0	0	0	0	0
622	9	0	0	0	0	0	0	0	0	0	0	0	0
623	0	0	0	0	0	0	0	0	0	0	0	0	0
623	1	0	0	0	0	0	0	0	0	0	0	0	0
623	2	0	0	0	0	0	0	0	0	0	0	0	0
623	3	0	0	0	0	0	0	0	0	0	0	0	0
623	4	0	0	0	0	0	0	0	0	0	0	0	0
623	5	0	0	0	0	0	0	0	0	0	0	0	0
623	6	0	0	0	0	0	0	0	0	0	0	0	0
623	7	0	0	0	0	0	0	0	0	0	0	0	0
623	8	0	0	0	0	0	0	0	0	0	0	0	0
623	9	0	0	0	0	0	0	0	0	0	0	0	0
624	0	0	0	0	0	0	0	0	0	0	0	0	0
624	1	0	0	0	0	0	0	0	0	0	0	0	0
624	2	0	0	0	0	0	0	0	0	0	0	0	0
624	3	0	0	0	0	0	0	0	0	0	0	0	0
624	4	0	0	0	0	0	0	0	0	0	0	0	0
624	5	0	0	0	0	0	0	0	0	0	0	0	0
624	6	0	0	0	0	0	0	0	0	0	0	0	0
624	7	0	0	0	0	0	0	0	0	0	0	0	0
624	8	0	0	0	0	0	0	0	0	0	0	0	0
624	9	0	0	0	0	0	0	0	0	0	0	0	0
625	0	0	0	0	0	0	0	0	0	0	0	0	0
625	1	0	0	0	0	0	0	0	0	0	0	0	0
625	2	0	0	0	0	0	0	0	0	0	0	0	0
625	3	0	0	0	0	0	0	0	0	0	0	0	0
625	4	0	0	0	0	0	0	0	0	0	0	0	0
625	5	0	0	0	0	0	0	0	0	0	0	0	0
625	6	0	0	0	0	0	0	0	0	0	0	0	0
625	7	0	0	0	0	0	0	0	0	0	0	0	0
625	8	0	0	0	0	0	0	0	0	0	0	0	0
625	9	0	0	0	0	0	0	0	0	0	0	0	0
626	0	0	0	0	0	0	0	0	0	0	0	0	0
626	1	0	0	0	0	0	0	0	0	0	0	0	0
626	2	0	0	0	0	0	0	0	0	0	0	0	0
626	3	0	0	0	0	0	0	0	0	0	0	0	0
626	4	0	0	0	0	0	0	0	0	0	0	0	0
626	5	0	0	0	0	0	0	0	0	0	0	0	0
626	6	0	0	0	0	0	0	0	0	0	0	0	0
626	7	0	0	0	0	0	0	0	0	0	0	0	0
626	8	0	0	0	0	0	0	0	0	0	0	0	0
626	9	0	0	0	0	0	0	0	0	0	0	0	0
627	0	0	0	0	0	0	0	0	0	0	0	0	0
627	1	0	0	0	0	0	0	0	0	0	0	0	0
627	2	0	0	0	0	0	0	0	0	0	0	0	0
627	3	0	0	0	0	0	0	0	0	0	0	0	0
627	4	0	0	0	0	0	0	0	0	0	0	0	0
627	5	0	0	0	0	0	0	0	0	0	0	0	0
627	6	0	0	0	0	0	0	0	0	0	0	0	0
627	7	0	0	0	0	0	0	0	0	0	0	0	0
627	8	0	0	0	0	0	0	0	0	0	0	0	0
627	9	0	0	0	0	0	0	0	0	0	0	0	0
628	0	0	0	0	0	0	0	0	0	0	0	0	0
628	1	0	0	0	0	0	0	0	0	0	0	0	0
628	2	0	0	0	0	0	0	0	0	0	0	0	0
628	3	0	0	0	0	0	0	0	0	0	0	0	0
628	4	0	0	0	0	0	0	0	0	0	0	0	0
628	5	0	0	0	0	0	0	0	0	0	0	0	0
628	6	0	0	0	0	0	0	0	0	0	0	0	0
628	7	0	0	0	0	0	0	0	0	0	0	0	0
628	8	0	0	0	0	0	0	0	0	0	0	0	0
628	9	0	0	0	0	0	0	0	0	0	0	0	0
629	0	0	0	0	0	0	0	0	0	0	0	0	0
629	1	0	0	0	0	0	0	0	0	0	0	0	0
629	2	0	0	0	0	0	0	0	0	0	0	0	0
629	3	0	0	0	0	0	0	0	0	0	0	0	0
629	4	0	0	0	0	0	0	0	0	0	0	0	0
629	5	0	0	0	0	0	0	0	0	0	0	0	0
629	6	0	0	0	0	0	0	0	0	0	0	0	0
629	7	0	0	0	0	0	0	0	0	0	0	0	0
629	8	0	0	0	0	0	0	0	0	0	0	0	0
629	9	0	0	0	0	0	0	0	0	0	0	0	0
630	0	0	0	0	0	0	0	0	0	0	0	0	0
630	1	0	0	0	0	0	0	0	0	0	0	0	0
630	2	0	0	0	0	0	0	0	0	0	0	0	0
630	3	0	0	0	0	0	0	0	0	0	0	0	0
630	4	0	0	0	0	0	0	0	0	0	0	0	0
630	5	0	0	0	0	0	0	0	0	0	0	0	0
630	6	0	0	0	0	0	0	0	0	0	0	0	0
630	7	0	0	0	0	0	0	0	0	0	0	0	0
630	8	0	0	0	0	0	0	0	0	0	0	0	0
630	9	0	0	0	0	0	0	0	0	0	0	0	0
631	0	0	0	0	0	0	0	0	0	0	0	0	0
631	1	0	0	0	0	0	0	0	0	0	0	0	0
631	2	0	0	0	0	0	0	0	0	0	0	0	0
631	3	0	0	0	0	0	0	0	0	0	0	0	0
631	4	0	0	0	0	0	0	0	0	0	0	0	0
631	5	0	0	0	0	0	0	0	0	0	0	0	0
631	6	0	0	0	0	0	0	0	0	0	0	0	0
631	7	0	0	0	0	0	0	0	0	0	0	0	0
631	8	0	0	0	0	0	0	0	0	0	0	0	0
631	9	0	0	0	0	0	0	0	0	0	0	0	0
632	0	0	0	0	0	0	0	0	0	0	0	0	0
632	1	0	0	0	0	0	0	0	0	0	0	0	0
632	2	0	0	0	0	0	0	0	0	0	0	0	0
632	3	0	0	0	0	0	0	0	0	0	0	0	0
632	4	0	0	0	0	0	0	0	0	0	0	0	0
632	5	0	0	0	0	0	0	0	0	0	0	0	0
632	6	0	0	0	0	0	0	0	0	0	0	0	0
632	7	0	0	0	0	0	0	0	0	0	0	0	0
632	8	0	0	0	0	0	0	0	0	0	0	0	0
632	9	0	0	0	0	0	0	0	0	0	0	0	0
633	0	0	0	0	0	0	0	0	0	0	0	0	0
633	1	0	0	0	0	0	0	0	0	0	0	0	0
633	2	0	0	0	0	0	0	0	0	0	0	0	0
633	3	0	0	0	0	0	0	0	0	0	0	0	0
633	4	0	0	0	0	0	0	0	0	0	0	0	0
633	5	0	0	0	0	0	0	0	0	0	0	0	0
633	6	0	0	0	0	0	0	0	0	0	0	0	0
633	7	0	0	0	0	0	0	0	0	0	0	0	0
633	8	0	0	0	0	0	0	0	0	0	0	0	0
633	9	0	0	0	0	0	0	0	0	0	0	0	0
634	0	0	0	0	0	0	0	0	0	0	0	0	0
634	1	0	0	0	0	0	0	0	0	0	0	0	0
634	2	0	0	0	0	0	0	0	0	0	0	0	0
634	3	0	0	0	0	0	0	0	0	0	0	0	0
634	4	0	0	0	0	0	0	0	0	0	0	0	0
634	5	0	0	0	0	0	0	0	0	0	0	0	0
634	6	0	0	0	0	0	0	0	0	0	0	0	0
634	7	0	0	0	0	0	0	0	0	0	0	0	0
634	8	0	0	0	0	0	0	0	0	0	0	0	0
634	9	0	0	0	0	0	0	0	0	0	0	0	0
635	0	0	0	0	0	0	0	0	0	0	0	0	0
635	1	0	0	0	0	0	0	0	0	0	0	0	0
635	2	0	0	0	0	0	0	0	0	0	0	0	0
635	3	0	0	0	0	0	0	0	0	0	0	0	0
635	4	0	0	0	0	0	0	0	0	0	0	0	0
635	5	0	0	0	0	0	0	0	0	0	0	0	0
635	6	0	0	0	0	0	0	0	0	0	0	0	0
635	7	0	0	0	0	0	0	0	0	0	0	0	0
635	8	0	0	0	0	0	0	0	0	0	0	0	0
635	9	0	0	0	0	0	0	0	0	0	0	0	0
636	0	0	0	0	0	0	0	0	0	0	0	0	0
636	1	0	0	0	0	0	0	0	0	0	0	0	0
636	2	0	0	0	0	0	0	0	0	0	0	0	0
636	3	0	0	0	0	0	0	0	0	0	0	0	0
636	4	0	0	0	0	0	0	0	0	0	0	0	0
636	5	0	0	0	0	0	0	0	0	0	0	0	0
636	6	0	0	0	0	0	0	0	0	0	0	0	0
636	7	0	0	0	0	0	0	0	0	0	0	0	0
636	8	0	0	0	0	0	0	0	0	0	0	0	0
636	9	0	0	0	0	0	0	0	0	0	0	0	0
637	0	0	0	0	0	0	0	0	0	0	0	0	0
637	1	0	0	0	0	0	0	0	0	0	0	0	0
637	2	0	0	0	0	0	0	0	0	0	0	0	0
637	3	0	0	0	0	0	0	0	0	0	0	0	0
637	4	0	0	0	0	0	0	0	0	0	0	0	0
637	5	0	0	0	0	0	0	0	0	0	0	0	0
637	6	0	0	0	0	0	0	0	0	0	0	0	0
637	7	0	0	0	0	0	0	0	0	0	0	0	0
637	8	0	0	0	0	0	0	0	0	0	0	0	0
637	9	0	0	0	0	0	0	0	0	0	0	0	0
638	0	0	0	0	0	0	0	0	0	0	0	0	0
638	1	0	0	0	0	0	0	0	0	0	0	0	0
638	2	0	0	0	0	0	0	0	0	0	0	0	0
638	3	0	0	0	0	0	0	0	0	0	0	0	0
638	4	0	0	0	0	0	0	0	0	0	0	0	0
638	5	0	0	0	0	0	0	0	0	0	0	0	0
638	6	0	0	0	0	0	0	0	0	0	0	0	0
638	7	0	0	0	0	0	0	0	0	0	0	0	0
638	8	0	0	0	0	0	0	0	0	0	0	0	0
638	9	0	0	0	0	0	0	0	0	0	0	0	0
639	0	0	0	0	0	0	0	0	0	0	0	0	0
639	1	0	0	0	0	0	0	0	0	0	0	0	0
639	2	0	0	0	0	0	0	0	0	0	0	0	0
639	3	0	0	0	0	0	0	0	0	0	0	0	0
639	4	0	0	0	0	0	0	0	0	0	0	0	0
639	5	0	0	0	0	0	0	0	0	0	0	0	0
639	6	0	0	0	0	0	0	0	0	0	0	0	0
639	7	0	0	0	0	0	0	0	0	0	0	0	0
639	8	0	0	0	0	0	0	0	0	0	0	0	0
639	9	0	0	0	0	0	0	0	0	0	0	0	0
640	0	0	0	0	0	0	0	0	0	0	0	0	0
640	1	0	0	0	0	0	0	0	0	0	0	0	0
640	2	0	0	0	0	0	0	0	0	0	0	0	0
640	3	0	0	0	0	0	0	0	0	0	0	0	0
640	4	0	0	0	0	0	0	0	0	0	0	0	0
640	5	0	0	0	0	0	0	0	0	0	0	0	0
640	6	0	0	0	0	0	0	0	0	0	0	0	0
640	7	0	0	0	0	0	0	0	0	0	0	0	0
640	8	0	0	0	0	0	0	0	0	0	0	0	0
640	9	0	0	0	0	0	0	0	0	0	0	0	0
641	0	0	0	0	0	0	0	0	0	0	0	0	0
641	1	0	0	0	0	0	0	0	0	0	0	0	0
641	2	0	0	0	0	0	0	0	0	0	0	0	0
641	3	0	0	0	0	0	0	0	0	0	0	0	0
641	4	0	0	0	0	0	0	0	0	0	0	0	0
641	5	0	0	0	0	0	0	0	0	0	0	0	0
641	6	0	0	0	0	0	0	0	0	0	0	0	0
641	7	0	0	0	0	0	0	0	0	0	0	0	0
641	8	0	0	0	0	0	0	0	0	0	0	0	0
641	9	0	0	0	0	0	0	0	0	0	0	0	0
642	0	0	0	0	0	0	0	0	0	0	0	0	0
642	1	0	0	0	0	0	0	0	0	0	0	0	0
642	2	0	0	0	0	0	0	0	0	0	0	0	0
642	3	0	0	0	0	0	0	0	0	0	0	0	0
642	4	0	0	0	0	0	0	0	0	0	0	0	0
642	5	0	0	0	0	0	0	0	0	0	0	0	0
642	6	0	0	0	0	0	0	0	0	0	0	0	0
642	7	0	0	0	0	0	0	0	0	0	0	0	0
642	8	0	0	0	0	0	0	0	0	0	0	0	0
642	9	0	0	0	0	0	0	0	0	0	0	0	0
643	0	0	0	0	0	0	0	0	0	0	0	0	0
643	1	0	0	0	0	0	0	0	0	0	0	0	0
643	2	0	0	0	0	0	0	0	0	0	0	0	0
643	3	0	0	0	0	0	0	0	0	0	0	0	0
643	4	0	0	0	0	0	0	0	0	0	0	0	0
643	5	0	0	0	0	0	0	0	0	0	0	0	0
643	6	0	0	0	0	0	0	0	0	0	0	0	0
643	7	0	0	0	0	0	0	0	0	0	0	0	0
643	8	0	0	0	0	0	0	0	0	0	0	0	0
643	9	0	0	0	0	0	0	0	0	0	0	0	0
644	0	0	0	0	0	0	0	0	0	0	0	0	0
644	1	0	0	0	0	0	0	0	0	0	0	0	0
644	2	0	0	0	0	0	0	0	0	0	0	0	0
644	3	0	0	0	0	0	0	0	0	0	0	0	0
644	4	0	0	0	0	0	0	0	0	0	0	0	0
644	5	0	0	0	0	0	0	0	0	0	0	0	0
644	6	0	0	0	0	0	0	0	0	0	0	0	0
644	7	0	0	0	0	0	0	0	0	0	0	0	0
644	8	0	0	0	0	0	0	0	0	0	0	0	0
644	9	0	0	0	0	0	0	0	0	0	0	0	0
645	0	0	0	0	0	0	0	0	0	0	0	0	0
645	1	0	0	0	0	0	0	0	0	0	0	0	0
645	2	0	0	0	0	0	0	0	0	0	0	0	0
645	3	0	0	0	0	0	0	0	0	0	0	0	0
645	4	0	0	0	0	0	0	0	0	0	0	0	0
645	5	0	0	0	0	0	0	0	0	0	0	0	0
645	6	0	0	0	0	0	0	0	0	0	0	0	0
645	7	0	0	0	0	0	0	0	0	0	0	0	0
645	8	0	0	0	0	0	0	0	0	0	0	0	0
645	9	0	0	0	0	0	0	0	0	0	0	0	0
646	0	0	0	0	0	0	0	0	0	0	0	0	0
646	1	0	0	0	0	0	0	0	0	0	0	0	0
646	2	0	0	0	0	0	0	0	0	0	0	0	0
646	3	0	0	0	0	0	0	0	0	0	0	0	0
646	4	0	0	0	0	0	0	0	0	0	0	0	0
646	5	0	0	0	0	0	0	0	0	0	0	0	0
646	6	0	0	0	0	0	0	0	0	0	0	0	0
646	7	0	0	0	0	0	0	0	0	0	0	0	0
646	8	0	0	0	0	0	0	0	0	0	0	0	0
646	9	0	0	0	0	0	0	0	0	0	0	0	0
647	0	0	0	0	0	0	0	0	0	0	0	0	0
647	1	0	0	0	0	0	0	0	0	0	0	0	0
647	2	0	0	0	0	0	0	0	0	0	0	0	0
647	3	0	0	0	0	0	0	0	0	0	0	0	0
647	4	0	0	0	0	0	0	0	0	0	0	0	0
647	5	0	0	0	0	0	0	0	0	0	0	0	0
647	6	0	0	0	0	0	0	0	0	0	0	0	0
647	7	0	0	0	0	0	0	0	0	0	0	0	0
647	8	0	0	0	0	0	0	0	0	0	0	0	0
647	9	0	0	0	0	0	0	0	0	0	0	0	0
648	0	0	0	0	0	0	0	0	0	0	0	0	0
648	1	0	0	0	0	0	0	0	0	0	0	0	0
648	2	0	0	0	0	0	0	0	0	0	0	0	0
648	3	0	0	0	0	0	0	0	0	0	0	0	0
648	4	0	0	0	0	0	0	0	0	0	0	0	0
648	5	0	0	0	0	0	0	0	0	0	0	0	0
648	6	0	0	0	0	0	0	0	0	0	0	0	0
648	7	0	0	0	0	0	0	0	0	0	0	0	0
648	8	0	0	0	0	0	0	0	0	0	0	0	0
648	9	0	0	0	0	0	0	0	0	0	0	0	0
649	0	0	0	0	0	0	0	0	0	0	0	0	0
649	1	0	0	0	0	0	0	0	0	0	0	0	0
649	2	0	0	0	0	0	0	0	0	0	0	0	0
649	3	0	0	0	0	0	0	0	0	0	0	0	0
649	4	0	0	0	0	0	0	0	0	0	0	0	0
649	5	0	0	0	0	0	0	0	0	0	0	0	0
649	6	0	0	0	0	0	0	0	0	0	0	0	0
649	7	0	0	0	0	0	0	0	0	0	0	0	0
649	8	0	0	0	0	0	0	0	0	0	0	0	0
649	9	0	0	0	0	0	0	0	0	0	0	0	0
650	0	0	0	0	0	0	0	0	0	0	0	0	0
650	1	0	0	0	0	0	0	0	0	0	0	0	0
650	2	0	0	0	0	0	0	0	0	0	0	0	0
650	3	0	0	0	0	0	0	0	0	0	0	0	0
650	4	0	0	0	0	0	0	0	0	0	0	0	0
650	5	0	0	0	0	0	0	0	0	0	0	0	0
650	6	0	0	0	0	0	0	0	0	0	0	0	0
650	7	0	0	0	0	0	0	0	0	0	0	0	0
650	8	0	0	0	0	0	0	0	0	0	0	0	0
650	9	0	0	0	0	0	0	0	0	0	0	0	0
651	0	0	0	0	0	0	0	0	0	0	0	0	0
651	1	0	0	0	0	0	0	0	0	0	0	0	0
651	2	0	0	0	0	0	0	0	0	0	0	0	0
651	3	0	0	0	0	0	0	0	0	0	0	0	0
651	4	0	0	0	0	0	0	0	0	0	0	0	0
651	5	0	0	0	0	0	0	0	0	0	0	0	0
651	6	0	0	0	0	0	0	0	0	0	0	0	0
651	7	0	0	0	0	0	0	0	0	0	0	0	0
651	8	0	0	0	0	0	0	0	0	0	0	0	0
651	9	0	0	0	0	0	0	0	0	0	0	0	0
652	0	0	0	0	0	0	0	0	0	0	0	0	0
652	1	0	0	0	0	0	0	0	0	0	0	0	0
652	2	0	0	0	0	0	0	0	0	0	0	0	0
652	3	0	0	0	0	0	0	0	0	0	0	0	0
652	4	0	0	0	0	0	0	0	0	0	0	0	0
652	5	0	0	0	0	0	0	0	0	0	0	0	0
652	6	0	0	0	0	0	0	0	0	0	0	0	0
652	7	0	0	0	0	0	0	0	0	0	0	0	0
652	8	0	0	0	0	0	0	0	0	0	0	0	0
652	9	0	0	0	0	0	0	0	0	0	0	0	0
653	0	0	0	0	0	0	0	0	0	0	0	0	0
653	1	0	0	0	0	0	0	0	0	0	0	0	0
653	2	0	0	0	0	0	0	0	0	0	0	0	0
653	3	0	0	0	0	0	0	0	0	0	0	0	0
653	4	0	0	0	0	0	0	0	0	0	0	0	0
653	5	0	0	0	0	0	0	0	0	0	0	0	0
653	6	0	0	0	0	0	0	0	0	0	0	0	0
653	7	0	0	0	0	0	0	0	0	0	0	0	0
653	8	0	0	0	0	0	0	0	0	0	0	0	0
653	9	0	0	0	0	0	0	0	0	0	0	0	0
654	0	0	0	0	0	0	0	0	0	0	0	0	0
654	1	0	0	0	0	0	0	0	0	0	0	0	0
654	2	0	0	0	0	0	0	0	0	0	0	0	0
654	3	0	0	0	0	0	0	0	0	0	0	0	0
654	4	0	0	0	0	0	0	0	0	0	0	0	0
654	5	0	0	0	0	0	0	0	0	0	0	0	0
654	6	0	0	0	0	0	0	0	0	0	0	0	0
654	7	0	0	0	0	0	0	0	0	0	0	0	0
654	8	0	0	0	0	0	0	0	0	0	0	0	0
654	9	0	0	0	0	0	0	0	0	0	0	0	0
655	0	0	0	0	0	0	0	0	0	0	0	0	0
655	1	0	0	0	0	0	0	0	0	0	0	0	0
655	2	0	0	0	0	0	0	0	0	0	0	0	0
655	3	0	0	0	0	0	0	0	0	0	0	0	0
655	4	0	0	0	0	0	0	0	0	0	0	0	0
655	5	0	0	0	0	0	0	0	0	0	0	0	0
655	6	0	0	0	0	0	0	0	0	0	0	0	0
655	7	0	0	0	0	0	0	0	0	0	0	0	0
655	8	0	0	0	0	0	0	0	0	0	0	0	0
655	9	0	0	0	0	0	0	0	0	0	0	0	0
656	0	0	0	0	0	0	0	0	0	0	0	0	0
656	1	0	0	0	0	0	0	0	0	0	0	0	0
656	2	0	0	0	0	0	0	0	0	0	0	0	0
656	3	0	0	0	0	0	0	0	0	0	0	0	0
656	4	0	0	0	0	0	0	0	0	0	0	0	0
656	5	0	0	0	0	0	0	0	0	0	0	0	0
656	6	0	0	0	0	0	0	0	0	0	0	0	0
656	7	0	0	0	0	0	0	0	0	0	0	0	0
656	8	0	0	0	0	0	0	0	0	0	0	0	0
656	9	0	0	0	0	0	0	0	0	0	0	0	0
657	0	0	0	0	0	0	0	0	0	0	0	0	0
657	1	0	0	0	0	0	0	0	0	0	0	0	0
657	2	0	0	0	0	0	0	0	0	0	0	0	0
657	3	0	0	0	0	0	0	0	0	0	0	0	0
657	4	0	0	0	0	0	0	0	0	0	0	0	0
657	5	0	0	0	0	0	0	0	0	0	0	0	0
657	6	0	0	0	0	0	0	0	0	0	0	0	0
657	7	0	0	0	0	0	0	0	0	0	0	0	0
657	8	0	0	0	0	0	0	0	0	0	0	0	0
657	9	0	0	0	0	0	0	0	0	0	0	0	0
658	0	0	0	0	0	0	0	0	0	0	0	0	0
658	1	0	0	0	0	0	0	0	0	0	0	0	0
658	2	0	0	0	0	0	0	0	0	0	0	0	0
658	3	0	0	0	0	0	0	0	0	0	0	0	0
658	4	0	0	0	0	0	0	0	0	0	0	0	0
658	5	0	0	0	0	0	0	0	0	0	0	0	0
658	6	0	0	0	0	0	0	0	0	0	0	0	0
658	7	0	0	0	0	0	0	0	0	0	0	0	0
658	8	0	0	0	0	0	0	0	0	0	0	0	0
658	9	0	0	0	0	0	0	0	0	0	0	0	0
659	0	0	0	0	0	0	0	0	0	0	0	0	0
659	1	0	0	0	0	0	0	0	0	0	0	0	0
659	2	0	0	0	0	0	0	0	0	0	0	0	0
659	3	0	0	0	0	0	0	0	0	0	0	0	0
659	4	0	0	0	0	0	0	0	0	0	0	0	0
659	5	0	0	0	0	0	0	0	0	0	0	0	0
659	6	0	0	0	0	0	0	0	0	0	0	0	0
659	7	0	0	0	0	0	0	0	0	0	0	0	0
659	8	0	0	0	0	0	0	0	0	0	0	0	0
659	9	0	0	0	0	0	0	0	0	0	0	0	0
660	0	0	0	0	0	0	0	0	0	0	0	0	0
660	1	0	0	0	0	0	0	0	0	0	0	0	0
660	2	0	0	0	0	0	0	0	0	0	0	0	0
660	3	0	0	0	0	0	0	0	0	0	0	0	0
660	4	0	0	0	0	0	0	0	0	0	0	0	0
660	5	0	0	0	0	0	0	0	0	0	0	0	0
660	6	0	0	0	0	0	0	0	0	0	0	0	0
660	7	0	0	0	0	0	0	0	0	0	0	0	0
660	8	0	0	0	0	0	0	0	0	0	0	0	0
660	9	0	0	0	0	0	0	0	0	0	0	0	0
661	0	0	0	0	0	0	0	0	0	0	0	0	0
661	1	0	0	0	0	0	0	0	0	0	0	0	0
661	2	0	0	0	0	0	0	0	0	0	0	0	0
661	3	0	0	0	0	0	0	0	0	0	0	0	0
661	4	0	0	0	0	0	0	0	0	0	0	0	0
661	5	0	0	0	0	0	0	0	0	0	0	0	0
661	6	0	0	0	0	0	0	0	0	0	0	0	0
661	7	0	0	0	0	0	0	0	0	0	0	0	0
661	8	0	0	0	0	0	0	0	0	0	0	0	0
661	9	0	0	0	0	0	0	0	0	0	0	0	0
662	0	0	0	0	0	0	0	0	0	0	0	0	0
662	1	0	0	0	0	0	0	0	0	0	0	0	0
662	2	0	0	0	0	0	0	0	0	0	0	0	0
662	3	0	0	0	0	0	0	0	0	0	0	0	0
662	4	0	0	0	0	0	0	0	0	0	0	0	0
662	5	0	0	0	0	0	0	0	0	0	0	0	0
662	6	0	0	0	0	0	0	0	0	0	0	0	0
662	7	0	0	0	0	0	0	0	0	0	0	0	0
662	8	0	0	0	0	0	0	0	0	0	0	0	0
662	9	0	0	0	0	0	0	0	0	0	0	0	0
663	0	0	0	0	0	0	0	0	0	0	0	0	0
663	1	0	0	0	0	0	0	0	0	0	0	0	0
663	2	0	0	0	0	0	0	0	0	0	0	0	0
663	3	0	0	0	0	0	0	0	0	0	0	0	0
663	4	0	0	0	0	0	0	0	0	0	0	0	0
663	5	0	0	0	0	0	0	0	0	0	0	0	0
663	6	0	0	0	0	0	0	0	0	0	0	0	0
663	7	0	0	0	0	0	0	0	0	0	0	0	0
663	8	0	0	0	0	0	0	0	0	0	0	0	0
663	9	0	0	0	0	0	0	0	0	0	0	0	0
664	0	0	0	0	0	0	0	0	0	0	0	0	0
664	1	0	0	0	0	0	0	0	0	0	0	0	0
664	2	0	0	0	0	0	0	0	0	0	0	0	0
664	3	0	0	0	0	0	0	0	0	0	0	0	0
664	4	0	0	0	0	0	0	0	0	0	0	0	0
664	5	0	0	0	0	0	0	0	0	0	0	0	0
664	6	0	0	0	0	0	0	0	0	0	0	0	0
664	7	0	0	0	0	0	0	0	0	0	0	0	0
664	8	0	0	0	0	0	0	0	0	0	0	0	0
664	9	0	0	0	0	0	0	0	0	0	0	0	0
665	0	0	0	0	0	0	0	0	0	0	0	0	0
665	1	0	0	0	0	0	0	0	0	0	0	0	0
665	2	0	0	0	0	0	0	0	0	0	0	0	0
665	3	0	0	0	0	0	0	0	0	0	0	0	0
665	4	0	0	0	0	0	0	0	0	0	0	0	0
665	5	0	0	0	0	0	0	0	0	0	0	0	0
665	6	0	0	0	0	0	0	0	0	0	0	0	0
665	7	0	0	0	0	0	0	0	0	0	0	0	0
665	8	0	0	0	0	0	0	0	0	0	0	0	0
665	9	0	0	0	0	0	0	0	0	0	0	0	0
666	0	0	0	0	0	0	0	0	0	0	0	0	0
666	1	0	0	0	0	0	0	0	0	0	0	0	0
666	2	0	0	0	0	0	0	0	0	0	0	0	0
666	3	0	0	0	0	0	0	0	0	0	0	0	0
666	4	0	0	0	0	0	0	0	0	0	0	0	0
666	5	0	0	0	0	0	0	0	0	0	0	0	0
666	6	0	0	0	0	0	0	0	0	0	0	0	0
666	7	0	0	0	0	0	0	0	0	0	0	0	0
666	8	0	0	0	0	0	0	0	0	0	0	0	0
666	9	0	0	0	0	0	0	0	0	0	0	0	0
667	0	0	0	0	0	0	0	0	0	0	0	0	0
667	1	0	0	0	0	0	0	0	0	0	0	0	0
667	2	0	0	0	0	0	0	0	0	0	0	0	0
667	3	0	0	0	0	0	0	0	0	0	0	0	0
667	4	0	0	0	0	0	0	0	0	0	0	0	0
667	5	0	0	0	0	0	0	0	0	0	0	0	0
667	6	0	0	0	0	0	0	0	0	0	0	0	0
667	7	0	0	0	0	0	0	0	0	0	0	0	0
667	8	0	0	0	0	0	0	0	0	0	0	0	0
667	9	0	0	0	0	0	0	0	0	0	0	0	0
668	0	0	0	0	0	0	0	0	0	0	0	0	0
668	1	0	0	0	0	0	0	0	0	0	0	0	0
668	2	0	0	0	0	0	0	0	0	0	0	0	0
668	3	0	0	0	0	0	0	0	0	0	0	0	0
668	4	0	0	0	0	0	0	0	0	0	0	0	0
668	5	0	0	0	0	0	0	0	0	0	0	0	0
668	6	0	0	0	0	0	0	0	0	0	0	0	0
668	7	0	0	0	0	0	0	0	0	0	0	0	0
668	8	0	0	0	0	0	0	0	0	0	0	0	0
668	9	0	0	0	0	0	0	0	0	0	0	0	0
669	0	0	0	0	0	0	0	0	0	0	0	0	0
669	1	0	0	0	0	0	0	0	0	0	0	0	0
669	2	0	0	0	0	0	0	0	0	0	0	0	0
669	3	0	0	0	0	0	0	0	0	0	0	0	0
669	4	0	0	0	0	0	0	0	0	0	0	0	0
669	5	0	0	0	0	0	0	0	0	0	0	0	0
669	6	0	0	0	0	0	0	0	0	0	0	0	0
669	7	0	0	0	0	0	0	0	0	0	0	0	0
669	8	0	0	0	0	0	0	0	0	0	0	0	0
669	9	0	0	0	0	0	0	0	0	0	0	0	0
670	0	0	0	0	0	0	0	0	0	0	0	0	0
670	1	0	0	0	0	0	0	0	0	0	0	0	0
670	2	0	0	0	0	0	0	0	0	0	0	0	0
670	3	0	0	0	0	0	0	0	0	0	0	0	0
670	4	0	0	0	0	0	0	0	0	0	0	0	0
670	5	0	0	0	0	0	0	0	0	0	0	0	0
670	6	0	0	0	0	0	0	0	0	0	0	0	0
670	7	0	0	0	0	0	0	0	0	0	0	0	0
670	8	0	0	0	0	0	0	0	0	0	0	0	0
670	9	0	0	0	0	0	0	0	0	0	0	0	0
671	0	0	0	0	0	0	0	0	0	0	0	0	0
671	1	0	0	0	0	0	0	0	0	0	0	0	0
671	2	0	0	0	0	0	0	0	0	0	0	0	0
671	3	0	0	0	0	0	0	0	0	0	0	0	0
671	4	0	0	0	0	0	0	0	0	0	0	0	0
671	5	0	0	0	0	0	0	0	0	0	0	0	0
671	6	0	0	0	0	0	0	0	0	0	0	0	0
671	7	0	0	0	0	0	0	0	0	0	0	0	0
671	8	0	0	0	0	0	0	0	0	0	0	0	0
671	9	0	0	0	0	0	0	0	0	0	0	0	0
672	0	0	0	0	0	0	0	0	0	0	0	0	0
672	1	0	0	0	0	0	0	0	0	0	0	0	0
672	2	0	0	0	0	0	0	0	0	0	0	0	0
672	3	0	0	0	0	0	0	0	0	0	0	0	0
672	4	0	0	0	0	0	0	0	0	0	0	0	0
672	5	0	0	0	0	0	0	0	0	0	0	0	0
672	6	0	0	0	0	0	0	0	0	0	0	0	0
672	7	0	0	0	0	0	0	0	0	0	0	0	0
672	8	0	0	0	0	0	0	0	0	0	0	0	0
672	9	0	0	0	0	0	0	0	0	0	0	0	0
673	0	0	0	0	0	0	0	0	0	0	0	0	0
673	1	0	0	0	0	0	0	0	0	0	0	0	0
673	2	0	0	0	0	0	0	0	0	0	0	0	0
673	3	0	0	0	0	0	0	0	0	0	0	0	0
673	4	0	0	0	0	0	0	0	0	0	0	0	0
673	5	0	0	0	0	0	0	0	0	0	0	0	0
673	6	0	0	0	0	0	0	0	0	0	0	0	0
673	7	0	0	0	0	0	0	0	0	0	0	0	0
673	8	0	0	0	0	0	0	0	0	0	0	0	0
673	9	0	0	0	0	0	0	0	0	0	0	0	0
674	0	0	0	0	0	0	0	0	0	0	0	0	0
674	1	0	0	0	0	0	0	0	0	0	0	0	0
674	2	0	0	0	0	0	0	0	0	0	0	0	0
674	3	0	0	0	0	0	0	0	0	0	0	0	0
674	4	0	0	0	0	0	0	0	0	0	0	0	0
674	5	0	0	0	0	0	0	0	0	0	0	0	0
674	6	0	0	0	0	0	0	0	0	0	0	0	0
674	7	0	0	0	0	0	0	0	0	0	0	0	0
674	8	0	0	0	0	0	0	0	0	0	0	0	0
674	9	0	0	0	0	0	0	0	0	0	0	0	0
675	0	0	0	0	0	0	0	0	0	0	0	0	0
675	1	0	0	0	0	0	0	0	0	0	0	0	0
675	2	0	0	0	0	0	0	0	0	0	0	0	0
675	3	0	0	0	0	0	0	0	0	0	0	0	0
675	4	0	0	0	0	0	0	0	0	0	0	0	0
675	5	0	0	0	0	0	0	0	0	0	0	0	0
675	6	0	0	0	0	0	0	0	0	0	0	0	0
675	7	0	0	0	0	0	0	0	0	0	0	0	0
675	8	0	0	0	0	0	0	0	0	0	0	0	0
675	9	0	0	0	0	0	0	0	0	0	0	0	0
676	0	0	0	0	0	0	0	0	0	0	0	0	0
676	1	0	0	0	0	0	0	0	0	0	0	0	0
676	2	0	0	0	0	0	0	0	0	0	0	0	0
676	3	0	0	0	0	0	0	0	0	0	0	0	0
676	4	0	0	0	0	0	0	0	0	0	0	0	0
676	5	0	0	0	0	0	0	0	0	0	0	0	0
676	6	0	0	0	0	0	0	0	0	0	0	0	0
676	7	0	0	0	0	0	0	0	0	0	0	0	0
676	8	0	0	0	0	0	0	0	0	0	0	0	0
676	9	0	0	0	0	0	0	0	0	0	0	0	0
677	0	0	0	0	0	0	0	0	0	0	0	0	0
677	1	0	0	0	0	0	0	0	0	0	0	0	0
677	2	0	0	0	0	0	0	0	0	0	0	0	0
677	3	0	0	0	0	0	0	0	0	0	0	0	0
677	4	0	0	0	0	0	0	0	0	0	0	0	0
677	5	0	0	0	0	0	0	0	0	0	0	0	0
677	6	0	0	0	0	0	0	0	0	0	0	0	0
677	7	0	0	0	0	0	0	0	0	0	0	0	0
677	8	0	0	0	0	0	0	0	0	0	0	0	0
677	9	0	0	0	0	0	0	0	0	0	0	0	0
678	0	0	0	0	0	0	0	0	0	0	0	0	0
678	1	0	0	0	0	0	0	0	0	0	0	0	0
678	2	0	0	0	0	0	0	0	0	0	0	0	0
678	3	0	0	0	0	0	0	0	0	0	0	0	0
678	4	0	0	0	0	0	0	0	0	0	0	0	0
678	5	0	0	0	0	0	0	0	0	0	0	0	0
678	6	0	0	0	0	0	0	0	0	0	0	0	0
678	7	0	0	0	0	0	0	0	0	0	0	0	0
678	8	0	0	0	0	0	0	0	0	0	0	0	0
678	9	0	0	0	0	0	0	0	0	0	0	0	0
679	0	0	0	0	0	0	0	0	0	0	0	0	0
679	1	0	0	0	0	0	0	0	0	0	0	0	0
679	2	0	0	0	0	0	0	0	0	0	0	0	0
679	3	0	0	0	0	0	0	0	0	0	0	0	0
679	4	0	0	0	0	0	0	0	0	0	0	0	0
679	5	0	0	0	0	0	0	0	0	0	0	0	0
679	6	0	0	0	0	0	0	0	0	0	0	0	0
679	7	0	0	0	0	0	0	0	0	0	0	0	0
679	8	0	0	0	0	0	0	0	0	0	0	0	0
679	9	0	0	0	0	0	0	0	0	0	0	0	0
680	0	0	0	0	0	0	0	0	0	0	0	0	0
680	1	0	0	0	0	0	0	0	0	0	0	0	0
680	2	0	0	0	0	0	0	0	0	0	0	0	0
680	3	0	0	0	0	0	0	0	0	0	0	0	0
680	4	0	0	0	0	0	0	0	0	0	0	0	0
680	5	0	0	0	0	0	0	0	0	0	0	0	0
680	6	0	0	0	0	0	0	0	0	0	0	0	0
680	7	0	0	0	0	0	0	0	0	0	0	0	0
680	8	0	0	0	0	0	0	0	0	0	0	0	0
680	9	0	0	0	0	0	0	0	0	0	0	0	0
681	0	0	0	0	0	0	0	0	0	0	0	0	0
681	1	0	0	0	0	0	0	0	0	0	0	0	0
681	2	0	0	0	0	0	0	0	0	0	0	0	0
681	3	0	0	0	0	0	0	0	0	0	0	0	0
681	4	0	0	0	0	0	0	0	0	0	0	0	0
681	5	0	0	0	0	0	0	0	0	0	0	0	0
681	6	0	0	0	0	0	0	0	0	0	0	0	0
681	7	0	0	0	0	0	0	0	0	0	0	0	0
681	8	0	0	0	0	0	0	0	0	0	0	0	0
681	9	0	0	0	0	0	0	0	0	0	0	0	0
682	0	0	0	0	0	0	0	0	0	0	0	0	0
682	1	0	0	0	0	0	0	0	0	0	0	0	0
682	2	0	0	0	0	0	0	0	0	0	0	0	0
682	3	0	0	0	0	0	0	0	0	0	0	0	0
682	4	0	0	0	0	0	0	0	0	0	0	0	0
682	5	0	0	0	0	0	0	0	0	0	0	0	0
682	6	0	0	0	0	0	0	0	0	0	0	0	0
682	7	0	0	0	0	0	0	0	0	0	0	0	0
682	8	0	0	0	0	0	0	0	0	0	0	0	0
682	9	0	0	0	0	0	0	0	0	0	0	0	0
683	0	0	0	0	0	0	0	0	0	0	0	0	0
683	1	0	0	0	0	0	0	0	0	0	0	0	0
683	2	0	0	0	0	0	0	0	0	0	0	0	0
683	3	0	0	0	0	0	0	0	0	0	0	0	0
683	4	0	0	0	0	0	0	0	0	0	0	0	0
683	5	0	0	0	0	0	0	0	0	0	0	0	0
683	6	0	0	0	0	0	0	0	0	0	0	0	0
683	7	0	0	0	0	0	0	0	0	0	0	0	0
683	8	0	0	0	0	0	0	0	0	0	0	0	0
683	9	0	0	0	0	0	0	0	0	0	0	0	0
684	0	0	0	0	0	0	0	0	0	0	0	0	0
684	1	0	0	0	0	0	0	0	0	0	0	0	0
684	2	0	0	0	0	0	0	0	0	0	0	0	0
684	3	0	0	0	0	0	0	0	0	0	0	0	0
684	4	0	0	0	0	0	0	0	0	0	0	0	0
684	5	0	0	0	0	0	0	0	0	0	0	0	0
684	6	0	0	0	0	0	0	0	0	0	0	0	0
684	7	0	0	0	0	0	0	0	0	0	0	0	0
684	8	0	0	0	0	0	0	0	0	0	0	0	0
684	9	0	0	0	0	0	0	0	0	0	0	0	0
685	0	0	0	0	0	0	0	0	0	0	0	0	0
685	1	0	0	0	0	0	0	0	0	0	0	0	0
685	2	0	0	0	0	0	0	0	0	0	0	0	0
685	3	0	0	0	0	0	0	0	0	0	0	0	0
685	4	0	0	0	0	0	0	0	0	0	0	0	0
685	5	0	0	0	0	0	0	0	0	0	0	0	0
685	6	0	0	0	0	0	0	0	0	0	0	0	0
685	7	0	0	0	0	0	0	0	0	0	0	0	0
685	8	0	0	0	0	0	0	0	0	0	0	0	0
685	9	0	0	0	0	0	0	0	0	0	0	0	0
686	0	0	0	0	0	0	0	0	0	0	0	0	0
686	1	0	0	0	0	0	0	0	0	0	0	0	0
686	2	0	0	0	0	0	0	0	0	0	0	0	0
686	3	0	0	0	0	0	0	0	0	0	0	0	0
686	4	0	0	0	0	0	0	0	0	0	0	0	0
686	5	0	0	0	0	0	0	0	0	0	0	0	0
686	6	0	0	0	0	0	0	0	0	0	0	0	0
686	7	0	0	0	0	0	0	0	0	0	0	0	0
686	8	0	0	0	0	0	0	0	0	0	0	0	0
686	9	0	0	0	0	0	0	0	0	0	0	0	0
687	0	0	0	0	0	0	0	0	0	0	0	0	0
687	1	0	0	0	0	0	0	0	0	0	0	0	0
687	2	0	0	0	0	0	0	0	0	0	0	0	0
687	3	0	0	0	0	0	0	0	0	0	0	0	0
687	4	0	0	0	0	0	0	0	0	0	0	0	0
687	5	0	0	0	0	0	0	0	0	0	0	0	0
687	6	0	0	0	0	0	0	0	0	0	0	0	0
687	7	0	0	0	0	0	0	0	0	0	0	0	0
687	8	0	0	0	0	0	0	0	0	0	0	0	0
687	9	0	0	0	0	0	0	0	0	0	0	0	0
688	0	0	0	0	0	0	0	0	0	0	0	0	0
688	1	0	0	0	0	0	0	0	0	0	0	0	0
688	2	0	0	0	0	0	0	0	0	0	0	0	0
688	3	0	0	0	0	0	0	0	0	0	0	0	0
688	4	0	0	0	0	0	0	0	0	0	0	0	0
688	5	0	0	0	0	0	0	0	0	0	0	0	0
688	6	0	0	0	0	0	0	0	0	0	0	0	0
688	7	0	0	0	0	0	0	0	0	0	0	0	0
688	8	0	0	0	0	0	0	0	0	0	0	0	0
688	9	0	0	0	0	0	0	0	0	0	0	0	0
689	0	0	0	0	0	0	0	0	0	0	0	0	0
689	1	0	0	0	0	0	0	0	0	0	0	0	0
689	2	0	0	0	0	0	0	0	0	0	0	0	0
689	3	0	0	0	0	0	0	0	0	0	0	0	0
689	4	0	0	0	0	0	0	0	0	0	0	0	0
689	5	0	0	0	0	0	0	0	0	0	0	0	0
689	6	0	0	0	0	0	0	0	0	0	0	0	0
689	7	0	0	0	0	0	0	0	0	0	0	0	0
689	8	0	0	0	0	0	0	0	0	0	0	0	0
689	9	0	0	0	0	0	0	0	0	0	0	0	0
690	0	0	0	0	0	0	0	0	0	0	0	0	0
690	1	0	0	0	0	0	0	0	0	0	0	0	0
690	2	0	0	0	0	0	0	0	0	0	0	0	0
690	3	0	0	0	0	0	0	0	0	0	0	0	0
690	4	0	0	0	0	0	0	0	0	0	0	0	0
690	5	0	0	0	0	0	0	0	0	0	0	0	0
690	6	0	0	0	0	0	0	0	0	0	0	0	0
690	7	0	0	0	0	0	0	0	0	0	0	0	0
690	8	0	0	0	0	0	0	0	0	0	0	0	0
690	9	0	0	0	0	0	0	0	0	0	0	0	0
691	0	0	0	0	0	0	0	0	0	0	0	0	0
691	1	0	0	0	0	0	0	0	0	0	0	0	0
691	2	0	0	0	0	0	0	0	0	0	0	0	0
691	3	0	0	0	0	0	0	0	0	0	0	0	0
691	4	0	0	0	0	0	0	0	0	0	0	0	0
691	5	0	0	0	0	0	0	0	0	0	0	0	0
691	6	0	0	0	0	0	0	0	0	0	0	0	0
691	7	0	0	0	0	0	0	0	0	0	0	0	0
691	8	0	0	0	0	0	0	0	0	0	0	0	0
691	9	0	0	0	0	0	0	0	0	0	0	0	0
692	0	0	0	0	0	0	0	0	0	0	0	0	0
692	1	0	0	0	0	0	0	0	0	0	0	0	0
692	2	0	0	0	0	0	0	0	0	0	0	0	0
692	3	0	0	0	0	0	0	0	0	0	0	0	0
692	4	0	0	0	0	0	0	0	0	0	0	0	0
692	5	0	0	0	0	0	0	0	0	0	0	0	0
692	6	0	0	0	0	0	0	0	0	0	0	0	0
692	7	0	0	0	0	0	0	0	0	0	0	0	0
692	8	0	0	0	0	0	0	0	0	0	0	0	0
692	9	0	0	0	0	0	0	0	0	0	0	0	0
693	0	0	0	0	0	0	0	0	0	0	0	0	0
693	1	0	0	0	0	0	0	0	0	0	0	0	0
693	2	0	0	0	0	0	0	0	0	0	0	0	0
693	3	0	0	0	0	0	0	0	0	0	0	0	0
693	4	0	0	0	0	0	0	0	0	0	0	0	0
693	5	0	0	0	0	0	0	0	0	0	0	0	0
693	6	0	0	0	0	0	0	0	0	0	0	0	0
693	7	0	0	0	0	0	0	0	0	0	0	0	0
693	8	0	0	0	0	0	0	0	0	0	0	0	0
693	9	0	0	0	0	0	0	0	0	0	0	0	0
694	0	0	0	0	0	0	0	0	0	0	0	0	0
694	1	0	0	0	0	0	0	0	0	0	0	0	0
694	2	0	0	0	0	0	0	0	0	0	0	0	0
694	3	0	0	0	0	0	0	0	0	0	0	0	0
694	4	0	0	0	0	0	0	0	0	0	0	0	0
694	5	0	0	0	0	0	0	0	0	0	0	0	0
694	6	0	0	0	0	0	0	0	0	0	0	0	0
694	7	0	0	0	0	0	0	0	0	0	0	0	0
694	8	0	0	0	0	0	0	0	0	0	0	0	0
694	9	0	0	0	0	0	0	0	0	0	0	0	0
695	0	0	0	0	0	0	0	0	0	0	0	0	0
695	1	0	0	0	0	0	0	0	0	0	0	0	0
695	2	0	0	0	0	0	0	0	0	0	0	0	0
695	3	0	0	0	0	0	0	0	0	0	0	0	0
695	4	0	0	0	0	0	0	0	0	0	0	0	0
695	5	0	0	0	0	0	0	0	0	0	0	0	0
695	6	0	0	0	0	0	0	0	0	0	0	0	0
695	7	0	0	0	0	0	0	0	0	0	0	0	0
695	8	0	0	0	0	0	0	0	0	0	0	0	0
695	9	0	0	0	0	0	0	0	0	0	0	0	0
696	0	0	0	0	0	0	0	0	0	0	0	0	0
696	1	0	0	0	0	0	0	0	0	0	0	0	0
696	2	0	0	0	0	0	0	0	0	0	0	0	0
696	3	0	0	0	0	0	0	0	0	0	0	0	0
696	4	0	0	0	0	0	0	0	0	0	0	0	0
696	5	0	0	0	0	0	0	0	0	0	0	0	0
696	6	0	0	0	0	0	0	0	0	0	0	0	0
696	7	0	0	0	0	0	0	0	0	0	0	0	0
696	8	0	0	0	0	0	0	0	0	0	0	0	0
696	9	0	0	0	0	0	0	0	0	0	0	0	0
697	0	0	0	0	0	0	0	0	0	0	0	0	0
697	1	0	0	0	0	0	0	0	0	0	0	0	0
697	2	0	0	0	0	0	0	0	0	0	0	0	0
697	3	0	0	0	0	0	0	0	0	0	0	0	0
697	4	0	0	0	0	0	0	0	0	0	0	0	0
697	5	0	0	0	0	0	0	0	0	0	0	0	0
697	6	0	0	0	0	0	0	0	0	0	0	0	0
697	7	0	0	0	0	0	0	0	0	0	0	0	0
697	8	0	0	0	0	0	0	0	0	0	0	0	0
697	9	0	0	0	0	0	0	0	0	0	0	0	0
698	0	0	0	0	0	0	0	0	0	0	0	0	0
698	1	0	0	0	0	0	0	0	0	0	0	0	0
698	2	0	0	0	0	0	0	0	0	0	0	0	0
698	3	0	0	0	0	0	0	0	0	0	0	0	0
698	4	0	0	0	0	0	0	0	0	0	0	0	0
698	5	0	0	0	0	0	0	0	0	0	0	0	0
698	6	0	0	0	0	0	0	0	0	0	0	0	0
698	7	0	0	0	0	0	0	0	0	0	0	0	0
698	8	0	0	0	0	0	0	0	0	0	0	0	0
698	9	0	0	0	0	0	0	0	0	0	0	0	0
699	0	0	0	0	0	0	0	0	0	0	0	0	0
699	1	0	0	0	0	0	0	0	0	0	0	0	0
699	2	0	0	0	0	0	0	0	0	0	0	0	0
699	3	0	0	0	0	0	0	0	0	0	0	0	0
699	4	0	0	0	0	0	0	0	0	0	0	0	0
699	5	0	0	0	0	0	0	0	0	0	0	0	0
699	6	0	0	0	0	0	0	0	0	0	0	0	0
699	7	0	0	0	0	0	0	0	0	0	0	0	0
699	8	0	0	0	0	0	0	0	0	0	0	0	0
699	9	0	0	0	0	0	0	0	0	0	0	0	0
700	0	0	0	0	0	0	0	0	0	0	0	0	0
700	1	0	0	0	0	0	0	0	0	0	0	0	0
700	2	0	0	0	0	0	0	0	0	0	0	0	0
700	3	0	0	0	0	0	0	0	0	0	0	0	0
700	4	0	0	0	0	0	0	0	0	0	0	0	0
700	5	0	0	0	0	0	0	0	0	0	0	0	0
700	6	0	0	0	0	0	0	0	0	0	0	0	0
700	7	0	0	0	0	0	0	0	0	0	0	0	0
700	8	0	0	0	0	0	0	0	0	0	0	0	0
700	9	0	0	0	0	0	0	0	0	0	0	0	0
701	0	0	0	0	0	0	0	0	0	0	0	0	0
701	1	0	0	0	0	0	0	0	0	0	0	0	0
701	2	0	0	0	0	0	0	0	0	0	0	0	0
701	3	0	0	0	0	0	0	0	0	0	0	0	0
701	4	0	0	0	0	0	0	0	0	0	0	0	0
701	5	0	0	0	0	0	0	0	0	0	0	0	0
701	6	0	0	0	0	0	0	0	0	0	0	0	0
701	7	0	0	0	0	0	0	0	0	0	0	0	0
701	8	0	0	0	0	0	0	0	0	0	0	0	0
701	9	0	0	0	0	0	0	0	0	0	0	0	0
702	0	0	0	0	0	0	0	0	0	0	0	0	0
702	1	0	0	0	0	0	0	0	0	0	0	0	0
702	2	0	0	0	0	0	0	0	0	0	0	0	0
702	3	0	0	0	0	0	0	0	0	0	0	0	0
702	4	0	0	0	0	0	0	0	0	0	0	0	0
702	5	0	0	0	0	0	0	0	0	0	0	0	0
702	6	0	0	0	0	0	0	0	0	0	0	0	0
702	7	0	0	0	0	0	0	0	0	0	0	0	0
702	8	0	0	0	0	0	0	0	0	0	0	0	0
702	9	0	0	0	0	0	0	0	0	0	0	0	0
703	0	0	0	0	0	0	0	0	0	0	0	0	0
703	1	0	0	0	0	0	0	0	0	0	0	0	0
703	2	0	0	0	0	0	0	0	0	0	0	0	0
703	3	0	0	0	0	0	0	0	0	0	0	0	0
703	4	0	0	0	0	0	0	0	0	0	0	0	0
703	5	0	0	0	0	0	0	0	0	0	0	0	0
703	6	0	0	0	0	0	0	0	0	0	0	0	0
703	7	0	0	0	0	0	0	0	0	0	0	0	0
703	8	0	0	0	0	0	0	0	0	0	0	0	0
703	9	0	0	0	0	0	0	0	0	0	0	0	0
704	0	0	0	0	0	0	0	0	0	0	0	0	0
704	1	0	0	0	0	0	0	0	0	0	0	0	0
704	2	0	0	0	0	0	0	0	0	0	0	0	0
704	3	0	0	0	0	0	0	0	0	0	0	0	0
704	4	0	0	0	0	0	0	0	0	0	0	0	0
704	5	0	0	0	0	0	0	0	0	0	0	0	0
704	6	0	0	0	0	0	0	0	0	0	0	0	0
704	7	0	0	0	0	0	0	0	0	0	0	0	0
704	8	0	0	0	0	0	0	0	0	0	0	0	0
704	9	0	0	0	0	0	0	0	0	0	0	0	0
705	0	0	0	0	0	0	0	0	0	0	0	0	0
705	1	0	0	0	0	0	0	0	0	0	0	0	0
705	2	0	0	0	0	0	0	0	0	0	0	0	0
705	3	0	0	0	0	0	0	0	0	0	0	0	0
705	4	0	0	0	0	0	0	0	0	0	0	0	0
705	5	0	0	0	0	0	0	0	0	0	0	0	0
705	6	0	0	0	0	0	0	0	0	0	0	0	0
705	7	0	0	0	0	0	0	0	0	0	0	0	0
705	8	0	0	0	0	0	0	0	0	0	0	0	0
705	9	0	0	0	0	0	0	0	0	0	0	0	0
706	0	0	0	0	0	0	0	0	0	0	0	0	0
706	1	0	0	0	0	0	0	0	0	0	0	0	0
706	2	0	0	0	0	0	0	0	0	0	0	0	0
706	3	0	0	0	0	0	0	0	0	0	0	0	0
706	4	0	0	0	0	0	0	0	0	0	0	0	0
706	5	0	0	0	0	0	0	0	0	0	0	0	0
706	6	0	0	0	0	0	0	0	0	0	0	0	0
706	7	0	0	0	0	0	0	0	0	0	0	0	0
706	8	0	0	0	0	0	0	0	0	0	0	0	0
706	9	0	0	0	0	0	0	0	0	0	0	0	0
707	0	0	0	0	0	0	0	0	0	0	0	0	0
707	1	0	0	0	0	0	0	0	0	0	0	0	0
707	2	0	0	0	0	0	0	0	0	0	0	0	0
707	3	0	0	0	0	0	0	0	0	0	0	0	0
707	4	0	0	0	0	0	0	0	0	0	0	0	0
707	5	0	0	0	0	0	0	0	0	0	0	0	0
707	6	0	0	0	0	0	0	0	0	0	0	0	0
707	7	0	0	0	0	0	0	0	0	0	0	0	0
707	8	0	0	0	0	0	0	0	0	0	0	0	0
707	9	0	0	0	0	0	0	0	0	0	0	0	0
708	0	0	0	0	0	0	0	0	0	0	0	0	0
708	1	0	0	0	0	0	0	0	0	0	0	0	0
708	2	0	0	0	0	0	0	0	0	0	0	0	0
708	3	0	0	0	0	0	0	0	0	0	0	0	0
708	4	0	0	0	0	0	0	0	0	0	0	0	0
708	5	0	0	0	0	0	0	0	0	0	0	0	0
708	6	0	0	0	0	0	0	0	0	0	0	0	0
708	7	0	0	0	0	0	0	0	0	0	0	0	0
708	8	0	0	0	0	0	0	0	0	0	0	0	0
708	9	0	0	0	0	0	0	0	0	0	0	0	0
709	0	0	0	0	0	0	0	0	0	0	0	0	0
709	1	0	0	0	0	0	0	0	0	0	0	0	0
709	2	0	0	0	0	0	0	0	0	0	0	0	0
709	3	0	0	0	0	0	0	0	0	0	0	0	0
709	4	0	0	0	0	0	0	0	0	0	0	0	0
709	5	0	0	0	0	0	0	0	0	0	0	0	0
709	6	0	0	0	0	0	0	0	0	0	0	0	0
709	7	0	0	0	0	0	0	0	0	0	0	0	0
709	8	0	0	0	0	0	0	0	0	0	0	0	0
709	9	0	0	0	0	0	0	0	0	0	0	0	0
710	0	0	0	0	0	0	0	0	0	0	0	0	0
710	1	0	0	0	0	0	0	0	0	0	0	0	0
710	2	0	0	0	0	0	0	0	0	0	0	0	0
710	3	0	0	0	0	0	0	0	0	0	0	0	0
710	4	0	0	0	0	0	0	0	0	0	0	0	0
710	5	0	0	0	0	0	0	0	0	0	0	0	0
710	6	0	0	0	0	0	0	0	0	0	0	0	0
710	7	0	0	0	0	0	0	0	0	0	0	0	0
710	8	0	0	0	0	0	0	0	0	0	0	0	0
710	9	0	0	0	0	0	0	0	0	0	0	0	0
711	0	0	0	0	0	0	0	0	0	0	0	0	0
711	1	0	0	0	0	0	0	0	0	0	0	0	0
711	2	0	0	0	0	0	0	0	0	0	0	0	0
711	3	0	0	0	0	0	0	0	0	0	0	0	0
711	4	0	0	0	0	0	0	0	0	0	0	0	0
711	5	0	0	0	0	0	0	0	0	0	0	0	0
711	6	0	0	0	0	0	0	0	0	0	0	0	0
711	7	0	0	0	0	0	0	0	0	0	0	0	0
711	8	0	0	0	0	0	0	0	0	0	0	0	0
711	9	0	0	0	0	0	0	0	0	0	0	0	0
712	0	0	0	0	0	0	0	0	0	0	0	0	0
712	1	0	0	0	0	0	0	0	0	0	0	0	0
712	2	0	0	0	0	0	0	0	0	0	0	0	0
712	3	0	0	0	0	0	0	0	0	0	0	0	0
712	4	0	0	0	0	0	0	0	0	0	0	0	0
712	5	0	0	0	0	0	0	0	0	0	0	0	0
712	6	0	0	0	0	0	0	0	0	0	0	0	0
712	7	0	0	0	0	0	0	0	0	0	0	0	0
712	8	0	0	0	0	0	0	0	0	0	0	0	0
712	9	0	0	0	0	0	0	0	0	0	0	0	0
713	0	0	0	0	0	0	0	0	0	0	0	0	0
713	1	0	0	0	0	0	0	0	0	0	0	0	0
713	2	0	0	0	0	0	0	0	0	0	0	0	0
713	3	0	0	0	0	0	0	0	0	0	0	0	0
713	4	0	0	0	0	0	0	0	0	0	0	0	0
713	5	0	0	0	0	0	0	0	0	0	0	0	0
713	6	0	0	0	0	0	0	0	0	0	0	0	0
713	7	0	0	0	0	0	0	0	0	0	0	0	0
713	8	0	0	0	0	0	0	0	0	0	0	0	0
713	9	0	0	0	0	0	0	0	0	0	0	0	0
714	0	0	0	0	0	0	0	0	0	0	0	0	0
714	1	0	0	0	0	0	0	0	0	0	0	0	0
714	2	0	0	0	0	0	0	0	0	0	0	0	0
714	3	0	0	0	0	0	0	0	0	0	0	0	0
714	4	0	0	0	0	0	0	0	0	0	0	0	0
714	5	0	0	0	0	0	0	0	0	0	0	0	0
714	6	0	0	0	0	0	0	0	0	0	0	0	0
714	7	0	0	0	0	0	0	0	0	0	0	0	0
714	8	0	0	0	0	0	0	0	0	0	0	0	0
714	9	0	0	0	0	0	0	0	0	0	0	0	0
715	0	0	0	0	0	0	0	0	0	0	0	0	0
715	1	0	0	0	0	0	0	0	0	0	0	0	0
715	2	0	0	0	0	0	0	0	0	0	0	0	0
715	3	0	0	0	0	0	0	0	0	0	0	0	0
715	4	0	0	0	0	0	0	0	0	0	0	0	0
715	5	0	0	0	0	0	0	0	0	0	0	0	0
715	6	0	0	0	0	0	0	0	0	0	0	0	0
715	7	0	0	0	0	0	0	0	0	0	0	0	0
715	8	0	0	0	0	0	0	0	0	0	0	0	0
715	9	0	0	0	0	0	0	0	0	0	0	0	0
716	0	0	0	0	0	0	0	0	0	0	0	0	0
716	1	0	0	0	0	0	0	0	0	0	0	0	0
716	2	0	0	0	0	0	0	0	0	0	0	0	0
716	3	0	0	0	0	0	0	0	0	0	0	0	0
716	4	0	0	0	0	0	0	0	0	0	0	0	0
716	5	0	0	0	0	0	0	0	0	0	0	0	0
716	6	0	0	0	0	0	0	0	0	0	0	0	0
716	7	0	0	0	0	0	0	0	0	0	0	0	0
716	8	0	0	0	0	0	0	0	0	0	0	0	0
716	9	0	0	0	0	0	0	0	0	0	0	0	0
717	0	0	0	0	0	0	0	0	0	0	0	0	0
717	1	0	0	0	0	0	0	0	0	0	0	0	0
717	2	0	0	0	0	0	0	0	0	0	0	0	0
717	3	0	0	0	0	0	0	0	0	0	0	0	0
717	4	0	0	0	0	0	0	0	0	0	0	0	0
717	5	0	0	0	0	0	0	0	0	0	0	0	0
717	6	0	0	0	0	0	0	0	0	0	0	0	0
717	7	0	0	0	0	0	0	0	0	0	0	0	0
717	8	0	0	0	0	0	0	0	0	0	0	0	0
717	9	0	0	0	0	0	0	0	0	0	0	0	0
718	0	0	0	0	0	0	0	0	0	0	0	0	0
718	1	0	0	0	0	0	0	0	0	0	0	0	0
718	2	0	0	0	0	0	0	0	0	0	0	0	0
718	3	0	0	0	0	0	0	0	0	0	0	0	0
718	4	0	0	0	0	0	0	0	0	0	0	0	0
718	5	0	0	0	0	0	0	0	0	0	0	0	0
718	6	0	0	0	0	0	0	0	0	0	0	0	0
718	7	0	0	0	0	0	0	0	0	0	0	0	0
718	8	0	0	0	0	0	0	0	0	0	0	0	0
718	9	0	0	0	0	0	0	0	0	0	0	0	0
719	0	0	0	0	0	0	0	0	0	0	0	0	0
719	1	0	0	0	0	0	0	0	0	0	0	0	0
719	2	0	0	0	0	0	0	0	0	0	0	0	0
719	3	0	0	0	0	0	0	0	0	0	0	0	0
719	4	0	0	0	0	0	0	0	0	0	0	0	0
719	5	0	0	0	0	0	0	0	0	0	0	0	0
719	6	0	0	0	0	0	0	0	0	0	0	0	0
719	7	0	0	0	0	0	0	0	0	0	0	0	0
719	8	0	0	0	0	0	0	0	0	0	0	0	0
719	9	0	0	0	0	0	0	0	0	0	0	0	0
720	0	0	0	0	0	0	0	0	0	0	0	0	0
720	1	0	0	0	0	0	0	0	0	0	0	0	0
720	2	0	0	0	0	0	0	0	0	0	0	0	0
720	3	0	0	0	0	0	0	0	0	0	0	0	0
720	4	0	0	0	0	0	0	0	0	0	0	0	0
720	5	0	0	0	0	0	0	0	0	0	0	0	0
720	6	0	0	0	0	0	0	0	0	0	0	0	0
720	7	0	0	0	0	0	0	0	0	0	0	0	0
720	8	0	0	0	0	0	0	0	0	0	0	0	0
720	9	0	0	0	0	0	0	0	0	0	0	0	0
721	0	0	0	0	0	0	0	0	0	0	0	0	0
721	1	0	0	0	0	0	0	0	0	0	0	0	0
721	2	0	0	0	0	0	0	0	0	0	0	0	0
721	3	0	0	0	0	0	0	0	0	0	0	0	0
721	4	0	0	0	0	0	0	0	0	0	0	0	0
721	5	0	0	0	0	0	0	0	0	0	0	0	0
721	6	0	0	0	0	0	0	0	0	0	0	0	0
721	7	0	0	0	0	0	0	0	0	0	0	0	0
721	8	0	0	0	0	0	0	0	0	0	0	0	0
721	9	0	0	0	0	0	0	0	0	0	0	0	0
722	0	0	0	0	0	0	0	0	0	0	0	0	0
722	1	0	0	0	0	0	0	0	0	0	0	0	0
722	2	0	0	0	0	0	0	0	0	0	0	0	0
722	3	0	0	0	0	0	0	0	0	0	0	0	0
722	4	0	0	0	0	0	0	0	0	0	0	0	0
722	5	0	0	0	0	0	0	0	0	0	0	0	0
722	6	0	0	0	0	0	0	0	0	0	0	0	0
722	7	0	0	0	0	0	0	0	0	0	0	0	0
722	8	0	0	0	0	0	0	0	0	0	0	0	0
722	9	0	0	0	0	0	0	0	0	0	0	0	0
723	0	0	0	0	0	0	0	0	0	0	0	0	0
723	1	0	0	0	0	0	0	0	0	0	0	0	0
723	2	0	0	0	0	0	0	0	0	0	0	0	0
723	3	0	0	0	0	0	0	0	0	0	0	0	0
723	4	0	0	0	0	0	0	0	0	0	0	0	0
723	5	0	0	0	0	0	0	0	0	0	0	0	0
723	6	0	0	0	0	0	0	0	0	0	0	0	0
723	7	0	0	0	0	0	0	0	0	0	0	0	0
723	8	0	0	0	0	0	0	0	0	0	0	0	0
723	9	0	0	0	0	0	0	0	0	0	0	0	0
724	0	0	0	0	0	0	0	0	0	0	0	0	0
724	1	0	0	0	0	0	0	0	0	0	0	0	0
724	2	0	0	0	0	0	0	0	0	0	0	0	0
724	3	0	0	0	0	0	0	0	0	0	0	0	0
724	4	0	0	0	0	0	0	0	0	0	0	0	0
724	5	0	0	0	0	0	0	0	0	0	0	0	0
724	6	0	0	0	0	0	0	0	0	0	0	0	0
724	7	0	0	0	0	0	0	0	0	0	0	0	0
724	8	0	0	0	0	0	0	0	0	0	0	0	0
724	9	0	0	0	0	0	0	0	0	0	0	0	0
725	0	0	0	0	0	0	0	0	0	0	0	0	0
725	1	0	0	0	0	0	0	0	0	0	0	0	0
725	2	0	0	0	0	0	0	0	0	0	0	0	0
725	3	0	0	0	0	0	0	0	0	0	0	0	0
725	4	0	0	0	0	0	0	0	0	0	0	0	0
725	5	0	0	0	0	0	0	0	0	0	0	0	0
725	6	0	0	0	0	0	0	0	0	0	0	0	0
725	7	0	0	0	0	0	0	0	0	0	0	0	0
725	8	0	0	0	0	0	0	0	0	0	0	0	0
725	9	0	0	0	0	0	0	0	0	0	0	0	0
726	0	0	0	0	0	0	0	0	0	0	0	0	0
726	1	0	0	0	0	0	0	0	0	0	0	0	0
726	2	0	0	0	0	0	0	0	0	0	0	0	0
726	3	0	0	0	0	0	0	0	0	0	0	0	0
726	4	0	0	0	0	0	0	0	0	0	0	0	0
726	5	0	0	0	0	0	0	0	0	0	0	0	0
726	6	0	0	0	0	0	0	0	0	0	0	0	0
726	7	0	0	0	0	0	0	0	0	0	0	0	0
726	8	0	0	0	0	0	0	0	0	0	0	0	0
726	9	0	0	0	0	0	0	0	0	0	0	0	0
727	0	0	0	0	0	0	0	0	0	0	0	0	0
727	1	0	0	0	0	0	0	0	0	0	0	0	0
727	2	0	0	0	0	0	0	0	0	0	0	0	0
727	3	0	0	0	0	0	0	0	0	0	0	0	0
727	4	0	0	0	0	0	0	0	0	0	0	0	0
727	5	0	0	0	0	0	0	0	0	0	0	0	0
727	6	0	0	0	0	0	0	0	0	0	0	0	0
727	7	0	0	0	0	0	0	0	0	0	0	0	0
727	8	0	0	0	0	0	0	0	0	0	0	0	0
727	9	0	0	0	0	0	0	0	0	0	0	0	0
728	0	0	0	0	0	0	0	0	0	0	0	0	0
728	1	0	0	0	0	0	0	0	0	0	0	0	0
728	2	0	0	0	0	0	0	0	0	0	0	0	0
728	3	0	0	0	0	0	0	0	0	0	0	0	0
728	4	0	0	0	0	0	0	0	0	0	0	0	0
728	5	0	0	0	0	0	0	0	0	0	0	0	0
728	6	0	0	0	0	0	0	0	0	0	0	0	0
728	7	0	0	0	0	0	0	0	0	0	0	0	0
728	8	0	0	0	0	0	0	0	0	0	0	0	0
728	9	0	0	0	0	0	0	0	0	0	0	0	0
729	0	0	0	0	0	0	0	0	0	0	0	0	0
729	1	0	0	0	0	0	0	0	0	0	0	0	0
729	2	0	0	0	0	0	0	0	0	0	0	0	0
729	3	0	0	0	0	0	0	0	0	0	0	0	0
729	4	0	0	0	0	0	0	0	0	0	0	0	0
729	5	0	0	0	0	0	0	0	0	0	0	0	0
729	6	0	0	0	0	0	0	0	0	0	0	0	0
729	7	0	0	0	0	0	0	0	0	0	0	0	0
729	8	0	0	0	0	0	0	0	0	0	0	0	0
729	9	0	0	0	0	0	0	0	0	0	0	0	0
730	0	0	0	0	0	0	0	0	0	0	0	0	0
730	1	0	0	0	0	0	0	0	0	0	0	0	0
730	2	0	0	0	0	0	0	0	0	0	0	0	0
730	3	0	0	0	0	0	0	0	0	0	0	0	0
730	4	0	0	0	0	0	0	0	0	0	0	0	0
730	5	0	0	0	0	0	0	0	0	0	0	0	0
730	6	0	0	0	0	0	0	0	0	0	0	0	0
730	7	0	0	0	0	0	0	0	0	0	0	0	0
730	8	0	0	0	0	0	0	0	0	0	0	0	0
730	9	0	0	0	0	0	0	0	0	0	0	0	0
731	0	0	0	0	0	0	0	0	0	0	0	0	0
731	1	0	0	0	0	0	0	0	0	0	0	0	0
731	2	0	0	0	0	0	0	0	0	0	0	0	0
731	3	0	0	0	0	0	0	0	0	0	0	0	0
731	4	0	0	0	0	0	0	0	0	0	0	0	0
731	5	0	0	0	0	0	0	0	0	0	0	0	0
731	6	0	0	0	0	0	0	0	0	0	0	0	0
731	7	0	0	0	0	0	0	0	0	0	0	0	0
731	8	0	0	0	0	0	0	0	0	0	0	0	0
731	9	0	0	0	0	0	0	0	0	0	0	0	0
732	0	0	0	0	0	0	0	0	0	0	0	0	0
732	1	0	0	0	0	0	0	0	0	0	0	0	0
732	2	0	0	0	0	0	0	0	0	0	0	0	0
732	3	0	0	0	0	0	0	0	0	0	0	0	0
732	4	0	0	0	0	0	0	0	0	0	0	0	0
732	5	0	0	0	0	0	0	0	0	0	0	0	0
732	6	0	0	0	0	0	0	0	0	0	0	0	0
732	7	0	0	0	0	0	0	0	0	0	0	0	0
732	8	0	0	0	0	0	0	0	0	0	0	0	0
732	9	0	0	0	0	0	0	0	0	0	0	0	0
733	0	0	0	0	0	0	0	0	0	0	0	0	0
733	1	0	0	0	0	0	0	0	0	0	0	0	0
733	2	0	0	0	0	0	0	0	0	0	0	0	0
733	3	0	0	0	0	0	0	0	0	0	0	0	0
733	4	0	0	0	0	0	0	0	0	0	0	0	0
733	5	0	0	0	0	0	0	0	0	0	0	0	0
733	6	0	0	0	0	0	0	0	0	0	0	0	0
733	7	0	0	0	0	0	0	0	0	0	0	0	0
733	8	0	0	0	0	0	0	0	0	0	0	0	0
733	9	0	0	0	0	0	0	0	0	0	0	0	0
734	0	0	0	0	0	0	0	0	0	0	0	0	0
734	1	0	0	0	0	0	0	0	0	0	0	0	0
734	2	0	0	0	0	0	0	0	0	0	0	0	0
734	3	0	0	0	0	0	0	0	0	0	0	0	0
734	4	0	0	0	0	0	0	0	0	0	0	0	0
734	5	0	0	0	0	0	0	0	0	0	0	0	0
734	6	0	0	0	0	0	0	0	0	0	0	0	0
734	7	0	0	0	0	0	0	0	0	0	0	0	0
734	8	0	0	0	0	0	0	0	0	0	0	0	0
734	9	0	0	0	0	0	0	0	0	0	0	0	0
735	0	0	0	0	0	0	0	0	0	0	0	0	0
735	1	0	0	0	0	0	0	0	0	0	0	0	0
735	2	0	0	0	0	0	0	0	0	0	0	0	0
735	3	0	0	0	0	0	0	0	0	0	0	0	0
735	4	0	0	0	0	0	0	0	0	0	0	0	0
735	5	0	0	0	0	0	0	0	0	0	0	0	0
735	6	0	0	0	0	0	0	0	0	0	0	0	0
735	7	0	0	0	0	0	0	0	0	0	0	0	0
735	8	0	0	0	0	0	0	0	0	0	0	0	0
735	9	0	0	0	0	0	0	0	0	0	0	0	0
736	0	0	0	0	0	0	0	0	0	0	0	0	0
736	1	0	0	0	0	0	0	0	0	0	0	0	0
736	2	0	0	0	0	0	0	0	0	0	0	0	0
736	3	0	0	0	0	0	0	0	0	0	0	0	0
736	4	0	0	0	0	0	0	0	0	0	0	0	0
736	5	0	0	0	0	0	0	0	0	0	0	0	0
736	6	0	0	0	0	0	0	0	0	0	0	0	0
736	7	0	0	0	0	0	0	0	0	0	0	0	0
736	8	0	0	0	0	0	0	0	0	0	0	0	0
736	9	0	0	0	0	0	0	0	0	0	0	0	0
737	0	0	0	0	0	0	0	0	0	0	0	0	0
737	1	0	0	0	0	0	0	0	0	0	0	0	0
737	2	0	0	0	0	0	0	0	0	0	0	0	0
737	3	0	0	0	0	0	0	0	0	0	0	0	0
737	4	0	0	0	0	0	0	0	0	0	0	0	0
737	5	0	0	0	0	0	0	0	0	0	0	0	0
737	6	0	0	0	0	0	0	0	0	0	0	0	0
737	7	0	0	0	0	0	0	0	0	0	0	0	0
737	8	0	0	0	0	0	0	0	0	0	0	0	0
737	9	0	0	0	0	0	0	0	0	0	0	0	0
738	0	0	0	0	0	0	0	0	0	0	0	0	0
738	1	0	0	0	0	0	0	0	0	0	0	0	0
738	2	0	0	0	0	0	0	0	0	0	0	0	0
738	3	0	0	0	0	0	0	0	0	0	0	0	0
738	4	0	0	0	0	0	0	0	0	0	0	0	0
738	5	0	0	0	0	0	0	0	0	0	0	0	0
738	6	0	0	0	0	0	0	0	0	0	0	0	0
738	7	0	0	0	0	0	0	0	0	0	0	0	0
738	8	0	0	0	0	0	0	0	0	0	0	0	0
738	9	0	0	0	0	0	0	0	0	0	0	0	0
739	0	0	0	0	0	0	0	0	0	0	0	0	0
739	1	0	0	0	0	0	0	0	0	0	0	0	0
739	2	0	0	0	0	0	0	0	0	0	0	0	0
739	3	0	0	0	0	0	0	0	0	0	0	0	0
739	4	0	0	0	0	0	0	0	0	0	0	0	0
739	5	0	0	0	0	0	0	0	0	0	0	0	0
739	6	0	0	0	0	0	0	0	0	0	0	0	0
739	7	0	0	0	0	0	0	0	0	0	0	0	0
739	8	0	0	0	0	0	0	0	0	0	0	0	0
739	9	0	0	0	0	0	0	0	0	0	0	0	0
740	0	0	0	0	0	0	0	0	0	0	0	0	0
740	1	0	0	0	0	0	0	0	0	0	0	0	0
740	2	0	0	0	0	0	0	0	0	0	0	0	0
740	3	0	0	0	0	0	0	0	0	0	0	0	0
740	4	0	0	0	0	0	0	0	0	0	0	0	0
740	5	0	0	0	0	0	0	0	0	0	0	0	0
740	6	0	0	0	0	0	0	0	0	0	0	0	0
740	7	0	0	0	0	0	0	0	0	0	0	0	0
740	8	0	0	0	0	0	0	0	0	0	0	0	0
740	9	0	0	0	0	0	0	0	0	0	0	0	0
741	0	0	0	0	0	0	0	0	0	0	0	0	0
741	1	0	0	0	0	0	0	0	0	0	0	0	0
741	2	0	0	0	0	0	0	0	0	0	0	0	0
741	3	0	0	0	0	0	0	0	0	0	0	0	0
741	4	0	0	0	0	0	0	0	0	0	0	0	0
741	5	0	0	0	0	0	0	0	0	0	0	0	0
741	6	0	0	0	0	0	0	0	0	0	0	0	0
741	7	0	0	0	0	0	0	0	0	0	0	0	0
741	8	0	0	0	0	0	0	0	0	0	0	0	0
741	9	0	0	0	0	0	0	0	0	0	0	0	0
742	0	0	0	0	0	0	0	0	0	0	0	0	0
742	1	0	0	0	0	0	0	0	0	0	0	0	0
742	2	0	0	0	0	0	0	0	0	0	0	0	0
742	3	0	0	0	0	0	0	0	0	0	0	0	0
742	4	0	0	0	0	0	0	0	0	0	0	0	0
742	5	0	0	0	0	0	0	0	0	0	0	0	0
742	6	0	0	0	0	0	0	0	0	0	0	0	0
742	7	0	0	0	0	0	0	0	0	0	0	0	0
742	8	0	0	0	0	0	0	0	0	0	0	0	0
742	9	0	0	0	0	0	0	0	0	0	0	0	0
743	0	0	0	0	0	0	0	0	0	0	0	0	0
743	1	0	0	0	0	0	0	0	0	0	0	0	0
743	2	0	0	0	0	0	0	0	0	0	0	0	0
743	3	0	0	0	0	0	0	0	0	0	0	0	0
743	4	0	0	0	0	0	0	0	0	0	0	0	0
743	5	0	0	0	0	0	0	0	0	0	0	0	0
743	6	0	0	0	0	0	0	0	0	0	0	0	0
743	7	0	0	0	0	0	0	0	0	0	0	0	0
743	8	0	0	0	0	0	0	0	0	0	0	0	0
743	9	0	0	0	0	0	0	0	0	0	0	0	0
744	0	0	0	0	0	0	0	0	0	0	0	0	0
744	1	0	0	0	0	0	0	0	0	0	0	0	0
744	2	0	0	0	0	0	0	0	0	0	0	0	0
744	3	0	0	0	0	0	0	0	0	0	0	0	0
744	4	0	0	0	0	0	0	0	0	0	0	0	0
744	5	0	0	0	0	0	0	0	0	0	0	0	0
744	6	0	0	0	0	0	0	0	0	0	0	0	0
744	7	0	0	0	0	0	0	0	0	0	0	0	0
744	8	0	0	0	0	0	0	0	0	0	0	0	0
744	9	0	0	0	0	0	0	0	0	0	0	0	0
745	0	0	0	0	0	0	0	0	0	0	0	0	0
745	1	0	0	0	0	0	0	0	0	0	0	0	0
745	2	0	0	0	0	0	0	0	0	0	0	0	0
745	3	0	0	0	0	0	0	0	0	0	0	0	0
745	4	0	0	0	0	0	0	0	0	0	0	0	0
745	5	0	0	0	0	0	0	0	0	0	0	0	0
745	6	0	0	0	0	0	0	0	0	0	0	0	0
745	7	0	0	0	0	0	0	0	0	0	0	0	0
745	8	0	0	0	0	0	0	0	0	0	0	0	0
745	9	0	0	0	0	0	0	0	0	0	0	0	0
746	0	0	0	0	0	0	0	0	0	0	0	0	0
746	1	0	0	0	0	0	0	0	0	0	0	0	0
746	2	0	0	0	0	0	0	0	0	0	0	0	0
746	3	0	0	0	0	0	0	0	0	0	0	0	0
746	4	0	0	0	0	0	0	0	0	0	0	0	0
746	5	0	0	0	0	0	0	0	0	0	0	0	0
746	6	0	0	0	0	0	0	0	0	0	0	0	0
746	7	0	0	0	0	0	0	0	0	0	0	0	0
746	8	0	0	0	0	0	0	0	0	0	0	0	0
746	9	0	0	0	0	0	0	0	0	0	0	0	0
747	0	0	0	0	0	0	0	0	0	0	0	0	0
747	1	0	0	0	0	0	0	0	0	0	0	0	0
747	2	0	0	0	0	0	0	0	0	0	0	0	0
747	3	0	0	0	0	0	0	0	0	0	0	0	0
747	4	0	0	0	0	0	0	0	0	0	0	0	0
747	5	0	0	0	0	0	0	0	0	0	0	0	0
747	6	0	0	0	0	0	0	0	0	0	0	0	0
747	7	0	0	0	0	0	0	0	0	0	0	0	0
747	8	0	0	0	0	0	0	0	0	0	0	0	0
747	9	0	0	0	0	0	0	0	0	0	0	0	0
748	0	0	0	0	0	0	0	0	0	0	0	0	0
748	1	0	0	0	0	0	0	0	0	0	0	0	0
748	2	0	0	0	0	0	0	0	0	0	0	0	0
748	3	0	0	0	0	0	0	0	0	0	0	0	0
748	4	0	0	0	0	0	0	0	0	0	0	0	0
748	5	0	0	0	0	0	0	0	0	0	0	0	0
748	6	0	0	0	0	0	0	0	0	0	0	0	0
748	7	0	0	0	0	0	0	0	0	0	0	0	0
748	8	0	0	0	0	0	0	0	0	0	0	0	0
748	9	0	0	0	0	0	0	0	0	0	0	0	0
749	0	0	0	0	0	0	0	0	0	0	0	0	0
749	1	0	0	0	0	0	0	0	0	0	0	0	0
749	2	0	0	0	0	0	0	0	0	0	0	0	0
749	3	0	0	0	0	0	0	0	0	0	0	0	0
749	4	0	0	0	0	0	0	0	0	0	0	0	0
749	5	0	0	0	0	0	0	0	0	0	0	0	0
749	6	0	0	0	0	0	0	0	0	0	0	0	0
749	7	0	0	0	0	0	0	0	0	0	0	0	0
749	8	0	0	0	0	0	0	0	0	0	0	0	0
749	9	0	0	0	0	0	0	0	0	0	0	0	0
750	0	0	0	0	0	0	0	0	0	0	0	0	0
750	1	0	0	0	0	0	0	0	0	0	0	0	0
750	2	0	0	0	0	0	0	0	0	0	0	0	0
750	3	0	0	0	0	0	0	0	0	0	0	0	0
750	4	0	0	0	0	0	0	0	0	0	0	0	0
750	5	0	0	0	0	0	0	0	0	0	0	0	0
750	6	0	0	0	0	0	0	0	0	0	0	0	0
750	7	0	0	0	0	0	0	0	0	0	0	0	0
750	8	0	0	0	0	0	0	0	0	0	0	0	0
750	9	0	0	0	0	0	0	0	0	0	0	0	0
751	0	0	0	0	0	0	0	0	0	0	0	0	0
751	1	0	0	0	0	0	0	0	0	0	0	0	0
751	2	0	0	0	0	0	0	0	0	0	0	0	0
751	3	0	0	0	0	0	0	0	0	0	0	0	0
751	4	0	0	0	0	0	0	0	0	0	0	0	0
751	5	0	0	0	0	0	0	0	0	0	0	0	0
751	6	0	0	0	0	0	0	0	0	0	0	0	0
751	7	0	0	0	0	0	0	0	0	0	0	0	0
751	8	0	0	0	0	0	0	0	0	0	0	0	0
751	9	0	0	0	0	0	0	0	0	0	0	0	0
752	0	0	0	0	0	0	0	0	0	0	0	0	0
752	1	0	0	0	0	0	0	0	0	0	0	0	0
752	2	0	0	0	0	0	0	0	0	0	0	0	0
752	3	0	0	0	0	0	0	0	0	0	0	0	0
752	4	0	0	0	0	0	0	0	0	0	0	0	0
752	5	0	0	0	0	0	0	0	0	0	0	0	0
752	6	0	0	0	0	0	0	0	0	0	0	0	0
752	7	0	0	0	0	0	0	0	0	0	0	0	0
752	8	0	0	0	0	0	0	0	0	0	0	0	0
752	9	0	0	0	0	0	0	0	0	0	0	0	0
753	0	0	0	0	0	0	0	0	0	0	0	0	0
753	1	0	0	0	0	0	0	0	0	0	0	0	0
753	2	0	0	0	0	0	0	0	0	0	0	0	0
753	3	0	0	0	0	0	0	0	0	0	0	0	0
753	4	0	0	0	0	0	0	0	0	0	0	0	0
753	5	0	0	0	0	0	0	0	0	0	0	0	0
753	6	0	0	0	0	0	0	0	0	0	0	0	0
753	7	0	0	0	0	0	0	0	0	0	0	0	0
753	8	0	0	0	0	0	0	0	0	0	0	0	0
753	9	0	0	0	0	0	0	0	0	0	0	0	0
754	0	0	0	0	0	0	0	0	0	0	0	0	0
754	1	0	0	0	0	0	0	0	0	0	0	0	0
754	2	0	0	0	0	0	0	0	0	0	0	0	0
754	3	0	0	0	0	0	0	0	0	0	0	0	0
754	4	0	0	0	0	0	0	0	0	0	0	0	0
754	5	0	0	0	0	0	0	0	0	0	0	0	0
754	6	0	0	0	0	0	0	0	0	0	0	0	0
754	7	0	0	0	0	0	0	0	0	0	0	0	0
754	8	0	0	0	0	0	0	0	0	0	0	0	0
754	9	0	0	0	0	0	0	0	0	0	0	0	0
755	0	0	0	0	0	0	0	0	0	0	0	0	0
755	1	0	0	0	0	0	0	0	0	0	0	0	0
755	2	0	0	0	0	0	0	0	0	0	0	0	0
755	3	0	0	0	0	0	0	0	0	0	0	0	0
755	4	0	0	0	0	0	0	0	0	0	0	0	0
755	5	0	0	0	0	0	0	0	0	0	0	0	0
755	6	0	0	0	0	0	0	0	0	0	0	0	0
755	7	0	0	0	0	0	0	0	0	0	0	0	0
755	8	0	0	0	0	0	0	0	0	0	0	0	0
755	9	0	0	0	0	0	0	0	0	0	0	0	0
756	0	0	0	0	0	0	0	0	0	0	0	0	0
756	1	0	0	0	0	0	0	0	0	0	0	0	0
756	2	0	0	0	0	0	0	0	0	0	0	0	0
756	3	0	0	0	0	0	0	0	0	0	0	0	0
756	4	0	0	0	0	0	0	0	0	0	0	0	0
756	5	0	0	0	0	0	0	0	0	0	0	0	0
756	6	0	0	0	0	0	0	0	0	0	0	0	0
756	7	0	0	0	0	0	0	0	0	0	0	0	0
756	8	0	0	0	0	0	0	0	0	0	0	0	0
756	9	0	0	0	0	0	0	0	0	0	0	0	0
757	0	0	0	0	0	0	0	0	0	0	0	0	0
757	1	0	0	0	0	0	0	0	0	0	0	0	0
757	2	0	0	0	0	0	0	0	0	0	0	0	0
757	3	0	0	0	0	0	0	0	0	0	0	0	0
757	4	0	0	0	0	0	0	0	0	0	0	0	0
757	5	0	0	0	0	0	0	0	0	0	0	0	0
757	6	0	0	0	0	0	0	0	0	0	0	0	0
757	7	0	0	0	0	0	0	0	0	0	0	0	0
757	8	0	0	0	0	0	0	0	0	0	0	0	0
757	9	0	0	0	0	0	0	0	0	0	0	0	0
758	0	0	0	0	0	0	0	0	0	0	0	0	0
758	1	0	0	0	0	0	0	0	0	0	0	0	0
758	2	0	0	0	0	0	0	0	0	0	0	0	0
758	3	0	0	0	0	0	0	0	0	0	0	0	0
758	4	0	0	0	0	0	0	0	0	0	0	0	0
758	5	0	0	0	0	0	0	0	0	0	0	0	0
758	6	0	0	0	0	0	0	0	0	0	0	0	0
758	7	0	0	0	0	0	0	0	0	0	0	0	0
758	8	0	0	0	0	0	0	0	0	0	0	0	0
758	9	0	0	0	0	0	0	0	0	0	0	0	0
759	0	0	0	0	0	0	0	0	0	0	0	0	0
759	1	0	0	0	0	0	0	0	0	0	0	0	0
759	2	0	0	0	0	0	0	0	0	0	0	0	0
759	3	0	0	0	0	0	0	0	0	0	0	0	0
759	4	0	0	0	0	0	0	0	0	0	0	0	0
759	5	0	0	0	0	0	0	0	0	0	0	0	0
759	6	0	0	0	0	0	0	0	0	0	0	0	0
759	7	0	0	0	0	0	0	0	0	0	0	0	0
759	8	0	0	0	0	0	0	0	0	0	0	0	0
759	9	0	0	0	0	0	0	0	0	0	0	0	0
760	0	0	0	0	0	0	0	0	0	0	0	0	0
760	1	0	0	0	0	0	0	0	0	0	0	0	0
760	2	0	0	0	0	0	0	0	0	0	0	0	0
760	3	0	0	0	0	0	0	0	0	0	0	0	0
760	4	0	0	0	0	0	0	0	0	0	0	0	0
760	5	0	0	0	0	0	0	0	0	0	0	0	0
760	6	0	0	0	0	0	0	0	0	0	0	0	0
760	7	0	0	0	0	0	0	0	0	0	0	0	0
760	8	0	0	0	0	0	0	0	0	0	0	0	0
760	9	0	0	0	0	0	0	0	0	0	0	0	0
761	0	0	0	0	0	0	0	0	0	0	0	0	0
761	1	0	0	0	0	0	0	0	0	0	0	0	0
761	2	0	0	0	0	0	0	0	0	0	0	0	0
761	3	0	0	0	0	0	0	0	0	0	0	0	0
761	4	0	0	0	0	0	0	0	0	0	0	0	0
761	5	0	0	0	0	0	0	0	0	0	0	0	0
761	6	0	0	0	0	0	0	0	0	0	0	0	0
761	7	0	0	0	0	0	0	0	0	0	0	0	0
761	8	0	0	0	0	0	0	0	0	0	0	0	0
761	9	0	0	0	0	0	0	0	0	0	0	0	0
762	0	0	0	0	0	0	0	0	0	0	0	0	0
762	1	0	0	0	0	0	0	0	0	0	0	0	0
762	2	0	0	0	0	0	0	0	0	0	0	0	0
762	3	0	0	0	0	0	0	0	0	0	0	0	0
762	4	0	0	0	0	0	0	0	0	0	0	0	0
762	5	0	0	0	0	0	0	0	0	0	0	0	0
762	6	0	0	0	0	0	0	0	0	0	0	0	0
762	7	0	0	0	0	0	0	0	0	0	0	0	0
762	8	0	0	0	0	0	0	0	0	0	0	0	0
762	9	0	0	0	0	0	0	0	0	0	0	0	0
763	0	0	0	0	0	0	0	0	0	0	0	0	0
763	1	0	0	0	0	0	0	0	0	0	0	0	0
763	2	0	0	0	0	0	0	0	0	0	0	0	0
763	3	0	0	0	0	0	0	0	0	0	0	0	0
763	4	0	0	0	0	0	0	0	0	0	0	0	0
763	5	0	0	0	0	0	0	0	0	0	0	0	0
763	6	0	0	0	0	0	0	0	0	0	0	0	0
763	7	0	0	0	0	0	0	0	0	0	0	0	0
763	8	0	0	0	0	0	0	0	0	0	0	0	0
763	9	0	0	0	0	0	0	0	0	0	0	0	0
764	0	0	0	0	0	0	0	0	0	0	0	0	0
764	1	0	0	0	0	0	0	0	0	0	0	0	0
764	2	0	0	0	0	0	0	0	0	0	0	0	0
764	3	0	0	0	0	0	0	0	0	0	0	0	0
764	4	0	0	0	0	0	0	0	0	0	0	0	0
764	5	0	0	0	0	0	0	0	0	0	0	0	0
764	6	0	0	0	0	0	0	0	0	0	0	0	0
764	7	0	0	0	0	0	0	0	0	0	0	0	0
764	8	0	0	0	0	0	0	0	0	0	0	0	0
764	9	0	0	0	0	0	0	0	0	0	0	0	0
765	0	0	0	0	0	0	0	0	0	0	0	0	0
765	1	0	0	0	0	0	0	0	0	0	0	0	0
765	2	0	0	0	0	0	0	0	0	0	0	0	0
765	3	0	0	0	0	0	0	0	0	0	0	0	0
765	4	0	0	0	0	0	0	0	0	0	0	0	0
765	5	0	0	0	0	0	0	0	0	0	0	0	0
765	6	0	0	0	0	0	0	0	0	0	0	0	0
765	7	0	0	0	0	0	0	0	0	0	0	0	0
765	8	0	0	0	0	0	0	0	0	0	0	0	0
765	9	0	0	0	0	0	0	0	0	0	0	0	0
766	0	0	0	0	0	0	0	0	0	0	0	0	0
766	1	0	0	0	0	0	0	0	0	0	0	0	0
766	2	0	0	0	0	0	0	0	0	0	0	0	0
766	3	0	0	0	0	0	0	0	0	0	0	0	0
766	4	0	0	0	0	0	0	0	0	0	0	0	0
766	5	0	0	0	0	0	0	0	0	0	0	0	0
766	6	0	0	0	0	0	0	0	0	0	0	0	0
766	7	0	0	0	0	0	0	0	0	0	0	0	0
766	8	0	0	0	0	0	0	0	0	0	0	0	0
766	9	0	0	0	0	0	0	0	0	0	0	0	0
767	0	0	0	0	0	0	0	0	0	0	0	0	0
767	1	0	0	0	0	0	0	0	0	0	0	0	0
767	2	0	0	0	0	0	0	0	0	0	0	0	0
767	3	0	0	0	0	0	0	0	0	0	0	0	0
767	4	0	0	0	0	0	0	0	0	0	0	0	0
767	5	0	0	0	0	0	0	0	0	0	0	0	0
767	6	0	0	0	0	0	0	0	0	0	0	0	0
767	7	0	0	0	0	0	0	0	0	0	0	0	0
767	8	0	0	0	0	0	0	0	0	0	0	0	0
767	9	0	0	0	0	0	0	0	0	0	0	0	0
768	0	0	0	0	0	0	0	0	0	0	0	0	0
768	1	0	0	0	0	0	0	0	0	0	0	0	0
768	2	0	0	0	0	0	0	0	0	0	0	0	0
768	3	0	0	0	0	0	0	0	0	0	0	0	0
768	4	0	0	0	0	0	0	0	0	0	0	0	0
768	5	0	0	0	0	0	0	0	0	0	0	0	0
768	6	0	0	0	0	0	0	0	0	0	0	0	0
768	7	0	0	0	0	0	0	0	0	0	0	0	0
768	8	0	0	0	0	0	0	0	0	0	0	0	0
768	9	0	0	0	0	0	0	0	0	0	0	0	0
769	0	0	0	0	0	0	0	0	0	0	0	0	0
769	1	0	0	0	0	0	0	0	0	0	0	0	0
769	2	0	0	0	0	0	0	0	0	0	0	0	0
769	3	0	0	0	0	0	0	0	0	0	0	0	0
769	4	0	0	0	0	0	0	0	0	0	0	0	0
769	5	0	0	0	0	0	0	0	0	0	0	0	0
769	6	0	0	0	0	0	0	0	0	0	0	0	0
769	7	0	0	0	0	0	0	0	0	0	0	0	0
769	8	0	0	0	0	0	0	0	0	0	0	0	0
769	9	0	0	0	0	0	0	0	0	0	0	0	0
770	0	0	0	0	0	0	0	0	0	0	0	0	0
770	1	0	0	0	0	0	0	0	0	0	0	0	0
770	2	0	0	0	0	0	0	0	0	0	0	0	0
770	3	0	0	0	0	0	0	0	0	0	0	0	0
770	4	0	0	0	0	0	0	0	0	0	0	0	0
770	5	0	0	0	0	0	0	0	0	0	0	0	0
770	6	0	0	0	0	0	0	0	0	0	0	0	0
770	7	0	0	0	0	0	0	0	0	0	0	0	0
770	8	0	0	0	0	0	0	0	0	0	0	0	0
770	9	0	0	0	0	0	0	0	0	0	0	0	0
771	0	0	0	0	0	0	0	0	0	0	0	0	0
771	1	0	0	0	0	0	0	0	0	0	0	0	0
771	2	0	0	0	0	0	0	0	0	0	0	0	0
771	3	0	0	0	0	0	0	0	0	0	0	0	0
771	4	0	0	0	0	0	0	0	0	0	0	0	0
771	5	0	0	0	0	0	0	0	0	0	0	0	0
771	6	0	0	0	0	0	0	0	0	0	0	0	0
771	7	0	0	0	0	0	0	0	0	0	0	0	0
771	8	0	0	0	0	0	0	0	0	0	0	0	0
771	9	0	0	0	0	0	0	0	0	0	0	0	0
772	0	0	0	0	0	0	0	0	0	0	0	0	0
772	1	0	0	0	0	0	0	0	0	0	0	0	0
772	2	0	0	0	0	0	0	0	0	0	0	0	0
772	3	0	0	0	0	0	0	0	0	0	0	0	0
772	4	0	0	0	0	0	0	0	0	0	0	0	0
772	5	0	0	0	0	0	0	0	0	0	0	0	0
772	6	0	0	0	0	0	0	0	0	0	0	0	0
772	7	0	0	0	0	0	0	0	0	0	0	0	0
772	8	0	0	0	0	0	0	0	0	0	0	0	0
772	9	0	0	0	0	0	0	0	0	0	0	0	0
773	0	0	0	0	0	0	0	0	0	0	0	0	0
773	1	0	0	0	0	0	0	0	0	0	0	0	0
773	2	0	0	0	0	0	0	0	0	0	0	0	0
773	3	0	0	0	0	0	0	0	0	0	0	0	0
773	4	0	0	0	0	0	0	0	0	0	0	0	0
773	5	0	0	0	0	0	0	0	0	0	0	0	0
773	6	0	0	0	0	0	0	0	0	0	0	0	0
773	7	0	0	0	0	0	0	0	0	0	0	0	0
773	8	0	0	0	0	0	0	0	0	0	0	0	0
773	9	0	0	0	0	0	0	0	0	0	0	0	0
774	0	0	0	0	0	0	0	0	0	0	0	0	0
774	1	0	0	0	0	0	0	0	0	0	0	0	0
774	2	0	0	0	0	0	0	0	0	0	0	0	0
774	3	0	0	0	0	0	0	0	0	0	0	0	0
774	4	0	0	0	0	0	0	0	0	0	0	0	0
774	5	0	0	0	0	0	0	0	0	0	0	0	0
774	6	0	0	0	0	0	0	0	0	0	0	0	0
774	7	0	0	0	0	0	0	0	0	0	0	0	0
774	8	0	0	0	0	0	0	0	0	0	0	0	0
774	9	0	0	0	0	0	0	0	0	0	0	0	0
775	0	0	0	0	0	0	0	0	0	0	0	0	0
775	1	0	0	0	0	0	0	0	0	0	0	0	0
775	2	0	0	0	0	0	0	0	0	0	0	0	0
775	3	0	0	0	0	0	0	0	0	0	0	0	0
775	4	0	0	0	0	0	0	0	0	0	0	0	0
775	5	0	0	0	0	0	0	0	0	0	0	0	0
775	6	0	0	0	0	0	0	0	0	0	0	0	0
775	7	0	0	0	0	0	0	0	0	0	0	0	0
775	8	0	0	0	0	0	0	0	0	0	0	0	0
775	9	0	0	0	0	0	0	0	0	0	0	0	0
776	0	0	0	0	0	0	0	0	0	0	0	0	0
776	1	0	0	0	0	0	0	0	0	0	0	0	0
776	2	0	0	0	0	0	0	0	0	0	0	0	0
776	3	0	0	0	0	0	0	0	0	0	0	0	0
776	4	0	0	0	0	0	0	0	0	0	0	0	0
776	5	0	0	0	0	0	0	0	0	0	0	0	0
776	6	0	0	0	0	0	0	0	0	0	0	0	0
776	7	0	0	0	0	0	0	0	0	0	0	0	0
776	8	0	0	0	0	0	0	0	0	0	0	0	0
776	9	0	0	0	0	0	0	0	0	0	0	0	0
777	0	0	0	0	0	0	0	0	0	0	0	0	0
777	1	0	0	0	0	0	0	0	0	0	0	0	0
777	2	0	0	0	0	0	0	0	0	0	0	0	0
777	3	0	0	0	0	0	0	0	0	0	0	0	0
777	4	0	0	0	0	0	0	0	0	0	0	0	0
777	5	0	0	0	0	0	0	0	0	0	0	0	0
777	6	0	0	0	0	0	0	0	0	0	0	0	0
777	7	0	0	0	0	0	0	0	0	0	0	0	0
777	8	0	0	0	0	0	0	0	0	0	0	0	0
777	9	0	0	0	0	0	0	0	0	0	0	0	0
778	0	0	0	0	0	0	0	0	0	0	0	0	0
778	1	0	0	0	0	0	0	0	0	0	0	0	0
778	2	0	0	0	0	0	0	0	0	0	0	0	0
778	3	0	0	0	0	0	0	0	0	0	0	0	0
778	4	0	0	0	0	0	0	0	0	0	0	0	0
778	5	0	0	0	0	0	0	0	0	0	0	0	0
778	6	0	0	0	0	0	0	0	0	0	0	0	0
778	7	0	0	0	0	0	0	0	0	0	0	0	0
778	8	0	0	0	0	0	0	0	0	0	0	0	0
778	9	0	0	0	0	0	0	0	0	0	0	0	0
779	0	0	0	0	0	0	0	0	0	0	0	0	0
779	1	0	0	0	0	0	0	0	0	0	0	0	0
779	2	0	0	0	0	0	0	0	0	0	0	0	0
779	3	0	0	0	0	0	0	0	0	0	0	0	0
779	4	0	0	0	0	0	0	0	0	0	0	0	0
779	5	0	0	0	0	0	0	0	0	0	0	0	0
779	6	0	0	0	0	0	0	0	0	0	0	0	0
779	7	0	0	0	0	0	0	0	0	0	0	0	0
779	8	0	0	0	0	0	0	0	0	0	0	0	0
779	9	0	0	0	0	0	0	0	0	0	0	0	0
780	0	0	0	0	0	0	0	0	0	0	0	0	0
780	1	0	0	0	0	0	0	0	0	0	0	0	0
780	2	0	0	0	0	0	0	0	0	0	0	0	0
780	3	0	0	0	0	0	0	0	0	0	0	0	0
780	4	0	0	0	0	0	0	0	0	0	0	0	0
780	5	0	0	0	0	0	0	0	0	0	0	0	0
780	6	0	0	0	0	0	0	0	0	0	0	0	0
780	7	0	0	0	0	0	0	0	0	0	0	0	0
780	8	0	0	0	0	0	0	0	0	0	0	0	0
780	9	0	0	0	0	0	0	0	0	0	0	0	0
781	0	0	0	0	0	0	0	0	0	0	0	0	0
781	1	0	0	0	0	0	0	0	0	0	0	0	0
781	2	0	0	0	0	0	0	0	0	0	0	0	0
781	3	0	0	0	0	0	0	0	0	0	0	0	0
781	4	0	0	0	0	0	0	0	0	0	0	0	0
781	5	0	0	0	0	0	0	0	0	0	0	0	0
781	6	0	0	0	0	0	0	0	0	0	0	0	0
781	7	0	0	0	0	0	0	0	0	0	0	0	0
781	8	0	0	0	0	0	0	0	0	0	0	0	0
781	9	0	0	0	0	0	0	0	0	0	0	0	0
782	0	0	0	0	0	0	0	0	0	0	0	0	0
782	1	0	0	0	0	0	0	0	0	0	0	0	0
782	2	0	0	0	0	0	0	0	0	0	0	0	0
782	3	0	0	0	0	0	0	0	0	0	0	0	0
782	4	0	0	0	0	0	0	0	0	0	0	0	0
782	5	0	0	0	0	0	0	0	0	0	0	0	0
782	6	0	0	0	0	0	0	0	0	0	0	0	0
782	7	0	0	0	0	0	0	0	0	0	0	0	0
782	8	0	0	0	0	0	0	0	0	0	0	0	0
782	9	0	0	0	0	0	0	0	0	0	0	0	0
783	0	0	0	0	0	0	0	0	0	0	0	0	0
783	1	0	0	0	0	0	0	0	0	0	0	0	0
783	2	0	0	0	0	0	0	0	0	0	0	0	0
783	3	0	0	0	0	0	0	0	0	0	0	0	0
783	4	0	0	0	0	0	0	0	0	0	0	0	0
783	5	0	0	0	0	0	0	0	0	0	0	0	0
783	6	0	0	0	0	0	0	0	0	0	0	0	0
783	7	0	0	0	0	0	0	0	0	0	0	0	0
783	8	0	0	0	0	0	0	0	0	0	0	0	0
783	9	0	0	0	0	0	0	0	0	0	0	0	0
784	0	0	0	0	0	0	0	0	0	0	0	0	0
784	1	0	0	0	0	0	0	0	0	0	0	0	0
784	2	0	0	0	0	0	0	0	0	0	0	0	0
784	3	0	0	0	0	0	0	0	0	0	0	0	0
784	4	0	0	0	0	0	0	0	0	0	0	0	0
784	5	0	0	0	0	0	0	0	0	0	0	0	0
784	6	0	0	0	0	0	0	0	0	0	0	0	0
784	7	0	0	0	0	0	0	0	0	0	0	0	0
784	8	0	0	0	0	0	0	0	0	0	0	0	0
784	9	0	0	0	0	0	0	0	0	0	0	0	0
785	0	0	0	0	0	0	0	0	0	0	0	0	0
785	1	0	0	0	0	0	0	0	0	0	0	0	0
785	2	0	0	0	0	0	0	0	0	0	0	0	0
785	3	0	0	0	0	0	0	0	0	0	0	0	0
785	4	0	0	0	0	0	0	0	0	0	0	0	0
785	5	0	0	0	0	0	0	0	0	0	0	0	0
785	6	0	0	0	0	0	0	0	0	0	0	0	0
785	7	0	0	0	0	0	0	0	0	0	0	0	0
785	8	0	0	0	0	0	0	0	0	0	0	0	0
785	9	0	0	0	0	0	0	0	0	0	0	0	0
786	0	0	0	0	0	0	0	0	0	0	0	0	0
786	1	0	0	0	0	0	0	0	0	0	0	0	0
786	2	0	0	0	0	0	0	0	0	0	0	0	0
786	3	0	0	0	0	0	0	0	0	0	0	0	0
786	4	0	0	0	0	0	0	0	0	0	0	0	0
786	5	0	0	0	0	0	0	0	0	0	0	0	0
786	6	0	0	0	0	0	0	0	0	0	0	0	0
786	7	0	0	0	0	0	0	0	0	0	0	0	0
786	8	0	0	0	0	0	0	0	0	0	0	0	0
786	9	0	0	0	0	0	0	0	0	0	0	0	0
787	0	0	0	0	0	0	0	0	0	0	0	0	0
787	1	0	0	0	0	0	0	0	0	0	0	0	0
787	2	0	0	0	0	0	0	0	0	0	0	0	0
787	3	0	0	0	0	0	0	0	0	0	0	0	0
787	4	0	0	0	0	0	0	0	0	0	0	0	0
787	5	0	0	0	0	0	0	0	0	0	0	0	0
787	6	0	0	0	0	0	0	0	0	0	0	0	0
787	7	0	0	0	0	0	0	0	0	0	0	0	0
787	8	0	0	0	0	0	0	0	0	0	0	0	0
787	9	0	0	0	0	0	0	0	0	0	0	0	0
788	0	0	0	0	0	0	0	0	0	0	0	0	0
788	1	0	0	0	0	0	0	0	0	0	0	0	0
788	2	0	0	0	0	0	0	0	0	0	0	0	0
788	3	0	0	0	0	0	0	0	0	0	0	0	0
788	4	0	0	0	0	0	0	0	0	0	0	0	0
788	5	0	0	0	0	0	0	0	0	0	0	0	0
788	6	0	0	0	0	0	0	0	0	0	0	0	0
788	7	0	0	0	0	0	0	0	0	0	0	0	0
788	8	0	0	0	0	0	0	0	0	0	0	0	0
788	9	0	0	0	0	0	0	0	0	0	0	0	0
789	0	0	0	0	0	0	0	0	0	0	0	0	0
789	1	0	0	0	0	0	0	0	0	0	0	0	0
789	2	0	0	0	0	0	0	0	0	0	0	0	0
789	3	0	0	0	0	0	0	0	0	0	0	0	0
789	4	0	0	0	0	0	0	0	0	0	0	0	0
789	5	0	0	0	0	0	0	0	0	0	0	0	0
789	6	0	0	0	0	0	0	0	0	0	0	0	0
789	7	0	0	0	0	0	0	0	0	0	0	0	0
789	8	0	0	0	0	0	0	0	0	0	0	0	0
789	9	0	0	0	0	0	0	0	0	0	0	0	0
790	0	0	0	0	0	0	0	0	0	0	0	0	0
790	1	0	0	0	0	0	0	0	0	0	0	0	0
790	2	0	0	0	0	0	0	0	0	0	0	0	0
790	3	0	0	0	0	0	0	0	0	0	0	0	0
790	4	0	0	0	0	0	0	0	0	0	0	0	0
[truncated: 12,165 more rows]
