# Supplementary material for: A Brake-Based Overground Gait Rehabilitation Device for Altering Propulsion Impulse Symmetry
Source: Sensors (Basel). 2021 Oct 5;21(19):6617. doi: 10.3390/s21196617 (PMC8512803; doi:10.3390/s21196617)
Supplement: Supplementary file 1 [file sensors-21-06617-s001.zip › GPT animations/code and data/stroke_data/Force/TR 27.csv]

Devices
1000
		FP1 (5629 Large) - Force			FP2 (5687 Large) [1000Hz] - Force			FP3 (5628 Small) - Force			FP4 (5639) - Force
Frame	Sub Frame	Fx	Fy	Fz	Fx	Fy	Fz	Fx	Fy	Fz	Fx	Fy	Fz
		N	N	N	N	N	N	N	N	N	N	N	N
2320	0	0	0	0	0	0	0	0	0	0	0	0	0
2320	1	0	0	0	0	0	0	0	0	0	0	0	0
2320	2	0	0	0	0	0	0	0	0	0	0	0	0
2320	3	0	0	0	0	0	0	0	0	0	0	0	0
2320	4	0	0	0	0	0	0	0	0	0	0	0	0
2320	5	0	0	0	0	0	0	0	0	0	0	0	0
2320	6	0	0	0	0	0	0	0	0	0	0	0	0
2320	7	0	0	0	0	0	0	0	0	0	0	0	0
2320	8	0	0	0	0	0	0	0	0	0	0	0	0
2320	9	0	0	0	0	0	0	0	0	0	0	0	0
2321	0	0	0	0	0	0	0	0	0	0	0	0	0
2321	1	0	0	0	0	0	0	0	0	0	0	0	0
2321	2	0	0	0	0	0	0	0	0	0	0	0	0
2321	3	0	0	0	0	0	0	0	0	0	0	0	0
2321	4	0	0	0	0	0	0	0	0	0	0	0	0
2321	5	0	0	0	0	0	0	0	0	0	0	0	0
2321	6	0	0	0	0	0	0	0	0	0	0	0	0
2321	7	0	0	0	0	0	0	0	0	0	0	0	0
2321	8	0	0	0	0	0	0	0	0	0	0	0	0
2321	9	0	0	0	0	0	0	0	0	0	0	0	0
2322	0	0	0	0	0	0	0	0	0	0	0	0	0
2322	1	0	0	0	0	0	0	0	0	0	0	0	0
2322	2	0	0	0	0	0	0	0	0	0	0	0	0
2322	3	0	0	0	0	0	0	0	0	0	0	0	0
2322	4	0	0	0	0	0	0	0	0	0	0	0	0
2322	5	0	0	0	0	0	0	0	0	0	0	0	0
2322	6	0	0	0	0	0	0	0	0	0	0	0	0
2322	7	0	0	0	0	0	0	0	0	0	0	0	0
2322	8	0	0	0	0	0	0	0	0	0	0	0	0
2322	9	0	0	0	0	0	0	0	0	0	0	0	0
2323	0	0	0	0	0	0	0	0	0	0	0	0	0
2323	1	0	0	0	0	0	0	0	0	0	0	0	0
2323	2	0	0	0	0	0	0	0	0	0	0	0	0
2323	3	0	0	0	0	0	0	0	0	0	0	0	0
2323	4	0	0	0	0	0	0	0	0	0	0	0	0
2323	5	0	0	0	0	0	0	0	0	0	0	0	0
2323	6	0	0	0	0	0	0	0	0	0	0	0	0
2323	7	0	0	0	0	0	0	0	0	0	0	0	0
2323	8	0	0	0	0	0	0	0	0	0	0	0	0
2323	9	0	0	0	0	0	0	0	0	0	0	0	0
2324	0	0	0	0	0	0	0	0	0	0	0	0	0
2324	1	0	0	0	0	0	0	0	0	0	0	0	0
2324	2	0	0	0	0	0	0	0	0	0	0	0	0
2324	3	0	0	0	0	0	0	0	0	0	0	0	0
2324	4	0	0	0	0	0	0	0	0	0	0	0	0
2324	5	0	0	0	0	0	0	0	0	0	0	0	0
2324	6	0	0	0	0	0	0	0	0	0	0	0	0
2324	7	0	0	0	0	0	0	0	0	0	0	0	0
2324	8	0	0	0	0	0	0	0	0	0	0	0	0
2324	9	0	0	0	0	0	0	0	0	0	0	0	0
2325	0	0	0	0	0	0	0	0	0	0	0	0	0
2325	1	0	0	0	0	0	0	0	0	0	0	0	0
2325	2	0	0	0	0	0	0	0	0	0	0	0	0
2325	3	0	0	0	0	0	0	0	0	0	0	0	0
2325	4	0	0	0	0	0	0	0	0	0	0	0	0
2325	5	0	0	0	0	0	0	0	0	0	0	0	0
2325	6	0	0	0	0	0	0	0	0	0	0	0	0
2325	7	0	0	0	0	0	0	0	0	0	0	0	0
2325	8	0	0	0	0	0	0	0	0	0	0	0	0
2325	9	0	0	0	0	0	0	0	0	0	0	0	0
2326	0	0	0	0	0	0	0	0	0	0	0	0	0
2326	1	0	0	0	0	0	0	0	0	0	0	0	0
2326	2	0	0	0	0	0	0	0	0	0	0	0	0
2326	3	0	0	0	0	0	0	0	0	0	0	0	0
2326	4	0	0	0	0	0	0	0	0	0	0	0	0
2326	5	0	0	0	0	0	0	0	0	0	0	0	0
2326	6	0	0	0	0	0	0	0	0	0	0	0	0
2326	7	0	0	0	0	0	0	0	0	0	0	0	0
2326	8	0	0	0	0	0	0	0	0	0	0	0	0
2326	9	0	0	0	0	0	0	0	0	0	0	0	0
2327	0	0	0	0	0	0	0	0	0	0	0	0	0
2327	1	0	0	0	0	0	0	0	0	0	0	0	0
2327	2	0	0	0	0	0	0	0	0	0	0	0	0
2327	3	0	0	0	0	0	0	0	0	0	0	0	0
2327	4	0	0	0	0	0	0	0	0	0	0	0	0
2327	5	0	0	0	0	0	0	0	0	0	0	0	0
2327	6	0	0	0	0	0	0	0	0	0	0	0	0
2327	7	0	0	0	0	0	0	0	0	0	0	0	0
2327	8	0	0	0	0	0	0	0	0	0	0	0	0
2327	9	0	0	0	0	0	0	0	0	0	0	0	0
2328	0	0	0	0	0	0	0	0	0	0	0	0	0
2328	1	0	0	0	0	0	0	0	0	0	0	0	0
2328	2	0	0	0	0	0	0	0	0	0	0	0	0
2328	3	0	0	0	0	0	0	0	0	0	0	0	0
2328	4	0	0	0	0	0	0	0	0	0	0	0	0
2328	5	0	0	0	0	0	0	0	0	0	0	0	0
2328	6	0	0	0	0	0	0	0	0	0	0	0	0
2328	7	0	0	0	0	0	0	0	0	0	0	0	0
2328	8	0	0	0	0	0	0	0	0	0	0	0	0
2328	9	0	0	0	0	0	0	0	0	0	0	0	0
2329	0	0	0	0	0	0	0	0	0	0	0	0	0
2329	1	0	0	0	0	0	0	0	0	0	0	0	0
2329	2	0	0	0	0	0	0	0	0	0	0	0	0
2329	3	0	0	0	0	0	0	0	0	0	0	0	0
2329	4	0	0	0	0	0	0	0	0	0	0	0	0
2329	5	0	0	0	0	0	0	0	0	0	0	0	0
2329	6	0	0	0	0	0	0	0	0	0	0	0	0
2329	7	0	0	0	0	0	0	0	0	0	0	0	0
2329	8	0	0	0	0	0	0	0	0	0	0	0	0
2329	9	0	0	0	0	0	0	0	0	0	0	0	0
2330	0	0	0	0	0	0	0	0	0	0	0	0	0
2330	1	0	0	0	0	0	0	0	0	0	0	0	0
2330	2	0	0	0	0	0	0	0	0	0	0	0	0
2330	3	0	0	0	0	0	0	0	0	0	0	0	0
2330	4	0	0	0	0	0	0	0	0	0	0	0	0
2330	5	0	0	0	0	0	0	0	0	0	0	0	0
2330	6	0	0	0	0	0	0	0	0	0	0	0	0
2330	7	0	0	0	0	0	0	0	0	0	0	0	0
2330	8	0	0	0	0	0	0	0	0	0	0	0	0
2330	9	0	0	0	0	0	0	0	0	0	0	0	0
2331	0	0	0	0	0	0	0	0	0	0	0	0	0
2331	1	0	0	0	0	0	0	0	0	0	0	0	0
2331	2	0	0	0	0	0	0	0	0	0	0	0	0
2331	3	0	0	0	0	0	0	0	0	0	0	0	0
2331	4	0	0	0	0	0	0	0	0	0	0	0	0
2331	5	0	0	0	0	0	0	0	0	0	0	0	0
2331	6	0	0	0	0	0	0	0	0	0	0	0	0
2331	7	0	0	0	0	0	0	0	0	0	0	0	0
2331	8	0	0	0	0	0	0	0	0	0	0	0	0
2331	9	0	0	0	0	0	0	0	0	0	0	0	0
2332	0	0	0	0	0	0	0	0	0	0	0	0	0
2332	1	0	0	0	0	0	0	0	0	0	0	0	0
2332	2	0	0	0	0	0	0	0	0	0	0	0	0
2332	3	0	0	0	0	0	0	0	0	0	0	0	0
2332	4	0	0	0	0	0	0	0	0	0	0	0	0
2332	5	0	0	0	0	0	0	0	0	0	0	0	0
2332	6	0	0	0	0	0	0	0	0	0	0	0	0
2332	7	0	0	0	0	0	0	0	0	0	0	0	0
2332	8	0	0	0	0	0	0	0	0	0	0	0	0
2332	9	0	0	0	0	0	0	0	0	0	0	0	0
2333	0	0	0	0	0	0	0	0	0	0	0	0	0
2333	1	0	0	0	0	0	0	0	0	0	0	0	0
2333	2	0	0	0	0	0	0	0	0	0	0	0	0
2333	3	0	0	0	0	0	0	0	0	0	0	0	0
2333	4	0	0	0	0	0	0	0	0	0	0	0	0
2333	5	0	0	0	0	0	0	0	0	0	0	0	0
2333	6	0	0	0	0	0	0	0	0	0	0	0	0
2333	7	0	0	0	0	0	0	0	0	0	0	0	0
2333	8	0	0	0	0	0	0	0	0	0	0	0	0
2333	9	0	0	0	0	0	0	0	0	0	0	0	0
2334	0	0	0	0	0	0	0	0	0	0	0	0	0
2334	1	0	0	0	0	0	0	0	0	0	0	0	0
2334	2	0	0	0	0	0	0	0	0	0	0	0	0
2334	3	0	0	0	0	0	0	0	0	0	0	0	0
2334	4	0	0	0	0	0	0	0	0	0	0	0	0
2334	5	0	0	0	0	0	0	0	0	0	0	0	0
2334	6	0	0	0	0	0	0	0	0	0	0	0	0
2334	7	0	0	0	0	0	0	0	0	0	0	0	0
2334	8	0	0	0	0	0	0	0	0	0	0	0	0
2334	9	0	0	0	0	0	0	0	0	0	0	0	0
2335	0	0	0	0	0	0	0	0	0	0	0	0	0
2335	1	0	0	0	0	0	0	0	0	0	0	0	0
2335	2	0	0	0	0	0	0	0	0	0	0	0	0
2335	3	0	0	0	0	0	0	0	0	0	0	0	0
2335	4	0	0	0	0	0	0	0	0	0	0	0	0
2335	5	0	0	0	0	0	0	0	0	0	0	0	0
2335	6	0	0	0	0	0	0	0	0	0	0	0	0
2335	7	0	0	0	0	0	0	0	0	0	0	0	0
2335	8	0	0	0	0	0	0	0	0	0	0	0	0
2335	9	0	0	0	0	0	0	0	0	0	0	0	0
2336	0	0	0	0	0	0	0	0	0	0	0	0	0
2336	1	0	0	0	0	0	0	0	0	0	0	0	0
2336	2	0	0	0	0	0	0	0	0	0	0	0	0
2336	3	0	0	0	0	0	0	0	0	0	0	0	0
2336	4	0	0	0	0	0	0	0	0	0	0	0	0
2336	5	0	0	0	0	0	0	0	0	0	0	0	0
2336	6	0	0	0	0	0	0	0	0	0	0	0	0
2336	7	0	0	0	0	0	0	0	0	0	0	0	0
2336	8	0	0	0	0	0	0	0	0	0	0	0	0
2336	9	0	0	0	0	0	0	0	0	0	0	0	0
2337	0	0	0	0	0	0	0	0	0	0	0	0	0
2337	1	0	0	0	0	0	0	0	0	0	0	0	0
2337	2	0	0	0	0	0	0	0	0	0	0	0	0
2337	3	0	0	0	0	0	0	0	0	0	0	0	0
2337	4	0	0	0	0	0	0	0	0	0	0	0	0
2337	5	0	0	0	0	0	0	0	0	0	0	0	0
2337	6	0	0	0	0	0	0	0	0	0	0	0	0
2337	7	0	0	0	0	0	0	0	0	0	0	0	0
2337	8	0	0	0	0	0	0	0	0	0	0	0	0
2337	9	0	0	0	0	0	0	0	0	0	0	0	0
2338	0	0	0	0	0	0	0	0	0	0	0	0	0
2338	1	0	0	0	0	0	0	0	0	0	0	0	0
2338	2	0	0	0	0	0	0	0	0	0	0	0	0
2338	3	0	0	0	0	0	0	0	0	0	0	0	0
2338	4	0	0	0	0	0	0	0	0	0	0	0	0
2338	5	0	0	0	0	0	0	0	0	0	0	0	0
2338	6	0	0	0	0	0	0	0	0	0	0	0	0
2338	7	0	0	0	0	0	0	0	0	0	0	0	0
2338	8	0	0	0	0	0	0	0	0	0	0	0	0
2338	9	0	0	0	0	0	0	0	0	0	0	0	0
2339	0	0	0	0	0	0	0	0	0	0	0	0	0
2339	1	0	0	0	0	0	0	0	0	0	0	0	0
2339	2	0	0	0	0	0	0	0	0	0	0	0	0
2339	3	0	0	0	0	0	0	0	0	0	0	0	0
2339	4	0	0	0	0	0	0	0	0	0	0	0	0
2339	5	0	0	0	0	0	0	0	0	0	0	0	0
2339	6	0	0	0	0	0	0	0	0	0	0	0	0
2339	7	0	0	0	0	0	0	0	0	0	0	0	0
2339	8	0	0	0	0	0	0	0	0	0	0	0	0
2339	9	0	0	0	0	0	0	0	0	0	0	0	0
2340	0	0	0	0	0	0	0	0	0	0	0	0	0
2340	1	0	0	0	0	0	0	0	0	0	0	0	0
2340	2	0	0	0	0	0	0	0	0	0	0	0	0
2340	3	0	0	0	0	0	0	0	0	0	0	0	0
2340	4	0	0	0	0	0	0	0	0	0	0	0	0
2340	5	0	0	0	0	0	0	0	0	0	0	0	0
2340	6	0	0	0	0	0	0	0	0	0	0	0	0
2340	7	0	0	0	0	0	0	0	0	0	0	0	0
2340	8	0	0	0	0	0	0	0	0	0	0	0	0
2340	9	0	0	0	0	0	0	0	0	0	0	0	0
2341	0	0	0	0	0	0	0	0	0	0	0	0	0
2341	1	0	0	0	0	0	0	0	0	0	0	0	0
2341	2	0	0	0	0	0	0	0	0	0	0	0	0
2341	3	0	0	0	0	0	0	0	0	0	0	0	0
2341	4	0	0	0	0	0	0	0	0	0	0	0	0
2341	5	0	0	0	0	0	0	0	0	0	0	0	0
2341	6	0	0	0	0	0	0	0	0	0	0	0	0
2341	7	0	0	0	0	0	0	0	0	0	0	0	0
2341	8	0	0	0	0	0	0	0	0	0	0	0	0
2341	9	0	0	0	0	0	0	0	0	0	0	0	0
2342	0	0	0	0	0	0	0	0	0	0	0	0	0
2342	1	0	0	0	0	0	0	0	0	0	0	0	0
2342	2	0	0	0	0	0	0	0	0	0	0	0	0
2342	3	0	0	0	0	0	0	0	0	0	0	0	0
2342	4	0	0	0	0	0	0	0	0	0	0	0	0
2342	5	0	0	0	0	0	0	0	0	0	0	0	0
2342	6	0	0	0	0	0	0	0	0	0	0	0	0
2342	7	0	0	0	0	0	0	0	0	0	0	0	0
2342	8	0	0	0	0	0	0	0	0	0	0	0	0
2342	9	0	0	0	0	0	0	0	0	0	0	0	0
2343	0	0	0	0	0	0	0	0	0	0	0	0	0
2343	1	0	0	0	0	0	0	0	0	0	0	0	0
2343	2	0	0	0	0	0	0	0	0	0	0	0	0
2343	3	0	0	0	0	0	0	0	0	0	0	0	0
2343	4	0	0	0	0	0	0	0	0	0	0	0	0
2343	5	0	0	0	0	0	0	0	0	0	0	0	0
2343	6	0	0	0	0	0	0	0	0	0	0	0	0
2343	7	0	0	0	0	0	0	0	0	0	0	0	0
2343	8	0	0	0	0	0	0	0	0	0	0	0	0
2343	9	0	0	0	0	0	0	0	0	0	0	0	0
2344	0	0	0	0	0	0	0	0	0	0	0	0	0
2344	1	0	0	0	0	0	0	0	0	0	0	0	0
2344	2	0	0	0	0	0	0	0	0	0	0	0	0
2344	3	0	0	0	0	0	0	0	0	0	0	0	0
2344	4	0	0	0	0	0	0	0	0	0	0	0	0
2344	5	0	0	0	0	0	0	0	0	0	0	0	0
2344	6	0	0	0	0	0	0	0	0	0	0	0	0
2344	7	0	0	0	0	0	0	0	0	0	0	0	0
2344	8	0	0	0	0	0	0	0	0	0	0	0	0
2344	9	0	0	0	0	0	0	0	0	0	0	0	0
2345	0	0	0	0	0	0	0	0	0	0	0	0	0
2345	1	0	0	0	0	0	0	0	0	0	0	0	0
2345	2	0	0	0	0	0	0	0	0	0	0	0	0
2345	3	0	0	0	0	0	0	0	0	0	0	0	0
2345	4	0	0	0	0	0	0	0	0	0	0	0	0
2345	5	0	0	0	0	0	0	0	0	0	0	0	0
2345	6	0	0	0	0	0	0	0	0	0	0	0	0
2345	7	0	0	0	0	0	0	0	0	0	0	0	0
2345	8	0	0	0	0	0	0	0	0	0	0	0	0
2345	9	0	0	0	0	0	0	0	0	0	0	0	0
2346	0	0	0	0	0	0	0	0	0	0	0	0	0
2346	1	0	0	0	0	0	0	0	0	0	0	0	0
2346	2	0	0	0	0	0	0	0	0	0	0	0	0
2346	3	0	0	0	0	0	0	0	0	0	0	0	0
2346	4	0	0	0	0	0	0	0	0	0	0	0	0
2346	5	0	0	0	0	0	0	0	0	0	0	0	0
2346	6	0	0	0	0	0	0	0	0	0	0	0	0
2346	7	0	0	0	0	0	0	0	0	0	0	0	0
2346	8	0	0	0	0	0	0	0	0	0	0	0	0
2346	9	0	0	0	0	0	0	0	0	0	0	0	0
2347	0	0	0	0	0	0	0	0	0	0	0	0	0
2347	1	0	0	0	0	0	0	0	0	0	0	0	0
2347	2	0	0	0	0	0	0	0	0	0	0	0	0
2347	3	0	0	0	0	0	0	0	0	0	0	0	0
2347	4	0	0	0	0	0	0	0	0	0	0	0	0
2347	5	0	0	0	0	0	0	0	0	0	0	0	0
2347	6	0	0	0	0	0	0	0	0	0	0	0	0
2347	7	0	0	0	0	0	0	0	0	0	0	0	0
2347	8	0	0	0	0	0	0	0	0	0	0	0	0
2347	9	0	0	0	0	0	0	0	0	0	0	0	0
2348	0	0	0	0	0	0	0	0	0	0	0	0	0
2348	1	0	0	0	0	0	0	0	0	0	0	0	0
2348	2	0	0	0	0	0	0	0	0	0	0	0	0
2348	3	0	0	0	0	0	0	0	0	0	0	0	0
2348	4	0	0	0	0	0	0	0	0	0	0	0	0
2348	5	0	0	0	0	0	0	0	0	0	0	0	0
2348	6	0	0	0	0	0	0	0	0	0	0	0	0
2348	7	0	0	0	0	0	0	0	0	0	0	0	0
2348	8	0	0	0	0	0	0	0	0	0	0	0	0
2348	9	0	0	0	0	0	0	0	0	0	0	0	0
2349	0	0	0	0	0	0	0	0	0	0	0	0	0
2349	1	0	0	0	0	0	0	0	0	0	0	0	0
2349	2	0	0	0	0	0	0	0	0	0	0	0	0
2349	3	0	0	0	0	0	0	0	0	0	0	0	0
2349	4	0	0	0	0	0	0	0	0	0	0	0	0
2349	5	0	0	0	0	0	0	0	0	0	0	0	0
2349	6	0	0	0	0	0	0	0	0	0	0	0	0
2349	7	0	0	0	0	0	0	0	0	0	0	0	0
2349	8	0	0	0	0	0	0	0	0	0	0	0	0
2349	9	0	0	0	0	0	0	0	0	0	0	0	0
2350	0	0	0	0	0	0	0	0	0	0	0	0	0
2350	1	0	0	0	0	0	0	0	0	0	0	0	0
2350	2	0	0	0	0	0	0	0	0	0	0	0	0
2350	3	0	0	0	0	0	0	0	0	0	0	0	0
2350	4	0	0	0	0	0	0	0	0	0	0	0	0
2350	5	0	0	0	0	0	0	0	0	0	0	0	0
2350	6	0	0	0	0	0	0	0	0	0	0	0	0
2350	7	0	0	0	0	0	0	0	0	0	0	0	0
2350	8	0	0	0	0	0	0	0	0	0	0	0	0
2350	9	0	0	0	0	0	0	0	0	0	0	0	0
2351	0	0	0	0	0	0	0	0	0	0	0	0	0
2351	1	0	0	0	0	0	0	0	0	0	0	0	0
2351	2	0	0	0	0	0	0	0	0	0	0	0	0
2351	3	0	0	0	0	0	0	0	0	0	0	0	0
2351	4	0	0	0	0	0	0	0	0	0	0	0	0
2351	5	0	0	0	0	0	0	0	0	0	0	0	0
2351	6	0	0	0	0	0	0	0	0	0	0	0	0
2351	7	0	0	0	0	0	0	0	0	0	0	0	0
2351	8	0	0	0	0	0	0	0	0	0	0	0	0
2351	9	0	0	0	0	0	0	0	0	0	0	0	0
2352	0	0	0	0	0	0	0	0	0	0	0	0	0
2352	1	0	0	0	0	0	0	0	0	0	0	0	0
2352	2	0	0	0	0	0	0	0	0	0	0	0	0
2352	3	0	0	0	0	0	0	0	0	0	0	0	0
2352	4	0	0	0	0	0	0	0	0	0	0	0	0
2352	5	0	0	0	0	0	0	0	0	0	0	0	0
2352	6	0	0	0	0	0	0	0	0	0	0	0	0
2352	7	0	0	0	0	0	0	0	0	0	0	0	0
2352	8	0	0	0	0	0	0	0	0	0	0	0	0
2352	9	0	0	0	0	0	0	0	0	0	0	0	0
2353	0	0	0	0	0	0	0	0	0	0	0	0	0
2353	1	0	0	0	0	0	0	0	0	0	0	0	0
2353	2	0	0	0	0	0	0	0	0	0	0	0	0
2353	3	0	0	0	0	0	0	0	0	0	0	0	0
2353	4	0	0	0	0	0	0	0	0	0	0	0	0
2353	5	0	0	0	0	0	0	0	0	0	0	0	0
2353	6	0	0	0	0	0	0	0	0	0	0	0	0
2353	7	0	0	0	0	0	0	0	0	0	0	0	0
2353	8	0	0	0	0	0	0	0	0	0	0	0	0
2353	9	0	0	0	0	0	0	0	0	0	0	0	0
2354	0	0	0	0	0	0	0	0	0	0	0	0	0
2354	1	0	0	0	0	0	0	0	0	0	0	0	0
2354	2	0	0	0	0	0	0	0	0	0	0	0	0
2354	3	0	0	0	0	0	0	0	0	0	0	0	0
2354	4	0	0	0	0	0	0	0	0	0	0	0	0
2354	5	0	0	0	0	0	0	0	0	0	0	0	0
2354	6	0	0	0	0	0	0	0	0	0	0	0	0
2354	7	0	0	0	0	0	0	0	0	0	0	0	0
2354	8	0	0	0	0	0	0	0	0	0	0	0	0
2354	9	0	0	0	0	0	0	0	0	0	0	0	0
2355	0	0	0	0	0	0	0	0	0	0	0	0	0
2355	1	0	0	0	0	0	0	0	0	0	0	0	0
2355	2	0	0	0	0	0	0	0	0	0	0	0	0
2355	3	0	0	0	0	0	0	0	0	0	0	0	0
2355	4	0	0	0	0	0	0	0	0	0	0	0	0
2355	5	0	0	0	0	0	0	0	0	0	0	0	0
2355	6	0	0	0	0	0	0	0	0	0	0	0	0
2355	7	0	0	0	0	0	0	0	0	0	0	0	0
2355	8	0	0	0	0	0	0	0	0	0	0	0	0
2355	9	0	0	0	0	0	0	0	0	0	0	0	0
2356	0	0	0	0	0	0	0	0	0	0	0	0	0
2356	1	0	0	0	0	0	0	0	0	0	0	0	0
2356	2	0	0	0	0	0	0	0	0	0	0	0	0
2356	3	0	0	0	0	0	0	0	0	0	0	0	0
2356	4	0	0	0	0	0	0	0	0	0	0	0	0
2356	5	0	0	0	0	0	0	0	0	0	0	0	0
2356	6	0	0	0	0	0	0	0	0	0	0	0	0
2356	7	0	0	0	0	0	0	0	0	0	0	0	0
2356	8	0	0	0	0	0	0	0	0	0	0	0	0
2356	9	0	0	0	0	0	0	0	0	0	0	0	0
2357	0	0	0	0	0	0	0	0	0	0	0	0	0
2357	1	0	0	0	0	0	0	0	0	0	0	0	0
2357	2	0	0	0	0	0	0	0	0	0	0	0	0
2357	3	0	0	0	0	0	0	0	0	0	0	0	0
2357	4	0	0	0	0	0	0	0	0	0	0	0	0
2357	5	0	0	0	0	0	0	0	0	0	0	0	0
2357	6	0	0	0	0	0	0	0	0	0	0	0	0
2357	7	0	0	0	0	0	0	0	0	0	0	0	0
2357	8	0	0	0	0	0	0	0	0	0	0	0	0
2357	9	0	0	0	0	0	0	0	0	0	0	0	0
2358	0	0	0	0	0	0	0	0	0	0	0	0	0
2358	1	0	0	0	0	0	0	0	0	0	0	0	0
2358	2	0	0	0	0	0	0	0	0	0	0	0	0
2358	3	0	0	0	0	0	0	0	0	0	0	0	0
2358	4	0	0	0	0	0	0	0	0	0	0	0	0
2358	5	0	0	0	0	0	0	0	0	0	0	0	0
2358	6	0	0	0	0	0	0	0	0	0	0	0	0
2358	7	0	0	0	0	0	0	0	0	0	0	0	0
2358	8	0	0	0	0	0	0	0	0	0	0	0	0
2358	9	0	0	0	0	0	0	0	0	0	0	0	0
2359	0	0	0	0	0	0	0	0	0	0	0	0	0
2359	1	0	0	0	0	0	0	0	0	0	0	0	0
2359	2	0	0	0	0	0	0	0	0	0	0	0	0
2359	3	0	0	0	0	0	0	0	0	0	0	0	0
2359	4	0	0	0	0	0	0	0	0	0	0	0	0
2359	5	0	0	0	0	0	0	0	0	0	0	0	0
2359	6	0	0	0	0	0	0	0	0	0	0	0	0
2359	7	0	0	0	0	0	0	0	0	0	0	0	0
2359	8	0	0	0	0	0	0	0	0	0	0	0	0
2359	9	0	0	0	0	0	0	0	0	0	0	0	0
2360	0	0	0	0	0	0	0	0	0	0	0	0	0
2360	1	0	0	0	0	0	0	0	0	0	0	0	0
2360	2	0	0	0	0	0	0	0	0	0	0	0	0
2360	3	0	0	0	0	0	0	0	0	0	0	0	0
2360	4	0	0	0	0	0	0	0	0	0	0	0	0
2360	5	0	0	0	0	0	0	0	0	0	0	0	0
2360	6	0	0	0	0	0	0	0	0	0	0	0	0
2360	7	0	0	0	0	0	0	0	0	0	0	0	0
2360	8	0	0	0	0	0	0	0	0	0	0	0	0
2360	9	0	0	0	0	0	0	0	0	0	0	0	0
2361	0	0	0	0	0	0	0	0	0	0	0	0	0
2361	1	0	0	0	0	0	0	0	0	0	0	0	0
2361	2	0	0	0	0	0	0	0	0	0	0	0	0
2361	3	0	0	0	0	0	0	0	0	0	0	0	0
2361	4	0	0	0	0	0	0	0	0	0	0	0	0
2361	5	0	0	0	0	0	0	0	0	0	0	0	0
2361	6	0	0	0	0	0	0	0	0	0	0	0	0
2361	7	0	0	0	0	0	0	0	0	0	0	0	0
2361	8	0	0	0	0	0	0	0	0	0	0	0	0
2361	9	0	0	0	0	0	0	0	0	0	0	0	0
2362	0	0	0	0	0	0	0	0	0	0	0	0	0
2362	1	0	0	0	0	0	0	0	0	0	0	0	0
2362	2	0	0	0	0	0	0	0	0	0	0	0	0
2362	3	0	0	0	0	0	0	0	0	0	0	0	0
2362	4	0	0	0	0	0	0	0	0	0	0	0	0
2362	5	0	0	0	0	0	0	0	0	0	0	0	0
2362	6	0	0	0	0	0	0	0	0	0	0	0	0
2362	7	0	0	0	0	0	0	0	0	0	0	0	0
2362	8	0	0	0	0	0	0	0	0	0	0	0	0
2362	9	0	0	0	0	0	0	0	0	0	0	0	0
2363	0	0	0	0	0	0	0	0	0	0	0	0	0
2363	1	0	0	0	0	0	0	0	0	0	0	0	0
2363	2	0	0	0	0	0	0	0	0	0	0	0	0
2363	3	0	0	0	0	0	0	0	0	0	0	0	0
2363	4	0	0	0	0	0	0	0	0	0	0	0	0
2363	5	0	0	0	0	0	0	0	0	0	0	0	0
2363	6	0	0	0	0	0	0	0	0	0	0	0	0
2363	7	0	0	0	0	0	0	0	0	0	0	0	0
2363	8	0	0	0	0	0	0	0	0	0	0	0	0
2363	9	0	0	0	0	0	0	0	0	0	0	0	0
2364	0	0	0	0	0	0	0	0	0	0	0	0	0
2364	1	0	0	0	0	0	0	0	0	0	0	0	0
2364	2	0	0	0	0	0	0	0	0	0	0	0	0
2364	3	0	0	0	0	0	0	0	0	0	0	0	0
2364	4	0	0	0	0	0	0	0	0	0	0	0	0
2364	5	0	0	0	0	0	0	0	0	0	0	0	0
2364	6	0	0	0	0	0	0	0	0	0	0	0	0
2364	7	0	0	0	0	0	0	0	0	0	0	0	0
2364	8	0	0	0	0	0	0	0	0	0	0	0	0
2364	9	0	0	0	0	0	0	0	0	0	0	0	0
2365	0	0	0	0	0	0	0	0	0	0	0	0	0
2365	1	0	0	0	0	0	0	0	0	0	0	0	0
2365	2	0	0	0	0	0	0	0	0	0	0	0	0
2365	3	0	0	0	0	0	0	0	0	0	0	0	0
2365	4	0	0	0	0	0	0	0	0	0	0	0	0
2365	5	0	0	0	0	0	0	0	0	0	0	0	0
2365	6	0	0	0	0	0	0	0	0	0	0	0	0
2365	7	0	0	0	0	0	0	0	0	0	0	0	0
2365	8	0	0	0	0	0	0	0	0	0	0	0	0
2365	9	0	0	0	0	0	0	0	0	0	0	0	0
2366	0	0	0	0	0	0	0	0	0	0	0	0	0
2366	1	0	0	0	0	0	0	0	0	0	0	0	0
2366	2	0	0	0	0	0	0	0	0	0	0	0	0
2366	3	0	0	0	0	0	0	0	0	0	0	0	0
2366	4	0	0	0	0	0	0	0	0	0	0	0	0
2366	5	0	0	0	0	0	0	0	0	0	0	0	0
2366	6	0	0	0	0	0	0	0	0	0	0	0	0
2366	7	0	0	0	0	0	0	0	0	0	0	0	0
2366	8	0	0	0	0	0	0	0	0	0	0	0	0
2366	9	0	0	0	0	0	0	0	0	0	0	0	0
2367	0	0	0	0	0	0	0	0	0	0	0	0	0
2367	1	0	0	0	0	0	0	0	0	0	0	0	0
2367	2	0	0	0	0	0	0	0	0	0	0	0	0
2367	3	0	0	0	0	0	0	0	0	0	0	0	0
2367	4	0	0	0	0	0	0	0	0	0	0	0	0
2367	5	0	0	0	0	0	0	0	0	0	0	0	0
2367	6	0	0	0	0	0	0	0	0	0	0	0	0
2367	7	0	0	0	0	0	0	0	0	0	0	0	0
2367	8	0	0	0	0	0	0	0	0	0	0	0	0
2367	9	0	0	0	0	0	0	0	0	0	0	0	0
2368	0	0	0	0	0	0	0	0	0	0	0	0	0
2368	1	0	0	0	0	0	0	0	0	0	0	0	0
2368	2	0	0	0	0	0	0	0	0	0	0	0	0
2368	3	0	0	0	0	0	0	0	0	0	0	0	0
2368	4	0	0	0	0	0	0	0	0	0	0	0	0
2368	5	0	0	0	0	0	0	0	0	0	0	0	0
2368	6	0	0	0	0	0	0	0	0	0	0	0	0
2368	7	0	0	0	0	0	0	0	0	0	0	0	0
2368	8	0	0	0	0	0	0	0	0	0	0	0	0
2368	9	0	0	0	0	0	0	0	0	0	0	0	0
2369	0	0	0	0	0	0	0	0	0	0	0	0	0
2369	1	0	0	0	0	0	0	0	0	0	0	0	0
2369	2	0	0	0	0	0	0	0	0	0	0	0	0
2369	3	0	0	0	0	0	0	0	0	0	0	0	0
2369	4	0	0	0	0	0	0	0	0	0	0	0	0
2369	5	0	0	0	0	0	0	0	0	0	0	0	0
2369	6	0	0	0	0	0	0	0	0	0	0	0	0
2369	7	0	0	0	0	0	0	0	0	0	0	0	0
2369	8	0	0	0	0	0	0	0	0	0	0	0	0
2369	9	0	0	0	0	0	0	0	0	0	0	0	0
2370	0	0	0	0	0	0	0	0	0	0	0	0	0
2370	1	0	0	0	0	0	0	0	0	0	0	0	0
2370	2	0	0	0	0	0	0	0	0	0	0	0	0
2370	3	0	0	0	0	0	0	0	0	0	0	0	0
2370	4	0	0	0	0	0	0	0	0	0	0	0	0
2370	5	0	0	0	0	0	0	0	0	0	0	0	0
2370	6	0	0	0	0	0	0	0	0	0	0	0	0
2370	7	0	0	0	0	0	0	0	0	0	0	0	0
2370	8	0	0	0	0	0	0	0	0	0	0	0	0
2370	9	0	0	0	0	0	0	0	0	0	0	0	0
2371	0	0	0	0	0	0	0	0	0	0	0	0	0
2371	1	0	0	0	0	0	0	0	0	0	0	0	0
2371	2	0	0	0	0	0	0	0	0	0	0	0	0
2371	3	0	0	0	0	0	0	0	0	0	0	0	0
2371	4	0	0	0	0	0	0	0	0	0	0	0	0
2371	5	0	0	0	0	0	0	0	0	0	0	0	0
2371	6	0	0	0	0	0	0	0	0	0	0	0	0
2371	7	0	0	0	0	0	0	0	0	0	0	0	0
2371	8	0	0	0	0	0	0	0	0	0	0	0	0
2371	9	0	0	0	0	0	0	0	0	0	0	0	0
2372	0	0	0	0	0	0	0	0	0	0	0	0	0
2372	1	0	0	0	0	0	0	0	0	0	0	0	0
2372	2	0	0	0	0	0	0	0	0	0	0	0	0
2372	3	0	0	0	0	0	0	0	0	0	0	0	0
2372	4	0	0	0	0	0	0	0	0	0	0	0	0
2372	5	0	0	0	0	0	0	0	0	0	0	0	0
2372	6	0	0	0	0	0	0	0	0	0	0	0	0
2372	7	0	0	0	0	0	0	0	0	0	0	0	0
2372	8	0	0	0	0	0	0	0	0	0	0	0	0
2372	9	0	0	0	0	0	0	0	0	0	0	0	0
2373	0	0	0	0	0	0	0	0	0	0	0	0	0
2373	1	0	0	0	0	0	0	0	0	0	0	0	0
2373	2	0	0	0	0	0	0	0	0	0	0	0	0
2373	3	0	0	0	0	0	0	0	0	0	0	0	0
2373	4	0	0	0	0	0	0	0	0	0	0	0	0
2373	5	0	0	0	0	0	0	0	0	0	0	0	0
2373	6	0	0	0	0	0	0	0	0	0	0	0	0
2373	7	0	0	0	0	0	0	0	0	0	0	0	0
2373	8	0	0	0	0	0	0	0	0	0	0	0	0
2373	9	0	0	0	0	0	0	0	0	0	0	0	0
2374	0	0	0	0	0	0	0	0	0	0	0	0	0
2374	1	0	0	0	0	0	0	0	0	0	0	0	0
2374	2	0	0	0	0	0	0	0	0	0	0	0	0
2374	3	0	0	0	0	0	0	0	0	0	0	0	0
2374	4	0	0	0	0	0	0	0	0	0	0	0	0
2374	5	0	0	0	0	0	0	0	0	0	0	0	0
2374	6	0	0	0	0	0	0	0	0	0	0	0	0
2374	7	0	0	0	0	0	0	0	0	0	0	0	0
2374	8	0	0	0	0	0	0	0	0	0	0	0	0
2374	9	0	0	0	0	0	0	0	0	0	0	0	0
2375	0	0	0	0	0	0	0	0	0	0	0	0	0
2375	1	0	0	0	0	0	0	0	0	0	0	0	0
2375	2	0	0	0	0	0	0	0	0	0	0	0	0
2375	3	0	0	0	0	0	0	0	0	0	0	0	0
2375	4	0	0	0	0	0	0	0	0	0	0	0	0
2375	5	0	0	0	0	0	0	0	0	0	0	0	0
2375	6	0	0	0	0	0	0	0	0	0	0	0	0
2375	7	0	0	0	0	0	0	0	0	0	0	0	0
2375	8	0	0	0	0	0	0	0	0	0	0	0	0
2375	9	0	0	0	0	0	0	0	0	0	0	0	0
2376	0	0	0	0	0	0	0	0	0	0	0	0	0
2376	1	0	0	0	0	0	0	0	0	0	0	0	0
2376	2	0	0	0	0	0	0	0	0	0	0	0	0
2376	3	0	0	0	0	0	0	0	0	0	0	0	0
2376	4	0	0	0	0	0	0	0	0	0	0	0	0
2376	5	0	0	0	0	0	0	0	0	0	0	0	0
2376	6	0	0	0	0	0	0	0	0	0	0	0	0
2376	7	0	0	0	0	0	0	0	0	0	0	0	0
2376	8	0	0	0	0	0	0	0	0	0	0	0	0
2376	9	0	0	0	0	0	0	0	0	0	0	0	0
2377	0	0	0	0	0	0	0	0	0	0	0	0	0
2377	1	0	0	0	0	0	0	0	0	0	0	0	0
2377	2	0	0	0	0	0	0	0	0	0	0	0	0
2377	3	0	0	0	0	0	0	0	0	0	0	0	0
2377	4	0	0	0	0	0	0	0	0	0	0	0	0
2377	5	0	0	0	0	0	0	0	0	0	0	0	0
2377	6	0	0	0	0	0	0	0	0	0	0	0	0
2377	7	0	0	0	0	0	0	0	0	0	0	0	0
2377	8	0	0	0	0	0	0	0	0	0	0	0	0
2377	9	0	0	0	0	0	0	0	0	0	0	0	0
2378	0	0	0	0	0	0	0	0	0	0	0	0	0
2378	1	0	0	0	0	0	0	0	0	0	0	0	0
2378	2	0	0	0	0	0	0	0	0	0	0	0	0
2378	3	0	0	0	0	0	0	0	0	0	0	0	0
2378	4	0	0	0	0	0	0	0	0	0	0	0	0
2378	5	0	0	0	0	0	0	0	0	0	0	0	0
2378	6	0	0	0	0	0	0	0	0	0	0	0	0
2378	7	0	0	0	0	0	0	0	0	0	0	0	0
2378	8	0	0	0	0	0	0	0	0	0	0	0	0
2378	9	0	0	0	0	0	0	0	0	0	0	0	0
2379	0	0	0	0	0	0	0	0	0	0	0	0	0
2379	1	0	0	0	0	0	0	0	0	0	0	0	0
2379	2	0	0	0	0	0	0	0	0	0	0	0	0
2379	3	0	0	0	0	0	0	0	0	0	0	0	0
2379	4	0	0	0	0	0	0	0	0	0	0	0	0
2379	5	0	0	0	0	0	0	0	0	0	0	0	0
2379	6	0	0	0	0	0	0	0	0	0	0	0	0
2379	7	0	0	0	0	0	0	0	0	0	0	0	0
2379	8	0	0	0	0	0	0	0	0	0	0	0	0
2379	9	0	0	0	0	0	0	0	0	0	0	0	0
2380	0	0	0	0	0	0	0	0	0	0	0	0	0
2380	1	0	0	0	0	0	0	0	0	0	0	0	0
2380	2	0	0	0	0	0	0	0	0	0	0	0	0
2380	3	0	0	0	0	0	0	0	0	0	0	0	0
2380	4	0	0	0	0	0	0	0	0	0	0	0	0
2380	5	0	0	0	0	0	0	0	0	0	0	0	0
2380	6	0	0	0	0	0	0	0	0	0	0	0	0
2380	7	0	0	0	0	0	0	0	0	0	0	0	0
2380	8	0	0	0	0	0	0	0	0	0	0	0	0
2380	9	0	0	0	0	0	0	0	0	0	0	0	0
2381	0	0	0	0	0	0	0	0	0	0	0	0	0
2381	1	0	0	0	0	0	0	0	0	0	0	0	0
2381	2	0	0	0	0	0	0	0	0	0	0	0	0
2381	3	0	0	0	0	0	0	0	0	0	0	0	0
2381	4	0	0	0	0	0	0	0	0	0	0	0	0
2381	5	0	0	0	0	0	0	0	0	0	0	0	0
2381	6	0	0	0	0	0	0	0	0	0	0	0	0
2381	7	0	0	0	0	0	0	0	0	0	0	0	0
2381	8	0	0	0	0	0	0	0	0	0	0	0	0
2381	9	0	0	0	0	0	0	0	0	0	0	0	0
2382	0	0	0	0	0	0	0	0	0	0	0	0	0
2382	1	0	0	0	0	0	0	0	0	0	0	0	0
2382	2	0	0	0	0	0	0	0	0	0	0	0	0
2382	3	0	0	0	0	0	0	0	0	0	0	0	0
2382	4	0	0	0	0	0	0	0	0	0	0	0	0
2382	5	0	0	0	0	0	0	0	0	0	0	0	0
2382	6	0	0	0	0	0	0	0	0	0	0	0	0
2382	7	0	0	0	0	0	0	0	0	0	0	0	0
2382	8	0	0	0	0	0	0	0	0	0	0	0	0
2382	9	0	0	0	0	0	0	0	0	0	0	0	0
2383	0	0	0	0	0	0	0	0	0	0	0	0	0
2383	1	0	0	0	0	0	0	0	0	0	0	0	0
2383	2	0	0	0	0	0	0	0	0	0	0	0	0
2383	3	0	0	0	0	0	0	0	0	0	0	0	0
2383	4	0	0	0	0	0	0	0	0	0	0	0	0
2383	5	0	0	0	0	0	0	0	0	0	0	0	0
2383	6	0	0	0	0	0	0	0	0	0	0	0	0
2383	7	0	0	0	0	0	0	0	0	0	0	0	0
2383	8	0	0	0	0	0	0	0	0	0	0	0	0
2383	9	0	0	0	0	0	0	0	0	0	0	0	0
2384	0	0	0	0	0	0	0	0	0	0	0	0	0
2384	1	0	0	0	0	0	0	0	0	0	0	0	0
2384	2	0	0	0	0	0	0	0	0	0	0	0	0
2384	3	0	0	0	0	0	0	0	0	0	0	0	0
2384	4	0	0	0	0	0	0	0	0	0	0	0	0
2384	5	0	0	0	0	0	0	0	0	0	0	0	0
2384	6	0	0	0	0	0	0	0	0	0	0	0	0
2384	7	0	0	0	0	0	0	0	0	0	0	0	0
2384	8	0	0	0	0	0	0	0	0	0	0	0	0
2384	9	0	0	0	0	0	0	0	0	0	0	0	0
2385	0	0	0	0	0	0	0	0	0	0	0	0	0
2385	1	0	0	0	0	0	0	0	0	0	0	0	0
2385	2	0	0	0	0	0	0	0	0	0	0	0	0
2385	3	0	0	0	0	0	0	0	0	0	0	0	0
2385	4	0	0	0	0	0	0	0	0	0	0	0	0
2385	5	0	0	0	0	0	0	0	0	0	0	0	0
2385	6	0	0	0	0	0	0	0	0	0	0	0	0
2385	7	0	0	0	0	0	0	0	0	0	0	0	0
2385	8	0	0	0	0	0	0	0	0	0	0	0	0
2385	9	0	0	0	0	0	0	0	0	0	0	0	0
2386	0	0	0	0	0	0	0	0	0	0	0	0	0
2386	1	0	0	0	0	0	0	0	0	0	0	0	0
2386	2	0	0	0	0	0	0	0	0	0	0	0	0
2386	3	0	0	0	0	0	0	0	0	0	0	0	0
2386	4	0	0	0	0	0	0	0	0	0	0	0	0
2386	5	0	0	0	0	0	0	0	0	0	0	0	0
2386	6	0	0	0	0	0	0	0	0	0	0	0	0
2386	7	0	0	0	0	0	0	0	0	0	0	0	0
2386	8	0	0	0	0	0	0	0	0	0	0	0	0
2386	9	0	0	0	0	0	0	0	0	0	0	0	0
2387	0	0	0	0	0	0	0	0	0	0	0	0	0
2387	1	0	0	0	0	0	0	0	0	0	0	0	0
2387	2	0	0	0	0	0	0	0	0	0	0	0	0
2387	3	0	0	0	0	0	0	0	0	0	0	0	0
2387	4	0	0	0	0	0	0	0	0	0	0	0	0
2387	5	0	0	0	0	0	0	0	0	0	0	0	0
2387	6	0	0	0	0	0	0	0	0	0	0	0	0
2387	7	0	0	0	0	0	0	0	0	0	0	0	0
2387	8	0	0	0	0	0	0	0	0	0	0	0	0
2387	9	0	0	0	0	0	0	0	0	0	0	0	0
2388	0	0	0	0	0	0	0	0	0	0	0	0	0
2388	1	0	0	0	0	0	0	0	0	0	0	0	0
2388	2	0	0	0	0	0	0	0	0	0	0	0	0
2388	3	0	0	0	0	0	0	0	0	0	0	0	0
2388	4	0	0	0	0	0	0	0	0	0	0	0	0
2388	5	0	0	0	0	0	0	0	0	0	0	0	0
2388	6	0	0	0	0	0	0	0	0	0	0	0	0
2388	7	0	0	0	0	0	0	0	0	0	0	0	0
2388	8	0	0	0	0	0	0	0	0	0	0	0	0
2388	9	0	0	0	0	0	0	0	0	0	0	0	0
2389	0	0	0	0	0	0	0	0	0	0	0	0	0
2389	1	0	0	0	0	0	0	0	0	0	0	0	0
2389	2	0	0	0	0	0	0	0	0	0	0	0	0
2389	3	0	0	0	0	0	0	0	0	0	0	0	0
2389	4	0	0	0	0	0	0	0	0	0	0	0	0
2389	5	0	0	0	0	0	0	0	0	0	0	0	0
2389	6	0	0	0	0	0	0	0	0	0	0	0	0
2389	7	0	0	0	0	0	0	0	0	0	0	0	0
2389	8	0	0	0	0	0	0	0	0	0	0	0	0
2389	9	0	0	0	0	0	0	0	0	0	0	0	0
2390	0	0	0	0	0	0	0	0	0	0	0	0	0
2390	1	0	0	0	0	0	0	0	0	0	0	0	0
2390	2	0	0	0	0	0	0	0	0	0	0	0	0
2390	3	0	0	0	0	0	0	0	0	0	0	0	0
2390	4	0	0	0	0	0	0	0	0	0	0	0	0
2390	5	0	0	0	0	0	0	0	0	0	0	0	0
2390	6	0	0	0	0	0	0	0	0	0	0	0	0
2390	7	0	0	0	0	0	0	0	0	0	0	0	0
2390	8	0	0	0	0	0	0	0	0	0	0	0	0
2390	9	0	0	0	0	0	0	0	0	0	0	0	0
2391	0	0	0	0	0	0	0	0	0	0	0	0	0
2391	1	0	0	0	0	0	0	0	0	0	0	0	0
2391	2	0	0	0	0	0	0	0	0	0	0	0	0
2391	3	0	0	0	0	0	0	0	0	0	0	0	0
2391	4	0	0	0	0	0	0	0	0	0	0	0	0
2391	5	0	0	0	0	0	0	0	0	0	0	0	0
2391	6	0	0	0	0	0	0	0	0	0	0	0	0
2391	7	0	0	0	0	0	0	0	0	0	0	0	0
2391	8	0	0	0	0	0	0	0	0	0	0	0	0
2391	9	0	0	0	0	0	0	0	0	0	0	0	0
2392	0	0	0	0	0	0	0	0	0	0	0	0	0
2392	1	0	0	0	0	0	0	0	0	0	0	0	0
2392	2	0	0	0	0	0	0	0	0	0	0	0	0
2392	3	0	0	0	0	0	0	0	0	0	0	0	0
2392	4	0	0	0	0	0	0	0	0	0	0	0	0
2392	5	0	0	0	0	0	0	0	0	0	0	0	0
2392	6	0	0	0	0	0	0	0	0	0	0	0	0
2392	7	0	0	0	0	0	0	0	0	0	0	0	0
2392	8	0	0	0	0	0	0	0	0	0	0	0	0
2392	9	0	0	0	0	0	0	0	0	0	0	0	0
2393	0	0	0	0	0	0	0	0	0	0	0	0	0
2393	1	0	0	0	0	0	0	0	0	0	0	0	0
2393	2	0	0	0	0	0	0	0	0	0	0	0	0
2393	3	0	0	0	0	0	0	0	0	0	0	0	0
2393	4	0	0	0	0	0	0	0	0	0	0	0	0
2393	5	0	0	0	0	0	0	0	0	0	0	0	0
2393	6	0	0	0	0	0	0	0	0	0	0	0	0
2393	7	0	0	0	0	0	0	0	0	0	0	0	0
2393	8	0	0	0	0	0	0	0	0	0	0	0	0
2393	9	0	0	0	0	0	0	0	0	0	0	0	0
2394	0	0	0	0	0	0	0	0	0	0	0	0	0
2394	1	0	0	0	0	0	0	0	0	0	0	0	0
2394	2	0	0	0	0	0	0	0	0	0	0	0	0
2394	3	0	0	0	0	0	0	0	0	0	0	0	0
2394	4	0	0	0	0	0	0	0	0	0	0	0	0
2394	5	0	0	0	0	0	0	0	0	0	0	0	0
2394	6	0	0	0	0	0	0	0	0	0	0	0	0
2394	7	0	0	0	0	0	0	0	0	0	0	0	0
2394	8	0	0	0	0	0	0	0	0	0	0	0	0
2394	9	0	0	0	0	0	0	0	0	0	0	0	0
2395	0	0	0	0	0	0	0	0	0	0	0	0	0
2395	1	0	0	0	0	0	0	0	0	0	0	0	0
2395	2	0	0	0	0	0	0	0	0	0	0	0	0
2395	3	0	0	0	0	0	0	0	0	0	0	0	0
2395	4	0	0	0	0	0	0	0	0	0	0	0	0
2395	5	0	0	0	0	0	0	0	0	0	0	0	0
2395	6	0	0	0	0	0	0	0	0	0	0	0	0
2395	7	0	0	0	0	0	0	0	0	0	0	0	0
2395	8	0	0	0	0	0	0	0	0	0	0	0	0
2395	9	0	0	0	0	0	0	0	0	0	0	0	0
2396	0	0	0	0	0	0	0	0	0	0	0	0	0
2396	1	0	0	0	0	0	0	0	0	0	0	0	0
2396	2	0	0	0	0	0	0	0	0	0	0	0	0
2396	3	0	0	0	0	0	0	0	0	0	0	0	0
2396	4	0	0	0	0	0	0	0	0	0	0	0	0
2396	5	0	0	0	0	0	0	0	0	0	0	0	0
2396	6	0	0	0	0	0	0	0	0	0	0	0	0
2396	7	0	0	0	0	0	0	0	0	0	0	0	0
2396	8	0	0	0	0	0	0	0	0	0	0	0	0
2396	9	0	0	0	0	0	0	0	0	0	0	0	0
2397	0	0	0	0	0	0	0	0	0	0	0	0	0
2397	1	0	0	0	0	0	0	0	0	0	0	0	0
2397	2	0	0	0	0	0	0	0	0	0	0	0	0
2397	3	0	0	0	0	0	0	0	0	0	0	0	0
2397	4	0	0	0	0	0	0	0	0	0	0	0	0
2397	5	0	0	0	0	0	0	0	0	0	0	0	0
2397	6	0	0	0	0	0	0	0	0	0	0	0	0
2397	7	0	0	0	0	0	0	0	0	0	0	0	0
2397	8	0	0	0	0	0	0	0	0	0	0	0	0
2397	9	0	0	0	0	0	0	0	0	0	0	0	0
2398	0	0	0	0	0	0	0	0	0	0	0	0	0
2398	1	0	0	0	0	0	0	0	0	0	0	0	0
2398	2	0	0	0	0	0	0	0	0	0	0	0	0
2398	3	0	0	0	0	0	0	0	0	0	0	0	0
2398	4	0	0	0	0	0	0	0	0	0	0	0	0
2398	5	0	0	0	0	0	0	0	0	0	0	0	0
2398	6	0	0	0	0	0	0	0	0	0	0	0	0
2398	7	0	0	0	0	0	0	0	0	0	0	0	0
2398	8	0	0	0	0	0	0	0	0	0	0	0	0
2398	9	0	0	0	0	0	0	0	0	0	0	0	0
2399	0	0	0	0	0	0	0	0	0	0	0	0	0
2399	1	0	0	0	0	0	0	0	0	0	0	0	0
2399	2	0	0	0	0	0	0	0	0	0	0	0	0
2399	3	0	0	0	0	0	0	0	0	0	0	0	0
2399	4	0	0	0	0	0	0	0	0	0	0	0	0
2399	5	0	0	0	0	0	0	0	0	0	0	0	0
2399	6	0	0	0	0	0	0	0	0	0	0	0	0
2399	7	0	0	0	0	0	0	0	0	0	0	0	0
2399	8	0	0	0	0	0	0	0	0	0	0	0	0
2399	9	0	0	0	0	0	0	0	0	0	0	0	0
2400	0	0	0	0	0	0	0	0	0	0	0	0	0
2400	1	0	0	0	0	0	0	0	0	0	0	0	0
2400	2	0	0	0	0	0	0	0	0	0	0	0	0
2400	3	0	0	0	0	0	0	0	0	0	0	0	0
2400	4	0	0	0	0	0	0	0	0	0	0	0	0
2400	5	0	0	0	0	0	0	0	0	0	0	0	0
2400	6	0	0	0	0	0	0	0	0	0	0	0	0
2400	7	0	0	0	0	0	0	0	0	0	0	0	0
2400	8	0	0	0	0	0	0	0	0	0	0	0	0
2400	9	0	0	0	0	0	0	0	0	0	0	0	0
2401	0	0	0	0	0	0	0	0	0	0	0	0	0
2401	1	0	0	0	0	0	0	0	0	0	0	0	0
2401	2	0	0	0	0	0	0	0	0	0	0	0	0
2401	3	0	0	0	0	0	0	0	0	0	0	0	0
2401	4	0	0	0	0	0	0	0	0	0	0	0	0
2401	5	0	0	0	0	0	0	0	0	0	0	0	0
2401	6	0	0	0	0	0	0	0	0	0	0	0	0
2401	7	0	0	0	0	0	0	0	0	0	0	0	0
2401	8	0	0	0	0	0	0	0	0	0	0	0	0
2401	9	0	0	0	0	0	0	0	0	0	0	0	0
2402	0	0	0	0	0	0	0	0	0	0	0	0	0
2402	1	0	0	0	0	0	0	0	0	0	0	0	0
2402	2	0	0	0	0	0	0	0	0	0	0	0	0
2402	3	0	0	0	0	0	0	0	0	0	0	0	0
2402	4	0	0	0	0	0	0	0	0	0	0	0	0
2402	5	0	0	0	0	0	0	0	0	0	0	0	0
2402	6	0	0	0	0	0	0	0	0	0	0	0	0
2402	7	0	0	0	0	0	0	0	0	0	0	0	0
2402	8	0	0	0	0	0	0	0	0	0	0	0	0
2402	9	0	0	0	0	0	0	0	0	0	0	0	0
2403	0	0	0	0	0	0	0	0	0	0	0	0	0
2403	1	0	0	0	0	0	0	0	0	0	0	0	0
2403	2	0	0	0	0	0	0	0	0	0	0	0	0
2403	3	0	0	0	0	0	0	0	0	0	0	0	0
2403	4	0	0	0	0	0	0	0	0	0	0	0	0
2403	5	0	0	0	0	0	0	0	0	0	0	0	0
2403	6	0	0	0	0	0	0	0	0	0	0	0	0
2403	7	0	0	0	0	0	0	0	0	0	0	0	0
2403	8	0	0	0	0	0	0	0	0	0	0	0	0
2403	9	0	0	0	0	0	0	0	0	0	0	0	0
2404	0	0	0	0	0	0	0	0	0	0	0	0	0
2404	1	0	0	0	0	0	0	0	0	0	0	0	0
2404	2	0	0	0	0	0	0	0	0	0	0	0	0
2404	3	0	0	0	0	0	0	0	0	0	0	0	0
2404	4	0	0	0	0	0	0	0	0	0	0	0	0
2404	5	0	0	0	0	0	0	0	0	0	0	0	0
2404	6	0	0	0	0	0	0	0	0	0	0	0	0
2404	7	0	0	0	0	0	0	0	0	0	0	0	0
2404	8	0	0	0	0	0	0	0	0	0	0	0	0
2404	9	0	0	0	0	0	0	0	0	0	0	0	0
2405	0	0	0	0	0	0	0	0	0	0	0	0	0
2405	1	0	0	0	0	0	0	0	0	0	0	0	0
2405	2	0	0	0	0	0	0	0	0	0	0	0	0
2405	3	0	0	0	0	0	0	0	0	0	0	0	0
2405	4	0	0	0	0	0	0	0	0	0	0	0	0
2405	5	0	0	0	0	0	0	0	0	0	0	0	0
2405	6	0	0	0	0	0	0	0	0	0	0	0	0
2405	7	0	0	0	0	0	0	0	0	0	0	0	0
2405	8	0	0	0	0	0	0	0	0	0	0	0	0
2405	9	0	0	0	0	0	0	0	0	0	0	0	0
2406	0	0	0	0	0	0	0	0	0	0	0	0	0
2406	1	0	0	0	0	0	0	0	0	0	0	0	0
2406	2	0	0	0	0	0	0	0	0	0	0	0	0
2406	3	0	0	0	0	0	0	0	0	0	0	0	0
2406	4	0	0	0	0	0	0	0	0	0	0	0	0
2406	5	0	0	0	0	0	0	0	0	0	0	0	0
2406	6	0	0	0	0	0	0	0	0	0	0	0	0
2406	7	0	0	0	0	0	0	0	0	0	0	0	0
2406	8	0	0	0	0	0	0	0	0	0	0	0	0
2406	9	0	0	0	0	0	0	0	0	0	0	0	0
2407	0	0	0	0	0	0	0	0	0	0	0	0	0
2407	1	0	0	0	0	0	0	0	0	0	0	0	0
2407	2	0	0	0	0	0	0	0	0	0	0	0	0
2407	3	0	0	0	0	0	0	0	0	0	0	0	0
2407	4	0	0	0	0	0	0	0	0	0	0	0	0
2407	5	0	0	0	0	0	0	0	0	0	0	0	0
2407	6	0	0	0	0	0	0	0	0	0	0	0	0
2407	7	0	0	0	0	0	0	0	0	0	0	0	0
2407	8	0	0	0	0	0	0	0	0	0	0	0	0
2407	9	0	0	0	0	0	0	0	0	0	0	0	0
2408	0	0	0	0	0	0	0	0	0	0	0	0	0
2408	1	0	0	0	0	0	0	0	0	0	0	0	0
2408	2	0	0	0	0	0	0	0	0	0	0	0	0
2408	3	0	0	0	0	0	0	0	0	0	0	0	0
2408	4	0	0	0	0	0	0	0	0	0	0	0	0
2408	5	0	0	0	0	0	0	0	0	0	0	0	0
2408	6	0	0	0	0	0	0	0	0	0	0	0	0
2408	7	0	0	0	0	0	0	0	0	0	0	0	0
2408	8	0	0	0	0	0	0	0	0	0	0	0	0
2408	9	0	0	0	0	0	0	0	0	0	0	0	0
2409	0	0	0	0	0	0	0	0	0	0	0	0	0
2409	1	0	0	0	0	0	0	0	0	0	0	0	0
2409	2	0	0	0	0	0	0	0	0	0	0	0	0
2409	3	0	0	0	0	0	0	0	0	0	0	0	0
2409	4	0	0	0	0	0	0	0	0	0	0	0	0
2409	5	0	0	0	0	0	0	0	0	0	0	0	0
2409	6	0	0	0	0	0	0	0	0	0	0	0	0
2409	7	0	0	0	0	0	0	0	0	0	0	0	0
2409	8	0	0	0	0	0	0	0	0	0	0	0	0
2409	9	0	0	0	0	0	0	0	0	0	0	0	0
2410	0	0	0	0	0	0	0	0	0	0	0	0	0
2410	1	0	0	0	0	0	0	0	0	0	0	0	0
2410	2	0	0	0	0	0	0	0	0	0	0	0	0
2410	3	0	0	0	0	0	0	0	0	0	0	0	0
2410	4	0	0	0	0	0	0	0	0	0	0	0	0
2410	5	0	0	0	0	0	0	0	0	0	0	0	0
2410	6	0	0	0	0	0	0	0	0	0	0	0	0
2410	7	0	0	0	0	0	0	0	0	0	0	0	0
2410	8	0	0	0	0	0	0	0	0	0	0	0	0
2410	9	0	0	0	0	0	0	0	0	0	0	0	0
2411	0	0	0	0	0	0	0	0	0	0	0	0	0
2411	1	0	0	0	0	0	0	0	0	0	0	0	0
2411	2	0	0	0	0	0	0	0	0	0	0	0	0
2411	3	0	0	0	0	0	0	0	0	0	0	0	0
2411	4	0	0	0	0	0	0	0	0	0	0	0	0
2411	5	0	0	0	0	0	0	0	0	0	0	0	0
2411	6	0	0	0	0	0	0	0	0	0	0	0	0
2411	7	0	0	0	0	0	0	0	0	0	0	0	0
2411	8	0	0	0	0	0	0	0	0	0	0	0	0
2411	9	0	0	0	0	0	0	0	0	0	0	0	0
2412	0	0	0	0	0	0	0	0	0	0	0	0	0
2412	1	0	0	0	0	0	0	0	0	0	0	0	0
2412	2	0	0	0	0	0	0	0	0	0	0	0	0
2412	3	0	0	0	0	0	0	0	0	0	0	0	0
2412	4	0	0	0	0	0	0	0	0	0	0	0	0
2412	5	0	0	0	0	0	0	0	0	0	0	0	0
2412	6	0	0	0	0	0	0	0	0	0	0	0	0
2412	7	-1.22542	0.204162	-11.7939	0	0	0	0	0	0	0	0	0
2412	8	-2.02624	-0.700331	-15.898	0	0	0	0	0	0	0	0	0
2412	9	-2.24442	-1.2495	-17.8148	0	0	0	0	0	0	0	0	0
2413	0	-1.93228	-1.18233	-17.5485	0	0	0	0	0	0	0	0	0
2413	1	-2.38223	-1.62784	-17.0286	0	0	0	0	0	0	0	0	0
2413	2	-2.06285	-1.89178	-16.0697	0	0	0	0	0	0	0	0	0
2413	3	-1.9946	-1.98371	-16.9421	0	0	0	0	0	0	0	0	0
2413	4	-1.58925	-2.51441	-15.9844	0	0	0	0	0	0	0	0	0
2413	5	-1.36874	-2.09084	-16.1481	0	0	0	0	0	0	0	0	0
2413	6	-1.60766	-2.27116	-16.0671	0	0	0	0	0	0	0	0	0
2413	7	-1.16871	-1.95879	-15.885	0	0	0	0	0	0	0	0	0
2413	8	-1.39434	-1.64704	-15.7958	0	0	0	0	0	0	0	0	0
2413	9	-1.1149	-1.89117	-17.9768	0	0	0	0	0	0	0	0	0
2414	0	-0.898686	-1.17806	-16.2269	0	0	0	0	0	0	0	0	0
2414	1	-1.16961	-1.11362	-16.5787	0	0	0	0	0	0	0	0	0
2414	2	-1.06317	-0.958234	-16.9264	0	0	0	0	0	0	0	0	0
2414	3	-1.19844	-0.669423	-15.7041	0	0	0	0	0	0	0	0	0
2414	4	-1.06571	-0.826329	-16.4903	0	0	0	0	0	0	0	0	0
2414	5	-1.31359	-0.470844	-16.8382	0	0	0	0	0	0	0	0	0
2414	6	-1.02366	-0.825544	-16.7514	0	0	0	0	0	0	0	0	0
2414	7	-1.64052	-0.8722	-15.1913	0	0	0	0	0	0	0	0	0
2414	8	-1.99679	-0.585875	-15.2799	0	0	0	0	0	0	0	0	0
2414	9	-2.2652	-1.07498	-16.5947	0	0	0	0	0	0	0	0	0
2415	0	-2.57433	-1.20778	-16.7714	0	0	0	0	0	0	0	0	0
2415	1	-2.77132	-1.40665	-16.3399	0	0	0	0	0	0	0	0	0
2415	2	-3.14787	-1.63006	-16.9567	0	0	0	0	0	0	0	0	0
2415	3	-3.27881	-1.74085	-17.1297	0	0	0	0	0	0	0	0	0
2415	4	-3.52079	-1.96234	-17.919	0	0	0	0	0	0	0	0	0
2415	5	-3.5684	-1.94007	-17.7467	0	0	0	0	0	0	0	0	0
2415	6	-3.30706	-2.18103	-18.3546	0	0	0	0	0	0	0	0	0
2415	7	-3.34922	-2.26981	-19.1378	0	0	0	0	0	0	0	0	0
2415	8	-3.4831	-1.7809	-19.3079	0	0	0	0	0	0	0	0	0
2415	9	-3.54899	-1.93597	-18.0911	0	0	0	0	0	0	0	0	0
2416	0	-3.6381	-2.1154	-18.7901	0	0	0	0	0	0	0	0	0
2416	1	-3.70842	-1.91522	-20.1833	0	0	0	0	0	0	0	0	0
2416	2	-3.84443	-1.91347	-19.8344	0	0	0	0	0	0	0	0	0
2416	3	-3.73362	-1.73625	-19.3967	0	0	0	0	0	0	0	0	0
2416	4	-3.88824	-1.71517	-18.702	0	0	0	0	0	0	0	0	0
2416	5	-4.13221	-1.60483	-19.3129	0	0	0	0	0	0	0	0	0
2416	6	-4.02694	-1.69238	-20.4448	0	0	0	0	0	0	0	0	0
2416	7	-4.35654	-1.80468	-19.7522	0	0	0	0	0	0	0	0	0
2416	8	-4.35903	-1.84828	-19.9262	0	0	0	0	0	0	0	0	0
2416	9	-4.54115	-1.78087	-20.4516	0	0	0	0	0	0	0	0	0
2417	0	-4.93361	-1.84914	-20.1927	0	0	0	0	0	0	0	0	0
2417	1	-5.11369	-1.82804	-20.1965	0	0	0	0	0	0	0	0	0
2417	2	-4.9694	-1.78316	-21.9403	0	0	0	0	0	0	0	0	0
2417	3	-4.90335	-1.86847	-22.1117	0	0	0	0	0	0	0	0	0
2417	4	-5.16753	-1.80346	-21.9412	0	0	0	0	0	0	0	0	0
2417	5	-5.23797	-1.82434	-22.1146	0	0	0	0	0	0	0	0	0
2417	6	-5.31157	-1.57936	-22.9824	0	0	0	0	0	0	0	0	0
2417	7	-5.68717	-1.58062	-23.0732	0	0	0	0	0	0	0	0	0
2417	8	-5.71662	-1.7341	-24.8164	0	0	0	0	0	0	0	0	0
2417	9	-5.77059	-1.42186	-25.6865	0	0	0	0	0	0	0	0	0
2418	0	-6.10036	-1.30991	-25.4229	0	0	0	0	0	0	0	0	0
2418	1	-6.43326	-1.30963	-24.729	0	0	0	0	0	0	0	0	0
2418	2	-6.4588	-1.4206	-25.3416	0	0	0	0	0	0	0	0	0
2418	3	-6.13277	-1.10754	-26.1179	0	0	0	0	0	0	0	0	0
2418	4	-6.06869	-1.12977	-27.1622	0	0	0	0	0	0	0	0	0
2418	5	-6.006	-0.815517	-26.632	0	0	0	0	0	0	0	0	0
2418	6	-6.05268	-0.658415	-26.8052	0	0	0	0	0	0	0	0	0
2418	7	-6.21219	-0.637113	-27.4181	0	0	0	0	0	0	0	0	0
2418	8	-6.39899	-0.414454	-29.1586	0	0	0	0	0	0	0	0	0
2418	9	-6.27239	-0.387216	-30.5494	0	0	0	0	0	0	0	0	0
2419	0	-6.67604	-0.431204	-31.5981	0	0	0	0	0	0	0	0	0
2419	1	-6.72199	-0.251512	-30.7234	0	0	0	0	0	0	0	0	0
2419	2	-6.92634	-0.187319	-31.6857	0	0	0	0	0	0	0	0	0
2419	3	-6.72992	-0.36223	-32.642	0	0	0	0	0	0	0	0	0
2419	4	-7.02042	-0.0510674	-32.7257	0	0	0	0	0	0	0	0	0
2419	5	-6.97867	-0.160052	-34.0331	0	0	0	0	0	0	0	0	0
2419	6	-6.89692	-0.0269962	-35.2496	0	0	0	0	0	0	0	0	0
2419	7	-7.31618	0.173257	-32.8982	0	0	0	0	0	0	0	0	0
2419	8	-7.6098	0.218151	-34.1205	0	0	0	0	0	0	0	0	0
2419	9	-7.94816	0.351531	-35.8656	0	0	0	0	0	0	0	0	0
2420	0	-7.6903	0.353002	-36.1247	0	0	0	0	0	0	0	0	0
2420	1	-7.9319	0.531708	-36.6449	0	0	0	0	0	0	0	0	0
2420	2	-7.82911	0.644572	-36.469	0	0	0	0	0	0	0	0	0
2420	3	-8.11933	0.734034	-37.6033	0	0	0	0	0	0	0	0	0
2420	4	-8.36912	1.02019	-37.6906	0	0	0	0	0	0	0	0	0
2420	5	-8.35525	1.06854	-38.3867	0	0	0	0	0	0	0	0	0
2420	6	-8.56372	1.20262	-40.0432	0	0	0	0	0	0	0	0	0
2420	7	-8.38851	1.13749	-40.1294	0	0	0	0	0	0	0	0	0
2420	8	-8.7	1.42671	-39.7779	0	0	0	0	0	0	0	0	0
2420	9	-8.83874	1.40522	-40.3898	0	0	0	0	0	0	0	0	0
2421	0	-9.08715	1.3832	-41.1761	0	0	0	0	0	0	0	0	0
2421	1	-9.12134	1.87229	-42.2185	0	0	0	0	0	0	0	0	0
2421	2	-9.16973	1.98685	-42.3022	0	0	0	0	0	0	0	0	0
2421	3	-9.37145	1.96319	-42.9156	0	0	0	0	0	0	0	0	0
2421	4	-9.68377	2.38461	-42.7394	0	0	0	0	0	0	0	0	0
2421	5	-9.73343	2.29553	-43.003	0	0	0	0	0	0	0	0	0
2421	6	-9.73725	2.54084	-44.4803	0	0	0	0	0	0	0	0	0
2421	7	-9.71803	2.56519	-45.6119	0	0	0	0	0	0	0	0	0
2421	8	-9.72314	2.72136	-45.522	0	0	0	0	0	0	0	0	0
2421	9	-9.77175	3.01349	-45.7787	0	0	0	0	0	0	0	0	0
2422	0	-9.79486	2.92473	-44.7343	0	0	0	0	0	0	0	0	0
2422	1	-10.0216	3.10084	-46.4774	0	0	0	0	0	0	0	0	0
2422	2	-9.78728	3.2611	-47.5178	0	0	0	0	0	0	0	0	0
2422	3	-9.70173	3.19531	-48.4758	0	0	0	0	0	0	0	0	0
2422	4	-9.88051	3.24121	-48.9114	0	0	0	0	0	0	0	0	0
2422	5	-10.1706	3.26314	-49.4364	0	0	0	0	0	0	0	0	0
2422	6	-10.0233	3.59788	-49.6915	0	0	0	0	0	0	0	0	0
2422	7	-10.0289	3.77567	-50.5625	0	0	0	0	0	0	0	0	0
2422	8	-10.2081	3.66488	-50.6513	0	0	0	0	0	0	0	0	0
2422	9	-10.1045	4.06707	-51.8629	0	0	0	0	0	0	0	0	0
2423	0	-10.3699	4.15599	-52.0388	0	0	0	0	0	0	0	0	0
2423	1	-10.3706	4.00129	-51.691	0	0	0	0	0	0	0	0	0
2423	2	-10.4634	4.11366	-51.5164	0	0	0	0	0	0	0	0	0
2423	3	-10.4487	4.69032	-53.514	0	0	0	0	0	0	0	0	0
2423	4	-10.4556	4.53703	-53.9509	0	0	0	0	0	0	0	0	0
2423	5	-10.6084	4.62655	-54.0385	0	0	0	0	0	0	0	0	0
2423	6	-10.6333	4.62708	-55.1698	0	0	0	0	0	0	0	0	0
2423	7	-10.4634	4.91619	-54.9026	0	0	0	0	0	0	0	0	0
2423	8	-10.358	4.89723	-55.9451	0	0	0	0	0	0	0	0	0
2423	9	-10.4095	4.98767	-57.426	0	0	0	0	0	0	0	0	0
2424	0	-10.2994	5.14506	-57.1622	0	0	0	0	0	0	0	0	0
2424	1	-10.3438	5.03503	-57.7711	0	0	0	0	0	0	0	0	0
2424	2	-10.5252	5.3457	-57.0732	0	0	0	0	0	0	0	0	0
2424	3	-10.3955	5.21526	-58.7258	0	0	0	0	0	0	0	0	0
2424	4	-10.2844	5.32746	-58.8091	0	0	0	0	0	0	0	0	0
2424	5	-10.2056	5.77499	-59.6737	0	0	0	0	0	0	0	0	0
2424	6	-9.96189	5.77506	-60.367	0	0	0	0	0	0	0	0	0
2424	7	-10.1811	5.93079	-60.0172	0	0	0	0	0	0	0	0	0
2424	8	-10.028	5.84427	-60.102	0	0	0	0	0	0	0	0	0
2424	9	-10.1214	6.22114	-62.0139	0	0	0	0	0	0	0	0	0
2425	0	-9.70341	6.06912	-62.7076	0	0	0	0	0	0	0	0	0
2425	1	-9.76945	6.20432	-62.7043	0	0	0	0	0	0	0	0	0
2425	2	-9.53076	6.33937	-64.0052	0	0	0	0	0	0	0	0	0
2425	3	-9.52606	6.11806	-63.1359	0	0	0	0	0	0	0	0	0
2425	4	-9.17628	6.3643	-64.4347	0	0	0	0	0	0	0	0	0
2425	5	-9.13526	6.49953	-65.2146	0	0	0	0	0	0	0	0	0
2425	6	-8.52058	6.50456	-66.1648	0	0	0	0	0	0	0	0	0
2425	7	-8.49708	6.34957	-66.4278	0	0	0	0	0	0	0	0	0
2425	8	-8.38381	6.61816	-66.9406	0	0	0	0	0	0	0	0	0
2425	9	-8.18646	6.77532	-66.5886	0	0	0	0	0	0	0	0	0
2426	0	-8.14602	6.57782	-67.9825	0	0	0	0	0	0	0	0	0
2426	1	-7.85957	6.75693	-68.5854	0	0	0	0	0	0	0	0	0
2426	2	-7.75107	6.91397	-69.7131	0	0	0	0	0	0	0	0	0
2426	3	-7.48444	7.11634	-69.5317	0	0	0	0	0	0	0	0	0
2426	4	-7.50644	7.16048	-69.356	0	0	0	0	0	0	0	0	0
2426	5	-7.2853	7.2295	-69.2642	0	0	0	0	0	0	0	0	0
2426	6	-7.06612	7.27595	-71.1747	0	0	0	0	0	0	0	0	0
2426	7	-6.71089	7.10089	-71.6944	0	0	0	0	0	0	0	0	0
2426	8	-6.77702	7.25734	-71.6041	0	0	0	0	0	0	0	0	0
2426	9	-6.6216	7.23841	-71.9491	0	0	0	0	0	0	0	0	0
2427	0	-6.379	7.30457	-72.6415	0	0	0	0	0	0	0	0	0
2427	1	-6.31369	7.26133	-73.2502	0	0	0	0	0	0	0	0	0
2427	2	-6.00926	7.35307	-75.0735	0	0	0	0	0	0	0	0	0
2427	3	-5.78658	7.53434	-74.6327	0	0	0	0	0	0	0	0	0
2427	4	-5.67186	7.0925	-74.1108	0	0	0	0	0	0	0	0	0
2427	5	-5.67373	7.24682	-74.8049	0	0	0	0	0	0	0	0	0
2427	6	-5.34193	7.33818	-75.93	0	0	0	0	0	0	0	0	0
2427	7	-5.38533	7.38431	-75.0592	0	0	0	0	0	0	0	0	0
2427	8	-5.30322	7.31816	-76.7132	0	0	0	0	0	0	0	0	0
2427	9	-5.01491	7.43208	-77.0566	0	0	0	0	0	0	0	0	0
2428	0	-4.98834	7.2995	-76.707	0	0	0	0	0	0	0	0	0
2428	1	-5.03048	7.29766	-77.0535	0	0	0	0	0	0	0	0	0
2428	2	-5.0785	7.60941	-77.6606	0	0	0	0	0	0	0	0	0
2428	3	-4.85748	7.32397	-77.6589	0	0	0	0	0	0	0	0	0
2428	4	-4.8333	7.19184	-78.0953	0	0	0	0	0	0	0	0	0
2428	5	-4.63693	7.30386	-78.6145	0	0	0	0	0	0	0	0	0
2428	6	-4.7243	7.32664	-79.0483	0	0	0	0	0	0	0	0	0
2428	7	-4.87618	7.39382	-78.1757	0	0	0	0	0	0	0	0	0
2428	8	-4.63889	7.3952	-79.7407	0	0	0	0	0	0	0	0	0
2428	9	-4.35341	7.39807	-81.0438	0	0	0	0	0	0	0	0	0
2429	0	-4.21805	7.17718	-80.522	0	0	0	0	0	0	0	0	0
2429	1	-4.21533	7.28972	-79.995	0	0	0	0	0	0	0	0	0
2429	2	-4.281	7.31091	-81.7366	0	0	0	0	0	0	0	0	0
2429	3	-4.08154	7.15683	-80.8664	0	0	0	0	0	0	0	0	0
2429	4	-4.03577	7.02494	-81.213	0	0	0	0	0	0	0	0	0
2429	5	-3.86311	7.0933	-82.6027	0	0	0	0	0	0	0	0	0
2429	6	-3.72652	7.2061	-82.5106	0	0	0	0	0	0	0	0	0
2429	7	-3.74504	7.11576	-81.2925	0	0	0	0	0	0	0	0	0
2429	8	-3.92293	7.20485	-81.9024	0	0	0	0	0	0	0	0	0
2429	9	-4.00961	7.05017	-81.903	0	0	0	0	0	0	0	0	0
2430	0	-3.44346	7.38553	-83.1133	0	0	0	0	0	0	0	0	0
2430	1	-3.34707	7.29882	-83.285	0	0	0	0	0	0	0	0	0
2430	2	-3.32422	7.12104	-82.9371	0	0	0	0	0	0	0	0	0
2430	3	-3.4144	7.07667	-83.6352	0	0	0	0	0	0	0	0	0
2430	4	-3.19115	7.27819	-83.1927	0	0	0	0	0	0	0	0	0
2430	5	-2.99447	6.9475	-84.6748	0	0	0	0	0	0	0	0	0
2430	6	-2.88615	7.01587	-85.0201	0	0	0	0	0	0	0	0	0
2430	7	-2.73	6.81791	-85.4562	0	0	0	0	0	0	0	0	0
2430	8	-2.81689	7.10658	-84.7549	0	0	0	0	0	0	0	0	0
2430	9	-2.64092	7.08408	-85.8852	0	0	0	0	0	0	0	0	0
2431	0	-2.72723	6.84102	-86.2353	0	0	0	0	0	0	0	0	0
2431	1	-2.46193	6.99842	-86.752	0	0	0	0	0	0	0	0	0
2431	2	-2.21842	7.02191	-86.6628	0	0	0	0	0	0	0	0	0
2431	3	-2.28594	6.86632	-86.8371	0	0	0	0	0	0	0	0	0
2431	4	-2.25283	6.95713	-85.4381	0	0	0	0	0	0	0	0	0
2431	5	-2.16988	6.93438	-86.6576	0	0	0	0	0	0	0	0	0
2431	6	-2.14717	6.97858	-87.6999	0	0	0	0	0	0	0	0	0
2431	7	-1.86193	6.95883	-87.35	0	0	0	0	0	0	0	0	0
2431	8	-1.96988	6.82685	-87.9601	0	0	0	0	0	0	0	0	0
2431	9	-1.77202	6.96146	-87.6079	0	0	0	0	0	0	0	0	0
2432	0	-1.70302	6.89454	-88.5645	0	0	0	0	0	0	0	0	0
2432	1	-1.52655	7.11858	-88.2099	0	0	0	0	0	0	0	0	0
2432	2	-1.35473	7.07612	-89.5146	0	0	0	0	0	0	0	0	0
2432	3	-1.04396	6.85612	-89.6874	0	0	0	0	0	0	0	0	0
2432	4	-0.97842	7.07967	-89.9444	0	0	0	0	0	0	0	0	0
2432	5	-1.01756	6.9458	-90.0316	0	0	0	0	0	0	0	0	0
2432	6	-0.905538	6.77024	-89.4228	0	0	0	0	0	0	0	0	0
2432	7	-0.71192	7.03689	-91.1592	0	0	0	0	0	0	0	0	0
2432	8	-0.684699	7.03991	-89.9358	0	0	0	0	0	0	0	0	0
2432	9	-0.202163	7.01858	-91.8485	0	0	0	0	0	0	0	0	0
2433	0	-0.594359	6.9743	-90.5434	0	0	0	0	0	0	0	0	0
2433	1	-0.212754	7.04248	-90.4499	0	0	0	0	0	0	0	0	0
2433	2	-0.372539	7.24244	-90.8841	0	0	0	0	0	0	0	0	0
2433	3	-0.217976	6.90999	-91.4958	0	0	0	0	0	0	0	0	0
2433	4	0.109329	7.26624	-92.3591	0	0	0	0	0	0	0	0	0
2433	5	0.312436	7.31372	-91.4834	0	0	0	0	0	0	0	0	0
2433	6	0.31686	7.00269	-91.747	0	0	0	0	0	0	0	0	0
2433	7	0.291377	7.13705	-92.0061	0	0	0	0	0	0	0	0	0
2433	8	0.555495	7.22616	-93.048	0	0	0	0	0	0	0	0	0
2433	9	0.614571	7.20632	-94.8753	0	0	0	0	0	0	0	0	0
2434	0	0.993105	7.20688	-94.87	0	0	0	0	0	0	0	0	0
2434	1	0.977425	7.2101	-93.8228	0	0	0	0	0	0	0	0	0
2434	2	0.930756	7.27597	-94.431	0	0	0	0	0	0	0	0	0
2434	3	1.21412	7.14497	-94.691	0	0	0	0	0	0	0	0	0
2434	4	1.2352	7.3001	-94.8637	0	0	0	0	0	0	0	0	0
2434	5	1.38811	7.54572	-95.2947	0	0	0	0	0	0	0	0	0
2434	6	1.54514	7.32546	-95.729	0	0	0	0	0	0	0	0	0
2434	7	1.39601	7.56986	-94.5071	0	0	0	0	0	0	0	0	0
2434	8	1.43728	7.4561	-95.0311	0	0	0	0	0	0	0	0	0
2434	9	1.47766	7.63689	-95.55	0	0	0	0	0	0	0	0	0
2435	0	1.65816	7.61612	-96.1576	0	0	0	0	0	0	0	0	0
2435	1	1.76621	7.66136	-96.5906	0	0	0	0	0	0	0	0	0
2435	2	1.65175	7.61623	-96.9403	0	0	0	0	0	0	0	0	0
2435	3	1.56711	7.66124	-95.9806	0	0	0	0	0	0	0	0	0
2435	4	1.36584	7.63695	-97.1171	0	0	0	0	0	0	0	0	0
2435	5	1.49458	7.79455	-98.0713	0	0	0	0	0	0	0	0	0
2435	6	1.69364	7.57579	-98.1564	0	0	0	0	0	0	0	0	0
2435	7	1.68873	7.55341	-97.7241	0	0	0	0	0	0	0	0	0
2435	8	1.51503	7.70907	-97.4603	0	0	0	0	0	0	0	0	0
2435	9	1.68878	7.84126	-98.33	0	0	0	0	0	0	0	0	0
2436	0	1.64643	7.64316	-97.9818	0	0	0	0	0	0	0	0	0
2436	1	1.51114	7.88787	-98.0688	0	0	0	0	0	0	0	0	0
2436	2	1.72769	7.75534	-98.4162	0	0	0	0	0	0	0	0	0
2436	3	1.55232	7.70909	-98.5086	0	0	0	0	0	0	0	0	0
2436	4	1.09594	8.01808	-98.3305	0	0	0	0	0	0	0	0	0
2436	5	1.3352	7.70917	-98.0709	0	0	0	0	0	0	0	0	0
2436	6	1.52938	7.8429	-99.1997	0	0	0	0	0	0	0	0	0
2436	7	1.48384	8.04362	-98.5893	0	0	0	0	0	0	0	0	0
2436	8	1.35293	7.88805	-99.1138	0	0	0	0	0	0	0	0	0
2436	9	1.30847	8.04404	-99.0244	0	0	0	0	0	0	0	0	0
2437	0	1.26274	7.86396	-99.0294	0	0	0	0	0	0	0	0	0
2437	1	1.04042	8.06566	-98.9401	0	0	0	0	0	0	0	0	0
2437	2	1.40932	7.95526	-100.247	0	0	0	0	0	0	0	0	0
2437	3	1.01076	7.77735	-100.95	0	0	0	0	0	0	0	0	0
2437	4	1.03495	7.91262	-99.4658	0	0	0	0	0	0	0	0	0
2437	5	0.588645	7.88678	-100.081	0	0	0	0	0	0	0	0	0
2437	6	0.476603	7.99688	-100.517	0	0	0	0	0	0	0	0	0
2437	7	0.388117	7.93236	-99.8212	0	0	0	0	0	0	0	0	0
2437	8	0.493864	7.91018	-100.17	0	0	0	0	0	0	0	0	0
2437	9	0.290391	7.93064	-101.132	0	0	0	0	0	0	0	0	0
2438	0	-0.149065	7.97515	-99.6548	0	0	0	0	0	0	0	0	0
2438	1	-0.346444	8.0389	-99.6564	0	0	0	0	0	0	0	0	0
2438	2	-0.172585	8.10639	-100.177	0	0	0	0	0	0	0	0	0
2438	3	-0.23822	7.90617	-101.051	0	0	0	0	0	0	0	0	0
2438	4	-0.262888	7.8393	-100.53	0	0	0	0	0	0	0	0	0
2438	5	-0.616261	7.79534	-101.23	0	0	0	0	0	0	0	0	0
2438	6	-0.635648	7.90517	-100.096	0	0	0	0	0	0	0	0	0
2438	7	-0.682219	7.72786	-99.9245	0	0	0	0	0	0	0	0	0
2438	8	-0.792016	7.55089	-100.711	0	0	0	0	0	0	0	0	0
2438	9	-0.619851	7.57373	-101.582	0	0	0	0	0	0	0	0	0
2439	0	-0.641484	7.46344	-101.321	0	0	0	0	0	0	0	0	0
2439	1	-0.768189	7.48593	-100.972	0	0	0	0	0	0	0	0	0
2439	2	-0.967626	7.26225	-101.412	0	0	0	0	0	0	0	0	0
2439	3	-0.746161	7.32867	-101.236	0	0	0	0	0	0	0	0	0
2439	4	-0.880326	7.35144	-101.15	0	0	0	0	0	0	0	0	0
2439	5	-0.769149	7.33134	-100.712	0	0	0	0	0	0	0	0	0
2439	6	-0.836113	7.2865	-100.192	0	0	0	0	0	0	0	0	0
2439	7	-1.12082	7.46112	-100.106	0	0	0	0	0	0	0	0	0
2439	8	-1.32192	7.52729	-100.368	0	0	0	0	0	0	0	0	0
2439	9	-1.34672	7.45983	-100.632	0	0	0	0	0	0	0	0	0
2440	0	-1.52386	7.39302	-100.896	0	0	0	0	0	0	0	0	0
2440	1	-1.39266	7.50506	-100.632	0	0	0	0	0	0	0	0	0
2440	2	-1.61672	7.52619	-100.723	0	0	0	0	0	0	0	0	0
2440	3	-2.01412	7.30155	-100.903	0	0	0	0	0	0	0	0	0
2440	4	-2.10095	7.16789	-99.7747	0	0	0	0	0	0	0	0	0
2440	5	-2.26155	7.25797	-101.256	0	0	0	0	0	0	0	0	0
2440	6	-2.21567	7.10205	-102.041	0	0	0	0	0	0	0	0	0
2440	7	-2.05956	6.99217	-100.995	0	0	0	0	0	0	0	0	0
2440	8	-2.27825	6.96964	-100.648	0	0	0	0	0	0	0	0	0
2440	9	-2.29815	6.94605	-100.303	0	0	0	0	0	0	0	0	0
2441	0	-2.52107	6.85581	-100.742	0	0	0	0	0	0	0	0	0
2441	1	-2.43371	6.92226	-100.653	0	0	0	0	0	0	0	0	0
2441	2	-2.27765	6.76889	-101.175	0	0	0	0	0	0	0	0	0
2441	3	-2.32149	6.7011	-100.392	0	0	0	0	0	0	0	0	0
2441	4	-2.49398	6.85525	-99.2587	0	0	0	0	0	0	0	0	0
2441	5	-2.62509	6.74185	-99.9595	0	0	0	0	0	0	0	0	0
2441	6	-2.8729	6.94222	-100.135	0	0	0	0	0	0	0	0	0
2441	7	-2.7611	6.54242	-100.226	0	0	0	0	0	0	0	0	0
2441	8	-2.82507	6.56466	-99.704	0	0	0	0	0	0	0	0	0
2441	9	-2.84777	6.56508	-99.2687	0	0	0	0	0	0	0	0	0
2442	0	-3.0935	6.60808	-98.8367	0	0	0	0	0	0	0	0	0
2442	1	-3.11589	6.74129	-99.7926	0	0	0	0	0	0	0	0	0
2442	2	-3.14433	6.74138	-99.7958	0	0	0	0	0	0	0	0	0
2442	3	-3.25205	6.45255	-99.9735	0	0	0	0	0	0	0	0	0
2442	4	-3.44976	6.60704	-100.147	0	0	0	0	0	0	0	0	0
2442	5	-3.46932	6.42727	-99.2794	0	0	0	0	0	0	0	0	0
2442	6	-3.51599	6.49372	-99.4551	0	0	0	0	0	0	0	0	0
2442	7	-3.60143	6.29465	-99.195	0	0	0	0	0	0	0	0	0
2442	8	-3.71795	6.53829	-99.5427	0	0	0	0	0	0	0	0	0
2442	9	-3.628	6.40584	-99.0206	0	0	0	0	0	0	0	0	0
2443	0	-3.6908	6.31475	-99.0237	0	0	0	0	0	0	0	0	0
2443	1	-4.12991	6.37915	-97.6339	0	0	0	0	0	0	0	0	0
2443	2	-3.98048	6.60079	-98.6752	0	0	0	0	0	0	0	0	0
2443	3	-3.84688	6.57988	-98.8484	0	0	0	0	0	0	0	0	0
2443	4	-3.87098	6.46941	-98.2413	0	0	0	0	0	0	0	0	0
2443	5	-3.86823	6.46789	-98.5032	0	0	0	0	0	0	0	0	0
2443	6	-4.04123	6.26668	-98.3332	0	0	0	0	0	0	0	0	0
2443	7	-4.10769	6.42209	-97.7224	0	0	0	0	0	0	0	0	0
2443	8	-4.2	6.35392	-98.25	0	0	0	0	0	0	0	0	0
2443	9	-4.20709	6.22143	-99.4698	0	0	0	0	0	0	0	0	0
2444	0	-4.04759	6.26778	-98.9445	0	0	0	0	0	0	0	0	0
2444	1	-4.0863	6.26681	-97.6385	0	0	0	0	0	0	0	0	0
2444	2	-4.04462	6.37794	-96.6774	0	0	0	0	0	0	0	0	0
2444	3	-4.44516	6.37544	-97.9038	0	0	0	0	0	0	0	0	0
2444	4	-4.37733	6.15318	-97.7329	0	0	0	0	0	0	0	0	0
2444	5	-4.42295	6.04145	-97.1256	0	0	0	0	0	0	0	0	0
2444	6	-4.53149	6.08569	-97.1257	0	0	0	0	0	0	0	0	0
2444	7	-4.6382	6.10617	-96.5164	0	0	0	0	0	0	0	0	0
2444	8	-4.75436	6.34932	-96.0824	0	0	0	0	0	0	0	0	0
2444	9	-4.95113	6.34788	-97.0439	0	0	0	0	0	0	0	0	0
2445	0	-5.01731	6.10414	-96.2627	0	0	0	0	0	0	0	0	0
2445	1	-4.75357	6.3038	-96.4313	0	0	0	0	0	0	0	0	0
2445	2	-4.99593	6.25858	-96.1743	0	0	0	0	0	0	0	0	0
2445	3	-5.10555	6.27911	-95.4788	0	0	0	0	0	0	0	0	0
2445	4	-5.10458	6.32424	-95.2164	0	0	0	0	0	0	0	0	0
2445	5	-5.08659	6.27988	-95.9158	0	0	0	0	0	0	0	0	0
2445	6	-4.75905	6.1482	-96.1757	0	0	0	0	0	0	0	0	0
2445	7	-5.1991	6.05597	-95.9208	0	0	0	0	0	0	0	0	0
2445	8	-5.12668	6.14722	-95.0464	0	0	0	0	0	0	0	0	0
2445	9	-5.3325	6.05719	-95.5735	0	0	0	0	0	0	0	0	0
2446	0	-5.37154	5.98976	-94.7913	0	0	0	0	0	0	0	0	0
2446	1	-5.19822	6.23224	-96.1813	0	0	0	0	0	0	0	0	0
2446	2	-5.55159	6.10021	-95.837	0	0	0	0	0	0	0	0	0
2446	3	-5.54844	5.98792	-94.6207	0	0	0	0	0	0	0	0	0
2446	4	-5.91526	6.02999	-93.0545	0	0	0	0	0	0	0	0	0
2446	5	-5.81125	6.07318	-93.7517	0	0	0	0	0	0	0	0	0
2446	6	-5.70358	6.00797	-94.0144	0	0	0	0	0	0	0	0	0
2446	7	-5.74568	6.07433	-93.8381	0	0	0	0	0	0	0	0	0
2446	8	-5.92511	6.02865	-94.2786	0	0	0	0	0	0	0	0	0
2446	9	-5.81492	6.05062	-93.928	0	0	0	0	0	0	0	0	0
2447	0	-6.01265	5.96017	-93.4966	0	0	0	0	0	0	0	0	0
2447	1	-5.85837	5.98214	-93.2352	0	0	0	0	0	0	0	0	0
2447	2	-6.14615	6.02774	-93.3231	0	0	0	0	0	0	0	0	0
2447	3	-6.19203	5.91656	-93.589	0	0	0	0	0	0	0	0	0
2447	4	-6.01215	5.67329	-93.501	0	0	0	0	0	0	0	0	0
2447	5	-6.27985	6.02511	-93.5874	0	0	0	0	0	0	0	0	0
2447	6	-6.32507	5.86959	-93.2431	0	0	0	0	0	0	0	0	0
2447	7	-6.52165	5.64734	-92.987	0	0	0	0	0	0	0	0	0
2447	8	-6.52159	5.69108	-92.551	0	0	0	0	0	0	0	0	0
2447	9	-6.56866	5.89087	-93.4202	0	0	0	0	0	0	0	0	0
2448	0	-6.63287	5.86877	-91.8526	0	0	0	0	0	0	0	0	0
2448	1	-6.78505	5.82145	-91.6814	0	0	0	0	0	0	0	0	0
2448	2	-6.83162	5.86622	-91.5931	0	0	0	0	0	0	0	0	0
2448	3	-6.63387	5.93307	-92.117	0	0	0	0	0	0	0	0	0
2448	4	-6.67704	5.93308	-91.8549	0	0	0	0	0	0	0	0	0
2448	5	-6.80724	5.73244	-91.6847	0	0	0	0	0	0	0	0	0
2448	6	-6.85346	6.02046	-92.0308	0	0	0	0	0	0	0	0	0
2448	7	-6.87323	5.66475	-90.9027	0	0	0	0	0	0	0	0	0
2448	8	-6.96327	5.88717	-91.2499	0	0	0	0	0	0	0	0	0
2448	9	-6.81581	5.95434	-93.3393	0	0	0	0	0	0	0	0	0
2449	0	-6.81294	5.95456	-92.729	0	0	0	0	0	0	0	0	0
2449	1	-6.76679	5.79985	-91.5987	0	0	0	0	0	0	0	0	0
2449	2	-6.98858	5.79913	-91.5989	0	0	0	0	0	0	0	0	0
2449	3	-7.10011	5.86452	-92.2108	0	0	0	0	0	0	0	0	0
2449	4	-7.20915	5.73063	-91.9528	0	0	0	0	0	0	0	0	0
2449	5	-6.85867	5.82017	-92.995	0	0	0	0	0	0	0	0	0
2449	6	-7.27773	5.57477	-91.5198	0	0	0	0	0	0	0	0	0
2449	7	-7.34161	5.77296	-91.4322	0	0	0	0	0	0	0	0	0
2449	8	-7.25255	5.81649	-90.9957	0	0	0	0	0	0	0	0	0
2449	9	-7.43157	5.90559	-91.519	0	0	0	0	0	0	0	0	0
2450	0	-7.301	5.77388	-91.9538	0	0	0	0	0	0	0	0	0
2450	1	-7.45516	6.03914	-90.9945	0	0	0	0	0	0	0	0	0
2450	2	-7.45595	5.72861	-91.9571	0	0	0	0	0	0	0	0	0
2450	3	-7.65686	6.01621	-91.2589	0	0	0	0	0	0	0	0	0
2450	4	-7.45873	6.01515	-91.7815	0	0	0	0	0	0	0	0	0
2450	5	-7.54571	5.83987	-91.695	0	0	0	0	0	0	0	0	0
2450	6	-7.17464	5.9972	-92.7357	0	0	0	0	0	0	0	0	0
2450	7	-7.36996	5.79646	-92.4792	0	0	0	0	0	0	0	0	0
2450	8	-7.30606	5.88468	-91.5203	0	0	0	0	0	0	0	0	0
2450	9	-7.32448	5.9296	-92.0394	0	0	0	0	0	0	0	0	0
2451	0	-7.61363	5.97377	-91.6072	0	0	0	0	0	0	0	0	0
2451	1	-7.37299	5.99606	-92.2145	0	0	0	0	0	0	0	0	0
2451	2	-7.55323	6.08376	-92.2178	0	0	0	0	0	0	0	0	0
2451	3	-7.46043	5.86417	-91.5209	0	0	0	0	0	0	0	0	0
2451	4	-7.61088	5.90623	-90.476	0	0	0	0	0	0	0	0	0
2451	5	-7.72874	6.26033	-91.7809	0	0	0	0	0	0	0	0	0
2451	6	-7.46175	6.17277	-91.5171	0	0	0	0	0	0	0	0	0
2451	7	-7.6422	6.28441	-91.1706	0	0	0	0	0	0	0	0	0
2451	8	-7.5517	6.15026	-91.7817	0	0	0	0	0	0	0	0	0
2451	9	-7.70416	6.03939	-91.6085	0	0	0	0	0	0	0	0	0
2452	0	-7.75071	6.06067	-91.5222	0	0	0	0	0	0	0	0	0
2452	1	-7.88542	6.32698	-91.6071	0	0	0	0	0	0	0	0	0
2452	2	-7.65161	6.24235	-93.0862	0	0	0	0	0	0	0	0	0
2452	3	-7.56133	6.21932	-93.0874	0	0	0	0	0	0	0	0	0
2452	4	-7.55799	6.21972	-92.0415	0	0	0	0	0	0	0	0	0
2452	5	-7.71151	6.06358	-91.7832	0	0	0	0	0	0	0	0	0
2452	6	-7.76277	6.43977	-92.9129	0	0	0	0	0	0	0	0	0
2452	7	-7.60391	6.17551	-92.826	0	0	0	0	0	0	0	0	0
2452	8	-7.60698	6.37537	-93.5191	0	0	0	0	0	0	0	0	0
2452	9	-7.71911	6.3534	-94.48	0	0	0	0	0	0	0	0	0
2453	0	-7.80888	6.26367	-92.3909	0	0	0	0	0	0	0	0	0
2453	1	-7.80465	6.41829	-92.3885	0	0	0	0	0	0	0	0	0
2453	2	-8.06975	6.48392	-92.7397	0	0	0	0	0	0	0	0	0
2453	3	-7.92184	6.53025	-93.0867	0	0	0	0	0	0	0	0	0
2453	4	-7.8301	6.44119	-93.8698	0	0	0	0	0	0	0	0	0
2453	5	-7.83374	6.57658	-92.9976	0	0	0	0	0	0	0	0	0
2453	6	-7.83463	6.6197	-93.9544	0	0	0	0	0	0	0	0	0
2453	7	-8.01091	6.64094	-93.4333	0	0	0	0	0	0	0	0	0
2453	8	-7.83828	6.73051	-94.9123	0	0	0	0	0	0	0	0	0
2453	9	-7.62123	6.6005	-95.2593	0	0	0	0	0	0	0	0	0
2454	0	-7.71106	6.77862	-95.1708	0	0	0	0	0	0	0	0	0
2454	1	-7.79574	6.82448	-94.1249	0	0	0	0	0	0	0	0	0
2454	2	-7.99459	6.68969	-94.3898	0	0	0	0	0	0	0	0	0
2454	3	-7.99625	6.73379	-94.7387	0	0	0	0	0	0	0	0	0
2454	4	-7.95504	6.88954	-95.0827	0	0	0	0	0	0	0	0	0
2454	5	-7.87201	7.00175	-95.6048	0	0	0	0	0	0	0	0	0
2454	6	-7.84634	6.69159	-96.0428	0	0	0	0	0	0	0	0	0
2454	7	-7.9992	7.06798	-94.5579	0	0	0	0	0	0	0	0	0
2454	8	-7.99996	7.06721	-95.0825	0	0	0	0	0	0	0	0	0
2454	9	-8.16136	7.22254	-96.6487	0	0	0	0	0	0	0	0	0
2455	0	-8.11431	7.02339	-95.7803	0	0	0	0	0	0	0	0	0
2455	1	-8.02966	7.35839	-95.6881	0	0	0	0	0	0	0	0	0
2455	2	-8.11828	7.33606	-96.56	0	0	0	0	0	0	0	0	0
2455	3	-7.89705	7.20348	-96.3848	0	0	0	0	0	0	0	0	0
2455	4	-8.12385	7.4457	-96.8213	0	0	0	0	0	0	0	0	0
2455	5	-8.19234	7.2273	-97.259	0	0	0	0	0	0	0	0	0
2455	6	-8.08581	7.31538	-97.7812	0	0	0	0	0	0	0	0	0
2455	7	-7.92891	7.36292	-97.0791	0	0	0	0	0	0	0	0	0
2455	8	-8.10633	7.29605	-97.4296	0	0	0	0	0	0	0	0	0
2455	9	-8.10851	7.47328	-98.2107	0	0	0	0	0	0	0	0	0
2456	0	-8.09085	7.58569	-98.1232	0	0	0	0	0	0	0	0	0
2456	1	-8.13728	7.73975	-98.9078	0	0	0	0	0	0	0	0	0
2456	2	-8.20306	7.65346	-98.9056	0	0	0	0	0	0	0	0	0
2456	3	-8.02818	7.60899	-99.2535	0	0	0	0	0	0	0	0	0
2456	4	-8.3789	7.82908	-98.4691	0	0	0	0	0	0	0	0	0
2456	5	-8.27021	7.74067	-98.7319	0	0	0	0	0	0	0	0	0
2456	6	-8.23184	7.94086	-99.6879	0	0	0	0	0	0	0	0	0
2456	7	-8.2108	7.80978	-99.4262	0	0	0	0	0	0	0	0	0
2456	8	-8.16816	7.85488	-100.122	0	0	0	0	0	0	0	0	0
2456	9	-8.12831	8.09844	-100.642	0	0	0	0	0	0	0	0	0
2457	0	-8.38826	7.92049	-100.036	0	0	0	0	0	0	0	0	0
2457	1	-8.28307	8.16561	-100.728	0	0	0	0	0	0	0	0	0
2457	2	-8.26979	8.18866	-102.473	0	0	0	0	0	0	0	0	0
2457	3	-8.00037	7.88172	-101.512	0	0	0	0	0	0	0	0	0
2457	4	-8.04658	8.23661	-100.986	0	0	0	0	0	0	0	0	0
2457	5	-8.33392	8.05765	-101.339	0	0	0	0	0	0	0	0	0
2457	6	-8.31673	8.32499	-101.424	0	0	0	0	0	0	0	0	0
2457	7	-8.49496	8.50219	-102.033	0	0	0	0	0	0	0	0	0
2457	8	-8.212	8.41514	-102.641	0	0	0	0	0	0	0	0	0
2457	9	-8.23564	8.50358	-102.902	0	0	0	0	0	0	0	0	0
2458	0	-8.38514	8.37124	-102.033	0	0	0	0	0	0	0	0	0
2458	1	-8.58499	8.76912	-102.379	0	0	0	0	0	0	0	0	0
2458	2	-8.67734	8.88061	-102.378	0	0	0	0	0	0	0	0	0
2458	3	-8.50601	8.81584	-103.512	0	0	0	0	0	0	0	0	0
2458	4	-8.39882	9.03902	-103.419	0	0	0	0	0	0	0	0	0
2458	5	-8.55046	8.90674	-103.072	0	0	0	0	0	0	0	0	0
2458	6	-8.48378	8.90466	-103.683	0	0	0	0	0	0	0	0	0
2458	7	-8.46942	9.14983	-103.766	0	0	0	0	0	0	0	0	0
2458	8	-8.55802	9.17265	-104.03	0	0	0	0	0	0	0	0	0
2458	9	-8.41143	9.04183	-105.859	0	0	0	0	0	0	0	0	0
2459	0	-8.54226	8.99698	-105.685	0	0	0	0	0	0	0	0	0
2459	1	-8.54294	9.15306	-105.247	0	0	0	0	0	0	0	0	0
2459	2	-8.49752	9.33077	-105.246	0	0	0	0	0	0	0	0	0
2459	3	-8.41369	9.50933	-105.068	0	0	0	0	0	0	0	0	0
2459	4	-8.54874	9.28842	-106.029	0	0	0	0	0	0	0	0	0
2459	5	-8.50814	9.57747	-106.636	0	0	0	0	0	0	0	0	0
2459	6	-8.55513	9.51132	-106.114	0	0	0	0	0	0	0	0	0
2459	7	-8.7043	9.75385	-104.893	0	0	0	0	0	0	0	0	0
2459	8	-8.71026	9.8426	-105.85	0	0	0	0	0	0	0	0	0
2459	9	-8.77765	9.81961	-106.898	0	0	0	0	0	0	0	0	0
2460	0	-8.64768	9.88799	-107.68	0	0	0	0	0	0	0	0	0
2460	1	-8.62489	9.91225	-106.893	0	0	0	0	0	0	0	0	0
2460	2	-8.78398	10.0442	-107.069	0	0	0	0	0	0	0	0	0
2460	3	-8.80461	10.0227	-106.285	0	0	0	0	0	0	0	0	0
2460	4	-8.76765	10.3334	-107.153	0	0	0	0	0	0	0	0	0
2460	5	-8.72621	10.224	-107.24	0	0	0	0	0	0	0	0	0
2460	6	-8.68162	10.2485	-107.851	0	0	0	0	0	0	0	0	0
2460	7	-8.48626	10.2948	-107.933	0	0	0	0	0	0	0	0	0
2460	8	-8.75153	10.2925	-108.37	0	0	0	0	0	0	0	0	0
2460	9	-8.80074	10.5593	-108.979	0	0	0	0	0	0	0	0	0
2461	0	-8.68657	10.425	-109.152	0	0	0	0	0	0	0	0	0
2461	1	-8.77958	10.6705	-109.152	0	0	0	0	0	0	0	0	0
2461	2	-8.60621	10.5848	-109.759	0	0	0	0	0	0	0	0	0
2461	3	-8.80721	10.7596	-109.5	0	0	0	0	0	0	0	0	0
2461	4	-9.0675	11.1144	-108.192	0	0	0	0	0	0	0	0	0
2461	5	-9.02671	10.9141	-109.413	0	0	0	0	0	0	0	0	0
2461	6	-8.92207	11.0035	-110.195	0	0	0	0	0	0	0	0	0
2461	7	-9.01458	11.2924	-110.368	0	0	0	0	0	0	0	0	0
2461	8	-9.03669	11.2498	-109.67	0	0	0	0	0	0	0	0	0
2461	9	-9.01558	11.382	-110.803	0	0	0	0	0	0	0	0	0
2462	0	-8.90657	11.5611	-108.883	0	0	0	0	0	0	0	0	0
2462	1	-9.06609	11.5378	-109.757	0	0	0	0	0	0	0	0	0
2462	2	-8.85392	11.5407	-111.67	0	0	0	0	0	0	0	0	0
2462	3	-8.69422	11.7421	-111.316	0	0	0	0	0	0	0	0	0
2462	4	-8.74504	11.7195	-111.059	0	0	0	0	0	0	0	0	0
2462	5	-9.00754	11.7853	-111.059	0	0	0	0	0	0	0	0	0
2462	6	-8.98654	11.83	-110.97	0	0	0	0	0	0	0	0	0
2462	7	-8.90232	12.1628	-111.054	0	0	0	0	0	0	0	0	0
2462	8	-8.7972	12.1191	-112.449	0	0	0	0	0	0	0	0	0
2462	9	-8.81898	12.1639	-112.186	0	0	0	0	0	0	0	0	0
2463	0	-8.79464	12.2077	-111.749	0	0	0	0	0	0	0	0	0
2463	1	-9.2195	12.4293	-111.403	0	0	0	0	0	0	0	0	0
2463	2	-8.97793	12.563	-112.445	0	0	0	0	0	0	0	0	0
2463	3	-8.89502	12.6529	-112.008	0	0	0	0	0	0	0	0	0
2463	4	-9.01045	12.7852	-112.619	0	0	0	0	0	0	0	0	0
2463	5	-8.9434	12.8537	-112.528	0	0	0	0	0	0	0	0	0
2463	6	-9.03372	12.8313	-113.053	0	0	0	0	0	0	0	0	0
2463	7	-9.1248	13.186	-112.79	0	0	0	0	0	0	0	0	0
2463	8	-9.10667	13.296	-113.399	0	0	0	0	0	0	0	0	0
2463	9	-9.02385	13.2772	-113.745	0	0	0	0	0	0	0	0	0
2464	0	-8.69133	13.1902	-113.221	0	0	0	0	0	0	0	0	0
2464	1	-8.91202	13.3657	-113.048	0	0	0	0	0	0	0	0	0
2464	2	-8.82823	13.6113	-113.827	0	0	0	0	0	0	0	0	0
2464	3	-8.81094	13.7458	-113.216	0	0	0	0	0	0	0	0	0
2464	4	-8.76705	13.7004	-114.262	0	0	0	0	0	0	0	0	0
2464	5	-8.86233	13.856	-115.047	0	0	0	0	0	0	0	0	0
2464	6	-8.85975	13.7002	-114.961	0	0	0	0	0	0	0	0	0
2464	7	-8.97005	14.1456	-113.473	0	0	0	0	0	0	0	0	0
2464	8	-9.13025	14.343	-114.26	0	0	0	0	0	0	0	0	0
2464	9	-9.15276	14.4765	-114.78	0	0	0	0	0	0	0	0	0
2465	0	-9.02626	14.522	-115.303	0	0	0	0	0	0	0	0	0
2465	1	-8.96117	14.4791	-114.78	0	0	0	0	0	0	0	0	0
2465	2	-8.9857	14.7455	-115.212	0	0	0	0	0	0	0	0	0
2465	3	-8.87643	14.8787	-115.21	0	0	0	0	0	0	0	0	0
2465	4	-9.03383	14.9456	-115.733	0	0	0	0	0	0	0	0	0
2465	5	-8.88491	15.2116	-115.993	0	0	0	0	0	0	0	0	0
2465	6	-8.82031	15.0383	-116.775	0	0	0	0	0	0	0	0	0
2465	7	-8.53704	15.062	-116.424	0	0	0	0	0	0	0	0	0
2465	8	-9.00075	15.2371	-115.992	0	0	0	0	0	0	0	0	0
2465	9	-8.96026	15.5265	-117.555	0	0	0	0	0	0	0	0	0
2466	0	-8.80843	15.371	-116.599	0	0	0	0	0	0	0	0	0
2466	1	-8.89932	15.4607	-117.296	0	0	0	0	0	0	0	0	0
2466	2	-8.81717	15.8399	-117.203	0	0	0	0	0	0	0	0	0
2466	3	-8.70227	15.662	-117.639	0	0	0	0	0	0	0	0	0
2466	4	-9.05459	15.9036	-116.595	0	0	0	0	0	0	0	0	0
2466	5	-9.06107	16.0387	-117.03	0	0	0	0	0	0	0	0	0
2466	6	-9.17672	16.2152	-118.074	0	0	0	0	0	0	0	0	0
2466	7	-9.24838	16.2382	-118.859	0	0	0	0	0	0	0	0	0
2466	8	-9.09515	16.4389	-118.159	0	0	0	0	0	0	0	0	0
2466	9	-9.02898	16.3963	-117.985	0	0	0	0	0	0	0	0	0
2467	0	-9.07081	16.4412	-118.418	0	0	0	0	0	0	0	0	0
2467	1	-9.1009	16.7065	-118.243	0	0	0	0	0	0	0	0	0
2467	2	-8.90789	16.9301	-120.157	0	0	0	0	0	0	0	0	0
2467	3	-8.88862	16.8886	-119.72	0	0	0	0	0	0	0	0	0
2467	4	-8.86939	17.0444	-119.629	0	0	0	0	0	0	0	0	0
2467	5	-9.00266	16.9756	-119.374	0	0	0	0	0	0	0	0	0
2467	6	-8.91333	17.0874	-119.544	0	0	0	0	0	0	0	0	0
2467	7	-9.29658	17.4859	-120.415	0	0	0	0	0	0	0	0	0
2467	8	-8.81237	17.3558	-120.673	0	0	0	0	0	0	0	0	0
2467	9	-8.94873	17.5112	-121.108	0	0	0	0	0	0	0	0	0
2468	0	-8.98696	17.5781	-119.973	0	0	0	0	0	0	0	0	0
2468	1	-9.08521	17.7777	-120.41	0	0	0	0	0	0	0	0	0
2468	2	-9.12827	17.8653	-121.28	0	0	0	0	0	0	0	0	0
2468	3	-9.17778	17.8649	-121.804	0	0	0	0	0	0	0	0	0
2468	4	-8.89401	18.2218	-122.234	0	0	0	0	0	0	0	0	0
2468	5	-9.04716	18.0454	-121.276	0	0	0	0	0	0	0	0	0
2468	6	-9.2252	18.0897	-121.018	0	0	0	0	0	0	0	0	0
2468	7	-8.98542	18.422	-121.883	0	0	0	0	0	0	0	0	0
2468	8	-9.21227	18.467	-122.059	0	0	0	0	0	0	0	0	0
2468	9	-9.03923	18.6485	-123.099	0	0	0	0	0	0	0	0	0
2469	0	-9.19681	18.5583	-123.366	0	0	0	0	0	0	0	0	0
2469	1	-9.06334	18.6481	-122.405	0	0	0	0	0	0	0	0	0
2469	2	-9.1777	18.8908	-123.015	0	0	0	0	0	0	0	0	0
2469	3	-8.93722	19.026	-123.096	0	0	0	0	0	0	0	0	0
2469	4	-9.25027	19.0694	-123.186	0	0	0	0	0	0	0	0	0
2469	5	-9.03443	19.159	-124.144	0	0	0	0	0	0	0	0	0
2469	6	-9.05492	19.2722	-123.705	0	0	0	0	0	0	0	0	0
2469	7	-9.27184	19.204	-122.923	0	0	0	0	0	0	0	0	0
2469	8	-9.25897	19.6473	-123.703	0	0	0	0	0	0	0	0	0
2469	9	-9.35086	19.7371	-124.226	0	0	0	0	0	0	0	0	0
2470	0	-9.20077	19.7141	-124.4	0	0	0	0	0	0	0	0	0
2470	1	-9.35107	19.6935	-124.313	0	0	0	0	0	0	0	0	0
2470	2	-9.20201	19.9156	-124.4	0	0	0	0	0	0	0	0	0
2470	3	-9.46772	20.0916	-125.008	0	0	0	0	0	0	0	0	0
2470	4	-9.27444	20.1375	-124.831	0	0	0	0	0	0	0	0	0
2470	5	-9.43548	20.3155	-125.094	0	0	0	0	0	0	0	0	0
2470	6	-9.06307	20.4068	-126.394	0	0	0	2.81826	8.61509	-23.9708	0	0	0
2470	7	-9.08471	20.2961	-126.743	0	0	0	2.63138	8.60364	-24.3238	0	0	0
2470	8	-9.19669	20.4294	-126.047	0	0	0	2.83091	9.09474	-24.406	0	0	0
2470	9	-9.3335	20.6963	-126.219	0	0	0	2.61	9.17376	-25.2853	0	0	0
2471	0	-9.25017	20.697	-125.959	0	0	0	2.79177	9.69684	-25.9846	0	0	0
2471	1	-9.40519	20.8074	-127.178	0	0	0	2.74466	9.52591	-27.2131	0	0	0
2471	2	-9.1693	20.9872	-127.001	0	0	0	2.95895	9.93562	-28.6141	0	0	0
2471	3	-9.34025	21.2768	-126.212	0	0	0	3.00721	9.90326	-29.4007	0	0	0
2471	4	-9.51767	21.2749	-125.78	0	0	0	2.90908	9.04112	-29.9694	0	0	0
2471	5	-9.61459	21.4731	-127.696	0	0	0	3.21057	7.11232	-31.5	0	0	0
2471	6	-9.6387	21.4079	-127.087	0	0	0	3.11375	3.00141	-33.3865	0	0	0
2471	7	-9.46549	21.6535	-127.257	0	0	0	3.443	0.0292624	-35.8795	0	0	0
2471	8	-9.46716	21.7646	-127.865	0	0	0	3.52618	-3.6152	-39.2984	0	0	0
2471	9	-9.35667	21.7664	-126.907	0	0	0	3.51246	-6.22416	-43.108	0	0	0
2472	0	-9.44546	21.877	-127.601	0	0	0	3.53977	-9.28874	-48.6292	0	0	0
2472	1	-9.73807	21.8757	-127.956	0	0	0	3.86931	-12.1916	-52.8737	0	0	0
2472	2	-9.43799	22.1662	-129.083	0	0	0	3.65206	-13.8714	-58.0909	0	0	0
2472	3	-9.302	22.1693	-128.904	0	0	0	3.28846	-15.7785	-62.3437	0	0	0
2472	4	-9.48742	22.3453	-129.082	0	0	0	3.08995	-16.9556	-66.942	0	0	0
2472	5	-9.35554	22.7685	-128.812	0	0	0	3.35671	-19.1804	-71.9353	0	0	0
2472	6	-9.42773	22.7019	-129.599	0	0	0	3.93347	-21.2315	-77.4502	0	0	0
2472	7	-9.36166	22.7903	-129.771	0	0	0	4.50824	-23.8738	-82.0454	0	0	0
2472	8	-9.27425	22.6597	-129.858	0	0	0	4.91322	-26.1429	-88.1766	0	0	0
2472	9	-9.43032	22.7024	-130.383	0	0	0	5.01164	-28.467	-93.3432	0	0	0
2473	0	-9.56536	23.0359	-130.118	0	0	0	5.01899	-30.803	-98.5116	0	0	0
2473	1	-9.59167	23.0999	-130.12	0	0	0	5.25218	-32.6385	-103.327	0	0	0
2473	2	-9.59409	23.5457	-130.636	0	0	0	5.74928	-35.0763	-112.698	0	0	0
2473	3	-9.75074	23.3669	-131.338	0	0	0	4.17631	-37.2153	-122.048	0	0	0
2473	4	-9.59733	23.4145	-130.725	0	0	0	-0.644594	-39.0172	-129.011	0	0	0
2473	5	-9.57875	23.6583	-131.245	0	0	0	-1.21194	-39.15	-133.873	0	0	0
2473	6	-9.53188	23.5703	-130.373	0	0	0	-2.92868	-39.4882	-139.313	0	0	0
2473	7	-9.6703	23.9918	-130.458	0	0	0	-1.62435	-39.4147	-145.917	0	0	0
2473	8	-9.76369	23.8341	-132.293	0	0	0	-1.47181	-38.9488	-152.754	0	0	0
2473	9	-9.48162	23.8599	-133.509	0	0	0	-0.911067	-38.2564	-159.282	0	0	0
2474	0	-9.61362	23.9283	-132.637	0	0	0	-1.73687	-37.0308	-164.196	0	0	0
2474	1	-9.5232	24.1289	-131.326	0	0	0	-2.55558	-36.3811	-168.273	0	0	0
2474	2	-9.75182	24.5041	-132.111	0	0	0	-2.89746	-35.0728	-173.048	0	0	0
2474	3	-9.6412	24.2161	-132.026	0	0	0	-2.94769	-34.0504	-178.614	0	0	0
2474	4	-9.62406	24.2829	-132.374	0	0	0	-2.66826	-32.3675	-184.439	0	0	0
2474	5	-9.69218	24.6387	-133.241	0	0	0	-2.79194	-30.1542	-190.665	0	0	0
2474	6	-9.5823	24.5062	-132.197	0	0	0	-2.80561	-28.0877	-196.186	0	0	0
2474	7	-9.84553	24.7489	-131.325	0	0	0	-3.16647	-26.067	-200.571	0	0	0
2474	8	-9.95576	24.5036	-131.939	0	0	0	-2.66337	-24.4982	-205.385	0	0	0
2474	9	-10.1187	24.8372	-132.721	0	0	0	-2.32033	-22.7396	-210.645	0	0	0
2475	0	-9.89706	24.8828	-132.633	0	0	0	-1.47767	-21.1603	-214.582	0	0	0
2475	1	-9.96705	24.8818	-133.069	0	0	0	-0.951467	-19.3098	-219.226	0	0	0
2475	2	-9.94323	24.9273	-132.719	0	0	0	-0.568737	-17.0849	-224.132	0	0	0
2475	3	-10.1411	24.9272	-132.547	0	0	0	-0.319505	-14.7936	-228.517	0	0	0
2475	4	-10.2116	25.2594	-132.631	0	0	0	0.566722	-12.953	-232.279	0	0	0
2475	5	-10.3501	25.1695	-134.117	0	0	0	1.21764	-11.7063	-236.924	0	0	0
2475	6	-10.0441	25.0615	-134.637	0	0	0	2.1192	-10.4365	-241.523	0	0	0
2475	7	-9.95302	24.9287	-133.941	0	0	0	2.84432	-9.35789	-245.288	0	0	0
2475	8	-10.1509	25.2846	-133.066	0	0	0	3.63272	-7.84829	-249.055	0	0	0
2475	9	-9.99976	25.3719	-134.284	0	0	0	4.22072	-6.72449	-253.346	0	0	0
2476	0	-10.2666	25.4175	-134.197	0	0	0	5.11728	-5.1504	-258.957	0	0	0
2476	1	-10.3596	25.3259	-134.988	0	0	0	5.9779	-3.28825	-263.598	0	0	0
2476	2	-10.16	25.4614	-134.547	0	0	0	7.20917	-2.74532	-267.758	0	0	0
2476	3	-10.3622	25.6388	-134.286	0	0	0	8.23166	-1.80335	-272.529	0	0	0
2476	4	-10.4013	25.593	-133.677	0	0	0	9.12585	-1.21493	-277.611	0	0	0
2476	5	-10.3874	25.6376	-134.2	0	0	0	9.65537	0.305148	-281.685	0	0	0
2476	6	-10.232	25.8399	-135.064	0	0	0	10.5983	1.65665	-286.062	0	0	0
2476	7	-10.3032	25.907	-134.457	0	0	0	12.3915	2.25836	-290.391	0	0	0
2476	8	-10.259	25.8829	-134.806	0	0	0	13.085	4.23547	-293.848	0	0	0
2476	9	-10.3714	26.1516	-135.236	0	0	0	15.3982	4.97206	-297.695	0	0	0
2477	0	-10.567	25.9279	-134.459	0	0	0	15.8989	6.21072	-301.109	0	0	0
2477	1	-10.259	26.3517	-134.712	0	0	0	17.6583	6.97276	-303.728	0	0	0
2477	2	-10.1363	25.8426	-135.851	0	0	0	18.5539	8.02955	-307.36	0	0	0
2477	3	-10.1328	26.3763	-135.93	0	0	0	19.4987	8.71222	-310.333	0	0	0
2477	4	-10.0467	26.3101	-135.931	0	0	0	20.1346	9.25904	-312.563	0	0	0
2477	5	-10.2237	26.3307	-136.193	0	0	0	20.6734	9.97586	-315.45	0	0	0
2477	6	-10.1585	26.4414	-136.366	0	0	0	20.7298	10.0554	-317.86	0	0	0
2477	7	-10.0508	26.2208	-136.281	0	0	0	21.0399	10.4427	-320.573	0	0	0
2477	8	-10.2728	26.5323	-136.191	0	0	0	21.3713	10.5681	-323.331	0	0	0
2477	9	-10.0587	26.5551	-137.062	0	0	0	21.3168	10.5461	-325.477	0	0	0
2478	0	-10.2762	26.62	-136.278	0	0	0	21.4336	10.5455	-328.325	0	0	0
2478	1	-10.2742	26.8854	-135.841	0	0	0	21.2993	10.2956	-330.692	0	0	0
2478	2	-10.5209	26.8617	-136.018	0	0	0	21.2789	10.2035	-333.585	0	0	0
2478	3	-10.4113	26.8636	-136.191	0	0	0	21.0609	9.96252	-336.524	0	0	0
2478	4	-10.3953	26.9072	-136.975	0	0	0	20.916	9.96123	-339.199	0	0	0
2478	5	-10.3924	26.9538	-136.015	0	0	0	20.9051	9.70997	-341.61	0	0	0
2478	6	-10.4156	26.9081	-137.061	0	0	0	20.5326	9.83332	-344.461	0	0	0
2478	7	-10.35	27.1753	-136.534	0	0	0	20.4308	10.3209	-346.302	0	0	0
2478	8	-10.1137	27.1976	-137.927	0	0	0	20.3844	10.6252	-348.933	0	0	0
2478	9	-10.0271	27.1123	-138.71	0	0	0	20.6096	11.3386	-351.651	0	0	0
2479	0	-9.95834	27.0909	-137.924	0	0	0	20.6108	11.9618	-354.018	0	0	0
2479	1	-10.0942	27.4234	-137.313	0	0	0	20.7809	12.8463	-355.99	0	0	0
2479	2	-10.0703	27.3121	-136.878	0	0	0	21.0761	13.8445	-358.443	0	0	0
2479	3	-10.2091	27.5113	-138.011	0	0	0	21.6111	14.9234	-360.279	0	0	0
2479	4	-10.0748	27.3112	-137.838	0	0	0	22.2893	16.1601	-362.994	0	0	0
2479	5	-10.0971	27.4248	-138.009	0	0	0	22.8244	17.2733	-365.181	0	0	0
2479	6	-10.1216	27.6453	-137.574	0	0	0	23.7769	18.4303	-367.894	0	0	0
2479	7	-10.0961	27.7122	-137.744	0	0	0	24.6314	19.453	-369.86	0	0	0
2479	8	-10.3422	27.6668	-137.487	0	0	0	25.6315	20.4404	-373.054	0	0	0
2479	9	-10.2747	27.7561	-137.833	0	0	0	26.5851	21.2923	-375.459	0	0	0
2480	0	-10.1244	27.8896	-138.789	0	0	0	27.8367	22.2915	-379.002	0	0	0
2480	1	-10.1683	27.733	-138.705	0	0	0	29.0291	22.95	-382.064	0	0	0
2480	2	-10.1027	27.8448	-138.876	0	0	0	30.3162	23.8016	-385.518	0	0	0
2480	3	-10.0188	27.7353	-138.79	0	0	0	31.6242	24.3352	-388.973	0	0	0
2480	4	-10.1707	28.3125	-137.129	0	0	0	33.0582	24.9482	-392.558	0	0	0
2480	5	-10.1094	28.0908	-138.963	0	0	0	34.3535	25.618	-396.321	0	0	0
2480	6	-9.71543	27.9387	-140.005	0	0	0	35.6747	26.1972	-400.345	0	0	0
2480	7	-9.71221	28.0944	-139.217	0	0	0	37.0176	26.9242	-403.93	0	0	0
2480	8	-10.0026	28.2705	-139.043	0	0	0	38.2592	27.5597	-407.955	0	0	0
2480	9	-9.80449	28.4038	-138.693	0	0	0	39.4655	28.4452	-412.024	0	0	0
2481	0	-9.69347	28.2045	-139.042	0	0	0	40.7851	29.2284	-416.049	0	0	0
2481	1	-9.78379	28.561	-139.126	0	0	0	41.8761	30.1249	-420.338	0	0	0
2481	2	-9.63125	28.4277	-139.91	0	0	0	43.1051	31.1015	-424.319	0	0	0
2481	3	-9.78549	28.4493	-139.651	0	0	0	44.0486	32.1454	-428.389	0	0	0
2481	4	-9.87024	28.6034	-138.517	0	0	0	45.1065	33.0423	-432.109	0	0	0
2481	5	-9.91896	28.6702	-139.039	0	0	0	45.9813	34.0864	-436.136	0	0	0
2481	6	-9.8742	28.6926	-139.91	0	0	0	46.8906	35.1986	-440.864	0	0	0
2481	7	-9.87597	28.7585	-139.3	0	0	0	47.7664	36.2085	-444.891	0	0	0
2481	8	-9.5873	28.8065	-139.295	0	0	0	48.5945	37.105	-448.963	0	0	0
2481	9	-9.83663	28.8043	-139.649	0	0	0	49.446	38.0796	-453.21	0	0	0
2482	0	-9.7662	29.0053	-139.032	0	0	0	50.0706	38.8627	-457.151	0	0	0
2482	1	-9.8567	28.8921	-139.908	0	0	0	50.9467	39.8275	-461.485	0	0	0
2482	2	-9.72886	28.872	-140.953	0	0	0	51.3864	40.7675	-465.911	0	0	0
2482	3	-9.57151	28.9171	-140.428	0	0	0	52.4196	41.4587	-470.464	0	0	0
2482	4	-9.53606	29.1401	-139.643	0	0	0	52.874	42.2532	-474.45	0	0	0
2482	5	-9.50501	29.0052	-140.077	0	0	0	53.657	42.9784	-478.961	0	0	0
2482	6	-9.59306	28.8947	-139.384	0	0	0	54.3614	43.7387	-482.814	0	0	0
2482	7	-9.44516	29.0936	-139.904	0	0	0	54.8827	44.4177	-487.546	0	0	0
2482	8	-9.53355	29.096	-139.817	0	0	0	55.8687	45.2568	-491.881	0	0	0
2482	9	-9.38081	29.2284	-140.598	0	0	0	56.3791	45.9593	-496.13	0	0	0
2483	0	-9.66286	29.1382	-139.555	0	0	0	56.9602	46.5601	-500.334	0	0	0
2483	1	-9.68548	29.2703	-138.945	0	0	0	57.6301	47.4338	-504.319	0	0	0
2483	2	-9.59675	29.4051	-139.205	0	0	0	58.2977	48.0449	-509.094	0	0	0
2483	3	-9.69223	29.5155	-139.903	0	0	0	58.8296	48.8492	-513.607	0	0	0
2483	4	-9.42177	29.3371	-139.639	0	0	0	59.748	49.7787	-518.336	0	0	0
2483	5	-9.64536	29.3595	-139.816	0	0	0	60.225	50.6299	-522.541	0	0	0
2483	6	-9.6204	29.382	-139.031	0	0	0	60.9268	51.3655	-527.053	0	0	0
2483	7	-9.46974	29.5151	-139.291	0	0	0	61.5843	52.0677	-531.828	0	0	0
2483	8	-9.58372	29.381	-140.166	0	0	0	62.3323	52.9408	-536.602	0	0	0
2483	9	-9.36537	29.629	-139.812	0	0	0	63.0092	53.4263	-541.554	0	0	0
2484	0	-9.36296	29.4291	-139.291	0	0	0	63.5433	54.3004	-546.021	0	0	0
2484	1	-9.29965	29.7162	-139.897	0	0	0	64.1668	54.934	-550.84	0	0	0
2484	2	-9.27828	29.9822	-139.111	0	0	0	64.6663	55.5452	-555.791	0	0	0
2484	3	-9.01146	30.0498	-138.41	0	0	0	65.3218	56.0544	-560.347	0	0	0
2484	4	-8.99366	30.0929	-139.543	0	0	0	65.7878	56.768	-565.079	0	0	0
2484	5	-9.01989	30.2479	-139.979	0	0	0	66.5108	57.3785	-570.161	0	0	0
2484	6	-8.8001	30.538	-139.189	0	0	0	66.9964	57.9774	-575.07	0	0	0
2484	7	-8.96995	30.5125	-138.495	0	0	0	67.5558	58.7273	-579.185	0	0	0
2484	8	-9.14974	30.5336	-138.063	0	0	0	67.9618	59.3035	-583.918	0	0	0
2484	9	-9.19608	30.7342	-138.321	0	0	0	68.4241	59.8693	-588.607	0	0	0
2485	0	-8.98172	30.9778	-138.233	0	0	0	68.9913	60.4812	-593.119	0	0	0
2485	1	-8.93812	31.0894	-137.709	0	0	0	69.4443	60.9784	-597.983	0	0	0
2485	2	-8.80884	31.3333	-136.922	0	0	0	70.0542	61.5778	-602.321	0	0	0
2485	3	-8.83085	31.6433	-137.442	0	0	0	70.4295	61.9854	-606.614	0	0	0
2485	4	-8.72428	31.7768	-137.353	0	0	0	70.9615	62.437	-610.909	0	0	0
2485	5	-8.5978	31.7995	-137.789	0	0	0	71.3241	62.9354	-615.422	0	0	0
2485	6	-8.40267	32.0004	-137.961	0	0	0	71.8886	63.33	-619.803	0	0	0
2485	7	-8.04985	32.0667	-137.697	0	0	0	72.3071	63.668	-624.23	0	0	0
2485	8	-8.22851	32.5992	-137.518	0	0	0	72.6151	64.1216	-627.69	0	0	0
2485	9	-8.27455	32.6651	-137.17	0	0	0	73.0103	64.3453	-632.293	0	0	0
2486	0	-8.2339	32.9323	-137.255	0	0	0	73.3267	64.8892	-635.974	0	0	0
2486	1	-8.02078	33.1979	-137.861	0	0	0	73.6319	65.2156	-640.269	0	0	0
2486	2	-7.69136	33.3781	-137.683	0	0	0	74.0725	65.4849	-644.258	0	0	0
2486	3	-7.57758	33.5555	-136.982	0	0	0	74.4591	66.0403	-647.982	0	0	0
2486	4	-7.66448	33.7312	-136.023	0	0	0	74.7089	66.4011	-651.488	0	0	0
2486	5	-7.44738	34.1326	-136.366	0	0	0	75.0592	66.7854	-655.213	0	0	0
2486	6	-7.1852	34.4877	-136.709	0	0	0	75.1951	67.1581	-658.894	0	0	0
2486	7	-6.60971	34.3351	-136.616	0	0	0	75.7383	67.5292	-663.102	0	0	0
2486	8	-6.43642	34.6687	-136.957	0	0	0	76.0206	67.9248	-666.608	0	0	0
2486	9	-6.41047	34.7573	-135.998	0	0	0	76.3255	68.2634	-670.202	0	0	0
2487	0	-6.01207	34.9348	-136.515	0	0	0	76.7449	68.6701	-673.839	0	0	0
2487	1	-5.67835	34.9813	-136.422	0	0	0	77.0518	69.0885	-677.301	0	0	0
2487	2	-5.26311	35.2266	-137.898	0	0	0	77.548	69.5054	-680.982	0	0	0
2487	3	-4.92978	35.1199	-136.76	0	0	0	77.8522	69.7188	-684.621	0	0	0
2487	4	-4.26637	35.5862	-137.099	0	0	0	78.1588	70.1707	-688.214	0	0	0
2487	5	-4.10841	35.5419	-135.964	0	0	0	78.2835	70.532	-691.414	0	0	0
2487	6	-3.59986	35.6779	-136.74	0	0	0	78.714	70.9387	-694.788	0	0	0
2487	7	-3.15782	35.9011	-136.645	0	0	0	78.9513	71.2647	-698.383	0	0	0
2487	8	-3.11158	35.9897	-137.34	0	0	0	79.2244	71.5359	-701.625	0	0	0
2487	9	-2.35789	35.9257	-137.68	0	0	0	79.5401	71.7611	-704.518	0	0	0
2488	0	-2.17664	36.3492	-136.017	0	0	0	79.7772	72.1542	-708.421	0	0	0
2488	1	-2.21815	36.3248	-135.495	0	0	0	79.8563	72.4939	-710.919	0	0	0
2488	2	-1.82248	36.6361	-136.445	0	0	0	80.1735	72.8311	-714.382	0	0	0
2488	3	-1.3166	36.5491	-136.268	0	0	0	80.4678	73.1012	-717.275	0	0	0
2488	4	-0.912616	36.9293	-136.169	0	0	0	80.7064	73.3836	-720.211	0	0	0
2488	5	-0.711738	37.0626	-135.992	0	0	0	80.9326	73.5177	-722.972	0	0	0
2488	6	-0.0471958	37.0634	-134.94	0	0	0	81.1935	73.8786	-725.909	0	0	0
2488	7	0.0643069	37.131	-135.287	0	0	0	81.397	73.8985	-728.891	0	0	0
2488	8	0.617402	37.2858	-136.151	0	0	0	81.6119	74.0438	-731.828	0	0	0
2488	9	0.742036	37.5554	-135.886	0	0	0	82.0635	74.0974	-735.028	0	0	0
2489	0	1.19233	37.6002	-135.531	0	0	0	82.1892	74.345	-737.658	0	0	0
2489	1	1.41293	37.866	-135.353	0	0	0	82.4749	74.4007	-739.848	0	0	0
2489	2	1.67725	38.1106	-134.999	0	0	0	82.7458	74.6476	-742.698	0	0	0
2489	3	1.70172	38.3536	-134.648	0	0	0	83.0649	74.8386	-745.02	0	0	0
2489	4	2.36257	38.3339	-135.077	0	0	0	83.2899	74.9487	-748.177	0	0	0
2489	5	2.73725	38.6008	-135.07	0	0	0	83.5493	75.2524	-750.764	0	0	0
2489	6	2.91613	38.7133	-133.5	0	0	0	83.8789	75.5004	-753.086	0	0	0
2489	7	3.16855	38.7122	-132.713	0	0	0	84.0053	75.7257	-754.795	0	0	0
2489	8	2.903	38.8861	-132.802	0	0	0	84.21	76.0651	-756.899	0	0	0
2489	9	3.49766	38.9112	-132.448	0	0	0	84.4329	76.1398	-760.19	0	0	0
2490	0	3.72194	39.0443	-133.227	0	0	0	84.6275	76.3882	-762.249	0	0	0
2490	1	4.01049	39.155	-132.092	0	0	0	84.7405	76.4772	-764.265	0	0	0
2490	2	4.29544	39.1109	-131.917	0	0	0	85.0006	76.6107	-766.37	0	0	0
2490	3	4.19301	39.3993	-130.606	0	0	0	85.0907	76.7894	-768.826	0	0	0
2490	4	4.34669	39.2877	-130.781	0	0	0	85.2609	76.8677	-770.71	0	0	0
2490	5	4.59072	39.3107	-131.04	0	0	0	85.4296	77.0121	-773.211	0	0	0
2490	6	5.03021	39.1328	-132.258	0	0	0	85.7231	76.9857	-775.623	0	0	0
2490	7	5.05861	39.1548	-130.431	0	0	0	85.769	77.1098	-777.332	0	0	0
2490	8	5.32505	39.4421	-129.466	0	0	0	85.7469	77.0272	-779.438	0	0	0
2490	9	5.32838	39.1086	-129.034	0	0	0	86.0306	77.1842	-781.191	0	0	0
2491	0	5.30955	39.1509	-128.6	0	0	0	86.0534	77.0684	-783.208	0	0	0
2491	1	5.52876	39.4394	-128.769	0	0	0	86.2779	77.167	-785.183	0	0	0
2491	2	5.77584	39.3727	-128.768	0	0	0	86.381	77.1542	-787.024	0	0	0
2491	3	5.75835	39.4382	-127.114	0	0	0	86.5512	77.0603	-788.647	0	0	0
2491	4	5.9026	39.5034	-125.454	0	0	0	86.4971	77.0137	-789.392	0	0	0
2491	5	6.07565	39.6124	-125.803	0	0	0	86.6085	77.0786	-791.323	0	0	0
2491	6	6.56718	39.4367	-125.799	0	0	0	86.7778	77.1554	-793.34	0	0	0
2491	7	6.92287	39.3709	-124.663	0	0	0	86.8661	77.1071	-794.482	0	0	0
2491	8	7.10354	39.5466	-124.748	0	0	0	87.095	77.1169	-796.059	0	0	0
2491	9	7.72968	39.7267	-123.171	0	0	0	87.1279	77.2728	-797.552	0	0	0
2492	0	7.78135	39.3467	-123	0	0	0	87.0915	77.3833	-799.22	0	0	0
2492	1	8.02588	39.5684	-122.56	0	0	0	87.1825	77.5062	-800.229	0	0	0
2492	2	8.55293	39.7036	-122.73	0	0	0	87.1687	77.5258	-801.897	0	0	0
2492	3	9.16111	39.3492	-122.813	0	0	0	87.2797	77.5114	-802.907	0	0	0
2492	4	9.36849	39.1269	-121.331	0	0	0	87.3573	77.577	-804.487	0	0	0
2492	5	9.68023	39.2373	-121.502	0	0	0	87.1757	77.6538	-805.761	0	0	0
2492	6	9.9325	39.015	-120.891	0	0	0	87.1401	77.6625	-807.297	0	0	0
2492	7	10.0894	39.1248	-120.365	0	0	0	87.0472	77.7156	-808.616	0	0	0
2492	8	10.5759	38.9715	-120.362	0	0	0	86.9197	77.6104	-810.022	0	0	0
2492	9	10.8728	38.8373	-119.402	0	0	0	86.8623	77.6646	-811.47	0	0	0
2493	0	10.9519	38.8819	-117.394	0	0	0	86.8167	77.4813	-812.48	0	0	0
2493	1	11.1562	38.8341	-117.307	0	0	0	86.5554	77.4453	-813.271	0	0	0
2493	2	11.3153	38.6553	-117.221	0	0	0	86.6438	77.3852	-814.72	0	0	0
2493	3	11.5397	38.3003	-116.875	0	0	0	86.4249	77.2456	-815.996	0	0	0
2493	4	11.9451	38.301	-115.738	0	0	0	86.4595	77.1983	-817.487	0	0	0
2493	5	12.176	37.9666	-115.998	0	0	0	86.403	77.0144	-818.278	0	0	0
2493	6	12.3602	37.9887	-114.689	0	0	0	86.2549	77.0241	-819.332	0	0	0
2493	7	12.504	37.5659	-113.385	0	0	0	86.0951	76.8737	-820.65	0	0	0
2493	8	12.7276	37.4539	-113.994	0	0	0	86.0925	76.7228	-821.792	0	0	0
2493	9	12.9973	37.2546	-114.604	0	0	0	86.0555	76.5386	-822.934	0	0	0
2494	0	13.2319	37.012	-112.164	0	0	0	85.9762	76.2986	-823.725	0	0	0
2494	1	13.1938	36.8758	-112.426	0	0	0	85.8173	76.1257	-824.735	0	0	0
2494	2	13.2686	36.4529	-110.775	0	0	0	85.6907	75.9413	-825.922	0	0	0
2494	3	13.4745	36.2075	-110.861	0	0	0	85.5212	75.7461	-826.713	0	0	0
2494	4	13.7439	35.8738	-110.429	0	0	0	85.5079	75.5272	-827.943	0	0	0
2494	5	13.8387	35.6276	-110.606	0	0	0	85.3467	75.298	-828.779	0	0	0
2494	6	13.8967	35.2278	-109.038	0	0	0	85.3128	75.2281	-829.832	0	0	0
2494	7	13.8397	35.3357	-107.122	0	0	0	85.0081	74.9991	-830.054	0	0	0
2494	8	13.8489	34.9354	-106.688	0	0	0	84.9612	74.7688	-831.284	0	0	0
2494	9	14.2527	34.6465	-106.08	0	0	0	84.9041	74.5849	-832.251	0	0	0
2495	0	14.5247	34.6023	-105.555	0	0	0	84.8454	74.3776	-833.042	0	0	0
2495	1	14.6881	34.2451	-105.73	0	0	0	84.6757	74.0235	-833.834	0	0	0
2495	2	15.0692	34.1339	-105.291	0	0	0	84.7089	74.0904	-834.492	0	0	0
2495	3	14.995	33.8434	-103.117	0	0	0	84.5949	73.8383	-835.02	0	0	0
2495	4	15.1785	33.486	-103.12	0	0	0	84.561	73.5747	-835.899	0	0	0
2495	5	15.3575	33.1763	-102.773	0	0	0	84.455	73.3322	-836.912	0	0	0
2495	6	15.7877	33.0005	-102.682	0	0	0	84.5464	73.1148	-837.701	0	0	0
2495	7	16.1511	32.7331	-101.896	0	0	0	84.5121	72.9429	-837.966	0	0	0
2495	8	15.9021	32.2202	-100.856	0	0	0	84.283	72.8264	-838.627	0	0	0
2495	9	16.0403	31.8177	-100.165	0	0	0	84.4198	72.5396	-839.549	0	0	0
2496	0	16.2185	31.9284	-99.9012	0	0	0	84.2262	72.5051	-839.462	0	0	0
2496	1	16.2735	31.5726	-98.9453	0	0	0	84.1673	72.1948	-840.255	0	0	0
2496	2	16.3949	31.1718	-98.3393	0	0	0	83.9728	72.0566	-840.783	0	0	0
2496	3	16.5614	30.6606	-97.8189	0	0	0	83.8595	71.8048	-841.048	0	0	0
2496	4	16.2229	30.2783	-95.5599	0	0	0	83.6003	71.6667	-841.401	0	0	0
2496	5	16.3139	30.3879	-95.1236	0	0	0	83.4273	71.4365	-841.887	0	0	0
2496	6	16.4787	29.8322	-95.9108	0	0	0	83.3569	71.3317	-842.898	0	0	0
2496	7	16.5938	29.5869	-94.6947	0	0	0	83.1513	71.0457	-843.734	0	0	0
2496	8	16.4526	28.9632	-93.917	0	0	0	83.0716	70.8286	-843.691	0	0	0
2496	9	16.5685	28.6509	-92.7018	0	0	0	82.8667	70.5993	-844.527	0	0	0
2497	0	16.8249	28.117	-92.1807	0	0	0	82.6729	70.415	-845.143	0	0	0
2497	1	16.0817	27.845	-91.4952	0	0	0	82.4657	70.0935	-845.98	0	0	0
2497	2	16.4633	27.4693	-91.4086	0	0	0	82.3833	69.8533	-846.64	0	0	0
2497	3	16.2979	26.7125	-90.2864	0	0	0	82.1653	69.6568	-847.916	0	0	0
2497	4	16.5459	26.8215	-89.5877	0	0	0	81.9966	69.3496	-847.872	0	0	0
2497	5	16.4058	26.2853	-88.0263	0	0	0	81.8469	69.1547	-848.357	0	0	0
2497	6	16.1467	26.0605	-87.2477	0	0	0	81.6873	68.8569	-849.324	0	0	0
2497	7	16.3343	25.6818	-86.7281	0	0	0	81.4691	68.4675	-850.381	0	0	0
2497	8	15.7927	24.7885	-85.7874	0	0	0	81.4227	68.239	-850.995	0	0	0
2497	9	15.8422	24.7872	-84.2195	0	0	0	81.3433	67.9319	-851.346	0	0	0
2498	0	15.7453	24.4287	-82.4834	0	0	0	81.0258	67.6446	-852.359	0	0	0
2498	1	15.2683	24.0231	-81.2751	0	0	0	80.7409	67.4049	-852.668	0	0	0
2498	2	14.8757	23.7094	-80.7625	0	0	0	80.6136	67.0846	-853.416	0	0	0
2498	3	14.6642	23.1937	-80.5977	0	0	0	80.5091	66.7634	-854.647	0	0	0
2498	4	14.9285	23.1939	-78.5069	0	0	0	80.417	66.3976	-855.701	0	0	0
2498	5	14.5476	22.5916	-77.0341	0	0	0	80.0418	66.1236	-856.055	0	0	0
2498	6	14.6405	22.2778	-75.6473	0	0	0	79.8951	65.8279	-856.362	0	0	0
2498	7	14.4888	22.6073	-74.951	0	0	0	79.656	65.4058	-856.979	0	0	0
2498	8	14.0186	21.7155	-73.6589	0	0	0	79.5181	65.0742	-857.858	0	0	0
2498	9	13.6599	21.2908	-74.1083	0	0	0	79.3098	64.6954	-859.529	0	0	0
2499	0	13.3406	20.7527	-73.6821	0	0	0	79.1288	64.2975	-859.398	0	0	0
2499	1	13.3447	20.6403	-71.596	0	0	0	78.9362	63.933	-860.057	0	0	0
2499	2	12.867	20.3694	-70.9083	0	0	0	78.788	63.5456	-860.672	0	0	0
2499	3	12.607	19.811	-69.7875	0	0	0	78.6834	63.2015	-861.684	0	0	0
2499	4	12.6758	19.9414	-69.0033	0	0	0	78.5587	62.8933	-862.65	0	0	0
2499	5	12.1573	19.1841	-68.1455	0	0	0	78.4898	62.4949	-863.046	0	0	0
2499	6	12.2019	19.2244	-68.1482	0	0	0	78.2383	62.1302	-863.575	0	0	0
2499	7	11.6694	18.6433	-63.9786	0	0	0	77.9563	61.7992	-864.015	0	0	0
2499	8	11.5565	18.6617	-64.3317	0	0	0	77.8418	61.3428	-864.631	0	0	0
2499	9	11.2935	18.5924	-63.8127	0	0	0	77.7852	61.0353	-865.377	0	0	0
2500	0	11.5257	18.1035	-62.597	0	0	0	77.6461	60.5782	-866.345	0	0	0
2500	1	11.3259	18.2348	-62.8619	0	0	0	77.3754	60.3507	-867.003	0	0	0
2500	2	10.7183	17.4533	-61.2212	0	0	0	77.3174	59.9394	-867.619	0	0	0
2500	3	10.7153	17.8048	-60.091	0	0	0	77.125	59.5867	-867.971	0	0	0
2500	4	10.504	17.2911	-59.5756	0	0	0	76.9878	59.0737	-868.456	0	0	0
2500	5	10.1957	16.8679	-59.1523	0	0	0	76.8284	58.7992	-869.861	0	0	0
2500	6	10.3262	17.1332	-59.2369	0	0	0	76.7926	58.3775	-870.257	0	0	0
2500	7	9.8985	16.3304	-57.6824	0	0	0	76.5991	57.9331	-870.697	0	0	0
2500	8	10.0944	16.5954	-55.8525	0	0	0	76.396	57.5349	-870.962	0	0	0
2500	9	9.75465	16.1038	-55.6838	0	0	0	76.1231	57.0556	-871.842	0	0	0
2501	0	9.46209	16.0342	-55.5186	0	0	0	76.0991	56.7247	-872.545	0	0	0
2501	1	9.53545	15.8331	-54.6496	0	0	0	75.9405	56.4056	-873.116	0	0	0
2501	2	9.09972	15.4085	-55.0935	0	0	0	75.9261	56.063	-873.688	0	0	0
2501	3	9.10274	15.4288	-53.8767	0	0	0	75.6457	55.6319	-873.337	0	0	0
2501	4	8.64464	15.3809	-52.3131	0	0	0	75.4658	55.1192	-873.778	0	0	0
2501	5	8.66497	15.4449	-53.1	0	0	0	75.3039	54.8442	-874.483	0	0	0
2501	6	8.47141	14.9548	-52.2368	0	0	0	75.1684	54.5374	-874.79	0	0	0
2501	7	8.58156	14.9339	-51.1927	0	0	0	75.1545	54.1265	-875.362	0	0	0
2501	8	8.45128	14.9767	-50.8445	0	0	0	74.9394	53.7284	-875.627	0	0	0
2501	9	8.56778	14.8647	-49.9735	0	0	0	74.8368	53.4078	-876.462	0	0	0
2502	0	8.23699	14.7729	-49.5432	0	0	0	74.6205	53.0544	-876.859	0	0	0
2502	1	8.22043	14.7491	-49.5453	0	0	0	74.5206	52.7365	-876.683	0	0	0
2502	2	8.25562	14.4168	-50.1604	0	0	0	74.5857	52.1998	-877.782	0	0	0
2502	3	8.34966	14.5058	-49.1122	0	0	0	74.5979	52.0187	-877.649	0	0	0
2502	4	8.24375	14.3049	-49.3766	0	0	0	74.3681	51.5954	-878.355	0	0	0
2502	5	8.20422	14.0375	-48.4222	0	0	0	74.2904	51.1854	-878.619	0	0	0
2502	6	7.90017	14.0133	-48.2516	0	0	0	74.0974	50.879	-878.795	0	0	0
2502	7	8.09229	14.1457	-48.1641	0	0	0	74.0412	50.6162	-879.059	0	0	0
2502	8	8.07574	14.0583	-48.0759	0	0	0	74.0295	50.1837	-879.235	0	0	0
2502	9	7.83259	13.6775	-48.5199	0	0	0	73.9142	49.7957	-879.72	0	0	0
2503	0	7.81242	13.7432	-47.0394	0	0	0	73.7813	49.5129	-879.588	0	0	0
2503	1	7.64202	13.785	-46.6049	0	0	0	73.7136	49.1253	-879.589	0	0	0
2503	2	7.5977	13.6734	-46.6944	0	0	0	73.5216	48.693	-879.985	0	0	0
2503	3	7.77468	13.5619	-47.0441	0	0	0	73.5088	48.4193	-880.468	0	0	0
2503	4	7.62068	13.4507	-46.6105	0	0	0	73.4851	48.0313	-880.777	0	0	0
2503	5	7.62059	13.5184	-45.9997	0	0	0	73.348	47.7007	-881.261	0	0	0
2503	6	7.38601	13.4503	-44.6081	0	0	0	73.1894	47.4385	-881.526	0	0	0
2503	7	7.42842	13.2718	-45.6563	0	0	0	73.0873	46.9491	-881.878	0	0	0
2503	8	7.13616	13.3137	-46.1833	0	0	0	73.0185	46.6637	-882.493	0	0	0
2503	9	7.46763	13.116	-46.706	0	0	0	73.0262	46.3324	-883.372	0	0	0
2504	0	7.51422	13.2491	-45.7459	0	0	0	72.8801	45.958	-883.109	0	0	0
2504	1	7.23214	12.9809	-45.4882	0	0	0	72.7676	45.4801	-883.417	0	0	0
2504	2	7.45121	13.1151	-45.0497	0	0	0	72.596	45.2058	-884.077	0	0	0
2504	3	7.27764	12.9357	-45.3153	0	0	0	72.393	44.9672	-884.121	0	0	0
2504	4	7.14218	13.0241	-44.7958	0	0	0	72.4139	44.6016	-884.781	0	0	0
2504	5	7.47442	12.8694	-45.577	0	0	0	72.3109	44.2482	-885.615	0	0	0
2504	6	7.39561	12.581	-45.229	0	0	0	72.0372	44.0196	-886.275	0	0	0
2504	7	7.3294	13.0235	-43.7456	0	0	0	71.8357	43.6342	-885.968	0	0	0
2504	8	7.26507	12.7111	-44.1834	0	0	0	71.6078	43.4508	-886.804	0	0	0
2504	9	7.31061	12.5788	-44.534	0	0	0	71.5149	43.0401	-887.727	0	0	0
2505	0	7.42457	12.5348	-44.3573	0	0	0	71.39	42.6536	-888.429	0	0	0
2505	1	7.22331	12.4888	-44.7979	0	0	0	71.2298	42.3686	-888.562	0	0	0
2505	2	7.5576	12.6236	-44.4436	0	0	0	71.1733	41.9583	-889.308	0	0	0
2505	3	7.6068	12.5564	-43.9201	0	0	0	70.8995	41.7412	-889.705	0	0	0
2505	4	7.47288	12.5766	-43.4876	0	0	0	70.7524	41.4334	-890.321	0	0	0
2505	5	7.67014	12.4225	-44.706	0	0	0	70.6032	41.1359	-891.551	0	0	0
2505	6	7.66928	12.2472	-44.5347	0	0	0	70.6137	40.9079	-892.077	0	0	0
2505	7	7.56343	12.3355	-43.5745	0	0	0	70.4767	40.555	-892.342	0	0	0
2505	8	7.54345	12.2679	-43.8368	0	0	0	70.3061	40.168	-893.045	0	0	0
2505	9	7.47748	12.2003	-43.315	0	0	0	70.1591	39.8598	-893.66	0	0	0
2506	0	7.5431	12.0668	-44.1894	0	0	0	69.965	39.5071	-893.925	0	0	0
2506	1	7.33767	12.399	-43.7534	0	0	0	69.907	39.267	-894.628	0	0	0
2506	2	7.49575	12.0661	-44.1908	0	0	0	69.7347	39.0382	-895.025	0	0	0
2506	3	7.4275	12.4445	-42.6203	0	0	0	69.4627	38.7542	-895.42	0	0	0
2506	4	7.25633	12.4192	-42.447	0	0	0	69.3274	38.4241	-895.553	0	0	0
2506	5	7.23083	12.3736	-42.4492	0	0	0	69.0644	38.2059	-896.126	0	0	0
2506	6	7.31448	12.5747	-43.0569	0	0	0	69.0409	38.0007	-896.609	0	0	0
2506	7	7.33759	12.5073	-43.1451	0	0	0	68.7885	37.7363	-897.534	0	0	0
2506	8	7.29013	12.3968	-42.6259	0	0	0	68.6295	37.4867	-897.622	0	0	0
2506	9	7.3387	12.7073	-42.7933	0	0	0	68.4137	37.3144	-898.019	0	0	0
2507	0	7.15759	12.6388	-43.4934	0	0	0	68.3766	37.0634	-898.547	0	0	0
2507	1	7.09175	12.6173	-43.4066	0	0	0	68.1386	36.7896	-899.119	0	0	0
2507	2	7.06545	12.5071	-43.0624	0	0	0	67.9782	36.5168	-899.427	0	0	0
2507	3	7.17163	12.6628	-44.1947	0	0	0	67.8633	36.368	-899.955	0	0	0
2507	4	7.24444	12.6414	-42.7113	0	0	0	67.6483	36.0713	-900.219	0	0	0
2507	5	7.15392	12.6189	-43.3209	0	0	0	67.4193	35.8199	-900.836	0	0	0
2507	6	7.04009	12.8406	-42.7987	0	0	0	67.3294	35.5357	-900.792	0	0	0
2507	7	6.88604	12.6166	-44.1968	0	0	0	67.1451	35.3868	-901.057	0	0	0
2507	8	6.86362	12.6182	-43.2386	0	0	0	66.9055	35.0558	-901.937	0	0	0
2507	9	6.9915	12.9734	-43.5832	0	0	0	66.7808	34.8167	-902.07	0	0	0
2508	0	7.08361	12.8415	-42.5362	0	0	0	66.6226	34.487	-902.333	0	0	0
2508	1	6.77359	13.0598	-43.1465	0	0	0	66.3493	34.1785	-902.424	0	0	0
2508	2	6.88274	13.0614	-42.1875	0	0	0	66.359	33.9281	-902.731	0	0	0
2508	3	7.07254	13.4156	-44.5356	0	0	0	66.1201	33.8025	-903.259	0	0	0
2508	4	7.07712	12.9954	-43.9293	0	0	0	65.9139	33.5512	-903.831	0	0	0
2508	5	7.22837	13.4183	-43.6634	0	0	0	65.7652	33.267	-903.964	0	0	0
2508	6	7.38805	13.3734	-44.0073	0	0	0	65.5273	33.1175	-904.668	0	0	0
2508	7	7.12308	13.1737	-44.0119	0	0	0	65.3904	32.686	-904.537	0	0	0
2508	8	7.51647	13.3532	-44.7027	0	0	0	65.264	32.572	-904.976	0	0	0
2508	9	7.60273	13.4212	-45.3118	0	0	0	65.1573	32.1606	-906.032	0	0	0
2509	0	8.09262	13.2463	-45.3919	0	0	0	65.0557	31.8765	-906.12	0	0	0
2509	1	8.14226	13.1567	-44.7833	0	0	0	64.819	31.6378	-906.428	0	0	0
2509	2	8.16806	13.1125	-45.0432	0	0	0	64.6678	31.3516	-907.001	0	0	0
2509	3	8.36652	13.1136	-45.6509	0	0	0	64.4074	31.0454	-907.133	0	0	0
2509	4	8.65805	12.8693	-45.7353	0	0	0	64.3162	30.7035	-907.529	0	0	0
2509	5	9.01462	13.0264	-46.2507	0	0	0	64.2115	30.5314	-908.276	0	0	0
2509	6	9.26378	12.762	-45.64	0	0	0	63.9497	30.1904	-908.76	0	0	0
2509	7	9.47146	12.7171	-44.5899	0	0	0	63.8498	29.9523	-908.541	0	0	0
2509	8	9.33812	12.8053	-45.8096	0	0	0	63.6787	29.5642	-909.069	0	0	0
2509	9	9.36465	12.2963	-45.1161	0	0	0	63.4718	29.1772	-909.422	0	0	0
2510	0	9.98421	12.5205	-45.9773	0	0	0	63.3459	28.949	-910.388	0	0	0
2510	1	9.96658	12.3211	-45.8906	0	0	0	63.3108	28.6638	-910.74	0	0	0
2510	2	10.1939	12.056	-45.5423	0	0	0	63.0958	28.5049	-910.697	0	0	0
2510	3	10.4812	12.2329	-45.9719	0	0	0	62.9242	28.1514	-911.488	0	0	0
2510	4	10.6387	12.2123	-46.1438	0	0	0	62.8448	27.89	-911.664	0	0	0
2510	5	10.7053	12.0575	-45.9682	0	0	0	62.775	27.639	-912.016	0	0	0
2510	6	11.0389	11.8829	-46.9247	0	0	0	62.6709	27.3987	-913.026	0	0	0
2510	7	11.1349	11.5708	-46.6651	0	0	0	62.6939	27.1259	-912.851	0	0	0
2510	8	11.2289	11.549	-46.4007	0	0	0	62.4436	26.8059	-913.643	0	0	0
2510	9	11.5871	11.3949	-46.5715	0	0	0	62.3063	26.6236	-914.039	0	0	0
2511	0	11.8505	11.4846	-46.3927	0	0	0	62.2262	26.3052	-914.171	0	0	0
2511	1	11.6163	10.7514	-46.2292	0	0	0	62.1906	26.1118	-914.61	0	0	0
2511	2	11.751	10.8626	-46.6599	0	0	0	62.1437	25.849	-915.094	0	0	0
2511	3	12.043	10.9084	-46.2184	0	0	0	61.9626	25.6221	-915.314	0	0	0
2511	4	11.961	10.7514	-45.1773	0	0	0	61.8283	25.4395	-915.446	0	0	0
2511	5	12.0083	10.618	-45.6119	0	0	0	61.7805	25.1316	-915.798	0	0	0
2511	6	12.0502	10.6389	-45.9616	0	0	0	61.7116	25.0282	-916.676	0	0	0
2511	7	12.2117	10.2851	-45.8748	0	0	0	61.686	24.8112	-917.116	0	0	0
2511	8	12.4402	10.0655	-44.7412	0	0	0	61.5858	24.4354	-917.599	0	0	0
2511	9	12.6795	10.2418	-44.8249	0	0	0	61.5281	24.2192	-917.556	0	0	0
2512	0	12.2665	9.7955	-45.0066	0	0	0	61.392	23.9339	-917.996	0	0	0
2512	1	12.1777	9.90826	-44.483	0	0	0	61.4027	23.661	-918.347	0	0	0
2512	2	12.288	9.72922	-45.7914	0	0	0	61.2406	23.3751	-919.446	0	0	0
2512	3	12.3565	9.52934	-45.0968	0	0	0	61.2179	23.1926	-919.578	0	0	0
2512	4	12.6284	9.66284	-44.6554	0	0	0	61.217	22.9082	-919.973	0	0	0
2512	5	12.2094	9.41762	-44.5753	0	0	0	61.1827	22.4426	-919.754	0	0	0
2512	6	12.892	9.5081	-43.6118	0	0	0	61.0582	22.2934	-920.326	0	0	0
2512	7	12.6107	9.14977	-44.7509	0	0	0	61.0335	21.9976	-920.546	0	0	0
2512	8	12.1667	9.19329	-44.1461	0	0	0	61.0344	21.8031	-921.116	0	0	0
2512	9	12.9003	9.2404	-43.7874	0	0	0	60.92	21.5648	-921.38	0	0	0
2513	0	11.9765	8.92472	-42.5828	0	0	0	60.7274	21.371	-921.513	0	0	0
2513	1	12.1776	9.30079	-41.9683	0	0	0	60.5809	21.1891	-921.382	0	0	0
2513	2	12.115	8.70142	-42.2349	0	0	0	60.5674	20.824	-922.129	0	0	0
2513	3	12.3089	8.96753	-42.1473	0	0	0	60.5554	20.7548	-922.831	0	0	0
2513	4	12.3627	8.99115	-41.708	0	0	0	60.405	20.4576	-923.141	0	0	0
2513	5	12.1148	8.49843	-42.3286	0	0	0	60.3254	20.2301	-923.755	0	0	0
2513	6	12.2505	8.92094	-41.799	0	0	0	60.2692	20.0714	-923.58	0	0	0
2513	7	12.389	8.65413	-40.8433	0	0	0	60.098	19.8091	-923.932	0	0	0
2513	8	11.9013	8.58508	-40.9376	0	0	0	60.1302	19.5808	-924.459	0	0	0
2513	9	12.3154	8.78667	-41.5424	0	0	0	60.2306	19.2624	-925.336	0	0	0
2514	0	12.217	8.0984	-41.1132	0	0	0	60.0037	19.0453	-925.513	0	0	0
2514	1	11.9744	8.20749	-40.3308	0	0	0	59.9122	18.7839	-925.733	0	0	0
2514	2	12.3297	8.20646	-39.3699	0	0	0	59.8084	18.5556	-926.261	0	0	0
2514	3	11.4298	7.44895	-39.5622	0	0	0	59.8643	18.3155	-926.701	0	0	0
2514	4	12.1368	8.073	-39.462	0	0	0	59.7859	18.0671	-926.655	0	0	0
2514	5	11.761	7.62633	-39.2093	0	0	0	59.7141	17.9397	-927.36	0	0	0
2514	6	11.5709	7.38117	-38.6908	0	0	0	59.7146	17.5422	-927.798	0	0	0
2514	7	11.2428	7.533	-37.1268	0	0	0	59.4998	17.3605	-927.667	0	0	0
2514	8	10.9829	7.06371	-37.2211	0	0	0	59.4408	17.1422	-928.766	0	0	0
2514	9	11.5161	7.13333	-36.9536	0	0	0	59.4182	16.8584	-928.766	0	0	0
2515	0	10.9824	6.83972	-37.0534	0	0	0	59.2578	16.7778	-929.513	0	0	0
2515	1	10.4789	6.79584	-36.1852	0	0	0	59.3017	16.3688	-929.688	0	0	0
2515	2	10.9906	6.66192	-36.5312	0	0	0	59.1771	16.2092	-930.215	0	0	0
2515	3	11.0818	6.90554	-36.0047	0	0	0	59.0746	15.9933	-930.303	0	0	0
2515	4	10.3957	6.65847	-35.4943	0	0	0	59.0499	15.7874	-930.875	0	0	0
2515	5	10.6875	6.23639	-35.7566	0	0	0	58.9689	15.6164	-931.753	0	0	0
2515	6	11.0782	6.72748	-36.0988	0	0	0	59.0473	15.3429	-932.236	0	0	0
2515	7	10.4102	5.74777	-34.6332	0	0	0	58.8865	14.9218	-932.763	0	0	0
2515	8	10.9985	6.48179	-34.2718	0	0	0	58.9576	14.8089	-932.893	0	0	0
2515	9	9.96882	5.65384	-34.6409	0	0	0	58.7518	14.4889	-933.729	0	0	0
2516	0	10.1194	5.81054	-33.5955	0	0	0	58.7735	14.1703	-934.168	0	0	0
2516	1	10.407	5.94293	-33.9389	0	0	0	58.7597	13.9308	-934.651	0	0	0
2516	2	10.177	5.40976	-32.9885	0	0	0	58.7144	13.7031	-935.309	0	0	0
2516	3	10.5252	5.92228	-32.7192	0	0	0	58.6788	13.588	-935.969	0	0	0
2516	4	10.1649	5.53997	-31.4159	0	0	0	58.3988	13.3059	-935.705	0	0	0
2516	5	10.044	5.73951	-31.16	0	0	0	58.4974	13.0769	-936.408	0	0	0
2516	6	9.59046	5.33774	-30.732	0	0	0	58.3725	12.8262	-937.461	0	0	0
2516	7	9.47465	5.0255	-30.8265	0	0	0	58.4259	12.6091	-937.813	0	0	0
2516	8	9.91796	5.62597	-30.9885	0	0	0	58.3704	12.3927	-938.427	0	0	0
2516	9	9.59367	5.00136	-30.3038	0	0	0	58.2564	12.2221	-938.998	0	0	0
2517	0	9.32978	4.97745	-29.5254	0	0	0	58.2547	11.9485	-939.218	0	0	0
2517	1	9.1504	5.10837	-29.6987	0	0	0	58.1291	11.8447	-940.228	0	0	0
2517	2	9.63048	5.15464	-30.3059	0	0	0	58.1277	11.5493	-940.93	0	0	0
2517	3	10.2342	5.24728	-29.5122	0	0	0	58.1271	11.311	-940.973	0	0	0
2517	4	9.39648	4.75399	-29.6167	0	0	0	58.0569	11.1841	-941.984	0	0	0
2517	5	8.82374	4.64118	-27.707	0	0	0	58.0349	11.0131	-942.378	0	0	0
2517	6	10.0652	5.28802	-27.3375	0	0	0	57.9311	10.7056	-943.038	0	0	0
2517	7	8.97594	4.8164	-28.0567	0	0	0	57.8979	10.4903	-943.081	0	0	0
2517	8	9.29345	4.97352	-27.7875	0	0	0	58.0083	10.2844	-943.871	0	0	0
2517	9	9.44341	4.79534	-27.443	0	0	0	57.7812	10.1812	-944.706	0	0	0
2518	0	8.94462	4.59291	-26.1404	0	0	0	57.691	9.85141	-944.706	0	0	0
2518	1	8.56988	4.36782	-26.1473	0	0	0	57.783	9.7498	-944.924	0	0	0
2518	2	8.83113	4.61192	-25.3607	0	0	0	57.645	9.65813	-945.32	0	0	0
2518	3	8.64233	4.30185	-25.3638	0	0	0	57.6323	9.30338	-946.418	0	0	0
2518	4	8.56768	4.45509	-25.8891	0	0	0	57.5523	9.20133	-947.076	0	0	0
2518	5	8.7529	4.54305	-25.1877	0	0	0	57.5737	9.03001	-947.515	0	0	0
2518	6	8.42218	4.20899	-24.2401	0	0	0	57.5508	8.84885	-947.997	0	0	0
2518	7	8.38094	4.11948	-23.893	0	0	0	57.5391	8.73408	-948.524	0	0	0
2518	8	8.20438	4.00648	-23.8086	0	0	0	57.3895	8.45956	-948.965	0	0	0
2518	9	8.03945	3.87194	-25.0364	0	0	0	57.4885	8.25358	-950.281	0	0	0
2519	0	7.77025	3.49364	-23.2124	0	0	0	57.5699	8.12889	-950.368	0	0	0
2519	1	7.85121	3.64669	-23.1284	0	0	0	57.4327	7.84413	-950.632	0	0	0
2519	2	7.74801	3.66905	-22.428	0	0	0	57.3081	7.70854	-950.764	0	0	0
2519	3	7.43527	3.44392	-22.5245	0	0	0	57.3627	7.54855	-951.554	0	0	0
2519	4	7.50127	3.5321	-22.0007	0	0	0	57.4196	7.3878	-952.387	0	0	0
[truncated: 10,625 more rows]
