# Supplementary material for: A Brake-Based Overground Gait Rehabilitation Device for Altering Propulsion Impulse Symmetry
Source: Sensors (Basel). 2021 Oct 5;21(19):6617. doi: 10.3390/s21196617 (PMC8512803; doi:10.3390/s21196617)
Supplement: Supplementary file 1 [file sensors-21-06617-s001.zip › GPT animations/code and data/stroke_data/Force/TR 28.csv]

Devices
1000
		FP1 (5629 Large) - Force			FP2 (5687 Large) [1000Hz] - Force			FP3 (5628 Small) - Force			FP4 (5639) - Force
Frame	Sub Frame	Fx	Fy	Fz	Fx	Fy	Fz	Fx	Fy	Fz	Fx	Fy	Fz
		N	N	N	N	N	N	N	N	N	N	N	N
459	0	0	0	0	0	0	0	0	0	0	0	0	0
459	1	0	0	0	0	0	0	0	0	0	0	0	0
459	2	0	0	0	0	0	0	0	0	0	0	0	0
459	3	0	0	0	0	0	0	0	0	0	0	0	0
459	4	0	0	0	0	0	0	0	0	0	0	0	0
459	5	0	0	0	0	0	0	0	0	0	0	0	0
459	6	0	0	0	0	0	0	0	0	0	0	0	0
459	7	0	0	0	0	0	0	0	0	0	0	0	0
459	8	0	0	0	0	0	0	0	0	0	0	0	0
459	9	0	0	0	0	0	0	0	0	0	0	0	0
460	0	0	0	0	0	0	0	0	0	0	0	0	0
460	1	0	0	0	0	0	0	0	0	0	0	0	0
460	2	0	0	0	0	0	0	0	0	0	0	0	0
460	3	0	0	0	0	0	0	0	0	0	0	0	0
460	4	0	0	0	0	0	0	0	0	0	0	0	0
460	5	0	0	0	0	0	0	0	0	0	0	0	0
460	6	0	0	0	0	0	0	0	0	0	0	0	0
460	7	0	0	0	0	0	0	0	0	0	0	0	0
460	8	0	0	0	0	0	0	0	0	0	0	0	0
460	9	0	0	0	0	0	0	0	0	0	0	0	0
461	0	0	0	0	0	0	0	0	0	0	0	0	0
461	1	0	0	0	0	0	0	0	0	0	0	0	0
461	2	0	0	0	0	0	0	0	0	0	0	0	0
461	3	0	0	0	0	0	0	0	0	0	0	0	0
461	4	0	0	0	0	0	0	0	0	0	0	0	0
461	5	0	0	0	0	0	0	0	0	0	0	0	0
461	6	0	0	0	0	0	0	0	0	0	0	0	0
461	7	0	0	0	0	0	0	0	0	0	0	0	0
461	8	0	0	0	0	0	0	0	0	0	0	0	0
461	9	0	0	0	0	0	0	0	0	0	0	0	0
462	0	0	0	0	0	0	0	0	0	0	0	0	0
462	1	0	0	0	0	0	0	0	0	0	0	0	0
462	2	0	0	0	0	0	0	0	0	0	0	0	0
462	3	0	0	0	0	0	0	0	0	0	0	0	0
462	4	0	0	0	0	0	0	0	0	0	0	0	0
462	5	0	0	0	0	0	0	0	0	0	0	0	0
462	6	0	0	0	0	0	0	0	0	0	0	0	0
462	7	0	0	0	0	0	0	0	0	0	0	0	0
462	8	0	0	0	0	0	0	0	0	0	0	0	0
462	9	0	0	0	0	0	0	0	0	0	0	0	0
463	0	0	0	0	0	0	0	0	0	0	0	0	0
463	1	0	0	0	0	0	0	0	0	0	0	0	0
463	2	0	0	0	0	0	0	0	0	0	0	0	0
463	3	0	0	0	0	0	0	0	0	0	0	0	0
463	4	0	0	0	0	0	0	0	0	0	0	0	0
463	5	0	0	0	0	0	0	0	0	0	0	0	0
463	6	0	0	0	0	0	0	0	0	0	0	0	0
463	7	0	0	0	0	0	0	0	0	0	0	0	0
463	8	0	0	0	0	0	0	0	0	0	0	0	0
463	9	0	0	0	0	0	0	0	0	0	0	0	0
464	0	0	0	0	0	0	0	0	0	0	0	0	0
464	1	0	0	0	0	0	0	0	0	0	0	0	0
464	2	0	0	0	0	0	0	0	0	0	0	0	0
464	3	0	0	0	0	0	0	0	0	0	0	0	0
464	4	0	0	0	0	0	0	0	0	0	0	0	0
464	5	0	0	0	0	0	0	0	0	0	0	0	0
464	6	0	0	0	0	0	0	0	0	0	0	0	0
464	7	0	0	0	0	0	0	0	0	0	0	0	0
464	8	0	0	0	0	0	0	0	0	0	0	0	0
464	9	0	0	0	0	0	0	0	0	0	0	0	0
465	0	0	0	0	0	0	0	0	0	0	0	0	0
465	1	0	0	0	0	0	0	0	0	0	0	0	0
465	2	0	0	0	0	0	0	0	0	0	0	0	0
465	3	0	0	0	0	0	0	0	0	0	0	0	0
465	4	0	0	0	0	0	0	0	0	0	0	0	0
465	5	0	0	0	0	0	0	0	0	0	0	0	0
465	6	0	0	0	0	0	0	0	0	0	0	0	0
465	7	0	0	0	0	0	0	0	0	0	0	0	0
465	8	0	0	0	0	0	0	0	0	0	0	0	0
465	9	0	0	0	0	0	0	0	0	0	0	0	0
466	0	0	0	0	0	0	0	0	0	0	0	0	0
466	1	0	0	0	0	0	0	0	0	0	0	0	0
466	2	0	0	0	0	0	0	0	0	0	0	0	0
466	3	0	0	0	0	0	0	0	0	0	0	0	0
466	4	0	0	0	0	0	0	0	0	0	0	0	0
466	5	0	0	0	0	0	0	0	0	0	0	0	0
466	6	0	0	0	0	0	0	0	0	0	0	0	0
466	7	0	0	0	0	0	0	0	0	0	0	0	0
466	8	0	0	0	0	0	0	0	0	0	0	0	0
466	9	0	0	0	0	0	0	0	0	0	0	0	0
467	0	0	0	0	0	0	0	0	0	0	0	0	0
467	1	0	0	0	0	0	0	0	0	0	0	0	0
467	2	0	0	0	0	0	0	0	0	0	0	0	0
467	3	0	0	0	0	0	0	0	0	0	0	0	0
467	4	0	0	0	0	0	0	0	0	0	0	0	0
467	5	0	0	0	0	0	0	0	0	0	0	0	0
467	6	0	0	0	0	0	0	0	0	0	0	0	0
467	7	0	0	0	0	0	0	0	0	0	0	0	0
467	8	0	0	0	0	0	0	0	0	0	0	0	0
467	9	0	0	0	0	0	0	0	0	0	0	0	0
468	0	0	0	0	0	0	0	0	0	0	0	0	0
468	1	0	0	0	0	0	0	0	0	0	0	0	0
468	2	0	0	0	0	0	0	0	0	0	0	0	0
468	3	0	0	0	0	0	0	0	0	0	0	0	0
468	4	0	0	0	0	0	0	0	0	0	0	0	0
468	5	0	0	0	0	0	0	0	0	0	0	0	0
468	6	0	0	0	0	0	0	0	0	0	0	0	0
468	7	0	0	0	0	0	0	0	0	0	0	0	0
468	8	0	0	0	0	0	0	0	0	0	0	0	0
468	9	0	0	0	0	0	0	0	0	0	0	0	0
469	0	0	0	0	0	0	0	0	0	0	0	0	0
469	1	0	0	0	0	0	0	0	0	0	0	0	0
469	2	0	0	0	0	0	0	0	0	0	0	0	0
469	3	0	0	0	0	0	0	0	0	0	0	0	0
469	4	0	0	0	0	0	0	0	0	0	0	0	0
469	5	0	0	0	0	0	0	0	0	0	0	0	0
469	6	0	0	0	0	0	0	0	0	0	0	0	0
469	7	0	0	0	0	0	0	0	0	0	0	0	0
469	8	0	0	0	0	0	0	0	0	0	0	0	0
469	9	0	0	0	0	0	0	0	0	0	0	0	0
470	0	0	0	0	0	0	0	0	0	0	0	0	0
470	1	0	0	0	0	0	0	0	0	0	0	0	0
470	2	0	0	0	0	0	0	0	0	0	0	0	0
470	3	0	0	0	0	0	0	0	0	0	0	0	0
470	4	0	0	0	0	0	0	0	0	0	0	0	0
470	5	0	0	0	0	0	0	0	0	0	0	0	0
470	6	0	0	0	0	0	0	0	0	0	0	0	0
470	7	0	0	0	0	0	0	0	0	0	0	0	0
470	8	0	0	0	0	0	0	0	0	0	0	0	0
470	9	0	0	0	0	0	0	0	0	0	0	0	0
471	0	0	0	0	0	0	0	0	0	0	0	0	0
471	1	0	0	0	0	0	0	0	0	0	0	0	0
471	2	0	0	0	0	0	0	0	0	0	0	0	0
471	3	0	0	0	0	0	0	0	0	0	0	0	0
471	4	0	0	0	0	0	0	0	0	0	0	0	0
471	5	0	0	0	0	0	0	0	0	0	0	0	0
471	6	0	0	0	0	0	0	0	0	0	0	0	0
471	7	0	0	0	0	0	0	0	0	0	0	0	0
471	8	0	0	0	0	0	0	0	0	0	0	0	0
471	9	0	0	0	0	0	0	0	0	0	0	0	0
472	0	0	0	0	0	0	0	0	0	0	0	0	0
472	1	0	0	0	0	0	0	0	0	0	0	0	0
472	2	0	0	0	0	0	0	0	0	0	0	0	0
472	3	0	0	0	0	0	0	0	0	0	0	0	0
472	4	0	0	0	0	0	0	0	0	0	0	0	0
472	5	0	0	0	0	0	0	0	0	0	0	0	0
472	6	0	0	0	0	0	0	0	0	0	0	0	0
472	7	0	0	0	0	0	0	0	0	0	0	0	0
472	8	0	0	0	0	0	0	0	0	0	0	0	0
472	9	0	0	0	0	0	0	0	0	0	0	0	0
473	0	0	0	0	0	0	0	0	0	0	0	0	0
473	1	0	0	0	0	0	0	0	0	0	0	0	0
473	2	0	0	0	0	0	0	0	0	0	0	0	0
473	3	0	0	0	0	0	0	0	0	0	0	0	0
473	4	0	0	0	0	0	0	0	0	0	0	0	0
473	5	0	0	0	0	0	0	0	0	0	0	0	0
473	6	0	0	0	0	0	0	0	0	0	0	0	0
473	7	0	0	0	0	0	0	0	0	0	0	0	0
473	8	0	0	0	0	0	0	0	0	0	0	0	0
473	9	0	0	0	0	0	0	0	0	0	0	0	0
474	0	0	0	0	0	0	0	0	0	0	0	0	0
474	1	0	0	0	0	0	0	0	0	0	0	0	0
474	2	0	0	0	0	0	0	0	0	0	0	0	0
474	3	0	0	0	0	0	0	0	0	0	0	0	0
474	4	0	0	0	0	0	0	0	0	0	0	0	0
474	5	0	0	0	0	0	0	0	0	0	0	0	0
474	6	0	0	0	0	0	0	0	0	0	0	0	0
474	7	0	0	0	0	0	0	0	0	0	0	0	0
474	8	0	0	0	0	0	0	0	0	0	0	0	0
474	9	0	0	0	0	0	0	0	0	0	0	0	0
475	0	0	0	0	0	0	0	0	0	0	0	0	0
475	1	0	0	0	0	0	0	0	0	0	0	0	0
475	2	0	0	0	0	0	0	0	0	0	0	0	0
475	3	0	0	0	0	0	0	0	0	0	0	0	0
475	4	0	0	0	0	0	0	0	0	0	0	0	0
475	5	0	0	0	0	0	0	0	0	0	0	0	0
475	6	0	0	0	0	0	0	0	0	0	0	0	0
475	7	0	0	0	0	0	0	0	0	0	0	0	0
475	8	0	0	0	0	0	0	0	0	0	0	0	0
475	9	0	0	0	0	0	0	0	0	0	0	0	0
476	0	0	0	0	0	0	0	0	0	0	0	0	0
476	1	0	0	0	0	0	0	0	0	0	0	0	0
476	2	0	0	0	0	0	0	0	0	0	0	0	0
476	3	0	0	0	0	0	0	0	0	0	0	0	0
476	4	0	0	0	0	0	0	0	0	0	0	0	0
476	5	0	0	0	0	0	0	0	0	0	0	0	0
476	6	0	0	0	0	0	0	0	0	0	0	0	0
476	7	0	0	0	0	0	0	0	0	0	0	0	0
476	8	0	0	0	0	0	0	0	0	0	0	0	0
476	9	0	0	0	0	0	0	0	0	0	0	0	0
477	0	0	0	0	0	0	0	0	0	0	0	0	0
477	1	0	0	0	0	0	0	0	0	0	0	0	0
477	2	0	0	0	0	0	0	0	0	0	0	0	0
477	3	0	0	0	0	0	0	0	0	0	0	0	0
477	4	0	0	0	0	0	0	0	0	0	0	0	0
477	5	0	0	0	0	0	0	0	0	0	0	0	0
477	6	0	0	0	0	0	0	0	0	0	0	0	0
477	7	0	0	0	0	0	0	0	0	0	0	0	0
477	8	0	0	0	0	0	0	0	0	0	0	0	0
477	9	0	0	0	0	0	0	0	0	0	0	0	0
478	0	0	0	0	0	0	0	0	0	0	0	0	0
478	1	0	0	0	0	0	0	0	0	0	0	0	0
478	2	0	0	0	0	0	0	0	0	0	0	0	0
478	3	0	0	0	0	0	0	0	0	0	0	0	0
478	4	0	0	0	0	0	0	0	0	0	0	0	0
478	5	0	0	0	0	0	0	0	0	0	0	0	0
478	6	0	0	0	0	0	0	0	0	0	0	0	0
478	7	0	0	0	0	0	0	0	0	0	0	0	0
478	8	0	0	0	0	0	0	0	0	0	0	0	0
478	9	0	0	0	0	0	0	0	0	0	0	0	0
479	0	0	0	0	0	0	0	0	0	0	0	0	0
479	1	0	0	0	0	0	0	0	0	0	0	0	0
479	2	0	0	0	0	0	0	0	0	0	0	0	0
479	3	0	0	0	0	0	0	0	0	0	0	0	0
479	4	0	0	0	0	0	0	0	0	0	0	0	0
479	5	0	0	0	0	0	0	0	0	0	0	0	0
479	6	0	0	0	0	0	0	0	0	0	0	0	0
479	7	0	0	0	0	0	0	0	0	0	0	0	0
479	8	0	0	0	0	0	0	0	0	0	0	0	0
479	9	0	0	0	0	0	0	0	0	0	0	0	0
480	0	0	0	0	0	0	0	0	0	0	0	0	0
480	1	0	0	0	0	0	0	0	0	0	0	0	0
480	2	0	0	0	0	0	0	0	0	0	0	0	0
480	3	0	0	0	0	0	0	0	0	0	0	0	0
480	4	0	0	0	0	0	0	0	0	0	0	0	0
480	5	0	0	0	0	0	0	0	0	0	0	0	0
480	6	0	0	0	0	0	0	0	0	0	0	0	0
480	7	0	0	0	0	0	0	0	0	0	0	0	0
480	8	0	0	0	0	0	0	0	0	0	0	0	0
480	9	0	0	0	0	0	0	0	0	0	0	0	0
481	0	0	0	0	0	0	0	0	0	0	0	0	0
481	1	0	0	0	0	0	0	0	0	0	0	0	0
481	2	0	0	0	0	0	0	0	0	0	0	0	0
481	3	0	0	0	0	0	0	0	0	0	0	0	0
481	4	0	0	0	0	0	0	0	0	0	0	0	0
481	5	0	0	0	0	0	0	0	0	0	0	0	0
481	6	0	0	0	0	0	0	0	0	0	0	0	0
481	7	0	0	0	0	0	0	0	0	0	0	0	0
481	8	0	0	0	0	0	0	0	0	0	0	0	0
481	9	0	0	0	0	0	0	0	0	0	0	0	0
482	0	0	0	0	0	0	0	0	0	0	0	0	0
482	1	0	0	0	0	0	0	0	0	0	0	0	0
482	2	0	0	0	0	0	0	0	0	0	0	0	0
482	3	0	0	0	0	0	0	0	0	0	0	0	0
482	4	0	0	0	0	0	0	0	0	0	0	0	0
482	5	0	0	0	0	0	0	0	0	0	0	0	0
482	6	0	0	0	0	0	0	0	0	0	0	0	0
482	7	0	0	0	0	0	0	0	0	0	0	0	0
482	8	0	0	0	0	0	0	0	0	0	0	0	0
482	9	0	0	0	0	0	0	0	0	0	0	0	0
483	0	0	0	0	0	0	0	0	0	0	0	0	0
483	1	0	0	0	0	0	0	0	0	0	0	0	0
483	2	0	0	0	0	0	0	0	0	0	0	0	0
483	3	0	0	0	0	0	0	0	0	0	0	0	0
483	4	0	0	0	0	0	0	0	0	0	0	0	0
483	5	0	0	0	0	0	0	0	0	0	0	0	0
483	6	0	0	0	0	0	0	0	0	0	0	0	0
483	7	0	0	0	0	0	0	0	0	0	0	0	0
483	8	0	0	0	0	0	0	0	0	0	0	0	0
483	9	0	0	0	0	0	0	0	0	0	0	0	0
484	0	0	0	0	0	0	0	0	0	0	0	0	0
484	1	0	0	0	0	0	0	0	0	0	0	0	0
484	2	0	0	0	0	0	0	0	0	0	0	0	0
484	3	0	0	0	0	0	0	0	0	0	0	0	0
484	4	0	0	0	0	0	0	0	0	0	0	0	0
484	5	0	0	0	0	0	0	0	0	0	0	0	0
484	6	0	0	0	0	0	0	0	0	0	0	0	0
484	7	0	0	0	0	0	0	0	0	0	0	0	0
484	8	0	0	0	0	0	0	0	0	0	0	0	0
484	9	0	0	0	0	0	0	0	0	0	0	0	0
485	0	0	0	0	0	0	0	0	0	0	0	0	0
485	1	0	0	0	0	0	0	0	0	0	0	0	0
485	2	0	0	0	0	0	0	0	0	0	0	0	0
485	3	0	0	0	0	0	0	0	0	0	0	0	0
485	4	0	0	0	0	0	0	0	0	0	0	0	0
485	5	0	0	0	0	0	0	0	0	0	0	0	0
485	6	0	0	0	0	0	0	0	0	0	0	0	0
485	7	0	0	0	0	0	0	0	0	0	0	0	0
485	8	0	0	0	0	0	0	0	0	0	0	0	0
485	9	0	0	0	0	0	0	0	0	0	0	0	0
486	0	0	0	0	0	0	0	0	0	0	0	0	0
486	1	0	0	0	0	0	0	0	0	0	0	0	0
486	2	0	0	0	0	0	0	0	0	0	0	0	0
486	3	0	0	0	0	0	0	0	0	0	0	0	0
486	4	0	0	0	0	0	0	0	0	0	0	0	0
486	5	0	0	0	0	0	0	0	0	0	0	0	0
486	6	0	0	0	0	0	0	0	0	0	0	0	0
486	7	0	0	0	0	0	0	0	0	0	0	0	0
486	8	0	0	0	0	0	0	0	0	0	0	0	0
486	9	0	0	0	0	0	0	0	0	0	0	0	0
487	0	0	0	0	0	0	0	0	0	0	0	0	0
487	1	0	0	0	0	0	0	0	0	0	0	0	0
487	2	0	0	0	0	0	0	0	0	0	0	0	0
487	3	0	0	0	0	0	0	0	0	0	0	0	0
487	4	0	0	0	0	0	0	0	0	0	0	0	0
487	5	0	0	0	0	0	0	0	0	0	0	0	0
487	6	0	0	0	0	0	0	0	0	0	0	0	0
487	7	0	0	0	0	0	0	0	0	0	0	0	0
487	8	0	0	0	0	0	0	0	0	0	0	0	0
487	9	0	0	0	0	0	0	0	0	0	0	0	0
488	0	0	0	0	0	0	0	0	0	0	0	0	0
488	1	0	0	0	0	0	0	0	0	0	0	0	0
488	2	0	0	0	0	0	0	0	0	0	0	0	0
488	3	0	0	0	0	0	0	0	0	0	0	0	0
488	4	0	0	0	0	0	0	0	0	0	0	0	0
488	5	0	0	0	0	0	0	0	0	0	0	0	0
488	6	0	0	0	0	0	0	0	0	0	0	0	0
488	7	0	0	0	0	0	0	0	0	0	0	0	0
488	8	0	0	0	0	0	0	0	0	0	0	0	0
488	9	0	0	0	0	0	0	0	0	0	0	0	0
489	0	0	0	0	0	0	0	0	0	0	0	0	0
489	1	0	0	0	0	0	0	0	0	0	0	0	0
489	2	0	0	0	0	0	0	0	0	0	0	0	0
489	3	0	0	0	0	0	0	0	0	0	0	0	0
489	4	0	0	0	0	0	0	0	0	0	0	0	0
489	5	0	0	0	0	0	0	0	0	0	0	0	0
489	6	0	0	0	0	0	0	0	0	0	0	0	0
489	7	0	0	0	0	0	0	0	0	0	0	0	0
489	8	0	0	0	0	0	0	0	0	0	0	0	0
489	9	0	0	0	0	0	0	0	0	0	0	0	0
490	0	0	0	0	0	0	0	0	0	0	0	0	0
490	1	0	0	0	0	0	0	0	0	0	0	0	0
490	2	0	0	0	0	0	0	0	0	0	0	0	0
490	3	0	0	0	0	0	0	0	0	0	0	0	0
490	4	0	0	0	0	0	0	0	0	0	0	0	0
490	5	0	0	0	0	0	0	0	0	0	0	0	0
490	6	0	0	0	0	0	0	0	0	0	0	0	0
490	7	0	0	0	0	0	0	0	0	0	0	0	0
490	8	0	0	0	0	0	0	0	0	0	0	0	0
490	9	0	0	0	0	0	0	0	0	0	0	0	0
491	0	0	0	0	0	0	0	0	0	0	0	0	0
491	1	0	0	0	0	0	0	0	0	0	0	0	0
491	2	0	0	0	0	0	0	0	0	0	0	0	0
491	3	0	0	0	0	0	0	0	0	0	0	0	0
491	4	0	0	0	0	0	0	0	0	0	0	0	0
491	5	0	0	0	0	0	0	0	0	0	0	0	0
491	6	0	0	0	0	0	0	0	0	0	0	0	0
491	7	0	0	0	0	0	0	0	0	0	0	0	0
491	8	0	0	0	0	0	0	0	0	0	0	0	0
491	9	0	0	0	0	0	0	0	0	0	0	0	0
492	0	0	0	0	0	0	0	0	0	0	0	0	0
492	1	0	0	0	0	0	0	0	0	0	0	0	0
492	2	0	0	0	0	0	0	0	0	0	0	0	0
492	3	0	0	0	0	0	0	0	0	0	0	0	0
492	4	0	0	0	0	0	0	0	0	0	0	0	0
492	5	0	0	0	0	0	0	0	0	0	0	0	0
492	6	0	0	0	0	0	0	0	0	0	0	0	0
492	7	0	0	0	0	0	0	0	0	0	0	0	0
492	8	0	0	0	0	0	0	0	0	0	0	0	0
492	9	0	0	0	0	0	0	0	0	0	0	0	0
493	0	0	0	0	0	0	0	0	0	0	0	0	0
493	1	0	0	0	0	0	0	0	0	0	0	0	0
493	2	0	0	0	0	0	0	0	0	0	0	0	0
493	3	0	0	0	0	0	0	0	0	0	0	0	0
493	4	0	0	0	0	0	0	0	0	0	0	0	0
493	5	0	0	0	0	0	0	0	0	0	0	0	0
493	6	0	0	0	0	0	0	0	0	0	0	0	0
493	7	0	0	0	0	0	0	0	0	0	0	0	0
493	8	0	0	0	0	0	0	0	0	0	0	0	0
493	9	0	0	0	0	0	0	0	0	0	0	0	0
494	0	0	0	0	0	0	0	0	0	0	0	0	0
494	1	0	0	0	0	0	0	0	0	0	0	0	0
494	2	0	0	0	0	0	0	0	0	0	0	0	0
494	3	0	0	0	0	0	0	0	0	0	0	0	0
494	4	0	0	0	0	0	0	0	0	0	0	0	0
494	5	0	0	0	0	0	0	0	0	0	0	0	0
494	6	0	0	0	0	0	0	0	0	0	0	0	0
494	7	0	0	0	0	0	0	0	0	0	0	0	0
494	8	0	0	0	0	0	0	0	0	0	0	0	0
494	9	0	0	0	0	0	0	0	0	0	0	0	0
495	0	0	0	0	0	0	0	0	0	0	0	0	0
495	1	0	0	0	0	0	0	0	0	0	0	0	0
495	2	0	0	0	0	0	0	0	0	0	0	0	0
495	3	0	0	0	0	0	0	0	0	0	0	0	0
495	4	0	0	0	0	0	0	0	0	0	0	0	0
495	5	0	0	0	0	0	0	0	0	0	0	0	0
495	6	0	0	0	0	0	0	0	0	0	0	0	0
495	7	0	0	0	0	0	0	0	0	0	0	0	0
495	8	0	0	0	0	0	0	0	0	0	0	0	0
495	9	0	0	0	0	0	0	0	0	0	0	0	0
496	0	0	0	0	0	0	0	0	0	0	0	0	0
496	1	0	0	0	0	0	0	0	0	0	0	0	0
496	2	0	0	0	0	0	0	0	0	0	0	0	0
496	3	0	0	0	0	0	0	0	0	0	0	0	0
496	4	0	0	0	0	0	0	0	0	0	0	0	0
496	5	0	0	0	0	0	0	0	0	0	0	0	0
496	6	0	0	0	0	0	0	0	0	0	0	0	0
496	7	0	0	0	0	0	0	0	0	0	0	0	0
496	8	0	0	0	0	0	0	0	0	0	0	0	0
496	9	0	0	0	0	0	0	0	0	0	0	0	0
497	0	0	0	0	0	0	0	0	0	0	0	0	0
497	1	0	0	0	0	0	0	0	0	0	0	0	0
497	2	0	0	0	0	0	0	0	0	0	0	0	0
497	3	0	0	0	0	0	0	0	0	0	0	0	0
497	4	0	0	0	0	0	0	0	0	0	0	0	0
497	5	0	0	0	0	0	0	0	0	0	0	0	0
497	6	0	0	0	0	0	0	0	0	0	0	0	0
497	7	0	0	0	0	0	0	0	0	0	0	0	0
497	8	0	0	0	0	0	0	0	0	0	0	0	0
497	9	0	0	0	0	0	0	0	0	0	0	0	0
498	0	0	0	0	0	0	0	0	0	0	0	0	0
498	1	0	0	0	0	0	0	0	0	0	0	0	0
498	2	0	0	0	0	0	0	0	0	0	0	0	0
498	3	0	0	0	0	0	0	0	0	0	0	0	0
498	4	0	0	0	0	0	0	0	0	0	0	0	0
498	5	0	0	0	0	0	0	0	0	0	0	0	0
498	6	0	0	0	0	0	0	0	0	0	0	0	0
498	7	0	0	0	0	0	0	0	0	0	0	0	0
498	8	0	0	0	0	0	0	0	0	0	0	0	0
498	9	0	0	0	0	0	0	0	0	0	0	0	0
499	0	0	0	0	0	0	0	0	0	0	0	0	0
499	1	0	0	0	0	0	0	0	0	0	0	0	0
499	2	0	0	0	0	0	0	0	0	0	0	0	0
499	3	0	0	0	0	0	0	0	0	0	0	0	0
499	4	0	0	0	0	0	0	0	0	0	0	0	0
499	5	0	0	0	0	0	0	0	0	0	0	0	0
499	6	0	0	0	0	0	0	0	0	0	0	0	0
499	7	0	0	0	0	0	0	0	0	0	0	0	0
499	8	0	0	0	0	0	0	0	0	0	0	0	0
499	9	0	0	0	0	0	0	0	0	0	0	0	0
500	0	0	0	0	0	0	0	0	0	0	0	0	0
500	1	0	0	0	0	0	0	0	0	0	0	0	0
500	2	0	0	0	0	0	0	0	0	0	0	0	0
500	3	0	0	0	0	0	0	0	0	0	0	0	0
500	4	0	0	0	0	0	0	0	0	0	0	0	0
500	5	0	0	0	0	0	0	0	0	0	0	0	0
500	6	0	0	0	0	0	0	0	0	0	0	0	0
500	7	0	0	0	0	0	0	0	0	0	0	0	0
500	8	0	0	0	0	0	0	0	0	0	0	0	0
500	9	0	0	0	0	0	0	0	0	0	0	0	0
501	0	0	0	0	0	0	0	0	0	0	0	0	0
501	1	0	0	0	0	0	0	0	0	0	0	0	0
501	2	0	0	0	0	0	0	0	0	0	0	0	0
501	3	0	0	0	0	0	0	0	0	0	0	0	0
501	4	0	0	0	0	0	0	0	0	0	0	0	0
501	5	0	0	0	0	0	0	0	0	0	0	0	0
501	6	0	0	0	0	0	0	0	0	0	0	0	0
501	7	0	0	0	0	0	0	0	0	0	0	0	0
501	8	0	0	0	0	0	0	0	0	0	0	0	0
501	9	0	0	0	0	0	0	0	0	0	0	0	0
502	0	0	0	0	0	0	0	0	0	0	0	0	0
502	1	0	0	0	0	0	0	0	0	0	0	0	0
502	2	0	0	0	0	0	0	0	0	0	0	0	0
502	3	0	0	0	0	0	0	0	0	0	0	0	0
502	4	0	0	0	0	0	0	0	0	0	0	0	0
502	5	0	0	0	0	0	0	0	0	0	0	0	0
502	6	0	0	0	0	0	0	0	0	0	0	0	0
502	7	0	0	0	0	0	0	0	0	0	0	0	0
502	8	0	0	0	0	0	0	0	0	0	0	0	0
502	9	0	0	0	0	0	0	0	0	0	0	0	0
503	0	0	0	0	0	0	0	0	0	0	0	0	0
503	1	0	0	0	0	0	0	0	0	0	0	0	0
503	2	0	0	0	0	0	0	0	0	0	0	0	0
503	3	0	0	0	0	0	0	0	0	0	0	0	0
503	4	0	0	0	0	0	0	0	0	0	0	0	0
503	5	0	0	0	0	0	0	0	0	0	0	0	0
503	6	0	0	0	0	0	0	0	0	0	0	0	0
503	7	0	0	0	0	0	0	0	0	0	0	0	0
503	8	0	0	0	0	0	0	0	0	0	0	0	0
503	9	0	0	0	0	0	0	0	0	0	0	0	0
504	0	0	0	0	0	0	0	0	0	0	0	0	0
504	1	0	0	0	0	0	0	0	0	0	0	0	0
504	2	0	0	0	0	0	0	0	0	0	0	0	0
504	3	0	0	0	0	0	0	0	0	0	0	0	0
504	4	0	0	0	0	0	0	0	0	0	0	0	0
504	5	0	0	0	0	0	0	0	0	0	0	0	0
504	6	0	0	0	0	0	0	0	0	0	0	0	0
504	7	0	0	0	0	0	0	0	0	0	0	0	0
504	8	0	0	0	0	0	0	0	0	0	0	0	0
504	9	0	0	0	0	0	0	0	0	0	0	0	0
505	0	0	0	0	0	0	0	0	0	0	0	0	0
505	1	0	0	0	0	0	0	0	0	0	0	0	0
505	2	0	0	0	0	0	0	0	0	0	0	0	0
505	3	0	0	0	0	0	0	0	0	0	0	0	0
505	4	0	0	0	0	0	0	0	0	0	0	0	0
505	5	0	0	0	0	0	0	0	0	0	0	0	0
505	6	0	0	0	0	0	0	0	0	0	0	0	0
505	7	0	0	0	0	0	0	0	0	0	0	0	0
505	8	0	0	0	0	0	0	0	0	0	0	0	0
505	9	0	0	0	0	0	0	0	0	0	0	0	0
506	0	0	0	0	0	0	0	0	0	0	0	0	0
506	1	0	0	0	0	0	0	0	0	0	0	0	0
506	2	0	0	0	0	0	0	0	0	0	0	0	0
506	3	0	0	0	0	0	0	0	0	0	0	0	0
506	4	0	0	0	0	0	0	0	0	0	0	0	0
506	5	0	0	0	0	0	0	0	0	0	0	0	0
506	6	0	0	0	0	0	0	0	0	0	0	0	0
506	7	0	0	0	0	0	0	0	0	0	0	0	0
506	8	0	0	0	0	0	0	0	0	0	0	0	0
506	9	0	0	0	0	0	0	0	0	0	0	0	0
507	0	0	0	0	0	0	0	0	0	0	0	0	0
507	1	0	0	0	0	0	0	0	0	0	0	0	0
507	2	0	0	0	0	0	0	0	0	0	0	0	0
507	3	0	0	0	0	0	0	0	0	0	0	0	0
507	4	0	0	0	0	0	0	0	0	0	0	0	0
507	5	0	0	0	0	0	0	0	0	0	0	0	0
507	6	0	0	0	0	0	0	0	0	0	0	0	0
507	7	0	0	0	0	0	0	0	0	0	0	0	0
507	8	0	0	0	0	0	0	0	0	0	0	0	0
507	9	0	0	0	0	0	0	0	0	0	0	0	0
508	0	0	0	0	0	0	0	0	0	0	0	0	0
508	1	0	0	0	0	0	0	0	0	0	0	0	0
508	2	0	0	0	0	0	0	0	0	0	0	0	0
508	3	0	0	0	0	0	0	0	0	0	0	0	0
508	4	0	0	0	0	0	0	0	0	0	0	0	0
508	5	0	0	0	0	0	0	0	0	0	0	0	0
508	6	0	0	0	0	0	0	0	0	0	0	0	0
508	7	0	0	0	0	0	0	0	0	0	0	0	0
508	8	0	0	0	0	0	0	0	0	0	0	0	0
508	9	0	0	0	0	0	0	0	0	0	0	0	0
509	0	0	0	0	0	0	0	0	0	0	0	0	0
509	1	0	0	0	0	0	0	0	0	0	0	0	0
509	2	0	0	0	0	0	0	0	0	0	0	0	0
509	3	0	0	0	0	0	0	0	0	0	0	0	0
509	4	0	0	0	0	0	0	0	0	0	0	0	0
509	5	0	0	0	0	0	0	0	0	0	0	0	0
509	6	0	0	0	0	0	0	0	0	0	0	0	0
509	7	0	0	0	0	0	0	0	0	0	0	0	0
509	8	0	0	0	0	0	0	0	0	0	0	0	0
509	9	0	0	0	0	0	0	0	0	0	0	0	0
510	0	0	0	0	0	0	0	0	0	0	0	0	0
510	1	0	0	0	0	0	0	0	0	0	0	0	0
510	2	0	0	0	0	0	0	0	0	0	0	0	0
510	3	0	0	0	0	0	0	0	0	0	0	0	0
510	4	0	0	0	0	0	0	0	0	0	0	0	0
510	5	0	0	0	0	0	0	0	0	0	0	0	0
510	6	0	0	0	0	0	0	0	0	0	0	0	0
510	7	0	0	0	0	0	0	0	0	0	0	0	0
510	8	0	0	0	0	0	0	0	0	0	0	0	0
510	9	0	0	0	0	0	0	0	0	0	0	0	0
511	0	0	0	0	0	0	0	0	0	0	0	0	0
511	1	0	0	0	0	0	0	0	0	0	0	0	0
511	2	0	0	0	0	0	0	0	0	0	0	0	0
511	3	0	0	0	0	0	0	0	0	0	0	0	0
511	4	0	0	0	0	0	0	0	0	0	0	0	0
511	5	0	0	0	0	0	0	0	0	0	0	0	0
511	6	0	0	0	0	0	0	0	0	0	0	0	0
511	7	0	0	0	0	0	0	0	0	0	0	0	0
511	8	0	0	0	0	0	0	0	0	0	0	0	0
511	9	0	0	0	0	0	0	0	0	0	0	0	0
512	0	0	0	0	0	0	0	0	0	0	0	0	0
512	1	0	0	0	0	0	0	0	0	0	0	0	0
512	2	0	0	0	0	0	0	0	0	0	0	0	0
512	3	0	0	0	0	0	0	0	0	0	0	0	0
512	4	0	0	0	0	0	0	0	0	0	0	0	0
512	5	0	0	0	0	0	0	0	0	0	0	0	0
512	6	0	0	0	0	0	0	0	0	0	0	0	0
512	7	0	0	0	0	0	0	0	0	0	0	0	0
512	8	0	0	0	0	0	0	0	0	0	0	0	0
512	9	0	0	0	0	0	0	0	0	0	0	0	0
513	0	0	0	0	0	0	0	0	0	0	0	0	0
513	1	0	0	0	0	0	0	0	0	0	0	0	0
513	2	0	0	0	0	0	0	0	0	0	0	0	0
513	3	0	0	0	0	0	0	0	0	0	0	0	0
513	4	0	0	0	0	0	0	0	0	0	0	0	0
513	5	0	0	0	0	0	0	0	0	0	0	0	0
513	6	0	0	0	0	0	0	0	0	0	0	0	0
513	7	0	0	0	0	0	0	0	0	0	0	0	0
513	8	0	0	0	0	0	0	0	0	0	0	0	0
513	9	0	0	0	0	0	0	0	0	0	0	0	0
514	0	0	0	0	0	0	0	0	0	0	0	0	0
514	1	0	0	0	0	0	0	0	0	0	0	0	0
514	2	0	0	0	0	0	0	0	0	0	0	0	0
514	3	0	0	0	0	0	0	0	0	0	0	0	0
514	4	0	0	0	0	0	0	0	0	0	0	0	0
514	5	0	0	0	0	0	0	0	0	0	0	0	0
514	6	0	0	0	0	0	0	0	0	0	0	0	0
514	7	0	0	0	0	0	0	0	0	0	0	0	0
514	8	0	0	0	0	0	0	0	0	0	0	0	0
514	9	0	0	0	0	0	0	0	0	0	0	0	0
515	0	0	0	0	0	0	0	0	0	0	0	0	0
515	1	0	0	0	0	0	0	0	0	0	0	0	0
515	2	0	0	0	0	0	0	0	0	0	0	0	0
515	3	0	0	0	0	0	0	0	0	0	0	0	0
515	4	0	0	0	0	0	0	0	0	0	0	0	0
515	5	0	0	0	0	0	0	0	0	0	0	0	0
515	6	0	0	0	0	0	0	0	0	0	0	0	0
515	7	0	0	0	0	0	0	0	0	0	0	0	0
515	8	0	0	0	0	0	0	0	0	0	0	0	0
515	9	0	0	0	0	0	0	0	0	0	0	0	0
516	0	0	0	0	0	0	0	0	0	0	0	0	0
516	1	0	0	0	0	0	0	0	0	0	0	0	0
516	2	0	0	0	0	0	0	0	0	0	0	0	0
516	3	0	0	0	0	0	0	0	0	0	0	0	0
516	4	0	0	0	0	0	0	0	0	0	0	0	0
516	5	0	0	0	0	0	0	0	0	0	0	0	0
516	6	0	0	0	0	0	0	0	0	0	0	0	0
516	7	0	0	0	0	0	0	0	0	0	0	0	0
516	8	0	0	0	0	0	0	0	0	0	0	0	0
516	9	0	0	0	0	0	0	0	0	0	0	0	0
517	0	0	0	0	0	0	0	0	0	0	0	0	0
517	1	0	0	0	0	0	0	0	0	0	0	0	0
517	2	0	0	0	0	0	0	0	0	0	0	0	0
517	3	0	0	0	0	0	0	0	0	0	0	0	0
517	4	0	0	0	0	0	0	0	0	0	0	0	0
517	5	0	0	0	0	0	0	0	0	0	0	0	0
517	6	0	0	0	0	0	0	0	0	0	0	0	0
517	7	0	0	0	0	0	0	0	0	0	0	0	0
517	8	0	0	0	0	0	0	0	0	0	0	0	0
517	9	0	0	0	0	0	0	0	0	0	0	0	0
518	0	0	0	0	0	0	0	0	0	0	0	0	0
518	1	0	0	0	0	0	0	0	0	0	0	0	0
518	2	0	0	0	0	0	0	0	0	0	0	0	0
518	3	0	0	0	0	0	0	0	0	0	0	0	0
518	4	0	0	0	0	0	0	0	0	0	0	0	0
518	5	0	0	0	0	0	0	0	0	0	0	0	0
518	6	0	0	0	0	0	0	0	0	0	0	0	0
518	7	0	0	0	0	0	0	0	0	0	0	0	0
518	8	0	0	0	0	0	0	0	0	0	0	0	0
518	9	0	0	0	0	0	0	0	0	0	0	0	0
519	0	0	0	0	0	0	0	0	0	0	0	0	0
519	1	0	0	0	0	0	0	0	0	0	0	0	0
519	2	0	0	0	0	0	0	0	0	0	0	0	0
519	3	0	0	0	0	0	0	0	0	0	0	0	0
519	4	0	0	0	0	0	0	0	0	0	0	0	0
519	5	0	0	0	0	0	0	0	0	0	0	0	0
519	6	0	0	0	0	0	0	0	0	0	0	0	0
519	7	0	0	0	0	0	0	0	0	0	0	0	0
519	8	0	0	0	0	0	0	0	0	0	0	0	0
519	9	0	0	0	0	0	0	0	0	0	0	0	0
520	0	0	0	0	0	0	0	0	0	0	0	0	0
520	1	0	0	0	0	0	0	0	0	0	0	0	0
520	2	0	0	0	0	0	0	0	0	0	0	0	0
520	3	0	0	0	0	0	0	0	0	0	0	0	0
520	4	0	0	0	0	0	0	0	0	0	0	0	0
520	5	0	0	0	0	0	0	0	0	0	0	0	0
520	6	0	0	0	0	0	0	0	0	0	0	0	0
520	7	0	0	0	0	0	0	0	0	0	0	0	0
520	8	0	0	0	0	0	0	0	0	0	0	0	0
520	9	0	0	0	0	0	0	0	0	0	0	0	0
521	0	0	0	0	0	0	0	0	0	0	0	0	0
521	1	0	0	0	0	0	0	0	0	0	0	0	0
521	2	0	0	0	0	0	0	0	0	0	0	0	0
521	3	0	0	0	0	0	0	0	0	0	0	0	0
521	4	0	0	0	0	0	0	0	0	0	0	0	0
521	5	0	0	0	0	0	0	0	0	0	0	0	0
521	6	0	0	0	0	0	0	0	0	0	0	0	0
521	7	0	0	0	0	0	0	0	0	0	0	0	0
521	8	0	0	0	0	0	0	0	0	0	0	0	0
521	9	0	0	0	0	0	0	0	0	0	0	0	0
522	0	0	0	0	0	0	0	0	0	0	0	0	0
522	1	0	0	0	0	0	0	0	0	0	0	0	0
522	2	0	0	0	0	0	0	0	0	0	0	0	0
522	3	0	0	0	0	0	0	0	0	0	0	0	0
522	4	0	0	0	0	0	0	0	0	0	0	0	0
522	5	0	0	0	0	0	0	0	0	0	0	0	0
522	6	0	0	0	0	0	0	0	0	0	0	0	0
522	7	0	0	0	0	0	0	0	0	0	0	0	0
522	8	0	0	0	0	0	0	0	0	0	0	0	0
522	9	0	0	0	0	0	0	0	0	0	0	0	0
523	0	0	0	0	0	0	0	0	0	0	0	0	0
523	1	0	0	0	0	0	0	0	0	0	0	0	0
523	2	0	0	0	0	0	0	0	0	0	0	0	0
523	3	0	0	0	0	0	0	0	0	0	0	0	0
523	4	0	0	0	0	0	0	0	0	0	0	0	0
523	5	0	0	0	0	0	0	0	0	0	0	0	0
523	6	0	0	0	0	0	0	0	0	0	0	0	0
523	7	0	0	0	0	0	0	0	0	0	0	0	0
523	8	0	0	0	0	0	0	0	0	0	0	0	0
523	9	0	0	0	0	0	0	0	0	0	0	0	0
524	0	0	0	0	0	0	0	0	0	0	0	0	0
524	1	0	0	0	0	0	0	0	0	0	0	0	0
524	2	0	0	0	0	0	0	0	0	0	0	0	0
524	3	0	0	0	0	0	0	0	0	0	0	0	0
524	4	0	0	0	0	0	0	0	0	0	0	0	0
524	5	0	0	0	0	0	0	0	0	0	0	0	0
524	6	0	0	0	0	0	0	0	0	0	0	0	0
524	7	0	0	0	0	0	0	0	0	0	0	0	0
524	8	0	0	0	0	0	0	0	0	0	0	0	0
524	9	0	0	0	0	0	0	0	0	0	0	0	0
525	0	0	0	0	0	0	0	0	0	0	0	0	0
525	1	0	0	0	0	0	0	0	0	0	0	0	0
525	2	0	0	0	0	0	0	0	0	0	0	0	0
525	3	0	0	0	0	0	0	0	0	0	0	0	0
525	4	0	0	0	0	0	0	0	0	0	0	0	0
525	5	0	0	0	0	0	0	0	0	0	0	0	0
525	6	0	0	0	0	0	0	0	0	0	0	0	0
525	7	0	0	0	0	0	0	0	0	0	0	0	0
525	8	0	0	0	0	0	0	0	0	0	0	0	0
525	9	0	0	0	0	0	0	0	0	0	0	0	0
526	0	0	0	0	0	0	0	0	0	0	0	0	0
526	1	0	0	0	0	0	0	0	0	0	0	0	0
526	2	0	0	0	0	0	0	0	0	0	0	0	0
526	3	0	0	0	0	0	0	0	0	0	0	0	0
526	4	0	0	0	0	0	0	0	0	0	0	0	0
526	5	0	0	0	0	0	0	0	0	0	0	0	0
526	6	0	0	0	0	0	0	0	0	0	0	0	0
526	7	0	0	0	0	0	0	0	0	0	0	0	0
526	8	0	0	0	0	0	0	0	0	0	0	0	0
526	9	0	0	0	0	0	0	0	0	0	0	0	0
527	0	0	0	0	0	0	0	0	0	0	0	0	0
527	1	0	0	0	0	0	0	0	0	0	0	0	0
527	2	0	0	0	0	0	0	0	0	0	0	0	0
527	3	0	0	0	0	0	0	0	0	0	0	0	0
527	4	0	0	0	0	0	0	0	0	0	0	0	0
527	5	0	0	0	0	0	0	0	0	0	0	0	0
527	6	0	0	0	0	0	0	0	0	0	0	0	0
527	7	0	0	0	0	0	0	0	0	0	0	0	0
527	8	0	0	0	0	0	0	0	0	0	0	0	0
527	9	0	0	0	0	0	0	0	0	0	0	0	0
528	0	0	0	0	0	0	0	0	0	0	0	0	0
528	1	0	0	0	0	0	0	0	0	0	0	0	0
528	2	0	0	0	0	0	0	0	0	0	0	0	0
528	3	0	0	0	0	0	0	0	0	0	0	0	0
528	4	0	0	0	0	0	0	0	0	0	0	0	0
528	5	0	0	0	0	0	0	0	0	0	0	0	0
528	6	0	0	0	0	0	0	0	0	0	0	0	0
528	7	0	0	0	0	0	0	0	0	0	0	0	0
528	8	0	0	0	0	0	0	0	0	0	0	0	0
528	9	0	0	0	0	0	0	0	0	0	0	0	0
529	0	0	0	0	0	0	0	0	0	0	0	0	0
529	1	0	0	0	0	0	0	0	0	0	0	0	0
529	2	0	0	0	0	0	0	0	0	0	0	0	0
529	3	0	0	0	0	0	0	0	0	0	0	0	0
529	4	0	0	0	0	0	0	0	0	0	0	0	0
529	5	0	0	0	0	0	0	0	0	0	0	0	0
529	6	0	0	0	0	0	0	0	0	0	0	0	0
529	7	0	0	0	0	0	0	0	0	0	0	0	0
529	8	0	0	0	0	0	0	0	0	0	0	0	0
529	9	0	0	0	0	0	0	0	0	0	0	0	0
530	0	0	0	0	0	0	0	0	0	0	0	0	0
530	1	0	0	0	0	0	0	0	0	0	0	0	0
530	2	0	0	0	0	0	0	0	0	0	0	0	0
530	3	0	0	0	0	0	0	0	0	0	0	0	0
530	4	0	0	0	0	0	0	0	0	0	0	0	0
530	5	0	0	0	0	0	0	0	0	0	0	0	0
530	6	0	0	0	0	0	0	0	0	0	0	0	0
530	7	0	0	0	0	0	0	0	0	0	0	0	0
530	8	0	0	0	0	0	0	0	0	0	0	0	0
530	9	0	0	0	0	0	0	0	0	0	0	0	0
531	0	0	0	0	0	0	0	0	0	0	0	0	0
531	1	0	0	0	0	0	0	0	0	0	0	0	0
531	2	0	0	0	0	0	0	0	0	0	0	0	0
531	3	0	0	0	0	0	0	0	0	0	0	0	0
531	4	0	0	0	0	0	0	0	0	0	0	0	0
531	5	0	0	0	0	0	0	0	0	0	0	0	0
531	6	0	0	0	0	0	0	0	0	0	0	0	0
531	7	0	0	0	0	0	0	0	0	0	0	0	0
531	8	0	0	0	0	0	0	0	0	0	0	0	0
531	9	0	0	0	0	0	0	0	0	0	0	0	0
532	0	0	0	0	0	0	0	0	0	0	0	0	0
532	1	0	0	0	0	0	0	0	0	0	0	0	0
532	2	0	0	0	0	0	0	0	0	0	0	0	0
532	3	0	0	0	0	0	0	0	0	0	0	0	0
532	4	0	0	0	0	0	0	0	0	0	0	0	0
532	5	0	0	0	0	0	0	0	0	0	0	0	0
532	6	0	0	0	0	0	0	0	0	0	0	0	0
532	7	0	0	0	0	0	0	0	0	0	0	0	0
532	8	0	0	0	0	0	0	0	0	0	0	0	0
532	9	0	0	0	0	0	0	0	0	0	0	0	0
533	0	0	0	0	0	0	0	0	0	0	0	0	0
533	1	0	0	0	0	0	0	0	0	0	0	0	0
533	2	0	0	0	0	0	0	0	0	0	0	0	0
533	3	0	0	0	0	0	0	0	0	0	0	0	0
533	4	0	0	0	0	0	0	0	0	0	0	0	0
533	5	0	0	0	0	0	0	0	0	0	0	0	0
533	6	0	0	0	0	0	0	0	0	0	0	0	0
533	7	0	0	0	0	0	0	0	0	0	0	0	0
533	8	0	0	0	0	0	0	0	0	0	0	0	0
533	9	0	0	0	0	0	0	0	0	0	0	0	0
534	0	0	0	0	0	0	0	0	0	0	0	0	0
534	1	0	0	0	0	0	0	0	0	0	0	0	0
534	2	0	0	0	0	0	0	0	0	0	0	0	0
534	3	0	0	0	0	0	0	0	0	0	0	0	0
534	4	0	0	0	0	0	0	0	0	0	0	0	0
534	5	0	0	0	0	0	0	0	0	0	0	0	0
534	6	0	0	0	0	0	0	0	0	0	0	0	0
534	7	0	0	0	0	0	0	0	0	0	0	0	0
534	8	0	0	0	0	0	0	0	0	0	0	0	0
534	9	0	0	0	0	0	0	0	0	0	0	0	0
535	0	0	0	0	0	0	0	0	0	0	0	0	0
535	1	0	0	0	0	0	0	0	0	0	0	0	0
535	2	0	0	0	0	0	0	0	0	0	0	0	0
535	3	0	0	0	0	0	0	0	0	0	0	0	0
535	4	0	0	0	0	0	0	0	0	0	0	0	0
535	5	0	0	0	0	0	0	0	0	0	0	0	0
535	6	0	0	0	0	0	0	0	0	0	0	0	0
535	7	0	0	0	0	0	0	0	0	0	0	0	0
535	8	0	0	0	0	0	0	0	0	0	0	0	0
535	9	0	0	0	0	0	0	0	0	0	0	0	0
536	0	0	0	0	0	0	0	0	0	0	0	0	0
536	1	0	0	0	0	0	0	0	0	0	0	0	0
536	2	0	0	0	0	0	0	0	0	0	0	0	0
536	3	0	0	0	0	0	0	0	0	0	0	0	0
536	4	0	0	0	0	0	0	0	0	0	0	0	0
536	5	0	0	0	0	0	0	0	0	0	0	0	0
536	6	0	0	0	0	0	0	0	0	0	0	0	0
536	7	0	0	0	0	0	0	0	0	0	0	0	0
536	8	0	0	0	0	0	0	0	0	0	0	0	0
536	9	0	0	0	0	0	0	0	0	0	0	0	0
537	0	0	0	0	0	0	0	0	0	0	0	0	0
537	1	0	0	0	0	0	0	0	0	0	0	0	0
537	2	0	0	0	0	0	0	0	0	0	0	0	0
537	3	0	0	0	0	0	0	0	0	0	0	0	0
537	4	0	0	0	0	0	0	0	0	0	0	0	0
537	5	0	0	0	0	0	0	0	0	0	0	0	0
537	6	0	0	0	0	0	0	0	0	0	0	0	0
537	7	0	0	0	0	0	0	0	0	0	0	0	0
537	8	0	0	0	0	0	0	0	0	0	0	0	0
537	9	0	0	0	0	0	0	0	0	0	0	0	0
538	0	0	0	0	0	0	0	0	0	0	0	0	0
538	1	0	0	0	0	0	0	0	0	0	0	0	0
538	2	0	0	0	0	0	0	0	0	0	0	0	0
538	3	0	0	0	0	0	0	0	0	0	0	0	0
538	4	0	0	0	0	0	0	0	0	0	0	0	0
538	5	0	0	0	0	0	0	0	0	0	0	0	0
538	6	0	0	0	0	0	0	0	0	0	0	0	0
538	7	0	0	0	0	0	0	0	0	0	0	0	0
538	8	0	0	0	0	0	0	0	0	0	0	0	0
538	9	0	0	0	0	0	0	0	0	0	0	0	0
539	0	0	0	0	0	0	0	0	0	0	0	0	0
539	1	0	0	0	0	0	0	0	0	0	0	0	0
539	2	0	0	0	0	0	0	0	0	0	0	0	0
539	3	0	0	0	0	0	0	0	0	0	0	0	0
539	4	0	0	0	0	0	0	0	0	0	0	0	0
539	5	0	0	0	0	0	0	0	0	0	0	0	0
539	6	0	0	0	0	0	0	0	0	0	0	0	0
539	7	0	0	0	0	0	0	0	0	0	0	0	0
539	8	0	0	0	0	0	0	0	0	0	0	0	0
539	9	0	0	0	0	0	0	0	0	0	0	0	0
540	0	0	0	0	0	0	0	0	0	0	0	0	0
540	1	0	0	0	0	0	0	0	0	0	0	0	0
540	2	0	0	0	0	0	0	0	0	0	0	0	0
540	3	0	0	0	0	0	0	0	0	0	0	0	0
540	4	0	0	0	0	0	0	0	0	0	0	0	0
540	5	0	0	0	0	0	0	0	0	0	0	0	0
540	6	0	0	0	0	0	0	0	0	0	0	0	0
540	7	0	0	0	0	0	0	0	0	0	0	0	0
540	8	0	0	0	0	0	0	0	0	0	0	0	0
540	9	0	0	0	0	0	0	0	0	0	0	0	0
541	0	0	0	0	0	0	0	0	0	0	0	0	0
541	1	0	0	0	0	0	0	0	0	0	0	0	0
541	2	0	0	0	0	0	0	0	0	0	0	0	0
541	3	0	0	0	0	0	0	0	0	0	0	0	0
541	4	0	0	0	0	0	0	0	0	0	0	0	0
541	5	0	0	0	0	0	0	0	0	0	0	0	0
541	6	0	0	0	0	0	0	0	0	0	0	0	0
541	7	0	0	0	0	0	0	0	0	0	0	0	0
541	8	0	0	0	0	0	0	0	0	0	0	0	0
541	9	0	0	0	0	0	0	0	0	0	0	0	0
542	0	0	0	0	0	0	0	0	0	0	0	0	0
542	1	0	0	0	0	0	0	0	0	0	0	0	0
542	2	0	0	0	0	0	0	0	0	0	0	0	0
542	3	0	0	0	0	0	0	0	0	0	0	0	0
542	4	0	0	0	0	0	0	0	0	0	0	0	0
542	5	0	0	0	0	0	0	0	0	0	0	0	0
542	6	0	0	0	0	0	0	0	0	0	0	0	0
542	7	0	0	0	0	0	0	0	0	0	0	0	0
542	8	0	0	0	0	0	0	0	0	0	0	0	0
542	9	0	0	0	0	0	0	0	0	0	0	0	0
543	0	0	0	0	0	0	0	0	0	0	0	0	0
543	1	0	0	0	0	0	0	0	0	0	0	0	0
543	2	0	0	0	0	0	0	0	0	0	0	0	0
543	3	0	0	0	0	0	0	0	0	0	0	0	0
543	4	0	0	0	0	0	0	0	0	0	0	0	0
543	5	0	0	0	0	0	0	0	0	0	0	0	0
543	6	0	0	0	0	0	0	0	0	0	0	0	0
543	7	0	0	0	0	0	0	0	0	0	0	0	0
543	8	0	0	0	0	0	0	0	0	0	0	0	0
543	9	0	0	0	0	0	0	0	0	0	0	0	0
544	0	0	0	0	0	0	0	0	0	0	0	0	0
544	1	0	0	0	0	0	0	0	0	0	0	0	0
544	2	0	0	0	0	0	0	0	0	0	0	0	0
544	3	0	0	0	0	0	0	0	0	0	0	0	0
544	4	0	0	0	0	0	0	0	0	0	0	0	0
544	5	0	0	0	0	0	0	0	0	0	0	0	0
544	6	0	0	0	0	0	0	0	0	0	0	0	0
544	7	0	0	0	0	0	0	0	0	0	0	0	0
544	8	0	0	0	0	0	0	0	0	0	0	0	0
544	9	0	0	0	0	0	0	0	0	0	0	0	0
545	0	0	0	0	0	0	0	0	0	0	0	0	0
545	1	0	0	0	0	0	0	0	0	0	0	0	0
545	2	0	0	0	0	0	0	0	0	0	0	0	0
545	3	0	0	0	0	0	0	0	0	0	0	0	0
545	4	0	0	0	0	0	0	0	0	0	0	0	0
545	5	0	0	0	0	0	0	0	0	0	0	0	0
545	6	0	0	0	0	0	0	0	0	0	0	0	0
545	7	0	0	0	0	0	0	0	0	0	0	0	0
545	8	0	0	0	0	0	0	0	0	0	0	0	0
545	9	0	0	0	0	0	0	0	0	0	0	0	0
546	0	0	0	0	0	0	0	0	0	0	0	0	0
546	1	0	0	0	0	0	0	0	0	0	0	0	0
546	2	0	0	0	0	0	0	0	0	0	0	0	0
546	3	0	0	0	0	0	0	0	0	0	0	0	0
546	4	0	0	0	0	0	0	0	0	0	0	0	0
546	5	0	0	0	0	0	0	0	0	0	0	0	0
546	6	0	0	0	0	0	0	0	0	0	0	0	0
546	7	0	0	0	0	0	0	0	0	0	0	0	0
546	8	0	0	0	0	0	0	0	0	0	0	0	0
546	9	0	0	0	0	0	0	0	0	0	0	0	0
547	0	0	0	0	0	0	0	0	0	0	0	0	0
547	1	0	0	0	0	0	0	0	0	0	0	0	0
547	2	0	0	0	0	0	0	0	0	0	0	0	0
547	3	0	0	0	0	0	0	0	0	0	0	0	0
547	4	0	0	0	0	0	0	0	0	0	0	0	0
547	5	0	0	0	0	0	0	0	0	0	0	0	0
547	6	0	0	0	0	0	0	0	0	0	0	0	0
547	7	0	0	0	0	0	0	0	0	0	0	0	0
547	8	0	0	0	0	0	0	0	0	0	0	0	0
547	9	0	0	0	0	0	0	0	0	0	0	0	0
548	0	0	0	0	0	0	0	0	0	0	0	0	0
548	1	0	0	0	0	0	0	0	0	0	0	0	0
548	2	0	0	0	0	0	0	0	0	0	0	0	0
548	3	0	0	0	0	0	0	0	0	0	0	0	0
548	4	0	0	0	0	0	0	0	0	0	0	0	0
548	5	0	0	0	0	0	0	0	0	0	0	0	0
548	6	0	0	0	0	0	0	0	0	0	0	0	0
548	7	0	0	0	0	0	0	0	0	0	0	0	0
548	8	0	0	0	0	0	0	0	0	0	0	0	0
548	9	0	0	0	0	0	0	0	0	0	0	0	0
549	0	0	0	0	0	0	0	0	0	0	0	0	0
549	1	0	0	0	0	0	0	0	0	0	0	0	0
549	2	0	0	0	0	0	0	0	0	0	0	0	0
549	3	0	0	0	0	0	0	0	0	0	0	0	0
549	4	0	0	0	0	0	0	0	0	0	0	0	0
549	5	0	0	0	0	0	0	0	0	0	0	0	0
549	6	0	0	0	0	0	0	0	0	0	0	0	0
549	7	0	0	0	0	0	0	0	0	0	0	0	0
549	8	0	0	0	0	0	0	0	0	0	0	0	0
549	9	0	0	0	0	0	0	0	0	0	0	0	0
550	0	0	0	0	0	0	0	0	0	0	0	0	0
550	1	0	0	0	0	0	0	0	0	0	0	0	0
550	2	0	0	0	0	0	0	0	0	0	0	0	0
550	3	0	0	0	0	0	0	0	0	0	0	0	0
550	4	0	0	0	0	0	0	0	0	0	0	0	0
550	5	0	0	0	0	0	0	0	0	0	0	0	0
550	6	0	0	0	0	0	0	0	0	0	0	0	0
550	7	0	0	0	0	0	0	0	0	0	0	0	0
550	8	0	0	0	0	0	0	0	0	0	0	0	0
550	9	0	0	0	0	0	0	0	0	0	0	0	0
551	0	0	0	0	0	0	0	0	0	0	0	0	0
551	1	0	0	0	0	0	0	0	0	0	0	0	0
551	2	0	0	0	0	0	0	0	0	0	0	0	0
551	3	0	0	0	0	0	0	0	0	0	0	0	0
551	4	0	0	0	0	0	0	0	0	0	0	0	0
551	5	0	0	0	0	0	0	0	0	0	0	0	0
551	6	0	0	0	0	0	0	0	0	0	0	0	0
551	7	0	0	0	0	0	0	0	0	0	0	0	0
551	8	0	0	0	0	0	0	0	0	0	0	0	0
551	9	0	0	0	0	0	0	0	0	0	0	0	0
552	0	0	0	0	0	0	0	0	0	0	0	0	0
552	1	0	0	0	0	0	0	0	0	0	0	0	0
552	2	0	0	0	0	0	0	0	0	0	0	0	0
552	3	0	0	0	0	0	0	0	0	0	0	0	0
552	4	0	0	0	0	0	0	0	0	0	0	0	0
552	5	0	0	0	0	0	0	0	0	0	0	0	0
552	6	0	0	0	0	0	0	0	0	0	0	0	0
552	7	0	0	0	0	0	0	0	0	0	0	0	0
552	8	0	0	0	0	0	0	0	0	0	0	0	0
552	9	0	0	0	0	0	0	0	0	0	0	0	0
553	0	0	0	0	0	0	0	0	0	0	0	0	0
553	1	0	0	0	0	0	0	0	0	0	0	0	0
553	2	0	0	0	0	0	0	0	0	0	0	0	0
553	3	0	0	0	0	0	0	0	0	0	0	0	0
553	4	0	0	0	0	0	0	0	0	0	0	0	0
553	5	0	0	0	0	0	0	0	0	0	0	0	0
553	6	0	0	0	0	0	0	0	0	0	0	0	0
553	7	0	0	0	0	0	0	0	0	0	0	0	0
553	8	0	0	0	0	0	0	0	0	0	0	0	0
553	9	0	0	0	0	0	0	0	0	0	0	0	0
554	0	0	0	0	0	0	0	0	0	0	0	0	0
554	1	0	0	0	0	0	0	0	0	0	0	0	0
554	2	0	0	0	0	0	0	0	0	0	0	0	0
554	3	0	0	0	0	0	0	0	0	0	0	0	0
554	4	0	0	0	0	0	0	0	0	0	0	0	0
554	5	0	0	0	0	0	0	0	0	0	0	0	0
554	6	0	0	0	0	0	0	0	0	0	0	0	0
554	7	0	0	0	0	0	0	0	0	0	0	0	0
554	8	0	0	0	0	0	0	0	0	0	0	0	0
554	9	0	0	0	0	0	0	0	0	0	0	0	0
555	0	0	0	0	0	0	0	0	0	0	0	0	0
555	1	0	0	0	0	0	0	0	0	0	0	0	0
555	2	0	0	0	0	0	0	0	0	0	0	0	0
555	3	0	0	0	0	0	0	0	0	0	0	0	0
555	4	0	0	0	0	0	0	0	0	0	0	0	0
555	5	0	0	0	0	0	0	0	0	0	0	0	0
555	6	0	0	0	0	0	0	0	0	0	0	0	0
555	7	0	0	0	0	0	0	0	0	0	0	0	0
555	8	0	0	0	0	0	0	0	0	0	0	0	0
555	9	0	0	0	0	0	0	0	0	0	0	0	0
556	0	0	0	0	0	0	0	0	0	0	0	0	0
556	1	0	0	0	0	0	0	0	0	0	0	0	0
556	2	0	0	0	0	0	0	0	0	0	0	0	0
556	3	0	0	0	0	0	0	0	0	0	0	0	0
556	4	0	0	0	0	0	0	0	0	0	0	0	0
556	5	0	0	0	0	0	0	0	0	0	0	0	0
556	6	0	0	0	0	0	0	0	0	0	0	0	0
556	7	0	0	0	0	0	0	0	0	0	0	0	0
556	8	0	0	0	0	0	0	0	0	0	0	0	0
556	9	0	0	0	0	0	0	0	0	0	0	0	0
557	0	0	0	0	0	0	0	0	0	0	0	0	0
557	1	0	0	0	0	0	0	0	0	0	0	0	0
557	2	0	0	0	0	0	0	0	0	0	0	0	0
557	3	0	0	0	0	0	0	0	0	0	0	0	0
557	4	0	0	0	0	0	0	0	0	0	0	0	0
557	5	0	0	0	0	0	0	0	0	0	0	0	0
557	6	0	0	0	0	0	0	0	0	0	0	0	0
557	7	0	0	0	0	0	0	0	0	0	0	0	0
557	8	0	0	0	0	0	0	0	0	0	0	0	0
557	9	0	0	0	0	0	0	0	0	0	0	0	0
558	0	0	0	0	0	0	0	0	0	0	0	0	0
558	1	0	0	0	0	0	0	0	0	0	0	0	0
558	2	0	0	0	0	0	0	0	0	0	0	0	0
558	3	0	0	0	0	0	0	0	0	0	0	0	0
558	4	0	0	0	0	0	0	0	0	0	0	0	0
558	5	0	0	0	0	0	0	0	0	0	0	0	0
558	6	0	0	0	0	0	0	0	0	0	0	0	0
558	7	0	0	0	0	0	0	0	0	0	0	0	0
558	8	0	0	0	0	0	0	0	0	0	0	0	0
558	9	0	0	0	0	0	0	0	0	0	0	0	0
559	0	0	0	0	0	0	0	0	0	0	0	0	0
559	1	0	0	0	0	0	0	0	0	0	0	0	0
559	2	0	0	0	0	0	0	0	0	0	0	0	0
559	3	0	0	0	0	0	0	0	0	0	0	0	0
559	4	0	0	0	0	0	0	0	0	0	0	0	0
559	5	0	0	0	0	0	0	0	0	0	0	0	0
559	6	0	0	0	0	0	0	0	0	0	0	0	0
559	7	0	0	0	0	0	0	0	0	0	0	0	0
559	8	0	0	0	0	0	0	0	0	0	0	0	0
559	9	0	0	0	0	0	0	0	0	0	0	0	0
560	0	0	0	0	0	0	0	0	0	0	0	0	0
560	1	0	0	0	0	0	0	0	0	0	0	0	0
560	2	0	0	0	0	0	0	0	0	0	0	0	0
560	3	0	0	0	0	0	0	0	0	0	0	0	0
560	4	0	0	0	0	0	0	0	0	0	0	0	0
560	5	0	0	0	0	0	0	0	0	0	0	0	0
560	6	0	0	0	0	0	0	0	0	0	0	0	0
560	7	0	0	0	0	0	0	0	0	0	0	0	0
560	8	0	0	0	0	0	0	0	0	0	0	0	0
560	9	0	0	0	0	0	0	0	0	0	0	0	0
561	0	0	0	0	0	0	0	0	0	0	0	0	0
561	1	0	0	0	0	0	0	0	0	0	0	0	0
561	2	0	0	0	0	0	0	0	0	0	0	0	0
561	3	0	0	0	0	0	0	0	0	0	0	0	0
561	4	0	0	0	0	0	0	0	0	0	0	0	0
561	5	0	0	0	0	0	0	0	0	0	0	0	0
561	6	0	0	0	0	0	0	0	0	0	0	0	0
561	7	0	0	0	0	0	0	0	0	0	0	0	0
561	8	0	0	0	0	0	0	0	0	0	0	0	0
561	9	0	0	0	0	0	0	0	0	0	0	0	0
562	0	0	0	0	0	0	0	0	0	0	0	0	0
562	1	0	0	0	0	0	0	0	0	0	0	0	0
562	2	0	0	0	0	0	0	0	0	0	0	0	0
562	3	0	0	0	0	0	0	0	0	0	0	0	0
562	4	0	0	0	0	0	0	0	0	0	0	0	0
562	5	0	0	0	0	0	0	0	0	0	0	0	0
562	6	0	0	0	0	0	0	0	0	0	0	0	0
562	7	0	0	0	0	0	0	0	0	0	0	0	0
562	8	0	0	0	0	0	0	0	0	0	0	0	0
562	9	0	0	0	0	0	0	0	0	0	0	0	0
563	0	0	0	0	0	0	0	0	0	0	0	0	0
563	1	0	0	0	0	0	0	0	0	0	0	0	0
563	2	0	0	0	0	0	0	0	0	0	0	0	0
563	3	0	0	0	0	0	0	0	0	0	0	0	0
563	4	0	0	0	0	0	0	0	0	0	0	0	0
563	5	0	0	0	0	0	0	0	0	0	0	0	0
563	6	0	0	0	0	0	0	0	0	0	0	0	0
563	7	0	0	0	0	0	0	0	0	0	0	0	0
563	8	0	0	0	0	0	0	0	0	0	0	0	0
563	9	0	0	0	0	0	0	0	0	0	0	0	0
564	0	0	0	0	0	0	0	0	0	0	0	0	0
564	1	0	0	0	0	0	0	0	0	0	0	0	0
564	2	0	0	0	0	0	0	0	0	0	0	0	0
564	3	0	0	0	0	0	0	0	0	0	0	0	0
564	4	0	0	0	0	0	0	0	0	0	0	0	0
564	5	0	0	0	0	0	0	0	0	0	0	0	0
564	6	0	0	0	0	0	0	0	0	0	0	0	0
564	7	0	0	0	0	0	0	0	0	0	0	0	0
564	8	0	0	0	0	0	0	0	0	0	0	0	0
564	9	0	0	0	0	0	0	0	0	0	0	0	0
565	0	0	0	0	0	0	0	0	0	0	0	0	0
565	1	0	0	0	0	0	0	0	0	0	0	0	0
565	2	0	0	0	0	0	0	0	0	0	0	0	0
565	3	0	0	0	0	0	0	0	0	0	0	0	0
565	4	0	0	0	0	0	0	0	0	0	0	0	0
565	5	0	0	0	0	0	0	0	0	0	0	0	0
565	6	0	0	0	0	0	0	0	0	0	0	0	0
565	7	0	0	0	0	0	0	0	0	0	0	0	0
565	8	0	0	0	0	0	0	0	0	0	0	0	0
565	9	0	0	0	0	0	0	0	0	0	0	0	0
566	0	0	0	0	0	0	0	0	0	0	0	0	0
566	1	0	0	0	0	0	0	0	0	0	0	0	0
566	2	0	0	0	0	0	0	0	0	0	0	0	0
566	3	0	0	0	0	0	0	0	0	0	0	0	0
566	4	0	0	0	0	0	0	0	0	0	0	0	0
566	5	0	0	0	0	0	0	0	0	0	0	0	0
566	6	0	0	0	0	0	0	0	0	0	0	0	0
566	7	0	0	0	0	0	0	0	0	0	0	0	0
566	8	0	0	0	0	0	0	0	0	0	0	0	0
566	9	0	0	0	0	0	0	0	0	0	0	0	0
567	0	0	0	0	0	0	0	0	0	0	0	0	0
567	1	0	0	0	0	0	0	0	0	0	0	0	0
567	2	0	0	0	0	0	0	0	0	0	0	0	0
567	3	0	0	0	0	0	0	0	0	0	0	0	0
567	4	0	0	0	0	0	0	0	0	0	0	0	0
567	5	0	0	0	0	0	0	0	0	0	0	0	0
567	6	0	0	0	0	0	0	0	0	0	0	0	0
567	7	0	0	0	0	0	0	0	0	0	0	0	0
567	8	0	0	0	0	0	0	0	0	0	0	0	0
567	9	0	0	0	0	0	0	0	0	0	0	0	0
568	0	0	0	0	0	0	0	0	0	0	0	0	0
568	1	0	0	0	0	0	0	0	0	0	0	0	0
568	2	0	0	0	0	0	0	0	0	0	0	0	0
568	3	0	0	0	0	0	0	0	0	0	0	0	0
568	4	0	0	0	0	0	0	0	0	0	0	0	0
568	5	0	0	0	0	0	0	0	0	0	0	0	0
568	6	0	0	0	0	0	0	0	0	0	0	0	0
568	7	0	0	0	0	0	0	0	0	0	0	0	0
568	8	0	0	0	0	0	0	0	0	0	0	0	0
568	9	0	0	0	0	0	0	0	0	0	0	0	0
569	0	0	0	0	0	0	0	0	0	0	0	0	0
569	1	0	0	0	0	0	0	0	0	0	0	0	0
569	2	0	0	0	0	0	0	0	0	0	0	0	0
569	3	0	0	0	0	0	0	0	0	0	0	0	0
569	4	0	0	0	0	0	0	0	0	0	0	0	0
569	5	0	0	0	0	0	0	0	0	0	0	0	0
569	6	0	0	0	0	0	0	0	0	0	0	0	0
569	7	0	0	0	0	0	0	0	0	0	0	0	0
569	8	0	0	0	0	0	0	0	0	0	0	0	0
569	9	0	0	0	0	0	0	0	0	0	0	0	0
570	0	0	0	0	0	0	0	0	0	0	0	0	0
570	1	0	0	0	0	0	0	0	0	0	0	0	0
570	2	0	0	0	0	0	0	0	0	0	0	0	0
570	3	0	0	0	0	0	0	0	0	0	0	0	0
570	4	0	0	0	0	0	0	0	0	0	0	0	0
570	5	0	0	0	0	0	0	0	0	0	0	0	0
570	6	0	0	0	0	0	0	0	0	0	0	0	0
570	7	0	0	0	0	0	0	0	0	0	0	0	0
570	8	0	0	0	0	0	0	0	0	0	0	0	0
570	9	0	0	0	0	0	0	0	0	0	0	0	0
571	0	0	0	0	0	0	0	0	0	0	0	0	0
571	1	0	0	0	0	0	0	0	0	0	0	0	0
571	2	0	0	0	0	0	0	0	0	0	0	0	0
571	3	0	0	0	0	0	0	0	0	0	0	0	0
571	4	0	0	0	0	0	0	0	0	0	0	0	0
571	5	0	0	0	0	0	0	0	0	0	0	0	0
571	6	0	0	0	0	0	0	0	0	0	0	0	0
571	7	0	0	0	0	0	0	0	0	0	0	0	0
571	8	0	0	0	0	0	0	0	0	0	0	0	0
571	9	0	0	0	0	0	0	0	0	0	0	0	0
572	0	0	0	0	0	0	0	0	0	0	0	0	0
572	1	0	0	0	0	0	0	0	0	0	0	0	0
572	2	0	0	0	0	0	0	0	0	0	0	0	0
572	3	0	0	0	0	0	0	0	0	0	0	0	0
572	4	0	0	0	0	0	0	0	0	0	0	0	0
572	5	0	0	0	0	0	0	0	0	0	0	0	0
572	6	0	0	0	0	0	0	0	0	0	0	0	0
572	7	0	0	0	0	0	0	0	0	0	0	0	0
572	8	0	0	0	0	0	0	0	0	0	0	0	0
572	9	0	0	0	0	0	0	0	0	0	0	0	0
573	0	0	0	0	0	0	0	0	0	0	0	0	0
573	1	0	0	0	0	0	0	0	0	0	0	0	0
573	2	0	0	0	0	0	0	0	0	0	0	0	0
573	3	0	0	0	0	0	0	0	0	0	0	0	0
573	4	0	0	0	0	0	0	0	0	0	0	0	0
573	5	0	0	0	0	0	0	0	0	0	0	0	0
573	6	0	0	0	0	0	0	0	0	0	0	0	0
573	7	0	0	0	0	0	0	0	0	0	0	0	0
573	8	0	0	0	0	0	0	0	0	0	0	0	0
573	9	0	0	0	0	0	0	0	0	0	0	0	0
574	0	0	0	0	0	0	0	0	0	0	0	0	0
574	1	0	0	0	0	0	0	0	0	0	0	0	0
574	2	0	0	0	0	0	0	0	0	0	0	0	0
574	3	0	0	0	0	0	0	0	0	0	0	0	0
574	4	0	0	0	0	0	0	0	0	0	0	0	0
574	5	0	0	0	0	0	0	0	0	0	0	0	0
574	6	0	0	0	0	0	0	0	0	0	0	0	0
574	7	0	0	0	0	0	0	0	0	0	0	0	0
574	8	0	0	0	0	0	0	0	0	0	0	0	0
574	9	0	0	0	0	0	0	0	0	0	0	0	0
575	0	0	0	0	0	0	0	0	0	0	0	0	0
575	1	0	0	0	0	0	0	0	0	0	0	0	0
575	2	0	0	0	0	0	0	0	0	0	0	0	0
575	3	0	0	0	0	0	0	0	0	0	0	0	0
575	4	0	0	0	0	0	0	0	0	0	0	0	0
575	5	0	0	0	0	0	0	0	0	0	0	0	0
575	6	0	0	0	0	0	0	0	0	0	0	0	0
575	7	0	0	0	0	0	0	0	0	0	0	0	0
575	8	0	0	0	0	0	0	0	0	0	0	0	0
575	9	0	0	0	0	0	0	0	0	0	0	0	0
576	0	0	0	0	0	0	0	0	0	0	0	0	0
576	1	0	0	0	0	0	0	0	0	0	0	0	0
576	2	0	0	0	0	0	0	0	0	0	0	0	0
576	3	0	0	0	0	0	0	0	0	0	0	0	0
576	4	0	0	0	0	0	0	0	0	0	0	0	0
576	5	0	0	0	0	0	0	0	0	0	0	0	0
576	6	0	0	0	0	0	0	0	0	0	0	0	0
576	7	0	0	0	0	0	0	0	0	0	0	0	0
576	8	0	0	0	0	0	0	0	0	0	0	0	0
576	9	0	0	0	0	0	0	0	0	0	0	0	0
577	0	0	0	0	0	0	0	0	0	0	0	0	0
577	1	0	0	0	0	0	0	0	0	0	0	0	0
577	2	0	0	0	0	0	0	0	0	0	0	0	0
577	3	0	0	0	0	0	0	0	0	0	0	0	0
577	4	0	0	0	0	0	0	0	0	0	0	0	0
577	5	0	0	0	0	0	0	0	0	0	0	0	0
577	6	0	0	0	0	0	0	0	0	0	0	0	0
577	7	0	0	0	0	0	0	0	0	0	0	0	0
577	8	0	0	0	0	0	0	0	0	0	0	0	0
577	9	0	0	0	0	0	0	0	0	0	0	0	0
578	0	0	0	0	0	0	0	0	0	0	0	0	0
578	1	0	0	0	0	0	0	0	0	0	0	0	0
578	2	0	0	0	0	0	0	0	0	0	0	0	0
578	3	0	0	0	0	0	0	0	0	0	0	0	0
578	4	0	0	0	0	0	0	0	0	0	0	0	0
578	5	0	0	0	0	0	0	0	0	0	0	0	0
578	6	0	0	0	0	0	0	0	0	0	0	0	0
578	7	0	0	0	0	0	0	0	0	0	0	0	0
578	8	0	0	0	0	0	0	0	0	0	0	0	0
578	9	0	0	0	0	0	0	0	0	0	0	0	0
579	0	0	0	0	0	0	0	0	0	0	0	0	0
579	1	0	0	0	0	0	0	0	0	0	0	0	0
579	2	0	0	0	0	0	0	0	0	0	0	0	0
579	3	0	0	0	0	0	0	0	0	0	0	0	0
579	4	0	0	0	0	0	0	0	0	0	0	0	0
579	5	0	0	0	0	0	0	0	0	0	0	0	0
579	6	0	0	0	0	0	0	0	0	0	0	0	0
579	7	0	0	0	0	0	0	0	0	0	0	0	0
579	8	0	0	0	0	0	0	0	0	0	0	0	0
579	9	0	0	0	0	0	0	0	0	0	0	0	0
580	0	0	0	0	0	0	0	0	0	0	0	0	0
580	1	0	0	0	0	0	0	0	0	0	0	0	0
580	2	0	0	0	0	0	0	0	0	0	0	0	0
580	3	0	0	0	0	0	0	0	0	0	0	0	0
580	4	0	0	0	0	0	0	0	0	0	0	0	0
580	5	0	0	0	0	0	0	0	0	0	0	0	0
580	6	0	0	0	0	0	0	0	0	0	0	0	0
580	7	0	0	0	0	0	0	0	0	0	0	0	0
580	8	0	0	0	0	0	0	0	0	0	0	0	0
580	9	0	0	0	0	0	0	0	0	0	0	0	0
581	0	0	0	0	0	0	0	0	0	0	0	0	0
581	1	0	0	0	0	0	0	0	0	0	0	0	0
581	2	0	0	0	0	0	0	0	0	0	0	0	0
581	3	0	0	0	0	0	0	0	0	0	0	0	0
581	4	0	0	0	0	0	0	0	0	0	0	0	0
581	5	0	0	0	0	0	0	0	0	0	0	0	0
581	6	0	0	0	0	0	0	0	0	0	0	0	0
581	7	0	0	0	0	0	0	0	0	0	0	0	0
581	8	0	0	0	0	0	0	0	0	0	0	0	0
581	9	0	0	0	0	0	0	0	0	0	0	0	0
582	0	0	0	0	0	0	0	0	0	0	0	0	0
582	1	0	0	0	0	0	0	0	0	0	0	0	0
582	2	0	0	0	0	0	0	0	0	0	0	0	0
582	3	0	0	0	0	0	0	0	0	0	0	0	0
582	4	0	0	0	0	0	0	0	0	0	0	0	0
582	5	0	0	0	0	0	0	0	0	0	0	0	0
582	6	0	0	0	0	0	0	0	0	0	0	0	0
582	7	0	0	0	0	0	0	0	0	0	0	0	0
582	8	0	0	0	0	0	0	0	0	0	0	0	0
582	9	0	0	0	0	0	0	0	0	0	0	0	0
583	0	0	0	0	0	0	0	0	0	0	0	0	0
583	1	0	0	0	0	0	0	0	0	0	0	0	0
583	2	0	0	0	0	0	0	0	0	0	0	0	0
583	3	0	0	0	0	0	0	0	0	0	0	0	0
583	4	0	0	0	0	0	0	0	0	0	0	0	0
583	5	0	0	0	0	0	0	0	0	0	0	0	0
583	6	0	0	0	0	0	0	0	0	0	0	0	0
583	7	0	0	0	0	0	0	0	0	0	0	0	0
583	8	0	0	0	0	0	0	0	0	0	0	0	0
583	9	0	0	0	0	0	0	0	0	0	0	0	0
584	0	0	0	0	0	0	0	0	0	0	0	0	0
584	1	0	0	0	0	0	0	0	0	0	0	0	0
584	2	0	0	0	0	0	0	0	0	0	0	0	0
584	3	0	0	0	0	0	0	0	0	0	0	0	0
584	4	0	0	0	0	0	0	0	0	0	0	0	0
584	5	0	0	0	0	0	0	0	0	0	0	0	0
584	6	0	0	0	0	0	0	0	0	0	0	0	0
584	7	0	0	0	0	0	0	0	0	0	0	0	0
584	8	0	0	0	0	0	0	0	0	0	0	0	0
584	9	0	0	0	0	0	0	0	0	0	0	0	0
585	0	0	0	0	0	0	0	0	0	0	0	0	0
585	1	0	0	0	0	0	0	0	0	0	0	0	0
585	2	0	0	0	0	0	0	0	0	0	0	0	0
585	3	0	0	0	0	0	0	0	0	0	0	0	0
585	4	0	0	0	0	0	0	0	0	0	0	0	0
585	5	0	0	0	0	0	0	0	0	0	0	0	0
585	6	0	0	0	0	0	0	0	0	0	0	0	0
585	7	0	0	0	0	0	0	0	0	0	0	0	0
585	8	0	0	0	0	0	0	0	0	0	0	0	0
585	9	0	0	0	0	0	0	0	0	0	0	0	0
586	0	0	0	0	0	0	0	0	0	0	0	0	0
586	1	0	0	0	0	0	0	0	0	0	0	0	0
586	2	0	0	0	0	0	0	0	0	0	0	0	0
586	3	0	0	0	0	0	0	0	0	0	0	0	0
586	4	0	0	0	0	0	0	0	0	0	0	0	0
586	5	0	0	0	0	0	0	0	0	0	0	0	0
586	6	0	0	0	0	0	0	0	0	0	0	0	0
586	7	0	0	0	0	0	0	0	0	0	0	0	0
586	8	0	0	0	0	0	0	0	0	0	0	0	0
586	9	0	0	0	0	0	0	0	0	0	0	0	0
587	0	0	0	0	0	0	0	0	0	0	0	0	0
587	1	0	0	0	0	0	0	0	0	0	0	0	0
587	2	0	0	0	0	0	0	0	0	0	0	0	0
587	3	0	0	0	0	0	0	0	0	0	0	0	0
587	4	0	0	0	0	0	0	0	0	0	0	0	0
587	5	0	0	0	0	0	0	0	0	0	0	0	0
587	6	0	0	0	0	0	0	0	0	0	0	0	0
587	7	0	0	0	0	0	0	0	0	0	0	0	0
587	8	0	0	0	0	0	0	0	0	0	0	0	0
587	9	0	0	0	0	0	0	0	0	0	0	0	0
588	0	0	0	0	0	0	0	0	0	0	0	0	0
588	1	0	0	0	0	0	0	0	0	0	0	0	0
588	2	0	0	0	0	0	0	0	0	0	0	0	0
588	3	0	0	0	0	0	0	0	0	0	0	0	0
588	4	0	0	0	0	0	0	0	0	0	0	0	0
588	5	0	0	0	0	0	0	0	0	0	0	0	0
588	6	0	0	0	0	0	0	0	0	0	0	0	0
588	7	0	0	0	0	0	0	0	0	0	0	0	0
588	8	0	0	0	0	0	0	0	0	0	0	0	0
588	9	0	0	0	0	0	0	0	0	0	0	0	0
589	0	0	0	0	0	0	0	0	0	0	0	0	0
589	1	0	0	0	0	0	0	0	0	0	0	0	0
589	2	0	0	0	0	0	0	0	0	0	0	0	0
589	3	0	0	0	0	0	0	0	0	0	0	0	0
589	4	0	0	0	0	0	0	0	0	0	0	0	0
589	5	0	0	0	0	0	0	0	0	0	0	0	0
589	6	0	0	0	0	0	0	0	0	0	0	0	0
589	7	0	0	0	0	0	0	0	0	0	0	0	0
589	8	0	0	0	0	0	0	0	0	0	0	0	0
589	9	0	0	0	0	0	0	0	0	0	0	0	0
590	0	0	0	0	0	0	0	0	0	0	0	0	0
590	1	0	0	0	0	0	0	0	0	0	0	0	0
590	2	0	0	0	0	0	0	0	0	0	0	0	0
590	3	0	0	0	0	0	0	0	0	0	0	0	0
590	4	0	0	0	0	0	0	0	0	0	0	0	0
590	5	0	0	0	0	0	0	0	0	0	0	0	0
590	6	0	0	0	0	0	0	0	0	0	0	0	0
590	7	0	0	0	0	0	0	0	0	0	0	0	0
590	8	0	0	0	0	0	0	0	0	0	0	0	0
590	9	0	0	0	0	0	0	0	0	0	0	0	0
591	0	0	0	0	0	0	0	0	0	0	0	0	0
591	1	0	0	0	0	0	0	0	0	0	0	0	0
591	2	0	0	0	0	0	0	0	0	0	0	0	0
591	3	0	0	0	0	0	0	0	0	0	0	0	0
591	4	0	0	0	0	0	0	0	0	0	0	0	0
591	5	0	0	0	0	0	0	0	0	0	0	0	0
591	6	0	0	0	0	0	0	0	0	0	0	0	0
591	7	0	0	0	0	0	0	0	0	0	0	0	0
591	8	0	0	0	0	0	0	0	0	0	0	0	0
591	9	0	0	0	0	0	0	0	0	0	0	0	0
592	0	0	0	0	0	0	0	0	0	0	0	0	0
592	1	0	0	0	0	0	0	0	0	0	0	0	0
592	2	0	0	0	0	0	0	0	0	0	0	0	0
592	3	0	0	0	0	0	0	0	0	0	0	0	0
592	4	0	0	0	0	0	0	0	0	0	0	0	0
592	5	0	0	0	0	0	0	0	0	0	0	0	0
592	6	0	0	0	0	0	0	0	0	0	0	0	0
592	7	0	0	0	0	0	0	0	0	0	0	0	0
592	8	0	0	0	0	0	0	0	0	0	0	0	0
592	9	0	0	0	0	0	0	0	0	0	0	0	0
593	0	0	0	0	0	0	0	0	0	0	0	0	0
593	1	0	0	0	0	0	0	0	0	0	0	0	0
593	2	0	0	0	0	0	0	0	0	0	0	0	0
593	3	0	0	0	0	0	0	0	0	0	0	0	0
593	4	0	0	0	0	0	0	0	0	0	0	0	0
593	5	0	0	0	0	0	0	0	0	0	0	0	0
593	6	0	0	0	0	0	0	0	0	0	0	0	0
593	7	0	0	0	0	0	0	0	0	0	0	0	0
593	8	0	0	0	0	0	0	0	0	0	0	0	0
593	9	0	0	0	0	0	0	0	0	0	0	0	0
594	0	0	0	0	0	0	0	0	0	0	0	0	0
594	1	0	0	0	0	0	0	0	0	0	0	0	0
594	2	0	0	0	0	0	0	0	0	0	0	0	0
594	3	0	0	0	0	0	0	0	0	0	0	0	0
594	4	0	0	0	0	0	0	0	0	0	0	0	0
594	5	0	0	0	0	0	0	0	0	0	0	0	0
594	6	0	0	0	0	0	0	0	0	0	0	0	0
594	7	0	0	0	0	0	0	0	0	0	0	0	0
594	8	0	0	0	0	0	0	0	0	0	0	0	0
594	9	0	0	0	0	0	0	0	0	0	0	0	0
595	0	0	0	0	0	0	0	0	0	0	0	0	0
595	1	0	0	0	0	0	0	0	0	0	0	0	0
595	2	0	0	0	0	0	0	0	0	0	0	0	0
595	3	0	0	0	0	0	0	0	0	0	0	0	0
595	4	0	0	0	0	0	0	0	0	0	0	0	0
595	5	0	0	0	0	0	0	0	0	0	0	0	0
595	6	0	0	0	0	0	0	0	0	0	0	0	0
595	7	0	0	0	0	0	0	0	0	0	0	0	0
595	8	0	0	0	0	0	0	0	0	0	0	0	0
595	9	0	0	0	0	0	0	0	0	0	0	0	0
596	0	0	0	0	0	0	0	0	0	0	0	0	0
596	1	0	0	0	0	0	0	0	0	0	0	0	0
596	2	0	0	0	0	0	0	0	0	0	0	0	0
596	3	0	0	0	0	0	0	0	0	0	0	0	0
596	4	0	0	0	0	0	0	0	0	0	0	0	0
596	5	0	0	0	0	0	0	0	0	0	0	0	0
596	6	0	0	0	0	0	0	0	0	0	0	0	0
596	7	0	0	0	0	0	0	0	0	0	0	0	0
596	8	0	0	0	0	0	0	0	0	0	0	0	0
596	9	0	0	0	0	0	0	0	0	0	0	0	0
597	0	0	0	0	0	0	0	0	0	0	0	0	0
597	1	0	0	0	0	0	0	0	0	0	0	0	0
597	2	0	0	0	0	0	0	0	0	0	0	0	0
597	3	0	0	0	0	0	0	0	0	0	0	0	0
597	4	0	0	0	0	0	0	0	0	0	0	0	0
597	5	0	0	0	0	0	0	0	0	0	0	0	0
597	6	0	0	0	0	0	0	0	0	0	0	0	0
597	7	0	0	0	0	0	0	0	0	0	0	0	0
597	8	0	0	0	0	0	0	0	0	0	0	0	0
597	9	0	0	0	0	0	0	0	0	0	0	0	0
598	0	0	0	0	0	0	0	0	0	0	0	0	0
598	1	0	0	0	0	0	0	0	0	0	0	0	0
598	2	0	0	0	0	0	0	0	0	0	0	0	0
598	3	0	0	0	0	0	0	0	0	0	0	0	0
598	4	0	0	0	0	0	0	0	0	0	0	0	0
598	5	0	0	0	0	0	0	0	0	0	0	0	0
598	6	0	0	0	0	0	0	0	0	0	0	0	0
598	7	0	0	0	0	0	0	0	0	0	0	0	0
598	8	0	0	0	0	0	0	0	0	0	0	0	0
598	9	0	0	0	0	0	0	0	0	0	0	0	0
599	0	0	0	0	0	0	0	0	0	0	0	0	0
599	1	0	0	0	0	0	0	0	0	0	0	0	0
599	2	0	0	0	0	0	0	0	0	0	0	0	0
599	3	0	0	0	0	0	0	0	0	0	0	0	0
599	4	0	0	0	0	0	0	0	0	0	0	0	0
599	5	0	0	0	0	0	0	0	0	0	0	0	0
599	6	0	0	0	0	0	0	0	0	0	0	0	0
599	7	0	0	0	0	0	0	0	0	0	0	0	0
599	8	0	0	0	0	0	0	0	0	0	0	0	0
599	9	0	0	0	0	0	0	0	0	0	0	0	0
600	0	0	0	0	0	0	0	0	0	0	0	0	0
600	1	0	0	0	0	0	0	0	0	0	0	0	0
600	2	0	0	0	0	0	0	0	0	0	0	0	0
600	3	0	0	0	0	0	0	0	0	0	0	0	0
600	4	0	0	0	0	0	0	0	0	0	0	0	0
600	5	0	0	0	0	0	0	0	0	0	0	0	0
600	6	0	0	0	0	0	0	0	0	0	0	0	0
600	7	0	0	0	0	0	0	0	0	0	0	0	0
600	8	0	0	0	0	0	0	0	0	0	0	0	0
600	9	0	0	0	0	0	0	0	0	0	0	0	0
601	0	0	0	0	0	0	0	0	0	0	0	0	0
601	1	0	0	0	0	0	0	0	0	0	0	0	0
601	2	0	0	0	0	0	0	0	0	0	0	0	0
601	3	0	0	0	0	0	0	0	0	0	0	0	0
601	4	0	0	0	0	0	0	0	0	0	0	0	0
601	5	0	0	0	0	0	0	0	0	0	0	0	0
601	6	0	0	0	0	0	0	0	0	0	0	0	0
601	7	0	0	0	0	0	0	0	0	0	0	0	0
601	8	0	0	0	0	0	0	0	0	0	0	0	0
601	9	0	0	0	0	0	0	0	0	0	0	0	0
602	0	0	0	0	0	0	0	0	0	0	0	0	0
602	1	0	0	0	0	0	0	0	0	0	0	0	0
602	2	0	0	0	0	0	0	0	0	0	0	0	0
602	3	0	0	0	0	0	0	0	0	0	0	0	0
602	4	0	0	0	0	0	0	0	0	0	0	0	0
602	5	0	0	0	0	0	0	0	0	0	0	0	0
602	6	0	0	0	0	0	0	0	0	0	0	0	0
602	7	0	0	0	0	0	0	0	0	0	0	0	0
602	8	0	0	0	0	0	0	0	0	0	0	0	0
602	9	0	0	0	0	0	0	0	0	0	0	0	0
603	0	0	0	0	0	0	0	0	0	0	0	0	0
603	1	0	0	0	0	0	0	0	0	0	0	0	0
603	2	0	0	0	0	0	0	0	0	0	0	0	0
603	3	0	0	0	0	0	0	0	0	0	0	0	0
603	4	0	0	0	0	0	0	0	0	0	0	0	0
603	5	0	0	0	0	0	0	0	0	0	0	0	0
603	6	0	0	0	0	0	0	0	0	0	0	0	0
603	7	0	0	0	0	0	0	0	0	0	0	0	0
603	8	0	0	0	0	0	0	0	0	0	0	0	0
603	9	0	0	0	0	0	0	0	0	0	0	0	0
604	0	0	0	0	0	0	0	0	0	0	0	0	0
604	1	0	0	0	0	0	0	0	0	0	0	0	0
604	2	0	0	0	0	0	0	0	0	0	0	0	0
604	3	0	0	0	0	0	0	0	0	0	0	0	0
604	4	0	0	0	0	0	0	0	0	0	0	0	0
604	5	0	0	0	0	0	0	0	0	0	0	0	0
604	6	0	0	0	0	0	0	0	0	0	0	0	0
604	7	0	0	0	0	0	0	0	0	0	0	0	0
604	8	0	0	0	0	0	0	0	0	0	0	0	0
604	9	0	0	0	0	0	0	0	0	0	0	0	0
605	0	0	0	0	0	0	0	0	0	0	0	0	0
605	1	0	0	0	0	0	0	0	0	0	0	0	0
605	2	0	0	0	0	0	0	0	0	0	0	0	0
605	3	0	0	0	0	0	0	0	0	0	0	0	0
605	4	0	0	0	0	0	0	0	0	0	0	0	0
605	5	0	0	0	0	0	0	0	0	0	0	0	0
605	6	0	0	0	0	0	0	0	0	0	0	0	0
605	7	0	0	0	0	0	0	0	0	0	0	0	0
605	8	0	0	0	0	0	0	0	0	0	0	0	0
605	9	0	0	0	0	0	0	0	0	0	0	0	0
606	0	0	0	0	0	0	0	0	0	0	0	0	0
606	1	0	0	0	0	0	0	0	0	0	0	0	0
606	2	0	0	0	0	0	0	0	0	0	0	0	0
606	3	0	0	0	0	0	0	0	0	0	0	0	0
606	4	0	0	0	0	0	0	0	0	0	0	0	0
606	5	0	0	0	0	0	0	0	0	0	0	0	0
606	6	0	0	0	0	0	0	0	0	0	0	0	0
606	7	0	0	0	0	0	0	0	0	0	0	0	0
606	8	0	0	0	0	0	0	0	0	0	0	0	0
606	9	0	0	0	0	0	0	0	0	0	0	0	0
607	0	0	0	0	0	0	0	0	0	0	0	0	0
607	1	0	0	0	0	0	0	0	0	0	0	0	0
607	2	0	0	0	0	0	0	0	0	0	0	0	0
607	3	0	0	0	0	0	0	0	0	0	0	0	0
607	4	0	0	0	0	0	0	0	0	0	0	0	0
607	5	0	0	0	0	0	0	0	0	0	0	0	0
607	6	0	0	0	0	0	0	0	0	0	0	0	0
607	7	0	0	0	0	0	0	0	0	0	0	0	0
607	8	0	0	0	0	0	0	0	0	0	0	0	0
607	9	0	0	0	0	0	0	0	0	0	0	0	0
608	0	0	0	0	0	0	0	0	0	0	0	0	0
608	1	0	0	0	0	0	0	0	0	0	0	0	0
608	2	0	0	0	0	0	0	0	0	0	0	0	0
608	3	0	0	0	0	0	0	0	0	0	0	0	0
608	4	0	0	0	0	0	0	0	0	0	0	0	0
608	5	0	0	0	0	0	0	0	0	0	0	0	0
608	6	0	0	0	0	0	0	0	0	0	0	0	0
608	7	0	0	0	0	0	0	0	0	0	0	0	0
608	8	0	0	0	0	0	0	0	0	0	0	0	0
608	9	0	0	0	0	0	0	0	0	0	0	0	0
609	0	0	0	0	0	0	0	0	0	0	0	0	0
609	1	0	0	0	0	0	0	0	0	0	0	0	0
609	2	0	0	0	0	0	0	0	0	0	0	0	0
609	3	0	0	0	0	0	0	0	0	0	0	0	0
609	4	0	0	0	0	0	0	0	0	0	0	0	0
609	5	0	0	0	0	0	0	0	0	0	0	0	0
609	6	0	0	0	0	0	0	0	0	0	0	0	0
609	7	0	0	0	0	0	0	0	0	0	0	0	0
609	8	0	0	0	0	0	0	0	0	0	0	0	0
609	9	0	0	0	0	0	0	0	0	0	0	0	0
610	0	0	0	0	0	0	0	0	0	0	0	0	0
610	1	0	0	0	0	0	0	0	0	0	0	0	0
610	2	0	0	0	0	0	0	0	0	0	0	0	0
610	3	0	0	0	0	0	0	0	0	0	0	0	0
610	4	0	0	0	0	0	0	0	0	0	0	0	0
610	5	0	0	0	0	0	0	0	0	0	0	0	0
610	6	0	0	0	0	0	0	0	0	0	0	0	0
610	7	0	0	0	0	0	0	0	0	0	0	0	0
610	8	0	0	0	0	0	0	0	0	0	0	0	0
610	9	0	0	0	0	0	0	0	0	0	0	0	0
611	0	0	0	0	0	0	0	0	0	0	0	0	0
611	1	0	0	0	0	0	0	0	0	0	0	0	0
611	2	0	0	0	0	0	0	0	0	0	0	0	0
611	3	0	0	0	0	0	0	0	0	0	0	0	0
611	4	0	0	0	0	0	0	0	0	0	0	0	0
611	5	0	0	0	0	0	0	0	0	0	0	0	0
611	6	0	0	0	0	0	0	0	0	0	0	0	0
611	7	0	0	0	0	0	0	0	0	0	0	0	0
611	8	0	0	0	0	0	0	0	0	0	0	0	0
611	9	0	0	0	0	0	0	0	0	0	0	0	0
612	0	0	0	0	0	0	0	0	0	0	0	0	0
612	1	0	0	0	0	0	0	0	0	0	0	0	0
612	2	0	0	0	0	0	0	0	0	0	0	0	0
612	3	0	0	0	0	0	0	0	0	0	0	0	0
612	4	0	0	0	0	0	0	0	0	0	0	0	0
612	5	0	0	0	0	0	0	0	0	0	0	0	0
612	6	0	0	0	0	0	0	0	0	0	0	0	0
612	7	0	0	0	0	0	0	0	0	0	0	0	0
612	8	0	0	0	0	0	0	0	0	0	0	0	0
612	9	0	0	0	0	0	0	0	0	0	0	0	0
613	0	0	0	0	0	0	0	0	0	0	0	0	0
613	1	0	0	0	0	0	0	0	0	0	0	0	0
613	2	0	0	0	0	0	0	0	0	0	0	0	0
613	3	0	0	0	0	0	0	0	0	0	0	0	0
613	4	0	0	0	0	0	0	0	0	0	0	0	0
613	5	0	0	0	0	0	0	0	0	0	0	0	0
613	6	0	0	0	0	0	0	0	0	0	0	0	0
613	7	0	0	0	0	0	0	0	0	0	0	0	0
613	8	0	0	0	0	0	0	0	0	0	0	0	0
613	9	0	0	0	0	0	0	0	0	0	0	0	0
614	0	0	0	0	0	0	0	0	0	0	0	0	0
614	1	0	0	0	0	0	0	0	0	0	0	0	0
614	2	0	0	0	0	0	0	0	0	0	0	0	0
614	3	0	0	0	0	0	0	0	0	0	0	0	0
614	4	0	0	0	0	0	0	0	0	0	0	0	0
614	5	0	0	0	0	0	0	0	0	0	0	0	0
614	6	0	0	0	0	0	0	0	0	0	0	0	0
614	7	0	0	0	0	0	0	0	0	0	0	0	0
614	8	0	0	0	0	0	0	0	0	0	0	0	0
614	9	0	0	0	0	0	0	0	0	0	0	0	0
615	0	0	0	0	0	0	0	0	0	0	0	0	0
615	1	0	0	0	0	0	0	0	0	0	0	0	0
615	2	0	0	0	0	0	0	0	0	0	0	0	0
615	3	0	0	0	0	0	0	0	0	0	0	0	0
615	4	0	0	0	0	0	0	0	0	0	0	0	0
615	5	0	0	0	0	0	0	0	0	0	0	0	0
615	6	0	0	0	0	0	0	0	0	0	0	0	0
615	7	0	0	0	0	0	0	0	0	0	0	0	0
615	8	0	0	0	0	0	0	0	0	0	0	0	0
615	9	0	0	0	0	0	0	0	0	0	0	0	0
616	0	0	0	0	0	0	0	0	0	0	0	0	0
616	1	0	0	0	0	0	0	0	0	0	0	0	0
616	2	0	0	0	0	0	0	0	0	0	0	0	0
616	3	0	0	0	0	0	0	0	0	0	0	0	0
616	4	0	0	0	0	0	0	0	0	0	0	0	0
616	5	0	0	0	0	0	0	0	0	0	0	0	0
616	6	0	0	0	0	0	0	0	0	0	0	0	0
616	7	0	0	0	0	0	0	0	0	0	0	0	0
616	8	0	0	0	0	0	0	0	0	0	0	0	0
616	9	0	0	0	0	0	0	0	0	0	0	0	0
617	0	0	0	0	0	0	0	0	0	0	0	0	0
617	1	0	0	0	0	0	0	0	0	0	0	0	0
617	2	0	0	0	0	0	0	0	0	0	0	0	0
617	3	0	0	0	0	0	0	0	0	0	0	0	0
617	4	0	0	0	0	0	0	0	0	0	0	0	0
617	5	0	0	0	0	0	0	0	0	0	0	0	0
617	6	0	0	0	0	0	0	0	0	0	0	0	0
617	7	0	0	0	0	0	0	0	0	0	0	0	0
617	8	0	0	0	0	0	0	0	0	0	0	0	0
617	9	0	0	0	0	0	0	0	0	0	0	0	0
618	0	0	0	0	0	0	0	0	0	0	0	0	0
618	1	0	0	0	0	0	0	0	0	0	0	0	0
618	2	0	0	0	0	0	0	0	0	0	0	0	0
618	3	0	0	0	0	0	0	0	0	0	0	0	0
618	4	0	0	0	0	0	0	0	0	0	0	0	0
618	5	0	0	0	0	0	0	0	0	0	0	0	0
618	6	0	0	0	0	0	0	0	0	0	0	0	0
618	7	0	0	0	0	0	0	0	0	0	0	0	0
618	8	0	0	0	0	0	0	0	0	0	0	0	0
618	9	0	0	0	0	0	0	0	0	0	0	0	0
619	0	0	0	0	0	0	0	0	0	0	0	0	0
619	1	0	0	0	0	0	0	0	0	0	0	0	0
619	2	0	0	0	0	0	0	0	0	0	0	0	0
619	3	0	0	0	0	0	0	0	0	0	0	0	0
619	4	0	0	0	0	0	0	0	0	0	0	0	0
619	5	0	0	0	0	0	0	0	0	0	0	0	0
619	6	0	0	0	0	0	0	0	0	0	0	0	0
619	7	0	0	0	0	0	0	0	0	0	0	0	0
619	8	0	0	0	0	0	0	0	0	0	0	0	0
619	9	0	0	0	0	0	0	0	0	0	0	0	0
620	0	0	0	0	0	0	0	0	0	0	0	0	0
620	1	0	0	0	0	0	0	0	0	0	0	0	0
620	2	0	0	0	0	0	0	0	0	0	0	0	0
620	3	0	0	0	0	0	0	0	0	0	0	0	0
620	4	0	0	0	0	0	0	0	0	0	0	0	0
620	5	0	0	0	0	0	0	0	0	0	0	0	0
620	6	0	0	0	0	0	0	0	0	0	0	0	0
620	7	0	0	0	0	0	0	0	0	0	0	0	0
620	8	0	0	0	0	0	0	0	0	0	0	0	0
620	9	0	0	0	0	0	0	0	0	0	0	0	0
621	0	0	0	0	0	0	0	0	0	0	0	0	0
621	1	0	0	0	0	0	0	0	0	0	0	0	0
621	2	0	0	0	0	0	0	0	0	0	0	0	0
621	3	0	0	0	0	0	0	0	0	0	0	0	0
621	4	0	0	0	0	0	0	0	0	0	0	0	0
621	5	0	0	0	0	0	0	0	0	0	0	0	0
621	6	0	0	0	0	0	0	0	0	0	0	0	0
621	7	0	0	0	0	0	0	0	0	0	0	0	0
621	8	0	0	0	0	0	0	0	0	0	0	0	0
621	9	0	0	0	0	0	0	0	0	0	0	0	0
622	0	0	0	0	0	0	0	0	0	0	0	0	0
622	1	0	0	0	0	0	0	0	0	0	0	0	0
622	2	0	0	0	0	0	0	0	0	0	0	0	0
622	3	0	0	0	0	0	0	0	0	0	0	0	0
622	4	0	0	0	0	0	0	0	0	0	0	0	0
622	5	0	0	0	0	0	0	0	0	0	0	0	0
622	6	0	0	0	0	0	0	0	0	0	0	0	0
622	7	0	0	0	0	0	0	0	0	0	0	0	0
622	8	0	0	0	0	0	0	0	0	0	0	0	0
622	9	0	0	0	0	0	0	0	0	0	0	0	0
623	0	0	0	0	0	0	0	0	0	0	0	0	0
623	1	0	0	0	0	0	0	0	0	0	0	0	0
623	2	0	0	0	0	0	0	0	0	0	0	0	0
623	3	0	0	0	0	0	0	0	0	0	0	0	0
623	4	0	0	0	0	0	0	0	0	0	0	0	0
623	5	0	0	0	0	0	0	0	0	0	0	0	0
623	6	0	0	0	0	0	0	0	0	0	0	0	0
623	7	0	0	0	0	0	0	0	0	0	0	0	0
623	8	0	0	0	0	0	0	0	0	0	0	0	0
623	9	0	0	0	0	0	0	0	0	0	0	0	0
624	0	0	0	0	0	0	0	0	0	0	0	0	0
624	1	0	0	0	0	0	0	0	0	0	0	0	0
624	2	0	0	0	0	0	0	0	0	0	0	0	0
624	3	0	0	0	0	0	0	0	0	0	0	0	0
624	4	0	0	0	0	0	0	0	0	0	0	0	0
624	5	0	0	0	0	0	0	0	0	0	0	0	0
624	6	0	0	0	0	0	0	0	0	0	0	0	0
624	7	0	0	0	0	0	0	0	0	0	0	0	0
624	8	0	0	0	0	0	0	0	0	0	0	0	0
624	9	0	0	0	0	0	0	0	0	0	0	0	0
625	0	0	0	0	0	0	0	0	0	0	0	0	0
625	1	0	0	0	0	0	0	0	0	0	0	0	0
625	2	0	0	0	0	0	0	0	0	0	0	0	0
625	3	0	0	0	0	0	0	0	0	0	0	0	0
625	4	0	0	0	0	0	0	0	0	0	0	0	0
625	5	0	0	0	0	0	0	0	0	0	0	0	0
625	6	0	0	0	0	0	0	0	0	0	0	0	0
625	7	0	0	0	0	0	0	0	0	0	0	0	0
625	8	0	0	0	0	0	0	0	0	0	0	0	0
625	9	0	0	0	0	0	0	0	0	0	0	0	0
626	0	0	0	0	0	0	0	0	0	0	0	0	0
626	1	0	0	0	0	0	0	0	0	0	0	0	0
626	2	0	0	0	0	0	0	0	0	0	0	0	0
626	3	0	0	0	0	0	0	0	0	0	0	0	0
626	4	0	0	0	0	0	0	0	0	0	0	0	0
626	5	0	0	0	0	0	0	0	0	0	0	0	0
626	6	0	0	0	0	0	0	0	0	0	0	0	0
626	7	0	0	0	0	0	0	0	0	0	0	0	0
626	8	0	0	0	0	0	0	0	0	0	0	0	0
626	9	0	0	0	0	0	0	0	0	0	0	0	0
627	0	0	0	0	0	0	0	0	0	0	0	0	0
627	1	0	0	0	0	0	0	0	0	0	0	0	0
627	2	0	0	0	0	0	0	0	0	0	0	0	0
627	3	0	0	0	0	0	0	0	0	0	0	0	0
627	4	0	0	0	0	0	0	0	0	0	0	0	0
627	5	0	0	0	0	0	0	0	0	0	0	0	0
627	6	0	0	0	0	0	0	0	0	0	0	0	0
627	7	0	0	0	0	0	0	0	0	0	0	0	0
627	8	0	0	0	0	0	0	0	0	0	0	0	0
627	9	0	0	0	0	0	0	0	0	0	0	0	0
628	0	0	0	0	0	0	0	0	0	0	0	0	0
628	1	0	0	0	0	0	0	0	0	0	0	0	0
628	2	0	0	0	0	0	0	0	0	0	0	0	0
628	3	0	0	0	0	0	0	0	0	0	0	0	0
628	4	0	0	0	0	0	0	0	0	0	0	0	0
628	5	0	0	0	0	0	0	0	0	0	0	0	0
628	6	0	0	0	0	0	0	0	0	0	0	0	0
628	7	0	0	0	0	0	0	0	0	0	0	0	0
628	8	0	0	0	0	0	0	0	0	0	0	0	0
628	9	0	0	0	0	0	0	0	0	0	0	0	0
629	0	0	0	0	0	0	0	0	0	0	0	0	0
629	1	0	0	0	0	0	0	0	0	0	0	0	0
629	2	0	0	0	0	0	0	0	0	0	0	0	0
629	3	0	0	0	0	0	0	0	0	0	0	0	0
629	4	0	0	0	0	0	0	0	0	0	0	0	0
629	5	0	0	0	0	0	0	0	0	0	0	0	0
629	6	0	0	0	0	0	0	0	0	0	0	0	0
629	7	0	0	0	0	0	0	0	0	0	0	0	0
629	8	0	0	0	0	0	0	0	0	0	0	0	0
629	9	0	0	0	0	0	0	0	0	0	0	0	0
630	0	0	0	0	0	0	0	0	0	0	0	0	0
630	1	0	0	0	0	0	0	0	0	0	0	0	0
630	2	0	0	0	0	0	0	0	0	0	0	0	0
630	3	0	0	0	0	0	0	0	0	0	0	0	0
630	4	0	0	0	0	0	0	0	0	0	0	0	0
630	5	0	0	0	0	0	0	0	0	0	0	0	0
630	6	0	0	0	0	0	0	0	0	0	0	0	0
630	7	0	0	0	0	0	0	0	0	0	0	0	0
630	8	0	0	0	0	0	0	0	0	0	0	0	0
630	9	0	0	0	0	0	0	0	0	0	0	0	0
631	0	0	0	0	0	0	0	0	0	0	0	0	0
631	1	0	0	0	0	0	0	0	0	0	0	0	0
631	2	0	0	0	0	0	0	0	0	0	0	0	0
631	3	0	0	0	0	0	0	0	0	0	0	0	0
631	4	0	0	0	0	0	0	0	0	0	0	0	0
631	5	0	0	0	0	0	0	0	0	0	0	0	0
631	6	0	0	0	0	0	0	0	0	0	0	0	0
631	7	0	0	0	0	0	0	0	0	0	0	0	0
631	8	0	0	0	0	0	0	0	0	0	0	0	0
631	9	0	0	0	0	0	0	0	0	0	0	0	0
632	0	0	0	0	0	0	0	0	0	0	0	0	0
632	1	0	0	0	0	0	0	0	0	0	0	0	0
632	2	0	0	0	0	0	0	0	0	0	0	0	0
632	3	0	0	0	0	0	0	0	0	0	0	0	0
632	4	0	0	0	0	0	0	0	0	0	0	0	0
632	5	0	0	0	0	0	0	0	0	0	0	0	0
632	6	0	0	0	0	0	0	0	0	0	0	0	0
632	7	0	0	0	0	0	0	0	0	0	0	0	0
632	8	0	0	0	0	0	0	0	0	0	0	0	0
632	9	0	0	0	0	0	0	0	0	0	0	0	0
633	0	0	0	0	0	0	0	0	0	0	0	0	0
633	1	0	0	0	0	0	0	0	0	0	0	0	0
633	2	0	0	0	0	0	0	0	0	0	0	0	0
633	3	0	0	0	0	0	0	0	0	0	0	0	0
633	4	0	0	0	0	0	0	0	0	0	0	0	0
633	5	0	0	0	0	0	0	0	0	0	0	0	0
633	6	0	0	0	0	0	0	0	0	0	0	0	0
633	7	0	0	0	0	0	0	0	0	0	0	0	0
633	8	0	0	0	0	0	0	0	0	0	0	0	0
633	9	0	0	0	0	0	0	0	0	0	0	0	0
634	0	0	0	0	0	0	0	0	0	0	0	0	0
634	1	0	0	0	0	0	0	0	0	0	0	0	0
634	2	0	0	0	0	0	0	0	0	0	0	0	0
634	3	0	0	0	0	0	0	0	0	0	0	0	0
634	4	0	0	0	0	0	0	0	0	0	0	0	0
634	5	0	0	0	0	0	0	0	0	0	0	0	0
634	6	0	0	0	0	0	0	0	0	0	0	0	0
634	7	0	0	0	0	0	0	0	0	0	0	0	0
634	8	0	0	0	0	0	0	0	0	0	0	0	0
634	9	0	0	0	0	0	0	0	0	0	0	0	0
635	0	0	0	0	0	0	0	0	0	0	0	0	0
635	1	0	0	0	0	0	0	0	0	0	0	0	0
635	2	0	0	0	0	0	0	0	0	0	0	0	0
635	3	0	0	0	0	0	0	0	0	0	0	0	0
635	4	0	0	0	0	0	0	0	0	0	0	0	0
635	5	0	0	0	0	0	0	0	0	0	0	0	0
635	6	0	0	0	0	0	0	0	0	0	0	0	0
635	7	0	0	0	0	0	0	0	0	0	0	0	0
635	8	0	0	0	0	0	0	0	0	0	0	0	0
635	9	0	0	0	0	0	0	0	0	0	0	0	0
636	0	0	0	0	0	0	0	0	0	0	0	0	0
636	1	0	0	0	0	0	0	0	0	0	0	0	0
636	2	0	0	0	0	0	0	0	0	0	0	0	0
636	3	0	0	0	0	0	0	0	0	0	0	0	0
636	4	0	0	0	0	0	0	0	0	0	0	0	0
636	5	0	0	0	0	0	0	0	0	0	0	0	0
636	6	0	0	0	0	0	0	0	0	0	0	0	0
636	7	0	0	0	0	0	0	0	0	0	0	0	0
636	8	0	0	0	0	0	0	0	0	0	0	0	0
636	9	0	0	0	0	0	0	0	0	0	0	0	0
637	0	0	0	0	0	0	0	0	0	0	0	0	0
637	1	0	0	0	0	0	0	0	0	0	0	0	0
637	2	0	0	0	0	0	0	0	0	0	0	0	0
637	3	0	0	0	0	0	0	0	0	0	0	0	0
637	4	0	0	0	0	0	0	0	0	0	0	0	0
637	5	0	0	0	0	0	0	0	0	0	0	0	0
637	6	0	0	0	0	0	0	0	0	0	0	0	0
637	7	0	0	0	0	0	0	0	0	0	0	0	0
637	8	0	0	0	0	0	0	0	0	0	0	0	0
637	9	0	0	0	0	0	0	0	0	0	0	0	0
638	0	0	0	0	0	0	0	0	0	0	0	0	0
638	1	0	0	0	0	0	0	0	0	0	0	0	0
638	2	0	0	0	0	0	0	0	0	0	0	0	0
638	3	0	0	0	0	0	0	0	0	0	0	0	0
638	4	0	0	0	0	0	0	0	0	0	0	0	0
638	5	0	0	0	0	0	0	0	0	0	0	0	0
638	6	0	0	0	0	0	0	0	0	0	0	0	0
638	7	0	0	0	0	0	0	0	0	0	0	0	0
638	8	0	0	0	0	0	0	0	0	0	0	0	0
638	9	0	0	0	0	0	0	0	0	0	0	0	0
639	0	0	0	0	0	0	0	0	0	0	0	0	0
639	1	0	0	0	0	0	0	0	0	0	0	0	0
639	2	0	0	0	0	0	0	0	0	0	0	0	0
639	3	0	0	0	0	0	0	0	0	0	0	0	0
639	4	0	0	0	0	0	0	0	0	0	0	0	0
639	5	0	0	0	0	0	0	0	0	0	0	0	0
639	6	0	0	0	0	0	0	0	0	0	0	0	0
639	7	0	0	0	0	0	0	0	0	0	0	0	0
639	8	0	0	0	0	0	0	0	0	0	0	0	0
639	9	0	0	0	0	0	0	0	0	0	0	0	0
640	0	0	0	0	0	0	0	0	0	0	0	0	0
640	1	0	0	0	0	0	0	0	0	0	0	0	0
640	2	0	0	0	0	0	0	0	0	0	0	0	0
640	3	0	0	0	0	0	0	0	0	0	0	0	0
640	4	0	0	0	0	0	0	0	0	0	0	0	0
640	5	0	0	0	0	0	0	0	0	0	0	0	0
640	6	0	0	0	0	0	0	0	0	0	0	0	0
640	7	0	0	0	0	0	0	0	0	0	0	0	0
640	8	0	0	0	0	0	0	0	0	0	0	0	0
640	9	0	0	0	0	0	0	0	0	0	0	0	0
641	0	0	0	0	0	0	0	0	0	0	0	0	0
641	1	0	0	0	0	0	0	0	0	0	0	0	0
641	2	0	0	0	0	0	0	0	0	0	0	0	0
641	3	0	0	0	0	0	0	0	0	0	0	0	0
641	4	0	0	0	0	0	0	0	0	0	0	0	0
641	5	0	0	0	0	0	0	0	0	0	0	0	0
641	6	0	0	0	0	0	0	0	0	0	0	0	0
641	7	0	0	0	0	0	0	0	0	0	0	0	0
641	8	0	0	0	0	0	0	0	0	0	0	0	0
641	9	0	0	0	0	0	0	0	0	0	0	0	0
642	0	0	0	0	0	0	0	0	0	0	0	0	0
642	1	0	0	0	0	0	0	0	0	0	0	0	0
642	2	0	0	0	0	0	0	0	0	0	0	0	0
642	3	0	0	0	0	0	0	0	0	0	0	0	0
642	4	0	0	0	0	0	0	0	0	0	0	0	0
642	5	0	0	0	0	0	0	0	0	0	0	0	0
642	6	0	0	0	0	0	0	0	0	0	0	0	0
642	7	0	0	0	0	0	0	0	0	0	0	0	0
642	8	0	0	0	0	0	0	0	0	0	0	0	0
642	9	0	0	0	0	0	0	0	0	0	0	0	0
643	0	0	0	0	0	0	0	0	0	0	0	0	0
643	1	0	0	0	0	0	0	0	0	0	0	0	0
643	2	0	0	0	0	0	0	0	0	0	0	0	0
643	3	0	0	0	0	0	0	0	0	0	0	0	0
643	4	0	0	0	0	0	0	0	0	0	0	0	0
643	5	0	0	0	0	0	0	0	0	0	0	0	0
643	6	0	0	0	0	0	0	0	0	0	0	0	0
643	7	0	0	0	0	0	0	0	0	0	0	0	0
643	8	0	0	0	0	0	0	0	0	0	0	0	0
643	9	0	0	0	0	0	0	0	0	0	0	0	0
644	0	0	0	0	0	0	0	0	0	0	0	0	0
644	1	0	0	0	0	0	0	0	0	0	0	0	0
644	2	0	0	0	0	0	0	0	0	0	0	0	0
644	3	0	0	0	0	0	0	0	0	0	0	0	0
644	4	0	0	0	0	0	0	0	0	0	0	0	0
644	5	0	0	0	0	0	0	0	0	0	0	0	0
644	6	0	0	0	0	0	0	0	0	0	0	0	0
644	7	0	0	0	0	0	0	0	0	0	0	0	0
644	8	0	0	0	0	0	0	0	0	0	0	0	0
644	9	0	0	0	0	0	0	0	0	0	0	0	0
645	0	0	0	0	0	0	0	0	0	0	0	0	0
645	1	0	0	0	0	0	0	0	0	0	0	0	0
645	2	0	0	0	0	0	0	0	0	0	0	0	0
645	3	0	0	0	0	0	0	0	0	0	0	0	0
645	4	0	0	0	0	0	0	0	0	0	0	0	0
645	5	0	0	0	0	0	0	0	0	0	0	0	0
645	6	0	0	0	0	0	0	0	0	0	0	0	0
645	7	0	0	0	0	0	0	0	0	0	0	0	0
645	8	0	0	0	0	0	0	0	0	0	0	0	0
645	9	0	0	0	0	0	0	0	0	0	0	0	0
646	0	0	0	0	0	0	0	0	0	0	0	0	0
646	1	0	0	0	0	0	0	0	0	0	0	0	0
646	2	0	0	0	0	0	0	0	0	0	0	0	0
646	3	0	0	0	0	0	0	0	0	0	0	0	0
646	4	0	0	0	0	0	0	0	0	0	0	0	0
646	5	0	0	0	0	0	0	0	0	0	0	0	0
646	6	0	0	0	0	0	0	0	0	0	0	0	0
646	7	0	0	0	0	0	0	0	0	0	0	0	0
646	8	0	0	0	0	0	0	0	0	0	0	0	0
646	9	0	0	0	0	0	0	0	0	0	0	0	0
647	0	0	0	0	0	0	0	0	0	0	0	0	0
647	1	0	0	0	0	0	0	0	0	0	0	0	0
647	2	0	0	0	0	0	0	0	0	0	0	0	0
647	3	0	0	0	0	0	0	0	0	0	0	0	0
647	4	0	0	0	0	0	0	0	0	0	0	0	0
647	5	0	0	0	0	0	0	0	0	0	0	0	0
647	6	0	0	0	0	0	0	0	0	0	0	0	0
647	7	0	0	0	0	0	0	0	0	0	0	0	0
647	8	0	0	0	0	0	0	0	0	0	0	0	0
647	9	0	0	0	0	0	0	0	0	0	0	0	0
648	0	0	0	0	0	0	0	0	0	0	0	0	0
648	1	0	0	0	0	0	0	0	0	0	0	0	0
648	2	0	0	0	0	0	0	0	0	0	0	0	0
648	3	0	0	0	0	0	0	0	0	0	0	0	0
648	4	0	0	0	0	0	0	0	0	0	0	0	0
648	5	0	0	0	0	0	0	0	0	0	0	0	0
648	6	0	0	0	0	0	0	0	0	0	0	0	0
648	7	0	0	0	0	0	0	0	0	0	0	0	0
648	8	0	0	0	0	0	0	0	0	0	0	0	0
648	9	0	0	0	0	0	0	0	0	0	0	0	0
649	0	0	0	0	0	0	0	0	0	0	0	0	0
649	1	0	0	0	0	0	0	0	0	0	0	0	0
649	2	0	0	0	0	0	0	0	0	0	0	0	0
649	3	0	0	0	0	0	0	0	0	0	0	0	0
649	4	0	0	0	0	0	0	0	0	0	0	0	0
649	5	0	0	0	0	0	0	0	0	0	0	0	0
649	6	0	0	0	0	0	0	0	0	0	0	0	0
649	7	0	0	0	0	0	0	0	0	0	0	0	0
649	8	0	0	0	0	0	0	0	0	0	0	0	0
649	9	0	0	0	0	0	0	0	0	0	0	0	0
650	0	0	0	0	0	0	0	0	0	0	0	0	0
650	1	0	0	0	0	0	0	0	0	0	0	0	0
650	2	0	0	0	0	0	0	0	0	0	0	0	0
650	3	0	0	0	0	0	0	0	0	0	0	0	0
650	4	0	0	0	0	0	0	0	0	0	0	0	0
650	5	0	0	0	0	0	0	0	0	0	0	0	0
650	6	0	0	0	0	0	0	0	0	0	0	0	0
650	7	0	0	0	0	0	0	0	0	0	0	0	0
650	8	0	0	0	0	0	0	0	0	0	0	0	0
650	9	0	0	0	0	0	0	0	0	0	0	0	0
651	0	0	0	0	0	0	0	0	0	0	0	0	0
651	1	0	0	0	0	0	0	0	0	0	0	0	0
651	2	0	0	0	0	0	0	0	0	0	0	0	0
651	3	0	0	0	0	0	0	0	0	0	0	0	0
651	4	0	0	0	0	0	0	0	0	0	0	0	0
651	5	0	0	0	0	0	0	0	0	0	0	0	0
651	6	0	0	0	0	0	0	0	0	0	0	0	0
651	7	0	0	0	0	0	0	0	0	0	0	0	0
651	8	0	0	0	0	0	0	0	0	0	0	0	0
651	9	0	0	0	0	0	0	0	0	0	0	0	0
652	0	0	0	0	0	0	0	0	0	0	0	0	0
652	1	0	0	0	0	0	0	0	0	0	0	0	0
652	2	0	0	0	0	0	0	0	0	0	0	0	0
652	3	0	0	0	0	0	0	0	0	0	0	0	0
652	4	0	0	0	0	0	0	0	0	0	0	0	0
652	5	0	0	0	0	0	0	0	0	0	0	0	0
652	6	0	0	0	0	0	0	0	0	0	0	0	0
652	7	0	0	0	0	0	0	0	0	0	0	0	0
652	8	0	0	0	0	0	0	0	0	0	0	0	0
652	9	0	0	0	0	0	0	0	0	0	0	0	0
653	0	0	0	0	0	0	0	0	0	0	0	0	0
653	1	0	0	0	0	0	0	0	0	0	0	0	0
653	2	0	0	0	0	0	0	0	0	0	0	0	0
653	3	0	0	0	0	0	0	0	0	0	0	0	0
653	4	0	0	0	0	0	0	0	0	0	0	0	0
653	5	0	0	0	0	0	0	0	0	0	0	0	0
653	6	0	0	0	0	0	0	0	0	0	0	0	0
653	7	0	0	0	0	0	0	0	0	0	0	0	0
653	8	0	0	0	0	0	0	0	0	0	0	0	0
653	9	0	0	0	0	0	0	0	0	0	0	0	0
654	0	0	0	0	0	0	0	0	0	0	0	0	0
654	1	0	0	0	0	0	0	0	0	0	0	0	0
654	2	0	0	0	0	0	0	0	0	0	0	0	0
654	3	0	0	0	0	0	0	0	0	0	0	0	0
654	4	0	0	0	0	0	0	0	0	0	0	0	0
654	5	0	0	0	0	0	0	0	0	0	0	0	0
654	6	0	0	0	0	0	0	0	0	0	0	0	0
654	7	0	0	0	0	0	0	0	0	0	0	0	0
654	8	0	0	0	0	0	0	0	0	0	0	0	0
654	9	0	0	0	0	0	0	0	0	0	0	0	0
655	0	0	0	0	0	0	0	0	0	0	0	0	0
655	1	0	0	0	0	0	0	0	0	0	0	0	0
655	2	0	0	0	0	0	0	0	0	0	0	0	0
655	3	0	0	0	0	0	0	0	0	0	0	0	0
655	4	0	0	0	0	0	0	0	0	0	0	0	0
655	5	0	0	0	0	0	0	0	0	0	0	0	0
655	6	0	0	0	0	0	0	0	0	0	0	0	0
655	7	0	0	0	0	0	0	0	0	0	0	0	0
655	8	0	0	0	0	0	0	0	0	0	0	0	0
655	9	0	0	0	0	0	0	0	0	0	0	0	0
656	0	0	0	0	0	0	0	0	0	0	0	0	0
656	1	0	0	0	0	0	0	0	0	0	0	0	0
656	2	0	0	0	0	0	0	0	0	0	0	0	0
656	3	0	0	0	0	0	0	0	0	0	0	0	0
656	4	0	0	0	0	0	0	0	0	0	0	0	0
656	5	0	0	0	0	0	0	0	0	0	0	0	0
656	6	0	0	0	0	0	0	0	0	0	0	0	0
656	7	0	0	0	0	0	0	0	0	0	0	0	0
656	8	0	0	0	0	0	0	0	0	0	0	0	0
656	9	0	0	0	0	0	0	0	0	0	0	0	0
657	0	0	0	0	0	0	0	0	0	0	0	0	0
657	1	0	0	0	0	0	0	0	0	0	0	0	0
657	2	0	0	0	0	0	0	0	0	0	0	0	0
657	3	0	0	0	0	0	0	0	0	0	0	0	0
657	4	0	0	0	0	0	0	0	0	0	0	0	0
657	5	0	0	0	0	0	0	0	0	0	0	0	0
657	6	0	0	0	0	0	0	0	0	0	0	0	0
657	7	0	0	0	0	0	0	0	0	0	0	0	0
657	8	0	0	0	0	0	0	0	0	0	0	0	0
657	9	0	0	0	0	0	0	0	0	0	0	0	0
658	0	0	0	0	0	0	0	0	0	0	0	0	0
658	1	0	0	0	0	0	0	0	0	0	0	0	0
658	2	0	0	0	0	0	0	0	0	0	0	0	0
658	3	0	0	0	0	0	0	0	0	0	0	0	0
658	4	0	0	0	0	0	0	0	0	0	0	0	0
[truncated: 13,105 more rows]
