# Supplementary material for: A Brake-Based Overground Gait Rehabilitation Device for Altering Propulsion Impulse Symmetry
Source: Sensors (Basel). 2021 Oct 5;21(19):6617. doi: 10.3390/s21196617 (PMC8512803; doi:10.3390/s21196617)
Supplement: Supplementary file 1 [file sensors-21-06617-s001.zip › GPT animations/code and data/stroke_data/Force/TR 30.csv]

Devices
1000
		FP1 (5629 Large) - Force			FP2 (5687 Large) [1000Hz] - Force			FP3 (5628 Small) - Force			FP4 (5639) - Force
Frame	Sub Frame	Fx	Fy	Fz	Fx	Fy	Fz	Fx	Fy	Fz	Fx	Fy	Fz
		N	N	N	N	N	N	N	N	N	N	N	N
892	0	0	0	0	0	0	0	0	0	0	0	0	0
892	1	0	0	0	0	0	0	0	0	0	0	0	0
892	2	0	0	0	0	0	0	0	0	0	0	0	0
892	3	0	0	0	0	0	0	0	0	0	0	0	0
892	4	0	0	0	0	0	0	0	0	0	0	0	0
892	5	0	0	0	0	0	0	0	0	0	0	0	0
892	6	0	0	0	0	0	0	0	0	0	0	0	0
892	7	0	0	0	0	0	0	0	0	0	0	0	0
892	8	0	0	0	0	0	0	0	0	0	0	0	0
892	9	0	0	0	0	0	0	0	0	0	0	0	0
893	0	0	0	0	0	0	0	0	0	0	0	0	0
893	1	0	0	0	0	0	0	0	0	0	0	0	0
893	2	0	0	0	0	0	0	0	0	0	0	0	0
893	3	0	0	0	0	0	0	0	0	0	0	0	0
893	4	0	0	0	0	0	0	0	0	0	0	0	0
893	5	0	0	0	0	0	0	0	0	0	0	0	0
893	6	0	0	0	0	0	0	0	0	0	0	0	0
893	7	0	0	0	0	0	0	0	0	0	0	0	0
893	8	0	0	0	0	0	0	0	0	0	0	0	0
893	9	0	0	0	0	0	0	0	0	0	0	0	0
894	0	0	0	0	0	0	0	0	0	0	0	0	0
894	1	0	0	0	0	0	0	0	0	0	0	0	0
894	2	0	0	0	0	0	0	0	0	0	0	0	0
894	3	0	0	0	0	0	0	0	0	0	0	0	0
894	4	0	0	0	0	0	0	0	0	0	0	0	0
894	5	0	0	0	0	0	0	0	0	0	0	0	0
894	6	0	0	0	0	0	0	0	0	0	0	0	0
894	7	0	0	0	0	0	0	0	0	0	0	0	0
894	8	0	0	0	0	0	0	0	0	0	0	0	0
894	9	0	0	0	0	0	0	0	0	0	0	0	0
895	0	0	0	0	0	0	0	0	0	0	0	0	0
895	1	0	0	0	0	0	0	0	0	0	0	0	0
895	2	0	0	0	0	0	0	0	0	0	0	0	0
895	3	0	0	0	0	0	0	0	0	0	0	0	0
895	4	0	0	0	0	0	0	0	0	0	0	0	0
895	5	0	0	0	0	0	0	0	0	0	0	0	0
895	6	0	0	0	0	0	0	0	0	0	0	0	0
895	7	0	0	0	0	0	0	0	0	0	0	0	0
895	8	0	0	0	0	0	0	0	0	0	0	0	0
895	9	0	0	0	0	0	0	0	0	0	0	0	0
896	0	0	0	0	0	0	0	0	0	0	0	0	0
896	1	0	0	0	0	0	0	0	0	0	0	0	0
896	2	0	0	0	0	0	0	0	0	0	0	0	0
896	3	0	0	0	0	0	0	0	0	0	0	0	0
896	4	0	0	0	0	0	0	0	0	0	0	0	0
896	5	0	0	0	0	0	0	0	0	0	0	0	0
896	6	0	0	0	0	0	0	0	0	0	0	0	0
896	7	0	0	0	0	0	0	0	0	0	0	0	0
896	8	0	0	0	0	0	0	0	0	0	0	0	0
896	9	0	0	0	0	0	0	0	0	0	0	0	0
897	0	0	0	0	0	0	0	0	0	0	0	0	0
897	1	0	0	0	0	0	0	0	0	0	0	0	0
897	2	0	0	0	0	0	0	0	0	0	0	0	0
897	3	0	0	0	0	0	0	0	0	0	0	0	0
897	4	0	0	0	0	0	0	0	0	0	0	0	0
897	5	0	0	0	0	0	0	0	0	0	0	0	0
897	6	0	0	0	0	0	0	0	0	0	0	0	0
897	7	0	0	0	0	0	0	0	0	0	0	0	0
897	8	0	0	0	0	0	0	0	0	0	0	0	0
897	9	0	0	0	0	0	0	0	0	0	0	0	0
898	0	0	0	0	0	0	0	0	0	0	0	0	0
898	1	0	0	0	0	0	0	0	0	0	0	0	0
898	2	0	0	0	0	0	0	0	0	0	0	0	0
898	3	0	0	0	0	0	0	0	0	0	0	0	0
898	4	0	0	0	0	0	0	0	0	0	0	0	0
898	5	0	0	0	0	0	0	0	0	0	0	0	0
898	6	0	0	0	0	0	0	0	0	0	0	0	0
898	7	0	0	0	0	0	0	0	0	0	0	0	0
898	8	0	0	0	0	0	0	0	0	0	0	0	0
898	9	0	0	0	0	0	0	0	0	0	0	0	0
899	0	0	0	0	0	0	0	0	0	0	0	0	0
899	1	0	0	0	0	0	0	0	0	0	0	0	0
899	2	0	0	0	0	0	0	0	0	0	0	0	0
899	3	0	0	0	0	0	0	0	0	0	0	0	0
899	4	0	0	0	0	0	0	0	0	0	0	0	0
899	5	0	0	0	0	0	0	0	0	0	0	0	0
899	6	0	0	0	0	0	0	0	0	0	0	0	0
899	7	0	0	0	0	0	0	0	0	0	0	0	0
899	8	0	0	0	0	0	0	0	0	0	0	0	0
899	9	0	0	0	0	0	0	0	0	0	0	0	0
900	0	0	0	0	0	0	0	0	0	0	0	0	0
900	1	0	0	0	0	0	0	0	0	0	0	0	0
900	2	0	0	0	0	0	0	0	0	0	0	0	0
900	3	0	0	0	0	0	0	0	0	0	0	0	0
900	4	0	0	0	0	0	0	0	0	0	0	0	0
900	5	0	0	0	0	0	0	0	0	0	0	0	0
900	6	0	0	0	0	0	0	0	0	0	0	0	0
900	7	0	0	0	0	0	0	0	0	0	0	0	0
900	8	0	0	0	0	0	0	0	0	0	0	0	0
900	9	0	0	0	0	0	0	0	0	0	0	0	0
901	0	0	0	0	0	0	0	0	0	0	0	0	0
901	1	0	0	0	0	0	0	0	0	0	0	0	0
901	2	0	0	0	0	0	0	0	0	0	0	0	0
901	3	0	0	0	0	0	0	0	0	0	0	0	0
901	4	0	0	0	0	0	0	0	0	0	0	0	0
901	5	0	0	0	0	0	0	0	0	0	0	0	0
901	6	0	0	0	0	0	0	0	0	0	0	0	0
901	7	0	0	0	0	0	0	0	0	0	0	0	0
901	8	0	0	0	0	0	0	0	0	0	0	0	0
901	9	0	0	0	0	0	0	0	0	0	0	0	0
902	0	0	0	0	0	0	0	0	0	0	0	0	0
902	1	0	0	0	0	0	0	0	0	0	0	0	0
902	2	0	0	0	0	0	0	0	0	0	0	0	0
902	3	0	0	0	0	0	0	0	0	0	0	0	0
902	4	0	0	0	0	0	0	0	0	0	0	0	0
902	5	0	0	0	0	0	0	0	0	0	0	0	0
902	6	0	0	0	0	0	0	0	0	0	0	0	0
902	7	0	0	0	0	0	0	0	0	0	0	0	0
902	8	0	0	0	0	0	0	0	0	0	0	0	0
902	9	0	0	0	0	0	0	0	0	0	0	0	0
903	0	0	0	0	0	0	0	0	0	0	0	0	0
903	1	0	0	0	0	0	0	0	0	0	0	0	0
903	2	0	0	0	0	0	0	0	0	0	0	0	0
903	3	0	0	0	0	0	0	0	0	0	0	0	0
903	4	0	0	0	0	0	0	0	0	0	0	0	0
903	5	0	0	0	0	0	0	0	0	0	0	0	0
903	6	0	0	0	0	0	0	0	0	0	0	0	0
903	7	0	0	0	0	0	0	0	0	0	0	0	0
903	8	0	0	0	0	0	0	0	0	0	0	0	0
903	9	0	0	0	0	0	0	0	0	0	0	0	0
904	0	0	0	0	0	0	0	0	0	0	0	0	0
904	1	0	0	0	0	0	0	0	0	0	0	0	0
904	2	0	0	0	0	0	0	0	0	0	0	0	0
904	3	0	0	0	0	0	0	0	0	0	0	0	0
904	4	0	0	0	0	0	0	0	0	0	0	0	0
904	5	0	0	0	0	0	0	0	0	0	0	0	0
904	6	0	0	0	0	0	0	0	0	0	0	0	0
904	7	0	0	0	0	0	0	0	0	0	0	0	0
904	8	0	0	0	0	0	0	0	0	0	0	0	0
904	9	0	0	0	0	0	0	0	0	0	0	0	0
905	0	0	0	0	0	0	0	0	0	0	0	0	0
905	1	0	0	0	0	0	0	0	0	0	0	0	0
905	2	0	0	0	0	0	0	0	0	0	0	0	0
905	3	0	0	0	0	0	0	0	0	0	0	0	0
905	4	0	0	0	0	0	0	0	0	0	0	0	0
905	5	0	0	0	0	0	0	0	0	0	0	0	0
905	6	0	0	0	0	0	0	0	0	0	0	0	0
905	7	0	0	0	0	0	0	0	0	0	0	0	0
905	8	0	0	0	0	0	0	0	0	0	0	0	0
905	9	0	0	0	0	0	0	0	0	0	0	0	0
906	0	0	0	0	0	0	0	0	0	0	0	0	0
906	1	0	0	0	0	0	0	0	0	0	0	0	0
906	2	0	0	0	0	0	0	0	0	0	0	0	0
906	3	0	0	0	0	0	0	0	0	0	0	0	0
906	4	0	0	0	0	0	0	0	0	0	0	0	0
906	5	0	0	0	0	0	0	0	0	0	0	0	0
906	6	0	0	0	0	0	0	0	0	0	0	0	0
906	7	0	0	0	0	0	0	0	0	0	0	0	0
906	8	0	0	0	0	0	0	0	0	0	0	0	0
906	9	0	0	0	0	0	0	0	0	0	0	0	0
907	0	0	0	0	0	0	0	0	0	0	0	0	0
907	1	0	0	0	0	0	0	0	0	0	0	0	0
907	2	0	0	0	0	0	0	0	0	0	0	0	0
907	3	0	0	0	0	0	0	0	0	0	0	0	0
907	4	0	0	0	0	0	0	0	0	0	0	0	0
907	5	0	0	0	0	0	0	0	0	0	0	0	0
907	6	0	0	0	0	0	0	0	0	0	0	0	0
907	7	0	0	0	0	0	0	0	0	0	0	0	0
907	8	0	0	0	0	0	0	0	0	0	0	0	0
907	9	0	0	0	0	0	0	0	0	0	0	0	0
908	0	0	0	0	0	0	0	0	0	0	0	0	0
908	1	0	0	0	0	0	0	0	0	0	0	0	0
908	2	0	0	0	0	0	0	0	0	0	0	0	0
908	3	0	0	0	0	0	0	0	0	0	0	0	0
908	4	0	0	0	0	0	0	0	0	0	0	0	0
908	5	0	0	0	0	0	0	0	0	0	0	0	0
908	6	0	0	0	0	0	0	0	0	0	0	0	0
908	7	0	0	0	0	0	0	0	0	0	0	0	0
908	8	0	0	0	0	0	0	0	0	0	0	0	0
908	9	0	0	0	0	0	0	0	0	0	0	0	0
909	0	0	0	0	0	0	0	0	0	0	0	0	0
909	1	0	0	0	0	0	0	0	0	0	0	0	0
909	2	0	0	0	0	0	0	0	0	0	0	0	0
909	3	0	0	0	0	0	0	0	0	0	0	0	0
909	4	0	0	0	0	0	0	0	0	0	0	0	0
909	5	0	0	0	0	0	0	0	0	0	0	0	0
909	6	0	0	0	0	0	0	0	0	0	0	0	0
909	7	0	0	0	0	0	0	0	0	0	0	0	0
909	8	0	0	0	0	0	0	0	0	0	0	0	0
909	9	0	0	0	0	0	0	0	0	0	0	0	0
910	0	0	0	0	0	0	0	0	0	0	0	0	0
910	1	0	0	0	0	0	0	0	0	0	0	0	0
910	2	0	0	0	0	0	0	0	0	0	0	0	0
910	3	0	0	0	0	0	0	0	0	0	0	0	0
910	4	0	0	0	0	0	0	0	0	0	0	0	0
910	5	0	0	0	0	0	0	0	0	0	0	0	0
910	6	0	0	0	0	0	0	0	0	0	0	0	0
910	7	0	0	0	0	0	0	0	0	0	0	0	0
910	8	0	0	0	0	0	0	0	0	0	0	0	0
910	9	0	0	0	0	0	0	0	0	0	0	0	0
911	0	0	0	0	0	0	0	0	0	0	0	0	0
911	1	0	0	0	0	0	0	0	0	0	0	0	0
911	2	0	0	0	0	0	0	0	0	0	0	0	0
911	3	0	0	0	0	0	0	0	0	0	0	0	0
911	4	0	0	0	0	0	0	0	0	0	0	0	0
911	5	0	0	0	0	0	0	0	0	0	0	0	0
911	6	0	0	0	0	0	0	0	0	0	0	0	0
911	7	0	0	0	0	0	0	0	0	0	0	0	0
911	8	0	0	0	0	0	0	0	0	0	0	0	0
911	9	0	0	0	0	0	0	0	0	0	0	0	0
912	0	0	0	0	0	0	0	0	0	0	0	0	0
912	1	0	0	0	0	0	0	0	0	0	0	0	0
912	2	0	0	0	0	0	0	0	0	0	0	0	0
912	3	0	0	0	0	0	0	0	0	0	0	0	0
912	4	0	0	0	0	0	0	0	0	0	0	0	0
912	5	0	0	0	0	0	0	0	0	0	0	0	0
912	6	0	0	0	0	0	0	0	0	0	0	0	0
912	7	0	0	0	0	0	0	0	0	0	0	0	0
912	8	0	0	0	0	0	0	0	0	0	0	0	0
912	9	0	0	0	0	0	0	0	0	0	0	0	0
913	0	0	0	0	0	0	0	0	0	0	0	0	0
913	1	0	0	0	0	0	0	0	0	0	0	0	0
913	2	0	0	0	0	0	0	0	0	0	0	0	0
913	3	0	0	0	0	0	0	0	0	0	0	0	0
913	4	0	0	0	0	0	0	0	0	0	0	0	0
913	5	0	0	0	0	0	0	0	0	0	0	0	0
913	6	0	0	0	0	0	0	0	0	0	0	0	0
913	7	0	0	0	0	0	0	0	0	0	0	0	0
913	8	0	0	0	0	0	0	0	0	0	0	0	0
913	9	0	0	0	0	0	0	0	0	0	0	0	0
914	0	0	0	0	0	0	0	0	0	0	0	0	0
914	1	0	0	0	0	0	0	0	0	0	0	0	0
914	2	0	0	0	0	0	0	0	0	0	0	0	0
914	3	0	0	0	0	0	0	0	0	0	0	0	0
914	4	0	0	0	0	0	0	0	0	0	0	0	0
914	5	0	0	0	0	0	0	0	0	0	0	0	0
914	6	0	0	0	0	0	0	0	0	0	0	0	0
914	7	0	0	0	0	0	0	0	0	0	0	0	0
914	8	0	0	0	0	0	0	0	0	0	0	0	0
914	9	0	0	0	0	0	0	0	0	0	0	0	0
915	0	0	0	0	0	0	0	0	0	0	0	0	0
915	1	0	0	0	0	0	0	0	0	0	0	0	0
915	2	0	0	0	0	0	0	0	0	0	0	0	0
915	3	0	0	0	0	0	0	0	0	0	0	0	0
915	4	0	0	0	0	0	0	0	0	0	0	0	0
915	5	0	0	0	0	0	0	0	0	0	0	0	0
915	6	0	0	0	0	0	0	0	0	0	0	0	0
915	7	0	0	0	0	0	0	0	0	0	0	0	0
915	8	0	0	0	0	0	0	0	0	0	0	0	0
915	9	0	0	0	0	0	0	0	0	0	0	0	0
916	0	0	0	0	0	0	0	0	0	0	0	0	0
916	1	0	0	0	0	0	0	0	0	0	0	0	0
916	2	0	0	0	0	0	0	0	0	0	0	0	0
916	3	0	0	0	0	0	0	0	0	0	0	0	0
916	4	0	0	0	0	0	0	0	0	0	0	0	0
916	5	0	0	0	0	0	0	0	0	0	0	0	0
916	6	0	0	0	0	0	0	0	0	0	0	0	0
916	7	0	0	0	0	0	0	0	0	0	0	0	0
916	8	0	0	0	0	0	0	0	0	0	0	0	0
916	9	0	0	0	0	0	0	0	0	0	0	0	0
917	0	0	0	0	0	0	0	0	0	0	0	0	0
917	1	0	0	0	0	0	0	0	0	0	0	0	0
917	2	0	0	0	0	0	0	0	0	0	0	0	0
917	3	0	0	0	0	0	0	0	0	0	0	0	0
917	4	0	0	0	0	0	0	0	0	0	0	0	0
917	5	0	0	0	0	0	0	0	0	0	0	0	0
917	6	0	0	0	0	0	0	0	0	0	0	0	0
917	7	0	0	0	0	0	0	0	0	0	0	0	0
917	8	0	0	0	0	0	0	0	0	0	0	0	0
917	9	0	0	0	0	0	0	0	0	0	0	0	0
918	0	0	0	0	0	0	0	0	0	0	0	0	0
918	1	0	0	0	0	0	0	0	0	0	0	0	0
918	2	0	0	0	0	0	0	0	0	0	0	0	0
918	3	0	0	0	0	0	0	0	0	0	0	0	0
918	4	0	0	0	0	0	0	0	0	0	0	0	0
918	5	0	0	0	0	0	0	0	0	0	0	0	0
918	6	0	0	0	0	0	0	0	0	0	0	0	0
918	7	0	0	0	0	0	0	0	0	0	0	0	0
918	8	0	0	0	0	0	0	0	0	0	0	0	0
918	9	0	0	0	0	0	0	0	0	0	0	0	0
919	0	0	0	0	0	0	0	0	0	0	0	0	0
919	1	0	0	0	0	0	0	0	0	0	0	0	0
919	2	0	0	0	0	0	0	0	0	0	0	0	0
919	3	0	0	0	0	0	0	0	0	0	0	0	0
919	4	0	0	0	0	0	0	0	0	0	0	0	0
919	5	0	0	0	0	0	0	0	0	0	0	0	0
919	6	0	0	0	0	0	0	0	0	0	0	0	0
919	7	0	0	0	0	0	0	0	0	0	0	0	0
919	8	0	0	0	0	0	0	0	0	0	0	0	0
919	9	0	0	0	0	0	0	0	0	0	0	0	0
920	0	0	0	0	0	0	0	0	0	0	0	0	0
920	1	0	0	0	0	0	0	0	0	0	0	0	0
920	2	0	0	0	0	0	0	0	0	0	0	0	0
920	3	0	0	0	0	0	0	0	0	0	0	0	0
920	4	0	0	0	0	0	0	0	0	0	0	0	0
920	5	0	0	0	0	0	0	0	0	0	0	0	0
920	6	0	0	0	0	0	0	0	0	0	0	0	0
920	7	0	0	0	0	0	0	0	0	0	0	0	0
920	8	0	0	0	0	0	0	0	0	0	0	0	0
920	9	0	0	0	0	0	0	0	0	0	0	0	0
921	0	0	0	0	0	0	0	0	0	0	0	0	0
921	1	0	0	0	0	0	0	0	0	0	0	0	0
921	2	0	0	0	0	0	0	0	0	0	0	0	0
921	3	0	0	0	0	0	0	0	0	0	0	0	0
921	4	0	0	0	0	0	0	0	0	0	0	0	0
921	5	0	0	0	0	0	0	0	0	0	0	0	0
921	6	0	0	0	0	0	0	0	0	0	0	0	0
921	7	0	0	0	0	0	0	0	0	0	0	0	0
921	8	0	0	0	0	0	0	0	0	0	0	0	0
921	9	0	0	0	0	0	0	0	0	0	0	0	0
922	0	0	0	0	0	0	0	0	0	0	0	0	0
922	1	0	0	0	0	0	0	0	0	0	0	0	0
922	2	0	0	0	0	0	0	0	0	0	0	0	0
922	3	0	0	0	0	0	0	0	0	0	0	0	0
922	4	0	0	0	0	0	0	0	0	0	0	0	0
922	5	0	0	0	0	0	0	0	0	0	0	0	0
922	6	0	0	0	0	0	0	0	0	0	0	0	0
922	7	0	0	0	0	0	0	0	0	0	0	0	0
922	8	0	0	0	0	0	0	0	0	0	0	0	0
922	9	0	0	0	0	0	0	0	0	0	0	0	0
923	0	0	0	0	0	0	0	0	0	0	0	0	0
923	1	0	0	0	0	0	0	0	0	0	0	0	0
923	2	0	0	0	0	0	0	0	0	0	0	0	0
923	3	0	0	0	0	0	0	0	0	0	0	0	0
923	4	0	0	0	0	0	0	0	0	0	0	0	0
923	5	0	0	0	0	0	0	0	0	0	0	0	0
923	6	0	0	0	0	0	0	0	0	0	0	0	0
923	7	0	0	0	0	0	0	0	0	0	0	0	0
923	8	0	0	0	0	0	0	0	0	0	0	0	0
923	9	0	0	0	0	0	0	0	0	0	0	0	0
924	0	0	0	0	0	0	0	0	0	0	0	0	0
924	1	0	0	0	0	0	0	0	0	0	0	0	0
924	2	0	0	0	0	0	0	0	0	0	0	0	0
924	3	0	0	0	0	0	0	0	0	0	0	0	0
924	4	0	0	0	0	0	0	0	0	0	0	0	0
924	5	0	0	0	0	0	0	0	0	0	0	0	0
924	6	0	0	0	0	0	0	0	0	0	0	0	0
924	7	0	0	0	0	0	0	0	0	0	0	0	0
924	8	0	0	0	0	0	0	0	0	0	0	0	0
924	9	0	0	0	0	0	0	0	0	0	0	0	0
925	0	0	0	0	0	0	0	0	0	0	0	0	0
925	1	0	0	0	0	0	0	0	0	0	0	0	0
925	2	0	0	0	0	0	0	0	0	0	0	0	0
925	3	0	0	0	0	0	0	0	0	0	0	0	0
925	4	0	0	0	0	0	0	0	0	0	0	0	0
925	5	0	0	0	0	0	0	0	0	0	0	0	0
925	6	0	0	0	0	0	0	0	0	0	0	0	0
925	7	0	0	0	0	0	0	0	0	0	0	0	0
925	8	0	0	0	0	0	0	0	0	0	0	0	0
925	9	0	0	0	0	0	0	0	0	0	0	0	0
926	0	0	0	0	0	0	0	0	0	0	0	0	0
926	1	0	0	0	0	0	0	0	0	0	0	0	0
926	2	0	0	0	0	0	0	0	0	0	0	0	0
926	3	0	0	0	0	0	0	0	0	0	0	0	0
926	4	0	0	0	0	0	0	0	0	0	0	0	0
926	5	0	0	0	0	0	0	0	0	0	0	0	0
926	6	0	0	0	0	0	0	0	0	0	0	0	0
926	7	0	0	0	0	0	0	0	0	0	0	0	0
926	8	0	0	0	0	0	0	0	0	0	0	0	0
926	9	0	0	0	0	0	0	0	0	0	0	0	0
927	0	0	0	0	0	0	0	0	0	0	0	0	0
927	1	0	0	0	0	0	0	0	0	0	0	0	0
927	2	0	0	0	0	0	0	0	0	0	0	0	0
927	3	0	0	0	0	0	0	0	0	0	0	0	0
927	4	0	0	0	0	0	0	0	0	0	0	0	0
927	5	0	0	0	0	0	0	0	0	0	0	0	0
927	6	0	0	0	0	0	0	0	0	0	0	0	0
927	7	0	0	0	0	0	0	0	0	0	0	0	0
927	8	0	0	0	0	0	0	0	0	0	0	0	0
927	9	0	0	0	0	0	0	0	0	0	0	0	0
928	0	0	0	0	0	0	0	0	0	0	0	0	0
928	1	0	0	0	0	0	0	0	0	0	0	0	0
928	2	0	0	0	0	0	0	0	0	0	0	0	0
928	3	0	0	0	0	0	0	0	0	0	0	0	0
928	4	0	0	0	0	0	0	0	0	0	0	0	0
928	5	0	0	0	0	0	0	0	0	0	0	0	0
928	6	0	0	0	0	0	0	0	0	0	0	0	0
928	7	0	0	0	0	0	0	0	0	0	0	0	0
928	8	0	0	0	0	0	0	0	0	0	0	0	0
928	9	0	0	0	0	0	0	0	0	0	0	0	0
929	0	0	0	0	0	0	0	0	0	0	0	0	0
929	1	0	0	0	0	0	0	0	0	0	0	0	0
929	2	0	0	0	0	0	0	0	0	0	0	0	0
929	3	0	0	0	0	0	0	0	0	0	0	0	0
929	4	0	0	0	0	0	0	0	0	0	0	0	0
929	5	0	0	0	0	0	0	0	0	0	0	0	0
929	6	0	0	0	0	0	0	0	0	0	0	0	0
929	7	0	0	0	0	0	0	0	0	0	0	0	0
929	8	0	0	0	0	0	0	0	0	0	0	0	0
929	9	0	0	0	0	0	0	0	0	0	0	0	0
930	0	0	0	0	0	0	0	0	0	0	0	0	0
930	1	0	0	0	0	0	0	0	0	0	0	0	0
930	2	0	0	0	0	0	0	0	0	0	0	0	0
930	3	0	0	0	0	0	0	0	0	0	0	0	0
930	4	0	0	0	0	0	0	0	0	0	0	0	0
930	5	0	0	0	0	0	0	0	0	0	0	0	0
930	6	0	0	0	0	0	0	0	0	0	0	0	0
930	7	0	0	0	0	0	0	0	0	0	0	0	0
930	8	0	0	0	0	0	0	0	0	0	0	0	0
930	9	0	0	0	0	0	0	0	0	0	0	0	0
931	0	0	0	0	0	0	0	0	0	0	0	0	0
931	1	0	0	0	0	0	0	0	0	0	0	0	0
931	2	0	0	0	0	0	0	0	0	0	0	0	0
931	3	0	0	0	0	0	0	0	0	0	0	0	0
931	4	0	0	0	0	0	0	0	0	0	0	0	0
931	5	0	0	0	0	0	0	0	0	0	0	0	0
931	6	0	0	0	0	0	0	0	0	0	0	0	0
931	7	0	0	0	0	0	0	0	0	0	0	0	0
931	8	0	0	0	0	0	0	0	0	0	0	0	0
931	9	0	0	0	0	0	0	0	0	0	0	0	0
932	0	0	0	0	0	0	0	0	0	0	0	0	0
932	1	0	0	0	0	0	0	0	0	0	0	0	0
932	2	0	0	0	0	0	0	0	0	0	0	0	0
932	3	0	0	0	0	0	0	0	0	0	0	0	0
932	4	0	0	0	0	0	0	0	0	0	0	0	0
932	5	0	0	0	0	0	0	0	0	0	0	0	0
932	6	0	0	0	0	0	0	0	0	0	0	0	0
932	7	0	0	0	0	0	0	0	0	0	0	0	0
932	8	0	0	0	0	0	0	0	0	0	0	0	0
932	9	0	0	0	0	0	0	0	0	0	0	0	0
933	0	0	0	0	0	0	0	0	0	0	0	0	0
933	1	0	0	0	0	0	0	0	0	0	0	0	0
933	2	0	0	0	0	0	0	0	0	0	0	0	0
933	3	0	0	0	0	0	0	0	0	0	0	0	0
933	4	0	0	0	0	0	0	0	0	0	0	0	0
933	5	0	0	0	0	0	0	0	0	0	0	0	0
933	6	0	0	0	0	0	0	0	0	0	0	0	0
933	7	0	0	0	0	0	0	0	0	0	0	0	0
933	8	0	0	0	0	0	0	0	0	0	0	0	0
933	9	0	0	0	0	0	0	0	0	0	0	0	0
934	0	0	0	0	0	0	0	0	0	0	0	0	0
934	1	0	0	0	0	0	0	0	0	0	0	0	0
934	2	0	0	0	0	0	0	0	0	0	0	0	0
934	3	0	0	0	0	0	0	0	0	0	0	0	0
934	4	0	0	0	0	0	0	0	0	0	0	0	0
934	5	0	0	0	0	0	0	0	0	0	0	0	0
934	6	0	0	0	0	0	0	0	0	0	0	0	0
934	7	0	0	0	0	0	0	0	0	0	0	0	0
934	8	0	0	0	0	0	0	0	0	0	0	0	0
934	9	0	0	0	0	0	0	0	0	0	0	0	0
935	0	0	0	0	0	0	0	0	0	0	0	0	0
935	1	0	0	0	0	0	0	0	0	0	0	0	0
935	2	0	0	0	0	0	0	0	0	0	0	0	0
935	3	0	0	0	0	0	0	0	0	0	0	0	0
935	4	0	0	0	0	0	0	0	0	0	0	0	0
935	5	0	0	0	0	0	0	0	0	0	0	0	0
935	6	0	0	0	0	0	0	0	0	0	0	0	0
935	7	0	0	0	0	0	0	0	0	0	0	0	0
935	8	0	0	0	0	0	0	0	0	0	0	0	0
935	9	0	0	0	0	0	0	0	0	0	0	0	0
936	0	0	0	0	0	0	0	0	0	0	0	0	0
936	1	0	0	0	0	0	0	0	0	0	0	0	0
936	2	0	0	0	0	0	0	0	0	0	0	0	0
936	3	0	0	0	0	0	0	0	0	0	0	0	0
936	4	0	0	0	0	0	0	0	0	0	0	0	0
936	5	0	0	0	0	0	0	0	0	0	0	0	0
936	6	0	0	0	0	0	0	0	0	0	0	0	0
936	7	0	0	0	0	0	0	0	0	0	0	0	0
936	8	0	0	0	0	0	0	0	0	0	0	0	0
936	9	0	0	0	0	0	0	0	0	0	0	0	0
937	0	0	0	0	0	0	0	0	0	0	0	0	0
937	1	0	0	0	0	0	0	0	0	0	0	0	0
937	2	0	0	0	0	0	0	0	0	0	0	0	0
937	3	0	0	0	0	0	0	0	0	0	0	0	0
937	4	0	0	0	0	0	0	0	0	0	0	0	0
937	5	0	0	0	0	0	0	0	0	0	0	0	0
937	6	0	0	0	0	0	0	0	0	0	0	0	0
937	7	0	0	0	0	0	0	0	0	0	0	0	0
937	8	0	0	0	0	0	0	0	0	0	0	0	0
937	9	0	0	0	0	0	0	0	0	0	0	0	0
938	0	0	0	0	0	0	0	0	0	0	0	0	0
938	1	0	0	0	0	0	0	0	0	0	0	0	0
938	2	0	0	0	0	0	0	0	0	0	0	0	0
938	3	0	0	0	0	0	0	0	0	0	0	0	0
938	4	0	0	0	0	0	0	0	0	0	0	0	0
938	5	0	0	0	0	0	0	0	0	0	0	0	0
938	6	0	0	0	0	0	0	0	0	0	0	0	0
938	7	0	0	0	0	0	0	0	0	0	0	0	0
938	8	0	0	0	0	0	0	0	0	0	0	0	0
938	9	0	0	0	0	0	0	0	0	0	0	0	0
939	0	0	0	0	0	0	0	0	0	0	0	0	0
939	1	0	0	0	0	0	0	0	0	0	0	0	0
939	2	0	0	0	0	0	0	0	0	0	0	0	0
939	3	0	0	0	0	0	0	0	0	0	0	0	0
939	4	0	0	0	0	0	0	0	0	0	0	0	0
939	5	0	0	0	0	0	0	0	0	0	0	0	0
939	6	0	0	0	0	0	0	0	0	0	0	0	0
939	7	0	0	0	0	0	0	0	0	0	0	0	0
939	8	0	0	0	0	0	0	0	0	0	0	0	0
939	9	0	0	0	0	0	0	0	0	0	0	0	0
940	0	0	0	0	0	0	0	0	0	0	0	0	0
940	1	0	0	0	0	0	0	0	0	0	0	0	0
940	2	0	0	0	0	0	0	0	0	0	0	0	0
940	3	0	0	0	0	0	0	0	0	0	0	0	0
940	4	0	0	0	0	0	0	0	0	0	0	0	0
940	5	0	0	0	0	0	0	0	0	0	0	0	0
940	6	0	0	0	0	0	0	0	0	0	0	0	0
940	7	0	0	0	0	0	0	0	0	0	0	0	0
940	8	0	0	0	0	0	0	0	0	0	0	0	0
940	9	0	0	0	0	0	0	0	0	0	0	0	0
941	0	0	0	0	0	0	0	0	0	0	0	0	0
941	1	0	0	0	0	0	0	0	0	0	0	0	0
941	2	0	0	0	0	0	0	0	0	0	0	0	0
941	3	0	0	0	0	0	0	0	0	0	0	0	0
941	4	0	0	0	0	0	0	0	0	0	0	0	0
941	5	0	0	0	0	0	0	0	0	0	0	0	0
941	6	0	0	0	0	0	0	0	0	0	0	0	0
941	7	0	0	0	0	0	0	0	0	0	0	0	0
941	8	0	0	0	0	0	0	0	0	0	0	0	0
941	9	0	0	0	0	0	0	0	0	0	0	0	0
942	0	0	0	0	0	0	0	0	0	0	0	0	0
942	1	0	0	0	0	0	0	0	0	0	0	0	0
942	2	0	0	0	0	0	0	0	0	0	0	0	0
942	3	0	0	0	0	0	0	0	0	0	0	0	0
942	4	0	0	0	0	0	0	0	0	0	0	0	0
942	5	0	0	0	0	0	0	0	0	0	0	0	0
942	6	0	0	0	0	0	0	0	0	0	0	0	0
942	7	0	0	0	0	0	0	0	0	0	0	0	0
942	8	0	0	0	0	0	0	0	0	0	0	0	0
942	9	0	0	0	0	0	0	0	0	0	0	0	0
943	0	0	0	0	0	0	0	0	0	0	0	0	0
943	1	0	0	0	0	0	0	0	0	0	0	0	0
943	2	0	0	0	0	0	0	0	0	0	0	0	0
943	3	0	0	0	0	0	0	0	0	0	0	0	0
943	4	0	0	0	0	0	0	0	0	0	0	0	0
943	5	0	0	0	0	0	0	0	0	0	0	0	0
943	6	0	0	0	0	0	0	0	0	0	0	0	0
943	7	0	0	0	0	0	0	0	0	0	0	0	0
943	8	0	0	0	0	0	0	0	0	0	0	0	0
943	9	0	0	0	0	0	0	0	0	0	0	0	0
944	0	0	0	0	0	0	0	0	0	0	0	0	0
944	1	0	0	0	0	0	0	0	0	0	0	0	0
944	2	0	0	0	0	0	0	0	0	0	0	0	0
944	3	0	0	0	0	0	0	0	0	0	0	0	0
944	4	0	0	0	0	0	0	0	0	0	0	0	0
944	5	0	0	0	0	0	0	0	0	0	0	0	0
944	6	0	0	0	0	0	0	0	0	0	0	0	0
944	7	0	0	0	0	0	0	0	0	0	0	0	0
944	8	0	0	0	0	0	0	0	0	0	0	0	0
944	9	0	0	0	0	0	0	0	0	0	0	0	0
945	0	0	0	0	0	0	0	0	0	0	0	0	0
945	1	0	0	0	0	0	0	0	0	0	0	0	0
945	2	0	0	0	0	0	0	0	0	0	0	0	0
945	3	0	0	0	0	0	0	0	0	0	0	0	0
945	4	0	0	0	0	0	0	0	0	0	0	0	0
945	5	0	0	0	0	0	0	0	0	0	0	0	0
945	6	0	0	0	0	0	0	0	0	0	0	0	0
945	7	0	0	0	0	0	0	0	0	0	0	0	0
945	8	0	0	0	0	0	0	0	0	0	0	0	0
945	9	0	0	0	0	0	0	0	0	0	0	0	0
946	0	0	0	0	0	0	0	0	0	0	0	0	0
946	1	0	0	0	0	0	0	0	0	0	0	0	0
946	2	0	0	0	0	0	0	0	0	0	0	0	0
946	3	0	0	0	0	0	0	0	0	0	0	0	0
946	4	0	0	0	0	0	0	0	0	0	0	0	0
946	5	0	0	0	0	0	0	0	0	0	0	0	0
946	6	0	0	0	0	0	0	0	0	0	0	0	0
946	7	0	0	0	0	0	0	0	0	0	0	0	0
946	8	0	0	0	0	0	0	0	0	0	0	0	0
946	9	0	0	0	0	0	0	0	0	0	0	0	0
947	0	0	0	0	0	0	0	0	0	0	0	0	0
947	1	0	0	0	0	0	0	0	0	0	0	0	0
947	2	0	0	0	0	0	0	0	0	0	0	0	0
947	3	0	0	0	0	0	0	0	0	0	0	0	0
947	4	0	0	0	0	0	0	0	0	0	0	0	0
947	5	0	0	0	0	0	0	0	0	0	0	0	0
947	6	0	0	0	0	0	0	0	0	0	0	0	0
947	7	0	0	0	0	0	0	0	0	0	0	0	0
947	8	0	0	0	0	0	0	0	0	0	0	0	0
947	9	0	0	0	0	0	0	0	0	0	0	0	0
948	0	0	0	0	0	0	0	0	0	0	0	0	0
948	1	0	0	0	0	0	0	0	0	0	0	0	0
948	2	0	0	0	0	0	0	0	0	0	0	0	0
948	3	0	0	0	0	0	0	0	0	0	0	0	0
948	4	0	0	0	0	0	0	0	0	0	0	0	0
948	5	0	0	0	0	0	0	0	0	0	0	0	0
948	6	0	0	0	0	0	0	0	0	0	0	0	0
948	7	0	0	0	0	0	0	0	0	0	0	0	0
948	8	0	0	0	0	0	0	0	0	0	0	0	0
948	9	0	0	0	0	0	0	0	0	0	0	0	0
949	0	0	0	0	0	0	0	0	0	0	0	0	0
949	1	0	0	0	0	0	0	0	0	0	0	0	0
949	2	0	0	0	0	0	0	0	0	0	0	0	0
949	3	0	0	0	0	0	0	0	0	0	0	0	0
949	4	0	0	0	0	0	0	0	0	0	0	0	0
949	5	0	0	0	0	0	0	0	0	0	0	0	0
949	6	0	0	0	0	0	0	0	0	0	0	0	0
949	7	0	0	0	0	0	0	0	0	0	0	0	0
949	8	0	0	0	0	0	0	0	0	0	0	0	0
949	9	0	0	0	0	0	0	0	0	0	0	0	0
950	0	0	0	0	0	0	0	0	0	0	0	0	0
950	1	0	0	0	0	0	0	0	0	0	0	0	0
950	2	0	0	0	0	0	0	0	0	0	0	0	0
950	3	0	0	0	0	0	0	0	0	0	0	0	0
950	4	0	0	0	0	0	0	0	0	0	0	0	0
950	5	0	0	0	0	0	0	0	0	0	0	0	0
950	6	0	0	0	0	0	0	0	0	0	0	0	0
950	7	0	0	0	0	0	0	0	0	0	0	0	0
950	8	0	0	0	0	0	0	0	0	0	0	0	0
950	9	0	0	0	0	0	0	0	0	0	0	0	0
951	0	0	0	0	0	0	0	0	0	0	0	0	0
951	1	0	0	0	0	0	0	0	0	0	0	0	0
951	2	0	0	0	0	0	0	0	0	0	0	0	0
951	3	0	0	0	0	0	0	0	0	0	0	0	0
951	4	0	0	0	0	0	0	0	0	0	0	0	0
951	5	0	0	0	0	0	0	0	0	0	0	0	0
951	6	0	0	0	0	0	0	0	0	0	0	0	0
951	7	0	0	0	0	0	0	0	0	0	0	0	0
951	8	0	0	0	0	0	0	0	0	0	0	0	0
951	9	0	0	0	0	0	0	0	0	0	0	0	0
952	0	0	0	0	0	0	0	0	0	0	0	0	0
952	1	0	0	0	0	0	0	0	0	0	0	0	0
952	2	0	0	0	0	0	0	0	0	0	0	0	0
952	3	0	0	0	0	0	0	0	0	0	0	0	0
952	4	0	0	0	0	0	0	0	0	0	0	0	0
952	5	0	0	0	0	0	0	0	0	0	0	0	0
952	6	0	0	0	0	0	0	0	0	0	0	0	0
952	7	0	0	0	0	0	0	0	0	0	0	0	0
952	8	0	0	0	0	0	0	0	0	0	0	0	0
952	9	0	0	0	0	0	0	0	0	0	0	0	0
953	0	0	0	0	0	0	0	0	0	0	0	0	0
953	1	0	0	0	0	0	0	0	0	0	0	0	0
953	2	0	0	0	0	0	0	0	0	0	0	0	0
953	3	0	0	0	0	0	0	0	0	0	0	0	0
953	4	0	0	0	0	0	0	0	0	0	0	0	0
953	5	0	0	0	0	0	0	0	0	0	0	0	0
953	6	0	0	0	0	0	0	0	0	0	0	0	0
953	7	0	0	0	0	0	0	0	0	0	0	0	0
953	8	0	0	0	0	0	0	0	0	0	0	0	0
953	9	0	0	0	0	0	0	0	0	0	0	0	0
954	0	0	0	0	0	0	0	0	0	0	0	0	0
954	1	0	0	0	0	0	0	0	0	0	0	0	0
954	2	0	0	0	0	0	0	0	0	0	0	0	0
954	3	0	0	0	0	0	0	0	0	0	0	0	0
954	4	0	0	0	0	0	0	0	0	0	0	0	0
954	5	0	0	0	0	0	0	0	0	0	0	0	0
954	6	0	0	0	0	0	0	0	0	0	0	0	0
954	7	0	0	0	0	0	0	0	0	0	0	0	0
954	8	0	0	0	0	0	0	0	0	0	0	0	0
954	9	0	0	0	0	0	0	0	0	0	0	0	0
955	0	0	0	0	0	0	0	0	0	0	0	0	0
955	1	0	0	0	0	0	0	0	0	0	0	0	0
955	2	0	0	0	0	0	0	0	0	0	0	0	0
955	3	0	0	0	0	0	0	0	0	0	0	0	0
955	4	0	0	0	0	0	0	0	0	0	0	0	0
955	5	0	0	0	0	0	0	0	0	0	0	0	0
955	6	0	0	0	0	0	0	0	0	0	0	0	0
955	7	0	0	0	0	0	0	0	0	0	0	0	0
955	8	0	0	0	0	0	0	0	0	0	0	0	0
955	9	0	0	0	0	0	0	0	0	0	0	0	0
956	0	0	0	0	0	0	0	0	0	0	0	0	0
956	1	0	0	0	0	0	0	0	0	0	0	0	0
956	2	0	0	0	0	0	0	0	0	0	0	0	0
956	3	0	0	0	0	0	0	0	0	0	0	0	0
956	4	0	0	0	0	0	0	0	0	0	0	0	0
956	5	0	0	0	0	0	0	0	0	0	0	0	0
956	6	0	0	0	0	0	0	0	0	0	0	0	0
956	7	0	0	0	0	0	0	0	0	0	0	0	0
956	8	0	0	0	0	0	0	0	0	0	0	0	0
956	9	0	0	0	0	0	0	0	0	0	0	0	0
957	0	0	0	0	0	0	0	0	0	0	0	0	0
957	1	0	0	0	0	0	0	0	0	0	0	0	0
957	2	0	0	0	0	0	0	0	0	0	0	0	0
957	3	0	0	0	0	0	0	0	0	0	0	0	0
957	4	0	0	0	0	0	0	0	0	0	0	0	0
957	5	0	0	0	0	0	0	0	0	0	0	0	0
957	6	0	0	0	0	0	0	0	0	0	0	0	0
957	7	0	0	0	0	0	0	0	0	0	0	0	0
957	8	0	0	0	0	0	0	0	0	0	0	0	0
957	9	0	0	0	0	0	0	0	0	0	0	0	0
958	0	0	0	0	0	0	0	0	0	0	0	0	0
958	1	0	0	0	0	0	0	0	0	0	0	0	0
958	2	0	0	0	0	0	0	0	0	0	0	0	0
958	3	0	0	0	0	0	0	0	0	0	0	0	0
958	4	0	0	0	0	0	0	0	0	0	0	0	0
958	5	0	0	0	0	0	0	0	0	0	0	0	0
958	6	0	0	0	0	0	0	0	0	0	0	0	0
958	7	0	0	0	0	0	0	0	0	0	0	0	0
958	8	0	0	0	0	0	0	0	0	0	0	0	0
958	9	0	0	0	0	0	0	0	0	0	0	0	0
959	0	0	0	0	0	0	0	0	0	0	0	0	0
959	1	0	0	0	0	0	0	0	0	0	0	0	0
959	2	0	0	0	0	0	0	0	0	0	0	0	0
959	3	0	0	0	0	0	0	0	0	0	0	0	0
959	4	0	0	0	0	0	0	0	0	0	0	0	0
959	5	0	0	0	0	0	0	0	0	0	0	0	0
959	6	0	0	0	0	0	0	0	0	0	0	0	0
959	7	0	0	0	0	0	0	0	0	0	0	0	0
959	8	0	0	0	0	0	0	0	0	0	0	0	0
959	9	0	0	0	0	0	0	0	0	0	0	0	0
960	0	0	0	0	0	0	0	0	0	0	0	0	0
960	1	0	0	0	0	0	0	0	0	0	0	0	0
960	2	0	0	0	0	0	0	0	0	0	0	0	0
960	3	0	0	0	0	0	0	0	0	0	0	0	0
960	4	0	0	0	0	0	0	0	0	0	0	0	0
960	5	0	0	0	0	0	0	0	0	0	0	0	0
960	6	0	0	0	0	0	0	0	0	0	0	0	0
960	7	0	0	0	0	0	0	0	0	0	0	0	0
960	8	0	0	0	0	0	0	0	0	0	0	0	0
960	9	0	0	0	0	0	0	0	0	0	0	0	0
961	0	0	0	0	0	0	0	0	0	0	0	0	0
961	1	0	0	0	0	0	0	0	0	0	0	0	0
961	2	0	0	0	0	0	0	0	0	0	0	0	0
961	3	0	0	0	0	0	0	0	0	0	0	0	0
961	4	0	0	0	0	0	0	0	0	0	0	0	0
961	5	0	0	0	0	0	0	0	0	0	0	0	0
961	6	0	0	0	0	0	0	0	0	0	0	0	0
961	7	0	0	0	0	0	0	0	0	0	0	0	0
961	8	0	0	0	0	0	0	0	0	0	0	0	0
961	9	0	0	0	0	0	0	0	0	0	0	0	0
962	0	0	0	0	0	0	0	0	0	0	0	0	0
962	1	0	0	0	0	0	0	0	0	0	0	0	0
962	2	0	0	0	0	0	0	0	0	0	0	0	0
962	3	0	0	0	0	0	0	0	0	0	0	0	0
962	4	0	0	0	0	0	0	0	0	0	0	0	0
962	5	0	0	0	0	0	0	0	0	0	0	0	0
962	6	0	0	0	0	0	0	0	0	0	0	0	0
962	7	0	0	0	0	0	0	0	0	0	0	0	0
962	8	0	0	0	0	0	0	0	0	0	0	0	0
962	9	0	0	0	0	0	0	0	0	0	0	0	0
963	0	0	0	0	0	0	0	0	0	0	0	0	0
963	1	0	0	0	0	0	0	0	0	0	0	0	0
963	2	0	0	0	0	0	0	0	0	0	0	0	0
963	3	0	0	0	0	0	0	0	0	0	0	0	0
963	4	0	0	0	0	0	0	0	0	0	0	0	0
963	5	0	0	0	0	0	0	0	0	0	0	0	0
963	6	0	0	0	0	0	0	0	0	0	0	0	0
963	7	0	0	0	0	0	0	0	0	0	0	0	0
963	8	0	0	0	0	0	0	0	0	0	0	0	0
963	9	0	0	0	0	0	0	0	0	0	0	0	0
964	0	0	0	0	0	0	0	0	0	0	0	0	0
964	1	0	0	0	0	0	0	0	0	0	0	0	0
964	2	0	0	0	0	0	0	0	0	0	0	0	0
964	3	0	0	0	0	0	0	0	0	0	0	0	0
964	4	0	0	0	0	0	0	0	0	0	0	0	0
964	5	0	0	0	0	0	0	0	0	0	0	0	0
964	6	0	0	0	0	0	0	0	0	0	0	0	0
964	7	0	0	0	0	0	0	0	0	0	0	0	0
964	8	0	0	0	0	0	0	0	0	0	0	0	0
964	9	0	0	0	0	0	0	0	0	0	0	0	0
965	0	0	0	0	0	0	0	0	0	0	0	0	0
965	1	0	0	0	0	0	0	0	0	0	0	0	0
965	2	0	0	0	0	0	0	0	0	0	0	0	0
965	3	0	0	0	0	0	0	0	0	0	0	0	0
965	4	0	0	0	0	0	0	0	0	0	0	0	0
965	5	0	0	0	0	0	0	0	0	0	0	0	0
965	6	0	0	0	0	0	0	0	0	0	0	0	0
965	7	0	0	0	0	0	0	0	0	0	0	0	0
965	8	0	0	0	0	0	0	0	0	0	0	0	0
965	9	0	0	0	0	0	0	0	0	0	0	0	0
966	0	0	0	0	0	0	0	0	0	0	0	0	0
966	1	0	0	0	0	0	0	0	0	0	0	0	0
966	2	0	0	0	0	0	0	0	0	0	0	0	0
966	3	0	0	0	0	0	0	0	0	0	0	0	0
966	4	0	0	0	0	0	0	0	0	0	0	0	0
966	5	0	0	0	0	0	0	0	0	0	0	0	0
966	6	0	0	0	0	0	0	0	0	0	0	0	0
966	7	0	0	0	0	0	0	0	0	0	0	0	0
966	8	0	0	0	0	0	0	0	0	0	0	0	0
966	9	0	0	0	0	0	0	0	0	0	0	0	0
967	0	0	0	0	0	0	0	0	0	0	0	0	0
967	1	0	0	0	0	0	0	0	0	0	0	0	0
967	2	0	0	0	0	0	0	0	0	0	0	0	0
967	3	0	0	0	0	0	0	0	0	0	0	0	0
967	4	0	0	0	0	0	0	0	0	0	0	0	0
967	5	0	0	0	0	0	0	0	0	0	0	0	0
967	6	0	0	0	0	0	0	0	0	0	0	0	0
967	7	0	0	0	0	0	0	0	0	0	0	0	0
967	8	0	0	0	0	0	0	0	0	0	0	0	0
967	9	0	0	0	0	0	0	0	0	0	0	0	0
968	0	0	0	0	0	0	0	0	0	0	0	0	0
968	1	0	0	0	0	0	0	0	0	0	0	0	0
968	2	0	0	0	0	0	0	0	0	0	0	0	0
968	3	0	0	0	0	0	0	0	0	0	0	0	0
968	4	0	0	0	0	0	0	0	0	0	0	0	0
968	5	0	0	0	0	0	0	0	0	0	0	0	0
968	6	0	0	0	0	0	0	0	0	0	0	0	0
968	7	0	0	0	0	0	0	0	0	0	0	0	0
968	8	0	0	0	0	0	0	0	0	0	0	0	0
968	9	0	0	0	0	0	0	0	0	0	0	0	0
969	0	0	0	0	0	0	0	0	0	0	0	0	0
969	1	0	0	0	0	0	0	0	0	0	0	0	0
969	2	0	0	0	0	0	0	0	0	0	0	0	0
969	3	0	0	0	0	0	0	0	0	0	0	0	0
969	4	0	0	0	0	0	0	0	0	0	0	0	0
969	5	0	0	0	0	0	0	0	0	0	0	0	0
969	6	0	0	0	0	0	0	0	0	0	0	0	0
969	7	0	0	0	0	0	0	0	0	0	0	0	0
969	8	0	0	0	0	0	0	0	0	0	0	0	0
969	9	0	0	0	0	0	0	0	0	0	0	0	0
970	0	0	0	0	0	0	0	0	0	0	0	0	0
970	1	0	0	0	0	0	0	0	0	0	0	0	0
970	2	0	0	0	0	0	0	0	0	0	0	0	0
970	3	0	0	0	0	0	0	0	0	0	0	0	0
970	4	0	0	0	0	0	0	0	0	0	0	0	0
970	5	0	0	0	0	0	0	0	0	0	0	0	0
970	6	0	0	0	0	0	0	0	0	0	0	0	0
970	7	0	0	0	0	0	0	0	0	0	0	0	0
970	8	0	0	0	0	0	0	0	0	0	0	0	0
970	9	0	0	0	0	0	0	0	0	0	0	0	0
971	0	0	0	0	0	0	0	0	0	0	0	0	0
971	1	0	0	0	0	0	0	0	0	0	0	0	0
971	2	0	0	0	0	0	0	0	0	0	0	0	0
971	3	0	0	0	0	0	0	0	0	0	0	0	0
971	4	0	0	0	0	0	0	0	0	0	0	0	0
971	5	0	0	0	0	0	0	0	0	0	0	0	0
971	6	0	0	0	0	0	0	0	0	0	0	0	0
971	7	0	0	0	0	0	0	0	0	0	0	0	0
971	8	0	0	0	0	0	0	0	0	0	0	0	0
971	9	0	0	0	0	0	0	0	0	0	0	0	0
972	0	0	0	0	0	0	0	0	0	0	0	0	0
972	1	0	0	0	0	0	0	0	0	0	0	0	0
972	2	0	0	0	0	0	0	0	0	0	0	0	0
972	3	0	0	0	0	0	0	0	0	0	0	0	0
972	4	0	0	0	0	0	0	0	0	0	0	0	0
972	5	0	0	0	0	0	0	0	0	0	0	0	0
972	6	0	0	0	0	0	0	0	0	0	0	0	0
972	7	0	0	0	0	0	0	0	0	0	0	0	0
972	8	0	0	0	0	0	0	0	0	0	0	0	0
972	9	0	0	0	0	0	0	0	0	0	0	0	0
973	0	0	0	0	0	0	0	0	0	0	0	0	0
973	1	0	0	0	0	0	0	0	0	0	0	0	0
973	2	0	0	0	0	0	0	0	0	0	0	0	0
973	3	0	0	0	0	0	0	0	0	0	0	0	0
973	4	0	0	0	0	0	0	0	0	0	0	0	0
973	5	0	0	0	0	0	0	0	0	0	0	0	0
973	6	0	0	0	0	0	0	0	0	0	0	0	0
973	7	0	0	0	0	0	0	0	0	0	0	0	0
973	8	0	0	0	0	0	0	0	0	0	0	0	0
973	9	0	0	0	0	0	0	0	0	0	0	0	0
974	0	0	0	0	0	0	0	0	0	0	0	0	0
974	1	0	0	0	0	0	0	0	0	0	0	0	0
974	2	0	0	0	0	0	0	0	0	0	0	0	0
974	3	0	0	0	0	0	0	0	0	0	0	0	0
974	4	0	0	0	0	0	0	0	0	0	0	0	0
974	5	0	0	0	0	0	0	0	0	0	0	0	0
974	6	0	0	0	0	0	0	0	0	0	0	0	0
974	7	0	0	0	0	0	0	0	0	0	0	0	0
974	8	0	0	0	0	0	0	0	0	0	0	0	0
974	9	0	0	0	0	0	0	0	0	0	0	0	0
975	0	0	0	0	0	0	0	0	0	0	0	0	0
975	1	0	0	0	0	0	0	0	0	0	0	0	0
975	2	0	0	0	0	0	0	0	0	0	0	0	0
975	3	0	0	0	0	0	0	0	0	0	0	0	0
975	4	0	0	0	0	0	0	0	0	0	0	0	0
975	5	0	0	0	0	0	0	0	0	0	0	0	0
975	6	0	0	0	0	0	0	0	0	0	0	0	0
975	7	0	0	0	0	0	0	0	0	0	0	0	0
975	8	0	0	0	0	0	0	0	0	0	0	0	0
975	9	0	0	0	0	0	0	0	0	0	0	0	0
976	0	0	0	0	0	0	0	0	0	0	0	0	0
976	1	0	0	0	0	0	0	0	0	0	0	0	0
976	2	0	0	0	0	0	0	0	0	0	0	0	0
976	3	0	0	0	0	0	0	0	0	0	0	0	0
976	4	0	0	0	0	0	0	0	0	0	0	0	0
976	5	0	0	0	0	0	0	0	0	0	0	0	0
976	6	0	0	0	0	0	0	0	0	0	0	0	0
976	7	0	0	0	0	0	0	0	0	0	0	0	0
976	8	0	0	0	0	0	0	0	0	0	0	0	0
976	9	0	0	0	0	0	0	0	0	0	0	0	0
977	0	0	0	0	0	0	0	0	0	0	0	0	0
977	1	0	0	0	0	0	0	0	0	0	0	0	0
977	2	0	0	0	0	0	0	0	0	0	0	0	0
977	3	0	0	0	0	0	0	0	0	0	0	0	0
977	4	0	0	0	0	0	0	0	0	0	0	0	0
977	5	0	0	0	0	0	0	0	0	0	0	0	0
977	6	0	0	0	0	0	0	0	0	0	0	0	0
977	7	0	0	0	0	0	0	0	0	0	0	0	0
977	8	0	0	0	0	0	0	0	0	0	0	0	0
977	9	0	0	0	0	0	0	0	0	0	0	0	0
978	0	0	0	0	0	0	0	0	0	0	0	0	0
978	1	0	0	0	0	0	0	0	0	0	0	0	0
978	2	0	0	0	0	0	0	0	0	0	0	0	0
978	3	0	0	0	0	0	0	0	0	0	0	0	0
978	4	0	0	0	0	0	0	0	0	0	0	0	0
978	5	0	0	0	0	0	0	0	0	0	0	0	0
978	6	0	0	0	0	0	0	0	0	0	0	0	0
978	7	0	0	0	0	0	0	0	0	0	0	0	0
978	8	0	0	0	0	0	0	0	0	0	0	0	0
978	9	0	0	0	0	0	0	0	0	0	0	0	0
979	0	0	0	0	0	0	0	0	0	0	0	0	0
979	1	0	0	0	0	0	0	0	0	0	0	0	0
979	2	0	0	0	0	0	0	0	0	0	0	0	0
979	3	0	0	0	0	0	0	0	0	0	0	0	0
979	4	0	0	0	0	0	0	0	0	0	0	0	0
979	5	0	0	0	0	0	0	0	0	0	0	0	0
979	6	0	0	0	0	0	0	0	0	0	0	0	0
979	7	0	0	0	0	0	0	0	0	0	0	0	0
979	8	0	0	0	0	0	0	0	0	0	0	0	0
979	9	0	0	0	0	0	0	0	0	0	0	0	0
980	0	0	0	0	0	0	0	0	0	0	0	0	0
980	1	0	0	0	0	0	0	0	0	0	0	0	0
980	2	0	0	0	0	0	0	0	0	0	0	0	0
980	3	0	0	0	0	0	0	0	0	0	0	0	0
980	4	0	0	0	0	0	0	0	0	0	0	0	0
980	5	0	0	0	0	0	0	0	0	0	0	0	0
980	6	0	0	0	0	0	0	0	0	0	0	0	0
980	7	0	0	0	0	0	0	0	0	0	0	0	0
980	8	0	0	0	0	0	0	0	0	0	0	0	0
980	9	0	0	0	0	0	0	0	0	0	0	0	0
981	0	0	0	0	0	0	0	0	0	0	0	0	0
981	1	0	0	0	0	0	0	0	0	0	0	0	0
981	2	0	0	0	0	0	0	0	0	0	0	0	0
981	3	0	0	0	0	0	0	0	0	0	0	0	0
981	4	0	0	0	0	0	0	0	0	0	0	0	0
981	5	0	0	0	0	0	0	0	0	0	0	0	0
981	6	0	0	0	0	0	0	0	0	0	0	0	0
981	7	0	0	0	0	0	0	0	0	0	0	0	0
981	8	0	0	0	0	0	0	0	0	0	0	0	0
981	9	0	0	0	0	0	0	0	0	0	0	0	0
982	0	0	0	0	0	0	0	0	0	0	0	0	0
982	1	0	0	0	0	0	0	0	0	0	0	0	0
982	2	0	0	0	0	0	0	0	0	0	0	0	0
982	3	0	0	0	0	0	0	0	0	0	0	0	0
982	4	0	0	0	0	0	0	0	0	0	0	0	0
982	5	0	0	0	0	0	0	0	0	0	0	0	0
982	6	0	0	0	0	0	0	0	0	0	0	0	0
982	7	0	0	0	0	0	0	0	0	0	0	0	0
982	8	0	0	0	0	0	0	0	0	0	0	0	0
982	9	0	0	0	0	0	0	0	0	0	0	0	0
983	0	0	0	0	0	0	0	0	0	0	0	0	0
983	1	0	0	0	0	0	0	0	0	0	0	0	0
983	2	0	0	0	0	0	0	0	0	0	0	0	0
983	3	0	0	0	0	0	0	0	0	0	0	0	0
983	4	0	0	0	0	0	0	0	0	0	0	0	0
983	5	0	0	0	0	0	0	0	0	0	0	0	0
983	6	0	0	0	0	0	0	0	0	0	0	0	0
983	7	0	0	0	0	0	0	0	0	0	0	0	0
983	8	0	0	0	0	0	0	0	0	0	0	0	0
983	9	0	0	0	0	0	0	0	0	0	0	0	0
984	0	0	0	0	0	0	0	0	0	0	0	0	0
984	1	0	0	0	0	0	0	0	0	0	0	0	0
984	2	0	0	0	0	0	0	0	0	0	0	0	0
984	3	0	0	0	0	0	0	0	0	0	0	0	0
984	4	0	0	0	0	0	0	0	0	0	0	0	0
984	5	0	0	0	0	0	0	0	0	0	0	0	0
984	6	0	0	0	0	0	0	0	0	0	0	0	0
984	7	0	0	0	0	0	0	0	0	0	0	0	0
984	8	0	0	0	0	0	0	0	0	0	0	0	0
984	9	0	0	0	0	0	0	0	0	0	0	0	0
985	0	0	0	0	0	0	0	0	0	0	0	0	0
985	1	0	0	0	0	0	0	0	0	0	0	0	0
985	2	0	0	0	0	0	0	0	0	0	0	0	0
985	3	0	0	0	0	0	0	0	0	0	0	0	0
985	4	0	0	0	0	0	0	0	0	0	0	0	0
985	5	0	0	0	0	0	0	0	0	0	0	0	0
985	6	0	0	0	0	0	0	0	0	0	0	0	0
985	7	0	0	0	0	0	0	0	0	0	0	0	0
985	8	0	0	0	0	0	0	0	0	0	0	0	0
985	9	0	0	0	0	0	0	0	0	0	0	0	0
986	0	0	0	0	0	0	0	0	0	0	0	0	0
986	1	0	0	0	0	0	0	0	0	0	0	0	0
986	2	0	0	0	0	0	0	0	0	0	0	0	0
986	3	0	0	0	0	0	0	0	0	0	0	0	0
986	4	0	0	0	0	0	0	0	0	0	0	0	0
986	5	0	0	0	0	0	0	0	0	0	0	0	0
986	6	0	0	0	0	0	0	0	0	0	0	0	0
986	7	0	0	0	0	0	0	0	0	0	0	0	0
986	8	0	0	0	0	0	0	0	0	0	0	0	0
986	9	0	0	0	0	0	0	0	0	0	0	0	0
987	0	0	0	0	0	0	0	0	0	0	0	0	0
987	1	0	0	0	0	0	0	0	0	0	0	0	0
987	2	0	0	0	0	0	0	0	0	0	0	0	0
987	3	0	0	0	0	0	0	0	0	0	0	0	0
987	4	0	0	0	0	0	0	0	0	0	0	0	0
987	5	0	0	0	0	0	0	0	0	0	0	0	0
987	6	0	0	0	0	0	0	0	0	0	0	0	0
987	7	0	0	0	0	0	0	0	0	0	0	0	0
987	8	0	0	0	0	0	0	0	0	0	0	0	0
987	9	0	0	0	0	0	0	0	0	0	0	0	0
988	0	0	0	0	0	0	0	0	0	0	0	0	0
988	1	0	0	0	0	0	0	0	0	0	0	0	0
988	2	0	0	0	0	0	0	0	0	0	0	0	0
988	3	0	0	0	0	0	0	0	0	0	0	0	0
988	4	0	0	0	0	0	0	0	0	0	0	0	0
988	5	0	0	0	0	0	0	0	0	0	0	0	0
988	6	0	0	0	0	0	0	0	0	0	0	0	0
988	7	0	0	0	0	0	0	0	0	0	0	0	0
988	8	0	0	0	0	0	0	0	0	0	0	0	0
988	9	0	0	0	0	0	0	0	0	0	0	0	0
989	0	0	0	0	0	0	0	0	0	0	0	0	0
989	1	0	0	0	0	0	0	0	0	0	0	0	0
989	2	0	0	0	0	0	0	0	0	0	0	0	0
989	3	0	0	0	0	0	0	0	0	0	0	0	0
989	4	0	0	0	0	0	0	0	0	0	0	0	0
989	5	0	0	0	0	0	0	0	0	0	0	0	0
989	6	0	0	0	0	0	0	0	0	0	0	0	0
989	7	0	0	0	0	0	0	0	0	0	0	0	0
989	8	0	0	0	0	0	0	0	0	0	0	0	0
989	9	0	0	0	0	0	0	0	0	0	0	0	0
990	0	0	0	0	0	0	0	0	0	0	0	0	0
990	1	0	0	0	0	0	0	0	0	0	0	0	0
990	2	0	0	0	0	0	0	0	0	0	0	0	0
990	3	0	0	0	0	0	0	0	0	0	0	0	0
990	4	0	0	0	0	0	0	0	0	0	0	0	0
990	5	0	0	0	0	0	0	0	0	0	0	0	0
990	6	0	0	0	0	0	0	0	0	0	0	0	0
990	7	0	0	0	0	0	0	0	0	0	0	0	0
990	8	0	0	0	0	0	0	0	0	0	0	0	0
990	9	0	0	0	0	0	0	0	0	0	0	0	0
991	0	0	0	0	0	0	0	0	0	0	0	0	0
991	1	0	0	0	0	0	0	0	0	0	0	0	0
991	2	0	0	0	0	0	0	0	0	0	0	0	0
991	3	0	0	0	0	0	0	0	0	0	0	0	0
991	4	0	0	0	0	0	0	0	0	0	0	0	0
991	5	0	0	0	0	0	0	0	0	0	0	0	0
991	6	0	0	0	0	0	0	0	0	0	0	0	0
991	7	0	0	0	0	0	0	0	0	0	0	0	0
991	8	0	0	0	0	0	0	0	0	0	0	0	0
991	9	0	0	0	0	0	0	0	0	0	0	0	0
992	0	0	0	0	0	0	0	0	0	0	0	0	0
992	1	0	0	0	0	0	0	0	0	0	0	0	0
992	2	0	0	0	0	0	0	0	0	0	0	0	0
992	3	0	0	0	0	0	0	0	0	0	0	0	0
992	4	0	0	0	0	0	0	0	0	0	0	0	0
992	5	0	0	0	0	0	0	0	0	0	0	0	0
992	6	0	0	0	0	0	0	0	0	0	0	0	0
992	7	0	0	0	0	0	0	0	0	0	0	0	0
992	8	0	0	0	0	0	0	0	0	0	0	0	0
992	9	0	0	0	0	0	0	0	0	0	0	0	0
993	0	0	0	0	0	0	0	0	0	0	0	0	0
993	1	0	0	0	0	0	0	0	0	0	0	0	0
993	2	0	0	0	0	0	0	0	0	0	0	0	0
993	3	0	0	0	0	0	0	0	0	0	0	0	0
993	4	0	0	0	0	0	0	0	0	0	0	0	0
993	5	0	0	0	0	0	0	0	0	0	0	0	0
993	6	0	0	0	0	0	0	0	0	0	0	0	0
993	7	0	0	0	0	0	0	0	0	0	0	0	0
993	8	0	0	0	0	0	0	0	0	0	0	0	0
993	9	0	0	0	0	0	0	0	0	0	0	0	0
994	0	0	0	0	0	0	0	0	0	0	0	0	0
994	1	0	0	0	0	0	0	0	0	0	0	0	0
994	2	0	0	0	0	0	0	0	0	0	0	0	0
994	3	0	0	0	0	0	0	0	0	0	0	0	0
994	4	0	0	0	0	0	0	0	0	0	0	0	0
994	5	0	0	0	0	0	0	0	0	0	0	0	0
994	6	0	0	0	0	0	0	0	0	0	0	0	0
994	7	0	0	0	0	0	0	0	0	0	0	0	0
994	8	0	0	0	0	0	0	0	0	0	0	0	0
994	9	0	0	0	0	0	0	0	0	0	0	0	0
995	0	0	0	0	0	0	0	0	0	0	0	0	0
995	1	0	0	0	0	0	0	0	0	0	0	0	0
995	2	0	0	0	0	0	0	0	0	0	0	0	0
995	3	0	0	0	0	0	0	0	0	0	0	0	0
995	4	0	0	0	0	0	0	0	0	0	0	0	0
995	5	0	0	0	0	0	0	0	0	0	0	0	0
995	6	0	0	0	0	0	0	0	0	0	0	0	0
995	7	0	0	0	0	0	0	0	0	0	0	0	0
995	8	0	0	0	0	0	0	0	0	0	0	0	0
995	9	0	0	0	0	0	0	0	0	0	0	0	0
996	0	0	0	0	0	0	0	0	0	0	0	0	0
996	1	0	0	0	0	0	0	0	0	0	0	0	0
996	2	0	0	0	0	0	0	0	0	0	0	0	0
996	3	0	0	0	0	0	0	0	0	0	0	0	0
996	4	0	0	0	0	0	0	0	0	0	0	0	0
996	5	0	0	0	0	0	0	0	0	0	0	0	0
996	6	0	0	0	0	0	0	0	0	0	0	0	0
996	7	0	0	0	0	0	0	0	0	0	0	0	0
996	8	0	0	0	0	0	0	0	0	0	0	0	0
996	9	0	0	0	0	0	0	0	0	0	0	0	0
997	0	0	0	0	0	0	0	0	0	0	0	0	0
997	1	0	0	0	0	0	0	0	0	0	0	0	0
997	2	0	0	0	0	0	0	0	0	0	0	0	0
997	3	0	0	0	0	0	0	0	0	0	0	0	0
997	4	0	0	0	0	0	0	0	0	0	0	0	0
997	5	0	0	0	0	0	0	0	0	0	0	0	0
997	6	0	0	0	0	0	0	0	0	0	0	0	0
997	7	0	0	0	0	0	0	0	0	0	0	0	0
997	8	0	0	0	0	0	0	0	0	0	0	0	0
997	9	0	0	0	0	0	0	0	0	0	0	0	0
998	0	0	0	0	0	0	0	0	0	0	0	0	0
998	1	0	0	0	0	0	0	0	0	0	0	0	0
998	2	0	0	0	0	0	0	0	0	0	0	0	0
998	3	0	0	0	0	0	0	0	0	0	0	0	0
998	4	0	0	0	0	0	0	0	0	0	0	0	0
998	5	0	0	0	0	0	0	0	0	0	0	0	0
998	6	0	0	0	0	0	0	0	0	0	0	0	0
998	7	0	0	0	0	0	0	0	0	0	0	0	0
998	8	0	0	0	0	0	0	0	0	0	0	0	0
998	9	0	0	0	0	0	0	0	0	0	0	0	0
999	0	0	0	0	0	0	0	0	0	0	0	0	0
999	1	0	0	0	0	0	0	0	0	0	0	0	0
999	2	0	0	0	0	0	0	0	0	0	0	0	0
999	3	0	0	0	0	0	0	0	0	0	0	0	0
999	4	0	0	0	0	0	0	0	0	0	0	0	0
999	5	0	0	0	0	0	0	0	0	0	0	0	0
999	6	0	0	0	0	0	0	0	0	0	0	0	0
999	7	0	0	0	0	0	0	0	0	0	0	0	0
999	8	0	0	0	0	0	0	0	0	0	0	0	0
999	9	0	0	0	0	0	0	0	0	0	0	0	0
1000	0	0	0	0	0	0	0	0	0	0	0	0	0
1000	1	0	0	0	0	0	0	0	0	0	0	0	0
1000	2	0	0	0	0	0	0	0	0	0	0	0	0
1000	3	0	0	0	0	0	0	0	0	0	0	0	0
1000	4	0	0	0	0	0	0	0	0	0	0	0	0
1000	5	0	0	0	0	0	0	0	0	0	0	0	0
1000	6	0	0	0	0	0	0	0	0	0	0	0	0
1000	7	0	0	0	0	0	0	0	0	0	0	0	0
1000	8	0	0	0	0	0	0	0	0	0	0	0	0
1000	9	0	0	0	0	0	0	0	0	0	0	0	0
1001	0	0	0	0	0	0	0	0	0	0	0	0	0
1001	1	0	0	0	0	0	0	0	0	0	0	0	0
1001	2	0	0	0	0	0	0	0	0	0	0	0	0
1001	3	0	0	0	0	0	0	0	0	0	0	0	0
1001	4	0	0	0	0	0	0	0	0	0	0	0	0
1001	5	0	0	0	0	0	0	0	0	0	0	0	0
1001	6	0	0	0	0	0	0	0	0	0	0	0	0
1001	7	0	0	0	0	0	0	0	0	0	0	0	0
1001	8	0	0	0	0	0	0	0	0	0	0	0	0
1001	9	0	0	0	0	0	0	0	0	0	0	0	0
1002	0	0	0	0	0	0	0	0	0	0	0	0	0
1002	1	0	0	0	0	0	0	0	0	0	0	0	0
1002	2	0	0	0	0	0	0	0	0	0	0	0	0
1002	3	0	0	0	0	0	0	0	0	0	0	0	0
1002	4	0	0	0	0	0	0	0	0	0	0	0	0
1002	5	0	0	0	0	0	0	0	0	0	0	0	0
1002	6	0	0	0	0	0	0	0	0	0	0	0	0
1002	7	0	0	0	0	0	0	0	0	0	0	0	0
1002	8	0	0	0	0	0	0	0	0	0	0	0	0
1002	9	0	0	0	0	0	0	0	0	0	0	0	0
1003	0	0	0	0	0	0	0	0	0	0	0	0	0
1003	1	0	0	0	0	0	0	0	0	0	0	0	0
1003	2	0	0	0	0	0	0	0	0	0	0	0	0
1003	3	0	0	0	0	0	0	0	0	0	0	0	0
1003	4	0	0	0	0	0	0	0	0	0	0	0	0
1003	5	0	0	0	0	0	0	0	0	0	0	0	0
1003	6	0	0	0	0	0	0	0	0	0	0	0	0
1003	7	0	0	0	0	0	0	0	0	0	0	0	0
1003	8	0	0	0	0	0	0	0	0	0	0	0	0
1003	9	0	0	0	0	0	0	0	0	0	0	0	0
1004	0	0	0	0	0	0	0	0	0	0	0	0	0
1004	1	0	0	0	0	0	0	0	0	0	0	0	0
1004	2	0	0	0	0	0	0	0	0	0	0	0	0
1004	3	0	0	0	0	0	0	0	0	0	0	0	0
1004	4	0	0	0	0	0	0	0	0	0	0	0	0
1004	5	0	0	0	0	0	0	0	0	0	0	0	0
1004	6	0	0	0	0	0	0	0	0	0	0	0	0
1004	7	0	0	0	0	0	0	0	0	0	0	0	0
1004	8	0	0	0	0	0	0	0	0	0	0	0	0
1004	9	0	0	0	0	0	0	0	0	0	0	0	0
1005	0	0	0	0	0	0	0	0	0	0	0	0	0
1005	1	0	0	0	0	0	0	0	0	0	0	0	0
1005	2	0	0	0	0	0	0	0	0	0	0	0	0
1005	3	0	0	0	0	0	0	0	0	0	0	0	0
1005	4	0	0	0	0	0	0	0	0	0	0	0	0
1005	5	0	0	0	0	0	0	0	0	0	0	0	0
1005	6	0	0	0	0	0	0	0	0	0	0	0	0
1005	7	0	0	0	0	0	0	0	0	0	0	0	0
1005	8	0	0	0	0	0	0	0	0	0	0	0	0
1005	9	0	0	0	0	0	0	0	0	0	0	0	0
1006	0	0	0	0	0	0	0	0	0	0	0	0	0
1006	1	0	0	0	0	0	0	0	0	0	0	0	0
1006	2	0	0	0	0	0	0	0	0	0	0	0	0
1006	3	0	0	0	0	0	0	0	0	0	0	0	0
1006	4	0	0	0	0	0	0	0	0	0	0	0	0
1006	5	0	0	0	0	0	0	0	0	0	0	0	0
1006	6	0	0	0	0	0	0	0	0	0	0	0	0
1006	7	0	0	0	0	0	0	0	0	0	0	0	0
1006	8	0	0	0	0	0	0	0	0	0	0	0	0
1006	9	0	0	0	0	0	0	0	0	0	0	0	0
1007	0	0	0	0	0	0	0	0	0	0	0	0	0
1007	1	0	0	0	0	0	0	0	0	0	0	0	0
1007	2	0	0	0	0	0	0	0	0	0	0	0	0
1007	3	0	0	0	0	0	0	0	0	0	0	0	0
1007	4	0	0	0	0	0	0	0	0	0	0	0	0
1007	5	0	0	0	0	0	0	0	0	0	0	0	0
1007	6	0	0	0	0	0	0	0	0	0	0	0	0
1007	7	0	0	0	0	0	0	0	0	0	0	0	0
1007	8	0	0	0	0	0	0	0	0	0	0	0	0
1007	9	0	0	0	0	0	0	0	0	0	0	0	0
1008	0	0	0	0	0	0	0	0	0	0	0	0	0
1008	1	0	0	0	0	0	0	0	0	0	0	0	0
1008	2	0	0	0	0	0	0	0	0	0	0	0	0
1008	3	0	0	0	0	0	0	0	0	0	0	0	0
1008	4	0	0	0	0	0	0	0	0	0	0	0	0
1008	5	0	0	0	0	0	0	0	0	0	0	0	0
1008	6	0	0	0	0	0	0	0	0	0	0	0	0
1008	7	0	0	0	0	0	0	0	0	0	0	0	0
1008	8	0	0	0	0	0	0	0	0	0	0	0	0
1008	9	0	0	0	0	0	0	0	0	0	0	0	0
1009	0	0	0	0	0	0	0	0	0	0	0	0	0
1009	1	0	0	0	0	0	0	0	0	0	0	0	0
1009	2	0	0	0	0	0	0	0	0	0	0	0	0
1009	3	0	0	0	0	0	0	0	0	0	0	0	0
1009	4	0	0	0	0	0	0	0	0	0	0	0	0
1009	5	0	0	0	0	0	0	0	0	0	0	0	0
1009	6	0	0	0	0	0	0	0	0	0	0	0	0
1009	7	0	0	0	0	0	0	0	0	0	0	0	0
1009	8	0	0	0	0	0	0	0	0	0	0	0	0
1009	9	0	0	0	0	0	0	0	0	0	0	0	0
1010	0	0	0	0	0	0	0	0	0	0	0	0	0
1010	1	0	0	0	0	0	0	0	0	0	0	0	0
1010	2	0	0	0	0	0	0	0	0	0	0	0	0
1010	3	0	0	0	0	0	0	0	0	0	0	0	0
1010	4	0	0	0	0	0	0	0	0	0	0	0	0
1010	5	0	0	0	0	0	0	0	0	0	0	0	0
1010	6	0	0	0	0	0	0	0	0	0	0	0	0
1010	7	0	0	0	0	0	0	0	0	0	0	0	0
1010	8	0	0	0	0	0	0	0	0	0	0	0	0
1010	9	0	0	0	0	0	0	0	0	0	0	0	0
1011	0	0	0	0	0	0	0	0	0	0	0	0	0
1011	1	0	0	0	0	0	0	0	0	0	0	0	0
1011	2	0	0	0	0	0	0	0	0	0	0	0	0
1011	3	0	0	0	0	0	0	0	0	0	0	0	0
1011	4	0	0	0	0	0	0	0	0	0	0	0	0
1011	5	0	0	0	0	0	0	0	0	0	0	0	0
1011	6	0	0	0	0	0	0	0	0	0	0	0	0
1011	7	0	0	0	0	0	0	0	0	0	0	0	0
1011	8	0	0	0	0	0	0	0	0	0	0	0	0
1011	9	0	0	0	0	0	0	0	0	0	0	0	0
1012	0	0	0	0	0	0	0	0	0	0	0	0	0
1012	1	0	0	0	0	0	0	0	0	0	0	0	0
1012	2	0	0	0	0	0	0	0	0	0	0	0	0
1012	3	0	0	0	0	0	0	0	0	0	0	0	0
1012	4	0	0	0	0	0	0	0	0	0	0	0	0
1012	5	0	0	0	0	0	0	0	0	0	0	0	0
1012	6	0	0	0	0	0	0	0	0	0	0	0	0
1012	7	0	0	0	0	0	0	0	0	0	0	0	0
1012	8	0	0	0	0	0	0	0	0	0	0	0	0
1012	9	0	0	0	0	0	0	0	0	0	0	0	0
1013	0	0	0	0	0	0	0	0	0	0	0	0	0
1013	1	0	0	0	0	0	0	0	0	0	0	0	0
1013	2	0	0	0	0	0	0	0	0	0	0	0	0
1013	3	0	0	0	0	0	0	0	0	0	0	0	0
1013	4	0	0	0	0	0	0	0	0	0	0	0	0
1013	5	0	0	0	0	0	0	0	0	0	0	0	0
1013	6	0	0	0	0	0	0	0	0	0	0	0	0
1013	7	0	0	0	0	0	0	0	0	0	0	0	0
1013	8	0	0	0	0	0	0	0	0	0	0	0	0
1013	9	0	0	0	0	0	0	0	0	0	0	0	0
1014	0	0	0	0	0	0	0	0	0	0	0	0	0
1014	1	0	0	0	0	0	0	0	0	0	0	0	0
1014	2	0	0	0	0	0	0	0	0	0	0	0	0
1014	3	0	0	0	0	0	0	0	0	0	0	0	0
1014	4	0	0	0	0	0	0	0	0	0	0	0	0
1014	5	0	0	0	0	0	0	0	0	0	0	0	0
1014	6	0	0	0	0	0	0	0	0	0	0	0	0
1014	7	0	0	0	0	0	0	0	0	0	0	0	0
1014	8	0	0	0	0	0	0	0	0	0	0	0	0
1014	9	0	0	0	0	0	0	0	0	0	0	0	0
1015	0	0	0	0	0	0	0	0	0	0	0	0	0
1015	1	0	0	0	0	0	0	0	0	0	0	0	0
1015	2	0	0	0	0	0	0	0	0	0	0	0	0
1015	3	0	0	0	0	0	0	0	0	0	0	0	0
1015	4	0	0	0	0	0	0	0	0	0	0	0	0
1015	5	0	0	0	0	0	0	0	0	0	0	0	0
1015	6	0	0	0	0	0	0	0	0	0	0	0	0
1015	7	0	0	0	0	0	0	0	0	0	0	0	0
1015	8	0	0	0	0	0	0	0	0	0	0	0	0
1015	9	0	0	0	0	0	0	0	0	0	0	0	0
1016	0	0	0	0	0	0	0	0	0	0	0	0	0
1016	1	0	0	0	0	0	0	0	0	0	0	0	0
1016	2	0	0	0	0	0	0	0	0	0	0	0	0
1016	3	0	0	0	0	0	0	0	0	0	0	0	0
1016	4	0	0	0	0	0	0	0	0	0	0	0	0
1016	5	0	0	0	0	0	0	0	0	0	0	0	0
1016	6	0	0	0	0	0	0	0	0	0	0	0	0
1016	7	0	0	0	0	0	0	0	0	0	0	0	0
1016	8	0	0	0	0	0	0	0	0	0	0	0	0
1016	9	0	0	0	0	0	0	0	0	0	0	0	0
1017	0	0	0	0	0	0	0	0	0	0	0	0	0
1017	1	0	0	0	0	0	0	0	0	0	0	0	0
1017	2	0	0	0	0	0	0	0	0	0	0	0	0
1017	3	0	0	0	0	0	0	0	0	0	0	0	0
1017	4	0	0	0	0	0	0	0	0	0	0	0	0
1017	5	0	0	0	0	0	0	0	0	0	0	0	0
1017	6	0	0	0	0	0	0	0	0	0	0	0	0
1017	7	0	0	0	0	0	0	0	0	0	0	0	0
1017	8	0	0	0	0	0	0	0	0	0	0	0	0
1017	9	0	0	0	0	0	0	0	0	0	0	0	0
1018	0	0	0	0	0	0	0	0	0	0	0	0	0
1018	1	0	0	0	0	0	0	0	0	0	0	0	0
1018	2	0	0	0	0	0	0	0	0	0	0	0	0
1018	3	0	0	0	0	0	0	0	0	0	0	0	0
1018	4	0	0	0	0	0	0	0	0	0	0	0	0
1018	5	0	0	0	0	0	0	0	0	0	0	0	0
1018	6	0	0	0	0	0	0	0	0	0	0	0	0
1018	7	0	0	0	0	0	0	0	0	0	0	0	0
1018	8	0	0	0	0	0	0	0	0	0	0	0	0
1018	9	0	0	0	0	0	0	0	0	0	0	0	0
1019	0	0	0	0	0	0	0	0	0	0	0	0	0
1019	1	0	0	0	0	0	0	0	0	0	0	0	0
1019	2	0	0	0	0	0	0	0	0	0	0	0	0
1019	3	0	0	0	0	0	0	0	0	0	0	0	0
1019	4	0	0	0	0	0	0	0	0	0	0	0	0
1019	5	0	0	0	0	0	0	0	0	0	0	0	0
1019	6	0	0	0	0	0	0	0	0	0	0	0	0
1019	7	0	0	0	0	0	0	0	0	0	0	0	0
1019	8	0	0	0	0	0	0	0	0	0	0	0	0
1019	9	0	0	0	0	0	0	0	0	0	0	0	0
1020	0	0	0	0	0	0	0	0	0	0	0	0	0
1020	1	0	0	0	0	0	0	0	0	0	0	0	0
1020	2	0	0	0	0	0	0	0	0	0	0	0	0
1020	3	0	0	0	0	0	0	0	0	0	0	0	0
1020	4	0	0	0	0	0	0	0	0	0	0	0	0
1020	5	0	0	0	0	0	0	0	0	0	0	0	0
1020	6	0	0	0	0	0	0	0	0	0	0	0	0
1020	7	0	0	0	0	0	0	0	0	0	0	0	0
1020	8	0	0	0	0	0	0	0	0	0	0	0	0
1020	9	0	0	0	0	0	0	0	0	0	0	0	0
1021	0	0	0	0	0	0	0	0	0	0	0	0	0
1021	1	0	0	0	0	0	0	0	0	0	0	0	0
1021	2	0	0	0	0	0	0	0	0	0	0	0	0
1021	3	0	0	0	0	0	0	0	0	0	0	0	0
1021	4	0	0	0	0	0	0	0	0	0	0	0	0
1021	5	0	0	0	0	0	0	0	0	0	0	0	0
1021	6	0	0	0	0	0	0	0	0	0	0	0	0
1021	7	0	0	0	0	0	0	0	0	0	0	0	0
1021	8	0	0	0	0	0	0	0	0	0	0	0	0
1021	9	0	0	0	0	0	0	0	0	0	0	0	0
1022	0	0	0	0	0	0	0	0	0	0	0	0	0
1022	1	0	0	0	0	0	0	0	0	0	0	0	0
1022	2	0	0	0	0	0	0	0	0	0	0	0	0
1022	3	0	0	0	0	0	0	0	0	0	0	0	0
1022	4	0	0	0	0	0	0	0	0	0	0	0	0
1022	5	0	0	0	0	0	0	0	0	0	0	0	0
1022	6	0	0	0	0	0	0	0	0	0	0	0	0
1022	7	0	0	0	0	0	0	0	0	0	0	0	0
1022	8	0	0	0	0	0	0	0	0	0	0	0	0
1022	9	0	0	0	0	0	0	0	0	0	0	0	0
1023	0	0	0	0	0	0	0	0	0	0	0	0	0
1023	1	0	0	0	0	0	0	0	0	0	0	0	0
1023	2	0	0	0	0	0	0	0	0	0	0	0	0
1023	3	0	0	0	0	0	0	0	0	0	0	0	0
1023	4	0	0	0	0	0	0	0	0	0	0	0	0
1023	5	0	0	0	0	0	0	0	0	0	0	0	0
1023	6	0	0	0	0	0	0	0	0	0	0	0	0
1023	7	0	0	0	0	0	0	0	0	0	0	0	0
1023	8	0	0	0	0	0	0	0	0	0	0	0	0
1023	9	0	0	0	0	0	0	0	0	0	0	0	0
1024	0	0	0	0	0	0	0	0	0	0	0	0	0
1024	1	0	0	0	0	0	0	0	0	0	0	0	0
1024	2	0	0	0	0	0	0	0	0	0	0	0	0
1024	3	0	0	0	0	0	0	0	0	0	0	0	0
1024	4	0	0	0	0	0	0	0	0	0	0	0	0
1024	5	0	0	0	0	0	0	0	0	0	0	0	0
1024	6	0	0	0	0	0	0	0	0	0	0	0	0
1024	7	0	0	0	0	0	0	0	0	0	0	0	0
1024	8	0	0	0	0	0	0	0	0	0	0	0	0
1024	9	0	0	0	0	0	0	0	0	0	0	0	0
1025	0	0	0	0	0	0	0	0	0	0	0	0	0
1025	1	0	0	0	0	0	0	0	0	0	0	0	0
1025	2	0	0	0	0	0	0	0	0	0	0	0	0
1025	3	0	0	0	0	0	0	0	0	0	0	0	0
1025	4	0	0	0	0	0	0	0	0	0	0	0	0
1025	5	0	0	0	0	0	0	0	0	0	0	0	0
1025	6	0	0	0	0	0	0	0	0	0	0	0	0
1025	7	0	0	0	0	0	0	0	0	0	0	0	0
1025	8	0	0	0	0	0	0	0	0	0	0	0	0
1025	9	0	0	0	0	0	0	0	0	0	0	0	0
1026	0	0	0	0	0	0	0	0	0	0	0	0	0
1026	1	0	0	0	0	0	0	0	0	0	0	0	0
1026	2	0	0	0	0	0	0	0	0	0	0	0	0
1026	3	0	0	0	0	0	0	0	0	0	0	0	0
1026	4	0	0	0	0	0	0	0	0	0	0	0	0
1026	5	0	0	0	0	0	0	0	0	0	0	0	0
1026	6	0	0	0	0	0	0	0	0	0	0	0	0
1026	7	0	0	0	0	0	0	0	0	0	0	0	0
1026	8	0	0	0	0	0	0	0	0	0	0	0	0
1026	9	0	0	0	0	0	0	0	0	0	0	0	0
1027	0	0	0	0	0	0	0	0	0	0	0	0	0
1027	1	0	0	0	0	0	0	0	0	0	0	0	0
1027	2	0	0	0	0	0	0	0	0	0	0	0	0
1027	3	0	0	0	0	0	0	0	0	0	0	0	0
1027	4	0	0	0	0	0	0	0	0	0	0	0	0
1027	5	0	0	0	0	0	0	0	0	0	0	0	0
1027	6	0	0	0	0	0	0	0	0	0	0	0	0
1027	7	0	0	0	0	0	0	0	0	0	0	0	0
1027	8	0	0	0	0	0	0	0	0	0	0	0	0
1027	9	0	0	0	0	0	0	0	0	0	0	0	0
1028	0	0	0	0	0	0	0	0	0	0	0	0	0
1028	1	0	0	0	0	0	0	0	0	0	0	0	0
1028	2	0	0	0	0	0	0	0	0	0	0	0	0
1028	3	0	0	0	0	0	0	0	0	0	0	0	0
1028	4	0	0	0	0	0	0	0	0	0	0	0	0
1028	5	0	0	0	0	0	0	0	0	0	0	0	0
1028	6	0	0	0	0	0	0	0	0	0	0	0	0
1028	7	0	0	0	0	0	0	0	0	0	0	0	0
1028	8	0	0	0	0	0	0	0	0	0	0	0	0
1028	9	0	0	0	0	0	0	0	0	0	0	0	0
1029	0	0	0	0	0	0	0	0	0	0	0	0	0
1029	1	0	0	0	0	0	0	0	0	0	0	0	0
1029	2	0	0	0	0	0	0	0	0	0	0	0	0
1029	3	0	0	0	0	0	0	0	0	0	0	0	0
1029	4	0	0	0	0	0	0	0	0	0	0	0	0
1029	5	0	0	0	0	0	0	0	0	0	0	0	0
1029	6	0	0	0	0	0	0	0	0	0	0	0	0
1029	7	0	0	0	0	0	0	0	0	0	0	0	0
1029	8	0	0	0	0	0	0	0	0	0	0	0	0
1029	9	0	0	0	0	0	0	0	0	0	0	0	0
1030	0	0	0	0	0	0	0	0	0	0	0	0	0
1030	1	0	0	0	0	0	0	0	0	0	0	0	0
1030	2	0	0	0	0	0	0	0	0	0	0	0	0
1030	3	0	0	0	0	0	0	0	0	0	0	0	0
1030	4	0	0	0	0	0	0	0	0	0	0	0	0
1030	5	0	0	0	0	0	0	0	0	0	0	0	0
1030	6	0	0	0	0	0	0	0	0	0	0	0	0
1030	7	0	0	0	0	0	0	0	0	0	0	0	0
1030	8	0	0	0	0	0	0	0	0	0	0	0	0
1030	9	0	0	0	0	0	0	0	0	0	0	0	0
1031	0	0	0	0	0	0	0	0	0	0	0	0	0
1031	1	0	0	0	0	0	0	0	0	0	0	0	0
1031	2	0	0	0	0	0	0	0	0	0	0	0	0
1031	3	0	0	0	0	0	0	0	0	0	0	0	0
1031	4	0	0	0	0	0	0	0	0	0	0	0	0
1031	5	0	0	0	0	0	0	0	0	0	0	0	0
1031	6	0	0	0	0	0	0	0	0	0	0	0	0
1031	7	0	0	0	0	0	0	0	0	0	0	0	0
1031	8	0	0	0	0	0	0	0	0	0	0	0	0
1031	9	0	0	0	0	0	0	0	0	0	0	0	0
1032	0	0	0	0	0	0	0	0	0	0	0	0	0
1032	1	0	0	0	0	0	0	0	0	0	0	0	0
1032	2	0	0	0	0	0	0	0	0	0	0	0	0
1032	3	0	0	0	0	0	0	0	0	0	0	0	0
1032	4	0	0	0	0	0	0	0	0	0	0	0	0
1032	5	0	0	0	0	0	0	0	0	0	0	0	0
1032	6	0	0	0	0	0	0	0	0	0	0	0	0
1032	7	0	0	0	0	0	0	0	0	0	0	0	0
1032	8	0	0	0	0	0	0	0	0	0	0	0	0
1032	9	0	0	0	0	0	0	0	0	0	0	0	0
1033	0	0	0	0	0	0	0	0	0	0	0	0	0
1033	1	0	0	0	0	0	0	0	0	0	0	0	0
1033	2	0	0	0	0	0	0	0	0	0	0	0	0
1033	3	0	0	0	0	0	0	0	0	0	0	0	0
1033	4	0	0	0	0	0	0	0	0	0	0	0	0
1033	5	0	0	0	0	0	0	0	0	0	0	0	0
1033	6	0	0	0	0	0	0	0	0	0	0	0	0
1033	7	0	0	0	0	0	0	0	0	0	0	0	0
1033	8	0	0	0	0	0	0	0	0	0	0	0	0
1033	9	0	0	0	0	0	0	0	0	0	0	0	0
1034	0	0	0	0	0	0	0	0	0	0	0	0	0
1034	1	0	0	0	0	0	0	0	0	0	0	0	0
1034	2	0	0	0	0	0	0	0	0	0	0	0	0
1034	3	0	0	0	0	0	0	0	0	0	0	0	0
1034	4	0	0	0	0	0	0	0	0	0	0	0	0
1034	5	0	0	0	0	0	0	0	0	0	0	0	0
1034	6	0	0	0	0	0	0	0	0	0	0	0	0
1034	7	0	0	0	0	0	0	0	0	0	0	0	0
1034	8	0	0	0	0	0	0	0	0	0	0	0	0
1034	9	0	0	0	0	0	0	0	0	0	0	0	0
1035	0	0	0	0	0	0	0	0	0	0	0	0	0
1035	1	0	0	0	0	0	0	0	0	0	0	0	0
1035	2	0	0	0	0	0	0	0	0	0	0	0	0
1035	3	0	0	0	0	0	0	0	0	0	0	0	0
1035	4	0	0	0	0	0	0	0	0	0	0	0	0
1035	5	0	0	0	0	0	0	0	0	0	0	0	0
1035	6	0	0	0	0	0	0	0	0	0	0	0	0
1035	7	0	0	0	0	0	0	0	0	0	0	0	0
1035	8	0	0	0	0	0	0	0	0	0	0	0	0
1035	9	0	0	0	0	0	0	0	0	0	0	0	0
1036	0	0	0	0	0	0	0	0	0	0	0	0	0
1036	1	0	0	0	0	0	0	0	0	0	0	0	0
1036	2	0	0	0	0	0	0	0	0	0	0	0	0
1036	3	0	0	0	0	0	0	0	0	0	0	0	0
1036	4	0	0	0	0	0	0	0	0	0	0	0	0
1036	5	0	0	0	0	0	0	0	0	0	0	0	0
1036	6	0	0	0	0	0	0	0	0	0	0	0	0
1036	7	0	0	0	0	0	0	0	0	0	0	0	0
1036	8	0	0	0	0	0	0	0	0	0	0	0	0
1036	9	0	0	0	0	0	0	0	0	0	0	0	0
1037	0	0	0	0	0	0	0	0	0	0	0	0	0
1037	1	0	0	0	0	0	0	0	0	0	0	0	0
1037	2	0	0	0	0	0	0	0	0	0	0	0	0
1037	3	0	0	0	0	0	0	0	0	0	0	0	0
1037	4	0	0	0	0	0	0	0	0	0	0	0	0
1037	5	0	0	0	0	0	0	0	0	0	0	0	0
1037	6	0	0	0	0	0	0	0	0	0	0	0	0
1037	7	0	0	0	0	0	0	0	0	0	0	0	0
1037	8	0	0	0	0	0	0	0	0	0	0	0	0
1037	9	0	0	0	0	0	0	0	0	0	0	0	0
1038	0	0	0	0	0	0	0	0	0	0	0	0	0
1038	1	0	0	0	0	0	0	0	0	0	0	0	0
1038	2	0	0	0	0	0	0	0	0	0	0	0	0
1038	3	0	0	0	0	0	0	0	0	0	0	0	0
1038	4	0	0	0	0	0	0	0	0	0	0	0	0
1038	5	0	0	0	0	0	0	0	0	0	0	0	0
1038	6	0	0	0	0	0	0	0	0	0	0	0	0
1038	7	0	0	0	0	0	0	0	0	0	0	0	0
1038	8	0	0	0	0	0	0	0	0	0	0	0	0
1038	9	0	0	0	0	0	0	0	0	0	0	0	0
1039	0	0	0	0	0	0	0	0	0	0	0	0	0
1039	1	0	0	0	0	0	0	0	0	0	0	0	0
1039	2	0	0	0	0	0	0	0	0	0	0	0	0
1039	3	0	0	0	0	0	0	0	0	0	0	0	0
1039	4	0	0	0	0	0	0	0	0	0	0	0	0
1039	5	0	0	0	0	0	0	0	0	0	0	0	0
1039	6	0	0	0	0	0	0	0	0	0	0	0	0
1039	7	0	0	0	0	0	0	0	0	0	0	0	0
1039	8	0	0	0	0	0	0	0	0	0	0	0	0
1039	9	0	0	0	0	0	0	0	0	0	0	0	0
1040	0	0	0	0	0	0	0	0	0	0	0	0	0
1040	1	0	0	0	0	0	0	0	0	0	0	0	0
1040	2	0	0	0	0	0	0	0	0	0	0	0	0
1040	3	0	0	0	0	0	0	0	0	0	0	0	0
1040	4	0	0	0	0	0	0	0	0	0	0	0	0
1040	5	0	0	0	0	0	0	0	0	0	0	0	0
1040	6	0	0	0	0	0	0	0	0	0	0	0	0
1040	7	0	0	0	0	0	0	0	0	0	0	0	0
1040	8	0	0	0	0	0	0	0	0	0	0	0	0
1040	9	0	0	0	0	0	0	0	0	0	0	0	0
1041	0	0	0	0	0	0	0	0	0	0	0	0	0
1041	1	0	0	0	0	0	0	0	0	0	0	0	0
1041	2	0	0	0	0	0	0	0	0	0	0	0	0
1041	3	0	0	0	0	0	0	0	0	0	0	0	0
1041	4	0	0	0	0	0	0	0	0	0	0	0	0
1041	5	0	0	0	0	0	0	0	0	0	0	0	0
1041	6	0	0	0	0	0	0	0	0	0	0	0	0
1041	7	0	0	0	0	0	0	0	0	0	0	0	0
1041	8	0	0	0	0	0	0	0	0	0	0	0	0
1041	9	0	0	0	0	0	0	0	0	0	0	0	0
1042	0	0	0	0	0	0	0	0	0	0	0	0	0
1042	1	0	0	0	0	0	0	0	0	0	0	0	0
1042	2	0	0	0	0	0	0	0	0	0	0	0	0
1042	3	0	0	0	0	0	0	0	0	0	0	0	0
1042	4	0	0	0	0	0	0	0	0	0	0	0	0
1042	5	0	0	0	0	0	0	0	0	0	0	0	0
1042	6	0	0	0	0	0	0	0	0	0	0	0	0
1042	7	0	0	0	0	0	0	0	0	0	0	0	0
1042	8	0	0	0	0	0	0	0	0	0	0	0	0
1042	9	0	0	0	0	0	0	0	0	0	0	0	0
1043	0	0	0	0	0	0	0	0	0	0	0	0	0
1043	1	0	0	0	0	0	0	0	0	0	0	0	0
1043	2	0	0	0	0	0	0	0	0	0	0	0	0
1043	3	0	0	0	0	0	0	0	0	0	0	0	0
1043	4	0	0	0	0	0	0	0	0	0	0	0	0
1043	5	0	0	0	0	0	0	0	0	0	0	0	0
1043	6	0	0	0	0	0	0	0	0	0	0	0	0
1043	7	0	0	0	0	0	0	0	0	0	0	0	0
1043	8	0	0	0	0	0	0	0	0	0	0	0	0
1043	9	0	0	0	0	0	0	0	0	0	0	0	0
1044	0	0	0	0	0	0	0	0	0	0	0	0	0
1044	1	0	0	0	0	0	0	0	0	0	0	0	0
1044	2	0	0	0	0	0	0	0	0	0	0	0	0
1044	3	0	0	0	0	0	0	0	0	0	0	0	0
1044	4	0	0	0	0	0	0	0	0	0	0	0	0
1044	5	0	0	0	0	0	0	0	0	0	0	0	0
1044	6	0	0	0	0	0	0	0	0	0	0	0	0
1044	7	0	0	0	0	0	0	0	0	0	0	0	0
1044	8	0	0	0	0	0	0	0	0	0	0	0	0
1044	9	0	0	0	0	0	0	0	0	0	0	0	0
1045	0	0	0	0	0	0	0	0	0	0	0	0	0
1045	1	0	0	0	0	0	0	0	0	0	0	0	0
1045	2	0	0	0	0	0	0	0	0	0	0	0	0
1045	3	0	0	0	0	0	0	0	0	0	0	0	0
1045	4	0	0	0	0	0	0	0	0	0	0	0	0
1045	5	0	0	0	0	0	0	0	0	0	0	0	0
1045	6	0	0	0	0	0	0	0	0	0	0	0	0
1045	7	0	0	0	0	0	0	0	0	0	0	0	0
1045	8	0	0	0	0	0	0	0	0	0	0	0	0
1045	9	0	0	0	0	0	0	0	0	0	0	0	0
1046	0	0	0	0	0	0	0	0	0	0	0	0	0
1046	1	0	0	0	0	0	0	0	0	0	0	0	0
1046	2	0	0	0	0	0	0	0	0	0	0	0	0
1046	3	0	0	0	0	0	0	0	0	0	0	0	0
1046	4	0	0	0	0	0	0	0	0	0	0	0	0
1046	5	0	0	0	0	0	0	0	0	0	0	0	0
1046	6	0	0	0	0	0	0	0	0	0	0	0	0
1046	7	0	0	0	0	0	0	0	0	0	0	0	0
1046	8	0	0	0	0	0	0	0	0	0	0	0	0
1046	9	0	0	0	0	0	0	0	0	0	0	0	0
1047	0	0	0	0	0	0	0	0	0	0	0	0	0
1047	1	0	0	0	0	0	0	0	0	0	0	0	0
1047	2	0	0	0	0	0	0	0	0	0	0	0	0
1047	3	0	0	0	0	0	0	0	0	0	0	0	0
1047	4	0	0	0	0	0	0	0	0	0	0	0	0
1047	5	0	0	0	0	0	0	0	0	0	0	0	0
1047	6	0	0	0	0	0	0	0	0	0	0	0	0
1047	7	0	0	0	0	0	0	0	0	0	0	0	0
1047	8	0	0	0	0	0	0	0	0	0	0	0	0
1047	9	0	0	0	0	0	0	0	0	0	0	0	0
1048	0	0	0	0	0	0	0	0	0	0	0	0	0
1048	1	0	0	0	0	0	0	0	0	0	0	0	0
1048	2	0	0	0	0	0	0	0	0	0	0	0	0
1048	3	0	0	0	0	0	0	0	0	0	0	0	0
1048	4	0	0	0	0	0	0	0	0	0	0	0	0
1048	5	0	0	0	0	0	0	0	0	0	0	0	0
1048	6	0	0	0	0	0	0	0	0	0	0	0	0
1048	7	0	0	0	0	0	0	0	0	0	0	0	0
1048	8	0	0	0	0	0	0	0	0	0	0	0	0
1048	9	0	0	0	0	0	0	0	0	0	0	0	0
1049	0	0	0	0	0	0	0	0	0	0	0	0	0
1049	1	0	0	0	0	0	0	0	0	0	0	0	0
1049	2	0	0	0	0	0	0	0	0	0	0	0	0
1049	3	0	0	0	0	0	0	0	0	0	0	0	0
1049	4	0	0	0	0	0	0	0	0	0	0	0	0
1049	5	0	0	0	0	0	0	0	0	0	0	0	0
1049	6	0	0	0	0	0	0	0	0	0	0	0	0
1049	7	0	0	0	0	0	0	0	0	0	0	0	0
1049	8	0	0	0	0	0	0	0	0	0	0	0	0
1049	9	0	0	0	0	0	0	0	0	0	0	0	0
1050	0	0	0	0	0	0	0	0	0	0	0	0	0
1050	1	0	0	0	0	0	0	0	0	0	0	0	0
1050	2	0	0	0	0	0	0	0	0	0	0	0	0
1050	3	0	0	0	0	0	0	0	0	0	0	0	0
1050	4	0	0	0	0	0	0	0	0	0	0	0	0
1050	5	0	0	0	0	0	0	0	0	0	0	0	0
1050	6	0	0	0	0	0	0	0	0	0	0	0	0
1050	7	0	0	0	0	0	0	0	0	0	0	0	0
1050	8	0	0	0	0	0	0	0	0	0	0	0	0
1050	9	0	0	0	0	0	0	0	0	0	0	0	0
1051	0	0	0	0	0	0	0	0	0	0	0	0	0
1051	1	0	0	0	0	0	0	0	0	0	0	0	0
1051	2	0	0	0	0	0	0	0	0	0	0	0	0
1051	3	0	0	0	0	0	0	0	0	0	0	0	0
1051	4	0	0	0	0	0	0	0	0	0	0	0	0
1051	5	0	0	0	0	0	0	0	0	0	0	0	0
1051	6	0	0	0	0	0	0	0	0	0	0	0	0
1051	7	0	0	0	0	0	0	0	0	0	0	0	0
1051	8	0	0	0	0	0	0	0	0	0	0	0	0
1051	9	0	0	0	0	0	0	0	0	0	0	0	0
1052	0	0	0	0	0	0	0	0	0	0	0	0	0
1052	1	0	0	0	0	0	0	0	0	0	0	0	0
1052	2	0	0	0	0	0	0	0	0	0	0	0	0
1052	3	0	0	0	0	0	0	0	0	0	0	0	0
1052	4	0	0	0	0	0	0	0	0	0	0	0	0
1052	5	0	0	0	0	0	0	0	0	0	0	0	0
1052	6	0	0	0	0	0	0	0	0	0	0	0	0
1052	7	0	0	0	0	0	0	0	0	0	0	0	0
1052	8	0	0	0	0	0	0	0	0	0	0	0	0
1052	9	0	0	0	0	0	0	0	0	0	0	0	0
1053	0	0	0	0	0	0	0	0	0	0	0	0	0
1053	1	0	0	0	0	0	0	0	0	0	0	0	0
1053	2	0	0	0	0	0	0	0	0	0	0	0	0
1053	3	0	0	0	0	0	0	0	0	0	0	0	0
1053	4	0	0	0	0	0	0	0	0	0	0	0	0
1053	5	0	0	0	0	0	0	0	0	0	0	0	0
1053	6	0	0	0	0	0	0	0	0	0	0	0	0
1053	7	0	0	0	0	0	0	0	0	0	0	0	0
1053	8	0	0	0	0	0	0	0	0	0	0	0	0
1053	9	0	0	0	0	0	0	0	0	0	0	0	0
1054	0	0	0	0	0	0	0	0	0	0	0	0	0
1054	1	0	0	0	0	0	0	0	0	0	0	0	0
1054	2	0	0	0	0	0	0	0	0	0	0	0	0
1054	3	0	0	0	0	0	0	0	0	0	0	0	0
1054	4	0	0	0	0	0	0	0	0	0	0	0	0
1054	5	0	0	0	0	0	0	0	0	0	0	0	0
1054	6	0	0	0	0	0	0	0	0	0	0	0	0
1054	7	0	0	0	0	0	0	0	0	0	0	0	0
1054	8	0	0	0	0	0	0	0	0	0	0	0	0
1054	9	0	0	0	0	0	0	0	0	0	0	0	0
1055	0	0	0	0	0	0	0	0	0	0	0	0	0
1055	1	0	0	0	0	0	0	0	0	0	0	0	0
1055	2	0	0	0	0	0	0	0	0	0	0	0	0
1055	3	0	0	0	0	0	0	0	0	0	0	0	0
1055	4	0	0	0	0	0	0	0	0	0	0	0	0
1055	5	0	0	0	0	0	0	0	0	0	0	0	0
1055	6	0	0	0	0	0	0	0	0	0	0	0	0
1055	7	0	0	0	0	0	0	0	0	0	0	0	0
1055	8	0	0	0	0	0	0	0	0	0	0	0	0
1055	9	0	0	0	0	0	0	0	0	0	0	0	0
1056	0	0	0	0	0	0	0	0	0	0	0	0	0
1056	1	0	0	0	0	0	0	0	0	0	0	0	0
1056	2	0	0	0	0	0	0	0	0	0	0	0	0
1056	3	0	0	0	0	0	0	0	0	0	0	0	0
1056	4	0	0	0	0	0	0	0	0	0	0	0	0
1056	5	0	0	0	0	0	0	0	0	0	0	0	0
1056	6	0	0	0	0	0	0	0	0	0	0	0	0
1056	7	0	0	0	0	0	0	0	0	0	0	0	0
1056	8	0	0	0	0	0	0	0	0	0	0	0	0
1056	9	0	0	0	0	0	0	0	0	0	0	0	0
1057	0	0	0	0	0	0	0	0	0	0	0	0	0
1057	1	0	0	0	0	0	0	0	0	0	0	0	0
1057	2	0	0	0	0	0	0	0	0	0	0	0	0
1057	3	0	0	0	0	0	0	0	0	0	0	0	0
1057	4	0	0	0	0	0	0	0	0	0	0	0	0
1057	5	0	0	0	0	0	0	0	0	0	0	0	0
1057	6	0	0	0	0	0	0	0	0	0	0	0	0
1057	7	0	0	0	0	0	0	0	0	0	0	0	0
1057	8	0	0	0	0	0	0	0	0	0	0	0	0
1057	9	0	0	0	0	0	0	0	0	0	0	0	0
1058	0	0	0	0	0	0	0	0	0	0	0	0	0
1058	1	0	0	0	0	0	0	0	0	0	0	0	0
1058	2	0	0	0	0	0	0	0	0	0	0	0	0
1058	3	0	0	0	0	0	0	0	0	0	0	0	0
1058	4	0	0	0	0	0	0	0	0	0	0	0	0
1058	5	0	0	0	0	0	0	0	0	0	0	0	0
1058	6	0	0	0	0	0	0	0	0	0	0	0	0
1058	7	0	0	0	0	0	0	0	0	0	0	0	0
1058	8	0	0	0	0	0	0	0	0	0	0	0	0
1058	9	0	0	0	0	0	0	0	0	0	0	0	0
1059	0	0	0	0	0	0	0	0	0	0	0	0	0
1059	1	0	0	0	0	0	0	0	0	0	0	0	0
1059	2	0	0	0	0	0	0	0	0	0	0	0	0
1059	3	0	0	0	0	0	0	0	0	0	0	0	0
1059	4	0	0	0	0	0	0	0	0	0	0	0	0
1059	5	0	0	0	0	0	0	0	0	0	0	0	0
1059	6	0	0	0	0	0	0	0	0	0	0	0	0
1059	7	0	0	0	0	0	0	0	0	0	0	0	0
1059	8	0	0	0	0	0	0	0	0	0	0	0	0
1059	9	0	0	0	0	0	0	0	0	0	0	0	0
1060	0	0	0	0	0	0	0	0	0	0	0	0	0
1060	1	0	0	0	0	0	0	0	0	0	0	0	0
1060	2	0	0	0	0	0	0	0	0	0	0	0	0
1060	3	0	0	0	0	0	0	0	0	0	0	0	0
1060	4	0	0	0	0	0	0	0	0	0	0	0	0
1060	5	0	0	0	0	0	0	0	0	0	0	0	0
1060	6	0	0	0	0	0	0	0	0	0	0	0	0
1060	7	0	0	0	0	0	0	0	0	0	0	0	0
1060	8	0	0	0	0	0	0	0	0	0	0	0	0
1060	9	0	0	0	0	0	0	0	0	0	0	0	0
1061	0	0	0	0	0	0	0	0	0	0	0	0	0
1061	1	0	0	0	0	0	0	0	0	0	0	0	0
1061	2	0	0	0	0	0	0	0	0	0	0	0	0
1061	3	0	0	0	0	0	0	0	0	0	0	0	0
1061	4	0	0	0	0	0	0	0	0	0	0	0	0
1061	5	0	0	0	0	0	0	0	0	0	0	0	0
1061	6	0	0	0	0	0	0	0	0	0	0	0	0
1061	7	0	0	0	0	0	0	0	0	0	0	0	0
1061	8	0	0	0	0	0	0	0	0	0	0	0	0
1061	9	0	0	0	0	0	0	0	0	0	0	0	0
1062	0	0	0	0	0	0	0	0	0	0	0	0	0
1062	1	0	0	0	0	0	0	0	0	0	0	0	0
1062	2	0	0	0	0	0	0	0	0	0	0	0	0
1062	3	0	0	0	0	0	0	0	0	0	0	0	0
1062	4	0	0	0	0	0	0	0	0	0	0	0	0
1062	5	0	0	0	0	0	0	0	0	0	0	0	0
1062	6	0	0	0	0	0	0	0	0	0	0	0	0
1062	7	0	0	0	0	0	0	0	0	0	0	0	0
1062	8	0	0	0	0	0	0	0	0	0	0	0	0
1062	9	0	0	0	0	0	0	0	0	0	0	0	0
1063	0	0	0	0	0	0	0	0	0	0	0	0	0
1063	1	0	0	0	0	0	0	0	0	0	0	0	0
1063	2	0	0	0	0	0	0	0	0	0	0	0	0
1063	3	0	0	0	0	0	0	0	0	0	0	0	0
1063	4	0	0	0	0	0	0	0	0	0	0	0	0
1063	5	0	0	0	0	0	0	0	0	0	0	0	0
1063	6	0	0	0	0	0	0	0	0	0	0	0	0
1063	7	0	0	0	0	0	0	0	0	0	0	0	0
1063	8	0	0	0	0	0	0	0	0	0	0	0	0
1063	9	0	0	0	0	0	0	0	0	0	0	0	0
1064	0	0	0	0	0	0	0	0	0	0	0	0	0
1064	1	0	0	0	0	0	0	0	0	0	0	0	0
1064	2	0	0	0	0	0	0	0	0	0	0	0	0
1064	3	0	0	0	0	0	0	0	0	0	0	0	0
1064	4	0	0	0	0	0	0	0	0	0	0	0	0
1064	5	0	0	0	0	0	0	0	0	0	0	0	0
1064	6	0	0	0	0	0	0	0	0	0	0	0	0
1064	7	0	0	0	0	0	0	0	0	0	0	0	0
1064	8	0	0	0	0	0	0	0	0	0	0	0	0
1064	9	0	0	0	0	0	0	0	0	0	0	0	0
1065	0	0	0	0	0	0	0	0	0	0	0	0	0
1065	1	0	0	0	0	0	0	0	0	0	0	0	0
1065	2	0	0	0	0	0	0	0	0	0	0	0	0
1065	3	0	0	0	0	0	0	0	0	0	0	0	0
1065	4	0	0	0	0	0	0	0	0	0	0	0	0
1065	5	0	0	0	0	0	0	0	0	0	0	0	0
1065	6	0	0	0	0	0	0	0	0	0	0	0	0
1065	7	0	0	0	0	0	0	0	0	0	0	0	0
1065	8	0	0	0	0	0	0	0	0	0	0	0	0
1065	9	0	0	0	0	0	0	0	0	0	0	0	0
1066	0	0	0	0	0	0	0	0	0	0	0	0	0
1066	1	0	0	0	0	0	0	0	0	0	0	0	0
1066	2	0	0	0	0	0	0	0	0	0	0	0	0
1066	3	0	0	0	0	0	0	0	0	0	0	0	0
1066	4	0	0	0	0	0	0	0	0	0	0	0	0
1066	5	0	0	0	0	0	0	0	0	0	0	0	0
1066	6	0	0	0	0	0	0	0	0	0	0	0	0
1066	7	0	0	0	0	0	0	0	0	0	0	0	0
1066	8	0	0	0	0	0	0	0	0	0	0	0	0
1066	9	0	0	0	0	0	0	0	0	0	0	0	0
1067	0	0	0	0	0	0	0	0	0	0	0	0	0
1067	1	0	0	0	0	0	0	0	0	0	0	0	0
1067	2	0	0	0	0	0	0	0	0	0	0	0	0
1067	3	0	0	0	0	0	0	0	0	0	0	0	0
1067	4	0	0	0	0	0	0	0	0	0	0	0	0
1067	5	0	0	0	0	0	0	0	0	0	0	0	0
1067	6	0	0	0	0	0	0	0	0	0	0	0	0
1067	7	0	0	0	0	0	0	0	0	0	0	0	0
1067	8	0	0	0	0	0	0	0	0	0	0	0	0
1067	9	0	0	0	0	0	0	0	0	0	0	0	0
1068	0	0	0	0	0	0	0	0	0	0	0	0	0
1068	1	0	0	0	0	0	0	0	0	0	0	0	0
1068	2	0	0	0	0	0	0	0	0	0	0	0	0
1068	3	0	0	0	0	0	0	0	0	0	0	0	0
1068	4	0	0	0	0	0	0	0	0	0	0	0	0
1068	5	0	0	0	0	0	0	0	0	0	0	0	0
1068	6	0	0	0	0	0	0	0	0	0	0	0	0
1068	7	0	0	0	0	0	0	0	0	0	0	0	0
1068	8	0	0	0	0	0	0	0	0	0	0	0	0
1068	9	0	0	0	0	0	0	0	0	0	0	0	0
1069	0	0	0	0	0	0	0	0	0	0	0	0	0
1069	1	0	0	0	0	0	0	0	0	0	0	0	0
1069	2	0	0	0	0	0	0	0	0	0	0	0	0
1069	3	0	0	0	0	0	0	0	0	0	0	0	0
1069	4	0	0	0	0	0	0	0	0	0	0	0	0
1069	5	0	0	0	0	0	0	0	0	0	0	0	0
1069	6	0	0	0	0	0	0	0	0	0	0	0	0
1069	7	0	0	0	0	0	0	0	0	0	0	0	0
1069	8	0	0	0	0	0	0	0	0	0	0	0	0
1069	9	0	0	0	0	0	0	0	0	0	0	0	0
1070	0	0	0	0	0	0	0	0	0	0	0	0	0
1070	1	0	0	0	0	0	0	0	0	0	0	0	0
1070	2	0	0	0	0	0	0	0	0	0	0	0	0
1070	3	0	0	0	0	0	0	0	0	0	0	0	0
1070	4	0	0	0	0	0	0	0	0	0	0	0	0
1070	5	0	0	0	0	0	0	0	0	0	0	0	0
1070	6	0	0	0	0	0	0	0	0	0	0	0	0
1070	7	0	0	0	0	0	0	0	0	0	0	0	0
1070	8	0	0	0	0	0	0	0	0	0	0	0	0
1070	9	0	0	0	0	0	0	0	0	0	0	0	0
1071	0	0	0	0	0	0	0	0	0	0	0	0	0
1071	1	0	0	0	0	0	0	0	0	0	0	0	0
1071	2	0	0	0	0	0	0	0	0	0	0	0	0
1071	3	0	0	0	0	0	0	0	0	0	0	0	0
1071	4	0	0	0	0	0	0	0	0	0	0	0	0
1071	5	0	0	0	0	0	0	0	0	0	0	0	0
1071	6	0	0	0	0	0	0	0	0	0	0	0	0
1071	7	0	0	0	0	0	0	0	0	0	0	0	0
1071	8	0	0	0	0	0	0	0	0	0	0	0	0
1071	9	0	0	0	0	0	0	0	0	0	0	0	0
1072	0	0	0	0	0	0	0	0	0	0	0	0	0
1072	1	0	0	0	0	0	0	0	0	0	0	0	0
1072	2	0	0	0	0	0	0	0	0	0	0	0	0
1072	3	0	0	0	0	0	0	0	0	0	0	0	0
1072	4	0	0	0	0	0	0	0	0	0	0	0	0
1072	5	0	0	0	0	0	0	0	0	0	0	0	0
1072	6	0	0	0	0	0	0	0	0	0	0	0	0
1072	7	0	0	0	0	0	0	0	0	0	0	0	0
1072	8	0	0	0	0	0	0	0	0	0	0	0	0
1072	9	0	0	0	0	0	0	0	0	0	0	0	0
1073	0	0	0	0	0	0	0	0	0	0	0	0	0
1073	1	0	0	0	0	0	0	0	0	0	0	0	0
1073	2	0	0	0	0	0	0	0	0	0	0	0	0
1073	3	0	0	0	0	0	0	0	0	0	0	0	0
1073	4	0	0	0	0	0	0	0	0	0	0	0	0
1073	5	0	0	0	0	0	0	0	0	0	0	0	0
1073	6	0	0	0	0	0	0	0	0	0	0	0	0
1073	7	0	0	0	0	0	0	0	0	0	0	0	0
1073	8	0	0	0	0	0	0	0	0	0	0	0	0
1073	9	0	0	0	0	0	0	0	0	0	0	0	0
1074	0	0	0	0	0	0	0	0	0	0	0	0	0
1074	1	0	0	0	0	0	0	0	0	0	0	0	0
1074	2	0	0	0	0	0	0	0	0	0	0	0	0
1074	3	0	0	0	0	0	0	0	0	0	0	0	0
1074	4	0	0	0	0	0	0	0	0	0	0	0	0
1074	5	0	0	0	0	0	0	0	0	0	0	0	0
1074	6	0	0	0	0	0	0	0	0	0	0	0	0
1074	7	0	0	0	0	0	0	0	0	0	0	0	0
1074	8	0	0	0	0	0	0	0	0	0	0	0	0
1074	9	0	0	0	0	0	0	0	0	0	0	0	0
1075	0	0	0	0	0	0	0	0	0	0	0	0	0
1075	1	0	0	0	0	0	0	0	0	0	0	0	0
1075	2	0	0	0	0	0	0	0	0	0	0	0	0
1075	3	0	0	0	0	0	0	0	0	0	0	0	0
1075	4	0	0	0	0	0	0	0	0	0	0	0	0
1075	5	0	0	0	0	0	0	0	0	0	0	0	0
1075	6	0	0	0	0	0	0	0	0	0	0	0	0
1075	7	0	0	0	0	0	0	0	0	0	0	0	0
1075	8	0	0	0	0	0	0	0	0	0	0	0	0
1075	9	0	0	0	0	0	0	0	0	0	0	0	0
1076	0	0	0	0	0	0	0	0	0	0	0	0	0
1076	1	0	0	0	0	0	0	0	0	0	0	0	0
1076	2	0	0	0	0	0	0	0	0	0	0	0	0
1076	3	0	0	0	0	0	0	0	0	0	0	0	0
1076	4	0	0	0	0	0	0	0	0	0	0	0	0
1076	5	0	0	0	0	0	0	0	0	0	0	0	0
1076	6	0	0	0	0	0	0	0	0	0	0	0	0
1076	7	0	0	0	0	0	0	0	0	0	0	0	0
1076	8	0	0	0	0	0	0	0	0	0	0	0	0
1076	9	0	0	0	0	0	0	0	0	0	0	0	0
1077	0	0	0	0	0	0	0	0	0	0	0	0	0
1077	1	0	0	0	0	0	0	0	0	0	0	0	0
1077	2	0	0	0	0	0	0	0	0	0	0	0	0
1077	3	0	0	0	0	0	0	0	0	0	0	0	0
1077	4	0	0	0	0	0	0	0	0	0	0	0	0
1077	5	0	0	0	0	0	0	0	0	0	0	0	0
1077	6	0	0	0	0	0	0	0	0	0	0	0	0
1077	7	0	0	0	0	0	0	0	0	0	0	0	0
1077	8	0	0	0	0	0	0	0	0	0	0	0	0
1077	9	0	0	0	0	0	0	0	0	0	0	0	0
1078	0	0	0	0	0	0	0	0	0	0	0	0	0
1078	1	0	0	0	0	0	0	0	0	0	0	0	0
1078	2	0	0	0	0	0	0	0	0	0	0	0	0
1078	3	0	0	0	0	0	0	0	0	0	0	0	0
1078	4	0	0	0	0	0	0	0	0	0	0	0	0
1078	5	0	0	0	0	0	0	0	0	0	0	0	0
1078	6	0	0	0	0	0	0	0	0	0	0	0	0
1078	7	0	0	0	0	0	0	0	0	0	0	0	0
1078	8	0	0	0	0	0	0	0	0	0	0	0	0
1078	9	0	0	0	0	0	0	0	0	0	0	0	0
1079	0	0	0	0	0	0	0	0	0	0	0	0	0
1079	1	0	0	0	0	0	0	0	0	0	0	0	0
1079	2	0	0	0	0	0	0	0	0	0	0	0	0
1079	3	0	0	0	0	0	0	0	0	0	0	0	0
1079	4	0	0	0	0	0	0	0	0	0	0	0	0
1079	5	0	0	0	0	0	0	0	0	0	0	0	0
1079	6	0	0	0	0	0	0	0	0	0	0	0	0
1079	7	0	0	0	0	0	0	0	0	0	0	0	0
1079	8	0	0	0	0	0	0	0	0	0	0	0	0
1079	9	0	0	0	0	0	0	0	0	0	0	0	0
1080	0	0	0	0	0	0	0	0	0	0	0	0	0
1080	1	0	0	0	0	0	0	0	0	0	0	0	0
1080	2	0	0	0	0	0	0	0	0	0	0	0	0
1080	3	0	0	0	0	0	0	0	0	0	0	0	0
1080	4	0	0	0	0	0	0	0	0	0	0	0	0
1080	5	0	0	0	0	0	0	0	0	0	0	0	0
1080	6	0	0	0	0	0	0	0	0	0	0	0	0
1080	7	0	0	0	0	0	0	0	0	0	0	0	0
1080	8	0	0	0	0	0	0	0	0	0	0	0	0
1080	9	0	0	0	0	0	0	0	0	0	0	0	0
1081	0	0	0	0	0	0	0	0	0	0	0	0	0
1081	1	0	0	0	0	0	0	0	0	0	0	0	0
1081	2	0	0	0	0	0	0	0	0	0	0	0	0
1081	3	0	0	0	0	0	0	0	0	0	0	0	0
1081	4	0	0	0	0	0	0	0	0	0	0	0	0
1081	5	0	0	0	0	0	0	0	0	0	0	0	0
1081	6	0	0	0	0	0	0	0	0	0	0	0	0
1081	7	0	0	0	0	0	0	0	0	0	0	0	0
1081	8	0	0	0	0	0	0	0	0	0	0	0	0
1081	9	0	0	0	0	0	0	0	0	0	0	0	0
1082	0	0	0	0	0	0	0	0	0	0	0	0	0
1082	1	0	0	0	0	0	0	0	0	0	0	0	0
1082	2	0	0	0	0	0	0	0	0	0	0	0	0
1082	3	0	0	0	0	0	0	0	0	0	0	0	0
1082	4	0	0	0	0	0	0	0	0	0	0	0	0
1082	5	0	0	0	0	0	0	0	0	0	0	0	0
1082	6	0	0	0	0	0	0	0	0	0	0	0	0
1082	7	0	0	0	0	0	0	0	0	0	0	0	0
1082	8	0	0	0	0	0	0	0	0	0	0	0	0
1082	9	0	0	0	0	0	0	0	0	0	0	0	0
1083	0	0	0	0	0	0	0	0	0	0	0	0	0
1083	1	0	0	0	0	0	0	0	0	0	0	0	0
1083	2	0	0	0	0	0	0	0	0	0	0	0	0
1083	3	0	0	0	0	0	0	0	0	0	0	0	0
1083	4	0	0	0	0	0	0	0	0	0	0	0	0
1083	5	0	0	0	0	0	0	0	0	0	0	0	0
1083	6	0	0	0	0	0	0	0	0	0	0	0	0
1083	7	0	0	0	0	0	0	0	0	0	0	0	0
1083	8	0	0	0	0	0	0	0	0	0	0	0	0
1083	9	0	0	0	0	0	0	0	0	0	0	0	0
1084	0	0	0	0	0	0	0	0	0	0	0	0	0
1084	1	0	0	0	0	0	0	0	0	0	0	0	0
1084	2	0	0	0	0	0	0	0	0	0	0	0	0
1084	3	0	0	0	0	0	0	0	0	0	0	0	0
1084	4	0	0	0	0	0	0	0	0	0	0	0	0
1084	5	0	0	0	0	0	0	0	0	0	0	0	0
1084	6	0	0	0	0	0	0	0	0	0	0	0	0
1084	7	0	0	0	0	0	0	0	0	0	0	0	0
1084	8	0	0	0	0	0	0	0	0	0	0	0	0
1084	9	0	0	0	0	0	0	0	0	0	0	0	0
1085	0	0	0	0	0	0	0	0	0	0	0	0	0
1085	1	0	0	0	0	0	0	0	0	0	0	0	0
1085	2	0	0	0	0	0	0	0	0	0	0	0	0
1085	3	0	0	0	0	0	0	0	0	0	0	0	0
1085	4	0	0	0	0	0	0	0	0	0	0	0	0
1085	5	0	0	0	0	0	0	0	0	0	0	0	0
1085	6	0	0	0	0	0	0	0	0	0	0	0	0
1085	7	0	0	0	0	0	0	0	0	0	0	0	0
1085	8	0	0	0	0	0	0	0	0	0	0	0	0
1085	9	0	0	0	0	0	0	0	0	0	0	0	0
1086	0	0	0	0	0	0	0	0	0	0	0	0	0
1086	1	0	0	0	0	0	0	0	0	0	0	0	0
1086	2	0	0	0	0	0	0	0	0	0	0	0	0
1086	3	0	0	0	0	0	0	0	0	0	0	0	0
1086	4	0	0	0	0	0	0	0	0	0	0	0	0
1086	5	0	0	0	0	0	0	0	0	0	0	0	0
1086	6	0	0	0	0	0	0	0	0	0	0	0	0
1086	7	0	0	0	0	0	0	0	0	0	0	0	0
1086	8	0	0	0	0	0	0	0	0	0	0	0	0
1086	9	0	0	0	0	0	0	0	0	0	0	0	0
1087	0	0	0	0	0	0	0	0	0	0	0	0	0
1087	1	0	0	0	0	0	0	0	0	0	0	0	0
1087	2	0	0	0	0	0	0	0	0	0	0	0	0
1087	3	0	0	0	0	0	0	0	0	0	0	0	0
1087	4	0	0	0	0	0	0	0	0	0	0	0	0
1087	5	0	0	0	0	0	0	0	0	0	0	0	0
1087	6	0	0	0	0	0	0	0	0	0	0	0	0
1087	7	0	0	0	0	0	0	0	0	0	0	0	0
1087	8	0	0	0	0	0	0	0	0	0	0	0	0
1087	9	0	0	0	0	0	0	0	0	0	0	0	0
1088	0	0	0	0	0	0	0	0	0	0	0	0	0
1088	1	0	0	0	0	0	0	0	0	0	0	0	0
1088	2	0	0	0	0	0	0	0	0	0	0	0	0
1088	3	0	0	0	0	0	0	0	0	0	0	0	0
1088	4	0	0	0	0	0	0	0	0	0	0	0	0
1088	5	0	0	0	0	0	0	0	0	0	0	0	0
1088	6	0	0	0	0	0	0	0	0	0	0	0	0
1088	7	0	0	0	0	0	0	0	0	0	0	0	0
1088	8	0	0	0	0	0	0	0	0	0	0	0	0
1088	9	0	0	0	0	0	0	0	0	0	0	0	0
1089	0	0	0	0	0	0	0	0	0	0	0	0	0
1089	1	0	0	0	0	0	0	0	0	0	0	0	0
1089	2	0	0	0	0	0	0	0	0	0	0	0	0
1089	3	0	0	0	0	0	0	0	0	0	0	0	0
1089	4	0	0	0	0	0	0	0	0	0	0	0	0
1089	5	0	0	0	0	0	0	0	0	0	0	0	0
1089	6	0	0	0	0	0	0	0	0	0	0	0	0
1089	7	0	0	0	0	0	0	0	0	0	0	0	0
1089	8	0	0	0	0	0	0	0	0	0	0	0	0
1089	9	0	0	0	0	0	0	0	0	0	0	0	0
1090	0	0	0	0	0	0	0	0	0	0	0	0	0
1090	1	0	0	0	0	0	0	0	0	0	0	0	0
1090	2	0	0	0	0	0	0	0	0	0	0	0	0
1090	3	0	0	0	0	0	0	0	0	0	0	0	0
1090	4	0	0	0	0	0	0	0	0	0	0	0	0
1090	5	0	0	0	0	0	0	0	0	0	0	0	0
1090	6	0	0	0	0	0	0	0	0	0	0	0	0
1090	7	0	0	0	0	0	0	0	0	0	0	0	0
1090	8	0	0	0	0	0	0	0	0	0	0	0	0
1090	9	0	0	0	0	0	0	0	0	0	0	0	0
1091	0	0	0	0	0	0	0	0	0	0	0	0	0
1091	1	0	0	0	0	0	0	0	0	0	0	0	0
1091	2	0	0	0	0	0	0	0	0	0	0	0	0
1091	3	0	0	0	0	0	0	0	0	0	0	0	0
1091	4	0	0	0	0	0	0	0	0	0	0	0	0
[truncated: 8,285 more rows]
