# Supplementary material for: A Brake-Based Overground Gait Rehabilitation Device for Altering Propulsion Impulse Symmetry
Source: Sensors (Basel). 2021 Oct 5;21(19):6617. doi: 10.3390/s21196617 (PMC8512803; doi:10.3390/s21196617)
Supplement: Supplementary file 1 [file sensors-21-06617-s001.zip › GPT animations/code and data/stroke_data/Force/TR 31.csv]

Devices
1000
		FP1 (5629 Large) - Force			FP2 (5687 Large) [1000Hz] - Force			FP3 (5628 Small) - Force			FP4 (5639) - Force
Frame	Sub Frame	Fx	Fy	Fz	Fx	Fy	Fz	Fx	Fy	Fz	Fx	Fy	Fz
		N	N	N	N	N	N	N	N	N	N	N	N
1101	0	0	0	0	0	0	0	0	0	0	0	0	0
1101	1	0	0	0	0	0	0	0	0	0	0	0	0
1101	2	0	0	0	0	0	0	0	0	0	0	0	0
1101	3	0	0	0	0	0	0	0	0	0	0	0	0
1101	4	0	0	0	0	0	0	0	0	0	0	0	0
1101	5	0	0	0	0	0	0	0	0	0	0	0	0
1101	6	0	0	0	0	0	0	0	0	0	0	0	0
1101	7	0	0	0	0	0	0	0	0	0	0	0	0
1101	8	0	0	0	0	0	0	0	0	0	0	0	0
1101	9	0	0	0	0	0	0	0	0	0	0	0	0
1102	0	0	0	0	0	0	0	0	0	0	0	0	0
1102	1	0	0	0	0	0	0	0	0	0	0	0	0
1102	2	0	0	0	0	0	0	0	0	0	0	0	0
1102	3	0	0	0	0	0	0	0	0	0	0	0	0
1102	4	0	0	0	0	0	0	0	0	0	0	0	0
1102	5	0	0	0	0	0	0	0	0	0	0	0	0
1102	6	0	0	0	0	0	0	0	0	0	0	0	0
1102	7	0	0	0	0	0	0	0	0	0	0	0	0
1102	8	0	0	0	0	0	0	0	0	0	0	0	0
1102	9	0	0	0	0	0	0	0	0	0	0	0	0
1103	0	0	0	0	0	0	0	0	0	0	0	0	0
1103	1	0	0	0	0	0	0	0	0	0	0	0	0
1103	2	0	0	0	0	0	0	0	0	0	0	0	0
1103	3	0	0	0	0	0	0	0	0	0	0	0	0
1103	4	0	0	0	0	0	0	0	0	0	0	0	0
1103	5	0	0	0	0	0	0	0	0	0	0	0	0
1103	6	0	0	0	0	0	0	0	0	0	0	0	0
1103	7	0	0	0	0	0	0	0	0	0	0	0	0
1103	8	0	0	0	0	0	0	0	0	0	0	0	0
1103	9	0	0	0	0	0	0	0	0	0	0	0	0
1104	0	0	0	0	0	0	0	0	0	0	0	0	0
1104	1	0	0	0	0	0	0	0	0	0	0	0	0
1104	2	0	0	0	0	0	0	0	0	0	0	0	0
1104	3	0	0	0	0	0	0	0	0	0	0	0	0
1104	4	0	0	0	0	0	0	0	0	0	0	0	0
1104	5	0	0	0	0	0	0	0	0	0	0	0	0
1104	6	0	0	0	0	0	0	0	0	0	0	0	0
1104	7	0	0	0	0	0	0	0	0	0	0	0	0
1104	8	0	0	0	0	0	0	0	0	0	0	0	0
1104	9	0	0	0	0	0	0	0	0	0	0	0	0
1105	0	0	0	0	0	0	0	0	0	0	0	0	0
1105	1	0	0	0	0	0	0	0	0	0	0	0	0
1105	2	0	0	0	0	0	0	0	0	0	0	0	0
1105	3	0	0	0	0	0	0	0	0	0	0	0	0
1105	4	0	0	0	0	0	0	0	0	0	0	0	0
1105	5	0	0	0	0	0	0	0	0	0	0	0	0
1105	6	0	0	0	0	0	0	0	0	0	0	0	0
1105	7	0	0	0	0	0	0	0	0	0	0	0	0
1105	8	0	0	0	0	0	0	0	0	0	0	0	0
1105	9	0	0	0	0	0	0	0	0	0	0	0	0
1106	0	0	0	0	0	0	0	0	0	0	0	0	0
1106	1	0	0	0	0	0	0	0	0	0	0	0	0
1106	2	0	0	0	0	0	0	0	0	0	0	0	0
1106	3	0	0	0	0	0	0	0	0	0	0	0	0
1106	4	0	0	0	0	0	0	0	0	0	0	0	0
1106	5	0	0	0	0	0	0	0	0	0	0	0	0
1106	6	0	0	0	0	0	0	0	0	0	0	0	0
1106	7	0	0	0	0	0	0	0	0	0	0	0	0
1106	8	0	0	0	0	0	0	0	0	0	0	0	0
1106	9	0	0	0	0	0	0	0	0	0	0	0	0
1107	0	0	0	0	0	0	0	0	0	0	0	0	0
1107	1	0	0	0	0	0	0	0	0	0	0	0	0
1107	2	0	0	0	0	0	0	0	0	0	0	0	0
1107	3	0	0	0	0	0	0	0	0	0	0	0	0
1107	4	0	0	0	0	0	0	0	0	0	0	0	0
1107	5	0	0	0	0	0	0	0	0	0	0	0	0
1107	6	0	0	0	0	0	0	0	0	0	0	0	0
1107	7	0	0	0	0	0	0	0	0	0	0	0	0
1107	8	0	0	0	0	0	0	0	0	0	0	0	0
1107	9	0	0	0	0	0	0	0	0	0	0	0	0
1108	0	0	0	0	0	0	0	0	0	0	0	0	0
1108	1	0	0	0	0	0	0	0	0	0	0	0	0
1108	2	0	0	0	0	0	0	0	0	0	0	0	0
1108	3	0	0	0	0	0	0	0	0	0	0	0	0
1108	4	0	0	0	0	0	0	0	0	0	0	0	0
1108	5	0	0	0	0	0	0	0	0	0	0	0	0
1108	6	0	0	0	0	0	0	0	0	0	0	0	0
1108	7	0	0	0	0	0	0	0	0	0	0	0	0
1108	8	0	0	0	0	0	0	0	0	0	0	0	0
1108	9	0	0	0	0	0	0	0	0	0	0	0	0
1109	0	0	0	0	0	0	0	0	0	0	0	0	0
1109	1	0	0	0	0	0	0	0	0	0	0	0	0
1109	2	0	0	0	0	0	0	0	0	0	0	0	0
1109	3	0	0	0	0	0	0	0	0	0	0	0	0
1109	4	0	0	0	0	0	0	0	0	0	0	0	0
1109	5	0	0	0	0	0	0	0	0	0	0	0	0
1109	6	0	0	0	0	0	0	0	0	0	0	0	0
1109	7	0	0	0	0	0	0	0	0	0	0	0	0
1109	8	0	0	0	0	0	0	0	0	0	0	0	0
1109	9	0	0	0	0	0	0	0	0	0	0	0	0
1110	0	0	0	0	0	0	0	0	0	0	0	0	0
1110	1	0	0	0	0	0	0	0	0	0	0	0	0
1110	2	0	0	0	0	0	0	0	0	0	0	0	0
1110	3	0	0	0	0	0	0	0	0	0	0	0	0
1110	4	0	0	0	0	0	0	0	0	0	0	0	0
1110	5	0	0	0	0	0	0	0	0	0	0	0	0
1110	6	0	0	0	0	0	0	0	0	0	0	0	0
1110	7	0	0	0	0	0	0	0	0	0	0	0	0
1110	8	0	0	0	0	0	0	0	0	0	0	0	0
1110	9	0	0	0	0	0	0	0	0	0	0	0	0
1111	0	0	0	0	0	0	0	0	0	0	0	0	0
1111	1	0	0	0	0	0	0	0	0	0	0	0	0
1111	2	0	0	0	0	0	0	0	0	0	0	0	0
1111	3	0	0	0	0	0	0	0	0	0	0	0	0
1111	4	0	0	0	0	0	0	0	0	0	0	0	0
1111	5	0	0	0	0	0	0	0	0	0	0	0	0
1111	6	0	0	0	0	0	0	0	0	0	0	0	0
1111	7	0	0	0	0	0	0	0	0	0	0	0	0
1111	8	0	0	0	0	0	0	0	0	0	0	0	0
1111	9	0	0	0	0	0	0	0	0	0	0	0	0
1112	0	0	0	0	0	0	0	0	0	0	0	0	0
1112	1	0	0	0	0	0	0	0	0	0	0	0	0
1112	2	0	0	0	0	0	0	0	0	0	0	0	0
1112	3	0	0	0	0	0	0	0	0	0	0	0	0
1112	4	0	0	0	0	0	0	0	0	0	0	0	0
1112	5	0	0	0	0	0	0	0	0	0	0	0	0
1112	6	0	0	0	0	0	0	0	0	0	0	0	0
1112	7	0	0	0	0	0	0	0	0	0	0	0	0
1112	8	0	0	0	0	0	0	0	0	0	0	0	0
1112	9	0	0	0	0	0	0	0	0	0	0	0	0
1113	0	0	0	0	0	0	0	0	0	0	0	0	0
1113	1	0	0	0	0	0	0	0	0	0	0	0	0
1113	2	0	0	0	0	0	0	0	0	0	0	0	0
1113	3	0	0	0	0	0	0	0	0	0	0	0	0
1113	4	0	0	0	0	0	0	0	0	0	0	0	0
1113	5	0	0	0	0	0	0	0	0	0	0	0	0
1113	6	0	0	0	0	0	0	0	0	0	0	0	0
1113	7	0	0	0	0	0	0	0	0	0	0	0	0
1113	8	0	0	0	0	0	0	0	0	0	0	0	0
1113	9	0	0	0	0	0	0	0	0	0	0	0	0
1114	0	0	0	0	0	0	0	0	0	0	0	0	0
1114	1	0	0	0	0	0	0	0	0	0	0	0	0
1114	2	0	0	0	0	0	0	0	0	0	0	0	0
1114	3	0	0	0	0	0	0	0	0	0	0	0	0
1114	4	0	0	0	0	0	0	0	0	0	0	0	0
1114	5	0	0	0	0	0	0	0	0	0	0	0	0
1114	6	0	0	0	0	0	0	0	0	0	0	0	0
1114	7	0	0	0	0	0	0	0	0	0	0	0	0
1114	8	0	0	0	0	0	0	0	0	0	0	0	0
1114	9	0	0	0	0	0	0	0	0	0	0	0	0
1115	0	0	0	0	0	0	0	0	0	0	0	0	0
1115	1	0	0	0	0	0	0	0	0	0	0	0	0
1115	2	0	0	0	0	0	0	0	0	0	0	0	0
1115	3	0	0	0	0	0	0	0	0	0	0	0	0
1115	4	0	0	0	0	0	0	0	0	0	0	0	0
1115	5	0	0	0	0	0	0	0	0	0	0	0	0
1115	6	0	0	0	0	0	0	0	0	0	0	0	0
1115	7	0	0	0	0	0	0	0	0	0	0	0	0
1115	8	0	0	0	0	0	0	0	0	0	0	0	0
1115	9	0	0	0	0	0	0	0	0	0	0	0	0
1116	0	0	0	0	0	0	0	0	0	0	0	0	0
1116	1	0	0	0	0	0	0	0	0	0	0	0	0
1116	2	0	0	0	0	0	0	0	0	0	0	0	0
1116	3	0	0	0	0	0	0	0	0	0	0	0	0
1116	4	0	0	0	0	0	0	0	0	0	0	0	0
1116	5	0	0	0	0	0	0	0	0	0	0	0	0
1116	6	0	0	0	0	0	0	0	0	0	0	0	0
1116	7	0	0	0	0	0	0	0	0	0	0	0	0
1116	8	0	0	0	0	0	0	0	0	0	0	0	0
1116	9	0	0	0	0	0	0	0	0	0	0	0	0
1117	0	0	0	0	0	0	0	0	0	0	0	0	0
1117	1	0	0	0	0	0	0	0	0	0	0	0	0
1117	2	0	0	0	0	0	0	0	0	0	0	0	0
1117	3	0	0	0	0	0	0	0	0	0	0	0	0
1117	4	0	0	0	0	0	0	0	0	0	0	0	0
1117	5	0	0	0	0	0	0	0	0	0	0	0	0
1117	6	0	0	0	0	0	0	0	0	0	0	0	0
1117	7	0	0	0	0	0	0	0	0	0	0	0	0
1117	8	0	0	0	0	0	0	0	0	0	0	0	0
1117	9	0	0	0	0	0	0	0	0	0	0	0	0
1118	0	0	0	0	0	0	0	0	0	0	0	0	0
1118	1	0	0	0	0	0	0	0	0	0	0	0	0
1118	2	0	0	0	0	0	0	0	0	0	0	0	0
1118	3	0	0	0	0	0	0	0	0	0	0	0	0
1118	4	0	0	0	0	0	0	0	0	0	0	0	0
1118	5	0	0	0	0	0	0	0	0	0	0	0	0
1118	6	0	0	0	0	0	0	0	0	0	0	0	0
1118	7	0	0	0	0	0	0	0	0	0	0	0	0
1118	8	0	0	0	0	0	0	0	0	0	0	0	0
1118	9	0	0	0	0	0	0	0	0	0	0	0	0
1119	0	0	0	0	0	0	0	0	0	0	0	0	0
1119	1	0	0	0	0	0	0	0	0	0	0	0	0
1119	2	0	0	0	0	0	0	0	0	0	0	0	0
1119	3	0	0	0	0	0	0	0	0	0	0	0	0
1119	4	0	0	0	0	0	0	0	0	0	0	0	0
1119	5	0	0	0	0	0	0	0	0	0	0	0	0
1119	6	0	0	0	0	0	0	0	0	0	0	0	0
1119	7	0	0	0	0	0	0	0	0	0	0	0	0
1119	8	0	0	0	0	0	0	0	0	0	0	0	0
1119	9	0	0	0	0	0	0	0	0	0	0	0	0
1120	0	0	0	0	0	0	0	0	0	0	0	0	0
1120	1	0	0	0	0	0	0	0	0	0	0	0	0
1120	2	0	0	0	0	0	0	0	0	0	0	0	0
1120	3	0	0	0	0	0	0	0	0	0	0	0	0
1120	4	0	0	0	0	0	0	0	0	0	0	0	0
1120	5	0	0	0	0	0	0	0	0	0	0	0	0
1120	6	0	0	0	0	0	0	0	0	0	0	0	0
1120	7	0	0	0	0	0	0	0	0	0	0	0	0
1120	8	0	0	0	0	0	0	0	0	0	0	0	0
1120	9	0	0	0	0	0	0	0	0	0	0	0	0
1121	0	0	0	0	0	0	0	0	0	0	0	0	0
1121	1	0	0	0	0	0	0	0	0	0	0	0	0
1121	2	0	0	0	0	0	0	0	0	0	0	0	0
1121	3	0	0	0	0	0	0	0	0	0	0	0	0
1121	4	0	0	0	0	0	0	0	0	0	0	0	0
1121	5	0	0	0	0	0	0	0	0	0	0	0	0
1121	6	0	0	0	0	0	0	0	0	0	0	0	0
1121	7	0	0	0	0	0	0	0	0	0	0	0	0
1121	8	0	0	0	0	0	0	0	0	0	0	0	0
1121	9	0	0	0	0	0	0	0	0	0	0	0	0
1122	0	0	0	0	0	0	0	0	0	0	0	0	0
1122	1	0	0	0	0	0	0	0	0	0	0	0	0
1122	2	0	0	0	0	0	0	0	0	0	0	0	0
1122	3	0	0	0	0	0	0	0	0	0	0	0	0
1122	4	0	0	0	0	0	0	0	0	0	0	0	0
1122	5	0	0	0	0	0	0	0	0	0	0	0	0
1122	6	0	0	0	0	0	0	0	0	0	0	0	0
1122	7	0	0	0	0	0	0	0	0	0	0	0	0
1122	8	0	0	0	0	0	0	0	0	0	0	0	0
1122	9	0	0	0	0	0	0	0	0	0	0	0	0
1123	0	0	0	0	0	0	0	0	0	0	0	0	0
1123	1	0	0	0	0	0	0	0	0	0	0	0	0
1123	2	0	0	0	0	0	0	0	0	0	0	0	0
1123	3	0	0	0	0	0	0	0	0	0	0	0	0
1123	4	0	0	0	0	0	0	0	0	0	0	0	0
1123	5	0	0	0	0	0	0	0	0	0	0	0	0
1123	6	0	0	0	0	0	0	0	0	0	0	0	0
1123	7	0	0	0	0	0	0	0	0	0	0	0	0
1123	8	0	0	0	0	0	0	0	0	0	0	0	0
1123	9	0	0	0	0	0	0	0	0	0	0	0	0
1124	0	0	0	0	0	0	0	0	0	0	0	0	0
1124	1	0	0	0	0	0	0	0	0	0	0	0	0
1124	2	0	0	0	0	0	0	0	0	0	0	0	0
1124	3	0	0	0	0	0	0	0	0	0	0	0	0
1124	4	0	0	0	0	0	0	0	0	0	0	0	0
1124	5	0	0	0	0	0	0	0	0	0	0	0	0
1124	6	0	0	0	0	0	0	0	0	0	0	0	0
1124	7	0	0	0	0	0	0	0	0	0	0	0	0
1124	8	0	0	0	0	0	0	0	0	0	0	0	0
1124	9	0	0	0	0	0	0	0	0	0	0	0	0
1125	0	0	0	0	0	0	0	0	0	0	0	0	0
1125	1	0	0	0	0	0	0	0	0	0	0	0	0
1125	2	0	0	0	0	0	0	0	0	0	0	0	0
1125	3	0	0	0	0	0	0	0	0	0	0	0	0
1125	4	0	0	0	0	0	0	0	0	0	0	0	0
1125	5	0	0	0	0	0	0	0	0	0	0	0	0
1125	6	0	0	0	0	0	0	0	0	0	0	0	0
1125	7	0	0	0	0	0	0	0	0	0	0	0	0
1125	8	0	0	0	0	0	0	0	0	0	0	0	0
1125	9	0	0	0	0	0	0	0	0	0	0	0	0
1126	0	0	0	0	0	0	0	0	0	0	0	0	0
1126	1	0	0	0	0	0	0	0	0	0	0	0	0
1126	2	0	0	0	0	0	0	0	0	0	0	0	0
1126	3	0	0	0	0	0	0	0	0	0	0	0	0
1126	4	0	0	0	0	0	0	0	0	0	0	0	0
1126	5	0	0	0	0	0	0	0	0	0	0	0	0
1126	6	0	0	0	0	0	0	0	0	0	0	0	0
1126	7	0	0	0	0	0	0	0	0	0	0	0	0
1126	8	0	0	0	0	0	0	0	0	0	0	0	0
1126	9	0	0	0	0	0	0	0	0	0	0	0	0
1127	0	0	0	0	0	0	0	0	0	0	0	0	0
1127	1	0	0	0	0	0	0	0	0	0	0	0	0
1127	2	0	0	0	0	0	0	0	0	0	0	0	0
1127	3	0	0	0	0	0	0	0	0	0	0	0	0
1127	4	0	0	0	0	0	0	0	0	0	0	0	0
1127	5	0	0	0	0	0	0	0	0	0	0	0	0
1127	6	0	0	0	0	0	0	0	0	0	0	0	0
1127	7	0	0	0	0	0	0	0	0	0	0	0	0
1127	8	0	0	0	0	0	0	0	0	0	0	0	0
1127	9	0	0	0	0	0	0	0	0	0	0	0	0
1128	0	0	0	0	0	0	0	0	0	0	0	0	0
1128	1	0	0	0	0	0	0	0	0	0	0	0	0
1128	2	0	0	0	0	0	0	0	0	0	0	0	0
1128	3	0	0	0	0	0	0	0	0	0	0	0	0
1128	4	0	0	0	0	0	0	0	0	0	0	0	0
1128	5	0	0	0	0	0	0	0	0	0	0	0	0
1128	6	0	0	0	0	0	0	0	0	0	0	0	0
1128	7	0	0	0	0	0	0	0	0	0	0	0	0
1128	8	0	0	0	0	0	0	0	0	0	0	0	0
1128	9	0	0	0	0	0	0	0	0	0	0	0	0
1129	0	0	0	0	0	0	0	0	0	0	0	0	0
1129	1	0	0	0	0	0	0	0	0	0	0	0	0
1129	2	0	0	0	0	0	0	0	0	0	0	0	0
1129	3	0	0	0	0	0	0	0	0	0	0	0	0
1129	4	0	0	0	0	0	0	0	0	0	0	0	0
1129	5	0	0	0	0	0	0	0	0	0	0	0	0
1129	6	0	0	0	0	0	0	0	0	0	0	0	0
1129	7	0	0	0	0	0	0	0	0	0	0	0	0
1129	8	0	0	0	0	0	0	0	0	0	0	0	0
1129	9	0	0	0	0	0	0	0	0	0	0	0	0
1130	0	0	0	0	0	0	0	0	0	0	0	0	0
1130	1	0	0	0	0	0	0	0	0	0	0	0	0
1130	2	0	0	0	0	0	0	0	0	0	0	0	0
1130	3	0	0	0	0	0	0	0	0	0	0	0	0
1130	4	0	0	0	0	0	0	0	0	0	0	0	0
1130	5	0	0	0	0	0	0	0	0	0	0	0	0
1130	6	0	0	0	0	0	0	0	0	0	0	0	0
1130	7	0	0	0	0	0	0	0	0	0	0	0	0
1130	8	0	0	0	0	0	0	0	0	0	0	0	0
1130	9	0	0	0	0	0	0	0	0	0	0	0	0
1131	0	0	0	0	0	0	0	0	0	0	0	0	0
1131	1	0	0	0	0	0	0	0	0	0	0	0	0
1131	2	0	0	0	0	0	0	0	0	0	0	0	0
1131	3	0	0	0	0	0	0	0	0	0	0	0	0
1131	4	0	0	0	0	0	0	0	0	0	0	0	0
1131	5	0	0	0	0	0	0	0	0	0	0	0	0
1131	6	0	0	0	0	0	0	0	0	0	0	0	0
1131	7	0	0	0	0	0	0	0	0	0	0	0	0
1131	8	0	0	0	0	0	0	0	0	0	0	0	0
1131	9	0	0	0	0	0	0	0	0	0	0	0	0
1132	0	0	0	0	0	0	0	0	0	0	0	0	0
1132	1	0	0	0	0	0	0	0	0	0	0	0	0
1132	2	0	0	0	0	0	0	0	0	0	0	0	0
1132	3	0	0	0	0	0	0	0	0	0	0	0	0
1132	4	0	0	0	0	0	0	0	0	0	0	0	0
1132	5	0	0	0	0	0	0	0	0	0	0	0	0
1132	6	0	0	0	0	0	0	0	0	0	0	0	0
1132	7	0	0	0	0	0	0	0	0	0	0	0	0
1132	8	0	0	0	0	0	0	0	0	0	0	0	0
1132	9	0	0	0	0	0	0	0	0	0	0	0	0
1133	0	0	0	0	0	0	0	0	0	0	0	0	0
1133	1	0	0	0	0	0	0	0	0	0	0	0	0
1133	2	0	0	0	0	0	0	0	0	0	0	0	0
1133	3	0	0	0	0	0	0	0	0	0	0	0	0
1133	4	0	0	0	0	0	0	0	0	0	0	0	0
1133	5	0	0	0	0	0	0	0	0	0	0	0	0
1133	6	0	0	0	0	0	0	0	0	0	0	0	0
1133	7	0	0	0	0	0	0	0	0	0	0	0	0
1133	8	0	0	0	0	0	0	0	0	0	0	0	0
1133	9	0	0	0	0	0	0	0	0	0	0	0	0
1134	0	0	0	0	0	0	0	0	0	0	0	0	0
1134	1	0	0	0	0	0	0	0	0	0	0	0	0
1134	2	0	0	0	0	0	0	0	0	0	0	0	0
1134	3	0	0	0	0	0	0	0	0	0	0	0	0
1134	4	0	0	0	0	0	0	0	0	0	0	0	0
1134	5	0	0	0	0	0	0	0	0	0	0	0	0
1134	6	0	0	0	0	0	0	0	0	0	0	0	0
1134	7	0	0	0	0	0	0	0	0	0	0	0	0
1134	8	0	0	0	0	0	0	0	0	0	0	0	0
1134	9	0	0	0	0	0	0	0	0	0	0	0	0
1135	0	0	0	0	0	0	0	0	0	0	0	0	0
1135	1	0	0	0	0	0	0	0	0	0	0	0	0
1135	2	0	0	0	0	0	0	0	0	0	0	0	0
1135	3	0	0	0	0	0	0	0	0	0	0	0	0
1135	4	0	0	0	0	0	0	0	0	0	0	0	0
1135	5	0	0	0	0	0	0	0	0	0	0	0	0
1135	6	0	0	0	0	0	0	0	0	0	0	0	0
1135	7	0	0	0	0	0	0	0	0	0	0	0	0
1135	8	0	0	0	0	0	0	0	0	0	0	0	0
1135	9	0	0	0	0	0	0	0	0	0	0	0	0
1136	0	0	0	0	0	0	0	0	0	0	0	0	0
1136	1	0	0	0	0	0	0	0	0	0	0	0	0
1136	2	0	0	0	0	0	0	0	0	0	0	0	0
1136	3	0	0	0	0	0	0	0	0	0	0	0	0
1136	4	0	0	0	0	0	0	0	0	0	0	0	0
1136	5	0	0	0	0	0	0	0	0	0	0	0	0
1136	6	0	0	0	0	0	0	0	0	0	0	0	0
1136	7	0	0	0	0	0	0	0	0	0	0	0	0
1136	8	0	0	0	0	0	0	0	0	0	0	0	0
1136	9	0	0	0	0	0	0	0	0	0	0	0	0
1137	0	0	0	0	0	0	0	0	0	0	0	0	0
1137	1	0	0	0	0	0	0	0	0	0	0	0	0
1137	2	0	0	0	0	0	0	0	0	0	0	0	0
1137	3	0	0	0	0	0	0	0	0	0	0	0	0
1137	4	0	0	0	0	0	0	0	0	0	0	0	0
1137	5	0	0	0	0	0	0	0	0	0	0	0	0
1137	6	0	0	0	0	0	0	0	0	0	0	0	0
1137	7	0	0	0	0	0	0	0	0	0	0	0	0
1137	8	0	0	0	0	0	0	0	0	0	0	0	0
1137	9	0	0	0	0	0	0	0	0	0	0	0	0
1138	0	0	0	0	0	0	0	0	0	0	0	0	0
1138	1	0	0	0	0	0	0	0	0	0	0	0	0
1138	2	0	0	0	0	0	0	0	0	0	0	0	0
1138	3	0	0	0	0	0	0	0	0	0	0	0	0
1138	4	0	0	0	0	0	0	0	0	0	0	0	0
1138	5	0	0	0	0	0	0	0	0	0	0	0	0
1138	6	0	0	0	0	0	0	0	0	0	0	0	0
1138	7	0	0	0	0	0	0	0	0	0	0	0	0
1138	8	0	0	0	0	0	0	0	0	0	0	0	0
1138	9	0	0	0	0	0	0	0	0	0	0	0	0
1139	0	0	0	0	0	0	0	0	0	0	0	0	0
1139	1	0	0	0	0	0	0	0	0	0	0	0	0
1139	2	0	0	0	0	0	0	0	0	0	0	0	0
1139	3	0	0	0	0	0	0	0	0	0	0	0	0
1139	4	0	0	0	0	0	0	0	0	0	0	0	0
1139	5	0	0	0	0	0	0	0	0	0	0	0	0
1139	6	0	0	0	0	0	0	0	0	0	0	0	0
1139	7	0	0	0	0	0	0	0	0	0	0	0	0
1139	8	0	0	0	0	0	0	0	0	0	0	0	0
1139	9	0	0	0	0	0	0	0	0	0	0	0	0
1140	0	0	0	0	0	0	0	0	0	0	0	0	0
1140	1	0	0	0	0	0	0	0	0	0	0	0	0
1140	2	0	0	0	0	0	0	0	0	0	0	0	0
1140	3	0	0	0	0	0	0	0	0	0	0	0	0
1140	4	0	0	0	0	0	0	0	0	0	0	0	0
1140	5	0	0	0	0	0	0	0	0	0	0	0	0
1140	6	0	0	0	0	0	0	0	0	0	0	0	0
1140	7	0	0	0	0	0	0	0	0	0	0	0	0
1140	8	0	0	0	0	0	0	0	0	0	0	0	0
1140	9	0	0	0	0	0	0	0	0	0	0	0	0
1141	0	0	0	0	0	0	0	0	0	0	0	0	0
1141	1	0	0	0	0	0	0	0	0	0	0	0	0
1141	2	0	0	0	0	0	0	0	0	0	0	0	0
1141	3	0	0	0	0	0	0	0	0	0	0	0	0
1141	4	0	0	0	0	0	0	0	0	0	0	0	0
1141	5	0	0	0	0	0	0	0	0	0	0	0	0
1141	6	0	0	0	0	0	0	0	0	0	0	0	0
1141	7	0	0	0	0	0	0	0	0	0	0	0	0
1141	8	0	0	0	0	0	0	0	0	0	0	0	0
1141	9	0	0	0	0	0	0	0	0	0	0	0	0
1142	0	0	0	0	0	0	0	0	0	0	0	0	0
1142	1	0	0	0	0	0	0	0	0	0	0	0	0
1142	2	0	0	0	0	0	0	0	0	0	0	0	0
1142	3	0	0	0	0	0	0	0	0	0	0	0	0
1142	4	0	0	0	0	0	0	0	0	0	0	0	0
1142	5	0	0	0	0	0	0	0	0	0	0	0	0
1142	6	0	0	0	0	0	0	0	0	0	0	0	0
1142	7	0	0	0	0	0	0	0	0	0	0	0	0
1142	8	0	0	0	0	0	0	0	0	0	0	0	0
1142	9	0	0	0	0	0	0	0	0	0	0	0	0
1143	0	0	0	0	0	0	0	0	0	0	0	0	0
1143	1	0	0	0	0	0	0	0	0	0	0	0	0
1143	2	0	0	0	0	0	0	0	0	0	0	0	0
1143	3	0	0	0	0	0	0	0	0	0	0	0	0
1143	4	0	0	0	0	0	0	0	0	0	0	0	0
1143	5	0	0	0	0	0	0	0	0	0	0	0	0
1143	6	0	0	0	0	0	0	0	0	0	0	0	0
1143	7	0	0	0	0	0	0	0	0	0	0	0	0
1143	8	0	0	0	0	0	0	0	0	0	0	0	0
1143	9	0	0	0	0	0	0	0	0	0	0	0	0
1144	0	0	0	0	0	0	0	0	0	0	0	0	0
1144	1	0	0	0	0	0	0	0	0	0	0	0	0
1144	2	0	0	0	0	0	0	0	0	0	0	0	0
1144	3	0	0	0	0	0	0	0	0	0	0	0	0
1144	4	0	0	0	0	0	0	0	0	0	0	0	0
1144	5	0	0	0	0	0	0	0	0	0	0	0	0
1144	6	0	0	0	0	0	0	0	0	0	0	0	0
1144	7	0	0	0	0	0	0	0	0	0	0	0	0
1144	8	0	0	0	0	0	0	0	0	0	0	0	0
1144	9	0	0	0	0	0	0	0	0	0	0	0	0
1145	0	0	0	0	0	0	0	0	0	0	0	0	0
1145	1	0	0	0	0	0	0	0	0	0	0	0	0
1145	2	0	0	0	0	0	0	0	0	0	0	0	0
1145	3	0	0	0	0	0	0	0	0	0	0	0	0
1145	4	0	0	0	0	0	0	0	0	0	0	0	0
1145	5	0	0	0	0	0	0	0	0	0	0	0	0
1145	6	0	0	0	0	0	0	0	0	0	0	0	0
1145	7	0	0	0	0	0	0	0	0	0	0	0	0
1145	8	0	0	0	0	0	0	0	0	0	0	0	0
1145	9	0	0	0	0	0	0	0	0	0	0	0	0
1146	0	0	0	0	0	0	0	0	0	0	0	0	0
1146	1	0	0	0	0	0	0	0	0	0	0	0	0
1146	2	0	0	0	0	0	0	0	0	0	0	0	0
1146	3	0	0	0	0	0	0	0	0	0	0	0	0
1146	4	0	0	0	0	0	0	0	0	0	0	0	0
1146	5	0	0	0	0	0	0	0	0	0	0	0	0
1146	6	0	0	0	0	0	0	0	0	0	0	0	0
1146	7	0	0	0	0	0	0	0	0	0	0	0	0
1146	8	0	0	0	0	0	0	0	0	0	0	0	0
1146	9	0	0	0	0	0	0	0	0	0	0	0	0
1147	0	0	0	0	0	0	0	0	0	0	0	0	0
1147	1	0	0	0	0	0	0	0	0	0	0	0	0
1147	2	0	0	0	0	0	0	0	0	0	0	0	0
1147	3	0	0	0	0	0	0	0	0	0	0	0	0
1147	4	0	0	0	0	0	0	0	0	0	0	0	0
1147	5	0	0	0	0	0	0	0	0	0	0	0	0
1147	6	0	0	0	0	0	0	0	0	0	0	0	0
1147	7	0	0	0	0	0	0	0	0	0	0	0	0
1147	8	0	0	0	0	0	0	0	0	0	0	0	0
1147	9	0	0	0	0	0	0	0	0	0	0	0	0
1148	0	0	0	0	0	0	0	0	0	0	0	0	0
1148	1	0	0	0	0	0	0	0	0	0	0	0	0
1148	2	0	0	0	0	0	0	0	0	0	0	0	0
1148	3	0	0	0	0	0	0	0	0	0	0	0	0
1148	4	0	0	0	0	0	0	0	0	0	0	0	0
1148	5	0	0	0	0	0	0	0	0	0	0	0	0
1148	6	0	0	0	0	0	0	0	0	0	0	0	0
1148	7	0	0	0	0	0	0	0	0	0	0	0	0
1148	8	0	0	0	0	0	0	0	0	0	0	0	0
1148	9	0	0	0	0	0	0	0	0	0	0	0	0
1149	0	0	0	0	0	0	0	0	0	0	0	0	0
1149	1	0	0	0	0	0	0	0	0	0	0	0	0
1149	2	0	0	0	0	0	0	0	0	0	0	0	0
1149	3	0	0	0	0	0	0	0	0	0	0	0	0
1149	4	0	0	0	0	0	0	0	0	0	0	0	0
1149	5	0	0	0	0	0	0	0	0	0	0	0	0
1149	6	0	0	0	0	0	0	0	0	0	0	0	0
1149	7	0	0	0	0	0	0	0	0	0	0	0	0
1149	8	0	0	0	0	0	0	0	0	0	0	0	0
1149	9	0	0	0	0	0	0	0	0	0	0	0	0
1150	0	0	0	0	0	0	0	0	0	0	0	0	0
1150	1	0	0	0	0	0	0	0	0	0	0	0	0
1150	2	0	0	0	0	0	0	0	0	0	0	0	0
1150	3	0	0	0	0	0	0	0	0	0	0	0	0
1150	4	0	0	0	0	0	0	0	0	0	0	0	0
1150	5	0	0	0	0	0	0	0	0	0	0	0	0
1150	6	0	0	0	0	0	0	0	0	0	0	0	0
1150	7	0	0	0	0	0	0	0	0	0	0	0	0
1150	8	0	0	0	0	0	0	0	0	0	0	0	0
1150	9	0	0	0	0	0	0	0	0	0	0	0	0
1151	0	0	0	0	0	0	0	0	0	0	0	0	0
1151	1	0	0	0	0	0	0	0	0	0	0	0	0
1151	2	0	0	0	0	0	0	0	0	0	0	0	0
1151	3	0	0	0	0	0	0	0	0	0	0	0	0
1151	4	0	0	0	0	0	0	0	0	0	0	0	0
1151	5	0	0	0	0	0	0	0	0	0	0	0	0
1151	6	0	0	0	0	0	0	0	0	0	0	0	0
1151	7	0	0	0	0	0	0	0	0	0	0	0	0
1151	8	0	0	0	0	0	0	0	0	0	0	0	0
1151	9	0	0	0	0	0	0	0	0	0	0	0	0
1152	0	0	0	0	0	0	0	0	0	0	0	0	0
1152	1	0	0	0	0	0	0	0	0	0	0	0	0
1152	2	0	0	0	0	0	0	0	0	0	0	0	0
1152	3	0	0	0	0	0	0	0	0	0	0	0	0
1152	4	0	0	0	0	0	0	0	0	0	0	0	0
1152	5	0	0	0	0	0	0	0	0	0	0	0	0
1152	6	0	0	0	0	0	0	0	0	0	0	0	0
1152	7	0	0	0	0	0	0	0	0	0	0	0	0
1152	8	0	0	0	0	0	0	0	0	0	0	0	0
1152	9	0	0	0	0	0	0	0	0	0	0	0	0
1153	0	0	0	0	0	0	0	0	0	0	0	0	0
1153	1	0	0	0	0	0	0	0	0	0	0	0	0
1153	2	0	0	0	0	0	0	0	0	0	0	0	0
1153	3	0	0	0	0	0	0	0	0	0	0	0	0
1153	4	0	0	0	0	0	0	0	0	0	0	0	0
1153	5	0	0	0	0	0	0	0	0	0	0	0	0
1153	6	0	0	0	0	0	0	0	0	0	0	0	0
1153	7	0	0	0	0	0	0	0	0	0	0	0	0
1153	8	0	0	0	0	0	0	0	0	0	0	0	0
1153	9	0	0	0	0	0	0	0	0	0	0	0	0
1154	0	0	0	0	0	0	0	0	0	0	0	0	0
1154	1	0	0	0	0	0	0	0	0	0	0	0	0
1154	2	0	0	0	0	0	0	0	0	0	0	0	0
1154	3	0	0	0	0	0	0	0	0	0	0	0	0
1154	4	0	0	0	0	0	0	0	0	0	0	0	0
1154	5	0	0	0	0	0	0	0	0	0	0	0	0
1154	6	0	0	0	0	0	0	0	0	0	0	0	0
1154	7	0	0	0	0	0	0	0	0	0	0	0	0
1154	8	0	0	0	0	0	0	0	0	0	0	0	0
1154	9	0	0	0	0	0	0	0	0	0	0	0	0
1155	0	0	0	0	0	0	0	0	0	0	0	0	0
1155	1	0	0	0	0	0	0	0	0	0	0	0	0
1155	2	0	0	0	0	0	0	0	0	0	0	0	0
1155	3	0	0	0	0	0	0	0	0	0	0	0	0
1155	4	0	0	0	0	0	0	0	0	0	0	0	0
1155	5	0	0	0	0	0	0	0	0	0	0	0	0
1155	6	0	0	0	0	0	0	0	0	0	0	0	0
1155	7	0	0	0	0	0	0	0	0	0	0	0	0
1155	8	0	0	0	0	0	0	0	0	0	0	0	0
1155	9	0	0	0	0	0	0	0	0	0	0	0	0
1156	0	0	0	0	0	0	0	0	0	0	0	0	0
1156	1	0	0	0	0	0	0	0	0	0	0	0	0
1156	2	0	0	0	0	0	0	0	0	0	0	0	0
1156	3	0	0	0	0	0	0	0	0	0	0	0	0
1156	4	0	0	0	0	0	0	0	0	0	0	0	0
1156	5	0	0	0	0	0	0	0	0	0	0	0	0
1156	6	0	0	0	0	0	0	0	0	0	0	0	0
1156	7	0	0	0	0	0	0	0	0	0	0	0	0
1156	8	0	0	0	0	0	0	0	0	0	0	0	0
1156	9	0	0	0	0	0	0	0	0	0	0	0	0
1157	0	0	0	0	0	0	0	0	0	0	0	0	0
1157	1	0	0	0	0	0	0	0	0	0	0	0	0
1157	2	0	0	0	0	0	0	0	0	0	0	0	0
1157	3	0	0	0	0	0	0	0	0	0	0	0	0
1157	4	0	0	0	0	0	0	0	0	0	0	0	0
1157	5	0	0	0	0	0	0	0	0	0	0	0	0
1157	6	0	0	0	0	0	0	0	0	0	0	0	0
1157	7	0	0	0	0	0	0	0	0	0	0	0	0
1157	8	0	0	0	0	0	0	0	0	0	0	0	0
1157	9	0	0	0	0	0	0	0	0	0	0	0	0
1158	0	0	0	0	0	0	0	0	0	0	0	0	0
1158	1	0	0	0	0	0	0	0	0	0	0	0	0
1158	2	0	0	0	0	0	0	0	0	0	0	0	0
1158	3	0	0	0	0	0	0	0	0	0	0	0	0
1158	4	0	0	0	0	0	0	0	0	0	0	0	0
1158	5	0	0	0	0	0	0	0	0	0	0	0	0
1158	6	0	0	0	0	0	0	0	0	0	0	0	0
1158	7	0	0	0	0	0	0	0	0	0	0	0	0
1158	8	0	0	0	0	0	0	0	0	0	0	0	0
1158	9	0	0	0	0	0	0	0	0	0	0	0	0
1159	0	0	0	0	0	0	0	0	0	0	0	0	0
1159	1	0	0	0	0	0	0	0	0	0	0	0	0
1159	2	0	0	0	0	0	0	0	0	0	0	0	0
1159	3	0	0	0	0	0	0	0	0	0	0	0	0
1159	4	0	0	0	0	0	0	0	0	0	0	0	0
1159	5	0	0	0	0	0	0	0	0	0	0	0	0
1159	6	0	0	0	0	0	0	0	0	0	0	0	0
1159	7	0	0	0	0	0	0	0	0	0	0	0	0
1159	8	0	0	0	0	0	0	0	0	0	0	0	0
1159	9	0	0	0	0	0	0	0	0	0	0	0	0
1160	0	0	0	0	0	0	0	0	0	0	0	0	0
1160	1	0	0	0	0	0	0	0	0	0	0	0	0
1160	2	0	0	0	0	0	0	0	0	0	0	0	0
1160	3	0	0	0	0	0	0	0	0	0	0	0	0
1160	4	0	0	0	0	0	0	0	0	0	0	0	0
1160	5	0	0	0	0	0	0	0	0	0	0	0	0
1160	6	0	0	0	0	0	0	0	0	0	0	0	0
1160	7	0	0	0	0	0	0	0	0	0	0	0	0
1160	8	0	0	0	0	0	0	0	0	0	0	0	0
1160	9	0	0	0	0	0	0	0	0	0	0	0	0
1161	0	0	0	0	0	0	0	0	0	0	0	0	0
1161	1	0	0	0	0	0	0	0	0	0	0	0	0
1161	2	0	0	0	0	0	0	0	0	0	0	0	0
1161	3	0	0	0	0	0	0	0	0	0	0	0	0
1161	4	0	0	0	0	0	0	0	0	0	0	0	0
1161	5	0	0	0	0	0	0	0	0	0	0	0	0
1161	6	0	0	0	0	0	0	0	0	0	0	0	0
1161	7	0	0	0	0	0	0	0	0	0	0	0	0
1161	8	0	0	0	0	0	0	0	0	0	0	0	0
1161	9	0	0	0	0	0	0	0	0	0	0	0	0
1162	0	0	0	0	0	0	0	0	0	0	0	0	0
1162	1	0	0	0	0	0	0	0	0	0	0	0	0
1162	2	0	0	0	0	0	0	0	0	0	0	0	0
1162	3	0	0	0	0	0	0	0	0	0	0	0	0
1162	4	0	0	0	0	0	0	0	0	0	0	0	0
1162	5	0	0	0	0	0	0	0	0	0	0	0	0
1162	6	0	0	0	0	0	0	0	0	0	0	0	0
1162	7	0	0	0	0	0	0	0	0	0	0	0	0
1162	8	0	0	0	0	0	0	0	0	0	0	0	0
1162	9	0	0	0	0	0	0	0	0	0	0	0	0
1163	0	0	0	0	0	0	0	0	0	0	0	0	0
1163	1	0	0	0	0	0	0	0	0	0	0	0	0
1163	2	0	0	0	0	0	0	0	0	0	0	0	0
1163	3	0	0	0	0	0	0	0	0	0	0	0	0
1163	4	0	0	0	0	0	0	0	0	0	0	0	0
1163	5	0	0	0	0	0	0	0	0	0	0	0	0
1163	6	0	0	0	0	0	0	0	0	0	0	0	0
1163	7	0	0	0	0	0	0	0	0	0	0	0	0
1163	8	0	0	0	0	0	0	0	0	0	0	0	0
1163	9	0	0	0	0	0	0	0	0	0	0	0	0
1164	0	0	0	0	0	0	0	0	0	0	0	0	0
1164	1	0	0	0	0	0	0	0	0	0	0	0	0
1164	2	0	0	0	0	0	0	0	0	0	0	0	0
1164	3	0	0	0	0	0	0	0	0	0	0	0	0
1164	4	0	0	0	0	0	0	0	0	0	0	0	0
1164	5	0	0	0	0	0	0	0	0	0	0	0	0
1164	6	0	0	0	0	0	0	0	0	0	0	0	0
1164	7	0	0	0	0	0	0	0	0	0	0	0	0
1164	8	0	0	0	0	0	0	0	0	0	0	0	0
1164	9	0	0	0	0	0	0	0	0	0	0	0	0
1165	0	0	0	0	0	0	0	0	0	0	0	0	0
1165	1	0	0	0	0	0	0	0	0	0	0	0	0
1165	2	0	0	0	0	0	0	0	0	0	0	0	0
1165	3	0	0	0	0	0	0	0	0	0	0	0	0
1165	4	0	0	0	0	0	0	0	0	0	0	0	0
1165	5	0	0	0	0	0	0	0	0	0	0	0	0
1165	6	0	0	0	0	0	0	0	0	0	0	0	0
1165	7	0	0	0	0	0	0	0	0	0	0	0	0
1165	8	0	0	0	0	0	0	0	0	0	0	0	0
1165	9	0	0	0	0	0	0	0	0	0	0	0	0
1166	0	0	0	0	0	0	0	0	0	0	0	0	0
1166	1	0	0	0	0	0	0	0	0	0	0	0	0
1166	2	0	0	0	0	0	0	0	0	0	0	0	0
1166	3	0	0	0	0	0	0	0	0	0	0	0	0
1166	4	0	0	0	0	0	0	0	0	0	0	0	0
1166	5	0	0	0	0	0	0	0	0	0	0	0	0
1166	6	0	0	0	0	0	0	0	0	0	0	0	0
1166	7	0	0	0	0	0	0	0	0	0	0	0	0
1166	8	0	0	0	0	0	0	0	0	0	0	0	0
1166	9	0	0	0	0	0	0	0	0	0	0	0	0
1167	0	0	0	0	0	0	0	0	0	0	0	0	0
1167	1	0	0	0	0	0	0	0	0	0	0	0	0
1167	2	0	0	0	0	0	0	0	0	0	0	0	0
1167	3	0	0	0	0	0	0	0	0	0	0	0	0
1167	4	0	0	0	0	0	0	0	0	0	0	0	0
1167	5	0	0	0	0	0	0	0	0	0	0	0	0
1167	6	0	0	0	0	0	0	0	0	0	0	0	0
1167	7	0	0	0	0	0	0	0	0	0	0	0	0
1167	8	0	0	0	0	0	0	0	0	0	0	0	0
1167	9	0	0	0	0	0	0	0	0	0	0	0	0
1168	0	0	0	0	0	0	0	0	0	0	0	0	0
1168	1	0	0	0	0	0	0	0	0	0	0	0	0
1168	2	0	0	0	0	0	0	0	0	0	0	0	0
1168	3	0	0	0	0	0	0	0	0	0	0	0	0
1168	4	0	0	0	0	0	0	0	0	0	0	0	0
1168	5	0	0	0	0	0	0	0	0	0	0	0	0
1168	6	0	0	0	0	0	0	0	0	0	0	0	0
1168	7	0	0	0	0	0	0	0	0	0	0	0	0
1168	8	0	0	0	0	0	0	0	0	0	0	0	0
1168	9	0	0	0	0	0	0	0	0	0	0	0	0
1169	0	0	0	0	0	0	0	0	0	0	0	0	0
1169	1	0	0	0	0	0	0	0	0	0	0	0	0
1169	2	0	0	0	0	0	0	0	0	0	0	0	0
1169	3	0	0	0	0	0	0	0	0	0	0	0	0
1169	4	0	0	0	0	0	0	0	0	0	0	0	0
1169	5	0	0	0	0	0	0	0	0	0	0	0	0
1169	6	0	0	0	0	0	0	0	0	0	0	0	0
1169	7	0	0	0	0	0	0	0	0	0	0	0	0
1169	8	0	0	0	0	0	0	0	0	0	0	0	0
1169	9	0	0	0	0	0	0	0	0	0	0	0	0
1170	0	0	0	0	0	0	0	0	0	0	0	0	0
1170	1	0	0	0	0	0	0	0	0	0	0	0	0
1170	2	0	0	0	0	0	0	0	0	0	0	0	0
1170	3	0	0	0	0	0	0	0	0	0	0	0	0
1170	4	0	0	0	0	0	0	0	0	0	0	0	0
1170	5	0	0	0	0	0	0	0	0	0	0	0	0
1170	6	0	0	0	0	0	0	0	0	0	0	0	0
1170	7	0	0	0	0	0	0	0	0	0	0	0	0
1170	8	0	0	0	0	0	0	0	0	0	0	0	0
1170	9	0	0	0	0	0	0	0	0	0	0	0	0
1171	0	0	0	0	0	0	0	0	0	0	0	0	0
1171	1	0	0	0	0	0	0	0	0	0	0	0	0
1171	2	0	0	0	0	0	0	0	0	0	0	0	0
1171	3	0	0	0	0	0	0	0	0	0	0	0	0
1171	4	0	0	0	0	0	0	0	0	0	0	0	0
1171	5	0	0	0	0	0	0	0	0	0	0	0	0
1171	6	0	0	0	0	0	0	0	0	0	0	0	0
1171	7	0	0	0	0	0	0	0	0	0	0	0	0
1171	8	0	0	0	0	0	0	0	0	0	0	0	0
1171	9	0	0	0	0	0	0	0	0	0	0	0	0
1172	0	0	0	0	0	0	0	0	0	0	0	0	0
1172	1	0	0	0	0	0	0	0	0	0	0	0	0
1172	2	0	0	0	0	0	0	0	0	0	0	0	0
1172	3	0	0	0	0	0	0	0	0	0	0	0	0
1172	4	0	0	0	0	0	0	0	0	0	0	0	0
1172	5	0	0	0	0	0	0	0	0	0	0	0	0
1172	6	0	0	0	0	0	0	0	0	0	0	0	0
1172	7	0	0	0	0	0	0	0	0	0	0	0	0
1172	8	0	0	0	0	0	0	0	0	0	0	0	0
1172	9	0	0	0	0	0	0	0	0	0	0	0	0
1173	0	0	0	0	0	0	0	0	0	0	0	0	0
1173	1	0	0	0	0	0	0	0	0	0	0	0	0
1173	2	0	0	0	0	0	0	0	0	0	0	0	0
1173	3	0	0	0	0	0	0	0	0	0	0	0	0
1173	4	0	0	0	0	0	0	0	0	0	0	0	0
1173	5	0	0	0	0	0	0	0	0	0	0	0	0
1173	6	0	0	0	0	0	0	0	0	0	0	0	0
1173	7	0	0	0	0	0	0	0	0	0	0	0	0
1173	8	0	0	0	0	0	0	0	0	0	0	0	0
1173	9	0	0	0	0	0	0	0	0	0	0	0	0
1174	0	0	0	0	0	0	0	0	0	0	0	0	0
1174	1	0	0	0	0	0	0	0	0	0	0	0	0
1174	2	0	0	0	0	0	0	0	0	0	0	0	0
1174	3	0	0	0	0	0	0	0	0	0	0	0	0
1174	4	0	0	0	0	0	0	0	0	0	0	0	0
1174	5	0	0	0	0	0	0	0	0	0	0	0	0
1174	6	0	0	0	0	0	0	0	0	0	0	0	0
1174	7	0	0	0	0	0	0	0	0	0	0	0	0
1174	8	0	0	0	0	0	0	0	0	0	0	0	0
1174	9	0	0	0	0	0	0	0	0	0	0	0	0
1175	0	0	0	0	0	0	0	0	0	0	0	0	0
1175	1	0	0	0	0	0	0	0	0	0	0	0	0
1175	2	0	0	0	0	0	0	0	0	0	0	0	0
1175	3	0	0	0	0	0	0	0	0	0	0	0	0
1175	4	0	0	0	0	0	0	0	0	0	0	0	0
1175	5	0	0	0	0	0	0	0	0	0	0	0	0
1175	6	0	0	0	0	0	0	0	0	0	0	0	0
1175	7	0	0	0	0	0	0	0	0	0	0	0	0
1175	8	0	0	0	0	0	0	0	0	0	0	0	0
1175	9	0	0	0	0	0	0	0	0	0	0	0	0
1176	0	0	0	0	0	0	0	0	0	0	0	0	0
1176	1	0	0	0	0	0	0	0	0	0	0	0	0
1176	2	0	0	0	0	0	0	0	0	0	0	0	0
1176	3	0	0	0	0	0	0	0	0	0	0	0	0
1176	4	0	0	0	0	0	0	0	0	0	0	0	0
1176	5	0	0	0	0	0	0	0	0	0	0	0	0
1176	6	0	0	0	0	0	0	0	0	0	0	0	0
1176	7	0	0	0	0	0	0	0	0	0	0	0	0
1176	8	0	0	0	0	0	0	0	0	0	0	0	0
1176	9	0	0	0	0	0	0	0	0	0	0	0	0
1177	0	0	0	0	0	0	0	0	0	0	0	0	0
1177	1	0	0	0	0	0	0	0	0	0	0	0	0
1177	2	0	0	0	0	0	0	0	0	0	0	0	0
1177	3	0	0	0	0	0	0	0	0	0	0	0	0
1177	4	0	0	0	0	0	0	0	0	0	0	0	0
1177	5	0	0	0	0	0	0	0	0	0	0	0	0
1177	6	0	0	0	0	0	0	0	0	0	0	0	0
1177	7	0	0	0	0	0	0	0	0	0	0	0	0
1177	8	0	0	0	0	0	0	0	0	0	0	0	0
1177	9	0	0	0	0	0	0	0	0	0	0	0	0
1178	0	0	0	0	0	0	0	0	0	0	0	0	0
1178	1	0	0	0	0	0	0	0	0	0	0	0	0
1178	2	0	0	0	0	0	0	0	0	0	0	0	0
1178	3	0	0	0	0	0	0	0	0	0	0	0	0
1178	4	0	0	0	0	0	0	0	0	0	0	0	0
1178	5	0	0	0	0	0	0	0	0	0	0	0	0
1178	6	0	0	0	0	0	0	0	0	0	0	0	0
1178	7	0	0	0	0	0	0	0	0	0	0	0	0
1178	8	0	0	0	0	0	0	0	0	0	0	0	0
1178	9	0	0	0	0	0	0	0	0	0	0	0	0
1179	0	0	0	0	0	0	0	0	0	0	0	0	0
1179	1	0	0	0	0	0	0	0	0	0	0	0	0
1179	2	0	0	0	0	0	0	0	0	0	0	0	0
1179	3	0	0	0	0	0	0	0	0	0	0	0	0
1179	4	0	0	0	0	0	0	0	0	0	0	0	0
1179	5	0	0	0	0	0	0	0	0	0	0	0	0
1179	6	0	0	0	0	0	0	0	0	0	0	0	0
1179	7	0	0	0	0	0	0	0	0	0	0	0	0
1179	8	0	0	0	0	0	0	0	0	0	0	0	0
1179	9	0	0	0	0	0	0	0	0	0	0	0	0
1180	0	0	0	0	0	0	0	0	0	0	0	0	0
1180	1	0	0	0	0	0	0	0	0	0	0	0	0
1180	2	0	0	0	0	0	0	0	0	0	0	0	0
1180	3	0	0	0	0	0	0	0	0	0	0	0	0
1180	4	0	0	0	0	0	0	0	0	0	0	0	0
1180	5	0	0	0	0	0	0	0	0	0	0	0	0
1180	6	0	0	0	0	0	0	0	0	0	0	0	0
1180	7	0	0	0	0	0	0	0	0	0	0	0	0
1180	8	0	0	0	0	0	0	0	0	0	0	0	0
1180	9	0	0	0	0	0	0	0	0	0	0	0	0
1181	0	0	0	0	0	0	0	0	0	0	0	0	0
1181	1	0	0	0	0	0	0	0	0	0	0	0	0
1181	2	0	0	0	0	0	0	0	0	0	0	0	0
1181	3	0	0	0	0	0	0	0	0	0	0	0	0
1181	4	0	0	0	0	0	0	0	0	0	0	0	0
1181	5	0	0	0	0	0	0	0	0	0	0	0	0
1181	6	0	0	0	0	0	0	0	0	0	0	0	0
1181	7	0	0	0	0	0	0	0	0	0	0	0	0
1181	8	0	0	0	0	0	0	0	0	0	0	0	0
1181	9	0	0	0	0	0	0	0	0	0	0	0	0
1182	0	0	0	0	0	0	0	0	0	0	0	0	0
1182	1	0	0	0	0	0	0	0	0	0	0	0	0
1182	2	0	0	0	0	0	0	0	0	0	0	0	0
1182	3	0	0	0	0	0	0	0	0	0	0	0	0
1182	4	0	0	0	0	0	0	0	0	0	0	0	0
1182	5	0	0	0	0	0	0	0	0	0	0	0	0
1182	6	0	0	0	0	0	0	0	0	0	0	0	0
1182	7	0	0	0	0	0	0	0	0	0	0	0	0
1182	8	0	0	0	0	0	0	0	0	0	0	0	0
1182	9	0	0	0	0	0	0	0	0	0	0	0	0
1183	0	0	0	0	0	0	0	0	0	0	0	0	0
1183	1	0	0	0	0	0	0	0	0	0	0	0	0
1183	2	0	0	0	0	0	0	0	0	0	0	0	0
1183	3	0	0	0	0	0	0	0	0	0	0	0	0
1183	4	0	0	0	0	0	0	0	0	0	0	0	0
1183	5	0	0	0	0	0	0	0	0	0	0	0	0
1183	6	0	0	0	0	0	0	0	0	0	0	0	0
1183	7	0	0	0	0	0	0	0	0	0	0	0	0
1183	8	0	0	0	0	0	0	0	0	0	0	0	0
1183	9	0	0	0	0	0	0	0	0	0	0	0	0
1184	0	0	0	0	0	0	0	0	0	0	0	0	0
1184	1	0	0	0	0	0	0	0	0	0	0	0	0
1184	2	0	0	0	0	0	0	0	0	0	0	0	0
1184	3	0	0	0	0	0	0	0	0	0	0	0	0
1184	4	0	0	0	0	0	0	0	0	0	0	0	0
1184	5	0	0	0	0	0	0	0	0	0	0	0	0
1184	6	0	0	0	0	0	0	0	0	0	0	0	0
1184	7	0	0	0	0	0	0	0	0	0	0	0	0
1184	8	0	0	0	0	0	0	0	0	0	0	0	0
1184	9	0	0	0	0	0	0	0	0	0	0	0	0
1185	0	0	0	0	0	0	0	0	0	0	0	0	0
1185	1	0	0	0	0	0	0	0	0	0	0	0	0
1185	2	0	0	0	0	0	0	0	0	0	0	0	0
1185	3	0	0	0	0	0	0	0	0	0	0	0	0
1185	4	0	0	0	0	0	0	0	0	0	0	0	0
1185	5	0	0	0	0	0	0	0	0	0	0	0	0
1185	6	0	0	0	0	0	0	0	0	0	0	0	0
1185	7	0	0	0	0	0	0	0	0	0	0	0	0
1185	8	0	0	0	0	0	0	0	0	0	0	0	0
1185	9	0	0	0	0	0	0	0	0	0	0	0	0
1186	0	0	0	0	0	0	0	0	0	0	0	0	0
1186	1	0	0	0	0	0	0	0	0	0	0	0	0
1186	2	0	0	0	0	0	0	0	0	0	0	0	0
1186	3	0	0	0	0	0	0	0	0	0	0	0	0
1186	4	0	0	0	0	0	0	0	0	0	0	0	0
1186	5	0	0	0	0	0	0	0	0	0	0	0	0
1186	6	0	0	0	0	0	0	0	0	0	0	0	0
1186	7	0	0	0	0	0	0	0	0	0	0	0	0
1186	8	0	0	0	0	0	0	0	0	0	0	0	0
1186	9	0	0	0	0	0	0	0	0	0	0	0	0
1187	0	0	0	0	0	0	0	0	0	0	0	0	0
1187	1	0	0	0	0	0	0	0	0	0	0	0	0
1187	2	0	0	0	0	0	0	0	0	0	0	0	0
1187	3	0	0	0	0	0	0	0	0	0	0	0	0
1187	4	0	0	0	0	0	0	0	0	0	0	0	0
1187	5	0	0	0	0	0	0	0	0	0	0	0	0
1187	6	0	0	0	0	0	0	0	0	0	0	0	0
1187	7	0	0	0	0	0	0	0	0	0	0	0	0
1187	8	0	0	0	0	0	0	0	0	0	0	0	0
1187	9	0	0	0	0	0	0	0	0	0	0	0	0
1188	0	0	0	0	0	0	0	0	0	0	0	0	0
1188	1	0	0	0	0	0	0	0	0	0	0	0	0
1188	2	0	0	0	0	0	0	0	0	0	0	0	0
1188	3	0	0	0	0	0	0	0	0	0	0	0	0
1188	4	0	0	0	0	0	0	0	0	0	0	0	0
1188	5	0	0	0	0	0	0	0	0	0	0	0	0
1188	6	0	0	0	0	0	0	0	0	0	0	0	0
1188	7	0	0	0	0	0	0	0	0	0	0	0	0
1188	8	0	0	0	0	0	0	0	0	0	0	0	0
1188	9	0	0	0	0	0	0	0	0	0	0	0	0
1189	0	0	0	0	0	0	0	0	0	0	0	0	0
1189	1	0	0	0	0	0	0	0	0	0	0	0	0
1189	2	0	0	0	0	0	0	0	0	0	0	0	0
1189	3	0	0	0	0	0	0	0	0	0	0	0	0
1189	4	0	0	0	0	0	0	0	0	0	0	0	0
1189	5	0	0	0	0	0	0	0	0	0	0	0	0
1189	6	0	0	0	0	0	0	0	0	0	0	0	0
1189	7	0	0	0	0	0	0	0	0	0	0	0	0
1189	8	0	0	0	0	0	0	0	0	0	0	0	0
1189	9	0	0	0	0	0	0	0	0	0	0	0	0
1190	0	0	0	0	0	0	0	0	0	0	0	0	0
1190	1	0	0	0	0	0	0	0	0	0	0	0	0
1190	2	0	0	0	0	0	0	0	0	0	0	0	0
1190	3	0	0	0	0	0	0	0	0	0	0	0	0
1190	4	0	0	0	0	0	0	0	0	0	0	0	0
1190	5	0	0	0	0	0	0	0	0	0	0	0	0
1190	6	0	0	0	0	0	0	0	0	0	0	0	0
1190	7	0	0	0	0	0	0	0	0	0	0	0	0
1190	8	0	0	0	0	0	0	0	0	0	0	0	0
1190	9	0	0	0	0	0	0	0	0	0	0	0	0
1191	0	0	0	0	0	0	0	0	0	0	0	0	0
1191	1	0	0	0	0	0	0	0	0	0	0	0	0
1191	2	0	0	0	0	0	0	0	0	0	0	0	0
1191	3	0	0	0	0	0	0	0	0	0	0	0	0
1191	4	0	0	0	0	0	0	0	0	0	0	0	0
1191	5	0	0	0	0	0	0	0	0	0	0	0	0
1191	6	0	0	0	0	0	0	0	0	0	0	0	0
1191	7	0	0	0	0	0	0	0	0	0	0	0	0
1191	8	0	0	0	0	0	0	0	0	0	0	0	0
1191	9	0	0	0	0	0	0	0	0	0	0	0	0
1192	0	0	0	0	0	0	0	0	0	0	0	0	0
1192	1	0	0	0	0	0	0	0	0	0	0	0	0
1192	2	0	0	0	0	0	0	0	0	0	0	0	0
1192	3	0	0	0	0	0	0	0	0	0	0	0	0
1192	4	0	0	0	0	0	0	0	0	0	0	0	0
1192	5	0	0	0	0	0	0	0	0	0	0	0	0
1192	6	0	0	0	0	0	0	0	0	0	0	0	0
1192	7	0	0	0	0	0	0	0	0	0	0	0	0
1192	8	0	0	0	0	0	0	0	0	0	0	0	0
1192	9	0	0	0	0	0	0	0	0	0	0	0	0
1193	0	0	0	0	0	0	0	0	0	0	0	0	0
1193	1	0	0	0	0	0	0	0	0	0	0	0	0
1193	2	0	0	0	0	0	0	0	0	0	0	0	0
1193	3	0	0	0	0	0	0	0	0	0	0	0	0
1193	4	0	0	0	0	0	0	0	0	0	0	0	0
1193	5	0	0	0	0	0	0	0	0	0	0	0	0
1193	6	0	0	0	0	0	0	0	0	0	0	0	0
1193	7	0	0	0	0	0	0	0	0	0	0	0	0
1193	8	0	0	0	0	0	0	0	0	0	0	0	0
1193	9	0	0	0	0	0	0	0	0	0	0	0	0
1194	0	0	0	0	0	0	0	0	0	0	0	0	0
1194	1	0	0	0	0	0	0	0	0	0	0	0	0
1194	2	0	0	0	0	0	0	0	0	0	0	0	0
1194	3	0	0	0	0	0	0	0	0	0	0	0	0
1194	4	0	0	0	0	0	0	0	0	0	0	0	0
1194	5	0	0	0	0	0	0	0	0	0	0	0	0
1194	6	0	0	0	0	0	0	0	0	0	0	0	0
1194	7	0	0	0	0	0	0	0	0	0	0	0	0
1194	8	0	0	0	0	0	0	0	0	0	0	0	0
1194	9	0	0	0	0	0	0	0	0	0	0	0	0
1195	0	0	0	0	0	0	0	0	0	0	0	0	0
1195	1	0	0	0	0	0	0	0	0	0	0	0	0
1195	2	0	0	0	0	0	0	0	0	0	0	0	0
1195	3	0	0	0	0	0	0	0	0	0	0	0	0
1195	4	0	0	0	0	0	0	0	0	0	0	0	0
1195	5	0	0	0	0	0	0	0	0	0	0	0	0
1195	6	0	0	0	0	0	0	0	0	0	0	0	0
1195	7	0	0	0	0	0	0	0	0	0	0	0	0
1195	8	0	0	0	0	0	0	0	0	0	0	0	0
1195	9	0	0	0	0	0	0	0	0	0	0	0	0
1196	0	0	0	0	0	0	0	0	0	0	0	0	0
1196	1	0	0	0	0	0	0	0	0	0	0	0	0
1196	2	0	0	0	0	0	0	0	0	0	0	0	0
1196	3	0	0	0	0	0	0	0	0	0	0	0	0
1196	4	0	0	0	0	0	0	0	0	0	0	0	0
1196	5	0	0	0	0	0	0	0	0	0	0	0	0
1196	6	0	0	0	0	0	0	0	0	0	0	0	0
1196	7	0	0	0	0	0	0	0	0	0	0	0	0
1196	8	0	0	0	0	0	0	0	0	0	0	0	0
1196	9	0	0	0	0	0	0	0	0	0	0	0	0
1197	0	0	0	0	0	0	0	0	0	0	0	0	0
1197	1	0	0	0	0	0	0	0	0	0	0	0	0
1197	2	0	0	0	0	0	0	0	0	0	0	0	0
1197	3	0	0	0	0	0	0	0	0	0	0	0	0
1197	4	0	0	0	0	0	0	0	0	0	0	0	0
1197	5	0	0	0	0	0	0	0	0	0	0	0	0
1197	6	0	0	0	0	0	0	0	0	0	0	0	0
1197	7	0	0	0	0	0	0	0	0	0	0	0	0
1197	8	0	0	0	0	0	0	0	0	0	0	0	0
1197	9	0	0	0	0	0	0	0	0	0	0	0	0
1198	0	0	0	0	0	0	0	0	0	0	0	0	0
1198	1	0	0	0	0	0	0	0	0	0	0	0	0
1198	2	0	0	0	0	0	0	0	0	0	0	0	0
1198	3	0	0	0	0	0	0	0	0	0	0	0	0
1198	4	0	0	0	0	0	0	0	0	0	0	0	0
1198	5	0	0	0	0	0	0	0	0	0	0	0	0
1198	6	0	0	0	0	0	0	0	0	0	0	0	0
1198	7	0	0	0	0	0	0	0	0	0	0	0	0
1198	8	0	0	0	0	0	0	0	0	0	0	0	0
1198	9	0	0	0	0	0	0	0	0	0	0	0	0
1199	0	0	0	0	0	0	0	0	0	0	0	0	0
1199	1	0	0	0	0	0	0	0	0	0	0	0	0
1199	2	0	0	0	0	0	0	0	0	0	0	0	0
1199	3	0	0	0	0	0	0	0	0	0	0	0	0
1199	4	0	0	0	0	0	0	0	0	0	0	0	0
1199	5	0	0	0	0	0	0	0	0	0	0	0	0
1199	6	0	0	0	0	0	0	0	0	0	0	0	0
1199	7	0	0	0	0	0	0	0	0	0	0	0	0
1199	8	0	0	0	0	0	0	0	0	0	0	0	0
1199	9	0	0	0	0	0	0	0	0	0	0	0	0
1200	0	0	0	0	0	0	0	0	0	0	0	0	0
1200	1	0	0	0	0	0	0	0	0	0	0	0	0
1200	2	0	0	0	0	0	0	0	0	0	0	0	0
1200	3	0	0	0	0	0	0	0	0	0	0	0	0
1200	4	0	0	0	0	0	0	0	0	0	0	0	0
1200	5	0	0	0	0	0	0	0	0	0	0	0	0
1200	6	0	0	0	0	0	0	0	0	0	0	0	0
1200	7	0	0	0	0	0	0	0	0	0	0	0	0
1200	8	0	0	0	0	0	0	0	0	0	0	0	0
1200	9	0	0	0	0	0	0	0	0	0	0	0	0
1201	0	0	0	0	0	0	0	0	0	0	0	0	0
1201	1	0	0	0	0	0	0	0	0	0	0	0	0
1201	2	0	0	0	0	0	0	0	0	0	0	0	0
1201	3	0	0	0	0	0	0	0	0	0	0	0	0
1201	4	0	0	0	0	0	0	0	0	0	0	0	0
1201	5	0	0	0	0	0	0	0	0	0	0	0	0
1201	6	0	0	0	0	0	0	0	0	0	0	0	0
1201	7	0	0	0	0	0	0	0	0	0	0	0	0
1201	8	0	0	0	0	0	0	0	0	0	0	0	0
1201	9	0	0	0	0	0	0	0	0	0	0	0	0
1202	0	0	0	0	0	0	0	0	0	0	0	0	0
1202	1	0	0	0	0	0	0	0	0	0	0	0	0
1202	2	0	0	0	0	0	0	0	0	0	0	0	0
1202	3	0	0	0	0	0	0	0	0	0	0	0	0
1202	4	0	0	0	0	0	0	0	0	0	0	0	0
1202	5	0	0	0	0	0	0	0	0	0	0	0	0
1202	6	0	0	0	0	0	0	0	0	0	0	0	0
1202	7	0	0	0	0	0	0	0	0	0	0	0	0
1202	8	0	0	0	0	0	0	0	0	0	0	0	0
1202	9	0	0	0	0	0	0	0	0	0	0	0	0
1203	0	0	0	0	0	0	0	0	0	0	0	0	0
1203	1	0	0	0	0	0	0	0	0	0	0	0	0
1203	2	0	0	0	0	0	0	0	0	0	0	0	0
1203	3	0	0	0	0	0	0	0	0	0	0	0	0
1203	4	0	0	0	0	0	0	0	0	0	0	0	0
1203	5	0	0	0	0	0	0	0	0	0	0	0	0
1203	6	0	0	0	0	0	0	0	0	0	0	0	0
1203	7	0	0	0	0	0	0	0	0	0	0	0	0
1203	8	0	0	0	0	0	0	0	0	0	0	0	0
1203	9	0	0	0	0	0	0	0	0	0	0	0	0
1204	0	0	0	0	0	0	0	0	0	0	0	0	0
1204	1	0	0	0	0	0	0	0	0	0	0	0	0
1204	2	0	0	0	0	0	0	0	0	0	0	0	0
1204	3	0	0	0	0	0	0	0	0	0	0	0	0
1204	4	0	0	0	0	0	0	0	0	0	0	0	0
1204	5	0	0	0	0	0	0	0	0	0	0	0	0
1204	6	0	0	0	0	0	0	0	0	0	0	0	0
1204	7	0	0	0	0	0	0	0	0	0	0	0	0
1204	8	0	0	0	0	0	0	0	0	0	0	0	0
1204	9	0	0	0	0	0	0	0	0	0	0	0	0
1205	0	0	0	0	0	0	0	0	0	0	0	0	0
1205	1	0	0	0	0	0	0	0	0	0	0	0	0
1205	2	0	0	0	0	0	0	0	0	0	0	0	0
1205	3	0	0	0	0	0	0	0	0	0	0	0	0
1205	4	0	0	0	0	0	0	0	0	0	0	0	0
1205	5	0	0	0	0	0	0	0	0	0	0	0	0
1205	6	0	0	0	0	0	0	0	0	0	0	0	0
1205	7	0	0	0	0	0	0	0	0	0	0	0	0
1205	8	0	0	0	0	0	0	0	0	0	0	0	0
1205	9	0	0	0	0	0	0	0	0	0	0	0	0
1206	0	0	0	0	0	0	0	0	0	0	0	0	0
1206	1	0	0	0	0	0	0	0	0	0	0	0	0
1206	2	0	0	0	0	0	0	0	0	0	0	0	0
1206	3	0	0	0	0	0	0	0	0	0	0	0	0
1206	4	0	0	0	0	0	0	0	0	0	0	0	0
1206	5	0	0	0	0	0	0	0	0	0	0	0	0
1206	6	0	0	0	0	0	0	0	0	0	0	0	0
1206	7	0	0	0	0	0	0	0	0	0	0	0	0
1206	8	0	0	0	0	0	0	0	0	0	0	0	0
1206	9	0	0	0	0	0	0	0	0	0	0	0	0
1207	0	0	0	0	0	0	0	0	0	0	0	0	0
1207	1	0	0	0	0	0	0	0	0	0	0	0	0
1207	2	0	0	0	0	0	0	0	0	0	0	0	0
1207	3	0	0	0	0	0	0	0	0	0	0	0	0
1207	4	0	0	0	0	0	0	0	0	0	0	0	0
1207	5	0	0	0	0	0	0	0	0	0	0	0	0
1207	6	0	0	0	0	0	0	0	0	0	0	0	0
1207	7	0	0	0	0	0	0	0	0	0	0	0	0
1207	8	0	0	0	0	0	0	0	0	0	0	0	0
1207	9	0	0	0	0	0	0	0	0	0	0	0	0
1208	0	0	0	0	0	0	0	0	0	0	0	0	0
1208	1	0	0	0	0	0	0	0	0	0	0	0	0
1208	2	0	0	0	0	0	0	0	0	0	0	0	0
1208	3	0	0	0	0	0	0	0	0	0	0	0	0
1208	4	0	0	0	0	0	0	0	0	0	0	0	0
1208	5	0	0	0	0	0	0	0	0	0	0	0	0
1208	6	0	0	0	0	0	0	0	0	0	0	0	0
1208	7	0	0	0	0	0	0	0	0	0	0	0	0
1208	8	0	0	0	0	0	0	0	0	0	0	0	0
1208	9	0	0	0	0	0	0	0	0	0	0	0	0
1209	0	0	0	0	0	0	0	0	0	0	0	0	0
1209	1	0	0	0	0	0	0	0	0	0	0	0	0
1209	2	0	0	0	0	0	0	0	0	0	0	0	0
1209	3	0	0	0	0	0	0	0	0	0	0	0	0
1209	4	0	0	0	0	0	0	0	0	0	0	0	0
1209	5	0	0	0	0	0	0	0	0	0	0	0	0
1209	6	0	0	0	0	0	0	0	0	0	0	0	0
1209	7	0	0	0	0	0	0	0	0	0	0	0	0
1209	8	0	0	0	0	0	0	0	0	0	0	0	0
1209	9	0	0	0	0	0	0	0	0	0	0	0	0
1210	0	0	0	0	0	0	0	0	0	0	0	0	0
1210	1	0	0	0	0	0	0	0	0	0	0	0	0
1210	2	0	0	0	0	0	0	0	0	0	0	0	0
1210	3	0	0	0	0	0	0	0	0	0	0	0	0
1210	4	0	0	0	0	0	0	0	0	0	0	0	0
1210	5	0	0	0	0	0	0	0	0	0	0	0	0
1210	6	0	0	0	0	0	0	0	0	0	0	0	0
1210	7	0	0	0	0	0	0	0	0	0	0	0	0
1210	8	0	0	0	0	0	0	0	0	0	0	0	0
1210	9	0	0	0	0	0	0	0	0	0	0	0	0
1211	0	0	0	0	0	0	0	0	0	0	0	0	0
1211	1	0	0	0	0	0	0	0	0	0	0	0	0
1211	2	0	0	0	0	0	0	0	0	0	0	0	0
1211	3	0	0	0	0	0	0	0	0	0	0	0	0
1211	4	0	0	0	0	0	0	0	0	0	0	0	0
1211	5	0	0	0	0	0	0	0	0	0	0	0	0
1211	6	0	0	0	0	0	0	0	0	0	0	0	0
1211	7	0	0	0	0	0	0	0	0	0	0	0	0
1211	8	0	0	0	0	0	0	0	0	0	0	0	0
1211	9	0	0	0	0	0	0	0	0	0	0	0	0
1212	0	0	0	0	0	0	0	0	0	0	0	0	0
1212	1	0	0	0	0	0	0	0	0	0	0	0	0
1212	2	0	0	0	0	0	0	0	0	0	0	0	0
1212	3	0	0	0	0	0	0	0	0	0	0	0	0
1212	4	0	0	0	0	0	0	0	0	0	0	0	0
1212	5	0	0	0	0	0	0	0	0	0	0	0	0
1212	6	0	0	0	0	0	0	0	0	0	0	0	0
1212	7	0	0	0	0	0	0	0	0	0	0	0	0
1212	8	0	0	0	0	0	0	0	0	0	0	0	0
1212	9	0	0	0	0	0	0	0	0	0	0	0	0
1213	0	0	0	0	0	0	0	0	0	0	0	0	0
1213	1	0	0	0	0	0	0	0	0	0	0	0	0
1213	2	0	0	0	0	0	0	0	0	0	0	0	0
1213	3	0	0	0	0	0	0	0	0	0	0	0	0
1213	4	0	0	0	0	0	0	0	0	0	0	0	0
1213	5	0	0	0	0	0	0	0	0	0	0	0	0
1213	6	0	0	0	0	0	0	0	0	0	0	0	0
1213	7	0	0	0	0	0	0	0	0	0	0	0	0
1213	8	0	0	0	0	0	0	0	0	0	0	0	0
1213	9	0	0	0	0	0	0	0	0	0	0	0	0
1214	0	0	0	0	0	0	0	0	0	0	0	0	0
1214	1	0	0	0	0	0	0	0	0	0	0	0	0
1214	2	0	0	0	0	0	0	0	0	0	0	0	0
1214	3	0	0	0	0	0	0	0	0	0	0	0	0
1214	4	0	0	0	0	0	0	0	0	0	0	0	0
1214	5	0	0	0	0	0	0	0	0	0	0	0	0
1214	6	0	0	0	0	0	0	0	0	0	0	0	0
1214	7	0	0	0	0	0	0	0	0	0	0	0	0
1214	8	0	0	0	0	0	0	0	0	0	0	0	0
1214	9	0	0	0	0	0	0	0	0	0	0	0	0
1215	0	0	0	0	0	0	0	0	0	0	0	0	0
1215	1	0	0	0	0	0	0	0	0	0	0	0	0
1215	2	0	0	0	0	0	0	0	0	0	0	0	0
1215	3	0	0	0	0	0	0	0	0	0	0	0	0
1215	4	0	0	0	0	0	0	0	0	0	0	0	0
1215	5	0	0	0	0	0	0	0	0	0	0	0	0
1215	6	0	0	0	0	0	0	0	0	0	0	0	0
1215	7	0	0	0	0	0	0	0	0	0	0	0	0
1215	8	0	0	0	0	0	0	0	0	0	0	0	0
1215	9	0	0	0	0	0	0	0	0	0	0	0	0
1216	0	0	0	0	0	0	0	0	0	0	0	0	0
1216	1	0	0	0	0	0	0	0	0	0	0	0	0
1216	2	0	0	0	0	0	0	0	0	0	0	0	0
1216	3	0	0	0	0	0	0	0	0	0	0	0	0
1216	4	0	0	0	0	0	0	0	0	0	0	0	0
1216	5	0	0	0	0	0	0	0	0	0	0	0	0
1216	6	0	0	0	0	0	0	0	0	0	0	0	0
1216	7	0	0	0	0	0	0	0	0	0	0	0	0
1216	8	0	0	0	0	0	0	0	0	0	0	0	0
1216	9	0	0	0	0	0	0	0	0	0	0	0	0
1217	0	0	0	0	0	0	0	0	0	0	0	0	0
1217	1	0	0	0	0	0	0	0	0	0	0	0	0
1217	2	0	0	0	0	0	0	0	0	0	0	0	0
1217	3	0	0	0	0	0	0	0	0	0	0	0	0
1217	4	0	0	0	0	0	0	0	0	0	0	0	0
1217	5	0	0	0	0	0	0	0	0	0	0	0	0
1217	6	0	0	0	0	0	0	0	0	0	0	0	0
1217	7	0	0	0	0	0	0	0	0	0	0	0	0
1217	8	0	0	0	0	0	0	0	0	0	0	0	0
1217	9	0	0	0	0	0	0	0	0	0	0	0	0
1218	0	0	0	0	0	0	0	0	0	0	0	0	0
1218	1	0	0	0	0	0	0	0	0	0	0	0	0
1218	2	0	0	0	0	0	0	0	0	0	0	0	0
1218	3	0	0	0	0	0	0	0	0	0	0	0	0
1218	4	0	0	0	0	0	0	0	0	0	0	0	0
1218	5	0	0	0	0	0	0	0	0	0	0	0	0
1218	6	0	0	0	0	0	0	0	0	0	0	0	0
1218	7	0	0	0	0	0	0	0	0	0	0	0	0
1218	8	0	0	0	0	0	0	0	0	0	0	0	0
1218	9	0	0	0	0	0	0	0	0	0	0	0	0
1219	0	0	0	0	0	0	0	0	0	0	0	0	0
1219	1	0	0	0	0	0	0	0	0	0	0	0	0
1219	2	0	0	0	0	0	0	0	0	0	0	0	0
1219	3	0	0	0	0	0	0	0	0	0	0	0	0
1219	4	0	0	0	0	0	0	0	0	0	0	0	0
1219	5	0	0	0	0	0	0	0	0	0	0	0	0
1219	6	0	0	0	0	0	0	0	0	0	0	0	0
1219	7	0	0	0	0	0	0	0	0	0	0	0	0
1219	8	0	0	0	0	0	0	0	0	0	0	0	0
1219	9	0	0	0	0	0	0	0	0	0	0	0	0
1220	0	0	0	0	0	0	0	0	0	0	0	0	0
1220	1	0	0	0	0	0	0	0	0	0	0	0	0
1220	2	0	0	0	0	0	0	0	0	0	0	0	0
1220	3	0	0	0	0	0	0	0	0	0	0	0	0
1220	4	0	0	0	0	0	0	0	0	0	0	0	0
1220	5	0	0	0	0	0	0	0	0	0	0	0	0
1220	6	0	0	0	0	0	0	0	0	0	0	0	0
1220	7	0	0	0	0	0	0	0	0	0	0	0	0
1220	8	0	0	0	0	0	0	0	0	0	0	0	0
1220	9	0	0	0	0	0	0	0	0	0	0	0	0
1221	0	0	0	0	0	0	0	0	0	0	0	0	0
1221	1	0	0	0	0	0	0	0	0	0	0	0	0
1221	2	0	0	0	0	0	0	0	0	0	0	0	0
1221	3	0	0	0	0	0	0	0	0	0	0	0	0
1221	4	0	0	0	0	0	0	0	0	0	0	0	0
1221	5	0	0	0	0	0	0	0	0	0	0	0	0
1221	6	0	0	0	0	0	0	0	0	0	0	0	0
1221	7	0	0	0	0	0	0	0	0	0	0	0	0
1221	8	0	0	0	0	0	0	0	0	0	0	0	0
1221	9	0	0	0	0	0	0	0	0	0	0	0	0
1222	0	0	0	0	0	0	0	0	0	0	0	0	0
1222	1	0	0	0	0	0	0	0	0	0	0	0	0
1222	2	0	0	0	0	0	0	0	0	0	0	0	0
1222	3	0	0	0	0	0	0	0	0	0	0	0	0
1222	4	0	0	0	0	0	0	0	0	0	0	0	0
1222	5	0	0	0	0	0	0	0	0	0	0	0	0
1222	6	0	0	0	0	0	0	0	0	0	0	0	0
1222	7	0	0	0	0	0	0	0	0	0	0	0	0
1222	8	0	0	0	0	0	0	0	0	0	0	0	0
1222	9	0	0	0	0	0	0	0	0	0	0	0	0
1223	0	0	0	0	0	0	0	0	0	0	0	0	0
1223	1	0	0	0	0	0	0	0	0	0	0	0	0
1223	2	0	0	0	0	0	0	0	0	0	0	0	0
1223	3	0	0	0	0	0	0	0	0	0	0	0	0
1223	4	0	0	0	0	0	0	0	0	0	0	0	0
1223	5	0	0	0	0	0	0	0	0	0	0	0	0
1223	6	0	0	0	0	0	0	0	0	0	0	0	0
1223	7	0	0	0	0	0	0	0	0	0	0	0	0
1223	8	0	0	0	0	0	0	0	0	0	0	0	0
1223	9	0	0	0	0	0	0	0	0	0	0	0	0
1224	0	0	0	0	0	0	0	0	0	0	0	0	0
1224	1	0	0	0	0	0	0	0	0	0	0	0	0
1224	2	0	0	0	0	0	0	0	0	0	0	0	0
1224	3	0	0	0	0	0	0	0	0	0	0	0	0
1224	4	0	0	0	0	0	0	0	0	0	0	0	0
1224	5	0	0	0	0	0	0	0	0	0	0	0	0
1224	6	0	0	0	0	0	0	0	0	0	0	0	0
1224	7	0	0	0	0	0	0	0	0	0	0	0	0
1224	8	0	0	0	0	0	0	0	0	0	0	0	0
1224	9	0	0	0	0	0	0	0	0	0	0	0	0
1225	0	0	0	0	0	0	0	0	0	0	0	0	0
1225	1	0	0	0	0	0	0	0	0	0	0	0	0
1225	2	0	0	0	0	0	0	0	0	0	0	0	0
1225	3	0	0	0	0	0	0	0	0	0	0	0	0
1225	4	0	0	0	0	0	0	0	0	0	0	0	0
1225	5	0	0	0	0	0	0	0	0	0	0	0	0
1225	6	0	0	0	0	0	0	0	0	0	0	0	0
1225	7	0	0	0	0	0	0	0	0	0	0	0	0
1225	8	0	0	0	0	0	0	0	0	0	0	0	0
1225	9	0	0	0	0	0	0	0	0	0	0	0	0
1226	0	0	0	0	0	0	0	0	0	0	0	0	0
1226	1	0	0	0	0	0	0	0	0	0	0	0	0
1226	2	0	0	0	0	0	0	0	0	0	0	0	0
1226	3	0	0	0	0	0	0	0	0	0	0	0	0
1226	4	0	0	0	0	0	0	0	0	0	0	0	0
1226	5	0	0	0	0	0	0	0	0	0	0	0	0
1226	6	0	0	0	0	0	0	0	0	0	0	0	0
1226	7	0	0	0	0	0	0	0	0	0	0	0	0
1226	8	0	0	0	0	0	0	0	0	0	0	0	0
1226	9	0	0	0	0	0	0	0	0	0	0	0	0
1227	0	0	0	0	0	0	0	0	0	0	0	0	0
1227	1	0	0	0	0	0	0	0	0	0	0	0	0
1227	2	0	0	0	0	0	0	0	0	0	0	0	0
1227	3	0	0	0	0	0	0	0	0	0	0	0	0
1227	4	0	0	0	0	0	0	0	0	0	0	0	0
1227	5	0	0	0	0	0	0	0	0	0	0	0	0
1227	6	0	0	0	0	0	0	0	0	0	0	0	0
1227	7	0	0	0	0	0	0	0	0	0	0	0	0
1227	8	0	0	0	0	0	0	0	0	0	0	0	0
1227	9	0	0	0	0	0	0	0	0	0	0	0	0
1228	0	0	0	0	0	0	0	0	0	0	0	0	0
1228	1	0	0	0	0	0	0	0	0	0	0	0	0
1228	2	0	0	0	0	0	0	0	0	0	0	0	0
1228	3	0	0	0	0	0	0	0	0	0	0	0	0
1228	4	0	0	0	0	0	0	0	0	0	0	0	0
1228	5	0	0	0	0	0	0	0	0	0	0	0	0
1228	6	0	0	0	0	0	0	0	0	0	0	0	0
1228	7	0	0	0	0	0	0	0	0	0	0	0	0
1228	8	0	0	0	0	0	0	0	0	0	0	0	0
1228	9	0	0	0	0	0	0	0	0	0	0	0	0
1229	0	0	0	0	0	0	0	0	0	0	0	0	0
1229	1	0	0	0	0	0	0	0	0	0	0	0	0
1229	2	0	0	0	0	0	0	0	0	0	0	0	0
1229	3	0	0	0	0	0	0	0	0	0	0	0	0
1229	4	0	0	0	0	0	0	0	0	0	0	0	0
1229	5	0	0	0	0	0	0	0	0	0	0	0	0
1229	6	0	0	0	0	0	0	0	0	0	0	0	0
1229	7	0	0	0	0	0	0	0	0	0	0	0	0
1229	8	0	0	0	0	0	0	0	0	0	0	0	0
1229	9	0	0	0	0	0	0	0	0	0	0	0	0
1230	0	0	0	0	0	0	0	0	0	0	0	0	0
1230	1	0	0	0	0	0	0	0	0	0	0	0	0
1230	2	0	0	0	0	0	0	0	0	0	0	0	0
1230	3	0	0	0	0	0	0	0	0	0	0	0	0
1230	4	0	0	0	0	0	0	0	0	0	0	0	0
1230	5	0	0	0	0	0	0	0	0	0	0	0	0
1230	6	0	0	0	0	0	0	0	0	0	0	0	0
1230	7	0	0	0	0	0	0	0	0	0	0	0	0
1230	8	0	0	0	0	0	0	0	0	0	0	0	0
1230	9	0	0	0	0	0	0	0	0	0	0	0	0
1231	0	0	0	0	0	0	0	0	0	0	0	0	0
1231	1	0	0	0	0	0	0	0	0	0	0	0	0
1231	2	0	0	0	0	0	0	0	0	0	0	0	0
1231	3	0	0	0	0	0	0	0	0	0	0	0	0
1231	4	0	0	0	0	0	0	0	0	0	0	0	0
1231	5	0	0	0	0	0	0	0	0	0	0	0	0
1231	6	0	0	0	0	0	0	0	0	0	0	0	0
1231	7	0	0	0	0	0	0	0	0	0	0	0	0
1231	8	0	0	0	0	0	0	0	0	0	0	0	0
1231	9	0	0	0	0	0	0	0	0	0	0	0	0
1232	0	0	0	0	0	0	0	0	0	0	0	0	0
1232	1	0	0	0	0	0	0	0	0	0	0	0	0
1232	2	0	0	0	0	0	0	0	0	0	0	0	0
1232	3	0	0	0	0	0	0	0	0	0	0	0	0
1232	4	0	0	0	0	0	0	0	0	0	0	0	0
1232	5	0	0	0	0	0	0	0	0	0	0	0	0
1232	6	0	0	0	0	0	0	0	0	0	0	0	0
1232	7	0	0	0	0	0	0	0	0	0	0	0	0
1232	8	0	0	0	0	0	0	0	0	0	0	0	0
1232	9	0	0	0	0	0	0	0	0	0	0	0	0
1233	0	0	0	0	0	0	0	0	0	0	0	0	0
1233	1	0	0	0	0	0	0	0	0	0	0	0	0
1233	2	0	0	0	0	0	0	0	0	0	0	0	0
1233	3	0	0	0	0	0	0	0	0	0	0	0	0
1233	4	0	0	0	0	0	0	0	0	0	0	0	0
1233	5	0	0	0	0	0	0	0	0	0	0	0	0
1233	6	0	0	0	0	0	0	0	0	0	0	0	0
1233	7	0	0	0	0	0	0	0	0	0	0	0	0
1233	8	0	0	0	0	0	0	0	0	0	0	0	0
1233	9	0	0	0	0	0	0	0	0	0	0	0	0
1234	0	0	0	0	0	0	0	0	0	0	0	0	0
1234	1	0	0	0	0	0	0	0	0	0	0	0	0
1234	2	0	0	0	0	0	0	0	0	0	0	0	0
1234	3	0	0	0	0	0	0	0	0	0	0	0	0
1234	4	0	0	0	0	0	0	0	0	0	0	0	0
1234	5	0	0	0	0	0	0	0	0	0	0	0	0
1234	6	0	0	0	0	0	0	0	0	0	0	0	0
1234	7	0	0	0	0	0	0	0	0	0	0	0	0
1234	8	0	0	0	0	0	0	0	0	0	0	0	0
1234	9	0	0	0	0	0	0	0	0	0	0	0	0
1235	0	0	0	0	0	0	0	0	0	0	0	0	0
1235	1	0	0	0	0	0	0	0	0	0	0	0	0
1235	2	0	0	0	0	0	0	0	0	0	0	0	0
1235	3	0	0	0	0	0	0	0	0	0	0	0	0
1235	4	0	0	0	0	0	0	0	0	0	0	0	0
1235	5	0	0	0	0	0	0	0	0	0	0	0	0
1235	6	0	0	0	0	0	0	0	0	0	0	0	0
1235	7	0	0	0	0	0	0	0	0	0	0	0	0
1235	8	0	0	0	0	0	0	0	0	0	0	0	0
1235	9	0	0	0	0	0	0	0	0	0	0	0	0
1236	0	0	0	0	0	0	0	0	0	0	0	0	0
1236	1	0	0	0	0	0	0	0	0	0	0	0	0
1236	2	0	0	0	0	0	0	0	0	0	0	0	0
1236	3	0	0	0	0	0	0	0	0	0	0	0	0
1236	4	0	0	0	0	0	0	0	0	0	0	0	0
1236	5	0	0	0	0	0	0	0	0	0	0	0	0
1236	6	0	0	0	0	0	0	0	0	0	0	0	0
1236	7	0	0	0	0	0	0	0	0	0	0	0	0
1236	8	0	0	0	0	0	0	0	0	0	0	0	0
1236	9	0	0	0	0	0	0	0	0	0	0	0	0
1237	0	0	0	0	0	0	0	0	0	0	0	0	0
1237	1	0	0	0	0	0	0	0	0	0	0	0	0
1237	2	0	0	0	0	0	0	0	0	0	0	0	0
1237	3	0	0	0	0	0	0	0	0	0	0	0	0
1237	4	0	0	0	0	0	0	0	0	0	0	0	0
1237	5	0	0	0	0	0	0	0	0	0	0	0	0
1237	6	0	0	0	0	0	0	0	0	0	0	0	0
1237	7	0	0	0	0	0	0	0	0	0	0	0	0
1237	8	0	0	0	0	0	0	0	0	0	0	0	0
1237	9	0	0	0	0	0	0	0	0	0	0	0	0
1238	0	0	0	0	0	0	0	0	0	0	0	0	0
1238	1	0	0	0	0	0	0	0	0	0	0	0	0
1238	2	0	0	0	0	0	0	0	0	0	0	0	0
1238	3	0	0	0	0	0	0	0	0	0	0	0	0
1238	4	0	0	0	0	0	0	0	0	0	0	0	0
1238	5	0	0	0	0	0	0	0	0	0	0	0	0
1238	6	0	0	0	0	0	0	0	0	0	0	0	0
1238	7	0	0	0	0	0	0	0	0	0	0	0	0
1238	8	0	0	0	0	0	0	0	0	0	0	0	0
1238	9	0	0	0	0	0	0	0	0	0	0	0	0
1239	0	0	0	0	0	0	0	0	0	0	0	0	0
1239	1	0	0	0	0	0	0	0	0	0	0	0	0
1239	2	0	0	0	0	0	0	0	0	0	0	0	0
1239	3	0	0	0	0	0	0	0	0	0	0	0	0
1239	4	0	0	0	0	0	0	0	0	0	0	0	0
1239	5	0	0	0	0	0	0	0	0	0	0	0	0
1239	6	0	0	0	0	0	0	0	0	0	0	0	0
1239	7	0	0	0	0	0	0	0	0	0	0	0	0
1239	8	0	0	0	0	0	0	0	0	0	0	0	0
1239	9	0	0	0	0	0	0	0	0	0	0	0	0
1240	0	0	0	0	0	0	0	0	0	0	0	0	0
1240	1	0	0	0	0	0	0	0	0	0	0	0	0
1240	2	0	0	0	0	0	0	0	0	0	0	0	0
1240	3	0	0	0	0	0	0	0	0	0	0	0	0
1240	4	0	0	0	0	0	0	0	0	0	0	0	0
1240	5	0	0	0	0	0	0	0	0	0	0	0	0
1240	6	0	0	0	0	0	0	0	0	0	0	0	0
1240	7	0	0	0	0	0	0	0	0	0	0	0	0
1240	8	0	0	0	0	0	0	0	0	0	0	0	0
1240	9	0	0	0	0	0	0	0	0	0	0	0	0
1241	0	0	0	0	0	0	0	0	0	0	0	0	0
1241	1	0	0	0	0	0	0	0	0	0	0	0	0
1241	2	0	0	0	0	0	0	0	0	0	0	0	0
1241	3	0	0	0	0	0	0	0	0	0	0	0	0
1241	4	0	0	0	0	0	0	0	0	0	0	0	0
1241	5	0	0	0	0	0	0	0	0	0	0	0	0
1241	6	0	0	0	0	0	0	0	0	0	0	0	0
1241	7	0	0	0	0	0	0	0	0	0	0	0	0
1241	8	0	0	0	0	0	0	0	0	0	0	0	0
1241	9	0	0	0	0	0	0	0	0	0	0	0	0
1242	0	0	0	0	0	0	0	0	0	0	0	0	0
1242	1	0	0	0	0	0	0	0	0	0	0	0	0
1242	2	0	0	0	0	0	0	0	0	0	0	0	0
1242	3	0	0	0	0	0	0	0	0	0	0	0	0
1242	4	0	0	0	0	0	0	0	0	0	0	0	0
1242	5	0	0	0	0	0	0	0	0	0	0	0	0
1242	6	0	0	0	0	0	0	0	0	0	0	0	0
1242	7	0	0	0	0	0	0	0	0	0	0	0	0
1242	8	0	0	0	0	0	0	0	0	0	0	0	0
1242	9	0	0	0	0	0	0	0	0	0	0	0	0
1243	0	0	0	0	0	0	0	0	0	0	0	0	0
1243	1	0	0	0	0	0	0	0	0	0	0	0	0
1243	2	0	0	0	0	0	0	0	0	0	0	0	0
1243	3	0	0	0	0	0	0	0	0	0	0	0	0
1243	4	0	0	0	0	0	0	0	0	0	0	0	0
1243	5	0	0	0	0	0	0	0	0	0	0	0	0
1243	6	0	0	0	0	0	0	0	0	0	0	0	0
1243	7	0	0	0	0	0	0	0	0	0	0	0	0
1243	8	0	0	0	0	0	0	0	0	0	0	0	0
1243	9	0	0	0	0	0	0	0	0	0	0	0	0
1244	0	0	0	0	0	0	0	0	0	0	0	0	0
1244	1	0	0	0	0	0	0	0	0	0	0	0	0
1244	2	0	0	0	0	0	0	0	0	0	0	0	0
1244	3	0	0	0	0	0	0	0	0	0	0	0	0
1244	4	0	0	0	0	0	0	0	0	0	0	0	0
1244	5	0	0	0	0	0	0	0	0	0	0	0	0
1244	6	0	0	0	0	0	0	0	0	0	0	0	0
1244	7	0	0	0	0	0	0	0	0	0	0	0	0
1244	8	0	0	0	0	0	0	0	0	0	0	0	0
1244	9	0	0	0	0	0	0	0	0	0	0	0	0
1245	0	0	0	0	0	0	0	0	0	0	0	0	0
1245	1	0	0	0	0	0	0	0	0	0	0	0	0
1245	2	0	0	0	0	0	0	0	0	0	0	0	0
1245	3	0	0	0	0	0	0	0	0	0	0	0	0
1245	4	0	0	0	0	0	0	0	0	0	0	0	0
1245	5	0	0	0	0	0	0	0	0	0	0	0	0
1245	6	0	0	0	0	0	0	0	0	0	0	0	0
1245	7	0	0	0	0	0	0	0	0	0	0	0	0
1245	8	0	0	0	0	0	0	0	0	0	0	0	0
1245	9	0	0	0	0	0	0	0	0	0	0	0	0
1246	0	0	0	0	0	0	0	0	0	0	0	0	0
1246	1	0	0	0	0	0	0	0	0	0	0	0	0
1246	2	0	0	0	0	0	0	0	0	0	0	0	0
1246	3	0	0	0	0	0	0	0	0	0	0	0	0
1246	4	0	0	0	0	0	0	0	0	0	0	0	0
1246	5	0	0	0	0	0	0	0	0	0	0	0	0
1246	6	0	0	0	0	0	0	0	0	0	0	0	0
1246	7	0	0	0	0	0	0	0	0	0	0	0	0
1246	8	0	0	0	0	0	0	0	0	0	0	0	0
1246	9	0	0	0	0	0	0	0	0	0	0	0	0
1247	0	0	0	0	0	0	0	0	0	0	0	0	0
1247	1	0	0	0	0	0	0	0	0	0	0	0	0
1247	2	0	0	0	0	0	0	0	0	0	0	0	0
1247	3	0	0	0	0	0	0	0	0	0	0	0	0
1247	4	0	0	0	0	0	0	0	0	0	0	0	0
1247	5	0	0	0	0	0	0	0	0	0	0	0	0
1247	6	0	0	0	0	0	0	0	0	0	0	0	0
1247	7	0	0	0	0	0	0	0	0	0	0	0	0
1247	8	0	0	0	0	0	0	0	0	0	0	0	0
1247	9	0	0	0	0	0	0	0	0	0	0	0	0
1248	0	0	0	0	0	0	0	0	0	0	0	0	0
1248	1	0	0	0	0	0	0	0	0	0	0	0	0
1248	2	0	0	0	0	0	0	0	0	0	0	0	0
1248	3	0	0	0	0	0	0	0	0	0	0	0	0
1248	4	0	0	0	0	0	0	0	0	0	0	0	0
1248	5	0	0	0	0	0	0	0	0	0	0	0	0
1248	6	0	0	0	0	0	0	0	0	0	0	0	0
1248	7	0	0	0	0	0	0	0	0	0	0	0	0
1248	8	0	0	0	0	0	0	0	0	0	0	0	0
1248	9	0	0	0	0	0	0	0	0	0	0	0	0
1249	0	0	0	0	0	0	0	0	0	0	0	0	0
1249	1	0	0	0	0	0	0	0	0	0	0	0	0
1249	2	0	0	0	0	0	0	0	0	0	0	0	0
1249	3	0	0	0	0	0	0	0	0	0	0	0	0
1249	4	0	0	0	0	0	0	0	0	0	0	0	0
1249	5	0	0	0	0	0	0	0	0	0	0	0	0
1249	6	0	0	0	0	0	0	0	0	0	0	0	0
1249	7	0	0	0	0	0	0	0	0	0	0	0	0
1249	8	0	0	0	0	0	0	0	0	0	0	0	0
1249	9	0	0	0	0	0	0	0	0	0	0	0	0
1250	0	0	0	0	0	0	0	0	0	0	0	0	0
1250	1	0	0	0	0	0	0	0	0	0	0	0	0
1250	2	0	0	0	0	0	0	0	0	0	0	0	0
1250	3	0	0	0	0	0	0	0	0	0	0	0	0
1250	4	0	0	0	0	0	0	0	0	0	0	0	0
1250	5	0	0	0	0	0	0	0	0	0	0	0	0
1250	6	0	0	0	0	0	0	0	0	0	0	0	0
1250	7	0	0	0	0	0	0	0	0	0	0	0	0
1250	8	0	0	0	0	0	0	0	0	0	0	0	0
1250	9	0	0	0	0	0	0	0	0	0	0	0	0
1251	0	0	0	0	0	0	0	0	0	0	0	0	0
1251	1	0	0	0	0	0	0	0	0	0	0	0	0
1251	2	0	0	0	0	0	0	0	0	0	0	0	0
1251	3	0	0	0	0	0	0	0	0	0	0	0	0
1251	4	0	0	0	0	0	0	0	0	0	0	0	0
1251	5	0	0	0	0	0	0	0	0	0	0	0	0
1251	6	0	0	0	0	0	0	0	0	0	0	0	0
1251	7	0	0	0	0	0	0	0	0	0	0	0	0
1251	8	0	0	0	0	0	0	0	0	0	0	0	0
1251	9	0	0	0	0	0	0	0	0	0	0	0	0
1252	0	0	0	0	0	0	0	0	0	0	0	0	0
1252	1	0	0	0	0	0	0	0	0	0	0	0	0
1252	2	0	0	0	0	0	0	0	0	0	0	0	0
1252	3	0	0	0	0	0	0	0	0	0	0	0	0
1252	4	0	0	0	0	0	0	0	0	0	0	0	0
1252	5	0	0	0	0	0	0	0	0	0	0	0	0
1252	6	0	0	0	0	0	0	0	0	0	0	0	0
1252	7	0	0	0	0	0	0	0	0	0	0	0	0
1252	8	0	0	0	0	0	0	0	0	0	0	0	0
1252	9	0	0	0	0	0	0	0	0	0	0	0	0
1253	0	0	0	0	0	0	0	0	0	0	0	0	0
1253	1	0	0	0	0	0	0	0	0	0	0	0	0
1253	2	0	0	0	0	0	0	0	0	0	0	0	0
1253	3	0	0	0	0	0	0	0	0	0	0	0	0
1253	4	0	0	0	0	0	0	0	0	0	0	0	0
1253	5	0	0	0	0	0	0	0	0	0	0	0	0
1253	6	0	0	0	0	0	0	0	0	0	0	0	0
1253	7	0	0	0	0	0	0	0	0	0	0	0	0
1253	8	0	0	0	0	0	0	0	0	0	0	0	0
1253	9	0	0	0	0	0	0	0	0	0	0	0	0
1254	0	0	0	0	0	0	0	0	0	0	0	0	0
1254	1	0	0	0	0	0	0	0	0	0	0	0	0
1254	2	0	0	0	0	0	0	0	0	0	0	0	0
1254	3	0	0	0	0	0	0	0	0	0	0	0	0
1254	4	0	0	0	0	0	0	0	0	0	0	0	0
1254	5	0	0	0	0	0	0	0	0	0	0	0	0
1254	6	0	0	0	0	0	0	0	0	0	0	0	0
1254	7	0	0	0	0	0	0	0	0	0	0	0	0
1254	8	0	0	0	0	0	0	0	0	0	0	0	0
1254	9	0	0	0	0	0	0	0	0	0	0	0	0
1255	0	0	0	0	0	0	0	0	0	0	0	0	0
1255	1	0	0	0	0	0	0	0	0	0	0	0	0
1255	2	0	0	0	0	0	0	0	0	0	0	0	0
1255	3	0	0	0	0	0	0	0	0	0	0	0	0
1255	4	0	0	0	0	0	0	0	0	0	0	0	0
1255	5	0	0	0	0	0	0	0	0	0	0	0	0
1255	6	0	0	0	0	0	0	0	0	0	0	0	0
1255	7	0	0	0	0	0	0	0	0	0	0	0	0
1255	8	0	0	0	0	0	0	0	0	0	0	0	0
1255	9	0	0	0	0	0	0	0	0	0	0	0	0
1256	0	0	0	0	0	0	0	0	0	0	0	0	0
1256	1	0	0	0	0	0	0	0	0	0	0	0	0
1256	2	0	0	0	0	0	0	0	0	0	0	0	0
1256	3	0	0	0	0	0	0	0	0	0	0	0	0
1256	4	0	0	0	0	0	0	0	0	0	0	0	0
1256	5	0	0	0	0	0	0	0	0	0	0	0	0
1256	6	0	0	0	0	0	0	0	0	0	0	0	0
1256	7	0	0	0	0	0	0	0	0	0	0	0	0
1256	8	0	0	0	0	0	0	0	0	0	0	0	0
1256	9	0	0	0	0	0	0	0	0	0	0	0	0
1257	0	0	0	0	0	0	0	0	0	0	0	0	0
1257	1	0	0	0	0	0	0	0	0	0	0	0	0
1257	2	0	0	0	0	0	0	0	0	0	0	0	0
1257	3	0	0	0	0	0	0	0	0	0	0	0	0
1257	4	0	0	0	0	0	0	0	0	0	0	0	0
1257	5	0	0	0	0	0	0	0	0	0	0	0	0
1257	6	0	0	0	0	0	0	0	0	0	0	0	0
1257	7	0	0	0	0	0	0	0	0	0	0	0	0
1257	8	0	0	0	0	0	0	0	0	0	0	0	0
1257	9	0	0	0	0	0	0	0	0	0	0	0	0
1258	0	0	0	0	0	0	0	0	0	0	0	0	0
1258	1	0	0	0	0	0	0	0	0	0	0	0	0
1258	2	0	0	0	0	0	0	0	0	0	0	0	0
1258	3	0	0	0	0	0	0	0	0	0	0	0	0
1258	4	0	0	0	0	0	0	0	0	0	0	0	0
1258	5	0	0	0	0	0	0	0	0	0	0	0	0
1258	6	0	0	0	0	0	0	0	0	0	0	0	0
1258	7	0	0	0	0	0	0	0	0	0	0	0	0
1258	8	0	0	0	0	0	0	0	0	0	0	0	0
1258	9	0	0	0	0	0	0	0	0	0	0	0	0
1259	0	0	0	0	0	0	0	0	0	0	0	0	0
1259	1	0	0	0	0	0	0	0	0	0	0	0	0
1259	2	0	0	0	0	0	0	0	0	0	0	0	0
1259	3	0	0	0	0	0	0	0	0	0	0	0	0
1259	4	0	0	0	0	0	0	0	0	0	0	0	0
1259	5	0	0	0	0	0	0	0	0	0	0	0	0
1259	6	0	0	0	0	0	0	0	0	0	0	0	0
1259	7	0	0	0	0	0	0	0	0	0	0	0	0
1259	8	0	0	0	0	0	0	0	0	0	0	0	0
1259	9	0	0	0	0	0	0	0	0	0	0	0	0
1260	0	0	0	0	0	0	0	0	0	0	0	0	0
1260	1	0	0	0	0	0	0	0	0	0	0	0	0
1260	2	0	0	0	0	0	0	0	0	0	0	0	0
1260	3	0	0	0	0	0	0	0	0	0	0	0	0
1260	4	0	0	0	0	0	0	0	0	0	0	0	0
1260	5	0	0	0	0	0	0	0	0	0	0	0	0
1260	6	0	0	0	0	0	0	0	0	0	0	0	0
1260	7	0	0	0	0	0	0	0	0	0	0	0	0
1260	8	0	0	0	0	0	0	0	0	0	0	0	0
1260	9	0	0	0	0	0	0	0	0	0	0	0	0
1261	0	0	0	0	0	0	0	0	0	0	0	0	0
1261	1	0	0	0	0	0	0	0	0	0	0	0	0
1261	2	0	0	0	0	0	0	0	0	0	0	0	0
1261	3	0	0	0	0	0	0	0	0	0	0	0	0
1261	4	0	0	0	0	0	0	0	0	0	0	0	0
1261	5	0	0	0	0	0	0	0	0	0	0	0	0
1261	6	0	0	0	0	0	0	0	0	0	0	0	0
1261	7	0	0	0	0	0	0	0	0	0	0	0	0
1261	8	0	0	0	0	0	0	0	0	0	0	0	0
1261	9	0	0	0	0	0	0	0	0	0	0	0	0
1262	0	0	0	0	0	0	0	0	0	0	0	0	0
1262	1	0	0	0	0	0	0	0	0	0	0	0	0
1262	2	0	0	0	0	0	0	0	0	0	0	0	0
1262	3	0	0	0	0	0	0	0	0	0	0	0	0
1262	4	0	0	0	0	0	0	0	0	0	0	0	0
1262	5	0	0	0	0	0	0	0	0	0	0	0	0
1262	6	0	0	0	0	0	0	0	0	0	0	0	0
1262	7	0	0	0	0	0	0	0	0	0	0	0	0
1262	8	0	0	0	0	0	0	0	0	0	0	0	0
1262	9	0	0	0	0	0	0	0	0	0	0	0	0
1263	0	0	0	0	0	0	0	0	0	0	0	0	0
1263	1	0	0	0	0	0	0	0	0	0	0	0	0
1263	2	0	0	0	0	0	0	0	0	0	0	0	0
1263	3	0	0	0	0	0	0	0	0	0	0	0	0
1263	4	0	0	0	0	0	0	0	0	0	0	0	0
1263	5	0	0	0	0	0	0	0	0	0	0	0	0
1263	6	0	0	0	0	0	0	0	0	0	0	0	0
1263	7	0	0	0	0	0	0	0	0	0	0	0	0
1263	8	0	0	0	0	0	0	0	0	0	0	0	0
1263	9	0	0	0	0	0	0	0	0	0	0	0	0
1264	0	0	0	0	0	0	0	0	0	0	0	0	0
1264	1	0	0	0	0	0	0	0	0	0	0	0	0
1264	2	0	0	0	0	0	0	0	0	0	0	0	0
1264	3	0	0	0	0	0	0	0	0	0	0	0	0
1264	4	0	0	0	0	0	0	0	0	0	0	0	0
1264	5	0	0	0	0	0	0	0	0	0	0	0	0
1264	6	0	0	0	0	0	0	0	0	0	0	0	0
1264	7	0	0	0	0	0	0	0	0	0	0	0	0
1264	8	0	0	0	0	0	0	0	0	0	0	0	0
1264	9	0	0	0	0	0	0	0	0	0	0	0	0
1265	0	0	0	0	0	0	0	0	0	0	0	0	0
1265	1	0	0	0	0	0	0	0	0	0	0	0	0
1265	2	0	0	0	0	0	0	0	0	0	0	0	0
1265	3	0	0	0	0	0	0	0	0	0	0	0	0
1265	4	0	0	0	0	0	0	0	0	0	0	0	0
1265	5	0	0	0	0	0	0	0	0	0	0	0	0
1265	6	0	0	0	0	0	0	0	0	0	0	0	0
1265	7	0	0	0	0	0	0	0	0	0	0	0	0
1265	8	0	0	0	0	0	0	0	0	0	0	0	0
1265	9	0	0	0	0	0	0	0	0	0	0	0	0
1266	0	0	0	0	0	0	0	0	0	0	0	0	0
1266	1	0	0	0	0	0	0	0	0	0	0	0	0
1266	2	0	0	0	0	0	0	0	0	0	0	0	0
1266	3	0	0	0	0	0	0	0	0	0	0	0	0
1266	4	0	0	0	0	0	0	0	0	0	0	0	0
1266	5	0	0	0	0	0	0	0	0	0	0	0	0
1266	6	0	0	0	0	0	0	0	0	0	0	0	0
1266	7	0	0	0	0	0	0	0	0	0	0	0	0
1266	8	0	0	0	0	0	0	0	0	0	0	0	0
1266	9	0	0	0	0	0	0	0	0	0	0	0	0
1267	0	0	0	0	0	0	0	0	0	0	0	0	0
1267	1	0	0	0	0	0	0	0	0	0	0	0	0
1267	2	0	0	0	0	0	0	0	0	0	0	0	0
1267	3	0	0	0	0	0	0	0	0	0	0	0	0
1267	4	0	0	0	0	0	0	0	0	0	0	0	0
1267	5	0	0	0	0	0	0	0	0	0	0	0	0
1267	6	0	0	0	0	0	0	0	0	0	0	0	0
1267	7	0	0	0	0	0	0	0	0	0	0	0	0
1267	8	0	0	0	0	0	0	0	0	0	0	0	0
1267	9	0	0	0	0	0	0	0	0	0	0	0	0
1268	0	0	0	0	0	0	0	0	0	0	0	0	0
1268	1	0	0	0	0	0	0	0	0	0	0	0	0
1268	2	0	0	0	0	0	0	0	0	0	0	0	0
1268	3	0	0	0	0	0	0	0	0	0	0	0	0
1268	4	0	0	0	0	0	0	0	0	0	0	0	0
1268	5	0	0	0	0	0	0	0	0	0	0	0	0
1268	6	0	0	0	0	0	0	0	0	0	0	0	0
1268	7	0	0	0	0	0	0	0	0	0	0	0	0
1268	8	0	0	0	0	0	0	0	0	0	0	0	0
1268	9	0	0	0	0	0	0	0	0	0	0	0	0
1269	0	0	0	0	0	0	0	0	0	0	0	0	0
1269	1	0	0	0	0	0	0	0	0	0	0	0	0
1269	2	0	0	0	0	0	0	0	0	0	0	0	0
1269	3	0	0	0	0	0	0	0	0	0	0	0	0
1269	4	0	0	0	0	0	0	0	0	0	0	0	0
1269	5	0	0	0	0	0	0	0	0	0	0	0	0
1269	6	0	0	0	0	0	0	0	0	0	0	0	0
1269	7	0	0	0	0	0	0	0	0	0	0	0	0
1269	8	0	0	0	0	0	0	0	0	0	0	0	0
1269	9	0	0	0	0	0	0	0	0	0	0	0	0
1270	0	0	0	0	0	0	0	0	0	0	0	0	0
1270	1	0	0	0	0	0	0	0	0	0	0	0	0
1270	2	0	0	0	0	0	0	0	0	0	0	0	0
1270	3	0	0	0	0	0	0	0	0	0	0	0	0
1270	4	0	0	0	0	0	0	0	0	0	0	0	0
1270	5	0	0	0	0	0	0	0	0	0	0	0	0
1270	6	0	0	0	0	0	0	0	0	0	0	0	0
1270	7	0	0	0	0	0	0	0	0	0	0	0	0
1270	8	0	0	0	0	0	0	0	0	0	0	0	0
1270	9	0	0	0	0	0	0	0	0	0	0	0	0
1271	0	0	0	0	0	0	0	0	0	0	0	0	0
1271	1	0	0	0	0	0	0	0	0	0	0	0	0
1271	2	0	0	0	0	0	0	0	0	0	0	0	0
1271	3	0	0	0	0	0	0	0	0	0	0	0	0
1271	4	0	0	0	0	0	0	0	0	0	0	0	0
1271	5	0	0	0	0	0	0	0	0	0	0	0	0
1271	6	0	0	0	0	0	0	0	0	0	0	0	0
1271	7	0	0	0	0	0	0	0	0	0	0	0	0
1271	8	0	0	0	0	0	0	0	0	0	0	0	0
1271	9	0	0	0	0	0	0	0	0	0	0	0	0
1272	0	0	0	0	0	0	0	0	0	0	0	0	0
1272	1	0	0	0	0	0	0	0	0	0	0	0	0
1272	2	0	0	0	0	0	0	0	0	0	0	0	0
1272	3	0	0	0	0	0	0	0	0	0	0	0	0
1272	4	0	0	0	0	0	0	0	0	0	0	0	0
1272	5	0	0	0	0	0	0	0	0	0	0	0	0
1272	6	0	0	0	0	0	0	0	0	0	0	0	0
1272	7	0	0	0	0	0	0	0	0	0	0	0	0
1272	8	0	0	0	0	0	0	0	0	0	0	0	0
1272	9	0	0	0	0	0	0	0	0	0	0	0	0
1273	0	0	0	0	0	0	0	0	0	0	0	0	0
1273	1	0	0	0	0	0	0	0	0	0	0	0	0
1273	2	0	0	0	0	0	0	0	0	0	0	0	0
1273	3	0	0	0	0	0	0	0	0	0	0	0	0
1273	4	0	0	0	0	0	0	0	0	0	0	0	0
1273	5	0	0	0	0	0	0	0	0	0	0	0	0
1273	6	0	0	0	0	0	0	0	0	0	0	0	0
1273	7	0	0	0	0	0	0	0	0	0	0	0	0
1273	8	0	0	0	0	0	0	0	0	0	0	0	0
1273	9	0	0	0	0	0	0	0	0	0	0	0	0
1274	0	0	0	0	0	0	0	0	0	0	0	0	0
1274	1	0	0	0	0	0	0	0	0	0	0	0	0
1274	2	0	0	0	0	0	0	0	0	0	0	0	0
1274	3	0	0	0	0	0	0	0	0	0	0	0	0
1274	4	0	0	0	0	0	0	0	0	0	0	0	0
1274	5	0	0	0	0	0	0	0	0	0	0	0	0
1274	6	0	0	0	0	0	0	0	0	0	0	0	0
1274	7	0	0	0	0	0	0	0	0	0	0	0	0
1274	8	0	0	0	0	0	0	0	0	0	0	0	0
1274	9	0	0	0	0	0	0	0	0	0	0	0	0
1275	0	0	0	0	0	0	0	0	0	0	0	0	0
1275	1	0	0	0	0	0	0	0	0	0	0	0	0
1275	2	0	0	0	0	0	0	0	0	0	0	0	0
1275	3	0	0	0	0	0	0	0	0	0	0	0	0
1275	4	0	0	0	0	0	0	0	0	0	0	0	0
1275	5	0	0	0	0	0	0	0	0	0	0	0	0
1275	6	0	0	0	0	0	0	0	0	0	0	0	0
1275	7	0	0	0	0	0	0	0	0	0	0	0	0
1275	8	0	0	0	0	0	0	0	0	0	0	0	0
1275	9	0	0	0	0	0	0	0	0	0	0	0	0
1276	0	0	0	0	0	0	0	0	0	0	0	0	0
1276	1	0	0	0	0	0	0	0	0	0	0	0	0
1276	2	0	0	0	0	0	0	0	0	0	0	0	0
1276	3	0	0	0	0	0	0	0	0	0	0	0	0
1276	4	0	0	0	0	0	0	0	0	0	0	0	0
1276	5	0	0	0	0	0	0	0	0	0	0	0	0
1276	6	0	0	0	0	0	0	0	0	0	0	0	0
1276	7	0	0	0	0	0	0	0	0	0	0	0	0
1276	8	0	0	0	0	0	0	0	0	0	0	0	0
1276	9	0	0	0	0	0	0	0	0	0	0	0	0
1277	0	0	0	0	0	0	0	0	0	0	0	0	0
1277	1	0	0	0	0	0	0	0	0	0	0	0	0
1277	2	0	0	0	0	0	0	0	0	0	0	0	0
1277	3	0	0	0	0	0	0	0	0	0	0	0	0
1277	4	0	0	0	0	0	0	0	0	0	0	0	0
1277	5	0	0	0	0	0	0	0	0	0	0	0	0
1277	6	0	0	0	0	0	0	0	0	0	0	0	0
1277	7	0	0	0	0	0	0	0	0	0	0	0	0
1277	8	0	0	0	0	0	0	0	0	0	0	0	0
1277	9	0	0	0	0	0	0	0	0	0	0	0	0
1278	0	0	0	0	0	0	0	0	0	0	0	0	0
1278	1	0	0	0	0	0	0	0	0	0	0	0	0
1278	2	0	0	0	0	0	0	0	0	0	0	0	0
1278	3	0	0	0	0	0	0	0	0	0	0	0	0
1278	4	0	0	0	0	0	0	0	0	0	0	0	0
1278	5	0	0	0	0	0	0	0	0	0	0	0	0
1278	6	0	0	0	0	0	0	0	0	0	0	0	0
1278	7	0	0	0	0	0	0	0	0	0	0	0	0
1278	8	0	0	0	0	0	0	0	0	0	0	0	0
1278	9	0	0	0	0	0	0	0	0	0	0	0	0
1279	0	0	0	0	0	0	0	0	0	0	0	0	0
1279	1	0	0	0	0	0	0	0	0	0	0	0	0
1279	2	0	0	0	0	0	0	0	0	0	0	0	0
1279	3	0	0	0	0	0	0	0	0	0	0	0	0
1279	4	0	0	0	0	0	0	0	0	0	0	0	0
1279	5	0	0	0	0	0	0	0	0	0	0	0	0
1279	6	0	0	0	0	0	0	0	0	0	0	0	0
1279	7	0	0	0	0	0	0	0	0	0	0	0	0
1279	8	0	0	0	0	0	0	0	0	0	0	0	0
1279	9	0	0	0	0	0	0	0	0	0	0	0	0
1280	0	0	0	0	0	0	0	0	0	0	0	0	0
1280	1	0	0	0	0	0	0	0	0	0	0	0	0
1280	2	0	0	0	0	0	0	0	0	0	0	0	0
1280	3	0	0	0	0	0	0	0	0	0	0	0	0
1280	4	0	0	0	0	0	0	0	0	0	0	0	0
1280	5	0	0	0	0	0	0	0	0	0	0	0	0
1280	6	0	0	0	0	0	0	0	0	0	0	0	0
1280	7	0	0	0	0	0	0	0	0	0	0	0	0
1280	8	0	0	0	0	0	0	0	0	0	0	0	0
1280	9	0	0	0	0	0	0	0	0	0	0	0	0
1281	0	0	0	0	0	0	0	0	0	0	0	0	0
1281	1	0	0	0	0	0	0	0	0	0	0	0	0
1281	2	0	0	0	0	0	0	0	0	0	0	0	0
1281	3	0	0	0	0	0	0	0	0	0	0	0	0
1281	4	0	0	0	0	0	0	0	0	0	0	0	0
1281	5	0	0	0	0	0	0	0	0	0	0	0	0
1281	6	0	0	0	0	0	0	0	0	0	0	0	0
1281	7	0	0	0	0	0	0	0	0	0	0	0	0
1281	8	0	0	0	0	0	0	0	0	0	0	0	0
1281	9	0	0	0	0	0	0	0	0	0	0	0	0
1282	0	0	0	0	0	0	0	0	0	0	0	0	0
1282	1	0	0	0	0	0	0	0	0	0	0	0	0
1282	2	0	0	0	0	0	0	0	0	0	0	0	0
1282	3	0	0	0	0	0	0	0	0	0	0	0	0
1282	4	0	0	0	0	0	0	0	0	0	0	0	0
1282	5	0	0	0	0	0	0	0	0	0	0	0	0
1282	6	0	0	0	0	0	0	0	0	0	0	0	0
1282	7	0	0	0	0	0	0	0	0	0	0	0	0
1282	8	0	0	0	0	0	0	0	0	0	0	0	0
1282	9	0	0	0	0	0	0	0	0	0	0	0	0
1283	0	0	0	0	0	0	0	0	0	0	0	0	0
1283	1	0	0	0	0	0	0	0	0	0	0	0	0
1283	2	0	0	0	0	0	0	0	0	0	0	0	0
1283	3	0	0	0	0	0	0	0	0	0	0	0	0
1283	4	0	0	0	0	0	0	0	0	0	0	0	0
1283	5	0	0	0	0	0	0	0	0	0	0	0	0
1283	6	0	0	0	0	0	0	0	0	0	0	0	0
1283	7	0	0	0	0	0	0	0	0	0	0	0	0
1283	8	0	0	0	0	0	0	0	0	0	0	0	0
1283	9	0	0	0	0	0	0	0	0	0	0	0	0
1284	0	0	0	0	0	0	0	0	0	0	0	0	0
1284	1	0	0	0	0	0	0	0	0	0	0	0	0
1284	2	0	0	0	0	0	0	0	0	0	0	0	0
1284	3	0	0	0	0	0	0	0	0	0	0	0	0
1284	4	0	0	0	0	0	0	0	0	0	0	0	0
1284	5	0	0	0	0	0	0	0	0	0	0	0	0
1284	6	0	0	0	0	0	0	0	0	0	0	0	0
1284	7	0	0	0	0	0	0	0	0	0	0	0	0
1284	8	0	0	0	0	0	0	0	0	0	0	0	0
1284	9	0	0	0	0	0	0	0	0	0	0	0	0
1285	0	0	0	0	0	0	0	0	0	0	0	0	0
1285	1	0	0	0	0	0	0	0	0	0	0	0	0
1285	2	0	0	0	0	0	0	0	0	0	0	0	0
1285	3	0	0	0	0	0	0	0	0	0	0	0	0
1285	4	0	0	0	0	0	0	0	0	0	0	0	0
1285	5	0	0	0	0	0	0	0	0	0	0	0	0
1285	6	0	0	0	0	0	0	0	0	0	0	0	0
1285	7	0	0	0	0	0	0	0	0	0	0	0	0
1285	8	0	0	0	0	0	0	0	0	0	0	0	0
1285	9	0	0	0	0	0	0	0	0	0	0	0	0
1286	0	0	0	0	0	0	0	0	0	0	0	0	0
1286	1	0	0	0	0	0	0	0	0	0	0	0	0
1286	2	0	0	0	0	0	0	0	0	0	0	0	0
1286	3	0	0	0	0	0	0	0	0	0	0	0	0
1286	4	0	0	0	0	0	0	0	0	0	0	0	0
1286	5	0	0	0	0	0	0	0	0	0	0	0	0
1286	6	0	0	0	0	0	0	0	0	0	0	0	0
1286	7	0	0	0	0	0	0	0	0	0	0	0	0
1286	8	0	0	0	0	0	0	0	0	0	0	0	0
1286	9	0	0	0	0	0	0	0	0	0	0	0	0
1287	0	0	0	0	0	0	0	0	0	0	0	0	0
1287	1	0	0	0	0	0	0	0	0	0	0	0	0
1287	2	0	0	0	0	0	0	0	0	0	0	0	0
1287	3	0	0	0	0	0	0	0	0	0	0	0	0
1287	4	0	0	0	0	0	0	0	0	0	0	0	0
1287	5	0	0	0	0	0	0	0	0	0	0	0	0
1287	6	0	0	0	0	0	0	0	0	0	0	0	0
1287	7	0	0	0	0	0	0	0	0	0	0	0	0
1287	8	0	0	0	0	0	0	0	0	0	0	0	0
1287	9	0	0	0	0	0	0	0	0	0	0	0	0
1288	0	0	0	0	0	0	0	0	0	0	0	0	0
1288	1	0	0	0	0	0	0	0	0	0	0	0	0
1288	2	0	0	0	0	0	0	0	0	0	0	0	0
1288	3	0	0	0	0	0	0	0	0	0	0	0	0
1288	4	0	0	0	0	0	0	0	0	0	0	0	0
1288	5	0	0	0	0	0	0	0	0	0	0	0	0
1288	6	0	0	0	0	0	0	0	0	0	0	0	0
1288	7	0	0	0	0	0	0	0	0	0	0	0	0
1288	8	0	0	0	0	0	0	0	0	0	0	0	0
1288	9	0	0	0	0	0	0	0	0	0	0	0	0
1289	0	0	0	0	0	0	0	0	0	0	0	0	0
1289	1	0	0	0	0	0	0	0	0	0	0	0	0
1289	2	0	0	0	0	0	0	0	0	0	0	0	0
1289	3	0	0	0	0	0	0	0	0	0	0	0	0
1289	4	0	0	0	0	0	0	0	0	0	0	0	0
1289	5	0	0	0	0	0	0	0	0	0	0	0	0
1289	6	0	0	0	0	0	0	0	0	0	0	0	0
1289	7	0	0	0	0	0	0	0	0	0	0	0	0
1289	8	0	0	0	0	0	0	0	0	0	0	0	0
1289	9	0	0	0	0	0	0	0	0	0	0	0	0
1290	0	0	0	0	0	0	0	0	0	0	0	0	0
1290	1	0	0	0	0	0	0	0	0	0	0	0	0
1290	2	0	0	0	0	0	0	0	0	0	0	0	0
1290	3	0	0	0	0	0	0	0	0	0	0	0	0
1290	4	0	0	0	0	0	0	0	0	0	0	0	0
1290	5	0	0	0	0	0	0	0	0	0	0	0	0
1290	6	0	0	0	0	0	0	0	0	0	0	0	0
1290	7	0	0	0	0	0	0	0	0	0	0	0	0
1290	8	0	0	0	0	0	0	0	0	0	0	0	0
1290	9	0	0	0	0	0	0	0	0	0	0	0	0
1291	0	0	0	0	0	0	0	0	0	0	0	0	0
1291	1	0	0	0	0	0	0	0	0	0	0	0	0
1291	2	0	0	0	0	0	0	0	0	0	0	0	0
1291	3	0	0	0	0	0	0	0	0	0	0	0	0
1291	4	0	0	0	0	0	0	0	0	0	0	0	0
1291	5	0	0	0	0	0	0	0	0	0	0	0	0
1291	6	0	0	0	0	0	0	0	0	0	0	0	0
1291	7	0	0	0	0	0	0	0	0	0	0	0	0
1291	8	0	0	0	0	0	0	0	0	0	0	0	0
1291	9	0	0	0	0	0	0	0	0	0	0	0	0
1292	0	0	0	0	0	0	0	0	0	0	0	0	0
1292	1	0	0	0	0	0	0	0	0	0	0	0	0
1292	2	0	0	0	0	0	0	0	0	0	0	0	0
1292	3	0	0	0	0	0	0	0	0	0	0	0	0
1292	4	0	0	0	0	0	0	0	0	0	0	0	0
1292	5	0	0	0	0	0	0	0	0	0	0	0	0
1292	6	0	0	0	0	0	0	0	0	0	0	0	0
1292	7	0	0	0	0	0	0	0	0	0	0	0	0
1292	8	0	0	0	0	0	0	0	0	0	0	0	0
1292	9	0	0	0	0	0	0	0	0	0	0	0	0
1293	0	0	0	0	0	0	0	0	0	0	0	0	0
1293	1	0	0	0	0	0	0	0	0	0	0	0	0
1293	2	0	0	0	0	0	0	0	0	0	0	0	0
1293	3	0	0	0	0	0	0	0	0	0	0	0	0
1293	4	0	0	0	0	0	0	0	0	0	0	0	0
1293	5	0	0	0	0	0	0	0	0	0	0	0	0
1293	6	0	0	0	0	0	0	0	0	0	0	0	0
1293	7	0	0	0	0	0	0	0	0	0	0	0	0
1293	8	0	0	0	0	0	0	0	0	0	0	0	0
1293	9	0	0	0	0	0	0	0	0	0	0	0	0
1294	0	0	0	0	0	0	0	0	0	0	0	0	0
1294	1	0	0	0	0	0	0	0	0	0	0	0	0
1294	2	0	0	0	0	0	0	0	0	0	0	0	0
1294	3	0	0	0	0	0	0	0	0	0	0	0	0
1294	4	0	0	0	0	0	0	0	0	0	0	0	0
1294	5	0	0	0	0	0	0	0	0	0	0	0	0
1294	6	0	0	0	0	0	0	0	0	0	0	0	0
1294	7	0	0	0	0	0	0	0	0	0	0	0	0
1294	8	0	0	0	0	0	0	0	0	0	0	0	0
1294	9	0	0	0	0	0	0	0	0	0	0	0	0
1295	0	0	0	0	0	0	0	0	0	0	0	0	0
1295	1	0	0	0	0	0	0	0	0	0	0	0	0
1295	2	0	0	0	0	0	0	0	0	0	0	0	0
1295	3	0	0	0	0	0	0	0	0	0	0	0	0
1295	4	0	0	0	0	0	0	0	0	0	0	0	0
1295	5	0	0	0	0	0	0	0	0	0	0	0	0
1295	6	0	0	0	0	0	0	0	0	0	0	0	0
1295	7	0	0	0	0	0	0	0	0	0	0	0	0
1295	8	0	0	0	0	0	0	0	0	0	0	0	0
1295	9	0	0	0	0	0	0	0	0	0	0	0	0
1296	0	0	0	0	0	0	0	0	0	0	0	0	0
1296	1	0	0	0	0	0	0	0	0	0	0	0	0
1296	2	0	0	0	0	0	0	0	0	0	0	0	0
1296	3	0	0	0	0	0	0	0	0	0	0	0	0
1296	4	0	0	0	0	0	0	0	0	0	0	0	0
1296	5	0	0	0	0	0	0	0	0	0	0	0	0
1296	6	0	0	0	0	0	0	0	0	0	0	0	0
1296	7	0	0	0	0	0	0	0	0	0	0	0	0
1296	8	0	0	0	0	0	0	0	0	0	0	0	0
1296	9	0	0	0	0	0	0	0	0	0	0	0	0
1297	0	0	0	0	0	0	0	0	0	0	0	0	0
1297	1	0	0	0	0	0	0	0	0	0	0	0	0
1297	2	0	0	0	0	0	0	0	0	0	0	0	0
1297	3	0	0	0	0	0	0	0	0	0	0	0	0
1297	4	0	0	0	0	0	0	0	0	0	0	0	0
1297	5	0	0	0	0	0	0	0	0	0	0	0	0
1297	6	0	0	0	0	0	0	0	0	0	0	0	0
1297	7	0	0	0	0	0	0	0	0	0	0	0	0
1297	8	0	0	0	0	0	0	0	0	0	0	0	0
1297	9	0	0	0	0	0	0	0	0	0	0	0	0
1298	0	0	0	0	0	0	0	0	0	0	0	0	0
1298	1	0	0	0	0	0	0	0	0	0	0	0	0
1298	2	0	0	0	0	0	0	0	0	0	0	0	0
1298	3	0	0	0	0	0	0	0	0	0	0	0	0
1298	4	0	0	0	0	0	0	0	0	0	0	0	0
1298	5	0	0	0	0	0	0	0	0	0	0	0	0
1298	6	0	0	0	0	0	0	0	0	0	0	0	0
1298	7	0	0	0	0	0	0	0	0	0	0	0	0
1298	8	0	0	0	0	0	0	0	0	0	0	0	0
1298	9	0	0	0	0	0	0	0	0	0	0	0	0
1299	0	0	0	0	0	0	0	0	0	0	0	0	0
1299	1	0	0	0	0	0	0	0	0	0	0	0	0
1299	2	0	0	0	0	0	0	0	0	0	0	0	0
1299	3	0	0	0	0	0	0	0	0	0	0	0	0
1299	4	0	0	0	0	0	0	0	0	0	0	0	0
1299	5	0	0	0	0	0	0	0	0	0	0	0	0
1299	6	0	0	0	0	0	0	0	0	0	0	0	0
1299	7	0	0	0	0	0	0	0	0	0	0	0	0
1299	8	0	0	0	0	0	0	0	0	0	0	0	0
1299	9	0	0	0	0	0	0	0	0	0	0	0	0
1300	0	0	0	0	0	0	0	0	0	0	0	0	0
1300	1	0	0	0	0	0	0	0	0	0	0	0	0
1300	2	0	0	0	0	0	0	0	0	0	0	0	0
1300	3	0	0	0	0	0	0	0	0	0	0	0	0
1300	4	0	0	0	0	0	0	0	0	0	0	0	0
[truncated: 10,715 more rows]
