# Supplementary material for: A Brake-Based Overground Gait Rehabilitation Device for Altering Propulsion Impulse Symmetry
Source: Sensors (Basel). 2021 Oct 5;21(19):6617. doi: 10.3390/s21196617 (PMC8512803; doi:10.3390/s21196617)
Supplement: Supplementary file 1 [file sensors-21-06617-s001.zip › GPT animations/code and data/stroke_data/Force/TR 33.csv]

Devices
1000
		FP1 (5629 Large) - Force			FP2 (5687 Large) [1000Hz] - Force			FP3 (5628 Small) - Force			FP4 (5639) - Force
Frame	Sub Frame	Fx	Fy	Fz	Fx	Fy	Fz	Fx	Fy	Fz	Fx	Fy	Fz
		N	N	N	N	N	N	N	N	N	N	N	N
737	0	0	0	0	0	0	0	0	0	0	0	0	0
737	1	0	0	0	0	0	0	0	0	0	0	0	0
737	2	0	0	0	0	0	0	0	0	0	0	0	0
737	3	0	0	0	0	0	0	0	0	0	0	0	0
737	4	0	0	0	0	0	0	0	0	0	0	0	0
737	5	0	0	0	0	0	0	0	0	0	0	0	0
737	6	0	0	0	0	0	0	0	0	0	0	0	0
737	7	0	0	0	0	0	0	0	0	0	0	0	0
737	8	0	0	0	0	0	0	0	0	0	0	0	0
737	9	0	0	0	0	0	0	0	0	0	0	0	0
738	0	0	0	0	0	0	0	0	0	0	0	0	0
738	1	0	0	0	0	0	0	0	0	0	0	0	0
738	2	0	0	0	0	0	0	0	0	0	0	0	0
738	3	0	0	0	0	0	0	0	0	0	0	0	0
738	4	0	0	0	0	0	0	0	0	0	0	0	0
738	5	0	0	0	0	0	0	0	0	0	0	0	0
738	6	0	0	0	0	0	0	0	0	0	0	0	0
738	7	0	0	0	0	0	0	0	0	0	0	0	0
738	8	0	0	0	0	0	0	0	0	0	0	0	0
738	9	0	0	0	0	0	0	0	0	0	0	0	0
739	0	0	0	0	0	0	0	0	0	0	0	0	0
739	1	0	0	0	0	0	0	0	0	0	0	0	0
739	2	0	0	0	0	0	0	0	0	0	0	0	0
739	3	0	0	0	0	0	0	0	0	0	0	0	0
739	4	0	0	0	0	0	0	0	0	0	0	0	0
739	5	0	0	0	0	0	0	0	0	0	0	0	0
739	6	0	0	0	0	0	0	0	0	0	0	0	0
739	7	0	0	0	0	0	0	0	0	0	0	0	0
739	8	0	0	0	0	0	0	0	0	0	0	0	0
739	9	0	0	0	0	0	0	0	0	0	0	0	0
740	0	0	0	0	0	0	0	0	0	0	0	0	0
740	1	0	0	0	0	0	0	0	0	0	0	0	0
740	2	0	0	0	0	0	0	0	0	0	0	0	0
740	3	0	0	0	0	0	0	0	0	0	0	0	0
740	4	0	0	0	0	0	0	0	0	0	0	0	0
740	5	0	0	0	0	0	0	0	0	0	0	0	0
740	6	0	0	0	0	0	0	0	0	0	0	0	0
740	7	0	0	0	0	0	0	0	0	0	0	0	0
740	8	0	0	0	0	0	0	0	0	0	0	0	0
740	9	0	0	0	0	0	0	0	0	0	0	0	0
741	0	0	0	0	0	0	0	0	0	0	0	0	0
741	1	0	0	0	0	0	0	0	0	0	0	0	0
741	2	0	0	0	0	0	0	0	0	0	0	0	0
741	3	0	0	0	0	0	0	0	0	0	0	0	0
741	4	0	0	0	0	0	0	0	0	0	0	0	0
741	5	0	0	0	0	0	0	0	0	0	0	0	0
741	6	0	0	0	0	0	0	0	0	0	0	0	0
741	7	0	0	0	0	0	0	0	0	0	0	0	0
741	8	0	0	0	0	0	0	0	0	0	0	0	0
741	9	0	0	0	0	0	0	0	0	0	0	0	0
742	0	0	0	0	0	0	0	0	0	0	0	0	0
742	1	0	0	0	0	0	0	0	0	0	0	0	0
742	2	0	0	0	0	0	0	0	0	0	0	0	0
742	3	0	0	0	0	0	0	0	0	0	0	0	0
742	4	0	0	0	0	0	0	0	0	0	0	0	0
742	5	0	0	0	0	0	0	0	0	0	0	0	0
742	6	0	0	0	0	0	0	0	0	0	0	0	0
742	7	0	0	0	0	0	0	0	0	0	0	0	0
742	8	0	0	0	0	0	0	0	0	0	0	0	0
742	9	0	0	0	0	0	0	0	0	0	0	0	0
743	0	0	0	0	0	0	0	0	0	0	0	0	0
743	1	0	0	0	0	0	0	0	0	0	0	0	0
743	2	0	0	0	0	0	0	0	0	0	0	0	0
743	3	0	0	0	0	0	0	0	0	0	0	0	0
743	4	0	0	0	0	0	0	0	0	0	0	0	0
743	5	0	0	0	0	0	0	0	0	0	0	0	0
743	6	0	0	0	0	0	0	0	0	0	0	0	0
743	7	0	0	0	0	0	0	0	0	0	0	0	0
743	8	0	0	0	0	0	0	0	0	0	0	0	0
743	9	0	0	0	0	0	0	0	0	0	0	0	0
744	0	0	0	0	0	0	0	0	0	0	0	0	0
744	1	0	0	0	0	0	0	0	0	0	0	0	0
744	2	0	0	0	0	0	0	0	0	0	0	0	0
744	3	0	0	0	0	0	0	0	0	0	0	0	0
744	4	0	0	0	0	0	0	0	0	0	0	0	0
744	5	0	0	0	0	0	0	0	0	0	0	0	0
744	6	0	0	0	0	0	0	0	0	0	0	0	0
744	7	0	0	0	0	0	0	0	0	0	0	0	0
744	8	0	0	0	0	0	0	0	0	0	0	0	0
744	9	0	0	0	0	0	0	0	0	0	0	0	0
745	0	0	0	0	0	0	0	0	0	0	0	0	0
745	1	0	0	0	0	0	0	0	0	0	0	0	0
745	2	0	0	0	0	0	0	0	0	0	0	0	0
745	3	0	0	0	0	0	0	0	0	0	0	0	0
745	4	0	0	0	0	0	0	0	0	0	0	0	0
745	5	0	0	0	0	0	0	0	0	0	0	0	0
745	6	0	0	0	0	0	0	0	0	0	0	0	0
745	7	0	0	0	0	0	0	0	0	0	0	0	0
745	8	0	0	0	0	0	0	0	0	0	0	0	0
745	9	0	0	0	0	0	0	0	0	0	0	0	0
746	0	0	0	0	0	0	0	0	0	0	0	0	0
746	1	0	0	0	0	0	0	0	0	0	0	0	0
746	2	0	0	0	0	0	0	0	0	0	0	0	0
746	3	0	0	0	0	0	0	0	0	0	0	0	0
746	4	0	0	0	0	0	0	0	0	0	0	0	0
746	5	0	0	0	0	0	0	0	0	0	0	0	0
746	6	0	0	0	0	0	0	0	0	0	0	0	0
746	7	0	0	0	0	0	0	0	0	0	0	0	0
746	8	0	0	0	0	0	0	0	0	0	0	0	0
746	9	0	0	0	0	0	0	0	0	0	0	0	0
747	0	0	0	0	0	0	0	0	0	0	0	0	0
747	1	0	0	0	0	0	0	0	0	0	0	0	0
747	2	0	0	0	0	0	0	0	0	0	0	0	0
747	3	0	0	0	0	0	0	0	0	0	0	0	0
747	4	0	0	0	0	0	0	0	0	0	0	0	0
747	5	0	0	0	0	0	0	0	0	0	0	0	0
747	6	0	0	0	0	0	0	0	0	0	0	0	0
747	7	0	0	0	0	0	0	0	0	0	0	0	0
747	8	0	0	0	0	0	0	0	0	0	0	0	0
747	9	0	0	0	0	0	0	0	0	0	0	0	0
748	0	0	0	0	0	0	0	0	0	0	0	0	0
748	1	0	0	0	0	0	0	0	0	0	0	0	0
748	2	0	0	0	0	0	0	0	0	0	0	0	0
748	3	0	0	0	0	0	0	0	0	0	0	0	0
748	4	0	0	0	0	0	0	0	0	0	0	0	0
748	5	0	0	0	0	0	0	0	0	0	0	0	0
748	6	0	0	0	0	0	0	0	0	0	0	0	0
748	7	0	0	0	0	0	0	0	0	0	0	0	0
748	8	0	0	0	0	0	0	0	0	0	0	0	0
748	9	0	0	0	0	0	0	0	0	0	0	0	0
749	0	0	0	0	0	0	0	0	0	0	0	0	0
749	1	0	0	0	0	0	0	0	0	0	0	0	0
749	2	0	0	0	0	0	0	0	0	0	0	0	0
749	3	0	0	0	0	0	0	0	0	0	0	0	0
749	4	0	0	0	0	0	0	0	0	0	0	0	0
749	5	0	0	0	0	0	0	0	0	0	0	0	0
749	6	0	0	0	0	0	0	0	0	0	0	0	0
749	7	0	0	0	0	0	0	0	0	0	0	0	0
749	8	0	0	0	0	0	0	0	0	0	0	0	0
749	9	0	0	0	0	0	0	0	0	0	0	0	0
750	0	0	0	0	0	0	0	0	0	0	0	0	0
750	1	0	0	0	0	0	0	0	0	0	0	0	0
750	2	0	0	0	0	0	0	0	0	0	0	0	0
750	3	0	0	0	0	0	0	0	0	0	0	0	0
750	4	0	0	0	0	0	0	0	0	0	0	0	0
750	5	0	0	0	0	0	0	0	0	0	0	0	0
750	6	0	0	0	0	0	0	0	0	0	0	0	0
750	7	0	0	0	0	0	0	0	0	0	0	0	0
750	8	0	0	0	0	0	0	0	0	0	0	0	0
750	9	0	0	0	0	0	0	0	0	0	0	0	0
751	0	0	0	0	0	0	0	0	0	0	0	0	0
751	1	0	0	0	0	0	0	0	0	0	0	0	0
751	2	0	0	0	0	0	0	0	0	0	0	0	0
751	3	0	0	0	0	0	0	0	0	0	0	0	0
751	4	0	0	0	0	0	0	0	0	0	0	0	0
751	5	0	0	0	0	0	0	0	0	0	0	0	0
751	6	0	0	0	0	0	0	0	0	0	0	0	0
751	7	0	0	0	0	0	0	0	0	0	0	0	0
751	8	0	0	0	0	0	0	0	0	0	0	0	0
751	9	0	0	0	0	0	0	0	0	0	0	0	0
752	0	0	0	0	0	0	0	0	0	0	0	0	0
752	1	0	0	0	0	0	0	0	0	0	0	0	0
752	2	0	0	0	0	0	0	0	0	0	0	0	0
752	3	0	0	0	0	0	0	0	0	0	0	0	0
752	4	0	0	0	0	0	0	0	0	0	0	0	0
752	5	0	0	0	0	0	0	0	0	0	0	0	0
752	6	0	0	0	0	0	0	0	0	0	0	0	0
752	7	0	0	0	0	0	0	0	0	0	0	0	0
752	8	0	0	0	0	0	0	0	0	0	0	0	0
752	9	0	0	0	0	0	0	0	0	0	0	0	0
753	0	0	0	0	0	0	0	0	0	0	0	0	0
753	1	0	0	0	0	0	0	0	0	0	0	0	0
753	2	0	0	0	0	0	0	0	0	0	0	0	0
753	3	0	0	0	0	0	0	0	0	0	0	0	0
753	4	0	0	0	0	0	0	0	0	0	0	0	0
753	5	0	0	0	0	0	0	0	0	0	0	0	0
753	6	0	0	0	0	0	0	0	0	0	0	0	0
753	7	0	0	0	0	0	0	0	0	0	0	0	0
753	8	0	0	0	0	0	0	0	0	0	0	0	0
753	9	0	0	0	0	0	0	0	0	0	0	0	0
754	0	0	0	0	0	0	0	0	0	0	0	0	0
754	1	0	0	0	0	0	0	0	0	0	0	0	0
754	2	0	0	0	0	0	0	0	0	0	0	0	0
754	3	0	0	0	0	0	0	0	0	0	0	0	0
754	4	0	0	0	0	0	0	0	0	0	0	0	0
754	5	0	0	0	0	0	0	0	0	0	0	0	0
754	6	0	0	0	0	0	0	0	0	0	0	0	0
754	7	0	0	0	0	0	0	0	0	0	0	0	0
754	8	0	0	0	0	0	0	0	0	0	0	0	0
754	9	0	0	0	0	0	0	0	0	0	0	0	0
755	0	0	0	0	0	0	0	0	0	0	0	0	0
755	1	0	0	0	0	0	0	0	0	0	0	0	0
755	2	0	0	0	0	0	0	0	0	0	0	0	0
755	3	0	0	0	0	0	0	0	0	0	0	0	0
755	4	0	0	0	0	0	0	0	0	0	0	0	0
755	5	0	0	0	0	0	0	0	0	0	0	0	0
755	6	0	0	0	0	0	0	0	0	0	0	0	0
755	7	0	0	0	0	0	0	0	0	0	0	0	0
755	8	0	0	0	0	0	0	0	0	0	0	0	0
755	9	0	0	0	0	0	0	0	0	0	0	0	0
756	0	0	0	0	0	0	0	0	0	0	0	0	0
756	1	0	0	0	0	0	0	0	0	0	0	0	0
756	2	0	0	0	0	0	0	0	0	0	0	0	0
756	3	0	0	0	0	0	0	0	0	0	0	0	0
756	4	0	0	0	0	0	0	0	0	0	0	0	0
756	5	0	0	0	0	0	0	0	0	0	0	0	0
756	6	0	0	0	0	0	0	0	0	0	0	0	0
756	7	0	0	0	0	0	0	0	0	0	0	0	0
756	8	0	0	0	0	0	0	0	0	0	0	0	0
756	9	0	0	0	0	0	0	0	0	0	0	0	0
757	0	0	0	0	0	0	0	0	0	0	0	0	0
757	1	0	0	0	0	0	0	0	0	0	0	0	0
757	2	0	0	0	0	0	0	0	0	0	0	0	0
757	3	0	0	0	0	0	0	0	0	0	0	0	0
757	4	0	0	0	0	0	0	0	0	0	0	0	0
757	5	0	0	0	0	0	0	0	0	0	0	0	0
757	6	0	0	0	0	0	0	0	0	0	0	0	0
757	7	0	0	0	0	0	0	0	0	0	0	0	0
757	8	0	0	0	0	0	0	0	0	0	0	0	0
757	9	0	0	0	0	0	0	0	0	0	0	0	0
758	0	0	0	0	0	0	0	0	0	0	0	0	0
758	1	0	0	0	0	0	0	0	0	0	0	0	0
758	2	0	0	0	0	0	0	0	0	0	0	0	0
758	3	0	0	0	0	0	0	0	0	0	0	0	0
758	4	0	0	0	0	0	0	0	0	0	0	0	0
758	5	0	0	0	0	0	0	0	0	0	0	0	0
758	6	0	0	0	0	0	0	0	0	0	0	0	0
758	7	0	0	0	0	0	0	0	0	0	0	0	0
758	8	0	0	0	0	0	0	0	0	0	0	0	0
758	9	0	0	0	0	0	0	0	0	0	0	0	0
759	0	0	0	0	0	0	0	0	0	0	0	0	0
759	1	0	0	0	0	0	0	0	0	0	0	0	0
759	2	0	0	0	0	0	0	0	0	0	0	0	0
759	3	0	0	0	0	0	0	0	0	0	0	0	0
759	4	0	0	0	0	0	0	0	0	0	0	0	0
759	5	0	0	0	0	0	0	0	0	0	0	0	0
759	6	0	0	0	0	0	0	0	0	0	0	0	0
759	7	0	0	0	0	0	0	0	0	0	0	0	0
759	8	0	0	0	0	0	0	0	0	0	0	0	0
759	9	0	0	0	0	0	0	0	0	0	0	0	0
760	0	0	0	0	0	0	0	0	0	0	0	0	0
760	1	0	0	0	0	0	0	0	0	0	0	0	0
760	2	0	0	0	0	0	0	0	0	0	0	0	0
760	3	0	0	0	0	0	0	0	0	0	0	0	0
760	4	0	0	0	0	0	0	0	0	0	0	0	0
760	5	0	0	0	0	0	0	0	0	0	0	0	0
760	6	0	0	0	0	0	0	0	0	0	0	0	0
760	7	0	0	0	0	0	0	0	0	0	0	0	0
760	8	0	0	0	0	0	0	0	0	0	0	0	0
760	9	0	0	0	0	0	0	0	0	0	0	0	0
761	0	0	0	0	0	0	0	0	0	0	0	0	0
761	1	0	0	0	0	0	0	0	0	0	0	0	0
761	2	0	0	0	0	0	0	0	0	0	0	0	0
761	3	0	0	0	0	0	0	0	0	0	0	0	0
761	4	0	0	0	0	0	0	0	0	0	0	0	0
761	5	0	0	0	0	0	0	0	0	0	0	0	0
761	6	0	0	0	0	0	0	0	0	0	0	0	0
761	7	0	0	0	0	0	0	0	0	0	0	0	0
761	8	0	0	0	0	0	0	0	0	0	0	0	0
761	9	0	0	0	0	0	0	0	0	0	0	0	0
762	0	0	0	0	0	0	0	0	0	0	0	0	0
762	1	0	0	0	0	0	0	0	0	0	0	0	0
762	2	0	0	0	0	0	0	0	0	0	0	0	0
762	3	0	0	0	0	0	0	0	0	0	0	0	0
762	4	0	0	0	0	0	0	0	0	0	0	0	0
762	5	0	0	0	0	0	0	0	0	0	0	0	0
762	6	0	0	0	0	0	0	0	0	0	0	0	0
762	7	0	0	0	0	0	0	0	0	0	0	0	0
762	8	0	0	0	0	0	0	0	0	0	0	0	0
762	9	0	0	0	0	0	0	0	0	0	0	0	0
763	0	0	0	0	0	0	0	0	0	0	0	0	0
763	1	0	0	0	0	0	0	0	0	0	0	0	0
763	2	0	0	0	0	0	0	0	0	0	0	0	0
763	3	0	0	0	0	0	0	0	0	0	0	0	0
763	4	0	0	0	0	0	0	0	0	0	0	0	0
763	5	0	0	0	0	0	0	0	0	0	0	0	0
763	6	0	0	0	0	0	0	0	0	0	0	0	0
763	7	0	0	0	0	0	0	0	0	0	0	0	0
763	8	0	0	0	0	0	0	0	0	0	0	0	0
763	9	0	0	0	0	0	0	0	0	0	0	0	0
764	0	0	0	0	0	0	0	0	0	0	0	0	0
764	1	0	0	0	0	0	0	0	0	0	0	0	0
764	2	0	0	0	0	0	0	0	0	0	0	0	0
764	3	0	0	0	0	0	0	0	0	0	0	0	0
764	4	0	0	0	0	0	0	0	0	0	0	0	0
764	5	0	0	0	0	0	0	0	0	0	0	0	0
764	6	0	0	0	0	0	0	0	0	0	0	0	0
764	7	0	0	0	0	0	0	0	0	0	0	0	0
764	8	0	0	0	0	0	0	0	0	0	0	0	0
764	9	0	0	0	0	0	0	0	0	0	0	0	0
765	0	0	0	0	0	0	0	0	0	0	0	0	0
765	1	0	0	0	0	0	0	0	0	0	0	0	0
765	2	0	0	0	0	0	0	0	0	0	0	0	0
765	3	0	0	0	0	0	0	0	0	0	0	0	0
765	4	0	0	0	0	0	0	0	0	0	0	0	0
765	5	0	0	0	0	0	0	0	0	0	0	0	0
765	6	0	0	0	0	0	0	0	0	0	0	0	0
765	7	0	0	0	0	0	0	0	0	0	0	0	0
765	8	0	0	0	0	0	0	0	0	0	0	0	0
765	9	0	0	0	0	0	0	0	0	0	0	0	0
766	0	0	0	0	0	0	0	0	0	0	0	0	0
766	1	0	0	0	0	0	0	0	0	0	0	0	0
766	2	0	0	0	0	0	0	0	0	0	0	0	0
766	3	0	0	0	0	0	0	0	0	0	0	0	0
766	4	0	0	0	0	0	0	0	0	0	0	0	0
766	5	0	0	0	0	0	0	0	0	0	0	0	0
766	6	0	0	0	0	0	0	0	0	0	0	0	0
766	7	0	0	0	0	0	0	0	0	0	0	0	0
766	8	0	0	0	0	0	0	0	0	0	0	0	0
766	9	0	0	0	0	0	0	0	0	0	0	0	0
767	0	0	0	0	0	0	0	0	0	0	0	0	0
767	1	0	0	0	0	0	0	0	0	0	0	0	0
767	2	0	0	0	0	0	0	0	0	0	0	0	0
767	3	0	0	0	0	0	0	0	0	0	0	0	0
767	4	0	0	0	0	0	0	0	0	0	0	0	0
767	5	0	0	0	0	0	0	0	0	0	0	0	0
767	6	0	0	0	0	0	0	0	0	0	0	0	0
767	7	0	0	0	0	0	0	0	0	0	0	0	0
767	8	0	0	0	0	0	0	0	0	0	0	0	0
767	9	0	0	0	0	0	0	0	0	0	0	0	0
768	0	0	0	0	0	0	0	0	0	0	0	0	0
768	1	0	0	0	0	0	0	0	0	0	0	0	0
768	2	0	0	0	0	0	0	0	0	0	0	0	0
768	3	0	0	0	0	0	0	0	0	0	0	0	0
768	4	0	0	0	0	0	0	0	0	0	0	0	0
768	5	0	0	0	0	0	0	0	0	0	0	0	0
768	6	0	0	0	0	0	0	0	0	0	0	0	0
768	7	0	0	0	0	0	0	0	0	0	0	0	0
768	8	0	0	0	0	0	0	0	0	0	0	0	0
768	9	0	0	0	0	0	0	0	0	0	0	0	0
769	0	0	0	0	0	0	0	0	0	0	0	0	0
769	1	0	0	0	0	0	0	0	0	0	0	0	0
769	2	0	0	0	0	0	0	0	0	0	0	0	0
769	3	0	0	0	0	0	0	0	0	0	0	0	0
769	4	0	0	0	0	0	0	0	0	0	0	0	0
769	5	0	0	0	0	0	0	0	0	0	0	0	0
769	6	0	0	0	0	0	0	0	0	0	0	0	0
769	7	0	0	0	0	0	0	0	0	0	0	0	0
769	8	0	0	0	0	0	0	0	0	0	0	0	0
769	9	0	0	0	0	0	0	0	0	0	0	0	0
770	0	0	0	0	0	0	0	0	0	0	0	0	0
770	1	0	0	0	0	0	0	0	0	0	0	0	0
770	2	0	0	0	0	0	0	0	0	0	0	0	0
770	3	0	0	0	0	0	0	0	0	0	0	0	0
770	4	0	0	0	0	0	0	0	0	0	0	0	0
770	5	0	0	0	0	0	0	0	0	0	0	0	0
770	6	0	0	0	0	0	0	0	0	0	0	0	0
770	7	0	0	0	0	0	0	0	0	0	0	0	0
770	8	0	0	0	0	0	0	0	0	0	0	0	0
770	9	0	0	0	0	0	0	0	0	0	0	0	0
771	0	0	0	0	0	0	0	0	0	0	0	0	0
771	1	0	0	0	0	0	0	0	0	0	0	0	0
771	2	0	0	0	0	0	0	0	0	0	0	0	0
771	3	0	0	0	0	0	0	0	0	0	0	0	0
771	4	0	0	0	0	0	0	0	0	0	0	0	0
771	5	0	0	0	0	0	0	0	0	0	0	0	0
771	6	0	0	0	0	0	0	0	0	0	0	0	0
771	7	0	0	0	0	0	0	0	0	0	0	0	0
771	8	0	0	0	0	0	0	0	0	0	0	0	0
771	9	0	0	0	0	0	0	0	0	0	0	0	0
772	0	0	0	0	0	0	0	0	0	0	0	0	0
772	1	0	0	0	0	0	0	0	0	0	0	0	0
772	2	0	0	0	0	0	0	0	0	0	0	0	0
772	3	0	0	0	0	0	0	0	0	0	0	0	0
772	4	0	0	0	0	0	0	0	0	0	0	0	0
772	5	0	0	0	0	0	0	0	0	0	0	0	0
772	6	0	0	0	0	0	0	0	0	0	0	0	0
772	7	0	0	0	0	0	0	0	0	0	0	0	0
772	8	0	0	0	0	0	0	0	0	0	0	0	0
772	9	0	0	0	0	0	0	0	0	0	0	0	0
773	0	0	0	0	0	0	0	0	0	0	0	0	0
773	1	0	0	0	0	0	0	0	0	0	0	0	0
773	2	0	0	0	0	0	0	0	0	0	0	0	0
773	3	0	0	0	0	0	0	0	0	0	0	0	0
773	4	0	0	0	0	0	0	0	0	0	0	0	0
773	5	0	0	0	0	0	0	0	0	0	0	0	0
773	6	0	0	0	0	0	0	0	0	0	0	0	0
773	7	0	0	0	0	0	0	0	0	0	0	0	0
773	8	0	0	0	0	0	0	0	0	0	0	0	0
773	9	0	0	0	0	0	0	0	0	0	0	0	0
774	0	0	0	0	0	0	0	0	0	0	0	0	0
774	1	0	0	0	0	0	0	0	0	0	0	0	0
774	2	0	0	0	0	0	0	0	0	0	0	0	0
774	3	0	0	0	0	0	0	0	0	0	0	0	0
774	4	0	0	0	0	0	0	0	0	0	0	0	0
774	5	0	0	0	0	0	0	0	0	0	0	0	0
774	6	0	0	0	0	0	0	0	0	0	0	0	0
774	7	0	0	0	0	0	0	0	0	0	0	0	0
774	8	0	0	0	0	0	0	0	0	0	0	0	0
774	9	0	0	0	0	0	0	0	0	0	0	0	0
775	0	0	0	0	0	0	0	0	0	0	0	0	0
775	1	0	0	0	0	0	0	0	0	0	0	0	0
775	2	0	0	0	0	0	0	0	0	0	0	0	0
775	3	0	0	0	0	0	0	0	0	0	0	0	0
775	4	0	0	0	0	0	0	0	0	0	0	0	0
775	5	0	0	0	0	0	0	0	0	0	0	0	0
775	6	0	0	0	0	0	0	0	0	0	0	0	0
775	7	0	0	0	0	0	0	0	0	0	0	0	0
775	8	0	0	0	0	0	0	0	0	0	0	0	0
775	9	0	0	0	0	0	0	0	0	0	0	0	0
776	0	0	0	0	0	0	0	0	0	0	0	0	0
776	1	0	0	0	0	0	0	0	0	0	0	0	0
776	2	0	0	0	0	0	0	0	0	0	0	0	0
776	3	0	0	0	0	0	0	0	0	0	0	0	0
776	4	0	0	0	0	0	0	0	0	0	0	0	0
776	5	0	0	0	0	0	0	0	0	0	0	0	0
776	6	0	0	0	0	0	0	0	0	0	0	0	0
776	7	0	0	0	0	0	0	0	0	0	0	0	0
776	8	0	0	0	0	0	0	0	0	0	0	0	0
776	9	0	0	0	0	0	0	0	0	0	0	0	0
777	0	0	0	0	0	0	0	0	0	0	0	0	0
777	1	0	0	0	0	0	0	0	0	0	0	0	0
777	2	0	0	0	0	0	0	0	0	0	0	0	0
777	3	0	0	0	0	0	0	0	0	0	0	0	0
777	4	0	0	0	0	0	0	0	0	0	0	0	0
777	5	0	0	0	0	0	0	0	0	0	0	0	0
777	6	0	0	0	0	0	0	0	0	0	0	0	0
777	7	0	0	0	0	0	0	0	0	0	0	0	0
777	8	0	0	0	0	0	0	0	0	0	0	0	0
777	9	0	0	0	0	0	0	0	0	0	0	0	0
778	0	0	0	0	0	0	0	0	0	0	0	0	0
778	1	0	0	0	0	0	0	0	0	0	0	0	0
778	2	0	0	0	0	0	0	0	0	0	0	0	0
778	3	0	0	0	0	0	0	0	0	0	0	0	0
778	4	0	0	0	0	0	0	0	0	0	0	0	0
778	5	0	0	0	0	0	0	0	0	0	0	0	0
778	6	0	0	0	0	0	0	0	0	0	0	0	0
778	7	0	0	0	0	0	0	0	0	0	0	0	0
778	8	0	0	0	0	0	0	0	0	0	0	0	0
778	9	0	0	0	0	0	0	0	0	0	0	0	0
779	0	0	0	0	0	0	0	0	0	0	0	0	0
779	1	0	0	0	0	0	0	0	0	0	0	0	0
779	2	0	0	0	0	0	0	0	0	0	0	0	0
779	3	0	0	0	0	0	0	0	0	0	0	0	0
779	4	0	0	0	0	0	0	0	0	0	0	0	0
779	5	0	0	0	0	0	0	0	0	0	0	0	0
779	6	0	0	0	0	0	0	0	0	0	0	0	0
779	7	0	0	0	0	0	0	0	0	0	0	0	0
779	8	0	0	0	0	0	0	0	0	0	0	0	0
779	9	0	0	0	0	0	0	0	0	0	0	0	0
780	0	0	0	0	0	0	0	0	0	0	0	0	0
780	1	0	0	0	0	0	0	0	0	0	0	0	0
780	2	0	0	0	0	0	0	0	0	0	0	0	0
780	3	0	0	0	0	0	0	0	0	0	0	0	0
780	4	0	0	0	0	0	0	0	0	0	0	0	0
780	5	0	0	0	0	0	0	0	0	0	0	0	0
780	6	0	0	0	0	0	0	0	0	0	0	0	0
780	7	0	0	0	0	0	0	0	0	0	0	0	0
780	8	0	0	0	0	0	0	0	0	0	0	0	0
780	9	0	0	0	0	0	0	0	0	0	0	0	0
781	0	0	0	0	0	0	0	0	0	0	0	0	0
781	1	0	0	0	0	0	0	0	0	0	0	0	0
781	2	0	0	0	0	0	0	0	0	0	0	0	0
781	3	0	0	0	0	0	0	0	0	0	0	0	0
781	4	0	0	0	0	0	0	0	0	0	0	0	0
781	5	0	0	0	0	0	0	0	0	0	0	0	0
781	6	0	0	0	0	0	0	0	0	0	0	0	0
781	7	0	0	0	0	0	0	0	0	0	0	0	0
781	8	0	0	0	0	0	0	0	0	0	0	0	0
781	9	0	0	0	0	0	0	0	0	0	0	0	0
782	0	0	0	0	0	0	0	0	0	0	0	0	0
782	1	0	0	0	0	0	0	0	0	0	0	0	0
782	2	0	0	0	0	0	0	0	0	0	0	0	0
782	3	0	0	0	0	0	0	0	0	0	0	0	0
782	4	0	0	0	0	0	0	0	0	0	0	0	0
782	5	0	0	0	0	0	0	0	0	0	0	0	0
782	6	0	0	0	0	0	0	0	0	0	0	0	0
782	7	0	0	0	0	0	0	0	0	0	0	0	0
782	8	0	0	0	0	0	0	0	0	0	0	0	0
782	9	0	0	0	0	0	0	0	0	0	0	0	0
783	0	0	0	0	0	0	0	0	0	0	0	0	0
783	1	0	0	0	0	0	0	0	0	0	0	0	0
783	2	0	0	0	0	0	0	0	0	0	0	0	0
783	3	0	0	0	0	0	0	0	0	0	0	0	0
783	4	0	0	0	0	0	0	0	0	0	0	0	0
783	5	0	0	0	0	0	0	0	0	0	0	0	0
783	6	0	0	0	0	0	0	0	0	0	0	0	0
783	7	0	0	0	0	0	0	0	0	0	0	0	0
783	8	0	0	0	0	0	0	0	0	0	0	0	0
783	9	0	0	0	0	0	0	0	0	0	0	0	0
784	0	0	0	0	0	0	0	0	0	0	0	0	0
784	1	0	0	0	0	0	0	0	0	0	0	0	0
784	2	0	0	0	0	0	0	0	0	0	0	0	0
784	3	0	0	0	0	0	0	0	0	0	0	0	0
784	4	0	0	0	0	0	0	0	0	0	0	0	0
784	5	0	0	0	0	0	0	0	0	0	0	0	0
784	6	0	0	0	0	0	0	0	0	0	0	0	0
784	7	0	0	0	0	0	0	0	0	0	0	0	0
784	8	0	0	0	0	0	0	0	0	0	0	0	0
784	9	0	0	0	0	0	0	0	0	0	0	0	0
785	0	0	0	0	0	0	0	0	0	0	0	0	0
785	1	0	0	0	0	0	0	0	0	0	0	0	0
785	2	0	0	0	0	0	0	0	0	0	0	0	0
785	3	0	0	0	0	0	0	0	0	0	0	0	0
785	4	0	0	0	0	0	0	0	0	0	0	0	0
785	5	0	0	0	0	0	0	0	0	0	0	0	0
785	6	0	0	0	0	0	0	0	0	0	0	0	0
785	7	0	0	0	0	0	0	0	0	0	0	0	0
785	8	0	0	0	0	0	0	0	0	0	0	0	0
785	9	0	0	0	0	0	0	0	0	0	0	0	0
786	0	0	0	0	0	0	0	0	0	0	0	0	0
786	1	0	0	0	0	0	0	0	0	0	0	0	0
786	2	0	0	0	0	0	0	0	0	0	0	0	0
786	3	0	0	0	0	0	0	0	0	0	0	0	0
786	4	0	0	0	0	0	0	0	0	0	0	0	0
786	5	0	0	0	0	0	0	0	0	0	0	0	0
786	6	0	0	0	0	0	0	0	0	0	0	0	0
786	7	0	0	0	0	0	0	0	0	0	0	0	0
786	8	0	0	0	0	0	0	0	0	0	0	0	0
786	9	0	0	0	0	0	0	0	0	0	0	0	0
787	0	0	0	0	0	0	0	0	0	0	0	0	0
787	1	0	0	0	0	0	0	0	0	0	0	0	0
787	2	0	0	0	0	0	0	0	0	0	0	0	0
787	3	0	0	0	0	0	0	0	0	0	0	0	0
787	4	0	0	0	0	0	0	0	0	0	0	0	0
787	5	0	0	0	0	0	0	0	0	0	0	0	0
787	6	0	0	0	0	0	0	0	0	0	0	0	0
787	7	0	0	0	0	0	0	0	0	0	0	0	0
787	8	0	0	0	0	0	0	0	0	0	0	0	0
787	9	0	0	0	0	0	0	0	0	0	0	0	0
788	0	0	0	0	0	0	0	0	0	0	0	0	0
788	1	0	0	0	0	0	0	0	0	0	0	0	0
788	2	0	0	0	0	0	0	0	0	0	0	0	0
788	3	0	0	0	0	0	0	0	0	0	0	0	0
788	4	0	0	0	0	0	0	0	0	0	0	0	0
788	5	0	0	0	0	0	0	0	0	0	0	0	0
788	6	0	0	0	0	0	0	0	0	0	0	0	0
788	7	0	0	0	0	0	0	0	0	0	0	0	0
788	8	0	0	0	0	0	0	0	0	0	0	0	0
788	9	0	0	0	0	0	0	0	0	0	0	0	0
789	0	0	0	0	0	0	0	0	0	0	0	0	0
789	1	0	0	0	0	0	0	0	0	0	0	0	0
789	2	0	0	0	0	0	0	0	0	0	0	0	0
789	3	0	0	0	0	0	0	0	0	0	0	0	0
789	4	0	0	0	0	0	0	0	0	0	0	0	0
789	5	0	0	0	0	0	0	0	0	0	0	0	0
789	6	0	0	0	0	0	0	0	0	0	0	0	0
789	7	0	0	0	0	0	0	0	0	0	0	0	0
789	8	0	0	0	0	0	0	0	0	0	0	0	0
789	9	0	0	0	0	0	0	0	0	0	0	0	0
790	0	0	0	0	0	0	0	0	0	0	0	0	0
790	1	0	0	0	0	0	0	0	0	0	0	0	0
790	2	0	0	0	0	0	0	0	0	0	0	0	0
790	3	0	0	0	0	0	0	0	0	0	0	0	0
790	4	0	0	0	0	0	0	0	0	0	0	0	0
790	5	0	0	0	0	0	0	0	0	0	0	0	0
790	6	0	0	0	0	0	0	0	0	0	0	0	0
790	7	0	0	0	0	0	0	0	0	0	0	0	0
790	8	0	0	0	0	0	0	0	0	0	0	0	0
790	9	0	0	0	0	0	0	0	0	0	0	0	0
791	0	0	0	0	0	0	0	0	0	0	0	0	0
791	1	0	0	0	0	0	0	0	0	0	0	0	0
791	2	0	0	0	0	0	0	0	0	0	0	0	0
791	3	0	0	0	0	0	0	0	0	0	0	0	0
791	4	0	0	0	0	0	0	0	0	0	0	0	0
791	5	0	0	0	0	0	0	0	0	0	0	0	0
791	6	0	0	0	0	0	0	0	0	0	0	0	0
791	7	0	0	0	0	0	0	0	0	0	0	0	0
791	8	0	0	0	0	0	0	0	0	0	0	0	0
791	9	0	0	0	0	0	0	0	0	0	0	0	0
792	0	0	0	0	0	0	0	0	0	0	0	0	0
792	1	0	0	0	0	0	0	0	0	0	0	0	0
792	2	0	0	0	0	0	0	0	0	0	0	0	0
792	3	0	0	0	0	0	0	0	0	0	0	0	0
792	4	0	0	0	0	0	0	0	0	0	0	0	0
792	5	0	0	0	0	0	0	0	0	0	0	0	0
792	6	0	0	0	0	0	0	0	0	0	0	0	0
792	7	0	0	0	0	0	0	0	0	0	0	0	0
792	8	0	0	0	0	0	0	0	0	0	0	0	0
792	9	0	0	0	0	0	0	0	0	0	0	0	0
793	0	0	0	0	0	0	0	0	0	0	0	0	0
793	1	0	0	0	0	0	0	0	0	0	0	0	0
793	2	0	0	0	0	0	0	0	0	0	0	0	0
793	3	0	0	0	0	0	0	0	0	0	0	0	0
793	4	0	0	0	0	0	0	0	0	0	0	0	0
793	5	0	0	0	0	0	0	0	0	0	0	0	0
793	6	0	0	0	0	0	0	0	0	0	0	0	0
793	7	0	0	0	0	0	0	0	0	0	0	0	0
793	8	0	0	0	0	0	0	0	0	0	0	0	0
793	9	0	0	0	0	0	0	0	0	0	0	0	0
794	0	0	0	0	0	0	0	0	0	0	0	0	0
794	1	0	0	0	0	0	0	0	0	0	0	0	0
794	2	0	0	0	0	0	0	0	0	0	0	0	0
794	3	0	0	0	0	0	0	0	0	0	0	0	0
794	4	0	0	0	0	0	0	0	0	0	0	0	0
794	5	0	0	0	0	0	0	0	0	0	0	0	0
794	6	0	0	0	0	0	0	0	0	0	0	0	0
794	7	0	0	0	0	0	0	0	0	0	0	0	0
794	8	0	0	0	0	0	0	0	0	0	0	0	0
794	9	0	0	0	0	0	0	0	0	0	0	0	0
795	0	0	0	0	0	0	0	0	0	0	0	0	0
795	1	0	0	0	0	0	0	0	0	0	0	0	0
795	2	0	0	0	0	0	0	0	0	0	0	0	0
795	3	0	0	0	0	0	0	0	0	0	0	0	0
795	4	0	0	0	0	0	0	0	0	0	0	0	0
795	5	0	0	0	0	0	0	0	0	0	0	0	0
795	6	0	0	0	0	0	0	0	0	0	0	0	0
795	7	0	0	0	0	0	0	0	0	0	0	0	0
795	8	0	0	0	0	0	0	0	0	0	0	0	0
795	9	0	0	0	0	0	0	0	0	0	0	0	0
796	0	0	0	0	0	0	0	0	0	0	0	0	0
796	1	0	0	0	0	0	0	0	0	0	0	0	0
796	2	0	0	0	0	0	0	0	0	0	0	0	0
796	3	0	0	0	0	0	0	0	0	0	0	0	0
796	4	0	0	0	0	0	0	0	0	0	0	0	0
796	5	0	0	0	0	0	0	0	0	0	0	0	0
796	6	0	0	0	0	0	0	0	0	0	0	0	0
796	7	0	0	0	0	0	0	0	0	0	0	0	0
796	8	0	0	0	0	0	0	0	0	0	0	0	0
796	9	0	0	0	0	0	0	0	0	0	0	0	0
797	0	0	0	0	0	0	0	0	0	0	0	0	0
797	1	0	0	0	0	0	0	0	0	0	0	0	0
797	2	0	0	0	0	0	0	0	0	0	0	0	0
797	3	0	0	0	0	0	0	0	0	0	0	0	0
797	4	0	0	0	0	0	0	0	0	0	0	0	0
797	5	0	0	0	0	0	0	0	0	0	0	0	0
797	6	0	0	0	0	0	0	0	0	0	0	0	0
797	7	0	0	0	0	0	0	0	0	0	0	0	0
797	8	0	0	0	0	0	0	0	0	0	0	0	0
797	9	0	0	0	0	0	0	0	0	0	0	0	0
798	0	0	0	0	0	0	0	0	0	0	0	0	0
798	1	0	0	0	0	0	0	0	0	0	0	0	0
798	2	0	0	0	0	0	0	0	0	0	0	0	0
798	3	0	0	0	0	0	0	0	0	0	0	0	0
798	4	0	0	0	0	0	0	0	0	0	0	0	0
798	5	0	0	0	0	0	0	0	0	0	0	0	0
798	6	0	0	0	0	0	0	0	0	0	0	0	0
798	7	0	0	0	0	0	0	0	0	0	0	0	0
798	8	0	0	0	0	0	0	0	0	0	0	0	0
798	9	0	0	0	0	0	0	0	0	0	0	0	0
799	0	0	0	0	0	0	0	0	0	0	0	0	0
799	1	0	0	0	0	0	0	0	0	0	0	0	0
799	2	0	0	0	0	0	0	0	0	0	0	0	0
799	3	0	0	0	0	0	0	0	0	0	0	0	0
799	4	0	0	0	0	0	0	0	0	0	0	0	0
799	5	0	0	0	0	0	0	0	0	0	0	0	0
799	6	0	0	0	0	0	0	0	0	0	0	0	0
799	7	0	0	0	0	0	0	0	0	0	0	0	0
799	8	0	0	0	0	0	0	0	0	0	0	0	0
799	9	0	0	0	0	0	0	0	0	0	0	0	0
800	0	0	0	0	0	0	0	0	0	0	0	0	0
800	1	0	0	0	0	0	0	0	0	0	0	0	0
800	2	0	0	0	0	0	0	0	0	0	0	0	0
800	3	0	0	0	0	0	0	0	0	0	0	0	0
800	4	0	0	0	0	0	0	0	0	0	0	0	0
800	5	0	0	0	0	0	0	0	0	0	0	0	0
800	6	0	0	0	0	0	0	0	0	0	0	0	0
800	7	0	0	0	0	0	0	0	0	0	0	0	0
800	8	0	0	0	0	0	0	0	0	0	0	0	0
800	9	0	0	0	0	0	0	0	0	0	0	0	0
801	0	0	0	0	0	0	0	0	0	0	0	0	0
801	1	0	0	0	0	0	0	0	0	0	0	0	0
801	2	0	0	0	0	0	0	0	0	0	0	0	0
801	3	0	0	0	0	0	0	0	0	0	0	0	0
801	4	0	0	0	0	0	0	0	0	0	0	0	0
801	5	0	0	0	0	0	0	0	0	0	0	0	0
801	6	0	0	0	0	0	0	0	0	0	0	0	0
801	7	0	0	0	0	0	0	0	0	0	0	0	0
801	8	0	0	0	0	0	0	0	0	0	0	0	0
801	9	0	0	0	0	0	0	0	0	0	0	0	0
802	0	0	0	0	0	0	0	0	0	0	0	0	0
802	1	0	0	0	0	0	0	0	0	0	0	0	0
802	2	0	0	0	0	0	0	0	0	0	0	0	0
802	3	0	0	0	0	0	0	0	0	0	0	0	0
802	4	0	0	0	0	0	0	0	0	0	0	0	0
802	5	0	0	0	0	0	0	0	0	0	0	0	0
802	6	0	0	0	0	0	0	0	0	0	0	0	0
802	7	0	0	0	0	0	0	0	0	0	0	0	0
802	8	0	0	0	0	0	0	0	0	0	0	0	0
802	9	0	0	0	0	0	0	0	0	0	0	0	0
803	0	0	0	0	0	0	0	0	0	0	0	0	0
803	1	0	0	0	0	0	0	0	0	0	0	0	0
803	2	0	0	0	0	0	0	0	0	0	0	0	0
803	3	0	0	0	0	0	0	0	0	0	0	0	0
803	4	0	0	0	0	0	0	0	0	0	0	0	0
803	5	0	0	0	0	0	0	0	0	0	0	0	0
803	6	0	0	0	0	0	0	0	0	0	0	0	0
803	7	0	0	0	0	0	0	0	0	0	0	0	0
803	8	0	0	0	0	0	0	0	0	0	0	0	0
803	9	0	0	0	0	0	0	0	0	0	0	0	0
804	0	0	0	0	0	0	0	0	0	0	0	0	0
804	1	0	0	0	0	0	0	0	0	0	0	0	0
804	2	0	0	0	0	0	0	0	0	0	0	0	0
804	3	0	0	0	0	0	0	0	0	0	0	0	0
804	4	0	0	0	0	0	0	0	0	0	0	0	0
804	5	0	0	0	0	0	0	0	0	0	0	0	0
804	6	0	0	0	0	0	0	0	0	0	0	0	0
804	7	0	0	0	0	0	0	0	0	0	0	0	0
804	8	0	0	0	0	0	0	0	0	0	0	0	0
804	9	0	0	0	0	0	0	0	0	0	0	0	0
805	0	0	0	0	0	0	0	0	0	0	0	0	0
805	1	0	0	0	0	0	0	0	0	0	0	0	0
805	2	0	0	0	0	0	0	0	0	0	0	0	0
805	3	0	0	0	0	0	0	0	0	0	0	0	0
805	4	0	0	0	0	0	0	0	0	0	0	0	0
805	5	0	0	0	0	0	0	0	0	0	0	0	0
805	6	0	0	0	0	0	0	0	0	0	0	0	0
805	7	0	0	0	0	0	0	0	0	0	0	0	0
805	8	0	0	0	0	0	0	0	0	0	0	0	0
805	9	0	0	0	0	0	0	0	0	0	0	0	0
806	0	0	0	0	0	0	0	0	0	0	0	0	0
806	1	0	0	0	0	0	0	0	0	0	0	0	0
806	2	0	0	0	0	0	0	0	0	0	0	0	0
806	3	0	0	0	0	0	0	0	0	0	0	0	0
806	4	0	0	0	0	0	0	0	0	0	0	0	0
806	5	0	0	0	0	0	0	0	0	0	0	0	0
806	6	0	0	0	0	0	0	0	0	0	0	0	0
806	7	0	0	0	0	0	0	0	0	0	0	0	0
806	8	0	0	0	0	0	0	0	0	0	0	0	0
806	9	0	0	0	0	0	0	0	0	0	0	0	0
807	0	0	0	0	0	0	0	0	0	0	0	0	0
807	1	0	0	0	0	0	0	0	0	0	0	0	0
807	2	0	0	0	0	0	0	0	0	0	0	0	0
807	3	0	0	0	0	0	0	0	0	0	0	0	0
807	4	0	0	0	0	0	0	0	0	0	0	0	0
807	5	0	0	0	0	0	0	0	0	0	0	0	0
807	6	0	0	0	0	0	0	0	0	0	0	0	0
807	7	0	0	0	0	0	0	0	0	0	0	0	0
807	8	0	0	0	0	0	0	0	0	0	0	0	0
807	9	0	0	0	0	0	0	0	0	0	0	0	0
808	0	0	0	0	0	0	0	0	0	0	0	0	0
808	1	0	0	0	0	0	0	0	0	0	0	0	0
808	2	0	0	0	0	0	0	0	0	0	0	0	0
808	3	0	0	0	0	0	0	0	0	0	0	0	0
808	4	0	0	0	0	0	0	0	0	0	0	0	0
808	5	0	0	0	0	0	0	0	0	0	0	0	0
808	6	0	0	0	0	0	0	0	0	0	0	0	0
808	7	0	0	0	0	0	0	0	0	0	0	0	0
808	8	0	0	0	0	0	0	0	0	0	0	0	0
808	9	0	0	0	0	0	0	0	0	0	0	0	0
809	0	0	0	0	0	0	0	0	0	0	0	0	0
809	1	0	0	0	0	0	0	0	0	0	0	0	0
809	2	0	0	0	0	0	0	0	0	0	0	0	0
809	3	0	0	0	0	0	0	0	0	0	0	0	0
809	4	0	0	0	0	0	0	0	0	0	0	0	0
809	5	0	0	0	0	0	0	0	0	0	0	0	0
809	6	0	0	0	0	0	0	0	0	0	0	0	0
809	7	0	0	0	0	0	0	0	0	0	0	0	0
809	8	0	0	0	0	0	0	0	0	0	0	0	0
809	9	0	0	0	0	0	0	0	0	0	0	0	0
810	0	0	0	0	0	0	0	0	0	0	0	0	0
810	1	0	0	0	0	0	0	0	0	0	0	0	0
810	2	0	0	0	0	0	0	0	0	0	0	0	0
810	3	0	0	0	0	0	0	0	0	0	0	0	0
810	4	0	0	0	0	0	0	0	0	0	0	0	0
810	5	0	0	0	0	0	0	0	0	0	0	0	0
810	6	0	0	0	0	0	0	0	0	0	0	0	0
810	7	0	0	0	0	0	0	0	0	0	0	0	0
810	8	0	0	0	0	0	0	0	0	0	0	0	0
810	9	0	0	0	0	0	0	0	0	0	0	0	0
811	0	0	0	0	0	0	0	0	0	0	0	0	0
811	1	0	0	0	0	0	0	0	0	0	0	0	0
811	2	0	0	0	0	0	0	0	0	0	0	0	0
811	3	0	0	0	0	0	0	0	0	0	0	0	0
811	4	0	0	0	0	0	0	0	0	0	0	0	0
811	5	0	0	0	0	0	0	0	0	0	0	0	0
811	6	0	0	0	0	0	0	0	0	0	0	0	0
811	7	0	0	0	0	0	0	0	0	0	0	0	0
811	8	0	0	0	0	0	0	0	0	0	0	0	0
811	9	0	0	0	0	0	0	0	0	0	0	0	0
812	0	0	0	0	0	0	0	0	0	0	0	0	0
812	1	0	0	0	0	0	0	0	0	0	0	0	0
812	2	0	0	0	0	0	0	0	0	0	0	0	0
812	3	0	0	0	0	0	0	0	0	0	0	0	0
812	4	0	0	0	0	0	0	0	0	0	0	0	0
812	5	0	0	0	0	0	0	0	0	0	0	0	0
812	6	0	0	0	0	0	0	0	0	0	0	0	0
812	7	0	0	0	0	0	0	0	0	0	0	0	0
812	8	0	0	0	0	0	0	0	0	0	0	0	0
812	9	0	0	0	0	0	0	0	0	0	0	0	0
813	0	0	0	0	0	0	0	0	0	0	0	0	0
813	1	0	0	0	0	0	0	0	0	0	0	0	0
813	2	0	0	0	0	0	0	0	0	0	0	0	0
813	3	0	0	0	0	0	0	0	0	0	0	0	0
813	4	0	0	0	0	0	0	0	0	0	0	0	0
813	5	0	0	0	0	0	0	0	0	0	0	0	0
813	6	0	0	0	0	0	0	0	0	0	0	0	0
813	7	0	0	0	0	0	0	0	0	0	0	0	0
813	8	0	0	0	0	0	0	0	0	0	0	0	0
813	9	0	0	0	0	0	0	0	0	0	0	0	0
814	0	0	0	0	0	0	0	0	0	0	0	0	0
814	1	0	0	0	0	0	0	0	0	0	0	0	0
814	2	0	0	0	0	0	0	0	0	0	0	0	0
814	3	0	0	0	0	0	0	0	0	0	0	0	0
814	4	0	0	0	0	0	0	0	0	0	0	0	0
814	5	0	0	0	0	0	0	0	0	0	0	0	0
814	6	0	0	0	0	0	0	0	0	0	0	0	0
814	7	0	0	0	0	0	0	0	0	0	0	0	0
814	8	0	0	0	0	0	0	0	0	0	0	0	0
814	9	0	0	0	0	0	0	0	0	0	0	0	0
815	0	0	0	0	0	0	0	0	0	0	0	0	0
815	1	0	0	0	0	0	0	0	0	0	0	0	0
815	2	0	0	0	0	0	0	0	0	0	0	0	0
815	3	0	0	0	0	0	0	0	0	0	0	0	0
815	4	0	0	0	0	0	0	0	0	0	0	0	0
815	5	0	0	0	0	0	0	0	0	0	0	0	0
815	6	0	0	0	0	0	0	0	0	0	0	0	0
815	7	0	0	0	0	0	0	0	0	0	0	0	0
815	8	0	0	0	0	0	0	0	0	0	0	0	0
815	9	0	0	0	0	0	0	0	0	0	0	0	0
816	0	0	0	0	0	0	0	0	0	0	0	0	0
816	1	0	0	0	0	0	0	0	0	0	0	0	0
816	2	0	0	0	0	0	0	0	0	0	0	0	0
816	3	0	0	0	0	0	0	0	0	0	0	0	0
816	4	0	0	0	0	0	0	0	0	0	0	0	0
816	5	0	0	0	0	0	0	0	0	0	0	0	0
816	6	0	0	0	0	0	0	0	0	0	0	0	0
816	7	0	0	0	0	0	0	0	0	0	0	0	0
816	8	0	0	0	0	0	0	0	0	0	0	0	0
816	9	0	0	0	0	0	0	0	0	0	0	0	0
817	0	0	0	0	0	0	0	0	0	0	0	0	0
817	1	0	0	0	0	0	0	0	0	0	0	0	0
817	2	0	0	0	0	0	0	0	0	0	0	0	0
817	3	0	0	0	0	0	0	0	0	0	0	0	0
817	4	0	0	0	0	0	0	0	0	0	0	0	0
817	5	0	0	0	0	0	0	0	0	0	0	0	0
817	6	0	0	0	0	0	0	0	0	0	0	0	0
817	7	0	0	0	0	0	0	0	0	0	0	0	0
817	8	0	0	0	0	0	0	0	0	0	0	0	0
817	9	0	0	0	0	0	0	0	0	0	0	0	0
818	0	0	0	0	0	0	0	0	0	0	0	0	0
818	1	0	0	0	0	0	0	0	0	0	0	0	0
818	2	0	0	0	0	0	0	0	0	0	0	0	0
818	3	0	0	0	0	0	0	0	0	0	0	0	0
818	4	0	0	0	0	0	0	0	0	0	0	0	0
818	5	0	0	0	0	0	0	0	0	0	0	0	0
818	6	0	0	0	0	0	0	0	0	0	0	0	0
818	7	0	0	0	0	0	0	0	0	0	0	0	0
818	8	0	0	0	0	0	0	0	0	0	0	0	0
818	9	0	0	0	0	0	0	0	0	0	0	0	0
819	0	0	0	0	0	0	0	0	0	0	0	0	0
819	1	0	0	0	0	0	0	0	0	0	0	0	0
819	2	0	0	0	0	0	0	0	0	0	0	0	0
819	3	0	0	0	0	0	0	0	0	0	0	0	0
819	4	0	0	0	0	0	0	0	0	0	0	0	0
819	5	0	0	0	0	0	0	0	0	0	0	0	0
819	6	0	0	0	0	0	0	0	0	0	0	0	0
819	7	0	0	0	0	0	0	0	0	0	0	0	0
819	8	0	0	0	0	0	0	0	0	0	0	0	0
819	9	0	0	0	0	0	0	0	0	0	0	0	0
820	0	0	0	0	0	0	0	0	0	0	0	0	0
820	1	0	0	0	0	0	0	0	0	0	0	0	0
820	2	0	0	0	0	0	0	0	0	0	0	0	0
820	3	0	0	0	0	0	0	0	0	0	0	0	0
820	4	0	0	0	0	0	0	0	0	0	0	0	0
820	5	0	0	0	0	0	0	0	0	0	0	0	0
820	6	0	0	0	0	0	0	0	0	0	0	0	0
820	7	0	0	0	0	0	0	0	0	0	0	0	0
820	8	0	0	0	0	0	0	0	0	0	0	0	0
820	9	0	0	0	0	0	0	0	0	0	0	0	0
821	0	0	0	0	0	0	0	0	0	0	0	0	0
821	1	0	0	0	0	0	0	0	0	0	0	0	0
821	2	0	0	0	0	0	0	0	0	0	0	0	0
821	3	0	0	0	0	0	0	0	0	0	0	0	0
821	4	0	0	0	0	0	0	0	0	0	0	0	0
821	5	0	0	0	0	0	0	0	0	0	0	0	0
821	6	0	0	0	0	0	0	0	0	0	0	0	0
821	7	0	0	0	0	0	0	0	0	0	0	0	0
821	8	0	0	0	0	0	0	0	0	0	0	0	0
821	9	0	0	0	0	0	0	0	0	0	0	0	0
822	0	0	0	0	0	0	0	0	0	0	0	0	0
822	1	0	0	0	0	0	0	0	0	0	0	0	0
822	2	0	0	0	0	0	0	0	0	0	0	0	0
822	3	0	0	0	0	0	0	0	0	0	0	0	0
822	4	0	0	0	0	0	0	0	0	0	0	0	0
822	5	0	0	0	0	0	0	0	0	0	0	0	0
822	6	0	0	0	0	0	0	0	0	0	0	0	0
822	7	0	0	0	0	0	0	0	0	0	0	0	0
822	8	0	0	0	0	0	0	0	0	0	0	0	0
822	9	0	0	0	0	0	0	0	0	0	0	0	0
823	0	0	0	0	0	0	0	0	0	0	0	0	0
823	1	0	0	0	0	0	0	0	0	0	0	0	0
823	2	0	0	0	0	0	0	0	0	0	0	0	0
823	3	0	0	0	0	0	0	0	0	0	0	0	0
823	4	0	0	0	0	0	0	0	0	0	0	0	0
823	5	0	0	0	0	0	0	0	0	0	0	0	0
823	6	0	0	0	0	0	0	0	0	0	0	0	0
823	7	0	0	0	0	0	0	0	0	0	0	0	0
823	8	0	0	0	0	0	0	0	0	0	0	0	0
823	9	0	0	0	0	0	0	0	0	0	0	0	0
824	0	0	0	0	0	0	0	0	0	0	0	0	0
824	1	0	0	0	0	0	0	0	0	0	0	0	0
824	2	0	0	0	0	0	0	0	0	0	0	0	0
824	3	0	0	0	0	0	0	0	0	0	0	0	0
824	4	0	0	0	0	0	0	0	0	0	0	0	0
824	5	0	0	0	0	0	0	0	0	0	0	0	0
824	6	0	0	0	0	0	0	0	0	0	0	0	0
824	7	0	0	0	0	0	0	0	0	0	0	0	0
824	8	0	0	0	0	0	0	0	0	0	0	0	0
824	9	0	0	0	0	0	0	0	0	0	0	0	0
825	0	0	0	0	0	0	0	0	0	0	0	0	0
825	1	0	0	0	0	0	0	0	0	0	0	0	0
825	2	0	0	0	0	0	0	0	0	0	0	0	0
825	3	0	0	0	0	0	0	0	0	0	0	0	0
825	4	0	0	0	0	0	0	0	0	0	0	0	0
825	5	0	0	0	0	0	0	0	0	0	0	0	0
825	6	0	0	0	0	0	0	0	0	0	0	0	0
825	7	0	0	0	0	0	0	0	0	0	0	0	0
825	8	0	0	0	0	0	0	0	0	0	0	0	0
825	9	0	0	0	0	0	0	0	0	0	0	0	0
826	0	0	0	0	0	0	0	0	0	0	0	0	0
826	1	0	0	0	0	0	0	0	0	0	0	0	0
826	2	0	0	0	0	0	0	0	0	0	0	0	0
826	3	0	0	0	0	0	0	0	0	0	0	0	0
826	4	0	0	0	0	0	0	0	0	0	0	0	0
826	5	0	0	0	0	0	0	0	0	0	0	0	0
826	6	0	0	0	0	0	0	0	0	0	0	0	0
826	7	0	0	0	0	0	0	0	0	0	0	0	0
826	8	0	0	0	0	0	0	0	0	0	0	0	0
826	9	0	0	0	0	0	0	0	0	0	0	0	0
827	0	0	0	0	0	0	0	0	0	0	0	0	0
827	1	0	0	0	0	0	0	0	0	0	0	0	0
827	2	0	0	0	0	0	0	0	0	0	0	0	0
827	3	0	0	0	0	0	0	0	0	0	0	0	0
827	4	0	0	0	0	0	0	0	0	0	0	0	0
827	5	0	0	0	0	0	0	0	0	0	0	0	0
827	6	0	0	0	0	0	0	0	0	0	0	0	0
827	7	0	0	0	0	0	0	0	0	0	0	0	0
827	8	0	0	0	0	0	0	0	0	0	0	0	0
827	9	0	0	0	0	0	0	0	0	0	0	0	0
828	0	0	0	0	0	0	0	0	0	0	0	0	0
828	1	0	0	0	0	0	0	0	0	0	0	0	0
828	2	0	0	0	0	0	0	0	0	0	0	0	0
828	3	0	0	0	0	0	0	0	0	0	0	0	0
828	4	0	0	0	0	0	0	0	0	0	0	0	0
828	5	0	0	0	0	0	0	0	0	0	0	0	0
828	6	0	0	0	0	0	0	0	0	0	0	0	0
828	7	0	0	0	0	0	0	0	0	0	0	0	0
828	8	0	0	0	0	0	0	0	0	0	0	0	0
828	9	0	0	0	0	0	0	0	0	0	0	0	0
829	0	0	0	0	0	0	0	0	0	0	0	0	0
829	1	0	0	0	0	0	0	0	0	0	0	0	0
829	2	0	0	0	0	0	0	0	0	0	0	0	0
829	3	0	0	0	0	0	0	0	0	0	0	0	0
829	4	0	0	0	0	0	0	0	0	0	0	0	0
829	5	0	0	0	0	0	0	0	0	0	0	0	0
829	6	0	0	0	0	0	0	0	0	0	0	0	0
829	7	0	0	0	0	0	0	0	0	0	0	0	0
829	8	0	0	0	0	0	0	0	0	0	0	0	0
829	9	0	0	0	0	0	0	0	0	0	0	0	0
830	0	0	0	0	0	0	0	0	0	0	0	0	0
830	1	0	0	0	0	0	0	0	0	0	0	0	0
830	2	0	0	0	0	0	0	0	0	0	0	0	0
830	3	0	0	0	0	0	0	0	0	0	0	0	0
830	4	0	0	0	0	0	0	0	0	0	0	0	0
830	5	0	0	0	0	0	0	0	0	0	0	0	0
830	6	0	0	0	0	0	0	0	0	0	0	0	0
830	7	0	0	0	0	0	0	0	0	0	0	0	0
830	8	0	0	0	0	0	0	0	0	0	0	0	0
830	9	0	0	0	0	0	0	0	0	0	0	0	0
831	0	0	0	0	0	0	0	0	0	0	0	0	0
831	1	0	0	0	0	0	0	0	0	0	0	0	0
831	2	0	0	0	0	0	0	0	0	0	0	0	0
831	3	0	0	0	0	0	0	0	0	0	0	0	0
831	4	0	0	0	0	0	0	0	0	0	0	0	0
831	5	0	0	0	0	0	0	0	0	0	0	0	0
831	6	0	0	0	0	0	0	0	0	0	0	0	0
831	7	0	0	0	0	0	0	0	0	0	0	0	0
831	8	0	0	0	0	0	0	0	0	0	0	0	0
831	9	0	0	0	0	0	0	0	0	0	0	0	0
832	0	0	0	0	0	0	0	0	0	0	0	0	0
832	1	0	0	0	0	0	0	0	0	0	0	0	0
832	2	0	0	0	0	0	0	0	0	0	0	0	0
832	3	0	0	0	0	0	0	0	0	0	0	0	0
832	4	0	0	0	0	0	0	0	0	0	0	0	0
832	5	0	0	0	0	0	0	0	0	0	0	0	0
832	6	0	0	0	0	0	0	0	0	0	0	0	0
832	7	0	0	0	0	0	0	0	0	0	0	0	0
832	8	0	0	0	0	0	0	0	0	0	0	0	0
832	9	0	0	0	0	0	0	0	0	0	0	0	0
833	0	0	0	0	0	0	0	0	0	0	0	0	0
833	1	0	0	0	0	0	0	0	0	0	0	0	0
833	2	0	0	0	0	0	0	0	0	0	0	0	0
833	3	0	0	0	0	0	0	0	0	0	0	0	0
833	4	0	0	0	0	0	0	0	0	0	0	0	0
833	5	0	0	0	0	0	0	0	0	0	0	0	0
833	6	0	0	0	0	0	0	0	0	0	0	0	0
833	7	0	0	0	0	0	0	0	0	0	0	0	0
833	8	0	0	0	0	0	0	0	0	0	0	0	0
833	9	0	0	0	0	0	0	0	0	0	0	0	0
834	0	0	0	0	0	0	0	0	0	0	0	0	0
834	1	0	0	0	0	0	0	0	0	0	0	0	0
834	2	0	0	0	0	0	0	0	0	0	0	0	0
834	3	0	0	0	0	0	0	0	0	0	0	0	0
834	4	0	0	0	0	0	0	0	0	0	0	0	0
834	5	0	0	0	0	0	0	0	0	0	0	0	0
834	6	0	0	0	0	0	0	0	0	0	0	0	0
834	7	0	0	0	0	0	0	0	0	0	0	0	0
834	8	0	0	0	0	0	0	0	0	0	0	0	0
834	9	0	0	0	0	0	0	0	0	0	0	0	0
835	0	0	0	0	0	0	0	0	0	0	0	0	0
835	1	0	0	0	0	0	0	0	0	0	0	0	0
835	2	0	0	0	0	0	0	0	0	0	0	0	0
835	3	0	0	0	0	0	0	0	0	0	0	0	0
835	4	0	0	0	0	0	0	0	0	0	0	0	0
835	5	0	0	0	0	0	0	0	0	0	0	0	0
835	6	0	0	0	0	0	0	0	0	0	0	0	0
835	7	0	0	0	0	0	0	0	0	0	0	0	0
835	8	0	0	0	0	0	0	0	0	0	0	0	0
835	9	0	0	0	0	0	0	0	0	0	0	0	0
836	0	0	0	0	0	0	0	0	0	0	0	0	0
836	1	0	0	0	0	0	0	0	0	0	0	0	0
836	2	0	0	0	0	0	0	0	0	0	0	0	0
836	3	0	0	0	0	0	0	0	0	0	0	0	0
836	4	0	0	0	0	0	0	0	0	0	0	0	0
836	5	0	0	0	0	0	0	0	0	0	0	0	0
836	6	0	0	0	0	0	0	0	0	0	0	0	0
836	7	0	0	0	0	0	0	0	0	0	0	0	0
836	8	0	0	0	0	0	0	0	0	0	0	0	0
836	9	0	0	0	0	0	0	0	0	0	0	0	0
837	0	0	0	0	0	0	0	0	0	0	0	0	0
837	1	0	0	0	0	0	0	0	0	0	0	0	0
837	2	0	0	0	0	0	0	0	0	0	0	0	0
837	3	0	0	0	0	0	0	0	0	0	0	0	0
837	4	0	0	0	0	0	0	0	0	0	0	0	0
837	5	0	0	0	0	0	0	0	0	0	0	0	0
837	6	0	0	0	0	0	0	0	0	0	0	0	0
837	7	0	0	0	0	0	0	0	0	0	0	0	0
837	8	0	0	0	0	0	0	0	0	0	0	0	0
837	9	0	0	0	0	0	0	0	0	0	0	0	0
838	0	0	0	0	0	0	0	0	0	0	0	0	0
838	1	0	0	0	0	0	0	0	0	0	0	0	0
838	2	0	0	0	0	0	0	0	0	0	0	0	0
838	3	0	0	0	0	0	0	0	0	0	0	0	0
838	4	0	0	0	0	0	0	0	0	0	0	0	0
838	5	0	0	0	0	0	0	0	0	0	0	0	0
838	6	0	0	0	0	0	0	0	0	0	0	0	0
838	7	0	0	0	0	0	0	0	0	0	0	0	0
838	8	0	0	0	0	0	0	0	0	0	0	0	0
838	9	0	0	0	0	0	0	0	0	0	0	0	0
839	0	0	0	0	0	0	0	0	0	0	0	0	0
839	1	0	0	0	0	0	0	0	0	0	0	0	0
839	2	0	0	0	0	0	0	0	0	0	0	0	0
839	3	0	0	0	0	0	0	0	0	0	0	0	0
839	4	0	0	0	0	0	0	0	0	0	0	0	0
839	5	0	0	0	0	0	0	0	0	0	0	0	0
839	6	0	0	0	0	0	0	0	0	0	0	0	0
839	7	0	0	0	0	0	0	0	0	0	0	0	0
839	8	0	0	0	0	0	0	0	0	0	0	0	0
839	9	0	0	0	0	0	0	0	0	0	0	0	0
840	0	0	0	0	0	0	0	0	0	0	0	0	0
840	1	0	0	0	0	0	0	0	0	0	0	0	0
840	2	0	0	0	0	0	0	0	0	0	0	0	0
840	3	0	0	0	0	0	0	0	0	0	0	0	0
840	4	0	0	0	0	0	0	0	0	0	0	0	0
840	5	0	0	0	0	0	0	0	0	0	0	0	0
840	6	0	0	0	0	0	0	0	0	0	0	0	0
840	7	0	0	0	0	0	0	0	0	0	0	0	0
840	8	0	0	0	0	0	0	0	0	0	0	0	0
840	9	0	0	0	0	0	0	0	0	0	0	0	0
841	0	0	0	0	0	0	0	0	0	0	0	0	0
841	1	0	0	0	0	0	0	0	0	0	0	0	0
841	2	0	0	0	0	0	0	0	0	0	0	0	0
841	3	0	0	0	0	0	0	0	0	0	0	0	0
841	4	0	0	0	0	0	0	0	0	0	0	0	0
841	5	0	0	0	0	0	0	0	0	0	0	0	0
841	6	0	0	0	0	0	0	0	0	0	0	0	0
841	7	0	0	0	0	0	0	0	0	0	0	0	0
841	8	0	0	0	0	0	0	0	0	0	0	0	0
841	9	0	0	0	0	0	0	0	0	0	0	0	0
842	0	0	0	0	0	0	0	0	0	0	0	0	0
842	1	0	0	0	0	0	0	0	0	0	0	0	0
842	2	0	0	0	0	0	0	0	0	0	0	0	0
842	3	0	0	0	0	0	0	0	0	0	0	0	0
842	4	0	0	0	0	0	0	0	0	0	0	0	0
842	5	0	0	0	0	0	0	0	0	0	0	0	0
842	6	0	0	0	0	0	0	0	0	0	0	0	0
842	7	0	0	0	0	0	0	0	0	0	0	0	0
842	8	0	0	0	0	0	0	0	0	0	0	0	0
842	9	0	0	0	0	0	0	0	0	0	0	0	0
843	0	0	0	0	0	0	0	0	0	0	0	0	0
843	1	0	0	0	0	0	0	0	0	0	0	0	0
843	2	0	0	0	0	0	0	0	0	0	0	0	0
843	3	0	0	0	0	0	0	0	0	0	0	0	0
843	4	0	0	0	0	0	0	0	0	0	0	0	0
843	5	0	0	0	0	0	0	0	0	0	0	0	0
843	6	0	0	0	0	0	0	0	0	0	0	0	0
843	7	0	0	0	0	0	0	0	0	0	0	0	0
843	8	0	0	0	0	0	0	0	0	0	0	0	0
843	9	0	0	0	0	0	0	0	0	0	0	0	0
844	0	0	0	0	0	0	0	0	0	0	0	0	0
844	1	0	0	0	0	0	0	0	0	0	0	0	0
844	2	0	0	0	0	0	0	0	0	0	0	0	0
844	3	0	0	0	0	0	0	0	0	0	0	0	0
844	4	0	0	0	0	0	0	0	0	0	0	0	0
844	5	0	0	0	0	0	0	0	0	0	0	0	0
844	6	0	0	0	0	0	0	0	0	0	0	0	0
844	7	0	0	0	0	0	0	0	0	0	0	0	0
844	8	0	0	0	0	0	0	0	0	0	0	0	0
844	9	0	0	0	0	0	0	0	0	0	0	0	0
845	0	0	0	0	0	0	0	0	0	0	0	0	0
845	1	0	0	0	0	0	0	0	0	0	0	0	0
845	2	0	0	0	0	0	0	0	0	0	0	0	0
845	3	0	0	0	0	0	0	0	0	0	0	0	0
845	4	0	0	0	0	0	0	0	0	0	0	0	0
845	5	0	0	0	0	0	0	0	0	0	0	0	0
845	6	0	0	0	0	0	0	0	0	0	0	0	0
845	7	0	0	0	0	0	0	0	0	0	0	0	0
845	8	0	0	0	0	0	0	0	0	0	0	0	0
845	9	0	0	0	0	0	0	0	0	0	0	0	0
846	0	0	0	0	0	0	0	0	0	0	0	0	0
846	1	0	0	0	0	0	0	0	0	0	0	0	0
846	2	0	0	0	0	0	0	0	0	0	0	0	0
846	3	0	0	0	0	0	0	0	0	0	0	0	0
846	4	0	0	0	0	0	0	0	0	0	0	0	0
846	5	0	0	0	0	0	0	0	0	0	0	0	0
846	6	0	0	0	0	0	0	0	0	0	0	0	0
846	7	0	0	0	0	0	0	0	0	0	0	0	0
846	8	0	0	0	0	0	0	0	0	0	0	0	0
846	9	0	0	0	0	0	0	0	0	0	0	0	0
847	0	0	0	0	0	0	0	0	0	0	0	0	0
847	1	0	0	0	0	0	0	0	0	0	0	0	0
847	2	0	0	0	0	0	0	0	0	0	0	0	0
847	3	0	0	0	0	0	0	0	0	0	0	0	0
847	4	0	0	0	0	0	0	0	0	0	0	0	0
847	5	0	0	0	0	0	0	0	0	0	0	0	0
847	6	0	0	0	0	0	0	0	0	0	0	0	0
847	7	0	0	0	0	0	0	0	0	0	0	0	0
847	8	0	0	0	0	0	0	0	0	0	0	0	0
847	9	0	0	0	0	0	0	0	0	0	0	0	0
848	0	0	0	0	0	0	0	0	0	0	0	0	0
848	1	0	0	0	0	0	0	0	0	0	0	0	0
848	2	0	0	0	0	0	0	0	0	0	0	0	0
848	3	0	0	0	0	0	0	0	0	0	0	0	0
848	4	0	0	0	0	0	0	0	0	0	0	0	0
848	5	0	0	0	0	0	0	0	0	0	0	0	0
848	6	0	0	0	0	0	0	0	0	0	0	0	0
848	7	0	0	0	0	0	0	0	0	0	0	0	0
848	8	0	0	0	0	0	0	0	0	0	0	0	0
848	9	0	0	0	0	0	0	0	0	0	0	0	0
849	0	0	0	0	0	0	0	0	0	0	0	0	0
849	1	0	0	0	0	0	0	0	0	0	0	0	0
849	2	0	0	0	0	0	0	0	0	0	0	0	0
849	3	0	0	0	0	0	0	0	0	0	0	0	0
849	4	0	0	0	0	0	0	0	0	0	0	0	0
849	5	0	0	0	0	0	0	0	0	0	0	0	0
849	6	0	0	0	0	0	0	0	0	0	0	0	0
849	7	0	0	0	0	0	0	0	0	0	0	0	0
849	8	0	0	0	0	0	0	0	0	0	0	0	0
849	9	0	0	0	0	0	0	0	0	0	0	0	0
850	0	0	0	0	0	0	0	0	0	0	0	0	0
850	1	0	0	0	0	0	0	0	0	0	0	0	0
850	2	0	0	0	0	0	0	0	0	0	0	0	0
850	3	0	0	0	0	0	0	0	0	0	0	0	0
850	4	0	0	0	0	0	0	0	0	0	0	0	0
850	5	0	0	0	0	0	0	0	0	0	0	0	0
850	6	0	0	0	0	0	0	0	0	0	0	0	0
850	7	0	0	0	0	0	0	0	0	0	0	0	0
850	8	0	0	0	0	0	0	0	0	0	0	0	0
850	9	0	0	0	0	0	0	0	0	0	0	0	0
851	0	0	0	0	0	0	0	0	0	0	0	0	0
851	1	0	0	0	0	0	0	0	0	0	0	0	0
851	2	0	0	0	0	0	0	0	0	0	0	0	0
851	3	0	0	0	0	0	0	0	0	0	0	0	0
851	4	0	0	0	0	0	0	0	0	0	0	0	0
851	5	0	0	0	0	0	0	0	0	0	0	0	0
851	6	0	0	0	0	0	0	0	0	0	0	0	0
851	7	0	0	0	0	0	0	0	0	0	0	0	0
851	8	0	0	0	0	0	0	0	0	0	0	0	0
851	9	0	0	0	0	0	0	0	0	0	0	0	0
852	0	0	0	0	0	0	0	0	0	0	0	0	0
852	1	0	0	0	0	0	0	0	0	0	0	0	0
852	2	0	0	0	0	0	0	0	0	0	0	0	0
852	3	0	0	0	0	0	0	0	0	0	0	0	0
852	4	0	0	0	0	0	0	0	0	0	0	0	0
852	5	0	0	0	0	0	0	0	0	0	0	0	0
852	6	0	0	0	0	0	0	0	0	0	0	0	0
852	7	0	0	0	0	0	0	0	0	0	0	0	0
852	8	0	0	0	0	0	0	0	0	0	0	0	0
852	9	0	0	0	0	0	0	0	0	0	0	0	0
853	0	0	0	0	0	0	0	0	0	0	0	0	0
853	1	0	0	0	0	0	0	0	0	0	0	0	0
853	2	0	0	0	0	0	0	0	0	0	0	0	0
853	3	0	0	0	0	0	0	0	0	0	0	0	0
853	4	0	0	0	0	0	0	0	0	0	0	0	0
853	5	0	0	0	0	0	0	0	0	0	0	0	0
853	6	0	0	0	0	0	0	0	0	0	0	0	0
853	7	0	0	0	0	0	0	0	0	0	0	0	0
853	8	0	0	0	0	0	0	0	0	0	0	0	0
853	9	0	0	0	0	0	0	0	0	0	0	0	0
854	0	0	0	0	0	0	0	0	0	0	0	0	0
854	1	0	0	0	0	0	0	0	0	0	0	0	0
854	2	0	0	0	0	0	0	0	0	0	0	0	0
854	3	0	0	0	0	0	0	0	0	0	0	0	0
854	4	0	0	0	0	0	0	0	0	0	0	0	0
854	5	0	0	0	0	0	0	0	0	0	0	0	0
854	6	0	0	0	0	0	0	0	0	0	0	0	0
854	7	0	0	0	0	0	0	0	0	0	0	0	0
854	8	0	0	0	0	0	0	0	0	0	0	0	0
854	9	0	0	0	0	0	0	0	0	0	0	0	0
855	0	0	0	0	0	0	0	0	0	0	0	0	0
855	1	0	0	0	0	0	0	0	0	0	0	0	0
855	2	0	0	0	0	0	0	0	0	0	0	0	0
855	3	0	0	0	0	0	0	0	0	0	0	0	0
855	4	0	0	0	0	0	0	0	0	0	0	0	0
855	5	0	0	0	0	0	0	0	0	0	0	0	0
855	6	0	0	0	0	0	0	0	0	0	0	0	0
855	7	0	0	0	0	0	0	0	0	0	0	0	0
855	8	0	0	0	0	0	0	0	0	0	0	0	0
855	9	0	0	0	0	0	0	0	0	0	0	0	0
856	0	0	0	0	0	0	0	0	0	0	0	0	0
856	1	0	0	0	0	0	0	0	0	0	0	0	0
856	2	0	0	0	0	0	0	0	0	0	0	0	0
856	3	0	0	0	0	0	0	0	0	0	0	0	0
856	4	0	0	0	0	0	0	0	0	0	0	0	0
856	5	0	0	0	0	0	0	0	0	0	0	0	0
856	6	0	0	0	0	0	0	0	0	0	0	0	0
856	7	0	0	0	0	0	0	0	0	0	0	0	0
856	8	0	0	0	0	0	0	0	0	0	0	0	0
856	9	0	0	0	0	0	0	0	0	0	0	0	0
857	0	0	0	0	0	0	0	0	0	0	0	0	0
857	1	0	0	0	0	0	0	0	0	0	0	0	0
857	2	0	0	0	0	0	0	0	0	0	0	0	0
857	3	0	0	0	0	0	0	0	0	0	0	0	0
857	4	0	0	0	0	0	0	0	0	0	0	0	0
857	5	0	0	0	0	0	0	0	0	0	0	0	0
857	6	0	0	0	0	0	0	0	0	0	0	0	0
857	7	0	0	0	0	0	0	0	0	0	0	0	0
857	8	0	0	0	0	0	0	0	0	0	0	0	0
857	9	0	0	0	0	0	0	0	0	0	0	0	0
858	0	0	0	0	0	0	0	0	0	0	0	0	0
858	1	0	0	0	0	0	0	0	0	0	0	0	0
858	2	0	0	0	0	0	0	0	0	0	0	0	0
858	3	0	0	0	0	0	0	0	0	0	0	0	0
858	4	0	0	0	0	0	0	0	0	0	0	0	0
858	5	0	0	0	0	0	0	0	0	0	0	0	0
858	6	0	0	0	0	0	0	0	0	0	0	0	0
858	7	0	0	0	0	0	0	0	0	0	0	0	0
858	8	0	0	0	0	0	0	0	0	0	0	0	0
858	9	0	0	0	0	0	0	0	0	0	0	0	0
859	0	0	0	0	0	0	0	0	0	0	0	0	0
859	1	0	0	0	0	0	0	0	0	0	0	0	0
859	2	0	0	0	0	0	0	0	0	0	0	0	0
859	3	0	0	0	0	0	0	0	0	0	0	0	0
859	4	0	0	0	0	0	0	0	0	0	0	0	0
859	5	0	0	0	0	0	0	0	0	0	0	0	0
859	6	0	0	0	0	0	0	0	0	0	0	0	0
859	7	0	0	0	0	0	0	0	0	0	0	0	0
859	8	0	0	0	0	0	0	0	0	0	0	0	0
859	9	0	0	0	0	0	0	0	0	0	0	0	0
860	0	0	0	0	0	0	0	0	0	0	0	0	0
860	1	0	0	0	0	0	0	0	0	0	0	0	0
860	2	0	0	0	0	0	0	0	0	0	0	0	0
860	3	0	0	0	0	0	0	0	0	0	0	0	0
860	4	0	0	0	0	0	0	0	0	0	0	0	0
860	5	0	0	0	0	0	0	0	0	0	0	0	0
860	6	0	0	0	0	0	0	0	0	0	0	0	0
860	7	0	0	0	0	0	0	0	0	0	0	0	0
860	8	0	0	0	0	0	0	0	0	0	0	0	0
860	9	0	0	0	0	0	0	0	0	0	0	0	0
861	0	0	0	0	0	0	0	0	0	0	0	0	0
861	1	0	0	0	0	0	0	0	0	0	0	0	0
861	2	0	0	0	0	0	0	0	0	0	0	0	0
861	3	0	0	0	0	0	0	0	0	0	0	0	0
861	4	0	0	0	0	0	0	0	0	0	0	0	0
861	5	0	0	0	0	0	0	0	0	0	0	0	0
861	6	0	0	0	0	0	0	0	0	0	0	0	0
861	7	0	0	0	0	0	0	0	0	0	0	0	0
861	8	0	0	0	0	0	0	0	0	0	0	0	0
861	9	0	0	0	0	0	0	0	0	0	0	0	0
862	0	0	0	0	0	0	0	0	0	0	0	0	0
862	1	0	0	0	0	0	0	0	0	0	0	0	0
862	2	0	0	0	0	0	0	0	0	0	0	0	0
862	3	0	0	0	0	0	0	0	0	0	0	0	0
862	4	0	0	0	0	0	0	0	0	0	0	0	0
862	5	0	0	0	0	0	0	0	0	0	0	0	0
862	6	0	0	0	0	0	0	0	0	0	0	0	0
862	7	0	0	0	0	0	0	0	0	0	0	0	0
862	8	0	0	0	0	0	0	0	0	0	0	0	0
862	9	0	0	0	0	0	0	0	0	0	0	0	0
863	0	0	0	0	0	0	0	0	0	0	0	0	0
863	1	0	0	0	0	0	0	0	0	0	0	0	0
863	2	0	0	0	0	0	0	0	0	0	0	0	0
863	3	0	0	0	0	0	0	0	0	0	0	0	0
863	4	0	0	0	0	0	0	0	0	0	0	0	0
863	5	0	0	0	0	0	0	0	0	0	0	0	0
863	6	0	0	0	0	0	0	0	0	0	0	0	0
863	7	0	0	0	0	0	0	0	0	0	0	0	0
863	8	0	0	0	0	0	0	0	0	0	0	0	0
863	9	0	0	0	0	0	0	0	0	0	0	0	0
864	0	0	0	0	0	0	0	0	0	0	0	0	0
864	1	0	0	0	0	0	0	0	0	0	0	0	0
864	2	0	0	0	0	0	0	0	0	0	0	0	0
864	3	0	0	0	0	0	0	0	0	0	0	0	0
864	4	0	0	0	0	0	0	0	0	0	0	0	0
864	5	0	0	0	0	0	0	0	0	0	0	0	0
864	6	0	0	0	0	0	0	0	0	0	0	0	0
864	7	0	0	0	0	0	0	0	0	0	0	0	0
864	8	0	0	0	0	0	0	0	0	0	0	0	0
864	9	0	0	0	0	0	0	0	0	0	0	0	0
865	0	0	0	0	0	0	0	0	0	0	0	0	0
865	1	0	0	0	0	0	0	0	0	0	0	0	0
865	2	0	0	0	0	0	0	0	0	0	0	0	0
865	3	0	0	0	0	0	0	0	0	0	0	0	0
865	4	0	0	0	0	0	0	0	0	0	0	0	0
865	5	0	0	0	0	0	0	0	0	0	0	0	0
865	6	0	0	0	0	0	0	0	0	0	0	0	0
865	7	0	0	0	0	0	0	0	0	0	0	0	0
865	8	0	0	0	0	0	0	0	0	0	0	0	0
865	9	0	0	0	0	0	0	0	0	0	0	0	0
866	0	0	0	0	0	0	0	0	0	0	0	0	0
866	1	0	0	0	0	0	0	0	0	0	0	0	0
866	2	0	0	0	0	0	0	0	0	0	0	0	0
866	3	0	0	0	0	0	0	0	0	0	0	0	0
866	4	0	0	0	0	0	0	0	0	0	0	0	0
866	5	0	0	0	0	0	0	0	0	0	0	0	0
866	6	0	0	0	0	0	0	0	0	0	0	0	0
866	7	0	0	0	0	0	0	0	0	0	0	0	0
866	8	0	0	0	0	0	0	0	0	0	0	0	0
866	9	0	0	0	0	0	0	0	0	0	0	0	0
867	0	0	0	0	0	0	0	0	0	0	0	0	0
867	1	0	0	0	0	0	0	0	0	0	0	0	0
867	2	0	0	0	0	0	0	0	0	0	0	0	0
867	3	0	0	0	0	0	0	0	0	0	0	0	0
867	4	0	0	0	0	0	0	0	0	0	0	0	0
867	5	0	0	0	0	0	0	0	0	0	0	0	0
867	6	0	0	0	0	0	0	0	0	0	0	0	0
867	7	0	0	0	0	0	0	6.29302	-3.38866	-24.3058	0	0	0
867	8	0	0	0	0	0	0	6.43131	-3.42212	-25.0932	0	0	0
867	9	0	0	0	0	0	0	6.43299	-3.56819	-24.8284	0	0	0
868	0	0	0	0	0	0	0	6.50284	-3.49868	-24.8267	0	0	0
868	1	0	0	0	0	0	0	6.55273	-3.451	-24.8671	0	0	0
868	2	0	0	0	0	0	0	6.59583	-3.56655	-25.9212	0	0	0
868	3	0	0	0	0	0	0	6.70942	-3.63349	-26.1829	0	0	0
868	4	0	0	0	0	0	0	6.824	-3.71167	-26.3561	0	0	0
868	5	0	0	0	0	0	0	6.93838	-3.76815	-26.8374	0	0	0
868	6	0	0	0	0	0	0	6.89678	-3.77704	-26.6152	0	0	0
868	7	0	0	0	0	0	0	7.00996	-3.85718	-27.3167	0	0	0
868	8	0	0	0	0	0	0	7.07755	-3.9246	-27.9734	0	0	0
868	9	0	0	0	0	0	0	7.327	-3.94659	-28.4536	0	0	0
869	0	0	0	0	0	0	0	7.35291	-3.97996	-28.803	0	0	0
869	1	0	0	0	0	0	0	7.30848	-4.06986	-29.1526	0	0	0
869	2	0	0	0	0	0	0	7.48119	-4.08028	-29.6328	0	0	0
869	3	0	0	0	0	0	0	7.57137	-4.11322	-29.851	0	0	0
869	4	0	0	0	0	0	0	7.70803	-4.14695	-30.2004	0	0	0
869	5	0	0	0	0	0	0	7.72171	-4.21365	-30.6368	0	0	0
869	6	0	0	0	0	0	0	7.757	-4.26905	-30.8107	0	0	0
869	7	0	0	0	0	0	0	7.86401	-4.41554	-30.7204	0	0	0
869	8	0	0	0	0	0	0	7.85187	-4.42706	-31.5097	0	0	0
869	9	0	0	0	0	0	0	7.97756	-4.36873	-32.0773	0	0	0
870	0	0	0	0	0	0	0	8.0918	-4.50429	-32.2952	0	0	0
870	1	0	0	0	0	0	0	8.16142	-4.45798	-32.7759	0	0	0
870	2	0	0	0	0	0	0	8.25279	-4.66216	-33.0381	0	0	0
870	3	0	0	0	0	0	0	8.32474	-4.59198	-33.4738	0	0	0
870	4	0	0	0	0	0	0	8.27865	-4.66107	-34.1321	0	0	0
870	5	0	0	0	0	0	0	8.48315	-4.77344	-34.6121	0	0	0
870	6	0	0	0	0	0	0	8.71138	-4.72627	-34.9601	0	0	0
870	7	0	0	0	0	0	0	8.71216	-4.74876	-35.7487	0	0	0
870	8	0	0	0	0	0	0	8.76036	-4.84966	-35.8347	0	0	0
870	9	0	0	0	0	0	0	8.88508	-4.9629	-36.3596	0	0	0
871	0	0	0	0	0	0	0	9.00082	-4.92668	-36.5758	0	0	0
871	1	0	0	0	0	0	0	9.04622	-4.93783	-37.4081	0	0	0
871	2	0	0	0	0	0	0	9.20528	-5.00555	-37.7141	0	0	0
871	3	0	0	0	0	0	0	9.21911	-5.16324	-37.9315	0	0	0
871	4	0	0	0	0	0	0	9.33616	-5.08152	-37.8404	0	0	0
871	5	0	0	0	0	0	0	9.3374	-5.06916	-38.4091	0	0	0
871	6	0	0	0	0	0	0	9.55198	-5.2062	-39.1979	0	0	0
871	7	0	0	0	0	0	0	9.51886	-5.28316	-39.5466	0	0	0
871	8	0	0	0	0	0	0	9.61266	-5.25962	-39.5443	0	0	0
871	9	0	0	0	0	0	0	9.70403	-5.22539	-40.3766	0	0	0
872	0	0	0	0	0	0	0	9.83061	-5.37109	-40.3301	0	0	0
872	1	0	0	0	0	0	0	9.8645	-5.48456	-41.3821	0	0	0
872	2	0	0	0	0	0	0	9.95363	-5.32593	-42.2588	0	0	0
872	3	0	0	0	0	0	0	10.1036	-5.39213	-42.2559	0	0	0
872	4	0	0	0	0	0	0	10.1856	-5.52652	-42.4726	0	0	0
872	5	0	0	0	0	0	0	10.0963	-5.53692	-43.1296	0	0	0
872	6	0	0	0	0	0	0	10.2895	-5.4233	-43.5665	0	0	0
872	7	0	0	0	0	0	0	10.4482	-5.59297	-44.0035	0	0	0
872	8	0	0	0	0	0	0	10.4951	-5.54619	-44.4402	0	0	0
872	9	0	0	0	0	0	0	10.5431	-5.67013	-44.6576	0	0	0
873	0	0	0	0	0	0	0	10.5564	-5.57741	-44.9186	0	0	0
873	1	0	0	0	0	0	0	10.5678	-5.60018	-45.6199	0	0	0
873	2	0	0	0	0	0	0	10.761	-5.5994	-45.9688	0	0	0
873	3	0	0	0	0	0	0	10.8522	-5.64413	-46.6693	0	0	0
873	4	0	0	0	0	0	0	10.7738	-5.66579	-46.9753	0	0	0
873	5	0	0	0	0	0	0	10.8773	-5.68785	-47.5437	0	0	0
873	6	0	0	0	0	0	0	10.9808	-5.65207	-47.7168	0	0	0
873	7	0	0	0	0	0	0	10.971	-5.68546	-48.1105	0	0	0
873	8	0	0	0	0	0	0	11.0841	-5.77597	-49.0739	0	0	0
873	9	0	0	0	0	0	0	11.2645	-5.67339	-49.2043	0	0	0
874	0	0	0	0	0	0	0	11.3452	-5.7633	-49.7727	0	0	0
874	1	0	0	0	0	0	0	11.3264	-5.75057	-49.8146	0	0	0
874	2	0	0	0	0	0	0	11.4728	-5.8063	-49.9448	0	0	0
874	3	0	0	0	0	0	0	11.4734	-5.88475	-50.6016	0	0	0
874	4	0	0	0	0	0	0	11.5647	-5.89558	-51.1262	0	0	0
874	5	0	0	0	0	0	0	11.554	-5.84955	-51.564	0	0	0
874	6	0	0	0	0	0	0	11.6469	-5.8485	-52.1758	0	0	0
874	7	0	0	0	0	0	0	11.6717	-5.83603	-51.8673	0	0	0
874	8	0	0	0	0	0	0	11.7286	-5.92652	-52.5681	0	0	0
874	9	0	0	0	0	0	0	11.7624	-5.84671	-53.269	0	0	0
875	0	0	0	0	0	0	0	11.8193	-5.92589	-53.7068	0	0	0
875	1	0	0	0	0	0	0	11.9575	-5.98114	-53.8798	0	0	0
875	2	0	0	0	0	0	0	12.0378	-5.96919	-54.3605	0	0	0
875	3	0	0	0	0	0	0	12.0831	-6.01433	-54.8426	0	0	0
875	4	0	0	0	0	0	0	12.0742	-6.00014	-54.7521	0	0	0
875	5	0	0	0	0	0	0	12.2651	-5.92192	-56.0673	0	0	0
875	6	0	0	0	0	0	0	12.3906	-5.96664	-56.4167	0	0	0
875	7	0	0	0	0	0	0	12.3693	-6.01117	-56.3717	0	0	0
875	8	0	0	0	0	0	0	12.461	-5.96451	-56.6769	0	0	0
875	9	0	0	0	0	0	0	12.4511	-6.04399	-57.4218	0	0	0
876	0	0	0	0	0	0	0	12.4404	-6.07669	-57.7276	0	0	0
876	1	0	0	0	0	0	0	12.6106	-5.99611	-57.9009	0	0	0
876	2	0	0	0	0	0	0	12.6464	-5.97285	-58.4258	0	0	0
876	3	0	0	0	0	0	0	12.6701	-6.1309	-58.6881	0	0	0
876	4	0	0	0	0	0	0	12.5928	-6.00496	-58.8623	0	0	0
876	5	0	0	0	0	0	0	12.7862	-6.12918	-59.1672	0	0	0
876	6	0	0	0	0	0	0	12.7394	-6.02627	-59.9126	0	0	0
876	7	0	0	0	0	0	0	12.968	-6.12812	-60.1296	0	0	0
876	8	0	0	0	0	0	0	12.9137	-6.05777	-60.0837	0	0	0
876	9	0	0	0	0	0	0	13.0375	-6.05864	-61.0923	0	0	0
877	0	0	0	0	0	0	0	13.0613	-6.0916	-61.354	0	0	0
877	1	0	0	0	0	0	0	13.131	-6.17042	-61.7472	0	0	0
877	2	0	0	0	0	0	0	13.3453	-6.1349	-62.3589	0	0	0
877	3	0	0	0	0	0	0	13.3692	-6.11229	-62.7968	0	0	0
877	4	0	0	0	0	0	0	13.3365	-6.17935	-62.8833	0	0	0
877	5	0	0	0	0	0	0	13.463	-6.18985	-63.4075	0	0	0
877	6	0	0	0	0	0	0	13.4394	-6.17836	-63.6707	0	0	0
877	7	0	0	0	0	0	0	13.6005	-6.17621	-63.9308	0	0	0
877	8	0	0	0	0	0	0	13.5523	-6.25715	-64.985	0	0	0
877	9	0	0	0	0	0	0	13.5897	-6.22117	-64.9823	0	0	0
878	0	0	0	0	0	0	0	13.6372	-6.32217	-64.9367	0	0	0
878	1	0	0	0	0	0	0	13.5251	-6.23087	-65.5501	0	0	0
878	2	0	0	0	0	0	0	13.7848	-6.28651	-65.8992	0	0	0
878	3	0	0	0	0	0	0	13.7866	-6.25129	-65.9849	0	0	0
878	4	0	0	0	0	0	0	13.8775	-6.27357	-66.5542	0	0	0
878	5	0	0	0	0	0	0	13.8659	-6.30763	-67.2119	0	0	0
878	6	0	0	0	0	0	0	13.9807	-6.23896	-67.6487	0	0	0
878	7	0	0	0	0	0	0	14.083	-6.29456	-67.8664	0	0	0
878	8	0	0	0	0	0	0	14.1409	-6.31603	-68.1717	0	0	0
878	9	0	0	0	0	0	0	14.23	-6.30472	-69.2675	0	0	0
879	0	0	0	0	0	0	0	14.2429	-6.30448	-69.6174	0	0	0
879	1	0	0	0	0	0	0	14.2559	-6.38195	-69.44	0	0	0
879	2	0	0	0	0	0	0	14.2903	-6.29065	-70.0089	0	0	0
879	3	0	0	0	0	0	0	14.2904	-6.31315	-70.4471	0	0	0
879	4	0	0	0	0	0	0	14.4273	-6.41398	-70.7522	0	0	0
879	5	0	0	0	0	0	0	14.5631	-6.3003	-71.5402	0	0	0
879	6	0	0	0	0	0	0	14.5181	-6.31096	-71.7153	0	0	0
879	7	0	0	0	0	0	0	14.5344	-6.38848	-71.6247	0	0	0
879	8	0	0	0	0	0	0	14.5216	-6.38883	-72.3706	0	0	0
879	9	0	0	0	0	0	0	14.6454	-6.33204	-72.896	0	0	0
880	0	0	0	0	0	0	0	14.6918	-6.36402	-73.201	0	0	0
880	1	0	0	0	0	0	0	14.7385	-6.40865	-73.6816	0	0	0
880	2	0	0	0	0	0	0	14.7391	-6.43079	-74.2071	0	0	0
880	3	0	0	0	0	0	0	14.854	-6.35055	-74.6001	0	0	0
880	4	0	0	0	0	0	0	14.6966	-6.45139	-74.7309	0	0	0
880	5	0	0	0	0	0	0	14.9789	-6.46197	-75.606	0	0	0
880	6	0	0	0	0	0	0	15.1043	-6.48445	-76.1308	0	0	0
880	7	0	0	0	0	0	0	15.0702	-6.4613	-76.4814	0	0	0
880	8	0	0	0	0	0	0	15.117	-6.62013	-76.9625	0	0	0
880	9	0	0	0	0	0	0	15.1643	-6.57233	-77.0041	0	0	0
881	0	0	0	0	0	0	0	15.2429	-6.71989	-77.5737	0	0	0
881	1	0	0	0	0	0	0	15.2782	-6.73039	-78.186	0	0	0
881	2	0	0	0	0	0	0	15.4265	-6.79798	-78.3601	0	0	0
881	3	0	0	0	0	0	0	15.384	-6.78513	-78.6213	0	0	0
881	4	0	0	0	0	0	0	15.4415	-6.79616	-79.278	0	0	0
881	5	0	0	0	0	0	0	15.4423	-6.73773	-79.32	0	0	0
881	6	0	0	0	0	0	0	15.5667	-6.88548	-80.1529	0	0	0
881	7	0	0	0	0	0	0	15.6464	-6.90665	-80.1949	0	0	0
881	8	0	0	0	0	0	0	15.7154	-6.92971	-81.1151	0	0	0
881	9	0	0	0	0	0	0	15.7404	-6.87115	-81.3321	0	0	0
882	0	0	0	0	0	0	0	15.7297	-6.92696	-81.7695	0	0	0
882	1	0	0	0	0	0	0	15.8551	-6.90347	-81.8556	0	0	0
882	2	0	0	0	0	0	0	15.9672	-7.05175	-83.3025	0	0	0
882	3	0	0	0	0	0	0	15.9914	-7.10708	-83.0375	0	0	0
882	4	0	0	0	0	0	0	16.129	-7.12853	-83.4741	0	0	0
882	5	0	0	0	0	0	0	16.1416	-7.10414	-83.7792	0	0	0
882	6	0	0	0	0	0	0	16.234	-7.16031	-84.3037	0	0	0
882	7	0	0	0	0	0	0	16.201	-7.11388	-84.6097	0	0	0
882	8	0	0	0	0	0	0	16.3812	-7.31808	-85.2228	0	0	0
882	9	0	0	0	0	0	0	16.4156	-7.19269	-86.0551	0	0	0
883	0	0	0	0	0	0	0	16.4194	-7.23601	-85.6139	0	0	0
883	1	0	0	0	0	0	0	16.3301	-7.17801	-86.1828	0	0	0
883	2	0	0	0	0	0	0	16.522	-7.12262	-87.0597	0	0	0
883	3	0	0	0	0	0	0	16.5554	-7.17799	-87.3656	0	0	0
883	4	0	0	0	0	0	0	16.6823	-7.1091	-87.714	0	0	0
883	5	0	0	0	0	0	0	16.6712	-6.98313	-88.4147	0	0	0
883	6	0	0	0	0	0	0	16.66	-6.91356	-88.3257	0	0	0
883	7	0	0	0	0	0	0	16.8314	-6.86794	-89.0695	0	0	0
883	8	0	0	0	0	0	0	16.831	-6.82174	-89.5949	0	0	0
883	9	0	0	0	0	0	0	17.0104	-6.74208	-90.3395	0	0	0
884	0	0	0	0	0	0	0	17.059	-6.80827	-90.4685	0	0	0
884	1	0	0	0	0	0	0	17.0934	-6.70596	-91.0816	0	0	0
884	2	0	0	0	0	0	0	17.13	-6.79568	-91.3868	0	0	0
884	3	0	0	0	0	0	0	17.1979	-6.85076	-91.5604	0	0	0
884	4	0	0	0	0	0	0	17.3234	-6.77189	-92.5245	0	0	0
884	5	0	0	0	0	0	0	17.3921	-6.78126	-92.8289	0	0	0
884	6	0	0	0	0	0	0	17.4277	-6.78094	-93.4419	0	0	0
884	7	0	0	0	0	0	0	17.477	-6.81238	-92.9123	0	0	0
884	8	0	0	0	0	0	0	17.5209	-6.84716	-94.097	0	0	0
884	9	0	0	0	0	0	0	17.6017	-6.82264	-93.8752	0	0	0
885	0	0	0	0	0	0	0	17.7389	-6.83295	-94.6188	0	0	0
885	1	0	0	0	0	0	0	17.8191	-6.708	-95.5384	0	0	0
885	2	0	0	0	0	0	0	17.7966	-6.71816	-95.9321	0	0	0
885	3	0	0	0	0	0	0	17.947	-6.71693	-95.9734	0	0	0
885	4	0	0	0	0	0	0	17.9115	-6.66019	-96.8069	0	0	0
885	5	0	0	0	0	0	0	18.1605	-6.75057	-97.3314	0	0	0
885	6	0	0	0	0	0	0	18.2754	-6.79514	-98.1623	0	0	0
885	7	0	0	0	0	0	0	18.3104	-6.89611	-98.2926	0	0	0
885	8	0	0	0	0	0	0	18.3933	-6.88283	-98.465	0	0	0
885	9	0	0	0	0	0	0	18.3815	-6.89399	-99.0351	0	0	0
886	0	0	0	0	0	0	0	18.5526	-6.96118	-99.4276	0	0	0
886	1	0	0	0	0	0	0	18.6338	-7.03975	-99.9081	0	0	0
886	2	0	0	0	0	0	0	18.7122	-7.13008	-100.653	0	0	0
886	3	0	0	0	0	0	0	18.7273	-7.16207	-100.431	0	0	0
886	4	0	0	0	0	0	0	18.6485	-7.1045	-100.825	0	0	0
886	5	0	0	0	0	0	0	18.8203	-7.11474	-101.174	0	0	0
886	6	0	0	0	0	0	0	18.9092	-7.2522	-102.577	0	0	0
886	7	0	0	0	0	0	0	18.9341	-7.27267	-102.531	0	0	0
886	8	0	0	0	0	0	0	19.0155	-7.19216	-103.011	0	0	0
886	9	0	0	0	0	0	0	19.0282	-7.27086	-103.448	0	0	0
887	0	0	0	0	0	0	0	19.1306	-7.26987	-103.973	0	0	0
887	1	0	0	0	0	0	0	19.1085	-7.26915	-104.323	0	0	0
887	2	0	0	0	0	0	0	19.4368	-7.29068	-104.803	0	0	0
887	3	0	0	0	0	0	0	19.3586	-7.32476	-105.504	0	0	0
887	4	0	0	0	0	0	0	19.4945	-7.30156	-106.117	0	0	0
887	5	0	0	0	0	0	0	19.5865	-7.27825	-106.642	0	0	0
887	6	0	0	0	0	0	0	19.5768	-7.2644	-106.595	0	0	0
887	7	0	0	0	0	0	0	19.805	-7.34351	-107.295	0	0	0
887	8	0	0	0	0	0	0	19.7367	-7.2978	-108.172	0	0	0
887	9	0	0	0	0	0	0	19.9884	-7.34136	-108.431	0	0	0
888	0	0	0	0	0	0	0	19.9463	-7.39578	-108.078	0	0	0
888	1	0	0	0	0	0	0	19.9361	-7.14528	-108.822	0	0	0
888	2	0	0	0	0	0	0	19.8119	-7.30413	-109.349	0	0	0
888	3	0	0	0	0	0	0	20.1511	-7.29244	-110.312	0	0	0
888	4	0	0	0	0	0	0	20.2089	-7.35933	-110.704	0	0	0
888	5	0	0	0	0	0	0	20.2106	-7.25631	-111.361	0	0	0
888	6	0	0	0	0	0	0	20.2817	-7.29903	-111.445	0	0	0
888	7	0	0	0	0	0	0	20.4521	-7.27534	-111.882	0	0	0
888	8	0	0	0	0	0	0	20.4969	-7.43531	-112.978	0	0	0
888	9	0	0	0	0	0	0	20.6771	-7.26367	-113.634	0	0	0
889	0	0	0	0	0	0	0	20.7715	-7.35313	-113.895	0	0	0
889	1	0	0	0	0	0	0	20.8056	-7.38674	-114.464	0	0	0
889	2	0	0	0	0	0	0	20.9085	-7.47637	-114.857	0	0	0
889	3	0	0	0	0	0	0	20.8538	-7.53177	-115.381	0	0	0
889	4	0	0	0	0	0	0	21.0578	-7.54142	-115.949	0	0	0
889	5	0	0	0	0	0	0	21.0937	-7.48411	-116.693	0	0	0
889	6	0	0	0	0	0	0	21.1757	-7.60783	-117.305	0	0	0
889	7	0	0	0	0	0	0	21.1085	-7.71982	-117.084	0	0	0
889	8	0	0	0	0	0	0	21.1665	-7.64021	-118.223	0	0	0
889	9	0	0	0	0	0	0	21.3378	-7.74029	-118.22	0	0	0
890	0	0	0	0	0	0	0	21.4401	-7.69423	-119.183	0	0	0
890	1	0	0	0	0	0	0	21.5664	-7.88648	-119.752	0	0	0
890	2	0	0	0	0	0	0	21.5553	-7.93099	-120.409	0	0	0
890	3	0	0	0	0	0	0	21.4549	-7.90735	-120.89	0	0	0
890	4	0	0	0	0	0	0	21.7068	-8.07578	-121.15	0	0	0
890	5	0	0	0	0	0	0	21.7845	-8.0419	-122.421	0	0	0
890	6	0	0	0	0	0	0	21.9	-8.1424	-122.418	0	0	0
890	7	0	0	0	0	0	0	22.0023	-8.16458	-123.25	0	0	0
890	8	0	0	0	0	0	0	22.1055	-8.25469	-123.731	0	0	0
890	9	0	0	0	0	0	0	22.1196	-8.2299	-124.342	0	0	0
891	0	0	0	0	0	0	0	22.2893	-8.43438	-125.087	0	0	0
891	1	0	0	0	0	0	0	22.2794	-8.38723	-125.786	0	0	0
891	2	0	0	0	0	0	0	22.3135	-8.43152	-125.96	0	0	0
891	3	0	0	0	0	0	0	22.4755	-8.4863	-126.484	0	0	0
891	4	0	0	0	0	0	0	22.3084	-8.60921	-127.008	0	0	0
891	5	0	0	0	0	0	0	22.4896	-8.7228	-127.928	0	0	0
891	6	0	0	0	0	0	0	22.7155	-8.79082	-128.76	0	0	0
891	7	0	0	0	0	0	0	22.6714	-8.83446	-129.153	0	0	0
891	8	0	0	0	0	0	0	22.7866	-8.8437	-129.545	0	0	0
891	9	0	0	0	0	0	0	22.7882	-8.92286	-130.201	0	0	0
892	0	0	0	0	0	0	0	22.8812	-8.98898	-130.944	0	0	0
892	1	0	0	0	0	0	0	23.0613	-9.09187	-132.303	0	0	0
892	2	0	0	0	0	0	0	23.2403	-9.14748	-133.003	0	0	0
892	3	0	0	0	0	0	0	23.2894	-9.23647	-133.307	0	0	0
892	4	0	0	0	0	0	0	23.281	-9.38255	-134.225	0	0	0
892	5	0	0	0	0	0	0	23.4063	-9.50587	-134.53	0	0	0
892	6	0	0	0	0	0	0	23.3958	-9.67636	-135.626	0	0	0
892	7	0	0	0	0	0	0	23.4519	-9.69808	-136.458	0	0	0
892	8	0	0	0	0	0	0	23.6097	-9.73101	-137.29	0	0	0
892	9	0	0	0	0	0	0	23.6371	-9.72853	-137.461	0	0	0
893	0	0	0	0	0	0	0	23.7539	-9.86271	-137.809	0	0	0
893	1	0	0	0	0	0	0	23.7999	-10.0214	-138.861	0	0	0
893	2	0	0	0	0	0	0	23.8915	-10.0423	-138.99	0	0	0
893	3	0	0	0	0	0	0	24.0954	-10.189	-140.172	0	0	0
893	4	0	0	0	0	0	0	24.1674	-10.2092	-140.694	0	0	0
893	5	0	0	0	0	0	0	24.1211	-10.368	-141.571	0	0	0
893	6	0	0	0	0	0	0	24.2354	-10.4241	-142.271	0	0	0
893	7	0	0	0	0	0	0	24.3072	-10.3872	-142.662	0	0	0
893	8	0	0	0	0	0	0	24.4879	-10.5237	-143.977	0	0	0
893	9	0	0	0	0	0	0	24.6015	-10.7263	-144.764	0	0	0
894	0	0	0	0	0	0	0	24.6827	-10.8505	-145.771	0	0	0
894	1	0	0	0	0	0	0	24.7193	-10.9282	-145.768	0	0	0
894	2	0	0	0	0	0	0	24.8556	-10.9048	-146.819	0	0	0
894	3	0	0	0	0	0	0	24.9599	-10.9822	-147.342	0	0	0
894	4	0	0	0	0	0	0	25.1076	-10.9587	-147.954	0	0	0
894	5	0	0	0	0	0	0	25.1761	-11.0149	-149.312	0	0	0
894	6	0	0	0	0	0	0	25.3353	-11.1267	-149.486	0	0	0
894	7	0	0	0	0	0	0	25.2491	-11.1365	-149.878	0	0	0
894	8	0	0	0	0	0	0	25.3293	-11.135	-150.402	0	0	0
894	9	0	0	0	0	0	0	25.3973	-11.1683	-151.673	0	0	0
895	0	0	0	0	0	0	0	25.5909	-11.1104	-152.109	0	0	0
895	1	0	0	0	0	0	0	25.6259	-11.257	-152.984	0	0	0
895	2	0	0	0	0	0	0	25.8321	-11.2213	-153.463	0	0	0
895	3	0	0	0	0	0	0	25.9156	-11.2865	-153.591	0	0	0
895	4	0	0	0	0	0	0	25.9157	-11.1849	-154.819	0	0	0
895	5	0	0	0	0	0	0	26.0955	-11.2862	-155.913	0	0	0
895	6	0	0	0	0	0	0	26.3016	-11.3753	-156.349	0	0	0
895	7	0	0	0	0	0	0	26.3928	-11.4879	-156.874	0	0	0
895	8	0	0	0	0	0	0	26.4413	-11.4522	-157.748	0	0	0
895	9	0	0	0	0	0	0	26.4311	-11.4739	-158.185	0	0	0
896	0	0	0	0	0	0	0	26.5564	-11.5862	-158.709	0	0	0
896	1	0	0	0	0	0	0	26.7509	-11.5965	-159.978	0	0	0
896	2	0	0	0	0	0	0	26.7751	-11.5496	-160.503	0	0	0
896	3	0	0	0	0	0	0	26.8467	-11.672	-160.411	0	0	0
896	4	0	0	0	0	0	0	26.9145	-11.8081	-161.332	0	0	0
896	5	0	0	0	0	0	0	26.951	-11.7495	-162.031	0	0	0
896	6	0	0	0	0	0	0	27.0192	-11.8168	-162.95	0	0	0
896	7	0	0	0	0	0	0	27.2115	-11.9978	-163.563	0	0	0
896	8	0	0	0	0	0	0	27.2806	-11.9175	-164.175	0	0	0
896	9	0	0	0	0	0	0	27.4068	-12.0072	-165.05	0	0	0
897	0	0	0	0	0	0	0	27.4544	-12.1075	-165.047	0	0	0
897	1	0	0	0	0	0	0	27.5477	-12.0948	-165.834	0	0	0
897	2	0	0	0	0	0	0	27.7153	-12.1398	-166.93	0	0	0
897	3	0	0	0	0	0	0	27.7503	-12.1167	-168.113	0	0	0
897	4	0	0	0	0	0	0	27.8885	-12.2963	-168.022	0	0	0
897	5	0	0	0	0	0	0	27.9371	-12.2597	-168.764	0	0	0
897	6	0	0	0	0	0	0	28.0388	-12.3385	-169.42	0	0	0
897	7	0	0	0	0	0	0	28.0168	-12.3608	-170.384	0	0	0
897	8	0	0	0	0	0	0	28.2334	-12.3248	-170.732	0	0	0
897	9	0	0	0	0	0	0	28.2117	-12.4487	-171.477	0	0	0
898	0	0	0	0	0	0	0	28.3616	-12.3563	-171.824	0	0	0
898	1	0	0	0	0	0	0	28.3848	-12.4915	-172.613	0	0	0
898	2	0	0	0	0	0	0	28.4776	-12.4904	-173.399	0	0	0
898	3	0	0	0	0	0	0	28.557	-12.5914	-173.749	0	0	0
898	4	0	0	0	0	0	0	28.6367	-12.6141	-175.239	0	0	0
898	5	0	0	0	0	0	0	28.7059	-12.5564	-175.763	0	0	0
898	6	0	0	0	0	0	0	28.7873	-12.6901	-176.111	0	0	0
898	7	0	0	0	0	0	0	28.948	-12.6998	-176.415	0	0	0
898	8	0	0	0	0	0	0	29.0158	-12.7567	-177.642	0	0	0
898	9	0	0	0	0	0	0	29.1951	-12.8129	-178.65	0	0	0
899	0	0	0	0	0	0	0	29.257	-12.7756	-179.084	0	0	0
899	1	0	0	0	0	0	0	29.3366	-12.9234	-179.785	0	0	0
899	2	0	0	0	0	0	0	29.4174	-12.9214	-180.308	0	0	0
899	3	0	0	0	0	0	0	29.4529	-12.9086	-181.052	0	0	0
899	4	0	0	0	0	0	0	29.5218	-13.0775	-181.401	0	0	0
899	5	0	0	0	0	0	0	29.7039	-13.0884	-182.714	0	0	0
899	6	0	0	0	0	0	0	29.8075	-13.1778	-183.151	0	0	0
899	7	0	0	0	0	0	0	29.7306	-13.0632	-183.632	0	0	0
899	8	0	0	0	0	0	0	29.811	-13.1298	-184.244	0	0	0
899	9	0	0	0	0	0	0	30.0617	-13.1739	-185.03	0	0	0
900	0	0	0	0	0	0	0	30.1537	-13.1725	-185.598	0	0	0
900	1	0	0	0	0	0	0	30.2327	-13.3884	-186.869	0	0	0
900	2	0	0	0	0	0	0	30.2467	-13.4318	-186.998	0	0	0
900	3	0	0	0	0	0	0	30.3842	-13.3395	-187.522	0	0	0
900	4	0	0	0	0	0	0	30.4518	-13.4294	-188.398	0	0	0
900	5	0	0	0	0	0	0	30.5782	-13.5886	-189.624	0	0	0
900	6	0	0	0	0	0	0	30.6909	-13.5187	-190.104	0	0	0
900	7	0	0	0	0	0	0	30.818	-13.5858	-190.892	0	0	0
900	8	0	0	0	0	0	0	30.899	-13.6973	-191.415	0	0	0
900	9	0	0	0	0	0	0	30.9463	-13.5943	-191.896	0	0	0
901	0	0	0	0	0	0	0	31.0712	-13.7066	-192.639	0	0	0
901	1	0	0	0	0	0	0	31.176	-13.7384	-192.855	0	0	0
901	2	0	0	0	0	0	0	31.2215	-13.7154	-194.038	0	0	0
901	3	0	0	0	0	0	0	31.4508	-13.8493	-194.429	0	0	0
901	4	0	0	0	0	0	0	31.3624	-13.8601	-194.955	0	0	0
901	5	0	0	0	0	0	0	31.5432	-13.7231	-195.83	0	0	0
901	6	0	0	0	0	0	0	31.5565	-13.8352	-196.661	0	0	0
901	7	0	0	0	0	0	0	31.7267	-13.9139	-197.361	0	0	0
901	8	0	0	0	0	0	0	31.8081	-13.901	-197.753	0	0	0
901	9	0	0	0	0	0	0	31.9332	-13.9444	-198.058	0	0	0
902	0	0	0	0	0	0	0	32.0615	-13.9321	-198.625	0	0	0
902	1	0	0	0	0	0	0	32.2078	-13.8856	-199.325	0	0	0
902	2	0	0	0	0	0	0	32.2864	-13.8968	-200.684	0	0	0
902	3	0	0	0	0	0	0	32.4372	-13.9628	-201.25	0	0	0
902	4	0	0	0	0	0	0	32.4389	-13.9728	-201.687	0	0	0
902	5	0	0	0	0	0	0	32.5874	-13.9715	-201.948	0	0	0
902	6	0	0	0	0	0	0	32.5778	-13.9252	-203.131	0	0	0
902	7	0	0	0	0	0	0	32.7593	-14.0153	-203.523	0	0	0
902	8	0	0	0	0	0	0	32.9636	-13.9688	-204.53	0	0	0
902	9	0	0	0	0	0	0	32.8984	-14.0236	-204.659	0	0	0
903	0	0	0	0	0	0	0	32.9688	-13.8745	-205.095	0	0	0
903	1	0	0	0	0	0	0	32.9244	-13.9644	-205.884	0	0	0
903	2	0	0	0	0	0	0	33.0711	-13.9302	-206.76	0	0	0
903	3	0	0	0	0	0	0	33.2895	-13.837	-207.063	0	0	0
903	4	0	0	0	0	0	0	33.3804	-13.8707	-207.5	0	0	0
903	5	0	0	0	0	0	0	33.45	-13.8803	-208.243	0	0	0
903	6	0	0	0	0	0	0	33.5993	-13.9584	-208.723	0	0	0
903	7	0	0	0	0	0	0	33.6108	-13.9578	-209.38	0	0	0
903	8	0	0	0	0	0	0	33.7141	-13.9798	-210.124	0	0	0
903	9	0	0	0	0	0	0	33.8375	-13.9115	-211.439	0	0	0
904	0	0	0	0	0	0	0	33.9551	-13.908	-211.171	0	0	0
904	1	0	0	0	0	0	0	34.1136	-13.909	-212.486	0	0	0
904	2	0	0	0	0	0	0	34.1276	-13.9975	-212.527	0	0	0
904	3	0	0	0	0	0	0	34.2197	-14.0421	-213.271	0	0	0
904	4	0	0	0	0	0	0	34.3312	-13.996	-214.191	0	0	0
904	5	0	0	0	0	0	0	34.4575	-13.9267	-214.714	0	0	0
904	6	0	0	0	0	0	0	34.5038	-14.0171	-215.152	0	0	0
904	7	0	0	0	0	0	0	34.4515	-13.9224	-214.886	0	0	0
904	8	0	0	0	0	0	0	34.5313	-14.0597	-216.157	0	0	0
904	9	0	0	0	0	0	0	34.7343	-14.024	-216.549	0	0	0
905	0	0	0	0	0	0	0	34.8264	-13.9898	-217.644	0	0	0
905	1	0	0	0	0	0	0	34.8054	-13.9542	-218.125	0	0	0
905	2	0	0	0	0	0	0	34.9419	-14.101	-218.781	0	0	0
905	3	0	0	0	0	0	0	34.9555	-14.0312	-219.305	0	0	0
905	4	0	0	0	0	0	0	34.9916	-13.9269	-219.653	0	0	0
905	5	0	0	0	0	0	0	35.2157	-13.9621	-221.012	0	0	0
905	6	0	0	0	0	0	0	35.2955	-14.029	-221.581	0	0	0
905	7	0	0	0	0	0	0	35.3327	-14.072	-222.104	0	0	0
905	8	0	0	0	0	0	0	35.5376	-14.0262	-222.497	0	0	0
905	9	0	0	0	0	0	0	35.4464	-14.0595	-223.11	0	0	0
906	0	0	0	0	0	0	0	35.6186	-14.2055	-223.721	0	0	0
906	1	0	0	0	0	0	0	35.6651	-13.955	-224.421	0	0	0
906	2	0	0	0	0	0	0	35.8809	-14.2494	-225.034	0	0	0
906	3	0	0	0	0	0	0	35.9494	-14.2137	-225.514	0	0	0
906	4	0	0	0	0	0	0	35.8059	-14.3257	-225.995	0	0	0
906	5	0	0	0	0	0	0	35.863	-14.1886	-226.739	0	0	0
906	6	0	0	0	0	0	0	36.0907	-14.2773	-227.262	0	0	0
906	7	0	0	0	0	0	0	36.0686	-14.3568	-228.007	0	0	0
906	8	0	0	0	0	0	0	36.2289	-14.2868	-228.574	0	0	0
906	9	0	0	0	0	0	0	36.2757	-14.3088	-229.537	0	0	0
907	0	0	0	0	0	0	0	36.3672	-14.3982	-229.842	0	0	0
907	1	0	0	0	0	0	0	36.4808	-14.5111	-230.323	0	0	0
907	2	0	0	0	0	0	0	36.6152	-14.5572	-232.077	0	0	0
907	3	0	0	0	0	0	0	36.6634	-14.4981	-232.118	0	0	0
907	4	0	0	0	0	0	0	36.7203	-14.6453	-232.95	0	0	0
907	5	0	0	0	0	0	0	36.8466	-14.5299	-233.386	0	0	0
907	6	0	0	0	0	0	0	36.8941	-14.6195	-234.085	0	0	0
907	7	0	0	0	0	0	0	36.9843	-14.8004	-234.83	0	0	0
907	8	0	0	0	0	0	0	37.1662	-14.8222	-235.486	0	0	0
907	9	0	0	0	0	0	0	37.2137	-14.7867	-236.229	0	0	0
908	0	0	0	0	0	0	0	37.227	-14.8648	-236.403	0	0	0
908	1	0	0	0	0	0	0	37.2866	-14.8399	-236.882	0	0	0
908	2	0	0	0	0	0	0	37.3089	-14.862	-237.846	0	0	0
908	3	0	0	0	0	0	0	37.5361	-14.9188	-238.984	0	0	0
908	4	0	0	0	0	0	0	37.627	-14.9741	-239.333	0	0	0
908	5	0	0	0	0	0	0	37.7203	-15.0286	-239.725	0	0	0
908	6	0	0	0	0	0	0	37.8119	-15.1531	-240.557	0	0	0
908	7	0	0	0	0	0	0	37.9494	-15.1638	-241.081	0	0	0
908	8	0	0	0	0	0	0	37.9262	-15.0379	-242.089	0	0	0
908	9	0	0	0	0	0	0	38.1295	-15.2541	-243.272	0	0	0
909	0	0	0	0	0	0	0	38.2689	-15.2058	-243.268	0	0	0
909	1	0	0	0	0	0	0	38.3392	-15.2951	-243.967	0	0	0
909	2	0	0	0	0	0	0	38.3496	-15.4427	-244.757	0	0	0
909	3	0	0	0	0	0	0	38.509	-15.3965	-245.763	0	0	0
909	4	0	0	0	0	0	0	38.4761	-15.3957	-246.464	0	0	0
909	5	0	0	0	0	0	0	38.602	-15.4048	-246.812	0	0	0
909	6	0	0	0	0	0	0	38.7973	-15.517	-247.248	0	0	0
909	7	0	0	0	0	0	0	38.7206	-15.4587	-247.509	0	0	0
909	8	0	0	0	0	0	0	38.8013	-15.673	-248.121	0	0	0
909	9	0	0	0	0	0	0	38.8228	-15.5703	-248.909	0	0	0
910	0	0	0	0	0	0	0	39.0272	-15.7744	-249.96	0	0	0
910	1	0	0	0	0	0	0	39.1074	-15.7054	-250.661	0	0	0
910	2	0	0	0	0	0	0	39.1317	-15.7839	-251.361	0	0	0
910	3	0	0	0	0	0	0	39.2348	-15.8274	-251.402	0	0	0
910	4	0	0	0	0	0	0	39.2917	-15.8388	-252.761	0	0	0
910	5	0	0	0	0	0	0	39.4056	-15.9853	-253.241	0	0	0
910	6	0	0	0	0	0	0	39.5071	-16.0524	-254.117	0	0	0
910	7	0	0	0	0	0	0	39.5209	-16.0834	-254.114	0	0	0
910	8	0	0	0	0	0	0	39.6458	-16.0279	-255.21	0	0	0
910	9	0	0	0	0	0	0	39.6691	-16.0719	-255.822	0	0	0
911	0	0	0	0	0	0	0	39.6943	-16.2404	-256.302	0	0	0
911	1	0	0	0	0	0	0	39.7617	-16.2966	-257.003	0	0	0
911	2	0	0	0	0	0	0	39.8532	-16.3188	-257.791	0	0	0
911	3	0	0	0	0	0	0	40.0029	-16.4416	-257.919	0	0	0
911	4	0	0	0	0	0	0	39.914	-16.5542	-258.269	0	0	0
911	5	0	0	0	0	0	0	40.0155	-16.6448	-259.277	0	0	0
911	6	0	0	0	0	0	0	40.0487	-16.6671	-260.109	0	0	0
911	7	0	0	0	0	0	0	40.0268	-16.7113	-260.591	0	0	0
911	8	0	0	0	0	0	0	40.2326	-16.7666	-261.07	0	0	0
911	9	0	0	0	0	0	0	40.2798	-16.8224	-261.902	0	0	0
912	0	0	0	0	0	0	0	40.3145	-16.8897	-262.12	0	0	0
912	1	0	0	0	0	0	0	40.3607	-16.979	-262.776	0	0	0
912	2	0	0	0	0	0	0	40.5499	-17.1051	-264.136	0	0	0
912	3	0	0	0	0	0	0	40.5064	-17.2623	-264.485	0	0	0
912	4	0	0	0	0	0	0	40.5771	-17.4089	-264.965	0	0	0
912	5	0	0	0	0	0	0	40.5779	-17.498	-265.227	0	0	0
912	6	0	0	0	0	0	0	40.6453	-17.5328	-266.455	0	0	0
912	7	0	0	0	0	0	0	40.6806	-17.7123	-266.146	0	0	0
912	8	0	0	0	0	0	0	40.7705	-17.7808	-267.461	0	0	0
912	9	0	0	0	0	0	0	40.8515	-17.972	-267.678	0	0	0
913	0	0	0	0	0	0	0	40.8861	-18.1525	-267.896	0	0	0
913	1	0	0	0	0	0	0	40.797	-18.2531	-268.245	0	0	0
913	2	0	0	0	0	0	0	40.8652	-18.2876	-269.166	0	0	0
913	3	0	0	0	0	0	0	40.9899	-18.4464	-270.086	0	0	0
913	4	0	0	0	0	0	0	40.8885	-18.411	-270.743	0	0	0
913	5	0	0	0	0	0	0	40.9791	-18.6377	-271.005	0	0	0
913	6	0	0	0	0	0	0	40.9132	-18.8294	-271.574	0	0	0
913	7	0	0	0	0	0	0	41.0036	-19.0225	-272.45	0	0	0
913	8	0	0	0	0	0	0	40.9131	-19.0666	-273.063	0	0	0
913	9	0	0	0	0	0	0	41.1714	-19.249	-274.028	0	0	0
914	0	0	0	0	0	0	0	41.2291	-19.4518	-274.114	0	0	0
914	1	0	0	0	0	0	0	41.1731	-19.6334	-274.903	0	0	0
914	2	0	0	0	0	0	0	41.196	-19.6661	-275.165	0	0	0
914	3	0	0	0	0	0	0	41.2764	-19.8361	-276.041	0	0	0
914	4	0	0	0	0	0	0	41.2528	-20.0739	-276.391	0	0	0
914	5	0	0	0	0	0	0	41.1972	-19.9368	-276.829	0	0	0
914	6	0	0	0	0	0	0	41.2203	-20.2763	-277.485	0	0	0
914	7	0	0	0	0	0	0	41.1879	-20.3999	-277.177	0	0	0
914	8	0	0	0	0	0	0	41.2671	-20.5935	-278.186	0	0	0
914	9	0	0	0	0	0	0	41.2678	-20.7627	-278.623	0	0	0
915	0	0	0	0	0	0	0	41.2427	-20.7971	-279.457	0	0	0
915	1	0	0	0	0	0	0	41.267	-21.0225	-279.499	0	0	0
915	2	0	0	0	0	0	0	41.3116	-21.2051	-280.114	0	0	0
915	3	0	0	0	0	0	0	41.2102	-21.3635	-280.815	0	0	0
915	4	0	0	0	0	0	0	41.2324	-21.5448	-281.034	0	0	0
915	5	0	0	0	0	0	0	41.2424	-21.6129	-281.955	0	0	0
915	6	0	0	0	0	0	0	41.3906	-21.8385	-282.128	0	0	0
915	7	0	0	0	0	0	0	41.3918	-22.0084	-282.523	0	0	0
915	8	0	0	0	0	0	0	41.2884	-22.2127	-282.699	0	0	0
915	9	0	0	0	0	0	0	41.2649	-22.2809	-283.401	0	0	0
916	0	0	0	0	0	0	0	41.2995	-22.5643	-283.663	0	0	0
916	1	0	0	0	0	0	0	41.288	-22.7575	-284.365	0	0	0
916	2	0	0	0	0	0	0	41.3118	-22.9268	-284.495	0	0	0
916	3	0	0	0	0	0	0	41.3104	-23.0973	-284.671	0	0	0
916	4	0	0	0	0	0	0	41.1777	-23.3573	-284.583	0	0	0
916	5	0	0	0	0	0	0	41.2	-23.4136	-285.065	0	0	0
916	6	0	0	0	0	0	0	41.1633	-23.5966	-285.549	0	0	0
916	7	0	0	0	0	0	0	41.2218	-23.8114	-285.767	0	0	0
916	8	0	0	0	0	0	0	41.3221	-24.0054	-286.25	0	0	0
916	9	0	0	0	0	0	0	41.2229	-24.2646	-285.766	0	0	0
917	0	0	0	0	0	0	0	41.1789	-24.4344	-286.16	0	0	0
917	1	0	0	0	0	0	0	41.2444	-24.6516	-286.513	0	0	0
917	2	0	0	0	0	0	0	41.2531	-24.9139	-287.391	0	0	0
917	3	0	0	0	0	0	0	41.2991	-25.1171	-287.302	0	0	0
917	4	0	0	0	0	0	0	41.2553	-25.31	-287.39	0	0	0
917	5	0	0	0	0	0	0	41.2438	-25.5026	-287.346	0	0	0
917	6	0	0	0	0	0	0	41.1427	-25.7868	-287.829	0	0	0
917	7	0	0	0	0	0	0	41.221	-25.9688	-287.961	0	0	0
917	8	0	0	0	0	0	0	41.2672	-26.1841	-288.223	0	0	0
917	9	0	0	0	0	0	0	41.2896	-26.3435	-288.706	0	0	0
918	0	0	0	0	0	0	0	41.2798	-26.6491	-288.135	0	0	0
918	1	0	0	0	0	0	0	41.2143	-26.784	-287.564	0	0	0
918	2	0	0	0	0	0	0	41.2112	-27.0583	-288.575	0	0	0
918	3	0	0	0	0	0	0	41.2588	-27.2275	-288.398	0	0	0
918	4	0	0	0	0	0	0	41.3376	-27.4779	-288.837	0	0	0
918	5	0	0	0	0	0	0	41.3149	-27.7729	-288.837	0	0	0
918	6	0	0	0	0	0	0	41.3494	-27.8871	-289.145	0	0	0
918	7	0	0	0	0	0	0	41.2136	-28.0905	-288.969	0	0	0
918	8	0.122391	-4.99872	-21.9612	0	0	0	41.3851	-28.4084	-289.143	0	0	0
918	9	1.62135	-5.08258	-15.3183	0	0	0	41.4168	-28.5113	-290.109	0	0	0
919	0	0.933597	-1.79767	-17.9938	0	0	0	41.5082	-28.7834	-290.108	0	0	0
919	1	3.19258	-4.36699	-16.5981	0	0	0	41.4424	-29.1348	-290.02	0	0	0
919	2	1.34443	-1.16985	-18.5857	0	0	0	41.5549	-29.1579	-290.503	0	0	0
919	3	1.92237	-0.288647	-19.5339	0	0	0	41.4784	-29.5542	-290.37	0	0	0
919	4	2.76134	-0.701342	-19.6989	0	0	0	41.7252	-29.5666	-290.941	0	0	0
919	5	2.52788	0.897565	-21.5103	0	0	0	41.5016	-29.8832	-290.676	0	0	0
919	6	5.49217	0.0636598	-20.2623	0	0	0	41.6703	-30.1341	-291.642	0	0	0
919	7	4.78018	1.39205	-20.4298	0	0	0	41.8233	-30.2448	-290.497	0	0	0
919	8	5.04363	1.65834	-19.7261	0	0	0	41.5611	-30.598	-291.246	0	0	0
919	9	5.54	0.99589	-20.3367	0	0	0	41.9011	-30.5073	-291.288	0	0	0
920	0	5.32368	2.14684	-20.6771	0	0	0	41.6311	-30.9151	-291.946	0	0	0
920	1	5.49706	0.666106	-19.7281	0	0	0	41.9485	-31.0287	-291.813	0	0	0
920	2	5.55012	1.88251	-21.7221	0	0	0	41.8461	-31.2218	-292.472	0	0	0
920	3	6.25162	1.20115	-20.2356	0	0	0	41.823	-31.5173	-292.516	0	0	0
920	4	6.22555	1.61914	-21.7129	0	0	0	42.0187	-31.4934	-292.382	0	0	0
920	5	6.28677	1.64459	-22.3247	0	0	0	41.9369	-31.8802	-293.041	0	0	0
920	6	7.00378	1.40222	-24.1447	0	0	0	42.1544	-31.811	-293.082	0	0	0
920	7	7.03752	1.89318	-23.8831	0	0	0	42.1999	-32.1182	-293.96	0	0	0
920	8	7.69545	1.78546	-24.5648	0	0	0	42.2472	-32.241	-293.52	0	0	0
920	9	7.4027	2.0059	-25.3538	0	0	0	42.2369	-32.4125	-294.134	0	0	0
921	0	8.22323	2.34368	-25.6001	0	0	0	42.3509	-32.7294	-293.826	0	0	0
921	1	7.8203	2.51847	-27.5206	0	0	0	42.4093	-32.6264	-294.57	0	0	0
921	2	8.86026	2.83493	-27.5921	0	0	0	42.4655	-33.1036	-294.877	0	0	0
921	3	9.22187	3.17005	-29.0612	0	0	0	42.5143	-32.9539	-294.567	0	0	0
921	4	8.42786	2.94258	-27.8571	0	0	0	42.4139	-33.1356	-294.875	0	0	0
921	5	9.88901	3.74991	-30.0916	0	0	0	42.537	-33.2942	-295.444	0	0	0
921	6	9.84049	4.14896	-32.0061	0	0	0	42.6082	-33.3274	-295.661	0	0	0
921	7	11.2627	4.4005	-34.0761	0	0	0	42.7319	-33.6459	-296.1	0	0	0
921	8	10.9516	4.93304	-35.293	0	0	0	42.8467	-33.4745	-296.581	0	0	0
921	9	11.7143	4.89424	-35.8033	0	0	0	42.995	-33.7803	-296.623	0	0	0
922	0	12.2268	5.40785	-36.0521	0	0	0	42.9868	-33.7111	-296.928	0	0	0
922	1	12.7253	5.85333	-39.0925	0	0	0	43.0668	-33.949	-297.059	0	0	0
922	2	13.3043	5.85779	-41.2628	0	0	0	43.2568	-33.9618	-298.112	0	0	0
922	3	13.5088	5.94978	-41.5199	0	0	0	43.34	-33.9262	-298.329	0	0	0
922	4	14.3726	6.19828	-42.8129	0	0	0	43.3723	-34.1982	-298.46	0	0	0
922	5	13.818	6.21811	-44.3004	0	0	0	43.375	-34.1747	-298.678	0	0	0
922	6	14.3715	6.22238	-45.0783	0	0	0	43.4772	-34.4465	-299.028	0	0	0
922	7	14.2364	6.22183	-47.3459	0	0	0	43.6593	-34.435	-299.158	0	0	0
922	8	14.2567	5.93465	-48.831	0	0	0	43.6155	-34.5128	-299.551	0	0	0
922	9	14.3249	5.91502	-50.2235	0	0	0	43.6951	-34.6384	-300.209	0	0	0
923	0	14.3092	5.87173	-51.0927	0	0	0	43.6763	-34.591	-300.294	0	0	0
923	1	15.1299	6.25178	-52.0375	0	0	0	43.7887	-34.8527	-300.601	0	0	0
923	2	15.3289	6.34304	-54.3869	0	0	0	43.8686	-35.0343	-300.864	0	0	0
923	3	16.4111	6.81363	-57.418	0	0	0	43.8814	-35.0215	-301.081	0	0	0
923	4	16.9218	7.10757	-59.0626	0	0	0	43.9399	-35.0321	-301.212	0	0	0
923	5	17.6162	7.40105	-60.4435	0	0	0	43.996	-35.3272	-301.694	0	0	0
923	6	18.2153	7.71404	-63.1319	0	0	0	44.0661	-35.2804	-302.174	0	0	0
923	7	19.084	8.14117	-64.9445	0	0	0	44.1107	-35.3494	-302.482	0	0	0
923	8	19.686	8.34608	-68.1559	0	0	0	44.192	-35.529	-302.392	0	0	0
923	9	20.8495	8.887	-70.8394	0	0	0	44.2576	-35.439	-303.62	0	0	0
924	0	21.2546	9.02366	-71.8763	0	0	0	44.4059	-35.6548	-303.97	0	0	0
924	1	21.8331	9.58175	-74.8246	0	0	0	44.3985	-35.5733	-303.617	0	0	0
924	2	22.3204	9.76141	-76.9081	0	0	0	44.4102	-35.799	-303.966	0	0	0
924	3	22.9398	10.323	-78.8073	0	0	0	44.6038	-35.7761	-304.447	0	0	0
924	4	23.3798	10.6363	-81.153	0	0	0	44.6039	-35.8674	-305.28	0	0	0
924	5	23.9809	10.9295	-83.3166	0	0	0	44.7737	-35.8892	-305.454	0	0	0
924	6	24.4669	11.5549	-85.1339	0	0	0	44.7978	-36.025	-305.804	0	0	0
924	7	25.0053	12.0011	-85.6454	0	0	0	44.7669	-36.0007	-305.715	0	0	0
924	8	25.1602	12.2704	-87.5555	0	0	0	44.7793	-36.0228	-306.109	0	0	0
924	9	25.5545	12.8062	-90.5924	0	0	0	44.8586	-36.1701	-306.678	0	0	0
925	0	26.3323	13.0332	-92.6702	0	0	0	45.1421	-36.1359	-307.29	0	0	0
925	1	26.5723	13.5245	-94.6667	0	0	0	45.0173	-36.1922	-307.641	0	0	0
925	2	27.0373	13.9727	-95.6127	0	0	0	45.0876	-36.134	-308.297	0	0	0
925	3	27.1248	14.4628	-98.0454	0	0	0	45.2351	-36.2694	-308.164	0	0	0
925	4	27.4605	14.8215	-99.4309	0	0	0	45.1908	-36.3823	-308.646	0	0	0
925	5	27.8072	15.2696	-102.731	0	0	0	45.3029	-36.3379	-309.654	0	0	0
925	6	28.2672	15.807	-104.636	0	0	0	45.5746	-36.4272	-310.134	0	0	0
925	7	28.5155	16.231	-106.108	0	0	0	45.4961	-36.4836	-310.616	0	0	0
925	8	28.7612	16.5212	-108.368	0	0	0	45.6456	-36.5845	-310.745	0	0	0
925	9	29.112	17.0144	-109.925	0	0	0	45.6468	-36.4924	-311.226	0	0	0
926	0	29.3536	17.2836	-112.358	0	0	0	45.7386	-36.5152	-311.752	0	0	0
926	1	29.7038	17.8193	-115.744	0	0	0	45.7601	-36.6616	-312.014	0	0	0
926	2	29.9699	18.022	-117.047	0	0	0	45.9987	-36.6047	-312.276	0	0	0
926	3	29.9896	18.624	-118.521	0	0	0	45.9441	-36.7512	-312.888	0	0	0
926	4	30.1293	19.0498	-121.472	0	0	0	45.9579	-36.8178	-312.93	0	0	0
926	5	30.3754	18.8301	-124.694	0	0	0	46.0605	-36.7829	-313.367	0	0	0
926	6	30.7914	18.9023	-126.781	0	0	0	46.0377	-36.8848	-314.376	0	0	0
926	7	30.8181	18.7712	-128.871	0	0	0	46.2202	-36.781	-314.592	0	0	0
926	8	31.151	18.7301	-131.044	0	0	0	46.2658	-36.7358	-315.294	0	0	0
926	9	31.3934	18.9986	-131.823	0	0	0	46.3824	-36.8129	-315.203	0	0	0
927	0	31.5524	19.0014	-132.256	0	0	0	46.3717	-36.8587	-315.729	0	0	0
927	1	31.4398	19.0908	-134.609	0	0	0	46.531	-36.8926	-316.517	0	0	0
927	2	31.7012	19.0715	-137.915	0	0	0	46.6312	-36.9375	-317.306	0	0	0
927	3	31.9691	19.0533	-138.61	0	0	0	46.871	-36.9587	-317.697	0	0	0
927	4	31.9413	19.4771	-140.26	0	0	0	46.8159	-36.9356	-318.048	0	0	0
927	5	31.9647	19.8777	-141.126	0	0	0	46.9068	-37.0936	-318.134	0	0	0
927	6	31.7649	20.0796	-143.041	0	0	0	46.9424	-36.9906	-318.835	0	0	0
927	7	32.1175	20.4153	-145.646	0	0	0	46.921	-36.9558	-319.272	0	0	0
927	8	32.2872	20.8856	-147.21	0	0	0	47.0675	-36.9661	-319.534	0	0	0
927	9	32.2231	21.0212	-148.949	0	0	0	47.079	-37.1364	-320.016	0	0	0
928	0	32.5119	21.4678	-151.117	0	0	0	47.184	-37.0441	-320.101	0	0	0
928	1	32.6	21.8003	-152.246	0	0	0	47.0829	-37.1113	-320.364	0	0	0
928	2	32.8651	22.0501	-153.631	0	0	0	47.2288	-37.1009	-321.416	0	0	0
928	3	33.3508	22.2532	-155.888	0	0	0	47.1946	-37.1678	-321.459	0	0	0
928	4	33.795	22.3241	-157.709	0	0	0	47.2869	-37.1783	-321.633	0	0	0
928	5	33.9092	22.5485	-159.708	0	0	0	47.2992	-37.1095	-322.07	0	0	0
928	6	34.2448	22.5296	-159.879	0	0	0	47.3337	-37.2106	-322.596	0	0	0
928	7	34.69	22.8661	-161.612	0	0	0	47.3465	-37.1645	-322.901	0	0	0
928	8	34.9551	22.8683	-164.045	0	0	0	47.4588	-37.2665	-323.296	0	0	0
928	9	35.7271	22.9197	-166.563	0	0	0	47.5705	-37.2209	-324.084	0	0	0
929	0	36.2163	22.8576	-168.211	0	0	0	47.7076	-37.2313	-324.521	0	0	0
929	1	36.7087	22.8385	-168.901	0	0	0	47.6875	-37.1617	-324.607	0	0	0
929	2	36.8267	22.8412	-170.901	0	0	0	47.6421	-37.2412	-324.87	0	0	0
929	3	37.2713	22.7328	-173.16	0	0	0	47.6521	-37.2981	-325.835	0	0	0
929	4	37.871	22.8491	-174.632	0	0	0	47.7316	-37.3995	-326.097	0	0	0
929	5	38.5808	22.5901	-177.5	0	0	0	47.6177	-37.2632	-326.141	0	0	0
929	6	38.5859	22.4793	-179.504	0	0	0	47.7547	-37.2964	-326.71	0	0	0
929	7	38.7513	22.5926	-180.021	0	0	0	47.7553	-37.3072	-326.929	0	0	0
929	8	39.3486	22.5297	-182.367	0	0	0	47.825	-37.2834	-327.102	0	0	0
929	9	39.6599	22.2675	-184.977	0	0	0	47.7896	-37.3284	-327.672	0	0	0
930	0	39.8077	22.6052	-186.802	0	0	0	47.8797	-37.3056	-328.286	0	0	0
930	1	40.0597	22.2067	-189.503	0	0	0	47.7801	-37.2138	-328.679	0	0	0
930	2	40.5054	22.2562	-190.541	0	0	0	47.9154	-37.2921	-328.985	0	0	0
930	3	40.9238	22.4171	-192.537	0	0	0	47.8241	-37.2925	-329.38	0	0	0
930	4	41.2372	22.3311	-195.581	0	0	0	47.904	-37.223	-329.466	0	0	0
930	5	41.4582	22.2026	-198.452	0	0	0	47.8125	-37.2223	-330.299	0	0	0
930	6	42.0099	22.2755	-200.884	0	0	0	48.004	-37.2115	-331	0	0	0
930	7	42.3686	22.2144	-202.447	0	0	0	47.903	-37.1309	-331.35	0	0	0
930	8	42.5474	22.4844	-205.14	0	0	0	47.9264	-37.118	-331.787	0	0	0
930	9	42.9658	22.5557	-207.834	0	0	0	48.0054	-37.1631	-332.006	0	0	0
931	0	43.4997	22.7607	-211.308	0	0	0	48.0163	-37.0266	-332.663	0	0	0
931	1	43.6007	22.9662	-214.876	0	0	0	48.0514	-36.9571	-332.968	0	0	0
931	2	43.8437	22.9482	-217.661	0	0	0	48.1074	-36.9573	-333.538	0	0	0
931	3	44.2182	23.5965	-220.348	0	0	0	48.1189	-36.9447	-334.151	0	0	0
931	4	44.3564	23.5119	-222	0	0	0	47.8938	-36.8416	-334.283	0	0	0
931	5	44.2572	24.2248	-226	0	0	0	47.9362	-36.7741	-335.116	0	0	0
931	6	44.916	24.5655	-229.732	0	0	0	47.9485	-36.8298	-335.904	0	0	0
931	7	45.3329	24.8188	-233.468	0	0	0	48.0279	-36.7269	-336.034	0	0	0
931	8	45.236	25.3556	-237.557	0	0	0	48.0732	-36.6012	-336.515	0	0	0
931	9	46.004	25.9166	-241.201	0	0	0	48.0505	-36.4861	-337.26	0	0	0
932	0	46.2027	26.4336	-243.543	0	0	0	48.0161	-36.5877	-337.347	0	0	0
932	1	46.3949	26.7055	-248.674	0	0	0	47.9148	-36.5415	-338.049	0	0	0
932	2	47.2514	27.3589	-253.187	0	0	0	48.1388	-36.3828	-339.144	0	0	0
932	3	47.8053	27.6331	-256.658	0	0	0	48.1623	-36.3939	-340.064	0	0	0
932	4	48.689	28.4192	-260.034	0	0	0	48.0505	-36.3345	-339.974	0	0	0
932	5	49.3731	28.9143	-264.548	0	0	0	48.1401	-36.1986	-340.457	0	0	0
932	6	49.9875	29.6104	-268.974	0	0	0	48.1058	-36.0841	-341.113	0	0	0
932	7	50.8009	30.4619	-273.395	0	0	0	48.1172	-36.152	-341.683	0	0	0
932	8	51.7964	31.2053	-277.554	0	0	0	48.1614	-36.3098	-342.208	0	0	0
932	9	52.6798	31.8349	-281.802	0	0	0	48.2876	-36.1272	-342.47	0	0	0
933	0	53.9844	32.9319	-285.604	0	0	0	48.2774	-36.2627	-343.214	0	0	0
933	1	54.6745	33.63	-288.632	0	0	0	48.1999	-36.0333	-343.081	0	0	0
933	2	55.4208	34.1934	-293.579	0	0	0	48.2324	-35.9999	-344.177	0	0	0
933	3	56.5	35.0454	-298.259	0	0	0	48.4002	-36.0673	-344.352	0	0	0
933	4	57.1413	35.543	-302.162	0	0	0	48.2987	-35.9426	-345.36	0	0	0
933	5	58.0214	36.2392	-307.107	0	0	0	48.2063	-36.09	-345.975	0	0	0
933	6	58.243	37.0021	-309.532	0	0	0	48.2315	-35.9741	-346.104	0	0	0
933	7	58.7706	37.4518	-314.57	0	0	0	48.1854	-35.8598	-346.366	0	0	0
933	8	59.4756	38.0161	-318.038	0	0	0	48.2183	-35.8036	-347.901	0	0	0
933	9	60.014	38.8472	-322.812	0	0	0	48.3761	-35.7121	-348.382	0	0	0
934	0	60.4993	39.2972	-326.981	0	0	0	48.3762	-35.6541	-348.776	0	0	0
934	1	61.0027	39.836	-330.193	0	0	0	48.3886	-35.6298	-349.388	0	0	0
934	2	61.3551	40.3102	-333.575	0	0	0	48.4687	-35.4821	-349.825	0	0	0
934	3	61.7242	41.0698	-337.134	0	0	0	48.5598	-35.321	-350.218	0	0	0
934	4	62.03	41.5656	-341.217	0	0	0	48.4337	-35.2193	-351.14	0	0	0
934	5	62.819	41.9075	-344.601	0	0	0	48.6282	-35.0925	-351.706	0	0	0
934	6	62.8595	42.3557	-347.293	0	0	0	48.6957	-34.9557	-352.188	0	0	0
934	7	63.0375	42.8915	-350.506	0	0	0	48.6872	-34.6817	-352.449	0	0	0
934	8	63.3657	43.6089	-353.105	0	0	0	48.664	-34.5556	-352.755	0	0	0
934	9	63.5784	44.1237	-356.319	0	0	0	48.7215	-34.3621	-353.982	0	0	0
935	0	64.1248	44.6626	-361.358	0	0	0	48.9028	-34.1686	-354.55	0	0	0
935	1	64.3193	44.9374	-363.704	0	0	0	48.9479	-33.9065	-355.075	0	0	0
935	2	64.3788	45.2968	-367.268	0	0	0	49.0505	-33.5878	-355.907	0	0	0
935	3	64.819	45.4573	-370.569	0	0	0	49.0747	-33.5172	-355.816	0	0	0
935	4	64.512	45.7501	-373.877	0	0	0	49.1548	-33.1305	-356.604	0	0	0
935	5	64.8313	46.0017	-377.442	0	0	0	49.2902	-32.8575	-357.524	0	0	0
935	6	65.2908	46.4748	-380.826	0	0	0	49.3898	-32.7213	-358.137	0	0	0
935	7	65.8206	46.9689	-382.556	0	0	0	49.4031	-32.4808	-358.88	0	0	0
935	8	66.1933	47.7713	-385.941	0	0	0	49.2899	-32.378	-359.231	0	0	0
935	9	66.6563	48.311	-387.842	0	0	0	49.4486	-32.0592	-359.361	0	0	0
936	0	67.091	49.0045	-391.311	0	0	0	49.4495	-31.9219	-360.236	0	0	0
936	1	67.4479	49.4537	-392.521	0	0	0	49.4929	-31.7971	-360.982	0	0	0
936	2	68.08	49.8365	-396.688	0	0	0	49.7109	-31.5567	-361.154	0	0	0
936	3	68.3957	50.3961	-397.633	0	0	0	49.5963	-31.2948	-361.636	0	0	0
936	4	68.507	50.9989	-399.103	0	0	0	49.76	-31.0997	-361.895	0	0	0
[truncated: 7,895 more rows]
