# Supplementary material for: A Brake-Based Overground Gait Rehabilitation Device for Altering Propulsion Impulse Symmetry
Source: Sensors (Basel). 2021 Oct 5;21(19):6617. doi: 10.3390/s21196617 (PMC8512803; doi:10.3390/s21196617)
Supplement: Supplementary file 1 [file sensors-21-06617-s001.zip › GPT animations/code and data/stroke_data/Force/TR 34.csv]

Devices
1000
		FP1 (5629 Large) - Force			FP2 (5687 Large) [1000Hz] - Force			FP3 (5628 Small) - Force			FP4 (5639) - Force
Frame	Sub Frame	Fx	Fy	Fz	Fx	Fy	Fz	Fx	Fy	Fz	Fx	Fy	Fz
		N	N	N	N	N	N	N	N	N	N	N	N
4512	0	0	0	0	0	0	0	0	0	0	0	0	0
4512	1	0	0	0	0	0	0	0	0	0	0	0	0
4512	2	0	0	0	0	0	0	0	0	0	0	0	0
4512	3	0	0	0	0	0	0	0	0	0	0	0	0
4512	4	0	0	0	0	0	0	0	0	0	0	0	0
4512	5	0	0	0	0	0	0	0	0	0	0	0	0
4512	6	0	0	0	0	0	0	0	0	0	0	0	0
4512	7	0	0	0	0	0	0	0	0	0	0	0	0
4512	8	0	0	0	0	0	0	0	0	0	0	0	0
4512	9	0	0	0	0	0	0	0	0	0	0	0	0
4513	0	0	0	0	0	0	0	0	0	0	0	0	0
4513	1	0	0	0	0	0	0	0	0	0	0	0	0
4513	2	0	0	0	0	0	0	0	0	0	0	0	0
4513	3	0	0	0	0	0	0	0	0	0	0	0	0
4513	4	0	0	0	0	0	0	0	0	0	0	0	0
4513	5	0	0	0	0	0	0	0	0	0	0	0	0
4513	6	0	0	0	0	0	0	0	0	0	0	0	0
4513	7	0	0	0	0	0	0	0	0	0	0	0	0
4513	8	0	0	0	0	0	0	0	0	0	0	0	0
4513	9	0	0	0	0	0	0	0	0	0	0	0	0
4514	0	0	0	0	0	0	0	0	0	0	0	0	0
4514	1	0	0	0	0	0	0	0	0	0	0	0	0
4514	2	0	0	0	0	0	0	0	0	0	0	0	0
4514	3	0	0	0	0	0	0	0	0	0	0	0	0
4514	4	0	0	0	0	0	0	0	0	0	0	0	0
4514	5	0	0	0	0	0	0	0	0	0	0	0	0
4514	6	0	0	0	0	0	0	0	0	0	0	0	0
4514	7	0	0	0	0	0	0	0	0	0	0	0	0
4514	8	0	0	0	0	0	0	0	0	0	0	0	0
4514	9	0	0	0	0	0	0	0	0	0	0	0	0
4515	0	0	0	0	0	0	0	0	0	0	0	0	0
4515	1	0	0	0	0	0	0	0	0	0	0	0	0
4515	2	0	0	0	0	0	0	0	0	0	0	0	0
4515	3	0	0	0	0	0	0	0	0	0	0	0	0
4515	4	0	0	0	0	0	0	0	0	0	0	0	0
4515	5	0	0	0	0	0	0	0	0	0	0	0	0
4515	6	0	0	0	0	0	0	0	0	0	0	0	0
4515	7	0	0	0	0	0	0	0	0	0	0	0	0
4515	8	0	0	0	0	0	0	0	0	0	0	0	0
4515	9	0	0	0	0	0	0	0	0	0	0	0	0
4516	0	0	0	0	0	0	0	0	0	0	0	0	0
4516	1	0	0	0	0	0	0	0	0	0	0	0	0
4516	2	0	0	0	0	0	0	0	0	0	0	0	0
4516	3	0	0	0	0	0	0	0	0	0	0	0	0
4516	4	0	0	0	0	0	0	0	0	0	0	0	0
4516	5	0	0	0	0	0	0	0	0	0	0	0	0
4516	6	0	0	0	0	0	0	0	0	0	0	0	0
4516	7	0	0	0	0	0	0	0	0	0	0	0	0
4516	8	0	0	0	0	0	0	0	0	0	0	0	0
4516	9	0	0	0	0	0	0	0	0	0	0	0	0
4517	0	0	0	0	0	0	0	0	0	0	0	0	0
4517	1	0	0	0	0	0	0	0	0	0	0	0	0
4517	2	0	0	0	0	0	0	0	0	0	0	0	0
4517	3	0	0	0	0	0	0	0	0	0	0	0	0
4517	4	0	0	0	0	0	0	0	0	0	0	0	0
4517	5	0	0	0	0	0	0	0	0	0	0	0	0
4517	6	0	0	0	0	0	0	0	0	0	0	0	0
4517	7	0	0	0	0	0	0	0	0	0	0	0	0
4517	8	0	0	0	0	0	0	0	0	0	0	0	0
4517	9	0	0	0	0	0	0	0	0	0	0	0	0
4518	0	0	0	0	0	0	0	0	0	0	0	0	0
4518	1	0	0	0	0	0	0	0	0	0	0	0	0
4518	2	0	0	0	0	0	0	0	0	0	0	0	0
4518	3	0	0	0	0	0	0	0	0	0	0	0	0
4518	4	0	0	0	0	0	0	0	0	0	0	0	0
4518	5	0	0	0	0	0	0	0	0	0	0	0	0
4518	6	0	0	0	0	0	0	0	0	0	0	0	0
4518	7	0	0	0	0	0	0	0	0	0	0	0	0
4518	8	0	0	0	0	0	0	0	0	0	0	0	0
4518	9	0	0	0	0	0	0	0	0	0	0	0	0
4519	0	0	0	0	0	0	0	0	0	0	0	0	0
4519	1	0	0	0	0	0	0	0	0	0	0	0	0
4519	2	0	0	0	0	0	0	0	0	0	0	0	0
4519	3	0	0	0	0	0	0	0	0	0	0	0	0
4519	4	0	0	0	0	0	0	0	0	0	0	0	0
4519	5	0	0	0	0	0	0	0	0	0	0	0	0
4519	6	0	0	0	0	0	0	0	0	0	0	0	0
4519	7	0	0	0	0	0	0	0	0	0	0	0	0
4519	8	0	0	0	0	0	0	0	0	0	0	0	0
4519	9	0	0	0	0	0	0	0	0	0	0	0	0
4520	0	0	0	0	0	0	0	0	0	0	0	0	0
4520	1	0	0	0	0	0	0	0	0	0	0	0	0
4520	2	0	0	0	0	0	0	0	0	0	0	0	0
4520	3	0	0	0	0	0	0	0	0	0	0	0	0
4520	4	0	0	0	0	0	0	0	0	0	0	0	0
4520	5	0	0	0	0	0	0	0	0	0	0	0	0
4520	6	0	0	0	0	0	0	0	0	0	0	0	0
4520	7	0	0	0	0	0	0	0	0	0	0	0	0
4520	8	0	0	0	0	0	0	0	0	0	0	0	0
4520	9	0	0	0	0	0	0	0	0	0	0	0	0
4521	0	0	0	0	0	0	0	0	0	0	0	0	0
4521	1	0	0	0	0	0	0	0	0	0	0	0	0
4521	2	0	0	0	0	0	0	0	0	0	0	0	0
4521	3	0	0	0	0	0	0	0	0	0	0	0	0
4521	4	0	0	0	0	0	0	0	0	0	0	0	0
4521	5	0	0	0	0	0	0	0	0	0	0	0	0
4521	6	0	0	0	0	0	0	0	0	0	0	0	0
4521	7	0	0	0	0	0	0	0	0	0	0	0	0
4521	8	0	0	0	0	0	0	0	0	0	0	0	0
4521	9	0	0	0	0	0	0	0	0	0	0	0	0
4522	0	0	0	0	0	0	0	0	0	0	0	0	0
4522	1	0	0	0	0	0	0	0	0	0	0	0	0
4522	2	0	0	0	0	0	0	0	0	0	0	0	0
4522	3	0	0	0	0	0	0	0	0	0	0	0	0
4522	4	0	0	0	0	0	0	0	0	0	0	0	0
4522	5	0	0	0	0	0	0	0	0	0	0	0	0
4522	6	0	0	0	0	0	0	0	0	0	0	0	0
4522	7	0	0	0	0	0	0	0	0	0	0	0	0
4522	8	0	0	0	0	0	0	0	0	0	0	0	0
4522	9	0	0	0	0	0	0	0	0	0	0	0	0
4523	0	0	0	0	0	0	0	0	0	0	0	0	0
4523	1	0	0	0	0	0	0	0	0	0	0	0	0
4523	2	0	0	0	0	0	0	0	0	0	0	0	0
4523	3	0	0	0	0	0	0	0	0	0	0	0	0
4523	4	0	0	0	0	0	0	0	0	0	0	0	0
4523	5	0	0	0	0	0	0	0	0	0	0	0	0
4523	6	0	0	0	0	0	0	0	0	0	0	0	0
4523	7	0	0	0	0	0	0	0	0	0	0	0	0
4523	8	0	0	0	0	0	0	0	0	0	0	0	0
4523	9	0	0	0	0	0	0	0	0	0	0	0	0
4524	0	0	0	0	0	0	0	0	0	0	0	0	0
4524	1	0	0	0	0	0	0	0	0	0	0	0	0
4524	2	0	0	0	0	0	0	0	0	0	0	0	0
4524	3	0	0	0	0	0	0	0	0	0	0	0	0
4524	4	0	0	0	0	0	0	0	0	0	0	0	0
4524	5	0	0	0	0	0	0	0	0	0	0	0	0
4524	6	0	0	0	0	0	0	0	0	0	0	0	0
4524	7	0	0	0	0	0	0	0	0	0	0	0	0
4524	8	0	0	0	0	0	0	0	0	0	0	0	0
4524	9	0	0	0	0	0	0	0	0	0	0	0	0
4525	0	0	0	0	0	0	0	0	0	0	0	0	0
4525	1	0	0	0	0	0	0	0	0	0	0	0	0
4525	2	0	0	0	0	0	0	0	0	0	0	0	0
4525	3	0	0	0	0	0	0	0	0	0	0	0	0
4525	4	0	0	0	0	0	0	0	0	0	0	0	0
4525	5	0	0	0	0	0	0	0	0	0	0	0	0
4525	6	0	0	0	0	0	0	0	0	0	0	0	0
4525	7	0	0	0	0	0	0	0	0	0	0	0	0
4525	8	0	0	0	0	0	0	0	0	0	0	0	0
4525	9	0	0	0	0	0	0	0	0	0	0	0	0
4526	0	0	0	0	0	0	0	0	0	0	0	0	0
4526	1	0	0	0	0	0	0	0	0	0	0	0	0
4526	2	0	0	0	0	0	0	0	0	0	0	0	0
4526	3	0	0	0	0	0	0	0	0	0	0	0	0
4526	4	0	0	0	0	0	0	0	0	0	0	0	0
4526	5	0	0	0	0	0	0	0	0	0	0	0	0
4526	6	0	0	0	0	0	0	0	0	0	0	0	0
4526	7	0	0	0	0	0	0	0	0	0	0	0	0
4526	8	0	0	0	0	0	0	0	0	0	0	0	0
4526	9	0	0	0	0	0	0	0	0	0	0	0	0
4527	0	0	0	0	0	0	0	0	0	0	0	0	0
4527	1	0	0	0	0	0	0	0	0	0	0	0	0
4527	2	0	0	0	0	0	0	0	0	0	0	0	0
4527	3	0	0	0	0	0	0	0	0	0	0	0	0
4527	4	0	0	0	0	0	0	0	0	0	0	0	0
4527	5	0	0	0	0	0	0	0	0	0	0	0	0
4527	6	0	0	0	0	0	0	0	0	0	0	0	0
4527	7	0	0	0	0	0	0	0	0	0	0	0	0
4527	8	0	0	0	0	0	0	0	0	0	0	0	0
4527	9	0	0	0	0	0	0	0	0	0	0	0	0
4528	0	0	0	0	0	0	0	0	0	0	0	0	0
4528	1	0	0	0	0	0	0	0	0	0	0	0	0
4528	2	0	0	0	0	0	0	0	0	0	0	0	0
4528	3	0	0	0	0	0	0	0	0	0	0	0	0
4528	4	0	0	0	0	0	0	0	0	0	0	0	0
4528	5	0	0	0	0	0	0	0	0	0	0	0	0
4528	6	0	0	0	0	0	0	0	0	0	0	0	0
4528	7	0	0	0	0	0	0	0	0	0	0	0	0
4528	8	0	0	0	0	0	0	0	0	0	0	0	0
4528	9	0	0	0	0	0	0	0	0	0	0	0	0
4529	0	0	0	0	0	0	0	0	0	0	0	0	0
4529	1	0	0	0	0	0	0	0	0	0	0	0	0
4529	2	0	0	0	0	0	0	0	0	0	0	0	0
4529	3	0	0	0	0	0	0	0	0	0	0	0	0
4529	4	0	0	0	0	0	0	0	0	0	0	0	0
4529	5	0	0	0	0	0	0	0	0	0	0	0	0
4529	6	0	0	0	0	0	0	0	0	0	0	0	0
4529	7	0	0	0	0	0	0	0	0	0	0	0	0
4529	8	0	0	0	0	0	0	0	0	0	0	0	0
4529	9	0	0	0	0	0	0	0	0	0	0	0	0
4530	0	0	0	0	0	0	0	0	0	0	0	0	0
4530	1	0	0	0	0	0	0	0	0	0	0	0	0
4530	2	0	0	0	0	0	0	0	0	0	0	0	0
4530	3	0	0	0	0	0	0	0	0	0	0	0	0
4530	4	0	0	0	0	0	0	0	0	0	0	0	0
4530	5	0	0	0	0	0	0	0	0	0	0	0	0
4530	6	0	0	0	0	0	0	0	0	0	0	0	0
4530	7	0	0	0	0	0	0	0	0	0	0	0	0
4530	8	0	0	0	0	0	0	0	0	0	0	0	0
4530	9	0	0	0	0	0	0	0	0	0	0	0	0
4531	0	0	0	0	0	0	0	0	0	0	0	0	0
4531	1	0	0	0	0	0	0	0	0	0	0	0	0
4531	2	0	0	0	0	0	0	0	0	0	0	0	0
4531	3	0	0	0	0	0	0	0	0	0	0	0	0
4531	4	0	0	0	0	0	0	0	0	0	0	0	0
4531	5	0	0	0	0	0	0	0	0	0	0	0	0
4531	6	0	0	0	0	0	0	0	0	0	0	0	0
4531	7	0	0	0	0	0	0	0	0	0	0	0	0
4531	8	0	0	0	0	0	0	0	0	0	0	0	0
4531	9	0	0	0	0	0	0	0	0	0	0	0	0
4532	0	0	0	0	0	0	0	0	0	0	0	0	0
4532	1	0	0	0	0	0	0	0	0	0	0	0	0
4532	2	0	0	0	0	0	0	0	0	0	0	0	0
4532	3	0	0	0	0	0	0	0	0	0	0	0	0
4532	4	0	0	0	0	0	0	0	0	0	0	0	0
4532	5	0	0	0	0	0	0	0	0	0	0	0	0
4532	6	0	0	0	0	0	0	0	0	0	0	0	0
4532	7	0	0	0	0	0	0	0	0	0	0	0	0
4532	8	0	0	0	0	0	0	0	0	0	0	0	0
4532	9	0	0	0	0	0	0	0	0	0	0	0	0
4533	0	0	0	0	0	0	0	0	0	0	0	0	0
4533	1	0	0	0	0	0	0	0	0	0	0	0	0
4533	2	0	0	0	0	0	0	0	0	0	0	0	0
4533	3	0	0	0	0	0	0	0	0	0	0	0	0
4533	4	0	0	0	0	0	0	0	0	0	0	0	0
4533	5	0	0	0	0	0	0	0	0	0	0	0	0
4533	6	0	0	0	0	0	0	0	0	0	0	0	0
4533	7	0	0	0	0	0	0	0	0	0	0	0	0
4533	8	0	0	0	0	0	0	0	0	0	0	0	0
4533	9	0	0	0	0	0	0	0	0	0	0	0	0
4534	0	0	0	0	0	0	0	0	0	0	0	0	0
4534	1	0	0	0	0	0	0	0	0	0	0	0	0
4534	2	0	0	0	0	0	0	0	0	0	0	0	0
4534	3	0	0	0	0	0	0	0	0	0	0	0	0
4534	4	0	0	0	0	0	0	0	0	0	0	0	0
4534	5	0	0	0	0	0	0	0	0	0	0	0	0
4534	6	0	0	0	0	0	0	0	0	0	0	0	0
4534	7	0	0	0	0	0	0	0	0	0	0	0	0
4534	8	0	0	0	0	0	0	0	0	0	0	0	0
4534	9	0	0	0	0	0	0	0	0	0	0	0	0
4535	0	0	0	0	0	0	0	0	0	0	0	0	0
4535	1	0	0	0	0	0	0	0	0	0	0	0	0
4535	2	0	0	0	0	0	0	0	0	0	0	0	0
4535	3	0	0	0	0	0	0	0	0	0	0	0	0
4535	4	0	0	0	0	0	0	0	0	0	0	0	0
4535	5	0	0	0	0	0	0	0	0	0	0	0	0
4535	6	0	0	0	0	0	0	0	0	0	0	0	0
4535	7	0	0	0	0	0	0	0	0	0	0	0	0
4535	8	0	0	0	0	0	0	0	0	0	0	0	0
4535	9	0	0	0	0	0	0	0	0	0	0	0	0
4536	0	0	0	0	0	0	0	0	0	0	0	0	0
4536	1	0	0	0	0	0	0	0	0	0	0	0	0
4536	2	0	0	0	0	0	0	0	0	0	0	0	0
4536	3	0	0	0	0	0	0	0	0	0	0	0	0
4536	4	0	0	0	0	0	0	0	0	0	0	0	0
4536	5	0	0	0	0	0	0	0	0	0	0	0	0
4536	6	0	0	0	0	0	0	0	0	0	0	0	0
4536	7	0	0	0	0	0	0	0	0	0	0	0	0
4536	8	0	0	0	0	0	0	0	0	0	0	0	0
4536	9	0	0	0	0	0	0	0	0	0	0	0	0
4537	0	0	0	0	0	0	0	0	0	0	0	0	0
4537	1	0	0	0	0	0	0	0	0	0	0	0	0
4537	2	0	0	0	0	0	0	0	0	0	0	0	0
4537	3	0	0	0	0	0	0	0	0	0	0	0	0
4537	4	0	0	0	0	0	0	0	0	0	0	0	0
4537	5	0	0	0	0	0	0	0	0	0	0	0	0
4537	6	0	0	0	0	0	0	0	0	0	0	0	0
4537	7	0	0	0	0	0	0	0	0	0	0	0	0
4537	8	0	0	0	0	0	0	0	0	0	0	0	0
4537	9	0	0	0	0	0	0	0	0	0	0	0	0
4538	0	0	0	0	0	0	0	0	0	0	0	0	0
4538	1	0	0	0	0	0	0	0	0	0	0	0	0
4538	2	0	0	0	0	0	0	0	0	0	0	0	0
4538	3	0	0	0	0	0	0	0	0	0	0	0	0
4538	4	0	0	0	0	0	0	0	0	0	0	0	0
4538	5	0	0	0	0	0	0	0	0	0	0	0	0
4538	6	0	0	0	0	0	0	0	0	0	0	0	0
4538	7	0	0	0	0	0	0	0	0	0	0	0	0
4538	8	0	0	0	0	0	0	0	0	0	0	0	0
4538	9	0	0	0	0	0	0	0	0	0	0	0	0
4539	0	0	0	0	0	0	0	0	0	0	0	0	0
4539	1	0	0	0	0	0	0	0	0	0	0	0	0
4539	2	0	0	0	0	0	0	0	0	0	0	0	0
4539	3	0	0	0	0	0	0	0	0	0	0	0	0
4539	4	0	0	0	0	0	0	0	0	0	0	0	0
4539	5	0	0	0	0	0	0	0	0	0	0	0	0
4539	6	0	0	0	0	0	0	0	0	0	0	0	0
4539	7	0	0	0	0	0	0	0	0	0	0	0	0
4539	8	0	0	0	0	0	0	0	0	0	0	0	0
4539	9	0	0	0	0	0	0	0	0	0	0	0	0
4540	0	0	0	0	0	0	0	0	0	0	0	0	0
4540	1	0	0	0	0	0	0	0	0	0	0	0	0
4540	2	0	0	0	0	0	0	0	0	0	0	0	0
4540	3	0	0	0	0	0	0	0	0	0	0	0	0
4540	4	0	0	0	0	0	0	0	0	0	0	0	0
4540	5	0	0	0	0	0	0	0	0	0	0	0	0
4540	6	0	0	0	0	0	0	0	0	0	0	0	0
4540	7	0	0	0	0	0	0	0	0	0	0	0	0
4540	8	0	0	0	0	0	0	0	0	0	0	0	0
4540	9	0	0	0	0	0	0	0	0	0	0	0	0
4541	0	0	0	0	0	0	0	0	0	0	0	0	0
4541	1	0	0	0	0	0	0	0	0	0	0	0	0
4541	2	0	0	0	0	0	0	0	0	0	0	0	0
4541	3	0	0	0	0	0	0	0	0	0	0	0	0
4541	4	0	0	0	0	0	0	0	0	0	0	0	0
4541	5	0	0	0	0	0	0	0	0	0	0	0	0
4541	6	0	0	0	0	0	0	0	0	0	0	0	0
4541	7	0	0	0	0	0	0	0	0	0	0	0	0
4541	8	0	0	0	0	0	0	0	0	0	0	0	0
4541	9	0	0	0	0	0	0	0	0	0	0	0	0
4542	0	0	0	0	0	0	0	0	0	0	0	0	0
4542	1	0	0	0	0	0	0	0	0	0	0	0	0
4542	2	0	0	0	0	0	0	0	0	0	0	0	0
4542	3	0	0	0	0	0	0	0	0	0	0	0	0
4542	4	0	0	0	0	0	0	0	0	0	0	0	0
4542	5	0	0	0	0	0	0	0	0	0	0	0	0
4542	6	0	0	0	0	0	0	0	0	0	0	0	0
4542	7	0	0	0	0	0	0	0	0	0	0	0	0
4542	8	0	0	0	0	0	0	0	0	0	0	0	0
4542	9	0	0	0	0	0	0	0	0	0	0	0	0
4543	0	0	0	0	0	0	0	0	0	0	0	0	0
4543	1	0	0	0	0	0	0	0	0	0	0	0	0
4543	2	0	0	0	0	0	0	0	0	0	0	0	0
4543	3	0	0	0	0	0	0	0	0	0	0	0	0
4543	4	0	0	0	0	0	0	0	0	0	0	0	0
4543	5	0	0	0	0	0	0	0	0	0	0	0	0
4543	6	0	0	0	0	0	0	0	0	0	0	0	0
4543	7	0	0	0	0	0	0	0	0	0	0	0	0
4543	8	0	0	0	0	0	0	0	0	0	0	0	0
4543	9	0	0	0	0	0	0	0	0	0	0	0	0
4544	0	0	0	0	0	0	0	0	0	0	0	0	0
4544	1	0	0	0	0	0	0	0	0	0	0	0	0
4544	2	0	0	0	0	0	0	0	0	0	0	0	0
4544	3	0	0	0	0	0	0	0	0	0	0	0	0
4544	4	0	0	0	0	0	0	0	0	0	0	0	0
4544	5	0	0	0	0	0	0	0	0	0	0	0	0
4544	6	0	0	0	0	0	0	0	0	0	0	0	0
4544	7	0	0	0	0	0	0	0	0	0	0	0	0
4544	8	0	0	0	0	0	0	0	0	0	0	0	0
4544	9	0	0	0	0	0	0	0	0	0	0	0	0
4545	0	0	0	0	0	0	0	0	0	0	0	0	0
4545	1	0	0	0	0	0	0	0	0	0	0	0	0
4545	2	0	0	0	0	0	0	0	0	0	0	0	0
4545	3	0	0	0	0	0	0	0	0	0	0	0	0
4545	4	0	0	0	0	0	0	0	0	0	0	0	0
4545	5	0	0	0	0	0	0	0	0	0	0	0	0
4545	6	0	0	0	0	0	0	0	0	0	0	0	0
4545	7	0	0	0	0	0	0	0	0	0	0	0	0
4545	8	0	0	0	0	0	0	0	0	0	0	0	0
4545	9	0	0	0	0	0	0	0	0	0	0	0	0
4546	0	0	0	0	0	0	0	0	0	0	0	0	0
4546	1	0	0	0	0	0	0	0	0	0	0	0	0
4546	2	0	0	0	0	0	0	0	0	0	0	0	0
4546	3	0	0	0	0	0	0	0	0	0	0	0	0
4546	4	0	0	0	0	0	0	0	0	0	0	0	0
4546	5	0	0	0	0	0	0	0	0	0	0	0	0
4546	6	0	0	0	0	0	0	0	0	0	0	0	0
4546	7	0	0	0	0	0	0	0	0	0	0	0	0
4546	8	0	0	0	0	0	0	0	0	0	0	0	0
4546	9	0	0	0	0	0	0	0	0	0	0	0	0
4547	0	0	0	0	0	0	0	0	0	0	0	0	0
4547	1	0	0	0	0	0	0	0	0	0	0	0	0
4547	2	0	0	0	0	0	0	0	0	0	0	0	0
4547	3	0	0	0	0	0	0	0	0	0	0	0	0
4547	4	0	0	0	0	0	0	0	0	0	0	0	0
4547	5	0	0	0	0	0	0	0	0	0	0	0	0
4547	6	0	0	0	0	0	0	0	0	0	0	0	0
4547	7	0	0	0	0	0	0	0	0	0	0	0	0
4547	8	0	0	0	0	0	0	0	0	0	0	0	0
4547	9	0	0	0	0	0	0	0	0	0	0	0	0
4548	0	0	0	0	0	0	0	0	0	0	0	0	0
4548	1	0	0	0	0	0	0	0	0	0	0	0	0
4548	2	0	0	0	0	0	0	0	0	0	0	0	0
4548	3	0	0	0	0	0	0	0	0	0	0	0	0
4548	4	0	0	0	0	0	0	0	0	0	0	0	0
4548	5	0	0	0	0	0	0	0	0	0	0	0	0
4548	6	0	0	0	0	0	0	0	0	0	0	0	0
4548	7	0	0	0	0	0	0	0	0	0	0	0	0
4548	8	0	0	0	0	0	0	0	0	0	0	0	0
4548	9	0	0	0	0	0	0	0	0	0	0	0	0
4549	0	0	0	0	0	0	0	0	0	0	0	0	0
4549	1	0	0	0	0	0	0	0	0	0	0	0	0
4549	2	0	0	0	0	0	0	0	0	0	0	0	0
4549	3	0	0	0	0	0	0	0	0	0	0	0	0
4549	4	0	0	0	0	0	0	0	0	0	0	0	0
4549	5	0	0	0	0	0	0	0	0	0	0	0	0
4549	6	0	0	0	0	0	0	0	0	0	0	0	0
4549	7	0	0	0	0	0	0	0	0	0	0	0	0
4549	8	0	0	0	0	0	0	0	0	0	0	0	0
4549	9	0	0	0	0	0	0	0	0	0	0	0	0
4550	0	0	0	0	0	0	0	0	0	0	0	0	0
4550	1	0	0	0	0	0	0	0	0	0	0	0	0
4550	2	0	0	0	0	0	0	0	0	0	0	0	0
4550	3	0	0	0	0	0	0	0	0	0	0	0	0
4550	4	0	0	0	0	0	0	0	0	0	0	0	0
4550	5	0	0	0	0	0	0	0	0	0	0	0	0
4550	6	0	0	0	0	0	0	0	0	0	0	0	0
4550	7	0	0	0	0	0	0	0	0	0	0	0	0
4550	8	0	0	0	0	0	0	0	0	0	0	0	0
4550	9	0	0	0	0	0	0	0	0	0	0	0	0
4551	0	0	0	0	0	0	0	0	0	0	0	0	0
4551	1	0	0	0	0	0	0	0	0	0	0	0	0
4551	2	0	0	0	0	0	0	0	0	0	0	0	0
4551	3	0	0	0	0	0	0	0	0	0	0	0	0
4551	4	0	0	0	0	0	0	0	0	0	0	0	0
4551	5	0	0	0	0	0	0	0	0	0	0	0	0
4551	6	0	0	0	0	0	0	0	0	0	0	0	0
4551	7	0	0	0	0	0	0	0	0	0	0	0	0
4551	8	0	0	0	0	0	0	0	0	0	0	0	0
4551	9	0	0	0	0	0	0	0	0	0	0	0	0
4552	0	0	0	0	0	0	0	0	0	0	0	0	0
4552	1	0	0	0	0	0	0	0	0	0	0	0	0
4552	2	0	0	0	0	0	0	0	0	0	0	0	0
4552	3	0	0	0	0	0	0	0	0	0	0	0	0
4552	4	0	0	0	0	0	0	0	0	0	0	0	0
4552	5	0	0	0	0	0	0	0	0	0	0	0	0
4552	6	0	0	0	0	0	0	0	0	0	0	0	0
4552	7	0	0	0	0	0	0	0	0	0	0	0	0
4552	8	0	0	0	0	0	0	0	0	0	0	0	0
4552	9	0	0	0	0	0	0	0	0	0	0	0	0
4553	0	0	0	0	0	0	0	0	0	0	0	0	0
4553	1	0	0	0	0	0	0	0	0	0	0	0	0
4553	2	0	0	0	0	0	0	0	0	0	0	0	0
4553	3	0	0	0	0	0	0	0	0	0	0	0	0
4553	4	0	0	0	0	0	0	0	0	0	0	0	0
4553	5	0	0	0	0	0	0	0	0	0	0	0	0
4553	6	0	0	0	0	0	0	0	0	0	0	0	0
4553	7	0	0	0	0	0	0	0	0	0	0	0	0
4553	8	0	0	0	0	0	0	0	0	0	0	0	0
4553	9	0	0	0	0	0	0	0	0	0	0	0	0
4554	0	0	0	0	0	0	0	0	0	0	0	0	0
4554	1	0	0	0	0	0	0	0	0	0	0	0	0
4554	2	0	0	0	0	0	0	0	0	0	0	0	0
4554	3	0	0	0	0	0	0	0	0	0	0	0	0
4554	4	0	0	0	0	0	0	0	0	0	0	0	0
4554	5	0	0	0	0	0	0	0	0	0	0	0	0
4554	6	0	0	0	0	0	0	0	0	0	0	0	0
4554	7	0	0	0	0	0	0	0	0	0	0	0	0
4554	8	0	0	0	0	0	0	0	0	0	0	0	0
4554	9	0	0	0	0	0	0	0	0	0	0	0	0
4555	0	0	0	0	0	0	0	0	0	0	0	0	0
4555	1	0	0	0	0	0	0	0	0	0	0	0	0
4555	2	0	0	0	0	0	0	0	0	0	0	0	0
4555	3	0	0	0	0	0	0	0	0	0	0	0	0
4555	4	0	0	0	0	0	0	0	0	0	0	0	0
4555	5	0	0	0	0	0	0	0	0	0	0	0	0
4555	6	0	0	0	0	0	0	0	0	0	0	0	0
4555	7	0	0	0	0	0	0	0	0	0	0	0	0
4555	8	0	0	0	0	0	0	0	0	0	0	0	0
4555	9	0	0	0	0	0	0	0	0	0	0	0	0
4556	0	0	0	0	0	0	0	0	0	0	0	0	0
4556	1	0	0	0	0	0	0	0	0	0	0	0	0
4556	2	0	0	0	0	0	0	0	0	0	0	0	0
4556	3	0	0	0	0	0	0	0	0	0	0	0	0
4556	4	0	0	0	0	0	0	0	0	0	0	0	0
4556	5	0	0	0	0	0	0	0	0	0	0	0	0
4556	6	0	0	0	0	0	0	0	0	0	0	0	0
4556	7	0	0	0	0	0	0	0	0	0	0	0	0
4556	8	0	0	0	0	0	0	0	0	0	0	0	0
4556	9	0	0	0	0	0	0	0	0	0	0	0	0
4557	0	0	0	0	0	0	0	0	0	0	0	0	0
4557	1	0	0	0	0	0	0	0	0	0	0	0	0
4557	2	0	0	0	0	0	0	0	0	0	0	0	0
4557	3	0	0	0	0	0	0	0	0	0	0	0	0
4557	4	0	0	0	0	0	0	0	0	0	0	0	0
4557	5	0	0	0	0	0	0	0	0	0	0	0	0
4557	6	0	0	0	0	0	0	0	0	0	0	0	0
4557	7	0	0	0	0	0	0	0	0	0	0	0	0
4557	8	0	0	0	0	0	0	0	0	0	0	0	0
4557	9	0	0	0	0	0	0	0	0	0	0	0	0
4558	0	0	0	0	0	0	0	0	0	0	0	0	0
4558	1	0	0	0	0	0	0	0	0	0	0	0	0
4558	2	0	0	0	0	0	0	0	0	0	0	0	0
4558	3	0	0	0	0	0	0	0	0	0	0	0	0
4558	4	0	0	0	0	0	0	0	0	0	0	0	0
4558	5	0	0	0	0	0	0	0	0	0	0	0	0
4558	6	0	0	0	0	0	0	0	0	0	0	0	0
4558	7	0	0	0	0	0	0	0	0	0	0	0	0
4558	8	0	0	0	0	0	0	0	0	0	0	0	0
4558	9	0	0	0	0	0	0	0	0	0	0	0	0
4559	0	0	0	0	0	0	0	0	0	0	0	0	0
4559	1	0	0	0	0	0	0	0	0	0	0	0	0
4559	2	0	0	0	0	0	0	0	0	0	0	0	0
4559	3	0	0	0	0	0	0	0	0	0	0	0	0
4559	4	0	0	0	0	0	0	0	0	0	0	0	0
4559	5	0	0	0	0	0	0	0	0	0	0	0	0
4559	6	0	0	0	0	0	0	0	0	0	0	0	0
4559	7	0	0	0	0	0	0	0	0	0	0	0	0
4559	8	0	0	0	0	0	0	0	0	0	0	0	0
4559	9	0	0	0	0	0	0	0	0	0	0	0	0
4560	0	0	0	0	0	0	0	0	0	0	0	0	0
4560	1	0	0	0	0	0	0	0	0	0	0	0	0
4560	2	0	0	0	0	0	0	0	0	0	0	0	0
4560	3	0	0	0	0	0	0	0	0	0	0	0	0
4560	4	0	0	0	0	0	0	0	0	0	0	0	0
4560	5	0	0	0	0	0	0	0	0	0	0	0	0
4560	6	0	0	0	0	0	0	0	0	0	0	0	0
4560	7	0	0	0	0	0	0	0	0	0	0	0	0
4560	8	0	0	0	0	0	0	0	0	0	0	0	0
4560	9	0	0	0	0	0	0	0	0	0	0	0	0
4561	0	0	0	0	0	0	0	0	0	0	0	0	0
4561	1	0	0	0	0	0	0	0	0	0	0	0	0
4561	2	0	0	0	0	0	0	0	0	0	0	0	0
4561	3	0	0	0	0	0	0	0	0	0	0	0	0
4561	4	0	0	0	0	0	0	0	0	0	0	0	0
4561	5	0	0	0	0	0	0	0	0	0	0	0	0
4561	6	0	0	0	0	0	0	0	0	0	0	0	0
4561	7	0	0	0	0	0	0	0	0	0	0	0	0
4561	8	0	0	0	0	0	0	0	0	0	0	0	0
4561	9	0	0	0	0	0	0	0	0	0	0	0	0
4562	0	0	0	0	0	0	0	0	0	0	0	0	0
4562	1	0	0	0	0	0	0	0	0	0	0	0	0
4562	2	0	0	0	0	0	0	0	0	0	0	0	0
4562	3	0	0	0	0	0	0	0	0	0	0	0	0
4562	4	0	0	0	0	0	0	0	0	0	0	0	0
4562	5	0	0	0	0	0	0	0	0	0	0	0	0
4562	6	0	0	0	0	0	0	0	0	0	0	0	0
4562	7	0	0	0	0	0	0	0	0	0	0	0	0
4562	8	0	0	0	0	0	0	0	0	0	0	0	0
4562	9	0	0	0	0	0	0	0	0	0	0	0	0
4563	0	0	0	0	0	0	0	0	0	0	0	0	0
4563	1	0	0	0	0	0	0	0	0	0	0	0	0
4563	2	0	0	0	0	0	0	0	0	0	0	0	0
4563	3	0	0	0	0	0	0	0	0	0	0	0	0
4563	4	0	0	0	0	0	0	0	0	0	0	0	0
4563	5	0	0	0	0	0	0	0	0	0	0	0	0
4563	6	0	0	0	0	0	0	0	0	0	0	0	0
4563	7	0	0	0	0	0	0	0	0	0	0	0	0
4563	8	0	0	0	0	0	0	0	0	0	0	0	0
4563	9	0	0	0	0	0	0	0	0	0	0	0	0
4564	0	0	0	0	0	0	0	0	0	0	0	0	0
4564	1	0	0	0	0	0	0	0	0	0	0	0	0
4564	2	0	0	0	0	0	0	0	0	0	0	0	0
4564	3	0	0	0	0	0	0	0	0	0	0	0	0
4564	4	0	0	0	0	0	0	0	0	0	0	0	0
4564	5	0	0	0	0	0	0	0	0	0	0	0	0
4564	6	0	0	0	0	0	0	0	0	0	0	0	0
4564	7	0	0	0	0	0	0	0	0	0	0	0	0
4564	8	0	0	0	0	0	0	0	0	0	0	0	0
4564	9	0	0	0	0	0	0	0	0	0	0	0	0
4565	0	0	0	0	0	0	0	0	0	0	0	0	0
4565	1	0	0	0	0	0	0	0	0	0	0	0	0
4565	2	0	0	0	0	0	0	0	0	0	0	0	0
4565	3	0	0	0	0	0	0	0	0	0	0	0	0
4565	4	0	0	0	0	0	0	0	0	0	0	0	0
4565	5	0	0	0	0	0	0	0	0	0	0	0	0
4565	6	0	0	0	0	0	0	0	0	0	0	0	0
4565	7	0	0	0	0	0	0	0	0	0	0	0	0
4565	8	0	0	0	0	0	0	0	0	0	0	0	0
4565	9	0	0	0	0	0	0	0	0	0	0	0	0
4566	0	0	0	0	0	0	0	0	0	0	0	0	0
4566	1	0	0	0	0	0	0	0	0	0	0	0	0
4566	2	0	0	0	0	0	0	0	0	0	0	0	0
4566	3	0	0	0	0	0	0	0	0	0	0	0	0
4566	4	0	0	0	0	0	0	0	0	0	0	0	0
4566	5	0	0	0	0	0	0	0	0	0	0	0	0
4566	6	0	0	0	0	0	0	0	0	0	0	0	0
4566	7	0	0	0	0	0	0	0	0	0	0	0	0
4566	8	0	0	0	0	0	0	0	0	0	0	0	0
4566	9	0	0	0	0	0	0	0	0	0	0	0	0
4567	0	0	0	0	0	0	0	0	0	0	0	0	0
4567	1	0	0	0	0	0	0	0	0	0	0	0	0
4567	2	0	0	0	0	0	0	0	0	0	0	0	0
4567	3	0	0	0	0	0	0	0	0	0	0	0	0
4567	4	0	0	0	0	0	0	0	0	0	0	0	0
4567	5	0	0	0	0	0	0	0	0	0	0	0	0
4567	6	0	0	0	0	0	0	0	0	0	0	0	0
4567	7	0	0	0	0	0	0	0	0	0	0	0	0
4567	8	0	0	0	0	0	0	0	0	0	0	0	0
4567	9	0	0	0	0	0	0	0	0	0	0	0	0
4568	0	0	0	0	0	0	0	0	0	0	0	0	0
4568	1	0	0	0	0	0	0	0	0	0	0	0	0
4568	2	0	0	0	0	0	0	0	0	0	0	0	0
4568	3	0	0	0	0	0	0	0	0	0	0	0	0
4568	4	0	0	0	0	0	0	0	0	0	0	0	0
4568	5	0	0	0	0	0	0	0	0	0	0	0	0
4568	6	0	0	0	0	0	0	0	0	0	0	0	0
4568	7	0	0	0	0	0	0	0	0	0	0	0	0
4568	8	0	0	0	0	0	0	0	0	0	0	0	0
4568	9	0	0	0	0	0	0	0	0	0	0	0	0
4569	0	0	0	0	0	0	0	0	0	0	0	0	0
4569	1	0	0	0	0	0	0	0	0	0	0	0	0
4569	2	0	0	0	0	0	0	0	0	0	0	0	0
4569	3	0	0	0	0	0	0	0	0	0	0	0	0
4569	4	0	0	0	0	0	0	0	0	0	0	0	0
4569	5	0	0	0	0	0	0	0	0	0	0	0	0
4569	6	0	0	0	0	0	0	0	0	0	0	0	0
4569	7	0	0	0	0	0	0	0	0	0	0	0	0
4569	8	0	0	0	0	0	0	0	0	0	0	0	0
4569	9	0	0	0	0	0	0	0	0	0	0	0	0
4570	0	0	0	0	0	0	0	0	0	0	0	0	0
4570	1	0	0	0	0	0	0	0	0	0	0	0	0
4570	2	0	0	0	0	0	0	0	0	0	0	0	0
4570	3	0	0	0	0	0	0	0	0	0	0	0	0
4570	4	0	0	0	0	0	0	0	0	0	0	0	0
4570	5	0	0	0	0	0	0	0	0	0	0	0	0
4570	6	0	0	0	0	0	0	0	0	0	0	0	0
4570	7	0	0	0	0	0	0	0	0	0	0	0	0
4570	8	0	0	0	0	0	0	0	0	0	0	0	0
4570	9	0	0	0	0	0	0	0	0	0	0	0	0
4571	0	0	0	0	0	0	0	0	0	0	0	0	0
4571	1	0	0	0	0	0	0	0	0	0	0	0	0
4571	2	0	0	0	0	0	0	0	0	0	0	0	0
4571	3	0	0	0	0	0	0	0	0	0	0	0	0
4571	4	0	0	0	0	0	0	0	0	0	0	0	0
4571	5	0	0	0	0	0	0	0	0	0	0	0	0
4571	6	0	0	0	0	0	0	0	0	0	0	0	0
4571	7	0	0	0	0	0	0	0	0	0	0	0	0
4571	8	0	0	0	0	0	0	0	0	0	0	0	0
4571	9	0	0	0	0	0	0	0	0	0	0	0	0
4572	0	0	0	0	0	0	0	0	0	0	0	0	0
4572	1	0	0	0	0	0	0	0	0	0	0	0	0
4572	2	0	0	0	0	0	0	0	0	0	0	0	0
4572	3	0	0	0	0	0	0	0	0	0	0	0	0
4572	4	0	0	0	0	0	0	0	0	0	0	0	0
4572	5	0	0	0	0	0	0	0	0	0	0	0	0
4572	6	0	0	0	0	0	0	0	0	0	0	0	0
4572	7	0	0	0	0	0	0	0	0	0	0	0	0
4572	8	0	0	0	0	0	0	0	0	0	0	0	0
4572	9	0	0	0	0	0	0	0	0	0	0	0	0
4573	0	0	0	0	0	0	0	0	0	0	0	0	0
4573	1	0	0	0	0	0	0	0	0	0	0	0	0
4573	2	0	0	0	0	0	0	0	0	0	0	0	0
4573	3	0	0	0	0	0	0	0	0	0	0	0	0
4573	4	0	0	0	0	0	0	0	0	0	0	0	0
4573	5	0	0	0	0	0	0	0	0	0	0	0	0
4573	6	0	0	0	0	0	0	0	0	0	0	0	0
4573	7	0	0	0	0	0	0	0	0	0	0	0	0
4573	8	0	0	0	0	0	0	0	0	0	0	0	0
4573	9	0	0	0	0	0	0	0	0	0	0	0	0
4574	0	0	0	0	0	0	0	0	0	0	0	0	0
4574	1	0	0	0	0	0	0	0	0	0	0	0	0
4574	2	0	0	0	0	0	0	0	0	0	0	0	0
4574	3	0	0	0	0	0	0	0	0	0	0	0	0
4574	4	0	0	0	0	0	0	0	0	0	0	0	0
4574	5	0	0	0	0	0	0	0	0	0	0	0	0
4574	6	0	0	0	0	0	0	0	0	0	0	0	0
4574	7	0	0	0	0	0	0	0	0	0	0	0	0
4574	8	0	0	0	0	0	0	0	0	0	0	0	0
4574	9	0	0	0	0	0	0	0	0	0	0	0	0
4575	0	0	0	0	0	0	0	0	0	0	0	0	0
4575	1	0	0	0	0	0	0	0	0	0	0	0	0
4575	2	0	0	0	0	0	0	0	0	0	0	0	0
4575	3	0	0	0	0	0	0	0	0	0	0	0	0
4575	4	0	0	0	0	0	0	0	0	0	0	0	0
4575	5	0	0	0	0	0	0	0	0	0	0	0	0
4575	6	0	0	0	0	0	0	0	0	0	0	0	0
4575	7	0	0	0	0	0	0	0	0	0	0	0	0
4575	8	0	0	0	0	0	0	0	0	0	0	0	0
4575	9	0	0	0	0	0	0	0	0	0	0	0	0
4576	0	0	0	0	0	0	0	0	0	0	0	0	0
4576	1	0	0	0	0	0	0	0	0	0	0	0	0
4576	2	0	0	0	0	0	0	0	0	0	0	0	0
4576	3	0	0	0	0	0	0	0	0	0	0	0	0
4576	4	0	0	0	0	0	0	0	0	0	0	0	0
4576	5	0	0	0	0	0	0	0	0	0	0	0	0
4576	6	0	0	0	0	0	0	0	0	0	0	0	0
4576	7	0	0	0	0	0	0	0	0	0	0	0	0
4576	8	0	0	0	0	0	0	0	0	0	0	0	0
4576	9	0	0	0	0	0	0	0	0	0	0	0	0
4577	0	0	0	0	0	0	0	0	0	0	0	0	0
4577	1	0	0	0	0	0	0	0	0	0	0	0	0
4577	2	0	0	0	0	0	0	0	0	0	0	0	0
4577	3	0	0	0	0	0	0	0	0	0	0	0	0
4577	4	0	0	0	0	0	0	0	0	0	0	0	0
4577	5	0	0	0	0	0	0	0	0	0	0	0	0
4577	6	0	0	0	0	0	0	0	0	0	0	0	0
4577	7	0	0	0	0	0	0	0	0	0	0	0	0
4577	8	0	0	0	0	0	0	0	0	0	0	0	0
4577	9	0	0	0	0	0	0	0	0	0	0	0	0
4578	0	0	0	0	0	0	0	0	0	0	0	0	0
4578	1	0	0	0	0	0	0	0	0	0	0	0	0
4578	2	0	0	0	0	0	0	0	0	0	0	0	0
4578	3	0	0	0	0	0	0	0	0	0	0	0	0
4578	4	0	0	0	0	0	0	0	0	0	0	0	0
4578	5	0	0	0	0	0	0	0	0	0	0	0	0
4578	6	0	0	0	0	0	0	0	0	0	0	0	0
4578	7	0	0	0	0	0	0	0	0	0	0	0	0
4578	8	0	0	0	0	0	0	0	0	0	0	0	0
4578	9	0	0	0	0	0	0	0	0	0	0	0	0
4579	0	0	0	0	0	0	0	0	0	0	0	0	0
4579	1	0	0	0	0	0	0	0	0	0	0	0	0
4579	2	0	0	0	0	0	0	0	0	0	0	0	0
4579	3	0	0	0	0	0	0	0	0	0	0	0	0
4579	4	0	0	0	0	0	0	0	0	0	0	0	0
4579	5	0	0	0	0	0	0	0	0	0	0	0	0
4579	6	0	0	0	0	0	0	0	0	0	0	0	0
4579	7	0	0	0	0	0	0	0	0	0	0	0	0
4579	8	0	0	0	0	0	0	0	0	0	0	0	0
4579	9	0	0	0	0	0	0	0	0	0	0	0	0
4580	0	0	0	0	0	0	0	0	0	0	0	0	0
4580	1	0	0	0	0	0	0	0	0	0	0	0	0
4580	2	0	0	0	0	0	0	0	0	0	0	0	0
4580	3	0	0	0	0	0	0	0	0	0	0	0	0
4580	4	0	0	0	0	0	0	0	0	0	0	0	0
4580	5	0	0	0	0	0	0	0	0	0	0	0	0
4580	6	0	0	0	0	0	0	0	0	0	0	0	0
4580	7	0	0	0	0	0	0	0	0	0	0	0	0
4580	8	0	0	0	0	0	0	0	0	0	0	0	0
4580	9	0	0	0	0	0	0	0	0	0	0	0	0
4581	0	0	0	0	0	0	0	0	0	0	0	0	0
4581	1	0	0	0	0	0	0	0	0	0	0	0	0
4581	2	0	0	0	0	0	0	0	0	0	0	0	0
4581	3	0	0	0	0	0	0	0	0	0	0	0	0
4581	4	0	0	0	0	0	0	0	0	0	0	0	0
4581	5	0	0	0	0	0	0	0	0	0	0	0	0
4581	6	0	0	0	0	0	0	0	0	0	0	0	0
4581	7	0	0	0	0	0	0	0	0	0	0	0	0
4581	8	0	0	0	0	0	0	0	0	0	0	0	0
4581	9	0	0	0	0	0	0	0	0	0	0	0	0
4582	0	0	0	0	0	0	0	0	0	0	0	0	0
4582	1	0	0	0	0	0	0	0	0	0	0	0	0
4582	2	0	0	0	0	0	0	0	0	0	0	0	0
4582	3	0	0	0	0	0	0	0	0	0	0	0	0
4582	4	0	0	0	0	0	0	0	0	0	0	0	0
4582	5	0	0	0	0	0	0	0	0	0	0	0	0
4582	6	0	0	0	0	0	0	0	0	0	0	0	0
4582	7	0	0	0	0	0	0	0	0	0	0	0	0
4582	8	0	0	0	0	0	0	0	0	0	0	0	0
4582	9	0	0	0	0	0	0	0	0	0	0	0	0
4583	0	0	0	0	0	0	0	0	0	0	0	0	0
4583	1	0	0	0	0	0	0	0	0	0	0	0	0
4583	2	0	0	0	0	0	0	0	0	0	0	0	0
4583	3	0	0	0	0	0	0	0	0	0	0	0	0
4583	4	0	0	0	0	0	0	0	0	0	0	0	0
4583	5	0	0	0	0	0	0	0	0	0	0	0	0
4583	6	0	0	0	0	0	0	0	0	0	0	0	0
4583	7	0	0	0	0	0	0	0	0	0	0	0	0
4583	8	0	0	0	0	0	0	0	0	0	0	0	0
4583	9	0	0	0	0	0	0	0	0	0	0	0	0
4584	0	0	0	0	0	0	0	0	0	0	0	0	0
4584	1	0	0	0	0	0	0	0	0	0	0	0	0
4584	2	0	0	0	0	0	0	0	0	0	0	0	0
4584	3	0	0	0	0	0	0	0	0	0	0	0	0
4584	4	0	0	0	0	0	0	0	0	0	0	0	0
4584	5	0	0	0	0	0	0	0	0	0	0	0	0
4584	6	0	0	0	0	0	0	0	0	0	0	0	0
4584	7	0	0	0	0	0	0	0	0	0	0	0	0
4584	8	0	0	0	0	0	0	0	0	0	0	0	0
4584	9	0	0	0	0	0	0	0	0	0	0	0	0
4585	0	0	0	0	0	0	0	0	0	0	0	0	0
4585	1	0	0	0	0	0	0	0	0	0	0	0	0
4585	2	0	0	0	0	0	0	0	0	0	0	0	0
4585	3	0	0	0	0	0	0	0	0	0	0	0	0
4585	4	0	0	0	0	0	0	0	0	0	0	0	0
4585	5	0	0	0	0	0	0	0	0	0	0	0	0
4585	6	0	0	0	0	0	0	0	0	0	0	0	0
4585	7	0	0	0	0	0	0	0	0	0	0	0	0
4585	8	0	0	0	0	0	0	0	0	0	0	0	0
4585	9	0	0	0	0	0	0	0	0	0	0	0	0
4586	0	0	0	0	0	0	0	0	0	0	0	0	0
4586	1	0	0	0	0	0	0	0	0	0	0	0	0
4586	2	0	0	0	0	0	0	0	0	0	0	0	0
4586	3	0	0	0	0	0	0	0	0	0	0	0	0
4586	4	0	0	0	0	0	0	0	0	0	0	0	0
4586	5	0	0	0	0	0	0	0	0	0	0	0	0
4586	6	0	0	0	0	0	0	0	0	0	0	0	0
4586	7	0	0	0	0	0	0	0	0	0	0	0	0
4586	8	0	0	0	0	0	0	0	0	0	0	0	0
4586	9	0	0	0	0	0	0	0	0	0	0	0	0
4587	0	0	0	0	0	0	0	0	0	0	0	0	0
4587	1	0	0	0	0	0	0	0	0	0	0	0	0
4587	2	0	0	0	0	0	0	0	0	0	0	0	0
4587	3	0	0	0	0	0	0	0	0	0	0	0	0
4587	4	0	0	0	0	0	0	0	0	0	0	0	0
4587	5	0	0	0	0	0	0	0	0	0	0	0	0
4587	6	0	0	0	0	0	0	0	0	0	0	0	0
4587	7	0	0	0	0	0	0	0	0	0	0	0	0
4587	8	0	0	0	0	0	0	0	0	0	0	0	0
4587	9	0	0	0	0	0	0	0	0	0	0	0	0
4588	0	0	0	0	0	0	0	0	0	0	0	0	0
4588	1	0	0	0	0	0	0	0	0	0	0	0	0
4588	2	0	0	0	0	0	0	0	0	0	0	0	0
4588	3	0	0	0	0	0	0	0	0	0	0	0	0
4588	4	0	0	0	0	0	0	0	0	0	0	0	0
4588	5	0	0	0	0	0	0	0	0	0	0	0	0
4588	6	0	0	0	0	0	0	0	0	0	0	0	0
4588	7	0	0	0	0	0	0	0	0	0	0	0	0
4588	8	0	0	0	0	0	0	0	0	0	0	0	0
4588	9	0	0	0	0	0	0	0	0	0	0	0	0
4589	0	0	0	0	0	0	0	0	0	0	0	0	0
4589	1	0	0	0	0	0	0	0	0	0	0	0	0
4589	2	0	0	0	0	0	0	0	0	0	0	0	0
4589	3	0	0	0	0	0	0	0	0	0	0	0	0
4589	4	0	0	0	0	0	0	0	0	0	0	0	0
4589	5	0	0	0	0	0	0	0	0	0	0	0	0
4589	6	0	0	0	0	0	0	0	0	0	0	0	0
4589	7	0	0	0	0	0	0	0	0	0	0	0	0
4589	8	0	0	0	0	0	0	0	0	0	0	0	0
4589	9	0	0	0	0	0	0	0	0	0	0	0	0
4590	0	0	0	0	0	0	0	0	0	0	0	0	0
4590	1	0	0	0	0	0	0	0	0	0	0	0	0
4590	2	0	0	0	0	0	0	0	0	0	0	0	0
4590	3	0	0	0	0	0	0	0	0	0	0	0	0
4590	4	0	0	0	0	0	0	0	0	0	0	0	0
4590	5	0	0	0	0	0	0	0	0	0	0	0	0
4590	6	0	0	0	0	0	0	0	0	0	0	0	0
4590	7	0	0	0	0	0	0	0	0	0	0	0	0
4590	8	0	0	0	0	0	0	0	0	0	0	0	0
4590	9	0	0	0	0	0	0	0	0	0	0	0	0
4591	0	0	0	0	0	0	0	0	0	0	0	0	0
4591	1	0	0	0	0	0	0	0	0	0	0	0	0
4591	2	0	0	0	0	0	0	0	0	0	0	0	0
4591	3	0	0	0	0	0	0	0	0	0	0	0	0
4591	4	0	0	0	0	0	0	0	0	0	0	0	0
4591	5	0	0	0	0	0	0	0	0	0	0	0	0
4591	6	0	0	0	0	0	0	0	0	0	0	0	0
4591	7	0	0	0	0	0	0	0	0	0	0	0	0
4591	8	0	0	0	0	0	0	0	0	0	0	0	0
4591	9	0	0	0	0	0	0	0	0	0	0	0	0
4592	0	0	0	0	0	0	0	0	0	0	0	0	0
4592	1	0	0	0	0	0	0	0	0	0	0	0	0
4592	2	0	0	0	0	0	0	0	0	0	0	0	0
4592	3	0	0	0	0	0	0	0	0	0	0	0	0
4592	4	0	0	0	0	0	0	0	0	0	0	0	0
4592	5	0	0	0	0	0	0	0	0	0	0	0	0
4592	6	0	0	0	0	0	0	0	0	0	0	0	0
4592	7	0	0	0	0	0	0	0	0	0	0	0	0
4592	8	0	0	0	0	0	0	0	0	0	0	0	0
4592	9	0	0	0	0	0	0	0	0	0	0	0	0
4593	0	0	0	0	0	0	0	0	0	0	0	0	0
4593	1	0	0	0	0	0	0	0	0	0	0	0	0
4593	2	0	0	0	0	0	0	0	0	0	0	0	0
4593	3	0	0	0	0	0	0	0	0	0	0	0	0
4593	4	0	0	0	0	0	0	0	0	0	0	0	0
4593	5	0	0	0	0	0	0	0	0	0	0	0	0
4593	6	0	0	0	0	0	0	0	0	0	0	0	0
4593	7	0	0	0	0	0	0	0	0	0	0	0	0
4593	8	0	0	0	0	0	0	0	0	0	0	0	0
4593	9	0	0	0	0	0	0	0	0	0	0	0	0
4594	0	0	0	0	0	0	0	0	0	0	0	0	0
4594	1	0	0	0	0	0	0	0	0	0	0	0	0
4594	2	0	0	0	0	0	0	0	0	0	0	0	0
4594	3	0	0	0	0	0	0	0	0	0	0	0	0
4594	4	0	0	0	0	0	0	0	0	0	0	0	0
4594	5	0	0	0	0	0	0	0	0	0	0	0	0
4594	6	0	0	0	0	0	0	0	0	0	0	0	0
4594	7	0	0	0	0	0	0	0	0	0	0	0	0
4594	8	0	0	0	0	0	0	0	0	0	0	0	0
4594	9	0	0	0	0	0	0	0	0	0	0	0	0
4595	0	0	0	0	0	0	0	0	0	0	0	0	0
4595	1	0	0	0	0	0	0	0	0	0	0	0	0
4595	2	0	0	0	0	0	0	0	0	0	0	0	0
4595	3	0	0	0	0	0	0	0	0	0	0	0	0
4595	4	0	0	0	0	0	0	0	0	0	0	0	0
4595	5	0	0	0	0	0	0	0	0	0	0	0	0
4595	6	0	0	0	0	0	0	0	0	0	0	0	0
4595	7	0	0	0	0	0	0	0	0	0	0	0	0
4595	8	0	0	0	0	0	0	0	0	0	0	0	0
4595	9	0	0	0	0	0	0	0	0	0	0	0	0
4596	0	0	0	0	0	0	0	0	0	0	0	0	0
4596	1	0	0	0	0	0	0	0	0	0	0	0	0
4596	2	0	0	0	0	0	0	0	0	0	0	0	0
4596	3	0	0	0	0	0	0	0	0	0	0	0	0
4596	4	0	0	0	0	0	0	0	0	0	0	0	0
4596	5	0	0	0	0	0	0	0	0	0	0	0	0
4596	6	0	0	0	0	0	0	0	0	0	0	0	0
4596	7	0	0	0	0	0	0	0	0	0	0	0	0
4596	8	0	0	0	0	0	0	0	0	0	0	0	0
4596	9	0	0	0	0	0	0	0	0	0	0	0	0
4597	0	0	0	0	0	0	0	0	0	0	0	0	0
4597	1	0	0	0	0	0	0	0	0	0	0	0	0
4597	2	0	0	0	0	0	0	0	0	0	0	0	0
4597	3	0	0	0	0	0	0	0	0	0	0	0	0
4597	4	0	0	0	0	0	0	0	0	0	0	0	0
4597	5	0	0	0	0	0	0	0	0	0	0	0	0
4597	6	0	0	0	0	0	0	0	0	0	0	0	0
4597	7	0	0	0	0	0	0	0	0	0	0	0	0
4597	8	0	0	0	0	0	0	0	0	0	0	0	0
4597	9	0	0	0	0	0	0	0	0	0	0	0	0
4598	0	0	0	0	0	0	0	0	0	0	0	0	0
4598	1	0	0	0	0	0	0	0	0	0	0	0	0
4598	2	0	0	0	0	0	0	0	0	0	0	0	0
4598	3	0	0	0	0	0	0	0	0	0	0	0	0
4598	4	0	0	0	0	0	0	0	0	0	0	0	0
4598	5	0	0	0	0	0	0	0	0	0	0	0	0
4598	6	0	0	0	0	0	0	0	0	0	0	0	0
4598	7	0	0	0	0	0	0	0	0	0	0	0	0
4598	8	0	0	0	0	0	0	0	0	0	0	0	0
4598	9	0	0	0	0	0	0	0	0	0	0	0	0
4599	0	0	0	0	0	0	0	0	0	0	0	0	0
4599	1	0	0	0	0	0	0	0	0	0	0	0	0
4599	2	0	0	0	0	0	0	0	0	0	0	0	0
4599	3	0	0	0	0	0	0	0	0	0	0	0	0
4599	4	0	0	0	0	0	0	0	0	0	0	0	0
4599	5	0	0	0	0	0	0	0	0	0	0	0	0
4599	6	0	0	0	0	0	0	0	0	0	0	0	0
4599	7	0	0	0	0	0	0	0	0	0	0	0	0
4599	8	0	0	0	0	0	0	0	0	0	0	0	0
4599	9	0	0	0	0	0	0	0	0	0	0	0	0
4600	0	0	0	0	0	0	0	0	0	0	0	0	0
4600	1	0	0	0	0	0	0	0	0	0	0	0	0
4600	2	0	0	0	0	0	0	0	0	0	0	0	0
4600	3	0	0	0	0	0	0	0	0	0	0	0	0
4600	4	0	0	0	0	0	0	0	0	0	0	0	0
4600	5	0	0	0	0	0	0	0	0	0	0	0	0
4600	6	0	0	0	0	0	0	0	0	0	0	0	0
4600	7	0	0	0	0	0	0	0	0	0	0	0	0
4600	8	0	0	0	0	0	0	0	0	0	0	0	0
4600	9	0	0	0	0	0	0	0	0	0	0	0	0
4601	0	0	0	0	0	0	0	0	0	0	0	0	0
4601	1	0	0	0	0	0	0	0	0	0	0	0	0
4601	2	0	0	0	0	0	0	0	0	0	0	0	0
4601	3	0	0	0	0	0	0	0	0	0	0	0	0
4601	4	0	0	0	0	0	0	0	0	0	0	0	0
4601	5	0	0	0	0	0	0	0	0	0	0	0	0
4601	6	0	0	0	0	0	0	0	0	0	0	0	0
4601	7	0	0	0	0	0	0	0	0	0	0	0	0
4601	8	0	0	0	0	0	0	0	0	0	0	0	0
4601	9	0	0	0	0	0	0	0	0	0	0	0	0
4602	0	0	0	0	0	0	0	0	0	0	0	0	0
4602	1	0	0	0	0	0	0	0	0	0	0	0	0
4602	2	0	0	0	0	0	0	0	0	0	0	0	0
4602	3	0	0	0	0	0	0	0	0	0	0	0	0
4602	4	0	0	0	0	0	0	0	0	0	0	0	0
4602	5	0	0	0	0	0	0	0	0	0	0	0	0
4602	6	0	0	0	0	0	0	0	0	0	0	0	0
4602	7	0	0	0	0	0	0	0	0	0	0	0	0
4602	8	0	0	0	0	0	0	0	0	0	0	0	0
4602	9	0	0	0	0	0	0	0	0	0	0	0	0
4603	0	0	0	0	0	0	0	0	0	0	0	0	0
4603	1	0	0	0	0	0	0	0	0	0	0	0	0
4603	2	0	0	0	0	0	0	0	0	0	0	0	0
4603	3	0	0	0	0	0	0	0	0	0	0	0	0
4603	4	0	0	0	0	0	0	0	0	0	0	0	0
4603	5	0	0	0	0	0	0	0	0	0	0	0	0
4603	6	0	0	0	0	0	0	0	0	0	0	0	0
4603	7	0	0	0	0	0	0	0	0	0	0	0	0
4603	8	0	0	0	0	0	0	0	0	0	0	0	0
4603	9	0	0	0	0	0	0	0	0	0	0	0	0
4604	0	0	0	0	0	0	0	0	0	0	0	0	0
4604	1	0	0	0	0	0	0	0	0	0	0	0	0
4604	2	0	0	0	0	0	0	0	0	0	0	0	0
4604	3	0	0	0	0	0	0	0	0	0	0	0	0
4604	4	0	0	0	0	0	0	0	0	0	0	0	0
4604	5	0	0	0	0	0	0	0	0	0	0	0	0
4604	6	0	0	0	0	0	0	0	0	0	0	0	0
4604	7	0	0	0	0	0	0	0	0	0	0	0	0
4604	8	0	0	0	0	0	0	0	0	0	0	0	0
4604	9	0	0	0	0	0	0	0	0	0	0	0	0
4605	0	0	0	0	0	0	0	0	0	0	0	0	0
4605	1	0	0	0	0	0	0	0	0	0	0	0	0
4605	2	0	0	0	0	0	0	0	0	0	0	0	0
4605	3	0	0	0	0	0	0	0	0	0	0	0	0
4605	4	0	0	0	0	0	0	0	0	0	0	0	0
4605	5	0	0	0	0	0	0	0	0	0	0	0	0
4605	6	0	0	0	0	0	0	0	0	0	0	0	0
4605	7	0	0	0	0	0	0	0	0	0	0	0	0
4605	8	0	0	0	0	0	0	0	0	0	0	0	0
4605	9	0	0	0	0	0	0	0	0	0	0	0	0
4606	0	0	0	0	0	0	0	0	0	0	0	0	0
4606	1	0	0	0	0	0	0	0	0	0	0	0	0
4606	2	0	0	0	0	0	0	0	0	0	0	0	0
4606	3	0	0	0	0	0	0	0	0	0	0	0	0
4606	4	0	0	0	0	0	0	0	0	0	0	0	0
4606	5	0	0	0	0	0	0	0	0	0	0	0	0
4606	6	0	0	0	0	0	0	0	0	0	0	0	0
4606	7	0	0	0	0	0	0	0	0	0	0	0	0
4606	8	0	0	0	0	0	0	0	0	0	0	0	0
4606	9	0	0	0	0	0	0	0	0	0	0	0	0
4607	0	0	0	0	0	0	0	0	0	0	0	0	0
4607	1	0	0	0	0	0	0	0	0	0	0	0	0
4607	2	0	0	0	0	0	0	0	0	0	0	0	0
4607	3	0	0	0	0	0	0	0	0	0	0	0	0
4607	4	0	0	0	0	0	0	0	0	0	0	0	0
4607	5	0	0	0	0	0	0	0	0	0	0	0	0
4607	6	0	0	0	0	0	0	0	0	0	0	0	0
4607	7	0	0	0	0	0	0	0	0	0	0	0	0
4607	8	0	0	0	0	0	0	0	0	0	0	0	0
4607	9	0	0	0	0	0	0	0	0	0	0	0	0
4608	0	0	0	0	0	0	0	0	0	0	0	0	0
4608	1	0	0	0	0	0	0	0	0	0	0	0	0
4608	2	0	0	0	0	0	0	0	0	0	0	0	0
4608	3	0	0	0	0	0	0	0	0	0	0	0	0
4608	4	0	0	0	0	0	0	0	0	0	0	0	0
4608	5	0	0	0	0	0	0	0	0	0	0	0	0
4608	6	0	0	0	0	0	0	0	0	0	0	0	0
4608	7	0	0	0	0	0	0	0	0	0	0	0	0
4608	8	0	0	0	0	0	0	0	0	0	0	0	0
4608	9	0	0	0	0	0	0	0	0	0	0	0	0
4609	0	0	0	0	0	0	0	0	0	0	0	0	0
4609	1	0	0	0	0	0	0	0	0	0	0	0	0
4609	2	0	0	0	0	0	0	0	0	0	0	0	0
4609	3	0	0	0	0	0	0	0	0	0	0	0	0
4609	4	0	0	0	0	0	0	0	0	0	0	0	0
4609	5	0	0	0	0	0	0	0	0	0	0	0	0
4609	6	0	0	0	0	0	0	0	0	0	0	0	0
4609	7	0	0	0	0	0	0	0	0	0	0	0	0
4609	8	0	0	0	0	0	0	0	0	0	0	0	0
4609	9	0	0	0	0	0	0	0	0	0	0	0	0
4610	0	0	0	0	0	0	0	0	0	0	0	0	0
4610	1	0	0	0	0	0	0	0	0	0	0	0	0
4610	2	0	0	0	0	0	0	0	0	0	0	0	0
4610	3	0	0	0	0	0	0	0	0	0	0	0	0
4610	4	0	0	0	0	0	0	0	0	0	0	0	0
4610	5	0	0	0	0	0	0	0	0	0	0	0	0
4610	6	0	0	0	0	0	0	0	0	0	0	0	0
4610	7	0	0	0	0	0	0	0	0	0	0	0	0
4610	8	0	0	0	0	0	0	0	0	0	0	0	0
4610	9	0	0	0	0	0	0	0	0	0	0	0	0
4611	0	0	0	0	0	0	0	0	0	0	0	0	0
4611	1	0	0	0	0	0	0	0	0	0	0	0	0
4611	2	0	0	0	0	0	0	0	0	0	0	0	0
4611	3	0	0	0	0	0	0	0	0	0	0	0	0
4611	4	0	0	0	0	0	0	0	0	0	0	0	0
4611	5	0	0	0	0	0	0	0	0	0	0	0	0
4611	6	0	0	0	0	0	0	0	0	0	0	0	0
4611	7	0	0	0	0	0	0	0	0	0	0	0	0
4611	8	0	0	0	0	0	0	0	0	0	0	0	0
4611	9	0	0	0	0	0	0	0	0	0	0	0	0
4612	0	0	0	0	0	0	0	0	0	0	0	0	0
4612	1	0	0	0	0	0	0	0	0	0	0	0	0
4612	2	0	0	0	0	0	0	0	0	0	0	0	0
4612	3	0	0	0	0	0	0	0	0	0	0	0	0
4612	4	0	0	0	0	0	0	0	0	0	0	0	0
4612	5	0	0	0	0	0	0	0	0	0	0	0	0
4612	6	0	0	0	0	0	0	0	0	0	0	0	0
4612	7	0	0	0	0	0	0	0	0	0	0	0	0
4612	8	0	0	0	0	0	0	0	0	0	0	0	0
4612	9	0	0	0	0	0	0	0	0	0	0	0	0
4613	0	0	0	0	0	0	0	0	0	0	0	0	0
4613	1	0	0	0	0	0	0	0	0	0	0	0	0
4613	2	0	0	0	0	0	0	0	0	0	0	0	0
4613	3	0	0	0	0	0	0	0	0	0	0	0	0
4613	4	0	0	0	0	0	0	0	0	0	0	0	0
4613	5	0	0	0	0	0	0	0	0	0	0	0	0
4613	6	0	0	0	0	0	0	0	0	0	0	0	0
4613	7	0	0	0	0	0	0	0	0	0	0	0	0
4613	8	0	0	0	0	0	0	0	0	0	0	0	0
4613	9	0	0	0	0	0	0	0	0	0	0	0	0
4614	0	0	0	0	0	0	0	0	0	0	0	0	0
4614	1	0	0	0	0	0	0	0	0	0	0	0	0
4614	2	0	0	0	0	0	0	0	0	0	0	0	0
4614	3	0	0	0	0	0	0	0	0	0	0	0	0
4614	4	0	0	0	0	0	0	0	0	0	0	0	0
4614	5	0	0	0	0	0	0	0	0	0	0	0	0
4614	6	0	0	0	0	0	0	0	0	0	0	0	0
4614	7	0	0	0	0	0	0	0	0	0	0	0	0
4614	8	0	0	0	0	0	0	0	0	0	0	0	0
4614	9	0	0	0	0	0	0	0	0	0	0	0	0
4615	0	0	0	0	0	0	0	0	0	0	0	0	0
4615	1	0	0	0	0	0	0	0	0	0	0	0	0
4615	2	0	0	0	0	0	0	0	0	0	0	0	0
4615	3	0	0	0	0	0	0	0	0	0	0	0	0
4615	4	0	0	0	0	0	0	0	0	0	0	0	0
4615	5	0	0	0	0	0	0	0	0	0	0	0	0
4615	6	0	0	0	0	0	0	0	0	0	0	0	0
4615	7	0	0	0	0	0	0	0	0	0	0	0	0
4615	8	0	0	0	0	0	0	0	0	0	0	0	0
4615	9	0	0	0	0	0	0	0	0	0	0	0	0
4616	0	0	0	0	0	0	0	0	0	0	0	0	0
4616	1	0	0	0	0	0	0	0	0	0	0	0	0
4616	2	0	0	0	0	0	0	0	0	0	0	0	0
4616	3	0	0	0	0	0	0	0	0	0	0	0	0
4616	4	0	0	0	0	0	0	0	0	0	0	0	0
4616	5	0	0	0	0	0	0	0	0	0	0	0	0
4616	6	0	0	0	0	0	0	0	0	0	0	0	0
4616	7	0	0	0	0	0	0	0	0	0	0	0	0
4616	8	0	0	0	0	0	0	0	0	0	0	0	0
4616	9	0	0	0	0	0	0	0	0	0	0	0	0
4617	0	0	0	0	0	0	0	0	0	0	0	0	0
4617	1	0	0	0	0	0	0	0	0	0	0	0	0
4617	2	0	0	0	0	0	0	0	0	0	0	0	0
4617	3	0	0	0	0	0	0	0	0	0	0	0	0
4617	4	0	0	0	0	0	0	0	0	0	0	0	0
4617	5	0	0	0	0	0	0	0	0	0	0	0	0
4617	6	0	0	0	0	0	0	0	0	0	0	0	0
4617	7	0	0	0	0	0	0	0	0	0	0	0	0
4617	8	0	0	0	0	0	0	0	0	0	0	0	0
4617	9	0	0	0	0	0	0	0	0	0	0	0	0
4618	0	0	0	0	0	0	0	0	0	0	0	0	0
4618	1	0	0	0	0	0	0	0	0	0	0	0	0
4618	2	0	0	0	0	0	0	0	0	0	0	0	0
4618	3	0	0	0	0	0	0	0	0	0	0	0	0
4618	4	0	0	0	0	0	0	0	0	0	0	0	0
4618	5	0	0	0	0	0	0	0	0	0	0	0	0
4618	6	0	0	0	0	0	0	0	0	0	0	0	0
4618	7	0	0	0	0	0	0	0	0	0	0	0	0
4618	8	0	0	0	0	0	0	0	0	0	0	0	0
4618	9	0	0	0	0	0	0	0	0	0	0	0	0
4619	0	0	0	0	0	0	0	0	0	0	0	0	0
4619	1	0	0	0	0	0	0	0	0	0	0	0	0
4619	2	0	0	0	0	0	0	0	0	0	0	0	0
4619	3	0	0	0	0	0	0	0	0	0	0	0	0
4619	4	0	0	0	0	0	0	0	0	0	0	0	0
4619	5	0	0	0	0	0	0	0	0	0	0	0	0
4619	6	0	0	0	0	0	0	0	0	0	0	0	0
4619	7	0	0	0	0	0	0	0	0	0	0	0	0
4619	8	0	0	0	0	0	0	0	0	0	0	0	0
4619	9	0	0	0	0	0	0	0	0	0	0	0	0
4620	0	0	0	0	0	0	0	0	0	0	0	0	0
4620	1	0	0	0	0	0	0	0	0	0	0	0	0
4620	2	0	0	0	0	0	0	0	0	0	0	0	0
4620	3	0	0	0	0	0	0	0	0	0	0	0	0
4620	4	0	0	0	0	0	0	0	0	0	0	0	0
4620	5	0	0	0	0	0	0	0	0	0	0	0	0
4620	6	0	0	0	0	0	0	0	0	0	0	0	0
4620	7	0	0	0	0	0	0	0	0	0	0	0	0
4620	8	0	0	0	0	0	0	0	0	0	0	0	0
4620	9	0	0	0	0	0	0	0	0	0	0	0	0
4621	0	0	0	0	0	0	0	0	0	0	0	0	0
4621	1	0	0	0	0	0	0	0	0	0	0	0	0
4621	2	0	0	0	0	0	0	0	0	0	0	0	0
4621	3	0	0	0	0	0	0	0	0	0	0	0	0
4621	4	0	0	0	0	0	0	0	0	0	0	0	0
4621	5	0	0	0	0	0	0	0	0	0	0	0	0
4621	6	0	0	0	0	0	0	0	0	0	0	0	0
4621	7	0	0	0	0	0	0	0	0	0	0	0	0
4621	8	0	0	0	0	0	0	0	0	0	0	0	0
4621	9	0	0	0	0	0	0	0	0	0	0	0	0
4622	0	0	0	0	0	0	0	0	0	0	0	0	0
4622	1	0	0	0	0	0	0	0	0	0	0	0	0
4622	2	0	0	0	0	0	0	0	0	0	0	0	0
4622	3	0	0	0	0	0	0	0	0	0	0	0	0
4622	4	0	0	0	0	0	0	0	0	0	0	0	0
4622	5	0	0	0	0	0	0	0	0	0	0	0	0
4622	6	0	0	0	0	0	0	0	0	0	0	0	0
4622	7	0	0	0	0	0	0	0	0	0	0	0	0
4622	8	0	0	0	0	0	0	0	0	0	0	0	0
4622	9	0	0	0	0	0	0	0	0	0	0	0	0
4623	0	0	0	0	0	0	0	0	0	0	0	0	0
4623	1	0	0	0	0	0	0	0	0	0	0	0	0
4623	2	0	0	0	0	0	0	0	0	0	0	0	0
4623	3	0	0	0	0	0	0	0	0	0	0	0	0
4623	4	0	0	0	0	0	0	0	0	0	0	0	0
4623	5	0	0	0	0	0	0	0	0	0	0	0	0
4623	6	0	0	0	0	0	0	0	0	0	0	0	0
4623	7	0	0	0	0	0	0	0	0	0	0	0	0
4623	8	0	0	0	0	0	0	0	0	0	0	0	0
4623	9	0	0	0	0	0	0	0	0	0	0	0	0
4624	0	0	0	0	0	0	0	0	0	0	0	0	0
4624	1	0	0	0	0	0	0	0	0	0	0	0	0
4624	2	0	0	0	0	0	0	0	0	0	0	0	0
4624	3	0	0	0	0	0	0	0	0	0	0	0	0
4624	4	0	0	0	0	0	0	0	0	0	0	0	0
4624	5	0	0	0	0	0	0	0	0	0	0	0	0
4624	6	0	0	0	0	0	0	0	0	0	0	0	0
4624	7	0	0	0	0	0	0	0	0	0	0	0	0
4624	8	0	0	0	0	0	0	0	0	0	0	0	0
4624	9	0	0	0	0	0	0	0	0	0	0	0	0
4625	0	0	0	0	0	0	0	0	0	0	0	0	0
4625	1	0	0	0	0	0	0	0	0	0	0	0	0
4625	2	0	0	0	0	0	0	0	0	0	0	0	0
4625	3	0	0	0	0	0	0	0	0	0	0	0	0
4625	4	0	0	0	0	0	0	0	0	0	0	0	0
4625	5	0	0	0	0	0	0	0	0	0	0	0	0
4625	6	0	0	0	0	0	0	0	0	0	0	0	0
4625	7	0	0	0	0	0	0	0	0	0	0	0	0
4625	8	0	0	0	0	0	0	0	0	0	0	0	0
4625	9	0	0	0	0	0	0	0	0	0	0	0	0
4626	0	0	0	0	0	0	0	0	0	0	0	0	0
4626	1	0	0	0	0	0	0	0	0	0	0	0	0
4626	2	0	0	0	0	0	0	0	0	0	0	0	0
4626	3	0	0	0	0	0	0	0	0	0	0	0	0
4626	4	0	0	0	0	0	0	0	0	0	0	0	0
4626	5	0	0	0	0	0	0	0	0	0	0	0	0
4626	6	0	0	0	0	0	0	0	0	0	0	0	0
4626	7	0	0	0	0	0	0	0	0	0	0	0	0
4626	8	0	0	0	0	0	0	0	0	0	0	0	0
4626	9	0	0	0	0	0	0	0	0	0	0	0	0
4627	0	0	0	0	0	0	0	0	0	0	0	0	0
4627	1	0	0	0	0	0	0	0	0	0	0	0	0
4627	2	0	0	0	0	0	0	0	0	0	0	0	0
4627	3	0	0	0	0	0	0	0	0	0	0	0	0
4627	4	0	0	0	0	0	0	0	0	0	0	0	0
4627	5	0	0	0	0	0	0	0	0	0	0	0	0
4627	6	0	0	0	0	0	0	0	0	0	0	0	0
4627	7	0	0	0	0	0	0	0	0	0	0	0	0
4627	8	0	0	0	0	0	0	0	0	0	0	0	0
4627	9	0	0	0	0	0	0	0	0	0	0	0	0
4628	0	0	0	0	0	0	0	0	0	0	0	0	0
4628	1	0	0	0	0	0	0	0	0	0	0	0	0
4628	2	0	0	0	0	0	0	0	0	0	0	0	0
4628	3	0	0	0	0	0	0	0	0	0	0	0	0
4628	4	0	0	0	0	0	0	0	0	0	0	0	0
4628	5	0	0	0	0	0	0	0	0	0	0	0	0
4628	6	0	0	0	0	0	0	0	0	0	0	0	0
4628	7	0	0	0	0	0	0	0	0	0	0	0	0
4628	8	0	0	0	0	0	0	0	0	0	0	0	0
4628	9	0	0	0	0	0	0	0	0	0	0	0	0
4629	0	0	0	0	0	0	0	0	0	0	0	0	0
4629	1	0	0	0	0	0	0	0	0	0	0	0	0
4629	2	0	0	0	0	0	0	0	0	0	0	0	0
4629	3	0	0	0	0	0	0	0	0	0	0	0	0
4629	4	0	0	0	0	0	0	0	0	0	0	0	0
4629	5	0	0	0	0	0	0	0	0	0	0	0	0
4629	6	0	0	0	0	0	0	0	0	0	0	0	0
4629	7	0	0	0	0	0	0	0	0	0	0	0	0
4629	8	0	0	0	0	0	0	0	0	0	0	0	0
4629	9	0	0	0	0	0	0	0	0	0	0	0	0
4630	0	0	0	0	0	0	0	0	0	0	0	0	0
4630	1	0	0	0	0	0	0	0	0	0	0	0	0
4630	2	0	0	0	0	0	0	0	0	0	0	0	0
4630	3	0	0	0	0	0	0	0	0	0	0	0	0
4630	4	0	0	0	0	0	0	0	0	0	0	0	0
4630	5	0	0	0	0	0	0	0	0	0	0	0	0
4630	6	0	0	0	0	0	0	0	0	0	0	0	0
4630	7	0	0	0	0	0	0	0	0	0	0	0	0
4630	8	0	0	0	0	0	0	0	0	0	0	0	0
4630	9	0	0	0	0	0	0	0	0	0	0	0	0
4631	0	0	0	0	0	0	0	0	0	0	0	0	0
4631	1	0	0	0	0	0	0	0	0	0	0	0	0
4631	2	0	0	0	0	0	0	0	0	0	0	0	0
4631	3	0	0	0	0	0	0	0	0	0	0	0	0
4631	4	0	0	0	0	0	0	0	0	0	0	0	0
4631	5	0	0	0	0	0	0	0	0	0	0	0	0
4631	6	0	0	0	0	0	0	0	0	0	0	0	0
4631	7	0	0	0	0	0	0	0	0	0	0	0	0
4631	8	0	0	0	0	0	0	0	0	0	0	0	0
4631	9	0	0	0	0	0	0	0	0	0	0	0	0
4632	0	0	0	0	0	0	0	0	0	0	0	0	0
4632	1	0	0	0	0	0	0	0	0	0	0	0	0
4632	2	0	0	0	0	0	0	0	0	0	0	0	0
4632	3	0	0	0	0	0	0	0	0	0	0	0	0
4632	4	0	0	0	0	0	0	0	0	0	0	0	0
4632	5	0	0	0	0	0	0	0	0	0	0	0	0
4632	6	0	0	0	0	0	0	0	0	0	0	0	0
4632	7	0	0	0	0	0	0	0	0	0	0	0	0
4632	8	0	0	0	0	0	0	0	0	0	0	0	0
4632	9	0	0	0	0	0	0	0	0	0	0	0	0
4633	0	0	0	0	0	0	0	0	0	0	0	0	0
4633	1	0	0	0	0	0	0	0	0	0	0	0	0
4633	2	0	0	0	0	0	0	0	0	0	0	0	0
4633	3	0	0	0	0	0	0	0	0	0	0	0	0
4633	4	0	0	0	0	0	0	0	0	0	0	0	0
4633	5	0	0	0	0	0	0	0	0	0	0	0	0
4633	6	0	0	0	0	0	0	0	0	0	0	0	0
4633	7	0	0	0	0	0	0	0	0	0	0	0	0
4633	8	0	0	0	0	0	0	0	0	0	0	0	0
4633	9	0	0	0	0	0	0	0	0	0	0	0	0
4634	0	0	0	0	0	0	0	0	0	0	0	0	0
4634	1	0	0	0	0	0	0	0	0	0	0	0	0
4634	2	0	0	0	0	0	0	0	0	0	0	0	0
4634	3	0	0	0	0	0	0	0	0	0	0	0	0
4634	4	0	0	0	0	0	0	0	0	0	0	0	0
4634	5	0	0	0	0	0	0	0	0	0	0	0	0
4634	6	0	0	0	0	0	0	0	0	0	0	0	0
4634	7	0	0	0	0	0	0	0	0	0	0	0	0
4634	8	0	0	0	0	0	0	0	0	0	0	0	0
4634	9	0	0	0	0	0	0	0	0	0	0	0	0
4635	0	0	0	0	0	0	0	0	0	0	0	0	0
4635	1	0	0	0	0	0	0	0	0	0	0	0	0
4635	2	0	0	0	0	0	0	0	0	0	0	0	0
4635	3	0	0	0	0	0	0	0	0	0	0	0	0
4635	4	0	0	0	0	0	0	0	0	0	0	0	0
4635	5	0	0	0	0	0	0	0	0	0	0	0	0
4635	6	0	0	0	0	0	0	0	0	0	0	0	0
4635	7	0	0	0	0	0	0	0	0	0	0	0	0
4635	8	0	0	0	0	0	0	0	0	0	0	0	0
4635	9	0	0	0	0	0	0	0	0	0	0	0	0
4636	0	0	0	0	0	0	0	0	0	0	0	0	0
4636	1	0	0	0	0	0	0	0	0	0	0	0	0
4636	2	0	0	0	0	0	0	0	0	0	0	0	0
4636	3	0	0	0	0	0	0	0	0	0	0	0	0
4636	4	0	0	0	0	0	0	0	0	0	0	0	0
4636	5	0	0	0	0	0	0	0	0	0	0	0	0
4636	6	0	0	0	0	0	0	0	0	0	0	0	0
4636	7	0	0	0	0	0	0	0	0	0	0	0	0
4636	8	0	0	0	0	0	0	0	0	0	0	0	0
4636	9	0	0	0	0	0	0	0	0	0	0	0	0
4637	0	0	0	0	0	0	0	0	0	0	0	0	0
4637	1	0	0	0	0	0	0	0	0	0	0	0	0
4637	2	0	0	0	0	0	0	0	0	0	0	0	0
4637	3	0	0	0	0	0	0	0	0	0	0	0	0
4637	4	0	0	0	0	0	0	0	0	0	0	0	0
4637	5	0	0	0	0	0	0	0	0	0	0	0	0
4637	6	0	0	0	0	0	0	0	0	0	0	0	0
4637	7	0	0	0	0	0	0	0	0	0	0	0	0
4637	8	0	0	0	0	0	0	0	0	0	0	0	0
4637	9	0	0	0	0	0	0	0	0	0	0	0	0
4638	0	0	0	0	0	0	0	0	0	0	0	0	0
4638	1	0	0	0	0	0	0	0	0	0	0	0	0
4638	2	0	0	0	0	0	0	0	0	0	0	0	0
4638	3	0	0	0	0	0	0	0	0	0	0	0	0
4638	4	0	0	0	0	0	0	0	0	0	0	0	0
4638	5	0	0	0	0	0	0	0	0	0	0	0	0
4638	6	0	0	0	0	0	0	0	0	0	0	0	0
4638	7	0	0	0	0	0	0	0	0	0	0	0	0
4638	8	0	0	0	0	0	0	0	0	0	0	0	0
4638	9	0	0	0	0	0	0	0	0	0	0	0	0
4639	0	0	0	0	0	0	0	0	0	0	0	0	0
4639	1	0	0	0	0	0	0	0	0	0	0	0	0
4639	2	0	0	0	0	0	0	0	0	0	0	0	0
4639	3	0	0	0	0	0	0	0	0	0	0	0	0
4639	4	0	0	0	0	0	0	0	0	0	0	0	0
4639	5	0	0	0	0	0	0	0	0	0	0	0	0
4639	6	0	0	0	0	0	0	0	0	0	0	0	0
4639	7	0	0	0	0	0	0	0	0	0	0	0	0
4639	8	0	0	0	0	0	0	0	0	0	0	0	0
4639	9	0	0	0	0	0	0	0	0	0	0	0	0
4640	0	0	0	0	0	0	0	0	0	0	0	0	0
4640	1	0	0	0	0	0	0	0	0	0	0	0	0
4640	2	0	0	0	0	0	0	0	0	0	0	0	0
4640	3	0	0	0	0	0	0	0	0	0	0	0	0
4640	4	0	0	0	0	0	0	0	0	0	0	0	0
4640	5	0	0	0	0	0	0	0	0	0	0	0	0
4640	6	0	0	0	0	0	0	0	0	0	0	0	0
4640	7	0	0	0	0	0	0	0	0	0	0	0	0
4640	8	0	0	0	0	0	0	0	0	0	0	0	0
4640	9	0	0	0	0	0	0	0	0	0	0	0	0
4641	0	0	0	0	0	0	0	0	0	0	0	0	0
4641	1	0	0	0	0	0	0	0	0	0	0	0	0
4641	2	0	0	0	0	0	0	0	0	0	0	0	0
4641	3	0	0	0	0	0	0	0	0	0	0	0	0
4641	4	0	0	0	0	0	0	0	0	0	0	0	0
4641	5	0	0	0	0	0	0	0	0	0	0	0	0
4641	6	0	0	0	0	0	0	0	0	0	0	0	0
4641	7	0	0	0	0	0	0	0	0	0	0	0	0
4641	8	0	0	0	0	0	0	0	0	0	0	0	0
4641	9	0	0	0	0	0	0	0	0	0	0	0	0
4642	0	0	0	0	0	0	0	0	0	0	0	0	0
4642	1	0	0	0	0	0	0	0	0	0	0	0	0
4642	2	0	0	0	0	0	0	0	0	0	0	0	0
4642	3	0	0	0	0	0	0	0	0	0	0	0	0
4642	4	0	0	0	0	0	0	0	0	0	0	0	0
4642	5	0	0	0	0	0	0	0	0	0	0	0	0
4642	6	0	0	0	0	0	0	0	0	0	0	0	0
4642	7	0	0	0	0	0	0	0	0	0	0	0	0
4642	8	0	0	0	0	0	0	0	0	0	0	0	0
4642	9	0	0	0	0	0	0	0	0	0	0	0	0
4643	0	0	0	0	0	0	0	0	0	0	0	0	0
4643	1	0	0	0	0	0	0	0	0	0	0	0	0
4643	2	0	0	0	0	0	0	0	0	0	0	0	0
4643	3	0	0	0	0	0	0	0	0	0	0	0	0
4643	4	0	0	0	0	0	0	0	0	0	0	0	0
4643	5	0	0	0	0	0	0	0	0	0	0	0	0
4643	6	0	0	0	0	0	0	0	0	0	0	0	0
4643	7	0	0	0	0	0	0	0	0	0	0	0	0
4643	8	0	0	0	0	0	0	0	0	0	0	0	0
4643	9	0	0	0	0	0	0	0	0	0	0	0	0
4644	0	0	0	0	0	0	0	0	0	0	0	0	0
4644	1	0	0	0	0	0	0	0	0	0	0	0	0
4644	2	0	0	0	0	0	0	0	0	0	0	0	0
4644	3	0	0	0	0	0	0	0	0	0	0	0	0
4644	4	0	0	0	0	0	0	0	0	0	0	0	0
4644	5	0	0	0	0	0	0	0	0	0	0	0	0
4644	6	0	0	0	0	0	0	0	0	0	0	0	0
4644	7	0	0	0	0	0	0	0	0	0	0	0	0
4644	8	0	0	0	0	0	0	0	0	0	0	0	0
4644	9	0	0	0	0	0	0	0	0	0	0	0	0
4645	0	0	0	0	0	0	0	0	0	0	0	0	0
4645	1	0	0	0	0	0	0	0	0	0	0	0	0
4645	2	0	0	0	0	0	0	0	0	0	0	0	0
4645	3	0	0	0	0	0	0	0	0	0	0	0	0
4645	4	0	0	0	0	0	0	0	0	0	0	0	0
4645	5	0	0	0	0	0	0	0	0	0	0	0	0
4645	6	0	0	0	0	0	0	0	0	0	0	0	0
4645	7	0	0	0	0	0	0	0	0	0	0	0	0
4645	8	0	0	0	0	0	0	0	0	0	0	0	0
4645	9	0	0	0	0	0	0	0	0	0	0	0	0
4646	0	0	0	0	0	0	0	0	0	0	0	0	0
4646	1	0	0	0	0	0	0	0	0	0	0	0	0
4646	2	0	0	0	0	0	0	0	0	0	0	0	0
4646	3	0	0	0	0	0	0	0	0	0	0	0	0
4646	4	0	0	0	0	0	0	0	0	0	0	0	0
4646	5	0	0	0	0	0	0	0	0	0	0	0	0
4646	6	0	0	0	0	0	0	0	0	0	0	0	0
4646	7	0	0	0	0	0	0	0	0	0	0	0	0
4646	8	0	0	0	0	0	0	0	0	0	0	0	0
4646	9	0	0	0	0	0	0	0	0	0	0	0	0
4647	0	0	0	0	0	0	0	0	0	0	0	0	0
4647	1	0	0	0	0	0	0	0	0	0	0	0	0
4647	2	0	0	0	0	0	0	0	0	0	0	0	0
4647	3	0	0	0	0	0	0	0	0	0	0	0	0
4647	4	0	0	0	0	0	0	0	0	0	0	0	0
4647	5	0	0	0	0	0	0	0	0	0	0	0	0
4647	6	0	0	0	0	0	0	0	0	0	0	0	0
4647	7	0	0	0	0	0	0	0	0	0	0	0	0
4647	8	0	0	0	0	0	0	0	0	0	0	0	0
4647	9	0	0	0	0	0	0	0	0	0	0	0	0
4648	0	0	0	0	0	0	0	0	0	0	0	0	0
4648	1	0	0	0	0	0	0	0	0	0	0	0	0
4648	2	0	0	0	0	0	0	0	0	0	0	0	0
4648	3	0	0	0	0	0	0	0	0	0	0	0	0
4648	4	0	0	0	0	0	0	0	0	0	0	0	0
4648	5	0	0	0	0	0	0	0	0	0	0	0	0
4648	6	0	0	0	0	0	0	0	0	0	0	0	0
4648	7	0	0	0	0	0	0	0	0	0	0	0	0
4648	8	0	0	0	0	0	0	0	0	0	0	0	0
4648	9	0	0	0	0	0	0	0	0	0	0	0	0
4649	0	0	0	0	0	0	0	0	0	0	0	0	0
4649	1	0	0	0	0	0	0	0	0	0	0	0	0
4649	2	0	0	0	0	0	0	0	0	0	0	0	0
4649	3	0	0	0	0	0	0	0	0	0	0	0	0
4649	4	0	0	0	0	0	0	0	0	0	0	0	0
4649	5	0	0	0	0	0	0	0	0	0	0	0	0
4649	6	0	0	0	0	0	0	0	0	0	0	0	0
4649	7	0	0	0	0	0	0	0	0	0	0	0	0
4649	8	0	0	0	0	0	0	0	0	0	0	0	0
4649	9	0	0	0	0	0	0	0	0	0	0	0	0
4650	0	0	0	0	0	0	0	0	0	0	0	0	0
4650	1	0	0	0	0	0	0	0	0	0	0	0	0
4650	2	0	0	0	0	0	0	0	0	0	0	0	0
4650	3	0	0	0	0	0	0	0	0	0	0	0	0
4650	4	0	0	0	0	0	0	0	0	0	0	0	0
4650	5	0	0	0	0	0	0	0	0	0	0	0	0
4650	6	0	0	0	0	0	0	0	0	0	0	0	0
4650	7	0	0	0	0	0	0	0	0	0	0	0	0
4650	8	0	0	0	0	0	0	0	0	0	0	0	0
4650	9	0	0	0	0	0	0	0	0	0	0	0	0
4651	0	0	0	0	0	0	0	0	0	0	0	0	0
4651	1	0	0	0	0	0	0	0	0	0	0	0	0
4651	2	0	0	0	0	0	0	0	0	0	0	0	0
4651	3	0	0	0	0	0	0	0	0	0	0	0	0
4651	4	0	0	0	0	0	0	0	0	0	0	0	0
4651	5	0	0	0	0	0	0	0	0	0	0	0	0
4651	6	0	0	0	0	0	0	0	0	0	0	0	0
4651	7	0	0	0	0	0	0	0	0	0	0	0	0
4651	8	0	0	0	0	0	0	0	0	0	0	0	0
4651	9	0	0	0	0	0	0	0	0	0	0	0	0
4652	0	0	0	0	0	0	0	0	0	0	0	0	0
4652	1	0	0	0	0	0	0	0	0	0	0	0	0
4652	2	0	0	0	0	0	0	0	0	0	0	0	0
4652	3	0	0	0	0	0	0	0	0	0	0	0	0
4652	4	0	0	0	0	0	0	0	0	0	0	0	0
4652	5	0	0	0	0	0	0	0	0	0	0	0	0
4652	6	0	0	0	0	0	0	0	0	0	0	0	0
4652	7	0	0	0	0	0	0	0	0	0	0	0	0
4652	8	0	0	0	0	0	0	0	0	0	0	0	0
4652	9	0	0	0	0	0	0	0	0	0	0	0	0
4653	0	0	0	0	0	0	0	0	0	0	0	0	0
4653	1	0	0	0	0	0	0	0	0	0	0	0	0
4653	2	0	0	0	0	0	0	0	0	0	0	0	0
4653	3	0	0	0	0	0	0	0	0	0	0	0	0
4653	4	0	0	0	0	0	0	0	0	0	0	0	0
4653	5	0	0	0	0	0	0	0	0	0	0	0	0
4653	6	0	0	0	0	0	0	0	0	0	0	0	0
4653	7	0	0	0	0	0	0	0	0	0	0	0	0
4653	8	0	0	0	0	0	0	0	0	0	0	0	0
4653	9	0	0	0	0	0	0	0	0	0	0	0	0
4654	0	0	0	0	0	0	0	0	0	0	0	0	0
4654	1	0	0	0	0	0	0	0	0	0	0	0	0
4654	2	0	0	0	0	0	0	0	0	0	0	0	0
4654	3	0	0	0	0	0	0	0	0	0	0	0	0
4654	4	0	0	0	0	0	0	0	0	0	0	0	0
4654	5	0	0	0	0	0	0	0	0	0	0	0	0
4654	6	0	0	0	0	0	0	0	0	0	0	0	0
4654	7	0	0	0	0	0	0	0	0	0	0	0	0
4654	8	0	0	0	0	0	0	0	0	0	0	0	0
4654	9	0	0	0	0	0	0	0	0	0	0	0	0
4655	0	0	0	0	0	0	0	0	0	0	0	0	0
4655	1	0	0	0	0	0	0	0	0	0	0	0	0
4655	2	0	0	0	0	0	0	0	0	0	0	0	0
4655	3	0	0	0	0	0	0	0	0	0	0	0	0
4655	4	0	0	0	0	0	0	0	0	0	0	0	0
4655	5	0	0	0	0	0	0	0	0	0	0	0	0
4655	6	0	0	0	0	0	0	0	0	0	0	0	0
4655	7	0	0	0	0	0	0	0	0	0	0	0	0
4655	8	0	0	0	0	0	0	0	0	0	0	0	0
4655	9	0	0	0	0	0	0	0	0	0	0	0	0
4656	0	0	0	0	0	0	0	0	0	0	0	0	0
4656	1	0	0	0	0	0	0	0	0	0	0	0	0
4656	2	0	0	0	0	0	0	0	0	0	0	0	0
4656	3	0	0	0	0	0	0	0	0	0	0	0	0
4656	4	0	0	0	0	0	0	0	0	0	0	0	0
4656	5	0	0	0	0	0	0	0	0	0	0	0	0
4656	6	0	0	0	0	0	0	0	0	0	0	0	0
4656	7	0	0	0	0	0	0	0	0	0	0	0	0
4656	8	0	0	0	0	0	0	0	0	0	0	0	0
4656	9	0	0	0	0	0	0	0	0	0	0	0	0
4657	0	0	0	0	0	0	0	0	0	0	0	0	0
4657	1	0	0	0	0	0	0	0	0	0	0	0	0
4657	2	0	0	0	0	0	0	0	0	0	0	0	0
4657	3	0	0	0	0	0	0	0	0	0	0	0	0
4657	4	0	0	0	0	0	0	0	0	0	0	0	0
4657	5	0	0	0	0	0	0	0	0	0	0	0	0
4657	6	0	0	0	0	0	0	0	0	0	0	0	0
4657	7	0	0	0	0	0	0	0	0	0	0	0	0
4657	8	0	0	0	0	0	0	0	0	0	0	0	0
4657	9	0	0	0	0	0	0	0	0	0	0	0	0
4658	0	0	0	0	0	0	0	0	0	0	0	0	0
4658	1	0	0	0	0	0	0	0	0	0	0	0	0
4658	2	0	0	0	0	0	0	0	0	0	0	0	0
4658	3	0	0	0	0	0	0	0	0	0	0	0	0
4658	4	0	0	0	0	0	0	0	0	0	0	0	0
4658	5	0	0	0	0	0	0	0	0	0	0	0	0
4658	6	0	0	0	0	0	0	0	0	0	0	0	0
4658	7	0	0	0	0	0	0	0	0	0	0	0	0
4658	8	0	0	0	0	0	0	0	0	0	0	0	0
4658	9	0	0	0	0	0	0	0	0	0	0	0	0
4659	0	0	0	0	0	0	0	0	0	0	0	0	0
4659	1	0	0	0	0	0	0	0	0	0	0	0	0
4659	2	0	0	0	0	0	0	0	0	0	0	0	0
4659	3	0	0	0	0	0	0	0	0	0	0	0	0
4659	4	0	0	0	0	0	0	0	0	0	0	0	0
4659	5	0	0	0	0	0	0	0	0	0	0	0	0
4659	6	0	0	0	0	0	0	0	0	0	0	0	0
4659	7	0	0	0	0	0	0	0	0	0	0	0	0
4659	8	0	0	0	0	0	0	0	0	0	0	0	0
4659	9	0	0	0	0	0	0	0	0	0	0	0	0
4660	0	0	0	0	0	0	0	0	0	0	0	0	0
4660	1	0	0	0	0	0	0	0	0	0	0	0	0
4660	2	0	0	0	0	0	0	0	0	0	0	0	0
4660	3	0	0	0	0	0	0	0	0	0	0	0	0
4660	4	0	0	0	0	0	0	0	0	0	0	0	0
4660	5	0	0	0	0	0	0	0	0	0	0	0	0
4660	6	0	0	0	0	0	0	0	0	0	0	0	0
4660	7	0	0	0	0	0	0	0	0	0	0	0	0
4660	8	0	0	0	0	0	0	0	0	0	0	0	0
4660	9	0	0	0	0	0	0	0	0	0	0	0	0
4661	0	0	0	0	0	0	0	0	0	0	0	0	0
4661	1	0	0	0	0	0	0	0	0	0	0	0	0
4661	2	0	0	0	0	0	0	0	0	0	0	0	0
4661	3	0	0	0	0	0	0	0	0	0	0	0	0
4661	4	0	0	0	0	0	0	0	0	0	0	0	0
4661	5	0	0	0	0	0	0	0	0	0	0	0	0
4661	6	0	0	0	0	0	0	0	0	0	0	0	0
4661	7	0	0	0	0	0	0	0	0	0	0	0	0
4661	8	0	0	0	0	0	0	0	0	0	0	0	0
4661	9	0	0	0	0	0	0	0	0	0	0	0	0
4662	0	0	0	0	0	0	0	0	0	0	0	0	0
4662	1	0	0	0	0	0	0	0	0	0	0	0	0
4662	2	0	0	0	0	0	0	0	0	0	0	0	0
4662	3	0	0	0	0	0	0	0	0	0	0	0	0
4662	4	0	0	0	0	0	0	0	0	0	0	0	0
4662	5	0	0	0	0	0	0	0	0	0	0	0	0
4662	6	0	0	0	0	0	0	0	0	0	0	0	0
4662	7	0	0	0	0	0	0	0	0	0	0	0	0
4662	8	0	0	0	0	0	0	0	0	0	0	0	0
4662	9	0	0	0	0	0	0	0	0	0	0	0	0
4663	0	0	0	0	0	0	0	0	0	0	0	0	0
4663	1	0	0	0	0	0	0	0	0	0	0	0	0
4663	2	0	0	0	0	0	0	0	0	0	0	0	0
4663	3	0	0	0	0	0	0	0	0	0	0	0	0
4663	4	0	0	0	0	0	0	0	0	0	0	0	0
4663	5	0	0	0	0	0	0	0	0	0	0	0	0
4663	6	0	0	0	0	0	0	0	0	0	0	0	0
4663	7	0	0	0	0	0	0	0	0	0	0	0	0
4663	8	0	0	0	0	0	0	0	0	0	0	0	0
4663	9	0	0	0	0	0	0	0	0	0	0	0	0
4664	0	0	0	0	0	0	0	0	0	0	0	0	0
4664	1	0	0	0	0	0	0	0	0	0	0	0	0
4664	2	0	0	0	0	0	0	0	0	0	0	0	0
4664	3	0	0	0	0	0	0	0	0	0	0	0	0
4664	4	0	0	0	0	0	0	0	0	0	0	0	0
4664	5	0	0	0	0	0	0	0	0	0	0	0	0
4664	6	0	0	0	0	0	0	0	0	0	0	0	0
4664	7	0	0	0	0	0	0	0	0	0	0	0	0
4664	8	0	0	0	0	0	0	0	0	0	0	0	0
4664	9	0	0	0	0	0	0	0	0	0	0	0	0
4665	0	0	0	0	0	0	0	0	0	0	0	0	0
4665	1	0	0	0	0	0	0	0	0	0	0	0	0
4665	2	0	0	0	0	0	0	0	0	0	0	0	0
4665	3	0	0	0	0	0	0	0	0	0	0	0	0
4665	4	0	0	0	0	0	0	0	0	0	0	0	0
4665	5	0	0	0	0	0	0	0	0	0	0	0	0
4665	6	0	0	0	0	0	0	0	0	0	0	0	0
4665	7	0	0	0	0	0	0	0	0	0	0	0	0
4665	8	0	0	0	0	0	0	0	0	0	0	0	0
4665	9	0	0	0	0	0	0	0	0	0	0	0	0
4666	0	0	0	0	0	0	0	0	0	0	0	0	0
4666	1	0	0	0	0	0	0	0	0	0	0	0	0
4666	2	0	0	0	0	0	0	0	0	0	0	0	0
4666	3	0	0	0	0	0	0	0	0	0	0	0	0
4666	4	0	0	0	0	0	0	0	0	0	0	0	0
4666	5	0	0	0	0	0	0	0	0	0	0	0	0
4666	6	0	0	0	0	0	0	0	0	0	0	0	0
4666	7	0	0	0	0	0	0	0	0	0	0	0	0
4666	8	0	0	0	0	0	0	0	0	0	0	0	0
4666	9	0	0	0	0	0	0	0	0	0	0	0	0
4667	0	0	0	0	0	0	0	0	0	0	0	0	0
4667	1	0	0	0	0	0	0	0	0	0	0	0	0
4667	2	0	0	0	0	0	0	0	0	0	0	0	0
4667	3	0	0	0	0	0	0	0	0	0	0	0	0
4667	4	0	0	0	0	0	0	0	0	0	0	0	0
4667	5	0	0	0	0	0	0	0	0	0	0	0	0
4667	6	0	0	0	0	0	0	0	0	0	0	0	0
4667	7	0	0	0	0	0	0	0	0	0	0	0	0
4667	8	0	0	0	0	0	0	0	0	0	0	0	0
4667	9	0	0	0	0	0	0	0	0	0	0	0	0
4668	0	0	0	0	0	0	0	0	0	0	0	0	0
4668	1	0	0	0	0	0	0	0	0	0	0	0	0
4668	2	0	0	0	0	0	0	0	0	0	0	0	0
4668	3	0	0	0	0	0	0	0	0	0	0	0	0
4668	4	0	0	0	0	0	0	0	0	0	0	0	0
4668	5	0	0	0	0	0	0	0	0	0	0	0	0
4668	6	0	0	0	0	0	0	0	0	0	0	0	0
4668	7	0	0	0	0	0	0	0	0	0	0	0	0
4668	8	0	0	0	0	0	0	0	0	0	0	0	0
4668	9	0	0	0	0	0	0	0	0	0	0	0	0
4669	0	0	0	0	0	0	0	0	0	0	0	0	0
4669	1	0	0	0	0	0	0	0	0	0	0	0	0
4669	2	0	0	0	0	0	0	0	0	0	0	0	0
4669	3	0	0	0	0	0	0	0	0	0	0	0	0
4669	4	0	0	0	0	0	0	0	0	0	0	0	0
4669	5	0	0	0	0	0	0	0	0	0	0	0	0
4669	6	0	0	0	0	0	0	0	0	0	0	0	0
4669	7	0	0	0	0	0	0	0	0	0	0	0	0
4669	8	0	0	0	0	0	0	0	0	0	0	0	0
4669	9	0	0	0	0	0	0	0	0	0	0	0	0
4670	0	0	0	0	0	0	0	0	0	0	0	0	0
4670	1	0	0	0	0	0	0	0	0	0	0	0	0
4670	2	0	0	0	0	0	0	0	0	0	0	0	0
4670	3	0	0	0	0	0	0	0	0	0	0	0	0
4670	4	0	0	0	0	0	0	0	0	0	0	0	0
4670	5	0	0	0	0	0	0	0	0	0	0	0	0
4670	6	0	0	0	0	0	0	0	0	0	0	0	0
4670	7	0	0	0	0	0	0	0	0	0	0	0	0
4670	8	0	0	0	0	0	0	0	0	0	0	0	0
4670	9	0	0	0	0	0	0	0	0	0	0	0	0
4671	0	0	0	0	0	0	0	0	0	0	0	0	0
4671	1	0	0	0	0	0	0	0	0	0	0	0	0
4671	2	0	0	0	0	0	0	0	0	0	0	0	0
4671	3	0	0	0	0	0	0	0	0	0	0	0	0
4671	4	0	0	0	0	0	0	0	0	0	0	0	0
4671	5	0	0	0	0	0	0	0	0	0	0	0	0
4671	6	0	0	0	0	0	0	0	0	0	0	0	0
4671	7	0	0	0	0	0	0	0	0	0	0	0	0
4671	8	0	0	0	0	0	0	0	0	0	0	0	0
4671	9	0	0	0	0	0	0	0	0	0	0	0	0
4672	0	0	0	0	0	0	0	0	0	0	0	0	0
4672	1	0	0	0	0	0	0	0	0	0	0	0	0
4672	2	0	0	0	0	0	0	0	0	0	0	0	0
4672	3	0	0	0	0	0	0	0	0	0	0	0	0
4672	4	0	0	0	0	0	0	0	0	0	0	0	0
4672	5	0	0	0	0	0	0	0	0	0	0	0	0
4672	6	0	0	0	0	0	0	0	0	0	0	0	0
4672	7	0	0	0	0	0	0	0	0	0	0	0	0
4672	8	0	0	0	0	0	0	0	0	0	0	0	0
4672	9	0	0	0	0	0	0	0	0	0	0	0	0
4673	0	0	0	0	0	0	0	0	0	0	0	0	0
4673	1	0	0	0	0	0	0	0	0	0	0	0	0
4673	2	0	0	0	0	0	0	0	0	0	0	0	0
4673	3	0	0	0	0	0	0	0	0	0	0	0	0
4673	4	0	0	0	0	0	0	0	0	0	0	0	0
4673	5	0	0	0	0	0	0	0	0	0	0	0	0
4673	6	0	0	0	0	0	0	0	0	0	0	0	0
4673	7	0	0	0	0	0	0	0	0	0	0	0	0
4673	8	0	0	0	0	0	0	0	0	0	0	0	0
4673	9	0	0	0	0	0	0	0	0	0	0	0	0
4674	0	0	0	0	0	0	0	0	0	0	0	0	0
4674	1	0	0	0	0	0	0	0	0	0	0	0	0
4674	2	0	0	0	0	0	0	0	0	0	0	0	0
4674	3	0	0	0	0	0	0	0	0	0	0	0	0
4674	4	0	0	0	0	0	0	0	0	0	0	0	0
4674	5	0	0	0	0	0	0	0	0	0	0	0	0
4674	6	0	0	0	0	0	0	0	0	0	0	0	0
4674	7	0	0	0	0	0	0	0	0	0	0	0	0
4674	8	0	0	0	0	0	0	0	0	0	0	0	0
4674	9	0	0	0	0	0	0	0	0	0	0	0	0
4675	0	0	0	0	0	0	0	0	0	0	0	0	0
4675	1	0	0	0	0	0	0	0	0	0	0	0	0
4675	2	0	0	0	0	0	0	0	0	0	0	0	0
4675	3	0	0	0	0	0	0	0	0	0	0	0	0
4675	4	0	0	0	0	0	0	0	0	0	0	0	0
4675	5	0	0	0	0	0	0	0	0	0	0	0	0
4675	6	0	0	0	0	0	0	0	0	0	0	0	0
4675	7	0	0	0	0	0	0	0	0	0	0	0	0
4675	8	0	0	0	0	0	0	0	0	0	0	0	0
4675	9	0	0	0	0	0	0	0	0	0	0	0	0
4676	0	0	0	0	0	0	0	0	0	0	0	0	0
4676	1	0	0	0	0	0	0	0	0	0	0	0	0
4676	2	0	0	0	0	0	0	0	0	0	0	0	0
4676	3	0	0	0	0	0	0	0	0	0	0	0	0
4676	4	0	0	0	0	0	0	0	0	0	0	0	0
4676	5	0	0	0	0	0	0	0	0	0	0	0	0
4676	6	0	0	0	0	0	0	0	0	0	0	0	0
4676	7	0	0	0	0	0	0	0	0	0	0	0	0
4676	8	0	0	0	0	0	0	0	0	0	0	0	0
4676	9	0	0	0	0	0	0	0	0	0	0	0	0
4677	0	0	0	0	0	0	0	0	0	0	0	0	0
4677	1	0	0	0	0	0	0	0	0	0	0	0	0
4677	2	0	0	0	0	0	0	0	0	0	0	0	0
4677	3	0	0	0	0	0	0	0	0	0	0	0	0
4677	4	0	0	0	0	0	0	0	0	0	0	0	0
4677	5	0	0	0	0	0	0	0	0	0	0	0	0
4677	6	0	0	0	0	0	0	0	0	0	0	0	0
4677	7	0	0	0	0	0	0	0	0	0	0	0	0
4677	8	0	0	0	0	0	0	0	0	0	0	0	0
4677	9	0	0	0	0	0	0	0	0	0	0	0	0
4678	0	0	0	0	0	0	0	0	0	0	0	0	0
4678	1	0	0	0	0	0	0	0	0	0	0	0	0
4678	2	0	0	0	0	0	0	0	0	0	0	0	0
4678	3	0	0	0	0	0	0	0	0	0	0	0	0
4678	4	0	0	0	0	0	0	0	0	0	0	0	0
4678	5	0	0	0	0	0	0	0	0	0	0	0	0
4678	6	0	0	0	0	0	0	0	0	0	0	0	0
4678	7	0	0	0	0	0	0	0	0	0	0	0	0
4678	8	0	0	0	0	0	0	0	0	0	0	0	0
4678	9	0	0	0	0	0	0	0	0	0	0	0	0
4679	0	0	0	0	0	0	0	0	0	0	0	0	0
4679	1	0	0	0	0	0	0	0	0	0	0	0	0
4679	2	0	0	0	0	0	0	0	0	0	0	0	0
4679	3	0	0	0	0	0	0	0	0	0	0	0	0
4679	4	0	0	0	0	0	0	0	0	0	0	0	0
4679	5	0	0	0	0	0	0	0	0	0	0	0	0
4679	6	0	0	0	0	0	0	0	0	0	0	0	0
4679	7	0	0	0	0	0	0	0	0	0	0	0	0
4679	8	0	0	0	0	0	0	0	0	0	0	0	0
4679	9	0	0	0	0	0	0	0	0	0	0	0	0
4680	0	0	0	0	0	0	0	0	0	0	0	0	0
4680	1	0	0	0	0	0	0	0	0	0	0	0	0
4680	2	0	0	0	0	0	0	0	0	0	0	0	0
4680	3	0	0	0	0	0	0	0	0	0	0	0	0
4680	4	0	0	0	0	0	0	0	0	0	0	0	0
4680	5	0	0	0	0	0	0	0	0	0	0	0	0
4680	6	0	0	0	0	0	0	0	0	0	0	0	0
4680	7	0	0	0	0	0	0	0	0	0	0	0	0
4680	8	0	0	0	0	0	0	0	0	0	0	0	0
4680	9	0	0	0	0	0	0	0	0	0	0	0	0
4681	0	0	0	0	0	0	0	0	0	0	0	0	0
4681	1	0	0	0	0	0	0	0	0	0	0	0	0
4681	2	0	0	0	0	0	0	0	0	0	0	0	0
4681	3	0	0	0	0	0	0	0	0	0	0	0	0
4681	4	0	0	0	0	0	0	0	0	0	0	0	0
4681	5	0	0	0	0	0	0	0	0	0	0	0	0
4681	6	0	0	0	0	0	0	0	0	0	0	0	0
4681	7	0	0	0	0	0	0	0	0	0	0	0	0
4681	8	0	0	0	0	0	0	0	0	0	0	0	0
4681	9	0	0	0	0	0	0	0	0	0	0	0	0
4682	0	0	0	0	0	0	0	0	0	0	0	0	0
4682	1	0	0	0	0	0	0	0	0	0	0	0	0
4682	2	0	0	0	0	0	0	0	0	0	0	0	0
4682	3	0	0	0	0	0	0	0	0	0	0	0	0
4682	4	0	0	0	0	0	0	0	0	0	0	0	0
4682	5	0	0	0	0	0	0	0	0	0	0	0	0
4682	6	0	0	0	0	0	0	0	0	0	0	0	0
4682	7	0	0	0	0	0	0	0	0	0	0	0	0
4682	8	0	0	0	0	0	0	0	0	0	0	0	0
4682	9	0	0	0	0	0	0	0	0	0	0	0	0
4683	0	0	0	0	0	0	0	0	0	0	0	0	0
4683	1	0	0	0	0	0	0	0	0	0	0	0	0
4683	2	0	0	0	0	0	0	0	0	0	0	0	0
4683	3	0	0	0	0	0	0	0	0	0	0	0	0
4683	4	0	0	0	0	0	0	0	0	0	0	0	0
4683	5	0	0	0	0	0	0	0	0	0	0	0	0
4683	6	0	0	0	0	0	0	0	0	0	0	0	0
4683	7	0	0	0	0	0	0	0	0	0	0	0	0
4683	8	0	0	0	0	0	0	0	0	0	0	0	0
4683	9	0	0	0	0	0	0	0	0	0	0	0	0
4684	0	0	0	0	0	0	0	0	0	0	0	0	0
4684	1	0	0	0	0	0	0	0	0	0	0	0	0
4684	2	0	0	0	0	0	0	0	0	0	0	0	0
4684	3	0	0	0	0	0	0	0	0	0	0	0	0
4684	4	0	0	0	0	0	0	0	0	0	0	0	0
4684	5	0	0	0	0	0	0	0	0	0	0	0	0
4684	6	0	0	0	0	0	0	0	0	0	0	0	0
4684	7	0	0	0	0	0	0	0	0	0	0	0	0
4684	8	0	0	0	0	0	0	0	0	0	0	0	0
4684	9	0	0	0	0	0	0	0	0	0	0	0	0
4685	0	0	0	0	0	0	0	0	0	0	0	0	0
4685	1	0	0	0	0	0	0	0	0	0	0	0	0
4685	2	0	0	0	0	0	0	0	0	0	0	0	0
4685	3	0	0	0	0	0	0	0	0	0	0	0	0
4685	4	0	0	0	0	0	0	0	0	0	0	0	0
4685	5	0	0	0	0	0	0	0	0	0	0	0	0
4685	6	0	0	0	0	0	0	0	0	0	0	0	0
4685	7	0	0	0	0	0	0	0	0	0	0	0	0
4685	8	0	0	0	0	0	0	0	0	0	0	0	0
4685	9	0	0	0	0	0	0	0	0	0	0	0	0
4686	0	0	0	0	0	0	0	0	0	0	0	0	0
4686	1	0	0	0	0	0	0	0	0	0	0	0	0
4686	2	0	0	0	0	0	0	0	0	0	0	0	0
4686	3	0	0	0	0	0	0	0	0	0	0	0	0
4686	4	0	0	0	0	0	0	0	0	0	0	0	0
4686	5	0	0	0	0	0	0	0	0	0	0	0	0
4686	6	0	0	0	0	0	0	0	0	0	0	0	0
4686	7	0	0	0	0	0	0	0	0	0	0	0	0
4686	8	0	0	0	0	0	0	0	0	0	0	0	0
4686	9	0	0	0	0	0	0	0	0	0	0	0	0
4687	0	0	0	0	0	0	0	0	0	0	0	0	0
4687	1	0	0	0	0	0	0	0	0	0	0	0	0
4687	2	0	0	0	0	0	0	0	0	0	0	0	0
4687	3	0	0	0	0	0	0	0	0	0	0	0	0
4687	4	0	0	0	0	0	0	0	0	0	0	0	0
4687	5	0	0	0	0	0	0	0	0	0	0	0	0
4687	6	0	0	0	0	0	0	0	0	0	0	0	0
4687	7	0	0	0	0	0	0	0	0	0	0	0	0
4687	8	0	0	0	0	0	0	0	0	0	0	0	0
4687	9	0	0	0	0	0	0	0	0	0	0	0	0
4688	0	0	0	0	0	0	0	0	0	0	0	0	0
4688	1	0	0	0	0	0	0	0	0	0	0	0	0
4688	2	0	0	0	0	0	0	0	0	0	0	0	0
4688	3	0	0	0	0	0	0	0	0	0	0	0	0
4688	4	0	0	0	0	0	0	0	0	0	0	0	0
4688	5	0	0	0	0	0	0	0	0	0	0	0	0
4688	6	0	0	0	0	0	0	0	0	0	0	0	0
4688	7	0	0	0	0	0	0	0	0	0	0	0	0
4688	8	0	0	0	0	0	0	0	0	0	0	0	0
4688	9	0	0	0	0	0	0	0	0	0	0	0	0
4689	0	0	0	0	0	0	0	0	0	0	0	0	0
4689	1	0	0	0	0	0	0	0	0	0	0	0	0
4689	2	0	0	0	0	0	0	0	0	0	0	0	0
4689	3	0	0	0	0	0	0	0	0	0	0	0	0
4689	4	0	0	0	0	0	0	0	0	0	0	0	0
4689	5	0	0	0	0	0	0	0	0	0	0	0	0
4689	6	0	0	0	0	0	0	0	0	0	0	0	0
4689	7	0	0	0	0	0	0	0	0	0	0	0	0
4689	8	0	0	0	0	0	0	0	0	0	0	0	0
4689	9	0	0	0	0	0	0	0	0	0	0	0	0
4690	0	0	0	0	0	0	0	0	0	0	0	0	0
4690	1	0	0	0	0	0	0	0	0	0	0	0	0
4690	2	0	0	0	0	0	0	0	0	0	0	0	0
4690	3	0	0	0	0	0	0	0	0	0	0	0	0
4690	4	0	0	0	0	0	0	0	0	0	0	0	0
4690	5	0	0	0	0	0	0	0	0	0	0	0	0
4690	6	0	0	0	0	0	0	0	0	0	0	0	0
4690	7	0	0	0	0	0	0	0	0	0	0	0	0
4690	8	0	0	0	0	0	0	0	0	0	0	0	0
4690	9	0	0	0	0	0	0	0	0	0	0	0	0
4691	0	0	0	0	0	0	0	0	0	0	0	0	0
4691	1	0	0	0	0	0	0	0	0	0	0	0	0
4691	2	0	0	0	0	0	0	0	0	0	0	0	0
4691	3	0	0	0	0	0	0	0	0	0	0	0	0
4691	4	0	0	0	0	0	0	0	0	0	0	0	0
4691	5	0	0	0	0	0	0	0	0	0	0	0	0
4691	6	0	0	0	0	0	0	0	0	0	0	0	0
4691	7	0	0	0	0	0	0	0	0	0	0	0	0
4691	8	0	0	0	0	0	0	0	0	0	0	0	0
4691	9	0	0	0	0	0	0	0	0	0	0	0	0
4692	0	0	0	0	0	0	0	0	0	0	0	0	0
4692	1	0	0	0	0	0	0	0	0	0	0	0	0
4692	2	0	0	0	0	0	0	0	0	0	0	0	0
4692	3	0	0	0	0	0	0	0	0	0	0	0	0
4692	4	0	0	0	0	0	0	0	0	0	0	0	0
4692	5	0	0	0	0	0	0	0	0	0	0	0	0
4692	6	0	0	0	0	0	0	0	0	0	0	0	0
4692	7	0	0	0	0	0	0	0	0	0	0	0	0
4692	8	0	0	0	0	0	0	0	0	0	0	0	0
4692	9	0	0	0	0	0	0	0	0	0	0	0	0
4693	0	0	0	0	0	0	0	0	0	0	0	0	0
4693	1	0	0	0	0	0	0	0	0	0	0	0	0
4693	2	0	0	0	0	0	0	0	0	0	0	0	0
4693	3	0	0	0	0	0	0	0	0	0	0	0	0
4693	4	0	0	0	0	0	0	0	0	0	0	0	0
4693	5	0	0	0	0	0	0	0	0	0	0	0	0
4693	6	0	0	0	0	0	0	0	0	0	0	0	0
4693	7	0	0	0	0	0	0	0	0	0	0	0	0
4693	8	0	0	0	0	0	0	0	0	0	0	0	0
4693	9	0	0	0	0	0	0	0	0	0	0	0	0
4694	0	0	0	0	0	0	0	0	0	0	0	0	0
4694	1	0	0	0	0	0	0	0	0	0	0	0	0
4694	2	0	0	0	0	0	0	0	0	0	0	0	0
4694	3	0	0	0	0	0	0	0	0	0	0	0	0
4694	4	0	0	0	0	0	0	0	0	0	0	0	0
4694	5	0	0	0	0	0	0	0	0	0	0	0	0
4694	6	0	0	0	0	0	0	0	0	0	0	0	0
4694	7	0	0	0	0	0	0	0	0	0	0	0	0
4694	8	0	0	0	0	0	0	0	0	0	0	0	0
4694	9	0	0	0	0	0	0	0	0	0	0	0	0
4695	0	0	0	0	0	0	0	0	0	0	0	0	0
4695	1	0	0	0	0	0	0	0	0	0	0	0	0
4695	2	0	0	0	0	0	0	0	0	0	0	0	0
4695	3	0	0	0	0	0	0	0	0	0	0	0	0
4695	4	0	0	0	0	0	0	0	0	0	0	0	0
4695	5	0	0	0	0	0	0	0	0	0	0	0	0
4695	6	0	0	0	0	0	0	0	0	0	0	0	0
4695	7	0	0	0	0	0	0	0	0	0	0	0	0
4695	8	0	0	0	0	0	0	0	0	0	0	0	0
4695	9	0	0	0	0	0	0	0	0	0	0	0	0
4696	0	0	0	0	0	0	0	0	0	0	0	0	0
4696	1	0	0	0	0	0	0	0	0	0	0	0	0
4696	2	0	0	0	0	0	0	0	0	0	0	0	0
4696	3	0	0	0	0	0	0	0	0	0	0	0	0
4696	4	0	0	0	0	0	0	0	0	0	0	0	0
4696	5	0	0	0	0	0	0	0	0	0	0	0	0
4696	6	0	0	0	0	0	0	0	0	0	0	0	0
4696	7	0	0	0	0	0	0	0	0	0	0	0	0
4696	8	0	0	0	0	0	0	0	0	0	0	0	0
4696	9	0	0	0	0	0	0	0	0	0	0	0	0
4697	0	0	0	0	0	0	0	0	0	0	0	0	0
4697	1	0	0	0	0	0	0	0	0	0	0	0	0
4697	2	0	0	0	0	0	0	0	0	0	0	0	0
4697	3	0	0	0	0	0	0	0	0	0	0	0	0
4697	4	0	0	0	0	0	0	0	0	0	0	0	0
4697	5	0	0	0	0	0	0	0	0	0	0	0	0
4697	6	0	0	0	0	0	0	0	0	0	0	0	0
4697	7	0	0	0	0	0	0	0	0	0	0	0	0
4697	8	0	0	0	0	0	0	0	0	0	0	0	0
4697	9	0	0	0	0	0	0	0	0	0	0	0	0
4698	0	0	0	0	0	0	0	0	0	0	0	0	0
4698	1	0	0	0	0	0	0	0	0	0	0	0	0
4698	2	0	0	0	0	0	0	0	0	0	0	0	0
4698	3	0	0	0	0	0	0	0	0	0	0	0	0
4698	4	0	0	0	0	0	0	0	0	0	0	0	0
4698	5	0	0	0	0	0	0	0	0	0	0	0	0
4698	6	0	0	0	0	0	0	0	0	0	0	0	0
4698	7	0	0	0	0	0	0	0	0	0	0	0	0
4698	8	0	0	0	0	0	0	0	0	0	0	0	0
4698	9	0	0	0	0	0	0	0	0	0	0	0	0
4699	0	0	0	0	0	0	0	0	0	0	0	0	0
4699	1	0	0	0	0	0	0	0	0	0	0	0	0
4699	2	0	0	0	0	0	0	0	0	0	0	0	0
4699	3	0	0	0	0	0	0	0	0	0	0	0	0
4699	4	0	0	0	0	0	0	0	0	0	0	0	0
4699	5	0	0	0	0	0	0	0	0	0	0	0	0
4699	6	0	0	0	0	0	0	0	0	0	0	0	0
4699	7	0	0	0	0	0	0	0	0	0	0	0	0
4699	8	0	0	0	0	0	0	0	0	0	0	0	0
4699	9	0	0	0	0	0	0	0	0	0	0	0	0
4700	0	0	0	0	0	0	0	0	0	0	0	0	0
4700	1	0	0	0	0	0	0	0	0	0	0	0	0
4700	2	0	0	0	0	0	0	0	0	0	0	0	0
4700	3	0	0	0	0	0	0	0	0	0	0	0	0
4700	4	0	0	0	0	0	0	0	0	0	0	0	0
4700	5	0	0	0	0	0	0	0	0	0	0	0	0
4700	6	0	0	0	0	0	0	0	0	0	0	0	0
4700	7	0	0	0	0	0	0	0	0	0	0	0	0
4700	8	0	0	0	0	0	0	0	0	0	0	0	0
4700	9	0	0	0	0	0	0	0	0	0	0	0	0
4701	0	0	0	0	0	0	0	0	0	0	0	0	0
4701	1	0	0	0	0	0	0	0	0	0	0	0	0
4701	2	0	0	0	0	0	0	0	0	0	0	0	0
4701	3	0	0	0	0	0	0	0	0	0	0	0	0
4701	4	0	0	0	0	0	0	0	0	0	0	0	0
4701	5	0	0	0	0	0	0	0	0	0	0	0	0
4701	6	0	0	0	0	0	0	0	0	0	0	0	0
4701	7	0	0	0	0	0	0	0	0	0	0	0	0
4701	8	0	0	0	0	0	0	0	0	0	0	0	0
4701	9	0	0	0	0	0	0	0	0	0	0	0	0
4702	0	0	0	0	0	0	0	0	0	0	0	0	0
4702	1	0	0	0	0	0	0	0	0	0	0	0	0
4702	2	0	0	0	0	0	0	0	0	0	0	0	0
4702	3	0	0	0	0	0	0	0	0	0	0	0	0
4702	4	0	0	0	0	0	0	0	0	0	0	0	0
4702	5	0	0	0	0	0	0	0	0	0	0	0	0
4702	6	0	0	0	0	0	0	0	0	0	0	0	0
4702	7	0	0	0	0	0	0	0	0	0	0	0	0
4702	8	0	0	0	0	0	0	0	0	0	0	0	0
4702	9	0	0	0	0	0	0	0	0	0	0	0	0
4703	0	0	0	0	0	0	0	0	0	0	0	0	0
4703	1	0	0	0	0	0	0	0	0	0	0	0	0
4703	2	0	0	0	0	0	0	0	0	0	0	0	0
4703	3	0	0	0	0	0	0	0	0	0	0	0	0
4703	4	0	0	0	0	0	0	0	0	0	0	0	0
4703	5	0	0	0	0	0	0	0	0	0	0	0	0
4703	6	0	0	0	0	0	0	0	0	0	0	0	0
4703	7	0	0	0	0	0	0	0	0	0	0	0	0
4703	8	0	0	0	0	0	0	0	0	0	0	0	0
4703	9	0	0	0	0	0	0	0	0	0	0	0	0
4704	0	0	0	0	0	0	0	0	0	0	0	0	0
4704	1	0	0	0	0	0	0	0	0	0	0	0	0
4704	2	0	0	0	0	0	0	0	0	0	0	0	0
4704	3	0	0	0	0	0	0	0	0	0	0	0	0
4704	4	0	0	0	0	0	0	0	0	0	0	0	0
4704	5	0	0	0	0	0	0	0	0	0	0	0	0
4704	6	0	0	0	0	0	0	0	0	0	0	0	0
4704	7	0	0	0	0	0	0	0	0	0	0	0	0
4704	8	0	0	0	0	0	0	0	0	0	0	0	0
4704	9	0	0	0	0	0	0	0	0	0	0	0	0
4705	0	0	0	0	0	0	0	0	0	0	0	0	0
4705	1	0	0	0	0	0	0	0	0	0	0	0	0
4705	2	0	0	0	0	0	0	0	0	0	0	0	0
4705	3	0	0	0	0	0	0	0	0	0	0	0	0
4705	4	0	0	0	0	0	0	0	0	0	0	0	0
4705	5	0	0	0	0	0	0	0	0	0	0	0	0
4705	6	0	0	0	0	0	0	0	0	0	0	0	0
4705	7	0	0	0	0	0	0	0	0	0	0	0	0
4705	8	0	0	0	0	0	0	0	0	0	0	0	0
4705	9	0	0	0	0	0	0	0	0	0	0	0	0
4706	0	0	0	0	0	0	0	0	0	0	0	0	0
4706	1	0	0	0	0	0	0	0	0	0	0	0	0
4706	2	0	0	0	0	0	0	0	0	0	0	0	0
4706	3	0	0	0	0	0	0	0	0	0	0	0	0
4706	4	0	0	0	0	0	0	0	0	0	0	0	0
4706	5	0	0	0	0	0	0	0	0	0	0	0	0
4706	6	0	0	0	0	0	0	0	0	0	0	0	0
4706	7	0	0	0	0	0	0	0	0	0	0	0	0
4706	8	0	0	0	0	0	0	0	0	0	0	0	0
4706	9	0	0	0	0	0	0	0	0	0	0	0	0
4707	0	0	0	0	0	0	0	0	0	0	0	0	0
4707	1	0	0	0	0	0	0	0	0	0	0	0	0
4707	2	0	0	0	0	0	0	0	0	0	0	0	0
4707	3	0	0	0	0	0	0	0	0	0	0	0	0
4707	4	0	0	0	0	0	0	0	0	0	0	0	0
4707	5	0	0	0	0	0	0	0	0	0	0	0	0
4707	6	0	0	0	0	0	0	0	0	0	0	0	0
4707	7	0	0	0	0	0	0	0	0	0	0	0	0
4707	8	0	0	0	0	0	0	0	0	0	0	0	0
4707	9	0	0	0	0	0	0	0	0	0	0	0	0
4708	0	0	0	0	0	0	0	0	0	0	0	0	0
4708	1	0	0	0	0	0	0	0	0	0	0	0	0
4708	2	0	0	0	0	0	0	0	0	0	0	0	0
4708	3	0	0	0	0	0	0	0	0	0	0	0	0
4708	4	0	0	0	0	0	0	0	0	0	0	0	0
4708	5	0	0	0	0	0	0	0	0	0	0	0	0
4708	6	0	0	0	0	0	0	0	0	0	0	0	0
4708	7	0	0	0	0	0	0	0	0	0	0	0	0
4708	8	0	0	0	0	0	0	0	0	0	0	0	0
4708	9	0	0	0	0	0	0	0	0	0	0	0	0
4709	0	0	0	0	0	0	0	0	0	0	0	0	0
4709	1	0	0	0	0	0	0	0	0	0	0	0	0
4709	2	0	0	0	0	0	0	0	0	0	0	0	0
4709	3	0	0	0	0	0	0	0	0	0	0	0	0
4709	4	0	0	0	0	0	0	0	0	0	0	0	0
4709	5	0	0	0	0	0	0	0	0	0	0	0	0
4709	6	0	0	0	0	0	0	0	0	0	0	0	0
4709	7	0	0	0	0	0	0	0	0	0	0	0	0
4709	8	0	0	0	0	0	0	0	0	0	0	0	0
4709	9	0	0	0	0	0	0	0	0	0	0	0	0
4710	0	0	0	0	0	0	0	0	0	0	0	0	0
4710	1	0	0	0	0	0	0	0	0	0	0	0	0
4710	2	0	0	0	0	0	0	0	0	0	0	0	0
4710	3	0	0	0	0	0	0	0	0	0	0	0	0
4710	4	0	0	0	0	0	0	0	0	0	0	0	0
4710	5	0	0	0	0	0	0	0	0	0	0	0	0
4710	6	0	0	0	0	0	0	0	0	0	0	0	0
4710	7	0	0	0	0	0	0	0	0	0	0	0	0
4710	8	0	0	0	0	0	0	0	0	0	0	0	0
4710	9	0	0	0	0	0	0	0	0	0	0	0	0
4711	0	0	0	0	0	0	0	0	0	0	0	0	0
4711	1	0	0	0	0	0	0	0	0	0	0	0	0
4711	2	0	0	0	0	0	0	0	0	0	0	0	0
4711	3	0	0	0	0	0	0	0	0	0	0	0	0
4711	4	0	0	0	0	0	0	0	0	0	0	0	0
[truncated: 11,925 more rows]
