# Supplementary material for: A Brake-Based Overground Gait Rehabilitation Device for Altering Propulsion Impulse Symmetry
Source: Sensors (Basel). 2021 Oct 5;21(19):6617. doi: 10.3390/s21196617 (PMC8512803; doi:10.3390/s21196617)
Supplement: Supplementary file 1 [file sensors-21-06617-s001.zip › GPT animations/code and data/stroke_data/Trajectory/TR 01.csv]

Trajectories
100
		BDP031:LTroc			BDP031:LIliac			BDP031:LKnee			BDP031:LAnkle			BDP031:LToe			BDP031:RTroc			BDP031:RIliac			BDP031:RKnee			BDP031:RAnkle			BDP031:RToe
Frame	Sub Frame	X	Y	Z	X	Y	Z	X	Y	Z	X	Y	Z	X	Y	Z	X	Y	Z	X	Y	Z	X	Y	Z	X	Y	Z	X	Y	Z
		mm	mm	mm	mm	mm	mm	mm	mm	mm	mm	mm	mm	mm	mm	mm	mm	mm	mm	mm	mm	mm	mm	mm	mm	mm	mm	mm	mm	mm	mm
1073	0	-159.921	-1053.36	866.277	-126.757	-1120.68	1084.96	-56.344	-1016.79	476.984	-9.5119	-1003.62	84.8001	-54.9382	-885.864	23.8981	308.078	-1032.5	848.224	278.145	-1004.93	1044.92	279.632	-959.205	506.686	276.575	-1224.81	186.407	319.405	-1179.32	66.669
1074	0	-161.047	-1052.02	865.895	-128.153	-1118.83	1084.67	-55.6834	-1017.34	477.327	-9.60525	-1003.48	84.6171	-54.9443	-885.889	23.8813	307.424	-1031.88	848.217	277.206	-1004.18	1044.47	280.34	-951.686	509.414	275.276	-1219.68	191.511	317.806	-1173.77	70.3084
1075	0	-162.152	-1050.82	865.594	-129.542	-1117.62	1084.36	-56.2832	-1016.83	476.974	-9.74097	-1003.48	84.5715	-54.9703	-885.952	23.9144	306.897	-1031.27	848.25	276.133	-1003.49	1043.96	281.053	-944.598	512.186	273.693	-1212.51	195.011	315.696	-1166.67	73.7835
1076	0	-163.471	-1050.19	865.376	-130.621	-1115.39	1084.3	-56.9143	-1016.52	476.781	-9.78273	-1003.35	84.4391	-54.9877	-885.936	23.8892	306.368	-1030.68	848.551	275.142	-1002.81	1043.5	281.486	-938.009	514.896	271.981	-1204.6	197.595	312.797	-1157.97	76.5741
1077	0	-164.624	-1049.54	865.176	-131.715	-1114.04	1083.88	-57.7561	-1016.41	476.488	-9.85015	-1003.3	84.3575	-54.9796	-885.91	23.8914	305.887	-1030.12	849.031	274.252	-1002.24	1043.18	282.02	-931.88	517.789	270.472	-1196.64	199.48	308.525	-1147.88	77.5739
1078	0	-165.653	-1048.71	864.945	-132.801	-1112.69	1083.77	-58.3756	-1015.8	476.071	-9.92861	-1003.16	84.2055	-54.9894	-885.942	23.8575	305.428	-1029.64	849.849	273.276	-1001.37	1042.93	282.457	-925.962	520.531	269.037	-1188.14	200.395	305.626	-1138.21	78.4931
1079	0	-166.646	-1047.98	864.74	-133.913	-1111.11	1083.81	-59.1675	-1015.43	475.673	-10.0422	-1003.19	84.1682	-54.9918	-885.951	23.8615	304.889	-1029.31	850.881	272.456	-1000.69	1042.81	282.881	-920.441	523.285	267.069	-1178.87	200.227	303.196	-1128.19	78.8428
1080	0	-167.653	-1047.59	864.64	-135.065	-1109.82	1083.76	-59.983	-1015.06	475.28	-10.1793	-1003.28	84.1641	-55.0494	-886.032	23.8874	304.423	-1029.04	852.011	271.532	-1000.05	1042.77	283.278	-915.357	526.018	265.319	-1169.9	199.594	300.454	-1117.29	78.53
1081	0	-168.678	-1047.34	864.583	-135.948	-1108.23	1084.12	-60.6919	-1014.75	474.948	-10.3314	-1003.35	84.1429	-54.9959	-885.907	23.8435	303.864	-1028.77	853.138	270.759	-999.381	1042.86	283.572	-910.562	528.45	263.578	-1160.49	198.041	297.349	-1105.33	77.5456
1082	0	-169.623	-1047	864.505	-137.049	-1106.82	1084.34	-61.218	-1014.62	474.801	-10.473	-1003.45	84.1524	-54.9911	-885.943	23.8573	303.283	-1028.42	854.256	269.899	-998.619	1043.01	284.018	-906.337	530.873	261.735	-1150.66	195.77	294.491	-1092.6	76.1502
1083	0	-170.338	-1046.43	864.372	-138.025	-1105.49	1084.59	-61.6019	-1014.54	474.721	-10.5926	-1003.49	84.121	-55.0486	-885.962	23.8724	302.759	-1028.04	855.409	269.122	-997.712	1043.23	284.345	-902.525	533.172	260.073	-1140.56	192.933	294.617	-1080.95	74.2751
1084	0	-170.957	-1045.71	864.185	-139.036	-1104.45	1084.73	-61.9218	-1014.41	474.79	-10.6867	-1003.5	84.1051	-55.0771	-885.981	23.8629	302.2	-1027.61	856.526	268.283	-996.773	1043.46	284.603	-899.127	535.173	258.594	-1130.46	189.987	293.111	-1067.82	72.9098
1085	0	-171.562	-1045.04	863.983	-139.797	-1103.02	1085.02	-62.1178	-1014.74	474.908	-10.795	-1003.57	84.1275	-55.0324	-885.928	23.8579	301.632	-1027.29	857.691	267.552	-995.793	1043.72	284.82	-896.16	537.013	258.083	-1121.43	187.134	292.533	-1054.25	71.2976
1086	0	-172.136	-1044.63	863.842	-140.781	-1102.27	1085.04	-62.0709	-1016.08	475.356	-10.8426	-1003.56	84.1265	-55.0153	-885.94	23.8564	301.116	-1026.89	858.803	266.837	-994.866	1043.98	285.093	-893.58	538.624	257.006	-1111.08	183.134	292.008	-1040.48	69.2405
1087	0	-172.659	-1044.09	863.649	-141.44	-1101.01	1085.14	-62.4071	-1015.82	475.347	-10.8856	-1003.55	84.084	-55.029	-885.982	23.8807	300.718	-1026.58	859.871	266.178	-993.955	1044.22	285.293	-891.341	539.977	256.333	-1099.64	178.257	290.891	-1026.7	66.8574
1088	0	-173.089	-1043.55	863.474	-142.068	-1099.69	1085.42	-62.5477	-1015.27	475.197	-10.9368	-1003.56	84.0898	-55.0175	-885.957	23.8659	300.33	-1026.12	860.805	265.566	-993.067	1044.47	285.476	-889.361	541.066	255.905	-1088.74	173.593	290.683	-1012.96	64.712
1089	0	-173.407	-1042.72	863.276	-142.641	-1098.34	1085.52	-62.6985	-1014.83	475.083	-10.9374	-1003.56	84.0908	-54.9894	-885.949	23.863	300.013	-1025.51	861.474	265.072	-992.248	1044.7	285.602	-887.708	541.989	255.773	-1078	168.879	291.543	-998.981	62.9826
1090	0	-173.691	-1041.89	863.093	-143.176	-1097.07	1085.57	-62.9173	-1014.63	475.167	-10.9502	-1003.54	84.0792	-55.0538	-886.046	23.8892	299.827	-1025.01	862.125	264.656	-991.475	1044.82	285.633	-886.232	542.698	256.147	-1067.28	164.079	291.143	-985.366	60.7451
1091	0	-173.801	-1040.81	862.887	-143.59	-1095.62	1085.63	-63.0631	-1014.17	475.083	-10.96	-1003.5	84.0657	-55.0434	-886.027	23.9016	299.744	-1024.51	862.714	264.274	-990.831	1044.88	285.617	-885.013	543.2	256.95	-1056.72	159.323	292.347	-971.76	58.5832
1092	0	-174.002	-1039.8	862.789	-143.874	-1093.95	1085.71	-63.1536	-1013.56	474.97	-10.9586	-1003.49	84.0739	-54.9689	-885.965	23.8879	299.684	-1024	863.112	264.033	-990.152	1044.91	285.67	-883.957	543.495	257.973	-1046.44	154.59	293.927	-958.233	56.6028
1093	0	-174.07	-1038.66	862.685	-144.151	-1092.35	1085.67	-63.2765	-1013.18	474.928	-10.9485	-1003.42	84.0418	-54.9534	-885.92	23.8959	299.704	-1023.61	863.427	263.839	-989.555	1044.91	285.519	-883.085	543.449	260.532	-1035.17	149.205	295.849	-945.074	54.8176
1094	0	-174.213	-1037.64	862.627	-144.49	-1090.99	1085.66	-63.3658	-1012.75	474.851	-10.9346	-1003.44	84.0511	-54.9541	-885.92	23.896	299.798	-1023.19	863.566	263.72	-989.068	1044.94	285.504	-882.453	543.404	262.357	-1025.03	144.643	298.212	-932.207	53.3348
1095	0	-174.339	-1036.6	862.569	-144.61	-1088.67	1085.69	-63.3825	-1012.23	474.727	-10.9286	-1003.37	84.0395	-54.95	-885.902	23.9382	299.936	-1022.74	863.543	263.541	-988.55	1044.87	285.41	-881.921	543.319	264.601	-1015.25	140.392	300.894	-919.889	52.157
1096	0	-174.337	-1035.5	862.535	-144.996	-1087.14	1085.63	-63.4378	-1011.87	474.644	-10.9112	-1003.39	84.03	-54.9409	-885.987	23.9776	300.141	-1022.3	863.313	263.476	-988.067	1044.81	283.648	-882.047	541.602	266.982	-1005.77	136.535	303.602	-907.871	51.1131
1097	0	-174.213	-1034.17	862.441	-145.083	-1085.29	1085.54	-63.42	-1011.42	474.548	-10.9114	-1003.39	84.031	-54.9229	-885.95	23.9584	300.305	-1022.02	863.012	263.461	-987.616	1044.73	280.936	-882.113	540.989	269.799	-996.607	133.037	306.519	-896.467	50.3634
1098	0	-174.07	-1032.9	862.369	-145.337	-1083.69	1085.48	-63.3706	-1010.88	474.374	-10.8859	-1003.34	84.0142	-54.9293	-885.962	23.964	300.468	-1021.78	862.61	263.5	-987.082	1044.63	280.661	-881.838	540.467	272.552	-987.79	129.763	308.876	-884.442	49.6056
1099	0	-173.988	-1031.88	862.357	-145.096	-1081.69	1085.55	-63.3866	-1010.66	474.333	-10.8753	-1003.36	84.0254	-54.9097	-885.925	23.9489	300.68	-1021.63	862.024	263.565	-986.632	1044.51	280.129	-881.808	539.787	275.285	-979.351	126.789	312.705	-875.239	49.5089
1100	0	-173.928	-1031.14	862.399	-145.106	-1080.01	1085.53	-63.2566	-1010.21	474.252	-10.8535	-1003.32	83.987	-54.8916	-885.949	23.9663	300.932	-1021.59	861.425	263.767	-986.12	1044.35	279.486	-881.944	539.087	277.937	-971.256	123.919	315.87	-865.526	49.2845
1101	0	-173.746	-1030.38	862.433	-145.126	-1078.77	1085.46	-63.2193	-1010.05	474.278	-10.8517	-1003.32	84.0039	-54.8876	-885.988	23.98	301.382	-1022.19	860.867	264.066	-985.53	1044.18	278.955	-882.187	538.327	280.499	-963.637	121.816	318.741	-856.235	49.2292
1102	0	-173.432	-1029.31	862.406	-144.893	-1077.09	1085.74	-63.1076	-1009.7	474.227	-10.8158	-1003.29	83.9958	-54.8926	-886.002	23.9877	300.62	-1019.77	859.858	264.282	-984.952	1044.01	278.464	-882.562	537.625	282.509	-956.917	119.796	321.511	-847.471	49.3399
1103	0	-173.275	-1028.78	862.471	-144.768	-1075.68	1085.89	-62.8808	-1009.37	474.234	-10.814	-1003.28	84.0036	-54.9198	-886.01	23.9964	300.622	-1019.32	859.212	264.641	-984.329	1043.84	277.995	-883.089	536.852	284.986	-950.093	117.781	323.932	-839.303	49.5224
1104	0	-172.951	-1027.97	862.507	-144.528	-1074.35	1086.08	-62.686	-1009.09	474.245	-10.7705	-1003.29	84.0453	-54.8642	-885.937	24.0011	300.806	-1019.35	858.743	265.043	-983.648	1043.71	277.731	-883.764	536.164	287.284	-943.878	115.983	326.073	-831.71	49.7758
1105	0	-172.708	-1027.39	862.562	-144.544	-1073.65	1086.14	-62.4148	-1008.68	474.228	-10.7458	-1003.23	84.0342	-54.8461	-885.893	23.977	301.02	-1019.49	858.343	265.328	-982.988	1043.57	277.388	-884.501	535.423	289.323	-938.121	114.391	327.739	-824.688	49.9262
1106	0	-172.415	-1026.86	862.626	-144.023	-1072.04	1086.58	-62.1773	-1008.34	474.249	-10.699	-1003.24	84.0355	-54.8164	-885.93	23.9895	301.259	-1019.61	857.914	265.752	-982.296	1043.4	277.295	-885.445	534.672	291.1	-932.874	112.864	329.37	-818.373	50.1156
1107	0	-172.013	-1026.19	862.673	-143.907	-1071.47	1086.77	-61.8989	-1008.1	474.333	-10.6385	-1003.16	84.0569	-54.8224	-885.893	23.9858	301.513	-1019.69	857.523	266.122	-981.678	1043.27	277.196	-886.329	533.871	292.518	-928.339	111.528	330.56	-812.972	50.2494
1108	0	-171.63	-1025.6	862.718	-143.478	-1070.23	1086.93	-61.6509	-1007.89	474.461	-10.5892	-1003.15	84.0864	-54.8657	-885.984	24.0565	301.781	-1019.62	857.083	266.632	-981.038	1043.11	277.1	-887.393	533.176	293.634	-924.608	110.288	331.649	-808.887	50.5049
1109	0	-171.141	-1024.89	862.746	-142.917	-1068.95	1087.31	-61.3002	-1007.57	474.529	-10.531	-1003.08	84.1042	-54.7799	-885.897	24.0286	302.174	-1019.59	856.747	267.042	-980.459	1042.98	277.103	-888.467	532.453	294.301	-921.6	109.148	332.039	-804.802	50.1934
1110	0	-170.639	-1024.25	862.791	-142.428	-1067.83	1087.56	-60.9428	-1007.19	474.61	-10.4666	-1003.03	84.1324	-54.7697	-885.894	24.0261	302.533	-1019.45	856.397	267.586	-980.03	1042.75	277.254	-889.513	531.702	294.718	-919.417	108.031	332.338	-802.111	49.9223
1111	0	-170.06	-1023.46	862.858	-142.009	-1067	1087.77	-60.4698	-1006.73	474.686	-10.3871	-1003.01	84.1688	-54.7577	-885.862	24.0123	303.033	-1019.38	856.036	268.205	-979.454	1042.55	277.378	-890.651	530.913	294.75	-918.151	106.953	332.408	-800.526	49.4099
1112	0	-169.415	-1022.61	862.959	-141.316	-1065.82	1088	-60.1156	-1006.56	474.875	-10.2953	-1002.92	84.1779	-54.757	-885.853	24.0573	303.576	-1019.28	855.688	268.89	-978.822	1042.37	277.509	-891.614	529.997	294.435	-917.86	105.891	332.278	-799.933	48.5936
1113	0	-168.713	-1021.87	863.081	-140.427	-1064.23	1088.39	-59.6501	-1006.14	474.997	-10.2344	-1002.88	84.2464	-54.7201	-885.873	24.0414	304.19	-1019.22	855.345	269.633	-978.288	1042.22	277.659	-892.715	529.222	293.894	-918.291	104.724	331.969	-800.365	47.6569
1114	0	-168.024	-1021.19	863.233	-139.674	-1063.2	1088.62	-59.1276	-1005.62	475.025	-10.1463	-1002.84	84.2945	-54.7169	-885.875	24.066	304.848	-1018.94	855.004	270.363	-977.826	1042.11	277.826	-893.869	528.333	293.116	-919.46	103.699	331.549	-801.394	46.6773
1115	0	-167.115	-1020.15	863.329	-138.883	-1062.21	1088.81	-58.603	-1005.35	475.253	-10.0507	-1002.8	84.3234	-54.7066	-885.846	24.0474	305.608	-1018.71	854.606	271.313	-976.998	1041.93	277.919	-895.121	527.25	292.257	-920.796	102.877	330.941	-802.918	46.1784
1116	0	-166.28	-1019.4	863.5	-137.91	-1060.96	1089.05	-57.9959	-1004.78	475.309	-10.025	-1002.87	84.4362	-54.7003	-885.816	24.0598	306.331	-1018.39	854.112	272.188	-976.454	1041.83	277.95	-896.599	525.959	291.481	-922.493	101.909	330.208	-804.737	45.8473
1117	0	-165.33	-1018.57	863.678	-136.599	-1059.11	1089.4	-57.4652	-1004.41	475.481	-9.93395	-1002.83	84.4643	-54.7174	-885.86	24.0852	307.149	-1018.17	853.678	273.179	-975.835	1041.74	277.928	-898.309	524.719	290.697	-924.655	101.09	329.418	-806.812	45.5784
1118	0	-164.293	-1017.66	863.867	-135.561	-1058.12	1089.6	-56.8981	-1004.22	475.728	-9.92601	-1003.09	84.6974	-54.6541	-885.835	24.0749	308.06	-1017.75	853.15	274.257	-975.139	1041.66	277.707	-899.878	523.405	290.013	-926.823	100.366	328.788	-808.94	45.4462
1119	0	-163.338	-1017.03	864.146	-134.426	-1057.04	1089.85	-56.3759	-1003.99	475.986	-9.86555	-1003.12	84.7986	-54.7196	-885.933	24.1254	308.895	-1017.36	852.593	275.253	-974.722	1041.66	277.474	-901.339	522.254	289.451	-928.735	99.7257	328.282	-810.761	45.1547
1120	0	-162.091	-1016.01	864.351	-132.975	-1055.4	1090.24	-55.515	-1003.16	476.045	-9.76688	-1002.96	84.7736	-54.6886	-885.872	24.1232	309.848	-1017.09	851.999	276.54	-973.914	1041.6	277.208	-902.542	521.308	288.979	-930.077	99.226	328.09	-812.058	45.1386
1121	0	-160.934	-1015.12	864.615	-131.707	-1054.47	1090.52	-54.7207	-1002.73	476.259	-9.67703	-1002.96	84.8654	-54.6952	-885.943	24.1364	310.741	-1016.55	851.36	277.738	-973.24	1041.59	277.017	-903.471	520.702	288.458	-930.658	98.8493	328.083	-812.642	45.3263
1122	0	-159.636	-1014.22	864.877	-130.516	-1053.75	1090.82	-54.0144	-1002.37	476.501	-9.54441	-1002.92	84.9536	-54.6314	-885.839	24.1498	311.719	-1016.29	850.733	279.169	-972.55	1041.95	276.734	-904.088	520.458	288.298	-930.343	98.6427	328.219	-812.706	45.4421
1123	0	-158.338	-1013.34	865.162	-129.246	-1053.12	1091.21	-53.0999	-1001.76	476.702	-9.47844	-1002.98	85.0895	-54.6559	-885.902	24.161	312.61	-1015.8	850.129	280.602	-971.877	1042.34	276.67	-904.564	520.58	288.341	-929.849	98.4859	328.253	-812.631	45.2358
1124	0	-157.014	-1012.55	865.501	-127.571	-1051.5	1091.67	-52.1532	-1001.03	476.777	-9.33151	-1002.93	85.1544	-54.5705	-885.811	24.1617	313.506	-1015.15	849.804	282.059	-971.292	1042.79	276.723	-904.416	520.932	288.302	-929.948	98.5363	328.208	-812.629	45.3662
1125	0	-155.658	-1011.79	865.801	-126.342	-1050.85	1092	-51.1814	-1000.32	476.849	-9.19441	-1002.99	85.3554	-54.5198	-885.755	24.1541	314.511	-1014.7	849.824	283.548	-970.738	1043.19	276.905	-903.934	521.374	288.142	-930.149	98.5922	328.111	-812.833	45.8942
1126	0	-154.295	-1010.97	866.062	-124.755	-1049.62	1092.43	-50.2745	-999.82	477.032	-9.00236	-1002.79	85.3082	-54.5541	-885.841	24.2149	315.686	-1014.48	850.135	285.045	-970.12	1043.55	277.173	-903.367	521.799	287.952	-930.408	98.6452	327.99	-813.092	46.4726
1127	0	-152.67	-1009.76	866.203	-123.3	-1048.61	1092.66	-49.3276	-999.386	477.264	-8.88007	-1002.81	85.451	-54.5495	-885.846	24.2379	316.745	-1013.92	850.566	286.804	-969.115	1043.8	277.404	-902.82	522.025	287.901	-930.498	98.6478	327.825	-813.183	46.7752
1128	0	-151.343	-1009.3	866.505	-121.997	-1048.31	1092.67	-48.4065	-998.887	477.487	-8.82444	-1003.07	85.7	-54.5248	-885.847	24.2376	318.032	-1013.75	851.091	288.265	-968.861	1044.2	277.737	-902.427	522.124	287.943	-930.479	98.6024	327.727	-813.185	46.9375
1129	0	-149.725	-1008.28	866.665	-119.052	-1051.33	1093.09	-47.2999	-998.162	477.562	-8.70957	-1003.06	85.7833	-54.4534	-885.775	24.2457	319.182	-1013.07	851.424	290.016	-968.055	1044.46	278.205	-902.365	522.113	288.055	-930.433	98.5205	327.683	-813.206	47.0156
1130	0	-148.233	-1007.67	866.849	-117.41	-1049.97	1093.56	-46.2749	-997.574	477.755	-8.5321	-1002.97	85.8331	-54.4497	-885.776	24.2718	320.554	-1012.71	851.826	291.642	-967.643	1044.75	278.628	-902.471	521.943	288.153	-930.447	98.3663	327.72	-813.214	47.0359
1131	0	-146.578	-1006.93	867.004	-115.805	-1048.24	1093.68	-45.3437	-997.321	478.088	-8.34265	-1002.92	85.9151	-54.4234	-885.783	24.2813	321.892	-1012.09	852.156	293.431	-967.117	1045.01	279.249	-902.743	521.774	288.298	-930.55	98.2347	327.746	-813.278	47.0697
1132	0	-145.059	-1006.5	867.256	-114.445	-1047.57	1093.78	-44.1971	-996.658	478.219	-8.09817	-1002.75	85.9986	-54.4462	-885.814	24.3183	323.407	-1011.74	852.543	295.103	-966.689	1045.51	279.88	-903.069	521.645	288.45	-930.623	98.0391	327.796	-813.346	47.0686
1133	0	-143.297	-1005.59	867.374	-112.719	-1046.08	1094.09	-43.2546	-996.493	478.582	-7.89639	-1002.67	86.1026	-54.4219	-885.819	24.3202	325.045	-1011.14	852.925	297.019	-965.795	1045.88	280.592	-903.463	521.444	288.555	-930.601	97.8604	327.812	-813.372	47.0271
1134	0	-141.563	-1004.92	867.574	-111.021	-1045.29	1094.36	-41.9697	-995.588	478.72	-7.65921	-1002.53	86.1938	-54.427	-885.849	24.3945	326.712	-1010.46	853.337	298.907	-965.133	1046.33	281.344	-903.895	521.261	288.742	-930.658	97.7012	327.901	-813.395	46.9616
1135	0	-139.743	-1004.03	867.757	-109.092	-1044.42	1094.62	-40.7013	-994.762	478.862	-7.50326	-1002.58	86.384	-54.3431	-885.843	24.4172	328.59	-1009.88	853.736	300.881	-964.247	1046.77	281.988	-904.211	521.15	288.931	-930.646	97.5285	327.962	-813.391	46.8286
1136	0	-137.921	-1003.39	867.985	-107.226	-1043.48	1094.88	-39.5275	-994.092	479.157	-7.35939	-1002.68	86.5481	-54.4649	-886.066	24.6444	330.591	-1009.01	854.075	302.856	-963.624	1047.25	282.778	-904.391	521.066	289.173	-930.618	97.3649	328.105	-813.455	46.6749
1137	0	-136.071	-1002.62	868.199	-105.287	-1042.71	1095.18	-38.3741	-993.367	479.386	-7.1835	-1002.65	86.6833	-54.3367	-885.89	24.4963	332.533	-1007.92	854.405	304.861	-962.862	1047.71	283.433	-904.402	521.036	289.391	-930.557	97.1961	328.237	-813.491	46.5522
1138	0	-134.037	-1001.57	868.361	-103.387	-1042.32	1095.4	-37.164	-992.554	479.56	-7.00816	-1002.63	86.781	-54.2672	-885.81	24.4951	334.66	-1007.06	854.842	306.922	-961.644	1048.04	284.237	-904.349	521.121	289.568	-930.531	97.0974	328.281	-813.503	46.4006
1139	0	-132.195	-1000.99	868.636	-101.019	-1041.21	1095.82	-35.902	-991.777	479.797	-6.95516	-1002.76	87.1509	-54.2945	-885.831	24.5152	336.776	-1006.27	855.256	308.792	-960.908	1048.48	284.953	-904.116	521.145	289.77	-930.418	96.9755	328.272	-813.458	46.2699
1140	0	-130.302	-1000.36	868.904	-99.0657	-1040.92	1096.13	-34.7093	-991.044	480.054	-6.57394	-1002.34	87.0775	-54.2581	-885.851	24.5398	338.718	-1005.19	855.538	310.713	-960.11	1048.91	285.636	-903.749	521.115	289.974	-930.26	96.8289	328.165	-813.334	46.0563
1141	0	-128.163	-999.265	869.114	-96.8668	-1040.17	1096.37	-33.4174	-990.197	480.271	-6.38414	-1002.38	87.2334	-54.2779	-885.815	24.5237	340.655	-1004.17	855.767	312.88	-958.852	1049.28	286.399	-903.303	521.085	290.158	-930.1	96.6737	328.057	-813.211	45.7989
1142	0	-126.13	-998.383	869.377	-94.7734	-1039.64	1096.67	-32.1488	-989.29	480.353	-6.18623	-1002.21	87.3201	-54.2385	-885.832	24.5282	342.446	-1002.9	855.843	314.995	-957.757	1049.64	287.142	-902.881	521.055	290.371	-929.864	96.5049	327.988	-813.11	45.4668
1143	0	-124.093	-997.472	869.652	-92.5444	-1038.63	1096.82	-30.9296	-988.899	480.795	-6.10299	-1002.21	87.414	-54.2966	-885.97	24.6262	344.241	-1001.79	855.867	317.113	-956.634	1050	287.976	-902.415	520.978	290.544	-929.67	96.3354	327.965	-812.945	45.1016
1144	0	-122.007	-996.576	869.916	-90.267	-1037.64	1096.96	-29.6501	-988.03	480.907	-6.03544	-1002.44	87.7279	-54.181	-885.843	24.6169	346.208	-1001.05	856.033	319.278	-955.508	1050.29	288.865	-902.022	520.934	290.729	-929.401	96.1012	328.003	-812.775	44.6698
1145	0	-119.926	-995.616	870.204	-87.9937	-1036.58	1097.12	-28.4179	-987.383	481.11	-5.91691	-1002.51	87.8354	-54.177	-885.975	24.7091	348.003	-1000.02	856.056	321.438	-954.317	1050.6	289.913	-901.589	520.826	290.896	-929.102	95.901	328.021	-812.608	44.1417
1146	0	-117.688	-994.538	870.456	-85.5635	-1035.4	1097.25	-27.6638	-984.913	480.701	-5.8164	-1002.5	87.8934	-54.1222	-885.848	24.6534	349.886	-998.991	856.14	323.676	-953.078	1050.81	290.878	-901.055	520.607	291.069	-928.797	95.6656	328.004	-812.456	43.5372
1147	0	-115.514	-993.462	870.757	-83.1973	-1034.23	1097.42	-26.4443	-984.177	480.968	-5.35842	-1001.89	87.9393	-54.1756	-885.88	24.6981	351.706	-997.721	856.206	325.849	-951.842	1051.06	292.02	-900.713	520.491	291.308	-928.511	95.4507	328.119	-812.32	43.1381
1148	0	-113.355	-992.545	871.1	-80.8469	-1033.21	1097.64	-25.5374	-983.454	481.216	-5.21449	-1001.83	88.0301	-54.1027	-885.839	24.6708	353.567	-996.377	856.28	328.007	-950.765	1051.35	293.208	-900.099	520.29	291.545	-928.28	95.2396	328.188	-812.176	42.7119
1149	0	-111.225	-991.751	871.492	-78.525	-1032.32	1097.91	-24.1135	-982.245	481.197	-5.10472	-1001.85	88.1661	-54.151	-885.879	24.665	355.531	-994.944	856.389	330.253	-949.449	1051.53	294.451	-899.605	520.15	291.785	-928.153	95.0584	328.264	-812.116	42.3111
1150	0	-109.193	-991.133	871.874	-76.3005	-1031.6	1098.17	-22.92	-981.327	481.421	-4.89191	-1001.61	88.4168	-54.0952	-885.824	24.684	357.515	-993.502	856.481	332.402	-948.309	1051.69	295.705	-898.924	520	292.007	-928.001	94.9059	328.313	-812.068	42.0084
1151	0	-106.963	-990.09	872.117	-73.8787	-1030.46	1098.29	-21.6838	-980.733	481.677	-4.79428	-1001.73	88.6201	-54.932	-887.424	25.501	359.623	-991.982	856.622	334.78	-946.681	1051.71	296.914	-898.268	519.881	292.213	-927.833	94.7472	328.35	-812.004	41.7063
1152	0	-104.712	-988.939	872.35	-71.4363	-1029.21	1098.39	-20.3202	-979.753	481.867	-4.73003	-1001.85	88.78	-54.7423	-887.175	25.371	361.764	-990.392	856.816	337.179	-944.945	1051.72	298.108	-897.423	519.674	292.418	-927.689	94.5942	328.386	-811.916	41.4576
1153	0	-102.776	-988.497	872.719	-69.3083	-1028.67	1098.64	-19.0796	-979.087	482.137	-3.89873	-1000.51	88.321	-54.6786	-887.049	25.354	363.929	-988.753	856.987	339.264	-943.918	1051.86	299.269	-896.518	519.496	292.621	-927.514	94.4611	328.407	-811.792	41.2403
1154	0	-100.728	-987.823	872.963	-67.0681	-1027.9	1098.76	-17.7466	-978.48	482.406	-3.78207	-1000.56	88.4356	-54.6744	-887.046	25.3562	366.048	-986.88	857.067	341.46	-942.658	1051.88	300.315	-895.416	519.257	292.777	-927.324	94.2992	328.426	-811.723	40.9876
1155	0	-98.4905	-986.743	873.197	-64.6387	-1026.72	1098.87	-16.4236	-977.633	482.631	-3.70561	-1000.75	88.6396	-54.8569	-887.321	25.5083	368.175	-985.184	857.095	343.846	-940.994	1051.89	301.318	-894.32	519.01	292.947	-927.1	94.1618	328.359	-811.605	40.7008
1156	0	-96.7106	-986.64	873.631	-62.6669	-1026.52	1099.18	-15.2326	-977.127	482.917	-3.6434	-1000.92	88.7939	-55.0868	-887.907	25.8257	370.329	-983.484	856.944	345.774	-940.305	1052.1	302.326	-893.238	518.769	293.1	-926.833	94.0313	328.3	-811.551	40.4555
1157	0	-94.4575	-985.363	873.799	-60.2218	-1025.15	1099.22	-14.0703	-976.528	483.205	-5.77454	-1005.47	91.2633	-55.0302	-887.727	25.7238	372.472	-981.922	856.806	348.176	-938.443	1052.04	303.203	-892.032	518.501	293.189	-926.584	93.8698	328.158	-811.45	40.1787
1158	0	-92.3067	-984.335	874.037	-57.8791	-1024.02	1099.33	-13.0769	-975.829	483.362	-5.65825	-1005.74	91.5389	-54.9368	-887.552	25.7396	374.55	-980.138	856.502	350.475	-936.83	1052.06	304.06	-890.808	518.205	293.341	-926.24	93.7189	327.941	-811.241	39.8768
1159	0	-90.2575	-983.563	874.368	-55.6379	-1023.15	1099.54	-13.4194	-975.137	483.309	-5.51416	-1005.62	91.6686	-54.9531	-887.513	25.7585	376.58	-978.296	856.232	352.672	-935.473	1052.16	304.899	-889.484	517.949	293.474	-925.947	93.5894	327.913	-811.11	39.7198
1160	0	-88.0908	-982.638	874.672	-53.2794	-1022.13	1099.72	-12.4097	-974.465	483.586	-5.26723	-1005.32	91.6229	-55.1254	-887.97	26.0421	378.561	-976.397	855.943	354.987	-933.962	1052.24	305.74	-888.049	517.754	293.584	-925.632	93.4504	327.868	-811.007	39.5213
1161	0	-85.9281	-981.437	874.894	-50.9247	-1020.83	1099.82	-11.0387	-973.797	483.763	-5.13224	-1005.24	91.7684	-54.8771	-887.498	25.8224	380.533	-974.405	855.685	357.298	-932.176	1052.24	306.536	-886.463	517.407	293.693	-925.288	93.2653	327.749	-810.837	39.2707
1162	0	-83.8449	-980.621	875.266	-48.6496	-1019.92	1100.06	-9.94497	-973.05	484.105	-4.81721	-1004.85	91.7839	-54.873	-887.419	25.8309	382.471	-972.354	855.405	359.529	-930.775	1052.39	307.442	-884.976	517.199	293.84	-924.942	93.0799	327.668	-810.662	38.9717
1163	0	-81.8358	-979.767	875.69	-46.4485	-1018.96	1100.36	-8.64734	-972.459	484.515	-4.86331	-1005.17	92.093	-54.8367	-887.354	25.8199	384.396	-970.392	855.157	361.862	-929.179	1052.17	308.462	-883.485	516.986	294.002	-924.537	92.8753	327.59	-810.508	38.6198
1164	0	-79.8184	-978.793	876.099	-44.2391	-1017.89	1100.65	-7.2168	-971.63	484.798	-4.7421	-1005.08	92.2014	-54.8328	-887.38	25.8657	386.299	-968.29	854.872	364.203	-927.462	1051.93	309.402	-881.915	516.667	294.241	-924.111	92.696	327.49	-810.366	38.1832
1165	0	-77.7387	-977.654	876.591	-41.9675	-1016.65	1101.01	-5.99749	-971.016	485.211	-4.67551	-1005.16	92.4675	-54.7981	-887.305	25.8151	388.149	-966.231	854.585	366.607	-925.581	1051.78	310.508	-880.472	516.358	294.44	-923.731	92.4835	327.391	-810.076	37.7127
1166	0	-75.7575	-976.571	877.103	-39.7944	-1015.47	1101.4	-5.0543	-970.282	485.63	-4.59529	-1005.06	92.5915	-54.5966	-886.971	25.6599	389.974	-964.151	854.279	368.911	-923.755	1051.65	311.634	-879.213	516.073	294.639	-923.354	92.2793	327.247	-809.752	37.2855
1167	0	-73.9781	-975.787	877.748	-37.8231	-1014.59	1101.92	-4.3637	-969.664	486.09	-4.62491	-1005.15	92.8021	-54.8333	-887.374	25.8581	391.791	-962.009	853.997	371.014	-922.229	1051.65	312.778	-878.146	515.81	294.83	-923.032	92.0922	327.299	-809.592	36.8731
1168	0	-71.6792	-973.747	878.191	-35.3322	-1012.45	1102.24	-3.53972	-968.228	486.334	-4.50007	-1004.88	92.9814	-54.8501	-887.362	25.8759	393.548	-959.809	853.815	373.637	-919.447	1051.44	313.93	-877.203	515.568	295.048	-922.654	91.8848	327.394	-809.479	36.4886
1169	0	-70.2115	-973.339	879.059	-33.6726	-1011.95	1102.98	-3.22094	-964.597	485.769	-4.44928	-1004.77	93.2156	-54.8793	-887.409	25.9174	395.226	-957.405	853.661	375.428	-918.296	1051.67	315.12	-876.496	515.303	295.253	-922.328	91.6769	327.344	-809.362	36.205
1170	0	-68.784	-972.809	879.886	-32.0532	-1011.32	1103.69	-2.3581	-962.337	485.999	-4.40212	-1004.68	93.4665	-54.9338	-887.526	25.9732	397.025	-955.359	853.622	377.395	-916.706	1051.76	316.322	-875.924	515.056	295.42	-922.125	91.4785	327.312	-809.213	36.0204
1171	0	-67.1654	-971.77	880.694	-30.2426	-1010.18	1104.37	-1.63128	-960.686	486.644	-4.4281	-1004.65	93.817	-54.7021	-887.07	25.7031	398.661	-952.956	853.612	379.554	-914.607	1051.83	317.487	-875.583	514.823	295.582	-921.963	91.3251	327.251	-809.135	35.8568
1172	0	-65.6094	-970.559	881.487	-28.0423	-1009.13	1105.08	-0.869136	-958.916	487.387	-4.42847	-1004.45	94.2268	-54.8386	-887.248	25.8398	400.366	-950.771	853.736	381.526	-912.868	1051.97	318.767	-875.434	514.723	295.692	-921.835	91.1442	327.22	-808.984	35.7439
1173	0	-64.3056	-969.749	882.429	-26.1633	-1008.19	1105.85	-0.375948	-957.018	488.245	-4.43474	-1004.27	94.6699	-54.7782	-887.15	25.7877	401.927	-948.695	853.944	383.246	-911.528	1052.26	320.01	-875.467	514.676	295.89	-921.882	91.0619	327.157	-808.911	35.6857
1174	0	-62.9007	-968.545	883.329	-24.2257	-1007.2	1106.7	0.0223433	-954.496	489.283	-4.44412	-1004.14	95.181	-54.8103	-887.105	25.6838	403.568	-946.901	854.245	385.067	-909.796	1052.5	321.138	-875.627	514.581	296.043	-921.874	90.8925	327.186	-808.842	35.6114
1175	0	-61.6882	-967.67	884.329	-22.6794	-1007.03	1107.46	-1.11029	-952.181	489.776	-4.28939	-1003.81	95.72	-55.5281	-888.068	25.9743	405.011	-944.888	854.568	386.696	-908.392	1052.84	322.324	-875.972	514.555	296.212	-921.928	90.7316	327.201	-808.866	35.5682
1176	0	-60.3159	-966.274	885.223	-20.3427	-1005.2	1108.54	-0.74011	-949.686	490.849	-3.79893	-1003.63	96.177	-56.1129	-888.488	25.5665	406.476	-943.094	854.949	388.484	-906.467	1053.08	323.432	-876.306	514.51	296.392	-921.935	90.5903	327.241	-808.873	35.4977
1177	0	-59.0526	-964.953	886.238	-18.5718	-1004.24	1109.36	0.17327	-947.53	491.988	-3.08561	-1003.46	96.9162	-56.5741	-888.722	25.0271	407.861	-941.458	855.492	390.164	-904.617	1053.44	324.664	-876.677	514.535	296.556	-922.011	90.488	327.347	-808.935	35.4156
1178	0	-58.0124	-964.058	887.396	-17.2413	-1004.34	1110.17	-2.52653	-945.534	492.844	-2.05174	-1002.84	97.7156	-58.434	-891.55	25.5935	409.242	-940.045	855.988	391.62	-903.194	1053.94	325.807	-877.051	514.566	296.704	-922.141	90.3918	327.411	-808.932	35.3212
1179	0	-57.0264	-963.206	888.69	-15.3654	-1003.03	1111.32	-2.45304	-943.015	493.918	-0.733353	-1001.5	98.4655	-59.1119	-891.835	25.6343	410.31	-938.379	856.466	393.022	-901.812	1054.58	326.835	-877.536	514.616	296.876	-922.289	90.3165	327.517	-809.119	35.3118
1180	0	-55.8812	-961.847	889.96	-13.9871	-1002.15	1112.23	-2.30317	-940.642	495.152	0.496461	-1000.18	99.3225	-60.0251	-891.899	25.5159	411.38	-936.91	856.951	394.584	-899.924	1055.19	327.78	-878.12	514.718	297.002	-922.439	90.212	327.489	-809.061	35.2577
1181	0	-54.8038	-960.666	891.282	-12.1539	-1000.93	1113.35	-1.81974	-938.405	496.494	1.58629	-998.664	100.288	-61.269	-892.025	25.4936	412.499	-935.677	857.469	396.077	-898.215	1055.86	328.796	-878.661	514.823	297.112	-922.658	90.1427	327.574	-809.133	35.296
1182	0	-53.6794	-959.252	892.544	-10.5307	-999.307	1114.6	-1.19769	-936.28	497.839	2.49312	-996.857	101.223	-62.6642	-891.821	25.4904	413.517	-934.537	857.94	397.618	-896.272	1056.47	329.515	-879.37	514.951	297.23	-922.825	90.082	327.617	-809.195	35.384
1183	0	-52.7144	-958.154	893.837	-9.08842	-998.519	1115.54	-1.08737	-934.422	499.164	3.18413	-994.608	102.115	-63.849	-890.53	25.2542	414.382	-933.179	858.345	398.999	-894.645	1057.1	330.505	-879.871	515.011	297.309	-923.055	90.0439	327.627	-809.251	35.4418
1184	0	-51.5947	-956.677	895.061	-7.51026	-997.076	1116.65	-1.09606	-932.677	500.633	3.58557	-991.927	103.002	-64.9936	-888.742	25.611	415.223	-931.949	858.762	400.225	-893.361	1057.74	331.216	-880.428	515.03	297.386	-923.186	89.9801	327.653	-809.318	35.4761
1185	0	-50.6215	-955.422	896.332	-6.05593	-995.799	1117.66	-1.05972	-930.548	501.97	3.80059	-988.75	103.996	-66.072	-885.997	26.668	416.197	-930.983	859.28	401.556	-892.055	1058.29	331.995	-880.79	515.12	297.438	-923.274	89.9438	327.65	-809.36	35.4704
1186	0	-49.3965	-953.492	897.399	-5.06492	-995.12	1118.54	-1.4569	-926.892	503.114	3.52244	-985.169	105.148	-67.0306	-882.029	28.055	416.99	-929.64	859.57	403.138	-890.075	1058.63	332.595	-881.093	515.112	297.457	-923.407	89.9281	327.7	-809.396	35.463
1187	0	-48.8004	-952.776	898.828	-3.84185	-994.316	1119.36	-3.7184	-922.523	504.057	2.70497	-981.042	106.362	-67.9471	-877.309	29.6622	417.67	-928.016	859.903	404.092	-889.308	1059.34	333.279	-881.168	515.183	297.486	-923.465	89.9206	327.704	-809.408	35.4363
1188	0	-47.9465	-951.236	900.067	-2.15374	-992.353	1120.45	-3.83067	-919.764	505.546	1.56391	-976.307	107.594	-69.0113	-872.177	31.0993	418.397	-926.398	860.121	405.303	-887.717	1059.85	333.76	-881.067	515.169	297.457	-923.443	89.885	327.753	-809.434	35.4548
1189	0	-47.2589	-950.002	901.381	-0.91773	-991.324	1121.24	-4.13305	-916.732	507.14	0.191452	-971.554	109.023	-69.8441	-866.155	32.3366	419.241	-924.968	860.439	406.349	-886.433	1060.44	334.468	-880.796	515.191	297.41	-923.442	89.9037	327.751	-809.438	35.5086
1190	0	-46.3498	-948.109	902.476	0.0164618	-990.999	1121.83	-4.25409	-912.94	508.537	-1.82577	-965.984	109.9	-70.5731	-859.369	33.4254	419.873	-923.093	860.523	407.696	-884.57	1060.8	335.433	-880.393	515.17	297.479	-923.604	90.0088	327.759	-809.482	35.5923
1191	0	-45.7283	-946.661	903.658	1.64086	-989.238	1122.74	-4.99048	-908.643	509.932	-3.85074	-960.059	110.739	-71.4938	-852.37	34.4914	420.506	-921.11	860.583	408.755	-883.152	1061.25	336.425	-879.928	515.081	297.024	-923.293	89.9101	327.757	-809.486	35.686
1192	0	-45.1122	-945.066	904.734	2.80709	-988.23	1123.51	-5.96502	-904.38	511.41	-6.18969	-953.831	111.615	-72.5679	-845.011	35.6609	421.108	-918.969	860.593	409.809	-881.586	1061.59	337.274	-879.539	514.932	296.683	-923.22	89.9732	327.741	-809.536	35.8189
1193	0	-44.568	-943.392	905.752	3.70109	-987.84	1123.61	-6.93147	-899.666	512.753	-8.65055	-947.297	112.462	-73.912	-837.421	36.9346	421.726	-916.781	860.561	410.791	-879.941	1061.87	337.815	-878.944	514.55	296.301	-923.05	90.0108	327.749	-809.596	35.9304
1194	0	-44.1647	-941.885	906.75	4.8865	-987.006	1123.9	-7.82987	-894.549	513.93	-11.1247	-940.365	113.372	-75.4996	-829.449	38.2581	422.221	-914.294	860.405	411.632	-878.464	1062.13	337.776	-878.329	514.309	295.917	-922.838	89.9925	327.769	-809.673	36.0787
1195	0	-43.5493	-939.732	907.508	5.98245	-986.11	1124.4	-8.92	-889.655	515.301	-13.682	-933.21	114.259	-77.3677	-821.334	39.714	422.72	-911.757	860.204	412.685	-876.341	1062.16	336.468	-877.872	513.485	295.58	-922.611	89.9977	327.767	-809.664	36.1865
1196	0	-43.2169	-938.145	908.324	7.10634	-985.527	1124.66	-10.102	-884.629	516.617	-16.1467	-925.779	115.144	-79.7666	-813.27	41.4508	423.28	-909.215	859.992	413.455	-874.784	1062.24	334.179	-877.013	513.545	295.246	-922.366	89.9788	327.715	-809.61	36.2529
1197	0	-42.7787	-936.144	908.976	8.50492	-983.891	1124.78	-11.3043	-879.528	517.96	-18.5239	-918.26	116.107	-82.3043	-805.06	43.2852	423.786	-906.598	859.788	414.331	-872.812	1062.16	334.41	-875.781	513.251	295.02	-922.156	89.9828	327.699	-809.56	36.2954
1198	0	-42.3984	-934.034	909.633	9.09509	-983.723	1124.58	-12.4151	-873.976	519.11	-20.8626	-910.294	116.981	-85.1074	-796.54	45.105	424.367	-904.211	859.687	415.15	-870.732	1062.08	334.716	-874.509	513.084	294.849	-921.988	89.9752	327.738	-809.507	36.2992
1199	0	-42.0187	-932.064	910.226	9.9894	-982.648	1124.63	-13.6421	-868.604	520.407	-23.1506	-902.4	117.992	-88.2059	-788.152	47.1578	424.796	-901.194	859.407	415.846	-868.819	1062.03	334.828	-873.149	512.735	294.738	-921.815	89.9266	327.729	-809.441	36.3079
1200	0	-41.5185	-929.731	910.865	10.8979	-981.595	1124.71	-15.0155	-863.438	521.796	-25.3803	-894.163	119.011	-91.6962	-780.025	49.6478	425.177	-898.237	859.198	416.663	-866.543	1062.04	335.118	-871.656	512.506	294.634	-921.627	89.9187	327.757	-809.393	36.2257
1201	0	-41.2624	-927.816	911.5	11.7232	-980.558	1124.78	-16.3102	-858.077	523.068	-27.6668	-885.782	120.075	-95.0138	-771.422	51.6332	425.601	-895.592	859.057	417.02	-864.793	1062.17	335.132	-870.139	512.195	294.568	-921.372	89.8906	327.828	-809.283	36.0871
1202	0	-40.8275	-925.593	912.107	12.573	-979.358	1124.77	-17.6545	-852.751	524.325	-29.9453	-877.259	121.175	-97.9262	-761.596	53.5137	425.974	-892.933	858.89	417.555	-862.735	1062.27	335.319	-868.385	511.991	294.447	-921.025	89.86	327.877	-809.092	35.8409
1203	0	-40.4735	-923.448	912.682	13.3244	-978.042	1124.68	-19.1123	-847.561	525.651	-32.2975	-868.462	122.318	-101.231	-752.582	55.6355	426.196	-890.225	858.737	418.01	-860.755	1062.34	335.363	-866.87	511.592	294.312	-920.599	89.8154	327.925	-808.915	35.6618
1204	0	-39.9722	-921.061	913.211	14.0813	-976.791	1124.58	-20.5564	-842.411	527.034	-34.7074	-859.77	123.53	-103.894	-742.483	57.6466	426.503	-887.539	858.61	418.613	-858.532	1062.36	335.126	-865.111	511.099	294.171	-920.266	89.8272	327.985	-808.754	35.5563
1205	0	-39.6089	-918.887	913.684	14.8605	-975.289	1124.41	-21.8731	-836.969	528.278	-37.1413	-850.755	124.726	-107.14	-733.577	60.1218	426.69	-885.047	858.477	419.077	-856.523	1062.33	335.172	-863.72	509.951	293.983	-919.938	89.8461	328.017	-808.552	35.4266
1206	0	-39.3347	-916.679	914.129	15.5307	-973.928	1124.2	-23.4043	-831.809	529.607	-39.5977	-841.877	126.07	-109.718	-723.593	62.2299	426.774	-882.485	858.227	419.452	-854.48	1062.26	335.324	-861.825	509.848	293.764	-919.48	89.8635	328.012	-808.353	35.2841
1207	0	-38.9865	-914.415	914.521	16.1534	-972.482	1123.9	-24.7746	-826.272	530.906	-42.046	-832.916	127.431	-112.32	-713.955	64.4625	427.035	-880.163	857.955	419.901	-852.382	1062.15	338.784	-859.526	510.458	293.574	-919.058	89.8696	327.995	-808.137	35.0657
1208	0	-38.7811	-912.168	914.889	16.7881	-971.112	1123.61	-26.22	-820.859	532.297	-44.3642	-824.01	128.762	-114.468	-703.886	66.5779	427.274	-877.86	857.673	420.207	-850.299	1062.01	338.361	-857.894	510.038	293.399	-918.73	89.9395	327.94	-807.932	34.8103
1209	0	-38.7354	-910.218	915.249	17.5063	-969.351	1123.21	-27.546	-814.983	533.564	-46.65	-815.167	130.165	-116.65	-694.267	68.6233	427.51	-875.575	857.45	420.527	-848.45	1061.91	337.879	-856.168	509.532	293.307	-918.343	89.9587	327.907	-807.791	34.6364
1210	0	-38.5509	-907.827	915.653	17.7451	-968.497	1122.71	-29.0076	-809.246	534.903	-48.7834	-806.43	131.545	-118.702	-685.019	70.7896	427.853	-873.216	857.194	420.917	-846.816	1061.85	337.854	-854.364	509.195	293.211	-918.071	90.0138	327.9	-807.632	34.4754
1211	0	-38.302	-905.046	915.93	18.2631	-966.877	1122.34	-30.3522	-803.33	536.227	-50.775	-797.791	132.926	-122.665	-680.388	75.3808	427.867	-870.702	856.939	421.372	-844.791	1061.67	337.825	-852.395	508.862	293.116	-917.758	90.0435	327.919	-807.504	34.3434
1212	0	-38.063	-902.241	916.197	18.5476	-965.539	1121.86	-31.6	-797.409	537.672	-52.6701	-789.317	134.342	-124.49	-671.878	77.7278	428.073	-868.249	856.74	421.817	-842.743	1061.47	337.814	-850.369	508.597	293.004	-917.44	90.1065	327.898	-807.406	34.2488
1213	0	-37.9642	-899.6	916.681	19.1459	-963.399	1121.44	-32.8746	-791.505	539.021	-54.3895	-780.885	135.686	-126.071	-662.944	79.8368	428.038	-865.655	856.489	422.121	-840.859	1061.49	337.745	-848.32	508.339	292.887	-917.172	90.1617	327.926	-807.344	34.1856
1214	0	-37.9121	-896.753	917.032	19.3083	-962.21	1120.92	-33.9765	-785.497	540.331	-56.1598	-773.467	137.375	-127.498	-654.042	81.8145	428.181	-863.305	856.32	422.379	-838.769	1061.37	337.593	-846.251	507.961	292.77	-916.936	90.1954	327.916	-807.28	34.1562
1215	0	-37.9498	-893.948	917.458	19.3966	-960.777	1120.44	-35.1805	-779.965	541.726	-57.6832	-765.208	138.708	-128.725	-645.153	83.7195	428.185	-860.943	856.179	422.547	-836.72	1061.33	337.261	-844.155	507.553	292.653	-916.667	90.2367	327.953	-807.277	34.1641
1216	0	-37.9468	-890.947	917.906	19.847	-958.691	1120.02	-36.2363	-774.388	542.976	-59.1794	-756.914	139.976	-129.992	-636.484	85.6924	428.143	-858.451	855.93	422.756	-834.475	1061.32	336.895	-841.974	507.18	292.543	-916.441	90.2757	327.932	-807.186	34.125
1217	0	-38.1803	-888.154	918.335	20.0265	-956.867	1119.42	-36.972	-768.604	544.08	-60.575	-748.906	141.211	-131.169	-628.011	87.733	428.132	-856.055	855.734	422.729	-832.44	1061.28	336.454	-839.762	506.901	292.424	-916.163	90.2718	327.929	-807.189	34.174
1218	0	-38.3366	-885.2	918.774	19.8732	-955.534	1118.84	-37.8708	-763.46	545.309	-61.8578	-740.794	142.368	-132.07	-619.143	89.655	428.848	-856.408	855.806	422.778	-830.242	1061.26	335.933	-837.242	506.48	292.259	-915.868	90.2712	327.877	-807.168	34.2098
1219	0	-38.468	-881.976	919.137	20.0831	-953.458	1118.23	-38.4961	-758.105	546.362	-63.048	-732.791	143.448	-133.013	-610.429	91.2112	428.611	-853.766	855.539	422.913	-827.978	1061.18	335.401	-834.814	506.063	292.118	-915.625	90.3409	327.838	-807.159	34.2279
1220	0	-38.7945	-878.963	919.698	20.3051	-951.202	1117.76	-39.1079	-752.912	547.351	-64.2393	-724.975	144.554	-133.989	-602.449	93.2812	428.262	-850.895	855.186	422.853	-825.924	1061.31	334.788	-832.373	505.694	291.981	-915.333	90.3293	327.785	-807.125	34.2886
1221	0	-39.0553	-875.785	919.818	20.422	-949.372	1117.32	-39.5848	-747.828	548.251	-65.3413	-717.198	145.49	-134.813	-594.238	95.0242	427.862	-848.005	854.903	422.858	-823.706	1060.99	334.133	-829.865	505.255	291.81	-915.036	90.3982	327.732	-807.1	34.323
1222	0	-39.3959	-872.681	920.137	20.3762	-947.284	1116.76	-39.8998	-742.452	548.894	-66.3499	-709.69	146.414	-135.441	-585.947	96.6312	427.482	-844.981	854.569	422.784	-821.562	1060.87	333.524	-827.456	504.895	291.688	-914.859	90.5232	327.681	-807.072	34.3425
1223	0	-39.6123	-869.213	920.281	20.3103	-944.992	1116.25	-40.3649	-737.575	549.584	-67.2369	-702.324	147.256	-136.067	-578.069	98.1624	427.088	-841.862	854.256	422.561	-819.284	1060.93	332.898	-825.034	504.516	291.485	-914.671	90.6025	327.627	-807.047	34.3761
1224	0	-39.7692	-865.548	920.353	20.2881	-943.065	1115.78	-40.6875	-732.818	550.207	-68.0345	-695.104	147.942	-136.543	-570.221	99.4834	426.681	-838.682	854.016	422.398	-816.809	1060.92	332.262	-822.532	504.13	291.342	-914.477	90.6798	327.576	-807.029	34.3691
1225	0	-39.8526	-861.797	920.365	20.043	-940.675	1115.25	-40.9182	-728.05	550.704	-68.7312	-687.97	148.552	-137.011	-562.816	100.704	426.145	-835.474	853.691	422.309	-814.25	1060.84	331.693	-820.151	503.802	291.036	-914.109	90.9299	327.524	-806.995	34.3903
1226	0	-40.0868	-858.485	920.254	19.816	-938.401	1114.7	-41.2195	-723.557	551.109	-69.3868	-681.138	149.003	-137.239	-555.455	101.716	425.602	-832.352	853.453	422.069	-812.128	1060.65	331.131	-817.755	503.415	291.082	-913.834	90.698	327.472	-806.967	34.4099
1227	0	-40.319	-855.067	920.042	19.5581	-936.059	1114.14	-41.4234	-719.15	551.405	-69.9811	-674.423	149.409	-137.429	-548.433	102.574	425.104	-829.05	853.178	421.831	-809.901	1060.35	330.605	-815.388	503.022	290.826	-913.729	91.0942	327.459	-806.947	34.4106
1228	0	-40.5939	-851.858	919.701	19.133	-933.832	1113.34	-41.5199	-714.541	551.393	-70.4429	-667.937	149.66	-137.452	-541.519	103.173	424.602	-825.866	852.977	421.558	-807.478	1060.3	330.151	-813.194	502.675	290.703	-913.576	91.1639	327.407	-806.914	34.4323
1229	0	-41.0248	-848.919	919.359	18.6857	-931.631	1112.84	-41.6488	-710.466	551.452	-70.9084	-661.779	149.882	-137.461	-535.011	103.583	424.12	-822.637	852.827	421.129	-805.113	1060.41	329.719	-810.985	502.355	290.585	-913.192	91.1799	327.394	-806.884	34.4213
1230	0	-41.3316	-845.533	918.862	18.4536	-928.898	1112.34	-41.7053	-706.304	551.265	-71.1908	-655.765	149.965	-137.325	-528.639	103.743	423.582	-819.449	852.725	420.824	-802.301	1060.37	329.319	-808.836	502.004	290.506	-913.009	91.2507	327.348	-806.827	34.3421
1231	0	-41.871	-842.614	918.383	17.8635	-926.302	1111.63	-41.7402	-702.403	551.057	-71.5017	-650.219	150.057	-136.923	-522.693	103.899	423.104	-816.239	852.702	420.287	-799.956	1060.35	328.99	-806.766	501.685	290.447	-912.821	91.341	327.323	-806.739	34.312
1232	0	-42.2636	-839.208	917.749	17.1303	-923.892	1110.97	-41.6102	-698.401	550.726	-71.6218	-644.754	149.996	-136.664	-517.213	103.932	422.689	-813.101	852.689	419.75	-797.428	1060.4	328.704	-804.668	501.374	290.539	-912.523	91.1859	327.3	-806.67	34.2245
1233	0	-42.7072	-835.93	917.13	16.7089	-921.049	1110.29	-41.6272	-694.773	550.434	-71.5332	-639.473	149.757	-136.177	-511.78	103.76	422.239	-810.034	852.72	419.283	-794.635	1060.44	328.473	-802.601	501.15	290.319	-912.379	91.4993	327.238	-806.576	34.1743
1234	0	-43.3964	-833.08	916.576	16.0021	-918.566	1109.39	-41.6382	-691.213	549.985	-71.3432	-634.497	149.459	-135.6	-506.752	103.429	421.781	-807.032	852.776	418.57	-792.27	1060.55	328.283	-800.617	500.934	290.409	-912.045	91.3373	327.226	-806.543	34.1091
1235	0	-43.8832	-829.754	915.902	15.3742	-916.113	1108.67	-41.5732	-687.7	549.428	-71.0383	-629.911	149.088	-134.882	-502.002	102.831	421.335	-804.19	852.809	417.935	-789.709	1060.61	327.995	-798.653	500.606	290.215	-911.999	91.6385	327.203	-806.45	34.069
1236	0	-44.395	-826.42	915.205	14.6834	-912.967	1108.22	-41.2757	-684.012	548.738	-70.6321	-625.44	148.579	-133.996	-497.064	101.992	420.985	-801.352	852.769	417.316	-787.158	1060.59	327.83	-796.793	500.321	290.266	-911.583	91.4822	327.233	-806.412	34.0372
1237	0	-45.122	-823.428	914.577	13.8717	-910.572	1107.45	-41.1959	-680.896	548.067	-70.1784	-621.23	148.019	-133.243	-493.213	101.268	420.607	-798.616	852.746	416.684	-784.344	1060.6	327.622	-794.877	500.025	290.206	-911.357	91.5683	327.219	-806.354	33.9973
1238	0	-45.5758	-819.961	913.807	13.1022	-907.234	1106.71	-40.9802	-677.945	547.284	-69.6422	-616.968	147.253	-131.586	-487.434	99.4904	420.253	-795.936	852.716	415.917	-781.76	1060.64	327.381	-792.978	499.724	290.038	-911.249	91.8886	327.171	-806.286	33.9443
1239	0	-46.0552	-816.465	913.021	12.2761	-904.272	1105.79	-40.5492	-674.675	546.225	-69.1945	-613.254	146.494	-129	-480.061	96.7272	419.747	-793.432	852.581	415.17	-779.168	1060.57	327.124	-791.125	499.43	289.967	-911.118	92.015	327.17	-806.283	33.9429
1240	0	-46.7773	-813.494	912.317	11.3576	-901.352	1105.17	-40.2656	-672.057	545.236	-68.7015	-609.555	145.609	-127.908	-476.348	95.6329	419.216	-790.928	852.456	414.385	-776.625	1060.47	326.805	-789.218	499.126	289.88	-910.892	92.0808	327.159	-806.258	33.8941
1241	0	-47.2106	-809.869	911.459	10.442	-898.33	1104.27	-39.8478	-669.339	544.048	-68.1245	-605.242	144.46	-126.693	-472.898	94.4442	418.728	-788.42	852.341	413.696	-773.785	1060.39	326.462	-787.362	498.775	289.952	-910.939	92.039	327.158	-806.246	33.9198
1242	0	-47.6912	-806.378	910.551	9.64697	-894.908	1103.56	-39.2917	-666.86	542.743	-67.7137	-602.088	143.5	-125.394	-469.208	93.0776	418.214	-785.802	852.133	412.959	-771.079	1060.26	326.118	-785.465	498.433	289.851	-910.74	92.1372	327.148	-806.192	33.9035
1243	0	-48.3467	-803.225	909.669	8.70853	-891.539	1102.89	-38.6222	-664.611	541.274	-67.3046	-598.588	142.303	-124.095	-465.814	91.7226	417.611	-783.204	851.957	412.048	-768.711	1060.15	325.706	-783.374	498.044	289.558	-910.652	92.5539	327.134	-806.161	33.8915
1244	0	-48.8354	-799.76	908.7	7.614	-888.407	1101.84	-38.0615	-662.879	539.767	-66.8898	-595.201	141.069	-122.657	-462.203	90.2006	416.995	-780.479	851.7	411.235	-765.932	1060.01	325.282	-781.354	497.666	289.43	-910.2	92.5961	327.134	-806.161	33.8914
1245	0	-49.4709	-796.417	907.566	6.52396	-885.088	1101.15	-37.284	-661	537.996	-66.4115	-591.835	139.558	-120.971	-458.534	88.1415	416.348	-777.813	851.461	410.275	-763.275	1059.7	324.74	-779.135	497.159	289.331	-910.029	92.6928	327.122	-806.133	33.8809
1246	0	-49.9974	-792.775	906.376	5.35928	-881.705	1100	-36.2896	-658.883	536.013	-65.894	-588.264	137.781	-118.621	-453.573	85.6973	415.646	-775.081	851.149	409.329	-760.496	1059.48	324.264	-776.897	496.695	289.395	-909.868	92.6386	327.111	-806.076	33.863
1247	0	-50.5606	-789.132	905.084	4.40193	-877.901	1099.42	-35.5866	-657.439	534.035	-65.3885	-585.604	136.176	-116.119	-448.744	82.658	414.937	-772.194	850.82	408.446	-757.386	1059.17	323.656	-774.718	496.26	289.294	-909.727	92.7533	327.11	-806.064	33.8892
1248	0	-51.3971	-786.009	903.88	3.10566	-874.407	1098.42	-34.6616	-655.946	532.035	-64.843	-583.409	134.46	-114.619	-446.631	80.8434	414.184	-769.176	850.45	407.29	-754.796	1058.94	323.127	-772.275	495.766	289.167	-909.555	92.9459	327.111	-806.075	33.8632
1249	0	-52.0192	-782.314	902.386	1.65215	-871.129	1096.98	-33.8125	-654.595	529.867	-64.1129	-581.22	132.497	-113.29	-444.844	78.7904	413.323	-766.316	850.143	406.077	-751.908	1058.6	322.595	-769.906	495.243	289.112	-909.422	93.0839	327.1	-806.02	33.8455
1250	0	-52.6753	-778.815	900.967	0.418784	-867.36	1096.3	-32.8934	-652.889	527.494	-63.2937	-579.612	130.475	-111.994	-443.873	76.548	412.505	-763.391	849.823	404.977	-748.984	1058.36	321.978	-767.406	494.651	289.027	-909.307	93.2786	327.047	-805.999	33.8466
1251	0	-53.4971	-775.482	899.587	-1.21866	-863.995	1094.73	-32.0855	-651.536	525.064	-62.3804	-578.395	128.229	-110.46	-443.004	73.9521	411.695	-760.314	849.53	403.56	-746.166	1058.09	321.373	-765.003	494.085	288.775	-908.766	93.5445	327.088	-805.944	33.8422
1252	0	-54.0058	-771.465	898.058	-2.69087	-860.388	1093.73	-31.2298	-650.203	522.598	-61.2968	-577.496	125.721	-108.684	-442.417	70.8623	410.844	-757.285	849.206	402.456	-742.662	1057.67	320.813	-762.531	493.487	288.637	-908.808	93.8885	327.077	-805.915	33.7922
1253	0	-54.8243	-768.035	896.58	-4.25006	-856.638	1092.26	-30.6311	-649.26	520.156	-60.205	-577.517	123.21	-105.77	-440.663	66.3095	409.97	-754.245	848.837	401.042	-739.746	1057.3	320.359	-760.069	492.898	288.566	-908.614	93.9796	327.077	-805.91	33.7769
1254	0	-55.6597	-764.446	894.929	-5.83586	-853.229	1091.14	-30.0066	-648.153	517.577	-58.968	-577.753	120.432	-103.384	-440.601	62.1369	409.084	-751.245	848.483	399.738	-736.367	1056.92	319.749	-757.565	492.217	288.655	-908.452	93.8102	327.08	-805.884	33.7708
1255	0	-56.7478	-761.32	893.289	-7.45024	-849.297	1089.99	-29.3754	-647.007	514.874	-57.6309	-578.348	117.433	-100.866	-441.359	57.7154	408.169	-748.152	848.139	398.181	-733.451	1056.55	319.226	-755.096	491.614	288.567	-908.218	93.8759	327.105	-805.844	33.7561
1256	0	-57.2239	-756.733	891.271	-9.4015	-845.868	1088.55	-28.7679	-645.925	512.096	-56.2619	-579.541	114.353	-98.1802	-442.699	53.0519	407.178	-745.097	847.835	396.727	-730.218	1056.15	318.694	-752.797	491.064	288.294	-907.94	94.2547	327.106	-805.834	33.7437
1257	0	-58.4539	-753.608	889.474	-11.1544	-841.937	1087.08	-28.3542	-645.217	509.306	-54.8863	-581.071	111.06	-95.3972	-444.534	48.2574	406.119	-742.062	847.525	394.956	-727.329	1055.78	318.219	-750.457	490.439	288.337	-907.918	94.2173	327.107	-805.83	33.7294
1258	0	-59.3989	-749.905	887.591	-12.9817	-837.847	1085.61	-27.8601	-644.609	506.449	-53.4992	-583.027	107.687	-92.4213	-446.698	43.154	405.061	-739.023	847.184	393.471	-723.861	1055.33	317.565	-747.97	489.742	288.255	-907.779	94.3921	327.097	-805.785	33.6852
1259	0	-60.3635	-746.028	885.636	-14.9499	-833.827	1084.15	-27.3989	-644.247	503.553	-52.0879	-585.39	104.233	-89.4279	-449.424	37.8776	404.097	-735.853	846.818	391.966	-720.221	1054.81	317.006	-745.505	489.125	288.175	-907.69	94.5908	327.134	-805.781	33.6923
1260	0	-61.4665	-742.393	883.729	-16.9657	-829.524	1082.72	-26.9517	-644.027	500.47	-50.6417	-588.117	100.697	-86.4477	-452.624	32.6102	402.952	-732.748	846.404	390.245	-716.754	1054.28	316.451	-743.036	488.439	288.048	-907.459	94.6895	327.135	-805.773	33.6813
1261	0	-62.5676	-738.581	881.679	-18.9533	-825.038	1081.16	-26.533	-643.913	497.378	-49.1584	-591.006	97.4221	-83.531	-455.001	28.5196	401.817	-729.592	846.03	388.565	-713.276	1053.86	315.898	-740.481	487.737	287.932	-907.301	94.8407	327.126	-805.714	33.6494
1262	0	-63.6505	-734.549	879.611	-21.2657	-820.813	1079.64	-26.1103	-644.068	494.329	-47.6917	-591.305	95.6484	-80.7047	-455.046	26.2802	400.651	-726.371	845.637	386.811	-709.747	1053.34	315.231	-737.853	486.985	287.803	-907.18	95.0507	327.163	-805.71	33.6177
1263	0	-65.0064	-730.599	877.643	-23.5412	-816.306	1078.17	-25.6297	-644.305	491.464	-46.2129	-589.054	94.0634	-78.399	-453.747	26.4681	399.32	-723.15	845.194	384.96	-706.165	1052.76	314.623	-735.257	486.319	287.685	-906.951	95.2516	327.168	-805.682	33.5585
1264	0	-66.38	-726.324	875.857	-25.843	-811.555	1077.05	-24.9581	-643.989	488.871	-43.6623	-587.173	93.8339	-77.2408	-452.927	26.8322	397.836	-719.811	844.723	383.047	-702.513	1052.22	313.825	-732.507	485.643	287.614	-906.729	95.5227	327.117	-805.647	33.4874
1265	0	-67.9337	-722.214	874.464	-28.4661	-807.364	1075.97	-23.599	-642.441	487.017	-40.3585	-586.55	94.1637	-76.0704	-452.294	27.2735	396.35	-716.444	844.342	381.064	-699.006	1051.85	312.845	-729.681	484.934	287.568	-906.542	95.8462	327.182	-805.573	33.4595
1266	0	-69.4909	-717.978	873.199	-31.0647	-803.091	1075.22	-21.4678	-639.065	486.263	-37.4195	-584.692	94.8576	-74.8699	-451.775	27.8543	394.891	-713.12	844.013	379.077	-695.373	1051.61	311.694	-726.869	484.359	287.441	-906.317	96.3944	327.212	-805.507	33.3997
1267	0	-71.1595	-714.091	872.135	-33.4063	-798.563	1074.72	-20.4166	-634.582	486.272	-34.8026	-582.837	95.5399	-73.9446	-451.381	28.4942	393.203	-709.796	843.779	376.969	-691.831	1051.34	310.516	-724.142	483.962	287.354	-906.037	96.8438	327.073	-805.327	33.2958
1268	0	-72.9494	-710.63	871.323	-35.6667	-794.737	1074.74	-20.02	-629.756	486.732	-32.508	-581.849	96.0016	-74.053	-452.488	29.4092	391.683	-706.465	843.536	374.764	-688.298	1051.18	309.314	-721.402	483.532	287.248	-905.784	97.3487	327.251	-805.333	33.3277
1269	0	-74.7827	-707.673	870.975	-37.5813	-790.673	1074.8	-19.9508	-625.268	487.546	-31.3857	-580.851	96.1969	-73.8813	-452.411	29.478	390.136	-703.243	843.316	372.519	-684.922	1051.19	308.072	-718.929	483.162	287.125	-905.476	97.9803	327.114	-805.161	33.2727
1270	0	-76.4518	-704.994	871.111	-39.2615	-787.042	1075.25	-20.6842	-621.323	488.168	-30.9193	-579.994	96.1761	-73.7659	-452.036	29.3661	388.409	-700.125	843.142	370.232	-681.344	1051.25	307.002	-716.819	483.068	287.001	-905.245	98.5957	327.1	-805.094	33.2384
1271	0	-77.9599	-702.484	871.722	-40.6687	-783.349	1076.05	-22.2851	-617.703	488.815	-30.9446	-579.447	96.2374	-73.7717	-451.813	29.1952	386.68	-697.11	843.207	368.017	-677.725	1051.17	306.093	-714.822	483.031	286.925	-904.98	99.3286	327.195	-805.056	33.2457
1272	0	-79.534	-699.835	872.625	-42.2345	-780.105	1077.21	-24.2569	-614.511	489.406	-31.2471	-579.036	96.2082	-73.8677	-451.731	29.0168	384.968	-694.289	843.333	365.735	-673.968	1051.39	305.216	-713.341	483.374	286.952	-904.61	99.9494	327.301	-805	33.2522
1273	0	-81.3555	-697.251	873.753	-44.0476	-776.925	1078.6	-26.616	-612.378	490.105	-31.6391	-578.822	96.2167	-74.0265	-451.673	28.8768	383.13	-691.649	843.59	363.653	-670.042	1051.62	304.549	-712.09	483.825	286.964	-904.255	100.668	327.399	-804.981	33.2357
1274	0	-83.3403	-694.196	874.762	-46.0241	-773.275	1079.87	-28.5067	-609.671	490.484	-31.9843	-578.728	96.2445	-74.1132	-451.563	28.7289	381.249	-689.112	843.969	361.615	-666.208	1051.86	303.99	-711.018	484.546	287.042	-903.985	101.494	327.513	-804.88	33.211
1275	0	-85.7939	-691.585	875.862	-48.4693	-770.068	1081.23	-30.3388	-607.489	490.998	-32.2405	-578.689	96.3049	-74.1744	-451.508	28.6376	379.386	-686.824	844.598	359.286	-662.969	1052.37	303.43	-710.178	485.389	287.11	-903.702	102.355	327.579	-804.749	33.1672
1276	0	-87.6062	-687.438	876.585	-50.2733	-765.325	1082.22	-31.9876	-605.726	491.402	-32.3936	-578.632	96.3367	-74.1831	-451.367	28.5704	377.526	-684.557	845.416	357.598	-658.194	1052.5	302.899	-709.341	486.264	287.163	-903.331	103.266	327.699	-804.665	33.1409
1277	0	-89.6116	-683.907	877.407	-52.2704	-761.198	1083.3	-33.1092	-603.921	491.607	-32.4254	-578.554	96.3633	-74.1407	-451.279	28.5401	375.75	-682.387	846.318	355.623	-654.131	1053.03	302.318	-708.456	487.196	287.31	-902.98	104.224	327.734	-804.507	33.0875
1278	0	-91.7678	-680.768	878.264	-54.4182	-757.463	1084.42	-33.8417	-602.21	491.64	-32.3676	-578.472	96.3999	-74.097	-451.199	28.5084	373.926	-680.179	847.416	353.498	-650.461	1053.59	301.748	-707.572	488.089	287.415	-902.656	105.157	327.448	-804.41	32.9679
1279	0	-93.8331	-677.404	878.984	-56.4753	-753.504	1085.41	-34.5609	-600.803	491.727	-32.2525	-578.302	96.4028	-73.9288	-450.982	28.5256	372.199	-677.929	848.389	351.332	-647.093	1054.3	301.06	-706.539	488.951	287.536	-902.236	106.134	327.928	-804.251	32.9882
1280	0	-95.7979	-673.686	879.575	-58.4316	-749.19	1086.26	-35.093	-599.156	491.655	-32.1143	-578.195	96.41	-73.8614	-450.875	28.5255	370.44	-675.587	849.267	349.268	-643.369	1054.88	300.335	-705.524	489.771	287.639	-901.82	107.04	328.062	-804.157	32.9782
1281	0	-97.6966	-669.839	879.96	-60.322	-744.747	1086.91	-35.7533	-597.237	491.516	-31.9944	-578.019	96.3875	-73.9476	-451.14	28.6544	368.717	-673.242	849.967	347.269	-639.517	1055.25	299.633	-704.318	490.529	287.722	-901.333	107.98	328.197	-804.016	32.9785
1282	0	-99.6017	-666.249	880.214	-62.2188	-740.561	1087.42	-36.6201	-595.514	491.462	-31.8413	-577.758	96.378	-73.8136	-450.969	28.6572	367.056	-670.746	850.477	345.188	-635.982	1055.7	298.953	-702.964	491.234	287.765	-900.893	109.026	328.237	-803.798	32.8547
1283	0	-101.56	-662.981	880.373	-64.1683	-736.698	1087.84	-37.4453	-593.711	491.465	-31.6663	-577.512	96.3557	-73.801	-450.945	28.652	365.311	-668.256	850.961	343.055	-632.767	1056.06	298.112	-701.321	491.703	287.822	-900.443	110.049	327.877	-803.228	32.2952
1284	0	-103.493	-659.735	880.364	-66.0929	-732.855	1088.1	-38.2953	-591.477	491.4	-31.4358	-577.149	96.2945	-73.7507	-450.947	28.6451	363.507	-665.591	851.406	341.013	-629.497	1056.42	297.227	-699.368	492.127	287.855	-899.859	111.104	327.998	-802.883	32.6435
1285	0	-105.402	-656.49	880.384	-67.9936	-729.014	1088.38	-39.2283	-589.307	491.462	-31.1269	-576.581	96.1911	-73.8102	-451.072	28.7938	361.77	-662.9	851.678	338.979	-626.473	1056.57	296.466	-697.2	492.5	287.983	-899.193	112.265	328.172	-802.636	33.1004
1286	0	-107.189	-653.04	880.397	-69.7726	-724.969	1088.65	-40.1324	-586.919	491.574	-30.8392	-576.115	96.1436	-73.7561	-451.063	28.8091	360	-660.196	851.932	337.067	-623.244	1056.71	295.709	-694.704	492.75	288.114	-898.385	113.458	328.62	-803.075	33.132
1287	0	-108.976	-649.617	880.471	-71.5518	-720.95	1088.99	-40.857	-584.137	491.589	-30.4621	-575.577	96.1256	-73.688	-450.941	28.8109	358.326	-657.334	852.059	335.136	-620.066	1056.59	294.924	-691.812	492.927	288.194	-897.502	114.767	328.835	-802.98	33.197
1288	0	-110.671	-646.19	880.523	-73.2377	-716.927	1089.31	-41.6965	-581.203	491.442	-30.0718	-574.91	96.0994	-73.4817	-450.7	28.8295	356.612	-654.43	852.092	333.299	-616.884	1056.44	294.198	-688.436	493.002	288.255	-896.494	116.281	328.92	-802.743	33.2992
1289	0	-112.318	-642.889	880.446	-74.8766	-713.03	1089.49	-42.4682	-578.336	491.532	-29.6532	-574.283	96.0597	-73.1551	-450.181	28.6702	354.807	-651.535	851.951	331.508	-613.828	1056.16	293.439	-684.571	493.031	288.412	-895.197	117.865	329.081	-802.449	33.4012
1290	0	-113.97	-639.525	880.272	-76.5208	-709.071	1089.58	-43.1161	-575.129	491.402	-29.3539	-573.835	96.0835	-73.0464	-450.143	28.7506	353.12	-648.548	851.829	329.864	-610.853	1055.86	292.674	-680.129	492.931	288.53	-893.787	119.703	329.159	-802.067	33.5177
1291	0	-115.625	-636.071	879.964	-78.1671	-705.021	1089.53	-43.8116	-572.285	491.38	-28.875	-572.98	95.9278	-72.9767	-450.087	28.7988	351.484	-645.423	851.587	328.218	-607.787	1055.42	291.943	-675.202	492.793	288.446	-891.794	121.511	329.491	-801.832	33.8716
1292	0	-117.212	-632.384	879.686	-79.7453	-700.738	1089.52	-44.4225	-569.143	491.226	-28.5074	-572.363	95.8179	-72.9838	-450.199	28.949	349.85	-642.323	851.29	326.64	-604.488	1055.01	291.368	-669.838	492.715	288.471	-889.882	123.816	329.29	-801.287	33.9714
1293	0	-118.709	-628.711	879.496	-81.2346	-696.469	1089.59	-45.0931	-566.421	491.203	-28.1036	-571.7	95.6868	-72.8767	-449.98	28.9408	348.193	-639.156	850.97	324.846	-601.347	1054.5	290.663	-663.761	492.523	288.535	-887.586	126.355	329.419	-800.883	34.3609
1294	0	-120.237	-625.159	879.396	-82.7543	-692.322	1089.75	-46.1543	-563.186	490.844	-27.6795	-570.93	95.4335	-72.7915	-449.895	28.9967	346.777	-635.93	850.744	323.078	-598.435	1054.22	290.096	-656.877	492.342	288.462	-885.033	129.442	329.408	-800.361	34.8729
1295	0	-121.53	-621.073	879.161	-84.0389	-687.639	1089.78	-46.96	-560.431	490.44	-27.1737	-570.125	95.1486	-72.7256	-449.856	29.0389	345.071	-632.675	850.567	321.199	-595.585	1053.92	289.938	-649.467	492.312	288.323	-881.907	132.96	329.324	-799.821	35.5209
1296	0	-122.98	-616.934	878.833	-85.4799	-682.904	1089.71	-47.6481	-556.814	489.99	-26.7251	-569.582	94.9966	-72.5831	-449.674	29.017	343.598	-629.403	850.381	319.492	-592.678	1053.58	289.965	-640.972	492.341	287.919	-878.244	136.978	329.146	-799.074	36.2792
1297	0	-124.556	-613.4	878.776	-87.0479	-678.775	1089.92	-46.0411	-556.889	489.993	-26.3505	-569.233	94.916	-72.4848	-449.562	29.0311	342.114	-626.304	850.329	317.657	-590.376	1053.52	290.079	-631.586	492.6	287.354	-873.84	141.591	329.034	-798.489	37.6149
1298	0	-126.287	-610.26	878.735	-88.7709	-675.039	1090.14	-45.7721	-555.531	490.195	-26.0849	-568.909	94.809	-72.322	-449.379	29.0014	340.718	-623.3	850.362	315.595	-588.623	1053.49	290.412	-621.24	493.02	286.549	-868.656	146.791	328.601	-797.33	39.6057
1299	0	-127.509	-606.179	878.492	-89.9843	-670.362	1090.16	-46.3435	-553.231	489.609	-25.7585	-568.388	94.5766	-72.2895	-449.38	29.0751	339.399	-620.389	850.514	314.042	-585.928	1053.27	290.918	-610.08	493.804	285.65	-862.424	152.405	328.095	-796.088	42.3189
1300	0	-128.85	-602.687	878.297	-91.3173	-666.275	1090.23	-47.0628	-551.471	489.061	-25.5761	-568.13	94.4224	-72.2306	-449.323	29.0629	338.274	-617.691	850.781	312.369	-583.822	1053.09	289.968	-598.475	494.683	284.612	-855.256	158.764	327.408	-794.581	45.6474
1301	0	-130.301	-599.631	878.137	-92.7593	-662.623	1090.33	-47.7447	-550.141	488.608	-25.5351	-568.056	94.3421	-72.2794	-449.454	29.1582	337.151	-615.254	851.096	310.706	-582.294	1052.82	293.763	-585.962	496.432	283.435	-847.533	165.651	325.742	-791.232	49.5985
1302	0	-131.554	-596.503	877.99	-94.0039	-658.899	1090.44	-48.0518	-550.099	488.607	-25.5784	-567.974	94.2018	-72.2102	-449.306	29.0807	336.234	-613.192	851.441	309.239	-580.694	1052.56	294.489	-573.797	498.174	281.476	-838.898	172.341	324.418	-788.45	54.397
1303	0	-132.635	-593.437	877.997	-95.0771	-655.237	1090.71	-48.5791	-550.841	488.867	-25.6678	-568.027	94.0938	-72.2818	-449.457	29.1767	335.494	-611.383	851.748	307.945	-579.156	1052.45	295.805	-561.703	500.287	279.516	-830.232	179.418	323.685	-787.188	60.9433
1304	0	-133.551	-590.47	878.11	-95.9842	-651.674	1091.09	-49.9525	-550.801	488.274	-25.8836	-568.1	94.0024	-72.2739	-449.293	29.0465	334.686	-609.795	852.018	306.598	-578.037	1052.09	297.27	-550.118	502.589	276.797	-820.984	186.328	321.794	-783.943	67.1876
1305	0	-134.291	-587.743	878.241	-96.7161	-648.351	1091.48	-49.5713	-551.576	488.401	-26.091	-568.225	93.882	-72.2756	-449.28	28.997	333.927	-608.528	852.284	305.426	-577.158	1051.75	298.684	-539.275	505.239	273.653	-812.075	192.829	319.687	-779.301	73.9313
1306	0	-135.022	-585.316	878.39	-97.439	-645.329	1091.89	-51.4504	-551.533	487.55	-26.2215	-568.111	93.6797	-72.2835	-449.314	28.992	333.298	-607.281	852.645	304.767	-576.084	1051.24	300.079	-529.07	508.148	270.173	-803.909	199.138	317.446	-772.119	78.7609
1307	0	-135.577	-582.915	878.383	-97.9859	-642.332	1092.15	-50.6143	-553.741	487.503	-26.5081	-568.304	93.3628	-72.1313	-449.126	28.7163	332.784	-606.182	852.875	304.198	-575.025	1050.75	302.741	-519.882	510.735	266.669	-795.348	203.981	314.924	-763.105	83.3227
1308	0	-136.221	-580.956	878.361	-98.6212	-639.777	1092.39	-51.2802	-555.199	487.241	-26.7653	-568.411	93.2286	-72.3066	-449.321	28.9179	332.448	-605.091	852.956	303.541	-574.409	1050.24	303.999	-511.511	513.949	263.701	-785.12	206.792	312.137	-751.837	87.1659
1309	0	-136.746	-579.191	878.266	-99.1382	-637.417	1092.55	-51.6483	-557.121	487.115	-26.9431	-568.444	93.0955	-72.3117	-449.34	28.9234	332.358	-603.857	853.042	303.39	-573.111	1049.91	305.066	-503.841	517.231	261.063	-773.984	208.227	309.069	-738.914	88.7515
1310	0	-137.254	-577.707	878.254	-99.6371	-635.337	1092.81	-52.2147	-558.049	486.756	-27.2001	-568.555	92.978	-72.2375	-449.239	28.7842	332.289	-602.628	853.367	303.258	-572.094	1049.65	304.879	-496.576	520.932	258.622	-761.328	207.8	305.586	-724.519	88.5906
1311	0	-137.778	-576.221	878.088	-100.153	-633.254	1092.9	-52.5655	-558.872	486.37	-27.4905	-568.752	92.8942	-72.1626	-449.112	28.6308	332.319	-601.533	854.113	303.109	-571.074	1049.24	309.056	-489.867	524.283	256.736	-748.485	206.309	302.357	-708.634	87.1009
1312	0	-138.169	-574.842	877.939	-100.535	-631.28	1093.02	-52.8901	-559.685	486.283	-27.6145	-568.603	92.7274	-72.1988	-449.13	28.6424	332.392	-600.803	855.293	303.225	-569.624	1049.3	309.639	-483.197	527.12	254.996	-734.879	203.623	299.418	-691.559	84.7146
1313	0	-138.652	-573.655	877.79	-101.01	-629.497	1093.13	-53.3514	-560.158	486.174	-27.9315	-568.942	92.7765	-72.2126	-449.082	28.6146	332.482	-600.239	856.589	303.249	-568.365	1049.36	309.95	-477.096	529.687	253.858	-720.527	199.664	296.856	-673.045	81.5049
1314	0	-139.033	-572.71	877.685	-101.383	-627.956	1093.28	-53.6548	-560.198	486.128	-28.3199	-569.689	93.0634	-72.2374	-449.069	28.6058	332.6	-599.616	857.827	303.347	-566.705	1049.67	310.249	-471.502	532.04	253.027	-705.401	194.601	295.095	-653.398	77.7777
1315	0	-139.471	-571.664	877.547	-101.813	-626.314	1093.41	-53.856	-559.824	485.962	-28.1742	-569.102	92.7622	-72.2544	-449.128	28.6229	332.779	-598.81	858.732	303.388	-564.944	1049.95	310.493	-466.32	534.128	252.817	-689.602	188.821	294.065	-632.703	73.9148
1316	0	-139.817	-570.703	877.367	-102.15	-624.757	1093.49	-54.0054	-559.505	485.964	-28.388	-569.572	92.9722	-72.2199	-449.094	28.6176	332.908	-597.886	859.444	303.521	-563.269	1050.19	310.503	-461.6	535.982	253.029	-673.315	182.485	293.866	-611.268	69.9857
1317	0	-140.068	-569.659	877.173	-102.393	-623.118	1093.56	-54.0646	-559.294	485.933	-28.3815	-569.721	93.0681	-72.2261	-449.118	28.6126	333.16	-596.923	859.925	303.718	-561.419	1050.4	310.378	-457.351	537.548	253.762	-656.51	175.657	294.215	-589.368	66.0839
1318	0	-140.192	-568.596	877.123	-102.509	-621.458	1093.77	-53.9385	-558.92	485.888	-28.3036	-569.67	93.0644	-72.2321	-449.147	28.6527	333.389	-595.872	860.436	304.014	-559.539	1050.62	309.001	-453.906	539.266	255.102	-639.663	168.809	295.488	-567.295	62.4472
1319	0	-139.933	-567.115	876.992	-102.241	-619.382	1093.9	-53.7232	-558.55	485.788	-28.0548	-569.078	92.7796	-72.2334	-449.198	28.6676	333.642	-594.745	860.781	304.694	-557.242	1050.76	309.78	-450.166	539.939	256.996	-622.613	161.906	297.489	-545.342	59.0464
1320	0	-139.38	-565.643	877.069	-101.68	-617.315	1094.24	-53.3582	-557.977	485.667	-27.9281	-568.934	92.715	-72.1936	-449.109	28.6773	333.929	-593.47	861.063	304.239	-555.561	1050.71	309.301	-447.155	540.585	259.534	-605.938	155.28	300.189	-523.662	56.0634
1321	0	-138.783	-564.204	877.053	-101.075	-615.28	1094.49	-53.0344	-557.554	485.613	-27.8932	-569.013	92.7427	-72.178	-449.112	28.6822	334.292	-592.071	861.178	304.503	-553.541	1050.66	308.914	-444.605	541.002	262.367	-589.091	148.762	303.597	-502.587	53.6221
1322	0	-138.189	-562.792	877.007	-100.472	-613.272	1094.71	-52.7062	-557.247	485.599	-27.8471	-569.038	92.7967	-72.1503	-449.118	28.6826	334.785	-590.631	861.194	305.093	-551.547	1050.47	308.571	-442.284	541.243	265.524	-572.65	142.577	306.739	-481.38	51.496
1323	0	-137.608	-561.302	876.953	-99.8834	-611.186	1094.91	-52.3195	-556.945	485.583	-27.8151	-569.095	92.807	-72.1493	-449.077	28.6822	335.356	-589.036	861.167	305.669	-549.475	1050.27	305.709	-439.703	540.974	269.024	-556.778	136.809	310.823	-461.711	49.799
1324	0	-136.971	-559.623	876.954	-99.2373	-608.911	1095.18	-51.9271	-556.503	485.57	-27.73	-569.029	92.7716	-72.1527	-449.068	28.6623	336.071	-587.265	861.112	306.303	-547.213	1050.13	304.833	-438.005	540.401	272.842	-541.601	131.484	315.231	-443.325	48.6979
1325	0	-136.191	-557.776	877.009	-98.4496	-606.468	1095.49	-51.3399	-555.956	485.541	-27.8089	-569.58	93.0145	-72.1478	-449.11	28.6788	336.979	-585.325	861.018	307.311	-545.028	1049.73	304.176	-436.516	539.547	276.855	-527.242	126.599	319.757	-426.045	47.9115
1326	0	-135.276	-555.791	877.138	-97.5262	-603.888	1095.89	-50.8054	-555.484	485.482	-27.5078	-568.99	92.7941	-72.1609	-449.155	28.702	337.989	-583.137	860.884	308.454	-542.705	1049.4	303.104	-435.055	538.433	280.89	-513.898	122.182	324.136	-409.895	47.3268
1327	0	-134.097	-554.117	877.067	-96.3386	-601.618	1096.08	-50.1753	-555.095	485.501	-27.3711	-568.824	92.7829	-72.172	-449.125	28.6886	339.119	-580.673	860.55	309.842	-540.128	1049.05	302.366	-433.882	537.164	284.822	-501.575	118.224	328.165	-395.157	47.0399
1328	0	-133.135	-552.789	876.942	-95.3687	-599.695	1096.21	-49.4067	-554.466	485.511	-27.2482	-568.924	92.8664	-72.1606	-449.15	28.6915	340.289	-577.798	859.99	310.97	-537.607	1048.64	301.915	-432.887	535.694	288.492	-490.444	114.78	331.645	-381.887	46.9071
1329	0	-131.786	-551.295	876.936	-94.0112	-597.604	1096.47	-48.5018	-553.735	485.563	-27.1444	-569.133	93.02	-72.1722	-449.147	28.7205	341.543	-574.664	859.099	312.486	-534.919	1048.34	301.039	-432.027	534.061	291.845	-480.852	111.791	334.485	-370.182	46.7983
1330	0	-130.388	-550.061	877.203	-92.605	-595.774	1097	-47.6814	-553.05	485.665	-26.871	-568.996	93.1077	-72.1719	-449.149	28.7222	342.892	-571.494	858.092	314.008	-531.811	1048.03	300.446	-431.224	532.454	294.683	-472.645	109.048	336.575	-360.441	46.5301
1331	0	-128.887	-549.008	877.489	-91.0953	-594.125	1097.55	-46.6512	-552.178	485.837	-26.6787	-569.029	93.2147	-72.1594	-449.138	28.7305	344.297	-568.954	857.13	315.634	-528.885	1047.73	300.092	-430.63	530.836	297.101	-466.121	106.459	337.876	-352.558	45.7108
1332	0	-127.2	-547.643	877.691	-89.3995	-592.165	1098.01	-45.6922	-551.316	486.062	-26.4678	-569.038	93.3393	-72.159	-449.133	28.7431	345.817	-567.405	856.453	317.446	-525.647	1047.36	299.347	-430.431	529.064	298.582	-460.923	104.694	338.286	-347.336	44.8945
1333	0	-125.599	-546.711	878.065	-87.7905	-590.637	1098.65	-44.6023	-550.03	486.174	-26.2175	-568.972	93.4451	-72.182	-449.194	28.7716	347.187	-566.463	855.989	319.291	-522.055	1047.12	299.426	-430.598	527.438	298.877	-457.67	103.448	338.193	-345.738	43.3791
1334	0	-123.821	-545.861	878.492	-86.0038	-589.191	1099.34	-43.6482	-549.042	486.459	-25.9223	-568.92	93.533	-72.1795	-449.199	28.7544	346.746	-555.698	854.207	321.313	-518.545	1046.93	298.694	-430.711	525.59	297.463	-458.202	102.144	337.91	-346.017	41.9292
1335	0	-121.902	-544.871	878.891	-84.077	-587.606	1100	-42.4501	-547.839	486.857	-25.7209	-568.878	93.6252	-72.1866	-449.225	28.7521	347.628	-550.797	852.983	323.454	-514.747	1046.66	298.333	-430.567	524.241	295.776	-459.566	101.442	336.713	-345.59	42.2834
1336	0	-119.892	-543.812	879.564	-82.0586	-585.951	1100.93	-41.327	-546.48	487.116	-25.7439	-569.243	94.3287	-72.1787	-449.197	28.7566	349.133	-547.517	851.842	325.586	-510.846	1046.47	297.823	-429.779	523.214	295.371	-458.445	101.231	335.764	-345.068	42.8355
1337	0	-117.788	-542.589	880.357	-79.9459	-584.132	1101.99	-39.9046	-544.956	487.63	-25.3256	-568.687	94.2339	-72.2327	-449.246	28.849	350.715	-543.584	850.86	327.812	-506.782	1046.4	297.828	-428.125	523.087	295.617	-457.303	101.13	335.72	-344.408	41.9326
1338	0	-115.653	-541.305	881.279	-77.8032	-582.251	1103.17	-38.4607	-543.272	487.972	-24.8031	-567.867	94.3328	-72.2887	-449.474	28.9965	352.511	-539.416	850.439	330.208	-502.812	1046.56	297.838	-426.027	523.645	296.127	-456.679	101.289	336.309	-344.502	41.4114
1339	0	-113.485	-539.817	882.101	-75.626	-580.168	1104.26	-36.8744	-541.339	488.388	-24.7805	-568.16	94.6828	-72.3073	-449.429	29.0589	354.391	-535.034	850.759	332.64	-498.639	1046.61	298.14	-423.989	524.177	296.561	-455.902	101.172	336.351	-344.426	41.2546
1340	0	-111.25	-538.181	882.917	-72.8406	-579.301	1105.47	-35.4431	-539.665	488.861	-24.6757	-568.519	95.1903	-72.3064	-449.348	29.1657	356.351	-530.861	851.597	335.076	-494.685	1047.13	299.03	-421.868	524.462	296.75	-455.335	101.03	335.955	-344.067	40.9982
1341	0	-108.837	-536.375	883.579	-69.8764	-578.262	1106.54	-33.9214	-537.753	489.115	-24.2313	-568.066	95.3313	-72.0731	-449.134	28.8707	358.21	-526.95	852.406	337.691	-490.56	1047.49	298.393	-419.726	524.234	296.878	-455.005	100.912	336.002	-343.992	40.7923
1342	0	-106.497	-534.677	884.228	-67.5573	-576.837	1107.1	-32.3946	-535.776	489.337	-24.022	-567.925	95.5582	-72.0923	-449.268	28.9666	360.147	-523.241	852.928	340.221	-486.88	1048.09	299.318	-417.746	523.816	297.174	-454.636	100.764	336.071	-343.83	40.5789
1343	0	-104.118	-532.947	884.815	-65.1978	-575.38	1107.6	-30.8998	-534.006	489.749	-23.7037	-567.633	95.9275	-72.0517	-449.228	28.9456	362.325	-519.5	853.348	342.791	-483.167	1048.62	300.483	-416.075	523.327	297.395	-454.109	100.606	336.107	-343.711	40.4328
1344	0	-101.747	-530.958	885.362	-62.8469	-573.663	1108.06	-29.3428	-532.052	490.14	-23.47	-567.548	96.2191	-72.0259	-449.242	28.9891	364.792	-515.809	853.7	345.353	-479.195	1049.12	301.794	-414.653	522.858	297.622	-453.726	100.478	336.135	-343.572	40.2764
1345	0	-99.3109	-528.968	885.869	-60.431	-571.945	1108.48	-27.8086	-530.467	490.642	-23.3323	-567.591	96.6211	-72.0729	-449.393	29.1377	367.267	-511.729	853.953	347.929	-475.824	1049.62	303.147	-413.381	522.422	297.712	-453.361	100.335	336.15	-343.482	40.1252
1346	0	-96.7355	-526.78	886.322	-57.8757	-570.03	1108.84	-26.2531	-528.537	490.963	-23.1001	-567.355	96.859	-71.9278	-449.132	28.994	370.023	-507.727	854.312	350.644	-472.256	1050.07	304.511	-412.135	522.027	297.807	-452.962	100.159	336.135	-343.316	39.9705
1347	0	-94.3727	-524.797	886.823	-55.533	-568.319	1109.26	-24.485	-526.972	491.402	-22.8104	-566.967	97.1237	-71.993	-449.385	29.1952	372.91	-504.295	854.823	353.101	-469.136	1050.64	305.934	-410.776	521.618	297.868	-452.605	99.9879	336.112	-343.163	39.8902
1348	0	-91.7603	-522.436	887.161	-52.9407	-566.231	1109.51	-22.6695	-525.622	491.827	-22.5199	-566.485	97.4109	-71.9596	-449.383	29.2237	375.623	-500.523	855.268	355.808	-465.638	1051.06	307.114	-409.377	521.179	297.976	-452.342	99.8296	336.071	-343.011	39.7569
1349	0	-89.2392	-520.066	887.506	-50.4396	-564.133	1109.77	-20.7576	-524.043	492.113	-22.3274	-566.285	97.7294	-71.8091	-449.096	29.1328	378.244	-496.994	855.571	358.376	-462.552	1051.44	308.348	-407.771	520.824	298.037	-451.997	99.6754	336.352	-343.133	39.8497
1350	0	-86.6561	-517.447	887.904	-47.8766	-561.787	1110.08	-19.1563	-522.268	492.45	-22.0772	-566.205	98.1905	-71.7226	-448.969	29.1406	380.695	-493.5	855.797	361.006	-459.218	1051.88	309.647	-406.105	520.578	298.124	-451.623	99.5656	336.217	-342.956	39.7175
1351	0	-84.1632	-514.981	888.294	-45.4038	-559.593	1110.38	-19.5335	-519.027	492.375	-21.8241	-565.973	98.6019	-71.801	-449.276	29.3215	383.156	-490.327	855.809	363.544	-456.213	1052.18	310.837	-404.376	520.266	298.176	-451.254	99.4442	336.192	-342.846	39.6614
1352	0	-81.7253	-512.5	888.741	-42.986	-557.384	1110.74	-17.0499	-517.178	492.903	-21.6334	-565.711	98.9855	-71.6351	-448.997	29.233	385.595	-487.199	855.714	366.027	-453.194	1052.53	311.916	-402.544	519.889	298.218	-450.886	99.3582	336.098	-342.759	39.5686
1353	0	-79.2109	-509.962	889.164	-40.4917	-555.119	1111.08	-15.8234	-516.203	493.638	-21.5334	-565.663	99.4892	-71.5981	-448.967	29.2558	388.01	-484.43	855.566	368.648	-450.335	1052.73	312.949	-400.899	519.627	298.157	-450.5	99.2535	336.323	-342.828	39.6288
1354	0	-76.7908	-507.471	889.557	-38.0916	-552.9	1111.39	-14.5517	-514.428	494.071	-21.3554	-565.47	99.998	-71.6579	-449.145	29.3715	390.192	-481.824	855.326	371.174	-447.522	1052.9	313.935	-399.261	519.218	298.093	-450.194	99.1418	335.978	-342.607	39.5423
1355	0	-74.4904	-505.16	890.166	-35.8113	-550.861	1111.91	-13.5275	-512.02	494.27	-21.1348	-564.923	100.407	-71.6382	-449.156	29.4066	393.3	-482.485	855.455	373.639	-444.822	1053.02	314.909	-397.896	518.866	298.023	-449.959	99.063	335.943	-342.529	39.5043
1356	0	-72.1804	-502.967	890.754	-33.5214	-548.941	1112.41	-12.3239	-510.053	494.898	-21.0422	-564.455	101.042	-71.6577	-449.085	29.3843	395.029	-479.639	855.041	376.066	-442.217	1053.06	315.825	-396.634	518.517	297.958	-449.696	98.9492	335.902	-342.42	39.4293
1357	0	-70.0488	-500.886	891.486	-31.4099	-547.133	1113.05	-11.3185	-508.106	495.527	-21.0015	-564.126	101.727	-71.6298	-448.995	29.3412	396.786	-477.303	854.59	378.754	-439.211	1053.07	316.799	-395.679	518.246	297.932	-449.552	98.8678	335.864	-342.395	39.4985
1358	0	-68.394	-499.9	892.44	-29.7752	-546.419	1113.92	-10.292	-505.929	496.263	-20.9228	-563.58	102.481	-71.6207	-448.946	29.3696	398.559	-475.212	854.275	380.965	-437.301	1053.3	317.652	-394.911	517.945	297.894	-449.427	98.7799	335.893	-342.389	39.5176
1359	0	-66.0569	-497.022	893.158	-27.4581	-543.813	1114.55	-11.007	-502.582	496.721	-20.8628	-563.1	103.335	-71.5397	-448.732	29.2835	400.239	-473.138	854.113	383.446	-434.632	1053.41	318.598	-394.206	517.728	297.908	-449.296	98.6919	335.829	-342.325	39.4868
1360	0	-64.1119	-494.924	894.119	-25.5332	-541.988	1115.43	-9.47965	-500.803	497.921	-20.7288	-562.167	104.255	-71.5475	-448.585	29.2513	401.871	-471.155	854.175	385.536	-432.743	1053.77	319.712	-393.781	517.651	297.963	-449.24	98.6374	335.831	-342.281	39.4806
1361	0	-62.3009	-493.107	895.245	-23.7423	-540.443	1116.47	-8.456	-499.041	499.225	-20.4853	-561.244	105.279	-71.6063	-448.66	29.2318	403.579	-469.254	854.397	387.75	-430.456	1053.96	320.954	-393.385	517.58	298.039	-449.195	98.5773	335.812	-342.235	39.41
1362	0	-60.6983	-491.627	896.599	-22.1598	-539.235	1117.73	-7.64189	-497.245	500.663	-20.2147	-560.237	106.227	-71.6761	-448.777	29.1692	405.15	-467.422	854.763	389.755	-428.507	1054.39	321.89	-393.282	517.425	298.085	-449.144	98.5199	335.835	-342.257	39.4406
1363	0	-59.2534	-490.35	898.034	-20.7349	-538.231	1119.08	-6.88099	-495.22	501.965	-19.8396	-559.482	107.455	-71.732	-448.837	29.1359	406.73	-465.598	855.157	391.7	-426.55	1054.86	323.035	-393.332	517.447	298.206	-449.105	98.4259	335.733	-342.151	39.3436
1364	0	-57.8345	-489.24	899.488	-19.3362	-537.394	1120.45	-6.62372	-491.587	502.786	-19.2387	-558.417	108.7	-71.7781	-448.908	29.1354	408.178	-463.745	855.676	393.619	-424.76	1055.36	324.224	-393.609	517.494	298.355	-449.107	98.3834	335.98	-342.275	39.4135
1365	0	-56.5294	-488.132	901.067	-18.051	-536.557	1121.94	-8.75255	-486.88	503.885	-18.6024	-557.451	110.167	-71.8313	-449.036	29.1661	409.619	-462.076	856.191	395.432	-422.992	1055.94	325.368	-393.881	517.584	298.442	-449.11	98.3027	335.737	-342.121	39.2837
1366	0	-55.1994	-486.998	902.576	-16.7412	-535.696	1123.36	-8.50046	-483.866	505.303	-17.989	-556.294	111.551	-71.9049	-449.115	29.2325	411.042	-460.468	856.785	397.269	-421.198	1056.46	326.325	-394.544	517.625	298.579	-449.138	98.2787	335.779	-342.113	39.2407
1367	0	-54.1105	-486.184	904.255	-15.6723	-535.155	1124.96	-8.34871	-480.65	506.839	-17.1677	-555.012	113.034	-71.9474	-449.181	29.2705	412.264	-458.946	857.284	398.906	-419.514	1057.01	327.387	-395.736	517.781	298.695	-449.115	98.1897	335.825	-342.13	39.2356
1368	0	-53.0179	-485.453	905.921	-14.5998	-534.697	1126.53	-8.13423	-477.43	508.393	-16.3026	-553.666	114.44	-71.9564	-449.206	29.2913	413.474	-457.511	857.769	400.545	-417.913	1057.55	328.231	-396.573	517.891	298.807	-449.131	98.1381	335.816	-342.096	39.1919
1369	0	-51.9556	-484.659	907.529	-13.5576	-534.175	1128.05	-8.1994	-474.029	509.895	-15.1162	-552.374	116.111	-71.9885	-449.045	29.2905	414.535	-456.158	858.15	402.156	-416.241	1058.05	329.303	-397.215	518.058	298.931	-449.2	98.084	335.744	-342.079	39.117
1370	0	-50.9895	-484.08	909.141	-12.6115	-533.868	1129.58	-8.30333	-470.588	511.481	-14.134	-550.793	117.606	-72.0976	-448.667	29.3272	415.523	-454.802	858.591	403.67	-414.783	1058.55	330.063	-398.034	518.186	299.016	-449.281	98.058	335.693	-342.046	39.0962
1371	0	-50.0202	-483.195	910.616	-11.6623	-533.256	1130.97	-8.2851	-467.359	513.149	-13.6631	-548.828	118.957	-72.3367	-447.83	29.4359	416.51	-453.518	858.954	405.084	-413.162	1058.91	331.046	-398.867	518.349	299.089	-449.367	97.9617	335.948	-342.227	39.2201
1372	0	-49.0605	-482.22	911.968	-10.7227	-532.553	1132.23	-8.44399	-464.376	514.665	-13.0556	-546.469	120.262	-72.8132	-446.52	29.5588	417.428	-452.234	859.364	406.587	-411.602	1059.4	331.727	-399.595	518.392	299.18	-449.471	97.916	335.636	-342.046	39.0885
1373	0	-48.2129	-481.503	913.394	-9.89521	-532.109	1133.57	-8.72126	-461.24	516.09	-12.9197	-543.592	121.368	-73.5011	-444.393	29.7437	418.445	-451.078	859.764	407.987	-410.046	1059.69	332.568	-400.333	518.462	299.249	-449.588	97.8228	335.633	-342.052	39.0753
1374	0	-47.6224	-481.15	914.723	-9.32474	-532.027	1134.82	-9.27778	-458.453	517.437	-13.1014	-540.317	122.391	-74.4169	-441.511	29.9989	419.292	-449.795	859.978	409.013	-408.896	1060.04	333.378	-401.006	518.553	299.319	-449.715	97.7761	335.601	-342.057	39.0568
1375	0	-46.7287	-479.986	915.863	-8.45113	-531.137	1135.87	-9.85481	-455.626	518.688	-13.8021	-536.413	123.274	-75.5256	-437.745	30.2734	420.174	-448.531	860.218	410.342	-406.936	1060.21	334.246	-401.419	518.56	299.414	-449.829	97.6971	335.591	-342.077	39.1099
1376	0	-45.7926	-478.604	916.957	-7.53509	-530.027	1136.88	-10.407	-452.705	519.869	-14.8363	-531.721	123.918	-76.7686	-432.809	30.562	421.033	-447.23	860.472	411.458	-405.341	1060.43	335.351	-401.872	518.569	299.484	-449.973	97.6154	335.594	-342.1	39.1054
1377	0	-44.9045	-477.216	917.913	-6.66711	-528.911	1137.74	-11.0959	-449.93	520.999	-16.3302	-526.278	124.426	-78.0805	-426.956	30.9082	421.872	-445.945	860.646	412.526	-403.74	1060.52	336.337	-402.023	518.526	299.516	-450.072	97.5165	335.851	-342.325	39.251
1378	0	-43.9614	-475.675	918.624	-5.74405	-527.643	1138.37	-11.8657	-447.379	522.037	-18.4852	-520.594	124.924	-79.4353	-420.243	31.551	422.614	-444.611	860.762	413.679	-402.151	1060.59	337.242	-402.241	518.526	299.52	-450.146	97.4009	335.872	-342.37	39.3223
1379	0	-43.1836	-474.378	919.514	-4.98641	-526.618	1139.17	-12.4481	-444.281	523.075	-20.7392	-514.396	125.293	-80.9379	-412.647	32.5791	423.349	-443.144	860.804	414.667	-400.805	1060.85	338.026	-402.205	518.377	299.651	-450.399	97.2912	335.868	-342.366	39.3209
1380	0	-42.3375	-472.878	920.198	-4.16034	-525.39	1139.77	-13.1788	-440.835	523.975	-23.172	-507.675	125.683	-82.5845	-404.423	33.7021	424.054	-441.692	860.837	415.723	-399.255	1060.89	338.647	-402.231	518.339	299.567	-450.297	97.2279	335.879	-342.388	39.3569
1381	0	-41.5407	-471.248	920.903	-3.38366	-524.033	1140.39	-13.8615	-437.37	525.015	-25.9224	-500.693	126.177	-84.374	-395.906	34.8941	424.69	-440.18	860.816	416.64	-397.777	1061.01	339.449	-402.002	518.201	299.559	-450.304	97.1607	335.876	-342.446	39.3854
1382	0	-40.7433	-469.618	921.453	-2.60628	-522.676	1140.85	-14.7842	-433.895	526.073	-28.6937	-493.596	126.792	-86.2916	-387.172	36.1547	425.437	-438.551	860.799	417.558	-396.299	1060.96	339.828	-401.472	518.005	299.541	-450.305	97.0626	335.583	-342.268	39.2732
1383	0	-40.0226	-468.086	922.085	-1.90567	-521.417	1141.4	-15.4509	-429.651	527.029	-31.4998	-485.978	127.301	-88.3495	-378.421	37.5189	426.175	-436.905	860.736	418.4	-394.919	1061	340.307	-401.12	517.797	299.512	-450.37	97.0141	335.898	-342.506	39.4515
1384	0	-39.3803	-466.611	922.794	-1.28348	-520.213	1142.02	-16.274	-425.129	528.028	-34.2424	-478.447	127.877	-90.6859	-369.832	39.0599	426.868	-435.287	860.72	419.286	-393.68	1061.28	340.677	-400.584	517.69	299.499	-450.385	96.9607	335.911	-342.537	39.4902
1385	0	-38.793	-464.9	923.127	-0.716247	-518.775	1142.26	-17.2676	-420.317	529.106	-36.8202	-470.876	128.562	-93.1808	-361.371	40.746	427.519	-433.59	860.672	420.118	-392.207	1061.17	341.031	-399.82	517.516	299.452	-450.37	96.9074	335.899	-342.524	39.4757
1386	0	-38.1853	-463.24	923.676	-0.128612	-517.387	1142.73	-18.4146	-415.517	530.313	-39.3642	-463.273	129.244	-95.756	-353.106	42.5747	428.169	-431.907	860.59	420.992	-390.915	1061.31	341.354	-398.995	517.366	299.399	-450.347	96.8788	335.91	-342.554	39.5255
1387	0	-37.6649	-461.459	924.155	0.371702	-515.879	1143.12	-19.6052	-410.431	531.486	-41.7476	-455.983	130.251	-98.4921	-345.052	44.5289	428.767	-430.084	860.562	421.78	-389.502	1061.37	341.477	-398.184	517.2	299.294	-450.125	96.8022	335.951	-342.566	39.5096
1388	0	-37.2757	-460.143	924.663	0.740901	-514.835	1143.54	-20.7051	-405.158	532.691	-43.8828	-448.571	131.172	-101.243	-337.15	46.54	429.322	-428.338	860.522	422.466	-388.583	1061.51	341.532	-397.237	517.017	299.396	-450.271	96.841	335.952	-342.566	39.5089
1389	0	-36.7519	-458.004	925.065	1.24455	-512.969	1143.85	-21.9013	-399.944	533.934	-45.8929	-441.221	132.149	-104.031	-329.494	48.6787	429.89	-426.519	860.437	423.286	-386.843	1061.54	341.68	-396.169	516.86	299.392	-450.251	96.8578	335.96	-342.564	39.5065
1390	0	-36.5894	-456.522	925.844	1.38702	-511.759	1144.55	-23.0297	-394.349	535.086	-47.8033	-433.774	132.999	-106.779	-321.909	50.9764	430.298	-424.788	860.288	423.764	-385.927	1061.73	341.738	-395.109	516.664	299.347	-450.177	96.8603	335.947	-342.55	39.4852
1391	0	-36.1251	-454.265	926.347	1.83118	-509.775	1144.96	-24.4966	-389.117	536.589	-49.6084	-426.676	134.133	-109.686	-315.149	53.2571	430.691	-422.923	860.192	424.544	-384.236	1061.64	341.708	-393.999	516.447	299.336	-450.09	96.8515	335.955	-342.554	39.4808
1392	0	-35.7445	-452.158	926.89	2.19177	-507.94	1145.42	-25.7773	-383.83	537.925	-50.7517	-418.372	135.046	-111.709	-306.818	55.2936	430.965	-421.1	860.054	425.24	-382.695	1061.58	341.72	-392.385	516.286	299.269	-450.032	96.86	335.968	-342.571	39.5185
1393	0	-35.3139	-449.799	927.547	2.60223	-505.853	1145.99	-27.1779	-378.543	539.363	-52.4788	-411.175	136.114	-113.813	-299.093	57.1557	431.238	-419.33	859.924	425.796	-381.304	1061.71	341.754	-391.321	516.076	299.172	-450.071	96.9113	335.961	-342.565	39.5072
1394	0	-35.0113	-447.678	928.179	2.88484	-504.004	1146.53	-28.4005	-373.134	540.572	-54.1532	-404.106	137.311	-115.836	-291.698	59.2584	431.36	-417.513	859.815	426.195	-379.938	1061.6	341.779	-390.426	515.864	299.141	-450.108	96.9978	335.953	-342.557	39.495
1395	0	-34.8255	-445.491	928.857	3.05057	-502.091	1147.12	-29.5837	-367.913	541.998	-55.8181	-396.947	138.481	-117.575	-284.088	61.0394	431.506	-415.743	859.701	426.757	-378.531	1061.73	341.793	-389.486	515.66	299.03	-450.025	96.9614	336.022	-342.604	39.5377
1396	0	-34.5651	-442.927	929.488	3.29088	-499.799	1147.67	-30.964	-363.151	543.33	-57.3442	-389.505	139.498	-119.273	-276.441	63.1948	431.586	-413.925	859.597	427.354	-377.063	1061.86	341.878	-388.585	515.538	298.951	-450.021	96.9652	336.016	-342.609	39.4999
1397	0	-34.4934	-440.537	930.048	3.34245	-497.681	1148.14	-32.0348	-357.993	544.543	-58.9652	-382.162	140.411	-120.462	-268.222	65.0137	431.638	-412.057	859.531	427.761	-375.768	1061.91	341.909	-387.633	515.417	298.883	-450	96.9988	336.065	-342.614	39.5068
1398	0	-34.4712	-438.232	930.642	3.34459	-495.648	1148.65	-33.0942	-353.13	545.731	-60.3691	-374.935	141.515	-121.903	-260.574	66.8478	431.61	-410.227	859.538	428.13	-374.506	1062.08	341.87	-386.598	515.214	298.8	-449.982	97.0088	336.112	-342.639	39.5148
1399	0	-34.4016	-435.626	931.12	3.39411	-493.315	1149.04	-34.0372	-348.069	546.828	-61.772	-367.636	142.563	-122.999	-252.753	68.4011	431.709	-408.34	859.522	428.547	-372.943	1062.13	341.673	-385.495	514.981	298.703	-449.933	97.0162	336.167	-342.664	39.5623
1400	0	-34.5044	-433.302	931.694	3.27123	-491.264	1149.53	-35.1341	-343.947	547.97	-63.1263	-360.541	143.601	-124.122	-244.944	70.2331	431.665	-406.501	859.52	428.791	-371.662	1062.27	341.522	-384.39	514.8	298.588	-449.917	97.0474	336.234	-342.723	39.6339
1401	0	-34.5181	-430.751	932.109	3.23747	-488.985	1149.86	-35.7345	-338.879	549.035	-64.4783	-353.608	144.656	-125.161	-237.327	71.9189	431.561	-404.551	859.499	429.088	-370.354	1062.43	341.36	-383.118	514.578	298.484	-449.906	97.0735	336.24	-342.75	39.6328
1402	0	-34.3311	-427.657	932.198	3.40443	-486.164	1149.86	-36.2546	-334.054	550.018	-65.6348	-346.416	145.483	-126.005	-229.394	73.4951	431.498	-402.596	859.4	429.585	-368.503	1062.26	341.096	-381.82	514.35	298.397	-449.866	97.0693	335.998	-342.606	39.5671
1403	0	-34.6654	-425.568	932.822	3.04997	-484.347	1150.4	-36.9092	-329.447	550.892	-66.471	-338.912	146.125	-126.871	-221.699	75.1637	431.369	-400.685	859.353	429.561	-367.656	1062.62	340.804	-380.374	514.138	298.357	-449.846	97.095	336.035	-342.638	39.5901
1404	0	-34.8433	-423.196	933.155	2.85202	-482.247	1150.64	-37.3224	-324.848	551.707	-67.2619	-331.545	146.649	-127.725	-214.16	76.7651	431.241	-398.649	859.262	429.691	-366.561	1062.78	340.507	-378.777	513.939	298.204	-449.771	97.123	336.036	-342.657	39.5865
1405	0	-34.9829	-420.333	933.354	2.69233	-479.657	1150.75	-37.8083	-320.34	552.459	-68.176	-324.884	147.58	-128.595	-206.861	78.1814	431.128	-396.561	859.22	429.86	-364.976	1062.81	340.165	-377.036	513.722	298.105	-449.68	97.1403	336.043	-342.695	39.6062
1406	0	-35.1085	-417.708	933.682	2.54663	-477.304	1150.99	-38.2688	-316.081	553.218	-68.8712	-318.04	148.168	-129.342	-199.486	79.639	430.842	-394.495	859.097	430.043	-363.628	1062.96	339.691	-375.12	513.406	297.978	-449.546	97.1809	336.068	-342.651	39.6325
1407	0	-35.2583	-414.971	933.797	2.37678	-474.84	1151.02	-38.5442	-311.569	553.734	-69.3777	-311.24	148.735	-129.853	-192.123	80.8243	430.59	-392.35	858.918	430.084	-362.223	1063.22	339.29	-373.079	513.103	297.864	-449.449	97.2078	336.067	-342.652	39.6468
1408	0	-35.361	-412.024	933.868	2.254	-472.165	1151.01	-38.8803	-307.221	554.257	-69.8458	-304.625	149.236	-130.374	-185.013	82.0848	430.31	-390.051	858.696	430.172	-360.609	1063.43	338.789	-371.072	512.776	297.712	-449.259	97.2658	336.059	-342.683	39.6652
1409	0	-35.5873	-409.364	933.91	2.00761	-469.777	1150.96	-38.9827	-302.738	554.674	-70.1909	-298.019	149.578	-130.76	-178.098	83.1005	430.039	-387.833	858.394	430.136	-359.281	1063.6	338.326	-368.966	512.402	297.535	-449.056	97.3113	336.025	-342.664	39.6951
1410	0	-35.726	-406.283	933.865	1.84882	-466.969	1150.83	-39.0877	-298.251	554.983	-70.4388	-291.584	149.776	-130.97	-171.38	84.0438	429.654	-385.465	858.058	430.188	-357.532	1063.7	337.785	-366.93	511.968	297.407	-448.929	97.3472	336.009	-342.643	39.712
1411	0	-35.9263	-403.451	933.651	1.62852	-464.409	1150.53	-39.2208	-293.858	555.205	-70.7117	-285.341	150.034	-131.063	-164.699	84.7601	429.346	-382.955	857.715	430.178	-356.032	1063.62	337.415	-364.765	511.655	297.305	-448.743	97.3685	335.997	-342.647	39.7389
1412	0	-36.1357	-400.434	933.516	1.39903	-461.665	1150.31	-39.4224	-289.878	555.421	-70.8343	-279.176	150.22	-130.898	-157.777	85.1792	428.981	-380.533	857.463	430.159	-354.348	1063.63	336.899	-362.576	511.249	297.189	-448.619	97.4611	335.992	-342.645	39.7478
1413	0	-36.3468	-397.444	933.196	1.16786	-458.947	1149.9	-39.2557	-285.418	555.452	-70.8055	-273.029	150.187	-130.689	-151.364	85.6832	428.63	-377.97	857.16	430.138	-352.69	1063.44	336.537	-360.511	510.909	297.104	-448.445	97.4796	335.98	-342.603	39.7656
1414	0	-36.6846	-394.543	932.932	0.809997	-456.318	1149.55	-39.1475	-281.048	555.345	-70.7202	-266.91	150.052	-130.277	-145.034	86.0038	428.286	-375.413	856.835	429.99	-351.121	1063.32	336.072	-358.461	510.595	296.972	-448.259	97.5349	335.994	-342.585	39.7656
1415	0	-36.8486	-391.282	932.339	0.625916	-453.33	1148.87	-39.055	-276.911	555.224	-70.6365	-261.044	150.001	-129.711	-138.667	86.0696	427.906	-372.828	856.58	430.017	-349.193	1062.86	335.775	-356.344	510.121	296.87	-448.07	97.5835	335.965	-342.567	39.7948
1416	0	-37.2595	-388.515	932.142	0.194885	-450.836	1148.59	-38.9405	-273.039	555.015	-70.5122	-255.103	149.773	-128.974	-132.32	85.9701	427.533	-370.127	856.355	429.796	-347.759	1062.8	335.314	-354.18	509.723	296.776	-447.82	97.6	335.914	-342.543	39.7968
1417	0	-37.5428	-385.357	931.636	-0.108436	-447.95	1147.99	-38.7332	-269.275	554.712	-70.3575	-249.32	149.464	-128.083	-126.021	85.8238	427.167	-367.457	856.159	429.703	-345.933	1062.44	334.943	-352.13	509.32	296.625	-447.666	97.663	335.872	-342.539	39.7821
1418	0	-37.8556	-382.254	931.245	-0.441387	-445.12	1147.52	-38.4421	-265.468	554.338	-70.3356	-244.43	149.557	-127.12	-119.989	85.7035	426.85	-364.811	855.946	429.581	-344.162	1062.18	334.667	-350.052	508.969	296.555	-447.479	97.7496	335.872	-342.54	39.8266
1419	0	-38.1657	-379.217	930.614	-0.771575	-442.355	1146.8	-37.9778	-261.682	553.881	-70.1865	-239.303	149.139	-125.941	-113.661	85.3337	426.555	-362.157	855.75	429.461	-342.457	1061.69	334.233	-348.03	508.583	296.479	-447.315	97.7703	335.855	-342.504	39.8127
1420	0	-38.4897	-376.049	930.026	-1.11558	-439.459	1146.12	-37.4928	-258.218	553.271	-70.0126	-234.275	148.972	-124.814	-107.736	84.9697	426.207	-359.624	855.644	429.065	-340.55	1061.7	333.933	-345.969	508.221	296.374	-447.188	97.8094	335.832	-342.488	39.8039
1421	0	-38.9134	-373.148	929.39	-1.55934	-436.831	1145.4	-37.0861	-255.128	552.663	-69.4503	-228.277	148.25	-123.455	-101.722	84.478	425.928	-357.077	855.516	428.569	-338.91	1061.67	333.591	-343.97	507.821	296.272	-447.014	97.8658	335.824	-342.491	39.807
1422	0	-39.0905	-369.619	928.675	-1.75658	-433.574	1144.6	-36.393	-251.719	551.961	-68.9298	-223.042	147.884	-122.129	-95.8437	84.0014	425.576	-354.5	855.452	428.32	-336.64	1061.56	333.266	-342.005	507.538	296.209	-446.868	97.9065	335.814	-342.461	39.8029
1423	0	-39.4739	-366.648	927.949	-2.15999	-430.876	1143.79	-35.7639	-248.672	551.094	-68.7387	-219.051	147.723	-120.671	-90.0454	83.5152	425.238	-351.961	855.361	427.839	-334.601	1061.55	333.015	-340.019	507.205	296.13	-446.765	97.9584	335.813	-342.46	39.8025
1424	0	-39.6253	-363.088	927.297	-2.33155	-427.588	1143.05	-34.9	-245.557	550.247	-67.8212	-213.653	147.023	-119.18	-84.4659	82.9655	424.849	-349.452	855.312	427.345	-332.165	1061.69	332.643	-338.119	506.841	296.076	-446.647	98.0287	335.776	-342.461	39.7928
1425	0	-40.0727	-360.231	926.549	-2.79901	-425.003	1142.21	-34.2211	-242.849	549.333	-67.6945	-210.422	147.061	-117.619	-78.8152	82.2799	424.491	-347.087	855.24	426.556	-330.433	1061.75	332.344	-336.165	506.466	296.018	-446.547	98.0978	335.776	-342.437	39.7915
1426	0	-40.3049	-356.917	925.837	-3.05121	-421.962	1141.41	-33.4673	-240.361	548.399	-67.4677	-207.648	147.16	-116.026	-73.3338	81.5136	424.064	-344.702	855.147	425.981	-328.245	1061.84	331.988	-334.396	506.196	295.953	-446.384	98.1558	335.756	-342.382	39.7498
1427	0	-40.5371	-353.56	925.11	-3.30349	-418.878	1140.6	-32.595	-237.623	547.199	-66.9045	-204.012	146.83	-114.37	-68.0252	80.5678	423.694	-342.331	855.052	425.407	-326.013	1061.91	331.749	-332.555	505.866	295.883	-446.236	98.2288	335.734	-342.388	39.7295
1428	0	-40.9279	-350.569	924.407	-3.71441	-416.159	1139.81	-31.7412	-235.175	546.141	-65.9356	-199.58	146.123	-112.503	-62.8731	79.5695	423.332	-340.054	855.041	424.674	-324.146	1062.01	331.419	-330.736	505.551	295.844	-446.107	98.2968	335.774	-342.363	39.7263
1429	0	-41.161	-347.245	923.458	-3.96764	-413.108	1138.77	-30.6633	-232.456	544.818	-64.6399	-194.83	145.098	-110.592	-58.0492	78.5559	422.869	-337.705	854.927	424.098	-321.947	1061.86	331.263	-328.801	505.249	295.8	-445.958	98.3723	335.738	-342.31	39.6609
1430	0	-41.5137	-344.095	922.525	-4.3404	-410.229	1137.75	-29.6055	-230.001	543.522	-63.1904	-189.889	143.938	-108.438	-53.0432	77.3144	422.445	-335.361	854.867	423.403	-319.922	1061.72	330.951	-326.962	504.894	295.749	-445.769	98.4729	335.782	-342.25	39.5992
1431	0	-41.8511	-340.916	921.502	-4.69786	-407.323	1136.64	-28.671	-227.669	542.265	-61.7206	-185.24	142.694	-106.277	-48.66	76.0764	421.973	-333.07	854.798	422.584	-317.711	1061.75	330.752	-325.038	504.597	295.671	-445.598	98.568	335.785	-342.221	39.5521
1432	0	-42.2048	-337.712	920.469	-5.07159	-404.392	1135.53	-27.6856	-225.438	540.946	-60.2121	-181.017	141.488	-103.952	-44.5251	74.5595	421.469	-330.849	854.745	421.765	-315.374	1061.97	330.574	-323.228	504.365	295.607	-445.49	98.6859	335.829	-342.194	39.4996
1433	0	-42.5987	-334.243	919.328	-5.48559	-401.195	1134.3	-26.6542	-222.932	539.468	-58.6758	-177.402	140.28	-101.43	-40.5806	72.8262	421.003	-328.625	854.688	420.905	-312.771	1062.07	330.393	-321.349	504.021	295.58	-445.328	98.7666	335.842	-342.15	39.4253
1434	0	-43.0972	-331.188	918.17	-6.00417	-398.412	1133.05	-25.4596	-220.21	538.012	-57.0215	-173.964	138.874	-98.902	-37.1967	70.9629	420.6	-326.333	854.634	419.94	-310.583	1062.16	330.151	-319.508	503.656	295.495	-445.176	98.8506	335.844	-342.075	39.3632
1435	0	-43.5236	-327.92	916.895	-6.45062	-395.417	1131.69	-24.4123	-217.716	536.54	-54.4923	-168.304	136.354	-96.1261	-34.1694	68.7985	420.076	-324.138	854.568	419.048	-308.183	1062.13	329.851	-317.747	503.31	295.466	-445.019	98.9555	335.795	-342.035	39.2877
1436	0	-44.1094	-324.789	915.662	-7.05655	-392.558	1130.37	-23.5105	-215.215	534.921	-52.5001	-164.647	134.534	-93.253	-31.612	66.3621	419.551	-321.907	854.509	417.996	-305.918	1062.14	329.73	-315.975	502.956	295.404	-444.879	99.0179	336.073	-342.251	39.2526
1437	0	-44.6658	-321.627	914.396	-7.63297	-389.669	1129.02	-22.5643	-213.125	533.439	-50.0636	-160.801	132.402	-90.1926	-29.1897	63.6575	419.069	-319.622	854.42	416.974	-303.624	1062.12	329.504	-314.247	502.664	295.351	-444.759	99.1338	336.138	-342.345	39.2171
1438	0	-45.1124	-318.023	912.881	-8.09971	-386.337	1127.42	-21.5895	-210.876	531.667	-48.1177	-157.961	130.232	-86.9722	-27.2655	60.8548	418.65	-317.34	854.286	416.062	-300.886	1061.86	329.247	-312.446	502.291	295.297	-444.621	99.2332	336.195	-342.377	39.1782
1439	0	-45.688	-314.708	911.529	-8.69535	-383.295	1125.98	-20.4448	-208.434	529.787	-46.3176	-156.599	128.403	-83.5455	-25.5372	57.9187	418.102	-315.073	854.26	415.02	-298.439	1061.75	328.984	-310.587	501.865	295.259	-444.508	99.3217	335.845	-341.917	39.1421
1440	0	-46.2275	-311.157	910.122	-9.25491	-380.016	1124.48	-19.5209	-206.688	527.948	-44.705	-155.439	126.374	-80.1581	-24.2083	54.8449	417.551	-312.75	854.063	414.015	-295.754	1061.59	328.737	-308.797	501.486	295.213	-444.388	99.4137	336.231	-342.294	39.0642
1441	0	-46.8944	-307.548	908.581	-9.94194	-376.679	1122.85	-18.4933	-204.991	525.929	-43.1836	-154.861	124.249	-76.6212	-23.0004	51.5543	417.007	-310.365	853.895	412.882	-293.012	1061.29	328.496	-306.896	501.114	295.159	-444.269	99.51	336.28	-342.364	39.1114
1442	0	-47.4968	-303.724	907.085	-10.5644	-373.128	1121.27	-17.3162	-203.24	523.696	-41.3831	-153.911	121.938	-73.1419	-22.2266	48.2469	416.395	-307.889	853.702	411.814	-290.056	1061.04	328.128	-304.987	500.693	295.083	-444.137	99.608	335.923	-341.917	39.1115
1443	0	-48.132	-300.118	905.604	-11.2197	-369.794	1119.7	-16.1148	-201.788	521.324	-39.4739	-152.858	119.393	-69.7098	-21.8748	44.8018	415.642	-305.487	853.528	410.674	-288.386	1060.94	327.712	-302.978	500.183	295.01	-444.022	99.7033	336.387	-342.368	39.1534
1444	0	-48.6751	-296.03	904.043	-11.7829	-365.979	1118.06	-15.0015	-200.825	519.01	-38.2239	-153.99	117.44	-66.2675	-21.6761	41.3008	414.952	-302.855	853.299	409.626	-286.234	1060.75	327.345	-300.871	499.695	294.924	-443.9	99.827	336.369	-342.382	39.0365
1445	0	-49.2942	-292.068	902.336	-12.422	-362.29	1116.26	-13.9101	-199.595	516.522	-37.078	-156.405	115.821	-62.928	-21.9163	37.6953	414.125	-300.279	853.12	408.326	-283.475	1060.53	326.994	-298.764	499.234	294.831	-443.764	99.9337	336.392	-342.348	39.0135
1446	0	-50.0284	-288.136	900.641	-13.1762	-358.63	1114.48	-13.2619	-198.372	514.007	-35.8983	-158.753	114.013	-59.6297	-22.6057	33.9748	413.34	-297.704	852.909	406.911	-280.746	1060.32	326.488	-296.55	498.683	294.78	-443.621	100.022	336.436	-342.44	39.07
1447	0	-50.7852	-284.21	898.94	-13.9531	-354.976	1112.69	-12.5784	-196.953	511.217	-34.2644	-160.525	111.671	-56.3945	-23.8678	30.0293	412.5	-294.982	852.671	405.473	-278.022	1060.1	326.132	-294.194	498.164	294.665	-443.457	100.141	336.461	-342.39	38.9497
1448	0	-51.4368	-280.155	897.149	-14.6248	-351.194	1110.82	-11.7009	-196.316	508.561	-32.2827	-161.764	108.87	-53.3586	-25.4412	26.5446	411.529	-292.196	852.418	404.14	-275.171	1059.79	325.681	-291.848	497.587	294.555	-443.288	100.257	336.507	-342.451	38.9871
1449	0	-52.1979	-275.887	895.182	-15.406	-347.198	1108.76	-8.70813	-198.574	506.212	-29.5306	-163.038	106.303	-51.3129	-26.2849	27.1504	410.527	-289.419	852.199	402.698	-272.105	1059.3	325.162	-289.525	497.01	294.494	-443.119	100.365	336.543	-342.408	38.9704
1450	0	-53.1307	-271.829	893.305	-16.3589	-343.412	1106.8	-8.12858	-197.677	503.848	-26.0321	-160.461	102.957	-49.5524	-26.1311	27.912	409.457	-286.588	851.923	401.084	-269.25	1058.91	324.776	-286.996	496.381	294.432	-442.951	100.486	336.598	-342.37	38.9289
1451	0	-54.0694	-267.894	891.395	-17.3177	-339.75	1104.8	-7.51655	-196.817	501.161	-24.2343	-159.342	100.926	-47.911	-25.9843	28.4385	408.366	-283.646	851.658	399.502	-266.077	1058.43	324.238	-284.532	495.813	294.32	-442.76	100.651	336.644	-342.333	38.843
1452	0	-55.0213	-263.815	889.578	-18.2897	-335.943	1102.9	-6.84006	-195.873	498.676	-22.5245	-158.487	100.207	-46.7818	-25.4929	28.8202	407.125	-280.669	851.442	397.906	-262.758	1058.04	323.648	-281.991	495.224	294.263	-442.603	100.823	336.688	-342.276	38.7624
1453	0	-56.2584	-259.868	887.885	-19.5468	-332.269	1101.12	-6.13258	-194.934	496.424	-19.4699	-155.731	99.0092	-45.8945	-25.1777	29.2818	406.043	-277.621	851.16	396.025	-259.572	1057.77	323.037	-279.288	494.595	294.207	-442.45	101.012	336.734	-342.231	38.6949
1454	0	-57.4542	-255.675	886.358	-20.7627	-328.348	1099.5	-5.18388	-193.35	494.926	-16.7532	-154.815	98.7985	-45.248	-25.195	29.7378	404.672	-274.556	850.877	394.185	-256.14	1057.67	322.348	-276.665	494.055	294.12	-442.23	101.238	336.829	-342.193	38.6
1455	0	-58.7715	-251.722	885.178	-22.1	-324.668	1098.24	-4.37597	-190.789	494.092	-14.4569	-154.335	98.8045	-44.3502	-24.9203	30.0804	403.305	-271.459	850.57	392.441	-253.304	1057.58	321.61	-274.062	493.567	294.095	-442.017	101.535	336.762	-342.126	38.5305
1456	0	-60.2497	-248.065	884.289	-23.5983	-321.283	1097.26	-3.99835	-187.06	493.85	-12.1642	-153.201	99.0925	-43.6001	-24.4959	30.4612	401.814	-268.409	850.32	390.452	-248.932	1057.26	320.785	-271.439	493.082	294.119	-441.867	101.941	336.838	-342.105	38.4672
1457	0	-61.9996	-244.977	883.768	-25.3684	-318.468	1096.65	-3.73651	-183.413	493.803	-10.4921	-152.422	99.3164	-43.147	-24.216	30.6114	400.395	-265.425	850.174	388.191	-245.129	1057.3	319.59	-268.887	492.683	294.014	-441.687	102.364	336.865	-342.098	38.4532
1458	0	-63.6831	-241.875	883.394	-27.0719	-315.638	1096.19	-3.68021	-179.74	493.749	-9.34164	-151.357	99.1791	-42.9548	-24.1346	30.7303	398.798	-262.367	850.08	386.028	-241.888	1056.92	318.705	-266.635	492.427	293.908	-441.466	102.777	336.847	-341.963	38.4273
1459	0	-65.3404	-238.898	883.4	-28.7493	-312.933	1096.11	-4.15489	-175.791	494.032	-8.82389	-150.656	99.2608	-42.8457	-24.0357	30.7855	397.117	-259.469	849.926	384.125	-238.394	1056.41	317.601	-264.397	492.113	293.719	-441.242	103.222	336.817	-341.9	38.4249
1460	0	-67.0451	-236.255	883.785	-30.4741	-310.563	1096.41	-5.2719	-172.222	494.713	-8.75346	-150.225	99.3876	-42.8213	-24.0516	30.7936	395.324	-256.559	849.785	382.174	-235.233	1056.28	316.477	-262.379	491.907	293.586	-440.994	103.698	336.769	-341.789	38.4675
1461	0	-68.771	-233.576	884.327	-32.2201	-308.157	1096.86	-6.56836	-168.678	495.405	-8.85442	-149.75	99.332	-42.8462	-24.0308	30.7374	393.504	-253.745	849.679	380.203	-232.036	1056.31	315.488	-260.585	492.007	293.484	-440.742	104.195	336.784	-341.81	38.4574
1462	0	-70.5964	-231.315	885.001	-34.0655	-306.168	1097.45	-7.93482	-165.49	495.742	-9.0779	-149.249	99.3454	-42.9326	-23.9336	30.6688	391.545	-250.966	849.555	378.131	-229.256	1056.47	314.524	-259.014	492.114	293.406	-440.48	104.709	336.809	-341.606	38.4529
1463	0	-72.7267	-228.32	885.517	-36.2159	-303.445	1097.88	-9.52646	-162.418	496.371	-9.28043	-148.898	99.2965	-42.9465	-23.9037	30.6173	389.463	-248.344	849.468	375.755	-225.743	1056.47	313.644	-257.459	492.391	293.397	-440.198	105.311	336.913	-341.607	38.4161
1464	0	-74.8883	-225.573	886.05	-38.3976	-300.97	1098.33	-11.1902	-159.372	496.842	-9.80706	-149.241	99.434	-43.0419	-23.8815	30.6041	387.512	-245.805	849.603	373.348	-222.478	1056.49	312.851	-255.956	492.775	293.386	-439.847	105.978	336.965	-341.412	38.4458
1465	0	-77.0284	-222.582	886.686	-40.5578	-298.252	1098.88	-13.1256	-156.553	497.012	-9.78451	-148.802	99.4377	-43.0538	-23.8882	30.5945	385.494	-243.219	849.793	371.391	-218.855	1056.7	312.026	-254.432	493.145	293.459	-439.499	106.694	336.89	-341.204	38.3801
1466	0	-79.1893	-219.332	887.248	-42.7387	-295.275	1099.35	-15.7414	-151.945	497.093	-10.1941	-148.976	99.4613	-43.0811	-23.8121	30.565	383.515	-240.809	850.269	369.413	-214.973	1056.83	311.22	-252.786	493.568	293.529	-439.039	107.456	336.553	-340.69	38.2165
1467	0	-81.3183	-216.329	887.781	-44.8878	-292.544	1099.8	-17.2541	-149.08	497.103	-10.3102	-149.125	99.588	-43.0756	-23.8017	30.5455	381.538	-238.357	850.686	367.466	-211.337	1056.94	310.496	-251.026	494.024	293.646	-438.682	108.323	336.633	-340.56	38.1215
1468	0	-83.6373	-213.326	888.169	-47.2268	-289.814	1100.1	-18.5098	-146.448	496.939	-10.0321	-148.381	99.4062	-43.0915	-23.8343	30.5812	379.597	-235.975	851.372	365.33	-207.702	1056.9	309.848	-249.15	494.434	293.718	-438.171	109.181	336.743	-340.534	38.1385
1469	0	-85.8932	-210.102	888.461	-49.5029	-286.862	1100.3	-19.5987	-144.183	497.04	-9.91632	-147.941	99.2846	-43.0604	-23.8319	30.5682	377.569	-233.461	851.741	363.257	-203.845	1056.76	309.097	-247.16	494.77	293.866	-437.649	110.128	336.747	-340.319	37.9551
1470	0	-88.1945	-206.944	888.547	-51.8243	-283.976	1100.3	-19.9051	-142.455	497.436	-10.1754	-148.36	99.4187	-43.0555	-23.8218	30.5656	375.56	-230.791	852.029	361.13	-199.909	1056.9	308.206	-244.928	494.984	293.931	-437.15	111.068	336.964	-340.388	38.1429
1471	0	-90.329	-203.69	888.604	-53.9788	-280.994	1100.27	-19.378	-142.74	497.496	-10.0004	-148.103	99.3573	-43.0495	-23.7952	30.6216	373.591	-228.023	852.262	358.854	-196.063	1056.93	307.348	-242.621	495.242	293.952	-436.675	112.118	337.079	-340.319	38.1718
1472	0	-92.4662	-200.501	888.556	-56.1361	-278.078	1100.14	-20.3579	-140.938	497.289	-9.95958	-148.293	99.4028	-43.0417	-23.8373	30.638	371.613	-225.105	852.405	356.575	-192.284	1056.87	306.445	-240.106	495.387	293.968	-436	113.174	337.18	-340.131	38.1707
1473	0	-94.6041	-197.584	888.461	-58.2941	-275.434	1099.96	-21.5054	-137.803	497.206	-9.80561	-148.34	99.4552	-42.9793	-23.8009	30.6303	369.617	-222.139	852.411	354.044	-189.302	1056.71	305.724	-237.406	495.548	294.052	-435.216	114.299	337.375	-340.036	38.2688
1474	0	-96.6913	-194.597	888.3	-60.4013	-272.719	1099.71	-22.496	-135.222	496.839	-9.15103	-147.49	99.1663	-42.9378	-23.8104	30.6864	367.741	-219.066	852.353	351.564	-186.25	1056.49	304.832	-234.263	495.581	294.062	-434.483	115.669	337.53	-339.825	38.3079
1475	0	-98.6594	-191.549	888.051	-62.3895	-269.944	1099.37	-23.3903	-132.586	496.504	-8.59065	-146.519	98.7728	-42.9061	-23.8049	30.7437	365.752	-215.909	852.202	349.203	-183.137	1056.18	304.007	-230.779	495.619	294.132	-433.456	117.037	337.661	-339.651	38.4417
1476	0	-100.604	-188.593	887.855	-64.3537	-267.26	1099.09	-24.2589	-129.92	496.068	-8.19467	-146.014	98.6206	-42.8476	-23.789	30.7566	363.88	-212.791	852.11	346.866	-180.116	1055.92	303.552	-227.115	495.649	294.109	-432.332	118.814	337.846	-339.327	38.4616
1477	0	-102.369	-185.557	887.491	-66.1396	-264.497	1098.64	-24.6492	-127.483	495.727	-7.78461	-145.561	98.4507	-42.8073	-23.7802	30.789	361.756	-209.365	851.783	344.707	-177.016	1055.5	302.904	-222.601	495.563	294.231	-430.907	120.734	338.038	-339.189	38.7823
1478	0	-104.049	-182.104	887.01	-67.8392	-261.316	1098.07	-25.2199	-125.332	495.454	-8.12793	-146.569	98.724	-42.775	-23.7393	30.8137	360.029	-206.187	851.534	342.634	-173.498	1054.95	302.136	-217.247	495.369	294.265	-429.318	123.008	338.183	-338.78	38.9481
1479	0	-105.765	-179.036	886.684	-69.5754	-258.52	1097.66	-25.8167	-123.364	495.427	-7.21164	-144.662	97.9723	-42.7468	-23.7543	30.8439	358.13	-202.823	851.194	340.525	-170.365	1054.57	301.57	-211.109	495.177	294.305	-427.353	125.598	338.201	-338.343	39.1687
1480	0	-107.382	-175.747	886.203	-71.2126	-255.504	1097.09	-26.4196	-121.138	495.257	-6.95567	-143.565	97.4284	-42.7492	-23.7721	30.8549	356.392	-199.501	850.847	338.515	-167.011	1054.03	300.775	-203.834	494.998	294.295	-424.994	128.689	338.281	-337.942	39.4893
1481	0	-108.844	-172.371	885.798	-72.6944	-252.4	1096.6	-27.2288	-118.811	494.882	-6.72251	-143.4	97.3803	-42.7063	-23.6685	30.8495	354.684	-196.239	850.506	336.661	-163.57	1053.56	300.82	-196.542	494.928	294.309	-422.213	132.29	338.274	-337.346	40.0291
1482	0	-110.151	-168.803	885.295	-74.0215	-249.104	1096.01	-27.9735	-116.52	494.504	-6.78176	-143.884	97.4997	-42.7148	-23.6644	30.8825	352.915	-192.882	850.12	334.961	-159.937	1053	300.446	-187.55	495.013	293.919	-418.618	136.114	338.312	-336.593	40.7049
1483	0	-111.734	-165.328	885.157	-75.625	-245.902	1095.78	-28.636	-114.63	494.27	-6.55842	-143.706	97.3009	-42.6839	-23.6805	30.8925	351.162	-189.591	849.777	332.984	-156.397	1052.8	301.139	-178.648	495.386	293.614	-414.515	140.61	338.308	-336.146	41.6744
1484	0	-113.153	-161.969	884.881	-77.8193	-242.171	1095.53	-29.7182	-112.523	493.766	-6.31399	-143.515	97.0502	-42.6944	-23.662	30.9099	349.59	-186.458	849.525	331.173	-152.973	1052.46	300.909	-167.979	495.836	293.322	-409.732	145.723	338.471	-335.665	43.1122
1485	0	-114.612	-158.927	884.698	-79.5722	-238.926	1095.42	-30.356	-111.368	493.411	-5.7805	-142.584	96.5833	-42.6577	-23.6265	30.9369	348.078	-183.397	849.374	329.449	-150.542	1052.15	301.456	-157.342	496.677	292.796	-404.122	151.317	338.443	-334.496	45.5504
1486	0	-116.015	-155.681	884.271	-81.3496	-236.031	1095.21	-30.344	-110.438	493.308	-5.59333	-142.65	96.4769	-42.6385	-23.6284	30.9681	346.662	-180.445	849.28	327.781	-147.906	1051.6	301.091	-146.452	497.715	292.105	-397.729	157.214	338.037	-332.977	48.4088
1487	0	-117.496	-152.939	883.999	-82.9015	-232.882	1095.08	-31.7711	-108.856	492.444	-5.81718	-143.492	96.5981	-42.6211	-23.6322	30.9803	345.429	-177.625	849.187	326.035	-145.774	1051.2	300.802	-135.305	498.948	291.145	-390.691	163.764	337.309	-331.109	52.0616
1488	0	-118.969	-150.531	883.814	-84.5268	-229.782	1094.96	-31.2002	-109.956	492.253	-5.84941	-143.744	96.5505	-42.6139	-23.6322	30.987	344.566	-174.855	849.141	324.297	-143.976	1050.89	303.407	-123.454	501.286	290.032	-383.066	170.609	336.556	-328.756	56.2841
1489	0	-120.255	-148.07	883.602	-86.0397	-226.764	1095.01	-31.8084	-109.842	492.127	-5.78035	-143.472	96.2669	-42.626	-23.5875	31.0113	343.777	-172.418	849.386	322.746	-142.125	1050.55	303.692	-111.946	503.423	288.487	-374.806	177.368	335.312	-325.746	61.4089
1490	0	-121.52	-145.981	883.518	-87.4164	-223.388	1095.2	-32.8637	-109.836	491.85	-5.78016	-143.275	96.0395	-42.6562	-23.5775	31.0113	343.121	-170.172	849.674	321.559	-139.762	1050.36	304.182	-100.71	506.019	286.701	-365.997	184.098	333.788	-322.037	66.9706
1491	0	-122.645	-144.094	883.396	-88.7416	-219.984	1095.36	-33.3842	-111.209	491.836	-5.65534	-142.677	95.5732	-42.6373	-23.5732	30.9767	342.55	-167.985	850.002	320.512	-137.601	1050.13	304.625	-90.0758	508.861	284.459	-357.12	190.872	332.003	-317.778	73.2293
1492	0	-123.709	-142.34	883.45	-89.848	-216.8	1095.72	-34.1674	-112.463	491.567	-5.22035	-141.176	94.3657	-42.6366	-23.5723	30.976	342.214	-165.762	850.274	319.525	-135.572	1050.08	305.198	-79.9394	511.935	281.753	-348.457	197.244	329.632	-312.478	79.6253
1493	0	-124.704	-140.719	883.571	-90.75	-213.913	1096.2	-34.8343	-114.352	491.298	-4.69374	-138.798	94.1757	-42.6709	-23.5558	30.9654	341.778	-163.554	850.439	318.608	-133.676	1050.09	305.887	-70.482	515.123	278.614	-340.62	203.15	327.658	-304.945	84.6877
1494	0	-125.629	-139.3	883.622	-91.5241	-211.171	1096.66	-35.6367	-117.077	491.045	-5.76006	-141.462	94.5001	-42.7089	-23.522	30.9522	341.585	-161.219	850.803	317.761	-131.983	1050.04	306.457	-61.6548	518.442	275.36	-332.229	207.654	324.844	-295.646	89.4902
1495	0	-126.344	-138.161	883.664	-92.2198	-208.62	1097.19	-36.3311	-119.876	490.752	-6.98073	-144.358	95.2415	-42.7532	-23.6054	30.9261	341.402	-158.928	851.361	317.123	-130.569	1049.98	307.372	-53.891	521.82	272.436	-322.478	210.538	322.391	-285.005	93.3954
1496	0	-127.041	-137.04	883.68	-92.7051	-206.453	1097.7	-36.7712	-122.676	490.385	-7.2794	-144.613	95.0033	-42.7943	-23.5738	30.9193	341.273	-156.764	852.469	316.504	-129.173	1049.89	307.832	-46.3932	525.189	269.739	-311.682	211.902	318.541	-272.204	94.7974
1497	0	-127.686	-136.011	883.61	-93.1276	-204.354	1098.27	-37.2177	-125.613	489.968	-7.78771	-145.531	95.2188	-42.8112	-23.6178	30.9109	341.125	-154.746	853.969	315.937	-127.87	1049.71	308.396	-39.2831	528.496	267.52	-299.834	211.731	314.801	-258.452	94.6632
1498	0	-128.183	-134.987	883.528	-93.5287	-202.468	1098.71	-37.5485	-127.589	489.49	-8.48905	-146.894	95.6046	-42.8619	-23.631	30.8846	340.944	-152.949	855.631	315.517	-126.572	1049.52	309.002	-32.5337	531.742	265.386	-287.728	210.538	311.219	-243.668	93.5556
1499	0	-128.635	-133.916	883.283	-94.1336	-200.122	1099.2	-37.917	-129.126	489.156	-9.15948	-148.034	95.9286	-42.8563	-23.599	30.8433	340.818	-151.375	857.308	315.163	-124.052	1049.83	309.368	-26.1194	534.791	263.525	-274.969	208.198	308.182	-227.632	91.645
1500	0	-129.067	-132.996	883.023	-94.7392	-197.748	1099.55	-38.2246	-129.715	488.927	-9.61567	-148.904	96.2076	-42.9143	-23.6079	30.8474	340.669	-149.743	858.76	314.828	-121.683	1050.13	309.464	-19.8231	537.446	262.109	-261.481	204.786	305.579	-210.526	89.0759
1501	0	-129.614	-132.09	882.546	-95.3738	-195.43	1099.71	-38.5389	-129.722	488.772	-9.91881	-149.34	96.3279	-42.9455	-23.6387	30.8351	340.449	-148.118	859.992	314.378	-119.328	1050.2	309.283	-13.6853	539.605	261.128	-247.366	200.448	303.591	-192.447	85.9703
1502	0	-130.085	-131.431	882.508	-95.8122	-193.594	1099.9	-38.739	-129.414	488.699	-9.96997	-149.353	96.3	-42.9657	-23.6216	30.8057	340.31	-146.463	860.958	314.004	-117.22	1050.72	310.225	-9.07785	542.003	260.646	-232.608	195.445	302.059	-173.397	82.5428
1503	0	-130.311	-130.819	882.365	-96.1604	-191.961	1100	-38.8027	-129	488.682	-9.82569	-149.007	96.1344	-42.9562	-23.6003	30.816	340.213	-144.881	861.623	313.876	-115.16	1051.13	310.337	-4.10169	543.852	260.779	-217.328	189.874	301.599	-153.782	79.1311
1504	0	-130.481	-130.26	882.074	-96.5704	-189.977	1100.16	-38.7594	-128.429	488.646	-9.57188	-148.573	95.9184	-42.9681	-23.6163	30.8287	340.216	-143.21	862.344	313.803	-113.152	1051.4	310.11	0.710054	545.534	261.408	-201.571	183.994	301.692	-133.42	75.6834
1505	0	-130.871	-129.138	881.635	-96.7084	-188.124	1100.25	-38.7682	-128.031	488.593	-9.23297	-148.11	95.761	-42.9153	-23.6296	30.8353	340.291	-141.526	862.84	313.51	-110.581	1051.51	309.394	5.62551	546.935	262.618	-185.281	177.802	302.478	-112.612	72.4515
1506	0	-130.609	-128.787	881.382	-96.9786	-185.694	1100.14	-38.6434	-127.63	488.529	-8.90846	-147.636	95.5429	-42.917	-23.6258	30.8582	340.364	-139.743	863.271	313.87	-108.781	1051.82	309.692	9.72532	548.112	264.076	-168.726	171.544	303.666	-91.4701	69.2586
1507	0	-130.558	-128.244	880.96	-96.7998	-183.825	1100.27	-38.5378	-127.287	488.455	-8.66433	-147.285	95.3946	-42.9166	-23.6513	30.8745	340.726	-137.789	863.417	314.018	-106.789	1051.95	309.963	13.4572	549.22	266.141	-152.118	165.458	305.376	-70.5999	66.5581
1508	0	-130.201	-126.66	880.964	-96.5777	-180.958	1100.4	-38.4226	-126.796	488.45	-8.55619	-147.335	95.3936	-42.8799	-23.6201	30.867	341.086	-135.87	863.86	314.472	-103.756	1052.51	310.236	16.9422	550.18	268.486	-135.387	159.274	307.887	-49.6662	63.9824
1509	0	-129.809	-125.35	880.803	-96.3198	-178.363	1100.37	-38.2189	-126.167	488.386	-8.56883	-147.53	95.5085	-42.8795	-23.6334	30.8801	341.696	-133.913	864.113	314.936	-101.137	1051.89	307.381	19.804	549.767	271.173	-118.798	153.357	310.772	-29.1607	61.8361
1510	0	-129.313	-123.731	880.771	-95.9585	-175.461	1100.46	-37.8981	-125.635	488.381	-8.6123	-147.957	95.6604	-42.8884	-23.65	30.8927	342.375	-131.838	864.23	315.503	-98.2092	1051.41	307.897	22.7628	549.863	274.193	-102.338	147.762	313.957	-9.02449	60.016
1511	0	-128.751	-122.074	880.673	-95.5312	-172.52	1100.49	-37.5956	-125.016	488.363	-8.65487	-148.128	95.7211	-42.8862	-23.6664	30.8864	343.051	-129.644	864.27	316.136	-95.2435	1050.86	308.14	25.2918	549.795	277.454	-86.0725	142.338	317.419	10.7222	58.5205
1512	0	-127.933	-119.89	880.713	-94.8476	-169.053	1100.66	-37.2916	-124.454	488.333	-8.21872	-147.063	95.2607	-42.8853	-23.6047	30.8754	343.909	-127.296	864.231	317.026	-91.7509	1050.44	307.927	27.4242	549.34	280.906	-70.0911	137.269	321.116	29.8948	57.2822
1513	0	-127.142	-117.857	880.75	-93.6322	-167.611	1101.01	-36.829	-123.696	488.277	-7.99619	-146.529	95.091	-42.8959	-23.6947	30.8815	344.85	-124.849	864.071	317.887	-88.4092	1050.03	307.582	29.4001	548.521	284.624	-54.4736	132.47	324.463	48.976	56.1659
1514	0	-126.318	-115.839	880.949	-90.7056	-170.543	1101.48	-36.3754	-122.965	488.287	-7.68183	-145.797	94.7697	-42.9047	-23.684	30.8879	345.792	-122.222	863.963	318.783	-85.0825	1049.77	307.22	30.9552	547.539	288.774	-39.4541	128.274	328.143	66.9086	55.4937
1515	0	-125.327	-113.713	880.862	-90.1748	-166.773	1101.75	-35.9806	-122.418	488.33	-7.52536	-145.498	94.7125	-42.9047	-23.6429	30.8559	346.813	-119.575	863.722	319.845	-81.6477	1049.23	306.728	32.2252	546.241	292.873	-25.0377	124.376	332.214	83.9278	55.3319
1516	0	-124.615	-112.269	881.275	-89.4865	-162.922	1101.89	-35.377	-121.624	488.414	-7.53733	-145.749	94.8509	-42.9087	-23.6491	30.857	347.917	-117.023	863.368	320.629	-78.8939	1049.19	306.19	33.1966	544.748	296.935	-11.4116	120.841	336.152	99.8827	55.7721
1517	0	-123.471	-110.279	881.418	-88.3593	-159.924	1102.1	-34.6416	-120.551	488.392	-7.10679	-144.888	94.5416	-42.9016	-23.6561	30.8688	349.137	-114.713	862.908	321.843	-75.595	1048.88	305.553	33.9619	542.999	300.971	1.00119	118.033	339.515	114.545	56.3844
1518	0	-122.276	-108.443	881.536	-86.996	-157.05	1102.31	-34.0118	-119.701	488.49	-7.03069	-145.155	94.7012	-42.8947	-23.6862	30.8728	350.557	-112.724	862.326	323.11	-72.4509	1048.55	305.063	34.6037	541.224	304.809	11.8996	115.686	342.902	127.36	57.2551
1519	0	-121.207	-106.86	881.688	-85.6299	-154.627	1102.58	-33.1071	-118.394	488.599	-7.11948	-145.795	95.0685	-42.8664	-23.6133	30.873	350.703	-106.766	861.182	324.25	-69.5584	1048.25	304.677	35.2681	539.532	308.134	21.1918	113.682	345.573	138.111	57.836
1520	0	-119.949	-105.202	881.933	-84.0508	-151.939	1102.83	-32.1232	-117.009	488.795	-6.86485	-145.774	95.183	-42.8609	-23.6405	30.8771	351.576	-102.927	860.229	325.58	-66.5922	1048.04	304.472	36.136	537.886	311.076	28.6445	111.88	347.766	146.75	58.1061
1521	0	-118.479	-103.484	881.973	-82.4306	-149.421	1103.12	-31.3065	-115.55	488.978	-6.49705	-145.338	95.1296	-42.8451	-23.6622	30.917	352.501	-99.8673	858.822	327.121	-63.5649	1047.63	304.333	37.1768	536.474	313.341	34.1766	110.295	349.334	153	57.7891
1522	0	-117.077	-101.722	882.515	-80.6604	-147.019	1103.51	-30.306	-113.963	489.244	-6.09716	-144.978	95.2119	-42.826	-23.6768	30.9185	353.488	-96.5984	857.343	328.593	-60.4939	1047.71	304.503	38.4226	535.102	314.691	38.1167	109.303	350.227	156.531	56.9472
1523	0	-115.599	-99.9482	882.917	-78.7886	-144.779	1103.89	-29.2482	-112.432	489.574	-5.85246	-144.992	95.4036	-42.8116	-23.7156	30.9355	354.422	-93.2818	855.851	330.143	-57.4116	1047.66	304.698	39.6174	533.657	315.094	39.6699	108.087	350.529	157.363	54.891
1524	0	-113.827	-97.7304	883.283	-76.6868	-142.421	1104.41	-28.1572	-110.481	489.816	-5.09039	-143.561	95.1863	-42.7976	-23.6756	30.9313	355.354	-89.573	854.274	331.986	-53.8849	1047.57	305.059	40.658	532.219	314.181	38.8299	106.568	349.691	157.545	52.8044
1525	0	-112.164	-95.8267	883.865	-74.435	-140.072	1104.86	-27.0049	-108.744	490.187	-4.78911	-143.242	95.3781	-42.7869	-23.7075	30.9457	356.471	-85.4837	852.965	333.72	-50.6724	1047.7	305.38	41.5238	530.765	312.87	38.3347	105.51	348.79	158.008	51.5975
1526	0	-110.306	-93.5481	884.417	-72.0952	-138.051	1105.49	-25.909	-106.861	490.563	-4.68148	-143.541	95.7839	-42.7691	-23.7194	30.9436	357.919	-81.2872	852.099	335.695	-46.6131	1047.63	305.484	42.2841	529.426	312.474	40.0827	104.612	347.386	159.216	50.1208
1527	0	-108.323	-90.6386	884.986	-69.8813	-134.891	1106.14	-24.5272	-104.829	490.883	-4.67298	-144.045	96.2634	-42.7807	-23.7619	30.9644	359.423	-76.6929	851.724	337.793	-41.9228	1047.58	305.649	43.2252	528.31	312.731	42.5235	103.891	346.29	160.644	47.79
1528	0	-106.357	-88.1779	885.646	-67.7852	-130.963	1106.78	-23.0924	-102.592	491.226	-4.88726	-145.049	96.826	-42.7381	-23.7112	30.9846	360.997	-71.7452	851.671	339.875	-37.6814	1047.62	306.042	44.8462	527.933	313.009	43.7905	103.688	346.8	160.991	46.5304
1529	0	-104.33	-85.5377	886.301	-65.3576	-127.85	1107.64	-21.5108	-100.4	491.602	-4.76374	-145.164	97.2552	-42.7167	-23.6782	31.0138	362.797	-67.1417	851.953	342.018	-33.2605	1047.65	306.514	47.2933	528.093	313.497	44.3985	103.595	347.46	161.123	45.5612
1530	0	-102.083	-82.5754	886.918	-63.1427	-124.903	1108.27	-19.8818	-97.929	491.811	-4.33172	-144.354	97.3419	-42.684	-23.7008	31.0736	364.342	-62.417	852.444	344.358	-29.1276	1048.25	307.29	50.2319	528.39	313.894	44.9791	103.468	347.533	161.298	44.9549
1531	0	-99.6498	-79.2491	887.038	-60.7406	-121.593	1108.41	-18.3184	-95.6497	492.104	-3.87873	-143.611	97.4345	-42.656	-23.7428	31.096	366.274	-57.9425	853.186	346.885	-24.6306	1048.36	308.208	53.5176	528.679	314.169	45.8458	103.293	346.897	161.766	44.5151
1532	0	-97.4847	-76.6046	887.735	-58.6072	-118.964	1109.12	-16.7705	-93.5228	492.391	-3.60493	-143.136	97.6871	-42.6376	-23.7079	31.1226	368.104	-53.5207	853.692	349.143	-20.8155	1049.04	309.205	56.7874	528.625	314.54	46.5438	103.116	347.06	161.84	44.2652
1533	0	-94.9413	-73.4458	888.229	-56.0952	-115.82	1109.63	-15.3321	-91.228	492.648	-3.65007	-143.535	98.2291	-42.6376	-23.685	31.1386	370.17	-49.1031	854.205	351.78	-16.4861	1049.51	310.258	60.0387	528.332	314.993	46.9261	102.939	347.351	162.007	43.9713
1534	0	-92.4804	-70.4306	888.53	-53.6659	-112.821	1109.95	-13.7684	-89.4133	493.049	-3.54317	-143.587	98.6523	-42.6122	-23.5977	31.139	372.489	-44.7214	854.74	354.334	-12.3002	1049.8	311.403	63.102	528.036	315.34	47.5704	102.886	347.469	162.191	43.65
1535	0	-90.137	-67.7226	888.933	-51.3541	-110.128	1110.37	-12.391	-87.369	493.345	-3.32432	-143.227	98.9711	-42.5823	-23.656	31.1823	374.863	-39.8493	855.252	356.771	-8.42164	1050.19	312.611	65.9741	527.755	315.593	48.0842	102.752	347.366	162.367	43.3898
1536	0	-87.4206	-64.7011	889.09	-48.6693	-107.123	1110.54	-10.9158	-85.3087	493.711	-3.14541	-142.929	99.3237	-42.571	-23.6449	31.1556	377.451	-35.5397	855.956	359.58	-4.22946	1050.33	313.629	68.6984	527.48	315.747	48.446	102.547	347.553	162.454	43.3053
1537	0	-84.9257	-62.075	889.563	-46.2059	-104.512	1111.03	-9.33325	-83.3221	494.014	-3.27133	-143.49	99.9922	-42.5367	-23.6109	31.1954	380.152	-31.1332	856.632	362.169	-0.43273	1050.78	314.69	71.3066	527.056	315.863	48.8969	102.298	347.478	162.63	43.1566
1538	0	-82.3289	-59.0687	889.833	-43.6407	-101.521	1111.32	-7.86885	-81.2958	494.328	-3.62816	-144.747	101.01	-42.529	-23.5907	31.2206	382.74	-26.8394	857.086	364.859	3.74413	1051.04	315.696	73.6111	526.633	315.953	49.3094	102.063	347.346	162.762	43.0136
1539	0	-79.977	-56.9607	889.962	-41.3204	-99.4289	1111.47	-6.21757	-79.582	494.716	-3.91926	-145.891	102.075	-42.4931	-23.6062	31.2527	385.418	-22.5434	857.39	367.304	7.02277	1051.15	316.884	75.8432	526.312	316.159	49.6627	101.868	347.205	162.917	42.9034
1540	0	-77.4815	-54.544	890.672	-38.8564	-97.0278	1112.19	-4.7459	-77.6184	495.128	-4.09237	-146.722	103.022	-42.4496	-23.599	31.2931	387.802	-18.3971	857.492	369.893	10.6101	1051.84	317.9	78.0694	526.056	316.256	50.0314	101.7	347.169	162.985	42.8064
1541	0	-75.0232	-51.9913	891.149	-36.4297	-94.4907	1112.69	-3.27915	-76.1942	495.686	-2.86386	-143.609	102.446	-42.435	-23.5566	31.3148	390.174	-14.5217	857.443	372.444	14.3334	1052.3	318.875	80.2163	525.852	316.354	50.3117	101.558	346.875	163.098	42.6109
1542	0	-72.6869	-49.4604	891.759	-34.1249	-91.9754	1113.31	-1.74952	-74.7749	496.046	-1.85808	-140.689	102.058	-42.4126	-23.5578	31.3189	393.05	-12.9651	857.605	374.874	18.035	1052.9	319.728	82.1938	525.618	316.464	50.5459	101.466	346.954	163.097	42.7253
1543	0	-70.4523	-47.003	892.366	-31.9219	-89.5336	1113.94	-0.615455	-72.6442	496.682	-1.69681	-140.139	102.6	-42.4234	-23.5492	31.3111	394.963	-8.98561	857.649	377.201	21.663	1053.49	320.708	84.0964	525.432	316.551	50.7984	101.354	346.927	163.122	42.747
1544	0	-68.2428	-44.773	893.029	-29.744	-87.3191	1114.62	-0.966991	-68.5988	496.851	-2.17239	-141.235	104.02	-42.4528	-23.4948	31.2826	396.941	-5.37315	857.631	379.504	25.0637	1054.13	321.584	85.664	525.225	316.608	51.0718	101.23	346.837	163.22	42.7001
1545	0	-66.2638	-42.6961	894.01	-27.7966	-85.2579	1115.62	0.0610126	-66.0558	497.906	-1.72877	-139.725	104.475	-42.4941	-23.4432	31.2574	398.791	-2.23104	857.62	381.814	28.4926	1054.25	322.767	87.0852	525.05	316.683	51.2587	101.099	346.777	163.284	42.5457
1546	0	-64.1636	-40.7488	894.901	-25.7279	-83.3261	1116.52	1.57889	-64.9714	499.08	-1.72762	-139.074	105.538	-42.5099	-23.4066	31.2241	400.609	0.715301	857.585	384.245	31.7921	1054.27	323.866	88.2512	524.841	316.576	51.3219	101.035	346.671	163.301	42.4954
1547	0	-62.3602	-38.6908	896.17	-23.9561	-81.2837	1117.81	2.39616	-62.909	499.913	-1.56354	-137.81	106.399	-42.5712	-23.3705	31.2133	402.252	3.43801	857.406	386.379	35.2023	1054.68	324.911	89.2073	524.69	316.636	51.7104	100.88	346.614	163.375	42.4568
1548	0	-60.5018	-36.9798	897.451	-22.1292	-79.5883	1119.11	3.39757	-60.7462	501.096	-1.7352	-137.629	107.771	-42.6531	-23.3495	31.179	403.789	6.05725	857.384	388.569	38.2654	1055.09	325.878	89.7886	524.446	316.63	51.9466	100.752	346.65	163.417	42.5383
1549	0	-58.7007	-35.0446	898.856	-20.3598	-77.6686	1120.53	4.13669	-57.9494	502.418	-1.70172	-136.817	109.145	-42.7855	-23.3392	31.1259	405.315	8.62388	857.424	390.701	41.5528	1055.63	326.851	90.1626	524.345	316.587	52.1894	100.652	346.623	163.445	42.5237
1550	0	-57.0228	-33.3554	900.225	-18.7134	-75.995	1121.92	3.60442	-54.2328	503.311	-1.71954	-135.989	110.493	-42.9176	-23.2891	31.0248	406.794	11.1427	857.631	392.709	44.5941	1056.13	327.808	90.6455	524.214	316.594	52.3464	100.584	346.521	163.441	42.421
1551	0	-55.3754	-31.6088	901.805	-17.0976	-74.2641	1123.51	4.18931	-51.4474	504.738	-1.66803	-134.892	111.818	-43.0187	-23.3117	30.9129	408.442	13.5716	857.975	394.642	47.6185	1056.57	328.759	90.9009	524.202	316.595	52.5425	100.495	346.558	163.462	42.4716
1552	0	-53.5964	-29.81	903.484	-15.3502	-72.4808	1125.21	5.12602	-49.619	506.341	-1.38507	-133.608	113.08	-43.2101	-23.3628	30.8184	409.883	15.8428	858.363	396.706	50.6951	1057.1	329.7	90.9306	524.224	316.624	52.6369	100.42	346.942	163.339	42.6382
1553	0	-52.0547	-28.0267	905.208	-13.84	-70.7132	1126.95	5.62691	-46.4507	507.603	-1.10379	-132.617	114.705	-43.3048	-23.3696	30.7646	411.521	18.0442	858.932	398.532	53.7562	1057.67	330.385	90.398	524.168	316.613	52.732	100.351	346.837	163.354	42.5679
1554	0	-50.9722	-27.5614	907.183	-12.7891	-70.2634	1128.94	5.82811	-43.1364	508.841	-0.482677	-131.475	116.466	-43.4044	-23.3098	30.7434	412.913	20.2508	859.56	399.9	55.4994	1058.5	331.351	90.245	524.257	316.598	52.7906	100.288	346.799	163.361	42.5933
1555	0	-49.5457	-25.9423	908.896	-11.3941	-68.6599	1130.67	5.78955	-40.2684	510.383	0.18378	-130.328	118.233	-43.4894	-23.3854	30.7629	414.422	22.4019	860.173	401.611	58.3963	1059.07	332.119	89.9517	524.305	316.601	52.8006	100.217	346.813	163.395	42.6242
1556	0	-48.1707	-24.838	910.706	-10.0507	-67.5712	1132.5	5.90723	-36.7173	511.812	0.795328	-128.898	119.792	-43.4769	-23.2997	30.7705	415.804	24.4912	860.747	403.271	60.7785	1059.73	333.147	89.6698	524.388	316.653	52.7697	100.136	346.46	163.573	42.5314
1557	0	-46.453	-22.7594	912.218	-8.36452	-65.5082	1134.03	5.79508	-33.2296	513.331	1.61557	-127.592	121.495	-43.4488	-23.3081	30.8004	416.976	26.5972	861.15	405.273	64.1349	1060.09	334.03	89.2385	524.455	316.73	52.7311	100.075	346.437	163.542	42.5649
1558	0	-45.1695	-21.3412	913.881	-7.11267	-64.1055	1135.71	5.60871	-29.9899	514.785	2.44198	-126.151	123.061	-43.1698	-23.0869	30.67	418.229	28.5349	861.777	406.842	66.8309	1060.61	335.122	88.8117	524.537	316.836	52.7339	99.9824	346.469	163.528	42.5876
1559	0	-44.0277	-20.7033	915.65	-6.00245	-63.4832	1137.49	5.18521	-26.0308	516.297	3.24361	-124.995	124.716	-43.5063	-22.9325	30.7073	419.291	30.617	862.133	408.269	68.7467	1061.23	336.517	88.3467	524.622	316.958	52.7161	99.9131	346.418	163.544	42.5724
1560	0	-42.8941	-19.7302	917.202	-4.90034	-62.5257	1139.06	4.71578	-22.6592	517.835	3.96648	-123.544	126.27	-43.3923	-23.3564	30.9772	420.393	32.5921	862.619	409.687	70.9976	1061.64	338.011	87.864	524.768	317.093	52.6354	99.8246	346.768	163.386	42.6663
1561	0	-41.7422	-18.7889	918.678	-3.78008	-61.6	1140.56	4.18976	-18.985	519.37	4.88211	-121.849	127.843	-43.4216	-23.2884	31.0355	421.222	34.5258	862.925	411.124	73.2168	1061.97	339.574	87.3646	524.849	317.192	52.5645	99.7574	346.782	163.334	42.6982
1562	0	-40.6384	-17.8332	920.284	-2.70776	-60.6599	1142.18	3.63315	-15.58	520.745	5.41348	-120.422	129.383	-43.5316	-22.8766	31.0994	422.283	36.3636	863.325	412.513	75.4503	1062.42	340.727	86.948	524.855	317.331	52.4794	99.7078	346.766	163.362	42.6437
1563	0	-39.5292	-16.6392	921.565	-1.6302	-59.4815	1143.48	2.84716	-11.9628	522.158	5.87486	-118.415	130.696	-43.8788	-22.1779	31.245	423.16	38.2483	863.702	413.907	77.9221	1062.56	339.7	86.7038	525.054	317.468	52.3964	99.6317	346.734	163.354	42.6355
1564	0	-38.3361	-15.4824	922.621	-0.468634	-58.3403	1144.55	1.15107	-7.58665	523.12	6.06242	-115.896	131.915	-44.4662	-20.7837	31.3816	424.085	40.1629	863.931	415.385	80.3567	1062.47	339.985	86.4125	524.819	317.594	52.3095	99.5709	346.716	163.362	42.6082
1565	0	-37.554	-14.9367	924.05	0.2819	-57.8101	1146	0.24473	-4.21585	524.31	5.86238	-113.23	133.043	-45.4719	-19.0348	31.6804	424.779	42.062	864.091	416.452	82.1803	1062.75	341.45	86.2818	524.952	317.7	52.2617	99.4797	346.738	163.362	42.6067
1566	0	-36.9236	-14.6974	925.433	0.880674	-57.5864	1147.39	-0.672857	-1.18636	525.482	5.25161	-110.008	133.895	-46.8004	-16.3496	31.8276	425.845	43.986	864.317	417.367	83.6974	1062.98	342.541	86.2115	524.921	317.819	52.1922	99.3987	346.792	163.376	42.6761
1567	0	-35.7358	-13.0325	926.147	2.03694	-55.9372	1148.13	-1.62647	1.81638	526.575	4.23319	-106.265	134.615	-48.7267	-13.0531	32.1903	426.573	45.9999	864.528	418.837	86.3618	1062.86	343.717	86.1912	524.92	317.867	52.136	99.3081	346.797	163.373	42.6448
1568	0	-35.4141	-13.1224	927.19	2.32705	-56.0426	1149.19	-2.34317	4.4735	527.7	2.73974	-101.912	135.184	-51.0623	-8.9754	32.5844	427.42	47.9315	864.697	419.441	87.2715	1063.06	344.773	86.4139	524.815	317.962	52.1007	99.225	346.348	163.624	42.4755
1569	0	-34.6899	-12.7547	928.346	3.01974	-55.6905	1150.36	-3.0606	6.76474	528.764	0.769154	-96.8731	135.544	-54.0414	-4.02588	33.0031	428.296	49.8225	864.866	420.448	88.6388	1063.37	345.618	86.766	524.686	318.083	52.0345	99.2406	346.317	163.634	42.4654
1570	0	-33.313	-10.3764	928.815	4.3651	-53.3278	1150.84	-4.04871	9.06545	529.721	-1.75759	-91.2277	135.636	-57.1893	2.27339	33.2247	429.223	51.7222	864.977	422.108	92.0167	1063	346.459	87.3117	524.582	318.067	51.9953	99.1139	346.337	163.625	42.4531
1571	0	-32.4597	-8.84063	929.421	5.18682	-51.8076	1151.47	-5.14656	11.7177	530.626	-4.74612	-84.9459	135.688	-60.728	9.48671	33.6092	429.975	53.6367	864.963	423.244	94.5521	1062.77	347.098	88.0233	524.393	318.083	51.9785	99.0638	346.317	163.649	42.4107
1572	0	-31.4254	-7.27248	930.059	6.18948	-50.255	1152.12	-6.32416	14.6125	531.479	-8.28903	-77.9074	135.544	-64.4839	17.4986	33.9652	430.703	55.4924	864.836	424.56	97.1198	1062.56	347.762	88.8882	524.221	318.123	51.9687	99.0024	346.308	163.659	42.3956
1573	0	-30.8606	-6.65559	930.664	6.7227	-49.6537	1152.74	-7.60746	17.6764	532.256	-12.1702	-70.4824	135.456	-68.3519	26.0077	34.8304	431.482	57.3826	864.659	425.408	98.7363	1062.33	348.422	90.0559	524.001	318.123	51.9907	98.9493	346.292	163.651	42.3808
1574	0	-30.7219	-6.73955	931.481	6.82988	-49.7533	1153.58	-8.86036	20.4359	533.116	-16.1953	-62.8375	135.511	-72.491	35.111	36.1695	432.065	59.2044	864.496	425.829	99.6519	1062.3	348.882	91.2324	523.738	318.124	51.9863	98.9222	346.289	163.653	42.3632
1575	0	-30.0481	-5.85585	931.917	7.47211	-48.8852	1154.03	-11.8558	25.9839	533.954	-20.406	-54.9642	135.703	-76.6359	45.0054	37.6327	432.698	61.1963	864.244	426.785	101.535	1061.9	349.393	92.5916	523.483	318.094	52.0791	98.8977	346.295	163.599	42.2703
1576	0	-29.3501	-4.40854	932.355	8.1386	-47.4534	1154.49	-13.7803	30.8304	535.062	-24.8273	-46.2331	135.724	-80.9427	54.9214	39.1306	433.259	62.9859	863.978	427.763	102.99	1061.71	349.552	93.9157	523.233	318.06	52.1289	98.8856	346.291	163.64	42.2444
1577	0	-28.7987	-3.37632	932.877	8.65835	-46.4368	1155.02	-15.5504	35.2292	535.911	-29.3906	-37.9663	136.191	-85.0097	64.9379	40.5959	433.796	64.9107	863.612	428.594	104.029	1061.61	349.833	95.1742	523.032	317.987	52.2134	98.8743	346.254	163.636	42.2505
1578	0	-28.2824	-2.00631	933.267	9.14307	-45.0824	1155.43	-17.2884	39.7876	536.908	-34.0194	-29.9012	136.826	-89.4395	74.5924	42.3497	434.266	66.8363	863.281	429.39	105.407	1061.38	350.036	96.5549	522.799	317.933	52.3224	98.8702	346.271	163.69	42.3769
1579	0	-27.7639	-0.555852	933.672	9.6301	-43.6475	1155.85	-18.9606	44.0367	538.136	-38.453	-21.642	137.481	-93.728	84.2249	44.2815	434.744	68.7493	862.89	430.188	106.865	1061.16	350.011	98.0148	522.48	317.901	52.3833	98.9327	346.257	163.688	42.3759
1580	0	-27.3488	0.78825	934.237	10.0136	-42.319	1156.44	-20.405	48.6882	539.518	-42.424	-13.2112	138.272	-98.036	93.6763	46.2321	435.211	70.7535	862.605	430.883	108.216	1061.1	349.95	99.5444	522.119	317.731	52.5402	98.8904	346.247	163.686	42.4221
1581	0	-26.8969	2.42015	934.608	10.4339	-40.7027	1156.82	-22.6508	53.7516	540.909	-46.6314	-6.03946	139.457	-102.313	102.539	48.4164	435.606	72.73	862.174	431.614	109.856	1060.85	349.827	101.132	521.808	317.616	52.6922	98.8948	346.241	163.687	42.4671
1582	0	-26.7717	3.82513	935.26	10.5276	-39.3133	1157.49	-24.9287	59.2284	542.225	-50.1263	2.31434	140.534	-106.591	111.355	50.652	435.837	74.7951	861.861	432.019	111.268	1060.87	349.79	102.624	521.552	317.486	52.8194	98.9132	346.628	163.426	42.63
1583	0	-26.526	5.66485	935.761	10.7417	-37.4891	1158.01	-26.9055	65.1687	543.537	-53.3867	11.0907	141.301	-110.705	120.021	52.916	436.084	76.8683	861.518	432.544	113.115	1060.75	349.693	104.096	521.323	317.34	52.9529	98.9358	346.649	163.395	42.701
1584	0	-26.2292	7.91924	936.271	11.0069	-35.2503	1158.54	-28.9265	71.0344	545.039	-56.6523	18.8552	142.507	-114.696	128.53	55.285	436.451	78.8942	861.262	433.121	115.377	1060.64	349.566	105.565	521.069	317.208	53.0095	98.9316	346.65	163.412	42.7819
1585	0	-26.3291	9.44919	936.965	10.8755	-33.736	1159.25	-31.253	76.1899	546.692	-59.9597	25.7804	143.974	-118.515	136.75	57.5969	436.505	80.869	861.102	433.301	116.914	1060.71	349.335	106.983	520.79	317.04	53.0656	98.9502	346.571	163.386	42.7956
1586	0	-26.2082	11.5571	937.601	10.9648	-31.6436	1159.9	-33.3502	82.0191	548.068	-62.8746	33.4596	145.252	-121.984	145.054	59.8177	436.714	82.9433	860.918	433.653	118.437	1060.97	349.049	108.444	520.502	316.741	53.1763	98.9689	346.472	163.304	42.7178
1587	0	-26.1658	13.6541	938.259	10.9756	-29.5622	1160.58	-35.3786	87.6113	549.501	-65.717	41.1807	146.477	-125.354	153.379	62.0437	436.723	84.87	860.765	433.927	119.949	1061.25	348.707	109.849	520.22	316.609	53.2741	98.919	346.609	163.284	42.8412
1588	0	-26.0676	16.2167	938.802	11.0422	-27.0152	1161.14	-37.2763	93.3884	550.952	-68.4131	48.9342	147.714	-128.377	161.592	64.2885	436.754	86.9447	860.626	434.256	121.926	1061.42	348.301	111.186	519.93	316.396	53.3573	98.9474	346.626	163.23	42.901
1589	0	-26.0416	18.6447	939.389	11.0367	-24.6028	1161.74	-39.2667	98.6911	552.41	-70.8413	57.5201	148.697	-131.174	170.023	66.5018	436.63	88.9465	860.417	434.514	123.769	1061.63	347.907	112.78	519.626	316.216	53.4255	98.9623	346.704	163.177	43.0052
1590	0	-26.1118	21.2115	939.926	10.9349	-22.0516	1162.29	-40.8769	104.142	553.715	-73.2324	65.6329	149.808	-133.757	178.501	68.5097	436.657	90.9098	860.331	434.675	125.75	1061.8	347.516	114.312	519.36	316.003	53.5099	98.901	346.699	163.137	43.0146
1591	0	-26.2312	23.8269	940.371	10.7839	-19.4518	1162.76	-42.617	109.571	555.106	-75.6535	72.8832	151.099	-136.081	187.183	70.5698	436.457	92.9852	860.197	434.787	127.78	1061.87	347.248	116.071	519.424	315.882	53.5562	98.9353	346.791	163.146	43.058
1592	0	-26.2407	26.7573	940.654	10.7429	-16.537	1163.06	-44.3527	114.198	556.308	-77.8052	80.8475	152.235	-138.298	195.945	72.5808	436.313	94.986	860.173	435.009	130.125	1061.77	346.451	117.654	518.828	315.808	53.5562	99.0014	346.381	163.355	42.9181
1593	0	-26.4169	29.4043	941.127	10.5352	-13.9056	1163.55	-45.6787	119.075	557.39	-79.844	88.798	153.366	-140.409	204.555	74.5694	436.178	97.0645	860.129	435.064	132.187	1061.87	346.144	119.409	518.897	315.665	53.6631	98.9845	346.365	163.34	42.9263
1594	0	-26.5514	32.0474	941.448	10.369	-11.2781	1163.88	-46.8284	124.404	558.542	-81.698	96.8809	154.376	-142.344	213.177	76.5619	435.96	99.2427	860.037	435.203	133.256	1062.25	346.12	121.087	518.455	315.552	53.7263	99.0245	346.419	163.304	42.9568
1595	0	-26.6233	35.2951	941.717	10.2656	-8.04589	1164.17	-47.7279	129.406	559.621	-83.3445	105.06	155.212	-144.093	221.9	78.3762	435.616	101.311	859.98	435.403	134.929	1062.58	346.187	122.69	517.865	315.423	53.8521	99.0617	346.466	163.318	42.9749
1596	0	-26.8313	37.8513	941.941	10.026	-5.50534	1164.41	-48.6472	134.567	560.519	-84.8343	113.038	156.031	-145.73	230.465	80.163	435.253	103.515	859.95	435.468	135.911	1062.86	345.627	124.522	517.846	315.289	53.9672	99.0898	346.484	163.297	43.0009
1597	0	-27.0244	40.8142	942.023	9.80134	-2.55802	1164.51	-49.1944	140.029	561.455	-86.1188	121.08	156.807	-147.268	239.076	81.8828	434.862	105.831	859.881	435.548	137.299	1063	345.057	126.186	517.585	315.181	54.0408	99.1184	346.521	163.279	43.0416
1598	0	-27.3084	43.5471	942.207	9.48576	0.159279	1164.71	-50.1662	144.381	562.211	-87.2752	129.024	157.518	-148.608	247.631	83.5317	434.493	108.102	859.834	435.536	138.458	1063.25	344.61	127.887	517.329	315.079	54.1964	99.1409	346.512	163.283	43.0773
1599	0	-27.7544	45.9202	942.428	9.00817	2.51687	1164.95	-50.6163	149.4	562.92	-88.0016	137.148	157.995	-149.744	256.146	85.1359	434.125	110.417	859.732	435.363	139.256	1063.52	343.667	129.588	517.086	314.931	54.3166	99.2029	346.602	163.248	43.1368
1600	0	-28.2237	48.5302	942.572	8.50739	5.11128	1165.11	-51.2539	153.635	563.462	-88.8817	144.545	158.684	-150.736	264.312	86.6714	433.594	112.868	859.69	435.166	140.292	1063.73	342.955	131.345	516.653	314.832	54.4551	99.2275	346.592	163.236	43.151
1601	0	-28.5741	51.4472	942.521	8.12535	8.01265	1165.08	-51.5544	158.244	564.053	-89.3545	152.451	159.046	-151.576	272.579	87.9838	433.097	115.365	859.603	435.088	141.635	1063.73	342.471	133.174	516.239	314.683	54.6399	99.2571	346.521	163.214	43.2101
1602	0	-29.0827	53.9255	942.635	7.58518	10.4754	1165.21	-51.5974	163.396	564.484	-89.7828	159.694	159.598	-152.222	280.619	89.2227	432.492	117.855	859.523	434.852	142.539	1063.91	341.848	134.982	515.963	314.561	54.7756	99.2905	346.608	163.217	43.2406
1603	0	-29.5661	56.6633	942.574	7.07024	13.1976	1165.16	-51.6955	167.947	564.805	-89.9809	167.688	159.676	-152.49	288.611	90.2546	431.95	120.406	859.535	434.642	143.702	1063.9	341.807	136.722	515.415	314.456	54.9375	99.3381	346.592	163.211	43.2384
1604	0	-30.053	59.7327	942.137	6.55179	16.2515	1164.74	-51.5453	172.654	565.017	-90.4872	174.354	160.049	-152.72	296.282	91.3379	431.215	123.058	859.512	434.135	145.398	1063.95	340.48	138.749	515.425	314.356	55.1292	99.3945	346.552	163.176	43.2421
1605	0	-30.7649	62.1804	942.103	5.8083	18.6835	1164.73	-51.5301	177.194	565.096	-90.3276	182.342	159.9	-152.513	304.205	92.145	430.543	125.486	859.487	433.402	146.472	1064.39	339.908	140.695	515.104	314.275	55.2636	99.4558	346.574	163.21	43.2533
1606	0	-31.2402	65.3743	941.654	5.30141	21.8618	1164.29	-51.4264	181.428	565.214	-90.2252	189.736	159.977	-152.069	311.846	92.8448	429.946	128.164	859.444	432.907	148.292	1064.42	339.394	142.636	514.713	314.14	55.4186	99.4993	346.538	163.224	43.2745
1607	0	-32.0124	68.1106	941.574	4.49765	24.5826	1164.23	-51.2885	185.56	565.184	-90.0744	196.796	159.897	-151.606	319.111	93.1422	429.236	130.816	859.43	432.114	149.655	1064.81	339.048	144.81	514.958	314.035	55.5856	99.5261	346.507	163.138	43.2747
1608	0	-32.6873	70.911	941.095	3.79118	27.3673	1163.77	-50.9297	190.078	564.945	-89.7834	203.513	159.702	-150.609	326.512	93.5015	428.372	133.45	859.351	431.419	151.082	1064.81	338.624	146.854	514.709	313.947	55.739	99.5671	346.572	163.194	43.3005
1609	0	-33.3171	73.7998	940.912	3.12984	30.2406	1163.6	-50.7132	194.251	564.681	-89.3696	209.729	159.624	-149.537	333.74	93.7072	427.752	136.032	859.296	430.769	152.598	1065.11	337.892	148.787	514.092	313.822	55.9144	99.6208	346.556	163.2	43.2987
1610	0	-34.0545	76.7032	940.464	2.36091	33.1284	1163.17	-50.3764	198.233	564.486	-88.9731	216.12	159.323	-148.201	340.97	93.635	426.978	138.645	859.156	430.011	154.127	1065.14	337.236	150.822	513.687	313.718	56.0918	99.6771	346.528	163.208	43.273
1611	0	-34.8175	79.7631	939.96	1.56634	36.1727	1162.68	-49.9197	202.165	563.947	-88.4122	221.719	159.276	-146.754	347.922	93.494	426.197	141.266	859.076	429.228	155.814	1065.11	336.618	152.674	513.434	313.59	56.2732	99.6963	346.563	163.25	43.2821
1612	0	-35.5743	83.1363	939.319	0.777945	39.5303	1162.06	-49.501	205.916	563.395	-87.7671	227.671	158.832	-145.426	354.402	93.2986	425.408	143.752	858.983	428.451	157.814	1064.95	335.842	154.739	512.987	313.463	56.4924	99.7861	346.487	163.263	43.2498
1613	0	-36.3761	86.1513	938.863	-0.0553876	42.5298	1161.62	-48.8914	209.391	562.809	-87.0311	233.684	158.333	-143.74	360.824	92.8493	424.589	146.224	858.837	427.629	159.455	1064.97	335.289	156.743	512.596	313.424	56.7156	99.7803	346.485	163.316	43.2471
1614	0	-37.1468	89.129	938.295	-0.857666	45.4919	1161.07	-48.2741	213.087	561.988	-86.1685	239.49	157.73	-142.067	367.19	92.435	423.682	148.637	858.707	426.838	161.059	1064.88	334.797	158.952	512.251	313.241	56.9274	99.8899	346.464	163.303	43.2413
1615	0	-37.9565	92.2214	937.668	-1.69896	48.5687	1160.46	-47.552	215.856	561.038	-85.3085	245.372	156.947	-139.921	374.153	91.8583	422.879	150.96	858.543	426.008	162.778	1064.73	334.066	160.859	511.865	313.122	57.0843	99.9651	346.411	163.314	43.2202
1616	0	-38.7769	95.1763	937.036	-2.55091	51.5079	1159.84	-46.966	219.017	560.152	-84.4024	250.856	156.132	-137.864	380.63	91.035	422.028	153.38	858.249	425.167	164.36	1064.57	333.461	163.009	511.414	312.987	57.2295	100.017	346.419	163.339	43.2374
1617	0	-38.8911	99.6503	935.968	-2.69666	55.9664	1158.79	-46.1111	222.091	558.951	-83.4963	256.098	155.367	-136.826	385.483	90.5609	421.21	155.56	858.036	425.033	167.46	1063.98	332.754	165.072	510.897	312.883	57.4315	100.059	346.415	163.384	43.2112
1618	0	-39.5912	103.183	935.23	-3.42838	59.4831	1158.07	-45.2078	224.726	557.651	-82.6248	261.371	154.45	-134.776	391.829	89.721	420.277	157.686	857.725	424.312	169.619	1063.72	332.053	167.188	510.427	312.716	57.6301	100.106	346.382	163.39	43.1754
1619	0	-40.403	106.465	934.36	-4.27173	62.7495	1157.22	-44.1883	227.216	556.195	-81.6808	266.472	153.431	-132.695	397.788	88.7278	419.367	159.794	857.439	423.409	170.933	1063.59	331.36	169.237	509.973	312.615	57.7732	100.148	346.431	163.391	43.2325
1620	0	-41.322	109.768	933.321	-5.22229	66.0371	1156.2	-43.0986	229.065	554.616	-80.7324	271.158	152.359	-130.908	403.849	88.0586	418.483	161.712	857.109	422.399	172.269	1063.29	330.735	171.364	509.498	312.445	58.0514	100.175	346.334	163.437	43.1557
1621	0	-42.2088	113.113	932.396	-6.14062	69.3666	1155.29	-42.2044	231.465	553.032	-79.7817	276.128	151.037	-129.412	408.789	86.9915	417.554	163.673	856.825	421.421	173.646	1063.1	330.14	173.513	509.028	312.298	58.1949	100.238	346.323	163.493	43.1327
1622	0	-43.6862	115.226	931.503	-7.64965	71.4644	1154.41	-41.2444	233.402	551.291	-78.8147	280.756	149.644	-127.69	413.57	85.7224	416.729	165.47	856.559	419.752	174.176	1063.34	329.518	175.505	508.565	312.126	58.3183	100.311	346.36	163.465	43.1041
1623	0	-44.2803	119.221	930.22	-8.27526	75.444	1153.15	-40.2526	235.158	549.405	-77.7729	285.044	148.182	-126.064	418.13	84.3885	415.808	167.251	856.183	418.966	176.588	1063.19	328.873	177.552	508.042	312.035	58.4439	100.386	346.31	163.506	43.0993
1624	0	-45.3873	122.46	928.926	-9.41393	78.667	1151.87	-39.2672	236.764	547.463	-76.6816	290.45	146.198	-124.274	422.372	82.8558	414.976	169.085	855.899	417.666	178.243	1063.03	328.248	179.542	507.513	311.934	58.5469	100.446	346.393	163.503	43.0774
1625	0	-46.4564	125.43	927.647	-10.5145	81.6213	1150.61	-38.2321	238.722	545.454	-75.7339	293.005	144.904	-122.486	426.274	81.1034	414.191	170.796	855.616	416.405	179.63	1062.88	327.707	181.455	507.038	311.793	58.7053	100.484	346.384	163.544	43.0197
1626	0	-47.5491	128.603	926.269	-11.6388	84.7785	1149.25	-37.4233	240.136	543.537	-74.6595	295.85	143.245	-120.535	429.77	79.0694	413.247	172.583	855.352	415.121	181.219	1062.64	327.13	183.42	506.604	311.703	58.8392	100.586	346.317	163.562	42.9827
1627	0	-48.315	132.305	924.553	-12.4363	88.4655	1147.55	-36.909	242.088	541.461	-73.5413	298.976	141.261	-118.39	432.715	76.8459	412.493	174.305	855.198	414.163	183.338	1062.06	326.583	185.436	506.11	311.622	59.0015	100.666	346.411	163.572	42.976
1628	0	-49.3121	135.757	923.318	-13.465	91.9017	1146.33	-35.8857	243.291	539.28	-72.1714	302.596	138.975	-116.235	435.02	74.2927	411.473	176.032	854.92	412.974	185.207	1061.95	326.078	187.405	505.625	311.565	59.1624	100.731	346.482	163.559	42.9464
1629	0	-50.5214	138.672	921.651	-14.7059	94.8014	1144.68	-35.3234	245.189	537.189	-70.8708	304.344	136.913	-113.855	436.763	71.5194	410.632	177.798	854.691	411.572	186.539	1061.42	325.505	189.526	505.085	311.413	59.3215	100.808	346.752	163.454	42.9847
1630	0	-51.6314	141.883	920.036	-15.8473	97.9962	1143.08	-34.7607	246.662	535.069	-69.5598	305.545	134.78	-111.297	438.02	68.4075	409.807	179.683	854.505	409.887	188.654	1061.08	324.822	191.486	504.568	311.392	59.4775	100.9	346.833	163.463	42.9672
1631	0	-52.7071	145.242	918.299	-16.9547	101.34	1141.36	-34.2193	248.093	533.031	-68.2531	306.438	132.457	-108.43	439.356	65.1337	408.863	181.512	854.221	408.236	190.919	1060.63	324.348	193.644	504.005	311.272	59.5824	100.999	346.443	163.672	42.7543
1632	0	-53.7675	148.634	916.841	-18.0466	104.716	1139.92	-33.6653	249.716	530.784	-66.9572	306.952	130.084	-105.797	439.585	61.4748	407.953	183.348	854.056	406.6	193.216	1060.45	323.741	196.125	503.5	311.198	59.6878	101.097	346.537	163.692	42.7344
1633	0	-54.8931	152.082	915.149	-19.2038	108.148	1138.24	-33.2871	251.107	528.509	-65.4409	306.937	127.487	-103.075	439.363	57.5683	407.052	185.226	853.934	404.899	195.569	1060.04	323.161	198.357	502.736	311.108	59.81	101.174	346.564	163.708	42.6884
1634	0	-56.0543	155.661	913.373	-20.3965	111.712	1136.48	-32.8961	252.334	526.152	-64.285	306.987	125.02	-100.269	438.585	53.4976	406.098	187.068	853.736	403.163	198.053	1059.54	322.433	200.39	502.252	311.048	59.852	101.181	346.634	163.718	42.6532
1635	0	-57.3216	159.344	911.675	-21.6954	115.38	1134.8	-32.5816	253.372	523.766	-63.0007	306.377	122.492	-97.3143	437.664	49.2054	404.958	189.002	853.46	401.32	200.642	1059.12	321.764	202.342	501.673	310.994	60.0142	101.342	346.654	163.717	42.6066
1636	0	-58.5769	162.77	909.889	-22.9823	118.79	1133.03	-32.2416	254.356	521.358	-62.0937	305.514	119.57	-94.3867	436.5	44.835	403.814	190.951	853.171	399.49	202.973	1058.62	321.219	204.275	500.872	310.928	60.0952	101.416	346.739	163.726	42.6011
1637	0	-59.8655	166.479	908.055	-24.3025	122.484	1131.22	-31.792	255.414	518.825	-60.5935	304.519	116.706	-91.4186	434.884	40.4992	402.644	192.97	852.828	397.626	205.588	1058.06	322.185	206.404	500.625	310.817	60.1365	101.526	346.717	163.756	42.5638
1638	0	-61.2122	170.539	906.139	-25.6807	126.528	1129.32	-31.5564	256.142	516.277	-59.4313	302.859	114.014	-88.5428	432.896	36.1101	401.231	194.898	852.554	395.704	208.553	1057.43	321.834	208.492	500.275	310.776	60.2156	101.688	346.776	163.788	42.6263
1639	0	-62.5808	174.239	904.199	-27.0809	130.212	1127.4	-31.5214	256.769	513.712	-58.2214	301.203	111.046	-85.7506	431.011	31.7394	400.098	196.91	852.262	393.76	211.158	1056.77	320.922	210.634	499.718	310.584	60.3112	101.677	346.785	163.779	42.6109
1640	0	-64.0928	178.321	902.328	-28.6245	134.278	1125.54	-31.0989	257.049	510.991	-56.3626	298.847	108.301	-83.819	430.059	31.9723	398.545	198.973	852.024	391.672	214.145	1056.18	319.975	212.72	499.17	310.459	60.4762	101.766	346.876	163.756	42.5554
1641	0	-65.4721	182.107	900.33	-30.0353	138.049	1123.56	-30.7913	257.537	508.272	-54.6549	298.021	106.196	-82.209	430.192	32.8264	397.234	201.011	851.701	389.718	216.836	1055.46	318.822	214.731	498.585	310.351	60.5968	101.889	346.985	163.712	42.5477
1642	0	-67.1659	186.089	898.162	-31.7607	142.016	1121.41	-30.6359	258.181	505.49	-53.4653	298.649	104.567	-80.7979	430.876	33.0626	395.555	203.032	851.36	387.449	219.724	1054.57	317.642	216.835	497.891	310.215	60.8055	102.015	347.034	163.726	42.5492
1643	0	-68.7672	190.403	896.099	-33.3935	146.314	1119.36	-30.0163	258.371	502.786	-51.7977	300.16	103.684	-79.8496	431.089	33.3251	393.941	205.296	851.056	385.272	222.943	1053.79	316.507	218.914	497.245	310.061	60.9739	102.11	346.934	163.785	42.5082
1644	0	-70.5472	194.281	894.207	-35.2051	150.177	1117.49	-28.7965	258.544	500.601	-49.3042	300.933	103.312	-79.0309	431.328	33.7675	392.239	207.539	850.843	382.917	225.726	1053.18	315.056	220.787	496.675	309.922	61.132	102.269	346.927	163.835	42.5082
1645	0	-72.2912	198.174	892.699	-36.9806	154.053	1116	-25.5651	257.452	499.536	-46.3451	301.109	103.183	-77.8816	431.682	34.4012	390.559	209.723	850.79	380.598	228.524	1052.95	313.791	222.711	496.21	309.746	61.3233	102.417	346.837	163.871	42.5078
1646	0	-74.0554	201.494	891.455	-38.7764	157.358	1114.77	-25.0177	260.028	498.921	-43.4262	302.092	103.5	-76.9771	431.739	35.0235	388.708	211.945	850.756	378.258	230.749	1052.99	312.332	224.445	495.771	309.539	61.4608	102.618	346.818	163.907	42.5564
1647	0	-75.904	204.594	890.458	-40.6566	160.443	1113.79	-24.6795	263.653	498.616	-41.0523	303.106	103.745	-76.3647	432.015	35.3711	386.957	214.107	850.835	375.834	232.755	1053.27	310.665	225.987	495.405	309.359	61.5444	102.825	346.643	163.981	42.5627
1648	0	-77.6904	207.468	889.75	-42.4746	163.301	1113.1	-24.4821	266.788	498.265	-39.2076	303.815	103.917	-75.6536	432.424	35.5212	385.031	216.242	850.914	373.472	234.534	1053.84	309.03	227.358	495.201	309.229	61.5789	103.11	346.904	163.798	42.5755
1649	0	-79.4133	209.627	889.432	-44.229	165.444	1112.8	-24.3894	269.658	497.999	-38.1124	304.797	103.952	-75.3411	432.596	35.6381	383.163	218.364	851.023	371.174	235.597	1054.8	307.702	228.494	495.106	308.926	61.6798	103.303	346.915	163.802	42.6511
1650	0	-81.077	211.901	888.996	-45.9243	167.703	1112.38	-24.8998	271.862	497.996	-37.4599	305.529	103.84	-75.2687	432.712	35.6523	381.279	220.466	851.284	368.935	236.777	1055.65	306.151	229.41	495.097	308.729	61.7339	103.555	346.441	164.053	42.5466
1651	0	-82.7109	213.665	889.124	-47.5898	169.451	1112.52	-26.0294	273.685	498.205	-37.2273	306.041	103.741	-75.2524	432.791	35.623	379.331	222.507	851.595	366.726	237.446	1057.05	304.752	229.939	495.186	308.569	61.7615	103.769	346.514	164.018	42.6306
1652	0	-84.5735	215.273	889.095	-49.484	171.044	1112.51	-27.5844	275.459	498.374	-37.1826	305.753	103.795	-75.257	432.907	35.5597	377.311	224.44	851.971	364.288	237.96	1058.3	303.677	230.317	495.447	308.438	61.7524	103.972	346.63	163.95	42.7026
1653	0	-86.5666	217.149	889.115	-51.5086	172.904	1112.55	-29.2027	276.906	498.427	-37.5522	306.262	103.793	-75.274	432.899	35.5149	375.27	226.226	852.394	361.72	238.741	1059.61	302.669	230.5	495.801	308.247	61.7403	104.179	346.672	163.961	42.7296
1654	0	-88.6822	219.213	889.401	-53.6558	174.953	1112.85	-30.6993	278.446	498.367	-37.4354	306.222	103.616	-75.3147	432.918	35.4567	373.179	227.853	852.887	359.285	241.915	1060.16	301.574	230.431	496.323	308.085	61.692	104.398	346.638	163.989	42.7451
1655	0	-90.7292	221.072	889.618	-55.7343	176.796	1113.09	-32.8441	280.299	498.615	-37.8239	306.328	103.706	-75.3591	432.931	35.4044	371.181	229.329	853.457	356.918	244.885	1060.64	300.777	230.318	496.813	307.93	61.6324	104.594	346.602	163.973	42.7651
1656	0	-92.8454	222.971	890.124	-57.8822	178.679	1113.61	-33.4399	280.028	498.622	-37.8806	306.671	103.516	-75.3905	432.962	35.3962	368.991	230.882	854.066	354.483	247.894	1061.41	299.804	230.103	497.255	307.831	61.5704	104.817	346.639	163.965	42.7864
1657	0	-95.0906	224.68	890.339	-60.1589	180.373	1113.84	-34.4596	280.725	498.388	-37.9069	306.835	103.369	-75.3795	432.947	35.3965	366.816	232.175	854.624	351.918	250.714	1061.89	299.02	229.996	497.819	307.724	61.4675	105.008	346.661	163.966	42.7909
1658	0	-97.4019	226.368	890.458	-62.5017	182.045	1113.98	-35.0366	280.369	498.551	-37.9415	306.486	103.456	-75.3865	432.939	35.3832	364.953	233.721	855.272	349.288	253.512	1062.28	298.047	229.73	498.271	307.593	61.3569	105.213	346.663	163.998	42.7704
1659	0	-99.5804	228.691	890.344	-64.7118	184.352	1113.88	-35.705	280.659	498.305	-37.9358	306.589	103.309	-75.3867	432.939	35.383	363.077	235.047	855.859	346.79	256.946	1062.43	297.269	229.456	498.798	307.508	61.2142	105.434	346.661	163.987	42.7593
1660	0	-101.508	230.756	890.377	-66.6711	186.402	1113.93	-36.5749	281.566	498.123	-37.9011	306.561	103.024	-75.3866	432.939	35.3831	361.176	236.404	856.502	344.543	260.122	1062.73	296.534	229.432	499.208	307.412	61.0722	105.703	346.701	163.956	42.7141
1661	0	-103.635	232.727	890.42	-68.8297	188.358	1113.99	-37.5662	282.331	497.831	-37.8394	306.737	103.022	-75.3844	432.964	35.4055	359.353	237.859	856.995	342.097	263.203	1063.03	295.698	229.556	499.658	307.326	61.0168	105.881	346.767	163.951	42.7222
1662	0	-105.565	234.395	890.318	-70.7916	190.01	1113.9	-38.5978	282.818	497.505	-37.7786	307.025	102.831	-75.3852	432.994	35.4128	357.569	239.368	857.441	339.847	265.982	1063.2	294.9	229.597	500.019	307.194	60.9332	106.088	346.809	163.984	42.7184
1663	0	-107.512	236.022	889.722	-72.7694	191.621	1113.32	-39.3787	282.983	497.247	-37.6039	307.42	102.579	-75.3527	432.936	35.4167	355.737	240.99	857.822	337.582	268.719	1062.87	293.987	229.798	500.266	307.101	60.9043	106.335	346.822	163.956	42.729
1664	0	-109.558	237.252	889.369	-74.8471	192.835	1112.99	-40.4609	283.97	497.065	-37.4091	307.641	102.4	-75.3409	432.955	35.4348	354.058	242.74	858.084	335.216	271.059	1062.78	293.185	230.19	500.523	306.996	60.8773	106.598	346.801	163.961	42.7337
1665	0	-111.444	239.172	889.165	-76.7652	194.74	1112.8	-41.4143	284.763	496.874	-37.2206	307.737	102.302	-75.3042	433.012	35.4421	352.146	244.534	858.269	333.011	274.09	1062.84	292.235	230.697	500.733	306.836	60.8913	106.878	346.78	164.014	42.7158
1666	0	-113.069	240.362	888.861	-78.4216	195.914	1112.52	-42.3777	285.831	496.669	-36.9178	307.914	102.106	-75.2484	433.072	35.4499	350.497	246.32	858.51	331.092	276.072	1062.6	291.442	231.409	500.863	306.733	60.9013	107.205	346.808	164.021	42.7306
1667	0	-114.79	241.749	888.667	-80.1741	197.286	1112.34	-43.3726	287.365	496.428	-36.6079	308.117	101.925	-75.2347	433.142	35.5001	348.729	248.161	858.448	329.077	278.252	1062.47	290.372	232.294	500.836	306.614	60.9598	107.484	346.786	164.076	42.7408
1668	0	-116.482	243.166	888.183	-81.8974	198.687	1111.87	-44.328	288.94	495.893	-36.1099	308.462	101.734	-75.1865	433.194	35.5169	347.164	250.028	858.388	327.091	280.46	1062.05	289.653	233.262	500.888	306.438	60.9611	107.837	346.707	164.13	42.7165
1669	0	-118.151	244.773	887.801	-83.598	200.279	1111.51	-44.7811	290.066	495.743	-35.5447	308.79	101.55	-75.1249	433.219	35.5236	345.419	251.906	858.335	325.129	282.86	1061.73	288.926	234.26	500.915	306.348	61.0715	108.205	346.753	164.108	42.6965
1670	0	-119.831	246.381	887.364	-85.3096	201.871	1111.09	-45.1182	291.371	495.603	-35.2247	309.072	101.38	-75.1128	433.198	35.5721	343.742	253.839	858.223	323.155	285.259	1061.35	287.987	235.355	500.939	306.326	61.1649	108.581	346.849	164.106	42.7037
1671	0	-121.505	248.396	886.917	-87.0155	203.871	1110.66	-44.8855	291.781	495.547	-34.9126	309.654	101.136	-75.0576	433.266	35.5982	342.137	255.835	858.142	321.186	288.067	1060.97	287.231	236.527	500.945	306.319	61.3295	109.014	346.937	164.18	42.6339
1672	0	-122.898	250.064	886.675	-88.4395	205.523	1110.43	-45.3149	292.461	495.119	-34.5582	309.88	100.995	-75.0626	433.249	35.6279	340.466	257.892	858.06	319.5	290.527	1060.79	286.493	237.803	500.953	306.269	61.6174	109.459	346.957	164.245	42.6179
1673	0	-124.496	251.977	886.263	-90.0694	207.421	1110.04	-46.2199	293.815	494.966	-34.3009	310.086	100.82	-75.0483	433.272	35.6403	338.859	260.071	857.985	317.608	293.232	1060.44	285.759	239.197	500.974	306.254	61.9238	109.998	346.8	164.416	42.473
1674	0	-125.984	254.253	885.934	-91.5894	209.681	1109.72	-47.1275	295.748	494.785	-34.1623	310.382	100.622	-75.0467	433.288	35.6515	337.244	262.194	857.851	315.826	296.301	1060.17	284.953	240.682	500.962	306.211	62.2575	110.622	346.962	164.581	42.5924
1675	0	-127.457	256.496	885.942	-93.0935	211.908	1109.75	-48.3313	297.669	494.477	-34.0457	310.582	100.502	-75.0371	433.284	35.6691	335.957	264.411	857.928	314.059	299.335	1060.24	284.284	242.268	501.038	306.135	62.6758	111.256	346.705	164.772	42.4424
1676	0	-128.979	258.743	885.863	-94.6469	214.139	1109.69	-49.2086	299.097	494.393	-34.001	310.744	100.397	-75.0191	433.226	35.7001	334.274	266.531	858.07	312.243	302.374	1060.23	283.664	243.827	501.198	306.065	63.096	111.987	346.861	164.882	42.5008
1677	0	-130.39	260.923	885.789	-96.0899	216.304	1109.63	-49.7924	300.08	494.425	-33.8031	310.832	100.211	-75.0185	433.265	35.7105	332.787	268.707	858.24	310.565	304.411	1060.57	282.935	245.492	501.36	306.024	63.5218	112.835	346.919	165.01	42.5267
1678	0	-131.861	263.06	885.951	-97.5919	218.425	1109.81	-49.4718	300.016	494.571	-33.8332	310.964	100.144	-75.0128	433.272	35.7184	331.523	270.826	858.404	308.828	306.404	1061.15	282.181	247.278	501.577	305.908	64.0305	113.719	346.885	165.249	42.5041
1679	0	-133.369	265.014	885.978	-99.1319	220.363	1109.85	-50.1033	301.967	494.889	-33.8278	311.543	99.9647	-75.0138	433.259	35.7075	330.182	273.102	858.73	307.053	308.214	1061.59	281.563	249.109	501.872	305.861	64.5837	114.736	347.099	165.386	42.5627
1680	0	-134.859	266.884	885.851	-100.653	222.218	1109.74	-50.6592	302.582	494.523	-33.4635	312.045	99.841	-75.0028	433.254	35.7359	328.933	275.094	859.094	305.296	309.941	1061.88	281.02	251.018	502.167	305.78	65.1496	115.741	347.099	165.54	42.6231
1681	0	-136.281	268.615	885.776	-102.107	223.934	1109.68	-51.2444	303.667	494.482	-33.4095	312.281	99.7537	-75.0013	433.271	35.7932	327.727	277.071	859.458	303.607	311.528	1062.22	280.491	253.155	502.529	305.605	65.8195	116.933	347.1	165.716	42.688
1682	0	-137.681	270.44	885.796	-103.538	225.743	1109.72	-51.928	305.074	494.472	-33.2616	312.144	99.6628	-74.965	433.282	35.7914	326.53	279	859.856	301.941	313.209	1062.65	280.027	255.371	502.959	305.503	66.5762	118.173	346.917	165.854	42.5858
1683	0	-138.964	272.331	885.865	-104.853	227.619	1109.81	-52.8004	305.984	494.485	-33.3336	312.382	99.703	-74.9536	433.283	35.8004	325.208	280.872	860.269	300.391	314.957	1063.14	279.59	257.692	503.335	305.456	67.373	119.45	347.019	166.028	42.6596
1684	0	-140.27	274.323	885.859	-106.191	229.595	1109.82	-53.4347	307.447	494.425	-33.2049	312.286	99.5692	-74.9752	433.31	35.8347	324.121	282.682	860.651	298.818	316.805	1063.55	279.173	260.229	503.667	305.396	68.2696	120.771	347.084	166.218	42.6939
1685	0	-141.499	276.099	885.864	-107.451	231.355	1109.84	-54.1744	308.749	494.451	-33.3688	312.66	99.5218	-74.9971	433.258	35.8795	322.95	284.439	861.07	297.323	318.438	1063.97	278.775	262.915	504.068	305.484	69.282	122.073	347.343	166.428	42.774
1686	0	-142.71	277.882	885.697	-108.693	233.123	1109.69	-54.8191	310.036	494.407	-33.3511	312.835	99.4658	-74.9889	433.248	35.896	321.728	286.14	861.47	295.845	320.077	1064.21	278.516	265.637	504.431	305.494	70.326	123.554	347.387	166.707	42.7946
1687	0	-143.911	279.754	885.604	-109.926	234.979	1109.61	-55.4427	311.277	494.383	-33.1516	312.735	99.469	-74.9438	433.247	35.8894	320.542	287.737	861.936	294.377	321.805	1064.54	278.322	268.404	504.824	305.659	71.465	124.918	347.515	166.964	42.8969
1688	0	-145.014	281.743	885.511	-111.061	236.952	1109.54	-56.1287	312.622	494.496	-33.3297	312.749	99.3395	-74.9447	433.273	35.9375	319.586	289.356	862.366	293.008	323.65	1064.86	277.999	271.097	505.179	305.765	72.5859	126.293	347.61	167.257	42.9816
1689	0	-146.179	283.701	885.47	-112.257	238.895	1109.51	-56.7279	313.848	494.542	-33.2464	313.264	99.364	-74.9085	433.307	35.9275	318.523	290.919	862.814	291.576	325.465	1065.23	277.708	273.723	505.59	305.964	73.7098	127.715	347.762	167.557	43.1618
1690	0	-147.306	285.529	885.257	-113.416	240.707	1109.32	-57.2673	315.055	494.471	-32.9666	313.272	99.2529	-74.8972	433.303	35.9595	317.4	292.49	863.271	290.182	327.149	1065.43	277.34	276.324	506.019	306.091	74.834	129.156	347.766	167.856	43.2244
1691	0	-148.414	287.607	884.937	-114.556	242.769	1109.01	-57.7582	316.102	494.436	-32.8877	313.322	99.2736	-74.8862	433.276	35.9968	316.419	294.078	863.667	288.807	329.083	1065.53	277.404	278.586	506.534	306.139	76.0203	130.679	347.851	168.089	43.5038
1692	0	-149.451	289.764	884.712	-115.624	244.911	1108.81	-58.2532	317.345	494.322	-32.8296	313.526	99.2576	-74.8493	433.308	36.0379	315.354	295.734	863.985	287.503	331.097	1065.72	276.831	281.59	506.99	306.15	77.1964	132.238	348.022	168.491	43.7403
1693	0	-150.648	291.874	884.631	-116.853	247.006	1108.74	-58.7465	318.528	494.245	-32.7067	313.649	99.1587	-74.8554	433.349	36.0492	314.34	297.373	864.469	286.039	333.064	1066.06	277.189	284.008	507.589	306.149	78.5247	133.923	348.003	168.572	43.7921
1694	0	-151.687	293.929	884.321	-117.923	249.045	1108.45	-59.1124	319.644	494.116	-32.9554	313.575	99.1164	-74.8184	433.292	36.0481	313.32	299.013	864.884	284.734	334.974	1066.16	276.773	287.086	508.092	306.067	79.983	135.795	347.94	168.843	43.9169
1695	0	-152.661	295.909	884.171	-118.929	251.009	1108.31	-59.5036	320.686	494.021	-32.6727	313.841	99.1405	-74.813	433.249	36.0856	312.369	300.605	865.41	283.493	336.811	1066.43	276.676	290.595	508.711	306.003	81.6265	137.762	348.088	169.118	44.2249
1696	0	-153.652	297.955	883.944	-119.952	253.04	1108.1	-59.9556	321.75	493.896	-33.0606	314.141	98.9871	-74.7628	433.333	36.1107	311.544	302.18	865.835	282.235	338.714	1066.61	276.491	294.654	509.361	305.829	83.5285	140.061	348.134	169.422	44.5152
1697	0	-154.623	299.759	883.793	-120.954	254.828	1107.97	-60.3223	322.501	493.832	-32.5521	314.178	99.0354	-74.7378	433.292	36.1144	310.546	303.713	866.362	280.998	340.374	1066.88	276.285	299.444	509.977	305.583	85.758	142.593	348.122	169.761	44.9516
1698	0	-155.608	301.607	883.467	-121.971	256.661	1107.66	-60.7864	323.349	493.742	-32.5213	314.363	98.9149	-74.7095	433.289	36.1125	309.651	305.128	866.93	279.746	342.078	1066.97	276.176	304.949	510.671	305.261	88.394	145.484	347.948	170.298	45.5673
1699	0	-156.494	303.422	883.302	-122.888	258.461	1107.51	-61.2597	324.028	493.573	-32.7183	314.784	98.6989	-74.6932	433.387	36.1631	308.741	306.527	867.535	278.593	343.75	1067.22	276.387	310.923	511.673	304.865	91.487	148.735	347.491	171.13	46.4275
1700	0	-157.428	305.21	883.08	-123.854	260.233	1107.31	-61.7297	324.654	493.459	-32.6523	314.982	98.6238	-74.674	433.349	36.1616	307.888	307.879	868.099	277.253	345.059	1067.63	276.122	318.262	512.52	304.339	95.1106	152.432	347.953	171.309	47.9981
1701	0	-158.329	306.854	882.77	-124.786	261.861	1107.02	-62.1432	325.018	493.324	-32.7119	315.021	98.4391	-74.6646	433.413	36.1307	307.142	309.131	868.755	275.947	346.224	1067.95	276.198	325.979	513.812	303.609	99.2723	156.537	347.722	172.115	49.5665
1702	0	-159.211	308.439	882.475	-125.7	263.43	1106.74	-62.7342	325.632	493.051	-32.6146	315.221	98.4792	-74.6262	433.379	36.1888	306.423	310.321	869.424	275.174	348.183	1067.47	275.613	335.25	515.112	302.674	103.931	161.047	347.313	173.141	51.7231
1703	0	-160.163	309.937	882.143	-126.684	264.913	1106.42	-63.0539	325.794	492.938	-32.5851	315.497	98.2459	-74.6224	433.331	36.2091	305.72	311.388	869.95	274.332	350.057	1066.96	275.857	344.348	516.59	301.457	109.117	166.044	346.66	174.336	54.2509
1704	0	-161.072	311.23	881.753	-127.624	266.19	1106.05	-63.6791	326.182	492.593	-32.39	315.355	98.1066	-74.5511	433.243	36.0303	304.983	312.483	870.455	273.533	351.724	1066.39	276.124	353.82	518.481	300.059	114.771	171.339	345.764	175.666	57.2776
1705	0	-161.859	312.509	881.283	-128.443	267.453	1105.6	-64.2508	326.2	492.319	-32.6225	315.37	98.1012	-74.4156	434.493	36.1748	304.346	313.687	870.805	272.856	353.378	1065.74	276.332	363.483	520.574	298.222	121.016	176.75	344.684	177.439	60.872
1706	0	-162.687	313.575	881.012	-129.302	268.504	1105.34	-64.8518	326.056	492.053	-32.6165	315.522	97.8825	-74.5929	433.489	36.2418	303.751	314.519	871.036	272.137	354.819	1065.29	276.194	373.218	522.739	296.258	127.929	182.267	343.624	179.633	64.9916
1707	0	-163.455	314.473	880.703	-130.102	269.386	1105.05	-65.4123	325.723	491.766	-32.5065	315.493	97.7129	-74.6193	433.39	36.2045	303.29	315.392	871.276	271.479	356.091	1064.8	276.21	382.678	525.084	294.126	135.091	187.732	341.644	182.235	69.4988
1708	0	-164.299	315.415	880.315	-130.977	270.313	1104.68	-65.9308	324.867	491.377	-32.5951	315.473	97.6002	-74.6294	433.375	36.2041	302.773	316.351	871.383	270.746	357.408	1064.23	276.069	391.779	527.564	291.762	142.2	193.182	339.519	185.406	74.3549
1709	0	-164.989	316.152	880.087	-131.699	271.034	1104.47	-66.5162	324.335	491.154	-32.8715	314.87	97.6982	-74.6416	433.406	36.1892	302.457	317.437	871.31	270.165	358.52	1063.82	275.902	400.25	530.19	289.004	149.272	198.469	336.923	189.198	79.4889
1710	0	-165.826	316.779	879.822	-132.567	271.646	1104.22	-67.2577	323.885	490.902	-33.1716	314.701	97.4551	-74.6705	433.385	36.1702	302.335	318.542	871.133	269.438	359.522	1063.37	275.927	408.253	532.786	285.83	155.705	203.471	334.992	193.285	84.6608
1711	0	-166.582	317.34	879.494	-133.355	272.191	1103.91	-67.9993	323.442	490.675	-33.2589	314.895	97.2924	-74.6877	433.436	36.1668	302.124	319.646	871.074	268.792	360.458	1062.86	279.028	415.459	536.121	282.42	161.571	207.935	332.254	199.553	88.2993
1712	0	-167.447	317.359	879.424	-134.252	272.194	1103.86	-68.6038	323.028	490.389	-33.4186	314.834	97.2148	-74.7259	433.398	36.1369	301.779	320.757	871.238	268.036	360.851	1062.61	279.087	422.197	538.769	279.213	168.253	210.904	328.6	207.742	91.4095
1713	0	-168.183	317.405	879.219	-135.019	272.225	1103.67	-69.4732	322.609	490.463	-33.4474	314.806	97.1586	-74.7392	433.361	36.1121	301.486	321.919	871.766	267.41	361.273	1062.23	279.645	428.074	540.931	276.507	176.119	212.326	324.96	217.554	93.7084
1714	0	-168.869	317.443	879.128	-135.737	272.247	1103.59	-70.2048	322.239	490.288	-33.5788	314.949	97.0434	-74.7917	433.353	36.0612	301.196	322.916	872.812	266.834	361.685	1061.96	279.842	433.557	543.3	273.696	184.764	212.569	320.595	228.906	94.0074
1715	0	-169.567	317.106	879.028	-136.466	271.895	1103.51	-70.7566	321.951	490.106	-33.9245	314.854	96.9166	-74.8229	433.392	36.0597	300.975	323.813	873.959	266.246	361.723	1061.67	279.777	438.743	545.538	271.284	194.53	211.379	316.44	240.985	93.2797
1716	0	-170.33	316.619	879.13	-137.261	271.392	1103.63	-71.1717	321.547	489.99	-33.8604	314.885	96.9221	-74.837	433.311	36.0437	300.59	324.701	874.791	265.592	361.611	1061.6	279.563	443.563	547.325	268.946	204.578	209.299	312.23	254.017	91.4406
1717	0	-170.979	316.488	879.05	-137.942	271.246	1103.57	-71.9732	320.97	490.011	-33.9863	314.798	96.9009	-74.8626	433.336	36.0291	300.519	325.708	875.772	265.053	361.855	1061.34	278.861	448.153	549.07	266.657	215.008	206.347	308.55	267.83	89.0667
1718	0	-171.535	316.271	879.07	-138.529	271.013	1103.6	-72.4117	320.785	489.93	-34.1152	314.686	96.8748	-74.8821	433.335	36.0244	300.32	326.406	876.56	264.608	362.013	1061.17	279.316	452.117	550.725	264.751	226.009	202.344	305.346	282.561	86.233
1719	0	-172.023	315.902	879.189	-139.049	270.629	1103.74	-72.6883	320.682	489.87	-34.2496	314.688	96.8303	-74.919	433.345	35.9702	299.991	327.115	877.1	264.229	362.019	1061.11	278.852	455.67	552.051	263.022	237.556	197.569	303.018	298.076	83.4333
1720	0	-172.59	315.995	879.221	-139.647	270.706	1103.79	-72.9174	320.035	489.652	-34.3346	314.69	96.7557	-74.9003	433.35	35.9788	299.611	327.86	877.458	263.772	362.486	1060.96	277.235	458.612	552.531	261.698	249.601	192.325	300.892	314.258	80.1256
1721	0	-173.11	316.003	879.293	-140.198	270.698	1103.88	-73.2752	320.225	489.656	-34.5972	314.327	96.7861	-74.9435	433.294	35.9539	299.215	328.538	877.697	263.362	362.868	1060.85	276.119	461.486	553.514	260.795	262.108	186.69	299.602	330.939	76.8762
1722	0	-173.364	316.116	879.341	-140.484	270.796	1103.94	-73.5059	320.313	489.584	-34.5039	314.498	96.8088	-74.9583	433.309	35.9793	298.763	329.217	877.866	263.218	363.357	1060.72	275.557	463.968	554.101	260.313	275.071	180.61	298.927	348.06	73.737
1723	0	-173.467	316.445	879.41	-140.618	271.109	1104.03	-73.5961	320.254	489.496	-34.5526	314.519	96.7763	-74.9452	433.305	35.9745	298.318	329.804	877.944	263.225	364.06	1060.61	274.97	466.146	554.45	260.333	288.257	174.553	298.791	365.477	70.6528
1724	0	-173.659	317.003	879.357	-140.842	271.651	1103.99	-73.7414	320.395	489.477	-34.5781	314.462	96.7938	-74.9784	433.349	35.9682	297.99	330.425	877.863	263.142	364.993	1060.38	274.417	467.872	554.565	260.745	301.692	168.451	299.291	383.026	67.7784
1725	0	-173.629	317.552	879.433	-140.844	272.185	1104.08	-73.8332	320.605	489.459	-34.8365	314.41	96.6663	-74.9785	433.331	35.9296	297.814	330.977	877.698	263.282	365.917	1060.27	273.789	469.45	554.437	261.609	315.321	162.491	300.067	400.728	65.2304
1726	0	-173.468	318.474	879.428	-140.714	273.091	1104.1	-73.8241	320.97	489.424	-34.7111	314.471	96.7224	-74.9771	433.342	35.9578	297.732	331.685	877.395	263.607	366.772	1059.65	272.534	471.283	553.966	262.735	328.865	156.828	301.179	418.096	63.0888
1727	0	-173.189	319.646	879.287	-140.467	274.247	1103.97	-73.7761	321.276	489.368	-35.1097	314.075	96.6571	-74.9698	433.344	35.9736	297.901	332.508	877.121	264.05	367.877	1058.89	271.946	472.129	553.655	264.119	342.354	151.37	302.848	435.258	61.626
1728	0	-172.776	320.558	879.448	-140.085	275.144	1104.15	-73.6709	321.643	489.315	-34.8536	314.181	96.7108	-74.973	433.335	35.9573	298.003	333.369	876.741	264.628	368.723	1058.43	271.045	473.289	553.041	265.789	355.526	146.264	304.298	451.854	60.4966
1729	0	-172.371	321.795	879.48	-139.712	276.366	1104.2	-73.5653	321.953	489.355	-34.7715	314.38	96.7316	-74.9774	433.363	35.9422	298.32	334.241	876.376	265.196	369.894	1057.84	269.596	474.741	552.28	267.445	368.28	141.622	306.178	467.692	59.8422
1730	0	-171.941	323.105	879.515	-139.314	277.66	1104.25	-73.4117	322.297	489.342	-34.9596	314.342	96.6605	-74.9895	433.399	35.9509	298.728	335.072	875.986	265.79	371.136	1057.26	268.755	475.671	551.44	269.212	380.643	137.414	307.66	483.028	59.2961
1731	0	-171.46	324.473	879.539	-138.864	279.012	1104.29	-73.1881	322.687	489.355	-35.1489	313.946	96.6406	-74.9764	433.383	35.9301	299.252	336.041	875.621	266.435	372.438	1056.66	268.109	476.475	550.512	270.997	392.4	133.564	309.396	497.388	59.1754
1732	0	-170.788	325.86	879.576	-138.224	280.383	1104.35	-72.9172	323.028	489.371	-34.866	314.114	96.7465	-74.9886	433.352	35.9455	299.828	337.055	875.222	267.271	373.758	1056.08	267.339	477.209	549.386	272.652	403.555	130.069	310.808	510.849	59.2908
1733	0	-170.104	326.935	879.721	-137.571	281.443	1104.51	-72.5815	323.507	489.395	-34.6767	314.381	96.7568	-74.9981	433.31	35.9506	300.642	338.247	874.787	268.119	374.767	1055.6	266.701	477.793	548.238	274.195	413.886	127.062	312.134	523.32	59.6147
1734	0	-169.282	328.017	879.897	-136.781	282.51	1104.7	-72.2312	324	489.44	-34.773	314.449	96.675	-75.0048	433.314	35.9447	301.459	339.502	874.232	269.105	375.782	1055.16	266.178	478.239	546.965	275.714	423.4	124.357	313.109	534.653	59.9391
1735	0	-168.606	329.386	879.983	-136.137	283.863	1104.8	-71.8787	324.536	489.487	-34.9653	313.982	96.7583	-74.998	433.347	35.9589	302.336	340.907	873.656	269.943	377.762	1054.9	265.647	478.567	545.67	276.844	431.926	121.973	314.025	544.748	60.3956
1736	0	-167.813	330.485	880.301	-135.191	286.232	1104.97	-71.4825	325.157	489.565	-34.612	314.156	96.861	-74.9965	433.358	35.9364	303.273	342.323	872.827	270.899	379.473	1054.86	265.306	478.766	544.368	277.99	439.39	119.864	314.767	553.73	60.7475
1737	0	-166.906	331.607	880.479	-134.205	288.417	1105.15	-71.0505	325.771	489.731	-34.8491	313.979	96.8738	-75.016	433.351	35.9632	304.209	343.875	871.881	271.968	381.206	1054.69	264.963	478.788	543.039	278.787	445.814	117.929	315.486	561.152	61.0029
1738	0	-165.964	332.701	880.791	-133.14	290.712	1105.41	-70.4467	326.55	489.883	-34.4616	314.31	96.9307	-74.9916	433.331	35.9584	305.218	345.479	870.678	273.073	382.912	1054.66	264.781	478.618	541.8	279.214	451.077	116.051	315.71	567.395	60.9472
1739	0	-165.014	334.011	881.175	-131.867	292.578	1105.7	-69.7025	327.393	490.087	-34.2584	314.434	97.0592	-74.9975	433.329	35.9761	306.182	347.087	869.169	274.185	384.833	1054.69	264.63	478.296	540.356	279.574	455.147	114.317	315.675	572.162	60.7004
1740	0	-163.834	335.389	881.328	-130.456	294.451	1106.08	-68.9809	328.183	490.258	-34.3123	314.553	96.9559	-74.9778	433.377	35.9445	307.22	348.632	867.448	275.528	386.823	1054.49	264.523	477.735	538.734	279.245	458.397	113.166	315.111	575.226	60.5044
1741	0	-162.655	336.632	881.7	-128.799	295.787	1106.5	-68.2782	329.192	490.518	-34.1204	314.806	97.0856	-75.0104	433.307	35.9685	308.308	350.24	865.96	276.869	388.678	1054.52	264.496	477.017	537.107	278.547	460.17	111.985	314.708	575.972	59.6391
1742	0	-161.091	337.982	882.156	-126.937	296.397	1107.09	-67.1859	330.354	490.798	-33.9291	314.947	97.2348	-74.9595	433.266	36.0033	309.281	352.083	864.33	278.595	390.639	1054.63	264.582	476.497	535.549	277.602	459.435	110.975	314.184	576.017	58.2712
1743	0	-159.681	339.306	882.617	-124.956	297.516	1107.58	-66.3682	331.39	491.004	-33.5627	314.807	97.486	-74.9558	433.329	35.9876	310.422	353.983	862.965	280.168	392.575	1054.74	264.563	476.225	534.258	276.752	458.675	110.227	313.195	576.411	57.7752
1744	0	-158.111	341.026	883.104	-122.948	299.242	1108.06	-65.4029	332.438	491.315	-33.6986	314.736	97.5435	-74.9294	433.322	36.0176	311.58	356.069	861.884	281.901	394.907	1054.87	264.638	475.955	533.309	276.454	459.349	109.588	312.618	576.883	57.0696
1745	0	-156.261	342.771	883.569	-121.103	300.789	1108.46	-64.093	333.889	491.541	-33.7102	314.505	97.9258	-74.9136	433.251	36.0183	312.727	358.259	861.111	283.913	397.262	1054.99	264.763	475.568	532.609	276.503	460.356	109.117	312.453	577.46	55.8728
1746	0	-154.353	344.458	884.006	-119.2	302.279	1108.84	-62.8507	335.157	491.926	-33.4105	314.007	98.2875	-74.891	433.278	36.0498	314.042	360.701	860.542	285.983	399.561	1055.08	265.267	476.071	532.537	276.855	461.285	108.859	311.915	578.274	54.2926
1747	0	-152.462	346.349	884.594	-117.313	303.972	1109.36	-61.424	336.559	492.124	-33.4904	314.466	98.3741	-74.8635	433.326	36.0641	315.382	363.404	860.432	288.037	402.064	1055.32	265.727	477.363	532.781	277.427	462.028	108.573	312.7	578.307	53.414
1748	0	-150.435	348.221	885.005	-115.291	305.646	1109.71	-59.975	338.365	492.475	-33.1166	314.859	98.4359	-74.8334	433.271	36.1472	316.843	365.959	860.872	290.226	404.547	1055.38	266.33	478.724	533.005	277.832	462.481	108.384	312.613	578.599	52.4247
1749	0	-148.37	350.164	885.381	-113.23	307.392	1110.03	-58.6157	339.429	492.613	-32.7349	314.913	98.6418	-74.814	433.324	36.1008	318.492	368.543	861.455	292.455	407.102	1055.41	266.861	480.412	533.106	278.117	462.949	108.24	312.935	578.767	52.0359
1750	0	-146.25	352.157	885.68	-111.114	309.187	1110.27	-57.0864	340.922	492.905	-32.4636	314.947	98.9462	-74.8013	433.24	36.142	320.071	371.171	862.191	294.737	409.706	1055.36	267.83	482.512	533.192	278.425	463.505	108.146	312.272	579.101	51.3378
1751	0	-144.09	354.309	886.045	-108.959	311.141	1110.57	-55.8002	342.151	493.155	-32.2252	315.086	99.1051	-74.8051	433.296	36.1958	321.958	373.839	862.741	297.059	412.469	1055.37	268.39	484.819	533.077	278.731	464.123	107.986	312.094	579.444	50.7603
1752	0	-141.715	356.391	886.466	-106.589	313.025	1110.93	-54.3284	344.035	493.531	-31.9627	315.121	99.3391	-74.7759	433.252	36.1873	323.934	376.734	863.237	299.596	415.163	1055.44	269.2	487.121	532.882	279.062	464.661	107.793	312.284	579.745	50.0119
1753	0	-139.493	358.193	886.689	-104.371	314.629	1111.09	-53.0069	345.457	493.792	-31.7779	315.243	99.4044	-74.7514	433.246	36.1849	326.029	379.829	863.398	301.981	417.576	1055.32	270.096	489.411	532.652	279.367	465.125	107.637	312.385	579.92	49.461
1754	0	-137.083	360.494	886.961	-101.966	316.733	1111.3	-51.2495	346.842	494	-32.0518	315.221	99.5017	-74.7433	433.303	36.2369	328.159	383.08	863.306	304.553	420.49	1055.24	271.022	491.836	532.375	279.609	465.81	107.439	312.347	580.147	48.9778
1755	0	-134.644	362.706	887.134	-99.5313	318.748	1111.41	-49.4638	348.574	494.227	-31.5167	315.065	100.183	-74.6932	433.302	36.2753	330.638	386.403	863.237	307.155	423.313	1055.06	271.822	494.356	532.013	279.799	466.374	107.262	312.178	580.418	48.5958
1756	0	-132.161	364.818	887.439	-97.053	320.662	1111.66	-48.1247	350.152	494.492	-31.075	315.375	100.133	-74.6858	433.267	36.2915	333.227	389.779	863.191	309.851	426.431	1054.96	272.763	496.779	531.689	279.932	466.844	107.059	312.2	580.657	48.3163
1757	0	-129.676	367.013	887.734	-94.5719	322.659	1111.89	-46.3129	351.801	494.747	-30.863	315.718	100.202	-74.6675	433.285	36.2895	335.76	393.169	863.219	312.551	429.633	1054.84	273.781	499.188	531.35	280.059	467.194	106.871	312.21	580.658	48.2014
1758	0	-127.082	369.329	887.965	-91.9832	324.777	1112.06	-44.6812	353.788	494.979	-30.7178	315.901	100.589	-74.6196	433.314	36.3244	338.396	396.717	863.315	315.358	432.955	1054.66	274.985	501.646	531.066	280.301	467.59	106.703	312.233	580.801	48.0365
1759	0	-124.49	371.856	888.324	-89.3958	327.107	1112.36	-43.3416	355.431	495.321	-30.7357	315.479	101.019	-74.5917	433.345	36.3632	341.02	400.312	863.395	318.163	436.489	1054.6	276.007	504.165	530.775	280.525	468.123	106.489	312.31	580.89	47.8226
1760	0	-121.851	374.183	888.638	-86.7611	329.236	1112.61	-41.6489	357.125	495.517	-30.1705	315.545	101.44	-74.5671	433.317	36.3587	343.688	404.06	863.478	321.016	439.822	1054.5	277.169	506.66	530.47	280.697	468.585	106.275	312.293	581.038	47.6386
1761	0	-119.221	376.254	888.96	-84.1352	331.109	1112.87	-40.134	359.244	495.885	-30.1074	315.509	102.118	-74.5345	433.317	36.3826	346.225	407.805	863.462	323.86	442.9	1054.41	278.331	509.08	530.101	280.942	469.032	106.1	312.221	581.149	47.4964
1762	0	-116.617	378.589	889.556	-81.5359	333.247	1113.41	-38.7726	360.933	496.226	-29.8002	315.437	102.209	-74.5376	433.313	36.4006	348.663	411.466	863.35	326.678	446.241	1054.59	279.65	511.26	529.811	281.185	469.443	105.886	312.078	581.435	47.1693
1763	0	-114.015	380.486	890.122	-78.9386	334.946	1113.91	-37.4254	363.002	496.662	-29.9314	315.901	102.633	-74.4763	433.342	36.4255	351.051	415.068	863.236	329.493	449.145	1054.75	280.909	513.086	529.391	281.385	469.848	105.721	312.064	581.595	47.0474
1764	0	-111.381	382.833	890.617	-76.3091	337.096	1114.35	-36.0233	364.55	497.012	-29.716	316.108	103.05	-74.4933	433.36	36.4353	353.209	418.458	862.985	332.341	452.499	1054.83	282.164	514.678	528.934	281.589	470.223	105.554	312.091	581.759	46.9799
1765	0	-108.89	384.927	891.283	-73.8226	338.991	1114.95	-34.6529	366.851	497.382	-29.5186	316.363	103.364	-74.4478	433.403	36.4446	355.436	421.864	862.519	335.046	455.599	1055.08	283.526	516.057	528.519	281.659	470.559	105.368	312.074	581.872	46.8408
1766	0	-106.437	386.869	891.994	-71.3742	340.736	1115.6	-33.4358	368.884	497.956	-29.4023	316.683	103.624	-74.4304	433.34	36.4688	357.464	425.093	862.03	337.712	458.547	1055.38	284.903	517.117	528.189	281.764	470.895	105.176	311.949	582.076	46.5728
1767	0	-104.088	388.582	892.861	-69.03	342.251	1116.41	-31.8895	371.237	498.391	-29.3143	317.14	104.149	-74.4087	433.426	36.4537	359.435	428.219	861.733	340.274	461.267	1055.83	286.095	517.938	527.884	281.812	471.156	105.027	311.923	582.116	46.4911
1768	0	-101.681	390.425	893.689	-66.627	343.897	1117.17	-30.5897	373.808	498.9	-29.3172	317.344	104.716	-74.3954	433.444	36.5265	361.347	431.413	861.564	342.896	464.117	1056.25	287.222	518.402	527.579	281.932	471.37	104.893	311.977	582.111	46.6317
1769	0	-99.548	392.164	894.653	-64.4988	345.438	1118.08	-29.3844	375.92	499.618	-29.0388	317.681	105.599	-74.3715	433.516	36.5277	363.246	434.521	861.626	345.242	466.862	1056.8	288.367	518.99	527.368	281.996	471.51	104.756	311.979	582.164	46.6352
1770	0	-97.3556	393.977	895.554	-62.3109	347.053	1118.92	-28.1424	378.144	500.331	-28.93	318.335	106.264	-74.3611	433.492	36.516	365.118	437.506	861.885	347.648	469.682	1057.29	289.711	519.758	527.278	282.048	471.697	104.631	311.913	582.21	46.629
1771	0	-95.3323	395.584	896.637	-60.2921	348.463	1119.94	-26.961	380.217	501.108	-28.8878	318.852	107.02	-74.3712	433.516	36.5269	367.015	440.401	862.434	349.885	472.295	1057.96	290.942	520.444	527.195	282.122	471.867	104.501	311.968	582.192	46.6337
1772	0	-93.4198	397.362	897.703	-58.3841	350.043	1120.94	-25.8913	382.098	501.978	-28.9271	319.331	108.269	-74.389	433.563	36.4888	368.937	443.031	863.1	352.011	475.08	1058.61	292.038	521.063	527.075	282.137	472.03	104.406	311.918	582.22	46.6095
1773	0	-91.4776	399.281	898.972	-56.4465	351.765	1122.15	-25.0563	384.09	503.074	-28.8738	319.901	109.354	-74.4564	433.609	36.4701	370.859	445.758	863.641	354.167	478.005	1059.47	293.283	521.474	527	282.177	472.154	104.274	311.938	582.215	46.6206
1774	0	-89.4854	401.384	900.35	-54.4589	353.669	1123.47	-24.5981	386.652	504.202	-28.8285	320.64	110.778	-74.5543	433.693	36.4426	372.881	448.266	864.199	356.373	481.114	1060.43	294.132	521.902	526.857	282.279	472.239	104.192	311.951	582.251	46.6433
1775	0	-87.6232	402.788	901.958	-52.6012	354.876	1125.02	-24.9406	390.989	505.445	-28.7293	321.256	112.191	-74.7176	433.607	36.3652	374.866	450.648	864.576	358.449	483.525	1061.63	295.178	522.241	526.736	282.297	472.338	104.107	311.986	582.204	46.7709
1776	0	-86.097	404.369	903.478	-51.0796	356.259	1126.48	-24.6039	393.927	506.877	-28.3819	321.845	113.623	-74.896	433.442	36.2618	376.741	452.975	864.97	360.188	486.112	1062.73	296	522.439	526.768	282.217	472.405	103.999	311.868	582.267	46.7283
1777	0	-84.5523	405.525	905.377	-49.5394	357.217	1128.31	-23.7538	396.009	508.447	-27.7464	322.854	115.013	-75.0609	433.301	36.1361	378.6	455.292	865.384	362.095	488.51	1063.69	296.772	522.307	526.798	282.055	472.402	103.932	311.831	582.259	46.7595
1778	0	-82.9054	406.995	906.971	-47.897	358.49	1129.85	-23.1484	398.777	510.011	-27.1032	323.812	116.753	-75.1503	433.32	35.9912	380.382	457.405	865.796	364.104	491.222	1064.34	297.439	522.133	526.756	282.073	472.459	103.912	311.863	582.227	46.8653
1779	0	-81.2883	408.44	908.569	-46.2844	359.737	1131.38	-22.7324	401.509	511.312	-25.8912	325.042	118.179	-75.2376	433.276	35.9726	381.897	459.541	866.1	366.083	493.909	1064.99	298.286	521.808	526.746	281.852	472.455	103.845	311.824	582.207	46.8758
1780	0	-79.4487	409.911	910.3	-44.4494	361.011	1133.05	-22.3527	404.498	512.71	-24.723	326.401	119.722	-75.3377	433.063	36.0246	383.375	461.664	866.411	368.284	496.622	1065.78	298.843	521.39	526.712	281.665	472.456	103.804	311.682	582.274	46.9004
1781	0	-77.5342	411.76	911.716	-42.5395	362.662	1134.41	-21.9828	407.311	514.208	-23.3448	327.817	121.188	-75.4078	433.023	36.065	384.682	463.792	866.663	370.56	499.712	1066.25	299.45	520.899	526.698	281.464	472.504	103.733	311.687	582.219	47.0814
1782	0	-76.0846	413.083	913.334	-41.0944	363.787	1135.96	-21.4914	410.29	515.593	-21.8819	329.637	122.45	-75.6269	433.14	36.1472	385.824	465.934	866.885	372.372	502.277	1066.92	300.518	520.043	526.54	281.338	472.477	103.675	311.748	582.131	47.229
1783	0	-74.4898	414.336	914.844	-39.5041	364.843	1137.41	-21.1968	413.309	516.898	-20.2796	331.38	123.821	-75.8785	433.466	36.1923	387.18	468.052	867.047	374.328	504.773	1067.49	301.71	519.744	526.524	281.177	472.509	103.595	311.669	582.142	47.2624
1784	0	-72.9855	415.308	916.324	-38.0043	365.616	1138.83	-20.84	415.894	518.249	-18.9303	333.598	124.961	-76.3745	434.152	36.2347	388.269	470.25	867.412	375.99	506.912	1068.32	301.537	519.624	526.815	281.173	472.508	103.488	311.642	582.139	47.3531
1785	0	-71.6544	416.241	917.809	-36.6778	366.352	1140.26	-21.8749	420.372	519.419	-17.6356	336.542	125.967	-77.4997	435.08	36.3563	389.395	472.545	867.733	377.479	509.014	1069.15	302.619	519.371	526.833	281.312	472.462	103.453	312.343	581.758	47.5928
1786	0	-70.147	416.935	919.268	-35.1749	366.849	1141.65	-21.7864	423.905	520.676	-16.5337	340.039	126.858	-78.4229	437.04	36.3024	390.56	474.87	868.158	379.144	510.878	1069.95	303.913	519.495	526.907	281.4	472.449	103.335	312.352	581.769	47.5681
1787	0	-69.3599	417.329	920.684	-34.3923	367.045	1143.01	-21.5671	426.638	521.914	-15.8903	344.217	127.526	-79.769	439.551	36.2319	391.629	477.333	868.637	380.089	512.44	1070.72	305.138	519.398	526.947	281.572	472.438	103.269	312.331	581.753	47.5523
1788	0	-67.6648	418.887	921.702	-32.7017	368.405	1143.97	-21.1382	429.055	523.249	-15.5436	349.217	128.045	-81.5162	443.113	36.3467	392.67	479.691	868.949	381.942	515.167	1071.08	306.654	519.388	526.999	281.72	472.377	103.186	311.659	582.062	47.3253
1789	0	-66.4007	419.935	922.717	-31.4422	369.255	1144.92	-21.7054	432.812	524.302	-15.8229	354.537	128.571	-83.3433	447.902	36.3452	393.826	482.216	869.268	383.364	517.383	1071.44	308.177	519.443	526.974	281.796	472.398	103.052	311.626	582.081	47.3284
1790	0	-65.5879	420.313	923.859	-30.634	369.436	1146	-22.8703	437.092	524.886	-16.6774	360.797	129.015	-85.4804	453.835	36.592	394.839	484.824	869.62	384.334	518.93	1071.93	307.602	519.525	526.568	281.908	472.367	102.954	311.651	582.054	47.34
1791	0	-64.5204	421.137	924.664	-29.571	370.063	1146.75	-23.6813	441.125	526.07	-18.3492	367.543	129.418	-87.5422	461.121	36.7807	395.966	487.415	869.953	385.56	520.923	1072.08	308.977	519.865	526.682	282.01	472.361	102.845	311.722	582.024	47.3502
1792	0	-63.3356	422.308	925.386	-28.3908	371.036	1147.41	-24.0764	444.754	527.151	-20.6334	375.242	129.656	-89.609	469.579	37.2179	397.024	490.015	870.178	386.902	523.263	1072.15	310.38	520.045	526.602	282.121	472.372	102.769	311.669	582.034	47.3419
1793	0	-62.2466	423.161	926.065	-27.3063	371.69	1148.02	-24.4884	448.829	528.288	-23.2635	383.743	129.941	-91.8365	479.174	38.2359	398.236	492.612	870.409	388.149	525.284	1072.18	311.219	520.412	526.316	282.201	472.37	102.683	311.716	581.984	47.3248
1794	0	-61.0932	424.546	926.556	-26.1574	372.878	1148.46	-25.4356	453.224	529.26	-26.2056	392.285	130.422	-94.0565	489.517	39.5562	399.39	495.205	870.545	389.46	527.837	1072.02	312.471	520.737	526.337	282.258	472.33	102.605	311.7	582.007	47.3155
1795	0	-59.9538	425.55	927.183	-25.0226	373.684	1149.02	-26.3792	458.137	530.18	-29.6137	401.214	130.893	-96.3671	500.574	40.9664	400.594	497.872	870.483	390.757	530.01	1071.99	313.491	521.472	526.058	282.303	472.347	102.556	311.694	582.018	47.2797
1796	0	-58.9395	426.813	927.729	-24.0127	374.75	1149.51	-27.4604	463.498	531.242	-33.3094	410.106	131.632	-98.8463	511.844	42.4538	401.746	500.598	870.632	391.929	532.442	1071.88	314.325	522.368	525.869	282.361	472.364	102.495	311.743	581.986	47.3094
1797	0	-57.9	428.091	928.234	-22.9778	375.831	1149.95	-28.5071	469.023	532.44	-36.9969	419.715	132.227	-101.701	522.779	44.1194	402.843	503.248	870.534	393.126	534.889	1071.73	315.144	523.335	525.663	282.354	472.346	102.436	311.575	582.092	47.196
1798	0	-56.8787	429.552	928.823	-21.9611	377.093	1150.48	-29.3256	474.428	533.668	-40.5732	429.578	132.948	-104.096	534.227	45.4145	403.793	505.822	870.393	394.305	537.518	1071.67	315.982	524.59	525.434	282.411	472.391	102.391	311.579	582.113	47.1293
1799	0	-56.0185	430.903	929.429	-21.1054	378.247	1151.02	-31.9415	482.747	534.889	-44.2373	439.059	133.746	-107.017	545.288	47.2927	404.883	508.328	870.209	395.323	540.038	1071.62	316.58	525.816	525.219	282.534	472.488	102.379	311.637	582.111	47.0643
1800	0	-55.0688	432.88	930.071	-20.1602	380.026	1151.6	-33.3704	489.341	536.18	-47.6199	449.021	134.675	-109.973	556.128	49.1736	405.786	510.789	869.978	396.43	543.183	1071.61	317.029	527.342	524.868	282.565	472.553	102.357	311.656	582.143	47.0602
1801	0	-54.2561	434.727	930.456	-19.3521	381.676	1151.93	-34.5685	495.363	537.701	-50.926	458.133	135.912	-113.198	566.629	51.3373	406.625	513.207	869.718	397.401	546.2	1071.34	317.61	528.736	524.55	282.6	472.576	102.379	311.617	582.154	46.9907
1802	0	-53.5478	436.775	930.904	-18.6484	383.526	1152.31	-36.2613	502.339	539.215	-54.0054	468.191	136.856	-116.621	576.866	53.7274	407.533	515.545	869.422	398.267	549.416	1071.14	317.972	530.254	524.254	282.56	472.658	102.365	311.694	582.161	46.9919
1803	0	-52.9027	439.181	931.408	-18.0078	385.734	1152.76	-37.9825	509.512	540.758	-56.9572	477.323	138.192	-120.141	586.895	56.2656	408.171	517.832	869.044	399.364	550.064	1071.18	318.399	531.774	523.92	282.538	472.745	102.454	311.69	582.216	46.8983
1804	0	-52.2737	441.975	931.968	-17.3833	388.331	1153.26	-39.6302	516.306	542.208	-59.6338	486.486	139.343	-123.633	596.614	58.8276	408.894	520.041	868.808	400.445	551.101	1071.27	318.888	533.299	523.591	282.51	472.858	102.462	311.69	582.29	46.8245
1805	0	-51.7093	444.803	932.518	-16.8235	390.96	1153.75	-41.3802	523.385	543.787	-62.3304	496.131	140.924	-127.328	605.934	61.5142	409.535	522.219	868.525	401.462	552.171	1071.36	319.179	534.819	523.112	282.517	472.945	102.464	311.62	582.323	46.8696
1806	0	-51.1782	448.093	933.157	-16.2968	394.053	1154.32	-43.2806	530.57	545.5	-64.8753	505.201	142.437	-130.775	615.24	64.2196	410.171	524.412	868.315	402.445	553.703	1071.53	321.106	536.22	522.943	282.421	473.047	102.416	311.615	582.348	46.7945
1807	0	-50.6433	451.389	933.744	-15.7665	397.152	1154.85	-45.0499	536.885	547.013	-67.4113	514.107	143.865	-134.237	624.746	66.8257	410.713	526.604	868.155	403.432	555.242	1071.65	321.349	537.719	522.647	282.3	473.072	102.48	311.767	582.348	46.6933
1808	0	-50.0403	454.615	934.275	-15.168	400.179	1155.32	-46.7569	543.621	548.623	-69.7757	523.3	145.314	-137.504	634.062	69.4148	411.322	528.832	868.039	404.487	556.71	1071.71	321.42	539.415	522.308	282.304	473.232	102.461	311.803	582.397	46.6393
1809	0	-49.5838	458.041	934.922	-14.7161	403.408	1155.91	-48.4107	549.843	550.082	-72.1254	532.274	146.807	-140.359	643.503	71.9777	411.775	531.119	867.887	405.396	558.378	1071.9	321.479	541.234	521.895	282.227	473.303	102.48	311.909	582.382	46.616
1810	0	-49.313	461.884	935.598	-14.4498	407.053	1156.52	-49.7966	556.546	551.525	-74.4107	541.06	148.304	-143.197	653.011	74.4975	412.265	533.412	867.792	406.119	560.464	1072.11	321.694	543.03	521.571	282.155	473.405	102.519	311.79	582.444	46.6061
1811	0	-48.8126	465.534	936.034	-13.954	410.505	1156.9	-51.0441	562.523	552.965	-76.7588	550.517	149.733	-145.759	662.604	76.9998	412.699	535.701	867.7	407.071	562.356	1072.08	321.684	544.82	521.243	282.032	473.521	102.537	311.904	582.467	46.5068
1812	0	-48.4741	469.493	936.648	-13.62	414.267	1157.45	-52.2453	569.29	554.493	-78.8318	559.675	151.115	-148.184	672.314	79.3925	413.017	538.003	867.666	407.862	564.557	1072.22	321.841	546.77	520.859	281.942	473.677	102.57	311.982	582.557	46.4341
1813	0	-48.232	473.366	937.311	-13.3824	417.942	1158.05	-53.4801	575.124	555.824	-80.9008	568.892	152.448	-150.205	681.787	81.7652	413.32	540.313	867.589	408.556	566.672	1072.42	322.001	548.71	520.523	281.882	473.817	102.641	311.962	582.653	46.2364
1814	0	-47.9275	477.331	937.788	-13.0825	421.71	1158.47	-54.3865	581.735	557.199	-82.86	577.834	153.847	-152.051	691.582	84.0188	413.65	542.662	867.526	409.313	568.88	1072.43	322.179	550.774	520.179	281.783	473.99	102.774	312.071	582.632	46.3227
1815	0	-47.8015	481.213	938.313	-12.9609	425.394	1158.93	-55.3624	587.665	558.357	-84.7562	586.512	155.259	-153.744	701.089	86.2042	413.809	544.946	867.326	409.891	571.004	1072.49	322.127	552.905	519.854	281.651	474.121	102.809	312.099	582.668	46.2758
1816	0	-47.7051	485.272	938.635	-12.8691	429.255	1159.19	-56.2314	594.269	559.706	-86.3399	595.336	156.46	-155.25	710.647	88.3301	413.827	547.294	867.226	410.439	573.305	1072.35	321.984	555.057	519.505	281.541	474.275	102.906	312.074	582.832	46.1012
1817	0	-47.7255	489.132	939.011	-12.8941	432.918	1159.51	-57.0547	600.572	560.903	-88.0904	604.409	157.755	-156.347	720.295	90.4277	413.926	549.534	866.884	410.871	575.408	1072.26	321.872	557.359	519.116	281.449	474.418	103.019	312.205	582.843	46.0537
1818	0	-47.7534	492.917	939.368	-12.9265	436.504	1159.8	-57.7672	606.762	562.018	-89.2614	613.483	159	-157.556	729.488	92.3889	414.107	551.927	866.636	411.295	577.434	1072.15	321.758	559.709	518.776	281.327	474.553	103.109	312.209	582.903	45.9712
1819	0	-47.7741	496.772	939.447	-12.9517	440.162	1159.82	-58.5558	613.052	563.252	-90.6041	622.156	159.891	-158.475	738.66	94.2415	414.066	554.313	866.374	411.727	579.532	1071.76	321.522	561.989	518.403	281.245	474.79	103.236	312.19	582.955	45.9165
1820	0	-47.827	500.509	939.786	-13.0091	443.701	1160.1	-59.1131	619.301	564.264	-91.5916	630.48	160.937	-159.295	747.905	96.0789	413.902	556.701	866.006	412.126	581.511	1071.63	321.057	564.319	517.925	281.14	474.97	103.319	312.179	583.138	45.7864
1821	0	-47.9912	503.992	939.987	-13.1779	446.987	1160.24	-59.5796	625.496	565.17	-92.3057	638.632	161.732	-159.933	756.867	97.8425	413.857	559.113	865.694	412.414	583.237	1071.37	321.081	566.628	517.445	281.075	475.195	103.434	312.103	583.123	45.6965
1822	0	-48.0274	507.858	939.98	-13.2187	450.655	1160.17	-60.0243	631.456	565.95	-93.2434	647.209	162.751	-160.309	765.85	99.3442	413.722	561.609	865.301	412.83	585.345	1070.9	321.139	569.007	517.214	280.958	475.374	103.552	312.2	583.248	45.6509
1823	0	-48.2321	511.556	940.033	-13.4279	454.155	1160.16	-60.428	637.472	566.919	-93.8093	655.554	163.384	-160.463	774.702	100.853	413.509	564.066	864.895	413.077	587.285	1070.48	322.144	571.239	516.782	280.893	475.616	103.67	312.245	583.271	45.6681
1824	0	-48.4308	515.07	940.112	-13.6312	457.472	1160.18	-60.5417	643.555	567.517	-94.1759	663.632	164.093	-160.486	783.255	102.275	413.232	566.687	864.529	413.33	589.042	1070.1	321.851	573.583	516.28	280.765	475.817	103.766	312.302	583.273	45.6766
1825	0	-48.7832	518.729	940.064	-13.988	460.933	1160.07	-60.6052	649.375	568.092	-94.5128	671.565	164.754	-160.407	792.021	103.478	412.925	569.25	864.122	413.487	590.614	1069.92	321.457	576.109	515.874	280.669	475.976	103.838	312.881	583.008	45.7981
1826	0	-48.9379	522.176	939.919	-14.1473	464.183	1159.86	-60.5932	654.966	568.604	-94.4575	679.544	165.132	-160.158	800.509	104.63	412.669	571.886	863.717	413.842	591.976	1069.65	320.91	578.542	515.488	280.56	476.196	103.934	312.168	583.443	45.5414
1827	0	-49.2782	525.844	939.745	-14.4922	467.653	1159.63	-60.4614	660.4	568.814	-94.4535	687.417	165.696	-159.676	808.813	105.747	412.317	574.622	863.3	414.01	593.557	1069.35	320.457	581.065	514.95	280.453	476.376	103.995	312.214	583.456	45.5096
1828	0	-49.6516	529.584	939.431	-14.8701	471.195	1159.25	-60.383	665.996	569.277	-94.1781	695.158	166.026	-159.101	817.12	106.686	412.036	577.367	862.81	413.521	595.915	1069.64	319.934	583.362	514.466	280.303	476.585	104.057	312.802	583.138	45.6912
1829	0	-49.8687	533.04	939.193	-15.0917	474.453	1158.95	-60.2618	671.321	569.473	-94.0156	702.932	166.219	-158.477	825.335	107.454	411.621	580.062	862.532	413.187	597.988	1070	319.331	585.607	513.939	280.174	476.746	104.125	312.259	583.443	45.5541
1830	0	-50.2022	536.643	938.81	-15.4297	477.859	1158.51	-59.7778	676.342	569.498	-93.7618	710.489	166.718	-157.646	833.27	108.254	411.293	582.866	862.174	412.738	600.209	1070.23	318.922	588.022	513.449	280.071	476.932	104.182	312.22	583.428	45.6727
1831	0	-50.4492	540.125	938.388	-15.6813	481.144	1158.03	-59.4839	681.149	569.415	-93.1987	717.071	166.777	-156.71	841.341	108.826	411.006	585.617	861.743	412.374	602.308	1070.41	318.394	590.291	512.94	279.957	477.113	104.275	312.215	583.456	45.6842
1832	0	-50.7562	543.541	937.855	-15.9928	484.361	1157.43	-59.083	686.136	569.482	-92.5606	724.655	166.722	-155.768	848.688	109.402	410.504	588.481	861.324	411.951	604.341	1070.48	317.82	592.617	512.479	279.842	477.283	104.315	312.251	583.427	45.7303
1833	0	-51.203	547.13	937.229	-16.4442	487.753	1156.75	-58.6622	690.688	569.218	-91.721	731.668	166.635	-154.447	856.209	109.767	410.282	591.269	861.088	411.388	606.547	1070.46	317.231	594.928	511.893	279.711	477.452	104.417	312.301	583.408	45.7601
1834	0	-51.6345	550.539	936.626	-16.8802	490.964	1156.08	-58.2364	695.181	568.903	-90.8067	738.64	166.508	-153.318	863.586	110.239	409.793	594.052	860.742	410.84	608.573	1070.46	316.654	597.144	511.419	279.503	477.638	104.453	312.273	583.36	45.843
1835	0	-51.8681	553.71	936.132	-17.1183	493.937	1155.53	-57.54	699.574	568.552	-89.8498	745.408	166.429	-151.89	870.767	110.376	409.406	596.847	860.375	410.49	610.362	1070.57	316.036	599.43	510.992	279.449	477.848	104.545	312.018	583.455	45.733
1836	0	-52.272	556.993	935.386	-17.5268	497.023	1154.72	-56.9931	703.589	568.037	-88.8941	751.96	166.09	-150.481	877.697	110.579	408.923	599.523	859.997	409.97	612.262	1070.43	315.486	601.651	510.503	279.278	478.056	104.621	312.009	583.428	45.8456
1837	0	-52.6242	560.336	934.768	-17.8835	500.168	1154.04	-56.2366	707.284	567.451	-87.6976	758.138	165.897	-148.821	883.861	110.658	408.724	602.381	859.758	409.502	614.222	1070.42	314.98	603.854	510.019	279.13	478.254	104.695	311.993	583.415	45.8905
1838	0	-52.9195	563.597	934.016	-18.1834	503.231	1153.23	-55.5135	711.31	566.822	-86.5292	764.366	165.44	-147.557	890.857	110.741	408.212	605.021	859.458	409.09	616.101	1070.27	314.468	606.028	509.627	279.046	478.412	104.784	311.931	583.453	45.8962
1839	0	-53.2568	566.608	933.392	-18.5252	506.044	1152.54	-54.6314	715.173	566.089	-85.2473	770.105	165.17	-146.06	897.233	110.694	407.867	607.781	859.223	408.637	617.729	1070.25	314.097	608.173	509.101	278.896	478.616	104.849	311.914	583.42	45.9143
1840	0	-53.7405	569.919	932.582	-19.0135	509.157	1151.67	-53.8344	718.697	565.266	-83.9755	775.869	164.569	-144.415	903.316	110.481	407.458	610.406	858.978	408.037	619.656	1070.05	313.681	610.218	508.636	278.785	478.792	104.914	311.851	583.438	45.9262
1841	0	-54.146	573.054	931.755	-19.4234	512.096	1150.78	-52.9242	722.176	564.445	-82.7135	781.223	164.147	-142.402	908.646	110.014	407.079	613.022	858.732	407.515	621.41	1069.82	313.322	612.234	508.216	278.651	478.96	104.974	311.868	583.427	45.964
1842	0	-54.6133	576.383	930.972	-19.8953	515.226	1149.94	-52.0935	725.442	563.44	-81.3394	786.672	163.348	-140.873	914.628	109.621	406.716	615.594	858.449	406.931	623.355	1069.65	312.947	614.167	507.807	278.536	479.126	105.044	311.894	583.461	45.9738
1843	0	-55.0043	579.675	930.073	-20.2909	518.321	1148.98	-51.1482	728.78	562.479	-79.5004	792.25	162.422	-139.141	920.017	109.014	406.299	618.099	858.174	406.424	625.265	1069.35	312.687	616.186	507.335	278.45	479.286	105.095	311.913	583.44	46.0161
1844	0	-55.4002	582.963	929.212	-20.6913	521.412	1148.06	-50.2393	732.003	561.518	-78.2477	797.019	161.592	-137.199	925.077	108.216	405.804	620.543	857.967	405.912	627.17	1069.09	312.482	617.967	506.956	278.386	479.457	105.175	311.888	583.468	45.9707
1845	0	-55.7699	586.243	928.451	-21.0655	524.493	1147.24	-49.2969	734.872	560.243	-76.7414	801.632	160.607	-135.334	930.078	107.291	405.447	622.966	857.835	405.426	629.067	1068.94	312.266	619.724	506.636	278.281	479.635	105.248	311.844	583.478	45.9741
1846	0	-56.0426	589.416	927.62	-21.3428	527.469	1146.34	-48.4499	737.805	559.151	-75.1994	805.86	159.668	-132.658	934.221	106.072	405.04	625.261	857.649	405.037	630.857	1068.71	312.164	621.509	506.194	278.224	479.818	105.335	311.802	583.517	45.9381
1847	0	-56.5642	592.847	926.622	-21.869	530.702	1145.29	-47.3933	740.681	557.801	-73.6359	809.933	158.404	-131.226	938.447	104.8	404.721	627.628	857.505	404.399	632.906	1068.32	311.905	623.28	505.765	278.147	479.969	105.439	311.82	583.562	45.9204
1848	0	-56.7519	596.462	925.431	-22.0611	534.12	1144.03	-46.5563	743.738	556.63	-72.1507	813.592	157.257	-129.069	942.277	103.336	404.535	629.753	857.279	404.095	635.138	1067.73	311.703	625.01	505.463	278.117	480.105	105.579	311.846	583.55	45.8677
1849	0	-57.3949	599.465	924.648	-22.7086	536.924	1143.19	-45.6362	746.463	555.248	-70.478	817.044	155.872	-126.888	945.812	101.617	404.107	632.149	857.293	403.336	636.758	1067.55	311.57	626.744	505.122	278.073	480.258	105.705	311.907	583.628	45.8192
1850	0	-57.9093	602.922	923.625	-23.2276	540.184	1142.11	-44.7734	749.029	553.842	-68.8869	820.315	154.61	-124.646	949.039	99.7269	403.41	634.366	857.054	402.705	638.832	1067.14	311.512	628.526	504.742	278.014	480.443	105.731	311.829	583.714	45.7561
1851	0	-58.0913	606.643	922.387	-23.4142	543.708	1140.81	-43.9036	751.55	552.301	-67.4249	823.075	153.258	-121.598	951.904	97.6208	402.957	636.571	856.913	402.407	641.171	1066.5	311.21	630.256	504.313	277.967	480.627	105.835	311.802	583.731	45.7131
1852	0	-58.6401	609.915	921.368	-23.9675	546.782	1139.73	-43.073	753.909	550.697	-66.1068	824.795	151.598	-120.015	954.333	95.2002	402.494	638.782	856.743	401.742	643.06	1066.09	311.02	632.027	503.967	277.934	480.835	105.92	311.731	583.772	45.6411
1853	0	-59.1456	613.498	920.112	-24.4776	550.167	1138.41	-42.1318	756.11	548.961	-64.6454	826.678	150.136	-117.808	956.527	92.5207	401.969	640.936	856.574	401.12	645.26	1065.44	310.937	633.759	503.614	277.894	480.948	106.021	311.795	583.803	45.6035
1854	0	-59.78	617.068	919.054	-25.1164	553.54	1137.29	-41.5474	758.681	547.304	-63.3497	828.449	148.591	-115.231	957.927	89.6507	401.481	643.117	856.438	400.369	647.448	1064.99	310.457	635.451	503.274	277.799	481.081	106.109	311.845	583.848	45.6073
1855	0	-60.3936	620.602	917.815	-25.7346	556.875	1135.99	-41.0011	761.181	545.515	-61.7558	830.297	146.768	-112.547	959.405	86.6657	400.893	645.318	856.232	399.64	649.598	1064.35	310.313	637.175	502.694	277.74	481.165	106.247	311.846	583.849	45.5275
1856	0	-61.0204	624.176	916.648	-26.3659	560.253	1134.76	-40.4144	763.202	543.566	-60.6333	831.133	145.136	-110.504	961.286	83.686	400.254	647.406	855.969	398.896	651.791	1063.79	310.173	639.083	502.308	277.699	481.295	106.369	311.843	583.904	45.4548
1857	0	-61.7282	627.771	915.318	-27.0783	563.649	1133.37	-39.6641	764.912	541.534	-59.1456	832.106	143.342	-108.023	962.243	80.4136	399.714	649.575	855.712	397.835	654.126	1063.53	310.084	640.732	501.88	277.602	481.425	106.478	311.885	583.908	45.4398
1858	0	-62.3857	631.258	914.104	-27.7403	566.939	1132.1	-38.6879	766.445	539.494	-57.8302	833.324	141.024	-105.669	963.122	76.9186	399.052	651.678	855.426	396.823	656.354	1063.39	309.417	642.501	501.315	277.507	481.524	106.63	311.841	583.975	45.3617
1859	0	-63.2191	635.146	912.726	-28.5783	570.63	1130.66	-37.7552	767.213	537.23	-56.5144	834.175	138.794	-103.292	963.553	73.4404	398.248	653.782	855.072	395.636	658.984	1063.09	309.142	644.253	500.89	277.481	481.657	106.757	311.906	583.926	45.3938
1860	0	-63.9147	638.718	911.321	-29.2784	574.003	1129.19	-36.4074	767.271	535.038	-55.6818	834.095	136.585	-100.854	963.771	69.6803	397.545	655.988	854.756	394.586	661.296	1062.76	308.568	645.904	500.389	277.387	481.74	106.887	311.88	583.918	45.355
1861	0	-64.7983	642.423	909.94	-30.1666	577.511	1127.75	-35.5888	768.138	532.717	-54.4947	834.574	134.031	-98.2448	963.24	65.8146	396.845	658.06	854.467	393.348	663.743	1062.45	308.463	647.722	499.874	277.311	481.849	106.99	311.919	583.909	45.3797
1862	0	-65.6123	646.147	908.563	-30.9851	581.038	1126.31	-34.9342	769.172	530.21	-53.3805	834.385	131.538	-95.9419	963.11	61.9721	396	660.325	854.086	392.18	666.208	1062.14	307.973	649.42	499.386	277.212	481.933	107.143	311.931	583.951	45.3606
1863	0	-66.3889	649.805	907.192	-31.7662	584.498	1124.88	-34.4441	770.157	527.709	-52.177	834.28	129.084	-93.5794	962.656	58.0219	395.092	662.559	853.703	391.049	668.607	1061.85	307.521	651.236	498.959	277.118	482.047	107.283	311.883	583.954	45.3373
1864	0	-67.3075	653.756	905.764	-32.6893	588.251	1123.39	-33.9948	770.792	525.098	-51.1106	833.992	126.119	-91.1396	961.746	54.0686	394.225	664.765	853.412	389.777	671.3	1061.49	306.983	653.053	498.496	277.03	482.166	107.364	311.824	583.969	45.3314
1865	0	-68.2666	657.676	904.217	-33.653	591.973	1121.78	-33.2661	771.143	522.492	-50.2066	833.286	123.507	-88.7574	960.532	49.923	393.337	667.175	853.127	388.464	673.96	1061.02	306.47	654.875	497.918	276.879	482.243	107.452	311.854	583.974	45.36
1866	0	-69.304	661.606	902.711	-34.6949	595.705	1120.21	-32.731	771.492	519.64	-49.304	832.432	120.726	-86.6029	959.307	45.9389	392.301	669.529	852.805	387.072	676.631	1060.58	305.985	656.666	497.541	276.722	482.365	107.545	311.859	583.979	45.364
1867	0	-70.3126	665.582	901.199	-35.7081	599.484	1118.64	-32.2985	771.68	516.854	-48.3859	830.703	117.655	-84.3952	957.419	41.6466	391.247	671.994	852.469	385.709	679.348	1060.15	305.272	658.49	497.021	276.589	482.487	107.65	311.86	583.957	45.363
1868	0	-71.4119	669.604	899.565	-36.8119	603.308	1116.95	-31.919	771.685	514.181	-47.7093	828.829	114.771	-82.3206	955.208	37.4317	390.115	674.564	852.107	384.189	682.928	1059.19	304.647	660.363	496.459	276.429	482.555	107.761	311.861	583.95	45.3854
1869	0	-72.4389	673.847	898.013	-37.8435	607.353	1115.33	-31.4612	771.784	511.353	-46.5291	826.011	112.198	-80.4972	953.457	37.4533	389.025	677.18	851.799	382.741	686.728	1058.31	303.883	662.351	496.042	276.29	482.655	107.883	311.869	583.943	45.3956
1870	0	-73.6065	677.828	896.418	-39.0156	611.136	1113.68	-31.2054	771.647	508.651	-45.0997	823.588	110.414	-79.0299	953.639	38.5888	387.801	679.9	851.494	381.152	690.268	1057.4	303.252	664.309	495.513	276.076	482.782	108.05	311.942	583.95	45.4169
1871	0	-74.8724	682.146	894.603	-40.286	615.257	1111.8	-30.9114	771.311	505.816	-44.7691	822.818	108.8	-76.9841	954.201	39.1139	386.436	682.645	851.123	379.465	694.143	1056.26	302.132	666.235	494.79	275.949	482.926	108.254	311.996	583.917	45.4405
1872	0	-76.2445	686.14	892.999	-41.6626	619.054	1110.14	-30.2112	770.776	503.225	-43.9862	823.986	108.257	-75.2626	955.131	39.6223	385.012	685.463	850.675	377.671	697.695	1055.33	301.241	668.456	494.283	275.802	483.129	108.481	311.949	583.945	45.4216
1873	0	-77.7621	690.182	891.608	-43.1847	622.898	1108.68	-29.0587	770.241	501.007	-42.2276	825.397	107.606	-74.7456	955.285	39.9008	383.576	688.541	850.275	375.733	701.295	1054.62	300.202	670.718	493.701	275.633	483.369	108.707	311.874	584.003	45.4297
1874	0	-79.2067	694.384	890.24	-44.634	626.902	1107.25	-27.1346	770.034	499.67	-39.9808	826.158	107.428	-74.3519	955.417	40.1291	381.984	691.516	849.929	373.867	705.055	1053.92	299.061	672.825	493.06	275.498	483.607	108.972	311.917	583.986	45.4288
1875	0	-80.8197	698.394	889.424	-46.2515	630.715	1106.38	-25.8935	772.026	498.921	-38.0348	826.918	107.507	-73.5798	955.895	40.5414	380.506	694.648	849.625	371.833	708.623	1053.78	297.859	674.943	492.583	275.294	483.896	109.319	311.822	584.036	45.4377
1876	0	-82.3507	701.781	888.849	-47.787	633.904	1105.74	-25.4191	775.308	498.756	-36.2922	828.31	107.61	-72.8738	956.132	40.8199	378.696	697.618	849.244	369.88	711.568	1053.89	296.41	676.936	492.232	275.096	484.201	109.688	311.711	584.141	45.4527
1877	0	-84.3137	705.248	888.516	-49.7545	637.173	1105.35	-25.4973	779.076	499.03	-35.0423	829.081	107.636	-72.67	956.18	40.8736	377.088	700.527	848.989	367.496	714.592	1054.23	294.981	678.928	491.955	274.854	484.459	110.185	311.679	584.17	45.5009
1878	0	-85.9573	708.146	888.428	-51.4027	639.873	1105.2	-26.0297	783.512	499.562	-34.3093	829.354	107.638	-72.4498	956.04	40.8593	375.411	703.531	848.849	365.431	717.047	1054.82	293.603	680.74	491.811	274.523	484.719	110.653	311.626	584.184	45.5691
1879	0	-87.6275	710.58	888.503	-53.0774	642.11	1105.21	-26.756	786.82	499.821	-33.7666	830.764	107.517	-72.3748	956.213	40.8843	373.629	706.468	848.815	363.34	719.04	1055.57	292.172	682.175	491.74	274.297	484.913	111.214	311.618	584.23	45.5708
1880	0	-89.246	713.198	888.93	-54.7004	644.53	1105.58	-28.7117	791.09	500.256	-33.9543	831.265	107.589	-72.3859	956.31	40.8235	371.648	709.329	848.827	361.3	721.215	1056.67	291.181	683.919	491.91	274.094	485.136	111.933	311.362	584.374	45.553
1881	0	-91.0066	715.393	889.41	-56.4656	646.528	1106	-30.5357	794.237	500.861	-34.1929	831.396	107.547	-72.4521	956.391	40.7347	369.916	711.985	848.962	359.029	726.276	1056.65	290.135	685.253	492.052	274.098	485.362	112.479	311.601	584.356	45.4597
1882	0	-92.7551	717.801	890.224	-58.2186	648.737	1106.75	-31.899	795.964	501.144	-34.4401	831.654	107.55	-72.6748	956.724	40.7139	367.661	714.386	849.097	357.007	729.261	1057.51	289.361	686.079	492.679	274.193	485.631	113.177	311.688	584.402	45.4019
1883	0	-94.891	720.097	890.886	-60.3591	650.836	1107.35	-33.2155	797.211	501.377	-34.7915	831.67	107.533	-72.5854	956.531	40.5814	365.863	716.994	849.459	354.598	732.136	1058.21	288.736	687.125	493.307	274.36	485.906	114.042	311.878	584.422	45.423
1884	0	-96.8582	722.732	891.459	-62.3308	653.273	1107.86	-34.6104	798.194	501.578	-34.9583	831.737	107.52	-72.7413	956.739	40.5686	363.955	719.285	850.069	352.357	735.348	1058.82	288.051	687.849	494.113	274.399	486.226	114.849	312.506	584.542	45.4865
1885	0	-98.9774	725.482	892.114	-64.4545	655.826	1108.46	-36.0601	799.137	501.59	-35.1438	831.646	107.478	-72.682	956.571	40.4715	362.087	721.578	850.835	349.964	738.676	1059.52	287.557	688.632	494.918	274.434	486.626	115.847	311.959	584.642	45.2841
1886	0	-101.06	728.289	892.74	-66.5412	658.435	1109.02	-37.0247	799.824	501.644	-35.2267	831.743	107.535	-72.757	956.725	40.5204	360.319	723.858	851.773	347.608	742.061	1060.18	287.013	689.57	495.917	274.465	486.976	116.797	312.027	584.697	45.2519
1887	0	-103.137	731.213	893.195	-68.6231	661.162	1109.42	-37.8363	800.501	501.503	-35.2668	831.562	107.547	-72.6976	956.562	40.4504	358.509	726.133	852.689	345.257	745.563	1060.68	286.467	690.602	496.776	274.413	487.385	117.918	312.59	584.726	45.4864
1888	0	-105.189	734.055	893.482	-70.6802	663.805	1109.64	-38.5355	801.542	501.206	-35.2995	831.682	107.341	-72.6784	956.552	40.4542	356.767	728.558	853.612	342.931	748.982	1061.01	285.758	691.925	497.592	274.629	487.827	119.081	312.323	584.877	45.2828
1889	0	-107.265	737.451	893.697	-72.7606	667.004	1109.8	-39.4478	801.936	501.006	-35.3969	831.633	107.181	-72.691	956.556	40.456	355.006	731.102	854.43	340.582	752.956	1061.26	285.104	693.235	498.401	274.715	488.503	120.032	312.382	585.009	45.2311
1890	0	-109.286	740.641	893.763	-74.7857	669.996	1109.8	-40.166	802.532	500.79	-35.335	831.594	107.013	-72.6921	956.545	40.4609	353.222	733.756	855.128	338.288	756.723	1061.37	284.793	694.419	499.183	274.85	489.146	121.243	312.65	585.252	45.2847
1891	0	-111.064	743.885	893.793	-76.5688	673.042	1109.77	-40.9496	803.563	500.6	-35.412	831.565	106.986	-72.6792	956.579	40.4823	351.672	736.624	855.764	336.235	760.545	1061.44	284.119	696.308	499.857	274.878	489.772	122.474	312.75	585.442	45.3476
1892	0	-112.837	747.403	893.842	-78.3458	676.363	1109.76	-41.5592	804.578	500.531	-35.1872	832.167	106.657	-72.6638	956.621	40.4999	349.899	739.545	856.349	334.189	764.641	1061.53	283.5	698.336	500.395	274.871	490.671	123.585	312.755	585.497	45.4705
1893	0	-114.65	750.443	893.864	-80.1631	679.205	1109.72	-42.3193	806.003	500.58	-35.0961	832.389	106.503	-72.6647	956.635	40.4908	348.229	742.647	856.878	332.103	768.259	1061.59	282.64	700.919	500.745	274.805	491.64	124.941	312.829	585.721	45.5423
1894	0	-116.441	753.435	893.755	-81.959	682	1109.55	-42.5234	806.765	500.504	-34.8459	832.523	106.332	-72.6531	956.612	40.5008	346.562	745.807	857.226	330.038	771.829	1061.52	281.956	703.929	501.004	274.731	492.541	126.366	312.955	585.968	45.6491
1895	0	-118.202	756.528	893.438	-83.7245	684.895	1109.17	-43.2861	808.37	500.421	-34.4522	833.123	106.174	-72.6066	956.611	40.5637	344.97	749.101	857.468	328.003	775.5	1061.25	281.122	707.588	501.192	274.751	493.647	128.113	312.914	586.221	45.7017
1896	0	-119.873	759.723	893.319	-85.3996	687.892	1108.99	-43.9899	810.294	500.286	-33.9618	833.685	105.995	-72.5831	956.668	40.5693	343.283	752.488	857.618	326.059	779.272	1061.17	280.301	711.479	501.235	274.651	495.042	129.634	312.989	586.49	45.906
1897	0	-121.518	762.859	893.126	-87.0493	690.83	1108.74	-44.7046	812.516	500.128	-33.6118	833.733	105.745	-72.5262	956.709	40.6167	341.579	756.029	857.62	324.14	782.986	1061.02	279.671	715.638	500.986	274.737	496.53	131.267	313.056	586.827	46.1635
1898	0	-122.918	766.001	892.816	-88.454	693.775	1108.37	-45.3603	815.014	499.897	-33.0916	834.163	105.462	-72.4118	956.766	40.6864	339.971	759.596	857.52	322.466	786.706	1060.75	278.687	720.232	500.92	274.765	498.013	133.151	313.633	587.183	46.6115
1899	0	-124.438	769.608	892.393	-89.9785	697.184	1107.88	-45.8054	817.487	499.578	-32.7457	834.611	105.292	-72.4352	956.767	40.715	338.266	763.218	857.371	320.673	790.89	1060.36	278.047	724.783	500.644	274.749	499.65	134.971	313.237	587.495	46.5794
1900	0	-125.937	773.235	891.948	-91.4822	700.613	1107.38	-46.8124	820.346	499.343	-32.4091	835.148	104.973	-72.3647	956.771	40.7696	336.706	766.968	857.132	318.9	795.095	1059.96	277.309	729.881	500.388	274.706	501.385	136.956	313.303	587.847	46.7924
1901	0	-127.283	777.026	891.531	-92.8331	704.207	1106.9	-47.4264	822.599	499.029	-32.1112	835.745	104.881	-72.3267	956.758	40.8165	335.25	770.586	856.943	317.28	799.464	1059.58	276.838	734.741	500.589	274.785	503.398	139.074	312.975	588.32	46.9377
1902	0	-128.701	781.168	891.315	-94.2557	708.152	1106.62	-47.3263	823.62	498.934	-31.7878	836.119	104.589	-72.3071	956.811	40.8363	333.832	774.348	856.842	315.588	804.184	1059.41	276.22	739.938	500.342	274.788	505.509	141.273	313.536	588.702	47.6113
1903	0	-130.045	785.106	891.219	-95.6043	711.891	1106.46	-47.8837	825.965	498.98	-31.5664	836.368	104.379	-72.2559	956.826	40.8943	332.323	778	856.751	313.971	808.699	1059.35	275.804	745.347	500.319	274.794	507.738	143.781	313.532	589.336	47.8941
1904	0	-131.366	789.123	891.236	-96.9291	715.711	1106.42	-48.5512	827.905	498.978	-31.3258	836.777	104.172	-72.2424	956.825	40.9157	330.892	781.767	856.707	312.377	813.294	1059.41	275.367	751.175	500.289	274.535	510.373	146.388	313.463	589.622	48.3999
1905	0	-132.736	793.093	891.282	-98.3036	719.483	1106.4	-49.4706	830.013	499.065	-31.1717	837.336	103.915	-72.226	956.809	40.9002	329.483	785.314	856.798	310.733	817.842	1059.5	275.129	757.299	500.456	274.293	513.323	149.433	313.692	589.959	48.9788
1906	0	-134.113	797.034	891.33	-99.6854	723.227	1106.39	-50.4539	832.083	498.902	-31.1999	837.722	103.83	-72.2175	956.891	40.937	328.25	788.74	857.001	309.061	821.222	1059.76	274.716	764.151	500.577	274.029	516.7	152.818	313.542	590.825	49.7797
1907	0	-135.61	800.731	891.48	-101.187	726.726	1106.48	-51.3186	833.587	498.672	-31.2283	837.778	103.768	-72.2253	956.927	40.9409	327.067	792.061	857.383	307.27	824.359	1060.12	274.557	771.61	501.064	273.467	520.722	156.658	313.643	591.33	51.2424
1908	0	-136.792	804.204	891.41	-102.373	730.001	1106.35	-51.3405	833.934	498.675	-31.2896	837.85	103.612	-72.1701	956.876	40.9491	325.862	795.122	857.849	305.794	827.271	1060.27	274.776	780.098	501.665	272.818	525.485	160.923	313.004	592.532	52.8417
1909	0	-138.074	807.601	891.413	-103.66	733.201	1106.29	-52.0566	834.903	498.523	-31.3004	838.134	103.489	-72.1583	956.906	40.919	324.871	798.09	858.478	304.513	830.128	1060.46	275.188	789.547	502.32	272.024	530.664	165.984	312.864	593.265	55.142
1910	0	-139.359	810.914	891.379	-104.949	736.316	1106.2	-52.8101	835.992	498.327	-31.4685	837.386	103.596	-72.164	956.952	40.9388	323.839	800.626	859.083	303.229	832.9	1060.62	275.752	799.824	503.361	270.795	536.691	171.25	312.247	594.862	57.8575
1911	0	-140.416	814.096	891.304	-106.326	739.918	1106.6	-53.6436	837.07	498.172	-31.4909	837.981	103.356	-72.1478	956.918	40.9544	323.099	803.032	859.821	302.173	835.542	1060.74	276.51	810.597	504.587	269.639	543.901	176.939	311.36	596.667	61.1336
1912	0	-141.261	816.769	891.158	-107.49	743.012	1106.94	-54.2195	837.638	497.978	-31.8198	838.171	103.373	-72.1469	956.912	40.9538	322.272	805.092	860.717	301.329	837.675	1060.79	277.363	821.96	506.105	268.441	551.421	182.875	310.348	598.749	65.0474
1913	0	-142.28	819.596	890.897	-109.075	747.792	1107.09	-54.9363	838.247	497.725	-31.8228	838.15	103.148	-72.1367	956.88	40.9655	321.795	806.929	861.542	300.312	839.961	1060.72	278.143	833.415	507.895	267.125	559.433	189.31	308.615	601.957	69.7474
1914	0	-143.099	822.274	890.52	-110.748	753.263	1107.19	-55.7675	839.471	497.775	-32.1622	836.971	103.158	-72.127	956.948	40.9549	321.164	808.585	862.242	299.493	842.098	1060.53	278.757	845.09	509.929	265.463	567.998	195.803	307.245	605.5	75.1801
1915	0	-143.688	824.399	890.169	-111.527	756.611	1107.17	-56.3246	839.98	497.468	-32.2711	836.765	103.056	-72.1326	956.996	40.975	320.733	809.956	862.751	298.906	843.683	1060.38	280.565	856.605	512.115	263.297	576.838	202.701	305.37	609.958	81.2172
1916	0	-144.407	826.782	889.809	-112.437	760.215	1107.15	-56.9623	840.56	497.255	-32.3504	836.982	102.967	-72.1463	956.933	40.9379	320.383	811.314	863.366	298.188	845.525	1060.21	281.614	867.45	514.532	261.021	585.626	208.814	303.307	615.315	87.566
1917	0	-145.107	829.29	889.373	-113.328	763.944	1107.05	-57.742	840.694	497.08	-32.4711	837.13	102.871	-72.1424	956.92	40.982	320.008	812.513	863.685	297.489	847.493	1059.97	283.325	876.735	517.296	258.19	593.918	214.757	302.113	622.078	92.7617
1918	0	-145.74	831.477	888.934	-114.151	767.352	1106.95	-58.3112	840.922	496.895	-32.5366	837.244	102.763	-72.1457	956.927	40.9375	319.818	813.697	863.948	296.858	849.139	1059.72	284.398	886.357	520.082	255.468	602.493	219.39	299.929	631.299	97.0859
1919	0	-146.353	833.407	888.401	-114.955	770.504	1106.76	-58.9156	841.213	496.7	-32.6678	837.334	102.72	-72.1815	956.936	40.9421	319.724	814.86	863.788	296.246	850.529	1059.38	285.664	895.277	522.95	252.992	612.725	222.257	298.009	642.792	101.082
1920	0	-146.804	835.184	887.995	-115.597	773.502	1106.69	-59.4099	841.376	496.535	-32.7909	837.089	102.567	-72.1856	956.969	40.9753	319.899	816.093	863.89	295.795	851.765	1059.17	287.286	903.408	526.133	250.824	624.203	223.276	295.846	655.779	102.561
1921	0	-147.225	836.929	887.724	-115.954	776.515	1106.72	-59.8644	841.504	496.385	-32.9051	837.045	102.56	-72.2005	956.965	40.9461	320.064	817.347	864.107	295.375	852.97	1059.09	288.52	911.24	529.307	248.913	637.05	222.561	293.264	670.148	102.191
1922	0	-147.725	838.468	887.409	-116.489	780.053	1106.68	-60.3868	841.739	496.2	-33.0311	837.046	102.502	-72.1944	956.923	40.9567	320.145	818.635	864.791	294.877	853.968	1058.97	289.531	918.665	532.301	247.298	650.423	220.645	291.391	685.908	100.764
1923	0	-148.104	840.012	887.296	-116.875	783.213	1106.73	-60.8414	842.106	496.085	-33.1756	836.754	102.532	-72.2226	956.904	40.9405	320.448	819.845	865.925	294.499	854.971	1059.05	290.839	925.781	535.165	245.886	664.645	217.413	290.184	702.999	98.1238
1924	0	-148.517	841.865	887.2	-117.292	786.179	1106.86	-61.0843	842.314	495.839	-33.055	837.408	102.591	-72.2235	956.958	40.9281	320.641	821.081	867.545	294.088	856.284	1059.14	292.27	932.243	537.552	244.853	679.917	212.829	288.714	722.124	94.5151
1925	0	-148.927	843.781	887.153	-117.594	789.245	1106.89	-61.2867	842.639	495.751	-33.3032	836.936	102.47	-72.2184	956.874	40.9379	320.951	822.354	869.241	293.678	857.659	1059.29	293.229	938.598	540.013	244.428	696.168	207.124	288.086	742.673	90.2004
1926	0	-149.153	845.306	887.102	-117.765	791.908	1107.17	-61.4171	843.362	495.821	-33.3842	836.663	102.487	-72.2572	956.935	40.9249	321.1	823.683	870.719	293.453	858.644	1059.43	294.331	944.71	542.352	244.363	713.26	200.542	287.714	764.477	85.5049
1927	0	-149.165	847.105	887.116	-118.029	794.624	1107.49	-61.5186	844.013	495.702	-33.4198	836.604	102.512	-72.2358	956.911	40.9236	321.442	825.058	871.993	293.508	861.379	1059.27	295.587	950.114	544.361	244.892	731.025	193.206	287.971	787.625	80.4678
1928	0	-149.05	848.644	887.101	-118.034	796.858	1107.71	-61.5269	844.639	495.673	-33.348	837.134	102.496	-72.2273	956.954	40.9271	321.807	826.579	873.042	293.689	863.853	1059.08	297.035	955.223	546.436	245.988	749.571	185.555	288.756	811.553	75.5038
1929	0	-148.899	850.475	887.039	-118.001	799.126	1107.77	-61.4171	845.399	495.656	-33.3772	837.147	102.554	-72.2273	956.906	40.9368	322.155	828.16	873.876	293.907	866.621	1058.85	296.353	959.226	547.685	247.625	768.486	177.799	289.92	836.343	70.5207
1930	0	-148.717	852.288	886.946	-117.902	801.958	1108.31	-61.354	846.275	495.611	-33.3657	837.118	102.57	-72.2241	956.905	40.9378	322.506	829.883	874.561	294.155	869.369	1058.58	296.749	963.405	548.979	249.671	787.91	170.187	291.685	861.411	66.3139
1931	0	-148.552	854.554	886.947	-117.699	804.648	1108.62	-60.8361	847.335	495.623	-33.3143	836.962	102.817	-72.202	956.951	40.9562	322.778	831.678	875.306	294.387	872.571	1058.4	297.044	967.138	550.01	252.309	807.62	162.819	293.852	886.394	62.6106
1932	0	-147.883	856.297	886.877	-117.271	807.192	1108.96	-60.4227	848.329	495.678	-33.2744	837.166	102.75	-72.1767	956.95	40.9407	323.276	833.589	875.883	295.122	875.25	1058.16	297.013	970.551	550.818	255.535	827.248	156.002	296.514	911.128	59.7426
1933	0	-147.195	858.168	886.767	-116.809	809.893	1109.29	-60.0416	849.337	495.736	-33.1909	837.141	102.842	-72.1931	956.912	40.9658	323.645	835.641	876.398	295.877	878.056	1057.88	296.814	973.71	551.405	258.706	846.509	149.902	299.584	935.109	57.3607
1934	0	-146.212	860.099	886.657	-116.074	812.563	1109.63	-59.5215	850.5	495.845	-33.1269	837.059	102.953	-72.1624	956.924	40.9799	324.143	837.765	876.884	296.926	880.923	1057.59	296.534	976.744	551.818	262.248	865.344	144.348	303.084	958.136	55.7908
1935	0	-145.384	862.35	886.788	-115.334	815.278	1110.07	-58.8417	851.8	496.008	-32.9971	837.094	103.013	-72.1383	956.967	40.9712	324.852	840.007	877.216	297.821	884.11	1057.55	296.281	979.744	551.96	265.805	883.426	139.512	306.979	980.032	55.0256
1936	0	-144.626	865.197	886.827	-114.286	818.146	1110.37	-58.3413	852.714	496.068	-32.866	837.278	103.1	-72.1399	956.958	40.9883	325.703	842.452	877.473	298.645	887.892	1057.41	296.163	982.844	552.001	269.687	900.85	135.576	311.291	1000.89	55.0443
1937	0	-143.55	867.487	886.875	-113.125	821.079	1110.6	-57.6435	853.811	496.135	-32.812	837.159	103.185	-72.1421	956.934	41.0053	326.655	845.03	877.661	299.788	891.118	1057.29	295.777	985.841	551.681	273.184	917.331	132.139	315.359	1020.19	55.8596
1938	0	-142.008	869.115	886.951	-111.744	823.611	1110.96	-56.8122	855.041	496.24	-32.6401	837.017	103.235	-72.1281	957.006	40.9933	327.752	847.839	877.709	301.396	893.682	1057.19	295.159	989.212	551.251	276.988	932.576	129.457	319.066	1038.12	56.7448
1939	0	-140.773	871.393	887.024	-110.39	826.36	1111.33	-56.1228	856.284	496.473	-32.5442	837.057	103.424	-72.1409	957.015	40.9796	329.115	850.763	877.478	302.698	896.897	1057.09	294.614	992.382	550.583	280.667	946.238	127.101	323.486	1053.99	58.3186
1940	0	-139.352	873.438	887.283	-108.838	828.691	1111.52	-55.3702	857.476	496.497	-32.3527	836.994	103.534	-72.1277	957.023	40.9796	330.419	853.922	876.974	304.185	899.877	1057.17	294.099	995.347	549.708	284.245	958.624	125.173	326.601	1068.33	59.4963
1941	0	-138.056	875.566	887.482	-107.192	831.356	1111.6	-54.3849	858.603	496.647	-32.1678	837.113	103.721	-72.1284	957.012	40.9935	331.96	857.448	876.28	305.548	902.941	1057.2	294.277	998.2	548.887	287.263	969.937	123.447	329.802	1081.31	60.424
1942	0	-136.515	877.563	887.696	-105.341	834.25	1111.96	-53.3769	859.923	496.855	-31.8249	837.282	103.794	-72.1254	957.002	41.0114	333.61	861.303	875.272	307.155	905.874	1057.23	294.111	1000.99	547.906	289.802	979.773	121.778	331.917	1092.57	61.0572
1943	0	-134.92	879.317	888	-103.373	837.094	1112.16	-52.3888	861.469	497.069	-31.5207	837.714	103.936	-72.1328	956.962	40.9776	335.11	865.543	873.997	308.816	908.563	1057.36	293.818	1003.67	546.744	292.091	987.947	120.169	333.653	1101.94	61.3113
1944	0	-133.401	881.206	888.404	-101.459	839.671	1112.32	-51.4498	862.922	497.272	-31.2222	838.223	104.031	-72.1251	956.998	41.0104	336.688	869.748	872.597	310.401	911.388	1057.59	293.442	1006.09	545.409	293.893	994.628	118.548	334.63	1109.72	61.3968
1945	0	-131.764	883.073	888.854	-99.1944	841.978	1112.8	-50.1711	864.235	497.522	-30.8607	838.833	104.027	-72.1315	956.955	40.991	338.153	874.289	871.02	312.105	914.191	1057.87	293.409	1007.94	543.84	295.049	999.793	117.53	335.164	1114.4	60.9704
1946	0	-130.101	884.793	889.517	-96.8122	843.905	1113.3	-49.2384	865.597	497.965	-30.6961	839.107	104.075	-72.1608	956.92	40.9872	339.637	878.956	869.672	313.835	916.847	1058.36	293.483	1009.5	542.062	295.668	1003.04	116.225	335.102	1117.04	59.2457
1947	0	-128.212	886.665	889.999	-94.2716	845.719	1113.76	-47.9642	867.405	498.16	-30.5101	839.113	104.316	-72.1511	956.982	40.9792	341.068	883.875	868.36	315.79	919.654	1058.67	293.791	1011.21	540.251	295.265	1003.26	114.682	335.36	1116.92	56.8091
1948	0	-126.34	888.66	890.687	-91.5289	847.184	1114.59	-46.8497	868.945	498.619	-30.1552	839.052	104.481	-72.1391	956.988	40.994	342.657	889.094	867.055	318.018	924.838	1058.43	293.966	1012.92	538.441	294.113	1002.52	113.492	334.898	1117.5	56.1131
1949	0	-124.366	890.564	891.406	-88.6127	849.122	1115.3	-45.4973	870.881	498.914	-30.0921	839.494	104.7	-72.1562	956.884	40.9682	344.002	894.552	865.933	320.348	929.93	1058.22	293.745	1014.69	536.68	292.982	1003.38	112.632	333.632	1118.28	55.6675
1950	0	-122.004	892.19	891.961	-85.5819	850.935	1116.08	-43.8318	872.032	498.978	-29.5441	838.704	105.424	-72.1512	956.964	40.9921	345.718	900.279	864.694	323.067	934.743	1057.85	293.522	1016.63	535.543	293.03	1005.64	112.183	332.723	1119.21	54.6241
1951	0	-119.754	894.297	892.834	-83.385	852.882	1116.91	-42.4544	873.914	499.615	-29.3392	838.786	105.724	-72.145	956.939	40.9736	347.556	906.338	863.737	325.702	940.078	1057.5	293.776	1019.32	535.245	293.308	1006.72	112.124	333.202	1119.42	53.7193
1952	0	-117.375	896.529	893.791	-81.0604	854.955	1117.82	-40.6613	876.125	500.064	-29.2264	838.961	106.003	-72.1476	956.952	41.0268	349.874	912.409	863.453	328.281	944.246	1057.67	293.596	1022.8	535.71	293.794	1007.38	112.251	333.537	1119.58	53.3823
1953	0	-115.057	898.729	894.789	-78.7957	856.995	1118.77	-38.8838	878.462	500.466	-29.1711	839.02	106.361	-72.1373	956.963	41.0294	351.824	918.623	863.794	330.8	948.381	1057.88	293.842	1026.83	536.355	293.947	1008.19	112.214	333.268	1119.91	53.2792
1954	0	-112.347	900.719	895.581	-76.1403	858.826	1119.52	-37.1514	880.697	500.907	-28.6776	839.598	106.718	-72.1174	956.93	41.0395	353.824	924.432	864.457	333.709	952.307	1057.88	294.122	1030.76	536.615	294.152	1008.99	112.135	332.771	1120.17	53.0544
1955	0	-109.728	902.387	896.245	-73.575	860.335	1120.13	-35.5223	882.777	501.311	-28.4397	839.954	107.012	-72.12	957.06	41.0872	355.643	929.917	865.348	336.528	955.911	1057.76	294.45	1034.24	536.381	294.356	1009.56	111.947	332.795	1120.25	52.6479
1956	0	-107.009	904.414	897.076	-70.9097	862.201	1120.92	-33.9258	884.753	501.771	-28.327	840.078	107.482	-72.1162	957.039	41.0868	357.762	935.035	866.262	339.448	959.873	1057.8	295.21	1037.21	535.965	294.525	1010.17	111.756	332.588	1120.72	52.4504
1957	0	-104.358	906.452	897.735	-68.3122	864.081	1121.53	-32.3368	886.804	502.279	-28.3748	840.315	107.945	-72.1167	957.017	41.1025	359.855	940.121	866.858	342.299	963.847	1057.68	295.935	1039.69	535.562	294.817	1010.73	111.618	332.497	1121	52.2017
1958	0	-101.74	908.537	898.486	-65.7485	866.006	1122.24	-30.8052	888.777	502.782	-28.0632	840.844	108.448	-72.0988	956.986	41.0829	362.187	945.223	867.325	345.117	967.867	1057.64	296.987	1041.98	535.23	295.061	1011.28	111.54	332.449	1121.15	52.0274
1959	0	-98.9935	910.492	899.258	-63.0554	867.802	1122.96	-29.1975	890.591	503.39	-28.2071	840.933	109.003	-72.1136	957.016	41.1011	364.692	950.328	867.668	348.064	971.758	1057.62	298.31	1044.09	534.928	294.993	1011.73	111.275	332.664	1121.2	51.9329
1960	0	-96.3931	912.64	900.008	-60.5089	869.79	1123.66	-27.7437	892.541	504.018	-28.3504	840.648	109.831	-72.1028	957.074	41.1069	367.289	955.155	868.112	350.864	975.841	1057.59	299.603	1046.01	534.656	295.074	1012.08	111.075	332.705	1121.39	51.8072
1961	0	-93.6341	914.632	900.776	-57.8036	871.623	1124.39	-26.1738	894.467	504.694	-28.3123	840.788	110.825	-72.1297	957.018	41.0719	369.988	959.696	868.353	353.824	979.769	1057.57	301.012	1047.75	534.252	295.249	1012.38	110.961	332.725	1121.53	51.7503
1962	0	-91.102	916.767	901.663	-55.3254	873.598	1125.23	-24.7995	896.34	505.428	-28.3202	840.438	111.717	-72.1684	957.022	41.0217	372.629	963.944	868.587	356.556	983.84	1057.67	302.323	1049.28	533.88	295.346	1012.59	110.769	332.655	1121.67	51.7039
1963	0	-88.478	918.61	902.502	-52.7551	875.282	1126.02	-23.4597	898.271	506.313	-28.4592	840.719	112.786	-72.1488	957.106	40.996	375.205	967.959	868.777	359.38	987.619	1057.72	303.684	1050.64	533.654	295.414	1012.84	110.597	332.432	1121.7	51.5831
1964	0	-85.996	920.466	903.571	-50.327	876.978	1127.04	-22.2279	900.027	507.27	-28.4508	841.422	113.582	-72.1705	957.078	40.9781	377.807	971.734	869.041	362.062	991.41	1058	305.122	1051.87	533.483	295.675	1013.09	110.433	332.232	1121.77	51.4926
1965	0	-83.6866	922.556	904.768	-48.0714	878.909	1128.19	-21.1713	902.141	508.251	-28.4196	842.337	114.764	-72.2192	957.211	40.9534	380.353	975.207	869.159	364.572	995.436	1058.41	306.6	1053.02	533.354	295.801	1013.35	110.365	332.278	1121.79	51.3912
1966	0	-81.2969	924.664	905.848	-45.7355	880.857	1129.23	-19.9837	904.297	509.411	-28.3988	843.049	116.036	-72.276	957.169	40.9284	382.732	978.456	869.351	367.162	999.479	1058.7	307.889	1053.83	533.174	295.791	1013.73	110.138	332.242	1121.89	51.3001
1967	0	-78.8078	926.54	907.255	-43.3001	882.574	1130.59	-18.9569	906.457	510.808	-28.4041	843.186	117.461	-72.3357	957.156	40.8747	385.117	981.422	869.609	369.851	1003.29	1059.32	309.265	1054.52	533.03	296.068	1013.55	110.122	332.339	1121.99	51.3023
1968	0	-76.5761	928.394	908.697	-41.1223	884.268	1131.98	-18.0273	908.777	512.012	-28.1868	844.026	119.002	-72.4524	957.217	40.8111	387.32	984.165	869.852	372.283	1007.08	1059.98	310.937	1055.25	532.963	296.212	1013.56	110.033	332.265	1122.06	51.2425
1969	0	-74.3718	930.288	910.297	-38.9717	886.003	1133.53	-17.2321	911.186	513.504	-28.2061	844.583	120.555	-72.5801	957.32	40.7657	389.477	986.579	869.869	374.688	1010.91	1060.79	312.275	1055.47	532.892	296.32	1013.56	109.91	332.373	1122.15	51.3137
1970	0	-72.3135	932.13	911.913	-36.9672	887.685	1135.1	-16.3368	913.483	514.903	-28.1617	845.534	122.22	-72.8269	957.535	40.7155	391.496	988.859	870.155	376.946	1014.69	1061.62	313.686	1055.41	532.829	296.438	1013.59	109.832	332.184	1122.14	51.2296
1971	0	-70.3534	933.706	913.726	-35.0609	889.102	1136.87	-16.2428	916.999	516.223	-28.0262	846.781	123.727	-72.9913	957.538	40.6758	393.14	991.072	870.191	379.106	1018.2	1062.64	315.02	1055.19	532.785	296.599	1013.6	109.736	332.238	1122.07	51.2697
1972	0	-68.7298	935.139	915.698	-33.4912	890.376	1138.8	-15.923	920.242	517.881	-27.9256	847.594	125.386	-73.2099	957.605	40.6249	394.74	993.176	870.246	380.93	1021.57	1063.83	316.572	1054.89	532.801	296.736	1013.64	109.629	332.236	1122.22	51.2585
1973	0	-67.0229	936.844	917.412	-31.838	891.921	1140.46	-15.0266	922.85	519.433	-27.6416	848.969	126.905	-73.3669	957.603	40.6215	396.425	995.163	870.438	382.837	1025.21	1064.76	317.881	1054.55	532.832	296.928	1013.64	109.545	332.187	1122.12	51.1885
1974	0	-65.2878	938.346	919.22	-30.1568	893.263	1142.22	-14.6999	925.882	520.995	-27.4047	850.073	128.613	-73.4733	957.529	40.5667	397.753	997.092	870.847	384.772	1028.65	1065.78	319.34	1054.17	532.809	297.094	1013.6	109.472	332.21	1122.29	51.0623
1975	0	-63.7651	939.841	921.12	-28.6878	894.599	1144.08	-14.5024	930.019	522.668	-26.9526	851.3	130.344	-73.5598	957.506	40.583	399.171	998.957	871.354	386.495	1032.08	1066.89	320.604	1053.61	532.929	297.253	1013.52	109.376	332.119	1122.19	51.092
1976	0	-62.2763	941.238	922.947	-27.2529	895.837	1145.86	-14.6541	934.084	524.193	-26.5294	853.114	131.972	-73.7007	957.519	40.5876	400.56	1000.89	871.898	388.184	1035.41	1067.93	321.784	1053.12	532.903	297.409	1013.46	109.29	332.12	1122.2	51.0683
1977	0	-60.7686	942.728	924.728	-25.799	897.167	1147.59	-14.7859	937.442	525.576	-26.2312	853.883	133.652	-73.7965	957.543	40.6241	401.995	1002.74	872.384	389.892	1038.83	1068.92	323.482	1052.86	532.992	297.503	1013.31	109.115	332.232	1122.3	51.0942
1978	0	-59.394	944.126	926.601	-24.4782	898.406	1149.42	-14.7505	941.527	527.123	-25.8699	855.393	134.993	-73.9049	957.539	40.6054	403.196	1004.72	872.823	391.467	1042.17	1070.01	324.964	1052.48	532.986	297.632	1013.26	109.044	332.262	1122.3	51.0213
1979	0	-58.113	945.44	928.179	-23.251	899.56	1150.95	-14.7632	944.445	528.409	-25.1184	857.326	136.655	-73.9738	957.48	40.5387	404.454	1006.62	873.313	393.104	1044.35	1070.33	325.425	1051.98	532.976	297.777	1013.18	108.965	332.219	1122.35	50.9966
1980	0	-56.8509	947.088	929.758	-22.0427	901.049	1152.48	-16.0452	950.278	529.996	-24.8215	859.113	138.006	-74.1058	957.768	40.682	405.756	1008.82	873.705	394.723	1046.86	1070.66	326.501	1051.75	532.936	297.848	1013.08	108.894	332.246	1122.35	51.028
1981	0	-55.6038	948.273	931.218	-20.8494	902.074	1153.9	-16.875	954.717	531.271	-24.5591	861.091	139.303	-74.6052	958.129	40.5971	407.123	1010.86	873.927	396.406	1048.69	1070.89	327.618	1051.59	532.869	297.944	1013.01	108.792	332.257	1122.34	51.0359
1982	0	-54.5565	949.74	932.566	-19.8559	903.382	1155.2	-17.6071	959.017	532.506	-24.6401	862.293	140.66	-75.0381	958.178	40.643	408.253	1013.05	874.034	397.89	1050.81	1071	328.621	1051.6	532.804	298.002	1012.99	108.71	332.272	1122.36	51.0577
1983	0	-53.3694	951.368	933.837	-18.7226	904.85	1156.42	-17.9951	962.536	533.84	-24.7208	864.327	141.987	-75.6853	959.239	40.7601	409.432	1015.22	874.081	399.513	1053.09	1071.04	329.792	1051.77	532.723	297.964	1013.01	108.571	332.219	1122.32	51.0479
1984	0	-52.2535	953.07	935.087	-17.6605	906.392	1157.63	-18.6022	966.171	535.005	-25.2287	867.194	142.887	-76.7091	960.808	41.0159	410.526	1017.37	874.107	401.065	1055.44	1071.05	330.919	1052.13	532.66	298.047	1012.97	108.489	332.278	1122.32	51.0564
1985	0	-51.2368	954.838	935.995	-16.6976	908.001	1158.49	-19.222	969.564	536.019	-26.0473	869.422	144.248	-78.028	962.644	41.4124	411.618	1019.57	874.065	402.518	1057.86	1070.73	331.912	1052.55	532.483	298.068	1012.9	108.441	332.193	1122.32	51.0305
1986	0	-50.1265	956.493	937.063	-15.6411	909.497	1159.51	-20.1478	973.159	536.985	-27.3373	872.349	145.296	-79.7984	965.06	41.8688	412.824	1021.67	874.015	404.064	1060.16	1070.56	331.769	1052.84	532.169	298.013	1012.97	108.343	332.221	1122.29	51.0444
1987	0	-49.1804	958.062	937.803	-14.7488	910.906	1160.2	-20.7843	976.327	537.989	-28.7559	876.159	146.131	-81.8556	967.963	42.266	413.765	1023.87	873.689	405.329	1061.54	1070.69	332.662	1053.7	532.03	298.061	1013.01	108.31	332.244	1122.29	51.0867
1988	0	-48.0423	959.844	938.565	-13.6645	912.529	1160.92	-22.2004	980.131	538.967	-30.4616	880.598	146.62	-84.3684	971.871	42.766	414.599	1026.12	873.483	406.786	1063.13	1070.85	333.235	1054.62	531.768	298.03	1013	108.271	332.289	1122.39	51.1022
1989	0	-46.9093	961.574	939.229	-12.5853	914.099	1161.54	-23.1282	982.959	539.701	-32.6144	885.479	147.027	-87.2214	976.739	43.2046	415.696	1028.21	873.253	408.238	1064.67	1070.9	333.932	1055.75	531.534	298.003	1013.1	108.228	332.028	1122.22	51.1183
1990	0	-45.8824	963.639	939.855	-11.6122	916.005	1162.12	-23.8868	985.751	540.538	-35.0859	890.609	147.458	-90.3713	981.989	43.7542	416.809	1030.27	873.019	409.583	1066.55	1070.92	334.534	1057.02	531.308	298.156	1013.15	108.342	331.93	1122.1	51.0629
1991	0	-44.8892	965.682	940.342	-10.6728	917.889	1162.56	-24.6188	988.639	541.286	-37.905	896.612	147.784	-93.7569	988.228	44.197	417.711	1032.38	872.716	410.895	1068.4	1070.79	334.993	1058.37	531.03	297.828	1013.36	108.14	332.217	1121.95	51.2023
1992	0	-43.7768	967.426	940.868	-9.61416	919.473	1163.04	-25.6423	991.783	542.051	-41.1142	903.066	147.768	-97.5418	995.478	44.9066	418.661	1034.39	872.349	412.326	1069.96	1070.71	335.409	1059.86	530.687	297.73	1013.47	108.096	331.973	1122.22	51.1603
1993	0	-42.7197	969.322	941.251	-8.61091	921.209	1163.37	-26.8032	995.197	542.857	-44.387	910.234	147.89	-101.167	1002.92	45.5145	419.647	1036.41	872.026	413.702	1071.66	1070.48	335.927	1061.52	530.328	297.626	1013.52	108.081	331.947	1122.19	51.1724
1994	0	-41.7779	971.306	941.604	-7.72289	923.034	1163.68	-27.9824	998.766	543.647	-47.8867	917.616	148.094	-104.963	1011.18	46.6409	420.355	1038.38	871.653	414.962	1073.46	1070.23	336.221	1063.19	529.985	297.513	1013.6	108.096	331.981	1122.24	51.2119
1995	0	-40.9869	973.291	941.949	-6.98575	924.859	1163.98	-29.2319	1002.65	544.498	-51.3778	924.871	148.365	-108.95	1020.23	48.1233	421.119	1040.43	871.194	416.072	1075.25	1069.96	336.537	1064.98	529.717	296.663	1014.59	107.882	331.941	1122.22	51.1973
1996	0	-40.0476	975.123	942.316	-6.1002	926.532	1164.3	-30.519	1006.79	545.346	-54.7767	932.987	148.455	-112.769	1029.4	49.7194	422.141	1042.37	870.702	417.33	1076.9	1069.72	336.805	1066.72	529.298	296.572	1014.87	107.926	331.905	1122.24	51.2056
1997	0	-39.1504	976.917	942.669	-5.25678	928.167	1164.6	-31.6226	1011.15	546.342	-58.3547	941.172	148.906	-116.601	1038.89	51.5612	422.842	1044.4	870.291	418.546	1078.5	1069.46	336.916	1068.27	528.839	296.397	1014.94	107.913	331.958	1122.24	51.2678
1998	0	-38.4264	978.991	943.079	-4.58666	930.081	1164.97	-33.149	1015.66	547.143	-61.9276	949.322	149.391	-120.498	1048.63	53.3622	423.625	1046.4	869.852	419.588	1080.39	1069.26	337.181	1070.04	528.553	296.643	1014.8	108.246	331.82	1122.13	51.1884
1999	0	-37.7447	980.885	943.549	-3.9587	931.815	1165.39	-34.4557	1020.59	548.092	-65.2938	957.79	149.952	-124.216	1058.32	55.2768	424.112	1048.52	869.387	420.589	1082.09	1069.12	337.433	1071.77	528.167	296.456	1014.99	108.246	331.95	1122.25	51.2515
2000	0	-37.2888	982.952	943.712	-3.55659	933.723	1165.51	-35.7624	1025.75	549.153	-68.4101	966.454	150.523	-127.905	1068.17	57.3887	424.85	1050.6	868.981	421.363	1083.97	1068.68	337.708	1073.44	527.805	296.107	1015.34	107.989	332.02	1122.25	51.2861
2001	0	-36.6182	984.994	944.351	-2.93979	935.606	1166.1	-37.095	1031.19	550.295	-71.4288	975.23	151.351	-131.528	1078.11	59.7397	425.57	1052.63	868.714	422.353	1085.82	1068.7	337.87	1075.05	527.497	296.28	1015.16	108.226	332.066	1122.24	51.2662
2002	0	-36.0352	987.086	944.867	-2.41059	937.538	1166.57	-38.4908	1036.83	551.5	-74.2572	983.893	152.294	-134.884	1087.75	61.9895	426.219	1054.62	868.471	423.254	1087.72	1068.61	338.117	1076.59	527.215	296.276	1015.2	108.334	332.061	1122.26	51.255
2003	0	-35.5674	989.191	945.375	-1.99661	939.484	1167.03	-39.8798	1042.68	552.777	-76.8266	992.59	153.103	-137.653	1096.7	64.0118	426.602	1056.73	868.094	424.041	1089.64	1068.51	338.31	1078.1	526.9	296.194	1015.32	108.319	332.107	1122.29	51.2316
2004	0	-35.1291	991.281	945.844	-1.61208	941.415	1167.45	-41.2136	1048.51	554.016	-79.1509	1001.31	154.166	-140.836	1106.54	66.4466	427.103	1058.72	867.867	424.706	1090.87	1068.54	338.595	1079.65	526.636	296.152	1015.4	108.368	332.076	1122.34	51.194
2005	0	-34.6956	993.488	946.276	-1.23246	943.462	1167.84	-42.4687	1054.71	555.395	-81.1958	1010.03	155.362	-143.391	1115.73	68.723	427.469	1060.73	867.829	425.366	1092.22	1068.53	339.551	1081.25	526.322	296.142	1015.44	108.397	332.176	1122.32	51.1639
2006	0	-34.3857	995.937	946.755	-0.976369	945.752	1168.27	-43.7072	1060.95	556.731	-83.1903	1018.96	156.448	-145.884	1125	71.0657	427.656	1062.74	867.656	425.902	1093.81	1068.57	339.928	1082.63	526.07	296.065	1015.52	108.393	332.229	1122.32	51.1387
2007	0	-34.0333	998.176	947.205	-0.67772	947.831	1168.67	-44.974	1067.34	558.25	-84.6672	1027.44	157.469	-147.835	1134.55	73.2427	428.019	1064.64	867.596	426.481	1095.2	1068.58	339.862	1083.82	525.873	296.037	1015.57	108.454	332.283	1122.32	51.1457
2008	0	-33.656	1000.43	947.877	-0.354245	949.926	1169.3	-46.052	1073.32	559.588	-86.315	1036.32	158.675	-149.668	1144.39	75.5589	428.341	1066.5	867.569	427.085	1096.59	1068.82	339.92	1085.08	525.629	296.016	1015.62	108.481	332.274	1122.33	51.1002
2009	0	-33.4671	1002.93	948.508	-0.219107	952.266	1169.88	-47.1659	1079.82	561.131	-87.7085	1045.17	159.897	-150.898	1153.63	77.4795	428.493	1068.25	867.415	427.707	1097.54	1069.05	339.956	1086.26	525.368	295.916	1015.68	108.537	332.676	1122.12	51.1818
2010	0	-33.3109	1005.71	948.993	-0.116758	954.882	1170.32	-48.2049	1086.26	562.476	-88.8372	1054.04	161.026	-152.163	1163.54	79.5798	428.538	1070.09	867.31	428.296	1098.77	1069.13	339.891	1087.47	525.1	295.784	1015.77	108.613	332.816	1122.16	51.2508
2011	0	-33.2492	1008.37	949.415	-0.108801	957.388	1170.7	-49.0834	1092.8	563.95	-90.0449	1063.22	161.986	-152.855	1173.05	81.4204	428.719	1071.73	867.199	428.791	1099.89	1069.16	339.792	1088.67	524.871	295.637	1015.85	108.586	332.946	1122.15	51.2991
2012	0	-33.2558	1010.93	949.893	-0.169255	959.784	1171.13	-49.8679	1098.99	565.331	-91.0897	1072.09	163.139	-153.518	1183.19	83.464	428.879	1073.35	867.063	429.218	1100.9	1069.24	339.663	1089.94	524.602	295.507	1015.92	108.665	332.897	1122.11	51.2775
2013	0	-33.1374	1013.74	950.384	-0.104681	962.44	1171.58	-50.5466	1105.21	566.563	-92.0223	1081.25	164.155	-153.723	1192.79	85.2189	428.985	1074.96	866.994	429.77	1102.17	1069.33	339.488	1091.21	524.281	295.302	1015.93	108.714	332.944	1122.04	51.2833
2014	0	-33.077	1016.45	950.869	-0.0980496	964.992	1172.01	-51.2037	1111.4	567.805	-92.8185	1090.48	165.337	-153.767	1202.63	87.0501	429.018	1076.55	866.87	430.263	1103.33	1069.41	339.312	1092.48	523.984	295.033	1016.04	108.692	332.863	1122.02	51.2772
2015	0	-33.1563	1019.3	951.196	-0.231102	967.676	1172.29	-51.7098	1117.4	569.173	-93.5418	1099.46	166.303	-153.836	1212.67	88.8098	428.898	1078.26	866.702	430.617	1104.63	1069.34	339.053	1093.88	523.678	294.801	1016.13	108.728	333.064	1122.1	51.3344
2016	0	-33.269	1022.2	951.413	-0.397638	970.417	1172.46	-51.7764	1123.53	570.146	-94.1196	1108.42	167.256	-153.691	1222.59	90.5811	428.968	1079.92	866.362	430.938	1105.98	1069.16	338.755	1095.38	523.401	294.625	1016.19	108.768	333.12	1122.05	51.3573
2017	0	-33.2082	1025.23	951.694	-0.390679	973.286	1172.7	-52.0023	1129.61	571.209	-94.4812	1117.5	168.097	-153.494	1232.47	92.3345	428.959	1081.67	866.142	431.432	1107.46	1069.04	338.369	1097	523.05	294.417	1016.27	108.848	332.87	1122.34	51.3316
2018	0	-33.2672	1028.25	951.895	-0.503466	976.153	1172.85	-51.9807	1135.51	572.053	-94.7519	1126.36	168.896	-153.181	1242.1	93.9951	428.885	1083.53	865.827	431.622	1108.5	1069.32	337.986	1098.72	522.701	294.254	1016.37	108.852	332.884	1122.34	51.3775
2019	0	-33.3412	1031.2	952.022	-0.631273	978.941	1172.93	-52.055	1141.33	572.995	-94.9163	1135.11	169.69	-152.817	1251.8	95.6898	428.85	1085.3	865.624	431.797	1109.45	1069.53	337.536	1100.48	522.348	294.063	1016.4	108.789	332.816	1122.29	51.3623
2020	0	-33.3212	1034.18	952.197	-0.665098	981.757	1173.06	-51.8721	1147.01	573.737	-94.8616	1143.74	170.27	-152.332	1261.38	97.2639	428.76	1087.16	865.347	432.065	1110.44	1069.78	336.979	1102.35	521.908	293.938	1016.51	108.964	332.577	1122.1	51.3653
2021	0	-33.4216	1037.39	952.3	-0.819206	984.814	1173.12	-51.814	1152.65	574.492	-94.5801	1152.45	170.946	-152.005	1270.99	98.9201	428.613	1089.15	864.99	432.214	1111.66	1069.96	336.654	1104.36	521.596	293.879	1016.55	108.996	332.653	1122.14	51.4988
2022	0	-33.5306	1040.42	952.261	-0.982106	987.684	1173.03	-51.5075	1158.12	575.06	-94.3187	1160.76	171.392	-151.364	1279.83	100.24	428.369	1091.18	864.607	432.354	1112.7	1070	336.262	1106.34	521.221	293.758	1016.67	109.058	332.797	1122.26	51.48
2023	0	-33.5835	1043.64	952.158	-1.08878	990.742	1172.88	-51.1799	1163.45	575.545	-93.7781	1169.31	171.827	-150.723	1288.73	101.659	428.131	1093.28	864.295	432.549	1113.93	1069.98	336.044	1108.46	520.766	293.66	1016.78	109.142	332.908	1122.27	51.5327
2024	0	-33.813	1047	952.023	-1.37205	993.941	1172.7	-50.8677	1168.78	575.908	-93.167	1177.33	172.175	-150.017	1297.51	102.809	427.919	1095.34	864.138	432.569	1115.29	1069.92	335.576	1110.31	520.419	293.6	1016.89	109.191	332.682	1122.17	51.5195
2025	0	-33.7647	1049.97	951.889	-1.37752	996.756	1172.52	-50.2679	1173.91	576.239	-92.4897	1185.23	172.452	-149.166	1305.93	104.094	427.803	1097.49	863.901	432.866	1116.28	1069.87	335.167	1112.31	519.987	293.579	1016.97	109.296	332.636	1122.16	51.5246
2026	0	-33.9736	1053.29	951.587	-1.64031	999.916	1172.17	-49.7298	1179.05	576.48	-91.7575	1193.13	172.751	-148.306	1314.38	105.217	427.653	1099.64	863.597	432.906	1117.61	1069.64	334.905	1114.23	519.609	293.456	1017.05	109.301	332.567	1122.13	51.5339
2027	0	-34.1473	1056.5	951.359	-1.86782	1002.97	1171.9	-49.2564	1184.18	576.688	-90.7897	1200.69	172.86	-147.275	1322.43	106.132	427.46	1101.89	863.375	432.981	1118.82	1069.49	334.435	1116.6	519.133	293.315	1017.23	109.372	332.59	1122.16	51.5296
2028	0	-34.2173	1059.64	951.017	-1.99156	1005.95	1171.51	-48.6824	1189.36	576.799	-89.6675	1207.67	173.116	-146.086	1330.23	106.886	426.969	1104.13	863.17	433.16	1119.97	1069.23	334.409	1118.25	518.753	293.269	1017.36	109.419	332.639	1122.23	51.5588
2029	0	-34.4303	1063.1	950.668	-2.25841	1009.25	1171.11	-47.9803	1193.94	576.839	-88.7098	1214.9	173.079	-144.745	1337.86	107.554	426.94	1106.32	862.938	433.195	1121.44	1068.96	334.158	1120.21	518.371	293.144	1017.57	109.491	332.509	1122.2	51.51
2030	0	-34.5407	1066.29	950.122	-2.4226	1012.28	1170.52	-47.2426	1198.7	576.79	-87.6358	1221.76	173.111	-143.258	1345.13	108.198	426.74	1108.61	862.74	433.334	1122.64	1068.49	333.903	1122.17	517.947	293.038	1017.75	109.52	332.576	1122.18	51.5166
2031	0	-35.0422	1069.69	949.616	-2.97788	1015.51	1169.97	-46.5052	1203.26	576.663	-86.4873	1228.48	172.967	-141.617	1352.13	108.542	426.404	1110.84	862.54	433.081	1124.04	1068.07	333.748	1124.2	517.506	292.998	1017.9	109.582	332.508	1122.22	51.529
2032	0	-34.982	1072.67	949.403	-2.9715	1018.34	1169.71	-45.7762	1207.81	576.6	-85.1948	1234.96	172.915	-139.837	1358.94	108.841	426.017	1113.16	862.325	433.171	1125.23	1068.21	333.429	1126.17	517.139	293.049	1018.13	109.699	332.587	1122.28	51.5029
2033	0	-35.2158	1075.94	948.868	-3.25906	1021.45	1169.13	-45.0454	1212.41	576.423	-83.9004	1241.09	172.824	-138.025	1365.48	109.049	425.75	1115.3	862.145	432.966	1126.7	1068.03	333.163	1128.11	516.719	292.982	1018.33	109.777	332.639	1122.3	51.52
2034	0	-35.389	1079.18	948.412	-3.48607	1024.53	1168.63	-44.4053	1216.83	576.135	-82.4402	1247.17	172.552	-136.103	1371.86	109.05	425.59	1117.49	861.96	432.823	1128.14	1067.92	332.925	1130.07	516.279	292.831	1018.35	109.827	332.527	1122.27	51.4818
2035	0	-35.7479	1082.54	947.892	-3.8988	1027.73	1168.06	-43.6455	1221.22	575.894	-81.2771	1252.62	172.23	-134.159	1377.97	109.051	425.331	1119.69	861.817	432.493	1129.7	1067.76	332.687	1132	515.937	292.811	1018.51	109.964	332.768	1122.44	51.5374
2036	0	-35.9611	1085.75	947.32	-4.16574	1030.78	1167.44	-43.0157	1225.58	575.585	-79.7117	1257.81	171.95	-132.051	1383.71	108.823	424.883	1121.89	861.599	432.309	1131.11	1067.54	332.385	1133.92	515.522	292.77	1018.61	109.975	332.535	1122.3	51.4727
2037	0	-36.1924	1088.91	946.902	-4.45087	1033.78	1166.98	-42.337	1229.9	575.238	-78.047	1263.4	171.564	-130.029	1389.38	108.482	424.74	1124.16	861.384	432.019	1132.49	1067.63	332.118	1135.82	515.127	292.727	1018.75	110.067	332.764	1122.46	51.5209
2038	0	-36.4538	1092.22	946.284	-4.76608	1036.93	1166.31	-41.6745	1234.02	574.843	-76.426	1268.78	171.067	-127.928	1394.83	108.103	424.514	1126.26	861.163	431.699	1134.02	1067.52	331.824	1137.79	514.772	292.703	1018.8	110.178	332.623	1122.48	51.4808
2039	0	-36.6646	1095.6	945.834	-5.03074	1040.15	1165.81	-41.0066	1238.04	574.444	-74.8127	1273.49	170.578	-125.886	1400.1	107.664	424.205	1128.58	860.978	431.429	1135.63	1067.59	331.545	1139.7	514.378	292.427	1019.27	110.089	332.578	1122.53	51.4666
2040	0	-37.0401	1099.14	945.317	-5.46004	1043.53	1165.25	-40.3331	1242.03	573.965	-73.0948	1278.32	170.041	-123.827	1405.26	107.138	423.811	1130.67	860.802	430.995	1137.38	1067.58	331.331	1141.59	513.994	292.412	1019.39	110.164	332.677	1122.49	51.4735
2041	0	-37.2856	1102.49	944.78	-5.75931	1046.73	1164.67	-39.7111	1245.88	573.417	-71.3814	1283.25	169.419	-121.765	1410.12	106.591	423.493	1132.8	860.57	430.691	1138.96	1067.56	330.978	1143.55	513.596	292.529	1019.26	110.457	332.664	1122.54	51.4798
2042	0	-37.5578	1105.88	944.257	-6.08525	1049.95	1164.1	-39.0473	1249.79	572.911	-69.6089	1288.86	168.826	-119.807	1415.08	105.943	423.192	1135.03	860.385	430.36	1140.57	1067.54	330.671	1145.45	513.234	292.44	1019.38	110.555	332.684	1122.56	51.4744
2043	0	-37.8433	1109.05	943.695	-6.42462	1052.96	1163.49	-38.4867	1253.71	572.269	-68.4293	1293.21	168.259	-117.865	1420.08	105.368	422.77	1137.36	860.1	430.016	1141.96	1067.49	330.397	1147.3	512.809	292.334	1019.57	110.65	332.686	1122.6	51.4919
2044	0	-38.1122	1112.43	943.024	-6.74729	1056.19	1162.77	-37.86	1257.46	571.698	-66.8701	1297.77	167.612	-116.043	1424.98	104.76	422.397	1139.59	859.926	429.688	1143.56	1067.34	330.038	1149.16	512.452	292.195	1019.72	110.682	332.659	1122.62	51.4871
2045	0	-38.388	1115.8	942.446	-7.07689	1059.4	1162.15	-37.2007	1261.09	570.945	-65.6431	1302.16	166.86	-114.176	1429.87	104.129	422.123	1141.73	859.79	429.353	1145.15	1067.27	329.658	1150.95	512.097	292.191	1019.85	110.777	332.259	1122.31	51.4225
2046	0	-38.7649	1119.35	941.669	-7.50762	1062.79	1161.32	-36.5507	1264.68	570.223	-64.2607	1307.18	166.145	-112.402	1434.73	103.488	421.781	1144	859.597	428.918	1146.93	1067	329.331	1152.73	511.728	292.116	1019.97	110.835	332.509	1122.62	51.443
2047	0	-39.0772	1122.47	940.902	-7.87374	1065.75	1160.51	-35.8514	1267.99	569.309	-62.9911	1311.97	165.386	-110.708	1439.74	102.768	421.435	1146.2	859.408	428.546	1148.27	1066.75	329.042	1154.48	511.335	292.021	1020.11	110.907	332.172	1122.39	51.415
2048	0	-39.4996	1125.89	940.086	-8.34988	1069	1159.65	-35.1287	1271.25	568.375	-61.9763	1316.62	164.711	-109.076	1444.96	102.151	421.153	1148.4	859.197	428.065	1149.9	1066.44	328.712	1156.24	511.006	292.163	1019.86	111.309	332.427	1122.33	51.5195
2049	0	-39.828	1129.29	939.259	-8.73208	1072.25	1158.77	-34.4406	1274.51	567.385	-60.968	1321.4	163.979	-107.452	1449.9	101.447	420.954	1150.48	859.089	427.678	1151.53	1066.13	328.41	1157.94	510.654	291.828	1020.39	111.103	332.431	1122.32	51.5211
2050	0	-40.2231	1132.63	938.431	-9.18098	1075.43	1157.9	-33.6388	1277.43	566.375	-59.9592	1326.1	163.135	-105.916	1455.27	100.882	420.61	1152.61	858.972	427.031	1153.27	1066.12	328.106	1159.69	510.217	291.718	1020.57	111.126	332.381	1122.34	51.5044
2051	0	-40.5651	1135.94	937.566	-9.5768	1078.58	1156.99	-32.9132	1280.35	565.284	-58.8635	1331.09	162.274	-104.465	1460.28	100.195	420.248	1154.74	858.834	426.437	1154.98	1066.08	327.958	1161.39	509.836	291.657	1020.69	111.216	332.342	1122.37	51.4991
2052	0	-40.9934	1139.44	936.607	-10.0589	1081.92	1155.98	-32.138	1283.04	564.118	-58.1422	1336.05	161.558	-103.056	1465.24	99.4994	420.037	1156.77	858.65	425.757	1156.87	1065.94	327.645	1163	509.345	291.535	1020.88	111.304	332.442	1122.4	51.441
2053	0	-41.4151	1142.66	935.72	-10.5344	1084.98	1155.05	-31.3916	1285.54	562.913	-57.3037	1340.76	160.631	-101.748	1470.1	98.743	419.633	1158.81	858.448	425.084	1158.49	1065.87	327.669	1164.82	508.997	291.497	1021.05	111.378	332.454	1122.4	51.4008
2054	0	-41.8017	1145.88	934.608	-10.9748	1088.04	1153.89	-30.6218	1288.04	561.584	-56.3979	1345.25	159.726	-100.503	1474.73	97.9519	419.171	1160.91	858.258	424.445	1160.11	1065.58	327.919	1166.71	508.691	291.47	1021.16	111.488	332.147	1122.5	51.3303
2055	0	-42.1822	1149.02	933.607	-11.4091	1091.03	1152.84	-29.8786	1290.48	560.189	-55.6071	1349.31	158.752	-99.3509	1479.46	97.1769	418.763	1162.84	858.126	423.633	1162.12	1065.77	327.646	1168.38	508.35	291.41	1021.26	111.562	332.119	1122.52	51.2828
2056	0	-42.6433	1152.52	932.567	-11.9241	1094.36	1151.76	-29.2185	1292.92	558.789	-54.6375	1353.43	157.797	-98.3101	1483.93	96.2761	418.41	1164.73	858.047	422.74	1164.48	1065.93	327.272	1170.03	508.009	291.475	1021.32	111.795	332.255	1122.59	51.2652
2057	0	-43.1468	1155.77	931.52	-12.4813	1097.46	1150.66	-28.5091	1295.26	557.385	-53.7079	1357.73	156.812	-97.1759	1488.11	95.2776	417.942	1166.66	857.94	421.804	1166.6	1066.08	326.946	1171.69	507.589	291.275	1021.51	111.773	332.121	1122.6	51.107
2058	0	-43.576	1158.74	930.36	-12.9643	1100.27	1149.46	-27.8799	1297.5	555.957	-52.9365	1361.64	155.664	-96.1515	1491.95	94.0488	417.473	1168.56	857.783	420.943	1168.44	1066.12	326.769	1173.3	507.233	291.33	1021.67	111.912	332.268	1122.66	51.2107
2059	0	-44.1057	1162.13	929.136	-13.5478	1103.49	1148.19	-27.295	1299.8	554.487	-51.9283	1365.24	154.533	-95.0465	1495.7	92.8234	417.168	1170.4	857.623	419.981	1170.69	1066.09	326.621	1174.85	506.814	291.317	1021.77	112.025	332.017	1122.63	50.9666
2060	0	-44.6674	1165.33	927.96	-14.1633	1106.53	1146.96	-26.7107	1301.97	552.915	-50.541	1369.2	153.427	-93.7377	1499.32	91.4857	416.726	1172.26	857.501	418.988	1172.75	1066.11	326.52	1176.42	506.415	291.268	1021.87	112.097	331.954	1122.65	50.9048
2061	0	-45.2326	1168.33	926.68	-14.7824	1109.37	1145.64	-26.1669	1304.29	551.446	-49.6196	1372.57	152.247	-92.5814	1502.6	89.8374	416.126	1174.18	857.325	417.991	1174.62	1066.02	326.385	1177.92	505.997	291.412	1021.8	112.112	332.021	1122.73	50.9055
2062	0	-45.8562	1171.51	925.317	-15.4597	1112.39	1144.23	-25.6257	1306.23	549.808	-48.7544	1375.58	150.939	-91.1056	1505.8	88.0858	415.699	1176.04	857.219	416.935	1176.66	1065.86	326.168	1179.47	505.645	291.218	1022.01	112.275	332.066	1122.75	50.8975
2063	0	-46.489	1174.72	924.069	-16.1463	1115.44	1142.93	-25.0697	1308.3	548.225	-47.8506	1378.48	149.465	-89.6066	1508.71	86.1408	415.176	1177.92	857.052	415.87	1178.74	1065.81	325.95	1180.98	505.191	291.08	1022.17	112.332	332.072	1122.76	50.8807
2064	0	-47.0995	1177.77	922.721	-16.8107	1118.34	1141.54	-24.2975	1310.13	546.607	-46.6018	1381.8	148.069	-87.9647	1511.62	84.1906	414.573	1179.82	856.9	414.828	1180.66	1065.65	325.72	1182.52	504.786	291.074	1022.29	112.454	331.974	1122.77	50.947
2065	0	-47.7878	1180.99	921.364	-17.5528	1121.4	1140.14	-23.8983	1312.06	544.781	-45.5171	1384.54	146.511	-86.1403	1514.18	82.0907	414.04	1181.71	856.745	413.707	1182.75	1065.49	325.485	1184.07	504.376	290.983	1022.41	112.514	332.066	1122.78	50.8844
2066	0	-48.5464	1184.23	920.051	-18.3651	1124.47	1138.78	-23.3534	1313.78	543.009	-44.5921	1385.46	144.817	-84.2423	1516.74	79.9045	413.398	1183.71	856.618	412.517	1184.85	1065.38	325.195	1185.62	503.967	290.876	1022.52	112.649	332.109	1122.79	50.889
2067	0	-49.2413	1187.34	918.682	-19.1139	1127.43	1137.36	-22.728	1315.5	541.098	-43.5896	1387.28	143.123	-82.2006	1518.96	77.5652	412.76	1185.75	856.455	411.39	1186.83	1065.2	324.879	1187.22	503.556	290.855	1022.61	112.677	332.143	1122.8	50.8817
2068	0	-50.1375	1190.73	917.342	-20.0638	1130.65	1135.97	-22.1346	1317.14	539.2	-42.7191	1389.25	141.338	-79.9198	1521.19	75.0211	411.964	1187.8	856.28	410.062	1189.08	1065.06	324.552	1188.83	503.148	290.827	1022.69	112.732	332.121	1122.8	50.8801
2069	0	-50.8426	1194	915.951	-20.8228	1133.76	1134.54	-21.5466	1318.55	537.133	-41.8111	1391.35	139.462	-78.0603	1523.3	72.6377	411.161	1189.91	856.104	408.925	1191.21	1064.87	324.148	1190.41	502.695	290.711	1022.79	112.836	332.089	1122.84	50.8688
2070	0	-51.7713	1197.41	914.467	-21.8052	1137.02	1133.01	-20.903	1319.89	535.054	-40.7536	1394.89	137.428	-75.8792	1525.04	70.0525	410.404	1192.07	856.071	407.564	1193.5	1064.58	323.747	1192.05	502.232	290.639	1022.92	112.924	332.121	1122.85	50.8752
2071	0	-52.6734	1201.1	913.136	-22.7611	1140.55	1131.63	-20.3567	1321.27	532.888	-39.6913	1397.26	135.489	-73.6961	1526.68	67.272	409.407	1194.28	855.754	406.23	1196.05	1064.44	323.209	1193.73	501.788	290.611	1022.99	113.032	332.201	1122.97	50.8252
2072	0	-53.4641	1204.54	911.53	-23.6057	1143.83	1129.98	-19.8325	1322.49	530.6	-39.3413	1395.84	133.274	-71.3567	1528.14	64.3456	408.684	1196.6	855.523	405.007	1198.35	1064.03	322.676	1195.41	501.308	290.422	1023.14	113.078	331.98	1122.98	50.5649
2073	0	-54.2834	1208.05	909.996	-24.4787	1147.18	1128.4	-19.4159	1323.9	528.202	-38.321	1395.84	130.948	-69.4431	1529.13	61.574	407.664	1199.03	855.223	403.756	1200.73	1063.69	322.204	1197.16	500.816	290.309	1023.29	113.139	331.962	1122.98	50.5602
2074	0	-55.2415	1211.97	908.393	-25.4907	1150.94	1126.75	-18.8064	1324.71	525.697	-37.7682	1395.6	128.718	-67.3532	1529.65	58.5214	406.777	1201.39	855.036	402.366	1203.52	1063.29	321.609	1198.89	500.339	290.114	1023.53	113.202	331.987	1122.99	50.5775
2075	0	-56.1811	1215.75	906.683	-26.4841	1154.56	1124.99	-18.1345	1325.24	523.157	-37.6263	1394.83	126.321	-65.2642	1529.86	55.1526	405.822	1203.83	854.943	400.995	1206.17	1062.77	321.01	1200.63	499.841	289.968	1023.7	113.241	331.955	1123.01	50.5556
2076	0	-57.1668	1219.6	904.957	-27.5236	1158.26	1123.22	-16.7921	1325.3	520.673	-36.0801	1395.16	123.502	-63.1486	1529.38	51.55	404.692	1206.43	854.641	399.577	1208.88	1062.24	320.445	1202.54	499.288	289.744	1023.75	113.316	331.959	1123.01	50.5636
2077	0	-58.0939	1223.24	903.112	-28.5045	1161.73	1121.33	-16.464	1326.06	518.012	-35.4753	1394.16	121.14	-61.1727	1528.56	47.6922	403.674	1209.04	854.293	397.992	1212.04	1061.79	319.721	1204.42	498.728	289.662	1023.95	113.408	331.942	1123.01	50.5494
2078	0	-59.133	1227.28	901.23	-29.5974	1165.62	1119.4	-16.3061	1327.04	515.275	-34.7682	1392.62	118.172	-59.1016	1527.07	43.4662	402.601	1211.63	853.985	396.295	1215.61	1061.3	318.967	1206.4	498.12	289.387	1024.14	113.513	332.017	1122.92	50.7598
2079	0	-60.1391	1231.13	899.208	-30.6573	1169.3	1117.33	-16.2845	1327.98	512.561	-33.7466	1390.75	115.145	-57.803	1526.6	42.4106	401.449	1214.35	853.717	394.631	1218.97	1060.67	318.246	1208.55	497.496	289.38	1024.28	113.61	332.04	1122.84	50.8818
2080	0	-61.235	1235.08	897.156	-31.8069	1173.09	1115.23	-16.1766	1328.59	509.786	-30.3509	1393.65	112.782	-56.1818	1526.91	43.0024	400.231	1217.14	853.399	392.878	1222.45	1060.01	317.401	1210.59	496.817	289.386	1024.28	113.642	332.055	1122.86	50.8959
2081	0	-62.4294	1239.09	895.064	-33.0552	1176.94	1113.09	-15.7537	1328.69	507.009	-28.6473	1395.2	111.612	-55.122	1527.78	43.4174	398.931	1220.02	852.98	391.025	1225.97	1059.31	316.604	1212.8	496.086	289.08	1024.56	113.816	332.072	1122.89	50.9243
2082	0	-63.8026	1243.05	893.005	-34.4821	1180.74	1110.98	-14.5589	1328.32	504.509	-26.7961	1396.24	111.21	-53.8496	1528.34	43.8356	397.723	1222.86	852.584	388.994	1229.45	1058.65	315.492	1215.02	495.333	288.942	1024.79	113.998	332.035	1122.9	50.9594
2083	0	-65.3025	1247.19	891.248	-36.0359	1184.73	1109.18	-13.1096	1329.06	502.659	-23.144	1397.28	111.338	-52.6391	1528.28	44.4961	396.317	1225.81	852.185	386.836	1233.12	1058.28	314.425	1217.28	494.589	288.8	1025.06	114.155	331.965	1122.93	50.9651
2084	0	-66.8331	1251.38	889.741	-37.6203	1188.76	1107.63	-11.3214	1331.3	501.571	-19.6443	1396.38	111.32	-51.0662	1528.36	45.1818	394.943	1228.79	851.811	384.648	1236.83	1058.17	313.058	1219.5	493.876	288.613	1025.33	114.328	331.909	1122.95	51.0199
2085	0	-68.3113	1255.2	888.506	-39.1523	1192.42	1106.35	-9.88541	1334.8	500.949	-16.6741	1397.52	111.821	-49.6748	1528.06	45.4299	393.423	1231.76	851.532	382.512	1240.17	1058.33	311.594	1221.58	493.215	288.255	1025.67	114.53	331.727	1123	51.0746
2086	0	-69.6717	1258.5	887.558	-40.5665	1195.56	1105.35	-8.81632	1338.34	500.588	-14.2148	1398.95	112.138	-49.0771	1528.58	45.7716	392.067	1234.38	851.656	380.494	1243	1058.77	309.989	1223.44	492.591	287.896	1026.05	114.768	331.648	1123.03	51.1951
2087	0	-71.2754	1261.27	886.678	-42.224	1198.17	1104.43	-7.96877	1341.41	500.241	-12.2287	1401.35	111.824	-48.7105	1528.84	45.915	390.661	1237	851.477	378.232	1245.29	1059.28	308.219	1224.86	492.11	287.473	1026.45	115.036	331.52	1123.02	51.3042
2088	0	-72.7463	1263.74	886.07	-43.7487	1200.48	1103.77	-7.65311	1344.09	500.12	-11.0927	1402.9	111.731	-48.4546	1528.91	45.9263	389.123	1239.36	851.226	375.983	1248.84	1059.2	306.75	1226.13	491.633	287.294	1026.51	115.33	331.462	1123.03	51.5219
2089	0	-74.2287	1265.73	885.583	-45.2849	1202.31	1103.24	-8.13188	1346.3	500.128	-10.7778	1403.68	111.529	-48.3856	1529	45.8493	387.525	1241.99	851.093	373.723	1251.9	1059.23	304.981	1226.84	491.211	286.928	1026.56	115.466	331.236	1122.98	51.5344
2090	0	-75.5598	1267.39	885.3	-46.6698	1203.81	1102.91	-9.44544	1348.45	500.381	-10.8878	1402.76	111.289	-48.3697	1529.06	45.7297	386.295	1240.49	850.842	372.076	1255.53	1058.92	303.793	1227.26	491.186	286.598	1026.61	115.542	331.182	1123.12	51.6644
2091	0	-76.9743	1268.82	885.186	-48.1381	1205.08	1102.75	-10.9196	1350.03	500.682	-11.0072	1402.93	111.175	-48.437	1529.09	45.6456	384.704	1242.59	850.945	370.345	1258.93	1058.78	302.599	1227.35	491.226	286.389	1026.59	115.558	331.144	1123.04	51.7289
2092	0	-78.5032	1270.42	885.4	-49.7208	1206.52	1102.92	-12.4787	1350.96	500.825	-11.269	1403.81	111.079	-48.5165	1529.09	45.5301	382.584	1243.91	850.936	368.499	1262.51	1058.97	301.738	1227.25	491.443	286.215	1026.52	115.602	331.183	1122.96	51.9
2093	0	-80.1943	1272.31	885.873	-51.4657	1208.25	1103.34	-13.7929	1351.58	500.981	-11.496	1404.47	111.061	-48.5771	1529.07	45.468	380.815	1245.1	851.11	366.492	1266.36	1059.41	300.992	1226.94	491.687	286.166	1026.5	115.645	331.167	1123.04	51.9414
2094	0	-81.8924	1274.1	886.352	-53.2176	1209.88	1103.77	-15.4285	1351.83	501.014	-11.9596	1403.55	110.968	-48.6978	1529.07	45.4331	379.061	1246.31	851.587	364.478	1270.13	1059.86	300.194	1226.31	492.345	286.069	1026.41	115.714	331.151	1123.01	51.9116
2095	0	-83.7742	1275.56	886.738	-55.1532	1211.18	1104.11	-16.5382	1351.94	500.764	-12.1403	1404.04	110.914	-48.7853	1529.12	45.428	377.31	1247.32	852.25	362.279	1273.56	1060.22	299.538	1225.67	493.01	285.961	1026.31	115.828	331.331	1122.92	51.9647
2096	0	-85.5073	1277.01	887.091	-56.9401	1212.47	1104.42	-17.2483	1351.5	500.319	-12.5518	1403.9	110.876	-48.8436	1529.07	45.3633	375.751	1248.47	852.964	360.23	1276.98	1060.55	298.959	1224.92	493.805	285.921	1026.21	115.985	331.411	1122.88	51.8954
2097	0	-87.2655	1278.49	887.293	-58.7521	1213.79	1104.58	-17.4192	1350.7	500.268	-12.885	1402.37	110.894	-48.8571	1529.01	45.4093	374.037	1249.46	853.746	358.155	1280.44	1060.72	298.31	1223.96	494.642	285.719	1026.18	116.181	331.389	1122.88	51.7896
2098	0	-89.0033	1279.96	887.416	-60.5437	1215.11	1104.65	-17.9527	1350.13	499.949	-12.9786	1401.81	110.759	-48.9481	1528.99	45.3888	372.624	1250.68	854.638	356.101	1283.88	1060.82	297.896	1223.2	495.489	285.638	1026.08	116.459	331.455	1122.83	51.7181
2099	0	-90.6296	1281.34	887.463	-62.2238	1216.32	1104.65	-18.6069	1349.69	499.663	-13.0969	1401.59	110.552	-48.9913	1528.94	45.3876	371.251	1251.88	855.474	354.159	1287.23	1060.84	297.7	1222.35	496.366	285.315	1026.21	116.581	331.449	1122.88	51.6411
2100	0	-92.3151	1282.67	887.471	-63.9631	1217.5	1104.61	-19.4655	1349.67	499.517	-13.4135	1401.7	110.507	-49.0906	1528.94	45.3957	369.908	1253.27	856.234	352.157	1290.53	1060.82	297.237	1221.54	497.242	285.295	1026.08	116.889	331.444	1122.68	51.5038
2101	0	-93.7432	1283.88	887.304	-65.445	1218.55	1104.4	-20.4916	1349.92	499.461	-13.5381	1402.78	110.48	-49.1095	1528.84	45.3864	368.817	1254.88	857.051	350.501	1293.17	1060.94	296.859	1221.05	498.021	285.296	1025.99	117.175	331.468	1122.75	51.4537
2102	0	-95.4002	1285.34	887.333	-67.1558	1219.84	1104.38	-21.4972	1350.45	499.447	-13.7743	1401.84	110.393	-49.1982	1528.76	45.3574	367.499	1256.21	857.597	348.617	1296.04	1061.27	296.561	1220.65	498.795	285.346	1025.93	117.45	331.399	1122.8	51.3565
2103	0	-97.0444	1286.78	887.216	-68.8538	1221.12	1104.22	-22.7815	1351.42	499.487	-13.8523	1401.56	110.312	-49.2208	1528.72	45.3344	366.34	1257.88	858.335	346.745	1298.9	1061.44	296.198	1220.29	499.48	285.878	1025.1	118.058	331.593	1122.77	51.2313
2104	0	-98.6065	1288.27	887.073	-70.4697	1222.45	1104.03	-23.6623	1352.1	499.498	-13.9008	1401.67	110.272	-49.232	1528.71	45.2625	365.034	1259.51	858.898	344.956	1301.8	1061.59	295.821	1220.06	500.093	285.913	1025.02	118.537	331.624	1122.78	51.133
2105	0	-100.061	1289.65	886.94	-71.9777	1223.68	1103.85	-24.3956	1353.13	499.647	-13.8368	1402.7	110.235	-49.2239	1528.72	45.2714	363.828	1261.27	859.462	343.275	1304.6	1061.76	295.58	1220.18	500.811	285.986	1025.03	118.921	332.017	1122.74	51.0966
2106	0	-101.505	1291.61	887.078	-73.4754	1225.48	1103.94	-24.6302	1353.77	499.656	-13.7178	1403.07	110.154	-49.1711	1528.7	45.2585	363.485	1263.57	860.023	341.603	1307.98	1062.19	295.215	1220.33	501.381	286.047	1025.25	119.216	332.048	1122.75	51.0305
2107	0	-102.88	1293.52	887.063	-74.9049	1227.23	1103.88	-25.2061	1355.23	499.676	-13.4454	1403.33	110.094	-49.1161	1528.78	45.3061	362.041	1265.36	860.335	340	1311.31	1062.47	294.671	1220.64	501.908	286.101	1025.46	119.781	332.139	1122.85	50.975
2108	0	-104.047	1295.42	887.033	-76.1257	1228.97	1103.8	-25.726	1356.89	499.612	-13.0824	1403.6	109.94	-49.0269	1528.81	45.3004	360.792	1267.36	860.688	338.606	1314.63	1062.73	294.507	1221.28	502.487	286.105	1025.51	120.301	332.315	1122.9	50.994
2109	0	-105.289	1297.69	886.891	-77.4212	1231.08	1103.62	-26.1143	1358.61	499.452	-12.9451	1403.89	109.901	-48.9304	1528.8	45.326	359.749	1269.79	860.955	337.299	1317.43	1062.71	294.079	1221.84	503.029	286.181	1025.87	120.863	332.465	1123	50.9776
2110	0	-106.362	1299.88	886.659	-78.5478	1233.11	1103.34	-26.3128	1360.35	499.345	-11.6502	1404.58	109.679	-48.8137	1528.88	45.3638	358.691	1272.15	861.169	336.161	1320.16	1062.59	293.569	1222.61	503.541	286.209	1026.1	121.378	332.262	1123.11	50.8126
2111	0	-107.517	1302.67	886.611	-79.757	1235.74	1103.24	-26.4985	1362.33	499.237	-11.4355	1405.13	109.414	-48.6993	1528.95	45.4139	357.642	1274.78	861.387	334.94	1323.48	1062.66	293.187	1223.42	504.004	286.177	1026.51	122.114	332.404	1123.2	50.8198
2112	0	-108.803	1305.82	886.615	-81.0968	1238.73	1103.2	-26.6506	1364.3	499.088	-10.8921	1405.85	109.367	-48.6252	1528.96	45.4246	356.665	1277.59	861.628	333.589	1327.17	1062.78	292.792	1224.32	504.518	286.422	1026.74	122.601	332.513	1123.29	50.8042
2113	0	-109.776	1308.77	886.559	-82.123	1241.52	1103.1	-26.8927	1366.3	498.958	-10.5852	1406.24	109.259	-48.5346	1528.98	45.4717	355.577	1280.32	861.884	332.151	1329.84	1062.78	292.359	1225.4	505.051	286.499	1027.12	123.35	332.76	1123.38	50.7811
2114	0	-110.488	1311.37	886.575	-82.8897	1243.96	1103.07	-27.0927	1368.29	498.992	-10.2296	1406.58	109.193	-48.4734	1528.98	45.5216	354.431	1283.05	862.182	330.972	1332.16	1062.86	292.054	1226.52	505.651	286.685	1027.61	124.202	332.932	1123.51	50.8018
2115	0	-111.677	1315.02	886.867	-84.1322	1247.46	1103.31	-27.6121	1370.34	499.074	-9.98432	1407.09	109.173	-48.4285	1529.02	45.5362	353.348	1285.85	862.598	329.318	1335.54	1063.21	291.737	1227.91	506.219	286.925	1028.12	125.104	333.203	1123.52	50.758
2116	0	-112.773	1318.9	887.193	-85.282	1251.17	1103.59	-27.7631	1372.31	499.236	-9.80764	1407.29	109.046	-48.3735	1529.02	45.555	352.065	1288.47	862.978	327.757	1339.13	1063.6	291.512	1229.55	506.882	287.24	1028.66	126.077	333.493	1123.69	50.7284
2117	0	-113.73	1322.09	887.585	-86.2927	1254.2	1103.94	-28.2047	1374.32	499.391	-9.68787	1407.71	109.076	-48.3478	1528.99	45.5817	351.09	1291.23	863.542	326.334	1342.05	1064.06	291.361	1231.32	507.484	287.679	1029.33	127.158	333.739	1123.77	50.6979
2118	0	-114.717	1325.54	888.165	-87.3333	1257.5	1104.47	-28.6733	1376.32	499.523	-9.68469	1406.91	108.832	-48.3144	1529.02	45.625	350.29	1294.08	864.249	324.882	1345.22	1064.7	291.211	1233.31	508.125	288.254	1030.14	128.331	334.089	1124.04	50.7151
2119	0	-116.036	1329.11	888.501	-88.7061	1260.91	1104.76	-29.1226	1378.24	499.662	-9.59172	1406.45	108.726	-48.3044	1529.04	45.6275	349.138	1296.59	864.836	323.097	1348.51	1065.1	291.209	1235.4	508.835	288.757	1030.96	129.632	334.289	1124.15	50.6337
2120	0	-117.204	1332.53	888.736	-89.9277	1264.17	1104.95	-29.7174	1380.37	499.748	-9.55604	1406.48	108.634	-48.2582	1529.07	45.6707	348.31	1299.28	865.69	321.698	1351.48	1065.8	291.11	1237.71	509.538	289.298	1031.96	130.991	334.525	1124.37	50.6082
2121	0	-118.146	1335.5	889.042	-90.9238	1266.98	1105.21	-30.0226	1382.3	499.855	-9.36651	1406.6	108.559	-48.2028	1529.01	45.67	347.068	1301.64	866.391	320.524	1353.98	1066.57	291.031	1240.08	510.198	289.62	1033.03	132.394	334.831	1124.58	50.6067
2122	0	-119.25	1338.54	889.191	-92.0816	1269.86	1105.31	-30.4273	1384.22	499.936	-9.32157	1406.92	108.474	-48.1602	1529.04	45.6906	346.183	1304.33	867.163	319.188	1356.56	1067.18	290.895	1242.57	510.935	290.121	1034.04	133.79	335.151	1124.75	50.6065
2123	0	-120.234	1341.6	889.522	-93.1194	1272.75	1105.59	-30.8684	1386.31	500.089	-9.19139	1407.13	108.478	-48.1209	1529.08	45.7413	344.889	1306.59	867.912	317.973	1359.16	1067.98	290.671	1245.1	511.613	290.609	1035.13	135.305	335.108	1125.11	50.5108
2124	0	-121.418	1345.03	889.68	-94.3573	1276.03	1105.71	-31.277	1388.2	500.14	-9.14253	1407.43	108.498	-48.0809	1529.14	45.7477	343.816	1309.15	868.609	316.557	1362.14	1068.6	290.354	1247.86	512.233	290.967	1036.46	136.822	335.535	1125.31	50.5911
2125	0	-122.291	1347.8	889.751	-95.2837	1278.64	1105.73	-31.6467	1390	500.265	-9.142	1407.61	108.592	-48.0311	1529.16	45.8026	342.769	1311.73	869.258	315.453	1364.44	1069.14	290.078	1250.8	512.896	291.719	1037.66	138.679	335.68	1125.49	50.6692
2126	0	-123.603	1351.32	889.847	-96.6498	1282	1105.78	-32.187	1391.88	500.348	-9.17074	1407.66	108.674	-48.0248	1529.22	45.8148	341.444	1314.03	869.835	313.909	1367.5	1069.7	289.853	1254.15	513.48	291.949	1039.15	140.381	336.101	1126.21	50.7491
2127	0	-124.96	1354.72	889.803	-98.0605	1285.24	1105.69	-32.5758	1393.49	500.428	-9.08073	1407.83	108.639	-47.9611	1529.25	45.834	340.076	1316.62	870.5	312.32	1370.44	1070.12	289.825	1258.02	514.007	292.127	1040.87	142.365	336.2	1126.4	50.8667
2128	0	-125.538	1357	889.789	-98.6927	1287.36	1105.63	-33.1826	1395.22	500.487	-8.93274	1408.19	108.638	-47.9236	1529.23	45.8449	338.946	1319.08	871.039	311.51	1372.26	1070.58	289.318	1262.03	514.414	292.298	1042.79	144.566	336.229	1126.6	51.134
2129	0	-126.291	1359.51	889.679	-99.4995	1289.71	1105.47	-33.6595	1396.81	500.488	-8.53809	1408.01	108.496	-47.871	1529.22	45.8718	337.952	1321.67	871.645	310.292	1373.9	1071.09	289.312	1266.79	514.721	292.454	1044.6	146.614	336.456	1126.91	51.4678
2130	0	-127.402	1362.61	889.531	-100.664	1292.65	1105.28	-34.0852	1398.14	500.486	-8.4395	1408.19	108.532	-47.8655	1529.32	45.899	336.715	1324.01	872.224	308.715	1376.14	1071.57	289.473	1272.28	515	292.96	1046.63	149.356	336.271	1127.3	51.588
2131	0	-128.539	1365.81	889.48	-101.855	1295.69	1105.18	-34.7119	1399.8	500.498	-8.31685	1408.08	108.437	-47.8277	1529.32	45.9153	335.594	1326.49	872.82	307.113	1378.48	1072.15	289.584	1278.34	515.192	292.116	1050.05	151.867	336.387	1127.97	52.0313
2132	0	-129.609	1368.93	889.368	-102.979	1298.65	1105.02	-35.1278	1401.08	500.412	-8.29713	1408.34	108.392	-47.8108	1529.38	45.9353	334.459	1329.07	873.392	305.577	1380.73	1072.66	289.932	1285.18	515.265	293.006	1052.15	155.206	336.454	1128.81	52.5721
2133	0	-130.714	1371.83	889.216	-104.138	1301.39	1104.82	-35.5746	1402.13	500.235	-8.73981	1409.45	108.167	-47.7541	1529.4	45.9773	333.175	1331.39	873.905	304.007	1382.76	1073.14	290.559	1292.75	515.391	293.208	1055.68	158.553	335.853	1130.16	53.1666
2134	0	-131.496	1374.61	888.996	-105.851	1303.99	1104.95	-36.1384	1403.39	500.194	-8.72962	1409.79	108.162	-47.7218	1529.36	45.9718	332.207	1333.92	874.512	302.759	1384.68	1073.55	290.988	1299.67	515.365	292.802	1059.82	162.243	335.743	1131.2	53.9283
2135	0	-132.5	1377.29	888.766	-107.338	1307.07	1105.05	-36.7593	1404.49	500.053	-8.64863	1409.84	108.063	-47.7278	1529.37	46.0025	331.006	1336.34	874.929	301.29	1386.49	1073.94	291.708	1308.81	515.585	292.778	1064.54	166.295	335.811	1131.89	55.4561
2136	0	-133.339	1379.78	888.541	-108.856	1309.89	1105.01	-37.2451	1405.09	499.854	-8.64606	1410	108.034	-47.7171	1529.46	46.0182	329.807	1338.7	875.377	299.986	1388.12	1074.35	292.415	1318.56	515.688	292.595	1069.84	170.593	335.629	1132.98	57.1989
2137	0	-134.312	1382.27	888.231	-110.209	1312.99	1105.01	-37.9878	1405.85	499.556	-8.68272	1410.03	107.963	-47.6637	1529.42	46.0274	328.595	1340.8	875.703	298.834	1389.79	1074.15	293.138	1328.82	515.969	292.63	1075.72	175.381	335.417	1134.47	59.601
2138	0	-135.445	1385.05	888.049	-111.532	1316.13	1104.84	-38.3665	1405.7	499.064	-8.68882	1409.98	107.833	-47.648	1529.41	46.0041	327.596	1343.01	875.982	297.523	1391.76	1074.08	294.315	1339.86	516.379	292.538	1082.19	180.805	335.006	1136.46	62.589
2139	0	-136.306	1387.12	887.752	-113.01	1318.44	1104.91	-39.0235	1406.03	498.75	-8.75856	1409.89	107.736	-47.6517	1529.42	46.0108	326.508	1344.88	876.043	296.483	1393.01	1073.89	295.628	1351.26	517.022	292.209	1089.38	186.581	334.145	1138.89	66.0185
2140	0	-137.24	1388.96	887.411	-114.232	1320.87	1104.77	-39.9449	1406.55	498.513	-8.55301	1409.55	107.609	-47.6649	1529.43	46.0096	325.592	1346.75	876.047	295.37	1394.03	1073.66	296.938	1363.06	517.922	291.391	1097.2	192.397	333.543	1141.22	70.0665
2141	0	-138.358	1390.83	887.155	-115.322	1323.66	1104.62	-40.7904	1406.48	498.224	-8.89223	1409.87	107.55	-47.6643	1529.46	45.9878	324.745	1348.45	875.887	294.074	1395.09	1073.51	297.793	1374.32	519.099	290.592	1105.42	198.439	332.532	1144.44	74.7455
2142	0	-139.264	1392.07	886.808	-116.457	1325.88	1105.03	-41.6393	1406.16	497.856	-9.03541	1409.88	107.411	-47.655	1529.48	46.0003	324.019	1350.05	875.63	292.99	1395.51	1073.28	298.566	1385.51	520.083	289.77	1114	204.796	331.43	1148.16	80.1877
2143	0	-140.343	1393.32	886.595	-117.676	1327.89	1104.61	-42.7079	1405.9	497.63	-9.4524	1409.75	107.188	-47.7096	1529.44	45.9598	323.432	1351.24	875.275	292.364	1397.92	1072.49	300.659	1397.95	522.29	288.669	1122.42	211.099	329.98	1152.48	86.0877
2144	0	-141.336	1394.21	886.353	-118.36	1329.88	1104.59	-43.6045	1405.3	497.393	-9.55588	1409.52	107.062	-47.7164	1529.45	45.9444	322.621	1354.88	874.914	291.824	1399.95	1071.67	301.784	1408.99	524.606	286.544	1131.5	217.434	328.27	1157.8	92.1073
2145	0	-142.47	1394.86	886.154	-119.156	1332.04	1104.65	-44.758	1404.95	497.18	-9.81498	1409.7	106.964	-47.7281	1529.46	45.8967	322.073	1357.18	874.55	291.144	1401.76	1070.89	303.06	1419.81	527.39	284.318	1140.03	223.229	326.77	1164.86	97.1344
2146	0	-143.486	1395.07	886.038	-119.7	1333.67	1104.7	-45.7204	1404.34	496.981	-9.77002	1409.33	106.747	-47.7933	1529.44	45.8797	321.712	1358.61	874.226	290.582	1403.12	1070.2	303.832	1429.82	530.188	281.953	1148.51	228.221	324.771	1174.17	101.985
2147	0	-144.593	1395.1	885.914	-120.551	1334.62	1105.04	-46.5108	1403.5	496.786	-9.89508	1409.12	106.592	-47.8058	1529.35	45.8187	321.491	1359.89	874.006	289.929	1404.3	1069.5	304.594	1439.35	533.165	279.841	1158.18	232.014	322.828	1185.78	106.796
2148	0	-145.572	1394.64	885.9	-120.983	1335.74	1105.14	-47.6556	1403.06	496.525	-10.0893	1409.06	106.509	-47.8315	1529.37	45.7917	321.361	1361.27	873.98	289.403	1404.99	1068.9	305.299	1448.24	536.28	277.699	1168.68	234.422	320.289	1198.73	109.737
2149	0	-146.75	1394.13	885.717	-121.636	1336.17	1105.64	-48.3912	1402.16	496.376	-10.8478	1409.78	106.622	-47.8924	1529.37	45.766	321.362	1363	874.372	288.678	1405.64	1068.14	305.754	1456.59	539.474	275.852	1180.45	235.319	317.543	1212.77	111.334
2150	0	-147.672	1393.16	885.599	-122.132	1336.91	1106.06	-49.1826	1401.52	496.168	-11.0619	1409.81	106.641	-47.8861	1529.37	45.7886	321.303	1365.09	875.439	288.21	1405.81	1067.45	306.112	1464.52	542.752	274.517	1192.77	235.289	315.422	1226.82	111.679
2151	0	-148.71	1392.23	885.508	-122.625	1338.11	1106.39	-49.8602	1400.95	496.024	-11.1623	1409.54	106.53	-47.9309	1529.35	45.7323	321.122	1366.62	876.716	287.625	1406.04	1066.78	306.629	1472.17	546.138	272.68	1205.3	234.167	313.168	1242.49	111.036
2152	0	-149.717	1391.4	885.465	-122.981	1338.75	1106.83	-50.4418	1400.54	495.877	-11.1427	1409.34	106.375	-47.9864	1529.4	45.7446	321.048	1367.68	878.163	287.072	1406.36	1066.16	306.972	1479.27	549.338	271.348	1218.31	231.887	311.297	1259.2	109.723
2153	0	-150.498	1390.29	885.372	-123.336	1338.94	1107.66	-50.8669	1399.94	495.764	-11.2489	1409.16	106.319	-48.0177	1529.39	45.7313	321.067	1370.32	879.702	286.745	1406.4	1065.49	307.062	1485.88	552.466	270.502	1232	228.698	309.814	1277.08	107.727
2154	0	-151.239	1389.49	885.309	-123.848	1339.24	1108.32	-51.2629	1399.48	495.702	-11.359	1409.07	106.279	-48.0357	1529.37	45.7318	320.518	1370.77	881.054	286.457	1406.75	1064.85	307.328	1492.04	555.22	269.905	1246.14	224.659	308.289	1296.7	105.377
2155	0	-151.87	1388.85	885.254	-124.295	1339.44	1108.95	-51.5522	1399.13	495.66	-11.4064	1408.86	106.208	-48.0613	1529.31	45.6917	320.355	1371.51	881.929	285.994	1407.56	1064.78	307.291	1497.75	558	269.733	1260.74	219.799	308.186	1315.6	102.609
2156	0	-152.26	1388.69	885.247	-124.41	1339.84	1109.47	-51.7186	1398.87	495.601	-11.3599	1408.74	106.098	-48.0899	1529.35	45.7062	320.186	1372.55	883.101	285.772	1408.84	1064.76	307.104	1502.87	560.288	270.179	1275.59	214.581	308.98	1331.55	99.3544
2157	0	-152.55	1388.56	885.224	-124.478	1340.74	1109.92	-51.8722	1398.74	495.587	-11.3973	1408.59	106.048	-48.0722	1529.32	45.7082	319.94	1373.58	883.904	285.649	1410.15	1064.73	306.281	1506.82	562.16	271.143	1290.81	208.795	309.655	1351.39	96.1755
2158	0	-152.996	1389.08	885.294	-124.757	1341.6	1110.07	-51.9898	1398.74	495.555	-11.4261	1408.57	106.036	-48.1021	1529.37	45.7239	319.765	1374.9	884.707	285.371	1412.13	1064.78	306.034	1511.26	563.871	272.454	1305.96	202.83	310.626	1371.69	92.9885
2159	0	-153.208	1389.73	885.294	-124.802	1342.57	1110.15	-51.9476	1398.74	495.517	-11.4455	1408.68	106.031	-48.0658	1529.21	45.7127	319.752	1376.09	885.337	285.326	1414.21	1064.77	305.839	1515.31	565.167	274.234	1321.19	196.881	311.791	1391.16	89.9946
2160	0	-152.598	1389.4	885.222	-124.025	1342.58	1110.16	-51.8754	1398.83	495.5	-11.4412	1408.64	106.014	-48.1624	1529.39	45.7313	319.776	1376.98	885.663	286.104	1415.33	1064.69	305.503	1519.09	566.32	276.432	1336.26	190.796	313.458	1410.06	87.0938
2161	0	-152.029	1389.36	885.091	-123.29	1342.87	1110.11	-51.6952	1399.02	495.455	-11.4563	1408.65	106.016	-48.1676	1529.44	45.7977	320.032	1378.56	885.969	286.84	1416.74	1064.54	305.087	1522.43	567.028	277.367	1349.26	184.619	315.514	1428.93	84.7865
2162	0	-151.672	1390.57	885.091	-122.767	1344.41	1110.19	-51.4824	1399.07	495.453	-11.4461	1408.67	106.046	-48.087	1529.17	45.7085	320.393	1380.1	885.999	287.091	1417.96	1064.23	304.384	1525.3	567.429	279.496	1362.96	178.898	318.035	1447.28	82.5643
2163	0	-151	1391.49	885.16	-121.927	1345.66	1110.34	-51.2258	1399.47	495.467	-11.4129	1408.68	106.079	-48.1812	1529.4	45.8043	320.837	1381.26	885.91	287.658	1418.89	1063.98	303.918	1527.88	567.265	282.216	1376.89	173.669	320.908	1464.86	80.8286
2164	0	-150.227	1392.86	885.297	-120.987	1347.37	1110.55	-50.8892	1399.92	495.532	-11.4336	1408.05	106.085	-48.1591	1529.36	45.7839	321.605	1382.79	885.785	288.325	1420.28	1063.8	303.087	1530	567.11	285.051	1389.86	168.478	323.856	1481	79.4115
2165	0	-149.455	1394.09	885.488	-120.049	1348.92	1110.82	-50.5633	1400.44	495.6	-11.325	1408.64	106.13	-48.1693	1529.36	45.7845	322.234	1384.41	885.635	288.991	1421.51	1063.68	302.281	1531.74	566.45	287.816	1402.21	163.809	326.947	1495.97	78.3394
2166	0	-148.513	1394.92	885.618	-118.94	1350.08	1111.03	-50.1969	1400.89	495.677	-11.2314	1408.81	106.088	-48.1932	1529.42	45.8015	323.06	1385.85	885.209	289.975	1422.93	1063.44	301.537	1533.35	565.663	290.215	1413.36	159.423	330.345	1510.16	77.4885
2167	0	-147.658	1396.03	885.779	-117.919	1351.52	1111.27	-49.7143	1401.28	495.807	-11.2092	1408.91	106.219	-48.1818	1529.35	45.7765	324.077	1387.43	884.525	290.872	1424.64	1063.22	300.822	1534.68	564.497	293.108	1424.01	155.578	333.668	1523.21	77.2518
2168	0	-146.778	1397.07	886.022	-116.872	1352.89	1111.6	-49.0907	1401.55	495.92	-11.1615	1408.72	106.202	-48.1488	1529.33	45.7257	325.152	1389.73	883.856	291.861	1427.31	1062.84	299.934	1535.76	563.164	295.648	1433.68	151.966	336.855	1534.89	76.953
2169	0	-145.898	1397.8	886.254	-115.825	1353.95	1111.91	-48.5096	1401.84	496.052	-10.8297	1408.69	106.211	-48.1696	1529.35	45.7647	326.226	1391.88	882.818	292.85	1429.67	1062.44	299.019	1536.54	561.583	298.263	1442.47	148.539	339.436	1545.29	76.5758
2170	0	-144.92	1398.62	886.542	-114.681	1355.11	1112.28	-47.9327	1402.52	496.256	-10.6385	1408.71	106.274	-48.1673	1529.34	45.7429	327.36	1393.36	881.757	293.937	1432.12	1062.1	298.334	1537.12	559.981	300.314	1449.97	145.346	341.794	1554.58	76.1115
2171	0	-144.366	1399.88	886.922	-113.96	1356.7	1112.74	-47.3709	1403.2	496.478	-10.3295	1408.7	106.443	-48.1783	1529.32	45.7649	328.449	1395.56	880.36	294.6	1435.01	1061.85	297.887	1537.43	558.276	302.404	1456.74	142.399	343.476	1562.54	75.3274
2172	0	-142.95	1399.86	887.205	-112.378	1357.01	1113.1	-46.4811	1403.6	496.73	-10.3236	1408.72	106.531	-48.1693	1529.25	45.7291	329.404	1397.36	879.14	296.124	1436.62	1061.5	297.424	1537.37	556.482	303.894	1462.4	139.525	345.058	1569.4	74.4211
2173	0	-141.524	1399.67	887.531	-110.785	1357.15	1113.5	-45.7732	1404.14	496.873	-10.2225	1408.97	106.581	-48.1805	1529.26	45.7571	330.517	1399.08	877.96	297.659	1438.05	1061.2	297.785	1537.72	554.799	305.179	1467.03	136.742	346.139	1575.03	73.4268
2174	0	-140.439	1400.18	887.866	-109.003	1357.04	1114.02	-45.1528	1404.86	497.073	-10.1243	1409.13	106.736	-48.1541	1529.23	45.7236	331.304	1400.85	876.73	298.853	1440.19	1060.9	297.18	1536.58	552.877	305.906	1470.39	133.821	346.879	1579.66	72.1653
2175	0	-139.072	1400.5	888.275	-107.359	1357.43	1114.64	-44.3607	1405.55	497.295	-10.0519	1409.04	106.872	-48.1829	1529.26	45.7388	332.355	1402.96	875.534	300.329	1442.15	1060.68	297.475	1536.1	551.108	306.694	1473.03	131.377	346.82	1582.35	70.6291
2176	0	-137.803	1400.99	888.736				-43.3546	1405.96	497.521	-9.84746	1409.07	107.001	-48.1817	1529.26	45.7586	333.382	1405.23	874.536	301.708	1444.26	1060.51	297.453	1535.1	549.118	306.839	1474.25	128.895	346.529	1583.99	68.7105
2177	0	-136.388	1401.56	889.193				-42.5681	1406.9	497.791	-9.73792	1409.21	107.126	-48.1839	1529.26	45.7402	334.314	1407.74	873.454	303.231	1446.46	1060.34	297.737	1533.85	547.097	306.57	1474.26	126.552	345.843	1584.32	66.3636
2178	0	-134.812	1402.11	889.757				-41.4754	1407.56	498.09	-9.64184	1409.28	107.275	-48.1735	1529.25	45.7478	335.588	1410.53	872.644	304.916	1448.63	1060.27	297.963	1532.5	544.947	306.268	1473.34	123.802	345.553	1584.2	63.7864
2179	0	-133.13	1402.74	890.182				-40.4324	1408.28	498.388	-9.32944	1409.04	107.327	-48.1723	1529.21	45.7327	336.66	1412.46	871.769	306.654	1451.12	1059.98	297.484	1530.13	542.533	305.557	1472.19	121.983	344.752	1583.42	62.2719
2180	0	-131.311	1403.5	890.69				-39.4386	1409.38	498.725	-9.21666	1409.12	107.454	-48.1839	1529.16	45.7231	337.864	1414.27	870.943	308.529	1453.72	1059.77	297.7	1528.04	540.24	304.401	1471.06	120.237	343.081	1581.57	60.8272
2181	0	-129.265	1403.97	891.213				-38.0384	1409.93	499.042	-9.12804	1409.21	107.574	-48.1746	1529.14	45.7011	339.252	1416.92	869.939	310.63	1456.04	1059.57	297.334	1525.84	538.122	303.586	1469.76	118.933	342.807	1582.23	60.3263
2182	0	-127.261	1404.88	891.771				-36.83	1410.95	499.419	-9.01858	1409.36	107.744	-48.1602	1529.16	45.7464	340.735	1419.7	869.059	312.691	1458.79	1059.42	296.762	1524.13	536.797	303.016	1470.03	118.464	343.409	1582.84	61.2355
2183	0	-125.198	1405.8	892.473				-35.1325	1411.66	499.744	-8.87279	1409.57	107.914	-48.1738	1529.17	45.7769	342.319	1421.99	868.181	314.81	1461.57	1059.4	296.597	1524.38	536.763	302.825	1471.15	118.552	343.415	1582.99	61.1716
2184	0	-123.209	1406.95	893.256				-33.7627	1413.25	500.431	-8.74765	1409.66	108.06	-48.1505	1529.2	45.8144	344.169	1424.14	867.77	316.831	1464.03	1059.85	296.875	1526.48	537.738	303.649	1471.98	118.874	342.677	1583.31	59.6958
2185	0	-121.109	1408.21	893.866				-31.9811	1413.92	500.629	-8.38619	1410.69	108.357	-48.1211	1529.22	45.8333	346.086	1426.46	867.924	318.964	1466.62	1060.12	296.986	1528.66	538.841	303.955	1472.74	118.805	342.836	1583.33	60.0932
2186	0	-118.763	1408.9	894.549				-30.6916	1415.41	501.161	-7.86084	1409.16	108.814	-48.1186	1529.18	45.8755	348.058	1428.97	868.62	321.343	1468.63	1060.47	296.854	1530.43	539.389	304.225	1473.08	118.626	342.676	1583.36	59.78
2187	0	-116.143	1409.13	895.078				-29.2995	1416.6	501.546	-7.69826	1408.92	108.979	-48.1216	1529.2	45.8909	349.998	1431.03	869.162	323.995	1470.19	1060.66	297.209	1532.2	539.443	304.343	1473.22	118.45	342.331	1583.11	59.2482
2188	0	-113.787	1410.07	895.556				-27.6259	1417.27	501.864	-7.56867	1408.98	108.983	-48.1354	1529.17	45.8916	351.898	1432.95	869.608	326.385	1472.45	1060.8	297.988	1533.98	538.996	304.694	1473.55	118.264	342.353	1582.96	59.052
2189	0	-111.454	1410.97	895.88				-26.4548	1418.26	502.286	-7.34653	1409.33	109.231	-48.1541	1529.22	45.9237	354.019	1435.14	870.044	329.005	1474.58	1060.94	298.856	1535.54	538.562	304.878	1473.96	118.101	342.36	1583.28	58.8799
2190	0	-108.954	1411.59	896.347				-24.8946	1418.87	502.613	-7.35036	1408.98	109.395	-48.1781	1529.25	45.9668	356.124	1436.9	870.116	331.792	1476.43	1061.23	299.806	1536.96	538.114	305.19	1474.4	117.887	342.471	1583.47	58.8281
2191	0	-106.465	1412.03	896.712				-23.4829	1419.84	502.975	-7.25073	1408.69	109.612	-48.1848	1529.18	45.9699	358.425	1439.09	870.061	334.569	1478.11	1061.41	300.863	1538.21	537.691	305.371	1474.67	117.705	342.347	1583.5	58.6047
2192	0	-103.983	1412.52	897.104				-21.9124	1420.66	503.319	-6.46065	1410.13	109.978	-48.1693	1529.13	45.9684	360.772	1441.54	869.826	337.337	1479.83	1061.62	301.712	1538.92	537.189	305.459	1474.92	117.472	341.019	1582.36	57.9875
2193	0	-101.554	1413.37	897.716				-20.3809	1421.53	503.636	-6.39232	1409.08	110.26	-48.2009	1529.16	45.9868	363.29	1444.08	869.808	340.054	1481.92	1062.05	302.762	1539.61	536.653	305.483	1475.21	117.173	340.888	1582.34	57.8394
2194	0	-99.1008	1414.22	898.179				-18.8948	1422.71	503.979	-6.09257	1409.23	110.423	-48.1831	1529.14	46.0457	365.854	1446.16	869.751	342.795	1484	1062.34	303.756	1540.2	536.126	305.369	1475.37	116.845	340.759	1582.39	57.8398
2195	0	-96.7005	1414.93	898.579				-17.2842	1423.52	504.276	-5.74999	1409.19	110.596	-48.1746	1529.11	46.0304	368.488	1448.45	869.804	345.482	1485.94	1062.56	304.947	1540.91	535.74	305.301	1475.55	116.601	340.821	1582.63	57.7584
2196	0	-94.3671	1415.68	898.965				-15.87	1424.86	504.584	-5.52719	1409.38	110.803	-48.2096	1529.23	46.1002	371.201	1450.64	869.67	348.103	1487.93	1062.76	305.871	1541.53	535.465	305.412	1475.86	116.435	343.583	1584.49	58.5276
2197	0	-91.9646	1416.44	899.436				-14.2311	1425.73	504.927	-5.41255	1409.68	110.94	-48.03	1528.82	45.9538	373.806	1453.01	869.846	350.793	1489.93	1063.05	306.965	1542.43	535.297	305.513	1476.18	116.277	343.745	1584.71	58.497
2198	0	-89.5655	1417.36	900.056				-12.8752	1427.09	505.299	-5.27307	1409.73	111.216	-48.1871	1529.15	46.1375	376.146	1455.44	869.931	353.479	1492.08	1063.49	307.908	1543.21	535.021	305.655	1476.48	116.169	343.669	1584.65	58.335
2199	0	-87.2691	1418.34	900.688				-11.4073	1428.22	505.629	-5.13045	1409.9	111.539	-48.1695	1529.16	46.1568	378.414	1458.41	870.206	356.063	1494.3	1063.94	309.011	1544.08	534.797	305.792	1476.72	116.055	342.285	1584.2	57.8743
2200	0	-84.9605	1419.32	901.314				-10.1461	1429.75	506.127	-5.0287	1409.97	111.844	-48.1418	1529.2	46.1987	380.505	1461.19	870.232	358.367	1496.55	1064.15	310.064	1544.84	534.616	305.922	1476.95	115.973	341.889	1583.97	57.6277
2201	0	-82.7001	1420.18	901.907				-8.71937	1430.99	506.51	-4.93728	1410.09	112.167	-47.9435	1528.77	46.1033	382.445	1463.33	870.198	360.623	1498.68	1064.31	311.042	1545.37	534.375	305.971	1477.12	115.843	341.873	1584.12	57.5657
2202	0	-80.3924	1421.12	902.521				-7.46277	1432.49	506.934	-4.70643	1410.66	112.519	-48.0451	1528.93	46.205	384.353	1465.26	869.93	363.073	1500.52	1064.46	311.833	1545.79	534.09	306.117	1477.31	115.702	342.496	1584.61	57.7719
2203	0	-78.1507	1422.11	903.332				-5.97041	1433.71	507.41	-4.26159	1410.57	112.903	-48.0946	1529.07	46.2548	386.184	1467.22	869.709	365.458	1502.41	1064.8	312.922	1546.31	533.924	306.205	1477.51	115.553	343.442	1585.12	58.0253
2204	0	-76.241	1423.45	904.076				-5.1537	1435.33	507.616	-4.30466	1410.94	113.491	-47.9903	1528.98	46.2533	387.655	1469.05	869.605	367.51	1504.66	1065.08	313.908	1546.67	533.749	306.403	1477.65	115.4	342.679	1584.96	57.8778
2205	0	-74.1699	1424.4	904.712				-4.15784	1437.17	508.196	-4.18224	1410.98	113.888	-47.9666	1528.91	46.2516	389.174	1470.61	869.523	369.723	1506.52	1065.24	314.921	1546.95	533.581	306.246	1477.49	115.128	343.366	1585.23	58.0095
2206	0	-72.1715	1425.49	905.535				-3.2951	1439.34	508.959	-3.89817	1411.51	114.293	-48.1113	1529.12	46.2804	390.793	1472.59	869.622	371.864	1508.51	1065.6	315.913	1547.27	533.444	306.336	1477.71	115.113	342.178	1584.78	57.6603
2207	0	-70.1441	1426.23	906.409				-2.15237	1440.83	509.585	-3.71735	1411.38	114.811	-48.2019	1529.11	46.2868	392.342	1474.55	869.819	374.034	1510.15	1066	316.978	1547.58	533.338	306.358	1477.7	115.02	341.773	1584.51	57.4599
2208	0	-68.4044	1427.31	907.194				-1.34234	1442.46	510.304	-3.81005	1411.93	115.373	-48.4774	1529.1	46.3099	393.942	1476.26	870.142	375.916	1512.13	1066.32	317.92	1547.79	533.232	306.442	1477.72	114.968	341.943	1584.69	57.468
2209	0	-67.0574	1428.88	908.058				-0.661112	1444.29	511.064	-3.44379	1412.92	116.078	-49.0021	1529.01	46.3925	395.519	1477.82	870.439	377.406	1514.61	1066.71	318.91	1547.95	533.165	306.494	1477.83	114.85	342.186	1584.84	57.529
2210	0	-65.6035	1430.2	909.094				-0.000368786	1446.14	511.834	-2.70731	1413.38	116.688	-49.5126	1528.32	46.2268	397.15	1479.11	870.727	379.215	1516.22	1067.23	319.797	1548.05	533.089	306.452	1477.77	114.786	342.334	1585.03	57.6136
2211	0	-63.9741	1430.97	910.049				0.622247	1447.94	512.699	-2.37674	1412.74	117.838	-49.8404	1527.67	46.0977	398.662	1480.7	871.072	381.201	1517.28	1067.66	320.586	1548.06	533.05	306.461	1477.79	114.663	343.332	1585.46	57.8233
2212	0	-62.3875	1431.7	911.009				1.23517	1449.8	513.594	-0.868575	1412.55	118.776	-50.1879	1527.34	46.1354	400.259	1482.36	871.431	383.143	1518.3	1068.1	321.448	1548.05	532.975	306.457	1477.78	114.59	343.403	1585.52	57.8758
2213	0	-60.8518	1432.3	911.988				1.82558	1451.75	514.537	0.425879	1413.39	119.383	-50.4527	1526.92	46.185	401.749	1484.32	871.81	385.034	1519.19	1068.56	322.066	1547.88	532.932	306.387	1477.86	114.51	342.545	1585.25	57.6814
2214	0	-59.6484	1433.54	913.182				2.12874	1454.19	515.547	1.39611	1414.45	120.464	-50.698	1526.52	46.1936	403.127	1486.13	872.103	386.594	1520.73	1069.24	322.68	1547.64	532.907	306.37	1477.91	114.464	342.467	1585.22	57.6639
2215	0	-58.4107	1434.61	914.316				2.61432	1456.5	516.55	2.2237	1415.44	121.341	-50.8984	1526.1	46.1947	404.351	1487.7	872.327	388.187	1522.09	1069.85	323.211	1547.24	532.918	306.315	1477.93	114.412	342.522	1585.25	57.7395
2216	0	-57.2887	1435.76	915.44				3.18576	1458.37	517.546	3.54902	1417.08	122.39	-51.1982	1525.95	46.2438	405.384	1488.72	872.465	389.665	1523.52	1070.46	323.644	1546.84	532.963	306.219	1477.97	114.336	342.847	1585.38	57.8955
2217	0	-56.1342	1436.71	916.649				3.33597	1461.22	518.917	4.83842	1418.47	123.318	-51.4898	1525.86	46.3079	406.607	1490.08	872.797	391.175	1524.76	1071.15	324.082	1546.3	533.042	306.083	1477.89	114.267	343.342	1585.59	58.1214
2218	0	-55.0869	1437.72	917.828				3.63727	1463.58	520.092	5.84865	1419.53	124.435	-51.9157	1525.94	46.4267	407.618	1491.23	872.981	392.578	1526.06	1071.8	324.543	1545.66	533.122	305.934	1477.78	114.144	342.989	1585.43	58.0999
2219	0	-54.1298	1438.85	919.111				3.97489	1465.75	521.389	7.0879	1421.75	125.688	-52.4747	1526.09	46.597	408.594	1492.62	873.403	393.891	1527.48	1072.57	325.052	1545.02	533.235	305.83	1477.72	114.075	343.27	1585.55	58.2278
2220	0	-53.0212	1439.66	920.277				4.05076	1467.96	522.522	8.20698	1423.54	126.87	-53.1168	1526.46	46.6367	409.401	1494.06	874.023	395.355	1528.58	1073.21	325.792	1544.55	533.376	305.793	1477.7	114.03	343.232	1585.48	58.322
2221	0	-52.0939	1440.48	921.506				4.06108	1470.49	523.798	9.04978	1425.37	127.817	-54.0414	1527.07	46.646	410.194	1495.37	874.714	396.638	1529.7	1073.92	326.032	1543.56	533.425	305.75	1477.66	113.967	343.04	1585.35	58.493
2222	0	-51.1827	1441.59	922.713				3.82047	1473.21	525.137	9.45337	1428.1	128.99	-55.3386	1528.17	46.7946	410.92	1496.28	875.179	397.905	1531.1	1074.61	326.369	1542.72	533.628	305.676	1477.57	113.856	343.176	1585.34	58.6106
2223	0	-50.226	1442.62	923.951				3.60277	1475.66	526.36	10.0881	1430.84	129.649	-56.8857	1529.87	46.8091	411.758	1497.72	875.894	399.218	1532.42	1075.33	326.911	1541.98	533.814	305.513	1477.34	113.735	343.167	1585.28	58.69
2224	0	-49.3118	1443.46	925.054				3.22413	1478.13	527.611	10.1987	1433.89	130.281	-58.684	1532.13	46.7704	412.523	1498.92	876.596	400.268	1533.42	1076.26	327.554	1541.39	533.995	305.593	1477.31	113.688	342.685	1584.84	58.8344
2225	0	-48.5743	1444.74	926.149				2.60333	1480.88	528.815	9.70657	1437.57	131.136	-59.927	1534.45	46.3377	413.043	1499.53	877.185	401.142	1534.86	1077.18	328.117	1540.72	534.142	305.486	1477.11	113.571	343.648	1585.45	59.1476
2226	0	-47.7841	1445.94	927.135				2.02639	1483.21	530.028	8.78972	1442.08	131.731	-61.9537	1538.31	46.8232	413.885	1500.93	877.745	402.069	1536.22	1078	328.72	1540.27	534.25	305.487	1476.96	113.501	343.77	1585.51	59.2567
2227	0	-46.9607	1447	928.059				0.933917	1486.31	531.131	7.32958	1446.89	132.462	-64.2722	1543.39	48.154	414.626	1502.94	878.528	403.029	1537.45	1078.75	329.436	1539.84	534.354	305.487	1476.88	113.409	343.759	1585.38	59.3134
2228	0	-46.1257	1448.15	928.938				-0.395211	1489.9	532.468	5.57908	1452.23	133.414	-66.8032	1549.46	49.9672	415.357	1504.66	879.17	404	1538.76	1079.45	329.864	1539.43	534.242	305.502	1476.78	113.334	343.784	1585.28	59.3751
2229	0	-45.4647	1449.65	929.837				-1.50317	1493.34	533.781	3.47091	1458.56	134.482	-69.5423	1556.44	51.9792	415.99	1506.5	879.594	404.797	1540.43	1080.18	330.876	1539.56	534.318	305.548	1476.69	113.31	343.21	1584.82	59.1907
2230	0	-44.9081	1450.93	930.591				-2.4007	1496.56	534.987	0.706383	1465.15	135.563	-72.6259	1564.17	54.0886	416.718	1508.26	880.038	405.49	1541.88	1080.76	331.539	1539.59	534.536	305.549	1476.57	113.256	343.399	1584.79	59.2713
2231	0	-44.1998	1452.33	931.48				-3.26793	1499.95	536.289	-2.4716	1472.26	136.39	-75.7786	1572.26	56.1206	417.281	1510.06	880.334	406.335	1543.44	1081.48	332.028	1539.49	534.483	305.681	1476.7	113.291	342.849	1584.54	59.1773
2232	0	-43.5073	1453.45	931.998				-4.45325	1503.91	537.555	-5.62769	1479.05	137.423	-79.0086	1580.54	58.1827	418.057	1512.15	880.766	407.164	1544.72	1081.83	332.466	1539.43	534.438	305.687	1476.59	113.238	342.981	1584.52	59.2186
2233	0	-42.8029	1454.59	932.603				-5.75462	1508.19	538.849	-9.06674	1486.9	138.514	-82.3925	1589.13	60.3535	418.706	1514	881.097	408.071	1545.86	1082.28	333.323	1539.92	534.298	305.665	1476.56	113.172	342.752	1584.45	59.2115
2234	0	-42.3852	1456.25	933.312				-7.21133	1512.72	540.202	-12.6369	1494.64	139.687	-86.0476	1597.91	62.6234	419.471	1516.15	881.359	408.691	1547.52	1082.85	333.595	1540.02	534.382	305.574	1476.39	113.062	342.802	1584.39	59.2408
2235	0	-41.9797	1457.88	933.969				-9.14388	1518.01	541.537	-16.2445	1502.94	140.909	-89.8514	1606.72	64.9889	420.156	1518.57	881.627	409.298	1549.15	1083.36	334.015	1540.38	534.34	305.617	1476.33	113.026	342.813	1584.4	59.2386
2236	0	-41.6514	1459.6	934.467				-10.9625	1523.28	542.905	-19.9694	1511.43	142.319	-93.8922	1615.59	67.4342	420.8	1520.63	881.895	409.723	1550.32	1083.99	334.294	1540.8	534.116	305.696	1476.43	113.018	342.666	1584.28	59.1999
2237	0	-41.1013	1461.17	934.92				-12.5408	1528.3	544.343	-23.3364	1519.67	143.485	-97.8798	1624.17	69.7874	421.345	1522.69	882.05	410.369	1551.34	1084.57	334.894	1541.61	534.123	305.646	1476.49	112.906	342.936	1584.42	59.2724
2238	0	-40.6252	1463.01	935.27				-14.2729	1533.39	545.638	-26.8646	1527.91	144.845	-102.145	1632.9	72.226	421.94	1525.15	882.29	410.941	1552.63	1085.05	335.279	1542.27	533.967	305.667	1476.45	112.994	342.745	1584.34	59.1826
2239	0	-40.1647	1464.69	935.542				-16.1028	1538.6	546.817	-30.1115	1536.49	146.055	-106.443	1641.76	74.8229	422.36	1527.12	882.427	411.498	1553.77	1085.45	335.67	1542.93	533.781	305.657	1476.6	112.877	342.881	1584.37	59.2092
2240	0	-39.8482	1467.06	935.948				-17.7015	1543.6	548.132	-33.333	1545.2	147.37	-110.635	1650.54	77.438	422.903	1529.49	882.712	411.91	1555.59	1085.98	336.02	1543.72	533.594	305.661	1476.65	112.884	342.905	1584.33	59.1169
2241	0	-39.4469	1468.98	936.052				-19.4431	1548.88	549.412	-36.4007	1553.98	148.934	-114.795	1659.19	79.9801	423.244	1531.58	882.85	412.408	1556.96	1086.22	336.411	1544.46	533.398	305.66	1476.74	112.883	342.718	1584.25	59.0487
2242	0	-39.3481	1471.63	936.442				-21.076	1553.93	550.525	-39.6061	1562.87	150.233	-118.849	1668.02	82.4691	423.635	1533.83	883.153	412.602	1559.06	1086.73	336.828	1545.67	533.2	305.664	1476.85	112.89	342.747	1584.25	59.0151
2243	0	-39.1411	1474.34	936.653				-22.5381	1558.68	551.624	-42.5852	1571.28	151.329	-122.846	1677.07	84.9932	423.963	1536.02	883.341	412.906	1561.23	1087.07	337.086	1546.64	533.075	305.675	1476.91	112.918	343.126	1584.42	59.0594
2244	0	-39.0503	1477.06	936.865				-24.1181	1563.65	552.777	-45.6403	1580.09	152.652	-126.598	1686.35	87.4152	424.133	1537.67	883.345	413.092	1563.4	1087.41	337.402	1547.81	532.856	305.635	1477.09	112.94	343.823	1584.8	59.263
2245	0	-38.8249	1479.73	936.976				-25.8296	1568.92	553.924	-48.501	1589.11	153.845	-130.104	1695.65	89.8056	424.501	1540.08	883.652	413.414	1565.52	1087.65	337.645	1549.04	532.589	305.646	1477.23	112.969	343.5	1584.56	59.0984
2246	0	-38.6106	1482.51	937.051				-27.3055	1574.13	554.971	-51.2065	1598.01	155.073	-133.332	1705.05	92.0611	424.704	1542.29	883.773	413.724	1567.76	1087.86	337.869	1550.38	532.369	306.127	1477.67	112.795	343.482	1584.53	59.056
2247	0	-38.4796	1485.39	937.124				-28.6018	1579.24	555.904	-53.8702	1606.78	156.402	-136.324	1714.51	94.2579	424.963	1544.77	883.97	413.925	1569.4	1088.26	337.927	1551.62	532.132	305.618	1477.45	112.988	343.914	1584.86	59.2354
2248	0	-38.5489	1488.56	937.127				-29.7674	1584.22	556.784	-56.7137	1615.81	157.502	-138.974	1724.05	96.2275	425.512	1543.46	883.721	413.926	1571.35	1088.58	337.994	1552.88	531.858	304.905	1477.2	112.77	343.949	1584.82	59.1956
2249	0	-38.915	1492.01	936.981				-30.9082	1589.26	557.646	-59.4726	1624.76	158.662	-141.218	1733.4	98.2345	425.66	1545.66	883.883	413.63	1573.57	1088.76	338.008	1554.36	531.538	304.911	1477.59	112.757	343.899	1584.84	59.1703
2250	0	-38.5006	1494.33	937.065				-31.9598	1594.45	558.346	-61.4473	1633.26	160.055	-143.486	1742.83	100.03	426.051	1548.44	883.958	414.114	1574.67	1089.18	337.991	1555.9	531.342	305.366	1477.87	113.149	343.919	1584.85	59.1365
2251	0	-38.6367	1497.26	936.831				-32.8887	1599.66	559.053	-63.7265	1641.88	160.958	-145.117	1751.88	101.688	425.945	1550.54	883.991	414.048	1576.37	1089.27	338.234	1557.9	530.995	305.433	1478.09	113.168	343.934	1584.86	59.1331
2252	0	-38.8955	1500.72	936.837				-33.7375	1604.84	559.683	-65.5147	1650.28	162.033	-146.549	1760.86	103.196	425.879	1553	883.96	413.859	1578.6	1089.6	338.069	1559.71	530.643	305.384	1478.21	113.233	343.937	1584.86	59.085
2253	0	-38.9116	1503.52	936.932				-34.4856	1610.03	560.158	-67.0664	1658.36	162.854	-147.656	1769.55	104.447	425.939	1555.74	883.882	413.913	1580.17	1090.02	337.916	1561.71	530.293	305.207	1478.26	113.234	343.611	1584.62	58.896
2254	0	-39.7215	1507.68	936.438				-35.0025	1615.26	560.561	-68.5257	1666.17	163.623	-148.476	1778.26	105.536	425.9	1558.4	883.811	413.173	1583.11	1089.85	337.647	1563.72	530.015	305.098	1478.33	113.278	343.021	1584.47	58.7095
2255	0	-39.7485	1510.63	936.273				-35.3631	1620	560.801	-69.8199	1674	164.235	-148.937	1786.76	106.461	425.478	1560.71	883.685	413.216	1584.83	1090.01	337.192	1565.69	529.589	305.065	1478.46	113.333	342.906	1584.41	58.6676
2256	0	-40.075	1513.98	935.998				-35.8002	1625.15	561.056	-70.65	1681.27	164.717	-148.974	1794.98	107.034	425.293	1563.44	883.538	412.96	1586.95	1090.06	336.797	1567.78	529.19	304.953	1478.48	113.213	343.151	1584.5	58.6871
2257	0	-40.6141	1517.6	935.577				-36.0333	1629.99	560.932	-71.4847	1688.37	165.185	-148.862	1803.14	107.5	424.968	1566.15	883.342	412.491	1589.34	1089.97	336.42	1570.31	528.862	304.815	1478.64	113.305	343.549	1584.68	58.7519
2258	0	-40.8837	1520.86	935.048				-35.9862	1634.64	560.874	-72.2102	1695.33	165.457	-148.237	1810.93	107.671	424.629	1568.9	883.134	412.215	1591.16	1089.87	335.74	1572.27	528.282	304.757	1478.9	113.362	343.564	1584.69	58.7569
2259	0	-41.555	1524.98	934.642				-36.0847	1639.44	560.564	-72.5985	1702.43	165.433	-147.363	1818.33	107.568	424.048	1571.57	882.924	411.538	1593.85	1089.9	335.237	1574.79	527.857	304.652	1479.2	113.435	343.97	1585.04	58.9681
2260	0	-42.1442	1528.82	934.059				-35.9083	1643.84	560.096	-72.8355	1708.78	165.22	-146.295	1825.67	107.309	423.934	1574.75	882.687	410.942	1596.24	1089.75	334.487	1576.99	527.317	304.502	1479.49	113.435	343.551	1584.82	58.6807
2261	0	-42.6864	1532.57	933.339				-35.6201	1647.85	559.393	-72.6324	1714.93	164.891	-144.755	1832.19	106.553	423.117	1577.26	882.315	410.178	1598.45	1089.65	333.948	1579.55	526.792	304.467	1479.67	113.465	343.9	1585.1	58.8761
2262	0	-43.847	1537.45	932.729				-35.4037	1652.4	558.741	-72.6643	1720.27	164.373	-143.102	1838.53	105.613	422.462	1580.08	882.017	408.795	1601.79	1089.66	333.338	1582.03	526.303	304.338	1479.92	113.533	343.123	1584.77	58.5258
2263	0	-44.0766	1540.92	931.669				-34.8515	1656.14	557.748	-72.098	1724.4	164.305	-141.094	1844.36	104.224	421.657	1582.88	881.809	408.343	1603.73	1089.23	332.76	1584.56	525.764	304.213	1480.16	113.55	342.995	1584.7	58.4356
2264	0	-44.6148	1544.76	930.779				-34.2609	1659.94	556.528	-71.9896	1728.65	163.212	-138.798	1849.76	102.572	420.969	1585.72	881.468	407.582	1606.04	1088.96	332.131	1587.09	525.274	304.013	1480.38	113.61	343.034	1584.78	58.3987
2265	0	-45.702	1549.63	930.05				-33.5984	1663.35	555.254	-71.3115	1733.09	162.166	-136.263	1854.9	100.513	420.193	1588.66	881.16	406.272	1609.37	1088.86	331.542	1589.54	524.732	303.898	1480.74	113.7	343.483	1584.98	58.4364
2266	0	-45.6614	1552.88	928.926				-32.8645	1666.71	553.749	-70.2966	1737.62	160.638	-133.308	1859.5	98.0438	419.314	1591.48	880.777	406.09	1611.07	1088.36	330.871	1591.95	524.245	303.124	1480.73	113.34	343.346	1585	58.3019
2267	0	-45.9606	1556.45	927.532				-32.1119	1669.7	552.084	-69.314	1741.45	159.13	-130.126	1863.56	95.2938	418.424	1594.37	880.46	405.569	1613.11	1087.59	330.35	1594.27	523.725	303.59	1481.14	113.761	343.303	1585.13	58.3304
2268	0	-47.4939	1562.08	926.859				-31.246	1672.63	550.327	-67.9362	1744.34	157.189	-126.465	1866.74	92.032	417.541	1597.22	880.218	403.813	1617.21	1087.54	329.738	1596.55	523.285	303.458	1481.46	113.859	342.521	1584.86	58.0303
2269	0	-48.5051	1566.81	925.603				-30.458	1675.42	548.327	-66.4331	1746.87	155.252	-122.766	1869.44	88.4008	416.558	1600.01	879.914	402.475	1620.17	1087.52	329.19	1598.82	522.867	303.398	1481.75	113.946	342.508	1584.94	57.9361
2270	0	-50.0649	1572.29	924.618				-29.4621	1678.02	546.234	-64.5349	1749.93	153.031	-118.941	1871.76	84.5052	415.645	1602.95	879.69	400.589	1623.87	1087.77	328.606	1601.07	522.384	303.182	1481.9	113.978	342.429	1585.02	57.8419
2271	0	-50.9654	1576.8	923.268				-28.5468	1680.53	544.094	-62.5426	1751.06	150.841	-114.817	1873.17	80.1083	414.585	1605.69	879.516	399.362	1626.61	1087.65	328.006	1603.33	521.989	303.063	1482.16	114.049	342.565	1585.14	57.7791
2272	0	-51.725	1581.04	921.939				-27.112	1682.05	541.703	-60.2225	1751.76	148.278	-110.389	1873.78	75.3957	413.508	1608.51	879.281	398.276	1629.09	1087.56	327.413	1605.61	521.56	302.971	1482.46	114.147	342.598	1585.25	57.8094
2273	0	-52.8883	1585.87	920.688				-25.9751	1683.97	539.337	-57.7892	1752.32	145.585	-105.818	1873.63	70.4472	412.429	1611.38	879.109	396.786	1632.14	1087.54	326.778	1608.03	521.138	302.988	1482.72	114.251	342.586	1585.29	57.7147
2274	0	-54.0763	1590.66	919.197				-24.7278	1685.82	536.868	-55.1019	1753.06	142.875	-100.957	1872.82	65.2607	411.317	1614.28	878.948	395.272	1635.17	1087.28	326.086	1610.37	520.724	302.867	1482.82	114.304	342.69	1585.38	57.6466
2275	0	-54.8237	1594.75	917.502				-23.5124	1687.48	534.391	-52.3181	1752.9	139.951	-96.0453	1871.59	59.9142	410.038	1617.08	878.778	394.198	1637.48	1086.82	325.5	1612.68	520.283	302.786	1482.99	114.438	342.748	1585.48	57.5522
2276	0	-55.8826	1599.42	915.952				-22.3498	1689.13	531.806	-49.3632	1751.98	136.938	-90.7588	1869.59	54.3477	408.806	1619.95	878.584	392.812	1640.38	1086.51	324.805	1614.94	519.88	302.694	1483.28	114.534	342.878	1585.53	57.5404
2277	0	-56.7918	1603.95	914.142				-21.2833	1690.76	529.036	-46.3507	1749.83	133.459	-86.1268	1868.23	49.0888	407.425	1622.78	878.396	391.576	1643.14	1085.93	324.145	1617.18	519.52	302.386	1483.25	114.668	342.796	1585.63	57.4057
2278	0	-58.1701	1609.16	912.736				-20.0702	1692.13	526.363	-43.6213	1743.53	129.988	-81.1346	1865.74	45.1235	405.907	1625.66	878.251	389.872	1646.59	1085.76	323.479	1619.57	519.081	302.441	1483.49	114.897	342.822	1585.66	57.3608
2279	0	-59.7851	1614.87	910.813				-18.9617	1693.45	523.57	-38.9096	1742.97	127.397	-77.0705	1863.49	46.0743	404.823	1628.65	878.079	387.93	1650.52	1085.08	322.779	1621.81	518.686	302.451	1483.97	115.061	342.826	1585.73	57.2916
2280	0	-60.8172	1619.19	909				-17.5768	1694.39	520.723	-35.5961	1740.79	125.338	-74.1956	1863.16	47.3524	403.758	1631.78	877.905	386.571	1653.07	1084.5	322.039	1624.18	518.246	302.413	1483.83	115.119	342.822	1585.76	57.2454
2281	0	-62.1437	1624.31	907.171				-15.946	1695.05	517.868	-33.7169	1738.85	122.835	-72.33	1863.32	48.3887	402.22	1634.85	877.754	384.688	1657.32	1083.71	321.316	1626.55	517.806	302.22	1483.81	115.279	342.851	1585.75	57.1855
2282	0	-63.4221	1629.38	905.119				-13.9706	1695.25	514.844	-31.8977	1737.1	120.727	-72.2202	1862.82	48.4424	400.625	1638.01	877.542	382.852	1661.51	1082.7	320.374	1628.96	517.299	302.065	1484.17	115.43	342.921	1585.83	57.2064
2283	0	-64.7715	1634.82	903.358				-12.3344	1695.08	512.035	-30.2839	1736.74	118.917	-72.6329	1862.11	48.2384	399.04	1641.11	877.288	380.945	1666.08	1081.98	319.581	1631.54	516.881	301.914	1484.58	115.584	343.241	1585.86	57.2567
2284	0	-66.1306	1639.91	901.445				-12.1046	1696.15	510.136	-29.1609	1738.64	117.754	-72.6087	1861.96	48.2241	397.409	1644.35	877.164	379.029	1670.3	1081.11	318.503	1633.96	516.392	301.817	1483.9	115.579	342.846	1585.83	57.1591
2285	0	-67.5751	1644.64	899.832				-12.7398	1698.04	509.099	-28.6186	1739.77	117.04	-72.4891	1862	48.1619	395.794	1647.67	876.958	377.027	1674.16	1080.54	317.531	1636.62	515.777	301.727	1483.9	115.79	343.015	1585.94	57.1587
2286	0	-69.2011	1649.08	898.523				-13.8628	1700.88	508.554	-28.2159	1739.74	116.518	-72.4884	1862.05	48.1188	394.079	1650.91	876.617	374.844	1677.71	1080.28	316.425	1639.22	515.328	301.607	1484.09	115.964	343.014	1586.02	57.1493
2287	0	-71.0351	1653.17	897.423				-15.0349	1704.23	508.461	-27.5625	1741.04	116.247	-72.3431	1862.16	48.1337	392.362	1654.26	876.421	372.453	1680.94	1080.22	315.211	1641.89	514.716	301.921	1484.57	116.462	342.961	1586.05	57.1312
2288	0	-72.985	1657.07	896.66				-15.9254	1707.42	508.652	-27.1726	1742.01	116.259	-72.321	1862.24	48.1243	390.419	1657.4	876.224	369.946	1683.95	1080.5	313.73	1644.55	514.235	301.136	1484.15	116.658	343.323	1586.2	57.2952
2289	0	-74.9629	1660.16	896.345				-16.8478	1710.6	509.025	-26.9667	1742.92	116.332	-72.2995	1862.34	48.1114	388.509	1660.85	876.129	367.41	1686.17	1081.23	312.24	1647.26	513.685	300.893	1484.3	116.955	342.908	1586.14	57.1781
2290	0	-76.8522	1662.67	896.541				-17.9272	1713.48	509.356	-26.8018	1743.56	116.257	-72.2675	1862.41	48.1104	387.124	1664.59	875.914	364.964	1687.81	1082.47	310.579	1649.86	513.219	300.896	1484.7	117.634	342.949	1586.27	57.2608
2291	0	-78.7384	1664.75	897.019				-19.0749	1715.88	509.591	-26.7675	1743.98	116.186	-72.2827	1862.52	48.1392	384.42	1667.64	875.761	362.94	1691.89	1082.51	308.96	1652.21	512.894	300.666	1484.96	118.011	342.891	1586.3	57.2545
2292	0	-80.5917	1666.6	897.463				-20.3524	1717.92	509.648	-26.6396	1744.21	116.076	-72.2798	1862.49	48.0644	382.213	1671.1	875.431	360.949	1695.74	1082.51	307.536	1654.39	512.666	300.62	1485.25	118.862	342.738	1586.29	57.3764
2293	0	-82.5676	1668.53	898.049				-21.4451	1719.24	509.608	-26.5185	1744.36	115.942	-72.2748	1862.52	48.1142	379.989	1674.56	875.071	358.835	1699.66	1082.66	305.97	1656.24	512.615	300.206	1485.51	119.58	342.776	1586.41	57.3577
2294	0	-84.6607	1670.38	898.446				-22.2591	1719.82	509.369	-26.3492	1744.3	115.646	-72.2769	1862.5	48.0779	377.564	1677.94	874.677	356.604	1703.51	1082.62	304.767	1658.08	512.655	299.897	1485.73	120.151	342.764	1586.41	57.4063
2295	0	-86.8346	1671.92	898.653				-23.214	1720.43	509.131	-26.1477	1744.35	115.45	-72.2438	1862.47	48.0855	375.377	1681.19	874.51	354.292	1707.05	1082.38	303.465	1659.74	512.782	299.269	1485.78	120.709	342.6	1586.45	57.374
2296	0	-89.3741	1674.06	898.856				-24.0834	1720.85	508.935	-25.9785	1744.11	115.232	-72.2512	1862.46	48.1268	373.022	1684.27	874.342	351.615	1711.19	1082.15	302.363	1661.55	513.055	299.054	1486.18	121.495	342.123	1586.23	57.1978
2297	0	-91.8074	1675.94	898.99				-25.1177	1721.48	508.756	-25.9593	1744.26	115.022	-72.2528	1862.48	48.1556	370.412	1687.05	874.391	349.043	1715.07	1081.84	301.128	1663.14	513.253	298.515	1486.31	122.441	342.036	1586.29	57.1598
2298	0	-94.1137	1677.65	899.224				-26.1691	1721.98	508.554	-25.8976	1744.25	114.707	-72.0842	1862.11	48.0134	368.151	1690.02	874.335	346.599	1718.78	1081.64	300.121	1664.92	513.463	298.362	1486.77	123.241	341.94	1586.35	57.1439
2299	0	-96.6784	1680.1	899.454				-27.4347	1722.83	508.475	-25.7794	1744.45	114.5	-72.0797	1862.07	48.019	366.176	1693.09	874.447	343.897	1723.23	1081.43	299.316	1666.97	513.757	298.292	1487.29	124.082	341.945	1586.42	57.1389
2300	0	-99.117	1682.54	899.479				-28.6421	1724.04	508.366	-25.6124	1744.5	114.321	-72.0843	1862.09	48.0245	363.697	1695.68	874.588	341.32	1727.67	1081.01	298.26	1668.96	513.981	298.152	1487.7	124.937	342.607	1586.88	57.2761
2301	0	-101.798	1685.2	899.399				-29.7405	1725.13	508.141	-25.6312	1744.68	114.12	-72.1352	1862.12	48.0468	361.561	1698.48	874.799	338.501	1732.33	1080.49	297.396	1671.26	514.18	298.172	1488.32	125.821	342.961	1587.35	57.2479
2302	0	-103.891	1686.8	899.165				-31.0322	1726.63	508.015	-25.6411	1744.96	114.023	-72.1451	1862.13	48.0526	359.456	1701.28	875.147	336.27	1735.93	1079.82	296.557	1673.75	514.362	298.1	1488.89	126.744	343.277	1587.47	57.323
2303	0	-106.029	1688.72	899.063				-31.969	1727.32	507.762	-25.6217	1745.18	113.877	-72.1658	1862.13	48.0345	357.38	1704.23	875.402	333.994	1739.84	1079.28	295.492	1676.44	514.427	298.253	1489.78	127.963	343.367	1587.55	57.3195
2304	0	-108.246	1691.17	898.943				-33.0817	1728.59	507.715	-25.548	1745.38	113.755	-72.1737	1862.14	48.0545	354.999	1707.23	875.726	331.547	1742.68	1078.98	294.486	1679.32	514.556	298.067	1490.45	129.025	343.452	1587.73	57.4067
2305	0	-110.362	1693.84	898.815				-34.2007	1729.9	507.685	-25.4929	1745.58	113.633	-72.0995	1862.02	48.0077	352.569	1710.17	875.856	329.199	1745.75	1078.68	293.339	1682.44	514.567	297.886	1491.44	130.375	343.247	1587.86	57.3733
2306	0	-112.418	1696.52	898.839				-35.3505	1731.16	507.652	-25.3464	1743.36	113.061	-72.0825	1862.08	48.0222	350.828	1713.6	875.721	326.912	1748.81	1078.52	292.257	1685.89	514.602	297.747	1492.27	131.797	342.876	1588.04	57.3757
2307	0	-114.098	1698.74	898.751				-36.4283	1732.62	507.682	-25.1435	1742.95	112.776	-72.0897	1862.02	48.0211	349.097	1716.93	875.602	325.001	1751.42	1078.26	291.192	1689.54	514.717	297.698	1493.37	133.357	342.811	1588.22	57.4653
2308	0	-115.95	1701.42	898.672				-37.5213	1733.87	507.58	-25.0383	1742.86	112.64	-72.0835	1862.08	48.0359	347.313	1720.38	875.421	322.918	1754.5	1078	289.888	1693.45	514.696	297.618	1494.73	135.188	342.774	1588.34	57.5405
2309	0	-117.753	1704.45	898.64				-38.5172	1735.06	507.397	-25.1098	1743.38	112.567	-72.0892	1862.08	48.0591	345.41	1723.63	875.238	320.884	1757.91	1077.79	288.912	1697.86	514.816	297.551	1496.23	137.155	342.641	1588.46	57.6467
2310	0	-119.505	1707.61	898.646				-39.3121	1736.48	507.465	-25.1256	1743.54	112.453	-72.0892	1862.08	48.0589	343.576	1727.04	875.031	318.9	1761.46	1077.62	287.594	1702.65	514.862	297.166	1497.82	139.363	343.011	1588.89	57.966
2311	0	-121.215	1710.78	898.71				-40.4788	1738.26	507.391	-25.1211	1743.19	112.33	-72.0889	1862.08	48.0586	341.822	1730.31	874.886	316.959	1765.02	1077.51	286.531	1708.05	514.958	296.94	1499.72	141.783	342.928	1589.1	58.1562
2312	0	-123.005	1714.25	898.707				-41.3367	1739.62	507.339	-25.1555	1743.6	112.234	-72.0904	1862.08	48.0589	340.134	1733.61	874.68	314.939	1768.88	1077.33	285.599	1714.25	515.023	296.552	1501.73	144.501	342.962	1589.47	58.4707
2313	0	-124.741	1717.51	898.774				-42.3848	1741.23	507.307	-25.3481	1744.04	112.256	-72.0884	1862.08	48.0706	338.329	1736.77	874.555	313.084	1771.78	1077.31	284.838	1720.85	515.196	296.269	1504.24	147.541	342.99	1589.9	58.8893
2314	0	-126.359	1720.79	898.74				-43.3902	1742.87	507.259	-25.3571	1744.17	112.136	-72.0884	1862.08	48.0708	336.592	1739.78	874.457	311.347	1774.7	1077.18	283.805	1727.81	515.382	296.024	1507.28	151.022	342.999	1590.3	59.4592
2315	0	-127.896	1723.77	898.63				-44.2624	1744.24	507.173	-25.3055	1743.92	111.992	-72.0869	1862.08	48.0704	334.986	1742.78	874.492	309.691	1777.31	1076.98	283.241	1735.77	515.737	296.56	1511.01	155.03	342.936	1590.92	60.3624
2316	0	-129.446	1726.9	898.516				-45.2839	1745.61	507.097	-24.1064	1741.18	110.953	-72.0884	1862.08	48.0707	333.356	1745.64	874.538	308.023	1780.08	1076.78	282.618	1744.13	516.196	296.183	1515	159.17	342.713	1591.55	61.6416
2317	0	-131.06	1730.08	898.45				-46.0887	1746.65	506.894	-23.3722	1739.16	110.216	-72.0569	1862.15	48.0874	331.884	1748.5	874.639	306.289	1782.9	1076.62	282.29	1753.45	516.872	295.427	1519.51	163.747	342.487	1592.71	63.3866
2318	0	-132.471	1732.64	898.326				-47.1375	1748.01	506.766	-25.3083	1745.75	111.674	-72.0576	1862.15	48.0891	330.556	1751.21	874.779	304.937	1785.18	1076.23	281.972	1763.33	517.752	294.185	1524.38	168.663	341.563	1595.24	65.8978
2319	0	-133.904	1735.41	898.038				-47.9499	1748.91	506.566	-25.9842	1748.87	112.22	-72.0639	1862.14	48.086	329.279	1753.74	874.953	303.563	1787.67	1075.67	282.001	1774.03	519.051	293.131	1530.25	174.254	340.537	1598.01	68.8813
2320	0	-135.35	1738.12	897.795				-48.9476	1749.94	506.432	-26.0965	1749.02	112.115	-72.0824	1862.15	48.0881	328.161	1756.19	875.104	302.176	1790.1	1075.16	282.21	1785.06	520.568	292.081	1536.7	180.184	339.909	1599.66	72.0023
2321	0	-136.607	1740.43	897.653				-49.7212	1750.09	505.974	-26.0953	1748.55	111.906	-72.0828	1862.15	48.0884	327.272	1758.53	875.239	300.978	1792.14	1074.75	282.397	1796.25	522.39	290.64	1543.85	186.217	339.065	1601.89	76.0271
2322	0	-138.077	1743.09	897.585				-50.8033	1751.17	505.976	-26.1131	1747.96	111.581	-72.0783	1862.15	48.0675	326.802	1761.08	875.529	299.566	1794.51	1074.42	282.889	1807.7	524.525	288.646	1551.13	192.374	337.83	1604.33	80.3985
2323	0	-139.382	1745.54	897.402				-51.6079	1751.48	505.743	-25.9658	1744.73	110.592	-72.0815	1862.15	48.0556	325.81	1763.09	875.517	298.32	1796.69	1073.96	283.784	1819.06	526.938	287.189	1559.44	198.771	336.46	1607.56	85.3916
2324	0	-140.587	1747.57	897.193				-52.5159	1751.74	505.455	-26.1466	1746.81	111.035	-72.1218	1862.14	48.0563	325.198	1765.22	875.669	297.174	1798.44	1073.49	284.273	1829.91	529.437	285.625	1567.82	204.973	334.678	1611.11	90.735
2325	0	-141.676	1749.4	897.07				-53.1691	1751.72	505.183	-26.5337	1748.08	111.193	-72.1507	1862.14	48.0234	324.672	1767.41	875.745	296.143	1799.99	1073.1	285.022	1840.26	532.063	283.667	1576.36	211.027	332.592	1615.47	96.0544
2326	0	-142.686	1751.24	896.985				-54.1732	1752.27	505.031	-27.4052	1750.83	112.098	-72.1563	1862.08	47.9938	324.427	1769.69	875.787	295.191	1801.55	1072.74	285.925	1850.17	534.796	281.391	1584.21	216.486	330.906	1621.88	100.815
2327	0	-143.671	1752.99	896.918				-54.8825	1752.37	504.854	-26.3178	1744.23	110.063	-72.1927	1862.16	48.0134	324.254	1771.95	875.853	294.265	1803.02	1072.41	286.667	1859.31	537.693	278.232	1591.71	220.916	329.259	1628.44	103.632
2328	0	-144.608	1754.68	896.808				-55.5598	1752.44	504.654	-24.9104	1739.91	108.725	-72.2082	1862.18	48.0216	324.085	1774.21	876.154	293.387	1804.43	1072.03	287.631	1867.9	540.535	276.534	1601.63	223.513	326.255	1639.28	106.558
2329	0	-145.429	1756.03	896.763				-56.3342	1752.94	504.574	-26.5879	1743.25	109.839	-72.1812	1862.08	47.9623	324.197	1775.52	876.613	292.741	1806.77	1071.82	288.218	1875.6	543.477	274.591	1612.37	224.794	322.796	1651.95	107.735
2330	0	-146.141	1757.24	896.706				-56.8458	1753.19	504.495	-27.2051	1744.83	110.223	-72.2527	1862.15	47.9831	323.533	1781.37	877.853	292.203	1808.96	1071.61	288.939	1883.03	546.586	273.013	1624.31	224.521	319.582	1666.02	107.597
2331	0	-146.805	1758.41	896.703				-57.2954	1753.53	504.396	-27.2967	1744.8	110.183	-72.2353	1862.08	47.9114	323.476	1784.73	879.083	291.714	1811.12	1071.44	289.766	1890.36	549.458	271.669	1637.18	222.983	316.32	1681	106.126
2332	0	-147.289	1759.53	896.708				-57.6925	1754.01	504.359	-27.3907	1744.7	110.175	-72.2864	1862.13	47.9509	323.541	1786.23	880.251	291.404	1813.22	1071.29	289.916	1896.98	551.949	269.964	1650.18	220.567	313.748	1697.28	104.029
2333	0	-147.779	1760.9	896.754				-57.9998	1754.52	504.334	-27.4373	1744.68	110.181	-72.2527	1862	47.8925	323.657	1787.91	881.301	291.089	1815.58	1071.17	290.254	1903.2	554.479	268.755	1664.3	217.11	311.798	1714.51	101.342
2334	0	-148.182	1762.23	896.754				-58.1717	1754.92	504.297	-27.4015	1744.59	110.158	-72.2626	1862	47.8762	323.706	1789.88	882.5	290.86	1817.88	1071.01	291.106	1909.49	556.924	267.886	1679.18	212.685	310.779	1733.1	98.2473
2335	0	-148.426	1763.52	896.706				-58.2501	1755.44	504.26	-27.427	1744.76	110.216	-72.2571	1862	47.8739	323.681	1791.56	883.439	290.791	1820.17	1070.8	291.326	1915.07	558.94	267.281	1694.69	207.559	310.153	1752.61	94.8307
2336	0	-148.58	1765.14	896.685				-58.2644	1755.99	504.258	-27.5037	1744.68	110.252	-72.2617	1861.93	47.8571	323.654	1793.78	884.328	290.811	1822.77	1070.62	292.261	1920.83	561.006	267.307	1711.18	201.697	310.187	1773.17	91.3568
2337	0	-148.505	1766.63	896.62				-58.1932	1756.68	504.275	-27.5535	1744.81	110.289	-72.2621	1861.93	47.8557	323.684	1795.48	885.229	291.061	1825.24	1070.4	292.634	1925.8	562.679	268.422	1728.52	195.33	310.565	1794.76	87.6636
2338	0	-148.264	1768.31	896.556				-58.0117	1757.41	504.277	-26.4179	1742.42	109.576	-72.2622	1861.92	47.8687	323.802	1797.2	886.051	291.477	1827.9	1070.17	292.89	1930.43	564.036	269.265	1746.06	188.785	311.614	1817.36	84.172
2339	0	-147.819	1769.92	896.521				-57.7962	1758.27	504.253	-27.2315	1743.84	110.142	-72.2626	1861.93	47.8566	323.967	1799.17	886.672	292.096	1830.5	1069.97	292.928	1934.55	564.908	270.44	1763.96	181.935	312.925	1840.14	80.5596
2340	0	-147.343	1771.87	896.519				-57.4436	1759.2	504.302	-27.4943	1744.84	110.437	-72.2623	1861.92	47.8688	324.328	1801.19	887.173	292.502	1834.04	1069.51	292.808	1938.2	565.584	272.235	1782.21	175.26	313.179	1861.8	76.6992
2341	0	-146.83	1773.96	896.544				-57.1383	1760.2	504.352	-27.3494	1744.5	110.416	-72.2578	1861.99	47.8736	324.706	1803.44	887.507	292.946	1837.72	1069.08	292.909	1941.75	566.096	275.749	1801.86	169.041	315.65	1885.49	74.1176
2342	0	-146.172	1776.16	896.47				-56.7902	1761.31	504.383	-27.21	1744.39	110.442	-72.2638	1861.93	47.8583	325.197	1805.89	887.738	293.534	1841.51	1068.55	292.885	1945	566.336	278.677	1820.68	163.048	317.537	1908.37	71.9717
2343	0	-145.342	1778.24	896.504				-56.3149	1762.22	504.423	-27.1488	1744.38	110.545	-72.2662	1861.92	47.889	325.865	1808.52	887.915	294.295	1845.18	1068.12	292.656	1947.89	566.123	281.858	1839.36	157.436	319.868	1931.12	70.3722
2344	0	-144.528	1780.48	896.524				-55.7097	1763.12	504.46	-26.9389	1744.31	110.575	-72.2681	1861.93	47.8728	326.701	1811.18	887.827	295.039	1849.02	1067.69	292.688	1950.92	565.765	284.903	1857.51	152.424	322.181	1953.3	69.4388
2345	0	-143.595	1782.61	896.519				-55.0521	1764.05	504.491	-27.0657	1747.57	111.309	-72.26	1861.98	47.9186	327.659	1814.1	887.646	295.903	1852.74	1067.22	293.188	1954.41	565.329	288.239	1875.21	147.979	325.415	1975.42	69.7663
2346	0	-142.479	1784.59	896.544				-54.4937	1765.04	504.605	-27.0394	1745.3	110.969	-72.263	1861.99	47.9089	328.649	1817.31	887.357	296.95	1856.31	1066.79	293.234	1957.26	564.669	290.934	1891.71	144.049	327.956	1995.92	70.044
2347	0	-141.214	1786.46	896.638				-53.8108	1766.08	504.737	-26.7375	1744.5	110.978	-72.2606	1861.99	47.9196	329.857	1820.6	886.865	298.145	1859.77	1066.42	293.176	1960.02	563.751	293.975	1907.75	140.619	330.545	2015.36	70.6203
2348	0	-140.021	1788.52	896.721				-53.1304	1767.17	504.856	-26.5905	1744.65	111.117	-72.2625	1861.99	47.908	331.276	1824.27	886.299	299.268	1863.43	1066.05	292.98	1962.71	562.746	297.206	1923.31	137.876	333.381	2033.66	71.6624
2349	0	-138.834	1790.7	896.909				-52.3103	1768.31	505.025	-26.4049	1744.88	111.257	-72.2625	1861.99	47.9077	332.68	1828.4	885.756	300.385	1867.19	1065.78	292.809	1965.38	561.655	301.086	1938.08	136.076	335.802	2050.35	72.9871
2350	0	-137.517	1792.72	897.062				-51.3355	1769.32	505.128	-26.2061	1744.63	111.329	-72.2605	1861.99	47.9196	334.414	1832.62	885.024	301.633	1870.8	1065.47	292.845	1968.1	560.561	303.435	1950.59	134.362	338.092	2065.16	74.6439
2351	0	-136.003	1794.41	897.242				-50.385	1770.67	505.301	-26.056	1744.73	111.492	-72.2653	1861.92	47.9029	336.02	1836.68	884.391	303.077	1874.09	1065.19	293.011	1970.89	559.588	306.091	1961.91	132.948	339.739	2077.88	76.0549
2352	0	-134.46	1796.21	897.512				-49.381	1772.09	505.53	-25.5786	1747.38	112.04	-72.2594	1861.98	47.9179	337.864	1839.01	883.724	304.551	1877.48	1065.01	292.939	1973.2	558.406	309.002	1971.85	131.849	345.321	2090.28	77.9918
2353	0	-132.789	1798.13	897.852				-48.1007	1773.28	505.687	-25.8171	1746.46	112.13	-72.2695	1861.98	47.9183	339.472	1842.56	882.614	306.152	1880.99	1064.89	293.205	1975.83	557.331	310.716	1979.5	130.499	345.244	2097.62	77.8562
2354	0	-131.073	1799.85	898.235				-46.9936	1775.04	505.918	-25.4336	1746.8	112.28	-72.2651	1861.92	47.9151	340.938	1846.86	881.319	307.799	1884.3	1064.81	293.682	1978.64	556.194	311.934	1985.35	129.439	347.164	2104.45	77.9937
2355	0	-129.235	1801.81	898.66				-45.675	1776.52	506.193	-25.1649	1747.07	112.48	-72.2763	1861.9	47.9319	342.286	1851.52	879.966	309.567	1887.86	1064.78	294.279	1981.41	554.966	312.753	1989.71	128.736	348.419	2108.68	77.2753
2356	0	-127.132	1803.62	899.089				-44.3411	1778.23	506.484	-24.7287	1745.82	112.488	-72.2775	1861.91	47.9207	343.647	1856.47	878.569	311.46	1892.94	1064.35	294.806	1983.79	553.525	311.677	1991.09	126.851	348.521	2110	75.3167
2357	0	-124.844	1805.51	899.583				-43.0022	1780.13	506.846	-24.3797	1745.05	112.516	-72.3124	1861.97	47.9504	344.993	1861.68	877.228	313.538	1898.1	1063.99	295.452	1985.98	551.901	312.459	1991.76	125.93	348.606	2110.35	72.5984
2358	0	-122.595	1807.64	900.059				-41.4567	1781.73	507.096	-24.0935	1744.88	112.696	-72.3102	1861.98	47.9195	346.367	1867.1	876.032	315.576	1903.5	1063.6	295.971	1987.77	550.01	311.283	1991.5	124.762	347.659	2111.1	70.4386
2359	0	-120.122	1809.89	900.52				-40.0123	1783.77	507.516	-23.5178	1744.42	113.162	-72.3132	1861.97	47.9511	347.835	1872.75	875.1	317.839	1909.03	1063.21	296.288	1989.23	548.057	311.348	1993.7	123.67	346.475	2112.52	67.6978
2360	0	-117.448	1812.21	901.106				-38.2966	1785.79	507.901	-22.298	1742.14	112.549	-72.3137	1861.98	47.9395	349.498	1878.69	874.33	320.198	1914.43	1063.08	296.739	1990.64	546.445	310.909	1996.17	122.813	345.684	2114.06	65.3047
2361	0	-114.79	1814.81	901.719				-36.4692	1788.07	508.252	-23.3904	1745.15	113.755	-72.3269	1862.04	48.0121	351.2	1884.66	873.817	322.543	1920.11	1062.98	297.071	1992.66	545.533	311.022	1997.76	122.506	345.424	2114.4	64.0886
2362	0	-112.021	1817.47	902.334				-34.6145	1790.61	508.672	-23.3385	1746.18	114.425	-72.2704	1861.99	47.9863	353.219	1890.79	873.496	324.997	1925.85	1062.89	297.453	1995.98	545.687	311.454	1998.59	122.549	345.617	2114.27	63.9944
2363	0	-109.145	1820.33	902.936				-32.6676	1792.95	509.022	-22.9562	1746.41	114.843	-72.3515	1862.2	48.0929	355.256	1896.93	873.649	327.559	1931.8	1062.78	297.966	2000.37	546.293	311.633	1999.02	122.621	345.767	2114.61	63.7796
2364	0	-106.166	1823.12	903.554				-30.9392	1795.75	509.515	-22.58	1746.4	115.28	-72.2484	1862.01	48.0448	357.386	1902.89	874.042	330.064	1937.34	1063.25	298.547	2005.16	546.802	312.247	2000.23	122.587	345.569	2114.92	63.428
2365	0	-103.116	1825.93	904.045				-29.0347	1798.14	509.909	-22.4284	1746.66	115.723	-72.2321	1862.04	48.0874	359.722	1908.59	874.629	332.641	1942.92	1063.6	299.594	2009.91	547.081	312.887	2001.34	122.444	345.756	2115.07	63.2249
2366	0	-99.951	1828.65	904.481				-27.0853	1800.26	510.254	-22.0514	1747.01	116.186	-72.4484	1862.5	48.2903	362.138	1914.2	875.354	335.332	1948.4	1063.89	300.558	2014.08	546.957	313.379	2002.18	122.242	345.599	2115.13	62.9192
2367	0	-96.952	1831.86	905.027				-25.4199	1802.65	510.66	-21.7848	1747.13	116.749	-72.3927	1862.58	48.3459	364.478	1919.51	876.112	338.236	1952.8	1064.54	301.462	2017.77	546.574	313.578	2002.7	122.024	345.52	2115.24	62.6663
2368	0	-93.8907	1834.9	905.444				-23.3684	1804.55	510.958	-21.4388	1747.43	117.306	-72.3591	1862.63	48.3938	367.126	1925.03	876.769	341.202	1957.03	1065.06	302.526	2021.1	546.233	313.549	2003.09	121.818	345.541	2115.42	62.4846
2369	0	-90.8111	1837.96	905.836				-21.6403	1807.22	511.58	-21.448	1747.83	117.991	-72.3164	1862.56	48.3977	369.728	1930.22	877.196	344.187	1961.28	1065.56	303.734	2024.09	545.986	313.514	2003.42	121.552	345.467	2115.6	62.3879
2370	0	-87.7253	1841.25	906.221				-19.884	1809.65	512.01	-21.2519	1751.03	119.354	-72.2683	1862.59	48.4613	372.615	1935.3	877.46	347.178	1965.76	1066.05	305.081	2026.71	545.753	313.628	2003.78	121.339	345.304	2115.79	62.3609
2371	0	-84.6424	1844.25	906.692				-17.9347	1811.88	512.584	-20.7346	1749.33	120.03	-72.2048	1862.63	48.4555	375.418	1940	877.688	350.166	1969.96	1066.63	306.55	2029.07	545.408	313.516	2004.06	121.084	345.352	2116.06	62.3248
2372	0	-81.565	1847.53	907.195				-16.2522	1814.24	513.216	-20.454	1750.72	120.939	-72.1402	1862.65	48.5013	378.281	1945.24	878.169	353.149	1974.43	1067.24	307.994	2031.28	545.19	313.497	2004.22	120.854	344.217	2115.29	62.1553
2373	0	-78.6046	1850.71	907.872				-14.5441	1816.77	514.017	-20.1493	1751.95	122.123	-72.0761	1862.66	48.5418	380.91	1950.76	878.262	356.014	1978.81	1068.02	309.404	2033.27	544.862	313.438	2004.35	120.636	341.726	2114.12	61.543
2374	0	-75.5519	1853.69	908.519				-13.101	1819.43	515.04	-19.8688	1752.29	123.174	-72.0104	1862.58	48.5446	383.755	1954.89	878.498	358.972	1982.98	1068.77	310.997	2035.23	544.551	314.208	2004.97	120.727	341.37	2114.1	61.4227
2375	0	-72.8211	1857.11	909.469				-11.5921	1821.8	515.98	-19.4833	1752.83	124.556	-72.0085	1862.56	48.5541	386.591	1958.49	878.76	361.608	1987.59	1069.83	312.46	2036.86	544.419	314.547	2005.3	120.615	341.344	2114.15	61.3227
2376	0	-70.1857	1860.42	910.608				-10.2989	1824.51	517.204	-19.1985	1753.7	125.911	-72.0378	1862.32	48.5437	389.382	1961.88	879.028	364.149	1992.09	1071.07	313.954	2038.34	544.189	314.61	2005.47	120.457	341.195	2114.17	61.2417
2377	0	-67.3068	1863.06	911.822				-9.09718	1827.25	518.515	-18.4174	1754.77	127.373	-72.0428	1861.94	48.4711	392.017	1964.92	879.3	366.971	1995.46	1071.69	315.585	2039.58	544.07	314.379	2005.48	120.058	341.226	2114.22	61.222
2378	0	-64.5114	1865.62	913.186				-7.79382	1829.77	519.776	-17.6841	1755.56	128.837	-71.9864	1861.54	48.4211	394.517	1968.14	879.62	369.709	1998.75	1072.45	317.008	2040.36	543.858	315.034	2005.84	120.318	341.177	2114.25	61.2111
2379	0	-62.0254	1868.39	914.754				-6.50553	1832.47	521.156	-16.4224	1756.19	130.473	-71.9305	1861.13	48.3946	396.845	1971.77	879.981	372.137	2002.26	1073.42	318.396	2040.87	543.697	314.352	2005.5	119.771	341.121	2114.29	61.2318
2380	0	-59.7469	1871.2	916.377				-5.43187	1835.5	522.591	-15.4843	1757.58	132.01	-71.8215	1860.75	48.4885	398.993	1974.64	880.003	374.81	2005.76	1073.9	319.878	2041.24	543.584	314.048	2005.22	119.572	341.056	2114.31	61.2179
2381	0	-57.3162	1873.5	918.121				-4.26356	1838.67	524.042	-14.24	1758.88	133.74	-71.6496	1860.32	48.6886	400.851	1976.83	880.044	377.634	2008.76	1074.5	321.394	2041.47	543.555	313.799	2005.02	119.273	342.223	2114.95	61.6107
2382	0	-55.3074	1876.08	920.002				-3.04726	1841.66	525.567	-12.7253	1760.21	135.465	-71.4185	1859.91	48.8109	402.605	1979.14	880.223	380.037	2012.02	1075.24	322.858	2041.51	543.469	313.508	2004.76	118.924	341.318	2114.5	61.3183
2383	0	-53.2726	1878.43	921.857				-2.10384	1845.25	527.203	-11.2722	1761.73	137.216	-71.1545	1859.53	48.9891	404.279	1981.31	880.379	382.465	2015.07	1075.95	324.396	2041.54	543.538	313.106	2004.4	118.571	341.257	2114.47	61.2703
2384	0	-51.4805	1880.62	923.708				-1.12068	1848.61	528.736	-9.57919	1761.23	138.951	-70.9584	1859.22	49.1973	405.813	1983.35	880.699	384.651	2017.95	1076.65	325.789	2041.38	543.552	313.79	2004.68	118.739	341.106	2114.43	61.1996
2385	0	-49.7143	1882.9	925.704				-0.347062	1852.19	530.291	-7.78036	1762.12	140.579	-70.6636	1858.94	49.3681	407.252	1985.87	881.24	386.811	2020.93	1077.51	327.2	2041.18	543.576	314.143	2004.81	118.681	341.002	2114.4	61.1596
2386	0	-48.0429	1884.93	927.626				0.483984	1855.73	531.732	-7.16391	1764.87	142.791	-70.2556	1858.64	49.5294	408.857	1987.84	881.851	388.876	2023.65	1078.29	328.658	2040.95	543.629	314.187	2004.66	118.575	341.061	2114.42	61.1362
2387	0	-46.4701	1887.28	929.454				0.924483	1859.68	533.251	-5.3425	1766.79	144.547	-69.6609	1858.29	49.7525	410.319	1990.08	882.597	390.843	2026.7	1078.97	330.139	2040.68	543.704	314.633	2004.78	118.626	341.096	2114.48	61.0366
2388	0	-44.8414	1889.18	931.276				1.28009	1863.8	534.675	-3.53938	1768.16	145.92	-68.9965	1858.18	50.0622	411.88	1992.49	883.22	392.865	2029.29	1079.65	331.441	2040.29	543.748	314.475	2004.49	118.346	341.617	2114.93	61.3135
2389	0	-43.3711	1891.34	933.014				1.69946	1867.69	535.923	-1.18703	1769.07	147.177	-68.2099	1857.99	50.3191	413.383	1994.91	883.818	394.671	2031.81	1080.43	332.874	2040.05	543.779	315.102	2004.82	118.404	341.56	2114.86	61.4462
2390	0	-41.9953	1893.57	934.742				1.88212	1872.06	537.367	0.478743	1773.37	148.925	-67.6236	1858.09	50.5533	414.82	1997.5	884.416	396.383	2034.4	1081.2	334.218	2039.84	543.814	315.395	2004.84	118.321	341.48	2114.85	61.3837
2391	0	-40.3718	1895.3	936.244				2.02908	1876.35	538.731	1.70812	1773.59	150.475	-66.7875	1857.94	50.8951	416.336	2000.08	884.955	398.342	2036.5	1081.74	335.454	2039.66	543.82	315.33	2004.61	118.107	341.452	2114.89	61.3882
2392	0	-39.0071	1897.51	937.762				2.29251	1880.35	539.882	3.16206	1777.38	151.99	-66.0822	1857.97	51.4684	417.763	2002.57	885.329	400.043	2039.06	1082.3	336.766	2039.63	543.781	315.713	2004.77	118.17	341.5	2114.87	61.4154
2393	0	-37.7784	1899.84	939.231				2.19947	1884.7	540.971	4.26129	1778.53	153.495	-65.6528	1858.5	52.0006	419.121	2005.11	885.743	401.607	2041.75	1082.81	337.924	2039.57	543.74	315.847	2004.74	118.11	341.569	2114.89	61.4251
2394	0	-36.4544	1902.08	940.583				2.21724	1888.94	542.054	5.28989	1781.6	154.789	-65.6466	1859.57	52.7095	420.464	2007.87	886.035	403.267	2044.35	1083.2	339.164	2039.74	543.692	315.947	2004.66	117.995	341.483	2114.87	61.3999
2395	0	-35.0026	1904.19	941.868				1.96055	1893.53	543.165	5.66946	1784.78	156.119	-65.8331	1861.19	53.2994	422.22	2007.25	885.846	405.055	2046.82	1083.53	340.216	2039.91	543.594	315.932	2004.51	117.778	341.406	2114.86	61.3739
2396	0	-33.7807	1906.42	942.979				1.7322	1897.83	544.207	5.695	1788.13	157.304	-66.181	1862.95	54.0539	423.412	2009.66	885.937	406.612	2049.42	1083.68	341.375	2040.15	543.476	315.962	2004.4	117.646	341.471	2114.87	61.3989
2397	0	-32.5825	1908.94	944.064				1.36613	1902.02	545.156	5.18917	1792.52	158.584	-67.0363	1865.6	54.7081	424.664	2012.15	885.894	408.146	2052.29	1083.81	342.348	2040.48	543.276	316.725	2004.83	117.873	341.273	2114.75	61.3241
2398	0	-31.4895	1911.48	945.013				0.98643	1906.24	546.067	4.38669	1797.4	159.664	-68.3189	1869.18	55.2704	425.772	2014.56	885.833	409.42	2054.89	1084.02	343.512	2041.08	543.141	316.505	2004.66	117.668	341.283	2114.68	61.3174
2399	0	-30.0555	1913.6	945.848				0.595906	1910.27	546.892	3.10979	1802.11	160.231	-69.947	1873.45	55.8357	427.007	2016.97	885.725	411.035	2057.07	1084.11	344.195	2041.46	542.762	317.077	2004.89	117.771	341.252	2114.73	61.333
2400	0	-28.7714	1915.88	946.587				0.0724487	1914.33	547.686	1.6291	1806.85	160.532	-71.9305	1878.7	56.2617	428.066	2019.29	885.645	412.499	2059.4	1084.11	345.369	2042.48	542.696	317.218	2004.94	117.734	341.261	2114.69	61.3502
2401	0	-27.5775	1918.25	947.324				-0.598643	1918.52	548.447	-0.35752	1813.08	160.874	-74.3251	1885.04	56.7863	429.147	2021.52	885.573	413.862	2061.7	1084.14	346.232	2043.59	542.586	316.699	2004.7	117.432	341.354	2114.83	61.4057
2402	0	-26.3124	1920.67	947.944				-1.29971	1922.61	549.166	-3.01001	1819.44	160.846	-77.1423	1892.77	57.0933	430.346	2023.83	885.467	415.398	2063.87	1084.29	346.928	2044.75	542.378	316.651	2004.71	117.324	341.362	2114.84	61.4156
2403	0	-25.1225	1922.92	948.493				-2.09886	1926.77	549.911	-5.90693	1826.77	160.724	-80.065	1900.96	57.4361	431.346	2025.97	885.328	416.859	2065.85	1084.37	347.642	2046.14	542.042	316.622	2004.75	117.272	341.211	2114.72	61.3858
2404	0	-23.9462	1925.27	949.043				-2.99852	1931.12	550.607	-9.32336	1835.39	160.8	-83.2689	1910.88	57.7147	432.461	2028.15	885.175	418.306	2067.95	1084.46	348.237	2047.47	541.767	316.55	2004.77	117.181	341.179	2114.7	61.4186
2405	0	-22.8599	1927.67	949.471				-3.92916	1935.71	551.253	-12.9226	1841.04	160.007	-86.1563	1920.99	57.8793	433.403	2030.08	884.966	419.664	2070.08	1084.42	348.749	2048.81	541.489	316.505	2004.87	117.155	341.166	2114.7	61.4235
2406	0	-21.8051	1929.91	949.85				-5.02615	1940.72	551.923	-16.6403	1851.15	159.573	-89.4203	1931.84	58.3252	434.34	2032.22	884.767	420.99	2072.06	1084.33	349.254	2050.25	541.137	316.362	2004.84	117.032	341.169	2114.7	61.4327
2407	0	-20.9147	1932.29	950.23				-6.15777	1945.85	552.58	-20.5064	1861.35	159.553	-92.5686	1943.57	59.2278	435.241	2034.23	884.393	422.151	2074.17	1084.24	349.732	2051.66	540.807	316.204	2004.8	116.978	341.156	2114.7	61.4571
2408	0	-19.7687	1934.15	950.474				-7.30982	1951.3	553.232	-24.3746	1871.44	159.439	-95.9535	1955.9	60.4481	436.038	2036.23	884.114	423.568	2075.78	1084.01	350.105	2053.04	540.539	315.807	2004.61	116.722	341.226	2114.72	61.4682
2409	0	-18.9026	1936.29	950.744				-8.51273	1957.05	553.949	-28.2457	1881.71	159.442	-99.3362	1968.21	61.7979	436.904	2038.37	883.861	424.705	2077.65	1083.82	350.493	2054.48	540.223	315.949	2004.81	116.79	341.265	2114.68	61.5006
2410	0	-18.0719	1938.46	951.114				-9.91887	1963.43	554.842	-31.9502	1892.25	159.564	-102.725	1980.55	63.2755	437.723	2040.5	883.578	425.807	2079.56	1083.72	350.972	2056.08	539.872	315.64	2004.63	116.606	341.255	2114.7	61.5299
2411	0	-17.4851	1940.82	951.563				-11.1257	1969.68	555.648	-35.5392	1903	159.762	-106.11	1992.9	64.9317	438.466	2042.64	883.364	426.665	2081.66	1083.7	351.369	2057.6	539.625	315.436	2004.63	116.494	341.412	2114.7	61.5662
2412	0	-16.8314	1943.05	951.81				-12.4662	1976.42	556.598	-38.8712	1913.81	160.186	-109.675	2005.06	66.7482	439.264	2044.86	883.202	427.77	2082.9	1083.58	351.773	2059.1	539.309	315.226	2004.49	116.433	341.474	2114.73	61.5824
2413	0	-16.3685	1945.32	952.164				-13.9202	1983.43	557.714	-41.7633	1924.66	160.722	-112.058	2015.83	68.1465	439.851	2046.9	882.993	428.683	2084.19	1083.57	352.139	2060.61	538.954	315.294	2004.54	116.425	341.425	2114.7	61.5189
2414	0	-15.8123	1947.53	952.553				-15.3664	1990.46	558.705	-44.6178	1935.58	161.408	-115.257	2027.45	70.2851	440.527	2049.05	882.777	429.691	2085.42	1083.6	352.64	2062.14	538.713	315.283	2004.59	116.422	341.425	2114.71	61.4927
2415	0	-15.4094	1949.86	952.91				-16.8541	1997.79	559.807	-47.2455	1946.26	162.06	-118.584	2039.33	72.5382	441.112	2051.12	882.596	430.544	2086.77	1083.59	353.011	2063.62	538.441	315.014	2004.55	116.295	341.322	2114.66	61.419
2416	0	-15.0801	1952.38	953.282				-18.4294	2005.3	561.135	-49.5367	1956.61	162.731	-121.579	2050.9	74.8434	441.563	2053.12	882.462	431.325	2088.3	1083.6	353.25	2064.98	538.163	314.866	2004.49	116.233	341.506	2114.77	61.4312
2417	0	-14.7414	1954.98	953.63				-19.8969	2012.96	562.484	-51.5828	1967.34	163.565	-124.376	2062.44	77.0852	442.054	2055.16	882.327	432.114	2089.92	1083.59	353.513	2066.53	537.898	314.676	2004.43	116.251	341.578	2114.81	61.4168
2418	0	-14.6997	1958.02	954.132				-21.2855	2020.39	563.766	-53.6179	1978.21	164.506	-126.845	2073.93	79.3152	442.459	2057.17	882.142	432.607	2091.98	1083.72	353.729	2067.95	537.623	314.598	2004.43	116.264	341.507	2114.8	61.3471
2419	0	-14.5895	1961.07	954.517				-22.6131	2028.07	565.094	-55.1374	1989.32	165.528	-128.994	2085.44	81.5608	442.65	2059	881.97	433.168	2094.04	1083.74	353.829	2069.42	537.363	314.432	2004.39	116.248	341.658	2114.83	61.39
2420	0	-14.2513	1963.78	954.861				-23.9051	2035.62	566.402	-56.7994	2000.26	166.629	-130.83	2097	83.6937	442.991	2060.99	881.822	433.957	2095.77	1083.72	353.909	2070.89	537.023	314.738	2004.71	116.482	343.332	2115.18	61.5809
2421	0	-14.1275	1966.87	955.344				-25.1279	2043.09	567.722	-58.4304	2010.65	167.492	-132.335	2108.72	85.8497	443.125	2062.84	881.722	434.532	2097.87	1083.84	353.987	2072.53	536.783	314.942	2004.94	116.61	343.87	2115.5	61.6509
2422	0	-14.0786	1970.1	955.735				-26.1701	2050.58	569.001	-59.8393	2021.79	168.696	-133.436	2120.42	87.8406	443.239	2064.77	881.521	435.173	2099.18	1083.92	353.923	2074.2	536.459	315.006	2005.09	116.676	344.21	2115.68	61.6426
2423	0	-14.1391	1973.34	956.102				-27.3047	2058.17	570.278	-61.1033	2032.71	169.809	-134.244	2132.38	89.7774	443.358	2066.67	881.345	435.706	2100.49	1083.98	353.801	2075.95	536.129	315.031	2005.31	116.809	342.283	2114.83	61.506
2424	0	-14.421	1977.07	956.56				-28.0587	2065.53	571.614	-62.4938	2043.35	170.8	-134.834	2144.36	91.6215	443.481	2068.63	881.137	436.017	2102.31	1084.13	353.579	2077.81	535.816	314.439	2005.1	116.633	342.155	2114.81	61.4772
2425	0	-14.4421	1980.13	956.65				-29.0857	2073.23	572.924	-63.705	2054.13	171.839	-135.039	2156.38	93.4055	443.456	2070.58	880.951	436.588	2103.44	1083.91	353.243	2079.59	535.283	314.915	2005.65	116.993	342.578	2114.83	61.6166
2426	0	-14.5398	1983.62	956.942				-29.8863	2081.03	574.172	-64.7377	2065.5	172.995	-135.118	2168.4	95.1148	443.477	2072.64	880.705	437.083	2105.01	1083.89	352.84	2081.66	534.967	314.936	2005.92	117.148	341.241	2114.35	61.098
2427	0	-14.7235	1987.17	957.162				-30.6421	2088.63	575.423	-65.8327	2076.31	173.958	-135.014	2180.42	96.8884	443.415	2074.84	880.371	437.556	2106.2	1083.96	352.325	2083.71	534.559	314.811	2006.08	117.301	341.282	2114.32	61.1589
2428	0	-14.9732	1990.79	957.232				-31.3441	2096.3	576.583	-66.7343	2087.17	174.971	-134.771	2192.43	98.558	443.291	2076.98	880.003	437.962	2107.47	1083.87	351.944	2086.02	534.016	314.567	2006.12	117.296	342.451	2114.87	61.5424
2429	0	-15.4657	1994.75	957.332				-31.9186	2103.73	577.603	-67.5143	2097.51	175.682	-134.44	2204.43	100.257	443.169	2079.22	879.671	438.126	2109.07	1083.82	351.354	2088.3	533.57	314.209	2006.04	117.478	343.622	2115.27	61.8756
2430	0	-15.7511	1998.69	957.385				-32.2931	2111.08	578.621	-68.2457	2108.41	176.607	-134.097	2216.36	101.892	443.007	2081.57	879.23	438.496	2110.64	1083.72	350.838	2090.77	533.009	314.167	2006.31	117.49	343.737	2115.34	61.9478
2431	0	-15.807	2002.13	957.301				-32.6107	2118.28	579.49	-68.9483	2119.14	177.391	-133.66	2228.07	103.543	442.888	2083.9	878.871	439.097	2111.72	1083.48	350.251	2093.24	532.581	313.848	2006.35	117.519	343.71	2115.27	61.9824
2432	0	-16.3656	2006.44	957.283				-32.8969	2125.25	580.269	-69.3664	2129.54	178.069	-133.035	2239.26	104.996	442.647	2086.25	878.458	439.101	2113.36	1083.6	349.629	2095.83	531.955	313.587	2006.28	117.449	342.339	2114.83	61.6791
2433	0	-16.3768	2009.99	957				-33.0091	2132.16	580.989	-70.3197	2142.18	179.535	-132.669	2250.54	106.609	442.452	2088.64	878.042	439.653	2114.24	1083.46	349.022	2098.39	531.439	314.027	2006.96	117.919	342.222	2114.8	61.6747
2434	0	-16.9933	2014.41	956.866				-33.0977	2139.04	581.646	-70.191	2150.83	179.431	-132.414	2261.67	108.249	442.197	2091.11	877.629	439.6	2115.98	1083.46	348.45	2101.06	530.841	313.106	2006.61	117.448	342.333	2114.82	61.7208
2435	0	-17.1491	2018.38	956.519				-33.0281	2145.7	582.068	-70.1225	2160.19	179.75	-132.19	2272.49	109.837	442.243	2093.8	876.982	440.007	2117.28	1083.25	347.781	2103.65	530.137	313.098	2006.83	117.609	342.234	2114.84	61.7582
2436	0	-17.3448	2022.28	956.128				-32.7486	2152.06	582.419	-70.2487	2170.36	180.248	-131.92	2282.95	111.316	441.668	2096.01	876.633	440.374	2118.49	1083	347.28	2106.29	529.643	312.255	2006.58	117.56	342.232	2114.84	61.7908
2437	0	-17.527	2026.2	955.676				-32.504	2158.47	582.578	-69.9315	2179.69	180.504	-131.544	2293.07	112.699	441.432	2098.5	876.169	440.755	2119.75	1082.68	346.73	2108.86	528.947	311.607	2006.28	117.325	342.281	2114.85	61.8368
2438	0	-18.6065	2031.44	955.131				-32.224	2164.74	582.803	-69.8208	2189.25	180.763	-131.301	2303.06	114.036	441.03	2100.92	875.643	440.239	2122.31	1082.27	346.158	2111.33	528.421	312.163	2006.97	117.772	342.404	2114.87	61.8797
2439	0	-18.9861	2035.69	954.609				-31.7364	2170.57	582.788	-70.2357	2201.12	181.912	-130.891	2312.72	115.243	440.778	2103.38	875.271	440.422	2123.89	1081.89	345.709	2113.91	527.763	311.786	2006.94	117.692	342.354	2114.86	61.8667
2440	0	-18.9321	2039.31	954.024				-31.2834	2176.57	582.724	-69.4174	2208.74	181.523	-130.522	2322.29	116.389	440.497	2105.92	874.81	441.039	2124.83	1081.44	345.232	2116.37	527.181	311.713	2007.22	117.833	342.46	2114.92	62.0263
2441	0	-18.8746	2043.02	953.269				-30.8181	2182.2	582.592	-68.5284	2216.03	181.155	-129.994	2331.57	117.408	440.288	2108.4	874.431	441.251	2126.13	1081.32	344.816	2118.82	526.607	311.785	2007.56	117.99	342.481	2114.93	62.0302
2442	0	-18.9749	2046.78	952.528				-30.2848	2187.77	582.299	-67.8466	2223.94	180.962	-129.204	2340.43	118.278	440.056	2110.84	874.054	441.305	2127.48	1081.21	344.457	2121.14	526.011	311.839	2007.83	118.128	342.227	2114.83	61.9004
2443	0	-19.251	2050.94	951.791				-29.6565	2193.03	581.995	-67.8396	2234.54	181.762	-128.256	2349.04	118.908	439.761	2113.31	873.753	441.184	2129.22	1081.1	344.156	2123.53	525.53	312.013	2008.2	118.374	342.341	2114.9	61.9196
2444	0	-19.6433	2054.99	951.061				-29.136	2198.35	581.608	-66.8132	2241.31	181.16	-127.049	2357.29	119.382	439.511	2115.84	873.541	440.946	2130.86	1081	343.818	2125.86	524.958	312.31	2008.57	118.592	342.318	2114.94	61.9063
2445	0	-20.0041	2059.21	950.317				-28.5296	2203.47	581.219	-65.7993	2248.21	180.839	-125.867	2365.35	119.725	439.482	2118.52	873.325	440.739	2132.66	1080.89	343.514	2128.11	524.523	312.397	2008.82	118.737	342.296	2114.93	61.9009
2446	0	-20.2921	2062.98	949.504				-27.898	2208.22	580.672	-65.6407	2257.97	181.469	-124.517	2373.1	119.957	439.121	2120.85	873.05	440.605	2134.02	1080.7	343.234	2130.44	523.899	312.544	2009.08	118.949	342.295	2114.93	61.9004
2447	0	-20.7379	2067.21	948.699				-27.4516	2213.22	580.217	-65.7591	2268.75	182.349	-122.803	2380.24	119.825	438.888	2123.46	872.857	440.314	2135.84	1080.53	342.995	2132.71	523.479	312.625	2009.28	119.177	342.304	2114.99	61.8996
2448	0	-21.1567	2071.32	947.975				-26.7461	2217.9	579.738	-65.6111	2278.73	183.101	-121.327	2387.51	119.65	438.65	2125.85	872.709	440.049	2137.53	1080.44	342.764	2134.95	522.94	312.719	2009.49	119.38	343.78	2115.49	62.291
2449	0	-21.5586	2075.31	947.263				-26.2325	2222.67	579.11	-62.6489	2279.38	180.608	-119.352	2394.11	119.173	438.398	2128.4	872.545	439.651	2139.14	1080.46	342.499	2137.06	522.523	312.803	2009.7	119.471	344.19	2115.79	62.2757
2450	0	-21.9285	2079.34	946.429				-25.7864	2227.42	578.501	-60.2514	2281.28	178.787	-117.705	2400.68	118.798	438.158	2130.78	872.385	439.284	2140.79	1080.36	342.33	2139.16	522.025	312.836	2009.96	119.628	343.969	2115.61	62.2746
2451	0	-22.4338	2083.46	945.663				-25.1688	2231.88	577.846	-58.8516	2286.93	178.24	-115.505	2406.68	118.032	437.98	2133.2	872.203	438.781	2142.54	1080.33	342.093	2141.15	521.606	312.818	2010.12	119.698	342.433	2115.06	61.984
2452	0	-22.8423	2087.75	944.862				-24.6881	2236.53	577.163	-57.6296	2293.28	177.726	-113.548	2412.68	117.231	437.663	2135.54	872.069	438.376	2144.44	1080.26	341.902	2143.18	521.148	312.747	2010.3	119.801	342.376	2115.04	61.9313
2453	0	-23.2295	2091.67	944.096				-24.2252	2241.01	576.473	-56.4069	2299.2	177.107	-111.413	2418.45	116.315	437.382	2137.9	871.91	437.992	2145.99	1080.23	341.641	2145.19	520.692	312.816	2010.44	119.889	342.277	2115.03	61.799
2454	0	-23.6963	2095.95	943.269				-23.4708	2245.07	575.575	-55.1792	2305.27	176.62	-109.252	2424.01	115.132	437.104	2140.1	871.694	437.528	2147.89	1080.14	341.484	2147.16	520.282	312.554	2010.52	119.862	342.347	2115.09	61.8726
2455	0	-24.1805	2100.13	942.362				-22.835	2249.2	574.627	-54.6688	2313.87	176.917	-107.129	2429.46	113.972	436.857	2142.47	871.536	437.047	2149.69	1079.97	341.19	2149.13	519.763	312.411	2010.64	119.959	342.352	2115.09	61.8081
2456	0	-24.7167	2104.48	941.557				-22.1461	2253.31	573.644	-53.0802	2318.43	175.698	-104.655	2434.6	112.569	436.48	2144.67	871.358	436.514	2151.66	1079.9	340.872	2151.14	519.329	312.238	2010.75	120.062	342.637	2115.16	61.9086
2457	0	-25.1035	2108.47	940.65				-21.3334	2257.18	572.536	-50.8875	2320.73	173.851	-102.649	2439.93	111.328	436.257	2146.99	871.112	436.13	2153.27	1079.73	340.551	2153.23	518.761	312.034	2010.85	120.171	342.545	2115.14	61.8066
2458	0	-25.6005	2112.87	939.738				-20.4672	2260.85	571.304	-49.1971	2324.18	172.351	-100.173	2445.01	109.766	435.784	2149.14	870.829	435.636	2155.29	1079.55	340.016	2155.12	518.249	312.468	2011.27	120.421	342.386	2115.13	61.7389
2459	0	-26.1286	2117.06	938.737				-19.5134	2264.41	569.958	-47.9706	2329.26	171.29	-97.9591	2450.01	108.342	435.313	2151.37	870.521	434.88	2157.48	1079.44	339.57	2157.19	517.592	310.539	2010.43	120.138	342.327	2115.13	61.6989
2460	0	-26.7117	2121.51	937.749				-18.492	2267.73	568.437	-47.9283	2337.96	171.577	-95.9541	2455.37	107.001	434.849	2153.53	870.195	434.069	2159.91	1079.33	339.052	2158.99	517.089	311.108	2011	120.309	342.428	2115.24	61.632
2461	0	-27.2951	2125.81	936.713				-17.2241	2270.58	566.74	-48.1967	2347.62	172.119	-93.6597	2460.26	105.431	434.316	2155.69	869.826	433.258	2162.2	1079.18	338.737	2161.19	516.394	311.832	2011.75	120.737	341.772	2115.1	60.955
2462	0	-27.8445	2130.19	935.661				-16.1974	2273.69	565.125	-48.1622	2356.15	172.149	-91.5695	2465.11	103.994	433.753	2157.81	869.452	432.481	2164.56	1079.01	338.41	2163.32	515.948	309.739	2010.68	120.553	341.655	2115.09	60.8185
2463	0	-28.3799	2134.29	934.476				-15.2535	2276.96	563.57	-47.5242	2362.5	171.494	-89.1174	2469.6	102.188	433.154	2159.92	869.08	431.718	2166.66	1078.71	338.081	2165.53	515.305	309.94	2011	121.004	341.783	2115.21	60.8043
2464	0	-29.0104	2138.6	933.334				-14.3002	2280.13	561.855	-46.2305	2366.53	170.003	-86.7182	2473.93	100.353	432.581	2162.06	868.618	430.86	2168.95	1078.45	337.715	2167.77	514.744	310.215	2011.55	121.382	341.797	2115.33	60.7648
2465	0	-29.6597	2142.84	932.083				-13.4575	2283.27	560.089	-44.5234	2369.43	168.1	-84.4871	2478.08	98.4098	431.941	2164.07	868.134	429.983	2171.18	1078.08	337.415	2170.03	514.064	309.618	2011.39	121.276	341.754	2115.37	60.7127
2466	0	-30.3347	2147.14	930.857				-12.6754	2286.41	558.338	-40.7396	2364.93	163.45	-82.3302	2482.2	96.4197	431.258	2166.2	867.612	429.08	2173.47	1077.74	336.996	2172.27	513.408	309.456	2011.6	121.511	342.095	2115.56	60.701
2467	0	-31.0232	2151.25	929.467				-11.8518	2289.11	556.475	-38.2929	2364.77	160.57	-80.1511	2486.07	94.3399	430.602	2168.25	867.112	428.164	2175.56	1077.24	336.582	2174.34	512.77	309.292	2011.75	121.519	341.946	2115.56	60.6806
2468	0	-31.8219	2155.45	928.008				-10.9908	2291.73	554.472	-36.9592	2368	158.736	-77.5591	2489.75	91.9376	429.831	2170.39	866.613	427.138	2177.75	1076.66	336.182	2176.48	512.095	309.263	2011.96	121.677	341.797	2115.5	60.5813
2469	0	-32.575	2159.57	926.539				-10.1444	2293.99	552.31	-36.4139	2374.57	157.89	-75.3014	2493.21	89.5885	428.937	2172.43	866.136	426.157	2179.86	1076.07	335.611	2178.39	511.511	309.227	2012.11	121.768	341.851	2115.57	60.6063
2470	0	-33.3933	2163.52	925				-9.23765	2295.95	550.129	-36.4541	2382.93	157.519	-72.577	2496.41	86.9938	428.312	2174.78	865.646	425.111	2181.8	1075.42	335.302	2180.61	510.793	309.196	2012.33	121.927	341.778	2115.55	60.5688
2471	0	-34.232	2167.56	923.421				-8.22606	2297.6	547.676	-30.8745	2362.53	149.171	-70.1349	2499.68	84.3756	427.45	2177.1	865.129	424.044	2183.82	1074.72	334.646	2182.5	510.161	308.647	2012.28	121.957	341.729	2115.52	60.5126
2472	0	-35.0814	2171.6	921.737				-7.36204	2299.12	545.244	-29.8398	2365.24	146.878	-67.5408	2502.6	81.6837	426.572	2179.45	864.72	422.967	2185.85	1073.92	334.369	2184.73	509.596	308.507	2012.41	122.006	341.703	2115.57	60.5537
2473	0	-35.9493	2175.68	920.055				-6.55245	2300.52	542.573	-27.9458	2367.32	144.313	-64.9102	2505.29	78.9135	425.651	2181.89	864.24	421.872	2187.92	1073.13	333.726	2186.77	508.8	308.336	2012.64	122.084	341.804	2115.6	60.5735
2474	0	-36.8133	2179.6	918.346				-5.63467	2301.4	539.774	-26.3839	2369.02	141.766	-62.5325	2507.74	76.0953	424.712	2184.42	863.799	420.36	2191.02	1072.92	333.218	2188.73	508.046	308.312	2012.86	122.126	341.811	2115.61	60.5808
2475	0	-37.7764	2183.72	916.577				-4.77406	2302.3	536.889	-25.1881	2370.84	139.268	-60.2874	2509.68	73.0643	423.72	2187.1	863.436	418.749	2194.33	1072.64	332.732	2190.94	507.46	307.516	2012.56	122.1	341.757	2115.59	60.569
2476	0	-38.7068	2187.73	914.736				-4.15021	2303.24	534.085	-24.0209	2372.33	136.632	-58.0574	2510.9	69.8087	422.763	2189.92	863.045	417.171	2197.54	1072.3	332.258	2193.06	506.822	307.447	2012.81	122.269	341.882	2115.66	60.5439
2477	0	-39.6177	2191.72	912.849				-3.54834	2304.21	531.291	-22.0956	2372.69	133.564	-56.0993	2511.65	66.3055	421.687	2192.73	862.712	415.612	2200.72	1071.91	331.507	2195.05	506.167	307.461	2013.04	122.505	341.889	2115.66	60.5419
2478	0	-40.5423	2195.65	910.918				-3.00734	2305.08	528.376	-20.363	2372.48	130.497	-54.2457	2511.67	62.6289	420.561	2195.58	862.404	414.04	2203.84	1071.48	330.992	2197.21	505.567	306.964	2012.9	122.426	341.862	2115.65	60.5323
2479	0	-41.5456	2199.69	908.936				-2.59256	2306.05	525.573	-19.217	2372.71	127.518	-52.5545	2511.02	58.7246	419.514	2198.69	861.983	412.389	2207.07	1070.99	330.34	2199.52	504.794	307.71	2013.74	122.924	341.889	2115.6	60.5607
2480	0	-42.6285	2203.69	906.961				-2.37742	2307.09	522.779	-17.1405	2371.38	124.109	-50.776	2509.72	54.5008	418.291	2201.73	861.606	410.658	2210.26	1070.52	329.618	2201.75	504.085	307.917	2014.25	123.181	341.815	2115.63	60.509
2481	0	-43.7265	2207.66	904.847				-2.10403	2307.98	519.863	-14.9583	2369.4	120.459	-48.93	2507.88	50.0061	417.131	2204.86	861.198	408.913	2213.42	1069.9	328.901	2204.09	503.293	307.15	2013.91	123.011	341.813	2115.63	60.5443
2482	0	-44.879	2211.64	902.73				-2.03191	2308.81	516.854	-14.5477	2369.31	118.038	-47.5103	2514.15	50.9798	415.891	2207.99	860.707	407.113	2216.59	1069.28	328.034	2206.48	502.367	307.485	2014.39	123.387	341.818	2115.58	60.5378
2483	0	-46.1075	2215.48	900.556				-1.84545	2309.3	514.031	-12.8368	2368.52	115.923	-47.7752	2519.79	53.8669	414.507	2211.27	860.168	405.236	2219.62	1068.6	327.226	2209.04	501.489	307.419	2014.59	123.64	341.824	2115.58	60.5867
2484	0	-47.4848	2219.37	898.466				-1.3067	2309.56	511.256	-10.4953	2376.83	116.452	-46.345	2520.22	54.4293	413.152	2214.51	859.548	403.211	2222.7	1068.01	326.185	2211.6	500.446	307.493	2014.84	123.862	341.905	2115.63	60.6196
2485	0	-48.9816	2223.12	896.587				-0.147213	2309.97	508.929	-10.3299	2388.67	119.683	-44.6755	2519.72	54.9807	411.665	2217.92	858.915	401.067	2225.65	1067.63	325.096	2214.29	499.481	306.601	2014.65	124.009	341.827	2115.64	60.6313
2486	0	-50.746	2227.26	895.156				1.45454	2311.93	507.487	-9.54203	2399.34	123.782	-43.2229	2519.8	55.7267	410.071	2221.27	858.194	398.854	2230.46	1066	323.725	2216.95	498.489	305.752	2014.42	123.858	341.749	2115.65	60.6516
2487	0	-52.4937	2231.38	894.082				3.51666	2315.1	506.755	-8.17517	2406.09	126.322	-41.84	2519.39	55.9994	408.404	2224.69	857.58	396.657	2235.26	1064.73	321.988	2219.5	497.533	305.42	2014.66	124.213	341.702	2115.67	60.7284
2488	0	-54.0822	2235.03	893.173				4.34976	2319.93	506.765	-6.00392	2408.01	126.775	-41.0835	2519.26	56.1841	406.763	2227.94	856.907	394.62	2239.58	1063.62	320.278	2222.21	496.669	305.255	2015.1	124.643	341.583	2115.73	60.7898
2489	0	-55.8603	2238.34	892.539				4.63944	2324.5	507.033	-3.66761	2406.28	125.851	-40.6927	2519.16	56.1589	405.363	2231.29	856.485	392.393	2243.57	1062.78	318.414	2224.54	495.838	305.264	2015.8	125.267	341.34	2115.72	60.8272
2490	0	-57.4612	2241.23	892.148				4.79986	2328.18	507.089	-1.6765	2403.2	124.411	-40.4116	2519.08	56.0678	403.376	2234.21	855.718	390.344	2247.13	1062.19	316.54	2226.66	495.251	304.057	2015.67	125.385	340.746	2115.51	61.0485
2491	0	-58.8961	2243.65	892.144				3.77215	2331.73	507.552	-0.685926	2400.66	123.188	-40.391	2519.11	55.9603	401.619	2237.1	855.17	388.46	2250.22	1061.98	314.89	2228.64	494.701	303.954	2016.3	126.132	340.57	2115.53	61.1786
2492	0	-60.2344	2245.92	892.543				2.1073	2335.03	508.342	-0.445402	2399.36	122.451	-40.4615	2519.1	55.8071	399.746	2239.79	854.808	386.673	2253.18	1062.18	313.196	2230.07	494.495	303.593	2016.58	126.652	340.282	2115.45	61.2072
2493	0	-61.7866	2248.14	893.231				0.0975717	2337.76	508.999	1.10754	2393.45	120.681	-40.6199	2519.14	55.7267	397.919	2242.2	854.619	384.672	2256.07	1062.67	311.874	2231.32	494.458	302.978	2016.81	126.971	340.168	2115.46	61.2733
2494	0	-63.3385	2250.49	894.188				-1.811	2339.88	509.553	0.745084	2392.86	119.945	-40.7418	2519.12	55.596	395.876	2244.21	854.524	382.672	2259.09	1063.43	310.659	2232.17	494.711	301.856	2016.59	127.029	340.153	2115.39	61.339
2495	0	-65.0374	2252.88	895.106				-3.52772	2341.37	509.921	-0.663332	2395.89	121.008	-40.8557	2519.12	55.5347	393.897	2246.07	854.603	380.524	2262.16	1064.15	309.619	2232.6	495.139	301.473	2016.74	127.476	340.129	2115.3	61.418
2496	0	-66.6652	2255.07	896.07				-5.13105	2342.58	510.19	-2.35701	2399.94	122.446	-40.9417	2519.02	55.4631	391.939	2247.72	854.948	378.881	2265.33	1065.03	308.779	2232.76	495.722	301.299	2017.05	127.963	340.096	2115.28	61.4866
2497	0	-68.4033	2257.27	896.949				-6.30761	2343.49	510.359	-1.73666	2397.56	121.989	-40.9905	2518.9	55.3859	390.083	2249.38	855.548	377.127	2268.51	1065.83	308.004	2232.79	496.493	301.379	2017.52	128.759	340.073	2115.22	61.4933
2498	0	-70.4266	2259.83	897.677				-7.36467	2344.2	510.449	-0.894987	2394.05	120.869	-41.0296	2518.91	55.41	388.332	2250.87	856.328	375.088	2272.04	1066.47	307.282	2232.7	497.369	301.274	2017.79	129.273	340.095	2115.18	61.5067
2499	0	-72.3299	2262.19	898.295				-8.13862	2345	510.434	-0.575388	2392.36	120.304	-41.0807	2518.98	55.4605	386.625	2252.31	857.183	373.169	2275.39	1067.01	306.861	2232.76	498.26	301.213	2017.86	129.911	339.891	2115.05	61.3323
2500	0	-74.2673	2264.52	898.788				-8.72179	2345.5	510.351	-1.48291	2394.57	120.68	-41.0966	2518.95	55.4814	385.055	2253.65	858.159	371.215	2278.7	1067.42	306.435	2232.68	499.119	301.086	2017.97	130.352	340.069	2115.09	61.3294
2501	0	-76.134	2266.83	899.212				-9.57921	2346.22	510.286	-2.62229	2398	121.888	-41.1364	2518.98	55.4885	383.5	2255.21	859.144	369.333	2281.99	1067.76	306.151	2232.71	500.148	301.104	2018.15	130.818	340.19	2115.05	61.251
2502	0	-77.8516	2268.89	899.45				-10.3578	2346.8	510.245	-3.65423	2401	122.989	-41.1587	2518.96	55.5056	381.957	2256.8	860.17	367.6	2285.03	1067.92	305.934	2232.72	500.959	301.202	2018.26	131.227	340.158	2114.97	61.146
2503	0	-79.9569	2271.46	899.656				-11.2397	2347.65	510.254	-4.22447	2402.42	123.425	-41.1703	2518.9	55.4846	380.912	2258.51	861.003	365.479	2288.58	1068.05	305.838	2232.86	501.83	301.463	2018.53	131.766	340.337	2114.96	60.9831
2504	0	-82.0692	2273.96	899.744				-12.2121	2348.76	510.285	-4.31139	2402.32	123.364	-41.2186	2518.94	55.4875	380.246	2260.33	861.759	363.35	2292.06	1068.05	305.75	2232.96	502.591	301.531	2018.63	132.267	340.255	2114.87	60.7801
2505	0	-84.0025	2276.27	899.868				-13.0768	2349.81	510.29	-4.07539	2401.48	123.007	-41.2315	2518.9	55.4713	378.995	2262.22	862.56	361.401	2295.34	1068.09	305.651	2233.07	503.293	301.462	2018.54	132.613	340.65	2114.96	60.7532
2506	0	-84.6726	2276.91	899.825				-13.9972	2351.38	510.392	-3.70025	2400.39	122.555	-41.226	2518.88	55.4432	377.791	2264.08	863.246	360.716	2296.97	1067.97	305.523	2233.27	503.889	302.001	2018.87	133.182	341.121	2115.18	60.727
2507	0	-86.1038	2278.88	899.923				-14.8677	2353.14	510.507	-3.31833	2399.65	122.221	-41.1684	2518.88	55.4419	376.637	2266.08	863.899	359.269	2299.92	1067.99	305.579	2233.77	504.52	302.109	2018.97	133.51	341.256	2115.15	60.564
2508	0	-87.4352	2281.17	900.089				-15.5694	2354.9	510.579	-2.96772	2399.22	121.945	-41.1173	2518.83	55.4442	375.591	2268.03	864.433	357.533	2303.42	1068.23	305.484	2234.27	504.984	302.403	2019.24	134.001	341.461	2115.2	60.4557
2509	0	-88.859	2283.85	900.166				-16.292	2357.08	510.729	-2.68477	2399.39	121.907	-41.0546	2518.82	55.416	374.398	2270.11	864.822	355.924	2306.65	1068.2	305.544	2234.94	505.458	302.696	2019.48	134.487	342.374	2115.48	60.5919
2510	0	-90.1078	2286.3	900.197				-16.91	2359.19	510.739	-2.63987	2400.42	122.114	-40.9937	2518.82	55.4299	373.239	2272.27	865.078	354.489	2309.66	1068.13	305.329	2235.62	505.914	302.921	2019.63	134.918	341.649	2115.24	60.1457
2511	0	-91.2091	2288.62	900.192				-17.3049	2361.27	510.56	-2.51622	2401.59	122.349	-40.9396	2518.83	55.4588	372.056	2274.49	865.141	353.203	2312.54	1068.02	305.024	2236.28	506.269	303.385	2019.97	135.403	341.868	2115.24	59.9443
2512	0	-92.4256	2291.07	900.126				-17.8075	2363.95	510.612	-2.25139	2402.36	122.409	-40.8838	2518.84	55.4995	371.159	2277.01	865.294	351.801	2315.54	1067.85	304.805	2237	506.609	303.458	2020.01	135.669	341.945	2115.19	60.009
2513	0	-93.5307	2293.6	899.967				-18.0912	2366.63	510.586	-1.84137	2402.98	122.312	-40.8286	2518.83	55.5174	370.1	2279.53	865.345	350.511	2318.63	1067.59	304.575	2237.84	506.929	303.996	2020.46	136.197	342.093	2115.24	59.9689
2514	0	-94.707	2296.53	899.863				-18.6407	2369.7	510.571	-1.60271	2403.58	122.272	-40.7586	2518.86	55.5263	368.968	2282.26	865.444	349.149	2322.11	1067.38	304.334	2238.71	507.278	304.347	2020.89	136.685	342.105	2115.24	59.8125
2515	0	-95.9148	2299.55	899.974				-19.1283	2373.14	510.702	-1.30988	2404.16	122.279	-40.6685	2518.9	55.5706	367.841	2284.99	865.523	347.756	2325.69	1067.39	303.987	2239.62	507.618	304.483	2021.08	137.128	342.173	2115.23	59.7143
2516	0	-97.0227	2302.52	900.143				-19.6798	2376.71	510.845	-0.979674	2404.74	122.265	-40.5618	2518.87	55.5513	366.76	2287.86	865.641	346.468	2328.54	1067.83	303.59	2240.64	507.933	304.784	2021.54	137.933	342.219	2115.28	59.6036
2517	0	-98.2561	2305.69	900.279				-20.2914	2380.67	511.114	-0.707825	2405.21	122.254	-40.4994	2518.86	55.5648	365.757	2290.82	865.893	345.056	2331.59	1068.24	303.362	2242.02	508.397	304.897	2021.94	138.573	342.276	2115.36	59.5542
2518	0	-99.5172	2309.02	900.489				-21.0509	2384.9	511.357	0.913488	2401.6	120.796	-40.4298	2518.92	55.5846	364.562	2293.67	866.208	343.615	2334.81	1068.72	303.062	2243.43	508.811	304.56	2022.08	139.171	342.273	2115.36	59.4723
2519	0	-100.834	2312.41	900.743				-21.8769	2389.37	511.727	1.75661	2399.76	120.01	-40.4238	2518.91	55.578	363.271	2296.52	866.492	342.118	2338.08	1069.24	302.637	2244.87	509.22	304.914	2022.88	140.066	342.534	2115.56	59.5337
2520	0	-102.144	2315.9	901.062				-22.7993	2394.02	512.021	1.89111	2400.2	120.053	-40.3629	2518.91	55.5928	362.132	2299.24	866.884	340.629	2341.44	1069.83	302.114	2246.42	509.545	306.354	2024.68	141.423	342.65	2115.68	59.5013
2521	0	-103.459	2319.29	901.243				-23.762	2398.85	512.368	1.85646	2401.48	120.422	-40.3282	2518.97	55.6122	360.904	2302.01	867.279	339.135	2344.71	1070.28	301.952	2248.34	510.032	305.592	2024.59	142.06	342.871	2115.85	59.5367
2522	0	-104.805	2322.7	901.201				-24.7108	2403.71	512.625	1.87661	2402.58	120.748	-40.285	2518.94	55.5789	359.725	2304.77	867.688	337.61	2348	1070.51	301.611	2250.22	510.479	306.188	2025.82	143.333	343.302	2116.12	59.6546
2523	0	-106.161	2325.91	901.092				-25.6467	2408.72	512.948	2.53268	2402.21	120.402	-40.2579	2519.02	55.6304	358.649	2307.53	868.122	336.074	2351.09	1070.68	301.503	2252.53	510.827	306.734	2026.83	144.466	343.444	2116.31	59.6599
2524	0	-107.576	2329.12	900.801				-26.5345	2413.61	513.113	2.94288	2402.2	120.235	-40.1986	2519.04	55.6517	357.565	2310.3	868.543	334.479	2354.18	1070.65	301.425	2254.89	511.216	305.823	2026.84	145.518	343.812	2116.57	59.7612
2525	0	-108.792	2332.24	900.454				-27.3159	2418.25	513.165	3.28632	2402.56	120.168	-40.1394	2519.03	55.6662	356.68	2313.19	869.05	333.084	2357.19	1070.58	301.422	2257.55	511.607	304.921	2027.04	146.326	344	2116.76	59.809
2526	0	-110.068	2335.59	899.967				-28.114	2422.77	513.082	3.60847	2402.99	120.241	-40.161	2518.88	55.6014	355.587	2315.99	869.403	331.629	2360.42	1070.36	301.533	2260.45	511.986	304.667	2027.82	147.441	344.172	2117	59.7785
2527	0	-111.285	2339.22	899.504				-28.7726	2427.11	512.896	3.7509	2404.48	120.457	-39.9977	2519.09	55.7272	354.539	2318.86	869.773	330.232	2363.93	1070.17	301.546	2263.43	512.291	308.562	2031.07	150.021	344.26	2117.17	59.7573
2528	0	-112.377	2342.82	898.816				-29.2811	2431.09	512.595	4.28966	2404.64	120.476	-39.9362	2519.12	55.7742	353.614	2321.9	870.108	328.961	2367.41	1069.75	301.533	2266.57	512.471	309.547	2032.93	151.745	344.376	2117.41	59.7818
2529	0	-113.526	2346.66	898.122				-29.805	2434.85	512.246	4.55356	2405.46	120.665	-39.8651	2519.15	55.8062	352.638	2324.95	870.388	327.633	2371.14	1069.33	301.636	2270.36	512.71	310.252	2034.65	153.623	344.501	2117.71	59.866
2530	0	-114.672	2350.58	897.451				-30.1192	2438.33	511.907	5.46062	2405.01	120.242	-39.7804	2519.24	55.8792	351.627	2328.04	870.586	326.43	2376.21	1069.8	301.64	2274.4	512.797	310.069	2036.09	155.483	344.679	2117.98	59.937
2531	0	-115.742	2354.34	896.699				-30.3555	2441.45	511.457	5.72332	2405.57	120.172	-39.6787	2519.22	55.8885	350.66	2331.23	870.706	324.883	2378.07	1069.76	301.928	2279.39	512.827	309.448	2037.57	157.578	345.111	2118.42	60.1963
2532	0	-116.8	2358.44	896.083				-30.5333	2444.24	511.076	5.98306	2406.2	120.262	-39.6036	2519.26	55.9357	349.683	2334.43	870.802	323.348	2380.26	1069.86	302.274	2285.34	512.828	309.347	2039.88	160.134	345.534	2118.98	60.6195
2533	0	-117.795	2362.73	895.565				-30.6306	2446.67	510.615	6.12674	2406.96	120.502	-39.5479	2519.26	55.9951	348.6	2337.48	870.941	321.877	2382.65	1070.05	302.679	2292.26	512.745	309.606	2042.83	163.481	345.682	2119.52	61.0016
2534	0	-118.75	2366.9	895.308				-30.7037	2448.65	510.093	6.5126	2407.26	120.306	-39.4878	2519.27	56.0105	347.647	2340.7	871.097	320.446	2384.92	1070.51	303.202	2300.23	512.568	309.957	2046.8	167.254	345.864	2120.22	61.4912
2535	0	-119.635	2371.27	895.16				-30.6288	2450.47	509.767	6.90995	2407.39	120.232	-39.4194	2519.33	56.0715	346.429	2343.79	871.185	319.55	2389.59	1070.34	303.523	2309.16	512.459	310.031	2051.28	171.285	345.905	2120.98	62.1687
2536	0	-120.455	2375.35	895.139				-30.6411	2452.13	509.507	7.04094	2407.65	120.207	-39.355	2519.34	56.0923	344.394	2346.79	871.373	318.719	2393.98	1070.31	303.903	2318.89	512.388	309.949	2056.7	175.998	345.954	2121.98	63.1607
2537	0	-121.389	2379.39	895.188				-30.7284	2453.75	509.389	7.08926	2407.94	120.19	-39.344	2519.36	56.1269	343.425	2349.81	871.573	317.775	2398.32	1070.34	304.957	2330.04	512.777	309.764	2062.84	180.941	345.935	2123.15	64.8668
2538	0	-122.204	2383	895.236				-30.9271	2455.17	509.289	7.17625	2408.35	120.124	-39.2997	2519.34	56.1346	342.353	2352.8	871.785	316.949	2402.23	1070.37	306.06	2341.96	513.195	309.486	2069.91	186.592	345.896	2124.43	67.4353
2539	0	-122.967	2386.23	895.331				-31.1585	2456.15	509.117	7.35459	2408.37	120.206	-39.3118	2519.28	56.1129	341.173	2355.65	872.049	316.175	2405.77	1070.45	307.009	2354.4	513.886	309.856	2078.31	193.367	345.492	2126.17	70.8453
2540	0	-123.814	2389.27	895.496				-31.5404	2457.01	509.022	7.11534	2408.25	120.042	-39.2974	2519.32	56.0876	340.092	2358.44	872.365	315.317	2409.11	1070.6	308.467	2367.76	515.117	308.848	2086.75	200.188	344.849	2128.22	74.7688
2541	0	-124.709	2392.22	895.733				-32.0508	2457.67	508.944	7.16567	2408.59	119.803	-39.31	2519.27	56.0701	339.093	2361.06	872.772	314.412	2412.36	1070.82	309.584	2381.33	516.679	308.218	2096.08	207.184	343.925	2130.81	79.7876
2542	0	-125.552	2394.75	896.015				-32.595	2457.86	508.89	5.63858	2402.2	118.294	-39.3391	2519.35	56.0969	338.201	2363.64	873.242	313.559	2415.2	1071.08	310.365	2394.71	518.564	307.638	2106.01	214.607	342.709	2136.24	86.3914
2543	0	-126.429	2396.92	896.302				-33.1236	2457.68	508.795	7.0341	2406.49	119.258	-39.3532	2519.33	56.0507	337.392	2366.13	873.677	312.671	2417.67	1071.35	311.16	2408.11	521.008	306.704	2116.2	222.36	341.223	2141.62	93.0983
2544	0	-127.478	2398.96	896.589				-33.8377	2457.23	508.812	6.88177	2408.8	119.864	-39.396	2519.36	56.0407	336.727	2368.63	874.076	311.611	2420.01	1071.62	311.848	2421.19	523.828	305.593	2126.88	230.134	340.046	2147.61	99.9917
2545	0	-128.452	2400.33	896.779				-34.5765	2456.48	508.791	6.61116	2408.33	119.674	-39.412	2519.34	56.0338	336.067	2371.03	874.47	310.626	2421.69	1071.8	312.374	2433.96	527.265	304.118	2137.55	237.495	338.273	2154.85	105.505
2546	0	-129.372	2401.35	896.944				-35.1505	2455.16	508.691	6.48181	2407.6	119.4	-39.4436	2519.23	55.9588	335.833	2373.65	874.81	309.695	2423.01	1071.94	312.845	2446.4	530.959	302.944	2148.52	243.821	335.166	2166.33	111.592
2547	0	-130.281	2402.09	897.17				-35.8142	2453.45	508.6	5.90581	2402.87	117.836	-39.4891	2519.25	55.9309	335.609	2376.32	874.923	308.776	2424.05	1072.15	313.225	2458.45	534.937	301.376	2159.89	249.583	331.944	2180.45	117.631
2548	0	-131.176	2402.67	897.486				-36.4051	2451.33	508.52	5.40719	2400.53	117.181	-39.5345	2519.32	55.9548	335.654	2379.14	875.049	307.87	2424.94	1072.45	313.44	2469.92	539.112	299.679	2172.34	253.83	328.077	2195.53	121.963
2549	0	-132.073	2403	897.838				-37.0066	2449.03	508.559	5.26158	2399.89	116.953	-39.5463	2519.28	55.8818	335.75	2382.03	875.356	306.962	2425.57	1072.79	313.396	2480.79	543.233	297.782	2185.81	256.477	324.197	2211.31	125.179
2550	0	-132.858	2403.05	898.214				-37.5231	2446.37	508.644	5.10002	2399.51	116.802	-39.5881	2519.3	55.8848	335.908	2385.19	876.239	306.167	2425.93	1073.15	313.551	2491.52	547.693	295.86	2199.52	258.117	320.313	2226.66	127.104
2551	0	-133.54	2402.95	898.582				-37.9919	2443.23	508.651	4.05868	2400.42	117.108	-39.6064	2519.26	55.8641	335.86	2388.08	877.914	305.474	2426.13	1073.5	314.147	2501.9	552.361	293.994	2213.29	258.756	317.161	2242.53	127.805
2552	0	-134.325	2403.14	898.968				-38.1728	2439.52	508.591	4.15379	2399.71	116.924	-39.6641	2519.26	55.861	335.865	2390.9	880.098	304.679	2426.61	1073.87	314.348	2511.55	556.712	291.699	2227.18	257.987	314.908	2259.27	127.662
2553	0	-134.92	2403.12	899.349				-38.3571	2435.68	508.647	3.97822	2399.2	116.739	-39.6815	2519.22	55.8107	335.833	2393.65	882.371	304.073	2426.9	1074.23	314.572	2520.48	560.792	289.727	2241.74	256.108	313.045	2276.76	126.282
2554	0	-135.387	2403.13	899.791				-38.4414	2431.51	508.591	3.81534	2398.67	116.523	-39.71	2519.3	55.837	335.706	2396.48	884.445	303.595	2427.21	1074.66	314.829	2528.66	564.715	287.719	2256.84	252.928	312.346	2295.7	124.704
2555	0	-135.854	2403.36	900.241				-38.4486	2427.13	508.479	3.53324	2397.89	116.287	-39.7335	2519.22	55.7884	335.648	2399.38	886.315	303.447	2429.84	1075.37	315.062	2536.01	568.295	286.1	2272.59	248.773	311.764	2315.65	122.289
2556	0	-136.083	2403.5	900.499				-38.2593	2422.73	508.275	3.37861	2397.34	116.107	-39.78	2519.24	55.8173	335.632	2401.65	888.106	303.174	2432.53	1076.17	315.057	2542.62	571.491	284.947	2288.89	243.586	311.606	2336.54	119.164
2557	0	-136.228	2403.78	900.579				-37.9137	2418.4	507.869	3.47698	2397.72	115.958	-39.8091	2519.17	55.7921	335.173	2407.91	890.351	302.858	2435.38	1077.01	314.91	2548.64	574.265	284.309	2305.84	237.659	311.789	2358.27	115.525
2558	0	-136.262	2404.02	900.536				-37.5796	2414.89	507.502	2.91575	2396.45	115.813	-39.8039	2519.15	55.7608	334.997	2411.37	892.13	302.654	2438.2	1077.72	314.806	2554.31	576.653	284.122	2323.36	231.126	312.377	2380.79	111.407
2559	0	-136.178	2404.49	900.348				-37.1437	2412.21	507.052	2.67879	2395.78	115.704	-39.8514	2519.21	55.7661	334.987	2413.41	893.706	302.569	2441.24	1078.28	314.331	2559.53	578.646	284.433	2341.44	224.09	312.945	2403.71	106.999
2560	0	-135.9	2404.88	899.942				-36.7765	2410.85	506.679	2.82877	2395.72	115.605	-39.864	2519.16	55.7508	334.962	2416.43	894.938	302.677	2444.2	1078.63	313.824	2564.54	580.216	285.271	2360	216.862	313.776	2427.37	102.763
2561	0	-135.516	2405.33	899.533				-36.5407	2410.74	506.449	2.70889	2395.8	115.5	-39.9214	2519.15	55.7463	334.993	2419.23	895.756	303.09	2447.36	1077.44	313.339	2569.54	581.497	286.433	2378.79	209.527	314.76	2451.51	98.7357
2562	0	-135.099	2405.82	899.192				-36.3321	2411.58	506.38	2.96793	2395.67	115.366	-39.9222	2519.16	55.7473	335.194	2422.24	896.314	303.537	2450.56	1076.31	312.332	2573.93	582.269	287.845	2397.74	202.262	315.896	2475.83	94.998
2563	0	-134.533	2406.07	898.74				-36.169	2412.82	506.401	3.30704	2395.69	115.377	-39.8771	2519.1	55.7274	335.494	2424.85	896.669	304.133	2453.51	1075.08	311.41	2578.32	582.793	295.328	2419.78	195.747	317.289	2500.11	91.6183
2564	0	-133.904	2406.33	898.309				-35.9375	2414.13	506.502	2.82845	2395.73	115.468	-39.8648	2519.16	55.7277	335.966	2427.88	896.743	304.791	2456.49	1073.86	310.363	2582.36	582.98	296.274	2438.52	188.533	318.453	2523.87	88.5245
2565	0	-133.303	2406.73	897.968				-35.6321	2415.19	506.562	2.97059	2395.96	115.551	-39.8635	2519.15	55.7493	336.576	2430.53	896.508	305.421	2459.6	1072.74	309.255	2586.15	582.794	297.693	2457.18	181.82	321.079	2547.65	86.1129
2566	0	-132.432	2407.04	897.759				-35.3302	2415.76	506.588	3.11924	2396.31	115.619	-39.8351	2519.07	55.7173	337.333	2433.11	896.171	306.322	2462.61	1071.74	308.223	2589.7	582.316	300.923	2476.11	176.138	323.424	2570.56	84.1315
2567	0	-131.653	2407.65	897.641				-35.0226	2415.94	506.612	3.38115	2396.27	115.61	-39.8632	2519.14	55.7422	338.305	2436	895.788	307.131	2465.93	1070.84	306.736	2592.57	581.54	303.421	2494.52	170.588	325.708	2592.85	82.6663
2568	0	-130.732	2408.32	897.727				-34.7708	2415.98	506.708	3.46229	2396.28	115.624	-39.8646	2519.16	55.7485	339.514	2438.78	895.27	308.081	2469.31	1070.14	305.922	2595.51	580.662	305.337	2512.38	165.427	328.112	2614.37	81.6473
2569	0	-129.823	2409.13	897.876				-34.5975	2416	506.862	3.49697	2396.33	115.674	-39.878	2519.11	55.7115	340.676	2441.95	894.744	309.019	2472.84	1069.51	305.085	2598	579.479	308.708	2530.15	160.526	330.229	2634.82	81.2209
2570	0	-129.01	2410.31	898.217				-34.3787	2416.05	506.962	3.49339	2396.24	115.731	-39.9128	2519.21	55.7327	341.958	2444.89	894.026	309.862	2476.72	1069.07	304.282	2600.06	577.99	311.895	2547	156.683	333.912	2654.98	81.3613
2571	0	-128.289	2411.67	898.651				-34.069	2416.15	507.083	3.53536	2396.24	115.693	-39.9634	2519.2	55.7028	343.172	2448.07	893.18	310.613	2480.79	1068.72	303.664	2601.81	576.312	314.578	2563.01	152.881	336.596	2673.81	82.0728
2572	0	-127.491	2412.93	899.123				-33.5669	2416.19	507.169	4.16341	2395.66	115.454	-39.9802	2519.18	55.6738	344.18	2451.29	892.225	311.44	2484.76	1068.41	302.986	2603.08	574.355	317.081	2578.12	149.995	337.937	2691.06	82.3157
2573	0	-126.609	2414.08	899.664				-33.0715	2416.18	507.2	4.34634	2395.56	115.43	-40.1257	2519.01	55.5636	345.133	2454.67	891.164	312.351	2488.62	1068.16	302.528	2604.21	572.25	313.427	2589.46	145.497	338.343	2706.07	82.7723
2574	0	-125.662	2415.31	900.223				-32.5235	2416.42	507.296	3.60895	2395.95	115.745	-40.0945	2519.16	55.6062	346.048	2458.07	890.05	313.329	2492.56	1067.94	302.149	2605.03	570.143	315.629	2601.95	143.155	339.688	2720.1	83.6638
2575	0	-124.634	2416.48	900.654				-31.9379	2417.04	507.448	4.25758	2395.55	115.641	-40.1546	2519.19	55.6039	346.868	2461.5	888.907	314.386	2496.44	1067.59	302.565	2606.48	568.26	316.786	2612.33	141.081	340.647	2731.93	84.4844
2576	0	-123.539	2417.7	901.114				-31.2382	2417.66	507.648	4.21317	2395.33	115.889	-40.1652	2519.14	55.5975	347.78	2465.09	887.916	315.51	2500.37	1067.26	302.963	2607.91	566.383	317.886	2620.84	139.517	341.835	2741.65	85.1145
2577	0	-122.276	2418.84	901.672				-30.3088	2418.5	507.859	4.40531	2395	115.991	-40.2119	2519.18	55.5988	348.643	2468.28	886.588	316.802	2504.22	1067.04	302.934	2609.14	564.556	319.268	2627.43	138.023	342.015	2748.72	84.7969
2578	0	-120.879	2420.12	902.193				-29.4607	2419.64	508.136	4.58385	2395.33	116.162	-40.2128	2519.19	55.6021	349.413	2472.04	885.139	318.23	2508.21	1066.77	302.815	2610.5	562.798	320.209	2631.76	136.053	342.589	2753.53	84.2302
2579	0	-119.39	2421.5	902.703				-28.5493	2421.11	508.477	4.6135	2395.55	116.353	-40.2216	2519.14	55.5393	350.162	2476.31	883.545	319.747	2512.3	1066.5	302.637	2611.82	560.969	320.755	2634.09	134.587	343.374	2755.64	83.3225
2580	0	-117.683	2423	903.316				-27.4848	2422.51	508.808	4.80316	2395.77	116.44	-40.266	2519.19	55.5558	350.92	2480.97	881.858	321.484	2516.5	1066.33	302.634	2612.95	559.09	320.392	2634.44	133.073	343.35	2755.33	80.5111
2581	0	-115.76	2424.57	903.834				-26.3987	2424.2	509.182	4.95691	2395.92	116.6	-40.2797	2519.15	55.5406	351.676	2485.86	880.387	322.811	2521.36	1065.98	302.681	2613.84	557.035	319.376	2633.03	131.101	343.495	2754.5	78.8927
2582	0	-113.758	2426.4	904.426				-25.3419	2426.22	509.6	5.6298	2395.89	116.594	-40.2791	2519.14	55.537	352.624	2490.92	879.153	324.218	2526.46	1065.7	302.557	2614.44	555.019	318.673	2632.46	129.781	342.72	2753.23	77.0305
2583	0	-111.656	2428.35	904.968				-24.0486	2428.05	509.941	6.51078	2395.91	116.58	-40.2791	2519.14	55.5376	353.721	2496.24	878.195	325.724	2531.68	1065.38	302.392	2614.9	553.128	317.918	2633.11	128.282	341.856	2753.94	74.2812
2584	0	-109.359	2430.49	905.466				-22.7647	2430.24	510.364	7.00733	2396.21	116.713	-40.2838	2519.14	55.5644	354.976	2501.68	877.479	327.425	2537.11	1065.01	302.305	2615.9	551.765	318.013	2635.45	127.717	348.699	2757.36	74.1381
2585	0	-107.11	2432.96	906.12				-21.3273	2432.49	510.733	8.37673	2394.97	116.428	-40.2827	2519.13	55.5813	356.317	2507.32	877.048	329.413	2541.17	1065.66	302.503	2618.16	551.449	317.97	2637.09	127.121	348.699	2758.12	72.1231
2586	0	-104.679	2435.46	906.758				-19.7925	2434.79	511.098	7.89864	2396.24	117.339	-40.2707	2519.18	55.6588	357.753	2512.99	877.052	331.582	2545.26	1066.3	302.858	2621.36	551.714	318.12	2637.77	127.121	348.731	2758.24	71.3439
2587	0	-102.336	2438.09	907.36				-18.2944	2437.24	511.457	9.32632	2394.99	116.824	-40.2263	2519.13	55.6428	359.091	2518.74	877.41	333.664	2549.48	1066.91	303.246	2625.02	552.131	318.999	2638.89	127.082	348.81	2758.43	70.8616
2588	0	-99.945	2440.94	908.085				-16.7952	2439.5	511.785	8.12775	2396.8	118.067	-40.2127	2519.17	55.6577	360.585	2524.79	878.215	335.794	2553.93	1067.63	303.616	2629.09	552.595	319.308	2639.74	126.992	348.048	2758.77	70.1513
2589	0	-97.6137	2443.85	908.671				-15.3698	2441.78	512.152	9.4372	2396.18	117.698	-40.1705	2519.14	55.6831	362.313	2530.7	878.757	337.865	2558.43	1068.22	304.174	2633.45	552.918	319.743	2640.8	126.875	347.752	2759.21	69.1876
2590	0	-95.2741	2446.95	909.236				-13.7647	2443.8	512.435	10.0124	2395.73	117.718	-40.156	2519.17	55.7168	364.323	2535.81	879.365	339.943	2563.13	1068.79	304.938	2637.82	552.97	318.863	2641.09	126.405	347.814	2759.32	68.5113
2591	0	-92.7987	2449.92	909.691				-12.3445	2446.02	512.762	10.3465	2395.8	117.966	-40.1564	2519.18	55.7197	366.333	2540.86	879.953	342.157	2567.7	1069.24	305.759	2642.03	552.666	320.63	2642.37	126.189	347.957	2759.59	67.8127
2592	0	-90.2013	2452.91	910.006				-10.6788	2447.93	512.999	9.34105	2397.15	119.199	-40.1125	2519.12	55.757	368.533	2545.86	880.357	344.493	2572.27	1069.56	306.741	2646.04	552.347	320.933	2643.1	126.129	346.372	2759.54	67.0905
2593	0	-87.5421	2455.83	910.273				-9.03059	2449.84	513.186	9.21922	2399.02	120.147	-40.0991	2519.16	55.7746	370.804	2550.81	880.566	346.891	2576.79	1069.83	307.715	2649.93	552.078	321.302	2643.68	126.129	346.414	2759.55	66.812
2594	0	-84.8502	2458.91	910.481				-7.37691	2451.85	513.427	8.85463	2399.9	120.946	-40.0521	2519.12	55.7731	373.173	2555.69	880.528	349.322	2581.46	1070.04	308.675	2653.76	551.746	321.625	2644.11	126.021	345.946	2759.57	66.4298
2595	0	-82.0951	2461.68	910.597				-5.4912	2453.65	513.609	9.23597	2401.68	121.84	-40.0264	2519.19	55.8422	375.628	2560.69	880.425	351.816	2585.83	1070.16	309.559	2657.42	551.341	321.927	2644.73	125.915	343.617	2758.4	65.5655
2596	0	-79.2124	2464.5	910.732				-3.7785	2455.62	513.805	9.2033	2405.3	123.268	-39.9945	2519.12	55.8346	377.801	2562.86	879.8	354.438	2590.24	1070.29	310.437	2660.99	550.889	322.044	2645.18	125.793	342.169	2757.98	64.9849
2597	0	-76.4915	2467.57	910.84				-2.05692	2457.59	513.969	9.48802	2405.89	123.85	-39.9237	2519.15	55.848	380.328	2566.79	879.378	356.897	2594.9	1070.4	311.24	2664.42	550.508	323.195	2646.15	125.868	342.177	2758.07	65.0134
2598	0	-73.5323	2470.34	910.881				-0.255433	2459.43	514.102	9.9181	2405.64	124.097	-39.867	2519.16	55.9093	382.83	2571.64	879.201	359.595	2599.28	1070.45	311.979	2667.78	550.096	323.489	2646.63	125.819	342.085	2758.22	64.8669
2599	0	-70.666	2473.3	911.011				1.34379	2461.38	514.362	10.3885	2405.7	124.287	-39.8222	2519.13	55.9155	385.3	2576.45	878.974	362.2	2603.82	1070.58	312.723	2671.23	549.683	324.525	2647.4	125.764	342.398	2758.41	65.0067
2600	0	-67.6959	2475.97	911.161				2.93802	2463.33	514.627	10.7017	2406.14	124.665	-39.7652	2519.12	55.9711	387.637	2580.86	878.776	364.909	2608.09	1070.73	313.392	2674.46	549.383	324.588	2647.76	125.642	343	2758.77	65.2737
2601	0	-64.8132	2478.63	911.399				4.43174	2465.27	514.95	10.9622	2406.68	125.119	-39.7049	2519.13	55.9877	389.963	2585.44	878.489	367.531	2612.35	1070.97	314.151	2677.67	549.03	324.951	2648.24	125.491	343.502	2759.05	65.4724
2602	0	-62.0399	2481.34	911.727				5.81627	2467.2	515.252	11.3043	2406.88	125.57	-39.68	2519.2	56.0597	391.979	2589.39	878.205	370.043	2616.65	1071.3	314.778	2680.55	548.627	324.927	2648.57	125.33	345.122	2760.26	65.9942
2603	0	-59.3748	2483.95	912.151				7.14456	2469.13	515.608	11.6324	2406.73	126.05	-39.6206	2519.22	56.0795	394.014	2593.29	877.819	372.637	2620.77	1071.34	315.623	2683.38	548.222	324.957	2648.93	125.183	345.088	2760.42	66.0387
2604	0	-56.7282	2486.29	912.564				8.56441	2471.1	516.048	12.0809	2407.09	126.53	-39.5227	2519.19	56.1096	395.973	2595.7	877.139	375.212	2624.63	1071.37	316.36	2686.01	547.854	324.965	2649.18	125.042	344.971	2760.46	66.0046
2605	0	-54.274	2488.8	913.107				9.71602	2473.2	516.501	12.5546	2407.45	127.03	-39.4777	2519.12	56.1462	397.939	2600.18	876.953	377.595	2628.66	1071.53	317.09	2688.47	547.441	324.973	2649.43	124.867	344.634	2760.43	65.9285
2606	0	-51.8375	2491.21	913.722				11.1647	2475.25	516.99	13.0644	2408	127.549	-39.5887	2518.67	56.0608	399.754	2603.9	876.639	379.96	2632.58	1071.76	317.811	2690.66	547.116	324.917	2649.66	124.697	344.403	2760.43	65.891
2607	0	-49.5444	2493.55	914.394				12.3501	2477.39	517.579	13.9189	2408.88	128.312	-39.7035	2517.95	55.9733	401.579	2607.63	876.375	382.286	2636.07	1071.7	318.54	2692.67	546.655	324.909	2649.86	124.571	344.145	2760.41	65.8478
2608	0	-47.3767	2495.85	915.14				13.5797	2479.61	518.247	15.1662	2409.29	129.146	-39.7136	2517.24	56.0003	403.399	2611.23	876.214	384.487	2639.52	1071.71	319.438	2694.59	546.391	324.947	2650.13	124.468	342.418	2759.43	65.2821
2609	0	-45.1482	2498.08	916.126				14.8982	2481.83	518.998	16.5213	2410.24	130.123	-39.7395	2516.47	56.0118	405.146	2614.75	876.166	386.748	2642.9	1071.96	320.257	2696.4	546.074	324.921	2650.37	124.359	342.164	2759.4	65.1789
2610	0	-43.1102	2500.22	917.1				16.1198	2484.38	519.899	17.9283	2411.27	131.279	-39.6792	2516.04	56.0678	406.873	2618.21	876.238	388.819	2646.19	1072.2	321.053	2697.98	545.863	324.985	2650.54	124.231	342.215	2759.48	65.2126
2611	0	-41.1429	2502.29	918.285				17.4802	2486.82	520.855	19.6344	2411.98	132.443	-39.4331	2515.66	56.1643	408.702	2621.56	876.481	390.82	2649.4	1072.65	322.023	2699.5	545.684	324.957	2650.68	124.094	342.373	2759.58	65.2792
2612	0	-39.0841	2504.2	919.548				18.821	2489.52	521.819	21.2309	2413.4	133.704	-39.1856	2514.79	56.2272	410.498	2624.85	876.843	392.912	2652.46	1073.18	322.934	2700.66	545.539	325.033	2650.86	124.021	342.557	2759.69	65.3997
2613	0	-37.1425	2506.07	920.901				19.8293	2492.01	522.988	23.0285	2414.67	135.054	-38.7932	2514.51	56.4191	412.274	2627.97	877.322	394.887	2655.48	1073.8	323.858	2701.58	545.432	325.131	2650.95	123.961	344.193	2760.8	65.88
2614	0	-35.2248	2507.73	922.242				20.711	2494.78	524.288	24.8072	2416.37	136.619	-38.4376	2514.2	56.7709	413.946	2630.95	877.799	396.838	2658.28	1074.41	324.785	2702.28	545.413	325.23	2651.04	123.868	344.4	2760.96	65.9135
2615	0	-33.279	2509.13	923.759				21.6751	2497.67	525.607	26.8076	2417.21	137.635	-38.0969	2513.85	56.9639	415.571	2633.88	878.292	398.817	2660.84	1075.19	325.837	2702.77	545.397	325.408	2651.18	123.658	344.276	2761.01	65.9149
2616	0	-31.545	2510.9	925.411				22.3946	2500.43	526.829	28.9211	2418.18	138.579	-37.5991	2513.25	57.1208	417.049	2636.68	878.82	400.584	2663.75	1076.11	326.88	2703.04	545.444	325.44	2651.19	123.548	344.117	2761.05	65.8595
2617	0	-29.6167	2511.91	926.922				23.2194	2508.11	529.596	30.2704	2422.14	141.07	-37.2676	2512.91	57.4515	418.372	2639.3	879.409	402.545	2665.92	1076.89	328.024	2703.07	545.482	325.693	2651.19	123.649	343.998	2761.05	65.8202
2618	0	-27.7084	2513.11	928.703				23.6158	2511.89	531.173	33.0908	2421.15	141.771	-36.6131	2512.86	57.9309	419.631	2641.87	880.019	404.487	2668.26	1077.93	329.151	2702.94	545.602	325.925	2651.24	123.624	343.95	2761.08	65.8118
2619	0	-25.9505	2514.22	930.463				23.837	2515.13	532.707	34.4986	2424	143.978	-36.0747	2512.73	58.2479	420.905	2644.31	880.699	406.278	2670.52	1078.96	330.415	2702.71	545.764	326.133	2651.19	123.521	343.922	2761.12	65.803
2620	0	-24.2368	2515.24	932.22				23.8969	2518.6	534.208	35.2548	2428.55	146.706	-35.469	2512.45	58.5436	422.093	2646.65	881.4	408.025	2672.69	1079.98	331.748	2702.35	545.939	326.385	2651.14	123.439	343.975	2761.14	65.8074
2621	0	-22.7002	2516.41	933.977				23.7218	2522.52	535.802	35.7974	2433.34	149.501	-34.7952	2512.36	58.8153	423.27	2648.94	882.164	409.594	2675.01	1081	333.125	2701.73	546.115	326.573	2651.02	123.349	344.013	2761.2	65.8307
2622	0	-21.2258	2517.53	935.776				23.4844	2526.58	537.464	39.0652	2429.72	149.227	-34.2372	2512.64	59.3267	424.399	2651.21	882.944	411.102	2677.27	1082.07	334.687	2701.23	546.269	326.831	2650.83	123.221	343.922	2761.16	65.8269
2623	0	-21.6366	2525.82	939.129				23.2231	2530.64	538.907	41.0346	2428.74	150.193	-33.7831	2512.97	59.8829	425.59	2653.38	883.812	411.459	2684.46	1084.2	336.245	2700.57	546.489	327.486	2650.95	123.137	343.983	2761.17	65.8342
2624	0	-22.4156	2533.25	941.587				22.3805	2534.63	540.637	42.1519	2430.42	151.815	-33.4965	2513.5	60.5027	426.733	2655.59	884.769	411.448	2690.79	1085.44	337.897	2699.85	546.687	327.505	2650.63	123.022	343.984	2761.18	65.7653
2625	0	-21.8963	2536.54	943.534				21.6796	2539.07	542.166	42.9896	2429.83	153.113	-33.3536	2513.76	60.8104	427.9	2657.71	885.591	412.735	2692.97	1086.17	339.557	2699.04	546.848	327.852	2650.59	122.885	344.001	2761.18	65.7639
2626	0	-20.3763	2536.95	945.106				20.7002	2543.21	543.825	42.7552	2426.93	154.301	-33.6646	2514.92	61.3704	429.079	2659.85	886.422	415.023	2692.29	1086.53	341.225	2698.29	546.968	328.072	2650.44	122.794	344.021	2761.19	65.7045
2627	0	-18.7213	2536.91	946.501				19.7249	2547.79	545.339	42.6309	2429.13	155.697	-34.4262	2517.08	62.234	430.255	2662	887.167	417.446	2691.14	1086.7	342.912	2697.49	547.072	328.358	2650.26	122.666	344.054	2761.15	65.6947
2628	0	-17.3058	2537.59	947.909				18.6	2551.99	546.907	41.56	2432.54	157.401	-35.6044	2519.22	62.5765	431.396	2664.05	887.925	419.014	2691.81	1087.42	344.46	2696.67	547.137	328.646	2650.13	122.596	344.108	2761.16	65.687
2629	0	-16.2962	2539.31	949.331				17.4249	2555.54	548.408	40.0258	2436.57	158.873	-37.4217	2522.64	63.3346	432.595	2666.08	888.536	420.177	2693.53	1088.14	346.057	2696	547.18	328.163	2649.85	122.042	344.128	2761.13	65.6763
2630	0	-15.3483	2541.52	950.621				16.4793	2559.84	549.822	38.2555	2441.08	160.339	-39.5803	2526.41	63.481	433.687	2667.95	889.048	421.278	2695.73	1088.74	347.583	2695.43	547.168	327.275	2649.45	121.208	344.201	2761.15	65.6605
2631	0	-14.332	2543.61	951.836				15.251	2563.01	551.158	35.5549	2445.91	161.127	-42.6658	2532.76	64.4305	434.901	2669.8	889.5	422.447	2697.82	1089.26	349.069	2694.88	547.12	326.605	2649.07	120.553	344.233	2761.11	65.6299
2632	0	-13.3223	2545.59	952.905				14.0769	2566.68	552.418	33.2212	2449.95	160.678	-45.8299	2539.01	64.5789	435.945	2671.62	889.844	423.61	2699.79	1089.63	350.541	2694.54	547.058	326.372	2648.76	120.246	344.26	2761.08	65.6217
2633	0	-12.4774	2548.24	953.857				12.9338	2571.07	553.769	28.6465	2457.61	161.748	-49.3655	2545.73	64.503	437.112	2673.41	890.104	424.608	2702.44	1089.89	351.897	2694.24	546.922	326.504	2648.56	120.241	344.844	2761.19	65.7071
2634	0	-11.5287	2550.69	954.696				11.4211	2573.98	554.886	24.0369	2465.13	162.331	-53.4305	2554.45	65.3149	438.131	2675.18	890.308	425.709	2704.87	1090.03	353.144	2694.12	546.767	326.776	2648.45	120.378	344.867	2761.18	65.649
2635	0	-10.7218	2553.27	955.572				10.0979	2577.41	555.982	19.2472	2472.54	162.413	-57.6141	2563.3	66.0702	439.249	2676.87	890.428	426.669	2707.45	1090.21	354.417	2694.21	546.627	326.956	2648.41	120.487	344.851	2761.19	65.5944
2636	0	-9.6985	2555.52	956.23				8.73012	2581.93	557.125	14.5519	2480.48	162.49	-62.3265	2573.45	67.6979	440.183	2678.45	890.478	428.294	2708.64	1090.26	355.404	2694.48	546.421	326.951	2648.43	120.481	344.84	2761.2	65.4994
2637	0	-8.87049	2557.97	956.806				7.29296	2585.94	558.18	9.52779	2488.43	162.828	-67.0924	2583.62	69.375	441.231	2680.02	890.449	429.723	2710.04	1090.23	356.392	2695.02	546.273	326.927	2648.49	120.454	344.8	2761.2	65.4212
2638	0	-8.17778	2560.63	957.356				5.79829	2590.64	559.277	4.50114	2497.04	163.184	-72.2044	2594.17	71.3098	442.067	2681.5	890.386	431.017	2711.64	1090.18	357.069	2695.72	546.093	327.012	2648.57	120.496	344.868	2761.22	65.4123
2639	0	-7.4772	2563.17	957.914				4.50401	2595.68	560.167	0.138796	2504.38	162.822	-77.1143	2603.71	72.7849	442.973	2683.04	890.264	432.319	2713.12	1090.13	357.569	2696.61	545.828	327.002	2648.64	120.481	344.842	2761.22	65.3466
2640	0	-6.90378	2565.71	958.375				2.73163	2599.94	561.182	-5.55033	2514.5	164.17	-82.2151	2613.6	74.581	443.797	2684.51	890.078	433.494	2714.6	1089.98	358.1	2697.86	545.564	326.994	2648.74	120.448	344.818	2761.27	65.2635
2641	0	-6.34491	2568.09	958.875				0.900949	2604.98	562.142	-10.4015	2523.47	164.75	-87.5903	2624.29	77.0838	444.416	2686.01	889.801	434.654	2715.92	1089.88	358.409	2699.18	545.317	327.008	2648.86	120.446	344.816	2761.33	65.2105
2642	0	-5.91999	2570.57	959.386				-0.973691	2610.73	563.323	-15.0295	2532.15	165.448	-92.855	2634.89	79.5731	445.031	2687.52	889.416	435.681	2717.35	1089.78	358.595	2700.56	544.97	327.559	2649.06	120.788	345.351	2761.46	65.5018
2643	0	-5.63778	2573.13	959.89				-3.08959	2616.53	564.559	-18.716	2539.55	165.498	-97.664	2643.83	81.2268	445.523	2689.13	889.039	436.564	2718.85	1089.68	358.732	2701.99	544.623	326.614	2648.98	120.366	344.389	2761.32	65.0293
2644	0	-5.40513	2575.52	960.341				-5.17713	2622.5	565.707	-23.2777	2549.18	166.699	-102.655	2653.94	83.8236	446.026	2690.81	888.587	437.398	2720.18	1089.52	358.776	2703.34	544.278	326.313	2649.06	120.306	344.213	2761.3	64.9071
2645	0	-5.22131	2577.89	960.851				-7.69803	2628.15	566.761	-26.7405	2556.99	167.051	-107.013	2662.37	85.4376	446.32	2692.49	888.151	438.184	2721.5	1089.43	358.829	2704.6	543.916	326.443	2649.27	120.472	344.151	2761.34	64.8842
2646	0	-5.21188	2580.55	961.322				-10.1875	2634.09	568.045	-30.7149	2566.21	168.506	-111.626	2672.39	88.1505	446.653	2694.28	887.719	438.794	2723.09	1089.29	358.786	2705.68	543.603	326.58	2649.48	120.638	344.098	2761.37	64.8616
2647	0	-5.22477	2583.17	961.831				-12.2962	2640.33	569.41	-34.4362	2575.4	169.78	-115.561	2681.39	90.0098	446.802	2696.07	887.308	439.724	2725.1	1089.14	358.93	2706.96	543.339	326.713	2649.64	120.763	344.039	2761.35	64.7976
2648	0	-5.22483	2585.67	962.257				-14.4752	2646.86	570.724	-37.6957	2592.78	172.318	-119.111	2690.16	91.848	447.04	2698.01	887.042	440.666	2726.98	1088.9	358.963	2708.06	543.055	327.055	2649.88	120.944	344.19	2761.42	64.7893
2649	0	-5.30322	2588.17	962.737				-16.7631	2652.93	572.049	-43.1444	2609.27	176.269	-122.682	2700.64	94.2864	447.14	2699.91	886.821	441.284	2727.42	1089.05	359.024	2709.17	542.831	327.268	2650.07	121.138	344.211	2761.43	64.7955
2650	0	-5.51624	2591.08	963.313				-18.9873	2659.04	573.474	-45.2359	2616.18	176.639	-124.869	2707.2	94.8967	447.21	2701.86	886.712	441.768	2728.25	1089.29	359.064	2710.31	542.613	327.48	2650.25	121.301	344.232	2761.44	64.7694
2651	0	-5.75065	2594.1	963.923				-21.0113	2665.06	574.823	-47.8769	2624.67	177.773	-127.209	2715.36	96.3619	447.306	2703.76	886.671	442.23	2729.21	1089.57	359	2711.48	542.357	327.698	2650.39	121.456	344.258	2761.4	64.7352
2652	0	-6.04543	2597.15	964.514				-22.9099	2671.12	576.042	-49.6452	2631.55	178.169	-129.492	2724.39	97.9136	447.283	2705.56	886.638	442.632	2730.2	1089.83	359.02	2712.77	542.134	327.914	2650.57	121.656	344.283	2761.41	64.7472
2653	0	-6.32935	2600.16	965.151				-24.7286	2676.99	577.308	-52.1886	2640.74	179.562	-131.567	2733.99	99.7003	447.305	2707.34	886.587	443.044	2731.14	1090.13	358.905	2714	541.947	327.861	2650.59	121.717	344.178	2761.26	64.6609
2654	0	-6.69982	2603.28	965.722				-26.5622	2683.51	578.757	-54.8927	2651.02	181.226	-133.315	2743.25	101.258	447.278	2709.05	886.531	443.37	2732.19	1090.37	358.847	2715.32	541.662	327.511	2650.58	121.703	344.074	2761.15	64.6293
2655	0	-7.14175	2606.52	966.231				-28.2398	2689.91	580.209	-55.8563	2656.48	181.036	-135.05	2752.95	102.873	447.15	2710.67	886.44	443.625	2733.37	1090.55	358.622	2716.58	541.358	327.139	2650.57	121.713	344.618	2761.34	64.7213
2656	0	-7.60338	2609.9	966.753				-29.7461	2696.34	581.559	-56.9088	2662.48	181.146	-136.404	2762.37	104.366	447.031	2712.25	886.342	443.86	2734.68	1090.74	358.273	2717.78	541.097	328.238	2650.92	121.944	346.643	2761.67	65.056
2657	0	-7.97937	2613.18	967.204				-31.1325	2702.64	582.781	-58.5335	2670.44	181.897	-137.679	2771.8	105.815	446.883	2713.84	886.23	444.18	2735.89	1090.86	357.946	2719.11	540.779	327.557	2650.93	121.907	346.887	2761.66	65.124
2658	0	-8.39924	2616.52	967.592				-32.2814	2708.72	583.942	-60.7485	2680.66	183.434	-139.003	2781.6	107.392	446.677	2715.46	886.1	444.457	2737.17	1090.92	357.555	2720.56	540.454	326.681	2650.92	121.791	346.937	2761.63	65.1117
2659	0	-8.79616	2619.93	967.889				-33.3047	2715.03	585.013	-62.6578	2690.71	184.717	-140.093	2791.33	108.937	446.412	2717.13	885.901	444.756	2738.51	1090.88	357.044	2722.1	540.168	325.821	2650.92	121.661	347.003	2761.6	65.0861
2660	0	-9.36341	2623.72	968.145				-34.0657	2721.08	585.955	-63.7041	2698.34	185.054	-140.978	2800.42	110.113	446.204	2718.9	885.663	444.885	2740.23	1090.81	356.631	2723.9	539.854	325.75	2651.13	121.768	347.054	2761.62	65.1004
2661	0	-10.0006	2627.61	968.385				-34.7773	2727.16	586.851	-65.7211	2709.41	186.782	-141.62	2809.53	111.311	445.834	2720.65	885.393	444.945	2742.05	1090.72	356	2725.66	539.568	323.904	2650.72	120.906	347.658	2761.68	65.0015
2662	0	-10.5597	2631.42	968.614				-35.3246	2732.85	587.527	-67.7793	2720.91	188.443	-142.682	2819.44	112.825	445.434	2722.55	885.194	445.082	2743.8	1090.61	355.376	2727.66	539.165	324.45	2651.2	121.249	347.798	2761.72	65.0013
2663	0	-11.1796	2635.34	968.736				-35.8376	2738.91	588.33	-69.3377	2731.46	189.633	-143.469	2829.33	114.249	445.134	2724.65	884.913	445.159	2745.65	1090.4	354.722	2729.54	538.854	324.377	2651.45	121.304	347.907	2761.74	65.0426
2664	0	-11.6613	2638.98	968.775				-36.2036	2745.17	588.627	-70.2108	2740.45	190.175	-143.908	2838.45	115.355	444.693	2726.69	884.638	445.373	2747.23	1090.11	354.037	2731.56	538.445	325.218	2651.92	121.902	347.949	2761.76	65.0541
2665	0	-12.0446	2642.28	968.741				-36.5309	2750.54	589.292	-69.0839	2744.02	188.501	-144.476	2847.8	116.5	444.259	2728.88	884.289	445.687	2748.46	1089.75	353.336	2733.58	538.06	324.717	2651.96	121.933	347.952	2761.75	65.072
2666	0	-12.5793	2645.87	968.632				-36.7009	2756.02	589.553	-69.4928	2751.94	188.535	-144.781	2857.02	117.494	443.753	2731.17	883.963	445.848	2749.98	1089.3	352.722	2735.71	537.714	324.252	2652.02	121.956	347.992	2761.77	65.0826
2667	0	-13.194	2649.45	968.461				-36.7294	2761.53	589.781	-70.4334	2762.17	189.307	-144.863	2866.01	118.351	443.212	2733.56	883.736	445.93	2751.49	1088.8	351.946	2737.78	537.343	324.022	2652.17	121.853	347.998	2761.81	65.0852
2668	0	-13.8259	2653.23	968.272				-36.6528	2767	589.855	-71.3331	2772.58	190.175	-144.912	2875.08	119.258	442.589	2735.94	883.411	445.995	2753.2	1088.28	351.246	2739.89	536.916	323.43	2652.29	121.536	348.118	2761.85	65.1383
2669	0	-12.8944	2652.92	967.317				-36.4521	2772.18	589.831	-71.7982	2781.95	190.556	-145.601	2886.63	121.232	442.028	2738.44	883.167	445.782	2754.99	1088.26	350.628	2741.96	536.597	323.156	2652.4	121.675	348.161	2761.87	65.1537
2670	0	-12.9351	2654.73	966.728				-36.1642	2777.43	589.789	-71.8364	2790.16	190.508	-144.94	2894.23	121.297	441.365	2740.94	882.934	445.759	2755.13	1088.33	349.878	2744.07	536.235	323.259	2652.62	121.781	348.124	2761.86	65.1556
2671	0	-13.0963	2657.21	966.281				-35.8143	2782.59	589.67	-71.6229	2797.74	190.313	-145.001	2904.78	122.721	440.822	2743.5	882.699	445.616	2755.93	1088.54	349.206	2746.12	535.82	323.056	2652.76	121.714	348.11	2761.9	65.1696
2672	0	-13.4433	2660.15	965.807				-35.3792	2787.68	589.463	-71.2573	2805.39	190.019	-143.826	2911.85	122.59	440.272	2746.07	882.52	445.287	2757.19	1088.72	348.552	2748.25	535.437	322.945	2652.92	121.847	348.113	2761.9	65.2166
2673	0	-13.9356	2663.24	965.296				-34.8874	2792.54	589.176	-70.8115	2812.91	189.748	-142.818	2919.23	122.486	439.66	2748.71	882.317	444.812	2758.61	1088.87	347.83	2750.43	535.06	322.69	2653.02	121.786	348.042	2761.92	65.214
2674	0	-14.5151	2666.77	964.878				-34.4267	2797.39	588.875	-70.4311	2820.59	189.586	-141.817	2927.54	122.757	439.13	2751.29	882.165	444.25	2760.46	1089.11	347.167	2752.53	534.683	322.802	2653.21	121.98	348.048	2761.92	65.2437
2675	0	-15.1474	2670.26	964.331				-33.9148	2802.04	588.486	-69.8332	2827.87	189.347	-140.634	2935.4	122.804	438.53	2753.84	881.964	443.636	2762.28	1089.22	346.585	2754.79	534.3	322.777	2653.4	121.991	347.976	2761.94	65.2254
2676	0	-15.7863	2673.85	963.814				-33.4476	2806.61	588.08	-69.1828	2835.05	189.041	-139.239	2942.97	122.73	437.924	2756.38	881.791	443.014	2764.2	1089.36	345.9	2756.99	533.93	321.957	2653.4	121.972	347.991	2761.94	65.2143
2677	0	-16.3428	2677.32	963.266				-32.8934	2810.94	587.561	-68.4448	2842.24	188.741	-137.679	2950.15	122.42	437.336	2758.87	881.635	442.476	2766	1089.47	345.266	2759.14	533.458	321.852	2653.54	122.001	347.972	2761.99	65.2204
2678	0	-16.9914	2680.88	962.711				-32.3961	2815.49	587.104	-67.5584	2849.02	188.406	-136.102	2957.48	122.218	436.791	2761.35	881.419	441.845	2767.88	1089.57	344.656	2761.33	533.076	321.848	2653.78	122.075	347.965	2761.98	65.2051
2679	0	-17.5985	2684.25	962.101				-31.827	2819.72	586.495	-66.4325	2855.3	187.881	-134.284	2964.09	121.634	436.174	2763.71	881.274	441.255	2769.58	1089.62	344.008	2763.51	532.648	321.805	2653.96	122.17	347.98	2762.03	65.2257
2680	0	-18.1988	2687.68	961.492				-31.282	2823.81	585.805	-65.4238	2861.66	187.428	-133.327	2973.25	122.162	435.639	2766.14	881.035	440.673	2771.34	1089.67	343.441	2765.68	532.26	321.693	2654.16	122.145	347.933	2762.05	65.2294
2681	0	-18.7982	2691	960.828				-30.8174	2828.01	585.115	-64.2246	2867.57	186.817	-131.174	2978.96	121.003	435.016	2768.51	880.816	440.091	2772.99	1089.66	342.845	2767.74	531.864	321.668	2654.34	122.243	347.906	2762.05	65.2036
2682	0	-19.4636	2694.3	960.042				-30.1782	2831.8	584.276	-62.8765	2873.18	186.058	-128.675	2983.66	119.419	434.513	2770.86	880.657	439.444	2774.61	1089.53	342.456	2769.93	531.484	321.657	2654.53	122.337	347.91	2762.09	65.1887
2683	0	-20.1702	2697.74	959.291				-29.6046	2835.7	583.446	-61.6573	2878.54	185.23	-126.418	2988.95	118.08	433.932	2773.14	880.42	438.755	2776.38	1089.44	341.774	2771.71	531.058	321.632	2654.7	122.435	347.834	2762.12	65.1923
2684	0	-20.8702	2701.06	958.531				-29.1149	2839.51	582.564	-60.3931	2884.02	184.499	-124.125	2994.22	116.659	433.34	2775.39	880.229	438.072	2778.03	1089.34	341.274	2773.67	530.693	321.614	2654.89	122.486	347.833	2762.17	65.1617
2685	0	-21.618	2704.53	957.706				-28.4184	2842.82	581.485	-59.0289	2889.21	183.482	-122.076	2999.92	115.37	432.88	2777.64	880.063	437.342	2779.82	1089.17	340.889	2775.63	530.344	321.572	2655.1	122.554	347.834	2762.17	65.1099
2686	0	-22.4105	2708.08	956.901				-27.7509	2846.1	580.388	-57.9129	2894.34	182.62	-120.051	3005.57	113.942	432.27	2779.88	879.886	436.568	2781.7	1089.02	340.448	2777.58	530.001	321.625	2655.33	122.616	347.825	2762.25	65.0965
2687	0	-23.2179	2711.74	956.101				-27.0559	2849.36	579.236	-57.004	2899.73	181.784	-117.985	3010.71	112.192	431.695	2782.1	879.775	435.778	2783.68	1088.88	340.065	2779.5	529.608	321.593	2655.56	122.72	347.831	2762.26	65.0557
2688	0	-24.0343	2715.37	955.263				-26.3244	2852.34	577.923	-56.0469	2904.88	180.903	-115.76	3015.42	110.276	431.147	2784.3	879.618	434.979	2785.64	1088.7	339.603	2781.3	529.237	320.968	2655.4	122.631	347.825	2762.3	65.0144
2689	0	-24.8198	2718.89	954.353				-25.4752	2855.32	576.559	-55.0984	2909.6	179.817	-114.519	3022.59	109.543	430.539	2786.49	879.474	434.211	2787.48	1088.45	339.192	2783.16	528.849	321.344	2655.89	122.833	347.819	2762.35	64.9737
2690	0	-25.6644	2722.51	953.404				-24.5756	2857.99	575.078	-54.0974	2914.01	178.676	-112.635	3027.41	107.673	429.947	2788.61	879.336	433.385	2789.43	1088.15	338.762	2785.04	528.509	321.27	2656.08	122.958	347.786	2762.38	64.9301
[truncated: 176 more rows]
