# Supplementary material for: A Brake-Based Overground Gait Rehabilitation Device for Altering Propulsion Impulse Symmetry
Source: Sensors (Basel). 2021 Oct 5;21(19):6617. doi: 10.3390/s21196617 (PMC8512803; doi:10.3390/s21196617)
Supplement: Supplementary file 1 [file sensors-21-06617-s001.zip › GPT animations/code and data/stroke_data/Trajectory/TR 02.csv]

Trajectories
100
		BDP031:LTroc			BDP031:LIliac			BDP031:LKnee			BDP031:LAnkle			BDP031:LToe			BDP031:RTroc			BDP031:RIliac			BDP031:RKnee			BDP031:RAnkle			BDP031:RToe
Frame	Sub Frame	X	Y	Z	X	Y	Z	X	Y	Z	X	Y	Z	X	Y	Z	X	Y	Z	X	Y	Z	X	Y	Z	X	Y	Z	X	Y	Z
		mm	mm	mm	mm	mm	mm	mm	mm	mm	mm	mm	mm	mm	mm	mm	mm	mm	mm	mm	mm	mm	mm	mm	mm	mm	mm	mm	mm	mm	mm
762	0	-116.89	-1526.13	878.368	-70.8052	-1603.64	1087.58	-73.7332	-1428.52	489.467	-99.64	-1370.41	92.0944	-116.661	-1233.83	17.2781	345.563	-1510.31	836.255	336.893	-1491.6	1052.74	260.484	-1539.86	482.162	230.359	-1707.1	87.8571	264.209	-1606.33	28.6992
763	0	-118.047	-1522.49	876.886	-72.3777	-1599.98	1086.8	-74.0651	-1428.29	487.107	-98.9931	-1373.74	89.492	-116.278	-1236.08	16.24	344.418	-1507.63	835.899	335.42	-1488.64	1052.37	259.583	-1537.78	481.749	230.219	-1707.01	88.0106	264.195	-1606.28	28.578
764	0	-119.353	-1518.86	875.462	-74.185	-1595.99	1085.9	-74.4833	-1428.59	484.962	-98.0443	-1376.06	88.1056	-115.592	-1237.32	16.4179	343.163	-1504.91	835.504	333.782	-1485.47	1051.9	258.735	-1535.68	481.4	230.123	-1706.95	88.1709	264.287	-1606.33	28.6118
765	0	-120.475	-1514.52	873.935				-74.5777	-1428.91	482.723	-97.3831	-1375.34	86.7877	-115.194	-1235.53	16.6643	341.874	-1502.16	835.138	332.192	-1482.17	1051.44	257.917	-1533.49	480.92	230.051	-1706.77	88.3822	264.348	-1606.36	28.6013
766	0	-122.255	-1510.88	872.904				-74.4837	-1429.86	480.997	-96.1403	-1373.27	86.2129	-114.394	-1235.15	16.6082	340.481	-1499.41	834.871	330.456	-1478.8	1050.98	256.93	-1531.33	480.476	229.943	-1706.59	88.7393	264.324	-1606.29	28.5644
767	0	-123.993	-1507.04	872.169				-73.7891	-1429.98	479.579	-94.3186	-1372.43	86.4029	-113.655	-1234.71	17.2529	338.952	-1496.46	834.526	328.751	-1475.24	1050.65	255.798	-1529.19	480.146	229.811	-1706.43	89.0391	264.32	-1606.28	28.5589
768	0	-125.356	-1502.67	871.537				-73.0469	-1428.94	479.194	-91.5043	-1372.13	86.4433	-112.783	-1234.59	17.7056	337.329	-1493.44	834.316	326.788	-1471.6	1050.39	254.524	-1527.02	479.823	229.614	-1706.2	89.4908	264.301	-1606.26	28.5698
769	0	-126.924	-1499.07	871.11				-72.3203	-1425.98	479.318	-88.3275	-1370.9	86.8891	-111.287	-1234.68	18.656	335.706	-1490.47	834.07	324.775	-1467.92	1050.2	253.127	-1524.99	479.554	229.397	-1706.01	89.9022	264.222	-1606.17	28.5503
770	0	-128.869	-1496.5	870.883				-71.4117	-1422.1	479.303	-85.1076	-1369.53	87.5101	-109.495	-1234.85	19.0835	333.8	-1487.33	833.808	322.638	-1464.2	1050.14	251.757	-1523.02	479.388	229.103	-1705.81	90.3728	264.068	-1605.98	28.4315
771	0	-130.556	-1493.9	870.678				-70.3079	-1418.42	479.042	-81.8771	-1368.64	87.9279	-108.44	-1235.05	19.5347	331.952	-1484.29	833.523	320.297	-1460.46	1050.11	250.31	-1521.17	479.215	228.85	-1705.61	90.8158	264.101	-1606.07	28.5022
772	0	-131.877	-1490.88	870.461				-69.0157	-1414.53	478.48	-79.0676	-1367.6	88.4298	-107.293	-1235.02	19.9199	329.95	-1481.23	833.281	317.895	-1456.66	1050.1	249.144	-1519.55	479.258	228.748	-1705.53	91.4366	264.076	-1606.01	28.4663
773	0	-133.373	-1488.35	870.411				-68.4216	-1410.82	478.021	-76.6225	-1366.68	88.8135	-106.18	-1235.07	20.1886	327.984	-1478.19	833.14	315.444	-1452.65	1050.03	248.056	-1517.92	479.31	228.62	-1705.38	91.9205	264.07	-1605.92	28.4228
774	0	-134.959	-1485.88	870.162				-68.464	-1407.75	477.695	-74.4024	-1365.66	88.9474	-105.691	-1235.15	20.2877	326.046	-1475.23	833.07	312.997	-1448.4	1049.87	247.261	-1516.53	479.545	228.584	-1705.11	92.4559	264.155	-1605.99	28.4372
775	0	-136.695	-1483.51	869.638				-68.5093	-1404.94	477.061	-72.7695	-1364.82	88.9091	-105.152	-1235.23	20.3852	324.156	-1472.44	833.208	310.628	-1444.02	1049.63	246.57	-1515.15	479.852	228.673	-1704.97	93.0612	264.18	-1605.86	28.3112
776	0	-138.254	-1480.39	869.167				-68.8871	-1402.76	476.646	-71.7621	-1364.28	88.78	-104.881	-1235.19	20.4163	322.366	-1469.75	833.435	308.462	-1439.82	1049.39	246.037	-1513.84	480.204	228.755	-1704.73	93.6409	264.354	-1605.85	28.2914
777	0	-140.271	-1477.49	869.125				-69.4983	-1400.36	476.349	-71.3244	-1363.78	88.6279	-104.688	-1234.55	20.6153	320.724	-1467.28	833.787	306.563	-1436.06	1049.23	245.581	-1512.55	480.607	228.968	-1704.46	94.3436	264.379	-1605.6	28.1124
778	0	-142.134	-1473.85	869.136				-70.5273	-1398.19	476.439	-71.2096	-1363.41	88.514	-104.729	-1233.95	20.7393	319.178	-1464.75	834.263	305.013	-1433.03	1049.26	245.175	-1511.2	481.055	229.259	-1704.2	95.0421	264.465	-1605.34	27.9127
779	0	-144.256	-1470.53	869.236				-71.6638	-1396.22	476.647	-71.2531	-1363.23	88.4769	-104.771	-1233.68	20.7882	317.625	-1462.2	834.765	303.147	-1429.52	1049.29	244.771	-1509.82	481.549	229.457	-1703.81	95.7628	264.602	-1605.17	27.812
780	0	-146.149	-1466.76	869.356				-72.8796	-1394.3	476.932	-71.4398	-1363.02	88.4081	-104.833	-1233.61	20.7417	316.176	-1459.69	835.349	301.122	-1425.53	1049.42	244.354	-1508.29	482.091	229.653	-1703.41	96.6848	264.732	-1605	27.7027
781	0	-148.275	-1463.27	869.759				-73.9625	-1392.3	477.119	-71.5992	-1362.86	88.3993	-105.081	-1234.11	20.5105	314.738	-1457.06	835.934	298.77	-1421.29	1049.7	243.951	-1506.69	482.663	229.989	-1703	97.7804	264.857	-1604.87	27.6563
782	0	-150.121	-1459.2	870.184				-75.088	-1390.51	477.39	-71.7175	-1362.79	88.4134	-105.132	-1234.79	20.3819	313.295	-1454.53	836.555	296.131	-1416.61	1050.03	243.403	-1504.81	483.227	230.166	-1702.37	98.8088	264.999	-1604.72	27.6725
783	0	-151.8	-1454.91	870.668				-76.1028	-1388.97	477.574	-71.7575	-1362.71	88.3917	-105.078	-1235.17	20.2708	311.82	-1451.85	837.131	293.212	-1411.31	1050.41	242.827	-1502.9	483.839	230.3	-1701.56	100.029	265.149	-1604.59	27.6972
784	0	-153.427	-1450.79	871.158				-76.9886	-1387.41	477.637	-71.7598	-1362.61	88.3765	-105.058	-1235.21	20.2058	310.198	-1448.99	837.613	290.467	-1406.71	1050.92	242.134	-1500.72	484.407	230.418	-1700.87	101.384	265.345	-1604.57	27.8079
785	0	-155.107	-1446.96	871.455				-77.8756	-1386.02	477.646	-71.6732	-1362.53	88.3717	-105.037	-1234.99	20.264	308.748	-1446.21	838.162	287.947	-1402.6	1051.48	241.478	-1498.3	485.017	230.484	-1700.05	102.884	265.472	-1604.42	27.9038
786	0	-156.931	-1443.46	871.512				-78.5438	-1384.34	477.518	-71.5368	-1362.38	88.3115	-105.058	-1234.76	20.3313	307.061	-1443.28	838.652	285.862	-1400.33	1051.78	240.711	-1495.5	485.487	230.552	-1699.07	104.427	265.557	-1604.21	27.9678
787	0	-158.704	-1439.92	871.563				-79.4355	-1382.76	477.439	-71.3708	-1362.2	88.2317	-104.792	-1234.14	20.7432	305.459	-1440.33	839.151	283.807	-1398.03	1052.06	239.91	-1492.32	485.953	230.611	-1698.06	106.065	265.696	-1604.01	28.0754
788	0	-160.489	-1436.4	871.771				-80.8912	-1381.54	477.38	-71.0242	-1361.78	87.9855	-104.896	-1234.16	20.5719	303.765	-1437.2	839.583	281.932	-1395.5	1052.18	239.283	-1488.68	486.355	231.342	-1697.96	108.577	265.719	-1603.57	28.0934
789	0	-162.162	-1432.72	871.905				-82.0839	-1380.06	477.31	-70.8186	-1361.5	87.8747	-104.75	-1234.09	20.6339	302.219	-1434.22	840.056	279.917	-1393.09	1052.43	238.694	-1484.7	486.743	230.891	-1695.61	109.947	265.888	-1603.24	28.2607
790	0	-163.458	-1428.31	871.553				-82.9959	-1377.98	477.136	-70.6149	-1361.32	87.8369	-104.342	-1236.4	20.005	300.567	-1431.03	840.477	277.899	-1390.79	1052.75	238.202	-1480.21	487.037	230.968	-1693.91	111.877	266.202	-1603.04	28.5408
791	0	-165.213	-1424.96	871.228				-81.7411	-1375.38	477.036	-70.3381	-1360.94	87.6598	-105.184	-1233.95	20.7028	299.064	-1428.06	840.87	275.955	-1388.29	1052.94	237.859	-1475.16	487.252	230.976	-1691.86	113.891	266.546	-1602.94	28.9031
792	0	-166.959	-1421.62	870.877				-83.2931	-1372.67	476.494	-69.9953	-1360.49	87.5086	-105.053	-1233.26	20.5865	297.449	-1424.92	841.242	274.076	-1385.73	1053.15	237.489	-1469.29	487.234	231.405	-1690.29	116.483	266.829	-1602.75	29.1933
793	0	-168.677	-1418.06	870.518				-84.7013	-1370.17	476.121	-69.9431	-1360.64	87.5793	-105.122	-1233.05	20.7546	295.834	-1421.73	841.58	271.907	-1383.76	1053.58	237.231	-1462.66	487.097	231.813	-1688.42	119.406	267.098	-1602.33	29.4364
794	0	-170.311	-1414.21	870.13				-85.5577	-1367.61	475.808	-69.1951	-1359.67	87.1237	-105.082	-1233.03	20.7539	294.227	-1418.45	841.873	270.434	-1380.67	1053.48	237.098	-1455.37	486.888	232.073	-1685.9	122.586	267.277	-1601.8	29.756
795	0	-172.122	-1410.45	869.656				-83.4829	-1365.97	476.641	-68.7739	-1359.1	86.8341	-104.983	-1232.95	20.8147	292.629	-1415.12	842.117	268.634	-1377.99	1053.55	237.32	-1447.73	486.786	232.325	-1682.94	125.931	267.317	-1601.1	30.0848
796	0	-173.7	-1406.36	869.027				-84.0179	-1362.76	476.134	-68.3187	-1358.57	86.5655	-105.009	-1232.98	20.9269	291.044	-1411.79	842.281	266.868	-1375.34	1053.65	237.444	-1439.07	486.502	232.46	-1679.42	129.65	267.581	-1600.63	30.8761
797	0	-175.224	-1402.25	868.411				-84.9766	-1360.22	475.632	-67.9844	-1358.16	86.4008	-104.964	-1232.98	21.0111	289.465	-1408.25	842.359	264.981	-1372.81	1053.84	237.708	-1429.82	486.252	232.629	-1675.35	133.584	267.448	-1599.51	31.3535
798	0	-176.454	-1397.43	867.732				-85.7484	-1357.87	475.288	-67.461	-1357.34	86.1767	-104.919	-1232.99	21.0592	287.863	-1404.76	842.384	263.283	-1369.88	1053.98	238.211	-1420.15	486.251	232.727	-1670.75	138	267.328	-1598.4	32.2508
799	0	-178.05	-1393.23	867.321				-86.5019	-1355.52	474.928	-67.4809	-1357.26	86.1191	-104.836	-1232.91	21.0052	286.461	-1401.36	842.382	261.042	-1367.68	1054.28	238.746	-1409.88	486.267	232.647	-1665.46	142.807	267.285	-1597.4	33.8014
800	0	-179.378	-1388.56	866.908				-87.2416	-1353.16	474.476	-64.4968	-1352.25	83.4118	-104.855	-1232.96	21.0834	285.043	-1397.97	842.371	261.805	-1360.55	1051.94	239.527	-1399.24	486.629	232.393	-1659.61	148.144	266.806	-1595.77	35.7955
801	0	-180.731	-1384.09	866.631				-88.1434	-1351.34	474.263	-64.5256	-1352.13	83.2856	-104.807	-1232.86	21.0299	283.704	-1394.53	842.372	259.555	-1358.31	1052.17	240.337	-1388.08	487.238	231.964	-1653.38	154.247	266.303	-1593.91	38.8497
802	0	-182.192	-1380.16	866.595				-89.1438	-1349.81	474.119	-64.584	-1351.98	83.138	-104.852	-1232.95	21.0747	282.463	-1391.42	842.434	257.275	-1356.05	1052.39	241.335	-1376.59	488.239	230.816	-1646.04	160.727	265.473	-1591.56	42.2902
803	0	-183.516	-1376.24	866.484				-90.9697	-1349.06	474.06	-64.6669	-1351.86	83.0205	-104.863	-1233	21.1086	281.395	-1388.59	842.518	254.971	-1353.81	1052.63	242.096	-1364.49	489.359	228.995	-1636.92	166.497	264.511	-1589.36	46.2531
804	0	-184.778	-1372.48	866.362				-89.1686	-1350.07	475.362	-64.7768	-1351.83	82.8655	-104.863	-1233	21.1092	280.36	-1385.82	842.694	252.64	-1351.66	1052.84	241.701	-1352.27	490.581	227.441	-1628.06	172.888	263.19	-1586.76	50.7267
805	0	-186.018	-1369.06	866.264				-91.5484	-1349.46	474.933	-64.9333	-1351.8	82.6578	-104.806	-1232.86	21.0283	279.554	-1383.42	842.969	250.262	-1349.51	1052.99	239.023	-1339.05	492.199	225.586	-1618.99	179.682	261.526	-1583.48	55.9585
806	0	-187.341	-1366.19	866.279				-93.0556	-1348.77	474.342	-65.1586	-1351.86	82.5404	-104.785	-1232.84	21.0352	278.755	-1381.07	843.304	249.03	-1346.22	1052.83	245.524	-1328.89	495.316	223.427	-1609.52	186.559	259.543	-1579.16	62.1461
807	0	-188.547	-1363.62	866.226				-94.008	-1347.55	473.531	-65.361	-1351.88	82.4079	-104.91	-1232.97	21.0526	278.024	-1378.93	843.776	247.914	-1343.24	1052.61	246.198	-1318.1	497.885	220.397	-1599.74	193.278	257.429	-1573.9	68.9541
808	0	-189.641	-1361.13	866.075				-95.6769	-1347.2	473.047	-65.547	-1351.86	82.2556	-104.871	-1232.89	21.0015	277.328	-1376.76	844.185	246.91	-1340.33	1052.28	246.909	-1307.43	500.767	217.209	-1590.31	199.675	254.999	-1567.7	75.3819
809	0	-190.682	-1359.29	865.942				-97.2584	-1349.49	473.633	-65.9208	-1352.13	82.3121	-104.839	-1232.82	20.972	276.755	-1374.83	844.709	245.959	-1338.07	1051.98	247.626	-1297.22	503.828	213.658	-1581.32	205.438	252.926	-1559.79	80.6138
810	0	-191.665	-1357.72	865.755				-96.258	-1348.56	473.483	-65.9873	-1352.02	82.118	-104.893	-1232.85	20.9545	276.156	-1372.87	845.23	245.067	-1336.08	1051.62	248.351	-1287.56	506.993	210.954	-1574.33	211.24	250.536	-1550	86.0596
811	0	-192.577	-1356.35	865.5				-96.7835	-1347.78	473.07	-66.2142	-1352.07	82.0173	-104.951	-1232.97	21.0213	275.654	-1370.91	845.926	244.245	-1334.29	1051.19	248.909	-1278.63	510.193	207.414	-1564.59	214.659	247.962	-1538.78	90.5233
812	0	-193.506	-1355.11	865.271				-97.9998	-1347.79	472.824	-66.3989	-1352.13	81.9698	-104.918	-1232.91	20.9375	275.168	-1368.89	846.822	243.405	-1332.64	1050.79	249.375	-1270.29	513.357	204.173	-1553.71	216.388	244.767	-1526.31	92.6848
813	0	-194.421	-1353.97	865.075				-98.9512	-1347.38	472.45	-66.5379	-1352.2	81.9282	-104.921	-1232.82	20.8971	274.688	-1366.88	847.988	242.581	-1331.07	1050.42	249.751	-1262.01	516.508	201.583	-1541.5	216.627	241.305	-1512.86	93.3045
814	0	-195.44	-1353.07	865.026				-99.5145	-1346.79	472.182	-66.6307	-1352.19	81.8949	-104.986	-1232.95	20.9725	274.208	-1364.89	849.415	241.652	-1329.76	1050.2	250.054	-1254.35	519.695	199.171	-1529.07	215.902	237.802	-1498.39	92.6661
815	0	-196.253	-1351.72	864.904				-99.9303	-1346.29	472.031	-66.743	-1352.21	81.8997	-104.979	-1232.91	20.9335	273.862	-1363.09	851.069	241.226	-1327.15	1050.33	250.379	-1247.09	522.706	197.031	-1516.63	214.329	234.589	-1482.56	91.1336
816	0	-197.059	-1350.31	864.762				-100.339	-1345.89	472.012	-66.7894	-1352.3	81.8905	-105.006	-1232.88	20.8864	273.509	-1361.35	852.918	240.806	-1324.47	1050.44	250.515	-1239.88	525.357	194.543	-1502.16	210.845	231.764	-1465.76	88.8664
817	0	-197.784	-1348.75	864.645				-100.804	-1345.55	472.059	-66.883	-1352.37	81.9417	-104.997	-1232.85	20.8621	273.076	-1359.36	854.64	240.467	-1321.64	1050.57	250.77	-1233.44	527.993	193.674	-1489.23	207.318	229.237	-1447.7	85.7456
818	0	-198.613	-1347.32	864.64				-100.977	-1344.85	472.029	-66.9067	-1352.41	81.9602	-104.964	-1232.88	20.8761	272.723	-1357.4	856.322	240.024	-1318.95	1050.82	250.779	-1226.96	530.17	192.766	-1475.01	202.606	227.384	-1429	82.1713
819	0	-199.357	-1345.88	864.713				-101.155	-1344.04	471.96	-66.9521	-1352.49	81.9916	-104.997	-1232.87	20.8885	272.514	-1355.24	857.663	239.666	-1316.25	1051.15	250.899	-1220.96	532.256	192.257	-1460.16	197.118	226.365	-1409.88	78.5096
820	0	-199.672	-1343.72	864.638				-101.306	-1343.26	471.92	-66.9983	-1352.57	82.0268	-105.006	-1232.88	20.8844	272.324	-1352.83	858.667	238.992	-1313.28	1051.05	250.869	-1215.44	534.082	192.013	-1444.63	190.935	225.594	-1389.39	74.1567
821	0	-199.599	-1341.46	864.542				-101.362	-1342.49	471.93	-66.9985	-1352.57	82.0291	-104.966	-1232.9	20.8948	272.367	-1350.33	859.502	238.706	-1310.21	1050.94	250.763	-1210.28	535.622	192.232	-1428.53	184.189	225.916	-1368.89	70.0845
822	0	-199.008	-1339.05	864.343				-101.423	-1341.74	471.976	-67.0018	-1352.56	82.0496	-104.953	-1232.89	20.8899	272.47	-1347.69	860.161	238.938	-1306.99	1050.72	250.538	-1205.45	536.878	193.099	-1412.48	177.526	226.998	-1348.11	66.1534
823	0	-198.378	-1336.31	864.141				-101.4	-1340.95	472.003	-66.9984	-1352.56	82.0702	-104.983	-1232.84	20.9108	272.597	-1344.91	860.742	239.209	-1303.45	1050.5	250.194	-1200.91	537.906	195.053	-1397.08	171.177	228.789	-1327.08	62.4214
824	0	-197.941	-1333.59	863.996				-101.284	-1339.98	471.979	-66.9983	-1352.56	82.0705	-104.936	-1232.85	20.9174	272.765	-1342.14	861.212	239.286	-1299.92	1050.34	249.743	-1196.83	538.667	197.073	-1380.63	164.362	231.225	-1306.01	58.9739
825	0	-197.594	-1330.93	863.911				-101.116	-1339.05	472.065	-66.9754	-1352.52	82.0978	-104.922	-1232.82	20.8987	272.996	-1339.32	861.543	239.274	-1296.45	1050.24	249.223	-1192.99	539.163	199.31	-1363.69	157.522	234.199	-1284.85	55.8084
826	0	-197.106	-1328.02	863.791				-100.884	-1337.91	472.091	-66.908	-1352.48	82.1312	-104.988	-1232.96	20.9747	273.3	-1336.39	861.765	239.402	-1292.74	1050.1	248.673	-1189.3	539.429	201.996	-1346.79	150.877	237.707	-1263.9	53.2452
827	0	-196.62	-1325.25	863.716				-100.67	-1336.93	472.225	-66.8399	-1352.45	82.1625	-104.958	-1232.9	20.9316	273.688	-1333.49	861.93	239.529	-1289.17	1050.01	248.006	-1185.77	539.486	205.099	-1329.97	144.687	241.723	-1243.28	51.1173
828	0	-196.069	-1322.5	863.654				-100.42	-1335.99	472.338	-66.7938	-1352.36	82.1744	-104.89	-1232.85	20.9575	274.196	-1330.51	862.064	239.721	-1285.61	1049.93	247.295	-1182.4	539.292	208.304	-1313.02	138.679	246.005	-1223.13	49.4935
829	0	-195.358	-1319.59	863.56				-99.9946	-1334.76	472.372	-66.6591	-1352.29	82.238	-104.892	-1232.87	20.9705	274.767	-1327.6	862.156	240.073	-1281.89	1049.82	246.613	-1179.29	538.982	211.496	-1295.91	133.122	250.595	-1203.57	48.407
830	0	-194.73	-1317.04	863.582				-99.5444	-1333.57	472.424	-66.546	-1352.26	82.3193	-104.896	-1232.86	20.9643	275.369	-1324.66	862.208	240.342	-1278.54	1049.82	245.904	-1176.38	538.65	216.082	-1281.53	129.13	255.103	-1184.37	47.5828
831	0	-194.012	-1314.45	863.531				-99.1061	-1332.45	472.482	-66.43	-1352.23	82.3782	-104.895	-1232.87	20.9728	276.066	-1321.8	862.227	240.701	-1275.13	1049.76	245.417	-1173.79	538.27	220.342	-1266.8	125.069	259.844	-1166.31	47.4223
832	0	-193.204	-1311.92	863.536				-98.678	-1331.44	472.631	-66.3368	-1352.24	82.4521	-104.892	-1232.86	20.9604	276.788	-1318.89	862.105	241.149	-1271.81	1049.74	245.018	-1171.32	537.742	223.996	-1251.22	120.883	264.353	-1148.87	47.5118
833	0	-192.347	-1309.46	863.595				-98.1615	-1330.4	472.827	-66.2474	-1352.25	82.5498	-104.876	-1232.83	20.9489	277.541	-1316.01	861.782	241.646	-1268.54	1049.79	244.542	-1168.91	537.06	227.916	-1236.82	117.552	268.613	-1132.13	47.8593
834	0	-191.403	-1306.93	863.607				-97.4604	-1329.11	472.909	-66.1327	-1352.3	82.6884	-104.854	-1232.8	20.9322	278.308	-1313.07	861.243	242.951	-1264.66	1049.54	244.096	-1166.79	536.348	231.769	-1222.93	114.654	272.4	-1116.15	48.3291
835	0	-190.728	-1305.13	863.826				-96.7371	-1327.81	473.058	-66.0427	-1352.31	82.7872	-104.903	-1232.98	21.0142	279.215	-1310.11	860.545	243.985	-1261.52	1049.5	243.957	-1164.79	535.489	235.45	-1209.77	112.091	275.596	-1100.88	48.7633
836	0	-189.703	-1302.7	863.888				-95.7934	-1326.33	473.177	-65.856	-1352.25	82.8983	-104.911	-1232.91	20.9864	280.155	-1307.12	859.558	245.37	-1257.74	1049.3	243.468	-1162.75	534.361	238.821	-1197.46	109.916	278.551	-1087.13	49.3046
837	0	-188.713	-1300.43	864.032				-94.8135	-1324.93	473.424	-65.6487	-1352.14	83.0141	-104.951	-1232.98	21.0298	281.19	-1303.83	858.431	246.72	-1254.13	1049.18	243.012	-1160.64	533.089	241.814	-1186.19	108.071	280.568	-1074.07	49.7307
838	0	-187.792	-1298.47	864.326				-93.8688	-1323.48	473.582	-65.4009	-1352.04	83.1164	-104.895	-1232.85	20.9947	282.331	-1300.41	857.091	248.001	-1250.81	1049.21	242.76	-1159.01	532.051	244.395	-1175.99	106.392	281.836	-1062.32	49.9649
839	0	-186.656	-1296.18	864.526				-93.1009	-1322.03	473.773	-65.2203	-1351.97	83.232	-104.932	-1232.94	21.0558	283.659	-1296.98	855.704	249.497	-1247.18	1049.15	242.719	-1157.14	530.695	246.342	-1167.04	104.882	282.467	-1051.95	49.9418
840	0	-185.477	-1293.92	864.809				-92.6668	-1320.68	473.85	-65.0548	-1351.86	83.3208	-104.96	-1233.01	21.0387	284.848	-1293.22	854.244	251.035	-1243.57	1049.17	242.113	-1155.21	529.367	247.686	-1159.3	103.362	282.493	-1043.13	49.4196
841	0	-184.114	-1291.36	865.019				-93.6481	-1320.13	473.985	-64.892	-1351.92	83.5266	-104.903	-1232.89	20.9771	286.176	-1289.34	852.784	252.758	-1239.67	1049.12	241.346	-1153.12	527.915	248.462	-1153.07	101.809	282.023	-1036.03	48.5496
842	0	-182.631	-1288.74	865.269				-92.4914	-1318.37	474.12	-64.6827	-1351.91	83.7064	-104.946	-1232.98	21.0264	287.544	-1285.3	851.571	254.602	-1235.7	1049.11	240.935	-1151.15	526.287	248.725	-1148.22	100.087	281.335	-1030.51	46.8469
843	0	-181.209	-1286.23	865.566				-91.1697	-1316.26	474.225	-64.5782	-1351.94	83.9599	-104.908	-1232.9	20.9833	288.971	-1281.12	850.639	256.383	-1231.85	1049.15	240.779	-1149.64	524.572	248.194	-1144.79	98.515	280.391	-1027.22	45.0233
844	0	-179.708	-1283.52	865.894				-89.6697	-1314.03	474.449	-64.3277	-1351.84	84.1726	-104.893	-1232.87	20.9707	290.417	-1276.53	850.031	258.243	-1227.8	1049.22	240.67	-1148.52	522.657	247.285	-1142.74	97.0861	279.311	-1025.9	42.6402
845	0	-178.815	-1280.91	866.322				-88.1213	-1311.81	474.614	-64.005	-1351.53	84.2458	-104.881	-1232.84	20.9512	291.827	-1271.7	849.644	259.497	-1223.83	1049.38	240.733	-1147.69	520.56	246.203	-1142.44	95.2915	278.24	-1024.63	39.9851
846	0	-177.152	-1278.27	866.668				-86.6117	-1309.57	474.771	-63.8235	-1351.45	84.4687	-104.892	-1232.87	20.9702	293.361	-1266.74	849.293	261.52	-1219.85	1049.47	240.803	-1147.2	518.44	245.842	-1142.22	93.8805	277.46	-1023.24	37.2797
847	0	-175.212	-1275.26	866.997				-85.2744	-1307.68	475.109	-63.8852	-1351.73	84.8518	-104.922	-1232.82	20.9539	294.847	-1261.67	848.809	263.819	-1215.49	1049.54	240.91	-1146.52	516.412	246.179	-1139.88	93.0032	277.614	-1022.59	35.6224
848	0	-173.032	-1272.21	867.348				-83.6179	-1305.15	475.203	-63.5392	-1351.42	85.0007	-104.921	-1232.83	20.9623	296.373	-1256.4	848.193	266.359	-1211.09	1049.63	241.237	-1145.34	515.209	246.494	-1138.27	92.6289	278.145	-1022.52	35.1087
849	0	-170.697	-1269.14	867.749				-82.1687	-1303.14	475.637	-63.3748	-1351.2	85.4381	-104.895	-1232.87	20.9727	298.1	-1250.89	847.559	269.054	-1206.68	1049.77	241.77	-1142.59	515.203	246.489	-1138.22	92.6024	278.241	-1022.39	34.8789
850	0	-168.072	-1265.74	868.116				-80.5501	-1300.66	475.851	-63.052	-1350.82	85.6707	-104.883	-1232.84	21.0048	299.928	-1245.17	847.172	272.039	-1201.93	1049.87	242.512	-1138.78	516.15	246.54	-1137.87	92.7361	278.061	-1022.2	34.8635
851	0	-165.538	-1262.61	868.594				-79.1132	-1298.5	476.196	-62.8906	-1350.69	86.0575	-104.883	-1232.82	20.9816	301.872	-1239.44	847.292	274.933	-1197.46	1050.09	243.32	-1134.57	517.281	246.863	-1137.01	92.7979	278.095	-1022.01	34.6253
852	0	-163.135	-1259.78	869.152				-77.6113	-1296.24	476.47	-62.7042	-1350.54	86.4284	-104.936	-1232.95	21.0584	303.861	-1234	847.978	277.696	-1193.29	1050.39	244.172	-1130.34	517.958	247.381	-1136.29	92.6401	278.19	-1021.77	34.3485
853	0	-160.781	-1257.18	869.719				-76.291	-1294.26	476.819	-62.5366	-1350.28	86.8395	-104.949	-1232.98	21.0707	305.955	-1228.87	849.192	280.409	-1189.34	1050.69	245.008	-1126.18	517.933	247.715	-1135.77	92.4772	278.176	-1021.49	34.0562
854	0	-158.334	-1254.36	870.106				-74.8773	-1292.17	477.113	-62.357	-1350.07	87.1252	-104.891	-1232.86	21.0114	307.979	-1223.78	850.544	283.216	-1185.17	1050.82	246.066	-1122.46	517.659	247.999	-1135.24	92.3198	278.224	-1021.28	33.7701
855	0	-155.791	-1251.5	870.457				-73.6208	-1290.38	477.498	-61.9348	-1349.36	87.4271	-104.878	-1232.81	20.977	310.145	-1219	851.793	286.119	-1180.96	1050.91	247.178	-1119.16	517.324	248.235	-1134.72	92.1987	278.316	-1021.19	33.6583
856	0	-153.186	-1248.65	870.766				-72.0319	-1288.22	477.787	-64.7083	-1354.19	90.0222	-104.879	-1232.81	20.9777	312.166	-1213.86	852.639	289.083	-1176.77	1050.96	248.075	-1116.12	516.913	248.343	-1134.26	92.0566	278.212	-1020.95	33.5233
857	0	-151.006	-1246.78	871.372				-70.7561	-1286.68	478.331	-62.1577	-1349.88	88.5152	-104.964	-1232.89	21.0374	314.414	-1208.67	853.25	291.624	-1173.55	1051.3	249.176	-1113.58	516.568	248.324	-1133.75	91.877	278.122	-1020.74	33.5389
858	0	-148.089	-1243.38	871.619				-69.1742	-1284.71	478.776	-64.4957	-1353.61	91.2913	-104.905	-1232.77	21.0186	316.723	-1203.62	853.543	294.622	-1168.03	1050.69	250.016	-1111.07	516.18	248.295	-1133.24	91.7472	278.158	-1020.66	33.5194
859	0	-145.547	-1240.73	872.169				-67.6254	-1282.71	479.278	-61.2521	-1348.1	89.3129	-104.989	-1232.85	21.0282	319.149	-1198.69	853.559	297.245	-1163.25	1050.37	250.793	-1108.44	515.76	248.248	-1132.68	91.6242	278.071	-1020.53	33.4973
860	0	-143.185	-1238.45	872.812				-66.1491	-1280.74	479.854	-61.0854	-1347.5	90.0797	-105.052	-1232.85	20.9721	321.741	-1194.06	853.484	299.687	-1158.84	1050.15	251.661	-1105.77	515.44	248.222	-1132.17	91.5222	278.003	-1020.42	33.5093
861	0	-140.637	-1235.65	873.381				-64.727	-1278.66	480.494	-61.0994	-1347.3	90.6518	-105.08	-1232.84	20.9916	324.181	-1189.29	853.14	302.316	-1153.92	1049.86	252.361	-1102.92	515.13	248.267	-1131.8	91.4659	277.925	-1020.3	33.4848
862	0	-138.218	-1232.92	874.062				-63.4741	-1276.69	481.31	-61.0513	-1346.84	91.503	-105.094	-1232.85	20.9486	326.721	-1184.93	852.706	304.817	-1149.06	1049.68	253.263	-1100.17	515.015	248.314	-1131.3	91.3792	277.897	-1020.21	33.4781
863	0	-135.989	-1230.56	874.911				-62.0903	-1274.24	482.05	-60.8925	-1346.27	92.2425	-105.085	-1232.7	20.8664	329.207	-1180.45	852.19	307.127	-1144.57	1049.66	254.288	-1097.53	514.835	248.37	-1130.92	91.3268	277.775	-1020.05	33.452
864	0	-133.754	-1228.15	875.788				-60.8247	-1271.97	482.961	-60.8086	-1345.7	93.1096	-105.179	-1232.72	20.9093	331.66	-1176.29	851.846	309.443	-1140.03	1049.68	255.579	-1095.81	514.693	248.447	-1130.56	91.2374	277.684	-1019.88	33.3717
865	0	-131.444	-1225.58	876.74				-59.5834	-1269.86	484.04	-63.8962	-1350.19	96.9846	-105.232	-1232.73	20.8765	334.048	-1172.32	851.533	311.834	-1135.33	1049.77	256.7	-1093.52	514.496	248.569	-1130.29	91.2056	277.677	-1019.77	33.3159
866	0	-129.377	-1223.58	877.97				-58.4256	-1267.92	485.328	-63.8378	-1349.44	98.1328	-105.299	-1232.67	20.8144	336.154	-1168.29	851.127	313.982	-1131.2	1050.14	257.758	-1091.46	514.233	248.686	-1130.1	91.1049	277.719	-1019.67	33.2661
867	0	-127.156	-1221.27	879.233				-57.4408	-1266.02	486.67	-63.8914	-1348.71	99.3714	-105.318	-1232.4	20.6495	338.03	-1164.4	850.933	316.284	-1126.76	1050.54	259.002	-1089.8	513.998	248.824	-1129.9	91.0348	277.688	-1019.57	33.2043
868	0	-125.299	-1219.64	880.794				-56.6291	-1264.02	488.086	-63.9553	-1347.88	100.774	-105.369	-1232.3	20.5194	339.741	-1160.66	850.929	318.222	-1123.01	1051.23	260.539	-1088.43	513.96	248.978	-1129.73	90.9956	277.655	-1019.44	33.1449
869	0	-123.285	-1217.65	882.342				-56.233	-1259.68	488.541	-64.0206	-1346.92	102.165	-105.551	-1232.27	20.4385	341.259	-1157	850.911	320.317	-1118.89	1051.92	263.855	-1087.13	514.028	249.117	-1129.6	90.9224	277.489	-1019.29	33.0493
870	0	-121.882	-1216.8	884.335				-55.5068	-1256.68	489.764	-64.1632	-1345.84	103.704	-105.734	-1232.3	20.3148	342.628	-1153.52	851.074	321.801	-1115.92	1053.05	264.128	-1086.88	513.28	249.271	-1129.46	90.8931	277.479	-1019.22	32.9713
871	0	-119.975	-1214.7	886.066				-55.2953	-1254.27	491.356	-64.3206	-1344.69	105.258	-105.99	-1232.34	20.1731	343.914	-1150.12	851.144	323.789	-1111.69	1053.92	263.965	-1086.54	513.519	249.458	-1129.39	90.8814	277.476	-1019.15	32.8958
872	0	-118.182	-1212.8	887.929				-54.5514	-1250.85	492.829	-64.5214	-1343.54	106.96	-106.156	-1232.24	19.9296	345.178	-1146.88	851.364	325.663	-1107.66	1054.92	265.291	-1086.31	513.506	249.628	-1129.26	90.8153	277.473	-1019.14	32.882
873	0	-116.812	-1211.61	889.99				-54.1973	-1248.82	494.857	-64.6299	-1342.3	108.646	-106.355	-1232.25	19.8196	346.424	-1143.73	851.807	327.114	-1104.34	1056.12	266.879	-1086.2	513.588	249.794	-1129.24	90.7647	277.519	-1019.09	32.8779
874	0	-115.519	-1210.58	892.23				-53.729	-1244.73	496.412	-64.642	-1340.9	110.298	-106.631	-1232.3	19.7274	347.794	-1140.95	852.45	328.488	-1101.19	1057.49	269.959	-1086	513.836	250.026	-1129.35	90.7755	277.452	-1019.07	32.8111
875	0	-114.014	-1209.02	894.301				-52.7794	-1242.34	498.877	-64.775	-1339.61	112.145	-106.836	-1232.32	19.6225	348.992	-1138.09	853.181	330.098	-1097.49	1058.14	272.419	-1086	513.499	250.208	-1129.38	90.7211	277.442	-1019.01	32.76
876	0	-112.594	-1207.52	896.364				-51.5308	-1240.52	501.252	-64.8156	-1338.25	113.962	-107.047	-1232.26	19.4872	350.237	-1135.36	853.908	331.624	-1093.86	1058.77	269.235	-1086.77	513.881	250.33	-1129.27	90.6842	277.5	-1019.02	32.7607
877	0	-111.327	-1206.37	898.546				-56.5822	-1233.24	500.703	-64.8516	-1336.79	115.752	-107.259	-1232.25	19.2992	351.471	-1132.79	854.671	332.997	-1090.59	1059.53	270.449	-1086.22	514.012	250.501	-1129.37	90.6822	277.483	-1019.09	32.824
878	0	-110.228	-1205.52	900.813				-57.1954	-1229.52	502.395	-64.9372	-1335.42	117.553	-107.466	-1232.32	19.1552	352.676	-1130.22	855.266	334.201	-1087.61	1060.36	271.738	-1086.59	514.12	250.682	-1129.43	90.6406	277.476	-1019.03	32.7262
879	0	-108.657	-1203.67	902.747				-57.4025	-1224.86	503.897	-65.0607	-1333.97	119.368	-107.555	-1232.08	18.859	353.728	-1127.67	855.722	335.877	-1083.62	1060.87	274.037	-1087.35	514.396	250.854	-1129.53	90.582	277.453	-1019.02	32.7976
880	0	-107.456	-1202.42	904.788				-58.0284	-1220.43	505.478	-65.2169	-1332.62	121.198	-107.791	-1232.15	18.6977	354.864	-1125.25	856.14	337.159	-1079.55	1061.37	276.894	-1088.45	514.571	251.012	-1129.63	90.5417	277.459	-1019.03	32.7486
881	0	-106.49	-1201.54	906.712				-58.757	-1216.15	507.169	-65.5441	-1331.19	122.966	-107.961	-1232.1	18.5101	355.854	-1122.76	856.485	338.205	-1075.83	1061.75	276.132	-1088.11	514.672	251.194	-1129.85	90.5073	277.446	-1019.01	32.7634
882	0	-105.289	-1200.15	908.428				-59.8871	-1211.66	508.645	-65.9416	-1329.81	124.775	-108.392	-1232.46	18.5108	356.708	-1119.99	856.626	339.487	-1071.62	1061.92	275.741	-1087.7	514.462	251.367	-1130	90.5018	277.428	-1018.98	32.7573
883	0	-104.048	-1198.51	910.186				-61.2553	-1207.15	510.07	-66.4803	-1328.28	126.404	-108.33	-1232.13	18.3656	357.61	-1117.42	856.877	340.756	-1069.39	1063.05	274.217	-1086.41	515.06	251.402	-1129.88	90.4012	277.416	-1019	32.7286
884	0	-102.522	-1196.18	911.365				-62.747	-1202.8	511.609	-67.1368	-1326.8	128.134	-108.73	-1232.17	18.4433	358.595	-1114.9	857.084	342.31	-1066.47	1063.6	274.641	-1086.29	514.663	251.522	-1129.88	90.3326	277.421	-1019.05	32.7899
885	0	-101.67	-1195.04	913.037				-64.3254	-1198.59	513.127	-67.9688	-1325.07	129.73	-109.192	-1231.54	18.3535	359.499	-1112.26	857.264	343.19	-1064.76	1064.65	277.16	-1086.68	515.039	251.623	-1129.9	90.2761	277.395	-1019.02	32.7318
886	0	-100.816	-1193.93	914.549				-65.9089	-1194.74	514.688	-69.0092	-1323.46	131.358	-109.881	-1230.86	18.7304	360.269	-1109.53	857.361	344.072	-1063.07	1065.54	278.888	-1087.19	514.452	251.772	-1130	90.2781	277.413	-1019.01	32.7005
887	0	-99.3675	-1191.42	915.546				-67.6213	-1190.88	516.188	-70.2855	-1321.01	132.674	-110.809	-1229.48	18.9955	361.17	-1106.75	857.454	345.549	-1059.97	1065.91	280.522	-1087.51	514.374	251.825	-1130	90.1978	277.377	-1019.03	32.7309
888	0	-98.5717	-1190.12	916.736				-69.198	-1185.36	517.029	-71.9222	-1318.12	133.844	-111.942	-1227.13	19.1583	362.069	-1104.04	857.507	346.372	-1058.09	1066.47	281.457	-1087.34	514.271	251.904	-1130	90.1416	277.378	-1019	32.7208
889	0	-97.1826	-1187.6	917.59				-70.4661	-1181.25	518.119	-73.9254	-1314.88	134.827	-113.57	-1224.11	19.337	363.814	-1101.68	857.573	347.789	-1054.98	1066.7	282.279	-1086.8	514.119	251.911	-1130.02	90.068	277.375	-1019.02	32.7588
890	0	-96.4098	-1186.22	918.628				-71.9122	-1177.91	519.361	-76.3055	-1311.05	135.573	-115.671	-1220.56	19.7365	365.974	-1099.58	857.886	348.59	-1053.02	1067.11	283.144	-1086.48	513.987	251.914	-1130.01	89.9535	277.34	-1019.08	32.8246
891	0	-95.1968	-1183.85	919.452				-73.4729	-1174.5	520.404	-79.0494	-1306.68	136.073	-118.267	-1216.02	20.0592	368.571	-1097.7	857.909	349.831	-1050.07	1067.31	283.819	-1085.92	513.711	251.858	-1129.89	89.8466	277.335	-1019.09	32.829
892	0	-94.2931	-1182.08	920.261				-74.8968	-1171.15	521.314	-82.3175	-1301.65	136.303	-121.308	-1210.27	20.2447	367.543	-1094.3	857.999	350.763	-1047.71	1067.49	284.246	-1084.75	513.351	251.748	-1129.79	89.6927	277.288	-1019.12	32.8832
893	0	-93.3777	-1180.17	920.855				-76.0592	-1168.58	522.091	-85.924	-1295.94	136.311	-124.848	-1203.73	20.5962	365.84	-1090.71	857.024	351.706	-1045.21	1067.46	284.67	-1083.34	512.981	251.578	-1129.75	89.5654	277.244	-1019.14	32.967
894	0	-92.362	-1177.96	921.285				-77.3262	-1164.87	522.96	-89.9304	-1289.43	136.048	-128.876	-1196.22	20.903	366.599	-1088.26	856.736	352.75	-1042.42	1067.26	284.914	-1082.01	512.537	251.465	-1129.68	89.4708	277.193	-1019.23	33.0466
895	0	-91.4476	-1175.99	921.792				-78.8364	-1162.24	523.35	-94.2899	-1282.16	135.559	-133.035	-1187.52	21.133	367.388	-1085.95	856.507	353.692	-1039.87	1067.14	285.724	-1082.09	512.547	251.299	-1129.58	89.3373	277.155	-1019.27	33.152
896	0	-90.3847	-1173.67	922				-80.7603	-1158.79	523.934	-98.8897	-1274.27	134.994	-137.445	-1177.91	21.5371	368.025	-1083.65	856.135	354.783	-1036.96	1066.72	286.28	-1082.01	512.43	250.951	-1129.04	89.1499	277.138	-1019.37	33.2992
897	0	-89.5825	-1171.97	922.369				-81.9198	-1155.77	524.421	-103.743	-1265.32	134.219	-141.987	-1167.22	21.6986	368.743	-1081.39	855.859	355.613	-1034.68	1066.46	286.573	-1080.71	512.185	250.881	-1129.25	89.0589	277.077	-1019.45	33.3818
898	0	-88.6337	-1169.99	922.455				-83.0563	-1152.95	524.988	-108.772	-1255.95	133.503	-146.475	-1155.56	22.1101	369.351	-1078.97	855.542	356.59	-1032.11	1065.92	286.634	-1078.82	511.648	250.726	-1129.18	88.9171	277.115	-1019.55	33.5322
899	0	-87.6728	-1168.03	922.494				-84.0462	-1149.78	525.538	-113.555	-1246.12	132.915	-151.125	-1143.21	23.3378	369.884	-1076.47	855.133	357.579	-1029.57	1065.34	286.779	-1077	511.091	250.556	-1129.1	88.8306	277.056	-1019.61	33.6038
900	0	-86.732	-1166.21	922.555				-84.8988	-1146.32	526.058	-118.09	-1235.88	132.402	-156.057	-1130.73	25.3378	370.382	-1073.83	854.704	358.547	-1027.17	1064.77	286.723	-1075	510.569	250.406	-1129.13	88.7747	277.007	-1019.66	33.7484
901	0	-85.8467	-1164.49	922.527				-86.2757	-1142.87	526.759	-122.342	-1225.36	132.126	-160.949	-1117.91	27.4398	370.97	-1071.47	854.3	359.461	-1024.87	1064.12	286.655	-1072.75	510.216	250.232	-1128.98	88.6877	277.003	-1019.74	33.8202
902	0	-84.9712	-1162.78	922.479				-86.9025	-1138	527.247	-126.267	-1214.8	132.035	-165.744	-1105.1	29.6789	371.539	-1068.99	853.886	360.364	-1022.57	1063.44	286.423	-1070.52	509.832	250.046	-1128.72	88.5983	276.984	-1019.78	33.902
903	0	-84.0063	-1160.86	922.437				-87.922	-1133.35	528.076	-129.728	-1204.13	132.119	-170.577	-1093	31.9729	371.978	-1066.37	853.493	361.357	-1020.07	1062.77	286.232	-1068.18	509.483	249.881	-1128.36	88.479	276.967	-1019.8	33.9894
904	0	-83.1832	-1159.08	922.398				-89.146	-1128.4	529.095	-132.703	-1193.73	132.29	-175.302	-1081.49	34.2937	372.351	-1063.52	853.098	362.066	-1018.05	1062.8	285.947	-1065.87	509.192	249.776	-1128.25	88.5216	277.012	-1019.9	34.1063
905	0	-82.4631	-1157.37	922.435				-90.1558	-1122.57	530.016	-135.179	-1183.51	132.552	-179.752	-1070.38	36.5888	372.724	-1060.7	852.774	362.655	-1016.01	1062.94	285.791	-1063.64	508.773	249.666	-1128.06	88.537	277.006	-1019.94	34.1748
906	0	-81.6572	-1155.26	922.39				-91.3936	-1117.18	531.208	-137.212	-1173.61	133.02	-184.014	-1059.87	38.906	373.011	-1057.91	852.455	363.276	-1013.98	1062.86	285.622	-1061.49	508.558	249.543	-1127.95	88.5415	276.928	-1019.87	34.1578
907	0	-80.9185	-1153.22	922.453				-92.9746	-1109.92	531.909	-138.784	-1163.88	133.591	-188.949	-1052.13	41.9276	373.301	-1055.17	852.2	363.839	-1011.88	1062.93	285.366	-1059.56	508.237	249.498	-1127.82	88.5722	276.948	-1019.89	34.2189
908	0	-80.4576	-1151.62	922.623				-94.5242	-1103.57	533.085	-140.092	-1154.09	134.096	-192.153	-1042.91	44.3551	373.481	-1052.24	851.954	364.248	-1009.81	1063.1	285.348	-1057.57	507.848	249.389	-1127.64	88.5984	276.942	-1019.9	34.2694
909	0	-79.9468	-1149.67	922.75				-95.8441	-1096.5	533.946	-141.304	-1144.44	134.736	-194.636	-1031.81	46.0635	373.607	-1049.13	851.767	364.649	-1007.59	1063.2	285.359	-1055.71	507.642	249.326	-1127.59	88.6157	276.918	-1019.88	34.258
910	0	-79.4557	-1147.61	923.211				-97.2893	-1089.63	534.949	-142.333	-1134.75	135.338	-196.263	-1021.78	47.4555	373.773	-1046.07	851.598	365.017	-1005.44	1063.33	285.367	-1054.02	507.335	249.302	-1127.52	88.6776	276.94	-1019.88	34.2638
911	0	-79.0636	-1145.68	923.674				-98.532	-1082.74	536.075	-143.444	-1125.21	135.897	-197.381	-1011.25	48.6337	373.884	-1043.11	851.522	365.382	-1003.37	1063.61	285.439	-1052.3	507.133	249.216	-1127.28	88.7332	276.907	-1019.86	34.2337
912	0	-78.6169	-1143.26	923.774				-99.8961	-1076.33	537.279	-144.461	-1115.28	136.649	-198.256	-1000.72	49.7497	373.862	-1039.98	851.475	365.62	-1001.24	1063.89	285.516	-1050.63	506.879	249.169	-1127.19	88.718	276.97	-1019.85	34.2528
913	0	-78.2406	-1140.87	924.006				-100.855	-1069.87	538.416	-145.571	-1105.29	137.428	-198.179	-991.618	50.7411	373.951	-1037	851.503	365.791	-999.116	1064.11	285.711	-1049.05	506.693	249.155	-1127.09	88.7348	276.927	-1019.78	34.1888
914	0	-78.0085	-1138.42	924.197				-101.614	-1063.18	539.428	-146.54	-1095.18	138.168	-197.801	-980.959	51.5316	373.971	-1034.12	851.573	365.963	-996.809	1064.42	285.83	-1047.48	506.397	249.134	-1127.01	88.7571	276.947	-1019.77	34.1982
915	0	-77.9912	-1136.18	924.396				-101.77	-1056.79	540.532	-147.524	-1085.18	138.945	-195.863	-967.58	51.1119	374.03	-1031.39	851.629	366.033	-994.702	1064.7	286.015	-1045.79	506.143	249.135	-1126.95	88.77	276.966	-1019.81	34.1771
916	0	-77.6853	-1132.82	924.083				-101.154	-1051.72	542.041	-148.372	-1075.14	139.7	-194.678	-956.052	51.7858	373.917	-1028.67	851.681	366.169	-992.629	1065.01	286.036	-1044.16	505.901	249.114	-1126.92	88.8044	276.975	-1019.74	34.1426
917	0	-79.9383	-1134.82	925.713				-102.066	-1043.62	542.745	-149.071	-1065.05	140.349	-193.555	-945.212	52.8248	373.796	-1025.99	851.697	366.299	-990.529	1065.29	286.055	-1042.48	505.636	249.064	-1126.79	88.8141	276.987	-1019.76	34.1546
918	0	-80.2504	-1132.31	925.581				-102.801	-1034.53	543.665	-149.619	-1055.19	140.956	-192.377	-934.454	53.8926	373.598	-1023.37	851.699	366.336	-988.539	1065.55	286.023	-1040.76	505.424	248.989	-1126.67	88.8019	277.05	-1019.76	34.1707
919	0	-81.2379	-1130.63	925.687				-102.823	-1027.32	544.437	-150.029	-1045.23	141.456	-191.257	-923.611	54.8827	373.369	-1020.85	851.703	366.475	-986.471	1065.8	285.924	-1039.16	505.087	248.949	-1126.6	88.8315	277.069	-1019.8	34.1923
920	0	-81.7175	-1127.67	925.599				-102.788	-1020.95	544.974	-150.274	-1035.26	141.854	-190.059	-912.902	55.9655	373.52	-1018.6	851.736	366.491	-984.583	1066.01	285.875	-1037.35	504.75	248.855	-1126.45	88.8695	277.086	-1019.77	34.2153
921	0	-81.8441	-1123.85	925.327				-102.681	-1014.38	545.425	-150.382	-1025.59	142.305	-189.072	-902.337	57.1562	373.268	-1016.3	851.659	366.644	-982.773	1066.24	285.692	-1035.52	504.501	248.753	-1126.29	88.8986	277.103	-1019.79	34.2406
922	0	-82.0186	-1119.9	925.094				-102.18	-1007.99	545.738	-150.296	-1015.73	142.53	-188.033	-891.5	58.2134	373.202	-1013.88	851.537	366.69	-980.962	1066.34	285.417	-1033.53	504.151	248.644	-1126.15	88.9335	277.11	-1019.8	34.2529
923	0	-81.9297	-1115.19	924.637				-101.593	-1002.09	545.994	-150.085	-1006.21	142.655	-187.105	-880.868	59.4268	373.066	-1011.44	851.356	366.778	-979.235	1066.51	285.096	-1031.63	503.794	248.533	-1125.94	88.9389	277.143	-1019.8	34.2579
924	0	-81.2731	-1109.16	923.979				-100.651	-996.355	545.95	-149.7	-996.778	142.786	-186.213	-870.252	60.5543	372.862	-1008.95	851.184	366.818	-977.544	1066.66	284.784	-1029.58	503.447	248.443	-1125.8	88.9787	277.086	-1019.77	34.2419
925	0	-81.8987	-1105.63	923.594				-99.8775	-990.725	545.832	-149.169	-987.127	142.62	-185.337	-859.962	61.6441	372.586	-1006.43	851.003	366.815	-975.863	1066.73	284.431	-1027.58	503.08	248.334	-1125.66	89.027	277.143	-1019.8	34.3087
926	0	-82.4023	-1101.9	923.312				-99.0303	-984.934	545.752	-148.497	-977.598	142.487	-183.931	-851.139	62.8837	372.349	-1003.77	850.765	366.931	-974.111	1066.85	283.954	-1025.43	502.737	248.238	-1125.56	89.1055	277.125	-1019.79	34.2928
927	0	-82.7815	-1097.88	922.854				-97.9577	-978.994	545.358	-147.761	-968.269	142.274	-182.321	-841.222	64.2411	371.995	-1001.09	850.473	366.833	-972.538	1066.91	283.535	-1023.32	502.422	248.132	-1125.37	89.1083	277.117	-1019.75	34.2578
928	0	-83.2286	-1093.93	922.514				-97.1302	-973.356	544.838	-146.904	-959.006	141.921	-181.363	-830.499	65.5234	372.091	-998.958	850.354	366.765	-970.894	1066.89	283.099	-1021.08	501.999	248.001	-1125.26	89.1504	277.112	-1019.76	34.3219
929	0	-83.4784	-1089.51	921.944				-96.0225	-968.335	544.416	-145.961	-949.872	141.466	-180.753	-819.252	66.5681	371.936	-996.729	850.163	366.762	-969.145	1066.94	282.643	-1018.96	501.524	247.855	-1125.06	89.1841	277.127	-1019.77	34.3478
930	0	-84.1667	-1085.94	921.48				-94.7236	-963.671	543.835	-144.923	-940.933	140.992	-179.97	-810.215	66.9734	371.557	-994.291	849.896	366.613	-967.423	1066.95	282.201	-1016.86	501.159	247.717	-1124.93	89.2732	277.113	-1019.76	34.3263
931	0	-84.2716	-1081.07	920.566				-93.4126	-959.135	542.789	-143.778	-932.264	140.44	-177.881	-800.787	67.7332	371.232	-991.744	849.613	366.339	-965.67	1066.96	281.725	-1014.73	500.779	247.586	-1124.7	89.3115	277.084	-1019.7	34.2841
932	0	-84.4349	-1076.46	919.633				-92.1875	-954.455	541.986	-142.542	-923.881	139.894	-176.128	-791.351	67.8898	371.023	-989.233	849.48	365.917	-963.75	1067	281.327	-1012.55	500.37	247.469	-1124.58	89.3555	277.088	-1019.69	34.2944
933	0	-83.5303	-1069.56	917.7				-90.9165	-950.912	540.896	-141.224	-915.787	139.28	-174.658	-782.085	68.3705	370.63	-986.843	849.354	365.527	-961.698	1067.04	281.003	-1010.49	500.017	247.354	-1124.46	89.437	276.997	-1019.59	34.173
934	0	-84.1961	-1065.97	916.739				-89.516	-945.761	539.947	-139.74	-907.881	138.569	-172.558	-773.239	68.3578	370.008	-984.189	849.15	365.016	-959.614	1067.04	280.692	-1008.47	499.614	247.259	-1124.33	89.5177	277.006	-1019.6	34.18
935	0	-84.8899	-1062.34	915.669				-88.253	-940.258	538.97	-138.196	-900.419	137.8	-170.487	-764.917	68.0951	369.568	-981.61	848.991	364.485	-957.487	1067.08	280.372	-1006.46	499.232	247.195	-1124.24	89.5683	276.989	-1019.55	34.1321
936	0	-85.5009	-1058.67	914.397				-86.9672	-935.562	537.892	-136.508	-893.286	136.982	-167.909	-757.327	67.8446	368.98	-978.942	848.84	363.941	-955.272	1067	280.073	-1004.44	498.844	247.126	-1124.15	89.6538	276.945	-1019.47	34.0676
937	0	-86.2257	-1055.19	913.221				-85.6967	-931.551	536.599	-134.719	-886.554	136.074	-165.351	-750.292	67.0326	368.009	-976.005	848.667	363.962	-955.343	1067.01	279.767	-1002.52	498.517	247.066	-1124	89.7068	276.973	-1019.48	34.075
938	0	-86.8923	-1051.58	911.996				-82.9768	-929.961	536.143	-132.767	-880.303	135.082	-162.381	-745.237	65.7203	374.078	-977.303	849.703	363.841	-954.972	1067.14	279.61	-1000.62	498.204	246.999	-1123.88	89.7866	276.95	-1019.38	33.9799
939	0	-87.5235	-1047.86	910.659				-82.1714	-925.105	535.073	-130.713	-874.378	134.035	-160.167	-738.175	64.2549	373.352	-974.98	849.747	363.388	-953.498	1067.19	279.424	-998.777	497.822	246.912	-1123.77	89.8372	276.915	-1019.33	33.9013
940	0	-88.2242	-1044.25	909.356				-81.9598	-920.219	533.356	-128.601	-868.776	132.822	-157.63	-732.133	62.8785	372.55	-972.625	849.594	362.783	-951.679	1067.17	279.224	-997.094	497.497	246.85	-1123.59	89.9067	276.936	-1019.31	33.8835
941	0	-88.9011	-1040.68	907.87				-81.3877	-915.682	531.625	-126.41	-863.573	131.639	-154.841	-726.872	61.2819	371.682	-970.36	849.458	362.16	-950.132	1067.17	279.03	-995.389	497.251	246.759	-1123.44	89.9929	276.967	-1019.23	33.821
942	0	-89.5754	-1036.89	906.689				-80.7513	-911.799	529.999	-124.21	-858.612	130.324	-151.761	-721.809	59.304	370.901	-968.088	849.33	361.455	-948.228	1067.1	278.867	-993.669	496.986	246.671	-1123.31	90.1009	276.946	-1019.18	33.7792
943	0	-90.2908	-1033.37	905.381				-79.7264	-908.068	528.429	-121.992	-853.865	128.981	-148.709	-717.045	57.168	370.13	-965.913	849.243	360.561	-945.706	1067.03	278.7	-992.042	496.724	246.587	-1123.15	90.1875	276.981	-1019.15	33.7319
944	0	-91.0213	-1029.72	904.159				-78.7983	-904.768	526.943	-119.799	-849.411	127.588	-145.788	-712.845	54.999	369.264	-963.691	849.285	359.727	-943.344	1067	278.52	-990.368	496.451	246.521	-1123.02	90.2839	276.988	-1019.07	33.6452
945	0	-91.6487	-1026	902.907				-77.7371	-901.341	525.273	-117.599	-845.207	126.226	-142.867	-708.897	52.7164	368.472	-961.507	849.251	358.859	-941.436	1066.99	278.395	-988.689	496.174	246.458	-1122.93	90.3726	277.022	-1019.01	33.5966
946	0	-92.4295	-1022.39	901.724				-76.626	-898.354	523.697	-115.42	-841.132	124.72	-139.893	-705.143	50.3195	367.996	-959.265	849.237	357.838	-939.013	1066.97	278.18	-987.177	495.932	246.383	-1122.84	90.4511	277.056	-1019.02	33.5461
947	0	-93.1179	-1018.44	900.426				-75.3739	-895.201	521.884	-113.292	-837.432	123.206	-136.966	-701.49	47.8157	367.436	-957.137	849.243	357.005	-936.808	1066.93	277.973	-985.522	495.673	246.324	-1122.66	90.4933	277.053	-1018.94	33.4894
948	0	-93.8885	-1014.64	899.153				-74.0862	-892.272	520.135	-111.166	-834.127	121.682	-134.214	-698.633	45.5729	366.99	-954.933	849.265	356.105	-934.803	1066.92	277.77	-983.998	495.467	246.255	-1122.56	90.6157	277.107	-1018.91	33.4742
949	0	-94.728	-1010.84	897.88				-72.9073	-889.674	518.397	-109.058	-830.942	119.959	-131.399	-695.793	43.2043	366.326	-952.738	849.205	355.031	-932.519	1066.91	277.447	-982.449	495.243	246.182	-1122.47	90.7259	277.141	-1018.86	33.4379
950	0	-95.4831	-1006.68	896.575				-71.7514	-887.244	516.616	-106.987	-828.192	118.171	-128.701	-693.324	40.7782	365.713	-950.575	849.204	354.13	-930.348	1066.89	277.126	-980.987	495.02	246.11	-1122.37	90.8345	277.175	-1018.85	33.4247
951	0	-96.6373	-1003.41	895.32				-70.6495	-884.787	514.814	-104.937	-825.78	116.366	-125.898	-690.994	38.3091	365.068	-948.391	849.135	353.096	-928.317	1066.88	276.638	-979.377	494.692	246.022	-1122.24	90.9278	277.175	-1018.82	33.3763
952	0	-97.3018	-998.808	894.001				-69.5461	-882.515	512.981	-102.868	-823.529	114.393	-123.066	-688.902	35.618	364.384	-946.351	849.091	352.238	-927.399	1066.89	276.06	-977.835	494.367	245.946	-1122.18	91.0965	277.201	-1018.78	33.3245
953	0	-98.2669	-994.777	892.758				-68.5806	-880.437	511.077	-100.878	-821.655	112.456	-120.3	-687.329	32.887	363.65	-944.242	849.02	351.044	-924.33	1066.71	275.369	-976.192	494.092	245.859	-1122.06	91.2108	277.199	-1018.75	33.3104
954	0	-99.3084	-990.854	891.541				-67.5737	-878.254	509.073	-98.868	-820.105	110.415	-117.488	-686.241	29.955	362.862	-942.145	848.946	349.583	-921.236	1066.52	274.393	-974.721	493.63	245.739	-1121.97	91.2939	277.188	-1018.71	33.288
955	0	-100.237	-986.655	890.097				-66.7012	-876.338	507.1	-96.9344	-818.922	108.348	-114.597	-685.456	26.8046	362.07	-940.134	848.806	348.323	-918.371	1066.29	273.615	-973.398	492.676	245.591	-1121.79	91.3901	277.261	-1018.73	33.2701
956	0	-101.26	-982.576	888.858				-65.9375	-874.613	505.11	-94.9692	-818.078	106.216	-111.766	-685.186	23.4675	361.17	-938.041	848.646	346.97	-915.983	1066.08	272.728	-971.998	492.091	245.443	-1121.68	91.5283	277.284	-1018.69	33.255
957	0	-102.144	-977.996	887.533				-65.0793	-872.462	502.971	-93.0432	-817.635	104.045	-108.849	-685.383	19.9314	360.265	-935.958	848.467	345.708	-913.619	1065.85	271.91	-970.515	491.335	245.297	-1121.58	91.6434	277.289	-1018.68	33.2255
958	0	-103.334	-974.026	886.223				-64.3523	-871.122	501.128	-90.9064	-817.755	101.891	-106.906	-685.594	19.3402	359.217	-933.854	848.246	344.448	-911.335	1065.57	272.485	-968.4	491.277	245.161	-1121.47	91.7863	277.325	-1018.64	33.1885
959	0	-104.378	-969.579	884.788				-63.9679	-868.784	498.81	-88.4524	-818.511	100.654	-105.809	-685.41	19.9472	358.065	-931.682	848.018	342.973	-909.086	1065.3	272.948	-965.076	492.991	245.004	-1121.42	91.9789	277.39	-1018.66	33.1647
960	0	-105.588	-965.302	883.381				-63.3757	-866.963	496.648	-86.8032	-818.829	98.8968	-104.5	-685.246	20.3771	356.926	-929.5	847.725	341.733	-906.853	1064.89	273.706	-963.103	491.727	244.878	-1121.43	92.1716	277.456	-1018.66	33.065
961	0	-106.951	-961.089	882.039				-62.6444	-865.541	494.626	-85.333	-818.77	97.3427	-103.049	-684.714	20.8397	355.599	-927.283	847.412	340.089	-903.859	1064.43	273.879	-961.496	490.508	244.78	-1121.4	92.3641	277.562	-1018.66	33.0169
962	0	-108.477	-957.178	880.834				-62.1002	-864.424	492.656	-84.031	-818.436	96.0182	-101.725	-684.419	21.4092	354.365	-924.993	847.168	338.308	-900.733	1063.97	273.115	-959.576	490.028	244.706	-1121.31	92.6407	277.606	-1018.64	32.9334
963	0	-109.842	-952.856	879.635				-61.7309	-863.538	490.921	-82.7301	-817.82	94.8897	-100.62	-684.043	21.8953	352.985	-922.661	846.873	336.602	-897.496	1063.51	271.843	-957.458	489.731	244.686	-1121.26	93.0142	277.707	-1018.63	32.9133
964	0	-111.332	-948.634	878.52				-61.4887	-862.751	489.403	-81.2507	-817.25	94.0877	-99.7991	-683.726	22.089	351.503	-920.229	846.584	334.988	-894.62	1063.09	270.66	-955.317	489.702	244.557	-1121.02	93.3287	277.684	-1018.58	32.8918
965	0	-112.874	-944.434	877.532				-61.2199	-861.725	488.108	-79.5194	-816.774	94.0161	-99.0706	-683.428	22.5504	350.075	-917.812	846.301	333.141	-891.64	1062.69	268.64	-953.451	489.179	244.366	-1120.81	93.6499	277.688	-1018.57	32.8838
966	0	-114.649	-940.734	876.825				-60.9702	-860.294	487.265	-77.4388	-816.219	94.159	-98.3196	-683.251	23.0009	348.395	-915.388	845.998	331.304	-888.991	1062.34	266.565	-951.311	488.856	244.195	-1120.59	94.0978	277.709	-1018.55	32.9174
967	0	-116.406	-937.107	876.288				-60.5571	-858.422	486.825	-75.2216	-816.007	94.4165	-97.2814	-683.22	23.4902	346.641	-912.844	845.672	329.552	-887.261	1062.17	264.007	-949.145	488.887	243.971	-1120.4	94.5422	277.667	-1018.48	32.9391
968	0	-118.121	-933.62	876.004				-59.992	-856.108	486.536	-73.0258	-815.706	94.8355	-96.6681	-682.755	23.9137	344.743	-910.297	845.41	327.415	-883.823	1061.88	262.151	-947.091	488.443	243.738	-1120.09	95.0811	277.615	-1018.44	32.9924
969	0	-119.864	-930.4	875.845				-59.3007	-853.286	486.247	-70.5538	-814.521	94.8695	-95.9641	-682.399	24.3406	342.783	-907.782	845.152	324.992	-879.904	1061.65	264.482	-944.576	488.592	243.474	-1119.84	95.6111	277.565	-1018.4	32.9958
970	0	-121.547	-927.405	875.792				-58.7525	-850.638	486.015	-67.2114	-810.99	93.7483	-95.4034	-682.285	24.7544	340.779	-905.137	844.929	322.593	-876.43	1061.52	261.849	-942.71	488.44	243.223	-1119.58	96.1998	277.555	-1018.35	33.026
971	0	-123.335	-924.773	875.756				-58.5802	-847.82	485.788	-65.0652	-809.47	93.542	-94.9685	-682.168	25.0711	338.655	-902.371	844.672	320.279	-873.546	1061.42	259.841	-940.693	488.61	243.024	-1119.4	96.7726	277.55	-1018.32	33.0546
972	0	-125.099	-922.143	875.661				-58.8475	-845.153	485.544	-63.7663	-809.022	93.5034	-94.8498	-682.306	25.3875	336.653	-899.723	844.489	317.985	-870.566	1061.3	256.811	-938.66	488.657	242.869	-1119.16	97.4289	277.561	-1018.29	33.0432
973	0	-126.874	-919.693	875.42				-59.2087	-842.182	485.07	-62.8685	-808.512	93.1459	-94.7724	-682.284	25.4395	334.519	-897.09	844.41	315.723	-867.378	1061.08	259.895	-936.934	488.577	242.808	-1118.99	98.0688	277.626	-1018.22	33.0296
974	0	-128.629	-917.009	875.083				-60.0558	-839.723	484.659	-62.4729	-808.416	92.8916	-94.7157	-682.256	25.4582	332.477	-894.449	844.373	313.305	-863.427	1060.78	258.327	-935.328	488.824	242.802	-1118.72	98.774	277.666	-1018.21	32.9922
975	0	-130.514	-914.353	874.927				-61.2654	-837.753	484.308	-62.2471	-808.142	92.4824	-94.8179	-682.416	25.5296	330.434	-891.959	844.453	310.86	-858.978	1060.46	256.54	-933.589	489.012	242.87	-1118.46	99.4843	277.83	-1018.22	33.0018
976	0	-132.724	-911.907	874.915				-62.8248	-836.461	484.09	-62.2749	-808.157	92.2031	-94.8325	-682.24	25.4657	328.444	-889.393	844.633	308.451	-854.567	1060.2	255.382	-931.679	489.227	242.986	-1118.09	100.276	277.909	-1018.06	32.8974
977	0	-134.912	-909.028	874.927				-64.2735	-835.442	484.002	-62.3151	-808.108	91.9339	-94.943	-682.274	25.4978	326.511	-886.866	844.881	306.19	-850.465	1059.92	254.525	-929.653	489.431	243.084	-1117.63	101.165	278.027	-1017.93	32.8497
978	0	-136.942	-905.807	874.935				-65.6559	-834.251	483.936	-62.5437	-808.448	91.9363	-94.8897	-682.213	25.4303	324.618	-884.344	845.196	304.009	-847.093	1059.87	253.686	-927.62	489.676	243.224	-1117.21	102.164	278.17	-1017.89	32.8927
979	0	-139.012	-902.594	874.989				-66.845	-833.034	483.819	-62.5135	-808.406	91.8672	-94.9243	-682.171	25.4128	322.768	-881.836	845.544	301.775	-843.995	1059.93	252.484	-925.363	490.004	243.343	-1116.58	103.129	278.229	-1017.69	32.8545
980	0	-141.107	-899.531	875.102				-67.9142	-832.103	483.773	-62.5231	-808.571	91.8393	-95.0022	-682.372	25.4939	320.877	-879.391	845.977	299.446	-840.935	1060.05	250.768	-923.009	490.248	243.457	-1116.04	104.304	278.32	-1017.55	32.8483
981	0	-143.252	-896.463	875.214				-69.0564	-830.981	483.671	-62.0869	-808.106	91.5251	-94.8919	-682.205	25.4746	318.993	-876.745	846.31	296.989	-837.392	1060.22	249.012	-920.619	490.486	243.581	-1115.52	105.646	278.337	-1017.4	32.8318
982	0	-145.394	-893.368	875.292				-69.5142	-829.354	483.435	-61.8009	-807.925	91.3525	-94.8828	-682.177	25.5023	317.205	-874.148	846.674	294.445	-834.172	1060.63	248.156	-918.406	490.138	243.665	-1114.37	106.643	278.545	-1017.4	33.0782
983	0	-147.386	-890.097	875.225				-69.4778	-827.074	483.426	-61.4007	-807.588	91.0898	-94.8268	-682.148	25.5379	315.543	-871.411	847.008	292	-831.472	1060.82	250.28	-914.658	491.063	243.729	-1113.45	108.089	278.643	-1017.27	33.174
984	0	-149.404	-886.958	875.023				-68.5723	-827.068	483.64	-60.8733	-807.081	90.815	-94.8146	-682.187	25.5778	313.631	-868.62	847.236	289.662	-828.687	1060.96	248.787	-911.321	491.301	243.824	-1112.54	109.807	278.787	-1017.01	33.2849
985	0	-151.296	-883.493	874.725				-69.4418	-825.244	483.306	-60.4834	-806.756	90.6025	-94.6221	-682.026	25.5339	311.808	-865.771	847.492	287.449	-825.73	1061.11	247.933	-907.523	491.453	243.63	-1111.12	111.423	278.846	-1016.73	33.4397
986	0	-153.259	-880.24	874.537				-70.3048	-823.322	482.961	-60.0919	-806.257	90.3079	-94.5282	-681.98	25.5662	309.993	-862.939	847.702	285.317	-822.689	1061.2	247.235	-903.281	491.586	243.544	-1109.95	113.009	279.016	-1016.44	33.6121
987	0	-155.288	-877.2	874.341				-71.0147	-822.396	483.011	-59.7184	-805.757	90.0342	-94.5227	-681.968	25.6165	308.229	-860.057	847.957	283.141	-819.612	1061.22	246.531	-898.387	491.696	243.535	-1108.35	115.208	279.237	-1016.19	33.8809
988	0	-157.257	-874.007	874.071				-71.9375	-820.596	482.692	-59.452	-805.276	89.7574	-94.4683	-681.97	25.6334	306.527	-857.14	848.151	281.03	-816.58	1061.3	246.018	-892.927	491.765	243.516	-1106.62	117.697	279.351	-1015.89	34.0736
989	0	-159.155	-870.52	873.673				-72.9443	-818.13	482.295	-59.3445	-805.054	89.5392	-94.5025	-681.899	25.613	304.783	-854.173	848.398	278.882	-813.781	1061.42	245.44	-886.776	491.784	243.488	-1104.43	120.249	279.492	-1015.54	34.3817
990	0	-161.039	-867.138	873.357				-74.1103	-815.986	481.984	-59.2669	-804.945	89.3986	-94.512	-681.983	25.6498	303.064	-851.322	848.617	276.705	-811.017	1061.38	244.966	-879.815	491.732	243.523	-1102.13	123.587	279.686	-1015.13	34.8169
991	0	-162.805	-863.505	873.065				-75.2025	-814.217	481.774	-59.2483	-804.763	89.1765	-94.4996	-681.922	25.6903	301.394	-848.404	848.805	274.42	-808.299	1061.5	244.573	-872.086	491.712	243.446	-1099.32	127.087	279.955	-1014.71	35.5331
992	0	-164.533	-859.611	872.754				-76.2239	-812.552	481.528	-59.1967	-804.681	89.0228	-94.4829	-681.915	25.6752	299.706	-845.444	848.988	271.982	-805.777	1061.54	244.389	-863.677	491.831	243.341	-1095.93	131.038	279.914	-1014.12	36.1761
993	0	-166.074	-855.528	872.47				-77.1279	-810.994	481.221	-59.1479	-804.613	88.8441	-94.4676	-681.875	25.6893	297.952	-842.661	849.236	269.693	-803.41	1061.61	244.32	-854.518	492.037	243.255	-1091.9	135.466	279.806	-1013.26	36.8376
994	0	-167.54	-851.156	872.096				-77.9775	-809.688	480.897	-59.0997	-804.53	88.675	-94.428	-681.786	25.6777	296.3	-839.807	849.445	267.348	-801.096	1061.66	244.332	-844.487	492.355	243.192	-1087.3	140.423	279.64	-1012.29	37.8201
995	0	-169.153	-847.271	871.817				-79.1161	-808.735	480.597	-58.9997	-804.358	88.4327	-94.4101	-681.806	25.7168	294.606	-836.974	849.636	264.991	-799.046	1061.74	244.674	-833.972	492.975	243.081	-1082.02	145.875	279.574	-1011.48	39.6151
996	0	-170.623	-843.318	871.507				-80.6379	-808.226	479.976	-58.8798	-804.03	88.0733	-94.424	-681.851	25.75	293.121	-834.332	849.822	262.791	-797.111	1061.66	245.093	-822.795	493.861	241.949	-1075.31	151.19	278.863	-1009.78	41.8813
997	0	-172.167	-839.625	871.185				-78.6532	-809.083	481.112	-58.827	-803.989	87.8968	-94.361	-681.793	25.7733	291.6	-831.886	849.947	260.819	-795.313	1061.54	245.572	-811.17	495.08	241.061	-1068.63	157.343	277.806	-1007.03	44.8371
998	0	-173.74	-836.247	870.932				-80.1657	-808.025	480.438	-58.7729	-803.837	87.6177	-94.3312	-681.723	25.797	290.346	-829.537	850.131	258.972	-793.697	1061.35	246.287	-799.471	496.681	239.95	-1061.35	164.138	276.851	-1004.67	48.2219
999	0	-175.345	-833.144	870.564				-81.6124	-806.989	479.694	-58.8284	-803.812	87.4013	-94.3357	-681.697	25.8085	289.181	-827.498	850.348	257.248	-792.232	1061.07	247.014	-787.832	498.562	238.544	-1053.17	170.654	275.906	-1002.72	52.3885
1000	0	-176.798	-830.042	870.216				-82.8762	-805.88	478.899	-58.8955	-803.753	87.1793	-94.4199	-681.847	25.8612	288.351	-825.674	850.694	255.71	-790.887	1060.66	247.616	-776.181	500.667	236.759	-1044.46	177.211	274.548	-1000.12	57.1949
1001	0	-178.19	-827.115	869.942				-83.7896	-805.818	478.7	-59.0247	-803.806	87.0179	-94.3662	-681.715	25.819	287.461	-823.947	851.096	254.313	-789.657	1060.32	248.369	-765.069	503.206	235.023	-1035.93	184.393	272.653	-996.438	62.4361
1002	0	-179.554	-824.548	869.762				-84.6563	-806.84	479.01	-59.1828	-803.891	86.884	-94.3682	-681.709	25.816	286.793	-822.315	851.527	253.049	-788.509	1059.78	249.197	-754.5	505.936	232.414	-1027.01	191.138	270.617	-992.067	68.7686
1003	0	-180.908	-822.288	869.549				-85.9788	-806.141	478.448	-59.3723	-804	86.7952	-94.3474	-681.613	25.7649	286.135	-820.719	852.035	251.932	-787.292	1059.3	249.679	-744.577	508.805	229.24	-1018.13	197.418	268.181	-986.759	75.2524
1004	0	-182.237	-820.632	869.33				-87.3574	-805.835	477.917	-59.5434	-804.036	86.7051	-94.499	-681.766	25.805	285.455	-819.124	852.458	250.787	-786.106	1058.77	250.011	-735.393	511.814	226.159	-1009.82	203.117	267.478	-982.389	81.4197
1005	0	-183.446	-819.167	869.043				-88.7543	-805.83	477.511	-59.6983	-804.074	86.5916	-94.4449	-681.67	25.7748	284.71	-817.664	852.981	249.748	-784.854	1058.22	250.079	-726.83	514.743	222.427	-1001.86	207.729	265.521	-973.557	86.1803
1006	0	-184.565	-817.992	868.748				-89.5368	-805.374	477.453	-59.8531	-804.112	86.5402	-94.4889	-681.717	25.7696	284.225	-816.407	853.713	248.811	-783.476	1057.79	250.126	-718.897	517.695	218.7	-992.742	210.977	262.763	-963.238	90.818
1007	0	-185.658	-817.04	868.477				-89.0281	-805.336	477.815	-59.9786	-804.032	86.429	-94.5087	-681.668	25.7546	283.713	-815.136	854.738	247.84	-782.004	1057.37	249.991	-711.527	520.731	215.36	-982.95	212.867	259.852	-951.256	93.3101
1008	0	-186.711	-816.221	868.243				-90.0201	-804.981	477.421	-60.0667	-804.034	86.3548	-94.5483	-681.7	25.7723	283.346	-814.27	856.033	246.903	-780.461	1057.09	250.206	-704.607	523.67	212.556	-971.945	213.106	256.611	-938.502	94.3626
1009	0	-187.795	-815.566	868.123				-90.9642	-804.559	477.014	-60.1478	-804.051	86.3249	-94.5521	-681.625	25.731	283.031	-813.857	857.694	246.117	-778.663	1056.88	250.384	-697.942	526.698	210.124	-960.011	211.977	253.281	-924.155	93.8336
1010	0	-188.948	-815.12	868.086				-91.736	-804.407	476.847	-60.2196	-804.099	86.301	-94.578	-681.692	25.7656	281.047	-808.641	858.814	245.401	-776.842	1056.79	250.51	-691.924	529.519	207.918	-947.81	209.945	249.974	-908.612	92.3405
1011	0	-189.838	-814.13	867.955				-92.0883	-804.827	477.012	-60.3071	-804.125	86.2788	-94.6149	-681.721	25.7587	280.212	-807.004	860.419	244.684	-774.884	1056.76	250.864	-685.823	532.035	206.05	-935.161	206.886	247.032	-891.919	90.0933
1012	0	-190.719	-813.025	867.855				-92.555	-804.486	476.879	-60.3917	-804.134	86.2644	-94.5681	-681.638	25.7255	279.588	-806.122	861.905	244.097	-772.841	1056.82	251.165	-680.564	534.504	204.676	-921.832	202.719	244.448	-874.394	87.1592
1013	0	-191.571	-811.82	867.747				-92.9898	-804.291	476.918	-60.4541	-804.102	86.1867	-94.6137	-681.576	25.7175	278.905	-805.001	863.233	243.577	-770.778	1056.98	251.873	-675.496	536.18	203.726	-908.037	197.815	242.374	-856.137	83.7707
1014	0	-192.356	-810.618	867.689				-93.289	-804.346	477.164	-60.5462	-804.193	86.2344	-94.7112	-681.753	25.7539	278.289	-803.514	864.291	243.111	-768.743	1057.02	251.692	-670.41	538.688	203.218	-893.638	192.265	240.711	-837.128	79.9499
1015	0	-193.137	-809.271	867.656				-93.6262	-803.979	477.13	-60.5824	-804.231	86.2118	-94.6504	-681.624	25.7143	277.804	-802.166	865.078	242.763	-766.704	1057.22	251.85	-665.94	540.4	202.994	-878.882	186.283	239.92	-817.823	76.177
1016	0	-193.643	-807.813	867.617				-93.919	-803.465	477.088	-60.6161	-804.259	86.2048	-94.6712	-681.666	25.7319	277.386	-800.441	865.606	242.353	-764.766	1057.26	251.822	-661.984	541.805	203.149	-863.788	179.963	239.182	-797.483	72.4409
1017	0	-193.991	-806.264	867.547				-94.0839	-802.841	476.974	-60.6541	-804.28	86.1992	-94.627	-681.656	25.7384	277.148	-799.033	866.036	242.104	-762.871	1057.35	251.823	-658.215	543.083	203.794	-848.55	173.646	238.992	-776.943	68.7957
1018	0	-194.018	-804.439	867.397				-94.2352	-802.328	476.893	-60.6288	-804.229	86.1594	-94.6673	-681.66	25.7621	276.917	-797.323	866.435	241.97	-760.959	1057.35	251.563	-654.722	544.093	204.926	-833.361	167.441	240.076	-757.334	65.6669
1019	0	-194.009	-802.148	867.303				-94.34	-801.388	476.664	-60.6382	-804.177	86.1224	-94.6396	-681.595	25.7326	276.758	-795.64	866.663	241.925	-759.131	1057.3	251.187	-651.545	544.816	206.429	-818.089	161.274	241.814	-738.123	62.901
1020	0	-193.396	-801.257	867.249				-94.4158	-800.36	476.381	-60.5895	-804.188	86.1422	-94.6453	-681.625	25.7771	276.754	-793.962	866.878	241.904	-757.347	1057.25	250.633	-648.538	545.364	208.198	-803.053	155.367	244.095	-719.212	60.4486
1021	0	-192.895	-798.753	866.976				-94.4474	-799.481	476.292	-60.6201	-804.134	86.1224	-94.6439	-681.621	25.7523	276.76	-792.09	867.05	242.116	-755.516	1057.1	250.088	-645.873	545.625	210.39	-788.169	149.776	246.936	-700.906	58.5479
1022	0	-192.579	-796.317	866.855				-94.453	-798.693	476.248	-60.5622	-804.062	86.1103	-94.6588	-681.652	25.7874	276.991	-790.301	867.224	242.243	-753.7	1056.89	249.364	-643.306	545.549	213.107	-773.97	144.819	250.164	-683.163	57.0397
1023	0	-192.331	-794.179	866.819				-94.393	-797.805	476.232	-60.5247	-804.031	86.1144	-94.6286	-681.599	25.7663	277.245	-788.418	867.409	242.555	-751.88	1056.59	248.584	-640.919	545.303	215.833	-759.815	140.04	253.909	-666.14	56.1291
1024	0	-191.981	-791.966	866.745				-94.3943	-796.909	476.177	-60.5023	-803.984	86.0964	-94.6574	-681.642	25.7817	277.576	-786.49	867.477	242.819	-749.99	1056.32	247.799	-638.781	544.947	218.735	-746.089	135.713	257.793	-649.776	55.6002
1025	0	-191.612	-789.772	866.682				-94.3181	-796.171	476.173	-60.4422	-803.902	86.0816	-94.6629	-681.684	25.808	277.947	-784.483	867.488	243.176	-748.064	1056.03	247.091	-636.831	544.433	221.719	-732.888	131.703	261.812	-634.142	55.3101
1026	0	-191.275	-787.851	866.715				-94.1865	-795.278	476.132	-60.4094	-803.877	86.1033	-94.664	-681.675	25.8029	278.279	-782.395	867.323	243.653	-746.079	1055.7	246.237	-635.123	543.795	224.867	-720.213	128.136	265.964	-619.39	55.3212
1027	0	-190.944	-785.852	866.755				-94.1647	-794.778	476.268	-60.3631	-803.884	86.1595	-94.6817	-681.649	25.7887	278.67	-780.334	867.048	244.179	-743.975	1055.34	245.426	-633.586	543.009	228.102	-708.05	124.931	269.977	-605.354	55.5995
1028	0	-190.652	-784.312	866.919				-93.976	-793.89	476.246	-60.3131	-803.884	86.1915	-94.7287	-681.736	25.8017	279.102	-778.248	866.637	244.841	-741.741	1054.97	244.698	-632.266	542.079	231.318	-696.409	122.046	273.645	-591.769	55.7934
1029	0	-190.258	-782.577	867.093				-93.7584	-793.056	476.336	-60.2641	-803.901	86.2211	-94.6593	-681.649	25.7832	279.564	-776.154	866.077	245.52	-739.44	1054.61	244.09	-631.036	540.944	234.558	-685.326	119.481	277.006	-579.05	56.2081
1030	0	-189.853	-780.874	867.209				-93.5581	-792.319	476.42	-60.1813	-803.892	86.2755	-94.6548	-681.65	25.7901	280.009	-774.115	865.342	246.204	-736.966	1054.21	243.547	-629.902	539.822	237.716	-674.861	117.23	280.034	-566.996	56.6646
1031	0	-189.428	-779.318	867.373				-93.2233	-791.512	476.509	-60.0953	-803.871	86.3427	-94.6365	-681.62	25.7799	280.577	-771.984	864.363	247.031	-734.356	1053.88	242.977	-628.889	538.61	240.67	-665.035	115.257	282.609	-555.719	57.0352
1032	0	-188.988	-777.849	867.626				-92.8941	-790.375	476.495	-60.0129	-803.84	86.3954	-94.6299	-681.646	25.7853	281.156	-769.728	863.329	247.799	-731.624	1053.53	242.558	-627.964	537.423	243.42	-656.083	113.558	284.48	-545.328	57.479
1033	0	-188.346	-776.313	867.867				-92.5029	-789.213	476.646	-59.938	-803.883	86.5034	-94.6565	-681.698	25.8024	281.879	-767.425	862.165	248.686	-728.788	1053.25	242.456	-627.048	536.295	245.811	-648.306	111.968	285.991	-536.3	57.8073
1034	0	-187.87	-774.77	868.09				-91.8489	-788.2	477.036	-59.7943	-803.744	86.4899	-94.612	-681.66	25.7869	282.434	-764.674	860.937	249.69	-725.845	1052.88	242.272	-626.075	535.142	247.802	-641.692	110.628	287	-528.573	57.8238
1035	0	-187.144	-772.514	868.545				-90.9573	-786.986	477.264	-59.6438	-803.652	86.6272	-94.6365	-681.702	25.8	283.229	-762.187	859.79	250.722	-722.749	1052.55	242.323	-625.208	534.09	249.36	-636.378	109.286	287.654	-522.343	57.4795
1036	0	-187.035	-770.947	868.634				-89.9331	-785.814	477.664	-59.4714	-803.593	86.6894	-94.6109	-681.711	25.8042	284.015	-759.474	858.658	251.786	-719.608	1052.2	242.4	-624.394	532.953	250.579	-632.358	107.931	287.867	-517.712	56.7433
1037	0	-186.471	-769.538	868.985				-90.7819	-784.243	477.15	-59.3843	-803.694	86.8508	-94.6106	-681.778	25.8048	284.885	-756.71	857.628	252.981	-716.293	1051.87	242.475	-623.498	531.955	251.31	-629.755	106.512	287.857	-514.686	55.4125
1038	0	-185.183	-767.732	869.186				-90.7585	-783.108	477.015	-59.2489	-803.597	86.9585	-94.5972	-681.82	25.8278	285.671	-753.75	856.806	254.25	-712.938	1051.49	242.88	-622.623	530.864	251.753	-628.523	104.926	287.865	-513.162	53.522
1039	0	-183.803	-765.686	869.469				-89.6758	-782.212	477.239	-58.7406	-802.787	86.7591	-94.5877	-681.778	25.7985	286.552	-750.593	856.148	255.576	-709.592	1051.2	243.126	-621.908	529.559	251.724	-628.431	103.426	287.689	-512.997	51.6597
1040	0	-182.644	-763.816	869.825				-88.7554	-781.097	477.505	-59.7556	-805.305	87.7149	-94.57	-681.78	25.7937	287.499	-747.488	855.749	257.055	-706.126	1050.88	243.373	-621.71	527.915	251.334	-629	102.099	287.158	-513.594	49.9071
1041	0	-181.15	-761.703	870.082				-87.691	-779.604	477.762	-59.2737	-804.7	87.7469	-94.5398	-681.794	25.8127	288.484	-744.083	855.438	258.647	-702.575	1050.53	243.61	-621.949	525.998	250.586	-629.895	100.713	286.455	-514.171	48.908
1042	0	-179.724	-759.925	870.523				-86.6006	-778.144	477.98	-58.893	-804.086	87.6868	-94.5337	-681.782	25.8021	289.656	-740.806	854.965	260.319	-698.987	1050.2	243.691	-622.429	524.02	249.988	-630.658	99.751	285.946	-513.958	48.6001
1043	0	-177.956	-757.501	870.837				-85.4316	-776.567	478.225	-58.6887	-803.858	87.8053	-94.5263	-681.823	25.8247	290.743	-736.999	854.233	262.083	-695.387	1050.01	243.733	-622.698	522.423	249.735	-629.831	99.1699	285.733	-513.79	48.5167
1044	0	-176.077	-755.112	871.237				-84.2149	-775.295	478.67	-58.3316	-803.43	87.9252	-94.4842	-681.78	25.8537	291.98	-732.855	853.232	263.946	-691.698	1049.91	243.774	-621.926	521.753	249.923	-628.362	99.1072	285.749	-513.194	47.2945
1045	0	-174.217	-752.937	871.741				-82.8401	-773.427	478.84	-58.0394	-803.163	88.1174	-94.4331	-681.81	25.868	293.652	-728.913	852.522	265.807	-688.018	1049.93	243.682	-619.948	522.126	250.365	-627.617	99.0902	285.814	-512.676	45.9945
1046	0	-172.312	-750.86	872.241				-81.5422	-771.599	479.082	-57.8477	-803.049	88.3336	-94.4938	-681.88	25.9114	295.405	-724.874	852.157	267.769	-684.315	1050.03	243.176	-617.629	522.669	250.796	-626.632	98.9563	285.906	-512.301	45.1049
1047	0	-170.269	-748.549	872.648				-80.1831	-770.009	479.381	-57.6867	-802.983	88.5935	-94.4313	-681.805	25.9199	297.216	-721.103	852.478	269.733	-680.685	1050.27	242.649	-615.829	523.087	251.178	-625.906	98.8513	285.789	-511.863	44.128
1048	0	-168.189	-746.151	873.012				-78.907	-768.295	479.558	-57.4959	-802.851	88.826	-94.3826	-681.763	25.9074	298.886	-717.542	853.306	271.805	-677.166	1050.64	246.998	-611.567	524.184	251.586	-625.241	98.6518	285.72	-511.337	43.1343
1049	0	-166.083	-743.9	873.386				-77.6684	-766.78	479.894	-57.2798	-802.618	89.029	-94.357	-681.735	25.9004	300.69	-714.198	854.379	273.938	-673.783	1051.03	247.019	-608.866	524.027	252.058	-624.491	98.4722	285.811	-510.974	42.2267
1050	0	-163.922	-741.526	873.678				-76.2648	-765.202	480.161	-57.0845	-802.399	89.244	-94.3747	-681.81	25.9312	302.489	-710.931	855.341	276.165	-670.455	1051.4	247.543	-605.981	523.661	252.497	-623.824	98.3	285.9	-510.704	41.694
1051	0	-161.743	-739.315	873.967				-74.9846	-763.572	480.449	-56.9394	-802.377	89.5103	-94.3667	-681.859	25.9508	304.289	-707.622	856.067	278.518	-667.119	1051.83	248.491	-603.214	523.545	252.853	-623.274	98.1431	286.016	-510.524	41.469
1052	0	-159.484	-737.117	874.283				-73.6437	-762.033	480.786	-56.8278	-802.384	89.7873	-94.4076	-681.895	25.9659	306.211	-704.087	856.369	280.913	-663.972	1052.12	249.45	-600.554	523.398	253.086	-622.784	97.9789	286.143	-510.372	41.3043
1053	0	-157.204	-734.644	874.517				-72.082	-760.374	481.042	-56.5806	-802.175	90.0111	-94.4016	-681.926	25.979	308.265	-700.291	856.588	283.386	-660.792	1052.49	250.57	-598.033	523.215	253.232	-622.366	97.8217	286.26	-510.232	41.2147
1054	0	-154.902	-732.351	874.774				-70.6813	-758.779	481.295	-56.3262	-801.989	90.3388	-94.3855	-681.885	25.9887	310.389	-696.342	856.525	285.936	-657.458	1052.8	251.614	-595.526	522.957	253.378	-622.024	97.661	286.164	-510.055	41.0657
1055	0	-152.629	-730.141	875.084				-69.1786	-756.879	481.603	-56.1763	-801.89	90.6994	-94.2879	-681.819	25.9936	312.699	-692.76	856.479	288.52	-654.112	1052.99	252.583	-593.129	522.53	253.471	-621.681	97.4784	286.147	-509.927	40.959
1056	0	-150.301	-727.896	875.426				-67.613	-755.004	481.905	-56.0383	-801.853	91.0881	-94.2826	-681.816	26.0182	315.062	-689.125	856.433	291.028	-650.701	1053.23	253.547	-590.868	522.077	253.512	-621.369	97.3712	286.113	-509.797	40.8641
1057	0	-148	-725.683	875.709				-66.2694	-753.38	482.159	-55.8505	-801.776	91.5724	-94.2197	-681.763	26.0175	317.382	-685.337	856.237	293.581	-647.207	1053.41	254.488	-588.566	521.61	253.562	-620.944	97.226	286.003	-509.62	40.7714
1058	0	-145.717	-723.391	876.087				-64.8102	-751.558	482.464	-55.712	-801.647	91.8959	-94.193	-681.776	26.0268	319.724	-681.657	855.971	295.953	-643.695	1053.53	255.341	-586.251	521.206	253.631	-620.448	97.1022	285.953	-509.434	40.633
1059	0	-143.382	-721.008	876.392				-63.1924	-749.527	482.77	-55.3293	-801.035	92.0532	-94.2574	-681.832	26.077	322.064	-677.877	855.572	298.267	-640.184	1053.74	256.156	-583.81	520.751	253.632	-619.927	97.0037	285.841	-509.161	40.4924
1060	0	-141.042	-718.589	876.787				-61.9523	-747.906	483.161	-54.8026	-800.067	91.8541	-94.2326	-681.835	26.0748	324.326	-673.997	855.092	300.541	-636.536	1053.92	256.901	-581.308	520.384	253.615	-619.393	96.9077	285.753	-508.95	40.3615
1061	0	-138.774	-716.179	877.227				-60.6027	-746.194	483.581	-55.0885	-800.638	92.9902	-94.1784	-681.805	26.1052	326.534	-670.427	854.554	302.727	-632.922	1054	257.651	-578.942	520.029	253.584	-618.959	96.8258	285.728	-508.761	40.3192
1062	0	-136.489	-713.803	877.787				-59.4039	-744.155	484.025	-54.8199	-800.299	93.2955	-94.1684	-681.788	26.1033	328.656	-666.774	854.066	304.982	-629.332	1054.11	258.489	-576.63	519.64	253.6	-618.548	96.7194	285.784	-508.646	40.3376
1063	0	-134.333	-711.512	878.437				-58.0099	-742.28	484.619	-54.974	-800.646	93.9641	-94.089	-681.693	26.0904	330.656	-663.121	853.662	307.404	-625.66	1054.18	259.281	-574.415	519.221	253.622	-618.166	96.6378	285.754	-508.527	40.3139
1064	0	-132.139	-709.19	879.119				-56.8706	-740.265	485.14	-56.8987	-804.617	96.5542	-94.0795	-681.613	26.0345	332.412	-659.296	853.323	309.703	-622.092	1054.23	260.47	-572.432	519.019	253.64	-617.88	96.5431	285.677	-508.385	40.286
1065	0	-130.033	-706.919	879.86				-55.7524	-738.244	485.798	-56.7553	-803.971	97.2921	-94.1187	-681.572	25.9826	334.031	-655.592	853.071	312.049	-618.455	1054.28	262.213	-570.527	518.74	253.657	-617.586	96.4248	285.661	-508.232	40.254
1066	0	-128.116	-705.033	880.832				-54.6729	-736.093	486.501	-56.4287	-802.74	97.4223	-94.2106	-681.661	25.9678	335.758	-652.251	852.903	314.375	-614.863	1054.39	264.425	-568.84	518.636	253.68	-617.303	96.3298	285.655	-508.184	40.2206
1067	0	-126.256	-703.002	881.84				-53.7461	-734.18	487.474	-56.5718	-802.313	98.4583	-94.2471	-681.603	25.9158	337.42	-648.787	852.771	316.556	-611.396	1054.66	264.325	-567.62	517.623	253.698	-617.105	96.2162	285.66	-508.12	40.257
1068	0	-124.504	-701.175	883.025				-52.7682	-732.013	488.49	-56.8061	-802.119	99.7114	-94.3509	-681.613	25.8642	338.978	-645.223	852.621	318.545	-607.869	1054.9	265.142	-566.356	517.492	253.679	-616.848	96.0893	285.651	-508.111	40.3098
1069	0	-122.956	-699.747	884.396				-51.5622	-729.486	489.669	-56.851	-801.434	100.699	-94.3732	-681.536	25.8334	340.597	-642	852.773	320.461	-604.395	1055.39	265.586	-565.262	517.142	253.698	-616.647	95.9977	285.644	-508.121	40.341
1070	0	-121.269	-697.963	885.695				-50.6406	-727.2	490.865	-56.9795	-800.741	101.919	-94.6236	-681.541	25.8266	342.138	-638.646	852.932	321.846	-601.183	1055.9	266.232	-564.288	517.051	253.677	-616.483	95.907	285.565	-508.077	40.3396
1071	0	-119.522	-695.855	887.082				-49.8268	-724.843	492.11	-56.9975	-799.797	103.213	-94.7666	-681.478	25.7473	343.838	-635.868	853.279	324.16	-597.661	1056.61	266.929	-563.464	516.956	253.675	-616.316	95.8159	285.537	-508.09	40.4048
1072	0	-118.067	-694.467	888.707				-49.0065	-722.393	493.5	-57.0541	-798.661	104.525	-94.8801	-681.377	25.6276	345.297	-632.812	853.588	325.831	-594.509	1057.24	267.252	-562.88	516.857	253.578	-616.184	95.7319	285.451	-508.095	40.4286
1073	0	-116.376	-692.637	890.506				-48.4096	-720	494.918	-57.1809	-797.655	106.014	-94.9344	-681.264	25.4313	346.787	-630.176	853.989	327.642	-591.477	1058.04	267.587	-562.472	516.858	253.496	-616.1	95.6563	285.356	-508.151	40.5288
1074	0	-114.772	-691.016	892.3				-47.9834	-717.794	496.588	-57.2639	-796.524	107.492	-95.1731	-681.295	25.3292	348.216	-627.529	854.295	329.496	-588.493	1058.83	267.738	-562.293	516.752	253.367	-616.06	95.5922	285.267	-508.194	40.5955
1075	0	-113.304	-689.643	894.19				-47.6041	-715.438	498.165	-57.3021	-795.385	109.041	-95.3923	-681.305	25.1332	349.51	-624.969	854.597	331.293	-585.71	1059.56	268.147	-562.262	516.828	253.251	-616.021	95.5355	285.205	-508.207	40.6894
1076	0	-111.867	-688.427	896.094				-47.593	-712.022	499.375	-57.3347	-794.109	110.529	-95.5812	-681.204	24.8133	350.734	-622.699	854.908	333.288	-582.962	1060.1	268.579	-562.371	516.832	253.104	-615.989	95.4554	285.138	-508.268	40.7928
1077	0	-110.353	-687.029	897.983				-47.2463	-708.905	500.921	-57.403	-792.885	112.118	-95.8075	-681.25	24.6646	351.99	-620.477	855.07	334.953	-580.366	1060.96	268.974	-562.62	516.945	253.008	-615.953	95.3826	285.052	-508.349	40.8971
1078	0	-108.709	-685.364	899.85				-48.8221	-704.777	501.943	-57.3452	-791.791	113.751	-96.0487	-681.307	24.5156	353.069	-618.174	855.37	336.807	-577.735	1061.58	269.344	-562.871	517.022	252.915	-615.899	95.288	284.854	-508.29	40.8817
1079	0	-107.521	-684.922	901.88				-48.5868	-702.045	503.562	-57.3438	-790.626	115.369	-96.2296	-681.337	24.3568	354.084	-615.949	855.605	338.586	-575.105	1062.2	269.481	-563.189	517.123	252.805	-615.857	95.2139	284.728	-508.319	40.9951
1080	0	-106.062	-683.773	903.739				-48.0611	-699.776	505.563	-57.3225	-789.501	116.968	-96.4914	-681.456	24.2498	355.087	-613.655	855.892	340.503	-572.357	1062.78	270.066	-563.386	517.217	252.778	-615.764	95.1302	284.797	-508.375	41.2012
1081	0	-104.874	-683.146	905.548				-48.1999	-697.078	507.196	-57.3993	-788.407	118.496	-96.7528	-681.555	24.0494	356.069	-611.418	856.193	342.161	-569.697	1063.4	270.123	-563.792	517.349	252.724	-615.717	95.0493	284.694	-508.393	41.2805
1082	0	-103.012	-681.096	907.502				-50.0178	-693.694	508.371	-57.3898	-787.255	119.942	-97.0971	-681.705	23.7897	356.953	-609.038	856.495	343.707	-566.95	1064.01	270.88	-563.983	517.471	252.717	-615.659	94.9782	284.671	-508.423	41.3249
1083	0	-101.739	-680.309	909.167				-50.805	-690.988	509.807	-57.2369	-785.649	121.111	-97.4902	-682.023	23.429	357.821	-606.538	856.853	345.135	-564.173	1064.46	271.524	-564.183	517.489	252.736	-615.655	94.9341	284.637	-508.41	41.374
1084	0	-100.567	-679.854	910.849				-51.4428	-688.392	511.332	-57.0706	-784.496	122.421	-97.8584	-682.22	23.0303	358.779	-604.184	857.142	346.518	-561.224	1064.99	272.36	-564.383	517.652	252.787	-615.577	94.8364	284.627	-508.423	41.3874
1085	0	-99.2198	-678.937	912.513				-52.1556	-685.944	513.019	-56.854	-783.399	123.699	-98.2568	-682.358	22.8134	359.737	-601.645	857.523	347.793	-558.416	1065.46	273.366	-564.64	517.725	252.871	-615.526	94.743	284.488	-508.356	41.361
1086	0	-97.9488	-678.153	914.045				-52.6241	-683.092	514.505	-56.6253	-781.936	124.814	-98.8283	-681.877	22.5865	360.866	-599.015	857.884	349.081	-555.507	1065.95	274.405	-564.921	517.766	252.966	-615.509	94.6632	284.581	-508.38	41.3481
1087	0	-96.6364	-677.2	915.485				-53.4414	-680.379	515.862	-56.5347	-780.137	125.875	-99.6228	-680.995	22.4399	363.237	-599.691	858.741	350.241	-552.654	1066.43	275.253	-565.098	517.847	253.106	-615.474	94.555	284.664	-508.41	41.3546
1088	0	-95.339	-676.21	916.759				-53.9043	-676.951	516.874	-56.7288	-777.785	126.753	-100.873	-679.471	22.3209	365.03	-596.812	859.184	351.559	-549.643	1066.79	276.818	-564.906	517.983	253.281	-615.422	94.4866	284.657	-508.333	41.2593
1089	0	-93.7563	-674.425	917.634				-54.8212	-675.21	518.192	-57.2063	-774.888	127.52	-102.351	-677.239	22.2444	367.01	-593.92	859.57	352.558	-546.771	1067.03	277.492	-566.033	517.815	253.449	-615.404	94.4085	284.661	-508.303	41.2228
1090	0	-92.6031	-673.55	918.762				-55.3852	-672.965	519.246	-58.0404	-771.718	128.229	-104.361	-674.415	22.4037	367.188	-591.316	859.792	353.847	-543.853	1067.43	278.614	-566.239	517.878	253.639	-615.39	94.3267	284.62	-508.25	41.1053
1091	0	-91.5665	-673.03	919.716				-55.799	-670.661	520.27	-59.2514	-767.637	128.643	-106.861	-670.579	22.7207	365.994	-589.124	859.929	354.643	-541.115	1067.63	280.108	-566.217	517.858	253.819	-615.388	94.2458	284.624	-508.181	41.0281
1092	0	-90.3706	-672.084	920.565				-56.1317	-668.154	521.091	-60.9086	-762.499	128.925	-110.095	-665.903	23.4614	367.166	-586.552	860.214	355.86	-538.168	1067.99	281.394	-566.346	517.816	253.987	-615.382	94.1792	284.662	-508.124	40.9104
1093	0	-89.0863	-670.819	921.141				-56.4649	-665.317	521.86	-62.9551	-756.947	129.447	-113.649	-660.381	24.4509	368.194	-584.114	860.42	356.571	-535.472	1067.95	282.659	-566.364	517.656	254.163	-615.338	94.1507	284.679	-508.029	40.8371
1094	0	-87.8765	-669.741	921.795				-56.9976	-662.519	522.635	-65.5065	-750.698	129.726	-117.56	-653.587	25.2111	369.199	-581.687	860.576	357.316	-532.906	1068.06	284.025	-566.267	517.717	254.319	-615.238	94.105	284.57	-507.897	40.6551
1095	0	-86.652	-668.561	922.304				-57.6156	-659.405	523.377	-68.7128	-743.493	129.728	-121.581	-645.959	25.5248	370.149	-579.385	860.647	358.093	-530.489	1068.21	285.057	-566.172	517.64	254.468	-615.17	94.069	284.492	-507.779	40.4949
1096	0	-85.5632	-667.754	922.821				-58.3266	-655.925	524.036	-72.4808	-735.737	129.833	-125.454	-637.469	25.6732	371.201	-577.204	860.759	356.636	-528.943	1067.86	286.103	-565.883	517.424	254.609	-615.103	94.0579	284.694	-507.659	40.4042
1097	0	-84.4387	-666.854	923.263				-59.2724	-652.435	524.775	-76.6732	-727.241	129.673	-128.9	-627.865	25.6999	371.996	-575.12	860.936	356.426	-526.966	1067.75	287.429	-565.588	517.455	254.794	-615.121	94.0156	284.771	-507.58	40.3815
1098	0	-83.2286	-665.736	923.578				-60.5553	-648.971	525.473	-80.8707	-718.345	129.442	-132.113	-617.232	26.3711	372.857	-573.123	861.049	356.876	-524.846	1067.96	288.566	-565.263	517.352	254.919	-615.108	93.9919	284.727	-507.445	40.1389
1099	0	-82.3243	-665.244	924.031				-61.6562	-644.361	526.315	-84.9915	-709.243	129.508	-135.007	-605.741	27.6371	373.743	-571.259	861.107	358.243	-522.194	1067.89	289.632	-564.727	517.182	255.09	-615.127	93.9862	284.742	-507.384	40.052
1100	0	-81.0207	-663.528	924.256				-63.2387	-640.091	527.374	-89.1775	-699.45	129.605	-137.733	-593.743	29.1951	374.576	-569.399	861.105	359.138	-519.815	1068.02	290.274	-564.171	516.979	255.183	-615.11	93.9677	284.711	-507.332	39.9993
1101	0	-81.8078	-666.654	925.602				-64.6904	-635.211	528.586	-93.4306	-689.586	129.896	-140.37	-581.772	30.7727	375.343	-567.639	861.129	360.12	-517.807	1068.23	291.448	-563.452	516.928	255.252	-615.174	93.9706	284.786	-507.306	39.922
1102	0	-81.7393	-667.645	926.553				-67.2618	-628.536	529.493	-97.5777	-679.514	130.373	-142.849	-570.012	32.2698	376.153	-565.927	861.085	360.824	-515.83	1068.16	292.282	-562.707	516.794	255.339	-615.134	93.9577	284.815	-507.272	39.8948
1103	0	-79.691	-663.242	926.409				-68.9948	-622.997	530.605	-101.507	-669.767	131.161	-145.324	-558.398	33.8526	376.836	-564.303	861.036	361.402	-514.067	1068.19	292.852	-561.867	516.591	255.328	-615.104	93.9648	284.855	-507.264	39.8923
1104	0	-80.1409	-664.183	927.228				-70.237	-616.908	531.776	-105.084	-659.974	131.913	-147.884	-547.507	35.8183	377.431	-562.703	860.944	362.236	-512.355	1068.25	293.273	-560.874	516.361	255.335	-615.086	93.9292	284.889	-507.269	39.8609
1105	0	-79.6989	-662.913	927.848				-71.6872	-609.953	532.766	-108.245	-650.507	132.907	-150.46	-536.844	37.8898	378.077	-561.008	860.821	362.887	-510.711	1068.31	293.855	-559.848	516.16	255.327	-615.066	93.938	284.899	-507.244	39.8604
1106	0	-79.1203	-660.802	928.295				-73.599	-603.554	534.245	-111.035	-641.43	134.054	-153.226	-526.943	40.1088	378.64	-559.341	860.637	363.452	-509.167	1068.25	294.108	-558.611	515.999	255.301	-615.023	93.9215	284.9	-507.239	39.8563
1107	0	-78.6514	-658.334	928.757				-75.3908	-596.559	535.529	-113.515	-632.53	135.227	-155.896	-517.397	42.2514	379.001	-557.707	860.355	364.091	-507.733	1068.31	294.111	-557.268	515.667	255.249	-615.007	93.9504	284.914	-507.241	39.8707
1108	0	-78.4921	-656.624	929.424				-77.1568	-589.307	536.845	-115.654	-623.899	136.39	-158.633	-508.314	44.3774	379.486	-555.924	860.1	364.932	-506.301	1068.42	294.479	-555.856	515.559	255.176	-614.928	93.9506	284.922	-507.229	39.86
1109	0	-78.3528	-654.4	930.032				-78.9065	-582.337	538.26	-117.499	-615.215	137.44	-161.218	-499.447	46.4758	379.752	-554.131	859.852	365.57	-504.882	1068.5	293.618	-554.234	515.508	255.133	-614.879	93.9538	284.921	-507.227	39.8578
1110	0	-78.0909	-651.638	930.553				-80.7117	-575.467	539.651	-119.213	-606.877	138.607	-163.694	-490.75	48.5353	380.192	-552.305	859.681	366.034	-503.522	1068.67	293.735	-552.699	515.266	255.083	-614.753	93.9252	284.966	-507.254	39.8705
1111	0	-78.0645	-648.975	931.163				-82.3689	-568.509	540.969	-120.777	-598.451	139.698	-165.862	-481.73	50.4726	380.387	-550.469	859.473	366.645	-502.353	1068.84	293.695	-551.122	514.995	254.979	-614.707	93.9346	284.975	-507.262	39.879
1112	0	-77.9818	-645.976	931.684				-83.9475	-561.735	542.234	-122.253	-589.754	140.609	-167.951	-472.841	52.3727	380.596	-548.503	859.285	367.371	-501.144	1069.2	293.639	-549.561	514.653	254.877	-614.644	93.9371	284.999	-507.293	39.9291
1113	0	-77.9828	-642.972	932.224				-85.5191	-555.296	543.416	-123.718	-581.19	141.56	-169.703	-463.623	54.1772	380.729	-546.53	859.067	367.431	-499.551	1069.11	293.573	-547.928	514.294	254.776	-614.575	93.9063	285.02	-507.344	39.968
1114	0	-77.91	-639.632	932.65				-86.9524	-549.166	544.527	-125.2	-572.045	142.201	-171.063	-453.599	55.9038	380.865	-544.527	858.963	367.38	-497.1	1068.58	293.443	-546.213	513.994	254.663	-614.506	93.8934	285.035	-507.362	39.9837
1115	0	-77.9795	-636.379	933.002				-88.1682	-543.166	545.512	-126.545	-562.957	143.014	-172.523	-444.022	57.7699	380.861	-542.48	858.846	367.48	-495.54	1068.76	293.373	-544.284	513.752	254.549	-614.393	93.8232	284.953	-507.367	39.9565
1116	0	-77.925	-632.542	933.157				-89.224	-537.308	546.308	-127.942	-553.94	143.664	-173.789	-434.273	59.5076	380.676	-540.465	858.738	370.58	-495.572	1069.67	293.009	-542.336	513.475	254.403	-614.326	93.816	284.993	-507.43	40.0404
1117	0	-78.1817	-629.352	933.306	-10.5716	-671.143	1141.91	-89.9772	-531.433	546.981	-129.3	-544.909	144.345	-174.989	-424.509	61.2429	380.576	-538.284	858.585	371.169	-494.633	1070.03	293.323	-540.501	512.74	254.256	-614.271	93.8296	285.095	-507.505	40.1186
1118	0	-78.2601	-625.534	933.303	-10.7534	-669.458	1141.31	-90.6473	-525.87	547.612	-130.516	-535.402	144.788	-176.115	-414.61	62.9684	380.437	-536.015	858.375	371.418	-493.437	1070.17	292.803	-538.264	512.156	254.146	-614.255	93.838	285.03	-507.543	40.1577
1119	0	-77.5496	-619.797	932.694	-10.8109	-668.019	1140.76	-91.2726	-520.422	548.123	-131.797	-526.112	145.23	-177.104	-404.362	64.6128	380.152	-533.729	858.1	371.217	-491.707	1070.29	292.486	-535.856	511.751	253.999	-614.188	93.8534	285.174	-507.688	40.3829
1120	0	-78.9344	-618.917	933.035	-10.7471	-665.859	1140.34	-91.6844	-514.943	548.575	-132.89	-516.551	145.535	-178.17	-394.474	66.4193	379.826	-531.511	857.825	371.159	-490.424	1070.36	291.75	-533.564	511.407	253.825	-614.121	93.8856	285.159	-507.739	40.4633
1121	0	-79.2969	-615.859	932.983	-10.9885	-664.279	1139.55	-91.6635	-508.579	548.658	-133.894	-507.388	145.994	-179.092	-384.343	68.1361	379.542	-529.103	857.471	371.175	-488.832	1070.37	291.185	-531.135	511.05	253.66	-614.068	93.9163	285.235	-507.796	40.5513
1122	0	-78.3284	-609.284	931.938	-11.3474	-662.275	1138.87	-92.3455	-504.735	549.256	-134.758	-497.958	146.325	-180.063	-374.199	69.8037	379.121	-526.691	857.137	371.156	-487.443	1070.35	290.385	-528.798	510.607	253.512	-613.979	93.9308	285.203	-507.854	40.6032
1123	0	-79.5054	-607.718	931.87	-11.1602	-659.438	1138.3	-92.1096	-498.999	549.442	-135.475	-488.733	146.634	-180.944	-364.1	71.4842	378.71	-524.278	856.791	371.116	-485.996	1070.29	289.731	-526.249	510.019	253.331	-613.829	93.9855	285.256	-507.92	40.6976
1124	0	-80.229	-605.382	931.468	-11.5668	-657.302	1137.48	-91.9241	-493.508	549.427	-136.088	-479.557	146.858	-181.837	-354.231	73.229	378.188	-521.738	856.415	371.12	-484.574	1070.18	289.688	-523.787	509.703	253.172	-613.726	94.0458	285.184	-507.948	40.7215
1125	0	-80.6876	-602.271	930.89	-11.9208	-655.285	1136.72	-91.7826	-488.288	549.4	-136.51	-470.562	147.144	-182.626	-344.499	74.9303	377.548	-519.267	856.083	371.193	-483.019	1070.16	288.397	-521.435	509.189	253.026	-613.581	94.1205	285.215	-507.998	40.7747
1126	0	-81.1498	-599.135	930.172	-12.9777	-654.564	1135.67	-91.5662	-483.281	549.41	-136.672	-461.64	147.268	-183.149	-334.684	76.4275	376.848	-516.649	855.732	371.233	-481.547	1070.15	287.613	-519.105	508.902	252.929	-613.519	94.1786	285.218	-508.03	40.8498
1127	0	-81.4871	-595.656	929.388	-13.0158	-651.354	1135.01	-91.2684	-478.204	549.328	-136.782	-452.872	147.347	-183.599	-325.126	77.8487	376.31	-514.032	855.471	371.129	-480.095	1070.12	286.847	-516.798	508.256	252.754	-613.334	94.1963	285.18	-508.008	40.8817
1128	0	-82.0828	-592.693	928.751	-13.6076	-649.444	1134.05	-90.9488	-473.146	549.099	-136.602	-444.174	147.316	-183.904	-315.949	79.2002	375.582	-511.301	855.196	370.936	-478.33	1070.13	286.185	-514.617	507.896	252.641	-613.256	94.2262	285.133	-508.068	40.9076
1129	0	-82.4999	-589.336	928.021	-14.2309	-647.153	1133.33	-90.604	-468.288	548.905	-136.39	-435.833	147.447	-183.95	-307.014	80.3832	374.822	-508.641	854.981	370.716	-476.737	1070.2	285.826	-512.368	507.395	252.519	-613.158	94.2725	285.151	-508.055	40.9282
1130	0	-82.9731	-586.001	927.272	-14.9985	-645.268	1132.32	-90.1808	-463.488	548.64	-136.043	-427.542	147.413	-183.758	-298.249	81.3878	374.152	-505.932	854.913	370.48	-474.97	1070.16	285.132	-510.237	506.893	252.44	-613.055	94.3072	285.169	-508.086	40.9499
1131	0	-83.6824	-583.223	926.716	-15.5706	-643.071	1131.62	-89.7651	-458.771	548.289	-135.588	-419.587	147.407	-183.383	-289.795	82.2345	377.001	-502.546	855.011	370.12	-473.368	1070.19	284.617	-508.293	506.624	252.379	-613.013	94.4282	285.152	-508.104	40.9671
1132	0	-84.2007	-579.952	926.016	-16.429	-641.142	1130.63	-89.3889	-454.117	547.874	-135.24	-413.235	147.817	-182.699	-281.554	82.919	376.092	-499.894	854.769	369.648	-471.54	1070.25	284.253	-506.258	506.242	252.282	-612.823	94.3968	285.172	-508.067	40.9381
1133	0	-84.6599	-576.304	925.153	-17.091	-638.85	1129.89	-88.9499	-449.614	547.53	-134.557	-405.928	147.795	-181.912	-273.782	83.5195	375.219	-497.291	854.585	369.181	-469.716	1070.38	283.923	-504.113	505.84	252.265	-612.646	94.4632	285.204	-508.092	40.9481
1134	0	-85.3079	-573.158	924.477	-17.9526	-636.677	1128.94	-88.4567	-445.096	547.06	-133.791	-398.738	147.647	-180.797	-266.034	83.886	374.326	-494.773	854.488	368.729	-468.063	1070.5	283.342	-502.289	505.277	252.145	-612.512	94.4791	285.18	-508.065	40.9433
1135	0	-85.8625	-569.74	923.687	-18.761	-634.202	1128.12	-87.9491	-440.707	546.53	-133.008	-391.676	147.457	-179.521	-258.701	84.1495	373.657	-492.274	854.431	368.23	-466.441	1070.66	282.886	-500.485	505	252.08	-612.367	94.5098	285.231	-508.055	40.9493
1136	0	-86.4632	-566.407	922.897	-19.6677	-632.006	1127.16	-87.3452	-436.006	545.914	-132.075	-384.892	147.148	-178.09	-251.695	84.2127	372.851	-489.828	854.494	367.612	-464.674	1070.76	282.635	-498.719	504.764	252.02	-612.199	94.5678	285.219	-507.998	40.9078
1137	0	-87.1195	-563.2	922.157	-20.5614	-629.324	1126.41	-86.9346	-431.886	545.493	-131.16	-378.382	146.881	-176.395	-244.892	84.0727	372.162	-487.528	854.546	366.977	-463.02	1070.78	282.511	-496.863	504.454	251.952	-612.078	94.6377	285.199	-507.978	40.8777
1138	0	-87.7265	-559.576	921.266	-21.5015	-626.757	1125.54	-86.6714	-428.115	545.026	-130.159	-372.218	146.506	-174.586	-238.289	83.7923	371.619	-485.195	854.471	366.244	-461.229	1070.87	281.931	-495.266	504.077	251.867	-611.939	94.6596	285.238	-507.98	40.8728
1139	0	-88.4546	-556.367	920.477	-22.4893	-624.18	1124.66	-86.0024	-423.686	544.264	-129.148	-366.143	146.115	-172.266	-231.248	83.0832	371.199	-482.952	854.463	365.663	-459.671	1070.97	281.644	-493.489	503.691	251.802	-611.883	94.7287	285.265	-507.966	40.8589
1140	0	-89.1162	-552.891	919.615	-23.4844	-621.497	1123.75	-85.3248	-419.461	543.469	-128.036	-360.131	145.516	-169.709	-223.721	82.3136	370.699	-480.747	854.468	364.995	-457.682	1071.02	281.269	-491.778	503.317	251.734	-611.74	94.7816	285.244	-507.917	40.8053
1141	0	-89.7107	-549.18	918.646	-24.5521	-618.714	1122.84	-84.7016	-415.673	542.642	-126.989	-354.294	144.849	-167.543	-217.707	81.6761	370.194	-478.667	854.512	364.346	-456.027	1071.12	281.141	-490.035	503.13	251.666	-611.634	94.8559	285.255	-507.888	40.8071
1142	0	-90.5726	-546.198	917.857	-25.7491	-615.822	1121.9	-83.9901	-411.893	541.77	-125.987	-348.842	144.223	-165.238	-211.813	80.8162	369.7	-476.489	854.494	363.461	-454.092	1071.07	280.912	-488.416	503.005	251.553	-611.497	94.9273	285.211	-507.834	40.7603
1143	0	-89.9414	-539.433	915.836	-26.8762	-613.021	1120.95	-83.2166	-408.217	540.709	-125.019	-343.596	143.53	-163.069	-206.14	79.9833	369.249	-474.395	854.493	362.656	-452.238	1071.17	280.867	-486.763	502.724	251.487	-611.44	95.031	285.231	-507.816	40.7445
1144	0	-90.4734	-535.203	914.793	-28.1729	-610.095	1120	-82.4774	-405.009	539.638	-124.003	-338.332	142.732	-160.775	-200.551	79.0468	368.716	-472.266	854.463	361.971	-450.457	1071.3	280.04	-485.326	502.361	251.419	-611.268	95.0815	285.226	-507.773	40.7038
1145	0	-91.1209	-531.386	913.536	-29.4834	-607.138	1119.07	-81.5289	-401.662	538.392	-123.011	-333.388	141.885	-158.616	-195.354	78.0277	368.104	-470.107	854.471	360.995	-448.551	1071.36	280.084	-483.384	502.121	251.33	-611.111	95.1455	285.288	-507.767	40.7056
1146	0	-92.1134	-528.173	912.722	-30.8114	-604.025	1118.1	-80.6327	-398.553	537.063	-122.072	-328.56	140.844	-156.499	-190.38	76.9946	367.581	-468.077	854.425	359.945	-446.445	1071.29	279.353	-482.117	501.705	251.245	-610.991	95.2566	285.282	-507.723	40.6578
1147	0	-92.9717	-524.76	911.75	-32.2458	-600.73	1117.09	-79.7378	-395.761	535.696	-121.007	-324.123	139.782	-154.378	-185.264	75.6395	367.026	-465.858	854.448	359.001	-444.714	1071.41	279.582	-479.828	501.643	251.169	-610.894	95.3868	285.283	-507.724	40.6823
1148	0	-93.8519	-521.326	910.784	-33.7634	-597.583	1116.12	-78.7254	-392.804	534.145	-119.972	-319.859	138.687	-152.482	-181.23	74.5354	366.379	-463.64	854.397	357.875	-442.611	1071.5	279.432	-477.995	501.506	251.049	-610.772	95.4779	285.289	-507.696	40.6408
1149	0	-94.7487	-517.707	909.732	-35.2803	-594.33	1115.1	-77.8454	-390.081	532.596	-118.908	-315.824	137.375	-150.443	-177.097	73.037	365.997	-461.478	854.287	356.939	-440.776	1071.65	279.037	-476.196	501.238	250.934	-610.586	95.6244	285.21	-507.644	40.5973
1150	0	-95.7166	-513.977	908.497	-36.7993	-590.93	1113.94	-76.9377	-387.512	530.996	-117.761	-312.148	136.008	-148.435	-173.129	71.2886	365.19	-459.237	854.315	355.67	-438.642	1071.55	278.796	-474.331	500.749	250.838	-610.487	95.6777	285.209	-507.599	40.5604
1151	0	-96.6831	-510.626	907.352	-38.4281	-587.452	1112.84	-76.2813	-385.352	529.393	-116.635	-309.016	134.61	-146.563	-169.858	69.5816	364.508	-457.058	854.213	354.571	-436.612	1071.53	278.534	-472.628	500.568	250.763	-610.371	95.7878	285.283	-507.605	40.558
1152	0	-97.5591	-506.891	905.963	-40.0548	-584.032	1111.63	-75.4312	-382.763	527.541	-115.335	-305.972	132.951	-144.539	-166.864	67.566	363.685	-454.812	854.068	353.308	-434.426	1071.49	278.301	-470.85	500.327	250.666	-610.224	95.856	285.339	-507.586	40.5577
1153	0	-98.447	-503.174	904.549	-41.861	-580.621	1110.39	-74.7924	-380.529	525.613	-114.006	-303.352	131.121	-142.563	-164.269	65.2835	362.907	-452.623	853.955	351.973	-432.095	1071.35	278.267	-469.096	499.948	250.574	-610.075	95.9403	285.443	-507.641	40.6485
1154	0	-99.3188	-499.466	903.102	-43.6253	-577.035	1109.26	-74.1974	-378.408	523.633	-112.506	-301.434	129.216	-140.616	-162.127	62.7014	361.981	-450.519	853.859	350.72	-429.832	1071.28	277.14	-467.343	499.476	250.449	-609.941	96.0226	285.306	-507.59	40.5476
1155	0	-100.254	-496.038	901.554	-45.5746	-573.627	1107.95	-73.5994	-376.601	521.626	-110.951	-299.657	127.111	-138.722	-160.642	59.9583	361.247	-448.198	853.725	349.253	-427.538	1071.12	276.012	-465.454	499.338	250.306	-609.761	96.1044	285.333	-507.593	40.5444
1156	0	-101.239	-492.66	900.044	-47.4726	-569.979	1106.66	-73.0224	-374.993	519.448	-109.273	-298.339	124.814	-136.855	-159.518	56.8957	360.244	-445.923	853.535	347.781	-425.087	1070.98	276.052	-463.649	498.69	250.189	-609.631	96.2069	285.329	-507.597	40.5352
1157	0	-102.092	-488.87	898.401	-49.4532	-566.339	1105.42	-72.4216	-373.477	517.163	-107.578	-297.41	122.434	-134.944	-159.097	53.7043	359.306	-443.6	853.414	346.366	-422.513	1070.76	275.539	-461.832	498.197	250.09	-609.455	96.2979	285.366	-507.501	40.5249
1158	0	-103.034	-485.199	896.623	-51.4646	-562.626	1104.11	-71.8499	-372.093	514.803	-105.92	-296.886	119.996	-132.943	-158.821	50.3238	358.331	-441.212	853.207	344.764	-419.881	1070.52	274.893	-459.923	497.777	249.963	-609.267	96.3784	285.365	-507.574	40.5579
1159	0	-104.065	-481.791	894.824	-53.5566	-558.951	1102.81	-71.372	-371.018	512.35	-104.27	-296.579	117.42	-130.905	-158.835	46.7553	357.163	-438.773	853.039	343.112	-417.137	1070.2	273.913	-458.062	497.038	249.819	-609.121	96.4748	285.426	-507.5	40.5226
1160	0	-105.179	-478.295	893.032	-55.6775	-555.082	1101.45	-71.1811	-370.076	509.815	-102.593	-296.657	114.758	-128.872	-159.445	43.1604	356.047	-436.175	852.817	341.628	-414.566	1069.94	273.083	-456.045	496.511	249.693	-608.865	96.5621	285.327	-507.485	40.4982
1161	0	-106.33	-474.963	891.195	-57.9087	-551.285	1100.09	-70.9736	-368.778	507.01	-101.022	-297.184	111.933	-126.683	-160.373	39.4368	354.924	-433.543	852.591	339.959	-411.872	1069.58	272.143	-454.028	496.096	249.548	-608.645	96.6399	285.446	-507.58	40.613
1162	0	-107.553	-471.691	889.422	-60.1199	-547.432	1098.71	-69.1833	-369.728	504.683	-99.3492	-298.05	109.069	-124.419	-161.33	35.4132	353.493	-430.783	852.21	338.079	-408.883	1069.24	271.062	-451.846	495.663	249.368	-608.476	96.7259	285.451	-507.433	40.507
1163	0	-108.891	-468.338	887.612	-62.4367	-543.423	1097.33	-68.5823	-369.928	501.985	-97.656	-298.973	105.91	-122.233	-162.69	31.3072	352.187	-427.904	851.789	336.096	-405.808	1068.8	270.705	-449.72	494.917	249.204	-608.213	96.841	285.459	-507.428	40.4567
1164	0	-110.109	-464.654	885.463	-64.8151	-539.371	1095.94	-68.6202	-369.102	499.089	-96.0131	-300.609	102.871	-119.983	-164.742	27.1324	350.726	-424.995	851.487	334.189	-402.719	1068.41	269.029	-447.594	494.133	249.096	-608.018	96.952	285.504	-507.377	40.4955
1165	0	-111.565	-461.091	883.529	-67.2498	-535.177	1094.52	-68.523	-368.276	496.13	-94.3556	-302.733	99.688	-118.19	-167.158	23.6584	349.094	-422.058	851.113	332.387	-399.592	1067.99	268.411	-445.303	493.591	248.975	-607.865	97.1174	285.411	-507.427	40.4541
1166	0	-113.044	-457.519	881.551	-69.7438	-530.95	1093.11	-68.2781	-367.906	493.246	-92.1222	-305.21	96.9909	-116.809	-167.881	24.1736	347.942	-418.883	850.806	330.472	-396.411	1067.52	266.95	-442.938	492.878	248.875	-607.701	97.2916	285.433	-507.398	40.4162
1167	0	-114.71	-453.859	879.591	-72.3991	-526.808	1091.69	-67.9327	-368.05	490.562	-90.3963	-305.053	95.4295	-115.827	-167.51	24.3329	346.322	-415.604	850.37	328.438	-392.934	1067.01	266.953	-440.364	492.416	248.722	-607.493	97.5045	285.487	-507.305	40.3691
1168	0	-116.543	-450.025	877.674	-75.0602	-522.119	1090.54	-67.3086	-368.38	488.047	-89.1411	-303.053	94.5962	-114.898	-166.665	24.394	344.786	-412.292	849.998	326.252	-388.949	1066.54	265.746	-437.842	491.865	248.611	-607.23	97.689	285.481	-507.242	40.3112
1169	0	-118.424	-446.013	876.032	-78.0769	-518.191	1089.45	-66.483	-368.4	486.069	-87.1824	-301.585	94.4475	-113.986	-166.147	24.7509	342.945	-408.886	849.603	324.088	-385.496	1065.96	264.595	-435.263	491.243	248.462	-606.917	97.9335	285.435	-507.117	40.1713
1170	0	-120.471	-442.187	874.936	-80.9907	-514.08	1088.67	-65.6585	-367.17	485.295	-84.0739	-300.352	94.2708	-112.817	-165.823	25.4555	341.045	-405.413	849.217	321.905	-382.071	1065.6	262.885	-432.675	490.581	248.254	-606.65	98.3226	285.417	-507.082	40.1656
1171	0	-122.552	-438.837	874.215	-83.8336	-510.136	1088.25	-65.3514	-364.038	485.428	-81.1389	-299.492	94.6773	-111.287	-165.105	26.2168	339.308	-401.878	848.853	319.427	-378.476	1065.37	261.452	-430.244	490.124	248.143	-606.501	98.738	285.377	-506.985	40.1132
1172	0	-124.602	-435.651	873.541	-86.5017	-506.299	1088.03	-65.2093	-360.083	485.676	-78.1228	-298.164	95.4492	-110.003	-164.429	26.8445	337.544	-398.405	848.535	316.898	-374.898	1065.2	259.619	-427.984	489.59	247.878	-606.349	99.1012	285.237	-506.906	39.991
1173	0	-126.566	-432.937	873.047	-88.9901	-502.574	1088.05	-64.573	-355.88	485.476	-75.2124	-296.853	96.0117	-109.092	-164.292	27.5782	335.406	-395.037	848.279	314.228	-371.34	1065.06	257.946	-425.86	489.215	247.645	-606.261	99.5602	285.176	-506.834	39.9449
1174	0	-128.594	-430.694	872.778	-91.2639	-498.947	1088.16	-63.8028	-352.67	485.244	-72.7757	-295.626	96.7268	-108.198	-163.96	28.1428	333.206	-391.612	847.898	311.629	-367.81	1064.91	256.37	-423.895	488.856	247.458	-606.215	100.004	285.152	-506.757	39.9051
1175	0	-130.384	-429.053	872.984	-93.4992	-495.955	1088.21	-63.5775	-349.71	484.915	-70.5788	-294.353	97.2018	-108.047	-164.577	28.7698	331.043	-388.219	847.521	308.507	-363.74	1064.63	255.191	-422.133	488.635	247.337	-606.218	100.478	285.19	-506.677	39.8503
1176	0	-131.949	-427.169	873.053	-95.9228	-493.484	1088.2	-64.0183	-347.242	484.546	-67.6476	-291.091	96.2309	-107.557	-164.474	29.1656	328.774	-385.011	847.224	305.715	-359.873	1064.43	254.438	-420.374	488.682	247.22	-606.015	101.013	285.174	-506.604	39.7608
1177	0	-133.536	-424.246	872.752	-98.3318	-491.249	1088.26	-64.353	-345.557	484.095	-66.2838	-290.339	96.2244	-107.143	-164.169	29.4149	326.576	-381.899	847.161	303.045	-355.721	1064.04	253.187	-418.827	488.629	247.111	-605.915	101.526	285.245	-506.483	39.6969
1178	0	-135.485	-421.521	872.295	-100.628	-489.068	1088.43	-64.6432	-343.911	483.577	-65.3416	-289.886	96.221	-106.772	-163.838	29.5013	324.417	-379.095	847.168	300.435	-351.559	1063.73	252.51	-417.355	488.794	247.064	-605.771	102.048	285.328	-506.423	39.6466
1179	0	-137.499	-418.412	872.017	-102.838	-486.801	1088.68	-65.183	-342.516	483.219	-64.8053	-289.647	96.1897	-106.461	-163.544	29.5287	322.367	-376.645	847.096	297.856	-347.209	1063.32	251.852	-415.935	489.023	247.145	-605.54	102.768	285.417	-506.281	39.5828
1180	0	-139.51	-415.294	872.046	-104.993	-484.348	1089	-66.0239	-341.07	483.066	-64.5948	-289.257	96.0748	-106.357	-163.392	29.5574	320.383	-374.265	847.299	295.356	-342.95	1063.02	250.936	-414.495	489.214	247.188	-605.189	103.405	285.493	-506.207	39.5765
1181	0	-141.699	-412.43	872.177	-107.122	-481.646	1089.37	-67.0394	-339.648	483.086	-64.3691	-289.042	96.0253	-106.286	-163.289	29.5474	318.643	-371.955	847.591	292.505	-338.276	1062.72	250.37	-412.831	489.488	247.299	-604.808	104.289	285.504	-506.02	39.5349
1182	0	-143.892	-409.059	872.166	-109.252	-478.662	1089.78	-68.2942	-338.235	483.045	-64.4181	-288.876	96.0033	-106.143	-163.294	29.5336	316.469	-369.653	847.988	289.937	-334.131	1062.62	249.61	-411.112	489.908	247.297	-604.354	105.225	285.517	-505.89	39.4973
1183	0	-146.241	-405.821	872.267	-111.407	-475.394	1090.2	-69.5985	-336.484	483.055	-64.5534	-288.855	95.9591	-106.167	-163.235	29.4972	314.678	-367.449	848.405	287.245	-330.837	1062.79	249.286	-409.094	490.462	247.26	-603.819	106.323	285.614	-505.784	39.5462
1184	0	-148.476	-402.5	872.417	-113.61	-471.862	1090.63	-70.8142	-335.124	483.151	-64.6729	-288.727	95.8647	-106.33	-163.155	29.4886	312.834	-365.25	848.934	284.64	-326.854	1062.95	248.061	-406.905	490.767	247.154	-603.126	107.49	285.671	-505.655	39.6081
1185	0	-150.627	-399.168	872.544	-115.877	-468.103	1091.05	-71.9311	-334.074	483.268	-64.7549	-288.621	95.8203	-106.322	-163.152	29.4858	311.159	-362.992	849.463	282.038	-323.808	1063.39	247.161	-404.417	491.208	247.111	-602.425	108.855	285.712	-505.503	39.67
1186	0	-152.692	-396.287	872.908	-118.224	-464.173	1091.46	-72.9417	-333.248	483.321	-64.5252	-288.08	95.4145	-106.297	-163.079	29.4909	309.305	-360.705	849.966	279.294	-320.698	1063.78	246.801	-401.723	491.738	247.013	-601.604	110.395	285.854	-505.339	39.8931
1187	0	-154.709	-393.452	872.976	-120.661	-460.133	1091.83	-73.8992	-332.369	483.22	-64.6352	-288.363	95.6574	-106.205	-162.963	29.4844	307.452	-358.337	850.54	276.602	-317.39	1064.15	245.165	-398.627	491.813	246.833	-600.651	112.123	285.955	-505.212	40.1135
1188	0	-156.783	-390.655	872.813	-123.194	-456.053	1092.17	-74.9482	-331.264	483.044	-64.3608	-288.138	95.5644	-106.11	-162.893	29.525	305.802	-355.87	850.975	274.21	-315.062	1064.58	244.724	-395.068	492.248	246.781	-599.418	114.006	285.985	-504.911	40.2266
1189	0	-158.782	-388.24	872.652	-125.825	-452.003	1092.47	-75.7538	-330.158	482.964	-63.979	-287.545	95.3481	-106.038	-162.843	29.5693	303.94	-353.421	851.393	271.84	-312.167	1064.94	243.9	-390.898	492.592	246.719	-598.12	116.21	286.181	-504.705	40.5285
1190	0	-160.587	-385.39	872.476	-128.55	-448.051	1092.72	-76.6009	-328.636	482.647	-63.5461	-287.075	95.1743	-105.984	-162.852	29.6407	302.255	-350.866	851.902	269.321	-309.154	1065.12	243.291	-386.053	492.859	246.652	-596.573	118.622	286.262	-504.414	40.732
1191	0	-162.563	-382.958	872.343	-131.361	-444.256	1092.91	-77.4082	-326.783	482.219	-63.1477	-286.917	95.0461	-105.836	-162.754	29.6936	300.424	-348.374	852.297	266.894	-306.638	1065.45	242.131	-380.4	493.104	246.743	-594.803	121.348	286.422	-503.981	40.9204
1192	0	-164.318	-380.111	871.804	-134.243	-440.666	1093.05	-78.0682	-325.077	481.896	-62.6587	-286.561	94.8591	-105.802	-162.737	29.779	298.721	-345.8	852.754	264.524	-304.054	1065.64	241.462	-373.949	493.259	246.72	-592.351	124.149	286.595	-503.46	41.155
1193	0	-166.275	-377.771	871.258	-137.176	-437.313	1093.13	-78.6364	-323.082	481.72	-62.0008	-285.705	94.4569	-105.469	-162.242	29.5492	296.774	-343.185	853.093	262.141	-301.199	1065.62	240.973	-366.687	493.484	247.031	-589.713	127.385	286.81	-502.943	41.5055
1194	0	-168.011	-374.82	870.5	-140.131	-434.206	1093.15	-78.0958	-321.783	481.924	-61.7356	-285.206	94.1077	-105.413	-162.247	29.5979	295.003	-340.57	853.376	259.895	-298.538	1065.64	240.885	-358.846	493.692	247.391	-586.681	131.001	287.179	-502.437	42.0626
1195	0	-169.911	-372.344	869.855	-143.076	-431.33	1093.11	-78.8136	-319.81	481.424	-61.2973	-284.503	93.7641	-105.503	-162.295	29.8539	293.219	-337.891	853.621	257.558	-296.95	1065.62	240.619	-350.34	493.871	247.87	-583.229	134.919	287.515	-501.596	42.6638
1196	0	-171.631	-369.217	869.021	-145.969	-428.643	1093.03	-79.7067	-317.871	480.78	-60.8631	-283.799	93.3405	-105.468	-162.176	29.9028	291.516	-335.297	853.779	255.245	-294.987	1065.39	240.729	-341.37	494.3	248.396	-579.259	139.121	287.643	-500.657	43.2753
1197	0	-173.496	-366.343	868.257	-148.763	-426.064	1092.89	-80.5704	-316.178	480.235	-60.5107	-282.95	92.8433	-105.39	-162.123	29.9401	289.813	-332.721	853.869	252.879	-293.029	1065.09	240.71	-332.118	494.653	248.803	-574.768	143.583	287.853	-499.505	44.2359
1198	0	-175.282	-363.461	867.619	-151.399	-423.477	1092.72	-81.1908	-315.403	480.038	-60.2489	-282.365	92.4629	-105.346	-162.029	29.9653	287.937	-330.104	853.867	250.493	-289.648	1064.55	241.405	-322.622	495.281	249.144	-569.711	148.325	287.976	-498.172	45.8837
1199	0	-176.949	-360.333	866.842	-153.815	-420.722	1092.51	-81.7561	-314.352	479.631	-60.0479	-281.855	92.0926	-105.308	-161.982	30.022	286.366	-327.57	853.767	248.221	-287.51	1064.07	241.674	-312.893	496.116	249.29	-564.049	153.266	287.815	-496.308	47.9769
1200	0	-178.376	-357.196	866.419	-155.952	-417.63	1092.29	-82.454	-313.224	479.396	-59.8525	-281.041	91.603	-105.298	-161.968	30.0764	284.849	-325.039	853.695	246.197	-285.494	1063.52	242.035	-303.054	497.168	249.287	-558.085	158.472	287.45	-494.245	50.4741
1201	0	-179.714	-354.308	866.066	-158.039	-414.704	1092.15	-83.5184	-311.923	478.892	-59.7984	-280.713	91.3194	-105.29	-161.963	30.1232	283.295	-322.789	853.734	244.527	-284.883	1063.09	242.559	-293.176	498.465	248.158	-551.268	163.71	287.194	-492.357	53.6244
1202	0	-180.86	-352.075	866.119	-160.029	-411.714	1092.03	-84.4703	-311.221	478.565	-59.8366	-280.506	91.1097	-105.288	-162.004	30.15	282.088	-320.638	853.843	242.963	-283.571	1062.41	242.525	-283.178	499.945	247.519	-544.378	169.595	286.457	-489.658	56.8277
1203	0	-182.049	-349.854	866.094	-159.984	-403.742	1091.05	-85.8197	-310.666	478.216	-59.9346	-280.363	90.8977	-105.302	-162.013	30.1779	280.902	-318.67	853.995	241.108	-281.665	1061.79	242.946	-273.162	501.771	246.594	-537.082	175.167	285.641	-486.993	60.5702
1204	0	-183.216	-348.058	866.198	-161.184	-400.673	1091.48	-87.58	-310.575	477.79	-60.1116	-280.492	90.7907	-105.3	-161.878	30.2015	279.827	-316.88	854.326	239.67	-280.511	1061.36	243.78	-263.263	504.177	245.244	-529.405	180.927	283.959	-482.409	64.6693
1205	0	-184.434	-346.569	866.314	-162.436	-397.912	1091.92	-88.7569	-310.217	477.706	-60.3343	-280.494	90.6434	-105.367	-162.024	30.134	278.8	-315.101	854.804	238.124	-279.068	1060.67	243.67	-253.341	506.751	243.687	-521.303	186.855	282.556	-478.528	69.1317
1206	0	-185.728	-345.363	866.404	-163.763	-395.433	1092.33	-89.319	-310.668	477.737	-60.6142	-280.452	90.5216	-105.382	-162.06	30.1376	277.919	-313.426	855.348	236.729	-277.421	1060.11	243.721	-243.816	509.423	241.635	-512.697	192.436	280.911	-474.802	74.3209
1207	0	-187.107	-344.411	866.441	-165.177	-393.208	1092.69	-89.8577	-311.137	477.927	-60.8844	-280.433	90.3958	-105.433	-162.07	30.1143	277.08	-311.839	855.798	235.311	-275.789	1059.55	243.816	-234.71	512.507	239.476	-504.369	198	278.871	-470.277	79.7458
1208	0	-188.571	-343.682	866.411	-166.674	-391.207	1092.98	-90.8075	-311.766	477.786	-60.9757	-280.628	90.2741	-105.428	-162.027	30.0795	276.322	-310.404	856.453	233.693	-273.816	1058.81	243.921	-225.966	515.623	237.311	-497.399	203.632	278.401	-468.374	85.5832
1209	0	-190.106	-343.143	866.306	-168.243	-389.396	1093.2	-91.856	-311.495	477.598	-61.0953	-280.7	90.2034	-105.453	-162	30.0734	275.416	-309.11	857.196	232.661	-272.681	1057.78	243.914	-217.684	518.819	234.131	-490.456	208.928	276.176	-462.089	90.1833
1210	0	-191.692	-342.761	866.128	-169.862	-387.741	1093.35	-92.9948	-311.438	477.296	-61.3853	-280.388	90.0892	-105.494	-162.075	30.0803	274.511	-307.958	858.098	230.993	-269.887	1058.22	244.589	-210.085	522.124	231.07	-483.895	213.401	273.693	-454.245	93.8358
1211	0	-193.3	-342.501	865.885	-171.504	-386.209	1093.43	-93.948	-311.25	476.996	-61.5105	-280.335	89.981	-105.473	-162.051	30.0671	273.55	-306.746	859.262	229.606	-266.964	1057.71	245.109	-203.263	525.352	228.323	-476.28	215.94	270.705	-444.658	97.1358
1212	0	-194.898	-342.33	865.588	-173.135	-384.766	1093.45	-94.7901	-311.096	476.793	-61.6208	-280.424	89.9533	-105.48	-162.042	30.0545	272.485	-305.619	860.676	228.432	-264.858	1056.89	245.034	-197.091	528.45	225.642	-467.703	217.259	267.285	-433.637	98.8164
1213	0	-196.449	-342.214	865.256	-174.72	-383.378	1093.44	-95.7262	-311.26	476.682	-61.7639	-280.399	89.9168	-105.505	-162.048	30.0557	271.425	-304.588	862.02	227.741	-263.618	1056.35	244.981	-191.396	531.449	223.431	-458.101	217.106	263.857	-422.018	99.1339
1214	0	-197.915	-342.123	864.907	-176.219	-382.014	1093.42	-96.3559	-311.028	476.735	-61.8904	-280.452	89.8729	-105.531	-162.072	30.0321	270.452	-303.754	863.566	227.184	-262.383	1055.47	245.016	-186.078	534.201	221.388	-448.019	215.98	260.31	-409.581	98.1271
1215	0	-199.258	-342.027	864.561	-177.596	-380.645	1093.4	-96.9511	-310.914	476.66	-61.99	-280.452	89.817	-105.529	-162.05	30.0323	269.58	-302.899	864.892	226.735	-260.729	1055.25	243.9	-181.147	536.81	219.404	-437.944	214.037	257.035	-396.538	96.2619
1216	0	-200.442	-341.901	864.239	-178.814	-379.247	1093.4	-97.5385	-310.702	476.615	-62.0741	-280.539	89.7874	-105.539	-162.062	30.0329	268.651	-301.92	866.03	225.54	-259.156	1055.4	243.699	-176.552	539.016	217.484	-427.333	211.032	254.379	-382.965	93.9121
1217	0	-201.436	-341.722	863.96	-179.841	-377.796	1093.44	-98.1189	-310.682	476.53	-62.2199	-280.466	89.6626	-105.596	-162.128	30.031	267.848	-300.964	866.992	224.601	-257.681	1054.93	243.415	-172.333	540.85	215.645	-416.266	207.111	252.089	-368.724	91.1376
1218	0	-202.211	-341.474	863.739	-180.65	-376.275	1093.54	-98.737	-310.691	476.483	-62.2345	-280.569	89.6976	-105.568	-162.068	30.0225	267.056	-299.943	867.775	224.025	-255.874	1055.11	243.167	-168.473	542.539	214.239	-404.665	202.404	250.148	-353.695	88.0251
1219	0	-202.759	-341.149	863.583	-181.232	-374.678	1093.71	-99.1032	-311.253	476.101	-62.3304	-280.572	89.6677	-105.576	-162.079	30.0199	266.238	-298.897	868.393	223.735	-254.257	1054.64	242.77	-164.948	543.863	213.173	-393.012	197.311	248.852	-338.078	84.7198
1220	0	-203.211	-340.553	863.45	-181.717	-372.809	1093.9	-99.4176	-310.059	475.825	-62.3899	-280.495	89.5993	-105.574	-162.079	30.0382	265.737	-297.745	869.177	223.182	-252.637	1054.46	242.244	-161.692	545.039	212.499	-381.063	191.839	247.904	-321.59	81.3278
1221	0	-203.624	-339.616	863.327	-182.164	-370.6	1094.1	-99.6045	-308.278	475.424	-62.4424	-280.469	89.5573	-105.563	-162.119	29.9676	265.23	-296.604	869.819	222.761	-251.102	1054.34	241.741	-158.846	545.956	212.318	-368.843	185.937	247.533	-304.944	77.8313
1222	0	-204.057	-338.286	863.201	-182.63	-367.998	1094.3	-99.8767	-306.805	475.301	-62.4371	-280.574	89.6307	-105.565	-162.126	29.9756	264.808	-295.315	870.334	222.414	-249.636	1054.21	241.119	-156.33	546.697	212.401	-356.32	179.836	247.568	-288.225	74.3585
1223	0	-204.533	-336.575	863.073	-183.14	-365.014	1094.49	-100.591	-308.391	475.847	-62.4946	-280.505	89.5723	-105.568	-162.132	29.9752	264.452	-294.11	870.743	222.08	-248.231	1054.07	240.345	-154.137	547.134	212.919	-343.679	173.662	248.227	-271.599	71.2705
1224	0	-205.052	-334.536	862.95	-183.445	-362.564	1094.42	-100.945	-308.09	475.85	-62.5698	-280.348	89.4994	-105.558	-162.124	29.9805	264.171	-292.894	871.016	221.747	-246.837	1053.89	239.589	-152.33	547.373	213.871	-330.895	167.474	249.129	-254.674	68.3328
1225	0	-205.598	-332.256	862.846	-183.776	-359.873	1094.36	-101.144	-307.366	475.818	-62.6246	-280.12	89.3368	-105.523	-162.103	29.9926	263.918	-291.579	871.156	221.435	-245.51	1053.72	238.856	-150.84	547.284	215.156	-318.19	161.487	250.725	-237.957	65.6621
1226	0	-206.14	-329.841	862.776	-184.103	-357.047	1094.33	-101.313	-306.691	475.758	-62.6303	-280.254	89.4124	-105.537	-162.129	30.0204	263.794	-290.324	871.206	220.889	-244.286	1053.73	237.684	-149.451	546.981	216.702	-305.65	155.758	252.113	-221.133	63.4186
1227	0	-206.642	-327.408	862.758	-184.391	-354.203	1094.36	-101.497	-305.965	475.738	-62.6308	-280.226	89.4471	-105.513	-162.065	30.0185	263.65	-289.024	871.047	220.729	-242.868	1053.36	236.816	-148.547	546.512	218.575	-293.187	150.237	253.756	-204.831	61.3972
1228	0	-207.067	-325.074	862.803	-184.602	-351.457	1094.45	-101.633	-305.297	475.741	-62.6543	-280.063	89.3068	-105.518	-162.074	30.0216	263.559	-287.851	870.87	220.713	-241.521	1053.03	235.714	-147.816	545.96	220.66	-281.284	145.207	256.29	-189.731	60.2178
1229	0	-207.381	-322.941	862.92	-184.701	-348.913	1094.61	-101.728	-304.787	475.763	-62.6276	-280.105	89.419	-105.527	-162.09	30.0284	263.466	-286.941	870.606	220.741	-240.2	1052.73	234.635	-147.23	545.282	222.818	-269.776	140.436	258.591	-175.143	58.9908
1230	0	-207.56	-321.089	863.108	-184.666	-346.65	1094.85	-102.003	-304.332	475.725	-62.5951	-280.192	89.4278	-105.517	-162.129	30.0397	263.569	-286.424	870.352	220.77	-238.863	1052.45	233.508	-146.636	544.359	224.983	-258.573	136.012	261.294	-161.501	58.3204
1231	0	-207.595	-319.564	863.356	-184.486	-344.714	1095.14	-102.059	-303.849	475.78	-62.6039	-280.168	89.4352	-105.51	-162.105	30.0341	263.987	-286.93	869.83	221.122	-237.435	1051.65	232.303	-146.005	543.384	227.287	-248.065	132.158	264.009	-148.599	57.9134
1232	0	-207.498	-318.366	863.64	-184.175	-343.105	1095.47	-102.074	-303.347	475.812	-62.5753	-280.092	89.4386	-105.509	-162.1	30.0329	264.596	-289.042	869.178	220.958	-236.029	1051.76	231.107	-145.47	542.332	229.577	-237.987	128.598	266.708	-136.495	57.9975
1233	0	-207.311	-317.427	863.911	-183.774	-341.754	1095.79	-101.626	-302.267	475.842	-62.5807	-279.875	89.3114	-105.403	-161.861	29.9769	262.881	-281.878	868.235	221.068	-234.523	1051.33	229.761	-144.866	541.159	231.765	-228.741	125.622	269.071	-125.287	58.3161
1234	0	-207.079	-316.672	864.159	-183.326	-340.589	1096.08	-101.859	-301.71	476.122	-62.5328	-280.051	89.45	-105.395	-161.829	29.9678	262.515	-279.463	867.112	221.287	-232.916	1050.86	229.914	-144.388	540.166	233.869	-220.135	123.112	271.109	-114.941	58.7731
1235	0	-206.898	-315.884	864.252	-182.932	-339.389	1096.22	-101.701	-301.195	476.326	-62.4644	-280.228	89.5406	-105.387	-161.891	29.987	262.614	-278.861	866.187	221.655	-231.344	1050.54	228.166	-144.008	538.946	235.712	-212.171	120.798	272.955	-105.35	59.3077
1236	0	-206.762	-315.073	864.407	-182.581	-338.166	1096.42	-101.116	-300.545	476.4	-62.3964	-280.152	89.5303	-105.402	-161.87	29.9996	262.74	-278.191	865.144	222.004	-229.72	1050.11	227.709	-143.948	538.018	237.366	-204.958	118.843	274.569	-96.8893	59.9418
1237	0	-206.588	-314.17	864.582	-182.192	-336.852	1096.64	-102.994	-299.208	475.724	-62.3989	-280.104	89.5582	-105.383	-161.875	29.977	262.848	-277.098	864.063	222.485	-228.038	1049.75	226.584	-143.867	537.075	238.639	-198.301	116.919	275.951	-89.1762	60.2997
1238	0	-206.371	-313.237	864.836	-181.761	-335.508	1096.94	-102.798	-298.904	475.791	-62.2906	-280.249	89.6638	-105.388	-161.881	29.9779	262.975	-275.995	862.878	222.946	-226.309	1049.33	225.273	-143.842	535.844	239.719	-192.258	115.164	276.678	-82.2304	60.4961
1239	0	-206.124	-311.832	865.364	-181.3	-333.693	1097.51	-102.6	-298.659	475.817	-62.2359	-280.273	89.717	-105.39	-161.913	30.0003	263.089	-274.864	861.595	223.785	-224.408	1048.91	225.458	-144.175	534.938	240.388	-187.131	113.458	277.257	-76.1206	60.4206
1240	0	-206.06	-310.561	865.322	-181.021	-332.01	1097.52	-102.333	-298.112	475.932	-62.2043	-280.262	89.8149	-105.398	-161.874	29.9865	263.276	-273.734	860.454	224.291	-222.64	1048.51	224.949	-144.621	533.759	240.661	-182.603	111.702	277.165	-70.9011	60.1059
1241	0	-205.279	-310.128	865.459	-180.026	-331.167	1097.7	-101.824	-297.571	476.172	-62.1315	-280.238	89.8437	-105.403	-161.905	30.0087	263.487	-272.295	859.448	224.936	-220.837	1048.14	224.61	-145.043	532.531	240.568	-178.723	109.873	276.748	-66.4517	59.3885
1242	0	-204.647	-309.169	865.69	-179.179	-329.796	1097.97	-101.292	-296.722	476.393	-62.0384	-280.213	89.9353	-105.382	-161.925	30.0309	263.779	-270.893	858.729	225.682	-219.04	1047.81	224.394	-145.788	531.308	240.207	-175.726	108.243	275.948	-62.9176	58.2914
1243	0	-204.232	-307.968	865.959	-178.55	-328.184	1098.29	-100.786	-296.306	476.681	-61.9924	-280.159	89.9364	-105.393	-161.936	30.0145	264.104	-269.525	858.153	226.484	-217.182	1047.39	224.145	-146.513	529.828	239.261	-173.08	106.914	274.7	-60.7653	57.3036
1244	0	-203.882	-306.195	866.367	-177.985	-326	1098.74	-100.254	-295.462	476.908	-61.9182	-280.2	90.0303	-105.368	-161.941	30.0302	264.526	-268.087	857.6	227.393	-215.292	1046.98	224.172	-147.314	528.556	238.286	-171.728	105.919	273.277	-59.7141	55.879
1245	0	-204.27	-303.383	866.459	-178.159	-322.777	1098.88	-99.7746	-294.546	477.116	-61.8412	-280.164	90.0833	-105.371	-161.92	30.0449	264.886	-266.34	857.032	228.325	-213.439	1046.54	223.92	-147.859	527.464	237.411	-172.159	104.95	272.359	-58.7504	54.546
1246	0	-203.321	-301.627	866.8	-176.996	-320.609	1099.27	-99.2136	-294.133	477.358	-61.7909	-280.134	90.1565	-105.365	-161.909	30.0426	265.45	-264.846	856.528	229.549	-211.548	1046.29	223.72	-147.969	526.411	237.319	-172.388	104.447	271.503	-58.1294	53.5195
1247	0	-202.318	-300.437	867.269	-175.778	-319.008	1099.78	-98.7414	-292.835	477.546	-61.6697	-280.157	90.2878	-105.362	-161.907	30.0417	266.069	-263.324	855.915	230.519	-209.695	1046.01	223.617	-147.527	525.828	237.391	-171.897	104.033	271.465	-57.8616	52.8789
1248	0	-201.398	-299.243	867.671	-174.644	-317.403	1100.23	-98.0343	-292.189	477.663	-61.5494	-280.123	90.3821	-105.478	-162.115	30.1062	266.796	-261.264	855.268	231.58	-207.766	1045.86	224	-146.526	525.912	237.555	-171.438	103.834	271.358	-57.539	52.0012
1249	0	-200.327	-297.8	867.989	-173.358	-315.548	1100.59	-97.4167	-291.292	477.829	-61.4334	-280.132	90.4889	-105.459	-162.149	30.1395	267.569	-259.195	854.876	232.811	-205.891	1045.75	224.162	-145.25	526.012	237.936	-170.946	103.72	271.507	-57.3	51.2902
1250	0	-199.176	-296.441	868.512	-171.993	-313.779	1101.16	-97.0454	-289.822	477.919	-61.2783	-280.243	90.6906	-105.425	-162.056	30.1398	269.452	-260.153	855.212	234.174	-204.008	1045.81	224.669	-143.952	526.244	238.386	-170.609	103.564	272.019	-57.2182	50.4431
1251	0	-198.037	-295.268	868.805	-170.639	-312.194	1101.5	-96.3215	-289.061	478.044	-61.1044	-280.313	90.8643	-105.386	-162.077	30.1626	270.214	-257.504	855.425	235.338	-202.23	1045.71	225.492	-142.485	526.428	238.842	-170.266	103.414	272.193	-56.9628	49.6629
1252	0	-196.845	-293.67	868.911	-169.232	-310.185	1101.65	-95.642	-287.828	478.295	-60.9647	-280.311	90.9403	-105.373	-162.04	30.1515	271.162	-255.186	855.973	236.7	-200.423	1045.69	226.043	-140.939	526.637	239.245	-169.688	103.216	272.182	-56.5727	48.7485
1253	0	-195.547	-292.469	869.148	-167.72	-308.573	1101.93	-94.5547	-287.42	478.448	-60.7918	-280.458	91.1775	-105.36	-161.961	30.182	272.042	-253.096	856.4	238.215	-198.707	1045.91	226.509	-139.263	526.546	239.715	-169.104	102.971	272.037	-56.1563	47.4765
1254	0	-194.287	-291.139	869.585	-166.246	-306.832	1102.41	-93.9279	-285.865	479.019	-60.6854	-280.466	91.2373	-105.314	-162.009	30.1997	273.228	-251.05	856.825	239.65	-197.053	1046.07	227.073	-137.603	526.344	240.067	-168.582	102.783	272.308	-55.9242	46.705
1255	0	-192.861	-290.009	869.949	-164.605	-305.29	1102.82	-91.3553	-285.85	480.033	-60.5473	-280.504	91.3563	-105.298	-161.951	30.1708	274.342	-248.992	856.917	241.14	-195.298	1046.17	227.834	-135.952	526.07	240.337	-168.081	102.616	272.417	-55.6825	46.0654
1256	0	-191.305	-288.168	870.123	-162.835	-303.039	1103.04	-90.534	-285.27	480.283	-60.3707	-280.502	91.4958	-105.273	-161.893	30.1472	275.664	-246.861	856.999	243.095	-193.535	1046.35	227.061	-134.315	525.581	240.549	-167.529	102.447	272.549	-55.5419	45.4888
1257	0	-189.614	-286.626	870.422				-89.732	-284.219	480.501	-60.1637	-280.478	91.6326	-105.197	-161.813	30.1147	276.932	-244.584	856.837	244.881	-191.722	1046.4	227.112	-132.775	525.173	240.556	-166.931	102.191	272.493	-55.1945	44.9071
1258	0	-188.2	-285.486	870.879				-88.8065	-282.967	480.554	-59.9352	-280.496	91.8002	-105.166	-161.781	30.1	278.424	-242.336	856.628	246.747	-189.811	1046.41	226.751	-131.212	524.414	240.573	-166.408	102.049	272.385	-54.9367	44.372
1259	0	-186.463	-283.892	871.244				-87.9488	-281.71	480.78	-59.6707	-280.468	91.8917	-105.101	-161.8	30.0532	279.934	-239.922	856.309	248.741	-187.821	1046.46	227.061	-129.707	524.015	240.572	-165.883	101.909	272.437	-54.8133	44.1349
1260	0	-184.767	-282.109	871.511				-87.1326	-280.73	480.909	-59.4791	-280.539	92.0831	-105.06	-161.698	30.0406	281.559	-237.453	855.845	250.542	-185.693	1046.39	230.734	-127.454	524.358	240.585	-165.628	101.897	272.27	-54.7303	43.9766
1261	0	-182.988	-280.61	871.957				-85.9759	-279.404	481.198	-59.2965	-280.603	92.2582	-105.02	-161.682	30.0276	283.253	-234.909	855.343	252.532	-183.515	1046.42	230.853	-125.71	523.881	240.513	-165.459	101.813	272.396	-54.7268	44.0295
1262	0	-181.183	-278.95	872.375				-84.8891	-278.014	481.446	-59.1162	-280.479	92.3727	-104.962	-161.628	30.0267	285.037	-232.322	854.82	254.423	-181.193	1046.34	231.001	-123.913	523.534	240.486	-165.198	101.705	272.396	-54.698	44.0246
1263	0	-179.291	-277.217	872.758				-83.7969	-276.658	481.672	-58.9526	-280.366	92.4518	-105.019	-161.87	29.9491	286.84	-229.668	854.24	256.489	-178.753	1046.35	231.283	-122.081	523.344	240.498	-164.826	101.569	272.34	-54.6682	43.9713
1264	0	-177.376	-275.708	873.289				-82.5793	-275.473	481.998	-58.7142	-280.235	92.6276	-104.951	-161.765	29.9866	288.643	-226.922	853.766	258.631	-176.237	1046.43	231.313	-120.106	523.064	240.599	-164.452	101.471	272.208	-54.5688	43.9059
1265	0	-175.387	-273.93	873.802				-81.3496	-274.122	482.253	-58.4969	-280.149	92.7886	-105.319	-162.395	30.2585	290.332	-224.164	853.422	260.349	-173.605	1046.34	231.808	-118.243	522.825	240.689	-164.226	101.369	272.17	-54.5491	43.8623
1266	0	-173.445	-272.434	874.29				-80.2582	-272.707	482.518	-58.3084	-280.123	92.9555	-105.378	-162.501	30.3437	291.973	-221.338	853.169	262.558	-170.944	1046.38	232.327	-116.242	522.635	240.813	-163.995	101.3	272.151	-54.5115	43.8499
1267	0	-171.316	-270.851	874.856				-79.0149	-271.596	482.903	-58.1459	-279.998	93.0603	-105.321	-162.442	30.3946	293.45	-218.488	853.022	264.862	-168.177	1046.35	232.972	-114.171	522.411	240.93	-163.756	101.244	272.139	-54.4586	43.8342
1268	0	-169.275	-269.367	875.353				-77.709	-270.297	483.173	-57.8807	-279.761	93.1875	-105.319	-162.269	30.4123	295.088	-215.712	852.868	267.018	-165.403	1046.24	233.678	-112.027	522.264	241.069	-163.48	101.15	272.116	-54.414	43.7534
1269	0	-167.243	-267.984	875.941				-76.4866	-268.974	483.566	-57.601	-279.533	93.3163	-105.281	-162.231	30.4279	296.605	-212.84	852.533	269.213	-162.526	1046.15	234.378	-109.843	521.962	241.178	-163.178	101.028	272.098	-54.3774	43.6955
1270	0	-165.046	-266.368	876.392				-75.0378	-267.687	483.85	-57.4327	-279.44	93.4704	-105.266	-162.222	30.4676	298.097	-209.835	852.165	271.453	-159.685	1046.09	235.296	-107.611	521.592	241.321	-162.912	100.934	272.066	-54.2642	43.5888
1271	0	-162.903	-264.886	876.914				-73.7071	-266.49	484.231	-57.1625	-279.043	93.506	-105.233	-162.157	30.4911	299.731	-206.799	851.862	273.661	-156.795	1046.01	236.307	-105.34	521.619	241.44	-162.507	100.828	272.01	-54.0737	43.3916
1272	0	-160.809	-263.679	877.447				-72.3337	-265.133	484.581	-56.8393	-278.612	93.6835	-105.185	-162.066	30.5189	301.373	-203.667	851.577	275.54	-153.925	1045.79	233.818	-103.574	520.527	241.585	-162.114	100.725	272.047	-53.9192	43.3054
1273	0	-158.602	-262.262	878.046				-71.1727	-263.152	484.833	-56.6824	-278.529	93.7783	-105.18	-162.063	30.5283	303.093	-200.392	851.406	278.185	-150.957	1045.86	234.969	-101.371	520.314	241.679	-161.689	100.669	271.975	-53.7188	43.0926
1274	0	-156.404	-260.891	878.566				-69.7674	-262.185	485.126	-56.3588	-278.049	93.9232	-105.165	-162.029	30.5237	304.766	-197.058	851.288	280.45	-148.042	1045.73	235.785	-99.2604	520.012	241.731	-161.276	100.546	271.963	-53.5355	42.9383
1275	0	-154.332	-259.742	879.229				-70.2434	-259.051	484.814	-56.2484	-278.056	94.1283	-105.116	-162.006	30.5357	306.66	-193.682	851.257	282.538	-145.263	1045.52	236.464	-97.182	519.622	241.783	-160.846	100.457	271.996	-53.32	42.8292
1276	0	-152.14	-258.158	879.751				-68.9418	-257.861	484.942	-56.268	-278.489	94.567	-105.083	-161.997	30.5359	308.452	-190.287	851.287	284.984	-142.295	1045.42	237.096	-95.3178	519.3	241.827	-160.445	100.347	271.959	-53.1145	42.6893
1277	0	-149.986	-256.753	880.334				-67.7219	-256.746	485.362	-56.063	-278.221	94.8054	-105.077	-161.985	30.5347	310.257	-186.76	851.287	286.985	-139.361	1045.17	237.689	-93.5827	518.963	241.878	-160.047	100.255	272.014	-53.0044	42.6224
1278	0	-147.771	-255.272	880.884				-66.3986	-255.24	485.68	-56.9829	-280.402	95.9069	-105.068	-161.973	30.5553	312.161	-183.31	851.258	289.37	-136.313	1045.11	238.388	-92.0422	518.622	241.846	-159.701	100.136	271.971	-52.8676	42.5283
1279	0	-145.645	-254.064	881.618				-65.0821	-253.779	486.155	-57.198	-281.18	96.6275	-105.071	-161.896	30.6051	314.001	-179.892	851.284	291.668	-133.192	1045.14	239.067	-90.61	518.19	241.757	-159.221	99.8308	271.94	-52.7452	42.4644
1280	0	-143.408	-252.212	882.282				-63.6007	-252.431	486.746	-56.9593	-280.672	96.8196	-105.041	-161.941	30.5688	315.802	-176.564	851.339	294.053	-130.12	1045.33	239.693	-89.4078	517.889	241.738	-159.001	99.7465	271.902	-52.6123	42.4349
1281	0	-141.027	-249.898	882.843				-62.0073	-250.41	487.13	-56.8454	-280.354	97.0506	-105.015	-161.894	30.6117	317.579	-173.244	851.349	295.966	-127.081	1045.03	240.6	-88.4347	517.606	241.759	-158.727	99.641	272.018	-52.5156	42.3965
1282	0	-138.755	-248.031	883.589				-60.9967	-249.365	487.816	-56.8033	-280.31	97.4692	-105.02	-161.911	30.5643	319.353	-170.073	851.242	297.949	-123.983	1045.07	241.302	-87.5152	517.356	241.785	-158.566	99.6431	272.037	-52.413	42.3716
1283	0	-137.999	-249.968	885.138				-59.8385	-247.972	488.42	-56.6071	-279.382	97.7458	-105.003	-161.948	30.5987	321.046	-167.011	851.209	300.594	-120.828	1045.44	242.085	-86.7852	517.091	241.742	-158.402	99.5299	272.065	-52.3664	42.3853
1284	0	-135.932	-248.538	886.062				-58.8155	-246.239	489.079	-56.5656	-278.902	98.0824	-105.012	-161.823	30.6018	322.603	-163.938	851.245	302.125	-118.016	1045.55	242.982	-86.1049	516.856	241.667	-158.194	99.4392	272.061	-52.3348	42.3806
1285	0	-133.763	-246.358	886.768				-57.8037	-244.723	489.727	-56.5437	-278.501	98.5328	-105.029	-161.832	30.6119	324.129	-161.136	851.29	303.125	-115.411	1045.7	243.851	-85.5614	516.55	241.587	-158.082	99.3081	271.955	-52.325	42.4245
1286	0	-131.787	-244.478	887.705				-56.7329	-243.188	490.328	-56.647	-278.219	99.1123	-105.084	-161.786	30.5431	325.838	-158.477	851.321	305.778	-112.395	1046.23	245.528	-85.0533	516.364	241.536	-157.956	99.1725	271.93	-52.3059	42.4663
1287	0	-130.034	-243.229	888.883				-55.9335	-241.453	491.043	-56.8014	-277.755	99.745	-105.142	-161.744	30.4667	327.36	-156.002	851.358	306.382	-110.099	1046.46	247.221	-84.6759	516.157	241.522	-157.869	99.0685	271.919	-52.2855	42.4601
1288	0	-128.38	-241.867	890.115				-55.1905	-239.636	491.922	-57.0087	-277.118	100.448	-105.242	-161.768	30.3994	328.943	-153.744	851.419	307.343	-107.778	1046.94	247.192	-84.3329	515.972	241.482	-157.795	98.9618	271.955	-52.3026	42.5157
1289	0	-125.829	-238.353	890.947				-54.5277	-237.68	492.908	-57.2682	-276.633	101.394	-105.298	-161.705	30.3237	330.51	-151.561	851.491	309.805	-105.146	1047.71	246.325	-84.1148	516.03	241.475	-157.752	98.8166	271.908	-52.3254	42.5373
1290	0	-124.417	-237.27	892.364				-53.551	-236.218	494.294	-57.54	-276.005	102.404	-105.372	-161.61	30.2309	332.113	-149.508	851.65	311.339	-102.906	1048.36	248.428	-83.9642	516.006	241.529	-157.76	98.6985	271.877	-52.3058	42.5167
1291	0	-122.728	-235.628	893.698				-52.772	-234.056	495.711	-57.7373	-275.502	103.68	-105.52	-161.587	30.1676	333.884	-147.626	851.872	313.231	-100.65	1049.12	250.742	-83.9991	516.003	241.631	-157.801	98.6032	271.823	-52.3275	42.5544
1292	0	-120.92	-233.282	895.079				-53.7224	-230.25	496.614	-57.9332	-274.702	104.899	-105.656	-161.516	30.0476	335.766	-145.863	852.175	315.076	-98.5068	1049.98	248.942	-84.225	515.79	241.579	-157.725	98.3809	271.79	-52.3153	42.5671
1293	0	-119.499	-232.239	896.73				-53.2221	-228.232	497.964	-58.2167	-273.83	106.181	-105.738	-161.394	29.5751	337.82	-144.194	852.682	316.364	-96.6014	1050.68	250.735	-84.3455	516.093	241.7	-157.778	98.3612	271.778	-52.3256	42.5579
1294	0	-118.342	-231.639	898.619				-52.6457	-226.009	499.618	-58.3413	-272.997	107.478	-106.071	-161.382	29.4258	337.355	-142.66	852.734	319.202	-94.3136	1051.9	251.729	-84.7969	516.21	241.774	-157.823	98.272	271.755	-52.3228	42.5617
1295	0	-117.657	-232.303	900.781				-52.1635	-223.935	501.301	-58.303	-272.373	109.183	-106.586	-161.645	29.3384	339.055	-141.068	853.275	321.042	-92.2681	1052.82	252.846	-85.3238	516.372	241.863	-157.845	98.1779	271.798	-52.3238	42.5727
1296	0	-116.438	-231.278	902.49				-53.503	-220.154	502.33	-58.0167	-271.736	110.836	-106.77	-161.474	29.0699	340.695	-139.502	853.806	322.744	-90.343	1053.89	253.959	-85.7859	516.569	241.944	-157.867	98.0537	271.727	-52.307	42.5448
1297	0	-114.966	-230.031	904.193				-53.6245	-217.434	503.695	-58.0323	-270.731	112.237	-107.059	-161.483	28.9804	342.107	-137.979	854.373	324.003	-88.4938	1054.68	254.921	-87.0268	516.778	242.059	-157.936	97.9834	271.734	-52.3152	42.5526
1298	0	-113.787	-228.686	906.016				-53.8546	-214.878	505.34	-57.6649	-269.555	113.772	-107.368	-161.343	28.87	343.274	-136.342	854.953	324.956	-86.7699	1055.47	256.075	-87.8457	517.026	242.12	-158.078	97.9152	271.784	-52.3298	42.5867
1299	0	-112.605	-227.347	907.781				-54.0351	-212.207	506.97	-57.4167	-268.454	115.294	-107.886	-161.197	28.7646	344.457	-134.759	855.617	326.245	-84.9025	1056.55	257.095	-88.8443	517.286	242.207	-158.183	97.8494	271.733	-52.3055	42.5352
1300	0	-111.511	-226.32	909.543				-54.1384	-209.445	508.608	-57.2441	-266.915	116.619	-108.588	-160.786	28.7021	345.459	-133.123	856.254	327.582	-82.9638	1057.4	258.289	-89.7938	517.566	242.229	-158.212	97.7087	271.74	-52.3344	42.5391
1301	0	-110.139	-224.097	910.965				-54.5558	-206.91	510.259	-57.2162	-265.303	118.043	-109.379	-160.24	28.486	346.443	-131.39	856.817	328.661	-81.0374	1058.38	259.374	-90.7686	517.793	242.437	-158.426	97.7621	271.753	-52.3462	42.5501
1302	0	-109.323	-223.031	912.778				-54.934	-203.72	511.858	-57.3413	-263.335	119.362	-110.588	-159.735	28.4597	347.423	-129.712	857.451	329.937	-79.1316	1059.34	260.588	-91.7093	518.087	242.47	-158.511	97.7106	271.722	-52.3243	42.5263
1303	0	-108.599	-222.409	914.515				-55.5143	-200.894	513.308	-57.553	-261.209	120.536	-111.762	-158.549	28.1581	348.274	-128.001	858.024	331.537	-76.975	1060.45	261.639	-92.5898	518.251	242.596	-158.66	97.6654	271.765	-52.3325	42.4989
1304	0	-107.782	-221.308	916.135				-56.3463	-197.922	514.777	-58.0462	-258.767	121.706	-113.322	-157.323	28.0948	348.964	-126.255	858.721	332.581	-74.9404	1061.26	262.755	-93.4328	518.468	242.658	-158.812	97.5618	271.783	-52.3397	42.5178
1305	0	-106.835	-219.849	917.614				-57.1522	-194.864	516.184	-58.7639	-255.979	122.788	-115.189	-155.677	28.0395	349.854	-124.336	859.2	333.195	-73.1492	1061.94	263.856	-94.2478	518.565	242.71	-158.892	97.4946	271.802	-52.3315	42.4912
1306	0	-106.108	-218.399	918.985				-58.0855	-191.522	517.559	-59.7974	-252.634	123.789	-117.085	-153.154	27.7913	350.744	-122.577	859.75	334.975	-70.9658	1063.03	264.78	-94.8511	518.69	242.785	-158.969	97.4312	271.888	-52.3231	42.4547
1307	0	-105.297	-216.574	920.175				-59.1454	-188.144	518.804	-61.2582	-248.942	124.665	-119.344	-150.027	27.7153	351.471	-120.662	860.194	335.478	-69.158	1063.62	265.941	-95.3727	518.825	242.81	-159.079	97.426	271.916	-52.304	42.4309
1308	0	-104.533	-214.981	921.383				-60.4492	-184.729	520.068	-63.0236	-244.518	125.381	-121.815	-146.266	27.7366	352.286	-118.797	860.607	335.529	-67.4644	1064.02	266.945	-95.7635	518.831	242.921	-159.137	97.3124	271.922	-52.2731	42.413
1309	0	-103.799	-213.252	922.388				-61.8552	-181.262	521.268	-65.3421	-239.554	126.003	-124.462	-141.711	27.8167	352.982	-116.762	860.916	336.953	-65.4174	1064.56	267.978	-95.974	518.943	242.993	-159.196	97.2401	271.957	-52.2017	42.299
1310	0	-103.131	-211.575	923.353				-63.1859	-177.185	522.422	-68.2376	-234.524	126.772	-127.084	-135.925	27.803	353.801	-114.743	861.254	338.307	-63.3653	1065.34	268.876	-96.1963	518.903	243.047	-159.205	97.1592	271.986	-52.2227	42.3543
1311	0	-102.411	-209.653	924.195				-64.9638	-173.692	523.499	-71.6463	-228.608	127.156	-129.819	-129.34	28.0245	354.5	-112.682	861.533	338.783	-61.6263	1065.59	269.733	-96.2699	518.887	243.052	-159.233	97.0901	272.001	-52.2074	42.3361
1312	0	-101.791	-207.821	924.925				-66.63	-169.67	524.553	-75.1828	-222.062	127.53	-132.562	-121.896	28.6502	355.158	-110.638	861.739	339.556	-59.7546	1065.97	270.52	-96.2079	518.778	243.087	-159.215	97.0075	272.031	-52.211	42.3213
1313	0	-101.144	-205.876	925.575				-68.5421	-165.561	525.539	-78.9905	-215.059	127.941	-135.355	-113.407	29.6278	355.795	-108.536	861.737	340.955	-57.6719	1066.52	271.257	-95.8799	518.708	243.204	-159.171	96.9316	272.084	-52.2439	42.3351
1314	0	-100.664	-204.241	926.034				-70.2639	-160.979	526.544	-83.0284	-207.787	128.569	-138.34	-104.52	30.9733	356.383	-106.488	861.694	341.729	-55.8342	1066.69	271.746	-95.4508	518.543	243.182	-159.116	96.8878	272.098	-52.1747	42.2424
1315	0	-100.054	-201.987	926.643				-72.1075	-156.458	527.562	-87.3587	-199.867	129.045	-141.315	-94.8899	32.3987	356.893	-104.424	861.666	341.518	-54.3881	1066.79	272.257	-94.7031	518.407	243.092	-159.053	96.8531	272.094	-52.2424	42.3375
1316	0	-99.6646	-200.075	927.035				-73.9574	-151.878	528.571	-91.8361	-191.505	129.638	-144.548	-84.99	33.8508	357.306	-102.397	861.536	342.888	-52.4471	1067.4	272.475	-93.69	518.178	243.009	-158.911	96.7066	272.167	-52.2625	42.2947
1317	0	-99.3696	-198.04	927.517				-75.5378	-146.967	529.545	-96.3442	-182.983	130.348	-147.786	-74.7787	35.4336	357.761	-100.359	861.396	342.853	-51.0209	1067.16	272.51	-92.4829	517.89	242.987	-158.824	96.7775	272.142	-52.2288	42.3155
1318	0	-98.8591	-195.469	927.787				-77.0464	-142.502	530.559	-100.958	-174.312	131.025	-151.279	-64.6808	37.2295	358.147	-98.3565	861.199	343.695	-49.3848	1067.37	272.537	-91.0159	517.572	242.896	-158.674	96.7566	272.133	-52.3391	42.4141
1319	0	-98.4893	-193.064	928.097				-78.6882	-136.936	531.479	-105.392	-165.385	131.857	-154.87	-54.2925	39.0275	358.481	-96.2956	860.865	344.602	-47.6784	1067.64	272.408	-89.5042	517.168	242.76	-158.519	96.7037	272.122	-52.3433	42.4673
1320	0	-98.3435	-190.794	928.382				-81.7055	-129.442	532.268	-109.539	-156.301	132.78	-158.656	-43.9339	41.0599	358.63	-94.3134	860.461	345.524	-46.016	1067.5	272.243	-87.9749	516.865	242.634	-158.327	96.6934	272.111	-52.366	42.4902
1321	0	-98.1683	-188.089	928.665				-83.3739	-124	533.294	-113.596	-147.026	133.545	-162.658	-33.6732	43.3017	358.814	-92.1416	860.036	346.099	-44.4769	1067.62	272.056	-86.405	516.539	242.526	-158.188	96.5996	272.089	-52.3831	42.5025
1322	0	-97.893	-185.46	928.856				-85.2193	-118.562	534.501	-117.352	-137.793	134.497	-166.72	-23.3966	45.6269	358.969	-89.9314	859.667	346.173	-43.0765	1067.52	271.796	-84.8547	516.213	242.327	-157.953	96.468	272.011	-52.3863	42.5489
1323	0	-97.9757	-183.084	929.17				-87.1261	-112.695	535.573	-120.906	-128.626	135.557	-170.967	-13.3594	48.1224	358.953	-87.8785	859.351	346.816	-41.5323	1067.74	271.682	-83.1074	515.866	242.313	-157.909	96.6255	272.052	-52.42	42.6062
1324	0	-97.766	-179.956	929.357				-88.9892	-106.655	536.653	-124.178	-119.207	136.502	-175.278	-3.36688	50.7013	358.929	-85.5624	858.94	347.384	-39.8418	1067.61	271.287	-81.3988	515.476	242.174	-157.836	96.6288	272.015	-52.4561	42.6535
1325	0	-97.8961	-177.717	929.57				-90.755	-100.553	537.711	-127.181	-109.886	137.65	-179.602	6.4918	53.3891	358.939	-83.1893	858.644	347.884	-38.146	1067.68	270.911	-79.792	515.162	242.04	-157.746	96.6558	271.971	-52.4581	42.7148
1326	0	-97.8283	-174.715	929.958				-92.6307	-94.7437	538.737	-130.118	-100.901	138.667	-183.924	16.3037	56.1025	358.958	-80.8445	858.406	348.267	-36.5099	1067.88	270.54	-78.2828	514.815	241.923	-157.739	96.6519	271.883	-52.4915	42.7315
1327	0	-97.9655	-172.139	930.314				-94.3144	-88.8488	539.803	-132.491	-90.8973	139.646	-188.166	26.3935	59.1582	358.915	-78.3918	858.247	348.231	-34.9081	1067.93	270.348	-76.7046	514.492	241.78	-157.658	96.5515	271.916	-52.5384	42.7942
1328	0	-97.947	-169.051	930.545				-95.9534	-82.9902	540.957	-135.166	-82.5984	140.917	-192.077	36.4283	61.7457	358.723	-75.965	858.11	348.869	-32.8733	1068.1	270.183	-75.0649	514.162	241.696	-157.632	96.5669	271.92	-52.6058	42.8266
1329	0	-97.9982	-165.895	930.595				-97.5019	-77.0931	541.929	-137.424	-72.954	141.913	-196.2	45.5996	64.5892	358.557	-73.4193	857.993	348.732	-31.0346	1068.32	270.013	-73.4452	513.831	241.652	-157.669	96.6868	271.952	-52.6185	42.8783
1330	0	-98.1655	-163.07	930.838				-98.996	-71.487	542.902	-139.521	-63.0981	142.814	-199.481	56.0504	67.0264	358.53	-70.8193	857.958	349.027	-29.0184	1068.65	269.798	-71.8668	513.544	241.575	-157.603	96.7311	271.98	-52.6709	42.893
1331	0	-98.442	-160.21	931.07				-100.333	-65.787	543.767	-141.597	-53.4293	143.922	-203.236	64.9751	69.8861	358.269	-68.1952	857.921	349	-26.9004	1068.76	269.648	-70.2088	513.215	241.452	-157.516	96.6208	271.987	-52.6734	42.8944
1332	0	-98.5133	-157.004	931.072				-101.401	-60.032	544.544	-143.632	-43.8475	145.057	-206.368	74.9027	72.5113	358.045	-65.6153	857.884	348.983	-24.7198	1069.11	269.543	-68.5239	512.929	241.476	-157.47	96.7102	272.062	-52.7005	42.9705
1333	0	-98.8613	-154.095	931.172				-102.473	-54.4692	545.323	-145.725	-34.1761	146.224	-207.916	87.2591	74.5253	357.801	-62.9882	857.896	348.683	-22.456	1069.48	269.366	-66.7493	512.608	241.442	-157.373	96.7531	272.049	-52.6785	42.975
1334	0	-99.0652	-150.653	930.992				-103.406	-48.8878	546.06	-147.747	-24.7838	147.353	-211.12	95.8939	77.0949	357.581	-60.3726	857.925	348.42	-20.104	1070.17	269.095	-65.1132	512.284	241.353	-157.271	96.8123	272.034	-52.682	42.9581
1335	0	-99.538	-147.732	930.753				-104.327	-43.1391	546.732	-149.741	-15.1188	148.464	-213.022	105.918	79.3228	357.403	-57.736	857.934	348.333	-17.719	1070.93	268.977	-63.3559	511.959	241.32	-157.141	96.7977	272.068	-52.6747	42.9666
1336	0	-99.8746	-144.346	930.607				-105.134	-37.2628	547.394	-151.629	-5.75785	149.599	-214.573	115.996	81.4066	357.137	-55.0774	857.956	349.453	-18.351	1069.67	268.744	-61.6064	511.591	241.261	-157.021	96.8379	272.09	-52.6897	42.9863
1337	0	-100.214	-141.088	930.254				-105.816	-31.4577	547.956	-153.329	3.71851	150.607	-214.793	127.991	82.8445	356.957	-52.4408	858.023	349.538	-17.2019	1069.95	268.454	-60.0843	511.266	241.245	-156.921	96.8821	272.151	-52.6629	42.9796
1338	0	-100.755	-138.02	929.925				-106.436	-25.6783	548.458	-154.9	12.797	151.597	-215.476	138.059	84.3356	356.748	-49.6669	858.101	349.597	-14.4937	1070.47	268.264	-58.3386	510.928	241.176	-156.858	96.9152	272.132	-52.6336	42.9682
1339	0	-101.097	-134.397	929.628				-107.069	-19.8595	548.976	-156.33	21.7402	152.491	-215.881	147.792	85.5328	356.494	-46.989	858.131	350.249	-12.9745	1070.84	268.318	-56.5828	510.669	241.107	-156.701	96.9292	272.118	-52.6317	42.9529
1340	0	-101.549	-130.828	929.157				-107.608	-14.0925	549.289	-157.472	30.7795	153.04	-216.042	157.318	86.7318	356.331	-44.2217	858.159	350.195	-11.1688	1071.15	268.059	-54.7926	510.32	241.05	-156.587	96.9717	272.163	-52.6102	42.9277
1341	0	-101.979	-126.915	928.789				-108.186	-7.91805	549.333	-158.535	38.6579	153.764	-216.087	165.975	87.8383	355.807	-41.5216	858.028	349.905	-8.91919	1071.44	267.778	-52.9217	510.012	240.936	-156.49	96.9923	272.157	-52.5842	42.9098
1342	0	-102.454	-123.127	928.188				-108.391	-2.4984	549.566	-159.369	46.7234	154.259	-215.799	174.535	88.5896	355.452	-38.7546	857.914	349.649	-6.77092	1071.67	267.544	-50.7673	509.557	240.863	-156.365	97.0335	272.15	-52.5579	42.8615
1343	0	-102.913	-119.267	927.62				-108.649	3.07935	549.624	-159.805	54.6967	154.481	-215.58	182.831	88.9763	354.991	-35.9898	857.777	349.21	-4.49923	1071.81	267.197	-48.6216	509.116	240.763	-156.225	97.09	272.174	-52.526	42.862
1344	0	-103.43	-115.21	926.981				-108.735	8.57362	549.481	-160.437	61.518	154.747	-214.93	190.658	89.3887	355.316	-33.1548	857.69	348.777	-2.35434	1071.95	266.89	-46.4456	508.732	240.648	-156.185	97.1578	272.201	-52.491	42.8857
1345	0	-104.003	-111.096	926.232				-108.645	13.9789	549.069	-160.507	69.4635	154.596	-213.952	198.612	89.268	354.14	-30.3322	857.638	348.265	-0.010858	1072.01	266.541	-44.1561	508.229	240.524	-156.037	97.1535	272.16	-52.4526	42.8473
1346	0	-104.606	-106.977	925.423				-108.486	19.1434	548.6	-160.584	76.3789	154.398	-212.792	206.034	88.9903	355.815	-27.5167	857.604	347.773	2.68264	1072.04	266.134	-41.9538	507.67	240.423	-155.953	97.2464	272.187	-52.4626	42.8458
1347	0	-104.999	-102.14	924.448				-108.139	24.2109	547.846	-160.373	83.4435	153.959	-211.402	213.264	88.3185	355.46	-24.8476	857.308	347.291	4.86109	1072.06	265.759	-39.5923	507.171	240.302	-155.843	97.329	272.169	-52.4005	42.809
1348	0	-104.951	-96.257	923.144				-107.598	28.9132	546.984	-160.26	89.818	153.495	-209.471	221.259	87.5873	354.918	-22.0575	856.963	346.769	7.1264	1071.99	265.441	-37.2091	506.739	240.207	-155.741	97.4261	272.207	-52.3927	42.7923
1349	0	-105.658	-91.8582	922.172				-106.874	33.4476	545.873	-159.915	96.1097	152.995	-206.823	229.866	86.4124	354.281	-19.2563	856.665	346.191	9.51292	1071.96	265.052	-34.8353	506.19	240.096	-155.583	97.5117	272.166	-52.3436	42.7776
1350	0	-106.265	-87.3289	921.068				-106.075	37.5003	544.527	-159.297	102.639	152.038	-204.885	236.441	85.3384	353.807	-16.4798	856.408	345.492	12.0726	1071.79	264.746	-32.4585	505.653	240.01	-155.446	97.5882	272.157	-52.2836	42.7552
1351	0	-107.059	-82.9794	919.924				-105.143	41.299	542.973	-158.606	109.006	150.927	-203.019	242.365	84.296	353.357	-13.734	856.139	344.833	14.3231	1071.71	264.352	-30.0149	505.14	239.942	-155.252	97.713	272.151	-52.2638	42.7137
1352	0	-107.804	-78.6501	918.627				-104.054	44.7914	541.31	-157.672	114.867	149.763	-200.696	248.455	82.9639	352.675	-10.9963	855.852	344.044	17.0735	1071.54	263.915	-27.5304	504.549	239.852	-155.047	97.797	272.179	-52.2234	42.7011
1353	0	-108.514	-74.1153	917.342				-102.772	48.2959	539.458	-156.491	120.367	148.479	-198.203	254.387	81.3755	351.986	-8.34067	855.546	343.227	19.6358	1071.24	263.439	-25.0671	503.963	239.771	-154.841	97.8972	272.172	-52.1622	42.676
1354	0	-109.268	-69.5853	915.896				-101.5	51.4791	537.368	-154.979	125.762	146.873	-195.588	259.692	79.4578	351.421	-5.55951	855.245	342.301	22.3062	1071	263.055	-22.5471	503.436	239.726	-154.676	97.9869	272.164	-52.1307	42.6159
1355	0	-110.004	-64.9119	914.344				-100.179	54.5634	535.279	-153.225	130.409	145.082	-192.691	264.546	77.3266	350.832	-2.77822	854.945	341.419	24.7761	1070.81	262.58	-20.0675	502.766	239.551	-154.415	97.9446	272.207	-52.1124	42.5856
1356	0	-110.89	-60.556	912.619				-98.7216	57.6976	533.032	-151.2	134.507	143.333	-189.652	268.877	74.8813	350.2	-0.0378861	854.596	340.502	27.3835	1070.62	262.145	-17.6126	502.16	239.513	-154.214	97.9949	272.282	-52.0205	42.4891
1357	0	-110.863	-53.9587	910.431				-97.283	60.7127	530.702	-148.786	138.469	141.02	-186.28	272.623	71.8585	349.581	2.59537	854.306	339.403	30.101	1070.32	261.738	-15.116	501.575	239.44	-154.035	98.0631	272.22	-51.9464	42.4765
1358	0	-111.947	-49.6691	908.763				-95.9225	63.737	528.34	-145.935	141.999	138.661	-182.64	275.799	68.5161	349.027	5.35118	854.07	338.181	32.8988	1070.15	261.362	-12.7243	500.992	239.372	-153.833	98.1764	272.198	-51.8848	42.3978
1359	0	-112.462	-44.3213	906.467				-94.9136	67.1997	525.836	-143.196	144.346	136.09	-178.61	278.242	64.6768	348.268	8.06347	853.765	336.972	35.5141	1069.82	261.013	-10.2687	500.467	239.32	-153.628	98.3137	272.265	-51.7916	42.3285
1360	0	-112.971	-39.1395	904.518				-93.0867	69.6296	523.348	-139.75	146.737	133.367	-174.262	279.969	60.5758	347.595	10.7245	853.466	335.767	38.1693	1069.59	260.658	-7.81018	499.896	239.27	-153.377	98.5379	272.243	-51.7086	42.2405
1361	0	-113.934	-34.9673	902.746				-90.7705	70.9097	520.94	-136.117	148.211	130.419	-169.675	280.888	56.0302	346.849	13.5463	853.207	334.507	40.866	1069.34	260.298	-5.29836	499.295	239.199	-153.16	98.6943	272.289	-51.5959	42.1908
1362	0	-115.054	-30.9374	901.145				-90.0269	74.3274	518.327	-132.517	149.684	127.273	-164.82	281.098	51.1924	346.109	16.294	852.988	333.31	43.7449	1069.1	259.889	-2.76935	498.754	239.123	-152.992	98.7889	272.315	-51.54	42.1303
1363	0	-115.772	-25.9153	898.839				-88.5905	77.0145	515.628	-128.593	150.222	124.162	-159.464	280.916	46.0524	345.188	19.1434	852.729	331.734	46.8598	1068.8	259.405	-0.196274	498.132	239.057	-152.77	98.9282	272.346	-51.468	42.0924
1364	0	-117.221	-22.4279	897.2				-86.9389	79.685	512.8	-124.664	150.822	120.63	-153.811	280.326	40.5541	344.259	22.0055	852.375	330.279	49.7901	1068.32	258.964	2.40764	497.506	238.958	-152.593	99.0735	272.325	-51.354	42.0058
1365	0	-117.616	-16.3343	894.809				-85.4305	81.7328	509.915	-120.893	150.173	117.386	-148.029	279.324	35.0107	343.28	25.0409	851.975	328.796	53.0281	1067.93	258.519	5.02246	496.876	238.873	-152.397	99.2475	272.416	-51.3364	41.945
1366	0	-118.847	-11.9826	892.841				-83.6186	83.6766	506.974	-116.771	149.829	113.956	-142.045	277.641	29.5251	342.28	28.003	851.58	327.097	56.1521	1067.55	257.963	7.70785	496.157	238.802	-152.287	99.469	272.455	-51.2394	41.8348
1367	0	-120.276	-8.03468	891.207				-81.9753	85.4845	504.003	-112.23	148.555	110.847	-137.463	276.484	29.5459	341.162	31.0374	851.244	325.642	59.2823	1067.19	257.503	10.3624	495.608	238.716	-152.161	99.7358	272.513	-51.1776	41.777
1368	0	-121.544	-3.57937	889.197				-80.0999	86.889	501.01	-106.728	147.135	109.146	-134.7	276.442	31.055	340.027	34.1665	850.784	324.541	62.3642	1066.48	257.035	13.0927	494.961	238.719	-152.104	100.044	272.63	-51.1225	41.6506
1369	0	-122.887	1.23547	887.116				-77.9116	88.2821	498.003	-103.162	147.522	106.494	-132.11	276.912	31.9827	338.714	37.2871	850.256	322.099	66.1125	1066.05	256.561	15.9194	494.315	238.701	-152.004	100.346	272.681	-51.0604	41.4935
1370	0	-124.201	6.16562	884.989				-75.7181	89.8872	494.818	-99.7779	147.912	104.362	-129.838	277.553	33.1031	337.32	40.4747	849.861	320.392	69.8087	1065.54	256.08	18.7867	493.665	238.701	-151.921	100.589	272.76	-50.904	41.287
1371	0	-125.59	11.1535	882.903	-81.9902	-58.4742	1096.13	-73.8284	91.4625	491.782	-96.5823	147.956	103.08	-128.711	277.637	33.9252	336.108	43.7665	849.381	318.693	73.0757	1065.04	255.496	21.563	492.941	238.642	-151.883	100.893	272.765	-50.8796	41.2387
1372	0	-126.991	16.2295	880.744	-84.52	-52.8922	1094.85	-72.4542	93.0104	489.558	-93.178	148.331	102.458	-128.193	277.596	34.2964	334.498	47.0794	848.915	316.738	76.8429	1064.32	254.888	24.2377	492.291	238.504	-151.607	101.093	272.878	-50.7744	41.1471
1373	0	-128.511	21.0364	878.791	-87.1433	-47.5282	1093.42	-71.5672	95.1676	487.946	-89.8888	150.578	101.622	-127.665	277.767	34.4997	333.054	50.4409	848.402	314.894	80.6254	1063.75	254.058	27.0802	491.526	238.565	-151.553	101.544	272.911	-50.8231	41.1087
1374	0	-130.121	25.9582	877.134	-89.7271	-42.2686	1092.23	-70.1208	96.9431	487.054	-87.8844	151.658	100.669	-127.493	277.735	34.7478	331.483	53.7602	847.937	312.947	84.1133	1063.22	253.118	29.9272	490.753	238.553	-151.388	101.933	272.941	-50.7635	41.0835
1375	0	-131.797	30.6246	875.962	-92.4226	-37.6492	1091.24	-70.059	101.596	486.77	-86.5725	152.203	100.102	-127.119	278.059	34.8757	329.998	57.1747	847.543	311.004	87.6767	1062.86	251.877	32.701	490.114	238.466	-151.125	102.365	272.976	-50.7922	41.0997
1376	0	-133.458	34.7475	874.981	-95.1123	-33.1139	1090.75	-69.5396	104.854	486.896	-85.861	153.547	100.04	-127.06	278.253	34.9234	328.197	60.6155	847.107	308.816	91.0986	1062.52	250.592	35.7382	489.41	238.414	-150.836	102.833	272.95	-50.6813	41.0648
1377	0	-135.144	38.5987	874.634	-97.5361	-28.5881	1090.47	-69.9204	108.577	487.321	-86.1789	154.039	100.25	-127.071	278.379	34.8793	326.307	64.1234	846.803	306.44	94.9007	1062.25	249.167	38.5675	488.815	238.386	-150.522	103.366	273.089	-50.6535	41.0472
1378	0	-136.781	42.1176	874.808	-99.811	-25.0479	1090.39	-71.7784	113.11	487.877	-86.6723	153.644	100.4	-127.165	278.443	34.8113	324.476	67.5882	846.577	303.852	98.8039	1062.05	247.717	41.5212	488.381	238.26	-150.127	103.969	273.007	-50.584	41.0664
1379	0	-138.322	45.2453	875.532	-102.033	-22.2918	1090.7	-73.8504	116.658	488.428	-87.0193	153.888	100.361	-127.332	278.452	34.6751	322.517	71.1813	846.342	300.991	102.853	1061.89	246.146	44.4746	487.913	238.158	-149.722	104.787	273.045	-50.4518	41.0697
1380	0	-139.981	48.0578	876.802	-103.855	-18.4631	1091.49	-75.9533	119.297	489.156	-87.4595	154.317	100.364	-127.477	278.428	34.5425	320.361	74.7501	846.191	298.143	106.493	1061.9	244.691	47.3689	487.717	238.083	-149.149	105.702	273.036	-50.374	41.1598
1381	0	-141.629	51.2674	877.969				-77.6003	121.255	489.924	-88.1499	154.241	100.427	-127.615	278.477	34.4658	318.114	78.3441	845.843	295.354	110.023	1061.95	243.415	50.2693	487.705	238.039	-148.569	106.781	273.081	-50.13	41.135
1382	0	-143.649	53.6559	879.164				-79.0381	122.155	490.486	-88.7382	153.991	100.472	-127.798	278.357	34.423	315.763	81.8905	845.728	292.627	114.592	1061.74	242.132	53.0232	487.958	237.962	-147.866	108.127	273.068	-49.9767	41.1728
1383	0	-145.892	55.4604	880.291				-80.6699	122.565	490.476	-88.9125	154.318	100.226	-127.745	278.497	34.3045	313.228	85.2163	845.737	290.255	117.807	1061.83	241.127	55.7435	488.536	237.887	-147.108	109.576	273.193	-49.8728	41.2555
1384	0	-148.046	57.7123	880.59				-81.9942	122.448	490.285	-89.0652	154.376	100.096	-127.774	278.537	34.3158	310.928	88.3985	845.93	287.771	122.501	1061.73	240.063	58.3506	489.21	237.863	-146.246	111.005	273.252	-49.727	41.3115
1385	0	-150.469	59.682	881.274				-83.322	122.101	490.109	-89.1261	154.457	99.9607	-127.8	278.512	34.3097	308.441	91.515	846.52	285.181	127.911	1061.89	238.744	61.1149	489.961	238.027	-145.316	112.753	273.404	-49.5938	41.4498
1386	0	-152.916	61.5518	881.63				-84.3975	121.582	489.919	-89.1544	154.335	99.8941	-127.819	278.503	34.2991	306.061	94.5118	847.268	282.603	133.241	1062.01	239.627	64.1717	490.756	238.233	-144.252	114.581	273.651	-49.3962	41.588
1387	0	-155.393	63.7063	881.756				-85.4899	121.375	489.632	-89.2569	154.271	99.758	-127.824	278.495	34.3033	303.786	97.6034	848.057	280.158	137.751	1062.15	238.583	67.63	491.827	238.513	-142.964	116.436	273.816	-49.0632	41.6881
1388	0	-157.778	65.4013	881.794				-86.5642	121.429	489.508	-89.2316	154.32	99.4829	-127.816	278.474	34.278	301.582	100.674	848.887	277.7	141.777	1062.38	237.148	71.277	492.534	238.939	-141.641	118.433	274.021	-48.661	41.8802
1389	0	-160.16	67.2976	881.582				-87.8219	121.545	489.303	-89.0296	154.615	99.1312	-127.936	278.283	34.3265	299.467	103.869	849.842	275.161	146.537	1062.51	235.867	75.1245	492.854	239.095	-140.158	120.58	274.351	-48.3018	42.1068
1390	0	-162.429	69.0884	881.35				-88.9766	122.091	489.233	-88.7616	155.057	98.8082	-127.865	278.444	34.269	297.525	107.148	850.658	272.67	150.279	1062.81	237.498	79.4631	493.31	239.641	-138.314	122.725	274.636	-47.8476	42.2308
1391	0	-164.532	70.9608	881.147				-89.987	123.001	489.041	-88.6261	155.266	98.6279	-127.844	278.493	34.2784	295.643	110.527	851.388	269.973	155.096	1062.86	236.658	84.2171	493.84	239.991	-136.537	125.098	274.961	-47.417	42.5145
1392	0	-166.684	73.2442	880.82				-91.0058	124.197	488.878	-88.4503	155.306	98.4839	-127.829	278.448	34.2909	293.78	113.954	851.865	267.402	159.034	1063.18	235.813	89.4661	494.125	240.378	-134.447	127.682	275.216	-46.9577	42.7768
1393	0	-168.818	75.2328	880.553				-91.9884	125.511	488.703	-88.5136	155.116	98.2737	-127.844	278.477	34.2895	291.997	117.528	852.382	264.937	162.939	1063.16	234.887	96.2289	494.479	240.762	-132	130.59	275.479	-46.3001	43.0919
1394	0	-170.684	78.1134	879.919				-92.9872	126.875	488.519	-87.9544	155.313	98.0917	-127.831	278.503	34.3151	290.268	121.18	852.652	262.492	166.385	1063.12	234.055	102.875	494.712	241.067	-129.206	133.773	275.693	-45.6057	43.5602
1395	0	-172.621	81.1347	879.545				-93.8238	127.966	488.275	-87.3898	155.354	97.8016	-127.829	278.54	34.3243	288.515	124.986	852.769	260.124	169.73	1062.99	233.826	110.412	495.057	241.35	-125.892	137.505	275.85	-44.8121	44.0764
1396	0	-174.378	84.0551	879.111				-94.5728	128.923	488.012	-87.3485	155.251	97.5247	-127.807	278.578	34.3318	286.993	128.717	852.77	257.908	172.818	1063.06	233.513	118.931	495.438	241.532	-121.879	141.678	276.019	-43.7942	44.8702
1397	0	-175.995	86.7081	878.803				-95.3033	129.787	487.668	-87.1083	156.159	97.1396	-127.821	278.532	34.354	285.565	132.548	852.743	255.819	176.309	1062.71	233.485	128.28	496.013	241.865	-117.417	146.652	276.013	-42.819	46.0973
1398	0	-177.515	89.7372	878.301				-96.1106	130.604	487.4	-86.9921	156.364	96.8119	-127.812	278.567	34.3815	284.401	136.371	852.687	253.644	179.729	1062.18	233.523	138.526	496.918	241.912	-111.878	152.047	275.935	-41.4527	47.7446
1399	0	-178.942	92.9345	877.737				-96.9207	131.204	486.981	-86.8744	156.541	96.5988	-127.813	278.565	34.3808	283.206	139.941	852.765	251.779	183.469	1061.72	233.782	149.668	498.07	241.991	-105.597	157.932	275.578	-39.6993	50.3755
1400	0	-180.242	96.4326	877.1				-97.7452	131.945	486.601	-86.8685	156.633	96.3022	-127.821	278.58	34.3783	282.364	143.282	852.99	249.806	187.08	1061.22	234.038	161.533	499.497	240.63	-98.0276	163.932	275.143	-37.3923	53.8092
1401	0	-181.263	99.9851	876.634				-98.6524	132.73	486.179	-86.9239	156.637	96.1	-127.869	278.613	34.3834	281.593	146.433	853.293	248.089	190.057	1060.99	234.499	173.666	501.299	239.85	-90.1116	170.805	274.464	-34.8662	57.7737
1402	0	-182.385	103.361	876.444				-99.6274	133.158	485.712	-87.1656	156.464	95.9042	-127.864	278.629	34.3607	280.904	149.231	853.812	246.55	192.324	1060.73	234.882	185.894	503.417	239.002	-81.9174	177.755	273.517	-31.8712	62.4616
1403	0	-183.618	106.726	876.552				-100.548	133.223	485.242	-87.2858	156.482	95.7251	-127.893	278.634	34.3632	280.423	151.767	854.367	244.96	192.582	1060.18	235.355	197.92	505.777	237.796	-73.5336	185.147	272.149	-28.1812	67.8926
1404	0	-184.775	109.879	876.528				-101.553	133.491	484.95	-87.4734	156.577	95.4758	-127.63	278.163	34.2649	279.905	153.994	855.036	243.884	194.441	1059.9	235.994	209.381	508.408	235.853	-64.61	192.076	270.507	-23.549	74.1114
1405	0	-186.055	112.909	876.447				-102.273	133.703	484.783	-87.5941	156.503	95.3412	-127.912	278.594	34.352	279.426	155.913	855.604	242.463	197.159	1059.28	236.469	220.32	511.082	234.241	-56.3566	198.851	268.539	-17.5953	80.1964
1406	0	-187.258	115.413	876.38				-102.89	134.205	484.74	-87.829	156.731	95.1397	-127.912	278.629	34.3268	279.085	157.548	856.217	241.46	199.959	1059.27	236.944	230.604	513.991	232.064	-48.4905	204.888	267.383	-10.1319	85.1454
1407	0	-188.349	117.423	876.364				-102.543	133.314	485.003	-87.9618	156.735	95.0384	-127.957	278.609	34.2943	278.717	159.15	856.822	240.672	200.59	1058.51	237.397	240.209	517.066	229.491	-39.4437	209.241	265.378	-0.110021	89.9327
1408	0	-189.286	119.552	876.339				-103.142	133.489	484.939	-87.9569	156.444	95.0103	-128	278.633	34.3079	278.439	160.865	857.608	239.907	200.473	1057.7	237.738	249.03	520.252	227.009	-28.9652	211.778	262.774	11.5748	92.9188
1409	0	-190.119	121.396	876.198				-104.011	133.743	484.474	-88.0363	156.354	94.9935	-128.01	278.642	34.3089	278.285	162.458	858.553	239.695	202.334	1057.01	238.271	257.3	523.544	224.699	-17.2933	212.759	259.879	24.3045	94.2756
1410	0	-190.908	122.674	875.976				-104.37	134.951	484.923	-88.2571	156.675	94.9459	-127.768	278.013	34.1946	278.031	164.038	859.603	239.568	204.345	1056.25	238.79	265.266	526.904	222.451	-4.49791	212.202	256.909	38.6452	94.2098
1411	0	-191.591	123.702	875.741				-105.285	135.212	484.572	-88.3494	156.798	94.8636	-128.018	278.511	34.2873	277.933	165.192	861.199	239.099	204.95	1055.95	239.31	272.802	530.182	220.1	8.73431	210.449	254.131	54.625	93.1513
1412	0	-192.103	124.522	875.714				-105.623	136.086	484.954	-88.3996	156.788	94.9097	-128.053	278.59	34.2714	277.81	166.08	863.045	239.011	207.393	1055.63	239.875	279.817	533.237	218.087	23.0003	207.379	251.536	72.1367	91.2077
1413	0	-192.6	125.453	875.838				-106.099	136.917	485.047	-88.4878	156.861	94.9401	-127.793	278.022	34.144	277.607	166.827	865.145	239.059	210.09	1055.54	240.36	286.338	536.115	216.312	38.2698	203.026	249.275	90.9765	88.3438
1414	0	-192.904	126.514	875.938				-106.419	137.353	484.958	-88.5702	156.92	94.9798	-128.053	278.484	34.2666	277.294	167.584	867.215	238.531	213.263	1055.36	240.845	292.438	538.696	214.83	54.3431	197.766	247.591	110.999	85.0522
1415	0	-193.256	127.835	876.084				-106.731	137.816	484.833	-88.5934	156.901	95.0108	-128.053	278.541	34.2555	276.978	168.503	869.068	238.469	214.878	1055.07	241.197	298.053	541.16	213.837	71.0787	191.77	246.514	132.1	81.2637
1416	0	-193.424	129.379	876.259				-107.058	138.85	485.013	-88.6383	157.059	95.0085	-128.057	278.539	34.2526	276.845	169.688	870.218	238.854	215.768	1055.27	241.55	303.171	543.267	213.356	88.5615	185.169	245.851	154.194	77.2243
1417	0	-193.517	130.991	876.553				-107.246	140.224	485.242	-88.6593	157.087	95.023	-127.825	278.019	34.1536	276.947	171.082	870.959	239.174	217.181	1055.36	241.802	307.908	545.07	213.448	106.679	178.114	245.912	177.103	73.2717
1418	0	-193.185	131.986	876.686				-107.343	141.239	485.288	-88.6366	157.11	94.9976	-127.798	277.955	34.153	277.178	172.841	871.222	238.726	223.041	1055.7	241.857	312.124	546.538	214.188	125.38	170.928	246.599	200.404	69.3045
1419	0	-192.694	133.234	876.511				-107.27	142.142	485.311	-88.5849	157.232	95.0448	-127.8	277.937	34.1886	277.37	174.723	871.345	238.949	224.803	1055.74	242.009	315.878	547.64	215.512	144.419	163.801	247.926	224.146	65.759
1420	0	-192.622	135.172	876.52				-107.093	143.248	485.304	-88.5769	157.246	95.1347	-128.012	278.4	34.3022	277.591	176.57	871.492	239.673	226.379	1055.71	241.796	319.301	548.383	217.49	163.742	156.691	249.633	248.089	62.6911
1421	0	-192.256	138.283	876.394				-106.667	144.538	485.28	-88.4991	157.381	95.1177	-127.763	278.055	34.1833	277.879	178.601	871.565	240.189	228.202	1055.61	241.447	322.39	548.727	219.853	183.111	150.037	251.69	272.127	60.1424
1422	0	-192.197	142.159	876.405				-106.497	145.906	485.332	-88.4099	157.497	95.107	-127.768	277.977	34.1884	278.236	180.683	871.478	241.027	230.036	1055.55	241.004	325.108	548.756	222.637	202.357	143.836	253.868	295.981	58.3621
1423	0	-192.361	146.711	876.422				-106.193	147.266	485.353	-88.3652	157.609	95.161	-127.949	278.424	34.3061	278.714	182.914	871.241	241.918	232.012	1055.46	240.509	327.565	548.551	225.679	221.255	138.115	256.927	318.653	57.3983
1424	0	-191.57	150.352	876.438				-105.782	148.775	485.393	-88.3114	157.852	95.1676	-127.722	278.037	34.2267	279.323	185.234	871.112	242.67	234.201	1055.25	239.677	329.757	548.112	228.878	239.407	133.232	260.139	340.377	56.9669
1425	0	-191.035	154.35	876.559				-105.336	150.15	485.415	-88.2063	157.827	95.2853	-127.974	278.459	34.3561	280.004	187.757	870.982	243.71	236.414	1055.09	239.036	331.763	547.434	232.142	256.638	129.036	263.582	360.653	57.1985
1426	0	-190.123	157.527	876.704				-104.713	151.659	485.539	-88.1135	157.98	95.3099	-127.967	278.51	34.3694	280.825	190.353	870.81	244.505	238.78	1054.77	238.385	333.808	546.47	235.213	272.717	125.329	267.151	379.359	57.9721
1427	0	-189.064	160.499	876.906				-104.034	153.031	485.584	-87.9706	158.004	95.4482	-127.724	278.037	34.2904	281.748	193.163	870.534	245.787	241.277	1054.61	237.788	335.785	545.417	238.211	287.249	122.254	270.118	396.13	58.9489
1428	0	-187.73	163.405	877.09				-103.284	154.373	485.665	-87.8248	158.034	95.5527	-127.939	278.52	34.4062	282.842	196.073	870.13	246.84	243.962	1054.32	237.264	337.791	544.326	240.824	299.844	119.764	273.134	410.534	60.0808
1429	0	-187.128	166.649	877.368				-102.403	155.707	485.847	-87.5591	157.988	95.7147	-127.943	278.614	34.4215	283.85	199.195	869.573	248.382	246.78	1054.31	236.88	339.756	543.308	242.992	310.299	117.78	275.848	422.286	61.3031
1430	0	-185.351	169.138	877.553				-101.575	157.419	486.117	-87.3757	158.053	95.8568	-127.905	278.609	34.4419	284.809	202.465	868.664	249.59	249.803	1054.04	236.634	341.831	542.176	244.756	318.694	115.939	277.835	431.647	61.6819
1431	0	-183.832	170.844	877.753				-100.851	159.601	486.506	-87.0375	158.056	95.998	-127.914	278.619	34.4688	285.676	205.983	867.58	251.206	252.98	1053.83	236.695	343.722	541.045	246.164	325.04	114.06	279.392	438.665	61.3196
1432	0	-182.23	172.491	878.177				-99.9042	161.284	486.809	-86.876	158.063	96.2904	-127.877	278.566	34.4725	286.528	209.574	866.205	253.064	256.399	1053.77	236.57	345.247	539.532	247.158	329.291	112.059	280.463	443.365	60.3727
1433	0	-180.336	173.867	878.652				-98.8269	162.87	487.115	-86.5536	158.278	96.3069	-127.886	278.55	34.4762	287.572	213.279	864.7	254.843	260.045	1053.58	236.666	346.242	537.676	247.502	331.857	110.414	280.878	445.226	59.2108
1434	0	-178.478	175.146	879.317				-97.8625	164.649	487.54	-86.4042	158.433	96.539	-127.898	278.59	34.4702	288.691	217.288	863.005	256.753	263.875	1053.46	236.859	346.686	535.444	247.172	332.591	108.733	280.624	445.647	56.805
1435	0	-176.405	176.497	880.111				-96.9065	166.72	488.001	-86.1118	158.664	96.6206	-127.928	278.565	34.4858	289.885	221.605	861.332	258.89	268.024	1053.43	237.001	346.839	533.051	245.975	331.479	106.889	279.442	445.758	55.0815
1436	0	-174.727	178.796	880.9				-95.9667	168.968	488.52	-86.0161	158.726	96.9596	-127.909	278.589	34.4907	291.131	226.255	859.799	261.154	272.37	1053.35	236.981	346.818	530.731	244.985	331.839	105.818	278.137	446.796	53.6891
1437	0	-173.012	181.218	881.817				-94.9149	171.602	489.061	-85.8826	158.717	97.3181	-127.891	278.528	34.4986	292.514	231.162	858.458	263.116	277.035	1053.15	236.902	347.149	528.96	244.881	334.389	105.029	277.245	447.862	52.5689
1438	0	-171.178	184.123	882.667				-93.85	174.597	489.604	-85.6558	158.688	97.6925	-127.856	278.602	34.5131	294.175	236.28	857.523	265.44	281.876	1053.17	236.949	348.488	528.269	244.985	336.278	104.905	277.094	448.452	51.3077
1439	0	-168.834	185.882	883.307				-92.4754	177.257	490.132	-85.655	158.087	98.3157	-127.845	278.549	34.5575	295.943	241.595	856.884	267.769	286.856	1053.4	237.193	350.934	528.729	245.436	336.69	104.929	277.689	448.56	50.4066
1440	0	-166.016	187.141	884.38				-90.8412	179.641	490.631	-85.1224	157.98	98.7235	-127.8	278.494	34.5828	297.789	246.929	856.92	269.964	291.93	1053.58	237.439	354.114	529.599	245.832	337.288	104.923	277.464	448.899	49.8102
1441	0	-165.236	193.313	885.076				-89.3837	182.123	490.986	-85.0987	158.373	99.2012	-127.759	278.471	34.6296	299.435	252.123	857.513	272.677	296.875	1053.96	237.78	357.48	530.156	246.066	338.23	104.732	277.198	449.276	49.4252
1442	0	-163.457	197.74	885.621				-87.7259	184.206	491.414	-85.2145	158.13	99.7186	-127.731	278.548	34.6805	300.977	257.044	858.622	275.035	301.711	1054.39	238.44	360.788	530.21	246.272	338.991	104.555	277.029	449.552	48.9501
1443	0	-159.496	197.555	886.121				-86.1454	186.601	491.797	-84.8502	158.179	99.9989	-127.693	278.506	34.6972	302.865	261.721	859.915	277.276	306.339	1054.93	239.041	364.036	529.84	246.704	339.308	104.381	277.171	449.645	48.6297
1444	0	-157.869	201.657	886.798				-84.4691	188.368	492.184	-84.7349	158.858	100.331	-127.678	278.509	34.7106	304.757	266.314	861.101	279.755	310.734	1055.52	240.054	367.011	529.542	247.101	339.744	104.276	277.244	449.777	48.4436
1445	0	-155.258	205.627	887.238				-82.8018	190.335	492.65	-84.8585	158.824	100.785	-127.651	278.545	34.7418	306.792	271.079	861.973	281.95	314.874	1056	241.072	369.693	529.31	247.383	340.352	104.106	277.231	449.91	48.2333
1446	0	-152.702	208.583	887.547				-80.8863	191.375	492.808	-84.565	158.983	101.355	-127.629	278.527	34.7693	309.038	275.846	862.45	284.407	318.97	1056.55	242.29	372.226	529.065	247.577	340.679	103.919	277.255	450.055	48.1371
1447	0	-150.07	210.671	888.2				-79.2841	193.682	493.448	-84.2056	159.201	101.834	-127.567	278.566	34.824	311.504	280.663	862.748	286.874	323.126	1057.12	243.468	374.455	528.679	247.774	340.987	103.721	277.338	450.229	48.0429
1448	0	-147.267	213.169	888.721				-77.4039	195.53	493.834	-83.86	159.607	102.296	-127.532	278.561	34.8756	314.015	285.165	862.802	289.076	327.498	1057.51	244.822	376.364	528.236	248.022	341.376	103.483	277.428	450.374	48.0062
1449	0	-144.402	215.893	888.84				-75.5055	196.88	494.288	-83.6285	159.995	102.793	-127.46	278.614	34.8818	316.538	289.504	862.811	292.151	332.409	1058.33	246.19	378.128	527.882	248.262	341.776	103.236	277.208	450.541	47.7293
1450	0	-141.701	218.189	889.567				-74.1898	199.004	494.741	-83.5438	160.317	103.454	-127.412	278.632	34.9223	319.076	293.366	862.9	294.579	338.329	1059.25	247.609	379.894	527.622	248.533	342.068	103.041	277.315	450.663	47.7595
1451	0	-138.975	220.864	889.983				-72.5425	201.068	495.382	-83.1015	160.341	104.233	-127.39	278.665	34.9397	321.793	297.194	862.971	296.463	344.909	1059.91	249.979	381.659	527.531	248.791	342.312	102.856	277.063	450.859	47.4416
1452	0	-136.359	223.002	890.648				-71.26	203.185	496.18	-82.9996	160.778	104.959	-127.384	278.605	34.9224	324.274	300.691	862.921	299.411	343.491	1059.16	249.691	383.32	527.159	249.036	342.579	102.673	277.092	451.003	47.3905
1453	0	-133.621	225.436	891.34				-70.9405	206.468	496.594	-82.8702	161.239	105.72	-127.309	278.738	34.9112	326.695	303.935	862.787	302.128	340.847	1059.38	251.637	384.796	527.054	249.318	342.882	102.473	277.036	451.147	47.2698
1454	0	-131.2	227.653	892.296				-69.8749	208.746	497.364	-82.879	161.825	106.656	-127.364	278.653	34.9417	329.025	307.156	862.602	304.802	343.608	1060.24	252.852	386.102	526.913	249.445	342.954	102.386	276.923	451.239	47.142
1455	0	-129.719	227.963	893.809				-68.7675	210.686	498.469	-82.6189	162.341	107.638	-127.386	278.614	34.8992	331.172	310.046	862.46	307.02	348.817	1060.93	254.058	387.069	526.82	249.621	343.092	102.222	276.844	451.311	47.0598
1456	0	-127.506	229.749	895.164				-67.8891	213.171	499.52	-82.5156	162.846	108.967	-127.367	278.731	34.8678	333.184	312.843	862.269	309.35	353.01	1061.45	255.066	387.917	526.614	249.787	343.171	102.123	276.742	451.374	47.0632
1457	0	-125.572	231.254	896.576				-67.0553	215.533	500.737	-82.4415	163.863	110.127	-127.468	278.711	34.8268	335.081	315.291	862.144	311.847	356.419	1061.91	256.209	388.409	526.516	249.89	343.231	101.98	276.705	451.41	47.1004
1458	0	-123.712	232.823	898.194				-66.336	218.189	502.141	-82.1633	164.394	111.575	-127.726	278.353	34.777	336.884	317.664	862.095	314.321	359.554	1062.57	257.397	388.669	526.441	250.057	343.147	101.832	276.621	451.427	47.0912
1459	0	-121.914	234.711	899.709				-65.541	220.928	503.522	-81.8126	165.184	112.903	-127.675	278.274	34.6559	338.518	320.017	862.193	316.617	362.605	1063.39	258.831	388.811	526.377	250.099	343.21	101.775	276.582	451.46	47.1337
1460	0	-120.289	236.663	901.436				-64.8471	223.779	505.071	-81.2936	166.198	114.421	-127.898	277.937	34.5643	340.09	322.34	862.379	318.779	365.449	1064.19	260.813	388.65	526.439	250.152	343.237	101.642	276.513	451.465	47.1301
1461	0	-118.596	238.41	903.31				-64.2127	226.478	506.622	-80.7022	167.039	115.939	-127.96	277.784	34.5528	341.489	324.762	862.727	320.091	368.486	1064.83	260.612	388.617	526.552	250.149	343.301	101.563	276.416	451.485	46.9996
1462	0	-117.079	240.269	905.22				-63.3916	229.028	508.045	-79.8616	168.293	117.61	-127.995	277.69	34.5649	342.833	327.063	863.302	322.537	371.075	1065.69	262.492	388.177	526.667	250.155	343.301	101.469	276.516	451.436	47.169
1463	0	-115.645	242.199	907.024				-62.8061	231.976	509.636	-79.0835	169.692	119.254	-128.101	277.61	34.5988	344.173	329.324	863.959	324.175	373.64	1066.46	262.403	387.915	526.691	250.174	343.209	101.387	276.532	451.381	47.2653
1464	0	-114.219	243.936	909.062				-62.2506	235.319	511.188	-78.1793	171.118	120.743	-127.914	277.764	34.5834	345.57	331.433	864.738	326.163	376.135	1067.67	263.713	387.466	526.721	250.222	343.185	101.303	276.486	451.353	47.3046
1465	0	-112.931	245.679	911.019				-61.7599	238.475	512.785	-77.1185	172.384	122.463	-127.931	277.654	34.5893	346.914	333.554	865.383	327.569	378.847	1068.38	265.034	386.85	526.928	250.367	343.136	101.269	276.478	451.328	47.3959
1466	0	-111.565	247.515	912.79				-61.281	241.847	514.255	-75.9649	173.926	123.943	-127.915	277.57	34.5999	348.12	335.74	866.072	329.482	381.072	1069.25	265.921	386.311	526.996	250.372	343.008	101.133	276.477	451.256	47.489
1467	0	-110.327	249.297	914.695				-60.6798	244.89	515.786	-74.7632	175.489	125.435	-127.877	277.451	34.5845	349.401	338	866.581	331.065	383.678	1070.28	266.977	385.682	527.03	250.519	342.946	100.874	276.481	451.237	47.5822
1468	0	-108.971	251.499	916.399				-60.3811	248.234	517.464	-73.5716	177.049	126.842	-127.938	277.548	34.6317	350.59	340.344	867.159	332.55	386.23	1070.85	268.15	385.248	527.057	249.96	342.792	100.904	276.463	451.215	47.6039
1469	0	-107.696	253.333	917.964				-59.9853	251.72	518.835	-72.4427	178.751	128.277	-128.197	277.87	34.6267	351.706	342.597	867.645	333.895	388.719	1071.54	269.26	384.577	527.118	249.974	342.762	100.998	276.482	451.186	47.6646
1470	0	-106.535	255.084	919.41				-60.562	256.18	519.965	-71.5166	180.924	129.482	-128.581	278.666	34.6055	352.857	344.803	868.035	335.83	391.054	1072.34	270.362	384.192	527.14	250.025	342.728	100.94	276.443	451.24	47.6806
1471	0	-105.386	256.826	920.829				-60.3959	259.397	521.032	-70.795	183.506	130.598	-129.286	279.997	34.695	354.017	347.05	868.336	337.206	393.484	1073.07	271.222	383.271	527.195	250.057	342.676	100.852	276.468	451.179	47.7053
1472	0	-104.166	258.752	922.258				-59.8729	261.876	522.167	-70.386	186.923	131.489	-130.037	281.91	34.7901	355.137	349.321	868.57	338.579	395.78	1073.6	272.488	383.141	527.201	250.111	342.625	100.779	276.461	451.133	47.7233
1473	0	-102.953	260.872	923.129				-60.7721	267.043	523.267	-70.3085	190.354	132.467	-131.131	284.568	35.1326	356.472	351.501	868.786	339.87	398.131	1074.24	273.493	382.929	527.213	250.172	342.571	100.696	276.371	451.215	47.5506
1474	0	-101.854	262.71	924.262				-60.6618	270.615	524.324	-70.4986	195.073	133.183	-132.553	287.877	35.553	357.772	353.803	869.114	340.994	400.44	1074.33	274.648	382.765	527.234	250.259	342.494	100.648	276.517	451.194	47.723
1475	0	-100.833	264.643	925.182				-60.8685	274.064	525.164	-71.3439	199.448	133.935	-134.075	292.22	35.7562	357.815	356.057	869.221	342.291	403	1074.76	275.722	382.721	527.162	250.331	342.434	100.593	276.56	451.214	47.7688
1476	0	-99.8349	266.599	926.028				-61.2868	278.08	526.012	-72.3297	205.235	134.399	-135.823	297.5	36.0184	358.92	358.273	869.327	343.652	405.363	1075.21	276.781	382.693	527.01	250.326	342.39	100.51	276.349	451.296	47.7837
1477	0	-98.7646	268.664	926.703				-61.6963	281.954	526.858	-74.168	210.954	134.776	-137.772	303.169	36.3879	360.041	360.478	869.388	344.724	407.528	1075.29	277.997	382.938	526.958	250.386	342.339	100.428	276.194	451.194	47.5809
1478	0	-97.7499	271.028	927.342				-62.5086	286.506	527.599	-76.2893	217.077	135.196	-139.692	310.21	36.3783	361.195	362.727	869.508	345.727	410.028	1075.6	278.817	383.211	526.676	250.385	342.323	100.383	276.256	451.175	47.373
1479	0	-96.8635	273.01	927.862				-63.2579	291.009	528.289	-79.0368	223.758	135.521	-141.673	318.012	36.4347	362.227	364.806	869.61	346.721	412.414	1075.66	279.83	383.577	526.575	250.384	342.333	100.335	276.497	451.145	47.5716
1480	0	-95.9708	275.006	928.275				-64.1437	295.684	528.969	-81.7237	231.934	135.653	-143.701	326.708	36.4788	363.297	366.88	869.6	347.941	414.27	1076.01	280.641	384.271	526.355	250.27	342.349	100.254	276.597	451.139	47.6167
1481	0	-95.067	277.263	928.585				-65.2506	300.613	529.667	-85.384	238.876	136.088	-145.526	336.257	36.4582	364.267	368.855	869.559	348.852	416.448	1075.76	281.3	385.182	526.135	250.273	342.376	100.202	276.596	451.137	47.6319
1482	0	-94.221	279.526	929.015				-66.4471	305.68	530.371	-88.7936	248.159	135.835	-147.247	346.594	36.7101	365.193	370.81	869.478	349.834	418.552	1075.76	281.884	386.258	525.861	250.193	342.437	100.162	276.685	451.106	47.6568
1483	0	-93.4535	281.857	929.216				-67.5914	311.044	531.069	-92.281	257.977	135.917	-149.087	357.553	37.3481	366.108	372.823	869.299	351.092	420.489	1075.74	282.482	387.541	525.592	250.023	342.506	100.118	276.749	451.081	47.6879
1484	0	-92.7467	283.958	929.539				-68.7534	316.572	531.727	-95.9792	266.984	136.188	-150.671	368.972	37.9454	366.952	374.778	869.029	352.005	422.662	1075.5	282.67	389.06	525.134	249.911	342.566	100.14	276.789	451.056	47.7166
1485	0	-92.1065	286.29	929.682				-69.8205	321.807	532.408	-99.5905	276.922	136.235	-152.526	380.482	38.9981	367.579	376.719	868.697	352.749	424.763	1075.21	282.953	390.651	524.695	249.554	342.756	100.014	276.893	451.034	47.7621
1486	0	-91.3577	288.821	929.853				-70.572	326.969	533.241	-103.215	287.242	136.595	-154.331	392.37	39.8887	368.269	378.672	868.213	353.774	426.684	1074.97	283.051	392.361	524.339	249.303	342.934	99.9768	276.958	451.011	47.8388
1487	0	-90.805	291.222	930.032				-72.9021	335.049	534.007	-106.851	297.217	137.025	-156.374	404.091	41.2133	368.823	380.768	867.641	354.941	428.404	1074.9	283.01	394.23	523.893	249.096	343.105	99.9717	277.073	450.964	47.8699
1488	0	-90.2362	293.925	930.094				-74.1693	341.621	534.67	-110.279	306.848	137.762	-158.434	415.737	42.465	369.341	382.983	867.105	355.921	430.302	1074.83	282.836	396.265	523.445	248.912	343.32	99.9336	277.018	450.963	47.8771
1489	0	-89.6918	296.632	930.181				-75.2242	347.853	535.576	-113.367	317.429	138.239	-160.605	427.448	44.0204	369.888	385.377	866.641	356.784	432.282	1074.61	282.623	398.329	523.052	248.77	343.513	99.9457	277.07	450.951	47.9178
1490	0	-89.2198	299.54	930.296				-76.4946	354.538	536.435	-116.326	327.436	139.066	-163.23	438.66	45.8824	370.367	387.853	866.146	357.744	434.106	1074.56	282.375	400.521	522.676	248.589	343.711	99.9276	277.144	450.938	47.9504
1491	0	-88.8391	302.293	930.454				-77.7538	361.568	537.297	-118.834	337.078	139.859	-165.72	449.871	47.9517	370.664	390.418	865.706	358.586	436.296	1074.52	282.102	402.839	522.284	248.444	343.95	99.8857	277.209	450.936	48.0159
1492	0	-88.5659	305.087	930.599				-78.9548	368.439	538.197	-121.142	347.374	140.665	-168.306	460.748	50.0219	371.044	393.102	865.286	359.172	438.629	1074.53	281.827	405.332	521.931	248.22	344.188	99.8134	277.22	450.923	48.0084
1493	0	-87.9501	308.681	930.522				-80.1309	375.415	539.237	-123.182	358.126	141.263	-171.093	471.576	52.2046	371.145	395.981	864.979	359.764	440.901	1074.42	281.566	407.852	521.635	248.154	344.374	99.8738	277.208	450.928	48.0351
1494	0	-87.5406	312.033	930.778				-81.3088	382.328	540.275	-124.95	367.901	142.205	-173.805	482.12	54.5719	371.448	398.987	864.763	360.133	442.798	1074.44	281.225	410.37	521.257	247.92	344.57	99.7965	277.354	450.899	48.0714
1495	0	-87.762	314.29	931.251				-82.2995	388.609	541.133	-126.578	377.194	143.106	-176.648	492.617	56.8333	371.45	402.017	864.465	360.478	444.962	1074.5	280.83	412.88	520.82	247.785	344.721	99.8457	277.167	450.931	48.0652
1496	0	-87.67	317.166	931.587				-83.4769	395.529	542.161	-127.695	387.546	143.674	-179.398	502.93	59.2891	371.33	405.175	864.213	361.052	447.188	1074.63	280.538	415.201	520.47	247.761	344.907	99.9156	277.174	450.967	48.0615
1497	0	-87.446	320.621	931.854				-84.4886	402.195	543.071	-129.068	396.994	144.605	-181.995	513.398	61.5819	371.436	408.445	864.059	361.259	449.448	1074.91	280.185	417.496	520.08	247.638	345.037	99.9332	277.147	451.012	48.0434
1498	0	-87.3764	324.002	932.121				-85.4563	408.85	544.067	-130.314	406.661	145.574	-184.289	523.897	63.8946	371.433	411.646	863.927	361.214	451.851	1075.19	279.823	419.798	519.655	247.537	345.282	99.9482	277.235	451.011	48.0363
1499	0	-87.1921	327.65	932.173				-86.4233	415.234	544.956	-131.687	416.858	146.539	-186.222	533.924	66.0647	370.987	414.99	863.725	361.568	453.762	1075.57	279.535	422.11	519.232	247.401	345.441	99.9636	277.173	451.051	47.9966
1500	0	-87.3534	330.598	932.375				-87.2661	421.579	545.753	-132.865	426.881	147.436	-188.137	544.405	68.2862	370.853	418.368	863.691	361.698	456.354	1075.49	279.307	424.353	518.995	247.298	345.66	99.9877	277.259	451.099	48.0056
1501	0	-87.4357	334.182	932.581				-87.9144	427.81	546.604	-133.915	437.074	148.283	-189.65	555.075	70.4588	370.719	421.722	863.703	361.816	458.371	1075.84	278.979	426.548	518.569	247.216	345.89	100.033	277.176	451.136	47.9608
1502	0	-87.6029	337.665	932.662				-88.5755	434.112	547.384	-135.144	446.924	149.26	-190.946	565.757	72.5125	370.521	425.01	863.689	361.883	461.402	1076.11	278.73	428.838	518.118	247.082	346.128	100.046	277.176	451.209	47.881
1503	0	-87.8834	341.027	932.56				-89.2515	440.459	548.041	-136.114	456.982	150.065	-192.015	576.625	74.4273	370.288	428.324	863.64	361.86	464.061	1076.25	278.604	431.221	517.808	247.026	346.345	100.109	277.157	451.257	47.8626
1504	0	-87.9517	344.862	932.549				-89.763	446.884	548.684	-137.516	466.957	151.153	-192.713	587.389	76.2645	370.018	431.679	863.652	361.993	466.278	1076.49	278.2	433.262	517.448	246.947	346.538	100.129	277.198	451.294	47.8232
1505	0	-88.1488	348.608	932.43				-90.226	453.346	549.277	-138.593	476.876	151.915	-193.103	598.204	77.9585	369.827	434.975	863.622	362.236	468.5	1076.64	277.954	435.493	517.099	246.872	346.733	100.183	277.249	451.33	47.8281
1506	0	-88.4903	352.265	932.175				-90.5565	459.553	549.758	-139.639	486.297	152.678	-193.348	608.816	79.4978	369.505	438.263	863.639	362.255	470.782	1076.87	277.647	437.871	516.677	246.635	346.938	100.224	277.241	451.421	47.8083
1507	0	-88.8311	355.973	932.064				-91.2093	466.296	550.414	-140.594	495.898	153.621	-193.376	619.531	80.9369	369.268	441.512	863.549	362.068	473.204	1077.03	277.308	440.186	516.295	246.542	347.101	100.282	277.141	451.43	47.7561
1508	0	-89.1096	360.192	931.577				-91.5384	472.894	550.835	-141.324	505.157	154.414	-193.087	630.059	82.2342	368.898	444.728	863.372	361.115	476.354	1077.52	276.989	442.54	515.928	246.574	347.338	100.364	277.173	451.518	47.7331
1509	0	-89.5061	364.357	931.24				-91.7622	479.132	551.226	-142.083	514.873	155.002	-192.935	640.133	83.4174	368.475	447.929	863.159	361.574	478.48	1077.27	276.628	444.966	515.45	246.442	347.534	100.428	277.15	451.571	47.6986
1510	0	-90.0373	368.401	931.038				-92.0716	485.952	551.619	-142.699	524.272	155.498	-192.639	649.671	84.3966	368.449	451.018	862.964	361.899	480.723	1077.33	276.299	447.297	515.019	246.295	347.663	100.507	277.17	451.598	47.6725
1511	0	-90.3841	372.78	930.709				-92.1658	492.087	551.815	-143.066	532.817	155.938	-192.131	659.242	85.167	367.732	454.3	862.87	361.999	482.679	1077.49	275.93	449.666	514.566	246.159	347.879	100.581	277.538	451.355	47.7009
1512	0	-90.706	377.223	930.111				-92.4807	498.638	552.09	-143.384	541.404	156.355	-191.641	668.475	85.7829	367.384	457.541	862.74	361.625	485.219	1077.31	275.578	452.088	514.093	246.102	348.07	100.683	277.496	451.439	47.666
1513	0	-91.2055	381.59	929.826				-92.6222	504.822	552.166	-143.289	550.371	156.394	-190.955	677.196	86.2742	367.052	460.733	862.467	361.601	487.662	1077.47	275.206	454.452	513.607	245.985	348.272	100.736	277.132	451.81	47.5735
1514	0	-91.8176	385.964	929.435				-92.5701	510.885	551.991	-143.787	558.916	156.741	-190.293	686.087	86.5866	367.393	463.835	862.279	361.52	490.435	1077.39	274.988	456.884	513.215	245.886	348.473	100.829	277.442	451.605	47.5482
1515	0	-92.4346	390.369	928.837				-92.4579	516.543	551.767	-143.604	566.643	156.391	-189.264	694.699	86.8047	367.132	466.988	862.049	360.964	492.983	1077.21	274.948	459.355	512.822	245.776	348.709	100.929	277.154	451.956	47.4653
1516	0	-92.8813	395.165	928.271				-92.4965	522.447	551.674	-143.532	574.499	156.682	-188.222	702.886	86.8182	366.83	470.127	861.781	360.608	495.614	1077.24	274.382	461.926	512.216	245.696	348.928	101.085	277.165	452.052	47.4319
1517	0	-93.3499	400.03	927.661				-92.2687	528.12	551.196	-143.446	582.198	156.545	-186.914	711.389	86.8332	366.357	473.17	861.566	360.137	497.905	1077.4	274.135	464.428	511.789	245.632	349.145	101.195	277.18	452.152	47.3674
1518	0	-93.9236	405.097	927.016				-92.1798	533.557	550.775	-143.192	589.243	156.334	-185.728	719.452	86.5933	365.894	476.184	861.534	359.671	500.687	1077.16	273.94	467.226	511.235	245.496	349.374	101.323	277.182	452.207	47.3417
1519	0	-94.5752	409.875	926.373				-91.8794	538.647	550.078	-142.857	596.266	156.018	-184.506	727.044	86.1745	365.574	479.162	861.213	359.153	503.285	1077.22	273.521	469.416	510.844	245.421	349.604	101.459	277.122	452.299	47.2483
1520	0	-95.1389	414.706	925.734				-91.536	543.853	549.252	-142.366	603.643	155.482	-183.116	734.407	85.6484	365.285	482.124	861.032	358.566	505.362	1077.23	272.954	471.831	510.347	245.325	349.833	101.575	277.042	452.41	47.1786
1521	0	-95.6792	419.543	924.775				-91.1448	548.795	548.484	-141.857	610.435	154.911	-181.852	741.42	84.9677	364.819	485.07	860.755	358.076	507.476	1077.23	272.838	474.295	509.984	245.273	349.994	101.734	276.939	452.463	47.063
1522	0	-96.3825	424.158	923.84				-90.7102	553.5	547.431	-141.113	616.946	154.387	-180.66	748.465	84.1235	364.105	487.874	860.542	357.608	510.424	1077.12	272.653	476.879	509.499	245.192	350.207	101.835	277.492	452.108	47.0599
1523	0	-96.9876	429.042	922.646				-90.1649	557.981	546.366	-140.342	623.304	153.543	-179.125	755.072	83.0929	363.614	490.801	860.288	356.745	513.637	1077.29	272.178	479.282	509.056	245.087	350.402	102.011	276.938	452.655	46.9436
1524	0	-97.5224	434.168	921.434				-89.7269	562.419	545.297	-139.286	629.724	152.56	-177.533	761.372	81.9568	363.083	493.58	860.083	356.079	515.619	1076.59	271.797	481.717	508.624	245.002	350.613	102.154	277.517	452.301	46.9908
1525	0	-98.344	438.763	920.252				-89.112	566.714	543.994	-138.338	635.487	151.626	-175.786	767.148	80.5551	362.524	496.371	859.901	355.533	517.491	1076.41	271.48	484.19	508.135	244.869	350.798	102.301	276.908	452.815	46.8693
1526	0	-99.2144	443.109	919.113				-88.5028	570.768	542.571	-137.244	640.888	150.605	-173.873	772.836	79.0503	361.827	499.163	859.67	354.83	519.944	1076.31	271.07	486.523	507.68	244.731	350.951	102.48	276.712	452.963	46.7872
1527	0	-100.004	447.622	917.806				-87.9199	574.81	541.154	-135.928	646.318	149.289	-171.649	778.08	77.2258	361.215	502.013	859.421	354.022	522.258	1076.09	270.67	488.991	507.116	244.631	351.16	102.646	276.687	453.052	46.8351
1528	0	-100.736	452.185	916.599				-87.113	578.277	539.575	-134.551	651.443	147.81	-169.229	782.82	75.1959	360.599	504.731	859.121	353.296	524.84	1075.96	270.332	491.411	506.674	244.616	351.281	102.759	276.725	453.022	46.7505
1529	0	-101.514	456.763	915.211				-86.7809	582.389	537.987	-133.099	656.34	146.251	-166.85	787.69	73.133	359.876	507.539	858.837	352.21	527.487	1075.56	270.045	493.788	506.119	244.462	351.508	102.947	277.03	452.774	46.6647
1530	0	-102.417	461.095	914.037				-86.062	585.879	536.181	-131.6	660.818	144.526	-163.986	791.744	70.8685	359.142	510.331	858.543	351.021	529.862	1075.21	269.599	496.333	505.596	244.314	351.744	103.092	277.477	452.9	46.9034
1531	0	-103.41	465.618	912.751				-85.1643	588.559	534.574	-129.982	665.132	142.761	-161.598	796.397	68.5797	358.527	513.058	858.255	349.956	532.551	1075.01	269.147	498.751	505.082	244.241	351.998	103.281	277.656	453.045	46.965
1532	0	-104.168	470.09	911.343				-83.5676	590.825	532.513	-128.008	668.748	140.874	-158.614	799.579	66.0177	357.779	515.944	857.982	348.813	534.773	1074.73	268.8	501.293	504.527	244.153	352.26	103.438	277.585	453.401	46.8222
1533	0	-105.196	474.51	909.933				-83.2118	594.812	530.593	-125.984	672.441	138.755	-156.055	803.269	63.5517	356.864	518.779	857.635	347.787	537.668	1074.49	268.358	503.978	503.969	244.061	352.458	103.597	277.398	453.475	46.7202
1534	0	-106.197	479.245	908.421				-82.5873	598.143	528.407	-123.949	675.566	136.735	-153.277	806.182	60.837	355.973	521.581	857.313	346.129	540.62	1073.91	267.944	506.717	503.336	244.025	352.713	103.823	277.305	453.464	46.5124
1535	0	-107.245	483.71	907.167				-82.0237	601.761	526.631	-121.646	678.219	134.435	-150.18	808.253	57.7856	355.062	524.478	856.939	344.819	542.902	1073.63	267.55	509.34	502.736	243.932	352.969	104.048	277.25	453.55	46.4682
1536	0	-108.408	488.31	905.558				-81.3387	605.074	524.638	-119.338	680.444	132.13	-147.546	810.719	54.8384	353.953	527.258	856.528	343.446	546.117	1073	267.028	512.044	502.078	243.846	353.13	104.288	277.156	453.593	46.3351
1537	0	-109.5	492.982	904.071				-80.5881	608.114	522.527	-116.877	682.748	129.584	-144.291	812.564	51.5804	352.945	530.217	856.05	341.858	547.457	1072.58	266.522	514.761	501.366	243.777	353.221	104.619	277.213	453.621	46.2716
1538	0	-110.474	498.098	902.295				-80.11	611.67	520.565	-114.527	684.284	126.999	-140.91	813.227	48.2591	351.783	533.021	855.559	340.507	549.403	1072.14	266.148	517.591	500.794	243.767	353.315	105.019	277.347	453.66	46.2049
1539	0	-111.91	502.748	900.612				-79.5801	615.022	518.511	-112.132	685.548	124.48	-137.749	814.574	44.7763	350.38	535.796	855.073	339.018	551.895	1071.43	265.34	520.775	499.89	243.763	353.47	105.342	277.532	453.717	46.1771
1540	0	-113.319	507.287	899.084				-78.879	617.857	516.334	-109.738	686.975	121.565	-133.978	815.836	41.1366	349.095	538.674	854.481	337.543	555.202	1070.69	265.067	523.451	499.364	243.8	353.578	105.674	277.661	453.696	46.1477
1541	0	-114.896	511.91	897.546				-78.5497	621.052	514.222	-107.771	687.478	118.743	-130.453	816.409	37.6486	347.723	541.428	853.903	335.852	558.512	1069.94	264.733	526.384	498.651	243.789	353.732	106.023	277.854	453.678	46.1269
1542	0	-116.36	516.656	895.896				-78.0623	624.072	511.921	-105.538	687.968	116.138	-126.805	817.112	34.3076	346.392	544.358	853.323	334.605	560.151	1068.89	264.196	529.451	497.915	243.757	353.851	106.39	277.843	453.729	46.0455
1543	0	-118.06	521.388	894.2				-77.6256	626.928	509.46	-102.291	688.737	113.805	-124.683	817.703	34.8414	344.763	547.186	852.65	332.662	563.784	1068.3	263.628	532.471	497.116	243.735	354.026	106.78	277.864	453.813	45.8877
1544	0	-119.781	526.127	892.706				-77.3878	630.101	507.14	-99.2693	687.978	112.586	-123.244	818.07	35.469	343.144	550.018	851.913	330.722	568.139	1067.36	262.951	535.249	496.135	243.797	354.216	107.155	277.935	453.852	45.8506
1545	0	-121.537	531.096	890.717				-76.9207	632.67	504.777	-97.3725	687.668	110.067	-122.142	818.675	36.0605	341.425	552.843	851.192	328.427	571.146	1066.44	262.22	538.654	495.293	243.725	354.356	107.714	278.096	453.889	45.7881
1546	0	-123.523	536.133	888.852				-76.5684	635.59	502.518	-94.9954	687.732	108.102	-120.775	818.901	36.7495	339.665	555.752	850.385	326.744	574.278	1065.39	261.431	541.912	494.483	243.709	354.599	108.209	278.101	453.891	45.7752
1547	0	-125.294	541.185	887.41				-76.2077	638.324	500.305	-92.4859	689.166	106.44	-119.617	819.18	37.246	337.844	558.71	849.681	324.748	577.594	1064.38	260.528	545.215	493.645	243.71	354.951	108.686	278.19	453.917	45.758
1548	0	-127.354	546.222	886.03				-75.7473	640.45	498.464	-89.4116	690.179	105.94	-118.393	819.028	37.7896	335.849	561.814	848.881	322.536	580.184	1063.4	259.553	548.574	492.832	243.746	355.28	109.263	278.336	454.005	45.7284
1549	0	-129.365	550.91	884.738				-75.2594	642.923	497.015	-85.9418	690.667	106.062	-117.31	819.699	38.5408	333.785	564.948	848.07	320.352	583.081	1062.66	258.322	552.026	491.994	243.715	355.714	109.883	278.421	453.968	45.8211
1550	0	-131.726	555.931	883.78				-73.4511	644.266	496.139	-82.5778	691.159	106.371	-116.327	819.783	38.9722	331.457	568.131	847.332	317.624	588.721	1061.87	256.885	555.505	491.204	243.767	356.401	110.663	278.512	454.106	45.7594
1551	0	-134.062	560.677	883.146				-72.6381	647.976	495.476	-79.4307	693.086	106.411	-115.479	820.047	39.3978	329.037	571.474	846.626	315.564	591.567	1061.08	255.345	558.976	490.559	243.632	356.844	111.686	278.594	454.203	45.7892
1552	0	-136.275	564.824	882.851				-71.7471	652.313	495.126	-77.6427	694.431	106.238	-115.161	820.349	39.592	326.706	574.813	846.046	313.02	593.403	1060.56	253.541	562.392	490.046	243.581	357.602	112.615	278.622	454.247	45.8773
1553	0	-138.558	569.13	882.824				-71.1909	656.988	494.997	-76.5555	695.402	106.055	-114.868	820.444	39.7351	324.324	578.083	845.533	310.464	597.221	1060.13	251.851	565.826	489.686	243.438	358.404	113.773	278.658	454.42	45.9056
1554	0	-140.67	572.836	883.136				-71.6003	661.609	495.339	-76.2183	695.988	105.975	-114.698	820.451	39.8554	321.847	581.341	845.09	307.066	601.874	1059.95	250.117	569.343	489.424	243.254	359.204	114.969	278.67	454.53	45.9897
1555	0	-142.861	576.536	883.454				-72.9931	666.308	495.868	-76.0697	696.677	105.939	-114.707	820.34	39.7428	319.359	584.566	844.695	304.771	604.812	1059.74	248.643	572.986	489.203	243.09	360.043	116.222	278.682	454.662	46.1033
1556	0	-145.264	580.064	883.833				-74.6896	670.423	496.461	-76.3192	697.219	105.869	-114.849	820.55	39.653	316.734	587.707	844.419	302.066	608.107	1059.38	247.066	576.317	489.122	243.005	360.818	117.565	278.729	454.747	46.1985
1557	0	-147.615	583.306	884.591				-76.5571	673.869	496.929	-76.6353	697.47	105.84	-114.998	820.602	39.5894	314.043	590.685	844.196	299.316	610.817	1059.06	245.877	579.365	489.149	242.922	361.694	118.924	278.854	455.026	46.3047
1558	0	-150.035	586.385	885.295				-78.9651	676.602	497.153	-77.0831	697.679	105.783	-115.178	820.696	39.507	311.551	593.499	844.047	296.622	614.487	1058.89	245.884	582.07	489.038	242.981	362.559	120.304	278.976	455.185	46.381
1559	0	-152.43	589.347	885.895				-81.9249	680.414	497.533	-77.4935	697.83	105.686	-115.315	820.789	39.4902	308.97	596.206	844.039	294.172	618.894	1058.64	244.799	584.858	489.41	243.074	363.464	121.679	279.096	455.356	46.5459
1560	0	-155.15	592.547	886.494				-84.6337	683.944	498.038	-77.7567	698.131	105.646	-115.415	820.771	39.4055	306.247	598.776	844.054	291.476	622.852	1058.39	243.688	587.097	489.836	243.207	364.332	123.093	279.16	455.534	46.6167
1561	0	-157.703	595.419	887.152				-86.9047	686.605	498.336	-77.9668	698.296	105.586	-115.437	820.794	39.3729	303.653	601.316	844.292	289.056	626.55	1058.15	242.235	589.643	490.343	243.199	365.278	124.509	279.255	455.67	46.8167
1562	0	-160.3	598.217	887.657				-88.7963	688.622	498.287	-78.0523	698.489	105.48	-115.473	820.834	39.3326	301.113	603.843	844.769	286.659	630.701	1057.89	241.18	592.096	490.771	243.277	366.23	125.841	279.344	455.91	46.9557
1563	0	-163.021	601.201	887.955				-90.3933	690.154	498.263	-78.0159	698.667	105.386	-115.494	820.808	39.3187	298.762	606.323	845.338	284.174	634.485	1057.79	240.249	594.375	491.362	243.337	367.145	127.238	279.391	456.161	47.0827
1564	0	-165.695	603.729	888.124				-91.4678	691.814	498.002	-77.9383	698.87	105.267	-115.493	820.791	39.3279	296.427	608.88	845.911	282.181	637	1057.71	239.491	596.71	491.903	243.544	368.055	128.711	279.491	456.362	47.1405
1565	0	-168.286	606.451	887.995				-92.0765	693.236	497.624	-77.7027	699.073	105.08	-115.493	820.767	39.3571	294.166	611.587	846.393	279.486	641.424	1057.58	238.578	599.157	492.531	243.789	369.183	130.16	279.592	456.567	47.2758
1566	0	-170.991	609.054	887.735				-92.8507	694.882	497.206	-77.2243	699.551	104.884	-115.433	820.81	39.3758	291.993	614.423	846.787	276.819	645.729	1057.58	237.85	601.897	492.914	243.763	370.299	131.756	279.764	456.812	47.4829
1567	0	-173.36	611.482	887.495				-93.6182	696.287	496.843	-77.1577	699.629	104.763	-115.398	820.766	39.4209	289.816	617.359	847.076	274.116	648.859	1057.56	236.94	605.041	493.37	243.865	371.636	133.438	279.969	457.105	47.6671
1568	0	-175.757	614.194	886.967				-94.7039	697.98	496.612	-76.7623	699.92	104.637	-115.346	820.762	39.42	287.844	620.394	847.305	271.925	652.448	1057.58	235.979	608.567	493.714	244.023	373.114	135.301	280.22	457.43	47.9009
1569	0	-178.061	616.639	886.639				-95.5682	700.156	496.126	-76.4616	700.142	104.401	-115.348	820.768	39.4606	285.868	623.488	847.431	269.168	656.669	1057.52	236.696	612.461	493.933	244.184	374.774	137.347	280.364	457.796	48.1749
1570	0	-180.317	618.979	886.135				-96.7519	702.722	495.81	-76.3791	700.251	104.305	-115.333	820.718	39.4558	283.955	626.605	847.587	266.408	661.21	1057.55	235.736	616.969	494.332	244.218	376.639	139.66	280.421	458.312	48.4002
1571	0	-182.206	622.023	885.634				-98.1169	705.622	495.716	-76.2918	700.398	104.193	-115.375	820.734	39.4417	282.166	629.813	847.609	263.766	664.794	1057.52	234.643	621.991	494.576	244.335	378.803	142.094	280.861	458.437	48.7209
1572	0	-184.196	624.785	885.216				-99.3606	708.79	495.7	-76.2603	700.551	104.147	-115.386	820.695	39.439	280.444	633.052	847.664	261.275	668.214	1057.47	234.377	627.456	494.852	244.506	381.264	144.793	281.122	458.85	49.328
1573	0	-185.939	627.535	884.834				-100.602	712.319	495.658	-76.2415	700.817	104.141	-115.394	820.643	39.383	278.823	636.237	847.701	258.754	670.822	1057.51	234.21	633.597	495.199	244.749	384.099	147.791	281.209	459.425	49.7265
1574	0	-187.441	630.331	884.382				-102.067	716.096	495.54	-76.2537	701.12	104.067	-115.447	820.622	39.365	277.028	639.287	847.595	256.516	674.252	1057.4	234.31	640.369	495.537	245.219	387.393	151.188	281.534	459.992	50.3295
1575	0	-188.453	632.615	883.785				-103.542	720.221	495.445	-76.1689	701.462	104.087	-115.478	820.609	39.3366	275.878	642.649	847.81	254.051	677.553	1057.12	234.511	647.649	495.841	245.833	391.177	154.702	281.715	460.768	51.1822
1576	0	-190.216	635.574	882.632				-104.964	724.506	495.242	-76.0527	701.653	104.127	-115.508	820.617	39.3186	274.495	645.8	847.878	251.937	680.338	1056.93	234.892	655.555	496.195	247.484	395.668	158.53	281.961	461.941	52.2886
1577	0	-191.211	638.261	882.05				-106.217	728.943	494.929	-75.7882	702.174	104.064	-115.495	820.566	39.2981	273.127	649.026	847.827	249.777	683.323	1056.49	235.253	664.099	496.797	247.699	400.199	163.098	282.104	463.319	53.8707
1578	0	-192.215	640.986	881.239				-107.167	733.266	494.648	-75.613	702.478	104.077	-115.512	820.584	39.2997	271.944	652.051	847.798	247.638	686.251	1056.02	235.766	672.964	497.469	248.162	405.408	167.774	282.21	465.202	55.9702
1579	0	-193.207	643.506	880.248				-107.753	736.751	494.257	-75.2471	702.923	104.077	-115.481	820.613	39.301	270.882	655.119	847.638	245.639	688.994	1055.51	236.16	682.341	498.041	248.18	411.474	172.456	281.959	467.502	58.1287
1580	0	-194.589	646.982	879.167				-108.341	741.876	493.952	-74.8885	703.263	104.117	-115.475	820.617	39.3051	269.908	657.996	847.519	243.819	691.344	1055.06	236.645	691.911	499.124	248.907	417.704	177.296	282.403	469.297	60.5692
1581	0	-195.585	649.997	878.295				-109.226	746.423	493.484	-74.6261	703.4	104.163	-115.408	820.598	39.3161	269.166	660.841	847.385	241.787	693.834	1054.28	237.107	701.757	500.335	249.432	424.389	182.394	282.504	471.463	63.3531
1582	0	-196.8	652.563	877.207				-109.866	750.242	492.722	-74.3418	703.602	104.181	-115.339	820.473	39.3172	268.48	663.664	847.106	239.903	696.424	1053.66	237.378	711.827	501.732	249.867	431.46	187.57	282.483	473.986	66.4057
1583	0	-197.936	655.073	876.099				-110.477	753.501	492.219	-73.9583	703.61	104.223	-115.326	820.446	39.3446	268.054	666.383	847.01	238.359	698.414	1053	237.942	721.742	503.378	250.092	438.765	192.951	282.152	476.861	69.8496
1584	0	-199.08	657.686	875.188				-110.917	756.296	491.63	-73.7005	703.779	104.192	-115.244	820.406	39.3252	267.64	668.993	846.927	236.943	700.361	1052.29	238.374	731.482	505.291	249.952	446.402	198.222	281.825	480.092	73.5608
1585	0	-200.496	661.107	874.548				-111.326	758.629	491.176	-73.6541	703.886	104.23	-115.249	820.43	39.3609	267.418	671.496	846.836	235.789	702.266	1051.68	238.803	741.104	507.297	249.719	454.576	203.458	281.351	483.617	77.7945
1586	0	-201.847	664.343	874.055				-111.88	760.515	490.807	-73.4946	704.32	104.201	-115.209	820.455	39.3652	267.316	674.058	846.931	234.695	703.387	1051.14	239.103	750.481	509.8	249.55	462.638	208.546	280.408	487.945	82.1254
1587	0	-202.73	666.589	873.659				-112.207	761.76	490.491	-73.5539	704.33	104.216	-115.184	820.422	39.3607	267.21	676.443	847.057	233.713	704.215	1050.4	239.408	759.592	512.317	248.641	471.159	213.511	278.956	493.068	86.9529
1588	0	-203.113	667.782	873.642				-112.701	762.832	490.257	-73.559	704.393	104.198	-115.194	820.483	39.3812	267.165	678.779	847.399	233.348	706.637	1049.96	239.928	768.254	515.056	246.965	479.678	218.349	277.277	499.044	91.5529
1589	0	-203.645	669.047	873.428				-113.277	763.539	490.102	-73.4775	704.4	104.082	-115.218	820.451	39.3478	267.018	681.047	847.853	232.511	708.922	1049.69	240.114	776.708	517.957	245.044	487.417	222.69	275.501	506.944	94.8767
1590	0	-204.331	670.791	873.518				-113.82	763.61	489.974	-73.4731	704.411	103.989	-115.249	820.403	39.3459	267.041	683.177	848.754	231.606	709.512	1049.65	240.267	784.684	521.03	243.155	495.101	226.046	272.558	517.136	98.0685
1591	0	-205.015	672.289	873.79				-114.467	763.552	489.845	-73.822	704.266	103.957	-115.282	820.429	39.3164	266.952	684.971	850.042	230.902	710.585	1049.76	240.393	791.922	524.13	241.46	503.532	228.117	269.045	529.058	100.785
1592	0	-205.561	673.464	874.165				-115.041	763.242	489.743	-73.9422	704.034	103.857	-115.349	820.342	39.2813	266.654	686.623	851.53	230.216	712.08	1049.99	240.568	798.601	527.373	238.763	512.994	228.987	265.041	541.79	102.03
1593	0	-206.411	674.899	874.894				-115.067	761.916	489.957	-74.107	703.935	103.798	-115.379	820.338	39.2485	266.412	688.162	853.332	229.793	715.199	1050.47	241.084	804.611	530.852	236.718	523.1	228.8	260.695	555.09	102.157
1594	0	-206.68	675.529	875.479				-114.819	759.609	489.91	-74.2692	703.91	103.731	-115.427	820.302	39.2604	266.04	689.524	855.355	229.252	716.732	1051.01	241.284	810.469	534.235	234.49	533.842	227.371	256.6	568.815	101.517
1595	0	-206.611	675.189	876.089				-114.708	758.687	490.498	-74.4273	703.856	103.575	-115.442	820.344	39.24	265.664	690.617	857.477	228.929	718.263	1051.74	241.428	816.009	537.654	232.109	544.602	225.67	252.573	582.857	100.33
1596	0	-206.854	674.911	876.56				-114.864	757.293	490.584	-74.5588	703.614	103.605	-115.483	820.388	39.2449	265.043	691.5	859.406	228.788	719.763	1052.32	241.291	821.239	540.88	230.066	555.444	223.126	249.435	597.72	99.0061
1597	0	-207.234	675.017	877.106				-114.73	755.37	490.75	-74.6548	703.492	103.576	-115.492	820.33	39.2401	264.589	692.372	861.565	228.561	720.935	1053.26	241.266	826.078	543.858	227.708	566.538	220.07	246.814	612.88	97.6503
1598	0	-207.789	675.838	877.798				-114.382	753.042	490.814	-74.7187	703.332	103.534	-115.511	820.35	39.2423	263.971	693.224	863.704	228.686	722.006	1054.05	241.291	830.28	546.687	225.203	578.062	216.708	244.939	628.526	96.1308
1599	0	-208.532	676.945	878.616				-113.988	750.566	491.013	-74.8739	703.223	103.442	-115.536	820.347	39.2539	263.505	694.059	865.758	228.357	723.776	1054.88	241.022	834.502	549.221	223.064	589.881	212.682	243.726	644.445	94.5911
1600	0	-208.528	677.355	879.211				-113.738	748.264	491.206	-75.1409	703.186	103.37	-115.54	820.319	39.2525	263.154	694.875	867.49	228.451	725.846	1055.63	241.363	837.361	551.866	221.316	601.796	208.464	242.963	660.471	92.6439
1601	0	-208.55	677.712	879.691				-113.296	745.599	491.335	-75.2401	703.089	103.298	-115.566	820.328	39.2678	262.861	695.872	868.982	228.383	728.016	1056.4	241.222	840.75	554.038	220.663	613.55	203.935	242.826	676.448	90.6357
1602	0	-208.52	678.731	880.433				-112.888	743.421	491.365	-75.221	703.09	103.17	-115.559	820.246	39.2601	262.772	696.938	870.475	228.49	729.437	1057.07	241.071	843.796	555.914	219.593	625.929	198.829	243.262	692.578	88.4888
1603	0	-208.741	680.248	880.925				-112.681	740.522	491.545	-75.3103	702.997	103.076	-115.586	820.25	39.2614	262.716	697.928	871.699	228.657	730.591	1057.58	240.806	846.49	557.489	218.909	638.383	193.73	244.568	708.187	86.4198
1604	0	-208.45	681.051	881.555				-112.27	737.757	491.624	-75.4036	702.904	102.968	-115.575	820.27	39.2883	262.799	698.833	872.939	228.976	731.917	1058.16	240.509	848.865	558.644	218.626	650.98	188.494	245.83	724.322	84.3957
1605	0	-207.774	681.794	881.85				-112.037	735.092	491.662	-75.4447	702.783	102.944	-115.586	820.275	39.2879	262.895	699.782	873.929	229.334	733.177	1058.42	240.241	850.834	559.625	218.985	663.626	183.192	247.388	740.495	82.4636
1606	0	-207.414	682.863	882.333				-111.573	732.147	491.621	-75.489	702.683	102.845	-115.612	820.205	39.3007	263.098	700.736	874.652	229.86	734.459	1058.56	239.964	852.572	560.151	219.503	676.283	177.938	249.029	756.572	80.4502
1607	0	-207.832	685.46	883.037				-111.158	729.174	491.552	-75.5727	702.524	102.711	-115.612	820.198	39.3002	263.421	701.828	875.192	230.568	735.909	1058.54	239.661	854.271	560.477	220.415	688.908	172.766	250.927	772.536	78.5383
1608	0	-207.314	687.171	883.439				-110.707	725.749	491.486	-75.6598	702.34	102.575	-115.562	820.276	39.3342	263.82	702.857	875.442	231.004	737.234	1058.57	239.307	855.736	560.506	221.79	701.34	167.647	252.874	788.224	76.7457
1609	0	-206.683	688.38	883.706				-110.142	721.656	491.217	-75.8141	702.145	102.33	-115.561	820.284	39.3356	264.261	703.95	875.586	231.494	738.627	1058.42	238.995	856.992	560.279	223.451	713.756	162.568	255.119	803.394	75.0604
1610	0	-205.995	689.357	883.938				-109.533	717.084	490.881	-75.9622	701.841	102.108	-115.546	820.29	39.3698	264.81	705.119	875.472	232.185	740.383	1058.07	238.803	858.213	559.799	225.073	725.842	157.628	257.421	818.364	73.4118
1611	0	-205.18	690.455	884.116				-108.779	712.648	490.406	-76.1089	701.561	101.937	-115.564	820.323	39.3898	265.282	706.322	875.136	232.904	741.813	1057.67	238.491	859.219	559.081	226.96	737.693	152.762	259.693	832.854	71.801
1612	0	-204.723	691.905	884.177				-108.59	708.045	490.147	-76.2739	701.34	101.753	-115.58	820.282	39.3679	265.863	707.555	874.568	233.758	742.918	1057.01	238.21	860.11	558.148	228.907	749.119	148.181	262.165	846.676	70.3735
1613	0	-204.265	693.915	884.238				-108.48	703.85	489.919	-76.4546	701.069	101.622	-115.58	820.276	39.3667	266.416	708.737	873.819	234.681	744.465	1056.23	238.099	860.637	556.863	231.018	760.27	143.679	264.69	859.964	68.9811
1614	0	-203.651	695.251	884.185				-107.969	700.412	489.387	-76.7197	700.618	101.419	-115.628	820.224	39.3333	267.088	710.031	872.859	235.278	747.217	1055.59	237.894	860.985	555.33	233.095	770.924	139.476	267.371	872.221	67.7228
1615	0	-203.098	696.798	884.016				-107.699	698.016	488.933	-77.0238	700.105	101.286	-115.652	820.206	39.3324	267.749	711.256	871.664	236.294	749.015	1054.7	237.631	861.127	553.563	235.157	780.976	135.507	269.166	884.931	66.7483
1616	0	-202.488	698.03	883.74				-107.686	697.231	488.778	-77.1556	699.917	101.143	-115.703	820.146	39.2955	268.369	712.462	870.345	237.254	750.615	1053.71	237.22	861.047	551.579	237.291	790.427	131.668	271.921	895.74	65.9076
1617	0	-201.553	698.788	883.61				-107.54	697.68	488.695	-77.3175	699.888	101.07	-115.738	820.169	39.2792	269.052	713.7	868.749	238.247	752.555	1052.56	236.566	860.669	549.393	239.598	799.194	128.001	274.061	905.909	65.1501
1618	0	-200.928	699.468	883.645				-106.898	698.956	488.577	-77.1523	699.956	101.048	-115.753	820.131	39.2631	269.463	714.842	867.064	238.916	755.39	1051.26	235.845	860.086	547.05	242.242	806.5	125.036	276.107	915.419	64.3116
1619	0	-200.173	700.13	883.73				-106.481	700.247	488.718	-76.9059	700.127	101.019	-115.733	820.164	39.2186	270.255	716.078	865.309	240.293	757.921	1049.96	235.019	859.405	544.521	244.178	813.382	121.909	277.585	923.642	63.3587
1620	0	-199.167	699.714	883.997				-106.15	701.506	488.913	-76.6372	700.376	100.979	-115.738	820.197	39.2493	270.863	717.339	863.264	241.548	759.785	1048.32	234.184	858.757	542.046	245.892	819.155	118.854	279.029	930.565	62.2496
1621	0	-198.286	699.105	884.255				-105.839	702.672	489.154	-76.3495	700.506	101.062	-115.709	820.179	39.2538	271.494	718.785	861.052	242.826	762.072	1046.84	233.487	857.991	539.607	247.084	823.743	116.034	279.53	935.747	60.9415
1622	0	-197.124	698.621	884.543				-105.372	703.34	489.375	-76.0806	700.611	101.081	-115.703	820.268	39.279	272.233	720.494	858.69	244.22	764.851	1045.08	232.83	857.06	537.266	247.423	826.759	113.895	280.535	938.301	60.118
1623	0	-195.653	697.877	884.893				-104.835	703.749	489.642	-75.9121	700.579	101.161	-115.689	820.29	39.2728	272.918	722.251	856.316	245.695	767.452	1043.46	232.747	856.047	534.909	246.424	828.087	112.363	280.616	938.545	58.0986
1624	0	-194.38	698.48	885.264				-104.333	704.131	490	-75.7651	700.601	101.225	-115.694	820.295	39.2791	273.88	724.395	854.073	247.486	770.419	1041.97	232.188	854.8	532.78	244.433	826.928	110.86	280.154	938.956	56.8366
1625	0	-192.939	698.859	885.956				-103.779	704.612	490.411	-75.7359	700.517	101.333	-115.701	820.355	39.2817	275.123	726.651	852.225	249.422	773.317	1040.65	231.522	853.968	531.18	243.36	826.52	110.518	279.627	938.844	57.3888
1626	0	-191.055	699.186	886.856				-103.045	705.413	490.723	-75.7481	700.578	101.493	-115.712	820.281	39.2653	276.423	728.985	850.672	251.613	775.917	1039.64	231.474	854.458	530.914	242.935	827.408	110.492	278.893	938.882	58.0678
1627	0	-189.695	700.613	887.913				-102.002	706.534	491.227	-75.773	700.563	101.669	-115.713	820.33	39.3259	277.859	731.576	849.67	253.772	777.991	1038.76	231.364	856.403	531.859	242.898	827.576	110.603	278.592	939.297	57.7901
1628	0	-188.177	702.371	888.935				-100.638	707.292	491.555	-75.7332	700.541	101.826	-115.72	820.357	39.319	279.518	734.291	849.362	256.136	780.953	1038.44	231.486	858.674	533.059	242.94	828.386	110.456	278.989	939.517	57.4784
1629	0	-186.184	703.91	889.899				-99.3537	708.577	491.904	-75.7072	700.607	102.005	-115.725	820.375	39.365	281.057	737.084	850.15	258.621	783.679	1038.57	231.716	860.576	533.914	243.33	828.945	110.442	279.001	939.599	57.0392
1630	0	-184.197	705.509	890.729				-97.7466	709.394	492.106	-75.8957	700.027	102	-115.707	820.412	39.3723	282.551	739.841	851.777	261.485	786.155	1038.92	232.203	862.478	534.255	243.667	829.006	110.397	279.039	939.654	56.7121
1631	0	-182.132	707.279	891.165				-96.4079	710.591	492.333	-75.4582	700.445	102.326	-115.726	820.44	39.4032	284.084	742.745	853.744	264.265	788.896	1039.49	232.761	864.482	534.052	243.807	829.42	110.383	278.935	939.732	56.1345
1632	0	-179.938	709.47	891.486				-94.6104	711.195	492.587	-75.3691	700.575	102.555	-115.722	820.421	39.4335	285.71	745.847	855.303	267.217	791.435	1040.05	233.723	866.539	533.634	244.199	829.96	110.175	278.976	939.962	55.5468
1633	0	-177.133	711.197	891.744				-93.0776	712.507	492.796	-75.1606	700.605	102.781	-115.702	820.481	39.4738	287.58	749.181	856.145	270.216	794.134	1040.99	234.915	868.568	533.35	244.626	830.46	109.996	279.055	940.097	55.0745
1634	0	-175.02	713.351	892.003				-91.3656	713.674	493.072	-75.02	700.637	102.989	-115.724	820.485	39.4897	289.643	752.797	856.485	273.221	796.641	1041.67	236.306	870.562	532.872	245.084	830.905	109.774	279.362	940.282	54.4918
1635	0	-172.095	715.533	892.229				-89.4954	714.918	493.302	-74.8214	700.682	103.191	-115.698	820.496	39.5194	292.293	756.4	856.562	276.116	798.937	1042.48	237.603	872.083	532.36	245.405	831.206	109.474	279.517	940.411	54.0254
1636	0	-169.13	717.29	892.361				-87.7763	716.791	493.603	-74.7511	700.61	103.426	-115.683	820.482	39.5493	294.962	760.005	856.658	278.864	801.387	1043.19	238.988	873.632	531.846	245.659	831.41	109.348	279.643	940.435	53.7652
1637	0	-165.757	718.759	892.664				-85.9584	718.522	493.881	-74.3706	700.643	103.679	-115.668	820.483	39.5731	297.894	763.677	856.936	281.85	803.879	1043.78	240.34	875.232	531.278	245.874	831.868	109.108	279.691	940.504	53.6435
1638	0	-162.823	721.246	892.644				-84.2961	720.774	494.252	-74.2123	700.778	103.909	-115.65	820.611	39.6395	301.054	767.3	857.386	284.466	807.383	1044.51	241.613	876.922	530.778	246.157	832.192	108.876	279.746	940.622	53.4607
1639	0	-159.754	723.971	892.731				-82.3689	722.836	494.639	-74.0233	700.784	104.138	-115.614	820.511	39.6497	304.036	770.893	857.807	287.123	810.415	1045.12	242.921	878.954	530.409	246.476	832.62	108.677	279.541	940.723	53.2208
1640	0	-156.254	726.161	893.007				-80.7369	725.291	495.024	-73.831	700.851	104.413	-115.593	820.593	39.6712	307.085	774.324	858.112	289.859	813.33	1045.59	244.194	881.018	529.948	246.447	833.152	108.436	279.766	940.764	53.0809
1641	0	-153.942	730.368	893.237				-78.8857	727.291	495.319	-73.5772	701.077	104.667	-115.568	820.588	39.704	310.018	777.638	858.08	292.652	816.336	1046.23	245.437	883.23	529.604	247.041	833.362	108.208	279.818	940.861	52.966
1642	0	-151.143	733.927	893.529				-77.3779	729.974	495.717	-73.1996	701.406	104.942	-115.519	820.573	39.7334	312.993	780.853	857.664	295.415	819.384	1046.91	246.816	885.371	529.352	247.298	833.584	108.037	279.834	940.977	52.785
1643	0	-147.71	736.562	893.921				-75.5563	732.187	496.071	-72.9361	701.652	105.332	-115.482	820.576	39.7757	315.736	784.049	856.925	298.398	822.11	1047.44	248.113	887.21	528.982	247.492	833.883	107.845	279.764	941.092	52.5963
1644	0	-144.599	739.097	894.403				-73.9397	734.877	496.545	-72.6938	701.856	105.668	-115.451	820.568	39.8268	318.71	787.073	856.297	301.271	825.722	1048.22	249.613	888.909	528.667	247.688	833.876	107.782	279.758	941.213	52.4767
1645	0	-141.833	742.187	894.788				-72.3514	737.693	497.024	-72.522	701.887	106.095	-115.409	820.588	39.8603	321.346	790	855.67	304.209	828.925	1048.93	251.222	890.386	528.442	247.957	834.469	107.347	279.731	941.312	52.3696
1646	0	-139.089	745.432	895.519				-70.6292	740.194	497.464	-72.3522	701.909	106.54	-115.381	820.62	39.8839	323.956	792.982	855.364	307.764	831.632	1049.39	253.03	891.617	528.11	248.232	834.766	107.057	279.952	941.553	52.4105
1647	0	-136.367	748.362	896.249				-69.2424	743.382	498.045	-72.2844	702.164	107.091	-115.319	820.582	39.9246	326.506	796.039	855.243	311.199	834.176	1049.94	254.955	892.798	527.793	248.158	834.954	106.749	279.917	941.674	52.3093
1648	0	-133.712	751.713	897.076				-67.6329	746.169	498.527	-72.241	702.461	107.716	-115.279	820.554	39.9566	328.93	799.082	855.24	314.522	838.134	1051	255.464	893.107	527.384	248.346	835.053	106.563	279.909	941.793	52.2746
1649	0	-131.12	754.426	897.893				-66.6588	750.043	499.218	-72.1956	702.612	108.284	-115.297	820.577	39.9587	331.306	802.129	855.294	317.839	841.349	1052.1	257.014	893.83	527.173	248.515	835.145	106.403	279.934	941.873	52.1716
1650	0	-128.497	757.161	898.869				-65.6463	753.781	499.921	-72.2287	702.996	109.137	-115.227	820.565	40.0037	333.733	805.143	855.589	320.704	845.31	1053.09	258.905	894.553	527.007	248.926	834.935	106.438	279.905	941.995	52.0566
1651	0	-126.014	760.311	899.734				-64.5593	757.355	500.766	-72.2718	703.307	109.999	-115.294	820.588	39.9578	336.221	808.254	856.02	323.98	847.022	1053.98	260.453	895.179	526.859	249.108	835.093	106.373	279.785	942.15	51.8588
1652	0	-123.575	763.303	901.007				-63.4222	760.648	501.609	-72.3429	704.057	111.009	-115.475	820.799	39.9857	338.521	811.263	856.551	326.912	848.937	1055.26	262.063	895.855	526.765	249.131	835.591	105.959	279.825	942.254	51.7909
1653	0	-121.752	766.78	902.211				-62.3918	763.744	502.597	-72.5846	704.359	112.303	-115.538	820.548	39.8422	340.758	814.352	857.409	329.457	851.594	1056.3	263.804	896.503	526.677	249.196	835.733	105.851	279.411	942.311	51.3886
1654	0	-119.688	769.639	903.616				-62.4951	768.262	503.93	-72.6687	705.287	113.675	-115.823	820.791	39.8479	343.146	817.153	858.259	332.034	853.986	1057.5	265.413	896.965	526.595	249.586	835.75	105.606	279.267	942.379	51.3188
1655	0	-117.531	772.538	904.894				-62.2696	772.558	505.343	-72.6354	706.177	115.236	-115.891	820.452	39.6805	345.387	819.778	858.951	334.08	856.696	1058.7	266.895	897.359	526.536	249.709	835.98	105.708	279.268	942.499	51.2392
1656	0	-115.741	775	906.612				-61.9809	776.787	506.811	-72.5954	707.431	116.83	-116.259	820.594	39.6201	347.66	822.322	859.539	336.22	859.299	1059.77	268.339	897.462	526.494	249.879	836.023	105.631	279.255	942.594	51.1433
1657	0	-113.423	778.005	908.174				-61.9258	780.962	508.485	-72.4699	708.511	118.497	-116.417	820.48	39.6597	349.75	824.719	860.121	338.335	862.027	1061.06	269.46	897.32	526.487	249.597	835.929	105.553	279.257	942.657	51.0574
1658	0	-111.695	780.977	909.898				-62.0924	785.673	510.13	-72.2132	709.452	120.385	-116.47	820.186	39.6829	351.721	827.011	860.564	340.35	863.977	1062.1	270.829	897.096	526.483	249.65	835.925	105.441	279.198	942.746	51.0809
1659	0	-110.227	783.337	911.695				-62.1539	790.21	511.834	-71.9547	710.939	122.434	-116.818	820.314	39.7804	353.428	829.059	860.882	342.662	865.05	1063.25	271.937	896.585	526.534	249.74	835.968	105.319	279.259	942.813	51.1093
1660	0	-108.63	786.023	913.693				-62.4113	795.122	513.665	-71.6941	712.105	124.466	-117.376	820.764	39.9543	355.241	830.933	861.425	344.777	867.278	1064.15	273.369	896.157	526.633	249.741	835.89	105.327	279.204	942.884	51.0739
1661	0	-107.058	788.762	915.45				-62.4262	799.646	515.402	-71.3814	713.836	126.405	-117.734	820.703	40.0308	356.664	832.727	861.909	346.818	869.544	1065.18	275.13	895.781	526.789	249.777	835.863	105.294	279.167	942.937	51.0403
1662	0	-105.301	791.608	917.217				-62.7275	804.559	517.416	-71.2519	716.05	128.491	-118.712	821.522	40.3157	358.267	834.309	862.39	348.893	871.568	1066.12	275.49	895.049	526.991	249.842	835.85	105.226	279.467	943.118	51.1909
1663	0	-104.186	793.981	919.357				-62.9628	809.042	519.13	-70.8183	718.109	130.949	-119.709	822.091	40.5904	359.578	835.931	862.897	351.134	873.678	1066.79	276.58	894.456	527.107	249.932	835.82	105.211	279.509	943.219	51.1159
1664	0	-102.951	796.444	921.292				-63.7755	814.107	521.058	-70.9179	720.802	132.681	-121.267	823.708	41.1346	361.126	837.471	863.387	352.89	878.553	1067.93	277.857	893.959	527.335	250.012	835.78	105.154	279.903	943.315	51.3158
1665	0	-101.628	798.839	923.138				-64.6716	819.176	522.823	-71.2055	724.305	134.517	-123.042	825.871	41.8365	362.132	839.067	863.614	354.756	879.067	1068.67	279.104	893.451	527.431	250.119	835.728	105.132	279.284	943.26	50.9888
1666	0	-100.516	801.438	924.921				-65.6892	824.334	524.751	-71.8152	728.47	136.153	-124.883	828.916	42.6411	363.157	840.516	864.161	356.61	879.896	1069.34	280.255	892.912	527.517	250.269	835.655	105.135	279.293	943.334	50.9485
1667	0	-99.3613	803.871	926.626				-67.1212	829.934	526.608	-72.9351	733.316	137.671	-127.402	832.852	43.8374	364.493	842.121	864.732	358.257	884.468	1070.25	281.464	892.429	527.637	250.378	835.69	105.067	279.408	943.335	50.9019
1668	0	-98.3456	806.219	928.192				-68.1558	834.845	528.502	-74.5299	738.517	138.986	-129.915	837.922	45.0043	365.779	843.684	865.316	359.707	884.989	1070.67	282.505	892.146	527.72	250.47	835.686	105.09	279.502	943.394	50.809
1669	0	-97.3439	808.684	929.696				-69.1562	839.329	530.146	-76.48	744.718	140.329	-132.366	844.036	46.5811	367.045	845.315	865.813	361.059	886.54	1071.44	283.66	891.973	527.78	250.576	835.686	105.037	279.445	943.466	50.7407
1670	0	-96.5424	811.225	931.039				-69.9457	843.688	531.716	-79.027	751.431	141.344	-135.176	852.173	48.672	367.547	846.941	866.081	362.809	890.759	1072.18	284.477	891.743	527.808	250.605	835.676	105.02	279.458	943.49	50.7021
1671	0	-95.5794	813.665	932.393				-70.6356	847.919	533.23	-81.7829	759.47	142.291	-137.684	860.902	50.7535	368.75	848.661	866.495	363.913	893.941	1072.44	285.371	891.652	527.783	250.663	835.647	104.996	279.477	943.536	50.6642
1672	0	-94.6955	816.109	933.558				-71.4276	852.437	534.684	-85.2531	767.777	143.187	-140.526	871.067	52.834	369.823	850.343	866.767	365.506	893.146	1072.47	286.193	891.688	527.771	250.674	835.663	104.958	279.798	943.219	50.8077
1673	0	-93.7532	818.281	934.679				-72.3007	857.084	536.139	-89.1284	776.679	143.962	-143.056	881.893	54.6114	370.61	852.182	867.028	366.84	893.062	1072.79	286.892	891.878	527.683	250.632	835.703	104.933	279.853	943.246	50.8008
1674	0	-92.9897	820.532	935.769				-73.0799	861.808	537.622	-93.1312	786.262	144.683	-145.527	893.235	56.4015	371.548	854.006	867.084	368.207	895.089	1072.79	287.471	892.177	527.557	250.605	835.689	104.919	279.541	943.606	50.6063
1675	0	-92.189	822.826	936.808				-73.8794	866.802	539.086	-97.2332	795.181	145.748	-147.925	904.959	58.0897	372.549	855.886	867.07	369.578	897.672	1072.76	288.064	892.643	527.429	250.571	835.76	104.9	279.872	943.275	50.7735
1676	0	-91.4528	824.975	937.713				-74.8759	872.067	540.408	-101.331	805.96	146.475	-150.344	916.916	60.0681	373.225	857.903	866.946	370.328	899.724	1072.69	288.713	893.36	527.271	250.51	835.787	104.88	279.915	943.256	50.7764
1677	0	-90.6647	827.186	938.572				-75.9759	877.472	541.872	-105.426	816.22	147.443	-152.621	928.818	62.0105	374.091	859.801	866.789	371.428	901.222	1072.52	289.141	894.187	527.102	250.479	835.836	104.868	279.93	943.286	50.7739
1678	0	-89.9188	829.425	939.494				-77.1632	883.397	543.51	-109.639	825.922	148.627	-155.122	940.564	64.0247	374.856	861.697	866.55	372.483	903.203	1072.46	289.46	895.142	526.873	250.437	835.918	104.842	279.966	943.297	50.7829
1679	0	-89.2099	831.633	940.21				-78.361	889.436	544.972	-113.208	836.481	149.738	-157.617	952.331	66.0486	375.655	863.713	866.289	373.072	908.583	1072.54	289.787	896.284	526.663	250.382	835.973	104.826	279.898	943.344	50.7568
1680	0	-88.6148	833.649	940.903				-79.5324	895.666	546.486	-116.734	846.541	151.071	-160.056	963.236	68.2498	376.23	865.873	865.958	373.925	909.361	1072.24	290.29	897.664	526.373	250.372	836.093	104.838	279.536	943.711	50.5465
1681	0	-88.0638	835.664	941.665				-80.7445	901.925	548.045	-119.698	855.933	152.336	-162.68	973.933	70.5636	376.655	867.97	865.561	375.421	908.911	1072.07	290.492	899.156	526.111	250.303	836.145	104.803	279.209	944.041	50.6415
1682	0	-87.6287	838.09	942.33				-81.78	908.391	549.787	-122.785	865.174	153.829	-165.32	984.267	72.9863	377.183	870.04	865.213	376.083	909.59	1071.98	290.649	900.649	525.797	250.286	836.202	104.81	279.24	944.065	50.644
1683	0	-87.098	840.393	943.073				-83.3387	914.727	551.343	-125.325	874.349	155.178	-167.993	994.044	75.3846	377.657	872.224	864.85	377.04	911.831	1071.71	290.878	902.401	525.538	250.335	836.328	104.731	279.272	944.075	50.6549
1684	0	-86.6805	842.996	943.897				-84.4188	921.219	552.954	-127.69	883.667	156.571	-170.588	1003.36	77.5004	377.952	874.501	864.555	377.802	913.729	1071.41	291.129	904.191	525.196	250.107	836.483	104.85	279.294	944.109	50.6636
1685	0	-86.2196	845.378	944.673				-85.7321	927.59	554.66	-129.794	892.626	157.902	-172.872	1012.19	79.9554	378.23	876.7	864.067	378.71	916.383	1071.35	291.188	906.177	524.813	250.017	836.597	104.878	279.58	943.836	50.5634
1686	0	-85.8087	847.983	945.637				-86.8357	933.67	556.307	-131.437	900.574	159.227	-175.158	1021.03	82.2022	378.522	878.908	863.795	379.436	918.138	1071.06	291.153	908.039	524.479	249.91	836.774	104.901	279.603	943.841	50.5481
1687	0	-85.3851	850.951	946.543				-87.9469	939.596	557.927	-132.845	908.334	160.671	-177.202	1029.47	84.3629	378.699	881.239	863.445	380.271	919.26	1070.86	291.116	909.991	524.092	249.751	837.029	104.92	279.316	944.142	50.6684
1688	0	-85.0244	853.757	947.308				-89.1114	945.361	559.551	-134.278	916.705	161.668	-178.617	1037.59	86.05	378.929	883.638	863.104	381.03	920.223	1070.77	290.986	911.966	523.62	249.615	837.152	104.979	279.323	944.149	50.7008
1689	0	-84.6921	856.69	948.02				-90.3337	951.209	560.994	-135.468	924.93	162.883	-180.087	1045.89	87.8869	379.232	886.174	862.702	381.683	922.3	1070.46	290.733	913.936	523.184	249.429	837.27	104.97	279.633	943.848	50.6594
1690	0	-84.3388	859.648	948.676				-91.3872	956.777	562.277	-136.523	933.226	163.653	-181.272	1054.15	89.596	379.415	888.643	862.3	382.089	924.266	1070.51	290.53	915.892	522.732	249.178	837.41	105.02	279.604	943.843	50.6894
1691	0	-84.0803	862.459	949.259				-92.5466	962.314	563.547	-137.457	941.433	164.549	-182.205	1062.43	91.1063	379.518	891.258	861.877	382.873	926.832	1070.05	290.182	917.956	522.235	248.849	837.618	105.012	279.66	943.845	50.7954
1692	0	-83.8052	865.392	949.665				-93.7322	968.082	564.763	-138.274	949.294	165.531	-182.976	1070.78	92.5202	379.686	894.008	861.432	383.276	928.555	1069.86	289.676	919.933	521.699	248.278	838.003	105.005	279.752	943.839	50.9161
1693	0	-83.5033	868.479	950.029				-94.6025	973.511	565.794	-139.034	957.291	166.221	-183.458	1079.23	93.8398	379.689	896.783	861.054	383.762	930.557	1069.87	289.143	922.071	521.094	247.712	838.348	104.975	279.735	943.841	50.9862
1694	0	-83.3235	871.712	950.189				-95.0643	978.382	566.665	-139.704	964.992	166.895	-183.833	1087.65	94.9929	379.573	899.657	860.491	384.135	932.026	1069.73	288.599	924.236	520.52	247.115	838.761	104.962	279.85	943.878	51.0755
1695	0	-83.1645	875.029	950.319				-95.6547	983.463	567.411	-140.376	972.434	167.634	-184.027	1096.07	96.2802	379.425	902.604	859.874	384.219	935.362	1069.61	287.898	926.575	519.873	246.782	838.888	105.058	279.832	943.903	51.1674
1696	0	-82.9722	878.209	950.257				-95.8274	988.35	568.151	-141.098	980.647	167.952	-184.166	1104.61	97.3872	379.393	905.539	859.379	384.857	936.45	1069.6	287.368	929.173	519.335	246.517	839	105.175	279.764	943.929	51.2081
1697	0	-82.7431	881.14	950.101				-95.9214	993.136	568.612	-141.414	988.889	168.374	-184.126	1112.96	98.5055	379.484	908.56	858.902	385.336	937.86	1069.33	286.794	931.893	518.744	246.247	839.155	105.232	279.733	943.958	51.2818
1698	0	-82.6512	884.179	949.945				-96.0773	998.045	568.938	-141.794	997.229	168.744	-184.246	1121.56	99.6346	379.312	911.725	858.401	385.88	939.732	1069.16	286.329	934.611	518.284	246.075	839.345	105.356	279.687	943.969	51.2672
1699	0	-82.6515	887.269	949.708				-96.0074	1003.17	569.137	-142.092	1004.98	169.12	-184.137	1129.88	100.664	379.143	914.992	857.928	386.056	942.545	1069.07	285.92	937.389	517.787	245.951	839.538	105.435	279.65	944.051	51.281
1700	0	-82.5139	890.347	949.332				-95.7356	1008.04	569.359	-142.103	1012.78	169.431	-184.028	1138.18	101.745	379	918.292	857.656	386.289	945.104	1068.93	285.557	940.103	517.288	245.959	839.697	105.558	279.669	944.027	51.2732
1701	0	-82.4212	893.534	948.956				-95.524	1012.89	569.45	-141.991	1020.15	169.652	-184.009	1146.28	102.7	378.863	921.557	857.383	386.568	947.388	1068.8	285.416	942.815	516.809	245.965	839.786	105.704	279.606	944.089	51.2435
1702	0	-82.4648	896.62	948.506				-95.064	1017.87	569.566	-141.812	1028.15	169.631	-183.535	1154.19	103.526	379.245	924.882	857.191	386.566	949.217	1068.75	285.547	945.482	516.292	245.767	839.91	105.915	279.605	944.12	51.2212
1703	0	-82.4966	899.615	948.158				-94.5887	1022.46	569.453	-141.453	1035.73	169.808	-183.072	1162.01	104.351	378.835	928.235	856.916	386.908	951.421	1068.77	285.28	947.88	515.838	245.588	840.391	105.871	279.589	944.167	51.1973
1704	0	-82.3477	902.568	947.709				-93.9913	1027.26	569.532	-140.902	1043.07	169.846	-182.563	1169.4	105.066	378.84	931.623	856.696	387.08	954.181	1068.68	285.294	950.411	515.334	245.503	840.611	105.911	279.664	944.329	51.2333
1705	0	-82.4396	905.792	947.091				-93.4188	1032.01	569.439	-140.2	1050.29	169.822	-182.226	1176.9	105.634	378.882	934.973	856.499	386.998	956.714	1068.67	285.158	952.752	514.812	245.42	840.824	106.054	280.13	944.162	51.3203
1706	0	-82.4594	909.157	946.444				-92.704	1037.02	569.333	-139.393	1056.72	169.886	-181.652	1184.5	106.294	378.681	938.262	856.239	386.955	959.423	1068.58	284.989	955.14	514.333	245.557	840.94	106.304	280.103	944.211	51.3605
1707	0	-82.3447	912.304	946.066				-92.0872	1041.67	569.186	-138.28	1063.73	169.706	-180.98	1192.05	106.955	378.437	941.521	856.046	386.844	961.924	1068.59	284.853	957.581	513.735	245.543	841.158	106.414	280.092	944.183	51.2643
1708	0	-82.3948	915.649	945.367				-91.2387	1046.5	569.015	-137.195	1070.82	169.507	-180.026	1199.21	107.496	378.236	944.764	855.975	386.967	963.703	1068.58	284.966	959.929	513.313	245.47	841.425	106.529	279.506	944.408	51.0717
1709	0	-82.3053	918.846	944.905				-90.5064	1051.14	568.812	-135.775	1077.5	169.239	-178.782	1206.34	107.778	378.181	947.931	855.761	386.868	965.95	1068.39	284.964	962.5	512.799	245.485	841.616	106.662	279.432	944.478	50.9909
1710	0	-82.272	922.263	944.273				-89.6343	1055.72	568.584	-134.358	1084.3	168.947	-177.308	1213.22	108.017	378.129	951.114	855.437	386.723	968.412	1068.18	284.876	964.98	512.314	245.462	841.863	106.824	279.388	944.571	50.9614
1711	0	-82.3137	925.663	943.646				-88.7851	1060.3	568.172	-133.038	1090.87	168.682	-175.698	1220.1	108.137	378.008	954.108	855.002	386.648	971.26	1067.94	284.724	967.583	511.779	245.45	842.088	107.028	279.351	944.651	50.8886
1712	0	-82.2342	928.88	942.97				-88.0435	1065.05	567.972	-131.345	1097.33	168.306	-173.836	1227	108.103	377.759	957.228	854.834	386.538	973.805	1067.7	284.573	970.177	511.327	245.394	842.299	107.16	279.359	944.779	50.8527
1713	0	-82.2107	932.214	942.268				-87.1432	1069.48	567.509	-129.775	1103.08	167.967	-171.755	1233.71	107.984	377.534	960.135	854.414	386.393	976.264	1067.47	284.507	972.78	510.724	245.347	842.531	107.341	279.297	944.899	50.8193
1714	0	-82.3017	935.514	941.64				-86.3714	1073.92	567.12	-128.149	1109.28	167.453	-169.453	1240.21	107.822	377.455	962.996	854.017	386.271	978.346	1067.22	284.319	975.375	510.208	245.277	842.732	107.55	279.307	944.921	50.7959
1715	0	-82.3588	938.612	940.79				-85.4438	1078.38	566.641	-126.369	1116.21	166.878	-167.041	1246.69	107.557	377.234	965.795	853.655	386.082	980.454	1066.75	284.298	977.996	509.661	245.253	842.864	107.718	279.301	944.965	50.7754
1716	0	-82.5573	941.567	939.895				-84.5943	1082.83	566.13	-124.6	1122.37	166.282	-164.527	1253.11	107.146	376.905	968.632	853.133	385.857	982.956	1066.36	284.204	980.539	509.093	245.17	843.031	107.893	279.237	944.907	50.7983
1717	0	-82.7704	944.573	938.844				-83.7282	1087.08	565.564	-122.853	1128.14	165.771	-161.872	1259.31	106.612	376.581	971.368	852.639	385.586	985.326	1066.05	284.082	982.964	508.543	245.07	843.203	108.083	279.245	944.904	50.7692
1718	0	-83.1022	947.833	937.908				-82.9529	1091.49	564.87	-121.005	1133.7	165.017	-159.276	1265.48	106.103	376.462	974.054	852.368	385.266	987.866	1065.7	283.96	985.455	507.928	245.077	843.36	108.296	279.023	945.043	50.5395
1719	0	-83.4409	950.698	936.821				-82.1582	1095.6	564.164	-119.173	1139.72	164.362	-156.686	1271.49	105.359	376.298	976.799	852.039	385.046	989.859	1065.41	283.739	987.835	507.385	245.088	843.539	108.527	279.051	945.09	50.5446
1720	0	-83.7751	953.577	935.674				-81.3344	1099.93	563.404	-117.345	1145.31	163.511	-153.999	1277.51	104.621	375.836	979.564	851.466	384.77	992.705	1064.92	283.651	990.353	506.746	245.043	843.773	108.734	279.065	945.08	50.4883
1721	0	-83.807	956.543	934.522				-80.4624	1103.96	562.616	-115.48	1150.49	162.742	-151.642	1283.34	104.003	375.74	982.291	851.042	384.406	995.63	1064.59	283.616	992.882	506.204	245.035	844.028	108.984	279.059	945.117	50.4941
1722	0	-84.2063	959.673	933.355				-79.6898	1108.15	561.66	-113.721	1156.45	161.719	-149.144	1289.12	103.319	375.583	985.018	850.672	383.876	997.386	1064.3	283.521	995.373	505.595	244.959	844.178	109.279	279.104	945.092	50.4921
1723	0	-84.6973	962.524	932.278				-78.7678	1111.98	560.772	-112.157	1161.14	160.977	-146.798	1294.54	102.471	375.209	987.821	850.196	383.562	999.298	1063.94	283.44	997.911	504.953	245.019	844.42	109.298	279.076	945.115	50.4637
1724	0	-85.0622	965.779	931.099				-77.9881	1115.87	559.784	-110.285	1166.76	160.092	-144.484	1300.06	101.715	374.919	990.623	849.8	383.144	1002.69	1063.35	283.257	1000.28	504.36	244.951	844.525	109.587	279.104	945.15	50.4609
1725	0	-85.3384	968.62	929.746				-77.107	1119.72	558.723	-108.643	1172.3	158.939	-142.335	1305.51	100.821	374.726	993.322	849.457	382.629	1005.3	1063.03	283.089	1002.67	503.63	244.968	844.762	109.675	279.125	945.151	50.459
1726	0	-85.6799	971.774	928.508				-76.2362	1123.24	557.598	-106.704	1177.42	157.845	-140.235	1310.83	99.8205	374.439	996.045	849.04	382.012	1007.15	1063.12	282.908	1004.83	503.118	244.932	844.962	109.846	279.105	945.163	50.4692
1727	0	-85.8703	974.996	927.074				-75.3303	1126.76	556.252	-105.1	1182.42	156.779	-138.278	1316.06	98.7635	374.02	998.786	848.66	381.495	1009.72	1062.86	282.678	1007	502.413	244.851	845.182	109.954	279.066	945.169	50.4524
1728	0	-86.2558	978.286	925.654				-74.4058	1130.19	554.901	-103.562	1187.4	155.659	-136.264	1321.28	97.7306	373.817	1001.47	848.35	381.088	1012.47	1062.37	282.441	1009.13	501.795	244.733	845.368	110.092	279.039	945.155	50.4539
1729	0	-86.9462	981.339	924.303				-73.3954	1133.14	553.428	-102.054	1192.52	154.51	-134.409	1326.35	96.5975	373.521	1004.16	848.121	380.451	1015.15	1062.09	282.206	1011.16	501.236	244.73	845.565	110.233	278.957	945.186	50.4437
1730	0	-87.0567	984.461	922.785				-72.3933	1135.93	551.778	-100.675	1197.56	153.184	-132.626	1331.31	95.4353	373.266	1006.94	847.687	379.652	1017.61	1061.85	282.16	1013.3	500.622	244.646	845.756	110.365	279.176	945.161	50.6396
1731	0	-87.5338	987.94	921.491				-71.3791	1138.66	550.116	-99.3402	1202.38	151.829	-130.854	1336.33	94.1698	372.854	1009.74	847.362	378.927	1020.2	1061.65	282.056	1015.38	500.159	244.625	845.927	110.53	279.277	945.172	50.659
1732	0	-87.9838	991.291	919.83				-70.3964	1141.09	548.306	-98.0568	1207	150.465	-129.705	1341.13	92.9904	372.573	1012.46	847.117	378.352	1023.11	1061.33	282.486	1017.7	499.695	244.55	846.137	110.649	279.377	945.27	50.7603
1733	0	-88.2615	994.431	918.489				-69.3245	1143.35	546.483	-96.7594	1211.13	149.043	-127.655	1345.81	91.4845	372.207	1015.27	846.918	377.53	1025.82	1061.15	282.246	1019.75	499.146	244.705	846.055	110.942	279.09	945.32	50.5872
1734	0	-88.703	997.598	917.03				-68.1976	1145.15	544.454	-95.5349	1215.31	147.569	-126.131	1350.21	89.9539	371.755	1018.08	846.669	376.538	1028.43	1060.87	282.059	1021.72	498.678	244.56	846.486	111.011	279.353	945.336	50.6159
1735	0	-89.1321	1001.04	915.505				-67.2114	1147.15	542.398	-94.2419	1219.47	146.018	-124.575	1354.25	88.3323	371.425	1020.85	846.408	375.71	1031.33	1060.74	281.873	1023.86	498.145	244.586	846.742	111.156	279.423	945.333	50.6276
1736	0	-89.9577	1004.69	914.148				-66.2256	1148.98	540.39	-92.9285	1223.12	144.33	-122.999	1358.08	86.5712	371.005	1023.66	846.255	374.753	1034.06	1060.56	281.734	1025.9	497.746	244.63	846.958	111.329	279.375	945.351	50.5597
1737	0	-90.1394	1007.54	912.562				-65.2178	1150.8	538.354	-91.6996	1226.36	142.666	-121.709	1361.45	84.8529	370.441	1026.41	846.092	373.73	1036.9	1060.45	281.433	1027.97	497.198	244.725	847.196	111.606	279.415	945.384	50.5592
1738	0	-90.8089	1011.1	911.11				-64.2622	1152.46	536.187	-90.3014	1229.26	140.821	-120.187	1364.19	82.881	369.966	1029.13	845.969	372.724	1039.76	1060.35	281.201	1030.05	496.698	244.73	847.495	111.814	279.462	945.43	50.5671
1739	0	-91.4687	1014.54	909.648				-63.4436	1154.17	534.132	-88.6592	1231.71	138.944	-118.737	1366.64	80.8238	369.333	1031.86	845.938	371.479	1042.39	1060.24	281.022	1032.06	496.27	244.797	847.786	112.01	279.188	945.459	50.4882
1740	0	-92.1464	1017.82	908.197				-62.7415	1156.09	532.067	-87.287	1233.79	136.944	-117.133	1368.5	78.5056	368.749	1034.56	845.77	370.385	1045.29	1060.14	280.83	1034.1	495.778	244.889	848.021	112.313	279.231	945.492	50.4739
1741	0	-92.8993	1021.34	906.617				-62.1026	1157.89	530.022	-85.5655	1234.95	134.772	-115.406	1369.94	75.943	367.997	1037.33	845.617	369.295	1048.31	1059.86	280.626	1036.14	495.271	244.912	848.277	112.565	279.306	945.476	50.4415
1742	0	-93.8211	1024.83	905.082				-61.5238	1159.71	527.971	-84.0257	1236.57	132.669	-113.664	1371.11	73.0981	367.978	1039.2	845.559	368.02	1051.27	1059.75	280.438	1038.23	494.878	244.825	848.538	112.805	279.294	945.496	50.4222
1743	0	-94.5394	1028.3	903.541				-60.9429	1161.51	525.915	-82.1944	1237.67	130.354	-111.625	1371.91	69.9705	367.638	1040.98	845.621	366.835	1054.36	1059.56	280.25	1040.29	494.353	244.827	848.786	113.077	279.274	945.542	50.3193
1744	0	-95.4839	1031.78	902.156				-60.4959	1163.16	523.824	-80.5741	1238.27	127.958	-109.195	1372.18	66.6429	366.97	1043.69	845.509	365.332	1057.27	1059.39	280.003	1042.18	493.912	244.782	849.052	113.329	279.349	945.637	50.1865
1745	0	-96.437	1035.48	900.656				-60.0184	1164.87	521.63	-78.9857	1238.48	125.485	-106.778	1372.21	63.0319	366.001	1046.43	845.258	364.125	1060.56	1059.08	279.099	1044.09	493.355	244.992	848.915	113.674	279.302	945.47	50.1162
1746	0	-97.3525	1039.02	899.029				-59.5931	1166.48	519.386	-77.8352	1238.28	122.892	-104.129	1372.13	59.2644	365.164	1049.19	845.032	362.692	1063.74	1058.86	278.652	1046.06	492.802	244.81	849.428	113.933	279.361	945.447	50.1053
1747	0	-98.4034	1042.69	897.398				-59.2823	1167.98	517.07	-76.1863	1238.35	120.147	-101.437	1371.76	55.2811	364.14	1051.88	844.803	361.256	1067.16	1058.58	278.306	1048.09	492.27	244.772	849.701	114.188	279.695	945.445	50.4106
1748	0	-99.5052	1046.6	895.783				-58.9561	1169.45	514.702	-75.3199	1238	117.587	-98.6233	1371.19	51.1213	363.059	1054.61	844.551	359.548	1070.39	1058.25	277.997	1050.07	491.843	244.75	849.928	114.472	279.806	945.54	50.4163
1749	0	-100.532	1050.51	894.132				-58.55	1170.52	512.203	-73.6504	1238.27	114.581	-95.9131	1370.61	46.8252	362.119	1057.48	844.26	358.065	1074.01	1057.84	277.605	1052.22	491.251	244.674	850.117	114.689	279.78	945.516	50.3789
1750	0	-101.743	1054.33	892.549				-57.9746	1171.17	509.582	-73.1181	1235.27	112.177	-93.1585	1369.94	42.6253	360.819	1060.42	843.886	356.427	1077.77	1057.49	277.231	1054.19	490.732	244.939	849.818	115.046	279.614	945.524	50.1855
1751	0	-102.883	1058.26	890.643				-57.0849	1171.34	506.826	-72.7337	1234.47	110.556	-90.6287	1371.21	39.4727	359.621	1063.43	843.53	354.683	1081.38	1057.07	276.766	1056.23	490.201	244.543	850.512	115.184	279.617	945.528	50.2001
1752	0	-104.216	1062.48	888.954				-56.3504	1171.08	503.99	-71.7583	1238.44	108.946	-89.7428	1373.11	39.6406	358.417	1066.49	843.187	352.9	1085.27	1056.62	276.262	1058.26	489.6	244.422	850.738	115.472	279.429	945.511	50.2461
1753	0	-105.56	1066.43	887.217				-55.8999	1171.64	501.337	-69.4252	1240.23	108.056	-89.2425	1374.24	39.7399	356.993	1069.57	842.686	350.894	1088.95	1056.13	275.728	1060.44	488.939	244.633	850.516	115.964	280.023	945.51	50.5278
1754	0	-106.964	1070.64	885.545				-55.1202	1172.46	499.029	-66.9994	1240.45	107.351	-88.5169	1374.85	40.1946	355.43	1072.81	842.207	349.017	1092.98	1055.6	274.757	1062.62	488.382	244.264	851.146	116.242	280.019	945.597	50.577
1755	0	-108.543	1075.09	884.155				-53.4862	1173.19	497.389	-63.8802	1240.87	107.117	-87.0038	1375.1	40.9422	353.855	1076.11	841.865	347.088	1097.18	1055.2	273.78	1064.87	487.803	244.71	850.786	116.873	280.067	945.637	50.6263
1756	0	-110.226	1079.36	883.028				-52.1822	1175.16	496.353	-59.9419	1241.92	107.459	-84.874	1375.27	41.7598	352.037	1079.51	841.459	344.855	1101	1054.85	272.525	1067.34	487.34	244.226	851.943	117.351	280.091	945.671	50.6446
1757	0	-111.839	1083.31	882.247				-50.7333	1177.48	495.637	-56.5105	1243.15	108.075	-83.41	1375.5	42.4994	350.311	1082.91	841.042	342.568	1104.94	1054.55	271.321	1069.86	486.9	244.47	851.865	118.065	280.137	945.751	50.7492
1758	0	-113.35	1087.04	881.76				-49.0752	1179.88	495.064	-52.9166	1246.1	108.565	-82.1458	1375.01	42.9207	348.603	1086.26	840.808	340.306	1108.93	1054.45	269.929	1072.32	486.616	244.358	852.194	118.925	280.114	945.805	50.7965
1759	0	-115.001	1090.23	881.322				-47.3075	1181.76	494.341	-50.5761	1247.17	108.922	-81.4864	1375.84	43.389	346.785	1089.64	840.547	337.988	1112.92	1054.45	268.639	1074.7	486.398	244.222	852.761	119.9	280.153	945.87	50.865
1760	0	-116.373	1093.44	881.016				-46.6542	1183.58	493.877	-49.0915	1247.33	109.339	-80.8711	1375.89	43.4978	344.887	1093.08	840.38	335.692	1117.13	1054.43	267.328	1077.04	486.335	244.102	853.181	120.739	280.172	945.964	50.9267
1761	0	-117.777	1096.33	880.882				-47.0413	1185.13	493.579	-48.0055	1247.77	109.125	-80.6285	1375.83	43.4299	343.014	1096.34	840.333	333.383	1121.42	1054.53	266.221	1079.17	486.394	243.98	853.899	121.804	280.187	946.033	50.9607
1762	0	-119.315	1099.22	880.973				-48.0124	1186.41	493.358	-47.7787	1248.22	108.918	-80.6022	1375.86	43.3198	341.229	1099.58	840.521	331.084	1125.79	1054.7	265.251	1081.02	486.594	243.864	854.474	122.73	280.203	946.124	51.0112
1763	0	-120.95	1101.85	881.157				-49.0485	1187.36	493.265	-47.6902	1248.17	108.658	-80.7052	1375.91	43.2172	339.473	1102.77	840.797	328.558	1130.13	1054.96	264.471	1082.73	487.039	243.882	855.102	123.775	280.313	946.237	51.0761
1764	0	-122.618	1104.16	881.444				-50.5361	1188.42	493.449	-47.8622	1248.09	108.55	-80.82	1376.09	43.1105	337.613	1105.91	841.324	326.479	1134.9	1055.27	263.738	1084.28	487.656	244.051	855.556	124.887	280.492	946.362	51.2188
1765	0	-124.554	1106.75	881.915				-52.1403	1189.66	493.711	-48.1002	1247.82	108.461	-80.909	1376.08	43.04	335.835	1108.89	841.986	324.21	1139.58	1055.61	263.236	1085.55	488.383	244.157	856.225	126.01	280.685	946.52	51.2755
1766	0	-126.453	1109.32	882.524				-53.5547	1190.7	493.931	-48.3114	1247.65	108.354	-81.0223	1376.12	42.9614	334.021	1111.95	842.837	321.959	1144.48	1056.11	262.827	1086.82	489.316	244.296	856.972	127.091	280.7	946.695	51.2881
1767	0	-128.353	1112.12	883.303				-54.7444	1191.51	494.124	-48.5712	1247.73	108.287	-81.0956	1376.1	42.8855	332.348	1115.12	843.721	319.426	1149.12	1056.67	261.971	1087.85	490.173	244.321	857.557	128.102	280.89	946.74	51.4083
1768	0	-130.128	1114.22	883.83				-55.8429	1192.54	494.247	-49.2008	1248.1	108.668	-80.8896	1375.96	42.9655	330.517	1118.28	844.744	317.115	1154.22	1057.39	261.569	1089.03	491.224	244.462	858.099	129.359	281.006	946.887	51.5036
1769	0	-132.332	1117.18	884.269				-56.5332	1193.21	494.222	-48.8472	1247.87	108.202	-81.1405	1376.18	42.8984	328.814	1121.46	845.847	314.501	1159.22	1058.04	261.669	1090.54	492.299	244.667	858.803	130.639	281.172	947.058	51.6118
1770	0	-134.245	1119.96	884.664				-57.1768	1194.07	494.097	-48.6093	1247.66	108.092	-81.1216	1376.13	42.8627	327.237	1124.91	846.906	312.147	1164.28	1058.86	261.015	1091.96	493.43	244.981	859.446	131.815	281.338	947.253	51.7544
1771	0	-136.16	1122.94	884.99				-57.8517	1195.03	493.971	-48.443	1247.85	108.071	-81.0758	1376.19	42.892	325.672	1128.31	847.92	309.588	1169.33	1059.56	260.561	1093.65	494.597	245.089	860.416	133.38	281.464	947.543	51.8175
1772	0	-137.796	1125.79	885.193				-58.4493	1196.1	493.81	-48.2454	1248.07	108.035	-81.018	1376.21	42.8936	324.149	1131.85	848.929	307.217	1174.36	1060.36	259.862	1095.46	495.674	245.497	861.468	134.951	281.681	947.795	51.9334
1773	0	-139.707	1128.86	885.249				-59.1775	1197.39	493.676	-47.9853	1248.25	107.955	-80.9369	1376.17	42.8709	322.66	1135.43	849.887	304.816	1179.05	1061.14	259.165	1097.74	496.726	246.032	862.651	136.66	282.086	947.795	52.0525
1774	0	-141.409	1131.91	885.246				-59.9678	1198.98	493.666	-47.6989	1248.44	107.905	-80.8577	1376.17	42.9104	321.14	1139.01	850.787	302.628	1183.88	1061.76	258.873	1100.55	497.664	246.417	864.386	138.4	282.496	948.117	52.2563
1775	0	-142.919	1135.14	885.241				-60.5267	1200.5	493.717	-47.3646	1249.27	107.74	-80.7735	1376.2	42.9188	319.748	1142.7	851.696	300.257	1188.44	1062.49	258.493	1104.02	498.508	246.844	865.689	140.65	282.747	948.434	52.4347
1776	0	-144.616	1138.69	885.155				-60.85	1201.98	493.855	-47.0494	1249.38	107.727	-80.6589	1376.17	42.9001	318.305	1146.31	852.558	298.063	1192.93	1063.03	258.509	1108.19	499.196	247.308	867.587	143.001	282.876	948.855	52.6385
1777	0	-146.121	1142.14	885.083				-61.5675	1204.19	493.899	-46.4696	1249.88	107.63	-80.5862	1376.29	42.9178	317.112	1150.13	853.377	295.943	1197.33	1063.48	258.382	1113.01	499.796	247.841	869.915	145.67	282.548	950.013	52.9191
1778	0	-147.554	1145.83	884.907				-62.3657	1206.78	493.853	-46.0184	1250.52	107.528	-80.5032	1376.39	42.9537	315.759	1153.93	854.061	293.918	1201.69	1064	258.77	1119.09	500.275	248.482	872.849	148.655	282.682	950.632	53.2281
1779	0	-149.072	1149.56	884.802				-62.858	1208.88	493.673	-45.7165	1251.05	107.216	-80.4134	1376.48	42.9883	314.667	1157.78	854.75	291.597	1205.55	1064.3	259.238	1126.06	500.581	249.112	876.329	151.949	282.892	951.54	53.7336
1780	0	-150.397	1153.11	884.512				-63.3606	1211.03	493.47	-45.4694	1251.24	107.097	-80.3785	1376.55	43.0188	313.347	1161.58	855.337	289.805	1209.89	1064.53	260.794	1134.31	500.836	249.978	880.366	155.593	283.164	952.271	54.1956
1781	0	-151.72	1156.83	884.114				-63.8515	1213.04	493.349	-44.9076	1251.48	106.917	-80.3112	1376.55	43.0326	312.132	1165.37	855.866	287.495	1213.39	1064.86	261.825	1143.23	501.219	251.072	884.863	159.641	283.279	953.253	54.7937
1782	0	-152.946	1161.02	883.803				-64.3218	1214.82	493.215	-44.4478	1251.92	106.693	-80.264	1376.63	43.0393	311.109	1169.17	856.262	285.578	1217.04	1064.99	262.823	1152.61	501.5	252.225	889.971	163.984	283.789	954.347	55.8601
1783	0	-153.909	1164.91	883.557				-64.936	1216.87	493.057	-44.0791	1252.31	106.406	-80.2456	1376.69	43.0554	310.054	1172.96	856.514	283.325	1219.97	1065.12	264.179	1162.59	501.74	253.641	895.673	168.48	284.023	955.869	57.3802
1784	0	-155.403	1169.56	883.346				-65.4798	1218.51	492.771	-43.7706	1252.72	106.099	-80.2122	1376.66	43.0626	309.101	1176.65	856.684	281.131	1222.74	1064.94	265.583	1172.81	502.158	254.895	901.582	173.47	284.499	957.799	59.6443
1785	0	-156.303	1173.33	883.219				-66.0127	1219.93	492.54	-43.4831	1252.73	105.834	-80.172	1376.71	43.0967	308.268	1180.28	856.793	279.419	1225.7	1064.9	266.789	1183.2	502.634	256.196	908.026	178.799	284.4	960.166	62.174
1786	0	-157.045	1176.49	883.06				-66.5879	1221.31	492.271	-43.2072	1252.99	105.531	-79.9542	1376.16	42.9142	307.591	1183.81	856.873	277.284	1228	1064.7	267.91	1193.91	503.325	257.226	914.934	184.325	284.797	962.614	65.1924
1787	0	-158.115	1180.07	882.666				-66.9888	1222.3	492.026	-42.757	1252.72	105.208	-79.9394	1376.01	42.8719	307.031	1187.22	856.888	275.965	1230.56	1064.32	268.817	1204.54	504.252	258.253	922.071	189.844	284.906	965.209	68.2993
1788	0	-158.96	1183.14	882.535				-67.2787	1222.99	491.698	-42.8172	1253.51	105.019	-79.9303	1376.03	42.8487	306.485	1190.39	856.88	274.734	1232.92	1063.91	269.586	1215.1	505.482	259.083	929.81	195.552	284.814	968.212	71.8545
1789	0	-159.804	1185.83	882.307				-67.4438	1223.09	491.187	-42.0267	1252.81	104.331	-80.1664	1376.61	43.1348	306.317	1193.43	856.875	273.623	1235.23	1063.38	270.23	1225.68	506.936	259.526	937.751	201.244	284.535	971.724	75.8774
1790	0	-160.846	1188.62	882.196				-67.8563	1223.6	490.914	-41.7435	1252.54	103.976	-80.2443	1376.75	43.1488	306.017	1196.28	856.906	272.877	1237.63	1062.73	270.872	1236.16	508.569	259.544	946.093	206.794	284.219	975.647	80.1214
1791	0	-161.492	1190.7	882.04				-68.332	1224.12	490.665	-41.7544	1252.79	103.789	-80.2059	1376.72	43.1733	305.869	1198.97	856.978	272.262	1240.08	1062.25	271.362	1246.49	510.477	259.23	954.66	212.201	283.465	980.294	84.689
1792	0	-162.337	1192.67	882.041				-68.9032	1224.41	490.45	-41.9071	1253	103.655	-80.2609	1376.76	43.1599	305.828	1201.57	857.144	271.535	1242.37	1061.41	271.838	1256.63	512.672	258.596	963.036	217.39	282.469	986.047	89.0227
1793	0	-162.932	1194.02	881.917				-69.5518	1224.73	490.347	-41.9721	1253.01	103.561	-80.2929	1376.71	43.1518	305.765	1204.04	857.436	270.863	1244.64	1060.81	272.147	1266.39	514.992	257.853	971.249	222.106	281.393	994.136	92.2469
1794	0	-163.767	1195.66	881.996				-70.2426	1225.03	490.309	-42.2124	1253.17	103.514	-80.3122	1376.69	43.1417	305.683	1206.47	857.885	270.27	1246.97	1060.26	272.777	1275.8	517.605	256.869	980.316	225.315	280.157	1004.86	95.668
1795	0	-164.319	1196.84	882.071				-70.8022	1225.14	490.275	-42.3868	1253.16	103.464	-80.3668	1376.72	43.1134	305.679	1208.63	858.539	269.573	1249.17	1059.68	273.219	1284.69	520.242	255.472	990.541	227.082	278.49	1017.8	98.6909
1796	0	-164.993	1197.96	882.156				-71.4348	1225.23	490.227	-42.4505	1252.9	103.34	-80.3627	1376.68	43.0975	305.648	1210.66	859.435	269.015	1251.44	1059.26	273.845	1293.06	522.961	254.258	1000.94	228.054	276.868	1032.06	100.668
1797	0	-165.346	1198.56	882.101				-71.9297	1225.34	490.191	-42.5391	1252.83	103.293	-80.4095	1376.64	43.0729	305.195	1212.52	860.494	268.531	1253.62	1058.89	274.441	1300.96	525.782	252.9	1012.32	227.621	275.271	1047.03	101.889
1798	0	-165.649	1199.04	882.109				-72.2705	1225.44	490.177	-42.5937	1252.82	103.286	-80.4516	1376.68	43.0742	305.331	1214.3	861.848	268.124	1255.63	1058.58	274.27	1306.85	528.69	251.509	1024.02	226.155	274.17	1062.38	101.956
1799	0	-165.949	1199.46	882.106				-72.523	1225.58	490.176	-42.7348	1252.94	103.242	-80.4549	1376.7	43.0949	305.02	1215.8	863.173	267.81	1257.64	1058.32	274.964	1313.75	531.387	250.039	1036.03	223.858	273.535	1078.1	101.182
1800	0	-166.363	1200.22	882.129				-72.6478	1225.72	490.132	-42.6153	1252.64	103.185	-80.4687	1376.72	43.0884	304.814	1217.18	864.743	267.655	1259.62	1058.16	275.674	1320.33	533.868	248.919	1048.36	220.715	273.814	1094.12	99.9221
1801	0	-166.654	1201	882.183				-72.703	1225.89	490.124	-42.5637	1252.54	103.119	-80.4646	1376.58	43.0582	304.471	1218.53	866.242	267.477	1261.46	1058.06	276.33	1326.39	536.373	247.592	1061.21	216.625	274.927	1110.8	98.4346
1802	0	-166.894	1201.88	882.221				-72.7727	1226.28	490.161	-42.6225	1252.57	103.186	-80.434	1376.41	42.9952	304.23	1219.79	867.742	267.877	1263.67	1057.97	277.002	1331.88	538.49	246.683	1074.58	211.938	276.188	1128.13	96.4575
1803	0	-166.761	1202.67	882.245				-72.8307	1226.72	490.216	-42.6402	1252.61	103.197	-80.519	1376.57	43.0423	304.026	1221.06	869.139	268.267	1265.72	1057.88	277.617	1336.93	540.537	246.224	1088.47	206.732	277.815	1146.25	94.1673
1804	0	-166.857	1204.13	882.314				-72.8153	1227.13	490.228	-42.6466	1252.63	103.185	-80.3741	1376.33	42.9942	303.938	1222.58	870.196	268.532	1267.49	1057.81	278.266	1341.71	542.343	246.313	1102.6	200.921	279.794	1165.01	91.9497
1805	0	-166.934	1205.97	882.392				-72.7285	1227.73	490.286	-42.57	1252.63	103.063	-80.4705	1376.52	43.058	303.426	1225.11	870.976	268.776	1269.11	1057.65	278.728	1346.03	543.937	246.911	1117.3	194.669	281.793	1184.13	89.145
1806	0	-166.946	1208.07	882.495				-72.623	1228.42	490.305	-42.5278	1252.67	103.06	-80.4756	1376.53	43.0806	303.846	1226.66	871.587	269.435	1270.98	1057.54	279.018	1349.9	545.201	247.999	1132.29	188.346	284.194	1203.47	86.6349
1807	0	-166.378	1209.62	882.364				-72.4104	1229.19	490.337	-42.5254	1252.77	103.12	-80.4926	1376.57	43.0997	304.283	1228.14	872.067	269.933	1272.58	1057.42	279.327	1353.47	546.28	249.444	1147.35	181.902	286.469	1222.77	83.9475
1808	0	-165.968	1211.67	882.456				-72.071	1230.04	490.367	-42.4891	1252.89	103.132	-80.4761	1376.58	43.0969	304.905	1229.57	872.515	270.537	1274.22	1057.27	279.534	1356.84	547.197	251.304	1162.41	175.489	288.707	1242.05	80.9894
1809	0	-165.272	1213.84	882.459				-71.7325	1230.85	490.372	-42.5282	1253.21	103.168	-80.4521	1376.55	43.0979	305.772	1230.9	872.871	271.324	1275.72	1057.17	279.741	1359.95	547.873	253.688	1177.3	169.435	291.13	1261.08	78.3642
1810	0	-164.588	1216.28	882.503				-71.3398	1231.8	490.449	-42.4288	1253.29	103.255	-80.3623	1376.5	43.1302	306.61	1232.25	873.171	271.84	1276.98	1057.19	279.735	1362.83	548.374	256.082	1192.1	163.598	293.848	1279.11	75.853
1811	0	-163.828	1218.96	882.58				-70.9547	1232.91	490.555	-42.3242	1253.38	103.263	-80.3239	1376.39	43.0841	307.53	1233.68	873.3	273.053	1278.84	1056.98	279.817	1365.65	548.642	258.808	1206.45	158.178	296.924	1296.69	73.9465
1812	0	-162.766	1221.05	882.726				-70.4576	1233.82	490.628	-42.2987	1253.54	103.338	-80.1538	1375.95	42.9436	308.572	1235.04	873.284	273.882	1280.17	1056.8	279.733	1368.09	548.686	261.608	1220.43	153.158	300.277	1313.54	72.3087
1813	0	-161.807	1223.53	882.891				-69.8272	1234.66	490.737	-42.2258	1253.68	103.366	-80.3003	1376.39	43.1237	309.591	1236.45	873.142	275.202	1281.92	1056.74	279.594	1370.21	548.687	264.288	1233.65	148.575	303.141	1329.39	71.093
1814	0	-160.77	1225.85	883.023				-69.2457	1235.41	490.797	-42.0144	1253.62	103.407	-80.3345	1376.52	43.1768	310.583	1237.85	872.903	276.404	1283.74	1056.61	279.43	1372.1	548.432	266.843	1246.18	144.264	306.215	1344.46	70.1107
1815	0	-159.655	1227.96	883.206				-68.5699	1236.33	490.964	-41.8921	1253.53	103.401	-80.3714	1376.69	43.2411	311.855	1239.22	872.46	277.765	1285.48	1056.4	279.194	1373.87	547.868	269.142	1258.02	140.456	307.861	1355.28	69.5121
1816	0	-158.509	1230	883.541				-67.8678	1237.24	491.152	-41.7576	1253.57	103.466	-80.3282	1376.51	43.1892	312.937	1240.78	871.796	279.011	1287.38	1056.3	278.944	1375.39	547.214	271.321	1268.89	136.932	310.274	1367.5	68.9661
1817	0	-157.479	1232.08	883.846				-67.2133	1238.33	491.394	-41.6305	1253.61	103.549	-80.2972	1376.46	43.197	314.317	1242.22	871.09	280.587	1289.46	1056.18	278.85	1376.57	546.237	273.053	1278.89	133.492	312.442	1379.33	68.5058
1818	0	-156.06	1233.57	884.022				-66.4083	1239.14	491.562	-41.7366	1254.3	103.859	-80.247	1376.44	43.1906	315.421	1243.88	870.152	282.105	1291.7	1056.07	278.706	1377.45	545.105	275.03	1288.1	130.095	314.253	1389.75	67.8682
1819	0	-154.648	1234.92	884.4				-65.6002	1240.06	491.791	-41.7848	1254.8	104.079	-80.3322	1376.57	43.244	316.777	1245.59	869.156	283.588	1293.85	1056.03	278.598	1377.87	543.716	276.357	1296.39	126.819	316.391	1399.69	67.1378
1820	0	-153.308	1236.43	884.829				-64.7836	1241.25	492.091	-41.13	1254.14	103.937	-80.3667	1376.64	43.276	318.029	1247.5	868.037	285.261	1296.18	1055.85	278.434	1378.06	542.198	277.552	1303.63	123.593	317.401	1407.9	66.0981
1821	0	-151.818	1238.02	885.247				-63.8506	1242.23	492.338	-41.4646	1254.87	104.354	-80.2884	1376.53	43.2507	319.166	1249.66	866.853	287.052	1298.83	1055.71	278.275	1377.81	540.444	278.398	1309.82	120.431	317.701	1415.81	64.7859
1822	0	-150.036	1239.08	885.46				-62.8763	1243.28	492.502	-41.5638	1255.48	104.564	-80.0803	1375.97	43.0559	320.488	1251.98	865.615	289.13	1301.66	1055.34	278.416	1377.46	538.477	279.02	1314.94	117.279	316.68	1420.49	62.5246
1823	0	-148.203	1240.22	885.926				-61.7486	1244.55	492.837	-41.4065	1255.12	104.643	-80.2967	1376.46	43.2365	321.575	1254.58	864.455	291.097	1304.47	1055.11	278.385	1376.58	536.409	278.781	1319.06	115.333	316.598	1424.13	60.8507
1824	0	-146.468	1241.85	886.519				-60.6849	1246.09	493.205	-41.3001	1255.3	104.849	-80.344	1376.61	43.278	323.189	1257	863.265	293.228	1307.38	1054.77	278.374	1375.46	534.332	277.959	1320.53	113.942	315.939	1425.35	58.4707
1825	0	-144.687	1243.52	887.061				-59.4029	1247.34	493.504	-41.1728	1255.53	105.041	-80.3269	1376.56	43.2486	324.618	1259.63	861.817	295.344	1310.17	1054.59	278.332	1374.94	532.762	276.382	1319.11	112.857	314.869	1425.58	58.2432
1826	0	-142.637	1245.4	887.64				-58.1549	1248.72	493.931	-40.9959	1255.67	105.297	-80.3237	1376.53	43.249	326.288	1262.68	860.87	297.595	1313.15	1054.29	278.173	1375.3	531.677	275.887	1318.58	112.693	314.281	1425.37	59.3955
1827	0	-140.49	1247.28	888.403				-56.7395	1250.28	494.338	-41.0239	1255.75	105.582	-80.31	1376.52	43.2659	327.776	1266.16	859.727	299.668	1315.9	1054.29	278.23	1376.91	531.408	276.09	1319.13	112.536	314.177	1426.17	58.8239
1828	0	-138.211	1248.98	889.204				-55.2657	1251.9	494.867	-40.668	1255.7	105.762	-80.2927	1376.47	43.2754	329.634	1269.58	859.039	302.381	1319.3	1054.17	278.355	1379.28	531.76	276.806	1320.29	112.438	314.608	1426.66	58.0093
1829	0	-135.565	1250.41	889.949				-53.6797	1253.71	495.311	-40.372	1255.9	106.284	-80.1999	1376.33	43.2535	331.563	1273.52	858.786	304.955	1322.38	1054.14	278.308	1381.45	532.346	277.55	1321.27	112.093	314.963	1426.9	57.6039
1830	0	-133.037	1251.96	890.702				-52.1617	1255.49	495.744	-40.0625	1255.46	106.472	-80.1696	1376.24	43.2195	333.481	1277.55	859.223	307.463	1325.47	1054.44	278.618	1383.39	532.711	277.803	1321.63	111.989	314.648	1426.87	56.9508
1831	0	-130.913	1254.59	891.551				-50.512	1257.31	496.155	-39.8346	1255.81	106.861	-80.1729	1376.22	43.2384	335.359	1281.3	860.347	310.441	1328.77	1054.88	279.15	1385.31	532.665	277.911	1322.1	111.804	314.689	1426.65	56.5881
1832	0	-128.634	1256.74	892.224				-48.9728	1259.33	496.636	-39.731	1255.79	107.07	-80.1286	1376.22	43.2598	337.174	1285.33	861.928	313.084	1331.72	1055.26	279.909	1387.17	532.208	278.069	1322.5	111.617	314.756	1426.67	56.4516
1833	0	-125.961	1258.41	892.988				-47.3874	1261.17	497.112	-39.5208	1255.75	107.39	-80.1268	1376.25	43.3188	339.055	1288.81	862.933	316.28	1334.95	1056	280.568	1388.47	531.686	278.247	1322.82	111.412	314.702	1426.82	56.4078
1834	0	-123.351	1260.11	893.813				-45.8366	1263.18	497.67	-39.2463	1255.68	107.701	-80.1347	1376.2	43.3104	341.266	1292.11	863.663	319.276	1337.89	1056.69	281.398	1389.46	531.224	278.353	1323.18	111.249	314.61	1427.02	56.4183
1835	0	-121.019	1262.12	894.654				-44.2359	1265.3	498.26	-39.2203	1255.91	108.064	-80.1178	1376.17	43.3665	343.423	1295.62	864.013	322.396	1340.85	1057.52	282.295	1390.05	530.688	278.472	1323.42	111.024	314.593	1427.24	56.4711
1836	0	-118.569	1264.19	895.567				-42.6633	1267.49	498.837	-39.1515	1255.99	108.551	-80.1154	1376.24	43.3987	345.969	1299.83	864.186	325.417	1343.74	1058.33	283.256	1390.53	530.325	278.257	1323.64	110.677	314.545	1427.34	56.4373
1837	0	-116.174	1266.33	896.242				-41.1961	1269.94	499.406	-38.9879	1256.24	109.08	-80.09	1376.24	43.4303	348.59	1303.66	864.24	328.258	1346.62	1059.16	284.323	1390.81	530.069	278.37	1323.88	110.509	314.568	1427.48	56.4738
1838	0	-113.824	1268.34	897.118				-39.7036	1272.27	500.051	-38.8865	1256.47	109.587	-80.0595	1376.32	43.4829	351.268	1306.89	864.171	330.988	1349.38	1059.95	285.47	1391.34	529.81	278.414	1324.13	110.346	314.232	1427.31	56.3937
1839	0	-111.322	1270.39	898.009				-38.3448	1274.9	500.736	-38.8738	1256.64	110.029	-80.035	1376.38	43.543	353.852	1309.85	864.267	333.816	1352.4	1060.77	286.688	1392.03	529.526	278.518	1324.35	110.168	314.558	1427.73	56.5506
1840	0	-108.893	1272.24	898.716				-36.8718	1277.29	501.36	-38.7579	1256.96	110.473	-80.0561	1376.44	43.575	356.484	1313.43	864.54	336.413	1355.24	1061.61	287.94	1392.73	529.371	278.52	1324.45	109.942	314.694	1427.92	56.6427
1841	0	-106.539	1274.57	899.533				-35.6603	1279.76	502.012	-38.8217	1257.21	111.217	-80.0383	1376.41	43.6117	358.724	1316.06	864.573	338.993	1358.07	1062.41	289.291	1393.7	529.238	278.504	1324.63	109.833	314.709	1428.04	56.6572
1842	0	-104.312	1277.25	900.428				-34.529	1282.2	502.718	-38.8008	1257.42	111.914	-80.0374	1376.54	43.6201	361.024	1319.12	864.829	341.497	1360.76	1063.15	290.483	1394.35	529.039	278.519	1324.8	109.663	314.692	1428.03	56.5911
1843	0	-102.327	1280.08	901.424				-33.3584	1284.74	503.485	-38.7175	1257.68	112.711	-80.0442	1376.59	43.627	363.135	1321.83	864.987	343.967	1363.42	1063.9	291.854	1395.08	528.871	278.316	1324.87	109.377	314.628	1428.1	56.5168
1844	0	-100.275	1282.95	902.296				-32.3598	1287.38	504.349	-38.8523	1258.32	113.533	-80.0852	1376.62	43.5805	365.338	1324.09	865.195	346.342	1365.98	1064.66	293.058	1395.65	528.693	278.629	1325.15	109.367	314.678	1428.19	56.5149
1845	0	-98.1649	1285.87	903.364				-31.382	1290.01	505.217	-39.089	1258.71	114.381	-80.1122	1376.64	43.534	367.375	1326.19	865.294	348.716	1368.51	1065.3	294.159	1396	528.478	278.738	1325.24	109.329	314.762	1428.34	56.5317
1846	0	-96.2528	1288.6	904.381				-30.5249	1292.9	506.296	-39.0169	1258.99	115.616	-80.1439	1376.7	43.5019	369.11	1327.73	865.071	351.112	1370.92	1065.89	295.388	1396.5	528.215	278.666	1325.37	109.215	314.735	1428.56	56.6446
1847	0	-94.2946	1291.7	905.75				-29.7821	1295.98	507.48	-38.9465	1259.69	116.627	-80.2481	1376.66	43.4782	371.104	1329.89	864.893	353.487	1373.19	1066.47	296.407	1396.67	528.067	278.546	1325.54	109.155	314.697	1428.75	56.7127
1848	0	-92.4053	1294.6	907.052				-28.9673	1298.98	508.736	-38.93	1260.27	118.087	-80.2014	1376.29	43.2787	372.692	1332.06	864.696	355.669	1375.29	1067	297.302	1396.56	527.915	278.387	1325.68	109.088	314.662	1428.97	56.632
1849	0	-90.6664	1297.54	908.638				-28.3891	1302.36	510.082	-38.6947	1261.09	119.257	-80.5212	1376.64	43.3078	374.18	1333.73	864.573	357.914	1377.43	1067.78	298.223	1396.49	527.833	278.284	1325.76	109.025	314.637	1429.09	56.7836
1850	0	-88.9353	1300.35	910.219				-27.8834	1305.91	511.415	-38.5913	1261.93	120.724	-80.8184	1376.89	43.2859	375.573	1335.21	864.642	359.973	1379.36	1068.47	299.278	1396.43	527.787	278.336	1325.93	109.078	314.59	1429.21	56.7692
1851	0	-87.3102	1302.99	911.83				-27.4246	1309.58	512.972	-38.4157	1263.08	122.192	-81.1541	1377.22	43.3066	377.007	1336.95	864.997	362.04	1381.28	1069.24	300.507	1396.42	527.843	278.288	1325.92	109.059	314.696	1429.43	56.8257
1852	0	-85.8748	1305.46	913.509				-27.1347	1313.33	514.504	-38.1001	1264.14	123.773	-81.4696	1377.65	43.4062	378.413	1338.63	865.457	363.955	1383.15	1070.12	301.487	1396.15	527.901	278.206	1325.93	108.999	314.542	1429.46	56.6003
1853	0	-84.4881	1307.98	915.227				-26.9541	1317.44	516.07	-37.8631	1265.31	125.371	-81.4745	1377.78	43.5721	379.758	1340.21	866.039	365.676	1384.85	1070.96	301.826	1395.37	528.161	278.283	1326.01	109.036	315.83	1430.23	56.9245
1854	0	-83.1007	1310.45	917.111				-26.8428	1321.47	517.695	-37.4586	1267.32	126.972	-81.9449	1377.97	43.5432	381.069	1341.58	866.591	367.464	1386.64	1071.83	303.001	1395.21	528.334	278.216	1326.02	109.018	314.985	1429.99	56.7291
1855	0	-81.9897	1312.76	918.91				-26.8999	1325.49	519.304	-37.302	1268.47	128.528	-82.443	1378.05	43.7273	382.344	1343.32	867.409	369.182	1388.33	1072.7	302.874	1393.75	528.34	278.236	1325.99	109.032	314.318	1429.58	56.425
1856	0	-80.7409	1314.59	920.662				-26.9873	1329.89	520.966	-37.0592	1270.14	130.102	-82.6924	1378.66	43.6415	383.563	1345.47	868.203	370.957	1390.11	1073.46	304.029	1393.5	528.784	278.304	1325.97	109.042	314.841	1430.13	56.657
1857	0	-79.7208	1316.94	922.557				-27.2295	1334.15	522.558	-37.1158	1272.13	131.68	-83.3297	1379.51	43.758	384.672	1347.02	868.746	372.72	1391.94	1074.42	304.482	1392.42	528.996	278.301	1325.87	109.002	314.863	1430.19	56.6182
1858	0	-78.8811	1319.28	924.29				-27.7257	1338.41	524.255	-37.2444	1274.77	133.151	-84.1635	1380.67	43.931	385.63	1348.39	869.272	374.344	1393.71	1075.25	305.285	1391.71	529.198	278.344	1325.89	108.99	314.865	1430.24	56.5859
1859	0	-77.8296	1321.39	925.941				-28.2953	1342.71	525.88	-37.5938	1277.54	134.751	-85.2836	1382.32	44.2657	386.65	1349.85	869.866	376.077	1395.54	1076.04	306.639	1391.84	529.462	278.393	1325.78	108.977	314.338	1429.83	56.2681
1860	0	-77.0556	1323.62	927.56				-28.8736	1346.94	527.458	-38.2267	1280.3	136.283	-86.7003	1384.68	44.8005	387.546	1351.56	870.451	377.563	1397.23	1076.67	307.437	1391.33	529.669	278.369	1325.69	108.96	314.798	1430.19	56.4412
1861	0	-76.1598	1325.97	929.288				-29.6659	1351.48	529.133	-39.0177	1284.61	137.664	-88.4149	1387.66	45.2044	388.443	1353.3	870.989	379.028	1399	1077.32	308.177	1390.81	529.876	278.379	1325.61	108.941	314.842	1430.29	56.4133
1862	0	-75.5438	1328.53	930.778				-30.3975	1355.72	530.579	-40.1446	1289.79	139.017	-90.4164	1391.3	45.6942	389.13	1354.32	871.127	380.411	1400.74	1077.91	308.981	1390.35	530.038	278.677	1325.34	108.871	315.067	1430.25	56.346
1863	0	-74.81	1330.98	932.15				-31.1496	1360.13	532.079	-41.7367	1294.63	140.096	-92.2095	1395.44	45.6307	390.087	1356.22	871.59	381.717	1402.48	1078.44	309.624	1389.9	530.153	278.432	1325.4	108.793	314.875	1430.29	56.3883
1864	0	-74.1367	1333.29	933.343				-31.9538	1364.18	533.326	-43.437	1301.13	141.107	-94.7278	1400.84	46.0541	390.971	1358.11	872.007	382.905	1404.26	1078.92	310.415	1389.74	530.144	278.418	1325.45	108.803	314.943	1430.32	56.363
1865	0	-73.4546	1335.75	934.529				-32.9256	1368.69	534.678	-45.645	1307.93	142.083	-97.1547	1407.31	46.4627	391.757	1360.17	872.318	384.044	1406.01	1079.27	311.131	1389.68	530.262	278.817	1325.4	108.934	315.037	1430.31	56.3508
1866	0	-72.6599	1337.86	935.474				-34.0227	1373.21	535.979	-48.537	1313.28	142.912	-99.8199	1414.74	46.9382	392.63	1361.77	872.526	385.109	1407.75	1079.53	311.663	1389.52	530.239	278.771	1325.35	108.884	314.974	1430.35	56.3432
1867	0	-72.0329	1340.38	936.475				-35.2192	1377.74	537.147	-51.4603	1321	143.622	-102.376	1423.09	47.5959	393.401	1363.29	872.668	386.402	1409.78	1079.63	312.525	1389.98	530.072	278.753	1325.36	108.819	314.989	1430.37	56.3211
1868	0	-71.3069	1342.73	937.301				-36.4487	1382.41	538.352	-54.5629	1329	144.386	-104.939	1432.15	48.9421	394.012	1364.89	872.779	387.08	1411.26	1079.89	312.752	1389.93	530.089	278.92	1325.33	108.826	315.036	1430.38	56.334
1869	0	-70.5924	1344.92	938.085				-37.7557	1387.35	539.602	-57.7427	1337.7	144.948	-107.418	1442.21	50.506	394.882	1367	872.773	388.086	1413.01	1079.95	313.281	1390.48	529.984	278.717	1325.36	108.743	315.058	1430.39	56.3252
1870	0	-69.9587	1347.2	938.813				-39.0946	1392.46	540.776	-61.1142	1346.65	145.899	-110.011	1452.88	52.345	395.518	1369.29	872.733	389.025	1414.71	1079.98	313.631	1391.08	529.845	278.637	1325.42	108.676	315.078	1430.34	56.3196
1871	0	-69.3845	1349.47	939.428				-40.3506	1397.57	541.913	-64.5031	1355.99	146.653	-112.586	1464.04	54.3486	396.056	1371	872.556	389.919	1416.46	1079.97	313.923	1391.82	529.61	278.632	1325.41	108.636	314.981	1430.35	56.2932
1872	0	-68.8023	1351.73	939.927				-41.6959	1402.89	543.076	-67.9798	1365.75	147.619	-115.099	1475.22	56.1913	396.569	1372.89	872.354	390.748	1418.23	1079.96	314.383	1392.93	529.462	278.64	1325.52	108.661	315.042	1430.33	56.3417
1873	0	-68.284	1353.74	940.524				-43.0368	1408.58	544.354	-71.5254	1376.02	148.594	-117.682	1486.82	58.1732	396.978	1374.31	871.925	391.628	1419.89	1079.92	314.326	1393.91	529.026	278.327	1325.57	108.525	315.061	1430.35	56.3623
1874	0	-67.7569	1355.84	940.986				-44.3244	1414.38	545.589	-74.9037	1386.33	149.635	-120.35	1498.15	60.3546	397.366	1376.2	871.639	392.431	1421.69	1079.88	314.386	1395.16	528.761	278.222	1325.73	108.464	315.162	1430.32	56.4172
1875	0	-67.3346	1358.18	941.493				-45.6836	1420.41	546.861	-78.2464	1396.55	150.732	-122.968	1509.68	62.5681	397.732	1378.49	871.364	393.178	1423.46	1079.81	314.281	1396.49	528.375	277.877	1325.84	108.345	315.173	1430.29	56.3881
1876	0	-67.0044	1360.65	941.976				-47.0686	1426.66	548.211	-81.3024	1406.79	152.082	-125.827	1521.21	65.0406	398.046	1381.03	871.251	393.779	1425.06	1079.67	314.128	1398.04	527.972	277.708	1325.95	108.348	315.089	1430.35	56.5322
1877	0	-66.7253	1363.12	942.38				-48.5112	1433.17	549.598	-84.3	1417.06	153.289	-128.56	1532.34	67.5447	398.351	1383.59	870.832	394.634	1426.99	1079.69	313.944	1399.7	527.609	277.125	1326.12	108.158	314.894	1430.26	56.6588
1878	0	-66.4504	1365.57	942.86				-49.7999	1439.64	550.941	-86.6973	1426.94	154.406	-131.458	1543.34	70.2695	398.576	1386.13	870.456	395.143	1428.71	1079.58	313.699	1401.58	527.2	276.94	1326.28	108.179	314.816	1430.23	56.7113
1879	0	-66.1235	1368.05	943.208				-51.1509	1446.28	552.385	-89.2482	1436.96	155.675	-134.18	1554.21	72.9843	398.727	1388.21	870.036	395.815	1430.64	1079.57	313.396	1403.47	526.797	276.72	1326.4	108.118	314.803	1430.22	56.7556
1880	0	-65.9817	1370.72	943.655				-52.4387	1452.66	553.674	-91.329	1446.44	157.016	-137.1	1564.81	75.7186	398.939	1390.77	869.754	396.328	1432.63	1079.55	313.122	1405.57	526.432	276.838	1326.28	108.079	314.935	1430.3	56.8146
1881	0	-65.7911	1373.46	944.07				-53.7162	1459.03	555.02	-93.2805	1456.32	158.432	-139.807	1575.01	78.4499	399.086	1393.97	869.505	396.897	1434.68	1079.63	312.856	1407.66	525.934	276.543	1326.72	108.066	315.002	1430.35	56.9031
1882	0	-65.6237	1376.05	944.52				-55.0188	1465.54	556.397	-95.0831	1465.85	159.781	-142.489	1585.08	81.1071	399.205	1396.87	869.271	397.393	1436.75	1079.58	312.364	1409.49	525.553	276.31	1326.86	108.017	314.927	1430.31	56.9604
1883	0	-65.4809	1379.01	944.973				-56.2988	1471.99	557.783	-96.5685	1475.22	161.03	-144.982	1594.97	83.6328	399.22	1399.57	868.842	397.752	1438.73	1079.46	312.26	1411.88	525.041	276.193	1327.05	108.032	314.422	1429.88	56.7683
1884	0	-65.3063	1381.76	945.312				-57.5129	1478.18	559.057	-97.9156	1484.68	162.322	-147.323	1604.77	86.1796	399.238	1402.62	868.443	398.224	1441.04	1079.56	312.216	1414.32	524.675	275.863	1327.3	108.033	314.331	1429.68	56.7604
1885	0	-65.1751	1384.47	945.688				-58.659	1484.35	560.265	-99.0407	1494.14	163.57	-149.452	1614.44	88.5868	399.328	1405.81	868.223	398.429	1443.27	1079.49	311.796	1416.42	524.207	275.845	1327.25	107.963	314.267	1429.75	56.81
1886	0	-65.0083	1387.3	945.951				-59.8026	1490.66	561.534	-99.9983	1503.28	164.727	-151.266	1624.03	90.817	399.322	1409.52	868.048	398.832	1445.82	1079.47	311.56	1418.68	523.705	275.482	1327.53	108.137	314.231	1429.73	56.8867
1887	0	-64.6667	1389.81	945.999				-60.7355	1496.62	562.703	-100.88	1512.36	165.978	-152.809	1633.54	93.0609	399.155	1413	867.708	398.897	1448.11	1079.66	311.356	1420.98	523.305	275.258	1327.9	108.173	314.228	1429.78	56.8832
1888	0	-64.9816	1393.18	946.364				-61.518	1502.32	563.689	-101.591	1521.75	166.945	-154.133	1643.16	95.1193	399.158	1416.58	867.644	398.888	1450.43	1079.67	311.135	1423.24	522.87	275.144	1328.16	108.306	314.212	1429.78	56.9041
1889	0	-64.9575	1396.08	946.505				-62.2648	1508.11	564.582	-102.645	1530.77	168.188	-155.017	1652.54	96.963	398.981	1419.49	867.258	398.9	1452.86	1079.78	310.89	1425.48	522.385	275.079	1328.39	108.307	314.784	1430.3	57.3233
1890	0	-65.1485	1399.34	946.468				-62.7467	1513.62	565.386	-103.108	1539.86	169.204	-155.71	1661.98	98.7369	398.862	1422.84	866.94	398.997	1455.43	1079.76	310.602	1427.83	522.01	274.999	1328.75	108.35	314.156	1429.83	57.0172
1891	0	-65.2574	1402.35	946.313				-63.1186	1519.15	566.042	-103.796	1548.73	170.177	-156.225	1671.42	100.411	398.742	1426.74	866.901	398.942	1457.98	1079.87	310.358	1430.27	521.532	274.885	1329.06	108.367	314.13	1429.89	57.0375
1892	0	-65.1963	1405.18	946.099				-63.4378	1524.66	566.551	-104.548	1557.39	171.106	-156.409	1680.75	101.893	398.595	1430.38	866.727	398.745	1460.35	1079.96	309.835	1432.4	521.092	274.813	1329.26	108.478	314.007	1429.89	57.0297
1893	0	-65.4809	1408.62	946.02				-63.7366	1530.24	567.209	-105.129	1566.21	172.151	-156.372	1689.95	103.276	398.39	1433.82	866.444	398.835	1463.13	1079.87	309.689	1435.11	520.61	274.706	1329.47	108.596	314.109	1429.96	57.0876
1894	0	-65.5863	1411.87	945.696				-63.7636	1535.64	567.645	-105.623	1574.42	172.788	-156.112	1699.2	104.491	398.097	1437.27	866.214	398.764	1465.92	1079.87	309.395	1437.61	520.019	274.661	1329.69	108.69	314.09	1430	57.1217
1895	0	-65.8185	1415.18	945.41				-63.8379	1541.26	568.04	-106.14	1582.38	173.462	-155.609	1708.13	105.557	397.891	1440.62	866.021	398.64	1468.49	1079.84	309.063	1440.09	519.559	274.545	1329.95	108.778	314.026	1429.97	57.1093
1896	0	-66.1237	1418.7	945.078				-63.9637	1546.85	568.345	-106.223	1590.46	173.978	-154.896	1716.94	106.311	397.664	1444.01	865.649	398.376	1471.07	1079.75	308.743	1442.63	518.984	274.452	1330.19	108.835	313.915	1429.97	57.0713
1897	0	-66.2682	1421.93	944.542				-63.7572	1551.94	568.419	-106.653	1598.51	174.497	-153.929	1725.53	106.857	397.427	1447.41	865.401	398.287	1473.86	1079.7	308.469	1445.22	518.47	274.336	1330.52	108.912	313.869	1430.01	57.0716
1898	0	-66.5958	1425.61	944.083				-63.71	1557.29	568.473	-106.803	1606.39	174.765	-152.793	1733.8	107.024	397.134	1450.92	865.159	398.11	1476.66	1079.63	308.158	1447.8	517.915	274.218	1330.81	108.994	313.862	1430.07	57.101
1899	0	-66.7905	1429.1	943.388				-63.366	1562.22	568.377	-106.734	1613.87	174.849	-151.484	1741.9	107.074	396.896	1453.86	864.633	397.942	1479.5	1079.5	307.81	1450.43	517.4	274.091	1331.02	109.107	314.313	1430.51	57.4692
1900	0	-67.1627	1432.83	942.763				-63.1105	1567.09	568.026	-106.579	1621.07	174.764	-150.07	1749.65	106.827	396.575	1457.05	864.312	397.542	1482.29	1079.32	307.553	1453.09	516.83	274.064	1331.32	109.28	314.261	1430.63	57.465
1901	0	-67.318	1436.41	941.99				-62.7407	1572.11	567.665	-106.553	1628.66	174.634	-148.495	1757.02	106.37	396.256	1460.67	864.002	397.206	1485.03	1079.09	307.295	1455.73	516.241	274.154	1331.65	109.483	313.764	1430.24	57.187
1902	0	-67.6972	1440.24	941.144				-62.2864	1576.41	566.96	-106.125	1635.66	174.238	-146.838	1764.26	105.723	396.076	1463.65	863.54	396.845	1487.93	1078.88	307.086	1458.37	515.621	274.017	1332	109.641	314.3	1430.68	57.4545
1903	0	-67.9694	1444.05	940.151				-61.6876	1580.66	566.151	-105.65	1642.52	173.788	-144.891	1770.89	104.735	395.732	1466.88	863.193	396.219	1490.64	1078.62	306.842	1461	515.008	274.01	1332.27	109.826	313.669	1430.37	56.9911
1904	0	-68.3724	1447.98	939.159				-61.1195	1584.94	565.134	-104.922	1648.76	173.052	-142.972	1777.49	103.64	395.513	1470.24	862.781	395.83	1493.58	1078.45	306.617	1463.61	514.35	274.066	1332.45	110.062	314.202	1430.76	57.2908
1905	0	-68.7207	1451.87	937.988				-60.5092	1588.88	563.957	-104.065	1654.74	172.08	-141.005	1783.76	102.321	395.242	1473.31	862.503	395.171	1496.48	1078.2	306.473	1466.31	513.7	274.031	1332.71	110.215	314.069	1430.86	57.1766
1906	0	-69.0228	1455.75	936.857				-59.7108	1592.46	562.525	-103.56	1660.9	171.245	-138.718	1789.45	100.583	394.836	1476.85	862.096	394.496	1499.33	1077.94	306.158	1468.87	513.099	273.894	1333.02	110.3	314.045	1430.97	57.1684
1907	0	-69.5556	1459.98	935.636				-58.6272	1595.32	560.86	-102.401	1666.79	170.098	-136.392	1794.78	98.77	394.469	1480.1	861.778	393.645	1502.04	1077.65	305.914	1471.46	512.468	273.916	1333.24	110.435	314.042	1430.97	57.0973
1908	0	-69.8966	1463.75	934.313				-57.3495	1597.8	559.08	-101.25	1671.93	168.849	-133.895	1799.83	96.6529	394.045	1483.35	861.548	392.986	1504.97	1077.37	305.755	1474.15	511.831	273.888	1333.49	110.608	314.028	1430.99	57.0366
1909	0	-70.2734	1467.71	932.975				-56.3839	1600.54	557.202	-100.023	1677.68	167.375	-131.405	1804.37	94.494	393.619	1486.46	861.094	391.846	1507.56	1077.1	305.56	1476.87	511.132	273.829	1333.66	110.752	313.964	1431.05	56.9541
1910	0	-70.9885	1471.9	931.564				-55.3567	1603.33	555.284	-98.5399	1682.5	165.738	-129.117	1809	92.3256	393.023	1488.69	860.39	391.012	1510.5	1076.86	305.308	1479.41	510.486	273.686	1333.87	110.993	313.935	1431.11	56.9161
1911	0	-71.4351	1475.62	929.927				-54.5692	1606.3	553.301	-97.0755	1686.34	163.874	-126.587	1812.65	89.808	392.58	1491.98	860.264	390.117	1513.36	1076.3	305.114	1482.12	509.834	273.632	1334.15	111.218	313.946	1431.21	56.8643
1912	0	-72.0313	1479.47	928.293				-53.4609	1608.54	551.101	-96.8338	1684.33	162.143	-123.96	1815.63	86.9564	392.066	1495.15	859.912	389.181	1516.21	1076.05	304.802	1484.59	509.215	273.508	1334.43	111.494	313.977	1431.22	56.8612
1913	0	-72.9436	1483.65	926.608				-52.1494	1610.44	548.831	-94.8681	1685.33	159.776	-121.257	1818.09	83.9095	391.432	1497.78	859.562	388.172	1518.99	1075.75	304.538	1487.18	508.571	273.313	1334.72	111.806	314.381	1431.44	56.7864
1914	0	-73.1708	1487.11	924.965				-50.8368	1611.97	546.376	-92.8069	1687.28	157.493	-118.393	1820.01	80.4756	390.722	1499.95	859.08	387.149	1521.8	1075.39	304.213	1489.53	507.947	273.132	1334.84	112.035	313.839	1431.17	56.7182
1915	0	-73.8505	1491.16	923.461				-49.7304	1613.81	543.756	-89.7915	1688.43	154.778	-115.27	1821.12	76.7029	390.645	1499.51	858.564	386.019	1524.61	1075.02	303.809	1491.9	507.296	273.019	1335.06	112.203	313.625	1431.07	56.6557
1916	0	-74.6727	1495.27	921.718				-48.4868	1615.41	541.256	-87.2957	1689.19	151.436	-112.005	1821.57	72.6458	389.85	1502.45	858.341	384.892	1527.51	1074.69	303.518	1494.45	506.731	272.887	1335.2	112.377	313.567	1431.13	56.605
1917	0	-75.5835	1499.32	919.841				-47.5985	1617.33	538.787	-85.4771	1689.88	148.994	-108.735	1821.67	68.3856	389.104	1505.36	857.945	383.705	1530.34	1074.26	303.154	1496.88	506.077	272.791	1335.43	112.598	313.727	1431.34	56.5734
1918	0	-76.0196	1502.8	917.962				-46.5529	1618.79	535.999	-83.2388	1690.31	145.997	-105.111	1821.26	63.7837	388.31	1508.18	857.587	382.553	1533.42	1074.02	302.808	1499.48	505.493	272.772	1335.52	112.906	313.759	1431.36	56.4943
1919	0	-76.7644	1506.58	916.055				-45.2587	1619.55	533.054	-80.324	1689.81	142.538	-101.37	1820.25	58.9819	387.432	1511.04	857.266	381.289	1536.47	1073.61	302.371	1502.08	504.844	272.683	1335.69	113.26	313.758	1431.31	56.4303
1920	0	-77.6866	1510.67	914.179				-44.1304	1620.64	530.131	-77.4204	1688.71	139.211	-97.4831	1818.69	54.0448	386.41	1513.98	856.806	380.027	1539.8	1073.15	302.033	1504.7	504.219	272.64	1335.97	113.56	313.703	1431.35	56.4234
1921	0	-78.5796	1514.57	912.26				-42.9613	1621.46	527.113	-74.8487	1688.08	135.9	-93.3516	1816.47	48.8975	385.556	1517.16	856.399	378.413	1542.82	1072.89	301.535	1507.24	503.452	272.72	1336.12	113.864	313.689	1431.27	56.4318
1922	0	-79.5757	1518.82	910.301				-41.8898	1622.37	524.188	-71.9104	1686.39	132.235	-89.343	1813.97	43.7138	384.895	1520.73	855.915	376.894	1546.06	1072.43	301.098	1509.72	502.847	273.024	1335.81	113.973	313.705	1431.25	56.4491
1923	0	-80.4912	1522.88	908.275				-40.8421	1623.08	521.117	-69.0905	1684.28	129.095	-85.7583	1811.39	43.524	383.535	1523.7	855.51	375.339	1549.42	1071.98	300.592	1512.25	502.06	272.989	1335.86	114.086	313.672	1431.26	56.4171
1924	0	-81.4892	1526.97	906.215				-39.804	1623.59	518.02	-63.8167	1683.93	126.546	-83.2733	1810.72	44.2426	382.298	1526.95	855.071	373.715	1552.9	1071.51	299.983	1514.78	501.418	272.201	1336.88	114.545	313.81	1431.38	56.3595
1925	0	-82.5912	1531.19	904.112				-38.5906	1624.18	514.957	-61.4714	1682.12	123.53	-81.3646	1810.7	45.0308	381.147	1530.39	854.606	372.138	1556.51	1070.94	299.444	1517.48	500.715	272.126	1337.05	114.785	313.809	1431.45	56.3131
1926	0	-83.7614	1535.37	902.065				-37.21	1624.63	511.934	-59.353	1680.78	121.018	-79.9637	1811.14	46.2378	379.667	1533.74	854.146	370.381	1560.06	1070.45	298.812	1520.2	500.067	272.034	1337.28	115.093	313.927	1431.48	56.2937
1927	0	-85.1558	1539.92	900.087				-35.7371	1624.8	508.946	-57.7466	1680.1	119.185	-79.4066	1811.15	46.7066	378.412	1537.23	853.674	368.463	1563.65	1069.86	298.211	1523.09	499.405	272.654	1336.72	115.553	313.978	1431.52	56.2722
1928	0	-86.4069	1544.08	898.093				-34.5096	1625.14	506.48	-55.5867	1679.51	117.281	-79.2806	1810.86	46.847	377.117	1540.79	853.245	366.641	1567.43	1069.46	297.458	1525.84	498.736	272.991	1336.48	115.953	314.065	1431.62	56.2079
1929	0	-87.7738	1548.4	896.322				-34.0993	1626.18	504.607	-53.3872	1679.34	116.395	-79.0233	1810.96	46.9866	375.566	1544.37	852.791	364.556	1571.11	1068.97	296.604	1528.57	498.103	272.863	1336.8	116.326	314.359	1431.77	56.2425
1930	0	-89.3103	1552.61	894.976				-33.78	1627.65	503.322	-51.6552	1679.52	115.866	-78.834	1811.04	47.0847	374.207	1548.02	852.415	362.64	1574.99	1068.57	295.643	1531.3	497.48	272.881	1336.85	116.868	314.464	1431.89	56.187
1931	0	-90.8016	1556.44	893.841				-33.2939	1629.96	502.488	-48.7686	1677.31	114.115	-78.5348	1810.96	47.2258	372.484	1551.51	852.082	360.549	1578.74	1068.23	294.65	1534.18	497.004	273.176	1337.51	117.48	314.588	1431.93	56.2098
1932	0	-92.36	1560.03	892.951				-33.0868	1633.21	502.209	-48.655	1680.36	114.637	-78.12	1810.54	47.2321	370.939	1555.05	851.868	358.336	1582.48	1067.92	293.603	1537.14	496.627	272.958	1338.02	118.245	314.683	1431.99	56.1661
1933	0	-93.9085	1563.47	892.489				-33.0826	1636.42	502.195	-48.3397	1682.66	114.882	-78.2083	1811.04	47.4217	369.207	1558.53	851.788	356.102	1586.28	1067.88	292.484	1540.18	496.257	272.959	1338.56	119.16	314.777	1432.14	56.1881
1934	0	-95.4861	1566.62	892.568				-33.6482	1639.98	502.525	-48.1246	1683.36	114.851	-78.1944	1811.2	47.4472	367.307	1561.84	851.686	353.714	1589.99	1067.87	291.598	1543.28	496.237	273.086	1339.18	120.317	314.862	1432.28	56.2701
1935	0	-96.925	1569.43	892.921				-34.565	1643.2	502.963	-48.0644	1683.89	114.865	-78.1988	1811.12	47.4115	365.504	1565.28	851.609	351.292	1593.87	1067.95	290.43	1546.25	496.145	273.046	1339.99	121.633	314.913	1432.45	56.3741
1936	0	-98.4259	1572.1	893.513				-35.8801	1645.95	503.504	-48.2873	1684.06	114.889	-78.0693	1810.67	47.1023	363.518	1568.66	851.67	348.716	1597.68	1068	289.263	1549.28	496.313	272.83	1340.79	123.074	314.981	1432.69	56.503
1937	0	-100.294	1574.5	894.223				-37.4216	1648.34	504.116	-48.6904	1683.89	114.806	-78.2399	1810.72	47.0407	361.452	1571.76	851.792	346.225	1601.7	1068.11	288.031	1552.29	496.604	272.559	1341.68	124.783	314.976	1432.91	56.6285
1938	0	-102.002	1576.23	894.665				-39.2185	1650.12	504.587	-49.2175	1686.67	114.992	-78.355	1810.8	46.9689	359.429	1574.91	852.102	343.825	1605.89	1068.26	287.186	1555.49	497.118	272.639	1342.84	126.616	314.94	1433.03	56.8103
1939	0	-103.977	1578.07	895.426				-40.7259	1651.1	504.882	-49.6969	1687.89	115.132	-78.4822	1810.84	46.8911	357.467	1577.91	852.425	341.392	1610.05	1068.48	286.295	1558.71	497.777	272.643	1344.1	128.557	314.703	1433.15	56.874
1940	0	-106.09	1580.06	895.929				-42.2682	1651.9	505.005	-49.0354	1683.07	114.25	-78.5509	1810.83	46.8447	355.212	1580.65	852.853	338.99	1614.27	1068.72	285.41	1561.95	498.574	272.678	1345.28	130.604	314.829	1433.77	56.9559
1941	0	-108.121	1581.8	896.383				-43.8069	1652.37	505.074	-48.4011	1681.58	113.278	-78.6024	1810.89	46.8637	353.21	1583.59	853.586	336.465	1618.37	1069.09	284.863	1565.42	499.384	272.737	1346.64	132.614	315.642	1434.22	57.5245
1942	0	-110.257	1583.76	896.902				-45.1737	1652.8	505.103	-49.7314	1686.17	114.595	-78.6102	1810.83	46.8363	351.19	1586.5	854.528	334.326	1622.84	1069.35	284.165	1568.79	500.197	272.999	1347.91	134.594	315.787	1434.52	57.6107
1943	0	-112.445	1585.6	897.111				-46.2264	1652.92	504.892	-50.0786	1685.62	114.45	-78.6171	1810.81	46.8443	349.042	1589.26	855.476	332.038	1627.02	1069.75	283.592	1571.92	500.926	272.068	1346.95	136.372	315.889	1434.68	57.6991
1944	0	-114.673	1587.66	897.224				-47.028	1652.72	504.598	-49.7284	1685.25	114.105	-78.6153	1810.81	46.8777	347.052	1592.35	856.407	329.799	1631.22	1070.16	282.907	1574.78	501.574	272.099	1347.75	138.104	316.17	1434.9	57.8992
1945	0	-116.902	1589.74	897.149				-47.8315	1652.95	504.258	-49.4524	1685.16	113.795	-78.6034	1810.82	46.8927	345.118	1595.49	857.336	327.625	1635.45	1070.56	282.306	1577.38	502.16	272.465	1349.11	139.724	316.597	1435.17	58.0547
1946	0	-118.957	1591.67	897.001				-48.4202	1653.06	503.986	-49.1849	1685.21	113.58	-78.5704	1810.77	46.9173	343.318	1598.79	858.151	325.249	1639.48	1070.95	281.682	1579.76	502.711	272.702	1350.24	141.046	317.098	1435.33	58.1925
1947	0	-120.682	1593.35	896.708				-48.965	1653.13	503.511	-48.8934	1684.98	113.272	-78.5675	1810.76	46.9288	341.574	1602.39	858.871	323.067	1643.57	1071.29	281.006	1581.97	503.209	272.835	1351.07	142.358	317.134	1435.46	58.3026
1948	0	-122.798	1596.12	896.736				-49.6278	1653.98	503.312	-48.5373	1684.93	112.968	-78.5541	1810.77	46.9693	339.998	1606.07	859.376	320.764	1647.56	1071.64	280.367	1584.2	503.676	273.099	1352.14	143.614	317.065	1435.49	58.1929
1949	0	-124.669	1598.84	896.462				-50.1773	1654.93	503.118	-47.9383	1684.79	112.527	-78.5724	1810.77	46.9513	338.407	1609.97	859.781	318.62	1651.63	1072.02	279.331	1585.96	504.011	273.169	1352.97	144.822	317.295	1435.83	58.5852
1950	0	-126.436	1601.69	896.186				-50.981	1656.53	503.013	-47.9689	1684.91	112.551	-78.5705	1810.76	46.9833	336.954	1613.96	860.205	316.392	1655.68	1072.34	278.181	1587.91	504.299	273.462	1354.03	145.989	317.305	1435.96	58.8473
1951	0	-128.174	1604.7	895.864				-51.51	1657.86	502.879	-47.7949	1684.22	112.447	-78.5705	1810.76	46.984	335.579	1617.99	860.479	314.261	1659.68	1072.47	277.41	1590.38	504.588	273.871	1355.27	147.349	317.334	1436.21	58.9942
1952	0	-130.028	1608.14	895.822				-52.347	1659.72	502.867	-47.5432	1685.35	112.304	-78.5582	1810.76	47.0029	334.239	1622.05	860.568	312.099	1663.83	1072.62	276.682	1593.17	504.924	273.997	1356.46	148.63	317.337	1436.19	59.1709
1953	0	-131.75	1611.56	895.746				-53.0137	1661.42	502.837	-47.5447	1685.82	112.248	-78.5746	1810.77	47.0053	332.888	1626	860.641	310.186	1668.08	1072.74	276.171	1596.43	505.273	273.949	1357.6	149.878	317.403	1436.46	59.2162
1954	0	-133.219	1614.85	895.661				-53.7628	1663.21	502.83	-47.3598	1685.91	112.139	-78.5734	1810.77	47.0179	331.444	1629.77	860.646	307.857	1672.02	1072.77	274.716	1598.7	505.399	273.877	1358.84	151.33	317.13	1436.91	59.4336
1955	0	-134.161	1617.78	895.408				-54.4611	1664.9	502.784	-47.2067	1686	111.96	-78.5732	1810.77	47.018	330.034	1633.28	860.778	306.248	1676.56	1072.9	274.308	1602.18	505.72	273.75	1360.12	152.869	317.286	1437.83	59.878
1956	0	-135.148	1620.87	895.145				-55.2087	1666.8	502.767	-47.1966	1686.31	111.887	-78.5506	1810.83	47.0539	328.565	1636.38	860.87	304.233	1680.6	1072.97	273.174	1605.24	506.066	273.549	1361.72	154.549	316.535	1440.3	60.6363
1957	0	-136.246	1624.58	894.99				-55.7	1668.22	502.669	-47.0173	1686.13	111.72	-78.5516	1810.84	47.0559	327.201	1639.1	861.044	302.267	1684.63	1073.06	272.591	1609.02	506.559	273.522	1363.58	156.485	316.521	1441.01	61.07
1958	0	-137.165	1627.91	894.891				-56.4745	1669.9	502.648	-46.9373	1686.2	111.607	-78.5512	1810.84	47.0551	325.801	1642.08	861.342	300.544	1688.68	1073.35	271.957	1613.27	507.083	273.588	1365.8	158.74	316.616	1441.21	61.4764
1959	0	-138.598	1632.11	895.05				-56.9447	1671.21	502.6	-46.8173	1686.15	111.457	-78.5043	1810.79	47.0856	323.664	1650.05	862.229	298.636	1692.49	1073.71	271.629	1618.21	507.681	273.895	1368.57	161.377	316.661	1442.15	62.0727
1960	0	-139.766	1635.49	894.988				-57.504	1672.65	502.544	-46.7293	1686.06	111.334	-78.4908	1810.78	47.1043	322.246	1654.62	863.149	296.862	1696.18	1074.19	271.772	1624.29	508.482	273.948	1371.6	164.309	316.786	1441.99	62.5847
1961	0	-140.949	1639.03	895.133				-58.0964	1674.01	502.591	-46.8391	1686.53	111.394	-78.4868	1810.85	47.1221	321.078	1657.36	863.969	294.997	1699.66	1074.7	271.676	1630.63	509.122	273.949	1375.24	167.887	316.815	1444.14	63.9805
1962	0	-142.221	1642.45	895.284				-58.5287	1675.06	502.543	-46.7667	1686.5	111.295	-78.4849	1810.86	47.1572	320.019	1660.31	864.91	293.27	1702.89	1075.27	272.045	1638.22	510.031	273.724	1379.4	171.681	316.822	1445.04	65.4268
1963	0	-143.582	1645.77	895.376				-59.1378	1676.24	502.523	-46.5317	1686.25	111.091	-78.4382	1810.8	47.1412	318.941	1663.64	865.985	291.656	1706.01	1075.78	272.709	1646.81	511.042	273.962	1384.64	175.796	316.83	1446.36	67.2006
1964	0	-144.801	1649.09	895.265				-59.6985	1677.3	502.381	-46.6213	1686.64	111.051	-78.4153	1810.86	47.1541	318.057	1666.49	866.973	289.961	1708.82	1076.51	273.448	1656.31	512.222	273.788	1390.39	180.437	316.427	1448.49	69.2822
1965	0	-145.95	1652.15	895.143				-60.1744	1678.16	502.181	-46.6726	1687.08	110.903	-78.4206	1810.86	47.1895	317.25	1669.13	867.872	288.256	1711.35	1077	274.404	1666.33	513.524	273.873	1396.98	185.49	316.509	1450.43	72.1253
1966	0	-147.149	1655.3	894.946				-60.9534	1679.46	502.035	-46.6673	1687.34	110.804	-78.3834	1810.8	47.1925	316.395	1671.88	868.938	286.802	1713.71	1077.45	275.44	1677.16	515.144	273.963	1404.25	190.977	316.349	1452.8	75.1367
1967	0	-148.179	1658.03	894.671				-61.3735	1680.04	501.794	-46.5949	1687.37	110.663	-78.3756	1810.86	47.2207	315.859	1674.28	869.82	285.341	1715.79	1077.75	276.5	1688.42	516.893	273.886	1411.96	196.849	315.892	1455.74	78.7809
1968	0	-149.132	1660.61	894.381				-61.9504	1680.67	501.557	-46.2982	1686.65	110.243	-78.3774	1810.87	47.2232	315.29	1676.94	870.712	284.035	1717.79	1077.95	277.853	1699.96	518.864	273.831	1420.67	202.925	315.449	1459.24	83.0823
1969	0	-150.109	1663.31	894.15				-62.625	1681.24	501.419	-46.2756	1687.03	110.276	-78.3663	1810.88	47.2243	314.938	1679.34	871.587	282.898	1719.56	1077.99	279.113	1711.43	521.066	273.882	1430.05	208.936	314.994	1462.59	87.9484
1970	0	-151.024	1665.87	893.892				-63.2826	1681.49	501.209	-45.9948	1686.82	109.895	-78.3784	1810.87	47.2098	314.635	1681.14	872.213	282.016	1721.19	1077.91	280.047	1722.61	523.422	273.495	1439.57	215.028	313.808	1467.77	93.4963
1971	0	-151.805	1668.17	893.632				-63.9284	1681.65	500.987	-45.9473	1686.5	109.519	-78.3785	1810.87	47.2094	314.383	1683.11	872.838	281.135	1722.67	1077.6	281.256	1733.47	526.014	272.852	1449.33	221.567	312.699	1473.43	99.5434
1972	0	-152.412	1670.31	893.363				-64.6988	1682.01	500.812	-46.008	1686.15	109.266	-78.3846	1810.8	47.1716	314.264	1685.29	873.396	280.341	1724.04	1077.15	282.309	1743.94	528.767	271.924	1459.23	227.857	311.277	1481.44	105.667
1973	0	-153.124	1672.4	893.153				-65.2649	1681.96	500.575	-46.1363	1686.16	109.113	-78.4194	1810.86	47.1755	314.304	1686.99	873.825	279.728	1725.46	1076.52	283.287	1754.02	531.699	270.953	1468.48	233.142	310.207	1490	110.09
1974	0	-153.876	1674.74	892.901				-66.0345	1682.1	500.352	-47.0772	1687.67	109.492	-78.4337	1810.87	47.1587	314.376	1688.45	874.278	279.254	1726.91	1075.84	284.021	1763.39	534.777	269.616	1477.21	237.915	308.996	1500.88	113.958
1975	0	-154.62	1676.76	892.592				-66.7745	1682.52	500.2	-47.3896	1687.98	109.529	-78.444	1810.86	47.1561	314.534	1690.6	875.074	278.75	1728.32	1074.98	284.917	1772.5	537.961	268.341	1487.33	240.615	307.224	1514.68	117.464
1976	0	-155.221	1678.69	892.423				-67.2361	1682.44	499.947	-47.5406	1687.98	109.475	-78.5035	1810.85	47.1253	314.498	1691.8	875.738	278.528	1729.94	1074.25	285.801	1781.03	541.167	267.386	1499.31	241.594	305.324	1529.05	119.012
1977	0	-155.785	1680.49	892.381				-67.9742	1682.86	499.806	-47.6237	1687.93	109.409	-78.5043	1810.85	47.1249	314.53	1693.14	876.611	278.325	1731.63	1073.47	286.622	1789.4	544.369	266.403	1512.25	240.761	303.471	1544.32	118.975
1978	0	-156.344	1682.12	892.368				-68.6091	1683.33	499.78	-47.8399	1688.03	109.392	-78.5472	1810.9	47.1394	314.458	1694.43	877.949	278.187	1733.46	1072.79	287.792	1797.64	547.526	265.498	1525.85	239.082	301.755	1561.12	118.001
1979	0	-156.925	1683.87	892.394				-68.9976	1683.62	499.704	-47.9427	1687.98	109.329	-78.5675	1810.84	47.1148	314.348	1695.97	879.343	278.132	1735.5	1072.23	288.224	1805.01	550.668	264.773	1539.68	236.508	300.44	1579.1	116.02
1980	0	-157.421	1685.51	892.462				-69.3845	1683.85	499.575	-48.0801	1687.95	109.298	-78.5783	1810.83	47.0552	314.26	1696.82	880.77	278.028	1737.53	1071.64	288.889	1812.2	553.561	263.431	1553.92	232.21	299.657	1598.05	113.469
1981	0	-158.119	1687.26	892.566				-69.7365	1684.28	499.531	-48.1396	1687.92	109.295	-78.6341	1810.82	47.069	314.127	1697.85	882.328	278.167	1739.79	1071.3	289.163	1818.81	556.106	263.219	1569.82	227.298	299.32	1617.56	110.066
1982	0	-158.137	1688.42	892.672				-70.0783	1684.88	499.567	-47.3727	1686.37	108.763	-78.621	1810.82	47.0353	314.054	1699.11	883.727	278.287	1742.07	1071.02	290.349	1825.4	558.685	263.128	1586.25	221.381	300.449	1636.8	105.768
1983	0	-158.299	1689.86	892.745				-70.3343	1685.48	499.583	-47.1132	1685.79	108.562	-78.6326	1810.82	47.038	313.987	1700.6	884.708	278.571	1744.37	1070.75	290.891	1831.15	561.034	263.366	1603.28	214.851	300.169	1660.75	101.833
1984	0	-158.47	1691.48	892.839				-70.4241	1686.08	499.63	-48.2049	1687.55	109.16	-78.6477	1810.82	47.0353	314.192	1702.26	885.346	278.891	1746.62	1070.44	291.52	1836.57	563.065	264.141	1621	207.594	301.136	1682.93	97.4641
1985	0	-158.443	1693.1	892.893				-70.4863	1686.65	499.583	-48.405	1687.98	109.264	-78.6478	1810.82	47.0352	314.281	1703.33	885.743	279.181	1748.66	1070.3	291.897	1841.24	564.796	265.452	1639.49	199.877	302.759	1704.2	92.2396
1986	0	-158.198	1694.58	892.904				-70.4452	1687.35	499.611	-48.4032	1687.93	109.251	-78.6477	1810.82	47.0352	314.486	1704.84	886.194	279.683	1750.81	1070.14	292.158	1845.48	566.053	267.05	1658.32	192.033	303.812	1728.21	87.8671
1987	0	-157.867	1696.39	892.955				-70.2915	1688.04	499.696	-48.3846	1687.88	109.242	-78.6643	1810.75	47.0216	314.681	1706.32	886.619	280.086	1752.67	1069.86	292.179	1849.27	566.974	269.81	1678.32	184.182	305.204	1752.69	83.7649
1988	0	-157.467	1698.32	892.981				-70.1151	1688.8	499.655	-47.5567	1686.56	108.83	-78.6468	1810.81	47.0336	314.946	1708.18	887.049	280.503	1754.42	1069.41	292.135	1852.71	567.487	272.108	1698.21	176.357	307.358	1777.67	80.4869
1989	0	-156.842	1700.35	893.013				-69.8559	1689.7	499.696	-48.1828	1687.65	109.225	-78.6836	1810.88	47.0536	315.435	1710.23	886.942	282	1757.15	1069.17	292.432	1856.09	567.467	274.373	1717.55	169.127	308.764	1801.79	77.4859
1990	0	-156.131	1702.72	893.047				-69.5346	1690.75	499.751	-48.2748	1688.07	109.403	-78.6459	1810.82	47.0387	316.204	1713.17	887.064	282.606	1758.94	1068.89	291.508	1858.54	567.507	276.959	1736.61	162.371	311.346	1826.31	75.4716
1991	0	-155.308	1705.23	893.121				-69.1164	1691.84	499.817	-48.2189	1688.06	109.426	-78.6317	1810.81	47.0489	316.753	1714.89	887.125	284.43	1761.91	1068.58	291.009	1861	567.108	280.163	1755.52	156.254	313.809	1849.69	74.1641
1992	0	-154.482	1707.93	893.239				-68.6725	1693.09	499.931	-48.1196	1688.1	109.473	-78.6328	1810.82	47.0384	317.833	1716.69	886.924	285.538	1764.09	1068.34	290.395	1863.5	566.488	282.973	1773.37	150.772	316.698	1872.32	73.4212
1993	0	-153.309	1710.39	893.311				-68.1989	1694.37	500.036	-48.0465	1688.12	109.527	-78.669	1810.88	47.0562	318.94	1719.26	886.784	286.783	1766.5	1067.94	289.77	1865.81	565.571	285.709	1790.1	145.872	319.622	1893.1	73.0042
1994	0	-152.037	1712.86	893.44				-67.5385	1695.55	500.099	-47.932	1688.18	109.566	-78.6799	1810.89	47.0774	320.144	1722.16	886.35	288.896	1769.93	1067.53	289.123	1868.3	564.363	289.366	1806.42	141.883	322.898	1912.32	73.1553
1995	0	-150.83	1715.52	893.611				-66.6671	1696.64	500.183	-47.8103	1688.13	109.602	-78.6703	1810.89	47.0578	321.635	1725.22	885.887	289.645	1772.05	1067.1	288.337	1870.51	562.974	292.831	1821.33	138.535	325.382	1929.06	73.716
1996	0	-149.474	1718.05	893.736				-65.8991	1698.02	500.358	-47.7166	1688.26	109.696	-78.6355	1810.83	47.0703	322.975	1728.18	884.965	291.873	1775.62	1066.69	288.086	1873.08	561.561	295.557	1834.14	135.7	328.454	1944.2	74.5811
1997	0	-148.046	1720.61	893.973				-65.0291	1699.51	500.575	-47.5482	1688.27	109.793	-78.6809	1810.88	47.0735	324.453	1731.46	884.092	292.907	1778.23	1066.34	287.41	1875.18	559.947	297.906	1845.11	133.181	331.24	1957.07	75.8299
1998	0	-146.548	1722.95	894.281				-64.0321	1700.94	500.807	-47.4352	1688.34	109.95	-78.6383	1810.82	47.0506	325.807	1735.16	882.633	295.196	1782.17	1065.9	286.99	1877.15	558.206	300.446	1854.69	131.152	333.379	1967.58	75.9666
1999	0	-144.924	1725.45	894.681				-62.879	1702.38	501.005	-47.3097	1688.49	110.171	-78.63	1810.82	47.0699	327.179	1738.81	880.893	296.574	1785.37	1065.57	286.915	1879.14	556.354	302.41	1862.43	128.882	335.154	1976.24	75.8684
2000	0	-143.198	1727.6	895.097				-61.8782	1704.2	501.363	-47.046	1688.43	110.372	-78.6853	1810.88	47.1071	328.521	1742.59	878.852	298.455	1789.12	1065.2	286.933	1880.64	554.313	303.468	1868.36	126.787	336.913	1983.23	75.5632
2001	0	-141.329	1729.79	895.597				-60.7547	1706.01	501.737	-47.0862	1688.59	110.664	-78.6881	1810.89	47.0977	329.76	1746.82	876.684	300.875	1793.68	1064.56	287.44	1881.96	552.171	303.997	1873.16	125.134	336.578	1995.88	76.6627
2002	0	-139.359	1731.79	896.079				-59.4664	1707.69	502.058	-47.0279	1688.85	110.925	-78.69	1810.88	47.0925	331.406	1751.78	874.576	303.109	1798.09	1064.27	287.778	1882.41	549.815	303.846	1875.33	123.156	336.587	1999.64	74.3636
2003	0	-137.36	1734.18	896.743				-58.3135	1709.77	502.617	-46.3629	1688.57	110.947	-78.6967	1810.88	47.0578	332.944	1756.4	872.455	305.054	1802.36	1063.79	288.006	1882.67	547.402	302.83	1874.9	121.31	336.014	1999.36	70.6868
2004	0	-135.187	1736.27	897.331				-57.0262	1711.79	502.995	-46.1076	1688.52	111.188	-78.7013	1810.82	47.0401	334.32	1761.2	870.886	307.084	1806.86	1063.41	288.116	1882.96	545.211	301.883	1875.34	120.528	335.447	1999.36	69.4504
2005	0	-132.99	1738.62	898.17				-55.5282	1713.85	503.385	-46.0302	1688.82	111.606	-78.6977	1810.88	47.1095	336.097	1766.77	869.675	309.467	1811.71	1063.2	288.277	1884.21	543.983	301.825	1877.23	120.282	334.979	1999.87	68.6572
2006	0	-130.612	1741.1	899.029				-53.9047	1716.3	503.991	-45.8898	1689.1	112.006	-78.6857	1810.88	47.1222	337.887	1772.09	868.877	312.029	1816.85	1063.11	288.546	1887.04	544.315	302.248	1877.99	120.266	334.839	2001.53	68.2263
2007	0	-128.266	1743.53	899.981				-52.0755	1718.71	504.472	-44.8578	1687.8	111.95	-78.637	1810.83	47.1261	339.883	1777.53	868.874	314.562	1821.92	1063.11	289.029	1890.68	545.314	302.388	1878.53	120.251	334.777	2002.78	68.3818
2008	0	-125.746	1745.98	900.884				-50.2929	1721.36	505.004	-45.4216	1689.44	112.906	-78.5709	1810.84	47.1577	341.711	1783.34	869.805	317.048	1826.92	1063.42	289.337	1893.84	546.099	302.886	1879.7	120.129	334.861	2004.92	68.3725
2009	0	-123.321	1748.69	901.757				-48.5838	1724.01	505.46	-45.4452	1690.12	113.592	-78.5686	1810.84	47.1912	343.524	1788.45	871.423	319.85	1832.18	1063.85	289.922	1897.33	546.447	303.336	1880.34	120.094	335.24	2001.91	66.7178
2010	0	-120.77	1751.34	902.524				-46.7823	1726.29	505.915	-44.5954	1689.32	113.698	-78.5195	1810.86	47.2479	345.26	1793.68	873.271	322.573	1837.09	1064.34	290.535	1900.33	546.159	303.377	1880.67	119.915	335.546	2002.21	66.8761
2011	0	-118.143	1753.97	903.11				-45.1594	1728.79	506.354	-44.8859	1690.7	114.623	-78.5059	1810.86	47.2483	347.264	1798.2	874.98	325.521	1841.83	1065.13	291.522	1903.23	545.635	303.431	1880.94	119.647	335.688	1999.66	65.587
2012	0	-115.534	1756.62	903.76				-43.3485	1731.01	506.883	-44.8661	1691.58	115.313	-78.4365	1810.87	47.2793	349.45	1803.18	875.933	328.357	1846.29	1065.97	292.506	1905.67	545.063	304.242	1881.72	119.667	335.541	1999.23	65.351
2013	0	-112.762	1758.99	904.351				-41.8351	1733.5	507.495	-44.6803	1691.48	116.124	-78.432	1810.94	47.3517	351.651	1808.24	876.455	331.151	1850.34	1066.81	293.739	1907.98	544.754	304.554	1882.29	119.537	335.408	2000.22	65.4388
2014	0	-110.15	1761.72	904.924				-40.0453	1735.62	508.167	-44.3636	1691.12	116.78	-78.4072	1810.95	47.3543	354.236	1813.45	876.539	333.878	1854.23	1067.66	294.952	1910.18	544.485	304.695	1882.77	119.399	335.016	2002.76	66.1528
2015	0	-107.604	1764.65	905.61				-38.593	1738.13	508.779	-44.2873	1691.56	117.621	-78.3854	1811.01	47.368	356.967	1818.7	876.425	336.484	1857.92	1068.45	296.059	1912.36	544.249	304.821	1883.23	119.141	334.744	2003.92	66.4608
2016	0	-105.019	1767.42	906.212				-36.942	1740.33	509.489	-44.2191	1691.84	118.56	-78.3841	1811.01	47.3156	359.726	1823.49	876.354	339.141	1861.65	1069.33	297.417	1914.65	543.919	304.905	1883.73	119	334.785	2003.51	65.8956
2017	0	-102.426	1770.28	906.979				-35.5244	1742.75	510.279	-44.2216	1692.35	119.413	-78.3851	1811.01	47.3013	362.518	1828.15	876.212	341.703	1865.23	1070.2	298.499	1916.75	543.58	304.795	1884.1	118.832	334.804	2002.94	65.5275
2018	0	-99.8502	1773.13	907.816				-34.1494	1744.87	511.06	-44.052	1693.24	120.48	-78.3745	1811.02	47.3033	365.256	1832.13	876.175	344.293	1868.78	1070.97	299.84	1918.98	543.267	304.791	1884.46	118.721	334.778	2002.35	65.3355
2019	0	-97.414	1776.04	908.657				-32.8	1747.09	512.015	-44.0177	1694.09	121.475	-78.3673	1811.07	47.2785	367.799	1835.74	876.078	346.92	1872.28	1071.67	300.881	1920.98	542.916	305.012	1884.79	118.687	334.852	2002.1	65.1313
2020	0	-94.9379	1778.68	909.635				-31.6865	1749.62	513.108	-43.8245	1694.89	122.659	-78.39	1811.14	47.2933	370.026	1839.13	875.811	349.47	1875.63	1072.32	301.829	1922.86	542.677	304.814	1884.95	118.537	334.841	2003.38	65.625
2021	0	-93.0185	1781.98	910.748				-30.5511	1752.19	514.203	-43.6522	1695.81	123.743	-78.4571	1811.13	47.2479	372.412	1842.24	875.541	352.075	1878.9	1072.99	302.916	1924.78	542.497	305	1885.31	118.48	334.943	2002.24	65.0402
2022	0	-90.2963	1783.82	911.765				-29.2523	1754.53	515.155	-43.5145	1696.87	124.972	-78.5232	1811.12	47.2363	374.585	1845.13	875.178	354.644	1882.07	1073.55	303.49	1926.2	542.232	304.998	1885.6	118.456	334.948	2001.99	64.8553
2023	0	-87.9472	1785.96	913.071				-28.142	1757.21	516.307	-42.969	1697.94	126.143	-78.6249	1811.03	47.1441	376.642	1847.97	874.747	357.186	1885.22	1074.06	304.401	1927.61	542.01	304.9	1885.79	118.371	334.78	2003.31	65.5471
2024	0	-85.8695	1788.43	914.39				-27.1761	1759.95	517.512	-42.5077	1698.48	127.373	-78.7505	1811.07	47.1732	378.601	1850.42	874.585	359.621	1888.25	1074.54	305.157	1928.72	541.79	304.646	1885.85	118.29	334.557	2004.06	65.8184
2025	0	-83.9297	1790.71	915.701				-26.1104	1762.63	518.664	-41.8366	1699.96	128.925	-78.7959	1810.74	47.0089	380.325	1853.15	874.235	362.084	1891.28	1075	306.071	1929.7	541.485	304.436	1885.94	118.19	334.251	2004.69	66.0163
2026	0	-82.1419	1792.98	917.109				-24.935	1765.21	519.695	-40.8893	1700.95	130.019	-78.8292	1810.51	46.9461	381.965	1855.23	873.975	364.331	1894.13	1075.4	306.824	1930.27	541.219	304.098	1885.9	118.031	334.094	2005.23	66.2919
2027	0	-80.3726	1795.35	918.636				-23.8724	1767.83	520.911	-40.012	1701.93	131.465	-78.8834	1810.43	46.9806	383.469	1857.18	873.87	366.626	1897.05	1075.89	307.703	1930.73	541.129	303.78	1886	117.917	334.052	2005.2	66.3226
2028	0	-78.6525	1797.31	920.034				-22.9037	1770.67	522.154	-38.7821	1703.3	132.783	-78.8559	1810.26	47.0307	384.817	1859.88	873.96	368.71	1899.81	1076.44	308.536	1931.03	541.032	303.514	1886.01	117.813	334.06	2004.81	66.2088
2029	0	-76.907	1799.12	921.568				-21.8616	1773.51	523.332	-37.5672	1704.25	134.157	-78.8453	1810.12	47.0426	386.254	1862.04	874.143	370.57	1902.42	1077	308.607	1930.33	540.733	303.358	1886.03	117.724	334.136	2004.72	66.1977
2030	0	-75.3053	1800.99	923.046				-20.8286	1776.24	524.59	-36.5828	1705.71	135.655	-78.8377	1809.98	47.1043	387.595	1864.75	874.56	372.6	1905.24	1077.66	310.069	1931.06	540.816	302.663	1885.8	117.267	334.263	2003.27	65.6775
2031	0	-73.7399	1802.71	924.585				-19.8128	1778.93	525.858	-35.2203	1705.58	136.957	-78.9781	1810.25	47.2605	388.966	1866.6	875.023	374.419	1907.8	1078.3	310.977	1931.26	540.838	302.313	1885.68	117.032	334.25	2002.64	65.572
2032	0	-72.2817	1804.43	926.197				-18.8374	1781.64	526.983	-33.4034	1706.16	138.266	-78.9119	1810.16	47.3367	390.281	1868.63	875.516	376.156	1910.35	1078.95	310.972	1930.2	540.58	302.178	1885.69	116.926	334.186	2002.43	65.5549
2033	0	-70.8312	1806.19	927.68				-18.0274	1784.45	528.138	-31.9968	1707.32	139.546	-78.7946	1810.05	47.3476	391.679	1870.6	876.026	377.844	1912.89	1079.63	312.33	1930.65	540.747	302.087	1885.75	116.749	334.097	2002.61	65.7736
2034	0	-69.454	1807.97	929.22				-17.2621	1787.27	529.388	-30.2047	1709.04	140.878	-78.7437	1809.98	47.4565	392.859	1873.24	876.664	379.488	1915.35	1080.38	313.114	1930.6	540.738	302.022	1885.82	116.646	333.974	2002.73	65.9487
2035	0	-68.1947	1809.71	930.664				-16.6005	1790.09	530.501	-28.7182	1709.85	142.02	-78.599	1809.92	47.5371	394.221	1875.48	877.177	381.114	1917.86	1081.1	313.783	1930.44	540.777	301.725	1885.67	116.41	333.909	2002.78	66.0454
2036	0	-66.8219	1811.27	932.011				-15.883	1792.94	531.608	-27.0897	1710.9	143.152	-78.5113	1810.05	47.5902	395.421	1878.13	877.657	382.677	1920.33	1081.77	314.427	1930.29	540.845	301.829	1885.85	116.357	333.932	2002.59	66.0266
2037	0	-65.4833	1812.7	933.41				-15.2847	1795.66	532.793	-25.3914	1712.8	144.182	-78.5598	1810.56	47.7459	396.806	1880.12	878.014	384.24	1922.78	1082.42	315.181	1930.33	540.907	301.158	1885.32	115.919	333.899	2002.2	66.0596
2038	0	-64.1738	1814.11	934.682				-14.7464	1798.48	533.951	-23.9492	1714.83	145.162	-78.7317	1811.48	47.864	397.881	1882.63	878.32	385.77	1925.31	1083.08	315.963	1930.47	540.871	300.955	1885.26	115.83	333.829	2002.46	66.2518
2039	0	-62.8213	1815.29	935.977				-14.1838	1801.13	534.976	-22.6747	1717.51	146.04	-79.0752	1812.8	47.9448	399.217	1884.95	878.656	387.243	1927.8	1083.73	316.66	1930.47	541	300.353	1884.78	115.42	333.852	2002.36	66.2846
2040	0	-61.0534	1815.59	937.158				-13.8553	1803.91	536.01	-21.7839	1720.98	146.891	-79.6699	1814.77	48.067	400.324	1887.56	878.931	388.63	1930.33	1084.26	317.519	1930.67	541.026	300.618	1884.92	115.451	333.872	2002.06	66.241
2041	0	-59.6104	1816.53	938.268				-13.4648	1806.67	536.964	-20.9962	1724.45	147.443	-80.5374	1817.28	48.2876	401.506	1890.06	879.121	390.004	1932.86	1084.75	318.197	1930.83	540.879	302.883	1886.3	116.115	333.874	2001.95	66.2741
2042	0	-58.2046	1817.38	939.214				-13.1238	1809.38	537.912	-20.5006	1728.88	147.979	-81.6672	1820.59	48.6059	402.47	1891.97	879.405	391.275	1935.48	1085.23	319.228	1931.21	540.98	303.24	1886.58	116.158	333.819	2002.26	66.4258
2043	0	-56.8324	1818.15	940.125				-12.9515	1812.38	538.731	-20.4604	1733.93	148.431	-83.1359	1824.77	48.8996	403.678	1895.52	879.532	392.467	1938.18	1085.66	320.019	1931.54	540.862	302.39	1886.04	115.687	333.652	2004.02	67.2463
2044	0	-55.4911	1818.96	940.889				-12.8435	1815.33	539.468	-20.9898	1739.12	148.711	-84.8061	1829.87	49.148	404.816	1898.4	879.753	393.434	1940.84	1086.02	320.987	1932.22	540.841	302.44	1886.07	115.656	333.749	2002.74	66.6828
2045	0	-54.1968	1819.9	941.582				-12.7806	1818.53	540.234	-21.9322	1744.78	148.847	-86.6941	1835.73	49.2841	405.852	1901.17	879.917	394.359	1943.61	1086.39	321.942	1932.95	540.756	302.399	1886.03	115.491	333.746	2001.77	66.5919
2046	0	-52.9082	1820.84	942.204				-12.8672	1821.85	540.828	-23.0846	1751.81	149.013	-88.5754	1842.1	49.4272	406.755	1904.1	880.109	395.34	1946.49	1086.71	322.691	1933.68	540.625	302.663	1886.23	115.477	333.898	2002.28	66.5173
2047	0	-51.6369	1821.68	942.717				-13.2983	1825.65	541.543	-25.2654	1758.75	149.204	-90.7577	1849.96	49.5511	407.767	1907.09	880.257	396.214	1949.36	1086.96	323.445	1934.59	540.442	302.748	1886.29	115.456	333.747	2002.39	66.6379
2048	0	-50.3853	1822.56	943.169				-13.7892	1829.53	542.16	-27.5053	1766.57	149.166	-92.9758	1858.74	49.6025	408.755	1909.92	880.341	397.081	1952.3	1087.23	324.143	1935.8	540.258	302.714	1886.25	115.264	333.808	2002.96	66.8072
2049	0	-49.2766	1823.58	943.677				-14.2997	1833.76	542.8	-30.221	1774.68	149.102	-94.5171	1867.65	49.3146	409.613	1913.09	880.436	397.745	1955.08	1087.42	324.847	1937.16	540.033	302.6	1886.2	115.12	333.722	2002.42	66.5805
2050	0	-48.0864	1824.46	944.093				-15.1761	1838.49	543.517	-33.3608	1783.29	148.998	-95.9636	1877.16	49.2172	410.446	1916.31	880.49	398.52	1957.92	1087.59	325.38	1938.67	539.809	302.895	1886.44	115.192	333.68	2002.56	66.6633
2051	0	-46.7952	1825.22	944.322				-16.3165	1843.7	544.351	-36.5104	1792.23	149.043	-98.5073	1888.97	50.1686	411.259	1919.22	880.447	399.31	1960.76	1087.78	325.796	1940.37	539.499	303.017	1886.6	115.141	333.635	2002.41	66.5659
2052	0	-45.6801	1826.22	944.686				-17.36	1848.97	545.138	-39.7683	1801.51	149.189	-100.368	1900.54	50.969	412.095	1922.03	880.434	400.033	1963.58	1087.94	326.249	1942.12	539.091	302.77	1886.56	114.971	333.436	2003.76	67.3434
2053	0	-44.7326	1827.49	944.94				-18.5396	1854.48	545.824	-42.9898	1811.22	149.386	-101.629	1911.12	51.6717	412.919	1925.03	880.26	400.589	1966.22	1088.05	326.663	1944.01	538.936	302.823	1886.66	114.913	333.35	2004.3	67.5444
2054	0	-43.6287	1828.5	945.139				-19.8141	1860.4	546.579	-46.4913	1821.37	149.809	-103.652	1922.64	52.8327	413.582	1928.33	880.073	401.268	1969.04	1088.25	326.928	1945.79	538.565	302.978	1886.92	114.959	333.597	2003.86	67.0509
2055	0	-42.9238	1830.11	945.384				-20.9481	1866.34	547.342	-49.6371	1831.54	150.373	-105.87	1934.2	54.2031	414.199	1931.49	879.941	401.862	1971.77	1088.38	327.249	1947.64	538.222	303.049	1887.05	114.965	333.469	2002.43	66.7188
2056	0	-41.9266	1831.39	945.666				-22.1721	1872.7	548.162	-52.885	1841.7	151.128	-108.796	1946.48	56.1473	414.822	1934.68	879.826	402.371	1974.4	1088.49	327.528	1949.55	537.9	303.136	1887.22	114.986	333.458	2002.27	66.6963
2057	0	-41.1782	1833.1	945.857				-23.3259	1879.05	548.933	-55.054	1851.11	151.579	-110.795	1956.85	57.6362	415.32	1938.03	879.573	402.635	1976.86	1088.69	327.649	1951.44	537.578	303.136	1887.33	114.982	333.433	2002.34	66.6661
2058	0	-40.3771	1834.8	946.057				-24.6373	1885.87	549.981	-57.9672	1861.46	152.603	-113.89	1968.32	59.7955	416.406	1937.76	879.081	403.324	1979.59	1088.83	327.971	1953.55	537.186	302.773	1887.21	114.839	333.293	2003.99	67.4018
2059	0	-39.7837	1836.78	946.217				-25.5576	1892.17	550.788	-60.2889	1871.43	153.453	-116.472	1978.76	61.8147	416.791	1940.76	878.915	403.72	1982.14	1089.01	328.141	1955.54	536.906	302.819	1887.36	114.849	333.213	2004.61	67.5624
2060	0	-39.1939	1838.89	946.442				-27.0548	1899.39	551.867	-62.8107	1881.76	154.543	-119.5	1989.41	64.1923	417.123	1943.9	878.738	403.977	1984.61	1089.2	328.29	1957.6	536.61	302.882	1887.46	114.943	333.231	2004.6	67.4971
2061	0	-38.8434	1841.36	946.691				-28.2975	1906.25	552.954	-64.5773	1891.45	155.385	-122.647	2000.04	66.5855	417.389	1947	878.64	404.337	1987.17	1089.43	328.381	1959.59	536.259	303.123	1887.69	115.025	333.389	2002.92	66.7045
2062	0	-38.3116	1843.59	946.864				-29.5946	1913.14	554.101	-66.584	1901.51	156.469	-125.642	2010.44	68.9966	417.566	1950.02	878.613	404.621	1989.63	1089.74	328.422	1961.58	535.908	302.759	1887.62	114.941	333.435	2002.44	66.4881
2063	0	-37.7726	1845.81	946.996				-30.9154	1920.09	555.296	-68.4708	1911.56	157.509	-128.968	2021.14	71.6937	417.704	1953.01	878.622	404.802	1991.97	1089.97	328.52	1963.59	535.569	302.591	1887.61	114.918	333.428	2002.56	66.4979
2064	0	-37.613	1848.78	947.298				-32.1156	1926.92	556.38	-69.9996	1921.46	158.546	-131.905	2031.73	74.2504	417.678	1955.93	878.582	405.087	1994.34	1090.29	328.629	1965.54	535.173	302.548	1887.7	114.922	333.25	2004.74	67.3169
2065	0	-37.4913	1851.8	947.557				-33.1796	1933.5	557.498	-71.5616	1931.73	159.627	-134.757	2042.31	76.8096	417.712	1958.82	878.552	405.136	1996.37	1090.58	328.626	1967.44	534.839	302.845	1888.02	115.195	333.355	2003.66	66.7752
2066	0	-37.2033	1854.58	947.745				-34.3116	1940.21	558.575	-73.1183	1941.9	160.678	-137.264	2052.79	79.1536	417.656	1961.71	878.482	405.529	1998.81	1090.98	328.588	1969.33	534.5	302.4	1887.86	114.936	333.448	2002.87	66.4444
2067	0	-37.2123	1857.68	947.954				-35.3167	1946.72	559.553	-74.78	1952.42	161.98	-139.722	2063.58	81.6382	417.555	1964.6	878.468	405.662	2001.01	1091.32	328.47	1971.2	534.2	302.238	1887.86	114.931	333.448	2002.76	66.409
2068	0	-37.1616	1860.72	948.159				-36.2775	1953.24	560.638	-76.2584	1962.71	163.013	-141.907	2074.46	84.0225	417.419	1967.44	878.48	405.807	2003.17	1091.66	328.311	1973.13	533.897	302.138	1887.97	114.945	333.382	2003.12	66.5462
2069	0	-37.272	1864	948.385				-37.3276	1959.89	561.653	-77.7293	1972.97	164.14	-143.746	2085.37	86.3417	417.293	1970.34	878.54	406.037	2005.37	1091.97	328.2	1974.91	533.499	302.05	1888.09	114.983	333.398	2003.13	66.5277
2070	0	-37.3911	1867.36	948.415				-38.2162	1966.33	562.544	-79.4867	1983.41	165.346	-145.349	2096.41	88.537	417.092	1973.16	878.602	406.089	2007.49	1092.33	327.903	1976.53	533.097	301.883	1888.15	114.975	333.372	2003.43	66.6171
2071	0	-37.5945	1870.62	948.478				-39.0349	1972.73	563.457	-80.6754	1992.13	165.947	-146.778	2107.61	90.8287	416.908	1976.1	878.688	406.185	2009.59	1092.63	327.693	1978.32	532.759	301.77	1888.26	114.981	333.371	2003.5	66.6327
2072	0	-37.8733	1874.14	948.55				-39.8864	1979.08	564.363	-82.1465	2003.26	167.391	-147.984	2118.85	93.067	416.7	1978.94	878.659	406.32	2011.72	1092.98	327.49	1980.26	532.459	301.434	1888.18	114.886	333.346	2003.61	66.6217
2073	0	-38.0922	1877.39	948.512				-40.6572	1985.47	565.185	-83.7855	2013.9	168.624	-148.95	2130.02	95.1787	416.379	1981.85	878.652	406.259	2013.77	1093.3	327.205	1982.17	532.105	301.154	1888.14	114.831	333.381	2003.51	66.5914
2074	0	-38.8568	1881.28	948.424				-41.3522	1991.99	565.927	-85.1814	2023.91	169.647	-149.694	2140.95	97.0902	416.058	1984.69	878.639	406.145	2015.68	1093.56	326.929	1984.17	531.741	300.855	1888.08	114.849	333.327	2003.71	66.4512
2075	0	-38.9577	1884.51	948.345				-42.1297	1998.48	566.714	-86.5571	2033.77	170.737	-150.242	2151.67	98.995	415.777	1987.47	878.606	405.935	2017.57	1093.77	326.633	1986.14	531.408	301.146	1888.51	115.003	333.356	2003.75	66.543
2076	0	-39.134	1887.64	948.219				-42.8394	2004.92	567.317	-87.6157	2043.12	171.558	-150.764	2162.34	100.814	415.415	1990.3	878.499	405.875	2019.55	1094.01	326.271	1988	531.079	301.19	1888.76	115.233	333.348	2003.68	66.5894
2077	0	-39.934	1891.78	948.229				-43.4234	2011.27	567.957	-88.6876	2052.57	172.489	-151.137	2172.91	102.539	415.055	1993.09	878.404	405.859	2021.53	1094.19	326.028	1989.85	530.719	300.976	1888.73	115.234	333.304	2003.7	66.6123
2078	0	-40.5513	1895.56	948.003				-44.0207	2017.64	568.472	-89.8734	2062.26	173.482	-151.456	2183.14	104.124	414.686	1995.79	878.302	405.716	2023.47	1094.27	325.722	1991.58	530.377	301.11	1889	115.442	333.318	2003.53	66.5469
2079	0	-41.1323	1899.29	947.748				-44.5901	2023.95	568.982	-90.9304	2071.64	174.332	-151.609	2193.11	105.595	414.28	1998.41	878.193	405.508	2025.37	1094.42	325.447	1993.29	530.049	301.146	1889.24	115.53	333.277	2003.79	66.6304
2080	0	-41.549	1902.84	947.159				-45.1058	2030.12	569.3	-91.6845	2080.29	175.012	-151.66	2202.96	107.044	413.939	2001	878.046	405.254	2027.49	1094.59	325.189	1995.1	529.732	301.246	1889.41	115.655	333.265	2003.89	66.6577
2081	0	-42.3405	1907.05	946.953				-45.534	2036.15	569.645	-92.4589	2089.25	175.701	-151.422	2212.24	108.198	413.566	2003.5	877.925	404.942	2029.81	1094.81	324.849	1996.87	529.375	301.27	1889.67	115.805	333.246	2003.93	66.5121
2082	0	-43.1914	1911.29	946.492				-46.0097	2042.25	569.774	-92.1482	2096.1	175.637	-151.358	2221.42	109.35	413.118	2006.03	877.852	404.57	2032.32	1095.02	324.501	1998.74	529.055	301.092	1889.8	115.743	333.253	2003.99	66.4356
2083	0	-43.8579	1915.3	946.105				-46.3797	2048.01	569.93	-93.475	2105.8	176.62	-151.126	2230.52	110.356	412.763	2008.51	877.808	404.114	2034.78	1095.09	324.232	2000.62	528.678	301.142	1890.05	115.907	333.027	2005.58	67.225
2084	0	-44.5818	1919.45	945.509				-46.5963	2053.62	569.913	-93.4204	2113.15	176.671	-151.006	2239.48	111.376	412.362	2010.95	877.747	404.306	2033.94	1094.36	323.806	2002.46	528.288	301.078	1890.15	115.965	333.197	2004.51	66.5762
2085	0	-45.4829	1923.86	945.001				-46.7929	2058.98	569.835	-94.4943	2122.41	177.437	-150.633	2248.11	112.172	411.948	2013.24	877.586	404.062	2035.09	1094.28	323.45	2004.33	527.911	300.982	1890.26	116.006	333.305	2003.87	66.5106
2086	0	-45.9465	1927.67	944.269				-46.9093	2064.07	569.502	-95.1254	2130.76	177.82	-150.129	2256.45	112.823	411.621	2015.61	877.435	403.628	2037.2	1094.25	323.103	2006.25	527.555	301.698	1890.84	116.545	333.302	2003.85	66.3695
2087	0	-46.9163	1932.13	943.685				-46.9863	2069.24	569.212	-95.3725	2138.58	177.924	-149.49	2264.53	113.335	411.213	2017.78	877.267	403.124	2038.94	1094.18	322.685	2008.07	527.141	301.51	1890.92	116.526	333.337	2003.91	66.5143
2088	0	-47.6212	1936.23	942.863				-47.0314	2074.03	568.694	-95.4426	2145.8	177.842	-148.834	2272.51	113.75	410.733	2019.94	877.087	402.634	2040.76	1094.03	322.332	2010.08	526.724	301.55	1891.11	116.656	333.333	2003.95	66.5378
2089	0	-48.5622	1940.73	942.189				-46.9186	2078.72	567.983	-95.534	2153.2	177.837	-148.078	2280.12	113.926	410.348	2022.11	876.962	402.09	2042.41	1093.99	321.933	2012.06	526.18	301.545	1891.3	116.768	333.34	2003.96	66.5008
2090	0	-49.4106	1945.02	941.223				-46.8547	2083.2	567.263	-94.7904	2159.07	177.136	-147.237	2287.47	113.968	409.949	2024.23	876.788	401.598	2044.06	1093.86	321.548	2014.11	525.711	301.358	1891.3	116.784	333.084	2005.59	67.1112
2091	0	-50.1102	1949.03	940.224				-46.6504	2087.48	566.327	-95.1522	2166.59	177.127	-146.372	2294.6	113.935	409.364	2026.32	876.622	400.937	2045.91	1093.72	321.145	2016.04	525.331	301.218	1891.45	116.816	333.279	2004.35	66.4608
2092	0	-51.1282	1953.57	939.281				-46.4989	2091.64	565.357	-94.4483	2172.48	176.401	-145.34	2301.33	113.664	408.991	2028.39	876.411	400.294	2047.55	1093.53	320.706	2018.04	524.719	301.096	1891.49	116.846	333.402	2003.67	66.244
2093	0	-52.0993	1957.92	938.306				-46.2958	2095.6	564.232	-94.8864	2180.06	176.287	-144.151	2307.66	113.104	408.437	2030.39	876.173	399.447	2049.49	1093.23	320.407	2020.09	524.297	300.751	1891.45	116.985	333.448	2003.62	66.213
2094	0	-52.9135	1961.85	937.114				-45.9031	2099.26	563.004	-94.2344	2185.74	175.412	-142.788	2313.51	112.271	407.891	2032.38	875.874	398.668	2051.21	1092.95	319.987	2022.12	523.689	300.741	1891.61	116.926	333.417	2003.89	66.2931
2095	0	-53.802	1965.87	935.845				-45.7205	2103.07	561.506	-92.9837	2190.16	173.986	-141.211	2319.07	111.244	407.253	2034.31	875.484	397.862	2052.79	1092.84	319.658	2024.11	523.22	299.713	1891.12	117.107	333.441	2003.8	66.2075
2096	0	-54.8447	1970.06	934.557				-45.2876	2106.43	560.101	-92.0952	2195.1	172.834	-139.505	2324.01	109.827	406.411	2036.12	875.181	396.953	2054.9	1092.42	319.321	2026.05	522.697	299.437	1891.09	117.098	333.471	2003.54	66.0918
2097	0	-55.6375	1973.98	933.176				-44.7968	2109.66	558.477	-91.4494	2200.39	171.75	-137.735	2328.77	108.191	406.094	2038.09	874.767	396.082	2056.95	1092.06	318.975	2028.01	522.203	299.341	1891.14	117.167	333.512	2003.75	66.0974
2098	0	-56.618	1978	931.771				-44.3474	2112.83	556.748	-90.7891	2205.84	170.42	-135.696	2332.93	106.142	405.875	2040.02	874.509	395.095	2059.14	1091.81	318.494	2029.9	521.75	299.103	1891.23	117.191	333.578	2004.02	66.2408
2099	0	-57.6602	1982.19	930.383				-44.0147	2116.05	555.055	-90.2828	2212.35	169.367	-133.422	2336.57	103.823	404.718	2041.9	873.994	394.081	2060.97	1091.47	318.136	2031.87	521.184	298.947	1891.31	117.269	333.514	2004.2	66.1781
2100	0	-58.7803	1986.45	929.037				-43.5154	2119	553.116	-89.1116	2217.08	167.854	-131.04	2339.8	101.214	403.783	2043.85	873.603	393.094	2062.9	1091.01	317.712	2033.77	520.701	298.175	1890.95	117.046	333.516	2004.25	66.1104
2101	0	-59.6998	1990.42	927.547				-42.9753	2121.47	550.991	-87.6526	2219.4	165.632	-128.098	2342.09	98.0326	403	2045.79	873.517	391.992	2065.07	1090.75	317.287	2035.83	520.231	298.577	1891.55	117.317	333.519	2004	65.9841
2102	0	-60.7219	1994.45	926.031				-42.3781	2124.02	548.803	-86.1535	2221.71	163.427	-125.237	2344.11	94.6654	402.122	2047.92	873.363	390.78	2067.44	1090.45	316.688	2037.69	519.68	298.538	1891.78	117.311	333.537	2004.18	66.0516
2103	0	-61.8632	1998.74	924.552				-41.8148	2126.28	546.61	-85.0341	2225.93	161.886	-122.05	2345.48	90.8747	401.124	2050	873.17	389.44	2069.68	1090.07	316.18	2039.83	519.228	298.008	1891.74	117.259	333.498	2004.03	65.9736
2104	0	-63.4096	2003.76	923.113				-41.1722	2128.53	544.25	-82.3625	2224.53	158.128	-118.588	2346	86.6709	400.088	2052.26	872.93	388.061	2071.95	1089.86	315.603	2041.76	518.755	298.054	1892.02	117.5	333.558	2003.92	65.8914
2105	0	-64.4768	2007.92	921.522				-40.6123	2130.5	541.802	-80.231	2223.99	155.213	-115.229	2346.4	82.3752	398.989	2054.6	872.66	386.614	2074.16	1089.54	314.929	2043.78	518.178	298.043	1892.27	117.688	333.621	2003.99	65.7181
2106	0	-65.6518	2012.26	919.856				-39.7864	2132.14	539.262	-78.2057	2223.94	152.21	-111.53	2345.9	77.6396	397.723	2056.88	872.367	385.107	2076.68	1089.08	314.365	2045.83	517.746	298.166	1892.6	117.846	333.672	2002.85	65.4188
2107	0	-66.9472	2016.78	918.266				-39.0461	2133.71	536.541	-76.1495	2222.44	148.822	-107.505	2344.81	72.5748	396.531	2059.22	872.146	383.627	2079.04	1088.84	313.65	2047.8	517.172	298.182	1892.91	118.026	333.693	2003.82	65.6028
2108	0	-68.3236	2021.33	916.607				-38.2002	2134.88	533.803	-73.476	2219.32	145.078	-103.409	2343.23	67.3574	395.373	2061.72	871.83	381.96	2081.35	1088.58	312.87	2049.82	516.658	298.081	1893.02	118.099	333.646	2004.3	65.7446
2109	0	-69.6283	2025.97	914.893				-37.4013	2136.04	530.869	-69.0083	2208.63	139.015	-99.4089	2341.45	62.0252	394.714	2064.38	871.437	380.242	2084.05	1088.14	312.083	2051.91	516.109	297.912	1893.22	118.192	333.736	2002.24	65.1671
2110	0	-71.1729	2030.94	913.126				-36.453	2136.8	527.868	-66.4011	2205.78	135.211	-95.2714	2339.26	56.6774	393.267	2066.9	871.07	378.612	2086.81	1087.76	311.349	2054.09	515.528	297.633	1893.36	118.239	333.783	2001.4	64.937
2111	0	-72.7017	2035.89	911.3				-35.6176	2137.41	524.833	-64.0771	2204.31	131.874	-91.0553	2336.54	51.1737	391.68	2069.44	870.792	376.742	2089.68	1087.33	310.573	2056.33	514.993	297.335	1893.39	118.28	333.741	2001.55	64.9592
2112	0	-74.1424	2040.53	909.315				-34.831	2137.96	521.68	-61.3577	2201.87	127.91	-86.5414	2333.27	45.5142	390.226	2072.17	870.423	374.692	2092.86	1086.84	309.665	2058.47	514.352	297.24	1893.57	118.531	333.74	2001.81	65.0255
2113	0	-75.7573	2045.53	907.264				-33.8681	2138.04	518.319	-58.8379	2198.86	124.417	-83.1884	2330.93	45.8066	388.548	2074.93	870.031	372.874	2095.64	1086.39	308.753	2060.71	513.717	296.947	1893.63	118.539	333.648	2001.31	65.0099
2114	0	-77.5245	2050.86	905.166				-32.922	2137.99	515.105	-53.5464	2194.1	120.557	-79.5488	2329.46	46.4921	386.854	2077.77	869.696	370.738	2098.89	1085.87	307.745	2062.92	513.106	296.873	1893.86	118.792	333.725	2000.91	64.8291
2115	0	-79.1333	2055.69	902.875				-31.5205	2137.4	511.776	-52.0263	2195.78	118.539	-76.7742	2329.89	47.1045	384.949	2080.61	869.282	368.601	2102.24	1085.34	306.741	2065.38	512.363	296.791	1894.2	119.021	333.778	2001.03	64.7936
2116	0	-81.037	2060.74	900.674				-29.9728	2136.68	508.391	-49.7	2196.56	117.433	-75.0286	2330.81	47.8165	383.024	2083.59	868.832	366.296	2105.65	1084.77	305.516	2067.75	511.687	296.471	1894.33	119.109	333.534	1999.46	64.3854
2117	0	-82.451	2065	898.071				-28.7901	2136.79	505.978	-47.1524	2197.28	117.515	-76.5977	2333.7	49.5392	381.003	2086.69	868.394	363.934	2108.86	1084.17	304.237	2070.21	510.937	296.293	1894.6	119.338	333.749	2000.39	64.6661
2118	0	-84.5541	2070.1	896.003				-28.1696	2138.34	504.78	-45.0017	2197.96	117.797	-76.0695	2334.23	50.0525	378.982	2089.78	867.964	361.395	2112.59	1083.66	302.607	2072.56	510.203	296.188	1894.94	119.698	333.701	2000.75	64.8692
2119	0	-86.4198	2074.44	894.751				-28.1018	2141.92	504.662	-42.4834	2199.02	117.823	-74.9433	2334.12	50.2768	376.184	2092.83	867.504	358.736	2116.31	1083.27	300.892	2074.81	509.356	295.781	1895.03	120.075	333.789	2001.39	64.9158
2120	0	-88.3488	2078.38	893.687				-28.2546	2146.25	504.632	-40.7083	2200.38	117.969	-74.5594	2334.46	50.5232	374.077	2095.93	867.034	355.97	2119.88	1082.88	298.948	2077.07	508.678	294.359	1894.5	120.046	333.727	2001.32	64.9767
2121	0	-90.9273	2082.85	892.807				-28.3981	2150.35	504.82	-40.0834	2201.72	118.046	-74.5033	2334.65	50.5798	372.152	2099.05	866.596	353.12	2123.35	1082.65	297.175	2079.32	507.91	294.405	1894.88	120.554	333.754	2003.28	65.5274
2122	0	-92.4664	2085.41	892.542				-29.0073	2154.05	505.132	-39.1049	2202.06	117.604	-74.3901	2334.85	50.6299	370.228	2102.17	866.151	350.13	2126.77	1082.42	295.318	2081.44	507.271	294.099	1895.15	120.965	333.55	2001.43	65.2497
2123	0	-95.1094	2088.87	892.644				-30.5217	2157.45	505.669	-38.7765	2202.52	117.508	-74.4321	2334.93	50.6203	368.165	2105.17	865.671	347.1	2130.18	1082.27	293.519	2083.49	506.64	294.376	1895.93	121.765	333.356	2000.88	65.1782
2124	0	-96.7207	2090.53	892.738				-32.2814	2159.8	506.023	-39.0335	2203.07	117.39	-74.5106	2334.89	50.4507	366.121	2108.14	865.081	343.946	2133.92	1081.96	291.83	2085.26	506.182	293.931	1896.28	122.44	333.164	2001.84	65.8423
2125	0	-98.9337	2092.82	893.425				-33.9417	2161.28	506.15	-39.2499	2203.25	117.258	-74.697	2335.15	50.5278	364.087	2111.01	864.49	340.76	2137.85	1081.63	290.059	2086.76	505.732	293.042	1896.18	122.815	333.026	2000.57	65.5911
2126	0	-100.891	2094.71	894.26				-35.6448	2162.1	506.092	-39.3721	2203.23	117.082	-74.6243	2334.94	50.3175	362.042	2113.62	864.248	337.673	2141.52	1081.2	288.767	2088.31	505.663	292.124	1896	123.215	332.591	2000.59	65.9259
2127	0	-103.069	2096.84	894.783				-37.4305	2162.51	506.035	-39.4859	2203.19	116.925	-74.7727	2335.15	50.4279	359.652	2115.97	863.911	334.717	2145.49	1080.71	287.298	2089.43	505.692	291.958	1896.52	124.037	332.61	2004.09	66.941
2128	0	-105.596	2099.39	895.25				-38.9755	2162.76	506.031	-39.5435	2203.06	116.729	-74.6992	2334.85	50.2372	357.331	2118.03	863.815	331.856	2149.67	1080.28	285.945	2090.52	505.844	291.37	1896.83	124.74	332.629	2004.3	66.9482
2129	0	-108.067	2101.6	895.709				-40.2808	2163.06	506.035	-39.6324	2203.04	116.567	-74.7215	2334.83	50.2102	354.997	2120.04	863.864	329.177	2153.7	1079.97	284.629	2091.58	506.101	290.62	1896.92	125.261	332.528	2003.53	66.9523
2130	0	-110.37	2103.59	896.215				-41.2738	2163.42	505.89	-39.7	2202.86	116.362	-74.7714	2335	50.3265	352.728	2121.98	864.035	326.6	2157.75	1079.66	283.482	2092.6	506.374	289.677	1896.78	126.065	332.473	2002.83	66.895
2131	0	-112.626	2105.85	896.598				-42.1699	2163.88	505.678	-39.8366	2202.79	116.184	-74.7516	2334.81	50.1883	350.354	2123.87	864.269	324.068	2161.85	1079.45	282.213	2093.5	506.618	288.615	1896.47	126.614	332.152	1998.48	66.1556
2132	0	-115.035	2108.58	896.806				-43.1584	2164.62	505.519	-40.1855	2202.95	116.084	-74.7224	2334.78	50.1954	348.168	2125.76	864.634	321.557	2165.79	1079.29	281.345	2094.7	507.013	288.212	1896.93	127.622	332.443	1992.05	64.6381
2133	0	-117.366	2111.43	896.946				-44.4024	2165.53	505.336	-39.9625	2202.69	115.787	-74.7507	2334.74	50.1631	346.016	2127.64	864.998	319.176	2169.46	1079.21	280.579	2096.12	507.51	287.539	1897.23	128.863	332.143	1996.48	66.001
2134	0	-119.545	2114.01	897.026				-45.4202	2166.45	505.227	-40.0178	2202.66	115.582	-74.805	2334.78	50.191	344.013	2129.64	865.406	316.822	2173.22	1079.15	279.573	2097.66	508.011	286.348	1897.22	129.514	331.96	1997.34	66.4816
2135	0	-121.574	2116.18	896.961				-46.5648	2167.59	505.173	-39.9541	2202.77	115.44	-74.8264	2334.72	50.2009	342.098	2131.73	865.953	314.411	2177.04	1079.15	278.52	2099.31	508.406	285.865	1897.93	130.978	331.811	1996.74	66.5584
2136	0	-123.53	2118.27	896.768				-47.6894	2169.04	505.199	-39.7962	2203.01	115.287	-74.8181	2334.72	50.2039	340.282	2133.99	866.399	312.125	2180.63	1079.15	277.589	2101.45	508.787	284.621	1898.06	131.947	331.413	1995.61	66.5998
2137	0	-125.602	2120.58	896.586				-48.4377	2170.27	505.136	-39.6667	2203.59	115.242	-74.8209	2334.73	50.2263	338.442	2136.36	866.795	309.787	2184.19	1079.27	276.683	2103.96	509.099	284.101	1898.89	133.577	331.455	1995.56	66.7323
2138	0	-127.451	2122.97	896.452				-49.3377	2171.74	505.125	-39.7664	2205.08	115.465	-74.8221	2334.72	50.2408	336.752	2138.93	867.177	307.537	2187.56	1079.29	275.757	2106.85	509.317	283.258	1899.76	135.061	331.281	1995.11	67.0148
2139	0	-129.027	2125.14	896.378				-50.0875	2173.42	505.039	-42.2212	2210.2	117.515	-74.8188	2334.72	50.2651	335.094	2141.56	867.516	305.337	2190.54	1079.24	274.978	2110.15	509.488	282.133	1900.4	136.63	331.367	1997.7	67.6787
2140	0	-130.655	2127.72	896.343				-50.7316	2175.25	504.967	-41.9284	2212.07	117.723	-74.8172	2334.72	50.3058	333.504	2144.28	867.75	303.162	2193.76	1079.23	274.218	2113.81	509.662	281.01	1901.39	138.366	331.352	1997.1	67.9129
2141	0	-132.177	2130.54	896.204				-51.3278	2177.15	504.879	-41.4382	2212.03	117.315	-74.8179	2334.72	50.34	331.533	2147.05	867.985	301.169	2196.91	1079.11	273.502	2118.04	509.816	280.463	1903.06	140.635	330.963	1994.28	67.8088
2142	0	-133.617	2133.49	895.941				-51.736	2179.01	504.737	-40.8619	2212.29	116.819	-74.8263	2334.71	50.3624	329.845	2149.85	868.077	299.443	2199.85	1078.91	272.745	2122.66	509.824	279.709	1904.91	142.995	330.635	1989.9	67.2563
2143	0	-134.769	2136.45	895.703				-52.2275	2181.09	504.574	-39.0643	2210.67	115.265	-74.766	2334.68	50.372	328.498	2152.77	868.099	297.829	2202.73	1078.7	272.193	2127.81	509.94	278.496	1906.54	145.239	330.111	1989.89	67.7079
2144	0	-135.969	2139.98	895.504				-52.6252	2183.06	504.428	-38.4485	2210.44	114.822	-74.7089	2334.73	50.4466	327.206	2155.69	868.075	296.378	2205.54	1078.54	271.647	2133.2	510.071	277.574	1908.34	147.951	330.057	1990.16	68.4864
2145	0	-135.493	2141.24	894.945				-53.0541	2185.16	504.344	-38.319	2210.91	114.647	-74.7536	2334.78	50.501	325.962	2158.57	868.116	295.012	2208.26	1078.45	271.259	2138.88	510.262	276.363	1910.32	150.53	329.663	1990.16	69.2233
2146	0	-136.703	2145.17	894.848				-53.4864	2186.98	504.175	-38.1009	2211.1	114.448	-74.677	2334.87	50.5339	324.705	2161.53	868.211	293.564	2210.86	1078.41	270.886	2145.08	510.467	275.864	1913.27	153.73	329.895	1991.04	70.0555
2147	0	-138.357	2150.01	894.885				-53.8973	2188.64	504.093	-38.1988	2211.55	114.394	-74.6447	2334.82	50.5715	323.516	2164.52	868.337	292.131	2213.52	1078.46	270.751	2151.83	510.819	274.771	1916.04	156.795	329.609	1991.5	71.0954
2148	0	-139.704	2154.42	895.01				-54.4351	2190.28	504.149	-38.2547	2211.94	114.392	-74.6515	2334.86	50.5988	322.312	2167.43	868.552	290.674	2215.87	1078.54	270.655	2159.17	511.218	274.347	1919.69	160.477	328.851	1991.8	72.1534
2149	0	-140.831	2158.35	895.283				-55.0624	2191.85	504.16	-38.3424	2212.18	114.284	-74.6169	2334.81	50.6263	321.164	2170.29	868.873	289.308	2218.28	1078.71	270.765	2167.12	511.744	274.124	1924.06	164.536	329.026	1993.34	73.8986
2150	0	-141.962	2161.98	895.524				-55.6732	2193.2	504.197	-38.2048	2212.28	114.122	-74.6134	2334.86	50.662	320.122	2173.09	869.22	288.026	2220.49	1078.94	271.087	2175.79	512.581	273.91	1929.01	169.144	327.912	1998.26	76.5016
2151	0	-143.005	2165.25	895.563				-56.3041	2194.59	504.164	-38.3603	2212.71	114.102	-74.6211	2334.86	50.6886	319.202	2175.81	869.689	286.763	2222.65	1079.18	271.474	2184.97	513.534	273.607	1934.52	174.085	327.346	1999.42	78.4658
2152	0	-144.029	2168.18	895.487				-56.8802	2195.95	504.134	-38.3751	2212.91	113.996	-74.5538	2334.83	50.673	318.429	2178.46	870.218	285.613	2224.75	1079.43	271.851	2194.51	514.846	273.195	1940.62	179.452	326.655	2001.37	80.904
2153	0	-144.773	2170.63	895.412				-57.4091	2197	504.097	-38.4088	2213.09	113.951	-74.5514	2334.87	50.722	317.815	2180.95	870.907	284.485	2226.88	1079.7	272.49	2204.81	516.514	272.179	1946.95	184.71	325.953	2003.01	83.7041
2154	0	-145.355	2172.93	895.401				-58.0859	2198.14	504.078	-38.4168	2213.23	113.892	-74.5434	2334.88	50.7309	317.307	2183.26	871.635	283.423	2228.83	1079.87	273.327	2215.38	518.497	271.267	1953.96	190.357	325.159	2005.38	87.0943
2155	0	-146.276	2175.52	895.406				-58.6814	2198.94	503.941	-38.4888	2213.43	113.87	-74.5518	2334.87	50.7531	316.894	2185.36	872.43	282.39	2230.8	1079.96	274.117	2226.1	520.835	270.081	1961.5	196.408	324.22	2008.31	91.0109
2156	0	-147.862	2178.93	895.511				-59.3851	2199.72	503.851	-38.5945	2213.54	113.816	-74.5261	2334.88	50.7481	316.622	2187.35	873.302	281.538	2232.39	1080.04	275.024	2236.76	523.533	269.274	1969.78	202.442	323.24	2012.12	95.2337
2157	0	-149.249	2181.85	895.586				-60.0358	2200.31	503.745	-38.7227	2213.65	113.718	-74.5162	2334.94	50.7641	316.343	2189.14	874.173	280.659	2233.6	1079.97	276.243	2247.37	526.476	268.349	1978.53	208.257	321.846	2015.77	100.239
2158	0	-150.085	2183.68	895.563				-60.702	2200.7	503.606	-38.86	2213.85	113.7	-74.5178	2334.94	50.7654	316.104	2190.8	875.009	280.043	2235.63	1079.79	277.709	2257.56	529.706	267.872	1987.86	214.607	320.576	2020.92	105.808
2159	0	-150.791	2185.16	895.481				-61.5231	2201.15	503.552	-39.0886	2213.93	113.619	-74.5518	2334.88	50.7536	316.068	2192.38	875.868	279.425	2239.78	1080.26	279.361	2267.39	533.029	267.712	1997.29	220.638	318.915	2027.05	111.24
2160	0	-151.45	2186.47	895.396				-62.199	2201.31	503.406	-39.1936	2213.92	113.55	-74.5518	2334.87	50.7526	316.072	2193.88	876.568	279.263	2240.88	1079.99	280.685	2276.24	536.306	267.129	2005.57	226.211	318.04	2033.06	114.747
2161	0	-152.242	2187.77	895.273				-62.82	2201.38	503.315	-39.5141	2214.18	113.434	-74.5341	2334.9	50.7117	316.173	2195.39	877.253	278.775	2241.14	1079.41	282.512	2284.76	539.672	264.21	2012.96	229.923	316.035	2042.79	117.183
2162	0	-153.197	2189.17	895.172				-63.5033	2201.39	503.167	-39.5984	2214.1	113.319	-74.5523	2334.87	50.7232	316.197	2196.82	878.062	278.049	2241.11	1078.57	284.279	2292.58	542.885	263.563	2022.6	231.659	312.923	2054.57	118.594
2163	0	-153.772	2190.17	895.07				-64.0235	2201.46	503.008	-39.6789	2214.04	113.258	-74.5675	2334.87	50.7038	316.186	2198.24	879.011	277.684	2241.5	1077.76	285.898	2299.69	546.119	262.876	2033.32	232.487	309.999	2067.96	118.891
2164	0	-154.337	2191.05	894.915				-64.4847	2201.43	502.906	-39.7675	2213.96	113.215	-74.6149	2334.86	50.7062	316.072	2199.39	880.213	277.105	2241.82	1076.97	287.625	2306.55	549.214	262.295	2044.84	232	307.024	2081.57	118.153
2165	0	-155.027	2192.18	894.755				-64.9331	2201.53	502.767	-39.8053	2213.93	113.155	-74.5902	2334.87	50.6897	315.912	2200.28	881.556	277.053	2242.67	1076.2	289.054	2312.96	552.252	262.018	2056.86	230.639	305.1	2096.55	117.043
2166	0	-155.672	2193.58	894.625				-65.2853	2201.57	502.62	-39.8417	2213.85	113.093	-74.5744	2334.9	50.6666	315.89	2200.9	882.995	277.216	2243.93	1075.67	290.485	2319.18	555.081	261.452	2069.08	228.554	303.62	2112	115.38
2167	0	-155.963	2194.58	894.569				-65.5073	2201.63	502.506	-39.8945	2213.8	113.081	-74.6159	2334.82	50.6729	315.792	2201.4	884.424	277.418	2245.26	1075.11	291.774	2324.92	557.601	261.198	2081.79	225.44	303.172	2128.09	113.117
2168	0	-156.124	2195.5	894.479				-65.6597	2201.78	502.413	-39.9519	2213.16	112.902	-74.6068	2334.87	50.667	315.777	2201.87	885.666	277.56	2246.57	1074.62	293.097	2330.27	560.022	261.047	2095.09	221.352	303.233	2144.72	110.541
2169	0	-156.26	2196.68	894.401				-65.7481	2202	502.325	-39.8972	2213.62	112.975	-74.6177	2334.81	50.6537	315.977	2202.51	886.752	277.971	2248.01	1074.28	294.352	2335.16	562.101	261.472	2108.73	216.592	303.79	2161.82	107.12
2170	0	-156.203	2197.83	894.329				-65.7976	2202.34	502.32	-39.9455	2213.7	113.005	-74.6172	2334.81	50.6524	316.352	2203.24	887.333	278.36	2249.51	1073.91	295.636	2339.57	564.058	262.438	2123.11	211.247	305.042	2180.05	103.903
2171	0	-156.013	2198.99	894.289				-65.774	2202.7	502.27	-39.6296	2213.51	113.078	-74.6409	2334.8	50.6557	316.661	2203.97	887.783	278.731	2250.95	1073.56	296.558	2343.44	565.671	263.736	2137.85	204.885	306.482	2199.42	100.248
2172	0	-155.653	2200.06	894.226				-65.6955	2203.11	502.269	-39.9358	2213.66	112.991	-74.6398	2334.81	50.6753	317.007	2204.65	888.23	279.36	2252.54	1073.34	297.206	2346.6	566.905	265.444	2153	198.239	308.589	2219.19	96.8182
2173	0	-155.304	2201.49	894.203				-65.4988	2203.43	502.232	-39.9746	2213.69	113.003	-74.6321	2334.82	50.6705	317.435	2205.45	888.672	280.06	2254.14	1073.04	297.463	2348.91	567.708	267.447	2168.39	191.201	310.768	2239.52	93.4709
2174	0	-154.772	2202.84	894.217				-65.2792	2203.96	502.267	-39.6207	2213.51	113.081	-74.6161	2334.82	50.6726	317.93	2206.32	888.963	281.075	2255.89	1072.83	297.895	2351.08	568.235	269.985	2184.13	184.51	312.655	2259.87	90.0085
2175	0	-154.122	2204.19	894.239				-65.0039	2204.58	502.315	-39.6013	2213.47	113.112	-74.6158	2334.82	50.6725	318.413	2207.17	889.066	282.032	2257.6	1072.6	298.195	2352.75	568.302	272.326	2199.68	177.616	314.79	2280.31	86.7647
2176	0	-153.347	2205.63	894.293				-64.6814	2205.13	502.38	-39.5995	2213.5	113.131	-74.616	2334.82	50.6725	319.211	2208.2	889.031	283.514	2259.58	1072.52	298.283	2354.01	568.15	275.148	2215.31	170.929	317.32	2300.73	83.6914
2177	0	-152.539	2207.26	894.42				-64.2479	2205.87	502.487	-39.8969	2213.72	113.102	-74.6178	2334.81	50.6863	320.025	2209.21	888.872	284.57	2261.19	1072.28	298.204	2354.87	567.575	278.513	2231	164.399	319.605	2320.36	81.0084
2178	0	-151.589	2208.96	894.531				-63.7508	2206.57	502.573	-39.8772	2213.74	113.152	-74.616	2334.82	50.6726	320.939	2210.29	888.615	285.727	2262.89	1071.91	297.817	2355.46	566.26	281.803	2246.2	158.184	322.496	2339.78	78.7501
2179	0	-150.667	2210.84	894.713				-63.2138	2207.29	502.673	-39.8315	2213.79	113.198	-74.6263	2334.8	50.7088	321.951	2211.52	888.321	287.018	2264.66	1071.61	297.644	2356.01	565.325	285.127	2260.86	152.276	325.367	2358.33	76.7988
2180	0	-149.512	2212.48	894.854				-62.6874	2208.02	502.714	-39.7961	2213.84	113.258	-74.6266	2334.8	50.7093	323.06	2212.86	887.748	288.362	2266.41	1071.26	297.333	2356.29	563.687	289.333	2275.6	147.121	327.994	2375.48	75.2625
2181	0	-148.276	2214.25	894.985				-61.9542	2208.93	502.878	-39.741	2213.89	113.303	-74.6265	2334.8	50.7091	324.279	2214.32	887.107	289.717	2268.22	1070.86	297.103	2356.62	561.864	291.865	2287.8	142.086	330.865	2391.36	74.3318
2182	0	-147.059	2216.19	895.181				-61.2971	2209.8	502.974	-39.6444	2213.97	113.36	-74.6251	2334.81	50.7286	325.677	2215.95	886.207	291.215	2270.2	1070.45	296.76	2356.81	559.915	294.684	2299.17	137.864	333.477	2405.23	73.6359
2183	0	-145.687	2217.92	895.339				-60.5076	2210.67	503.15	-39.5796	2214.01	113.433	-74.6192	2334.81	50.7141	327.252	2216.92	885.285	292.832	2272.24	1070.02	296.32	2356.91	557.897	297.275	2308.93	134.227	336.144	2417.36	73.2241
2184	0	-144.181	2219.63	895.583				-59.6083	2211.74	503.336	-39.3021	2213.89	113.548	-74.6059	2334.88	50.7472	328.905	2217.75	884.095	294.551	2274.5	1069.51	295.926	2357.03	555.863	300.061	2317.4	131.354	338.394	2426.99	72.782
2185	0	-142.585	2221.38	895.89				-58.6072	2212.82	503.495	-39.1265	2213.94	113.647	-74.6064	2334.88	50.7489	329.767	2224.12	883.104	296.385	2276.81	1069.04	295.803	2357.26	553.947	301.96	2323.71	128.683	340.302	2434.21	72.0058
2186	0	-140.838	2222.92	896.258				-57.6847	2214.05	503.781	-39.2509	2214.49	113.821	-74.572	2334.82	50.745	331.126	2227.31	881.657	298.424	2279.33	1068.58	295.664	2357.5	552.117	303.155	2328.46	127.063	342.071	2438.41	71.5422
2187	0	-139.049	2224.6	896.697				-56.4872	2215.24	504.032	-38.2391	2213.31	113.553	-74.5701	2334.82	50.7303	332.692	2229.71	879.748	300.609	2282.03	1068.05	296.161	2358.12	550.497	303.29	2331.02	125.905	342.938	2439.29	70.0052
2188	0	-137.12	2226.17	897.182				-55.404	2216.57	504.374	-38.0596	2213.26	113.678	-74.5708	2334.82	50.7636	334.281	2232.52	877.841	302.802	2284.79	1067.59	296.238	2358.44	548.816	302.423	2330.53	124.466	343.622	2439.09	68.0597
2189	0	-135.133	2227.88	897.688				-54.1972	2217.77	504.707	-37.9768	2213.26	114.031	-74.5711	2334.82	50.7643	335.926	2235.18	876.102	304.561	2287.2	1066.94	296.394	2358.9	547.56	301.061	2329.1	123.592	343.297	2438.67	67.4545
2190	0	-132.929	2229.36	898.299				-52.9249	2219.16	505.035	-37.9092	2213.25	114.174	-74.571	2334.82	50.764	337.635	2238.49	874.559	307.231	2290.48	1066.61	296.621	2359.48	546.54	300.274	2329.59	122.685	342.359	2439.56	66.7382
2191	0	-130.692	2230.96	898.951				-51.5582	2220.6	505.448	-37.6082	2213.13	114.272	-74.5721	2334.82	50.7914	339.482	2242.19	873.49	309.697	2293.61	1066.21	296.607	2360.03	545.673	300.422	2331.22	122.19	341.066	2440.35	66.1552
2192	0	-128.385	2232.6	899.767				-50.0511	2222.04	505.836	-37.4379	2213.09	114.484	-74.5816	2334.81	50.8108	341.37	2245.53	872.642	312.363	2296.88	1065.98	296.817	2361.22	545.489	300.73	2332.59	122.098	340.598	2440.49	65.643
2193	0	-125.885	2234.09	900.477				-48.3888	2223.63	506.22	-37.2789	2213.15	114.726	-74.5803	2334.81	50.8301	343.298	2249.42	872.384	315.268	2300.28	1065.96	297.199	2363.02	545.751	301.127	2332.82	122.107	340.587	2444.34	66.7825
2194	0	-123.366	2235.69	901.265				-46.8863	2225.43	506.647	-37.0882	2213.32	115.024	-74.5411	2334.82	50.86	345.272	2253.33	872.808	318.117	2303.68	1065.98	297.833	2365.2	546.017	302.213	2333.62	122.287	340.778	2450.62	68.9467
2195	0	-120.9	2237.4	902.014				-45.1635	2227.13	506.973	-36.8345	2213.49	115.347	-74.5093	2334.84	50.8716	347.229	2256.81	873.733	320.961	2307.02	1066.17	298.493	2367.43	546.11	303.228	2334.86	122.206	341.496	2453.63	69.6654
2196	0	-118.281	2239.1	902.753				-43.4758	2228.88	507.356	-36.4921	2213.39	115.613	-74.511	2334.82	50.8954	349.265	2260.15	874.78	324.15	2310.46	1066.49	299.105	2369.44	545.843	303.436	2335.46	122.049	342.406	2452.3	68.5754
2197	0	-115.655	2240.89	903.39				-41.7724	2230.71	507.802	-36.2158	2213.3	115.903	-74.5112	2334.82	50.8954	351.424	2263.7	875.731	328.166	2314.4	1067.15	300.051	2371.23	545.424	303.688	2335.74	121.841	342.68	2451.43	67.8444
2198	0	-112.874	2242.45	903.953				-39.9681	2232.51	508.216	-36.1948	2213.54	116.272	-74.4824	2334.89	50.931	353.839	2267.5	876.283	330.416	2316.83	1067.38	301.137	2372.72	544.81	299.975	2334.3	120.245	342.707	2451.42	67.6032
2199	0	-110.214	2244.33	904.582				-38.1566	2234.41	508.626	-35.7978	2213.77	116.714	-74.4838	2334.89	50.9598	356.474	2271.38	876.588	333.469	2319.83	1067.88	302.118	2374.01	544.352	299.143	2334.08	119.633	342.692	2451.65	67.5329
2200	0	-107.356	2245.95	905.167				-36.3259	2236.5	509.084	-35.445	2213.56	117.049	-74.4337	2334.84	50.9784	359.339	2275.43	876.781	336.807	2322.82	1068.45	303.273	2375.29	543.883	299.858	2334.65	119.796	342.75	2452.69	67.5164
2201	0	-104.541	2247.8	905.812				-34.4354	2238.68	509.509	-34.9953	2213.33	117.468	-74.4224	2334.89	51.0187	362.248	2279.01	876.914	340.002	2325.8	1069	304.665	2376.81	543.66	300.265	2335.09	119.667	342.487	2452.91	67.4782
2202	0	-101.638	2249.66	906.349				-32.6269	2240.83	509.953	-34.8176	2213.75	117.899	-74.3902	2334.95	51.075	365.332	2283.13	877.083	343.135	2328.76	1069.63	305.721	2377.91	543.41	300.759	2335.65	119.613	341.735	2454.34	68.0879
2203	0	-98.7453	2251.54	906.925				-30.8184	2243.15	510.411	-34.6141	2214.21	118.467	-74.317	2334.98	51.0979	368.23	2286.45	877.155	346.205	2331.72	1070.28	307.253	2379.44	543.165	301.113	2336.04	119.555	342.013	2454.19	67.7575
2204	0	-95.9163	2253.69	907.481				-29.0578	2245.44	510.829	-34.2918	2214.4	119.038	-74.2906	2335.03	51.1743	371.078	2289.71	877.258	349.277	2334.7	1070.98	308.512	2380.72	542.952	301.297	2336.3	119.421	342.016	2454.22	67.6063
2205	0	-92.9889	2255.75	907.973				-27.4211	2247.82	511.347	-35.4381	2216.91	121.332	-74.1943	2335.06	51.2126	373.904	2293.35	877.411	352.25	2337.6	1071.65	309.897	2382.06	542.762	301.449	2336.53	119.243	341.998	2454.15	67.5473
2206	0	-90.2806	2258.01	908.691				-25.7959	2250.04	511.895	-35.3959	2218.1	122.275	-74.1721	2335.1	51.2334	376.576	2296.21	877.574	355.309	2340.46	1072.29	310.969	2383.05	542.508	301.949	2336.87	119.295	342.138	2453.97	67.3429
2207	0	-87.5549	2260.32	909.376				-24.3508	2252.41	512.477	-35.2306	2218.37	123.015	-74.1119	2335.11	51.2941	379.185	2299.37	877.676	358.103	2343.18	1072.9	312.475	2384.32	542.384	302.052	2336.98	119.132	342.309	2453.67	67.1673
2208	0	-84.9434	2262.81	910.225				-22.8975	2254.73	513.12	-35.1508	2219.15	123.889	-74.1082	2335.16	51.3138	381.71	2302.58	877.685	361.185	2346.01	1073.56	313.935	2385.39	542.274	302.835	2337.44	119.112	342.4	2453.51	67.0145
2209	0	-82.2564	2265.02	910.956				-21.534	2257.15	513.85	-34.9019	2219.56	124.431	-74.0849	2335.17	51.3116	384.225	2305.47	877.64	364.149	2348.79	1074.19	315.459	2386.42	541.972	303.085	2337.65	118.968	342.366	2453.62	66.9909
2210	0	-79.8975	2267.55	911.888				-20.3634	2259.7	514.704	-34.7177	2221.51	125.753	-74.141	2335.22	51.2896	386.622	2308.03	877.47	367.052	2351.42	1074.76	316.923	2387.32	541.78	303.713	2338.11	119.06	342.407	2455.18	67.3854
2211	0	-77.4188	2269.75	912.841				-19.1957	2262.25	515.526	-34.5638	2222.18	126.693	-74.1539	2335.16	51.2467	388.906	2310.32	877.243	369.946	2353.94	1075.32	318.351	2387.96	541.561	304.036	2338.41	118.857	342.175	2455.76	67.5644
2212	0	-75.2406	2272.25	913.977				-18.1818	2264.91	516.473	-34.3972	2222.74	127.84	-74.2369	2335.14	51.2085	391.159	2312.75	877.03	372.686	2356.38	1075.87	319.671	2388.51	541.349	303.897	2338.32	118.72	342.055	2455.76	67.6424
2213	0	-74.2524	2276.37	915.287				-17.2407	2267.72	517.577	-34.1608	2223.54	128.968	-74.308	2335.09	51.1707	393.204	2314.77	876.93	375.324	2358.63	1076.4	320.877	2388.94	541.128	303.944	2338.33	118.671	342.03	2455.81	67.6244
2214	0	-71.6386	2277.92	916.655				-16.3223	2270.84	518.868	-33.8048	2224.47	130.177	-74.4395	2334.96	51.1044	395.149	2316.8	876.802	377.809	2360.78	1077.03	322.441	2389.65	540.945	304.034	2338.41	118.633	341.727	2453.75	66.9483
2215	0	-69.2413	2279.6	918.01				-15.4996	2274.05	520.156	-33.386	2225.46	131.5	-74.5423	2334.82	51.0235	397.033	2318.83	876.781	380.12	2362.84	1077.77	323.665	2390	540.803	304.147	2338.42	118.601	341.791	2453.31	66.7715
2216	0	-67.2171	2281.52	919.547				-14.7364	2277.35	521.466	-32.8268	2226.48	132.962	-74.6545	2334.74	51.0052	398.855	2320.61	876.9	382.294	2364.69	1078.49	324.7	2390.22	540.7	304.214	2338.45	118.537	341.879	2453.7	66.9161
2217	0	-65.5176	2283.62	921.096				-14.0835	2280.96	522.897	-32.0667	2227.56	134.314	-74.7882	2334.66	51.0639	400.599	2322.54	877.227	384.443	2366.58	1079.17	325.736	2390.38	540.717	304.267	2338.42	118.462	341.813	2453.41	66.7702
2218	0	-63.8855	2285.74	922.753				-13.4436	2284.66	524.339	-31.5562	2226.92	135.38	-74.9544	2334.64	51.1403	402.192	2323.81	877.648	386.401	2368.24	1079.85	326.576	2390.44	540.672	303.941	2338.12	118.329	341.77	2453.4	66.7965
2219	0	-62.2834	2287.63	924.465				-12.9345	2288.41	525.672	-30.9059	2227.54	136.727	-75.0323	2334.68	51.1822	403.635	2325.45	878.077	388.634	2370.07	1080.62	327.54	2390.44	540.674	304.334	2338.38	118.3	341.728	2453.5	66.8312
2220	0	-60.9606	2289.74	926.164				-12.5223	2292.25	527.226	-30.1431	2228.99	138.342	-75.1273	2334.71	51.2437	404.949	2327.05	878.435	390.727	2371.84	1081.21	328.353	2390.32	540.664	304.41	2338.33	118.265	341.647	2453.66	66.8879
2221	0	-59.4359	2291.34	927.762				-12.2897	2296.26	528.632	-29.2588	2230.53	139.929	-75.2912	2334.81	51.3855	406.459	2329.14	878.716	392.785	2373.51	1081.75	329.151	2390.16	540.726	304.467	2338.3	118.096	341.643	2453.68	66.8901
2222	0	-58.1541	2293.24	929.501				-12.0984	2300.24	530.065	-28.5183	2231.31	141.294	-75.5677	2335.29	51.7087	407.529	2330.66	879.021	394.845	2375.31	1082.33	329.974	2390.02	540.687	304.101	2338	117.987	341.641	2453.66	66.8866
2223	0	-56.8846	2295.06	931.144				-12.144	2304.42	531.523	-27.8965	2232.83	142.876	-75.9006	2335.8	51.8979	408.769	2332.03	879.264	396.842	2377.11	1082.85	330.767	2389.81	540.701	304.429	2338.12	117.964	341.652	2453.76	66.9495
2224	0	-55.6968	2296.93	932.76				-12.2601	2308.63	533.022	-27.2982	2234.51	144.341	-76.1798	2336.37	52.1358	409.783	2334.19	879.557	398.721	2378.94	1083.3	331.508	2389.68	540.746	304.097	2337.84	117.875	341.655	2453.81	66.9545
2225	0	-54.6993	2298.97	934.331				-12.5351	2312.76	534.415	-26.8796	2236.64	145.794	-76.6663	2337.51	52.4622	410.941	2335.93	879.802	400.505	2380.77	1083.76	332.258	2389.52	540.766	304.432	2338.01	117.876	341.683	2453.6	66.8293
2226	0	-53.5909	2300.76	935.852				-12.8948	2317.06	536.005	-26.7359	2239.3	147.27	-77.3885	2338.95	52.8705	411.944	2337.84	880.08	402.172	2382.68	1084.17	332.948	2389.37	540.821	304.551	2338.02	117.87	341.686	2453.56	66.8159
2227	0	-52.507	2302.65	937.344				-13.2	2321.22	537.391	-26.8889	2242.19	148.532	-78.473	2340.96	53.2843	412.958	2339.8	880.25	403.705	2384.68	1084.54	333.357	2389.05	540.689	304.535	2337.97	117.802	341.667	2453.77	66.9072
2228	0	-51.5671	2304.7	938.742				-13.5751	2325.42	538.744	-26.7992	2246.55	149.807	-79.689	2343.64	53.7738	413.965	2341.74	880.417	405.081	2386.66	1084.83	334.148	2389.21	540.612	304.485	2337.94	117.754	341.669	2453.85	66.9244
2229	0	-50.6911	2306.74	940.099				-14.101	2329.63	540.073	-27.7855	2250.3	150.957	-81.0949	2346.94	54.2712	414.878	2343.92	880.569	406.436	2388.66	1085.15	334.779	2389.41	540.581	304.506	2337.89	117.711	341.629	2453.92	66.9425
2230	0	-49.895	2308.84	941.346				-14.6283	2333.96	541.414	-28.653	2255.01	152.004	-82.7415	2351.12	54.8742	415.902	2345.92	880.674	407.663	2390.71	1085.4	335.48	2389.71	540.448	304.597	2337.92	117.808	341.629	2453.93	66.9374
2231	0	-48.7857	2310.6	942.422				-15.2144	2338.13	542.624	-29.9074	2260.47	152.981	-84.514	2356.07	55.4752	416.854	2348.11	880.789	408.865	2392.77	1085.57	336.224	2390.24	540.343	304.548	2337.97	117.697	341.636	2453.94	66.9036
2232	0	-47.8229	2312.64	943.458				-15.7782	2342.29	543.712	-31.2326	2266.45	153.737	-86.5148	2361.8	55.9411	417.698	2350.35	880.925	410.017	2394.83	1085.72	336.801	2390.84	540.159	304.535	2338.01	117.679	341.565	2453.8	66.8077
2233	0	-46.9752	2314.69	944.428				-16.4177	2346.51	544.781	-33.2654	2273.05	154.449	-88.7944	2368.58	56.461	418.614	2352.43	880.886	411.224	2396.89	1085.81	337.306	2391.54	539.985	304.511	2338.11	117.666	341.571	2453.78	66.7635
2234	0	-46.1344	2316.93	945.36				-17.0982	2350.74	545.797	-35.4728	2280.23	154.91	-91.0186	2376.14	56.8557	419.47	2354.65	880.832	412.349	2398.9	1085.86	338	2392.56	539.886	304.445	2338.13	117.651	341.567	2453.79	66.7989
2235	0	-45.1968	2318.88	946.046				-17.88	2355.18	546.849	-37.9463	2288.05	155.225	-93.2792	2384.49	57.1289	420.195	2357.01	880.761	413.57	2401.02	1085.9	338.4	2393.32	539.546	304.379	2338.19	117.619	341.56	2453.76	66.799
2236	0	-44.2495	2320.78	946.771				-18.7216	2359.66	547.859	-40.7518	2296.39	155.983	-95.7222	2393.9	57.6489	420.906	2359.41	880.588	414.621	2403.02	1085.87	338.954	2394.58	539.317	304.36	2338.35	117.627	341.518	2453.83	66.8602
2237	0	-43.6039	2323.14	947.371				-19.6211	2364.31	548.822	-43.5522	2305.42	155.906	-98.0952	2403.98	58.5237	421.632	2361.67	880.323	415.721	2405.07	1085.82	338.991	2395.58	539.014	304.268	2338.42	117.588	341.513	2453.84	66.8731
2238	0	-42.5739	2324.92	947.867				-20.5226	2369.05	549.789	-46.4681	2314.97	156.35	-100.265	2414.83	59.734	422.363	2364.11	880.074	416.756	2407.06	1085.74	339.515	2397.22	538.816	304.207	2338.55	117.56	341.581	2453.98	67.0057
2239	0	-41.8272	2326.98	948.368				-21.4514	2373.88	550.743	-49.4456	2324.63	156.806	-102.505	2426.28	61.3718	422.979	2366.23	879.73	417.827	2409.11	1085.71	339.586	2398.66	538.266	304.112	2338.71	117.542	341.575	2453.98	67.0581
2240	0	-41.0712	2329.04	948.896				-22.4327	2379	551.768	-51.8178	2335.03	157.344	-104.794	2438.18	63.3743	423.544	2368.66	879.4	418.805	2411.07	1085.6	339.742	2400.38	538.146	303.912	2338.85	117.552	341.691	2454.69	67.2529
2241	0	-40.4292	2331.2	949.325				-23.3741	2384.37	552.884	-55.156	2344.64	157.937	-107.098	2450.25	65.4574	424.052	2371.1	879.093	419.798	2413.02	1085.54	339.718	2402.15	537.624	303.6	2338.92	117.477	341.651	2454.92	67.3709
2242	0	-39.7994	2333.37	949.767				-24.2834	2389.91	553.98	-57.6601	2355.61	158.708	-109.476	2462.41	67.5773	424.518	2373.64	878.578	420.745	2415	1085.5	339.653	2404.11	537.182	303.415	2339.1	117.422	341.61	2454.97	67.3974
2243	0	-39.1966	2335.51	950.219				-25.0816	2395.52	555.025	-60.9022	2365.79	159.649	-111.888	2474.64	69.7764	424.946	2376.14	878.145	421.583	2416.96	1085.39	339.362	2406.12	536.664	303.273	2339.3	117.423	341.571	2455.05	67.4225
2244	0	-38.6871	2337.7	950.662				-25.9066	2401.3	556.129	-62.9152	2377.4	160.633	-114.263	2486.51	72.0884	425.346	2378.59	877.677	422.343	2418.91	1085.25	339.317	2408.45	536.282	302.816	2339.29	117.308	341.497	2455.24	67.4788
2245	0	-38.1829	2339.93	951.156				-26.7932	2407.31	557.376	-66.0634	2387.27	161.728	-116.749	2498.28	74.6304	425.685	2381.33	877.205	423.156	2420.96	1085.13	339.192	2410.91	535.82	302.364	2339.3	117.325	341.452	2455.35	67.5119
2246	0	-37.753	2342.1	951.583				-27.7109	2413.51	558.653	-68.3523	2397.62	162.844	-119.573	2510.05	77.4554	426.045	2384.14	876.769	423.897	2422.98	1084.98	339.007	2413.25	535.382	302.445	2339.65	117.332	341.423	2455.48	67.5425
2247	0	-37.3401	2344.37	952.021				-28.7207	2419.99	559.976	-70.3681	2407.72	164.025	-122.011	2521.41	80.1435	426.152	2387.1	876.362	425.081	2425.52	1084.81	338.933	2415.75	534.937	302.24	2339.77	117.417	341.428	2455.51	67.5168
2248	0	-37.0572	2346.67	952.494				-29.6179	2426.43	561.298	-72.3188	2418.19	165.489	-124.546	2532.49	82.9288	426.366	2390.22	875.798	425.653	2427.61	1084.65	338.753	2418.1	534.468	302.127	2339.93	117.449	341.29	2454.96	67.4207
2249	0	-36.9118	2349.15	952.952				-30.6449	2433.26	562.737	-73.9078	2428.4	166.894	-126.878	2543.14	85.58	426.429	2393.07	875.416	426.073	2429.68	1084.43	338.526	2420.49	533.957	301.746	2339.99	117.479	341.294	2454.85	67.3912
2250	0	-36.6576	2351.54	953.348				-31.5405	2439.73	564.02	-75.357	2438.16	168.277	-129.094	2553.6	88.2064	426.518	2396.19	874.906	426.544	2431.82	1084.19	338.269	2422.69	533.521	301.593	2340.23	117.527	341.25	2454.95	67.4277
2251	0	-36.4283	2353.87	953.724				-32.5934	2446.55	565.412	-76.5235	2448.1	169.614	-131.288	2563.84	90.8901	426.547	2398.96	874.441	426.951	2433.97	1084.01	338.032	2424.89	532.961	301.362	2340.44	117.55	341.318	2455.73	67.5886
2252	0	-36.3078	2356.44	954.062				-33.4652	2453.24	566.748	-77.6368	2457.54	170.992	-133.539	2574.13	93.5811	426.472	2402.13	874.037	427.325	2436.04	1083.82	337.823	2427.01	532.49	301.156	2340.55	117.549	341.227	2455.97	67.6781
2253	0	-36.3128	2359.2	954.37				-34.3017	2459.68	567.979	-78.4854	2467.04	172.368	-130.958	2580.94	93.8751	426.441	2405.25	873.777	427.726	2438.26	1083.63	337.512	2429.11	532.009	301.009	2340.68	117.539	341.183	2456.02	67.7413
2254	0	-36.0755	2361.6	954.587				-35.2286	2466.39	569.299	-79.1001	2476.28	173.506	-131.91	2590.07	95.9108	426.414	2408.15	873.361	427.98	2440.47	1083.47	337.214	2431.36	531.571	300.978	2340.88	117.595	341.13	2455.93	67.6166
2255	0	-36.0633	2364.39	954.796				-35.9251	2472.63	570.488	-79.2235	2485.04	174.295	-133.183	2599.97	98.3311	426.297	2411.29	873.142	428.263	2442.67	1083.32	336.955	2433.53	531.105	301.111	2341.14	117.673	341.135	2455.99	67.7522
2256	0	-36.085	2367.2	954.975				-36.6129	2478.77	571.541	-79.3404	2493.71	175.196	-132.204	2607.86	99.25	426.152	2414.43	872.949	428.519	2444.84	1083.25	336.582	2435.79	530.667	301.209	2341.44	117.817	341.128	2455.99	67.7997
2257	0	-35.9638	2369.88	955.104				-37.2025	2485.05	572.722	-78.732	2501.46	175.453	-134.189	2618.64	102.281	426.143	2417.39	872.59	428.73	2447.05	1083.17	336.37	2438.03	530.231	301.239	2341.68	117.911	341.156	2456.09	67.8216
2258	0	-36.0971	2372.89	955.335				-37.609	2490.78	573.607	-77.8766	2509.75	176.056	-134.971	2628.92	104.607	426.002	2420.37	872.401	428.961	2449.21	1083.13	336.126	2440.3	529.772	301.155	2341.9	117.962	341.077	2455.97	67.718
2259	0	-36.002	2375.71	955.439				-37.9287	2496.59	574.402	-78.9411	2519.14	177.442	-135.139	2638.54	106.465	425.84	2423.38	872.137	429.188	2451.45	1083.07	335.813	2442.45	529.326	300.66	2341.79	117.8	341.086	2456.05	67.8588
2260	0	-36.0897	2378.69	955.487				-38.269	2502.42	575.261	-79.8636	2528.64	178.82	-135.051	2648.1	108.286	425.78	2426.27	872.01	429.093	2453.4	1083.2	335.683	2444.77	528.883	300.494	2341.85	117.771	341.108	2456.13	67.8861
2261	0	-36.0709	2381.65	955.397				-38.6432	2508.31	576.156	-80.126	2537.54	179.849	-134.549	2657.29	109.78	425.565	2429.2	871.83	429.224	2455.51	1083.21	335.344	2446.86	528.41	300.38	2342.01	117.845	341.054	2456.15	67.8997
2262	0	-36.1756	2384.76	955.314				-39.0631	2514.52	577.173	-80.1969	2546.05	180.58	-134.747	2675.74	113.236	425.389	2432.13	871.541	429.389	2457.7	1083.22	335.081	2448.95	527.897	300.285	2342.12	117.923	341.045	2456.13	67.894
2263	0	-36.2181	2387.91	955.231				-39.2273	2520.28	577.84	-80.4322	2554.68	181.426	-135.032	2687.94	115.803	425.271	2434.89	871.4	429.47	2459.85	1083.26	334.836	2451.15	527.482	300.135	2342.21	117.906	340.991	2456.1	67.7623
2264	0	-36.28	2391.25	955.12				-39.2155	2525.98	578.428	-80.3599	2562.88	182.187	-134.443	2696.65	117.154	424.959	2437.93	871.261	429.532	2461.95	1083.26	334.658	2453.38	527.005	299.957	2342.33	117.919	341.066	2456.19	67.9001
2265	0	-36.2828	2394.44	954.885				-39.1669	2531.25	578.875	-80.2376	2570.92	182.789	-134.295	2707.08	119.223	424.911	2440.61	871.004	429.603	2464.11	1083.3	334.421	2455.46	526.527	299.901	2342.57	117.994	341.05	2456.19	67.9429
2266	0	-36.4518	2397.95	954.636				-39.0326	2536.83	579.327	-80.2287	2579.54	183.66	-133.219	2714.22	119.855	424.737	2443.56	870.803	429.678	2466.2	1083.33	334.408	2457.78	526.074	299.889	2342.78	118.018	341.092	2456.28	67.9143
2267	0	-36.4635	2401.24	954.353				-38.9041	2541.9	579.497	-79.9147	2586.82	184.065	-132.315	2721.74	120.69	424.562	2446.64	870.575	429.716	2468.35	1083.33	333.967	2459.75	525.58	299.817	2342.95	118.045	340.966	2456.03	67.7848
2268	0	-36.6888	2404.93	953.957				-38.5218	2547.19	579.73	-79.4512	2594.13	184.427	-131.755	2729.98	121.906	424.505	2449.42	870.309	429.718	2470.49	1083.32	333.759	2461.95	525.062	299.737	2343.17	118.118	340.541	2457.1	67.6355
2269	0	-36.6624	2408.33	953.632				-38.1251	2552.38	579.768	-78.834	2601.34	184.77	-131.241	2738.13	123.1	424.299	2452.4	870.087	429.665	2472.67	1083.31	333.517	2464.21	524.56	299.662	2343.36	118.139	340.949	2456.16	67.9422
2270	0	-36.8254	2411.98	953.094				-37.3655	2561.49	580.843	-78.117	2608.35	184.924	-130.519	2745.5	123.887	424.113	2455.39	869.783	429.548	2474.92	1083.25	333.254	2466.56	524.027	299.531	2343.56	118.144	340.53	2456.97	67.6628
2271	0	-36.9663	2415.57	952.649				-36.9479	2566.83	580.816	-80.849	2633.85	190.38	-130.324	2754.51	125.38	423.906	2458.28	869.392	429.48	2477.13	1083.17	333.046	2468.91	523.452	299.423	2343.66	118.25	340.513	2457.19	67.7106
2272	0	-37.0341	2419.2	951.975				-36.3676	2571.21	580.419	-79.8911	2640.12	190.203	-128.909	2759.34	124.939	423.619	2461.44	869.172	429.265	2479.3	1083.09	332.863	2471.29	522.946	299.333	2343.83	118.289	340.479	2456.95	67.6498
2273	0	-37.2411	2423.07	951.408				-35.79	2575.89	580.054	-78.9752	2646.4	190.052	-127.707	2765.07	124.865	423.401	2464.4	868.711	429.068	2481.6	1083.05	332.631	2473.57	522.363	299.26	2344.11	118.38	340.472	2456.85	67.6143
2274	0	-37.3098	2426.78	950.727				-35.1496	2580.31	579.597	-77.9628	2652.72	189.784	-126.755	2771.27	124.882	423.155	2467.55	868.455	428.874	2483.87	1082.96	332.442	2475.91	521.867	299.124	2344.31	118.441	340.47	2456.84	67.6073
2275	0	-37.3978	2430.43	949.917				-34.5424	2584.81	579.005	-76.8292	2658.7	189.368	-125.808	2777.57	124.878	422.981	2470.59	868.134	428.772	2486.27	1082.82	332.271	2478.06	521.337	299.034	2344.52	118.496	340.465	2456.83	67.5979
2276	0	-37.6104	2434.29	949.062				-34.0186	2589.17	578.308	-75.5895	2664.12	188.742	-124.687	2783.21	124.441	422.727	2473.67	867.82	428.54	2488.64	1082.68	332.137	2480.22	520.832	298.942	2344.64	118.535	340.463	2456.83	67.5876
2277	0	-37.6328	2437.96	948.134				-33.3437	2593.16	577.419	-74.2017	2669.33	187.969	-123.206	2788.41	123.725	422.596	2476.71	867.53	428.373	2491.06	1082.59	332.06	2482.34	520.349	298.908	2344.84	118.618	340.46	2456.81	67.582
2278	0	-37.8418	2441.76	947.107				-32.663	2597.18	576.455	-72.909	2674.57	187.113	-121.731	2793.59	122.906	422.407	2480	867.23	428.132	2493.48	1082.5	332.017	2484.52	519.899	298.877	2344.99	118.659	340.458	2456.8	67.574
2279	0	-38.0745	2445.48	945.935				-32.0405	2601.26	575.445	-71.6027	2679.65	186.213	-120.358	2798.75	121.916	422.012	2479.44	866.58	427.802	2495.89	1082.36	331.966	2486.72	519.409	298.786	2345.16	118.685	340.453	2456.79	67.5598
2280	0	-38.1234	2449.02	944.783				-31.4068	2605.07	574.258	-70.2157	2684.52	185.225	-119.424	2805.9	121.753	421.881	2482.61	866.293	427.47	2498.37	1082.31	331.952	2488.96	518.868	298.742	2345.3	118.747	340.457	2456.81	67.5623
2281	0	-38.3918	2452.6	943.6				-30.7035	2608.44	572.935	-68.7672	2689.11	183.961	-117.374	2809.58	119.793	421.766	2485.94	866.207	426.952	2500.85	1082.19	332.072	2491.34	518.358	298.719	2345.5	118.797	340.454	2456.8	67.5536
2282	0	-38.6782	2456.3	942.427				-29.9414	2611.71	571.469	-67.3516	2693.61	182.72	-115.235	2813.01	117.771	421.632	2489.25	866.029	426.474	2503.42	1082.1	331.878	2493.42	517.837	298.707	2345.77	118.904	340.772	2455.92	67.6554
2283	0	-38.8933	2459.71	941.114				-29.0928	2614.95	569.967	-66.0225	2698.29	181.396	-113.273	2817.21	115.926	421.533	2492.63	865.83	425.886	2506.03	1082.03	331.847	2495.66	517.338	298.682	2345.98	118.994	340.821	2455.68	67.5673
2284	0	-39.1277	2463.22	939.76				-28.2214	2617.78	568.204	-64.7589	2703.06	180.168	-111.691	2822.25	114.375	421.349	2496.07	865.665	425.259	2508.68	1081.97	331.952	2498.1	516.795	298.645	2346.12	119.044	340.865	2455.69	67.5552
2285	0	-39.4962	2466.73	938.36				-27.3437	2620.62	566.402	-63.4528	2707.85	178.794	-109.711	2826.74	112.516	421.253	2499.49	865.463	424.64	2511.45	1081.89	332.004	2500.47	516.258	298.618	2346.32	119.135	340.89	2455.61	67.4976
2286	0	-39.7845	2470.2	936.906				-26.391	2623.18	564.484	-62.159	2712.21	177.377	-108.622	2833.4	111.576	421.02	2502.86	865.257	423.938	2514.3	1081.76	331.667	2502.42	515.703	298.585	2346.47	119.223	340.887	2455.57	67.4827
2287	0	-40.0968	2473.62	935.385				-25.3867	2625.74	562.495	-60.796	2716.38	175.691	-107.301	2839.65	110.341	420.767	2506.23	865.044	423.162	2517.17	1081.59	331.79	2504.98	515.111	298.507	2346.7	119.317	340.849	2455.66	67.4674
2288	0	-40.5061	2477.24	933.867				-24.2806	2628	560.291	-59.3834	2720.36	174.049	-104.504	2840.7	106.811	420.471	2509.58	864.778	422.492	2520.16	1081.49	331.308	2506.96	514.499	298.481	2346.9	119.469	340.812	2455.76	67.4607
2289	0	-41.0057	2480.91	932.332				-23.1566	2630.01	558.085	-58.0976	2724.43	172.376	-101.954	2842.9	103.806	420.195	2512.89	864.553	421.752	2523.15	1081.33	331.414	2509.57	513.877	298.4	2347.07	119.574	340.709	2455.46	67.3985
2290	0	-41.4136	2484.51	930.736				-21.9885	2631.92	555.66	-56.7501	2728.5	170.663	-100.02	2846.46	101.32	419.795	2516.21	864.308	420.916	2526.18	1081.14	331.29	2511.95	513.279	298.33	2347.36	119.682	340.705	2455.64	67.3952
2291	0	-41.803	2488.04	929.025				-20.8861	2634.12	553.456	-55.409	2732.5	168.941	-98.197	2850.26	98.8448	419.453	2519.55	863.964	419.98	2529.29	1080.93	330.919	2514.07	512.705	298.247	2347.53	119.798	340.745	2455.7	67.3614
2292	0	-42.2804	2491.8	927.37				-19.8173	2636.44	551.216	-53.8995	2736.2	167.098	-97.1013	2856.3	97.423	418.978	2522.79	863.65	418.943	2532.3	1080.69	330.71	2516.39	512.072	298.166	2347.75	119.991	340.789	2455.64	67.3238
2293	0	-42.8021	2495.5	925.618				-18.7199	2638.43	548.824	-52.2569	2739.55	165.052	-94.723	2857.89	93.9285	418.483	2525.96	863.263	418.15	2535.59	1080.45	330.698	2519.05	511.401	298.09	2347.98	120.267	340.807	2455.68	67.2768
2294	0	-43.4002	2499.44	923.939				-17.6315	2640.43	546.533	-50.5682	2742.3	162.988	-92.1867	2859.32	90.5133	418.011	2529.14	862.959	417.065	2538.78	1080.17	330.203	2521.19	510.793	298.062	2348.18	120.485	340.877	2455.79	67.2271
2295	0	-44.0115	2503.23	922.122				-16.6471	2642.56	544.176	-48.7592	2744.41	160.68	-89.9908	2861.54	87.3556	417.48	2532.36	862.515	415.951	2541.99	1079.85	329.889	2523.61	510.119	298.037	2348.38	120.685	340.884	2455.88	67.2136
2296	0	-44.6253	2506.89	920.287				-15.6878	2645.01	541.895	-46.8937	2746.64	158.41	-87.7281	2863.84	84.2663	416.903	2535.48	862.18	414.675	2545.23	1079.52	329.611	2526.11	509.384	298.015	2348.63	120.985	340.949	2456.14	67.1317
2297	0	-45.4047	2510.71	918.461				-14.8363	2647.56	539.704	-45.0856	2748.66	156.046	-85.2678	2865.51	80.8631	416.176	2538.53	861.682	413.517	2548.6	1079.13	329.177	2528.41	508.65	297.991	2348.84	121.246	340.979	2456.24	67.0214
2298	0	-46.1696	2514.71	916.725				-14.0602	2650.02	537.432	-43.2313	2750.52	153.704	-82.6577	2867.18	77.3921	415.404	2541.62	861.202	412.259	2552.03	1078.7	329.003	2531.05	507.946	297.944	2348.98	121.6	341.051	2456.32	66.9071
2299	0	-46.9877	2518.36	914.827				-13.3779	2652.58	535.213	-41.3526	2752.01	151.558	-79.6422	2868.07	73.534	414.607	2544.7	860.714	410.929	2555.47	1078.21	328.72	2533.65	507.149	297.91	2349.17	121.938	341.089	2456.5	66.8548
2300	0	-47.8884	2522.28	913.009				-12.6903	2655.11	532.955	-39.2501	2750.94	148.006	-76.4518	2868.74	69.4509	413.765	2547.76	860.096	409.497	2558.9	1077.64	328.453	2536.3	506.353	297.919	2349.28	122.352	340.556	2457.66	67.2503
2301	0	-48.4089	2525.59	910.949				-12.114	2657.55	530.65	-36.569	2748.99	144.164	-73.3132	2869.77	65.4839	412.868	2550.87	859.558	407.939	2562.32	1077.01	328.175	2538.93	505.524	297.928	2349.39	122.758	340.481	2457.57	67.2385
2302	0	-50.0665	2530.3	909.452				-11.5954	2660.08	528.351	-34.0121	2747.09	140.533	-69.9444	2870.13	61.111	411.856	2554	858.906	406.547	2565.97	1076.35	327.805	2541.51	504.735	297.921	2349.44	123.134	341.777	2455.21	66.4011
2303	0	-51.1941	2534.41	907.652				-11.1481	2662.41	525.938	-31.884	2745.61	136.999	-66.4428	2870.19	56.5133	410.817	2557.1	858.247	405.076	2569.57	1075.67	327.729	2544.26	503.975	297.868	2349.52	123.465	341.835	2454.89	66.2487
2304	0	-52.3812	2538.68	905.846				-10.6719	2664.75	523.449	-30.0034	2745.03	133.517	-63.2285	2870.04	53.7949	409.692	2560.24	857.573	403.377	2573.21	1074.94	327.447	2546.89	503.069	297.831	2349.71	123.856	341.85	2455.27	66.303
2305	0	-53.8286	2543.14	904.071				-10.312	2667	520.947	-28.1135	2745.8	132.282	-61.0209	2870.36	54.7632	408.546	2563.31	856.854	401.712	2577.08	1074.21	327.148	2549.55	502.208	297.794	2349.85	124.205	341.543	2456.59	66.2171
2306	0	-55.1068	2547.64	902.158				-9.75204	2668.94	518.376	-26.1671	2747.3	131.685	-60.4104	2872.49	57.1191	407.284	2566.41	856.144	400.06	2581.1	1073.5	326.819	2552.3	501.383	297.821	2350.07	124.638	341.585	2456.8	66.2296
2307	0	-56.6357	2552.34	900.323				-9.08499	2670.71	515.678	-24.6155	2746.27	129.502	-58.1775	2871.79	57.285	405.843	2569.49	855.367	398.226	2585.29	1072.79	326.352	2555.07	500.53	297.806	2350.33	125.071	341.624	2456.89	66.1915
2308	0	-58.1176	2560.76	899.391				-8.13622	2672.37	513.026	-23.2114	2742.62	127.373	-56.1744	2871.23	57.5314	404.344	2572.66	854.614	396.42	2589.56	1072.09	325.768	2557.75	499.626	297.746	2350.66	125.458	341.669	2456.83	66.1672
2309	0	-59.3862	2565.16	897.596				-7.20423	2673.75	510.455	-20.8352	2742.52	126.481	-55.2315	2871.64	57.6408	402.749	2575.85	853.942	394.515	2593.99	1071.39	324.998	2560.55	498.722	297.62	2350.98	125.838	341.723	2456.75	66.1089
2310	0	-61.2153	2569.97	896.013				-5.9358	2674.31	508.185	-18.0926	2743.5	126.496	-54.6411	2871.73	57.8167	400.961	2579.11	853.157	392.545	2598.45	1070.71	323.981	2563.32	497.789	297.62	2351.4	126.343	341.692	2456.67	66.0899
2311	0	-63.208	2575.03	894.849				-4.7923	2675.97	506.867	-15.2502	2747.08	125.82	-54.1747	2871.65	58.041	399.112	2582.53	852.374	391.778	2604.2	1070.48	322.832	2566.11	496.992	297.586	2351.86	126.916	341.769	2456.72	66.1181
2312	0	-65.0505	2579.73	894.271				-3.81993	2679.15	506.794	-14.6201	2752.33	125.797	-53.7859	2871.97	58.216	397.152	2585.98	851.734	389.828	2609.06	1069.74	321.478	2568.89	496.312	297.372	2352.26	127.583	341.854	2456.59	66.0795
2313	0	-66.8026	2584.04	894.071				-2.93739	2682.86	506.933	-14.5933	2756.22	126.682	-53.5507	2872.05	58.3009	395.17	2589.36	851.174	385.913	2604.84	1067.31	319.901	2571.57	495.818	297.218	2352.82	128.333	341.86	2456.4	66.03
2314	0	-68.5359	2588.26	894.067				-2.90585	2686.22	507.241	-14.5618	2757.87	127.049	-53.4194	2872.1	58.3861	393.175	2592.77	850.632	383.335	2608.2	1066.91	318.292	2574.15	495.347	296.885	2353.24	129.036	341.943	2456.22	65.9649
2315	0	-70.1285	2591.61	894.147				-3.4763	2688.78	507.455	-14.4438	2757.76	126.78	-53.4271	2872.1	58.3395	391.163	2596.06	850.334	380.86	2612.51	1066.88	316.59	2576.48	495.174	296.672	2353.8	130.012	341.978	2456.12	65.966
2316	0	-71.7867	2594.93	894.724				-5.00964	2691.36	508.112	-14.5105	2756.91	126.387	-53.5742	2872.14	58.2589	389.015	2599.18	850.203	378.224	2616.77	1066.86	315.127	2578.65	495.129	296.553	2354.48	130.924	341.981	2456.11	65.9695
2317	0	-73.4386	2597.85	895.683				-7.01864	2693.08	508.789	-15.0933	2756.38	126.019	-53.7458	2872.12	58.1259	386.79	2602.11	850.162	375.565	2620.8	1066.98	313.7	2580.55	495.267	296.491	2355.18	131.961	341.976	2456.12	66.0166
2318	0	-75.3283	2601.13	897.078				-9.24279	2694.5	509.477	-15.8096	2756.09	125.938	-53.9168	2872.11	58.0257	384.484	2604.82	850.325	372.933	2624.84	1067.22	312.411	2582.23	495.76	296.311	2355.82	132.984	341.992	2456.19	66.0463
2319	0	-77.1587	2603.31	898.233				-11.3809	2695.12	509.98	-16.7167	2756.3	126.036	-54.0769	2871.94	57.8847	382.086	2607.31	850.691	370.316	2629.25	1067.44	311.324	2583.67	496.445	296.168	2356.43	134.007	341.99	2456.2	66.1123
2320	0	-79.2669	2605.27	899.335				-13.4284	2695.26	510.246	-17.4716	2756.41	126.18	-54.196	2871.9	57.7794	379.755	2609.72	851.252	367.794	2633.48	1067.69	310.53	2584.78	497.429	296.079	2357.01	135.121	342.047	2456.23	66.1922
2321	0	-81.747	2607.55	900.509				-15.2498	2695.16	510.331	-17.9332	2756.18	126.13	-54.2907	2871.74	57.7034	377.368	2611.8	852.055	365.325	2637.78	1068	309.651	2585.66	498.498	296.008	2357.65	136.137	342.134	2456.37	66.2513
2322	0	-83.6755	2608.26	900.877				-16.9371	2694.84	510.257	-18.3124	2756.03	126.061	-54.3552	2871.7	57.6689	375.1	2613.86	853.056	362.901	2642.31	1068.39	308.974	2586.44	499.673	296.025	2358.17	137.277	342.211	2456.53	66.3425
2323	0	-85.9681	2609.5	901.511				-18.4019	2694.44	510.154	-18.7322	2756.15	126.094	-54.3831	2871.63	57.6419	372.859	2615.91	854.149	360.329	2646.2	1068.61	308.318	2587.29	500.844	296.038	2358.7	138.4	342.47	2457	66.577
2324	0	-88.4004	2610.84	901.859				-19.5416	2694.08	509.993	-18.9328	2755.94	126.005	-54.4118	2871.7	57.654	370.705	2617.96	855.363	358.013	2651.34	1069.04	307.704	2588.23	501.97	296.124	2359.26	139.423	342.638	2456.71	66.583
2325	0	-90.966	2612.26	901.992				-20.3915	2693.73	509.779	-19.0263	2755.75	125.886	-54.4107	2871.72	57.6592	368.614	2620.05	856.489	355.572	2656.16	1069.44	307.078	2589.16	503.045	296.253	2359.81	140.385	342.964	2456.87	66.6276
2326	0	-93.2641	2613.15	901.948				-21.4439	2693.54	509.568	-19.0843	2755.45	125.699	-54.4383	2871.63	57.6302	366.72	2622.43	857.667	353.147	2661.06	1069.87	306.549	2590.18	504.039	296.457	2360.37	141.348	343.198	2456.94	66.6194
2327	0	-95.6133	2614.79	901.963				-22.5938	2694.19	509.581	-19.0665	2755.17	125.468	-54.44	2871.62	57.6253	364.864	2624.96	858.654	350.57	2665.32	1070.13	305.894	2591.2	504.953	296.654	2360.95	142.251	343.415	2456.95	66.608
2328	0	-97.6587	2616.45	902.037				-23.6657	2694.81	509.496	-19.0525	2754.91	125.272	-54.4841	2871.62	57.6287	363.165	2627.69	859.669	348.327	2671.13	1070.67	305.329	2592.41	505.815	296.748	2361.51	143.157	343.584	2457.05	66.571
2329	0	-99.7333	2619	902.091				-24.6237	2695.8	509.497	-18.965	2754.81	125.081	-54.5093	2871.55	57.6147	361.572	2630.71	860.555	345.679	2675.19	1070.88	304.65	2593.82	506.585	296.825	2362.14	144.05	343.938	2457.87	66.8156
2330	0	-101.964	2622.41	902.028				-25.5914	2697.32	509.585	-18.8731	2755.04	124.976	-54.4703	2871.68	57.6379	360.007	2633.93	861.328	343.191	2679.24	1071.31	304.069	2595.61	507.312	296.976	2362.91	145.422	343.947	2457.81	66.8387
2331	0	-104.166	2625.95	901.93				-26.5822	2699.13	509.669	-18.8372	2755.93	125.093	-54.4379	2871.64	57.6318	358.559	2637.45	862.067	340.704	2683.66	1071.72	303.394	2597.68	507.981	300.275	2365.32	147.597	344.083	2458.17	66.9409
2332	0	-106.532	2630.25	902.079				-27.3473	2701.17	509.807	-18.517	2756.61	125.112	-54.3776	2871.63	57.6547	357.066	2641.19	862.629	338.059	2687	1071.95	302.617	2600.08	508.559	301.603	2366.97	149.391	344.233	2458.4	67.0571
2333	0	-108.823	2634.98	902.186				-27.8787	2702.95	509.791	-17.8732	2756.81	124.848	-54.3692	2871.49	57.6358	355.674	2645.1	863.065	335.74	2691.76	1072.45	301.936	2602.89	509.056	301.509	2368.02	150.777	344.479	2458.73	67.2078
2334	0	-111.704	2641.55	902.786				-28.3685	2705.05	509.7	-17.3471	2757.29	124.579	-54.2531	2871.68	57.7435	354.205	2649.12	863.443	333.412	2696.12	1072.83	301.342	2606.16	509.572	301.334	2369.24	152.258	344.687	2458.95	67.4304
2335	0	-113.847	2647.13	902.762				-28.5894	2706.75	509.365	-16.8079	2757.62	124.358	-54.1717	2871.78	57.8391	352.732	2653.3	863.736	331.165	2700.34	1073.21	300.708	2609.85	510.083	301.504	2370.66	154.42	344.824	2458.89	67.5558
2336	0	-115.277	2651.26	902.454				-28.805	2708.62	509.008	-15.1715	2754.85	123.459	-54.1095	2871.8	57.8686	351.283	2657.53	864.033	329.143	2704.46	1073.48	300.131	2614.02	510.539	301.46	2372.41	156.636	345.017	2459.28	67.8217
2337	0	-116.219	2654.76	901.987				-29.1347	2710.69	508.752	-14.7618	2754.65	122.864	-54.1043	2871.72	57.8641	349.784	2661.8	864.382	327.201	2708.7	1073.79	299.788	2618.88	511.007	298.767	2373.24	158.202	345.27	2460.04	68.3227
2338	0	-117.056	2658.52	901.505				-29.4696	2712.52	508.529	-14.7029	2755.44	122.901	-54.0175	2871.93	57.9396	348.287	2666.09	864.69	325.268	2712.75	1074.21	299.526	2624.37	511.451	303.231	2377.86	162.58	345.378	2460.48	68.7391
2339	0	-117.977	2663.13	901.176				-30.0859	2714.76	508.567	-14.0393	2754.6	121.686	-53.9802	2872.07	57.9954	346.817	2670.3	865.103	323.34	2716.57	1074.77	299.505	2630.78	511.949	301.435	2379.93	165.213	345.417	2461.09	69.2725
2340	0	-119.132	2668.15	901.162				-30.6922	2716.97	508.661	-13.3199	2753.25	120.813	-53.9711	2871.92	58.0104	345.401	2674.43	865.688	321.337	2720.23	1075.43	299.536	2638.03	512.36	301.434	2383.39	168.571	345.62	2461.22	69.6054
2341	0	-120.389	2673.3	901.516				-31.2773	2718.75	508.651	-13.1714	2753.18	120.528	-53.933	2872.02	58.041	344.045	2678.43	866.458	319.23	2723.83	1076.16	299.76	2646.26	512.888	301.449	2387.59	172.458	345.823	2461.97	70.7786
2342	0	-121.754	2677.86	901.887				-31.9373	2720.69	508.697	-12.9267	2753.01	120.124	-53.8929	2872.18	58.0881	342.689	2682.3	867.343	316.83	2725.41	1076.73	300.031	2655.38	513.563	301.209	2392.49	176.664	345.695	2464.02	72.7477
2343	0	-123.265	2682.16	901.958				-32.5625	2722.35	508.681	-12.9322	2753.42	120.183	-53.8586	2872.14	58.0808	341.345	2685.94	868.246	315.136	2729.64	1077.75	300.465	2665.31	514.303	301.169	2398.23	181.568	345.709	2465.66	74.8306
2344	0	-124.633	2685.71	901.778				-33.111	2723.82	508.69	-12.8964	2753.64	120.173	-53.8352	2872.18	58.1566	340.056	2689.44	869.307	313.006	2733.1	1078.58	300.496	2675.5	515.1	301.238	2404.76	186.652	345.466	2467.34	77.2362
2345	0	-125.931	2689.07	901.601				-33.7146	2725.45	508.685	-12.7034	2753.68	119.941	-53.7803	2872.2	58.1558	338.862	2692.76	870.272	310.926	2738.82	1079.96	301.144	2686.8	516.168	301.115	2411.82	192.202	345.304	2469.52	80.0508
2346	0	-127.214	2692.71	901.683				-34.2492	2726.72	508.485	-12.6096	2753.8	119.847	-53.7534	2872.27	58.1822	337.669	2695.88	871.216	308.945	2738.54	1080.02	302.021	2698.58	517.436	301.227	2419.57	198.141	345.225	2470.82	82.9965
2347	0	-128.359	2696.21	901.699				-34.903	2728.1	508.392	-12.5555	2753.93	119.75	-53.7574	2872.26	58.2441	336.585	2698.86	872.088	307.187	2739.77	1080.32	302.885	2710.44	518.89	301.231	2427.83	204.312	344.539	2474.31	87.1429
2348	0	-129.588	2699.59	901.577				-35.5086	2729.2	508.315	-12.5712	2754.19	119.703	-53.7037	2872.26	58.2377	335.619	2701.57	872.792	305.41	2741.74	1080.58	303.917	2722.53	520.619	300.994	2436.58	210.546	344.116	2477.77	91.6477
2349	0	-130.852	2702.66	901.388				-36.2033	2730.16	508.241	-12.5681	2754.22	119.641	-53.7028	2872.26	58.2371	334.845	2704.17	873.467	303.902	2743.74	1080.69	304.875	2734.33	522.562	300.533	2445.91	216.855	343.422	2481.54	96.4246
2350	0	-131.799	2704.92	901.119				-37.0066	2730.87	508.053	-12.5879	2754.34	119.492	-53.7032	2872.26	58.2372	334.192	2706.59	874.086	302.571	2745.39	1080.66	305.815	2745.98	524.806	299.887	2455.61	222.973	342.521	2486.13	101.538
2351	0	-132.646	2706.62	900.862				-37.7689	2731.54	507.924	-12.6714	2754.43	119.394	-53.7214	2872.22	58.2261	333.598	2708.8	874.775	301.353	2746.99	1080.45	306.652	2757.21	527.219	299.269	2466.01	228.949	341.537	2491.32	106.871
2352	0	-133.613	2708.3	900.63				-38.6275	2731.99	507.832	-12.7269	2754.45	119.292	-53.7331	2872.16	58.2124	333.068	2710.84	875.465	300.36	2748.39	1080.1	307.6	2768.16	529.968	298.07	2476.6	234.442	340.363	2497.29	112.16
2353	0	-134.507	2709.72	900.383				-39.4713	2732.22	507.68	-12.8254	2754.39	119.175	-53.7227	2872.18	58.1853	332.648	2712.84	876.062	299.414	2750.05	1079.64	308.451	2778.77	532.924	296.634	2487.11	239.458	338.727	2503.8	117.673
2354	0	-135.492	2711.03	900.182				-40.2576	2732.5	507.602	-12.9422	2754.4	119.072	-53.7534	2872.27	58.1818	332.396	2714.89	876.553	298.559	2751.52	1079.16	309.351	2789.1	536.032	294.952	2497.1	244.669	337.437	2510.9	122.931
2355	0	-136.592	2712.29	900.03				-41.0906	2732.48	507.45	-13.0682	2754.37	118.972	-53.782	2872.19	58.1626	332.194	2716.98	877.082	297.727	2753.14	1078.58	310.304	2798.96	539.29	292.625	2505.22	250.33	334.962	2515.37	125.568
2356	0	-137.372	2712.89	899.687				-41.7463	2732.45	507.292	-13.1994	2754.27	118.919	-53.7907	2872.15	58.1411	332.094	2719.1	877.694	296.941	2754.92	1078.09	311.061	2808.15	542.449	290.344	2514.02	254.52	332.63	2524.96	128.842
2357	0	-138.34	2713.57	899.485				-42.4836	2732.36	507.175	-13.3113	2754.23	118.847	-53.8539	2872.1	58.1299	331.976	2721.03	878.647	296.237	2756.73	1077.56	311.746	2816.7	545.649	288.556	2524.82	256.449	329.714	2540.06	131.262
2358	0	-139.086	2713.91	899.326				-43.0624	2732.14	506.993	-13.4493	2754.08	118.763	-53.8602	2872.12	58.0753	331.785	2723.05	879.721	295.5	2758.68	1077.1	312.396	2824.85	548.944	286.891	2536.93	256.429	326.553	2556.35	131.95
2359	0	-139.768	2714.39	899.239				-43.4991	2732.09	506.86	-13.5701	2754.01	118.711	-53.8861	2872.04	58.0475	331.724	2725.03	881	294.886	2761.66	1076.59	312.924	2832.64	552.342	285.746	2550.06	255.206	323.248	2572.63	131.089
2360	0	-140.456	2714.79	899.145				-43.8972	2732.01	506.758	-14.087	2754.86	119.212	-53.9317	2872.04	58.045	331.611	2727	882.421	294.21	2763.32	1076.65	313.44	2840.02	555.767	284.616	2562.96	253.185	320.011	2588.94	129.069
2361	0	-141.039	2715.28	899.076				-44.1939	2731.97	506.663	-14.2146	2754.79	119.172	-53.9319	2872.04	58.0465	331.494	2728.89	883.98	293.687	2765.65	1076.5	313.875	2847.06	559.005	283.344	2575.79	250.464	317.493	2605.93	126.506
2362	0	-141.434	2715.65	899.013				-44.4266	2731.97	506.58	-14.2039	2754.62	119.112	-53.9582	2871.97	58.0191	331.354	2730.64	885.439	293.277	2768.01	1076.43	314.273	2853.69	561.888	282.19	2589.11	246.566	315.409	2623.55	123.466
2363	0	-141.793	2716.08	898.908				-44.5626	2731.92	506.483	-14.2498	2754.45	119.071	-53.9801	2871.9	58.0025	331.266	2732.44	886.921	292.667	2769.29	1076.01	314.655	2859.81	564.526	281.203	2602.92	241.919	314.023	2642.06	120.152
2364	0	-141.983	2716.45	898.859				-44.6694	2731.93	506.432	-14.2868	2754.32	119.025	-54.0015	2871.81	57.973	331.141	2734.23	888.145	292.724	2772.81	1076.53	314.903	2865.52	566.905	280.497	2617.22	236.607	313.204	2661.37	116.767
2365	0	-142.146	2717.09	898.796				-44.7251	2732.08	506.4	-14.2969	2754.29	119.03	-54.0123	2871.95	58.0115	331.065	2736	889.322	292.557	2775.38	1076.58	315.194	2870.82	569.105	280.212	2631.99	230.829	312.933	2681.37	113.183
2366	0	-142.215	2717.74	898.725				-44.75	2732.32	506.383	-14.335	2754.18	118.99	-54.0308	2871.92	58.0081	331.043	2737.75	890.45	292.389	2777.42	1076.58	315.384	2875.68	571.125	280.319	2646.91	224.593	313.213	2701.4	109.507
2367	0	-142.086	2718.25	898.629				-44.7032	2732.51	506.359	-14.3338	2754.16	118.984	-54.0529	2871.82	57.9754	331.078	2739.48	891.62	292.087	2778.8	1076.53	315.371	2880	572.788	280.674	2661.89	218.179	314.165	2721.54	105.885
2368	0	-141.903	2718.93	898.604				-44.587	2732.85	506.352	-14.3303	2754.16	119.019	-54.0396	2871.87	57.9837	331.121	2741.11	892.684	292.193	2781.22	1076.33	315.178	2883.87	574.178	281.879	2677.24	211.798	315.539	2741.45	102.298
2369	0	-141.657	2719.91	898.536				-44.4076	2733.25	506.379	-14.3048	2754.23	119.045	-54.0527	2871.82	57.9756	331.36	2742.73	893.51	292.191	2782.82	1076.18	315.004	2887.3	575.2	283.005	2692.43	205.293	317.391	2761.18	99.0856
2370	0	-141.185	2720.71	898.463				-44.1708	2733.65	506.399	-13.9361	2753.41	118.722	-54.0459	2871.85	57.9697	331.651	2744.47	894.2	292.318	2784.21	1076.13	314.753	2890.54	575.986	284.69	2707.59	198.926	319.386	2780.62	96.1027
2371	0	-140.683	2721.78	898.474				-43.9138	2734.15	506.48	-13.8477	2753.23	118.701	-54.0593	2871.83	57.9745	332.131	2746.21	894.726	292.737	2786.1	1076.1	314.358	2893.43	576.336	286.53	2722.42	192.335	321.944	2799.89	93.4811
2372	0	-140.164	2723.12	898.511				-43.6558	2734.65	506.526	-13.8004	2753.26	118.715	-54.0622	2871.78	58.0116	332.679	2747.99	895.13	293.308	2787.9	1076.21	313.92	2896.08	576.431	287.623	2736.68	185.152	324.895	2818.66	91.0919
2373	0	-139.459	2724.42	898.567				-43.292	2735.15	506.605	-13.7314	2753.33	118.77	-54.0519	2871.84	58.0103	333.386	2749.73	895.326	295.18	2795.38	1076.85	313.45	2898.42	576.242	289.616	2750.74	179.289	327.706	2836.49	89.1213
2374	0	-138.823	2725.97	898.655				-42.8658	2735.62	506.619	-13.674	2753.16	118.828	-54.0839	2871.73	58.0003	334.181	2751.53	895.303	295.977	2797.26	1076.57	312.891	2900.52	575.731	292.284	2764.49	173.924	331.059	2853.81	87.4096
2375	0	-138.056	2727.48	898.804				-42.4433	2735.95	506.638	-13.6212	2753.12	118.869	-54.1105	2871.79	58.0228	335.092	2753.34	895.06	296.922	2799.13	1076.32	312.27	2902.23	575.006	295.127	2777.79	168.866	334.127	2870.34	86.1457
2376	0	-137.101	2728.79	898.901				-41.9451	2736.37	506.729	-13.5664	2753.12	118.899	-54.1089	2871.81	58.0287	336.031	2755.18	894.612	297.874	2801.02	1076.03	311.515	2903.63	573.982	298.247	2790.55	164.148	337.21	2886.06	85.1837
2377	0	-136.236	2730.41	899.112				-41.4292	2736.91	506.876	-13.4004	2752.97	118.881	-54.1088	2871.81	58.0283	337.125	2757.18	893.946	298.894	2803.01	1075.76	310.844	2904.72	572.711	301.261	2802.61	159.712	340.236	2900.88	84.3976
2378	0	-135.308	2731.97	899.31				-40.8693	2737.57	506.968	-13.2695	2753.09	118.886	-54.109	2871.81	58.0276	338.288	2759.17	893.041	300.036	2805.13	1075.51	310.134	2905.63	571.217	304.566	2814.33	155.662	342.908	2914.57	83.7951
2379	0	-134.172	2733.18	899.485				-40.2296	2738.03	507.061	-13.1296	2753.05	118.913	-54.1142	2871.79	58.0128	339.432	2761.09	891.968	301.104	2807.33	1075.19	309.338	2906.41	569.615	307.374	2824.89	152.002	344.493	2926.68	82.7793
2380	0	-133.017	2734.42	899.711				-39.5217	2738.74	507.226	-13.0634	2753.1	118.949	-54.1211	2871.79	58.0117	340.648	2763.07	890.795	302.392	2809.68	1074.91	308.628	2906.97	567.912	309.878	2834.39	148.603	347.989	2939.05	83.0365
2381	0	-131.793	2735.67	899.986				-38.8238	2739.51	507.423	-12.9703	2753.19	119.057	-54.1211	2871.8	58.0123	341.893	2765.09	889.566	303.597	2812.09	1074.63	307.791	2907.3	566.102	312.125	2842.93	145.498	349.973	2949.45	82.949
2382	0	-130.51	2736.99	900.263				-38.0443	2740.41	507.569	-12.8743	2753.35	119.156	-54.121	2871.8	58.0124	343.112	2767.11	888.286	304.989	2814.7	1074.33	307.055	2907.45	564.346	314.128	2850.25	142.789	351.109	2958.25	82.4984
2383	0	-129.163	2738.41	900.654				-37.2366	2741.3	507.79	-12.7743	2753.52	119.269	-54.121	2871.8	58.0124	344.276	2769.25	886.847	306.434	2817.33	1074.07	306.362	2907.49	562.575	315.756	2856.18	140.187	351.906	2965.5	81.8132
2384	0	-127.704	2739.88	901.019				-36.3228	2742.21	508.032	-12.6382	2753.71	119.417	-54.121	2871.8	58.0124	345.415	2771.51	885.258	308.053	2820.1	1073.8	305.909	2907.36	560.843	317.045	2860.79	137.767	352.929	2971.26	81.0406
2385	0	-126.178	2741.37	901.431				-35.368	2743.33	508.308	-12.55	2753.86	119.541	-54.121	2871.8	58.0124	346.525	2773.78	883.526	309.731	2822.89	1073.49	305.711	2907.1	559.116	317.849	2863.99	135.302	352.559	2974.75	79.4229
2386	0	-124.467	2742.75	901.877				-34.3282	2744.34	508.588	-12.4304	2754.06	119.726	-54.121	2871.8	58.0124	347.606	2776.13	881.768	311.574	2825.82	1073.26	306.082	2906.85	557.313	318.265	2865.68	132.993	351.854	2976.11	77.5742
2387	0	-122.613	2744	902.345				-33.2351	2745.48	508.9	-12.2743	2754.17	119.857	-54.121	2871.8	58.0124	348.8	2778.71	880.406	313.537	2828.84	1072.95	306.119	2905.85	555.187	317.719	2866.12	131.473	351.697	2976.19	75.6312
2388	0	-120.573	2745.05	902.784				-32.0815	2746.72	509.267	-12.1435	2754.3	120.047	-54.1274	2871.78	57.997	350.098	2781.35	879.364	315.556	2831.91	1072.72	306.109	2904.72	552.971	316.379	2865.2	129.884	350.727	2975.96	74.6441
2389	0	-118.461	2746.37	903.28				-30.7784	2748.01	509.68	-12.2501	2754.98	120.331	-54.14	2871.74	58.0208	351.527	2784.21	878.567	317.685	2835.06	1072.49	305.853	2903.89	551.073	315.468	2864.84	129.048	349.638	2976.23	73.9661
2390	0	-116.403	2748.01	903.886				-29.4346	2749.4	510.064	-11.6916	2754.09	120.238	-54.1249	2871.77	58.0641	353.133	2787.23	877.809	319.917	2838.24	1072.31	305.67	2903.6	549.845	314.847	2865.96	128.375	348.029	2976.55	73.4809
2391	0	-114.154	2749.82	904.606				-28.012	2751.09	510.591	-11.4519	2753.77	120.309	-54.1301	2871.76	58.0521	354.792	2790.4	876.899	322.276	2841.52	1072.19	305.63	2904.45	549.517	314.849	2867.28	128.196	347.173	2976.62	72.5953
2392	0	-111.925	2751.63	905.347				-26.4507	2752.7	510.972	-11.5027	2754.47	120.769	-54.1139	2871.65	58.0606	356.64	2793.78	876.207	324.123	2844.38	1072.09	305.685	2906.32	550.069	315.545	2867.99	128.104	347.231	2976.82	71.587
2393	0	-109.541	2753.4	906.104				-24.9177	2754.72	511.478	-11.4079	2755.02	121.166	-54.0828	2871.72	58.0986	358.48	2797.17	876.103	326.581	2847.52	1072.37	305.837	2908.48	550.905	316.39	2868.8	128.082	347.603	2977.11	70.943
2394	0	-107.112	2755.36	906.734				-23.3038	2756.36	511.751	-11.2625	2755.32	121.517	-54.0731	2871.79	58.1578	360.381	2800.55	876.811	328.917	2850.54	1072.7	306.092	2910.48	551.385	317.063	2869.67	128.095	348.267	2977.69	70.4628
2395	0	-104.703	2757.37	907.341				-21.7699	2758.22	512.181	-11.0719	2755.47	121.769	-54.0482	2871.71	58.1318	362.282	2803.67	877.912	331.545	2853.6	1073.17	306.646	2912.55	551.332	317.409	2870.28	127.913	348.669	2978.13	70.0545
2396	0	-102.236	2759.51	907.915				-20.3025	2760.07	512.622	-10.9831	2755.75	122.134	-54.0283	2871.74	58.1383	364.263	2806.8	878.927	334.161	2856.46	1073.74	307.366	2914.72	550.968	317.657	2870.76	127.619	348.779	2978.36	69.6777
2397	0	-99.6679	2761.56	908.394				-18.6835	2761.58	512.975	-10.89	2756	122.544	-54.0116	2871.8	58.1858	366.314	2810.09	879.626	337.229	2859.45	1074.26	308.16	2916.85	550.44	317.873	2871.33	127.358	348.814	2978.52	69.4337
2398	0	-97.0779	2763.6	908.905				-17.2055	2763.44	513.436	-11.1441	2756.89	123.83	-54.0236	2871.77	58.2132	368.547	2813.63	879.975	340.107	2862.18	1074.9	309.033	2918.78	550.002	318.323	2871.94	127.326	348.645	2978.62	69.0826
2399	0	-94.5484	2765.69	909.387				-15.586	2765.16	513.844	-11.1074	2757.42	124.376	-54.0149	2871.78	58.2397	370.852	2817.17	880.062	342.851	2864.6	1075.73	310.081	2920.52	549.513	318.865	2872.47	127.198	348.6	2978.74	68.8802
2400	0	-91.9181	2767.9	909.886				-14.036	2767.12	514.258	-11.7701	2760.02	125.161	-53.9627	2871.78	58.2403	373.376	2820.82	879.963	345.713	2867.24	1076.29	311.158	2922.06	549.053	319.249	2873.02	127.116	348.502	2978.86	68.7003
2401	0	-89.2694	2770.2	910.42				-12.4123	2769.04	514.629	-12.2625	2762.13	126.278	-53.9407	2871.85	58.2893	376.037	2824.42	879.818	348.645	2869.9	1076.86	312.345	2923.48	548.581	319.356	2873.39	126.973	348.515	2979.02	68.5934
2402	0	-86.6775	2772.43	910.919				-10.8182	2771.15	514.996	-12.2986	2763.04	126.904	-53.9242	2871.91	58.3381	378.826	2827.92	879.764	351.633	2872.7	1077.35	313.547	2924.75	548.14	319.605	2873.81	126.797	348.303	2979.13	68.4251
2403	0	-84.0874	2774.81	911.413				-9.28712	2773.44	515.425	-12.0352	2763.03	127.227	-53.8758	2871.86	58.3545	381.619	2831.31	879.679	354.484	2875.47	1077.77	314.863	2926.1	547.809	320.303	2874.27	126.81	347.817	2979.16	68.1912
2404	0	-81.5557	2777.27	911.945				-7.69148	2775.35	515.69	-11.6438	2762.68	127.4	-53.8482	2871.95	58.4168	384.273	2834.66	879.663	357.317	2878.27	1078.15	316.069	2927.48	547.449	320.546	2874.64	126.458	347.792	2979.29	68.0913
2405	0	-79.0373	2779.68	912.518				-6.33572	2777.71	516.207	-11.3796	2762.61	127.767	-53.787	2871.98	58.4501	386.768	2837.91	879.617	359.999	2881.12	1078.53	317.347	2928.82	547.229	316.553	2873.6	125.041	348.114	2979.53	68.0376
2406	0	-76.6398	2782.22	913.134				-4.98307	2779.77	516.641	-11.2474	2762.87	128.442	-53.7262	2871.98	58.4766	389.155	2841.03	879.628	362.606	2883.93	1078.93	318.641	2930.1	547.009	316.581	2873.68	124.877	348.102	2979.67	67.9513
2407	0	-74.2577	2784.46	913.767				-3.6975	2781.95	517.154	-11.123	2763.37	128.845	-53.71	2872.03	58.53	391.291	2843.98	879.722	365.166	2886.8	1079.34	319.964	2931.29	546.78	317.204	2874.11	124.865	348.223	2979.82	67.7466
2408	0	-71.9343	2786.73	914.526				-2.60488	2784.4	517.746	-10.9219	2763.53	129.328	-53.6476	2872.07	58.5437	393.25	2846.65	879.822	367.615	2889.61	1079.71	321.267	2932.33	546.612	317.556	2874.37	124.829	348.352	2979.97	67.6395
2409	0	-69.674	2788.95	915.303				-1.44383	2786.62	518.327	-10.7029	2763.72	129.976	-53.5947	2872.09	58.5804	395.213	2849.13	879.837	370.059	2892.41	1080.07	322.608	2933.11	546.376	317.807	2874.55	124.728	348.327	2980.05	67.5838
2410	0	-67.5947	2791.16	916.206				-0.37944	2789.05	518.973	-10.5908	2763.99	130.606	-53.5966	2872.06	58.5975	397.036	2851.4	879.805	372.633	2895.23	1080.43	323.889	2933.78	546.097	317.89	2874.63	124.612	348.232	2980.07	67.5196
2411	0	-65.5412	2793.35	917.09				0.629866	2791.33	519.644	-10.3695	2764.15	131.392	-53.6491	2872.06	58.5968	398.775	2853.59	879.787	375.068	2897.8	1080.78	325.037	2934.22	545.917	317.951	2874.66	124.476	347.893	2980.05	67.3938
2412	0	-63.7355	2795.52	918.122				1.53722	2793.88	520.485	-10.085	2764.5	132.333	-53.8246	2871.88	58.553	400.444	2855.72	879.771	377.385	2900.29	1081.22	326.274	2934.59	545.767	317.967	2874.66	124.327	347.811	2980.03	67.354
2413	0	-62.0001	2797.5	919.234				2.29293	2796.48	521.481	-9.66562	2765.27	133.379	-53.9943	2871.67	58.5492	401.931	2857.81	879.78	379.652	2902.66	1081.7	327.336	2934.86	545.603	318.243	2874.79	124.329	347.641	2979.98	67.2748
2414	0	-60.3285	2799.44	920.463				2.94487	2799.01	522.557	-9.00975	2765.94	134.463	-54.1466	2871.53	58.5822	403.327	2859.88	879.949	381.826	2904.91	1082.3	328.358	2935.06	545.491	318.376	2874.89	124.312	347.883	2980.09	67.4242
2415	0	-58.8034	2801.27	921.899				3.60406	2801.75	523.774	-8.43754	2767.03	135.822	-54.2733	2871.32	58.5905	404.746	2861.87	880.215	383.718	2906.89	1082.95	329.276	2935.26	545.418	318.55	2874.99	124.294	347.751	2980.05	67.3968
2416	0	-57.3063	2803.02	923.406				4.37196	2804.57	525.039	-7.70921	2768.1	137.195	-54.3773	2871.17	58.6133	406.219	2863.78	880.597	385.711	2908.86	1083.69	330.038	2935.33	545.335	318.658	2875.03	124.304	347.758	2980.05	67.4645
2417	0	-56.0399	2805.14	925.06				4.98769	2807.61	526.468	-7.01461	2769.61	138.641	-54.4412	2870.99	58.6558	407.614	2865.6	881.084	387.499	2910.65	1084.48	330.712	2935.26	545.31	318.722	2875.05	124.265	347.739	2980.04	67.5089
2418	0	-54.8381	2807.14	926.719				5.59992	2810.67	527.718	-6.1461	2771.19	140.241	-54.5079	2870.92	58.7991	408.931	2867.43	881.63	389.145	2912.29	1085.37	331.344	2935.15	545.328	318.776	2875.07	124.234	347.821	2980.02	67.5879
2419	0	-53.4932	2808.64	928.315				6.10361	2814.01	529.186	-5.12284	2772.65	141.78	-54.5738	2870.92	58.9732	410.296	2869.23	882.19	390.997	2913.95	1086.21	331.968	2934.87	545.404	318.792	2875.13	124.213	347.766	2980	67.6443
2420	0	-52.3461	2810.37	929.896				6.60525	2816.87	530.56	-4.29138	2774.5	143.514	-54.6781	2870.66	59.013	411.497	2871.04	882.73	392.705	2915.54	1087.13	332.449	2934.58	545.478	318.957	2875.24	124.145	347.648	2979.91	67.6932
2421	0	-51.1962	2811.83	931.52				6.84424	2820.06	531.921	-3.14518	2776.37	144.968	-55.2243	2868.36	58.907	412.718	2872.74	883.203	394.325	2917.08	1088.08	332.936	2934.27	545.609	318.765	2875.14	124.205	347.642	2979.9	67.7871
2422	0	-50.1539	2813.48	933.164				6.99825	2823.38	533.443	-1.95345	2777.95	146.487	-55.3955	2868.23	58.9817	413.746	2874.49	883.581	396.203	2918.88	1088.82	333.423	2933.78	545.626	318.568	2875.04	124.208	347.589	2979.88	67.8681
2423	0	-49.0271	2814.93	934.805				7.06054	2826.42	534.797	-0.554296	2779.42	147.685	-55.6481	2868.93	59.2974	414.777	2876.22	883.928	397.899	2920.5	1089.64	333.896	2933.25	545.712	318.412	2875.02	124.207	347.575	2979.83	67.9484
2424	0	-47.9426	2816.3	936.346				7.02028	2829.61	536.21	2.51818	2776.34	147.466	-56.0397	2870.09	59.6602	415.637	2877.94	884.189	399.49	2922.04	1090.52	334.311	2932.66	545.747	318.46	2875.15	124.14	347.572	2979.82	68.0439
2425	0	-46.9549	2817.87	937.86				6.82009	2832.79	537.652	3.37211	2778.44	148.356	-56.794	2871.45	60.1099	416.465	2879.64	884.469	401.139	2923.82	1091.16	334.721	2932.1	545.77	318.315	2875.23	124.093	347.557	2979.77	68.1485
2426	0	-46.1282	2819.69	939.281				6.68812	2835.62	538.796	3.07256	2783.9	150.26	-57.8331	2873.05	60.3857	417.292	2881.38	884.747	402.613	2925.56	1091.89	335.081	2931.54	545.753	318.176	2875.27	123.945	347.503	2979.74	68.2522
2427	0	-45.1606	2821.23	940.571				6.41575	2838.82	540.085	2.77879	2789.47	152.001	-58.8437	2877.73	61.1215	418.003	2883.2	885.025	403.89	2927.34	1092.57	335.506	2931.02	545.775	318.043	2875.29	123.838	347.384	2979.65	68.3493
2428	0	-44.1163	2822.49	941.73				6.10871	2842.01	541.358	2.30376	2794.66	153.385	-60.4297	2880.63	61.0656	418.785	2885.11	885.341	405.124	2929.19	1093.26	335.917	2930.62	545.846	318.003	2875.3	123.703	347.37	2979.59	68.4528
2429	0	-43.1775	2824	942.776				5.79755	2844.88	542.426	2.04957	2798.93	154.061	-62.4029	2883.88	61.2418	419.542	2887.07	885.739	406.138	2931.14	1093.9	336.335	2930.32	545.9	317.931	2875.28	123.639	347.361	2979.54	68.5578
2430	0	-42.2121	2825.35	943.793				5.27258	2848.12	543.627	1.57239	2803.33	154.444	-64.5664	2888.71	61.3882	420.268	2889.08	886.14	407.189	2933.13	1094.53	336.88	2930.13	545.972	317.887	2875.28	123.546	347.338	2979.44	68.624
2431	0	-41.3751	2826.99	944.716				4.63606	2851.54	544.821	0.595308	2808.33	154.723	-66.8845	2893.83	61.0897	421.007	2891.15	886.567	408.08	2935.18	1095.09	337.456	2930.04	545.996	317.575	2875.08	123.37	347.375	2979.4	68.6955
2432	0	-40.5735	2828.66	945.539				3.96242	2854.82	545.849	-0.898127	2814.16	154.985	-69.1553	2899.62	60.7001	421.743	2893.29	887.003	408.984	2937.31	1095.66	338.007	2930.16	545.995	317.569	2875.08	123.33	347.417	2979.37	68.7449
2433	0	-39.8108	2830.23	946.347				2.99445	2858.63	546.992	-3.17717	2821.33	155.52	-71.5781	2906.02	60.9846	422.508	2895.48	887.386	409.832	2939.46	1096.17	338.377	2930.16	545.97	317.588	2875.08	123.263	347.46	2979.33	68.8175
2434	0	-38.8906	2831.41	946.993				2.23068	2861.8	547.776	-5.75085	2828.77	156.1	-75.4665	2916.87	63.9608	423.245	2897.66	887.744	410.457	2941.45	1096.65	339.355	2930.71	545.87	317.605	2875.09	123.196	347.439	2979.23	68.8364
2435	0	-38.1082	2832.73	947.537				1.46568	2864.93	548.505	-8.44746	2836.41	156.64	-77.989	2925.39	64.8522	423.877	2899.93	888.021	411.171	2943.48	1097.18	340.001	2931.22	545.79	317.921	2875.25	123.165	347.478	2979.2	68.8835
2436	0	-37.3194	2834.01	948.003				0.364748	2869	549.448	-11.5883	2844.49	157.261	-80.9365	2934.68	66.4618	424.556	2902.26	888.279	412.103	2945.69	1097.45	340.57	2931.8	545.688	317.701	2875.13	123.036	347.473	2979.14	68.9174
2437	0	-36.6333	2835.38	948.436				-0.931383	2873.67	550.47	-15.1295	2853.18	158.002	-83.188	2942.86	67.0688	425.255	2904.65	888.487	412.876	2947.72	1097.79	341.163	2932.58	545.57	318.034	2875.3	123.023	347.461	2979.09	68.9499
2438	0	-35.9708	2836.81	948.873				-1.59528	2877.15	550.593	-18.8691	2862.05	158.943	-87.5108	2956.22	70.7858	425.982	2907.08	888.63	413.595	2949.75	1098.1	341.954	2933.66	545.426	318.051	2875.34	122.982	347.459	2979.03	69.0022
2439	0	-35.2287	2838	949.213				-3.13378	2882.82	551.79	-22.7488	2871.25	159.864	-90.1332	2965.09	71.663	426.68	2909.59	888.714	414.306	2951.73	1098.37	342.115	2934.46	545.192	318.051	2875.35	122.92	347.504	2979.04	69.0549
2440	0	-34.6225	2839.46	949.584				-4.18138	2887.3	552.837	-26.6022	2880.44	160.874	-93.8512	2976.78	74.1159	427.297	2912.13	888.74	415.036	2953.71	1098.61	342.456	2935.59	544.993	318.021	2875.43	122.883	347.516	2979	69.0634
2441	0	-33.9118	2840.74	949.884				-5.73566	2892.88	554.019	-30.2564	2889.31	161.811	-96.2152	2984.54	74.8242	427.85	2914.61	888.709	415.743	2955.68	1098.83	342.694	2936.88	544.761	318.018	2875.47	122.844	347.509	2979	69.0687
2442	0	-33.4433	2842.38	950.228				-7.24561	2898.48	555.112	-33.6451	2897.94	162.693	-99.7161	2994.78	77.0685	428.417	2917.17	888.642	416.351	2957.59	1098.99	342.971	2938.36	544.479	317.999	2875.56	122.811	347.547	2979.02	69.047
2443	0	-32.9772	2844.13	950.522				-8.89223	2904.29	556.327	-36.9459	2906.55	163.716	-104.232	3007.54	80.5793	428.957	2919.8	888.52	416.943	2959.5	1099.13	343.136	2939.93	544.25	317.991	2875.65	122.817	347.497	2979	69.0315
2444	0	-32.6948	2846.21	950.849				-10.5391	2910.2	557.543	-40.3239	2915.58	164.888	-107.29	3015.78	82.0452	429.467	2922.39	888.38	417.504	2961.46	1099.27	343.279	2941.6	543.923	317.975	2875.74	122.781	347.493	2979	69.007
2445	0	-32.3687	2848.29	951.081				-12.2235	2916.24	558.775	-43.3492	2924.24	166.045	-110.296	3023.53	83.5088	429.883	2925	888.234	417.991	2963.4	1099.41	343.4	2943.31	543.597	317.918	2875.85	122.792	347.497	2979	68.9826
2446	0	-32.0968	2850.53	951.308				-13.8906	2922.2	559.99	-46.3386	2932.84	167.111	-113.767	3032.18	85.5287	430.174	2927.58	888.068	418.437	2965.38	1099.57	343.73	2945.2	543.286	317.89	2875.93	122.808	347.453	2979.04	68.9585
2447	0	-31.8237	2852.97	951.51				-15.5858	2928.11	561.136	-49.0866	2941.46	168.161	-117.705	3042.22	88.2762	430.449	2930.2	887.97	418.861	2967.39	1099.75	343.508	2946.58	542.956	317.841	2876.06	122.798	347.46	2979.09	68.9491
2448	0	-31.6281	2855.49	951.672				-17.2363	2934.02	562.25	-51.8147	2950.02	169.27	-122.361	3054.19	92.0066	430.65	2932.84	887.889	419.213	2969.44	1099.93	343.557	2948.2	542.662	317.8	2876.19	122.766	347.464	2979.09	68.9259
2449	0	-31.4862	2858.16	951.827				-18.8495	2939.8	563.284	-54.3692	2958.57	170.345	-126.685	3065.42	95.2382	430.797	2935.52	887.837	419.527	2971.5	1100.18	343.635	2949.79	542.343	317.887	2876.29	122.803	347.413	2979.08	68.8623
2450	0	-31.3556	2860.98	951.913				-20.3882	2945.47	564.255	-56.9396	2967.24	171.436	-129.223	3071.91	96.2185	430.936	2938.19	887.842	419.716	2973.62	1100.47	343.713	2951.29	542.097	317.874	2876.37	122.826	347.368	2979.11	68.8364
2451	0	-31.2213	2863.72	952.007				-22.1676	2951.74	565.363	-59.478	2976.01	172.541	-132.64	3081.3	98.6737	430.983	2940.85	887.933	419.871	2975.77	1100.81	343.837	2952.81	541.797	317.863	2876.46	122.825	347.379	2979.16	68.8038
2452	0	-31.1965	2866.71	952.083				-23.1627	2956.36	566.12	-61.9167	2984.76	173.688	-135.159	3088.84	100.043	431.009	2943.6	888.074	420.01	2978.23	1101.27	343.95	2954.29	541.536	317.824	2876.52	122.841	347.42	2979.14	68.7815
2453	0	-31.3358	2870.22	952.108				-24.2563	2961.31	566.995	-64.2968	2993.56	174.777	-138.675	3099.66	103.012	430.965	2946.29	888.247	420.047	2981.21	1102	344.05	2955.76	541.285	317.816	2876.61	122.842	347.432	2979.19	68.7484
2454	0	-31.407	2873.44	952.074				-25.6099	2967.18	567.822	-66.7697	3002.73	176.108	-141.147	3108.15	104.685	430.994	2949.02	888.471	421.308	2985.6	1103.13	344.097	2957.3	541.04	317.033	2876.54	122.549	347.432	2979.19	68.7486
2455	0	-31.4835	2876.7	952.043				-26.7162	2972.45	568.515	-69.1574	3011.91	177.406	-143.22	3116.16	106.051	430.951	2951.74	888.704	420	2981.03	1101.93	343.749	2958.65	540.547	316.905	2876.57	122.582	347.424	2979.14	68.6866
2456	0	-31.73	2880.21	951.957				-27.5354	2977.13	569.054	-71.2797	3020.62	178.462	-145.399	3125.17	107.814	430.898	2954.44	888.969	419.847	2983.26	1102.41	344.06	2960.39	540.521	316.936	2876.68	122.564	347.432	2979.19	68.6996
2457	0	-31.967	2883.76	951.844				-28.8468	2983.31	570.095	-73.286	3029.21	179.537	-147.65	3135.11	109.902	430.832	2957.11	889.212	419.648	2985.46	1102.81	344.071	2962.09	540.49	316.94	2876.77	122.575	347.435	2979.19	68.6535
2458	0	-32.237	2887.33	951.674				-29.7098	2988.66	570.615	-75.1886	3037.63	180.463	-149.566	3144.79	111.725	430.683	2959.78	889.383	419.497	2987.67	1103.24	343.799	2963.7	539.959	316.917	2876.89	122.597	347.434	2979.19	68.6526
2459	0	-32.4895	2890.78	951.479				-30.4724	2993.79	571.037	-76.9506	3046.04	181.453	-150.845	3153.46	112.979	430.55	2962.41	889.493	419.143	2990	1103.6	343.657	2965.47	539.681	316.95	2877.01	122.707	347.383	2979.18	68.6372
2460	0	-32.7328	2894.13	951.168				-31.6997	3000.16	571.992	-78.4825	3054.2	182.266	-151.765	3161.67	113.933	430.381	2965.09	889.498	418.858	2992.05	1103.89	343.386	2967.27	539.405	316.731	2877.05	122.701	347.381	2979.18	68.6362
2461	0	-32.2731	2895.55	950.578				-31.9949	3004.6	571.855	-79.9029	3062.32	183.038	-153.143	3171.83	115.783	430.125	2967.7	889.479	418.477	2994.43	1104.19	343.064	2969.18	539.052	316.653	2877.16	122.743	347.392	2979.22	68.6511
2462	0	-31.6143	2896.37	949.876				-32.6577	3010.04	572.246	-81.2163	3070.38	183.783	-153.503	3179.72	116.25	429.876	2970.39	889.46	418.119	2996.55	1104.36	342.717	2971.21	538.721	316.465	2877.24	122.783	347.393	2979.22	68.6519
2463	0	-31.6373	2898.84	949.33				-33.3517	3015.64	572.48	-82.4755	3078.42	184.392	-154.732	3190.6	118.236	429.565	2973.08	889.403	417.808	2999.76	1104.81	342.255	2973.34	538.303	316.121	2877.25	122.827	347.339	2979.21	68.6126
2464	0	-32.0424	2902.1	948.825				-33.4918	3020.31	572.19	-83.4629	3086.14	184.855	-154.429	3198.01	118.145	429.107	2975.77	889.204	417.222	3001.93	1104.31	341.802	2975.57	537.939	316.079	2877.41	122.881	347.347	2979.26	68.626
2465	0	-32.4039	2905.29	948.18				-34.5125	3026.91	572.295	-84.3329	3093.74	185.138	-153.498	3204.36	117.443	428.74	2978.56	889.032	416.639	3003.66	1104.53	341.283	2977.82	537.457	316.072	2877.6	122.945	347.306	2979.29	68.6261
2466	0	-32.9466	2908.82	947.515				-34.1537	3030.67	571.905	-85.0089	3101.11	185.27	-153.089	3212.45	117.486	428.204	2981.34	888.673	416.03	3005.98	1104.43	340.757	2980.15	536.936	316.017	2877.81	123.011	347.255	2979.28	68.5624
[truncated: 35 more rows]
