# Supplementary material for: A Brake-Based Overground Gait Rehabilitation Device for Altering Propulsion Impulse Symmetry
Source: Sensors (Basel). 2021 Oct 5;21(19):6617. doi: 10.3390/s21196617 (PMC8512803; doi:10.3390/s21196617)
Supplement: Supplementary file 1 [file sensors-21-06617-s001.zip › GPT animations/code and data/stroke_data/Trajectory/TR 03.csv]

Trajectories
100
		BDP031:LTroc			BDP031:LIliac			BDP031:LKnee			BDP031:LAnkle			BDP031:LToe			BDP031:RTroc			BDP031:RIliac			BDP031:RKnee			BDP031:RAnkle			BDP031:RToe
Frame	Sub Frame	X	Y	Z	X	Y	Z	X	Y	Z	X	Y	Z	X	Y	Z	X	Y	Z	X	Y	Z	X	Y	Z	X	Y	Z	X	Y	Z
		mm	mm	mm	mm	mm	mm	mm	mm	mm	mm	mm	mm	mm	mm	mm	mm	mm	mm	mm	mm	mm	mm	mm	mm	mm	mm	mm	mm	mm	mm
665	0	-31.5421	-1299.86	931.593	41.8359	-1354.27	1138.07	-58.6878	-1178.2	554.338	-122.448	-1171.85	156.985	-157.224	-1042.16	82.3044	425.409	-1240.06	840.62	434.239	-1211.65	1053.6	336.468	-1230.35	498.828	289.417	-1334.19	88.892	326.096	-1228.85	30.9761
666	0	-31.5532	-1297.28	931.571	41.1413	-1354.37	1137.8	-57.9849	-1173.99	554.442	-121.696	-1165.79	156.793	-156.448	-1035.55	83.1756	424.664	-1237.69	839.628	434.444	-1210.16	1053.46	336.211	-1228.25	498.478	289.35	-1333.97	88.9888	326.077	-1228.79	30.9883
667	0	-31.7537	-1295.06	931.348	40.7711	-1352.7	1137.59	-57.2285	-1169.99	554.519	-120.551	-1159.5	156.663	-155.508	-1028.78	84.0331	431.262	-1238.88	840.368	434.758	-1208.62	1053.3	335.848	-1226.31	498.16	289.247	-1333.81	89.1398	326.069	-1228.76	31.0043
668	0	-32.0699	-1292.96	931.244	40.2853	-1351.15	1137.48	-56.4144	-1166.25	554.449	-119.271	-1153.28	156.468	-154.526	-1022.04	84.8939	430.702	-1236.68	840.005	434.801	-1206.81	1053.09	335.445	-1224.33	497.774	289.186	-1333.7	89.3323	325.993	-1228.7	30.9977
669	0	-32.1445	-1290.33	930.944	40.041	-1349.08	1137.19	-55.442	-1162.61	554.271	-117.813	-1147.03	156.193	-153.454	-1015.48	85.7322	430.248	-1234.65	839.651	434.907	-1205.07	1052.84	335.035	-1222.36	497.362	289.117	-1333.61	89.4548	325.99	-1228.69	30.9941
670	0	-31.958	-1287.12	930.728	40.0579	-1346.41	1136.98	-54.3094	-1158.94	553.941	-116.217	-1140.9	155.894	-152.183	-1008.67	86.3877	429.724	-1232.57	839.207	435.007	-1203.96	1052.65	334.699	-1220.74	497.001	288.996	-1333.41	89.457	325.967	-1228.65	31.0169
671	0	-32.4029	-1285.14	930.467	39.4433	-1344.99	1136.72	-53.1026	-1155.22	553.505	-114.511	-1134.72	155.497	-150.705	-1001.9	86.9766	429.3	-1230.74	838.9	435.096	-1202.86	1052.49	334.33	-1219.07	496.681	288.902	-1333.23	89.4472	325.961	-1228.69	31.0714
672	0	-32.3138	-1282.32	929.92	39.3628	-1342.72	1136.18	-51.9763	-1151.97	553.098	-112.722	-1128.52	155.058	-149.317	-995.634	87.67	428.765	-1228.84	838.552	435.111	-1201.33	1052.25	333.89	-1217.31	496.25	288.789	-1333.15	89.5266	326.064	-1228.89	31.2535
673	0	-32.4234	-1279.85	929.466	39.0836	-1340.81	1135.73	-50.7886	-1148.84	552.646	-110.882	-1122.42	154.583	-147.384	-988.804	88.0628	428.284	-1226.94	838.232	435.055	-1199.88	1052.04	333.5	-1215.85	495.901	288.705	-1333.04	89.5387	325.996	-1228.83	31.2494
674	0	-32.5587	-1277.55	928.879	38.7786	-1339.06	1135.14	-49.3995	-1145.44	551.988	-108.964	-1116.37	154.075	-145.596	-982.513	88.5472	427.857	-1225.19	837.992	435.026	-1198.8	1051.88	333.081	-1214.35	495.534	288.583	-1332.87	89.5452	325.992	-1228.83	31.2603
675	0	-32.6978	-1275.3	928.15	38.4699	-1337.35	1134.42	-48.1476	-1142.42	551.33	-106.997	-1110.48	153.554	-143.18	-975.569	88.585	427.444	-1223.28	837.669	435.121	-1198.06	1051.76	332.716	-1212.96	495.229	288.487	-1332.76	89.5638	325.951	-1228.82	31.2821
676	0	-32.9165	-1273.25	927.389	38.0815	-1335.86	1133.66	-46.806	-1139.39	550.699	-105.02	-1104.78	153.046	-140.951	-969.33	88.8191	427.066	-1221.56	837.44	435.262	-1197.19	1051.59	332.376	-1211.63	494.93	288.379	-1332.66	89.5698	325.849	-1228.65	31.2076
677	0	-33.4266	-1271.87	926.653	37.4017	-1335.03	1132.93	-45.5978	-1136.74	550.079	-102.98	-1099.18	152.491	-138.681	-963.515	89.0775	426.725	-1219.74	837.196	435.232	-1196.06	1051.42	332.019	-1210.25	494.588	288.301	-1332.54	89.5982	325.948	-1228.91	31.3657
678	0	-33.4538	-1269.59	925.599	37.2049	-1333.3	1131.88	-44.087	-1133.63	549.319	-100.923	-1093.8	151.915	-136.118	-957.608	89.082	426.491	-1218.08	837.055	435.046	-1194.61	1051.24	331.558	-1208.65	494.162	288.195	-1332.45	89.6288	325.82	-1228.76	31.306
679	0	-33.8973	-1268.14	924.729	36.5918	-1332.4	1131.01	-42.8606	-1130.91	548.561	-98.8324	-1088.72	151.312	-133.63	-952.189	89.0717	426.173	-1216.32	836.831	434.848	-1193.17	1051.05	331.188	-1207.31	493.89	288.099	-1332.33	89.5906	325.767	-1228.67	31.2878
680	0	-34.2864	-1266.67	923.861	36.033	-1331.49	1130.15	-41.4944	-1128.01	547.78	-96.7236	-1083.81	150.704	-131.002	-946.859	88.8603	425.961	-1214.66	836.676	434.767	-1191.89	1050.89	330.826	-1205.85	493.577	288.033	-1332.26	89.605	325.802	-1228.74	31.3382
681	0	-33.8817	-1263.92	922.823	36.268	-1329.29	1129.12	-40.2153	-1125.27	547.067	-94.599	-1079.08	150.056	-128.276	-941.704	88.4789	425.729	-1212.96	836.466	434.473	-1189.76	1050.59	330.517	-1204.55	493.245	287.946	-1332.2	89.6047	325.906	-1228.94	31.5
682	0	-34.0088	-1262.07	922.039	35.9714	-1327.99	1128.33	-38.8909	-1122.33	546.234	-92.4395	-1074.65	149.347	-125.616	-937.088	88.0566	425.55	-1211.44	836.284	434.269	-1188.2	1050.41	330.32	-1203.41	492.989	287.882	-1332.15	89.5779	325.874	-1228.95	31.4991
683	0	-34.5484	-1260.95	921.409	35.2621	-1327.43	1127.71	-37.8116	-1119.78	545.49	-90.2189	-1070.51	148.606	-122.866	-932.665	87.4635	425.388	-1209.94	836.05	434.288	-1187.75	1050.36	330.081	-1202.29	492.634	287.837	-1332.13	89.5511	325.78	-1228.83	31.4236
684	0	-34.6046	-1258.92	920.436	35.0362	-1325.94	1126.74	-36.697	-1117.1	544.705	-88.0148	-1066.71	147.815	-120.144	-928.545	86.792	425.219	-1208.42	835.879	434.185	-1186.84	1050.22	329.861	-1201.03	492.253	287.788	-1332.13	89.5452	325.766	-1228.79	31.438
685	0	-34.4584	-1256.48	919.402	35.0128	-1324.06	1125.71	-35.6776	-1114.61	543.914	-85.7396	-1063.06	146.919	-117.489	-924.861	86.0515	425.038	-1206.96	835.732	433.989	-1185.5	1050.05	329.678	-1199.82	491.853	287.753	-1332.12	89.5291	325.759	-1228.79	31.4382
686	0	-34.5722	-1254.58	918.524	34.7293	-1322.71	1124.84	-34.4808	-1111.74	542.94	-83.4815	-1059.69	145.965	-114.906	-921.47	85.2467	424.816	-1205.28	835.536	433.787	-1184.18	1049.92	329.613	-1198.85	491.573	287.707	-1332.1	89.4802	325.906	-1229.01	31.5834
687	0	-34.6907	-1252.6	917.659	34.4412	-1321.28	1123.98	-33.4746	-1109.31	542.175	-81.2448	-1056.56	144.969	-112.288	-918.188	84.2989	424.819	-1203.84	835.506	433.729	-1183.27	1049.85	329.574	-1197.79	491.339	287.68	-1332.13	89.48	325.854	-1228.95	31.5332
688	0	-34.7306	-1250.41	916.729	34.2317	-1319.65	1123.05	-32.5021	-1106.9	541.311	-79.0476	-1053.64	143.982	-109.839	-915.245	83.3112	424.723	-1202.41	835.402	433.74	-1182.76	1049.85	329.569	-1196.87	491.098	287.679	-1332.09	89.4608	325.832	-1228.91	31.5064
689	0	-34.8964	-1248.39	915.804	33.8961	-1318.18	1122.13	-31.5362	-1104.58	540.4	-76.8549	-1050.83	142.94	-107.504	-912.58	82.2804	424.612	-1200.93	835.316	433.706	-1182.34	1049.94	329.487	-1195.79	490.784	287.666	-1332.06	89.4586	325.94	-1229.05	31.6042
690	0	-35.0068	-1246.18	914.848	33.6161	-1316.52	1121.18	-30.5362	-1102.21	539.396	-74.7583	-1048.31	141.839	-105.189	-910.02	81.2129	424.643	-1199.51	835.263	433.516	-1181.59	1050	329.538	-1194.8	490.477	287.662	-1332.06	89.4435	326.053	-1229.19	31.6958
691	0	-35.1047	-1243.95	913.895	33.3486	-1314.84	1120.23	-29.5981	-1100.13	538.42	-72.7546	-1045.86	140.72	-102.821	-907.191	79.8865	424.62	-1198.03	835.308	433.253	-1180.67	1050.14	329.626	-1193.78	490.206	287.661	-1332.03	89.4809	325.913	-1229	31.5277
692	0	-35.2719	-1241.75	913.005	33.0118	-1313.19	1119.34	-28.6132	-1098.12	537.434	-70.8394	-1043.55	139.618	-100.726	-904.848	78.6731	424.599	-1196.52	835.292	432.75	-1179.12	1050.16	329.579	-1192.61	489.882	287.625	-1331.96	89.471	325.932	-1229.03	31.5549
693	0	-35.2455	-1239.2	912.011	32.1938	-1311.72	1118.65	-27.5568	-1095.93	536.21	-68.9908	-1041.27	138.426	-98.6323	-902.479	77.429	424.619	-1195.07	835.286	432.112	-1177.33	1050.2	329.627	-1191.71	489.644	287.609	-1331.89	89.4807	325.923	-1229.01	31.5268
694	0	-35.483	-1237.07	911.064	31.112	-1310.68	1118.01	-26.5315	-1094.02	535.039	-67.2172	-1039.04	137.222	-96.7041	-900.436	76.2092	424.665	-1193.78	835.382	431.499	-1175.64	1050.26	329.712	-1190.59	489.374	287.592	-1331.83	89.5245	326.089	-1229.19	31.6527
695	0	-35.6173	-1234.71	910.135	30.1334	-1309.4	1117.39	-25.5445	-1092.25	533.826	-65.5554	-1037.07	136.039	-94.9213	-898.476	74.9437	424.672	-1192.43	835.477	430.997	-1174.27	1050.38	329.877	-1189.73	489.233	287.558	-1331.77	89.5393	326.075	-1229.17	31.6073
696	0	-35.5833	-1232.07	909.079	29.0773	-1308.16	1116.34	-24.5928	-1090.73	532.682	-63.9528	-1035.15	134.75	-93.2116	-896.663	73.6514	424.717	-1191.13	835.586	430.615	-1173.36	1050.53	329.918	-1188.66	488.988	287.581	-1331.68	89.5731	326.048	-1229.09	31.5652
697	0	-35.7903	-1229.86	908.138	28.0604	-1306.69	1115.32	-23.5702	-1088.99	531.338	-62.3592	-1033.25	133.482	-91.5068	-894.708	72.2211	424.743	-1189.92	835.664	430.228	-1172.68	1050.74	330.102	-1187.74	488.844	287.559	-1331.67	89.635	325.886	-1228.83	31.3798
698	0	-35.7819	-1227.26	907.086	27.1008	-1304.96	1114.33	-22.6805	-1087.44	530.051	-60.8445	-1031.68	132.225	-89.9649	-893.17	70.847	424.638	-1188.57	835.785	429.804	-1172.02	1050.95	330.224	-1186.82	488.647	287.565	-1331.58	89.6693	325.932	-1228.83	31.3868
699	0	-35.8676	-1224.76	906.012	26.1943	-1303.1	1113.39	-21.6916	-1085.81	528.677	-59.3323	-1029.99	130.89	-88.4077	-891.455	69.2794	424.694	-1187.55	835.952	429.37	-1171.16	1051.11	330.284	-1185.86	488.427	287.552	-1331.53	89.6844	325.952	-1228.81	31.3406
700	0	-36.1576	-1222.68	905.065	25.3079	-1301.06	1112.46	-20.8814	-1084.53	527.416	-57.8835	-1028.67	129.691	-86.9698	-890.254	67.9076	424.69	-1186.41	836.015	428.918	-1170.11	1051.24	330.46	-1185.14	488.29	287.551	-1331.52	89.7637	326.12	-1229.07	31.4767
701	0	-36.1152	-1220.04	903.921	24.4197	-1298.93	1111.55	-20.0998	-1083.08	526.114	-56.3391	-1027.28	128.372	-85.6622	-889.037	66.2912	424.655	-1185.2	836.152	428.472	-1168.92	1051.36	330.575	-1184.26	488.128	287.525	-1331.51	89.8081	326.024	-1228.81	31.3077
702	0	-36.3916	-1217.92	902.884	23.4701	-1296.84	1110.69	-19.3131	-1081.65	524.817	-54.8253	-1026.11	127.069	-84.2316	-887.902	64.6996	424.513	-1184	836.26	428.023	-1167.76	1051.47	330.573	-1183.33	487.955	287.49	-1331.45	89.8228	326.154	-1229.06	31.4285
703	0	-36.648	-1215.78	901.887	22.54	-1294.69	1109.79	-18.6087	-1080.26	523.547	-53.3317	-1025.03	125.795	-82.9708	-886.928	62.969	424.302	-1182.73	836.334	427.641	-1166.85	1051.63	330.649	-1182.66	487.827	287.463	-1331.48	89.9107	326.13	-1228.91	31.2947
704	0	-36.6879	-1213.19	900.727	21.5645	-1292.51	1108.99	-18.0514	-1079.07	522.262	-51.7942	-1024.06	124.432	-81.7961	-886.366	61.4051	424.088	-1181.56	836.484	427.195	-1165.95	1051.77	330.647	-1181.68	487.613	287.434	-1331.47	89.9777	326.283	-1229.13	31.4094
705	0	-37.0348	-1211.18	899.705	20.5708	-1290.27	1108.16	-17.6815	-1078.42	521.196	-50.3254	-1023.2	123.164	-80.5478	-885.671	59.6248	423.918	-1180.47	836.629	426.636	-1164.88	1051.9	330.742	-1181.01	487.579	287.444	-1331.53	90.0348	326.161	-1228.91	31.2153
706	0	-37.2652	-1208.93	898.629	19.5681	-1288.09	1107.42	-16.95	-1076.88	519.777	-48.8394	-1022.42	121.811	-79.3335	-885.157	57.8888	423.69	-1179.31	836.714	426.017	-1163.59	1052.03	330.691	-1180.31	487.466	287.403	-1331.51	90.0625	326.201	-1228.89	31.2049
707	0	-37.7287	-1207.07	897.643	18.5403	-1285.91	1106.72	-16.3289	-1075.5	518.468	-47.3278	-1021.71	120.476	-78.0878	-884.688	56.1217	423.414	-1178.13	836.9	425.444	-1162.23	1052.23	330.61	-1179.6	487.344	287.399	-1331.52	90.1186	326.282	-1228.98	31.2333
708	0	-38.117	-1205.01	896.622	17.6091	-1283.85	1106.09	-15.9051	-1074.47	517.205	-45.9113	-1021.16	119.116	-76.8294	-884.192	54.3919	423.122	-1176.84	837.08	424.655	-1160.81	1052.34	330.481	-1178.92	487.268	287.412	-1331.54	90.1573	326.291	-1229.01	31.2123
709	0	-38.5164	-1202.91	895.565	16.5012	-1281.83	1105.16	-15.5661	-1073.58	516.021	-44.5426	-1020.67	117.781	-75.7133	-884.144	52.7492	422.798	-1175.59	837.184	423.782	-1159.23	1052.5	330.285	-1178.24	487.151	287.37	-1331.55	90.1936	326.324	-1228.99	31.1975
710	0	-39.111	-1201.05	894.607				-15.2403	-1072.64	514.779	-43.2009	-1020.21	116.439	-74.3295	-883.836	51.0067	422.348	-1174.08	837.347	423.003	-1157.65	1052.73	330.039	-1177.55	487.12	287.352	-1331.49	90.2151	326.366	-1228.98	31.1737
711	0	-39.6118	-1199.03	893.58				-14.9022	-1071.71	513.504	-41.9283	-1019.88	115.074	-73.2011	-883.656	49.1787	421.921	-1172.76	837.53	421.992	-1155.92	1052.9	329.586	-1176.84	487.055	287.32	-1331.53	90.2608	326.376	-1229	31.1503
712	0	-40.263	-1197.13	892.635				-14.5457	-1070.75	512.214	-40.7053	-1019.58	113.754	-71.9208	-883.619	47.4454	421.528	-1171.37	837.739	421.024	-1154	1053.05	329.076	-1176.03	487.014	287.275	-1331.51	90.3102	326.441	-1229.06	31.1501
713	0	-41.0577	-1195.42	891.765				-14.1186	-1069.69	510.89	-39.5703	-1019.35	112.418	-70.6679	-883.498	45.6092	421.041	-1170	837.92	419.938	-1152.01	1053.19	328.402	-1175.22	486.839	287.248	-1331.53	90.3624	326.476	-1229.15	31.2221
714	0	-41.6731	-1193.37	890.852				-13.7833	-1068.83	509.624	-38.4991	-1019.32	111.122	-69.5292	-883.623	43.8552	420.524	-1168.44	838.081	418.875	-1150.01	1053.36	327.715	-1174.4	486.687	287.227	-1331.56	90.4749	326.495	-1229.1	31.147
715	0	-42.3054	-1191.1	889.914				-13.676	-1068.33	508.407	-37.4739	-1019.21	109.73	-68.5496	-884.167	42.1418	419.959	-1166.95	838.293	417.677	-1147.88	1053.51	326.803	-1173.52	486.524	287.128	-1331.54	90.4585	326.521	-1229.16	31.1923
716	0	-43.1071	-1189.17	889.067				-13.4232	-1067.69	507.122	-36.5014	-1019.28	108.385	-67.1389	-883.879	40.1032	419.217	-1165.24	838.381	416.516	-1145.63	1053.61	326.638	-1172.88	486.337	287.096	-1331.55	90.5308	326.568	-1229.19	31.1653
717	0	-43.9935	-1187.17	888.236				-13.2164	-1067.02	505.818	-35.6176	-1019.43	106.971	-66.1485	-884.301	38.1582	418.448	-1163.52	838.529	415.119	-1143.29	1053.77	325.34	-1172.1	485.025	287.073	-1331.57	90.592	326.564	-1229.17	31.1571
718	0	-44.628	-1184.74	887.285				-13.0074	-1066.46	504.507	-34.7772	-1019.74	105.524	-65.0925	-884.944	36.2824	417.616	-1161.86	838.627	413.868	-1140.98	1053.83	330.619	-1173	487.144	287.059	-1331.62	90.6832	326.572	-1229.2	31.1362
719	0	-45.5401	-1182.61	886.453				-12.9488	-1066.01	503.143	-34.0233	-1020.28	104.069	-64.1166	-885.571	34.1208	416.842	-1160.05	838.783	412.481	-1138.68	1053.92	329.778	-1172.45	487.226	286.997	-1331.64	90.7577	326.617	-1229.22	31.1193
720	0	-46.3827	-1180.22	885.576				-12.7679	-1065.27	501.598	-33.3074	-1020.95	102.571	-63.1989	-886.475	31.9657	415.798	-1158.18	838.842	411.012	-1136.2	1053.99	328.292	-1170.97	487.006	286.96	-1331.64	90.8593	326.613	-1229.2	31.0974
721	0	-47.3701	-1178.08	884.728				-12.8513	-1065.17	500.306	-32.6485	-1021.82	100.98	-62.4634	-887.867	29.8213	414.918	-1156.44	839.02	409.635	-1133.69	1054.03	327.036	-1169.69	486.944	286.857	-1331.59	90.9203	326.641	-1229.25	31.0935
722	0	-48.4326	-1175.82	883.882				-12.948	-1065.05	498.841	-32.0227	-1022.86	99.3586	-61.7007	-889.296	27.4477	413.796	-1154.38	839.048	408.106	-1131.13	1054.05	326.049	-1168.42	486.824	286.779	-1331.58	91.0145	326.687	-1229.27	31.0628
723	0	-49.3945	-1173.32	882.942				-13.0064	-1064.77	497.28	-31.5068	-1024.34	97.7129	-61.1842	-891.422	25.2203	412.749	-1152.46	839.137	406.499	-1128.57	1054.07	324.99	-1167.27	486.858	286.731	-1331.56	91.1192	326.687	-1229.27	31.062
724	0	-50.5813	-1170.97	882.019				-13.1648	-1064.75	495.709	-30.9754	-1025.93	95.9366	-60.5472	-893.368	22.4995	411.557	-1150.45	839.181	404.958	-1126.16	1054.07	323.75	-1165.68	486.637	286.668	-1331.5	91.2359	326.672	-1229.21	31.0013
725	0	-51.7336	-1168.51	881.146				-13.3372	-1064.77	494.032	-30.5334	-1027.83	94.1375	-59.7234	-895.353	19.6437	410.424	-1148.35	839.224	403.385	-1123.75	1054.07	322.728	-1164.25	486.672	286.571	-1331.42	91.3644	326.703	-1229.19	30.9833
726	0	-52.8655	-1165.68	880.09				-13.5736	-1064.88	492.309	-29.936	-1030.22	92.4791	-59.3379	-897.128	19.0823	409.166	-1146.15	839.191	401.829	-1121.54	1054.07	321.233	-1162.68	486.147	286.533	-1331.44	91.5599	326.709	-1229.2	30.9574
727	0	-54.2275	-1163.19	879.12				-13.7351	-1064.93	490.502	-29.1127	-1031.85	91.5031	-58.9882	-898.222	19.2835	407.888	-1143.9	839.172	400.23	-1119.29	1054.06	320.724	-1161.27	486.503	286.484	-1331.41	91.7462	326.705	-1229.19	30.9357
728	0	-55.4956	-1160.31	878.054				-14.0541	-1065.41	488.866	-28.6297	-1031.53	90.3551	-58.4869	-898.038	19.368	406.45	-1141.47	839.1	398.439	-1116.73	1053.93	319.913	-1160.27	485.568	286.413	-1331.32	91.9338	326.751	-1229.21	30.9232
729	0	-57.0312	-1157.5	877.132				-14.1465	-1066.08	487.438	-27.8801	-1030.25	89.8264	-58.08	-897.557	19.3493	404.999	-1139.2	839.081	396.53	-1113.75	1053.78	322.524	-1160.35	485.099	286.391	-1331.24	92.1116	326.754	-1229.21	30.876
730	0	-58.7076	-1154.83	876.503				-13.9173	-1066.5	486.205	-26.8957	-1029.16	89.7376	-57.6292	-897.237	19.5256	403.419	-1136.65	839.057	394.5	-1110.33	1053.64	324.172	-1160.1	485.579	286.327	-1331.08	92.3488	326.772	-1229.15	30.8496
731	0	-60.1979	-1151.69	875.905				-13.3729	-1066.55	485.287	-25.2069	-1028.42	89.6048	-56.959	-896.982	19.8483	401.814	-1134.18	839.017	392.323	-1106.78	1053.5	322.701	-1158.49	485.555	286.279	-1330.95	92.6213	326.77	-1229.14	30.8469
732	0	-61.7941	-1148.89	875.482				-12.4817	-1065.68	484.584	-22.8403	-1027.5	89.7499	-56.1289	-896.779	20.4339	399.958	-1131.35	839.006	390.091	-1103.16	1053.45	321.117	-1156.6	485.371	286.195	-1330.74	92.8779	326.776	-1229.16	30.8713
733	0	-63.9817	-1147.36	875.411				-11.4426	-1063.89	483.979	-20.2585	-1026.36	90.3304	-54.9672	-896.378	21.0077	398.078	-1128.54	838.952	388.102	-1100.78	1053.59	319.511	-1154.91	485.275	286.159	-1330.58	93.1521	326.767	-1229.13	30.8769
734	0	-65.4553	-1144.4	874.971				-10.5407	-1061.93	483.386	-17.6397	-1025.11	90.8917	-53.7391	-895.731	21.5711	396.142	-1125.81	838.912	385.732	-1097.76	1053.67	318.091	-1153.54	485.275	286.073	-1330.45	93.467	326.774	-1229.16	30.9034
735	0	-67.1101	-1141.94	874.625				-9.41867	-1059.82	482.66	-15.0061	-1024.31	91.2236	-52.6715	-895.378	22.1821	394.071	-1122.9	838.832	383.314	-1094.37	1053.71	316.602	-1152.06	485.29	285.981	-1330.29	93.8189	326.752	-1229.08	30.8667
736	0	-68.8238	-1139.54	874.243				-8.09544	-1057.61	481.731	-12.4847	-1023.81	91.4542	-51.636	-895.038	22.7848	392.024	-1120.16	838.893	381.052	-1091.37	1053.78	315.096	-1150.64	485.351	285.952	-1330.19	94.1307	326.786	-1229.07	30.8533
737	0	-70.5921	-1137.36	873.733				-7.25485	-1055.64	480.954	-10.3499	-1023.24	91.8073	-51.2227	-895.646	23.704	389.964	-1117.48	838.924	378.654	-1088.4	1053.83	313.808	-1149.39	485.513	285.93	-1330.03	94.4108	326.813	-1229.11	30.8791
738	0	-72.5219	-1135.26	873.026				-6.68541	-1053.06	480.127	-8.71635	-1022.93	92.1945	-50.8996	-895.962	24.226	387.903	-1114.79	838.942	376.23	-1084.81	1053.71	312.659	-1148.07	485.629	285.965	-1329.94	94.8471	326.838	-1229.05	30.8141
739	0	-74.5916	-1133.29	872.318				-6.71951	-1050.59	479.468	-7.22207	-1022.03	92.1462	-50.5192	-896.129	24.7156	385.869	-1112.01	839.053	373.698	-1080.6	1053.45	311.685	-1146.94	485.848	285.993	-1329.81	95.2028	326.874	-1229.05	30.7693
740	0	-76.3792	-1130.47	871.546				-7.06306	-1048.21	478.818	-6.06911	-1021.35	92.2412	-49.9268	-895.606	24.6649	383.909	-1109.3	839.15	371.184	-1076.24	1053.19	310.76	-1145.63	486.03	285.954	-1329.55	95.55	326.898	-1228.99	30.7519
741	0	-78.3271	-1127.57	870.942				-7.60827	-1045.73	478.285	-5.22727	-1020.47	91.8613	-49.5582	-895.015	24.5506	382.065	-1106.72	839.376	368.875	-1072.29	1052.96	309.911	-1144.09	486.13	286.055	-1329.44	96.1357	326.934	-1228.98	30.7425
742	0	-80.4792	-1124.94	870.495				-8.548	-1043.65	478.072	-4.91941	-1019.95	91.8955	-49.4474	-894.843	24.4307	380.202	-1104.07	839.622	366.569	-1068.71	1052.78	308.999	-1142.6	486.354	286.043	-1329.05	96.601	327.033	-1229.01	30.751
743	0	-82.9477	-1122.79	870.21				-9.58521	-1041.49	477.967	-4.88729	-1019.94	91.5888	-49.5326	-894.844	24.4287	378.356	-1101.33	839.864	364.163	-1065.06	1052.72	308.152	-1140.94	486.506	286.091	-1328.73	97.2071	327.139	-1229.03	30.8003
744	0	-84.5561	-1118.52	869.661				-10.774	-1039.43	477.93	-4.83488	-1019.58	91.6559	-49.3623	-894.539	24.3282	376.549	-1098.77	840.156	361.669	-1061.97	1052.81	307.319	-1139.26	486.77	286.145	-1328.25	97.9536	327.215	-1228.99	30.7926
745	0	-86.3805	-1114.58	869.462				-12.0782	-1037.61	478.001	-4.56791	-1018.83	91.2667	-49.2959	-894.291	24.2218	374.629	-1096.07	840.401	359.23	-1058.85	1053.05	306.286	-1137.14	487.041	286.234	-1327.72	98.8333	327.349	-1228.99	30.8661
746	0	-88.4101	-1111.08	869.628				-13.3481	-1035.91	478.092	-4.92799	-1019.31	91.5669	-49.3023	-894.31	24.2093	372.674	-1093.32	840.716	356.367	-1055.28	1053.38	305.323	-1134.92	487.313	286.293	-1327.15	99.827	327.499	-1228.92	30.9068
747	0	-90.4006	-1107.47	869.885				-14.4969	-1034.34	478.125	-4.67808	-1018.47	91.1085	-49.2359	-894.126	24.1714	370.782	-1090.56	841.004	353.497	-1051.44	1053.7	304.358	-1132.29	487.572	286.324	-1326.49	101.159	327.579	-1228.77	30.9326
748	0	-92.3739	-1103.93	870.137				-15.7279	-1033.31	478.162	-4.53422	-1018.02	90.8644	-49.2472	-894.109	24.1378	368.798	-1087.72	841.294	350.526	-1047.93	1054.17	303.424	-1129.31	487.901	286.431	-1325.73	102.726	327.712	-1228.69	31.0024
749	0	-94.4919	-1100.91	870.371				-16.73	-1032.37	478.004	-4.49913	-1017.88	90.7613	-49.2258	-894.012	24.0781	366.741	-1084.81	841.553	347.689	-1044.19	1054.58	302.515	-1125.65	488.167	286.44	-1324.67	104.51	327.796	-1228.52	31.0078
750	0	-96.622	-1097.97	870.45				-17.5845	-1031.5	477.752	-4.56116	-1018.21	90.6871	-48.9032	-893.419	24.1452	364.689	-1081.92	841.873	344.84	-1040.91	1055.02	301.637	-1121.44	488.425	286.531	-1323.52	106.599	327.75	-1228.17	30.9968
751	0	-98.7022	-1095.16	870.472				-18.4297	-1030.87	477.524	-2.81184	-1014.58	89.0864	-48.7104	-893.015	23.9765	362.669	-1079.07	842.218	342.275	-1038.09	1055.41	300.875	-1116.62	488.769	286.784	-1322.17	109.136	327.733	-1227.6	31.0346
752	0	-100.85	-1092.43	870.51				-19.3015	-1030.43	477.25	-1.57208	-1012.18	87.5971	-48.9751	-893.75	24.1034	360.686	-1076.35	842.599	339.619	-1035.01	1055.74	300.141	-1110.62	488.886	287.024	-1320.54	112.152	327.864	-1227.2	31.2353
753	0	-103.015	-1089.67	870.425				-20.6005	-1030.77	477.193	-1.92963	-1012.93	88.0313	-48.94	-893.764	24.1576	358.72	-1073.55	842.979	337.104	-1031.89	1055.98	299.497	-1103.89	489.082	287.262	-1318.51	115.48	328.109	-1226.86	31.5838
754	0	-105.324	-1087.29	870.247				-21.5446	-1030.02	476.551	-1.85619	-1012.96	87.9294	-48.8539	-893.605	24.1927	356.715	-1070.55	843.321	334.381	-1028.92	1056.2	298.95	-1096.26	489.231	286.497	-1313.62	117.829	328.337	-1226.41	31.9417
755	0	-107.404	-1084.55	869.764				-22.6003	-1029.51	476.048	-1.6953	-1012.72	87.6077	-48.6469	-893.22	24.2319	354.77	-1067.62	843.685	331.808	-1025.82	1056.25	298.548	-1087.81	489.304	287.002	-1310.72	121.728	328.516	-1225.83	32.333
756	0	-109.524	-1082.04	869.203				-22.4234	-1029.42	475.656	-1.47239	-1012.38	87.2776	-48.5792	-893.101	24.2525	352.887	-1064.69	844.035	329.065	-1022.95	1056.32	298.337	-1078.52	489.536	287.849	-1307.93	126.517	328.928	-1225.16	33.1055
757	0	-111.706	-1079.82	868.637				-23.857	-1028.52	474.82	-1.31787	-1012.16	87.0094	-48.4903	-892.919	24.2129	350.97	-1061.77	844.355	326.289	-1020.08	1056.19	298.876	-1069.52	489.898	288.435	-1304.03	131.505	329.214	-1224.33	34.0922
758	0	-113.826	-1077.52	867.998				-22.7785	-1029.5	475.306	-1.13934	-1011.98	86.7916	-48.4557	-892.947	24.2794	349.027	-1058.64	844.518	323.574	-1017.36	1055.96	299.104	-1058.92	490.358	288.844	-1298.89	136.727	329.472	-1223.07	35.0842
759	0	-115.731	-1074.71	867.076				-23.2747	-1027.83	474.755	-0.948108	-1011.66	86.4884	-48.394	-892.86	24.3118	347.204	-1055.8	844.631	320.663	-1014.87	1055.69	299.463	-1047.8	490.854	289.184	-1293.01	142.302	329.497	-1221.55	36.669
760	0	-117.759	-1072.21	866.149				-24.0633	-1026.49	474.032	-0.776437	-1011.31	86.1491	-48.3357	-892.816	24.3321	345.389	-1052.72	844.516	317.887	-1012.47	1055.24	299.691	-1036.02	491.559	289.355	-1286.34	148.153	329.486	-1219.67	38.9718
761	0	-119.775	-1069.89	865.255				-25.3602	-1025.82	473.289	-0.615666	-1011.01	85.856	-48.2885	-892.751	24.3464	343.693	-1049.74	844.343	315.292	-1010.25	1054.62	300.024	-1023.75	492.656	289.398	-1279.1	154.405	329.356	-1217.33	42.0787
762	0	-121.626	-1067.19	864.313				-26.6731	-1025.13	472.58	-0.541412	-1010.78	85.5826	-48.2585	-892.735	24.3671	342.075	-1046.63	844.074	312.741	-1008.28	1053.92	300.347	-1011.42	494.131	289.351	-1271.63	161.432	329.176	-1214.52	45.7753
763	0	-123.613	-1064.95	863.684				-27.8246	-1024.83	472.215	-0.499323	-1010.54	85.2666	-48.2655	-892.752	24.3758	340.76	-1043.76	843.845	310.537	-1006.46	1053.04	300.462	-998.933	495.913	289.199	-1263.39	168.663	328.747	-1211.41	49.7667
764	0	-125.288	-1062.17	863.093				-28.8327	-1025.26	472.113	-0.570246	-1010.3	84.9809	-48.2903	-892.744	24.3934	339.582	-1041.09	843.65	308.4	-1004.61	1052.1	300.481	-986.627	498.145	288.403	-1253.19	174.861	328.252	-1208.11	54.5493
765	0	-127.013	-1059.72	862.752				-30.5163	-1024.69	471.587	-0.730466	-1010.16	84.7629	-48.2904	-892.69	24.3466	339.136	-1040.19	843.73	306.524	-1002.98	1051.13	300.259	-974.497	500.693	287.149	-1242.25	181.168	327.534	-1204.21	59.9855
766	0	-128.895	-1057.94	862.716				-31.7616	-1024.3	471.19	-0.905868	-1009.99	84.506	-48.34	-892.702	24.3039	337.967	-1037.61	843.674	304.858	-1001.38	1050.01	299.902	-962.742	503.592	287.149	-1234.11	189.033	326.63	-1199.23	66.1868
767	0	-130.583	-1056.06	862.675				-33.122	-1024.42	470.883	-1.11041	-1009.96	84.3435	-48.3843	-892.697	24.3088	336.72	-1034.9	843.782	303.346	-999.807	1048.97	298.912	-951.449	506.716	284.813	-1222.47	194.908	325.399	-1192.92	72.6949
768	0	-132.288	-1054.48	862.633				-34.4768	-1024.67	470.673	-1.36429	-1009.9	84.1135	-48.412	-892.702	24.2597	335.553	-1032.32	844.11	301.974	-998.279	1048.01	297.318	-940.751	510.02	282.902	-1212.17	200.762	323.922	-1185.96	78.9472
769	0	-134.147	-1053.46	862.664				-35.9817	-1025.42	470.609	-1.62103	-1009.83	83.9481	-48.4543	-892.698	24.208	334.502	-1029.85	844.853	300.61	-996.549	1047.09	295.475	-930.599	513.513	281.938	-1204.86	207.676	322.73	-1177.91	83.7567
770	0	-135.824	-1052.48	862.689				-37.0288	-1025.4	470.301	-1.84752	-1009.86	83.8827	-48.3675	-892.493	24.0358	333.416	-1027.3	845.995	299.299	-995.004	1046.43	294.704	-921.648	516.589	279.749	-1196.05	212.376	320.708	-1167.18	87.8683
771	0	-137.431	-1051.64	862.705				-38.0116	-1025.41	470.073	-2.0683	-1009.88	83.7747	-48.5175	-892.718	24.1635	332.27	-1024.87	847.333	298.095	-993.213	1045.83	295.703	-911.816	520.318	277.725	-1185.62	215.061	318.505	-1155.05	91.6421
772	0	-139.092	-1051.26	862.798				-39.0079	-1025.6	469.945	-2.28939	-1010	83.7175	-48.5865	-892.802	24.1657	331.151	-1022.67	848.884	296.894	-991.403	1045.39	296.939	-902.833	525.176	275.557	-1174.54	216.362	315.532	-1141.06	93.1578
773	0	-140.534	-1050.91	862.725				-39.8729	-1025.67	469.879	-2.41995	-1010.07	83.6891	-48.5697	-892.744	24.1281	329.924	-1020.75	850.473	295.805	-989.394	1045.19	295.922	-895.083	528.766	273.752	-1162.27	216.086	312.21	-1126.18	93.0292
774	0	-142.059	-1051.16	862.763				-40.6794	-1025.57	469.777	-2.55785	-1010.05	83.629	-48.6222	-892.819	24.1254	329.002	-1019.44	852.199	294.768	-987.321	1045.14	294.964	-887.749	532.233	271.741	-1148.85	214.38	308.644	-1110.39	91.5223
775	0	-143.332	-1051.01	862.705				-41.3694	-1025.35	469.712	-2.66386	-1010.12	83.6097	-48.658	-892.84	24.1347	326.935	-1015.69	853.752	293.85	-985.148	1045.19	294.116	-881.036	535.552	269.838	-1135.59	212.023	305.445	-1093.92	89.3283
776	0	-144.456	-1050.75	862.717				-42.0636	-1025.15	469.673	-2.75987	-1010.17	83.636	-48.689	-892.864	24.1161	325.587	-1013.65	855.344	292.942	-982.919	1045.31	293.384	-874.765	538.614	268.197	-1122.08	208.681	303.033	-1077.56	86.7533
777	0	-145.664	-1050.53	862.802				-42.8047	-1024.97	469.661	-2.84185	-1010.19	83.6088	-48.6951	-892.877	24.1024	324.511	-1012.26	856.932	292.071	-980.597	1045.5	292.731	-868.931	541.311	266.182	-1107.23	203.682	300.295	-1059	83.4789
778	0	-146.661	-1049.86	862.83				-43.4612	-1024.66	469.683	-2.96572	-1010.27	83.5915	-48.6243	-892.588	23.9385	323.252	-1010.39	858.249	291.278	-978.395	1045.68	292.427	-863.491	543.932	265.235	-1092.32	198.725	298.1	-1039.66	80.1113
779	0	-147.588	-1049.02	862.817				-44.083	-1024.3	469.697	-2.98369	-1010.18	83.5728	-48.7366	-892.86	24.0447	322.174	-1008.81	859.402	290.528	-976.175	1045.84	292.178	-858.588	546.191	264.276	-1077.35	193.244	296.475	-1020.03	76.713
780	0	-148.385	-1047.84	862.795				-44.5527	-1023.86	469.762	-3.0331	-1010.16	83.5523	-48.9136	-893.167	24.1677	321.148	-1006.95	860.336	289.782	-974.073	1046.02	290.444	-854.486	547.008	263.489	-1061.99	187.285	295.065	-999.549	73.1569
781	0	-149.133	-1046.71	862.835				-44.7616	-1022.94	469.616	-3.10223	-1010.21	83.5743	-48.7997	-892.797	23.9689	320.211	-1005.18	861.248	289.066	-971.942	1046.06	289.375	-850.541	548.397	262.922	-1046.21	180.895	294.039	-978.751	69.7702
782	0	-149.705	-1045.23	862.771				-45.1082	-1022.67	469.838	-3.11662	-1010.18	83.5444	-48.6511	-892.653	23.8956	319.363	-1003.18	861.986	288.407	-969.909	1046.06	286.343	-847.008	549.623	262.96	-1030.42	174.557	293.533	-957.93	66.5599
783	0	-150.444	-1044.06	862.8				-45.2999	-1022.08	469.871	-3.09408	-1010.14	83.5346	-48.7499	-892.88	24.0563	318.732	-1001.27	862.557	287.757	-967.973	1046.05	285.777	-843.549	550.404	263.982	-1015.23	168.632	293.755	-937.533	63.9196
784	0	-150.623	-1041.63	862.601				-45.3343	-1021.12	469.776	-3.06347	-1010.08	83.5242	-48.741	-892.881	24.0593	318.333	-999.247	862.889	287.211	-966.036	1045.97	284.989	-840.551	550.845	265.104	-999.7	162.861	293.993	-916.967	61.3293
785	0	-150.876	-1039.33	862.474				-45.5474	-1020.53	469.792	-3.04888	-1010.04	83.5371	-48.631	-892.614	23.9222	318.103	-997.263	863.236	286.681	-963.993	1045.8	284.11	-837.795	550.993	266.196	-984.191	156.978	294.978	-897.047	59.335
786	0	-151.133	-1037.42	862.474				-45.6303	-1019.86	469.842	-3.02013	-1010.08	83.5553	-48.7213	-892.815	24.0739	317.856	-995.029	863.458	286.287	-962.075	1045.62	283.289	-835.382	550.844	267.342	-968.591	151.259	296.339	-877.581	57.7917
787	0	-151.216	-1035.01	862.344				-45.6699	-1019.08	469.867	-2.97508	-1010	83.5237	-48.7398	-892.87	24.1035	317.72	-992.805	863.737	286.056	-960.028	1045.43	282.517	-833.151	550.566	268.691	-953.44	145.993	298.073	-858.685	56.7468
788	0	-151.326	-1032.69	862.255				-45.6026	-1018.22	469.879	-2.97365	-1010.02	83.5116	-48.7106	-892.866	24.1024	317.626	-990.556	863.866	285.906	-957.981	1045.21	281.819	-831.221	550.167	270.292	-938.796	141.319	300.113	-840.678	56.2098
789	0	-151.517	-1030.81	862.344				-45.8954	-1017.84	469.97	-2.9258	-1010	83.5583	-48.8415	-893.1	24.1816	317.609	-988.384	864.021	285.709	-956.015	1044.98	281.205	-829.469	549.648	272.009	-924.727	137.041	302.557	-823.637	56.176
790	0	-151.628	-1028.86	862.43				-45.7847	-1016.7	469.929	-2.92088	-1010.05	83.5785	-48.8808	-893.143	24.2087	317.736	-986.295	864.04	285.682	-953.963	1044.72	280.678	-827.996	549.041	273.803	-911.247	133.295	305.391	-807.628	56.5806
791	0	-151.521	-1026.78	862.449				-45.818	-1015.77	469.903	-2.8813	-1010	83.6045	-48.7136	-892.91	24.1137	317.792	-984.131	863.903	285.631	-951.821	1044.52	280.151	-826.63	548.312	275.909	-898.704	130.132	308.284	-792.504	57.3199
792	0	-151.508	-1025.02	862.525				-45.8827	-1015.02	469.964	-2.83412	-1010.01	83.6249	-48.6873	-892.867	24.1032	318.015	-982.274	863.69	285.549	-949.646	1044.34	279.626	-825.45	547.476	277.981	-886.646	127.29	311.392	-778.326	58.2336
793	0	-151.508	-1023.62	862.651				-45.8599	-1014.15	469.976	-2.72587	-1009.99	83.6742	-48.6911	-892.868	24.0976	318.277	-980.363	863.305	285.615	-947.392	1044.19	279.208	-824.4	546.46	280.026	-875.003	124.621	314.348	-764.944	59.4197
794	0	-151.445	-1022.18	862.791				-45.9	-1013.48	470.061	-2.6198	-1009.92	83.703	-48.7081	-892.892	24.1041	318.445	-978.38	862.748	285.598	-944.961	1044.02	278.849	-823.492	545.454	282.144	-864.025	122.343	317.229	-752.348	60.5977
795	0	-151.254	-1020.67	862.915				-45.731	-1012.46	470.045	-2.51147	-1009.89	83.7405	-48.7391	-892.912	24.1363	318.95	-977.336	862.178	285.673	-942.595	1043.89	278.533	-822.836	544.304	284.267	-853.74	120.368	320.131	-740.532	62.0378
796	0	-151.023	-1019.19	863.043				-45.6459	-1011.6	470.119	-2.3834	-1009.8	83.7608	-48.7086	-892.892	24.1056	319.436	-976.345	861.546	285.862	-940.069	1043.78	278.333	-822.475	543.258	286.346	-843.987	118.613	322.826	-729.631	63.5351
797	0	-150.702	-1017.65	863.201				-45.6487	-1011.04	470.256	-2.33331	-1009.9	83.8308	-48.7214	-892.922	24.1182	319.718	-974.991	860.964	286.024	-937.55	1043.65	278.22	-822.214	542.131	288.345	-835.012	117.071	325.119	-719.456	64.9323
798	0	-150.598	-1016.58	863.493				-45.1883	-1009.67	470.224	-2.35576	-1010.17	83.9929	-48.7203	-892.93	24.1507	319.944	-973.485	860.47	286.262	-934.897	1043.52	278.222	-822.046	541.022	290.171	-826.77	115.816	327.15	-710.159	66.3395
799	0	-150.155	-1014.93	863.669				-45.0337	-1008.79	470.409	-2.22921	-1010.11	84.0218	-48.7187	-892.925	24.1448	320.1	-971.843	859.959	286.598	-932.295	1043.41	278.361	-821.917	539.934	291.827	-819.398	114.695	329.004	-702.016	67.1922
800	0	-149.864	-1013.49	863.97				-44.7817	-1007.93	470.556	-1.84087	-1009.48	83.8202	-48.7095	-892.917	24.148	320.366	-970.058	859.48	287.044	-929.644	1043.26	278.599	-821.775	538.881	293.306	-812.917	113.618	330.576	-694.736	67.9099
801	0	-149.438	-1011.87	864.195				-44.4147	-1006.86	470.667	-1.29891	-1008.62	83.4795	-48.6742	-892.843	24.109	320.706	-968.18	858.994	287.581	-927.035	1043.07	278.879	-821.507	537.871	294.532	-807.296	112.675	331.614	-688.394	68.357
802	0	-148.916	-1010.08	864.43				-44.011	-1005.81	470.84	-0.641777	-1007.55	82.8037	-48.536	-892.534	24.0878	321.138	-966.208	858.45	288.16	-924.414	1042.88	279.251	-821.288	536.826	295.514	-802.713	111.666	332.497	-683.241	68.4015
803	0	-148.094	-1007.84	864.544				-43.6109	-1004.78	471.01	-2.39625	-1011.35	84.7935	-48.8143	-893.151	24.2336	321.686	-964.16	857.915	288.883	-921.835	1042.63	279.747	-820.876	535.759	296.237	-799.219	110.635	333.132	-679.109	68.3173
804	0	-147.406	-1005.84	864.725				-43.0804	-1003.57	471.137	-3.7692	-1014.62	86.3913	-48.7128	-893.006	24.228	322.329	-962.017	857.373	289.648	-919.218	1042.35	280.203	-820.393	534.665	296.759	-796.856	109.569	332.883	-676.464	67.0656
805	0	-146.484	-1003.53	864.852				-42.5282	-1002.35	471.267	-4.15924	-1015.68	87.0939	-48.8217	-893.159	24.2838	323.079	-959.894	856.88	290.487	-916.585	1042.08	280.671	-819.926	533.523	297.15	-795.494	108.298	332.387	-674.952	65.6358
806	0	-145.603	-1001.5	865.067				-41.977	-1001.15	471.469	-1.73569	-1011.04	85.0822	-48.6976	-892.975	24.2162	323.913	-957.591	856.24	291.395	-914.041	1041.82	281.195	-819.385	532.343	297.357	-795.329	106.992	332.456	-674.656	64.128
807	0	-144.502	-999.089	865.239				-41.311	-999.749	471.563	-1.50069	-1010.6	84.9544	-48.6885	-892.945	24.2022	324.849	-955.246	855.519	292.452	-911.495	1041.55	281.574	-818.858	531.071	297.358	-796.209	105.752	331.905	-675.268	62.4305
808	0	-143.375	-996.77	865.453				-40.632	-998.393	471.709	-1.27984	-1010.53	85.0841	-48.6827	-892.942	24.2023	325.853	-952.821	854.781	293.626	-908.86	1041.32	281.974	-818.377	529.742	297.107	-797.616	104.626	331.202	-676.756	60.8195
809	0	-142.263	-994.661	865.743				-39.9203	-996.972	471.887	-1.08102	-1010.47	85.1598	-48.6696	-892.981	24.228	326.918	-950.293	853.955	294.836	-906.19	1041.06	282.289	-818.008	528.341	296.816	-799.443	103.323	330.262	-678.883	59.0896
810	0	-140.922	-992.323	865.996				-39.1654	-995.635	472.092	-0.900371	-1010.37	85.2683	-48.8351	-893.196	24.3054	327.976	-947.584	853.018	296.233	-903.444	1040.82	282.503	-817.727	526.988	296.526	-801.989	102.057	329.42	-681.346	57.5629
811	0	-139.456	-989.775	866.296				-38.4593	-994.445	472.4	-0.729016	-1010.29	85.3799	-48.687	-892.956	24.2434	329.215	-944.979	852.224	297.78	-900.623	1040.62	282.653	-817.657	525.594	296.116	-804.598	100.778	328.475	-683.621	56.3006
812	0	-138.047	-987.563	866.674				-37.5276	-992.875	472.571	-0.534512	-1010.22	85.493	-48.647	-892.933	24.2283	330.423	-942.259	851.31	299.279	-897.628	1040.44	282.732	-817.773	524.076	295.942	-806.513	99.6317	327.919	-685.21	54.7415
813	0	-136.55	-985.444	867.124				-36.6424	-991.43	472.802	-0.321027	-1010.11	85.5738	-48.6707	-892.968	24.2686	331.592	-939.323	850.409	300.985	-894.524	1040.35	282.796	-817.885	522.734	295.762	-807.221	98.7433	327.768	-685.547	53.2968
814	0	-135.125	-983.519	867.572				-35.5537	-989.786	472.962	-0.155135	-1010.04	85.7005	-48.6349	-892.898	24.2343	332.874	-936.367	849.454	302.769	-891.331	1040.33	283.015	-817.665	521.905	295.79	-806.042	98.3164	327.889	-685.121	52.6352
815	0	-133.412	-981.11	867.97				-34.6035	-988.582	473.37	-0.00696654	-1010.07	85.8792	-48.6212	-892.976	24.2909	334.185	-933.251	848.583	304.599	-888.063	1040.44	283.386	-816.672	521.746	296.012	-804.156	98.0644	327.881	-684.576	51.5625
816	0	-131.584	-978.514	868.358				-33.3234	-986.716	473.491	0.270967	-1009.81	85.9401	-48.5887	-892.911	24.2958	335.546	-930.188	847.881	306.43	-884.742	1040.63	283.77	-815.144	522.054	296.234	-803.788	97.8082	327.769	-684.187	50.4491
817	0	-129.825	-976.095	868.693				-32.2175	-985.172	473.745	0.570702	-1009.63	86.0508	-48.6099	-892.939	24.3056	336.996	-927.064	847.546	308.37	-881.429	1040.79	283.837	-813.136	522.453	296.36	-803.629	97.7162	327.79	-684.107	50.0522
818	0	-128.063	-973.791	869.085				-31.1211	-983.582	473.977	0.767951	-1009.47	86.1429	-49.601	-894.892	25.1714	338.446	-924.091	847.656	310.306	-878.019	1041.05	283.702	-810.717	522.774	296.538	-803.347	97.5957	327.967	-684.038	49.9322
819	0	-126.264	-971.48	869.381				-29.8821	-981.933	474.186	1.0943	-1009.09	86.1795	-49.6567	-895.158	25.2543	339.749	-920.94	848.049	312.273	-874.697	1041.29	283.343	-808.338	522.982	296.829	-802.983	97.4575	327.855	-683.901	49.2838
820	0	-124.465	-969.208	869.658				-28.7822	-980.56	474.486	1.28176	-1009.02	86.3415	-49.6405	-895.041	25.2283	341.233	-917.868	848.781	314.214	-871.342	1041.56	284.053	-806.24	522.623	297.222	-802.454	97.2333	328.065	-683.607	48.325
821	0	-122.705	-967.049	870.016				-27.4627	-978.746	474.633	1.46032	-1008.9	86.4738	-49.7475	-895.29	25.3373	342.774	-914.471	849.597	316.212	-868.106	1041.84	288.483	-801.995	523.572	297.739	-801.792	96.9675	328.123	-683.252	47.2989
822	0	-120.724	-964.362	870.208				-26.421	-977.402	474.992	1.7139	-1008.74	86.5319	-49.9327	-895.654	25.5165	344.405	-910.887	850.342	318.4	-864.93	1042.04	288.9	-799.587	523.287	298.287	-801.025	96.6334	328.206	-682.833	46.007
823	0	-118.727	-961.728	870.401				-25.2114	-975.812	475.2	2.02546	-1008.46	86.6646	-49.75	-895.304	25.3653	345.764	-906.273	850.759	320.433	-861.792	1042.3	289.836	-797.089	522.983	298.82	-800.214	96.2894	328.358	-682.274	44.5776
824	0	-116.768	-959.243	870.633				-23.8196	-973.803	475.32	2.22979	-1008.41	86.8283	-49.7375	-895.279	25.3822	347.623	-902.71	851.305	322.645	-858.627	1042.43	291.028	-794.612	522.653	299.23	-799.279	96.0375	328.522	-681.763	43.3778
825	0	-114.721	-956.634	870.842				-22.6173	-972.249	475.625	2.50424	-1008.23	87.0115	-49.6972	-895.177	25.3512	349.578	-899.176	851.733	324.941	-855.362	1042.57	292.172	-792.113	522.189	299.63	-798.288	95.7344	328.442	-681.203	42.1282
826	0	-112.68	-954.006	870.885				-21.1812	-970.059	475.719	2.85799	-1007.82	87.1427	-49.5833	-895.01	25.3145	351.546	-895.336	851.916	327.102	-852.05	1042.72	293.352	-789.534	521.653	299.849	-797.526	95.4642	328.547	-680.806	41.0544
827	0	-110.582	-951.368	871.115				-19.8297	-968.034	475.958	3.03987	-1007.74	87.318	-49.5273	-894.915	25.3216	353.601	-891.428	852.05	329.462	-848.577	1042.74	294.395	-786.787	521.185	300.034	-796.647	95.2422	328.406	-680.387	40.0163
828	0	-108.157	-948.021	871.268				-18.5319	-965.876	476.156	3.3412	-1007.45	87.4415	-49.4501	-894.809	25.3088	355.84	-887.479	851.89	331.743	-844.973	1042.83	295.296	-783.756	520.812	300.195	-795.591	94.9771	328.401	-679.905	39.0718
829	0	-106.115	-945.381	871.525				-17.249	-963.815	476.463	3.5773	-1007.21	87.6484	-49.3259	-894.526	25.264	358.03	-883.067	851.531	334.026	-841.319	1042.92	296.237	-780.581	520.466	300.211	-794.736	94.7709	328.386	-679.765	38.8111
830	0	-103.681	-941.937	871.829				-15.8952	-961.439	476.687	3.92474	-1006.78	87.7586	-49.2388	-894.38	25.2327	360.121	-878.408	851.107	336.406	-837.52	1042.97	297.176	-777.409	520.205	300.099	-793.92	94.6284	328.19	-679.301	38.56
831	0	-101.294	-938.692	872.038				-14.6588	-959.197	476.986	4.21526	-1006.44	87.8896	-49.1406	-894.224	25.2132	362.436	-873.884	850.714	338.749	-833.556	1043.06	297.92	-774.12	519.862	299.976	-793.153	94.497	327.952	-679.032	38.4672
832	0	-99.0384	-935.674	872.444				-13.3738	-956.972	477.276	4.49229	-1006.22	88.1842	-49.0257	-894.004	25.1523	364.433	-869.365	850.317	341.118	-829.531	1043.2	298.609	-770.994	519.436	299.812	-792.473	94.3897	327.736	-678.825	38.3462
833	0	-96.6182	-932.333	872.718				-12.1441	-955.038	477.753	4.90046	-1005.64	88.4842	-48.935	-893.867	25.131	366.484	-864.972	849.965	343.416	-825.425	1043.34	299.421	-767.781	518.954	299.671	-791.982	94.2715	327.599	-678.552	38.2076
834	0	-94.23	-929.067	873.059				-10.7152	-952.738	478.128	5.03017	-1005.52	88.599	-48.8519	-893.685	25.0743	368.232	-860.391	849.644	345.766	-821.122	1043.44	300.523	-764.583	518.647	299.582	-791.399	94.1538	327.465	-678.384	38.0057
835	0	-92.017	-925.991	873.537				-9.47265	-950.519	478.583	5.06778	-1005.42	88.9152	-48.7152	-893.461	24.9901	369.953	-855.8	849.287	348.188	-816.785	1043.58	302.321	-761.446	518.482	299.585	-790.939	94.1238	327.287	-678.155	37.7926
836	0	-89.3843	-922.097	873.734				-8.45388	-947.13	478.672	3.17913	-1009.33	91.4312	-48.6217	-893.267	24.9172	371.639	-851.148	848.836	350.498	-812.455	1043.67	304.288	-758.41	518.149	299.477	-790.391	93.9925	327.218	-677.908	37.6613
837	0	-87.3755	-919.362	874.357				-7.26388	-944.656	479.016	3.30314	-1009.26	91.9027	-48.5609	-893.111	24.9235	373.466	-846.984	848.462	352.796	-808.126	1043.81	304.399	-755.814	517.187	299.389	-789.88	93.8884	327.231	-677.626	37.6622
838	0	-84.9205	-915.81	874.564				-6.0668	-942.001	479.367	3.48914	-1008.71	92.1565	-48.4297	-892.887	24.7837	375.199	-842.635	848.055	354.914	-803.924	1043.88	303.113	-753.168	516.921	299.359	-789.492	93.7527	327.092	-677.352	37.3212
839	0	-82.9613	-913.185	875.346				-4.86015	-939.373	479.701	3.63957	-1008.43	92.5626	-48.3517	-892.784	24.7568	377.155	-838.6	847.857	357.329	-799.549	1044.14	304.075	-750.502	516.504	299.305	-789.113	93.6711	327.14	-677.293	37.2962
840	0	-80.9071	-910.239	875.839				-3.82342	-937.044	480.166	3.79242	-1008.17	93.1048	-48.2984	-892.709	24.7431	378.981	-834.426	847.632	359.259	-795.497	1044.41	304.93	-747.958	516.091	299.261	-788.754	93.544	327.025	-677.201	37.2354
841	0	-78.7343	-907.121	876.343				-2.55462	-934.218	480.526	3.97585	-1007.66	93.5078	-48.2546	-892.615	24.726	380.924	-830.495	847.548	361.581	-791.288	1044.8	305.776	-745.502	515.74	299.26	-788.491	93.4733	326.946	-677.118	37.2009
842	0	-76.7735	-904.42	876.858				-1.44615	-931.806	481.065	4.11979	-1007.25	94.0539	-48.2178	-892.51	24.7604	382.636	-826.292	847.512	363.665	-787.224	1045.01	306.49	-743.007	515.283	299.245	-788.144	93.3563	326.904	-677.055	37.1713
843	0	-74.6587	-901.406	877.486				-0.288265	-929.285	481.59	4.14074	-1006.89	94.6305	-48.2457	-892.51	24.7587	384.554	-822.397	847.542	365.665	-783.309	1045.58	307.27	-740.63	514.888	299.274	-787.876	93.2887	326.797	-677.018	37.0928
844	0	-72.554	-898.287	878.058				0.753693	-926.935	482.273	4.15203	-1006.28	95.2822	-48.2999	-892.591	24.73	386.284	-818.26	847.483	367.689	-779.538	1046.02	307.989	-738.413	514.521	299.266	-787.65	93.2197	326.966	-676.983	37.1692
845	0	-70.5817	-895.474	878.716				1.73713	-924.388	482.951	4.0814	-1005.87	96.0861	-48.3873	-892.659	24.7398	388.264	-814.615	847.48	369.843	-775.75	1046.49	308.748	-736.35	514.149	299.209	-787.317	93.125	326.694	-676.886	37.0886
846	0	-68.6613	-892.913	879.523				2.57325	-921.779	483.683	4.0871	-1005.28	96.9342	-48.4567	-892.694	24.7515	390.172	-811.027	847.359	371.709	-772.228	1047	309.496	-734.435	513.833	299.14	-787.028	93.0401	326.642	-676.839	37.0522
847	0	-66.6856	-890.149	880.362				3.37398	-919.483	484.478	4.08194	-1004.63	97.9085	-48.5324	-892.719	24.7807	392.009	-807.495	847.244	373.787	-768.693	1047.46	310.162	-732.599	513.498	299.093	-786.81	93.0011	326.436	-676.735	37.0198
848	0	-64.7433	-887.527	881.388				1.80453	-916.047	484.736	4.14219	-1003.79	98.9325	-48.6007	-892.635	24.6913	393.724	-803.89	847.052	375.797	-765.246	1047.95	310.72	-730.914	513.194	299.018	-786.605	92.9301	326.43	-676.713	37.0606
849	0	-62.8404	-885.017	882.514				2.22988	-913.583	485.754	4.32998	-1002.94	100.056	-48.8862	-892.951	24.8388	395.528	-800.716	846.851	377.913	-761.94	1048.53	311.174	-729.525	512.929	298.976	-786.43	92.8773	326.454	-676.745	37.1461
850	0	-60.9668	-882.579	883.817				2.67874	-910.552	486.761	4.61924	-1001.79	101.169	-48.9693	-892.901	24.7592	397.1	-797.319	846.63	379.987	-758.631	1049.07	311.853	-728.286	512.768	298.904	-786.279	92.8201	326.565	-676.796	37.1862
851	0	-59.0972	-880.3	885.125				3.03305	-907.445	487.817	5.0659	-1000.54	102.278	-48.4017	-891.583	24.1518	398.689	-794.43	846.558	381.994	-755.336	1049.65	313.867	-727.192	512.636	298.851	-786.17	92.7611	326.645	-676.729	37.2507
852	0	-57.2883	-878.136	886.583				3.43291	-904.262	488.976	5.63853	-999.371	103.559	-49.4377	-893.412	24.5546	400.138	-791.308	846.566	383.928	-752.096	1050.22	315.588	-726.308	512.452	298.831	-786.08	92.6954	326.515	-676.727	37.2322
853	0	-55.6114	-876.299	888.118				3.58932	-901.29	490.27	6.40903	-998.131	104.881	-49.4868	-893.633	24.4842	401.742	-788.708	846.701	385.918	-748.965	1050.93	314.049	-726.009	512.271	298.817	-786.012	92.6728	326.329	-676.719	37.3542
854	0	-53.8059	-874.151	889.643				3.8591	-898.073	491.533	7.32265	-996.767	106.25	-49.0784	-892.859	24.0189	403.301	-785.894	846.912	387.786	-745.779	1051.65	317.048	-725.502	512.227	298.846	-785.97	92.6087	326.512	-676.845	37.421
855	0	-51.961	-871.83	891.076				4.04775	-894.885	492.833	8.44552	-995.196	107.622	-49.2731	-893.443	23.6989	404.945	-783.365	847.313	389.636	-742.724	1052.38	316.893	-725.255	512.172	298.872	-785.95	92.5766	326.294	-676.509	37.2461
856	0	-50.4936	-870.255	892.692				4.2464	-891.372	494.149	9.69299	-993.509	109.097	-48.5963	-892.334	23.2846	407.024	-781.073	848.018	391.309	-739.608	1053.13	315.763	-725.077	512.433	298.943	-785.851	92.4813	326.23	-676.694	37.3852
857	0	-49.1949	-869.157	894.574				4.20706	-888.075	495.523	10.9642	-991.758	110.606	-49.4953	-893.923	24.0431	409.202	-779.042	848.532	392.894	-736.493	1053.98	316.767	-725.118	512.483	298.988	-785.802	92.4327	326.34	-676.741	37.4805
858	0	-49.0961	-870.767	897.005				4.08746	-884.646	496.888	12.3633	-989.85	112.102	-49.2202	-893.57	23.7685	406.022	-774.384	848.513	394.419	-733.352	1054.86	317.697	-725.283	512.629	299.04	-785.775	92.3288	326.48	-676.862	37.555
859	0	-48.1001	-870.395	898.867				3.95532	-881.237	498.216	13.616	-987.767	113.598	-49.2605	-893.065	23.6998	407.161	-771.144	849.162	396.041	-730.177	1055.74	318.588	-725.228	512.747	299.111	-785.732	92.2272	326.35	-676.818	37.5693
860	0	-46.7848	-869.19	900.323				3.7608	-877.943	499.654	14.789	-985.142	114.856	-49.587	-892.515	23.7548	408.814	-769.07	849.944	397.318	-727.299	1056.77	319.366	-725.926	512.846	299.148	-785.722	92.1528	326.343	-676.813	37.6185
861	0	-45.4479	-867.69	901.876				3.54514	-874.759	501.038	15.6184	-982.295	116.114	-49.9422	-891.06	23.5645	410.089	-766.746	850.595	398.675	-724.332	1057.64	320.448	-726.218	512.959	299.202	-785.706	92.0651	326.301	-676.782	37.6005
862	0	-43.9636	-865.97	903.339				3.36978	-871.615	502.472	16.1927	-978.926	117.213	-50.8378	-889.499	23.6649	411.174	-764.184	851.161	400.047	-721.355	1058.45	321.441	-726.407	513.073	299.29	-785.702	91.9515	326.212	-676.634	37.4763
863	0	-42.8698	-864.841	904.781				3.25637	-868.43	503.831	16.4514	-974.998	118.15	-52.7788	-888.65	24.4258	412.207	-761.469	851.68	401.233	-718.577	1059.39	322.354	-726.721	513.129	299.358	-785.662	91.8651	326.252	-676.773	37.6425
864	0	-41.2491	-862.494	905.99				3.11429	-865.266	505.145	16.2907	-970.359	118.902	-54.5583	-885.955	24.7541	413.064	-758.812	852.194	402.261	-715.851	1059.93	323.503	-726.976	513.266	299.44	-785.748	91.7933	326.298	-676.802	37.645
865	0	-40.1714	-861.279	907.564				3.05975	-861.932	506.396	15.6958	-965.205	119.594	-56.0767	-880.851	24.4194	414.11	-756.216	852.708	400.83	-714.539	1060.06	324.732	-727.224	513.35	299.548	-785.753	91.7077	326.434	-676.88	37.6762
866	0	-38.9144	-859.505	908.653				2.80178	-858.613	507.49	14.6313	-959.317	120.175	-58.0115	-875.206	24.4002	415.148	-753.735	853.255	401.214	-712.385	1060.73	325.983	-727.494	513.394	299.66	-785.797	91.628	326.262	-676.76	37.5859
867	0	-37.6194	-857.601	909.86				2.57283	-855.175	508.615	13.3436	-952.676	120.969	-60.4089	-868.435	24.2559	416.184	-751.28	853.672	402.349	-709.81	1061.17	327.167	-727.624	513.38	299.754	-785.782	91.5435	326.224	-676.701	37.5047
868	0	-36.6414	-856.177	910.992				2.22791	-851.527	509.679	10.8915	-945.508	121.319	-63.1326	-860.355	24.2872	417.177	-748.849	854.129	402.937	-707.415	1061.63	328.505	-727.69	513.34	299.917	-785.743	91.4954	326.28	-676.584	37.3571
869	0	-35.1213	-853.806	911.891				1.65959	-847.816	510.707	7.71	-937.29	121.356	-66.1643	-851.43	24.4719	418.246	-746.473	854.535	404.126	-704.933	1062.19	329.821	-727.687	513.347	300.087	-785.705	91.4768	326.36	-676.429	37.1752
870	0	-34.0323	-852.16	912.546				1.02524	-843.734	511.643	4.13178	-928.535	121.443	-70.7088	-844.447	25.8239	419.154	-744.065	854.839	405.028	-702.472	1062.61	330.994	-727.643	513.32	300.248	-785.627	91.4285	326.412	-676.441	37.1444
871	0	-32.5847	-849.634	913.282				-0.0928978	-839.732	512.646	-0.19129	-919.305	121.448	-73.3013	-832.365	25.8089	420.258	-741.958	855.185	405.841	-700.106	1062.95	332.239	-727.409	513.284	300.395	-785.454	91.3435	326.397	-676.356	36.9948
872	0	-31.6274	-848.107	914.112				-0.93313	-834.618	513.549	-4.75296	-909.457	121.4	-75.1025	-817.622	26.1187	421.165	-739.769	855.447	406.752	-697.744	1063.26	333.212	-727.132	513.19	300.521	-785.367	91.3209	326.437	-676.399	36.949
873	0	-30.6552	-846.489	914.605				-2.08801	-829.399	514.501	-9.38202	-899.351	121.563	-78.1858	-804.969	27.6529	421.967	-737.483	855.576	407.577	-695.459	1063.6	334.303	-726.78	513.115	300.412	-784.971	91.0817	326.388	-676.278	36.7845
874	0	-29.365	-843.906	915.283				-3.19341	-824.164	515.675	-14.2385	-888.723	121.663	-80.0125	-789.754	28.717	422.843	-735.439	855.673	408.253	-693.332	1063.72	335.275	-726.276	512.984	300.633	-785.114	91.2487	326.352	-676.201	36.6974
875	0	-28.5137	-842.14	915.956				-6.08249	-817.048	516.651	-19.1572	-877.844	122.018	-82.6693	-776	30.5059	423.662	-733.465	855.721	409.146	-691.29	1063.91	335.983	-725.671	512.779	300.66	-785.048	91.2082	326.35	-676.153	36.6008
876	0	-27.8302	-840.493	916.582				-7.53693	-810.554	517.981	-24.2057	-866.723	122.43	-85.2056	-762.605	32.3724	424.516	-731.615	855.682	410.073	-689.276	1063.98	336.63	-724.819	512.669	300.64	-784.907	91.1681	326.42	-676.167	36.5798
877	0	-28.7694	-842.244	917.868				-9.26748	-803.56	519.243	-29.0662	-855.677	122.985	-87.6397	-749.229	33.9845	425.314	-729.611	855.531	410.695	-687.381	1063.98	337.154	-723.901	512.389	300.601	-784.848	91.1727	326.352	-676.087	36.4783
878	0	-28.2151	-840.475	918.577				-11.4864	-796.594	520.755	-33.6795	-844.513	123.681	-90.416	-736.945	35.8511	425.968	-727.784	855.348	411.523	-685.427	1063.94	337.628	-722.975	512.273	300.577	-784.841	91.1935	326.4	-676.093	36.4343
879	0	-27.7115	-838.27	919.16				-13.6997	-789.245	522.182	-38.1752	-833.946	124.727	-92.6777	-723.936	37.4239	426.513	-725.996	855.096	412.476	-683.499	1063.78	338.048	-721.868	511.993	300.564	-784.806	91.1912	326.468	-676.078	36.4396
880	0	-27.2777	-836.003	919.815				-15.9144	-781.48	523.647	-42.1638	-823.248	125.781	-94.4854	-710	38.5694	427.085	-724.352	854.819	413.245	-681.748	1063.64	338.493	-720.656	511.831	300.537	-784.821	91.2056	326.464	-676.105	36.394
881	0	-26.7938	-833.321	920.317				-18.1433	-773.46	525.133	-45.8274	-812.77	126.995	-96.148	-695.828	40.094	427.626	-722.819	854.589	413.922	-680.089	1063.42	338.772	-719.459	511.507	300.49	-784.824	91.2245	326.379	-676.098	36.3274
882	0	-26.473	-830.656	920.893				-20.6139	-765.836	526.753	-49.1679	-802.722	128.366	-99.2606	-684.732	42.4504	427.997	-721.078	854.201	414.772	-678.382	1063.19	339.069	-718.122	511.311	300.425	-784.77	91.2229	326.453	-676.098	36.3555
883	0	-26.2349	-827.868	921.464				-22.9105	-757.973	528.338	-52.3077	-792.929	129.711	-102.729	-674.781	44.9807	428.219	-719.214	853.799	414.84	-676.975	1062.97	339.246	-716.834	510.973	300.324	-784.729	91.2064	326.395	-676.03	36.3097
884	0	-26.0076	-824.904	922.112				-25.1284	-750.169	529.945	-55.0592	-783.191	131.006	-105.938	-664.484	47.2526	428.407	-717.515	853.461	415.959	-675.239	1062.77	339.367	-715.516	510.611	300.284	-784.757	91.2649	326.441	-676.088	36.3433
885	0	-25.7741	-821.654	922.705				-27.2616	-742.387	531.561	-57.744	-773.655	132.367	-109.322	-654.6	49.6854	428.614	-715.935	853.173	416.588	-673.764	1062.45	339.52	-714.216	510.367	299.997	-784.448	91.0443	326.462	-676.1	36.3877
886	0	-25.6971	-818.416	923.314				-29.4535	-734.983	533.174	-60.2679	-764.169	133.743	-112.674	-644.774	52.1414	428.68	-714.091	852.871	417.406	-672.246	1062.36	339.544	-712.895	510.027	300.039	-784.635	91.1745	326.478	-676.14	36.4148
887	0	-25.5829	-815.047	924.313				-31.5647	-727.861	534.805	-62.684	-754.771	135.149	-117.828	-638.83	55.8774	428.828	-712.329	852.549	418.058	-670.764	1062.27	339.533	-711.612	509.657	299.912	-784.647	91.1774	326.507	-676.182	36.4438
888	0	-25.8533	-812.276	924.781				-33.6635	-721.111	536.459	-65.1497	-745.343	136.466	-121.289	-629.844	58.8319	429	-710.583	852.319	418.68	-669.338	1062.24	339.379	-710.198	509.26	299.773	-784.617	91.1491	326.563	-676.239	36.5543
889	0	-26.1349	-809.294	925.399				-35.5518	-714.586	537.938	-67.4802	-735.574	137.689	-124.249	-619.552	61.2675	429.066	-708.729	852.147	419.196	-667.956	1062.26	339.329	-708.755	508.973	299.637	-784.643	91.1275	326.581	-676.285	36.5901
890	0	-26.0334	-805.386	925.857				-37.2168	-708.212	539.33	-69.923	-725.94	138.961	-127.136	-609.418	63.8624	429.154	-706.652	851.951	419.903	-666.544	1062.36	339.194	-707.122	508.672	299.517	-784.612	91.0261	326.603	-676.322	36.6666
891	0	-26.228	-801.989	926.305				-38.78	-702.15	540.608	-72.4492	-716.356	140.224	-129.917	-599.098	66.3595	429.154	-704.465	851.736	420.592	-665.154	1062.46	338.999	-705.449	508.329	299.45	-784.601	91.0222	326.643	-676.374	36.718
892	0	-26.3342	-798.305	926.767				-40.2079	-696.442	541.849	-74.8271	-706.591	141.428	-132.269	-588.249	68.7907	429.087	-702.33	851.573	423.631	-662.718	1062.98	338.669	-703.531	507.984	299.361	-784.515	91.0006	326.68	-676.461	36.7875
893	0	-27.1421	-796.117	927.5				-41.5186	-690.867	542.996	-77.1892	-696.823	142.524	-134.915	-578.137	71.5144	429.096	-700.243	851.322	424.781	-661.001	1063.44	338.247	-701.558	507.559	299.192	-784.529	90.9941	326.761	-676.504	36.8489
894	0	-27.6333	-793.187	927.816				-42.6298	-685.172	544.036	-79.4949	-687.019	143.623	-137.089	-567.205	73.7748	429.014	-698.043	851.102	425.22	-659.678	1063.55	337.81	-699.548	507.149	299.063	-784.495	91.0165	326.831	-676.532	36.906
895	0	-27.8378	-789.633	927.913				-43.5755	-679.429	544.924	-81.7093	-677.399	144.675	-139.106	-556.219	75.9072	428.825	-695.681	850.847	425.356	-658.471	1063.54	337.311	-697.446	506.697	298.877	-784.417	91.0337	326.833	-676.532	36.959
896	0	-28.0778	-786.246	928.051				-44.5006	-673.746	545.834	-83.8451	-667.844	145.646	-141.43	-546.084	78.3994	428.593	-693.406	850.598	425.47	-657.206	1063.69	336.745	-695.342	506.223	298.728	-784.364	91.0565	326.828	-676.535	37.0149
897	0	-28.349	-782.798	928.162				-45.2245	-668.086	546.616	-85.8442	-658.417	146.643	-143.665	-536.422	80.8729	428.282	-690.97	850.322	425.691	-655.897	1063.82	336.274	-693.262	505.842	298.531	-784.287	91.0944	326.739	-676.552	37.0063
898	0	-28.3336	-778.88	928.133				-45.8621	-662.374	547.348	-87.7339	-649.216	147.642	-145.205	-525.838	82.9724	427.986	-688.202	849.977	425.959	-654.542	1063.82	335.672	-691.082	505.444	298.427	-784.187	91.1221	326.828	-676.537	37.1103
899	0	-28.4579	-775.193	927.976				-46.3573	-656.62	547.963	-89.3864	-640.185	148.552	-145.46	-512.464	83.8226	427.668	-685.721	849.737	426.2	-653.056	1063.74	335.142	-688.852	505.019	298.293	-784.093	91.1646	326.715	-676.578	37.0927
900	0	-28.836	-772.081	927.876				-46.9226	-650.997	548.584	-90.9131	-631.36	149.443	-147.086	-502.9	85.7011	427.362	-683.2	849.479	426.402	-651.523	1063.72	334.624	-686.58	504.627	298.14	-783.973	91.2377	326.786	-676.529	37.1393
901	0	-29.0374	-768.472	927.65				-47.3301	-645.321	549.106	-92.1924	-622.787	150.196	-148.599	-493.863	87.5647	427.061	-680.69	849.262	426.552	-649.936	1063.64	334.099	-684.215	504.16	298.045	-783.84	91.3123	326.653	-676.517	37.0956
902	0	-29.381	-765.188	927.495				-47.8625	-639.794	549.661	-93.2143	-614.2	150.8	-149.855	-484.964	89.2215	426.624	-677.82	848.887	426.792	-648.274	1063.59	333.562	-681.909	503.775	297.951	-783.654	91.411	326.726	-676.49	37.1517
903	0	-29.7965	-761.801	927.302				-48.2486	-634.325	550.116	-94.1873	-606.297	151.526	-151.109	-476.621	90.6691	426.174	-674.813	848.523	426.859	-646.647	1063.54	333.006	-679.461	503.291	297.834	-783.519	91.5283	326.734	-676.463	37.1419
904	0	-30.0958	-758.174	926.985				-48.5857	-628.721	550.523	-94.9071	-598.468	152.076	-151.818	-467.995	91.7456	425.493	-671.882	848.18	426.816	-644.997	1063.37	332.509	-676.698	502.792	297.755	-783.371	91.5881	326.715	-676.459	37.1401
905	0	-30.5422	-754.729	926.685				-48.9754	-623.32	550.861	-95.6375	-591.805	152.804	-152.495	-460.069	92.8709	424.835	-668.872	847.732	426.822	-643.291	1063.19	332.059	-673.602	502.263	297.652	-783.2	91.6678	326.715	-676.431	37.1283
906	0	-30.8166	-751.062	926.26				-49.2502	-617.937	551.052	-96.1053	-584.437	153.205	-153.004	-452.556	93.9275	423.924	-665.804	847.324	426.739	-641.563	1063.02	331.55	-671.161	501.668	297.54	-783.063	91.7358	326.695	-676.384	37.1235
907	0	-31.4127	-747.954	925.903				-49.4265	-612.396	551.062	-96.3473	-577.215	153.403	-153.216	-445.163	94.7029	422.993	-662.7	846.819	426.701	-639.823	1062.85	331.129	-668.84	501.167	297.456	-782.881	91.8168	326.658	-676.347	37.0958
908	0	-31.6908	-744.237	925.354				-49.6405	-607.196	551.128	-96.5068	-570.224	153.582	-153.481	-438.507	95.589	428.022	-664.442	847.337	426.626	-638.162	1062.62	330.747	-666.547	500.7	297.343	-782.748	91.9326	326.652	-676.34	37.1294
909	0	-32.1421	-740.785	924.836				-49.8035	-602.181	551.136	-96.4742	-563.12	153.578	-153.661	-432.413	96.64	427.349	-662.074	847.005	426.505	-636.415	1062.33	330.416	-664.176	500.2	297.255	-782.544	92.0262	326.622	-676.33	37.091
910	0	-32.607	-737.232	924.181				-49.9645	-597.216	550.977	-96.4256	-556.49	153.547	-153.025	-424.782	96.868	426.013	-659.586	846.413	426.408	-634.656	1062.04	329.943	-661.633	499.601	297.173	-782.4	92.1431	326.583	-676.287	37.0628
911	0	-33.0613	-733.827	923.521				-50.119	-592.387	550.696	-96.2491	-549.932	153.364	-152.789	-418.887	97.1311	425.306	-657.074	845.977	426.322	-632.955	1061.75	329.509	-659.145	499.008	297.06	-782.203	92.2257	326.567	-676.321	37.1342
912	0	-33.4829	-730.335	922.774				-50.1164	-587.543	550.412	-95.9936	-543.557	153.188	-152.157	-412.423	97.1328	424.618	-654.633	845.52	426.204	-631.246	1061.41	329.083	-656.742	498.433	296.967	-782.003	92.2946	326.538	-676.236	37.0842
913	0	-33.7571	-726.73	921.876				-49.994	-582.727	550.001	-95.6132	-537.306	152.867	-151.185	-405.511	96.7754	423.885	-652.36	845.171	426.114	-629.53	1061.14	328.724	-654.264	497.847	296.863	-781.842	92.3968	326.509	-676.307	37.1343
914	0	-34.1639	-723.228	920.924				-49.9218	-578.221	549.471	-95.1865	-531.089	152.495	-150.607	-399.903	96.9199	423.505	-649.864	844.734	425.942	-627.851	1060.78	328.378	-651.891	497.25	296.787	-781.667	92.4423	326.507	-676.276	37.1679
915	0	-34.634	-719.939	919.931				-49.8349	-573.941	548.931	-94.5368	-524.8	151.92	-149.809	-393.908	96.6611	423.223	-647.371	844.33	425.71	-626.097	1060.44	328.012	-649.525	496.71	296.699	-781.433	92.4964	326.489	-676.243	37.1517
916	0	-35.1416	-716.794	918.951				-49.609	-569.645	548.285	-93.9901	-519.169	151.447	-148.631	-387.553	96.2618	422.922	-644.798	843.886	425.439	-624.313	1060.13	327.623	-647.085	496.14	296.61	-781.256	92.6044	326.461	-676.222	37.1443
917	0	-35.7305	-713.805	917.894				-49.2333	-565.191	547.423	-93.3171	-513.219	150.774	-147.717	-381.687	96.0072	422.671	-642.286	843.54	425.132	-622.557	1059.84	327.274	-644.607	495.555	296.541	-781.033	92.7524	326.44	-676.195	37.1541
918	0	-36.0253	-710.25	916.68				-48.8653	-561.207	546.627	-92.5372	-507.462	150.072	-146.91	-376.258	95.68	422.333	-639.751	843.115	424.8	-620.692	1059.57	326.927	-642.184	494.94	296.417	-780.786	92.8485	326.392	-676.146	37.136
919	0	-36.4647	-707.022	915.539				-48.4602	-557.329	545.744	-91.7853	-501.915	149.351	-145.642	-370.133	95.1704	421.905	-637.286	842.766	424.412	-618.865	1059.34	326.465	-639.722	494.324	296.328	-780.548	92.9915	326.385	-676.157	37.1598
920	0	-36.6685	-703.198	914.209				-48.0284	-553.554	544.698	-90.9657	-496.426	148.579	-144.143	-363.246	94.2059	421.568	-634.812	842.404	423.981	-617.022	1059.1	326.126	-637.371	493.77	296.263	-780.334	93.0939	326.361	-676.112	37.1666
921	0	-37.2942	-700.304	913.094				-47.3812	-549.735	543.669	-89.9946	-490.882	147.66	-142.844	-357.074	93.5133	421.188	-632.278	841.965	423.519	-615.154	1058.87	325.849	-635.07	493.206	296.191	-780.148	93.187	326.323	-676.118	37.1665
922	0	-37.7714	-697.126	911.879				-46.8095	-546.051	542.451	-89.1191	-485.603	146.753	-142.082	-352.361	92.9393	420.934	-629.799	841.7	422.972	-613.252	1058.66	325.499	-632.839	492.596	296.086	-779.975	93.307	326.315	-676.117	37.1871
923	0	-38.0917	-693.609	910.52				-46.1113	-542.703	541.254	-88.1603	-480.443	145.733	-140.574	-346.07	92.1108	420.634	-627.267	841.343	422.423	-611.343	1058.47	325.166	-630.695	492.058	295.991	-779.827	93.4255	326.3	-676.125	37.2275
924	0	-38.6549	-690.565	909.263				-45.2735	-539.285	539.901	-87.1291	-475.289	144.72	-139.337	-340.378	91.1879	420.303	-624.827	841.088	421.74	-609.412	1058.23	324.879	-628.582	491.538	295.909	-779.689	93.5478	326.287	-676.09	37.1901
925	0	-39.0379	-687.063	907.921				-44.5112	-536.244	538.543	-86.1167	-470.307	143.633	-138.41	-335.631	90.5201	419.953	-622.355	840.842	421.041	-607.491	1057.98	324.563	-626.434	490.958	295.837	-779.505	93.6447	326.271	-676.047	37.1721
926	0	-39.5448	-683.806	906.56				-43.5652	-533.13	537.006	-85.0272	-465.38	142.443	-137.176	-330.425	89.5009	419.694	-620.053	840.645	420.386	-605.446	1057.83	324.327	-624.428	490.44	295.801	-779.379	93.7569	326.292	-676.044	37.1634
927	0	-38.8185	-677.788	904.202				-42.6568	-530.375	535.508	-83.9377	-460.877	141.333	-135.95	-325.559	88.5307	419.289	-617.53	840.326	419.684	-603.436	1057.6	324.197	-622.504	489.955	295.727	-779.261	93.8416	326.326	-676.059	37.1883
928	0	-39.2337	-674.118	902.749				-41.6394	-527.586	533.879	-82.8169	-456.379	140.052	-133.654	-318.646	86.9407	418.903	-615.153	840.093	418.948	-601.391	1057.44	324.025	-620.632	489.434	295.671	-779.094	93.9222	326.324	-676.09	37.18
929	0	-39.8592	-671.082	901.508				-40.5224	-524.813	532.161	-81.5464	-451.891	138.732	-132.269	-314.02	85.6486	418.541	-612.841	839.879	418.124	-599.314	1057.22	323.784	-618.847	488.926	295.634	-778.982	94.0259	326.318	-676.039	37.1675
930	0	-40.418	-667.873	900.1				-39.4952	-522.209	530.509	-80.3273	-448.047	137.44	-130.87	-309.902	84.273	418.156	-610.513	839.693	417.295	-597.173	1057.1	323.58	-616.953	488.437	295.551	-778.854	94.1034	326.326	-675.994	37.085
931	0	-40.9508	-664.547	898.759				-38.4437	-519.772	528.756	-78.9957	-444.183	136.018	-129.383	-305.943	82.7528	417.742	-608.278	839.528	416.472	-595.002	1056.92	323.323	-615.259	488.01	295.503	-778.721	94.2051	326.315	-675.977	37.0527
932	0	-41.5253	-661.253	897.477				-37.3988	-517.348	526.927	-77.5876	-440.639	134.565	-127.938	-302.797	81.2809	417.378	-605.984	839.343	415.477	-592.872	1056.74	323.151	-613.509	487.547	295.424	-778.621	94.3242	326.372	-675.951	37.0575
933	0	-42.2068	-658.258	896.284				-36.3783	-515.049	525.163	-76.1967	-437.578	133.077	-126.296	-299.571	79.4449	416.899	-603.73	839.167	414.597	-590.661	1056.61	322.944	-611.711	487.131	295.402	-778.484	94.4381	326.357	-675.988	37.0939
934	0	-42.8085	-654.905	894.989				-35.3393	-512.811	523.418	-74.5797	-434.289	131.371	-124.63	-296.8	77.4756	416.367	-601.503	838.987	413.632	-588.422	1056.48	322.756	-610.07	486.698	295.325	-778.314	94.5669	326.341	-675.906	36.9844
935	0	-43.5317	-651.572	893.762				-34.4024	-510.444	521.485	-72.6973	-430.583	129.357	-123.568	-296.218	75.2203	415.84	-599.316	838.786	412.534	-586.185	1056.35	322.556	-608.387	486.31	295.273	-778.174	94.6807	326.348	-675.874	36.9596
936	0	-44.2697	-648.175	892.474	14.693	-728.011	1100.28	-33.4898	-508.237	519.778	-71.1068	-428.455	127.616	-121.686	-294.424	72.8302	415.25	-597.191	838.622	411.569	-583.993	1056.24	322.253	-606.75	485.832	295.214	-778.056	94.8111	326.366	-675.852	36.9481
937	0	-45.0247	-644.757	891.211	13.4084	-724.89	1099.35	-32.7296	-506.074	517.993	-69.6742	-427.972	126.305	-119.379	-292.364	70.2498	414.697	-594.918	838.456	410.438	-581.757	1056.07	321.919	-605.032	485.36	295.134	-777.95	94.9357	326.345	-675.836	36.8951
938	0	-45.7621	-641.32	889.962	11.9426	-720.79	1098.54	-32.039	-503.916	516.158	-67.5178	-424.819	123.84	-117.586	-291.982	67.5866	414.023	-592.725	838.227	409.265	-579.279	1055.87	321.617	-603.433	484.911	295.064	-777.864	95.061	326.393	-675.862	36.9076
939	0	-46.66	-638.055	888.787	10.5498	-716.787	1097.64	-31.2485	-501.679	514.257	-65.6813	-423.04	121.653	-115.112	-290.85	64.6516	413.28	-590.566	838.033	408.058	-576.722	1055.72	321.292	-601.87	484.501	294.962	-777.786	95.1451	326.41	-675.889	36.9627
940	0	-47.5468	-634.641	887.494	8.61365	-713.5	1096.69	-30.5836	-499.745	512.455	-63.9093	-422.253	119.641	-112.457	-289.63	61.3353	412.573	-588.379	837.8	406.767	-573.914	1055.42	320.939	-600.378	484.093	294.88	-777.7	95.2701	326.426	-675.854	36.8872
941	0	-48.4489	-631.155	886.235	6.84194	-710.064	1096.02	-29.9422	-497.881	510.544	-62.3506	-422.86	117.845	-109.598	-288.802	57.896	411.752	-586.163	837.587	405.643	-571.655	1054.84	320.614	-598.751	483.679	294.789	-777.591	95.4059	326.428	-675.823	36.876
942	0	-49.3584	-627.672	884.893	5.20275	-706.134	1094.49	-29.3127	-495.818	508.51	-60.5567	-422.486	115.655	-106.948	-288.832	54.9384	410.949	-583.971	837.329	404.342	-569.514	1054.61	320.212	-597.16	483.185	294.712	-777.507	95.5371	326.43	-675.812	36.8508
943	0	-50.3361	-624.024	883.622	3.30319	-702.391	1093.73	-28.751	-493.914	506.439	-58.544	-421.023	112.782	-104.041	-288.34	51.4001	410.117	-581.75	837.092	403.133	-566.938	1054.33	319.745	-595.472	482.717	294.601	-777.391	95.6655	326.462	-675.827	36.8553
944	0	-51.2935	-620.393	882.245	1.12535	-699.117	1094.4	-28.1444	-492.251	504.431	-56.6788	-420.404	110.06	-101.221	-288.611	47.8486	409.225	-579.541	836.797	401.715	-564.406	1054.09	319.32	-593.964	482.318	294.511	-777.26	95.8067	326.467	-675.802	36.8486
945	0	-52.3807	-616.856	880.871	-1.23784	-696.279	1096.06	-27.678	-490.79	502.25	-54.9406	-420.782	107.598	-98.3637	-289.244	44.1424	408.165	-577.277	836.547	400.227	-561.533	1053.8	318.854	-592.269	481.887	294.393	-777.162	95.9669	326.516	-675.809	36.8275
946	0	-53.4896	-613.105	879.446	-3.70544	-693.825	1098.32	-27.1328	-489.222	499.949	-53.2049	-421.376	104.961	-95.5921	-290.42	40.392	407.138	-574.963	836.203	398.702	-558.192	1053.43	318.395	-590.615	481.456	294.269	-777.037	96.1332	326.511	-675.771	36.8074
947	0	-54.6251	-609.326	878.012	-6.21206	-691.695	1100.84	-26.594	-487.823	497.644	-51.4492	-422.271	102.229	-92.7325	-291.772	36.4579	405.986	-572.65	835.936	397.031	-555.169	1053.08	317.925	-588.781	480.949	294.184	-776.927	96.2732	326.521	-675.772	36.7601
948	0	-55.903	-605.609	876.639	-8.70659	-689.826	1103.34	-26.0826	-486.496	495.259	-49.7334	-423.565	99.4148	-89.8716	-293.198	32.2985	404.855	-570.242	835.585	395.359	-552.177	1052.69	317.336	-586.965	480.402	294.099	-776.845	96.4379	326.55	-675.76	36.7062
949	0	-57.1841	-601.777	875.16	-11.151	-688.149	1105.6	-25.6567	-485.428	492.856	-48.0172	-425.162	96.801	-86.9986	-293.912	28.8495	403.606	-567.844	835.238	393.695	-548.823	1052.19	316.824	-585.02	479.868	294.017	-776.714	96.6637	326.525	-675.674	36.6297
950	0	-58.5714	-597.836	873.685	-13.519	-686.594	1107.46	-25.2757	-484.561	490.401	-46.6872	-425.006	95.3019	-84.0684	-292.063	26.6995	402.327	-565.256	834.815	391.931	-545.162	1051.64	316.218	-582.959	479.327	293.941	-776.615	96.8908	326.544	-675.653	36.5569
951	0	-60.028	-593.863	872.313	-15.7949	-685.091	1108.81	-24.8213	-483.886	488.084	-45.8419	-422.956	94.4095	-81.9678	-290.276	25.6168	400.926	-562.647	834.418	390.142	-542.214	1051.22	315.537	-580.743	478.679	293.903	-776.465	97.1533	326.575	-675.61	36.47
952	0	-61.5263	-589.526	870.847	-17.9723	-683.568	1109.59	-24.0873	-483.361	485.978	-44.8547	-421.044	94.5563	-80.8949	-289.273	25.6469	399.461	-559.986	833.986	388.231	-538.869	1050.66	314.768	-578.539	478.116	293.844	-776.302	97.4728	326.621	-675.601	36.4181
953	0	-63.1949	-585.322	869.612	-20.0531	-681.955	1109.74	-23.0537	-481.984	484.059	-42.3395	-418.91	94.1569	-80.1182	-288.784	25.9109	398.01	-557.214	833.571	386.348	-535.625	1050.16	313.986	-576.366	477.539	293.791	-776.166	97.89	326.651	-675.522	36.3585
954	0	-65.0015	-581.486	868.827	-22.0457	-680.187	1109.3	-21.8488	-479.906	482.902	-38.9004	-417.793	93.8125	-79.0024	-288.358	26.6712	396.178	-554.299	833.09	384.317	-531.945	1049.62	312.974	-573.916	477.014	293.776	-775.924	98.3591	326.686	-675.493	36.3076
955	0	-66.8453	-577.83	868.129	-23.9642	-678.199	1108.28	-20.5644	-476.479	482.171	-35.6178	-417.179	94.5337	-77.1117	-287.176	27.2635	394.47	-551.261	832.683	382.24	-528.586	1049.26	311.979	-571.593	476.563	293.763	-775.701	98.8091	326.687	-675.46	36.2518
956	0	-68.8917	-574.567	867.61	-25.8273	-675.935	1106.74	-19.91	-472.463	481.888	-32.1611	-416.008	95.4557	-74.9957	-285.612	27.7915	392.619	-548.337	832.367	379.997	-524.845	1048.87	310.757	-569.268	476.125	293.738	-775.447	99.3616	326.712	-675.386	36.2113
957	0	-70.9834	-571.427	867.365	-27.6564	-673.342	1104.78	-19.16	-467.746	481.658	-29.1971	-414.881	96.2097	-75.2262	-287.617	29.7457	390.73	-545.34	831.964	377.668	-521.288	1048.62	309.715	-567.036	475.825	293.696	-775.141	99.9808	326.764	-675.319	36.1723
958	0	-72.7697	-568.027	867.235	-29.4751	-670.379	1102.48	-18.4032	-463.592	481.454	-25.2465	-410.576	95.5018	-74.3539	-287.423	30.3521	388.698	-542.298	831.532	375.451	-518.102	1048.37	308.45	-564.864	475.457	293.7	-774.829	100.546	326.818	-675.273	36.1588
959	0	-74.6465	-564.74	866.973	-31.3074	-667.009	1099.94	-17.93	-459.131	481.234	-23.4204	-409.156	95.5044	-73.8452	-286.889	30.518	386.764	-539.284	831.234	373.135	-514.671	1048.13	307.383	-562.746	475.306	293.701	-774.481	101.26	326.839	-675.224	36.1401
960	0	-76.5643	-561.619	866.769	-33.1768	-663.21	1097.29	-18.5805	-454.467	481.447	-22.749	-408.121	95.8002	-73.597	-286.325	30.4229	384.762	-536.244	830.953	370.749	-510.754	1047.83	306.231	-560.792	475.251	293.701	-774.085	101.949	326.914	-675.141	36.1236
961	0	-78.575	-558.595	866.702	-35.105	-658.968	1094.64	-20.153	-449.834	481.968	-22.451	-407.269	95.5373	-73.4489	-285.918	30.4692	382.835	-533.273	830.825	368.344	-506.626	1047.58	304.971	-558.854	475.2	293.69	-773.715	102.729	326.961	-675.108	36.1176
962	0	-80.5891	-555.653	866.759	-37.1104	-654.285	1092.1	-22.1916	-445.409	482.566	-22.2249	-406.312	95.4923	-73.3355	-285.63	30.2637	380.903	-530.38	830.797	365.604	-501.313	1047.24	303.816	-557.02	475.513	293.733	-773.272	103.515	327.004	-675.004	36.101
963	0	-82.7494	-552.507	866.903	-39.2072	-649.174	1089.77	-24.5313	-441.014	483.218	-22.4519	-405.74	95.3831	-73.4261	-285.402	30.1141	379.023	-527.628	830.838	363.523	-497.629	1047.31	302.407	-555.263	475.781	293.882	-772.941	104.435	327.125	-674.927	36.084
964	0	-84.9454	-549.132	867.541	-41.404	-643.665	1087.75	-27.2375	-436.551	484.079	-22.7593	-405.324	95.4027	-73.5087	-285.298	29.902	377.215	-524.935	831.159	361.378	-494.124	1047.44	301.104	-553.634	476.214	293.85	-772.346	105.29	327.264	-674.919	36.1141
965	0	-86.9448	-545.082	868.349	-43.7024	-637.805	1086.1	-30.1865	-432.089	485.039	-23.3206	-405.755	95.6337	-73.541	-285.074	29.7119	375.411	-522.26	831.567	359.238	-490.671	1047.72	303.31	-552.624	475.95	293.957	-771.824	106.246	327.375	-674.846	36.098
966	0	-89.2201	-541.684	869.056	-46.0962	-631.659	1084.88	-33.286	-427.907	486.061	-24.5781	-407.189	96.3912	-73.7548	-285.265	29.5843	373.759	-519.586	832.073	356.886	-486.689	1048.04	303.863	-550.892	476.83	294.094	-771.336	107.314	327.513	-674.781	36.1026
967	0	-91.3494	-537.687	869.942	-48.5696	-625.309	1084.11	-36.1859	-423.423	486.878	-24.7084	-406.615	96.5401	-73.8469	-285.225	29.5048	372.054	-516.954	832.743	354.49	-482.628	1048.43	302.381	-549.252	477.646	294.356	-770.866	108.462	327.763	-674.799	36.1598
968	0	-93.5334	-533.859	870.696	-51.0964	-618.86	1083.78	-38.8456	-419.022	487.6	-24.7633	-406.234	96.4691	-73.8928	-285.216	29.45	370.292	-514.246	833.446	352.042	-478.582	1048.85	300.432	-547.362	478.457	294.485	-770.162	109.738	327.842	-674.679	36.1736
969	0	-95.7485	-529.784	871.191	-53.6386	-612.438	1083.85	-41.1568	-414.644	487.996	-24.6366	-405.651	96.3825	-73.9336	-285.169	29.4154	368.461	-511.493	834.073	349.453	-474.456	1049.38	298.543	-545.505	479.055	294.706	-769.463	110.964	327.984	-674.537	36.1125
970	0	-97.9267	-525.607	871.449	-56.1451	-606.191	1084.24	-43.2303	-410.709	488.291	-24.6399	-405.331	96.3972	-73.8991	-285.125	29.4025	366.964	-508.487	834.574	347.179	-471.649	1049.87	301.937	-543.351	479.417	294.98	-768.695	112.375	328.122	-674.442	36.1461
971	0	-100.169	-521.63	871.523	-58.5505	-600.292	1084.81	-44.7887	-406.953	488.28	-24.4002	-404.709	96.3289	-73.8406	-284.967	29.4345	365.075	-505.529	835.161	344.957	-468.586	1050.28	300.364	-540.747	480.034	295.02	-767.407	113.606	328.249	-674.238	36.1552
972	0	-102.425	-517.733	871.399	-60.7779	-594.916	1085.38	-45.8148	-403.328	487.957	-24.043	-403.879	96.313	-73.7662	-284.908	29.5003	363.346	-502.397	835.571	342.541	-464.436	1050.57	299.056	-537.685	480.465	295.16	-766.449	115.283	328.357	-674.114	36.2285
973	0	-104.592	-513.718	871.014	-62.8393	-589.68	1085.78	-46.5667	-399.968	487.454	-23.5916	-403.065	96.193	-73.8856	-285.43	29.6205	361.51	-499.141	835.878	339.981	-459.114	1050.61	297.898	-534.247	480.712	295.398	-765.244	117.058	328.425	-673.95	36.316
974	0	-106.931	-510.348	870.756	-64.9629	-584.078	1086	-47.2362	-396.937	487.018	-23.0426	-402.4	96.187	-73.7875	-285.337	29.8552	359.798	-495.827	836.033	337.374	-454.079	1050.63	297.241	-530.475	480.857	295.53	-763.944	118.855	328.596	-673.732	36.5016
975	0	-108.895	-506.037	870.193	-67.3137	-579.073	1086.1	-47.639	-392.933	486.321	-22.4411	-401.45	96.0037	-73.5912	-285.059	29.9088	357.991	-492.375	836.095	335.277	-451.477	1050.87	296.719	-526.352	480.9	295.742	-762.449	120.673	328.699	-673.416	36.6735
976	0	-110.88	-501.854	869.731	-69.8073	-574	1085.94	-48.4637	-390.101	485.988	-21.7621	-400.491	95.7682	-73.2172	-284.28	29.9383	356.241	-488.854	836.09	333.315	-449.292	1050.89	296.016	-522.029	480.792	295.959	-761.006	122.585	328.854	-673.204	36.8516
977	0	-112.764	-497.505	869.074	-72.2998	-569.43	1085.61	-49.044	-386.549	485.632	-21.1211	-399.683	95.5749	-73.3165	-284.69	29.9817	354.544	-485.271	836.044	330.749	-444.493	1051.06	295.403	-517.724	480.52	296.159	-759.493	124.501	329.003	-672.889	36.9645
978	0	-114.467	-493.104	868.289	-74.8091	-564.859	1085.07	-49.4017	-382.455	485.125	-20.4924	-398.768	95.3731	-73.156	-284.485	30.0032	352.851	-481.544	835.887	328.456	-440.78	1051.02	295.022	-513.341	480.405	296.506	-757.832	126.399	329.196	-672.734	37.2478
979	0	-116.28	-489.084	867.684	-77.2799	-560.25	1084.43	-49.5087	-378.12	484.636	-19.9807	-398.1	95.2753	-73.0004	-284.269	30.1726	351.185	-477.847	835.789	326.171	-437.115	1050.83	294.552	-508.851	480.341	296.88	-756.019	128.481	329.32	-672.387	37.3725
980	0	-117.706	-484.344	866.803	-79.7256	-555.845	1083.8	-49.8844	-373.882	484.253	-19.5903	-397.62	95.3215	-72.8697	-284.189	30.0851	349.647	-474.056	835.73	323.837	-432.989	1050.62	294.325	-504.08	480.13	297.213	-754.056	130.796	329.564	-672.155	37.7745
981	0	-119.225	-479.865	866.029	-82.0488	-551.405	1083.13	-50.8017	-368.805	483.638	-19.1775	-396.989	95.3127	-72.7588	-284.135	30.1465	348.095	-470.254	835.607	321.439	-429.096	1050.4	293.932	-498.861	479.9	297.598	-751.759	133.187	329.729	-671.579	38.0993
982	0	-120.617	-475.483	865.311	-84.3798	-547.059	1082.55	-51.9472	-363.718	483.245	-18.9137	-396.499	95.2123	-72.7083	-283.997	30.1684	346.484	-466.465	835.508	319.216	-425.352	1050.1	293.713	-493.305	479.738	297.953	-749.034	135.76	329.898	-671.005	38.4687
983	0	-122.039	-470.903	864.651	-86.5037	-543.063	1081.99	-53.1004	-359.047	483.019	-18.7546	-396.352	95.3019	-72.6404	-284.085	30.2826	344.962	-462.734	835.405	317.059	-421.911	1049.91	293.716	-487.237	479.515	298.214	-746.081	138.629	329.967	-670.358	38.9603
984	0	-123.401	-466.395	864.207	-88.7279	-538.774	1081.41	-52.5428	-357.907	482.871	-18.5458	-396.085	95.189	-72.6271	-284.106	30.3271	343.572	-459.043	835.347	314.914	-418.478	1049.78	293.619	-480.641	479.411	298.459	-742.789	141.615	330.068	-669.555	39.5663
985	0	-124.757	-462.057	863.953	-90.7877	-534.667	1080.87	-52.76	-353.716	483.729	-18.5511	-396.141	95.6034	-72.6445	-284.098	30.3356	342.29	-455.331	835.436	312.772	-415.092	1049.73	293.829	-473.751	479.432	298.741	-739.108	144.944	330.141	-668.752	40.2953
986	0	-126.149	-457.616	863.834	-92.655	-530.993	1080.59	-54.5359	-348.803	483.362	-18.8505	-397.411	96.3354	-72.7758	-284.15	30.3059	340.881	-451.791	835.7	310.676	-411.695	1049.69	294.086	-466.462	479.616	298.984	-734.993	148.481	329.962	-667.871	41.2796
987	0	-127.485	-453.042	863.747	-94.7431	-526.835	1080.14	-56.378	-344.733	482.983	-18.5812	-396.928	96.0553	-72.7442	-284.144	30.3235	339.637	-448.243	835.961	308.647	-408.305	1049.66	294.59	-458.466	479.944	299.097	-730.284	152.4	329.942	-666.557	42.8014
988	0	-128.9	-448.914	863.684	-96.6844	-522.934	1079.86	-57.9372	-341.054	482.397	-18.2491	-395.659	95.7214	-72.7477	-284.15	30.3413	338.54	-444.714	836.292	306.611	-405.056	1049.69	294.945	-449.827	480.477	298.28	-724.373	156.203	329.52	-664.704	44.5604
989	0	-130.482	-445.013	863.613	-98.6191	-519.206	1079.63	-59.0894	-337.838	481.814	-18.0615	-395.187	95.6103	-72.7088	-284.095	30.2432	337.378	-441.31	836.676	304.709	-401.931	1049.67	295.496	-440.429	481.255	298.15	-718.346	161.035	329.589	-662.897	46.958
990	0	-132.024	-441.178	863.418	-100.534	-515.537	1079.48	-59.7228	-335.195	481.273	-17.9184	-394.878	95.6104	-72.6192	-284.114	30.3152	336.253	-437.998	837.128	302.793	-398.95	1049.69	296.187	-430.222	482.176	298.191	-711.697	166.48	329.288	-660.776	49.463
991	0	-133.602	-437.632	863.131	-102.453	-511.731	1079.27	-60.2285	-333.45	480.827	-17.597	-394.437	95.6692	-72.6703	-284.051	30.2506	335.196	-434.798	837.551	301.002	-396.252	1049.75	296.928	-419.265	483.509	297.791	-703.765	171.795	328.887	-658.305	52.5092
992	0	-135.075	-434.302	862.817	-104.347	-508.115	1079.11	-60.7367	-331.662	480.316	-17.5253	-394.293	95.6412	-72.6675	-284.033	30.256	334.312	-431.671	838.041	299.224	-393.682	1049.71	297.655	-407.833	485.086	297.678	-695.341	177.568	328.66	-655.209	55.8546
993	0	-136.576	-431.309	862.47	-106.27	-504.444	1078.98	-61.1646	-329.94	479.835	-17.4366	-394.224	95.679	-72.6894	-284.108	30.3648	333.47	-428.679	838.486	297.667	-391.34	1049.71	298.351	-396.182	486.941	297.685	-686.452	183.533	328.111	-651.391	59.8022
994	0	-137.889	-428.399	861.956	-108.045	-500.65	1078.87	-61.6394	-328.392	479.657	-17.3376	-394.121	95.6143	-72.6769	-284.089	30.3453	332.679	-425.909	838.906	296.118	-389.247	1049.73	298.947	-384.493	489.08	297.323	-677.031	189.409	327.393	-647.503	64.1002
995	0	-139.154	-425.848	861.476	-109.737	-497.196	1078.82	-62.0988	-326.751	479.264	-17.2918	-394.153	95.5966	-72.6875	-284.071	30.3659	331.994	-423.211	839.242	294.545	-387.32	1049.55	299.238	-372.919	491.45	296.761	-666.831	195.546	327.233	-644.379	69.3095
996	0	-140.35	-423.655	861.045	-111.245	-493.629	1078.76	-62.7128	-325.423	478.965	-17.2826	-394.21	95.6688	-72.6871	-284.125	30.3807	331.408	-420.563	839.61	293.24	-385.511	1049.4	299.654	-361.709	494.126	295.99	-657.026	201.838	326.689	-640.056	75.1879
997	0	-141.346	-421.64	860.587	-112.681	-490.221	1078.78	-63.348	-324.13	478.64	-17.2534	-394.061	95.6133	-72.7132	-284.04	30.3428	330.741	-418.099	839.949	292.199	-383.92	1049.21	299.933	-350.824	497.027	294.901	-647.439	208.271	325.623	-633.947	81.3182
998	0	-142.175	-419.657	860.185	-113.847	-487.173	1078.82	-63.9158	-323.116	478.421	-17.5257	-395.203	95.9902	-72.6436	-284.045	30.2515	330.051	-415.87	840.382	291.223	-382.307	1048.99	300.039	-340.342	500.204	293.711	-637.653	214.128	324.548	-626.608	86.6938
999	0	-142.892	-417.938	859.889	-114.854	-484.047	1079.02	-65.2799	-321.928	477.823	-17.3454	-394.105	95.603	-72.6792	-284.068	30.2615	329.499	-413.748	840.922	290.379	-380.738	1048.69	299.969	-330.048	503.533	292.095	-628.697	219.748	322.45	-616.821	90.3493
1000	0	-143.65	-416.444	859.714	-115.781	-481.119	1079.31	-64.5197	-321.982	478.24	-17.6492	-394.975	95.8552	-72.6413	-284.072	30.2844	328.997	-411.687	841.478	289.703	-379.134	1048.46	299.869	-320.093	506.922	290.185	-619.1	223.938	319.057	-604.364	94.0388
1001	0	-144.316	-415.088	859.701	-116.552	-478.234	1079.72	-65.5488	-321.442	477.992	-17.7808	-395.116	95.8582	-72.7255	-284.02	30.1745	328.501	-409.508	842.153	289.221	-377.501	1048.23	299.552	-310.727	510.349	288.2	-608.047	226.152	316.172	-589.684	97.5527
1002	0	-145.06	-413.637	859.896	-117.186	-475.705	1080.26	-66.2571	-320.96	477.736	-17.896	-395.164	95.9518	-72.8257	-284.013	30.2468	328.109	-407.212	842.911	288.792	-375.797	1048.08	299.256	-301.713	513.813	286.193	-596.573	227.625	312.114	-574.053	98.917
1003	0	-145.77	-412.199	860.236	-117.819	-473.076	1080.92	-66.5624	-321.078	477.617	-17.9758	-395.176	95.8921	-72.7988	-284.012	30.1519	327.704	-404.792	843.987	288.349	-373.943	1048.06	298.958	-292.94	517.399	283.901	-584.01	227.411	307.904	-558.068	99.0469
1004	0	-146.513	-410.927	860.647	-118.425	-470.634	1081.73	-66.7825	-321.134	477.837	-18.028	-394.973	95.7378	-72.8258	-284.001	30.1486	327.357	-402.39	845.377	287.855	-371.985	1048.11	298.696	-284.494	520.945	281.491	-570.924	226.304	303.954	-541.938	98.271
1005	0	-147.276	-409.645	861.195	-118.952	-468.293	1082.68	-67.0369	-321.628	477.865	-18.0754	-394.88	95.6254	-72.8429	-284.033	30.1304	326.907	-400.161	846.975	287.46	-370.056	1048.33	298.158	-276.355	524.472	278.631	-557.596	224.25	300.394	-525.169	96.7437
1006	0	-148.023	-408.381	861.886	-119.491	-465.956	1083.59	-67.2342	-322.298	477.875	-18.1067	-394.83	95.5687	-72.873	-284.02	30.0927	326.435	-398.144	848.853	287.064	-367.945	1048.64	297.884	-268.814	527.845	275.676	-543.869	221.199	297.177	-507.319	94.6389
1007	0	-148.73	-406.88	862.583	-120.011	-463.554	1084.67	-67.2225	-322.68	477.872	-18.4701	-395.603	95.5788	-72.8539	-283.995	30.0655	325.897	-396.153	850.754	286.593	-365.767	1048.95	297.643	-261.673	531.031	272.6	-529.418	217.089	294.592	-488.412	92.3195
1008	0	-149.358	-405.353	863.303	-120.485	-461.209	1085.71	-67.0532	-323.691	477.976	-18.5704	-395.791	95.5669	-72.9281	-284.035	30.1399	325.38	-394.185	852.639	286.146	-363.618	1049.34	297.501	-255.079	534.16	269.634	-514.358	212.225	292.552	-468.577	89.8286
1009	0	-149.929	-403.816	864.107	-120.887	-458.678	1086.86	-66.8864	-324.621	478.217	-18.685	-395.876	95.5176	-72.9654	-284.024	30.111	324.856	-392.246	854.481	285.824	-361.469	1049.84	297.348	-249.067	537.015	266.804	-498.739	206.884	290.775	-447.882	86.9798
1010	0	-150.429	-402.135	864.795	-121.258	-456.323	1087.9	-66.9314	-325.175	478.283	-18.7462	-395.867	95.4534	-72.972	-284.021	30.0966	324.902	-392.36	856.21	285.686	-359.248	1050.19	297.088	-243.578	539.647	264.894	-483.251	201.445	289.624	-426.838	84.0206
1011	0	-150.87	-400.701	865.513	-121.495	-453.847	1089.03	-66.8333	-325.735	478.349	-18.8624	-395.954	95.3848	-72.9983	-284.005	30.0791	323.216	-386.655	857.289	285.614	-357.073	1050.65	296.812	-238.568	541.98	262.714	-466.839	195.181	288.668	-405.504	80.888
1012	0	-151.18	-399.204	866.174	-121.656	-451.289	1090.15	-66.4606	-326.699	478.591	-18.9239	-395.996	95.3313	-73.0077	-284.033	30.0893	322.522	-384.15	858.659	285.535	-354.983	1050.93	296.57	-234.095	544.041	261.656	-450.799	188.736	288.255	-383.987	77.5346
1013	0	-151.437	-397.588	866.842	-121.798	-448.631	1091.28	-65.8981	-327.657	478.863	-18.7227	-394.828	94.8526	-73.0245	-284.037	30.073	322.147	-382.616	860.046	285.663	-352.929	1051.22	296.219	-229.963	545.79	259.929	-433.52	181.794	288.086	-362.357	74.2803
1014	0	-151.644	-396.006	867.423	-121.778	-445.78	1092.41	-65.2342	-328.557	479.099	-18.7785	-394.838	94.7758	-73.0315	-284.052	30.073	321.735	-380.674	861.264	285.863	-350.822	1051.49	295.882	-226.191	547.206	258.865	-416.305	175.115	288.276	-340.752	71.3092
1015	0	-151.679	-394.183	867.998	-121.684	-443.129	1093.38	-64.7822	-329.305	479.201	-18.8457	-394.893	94.7078	-73.0341	-284.059	30.0751	321.483	-379.132	862.438	286.258	-348.767	1051.69	295.505	-222.69	548.364	258.436	-399.079	168.613	288.775	-319.169	68.4209
1016	0	-151.734	-392.433	868.607	-121.547	-440.283	1094.39	-64.3932	-330.123	479.339	-18.9034	-394.966	94.6676	-73.0297	-284.05	30.0527	321.363	-377.551	863.353	286.619	-346.642	1051.67	295.167	-219.606	549.328	258.661	-381.938	162.324	289.934	-298.039	66.0784
1017	0	-151.619	-390.426	869.135	-121.264	-437.439	1095.31	-63.9463	-330.738	479.449	-18.9134	-395.014	94.6115	-73.0509	-284.038	30.0532	321.203	-375.608	863.9	286.961	-344.643	1051.67	294.7	-216.658	549.946	259.385	-364.876	156.317	291.363	-277.117	63.8909
1018	0	-151.395	-388.222	869.691	-120.976	-434.362	1096.23	-63.6475	-331.344	479.516	-18.9385	-395.086	94.56	-73.047	-284.045	30.0615	321.191	-373.942	864.309	287.742	-342.458	1051.66	294.109	-213.943	550.31	260.569	-348.174	150.747	293.341	-256.786	62.2016
1019	0	-151.157	-386.085	870.288	-120.454	-431.35	1097.06	-63.07	-331.925	479.625	-18.9386	-395.106	94.5187	-73.0604	-284.08	30.0428	321.462	-372.159	864.646	288.321	-340.369	1051.45	293.413	-211.438	550.407	262.368	-331.909	145.712	295.515	-236.966	60.7785
1020	0	-150.819	-383.711	870.653	-120.034	-428.349	1097.88	-62.5829	-332.571	479.701	-18.9117	-394.993	94.3842	-73.0786	-284.064	30.0382	321.741	-370.439	864.719	289.018	-338.271	1051.23	292.731	-209.211	550.236	264.257	-316.014	140.988	298.125	-218.057	59.9416
1021	0	-150.426	-381.523	871.238	-119.484	-425.159	1098.55	-62.0321	-333.06	479.819	-18.958	-395.146	94.4204	-73.0411	-284.093	30.0486	322.138	-368.766	864.613	289.857	-336.076	1051	291.914	-207.178	549.812	266.519	-300.655	136.705	301.259	-199.977	59.64
1022	0	-149.942	-379.006	871.696	-118.721	-422.044	1099.25	-61.4737	-333.464	479.909	-18.9252	-395.127	94.3924	-73.051	-284.139	30.0694	322.535	-366.827	864.352	290.531	-333.933	1050.72	290.871	-205.349	549.194	268.994	-286.033	132.76	304.475	-183.004	59.6996
1023	0	-149.301	-376.311	872.102	-117.905	-419.01	1099.99	-60.8351	-333.738	479.975	-18.8659	-395.141	94.3502	-73.0467	-284.146	30.0769	323.18	-364.933	863.829	291.455	-331.569	1050.5	289.934	-203.763	548.39	271.663	-272.326	129.54	307.654	-166.886	59.9104
1024	0	-148.731	-373.921	872.611	-117.018	-415.753	1100.6	-60.1519	-334.137	480.103	-18.8463	-395.191	94.3536	-73.0409	-284.085	30.0904	323.684	-362.878	863.088	292.573	-329.091	1050.19	288.933	-202.198	547.268	274.467	-259.503	126.64	310.938	-152.14	60.4219
1025	0	-148.006	-371.331	873.072	-116.061	-412.562	1101.31	-59.529	-334.608	480.294	-18.8235	-395.287	94.3782	-73.0414	-284.091	30.0962	324.449	-361.005	862.276	293.656	-326.578	1049.91	287.953	-200.76	546.015	277.107	-247.754	123.981	313.944	-138.61	61.1061
1026	0	-147.185	-368.953	873.513	-114.994	-409.267	1101.86	-58.8367	-334.994	480.483	-18.759	-395.23	94.3438	-73.0335	-284.07	30.0663	325.216	-358.807	861.312	294.794	-323.976	1049.66	287.008	-199.393	544.604	279.678	-237.103	121.812	316.762	-126.554	61.8469
1027	0	-146.34	-366.498	874.003	-113.744	-405.967	1102.48	-58.0346	-335.368	480.719	-18.7307	-395.296	94.3202	-73.0332	-284.074	30.0889	326.015	-356.555	860.114	296.117	-321.172	1049.42	286.031	-198.174	543.221	281.943	-227.841	119.772	319.155	-116.03	62.5916
1028	0	-145.367	-363.945	874.426	-112.505	-402.946	1103.1	-57.0964	-335.538	480.875	-18.6709	-395.289	94.3369	-73.0354	-284.092	30.1008	326.862	-353.765	858.762	297.42	-318.248	1049.13	285.297	-196.965	541.777	283.924	-220.156	117.844	321.032	-107.105	62.9113
1029	0	-144.179	-361.212	874.863	-111.06	-399.756	1103.62	-56.3031	-335.704	481.037	-18.5342	-395.27	94.341	-73.0287	-284.102	30.1113	327.659	-350.596	857.273	298.829	-315.221	1049.01	284.83	-195.859	540.436	285.541	-214.191	115.947	322.396	-100.374	63.0734
1030	0	-143.109	-358.92	875.471	-109.499	-396.673	1104.33	-55.3578	-335.772	481.28	-18.4998	-395.403	94.4222	-73.0157	-284.093	30.0922	328.488	-347.632	855.706	300.39	-312.027	1048.84	284.445	-194.893	538.993	286.894	-209.803	113.938	323.25	-95.2205	62.1196
1031	0	-141.856	-356.598	875.969	-107.83	-393.511	1104.96	-54.4408	-335.906	481.507	-18.4107	-395.301	94.3753	-73.0254	-284.131	30.1333	329.406	-344.349	854.235	302.035	-308.717	1048.68	284.194	-194.207	537.345	287.866	-207.087	111.712	323.802	-92.093	60.255
1032	0	-140.52	-354.169	876.507	-106.054	-390.484	1105.55	-53.5066	-335.934	481.721	-18.325	-395.291	94.3848	-72.9978	-284.111	30.1419	330.232	-340.741	852.96	303.834	-305.253	1048.53	284.109	-193.989	535.378	288.556	-205.937	109.289	323.915	-90.5795	57.8892
1033	0	-138.931	-351.737	877.019	-104.154	-387.205	1106.29	-52.5332	-335.916	481.9	-18.2465	-395.423	94.4896	-73.009	-284.136	30.1365	331.271	-337.156	851.931	305.766	-301.651	1048.31	283.963	-194.111	533.03	288.693	-205.993	107.085	323.788	-90.6285	55.1922
1034	0	-137.43	-349.345	877.537	-102.058	-384.419	1106.81	-51.4712	-335.722	482.026	-18.1114	-395.281	94.451	-73.0218	-284.111	30.1305	332.307	-333.379	851.085	307.768	-297.907	1048.11	283.825	-194.664	530.446	288.267	-206.796	104.986	323.098	-91.6012	52.7589
1035	0	-135.663	-346.89	878.139	-99.9227	-381.186	1107.52	-50.4018	-335.428	482.174	-18.0246	-395.295	94.501	-73.0041	-284.123	30.1481	333.413	-329.435	850.311	309.833	-293.982	1047.89	283.754	-195.428	527.714	287.215	-207.839	102.997	322.068	-92.3581	51.2216
1036	0	-133.784	-344.088	878.61	-97.6667	-378.479	1108.1	-49.3413	-335.343	482.422	-17.9543	-395.331	94.6072	-72.9992	-284.126	30.1335	334.522	-325.398	849.399	312.032	-289.789	1047.65	283.158	-196.418	525.039	286.095	-208.216	101.346	320.94	-91.3875	49.591
1037	0	-131.813	-341.288	879.105	-95.2203	-375.673	1108.8	-47.9274	-334.85	482.634	-17.9245	-395.425	94.777	-72.9834	-284.165	30.1697	335.709	-320.933	848.43	314.197	-285.486	1047.57	282.767	-196.784	523.269	286.001	-205.967	100.77	319.861	-90.6056	48.3678
1038	0	-129.756	-338.661	879.69	-92.7015	-372.995	1109.6	-46.6319	-334.503	482.896	-17.8146	-395.372	94.9303	-72.9851	-284.14	30.2045	337.237	-316.241	847.63	316.478	-281.027	1047.48	282.413	-195.295	522.983	286.316	-203.115	100.726	320.443	-90.0763	47.6228
1039	0	-127.629	-335.844	880.282	-90.1156	-370.257	1110.5	-44.9185	-333.925	483.14	-17.636	-395.345	95.1329	-72.9501	-284.133	30.2423	339.066	-311.246	846.865	318.712	-276.469	1047.59	282.653	-192.453	524.09	286.813	-203.157	100.834	320.513	-89.7328	46.6297
1040	0	-125.454	-333.286	881	-87.6576	-368.036	1111.72	-43.3242	-333.383	483.388	-17.4272	-395.114	95.2729	-72.9312	-284.202	30.3072	341.031	-306.227	846.637	320.95	-271.817	1047.82	282.752	-188.729	525.619	287.074	-203.071	100.877	320.47	-89.7413	46.3577
1041	0	-123.003	-330.862	881.398	-85.2355	-366.043	1111.91	-41.7576	-332.627	483.596	-17.2983	-395.064	95.4609	-72.8698	-284.194	30.2543	342.849	-301.987	847.292	323.103	-267.266	1048.16	283.086	-184.933	526.596	287.369	-202.082	100.592	320.261	-89.2499	46.0571
1042	0	-120.88	-327.892	881.909	-82.9547	-363.503	1112.88	-40.2733	-331.72	483.734	-17.1801	-394.977	95.6311	-72.8149	-284.261	30.4071	344.439	-297.625	848.682	325.462	-262.809	1048.58	283.742	-181.364	526.827	287.871	-201.473	100.427	320.106	-88.893	45.335
1043	0	-118.578	-325.12	882.248	-80.9608	-361.602	1113.38	-38.8999	-330.716	484.003	-17.0435	-394.807	95.7791	-72.8319	-284.209	30.3095	346.136	-293.377	850.432	327.901	-258.465	1049.12	284.515	-178.082	526.484	288.479	-200.988	100.235	320.143	-88.823	44.7882
1044	0	-116.217	-322.632	882.47	-78.4014	-358.699	1113.35	-37.5324	-329.46	484.293	-16.9285	-394.645	95.9634	-72.8896	-284.24	30.4109	347.77	-289	851.939	330.395	-254.278	1049.58	285.544	-175.257	526.172	289.009	-200.532	100.065	320.319	-88.6614	44.6099
1045	0	-113.859	-319.994	882.555	-76.3756	-356.322	1113.8	-36.1093	-328.055	484.457	-16.8153	-394.554	96.2653	-72.8622	-284.18	30.426	349.687	-284.514	853.312	333.108	-250.389	1050.2	286.552	-172.691	525.781	289.317	-200.112	99.8858	320.29	-88.5182	44.3653
1046	0	-111.624	-317.894	882.919	-74.1462	-353.671	1114.19	-34.7813	-326.597	484.81	-16.7051	-394.369	96.5467	-72.8331	-284.253	30.4529	351.65	-279.702	854.002	335.941	-246.566	1050.75	287.565	-170.366	525.517	289.646	-199.541	99.6669	320.233	-88.4703	44.0618
1047	0	-109.388	-316.029	883.147	-71.9521	-351.321	1114.42	-33.403	-324.917	485.082	-16.6235	-394.112	96.9256	-72.7715	-284.287	30.4994	354.019	-275.199	854.601	338.625	-242.865	1051.39	288.251	-168.234	525.096	289.926	-199.213	99.4135	320.148	-88.3028	44.004
1048	0	-106.963	-313.822	883.352	-69.7295	-348.679	1114.72	-31.9226	-323.001	485.367	-16.5223	-394.025	97.2565	-72.7373	-284.291	30.5157	356.299	-269.967	854.697	341.224	-238.992	1051.92	288.799	-166.447	524.45	290.062	-198.937	99.1718	320.022	-88.114	44.0946
1049	0	-104.644	-311.422	883.526				-30.6419	-321.067	485.7	-16.358	-393.723	97.6073	-72.782	-284.258	30.4785	358.636	-265.164	854.741	343.95	-235.014	1052.43	293.232	-164.55	524.311	290.192	-198.542	98.9564	319.873	-87.8999	43.9067
1050	0	-102.086	-309.048	883.854				-29.0656	-318.212	485.922	-16.2516	-393.481	98.024	-72.7634	-284.305	30.5321	361.15	-260.739	854.729	346.389	-231.015	1052.91	293.987	-162.983	523.805	290.278	-198.298	98.7818	319.826	-87.7878	43.8372
1051	0	-99.7086	-306.772	884.222				-28.041	-316.415	486.226	-16.1528	-393.205	98.4613	-72.7302	-284.28	30.5412	363.807	-256.641	854.68	348.776	-226.888	1053.36	294.956	-161.057	523.388	290.387	-198.044	98.6118	319.72	-87.6887	43.7554
1052	0	-97.522	-304.251	884.55				-27.0767	-314.386	486.586	-16.0607	-392.942	98.9518	-72.7091	-284.325	30.6131	366.317	-252.198	854.415	350.972	-222.7	1053.92	296.062	-158.989	523.075	290.526	-197.704	98.4336	319.506	-87.4562	43.4609
1053	0	-95.3682	-301.958	884.937				-26.0018	-311.64	486.918	-16.0116	-392.839	99.5086	-72.4519	-283.981	30.5757	368.727	-248.03	854.111	353.174	-218.453	1054.42	297.216	-156.924	522.907	290.702	-197.412	98.3103	319.522	-87.361	43.2903
1054	0	-93.2766	-299.62	885.415				-25.1942	-309.084	487.298	-16.008	-392.554	100.061	-72.4424	-283.805	30.492	370.998	-244.08	853.739	355.218	-214.238	1055.05	298.413	-154.897	522.513	290.837	-197.173	98.2266	319.501	-87.2699	43.1738
1055	0	-91.2942	-297.226	885.861				-24.4854	-306.52	487.701	-16.0092	-392.231	100.71	-72.2525	-283.381	30.3636	372.968	-240.117	853.635	357.098	-209.945	1055.46	299.776	-152.783	522.612	290.965	-196.986	98.0738	319.362	-87.2366	43.1418
1056	0	-89.24	-294.937	886.372				-23.8069	-303.701	488.189	-16.1325	-391.766	101.48	-72.412	-283.477	30.455	374.731	-236.14	853.666	359.263	-205.81	1056.08	297.626	-151.009	521.964	291.108	-196.787	97.9567	319.308	-87.1703	43.1296
1057	0	-87.3894	-292.355	886.968				-22.9201	-301.778	489.019	-16.1777	-391.228	102.38	-72.4486	-283.457	30.4526	376.243	-232.344	853.842	361.028	-201.662	1056.52	298.907	-148.979	521.702	291.144	-196.605	97.8318	319.301	-87.1059	43.0901
1058	0	-85.5178	-290.058	887.73				-22.605	-299.045	489.748	-16.3145	-390.549	103.427	-72.382	-283.246	30.2774	377.933	-229.171	853.885	362.951	-197.615	1056.86	300.118	-147.109	521.473	291.198	-196.44	97.7307	319.258	-87.0753	43.0723
1059	0	-83.7875	-287.789	888.583				-22.3669	-295.742	490.684	-16.4542	-389.818	104.569	-72.571	-283.552	30.1255	379.286	-225.614	853.763	364.617	-193.726	1057.24	301.008	-145.487	521.269	291.204	-196.303	97.6437	319.221	-87.0645	43.0752
1060	0	-82.058	-285.514	889.601				-24.047	-290.683	490.927	-16.594	-388.91	105.745	-72.7098	-283.451	30.0707	380.612	-222.071	853.528	366.443	-189.882	1057.74	301.797	-143.906	521.033	291.189	-196.169	97.5694	319.095	-86.9931	43.0543
1061	0	-80.4885	-283.266	890.684				-24.0763	-285.463	492.277	-16.6733	-387.91	107.041	-72.8501	-283.476	30.0531	381.147	-216.711	852.986	367.968	-186.151	1058.1	302.235	-142.377	520.727	291.121	-195.977	97.5174	319.028	-86.9772	43.0379
1062	0	-78.998	-280.917	891.82				-24.9407	-282.244	492.679	-16.6987	-386.772	108.473	-72.9953	-283.385	30.0815	383.632	-217.296	853.497	369.368	-182.562	1058.7	302.812	-140.897	520.414	291.024	-195.778	97.4738	318.926	-86.9558	43.0885
1063	0	-77.5024	-278.602	893.11				-25.1166	-278.693	493.735	-16.569	-385.445	109.864	-73.1589	-283.248	30.064	384.751	-213.914	853.757	370.804	-179.062	1059.33	303.123	-139.585	520.168	290.79	-195.514	97.3439	318.85	-86.9107	43.1461
1064	0	-76.2736	-276.608	894.441				-25.441	-275.133	494.966	-16.2763	-384.026	111.308	-73.3506	-283.155	30.1541	385.874	-210.688	854.084	372.221	-175.68	1059.81	303.483	-138.421	519.942	290.682	-195.406	97.4089	318.764	-86.9116	43.2416
1065	0	-74.9407	-274.225	895.726				-25.8622	-271.403	496.203	-15.7662	-382.541	112.844	-73.8832	-282.704	30.1721	387.007	-207.528	854.273	373.533	-172.396	1060.69	303.827	-137.391	519.808	290.465	-195.31	97.4377	318.726	-86.9216	43.3445
1066	0	-73.6598	-271.846	897.036				-26.3264	-267.771	497.444	-15.2482	-380.354	114.118	-74.5337	-281.873	30.2609	388.032	-204.38	854.592	374.969	-169.164	1061.36	305.334	-136.532	519.744	290.079	-195.092	97.3239	318.679	-87.0022	43.5179
1067	0	-72.5836	-269.799	898.491				-26.968	-264.327	498.689	-14.8129	-377.471	115.091	-75.504	-280.412	30.2851	389.136	-201.206	854.794	376.396	-165.922	1062	306.014	-135.988	519.478	289.689	-194.968	97.3172	318.666	-87.0043	43.5864
1068	0	-71.4511	-267.701	899.87				-27.5951	-261.218	500.01	-14.3168	-374.073	115.915	-76.914	-278.584	30.4159	389.958	-198.083	855.115	377.626	-162.734	1062.68	304.307	-135.587	519.273	289.348	-194.82	97.4856	318.76	-87.0875	43.7535
1069	0	-70.3189	-265.53	901.187				-28.1637	-258.245	501.285	-14.1754	-369.929	116.561	-78.8018	-275.864	30.4384	390.775	-194.962	855.311	379.139	-159.56	1063.24	305.884	-135.391	519	288.826	-194.621	97.5339	318.799	-87.1087	43.8547
1070	0	-69.1829	-263.619	902.549				-28.7549	-255.635	502.513	-14.0991	-364.798	116.767	-80.9817	-271.889	30.3243	391.496	-191.892	855.598	380.279	-156.464	1063.91	305.104	-135.163	518.95	288.224	-194.383	97.5038	318.844	-87.1448	44.0005
1071	0	-68.0689	-261.506	903.675				-29.1837	-253.183	503.818	-14.2704	-358.75	116.853	-83.8602	-267.347	30.2573	392.053	-188.837	855.828	381.473	-153.292	1064.59	303.807	-134.886	518.819	287.751	-194.15	97.4304	318.793	-87.2063	44.1424
1072	0	-66.9326	-259.398	904.747				-29.6571	-250.87	505.071	-14.9856	-351.933	116.674	-87.2702	-261.888	30.3772	392.601	-185.799	855.952	382.579	-150.125	1065.22	304.161	-134.438	518.727	287.447	-193.964	97.3645	318.733	-87.2292	44.2595
1073	0	-65.7936	-257.64	905.804				-30.1174	-248.41	506.111	-16.0297	-344.16	116.557	-90.9565	-255.318	30.3023	393.027	-182.775	856.347	383.606	-146.922	1065.91	304.163	-133.839	518.73	287.183	-193.769	97.2001	318.661	-87.2424	44.3863
1074	0	-64.4465	-256.336	906.687				-30.6514	-245.766	507.188	-17.6933	-335.416	116.233	-94.9637	-247.563	30.6222	393.582	-179.696	856.686	384.578	-143.656	1066.66	304.225	-133.277	518.798	287.091	-193.728	97.2451	318.646	-87.2421	44.4775
1075	0	-63.6906	-255.151	907.843				-31.1514	-243.015	508.321	-19.7933	-326.352	116.128	-98.9473	-238.79	31.8655	394.209	-176.515	857.317	385.566	-140.397	1067.44	304.474	-132.548	518.819	287.021	-193.592	97.1866	318.593	-87.2421	44.5798
1076	0	-62.8428	-254.35	908.956				-31.7495	-239.839	509.476	-22.294	-316.847	116.245	-102.653	-227.762	33.2735	394.913	-173.257	858.002	386.242	-137.065	1068.22	304.875	-131.604	518.852	286.975	-193.478	97.1376	318.539	-87.2334	44.6095
1077	0	-61.6681	-252.967	909.729				-32.2822	-236.173	510.603	-25.1572	-306.339	116.379	-106.435	-215.668	34.9357	395.921	-169.954	858.68	387.14	-133.644	1068.86	305.134	-130.707	518.774	286.953	-193.341	97.0813	318.528	-87.2312	44.6177
1078	0	-61.7657	-254.807	911.17				-32.7989	-231.957	511.741	-28.3444	-295.397	117.108	-110.143	-202.986	36.7268	396.992	-166.439	859.373	387.481	-130.373	1069.65	305.547	-130.518	518.711	286.97	-193.237	97.0044	318.45	-87.2691	44.6988
1079	0	-60.0843	-252.323	911.533				-33.4095	-226.806	512.713	-32.4575	-283.886	117.62	-113.679	-189.335	38.284	395.88	-163.015	859.791	387.81	-127.103	1070.32	306.035	-129.576	518.71	286.865	-193.064	96.8589	318.492	-87.2264	44.6908
1080	0	-58.816	-250.634	912.078				-34.3622	-221.203	514.096	-36.8608	-271.918	118.138	-115.908	-172.737	39.445	396.412	-159.407	860.356	388.561	-123.749	1070.94	306.605	-128.728	518.674	286.882	-192.97	96.8	318.484	-87.2138	44.7381
1081	0	-58.2753	-250.802	913.105				-35.9114	-215.046	515.653	-41.3711	-260.089	119.024	-119.24	-158.596	41.2445	397.075	-155.792	860.964	388.936	-120.488	1071.69	307.229	-128.061	518.555	286.938	-192.917	96.8129	318.428	-87.2716	44.8559
1082	0	-58.3355	-252.318	914.325				-37.925	-208.31	517.309	-45.9091	-248.047	119.952	-122.566	-144.735	43.3086	397.829	-152.224	861.422	388.975	-117.38	1072.21	307.878	-127.311	518.495	286.973	-192.887	96.8111	318.467	-87.2243	44.8127
1083	0	-57.7617	-251.86	915.153				-40.0399	-200.837	519.028	-50.3304	-235.937	121.124	-125.841	-131.199	45.4505	398.164	-148.69	861.715	389.475	-114.25	1072.78	308.545	-126.482	518.334	286.984	-192.782	96.7666	318.442	-87.2455	44.8844
1084	0	-57.097	-250.604	915.888				-42.2041	-193.227	520.78	-54.6275	-223.762	122.476	-128.91	-117.311	47.6607	398.663	-145.133	861.875	387.765	-111.595	1072.82	309.23	-125.489	518.205	286.987	-192.668	96.707	318.434	-87.2652	44.8626
1085	0	-56.5815	-248.991	916.456				-44.4449	-185.265	522.609	-58.6644	-211.758	123.866	-132.052	-103.782	49.9147	399.289	-141.7	862.033	387.861	-108.333	1073.22	309.813	-124.383	517.928	287.029	-192.59	96.627	318.464	-87.2577	44.8479
1086	0	-55.8988	-246.7	916.992				-46.7283	-177.276	524.465	-62.5844	-199.896	125.384	-134.458	-88.9008	51.8344	399.865	-138.278	862.057	387.713	-104.979	1073.56	310.508	-123.137	517.805	286.998	-192.455	96.5228	318.502	-87.1823	44.753
1087	0	-55.07	-243.756	917.324				-49.0489	-168.907	526.342	-66.3624	-188.125	127.065	-138.345	-77.2152	54.7086	400.362	-134.888	862.039	387.902	-101.266	1074.26	310.904	-121.713	517.463	287.033	-192.41	96.5355	318.546	-87.1811	44.7501
1088	0	-54.4016	-240.78	917.659				-51.4524	-160.693	528.26	-70.0279	-176.514	128.713	-141.083	-63.06	56.9718	400.834	-131.671	862.053	388.072	-97.5008	1074.79	311.577	-120.17	517.239	287.068	-192.304	96.5211	318.535	-87.1589	44.7095
1089	0	-54.0058	-238.006	918.058				-53.6633	-152.354	530.14	-73.6115	-164.752	130.28	-145.416	-52.2122	60.1029	401.414	-128.564	862.012	389.051	-98.0538	1073.28	311.878	-118.489	516.837	287.035	-192.192	96.4746	318.541	-87.1318	44.6963
1090	0	-55.063	-238.078	918.864				-55.913	-144.434	531.999	-77.2878	-152.855	131.915	-148.126	-38.1118	62.4753	402.002	-125.648	861.878	389.999	-96.9357	1073.31	312.4	-116.775	516.585	287.028	-192.086	96.4739	318.528	-87.1141	44.6283
1091	0	-53.9147	-232.664	918.724				-57.9642	-136.704	533.715	-80.9633	-141.085	133.461	-151.799	-25.6093	65.3275	402.472	-122.858	861.655	390.041	-92.3921	1073.83	312.602	-114.972	516.14	286.957	-191.934	96.43	318.544	-87.1368	44.6119
1092	0	-54.449	-230.633	919.063				-59.8554	-129.293	535.396	-84.7658	-129.491	135.165	-155.095	-12.4075	68.1049	402.797	-120.129	861.443	389.925	-88.7656	1073.96	312.937	-112.944	515.675	286.915	-191.79	96.4491	318.542	-87.0742	44.5696
1093	0	-54.4077	-227.225	919.553				-61.6148	-121.948	536.893	-88.5892	-117.805	136.724	-158.672	0.181085	70.9129	403.432	-117.431	861.205	390.184	-85.3725	1074.16	313.158	-110.966	515.294	286.875	-191.643	96.4535	318.589	-87.0726	44.5323
1094	0	-54.2449	-222.963	919.787				-63.1225	-114.885	538.25	-92.5467	-106.191	138.288	-162.737	11.5705	74.1966	403.676	-114.823	861.113	390.283	-82.297	1074.35	313.302	-108.938	514.819	286.835	-191.448	96.4581	318.564	-87.0031	44.4504
1095	0	-54.1506	-218.288	919.922				-64.8518	-108.843	539.494	-96.2399	-94.913	139.853	-166.26	23.8062	77.0301	404.096	-112.187	860.955	390.373	-79.6587	1074.67	313.472	-106.754	514.464	286.77	-191.332	96.5238	318.616	-86.9829	44.4024
1096	0	-54.1296	-213.439	920.143				-66.2411	-102.322	540.665	-99.9348	-83.7596	141.332	-169.528	36.1339	79.6415	404.374	-109.464	860.855	390.666	-77.1822	1074.95	313.549	-104.582	513.958	286.686	-191.164	96.5542	318.602	-86.9584	44.3536
1097	0	-53.9704	-208.331	920.323				-67.622	-95.7336	541.774	-103.373	-72.7493	142.762	-172.584	48.1261	82.1796	404.681	-106.708	860.86	390.808	-74.7138	1075.23	313.56	-102.573	513.475	286.631	-191.012	96.5899	318.638	-86.8931	44.3253
1098	0	-53.9474	-203.157	920.308				-68.6421	-88.5237	542.67	-106.646	-61.9555	144.111	-175.646	59.5931	84.723	404.848	-103.863	860.726	391.314	-72.6295	1075.71	313.812	-100.414	513.093	286.55	-190.805	96.581	318.612	-86.8646	44.2665
1099	0	-53.8356	-197.932	920.192				-70.0675	-82.1319	543.75	-109.663	-51.4577	145.329	-178.372	70.7992	87.0155	405.149	-101.1	860.782	391.393	-70.31	1076.14	313.849	-98.2537	512.656	286.497	-190.654	96.6482	318.678	-86.821	44.2133
1100	0	-53.8629	-192.672	920.073				-71.0478	-75.4213	544.554	-112.418	-41.3226	146.526	-180.764	81.5158	89.0227	405.316	-98.2601	860.824	391.436	-68.1102	1076.62	313.743	-96.1332	512.176	286.423	-190.478	96.6723	318.645	-86.6967	44.072
1101	0	-53.9114	-187.521	919.911				-72.0938	-68.8736	545.323	-114.829	-31.6594	147.693	-182.798	91.8014	90.7963	405.605	-95.4235	860.92	392.441	-66.736	1077.2	313.837	-94.0342	511.845	286.343	-190.332	96.7294	318.645	-86.6583	44.0185
1102	0	-54.0272	-182.548	919.716				-73.1796	-62.6751	546.135	-117.043	-22.2552	148.676	-184.522	101.961	92.4698	405.657	-92.6707	861.036	392.403	-64.7264	1077.58	313.858	-91.9048	511.443	286.272	-190.161	96.7627	318.686	-86.6404	43.9998
1103	0	-54.2805	-177.842	919.561				-73.9638	-55.9793	546.583	-118.879	-12.996	149.462	-185.979	111.447	93.8732	405.828	-89.9421	861.165	392.08	-62.1806	1077.9	313.719	-89.9006	511.057	286.159	-190.014	96.804	318.702	-86.6297	43.9761
1104	0	-54.5845	-173.182	919.415				-74.6043	-49.4497	546.981	-120.431	-3.96171	150.217	-187.01	120.907	94.9929	405.793	-87.2114	861.268	392.466	-60.2364	1078.39	313.665	-87.9642	510.635	286.056	-189.867	96.7052	318.71	-86.4895	43.8131
1105	0	-54.9947	-168.86	919.421				-75.1809	-43.0814	547.321	-121.816	4.48308	150.979	-187.699	130.242	95.857	405.474	-84.5219	861.345	392.234	-57.9224	1078.67	313.641	-86.1063	510.35	286.072	-189.775	96.8504	318.719	-86.467	43.7739
1106	0	-55.4389	-164.545	919.297				-75.5718	-36.919	547.464	-122.951	12.5874	151.521	-188.063	139.258	96.5882	405.215	-81.7902	861.465	391.611	-55.3728	1078.84	313.607	-84.1798	510.037	285.985	-189.669	96.8661	318.789	-86.4591	43.7555
1107	0	-55.6797	-159.405	919.193				-75.8513	-31.0661	547.412	-123.554	21.2699	151.689	-188.109	147.725	97.2325	404.875	-79.0866	861.621	391.038	-52.6597	1079.02	313.646	-82.2023	509.745	285.935	-189.564	96.8917	318.808	-86.4302	43.7301
1108	0	-56.1091	-154.491	918.85				-76.1239	-25.9035	547.321	-124.2	29.1918	151.906	-187.692	156.349	97.4113	406.643	-76.3945	861.811	390.548	-50.2108	1079.22	313.434	-80.3959	509.364	285.82	-189.47	96.9434	318.864	-86.4347	43.6866
1109	0	-56.6248	-149.7	918.478				-76.1742	-20.9208	547.136	-124.659	36.9564	151.93	-186.974	164.638	97.4986	406.137	-73.7886	861.667	389.922	-47.7121	1079.35	313.18	-78.4211	508.947	285.75	-189.369	96.9928	318.859	-86.3732	43.6711
1110	0	-56.6464	-143.331	917.452				-75.9548	-15.8242	546.623	-124.81	44.5056	151.89	-185.601	173.654	97.0258	405.495	-71.1082	861.495	389.388	-45.0306	1079.42	312.909	-76.5037	508.591	285.651	-189.28	97.0588	318.918	-86.3636	43.6355
1111	0	-57.0176	-137.476	916.605				-75.4506	-10.9776	546.002	-124.75	52.0826	151.627	-183.591	182.803	96.4424	404.749	-68.7337	861.223	388.74	-42.3325	1079.37	312.683	-74.5625	508.16	285.53	-189.216	97.1177	318.78	-86.3419	43.4938
1112	0	-58.2859	-133.736	916.151				-74.7375	-6.08431	545.077	-124.539	59.3491	151.179	-182.204	190.524	96.0104	404.183	-65.9342	861.204	387.981	-39.6658	1079.16	312.302	-72.4876	507.707	285.424	-189.116	97.231	318.805	-86.34	43.4552
1113	0	-59.5467	-130.127	915.448				-73.9407	-1.89837	544.087	-124.022	66.2987	150.608	-180.532	197.588	95.5523	403.482	-63.2576	860.998	387.236	-37.1522	1079.02	311.957	-70.4352	507.318	285.338	-189.059	97.326	318.825	-86.333	43.4313
1114	0	-60.5543	-125.23	914.371				-72.8682	2.39873	542.838	-123.328	72.6837	149.899	-178.777	204.55	94.6193	402.613	-60.6214	860.648	386.379	-33.9945	1078.71	311.527	-68.3519	506.886	285.247	-188.905	97.3941	318.832	-86.3118	43.4226
1115	0	-61.318	-120.031	912.801				-71.2811	7.17445	541.344	-122.555	77.9054	149.525	-176.764	211.568	93.7999	401.726	-57.9712	860.29	385.676	-31.7547	1078.39	311.033	-66.1726	506.346	285.089	-188.755	97.5096	318.896	-86.3023	43.3894
1116	0	-62.4721	-115.577	911.467				-69.9522	10.795	539.855	-121.323	84.648	148.187	-174.585	217.819	92.5653	400.953	-55.261	859.963	384.714	-29.0302	1077.95	310.519	-63.7786	505.785	284.902	-188.572	97.5887	318.872	-86.2568	43.3597
1117	0	-63.5839	-111.394	909.935				-68.5013	13.9082	538.024	-119.948	90.1371	146.932	-172.19	223.697	91.2963	399.918	-52.5155	859.557	383.595	-25.9289	1077.46	309.897	-61.5053	505.302	284.767	-188.375	97.6547	318.857	-86.2536	43.3351
1118	0	-64.6027	-106.979	908.067				-66.6788	17.3413	536.017	-118.36	95.2388	145.565	-169.242	229.693	89.5591	398.828	-49.8224	859.112	382.576	-23.1775	1077.04	309.171	-59.1176	504.76	284.556	-188.11	97.6185	318.89	-86.2147	43.3222
1119	0	-65.8352	-103.049	906.803				-65.048	20.4578	533.748	-116.366	100.504	143.83	-165.959	235.428	87.2648	397.954	-47.0373	858.64	381.342	-20.2011	1076.53	308.554	-56.4452	504.165	284.461	-187.922	97.7949	318.933	-86.2599	43.4219
1120	0	-67.062	-99.0278	904.772				-63.2035	22.9715	531.471	-114.411	104.703	141.891	-161.805	241.275	84.5205	396.852	-44.3218	858.207	380.137	-17.0285	1075.99	307.833	-53.9249	503.64	284.266	-187.673	97.8296	318.918	-86.188	43.3651
1121	0	-68.2346	-95.1209	902.83				-61.4362	25.4732	528.993	-112.025	108.266	139.961	-158.4	245.206	81.3979	395.871	-41.5406	857.659	378.843	-14.2405	1075.24	306.983	-51.4078	502.921	284.202	-187.451	98.0484	318.819	-86.1351	43.2687
1122	0	-69.5186	-91.3734	900.882				-59.7169	27.9176	526.38	-109.508	111.493	137.558	-154.507	248.06	78.0306	394.653	-38.7492	857.2	377.529	-11.2246	1074.66	306.185	-48.6829	502.244	284.107	-187.192	98.2174	318.857	-86.0525	43.2354
1123	0	-71.33	-88.939	899.589				-58.0357	30.1665	523.786	-106.748	114.214	134.97	-150.138	250.291	74.0211	393.332	-35.9231	856.618	376.304	-8.1439	1074.1	305.359	-46.0539	501.54	283.991	-186.986	98.3505	318.729	-85.923	43.1423
1124	0	-72.1322	-84.0361	897.233				-56.5056	32.5956	521.039	-103.76	116.387	131.989	-145.428	251.855	69.423	392.303	-33.0984	856.157	374.745	-4.95363	1073.5	304.635	-43.3762	500.834	283.858	-186.735	98.5091	318.73	-85.8885	43.0827
1125	0	-73.0665	-79.2264	895.508				-55.3435	35.4507	518.181	-100.574	117.554	128.992	-140.268	252.689	64.2191	390.985	-30.2642	855.68	373.174	-1.51832	1072.81	303.871	-40.636	500.149	283.73	-186.455	98.688	318.695	-85.8194	43.0056
1126	0	-74.3164	-74.5928	893.545				-52.5705	35.4969	515.354	-97.2205	117.819	125.86	-134.805	252.591	58.631	389.728	-27.5882	855.158	371.759	1.79382	1072.16	303.115	-37.917	499.485	283.596	-186.241	98.8047	318.74	-85.7653	42.9499
1127	0	-75.5459	-70.03	891.708				-51.7443	38.315	512.339	-93.6597	117.868	122.354	-129.04	251.691	52.5537	388.388	-24.6215	854.602	370.2	4.78906	1071.33	302.416	-35.248	498.765	283.436	-186.056	98.9505	318.663	-85.6642	42.875
1128	0	-76.906	-65.3278	889.747				-50.2511	40.2303	509.29	-89.9134	117.292	118.514	-122.626	250.809	46.1338	387.109	-21.8289	854.123	368.549	8.24904	1070.67	301.692	-32.5207	498.097	283.323	-185.838	99.1173	318.639	-85.6123	42.7768
1129	0	-78.5788	-61.2021	887.764				-48.748	41.8178	506.118	-86.1838	115.854	114.673	-116.403	248.427	39.5946	385.633	-18.9325	853.607	366.984	11.5382	1069.95	300.927	-29.9419	497.314	283.198	-185.649	99.2499	318.741	-85.6096	42.7762
1130	0	-79.9509	-56.2345	885.565				-47.2362	43.2153	502.825	-82.3912	113.952	110.401	-110.022	245.347	32.9393	384.282	-15.9748	853.029	365.366	15.0595	1069.09	300.073	-27.2904	496.556	283.042	-185.458	99.449	318.787	-85.5784	42.7395
1131	0	-81.1715	-50.6278	883.147				-45.752	44.087	499.42	-78.6789	111.124	106.215	-104.11	242.005	28.916	382.77	-12.9772	852.477	363.709	18.3604	1068.37	299.103	-24.707	495.755	282.886	-185.241	99.5011	318.715	-85.4981	42.6431
1132	0	-82.628	-45.4673	880.847				-44.2442	44.6339	496.031	-73.5736	107.214	103.277	-100.02	240.418	30.3261	381.218	-9.98431	851.931	361.859	21.9961	1067.44	298.045	-22.1812	494.845	282.849	-185.168	99.7837	319.089	-85.7397	42.5769
1133	0	-84.1552	-40.4857	878.575				-42.419	45.1643	492.615	-69.8177	106.134	100.808	-96.3775	240.689	31.6429	379.695	-6.89589	851.33	360.158	25.6351	1066.64	297.066	-19.6037	494.059	282.738	-185.041	99.9681	319.159	-85.673	42.5464
1134	0	-85.7124	-35.3204	876.253				-40.4457	45.1384	489.262	-67.1767	107.591	99.7212	-93.0602	241.571	32.6419	377.932	-3.75122	850.753	358.109	29.2381	1065.76	296.025	-16.8332	492.941	282.619	-184.826	100.162	319.281	-85.7091	42.485
1135	0	-87.3997	-30.0644	874.017				-38.2622	45.0356	486.2	-63.2203	111.549	99.1892	-91.8539	241.995	33.1984	376.065	-0.51478	850.191	356.234	32.5876	1064.9	294.726	-13.7973	492.2	282.503	-184.663	100.481	319.513	-85.6613	42.5104
1136	0	-89.0675	-24.8103	872.101				-35.8396	45.6064	484.034	-59.6143	111.398	99.6604	-91.4187	242.165	33.4952	374.259	2.79831	849.708	354.149	36.4664	1064.16	296.247	-10.3664	491.784	282.426	-184.5	100.86	319.963	-85.4518	42.7206
1137	0	-90.8966	-20.0406	870.682				-34.8447	48.3459	483.58	-56.6582	112.109	100.214	-90.4007	242.53	33.9267	372.353	6.17766	849.165	351.9	40.0431	1063.58	295.296	-7.46224	491.132	282.307	-184.322	101.273	319.949	-85.342	42.5758
1138	0	-92.5096	-15.5109	869.641				-34.8673	53.4557	484.199	-54.7675	113.892	100.397	-89.6866	242.848	34.1473	370.576	9.56804	848.738	349.56	43.5423	1063.12	293.663	-4.75981	490.528	282.129	-184.026	101.634	319.985	-85.2215	42.443
1139	0	-94.3173	-11.8435	869.123				-35.4851	58.3885	484.625	-53.6084	115.301	100.166	-89.6024	242.992	34.169	368.67	12.9195	848.296	347.097	47.2394	1062.88	292.335	-1.93519	490.074	282.113	-183.824	102.303	319.451	-84.6606	42.2809
1140	0	-96.2775	-8.47294	869.172				-36.4165	63.0865	485.028	-53.1996	115.834	99.8676	-89.5802	243.086	34.075	366.788	16.2166	847.961	344.512	50.6219	1062.83	290.969	0.743438	489.866	281.9	-183.626	102.851	319.442	-84.5583	42.2426
1141	0	-98.1489	-5.2505	869.802				-37.9622	67.3163	485.619	-53.215	116.417	99.9963	-89.4497	243.149	33.9833	365.008	19.6755	847.65	341.573	54.5543	1062.8	289.223	3.09983	489.378	281.587	-183.368	103.434	319.427	-84.4712	42.2062
1142	0	-100.021	-2.44305	870.855				-40.0087	70.7588	486.33	-53.5112	116.965	99.9508	-89.7027	243.278	33.9004	363.025	22.9554	847.466	338.597	58.4597	1062.84	287.772	5.43428	489.453	281.457	-183.074	104.231	319.409	-84.4017	42.1709
1143	0	-101.996	0.231741	872.138				-42.0339	73.2355	486.773	-54.0094	116.984	99.8023	-89.8108	243.297	33.8208	360.823	26.1399	847.302	335.992	62.1307	1063	286.839	7.56453	489.591	281.331	-182.809	104.959	319.428	-84.3191	42.1345
1144	0	-104.022	3.07497	873.199				-43.9219	74.6808	487.078	-54.479	117.175	99.7759	-89.782	243.303	33.6846	358.634	29.1826	847.295	333.317	66.0126	1062.98	284.981	9.14791	489.737	281.128	-182.369	105.792	319.425	-84.1983	42.0699
1145	0	-106.252	6.49594	874.147				-45.6561	75.8112	487.348	-54.7496	117.474	99.7252	-89.9531	243.421	33.6889	356.379	31.9732	847.358	330.925	70.1559	1062.9	283.542	10.6066	490.054	281.142	-182.001	106.878	319.476	-84.0242	41.9574
1146	0	-108.602	9.78436	875.086				-47.2409	76.5692	487.55	-54.9065	117.461	99.7233	-89.8724	243.456	33.5774	354.297	34.5114	847.617	328.586	74.5799	1062.79	284.744	12.0035	490.229	281.052	-181.486	108.045	319.57	-83.9111	41.9419
1147	0	-110.908	12.9421	876.158				-48.5394	77.4178	487.756	-55.019	117.549	99.6997	-89.8508	243.449	33.5584	352.09	36.9346	848.12	326.297	78.7059	1063.05	284.262	13.4945	491.4	280.966	-181.021	109.249	319.669	-83.7715	41.925
1148	0	-113.168	16.014	877.108				-48.6996	77.7335	488.398	-55.0623	117.542	99.7568	-89.874	243.411	33.6228	350.063	39.2998	848.929	324.167	82.9758	1063.42	283.121	14.625	492.325	280.983	-180.416	110.642	319.783	-83.5496	41.8201
1149	0	-115.494	19.1906	877.897				-49.7533	79.2926	488.465	-55.0954	117.544	99.7719	-89.9625	243.421	33.6683	348.061	41.7572	849.896	321.975	87.0512	1063.89	282.2	16.8078	493.43	281.124	-179.587	112.032	319.967	-83.4078	41.8465
1150	0	-117.794	22.7913	878.437				-50.6451	81.0299	488.496	-55.2327	117.56	99.7326	-89.8318	243.469	33.6187	346.24	44.2027	851.063	319.846	91.2038	1064.41	281.136	18.7546	494.366	281.351	-178.802	113.683	320.201	-83.2346	41.8985
1151	0	-120.015	26.5996	878.899				-51.7944	82.8808	488.567	-55.3238	117.695	99.6562	-89.9982	243.498	33.6832	344.56	46.6924	852.241	317.718	95.215	1064.98	280.507	22.0444	495.363	281.548	-177.921	115.353	320.354	-82.9185	41.9103
1152	0	-122.175	30.5542	879.2				-52.8806	84.9043	488.642	-55.3041	117.8	99.6195	-89.9942	243.492	33.6838	342.764	49.4106	853.367	315.371	98.8223	1065.69	280.055	25.0697	496.218	281.877	-176.841	117.186	320.495	-82.5822	41.9423
1153	0	-124.283	34.2782	879.439				-53.9534	87.0385	488.821	-55.2069	117.914	99.5403	-89.8334	243.515	33.6507	341.083	52.3681	854.356	313.209	102.46	1066.49	279.568	28.4194	497	282.17	-175.657	119.149	320.702	-82.1545	41.9697
1154	0	-126.309	38.158	879.512				-54.8077	89.2507	488.906	-54.9738	118.149	99.548	-89.9208	243.531	33.7458	339.389	55.5499	855.198	310.919	105.899	1067.2	279.003	32.3301	497.646	282.415	-174.193	121.415	320.878	-81.7976	42.0852
1155	0	-128.276	42.2361	879.419				-55.4825	91.3495	488.789	-54.6446	118.511	99.4879	-89.897	243.57	33.7624	337.742	58.8452	855.904	308.582	109.483	1067.82	278.651	36.9618	498.259	282.691	-172.336	123.907	321.159	-81.4738	42.3519
1156	0	-130.039	46.1516	879.403				-56.0519	93.9907	488.664	-54.2745	118.457	99.2631	-89.8078	243.602	33.863	336.156	62.3098	856.51	306.212	112.912	1068.28	278.118	42.6707	498.783	282.557	-170.011	126.756	321.342	-80.9697	42.6137
1157	0	-131.73	50.3218	879.207				-56.6268	96.3655	488.534	-53.7442	119.517	99.2263	-89.7366	243.628	33.9152	334.529	65.8737	857.026	303.951	115.909	1068.81	277.837	49.6387	499.355	282.423	-167.378	130.174	321.448	-80.5683	43.1135
1158	0	-133.147	54.4393	878.995				-57.2051	98.6388	488.307	-53.3264	120.063	99.0402	-89.6602	243.695	33.946	332.954	69.4665	857.582	301.865	118.542	1069.13	277.55	57.9211	499.909	282.091	-164.137	134.264	321.411	-80.0414	43.7729
1159	0	-134.683	58.5957	878.647				-57.9526	100.805	488.051	-52.9521	120.415	98.8896	-89.6377	243.744	33.9928	331.769	73.1698	858.043	299.982	120.667	1069.55	277.529	67.4172	500.489	281.366	-160.156	138.947	321.255	-79.549	44.7618
1160	0	-135.957	62.6169	878.037				-58.6491	102.67	487.775	-52.657	121.163	98.514	-89.6165	243.796	34.0155	330.535	76.7875	858.467	298.279	122.179	1069.8	277.823	77.8332	501.326	280.528	-155.174	144.16	320.97	-78.8432	45.8355
1161	0	-137.324	66.6558	877.697				-59.5923	104.353	487.642	-52.6318	121.173	98.4075	-89.5766	243.753	34.0452	329.328	80.3545	858.921	296.719	124.289	1069.96	278.261	89.2371	502.347	279.546	-149.34	149.853	320.36	-77.9154	48.0462
1162	0	-138.387	70.8565	877.354				-60.2304	106.235	487.474	-52.5366	121.398	98.0681	-89.6108	243.735	34.0436	328.124	83.7798	859.305	295.012	126.356	1070.01	278.95	101.385	503.591	278.374	-142.874	156.112	320.175	-77.2306	51.3385
1163	0	-139.264	75.1673	877.081				-59.8245	106.34	487.526	-52.5457	121.695	97.6647	-89.6061	243.765	34.0638	327.237	86.9192	859.764	293.17	128.741	1069.99	279.76	113.921	505.155	277.119	-135.797	163.142	319.077	-75.0807	55.4682
1164	0	-140.051	79.7865	876.962				-60.7554	106.891	486.981	-52.3213	122.018	97.3488	-89.5868	243.8	34.0815	326.484	89.9996	860.074	291.419	130.985	1069.85	280.395	126.467	506.877	275.627	-128.246	170.42	317.807	-72.3679	60.3429
1165	0	-141.102	83.7946	876.703				-61.6419	108.097	486.529	-52.2332	122.126	97.0323	-89.5598	243.817	34.1087	325.788	92.7916	860.41	289.937	132.347	1069.63	281.054	138.851	508.844	273.521	-119.944	177.835	316.223	-69.2163	65.902
1166	0	-142.023	87.6828	876.396				-62.3348	108.87	486.1	-52.345	122.077	96.8558	-89.5969	243.84	34.1093	325.153	95.432	860.697	288.768	133.629	1069.2	281.883	150.747	511.023	271.131	-111.183	185.023	314.343	-65.4539	71.578
1167	0	-143.057	91.2316	875.907				-62.746	109.683	485.748	-52.3031	122.144	96.7049	-89.6354	243.826	34.0747	324.559	97.8924	860.978	288.201	136.22	1069	282.554	162.101	513.418	268.584	-102.908	191.603	312.394	-60.3518	77.5132
1168	0	-144.049	94.1738	875.562				-63.5306	110.273	485.389	-52.4288	122.215	96.5629	-89.642	243.826	34.0631	323.941	100.248	861.18	287.174	136.515	1068.22	283.305	172.666	516.073	265.672	-94.8471	197.848	310.709	-52.6273	82.4989
1169	0	-145.058	97.2111	875.703				-64.3033	110.856	485.203	-52.6477	122.138	96.5361	-89.6465	243.822	34.0436	323.747	102.183	861.527	286.909	136.72	1067.67	283.849	182.496	518.932	263.15	-85.2485	202.177	308.602	-42.9635	87.4541
1170	0	-145.805	100.008	875.893				-65.1296	111.195	485.167	-52.8338	122.162	96.4523	-89.677	243.904	33.9921	323.537	104.036	861.986	286.707	138.111	1066.94	284.335	191.534	521.886	260.938	-74.2133	205.016	306.32	-31.3887	90.6391
1171	0	-146.597	102.12	875.708				-64.9403	110.134	485.355	-53.031	122.344	96.3692	-89.7171	243.824	33.9897	323.617	105.921	862.431	286.499	139.427	1066.54	285.193	199.842	525.106	259.066	-61.9855	206.038	303.774	-18.063	91.8491
1172	0	-147.383	103.654	875.773				-65.6743	110.038	485.232	-53.201	122.324	96.3403	-89.7592	243.82	33.9644	323.737	107.653	863.382	286.289	141.372	1065.98	285.717	208.044	528.277	257.458	-48.7128	205.527	301.609	-3.27866	91.6636
1173	0	-148.141	104.991	875.885				-66.2897	111.063	485.501	-53.3632	122.434	96.3138	-89.7959	243.845	33.9417	323.804	109.307	864.548	286.111	142.724	1065.87	286.204	215.803	531.287	256.084	-34.7583	203.656	299.835	13.1793	90.3785
1174	0	-148.648	106.021	875.772				-67.1827	112.849	485.775	-53.4201	122.378	96.3169	-89.8291	243.812	33.9273	323.712	110.741	865.984	286.025	144.227	1065.76	286.654	223.062	534.107	254.98	-19.6209	199.967	298.624	31.5552	87.9779
1175	0	-149.27	106.871	875.998				-67.8091	113.834	485.757	-53.514	122.457	96.347	-89.8445	243.818	33.9417	323.555	112.01	867.56	285.918	146.269	1065.74	287.101	229.642	536.713	254.459	-3.41768	194.973	298.048	51.2926	84.8347
1176	0	-149.787	107.736	876.225				-68.2277	114.777	485.824	-53.501	122.531	96.3685	-89.8438	243.834	33.9309	323.434	113.156	869.139	285.785	148.62	1065.78	287.38	235.649	539.056	254.378	13.5539	189.036	298.101	72.525	80.952
1177	0	-150.166	108.765	876.331				-68.4308	115.365	485.856	-53.3976	122.536	96.3853	-89.8563	243.825	33.952	323.232	114.225	870.622	285.553	151.446	1065.7	287.51	241.001	541.042	255.076	31.3727	182.113	298.757	94.9415	76.6413
1178	0	-150.421	109.945	876.352				-68.3255	116.135	485.905	-53.1779	122.135	96.4306	-89.8183	243.92	33.8971	323.073	115.479	871.799	285.069	153.203	1065.9	287.763	245.608	542.731	256.308	49.992	174.505	299.934	118.422	72.1783
1179	0	-150.556	111.642	876.501				-68.1978	116.88	485.872	-53.1639	122.504	96.3706	-89.7737	243.777	33.9877	322.867	116.875	872.602	286.127	155.458	1066.08	287.191	249.903	543.815	258.22	69.2895	166.516	301.77	142.899	67.603
1180	0	-150.075	112.966	876.484				-67.9948	117.802	485.863	-53.0978	122.302	96.389	-89.7795	243.776	34.023	322.766	118.485	873.197	286.326	157.758	1066.02	287.597	252.974	544.877	260.814	89.1526	158.625	303.853	168.105	63.5233
1181	0	-149.132	113.895	876.309				-67.5754	118.495	485.855	-52.8873	122.516	96.3566	-89.7351	243.789	34.0583	322.801	120.11	873.428	286.948	160.782	1065.87	287.582	255.82	545.408	263.903	109.311	151.008	306.238	193.415	59.9657
1182	0	-148.238	114.992	876.148	-148.505	115.444	876.139	-67.3198	119.397	485.814	-52.7549	122.702	96.3217	-89.7474	243.757	34.0594	322.905	121.95	873.466	287.743	163.436	1065.75	287.101	258.498	545.645	267.443	129.583	143.789	308.873	218.678	57.2432
1183	0	-147.804	116.955	876.125				-66.8847	120.337	485.837	-52.61	122.801	96.2513	-89.7356	243.793	34.0834	323.169	123.881	873.36	288.516	165.701	1065.5	285.947	261.309	545.279	271.118	149.477	137.404	311.797	243.462	55.4021
1184	0	-147.739	120.001	876.162				-66.3457	121.362	485.779	-52.4942	122.856	96.254	-89.7072	243.838	34.0954	323.669	125.969	872.995	289.385	168.432	1065.03	285.728	263.285	544.866	275.111	169.076	131.405	314.79	267.344	54.4239
1185	0	-147.224	123.5	875.836				-65.7751	122.161	485.724	-52.2987	123.006	96.2308	-89.7371	243.788	34.1163	324.345	128.143	872.588	290.84	171.66	1064.71	284.623	265.75	543.985	278.827	187.888	126.399	317.364	290.417	54.2028
1186	0	-146.455	126.748	875.752				-65.1859	122.978	485.577	-52.1881	122.968	96.2345	-89.7393	243.735	34.1159	325.217	130.605	872	291.825	173.193	1064.32	284.026	267.714	542.914	282.468	205.386	122.061	320.543	311.308	54.7086
1187	0	-145.475	129.762	875.597				-64.4176	123.931	485.696	-52.0397	123.032	96.1969	-89.718	243.815	34.1235	326.136	133.362	871.324	292.992	175.569	1063.79	283.632	269.404	541.709	285.717	221.463	118.342	324.027	329.724	55.4939
1188	0	-144.328	132.776	875.726				-63.0524	123.999	485.622	-51.8493	123.105	96.1908	-89.6951	243.823	34.123	327.351	136.245	870.737	294.549	178.137	1063.3	283.587	270.893	540.525	288.561	235.595	115.313	326.605	346.176	56.0818
1189	0	-142.888	135.315	875.663				-62.1374	124.639	485.691	-51.639	123.178	96.2287	-89.6839	243.819	34.1426	328.691	139.402	869.944	296.155	180.579	1062.85	283.606	272.362	539.383	291.032	247.767	112.739	328.497	360.197	56.392
1190	0	-141.165	137.148	875.76				-61.2458	126.114	485.702	-51.4071	123.231	96.29	-89.6982	243.784	34.1625	330.225	142.774	869.243	297.226	183.073	1062.31	283.899	273.792	538.227	292.986	257.774	110.676	330.421	371.295	56.424
1191	0	-139.221	138.65	876				-60.3571	127.564	485.959	-51.1606	123.02	96.5278	-89.7011	243.759	34.1589	331.715	146.367	868.439	299.303	186.59	1061.81	284.055	275.38	536.965	294.204	265.898	109.64	332.051	378.908	56.7095
1192	0	-136.352	138.621	876.523				-59.4388	129.113	486.152	-50.8828	123.179	96.666	-89.7274	243.819	34.194	333.062	149.964	867.407	300.991	190.177	1061.38	284.295	276.902	535.607	294.874	270.881	108.532	333.465	383.187	56.383
1193	0	-134.733	140.158	877.032				-58.9018	131.346	486.442	-50.7486	123.28	96.6487	-89.7143	243.782	34.2067	334.351	153.817	866.045	302.806	194.306	1060.99	284.564	278.139	534.275	295.124	272.469	107.25	334.32	383.72	54.5195
1194	0	-133.057	141.585	877.505				-58.124	133.274	486.77	-50.5138	123.23	96.9473	-89.6948	243.745	34.1748	335.579	157.6	864.6	304.639	198.446	1060.66	284.761	279.1	532.757	295.075	271.223	105.956	335.018	384.003	51.9869
1195	0	-131.177	142.716	878.26				-57.3487	135.54	487.211	-50.2212	122.979	97.1234	-89.6921	243.706	34.2212	336.87	161.571	862.986	305.92	207.006	1060.48	285.259	279.676	531.406	294.695	270.243	105.037	334.766	384.284	50.9288
1196	0	-129.497	143.561	878.951				-56.2327	137.434	487.679	-50.1651	123.548	97.341	-89.6585	243.761	34.2098	338.459	165.835	861.448	308.308	210.94	1060.31	285.825	280.262	530.191	294.663	271.899	104.698	334.228	384.675	50.8119
1197	0	-127.942	144.748	879.947				-54.6998	138.888	488.226	-49.8923	123.585	97.6643	-89.6507	243.717	34.2638	340.49	170.338	860.178	310.91	214.875	1060.45	286.409	280.823	529.664	295.015	273.465	104.526	334.004	385.193	50.0805
1198	0	-126.031	146.522	880.283				-52.8313	139.91	488.619	-49.6606	123.451	98.1489	-89.6111	243.764	34.2794	342.535	175.111	859.463	313.389	219.228	1060.41	287.268	281.788	529.883	295.511	273.941	104.547	334.261	385.421	49.5404
1199	0	-125.173	150.941	881.279				-51.0426	141.596	489.131	-49.2911	123.81	98.4707	-89.5579	243.712	34.3038	344.171	179.942	859.618	315.988	223.596	1060.77	287.787	283.647	530.462	295.981	274.295	104.597	334.404	385.471	49.3375
1200	0	-123.34	153.005	882.295				-49.5312	143.689	489.563	-49.2732	123.765	98.8748	-89.5162	243.66	34.3545	345.646	184.808	860.605	318.689	227.985	1061.26	288.594	286.147	530.853	296.313	274.817	104.382	334.165	385.729	49.1109
1201	0	-120.939	154.073	883.171				-49.081	147.32	489.884	-48.9339	123.926	99.2714	-89.4949	243.662	34.4044	347.154	188.809	862.453	321.498	232.357	1061.94	289.591	288.571	530.819	296.609	275.184	104.125	333.923	385.971	48.8187
1202	0	-118.64	155.471	883.852				-47.7566	149.35	490.269	-49.001	123.559	99.9143	-89.4545	243.755	34.4192	348.764	192.548	863.961	323.879	236.533	1062.63	290.714	290.387	530.424	296.941	275.435	103.952	334.016	385.989	48.5691
1203	0	-116.328	157.042	884.383				-46.138	151.499	490.718	-48.6063	123.781	100.335	-89.4146	243.717	34.4307	350.872	196.36	865.126	326.429	240.585	1062.97	291.788	292.318	529.999	297.271	275.763	103.902	334.033	386.06	48.3009
1204	0	-113.863	158.706	885.01				-44.6789	153.888	491.265	-48.5863	123.58	100.879	-89.4053	243.696	34.4788	353.028	200.639	865.653	328.753	244.334	1063.65	293.102	294.432	529.857	297.545	276.156	103.692	333.972	386.156	48.3152
1205	0	-111.236	160.679	885.497				-42.975	155.303	491.565	-48.3416	123.791	101.259	-89.3532	243.662	34.5313	355.473	205.337	865.711	331.362	248.057	1064.08	294.254	296.74	529.775	297.842	276.478	103.465	333.772	386.393	48.2063
1206	0	-108.559	162.67	885.649				-41.7248	157.558	492.007	-48.1157	123.954	101.768	-89.4065	243.714	34.7056	358.09	209.928	865.361	333.672	251.683	1064.58	295.432	299.097	529.585	298.01	276.722	103.214	333.784	386.428	48.4237
1207	0	-105.883	164.669	885.998				-40.0837	159.366	492.284	-47.7982	124.24	102.086	-89.3619	243.793	34.7605	360.755	214.168	865.015	336.085	255.251	1064.96	296.675	301.455	529.386	298.181	277	103.023	333.752	386.56	48.405
1208	0	-103.328	166.73	886.463				-38.6488	161.275	492.631	-47.5294	124.632	102.399	-89.2628	243.782	34.7765	363.262	218.026	864.937	338.686	258.888	1065.33	297.904	303.89	529.115	298.357	277.308	102.861	333.657	386.687	48.3414
1209	0	-100.712	168.833	886.851				-37.1098	163.03	492.884	-47.302	124.671	102.847	-89.2177	243.76	34.8596	365.671	221.758	865.213	341.054	262.681	1065.67	298.98	306.386	528.89	298.553	277.575	102.723	333.539	386.751	48.2253
1210	0	-97.9126	171.221	886.98				-35.656	164.773	493.175	-47.234	124.518	103.433	-89.1728	243.788	34.8416	368.017	225.411	865.587	343.469	266.662	1065.92	300.267	308.833	528.716	298.749	277.848	102.52	333.509	386.858	48.184
1211	0	-95.4131	173.24	887.231				-34.3193	166.553	493.445	-46.8351	124.819	103.811	-89.1156	243.739	34.9064	370.337	228.841	865.716	345.814	271.22	1066.26	301.398	311.231	528.5	298.924	278.08	102.371	333.433	386.962	48.1107
1212	0	-92.8167	175.507	887.515				-32.9865	168.022	493.696	-46.3556	125.172	104.157	-89.086	243.771	34.9356	372.612	232.126	865.619	348.078	276.723	1066.5	302.443	313.548	528.222	299.049	278.333	102.214	333.324	387.113	47.99
1213	0	-90.6898	176.981	888.151				-31.7983	169.701	494.091	-46.1125	125.375	104.594	-89.0338	243.755	34.9433	374.831	235.198	865.244	351.207	276.289	1065.8	303.701	315.644	527.922	299.13	278.599	102.065	333.277	387.222	47.9006
1214	0	-88.1202	179.118	888.496				-30.6141	171.416	494.388	-45.873	125.653	104.996	-89.0392	243.702	34.9622	377.036	238.075	864.629	353.993	276.133	1065.7	304.803	317.681	527.589	299.186	278.84	101.945	333.222	387.274	47.8937
1215	0	-85.7645	181.205	888.892				-29.5054	173.17	494.772	-45.5788	125.998	105.405	-89.1387	243.567	34.9674	379.158	240.628	864.032	356.602	277.536	1065.76	306.025	319.583	527.167	299.204	279.035	101.794	333.177	387.359	47.8533
1216	0	-83.5807	183.171	889.383				-28.4475	174.897	495.261	-45.1146	126.082	105.813	-89.2945	243.339	34.9866	381.112	242.985	863.405	359.158	280.129	1065.89	307.689	321.205	526.841	299.063	279.303	101.674	333.132	387.412	47.8331
1217	0	-81.3963	185.171	890				-27.5127	176.739	495.759	-44.3742	126.42	106.338	-89.4468	243.099	34.9439	382.988	245.232	862.742	361.591	282.936	1065.84	309.202	322.594	526.369	298.995	279.468	101.591	333.065	387.488	47.8236
1218	0	-79.6352	186.441	890.935				-26.4071	178.597	496.316	-43.2214	127.004	106.947	-89.6528	242.412	34.6896	384.749	247.362	862.131	363.921	285.18	1065.68	309.888	323.881	525.92	298.948	279.693	101.505	333.198	387.328	47.8578
1219	0	-77.7397	188.39	891.6				-25.3516	180.303	496.887	-42.1234	127.481	107.456	-89.8206	241.96	34.7301	386.315	249.472	861.627	366.139	287.251	1065.74	308.945	325.144	525.523	298.853	279.864	101.409	333.237	387.358	47.8361
1220	0	-76.2278	189.592	892.564				-24.1488	182.172	497.332	-40.717	127.961	108.175	-89.9623	241.48	34.7834	387.856	251.38	861.169	368.793	289.904	1066.02	310.66	326.12	525.2	298.777	280.045	101.381	333.182	387.375	47.8939
1221	0	-74.52	190.994	893.392				-23.1009	184.184	497.887	-39.2311	128.733	108.867	-90.0977	241.055	34.8023	389.337	253.324	860.748	370.57	291.346	1066.08	312.293	326.914	524.859	298.731	280.178	101.291	332.856	387.602	47.8713
1222	0	-72.7422	192.399	894.203				-21.773	186.347	498.553	-37.5135	129.651	109.408	-90.1564	240.667	34.8151	390.872	255.108	860.615	372.709	293.56	1066.29	311.319	327.737	524.563	298.633	280.308	101.229	333.107	387.356	47.9026
1223	0	-71.0194	193.98	895.106				-20.5673	188.486	499.216	-35.6805	130.272	110.351	-90.1267	240.299	34.7388	392.293	256.915	860.703	374.691	295.975	1066.52	311.694	328.446	524.607	298.583	280.362	101.17	333.069	387.347	47.9502
1224	0	-69.6438	195.06	896.076				-19.4356	190.337	500.024	-33.7593	131.23	111.134	-90.0396	239.764	34.7885	393.765	258.718	860.783	376.279	298.266	1066.5	312.968	328.845	524.429	298.486	280.435	101.079	333.032	387.355	48.0024
1225	0	-68.1782	196.007	897.207				-18.3064	192.23	500.837	-31.7256	132.325	111.862	-89.8212	239.377	34.7304	395.079	260.57	860.986	378.38	300.404	1066.96	313.748	329.121	524.349	298.476	280.496	101.038	333.021	387.313	48.0352
1226	0	-66.8985	196.753	898.146				-17.4039	194.687	501.799	-29.3868	133.613	112.672	-89.6007	239.022	34.746	396.393	262.405	861.192	380.294	302.381	1067.33	314.551	329.259	524.412	298.421	280.463	100.992	333.049	387.238	48.1238
1227	0	-65.6188	197.819	899.256				-16.3903	196.999	502.736	-27.3512	134.533	113.654	-89.3543	238.645	34.7712	397.615	264.189	861.567	381.876	304.33	1067.68	315.656	329.354	524.369	298.405	280.443	100.93	333.074	387.183	48.193
1228	0	-64.1647	198.497	900.382				-16.7363	200.042	503.392	-25.0145	136.227	114.413	-89.0445	238.474	34.7625	398.859	266.052	861.903	383.107	306.447	1067.86	316.945	329.327	524.425	298.393	280.395	100.878	333.093	387.166	48.2563
1229	0	-62.7723	199.467	901.374				-15.931	202.343	504.437	-22.7259	137.88	115.287	-88.7527	238.285	34.7291	399.912	268.011	862.213	384.766	308.366	1068.29	318.458	329.189	524.512	298.315	280.407	100.844	333.116	387.038	48.3325
1230	0	-61.4324	200.277	902.528				-15.0999	204.422	505.419	-20.3736	139.407	116.137	-88.4528	238.226	34.7215	400.98	269.755	862.531	386.24	310.143	1068.93	318.335	329.162	524.424	298.226	280.4	100.762	333.159	386.972	48.4173
1231	0	-60.3906	200.429	903.821				-14.0035	205.592	506.307	-18.1493	141.704	116.787	-88.1312	238.257	34.7781	402.016	271.595	862.845	387.623	312.001	1069.41	317.151	328.74	524.395	298.115	280.364	100.705	333.198	386.878	48.5504
1232	0	-58.9929	200.868	904.833				-14.0059	209.196	507.364	-16.0913	144.041	117.541	-87.9908	238.915	34.7195	403.08	273.447	863.07	388.675	314.126	1069.93	317.829	328.54	524.419	297.985	280.408	100.628	333.216	386.758	48.6375
1233	0	-57.7691	201.665	905.951				-13.1574	211.392	508.426	-14.3863	146.801	118.213	-88.0866	239.97	34.7594	404.055	275.353	863.284	389.432	316.219	1070.37	318.428	328.439	524.366	297.84	280.371	100.574	333.19	386.704	48.7734
1234	0	-56.7632	201.45	907.144				-12.4819	213.483	509.271	-13.0089	149.653	118.891	-88.7379	241.156	34.8036	405.113	277.289	863.594	390.073	318.503	1070.68	318.984	328.309	524.366	297.715	280.396	100.505	333.057	386.705	48.8804
1235	0	-55.7125	201.64	908.19				-11.9268	215.596	510.192	-12.0006	153.56	119.399	-89.2842	243.387	34.9922	406.167	279.314	863.926	391.095	320.573	1071.05	319.673	328.404	524.41	297.636	280.344	100.454	333.118	386.597	49.0731
1236	0	-54.3248	202.277	908.882				-11.4585	217.914	511.015	-11.5945	157.93	119.738	-89.8296	247.24	34.9888	407.039	281.236	864.176	392.35	322.403	1071.4	320.066	328.438	524.354	297.573	280.321	100.364	333.16	386.532	49.1654
1237	0	-52.8037	203.667	909.654				-11.1788	220.171	511.856	-11.6765	162.814	120.12	-90.58	252.236	34.7614	408.279	283.448	864.624	393.336	324.441	1071.78	320.595	328.504	524.372	297.518	280.32	100.285	333.156	386.469	49.251
1238	0	-51.8982	203.554	910.562				-11.0518	222.477	512.575	-12.3153	168.415	120.334	-91.3781	258.11	34.6914	409.041	285.577	864.921	394.595	326.526	1072.31	321.335	328.65	524.391	297.535	280.35	100.185	333.165	386.403	49.3065
1239	0	-50.7628	204.119	911.176				-10.9879	224.995	513.406	-13.672	174.521	120.505	-92.196	265.151	34.4157	409.214	287.828	865.058	396.261	328.178	1072.91	321.941	328.917	524.304	297.527	280.365	100.088	333.165	386.379	49.3589
1240	0	-49.642	204.588	911.776				-10.8668	227.582	514.016	-15.5	181.011	120.647	-92.9352	273.418	34.0692	409.952	290.174	865.144	396.717	330.902	1073.14	322.746	329.294	524.289	297.566	280.424	100.009	333.012	386.595	49.4023
1241	0	-48.529	205.143	912.454				-11.0293	230.23	514.917	-17.8931	187.898	120.805	-93.5224	282.717	33.5371	410.877	292.411	865.372	397.075	333.556	1073.42	323.321	329.697	524.139	297.599	280.466	99.9099	333.088	386.576	49.443
1242	0	-47.4981	205.541	912.944				-11.0352	232.737	515.977	-20.8926	195.681	120.829	-94.1851	292.739	33.6603	411.643	294.885	865.518	398.579	335.335	1073.96	324.206	330.252	524.084	297.669	280.519	99.8561	333.204	386.373	49.3111
1243	0	-46.4458	206.197	913.383				-12.5098	238.423	516.838	-24.1509	203.718	121.028	-94.8409	303.446	33.8356	412.53	297.166	865.776	398.965	337.711	1074.03	324.811	330.857	523.931	297.703	280.573	99.7736	333.06	386.575	49.3228
1244	0	-45.5408	206.516	913.934				-13.3431	242.676	517.589	-27.6052	212.135	121.355	-95.2529	314.62	34.2572	413.261	299.584	865.965	399.923	340.059	1074.44	325.497	331.581	523.821	297.72	280.634	99.6901	333.138	386.563	49.352
1245	0	-44.7142	207.117	914.252				-14.2938	247.326	518.56	-31.2883	221.029	121.608	-95.8048	326.183	34.9263	414.035	302.029	866.072	400.485	342.363	1074.69	326.011	332.458	523.649	297.775	280.718	99.6592	333.132	386.547	49.3031
1246	0	-43.6718	207.878	914.824				-15.2441	252.296	519.59	-34.837	229.958	122.29	-96.3139	337.969	35.8269	414.71	304.492	866.138	400.571	344.808	1074.75	326.619	333.31	523.473	297.788	280.814	99.5591	333.165	386.546	49.3071
1247	0	-42.9498	208.401	915.185				-16.2031	257.501	520.719	-38.6434	238.513	123.108	-97.3539	349.148	36.9882	415.419	306.945	866.187	401.363	346.931	1075.03	327.075	334.342	523.319	297.791	280.868	99.5389	333.094	386.612	49.2399
1248	0	-42.1177	209.776	915.682				-17.2798	262.834	521.947	-41.9478	247.557	124.124	-98.6819	359.967	38.4935	416.194	309.37	866.152	401.691	349.052	1075.1	327.398	335.406	523.082	297.801	281.01	99.4841	333.151	386.596	49.2724
1249	0	-41.6332	210.377	916.185				-18.6408	268.901	523.04	-45.1637	256.786	125.18	-100.445	370.402	40.2804	416.726	311.839	866.063	402.202	351.208	1075.38	327.892	336.696	522.864	297.79	281.13	99.4357	333.161	386.601	49.268
1250	0	-41.0634	211.48	916.589				-19.8456	274.495	524.336	-48.1002	265.822	126.259	-102.652	380.402	42.3095	417.38	314.23	866.047	402.705	353.165	1075.36	328.136	337.867	522.582	297.791	281.23	99.4115	333.163	386.635	49.2975
1251	0	-40.4811	212.761	916.87				-21.1062	280.309	525.562	-50.8147	274.469	127.55	-105.242	390.053	44.5107	417.73	316.655	865.831	403.09	355.219	1075.41	328.348	339.07	522.341	297.767	281.342	99.3439	333.169	386.603	49.3208
1252	0	-39.8451	214.392	917.152				-22.4691	286.025	526.845	-53.3143	282.807	128.876	-108.181	399.142	46.8672	418.209	319.098	865.723	403.286	357.092	1075.21	328.517	340.31	522.145	297.767	281.459	99.3554	333.161	386.623	49.3111
1253	0	-39.2226	216.49	917.502				-23.737	291.868	528.122	-55.6862	291.347	130.127	-111.432	408.052	49.4541	418.564	321.433	865.599	403.77	358.653	1075.5	328.789	341.501	521.988	297.695	281.544	99.3192	333.163	386.657	49.3286
1254	0	-38.6817	218.5	917.68				-25.1631	297.41	529.544	-58.0016	299.845	131.447	-115.206	416.394	52.2132	418.917	323.75	865.498	404.183	360.546	1075.75	328.958	342.78	521.823	297.687	281.663	99.2788	333.157	386.665	49.3263
1255	0	-38.215	220.513	918.308				-26.4343	302.723	530.921	-60.2102	308.101	132.81	-118.778	425.055	55.0182	419.015	326.069	865.401	404.352	362.618	1075.99	329.146	344.244	521.473	297.659	281.739	99.2673	333.188	386.657	49.3123
1256	0	-37.9673	222.423	918.832				-27.7178	308.092	532.141	-62.7074	316.199	134.138	-122.377	433.934	57.7106	419.26	328.343	865.354	404.865	364.394	1076.29	329.262	345.424	521.291	297.633	281.827	99.2383	333.233	386.653	49.2683
1257	0	-37.7099	224.629	919.296				-28.9676	312.918	533.332	-64.6832	325.755	135.253	-125.827	442.757	60.9348	419.462	330.611	865.291	405.311	366.073	1076.43	329.543	346.985	521.061	297.627	281.924	99.2616	333.069	386.819	49.0098
1258	0	-37.5464	227.214	919.727				-30.1838	317.674	534.45	-66.94	334.3	136.577	-129.335	451.669	63.772	419.373	332.683	865.254	405.374	368.055	1076.63	329.573	348.256	520.918	297.561	282.006	99.2306	333.276	386.69	49.2403
1259	0	-37.3004	229.726	920.215				-31.3294	322.528	535.616	-69.2614	342.778	138.08	-132.492	460.831	66.4911	419.657	334.928	865.316	405.836	370.023	1076.94	329.544	349.658	520.69	297.542	282.108	99.2376	333.285	386.679	49.2012
1260	0	-37.1558	232.11	920.596				-32.457	327.175	536.731	-71.5846	351.375	139.502	-135.321	470.219	69.2687	419.735	336.961	865.423	405.868	371.808	1077.21	329.507	350.967	520.492	297.527	282.144	99.2675	333.269	386.725	49.1655
1261	0	-37.1262	234.93	920.875				-33.6296	332.023	537.774	-73.9715	359.864	140.881	-137.974	479.481	71.949	419.734	339.397	865.451	406.036	373.615	1077.69	329.553	352.32	520.289	297.492	282.22	99.2485	333.293	386.73	49.1237
1262	0	-37.1837	237.422	921.346				-34.8363	336.966	538.891	-76.3818	368.399	142.377	-140.528	488.446	74.3397	419.864	341.602	865.63	406.213	375.474	1078.13	329.567	353.709	520.066	297.452	282.339	99.2481	333.507	386.622	48.9293
1263	0	-37.3504	240.053	921.488				-36.2921	341.389	540.038	-78.5795	376.43	143.638	-142.537	497.718	76.6608	419.94	343.754	865.708	406.371	377.185	1078.42	329.495	355.113	519.809	297.418	282.409	99.2798	333.525	386.682	49.0073
1264	0	-37.5875	242.564	921.787				-37.4866	346.344	541.093	-81.1349	384.816	145.173	-144.61	506.571	78.8779	420	346.058	865.818	406.56	379.316	1078.89	329.586	356.63	519.602	297.344	282.545	99.245	333.423	386.816	49.0212
1265	0	-37.6434	245.503	921.922				-38.6672	351.518	542.15	-83.5271	392.885	146.555	-146.309	515.341	80.8662	419.873	348.396	865.988	406.533	380.979	1079.16	329.449	357.946	519.388	297.267	282.677	99.2697	333.413	386.93	48.8816
1266	0	-37.8784	248.373	922.207				-39.9878	356.604	543.167	-85.7936	400.61	147.904	-147.84	523.946	82.7054	419.693	350.68	866.026	406.46	382.791	1079.34	329.351	359.403	519.143	297.152	282.868	99.2197	333.486	386.948	48.8708
1267	0	-38.1581	251.384	922.412				-41.1451	361.975	544.121	-88.0239	408.138	149.19	-149.234	532.241	84.3942	419.503	353.073	866.042	406.364	384.873	1079.63	329.174	360.705	518.972	297.04	282.923	99.2928	333.486	387.004	48.7671
1268	0	-38.4742	254.318	922.654				-42.2752	366.929	544.962	-90.0816	415.432	150.433	-150.557	540.417	85.9093	419.35	355.494	866.013	406.417	386.757	1079.96	329.061	362.289	518.562	296.925	283.076	99.3041	333.474	387.048	48.7335
1269	0	-38.8582	257.535	922.825				-43.4234	371.947	545.788	-92.1077	421.84	151.413	-151.605	547.927	87.2893	419.144	357.884	866.028	406.309	388.815	1080.19	328.908	363.761	518.351	296.859	283.247	99.2492	333.54	387.086	48.6824
1270	0	-39.2949	260.535	922.947				-44.5157	376.958	546.494	-94.0514	429.104	152.528	-153.263	555.261	88.5805	418.918	360.184	865.941	405.977	390.823	1080.33	328.62	365.159	518.059	296.712	283.317	99.2992	333.836	386.748	48.5208
1271	0	-39.6908	263.926	923.116				-45.6044	381.981	547.235	-95.7248	435.843	153.462	-153.927	562.865	89.4731	418.669	362.597	865.963	405.76	392.809	1080.57	328.393	366.708	517.812	296.638	283.465	99.3102	333.872	386.748	48.4968
1272	0	-40.2566	267.084	923.211				-46.5817	386.776	547.641	-97.4192	442.242	154.251	-155.094	569.558	90.5234	418.335	365.011	865.884	405.598	394.653	1080.7	328.066	368.21	517.519	296.542	283.567	99.3796	333.869	386.809	48.4624
1273	0	-40.723	270.779	923.066				-47.5214	391.631	548.016	-98.8398	448.714	154.727	-155.557	576.43	91.144	418.029	367.32	865.885	405.385	396.491	1080.76	327.831	369.843	517.237	296.417	283.735	99.3945	333.876	386.856	48.4408
1274	0	-41.3545	274.253	922.916				-48.1595	396.35	548.277	-100.333	455.067	155.305	-156.33	582.708	91.5781	417.698	369.611	865.833	405.069	398.584	1080.89	327.434	371.372	516.905	296.316	283.852	99.4737	333.837	386.904	48.3765
1275	0	-41.9785	277.938	922.977				-48.9711	400.778	548.359	-101.482	460.654	155.551	-156.664	589.277	91.9543	417.328	371.973	865.718	404.717	400.459	1080.87	327.066	373.01	516.646	296.218	284.04	99.489	333.836	386.954	48.3121
1276	0	-42.6051	281.711	922.708				-49.6037	405.041	548.506	-102.664	466.837	155.903	-156.965	595.782	92.3115	416.803	374.125	865.669	404.383	402.543	1080.88	326.69	374.724	516.364	296.107	284.175	99.5189	333.942	386.917	48.2802
1277	0	-43.2988	285.574	922.455				-50.1231	409.215	548.361	-103.774	472.327	156.052	-157.218	601.554	92.3943	416.302	376.228	865.533	404.076	404.373	1080.88	326.28	376.49	516.033	295.983	284.392	99.5543	333.821	387.027	48.2035
1278	0	-43.9972	289.736	922.199				-50.5362	413.414	548.13	-104.593	477.579	156.116	-157.345	607.377	92.4182	415.772	378.484	865.411	403.662	406.147	1080.82	325.866	378.359	515.629	295.865	284.558	99.6101	333.806	387.125	48.0948
1279	0	-44.7854	293.371	921.864				-50.9497	417.383	547.736	-105.492	482.382	156.039	-157.135	612.722	91.8002	415.193	380.58	865.261	403.094	408.365	1080.73	325.434	380.223	515.36	295.757	284.775	99.6476	333.802	387.216	47.9908
1280	0	-45.6	297.329	921.391				-51.2204	420.707	547.276	-106.239	486.574	156.037	-157.099	617.856	91.3674	414.584	382.711	865.087	402.656	410.319	1080.56	324.964	382.163	515.05	295.662	285.016	99.699	333.79	387.299	47.9458
1281	0	-46.3666	300.886	920.82				-51.4192	424.186	546.759	-106.636	491.919	155.529	-156.902	622.719	90.6857	414.139	384.739	864.929	402.188	412.255	1080.58	324.504	384.154	514.748	295.535	285.173	99.7607	333.929	387.285	47.8754
1282	0	-47.1803	304.602	920.037				-51.2102	428.138	545.756	-106.994	496.279	155.089	-156.491	627.323	89.7486	413.533	386.845	864.671	401.838	413.916	1080.4	324.307	386.306	514.686	295.423	285.408	99.8491	333.775	387.475	47.7232
1283	0	-48.0044	308.374	919.302				-51.2114	431.365	544.848	-106.758	500.353	154.342	-155.816	631.751	88.629	412.992	388.821	864.544	401.084	416.123	1080.33	323.591	388.175	514.034	295.309	285.569	99.9342	333.985	387.485	47.7726
1284	0	-48.8573	312.157	918.359				-51.0996	434.293	543.816	-106.793	504.557	153.659	-155.054	635.976	87.1729	412.283	390.871	864.321	400.993	417.694	1080.22	324.288	390.027	513.482	295.184	285.738	100.018	333.879	387.719	47.5781
1285	0	-49.7205	315.762	917.301				-50.8747	437.245	542.628	-106.287	509.105	152.41	-154.088	639.742	85.58	411.662	392.809	864.136	400.42	419.763	1080.12	322.614	392.175	513.275	295.092	285.916	100.101	333.821	387.866	47.4957
1286	0	-50.6628	319.38	916.414				-50.6775	440.034	541.282	-105.835	512.16	151.747	-152.826	643.296	83.734	410.853	394.811	863.873	399.17	422.258	1079.88	323.67	394.068	512.798	294.967	286.027	100.169	333.811	387.923	47.4187
1287	0	-51.5224	322.861	915.151				-50.2479	442.691	539.906	-105.25	515.622	150.464	-151.283	646.636	81.6224	410.048	396.822	863.751	398.646	424.088	1079.65	324.089	395.868	512.319	294.888	286.217	100.248	333.802	388.02	47.3796
1288	0	-52.438	326.423	914.129				-49.9008	445.735	538.168	-104.363	518.445	149.204	-149.614	649.599	79.414	409.21	398.658	863.501	397.867	426.468	1079.45	322.956	397.857	512.154	294.824	286.379	100.33	333.794	388.078	47.3043
1289	0	-53.3571	329.91	912.759				-49.4534	447.593	536.933	-102.872	520.968	147.665	-147.492	652.383	77.0381	408.518	400.848	863.205	397.147	428.521	1079.41	322.482	399.815	511.821	294.692	286.502	100.385	333.781	388.145	47.2692
1290	0	-54.4132	333.582	911.601				-48.5567	449.799	534.922	-102.134	523.445	145.915	-145.203	654.974	74.3766	409.057	402.531	863.407	395.975	430.311	1079.35	321.944	401.687	511.483	294.612	286.646	100.498	333.817	388.193	47.2308
1291	0	-55.4288	337.011	910.36				-47.893	452.059	533.203	-100.31	525.541	144.04	-142.401	657.459	71.4702	408.362	404.503	863.254	395.005	432.566	1079.24	321.431	403.623	511.173	294.514	286.778	100.579	333.803	388.252	47.2007
1292	0	-56.2767	340.908	909.159				-47.1334	454.17	531.344	-98.7416	527.762	142.098	-139.59	659.229	68.545	407.799	406.481	863.265	393.805	434.508	1078.94	320.783	405.417	510.86	294.379	286.913	100.664	333.779	388.323	47.1438
1293	0	-57.3115	344.661	907.809				-46.3032	456.075	529.296	-96.9509	529.719	139.801	-136.569	660.763	65.4341	406.768	408.481	863.072	392.799	436.868	1078.83	320.094	407.429	510.452	294.268	287.036	100.742	333.783	388.368	47.118
1294	0	-58.3164	348.492	906.541				-45.4996	457.91	527.291	-94.7131	530.861	137.442	-133.652	661.354	62.0118	405.846	410.641	862.88	391.424	439.15	1078.6	319.415	409.241	510.16	294.197	287.129	100.807	333.807	388.35	47.0911
1295	0	-59.4512	352.465	905.075				-43.8716	458.712	524.86	-92.4627	531.871	135.073	-130.391	662.081	58.4264	404.771	412.772	862.704	390.179	441.284	1078.5	318.749	411.183	509.711	294.093	287.213	100.9	333.786	388.363	47.0979
1296	0	-60.5749	356.388	903.908				-43.0918	460.709	522.772	-90.0698	532.614	132.514	-126.714	662.213	54.7567	403.541	414.847	862.576	388.801	443.366	1078.31	318.047	413.139	509.301	293.989	287.312	100.968	333.828	388.371	47.0718
1297	0	-61.3179	360.896	902.028				-42.0705	462.505	520.486	-87.4834	532.863	129.85	-123.017	662.013	50.8769	402.283	417.11	862.449	387.203	445.597	1078.22	317.309	415.038	508.975	293.866	287.475	101.025	333.849	388.369	47.0603
1298	0	-62.4926	365.148	900.581				-40.8959	464.003	518.076	-84.6657	532.815	127.02	-119.01	661.416	46.8425	401.04	419.242	862.369	385.778	447.977	1077.99	316.6	417.112	508.537	293.791	287.577	101.123	333.834	388.422	47.024
1299	0	-63.7278	369.42	898.992				-39.6091	465.179	515.636	-81.7757	532.607	124.037	-114.82	660.273	42.5663	399.694	421.443	862.165	384.259	450.302	1077.86	315.825	419.053	508.139	293.727	287.725	101.213	333.847	388.442	47.016
1300	0	-64.822	373.357	897.102				-38.3278	466.607	513.074	-78.7538	532.014	121.005	-110.243	658.73	38.1853	398.388	423.799	862.019	382.621	452.616	1077.47	315.197	421.168	507.751	293.637	287.835	101.365	333.828	388.45	46.9596
1301	0	-65.818	377.86	895.387				-37.3818	468.03	510.468	-75.9511	530.531	117.889	-105.513	656.811	33.5313	396.951	426.16	861.899	381.016	455.322	1077.21	314.448	423.291	507.295	293.579	287.899	101.515	333.855	388.465	46.9681
1302	0	-67.2893	381.756	893.585				-35.8091	468.601	507.883	-72.0616	528.543	114.832	-101.582	655.277	32.9688	395.732	428.529	861.698	379.083	457.808	1077.05	313.735	425.422	506.833	293.477	288.011	101.672	333.85	388.495	46.9172
1303	0	-68.6358	385.968	891.8				-34.5973	469.576	505.23	-67.7927	526.441	113.074	-99.2257	655.428	33.8493	394.271	431.002	861.547	377.388	460.261	1076.76	312.846	427.681	506.31	293.353	288.091	101.806	333.872	388.531	46.8917
1304	0	-70.1923	389.924	890.038				-33.1051	470.448	502.537	-65.3031	525.798	110.654	-97.2271	655.359	34.8964	392.717	433.557	861.357	375.561	463.018	1076.42	312.077	429.938	505.838	293.254	288.284	101.923	333.852	388.593	46.8476
1305	0	-71.4564	394.314	887.981				-30.3273	469.231	499.795	-63.0452	526.233	108.652	-95.1906	655.705	35.5969	391.288	436.171	861.158	373.585	466.315	1075.98	311.334	432.317	505.46	293.145	288.456	102.105	333.85	388.626	46.7965
1306	0	-72.8445	398.696	885.884				-29.3286	470.419	497.047	-60.8874	527.01	106.983	-93.8526	655.897	36.356	389.652	438.82	860.89	371.539	469.043	1075.61	310.334	434.765	504.837	293.049	288.619	102.25	333.866	388.679	46.7447
1307	0	-74.217	403.195	883.918				-28.5183	471.423	494.929	-58.618	527.541	105.528	-93.1037	655.779	36.6323	387.914	441.558	860.656	369.686	471.651	1075.28	309.244	437.241	504.221	292.908	288.763	102.441	333.847	388.721	46.7259
1308	0	-75.5423	407.583	882.244				-28.2434	472.81	493.333	-56.4593	527.851	105.475	-92.3342	656.323	36.8975	386.484	444.333	860.367	367.296	474.468	1075.02	308.298	439.772	503.651	292.808	288.965	102.689	333.826	388.805	46.5947
1309	0	-77.546	411.125	880.579				-28.1227	474.981	492.27	-54.5967	529.035	105.654	-91.7185	656.7	37.2705	384.387	447.085	859.989	365.163	478.08	1074.54	307.154	442.351	503.029	292.691	289.142	102.936	333.716	388.947	46.5099
1310	0	-79.2434	415.135	879.271				-28.2364	477.949	491.629	-52.6331	530.082	105.455	-91.1278	656.889	37.6946	382.617	449.964	859.647	362.742	480.86	1074.29	305.901	444.82	502.48	292.552	289.372	103.252	333.874	388.978	46.5208
1311	0	-81.1976	418.922	878.336				-28.5779	481.301	491.669	-50.3747	530.941	105.59	-90.4927	657.171	37.9638	380.847	452.765	859.419	360.27	483.532	1074.04	304.59	447.271	501.926	292.431	289.507	103.598	333.752	389.076	46.4055
1312	0	-83.1094	422.242	877.797				-28.8289	484.53	491.655	-49.1235	531.11	105.753	-90.0543	657.225	37.9467	379.054	455.577	859.252	357.766	486.421	1073.92	303.103	449.631	501.4	292.284	289.592	103.953	333.826	388.987	46.5379
1313	0	-85.285	424.701	877.963				-29.4103	488.341	491.734	-48.2537	531.959	105.375	-89.9588	657.583	38.092	376.98	458.491	859.069	355.237	489.767	1073.93	301.719	451.754	501.057	292.076	289.724	104.374	333.596	389.24	46.5627
1314	0	-86.7001	427.838	877.738				-30.2122	491.691	491.66	-47.6555	532.781	105.205	-89.9209	657.684	38.112	374.982	461.414	858.833	352.499	492.92	1073.89	300.313	453.716	500.698	291.86	289.828	104.799	333.724	389.122	46.534
1315	0	-88.8724	429.712	877.834				-31.1574	493.931	491.635	-47.5296	533.145	105.063	-89.9607	657.627	38.0522	372.942	464.34	858.607	349.822	496.028	1073.89	298.771	455.517	500.428	291.638	289.882	105.141	333.541	389.361	46.5322
1316	0	-90.8769	431.714	878.203				-32.6339	495.913	491.707	-47.5214	533.331	104.917	-89.9895	657.648	37.9971	370.952	467.095	858.324	347.189	499.541	1073.76	297.534	457.023	500.35	291.437	289.983	105.526	333.704	389.161	46.5187
1317	0	-92.8178	434.006	878.516				-33.9013	496.725	491.631	-47.6697	533.466	104.756	-90.0686	657.683	37.9594	368.608	469.787	858.184	344.587	502.802	1073.94	296.063	458.414	500.325	291.195	290.098	105.946	333.613	389.255	46.5218
1318	0	-95.0991	436.591	879.001				-34.3663	496.496	492.061	-48.0098	533.235	104.608	-90.1015	657.673	37.9281	366.259	472.411	858.019	341.917	506.123	1073.86	294.916	459.546	500.502	290.914	290.115	106.488	333.458	389.459	46.5378
1319	0	-97.3026	438.926	879.401				-36.0279	497.187	492.028	-48.1531	533.157	104.541	-90.1453	657.416	37.7316	363.951	474.806	857.991	339.318	510.242	1073.55	293.604	460.572	500.798	290.704	290.24	107.002	333.435	389.496	46.5525
1320	0	-99.6199	441.172	880.168				-37.6756	497.859	492.128	-48.2664	533.075	104.381	-90.2001	657.556	37.8471	361.636	477.055	858.116	336.565	513.469	1073.91	292.356	461.609	501.107	290.391	290.317	107.501	333.432	389.554	46.5305
1321	0	-101.881	443.185	880.843				-39.2264	498.623	492.193	-48.3073	533.189	104.26	-90.2225	657.537	37.8356	359.222	479.202	858.414	334.089	517.445	1073.82	291.17	462.641	501.564	290.228	290.414	107.994	333.419	389.594	46.5196
1322	0	-104.25	445.568	881.466				-40.4335	499.122	492.144	-48.1467	533.228	104.175	-90.212	657.549	37.841	357.006	481.299	858.718	331.608	520.609	1073.94	289.884	463.722	501.921	290.081	290.524	108.549	333.44	389.639	46.5249
1323	0	-106.401	447.712	881.655				-41.5607	500.096	492.043	-47.8459	533.667	103.907	-90.2436	657.347	37.7282	354.673	483.42	859.203	329.279	524.116	1074.04	288.693	464.818	502.264	289.963	290.654	109.128	333.482	389.671	46.5158
1324	0	-108.508	450.567	881.795				-42.452	500.981	491.964	-47.7422	533.919	103.737	-90.2534	657.537	37.8672	352.399	485.591	859.544	326.668	527.496	1074.16	287.587	466.091	502.687	289.893	290.838	109.793	333.55	389.676	46.5229
1325	0	-110.974	452.326	881.717				-43.4683	502.304	491.742	-47.4909	534.213	103.486	-90.2126	657.432	37.8662	350.222	487.76	859.935	324.067	531.149	1074.08	286.295	467.425	502.839	289.815	291.125	110.453	333.632	389.848	46.4291
1326	0	-113.431	454.429	881.8				-44.3343	503.803	491.591	-47.1921	534.536	103.261	-90.1926	657.455	37.8487	347.984	490.041	860.279	321.758	534.429	1074.21	286.975	468.873	502.953	289.724	291.517	111.089	333.673	389.941	46.4568
1327	0	-115.547	456.661	881.45				-45.2266	505.262	491.398	-46.8811	534.935	103.043	-90.1799	657.397	37.8017	346.048	492.389	860.42	319.571	537.361	1073.89	286.2	470.623	503.115	289.528	291.863	111.881	333.65	389.983	46.4912
1328	0	-117.795	458.739	881.584				-46.0668	506.777	491.227	-46.6013	535.281	102.844	-90.1696	657.391	37.8355	343.972	494.824	860.574	317.071	540.348	1073.78	285.009	472.728	503.217	289.386	292.357	112.704	333.65	390.113	46.5024
1329	0	-119.798	461.096	881.398				-46.8436	508.182	491.113	-46.4456	535.497	102.711	-90.1805	657.404	37.8515	342.018	497.3	860.414	314.882	543.633	1073.37	283.758	475.065	503.218	289.239	292.899	113.569	333.711	390.244	46.4971
1330	0	-121.836	463.474	881.231				-47.742	509.424	491.071	-46.2699	535.596	102.552	-90.1414	657.418	37.8733	340.022	499.786	860.253	312.467	546.449	1072.75	282.608	477.7	503.111	289	293.527	114.706	333.785	390.328	46.651
1331	0	-123.835	465.898	881.15				-48.6696	510.65	491.047	-45.9967	535.875	102.387	-89.9711	657.009	37.7661	338.11	502.251	860.026	310.358	549.048	1072.33	281.419	480.655	503.06	288.811	294.314	115.81	333.827	390.487	46.756
1332	0	-125.636	468.716	881.02				-49.4953	511.81	490.991	-45.8553	536.117	102.164	-90.1216	657.353	37.8827	336.245	504.758	859.769	307.833	552.791	1072.1	280.243	483.809	502.975	288.642	295.166	117.035	333.811	390.742	46.8661
1333	0	-127.457	471.224	880.852				-50.4322	513.179	490.948	-45.7156	536.481	101.959	-89.9708	657.011	37.7838	334.659	507.228	859.45	305.994	555.307	1071.19	279.045	487.109	502.743	288.464	296.005	118.321	333.804	390.922	46.9439
1334	0	-129.135	473.906	880.753				-51.4764	514.695	490.927	-45.595	536.732	101.757	-89.932	656.937	37.7886	332.913	509.722	859.12	303.878	557.509	1070.62	277.951	490.507	502.648	288.313	296.952	119.751	333.804	391.16	47.0535
1335	0	-130.759	476.62	880.584				-52.1232	515.779	490.696	-45.4421	536.934	101.513	-90.116	657.438	37.9647	331.316	512.185	858.857	302.325	559.971	1070.44	276.915	493.881	502.548	288.165	298.102	121.218	333.773	391.511	47.0028
1336	0	-132.246	479.338	880.512				-53.117	517.724	490.614	-45.3256	537.381	101.213	-89.9287	657.066	37.8528	329.648	514.73	858.775	300.313	562.527	1070.18	275.898	497.325	502.496	288.056	299.203	122.777	333.82	391.743	47.2222
1337	0	-133.806	482.205	880.358				-53.6689	518.925	490.601	-45.2637	537.505	101.16	-89.8585	657.041	37.8791	328.007	517.365	858.771	298.333	565.206	1069.83	274.8	500.97	502.499	287.965	300.481	124.537	334.228	391.68	47.4334
1338	0	-135.537	485.339	880.299				-54.377	519.952	490.397	-45.2562	537.803	100.871	-90.069	657.519	38.0379	326.41	519.956	858.942	296.438	567.648	1069.72	274.438	504.424	502.897	287.941	301.861	126.447	334.298	391.986	47.6513
1339	0	-137.156	488.084	880.349				-55.4923	521.558	490.297	-45.2414	537.945	100.719	-89.8699	657.115	37.9409	324.884	522.681	859.178	294.976	570.351	1069.71	273.908	508.708	503.289	287.663	303.492	128.671	334.495	392.188	47.9345
1340	0	-138.703	491.037	880.427				-56.3522	522.796	490.214	-45.2177	537.978	100.675	-90.0422	657.499	38.0697	323.388	525.312	859.469	293.134	573.433	1070.15	273.458	513.478	503.691	287.803	305.418	131.076	334.616	392.564	48.2849
1341	0	-140.165	493.771	880.444				-57.0312	523.806	490.148	-45.2559	538.062	100.607	-90.0098	657.602	38.0929	322.116	527.976	859.849	291.059	576.497	1070.31	273.16	518.755	504.204	287.83	307.688	133.898	334.679	393.035	48.6548
1342	0	-141.665	496.322	880.533				-57.9667	525.227	490.195	-45.2232	538.808	100.432	-89.8279	657.057	37.9745	320.732	530.648	860.26	289.792	578.032	1070.37	272.842	524.808	504.886	287.738	310.302	137.081	334.702	393.569	49.1063
1343	0	-143.074	498.805	880.488				-58.8417	526.427	490.155	-45.2332	538.921	100.387	-90.0131	657.555	38.1066	319.432	533.067	860.836	288.139	579.513	1070.48	272.739	531.759	505.737	287.741	313.337	140.693	334.666	394.267	49.7775
1344	0	-144.539	500.948	880.464				-59.5902	527.224	489.992	-45.2292	539.062	100.276	-90.0077	657.598	38.131	318.314	535.415	861.501	286.268	581.518	1070.66	272.882	539.403	506.76	287.656	316.89	144.773	334.585	395.073	50.9419
1345	0	-145.954	503.351	880.367				-60.422	528.755	490.07	-45.204	539.102	100.225	-89.764	657.175	38.0143	317.413	537.581	862.222	284.488	583.9	1071.01	273.082	547.91	507.979	287.495	321.153	149.27	334.464	396.254	52.4634
1346	0	-147.282	505.58	880.355				-61.1813	529.759	489.84	-45.1788	539.115	100.147	-89.7303	657.085	38.0204	316.58	539.657	862.937	282.701	585.432	1071.17	273.542	557.195	509.471	287.27	326.051	154.245	334.163	397.523	54.4652
1347	0	-148.517	507.683	880.183				-62.0528	530.57	489.636	-45.2176	539.277	100.043	-89.7231	657.182	38.0622	315.895	541.685	863.805	281.184	584.607	1071.22	274.086	567.16	511.263	286.85	331.653	159.571	333.857	399.057	56.8641
1348	0	-149.717	509.752	879.829				-62.9298	531.585	489.389	-45.2033	539.39	99.8863	-89.7	657.157	38.0788	315.068	543.552	864.493	279.775	584.851	1071.26	274.696	577.571	513.343	286.275	337.673	165.361	333.423	400.773	59.8065
1349	0	-150.869	511.866	879.832				-63.775	532.238	489.238	-45.2834	539.502	99.762	-89.8997	657.585	38.2037	314.509	545.266	865.28	278.16	585.745	1071.39	275.507	588.093	515.655	285.387	344.445	171.579	332.683	402.866	63.483
1350	0	-151.894	514.03	879.594				-64.4067	532.589	489.005	-45.4156	538.922	99.7414	-89.9187	657.675	38.2173	313.942	546.817	866.003	276.972	586.78	1071.19	276.38	598.525	518.182	284.465	351.743	177.626	331.705	405.644	67.7595
1351	0	-152.836	516.135	879.357				-65.1016	532.968	488.786	-45.4712	538.825	99.6508	-89.8835	657.607	38.2086	313.635	548.197	866.662	276.282	589.531	1071.51	277.268	608.678	520.954	283.396	359.258	183.777	330.576	408.903	72.7385
1352	0	-153.791	518.129	879.095				-65.807	533.066	488.613	-45.5934	538.974	99.5386	-89.9072	657.578	38.1994	313.362	549.537	867.328	275.06	589.564	1070.7	278.494	618.494	523.753	281.966	366.985	189.778	329.162	412.741	78.0239
1353	0	-154.814	520.208	878.803				-66.4178	532.957	488.461	-45.7847	538.857	99.3977	-89.8728	657.46	38.1543	313.269	550.917	868.009	274.59	590.331	1070.34	279.547	627.689	526.594	280.31	374.388	195.385	327.341	417.204	83.143
1354	0	-155.454	521.973	878.588				-66.9837	532.846	488.243	-45.9594	538.832	99.3116	-89.8774	657.455	38.1328	313.078	551.889	868.565	274.351	592.333	1069.91	280.561	636.212	529.434	278.296	381.053	200.714	326.074	422.873	87.3942
1355	0	-156.224	523.861	878.315				-67.1308	532.161	488.184	-46.13	538.938	99.2204	-89.8776	657.458	38.0789	313.061	553.181	869.349	273.788	592.633	1069.23	281.912	644.003	532.207	276.212	387.992	204.836	324.296	430.395	90.6783
1356	0	-156.874	525.388	878.128				-67.703	531.879	487.924	-46.343	538.905	99.1221	-89.9236	657.485	38.0932	313.04	554.343	870.105	273.658	592.709	1068.22	283.481	650.7	535.085	274.592	396.515	207.066	321.991	439.852	93.4816
1357	0	-157.508	526.716	877.965				-68.2557	531.888	487.75	-46.5188	538.862	99.0424	-89.9457	657.492	38.1069	312.973	555.539	871.028	273.956	593.761	1067.55	284.744	656.902	537.753	272.859	405.9	208.206	319.633	450.816	94.8905
1358	0	-158.161	528.017	877.859				-68.8357	532.249	487.618	-46.618	538.846	98.9706	-89.9707	657.472	38.0786	312.961	556.492	872.213	273.697	593.813	1066.74	285.988	662.734	540.32	271.341	416.322	207.921	317.114	462.965	95.0311
1359	0	-158.635	529.206	877.734				-69.1361	531.9	487.381	-46.7605	538.921	98.8855	-89.9628	657.464	38.0641	312.879	557.252	873.478	273.746	594.434	1066.03	286.899	668.25	542.853	269.9	427.298	206.613	315.018	475.968	94.2418
1360	0	-158.936	530.042	877.683				-69.4467	532.245	487.425	-46.8073	539.164	98.8536	-89.9838	657.472	38.0591	312.888	557.849	874.743	273.899	596.934	1065.92	287.634	673.529	545.135	268.665	438.78	204.314	313.133	490.128	92.7072
1361	0	-159.269	530.814	877.637				-69.8085	532.67	487.434	-46.8568	539.157	98.8218	-90.0233	657.49	38.0634	312.925	558.433	875.988	273.554	599.294	1065.37	288.351	678.503	547.191	267.596	450.978	200.956	311.812	505.219	90.5509
1362	0	-159.584	531.644	877.659				-70.0498	532.667	487.28	-46.9163	539.147	98.8227	-90.0382	657.473	38.0563	312.982	559.083	876.841	273.498	600.034	1065.19	288.973	682.956	548.968	266.597	463.803	196.741	310.768	521.076	88.0942
1363	0	-159.75	532.328	877.708				-70.1947	532.937	487.285	-46.9186	539.115	98.8085	-89.9174	657.093	37.9174	313.118	559.806	877.481	273.538	601.875	1064.92	289.554	686.995	550.524	265.999	477.083	191.831	310.363	537.967	85.2076
1364	0	-159.867	533.06	877.71				-70.2974	533.554	487.454	-46.9572	539.153	98.821	-90.0451	657.437	38.0372	313.259	560.44	877.869	273.576	603.224	1064.76	289.733	690.825	551.629	265.76	490.805	186.447	310.436	555.511	82.1843
1365	0	-159.766	534.062	877.721				-70.3105	533.942	487.489	-46.959	539.159	98.8216	-90.0871	657.452	38.047	313.451	561.147	878.099	273.732	604.577	1064.63	289.586	694.072	552.775	266.041	504.84	180.563	311.026	573.702	79.1065
1366	0	-159.599	535.078	877.747				-70.2363	534.325	487.505	-46.9668	539.17	98.8537	-90.0804	657.48	38.0508	313.585	561.967	878.31	274.186	606.715	1064.56	289.668	696.673	553.529	266.715	519.315	174.418	312.039	592.329	76.0641
1367	0	-159.412	536.176	877.902				-70.0689	534.767	487.528	-46.9627	539.157	98.8969	-90.0737	657.431	38.0244	313.772	562.669	878.386	274.067	608.737	1064.64	289.746	698.796	553.972	267.739	534.017	168.041	313.192	611.145	73.1953
1368	0	-159.16	537.572	877.852				-69.8122	535.3	487.587	-46.9342	539.102	98.9352	-90.0818	657.432	38.0406	314.136	563.699	878.479	275.285	609.884	1064.3	289.989	700.212	554.16	269.167	548.905	161.643	314.936	630.201	70.2381
1369	0	-158.557	539.085	877.9				-69.5196	536.07	487.683	-46.8933	539.119	98.9618	-90.0489	657.393	38.0235	314.531	564.796	878.541	275.874	610.06	1063.95	290.085	701.3	553.947	271.024	563.785	155.528	316.86	649.113	67.7185
1370	0	-158	540.72	878.041				-69.1224	536.8	487.754	-46.7987	539.098	98.9848	-90.0715	657.324	38.0307	314.88	566.01	878.426	276.895	612.014	1063.68	289.958	702.291	553.399	273.217	578.819	149.463	319.107	667.84	65.7131
1371	0	-157.406	542.466	878.234				-68.5576	537.122	487.722	-46.7327	539.204	99.0014	-90.0636	657.441	38.0489	315.466	567.281	878.306	277.683	613.513	1063.54	289.576	703.143	552.651	275.566	593.497	143.741	321.312	686.08	64.041
1372	0	-156.413	544.14	878.124				-67.9759	537.774	487.755	-46.6966	539.247	99.0535	-90.0475	657.345	38.0506	316.094	568.786	878.032	278.743	617.365	1063.16	289.014	703.953	551.597	278.24	607.856	138.525	323.723	703.855	62.8832
1373	0	-154.806	544.488	878.127				-67.4665	538.652	487.866	-46.5564	539.292	99.1129	-90.0577	657.383	38.0875	316.951	570.367	877.75	279.507	620.515	1062.83	288.46	704.624	550.287	281.187	621.692	133.737	326.175	720.848	62.081
1374	0	-153.747	546.002	878.171				-67.0458	539.579	487.958	-46.425	539.303	99.1635	-90.0303	657.361	38.0763	317.929	572.139	877.317	280.761	622.188	1062.43	287.909	705.195	548.834	283.862	634.861	129.452	328.285	737.127	61.8482
1375	0	-152.293	547.276	878.34				-66.5095	540.756	488.006	-46.2755	539.342	99.2404	-90.0878	657.428	38.1119	318.974	574.089	876.799	281.975	623.754	1061.96	287.003	705.875	547.235	286.528	647.234	125.433	331.054	751.322	61.8106
1376	0	-151.05	549.187	878.514				-65.8478	541.703	488.153	-46.1225	539.387	99.2569	-90.0909	657.508	38.1345	320.199	576.246	876.161	283.392	626.115	1061.58	286.137	706.583	545.509	289.092	658.439	122.007	332.975	764.836	61.2516
1377	0	-149.831	551.305	878.769				-65.0138	542.633	488.307	-45.9947	539.387	99.3413	-90.0666	657.507	38.1219	321.519	578.475	875.343	285.431	627.115	1061.35	285.644	707.117	543.769	291.58	668.236	119.119	334.704	776.434	60.9696
1378	0	-148.413	553.114	878.926				-64.1323	543.382	488.354	-45.8605	539.405	99.4331	-90.0895	657.491	38.1598	322.993	580.962	874.361	286.321	630.744	1060.49	285.238	707.682	542.041	293.557	676.509	116.443	336.306	786.088	60.6426
1379	0	-146.96	554.963	879.177				-63.1953	544.385	488.557	-45.6419	539.417	99.4717	-89.9007	657.078	38.0149	324.436	583.504	873.158	288.097	633.453	1060.26	285.075	708.306	540.402	295.266	682.99	114.255	337.442	793.739	60.3058
1380	0	-145.159	556.353	879.476				-62.4126	545.963	488.806	-45.4941	539.37	99.6201	-90.0671	657.401	38.1337	325.831	586.255	871.695	289.91	636.085	1059.54	284.881	708.859	538.937	296.102	688.091	113.128	338.106	798.315	60.1813
1381	0	-143.455	557.798	879.845				-61.2505	546.576	488.988	-45.3192	539.325	99.6816	-89.8954	657.065	38.0348	327.28	589.246	869.967	291.695	638.704	1059.08	284.784	709.634	537.406	296.222	690.777	111.999	338.994	799.755	58.9847
1382	0	-141.782	559.777	880.275				-60.1591	547.888	489.281	-45.1658	539.341	99.802	-89.8523	656.97	38.0261	328.723	592.263	867.932	294.162	641.911	1058.78	284.802	710.515	535.931	295.608	690.324	110.81	339.254	799.929	56.7451
1383	0	-139.792	561.401	880.801				-59.1493	549.601	489.653	-44.9305	539.428	99.9516	-89.8767	657.049	38.0512	330.329	595.323	865.804	296.274	644.691	1058.55	284.768	711.36	534.765	294.929	689.126	109.854	339.03	800.286	55.4371
1384	0	-137.905	563.422	881.477				-57.7624	550.843	490.042	-44.6451	539.549	100.171	-89.8601	657.031	38.0515	332.155	598.504	863.669	299.232	648.038	1058.13	285.001	712.139	533.781	294.664	689.853	109.338	338.217	800.867	55.0205
1385	0	-135.643	564.784	882.112				-56.4263	552.416	490.392	-44.4925	539.539	100.434	-89.8435	657.04	38.0502	334.016	601.938	861.875	300.959	651.852	1057.7	285.249	713.138	533.183	294.721	691.477	108.994	337.813	801.363	54.4552
1386	0	-133.301	566.218	882.916				-55.1336	553.978	490.789	-44.224	539.426	100.769	-89.8191	657.011	38.0867	335.901	605.591	860.771	303.16	654.897	1057.31	285.652	714.205	532.957	295.154	692.282	108.904	338.114	801.653	53.4473
1387	0	-130.68	567.39	883.743				-53.5408	555.707	491.223	-44.0071	539.729	101.048	-89.7784	657.081	38.1224	337.686	609.356	860.59	305.819	658.266	1057.56	286.415	715.503	533.026	295.748	693.119	108.848	338.539	801.766	52.6168
1388	0	-127.95	568.335	884.126				-51.9766	557.535	491.594	-43.7111	539.848	101.437	-89.9648	657.511	38.2558	339.407	613.001	861.259	308.809	661.947	1057.97	287.121	717.185	533.08	296.172	693.912	108.702	338.55	801.939	52.2649
1389	0	-125.835	569.857	884.687				-50.4881	559.338	491.896	-43.5421	539.664	101.731	-89.7578	657.076	38.1589	341.045	616.319	862.471	312.241	664.508	1057.69	288.099	719.209	533.184	296.507	694.425	108.542	338.304	802.235	52.0341
1390	0	-122.888	571.668	885.388				-48.7802	561.421	492.363	-43.5028	539.782	102.067	-89.9101	657.513	38.2964	343.003	619.487	863.942	315.081	667.664	1058.02	289.263	721.265	533.021	296.876	694.743	108.414	338.297	802.369	51.707
1391	0	-120.147	573.266	885.824				-47.4346	563.558	492.62	-43.321	540.016	102.415	-89.8977	657.452	38.3004	344.904	622.798	865.028	316.867	672.015	1058.8	290.473	723.238	532.663	297.216	695.177	108.173	338.464	802.443	51.4468
1392	0	-118.036	575.486	886.346				-46.1368	566.012	492.978	-43.0714	540.126	102.769	-89.8585	657.541	38.3291	347.163	626.492	865.706	319.789	675.869	1059.22	291.761	725.17	532.148	297.5	695.571	107.901	338.409	802.656	51.2528
1393	0	-114.535	577.011	886.976				-44.4958	568.371	493.446	-43.0602	540.071	103.226	-89.8217	657.521	38.3718	349.708	630.382	865.855	322.817	678.852	1059.77	293.14	726.91	531.748	297.688	695.963	107.694	338.318	802.95	51.101
1394	0	-113.33	582.161	887.554				-42.831	570.347	493.867	-42.8633	540.049	103.602	-89.8025	657.535	38.3894	352.459	634.295	865.699	326.111	682.073	1060.4	294.367	728.619	531.379	297.924	696.273	107.49	337.928	803.422	50.9492
1395	0	-110.739	585.454	887.982				-41.1527	572.552	494.251	-42.6571	540.184	103.934	-89.7609	657.562	38.4213	355.315	638.218	865.419	328.55	685.188	1060.77	295.966	730.233	531.083	298.159	696.608	107.22	338.001	803.567	50.8505
1396	0	-108.319	587.511	888.444				-39.4908	575.031	494.633	-42.4631	540.424	104.46	-89.7167	657.612	38.4671	358.18	642.089	865.292	331.875	688.187	1061.34	297.215	732.086	530.735	298.352	696.975	106.999	338.098	803.622	50.8641
1397	0	-105.175	590.12	888.742				-37.7299	577.244	495.013	-42.1997	540.634	105.057	-89.6772	657.601	38.4745	361.086	645.797	865.412	334.727	691.31	1061.55	298.648	733.823	530.598	298.599	697.371	106.781	338.167	803.681	50.7728
1398	0	-102.434	592.569	889.368				-36.2437	579.433	495.285	-42.0189	540.764	105.445	-89.6125	657.624	38.555	363.692	649.446	865.717	337.145	694.244	1062.07	300.053	735.584	530.391	298.736	697.581	106.583	338.056	803.799	50.6732
1399	0	-99.626	595.066	889.857				-34.6696	581.614	495.737	-41.7664	541.01	106.079	-89.5462	657.629	38.5824	366.392	652.908	866.037	340.44	697.299	1062.91	301.375	737.28	530.122	298.714	697.892	106.311	338.059	803.885	50.6008
1400	0	-96.7764	597.765	890.32				-33.2087	584.055	496.177	-41.5366	541.29	106.579	-89.4293	657.503	38.7418	369.076	656.288	866.194	342.988	699.993	1063.26	302.759	738.962	529.926	298.868	698.13	106.206	337.955	803.953	50.5144
1401	0	-94.4133	600.123	890.971				-31.7841	586.214	496.691	-41.3295	541.562	107.149	-89.4738	657.609	38.6631	371.618	659.486	866.243	345.828	702.182	1063.58	303.992	740.491	529.707	298.927	698.321	106.076	337.963	804.076	50.4572
1402	0	-91.7375	602.988	891.561				-30.5423	588.487	497.272	-41.247	541.703	107.78	-89.3496	657.598	38.793	374.046	662.449	866.117	348.719	705.023	1063.93	305.513	741.764	529.556	299.032	698.455	105.969	337.976	804.146	50.3925
1403	0	-88.9498	605.763	892.358				-29.3221	590.875	497.924	-41.0131	541.765	108.638	-89.4347	657.687	38.6798	376.543	665.216	865.842	351.663	707.884	1064.32	306.723	742.899	529.263	299.026	698.597	105.838	338.038	804.268	50.3715
1404	0	-86.9425	607.911	893.431				-28.2367	593.027	498.595	-40.9266	542.155	109.339	-89.3693	657.609	38.782	378.623	667.66	865.529	354.431	710.323	1064.74	308.058	743.811	529.063	299.033	698.736	105.718	337.897	804.325	50.3164
1405	0	-84.3761	610.458	894.167				-27.2065	595.515	499.38	-41.0497	542.95	110.279	-89.3437	657.656	38.7839	380.92	669.91	865.236	357.477	712.38	1065.01	309.373	744.526	528.755	298.9	698.752	105.642	337.893	804.403	50.3361
1406	0	-81.8034	613.273	895.1				-26.2808	597.943	500.247	-40.9308	543.216	111.506	-89.402	657.667	38.751	383.046	672.037	865.036	359.932	709.897	1064.85	310.636	744.969	528.518	298.995	698.967	105.439	337.926	804.446	50.3552
1407	0	-79.7855	615.368	896.231				-25.3966	600.589	501.215	-40.7626	544.057	112.554	-89.4982	657.632	38.7435	384.852	673.944	864.89	363.732	715.077	1066.13	311.876	745.315	528.294	298.969	699.053	105.342	337.824	804.454	50.3454
1408	0	-78.3179	617.1	897.774				-24.7532	603.229	502.396	-40.425	544.595	113.8	-89.616	657.523	38.6962	386.698	675.9	864.834	365.518	716.366	1066.2	313.145	745.546	528.097	299.046	699.093	105.215	337.787	804.48	50.3183
1409	0	-75.7996	619.659	898.88				-24.0838	605.891	503.621	-39.9121	545.229	115.19	-89.795	657.494	38.4878	388.449	677.606	864.918	367.821	722.185	1067.18	314.156	745.717	527.97	299.064	699.102	105.096	337.769	804.531	50.2828
1410	0	-73.9604	621.689	900.441				-23.4215	608.905	504.826	-39.4099	546.227	116.369	-89.9159	657.294	38.4235	390.137	679.301	865.19	369.9	725.027	1067.82	315.464	745.596	527.98	299.169	699.07	104.946	337.789	804.53	50.3283
1411	0	-72.5685	623.46	902.055				-22.9385	612.075	506.114	-38.6951	547.091	117.832	-90.0179	657.183	38.388	391.852	680.818	865.528	371.846	725.386	1068.74	316.696	745.431	527.99	299.274	698.944	104.802	337.756	804.499	50.3359
1412	0	-70.9256	625.132	903.704				-22.4131	615.209	507.521	-37.7938	548.163	119.151	-90.0647	656.993	38.4337	393.383	682.298	865.951	374.246	727.475	1069.17	318.306	745.101	528.061	299.376	698.878	104.774	337.737	804.477	50.3523
1413	0	-69.5253	626.611	905.343				-21.8987	618.356	508.779	-36.8805	549.438	120.704	-89.9357	656.865	38.6148	395.032	683.865	866.397	376.453	730.401	1069.95	319.605	744.682	528.055	299.521	698.782	104.624	337.769	804.404	50.4103
1414	0	-68.4498	627.835	907.297				-21.4337	621.482	510.211	-35.8754	550.894	122.057	-90.0635	656.974	38.5439	396.577	685.269	866.873	378.896	731.671	1070.59	319.164	744.357	528.136	299.619	698.615	104.598	337.743	804.379	50.4705
1415	0	-66.9899	629.345	908.979				-20.9984	624.651	511.673	-34.6656	552.408	123.601	-90.0212	656.909	38.6163	397.912	686.84	867.264	380.488	733.531	1071.29	320.125	743.849	528.173	299.557	698.563	104.5	337.691	804.337	50.4512
1416	0	-65.8369	630.964	910.549				-20.7074	628.152	513.116	-33.4869	554.89	125.05	-89.9179	656.792	38.746	399.254	688.435	867.682	382.044	734.235	1071.73	321.22	743.375	528.273	299.564	698.469	104.417	337.695	804.255	50.517
1417	0	-64.5295	632.229	912.35				-20.7263	632.062	514.47	-32.1744	556.33	126.509	-89.867	657.024	38.8509	400.56	690.154	868.037	384.826	737.418	1072.47	322.246	742.785	528.346	299.619	698.287	104.307	337.679	804.24	50.5846
1418	0	-63.503	633.806	913.862				-21.2033	636.277	515.907	-31.0127	558.389	127.969	-89.7554	657.251	38.9012	401.718	691.911	868.318	386.017	739.056	1073	323.266	742.398	528.42	299.704	698.219	104.264	337.674	804.198	50.6245
1419	0	-62.2829	635.096	915.607				-21.4093	640.281	517.241	-29.7835	560.091	129.283	-89.7272	657.742	38.9907	402.875	693.761	868.641	387.781	741.545	1073.52	324.234	741.909	528.477	299.763	698.144	104.192	337.662	804.159	50.6637
1420	0	-61.2473	636.53	917.16				-21.4863	644.236	518.618	-28.8725	562.724	130.679	-89.7633	658.652	39.0032	404.125	695.646	868.995	389.456	744.409	1074.1	325.577	741.593	528.637	299.838	698.1	104.111	337.66	804.157	50.659
1421	0	-60.0993	638.017	918.421				-21.6503	647.917	519.987	-28.1048	565.582	131.873	-89.9856	659.929	39.196	405.23	697.604	869.36	390.594	747.1	1074.15	326.736	741.478	528.682	299.862	698.137	103.998	337.683	804.138	50.6478
1422	0	-59.2353	639.466	919.739				-21.7846	651.644	521.181	-27.5192	568.732	132.917	-90.3293	661.734	39.3987	406.271	699.663	869.533	392.045	748.164	1074.83	327.633	741.454	528.68	299.934	698.101	103.978	337.652	804.193	50.6052
1423	0	-58.124	641.252	920.909				-21.9845	655.389	522.324	-26.9403	571.993	133.835	-90.8605	664.001	39.6983	407.401	701.704	869.688	393.707	748.709	1075.15	327.215	741.68	528.727	299.948	698.092	103.926	337.701	804.201	50.5971
1424	0	-57.2191	642.744	922.17				-22.1483	659.172	523.469	-27.0361	575.994	134.702	-91.7419	667.104	39.9376	408.419	703.984	870.008	394.899	749.871	1075.38	328.012	741.72	528.624	299.981	698.072	103.853	337.695	804.239	50.5943
1425	0	-56.1487	644.528	923.069				-22.3683	662.737	524.613	-27.3702	580.931	135.522	-92.8767	670.94	40.279	409.184	706.276	870.135	395.979	751.969	1075.83	328.969	741.745	528.5	299.888	698.063	103.768	337.667	804.279	50.5559
1426	0	-55.3625	646.139	924.042				-22.6117	666.655	525.642	-27.8568	585.612	136.111	-94.137	675.453	40.588	409.686	708.615	870.149	397.371	754.784	1075.91	329.719	741.858	528.39	299.862	698.102	103.689	337.691	804.287	50.5656
1427	0	-54.3112	647.86	924.99				-22.8754	670.472	526.485	-29.049	591.745	136.696	-95.4692	680.869	40.8245	410.567	710.9	870.156	398.347	757.467	1076.06	330.553	742.185	528.398	299.894	698.109	103.653	337.661	804.299	50.5259
1428	0	-53.4019	649.54	925.725				-23.3125	674.622	527.359	-30.3468	597.709	137.04	-97.0514	687.267	41.1611	411.365	713.157	870.153	399.37	759.757	1076.13	331.166	742.551	528.195	299.873	698.102	103.611	337.675	804.342	50.5196
1429	0	-52.4879	651.402	926.313				-23.6432	678.488	528.135	-32.328	604.771	137.513	-98.7596	694.36	41.302	412.048	715.44	870.057	400.546	761.698	1076.3	331.956	743.114	528.09	299.87	698.093	103.561	337.648	804.348	50.5308
1430	0	-51.6319	653.14	927.005				-24.1257	682.555	528.934	-34.4507	612.021	137.547	-100.037	702.128	41.0807	412.81	717.716	870.037	401.464	764.253	1076.38	332.558	743.874	527.92	299.838	698.183	103.544	337.679	804.341	50.5343
1431	0	-50.7921	655.058	927.55				-24.4325	686.571	529.741	-37.0443	620.256	137.8	-101.959	711.902	41.2227	413.477	719.934	869.98	402.583	766.164	1076.48	333.053	744.93	527.674	299.779	698.227	103.515	337.716	804.274	50.5698
1432	0	-49.9264	656.906	928.174				-24.9401	690.719	530.578	-40.3461	629.093	137.852	-103.451	721.95	41.2455	414.197	722.093	869.875	403.413	767.758	1076.48	333.308	745.87	527.373	299.669	698.281	103.497	337.751	804.241	50.6002
1433	0	-49.1312	658.97	928.528				-25.4915	695.122	531.458	-43.5327	636.975	138.309	-104.772	732.798	41.4172	414.9	724.364	869.775	404.406	768.547	1076.65	333.81	747.107	527.237	299.553	698.347	103.475	337.722	804.226	50.5903
1434	0	-48.4446	660.877	928.951				-27.0205	700.911	532.126	-46.7033	646.027	138.475	-105.864	743.913	41.8059	415.453	726.594	869.622	405.484	767.181	1076.3	333.952	748.516	526.944	299.464	698.437	103.43	337.741	804.214	50.592
1435	0	-47.6749	663.203	929.257				-27.9056	706.059	532.939	-49.8262	655.618	138.531	-107.541	756.266	42.6942	416.049	728.662	869.485	406.544	769.152	1076.49	334.099	750.098	526.648	299.351	698.545	103.421	337.688	804.178	50.5999
1436	0	-47.0627	665.14	929.691				-28.716	711.087	533.829	-52.9506	665.682	138.873	-108.434	768.569	43.8501	416.672	730.847	869.33	407.178	769.82	1076.33	334.237	751.853	526.383	299.196	698.702	103.427	337.658	804.188	50.6237
1437	0	-46.4646	667.218	929.991				-29.4927	716.418	534.659	-56.075	676.001	139.288	-109.734	780.903	45.102	417.112	733.156	869.142	408.021	776.043	1076.88	334.258	753.632	526.124	299.109	698.849	103.425	337.646	804.231	50.6091
1438	0	-45.8668	669.527	930.334				-30.2183	721.927	535.663	-59.0511	686.392	139.898	-111.232	793.181	46.7624	417.525	735.466	868.906	408.618	776.969	1076.77	334.26	755.436	525.837	298.99	698.988	103.391	337.612	804.27	50.6399
1439	0	-45.2842	671.553	930.712				-30.9734	727.542	536.593	-61.9073	697.086	140.412	-112.765	805.617	48.2227	417.942	737.935	868.638	409.666	776.813	1076.7	334.102	757.351	525.489	298.854	699.126	103.37	337.599	804.246	50.6609
1440	0	-44.7907	673.93	930.907				-31.7609	733.528	537.543	-64.5607	707.633	141.214	-114.493	817.625	50.0938	418.401	740.488	868.372	410.405	776.215	1076.53	333.949	759.334	525.14	298.755	699.341	103.362	337.608	804.239	50.6918
1441	0	-44.4434	676.047	931.25				-32.5271	739.672	538.523	-67.0439	718.4	141.788	-116.111	829.377	51.8869	418.661	743.085	868.148	411.62	779.403	1076.97	333.747	761.254	524.846	298.612	699.44	103.38	337.399	804.277	50.7971
1442	0	-44.0075	678.496	931.521				-33.3289	745.94	539.576	-69.1937	728.938	142.643	-118.092	840.85	53.9948	418.932	745.798	867.944	411.672	785.764	1077.55	333.582	763.211	524.556	298.568	699.646	103.324	337.383	804.249	50.8114
1443	0	-43.7307	680.999	931.715				-34.158	752.378	540.665	-71.228	738.753	143.438	-120.253	851.997	56.2954	419.188	748.65	867.908	412.602	790.099	1077.92	333.46	765.086	524.234	298.452	699.851	103.307	337.423	804.225	50.8662
1444	0	-43.4054	683.201	932.048				-35.0841	758.798	541.737	-72.6913	748.85	144.46	-122.42	862.761	58.6204	419.27	751.661	867.651	413.091	789.354	1077.75	333.362	767.062	523.892	298.358	700.011	103.245	337.393	804.245	50.9256
1445	0	-43.0953	685.766	932.265				-36.0035	765.337	542.859	-73.9648	758.678	145.697	-124.746	873.401	61.06	419.335	754.728	867.489	413.382	791.078	1078.09	333.164	768.99	523.627	298.287	700.182	103.231	337.4	804.238	50.9486
1446	0	-42.8814	688.34	932.478				-36.9333	771.944	544.054	-74.935	768.363	146.639	-126.975	883.463	63.5661	419.612	757.809	867.436	413.555	790.052	1078.15	332.969	770.979	523.365	298.269	700.36	103.226	337.392	804.236	51.0047
1447	0	-42.8082	690.729	932.718				-37.8799	778.344	545.21	-75.7924	777.706	147.656	-129.197	893.345	66.0116	419.583	760.92	867.363	415.039	790.368	1078.54	332.74	772.955	523.026	298.117	700.522	103.201	337.41	804.217	51.0575
1448	0	-42.5596	693.359	932.945				-38.6667	784.648	546.246	-76.1217	787.407	148.65	-131.442	903.156	68.5245	419.537	763.977	867.198	415.015	793.563	1078.74	332.493	774.965	522.698	298.01	700.66	103.171	337.685	804.142	51.2084
1449	0	-42.4305	696.267	933.096				-39.4268	790.799	547.291	-76.7364	796.742	149.764	-133.311	912.488	70.8224	419.443	767.179	867.237	414.245	800.051	1078.95	332.342	777.05	522.43	297.93	700.841	103.188	337.735	804.109	51.2958
1450	0	-42.3291	698.785	933.39				-40.0833	796.866	548.305	-77.1414	806.238	150.793	-135.496	922.798	73.3797	419.21	770.308	867.09	414.773	801.903	1079.24	331.772	778.924	522.156	297.85	700.962	103.18	337.965	804.005	51.4642
1451	0	-42.2623	701.441	933.512				-40.7566	802.948	549.232	-77.7903	815.51	151.873	-137.301	932.686	75.8065	419.092	773.326	867.002	414.969	802.51	1079.29	331.651	780.918	521.777	297.781	701.096	103.207	337.739	804.101	51.3848
1452	0	-42.2242	704.508	933.609				-41.4242	809.026	550.15	-77.9197	825.727	152.893	-138.852	942.462	78.1369	419.115	776.336	866.922	414.906	807.744	1079.78	331.482	782.956	521.436	297.705	701.24	103.199	337.957	803.983	51.4638
1453	0	-42.2107	707.116	933.541				-42.0273	815.137	551.126	-78.3857	835.703	153.895	-140.16	952.444	80.5691	418.965	779.201	866.885	414.629	810.028	1079.83	331.182	784.787	520.931	297.654	701.301	103.253	337.974	803.953	51.487
1454	0	-42.375	709.811	933.401				-42.5223	821.242	551.955	-78.8715	845.522	155.111	-141.268	962.638	82.777	418.736	782.19	866.815	414.988	814.06	1080.55	330.839	786.849	520.767	297.552	701.479	103.231	337.978	803.987	51.5765
1455	0	-42.5478	712.719	933.245				-42.7581	826.853	552.569	-79.5206	855.289	156.109	-142.032	972.89	84.9984	418.648	785.159	866.752	414.948	816.609	1080.98	331.772	788.586	520.442	297.484	701.646	103.268	337.764	804.066	51.3846
1456	0	-42.6741	715.423	933.039				-43.0273	832.434	553.158	-80.3191	864.845	157.259	-142.485	983.111	87.0214	418.316	787.966	866.717	414.872	815.671	1080.44	331.557	790.646	520.086	297.41	701.76	103.305	337.937	804.048	51.5695
1457	0	-42.919	718.578	932.788				-43.2926	838.209	553.744	-81.0196	874.062	158.106	-143.11	993.837	89.149	418.313	790.85	866.635	414.812	815.099	1080.3	331.178	792.654	519.746	297.348	701.897	103.314	337.943	804.03	51.5687
1458	0	-43.0036	721.482	932.416				-43.5565	844.237	554.369	-81.5373	883.748	159.093	-142.94	1003.83	90.8642	418.097	793.691	866.615	414.661	816.238	1080.31	330.942	794.698	519.425	297.278	702.067	103.355	337.694	804.159	51.4112
1459	0	-43.3987	724.673	931.908				-43.721	849.995	554.847	-82.3443	892.689	160.179	-142.889	1013.95	92.6544	417.764	796.42	866.502	414.381	819.03	1080.35	330.673	796.713	519.068	297.183	702.173	103.393	337.906	804.075	51.4957
1460	0	-43.6069	727.783	931.59				-43.7378	855.362	555.16	-83.0424	901.535	160.652	-142.969	1024.45	94.2675	417.547	799.211	866.388	414.13	822.334	1080.62	330.394	798.771	518.664	297.141	702.317	103.435	337.763	804.165	51.4071
1461	0	-43.9154	731.047	930.999				-43.8241	861.218	555.492	-83.2298	910.791	161.48	-142.573	1033.99	95.7052	417.935	801.829	866.426	413.844	824.948	1080.66	330.074	800.77	518.295	297.035	702.454	103.484	337.783	804.197	51.3895
1462	0	-44.1963	734.575	930.507				-43.7434	866.666	555.607	-83.5878	919.516	162.036	-142.203	1043.42	96.8738	417.827	804.479	866.253	414.039	827.483	1081.01	329.878	802.822	517.887	296.948	702.598	103.502	337.661	804.248	51.331
1463	0	-44.4986	738.005	929.943				-43.7507	872.122	555.757	-83.8938	927.274	162.647	-141.703	1052.27	97.9446	417.704	807.095	866.184	413.309	828.437	1080.67	329.879	804.822	517.534	296.897	702.774	103.527	337.49	804.334	51.2381
1464	0	-44.9319	741.638	929.366				-43.8432	877.919	555.942	-83.7158	935.663	162.982	-141.065	1060.84	98.7428	417.404	809.89	866.022	413.166	830.95	1080.69	329.539	806.886	517.1	296.99	702.877	103.668	337.517	804.374	51.2011
1465	0	-45.2943	745.29	928.767				-43.5041	883.043	555.701	-83.9756	943.286	163.344	-140.366	1068.85	99.4334	417.084	812.533	865.853	412.579	836.633	1080.93	329.406	808.842	516.772	296.773	703.128	103.606	337.579	804.368	51.1958
1466	0	-45.683	749.107	927.983				-43.4983	888.451	555.701	-83.4852	950.687	163.404	-139.695	1076.67	99.8356	416.923	815.188	865.76	412.602	837.812	1080.88	329.461	810.954	516.44	296.701	703.32	103.629	337.573	804.416	51.1261
1467	0	-46.1679	753.315	927.197				-43.0309	893.242	555.312	-83.2702	957.287	163.65	-138.722	1083.72	100.002	416.628	817.776	865.717	412.196	838.692	1080.73	329.295	812.865	516.056	296.615	703.484	103.725	337.856	804.43	51.1892
1468	0	-46.6507	757.061	926.552				-42.8218	898.142	555.036	-82.6855	964.037	163.33	-137.656	1090.47	99.8316	416.25	820.371	865.691	411.76	841.018	1080.98	329.039	814.857	515.666	296.536	703.612	103.772	337.658	804.461	51.1068
1469	0	-47.1349	761.238	925.763				-42.5831	902.914	554.483	-82.3383	969.988	163.083	-136.568	1097.01	99.5395	415.836	823.051	865.458	410.98	845.904	1080.88	329.026	816.79	515.361	296.469	703.801	103.86	337.927	804.477	51.1334
1470	0	-47.6841	765.496	925.131				-42.2463	907.441	553.993	-81.6475	976.04	162.695	-135.303	1103.1	98.8407	415.566	825.486	865.477	410.427	846.565	1080.61	328.899	818.726	514.978	296.368	703.904	103.926	337.809	804.664	51.0293
1471	0	-48.1839	769.834	924.273				-41.8456	911.741	553.125	-80.8358	981.652	162.311	-133.492	1108.47	97.7036	415.247	827.993	865.353	409.821	850.238	1080.72	328.627	820.658	514.585	296.306	704.026	103.986	337.775	804.633	51
1472	0	-48.6308	774.184	923.531				-41.2941	915.65	552.403	-80.2459	986.702	161.654	-131.689	1113.97	96.3764	414.71	830.576	865.29	409.313	850.782	1080.62	328.272	822.538	514.279	296.223	704.127	104.055	337.768	804.681	50.9765
1473	0	-49.3047	778.309	922.726				-40.7429	919.358	551.219	-79.6216	992.032	160.816	-129.956	1119.84	95.0417	414.403	833.033	865.293	408.723	851.819	1080.56	327.975	824.467	513.914	296.18	704.256	104.123	337.931	804.659	50.986
1474	0	-49.8876	782.724	921.626				-40.1102	922.756	549.88	-78.8711	997.199	159.897	-127.637	1124.9	93.2878	413.88	835.436	865.254	408.121	854.428	1080.56	327.045	826.391	513.346	296.075	704.339	104.233	337.814	804.701	50.9321
1475	0	-50.6499	786.987	920.793				-39.3568	925.644	548.618	-77.987	1002.06	158.858	-125.038	1129.58	91.4235	413.383	837.952	865.131	407.487	856.77	1080.49	326.402	828.463	513.258	296.03	704.469	104.235	337.828	804.76	50.9037
1476	0	-51.4133	791.371	919.595				-38.6108	928.466	547.158	-77.3919	1005.13	157.878	-122.628	1134.74	89.6975	412.855	840.316	864.944	406.575	859.4	1080.44	326.061	830.334	512.944	295.918	704.577	104.342	337.825	804.775	50.895
1477	0	-52.1673	795.632	918.6				-37.6926	931.041	545.361	-76.6163	1008.71	156.544	-119.9	1139.09	87.7458	412.081	842.796	864.727	405.533	860.879	1080.26	325.721	832.334	512.452	295.832	704.753	104.364	337.974	804.692	50.9261
1478	0	-53.0909	799.753	917.595				-36.6469	933.125	543.487	-75.5702	1012.83	155.06	-116.773	1143.27	85.6124	411.381	845.228	864.601	404.634	863.409	1080.02	325.351	834.286	512.03	295.756	704.889	104.436	337.944	804.719	50.9101
1479	0	-53.8619	803.896	916.419				-35.4446	935.037	541.431	-74.5561	1016.54	153.495	-113.915	1147.59	83.5242	410.687	847.556	864.444	403.662	865.811	1079.82	324.841	836.262	511.72	295.603	705.026	104.494	337.961	804.756	50.902
1480	0	-54.7199	808.063	915.234				-34.3897	936.73	539.267	-73.4578	1019.86	151.714	-110.61	1151.2	80.8882	409.779	850.039	864.232	402.606	868.854	1079.55	324.393	838.256	511.3	295.525	705.188	104.579	337.954	804.769	50.8582
1481	0	-55.6049	812.044	914.091				-33.2805	938.304	537.014	-72.0638	1022.74	149.743	-108.138	1154.56	78.7312	408.991	852.435	864.007	401.571	871.761	1079.42	323.987	840.291	510.888	295.52	705.264	104.666	337.961	804.815	50.8206
1482	0	-56.5436	815.99	912.76				-32.0357	939.766	534.629	-70.5318	1025.25	147.63	-105.095	1156.74	75.8647	407.99	854.981	863.781	400.159	872.811	1078.97	323.447	842.387	510.482	295.365	705.457	104.826	337.916	804.769	50.764
1483	0	-57.492	820.168	911.218				-30.2637	940.079	532.168	-68.8647	1026.98	145.302	-102.104	1158.43	72.7944	407.051	857.57	863.437	398.917	875.306	1078.72	322.936	844.442	510.097	295.341	705.585	104.996	337.937	804.878	50.7156
1484	0	-58.4596	824.325	909.868				-29.2862	941.603	529.642	-66.774	1028.22	142.763	-99.1362	1159.29	69.261	406.049	860.171	863.157	397.763	879.208	1078.42	322.458	846.59	509.583	295.127	705.871	105.095	337.896	804.943	50.6401
1485	0	-59.3151	828.283	908.248				-28.5798	943.515	527.173	-64.5208	1028.53	140.031	-96.2663	1159.57	65.4265	404.929	862.913	862.786	396.159	886.36	1078.23	321.823	848.887	509.135	295.151	706.012	105.252	337.92	805.003	50.6148
1486	0	-60.3952	832.382	906.752				-27.7266	945.033	524.683	-62.1018	1028.19	137.127	-92.9513	1158.4	60.9929	403.876	865.583	862.443	394.6	887.627	1077.66	321.206	851.159	508.619	295.041	706.204	105.441	337.936	805.048	50.5181
1487	0	-61.4942	836.577	905.254				-26.8481	946.402	522.265	-59.6516	1027.38	134.131	-89.5544	1156.62	56.1779	402.594	868.454	862.05	393.309	888.892	1077.23	320.512	853.537	508.013	294.957	706.433	105.605	337.866	805.191	50.3832
1488	0	-62.7415	840.573	903.739				-26.145	947.69	519.808	-57.0005	1026.14	130.92	-85.9911	1154.11	51.045	401.594	871.32	861.703	391.915	891.818	1076.73	319.69	856.039	507.524	294.851	706.657	105.81	337.995	805.193	50.292
1489	0	-63.8646	844.821	902.004				-25.407	948.879	517.174	-54.4746	1024.05	127.823	-82.5926	1150.8	45.6371	400.332	874.228	861.294	390.085	895.328	1076.06	319.089	858.64	506.916	294.784	706.84	106.041	337.793	805.404	50.1071
1490	0	-65.0527	848.861	900.375				-24.6903	949.898	514.529	-52.1937	1021.46	124.613	-78.732	1147.12	39.8729	398.812	877.258	860.773	388.465	898.721	1075.41	318.15	861.373	506.321	294.698	707.028	106.286	337.907	805.43	50.0149
1491	0	-66.3101	853.103	898.737				-24.0414	950.646	511.725	-49.6709	1018.63	121.25	-75.0376	1144.33	37.8402	397.389	880.279	860.296	386.79	902.012	1074.65	317.037	863.992	505.439	294.641	707.183	106.608	337.853	805.528	49.9313
1492	0	-67.6031	857.312	897.069				-23.2856	951.227	509.079	-46.1935	1014.97	119.073	-72.4128	1143.04	38.7621	395.767	883.404	859.778	384.995	905.326	1073.93	316.81	866.745	504.814	294.599	707.275	106.948	337.874	805.632	49.7691
1493	0	-69.1237	861.764	895.192				-22.5369	951.497	506.316	-44.1997	1013.49	116.536	-69.5717	1143.25	39.8717	394.13	886.516	859.037	383.252	908.828	1073.2	317.225	869.447	504.34	294.55	707.335	107.234	337.844	805.755	49.5973
1494	0	-70.8706	866.575	893.527				-21.2663	951.271	503.478	-43.1798	1013.51	114.417	-66.7133	1143.31	40.6529	392.488	889.709	858.45	381.262	911.058	1072.22	316.425	872.316	503.601	294.391	707.354	107.717	337.921	805.822	49.4566
1495	0	-72.4221	871.323	891.644				-19.9847	951.215	500.867	-42.1086	1013.52	113.285	-64.6043	1143.42	41.41	391.096	892.855	858.003	379.511	915.529	1071.5	315.401	875.245	502.971	294.372	707.543	108.052	337.951	805.904	49.3753
1496	0	-74.1778	876.229	889.736				-19.1822	952.269	498.748	-40.1199	1014.65	111.39	-64.5009	1143.08	41.4265	389.288	896.083	857.314	377.338	919.902	1070.76	314.247	878.223	502.163	294.287	707.764	108.392	337.927	805.976	49.2881
1497	0	-75.8175	880.916	888.025				-18.9523	953.776	497.234	-38.218	1014.53	110.659	-64.1306	1142.62	41.3589	387.563	899.268	856.737	375.372	924.516	1069.81	313.267	881.054	501.484	294.258	708.099	108.877	337.937	806.041	49.234
1498	0	-77.4168	885.324	886.634				-18.9661	955.712	496.01	-37.2213	1015.64	110.709	-63.8954	1142.97	41.5312	385.821	902.532	856.108	373.104	927.683	1069.19	311.964	883.967	500.588	294.114	708.273	109.13	337.913	806.093	49.1972
1499	0	-79.4376	889.921	885.711				-19.175	958.657	495.45	-35.5673	1016.29	109.999	-63.8332	1143.28	41.7123	383.87	905.868	855.403	371.154	930.73	1068.63	310.501	886.851	499.945	293.88	708.499	109.512	337.914	806.14	49.1682
1500	0	-81.3634	894.072	885.009				-19.321	962.202	494.994	-33.9789	1016.54	109.309	-63.6608	1143.25	41.7801	382.024	909.078	854.803	368.574	933.959	1067.79	309.028	889.818	499.158	293.601	708.822	110.016	337.904	806.219	49.1706
1501	0	-83.3469	897.962	884.555				-19.8391	966.297	494.911	-32.6664	1017.4	109.023	-63.3741	1143.13	41.8235	379.893	912.367	854.125	365.876	937.624	1067.35	307.504	892.897	498.475	292.951	709.405	110.76	337.883	806.254	49.2373
1502	0	-85.3309	901.594	884.412				-20.4437	969.657	495.055	-32.0311	1018.65	108.845	-63.4892	1143.26	41.8231	377.715	915.706	853.522	363.228	941.764	1066.85	306.412	894.756	497.766	292.892	709.48	111.329	337.821	806.382	49.2496
1503	0	-87.1662	904.689	884.735				-21.3498	972.409	495.246	-31.7039	1019.02	108.72	-63.4943	1143.42	41.8676	375.264	919.061	852.861	360.22	946.37	1066.38	304.852	897.932	497.197	292.575	710.037	112.164	337.77	806.456	49.293
1504	0	-88.9437	907.058	885.194				-22.5007	974.221	495.327	-31.537	1019.05	108.55	-63.4805	1143.38	41.7978	372.942	922.375	852.092	357.104	950.301	1066.11	303.245	901.035	496.838	292.284	710.45	113.081	337.811	806.614	49.3399
1505	0	-91.003	909.513	885.661				-23.913	975.594	495.331	-31.6109	1019.13	108.348	-63.4891	1143.31	41.7201	370.592	925.548	851.442	354.012	954.622	1065.73	301.904	903.808	496.62	292.044	711.145	114.17	337.836	806.732	49.416
1506	0	-93.4818	912.293	886.025				-25.6798	976.633	495.395	-31.8725	1019.23	108.124	-63.4644	1143.37	41.7819	368.206	928.673	851.026	351.311	958.165	1065.59	300.585	906.756	496.529	291.774	711.844	115.357	337.819	806.9	49.4575
1507	0	-95.7516	914.902	886.362	-59.4862	848.507	1108.82	-27.5383	977.56	495.494	-32.0396	1019.17	107.91	-63.5286	1143.45	41.7462	365.72	931.69	850.729	348.489	962.676	1065.21	300.424	909.836	496.802	291.629	712.673	116.712	337.819	807.078	49.4837
1508	0	-98.182	917.561	886.934	-61.6749	851.34	1109.92	-29.2132	978.198	495.573	-32.1443	1019.12	107.771	-63.5464	1143.47	41.7362	363.312	934.626	850.782	345.857	966.826	1065.08	299.228	912.553	497.31	291.478	713.611	118.198	337.861	807.228	49.6227
1509	0	-100.584	920.069	887.533				-30.627	978.762	495.614	-32.2859	1019.25	107.532	-63.5665	1143.37	41.7174	360.92	937.364	851.096	343.316	971.129	1065.51	298.035	915.39	497.98	291.385	714.646	119.863	337.897	807.572	49.7704
1510	0	-102.91	922.479	887.905				-32.0573	979.879	495.736	-32.363	1019.28	107.386	-63.6037	1143.43	41.7325	358.808	940.012	852.032	340.819	975.077	1065.74	296.962	918.491	498.658	291.302	715.818	121.747	337.977	807.798	49.891
1511	0	-105.44	925.489	888.287				-33.1359	981.101	495.724	-32.3919	1019.25	107.263	-63.625	1143.46	41.7726	356.671	942.693	852.888	338.68	979.298	1065.99	296.304	921.923	499.38	291.32	717.037	123.599	338.443	807.634	50.0164
1512	0	-107.703	928.273	888.44				-34.1003	982.525	495.656	-32.367	1019.31	107.09	-63.5707	1143.37	41.7533	354.667	945.538	853.801	336.22	983.072	1066.27	295.636	925.622	500.131	291.287	718.439	125.666	338.644	807.918	50.1951
1513	0	-110.098	931.219	888.662				-34.9794	984	495.441	-32.1874	1019.34	106.917	-63.5474	1143.36	41.8004	352.771	948.501	854.756	333.328	986.349	1066.71	295.242	929.673	500.863	291.33	719.928	127.998	338.801	808.196	50.4265
1514	0	-112.2	934.034	888.65				-35.9867	985.681	495.244	-32.0277	1019.45	106.748	-63.5089	1143.29	41.7839	350.782	951.463	855.553	331.396	990.491	1067.2	294.74	934.124	501.541	291.368	721.75	130.346	338.924	808.547	50.667
1515	0	-114.277	936.791	888.341				-36.8896	987.372	495.019	-31.7309	1019.65	106.592	-63.485	1143.28	41.8386	348.959	954.646	856.306	328.622	993.851	1067.62	294.326	939.079	502.166	291.445	723.657	132.919	339.161	809.173	50.9219
1516	0	-116.447	939.795	888.005				-37.6983	988.966	494.942	-31.5569	1019.77	106.389	-63.4641	1143.37	41.8839	347.233	957.889	857.022	326.216	997.311	1068.07	293.928	944.531	502.78	291.478	725.91	135.694	339.233	809.498	51.4093
1517	0	-118.333	942.738	887.656				-38.3827	990.384	494.882	-31.3229	1019.97	106.224	-63.4036	1143.39	41.9249	346.461	959.656	857.896	323.497	1000.46	1068.47	293.801	950.782	503.359	291.473	728.298	138.746	339.425	810.013	51.8856
1518	0	-120.471	946.003	887.432				-39.2463	992.172	494.879	-31.0065	1020.36	105.998	-63.388	1143.39	41.9841	344.869	962.845	858.532	321.436	1004.07	1068.87	293.498	957.298	503.874	291.625	731.005	141.931	339.438	810.669	52.3886
1519	0	-121.918	949.182	886.837				-39.8926	993.505	494.558	-30.7555	1020.7	105.782	-63.3327	1143.31	41.9799	343.343	966.132	859.009	318.937	1007.06	1069.07	293.237	964.148	504.334	291.606	734.057	145.328	339.42	811.375	53.0736
1520	0	-123.515	952.259	886.402				-40.5543	994.757	494.388	-30.5247	1020.96	105.511	-63.3201	1143.37	42.0416	341.873	969.416	859.279	316.426	1009.71	1069.22	293.034	971.365	504.791	291.332	737.416	148.915	339.327	812.158	53.9199
1521	0	-125.109	955.662	885.999				-41.2397	996.111	494.107	-30.4034	1021.11	105.243	-63.2935	1143.4	42.0503	340.496	972.64	859.517	314.288	1012.63	1069.29	292.706	978.934	505.299	291.118	741.114	152.76	339.223	813.11	55.0908
1522	0	-126.621	959.374	885.512				-42.0829	997.782	493.92	-30.2531	1021.37	104.952	-63.2865	1143.47	42.0798	339.208	975.919	859.667	312.179	1015.34	1069.48	292.44	986.611	506.019	290.698	745.186	156.783	339.045	814.129	56.666
1523	0	-128.028	963.209	885.204				-42.6704	998.96	493.693	-30.355	1021.89	104.648	-63.2356	1143.41	42.1089	337.18	979.924	859.52	310.281	1017.81	1069.39	292.069	994.681	506.876	289.998	749.805	161.283	338.758	815.328	58.52
1524	0	-129.318	967.26	884.982				-43.8681	1000.67	493.452	-30.2376	1022.22	104.516	-63.2228	1143.47	42.1007	335.542	983.763	859.679	308.804	1020.46	1069.4	291.855	1003.37	507.991	289.096	755.073	165.97	338.176	816.687	60.8542
1525	0	-130.587	971.006	884.857				-44.5823	1001.51	493.195	-30.3109	1022.21	104.195	-63.2448	1143.49	42.1288	334.478	986.766	859.91	307.09	1022.62	1069.36	291.744	1012.54	509.267	288.078	760.771	171.202	337.385	818.296	63.6196
1526	0	-131.861	974.945	884.826				-45.5129	1002.43	492.943	-30.3972	1022.23	104.047	-63.215	1143.49	42.1286	333.454	989.571	860.062	305.117	1024.51	1069.24	291.639	1022.1	510.814	286.665	767.1	176.954	336.553	820.006	66.8405
1527	0	-133.352	978.802	884.826				-46.7443	1003.15	492.879	-30.4571	1022.28	103.892	-63.31	1143.39	42.2071	332.658	992.137	860.366	303.958	1026.79	1069.29	291.762	1032.17	512.676	285.249	774.176	182.778	335.443	821.904	70.5195
1528	0	-134.594	982.104	884.628				-47.4545	1003.32	492.38	-30.5814	1022.2	103.792	-63.214	1143.48	42.1268	331.774	994.6	860.751	301.985	1028.27	1069.24	291.782	1042.7	514.909	283.923	781.839	188.846	334.164	824.662	74.9203
1529	0	-135.883	984.965	884.561				-48.4592	1003.94	492.202	-30.6846	1022.26	103.639	-63.2136	1143.49	42.1277	331.182	996.666	861.162	300.584	1029.99	1069.18	292	1053.15	517.355	282.371	790.094	194.864	332.664	827.836	79.9299
1530	0	-137.06	987.476	884.486				-49.4591	1004.21	491.962	-30.9597	1022.34	103.468	-63.2821	1143.56	42.1007	330.47	998.671	861.675	299.132	1031.59	1068.93	291.939	1063.53	520.166	280.616	798.446	200.991	330.913	831.836	85.4578
1531	0	-138.199	990.153	884.426				-50.504	1004.78	491.86	-31.1339	1022.4	103.334	-63.2904	1143.48	42.0838	329.893	1000.26	862.183	297.806	1033	1068.8	292.619	1073.33	523.118	278.605	806.687	206.876	328.897	836.597	91.4115
1532	0	-139.496	992.867	884.289				-51.2524	1005.04	491.699	-31.2811	1022.29	103.318	-63.303	1143.47	42.0658	329.093	1001.66	862.797	296.821	1034.46	1068.61	293.041	1082.69	526.261	276.174	814.348	212.651	326.937	842.17	97.0863
1533	0	-140.669	995.059	884.16				-52.2471	1005.74	491.601	-31.4584	1022.49	103.195	-63.304	1143.48	42.0708	328.324	1003.04	863.574	295.587	1035.49	1068.21	293.625	1091.4	529.413	273.477	821.666	217.636	324.949	849.978	100.922
1534	0	-141.896	996.792	883.903				-52.9944	1006.19	491.48	-31.5715	1022.49	103.081	-63.3202	1143.48	42.0547	327.908	1004.17	864.7	294.91	1036.92	1067.97	294.188	1099.3	532.474	271.562	829.772	221.011	322.173	859.735	104.218
1535	0	-142.897	998.275	883.66				-53.5303	1006.39	491.288	-31.6725	1022.43	103.029	-63.3583	1143.47	42.0553	327.293	1005.29	865.944	294.021	1038.06	1067.69	294.599	1106.42	535.504	270.274	838.507	222.853	319.038	871.439	105.926
1536	0	-143.847	999.688	883.469				-54.2502	1007.12	491.238	-31.6299	1022.13	102.92	-63.3361	1143.48	42.0561	326.516	1006.4	867.326	293.224	1039.07	1067.37	294.821	1112.94	538.474	268.728	848.736	223.133	315.779	884.116	106.015
1537	0	-144.869	1001.09	883.354				-54.9303	1007.91	491.312	-31.8496	1022.47	102.972	-63.3273	1143.39	42.0119	325.798	1007.31	868.687	292.617	1040.29	1067.12	295.126	1119.11	541.418	267.551	859.815	222.136	312.433	897.658	104.911
1538	0	-145.85	1002.63	883.226				-55.3539	1008.24	491.188	-31.978	1022.59	102.979	-63.3173	1143.37	42.0079	325.032	1008.11	870.162	292.136	1041.54	1066.91	295.41	1124.93	544.114	266.381	871.269	220.169	309.586	911.918	103.014
1539	0	-146.465	1003.94	883.089				-55.9077	1009.08	491.146	-32.0393	1022.65	102.994	-63.3308	1143.39	42.0352	324.566	1008.74	871.677	291.693	1042.77	1066.76	295.512	1130.36	546.391	265.489	882.765	217.389	307.233	927.04	100.475
1540	0	-147.181	1005.66	883.119				-56.4979	1010.01	491.22	-32.0701	1022.46	102.939	-63.3322	1143.39	42.0369	323.97	1009.32	873.043	291.357	1044.17	1066.72	295.583	1135.38	548.555	264.639	895.119	213.562	305.591	942.944	97.7253
1541	0	-147.978	1007.69	883.045				-56.8621	1010.79	491.26	-32.1702	1022.58	102.975	-63.3264	1143.47	42.0551	323.481	1009.85	874.32	291.118	1045.65	1066.76	295.791	1140.1	550.369	264.168	907.667	209.054	304.651	959.521	94.7357
1542	0	-148.455	1009.99	883.093				-57.0973	1011.46	491.2	-32.2443	1022.62	102.988	-63.3418	1143.41	42.039	323.797	1009.75	875.565	290.923	1047.11	1066.83	296.132	1144.36	552.197	263.929	920.793	204.013	304.149	976.934	91.4309
1543	0	-148.921	1012.03	883.077				-57.3349	1012.15	491.141	-32.3304	1022.68	102.99	-63.3313	1143.39	42.0353	323.612	1010.3	876.408	290.852	1048.56	1066.95	296.353	1148.28	553.645	264.19	934.345	198.228	304.446	994.845	88.0332
1544	0	-148.87	1013.6	883.004				-57.4457	1012.86	491.075	-32.3586	1022.6	102.991	-63.3131	1143.46	42.0285	323.289	1011.23	877.149	290.863	1050.28	1067.03	296.578	1151.79	554.913	264.789	948.208	192.117	305.199	1013.22	84.5985
1545	0	-148.865	1015.41	882.91				-57.5332	1013.83	491.11	-32.4194	1022.68	103.015	-63.3133	1143.48	42.0554	323.335	1012.25	877.787	290.84	1051.77	1067.23	296.861	1154.63	555.917	265.801	962.367	185.85	306.473	1031.77	81.0862
1546	0	-148.648	1017.72	882.787				-57.601	1014.99	491.123	-32.3777	1022.65	102.989	-63.2962	1143.48	42.0835	323.336	1013.62	878.225	291.027	1053.3	1067.31	296.978	1157.04	556.558	267.193	977.411	179.06	308.148	1050.77	77.7478
1547	0	-148.636	1020.3	882.737				-57.5875	1015.98	491.141	-32.461	1022.71	103.021	-63.2957	1143.48	42.0835	323.367	1014.98	878.471	291.377	1054.99	1067.16	296.513	1159.05	556.792	269.091	992.113	172.567	310.109	1069.67	74.5548
1548	0	-148.181	1022.5	882.77				-57.503	1017.04	491.147	-32.4847	1022.67	103.154	-63.2811	1143.47	42.0814	323.52	1016.35	878.571	291.784	1056.79	1067.11	296.23	1160.72	556.793	271.311	1006.89	166.148	312.592	1088.58	71.7101
1549	0	-147.935	1025.39	882.729				-57.392	1018.37	491.195	-32.4235	1022.77	103.021	-63.2972	1143.48	42.1306	323.715	1017.81	878.523	292.206	1058.45	1067.05	296.202	1162.11	556.523	273.83	1021.44	160.152	315.582	1106.69	69.2682
1550	0	-147.571	1028.14	882.703				-57.2233	1019.49	491.232	-32.4311	1022.84	103.076	-63.2986	1143.49	42.1326	324.276	1019.34	878.421	292.882	1060.4	1066.92	295.786	1163.27	555.972	276.971	1035.35	154.447	318.563	1124.85	67.2525
1551	0	-147.091	1030.77	882.665				-56.9474	1020.58	491.262	-32.3244	1022.88	103.052	-63.2422	1143.49	42.1446	324.72	1021.02	878.216	293.536	1062.29	1066.76	295.304	1164.12	555.324	279.935	1049.16	148.988	321.656	1142.56	65.7931
1552	0	-146.516	1033.24	882.711				-56.619	1021.78	491.361	-32.3136	1022.89	103.076	-63.2649	1143.56	42.1618	325.331	1022.64	877.886	294.149	1064.21	1066.53	294.744	1165.02	554.399	283.174	1062.6	144.098	324.73	1159.25	64.5867
1553	0	-145.706	1035.27	882.717				-56.2779	1022.75	491.354	-32.2723	1022.95	103.163	-63.2144	1143.51	42.1709	326.139	1024.33	877.582	294.896	1066.3	1066.5	294.129	1165.88	553.38	286.241	1075.76	139.58	327.613	1175.46	63.7183
1554	0	-145.128	1037.52	882.809				-55.8781	1023.71	491.412	-32.1468	1022.96	103.242	-63.2374	1143.48	42.1794	326.987	1025.97	877.129	295.651	1068.45	1066.12	293.442	1166.67	552.113	289.312	1088.2	135.6	330.56	1190.57	63.1309
1555	0	-144.125	1039.11	882.836				-55.3639	1024.44	491.429	-32.0575	1022.97	103.294	-63.2389	1143.48	42.1814	327.551	1027.45	876.457	296.421	1070.7	1065.9	292.457	1167.38	550.763	292.369	1099.9	132.163	333.069	1204.77	62.8
1556	0	-143.447	1041.06	882.958				-54.8049	1025.2	491.513	-31.9326	1022.99	103.363	-63.2108	1143.49	42.1797	328.684	1029.2	875.672	297.042	1072.67	1065.63	291.564	1168.04	549.281	295.088	1110.82	129.06	335.377	1218.08	62.8796
1557	0	-142.449	1042.64	883.109				-54.2665	1026.21	491.652	-31.8662	1022.99	103.438	-63.2095	1143.49	42.1958	329.799	1030.83	874.809	297.593	1074.56	1065.1	290.873	1168.66	547.747	297.79	1120.73	126.424	337.179	1229.89	62.9267
1558	0	-141.561	1044.33	883.301				-53.7645	1027.13	491.822	-31.7391	1022.98	103.521	-63.2091	1143.48	42.2088	330.653	1032.4	873.59	299.405	1077.9	1064.86	290.252	1169.08	546.427	300.04	1129.57	124.034	338.493	1240.46	62.7727
1559	0	-139.815	1044.58	883.404				-53.2306	1028.21	491.962	-31.6445	1022.95	103.591	-63.1975	1143.57	42.215	331.647	1034.21	872.317	300.487	1080.32	1064.48	289.687	1169.42	544.955	301.831	1137.09	121.886	339.891	1249.4	62.4021
1560	0	-139.069	1046.46	883.704				-52.4541	1029.1	492.107	-31.4644	1022.85	103.742	-63.2161	1143.5	42.2235	332.714	1035.79	870.91	301.644	1082.57	1064.27	289.314	1169.77	543.635	303.154	1143.3	119.757	340.27	1256.76	61.6669
1561	0	-137.626	1047.63	884.063				-51.6672	1029.99	492.279	-31.2284	1022.76	103.818	-63.2135	1143.48	42.2198	333.769	1037.89	869.37	303.611	1085.76	1063.63	289.255	1170	542.367	303.808	1148.21	118.184	339.691	1261.91	61.0142
1562	0	-136.365	1049.14	884.443				-50.9523	1031	492.429	-31.1249	1022.7	103.91	-63.2151	1143.57	42.2514	334.775	1039.97	867.85	305.343	1088.67	1063.17	288.996	1169.85	540.997	303.721	1151.77	117.033	339.249	1264.42	59.6008
1563	0	-135.022	1050.73	884.915				-50.0993	1032.05	492.724	-31.0051	1022.97	104.131	-63.2266	1143.59	42.2439	335.811	1042.31	866.622	307.377	1091.77	1062.69	289.055	1169.87	539.542	302.726	1152.71	115.941	338.149	1265.4	57.5211
1564	0	-134.147	1053.24	885.115				-49.1832	1032.94	492.909	-30.8761	1022.9	104.181	-63.2093	1143.5	42.223	337.216	1045.1	865.603	309.223	1094.79	1062.35	289.185	1169.91	538.4	301.763	1151.74	114.721	337.316	1266.08	56.6872
1565	0	-132.597	1054.91	885.674				-47.9896	1033.93	493.136	-30.719	1022.95	104.307	-63.2085	1143.48	42.1945	337.975	1047.89	864.616	311.635	1098.44	1061.88	289.451	1170.29	537.487	301.172	1151.59	114.282	336.641	1266.12	57.1352
1566	0	-130.66	1056.19	886.193				-46.9826	1035.31	493.582	-30.7039	1023.11	104.532	-63.2149	1143.57	42.2507	339.319	1051.01	864.009	313.685	1101.76	1061.57	289.612	1171.01	536.935	300.988	1152.13	114.074	337.073	1266.15	57.1075
1567	0	-128.485	1057.23	886.807				-45.4775	1036.48	493.766	-30.3221	1022.84	104.784	-63.2102	1143.5	42.2253	340.52	1054.29	863.496	315.939	1105.45	1061.34	289.783	1172.21	536.907	301.328	1152.61	114.037	337.393	1266.51	56.2806
1568	0	-126.771	1058.98	887.216				-44.0902	1038.04	494.265	-30.1949	1023	105.013	-63.1979	1143.56	42.2728	342.422	1058.15	863.355	318.121	1108.97	1061.19	290.483	1174	537.38	301.741	1153.52	113.866	337.509	1266.59	56.0555
1569	0	-124.774	1060.7	887.909				-42.626	1039.47	494.554	-29.964	1023	105.251	-63.2003	1143.58	42.2941	344.17	1061.96	863.736	320.332	1112.19	1061.01	291.079	1175.73	537.689	301.907	1154.11	113.746	337.443	1266.64	55.9766
1570	0	-122.584	1062.12	888.518				-41.0849	1040.87	494.871	-29.7173	1022.81	105.525	-63.152	1143.5	42.2721	345.93	1065.67	864.566	322.834	1115.97	1060.97	291.811	1177.79	537.787	301.977	1154.34	113.593	337.642	1266.78	55.7013
1571	0	-120.272	1063.42	888.982				-39.5478	1042.33	495.157	-29.4532	1022.79	105.788	-63.1467	1143.5	42.2956	347.37	1069.42	865.852	325.255	1119.22	1061.18	292.454	1179.89	537.725	302.07	1154.84	113.427	337.527	1266.84	55.458
1572	0	-117.938	1064.64	889.418				-38.1494	1043.88	495.535	-29.2642	1022.92	106.181	-63.1647	1143.5	42.32	349.432	1073.25	867.098	327.561	1122.33	1061.33	293.523	1182.11	537.509	302.372	1155.34	113.263	337.656	1266.98	55.1746
1573	0	-115.486	1065.77	889.927				-36.5982	1045.42	495.835	-29.0916	1022.86	106.364	-63.153	1143.51	42.3219	351.32	1077.3	867.917	330.088	1125.58	1061.56	294.228	1184.08	537.05	302.695	1155.8	113.111	337.66	1267.24	54.8307
1574	0	-113.054	1067.27	890.515				-35.0316	1047.11	496.321	-28.9212	1022.99	106.757	-63.1394	1143.57	42.3483	353.409	1081.25	868.544	332.655	1128.78	1061.96	295.591	1186.53	536.707	302.942	1156.39	112.978	337.452	1267.57	54.3622
1575	0	-110.959	1069.19	891.031				-33.4022	1048.81	496.644	-28.7473	1023.69	107.196	-63.1251	1143.59	42.3681	356.017	1085.3	868.746	335.114	1131.75	1062.17	296.782	1188.48	536.375	303.048	1157.02	112.79	337.421	1267.87	53.9817
1576	0	-108.469	1070.56	891.412				-31.8455	1050.79	497.083	-28.4771	1023.7	107.491	-63.1294	1143.6	42.3912	358.554	1089.27	868.672	337.604	1134.74	1062.47	298.099	1190.53	535.935	303.136	1157.49	112.576	337.492	1267.98	53.7969
1577	0	-105.752	1072.07	891.944				-30.0366	1052.37	497.303	-28.2732	1023.56	107.806	-63.1261	1143.58	42.4279	361.516	1093.16	868.494	340.267	1137.98	1062.73	299.136	1192.45	535.577	303.248	1157.83	112.297	337.496	1268.12	53.4777
1578	0	-103.38	1073.93	892.402				-28.4301	1054.35	497.705	-28.0749	1023.64	108.142	-63.0485	1143.61	42.4545	364.084	1097.14	868.313	342.956	1141.17	1062.98	300.371	1194.43	535.092	303.343	1158.23	112.133	337.383	1268.29	53.1938
1579	0	-100.944	1075.89	892.792				-26.7189	1056.15	497.983	-27.858	1023.71	108.553	-63.0411	1143.69	42.4849	366.989	1101.15	868.304	345.584	1144.58	1063.24	301.758	1196.54	534.848	303.483	1158.56	111.958	337.382	1268.45	52.8968
1580	0	-98.4434	1078.04	893.188				-25.212	1058.21	498.396	-27.5487	1023.87	108.983	-63.0216	1143.71	42.5498	369.665	1104.92	868.475	348.259	1147.92	1063.54	303.095	1198.41	534.582	303.682	1158.85	111.788	337.402	1268.58	52.6849
1581	0	-95.7495	1079.77	893.786				-23.5337	1059.92	498.674	-27.3685	1024.36	109.367	-62.9516	1143.72	42.587	372.091	1108.5	868.566	350.901	1151.34	1063.81	304.459	1200.28	534.324	303.845	1159.13	111.731	337.443	1268.67	52.4902
1582	0	-93.2735	1081.7	894.419				-21.9693	1061.95	499.153	-27.1603	1024.61	109.84	-62.9832	1143.76	42.5319	374.617	1112.16	868.54	353.429	1154.69	1064.05	305.843	1202.01	534.138	304.031	1159.45	111.577	337.339	1268.75	52.3416
1583	0	-90.4124	1083.09	894.903				-20.5546	1063.86	499.525	-26.921	1025.02	110.392	-62.8971	1143.64	42.5827	377.131	1115.77	868.568	356.12	1158.44	1064.41	307.064	1203.57	533.865	304.116	1159.76	111.374	337.647	1268.81	52.3571
1584	0	-87.8819	1085.08	895.601				-19.1999	1066.11	500.026	-26.8259	1025.29	111.078	-62.8837	1143.71	42.6204	379.474	1118.88	868.395	358.598	1161.88	1064.72	308.354	1205.06	533.607	304.186	1159.98	111.272	337.266	1268.86	52.2609
1585	0	-85.4829	1086.86	896.25				-17.9306	1068.07	500.611	-26.8293	1025.39	111.706	-63.0183	1143.83	42.5313	381.708	1122.15	868.309	360.887	1165.23	1064.95	309.632	1206.35	533.352	304.274	1160.21	111.126	337.344	1268.92	52.2268
1586	0	-82.7688	1088.46	896.955				-16.6031	1070.04	501.244	-27.1838	1025.61	112.744	-63.0019	1143.81	42.5814	383.859	1125.08	868.028	363.247	1168.53	1065.27	310.776	1207.55	533.034	304.297	1160.44	110.98	337.266	1269	52.2161
1587	0	-80.7014	1090.11	897.886				-15.515	1072.23	502.006	-27.0686	1026.2	113.488	-63.0925	1144.01	42.6138	385.833	1127.99	867.67	365.622	1171.95	1065.56	311.962	1208.73	532.711	304.28	1160.73	110.893	337.143	1269.11	52.2149
1588	0	-78.4662	1091.82	898.808				-14.404	1074.15	502.665	-27.2068	1026.48	114.251	-63.1062	1144.05	42.5754	387.88	1130.69	867.347	367.864	1175.17	1065.91	312.787	1209.85	532.379	304.232	1160.97	110.773	337.154	1269.13	52.2416
1589	0	-76.3462	1093.49	899.808				-13.2521	1075.82	503.51	-27.2186	1026.91	115.248	-63.2743	1144.39	42.6162	389.736	1133.34	867.081	370.047	1178.24	1066.25	313.773	1211.02	532.077	304.202	1161.17	110.701	337.028	1269.18	52.2601
1590	0	-74.3075	1095.08	901.041				-12.273	1078.04	504.512	-26.9895	1027.61	116.111	-63.2621	1144.45	42.6314	391.654	1135.95	866.785	372.018	1180.96	1066.57	314.512	1212.11	531.764	304.12	1161.41	110.633	337.115	1269.17	52.3376
1591	0	-72.39	1096.61	902.3				-11.4976	1080.51	505.671	-27.0084	1028.5	117.224	-63.3164	1144.49	42.6354	393.423	1138.63	866.65	373.989	1183.64	1066.97	315.244	1213.25	531.506	303.969	1161.57	110.539	337.087	1269.25	52.3985
1592	0	-70.6072	1097.96	903.599				-10.6536	1082.99	506.739	-26.7751	1029.33	118.168	-63.359	1144.38	42.5721	394.588	1141.78	866.444	376.167	1186.37	1067.49	315.767	1214.22	531.269	303.828	1161.76	110.455	337.058	1269.24	52.4826
1593	0	-68.8673	1099.49	905.068				-9.73582	1085.23	507.753	-26.0081	1029.89	119.558	-63.4613	1144.28	42.5123	395.889	1144.73	866.349	378.086	1188.78	1068.03	316.22	1214.97	531.042	303.694	1161.86	110.354	337.058	1269.28	52.5276
1594	0	-67.1799	1100.86	906.446				-8.84995	1087.57	508.894	-25.4957	1030.11	120.906	-63.588	1144	42.4151	397.492	1147.11	866.377	379.972	1191.16	1068.48	316.739	1215.61	530.839	303.555	1162.02	110.336	336.947	1269.3	52.6239
1595	0	-65.451	1102.11	908.1				-8.14171	1090.15	510.142	-24.7826	1030.07	122.126	-63.5803	1143.14	42.0337	399.142	1149.42	866.442	381.772	1193.26	1069.03	317.114	1216.18	530.696	303.403	1162.1	110.185	336.838	1269.34	52.7205
1596	0	-63.8447	1103.1	909.591				-7.76594	1093.56	511.409	-23.7707	1030.94	123.318	-64.0045	1143.54	42.1132	400.631	1151.76	866.461	383.853	1195.69	1069.52	317.926	1216.81	530.649	303.267	1162.16	110.114	336.892	1269.43	52.7856
1597	0	-62.1858	1104.06	911.108				-7.21169	1096.45	512.64	-22.5157	1032.01	124.352	-64.293	1143.69	42.0381	401.931	1154.1	866.5	385.959	1198.25	1069.93	317.869	1217.01	530.565	302.97	1162.25	110.002	336.742	1269.47	52.8662
1598	0	-60.6374	1105.01	912.69				-6.28206	1098.5	513.863	-21.072	1033.15	125.704	-64.3632	1143.52	42.0518	403.207	1156.43	866.552	388	1200.71	1070.33	318.225	1217.27	530.511	302.792	1162.32	109.85	336.859	1269.41	52.9703
1599	0	-59.3821	1106.17	914.251				-5.77463	1101.11	515.071	-19.4401	1034.63	126.856	-64.2871	1143.31	42.0473	404.429	1158.74	866.56	389.997	1203.04	1070.72	318.579	1217.43	530.489	302.726	1162.28	109.813	336.719	1269.34	53.1925
1600	0	-57.6472	1106.36	915.724				-5.75859	1104.56	516.263	-17.6878	1035.67	128.008	-64.2044	1143.07	42.0224	405.673	1161.09	866.692	391.911	1205.35	1071.12	319.385	1217.67	530.57	302.679	1162.36	109.633	336.677	1269.25	53.307
1601	0	-56.3408	1106.68	917.03				-5.35383	1107.42	517.623	-15.6109	1037.55	129.084	-64.048	1142.73	42.025	406.868	1163.49	866.859	393.866	1207.83	1071.65	319.857	1217.77	530.615	302.594	1162.48	109.565	336.535	1269.24	53.3439
1602	0	-54.7003	1107.24	918.555				-4.93433	1110.05	518.816	-13.8574	1038.51	130.337	-63.8877	1142.52	42.0354	407.972	1166	867.044	395.418	1210.05	1072.03	320.329	1217.71	530.652	302.653	1162.47	109.383	336.578	1269.18	53.4212
1603	0	-53.2289	1107.56	919.956				-4.64057	1112.77	520.067	-11.9751	1040.44	131.465	-63.8371	1142.53	42.0803	409.193	1168.48	867.353	397.047	1212.49	1072.42	321.084	1217.63	530.714	302.664	1162.53	109.32	336.492	1269.16	53.4579
1604	0	-51.8769	1107.92	921.196				-4.25008	1115.39	521.236	-10.0912	1042.08	132.51	-63.8719	1142.77	42.1642	410.331	1171.04	867.771	398.47	1214.91	1072.73	322.062	1217.58	530.784	302.777	1162.58	109.185	336.523	1269.16	53.4837
1605	0	-50.4959	1108.19	922.492				-3.7698	1117.97	522.39	-8.54256	1044.49	133.52	-63.8883	1143.12	42.1706	411.633	1173.59	868.271	399.955	1217.48	1073.2	322.916	1217.33	530.865	302.852	1162.49	108.895	336.552	1269.1	53.5202
1606	0	-48.9783	1108.36	923.615				-3.52858	1120.77	523.474	-7.07497	1046.43	134.637	-64.057	1143.84	42.2064	412.881	1176.1	868.734	401.237	1219.99	1073.64	324.007	1217.32	530.842	303.132	1162.68	108.985	336.633	1269.09	53.5117
1607	0	-47.7153	1108.87	924.779				-3.54788	1123.82	524.495	-5.97715	1048.79	135.507	-64.5956	1144.91	42.3088	413.898	1178.66	869.195	402.502	1222.69	1074.04	325.05	1217.09	530.816	303.315	1162.62	108.914	336.545	1269.07	53.5199
1608	0	-46.2364	1109	925.792				-3.39058	1126.77	525.578	-5.15631	1051.75	136.348	-64.9598	1146.41	42.2678	414.829	1181.21	869.628	403.475	1225.2	1074.41	326.116	1216.86	530.795	303.49	1162.58	108.819	336.594	1269.04	53.5015
1609	0	-44.8518	1109.27	926.664				-3.35442	1129.76	526.553	-4.54084	1055.16	136.956	-65.7651	1148.59	42.2782	415.945	1183.75	870.043	404.472	1227.9	1074.8	327.323	1216.73	530.783	303.643	1162.57	108.666	336.568	1269.04	53.4961
1610	0	-43.4633	1109.58	927.61				-3.41404	1132.81	527.557	-4.30683	1058.76	137.549	-66.9032	1151.58	42.3927	416.933	1186.22	870.491	405.532	1230.61	1075.2	328.424	1216.62	530.694	303.891	1162.51	108.638	336.575	1269.06	53.4565
1611	0	-42.1803	1110.16	928.385				-3.34436	1135.56	528.48	-4.50714	1062.73	138.164	-68.0178	1155	42.4331	418.265	1188.67	870.814	406.345	1233.18	1075.55	329.712	1216.67	530.601	304.007	1162.48	108.568	336.487	1269.08	53.4304
1612	0	-40.8533	1110.88	929.198				-3.49745	1138.68	529.435	-5.24524	1067.69	138.691	-69.5856	1159.45	42.4899	419.468	1191.16	871.068	407.256	1235.83	1075.92	330.74	1216.76	530.563	304.13	1162.49	108.448	336.503	1269.04	53.3938
1613	0	-39.4834	1111.49	929.848				-3.79274	1141.88	530.348	-6.49881	1073.61	139.058	-71.1203	1164.61	42.5494	420.619	1193.58	871.285	408.076	1238.22	1076.4	331.984	1217.2	530.394	304.262	1162.41	108.359	336.485	1269.08	53.3638
1614	0	-38.0748	1112.31	930.483				-4.13604	1145.02	531.144	-8.49466	1079.3	139.469	-73.2916	1171.34	42.7243	421.746	1195.93	871.361	408.993	1240.75	1076.35	333.033	1217.67	530.248	304.489	1162.32	108.243	336.62	1269.06	53.337
1615	0	-36.8517	1113.35	931.011				-4.62185	1148.38	532.056	-10.7879	1085.89	139.765	-74.9701	1177.78	42.5445	422.827	1198.28	871.328	410.091	1243.33	1076.57	334.007	1218.39	530.107	304.53	1162.34	108.117	336.653	1269.11	53.2806
1616	0	-35.3494	1114.11	931.544				-5.10256	1151.87	532.931	-13.4474	1093	140.061	-76.8173	1186.04	42.3754	424.013	1200.55	871.305	411.091	1245.72	1076.66	334.998	1219.29	529.913	304.556	1162.38	108.138	336.658	1269.08	53.2119
1617	0	-33.9497	1115.07	932.107				-5.84585	1155.57	533.823	-16.7401	1100.98	140.164	-78.5649	1194.88	42.2034	425.152	1202.76	871.279	412.028	1247.89	1076.74	335.809	1220.44	529.731	304.671	1162.38	108.109	336.602	1269.16	53.152
1618	0	-32.7606	1116.13	932.454				-6.64731	1159.44	534.786	-20.1852	1109.13	140.248	-80.3113	1204.57	42.4329	426.245	1205	871.169	413.103	1250.12	1076.79	336.561	1221.75	529.482	304.813	1162.41	108.137	336.75	1269.33	53.0506
1619	0	-31.6116	1117.5	932.866				-7.65122	1163.61	535.719	-23.5546	1117.81	140.555	-81.8477	1214.79	42.9502	427.023	1207.22	871.069	414.027	1252.22	1076.74	337.259	1223.18	529.181	304.844	1162.42	108.13	336.792	1269.39	52.9956
1620	0	-30.2951	1118.86	933.303				-8.57098	1167.81	536.695	-27.2048	1126.73	140.871	-83.4701	1225.55	43.9098	428.047	1209.39	870.807	415.02	1254.25	1076.76	337.931	1224.74	528.871	304.852	1162.46	108.114	336.574	1269.43	52.8239
1621	0	-29.3534	1120.58	933.792				-9.3391	1172.11	537.776	-31.1814	1134.37	141.516	-85.033	1236.48	45.117	428.86	1211.57	870.477	415.831	1256.07	1076.7	338.551	1226.32	528.621	304.916	1162.55	108.137	336.345	1269.29	52.8098
1622	0	-28.4626	1122.33	934.182				-10.9978	1177.7	538.787	-34.8474	1142.71	142.08	-86.8294	1247.55	46.5825	429.686	1213.72	870.238	416.948	1258.39	1076.61	339.048	1228.04	528.303	305.081	1162.58	108.298	336.944	1269.48	52.7923
1623	0	-27.5952	1123.86	934.577				-12.1389	1182.9	539.821	-38.2616	1152.02	142.957	-88.6094	1258.44	48.1101	430.374	1215.89	869.86	417.84	1260.18	1076.49	339.398	1229.77	527.866	305.12	1162.67	108.323	336.305	1269.42	52.6801
1624	0	-26.8164	1125.62	935.019				-13.2575	1188.15	540.861	-41.6831	1160.92	143.886	-90.5093	1268.91	49.8502	431.005	1218.15	869.427	418.663	1261.98	1076.4	339.811	1231.62	527.579	305.081	1162.79	108.387	336.542	1269.5	52.6942
1625	0	-26.1207	1127.61	935.445				-14.5634	1193.92	542.017	-44.7492	1169.71	144.797	-92.7313	1279.14	51.6288	431.745	1219.11	869.321	419.609	1263.93	1076.32	340.036	1233.37	527.159	305.077	1162.87	108.413	336.429	1269.45	52.6767
1626	0	-25.5238	1129.74	935.819				-15.8604	1199.94	543.215	-47.6431	1178.15	145.822	-95.1566	1289.12	53.6028	432.245	1220.99	868.905	420.155	1265.46	1076.05	340.338	1235.02	526.785	305.035	1162.97	108.438	336.33	1269.48	52.6588
1627	0	-24.9251	1131.81	936.402				-17.1905	1205.98	544.374	-50.2609	1186.76	146.911	-97.6135	1298.68	55.806	432.759	1223.45	868.438	421.367	1267.62	1076.21	340.623	1236.73	526.453	304.985	1163.03	108.471	336.391	1269.56	52.6442
1628	0	-24.4633	1133.93	936.72				-18.474	1212.07	545.639	-52.5836	1195.55	147.923	-100.079	1307.87	58.026	433.184	1225.88	868.141	422.195	1269.58	1076.14	340.857	1238.43	526.081	305.002	1163.12	108.427	336.398	1269.57	52.6169
1629	0	-24.1536	1136.36	937.021				-19.7483	1218.18	546.836	-54.6708	1203.81	149.032	-103.054	1316.82	60.334	433.65	1228.23	867.866	422.871	1271.26	1076.07	341.01	1240.19	525.733	304.846	1163.3	108.464	336.303	1269.56	52.5906
1630	0	-23.5806	1138.86	937.534				-21.1445	1224.46	548.049	-56.6255	1211.97	150.152	-106.046	1325.48	62.7249	433.816	1230.49	867.62	423.869	1273.45	1076.15	341.105	1241.88	525.351	304.815	1163.43	108.457	336.419	1269.6	52.6458
1631	0	-23.1719	1141.25	938.088				-22.4867	1230.62	549.457	-58.3054	1220.5	151.405	-108.893	1333.96	65.1058	434.186	1232.92	867.381	424.19	1274.91	1076.13	341.123	1243.51	525.004	304.792	1163.49	108.46	336.399	1269.64	52.6381
1632	0	-22.8337	1144.06	938.614				-23.7678	1236.65	550.785	-59.871	1228.44	152.631	-111.677	1342.27	67.4822	434.537	1235.43	867.056	425.145	1277.05	1076.34	341.199	1245.19	524.669	304.556	1163.89	108.258	336.362	1269.56	52.6453
1633	0	-22.4595	1146.79	939.152				-25.0354	1242.64	551.994	-61.2435	1236.72	153.88	-114.463	1350.73	69.9146	434.755	1237.64	866.934	425.465	1278.56	1076.42	341.136	1246.77	524.238	304.683	1163.79	108.439	336.468	1269.56	52.6713
1634	0	-22.1719	1149.7	939.679				-26.2622	1248.51	553.259	-62.653	1245.16	155.133	-117.058	1359.33	72.3466	434.984	1240.07	866.836	426.284	1280.54	1076.72	341.106	1248.41	523.94	304.576	1163.86	108.427	336.553	1269.61	52.7068
1635	0	-21.9441	1152.35	940.197				-27.5251	1254.47	554.734	-63.8417	1255.2	156.251	-119.652	1368.09	74.8038	435.148	1242.39	866.735	426.691	1282.09	1076.92	341.052	1250	523.613	304.51	1163.96	108.407	336.378	1269.53	52.7163
1636	0	-21.8045	1155.55	940.546				-28.7919	1260.43	556.056	-65.2307	1264.02	157.543	-121.828	1376.91	77.2267	435.321	1244.92	866.622	426.91	1283.43	1076.95	340.961	1251.6	523.214	304.452	1164.02	108.432	336.894	1269.65	52.7667
1637	0	-21.5002	1158.4	940.957				-29.8465	1266.08	557.316	-66.581	1272.4	158.696	-124.028	1386.03	79.676	435.447	1247.35	866.565	427.742	1285.31	1077.36	340.946	1253.35	522.901	304.422	1164.03	108.412	336.47	1269.49	52.7781
1638	0	-21.2779	1161.21	941.339				-30.784	1271.76	558.483	-68.0098	1280.7	160.11	-125.89	1395.3	82.1343	435.528	1249.4	866.381	428.108	1286.85	1077.62	340.885	1255.06	522.562	304.335	1164.11	108.492	336.902	1269.65	52.8077
1639	0	-21.2485	1164.38	941.597				-31.6054	1277.41	559.634	-69.4089	1289.42	161.377	-127.652	1404.86	84.5554	435.642	1251.89	866.285	428.499	1288.31	1077.82	340.865	1256.81	522.114	304.225	1164.19	108.514	337.01	1269.63	52.8348
1640	0	-21.1781	1167.56	941.721				-32.2821	1282.89	560.717	-70.9402	1298.56	162.504	-129.189	1414.73	86.9878	435.376	1254.07	866.168	429.263	1290.17	1078.11	340.711	1258.67	521.789	304.187	1164.22	108.592	336.546	1269.52	52.7901
1641	0	-21.0496	1170.48	941.865				-32.8116	1288.37	561.728	-72.4472	1307.57	163.873	-130.578	1424.6	89.3297	435.613	1256.58	866.008	429.529	1291.54	1078.25	340.553	1260.38	521.383	304.066	1164.32	108.587	336.623	1269.54	52.8476
1642	0	-21.0112	1173.38	942.064				-33.3387	1294.03	562.682	-73.8511	1316.48	165.216	-131.82	1434.42	91.6442	435.647	1258.81	865.812	429.96	1293.07	1078.37	340.557	1262.36	521.064	304.202	1164.28	108.467	336.993	1269.66	52.8628
1643	0	-21.1098	1176.43	942.032				-33.8532	1299.72	563.578	-75.3791	1325.45	166.52	-132.969	1444.56	93.9788	435.627	1261.21	865.602	430.676	1294.92	1078.56	340.308	1264.03	520.608	304.163	1164.31	108.498	336.957	1269.69	52.8405
1644	0	-21.1624	1179.6	941.954				-34.2616	1305.28	564.457	-76.7772	1334.54	167.678	-134.004	1454.53	96.2194	435.629	1263.53	865.333	431	1296.42	1078.61	340.141	1265.91	520.203	303.836	1164.61	108.778	336.532	1269.59	52.7816
1645	0	-21.1392	1182.59	941.804				-34.5238	1311.02	565.257	-78.0438	1343.6	168.944	-134.893	1464.3	98.4599	435.607	1264.88	865.335	431.605	1298.3	1078.76	339.985	1267.84	519.825	303.74	1164.81	108.937	336.563	1269.61	52.7576
1646	0	-21.3744	1186.15	941.802				-34.8794	1316.95	566.053	-79.116	1352.47	170.131	-135.669	1473.98	100.637	435.552	1268.09	864.915	431.903	1299.77	1078.71	339.818	1269.84	519.438	303.657	1164.9	109.013	336.428	1269.64	52.7095
1647	0	-21.3324	1189.25	941.754				-35.0754	1322.7	566.84	-80.0119	1360.89	171.321	-136.416	1483.38	102.669	435.47	1270.88	864.724	431.739	1300.97	1078.63	339.792	1271.89	519.082	303.521	1165.08	109.252	336.472	1269.73	52.6511
1648	0	-21.4065	1192.46	941.579				-35.2391	1328.25	567.611	-80.8028	1370.09	172.248	-136.942	1492.43	104.687	435.346	1273.24	864.433	432.179	1302.88	1078.72	339.66	1273.95	518.643	303.467	1165.15	109.3	336.412	1269.71	52.6246
1649	0	-21.7146	1196.02	941.334				-35.4501	1334.25	568.296	-81.3899	1378.34	173.384	-137.425	1501.26	106.525	435.276	1275.7	864.157	432.297	1304.41	1078.56	339.599	1276.09	518.159	303.473	1165.27	109.379	336.388	1269.75	52.5601
1650	0	-21.7621	1199.43	941.112				-35.4586	1339.71	568.869	-81.7776	1386.33	174.311	-137.864	1510.02	108.282	435.364	1277.86	863.831	432.263	1305.75	1078.51	339.522	1278.32	517.719	303.467	1165.37	109.463	336.413	1269.82	52.5284
1651	0	-21.9989	1202.87	941.019				-35.6777	1345.41	569.422	-82.141	1394.5	175.214	-138.136	1518.39	109.976	435.166	1280.62	863.587	432.727	1307.77	1078.55	339.363	1280.56	517.236	303.312	1165.7	109.415	336.363	1269.83	52.5004
1652	0	-22.1817	1206.34	940.669				-35.5735	1350.97	569.918	-82.1651	1402.24	175.858	-138.277	1526.65	111.5	436.155	1280.05	862.994	432.876	1309.49	1078.4	339.177	1282.86	516.745	303.068	1165.73	109.591	336.241	1269.93	52.402
1653	0	-22.3476	1209.9	940.435				-35.7358	1356.68	570.339	-82.0967	1409.72	176.536	-138.242	1534.64	112.847	435.855	1282.67	862.785	432.813	1310.99	1078.14	338.736	1283.94	516.214	302.519	1166.46	109.642	336.277	1269.94	52.3866
1654	0	-22.5152	1213.29	940.062				-35.6215	1361.84	570.651	-81.9474	1417.39	177.142	-138.08	1542.41	114.08	435.587	1285.73	862.513	433.257	1313.04	1078.01	338.497	1286.27	515.632	302.781	1166.21	109.834	336.34	1269.94	52.376
1655	0	-22.8077	1216.78	939.654				-35.6161	1367.27	571.062	-81.7442	1424.79	177.571	-137.75	1549.99	115.112	435.394	1288.2	862.101	433.093	1314.45	1077.7	338.285	1288.56	515.138	302.854	1166.52	109.828	336.318	1269.99	52.3286
1656	0	-23.0259	1220.47	939.207				-35.4837	1372.52	571.201	-81.2642	1431.8	177.916	-137.215	1557.33	115.956	435.169	1290.52	861.752	433.15	1316.1	1077.39	338.067	1290.84	514.572	302.643	1166.64	110.042	336.323	1270.03	52.3068
1657	0	-23.1197	1223.78	938.789				-35.4399	1377.87	571.323	-80.8462	1438.65	178.288	-136.504	1564.58	116.744	434.955	1292.83	861.319	433.136	1317.76	1077.08	337.835	1293.22	513.99	302.742	1166.81	110.219	336.238	1270.08	52.2698
1658	0	-23.77	1227.86	938.083				-35.2486	1382.68	571.326	-80.2623	1445.3	178.448	-135.703	1571.63	117.336	434.756	1295.1	860.797	433.048	1319.31	1076.6	337.597	1295.44	513.454	302.56	1166.96	110.122	336.217	1270.09	52.2597
1659	0	-23.8977	1231.1	937.503				-35.1151	1387.75	571.224	-79.4911	1451.83	178.511	-134.77	1578.61	117.843	434.485	1297.3	860.282	433.463	1321.45	1076.41	337.212	1297.64	512.885	302.557	1167.11	110.218	336.262	1270.13	52.2643
1660	0	-24.2156	1234.51	936.626				-34.7873	1392.5	571.078	-78.771	1458.41	178.482	-133.651	1585.23	118.154	434.265	1299.67	859.915	433.15	1322.91	1075.93	337.052	1299.95	512.28	302.239	1167.33	110.51	336.196	1270.18	52.2487
1661	0	-24.4511	1237.62	935.885				-34.557	1397.06	570.654	-78.016	1465.53	178.426	-132.43	1591.91	118.387	434.04	1302.07	859.424	433.268	1324.82	1075.55	336.791	1302.27	511.734	301.84	1167.95	110.795	336.243	1270.1	52.2286
1662	0	-24.7641	1240.84	934.853				-34.2126	1401.67	570.29	-77.1976	1470.9	178.271	-131.13	1598.31	118.382	433.792	1304.41	858.919	433.139	1326.64	1075.18	336.3	1304.44	511.301	301.758	1168.1	110.94	336.155	1270.18	52.2366
1663	0	-25.026	1243.86	933.898				-33.9074	1406.11	569.788	-76.081	1477.24	177.856	-129.746	1604.58	118.419	433.445	1306.79	858.54	432.921	1328.51	1074.78	335.944	1306.79	510.472	301.693	1168.22	111.051	336.274	1270.25	52.2681
1664	0	-25.4151	1247.04	932.822				-33.4489	1410.33	569.211	-75.066	1482.83	177.576	-128.22	1610.3	118.064	433.144	1309.24	858.011	432.692	1330.28	1074.45	335.849	1309.39	509.967	301.61	1168.34	111.122	336.102	1270.23	52.2257
1665	0	-25.9253	1250.34	931.766				-33.038	1414.46	568.47	-73.9056	1487.94	176.992	-126.762	1615.96	117.624	432.929	1311.78	857.601	432.445	1332.18	1073.97	335.546	1311.73	509.387	301.821	1168.29	111.151	336.052	1270.25	52.2287
1666	0	-26.38	1253.74	930.756				-32.5666	1418.57	567.712	-72.6326	1493.91	176.357	-125.247	1621.55	117.176	432.636	1314.16	857.254	432.155	1334.11	1073.72	335.259	1313.96	508.824	301.779	1168.44	111.272	336.053	1270.25	52.2215
1667	0	-26.3759	1256.25	929.685				-32.0937	1422.52	566.777	-71.3422	1499.4	175.706	-123.772	1626.99	116.592	432.168	1316.52	856.769	432.213	1336.38	1073.5	334.923	1316.07	508.229	301.686	1168.57	111.464	336	1270.3	52.204
1668	0	-27.279	1260.22	928.498				-31.4829	1426.33	565.839	-69.984	1503.56	174.898	-122.246	1632.01	115.784	431.93	1319.04	856.398	431.501	1338	1073.01	334.605	1318.25	507.631	301.665	1168.74	111.415	335.992	1270.31	52.1833
1669	0	-28.2153	1264.23	927.624				-30.8463	1429.89	564.782	-68.4578	1508.38	173.971	-120.664	1636.86	114.942	431.628	1321.55	856.093	431.004	1339.79	1072.65	334.312	1320.33	507.068	301.678	1168.78	111.486	335.955	1270.34	52.1975
1670	0	-28.4354	1267.21	926.215				-30.1363	1433.3	563.603	-67.0942	1512.71	173.201	-119.188	1641.57	113.959	431.402	1324.07	855.737	431.032	1342.13	1072.47	334.056	1322.34	506.535	301.512	1168.99	111.676	335.952	1270.37	52.2313
1671	0	-28.8747	1270.53	925.003				-29.4022	1436.7	562.405	-65.6582	1517.96	172.082	-117.701	1646.22	112.963	431.139	1326.48	855.366	430.545	1344.15	1072.24	333.76	1324.18	505.95	301.431	1169.17	111.74	335.924	1270.35	52.2318
1672	0	-29.4887	1274.16	923.909				-28.516	1439.91	561.091	-64.2555	1521.88	171.16	-115.974	1650.25	111.703	430.781	1328.93	855.107	429.83	1345.93	1071.91	333.521	1326.06	505.493	300.892	1169.82	111.711	335.896	1270.33	52.2019
1673	0	-30.0168	1277.56	922.772				-27.6557	1442.9	559.631	-62.5059	1526.35	169.787	-114.251	1654.36	110.444	430.408	1331.35	854.842	429.33	1348.13	1071.58	333.256	1327.93	505.012	301.18	1169.58	111.887	335.942	1270.34	52.2312
1674	0	-30.3839	1281.07	921.572				-26.6903	1445.66	558.137	-60.805	1530.88	168.534	-112.904	1658.57	109.185	429.978	1333.69	854.578	428.777	1350.21	1071.38	333.063	1329.8	504.51	301.149	1169.7	111.994	335.925	1270.35	52.1977
1675	0	-30.8587	1284.37	920.388				-25.6495	1448.19	556.473	-59.7262	1533.1	167.312	-111.21	1662.42	107.799	429.4	1335.91	854.297	428.142	1352.41	1071.18	332.71	1331.46	503.937	301.093	1169.8	112.028	335.986	1270.39	52.2212
1676	0	-31.297	1287.85	919.212				-24.5481	1450.64	554.766	-58.157	1537.51	165.713	-109.572	1666.09	106.325	429.056	1338.33	854.061	427.219	1354.41	1071.05	332.692	1333.4	503.628	301.218	1170.12	112.048	335.951	1270.36	52.1718
1677	0	-31.8567	1291.44	918.101				-23.4527	1453.04	552.987	-56.5063	1541.26	164.222	-107.714	1669.53	104.706	428.577	1340.64	853.868	426.743	1356.84	1070.86	332.312	1334.89	503.246	301.007	1170.13	112.008	335.957	1270.25	52.1227
1678	0	-32.6988	1295.55	917.123				-22.4655	1455.34	551.189	-55.2436	1544.68	162.705	-105.974	1672.76	102.994	428.095	1342.9	853.666	425.97	1359.06	1070.75	332.4	1336.82	502.766	300.887	1170.24	112.45	336.019	1270.4	52.1114
1679	0	-33.1353	1298.86	915.68				-21.2734	1457.39	549.318	-53.5613	1548.18	160.905	-104.124	1675.91	101.188	427.574	1345.19	853.493	425.164	1361.24	1070.62	332.293	1338.43	502.381	300.825	1170.37	112.562	336.083	1270.44	52.0915
1680	0	-33.691	1302.33	914.467				-20.1611	1459.46	547.453	-52.1095	1550.44	159.495	-102.156	1678.52	99.1021	427.077	1347.19	853.428	424.32	1363.49	1070.45	332.159	1340	501.988	300.543	1170.5	112.596	336.017	1270.45	52.0608
1681	0	-34.4986	1306.01	913.147				-19.1696	1461.54	545.61	-50.7196	1550.43	157.746	-100.081	1680.91	96.8843	426.625	1349.5	853.248	423.491	1365.65	1070.31	331.998	1341.56	501.654	300.662	1170.55	112.802	336.027	1270.46	51.997
1682	0	-35.1581	1309.53	911.997				-18.2406	1463.7	543.807	-49.083	1552.24	156.043	-98.0046	1683	94.5024	426.126	1351.7	853.178	422.584	1367.85	1070.08	331.76	1342.98	501.292	300.7	1170.64	112.941	336.252	1270.49	52.1132
1683	0	-35.7173	1313.12	910.833				-17.3739	1465.7	541.958	-47.2426	1554.26	154.145	-95.6711	1684.57	91.8744	425.587	1353.75	853.089	422.006	1370.42	1069.84	331.535	1344.37	500.959	300.646	1170.77	113.055	336.222	1270.51	52.109
1684	0	-36.486	1316.99	909.69				-16.3839	1467.59	540.078	-45.6605	1555.55	152.204	-93.3391	1685.96	89.1178	425.107	1355.86	853.007	420.601	1372.28	1069.7	331.392	1345.81	500.661	300.765	1170.67	113.308	336.218	1270.56	51.923
1685	0	-37.2201	1320.73	908.506				-15.6791	1469.56	538.207	-43.6999	1556.8	150.141	-90.9184	1686.96	86.0809	424.442	1357.74	852.912	419.788	1374.68	1069.58	331.118	1347.21	500.359	300.661	1171.03	113.308	336.11	1270.62	51.8788
1686	0	-37.9054	1324.22	907.275				-14.8679	1471.42	536.339	-40.2999	1555.06	147.229	-88.3723	1687.71	82.8808	423.798	1359.78	852.737	418.967	1377.33	1069.43	330.932	1348.66	500.096	300.526	1171.17	113.405	336.194	1270.68	51.8435
1687	0	-38.9918	1328.48	905.901				-14.2335	1473.3	534.451	-39.0414	1556.18	145.271	-85.7086	1688.08	79.3582	422.84	1361.45	852.572	418.132	1379.97	1069.22	330.518	1349.84	499.628	300.463	1171.26	113.521	335.681	1269.57	51.7548
1688	0	-40.0308	1332.38	905.123				-13.6103	1475.11	532.554	-37.2773	1556.95	142.988	-82.8798	1688.05	75.7128	422.024	1363.33	852.413	417.042	1382.4	1069.03	330.728	1351.45	499.265	300.405	1171.38	113.637	335.197	1269.02	51.4295
1689	0	-40.4687	1335.69	903.698				-13.0084	1476.82	530.591	-36.3723	1558.82	141.022	-80.0942	1687.94	71.8886	421.296	1365.41	852.313	415.872	1385.07	1068.81	330.537	1353.04	499.031	300.2	1171.72	113.64	335.222	1269.03	51.4067
1690	0	-41.311	1339.47	902.411				-12.5014	1478.42	528.536	-35.1117	1559.46	138.685	-77.1052	1687.54	67.9516	420.506	1367.55	852.222	414.613	1387.62	1068.5	330.096	1354.34	498.731	300.169	1171.69	113.882	335.466	1269.24	51.7703
1691	0	-42.361	1343.52	901.258				-11.8245	1479.86	526.372	-33.3272	1559.13	136.152	-74.273	1687.21	63.8846	419.616	1369.58	852.021	413.359	1390.38	1068.28	329.627	1355.57	498.461	300.086	1171.85	113.827	335.657	1269.21	51.9285
1692	0	-43.2769	1347.22	899.941				-11.1676	1481.06	524.127	-31.696	1558.76	133.563	-71.2961	1686.53	59.8045	418.625	1371.75	851.765	412.1	1393.29	1067.98	329.189	1356.96	498.061	300.011	1171.83	114.117	335.773	1269.4	51.8313
1693	0	-44.2714	1351.25	898.698				-10.5572	1482.2	521.792	-30.3137	1558.39	131.07	-68.3513	1685.82	55.6925	417.657	1374.05	851.566	410.689	1396.21	1067.65	328.838	1358.41	497.762	299.922	1171.96	114.239	335.548	1269.38	51.4848
1694	0	-45.4832	1355.6	897.455				-9.89221	1483.15	519.344	-29.1396	1557.94	128.552	-65.4841	1684.8	51.5717	416.794	1376.52	851.4	409.249	1399.21	1067.3	328.343	1359.8	497.394	299.747	1172.05	114.377	335.368	1269.09	51.3297
1695	0	-46.6825	1359.89	896.098				-9.22503	1484.11	516.903	-27.9851	1557.18	125.965	-62.8209	1683.68	47.4219	415.456	1378.66	851.165	407.763	1402.28	1067.02	327.926	1361.41	497.035	299.76	1172.15	114.507	335.486	1268.97	51.6019
1696	0	-47.429	1363.33	894.801				-8.58859	1484.77	514.321	-27.0125	1556.19	123.285	-60.1903	1682.22	43.3332	414.417	1381.19	850.944	406.231	1405.52	1066.67	327.506	1363.02	496.662	299.695	1172.29	114.668	335.726	1269.27	51.7119
1697	0	-49.0294	1368.19	893.217				-7.61516	1484.79	511.496	-25.7208	1554.67	120.582	-58.0701	1681.16	42.0335	413.091	1383.73	850.615	404.613	1408.9	1066.24	326.944	1364.65	496.304	299.627	1172.41	114.831	335.781	1269.27	51.5849
1698	0	-50.3749	1372.78	891.805				-6.71146	1484.75	508.662	-23.5702	1552.94	118.623	-56.5896	1681.35	43.0265	411.835	1386.43	850.388	402.87	1412.22	1065.86	326.381	1366.4	495.862	299.504	1172.54	115.058	335.747	1269.37	51.5038
1699	0	-51.6861	1377.21	890.289				-5.95657	1484.82	505.901	-22.6651	1552.17	116.508	-54.8603	1681.92	43.8209	410.316	1389.04	850.108	401.209	1415.87	1065.41	325.811	1368.23	495.406	299.437	1172.64	115.285	335.826	1269.28	51.5276
1700	0	-53.0914	1381.76	888.835				-4.9922	1484.86	503.247	-21.7983	1552.2	115.023	-52.9557	1682.84	44.5067	408.937	1391.96	849.778	399.408	1419.44	1064.95	325.129	1370.07	495.027	299.354	1172.78	115.604	335.859	1269.29	51.5067
1701	0	-54.578	1386.56	887.453				-4.03687	1484.97	500.738	-18.7099	1550.75	113.199	-51.1079	1684.08	45.2067	407.324	1394.93	849.569	397.438	1423.11	1064.57	324.522	1372.24	494.613	299.361	1172.94	115.945	335.825	1269.27	51.3925
1702	0	-56.1367	1391.23	886.04				-2.99293	1485.41	498.696	-16.8777	1553.96	113.065	-49.0589	1682.68	45.0669	405.788	1398.18	849.252	395.49	1426.92	1064.14	323.763	1374.4	494.146	299.285	1173.23	116.441	335.825	1269.37	51.3633
1703	0	-57.6928	1395.62	884.768				-1.78703	1486.32	497.017	-14.4377	1554.14	113.013	-48.0793	1682.05	45.3359	404.115	1401.56	848.962	393.42	1430.82	1063.73	322.756	1376.63	493.757	299.378	1173.55	116.921	335.861	1269.35	51.2687
1704	0	-59.426	1400.27	883.791				-0.584221	1488.54	495.998	-10.7943	1553.35	112.608	-48.054	1683.63	46.2654	402.302	1405.03	848.741	391.109	1434.68	1063.4	321.823	1379.04	493.42	299.425	1173.94	117.461	336.003	1269.39	51.2803
1705	0	-61.1592	1404.81	883.15				0.677362	1491.76	495.41	-9.03613	1555.77	112.844	-47.1414	1683.84	46.6979	400.481	1408.59	848.42	389.032	1438.93	1063.14	320.636	1381.36	493.03	299.252	1174.38	118.147	336.485	1269.83	51.4155
1706	0	-62.7855	1408.9	882.617				1.77739	1495.42	494.981	-6.23657	1558.12	111.935	-45.9768	1682.78	46.4608	398.614	1412.13	848.193	386.535	1443.01	1062.89	319.279	1383.62	492.753	299.31	1174.75	118.85	336.338	1269.84	51.1283
1707	0	-64.3367	1412.42	881.925				2.42825	1499.63	494.702	-5.10837	1559.18	111.543	-46.5982	1684.24	46.9776	396.507	1415.8	847.959	384.105	1447.32	1062.79	318.099	1386.12	492.574	299.286	1175.2	119.602	335.986	1269.52	50.9668
1708	0	-66.0844	1416.46	881.798				2.31201	1504.08	494.671	-4.46664	1559.52	111.293	-46.7498	1684.94	47.1663	394.604	1419.57	847.718	381.575	1451.68	1062.67	316.807	1388.51	492.359	299.22	1175.73	120.537	335.967	1269.55	50.963
1709	0	-67.7379	1419.85	881.677				1.11183	1508.14	495.15	-4.52243	1559.91	111.146	-46.7316	1684.85	46.9757	392.646	1423.28	847.573	378.861	1455.94	1062.56	315.451	1390.81	492.229	299.08	1176.31	121.453	336.039	1269.62	50.9939
1710	0	-69.7383	1423.59	882.111				-0.986087	1511.38	495.88	-5.12813	1560.3	111.088	-46.7904	1684.76	46.7868	390.474	1426.8	847.428	376.443	1460.68	1062.55	314.315	1393.23	492.222	299.06	1177.02	122.566	336.346	1269.8	51.1193
1711	0	-72.0974	1427.55	883.038				-3.25908	1513.61	496.602	-5.78371	1560.44	111.005	-47.0535	1684.92	46.7058	388.505	1430.3	847.495	373.735	1465.14	1062.64	313.266	1395.55	492.359	298.97	1177.67	123.802	336.133	1269.65	51.0281
1712	0	-73.7153	1430.39	883.825				-5.4346	1515.03	497.221	-6.17969	1560.19	110.931	-46.1921	1683.19	46.0519	386.459	1433.74	847.669	370.937	1469.31	1062.92	312.793	1398.45	492.806	299.062	1178.46	125.106	336.153	1269.76	51.0806
1713	0	-75.8336	1433.66	885.073				-7.62215	1516.09	497.841	-6.75688	1560.23	110.924	-46.3256	1683.07	45.7937	384.365	1436.98	848.031	368.784	1474.15	1063.14	312.276	1401.19	493.548	298.96	1179.36	126.605	336.269	1269.87	51.1925
1714	0	-77.9818	1436.81	886.354				-9.73155	1516.91	498.355	-7.43831	1560.6	111.044	-47.3612	1684.86	46.3985	382.193	1440.05	848.6	366.128	1478.55	1063.43	311.48	1403.44	494.489	299.059	1180.33	128.357	336.467	1270.18	51.3565
1715	0	-80.1535	1439.89	887.569				-11.5591	1517.35	498.607	-7.62893	1560.6	111.027	-47.6027	1685.24	46.5242	380.159	1443.06	849.33	363.796	1483.05	1064.01	310.503	1405.63	495.507	299.038	1181.44	130.229	336.775	1270.66	51.6056
1716	0	-82.4146	1443.16	888.743				-12.8222	1517.59	498.667	-7.60727	1560.44	110.943	-46.8196	1683.75	45.962	378.15	1446.05	850.343	361.384	1487.52	1064.49	309.679	1407.95	496.566	299.16	1182.55	132.141	337.072	1270.85	51.8885
1717	0	-84.8291	1446.73	889.172				-13.6619	1517.77	498.434	-7.59799	1560.31	110.815	-46.505	1683.15	45.7643	376.099	1449.06	851.466	359.143	1492.28	1065.16	309.031	1410.65	497.691	299.31	1183.89	134.169	337.224	1271.31	52.0955
1718	0	-86.9409	1449.81	889.519				-13.9545	1517.94	498.068	-7.45844	1560.16	110.7	-47.0788	1684.29	46.2026	374.193	1452.18	852.609	356.542	1496.39	1065.92	308.368	1413.55	498.84	299.603	1185.33	136.168	337.583	1271.52	52.1977
1719	0	-89.0114	1453.09	889.719				-14.2285	1518.22	497.616	-7.42876	1560.09	110.567	-47.3036	1684.78	46.3865	372.295	1455.3	853.821	354.071	1500.69	1066.53	307.875	1416.83	499.874	300.335	1186.96	138.522	337.927	1271.6	52.3223
1720	0	-91.2755	1456.54	889.764				-14.8717	1518.96	497.311	-7.38925	1560.05	110.372	-46.7557	1683.72	45.9872	370.515	1458.77	854.946	351.911	1505.11	1067.38	307.211	1420.35	500.889	300.719	1188.65	140.771	338.184	1271.78	52.5097
1721	0	-93.375	1459.65	889.828				-15.6894	1519.89	497.09	-7.49742	1560.17	110.279	-46.5572	1683.32	45.8819	368.829	1461.87	855.863	349.455	1509.18	1068.31	306.574	1424.05	501.746	300.985	1190.5	143.105	338.46	1272.11	52.7632
1722	0	-95.2531	1462.46	889.813				-16.7397	1521.08	497.032	-7.28773	1559.97	109.988	-46.5466	1683.34	45.8879	367.532	1463.82	856.695	347.396	1513.56	1068.82	306.155	1428.5	502.478	301.418	1192.6	145.776	338.592	1272.46	53.0763
1723	0	-97.3383	1465.82	889.827				-17.4405	1522.02	497.015	-7.21783	1560.01	109.813	-46.6102	1683.43	45.9184	365.198	1471.67	857.622	344.79	1517.5	1069.45	305.981	1433.55	503.127	301.732	1194.89	148.388	339.218	1274.32	53.4486
1724	0	-99.2166	1469.4	889.764				-18.3158	1523.62	497.074	-6.95857	1560.02	109.561	-46.5819	1683.5	45.9572	363.517	1477.51	858.762	342.827	1521.89	1069.95	305.756	1439.16	503.567	302.384	1197.57	151.297	339.324	1274.92	53.737
1725	0	-100.992	1472.73	889.542				-19.1159	1525.2	497.069	-6.55216	1560	109.327	-46.4951	1683.42	45.9547	361.882	1481.03	859.308	340.283	1525.79	1070.15	305.825	1445.59	503.82	302.316	1200.54	154.204	339.437	1275.63	54.0777
1726	0	-102.714	1475.88	889.291				-19.9473	1527.11	497.001	-6.1233	1560.05	108.989	-46.4123	1683.39	45.978	360.481	1484.75	859.842	337.904	1529.69	1070.44	305.912	1452.65	504.1	303.535	1203.96	157.782	339.31	1276.81	54.5039
1727	0	-104.035	1478.89	888.797				-20.642	1529.04	496.75	-5.91596	1560.76	108.771	-46.3192	1683.46	46.0354	359.03	1488.29	860.102	335.531	1533.55	1070.49	306.352	1460.61	504.311	304.086	1207.87	161.245	339.145	1278.28	55.1781
1728	0	-105.717	1482.61	888.37				-21.2203	1530.96	496.53	-5.70407	1561.5	108.439	-46.2603	1683.49	46.0586	357.701	1492.34	860.416	333.125	1537.25	1070.45	306.954	1469.27	504.52	304.571	1212.41	165.006	339.033	1280.04	56.1373
1729	0	-107.37	1486.91	887.903				-21.7167	1532.63	496.186	-5.24705	1561.71	108.04	-46.1708	1683.39	46.0708	356.409	1496.24	860.663	331.154	1541.01	1070.49	307.603	1478.41	504.821	305.244	1217.51	169.238	339.376	1281.28	57.5396
1730	0	-108.897	1491.21	887.298				-22.3187	1534.49	495.855	-4.93748	1561.94	107.774	-46.1286	1683.42	46.104	355.091	1499.96	860.767	328.856	1544.24	1070.09	308.595	1488.54	505.276	305.865	1223.22	173.811	339.471	1282.88	59.3863
1731	0	-109.868	1494.77	886.768				-22.8678	1535.85	495.505	-4.77498	1562.14	107.535	-46.0714	1683.45	46.1243	353.964	1503.68	860.808	326.878	1547.39	1070	309.359	1499	505.885	306.23	1229.62	178.801	339.478	1284.99	61.8644
1732	0	-110.914	1498.69	886.473				-23.8224	1537.31	495.414	-4.70847	1562.34	107.336	-46.0325	1683.42	46.1118	352.877	1507.35	860.743	325.12	1550.44	1069.66	310.313	1510.17	506.8	306.798	1236.79	184.441	339.533	1287.27	64.7942
1733	0	-112.008	1502.82	886.413				-24.7567	1538.27	495.219	-4.81338	1562.47	107.117	-46.1132	1683.5	46.1408	352.083	1511.28	860.927	323.555	1553.32	1069.13	311.275	1521.8	507.957	306.994	1244.75	190.053	339.297	1290.08	68.1245
1734	0	-113.282	1507.13	886.652				-25.7702	1539.04	495.139	-5.63459	1563.66	107.331	-46.1328	1683.54	46.133	351.419	1514.56	861.073	321.649	1555.55	1068.9	312.037	1533.62	509.431	307.236	1253.6	196.111	338.982	1293.06	72.2575
1735	0	-114.479	1510.33	886.904				-26.8504	1539.51	494.948	-5.95539	1563.89	107.068	-46.1292	1683.52	46.1006	350.667	1517.48	861.14	320.423	1558.07	1068.64	312.493	1545.27	511.048	307.149	1262.68	202.314	338.393	1296.74	77.1024
1736	0	-115.871	1513.54	887.275				-27.9571	1539.84	494.883	-5.85688	1563.44	106.828	-46.1908	1683.51	46.0833	350.252	1521.47	861.403	319.183	1560.2	1068.21	313.714	1557.63	513.301	306.877	1272.13	208.968	337.127	1301.73	82.7295
1737	0	-117.146	1515.89	887.272				-28.9009	1540.07	494.728	-5.95083	1563.18	106.623	-46.1949	1683.51	46.0648	349.453	1523.74	861.987	317.986	1562.27	1067.77	314.527	1569.17	515.661	306.052	1281.71	215.741	336.192	1307.13	88.9689
1738	0	-118.536	1518.46	887.31				-29.8877	1540.47	494.591	-5.98149	1562.92	106.46	-46.2798	1683.6	46.0876	348.932	1525.64	862.414	317.013	1564.16	1067.33	315.112	1580.19	518.239	304.883	1291.08	222.072	335.263	1313.42	94.9477
1739	0	-119.809	1520.94	887.481				-30.6086	1540.6	494.443	-6.20035	1562.86	106.36	-46.2745	1683.52	46.0471	348.386	1527.86	863.038	316.086	1566.06	1066.75	316.016	1590.97	521.23	303.52	1300.18	227.945	334.353	1321.72	99.2088
1740	0	-120.985	1523.08	887.725				-31.4984	1540.95	494.314	-6.3216	1562.83	106.25	-46.3058	1683.54	46.056	347.971	1530.13	863.668	315.295	1567.95	1066.15	316.325	1600.92	524.297	301.996	1309.27	232.768	333.379	1332.4	104.201
1741	0	-122.318	1524.83	887.673				-32.263	1541.36	494.201	-6.45218	1562.79	106.154	-46.3537	1683.6	46.0752	347.572	1532.51	864.517	314.772	1569.75	1065.58	316.885	1610.31	527.527	300.398	1319.74	236.014	332.451	1343.48	108.769
1742	0	-123.089	1525.34	887.379				-32.9354	1541.86	494.131	-6.54006	1562.69	106.077	-46.4102	1683.67	46.0511	347.132	1534.73	865.563	313.958	1571.37	1064.9	317.527	1619.38	530.964	297.622	1329	237.774	331.392	1356.78	111.389
1743	0	-123.726	1525.76	887.262				-33.7444	1542.5	494.144	-6.67982	1562.72	106.067	-46.3969	1683.58	46.0373	346.79	1536.49	866.951	313.672	1573.32	1064.44	317.998	1628.04	534.536	296.166	1341.29	238.217	330.418	1371.18	112.801
1744	0	-124.649	1526.61	887.311				-34.3151	1542.8	494.218	-6.8367	1562.75	106.075	-46.3799	1683.54	45.9965	346.355	1538.15	868.443	313.36	1575.2	1064.03	318.461	1636.25	538.006	294.867	1354.14	237.592	330.651	1383.58	112.398
1745	0	-125.39	1527.39	887.478				-35.0737	1543.52	494.27	-6.88944	1562.62	106.065	-46.4655	1683.64	46.0287	345.869	1539.85	870.229	313.046	1576.97	1063.64	319.453	1644.36	541.44	293.633	1367.41	235.862	330.326	1400.03	111.768
1746	0	-125.935	1527.98	887.655				-35.6379	1544.12	494.355	-7.45255	1563.35	106.345	-46.4643	1683.57	46.0115	345.213	1541.05	872.195	312.899	1578.91	1063.35	319.933	1651.82	544.581	292.386	1381.33	232.832	329.901	1418.03	110.365
1747	0	-126.533	1528.82	887.894				-36.0065	1544.58	494.449	-7.78088	1563.79	106.501	-46.4474	1683.53	46.0001	344.656	1542.13	873.987	312.963	1580.9	1063.13	320.405	1658.81	547.603	291.652	1396.15	228.695	328.696	1439.34	108.578
1748	0	-127.138	1530.18	888.144				-36.4059	1545.04	494.562	-7.97448	1564.03	106.665	-46.4848	1683.56	45.9921	344.127	1543.26	875.541	313.114	1582.91	1062.99	320.894	1665.35	550.348	291.048	1411.44	223.66	328.621	1459.76	105.686
1749	0	-127.592	1531.68	888.376				-36.8195	1545.77	494.702	-8.55727	1564.6	106.91	-46.5056	1683.61	46.0066	343.912	1544.72	876.843	313.293	1584.85	1062.95	321.477	1671.44	552.922	290.953	1427.31	218.059	328.905	1480.66	102.349
1750	0	-127.888	1533.25	888.511				-37.0526	1546.44	494.75	-8.80331	1564.88	107.006	-46.5426	1683.65	46.0193	343.841	1545.11	877.209	313.587	1586.83	1062.85	321.902	1677.16	555.154	291.277	1443.71	211.551	330.091	1500.42	98.1405
1751	0	-127.999	1535.04	888.667				-37.1779	1547.1	494.782	-8.69228	1564.73	106.955	-46.5464	1683.65	46.0216	344.191	1547.38	877.977	313.695	1588.47	1062.89	322.063	1682.31	557	292.077	1460.59	204.984	330.191	1523.9	94.4735
1752	0	-127.838	1536.72	888.687				-37.1584	1547.77	494.817	-8.72236	1564.73	106.984	-46.5439	1683.65	46.0201	344.271	1549.22	878.474	314.464	1590.68	1062.62	322.149	1686.92	558.509	293.401	1477.89	197.957	332.063	1544.23	89.8605
1753	0	-127.529	1538.72	888.716				-37.0368	1548.58	494.844	-8.26725	1564.02	106.69	-46.5427	1683.65	46.0192	344.566	1551.3	878.975	314.903	1592.39	1062.54	322.343	1691.31	559.741	294.808	1495.44	190.602	332.893	1565.47	85.5135
1754	0	-127.292	1541.38	888.734				-36.8476	1549.36	494.831	-8.7016	1564.71	106.983	-46.5459	1683.65	46.0411	344.81	1552.68	879.124	315.545	1594.27	1062.29	322.288	1695.19	560.664	296.774	1513.06	183.47	334.211	1587.76	81.9593
1755	0	-126.817	1544.16	888.753				-36.5758	1550.24	494.853	-8.70323	1564.85	107.029	-46.4601	1683.56	46.0087	345.4	1554.59	879.377	316.349	1596.2	1062.07	321.945	1698.7	561.253	299.803	1531.22	177.04	335.267	1609.7	78.6742
1756	0	-126.19	1547.01	888.77				-36.2377	1551.27	494.86	-8.72362	1564.93	107.078	-46.128	1683.07	45.9807	345.994	1556.27	879.237	317.321	1598.21	1061.84	321.508	1701.94	561.478	300.877	1547.43	170.314	336.902	1631.22	75.8051
1757	0	-125.297	1549.62	888.789				-35.7532	1552.17	494.842	-8.39019	1564.55	106.947	-46.0354	1682.92	45.932	346.886	1558.3	879.224	318.141	1600	1061.4	321.432	1705.29	561.689	302.934	1563.76	164.38	338.252	1651.2	73.5103
1758	0	-124.39	1552.27	888.902				-35.223	1553.26	494.9	-7.56438	1563.58	106.658	-46.0475	1682.94	45.939	347.781	1560.26	879.026	319.081	1602.1	1061.18	321.079	1708.14	561.581	304.926	1579.59	158.847	341.247	1671.66	71.9351
1759	0	-123.157	1554.42	889.003				-34.6899	1554.05	494.958	-7.04049	1562.75	106.408	-46.0856	1683.09	46.01	348.827	1562.44	878.882	320.336	1604.38	1060.8	320.797	1710.87	561.243	307.474	1595.01	153.875	343.491	1690.25	70.6598
1760	0	-122.144	1556.81	889.096				-34.1784	1555.14	495.11	-6.80435	1562.52	106.411	-46.4436	1683.59	46.0844	350.01	1564.88	878.83	321.517	1606.78	1060.53	320.323	1713.2	560.626	309.837	1609.61	149.386	345.834	1707.37	69.7262
1761	0	-120.981	1558.9	889.236				-33.6114	1556.16	495.227	-6.79427	1562.71	106.536	-46.4932	1683.62	46.0978	351.099	1566.76	878.39	322.553	1608.99	1060.46	319.738	1715.3	559.755	312.171	1623.41	145.387	349.635	1724.5	69.6963
1762	0	-119.71	1560.67	889.408				-33.0888	1557.14	495.469	-6.79963	1562.89	106.712	-46.1144	1683.09	46.0323	352.385	1569.14	877.891	323.934	1611.72	1060.08	319.068	1717.04	558.626	314.365	1636.11	141.558	352.736	1739.54	69.6153
1763	0	-118.498	1562.45	889.704				-32.3994	1558.08	495.688	-6.66692	1562.93	106.797	-46.0337	1682.92	45.96	353.586	1571.34	877.269	325.108	1614.38	1059.74	318.516	1718.61	557.192	316.537	1647.95	138.097	353.936	1751.89	68.9857
1764	0	-117.21	1563.97	890.079				-31.6511	1559.01	495.883	-6.51325	1562.93	106.902	-46.435	1683.47	46.0503	354.744	1574.09	876.478	326.754	1617.38	1059.65	317.819	1719.67	555.506	318.384	1658.57	134.834	357.246	1764.75	69.0868
1765	0	-115.818	1565.31	890.503				-30.9098	1559.96	496.149	-6.39073	1562.88	107.018	-46.5399	1683.67	46.1168	355.956	1576.5	875.465	328.211	1620.32	1059.28	316.993	1720.4	553.76	320.587	1668.23	131.915	359.852	1775.93	69.0576
1766	0	-114.628	1566.75	890.885				-30.085	1561.11	496.442	-6.26519	1562.93	107.154	-46.1643	1683.15	46.0542	356.983	1578.09	873.883	329.299	1622.83	1058.66	316.522	1721.13	551.941	322.406	1676.61	129.084	361.276	1784.92	68.6256
1767	0	-113.204	1567.98	891.297				-29.198	1562.21	496.711	-6.53749	1563.64	107.573	-46.4237	1683.45	46.0447	358.207	1581.84	872.705	331.219	1626.44	1058.31	316.661	1721.76	550.011	323.83	1683.36	126.234	364.249	1794.24	68.6587
1768	0	-111.644	1569.1	891.88				-28.1464	1562.05	496.816	-6.01183	1563.17	107.473	-46.5554	1683.66	46.1144	359.329	1585.17	871.122	333.191	1629.82	1058.04	316.639	1721.82	547.836	324.61	1688.86	123.598	367.205	1800.59	68.3064
1769	0	-110.011	1570.43	892.56				-27.0903	1564.5	497.348	-5.60135	1562.91	107.557	-46.5664	1683.69	46.1029	360.468	1588.44	869.426	335.128	1633.29	1057.5	316.765	1721.49	545.507	324.975	1692.98	122.201	367.537	1802.11	67.2973
1770	0	-108.165	1571.53	893.18				-25.9379	1565.92	497.768	-5.41164	1562.88	107.722	-46.5299	1683.55	46.0621	361.956	1591.66	867.84	337.229	1636.92	1057.08	316.932	1720.96	543.184	324.243	1693.72	120.491	365.089	1800.9	64.3983
1771	0	-106.338	1573.06	893.944				-24.7196	1567.18	498.166	-5.46935	1563.39	108.077	-46.508	1683.5	46.0175	363.359	1595.7	866.47	339.376	1640.62	1056.77	316.886	1720.95	541.348	322.994	1691.91	119.606	364.9	1801.46	63.848
1772	0	-104.26	1574.51	894.667				-23.3783	1568.72	498.663	-5.73696	1564.12	108.464	-46.5093	1683.5	46.0681	364.924	1600.13	865.238	341.768	1644.7	1056.41	316.606	1721.85	540.559	322.378	1691.74	119.491	363.807	1800.74	65.1227
1773	0	-101.886	1575.77	895.564				-21.7939	1570.31	499.143	-5.70611	1564.38	108.815	-46.5163	1683.52	46.0739	366.639	1604.32	864.002	344.05	1648.77	1056.21	316.888	1724.57	540.7	322.524	1692.79	119.476	363.127	1801.33	64.7921
1774	0	-99.4773	1577.34	896.461				-20.256	1572.33	499.786	-5.51119	1564.42	109.146	-46.5156	1683.51	46.0905	368.356	1608.51	863.239	346.56	1653.11	1056.23	316.835	1727.53	541.398	323	1694.04	119.464	363.449	1802.11	63.554
1775	0	-97.0529	1579.06	897.33				-18.6168	1574.34	500.233	-4.50345	1563.13	109.033	-46.1205	1682.99	46.0556	370.552	1613.83	863.287	349.068	1657.27	1056.37	317.115	1730.22	542.138	323.813	1695.68	119.312	365.589	1803.79	63.291
1776	0	-94.5356	1580.99	898.101				-16.9239	1576.41	500.701	-4.05758	1562.65	109.21	-46.0444	1682.84	46.0063	372.485	1618.76	864.3	351.69	1661.51	1056.67	317.365	1732.6	542.307	324.247	1696.56	119.112	366.148	1804.17	63.3411
1777	0	-91.9437	1583.03	898.818				-15.2591	1578.53	501.144	-5.03804	1564.52	110.378	-46.05	1682.96	46.0657	374.125	1623.45	866.141	354.527	1665.7	1057.09	317.984	1735.51	541.961	324.123	1696.68	119.055	364.645	1803.6	62.8483
1778	0	-89.2998	1585.11	899.616				-13.4073	1580.47	501.535	-4.90189	1564.87	110.747	-46.0875	1682.93	46.064	376.032	1627.49	867.978	357.428	1669.67	1057.63	318.075	1737.62	541.685	324.291	1697.14	118.898	363.228	1802.52	62.0905
1779	0	-86.4659	1586.79	900.217				-11.702	1582.57	502.048	-4.70642	1564.92	111.072	-46.3293	1683.26	46.1224	377.874	1631.61	869.151	360.496	1673.41	1058.22	318.856	1739.89	541.076	324.466	1697.69	118.688	362.909	1802.33	61.7217
1780	0	-83.4176	1588.35	900.772				-9.90618	1584.51	502.55	-4.45828	1565.04	111.37	-46.4059	1683.48	46.1881	380.076	1636.59	869.826	363.613	1677.08	1058.77	319.789	1741.61	540.54	324.561	1698.01	118.503	362.984	1802.79	61.8458
1781	0	-80.7504	1590.55	901.511				-8.18226	1586.64	503.135	-4.34273	1565.18	111.807	-46.4599	1683.56	46.2638	382.658	1641.23	869.996	366.621	1680.63	1059.42	320.982	1743.22	539.98	324.639	1698.35	118.279	365.884	1804.69	62.8832
1782	0	-78.0331	1592.58	902.142				-6.51261	1588.83	503.647	-4.23624	1565.55	112.368	-47.1831	1684.89	46.7946	385.593	1646.15	869.902	369.624	1683.98	1060.05	321.929	1744.37	539.611	324.453	1698.51	117.95	366.034	1804.98	62.409
1783	0	-75.0693	1594.31	902.827				-4.81609	1591.16	504.232	-4.00411	1565.6	112.83	-46.5768	1683.87	46.4348	388.734	1650.59	869.681	372.463	1687.33	1060.75	323.377	1745.81	539.419	324.86	1698.86	117.745	365.726	1804.93	62.2432
1784	0	-72.3578	1596.47	903.522	-29.8025	1566.78	1138.22	-3.23219	1593.38	504.746	-3.69222	1565.66	113.202	-46.2071	1683.21	46.1945	391.813	1654.66	869.771	375.268	1690.84	1061.44	324.763	1747.33	539.258	325.045	1699.17	117.553	365.791	1805.01	62.4562
1785	0	-69.5507	1598.64	904.096				-1.64522	1595.77	505.275	-3.77236	1566.39	113.784	-46.2056	1683.27	46.2566	394.61	1658.23	869.906	378.036	1694.37	1062.17	326.27	1748.79	538.95	324.759	1699.23	117.104	365.745	1805.22	62.3782
1786	0	-67.2248	1601.48	904.696				-0.184332	1598.05	505.826	-2.81044	1565.23	114.16	-46.2173	1683.34	46.2771	397.396	1662.07	870.248	380.804	1697.82	1062.9	327.81	1750.2	538.664	324.852	1699.42	116.847	365.689	1805.34	62.3017
1787	0	-64.7442	1603.91	905.345				1.21096	1600.47	506.474	-3.06082	1566.09	115.144	-46.1339	1683.25	46.2457	399.959	1665.86	870.558	383.43	1701.17	1063.66	329.47	1751.6	538.459	325.022	1699.55	116.67	365.714	1805.47	62.2046
1788	0	-62.1914	1606.28	906.032				2.62797	1602.78	507.069	-2.69907	1566.01	115.58	-46.7183	1684.36	46.6399	402.489	1669.25	870.887	386.067	1704.52	1064.5	331.124	1752.87	538.287	325.194	1699.7	116.466	365.567	1805.46	61.973
1789	0	-59.5904	1608.6	906.879				3.86364	1605.24	507.827	-2.77184	1566.49	116.166	-46.3652	1683.75	46.4052	404.925	1672.32	870.981	388.631	1707.68	1065.31	332.808	1753.96	538.078	325.497	1699.96	116.372	365.755	1805.54	61.9476
1790	0	-57.0623	1611.04	907.749				4.8857	1607.92	508.704	-3.32228	1567.96	117.469	-46.1831	1683.38	46.2156	407.341	1675.1	870.96	391.213	1710.85	1066.07	334.264	1754.69	537.877	325.395	1699.92	116.107	365.77	1805.53	61.8646
1791	0	-54.6259	1613.24	908.625				6.05169	1610.36	509.579	-4.37993	1570.22	119.549	-46.1978	1683.39	46.1852	409.671	1677.46	870.729	393.731	1713.91	1066.75	335.685	1755.24	537.718	325.458	1699.97	115.978	365.719	1805.61	61.8358
1792	0	-52.274	1615.59	909.747				7.06177	1612.97	510.501	-4.39844	1571.76	121.148	-46.2792	1683.51	46.16	411.922	1679.26	870.472	396.24	1716.76	1067.47	337.26	1755.68	537.487	325.642	1700.09	115.825	365.692	1805.65	61.869
1793	0	-49.9385	1617.84	910.84				7.72078	1616.12	511.631	-4.17651	1571.74	121.882	-46.1068	1683.08	46.0764	414.035	1681.19	870.207	398.625	1719.54	1068.17	338.504	1755.97	537.273	325.812	1700.21	115.785	365.634	1805.68	61.8835
1794	0	-47.7904	1620.18	912.139				8.73406	1618.72	512.918	-3.70392	1570.82	123.369	-46.5347	1683.39	46.0568	415.956	1682.93	870.119	400.963	1722.03	1068.86	339.946	1756.12	537.118	326.018	1700.31	115.798	365.602	1805.7	61.9735
1795	0	-45.8366	1622.42	913.533				9.454	1621.71	514.167	-3.39744	1571.66	124.349	-47.9546	1685.49	46.8024	417.68	1684.52	870.089	403.129	1724.47	1069.65	340.99	1756.01	537.003	326.401	1700.44	115.921	365.579	1805.69	61.9638
1796	0	-43.8744	1624.7	915.157				9.97781	1625.4	515.648	-2.95524	1572.72	126.008	-48.5913	1686.16	46.9977	419.29	1686.54	870.19	405.428	1726.9	1070.53	341.881	1755.79	536.882	326.281	1700.34	115.703	365.597	1805.65	61.9642
1797	0	-42.0821	1626.74	916.769				10.5289	1628.65	517.042	-2.38967	1573.75	127.373	-48.8852	1685.99	47.0262	420.996	1688.35	870.564	407.411	1729.21	1071.47	342.672	1755.37	536.822	325.861	1700.09	115.455	365.612	1805.65	61.9734
1798	0	-40.4358	1628.89	918.378				11.1369	1631.89	518.477	-1.5137	1575.08	128.81	-49.1932	1685.88	47.1362	422.642	1689.98	871.018	409.204	1731.3	1072.39	343.861	1755.35	536.938	326.207	1700.21	115.434	365.564	1805.68	61.9659
1799	0	-38.8352	1630.91	920.165				11.6209	1635.33	520.028	-0.73961	1576.35	130.312	-48.9321	1685.72	47.01	424.104	1691.95	871.679	411.197	1733.52	1073.47	344.835	1754.99	536.999	325.829	1699.88	115.145	365.559	1805.68	62.0056
1800	0	-37.2968	1632.71	922.017				12.068	1638.86	521.612	0.238416	1577.85	131.899	-49.0784	1685.6	47.0339	425.671	1693.69	872.435	413.139	1735.72	1074.44	345.804	1754.75	537.124	326.21	1700.04	115.19	365.537	1805.73	62.0117
1801	0	-35.6619	1634.08	923.867				12.3297	1642.17	523.076	1.1444	1579.61	133.532	-49.3167	1685.7	47.1317	427.032	1695.71	873.172	414.834	1737.69	1075.46	346.92	1754.42	537.254	325.821	1699.72	115.057	365.457	1805.73	61.9725
1802	0	-34.4985	1636.08	925.591				12.5416	1645.83	524.762	1.97938	1581.51	135.126	-49.689	1685.95	47.2917	428.344	1697.99	873.923	416.743	1739.92	1076.51	348.026	1754.09	537.388	326.304	1699.94	115.093	365.409	1805.75	61.9666
1803	0	-33.1599	1637.7	927.478				12.6729	1649.48	526.301	2.7002	1583.58	136.763	-50.0698	1686.45	47.3153	429.691	1699.76	874.498	418.478	1742.03	1077.4	348.737	1753.33	537.433	326.388	1699.95	115.066	365.446	1805.78	61.9707
1804	0	-32.1051	1639.66	929.158				12.5718	1653.28	527.984	3.37346	1586.38	138.321	-50.6896	1687.26	47.5075	430.782	1702.05	875.001	420.067	1744.13	1078.31	349.493	1752.73	537.584	326.421	1699.96	115.014	365.431	1805.77	61.9639
1805	0	-30.9666	1641.27	930.884				12.528	1657.06	529.54	3.7654	1589.2	139.842	-51.4204	1688.56	47.8209	432.014	1704.12	875.415	421.832	1746.34	1079.19	350.624	1752.42	537.716	326.345	1699.93	114.925	365.454	1805.84	61.9966
1806	0	-29.7663	1642.81	932.536				12.1725	1660.99	531.103	3.95368	1592.89	141.241	-52.3585	1690.38	48.1114	433.137	1706.36	875.786	423.364	1748.5	1079.94	351.597	1752.18	537.696	326.183	1699.81	114.785	365.466	1805.9	62.0185
1807	0	-28.7365	1644.64	934.065				11.853	1664.98	532.658	3.96637	1596.64	142.575	-53.4808	1692.62	48.361	434.08	1708.88	876.212	424.77	1750.65	1080.61	352.482	1751.74	537.821	326.043	1699.73	114.675	365.466	1805.9	61.9876
1808	0	-27.5642	1646.26	935.535				11.3902	1669.08	534.054	3.5429	1601.03	143.754	-54.9153	1695.59	48.6365	435.176	1710.98	876.474	426.094	1752.81	1081.23	353.316	1751.33	537.757	325.594	1699.49	114.429	365.468	1805.91	62.0184
1809	0	-26.5334	1647.98	936.854				10.6005	1673.37	535.51	2.83867	1606.01	144.903	-56.4896	1699.23	48.9328	436.202	1713.24	876.745	427.326	1754.97	1081.76	354.018	1750.99	537.685	325.811	1699.64	114.497	365.434	1805.94	62.0212
1810	0	-25.4465	1649.79	938.061				10.0474	1677.35	536.856	2.17374	1610.86	145.726	-58.4186	1703.78	49.3697	437.181	1715.52	876.998	428.494	1757.07	1082.19	354.769	1750.78	537.479	325.701	1699.56	114.408	365.432	1805.93	62.0284
1811	0	-24.3012	1651.28	939.021				9.51625	1681.22	537.988	1.21332	1616.25	146.311	-60.4621	1709.23	49.7697	438.215	1717.47	877.12	429.619	1759.21	1082.55	355.676	1750.82	537.549	325.581	1699.54	114.349	365.456	1805.96	62.0752
1812	0	-23.4053	1653.41	940.04				8.68625	1685.65	539.195	-0.176146	1622.33	146.985	-62.6739	1715.59	50.2592	439.101	1719.95	877.246	430.76	1761.4	1082.86	356.546	1751	537.314	325.221	1699.28	114.159	365.445	1805.95	62.067
1813	0	-22.4492	1655.31	940.905				8.0705	1689.73	540.303	-1.56169	1628.12	147.282	-65.8045	1723.92	51.3625	440.002	1721.97	877.377	431.844	1763.53	1083.07	357.222	1751.19	537.265	325.497	1699.59	114.266	365.488	1805.97	62.0553
1814	0	-21.5458	1657.43	941.865				7.20694	1694.28	541.425	-5.00159	1637.44	148.4	-68.1477	1732.17	52.1891	440.964	1723.73	877.344	432.821	1765.6	1083.21	357.861	1751.7	537.123	325.407	1699.61	114.18	365.508	1805.98	62.0569
1815	0	-20.4561	1659.11	942.294				6.41668	1698.76	542.457	-6.41928	1643.6	148.476	-70.5741	1741.06	53.6076	441.803	1725.89	877.255	433.924	1767.72	1083.29	358.52	1752.39	536.927	325.28	1699.64	114.112	365.556	1806.03	62.0283
1816	0	-19.7088	1661.51	942.942				5.49904	1703.43	543.435	-9.10647	1651.87	149.213	-72.8149	1750.64	54.9584	442.49	1728.33	877.168	434.96	1769.73	1083.37	359.131	1753.3	536.747	325.402	1699.82	114.191	365.588	1806.05	62.0342
1817	0	-18.8794	1663.65	943.495				4.59856	1708.34	544.383	-13.1109	1662.55	150.302	-75.3007	1760.89	56.6321	443.3	1730.36	877.06	435.971	1771.75	1083.44	359.486	1754.18	536.483	325.374	1699.93	114.165	365.585	1806.04	62.0437
1818	0	-18.0726	1665.84	943.954				3.61626	1713.37	545.359	-16.5419	1672.46	151.142	-77.867	1771.59	58.3746	444.07	1731.95	876.924	437.064	1773.75	1083.55	359.934	1755.37	536.139	324.898	1699.75	113.907	365.581	1806.05	62.0157
1819	0	-17.2003	1668.01	944.43				2.66274	1718.88	546.379	-19.834	1682.38	152.022	-80.3686	1782.49	60.0631	444.731	1733.81	876.765	438.066	1775.64	1083.63	360.344	1756.55	535.893	325.189	1700.06	113.985	365.623	1806.06	62.0627
1820	0	-16.3437	1669.99	944.656				1.67044	1724.4	547.383	-23.2033	1692.13	152.937	-83.089	1793.59	61.9622	445.337	1736.35	876.501	439.05	1777.45	1083.72	360.656	1758.03	535.638	324.886	1700	113.825	365.623	1806.06	62.1063
1821	0	-15.6647	1672.31	945.114				0.498151	1730.27	548.484	-25.7349	1700.87	153.349	-85.7664	1804.64	63.9279	445.972	1738.66	876.298	440.089	1779.24	1083.79	360.928	1759.59	535.342	325.091	1700.29	113.934	365.576	1806.05	62.0482
1822	0	-15.0107	1674.76	945.517				-0.525334	1736.28	549.644	-28.6659	1710.45	154.236	-88.3371	1815.64	65.9338	446.613	1739.57	875.841	441.128	1781.02	1083.89	361.091	1761.27	534.945	325.43	1700.57	114.08	365.623	1806.08	62.0695
1823	0	-14.3392	1677.22	945.802				-1.52012	1742.09	550.772	-31.7158	1720.62	155.311	-90.9149	1826.48	68.006	448.147	1737.2	875.42	442.097	1782.71	1083.94	361.189	1762.92	534.71	324.686	1700.43	113.648	365.639	1806.09	62.0717
1824	0	-13.7287	1679.72	946.141				-2.45623	1748.05	551.917	-34.4758	1730.51	156.443	-93.8307	1837.68	70.4368	448.72	1740.11	875.252	443.049	1784.51	1084.06	361.314	1764.82	534.379	325.167	1700.77	113.921	365.661	1806.11	62.0773
1825	0	-13.2504	1682.27	946.484				-3.50235	1754.25	553.172	-36.9379	1740.22	157.593	-96.5368	1848.62	72.8564	449.188	1743.07	875.043	443.977	1786.21	1084.19	361.39	1766.65	534.003	325.281	1701.03	113.939	365.63	1806.14	62.0777
1826	0	-12.579	1684.9	946.754				-4.48789	1760.59	554.431	-39.5233	1750.14	158.873	-99.2254	1859.16	75.241	449.704	1745.94	874.875	444.828	1787.86	1084.27	361.45	1768.57	533.676	325.131	1701.06	113.907	365.65	1806.16	62.093
1827	0	-12.1139	1687.76	947.195				-5.53782	1766.93	555.658	-41.6406	1759.59	160.004	-101.313	1868.8	77.3174	450.025	1748.5	874.64	445.619	1789.63	1084.41	361.397	1770.53	533.316	325.047	1701.19	113.867	365.606	1806.13	62.0693
1828	0	-11.4838	1690.25	947.393				-6.46281	1773.34	556.92	-43.6937	1769.46	161.344	-103.775	1878.86	79.7956	450.484	1751.25	874.387	446.504	1791.47	1084.62	361.447	1772.58	532.918	324.906	1701.24	113.938	365.633	1806.15	62.1122
1829	0	-11.177	1693.19	947.745				-7.36016	1779.53	558.146	-45.4184	1778.85	162.579	-106.359	1889.05	82.3274	450.831	1753.91	874.131	446.974	1793	1084.76	361.337	1774.5	532.571	324.899	1701.44	113.865	365.617	1806.14	62.1143
1830	0	-10.89	1696.49	948.158				-8.2059	1785.69	559.355	-47.068	1788.16	163.956	-108.679	1898.93	84.8727	451.19	1756.54	873.911	447.76	1794.95	1084.76	361.427	1776.8	532.326	324.816	1701.52	113.905	365.583	1806.18	62.1166
1831	0	-10.6343	1699.71	948.546				-9.06973	1791.88	560.556	-48.1807	1797.11	165.027	-110.761	1908.58	87.3508	451.404	1759.09	873.565	448.356	1796.81	1084.84	361.18	1778.57	531.794	324.65	1701.58	113.856	365.598	1806.19	62.1285
1832	0	-10.232	1702.69	948.901				-9.86039	1797.96	561.74	-49.4486	1806.77	166.396	-112.791	1918.3	89.7483	451.64	1761.79	873.325	448.936	1798.71	1084.89	361.032	1780.6	531.546	324.557	1701.69	113.819	365.605	1806.19	62.1226
1833	0	-9.82738	1705.42	949.219				-10.5128	1803.94	562.84	-50.6168	1815.91	167.735	-114.532	1927.74	92.0908	451.827	1764.45	873.116	449.391	1800.58	1084.92	360.963	1782.75	531.016	324.469	1701.87	113.866	365.572	1806.22	62.1213
1834	0	-9.6202	1708.61	949.616				-11.0737	1809.9	563.969	-51.5171	1824.82	168.923	-116.138	1937.25	94.3634	451.87	1766.99	872.864	449.915	1802.51	1085.08	360.83	1784.77	530.658	323.986	1701.74	113.831	365.545	1806.21	62.1121
1835	0	-9.4271	1711.68	949.843				-11.5954	1815.85	564.969	-52.4786	1834.01	170.154	-117.662	1946.9	96.6989	451.984	1769.65	872.584	450.42	1804.56	1085.21	360.717	1786.73	530.316	323.323	1701.52	113.677	365.548	1806.22	62.1454
1836	0	-9.31194	1714.85	950.126				-12.0003	1821.73	565.878	-53.2485	1842.98	171.497	-118.519	1956.09	98.7373	452.009	1772.34	872.435	450.762	1806.46	1085.31	360.633	1788.79	529.859	323.948	1702.04	113.867	365.503	1806.24	62.1223
1837	0	-9.20689	1718.09	950.332				-12.4044	1827.65	566.904	-53.7821	1851.52	172.597	-119.318	1965.44	100.782	451.967	1774.97	872.334	451.158	1808.48	1085.41	360.447	1790.68	529.541	324.181	1702.4	113.973	365.49	1806.21	62.1624
1838	0	-9.29737	1721.43	950.65				-12.8398	1833.61	567.923	-54.4378	1860.4	173.669	-119.865	1974.92	102.799	451.933	1777.68	872.182	451.434	1810.42	1085.52	360.2	1792.64	529.108	324.108	1702.54	114.038	365.446	1806.26	62.1335
1839	0	-9.28105	1724.65	950.601				-13.1813	1839.55	568.912	-55.1231	1869.33	174.897	-120.289	1984.39	104.748	452.018	1780.47	872.03	451.684	1812.45	1085.62	360.151	1794.8	528.747	324.165	1702.84	114.197	365.499	1806.3	62.1211
1840	0	-9.20549	1727.67	950.599				-13.5147	1845.54	569.848	-55.6783	1877.93	176.001	-120.259	1993.59	106.396	451.912	1783.21	871.89	451.959	1814.52	1085.73	360.038	1796.82	528.424	324.123	1703.04	114.226	365.452	1806.31	62.1167
1841	0	-9.39183	1731.11	950.686				-13.7702	1851.4	570.637	-55.949	1886.4	176.912	-120.194	2002.73	108.065	451.822	1786	871.761	452.083	1816.43	1085.78	359.946	1798.95	528.016	323.734	1703.03	114.153	365.408	1806.34	62.108
1842	0	-9.40098	1734.37	950.649				-13.8262	1857.08	571.265	-56.2642	1894.71	177.838	-119.862	2011.76	109.511	451.772	1788.92	871.654	452.282	1818.51	1085.92	359.674	1800.92	527.577	323.497	1703.08	114.116	365.383	1806.39	62.0955
1843	0	-9.44659	1737.61	950.555				-13.8588	1862.7	571.928	-56.6659	1903.53	178.939	-119.512	2020.81	110.913	451.687	1791.67	871.523	452.354	1820.44	1086.09	359.496	1802.92	527.243	323.888	1703.67	114.404	365.359	1806.42	62.0649
1844	0	-9.66964	1741.14	950.567				-13.7981	1868.2	572.418	-56.4831	1911.32	179.623	-118.953	2029.6	112.261	451.525	1794.49	871.349	452.481	1822.52	1086.08	359.405	1805.09	526.838	323.965	1703.99	114.536	365.352	1806.53	62.0812
1845	0	-9.70027	1744.38	950.355				-13.7171	1873.63	572.89	-56.49	1919.28	180.298	-118.207	2038.01	113.39	451.323	1797.31	871.253	452.567	1824.68	1086.09	359.241	1807.16	526.498	323.87	1704.17	114.59	365.083	1806.45	61.9637
1846	0	-9.90739	1748.06	950.08				-13.5583	1879.08	573.283	-56.2007	1926.81	180.736	-117.392	2046.3	114.36	451.145	1800.11	871.104	452.6	1826.79	1086.13	358.877	1809.13	526.055	323.71	1704.39	114.697	365.228	1806.58	62.0795
1847	0	-9.96198	1751.48	949.918				-13.2797	1884.24	573.491	-55.9649	1934.49	181.344	-116.485	2054.4	115.235	451.012	1803.01	870.969	452.729	1828.95	1086.2	358.77	1811.29	525.697	323.571	1704.62	114.774	362.492	1805.47	61.1317
1848	0	-10.3441	1755.31	949.779				-12.9846	1889.52	573.69	-55.7181	1942.08	181.87	-115.529	2062.28	115.933	450.696	1805.76	870.736	452.717	1831.06	1086.22	358.535	1813.37	525.328	323.383	1704.81	114.857	362.393	1805.53	61.0966
1849	0	-10.3618	1758.54	949.272				-12.6327	1894.54	573.832	-55.1497	1949.31	182.241	-114.383	2069.88	116.497	450.51	1808.6	870.648	452.816	1833.16	1086.23	358.244	1815.3	524.869	323.392	1705.05	114.935	365.116	1806.78	61.8919
1850	0	-10.7622	1762.45	949.02				-12.1445	1899.32	573.751	-54.5474	1956.11	182.424	-113.183	2077.23	116.856	450.303	1811.39	870.515	452.873	1835.29	1086.18	358.036	1817.36	524.491	323.314	1705.3	115.048	365.26	1806.91	61.8863
1851	0	-11.0207	1766.16	948.672				-11.7776	1904.28	573.756	-53.818	1963.84	182.668	-111.854	2084.39	117.103	449.992	1814.09	870.311	452.852	1837.47	1086.11	357.806	1819.42	524.165	323.08	1705.39	115.04	364.794	1806.79	61.7654
1852	0	-11.1159	1769.77	948.088				-11.3067	1908.91	573.47	-53.1513	1969.36	182.472	-110.502	2091.45	117.115	449.669	1816.88	870.102	452.77	1839.58	1085.96	357.825	1821.62	523.736	322.579	1705.26	115.28	365.104	1806.92	61.8119
1853	0	-11.2466	1773.24	947.641				-10.7495	1913.45	573.234	-52.3234	1975.33	182.338	-108.753	2097.79	116.774	449.452	1819.65	869.987	452.753	1841.72	1085.81	357.566	1823.55	523.492	321.979	1705.13	115.33	364.768	1806.76	61.9643
1854	0	-11.5529	1777.05	947.112				-10.1773	1917.86	572.868	-51.2718	1980.81	181.938	-107.088	2104.42	116.496	449.206	1822.39	869.85	452.623	1843.86	1085.68	357.493	1825.81	523.022	321.842	1705.22	115.381	365.059	1807.07	61.7757
1855	0	-11.9351	1781.07	946.663				-9.50257	1921.95	572.295	-50.4442	1986.31	181.671	-105.473	2110.93	116.067	448.89	1825.13	869.628	452.612	1846.07	1085.61	357.348	1827.8	522.655	322.028	1705.58	115.567	365.026	1807.09	61.7107
1856	0	-12.1817	1784.72	945.979				-8.74182	1925.87	571.668	-49.363	1991.61	181.066	-103.506	2117.3	115.513	448.602	1827.85	869.391	452.45	1848.28	1085.57	357.045	1829.74	522.32	321.79	1705.59	115.649	364.973	1807.05	61.6759
1857	0	-12.4757	1788.55	945.37				-7.87406	1929.17	570.735	-48.6105	1997.51	180.709	-101.579	2123.65	114.823	448.333	1830.55	869.252	452.182	1850.43	1085.48	356.787	1831.75	521.893	321.772	1705.82	115.792	364.947	1807.12	61.6373
1858	0	-12.6257	1791.93	944.563				-6.84642	1932.21	569.639	-47.7999	2003.01	180.103	-99.5228	2130.04	114.103	448.055	1833.26	869.101	451.879	1852.57	1085.37	356.57	1833.74	521.529	321.454	1705.8	115.826	364.947	1807.16	61.6778
1859	0	-13.1115	1796.01	944.005				-5.80367	1935.13	568.504	-47.1509	2008.79	179.586	-97.4748	2136.28	113.389	447.774	1835.87	868.888	451.613	1854.9	1085.25	356.265	1835.62	521.14	321.381	1705.99	115.968	364.638	1806.98	61.6922
1860	0	-13.3974	1799.51	943.096				-4.68501	1937.83	567.16	-46.5092	2014.78	179.047	-95.2217	2142.28	112.624	447.47	1838.56	868.667	451.212	1857.08	1085.25	355.942	1837.58	520.724	321.595	1706.31	116.157	364.888	1807.18	61.6718
1861	0	-13.8122	1803.26	942.361				-3.66753	1940.51	565.731	-45.6023	2019.78	178.247	-93.2382	2148.6	111.97	447.062	1841.07	868.567	450.731	1859.29	1085.2	355.601	1839.4	520.392	321.581	1706.57	116.302	364.611	1807.02	61.6819
1862	0	-14.0255	1806.6	941.19				-2.538	1942.86	564.163	-43.4614	2022.83	176.678	-91.0298	2154.48	111.161	446.818	1843.71	868.411	450.211	1861.55	1085.19	355.531	1841.45	519.986	321.42	1706.6	116.446	364.876	1807.18	61.6266
1863	0	-14.5459	1810.49	940.203				-1.2298	1944.92	562.493	-43.8236	2029.25	176.401	-88.8646	2159.98	110.283	446.413	1846.25	868.242	449.531	1863.69	1085.12	355.316	1843.45	519.585	321.338	1706.86	116.576	364.952	1807.29	61.618
1864	0	-14.9835	1814.19	939.321				-0.0382993	1946.98	560.755	-43.0466	2034.61	175.568	-86.7696	2165.27	109.338	446.176	1848.88	868.079	449.003	1865.92	1085.02	355.038	1845.31	519.195	321.246	1707.05	116.737	364.188	1807.02	61.4718
1865	0	-15.2202	1817.42	938.1				1.02749	1949.12	559.017	-41.9311	2038.96	174.386	-84.4599	2169.72	108.086	445.876	1851.44	867.959	448.504	1868.31	1084.97	354.745	1847.31	518.759	321.161	1707.18	116.844	364.828	1807.24	61.5018
1866	0	-15.8807	1821.28	937.036				2.10045	1951.22	557.278	-39.4996	2041.16	172.408	-82.451	2173.91	106.623	445.479	1853.89	867.838	447.921	1870.56	1084.93	354.55	1849.32	518.375	321.032	1707.31	116.974	364.842	1807.29	61.4811
1867	0	-16.195	1824.7	935.794				3.11494	1953.4	555.595	-39.0948	2046.01	171.511	-80.2593	2177.49	104.798	445.162	1856.45	867.69	447.174	1872.87	1084.88	354.337	1851.33	517.907	320.916	1707.47	117.038	364.718	1807.27	61.5263
1868	0	-16.7329	1828.51	934.753				4.08857	1955.54	553.932	-38.0261	2049.6	170.146	-77.8586	2180.27	102.574	444.72	1858.85	867.499	446.447	1875.13	1084.79	354.161	1853.39	517.473	320.757	1707.61	117.158	363.927	1807.08	61.33
1869	0	-17.1886	1832.05	933.388				4.9144	1957.94	552.286	-35.992	2051.33	168.084	-75.6585	2182.66	100.059	444.385	1861.46	867.307	445.583	1877.38	1084.65	353.794	1855.18	517.025	320.739	1707.81	117.269	364.309	1807.24	61.3577
1870	0	-17.5483	1835.48	932.017				5.62471	1960.36	550.629	-34.5926	2053.74	166.324	-73.1431	2184.34	97.2243	444.061	1863.97	867.239	444.832	1879.8	1084.51	353.94	1857.46	516.531	320.624	1707.97	117.374	364.75	1807.38	61.3897
1871	0	-17.9362	1838.81	930.615				6.28566	1962.93	548.974	-31.3998	2053.4	163.517	-70.2902	2185.36	93.8729	443.66	1866.46	867.092	443.952	1882.11	1084.44	353.965	1859.6	516.146	320.521	1708.12	117.41	365.012	1807.74	61.2214
1872	0	-18.5113	1842.35	929.222				6.90707	1965.26	547.201	-30.3301	2055.51	161.804	-67.6196	2186.15	90.4904	443.259	1869	866.929	442.969	1884.46	1084.33	353.752	1861.49	515.653	320.471	1708.29	117.544	365.058	1807.9	61.0115
1873	0	-19.018	1845.71	927.802				7.52213	1967.62	545.404	-29.1091	2057.23	159.94	-64.5735	2186.6	86.749	442.815	1871.45	866.716	442.078	1886.82	1084.23	353.631	1863.48	515.181	320.496	1708.54	117.739	364.954	1807.81	60.9687
1874	0	-19.7027	1849.4	926.491				8.05336	1969.87	543.576	-27.0468	2057.72	157.533	-61.566	2186.69	82.8647	442.285	1873.88	866.514	441.043	1889.22	1084.01	353.475	1865.46	514.726	320.234	1708.61	117.876	364.988	1807.89	60.8705
1875	0	-20.3666	1852.94	925.108				8.73759	1971.81	541.65	-24.3106	2056.15	154.488	-58.6128	2186.64	78.8582	441.85	1876.37	866.331	440.05	1891.63	1083.76	353.5	1867.63	514.327	320.299	1708.89	118.179	364.757	1807.51	61.0961
1876	0	-21.164	1856.72	923.763				9.32013	1973.69	539.704	-22.981	2056.89	152.356	-55.4009	2186.14	74.7895	441.157	1878.73	866.077	439.045	1894.09	1083.5	353.138	1869.44	513.918	320.217	1709.01	118.332	364.925	1807.73	61.0402
1877	0	-21.4077	1859.76	922.255				10.0375	1975.32	537.591	-21.6441	2057.55	150.191	-52.42	2185.44	70.6913	440.637	1881.15	865.768	437.861	1896.55	1083.18	352.863	1871.3	513.311	320.146	1709.15	118.552	365.087	1807.96	60.7111
1878	0	-22.3339	1863.95	920.818				10.7699	1976.8	535.401	-19.5785	2056.58	147.388	-50.4878	2185.86	67.1642	439.943	1883.53	865.488	436.876	1899.16	1082.88	352.492	1873.16	512.819	320.057	1709.27	118.708	365.092	1807.96	60.637
1879	0	-23.2339	1868.22	919.445				11.5074	1978.18	533.07	-18.1043	2056.24	144.737	-46.8876	2183.95	62.743	439.311	1885.91	865.144	435.688	1901.67	1082.54	352.11	1874.99	512.259	319.949	1709.38	118.864	365.132	1808.05	60.6275
1880	0	-24.0691	1872.5	918.011				12.4682	1979.17	530.654	-14.795	2053.24	141.13	-43.5048	2181.7	58.2766	438.702	1888.43	864.692	434.509	1904.31	1082.15	351.624	1876.84	511.72	319.838	1709.54	118.99	364.946	1807.65	60.8485
1881	0	-24.8503	1876.65	916.464				13.1187	1980.45	528.294	-13.6912	2053.11	138.741	-42.8022	2181.73	55.1273	437.764	1890.58	864.406	433.351	1906.92	1081.79	351.237	1878.83	511.167	319.554	1709.52	119.068	363.724	1807.25	60.441
1882	0	-25.724	1880.98	914.883				13.5959	1981.95	526.071	-16.2283	2055.98	137.978	-40.0957	2179.91	50.8927	436.827	1892.88	864.021	432.114	1909.59	1081.46	350.89	1880.94	510.638	319.377	1709.64	119.187	365.268	1808.03	60.7739
1883	0	-26.6531	1885.47	913.415				13.9636	1983.32	523.766	-14.7043	2054.65	135.147	-37.2716	2177.19	47.2877	435.842	1895.24	863.542	430.803	1912.31	1080.99	350.481	1883.14	510.041	319.387	1709.97	119.458	365.424	1808.14	60.7623
1884	0	-27.5145	1889.85	911.688				14.4517	1984.22	521.234	-11.5833	2051.62	132.152	-32.044	2172.03	45.7099	434.845	1897.68	863.184	429.415	1915.01	1080.55	350.07	1885.39	509.489	319.215	1710.1	119.679	365.412	1808.18	60.74
1885	0	-28.4765	1894.3	910.005				15.1038	1984.92	518.684	-8.81167	2048.33	129.679	-30.0479	2171.5	46.1145	433.779	1900.11	862.753	428.011	1917.85	1080.14	349.475	1887.5	508.844	319.085	1710.25	119.916	365.398	1808.17	60.6848
1886	0	-29.5463	1898.83	908.293				15.7028	1985.66	516.247	-4.36287	2042.73	125.091	-30.8127	2175.06	48.2742	432.582	1902.6	862.314	426.464	1920.72	1079.65	348.933	1889.73	508.233	318.734	1710.32	120.074	365.407	1808.17	60.6782
1887	0	-30.5908	1903.19	906.539				16.6069	1986.27	513.844	-3.91416	2043.35	123.574	-29.3603	2175.62	49.1407	431.393	1905.27	861.935	424.947	1923.72	1079.25	348.167	1891.85	507.555	318.987	1710.7	120.506	365.413	1808.18	60.6297
1888	0	-31.6588	1907.52	904.761				17.3172	1986.81	511.47	-6.19492	2046.04	123.507	-28.2227	2175.53	49.7169	430.138	1908.06	861.549	423.225	1926.7	1078.81	347.516	1894.18	506.998	318.873	1710.93	120.813	365.455	1808.15	60.6196
1889	0	-32.917	1911.92	902.996				17.9558	1987.38	509.264	-4.83915	2045.24	121.767	-27.9994	2175.29	50.0073	428.769	1910.82	861.084	421.568	1929.93	1078.4	346.826	1896.51	506.327	318.689	1711.01	121.081	365.456	1808.2	60.5866
1890	0	-34.1006	1915.96	901.201				18.3423	1988.46	507.497	-3.08708	2044.85	120.311	-27.7812	2175.16	50.1832	427.352	1913.75	860.715	419.729	1933.13	1078.03	346.105	1898.84	505.74	318.626	1711.27	121.422	365.28	1807.94	60.49
1891	0	-35.5324	1920.06	899.784				18.4969	1990.42	506.264	-1.45664	2045.3	119.985	-27.3416	2175.23	50.3559	426.026	1916.79	860.275	417.817	1936.42	1077.68	345.392	1901.22	505.159	318.527	1711.45	121.75	365.319	1807.96	60.4651
1892	0	-37.0553	1923.97	898.606				18.6603	1993.04	505.394	0.0887602	2046.74	119.645	-26.9783	2175.13	50.5173	424.477	1919.74	859.914	415.889	1939.82	1077.36	344.496	1903.45	504.639	318.598	1711.83	122.266	365.38	1808.02	60.424
1893	0	-38.6272	1927.82	897.614				18.9108	1996.23	504.816	2.58961	2048.05	118.376	-26.7151	2175.05	50.753	422.832	1922.71	859.672	413.746	1943.29	1077.02	343.595	1905.65	504.124	318.555	1712.03	122.76	365.409	1808.09	60.393
1894	0	-40.2338	1931.17	896.896				19.2947	1999.89	504.51	4.70984	2048.43	117.813	-26.4618	2175.21	50.9398	421.241	1925.8	859.409	411.616	1946.72	1076.81	342.433	1907.72	503.788	318.382	1712.21	123.236	365.464	1808.13	60.4352
1895	0	-41.7431	1934.31	896.36				19.7366	2002.96	504.165	5.69516	2050.41	118.118	-26.3237	2175.31	50.9872	419.475	1928.79	859.201	409.27	1950.22	1076.69	341.309	1909.65	503.49	318.304	1712.47	123.829	365.453	1808.18	60.3897
1896	0	-43.5645	1937.51	896.215				19.5375	2006.6	504.183	6.10344	2051.56	118.212	-26.2261	2175.39	51.0347	417.728	1931.74	859.107	406.904	1953.81	1076.56	340.138	1911.54	503.328	318.292	1712.96	124.449	365.471	1808.19	60.3772
1897	0	-45.13	1940.19	896.113				18.9581	2009.66	504.366	6.46072	2051.52	117.963	-26.2197	2175.45	51.0411	415.867	1934.6	859.066	404.495	1957.48	1076.53	339.059	1913.31	503.284	318.251	1713.39	125.152	365.477	1808.25	60.3629
1898	0	-47.0219	1942.98	896.367				17.6692	2012.32	504.813	6.27901	2051.76	117.985	-26.26	2175.5	50.9942	413.975	1937.34	859.1	402.178	1961.18	1076.59	338.034	1914.94	503.494	318.045	1713.76	126.028	365.558	1808.36	60.4196
1899	0	-48.7219	1945.51	896.936				16.0528	2014.31	505.358	5.85843	2051.89	117.994	-26.3543	2175.49	50.9284	412.035	1939.91	859.226	399.746	1964.99	1076.75	337.062	1916.38	503.887	317.538	1713.91	126.685	365.577	1808.44	60.4311
1900	0	-50.6516	1948.4	897.682				14.0522	2016.13	506.044	5.84836	2051.42	117.73	-26.4458	2175.41	50.8446	410.111	1942.3	859.463	397.458	1968.82	1076.98	336.278	1917.82	504.493	317.725	1714.66	127.811	365.528	1808.45	60.448
1901	0	-52.7555	1951.31	898.568				12.1739	2016.99	506.402	5.36461	2051.43	117.798	-26.5032	2175.4	50.7395	408.13	1944.61	859.996	394.966	1972.58	1077.33	335.6	1919.28	505.356	317.656	1715.15	128.894	365.625	1808.56	60.4738
1902	0	-54.7491	1953.82	899.321				10.2548	2017.99	506.815	4.98683	2051.41	117.825	-26.5979	2175.32	50.6977	406.081	1946.72	860.691	392.755	1976.5	1077.89	334.822	1920.51	506.293	317.616	1715.64	129.933	365.67	1808.64	60.4987
1903	0	-56.7016	1956.32	900.002				8.70415	2018.44	507.002	4.77185	2051.5	117.824	-26.6604	2175.31	50.6349	404.041	1948.78	861.506	390.437	1980.36	1078.43	334.086	1921.7	507.421	317.528	1716.17	131.26	365.666	1808.66	60.4362
1904	0	-58.8656	1959.04	900.618				7.08223	2019.1	507.133	4.58346	2051.48	117.79	-26.6983	2175.35	50.6323	401.934	1950.79	862.676	388.093	1984.16	1079.02	333.49	1923.03	508.401	317.606	1716.86	132.486	365.761	1808.77	60.4788
1905	0	-61.0374	1961.78	901.008				5.98439	2019.71	507.078	4.58407	2051.39	117.614	-26.7261	2175.31	50.6041	399.933	1953	863.814	385.824	1988.1	1079.74	332.84	1924.68	509.499	317.603	1717.6	133.929	365.888	1808.9	60.5142
1906	0	-63.2977	1964.51	901.298				5.09679	2020.31	506.938	4.46296	2051.22	117.548	-26.7253	2175.3	50.6025	397.95	1955.33	865.064	383.382	1991.84	1080.41	332.375	1926.62	510.584	317.62	1718.29	135.425	365.341	1808.82	60.3924
1907	0	-65.5174	1967.06	901.383				4.36201	2021.02	506.804	4.59814	2051.02	117.319	-26.7612	2175.35	50.6199	396.006	1957.85	866.051	381.116	1995.7	1081.09	331.614	1928.75	511.434	317.744	1719.26	136.966	366.352	1809.34	60.7159
1908	0	-67.647	1969.57	901.42				3.57501	2022	506.597	4.55596	2051.08	117.151	-26.7256	2175.3	50.6364	394.059	1960.55	867.128	378.693	1999.46	1081.69	331.002	1931.34	512.235	318.042	1720.45	138.682	366.6	1809.64	60.8234
1909	0	-69.9002	1972.3	901.504				2.63941	2023.28	506.543	4.99974	2050.71	116.713	-26.717	2175.36	50.6505	391.908	1963.24	867.665	376.293	2003.18	1082.21	330.209	1934.09	512.845	317.864	1721.39	140.102	366.756	1809.83	60.9558
1910	0	-71.9629	1974.95	901.534				1.79276	2024.57	506.443	6.01993	2049.75	115.818	-26.6603	2175.32	50.6809	390.356	1966.53	868.438	373.908	2006.92	1082.68	329.356	1937.03	513.3	317.833	1722.37	141.577	366.733	1810.05	61.0241
1911	0	-74.1191	1977.95	901.551				0.948301	2026.07	506.426	5.82952	2049.88	115.666	-26.6543	2175.37	50.7131	388.159	1969.53	868.757	371.576	2010.67	1083.03	328.547	1939.97	513.722	318.101	1723.63	143.143	367.101	1810.25	61.1557
1912	0	-76.1096	1980.7	901.383				-0.0376275	2027.87	506.324	6.38311	2049.92	115.405	-26.5938	2175.38	50.7544	386.678	1973.22	869.236	369.128	2014.32	1083.28	327.71	1942.91	514.023	318.378	1724.92	144.543	367.182	1810.49	61.3169
1913	0	-77.9105	1983.57	900.971				-0.854749	2029.51	506.134	6.39115	2050.08	115.552	-26.5839	2175.44	50.7832	384.787	1976.7	869.49	366.696	2018.04	1083.49	326.715	1945.78	514.26	318.554	1726.2	146.099	367.074	1810.72	61.3897
1914	0	-79.8133	1986.72	900.678				-1.65984	2031.33	506.044	5.96339	2051.41	115.818	-26.5594	2175.5	50.8104	383.013	1980.38	869.619	364.436	2021.81	1083.6	325.757	1948.87	514.459	318.832	1727.42	147.655	366.868	1810.94	61.4788
1915	0	-81.6022	1989.81	900.412				-2.55498	2033.42	506.057	7.10114	2050.6	114.864	-26.5223	2175.46	50.8134	381.196	1984.18	869.761	362.02	2025.58	1083.58	324.767	1952.1	514.596	318.802	1728.67	149.236	366.673	1811.08	61.6479
1916	0	-83.2622	1992.88	899.994				-3.30259	2035.14	505.803	7.21672	2051.26	114.463	-26.5148	2175.51	50.8611	379.345	1988.05	869.763	359.836	2029.44	1083.52	323.809	1955.56	514.764	318.492	1729.94	150.784	366.605	1811.32	61.8536
1917	0	-84.9484	1996.16	899.622				-4.14943	2037	505.642	7.2588	2051.67	114.29	-26.4923	2175.52	50.8851	377.578	1991.84	869.714	357.469	2033.27	1083.46	322.848	1959.3	514.83	318.689	1731.59	152.655	366.599	1811.58	62.1459
1918	0	-86.7409	1999.74	899.272				-5.05459	2038.82	505.586	7.34957	2052.51	114.229	-26.4866	2175.58	50.8966	375.897	1995.63	869.657	355.226	2037.02	1083.42	321.872	1963.49	514.966	318.649	1733.33	154.651	366.371	1811.83	62.3959
1919	0	-88.3269	2003.14	899.001				-5.87315	2040.41	505.539	7.41122	2052.8	114.159	-26.4306	2175.54	50.882	374.205	1999.4	869.704	352.936	2040.79	1083.36	320.989	1968.02	515.089	318.158	1735.06	156.627	366.547	1811.9	62.7431
1920	0	-89.85	2006.36	898.982				-6.87299	2042.07	505.535	7.52753	2052.96	113.947	-26.4292	2175.52	50.8924	372.464	2003.05	869.829	350.76	2044.49	1083.4	320.362	1973.28	515.272	317.911	1737.29	159.282	366.943	1812.68	63.0874
1921	0	-91.5503	2009.91	898.952				-7.91369	2043.57	505.47	7.52138	2053.22	113.882	-26.4227	2175.53	50.9243	370.786	2006.69	870.028	348.516	2047.98	1083.52	319.596	1979.01	515.687	318.18	1740.08	161.923	366.98	1812.92	63.6237
1922	0	-93.6919	2013.8	899.046				-8.77737	2044.84	505.403	7.52416	2053.36	113.816	-26.4161	2175.59	50.9404	369.098	2010.14	870.291	346.374	2051.36	1083.67	319.434	1985.75	515.789	317.805	1742.96	164.864	367.775	1813.25	64.3169
1923	0	-95.7188	2017.43	899.031				-9.69263	2046.12	505.334	7.51803	2053.49	113.717	-26.398	2175.6	50.9393	367.476	2013.62	870.705	344.208	2054.53	1083.87	319.141	1993.13	516.193	318.21	1746.69	168.853	366.36	1814.45	65.5272
1924	0	-97.7076	2020.74	898.896				-10.5474	2047.16	505.202	7.18325	2054.08	113.677	-26.3974	2175.6	50.9387	365.889	2016.82	871.157	342.096	2057.56	1084.14	319.118	2001.36	516.771	318.166	1751.03	172.773	366.107	1816.34	67.1866
1925	0	-98.8983	2023.02	898.851				-11.3065	2048.18	505.087	7.01549	2054.38	113.628	-26.396	2175.6	50.9422	364.407	2019.61	871.601	339.968	2060.39	1084.41	319.15	2010.47	517.4	317.864	1756.01	177.08	364.984	1820.21	69.5426
1926	0	-100.384	2025.56	898.749				-12.0627	2048.98	504.919	7.05919	2054.34	113.475	-26.3909	2175.65	50.9542	362.998	2021.68	871.923	337.996	2063.07	1084.76	319.507	2020.39	518.188	317.582	1761.87	181.888	364.706	1821.71	71.6815
1927	0	-101.948	2028.36	898.599				-12.8097	2049.76	504.757	7.09555	2054.28	113.326	-26.3904	2175.66	51.0087	360.98	2028.82	873.061	336.005	2065.42	1085	319.688	2031.03	519.252	317.348	1768.41	187.118	364.679	1823.02	74.2224
1928	0	-103.533	2030.92	898.389				-13.555	2050.2	504.468	7.05368	2054.27	113.196	-26.3564	2175.61	50.9912	359.566	2032.71	873.759	334.138	2067.63	1085.33	319.777	2042.16	520.442	316.761	1775.42	192.634	364.198	1824.74	77.4949
1929	0	-104.863	2033.11	898.121				-14.3762	2050.75	504.28	7.0079	2054.27	113.056	-26.355	2175.61	50.9893	358.399	2035.32	874.207	332.361	2069.56	1085.44	320.159	2053.86	521.918	316.56	1783.24	198.668	363.556	1827.35	81.2864
1930	0	-106.262	2035.29	897.763				-15.229	2050.95	503.971	6.93785	2054.23	112.909	-26.3576	2175.61	50.9826	357.337	2037.75	874.645	330.803	2071.33	1085.56	320.212	2065.44	523.606	316.235	1791.84	204.87	363.144	1830.12	85.5088
1931	0	-107.568	2037.45	897.455				-16.1708	2051.07	503.605	6.80617	2054.28	112.772	-26.3529	2175.6	50.941	356.614	2039.91	874.924	329.3	2072.76	1085.49	320.863	2077.44	525.562	315.561	1800.79	210.746	362.281	1834.39	90.3122
1932	0	-108.829	2039.34	897.109				-17.0724	2051.1	503.345	6.64031	2054.37	112.627	-26.3904	2175.65	50.9537	355.889	2042.18	875.152	328.094	2074.13	1085.28	321.024	2088.96	527.81	315.256	1810.68	217.001	361.236	1839.36	95.8983
1933	0	-109.858	2040.96	896.687				-18.1875	2051.03	503.072	6.43051	2054.29	112.436	-26.3918	2175.66	50.9553	355.37	2044.1	875.244	326.914	2075.23	1084.87	321.354	2100.22	530.314	314.038	1820.11	223.161	360.233	1845.17	102.011
1934	0	-110.977	2042.52	896.272				-19.0764	2050.84	502.878	6.29688	2054.23	112.261	-26.4207	2175.59	50.9332	354.793	2046.21	875.277	325.971	2076.39	1084.29	321.502	2111.01	532.857	313.092	1829.94	229.184	359.165	1851.71	108.096
1935	0	-112.082	2044.12	895.943				-20.1538	2050.67	502.65	6.23924	2054.01	112.06	-26.4151	2175.59	50.878	354.357	2047.99	875.243	325.167	2077.39	1083.61	321.405	2121.16	535.568	311.499	1839.44	234.547	358.087	1859.23	113.236
1936	0	-113.053	2045.54	895.617				-20.9621	2050.45	502.365	5.94549	2054.27	111.878	-26.4714	2175.64	50.8932	353.907	2050.13	875.233	324.324	2078.44	1082.76	321.756	2131.32	538.605	310.388	1848.39	239.735	357.864	1866.1	116.22
1937	0	-114.177	2047.01	895.332				-21.8441	2050.25	502.091	5.80544	2054.19	111.769	-26.4873	2175.58	50.8482	353.615	2051.82	875.331	323.87	2079.68	1082	321.847	2140.79	541.734	309.401	1858.17	243.15	355.004	1881.22	120.295
1938	0	-115.158	2048.08	895.029				-22.6714	2050.33	501.877	5.7557	2054.04	111.638	-26.4858	2175.57	50.8457	353.409	2053.35	875.609	323.175	2081	1081.22	321.906	2149.59	544.747	308.018	1869.08	244.403	352.717	1895.7	122.294
1939	0	-116.105	2049.04	894.805				-23.3439	2050.23	501.624	5.39759	2053.81	111.688	-26.5408	2175.58	50.8156	353.166	2055.08	876.173	322.704	2082.45	1080.6	321.778	2158.03	547.887	307.566	1881.84	244.82	350.202	1910.64	122.458
1940	0	-117.119	2050.08	894.687				-23.955	2050.24	501.413	5.59527	2053.72	111.441	-26.547	2175.57	50.792	352.789	2056.93	877.249	322.065	2084.06	1080.08	321.604	2166.13	551.079	306.869	1895.11	243.63	348.51	1923.95	121.026
1941	0	-117.926	2050.81	894.54				-24.6038	2050.49	501.3	5.63486	2053.43	111.402	-26.5484	2175.57	50.7838	352.384	2058.66	878.343	321.727	2085.99	1079.74	321.53	2173.91	554.241	305.793	1908.29	241.489	346.275	1940.85	119.389
1942	0	-118.739	2051.47	894.447				-25.0458	2050.5	501.17	5.5314	2053.37	111.379	-26.6052	2175.62	50.8024	352.028	2060.24	879.742	321.186	2087.93	1079.58	321.369	2181.3	557.256	304.984	1922.08	238.528	344.348	1958.71	117.03
1943	0	-119.6	2052.25	894.385				-25.3837	2050.48	501.055	5.43112	2053.4	111.366	-26.6146	2175.57	50.7565	351.614	2061.6	881.098	320.733	2089.99	1079.58	321.2	2188.19	560.113	304.139	1936.42	234.263	343.111	1977.47	114.242
1944	0	-120.151	2052.78	894.257				-25.7679	2050.52	500.968	5.36427	2053.48	111.375	-26.6277	2175.56	50.7308	351.388	2063.29	882.329	320.239	2092.12	1079.61	321.145	2194.67	562.74	303.107	1951.26	229.294	342.096	1997.13	110.888
1945	0	-120.611	2053.34	894.144				-26.071	2050.65	500.894	5.25907	2053.44	111.365	-26.6701	2175.61	50.77	350.937	2064.39	883.628	319.288	2093.67	1079.66	321.072	2200.53	565.172	302.566	1966.82	223.557	341.408	2017.64	107.127
1946	0	-120.969	2053.97	894.032				-26.3001	2050.81	500.826	5.22795	2053.4	111.348	-26.6741	2175.55	50.7437	350.566	2066	884.781	319.052	2095.91	1079.68	320.951	2205.95	567.44	302.29	1982.78	217.315	341.18	2038.88	103.244
1947	0	-121.225	2054.64	893.856				-26.3902	2050.97	500.781	5.16502	2053.48	111.38	-26.6707	2175.55	50.7322	350.232	2067.24	885.857	318.789	2098.05	1079.78	320.977	2210.77	569.364	302.708	1999.62	211.061	340.298	2060	98.9659
1948	0	-121.418	2055.6	893.711				-26.4726	2051.32	500.745	5.11344	2053.44	111.372	-26.6726	2175.55	50.7294	349.908	2068.58	886.944	318.614	2100.13	1079.81	320.654	2214.87	570.877	303.237	2016.64	204.103	340.007	2081.39	94.4845
1949	0	-121.437	2056.46	893.553				-26.4766	2051.69	500.697	5.11655	2053.45	111.377	-26.6917	2175.55	50.7315	349.593	2070.6	888.128	318.81	2102.44	1079.74	320.505	2218.53	572.022	304.248	2034.09	197.153	340.366	2103.61	90.473
1950	0	-121.354	2057.61	893.471				-26.4271	2052.18	500.679	5.1227	2053.45	111.415	-26.673	2175.55	50.7296	349.284	2072	889.065	318.893	2104.51	1079.64	320.219	2221.75	572.901	305.522	2051.79	189.824	341.706	2126.56	87.1346
1951	0	-121.141	2058.63	893.336				-26.3289	2052.76	500.675	5.13214	2053.44	111.413	-26.6818	2175.49	50.7341	349.226	2073.41	889.903	318.863	2106.53	1079.45	319.824	2224.53	573.258	310.115	2071.41	183.697	342.381	2148.72	83.7744
1952	0	-120.965	2060.08	893.249				-26.1313	2053.35	500.642	5.1543	2053.45	111.422	-26.6749	2175.54	50.7487	349.274	2075.06	890.727	319.393	2108.91	1079.31	319.495	2227	573.381	310.251	2088.44	176.599	344.035	2171.29	81.2873
1953	0	-120.644	2061.59	893.206				-25.9366	2054.12	500.67	5.20237	2053.42	111.445	-26.6733	2175.55	50.7427	349.541	2076.94	890.996	319.736	2111.1	1079.11	318.953	2229.21	573.179	309.09	2103.65	169.552	345.241	2193.12	79.0427
1954	0	-120.03	2062.9	893.152				-25.7716	2054.96	500.693	5.24941	2053.35	111.446	-26.6758	2175.54	50.7624	350.018	2079.11	891.199	320.185	2113.41	1078.92	318.546	2231.25	572.69	311.157	2120.71	163.848	347.167	2214.64	77.4795
1955	0	-119.618	2064.69	893.07				-25.5363	2055.8	500.735	5.40109	2053.27	111.33	-26.6791	2175.54	50.7641	350.557	2081.44	891.286	320.846	2115.82	1078.66	317.927	2233.07	571.996	313.921	2137.78	158.827	349.508	2235.34	76.5656
1956	0	-118.985	2066.49	893.042				-25.2407	2056.79	500.797	5.41844	2053.33	111.363	-26.7047	2175.49	50.7381	351.25	2083.8	891.215	321.48	2118.27	1078.37	317.355	2234.72	571.085	316.495	2154.17	154.259	351.924	2254.91	76.1083
1957	0	-118.347	2068.43	893.071				-24.7998	2057.59	500.822	5.45439	2053.41	111.418	-26.6752	2175.54	50.7487	351.998	2085.46	891.085	322.32	2120.96	1078.13	316.852	2236.13	569.913	318.853	2169.5	149.985	354.295	2273.57	76.1559
1958	0	-117.557	2070.34	893.141				-24.369	2058.52	500.862	5.4868	2053.47	111.48	-26.6937	2175.54	50.7844	353.179	2088.21	890.521	323.3	2123.77	1077.93	316.562	2237.65	568.538	321.43	2184.26	146.42	356.781	2291.14	76.7498
1959	0	-116.891	2072.56	893.242				-23.8668	2059.42	500.909	5.53636	2053.53	111.555	-26.6764	2175.54	50.7631	354.234	2090.99	889.702	324.07	2126.46	1077.57	315.976	2238.69	566.958	324.07	2197.98	143.403	359.034	2307.37	77.6382
1960	0	-115.982	2074.51	893.369				-23.2724	2060.53	501.067	5.58878	2053.64	111.631	-26.6774	2175.55	50.7831	355.486	2093.59	888.64	325.089	2129.39	1077.21	315.497	2239.57	565.344	326.522	2210.44	140.897	360.918	2321.91	78.5687
1961	0	-115.066	2076.52	893.558				-22.7072	2061.63	501.217	5.41937	2053.78	111.842	-26.6939	2175.54	50.7845	356.764	2096.47	887.453	326.116	2132.27	1076.86	314.984	2240.27	563.682	328.98	2221.6	138.893	363.49	2335.18	79.7104
1962	0	-113.994	2078.38	893.751				-22.0722	2062.79	501.376	5.75032	2054	111.872	-26.6709	2175.55	50.7906	357.951	2098.79	885.83	327.227	2135.35	1076.51	314.977	2241.36	562.144	330.975	2231.09	137.212	364.284	2345.66	80.4171
1963	0	-112.784	2080.16	894.029				-21.3217	2063.94	501.565	5.83522	2054.17	111.989	-26.6704	2175.55	50.7906	359.115	2101.31	884.153	328.429	2138.65	1076.22	314.442	2241.86	560.512	332.283	2238.71	135.482	365.481	2354.61	80.8918
1964	0	-111.687	2082.19	894.34				-20.6566	2065.28	501.799	6.11419	2053.92	112.187	-26.6706	2175.55	50.7906	360.046	2104.19	882.443	329.755	2142.01	1075.98	314.319	2242.52	559.02	333.6	2244.82	133.888	366.399	2361.62	80.986
1965	0	-110.436	2084.25	894.636				-19.8003	2066.66	502.055	6.22627	2054.11	112.355	-26.6766	2175.54	50.8123	360.87	2107.19	880.842	330.929	2145.44	1075.73	314.322	2243.12	557.47	334.216	2249.21	132.138	366.541	2366.34	80.4719
1966	0	-109.021	2085.96	895.008				-18.9362	2068.04	502.317	6.35571	2054.2	112.519	-26.696	2175.54	50.8148	361.753	2110.52	879.421	332.126	2148.85	1075.41	314.801	2243.87	555.909	334.342	2252.05	130.958	366.688	2368.8	79.5718
1967	0	-107.488	2087.74	895.513				-18.0567	2069.7	502.636	6.55576	2054.26	112.668	-26.6962	2175.54	50.8147	362.753	2113.9	878.224	333.495	2152.55	1075.18	315.101	2244.09	554.22	334.36	2253.38	129.705	366.676	2369.33	77.53
1968	0	-105.892	2089.65	895.955				-17.1449	2071.29	502.978	6.78414	2054.28	112.857	-26.6967	2175.49	50.7773	363.822	2117.88	877.304	334.994	2156.4	1074.89	315.52	2244.48	552.646	333.157	2252.41	128.12	366.066	2369.6	75.6199
1969	0	-104.214	2091.68	896.389				-16.0016	2072.84	503.277	6.96357	2054.32	112.994	-26.6975	2175.48	50.7723	364.847	2121.52	876.56	336.534	2160.3	1074.64	316.031	2245.02	551.22	332.366	2252.01	127	365.349	2370.08	74.1878
1970	0	-102.443	2093.78	896.936				-14.8734	2074.54	503.606	7.07653	2054.46	113.208	-26.7023	2175.48	50.7981	365.998	2125.26	875.935	338.305	2164.44	1074.44	316.373	2245.56	549.975	332.292	2253.32	126.206	366.237	2371.48	73.0251
1971	0	-100.614	2096.13	897.517				-13.6474	2076.31	503.918	7.25896	2054.6	113.408	-26.6981	2175.53	50.8233	367.383	2129.65	875.523	340.039	2168.54	1074.24	316.935	2246.67	549.271	332.337	2254.96	125.618	366.226	2372.35	71.5549
1972	0	-98.6444	2098.34	897.94				-12.2525	2078.04	504.275	7.48551	2054.82	113.687	-26.6823	2175.54	50.867	368.814	2133.93	875.242	341.887	2172.79	1074.19	317.326	2248.31	549.193	332.393	2256.15	125.408	366.656	2372.82	70.152
1973	0	-96.5827	2100.58	898.442				-10.8271	2079.99	504.584	7.69625	2054.99	113.936	-26.678	2175.54	50.8755	370.515	2138.27	875.423	344	2177.08	1074.22	317.883	2250.36	549.351	333.695	2257.81	125.387	366.295	2375.55	69.8006
1974	0	-94.4391	2102.9	898.922				-9.30091	2081.74	504.885	7.95648	2055.05	114.16	-26.6422	2175.49	50.8582	372.217	2142.56	876.063	346.056	2181.17	1074.44	318.627	2252.96	549.705	334.384	2258.98	125.241	365.491	2379.9	70.0202
1975	0	-92.1366	2105.19	899.307				-7.84044	2083.46	505.094	8.16399	2055.25	114.409	-26.6378	2175.49	50.8797	373.992	2146.64	877.016	348.899	2185.92	1074.64	319.609	2255.97	549.978	335.201	2260.2	125.164	364.652	2384.29	69.9568
1976	0	-89.9523	2107.68	899.646				-6.35508	2085.19	505.424	8.3497	2055.33	114.674	-26.6342	2175.55	50.9054	375.817	2150.64	878.216	351.155	2189.83	1074.82	320.655	2259.07	549.956	335.134	2261.06	124.622	364.316	2387.03	69.0274
1977	0	-87.7309	2110.24	899.992				-4.86907	2086.77	505.694	8.56853	2055.42	114.964	-26.639	2175.55	50.9319	377.724	2154.83	879.218	353.863	2193.87	1075.05	321.76	2262.07	549.785	333.946	2260.86	123.63	364.701	2387.08	67.0891
1978	0	-85.2674	2112.46	900.337				-3.42491	2088.38	506.027	8.83831	2055.44	115.213	-26.6349	2175.55	50.94	379.689	2159.49	880.096	355.742	2196.97	1075.27	323.011	2264.98	549.4	334.438	2261.84	123.25	365.454	2386.88	66.2712
1979	0	-82.8478	2114.69	900.605				-1.91952	2090.01	506.298	9.11749	2055.4	115.457	-26.6347	2175.55	50.9398	381.852	2163.68	880.456	358.242	2200.51	1075.44	324.34	2267.85	549.056	335.262	2262.53	123.252	365.752	2386.13	65.9499
1980	0	-80.3604	2116.85	900.813				-0.374576	2091.78	506.593	9.43773	2055.3	115.713	-26.6214	2175.56	50.9504	384.236	2167.85	880.449	360.875	2204.12	1075.67	325.584	2270.97	548.844	337.552	2264.5	123.752	365.592	2386.33	65.8631
1981	0	-77.8019	2119.1	901.066				1.31594	2093.51	506.843	9.77326	2055.08	115.892	-26.5767	2175.51	50.944	386.705	2172.46	880.286	363.594	2207.76	1075.94	326.812	2274.22	548.683	338.038	2265.26	123.669	365.294	2387.29	66.0378
1982	0	-75.1735	2121.29	901.314				2.94282	2095.39	507.189	9.83794	2055.31	116.319	-26.5486	2175.56	51.0187	389.403	2176.83	880.014	366.965	2212.15	1076.16	327.946	2277.25	548.405	338.198	2265.74	123.453	364.911	2388.51	66.2431
1983	0	-72.4389	2123.48	901.64				4.63212	2097.25	507.465	10.3458	2054.65	116.626	-26.5551	2175.57	51.0222	392.051	2181.27	879.762	369.661	2215.94	1076.32	329.086	2280.14	548.014	338.136	2266.07	123.163	364.666	2388.89	66.2281
1984	0	-69.8097	2125.88	902.005				6.37507	2098.98	507.72	10.7177	2054.74	116.971	-26.5015	2175.57	51.0312	394.72	2185.54	879.621	372.503	2219.8	1076.52	330.189	2282.87	547.653	338.253	2266.41	122.96	364.723	2388.75	66.0071
1985	0	-67.0524	2128.09	902.33				7.94577	2101.01	508.076	10.723	2054.69	117.541	-26.4843	2175.58	51.0652	397.309	2189.95	879.491	375.23	2223.52	1076.74	331.269	2285.58	547.231	338.398	2266.7	122.776	364.75	2388.15	65.7296
1986	0	-64.3317	2130.46	902.661				9.56587	2102.93	508.393	11.0978	2054.85	117.995	-26.4801	2175.64	51.1115	399.759	2194.07	879.337	377.846	2227.22	1076.94	332.317	2288.17	546.956	338.486	2266.83	122.586	364.831	2388.05	65.6508
1987	0	-61.6164	2132.84	903.073				11.1098	2105.06	508.751	9.98043	2056	119.917	-26.4228	2175.6	51.1167	402.273	2198.11	879.159	380.662	2231.17	1077.16	333.441	2290.89	546.634	338.719	2267.13	122.44	364.734	2388.18	65.6132
1988	0	-58.8894	2135.26	903.536				12.6576	2107.04	509.132	11.625	2055.06	119.013	-26.3917	2175.66	51.1369	404.64	2202.22	878.83	383.306	2234.98	1077.43	334.946	2293.94	546.533	338.866	2267.42	122.25	364.635	2388.34	65.5513
1989	0	-56.2749	2137.81	903.998				14.0327	2109.26	509.63	10.3075	2056.04	121.314	-26.391	2175.65	51.1544	406.952	2206.14	878.441	385.897	2238.83	1077.6	335.83	2296.26	546.218	338.85	2267.54	122.081	364.583	2388.39	65.5186
1990	0	-53.7137	2140.28	904.551				15.4403	2111.49	510.109	10.3568	2056.95	121.911	-26.333	2175.61	51.1579	409.178	2209.94	878.184	388.5	2242.64	1077.82	336.759	2298.47	545.832	338.639	2267.48	121.842	364.556	2388.27	65.4322
1991	0	-51.0946	2142.56	905.164				16.7349	2113.89	510.647	10.7471	2057.11	122.162	-26.3001	2175.67	51.1821	411.303	2213.69	877.957	391.118	2246.58	1078.05	338.419	2301.24	545.644	338.436	2267.49	121.536	364.588	2388.08	65.2662
1992	0	-48.6661	2144.98	905.857				17.9585	2116.35	511.217	11.0483	2057.53	122.735	-26.3219	2175.67	51.1825	413.392	2217.36	877.85	393.594	2250.39	1078.25	339.314	2303.2	545.255	338.874	2267.89	121.406	364.614	2387.85	65.2009
1993	0	-46.1331	2147.07	906.665				19.2341	2118.59	511.795	11.1166	2057.88	123.481	-26.3329	2175.61	51.1296	415.277	2221.12	877.694	396.032	2254.3	1078.48	340.766	2305.4	545.053	339.246	2268.27	121.29	364.581	2387.91	65.1069
1994	0	-43.9051	2149.17	907.475				20.4282	2121.12	512.567	11.3576	2058.42	124.305	-26.3688	2175.48	51.1009	417.24	2224.68	877.659	398.352	2258.02	1078.73	341.827	2307.19	544.675	339.34	2268.44	121.147	364.465	2387.96	65.1525
1995	0	-41.7314	2151.29	908.507				21.5044	2123.64	513.341	11.6797	2058.93	125.164	-26.5628	2175.22	51.0342	419.109	2228.36	877.663	400.603	2261.79	1079	342.986	2308.83	544.476	339.351	2268.59	121.024	364.439	2388.53	65.273
1996	0	-39.7107	2153.49	909.717				22.4162	2126.3	514.263	12.3947	2059.79	126.249	-26.7221	2174.95	50.9806	420.898	2231.99	877.706	402.774	2265.42	1079.36	343.859	2310.24	544.181	336.648	2267.33	119.799	364.252	2388.92	65.4167
1997	0	-37.6626	2155.3	910.946				23.357	2129.04	515.285	13.0722	2060.21	127.162	-26.8839	2174.72	50.9614	422.664	2235.53	877.886	404.817	2268.96	1079.74	345.086	2311.81	544.006	334.99	2266.49	119.131	363.951	2389.14	65.4827
1998	0	-35.6936	2156.93	912.338				24.4128	2131.89	516.349	13.8826	2061.18	128.474	-27.0408	2174.46	50.9243	424.448	2238.9	878.136	406.764	2272.31	1080.21	345.346	2312.26	543.677	334.992	2266.58	119.11	363.92	2389.18	65.4841
1999	0	-33.8823	2158.78	913.857				25.4275	2134.75	517.458	14.836	2062.15	129.823	-27.131	2174.09	50.8225	426.187	2242.19	878.442	408.665	2275.65	1080.7	346.367	2313.44	543.601	335.303	2266.93	119.135	363.912	2389.12	65.4343
2000	0	-32.2041	2160.5	915.429				26.3791	2137.7	518.576	15.8916	2062.95	130.943	-27.2192	2173.78	50.7728	427.761	2245.2	878.702	410.527	2278.77	1081.22	346.991	2314.15	543.444	335.756	2267.26	119.329	363.91	2389.01	65.4441
2001	0	-30.5133	2162.1	917.043				27.2161	2140.81	519.803	17.1462	2064.01	132.427	-27.298	2173.36	50.6945	429.368	2248.16	878.85	412.364	2281.84	1081.78	348.166	2315.31	543.441	336.03	2267.57	119.364	363.881	2388.99	65.4245
2002	0	-28.7484	2163.56	918.682				28.0023	2143.95	521.072	18.4566	2064.86	133.713	-27.3516	2173.02	50.6494	430.809	2251.05	879.023	414.101	2284.71	1082.33	349.043	2315.98	543.328	336.169	2267.75	119.407	363.813	2388.82	65.4342
2003	0	-27.1956	2165	920.342				28.5676	2147.15	522.295	19.7405	2066.07	135.1	-27.527	2173.09	50.864	432.074	2253.82	879.197	416.011	2287.66	1082.85	349.503	2316.06	543.18	336.249	2267.89	119.45	363.734	2388.9	65.4484
2004	0	-25.7204	2166.52	922.144				29.0424	2150.42	523.546	21.3158	2067.5	136.728	-27.6075	2173.05	51.0331	433.325	2256.63	879.462	417.778	2290.45	1083.36	349.952	2316.11	543.072	336.334	2268	119.362	363.607	2389.15	65.5476
2005	0	-24.2762	2167.99	923.92				29.3303	2153.88	525.084	22.6664	2069.17	138.27	-27.5973	2172.8	51.1246	434.506	2258.97	879.717	419.693	2293.28	1083.88	350.816	2316.26	543.072	336.475	2268.12	119.337	363.507	2389.24	65.5756
2006	0	-22.8953	2169.38	925.634				29.5461	2157.32	526.37	24.0968	2070.49	139.792	-27.5777	2172.64	51.2717	435.555	2261.76	880.066	421.441	2296.01	1084.31	351.603	2316.37	543.102	336.611	2268.14	119.28	363.476	2389.33	65.6016
2007	0	-21.4599	2170.5	927.348				29.6003	2160.98	527.689	25.188	2072.37	141.386	-27.5561	2172.6	51.3992	436.611	2264.18	880.454	423.213	2298.84	1084.85	352.865	2316.8	543.258	336.672	2268.12	119.197	363.469	2389.31	65.5979
2008	0	-19.9845	2171.54	929.048				29.4847	2164.79	529.068	26.2557	2073.88	142.942	-27.6896	2172.61	51.5645	437.582	2266.61	880.846	424.821	2301.65	1085.36	353.798	2316.84	543.314	336.842	2268.16	119.113	363.498	2389.2	65.5149
2009	0	-18.5869	2172.59	930.733				29.2141	2168.76	530.382	27.0444	2075.41	144.626	-27.7254	2172.52	51.6674	438.553	2268.98	881.226	426.333	2304.44	1085.89	355.039	2317.07	543.445	336.931	2268.1	119	363.538	2389.06	65.5349
2010	0	-17.3655	2173.71	932.273				28.8366	2172.66	531.596	27.6597	2077.14	146.194	-27.7827	2172.48	51.7482	439.615	2271.45	881.76	427.721	2307.29	1086.46	355.906	2316.93	543.496	336.978	2268.03	118.864	363.576	2389.01	65.444
2011	0	-16.2657	2175	933.889				28.4397	2176.75	532.944	28.2513	2078.9	147.884	-28.0394	2172.74	51.9422	440.555	2274.09	882.294	429.032	2310.12	1086.97	357.176	2317.13	543.515	337.023	2267.94	118.771	363.566	2388.98	65.4346
2012	0	-14.9156	2176.04	935.398				27.8526	2180.89	534.277	28.5164	2080.91	149.257	-28.3108	2173.15	52.0167	441.562	2276.54	882.702	430.206	2312.93	1087.49	358.175	2317.15	543.606	337.236	2267.94	118.729	363.556	2388.92	65.415
2013	0	-13.8862	2177.41	936.846				27.1099	2185.12	535.532	28.5236	2083.14	150.993	-28.6612	2173.98	52.0973	442.575	2278.89	883.05	431.375	2315.69	1087.95	359.24	2317.24	543.53	337.551	2268.06	118.725	363.554	2388.92	65.4568
2014	0	-12.7876	2178.7	938.184				26.5856	2188.95	536.657	28.321	2085.28	152.501	-29.3489	2175.39	52.2935	443.557	2281.6	883.32	432.448	2318.45	1088.34	360.241	2317.31	543.547	337.809	2268.09	118.788	363.552	2388.88	65.5039
2015	0	-12.2189	2180.86	939.418				25.8166	2192.84	537.813	28.1209	2087.79	153.491	-30.4218	2177.39	52.5687	444.691	2283.86	883.521	433.549	2321.12	1088.69	361.286	2317.49	543.467	338.063	2268.17	118.738	363.548	2388.79	65.4837
2016	0	-11.5672	2182.94	940.651				25.0101	2196.59	539.071	27.6059	2090.81	154.495	-31.8131	2180.07	53.0358	445.681	2286.32	883.67	434.63	2323.77	1088.96	362.176	2317.68	543.325	338.198	2268.14	118.675	363.532	2388.78	65.492
2017	0	-10.4504	2184.55	941.819				24.1298	2200.33	540.186	26.0713	2095.12	155.525	-33.67	2183.38	53.5129	446.66	2288.9	883.76	435.708	2326.34	1089.21	363.106	2318.09	543.226	338.259	2268.12	118.556	363.586	2388.68	65.4376
2018	0	-9.35627	2186.2	942.829				23.2991	2203.86	541.326	25.2759	2098.77	155.785	-36.3245	2187.7	53.9966	447.722	2291.34	883.811	436.853	2328.86	1089.41	363.877	2318.51	543.084	338.264	2268.13	118.465	363.571	2388.68	65.5198
2019	0	-8.29743	2188.05	943.877				22.2826	2207.31	542.388	23.1391	2103.47	156.261	-39.2966	2192.73	54.3789	448.667	2293.78	883.802	437.939	2331.36	1089.57	364.714	2318.95	542.86	338.33	2268.21	118.405	363.532	2388.77	65.5671
2020	0	-7.30374	2190.04	944.683				21.3783	2210.69	543.439	20.3367	2109.44	156.741	-42.4617	2198.36	54.6659	449.619	2296.08	883.757	439.076	2333.77	1089.71	365.455	2319.65	542.688	338.312	2268.26	118.362	363.522	2388.72	65.5687
2021	0	-5.37603	2190.86	945.607				20.378	2214.15	544.446	17.17	2115.86	156.942	-46.1944	2205.1	54.6609	450.612	2298.41	883.61	440.232	2336.18	1089.83	365.993	2320.26	542.422	338.251	2268.27	118.347	363.486	2388.8	65.635
2022	0	-4.01419	2192.48	946.25				19.3171	2217.54	545.346	13.5079	2122.85	156.738	-50.1372	2212.72	54.722	451.499	2300.91	883.427	441.359	2338.49	1089.93	366.716	2321.23	542.155	338.15	2268.33	118.286	363.487	2388.81	65.6746
2023	0	-3.00496	2194.58	946.894				18.1995	2221	546.184	9.45057	2130.66	156.64	-54.1587	2221.41	54.7934	452.366	2303.31	883.287	442.392	2340.71	1090.03	367.223	2322.27	541.859	337.985	2268.34	118.244	363.445	2388.9	65.7018
2024	0	-2.07507	2196.97	947.424				17.1376	2224.42	546.937	4.99822	2139.24	156.738	-58.3274	2230.82	54.8925	453.255	2305.34	882.995	443.642	2343.1	1090.13	367.658	2323.54	541.552	337.864	2268.37	118.219	363.4	2388.97	65.7879
2025	0	-1.03806	2199.05	947.918				15.8235	2228.03	547.768	1.66051	2147.9	155.958	-62.7481	2241.03	55.4236	454.004	2307.64	882.716	444.654	2345.29	1090.21	368.004	2325.08	541.239	337.764	2268.48	118.211	363.363	2389.08	65.822
2026	0	0.110008	2200.91	948.298				14.3252	2231.95	548.627	-3.73195	2157.02	156.29	-67.0677	2251.95	56.1953	454.704	2309.91	882.449	445.793	2347.47	1090.22	368.254	2326.82	540.943	337.69	2268.65	118.197	363.357	2389.1	65.8278
2027	0	1.1055	2203.04	948.76				12.8612	2236.24	549.567	-8.39929	2166.68	156.328	-70.4121	2262.8	57.1813	455.345	2312.38	882.195	446.838	2349.65	1090.25	368.477	2328.72	540.615	337.725	2268.89	118.243	363.353	2389.1	65.8519
2028	0	1.95493	2205.2	949.145				11.3386	2240.67	550.519	-12.9376	2176.63	156.669	-73.2982	2274.13	58.1173	456.012	2314.64	881.903	447.849	2351.77	1090.27	368.577	2330.62	540.238	337.079	2268.76	118.104	363.319	2389.17	65.9111
2029	0	2.91167	2207.04	949.443				9.75465	2245.42	551.459	-16.3132	2186.16	156.366	-76.6181	2284.88	59.4329	456.568	2317.03	881.596	448.801	2353.83	1090.26	368.648	2332.5	539.764	336.775	2268.81	117.989	363.346	2389.11	65.9222
2030	0	3.75364	2208.85	949.756				8.00591	2250.66	552.432	-20.4755	2196.26	156.667	-81.541	2297.34	61.7637	457.125	2319.39	881.12	449.628	2355.8	1090.22	368.62	2334.4	539.34	336.754	2269.01	118.009	363.115	2389.59	66.1044
2031	0	4.52508	2210.76	950.074				6.56052	2255.87	553.367	-25.5168	2206.79	157.669	-85.1348	2308.33	63.3041	457.612	2322.07	880.785	450.606	2357.95	1090.23	368.593	2336.41	538.946	336.748	2269.23	118.074	363.07	2389.82	66.1879
2032	0	5.16922	2212.69	950.36				4.90101	2261.73	554.382	-29.4221	2217.09	158.307	-89.2559	2319.55	65.3184	458.138	2324.8	880.363	451.447	2360.02	1090.17	368.603	2338.53	538.569	336.672	2269.46	118.135	363.044	2389.83	66.2291
2033	0	5.77655	2214.5	950.665				3.02864	2268.11	555.492	-33.3617	2227.64	159.431	-93.4664	2330.64	67.5907	458.516	2327.61	879.903	452.18	2362.2	1090.13	368.547	2340.62	538.147	336.509	2269.58	118.177	363.03	2389.92	66.232
2034	0	6.21529	2216.54	950.997				1.00322	2274.82	556.695	-36.3324	2237.35	160.143	-97.6405	2341.42	70.0402	458.943	2330.35	879.483	452.843	2364.37	1090.02	368.521	2342.74	537.727	336.407	2269.74	118.222	362.875	2390.25	66.2663
2035	0	6.6091	2218.62	951.272				-0.0800177	2280.28	557.31	-39.1653	2246.95	161.048	-101.599	2351.99	72.5023	459.213	2333.24	879.145	453.41	2366.62	1089.96	368.519	2344.82	537.307	336.327	2269.96	118.268	362.834	2390.37	66.2559
2036	0	6.85232	2220.79	951.492				-1.77965	2286.94	558.409	-41.7976	2256.64	162.025	-105.227	2362.02	74.8898	459.536	2336.29	878.85	453.695	2368.75	1089.95	368.555	2346.93	536.924	336.225	2270.07	118.329	362.824	2390.39	66.2329
2037	0	7.25258	2222.79	951.673				-3.40237	2293.65	559.58	-44.1801	2266.39	163.163	-109.053	2372.23	77.5054	459.759	2339.29	878.455	454.257	2371.06	1089.9	368.621	2348.94	536.511	336.182	2270.21	118.384	362.802	2390.44	66.2051
2038	0	7.52157	2225.12	951.856				-5.12658	2300.62	560.887	-44.3639	2274.21	163.044	-112.361	2382.17	79.9891	459.954	2342.18	878.2	454.603	2373.25	1089.88	368.803	2350.9	536.103	336.159	2270.41	118.449	362.949	2390.2	66.1003
2039	0	7.60112	2227.75	952.002				-6.90456	2307.86	562.23	-48.0549	2285.48	165.2	-115.683	2392.28	82.5785	460.084	2344.99	877.915	454.893	2375.38	1089.84	368.814	2352.76	535.749	336.063	2270.52	118.526	362.917	2390.25	66.0522
2040	0	7.73401	2230.38	952.107				-8.57638	2314.88	563.506	-50.1059	2295.62	166.427	-118.252	2402.14	84.8957	460.251	2347.51	877.703	455.225	2377.57	1089.84	368.905	2354.62	535.329	336.078	2270.69	118.6	362.921	2390.32	66.0548
2041	0	7.69474	2233.26	952.245				-10.129	2322.06	564.759	-50.7607	2305.36	166.997	-120.82	2412.48	87.3367	460.435	2350	877.444	455.508	2379.67	1089.79	368.951	2356.44	534.959	336.108	2270.87	118.668	362.884	2390.41	66.0255
2042	0	7.84449	2235.85	952.212				-11.5124	2329.04	565.902	-52.375	2315.23	168.123	-122.816	2422.77	89.491	460.516	2352.73	877.285	455.677	2381.62	1089.81	369.007	2358.21	534.531	336.014	2270.98	118.686	362.899	2390.44	66.0108
2043	0	7.86516	2238.83	952.271				-12.798	2336.14	567.097	-53.8223	2325.58	169.188	-124.373	2433.04	91.4402	460.569	2355.3	877.198	456.151	2383.73	1089.8	368.94	2359.92	534.103	335.972	2271.11	118.7	362.898	2390.53	66.0182
2044	0	7.73141	2242.19	952.357				-14.0741	2343.29	568.308	-54.8465	2334.66	169.902	-125.721	2443.69	93.4569	460.672	2357.66	877.121	456.271	2385.61	1089.77	368.881	2361.73	533.69	335.884	2271.28	118.728	362.896	2390.54	66.0227
2045	0	7.41412	2245.7	952.348				-15.1056	2350.17	569.427	-54.8147	2342.73	170.191	-126.71	2454.56	95.3205	460.698	2360.05	876.941	456.653	2387.61	1089.76	368.748	2363.55	533.18	336.186	2271.61	118.714	362.882	2390.71	66.0322
2046	0	7.48523	2248.89	952.25				-16.0346	2357.04	570.451	-55.943	2352.32	171.146	-127.53	2465.63	97.1497	460.807	2362.21	876.768	456.88	2389.47	1089.73	368.348	2365.3	532.747	335.762	2271.6	118.698	362.87	2390.75	66.0641
2047	0	7.37507	2252.25	952.254				-16.732	2363.96	571.401	-58.886	2364.58	173.179	-127.802	2476.63	98.8207	460.791	2364.49	876.666	457.164	2391.32	1089.72	368.105	2367.37	532.213	335.5	2271.66	118.65	362.851	2390.91	66.1596
2048	0	7.00533	2256.26	952.248				-17.4725	2370.89	572.31	-58.8388	2373.49	173.393	-127.931	2487.73	100.465	460.706	2366.8	876.337	457.384	2393.09	1089.71	367.709	2369.47	531.773	335.36	2271.87	118.648	362.836	2390.96	66.1773
2049	0	7.00586	2259.48	951.981				-17.8846	2377.86	573.227	-61.7302	2385.15	175.626	-128.029	2499.08	102.166	460.598	2369.21	876.062	457.481	2394.74	1089.75	367.144	2371.47	531.205	335.16	2271.98	118.662	362.798	2391.02	66.2404
2050	0	6.83698	2263.23	951.88				-18.2936	2384.68	574.063	-62.8099	2395.76	176.618	-127.922	2510.45	103.848	460.531	2371.56	875.867	457.875	2396.55	1089.76	366.638	2373.54	530.754	334.95	2272.09	118.655	362.796	2391.01	66.328
2051	0	6.28491	2267.44	951.829				-18.3943	2391.49	574.729	-61.4835	2404.3	176.215	-127.796	2521.77	105.7	460.41	2373.95	875.44	458.136	2398.24	1089.72	366.179	2375.73	530.292	334.799	2272.22	118.643	362.767	2391.03	66.3256
2052	0	6.31487	2270.97	951.531				-18.5768	2397.88	575.297	-63.5616	2415.43	177.819	-126.817	2532.5	107.026	460.159	2376.38	875.178	458.439	2400.04	1089.87	365.655	2377.75	529.801	334.709	2272.39	118.691	362.725	2391.12	66.3946
2053	0	5.92469	2274.98	951.333				-18.4938	2404.43	575.869	-64.1178	2425.77	178.572	-126.714	2543.92	108.881	459.986	2378.85	874.944	458.709	2401.74	1089.81	365.363	2380.17	529.415	334.624	2272.55	118.787	362.701	2391.12	66.4566
2054	0	5.27147	2279.28	951.223				-18.2477	2410.69	576.196	-64.4744	2436.23	179.417	-126.185	2554.76	110.572	459.691	2381.46	874.61	458.93	2403.5	1089.73	364.723	2382.11	528.895	334.543	2272.72	118.799	362.666	2391.23	66.5536
2055	0	5.32264	2282.79	950.823				-18.0156	2417.17	576.664	-64.5505	2446.15	179.995	-126.354	2565.81	112.692	459.306	2384.14	874.356	459.175	2405.28	1089.67	364.324	2384.38	528.482	334.44	2272.83	118.875	362.606	2391.32	66.6045
2056	0	5.14026	2286.47	950.544				-17.6045	2423.39	576.89	-64.2827	2455.78	180.493	-125.972	2576.6	114.472	459.102	2386.54	874.002	459.271	2406.99	1089.64	363.712	2386.34	527.982	334.285	2272.96	118.929	362.613	2391.35	66.6353
2057	0	4.66487	2290.58	950.222				-17.1643	2429.39	577.111	-64.3063	2465.87	181.144	-125.189	2586.67	115.975	458.701	2389.25	873.729	459.403	2408.79	1089.52	363.284	2388.51	527.483	334.182	2273.07	118.965	362.544	2391.41	66.6971
2058	0	3.93838	2294.99	949.987				-16.3186	2439.68	578.293	-63.5784	2474.87	181.464	-124.126	2596.24	117.192	458.486	2391.78	873.447	459.413	2410.59	1089.45	362.874	2390.66	526.998	334.084	2273.18	119.002	362.554	2391.47	66.7524
2059	0	3.87297	2298.53	949.384				-15.6691	2446.03	578.32	-61.2823	2482.45	180.729	-123.653	2606.24	118.787	458.152	2394.39	873.003	459.249	2412.48	1089.29	362.521	2392.9	526.524	334.665	2273.66	119.172	362.505	2391.52	66.793
2060	0	3.48931	2302.39	948.843				-14.9468	2451.85	578.341	-61.6694	2492.11	181.705	-122.762	2615.66	120.104	457.761	2396.96	872.708	459.038	2414.34	1089.2	362.171	2395.13	526.05	334.757	2273.88	119.237	362.497	2391.53	66.8167
2061	0	3.11007	2306.19	948.267				-14.0402	2457.14	578.043	-60.5794	2500.35	181.742	-121.549	2624.47	121.145	457.556	2399.63	872.452	458.596	2416.09	1089.16	361.843	2397.4	525.5	333.636	2273.49	119.041	362.496	2391.51	66.7925
2062	0	2.51001	2310.32	947.602				-13.2494	2463.03	577.903	-59.3814	2508.47	181.79	-120.455	2633.18	122.206	457.144	2402.26	872.156	458.456	2418.19	1089.01	361.526	2399.7	525.001	333.496	2273.55	119.058	362.5	2391.52	66.8124
2063	0	2.1028	2314.07	946.927				-12.3519	2468.36	577.441	-58.3198	2516.45	181.825	-119.077	2641.55	122.916	456.853	2404.63	871.842	458.082	2420.23	1088.9	361.071	2401.84	524.449	333.428	2273.69	119.142	362.503	2391.57	66.8127
2064	0	1.62542	2317.92	946.152				-11.4579	2473.47	577.009	-57.2224	2524.19	181.841	-117.65	2658.23	125.014	456.459	2407.2	871.519	457.742	2422.31	1088.77	360.663	2403.98	523.815	333.329	2273.81	119.2	362.513	2391.65	66.7915
2065	0	1.14941	2321.78	945.295				-10.5911	2478.76	576.571	-55.7302	2531.43	181.561	-116.662	2668.93	126.241	456.127	2409.56	871.189	457.538	2424.56	1088.61	360.477	2406.31	523.304	333.398	2274.08	119.307	362.48	2391.73	66.779
2066	0	0.506085	2325.98	944.484				-9.8263	2484.26	576.163	-54.4708	2538.47	181.288	-114.684	2675.99	126.228	455.838	2412.14	870.817	456.916	2426.52	1088.42	360.22	2408.68	522.734	333.49	2274.39	119.399	362.477	2391.74	66.7818
2067	0	0.243302	2329.48	943.466				-9.03943	2489.11	575.491	-52.8135	2545.11	180.838	-112.372	2682.71	125.873	455.46	2414.61	870.477	456.483	2428.75	1088.19	360.037	2411.1	522.14	333.448	2274.54	119.487	362.487	2391.8	66.7419
2068	0	-1.64366	2335.28	942.589				-8.33535	2494.17	574.818	-51.3883	2551.58	180.199	-110.288	2689.89	125.61	455.215	2417.03	870.078	456.02	2430.96	1087.96	359.457	2413.21	521.447	333.414	2274.75	119.571	362.518	2391.75	66.7002
2069	0	-2.39518	2339.54	941.623				-7.69673	2499.3	574.122	-49.5701	2557.69	179.538	-107.794	2696.12	124.808	454.859	2419.39	869.579	455.576	2433.21	1087.67	359.192	2415.72	520.655	333.319	2274.92	119.642	362.542	2391.74	66.679
2070	0	-2.70269	2343.14	940.402				-6.9785	2503.83	573.124	-47.8985	2563.46	178.647	-105.203	2701.96	123.772	454.585	2421.78	869.04	455.052	2435.48	1087.3	359.073	2418.38	519.926	333.324	2275.1	119.725	362.517	2391.82	66.7213
2071	0	-3.05009	2346.81	939.207				-6.34986	2508.69	572.158	-46.0346	2569.09	177.697	-102.699	2708.04	122.577	454.313	2424.26	868.579	454.558	2437.67	1086.99	358.817	2420.98	519.152	333.08	2275.17	119.754	362.515	2391.84	66.6854
2072	0	-3.37041	2350.51	937.916				-5.77314	2513.5	571.139	-44.2957	2574.45	176.543	-100.064	2713.49	121.102	453.753	2422.8	867.418	454.216	2440.12	1086.43	358.612	2423.51	518.339	333.074	2275.39	119.875	362.508	2391.91	66.6542
2073	0	-3.67469	2354.1	936.574				-5.13574	2517.67	569.853	-42.3723	2579.43	175.291	-97.5612	2719.15	119.586	453.421	2425.12	866.814	453.749	2442.39	1085.98	358.252	2426.01	517.527	332.73	2275.43	119.869	362.515	2391.83	66.5699
2074	0	-4.09404	2357.96	935.174				-4.56804	2522.12	568.618	-44.7454	2605.44	180.029	-95.1021	2724.59	117.88	453.031	2427.48	866.123	453.385	2444.72	1085.22	358.093	2428.62	516.744	332.573	2275.53	119.936	362.524	2391.8	66.5181
2075	0	-4.55192	2361.72	933.685				-3.92426	2526.48	567.207	-42.9505	2610.22	178.718	-93.3426	2731.91	116.809	452.833	2429.95	865.446	452.902	2446.96	1084.6	357.982	2431.07	515.964	332.427	2275.67	119.972	362.586	2391.77	66.524
2076	0	-5.08357	2365.6	932.174				-3.15008	2530.3	565.627	-41.0917	2614.88	177.202	-90.3696	2734.91	113.748	452.467	2432.42	864.863	452.464	2448.59	1083.52	357.701	2433.45	515.139	332.404	2275.93	120.094	362.588	2391.75	66.4251
2077	0	-5.66116	2369.61	930.671				-2.4601	2534.02	563.921	-39.5208	2619.83	175.83	-87.6192	2738.25	110.873	452.141	2434.9	864.149	452.191	2445.87	1081.85	357.472	2435.88	514.315	332.385	2276.14	120.219	362.584	2391.69	66.3615
2078	0	-6.28402	2373.72	929.14				-1.60452	2537.65	562.147	-37.9835	2624.73	174.41	-85.3575	2742.43	108.246	451.758	2437.33	863.618	451.703	2447.01	1081.05	357.284	2438.33	513.493	332.348	2276.28	120.305	362.597	2391.74	66.3367
2079	0	-6.88565	2377.8	927.569				-0.837554	2541.06	560.224	-36.5383	2629.46	172.947	-83.3183	2746.91	105.68	451.314	2439.89	862.915	451.088	2449.73	1080.57	356.94	2440.8	512.755	332.257	2276.45	120.384	362.613	2391.72	66.253
2080	0	-7.49024	2382.05	925.972				0.176999	2544.25	558.142	-35.2219	2633.92	171.314	-81.2694	2751.16	103.149	450.893	2442.41	862.4	450.343	2452.22	1079.93	356.812	2443.47	511.935	332.183	2276.74	120.539	362.63	2391.73	66.2276
2081	0	-8.12127	2386.29	924.353				1.18992	2547.24	555.967	-33.9299	2638.34	169.606	-79.3874	2755	100.344	450.409	2445.02	861.709	449.646	2454.67	1079.4	356.486	2446.06	511.028	332.177	2277.06	120.721	362.63	2391.81	66.1005
2082	0	-8.73017	2390.57	922.766				2.22905	2549.91	553.683	-32.8493	2642.71	168.02	-77.4654	2758.68	97.6246	449.928	2447.65	861.137	448.762	2457	1078.77	356.165	2448.62	510.124	332.092	2277.24	120.86	362.683	2391.73	66.0427
2083	0	-9.41588	2394.89	921.186				3.2246	2552.48	551.251	-31.7254	2646.5	166.046	-75.529	2762.45	94.9047	449.371	2450.23	860.489	447.85	2459.67	1078.23	355.823	2451.16	509.225	332.066	2277.49	121.028	362.729	2391.54	66.0205
2084	0	-10.1675	2399.33	919.585				4.37327	2554.81	548.818	-30.5996	2650.19	164.02	-73.8811	2766.41	92.3438	448.693	2452.87	859.812	446.838	2462.29	1077.69	355.564	2453.7	508.397	331.978	2277.66	121.218	362.733	2391.57	65.9724
2085	0	-10.8926	2403.78	917.841				5.61935	2556.73	546.156	-29.5271	2653.44	161.92	-71.9976	2769.92	89.6533	448.096	2455.57	859.315	445.855	2464.87	1077.05	355.202	2456.16	507.554	331.827	2277.79	121.373	362.729	2391.59	65.978
2086	0	-11.6581	2408.2	916.141				6.71992	2558.76	543.487	-28.4578	2656.63	159.637	-70.1502	2773.46	86.9453	447.42	2458.26	858.613	444.867	2467.51	1076.53	354.866	2458.58	506.658	331.674	2277.98	121.536	362.749	2391.67	65.9009
2087	0	-12.4771	2412.71	914.501				7.75247	2560.77	540.81	-27.6083	2659.78	157.529	-68.2905	2776.46	84.0717	446.65	2460.89	858.115	443.831	2470.11	1075.87	354.53	2461.03	505.864	331.584	2278.15	121.691	362.743	2391.69	65.8578
2088	0	-13.214	2417.09	912.784				8.73119	2562.39	538.121	-26.7707	2662.65	155.291	-66.4883	2779.41	81.1224	445.914	2463.58	857.482	442.757	2472.81	1075.32	354.205	2463.35	505.046	331.502	2278.37	121.89	362.73	2391.73	65.8327
2089	0	-14.0738	2421.53	910.976				9.67156	2564.17	535.429	-25.6587	2665.01	152.692	-64.4754	2781.86	77.945	445.063	2466.26	856.993	441.579	2475.48	1074.69	353.754	2465.61	504.226	331.402	2278.49	122.06	362.794	2391.69	65.7637
2090	0	-15.1026	2426.16	909.235				10.4779	2566.03	532.786	-24.2181	2665.93	149.851	-62.3653	2783.51	74.4671	444.206	2469	856.434	440.315	2478.34	1074.07	353.529	2467.99	503.416	331.358	2278.62	122.248	362.843	2391.61	65.7004
2091	0	-16.2218	2430.9	907.524				11.1413	2567.97	530.112	-22.5668	2666.25	147.142	-60.2757	2784.72	70.7128	443.323	2471.72	855.889	439.044	2481.36	1073.54	353.288	2470.38	502.57	331.33	2278.82	122.478	362.868	2391.69	65.6665
2092	0	-17.2907	2435.34	905.738				11.72	2569.96	527.582	-20.9838	2666.46	143.865	-58.2509	2785.62	66.8238	442.407	2474.51	855.413	437.509	2483.86	1072.92	353.003	2472.74	501.789	331.292	2278.97	122.722	362.866	2391.79	65.6133
2093	0	-18.4317	2439.83	903.925				12.075	2572.21	525.052	-19.2908	2664.64	140.09	-55.9084	2785.64	62.4107	441.439	2477.29	854.832	436.16	2487.46	1072.36	352.664	2475.05	500.976	331.183	2279.02	122.897	362.943	2391.89	65.5678
2094	0	-19.7597	2444.53	902.183				12.2675	2574.47	522.55	-16.9649	2662.75	136.283	-53.3583	2784.79	57.6622	440.441	2480.14	854.307	434.604	2490.88	1071.82	352.465	2477.55	500.265	331.135	2279.15	123.134	363.021	2391.75	65.4673
2095	0	-20.9867	2449.01	900.487				11.9699	2577.9	520.469	-14.7205	2660.98	132.613	-50.7187	2783.17	52.6609	439.258	2483.06	853.778	433.104	2494.05	1071.11	352.056	2479.83	499.432	331.098	2279.29	123.402	363.134	2391.61	65.3592
2096	0	-22.3935	2453.73	898.699				12.4613	2578.96	517.518	-12.8222	2659.6	129.681	-48.7847	2782.74	52.8766	438.113	2486.04	853.218	431.472	2497.38	1070.48	351.624	2482.26	498.679	331.06	2279.43	123.666	363.177	2391.53	65.2741
2097	0	-23.8225	2458.26	896.881				12.5709	2580.83	514.971	-10.939	2662.26	128.928	-48.235	2786.51	55.7259	436.722	2488.98	852.64	429.711	2501.12	1069.76	351.127	2484.59	497.816	331.018	2279.57	123.912	363.138	2391.64	65.2431
2098	0	-25.4298	2463.07	895.29				12.7826	2582.75	512.467	-10.6229	2666.02	128.298	-46.1295	2787.21	56.841	435.345	2492.07	852.014	428.067	2504.42	1069.01	350.527	2487.02	496.95	330.976	2279.71	124.159	363.134	2391.73	65.2192
2099	0	-27.014	2467.79	893.74				13.3042	2584.55	510.042	-9.71433	2669.5	128.091	-43.5418	2786.76	57.0455	433.813	2495.28	851.302	426.183	2507.96	1068.21	349.814	2489.54	496.107	330.943	2279.9	124.469	363.113	2391.88	65.2311
2100	0	-28.8209	2472.82	892.315				14.1287	2586.33	507.821	-7.40239	2671.53	128.097	-42.2109	2786.67	57.2713	432.152	2498.54	850.69	424.352	2511.61	1067.4	349.016	2492.04	495.348	330.906	2280.11	124.841	363.107	2391.88	65.1666
2101	0	-30.7954	2477.83	891.143				15.2604	2588.74	506.21	-3.91032	2671.89	128.005	-41.1752	2786.68	57.574	430.375	2501.87	850.034	422.313	2515.51	1066.7	347.982	2494.52	494.587	330.905	2280.31	125.224	363.181	2392.19	65.2572
2102	0	-32.8163	2482.95	890.363				16.9512	2591.76	505.264	0.118474	2671.12	127.218	-40.5749	2786.38	57.7656	428.502	2505.25	849.358	420.284	2519.22	1066.06	346.747	2496.98	493.835	330.819	2280.53	125.639	363.131	2391.87	65.0839
2103	0	-34.7077	2487.82	889.816				19.1608	2594.83	504.476	3.61227	2670.78	125.692	-39.9076	2786.35	58.0151	426.506	2508.65	848.846	418.113	2522.97	1065.53	345.352	2499.46	493.269	330.686	2280.84	126.188	363.189	2391.76	65.01
2104	0	-36.5544	2492.53	889.722				20.182	2600.38	504.979	5.51848	2671.4	124.878	-39.5524	2786.57	58.1417	424.487	2512.02	848.242	415.786	2526.93	1065.16	343.83	2501.75	492.806	330.57	2281.2	126.749	363.207	2391.76	64.9676
2105	0	-38.4166	2496.98	889.577				20.679	2605.77	505.125	6.04462	2672.75	124.79	-39.2462	2786.66	58.2146	422.323	2515.26	847.838	413.499	2530.72	1064.86	342.335	2504.09	492.408	330.429	2281.51	127.241	363.248	2391.74	64.9544
2106	0	-40.236	2501.15	889.706				20.9529	2609.68	505.136	5.99513	2674.4	125.118	-39.1311	2786.68	58.1699	420.261	2518.58	847.468	411.096	2534.54	1064.72	340.809	2506.12	492.251	330.256	2281.9	127.937	363.291	2391.76	64.9825
2107	0	-41.9322	2505.1	890.228				19.5912	2613.8	505.89	5.41587	2675.36	125.311	-39.2685	2786.75	58.0745	418.064	2521.68	847.29	408.66	2538.53	1064.52	339.402	2507.97	492.091	330.146	2282.33	128.715	363.261	2391.84	64.9752
2108	0	-43.7326	2509.03	891.268				17.3467	2617.21	506.942	4.63024	2675.53	125.362	-39.4449	2786.75	57.921	415.93	2524.65	847.267	406.244	2542.61	1064.53	338.101	2509.81	492.24	330.034	2282.74	129.501	363.249	2391.89	64.9633
2109	0	-45.3701	2512.46	892.514				14.8339	2619.81	508.011	3.94257	2675.03	125.347	-39.6836	2786.71	57.7229	413.736	2527.45	847.384	403.837	2547.02	1064.68	336.848	2511.32	492.563	329.907	2283.15	130.334	363.275	2392.02	64.9884
2110	0	-47.38	2516.07	894.076				12.1045	2621.74	509.138	3.8135	2672.52	124.774	-39.992	2786.5	57.5351	411.559	2530.1	847.697	401.454	2551.11	1064.82	335.838	2512.66	493.165	330.028	2283.7	131.289	363.289	2392.22	65.0049
2111	0	-49.3494	2519.29	895.636				9.34909	2623.08	509.881	5.21014	2666.23	122.47	-40.0734	2786.66	57.4484	409.228	2532.5	848.251	399.063	2555.23	1065.17	334.911	2513.71	494.051	330.168	2284.26	132.239	363.364	2392.38	65.0422
2112	0	-51.4992	2522.29	896.989				6.91724	2623.91	510.271	3.04167	2669.37	123.756	-40.2377	2786.71	57.3759	407.078	2534.79	849.036	396.693	2559.5	1065.57	334.238	2514.47	495.007	330.395	2284.84	133.254	363.507	2392.38	65.0542
2113	0	-53.8763	2525.22	898.234				4.73355	2624.63	510.664	1.92115	2671.6	124.64	-40.2971	2786.7	57.3088	404.975	2536.97	850.153	394.412	2563.71	1066.07	333.675	2515.12	496.185	330.586	2285.3	134.24	363.676	2392.41	65.0361
2114	0	-56.1995	2527.92	899.185				2.95131	2624.86	510.753	1.71165	2671.22	124.572	-40.3436	2786.71	57.2812	402.947	2539.07	851.326	392.1	2568.01	1066.65	333.325	2515.73	497.565	330.761	2285.86	135.357	363.976	2392.23	64.9553
2115	0	-58.5173	2530.55	899.973				1.9528	2624.35	510.417	1.71797	2670.25	124.386	-40.3603	2786.68	57.2724	400.986	2541.24	852.741	389.865	2572.46	1067.22	332.888	2516.27	498.865	331.001	2286.55	136.468	364.298	2392.22	64.8813
2116	0	-60.8666	2533.11	900.485				1.38513	2623.87	509.972	1.71767	2669.94	124.072	-40.3436	2786.69	57.299	399.107	2543.44	854.013	387.358	2576.3	1067.71	332.552	2517.07	500.2	331.184	2287.08	137.656	364.494	2392.33	64.8818
2117	0	-63.2816	2535.72	900.638				1.27912	2623.5	509.532	1.70457	2670.07	124.026	-40.3347	2786.73	57.3736	397.316	2545.73	855.262	385.161	2581.24	1068.39	332.192	2518.07	501.417	331.182	2287.7	138.905	364.619	2392.4	64.8602
2118	0	-65.404	2538.03	900.542				1.15506	2623.36	509.141	1.71671	2670.27	123.98	-40.3023	2786.67	57.3592	395.566	2548.12	856.366	382.798	2585.89	1069.06	331.847	2519.33	502.635	331.138	2288.38	140.043	364.721	2392.68	65.0112
2119	0	-67.4436	2540.49	900.446				0.765541	2623.31	508.771	1.76283	2670.56	123.948	-40.2482	2786.64	57.3722	393.916	2550.61	857.327	380.448	2590.16	1069.72	331.362	2520.79	503.633	331.068	2289.15	141.28	364.844	2392.81	65.0966
2120	0	-69.5505	2543.19	900.473				-0.0669525	2623.68	508.555	1.79052	2670.82	123.842	-40.249	2786.65	57.4095	392.357	2553.26	858.306	378.112	2594.17	1070.41	331.062	2522.56	504.559	331.083	2290.1	142.651	364.947	2393.03	65.1931
2121	0	-71.3723	2545.92	900.498				-0.952381	2624.46	508.377	1.99558	2670.7	123.477	-40.2127	2786.62	57.401	390.849	2556	859.233	376.042	2599.33	1071.34	330.569	2524.55	505.437	333.108	2291.75	144.746	365.057	2393.3	65.3166
2122	0	-73.3133	2549.19	900.419				-1.60568	2625.54	508.292	2.13503	2670.85	123.306	-40.1798	2786.69	57.4556	389.336	2558.92	860.051	373.325	2605.75	1072.49	330.162	2527.03	506.172	333.354	2292.99	146.321	365.136	2393.59	65.4675
2123	0	-74.9527	2552.63	899.991				-2.1854	2626.88	508.273	2.02621	2671.9	123.352	-40.1527	2786.62	57.4318	387.837	2562	860.828	370.995	2605.61	1072.4	329.789	2529.94	506.88	333.26	2294.15	147.862	365.29	2393.74	65.6076
2124	0	-76.7499	2556.43	899.801				-2.86833	2628.6	508.322	1.66248	2674.03	123.533	-40.0826	2786.64	57.474	386.478	2565.29	861.577	369.005	2609.28	1072.99	329.546	2533.35	507.484	333.475	2295.62	149.628	365.463	2394.25	65.8096
2125	0	-78.4974	2560.06	899.373				-3.35565	2630.26	508.24	2.00719	2674.54	123.481	-39.9967	2786.73	57.516	385.066	2568.78	862.171	366.778	2612.79	1073.52	329.387	2537.41	508.01	333.68	2297.34	151.854	366.044	2394.22	65.915
2126	0	-80.2709	2563.84	899.091				-3.92329	2632.39	508.11	2.18948	2675.27	123.305	-39.9097	2786.66	57.5197	383.673	2572.44	862.703	364.924	2617.18	1074.07	329.379	2541.96	508.517	333.926	2299.23	154.128	366.381	2394.11	66.0437
2127	0	-81.9752	2567.76	898.547				-4.21939	2634.14	507.868	2.30599	2676.1	123.195	-39.8398	2786.7	57.5439	382.418	2576.19	863.191	362.928	2621.25	1074.56	329.488	2547.2	508.942	334.586	2301.63	157.042	366.77	2393.85	66.221
2128	0	-81.3223	2569.89	897.973				-4.74363	2636.2	507.712	2.49241	2676.61	123.032	-39.7817	2786.71	57.6032	381.103	2580.12	863.616	361.087	2624.88	1074.88	329.561	2552.97	509.334	335.024	2304.26	160.168	367.123	2393.02	66.1664
2129	0	-82.0594	2573.56	897.422				-5.12886	2637.68	507.405	4.19134	2672.89	121.331	-39.7554	2786.79	57.6316	379.842	2584.12	864.015	359.231	2628.89	1075.23	329.929	2559.55	509.788	335.533	2307.51	163.534	367.607	2393.99	66.7941
2130	0	-84.7222	2584.74	898.556				-5.73216	2639.36	507.338	4.29128	2672.9	121.077	-39.7449	2786.84	57.6522	378.645	2588.09	864.432	357.17	2631.58	1075.42	330.054	2566.66	510.192	335.509	2311	167.06	367.995	2394.38	67.3375
2131	0	-87.5586	2595.22	899.161				-6.34085	2640.96	507.271	5.29738	2671.03	120.059	-39.7123	2786.78	57.6369	377.528	2592.05	864.879	355.441	2635.71	1075.85	330.624	2574.74	510.899	335.426	2315.09	170.965	368.285	2394.8	68.0903
2132	0	-89.1652	2601.74	899.37				-6.94077	2642.35	507.244	5.46133	2670.72	119.769	-39.7118	2786.77	57.6331	376.495	2595.94	865.489	353.838	2640.29	1076.52	330.683	2583.18	511.53	335.38	2319.93	175.376	368.598	2395.67	69.1225
2133	0	-89.972	2605.3	899.443				-7.54869	2643.37	507.188	5.35652	2671.1	119.73	-39.6738	2786.74	57.6236	375.516	2599.72	866.159	351.641	2645.92	1077.4	331.3	2592.9	512.382	335.687	2325.83	180.326	368.651	2396.37	70.6461
2134	0	-90.6739	2607.83	899.573				-8.15639	2644.15	507.065	5.30809	2671.42	119.696	-39.6577	2786.74	57.6483	374.635	2603.25	866.9	349.956	2645.84	1077.21	331.953	2603.21	513.467	335.406	2332.13	185.646	368.484	2397.81	73.0433
2135	0	-91.7057	2610.64	899.639				-8.69645	2644.66	506.921	5.27292	2671.52	119.581	-39.6578	2786.75	57.65	373.894	2605.94	867.496	348.223	2647.92	1077.53	332.871	2614.04	514.773	335.131	2339.08	191.557	368.28	2399.96	76.072
2136	0	-93.0228	2613.82	899.423				-9.27025	2645.3	506.808	5.25885	2671.53	119.45	-39.6418	2786.81	57.6801	373.37	2607.8	867.988	346.659	2650.66	1077.94	333.755	2625.24	516.264	334.867	2346.92	197.638	368.041	2402.09	79.2706
2137	0	-94.2067	2616.99	899.199				-9.74205	2645.59	506.612	5.22055	2671.45	119.3	-39.6417	2786.82	57.6831	372.784	2613.48	869.468	345.242	2653.24	1078.25	334.653	2636.71	518.123	334.458	2355.47	203.673	367.398	2404.69	83.1525
2138	0	-95.2172	2620.03	899.234				-10.3574	2645.98	506.477	5.11146	2671.45	119.175	-39.6526	2786.77	57.6639	372.421	2617.25	870.645	343.947	2655.54	1078.44	335.507	2648.09	520.099	333.662	2364.32	209.832	366.787	2407.41	87.5112
2139	0	-96.1325	2622.94	899.357				-10.95	2646.29	506.353	5.03035	2671.41	119.07	-39.6579	2786.75	57.6491	372.07	2619.54	871.397	342.816	2657.85	1078.58	336.487	2659.45	522.267	332.857	2373.55	216.41	365.688	2410.83	92.8033
2140	0	-97.1281	2625.69	899.334				-11.484	2646.51	506.188	4.91028	2671.29	118.953	-39.6583	2786.76	57.6324	371.869	2621.83	872.306	341.761	2659.84	1078.56	337.294	2670.32	524.579	331.118	2382.37	222.863	364.512	2416.11	98.7992
2141	0	-97.9888	2627.81	899.053				-12.1219	2646.94	506.12	4.94207	2670.91	118.785	-39.6583	2786.77	57.6333	371.708	2624.21	873.091	340.819	2661.79	1078.37	338.048	2680.8	527.104	329.35	2391.44	228.786	363.026	2421.76	104.575
2142	0	-98.542	2629.18	898.752				-12.6818	2647.34	506.019	4.71479	2670.9	118.718	-39.7117	2786.77	57.6341	371.635	2626.19	873.597	339.968	2662.9	1078.08	338.904	2690.99	529.753	327.43	2400.36	234.336	361.845	2429.41	108.729
2143	0	-98.8593	2630.15	898.595				-13.2996	2647.6	505.931	4.66764	2670.91	118.684	-39.7108	2786.76	57.596	371.705	2627.97	873.993	339.383	2664.26	1077.59	339.759	2700.87	532.554	324.938	2408.97	238.802	360.723	2440.04	113.359
2144	0	-99.2681	2631.17	898.453				-13.9733	2648.05	505.876	4.41523	2671.15	118.732	-39.7211	2786.72	57.5763	371.814	2630	874.517	338.921	2666.72	1077.21	340.723	2710.1	535.555	322.807	2419.36	241.27	359.922	2452.69	117.397
2145	0	-99.8366	2632.34	898.359				-14.4456	2648.16	505.825	4.32452	2671.03	118.629	-39.7638	2786.76	57.5936	371.995	2631.72	875.174	338.61	2668.35	1076.67	341.769	2718.75	538.581	320.7	2430.81	242.11	358.605	2467.04	119.406
2146	0	-100.421	2633.47	898.235				-15.0009	2648.39	505.756	4.29368	2670.85	118.524	-39.7804	2786.71	57.5666	372.209	2633.52	876.164	338.311	2670.13	1076.11	343.018	2727.04	541.74	318.693	2443.58	241.069	357.162	2482.3	119.613
2147	0	-100.994	2634.66	898.142				-15.5143	2648.7	505.761	4.24207	2670.7	118.469	-39.7864	2786.7	57.5445	372.281	2635.45	877.218	338.168	2672.1	1075.63	344.232	2734.89	544.844	317.295	2457.29	238.645	355.7	2499.2	118.472
2148	0	-101.489	2635.93	898.134				-15.7695	2648.82	505.726	4.21043	2670.63	118.403	-39.7738	2786.72	57.5209	372.402	2637.16	878.753	338.133	2674.06	1075.17	345.582	2742.34	547.871	315.812	2471.26	235.066	354.434	2517.87	116.268
2149	0	-101.84	2636.89	898.077				-15.9749	2649.01	505.701	4.18081	2670.56	118.381	-39.8122	2786.63	57.5181	372.394	2638.56	880.414	338.089	2676.13	1074.86	346.788	2749.12	550.578	314.714	2486.2	230.112	353.502	2537.07	112.928
2150	0	-102.087	2637.89	898.01				-16.1129	2649.27	505.649	4.15185	2670.49	118.335	-39.8068	2786.63	57.5164	372.244	2639.92	882.19	338.123	2678.82	1074.69	347.86	2755.45	553.022	314.161	2502.2	224.15	352.766	2558.25	108.947
2151	0	-102.281	2639.14	897.933				-16.2033	2649.7	505.606	4.14417	2670.42	118.309	-39.8382	2786.69	57.5065	372.14	2641	883.928	338.236	2681.59	1074.6	349.143	2761.47	555.405	314.087	2518.96	217.356	352.459	2580.44	104.455
2152	0	-102.484	2640.76	897.879				-16.1758	2650.21	505.631	4.22548	2670.17	118.275	-39.8457	2786.69	57.5344	372.175	2642.43	885.423	338.4	2686.82	1075.19	350.021	2766.89	557.471	314.527	2536.46	209.981	352.366	2604.02	99.9366
2153	0	-102.604	2642.8	897.887				-16.0951	2650.71	505.607	4.2339	2670.13	118.261	-39.8333	2786.71	57.5205	372.383	2644.02	886.419	338.697	2689.25	1075.2	350.726	2771.9	559.166	315.79	2554.61	202.463	352.872	2628.07	95.3792
2154	0	-102.406	2644.71	897.857				-15.9446	2651.23	505.638	4.2572	2670.21	118.292	-39.8399	2786.71	57.5464	372.802	2645.67	887.247	339.051	2691.57	1075.24	351.243	2776.54	560.636	317.377	2573.05	194.745	353.522	2652.37	91.0229
2155	0	-101.994	2646.55	897.853				-15.6741	2651.96	505.698	4.2618	2670.31	118.344	-39.8128	2786.63	57.5184	373.308	2647.37	887.881	339.541	2693.98	1075.26	351.581	2780.7	561.815	319.407	2591.79	187.256	354.078	2671.32	85.7188
2156	0	-101.457	2648.57	897.92				-15.2856	2652.75	505.74	4.2766	2670.37	118.362	-39.8064	2786.63	57.5162	373.864	2649.35	888.341	340.179	2696.29	1075.24	351.55	2784.54	562.727	321.951	2610.8	179.938	356.134	2689.48	79.9405
2157	0	-100.771	2650.96	898.049				-14.8705	2653.5	505.745	4.31046	2670.42	118.422	-39.8065	2786.64	57.5182	374.519	2650.98	888.767	340.785	2698.41	1075.31	351.504	2788.1	563.447	323.201	2629.11	172.084	358.164	2716.86	78.6785
2158	0	-99.8253	2652.91	898.136				-14.3613	2654.47	505.861	4.30795	2670.58	118.497	-39.7901	2786.68	57.5653	375.284	2652.65	888.953	341.848	2700.75	1075.43	351.129	2791.41	563.948	325.773	2647.3	165.597	360.912	2741.22	77.2517
2159	0	-98.7812	2654.72	898.209				-13.7832	2655.51	505.951	4.36582	2670.72	118.607	-39.8008	2786.65	57.5499	376.201	2654.59	889.072	342.899	2703.01	1075.26	350.386	2794.4	564.17	328.683	2665.02	160.061	363.923	2762.86	75.6947
2160	0	-97.8232	2657.16	898.359				-13.2108	2656.43	506.016	4.40873	2670.86	118.692	-39.7818	2786.71	57.6004	377.235	2656.61	889.05	344.103	2705.31	1075.06	349.645	2797.19	564.224	331.582	2681.85	155.306	367.469	2783	74.5633
2161	0	-96.6833	2659.56	898.544				-12.4506	2657.3	506.119	4.42008	2671.19	118.844	-39.7817	2786.72	57.6047	378.377	2658.6	889.025	345.376	2707.7	1074.84	348.916	2799.86	564.124	334.348	2697.67	151.2	371.054	2801.8	74.2662
2162	0	-95.3824	2661.52	898.723				-11.7378	2658.1	506.212	4.48047	2671.44	118.994	-39.7818	2786.71	57.6035	379.526	2660.9	888.829	346.857	2710.15	1074.63	348.071	2802.42	563.73	337.075	2712.3	147.545	374.815	2819.55	74.8468
2163	0	-93.9772	2663.24	898.97				-10.9274	2659.12	506.42	4.59331	2671.7	119.16	-39.7544	2786.63	57.5748	380.68	2663.08	888.39	348.417	2712.73	1074.36	347.113	2804.72	562.941	339.593	2725.65	144.271	378.048	2834.58	75.1843
2164	0	-92.5217	2664.86	899.284				-10.1627	2660.13	506.602	4.67615	2671.96	119.334	-39.7634	2786.59	57.5904	381.894	2665.95	887.711	349.994	2715.41	1074.07	345.923	2806.84	561.844	341.816	2737.49	141.376	380.924	2848.11	75.7155
2165	0	-91.0703	2666.5	899.648				-9.22234	2661.25	506.871	5.20353	2671.23	119.179	-39.7379	2786.67	57.6186	383.145	2668.71	886.829	351.762	2718.34	1073.83	344.907	2809.05	560.567	343.824	2747.83	138.822	383.158	2860.08	75.8075
2166	0	-89.4523	2667.74	900.057				-8.28745	2662.28	507.139	5.3198	2671.41	119.351	-39.7376	2786.68	57.6227	384.383	2671.65	885.622	353.575	2721.47	1073.51	344.283	2811.52	559.373	345.372	2756.53	136.486	384.793	2870.94	76.0548
2167	0	-87.8057	2668.83	900.575				-7.35342	2663.58	507.467	5.46166	2671.71	119.574	-39.791	2786.68	57.6223	385.57	2675.17	884.162	355.515	2724.77	1073.23	343.5	2813.78	557.878	346.453	2763.52	134.083	385.213	2878.56	75.1659
2168	0	-86.1992	2670.11	901.145				-6.23921	2664.75	507.762	5.66241	2671.78	119.718	-39.7917	2786.68	57.6222	386.656	2678.94	882.248	357.447	2728.3	1072.92	342.918	2815.76	556.257	347.289	2768.85	131.614	385.012	2884.86	73.6757
2169	0	-84.4162	2671.31	901.796				-5.19469	2666.26	508.218	5.82498	2671.9	120.017	-39.7913	2786.68	57.6221	387.908	2683	880.411	359.2	2731.87	1072.47	342.56	2817.28	554.256	347.237	2772.56	129.764	384.197	2887.72	72.3556
2170	0	-82.5721	2672.41	902.483				-4.07879	2667.59	508.56	5.98928	2672.23	120.172	-39.8021	2786.64	57.604	389.192	2687.75	878.24	361.743	2736.13	1072.17	342.143	2818.1	551.849	346.545	2774.5	128.293	383.015	2888.87	70.3598
2171	0	-80.6017	2673.51	903.267				-2.91245	2669	509.039	6.19576	2672.38	120.365	-39.8021	2786.63	57.602	390.557	2692.46	876.201	363.979	2740.28	1071.75	342.165	2818.85	549.381	344.815	2774.03	126.977	381.444	2888.74	70.7448
2172	0	-78.3876	2674.48	904.081				-1.69159	2670.67	509.595	6.25846	2672.59	120.596	-39.8173	2786.6	57.5932	392.091	2697.55	874.392	365.849	2744.37	1071.22	341.519	2819.51	547.211	343.502	2773.6	126.477	380.686	2889.46	72.2784
2173	0	-76.2121	2675.76	905.054				-0.261105	2672.27	510.147	6.23606	2673.14	121.08	-39.8174	2786.6	57.5921	393.803	2703.07	872.896	368.525	2749.18	1070.91	340.959	2821	545.997	343.647	2774.55	126.507	379.729	2892.18	72.2796
2174	0	-73.8594	2677.1	906.075				1.19837	2674.28	510.768	6.28952	2673.6	121.606	-39.8174	2786.6	57.5926	395.768	2708.84	871.871	371.007	2754.05	1070.73	340.377	2823.65	545.929	344.163	2775.85	126.578	379.422	2894.16	72.4347
2175	0	-71.4453	2678.25	907.124				2.76456	2676.36	511.353	6.09597	2674.77	122.473	-39.8092	2786.63	57.6283	397.688	2715.12	871.261	372.888	2758.48	1070.6	340.061	2826.62	546.654	345.13	2777.27	126.702	379.426	2894.42	72.3428
2176	0	-69.0296	2679.63	908.179				4.32988	2678.63	511.889	5.78043	2676.25	123.86	-39.8033	2786.63	57.6589	399.428	2721.16	871.491	375.108	2763.18	1070.75	339.903	2829.49	547.382	345.509	2777.85	126.732	379.524	2894.13	71.8446
2177	0	-66.474	2681.07	909.173				5.8926	2680.91	512.427	5.83024	2676.84	124.534	-39.7706	2786.57	57.6431	401.071	2726.62	872.724	377.901	2768.14	1071.08	340.045	2832.18	547.519	345.874	2778.42	126.63	379.911	2893.07	71.2443
2178	0	-63.8183	2682.51	910.044				7.54087	2682.9	512.844	5.66625	2677.91	124.896	-39.7663	2786.6	57.6839	402.768	2731.89	874.435	380.636	2772.81	1071.55	340.305	2834.52	547.179	346.089	2778.99	126.459	380.159	2892.16	70.6532
2179	0	-61.1381	2684.03	910.943				9.02127	2685.19	513.475	6.50122	2676.18	124.937	-39.7937	2786.66	57.732	404.517	2736.51	876.329	383.423	2777.33	1072.09	340.794	2836.61	546.593	346.32	2779.37	126.32	379.976	2892.55	70.3914
2180	0	-58.4137	2685.4	911.824				10.6774	2687.04	514.026	6.49126	2676.48	125.238	-39.7887	2786.69	57.7473	406.435	2741.44	877.525	386.247	2781.52	1072.67	341.455	2838.24	546.172	341.767	2778.07	124.394	380.012	2892.76	70.1972
2181	0	-55.6332	2686.76	912.753				12.0798	2689.35	514.786	6.19919	2677.67	126.221	-39.7993	2786.65	57.7287	408.684	2743.68	877.465	388.943	2785.46	1073.35	342.5	2839.56	545.881	342.196	2778.45	124.5	380.112	2892.76	70.0138
2182	0	-53.0427	2688.41	913.755				13.6169	2691.22	515.437	5.76292	2679.14	127.364	-39.882	2786.51	57.7042	411.023	2748.95	877.791	391.577	2789.19	1074.05	343.603	2840.45	545.712	342.749	2778.88	124.531	380.094	2892.83	69.8713
2183	0	-50.3854	2690	914.628				14.9321	2693.48	516.27	5.61625	2679.98	128.272	-39.8814	2786.49	57.6989	413.394	2754.26	878.143	393.803	2792.57	1074.76	344.792	2841.13	545.522	342.983	2779.15	124.506	379.91	2892.91	69.7289
2184	0	-47.7842	2691.57	915.483				16.3098	2695.54	517.021	5.68462	2680.14	129.03	-39.796	2786.67	57.7675	415.829	2758.83	878.616	396.648	2796.34	1075.6	346.191	2841.94	545.286	343.336	2779.42	124.426	379.661	2893.59	69.8383
2185	0	-45.2121	2693.13	916.362				17.6113	2697.51	517.763	5.82588	2679.85	129.678	-39.7951	2786.69	57.7759	418.123	2762.63	879.128	399.164	2799.81	1076.41	347.505	2842.75	545.007	343.634	2779.63	124.369	379.398	2894.42	70.1369
2186	0	-42.5797	2694.58	917.277				18.7981	2699.6	518.611	5.97442	2679.7	130.375	-39.8287	2786.76	57.7723	420.389	2766.03	879.684	401.706	2803.08	1077.24	348.83	2843.48	544.785	343.886	2779.82	124.242	379.179	2895.11	70.3665
2187	0	-40.1853	2696.43	918.274				19.9522	2701.52	519.548	6.01033	2679.79	131.197	-39.881	2786.76	57.7368	422.598	2769.14	880.099	404.201	2806.2	1078.08	350.113	2844.19	544.611	344.035	2779.97	124.145	379.176	2895.17	70.3533
2188	0	-37.7725	2698.28	919.412				20.9516	2703.72	520.695	6.03895	2680.04	132.191	-39.8988	2786.87	57.7439	424.873	2771.98	880.326	406.314	2808.85	1078.9	351.295	2844.71	544.5	344.159	2780.02	124.048	379.366	2894.62	70.1007
2189	0	-35.6133	2700.49	920.684				21.9346	2705.82	521.86	5.7137	2681.26	133.743	-39.9537	2786.91	57.7362	427.177	2774.46	880.383	409.1	2811.82	1079.83	352.628	2845.32	544.482	344.438	2780.16	124.054	379.563	2893.98	69.8273
2190	0	-33.3368	2702.46	922.046				22.7989	2708.15	523.165	5.70228	2682.38	135.049	-40.0073	2787.08	57.7376	429.37	2776.59	880.31	411.549	2814.4	1080.67	353.782	2845.63	544.387	344.674	2780.25	124.035	379.639	2893.56	69.6632
2191	0	-31.2394	2704.53	923.472				23.6644	2710.51	524.537	5.58631	2683.38	136.578	-40.1273	2787.24	57.7585	431.551	2778.44	880.228	413.92	2816.85	1081.55	355.287	2846.06	544.289	344.851	2780.31	123.976	379.609	2893.61	69.7056
2192	0	-29.0995	2706.35	924.897				24.4461	2712.94	525.906	5.51629	2684.55	137.918	-40.2886	2787.43	57.7656	433.531	2780.01	880.114	416.302	2819.13	1082.36	355.961	2845.7	544.066	344.953	2780.31	123.948	379.507	2893.93	69.8907
2193	0	-26.9414	2707.96	926.392				25.1388	2715.66	527.375	5.56188	2685.86	139.628	-40.4841	2787.55	57.7754	435.459	2781.51	879.982	418.69	2821.32	1083.14	356.989	2845.41	543.982	345.003	2780.28	123.873	379.321	2894.32	70.1242
2194	0	-25.1182	2709.96	927.946				25.8222	2718.27	528.744	5.60936	2687.41	141.153	-40.6594	2787.7	57.8485	437.286	2782.95	879.965	421.021	2823.36	1083.94	358.022	2845.02	543.943	345.051	2780.25	123.796	379.204	2894.51	70.2199
2195	0	-23.2071	2711.81	929.497				26.3544	2721.05	530.251	5.89994	2688.73	142.706	-40.8125	2787.92	57.975	439.029	2784.34	879.975	423.297	2825.33	1084.67	359.062	2844.56	543.93	345.095	2780.17	123.724	379.231	2894.43	70.2753
2196	0	-21.3042	2713.3	931.062				26.9493	2723.92	531.531	6.24626	2690.19	144.333	-41.0292	2788.14	58.1265	440.736	2785.77	880.128	425.479	2827.22	1085.44	360.13	2844.05	543.955	345.476	2780.39	123.607	379.401	2894.22	70.3017
2197	0	-19.6061	2714.86	932.622				27.4664	2726.93	533.062	6.63337	2691.89	146.022	-41.1161	2788.25	58.262	442.288	2787.11	880.376	427.55	2829.02	1086.22	361.158	2843.53	543.965	345.216	2780.09	123.561	379.456	2894	70.2945
2198	0	-18.0028	2716.69	934.234				27.801	2730.07	534.495	7.15302	2693.39	147.602	-41.2708	2788.41	58.3982	443.849	2788.57	880.798	429.616	2830.88	1086.94	362.214	2843.06	543.989	345.63	2780.26	123.39	379.474	2893.84	70.2879
2199	0	-16.5431	2718.48	935.814				28.263	2733.11	535.81	7.83453	2694.88	148.991	-41.3801	2788.5	58.5355	445.366	2790.16	881.296	431.567	2832.72	1087.72	363.095	2842.39	544.04	345.699	2780.2	123.31	379.504	2893.76	70.3427
2200	0	-15.0311	2720.02	937.342				28.5215	2736.48	537.23	8.73071	2696.26	150.487	-41.4606	2788.69	58.6249	446.912	2791.8	881.803	433.5	2834.59	1088.51	364.255	2841.91	544.123	345.842	2780.08	123.246	379.38	2893.42	70.3154
2201	0	-13.586	2721.47	938.792				28.7308	2739.99	538.625	9.74138	2697.43	151.682	-41.6809	2789.55	59.1096	448.445	2793.51	882.277	435.276	2836.38	1089.22	365.208	2841.18	544.148	345.893	2780	123.177	379.443	2893.68	70.5094
2202	0	-12.2097	2722.97	940.166				28.9818	2743.33	539.868	10.4996	2699.23	153.075	-41.9093	2790.24	59.4441	449.825	2795.29	882.843	436.999	2838.17	1089.91	366.257	2840.63	544.211	346.01	2779.87	123.064	379.433	2893.74	70.6291
2203	0	-10.8863	2724.45	941.472				29.1069	2746.54	541.165	11.424	2700.95	154.268	-42.1186	2790.83	59.7131	451.166	2797.11	883.319	438.709	2840.01	1090.64	367.259	2840.11	544.256	346.075	2779.79	122.967	379.432	2893.48	70.6606
2204	0	-9.54922	2725.61	942.685				29.1362	2750.05	542.452	14.3183	2697.36	153.84	-42.5327	2791.45	59.9112	452.463	2798.98	883.723	440.33	2841.81	1091.23	368.241	2839.62	544.307	346.064	2779.66	122.841	379.494	2893.24	70.6918
2205	0	-8.22692	2726.88	943.816				29.0513	2753.5	543.603	14.8	2699.75	154.956	-43.0449	2792.51	60.1966	453.62	2800.82	884.039	441.928	2843.65	1091.77	369.123	2839.23	544.288	346.179	2779.59	122.821	379.47	2892.89	70.6539
2206	0	-6.96637	2728.26	944.905				29.0245	2756.64	544.648	14.9121	2703.8	156.276	-43.7551	2794.37	60.641	454.754	2802.73	884.248	443.478	2845.52	1092.25	369.97	2838.91	544.251	346.207	2779.56	122.73	379.519	2892.86	70.7309
2207	0	-5.83292	2729.85	945.948				28.934	2759.95	545.846	14.2066	2709.8	157.893	-44.7909	2797.52	61.6052	455.779	2804.65	884.446	444.942	2847.4	1092.68	370.827	2838.76	544.227	346.15	2779.45	122.635	379.548	2892.8	70.821
2208	0	-4.73474	2731.54	946.904				28.7851	2763.11	546.897	13.6309	2715.48	159.56	-45.9	2799.61	61.5273	456.861	2806.59	884.608	446.403	2849.29	1093.1	371.559	2838.73	544.167	346.11	2779.38	122.532	379.566	2892.88	70.9668
2209	0	-3.54411	2733.04	947.727				28.6184	2766.3	547.857	13.1978	2720.42	160.549	-47.2878	2802.69	62.0124	457.827	2808.54	884.731	447.746	2851.17	1093.42	372.316	2838.77	544.073	346.256	2779.42	122.486	379.563	2892.9	71.0867
2210	0	-2.34354	2734.5	948.462				28.4398	2769.64	548.842	12.9474	2724.76	161.091	-48.9293	2806.49	62.206	458.959	2810.57	884.795	449.102	2853.1	1093.69	373.06	2838.94	543.986	346.047	2779.28	122.335	379.611	2892.91	71.1825
2211	0	-1.1898	2735.97	949.089				28.2739	2772.71	549.691	12.6399	2728.9	161.224	-50.771	2810.81	62.4337	459.922	2812.65	884.81	450.349	2855.03	1093.94	373.728	2839.27	543.83	346.004	2779.22	122.262	379.519	2893.15	71.4505
2212	0	-0.00905579	2737.34	949.635				28.0143	2775.82	550.638	12.0168	2733.64	161.351	-52.7145	2816.43	62.8289	460.99	2814.72	884.818	451.577	2856.96	1094.12	374.486	2839.82	543.698	346.001	2779.21	122.187	379.538	2893.14	71.5001
2213	0	1.13491	2738.84	950.067				27.6653	2779.23	551.522	12.5466	2735.13	159.798	-54.7388	2821.97	62.9081	461.983	2816.84	884.758	452.721	2858.86	1094.45	375.078	2840.46	543.506	346.034	2779.18	122.091	379.555	2893.06	71.5041
2214	0	2.27341	2740.27	950.464				27.3186	2782.55	552.308	10.8885	2741.88	160.26	-56.8151	2828.64	63.2274	462.999	2818.99	884.732	453.817	2860.85	1094.46	375.75	2841.38	543.333	346.047	2779.24	122.075	379.582	2892.97	71.5122
2215	0	3.42868	2741.65	950.809				27.0986	2785.41	552.831	10.1153	2746.62	159.72	-58.2416	2834.41	62.815	463.978	2821.2	884.654	454.889	2862.8	1094.55	376.348	2842.42	543.107	346.085	2779.25	122.05	379.606	2893.05	71.5586
2216	0	4.49424	2743.15	951.049				26.8079	2788.71	553.4	8.40196	2753.39	160.113	-60.2202	2841.69	63.7422	464.801	2823.4	884.545	455.923	2864.79	1094.64	376.882	2843.71	542.885	346.134	2779.33	121.959	379.598	2893.1	71.5647
2217	0	5.60221	2744.51	951.29				26.2805	2792.84	554.075	5.30258	2764.13	161.94	-63.158	2851.55	66.2277	465.597	2825.69	884.416	456.915	2866.79	1094.66	377.638	2845.39	542.791	346.128	2779.42	121.925	379.688	2892.87	71.37
2218	0	6.67197	2745.77	951.454				25.9092	2796.59	554.767	2.19011	2774.83	163.617	-65.8494	2861.86	68.5714	466.419	2827.96	884.262	457.882	2868.8	1094.71	377.735	2846.77	542.279	346.061	2779.53	121.952	379.661	2892.9	71.3218
2219	0	7.58576	2747.33	951.581				25.5912	2800.39	555.339	-0.356243	2783.87	164.681	-68.3508	2871.77	70.6024	467.126	2830.37	884.063	458.849	2870.84	1094.7	378.109	2848.45	541.939	346.047	2779.68	121.922	379.65	2893.11	71.3507
2220	0	8.6201	2748.74	951.663				25.4422	2804.33	555.747	-2.61736	2791.74	165.229	-70.2055	2879.67	71.7568	467.756	2832.79	883.818	459.76	2872.86	1094.66	378.435	2850.17	541.553	346.004	2779.86	121.892	379.598	2893.15	71.3049
2221	0	9.48599	2750.29	951.717				25.0674	2808.63	556.247	-4.70646	2799.2	165.641	-72.3249	2888.25	73.2436	468.448	2835.33	883.561	460.841	2875.03	1094.61	378.629	2851.84	541.15	345.919	2780.09	121.851	379.38	2893.94	71.9753
2222	0	10.1868	2752.29	951.797				24.7108	2813.27	556.5	-6.64043	2806.57	166.024	-74.5247	2897.45	74.9186	468.994	2837.83	883.297	461.57	2876.94	1094.59	378.963	2853.69	540.733	345.686	2780.2	121.848	379.429	2893.81	70.8144
2223	0	11.0177	2754.06	951.819				23.755	2819.38	557.363	-8.56701	2814.14	166.542	-77.196	2908.28	77.1582	469.636	2840.51	882.982	462.165	2878.86	1094.46	379.155	2855.55	540.317	345.808	2780.43	122.084	379.442	2893.65	70.7397
2224	0	11.5942	2756.2	951.848				23.4799	2823.62	558.03	-10.4535	2821.89	167.106	-78.3616	2914.75	77.5639	470.242	2843.21	882.677	463.132	2881.06	1094.37	379.373	2857.44	539.906	345.782	2780.66	122.151	379.437	2893.69	70.708
2225	0	12.2205	2758.39	951.878				22.9383	2828.55	558.192	-12.2475	2829.71	167.757	-79.8324	2922.04	78.5289	470.78	2845.92	882.299	464	2883.27	1094.27	379.581	2859.46	539.486	345.353	2780.83	121.97	379.222	2894.3	71.1304
2226	0	12.8876	2760.53	951.905				22.1204	2834.32	559.321	-14.0598	2837.72	168.606	-82.5522	2933	81.2828	471.273	2848.68	881.952	464.721	2885.38	1094.19	379.741	2861.42	539.061	345.311	2781.09	121.82	379.214	2894.72	71.1691
2227	0	13.365	2763.07	951.927				21.2539	2840.2	560.134	-15.6546	2845.47	169.309	-83.7513	2939.8	81.9683	471.801	2851.44	881.581	465.368	2887.59	1094.05	379.941	2863.41	538.58	345.399	2781.44	121.851	379.189	2894.84	71.1521
2228	0	13.9191	2765.67	951.949				20.4692	2845.92	560.963	-17.108	2853.26	170.058	-86.0455	2949.83	84.3299	472.145	2854.2	881.264	465.601	2889.51	1094.06	379.646	2865.07	537.971	345.289	2781.62	121.828	379.198	2894.87	71.0959
2229	0	14.4257	2768.32	951.959				19.7155	2851.61	561.748	-18.2935	2860.78	170.761	-86.8199	2955.76	84.6988	472.553	2857.05	880.965	466.628	2891.97	1093.94	380.212	2867.25	537.701	345.191	2781.77	121.861	379.175	2894.99	71.0779
2230	0	14.7598	2771.38	952.041				18.8702	2857.48	562.672	-19.2404	2867.91	171.324	-87.8366	2962.5	85.5774	472.857	2859.85	880.727	467.194	2894.11	1093.94	380.314	2869.16	537.329	345.114	2781.99	121.889	379.115	2895.18	71.107
2231	0	15.2362	2774.37	952.065				18.1138	2863.35	563.56	-20.2816	2875.28	172.065	-89.1586	2970.34	86.8927	473.172	2862.6	880.451	467.749	2896.28	1093.92	380.292	2871.15	536.867	344.833	2782.02	121.932	379.055	2895.36	71.1063
2232	0	15.5557	2777.46	952.15				17.3043	2869.31	564.464	-21.232	2882.87	172.845	-90.4737	2978.87	88.5458	473.429	2865.36	880.255	467.934	2898.17	1093.97	380.388	2873.17	536.479	344.603	2782.06	121.974	379.027	2895.5	71.1344
2233	0	15.841	2780.83	952.245				16.5639	2875.23	565.285	-22.1409	2890.54	173.707	-92.5982	2989.72	91.2527	473.711	2868.18	880.047	468.728	2900.47	1094	380.473	2875.3	536.076	344.521	2782.21	122.017	378.997	2895.6	71.1213
2234	0	16.1171	2784.08	952.303				15.8683	2881.07	566.181	-22.8647	2898.03	174.401	-92.8472	2995.74	91.5039	473.895	2870.86	879.847	469.361	2902.62	1094.11	380.51	2877.36	535.688	344.395	2782.36	122.032	379.034	2895.78	71.1748
2235	0	16.3832	2787.43	952.414				15.1276	2887.05	567.046	-23.6657	2905.64	175.176	-94.0527	3004.87	93.4071	474.085	2873.62	879.726	469.863	2904.64	1094.23	380.49	2879.44	535.266	344.272	2782.55	122.09	378.966	2895.73	71.0969
2236	0	16.6608	2790.71	952.461				14.6316	2892.7	567.608	-24.1246	2912.83	175.847	-94.1583	3011.19	93.7355	474.239	2876.34	879.598	470.323	2906.63	1094.34	380.433	2881.46	534.82	344.196	2782.71	122.169	378.918	2895.49	70.9221
2237	0	16.6652	2794.5	952.536				13.9846	2898.69	568.526	-24.7749	2920.55	176.575	-95.3809	3021.05	95.8063	474.341	2878.99	879.456	470.758	2908.58	1094.48	380.497	2883.53	534.469	344.065	2782.85	122.194	378.862	2895.61	70.8777
2238	0	16.8776	2797.87	952.58				13.5277	2904.45	569.207	-25.4445	2928.48	177.421	-95.4208	3028.3	96.4938	474.511	2881.77	879.306	471.454	2910.75	1094.51	380.56	2885.64	534.049	344.039	2783.03	122.286	378.831	2895.75	70.8198
2239	0	16.9151	2801.41	952.539				13.1493	2910.17	569.817	-25.7689	2935.94	177.993	-96.306	3037.92	98.3707	474.666	2884.45	879.13	471.648	2912.48	1094.63	380.482	2887.72	533.701	343.97	2783.2	122.341	378.806	2895.84	70.7354
2240	0	17.0173	2804.87	952.555				12.7743	2915.87	570.534	-26.2838	2943.75	178.679	-95.8516	3044.3	98.5436	474.765	2887.11	878.964	472.026	2914.41	1094.7	380.488	2889.83	533.284	343.892	2783.36	122.418	378.778	2895.94	70.6577
2241	0	16.9312	2808.52	952.524				12.435	2921.67	571.064	-26.8782	2951.94	179.529	-95.77	3051.97	99.3575	474.872	2889.72	878.766	471.993	2916.11	1094.81	380.516	2891.88	532.926	343.819	2783.52	122.468	378.75	2896.03	70.6047
2242	0	16.966	2812.01	952.426				12.2002	2927.44	571.64	-27.2931	2960.03	180.172	-95.9391	3060.66	100.578	474.905	2892.29	878.562	472.721	2918.36	1094.73	380.733	2894.13	532.299	343.752	2783.73	122.519	378.721	2896.13	70.5305
2243	0	16.8731	2815.67	952.301				12.0759	2932.97	572.07	-27.4918	2967.57	180.643	-96.9217	3071.71	102.965	474.994	2894.84	878.367	472.99	2920.44	1094.76	380.49	2895.9	532.082	343.741	2783.96	122.626	378.704	2896.04	70.4069
2244	0	16.7538	2819.44	952.218				12.0058	2938.43	572.459	-27.631	2975.2	181.078	-96.4648	3079.15	103.467	474.964	2897.31	878.094	473.198	2922.67	1094.78	380.465	2897.93	531.678	343.68	2784.18	122.667	378.625	2896.23	70.3344
2245	0	16.6386	2823.06	952.022				12.0353	2943.95	572.781	-27.7483	2982.93	181.529	-96.013	3086.67	104.156	474.919	2899.76	877.852	473.589	2925.12	1094.82	380.436	2899.99	531.278	343.599	2784.35	122.729	378.625	2896.28	70.2784
2246	0	16.427	2826.87	951.852				12.0876	2949.43	573.104	-27.9654	2990.96	182.063	-95.8631	3095.19	105.325	474.891	2902.15	877.589	473.562	2927.46	1094.82	380.357	2902.07	530.729	343.531	2784.56	122.825	378.582	2896.25	70.1425
2247	0	16.361	2830.35	951.565				12.1616	2954.96	573.267	-28.0194	2998.92	182.529	-95.5717	3103.45	106.159	474.822	2904.42	877.31	473.712	2930.06	1094.82	380.38	2904.17	530.448	343.466	2784.77	122.917	378.602	2896.32	70.156
2248	0	16.0941	2834.04	951.265				12.3103	2960.41	573.49	-28.1362	3006.94	183.025	-95.3608	3112.21	107.369	474.74	2906.76	877.008	474.564	2933.18	1094.95	380.4	2906.21	530.032	343.386	2784.93	123.025	378.683	2896.13	70.095
2249	0	15.8119	2837.95	950.969				12.4924	2965.79	573.653	-27.9695	3014.57	183.277	-95.4063	3121.62	108.842	474.625	2908.98	876.658	475.22	2936.39	1094.99	380.362	2908.33	529.6	343.319	2785.15	123.114	378.683	2896.08	70.0102
2250	0	15.6302	2841.32	950.554				12.7712	2970.98	573.686	-27.8834	3022.31	183.671	-94.9758	3129.87	109.742	474.525	2911.23	876.328	475.475	2939.53	1094.6	380.291	2910.42	529.151	343.314	2785.43	123.264	378.652	2896.19	69.9773
2251	0	15.2778	2845.15	950.163				13.0938	2976.22	573.631	-27.7311	3030.09	183.98	-94.2615	3137.51	110.325	474.363	2913.43	875.968	474.086	2933.04	1092.62	380.193	2912.51	528.648	343.2	2785.62	123.364	378.652	2896.21	69.8772
2252	0	14.9237	2848.97	949.697				13.3458	2981.59	573.661	-27.6011	3037.82	184.366	-94.5038	3147.63	112.245	474.201	2915.59	875.624	474.101	2935.06	1092.29	380.128	2914.68	528.213	343.139	2785.88	123.514	378.677	2896.34	69.8339
2253	0	14.7225	2852.45	949.182				13.6016	2986.82	573.643	-27.3129	3045.42	184.65	-94.5952	3157.44	113.845	474.049	2917.86	875.269	474.058	2937.16	1092.05	379.985	2916.78	527.752	343.064	2786.04	123.641	378.644	2896.46	69.858
2254	0	14.3296	2856.18	948.64				13.9006	2992.01	573.541	-26.855	3052.53	184.801	-94.0338	3165.7	114.741	473.847	2920.14	874.942	474.028	2939.17	1091.64	379.821	2918.86	527.238	342.943	2786.23	123.715	378.613	2896.55	69.8497
2255	0	13.9767	2859.91	948.073				14.266	2996.89	573.289	-26.1799	3059.25	184.713	-93.1992	3173.19	115.23	473.63	2922.44	874.571	474.064	2941.24	1091.34	379.641	2920.89	526.773	342.824	2786.42	123.835	378.509	2896.85	69.8847
2256	0	13.6029	2863.57	947.455				14.5162	3002.03	573.106	-25.5738	3065.98	184.704	-92.0555	3180.01	115.388	473.415	2924.83	874.193	474.018	2943.11	1090.97	379.455	2923	526.289	342.76	2786.62	123.948	378.497	2896.93	69.8953
2257	0	13.2903	2867.06	946.814				14.7517	3007.01	572.911	-25.0018	3072.35	184.934	-90.9833	3186.85	115.529	473.207	2927.26	873.857	473.907	2945.15	1090.6	379.246	2925.05	525.765	342.698	2786.84	124.057	378.499	2896.92	69.8768
2258	0	14.1832	2867.71	945.529				15.1002	3011.69	572.629	-24.3561	3079.55	184.742	-89.7921	3193.83	115.676	472.9	2929.74	873.49	473.799	2947.13	1090.32	378.983	2927.15	525.291	342.57	2786.98	124.138	378.608	2896.58	69.7893
2259	0	14.2504	2870.12	944.669				15.4161	3016.35	572.281	-23.6272	3085.97	184.607	-87.9465	3198.96	114.827	472.671	2932.36	873.148	473.625	2949.34	1089.99	378.695	2929.2	524.741	342.497	2787.13	124.21	378.611	2896.49	69.7179
2260	0	14.1058	2873.09	943.918				15.6487	3021.18	572.016	-22.9644	3092.4	184.532	-86.9419	3206.17	115.045	472.376	2934.91	872.768	473.6	2952.88	1089.55	378.42	2931.32	524.292	342.432	2787.34	124.3	378.611	2896.51	69.7204
2261	0	14.0226	2875.88	943.117				16.0072	3025.57	571.527	-22.3203	3098.85	184.419	-85.8664	3213.51	115.228	471.97	2937.5	872.433	473.202	2953.8	1089.46	378.093	2933.35	523.761	342.311	2787.53	124.424	378.608	2896.52	69.7187
2262	0	13.8688	2878.85	942.313				16.3314	3029.94	571.055	-21.6245	3105	184.254	-83.059	3216.55	113.005	471.476	2940.11	872.136	472.856	2955.79	1089.13	377.81	2935.33	523.24	342.288	2787.72	124.515	378.565	2896.56	69.7731
2263	0	13.7061	2881.62	941.449				16.5782	3034.19	570.524	-20.7862	3110.77	183.854	-81.5826	3222.68	112.576	470.934	2942.7	871.906	472.568	2958.16	1088.93	377.51	2937.24	522.791	342.227	2787.93	124.628	378.473	2896.85	69.8275
2264	0	13.5237	2884.6	940.585				17.0312	3038.07	569.844	-20.0259	3116.41	183.445	-80.8564	3230.82	113.119	470.345	2945.29	871.674	472.165	2960.41	1088.67	377.352	2939.4	522.187	342.163	2788.14	124.741	378.466	2896.86	69.8349
2265	0	13.1638	2887.88	939.744				17.3615	3042.08	569.152	-19.3803	3122.17	183.085	-78.8791	3235.87	111.877	470.084	2947.95	871.331	471.741	2962.8	1088.67	376.925	2941.18	521.911	342.086	2788.3	124.866	378.482	2896.82	69.8068
2266	0	12.7963	2891.17	938.885				17.8656	3045.56	568.25	-18.6677	3127.68	182.641	-76.342	3239.31	109.887	470.499	2950.61	870.858	471.173	2965.31	1088.26	376.615	2943.06	521.409	342.021	2788.5	124.98	378.496	2896.75	69.7738
2267	0	12.4182	2894.37	938.007				18.2494	3049.23	567.403	-17.8574	3132.86	182.093	-74.5281	3244.72	108.82	470.06	2953.17	870.573	470.67	2967.54	1087.99	376.405	2945	521.006	341.944	2788.67	125.081	378.544	2896	69.4805
2268	0	11.9396	2897.71	937.153				18.7547	3052.66	566.435	-17.0077	3137.68	181.403	-74.1173	3252.63	109.558	469.692	2955.75	870.35	470.048	2970.02	1087.8	376.158	2946.85	520.567	341.871	2788.82	125.204	378.533	2896.61	69.6723
2269	0	11.435	2901.18	936.263				19.3009	3055.88	565.362	-16.1294	3142.17	180.614	-73.0449	3259.1	109.228	469.301	2958.29	870.103	469.312	2972.66	1087.66	375.909	2948.7	520.103	341.809	2789.03	125.34	378.527	2896.81	69.7266
2270	0	10.8705	2904.59	935.399				19.7982	3059.24	564.337	-15.3523	3147.47	180.001	-71.6014	3264.07	108.284	468.806	2960.78	869.918	468.522	2975.08	1087.46	375.697	2950.58	519.662	341.797	2789.26	125.495	378.686	2896.45	69.5023
2271	0	10.2453	2908.12	934.483				20.2705	3062.29	563.221	-14.8316	3152.79	179.154	-69.7417	3267.98	106.817	468.229	2963.21	869.696	467.74	2977.68	1087.3	375.443	2952.48	519.241	341.789	2789.49	125.674	378.697	2896.37	69.4216
2272	0	9.61552	2911.62	933.586				20.9187	3065.16	562.01	-14.0237	3156.62	178.624	-67.959	3271.5	105.205	467.749	2965.66	869.454	466.873	2980.12	1087.14	375.241	2954.33	518.818	341.712	2789.65	125.851	378.737	2896.36	69.403
2273	0	8.92872	2915.26	932.685				21.4939	3067.99	560.727	-13.0096	3160.48	177.648	-66.145	3274.65	103.483	467.188	2968.05	869.184	465.999	2982.72	1086.86	375.025	2956.17	518.373	341.691	2789.82	126.01	378.41	2896.83	69.6939
2274	0	8.20173	2918.78	931.761				22.0105	3070.93	559.468	-11.6634	3162.6	176.106	-64.6185	3278.08	101.929	466.63	2970.41	868.964	465.239	2986.1	1086.58	374.746	2957.91	517.962	341.612	2789.97	126.237	378.424	2897.04	69.7566
2275	0	7.39998	2922.5	930.849				22.5085	3073.62	558.114	-10.1435	3164.11	174.281	-62.9184	3280.9	100.094	466.033	2972.74	868.705	464.147	2988.02	1086.44	374.553	2959.66	517.487	341.535	2790.13	126.434	378.424	2897.04	69.7318
2276	0	6.61109	2926.31	929.91				23.0368	3076.33	556.685	-8.33155	3163.84	171.973	-61.2412	3283.38	98.1411	465.395	2975.02	868.402	463.365	2991.37	1085.94	374.271	2961.41	517.094	341.457	2790.28	126.679	378.423	2897.03	69.7029
2277	0	5.8136	2929.91	928.9				23.553	3078.74	555.182	-6.55944	3163.49	169.65	-59.6038	3285.78	96.1725	464.664	2977.27	868.127	462.214	2993.15	1085.84	374.002	2963.19	516.688	341.325	2790.41	126.91	378.441	2897.15	69.7018
2278	0	5.00589	2933.46	927.869				24.0378	3081.13	553.632	-4.52351	3162.38	166.95	-57.7026	3287.41	93.8272	463.929	2979.52	867.835	461.375	2996.96	1085.32	373.77	2964.99	516.305	341.31	2790.63	127.18	378.461	2897.28	69.7303
2279	0	4.13115	2937.26	926.84				24.4042	3083.66	552.071	-2.45673	3160.94	164.019	-55.7705	3288.72	91.251	463.134	2981.79	867.542	460.145	2998.56	1085.19	373.445	2966.82	515.871	341.267	2790.71	127.42	378.459	2897.31	69.7166
2280	0	3.05837	2941.23	925.822				24.6968	3086.09	550.517	-1.67495	3164.09	162.587	-53.7163	3289.84	88.4973	462.351	2984.02	867.202	459.029	3001.07	1084.82	373.219	2968.67	515.466	341.221	2790.77	127.701	378.574	2897.21	68.64
2281	0	2.10098	2944.95	924.745				24.9783	3088.27	548.827	-0.445853	3165.03	160.684	-51.4736	3290.52	85.4453	461.446	2986.3	866.905	457.852	3003.95	1084.42	372.944	2970.57	515.063	341.115	2790.82	128.023	378.595	2897.24	68.5894
2282	0	1.02764	2948.88	923.679				25.2503	3090.32	547.059	0.946996	3165.26	158.311	-49.3031	3291.12	82.3373	460.584	2988.6	866.551	456.52	3006.06	1083.61	372.791	2972.49	514.676	341.125	2790.9	128.345	378.614	2897.4	68.6348
2283	0	-0.211637	2952.96	922.615				25.4172	3092.32	545.286	2.0192	3165.94	156.179	-46.9461	3291.3	79.0327	459.618	2990.89	866.255	455.42	3009.43	1083.49	372.539	2974.39	514.22	341.265	2791.1	128.7	378.654	2897.64	68.702
2284	0	-1.29147	2956.88	921.531				25.4407	3094.56	543.485	3.05072	3166.6	154.209	-44.409	3290.86	75.3801	458.605	2993.31	865.89	454.197	3012.38	1083.09	372.283	2976.34	513.791	341.093	2791.02	128.868	379.178	2896.25	68.6192
2285	0	-2.6517	2961.13	920.428				25.5516	3096.26	541.526	3.91203	3167.57	152.157	-42.0573	3290.44	71.6853	457.549	2995.71	865.556	452.903	3015.29	1082.55	371.997	2978.32	513.372	341.604	2791.47	129.305	379.246	2895.99	68.4642
2286	0	-3.95836	2965.27	919.259				25.6193	3097.95	539.483	4.92083	3167.2	149.772	-39.6543	3289.71	68.1352	456.368	2998.15	865.205	451.547	3018.35	1082.09	371.647	2980.28	512.913	341.135	2791.27	129.463	379.266	2896.15	68.4954
2287	0	-5.24975	2969.29	918.055				25.6238	3099.7	537.389	5.9683	3166.34	147.181	-37.2479	3288.55	64.2329	455.159	3000.67	864.817	450.135	3021.59	1081.56	371.252	2982.24	512.437	341.07	2791.36	129.697	379.284	2896.32	68.5388
2288	0	-6.7745	2973.76	916.813				25.5916	3101.35	535.26	7.07449	3165.35	144.379	-34.9468	3286.83	60.4092	453.972	3003.27	864.467	448.67	3024.59	1080.98	370.837	2984.26	511.94	341.047	2791.48	129.976	379.339	2896.34	68.5209
2289	0	-8.19563	2978.01	915.506				25.6389	3102.63	532.875	8.77705	3161.6	141.904	-31.7774	3280.61	61.3247	452.722	3005.91	864.1	447.088	3027.84	1080.43	370.234	2986.28	511.437	341.026	2791.65	130.238	379.373	2896.25	68.43
2290	0	-9.66098	2982.38	914.087				25.7291	3103.73	530.468	10.5184	3158.4	140.199	-29.9082	3278.59	60.9551	451.215	3008.67	863.708	445.446	3031.27	1079.88	369.676	2988.36	510.962	341.613	2792.26	130.787	379.43	2896.23	68.394
2291	0	-11.2063	2986.91	912.795				25.9544	3104.66	528.028	11.236	3157.03	138.076	-28.0978	3277.45	60.6637	449.635	3011.46	863.308	443.711	3034.7	1079.31	369.081	2990.44	510.45	341.574	2792.41	131.07	379.465	2896.15	68.3314
2292	0	-12.8545	2991.5	911.497				26.457	3105.46	525.439	11.599	3155.68	135.74	-26.1917	3276.61	60.4541	448.157	3014.43	862.943	441.852	3038.16	1078.74	368.263	2992.46	510.042	341.429	2792.54	131.315	379.513	2896.1	68.2852
2293	0	-14.535	2996.22	910.123				27.1239	3106.13	522.911	11.9021	3154.48	133.76	-24.66	3276.34	60.4961	446.492	3017.48	862.57	439.999	3041.87	1078.26	367.445	2994.57	509.59	341.364	2792.7	131.626	379.572	2896.16	68.2857
2294	0	-16.2723	3000.94	908.694				27.5846	3107.15	520.827	12.301	3154.14	132.19	-23.7848	3276.24	60.5511	443.629	3020.55	862.313	438.093	3045.75	1077.72	366.523	2996.73	509.184	341.39	2792.95	131.999	379.627	2896.2	68.2469
2295	0	-18.1082	3005.77	907.398				28.1616	3108.5	519.199	13.1861	3153.04	131.223	-23.5802	3276.24	60.6956	442.184	3023.92	861.976	436.02	3049.53	1077.28	365.495	2998.89	508.783	340.932	2792.93	132.285	379.662	2896.11	68.1809
2296	0	-20.0395	3010.61	906.28				28.8951	3109.79	517.715	14.9544	3153.39	130.546	-23.2527	3276.18	60.7572	440.551	3027.29	861.613	433.836	3053.56	1076.79	364.336	3001.16	508.368	341.088	2793.4	132.884	379.713	2896.11	68.1593
2297	0	-22.0301	3015.54	905.469				29.5824	3111.67	516.698	16.7682	3153.94	129.987	-22.6985	3276.04	60.9028	438.679	3030.73	861.284	431.584	3057.53	1076.4	363.083	3003.5	508.074	340.857	2793.71	133.436	379.769	2896.13	68.1377
2298	0	-24.0541	3020.52	904.94				30.3092	3114.27	516.036	18.7186	3154.27	129.312	-22.3419	3276.04	61.2056	436.544	3034.28	861.022	429.182	3061.59	1076.04	361.758	3005.86	507.789	340.759	2794.12	134.111	379.823	2896.14	68.1464
2299	0	-26.0142	3025.37	904.734				31.3425	3116.87	515.361	20.6249	3155.07	128.861	-22.0564	3276.16	61.3451	434.325	3037.88	860.781	426.63	3065.64	1075.83	360.249	3008.21	507.654	340.692	2794.64	134.923	379.652	2895.12	67.4488
2300	0	-27.8591	3029.94	904.585				32.1445	3119.27	514.664	21.6	3155.63	128.581	-21.8717	3276.26	61.4207	432.016	3041.47	860.568	424.052	3069.71	1075.74	358.741	3010.55	507.679	340.521	2795.16	135.792	380.079	2896.18	68.1542
2301	0	-29.6944	3034.32	904.632				32.2152	3121.73	514.308	21.7962	3155.95	128.397	-21.77	3276.27	61.485	429.767	3045.13	860.522	421.388	3074.03	1075.74	357.299	3012.88	507.801	340.536	2795.88	136.845	380.128	2896.51	68.2604
2302	0	-31.624	3038.56	904.892				31.4122	3124.25	514.44	21.7688	3156.06	128.287	-21.8377	3276.33	61.3982	427.456	3048.68	860.611	418.732	3078.19	1075.89	355.949	3015.22	508.043	340.398	2796.61	137.993	380.097	2896.12	68.0697
2303	0	-33.5878	3042.65	905.503				29.643	3126.38	514.883	21.3838	3156.29	128.266	-21.9929	3276.34	61.2931	425.216	3052.16	860.877	416.107	3082.66	1076.12	354.647	3017.51	508.465	339.947	2797.29	139.167	380.142	2896.2	68.1017
2304	0	-35.647	3046.61	906.415				27.328	3128.33	515.583	20.5126	3156.12	128.147	-22.1454	3276.33	61.1744	422.979	3055.5	861.371	413.463	3087.06	1076.5	353.445	3019.83	509.103	339.76	2798.12	140.502	380.215	2896.37	68.173
2305	0	-37.7903	3050.44	907.585				24.8758	3130.12	516.245	19.8949	3156.33	128.282	-22.3281	3276.24	61.0006	420.724	3058.74	861.991	410.853	3091.34	1076.9	352.393	3022.1	509.92	339.722	2799.1	141.951	380.289	2896.51	68.231
2306	0	-40.173	3054.26	908.708				22.4304	3131.78	516.928	19.1776	3156.64	128.452	-22.483	3276.22	60.9088	418.466	3061.94	862.787	408.283	3095.79	1077.4	351.527	3024.41	510.823	339.474	2800.12	143.308	380.439	2896.97	68.4396
2307	0	-42.6164	3058.05	909.796				20.1465	3133.28	517.455	18.5185	3156.52	128.423	-22.5855	3276.23	60.8302	416.289	3065.06	863.7	405.636	3100.34	1078.02	350.797	3026.8	511.886	339.478	2801.21	144.915	380.647	2897.11	68.4863
2308	0	-44.9614	3061.53	910.793				18.2625	3134.43	517.835	18.2205	3156.66	128.512	-22.6358	3276.23	60.7748	414.155	3068.12	864.839	403.024	3104.77	1078.66	350.023	3029.36	513.006	339.296	2802.33	146.638	380.83	2897.3	68.6014
2309	0	-47.2748	3065.07	911.545				16.6246	3135.51	518.051	18.0571	3156.8	128.541	-22.6553	3276.3	60.7743	412.039	3071.23	866.088	400.406	3109.34	1079.37	349.294	3032.17	514.143	343.398	2805.04	150.089	381.122	2896.3	67.9962
2310	0	-49.7692	3068.92	912.111				15.5471	3136.33	518.007	18.0643	3156.98	128.557	-22.6332	3276.23	60.7472	409.982	3074.4	867.376	397.806	3113.74	1080.03	348.715	3035.35	515.28	343.537	2806.66	152.124	381.519	2896.5	68.4647
2311	0	-52.1791	3072.6	912.405				14.8557	3137.22	517.873	17.9634	3157.92	128.622	-22.6357	3276.23	60.7728	408.016	3077.74	868.515	395.2	3118.29	1080.73	348.076	3038.9	516.303	343.041	2808.18	154.113	381.643	2897.25	68.8717
2312	0	-54.444	3076.11	912.477				14.4497	3137.99	517.573	18.4989	3157.19	128.262	-22.5348	3276.24	60.8353	406.046	3081.23	869.603	392.596	3122.85	1081.51	347.521	3042.97	517.269	342.718	2809.96	156.386	381.93	2897.36	69.073
2313	0	-56.7224	3079.94	912.47				14.0237	3138.92	517.256	18.7815	3156.96	127.847	-22.4814	3276.24	60.862	404.201	3084.83	870.57	390.085	3127.19	1082.21	346.826	3047.51	518.081	342.691	2811.97	159.253	382.221	2897.27	69.3874
2314	0	-58.9731	3084.05	912.401				13.6099	3139.81	516.882	19.0297	3157.25	127.687	-22.4313	3276.24	60.9168	402.403	3088.57	871.43	387.507	3131.54	1082.89	346.194	3052.62	518.815	343.273	2814.52	162.723	382.427	2897.29	69.6877
2315	0	-61.092	3088.24	912.301				12.9774	3141.01	516.594	19.2979	3157.38	127.486	-22.3791	3276.23	60.9423	400.632	3092.48	872.188	384.991	3135.75	1083.5	345.5	3058.37	519.305	342.277	2816.81	165.71	382.504	2897.68	70.1245
2316	0	-63.0827	3092.48	911.891				12.21	3142.39	516.376	19.5648	3157.62	127.264	-22.3268	3276.23	60.9666	398.93	3096.52	872.803	382.481	3139.94	1084.11	344.55	3064.51	519.689	342.074	2819.86	168.839	382.621	2897.84	70.6119
2317	0	-65.1734	3097.26	911.485				11.5753	3143.71	516.031	19.6792	3157.87	126.995	-22.2971	3276.31	61.0032	397.259	3100.6	873.312	379.975	3143.74	1084.65	343.981	3071.77	520.004	341.441	2823.21	172.078	382.716	2898.15	71.2603
2318	0	-67.2362	3102.44	911.143				10.9084	3145.28	515.768	19.74	3158.25	126.987	-22.2737	3276.24	60.9958	395.587	3104.84	873.814	377.505	3147.4	1085.16	343.547	3079.88	520.203	340.778	2827.24	175.828	382.522	2898.56	72.4013
2319	0	-69.2164	3107.68	910.697				10.1341	3146.86	515.576	19.7638	3158.8	127.121	-22.2454	3276.3	61.0258	394.066	3109.05	874.231	375.12	3150.98	1085.56	343.191	3088.91	520.459	340.06	2831.99	180.106	382.253	2900.15	74.1883
2320	0	-71.1021	3113.05	910.27				9.33516	3148.42	515.308	19.9241	3158.56	126.884	-22.2442	3276.32	61.0317	392.545	3113.3	874.622	372.759	3154.26	1085.81	342.961	3098.9	520.706	339.316	2837.62	184.901	381.954	2901.31	76.2668
2321	0	-72.8715	3118.47	909.824				8.44631	3149.83	515.044	19.9511	3158.73	126.761	-22.2152	3276.39	61.0667	391.136	3117.47	874.878	370.537	3157.73	1085.97	342.668	3110.04	520.954	338.423	2844.03	190.177	381.445	2902.8	78.904
2322	0	-75.48	3126.23	909.992				7.64528	3151.15	514.74	19.8098	3158.78	126.172	-22.2142	3276.4	61.0711	389.859	3121.62	874.972	368.368	3160.81	1086.05	342.658	3122.03	521.472	337.163	2851.15	196.015	380.873	2904.67	82.1162
2323	0	-77.0648	3131.81	909.665				6.76159	3152.39	514.469	19.6172	3159.48	125.985	-22.1933	3276.33	61.0382	388.624	3125.58	875.056	366.259	3163.45	1086	342.566	3134.61	522.174	335.922	2859.13	202.286	380.034	2907.44	86.1029
2324	0	-78.1281	3136.19	909.315				5.78649	3153.43	514.211	19.5622	3160.5	126.141	-22.1939	3276.31	61.0333	387.511	3129.43	875.07	364.501	3166.49	1085.8	342.491	3147.59	523.097	334.571	2867.97	208.778	378.936	2909.95	90.4435
2325	0	-79.1392	3140.13	908.996				4.80878	3154.33	513.984	19.1388	3161.93	126.461	-22.1937	3276.32	61.035	386.543	3133.1	874.989	362.83	3169.11	1085.56	342.486	3160.76	524.401	332.947	2877.62	215.427	377.719	2912.93	95.4523
2326	0	-80.2442	3143.77	908.754				3.89548	3154.92	513.694	19.0688	3162	126.359	-22.1949	3276.33	61.0163	385.735	3136.48	874.917	361.287	3171.65	1085.08	342.519	3173.88	526.065	331.166	2887.93	222.212	376.138	2913.33	99.9897
2327	0	-81.3477	3146.98	908.479				2.89235	3155.43	513.483	19.5416	3159.78	123.343	-22.1949	3276.33	61.0161	384.976	3139.52	874.784	359.925	3173.98	1084.61	342.577	3186.65	528.072	328.918	2898.29	229.005	374.189	2918.63	106.609
2328	0	-82.6107	3150.31	908.315				1.87513	3155.98	513.309	19.5984	3158.13	122.45	-22.2162	3276.4	61.0472	384.309	3141.94	874.579	358.7	3176.1	1083.96	342.614	3199.05	530.346	326.188	2908.61	235.365	371.97	2925.55	113.865
2329	0	-83.8864	3153.6	908.214				0.897762	3156.45	513.18	19.3842	3157.91	122.278	-22.2444	3276.34	60.9652	383.67	3143.46	874.327	357.682	3178.35	1083.38	342.664	3210.85	533	323.141	2919.23	241.377	369.687	2933.82	120.375
2330	0	-85.1164	3156.6	908.181				-0.0656666	3156.87	513.069	19.2107	3158.14	122.277	-22.2751	3276.24	60.9212	383.011	3147.6	874.73	356.83	3180.69	1082.77	342.805	3222.19	535.912	319.499	2928.96	246.706	367.682	2944.43	124.868
2331	0	-86.2726	3159.1	908.127				-0.953041	3157.33	512.91	18.9432	3158.14	122.2	-22.2972	3276.31	60.9494	382.558	3150.32	875.062	356.203	3183.31	1082.18	342.965	3232.95	538.983	316.163	2939.64	250.241	364.625	2957.6	129.078
2332	0	-87.4366	3161.4	908.043				-1.7478	3157.76	512.799	18.7428	3158.43	122.219	-22.3255	3276.24	60.9201	382.133	3152.59	875.5	355.653	3188.14	1082.14	343.04	3242.88	542.084	313.808	2951.96	252.291	361.233	2972.96	131.369
2333	0	-88.4235	3163.11	907.963				-2.4595	3158.16	512.663	18.5434	3158.81	122.349	-22.3278	3276.24	60.8967	381.742	3154.9	876.271	355.346	3190.54	1081.63	343.222	3252.45	545.283	311.656	2965.65	252.359	357.489	2989.45	131.447
2334	0	-89.3407	3164.53	907.845				-3.05874	3158.82	512.686	18.4202	3158.91	122.456	-22.349	3276.32	60.9272	381.415	3157.3	877.264	355.127	3193.03	1081.28	343.378	3261.66	548.581	309.515	2980.48	250.704	353.341	3007.03	129.955
2335	0	-90.2915	3165.86	907.755				-3.64069	3159.51	512.651	18.5024	3158.25	121.971	-22.3777	3276.25	60.896	381.064	3159.87	878.681	355.082	3195.75	1081.18	343.6	3270.52	551.908	307.408	2995.49	248.085	349.235	3025.58	127.104
2336	0	-90.9917	3167.05	907.703				-4.05066	3160.07	512.633	18.2616	3158.19	122.109	-22.379	3276.23	60.8893	380.686	3161.94	880.298	355.039	3198.51	1081.23	343.931	3279.03	555.091	305.401	3011.1	244.44	345.61	3045.52	123.615
2337	0	-91.5582	3168.24	907.777				-4.51336	3160.91	512.713	18.1744	3158.37	122.214	-22.3768	3276.23	60.8597	380.322	3164.01	882.083	354.578	3201.18	1081.38	344.333	3287.18	558.237	303.655	3027.57	239.618	342.447	3066.71	119.569
2338	0	-92.0347	3169.9	907.887				-4.92508	3162.29	513.118	18.0865	3158.29	122.217	-22.3799	3276.25	60.8706	379.89	3166.01	883.913	353.965	3203.77	1081.6	346.187	3295.19	561.157	301.999	3044.85	233.882	339.756	3088.91	115.129
2339	0	-92.4829	3171.84	907.924				-4.99323	3162.39	512.801	18.3014	3157.52	121.792	-22.4303	3276.24	60.8675	379.527	3168.09	885.667	353.862	3206.77	1081.89				300.873	3062.93	227.419	337.719	3112.21	110.408
2340	0	-92.7604	3173.85	907.942				-5.07159	3163.27	512.867	18.2802	3158.03	122.124	-22.4295	3276.23	60.8876	379.271	3170.48	887.286	353.735	3209.81	1082.2				300.182	3081.52	220.521	336.183	3136.15	105.552
2341	0	-92.9453	3176.04	907.978				-5.05571	3164.24	512.952	18.2302	3158.56	122.411	-22.4292	3276.23	60.8878	379.154	3172.84	888.764	353.801	3212.96	1082.55				300.062	3100.72	213.192	335.355	3160.64	100.611
2342	0	-92.9103	3178.34	907.978				-4.88596	3165.21	512.943	18.2241	3158.63	122.505	-22.4292	3276.23	60.8878	379.168	3175.35	890.034	353.82	3216.07	1082.87				300.576	3120.36	205.824	334.07	3184.59	95.3484
2343	0	-92.5632	3180.53	907.863				-4.66032	3166.23	512.9	18.2752	3158.6	122.468	-22.4292	3276.23	60.8878	379.283	3178.12	891.249	354.038	3219.29	1083.18				301.613	3140.35	198.382	334.777	3209.67	90.6812
2344	0	-92.2218	3183.2	907.647				-4.37173	3167.42	512.889	18.339	3158.54	122.49	-22.4002	3276.31	60.922	379.581	3181.12	892.192	354.355	3222.53	1083.43	336.599	3272.17	583.974	303.397	3160.72	191.102	336.325	3234.86	86.5315
2345	0	-91.7394	3186.2	907.439				-3.97405	3168.72	512.904	18.4765	3158.43	122.616	-22.3778	3276.25	60.8958	380.047	3184.25	892.973	354.682	3225.82	1083.61	336.968	3276.13	584.48	305.76	3181.22	184.221	338.622	3260.11	83.045
2346	0	-91.0365	3189.18	907.268				-3.53574	3170	512.913	18.5815	3158.42	122.729	-22.3774	3276.22	60.9089	380.614	3187.4	893.561	355.157	3229.18	1083.74	337.565	3283.81	583.784	308.52	3201.72	177.229	341.421	3285.15	80.2085
2347	0	-90.273	3192.35	907.097				-2.98307	3171.38	512.853	18.7614	3158.36	122.972	-22.3772	3276.23	60.9118	381.405	3190.94	893.989	355.758	3232.69	1083.77	337.989	3294.23	582.16	311.495	3222.22	169.842	344.977	3309.81	78.2242
2348	0	-89.4159	3195.43	906.955				-2.44932	3172.9	512.896	18.4495	3159.67	125.445	-22.3266	3276.23	60.9155	382.284	3194.7	894.338	356.498	3236.23	1083.75	338.007	3306.21	579.931	314.44	3242.05	163.873	348.852	3333.73	76.9153
2349	0	-88.443	3198.43	906.818				-1.82627	3174.45	512.971	18.5583	3160.31	125.796	-22.3266	3276.23	60.9662	383.335	3198.44	894.526	357.311	3239.89	1083.65	337.664	3318.71	577.401	318.306	3261.13	159.012	353.281	3356.89	76.3507
2350	0	-87.53	3201.61	906.839				-1.20771	3176.08	513.045	18.6454	3160.48	125.875	-22.3267	3276.23	60.9672	384.561	3202.52	894.587	358.229	3243.63	1083.45	337.169	3330.86	574.841	322.474	3279.46	154.723	357.703	3378.83	76.3866
2351	0	-86.4562	3204.54	906.859				-0.495048	3177.68	513.149	19.0807	3159.92	123.66	-22.3268	3276.23	60.9666	385.808	3206.75	894.495	359.281	3247.57	1083.26	336.819	3341.94	572.475	326.931	3296.89	151.008	362.41	3399.57	77.1195
2352	0	-85.2781	3207.36	906.907				0.313379	3179.24	513.237	19.4692	3159.09	123.142	-22.3268	3276.23	60.9665	387.222	3211.09	894.112	360.453	3251.67	1083	336.918	3351.43	570.469	331.688	3313	147.989	366.957	3418.66	78.4338
2353	0	-84.0247	3209.96	907.073				1.22314	3180.94	513.423	19.7667	3158.94	123.083	-22.3256	3276.22	60.9858	388.788	3215.47	893.36	361.749	3255.93	1082.76	337.7	3359.07	568.909	336.155	3327.41	145.492	371.222	3435.65	80.0942
2354	0	-82.631	3212.48	907.241				2.16707	3182.66	513.609	20.191	3158.45	123.222	-22.3255	3276.22	60.9859	390.305	3220.01	892.328	363.172	3260.37	1082.47	339.249	3364.87	567.791	340.437	3339.98	143.448	375.007	3450.28	81.7173
2355	0	-81.2154	3214.82	907.487				3.11575	3184.65	513.862	20.0988	3159.67	125.818	-22.3254	3276.22	60.9874	391.639	3224.72	890.948	364.706	3264.94	1082.26	341.429	3369.21	567.006	344.311	3350.5	141.62	378.332	3462.35	82.8963
2356	0	-79.7393	3217.1	907.829				4.19296	3186.65	514.124	20.3038	3160.54	126.352	-22.3254	3276.22	60.9875	392.838	3229.57	889.232	366.474	3269.78	1082.01	343.619	3372.41	566.252	347.874	3359.08	139.783	381.017	3472.05	83.1306
2357	0	-78.3491	3219.57	908.311				5.278	3188.62	514.418	20.5625	3160.55	126.454	-22.3255	3276.22	60.9859	393.736	3234.49	887.338	368.327	3274.81	1081.8	345.508	3375.67	565.319	350.91	3365.84	137.79	383.151	3479.54	82.4428
2358	0	-76.8235	3222.01	908.865				6.36057	3190.72	514.773	20.8083	3160.27	126.477	-22.3255	3276.22	60.9858	394.406	3239.56	885.496	370.272	3280.09	1081.57	345.153	3377.66	563.389	352.882	3370.89	136.117	386.867	3492.69	84.2019
2359	0	-75.1184	3224.32	909.498				7.40974	3193.04	515.208	21.0966	3159.68	126.373	-22.3549	3276.14	60.9496	395.235	3245.35	883.939	372.365	3285.65	1081.3	344.609	3378.99	560.948	354.244	3374.09	134.141	387.938	3493.7	80.2851
2360	0	-73.4004	3226.81	910.197				8.47278	3195.42	515.664	21.4584	3159.92	126.716	-22.3571	3276.14	60.9272	396.056	3251.64	882.58	374.427	3291.47	1081.01	343.961	3379.95	558.214	354.093	3378.59	133.372	388.218	3494.42	76.5071
2361	0	-71.5707	3229.43	910.991				9.70622	3197.7	516.124	21.6508	3160.11	126.99	-22.3769	3276.21	60.9776	397.089	3258.11	881.421	376.672	3297.56	1080.69	344.126	3381.15	555.742	352.342	3375.31	131.106	387.372	3495.63	76.3847
2362	0	-69.596	3232.06	911.779				10.9567	3200.31	516.701	21.8419	3160.35	127.358	-22.3774	3276.23	60.9652	398.388	3264.77	880.325	379.171	3304.2	1080.26	344.05	3383.19	554.255	351.396	3377.11	130.909	386.272	3495.55	76.8271
2363	0	-67.4569	3234.81	912.614				12.2864	3203.21	517.298	21.9807	3160.61	127.758	-22.3784	3276.22	61.0119	400.219	3272.07	879.62	381.31	3310.79	1080.04	343.672	3386.75	554.379	351.169	3377.66	130.96	385.637	3496.82	76.4655
2364	0	-65.1633	3237.53	913.566				13.7358	3206.22	517.896	22.1628	3160.96	128.316	-22.3783	3276.22	61.0127	402.273	3279.69	879.281	383.294	3317.47	1079.95	342.855	3390.87	555.348	351.66	3378.3	131.297	384.803	3499.88	77.5558
2365	0	-62.9021	3240.58	914.583				15.3855	3209.23	518.389	22.3197	3161.25	128.888	-22.349	3276.3	61.0485	404.026	3287.19	879.417	384.99	3324.01	1080.12	342.526	3394.69	555.902	351.632	3379.66	130.916	383.772	3500.97	77.3816
2366	0	-60.4842	3243.6	915.564				16.9405	3212.21	518.923	22.508	3161.52	129.326	-22.3266	3276.24	61.0221	405.47	3294.36	880.469	387.155	3330.88	1080.31	342.71	3398.51	556.118	351.646	3380.21	130.645	384.029	3500.32	77.4385
2367	0	-57.9731	3246.54	916.449				18.3023	3215.22	519.548	22.6031	3161.6	129.871	-22.2982	3276.3	61.0522	406.969	3300.87	882.359	389.025	3337.28	1080.87	343.242	3401.69	555.675	352.007	3380.48	130.703	384.787	3499.4	76.3689
2368	0	-55.4469	3249.48	917.308				19.7369	3217.86	520.137	22.7017	3161.83	130.574	-22.3477	3276.31	61.0532	408.494	3306.81	884.405	390.887	3343.42	1081.45	344.081	3404.46	555.053	352.068	3381.05	130.577	385.304	3498.15	75.4494
2369	0	-52.9569	3252.38	918.183				20.6796	3218.46	520.636	22.7642	3162.15	131.221	-22.3481	3276.31	61.001	410.29	3313.04	886.19	392.941	3349.29	1082.12	345.048	3407.2	554.759	352.26	3381.5	130.421	385.485	3498.08	75.1988
2370	0	-50.513	3255.21	919.153				21.946	3220.45	521.392	22.669	3162.42	132.081	-22.398	3276.31	60.9442	412.214	3319.03	887.357	394.869	3354.6	1082.83	346.087	3409.9	554.758	352.867	3382.02	130.394	385.278	3498.7	75.3278
2371	0	-47.954	3257.69	920.094				23.3697	3221.85	522.178	22.4889	3162.61	132.851	-22.4733	3276.4	60.9306	414.379	3325.06	887.933	396.729	3359.51	1083.6	347.219	3412.45	554.602	355.011	3382.58	131.861	384.937	3499.42	75.5924
2372	0	-45.4304	3260.18	921.058				24.3078	3224.52	523.177	22.3096	3163.13	133.969	-22.5445	3276.48	60.911	416.832	3330.64	888.211	398.643	3364.22	1084.43	348.44	3414.66	554.31	356.314	3383.19	131.672	384.679	3500.09	75.732
