# Supplementary material for: A Brake-Based Overground Gait Rehabilitation Device for Altering Propulsion Impulse Symmetry
Source: Sensors (Basel). 2021 Oct 5;21(19):6617. doi: 10.3390/s21196617 (PMC8512803; doi:10.3390/s21196617)
Supplement: Supplementary file 1 [file sensors-21-06617-s001.zip › GPT animations/code and data/stroke_data/Trajectory/TR 04.csv]

Trajectories
100
		BDP031:LTroc			BDP031:LIliac			BDP031:LKnee			BDP031:LAnkle			BDP031:LToe			BDP031:RTroc			BDP031:RIliac			BDP031:RKnee			BDP031:RAnkle			BDP031:RToe
Frame	Sub Frame	X	Y	Z	X	Y	Z	X	Y	Z	X	Y	Z	X	Y	Z	X	Y	Z	X	Y	Z	X	Y	Z	X	Y	Z	X	Y	Z
		mm	mm	mm	mm	mm	mm	mm	mm	mm	mm	mm	mm	mm	mm	mm	mm	mm	mm	mm	mm	mm	mm	mm	mm	mm	mm	mm	mm	mm	mm
795	0	-60.8733	-1457.37	917.338	9.31114	-1515.87	1129.27	-71.6532	-1332.89	535.415	-104.043	-1327.33	139.348	-155.373	-1200.09	74.5019	401.461	-1397.84	836.831	403.138	-1364.82	1049.78	309.3	-1383.14	493.851	271.81	-1495.08	86.6531	303.272	-1387.81	29.6983
796	0	-61.0626	-1454.3	917.021	8.90419	-1513.71	1128.65	-71.839	-1329.02	535.437	-104.475	-1320.13	139.497	-156.856	-1193.46	75.9756	401.038	-1395.3	836.615	403.152	-1363.14	1049.89	308.05	-1381.16	493.322	271.666	-1495.01	86.6799	301.89	-1387.28	29.2182
797	0	-61.1408	-1451.03	916.621	8.50707	-1511.35	1127.91	-71.6153	-1324.7	535.191	-104.794	-1312.8	139.503	-157.587	-1185.66	76.9673	400.354	-1392.61	836.323	403.347	-1361.75	1050.08	306.417	-1378.67	492.414	271.523	-1494.9	86.7205	301.286	-1387	29.0434
798	0	-61.3197	-1447.83	916.143	8.04456	-1509.07	1127.17	-71.3408	-1320.59	534.977	-104.991	-1305.68	139.488	-157.907	-1177.13	77.4956	399.88	-1390.05	836.05	403.328	-1360.21	1050.21	304.785	-1376.31	491.513	271.427	-1494.75	86.7391	301.248	-1386.99	29.1009
799	0	-61.5151	-1444.68	915.619	7.54713	-1506.73	1126.35	-71.0911	-1316.8	534.814	-105.049	-1298.59	139.43	-158.487	-1169.8	78.3694	399.552	-1387.51	835.849	403.432	-1358.58	1050.28	302.946	-1373.6	490.42	271.315	-1494.58	86.7413	301.432	-1387.07	29.179
800	0	-61.6694	-1441.34	914.94	7.06586	-1504.42	1125.52	-70.5314	-1312.49	534.302	-105.043	-1291.74	139.317	-159.133	-1163.42	79.4487	399.321	-1385.07	835.684	403.333	-1357.08	1050.4	301.376	-1371.26	489.63	271.254	-1494.5	86.8059	301.567	-1387.13	29.23
801	0	-61.8292	-1438.01	914.242	6.48893	-1502.05	1124.63	-69.7804	-1308.01	533.792	-104.879	-1284.86	139.172	-159.367	-1157.19	80.2956	399.077	-1382.57	835.451	403.385	-1355.63	1050.55	300.457	-1369.22	489.336	271.133	-1494.36	86.7984	301.561	-1387.13	29.2984
802	0	-61.9915	-1434.72	913.442	5.94746	-1499.68	1123.71	-69.2785	-1304.17	533.415	-104.613	-1278.24	138.963	-158.365	-1152.22	80.791	398.933	-1380.13	835.299	403.375	-1354.3	1050.6	299.869	-1367.35	488.713	271.073	-1494.28	86.8779	301.429	-1387.08	29.2479
803	0	-62.1965	-1431.57	912.629	5.36361	-1497.37	1122.8	-68.7311	-1300.24	532.968	-104.284	-1271.76	138.705	-159.393	-1144.53	81.341	398.757	-1377.69	835.14	403.155	-1352.69	1050.67	302.175	-1365.2	491.199	271.021	-1494.15	86.9233	301.435	-1387.07	29.2485
804	0	-62.408	-1428.33	911.763	4.82292	-1495.09	1121.81	-67.8682	-1295.78	532.254	-103.736	-1265.34	138.35	-160.203	-1136.91	81.7946	398.549	-1375.09	834.953	402.896	-1350.81	1050.7	301.565	-1363.37	490.363	270.953	-1493.97	86.9865	301.48	-1387.1	29.2672
805	0	-62.587	-1425.04	910.862	4.19982	-1492.69	1120.84	-67.2724	-1291.79	531.711	-103.04	-1259.19	137.961	-160.864	-1129.55	82.2131	398.297	-1372.52	834.738	402.582	-1348.79	1050.71	300.993	-1361.29	489.458	270.9	-1493.82	87.0658	301.57	-1387.13	29.2999
806	0	-62.4907	-1421.25	909.749	3.5921	-1490.4	1119.86	-66.5553	-1287.74	531.121	-102.285	-1253.28	137.509	-161.466	-1122.44	82.5696	398.096	-1369.89	834.599	402.233	-1346.85	1050.68	300.796	-1359.48	488.513	270.833	-1493.64	87.1655	301.653	-1387.1	29.2587
807	0	-62.9634	-1418.47	908.926	2.95316	-1487.98	1118.81	-65.6785	-1283.36	530.332	-101.3	-1247.54	137.014	-159.276	-1117.13	81.8203	397.868	-1367.31	834.447	401.835	-1344.98	1050.65	300.697	-1357.62	487.933	270.796	-1493.47	87.2337	301.597	-1387.07	29.2311
808	0	-63.288	-1415.47	908.018	2.24657	-1485.64	1117.76	-65.0928	-1279.58	529.788	-100.136	-1241.97	136.45	-156.907	-1111.98	81.002	397.675	-1364.86	834.318	401.383	-1342.89	1050.6	300.678	-1355.68	487.096	270.73	-1493.28	87.3222	301.661	-1387.09	29.2568
809	0	-63.4388	-1412.08	906.977	1.54098	-1483.22	1116.7	-64.3067	-1275.51	529.076	-98.8239	-1236.7	135.827	-154.39	-1107.13	80.1256	397.462	-1362.44	834.213	400.835	-1340.59	1050.45	300.948	-1353.89	486.481	270.718	-1493.14	87.4122	301.733	-1387.05	29.278
810	0	-63.7378	-1408.94	905.992	0.792007	-1480.85	1115.64	-63.3778	-1271.26	528.214	-97.3346	-1231.48	135.106	-151.696	-1102.34	79.1505	397.244	-1360.08	834.033	400.219	-1338.07	1050.29	301.52	-1352.45	486.106	270.574	-1493.07	87.4498	304.343	-1387.87	30.3773
811	0	-64.0682	-1405.82	904.994	0.0289423	-1478.31	1114.58	-62.7322	-1267.47	527.493	-95.7031	-1226.67	134.383	-148.859	-1097.96	78.1725	397.08	-1357.86	833.899	399.634	-1335.67	1050.12	302.331	-1351.12	485.833	270.288	-1493.13	87.5569	304.48	-1388.05	30.499
812	0	-64.498	-1402.77	903.991	-0.755636	-1475.8	1113.47	-61.8902	-1263.57	526.592	-93.8848	-1221.93	133.401	-146.238	-1093.09	76.6584	396.811	-1355.53	833.742	399.199	-1333.67	1049.99	302.867	-1349.58	485.41	269.522	-1493.74	87.6862	304.425	-1387.92	30.3832
813	0	-64.5336	-1399.06	902.802	-1.60339	-1473.23	1112.4	-61.0319	-1259.81	525.663	-91.9774	-1217.67	132.572	-143.527	-1088.71	75.2978	396.467	-1353.18	833.554	398.877	-1332.05	1049.93	303.824	-1347.89	485.032	270.965	-1492.22	87.8251	304.4	-1387.88	30.3508
814	0	-64.967	-1395.87	901.707	-2.4722	-1470.61	1111.37	-60.0873	-1256.08	524.591	-89.9279	-1213.46	131.51	-140.674	-1084.38	73.703	396.197	-1351.02	833.403	398.494	-1330.29	1049.86	303.38	-1345.64	485.8	270.662	-1492.24	87.9207	304.406	-1387.89	30.3267
815	0	-65.596	-1393.04	900.751	-3.37616	-1467.92	1110.24	-59.1124	-1252.57	523.506	-87.7931	-1209.32	130.337	-137.736	-1080.1	71.9985	395.937	-1348.96	833.32	397.973	-1328.06	1049.71	304.728	-1344.65	485.153	270.44	-1492.28	88.0242	304.452	-1387.91	30.3457
816	0	-66.1545	-1390.06	899.685	-4.32205	-1465.14	1109.14	-58.2854	-1249.59	522.43	-85.665	-1205.36	129.064	-134.805	-1076.02	70.1931	395.624	-1346.81	833.185	397.342	-1325.73	1049.52	303.266	-1342.26	485.09	270.349	-1492.19	88.1298	304.407	-1387.89	30.3579
817	0	-66.4028	-1386.47	898.435	-5.33233	-1462.36	1108.06	-57.1258	-1246.27	521.018	-83.5495	-1201.45	127.76	-131.886	-1071.99	68.3565	395.103	-1344.3	832.905	396.797	-1323.71	1049.41	300.079	-1339.15	485.13	270.282	-1492.02	88.1932	304.416	-1387.9	30.3696
818	0	-66.9707	-1383.39	897.327	-6.71911	-1459.34	1107.28	-55.698	-1243.06	519.356	-81.5938	-1197.59	126.376	-129.127	-1068	66.4407	394.667	-1341.87	832.756	396.291	-1322.06	1049.38	299.894	-1337.35	484.63	270.18	-1491.87	88.2616	304.418	-1387.91	30.3716
819	0	-67.4518	-1380.11	896.153	-8.01919	-1456.11	1106.44	-54.543	-1240.92	517.867	-79.6611	-1193.53	124.834	-126.391	-1063.81	64.3662	394.198	-1339.51	832.594	395.807	-1320.46	1049.38	299.71	-1335.62	484.116	270.086	-1491.73	88.3757	304.412	-1387.89	30.3965
820	0	-67.8666	-1376.54	894.857	-9.25294	-1452.6	1105.48	-53.0047	-1238.67	515.959	-77.7755	-1189.43	123.206	-123.702	-1059.59	62.2063	393.686	-1337	832.413	395.063	-1318.27	1049.3	299.446	-1333.95	483.703	269.995	-1491.6	88.4837	304.392	-1387.82	30.3624
821	0	-68.4257	-1373.19	893.635	-10.631	-1449.31	1104.58	-51.3906	-1236.82	513.939	-76.0208	-1185.42	121.583	-121.578	-1052.26	60.7283	393.181	-1334.55	832.288	394.105	-1315.6	1049.19	299.189	-1332.26	483.367	269.915	-1491.46	88.5894	304.378	-1387.81	30.3633
822	0	-68.7183	-1369.26	892.253	-11.7426	-1445.43	1103.53	-49.5724	-1235.28	511.751	-74.3144	-1181.38	119.927	-119.716	-1045.91	59.418	392.556	-1332.01	832.161	393.031	-1312.68	1049.04	298.798	-1330.31	482.953	269.855	-1491.33	88.7104	304.42	-1387.82	30.332
823	0	-69.2049	-1365.52	890.883	-13.0481	-1441.75	1102.5	-47.8321	-1234.52	509.533	-72.6975	-1177.33	118.119	-114.856	-1046.3	56.1985	391.864	-1329.31	831.983	391.994	-1309.75	1048.93	298.445	-1328.37	482.556	269.804	-1491.18	88.8068	304.438	-1387.85	30.35
824	0	-70.13	-1362.58	889.742	-14.7922	-1438.86	1101.69	-45.7463	-1233.52	507.054	-71.0571	-1173.51	116.354	-112.966	-1042.51	54.3567	391.134	-1326.67	831.825	390.942	-1307.03	1048.84	297.951	-1326.55	482.07	269.746	-1490.99	88.9192	304.395	-1387.74	30.3243
825	0	-70.9406	-1359.24	888.417	-16.4217	-1435.58	1100.69	-43.774	-1232.84	504.539	-69.3589	-1169.81	114.542	-110.834	-1037.15	52.5339	390.436	-1324.09	831.725	389.736	-1304.49	1048.79	297.421	-1324.63	481.724	269.707	-1490.87	89.096	304.398	-1387.75	30.2936
826	0	-71.456	-1355.29	886.87	-17.756	-1431.69	1099.48	-41.7711	-1232.06	502.076	-67.6066	-1166.51	112.694	-108.786	-1032.73	50.5849	389.676	-1321.41	831.624	388.631	-1301.95	1048.75	296.858	-1322.7	481.392	269.638	-1490.68	89.2511	304.552	-1387.93	30.4285
827	0	-71.8698	-1351.15	885.227	-18.9888	-1427.61	1098.17	-39.9284	-1231.22	499.643	-65.6897	-1163.59	110.816	-106.774	-1029.22	48.6118	388.923	-1318.74	831.502	387.467	-1299.33	1048.69	296.209	-1320.52	481.215	269.595	-1490.47	89.3827	304.515	-1387.8	30.3236
828	0	-72.722	-1347.76	883.716	-20.6599	-1424.27	1096.99	-38.2371	-1230.28	497.286	-63.6149	-1161.21	108.886	-104.779	-1026.9	46.4209	388.09	-1315.97	831.414	386.105	-1296.47	1048.57	295.689	-1318.52	480.898	269.539	-1490.32	89.4833	304.525	-1387.75	30.2831
829	0	-73.4326	-1344.06	882.128	-22.1895	-1420.63	1095.73	-36.7501	-1229.26	495.028	-61.4447	-1159.46	106.853	-102.505	-1025.12	43.7967	387.295	-1313.23	831.303	384.809	-1293.51	1048.48	294.718	-1316.27	480.438	269.534	-1490.1	89.6236	304.656	-1387.86	30.3452
830	0	-74.1293	-1340.3	880.433	-23.7052	-1416.92	1094.37	-35.1351	-1227.67	492.711	-59.103	-1158.3	104.704	-100.354	-1024.22	40.8941	386.474	-1310.44	831.188	383.393	-1290.6	1048.32	294.218	-1314.22	480.068	269.475	-1489.94	89.7513	304.561	-1387.64	30.1633
831	0	-74.9165	-1336.6	878.772	-25.3113	-1413.28	1093.04	-34.0115	-1226.19	490.518	-56.6795	-1157.75	102.359	-98.0672	-1023.97	37.4118	385.632	-1307.63	831.031	382.105	-1287.8	1048.18	293.52	-1312.28	479.554	269.435	-1489.71	89.9522	304.596	-1387.64	30.1334
832	0	-76.2363	-1333.91	877.324	-27.45	-1410.64	1091.92	-33.1143	-1224.57	488.444	-54.1612	-1157.82	99.9773	-95.7633	-1025.41	33.9641	384.765	-1304.87	830.853	380.737	-1285.18	1047.99	293.19	-1310.29	479.234	269.362	-1489.52	90.1777	304.565	-1387.55	30.0748
833	0	-76.9192	-1329.9	875.534	-28.9519	-1406.69	1090.46	-32.2523	-1222.46	486.275	-51.7932	-1158.48	97.5219	-92.6715	-1026.34	29.5848	383.884	-1302.18	830.629	379.451	-1282.35	1047.71	293.126	-1308.48	477.981	269.311	-1489.39	90.3591	304.626	-1387.55	30.0337
834	0	-77.8086	-1326.19	873.852	-30.6602	-1403.03	1089.11	-31.9443	-1220.92	484.305	-49.3925	-1159.62	94.896	-89.4004	-1027.97	25.1402	382.848	-1299.33	830.323	377.923	-1279.28	1047.39	297.246	-1308.32	477.408	269.225	-1489.24	90.5872	304.581	-1387.47	29.9491
835	0	-78.9285	-1322.83	872.226	-32.5991	-1399.73	1087.82	-31.4622	-1218.97	482.04	-47.1652	-1161.19	92.2225	-86.2438	-1029.98	21.1107	381.792	-1296.45	829.98	376.439	-1275.88	1046.94	296.107	-1305.91	476.705	269.131	-1489.11	90.8217	304.611	-1387.42	29.8885
836	0	-79.9394	-1319.12	870.533	-34.4722	-1395.83	1086.47	-31.3721	-1217.61	480.12	-45.1904	-1161.94	90.7987	-83.3787	-1031.44	19.4227	380.593	-1293.42	829.547	374.809	-1272.46	1046.45	295.066	-1303.3	476.078	269.049	-1488.98	91.0557	304.643	-1387.41	29.8459
837	0	-81.3916	-1315.93	869.062	-36.4305	-1391.91	1085.18	-31.0518	-1216	478.031	-43.6863	-1161.87	90.385	-80.5	-1030.56	20.1784	379.483	-1290.57	829.095	373.131	-1268.61	1045.83	294.356	-1300.77	475.379	269.028	-1488.9	91.3092	304.622	-1387.33	29.761
838	0	-82.9994	-1312.66	867.679	-38.4404	-1388.04	1084	-30.5524	-1214.6	476.044	-42.7035	-1162.8	90.7011	-78.39	-1029.42	20.868	378.11	-1287.49	828.573	371.25	-1264.47	1045.15	293.669	-1298.44	474.75	268.961	-1488.66	91.6194	304.587	-1387.17	29.6659
839	0	-84.0227	-1307.99	866.153	-40.4975	-1384.14	1082.92	-29.7363	-1213.1	474.383	-37.3315	-1156.55	88.3156	-77.0926	-1028.8	21.2957	376.791	-1284.63	828.097	369.512	-1261.15	1044.59	293.094	-1296.32	474.2	268.865	-1488.37	91.9493	304.604	-1387.14	29.6168
840	0	-85.2596	-1303.56	864.885	-42.6273	-1380.23	1082.05	-28.7533	-1210.89	473.11	-34.2603	-1155.28	88.5977	-76.0633	-1028.29	21.8146	375.235	-1281.44	827.521	367.785	-1257.77	1044.08	292.144	-1293.73	473.494	268.8	-1488.18	92.2787	304.748	-1387.26	29.7332
841	0	-86.867	-1299.87	863.991	-44.7856	-1376.5	1081.29	-27.784	-1207.72	472.409	-30.9971	-1153.71	88.8202	-75.172	-1028.16	22.5225	373.729	-1278.36	827.08	366.033	-1254.65	1043.67	291.13	-1291.16	472.899	268.69	-1487.87	92.7479	304.756	-1387.19	29.7012
842	0	-88.2581	-1295.78	863.066	-46.9502	-1372.76	1080.78	-27.0586	-1203.99	472.221	-28.459	-1152.54	89.2948	-74.2169	-1027.74	23.1406	371.968	-1275.13	826.578	364.012	-1251.21	1043.36	289.978	-1288.81	472.36	268.598	-1487.61	93.1752	304.801	-1387.2	29.7608
843	0	-90.0225	-1292.32	862.397	-49.0422	-1369	1080.45	-25.9357	-1198.98	471.667	-26.4169	-1151.67	89.6899	-73.5709	-1027.53	23.6257	370.336	-1272.03	826.116	361.858	-1247.53	1043.04	288.8	-1286.47	471.883	268.483	-1487.32	93.7366	304.762	-1387.11	29.7463
844	0	-91.7439	-1289	861.987	-51.1194	-1365.26	1080.26	-25.3519	-1194.73	471.533	-25.0732	-1150.59	89.5734	-73.2361	-1027.19	23.6761	368.65	-1268.96	825.656	359.733	-1244.23	1042.82	287.71	-1284.18	471.457	268.347	-1487.03	94.2788	304.79	-1387.08	29.7713
845	0	-93.4408	-1285.81	861.8	-53.1423	-1361.71	1080.21	-25.3141	-1190.36	471.592	-24.2951	-1149.27	89.0873	-73.1219	-1027.04	23.6989	366.79	-1265.72	825.191	357.875	-1242.01	1042.8	286.378	-1281.66	470.91	268.217	-1486.68	94.8862	304.789	-1387.05	29.8052
846	0	-94.9864	-1282.54	861.692	-55.0255	-1358.13	1080.33	-26.3787	-1185.73	471.99	-23.9899	-1148.09	88.8737	-72.9746	-1026.78	23.5808	364.902	-1262.47	824.735	355.982	-1239.66	1042.85	285.293	-1279.36	470.634	268.086	-1486.33	95.6047	304.802	-1386.99	29.8044
847	0	-96.697	-1279.69	861.784	-56.8512	-1354.59	1080.59	-28.4244	-1181.28	472.645	-24.1763	-1147.47	88.8328	-73.0072	-1026.66	23.4496	363.168	-1259.52	824.496	353.674	-1235.89	1042.65	284.347	-1277.18	470.502	268.043	-1486.02	96.3241	304.909	-1387.14	29.9635
848	0	-98.5636	-1277	862.077	-58.5369	-1351.09	1081.02	-30.8758	-1177.23	473.451	-24.516	-1147.12	88.7169	-73.2924	-1026.88	23.3908	361.428	-1256.6	824.319	351.071	-1231.12	1042.44	283.407	-1275.17	470.427	267.972	-1485.59	97.0444	305.008	-1387.2	30.0148
849	0	-100.531	-1274.53	862.615	-60.2065	-1347.7	1081.56	-33.5739	-1173.34	474.205	-24.884	-1146.92	88.6989	-73.4658	-1026.94	23.2887	359.641	-1253.87	824.309	348.331	-1225.65	1042.16	282.569	-1273.16	470.464	267.968	-1485.2	97.9024	304.921	-1386.94	29.847
850	0	-102.493	-1271.73	863.275	-61.8387	-1344.3	1082.25	-36.3132	-1169.5	474.976	-25.3362	-1146.69	88.6824	-73.5872	-1026.89	23.1415	357.731	-1251.1	824.312	345.538	-1220.14	1041.99	281.862	-1271.56	470.754	268.072	-1484.69	98.8078	304.975	-1386.78	29.8129
851	0	-104.297	-1268.44	863.912	-63.4552	-1340.93	1082.96	-39.2129	-1165.94	475.821	-25.7259	-1146.59	88.7502	-73.635	-1026.75	22.9805	355.885	-1248.55	824.513	342.918	-1215.01	1041.9	281.155	-1269.76	471.062	268.253	-1484.05	99.6944	305.066	-1386.68	29.7787
852	0	-106.257	-1265.19	864.572	-65.094	-1337.6	1083.68	-41.6851	-1161.88	476.476	-25.9935	-1146.39	88.781	-73.8901	-1026.93	22.9216	354.105	-1246.05	824.86	340.713	-1211.34	1042.1	280.473	-1268.01	471.503	268.877	-1483.06	100.61	305.152	-1386.61	29.7942
853	0	-108.244	-1262.11	865.093	-66.8018	-1334.21	1084.31	-44.0675	-1157.88	477.05	-26.1644	-1146.09	88.8234	-74.6237	-1028.6	22.8258	352.324	-1243.64	825.315	338.749	-1208.48	1042.41	279.833	-1266.08	471.918	268.935	-1482.82	101.037	305.279	-1386.58	29.8245
854	0	-110.396	-1259.46	865.568	-68.6175	-1330.83	1084.81	-46.2958	-1153.85	477.422	-26.1638	-1145.68	88.8016	-74.5638	-1028.55	22.7763	350.543	-1241.14	825.771	336.674	-1205.29	1042.67	279.23	-1264.06	472.359	268.155	-1482.79	102.995	305.444	-1386.52	29.8155
855	0	-112.409	-1256.39	865.754	-70.5612	-1327.53	1085.15	-48.2189	-1149.74	477.612	-26.1101	-1145.37	88.8221	-74.5992	-1028.52	22.746	348.794	-1238.47	826.193	334.447	-1201.56	1042.9	278.722	-1262.05	472.845	268.334	-1482.23	104.21	305.574	-1386.43	29.8436
856	0	-114.549	-1253.42	865.716	-72.5089	-1324.07	1085.37	-50.037	-1145.86	477.668	-26.0547	-1144.98	88.8118	-74.5298	-1028.47	22.723	347.117	-1235.79	826.614	332.347	-1198.13	1043.11	278.283	-1259.97	473.312	268.686	-1481.45	105.457	305.742	-1386.36	29.8494
857	0	-116.651	-1250.42	865.536	-74.5648	-1320.62	1085.38	-51.7995	-1142.17	477.636	-25.7821	-1144.26	88.7283	-74.4621	-1028.3	22.7333	345.389	-1232.93	826.938	330.13	-1194.32	1043.11	277.761	-1257.28	473.556	268.978	-1480.73	106.788	305.743	-1386.07	29.7766
858	0	-119.263	-1248.48	865.49	-76.7078	-1317.1	1085.25	-53.5547	-1138.71	477.519	-25.6096	-1143.74	88.6625	-74.399	-1028.31	22.6361	343.621	-1229.82	827.175	327.884	-1190.16	1042.99	277.208	-1254.31	473.691	269.26	-1480.13	108.232	305.96	-1385.98	29.8162
859	0	-121.389	-1245.45	865.009	-78.8149	-1313.49	1084.95	-54.8342	-1134.41	477.073	-25.3691	-1143.17	88.6353	-74.2976	-1028.13	22.606	342.013	-1226.64	827.255	325.802	-1186.41	1042.82	276.579	-1251.01	473.628	269.597	-1479.36	109.72	306.085	-1385.87	29.9002
860	0	-123.066	-1241.46	864.142	-80.9881	-1309.83	1084.51	-56.3743	-1130.64	476.846	-24.9599	-1142.4	88.5038	-74.0482	-1027.75	22.5458	340.359	-1223.28	827.208	323.745	-1182.67	1042.56	276.073	-1247.72	473.505	269.802	-1478.53	111.143	306.151	-1385.55	29.8872
861	0	-125.086	-1238.21	863.462	-83.1654	-1306.27	1083.93	-57.7514	-1126.68	476.55	-24.786	-1141.96	88.7854	-73.8056	-1027.31	22.5103	338.833	-1219.74	826.989	321.707	-1179.17	1042.23	275.504	-1244.47	473.29	270.008	-1477.43	112.447	306.315	-1385.38	29.959
862	0	-127.513	-1235.73	862.893	-85.2407	-1302.51	1083.22	-58.9451	-1122.62	476.165	-24.081	-1141.03	88.2983	-73.519	-1026.85	22.4233	337.196	-1216.04	826.723	319.459	-1174.93	1041.77	274.915	-1240.96	472.933	270.314	-1476.68	113.931	306.565	-1385.34	30.1802
863	0	-129.58	-1232.68	862.209	-87.1894	-1299.1	1082.31	-60.0865	-1118.69	475.8	-23.8288	-1140.83	88.5895	-73.2819	-1026.48	22.3217	335.649	-1212.07	826.296	317.115	-1170.4	1041.23	274.133	-1237.21	472.366	269.603	-1473.91	114.23	306.66	-1385.13	30.1951
864	0	-131.263	-1229.01	861.331	-89.2917	-1295.1	1081.56	-60.851	-1114.45	475.316	-23.0386	-1139.9	88.2133	-73.0087	-1026.13	22.2408	334.101	-1208.05	825.887	315.042	-1166.34	1040.69	273.513	-1233.88	472.001	269.637	-1472.43	115.336	306.715	-1384.85	30.2269
865	0	-132.675	-1224.81	860.28	-91.2765	-1291.79	1080.29	-61.5333	-1110.33	474.807	-22.6711	-1139.52	88.3244	-72.6612	-1025.72	22.0643	332.556	-1204.04	825.412	313.14	-1162.55	1040.19	272.89	-1230.25	471.547	269.959	-1471.46	116.807	306.786	-1384.53	30.2304
866	0	-133.765	-1220.16	859.08	-93.3474	-1287.86	1079.43	-62.1289	-1106.18	474.191	-22.055	-1138.78	88.0848	-72.3074	-1025.21	21.9312	331.056	-1199.84	824.903	311.325	-1159.17	1039.72	272.094	-1226.31	470.971	270.132	-1470.18	118.321	306.983	-1384.41	30.422
867	0	-135.227	-1216.27	858.189	-95.3452	-1284.02	1078.61	-62.7025	-1101.87	473.524	-21.6867	-1138.46	88.1371	-72.0893	-1024.93	21.8843	329.519	-1195.43	824.225	309.246	-1155.08	1039.16	271.532	-1222.14	470.482	270.389	-1468.69	119.866	307.219	-1384.24	30.648
868	0	-136.526	-1212.18	857.295	-97.2877	-1280.19	1077.82	-63.6654	-1098.08	473.169	-21.492	-1138.32	88.3275	-72.0624	-1024.99	21.8577	328.101	-1191.22	823.618	307.129	-1150.69	1038.63	270.964	-1217.6	470.038	270.667	-1466.94	121.824	307.351	-1383.92	30.8438
869	0	-138.18	-1208.96	856.817	-99.142	-1276.56	1077.09	-64.2217	-1093.57	472.584	-21.0476	-1137.66	88.2157	-71.7059	-1024.4	21.7291	326.656	-1187.03	823.091	304.938	-1146.43	1038.11	270.413	-1212.15	469.567	271.392	-1465.56	124.532	307.501	-1383.55	31.1197
870	0	-139.631	-1205.38	856.461	-100.93	-1272.99	1076.52	-65.0578	-1089.72	472.156	-20.8558	-1137.51	88.2986	-71.5654	-1024.11	21.7019	325.235	-1182.85	822.529	302.849	-1142.84	1037.78	270.033	-1205.77	469.095	271.852	-1463.09	127.442	307.532	-1382.66	31.3255
871	0	-140.565	-1200.49	856.06	-102.676	-1269.5	1076.05	-65.9182	-1086.08	471.779	-20.7114	-1137.33	88.371	-71.6498	-1024.1	21.9064	323.717	-1178.69	822.101	300.27	-1138.06	1037.32	269.787	-1198.8	468.724	272.312	-1459.98	130.618	307.755	-1381.93	31.8116
872	0	-141.404	-1195.31	855.851	-104.395	-1266.06	1075.68	-66.8909	-1083.19	471.592	-20.6873	-1137.34	88.5433	-71.455	-1023.94	21.7218	322.26	-1174.53	821.754	297.775	-1133.72	1036.92	269.765	-1191.01	468.46	272.835	-1456.28	134.274	307.979	-1381.16	32.5025
873	0	-142.532	-1190.67	855.974	-106.048	-1262.67	1075.41	-67.4505	-1079.88	471.175	-20.4956	-1137.19	88.559	-71.4445	-1023.88	21.752	320.977	-1170.68	821.637	295.312	-1129.67	1036.68	269.989	-1182.75	468.47	273.483	-1451.95	138.234	308.181	-1379.96	33.1423
874	0	-143.889	-1186.69	856.343	-107.718	-1259.33	1075.26	-68.021	-1077.32	470.92	-20.1984	-1136.67	88.4853	-71.3925	-1023.9	21.8137	319.753	-1166.95	821.651	292.838	-1125.7	1036.47	270.167	-1173.49	468.605	274.281	-1446.73	142.459	308.219	-1378.35	33.9135
875	0	-145.317	-1182.85	856.626	-109.344	-1256.01	1075.21	-68.8853	-1075.03	470.538	-20.0284	-1136.51	88.4381	-71.3874	-1023.87	21.81	318.48	-1163.12	821.766	290.483	-1121.85	1036.27	270.553	-1163.78	468.96	275.148	-1441	146.946	308.624	-1376.95	35.3981
876	0	-146.56	-1178.99	856.753	-110.924	-1252.61	1075.21	-70.0366	-1073.03	470.081	-19.9585	-1136.47	88.4181	-71.3628	-1023.92	21.7404	317.241	-1159.5	822.018	288.324	-1118.73	1036.23	271.055	-1153.64	469.657	276.217	-1434.58	151.875	308.877	-1375.03	37.0864
877	0	-147.852	-1175.52	856.715	-112.526	-1249.33	1075.24	-70.779	-1071.33	469.768	-19.9129	-1136.47	88.4359	-71.3805	-1023.92	21.7731	316.144	-1156.06	822.375	286.574	-1116.81	1036.27	271.489	-1142.95	470.602	277.399	-1427.69	157.258	309.076	-1372.71	39.3141
878	0	-149.269	-1172.66	856.607	-114.084	-1245.96	1075.38	-70.5728	-1068.19	469.305	-19.8379	-1136.44	88.4496	-71.3535	-1023.96	21.782	315.185	-1152.75	822.796	284.882	-1114.78	1036.28	272.265	-1132.25	471.98	277.794	-1418.65	162.195	309.564	-1370.29	42.3073
879	0	-150.557	-1169.82	856.339	-115.626	-1242.71	1075.51	-69.9495	-1068.95	469.557	-19.7655	-1136.4	88.4377	-71.3748	-1023.93	21.7762	314.366	-1149.43	823.242	283.35	-1112.81	1036.34	272.858	-1121.12	473.714	278.932	-1410.19	168.004	309.876	-1367.02	45.2887
880	0	-151.795	-1167.35	856.127	-117.123	-1239.4	1075.7	-70.8827	-1067.89	469.162	-19.7404	-1136.36	88.4204	-71.3673	-1023.99	21.8161	313.654	-1146.22	823.691	282.129	-1111.12	1036.41	273.375	-1109.92	475.886	280.012	-1401.09	173.793	310.124	-1363.53	48.7529
881	0	-153.006	-1165.31	855.995	-118.592	-1236.13	1075.88	-71.9084	-1066.26	468.628	-19.6849	-1136.38	88.4159	-71.3884	-1023.94	21.7861	313.136	-1143.27	824.285	280.71	-1108.7	1036.37	273.657	-1098.43	478.391	279.044	-1390.97	178.224	310.405	-1359.57	52.8202
882	0	-154.102	-1163.52	855.793	-119.97	-1232.97	1076.12	-72.7073	-1065.29	468.255	-19.6841	-1136.39	88.3714	-71.376	-1023.92	21.7762	312.753	-1140.43	824.944	279.71	-1106.51	1036.26	273.826	-1086.98	481.261	282.825	-1381.72	186.313	310.742	-1355.04	57.5076
883	0	-155.116	-1162.06	855.51	-121.231	-1229.86	1076.29	-73.4507	-1064.68	467.928	-19.7047	-1136.43	88.3631	-71.3699	-1023.93	21.781	312.475	-1137.8	825.694	278.662	-1104.49	1036.18	274.521	-1076.57	484.562	283.375	-1370.81	192.14	310.93	-1349.59	62.7238
884	0	-155.942	-1160.72	855.185	-122.393	-1226.97	1076.52	-73.9396	-1064.3	467.781	-19.7249	-1136.39	88.3019	-71.3862	-1023.88	21.733	312.154	-1135.16	826.445	277.709	-1102.02	1036.01	274.4	-1065.36	488.018	284.068	-1360.37	198.224	311.047	-1342.97	68.3407
885	0	-156.599	-1159.31	854.812	-123.344	-1224.19	1076.78	-74.6665	-1063.9	467.602	-19.784	-1136.36	88.2525	-71.3968	-1023.85	21.7053	311.83	-1132.47	827.238	277.155	-1100.24	1035.97	273.995	-1054.33	491.642	284.248	-1349.66	204.055	311.22	-1335.92	74.3031
886	0	-157.288	-1158.07	854.54	-124.088	-1221.84	1077.14	-75.29	-1063.64	467.311	-19.8316	-1136.35	88.2002	-71.4159	-1023.82	21.6754	311.623	-1130.05	828.165	276.353	-1097.69	1035.85	273.386	-1043.59	495.454	284.47	-1339.04	209.689	310.735	-1327.59	78.6883
887	0	-158.033	-1157.08	854.461	-124.632	-1219.98	1077.55	-75.6446	-1063.59	467.19	-19.8788	-1136.35	88.1482	-71.4578	-1023.89	21.7216	311.403	-1127.5	829.162	275.467	-1094.54	1035.69	272.6	-1033.08	499.356	284.433	-1329.38	214.695	309.286	-1316.43	81.7427
888	0	-158.84	-1156.21	854.556	-125.145	-1217.8	1078.09	-76.2008	-1064.08	467.072	-19.9292	-1136.34	88.0726	-71.4144	-1023.81	21.629	311.24	-1124.9	830.39	274.894	-1092.13	1035.66	271.85	-1023.11	503.252	284.229	-1319.22	218.481	307.326	-1302.91	85.6686
889	0	-159.458	-1154.96	854.755	-125.741	-1215.39	1078.7	-76.4509	-1064.45	467.061	-19.9764	-1136.33	87.9735	-71.4436	-1023.77	21.6234	310.97	-1122.16	831.684	274.769	-1090.98	1035.91	271.428	-1013.93	507.253	283.55	-1307.87	221.021	305.022	-1288.25	88.5901
890	0	-159.936	-1153.55	855.024	-126.21	-1213.35	1079.42	-75.391	-1064.03	467.401	-20.0798	-1136.4	87.9543	-71.5215	-1023.89	21.664	310.836	-1119.46	833.227	274.797	-1089.97	1036.25	271.097	-1005.11	511.335	282.462	-1296.14	222.374	302.701	-1273.28	90.2376
891	0	-160.576	-1152.57	855.536	-126.7	-1210.8	1080.14	-76.5907	-1065.23	467.087	-20.1768	-1136.49	87.893	-71.5396	-1023.93	21.6744	310.523	-1116.61	834.878	274.421	-1088.03	1036.62	270.867	-996.609	515.389	281.221	-1283.7	222.554	300.719	-1258.67	91.2969
892	0	-161.215	-1151.65	856.012	-127.314	-1208.27	1081.01	-77.1504	-1066.09	467.139	-20.2245	-1136.6	87.8692	-71.5684	-1023.87	21.641	310.349	-1113.85	836.749	273.827	-1085.21	1037.03	270.797	-988.538	519.456	279.718	-1271.2	222.108	298.887	-1243.22	91.3017
893	0	-161.736	-1150.54	856.46	-128.095	-1205.01	1081.81	-76.9787	-1066.54	467.415	-20.2919	-1136.65	87.7669	-71.5707	-1023.88	21.6053	310.094	-1111.18	838.773	273.19	-1081.84	1037.43	270.934	-980.783	523.298	277.845	-1258.66	220.807	297.439	-1227.01	90.7334
894	0	-162.135	-1149.34	856.976	-128.506	-1202.81	1082.82	-76.4515	-1067.91	467.646	-20.3875	-1136.84	87.7846	-71.5874	-1023.91	21.6207	309.823	-1108.52	840.819	272.357	-1078.12	1037.95	271.143	-973.493	526.875	275.771	-1245.88	218.549	296.193	-1209.9	89.8883
895	0	-162.471	-1148.09	857.505	-128.598	-1200.97	1083.72	-76.1798	-1068.32	467.767	-20.4748	-1136.88	87.689	-71.764	-1024.07	21.8317	309.617	-1106.04	842.97	272.662	-1077.79	1038.81	271.573	-966.69	530.263	273.524	-1232.46	215.356	295.345	-1192.06	88.7381
896	0	-162.634	-1146.58	858.097	-128.757	-1199.04	1084.65	-75.8975	-1069.18	467.941	-20.5651	-1136.94	87.5805	-71.6113	-1023.94	21.5656	309.372	-1103.23	844.894	272.476	-1075.63	1039.47	272.095	-960.357	533.466	271.73	-1219.81	211.48	294.427	-1172.92	86.8783
897	0	-162.772	-1145.17	858.739	-128.584	-1197.47	1085.57	-75.5264	-1070.26	468.221	-20.6465	-1137.09	87.5992	-71.6596	-1023.94	21.5611	309.211	-1100.63	846.785	272.272	-1073.27	1040.18	272.866	-954.639	536.514	269.477	-1205.35	206.607	293.865	-1153.63	84.8885
898	0	-163.077	-1144.22	859.52	-128.332	-1195.9	1086.49	-75.2236	-1071.19	468.436	-20.6651	-1137.16	87.5648	-71.7299	-1024.1	21.6262	309.216	-1098.04	848.549	272.265	-1070.92	1040.73	273.791	-949.447	539.347	267.843	-1191.05	201.705	293.271	-1133.42	82.2645
899	0	-163.558	-1143.7	860.324	-128.223	-1193.86	1087.39	-74.688	-1071.96	468.709	-20.7159	-1137.16	87.4937	-71.7577	-1024.15	21.6134	309.143	-1095.47	850.271	272.194	-1068.48	1041.18	274.684	-944.771	541.777	266.144	-1175.77	195.574	292.696	-1112.71	79.1842
900	0	-163.312	-1141.69	860.753	-128.101	-1191.59	1088.3	-74.0031	-1072.76	468.892	-20.741	-1137.23	87.4785	-71.7733	-1024.19	21.5807	309.211	-1093.12	852.077	272.378	-1066.13	1041.61	275.691	-940.531	543.887	264.384	-1159.76	188.825	292.275	-1091.87	76.0475
901	0	-163.038	-1139.62	861.112	-128.011	-1188.97	1089.17	-73.6095	-1073.38	469.03	-20.7608	-1137.28	87.4288	-71.8066	-1024.27	21.6333	309.211	-1090.82	853.734	272.568	-1063.88	1041.97	276.576	-936.765	545.513	263.798	-1144.55	182.507	292.416	-1071.7	72.9937
902	0	-162.763	-1137.61	861.57	-127.918	-1186.19	1089.96	-73.2826	-1074.21	469.321	-20.765	-1137.3	87.3882	-71.6922	-1023.86	21.7037	309.257	-1088.73	855.158	272.769	-1061.55	1042.23	277.316	-933.489	546.734	262.755	-1127.77	175.57	292.125	-1050.3	69.5341
903	0	-162.715	-1136.2	862.129	-127.771	-1183.16	1090.72	-72.6648	-1074.64	469.428	-20.7525	-1137.35	87.3565	-72.1267	-1024.86	21.7823	309.461	-1086.8	856.398	273.098	-1059.22	1042.4	277.838	-930.663	547.548	262.341	-1111.26	168.77	291.868	-1028.96	66.2891
904	0	-162.324	-1134.04	862.555	-127.593	-1180.12	1091.43	-72.119	-1075.1	469.6	-20.7393	-1137.36	87.2962	-72.1383	-1024.92	21.7946	309.608	-1084.92	857.3	273.511	-1056.91	1042.49	278.262	-928.126	547.973	262.263	-1093.74	161.36	292.048	-1007.76	63.2842
905	0	-162.127	-1132.26	863.04	-127.366	-1177	1092.08	-71.2424	-1074.91	469.552	-20.7256	-1137.43	87.3014	-72.126	-1024.88	21.8106	310.055	-1083.41	858.1	273.957	-1054.59	1042.5	278.461	-925.817	548.078	262.399	-1076.69	154.51	292.474	-986.781	60.5847
906	0	-161.653	-1129.8	863.368	-126.978	-1173.78	1092.63	-70.618	-1075.16	469.69	-20.6996	-1137.49	87.3014	-72.1461	-1024.87	21.847	310.679	-1081.97	858.542	274.535	-1052.23	1042.48	278.59	-923.738	547.803	262.982	-1059.93	148.103	293.111	-966.055	58.0727
907	0	-161.191	-1127.48	863.771	-126.549	-1170.57	1093.16	-70.0346	-1075.49	469.772	-20.6799	-1137.44	87.2316	-72.1622	-1024.92	21.8819	311.209	-1080.26	858.677	275.072	-1049.86	1042.35	278.578	-921.958	547.296	263.937	-1043.32	142.042	294.169	-945.87	56.0768
908	0	-160.473	-1124.58	864.004	-125.95	-1167.28	1093.61	-69.3643	-1075.68	469.932	-20.6097	-1137.53	87.2225	-72.1276	-1024.84	21.7704	311.819	-1078.68	858.541	275.815	-1047.55	1042.15	278.51	-920.438	546.475	265.068	-1027.11	136.383	295.538	-926.468	54.5379
909	0	-159.964	-1122.25	864.35	-125.298	-1164	1094.03	-68.6657	-1075.71	470.009	-20.5801	-1137.58	87.2461	-71.9772	-1024.5	21.8917	312.553	-1077.2	858.058	276.671	-1045.1	1041.85	278.338	-919.138	545.4	266.635	-1011.61	131.337	297.467	-907.866	53.4883
910	0	-159.173	-1119.39	864.579	-124.518	-1160.73	1094.45	-67.857	-1075.55	470.12	-20.5292	-1137.58	87.1969	-71.9722	-1024.46	21.8763	313.389	-1075.57	857.32	277.474	-1042.55	1041.57	277.983	-918.1	544.111	268.57	-997.067	127.021	299.58	-890.251	52.7878
911	0	-158.492	-1116.88	864.881	-123.634	-1157.32	1094.83	-67.2357	-1075.66	470.27	-20.4517	-1137.6	87.1693	-71.6937	-1023.92	21.7982	314.347	-1073.99	856.407	278.218	-1040	1041.28	277.441	-917.169	542.535	270.326	-982.868	122.734	301.868	-873.66	52.4946
912	0	-158.084	-1115.22	865.464	-122.622	-1153.92	1095.21	-66.4648	-1075.56	470.408	-20.4179	-1137.52	87.0989	-71.6988	-1023.91	21.7985	315.284	-1072.23	855.324	279.232	-1037.27	1040.96	276.845	-916.39	540.697	272.175	-969.54	118.928	304.377	-858.282	52.4694
913	0	-156.867	-1111.91	865.596	-121.575	-1150.56	1095.6	-65.6376	-1075.26	470.51	-20.3081	-1137.59	87.151	-71.6887	-1023.89	21.7773	316.049	-1070.09	853.993	280.155	-1034.5	1040.66	276.104	-915.713	538.69	274.037	-957.274	115.61	306.924	-844.294	52.5403
914	0	-155.856	-1109.22	865.93	-120.362	-1147.13	1096.02	-64.8771	-1075.08	470.656	-20.2361	-1137.57	87.1497	-72.1055	-1024.66	22.1031	316.909	-1068.11	852.549	281.229	-1031.55	1040.35	275.318	-915.346	536.5	275.795	-946.173	112.587	309.278	-831.737	52.7396
915	0	-154.866	-1106.76	866.357	-119.082	-1143.72	1096.41	-64.1021	-1074.79	470.834	-20.1992	-1137.62	87.1406	-72.1069	-1024.68	22.1089	317.669	-1065.86	850.866	282.235	-1028.51	1040.08	274.702	-915.089	534.403	277.311	-936.554	109.841	311.426	-820.839	52.8181
916	0	-153.746	-1104.24	866.709	-117.673	-1140.25	1096.84	-63.385	-1074.54	471.028	-20.1017	-1137.64	87.1756	-72.1139	-1024.69	22.1228	318.429	-1063.41	849.09	283.515	-1025.23	1039.71	274.118	-915.081	532.254	278.586	-928.512	107.24	313.132	-811.718	52.6936
917	0	-152.528	-1101.54	867.118	-116.14	-1136.75	1097.28	-62.6183	-1074.15	471.225	-19.9797	-1137.52	87.1326	-72.0633	-1024.69	22.1015	319.274	-1060.89	847.41	284.878	-1021.96	1039.38	273.818	-915.117	530.156	279.494	-922.035	104.698	314.696	-804.588	52.0745
918	0	-151.273	-1098.91	867.507	-114.555	-1133.35	1097.79	-62.0287	-1074.06	471.507	-19.8324	-1137.44	87.1746	-72.0511	-1024.68	22.1057	319.989	-1058	845.722	286.337	-1018.54	1039.08	273.73	-915.266	527.985	280.004	-917.262	102.266	315.264	-799.386	51.0364
919	0	-149.824	-1096.05	867.905	-112.775	-1129.84	1098.27	-60.9068	-1072.87	471.473	-19.6846	-1137.37	87.1767	-71.6899	-1024.04	21.8962	320.884	-1054.99	844.208	287.935	-1015.04	1038.79	273.78	-915.479	525.764	279.784	-913.987	100.635	316.116	-797.134	49.9653
920	0	-148.333	-1093.07	868.298	-110.931	-1126.44	1098.77	-60.1834	-1072.43	471.711	-19.5685	-1137.33	87.2378	-71.6559	-1023.93	21.8384	321.904	-1051.71	842.919	289.512	-1011.33	1038.5	273.915	-915.76	523.529	278.876	-913.014	98.8548	315.865	-797	47.5666
921	0	-146.873	-1090.27	868.801	-109.014	-1123.01	1099.35	-59.5313	-1072.16	471.987	-19.474	-1137.35	87.2961	-71.6591	-1023.95	21.8436	322.813	-1048.21	841.861	291.469	-1007.57	1038.2	274.026	-915.854	521.463	277.286	-914.466	97.0527	315.045	-796.7	45.9647
922	0	-145.317	-1087.39	869.302	-106.978	-1119.56	1099.9	-58.269	-1070.71	471.904	-19.3763	-1137.37	87.3777	-71.9753	-1024.34	22.2273	323.798	-1044.32	840.957	293.364	-1003.66	1037.89	273.917	-915.619	519.806	275.799	-914.919	95.9931	313.828	-796.632	45.6273
923	0	-143.692	-1084.38	869.848	-104.852	-1116.28	1100.53	-57.4021	-1070.21	472.226	-19.3043	-1137.33	87.5068	-71.9936	-1024.39	22.2459	324.995	-1040.46	840.224	295.423	-999.513	1037.68	273.688	-915.036	518.531	275.343	-913.404	95.1122	312.051	-795.199	44.77
924	0	-141.81	-1080.94	870.322	-102.673	-1112.95	1101.23	-56.2117	-1069.41	472.433	-19.2386	-1137.37	87.6981	-71.9953	-1024.37	22.2798	326.208	-1036.05	839.538	297.461	-995.44	1037.59	273.598	-913.913	517.945	275.592	-911.229	94.7145	311.185	-793.826	43.092
925	0	-139.947	-1077.58	870.886	-100.398	-1109.53	1102	-54.9674	-1068.83	472.684	-19.0919	-1137.3	87.8447	-72.066	-1024.41	22.4632	327.493	-1031.47	839.285	299.68	-991.207	1037.59	273.542	-911.78	518.093	275.906	-909.709	94.5518	311.083	-793.1	41.2973
926	0	-138.005	-1074.08	871.367	-98.0875	-1105.99	1102.81	-53.3665	-1067.89	472.897	-18.7055	-1136.79	87.8362	-74.1994	-1027.92	23.9142	328.918	-1026.99	839.552	301.996	-986.98	1037.71	273.785	-909.055	518.503	276.45	-908.948	94.5219	311.619	-792.965	40.4571
927	0	-136.031	-1070.65	871.776	-95.8503	-1102.44	1103.57	-51.7268	-1066.99	473.048	-18.5215	-1136.74	87.8932	-74.1548	-1028.12	24.0465	330.448	-1022.81	840.487	304.385	-982.802	1037.93	274.138	-905.735	518.997	276.558	-908.312	94.3774	311.828	-792.75	39.8325
928	0	-134.077	-1067.39	872.137	-93.701	-1098.79	1104.21	-50.499	-1066.23	473.274	-18.4525	-1136.91	88.16	-74.2447	-1028.15	24.144	331.888	-1018.58	841.726	306.767	-978.69	1038.27	274.627	-902.116	519.336	276.968	-907.409	94.2679	311.626	-792.269	38.8128
929	0	-132.134	-1064.32	872.49	-91.6096	-1095.09	1104.78	-49.0158	-1065.43	473.413	-18.3747	-1136.9	88.307	-74.1115	-1028.02	24.1059	333.645	-1014.47	842.832	309.365	-974.726	1038.64	275.282	-898.293	519.444	277.319	-906.426	94.1105	311.52	-791.895	38.004
930	0	-129.904	-1060.71	872.664	-89.51	-1091.4	1105.16	-47.9161	-1065.41	473.755	-18.3359	-1137.09	88.3401	-74.0455	-1027.9	24.0948	335.369	-1010.05	843.659	311.98	-970.776	1039.06	275.954	-894.761	519.364	277.791	-905.453	93.9253	311.524	-791.449	37.3835
931	0	-127.571	-1057.04	872.812	-87.3612	-1087.63	1105.49	-46.1126	-1064.11	473.937	-17.9133	-1136.28	88.441	-73.9984	-1027.86	24.0665	337.358	-1005.55	844.256	314.739	-966.97	1039.48	276.796	-891.428	519.099	278.135	-904.626	93.7272	311.53	-791.243	36.9538
932	0	-125.227	-1053.64	873	-85.1346	-1083.83	1105.75	-44.7814	-1063.54	474.201	-17.8851	-1136.1	88.6718	-73.9411	-1027.76	24.0452	339.33	-1000.77	844.614	317.512	-963.104	1039.91	277.734	-888.357	518.803	278.318	-904.019	93.6369	311.687	-791.126	36.5737
933	0	-122.833	-1050.27	873.15	-82.8271	-1080.01	1106.02	-43.151	-1062.76	474.537	-17.8812	-1135.89	88.9256	-73.8757	-1027.63	24.0314	341.531	-996.076	844.914	320.314	-959.353	1040.36	278.654	-885.386	518.449	278.426	-903.498	93.5183	311.794	-791.035	36.295
934	0	-120.463	-1047.22	873.272	-80.5046	-1076.2	1106.25	-41.2716	-1061.87	474.812	-19.1587	-1138.35	90.117	-73.7643	-1027.53	24.0219	343.708	-991.149	845.177	323.076	-955.413	1040.8	279.53	-882.555	517.992	278.536	-902.926	93.3267	311.613	-790.709	36.0939
935	0	-117.974	-1043.81	873.406	-78.123	-1072.32	1106.56	-37.5352	-1060.96	475.758	-19.9933	-1139.89	91.6412	-73.6203	-1027.29	23.9389	346.106	-986.46	845.288	325.833	-951.344	1041.3	280.332	-880.032	517.458	278.593	-902.33	93.0914	311.358	-790.34	36.1101
936	0	-115.484	-1040.61	873.547	-75.6515	-1068.52	1106.81	-36.0521	-1059.63	475.74	-19.7961	-1139.65	91.641	-73.5555	-1027.21	23.8916	348.479	-981.623	845.373	328.575	-947.053	1041.8	280.823	-877.812	516.935	278.619	-901.863	92.9004	311.326	-790.063	35.968
937	0	-113.034	-1037.5	873.711	-73.0524	-1064.76	1107.21	-34.4558	-1058.45	476.011	-19.6253	-1139.39	91.8875	-73.3691	-1027.07	23.8758	350.711	-976.73	845.265	331.139	-942.682	1042.32	280.767	-875.638	516.496	278.649	-901.414	92.7637	311.242	-789.87	35.8177
938	0	-110.649	-1034.58	873.978	-70.4205	-1061.12	1107.53	-32.9027	-1057.65	476.537	-19.3283	-1138.91	92.1404	-73.2285	-1026.84	23.7962	353.004	-972.064	845.134	333.558	-938.267	1042.85	280.766	-873.707	516.065	278.75	-900.922	92.5901	311.101	-789.713	35.7071
939	0	-108.254	-1031.64	874.268	-67.766	-1057.73	1107.98	-31.1037	-1056.07	476.905	-19.0859	-1138.44	92.6219	-73.1407	-1026.75	23.8398	355.119	-967.303	845.037	335.886	-933.737	1043.49	281.473	-872.26	515.194	278.937	-900.569	92.4613	311.094	-789.614	35.6001
940	0	-105.752	-1028.44	874.521	-65.1017	-1054.52	1108.38	-29.9456	-1053.21	476.936	-19.0245	-1138.33	93.1508	-72.9692	-1026.47	23.742	357.397	-963.076	845.143	338.231	-929.169	1044.17	286.62	-868.647	515.992	279.121	-900.295	92.3533	310.978	-789.468	35.4537
941	0	-103.333	-1025.55	874.906	-62.5205	-1051.41	1108.86	-29.0508	-1051.29	477.27	-18.7052	-1137.67	93.5778	-72.8621	-1026.27	23.7171	359.334	-958.775	845.37	340.425	-924.52	1044.83	287.25	-866.496	515.778	279.288	-900.006	92.2696	310.999	-789.467	35.4163
942	0	-101.031	-1022.88	875.33	-59.9916	-1048.64	1109.29	-27.9244	-1048.55	477.565	-18.7108	-1137.39	94.2537	-72.6046	-1025.84	23.7826	361.406	-954.667	845.603	342.484	-920.059	1045.45	287.916	-864.441	515.585	279.387	-899.853	92.159	310.935	-789.391	35.3871
943	0	-98.6703	-1020.2	875.791	-57.5191	-1046.04	1109.77	-27.5862	-1044.95	477.869	-18.6662	-1137.05	95.0521	-72.6386	-1025.75	23.7381	363.325	-950.804	845.863	344.584	-915.651	1046.08	288.812	-862.493	515.377	279.505	-899.607	92.0249	310.874	-789.302	35.3982
944	0	-96.45	-1017.55	876.331	-54.9503	-1043.27	1110.19	-26.6341	-1042.44	478.453	-18.7305	-1136.48	95.9734	-72.6506	-1025.78	23.7703	365.089	-946.824	846.08	346.672	-911.341	1046.71	289.905	-860.616	515.158	279.593	-899.437	91.9014	310.836	-789.287	35.4167
945	0	-94.3025	-1015.02	876.993	-52.5391	-1040.89	1110.73	-26.2454	-1040.5	479.02	-18.6895	-1135.72	96.8926	-72.6796	-1025.79	23.7986	367.07	-943.21	846.213	348.609	-907.194	1047.24	291.378	-858.847	514.962	279.649	-899.289	91.7844	310.831	-789.27	35.4098
946	0	-92.3396	-1012.73	877.79	-50.1814	-1038.58	1111.31	-24.8273	-1037.84	480.072	-18.6708	-1134.78	97.911	-72.7083	-1025.65	23.7095	368.821	-939.455	846.314	350.648	-903.243	1047.8	292.795	-857.165	514.808	279.77	-899.152	91.6899	310.865	-789.314	35.4919
947	0	-90.3715	-1010.2	878.673	-47.7313	-1036.19	1111.96	-26.8196	-1033.98	480.355	-18.7276	-1133.97	99.1629	-73.0255	-1026	23.9942	370.538	-935.928	846.433	352.462	-899.296	1048.39	294.634	-855.638	514.638	279.829	-899.04	91.5963	310.837	-789.277	35.5261
948	0	-88.8621	-1008.52	879.752	-45.4587	-1034.03	1112.77	-26.0054	-1029.56	480.896	-18.7444	-1132.91	100.446	-73.2783	-1026.05	24.0945	372.27	-932.457	846.59	354.295	-895.613	1048.98	296.292	-854.122	514.494	279.923	-898.942	91.5053	310.793	-789.273	35.5132
949	0	-86.8824	-1005.56	880.766	-43.0192	-1031.63	1113.62	-25.3207	-1025.79	481.867	-18.8332	-1131.93	101.846	-73.4973	-1025.99	24.3564	374.033	-929.388	846.885	356.069	-892.138	1049.68	296.078	-853.043	513.842	279.977	-898.844	91.429	310.715	-789.281	35.5487
950	0	-84.9309	-1002.37	881.674	-40.7712	-1029.49	1114.57	-24.7767	-1022.37	483.017	-18.9796	-1130.94	103.414	-73.598	-1025.79	24.4632	375.703	-925.958	847.097	357.882	-888.678	1050.32	294.828	-851.974	513.824	280.002	-898.74	91.3619	310.702	-789.271	35.5873
951	0	-83.3491	-999.784	883.23	-38.3993	-1027.29	1115.57	-24.4453	-1018.46	484.156	-18.8965	-1129.52	104.922	-73.8286	-1025.97	24.711	377.371	-922.835	847.461	359.694	-885.437	1050.94	295.788	-850.823	513.719	279.966	-898.576	91.2806	310.644	-789.25	35.6014
952	0	-82.3621	-998.405	884.66	-36.1337	-1025.12	1116.62	-24.7342	-1014.43	485.18	-18.8935	-1128.26	106.534	-73.8763	-1025.76	24.6245	378.951	-919.973	847.774	361.558	-882.301	1051.58	296.62	-849.883	513.628	279.957	-898.51	91.2045	310.601	-789.243	35.648
953	0	-80.6848	-995.355	885.901	-34.0218	-1023.05	1117.77	-25.7163	-1009.92	486.274	-18.8522	-1126.99	108.262	-73.9796	-1025.26	25.1337	380.43	-916.928	848.084	363.415	-879.23	1052.25	297.334	-849.111	513.491	279.928	-898.442	91.1595	310.612	-789.332	35.7551
954	0	-79.3614	-992.821	887.376	-31.774	-1020.65	1118.88	-26.1679	-1006.22	487.448	-18.6779	-1125.23	109.832	-73.3874	-1024.01	24.9656	381.722	-914.015	848.265	365.257	-876.299	1052.92	297.871	-848.38	513.31	279.896	-898.319	91.1064	310.599	-789.3	35.7929
955	0	-78.1757	-990.632	888.896	-29.6756	-1018.47	1120.03	-26.3018	-1002.2	488.653	-18.4377	-1123.58	111.461	-73.6759	-1024.48	25.1796	383.009	-911.016	848.459	367.06	-873.45	1053.58	298.564	-847.679	513.249	279.844	-898.31	91.0983	310.585	-789.321	35.8546
956	0	-76.892	-988.004	890.383	-27.6275	-1016.38	1121.17	-26.6381	-998.555	489.981	-18.0263	-1121.92	113.005	-73.7171	-1024.83	25.239	384.092	-908.305	848.527	368.9	-870.843	1054.24	299.16	-847.127	513.131	279.812	-898.206	91.0468	310.522	-789.39	35.9399
957	0	-75.6464	-985.421	891.9	-25.6711	-1014.47	1122.26	-27.0193	-994.958	491.19	-17.4926	-1120.36	114.624	-73.3491	-1024.62	24.7603	385.344	-905.913	848.682	370.724	-868.48	1054.95	299.688	-846.519	513.077	279.764	-898.154	91.022	310.554	-789.339	35.9914
958	0	-74.5683	-983.237	893.397	-23.7018	-1012.6	1123.33	-27.4388	-991.483	492.407	-16.8481	-1118.6	116.018	-73.4781	-1024.52	24.9121	386.341	-903.304	848.766	372.42	-865.826	1055.57	300.951	-845.938	513	279.705	-898.085	90.9898	310.53	-789.32	36.0189
959	0	-73.3967	-980.599	894.799	-21.7603	-1010.76	1124.49	-27.9767	-988.429	493.668	-16.0984	-1116.62	117.275	-73.6474	-1024.2	25.1836	387.188	-900.622	848.84	373.885	-862.906	1056.14	303.826	-845.314	513.016	279.611	-898.053	90.9578	310.484	-789.36	36.039
960	0	-72.4504	-978.454	896.219	-20.1431	-1008.04	1125.91	-28.4112	-985.609	494.881	-15.4964	-1114.2	118.372	-74.1047	-1023.1	25.3783	389.181	-901.277	849.497	374.843	-860.318	1056.73	300.954	-845.076	513.009	279.534	-898.047	90.9363	310.395	-789.309	36.0137
961	0	-71.2516	-975.809	897.435	-18.458	-1005.81	1126.98	-28.6478	-982.807	495.985	-14.9922	-1111.47	118.999	-74.5774	-1020.77	25.2686	390.062	-898.762	849.732	376.567	-857.156	1057.33	302.373	-844.641	512.555	279.427	-897.946	90.8812	310.456	-789.364	36.1309
962	0	-70.252	-973.663	898.627	-16.8997	-1003.58	1127.96	-28.8659	-980.367	497.025	-14.6676	-1107.94	119.608	-75.5413	-1018.27	25.405	390.933	-896.119	850.055	377.656	-854.291	1057.94	304.734	-844.102	512.294	279.294	-897.876	90.83	310.451	-789.391	36.2011
963	0	-69.1172	-971.199	899.701	-15.4602	-1001.46	1128.88	-29.0816	-978.041	498.067	-14.615	-1103.89	120.02	-77.0672	-1015.11	25.5328	391.658	-893.602	850.34	378.818	-851.393	1058.53	304.812	-843.783	512.357	279.173	-897.784	90.7417	310.399	-789.362	36.1931
964	0	-68.0872	-969.029	900.778	-13.8798	-999.572	1129.62	-29.3343	-975.963	499.166	-14.8057	-1099.22	120.244	-79.2597	-1011.68	25.6271	392.492	-891.021	850.656	379.817	-848.56	1059.12	303.087	-843.335	512.574	279.045	-897.64	90.6482	310.397	-789.349	36.2578
965	0	-66.964	-966.778	901.727	-12.7452	-997.132	1130.37	-29.3407	-973.563	500.092	-15.2004	-1093.62	120.11	-81.4902	-1007.09	25.8159	393.442	-888.566	851.026	380.887	-845.715	1059.58	304.177	-842.902	512.287	278.89	-897.557	90.5611	310.382	-789.35	36.2932
966	0	-65.8873	-964.613	902.664	-11.5022	-995.12	1131.1	-29.3506	-971.193	501.018	-15.9993	-1087.41	119.874	-84.1661	-1001.46	25.7965	394.536	-886.01	851.352	381.845	-842.986	1060.1	304.802	-842.484	512.201	278.736	-897.488	90.4789	310.449	-789.364	36.383
967	0	-64.8506	-962.639	903.484	-10.1658	-993.051	1131.68	-29.2931	-968.564	501.809	-17.061	-1080.55	119.53	-87.9747	-996.303	26.254	396.013	-883.314	851.763	382.886	-840.33	1060.5	304.978	-842.056	511.949	278.645	-897.334	90.3433	310.395	-789.346	36.4491
968	0	-63.7257	-960.468	904.209	-8.75858	-991.073	1132.08	-29.2888	-965.666	502.472	-18.574	-1073.03	119.116	-90.9375	-988.342	26.4239	397.612	-880.596	851.995	384.136	-837.583	1060.88	305.353	-841.495	511.772	278.626	-897.055	90.2359	310.37	-789.363	36.5796
969	0	-62.7504	-958.633	904.86	-7.50104	-989.431	1132.41	-29.3804	-962.669	503.207	-20.3958	-1064.58	118.514	-95.5864	-982.207	26.671	399.181	-877.929	852.141	384.895	-835.09	1061.4	305.698	-840.788	511.678	278.127	-897.228	90.1348	310.396	-789.356	36.6452
970	0	-61.6922	-956.658	905.414	-6.16043	-987.648	1132.65	-29.448	-959.184	503.881	-22.7532	-1055.53	117.918	-98.6612	-972.335	26.372	399.394	-875.315	852.289	385.998	-832.487	1061.6	305.79	-840.041	511.451	278.026	-897.076	90.0846	310.335	-789.384	36.732
971	0	-60.6584	-954.898	905.979	-4.84439	-986.081	1132.89	-29.8381	-955.426	504.54	-25.1539	-1045.99	117.784	-101.417	-960.792	26.1147	400.04	-872.74	852.345	386.934	-829.971	1061.99	306.279	-839.103	511.384	277.964	-896.944	89.9883	310.345	-789.397	36.8191
972	0	-59.7106	-953.251	906.43	-3.61428	-984.627	1133.02	-30.3452	-951.389	505.268	-28.1298	-1035.85	117.411	-104.054	-948.571	25.909	400.319	-870.103	852.349	387.947	-827.409	1062.28	306.52	-838.047	511.221	277.886	-896.82	89.9226	310.371	-789.409	36.8784
973	0	-58.6782	-951.518	906.862	-2.29954	-983.087	1133.13	-31.0876	-947.226	506.141	-31.5332	-1025.2	116.951	-107.216	-936.842	27.0995	398.917	-867.858	852.358	388.948	-824.998	1062.41	306.997	-836.709	511.114	277.83	-896.726	89.8529	310.311	-789.397	36.9094
974	0	-57.7183	-949.818	907.281	-1.05725	-981.579	1133.22	-31.7402	-942.033	506.777	-35.0223	-1014.05	116.743	-108.182	-920.098	27.0833	399.59	-865.263	852.488	389.789	-822.562	1062.76	307.195	-836.29	510.969	277.795	-896.629	89.7725	310.367	-789.445	36.9549
975	0	-56.7826	-948.245	907.692	0.160676	-980.199	1133.31	-32.561	-936.513	507.67	-38.769	-1002.47	116.677	-110.496	-906.289	27.82	400.218	-862.467	852.564	390.989	-819.988	1062.93	307.742	-835.205	510.878	277.773	-896.581	89.7238	310.441	-789.45	37.009
976	0	-55.8021	-946.391	908.075	1.42357	-978.539	1133.37	-33.3903	-929.685	508.282	-42.6481	-990.769	116.779	-112.678	-892.736	28.8923	400.824	-859.687	852.654	391.846	-817.61	1063.05	308.021	-833.907	510.622	277.748	-896.46	89.6541	310.645	-789.421	37.0794
977	0	-54.7803	-944.281	908.438	2.72766	-976.621	1133.41	-34.7122	-922.835	509.418	-46.4516	-978.71	117.026	-114.446	-878.621	29.7348	401.423	-856.903	852.701	392.602	-815.216	1063.23	308.466	-832.716	510.507	277.73	-896.381	89.5959	309.252	-789.713	36.5469
978	0	-54.016	-942.495	908.867	3.77426	-975.028	1133.52	-36.27	-915.273	510.601	-50.1402	-966.846	117.605	-116.12	-864.578	30.85	401.99	-854.032	852.749	393.295	-812.72	1063.55	308.728	-831.471	510.24	277.704	-896.307	89.5725	310.339	-789.435	37.0469
979	0	-53.4205	-940.7	909.442	4.6521	-973.425	1133.77	-37.9683	-907.368	511.888	-53.6351	-954.671	118.2	-117.832	-850.83	32.1316	402.598	-851.201	852.709	394.013	-810.262	1063.59	309.106	-830.127	510.052	277.688	-896.221	89.5624	310.145	-789.486	37.0546
980	0	-52.8278	-938.513	909.862	5.52716	-971.432	1133.87	-39.5749	-899.209	513.256	-56.9293	-942.615	118.991	-119.589	-837.626	33.7736	403.097	-848.432	852.619	394.725	-807.713	1063.76	309.274	-828.813	509.803	277.685	-896.153	89.5648	310.326	-789.488	37.1101
981	0	-52.3808	-936.376	910.425	6.25651	-969.487	1134.11	-40.8121	-889.881	514.309	-60.184	-930.735	120.04	-121.426	-824.448	35.3874	403.603	-845.61	852.482	395.282	-805.256	1064	309.629	-827.283	509.51	277.618	-896.064	89.5667	310.232	-789.462	37.105
982	0	-51.9625	-933.864	910.89	6.9571	-967.168	1134.26	-42.8362	-882.286	516.02	-63.1207	-918.65	121.006	-123.14	-811.523	37.0023	404.067	-842.888	852.243	395.672	-802.889	1064.09	309.794	-825.77	509.22	277.571	-895.99	89.5814	310.29	-789.434	37.1292
983	0	-51.7148	-931.349	911.343	7.48712	-964.846	1134.39	-44.4933	-873.742	517.48	-66.061	-906.736	122.056	-124.46	-797.611	38.3281	404.517	-840.263	851.994	396.191	-800.468	1064.17	310.045	-824.207	508.86	277.504	-895.887	89.5784	310.301	-789.42	37.1321
984	0	-51.2405	-927.897	911.668	8.56133	-963.674	1134.29	-45.9208	-864.874	518.939	-68.9232	-894.793	123.193	-124.151	-780.265	38.7658	404.916	-837.755	851.747	396.887	-797.989	1064.14	310.162	-822.494	508.58	277.436	-895.777	89.5807	310.306	-789.412	37.1118
985	0	-51.0032	-924.722	912.046	9.62264	-962.086	1134.1	-47.6813	-856.908	520.575	-71.6348	-882.894	124.394	-126.132	-767.659	40.8668	405.268	-835.161	851.385	397.207	-795.744	1064.25	310.39	-820.746	508.196	277.373	-895.613	89.5824	310.227	-789.355	37.0292
986	0	-50.7372	-921.129	912.478	10.3674	-960.695	1133.91	-49.2438	-848.988	522.107	-74.4585	-871.149	125.631	-128.054	-755.248	43.0425	405.628	-832.639	851.185	397.631	-793.423	1064.42	310.54	-818.944	507.915	277.313	-895.491	89.6116	310.333	-789.33	37.0588
987	0	-50.4934	-917.472	912.775	11.224	-958.709	1133.64	-50.5578	-840.903	523.496	-77.1052	-859.192	126.756	-129.753	-742.062	44.8864	405.938	-830.32	850.989	398.036	-791.172	1064.53	310.69	-817.043	507.465	277.225	-895.358	89.6529	310.298	-789.306	37.0367
988	0	-50.1372	-913.194	913.077	11.8685	-956.946	1133.28	-51.6826	-832.987	524.906	-79.8503	-847.368	127.949	-131.73	-729.869	47.1387	406.262	-827.949	850.773	398.475	-789.007	1064.64	310.858	-815.056	507.144	277.147	-895.23	89.6701	310.297	-789.261	36.996
989	0	-52.8931	-915.664	915.252	12.3604	-954.934	1132.87	-52.8426	-825.394	526.231	-82.5269	-835.788	129.215	-133.7	-717.512	49.4289	406.586	-825.611	850.547	398.836	-786.894	1064.78	310.865	-813.143	506.674	277.079	-895.082	89.7051	310.292	-789.283	36.983
990	0	-53.1822	-912.615	915.703	12.8023	-952.744	1132.31	-53.7973	-817.975	527.517	-85.0508	-824.087	130.331	-135.622	-705.351	51.6652	407	-823.257	850.37	399.114	-784.833	1064.98	310.968	-811.014	506.273	276.977	-894.974	89.7504	310.288	-789.217	36.9528
991	0	-52.946	-907.882	915.914	13.1434	-950.547	1131.9	-54.6685	-810.785	528.659	-87.457	-812.729	131.551	-137.561	-693.272	54.108	407.138	-820.869	850.182	399.406	-782.825	1065.16	310.917	-808.906	505.981	276.903	-894.793	89.808	310.341	-789.217	36.9449
992	0	-52.9161	-903.294	916.161	13.1508	-948.365	1131.4	-55.5218	-803.765	529.802	-89.7234	-801.421	132.622	-139.332	-681.168	56.2878	407.263	-818.484	850.107	399.644	-780.872	1065.44	310.859	-806.71	505.418	276.819	-894.641	89.8842	310.249	-789.146	36.8932
993	0	-52.8222	-898.715	916.469	13.2836	-945.745	1131.03	-56.22	-796.773	530.848	-91.8575	-790.464	133.777	-141.038	-669.331	58.4322	407.23	-816.098	849.988	399.84	-779.03	1065.71	310.853	-804.444	505.016	276.755	-894.484	89.9521	310.351	-789.154	36.8959
994	0	-52.5351	-893.648	916.797	13.3437	-943.24	1130.35	-56.8202	-789.886	531.753	-93.7826	-779.729	134.821	-142.735	-658.032	60.6341	407.084	-813.774	849.82	400.094	-777.169	1066	310.707	-802.318	504.475	276.659	-894.33	89.9911	310.231	-789.082	36.8238
995	0	-52.383	-888.962	916.905	13.55	-940.1	1129.77	-57.4259	-783.088	532.66	-95.5351	-769.25	135.839	-144.204	-646.776	62.6079	406.589	-812.235	849.842	400.314	-775.377	1066.27	310.691	-800.101	504.094	276.568	-894.14	90.0679	310.331	-789.092	36.8383
996	0	-52.3943	-884.592	917.009	13.1371	-938.41	1129.39	-57.944	-776.407	533.483	-97.1298	-759.215	136.857	-145.644	-636.082	64.5362	411.212	-807.217	849.993	400.577	-773.536	1066.63	310.617	-797.828	503.67	276.479	-893.96	90.1082	310.32	-789.065	36.8352
997	0	-52.2178	-879.797	916.898	12.979	-935.407	1128.6	-58.4781	-769.948	534.198	-98.5248	-749.261	137.72	-146.88	-625.725	66.3413	410.774	-804.507	849.898	400.794	-771.608	1066.92	310.462	-795.621	503.176	276.392	-893.816	90.1903	310.37	-789.068	36.8308
998	0	-51.9825	-874.825	916.673	12.8051	-932.483	1127.9	-58.9166	-763.551	534.869	-99.7091	-739.758	138.535	-147.934	-615.648	67.9781	410.337	-801.805	849.703	401.064	-769.442	1067.15	310.35	-793.333	502.755	276.299	-893.644	90.2043	310.407	-789.077	36.8177
999	0	-52.0523	-870.418	916.545	12.5646	-929.514	1127.15	-59.2865	-757.094	535.354	-100.74	-730.571	139.26	-148.735	-606.065	69.4872	410.119	-799.079	849.575	401.159	-767.234	1067.46	309.97	-791.151	502.261	276.216	-893.442	90.2508	310.404	-789.057	36.7831
1000	0	-52.0696	-866.125	916.349	12.3006	-926.711	1126.35	-59.5933	-750.849	535.85	-101.78	-722.515	140.329	-149.297	-596.511	70.6555	409.959	-796.306	849.355	401.309	-765.006	1067.69	309.438	-789.027	501.637	276.166	-893.268	90.2905	310.49	-789.052	36.7806
1001	0	-52.1061	-861.761	916.089	12.0896	-923.709	1125.52	-59.744	-744.577	536.055	-102.461	-713.882	140.871	-149.68	-587.61	71.7525	409.838	-793.56	849.194	401.308	-762.592	1067.85	308.959	-786.952	500.758	276.067	-893.102	90.3341	310.404	-789.011	36.6932
1002	0	-52.1644	-857.483	915.758	11.8295	-921.021	1124.73	-59.9762	-738.702	536.375	-103.077	-705.39	141.279	-149.71	-578.694	72.4679	409.667	-790.657	848.927	401.342	-760.215	1067.76	308.528	-784.981	499.85	276.008	-892.891	90.4009	310.501	-789.035	36.7242
1003	0	-52.3375	-853.403	915.493	11.4899	-918.004	1123.84	-59.9464	-732.708	536.326	-103.546	-697.056	141.537	-149.32	-569.564	72.8537	409.456	-787.89	848.801	401.367	-757.992	1067.8	308.559	-782.617	499.189	275.932	-892.745	90.4518	310.49	-789.008	36.6554
1004	0	-52.3449	-848.825	914.963	11.0797	-915.227	1122.89	-60.0262	-727.223	536.399	-103.872	-689.058	141.801	-148.555	-560.642	73.0315	409.279	-785.103	848.661	401.307	-755.738	1067.77	309.21	-780.407	498.624	275.85	-892.623	90.53	310.504	-788.984	36.6028
1005	0	-52.6839	-844.989	914.488	10.6977	-912.212	1122	-59.9683	-721.802	536.337	-104.044	-681.245	141.893	-147.031	-550.681	72.614	409.197	-782.448	848.408	401.424	-753.643	1067.76	312.671	-777.108	499.074	275.786	-892.409	90.6239	310.491	-788.929	36.5319
1006	0	-52.8648	-840.698	913.835	10.1923	-909.399	1121.04	-59.8319	-716.512	536.186	-104.072	-673.73	141.959	-146.089	-542.675	72.7042	409.024	-779.786	848.211	401.303	-751.401	1067.68	312.568	-775.045	498.585	275.722	-892.211	90.7204	310.521	-788.87	36.4734
1007	0	-53.1981	-836.544	913.094	9.76052	-906.467	1120.12	-59.483	-711.013	535.729	-103.949	-666.287	141.835	-145.01	-535.085	72.5611	408.934	-777.129	847.96	401.061	-749.135	1067.56	312.297	-772.874	498.017	275.649	-892.014	90.8042	310.484	-788.789	36.3946
1008	0	-53.5141	-832.388	912.33	9.21078	-903.647	1119.12	-59.2391	-706.118	535.443	-103.687	-659.279	141.693	-143.625	-527.533	72.1987	408.837	-774.539	847.663	400.913	-747.085	1067.41	312.145	-770.65	497.488	275.566	-891.832	90.9267	310.459	-788.718	36.3065
1009	0	-53.8827	-828.342	911.586	8.65816	-900.6	1118.17	-58.7637	-701.144	534.943	-103.231	-652.384	141.383	-142.228	-520.479	71.7111	408.594	-771.959	847.389	400.731	-744.782	1067.21	312.074	-768.325	496.832	275.471	-891.611	91.0182	310.469	-788.614	36.2331
1010	0	-54.365	-824.528	910.704	8.03935	-897.599	1117.22	-58.2078	-696.072	534.272	-102.615	-645.761	140.997	-140.698	-513.76	71.022	408.43	-769.575	847.104	400.429	-742.372	1066.98	311.838	-765.974	496.129	275.384	-891.382	91.1485	310.455	-788.534	36.1612
1011	0	-54.6958	-820.414	909.729	7.27563	-894.546	1116.29	-57.7437	-691.548	533.669	-101.869	-639.301	140.533	-138.943	-507.144	70.0887	408.272	-766.999	846.752	400.105	-740.124	1066.67	311.877	-763.675	495.578	275.277	-891.191	91.3107	310.449	-788.463	36.079
1012	0	-53.9174	-813.956	907.673	6.42581	-891.277	1115.23	-57.0445	-686.907	532.858	-100.906	-633.013	139.949	-137.182	-500.951	68.9472	408.026	-764.5	846.385	399.711	-737.93	1066.36	312.038	-761.309	494.943	275.213	-891.004	91.4542	310.399	-788.391	36.0157
1013	0	-54.4813	-810.233	906.665	5.65526	-888.193	1114.3	-56.327	-682.672	531.967	-99.8414	-627.172	139.331	-135.266	-494.991	67.5846	407.678	-762.109	845.975	399.371	-735.836	1066.03	312.219	-758.904	494.429	275.132	-890.748	91.5875	310.417	-788.335	35.9465
1014	0	-55.0341	-806.802	905.685	4.77446	-884.941	1113.31	-55.4983	-678.459	530.943	-98.6168	-621.536	138.624	-133.27	-489.385	66.1695	407.415	-759.616	845.581	398.999	-733.697	1065.69	312.021	-756.594	493.537	275.06	-890.552	91.7305	310.402	-788.286	35.8982
1015	0	-55.5095	-803.322	904.629	3.88834	-881.782	1112.36	-54.5676	-674.505	529.849	-97.2084	-616.094	137.782	-131.228	-484.269	64.7386	407.059	-757.219	845.161	398.513	-731.373	1065.29	311.529	-754.17	493.267	274.973	-890.338	91.8882	310.399	-788.165	35.7998
1016	0	-56.0455	-799.956	903.674	2.91467	-878.289	1111.37	-53.6762	-670.615	528.627	-95.6725	-611.054	136.829	-129.049	-479.26	63.1404	406.659	-754.873	844.742	398.062	-729.169	1064.9	309.817	-751.495	493.933	274.9	-890.123	92.0691	310.376	-788.053	35.7031
1017	0	-56.5189	-796.227	902.54	1.98423	-874.9	1110.42	-52.6958	-667.003	527.471	-93.9259	-606.28	135.678	-126.811	-474.687	61.4936	406.261	-752.412	844.301	397.622	-727.111	1064.54	309.715	-749.193	493.29	274.78	-889.924	92.2653	310.271	-787.896	35.5175
1018	0	-57.0757	-792.738	901.429	0.952978	-871.462	1109.49	-51.5315	-663.207	526.044	-92.1236	-601.755	134.488	-124.32	-470.36	59.645	405.858	-750.064	843.893	397.065	-724.833	1064.1	309.936	-746.967	492.755	274.708	-889.651	92.4493	310.272	-787.849	35.4852
1019	0	-57.6486	-789.255	900.287	-0.124512	-868.02	1108.5	-50.5216	-659.978	524.709	-90.2477	-597.512	133.136	-121.693	-466.288	57.6004	405.422	-747.806	843.493	396.57	-722.667	1063.68	309.725	-744.663	492.346	274.605	-889.481	92.665	310.262	-787.793	35.4439
1020	0	-58.1955	-785.535	899.087	-1.21067	-864.661	1107.54	-49.3584	-656.621	523.243	-88.3678	-593.77	131.811	-118.914	-462.525	55.4619	404.891	-745.551	843.111	396.081	-720.584	1063.22	309.736	-742.566	491.291	274.506	-889.326	92.8034	310.236	-787.699	35.3457
1021	0	-58.8482	-782.089	897.964	-2.34072	-861.194	1106.54	-48.1794	-653.388	521.66	-86.3617	-590.105	130.281	-115.906	-459.131	53.1727	404.365	-743.335	842.735	395.538	-718.501	1062.8	309.883	-740.255	491.17	274.44	-889.18	92.9428	310.241	-787.633	35.3211
1022	0	-59.3707	-778.379	896.871	-3.52469	-857.682	1105.55	-47.0702	-650.628	520.127	-84.2449	-586.753	128.704	-112.691	-455.883	50.6084	403.845	-741.099	842.338	394.756	-715.968	1062.32	309.485	-738.399	490.071	274.344	-889.022	93.1112	310.071	-787.653	35.1588
1023	0	-60.0453	-774.817	895.735	-4.73503	-854.336	1104.57	-45.8289	-647.815	518.37	-82.1483	-583.477	126.962	-109.339	-452.812	47.84	403.329	-738.878	841.994	394.051	-713.639	1061.94	309.151	-736.446	489.461	274.284	-888.907	93.2822	310.218	-787.607	35.2764
1024	0	-60.7595	-771.304	894.575	-6.01835	-850.8	1103.57	-44.5984	-645.084	516.576	-80.0123	-580.655	125.234	-105.905	-450.309	45.0514	402.714	-736.701	841.591	393.311	-711.406	1061.47	308.758	-734.383	488.968	274.185	-888.731	93.4311	309.638	-787.726	34.8963
1025	0	-61.3984	-767.51	893.321	-7.35391	-847.226	1102.52	-43.3845	-642.443	514.768	-77.8524	-578.113	123.418	-102.462	-448.09	42.134	402.072	-734.557	841.231	392.721	-709.205	1061.04	308.345	-732.37	488.391	274.067	-888.595	93.5674	311.877	-787.316	35.7107
1026	0	-62.0938	-763.962	892.075	-8.7153	-843.59	1101.55	-42.6105	-639.556	512.718	-75.6474	-575.573	121.456	-98.9672	-446.104	39.047	401.442	-732.334	840.862	391.873	-706.658	1060.54	307.874	-730.438	487.897	273.987	-888.426	93.6996	310.324	-787.555	35.166
1027	0	-62.9946	-760.573	890.9	-10.1035	-839.997	1100.56	-41.271	-637.444	510.78	-73.4786	-573.413	119.459	-95.509	-444.572	35.8516	400.783	-730.105	840.522	390.97	-704.251	1060.06	307.098	-728.429	487.447	273.874	-888.311	93.8336	310.423	-787.48	35.197
1028	0	-63.6339	-756.774	889.521	-11.5417	-836.391	1099.6	-38.4218	-637.53	508.983	-71.2336	-571.648	117.452	-92.134	-443.279	32.6891	400.021	-727.922	840.175	389.963	-701.652	1059.65	306.764	-726.469	487.022	273.792	-888.257	93.9742	310.362	-787.477	35.1495
1029	0	-64.3614	-753.029	888.184	-13.0507	-832.606	1098.61	-37.7153	-634.816	506.763	-68.9997	-570.27	115.329	-88.7565	-442.356	29.4313	399.333	-725.554	839.834	389.114	-699.177	1059.24	306.113	-724.524	486.594	273.662	-888.115	94.1475	310.308	-787.48	35.0994
1030	0	-65.3749	-749.864	886.921	-14.642	-828.814	1097.65	-36.3682	-632.781	504.537	-66.7795	-569.079	113.127	-85.5097	-441.785	26.217	398.479	-723.205	839.519	387.941	-696.331	1058.8	307.838	-722.722	485.03	273.563	-888.022	94.3013	310.328	-787.459	35.0811
1031	0	-65.995	-745.705	885.413	-16.2319	-824.926	1096.67	-35.0114	-631.289	502.228	-64.5018	-568.382	110.821	-82.5503	-441.608	23.3025	397.574	-720.848	839.213	386.822	-693.699	1058.35	307.601	-720.761	484.599	273.435	-887.917	94.4368	310.357	-787.436	35.0601
1032	0	-66.8999	-741.984	883.927	-17.9429	-820.95	1095.69	-33.6843	-630.164	499.945	-61.786	-568.732	108.921	-80.9113	-441.6	23.7867	396.684	-718.37	838.893	385.748	-691.053	1057.94	307.371	-718.861	484.118	273.34	-887.826	94.5769	310.319	-787.431	35.0343
1033	0	-67.633	-737.933	882.536	-19.6921	-816.972	1094.77	-32.3439	-628.897	497.566	-58.8279	-569.514	107.818	-79.7752	-441.505	24.2949	395.777	-715.791	838.594	384.296	-687.931	1057.49	306.749	-716.813	483.815	273.238	-887.705	94.7125	310.393	-787.399	34.9494
1034	0	-68.438	-733.962	881.077	-21.5328	-812.889	1093.81	-30.9546	-627.965	495.226	-56.6976	-569.984	105.668	-78.625	-441.61	24.7496	394.701	-713.3	838.344	383.134	-685.061	1057.09	306.108	-714.861	483.398	273.158	-887.662	94.9072	310.445	-787.426	34.8747
1035	0	-69.3628	-730.082	879.636	-23.3089	-808.743	1092.96	-29.6328	-627.133	492.904	-54.7201	-570.584	103.919	-77.3328	-441.471	25.2285	393.654	-710.641	838.078	381.722	-682.23	1056.74	305.321	-712.749	483.038	273.119	-887.584	95.1346	310.514	-787.375	34.807
1036	0	-70.4021	-726.207	878.284	-25.2317	-804.555	1092.06	-28.4909	-626.781	490.678	-53.06	-571.232	102.399	-76.0185	-441.024	25.7375	392.694	-707.994	837.81	380.45	-679.276	1056.34	304.632	-710.604	482.693	273.078	-887.483	95.3583	310.541	-787.389	34.7152
1037	0	-71.424	-722.578	877.034	-27.1874	-800.404	1091.29	-27.5534	-626.523	488.6	-51.5281	-572.109	101.218	-74.8127	-440.737	26.3205	391.439	-705.263	837.527	379.014	-676.303	1056.02	303.76	-708.484	482.341	273.048	-887.388	95.6244	310.575	-787.361	34.6233
1038	0	-72.415	-718.595	875.785	-29.125	-796.185	1090.61	-26.7844	-626.288	486.747	-49.9279	-572.74	100.034	-74.1039	-440.688	26.867	390.248	-702.448	837.302	377.585	-673.356	1055.64	303.081	-706.382	481.99	272.996	-887.343	95.9345	310.623	-787.33	34.5728
1039	0	-73.565	-714.91	874.719	-31.0164	-791.978	1090	-26.0914	-625.646	485.122	-46.5304	-569.205	97.4042	-73.633	-440.608	27.2151	389.119	-699.656	837.063	376.038	-670.102	1055.33	302.409	-704.173	481.712	272.982	-887.158	96.2124	310.711	-787.336	34.5091
1040	0	-74.8489	-711.387	873.717	-33.063	-787.819	1089.52	-25.5473	-624.412	483.843	-44.8423	-568.83	97.6103	-73.0589	-440.416	27.5439	387.809	-696.852	836.785	374.452	-666.943	1055.04	301.626	-701.985	481.339	272.75	-887.279	96.5407	310.738	-787.294	34.4812
1041	0	-76.2051	-707.907	872.998	-34.9711	-783.812	1089.26	-24.9982	-622.638	482.998	-43.2914	-568.827	97.8849	-72.3977	-440.243	27.8899	386.513	-694.034	836.65	373.083	-664.169	1054.8	300.645	-699.898	481.011	274.071	-885.827	96.6985	310.759	-787.291	34.4329
1042	0	-77.5116	-704.355	872.462	-36.9035	-779.862	1089.13	-24.2586	-620.399	482.475	-41.4329	-568.484	97.6952	-71.8767	-440.16	28.2811	385.157	-691.218	836.514	371.402	-661.035	1054.53	299.614	-697.836	480.721	273.202	-886.345	97.4653	310.817	-787.244	34.399
1043	0	-78.9215	-700.976	872.116	-38.7962	-775.898	1089.17	-23.8014	-617.644	482.248	-39.8771	-568.093	97.6165	-71.4279	-440.114	28.5522	383.66	-688.267	836.249	369.694	-658.202	1054.46	298.436	-695.773	480.509	273.098	-886.237	97.9787	310.845	-787.189	34.3626
1044	0	-80.355	-698.024	872.008	-40.6183	-772.241	1089.44	-23.688	-614.386	482.242	-38.8619	-567.651	97.4587	-71.197	-440.066	28.6919	382.251	-685.334	836.027	367.985	-655.235	1054.39	297.041	-693.555	480.307	273.096	-886.019	98.5104	310.87	-787.149	34.3445
1045	0	-81.8404	-695.229	872.06	-42.326	-768.54	1089.78	-23.9441	-610.806	482.327	-38.1248	-566.927	97.0905	-71.0328	-439.98	28.7413	380.546	-682.505	835.881	366.04	-651.609	1054.28	295.756	-691.52	480.127	273.002	-885.839	99.073	310.968	-787.136	34.378
1046	0	-83.3137	-692.446	872.207	-43.9126	-764.798	1090.2	-24.7197	-607.604	482.634	-37.9527	-566.755	97.0673	-71.001	-439.919	28.7449	379.044	-679.617	835.768	364.219	-649.135	1054.34	300.189	-690.392	479.474	273.001	-885.564	99.6682	310.973	-787.054	34.3342
1047	0	-84.8088	-689.802	872.528	-45.3905	-761.437	1090.69	-25.9732	-604.463	482.979	-38.0527	-566.52	96.9906	-70.9968	-439.895	28.729	377.428	-676.749	835.651	362.649	-647.459	1054.52	299.229	-688.623	479.759	273.01	-885.237	100.29	311.019	-787.036	34.3622
1048	0	-86.4655	-687.46	873.001	-47.3296	-758.848	1091.38	-27.3927	-601.587	483.49	-38.2347	-566.191	96.949	-71.0791	-439.884	28.6466	375.721	-673.908	835.671	360.89	-645.095	1054.65	298.025	-686.885	479.962	273.029	-884.864	100.94	311.047	-786.995	34.3306
1049	0	-88.0014	-684.7	873.45	-49.1479	-755.842	1092.05	-28.8183	-599.397	484.324	-38.498	-565.923	96.9026	-71.1561	-439.878	28.5846	374.052	-671.167	835.727	358.53	-639.839	1054.52	296.688	-685.365	480.275	273.118	-884.551	101.724	311.142	-786.919	34.3257
1050	0	-89.8219	-682.176	874.103	-51.2507	-753.072	1092.92	-30.4941	-596.316	484.819	-38.7654	-565.698	96.8485	-71.2442	-439.807	28.5504	372.43	-668.313	836.002	356.367	-634.9	1054.55	295.569	-683.753	480.765	273.162	-884.089	102.447	311.257	-786.872	34.3163
1051	0	-91.6617	-679.554	874.789	-53.3729	-750.204	1093.83	-33.852	-591.853	484.629	-38.984	-565.178	96.6999	-71.3285	-439.786	28.4665	370.732	-665.546	836.355	354.366	-630.708	1054.75	294.57	-682.25	481.252	273.35	-883.678	103.316	311.356	-786.789	34.3034
1052	0	-93.4943	-676.675	875.43	-55.4878	-747.079	1094.69	-35.4349	-589.721	485.293	-39.1931	-565.138	96.7576	-71.4179	-439.809	28.479	369.029	-662.76	836.888	352.406	-626.712	1054.89	293.549	-680.669	481.81	273.502	-883.221	104.131	311.523	-786.737	34.2755
1053	0	-95.4682	-674.03	876.08	-57.7441	-744.188	1095.56	-36.4724	-587.509	485.876	-39.2298	-564.962	96.7377	-71.4188	-439.815	28.485	367.471	-659.855	837.511	350.57	-623.637	1055.36	292.781	-679.156	482.499	273.769	-882.667	105.063	311.655	-786.619	34.3015
1054	0	-97.4288	-671.339	876.644	-59.9871	-741.251	1096.35	-37.4932	-584.998	486.13	-39.1168	-564.658	96.6656	-71.3798	-439.726	28.4487	365.862	-657.017	838.23	348.883	-620.581	1055.74	292.073	-677.411	483.054	273.993	-882.203	106.006	311.876	-786.575	34.2631
1055	0	-99.3159	-668.262	877.078	-62.1566	-737.929	1097	-38.344	-582.25	486.28	-38.8026	-564.182	96.5874	-71.3644	-439.831	28.5488	364.173	-654.027	838.909	347.009	-616.896	1056.09	291.61	-675.771	483.725	274.239	-881.739	107.046	311.964	-786.485	34.225
1056	0	-101.14	-664.858	877.343	-64.2626	-734.278	1097.49	-39.0098	-579.382	486.265	-38.3551	-563.643	96.5144	-71.3067	-439.821	28.6024	362.588	-650.925	839.526	344.897	-612.69	1056.39	290.929	-673.764	484.256	274.458	-881.119	108.126	312.115	-786.393	34.1919
1057	0	-103.029	-661.512	877.511	-66.4347	-730.686	1097.88	-39.6704	-576.572	486.223	-37.968	-563.481	96.4822	-71.2136	-439.709	28.6362	360.957	-647.797	840.043	342.766	-608.22	1056.64	290.408	-671.783	484.708	274.704	-880.462	109.185	312.31	-786.282	34.1806
1058	0	-104.888	-658.107	877.583	-68.5757	-727.035	1098.17	-40.0572	-573.503	486.055	-37.3733	-562.772	96.2299	-71.1157	-439.725	28.6929	359.315	-644.577	840.44	340.798	-604.385	1056.94	289.976	-669.713	485.125	274.903	-879.787	110.285	312.463	-786.171	34.2091
1059	0	-106.698	-654.539	877.577	-70.668	-723.222	1098.38	-40.5611	-570.662	485.834	-36.8725	-562.311	96.0299	-71.0185	-439.692	28.7711	357.743	-641.271	840.831	338.906	-600.591	1057.14	289.364	-667.415	485.565	275.219	-878.991	111.418	312.628	-786.026	34.2163
1060	0	-108.353	-650.633	877.473	-72.6054	-719.07	1098.5	-41.1355	-567.869	485.638	-36.3195	-561.716	95.7287	-70.8918	-439.558	28.8047	356.049	-637.912	841.175	336.857	-596.652	1057.35	288.717	-665.014	485.907	275.394	-878.277	112.643	312.809	-785.888	34.2781
1061	0	-110.208	-647.142	877.412	-74.7428	-715.333	1098.66	-41.7034	-564.91	485.285	-35.7987	-561.032	95.436	-70.844	-439.584	28.896	354.567	-634.394	841.429	334.818	-592.643	1057.53	288.186	-662.539	486.227	275.529	-877.453	113.926	312.894	-785.73	34.3573
1062	0	-111.919	-643.557	877.259	-76.7365	-711.502	1098.73	-42.1485	-561.812	485.017	-35.3794	-560.596	95.264	-70.7765	-439.528	28.9329	352.964	-630.86	841.65	332.725	-588.403	1057.58	287.568	-659.796	486.503	275.733	-876.54	115.25	313	-785.516	34.4271
1063	0	-113.438	-639.537	877.032	-78.5371	-707.236	1098.72	-42.7243	-558.784	484.861	-34.8954	-559.941	95.0218	-70.7383	-439.502	28.9825	351.51	-627.353	841.926	330.374	-582.528	1057.85	286.913	-656.772	486.7	275.887	-875.512	116.729	313.118	-785.289	34.5074
1064	0	-114.846	-635.391	876.719	-80.2279	-702.843	1098.63	-43.2629	-555.672	484.736	-34.6103	-559.634	94.9137	-70.7028	-439.468	28.9974	349.879	-623.882	842.11	328.501	-579.051	1057.99	286.48	-653.583	486.933	276.024	-874.379	118.251	313.263	-785.047	34.5697
1065	0	-116.1	-630.801	876.357	-81.7643	-698.008	1098.49	-43.8577	-552.468	484.526	-34.3384	-559.449	94.8567	-70.6674	-439.437	29.0448	348.544	-620.31	842.282	326.564	-575.623	1058.18	285.815	-649.799	487.111	276.293	-872.958	120.011	313.432	-784.753	34.6737
1066	0	-117.413	-626.533	876.203	-83.3596	-693.494	1098.56	-44.5202	-549.507	484.443	-34.119	-558.928	94.6376	-70.6358	-439.387	29.0664	346.868	-616.744	842.456	324.607	-571.988	1058.31	285.343	-645.607	487.311	276.243	-871.159	121.733	313.552	-784.497	34.85
1067	0	-118.66	-622.304	876.108	-84.8889	-689.019	1098.68	-45.2482	-546.283	484.339	-33.9499	-558.552	94.5513	-70.5955	-439.397	29.0859	345.605	-613.138	842.598	322.677	-568.487	1058.49	284.934	-640.941	487.5	276.492	-869.338	123.967	313.591	-784.103	34.952
1068	0	-119.902	-617.921	876.032	-86.4136	-684.39	1098.83	-45.8584	-543.16	484.448	-33.799	-558.302	94.4714	-70.6075	-439.336	29.1068	344.158	-609.628	842.82	320.696	-565.156	1058.71	284.603	-635.592	487.634	276.708	-867.225	126.561	313.733	-783.741	35.2125
1069	0	-121.026	-613.445	876.027	-87.8195	-679.668	1099.04	-46.1369	-540.122	484.529	-33.6776	-558.065	94.4024	-70.5765	-439.328	29.1063	342.682	-606.237	843.048	318.725	-561.99	1058.89	284.548	-629.443	487.727	276.975	-864.864	129.526	314.071	-783.417	35.6256
1070	0	-122.309	-609.285	876.092	-89.3854	-675.262	1099.33	-45.3168	-539.482	484.789	-33.5642	-557.896	94.3248	-70.5385	-439.366	29.1306	341.404	-602.722	843.235	316.727	-558.936	1059.24	284.531	-622.43	487.892	277.266	-861.881	133.043	314.356	-782.891	36.2063
1071	0	-123.557	-605.172	876.112	-90.9152	-670.903	1099.57	-45.9191	-537.581	484.739	-33.4167	-557.793	94.2615	-70.5156	-439.303	29.1553	339.925	-599.423	843.574	314.675	-556.072	1059.5	284.743	-614.616	488.178	277.522	-858.316	137.006	314.56	-782.243	36.8467
1072	0	-124.734	-601.079	876.109	-92.3747	-666.564	1099.79	-46.5293	-535.958	484.505	-33.2526	-557.667	94.1784	-70.4734	-439.249	29.187	338.75	-596.086	843.829	312.712	-553.268	1059.72	285.038	-605.607	488.548	277.673	-854.017	141.402	314.63	-781.46	37.6715
1073	0	-126.032	-597.326	876.119	-93.9548	-662.565	1100.02	-47.1367	-534.054	484.12	-33.0934	-557.608	94.0791	-70.4746	-439.312	29.2135	337.675	-592.962	844.167	310.846	-550.781	1060	285.745	-595.8	489.178	277.914	-848.949	146.298	314.74	-780.283	38.7848
1074	0	-127.33	-593.817	876.077	-95.5361	-658.81	1100.2	-47.4386	-532.831	483.924	-32.9719	-557.471	93.9103	-70.4319	-439.26	29.2166	336.43	-589.932	844.577	309.053	-548.441	1060.15	286.538	-585.15	490.016	278.284	-843.015	151.771	314.8	-779.161	40.5435
1075	0	-128.609	-590.539	875.941	-97.0967	-655.286	1100.28	-47.6275	-533.188	484.027	-32.8599	-557.413	93.7354	-70.4016	-439.239	29.2092	335.483	-587.158	844.998	307.373	-546.25	1060.29	287.472	-574.083	491.11	278.516	-836.213	157.682	314.535	-777.381	43.0212
1076	0	-129.849	-587.47	875.765	-98.6197	-651.971	1100.32	-48.1546	-532.859	483.638	-32.803	-557.398	93.56	-70.4033	-439.248	29.2365	334.645	-584.486	845.383	305.846	-544.264	1060.21	288.611	-562.42	492.647	277.962	-828.253	164.011	314.309	-775.217	46.3668
1077	0	-131.089	-584.643	875.542	-100.141	-648.899	1100.32	-48.7163	-532.918	483.197	-32.7632	-557.364	93.3265	-70.3929	-439.2	29.239	333.905	-582.014	845.795	304.415	-542.453	1060.18	289.796	-550.279	494.538	278.105	-820.031	170.946	314.084	-772.563	50.2088
1078	0	-132.27	-582.011	875.362	-101.605	-646.021	1100.36	-49.2777	-533.621	482.773	-32.757	-557.476	93.1477	-70.4197	-439.218	29.204	333.427	-579.762	846.129	303.089	-540.896	1060.04	290.958	-538.097	496.77	277.888	-810.213	177.644	313.752	-769.591	54.5432
1079	0	-133.377	-579.637	875.248	-102.994	-643.4	1100.47	-49.7918	-534.938	482.438	-32.8351	-557.509	92.8339	-70.3984	-439.133	29.1754	333.138	-577.661	846.598	302.013	-539.318	1059.68	292.137	-526.058	499.355	277.76	-800.657	184.542	313.074	-765.907	59.8038
1080	0	-134.424	-577.46	875.191	-104.324	-640.977	1100.63	-50.7831	-537.514	482.211	-33.005	-557.789	92.6084	-70.4708	-439.236	29.1884	332.929	-575.841	847.059	300.907	-537.872	1059.28	293.338	-514.335	502.201	277.178	-791.011	191.841	312.454	-761.071	66.2267
1081	0	-135.291	-575.474	875.171	-105.473	-638.745	1100.83	-52.0755	-540.172	481.536	-33.3093	-558.098	92.3532	-70.5439	-439.223	29.1587	332.639	-574.077	847.588	300.148	-536.417	1058.79	295.733	-503.236	504.96	275.977	-781.7	198.756	311.441	-754.831	72.9035
1082	0	-136.164	-573.868	875.177	-106.491	-635.242	1101.35	-51.713	-544.376	482.006	-33.6004	-558.209	92.0603	-70.5725	-439.234	29.1255	332.364	-572.469	848.222	299.462	-535.018	1058.22	296.854	-492.77	508.348	274.797	-772.01	205.043	310.575	-747.698	79.0507
1083	0	-136.914	-572.375	875.215	-107.357	-631.993	1101.93	-53.5675	-548.458	481.093	-33.9051	-558.352	91.7509	-70.6539	-439.252	29.0574	332.319	-570.856	848.877	298.735	-533.588	1057.77	297.992	-482.718	511.877	273.835	-763.662	211.029	310.065	-738.403	83.7214
1084	0	-137.642	-570.999	875.18	-108.12	-628.666	1102.53	-54.22	-553.737	480.687	-34.3216	-558.582	91.4013	-70.7478	-439.358	29.0564	332.265	-569.243	849.571	298.15	-532.005	1057.21	298.701	-473.185	515.469	272.121	-754.24	215.258	309.648	-726.893	89.2403
1085	0	-138.282	-569.928	875.068	-108.584	-625.258	1102.99	-54.5218	-557.959	479.827	-34.8187	-558.888	91.1489	-70.8271	-439.369	29.0069	332.298	-567.594	850.452	297.615	-530.256	1056.6	299.411	-464.51	519.018	271.26	-744.155	218.195	309.83	-714.8	93.2498
1086	0	-138.894	-568.946	874.74	-109.07	-622.128	1103.5	-54.5077	-562.679	478.96	-35.2385	-559.156	90.9369	-70.9058	-439.424	28.9744	332.31	-565.976	851.48	297.099	-528.352	1056.11	300.196	-456.362	522.636	270.436	-732.63	218.87	309.369	-701.367	94.8493
1087	0	-139.504	-568.195	874.312	-109.402	-618.945	1103.81	-55.2899	-565.268	478.447	-35.647	-559.406	90.7856	-70.9913	-439.464	28.9288	332.358	-564.257	852.806	296.698	-526.368	1055.75	300.993	-448.592	526.243	269.8	-719.823	218.131	308.896	-686.669	94.9484
1088	0	-140.133	-567.804	873.842	-109.834	-616.072	1104.16	-56.1844	-565.785	478.159	-35.9523	-559.464	90.6655	-71.0392	-439.5	28.8812	332.336	-562.606	854.255	296.259	-524.244	1055.48	301.773	-441.287	529.641	269.213	-706.5	216.095	308.487	-670.265	93.768
1089	0	-140.702	-567.504	873.371	-110.164	-613.131	1104.35	-56.9081	-565.395	477.88	-36.0657	-559.265	90.4934	-71.0717	-439.449	28.8611	332.276	-561.233	856.035	295.784	-521.899	1055.18	300.639	-434.63	532.8	269.099	-692.565	212.76	308.391	-652.413	91.6812
1090	0	-141.232	-567.448	873.086	-110.566	-610.58	1104.58	-57.2398	-564.565	477.781	-36.1474	-559.47	90.5424	-71.1005	-439.45	28.8588	332.145	-559.991	857.655	295.435	-519.404	1054.96	302.802	-428.132	535.602	269.659	-677.795	208.178	308.946	-633.158	88.8354
1091	0	-141.712	-567.66	872.896	-110.836	-608.156	1104.6	-57.4079	-563.899	477.789	-36.0954	-559.483	90.5337	-71.1385	-439.466	28.8659	332.101	-558.636	859.246	295.228	-516.751	1054.66	303.526	-422.162	538.296	270.749	-662.115	202.712	309.921	-612.411	85.4519
1092	0	-142.186	-567.982	872.751	-111.077	-605.919	1104.65	-57.4501	-563.87	478.1	-35.9644	-559.292	90.4368	-71.1275	-439.453	28.8418	332.108	-557.218	860.589	295.087	-514.076	1054.41	304.242	-416.676	540.794	272.261	-645.688	196.512	311.466	-590.484	81.8628
1093	0	-142.529	-568.193	872.643	-111.289	-603.996	1104.57	-57.6097	-563.734	478.099	-35.8904	-559.463	90.4854	-71.085	-439.424	28.8584	332.256	-555.458	861.638	295.091	-511.22	1053.98	304.455	-411.519	542.995	274.103	-628.402	189.636	313.374	-567.499	77.9508
1094	0	-142.716	-567.944	872.477	-111.245	-601.912	1104.51	-57.7357	-563.819	477.888	-35.8068	-559.515	90.4533	-71.1003	-439.458	28.812	332.597	-553.546	862.59	295.269	-508.426	1053.48	305.113	-406.89	544.939	276.105	-610.466	182.101	315.969	-544.075	74.1267
1095	0	-142.78	-567.39	872.412	-111.147	-600.054	1104.55	-57.7924	-564.099	477.979	-35.7651	-559.494	90.4043	-71.0815	-439.411	28.8271	332.77	-551.71	863.289	295.537	-505.659	1052.78	305.252	-402.614	546.487	278.635	-591.983	174.372	318.872	-520.207	70.421
1096	0	-142.706	-566.363	872.358	-110.947	-598.115	1104.62	-57.655	-564.018	478.066	-35.7404	-559.573	90.3853	-71.1111	-439.491	28.8472	333.284	-549.888	864.077	295.867	-503.006	1052.24	304.071	-399	547.556	281.533	-573.065	166.54	322.163	-495.889	66.7427
1097	0	-142.544	-564.983	872.308	-110.446	-595.858	1104.77	-57.5311	-563.428	478.201	-35.7638	-559.506	90.356	-71.1483	-439.522	28.8414	333.653	-548.079	864.705	296.452	-500.489	1051.74	304.297	-395.752	548.325	284.783	-553.637	158.714	324.854	-470.55	63.1683
1098	0	-142.314	-563.593	872.365	-109.821	-593.286	1105.06	-57.238	-562.81	478.222	-35.768	-559.497	90.3516	-71.1292	-439.523	28.8319	334.124	-546.253	865.19	297.168	-498.133	1051.23	304.317	-393.005	548.539	288.291	-533.994	151.253	328.303	-445.937	60.3885
1099	0	-141.703	-561.186	872.268	-109.118	-590.543	1105.23	-58.2933	-561.59	477.754	-35.7657	-559.496	90.3946	-71.1357	-439.496	28.8306	334.786	-544.264	865.483	298.046	-495.888	1050.93	304.177	-390.66	548.38	292.198	-514.423	144.446	331.516	-421.529	57.8838
1100	0	-140.965	-558.281	872.31	-108.035	-587.185	1105.42	-57.3166	-560.134	477.661	-35.6977	-559.525	90.4146	-71.1261	-439.525	28.838	335.599	-542.127	865.576	299.027	-493.694	1050.66	303.853	-388.61	547.896	296.014	-494.836	138.051	334.793	-397.563	56.0817
1101	0	-140.095	-555.373	872.401	-107.168	-584.214	1105.73	-56.6441	-559.234	477.732	-35.6114	-559.512	90.5093	-71.1212	-439.574	28.8499	336.494	-539.821	865.618	300.187	-491.454	1050.44	303.424	-386.748	547.201	299.87	-475.576	132.316	337.738	-374.251	54.6897
1102	0	-139.116	-552.385	872.572	-106.007	-580.715	1105.83	-56.0507	-558.358	477.757	-35.4873	-559.539	90.5535	-71.1055	-439.542	28.8639	337.553	-537.303	865.5	301.58	-489.206	1050.23	302.884	-385.003	546.236	303.669	-457.087	127.306	340.308	-351.946	53.8125
1103	0	-137.952	-549.074	872.506	-104.798	-577.26	1105.9	-55.351	-557.475	477.924	-35.3335	-559.546	90.6523	-71.0954	-439.487	28.867	338.721	-534.703	865.211	302.928	-486.883	1050.14	302.361	-383.411	545.161	307.219	-439.665	123.036	342.804	-331.283	53.5959
1104	0	-136.605	-545.711	872.426	-103.511	-573.775	1105.95	-54.1476	-555.801	478.073	-35.1828	-559.513	90.7348	-71.0516	-439.46	28.8867	340.082	-531.945	864.724	304.62	-484.445	1050.05	301.761	-381.975	543.833	310.488	-423.828	119.547	344.809	-312.528	53.7938
1105	0	-135.13	-542.441	872.441	-102.02	-569.947	1106.02	-53.066	-554.051	478.189	-35.0047	-559.512	90.8405	-71.0316	-439.48	28.8742	341.396	-529.128	864.021	306.09	-481.835	1049.97	301.144	-380.571	542.414	313.331	-409.825	116.75	346.745	-296.251	54.2026
1106	0	-133.457	-539.367	872.645	-100.387	-566.111	1106.06	-52.1839	-552.479	478.389	-34.8009	-559.529	91.0092	-70.9999	-439.534	28.9149	342.626	-526.24	863.225	307.881	-478.913	1049.99	300.551	-379.088	540.945	315.723	-398.021	114.537	348.361	-282.597	54.628
1107	0	-131.565	-536.126	872.802	-98.6791	-562.204	1106.13	-51.1058	-550.595	478.613	-34.5284	-559.595	91.1869	-70.9742	-439.57	28.9333	343.862	-523.194	862.217	309.74	-475.757	1050.1	300.015	-377.192	539.444	317.457	-388.42	112.689	349.276	-271.636	54.6266
1108	0	-129.718	-533.124	873	-96.7609	-558.465	1106.27	-50.0429	-548.836	478.986	-34.2559	-559.6	91.411	-70.9941	-439.592	28.9808	345.015	-520.029	860.852	311.471	-472.333	1050.17	299.601	-375.215	538.102	318.579	-381.166	110.932	349.716	-263.469	54.2717
1109	0	-127.77	-530.315	873.217	-94.6316	-554.774	1106.48	-48.7028	-546.424	479.257	-34.0453	-559.476	91.5659	-70.9556	-439.574	28.9882	346.064	-516.777	859.108	313.241	-468.672	1050.32	299.227	-373.135	536.427	318.997	-376.229	109.054	349.421	-258.032	53.3989
1110	0	-125.834	-527.5	873.62	-92.4255	-551.387	1106.78	-47.5219	-544.312	479.619	-33.7626	-559.418	91.7975	-70.9414	-439.604	29.0067	347.154	-513.211	857.077	315.157	-464.829	1050.55	298.933	-371.653	534.586	318.525	-373.176	107.561	348.821	-255.706	51.7284
1111	0	-123.715	-524.406	874.175	-90.0755	-548.403	1107.2	-46.2008	-541.924	480.115	-33.5053	-559.304	92.0306	-70.9213	-439.569	28.9948	348.396	-509.312	854.841	317.11	-460.697	1050.65	298.87	-370.726	532.398	317.431	-372.474	105.576	347.663	-255.076	49.1785
1112	0	-121.626	-521.535	874.788	-87.4897	-545.296	1107.64	-44.8537	-539.44	480.598	-33.3202	-559.235	92.2616	-70.8792	-439.569	28.9862	349.589	-504.911	852.596	319.323	-456.364	1050.75	298.839	-370.246	529.997	315.719	-373.58	103.334	345.709	-254.529	47.3092
1113	0	-119.483	-518.413	875.491	-84.8318	-542.451	1108.22	-43.5864	-536.944	481.079	-33.1066	-559.087	92.5113	-70.85	-439.585	28.9913	351.019	-500.067	850.892	321.531	-451.87	1050.75	298.795	-370.027	527.461	313.588	-373.145	101.673	343.579	-253.398	46.5261
1114	0	-117.264	-515.131	876.194	-81.9817	-539.523	1108.84	-42.2765	-534.313	481.603	-32.8343	-558.783	92.6968	-70.8325	-439.548	29.0029	352.505	-494.994	849.461	324.036	-447.182	1050.7	298.652	-369.803	525.046	313.186	-370.134	100.896	341.896	-252.402	45.8003
1115	0	-115.135	-511.74	877.06	-79.0479	-537.179	1109.71	-40.8678	-531.645	482.122	-32.6431	-558.585	93.0695	-70.809	-439.543	29.0345	354.269	-489.685	848.614	326.704	-442.357	1050.75	298.73	-368.562	523.754	313.357	-367.661	100.645	342.922	-251.944	44.5854
1116	0	-112.937	-508.441	877.917	-75.9745	-534.623	1110.72	-39.2662	-528.609	482.624	-32.3357	-558.239	93.3954	-70.7589	-439.612	29.0565	356.159	-484.429	848.146	329.299	-437.359	1050.89	299.156	-365.836	523.861	313.81	-367.72	100.845	343.372	-251.783	43.3528
1117	0	-110.735	-504.891	878.696	-72.8229	-531.82	1111.72	-37.6902	-525.401	483.135	-31.9449	-557.823	93.8075	-70.7071	-439.579	29.1066	358.182	-478.973	847.99	331.992	-432.31	1051.14	299.884	-362.132	524.928	313.948	-367.182	100.787	343.597	-251.704	43.7402
1118	0	-108.601	-501.656	879.695	-69.9108	-529.683	1112.88	-36.3234	-523.095	483.865	-31.6675	-557.686	94.2407	-70.6631	-439.591	29.1334	360.201	-473.892	848.198	334.633	-427.172	1051.46	300.75	-358.085	525.907	314.045	-366.129	100.484	343.459	-251.495	43.3683
1119	0	-106.485	-498.555	880.69	-66.8969	-526.66	1113.89	-34.4718	-519.019	484.034	-31.2671	-557.178	94.5731	-70.594	-439.529	29.1555	362.43	-469.654	849.155	337.322	-421.978	1051.88	301.911	-354.195	526.05	314.48	-365.65	100.274	343.45	-251.308	42.852
1120	0	-103.826	-494.432	881.367	-64.1488	-524.168	1114.8	-33.0849	-516.124	484.478	-31.051	-556.884	94.979	-70.5553	-439.582	29.1872	364.647	-465.805	850.602	340.18	-416.984	1052.47	303.312	-350.568	525.735	315.022	-365.375	100.108	343.814	-251.169	42.7369
1121	0	-101.385	-490.924	881.881	-61.3344	-521.212	1115.44	-31.5182	-513.128	484.884	-30.8271	-556.647	95.4049	-70.5025	-439.522	29.2176	366.972	-462.113	852.305	343.029	-412.038	1052.95	304.824	-347.194	525.381	315.368	-364.863	99.9992	343.73	-250.92	42.4293
1122	0	-98.9905	-487.624	882.358	-58.7602	-518.628	1116.07	-30.0611	-510.44	485.296	-30.6007	-556.239	96.0142	-70.4641	-439.47	29.2455	367.677	-449.546	853.208	345.756	-407.447	1053.62	306.237	-344.033	525.106	315.608	-364.327	99.8528	343.754	-250.765	42.1287
1123	0	-96.5549	-484.448	882.879	-56.123	-515.543	1116.43	-28.614	-508.055	485.812	-30.4015	-555.951	96.4579	-70.4358	-439.526	29.2906	369.54	-442.822	854.047	348.5	-403.086	1054.28	307.544	-341.242	524.745	315.809	-363.873	99.6405	343.801	-250.568	41.8677
1124	0	-94.1093	-481.698	883.167	-53.4776	-513.009	1116.71	-26.9013	-505.443	486.268	-30.1896	-555.62	97.0322	-70.3401	-439.409	29.2643	372.11	-437.819	854.664	351.201	-399.002	1055.04	309.131	-338.786	524.379	315.909	-363.453	99.4353	343.804	-250.398	41.6503
1125	0	-91.3403	-478.4	883.599	-50.9017	-510.525	1116.85	-25.3433	-503.065	486.785	-29.9593	-555.007	97.6108	-70.3341	-439.463	29.3108	374.453	-432.567	854.806	353.78	-395.015	1055.73	310.371	-336.639	523.933	315.863	-363.101	99.2469	343.769	-250.247	41.6158
1126	0	-88.7469	-475.275	884.064	-48.2943	-507.307	1117.22	-23.6076	-500.398	487.365	-31.4175	-558.164	99.8236	-70.3012	-439.467	29.3341	377.048	-427.653	854.814	356.335	-391.104	1056.3	311.537	-334.583	523.507	315.828	-362.745	99.0483	343.74	-250.05	41.5179
1127	0	-85.9621	-472.059	884.635	-45.7818	-504.417	1117.77	-22.0576	-497.957	487.935	-31.181	-558.082	100.604	-70.2519	-439.446	29.3335	379.48	-422.998	854.877	358.9	-387.246	1056.9	312.579	-332.583	523.023	315.757	-362.38	98.912	343.78	-249.94	41.4053
1128	0	-83.3817	-469.255	885.262	-43.0218	-501.03	1118.32	-20.6229	-495.7	488.701	-31.2375	-558.057	101.825	-70.1913	-439.385	29.3512	382.045	-418.824	855.01	361.33	-383.497	1057.61	313.451	-330.474	522.631	315.718	-361.998	98.7947	343.625	-249.797	41.2606
1129	0	-80.7909	-466.421	885.907	-40.3464	-498.411	1119.09	-19.3121	-493.502	489.598	-30.7622	-557.11	102.578	-70.1283	-439.282	29.3409	384.452	-414.911	855.046	363.813	-379.866	1058.16	314.274	-328.315	522.435	315.699	-361.687	98.7198	343.513	-249.667	41.204
1130	0	-78.3243	-463.642	886.801	-37.417	-495.427	1119.9	-18.0991	-491.16	490.501	-30.3349	-556.163	103.292	-70.1176	-439.26	29.3946	386.703	-411.298	855.018	366.331	-376.335	1058.77	314.936	-326.138	522.283	315.687	-361.358	98.6529	343.201	-249.527	41.2512
1131	0	-76.0054	-461.289	887.894	-34.6702	-493.115	1120.78	-17.0075	-488.722	491.461	-30.3514	-556.005	104.751	-70.0628	-439.242	29.3768	389.594	-410.85	855.103	368.781	-372.902	1059.34	315.604	-323.978	522.039	315.625	-361.044	98.5696	343.028	-249.357	41.0816
1132	0	-73.774	-459.238	889.125	-31.704	-490.528	1121.78	-15.9504	-486.332	492.504	-29.6617	-554.261	105.491	-70.0823	-439.172	29.3711	391.406	-407.155	854.849	371.166	-369.477	1059.83	316.342	-322.091	521.887	315.587	-360.821	98.5099	342.89	-249.31	41.0977
1133	0	-71.748	-457.437	890.456	-28.8812	-488.42	1122.9	-15.0115	-484.184	493.667	-29.6155	-554.123	106.943	-70.1046	-439.245	29.341	393.185	-403.938	854.556	373.62	-366.104	1060.27	317.09	-320.499	521.788	315.565	-360.628	98.4381	342.938	-249.357	41.2845
1134	0	-69.7611	-455.602	891.802	-25.9258	-485.993	1124.24	-14.0857	-481.93	494.808	-29.0569	-553.762	108.401	-70.1426	-439.393	29.2624	394.907	-401.347	854.296	376.077	-362.865	1060.69	317.699	-319.164	521.536	315.537	-360.465	98.3476	343.175	-249.517	41.4128
1135	0	-67.7931	-453.804	893.152	-23.2038	-484.044	1125.26	-13.315	-479.726	495.939	-28.3606	-552.847	109.53	-70.2055	-439.598	29.2077	396.36	-398.895	854.006	378.537	-359.667	1061.05	318.557	-318.201	521.37	315.473	-360.355	98.2537	343.123	-249.482	41.4233
1136	0	-66.0562	-452.507	894.744	-20.6503	-482.357	1126.51	-12.325	-478.173	497.282	-27.6924	-551.906	110.716	-70.2011	-439.709	29.1874	397.85	-396.429	853.796	380.863	-356.488	1061.41	319.958	-317.465	521.294	315.497	-360.314	98.1894	342.819	-249.334	41.3751
1137	0	-64.0504	-450.483	896.08	-18.1696	-480.761	1127.7	-11.5613	-475.865	498.205	-26.7751	-551.044	112.025	-70.0437	-439.662	29.1188	399.127	-393.988	853.802	383.128	-353.476	1061.79	321.577	-316.824	521.296	315.49	-360.241	98.0837	342.758	-249.34	41.3962
1138	0	-62.9839	-450.53	897.853	-15.7509	-479.152	1128.99	-10.3742	-474.218	499.507	-25.7133	-549.692	113.123	-70.1187	-440.083	29.2646	400.358	-391.579	854.064	385.255	-350.381	1062.07	323.249	-316.447	521.137	315.558	-360.234	98.0369	342.712	-249.26	41.4065
1139	0	-61.6079	-450.027	899.399	-13.4218	-477.698	1130.27	-8.89354	-472.395	500.685	-24.5567	-548.381	114.291	-70.0246	-440.3	29.2922	401.698	-389.135	854.396	387.185	-347.459	1062.39	323.133	-316.041	521.116	315.607	-360.246	97.9818	342.718	-249.362	41.4775
1140	0	-60.1062	-448.942	900.869	-11.1592	-476.262	1131.56	-9.08579	-469.646	501.198	-23.3697	-547.299	115.547	-69.9153	-440.557	29.3183	403.04	-386.741	854.851	389.09	-344.445	1062.88	321.79	-315.822	521.147	315.633	-360.192	97.8864	342.693	-249.316	41.5061
1141	0	-58.6371	-447.792	902.351	-9.01963	-475.141	1132.9	-7.91112	-467.894	502.451	-22.0841	-546.05	116.692	-69.7579	-440.842	29.3318	404.384	-384.399	855.326	390.883	-341.57	1063.37	323.368	-315.747	521.146	315.704	-360.194	97.8079	342.615	-249.311	41.5214
1142	0	-56.0511	-444.09	903.17	-6.88611	-473.966	1134.26	-6.82766	-465.459	503.55	-20.6965	-545.067	117.959	-69.5652	-441.109	29.3886	405.761	-382.007	855.89	392.641	-338.743	1063.82	324.577	-315.685	521.061	315.745	-360.22	97.7441	342.594	-249.342	41.6143
1143	0	-54.6418	-442.865	904.519	-4.77519	-472.794	1135.46	-6.05217	-462.988	504.606	-19.3522	-543.898	119.169	-69.2837	-441.287	29.3849	407.155	-379.595	856.409	394.212	-336.021	1064.21	325.843	-315.767	521.065	315.793	-360.305	97.6402	342.653	-249.428	41.6962
1144	0	-53.3912	-442.189	905.995	-2.56525	-471.329	1136.73	-5.30719	-460.717	505.694	-17.843	-542.688	120.352	-68.9821	-441.537	29.4116	408.549	-377.092	856.866	396.077	-333.344	1064.5	327.594	-315.702	521.214	315.761	-360.28	97.5599	342.655	-249.425	41.7381
1145	0	-52.1237	-441.451	907.178	-0.447204	-470.216	1137.96	-4.49325	-458.507	506.86	-16.3742	-541.511	121.518	-68.7272	-441.866	29.4874	409.925	-374.74	857.335	397.619	-330.662	1065.06	329.494	-315.855	521.277	315.751	-360.249	97.4709	342.706	-249.5	41.846
1146	0	-50.5059	-439.915	908.394	1.52711	-469.32	1139.34	-3.65285	-456.175	508	-14.905	-540.293	122.688	-68.3001	-442.095	29.5107	411.125	-372.406	857.699	399.037	-328.121	1065.44	326.838	-315.944	521.246	315.735	-360.224	97.3499	342.869	-249.59	41.9418
1147	0	-49.2083	-439.229	909.467	3.74737	-467.712	1140.13	-2.96551	-453.984	509.007	-13.3575	-539.018	123.688	-67.917	-442.189	29.5064	412.413	-370.067	857.959	400.655	-325.54	1065.74	328.099	-316.005	520.929	315.654	-360.188	97.2416	342.899	-249.659	42.0257
1148	0	-47.6697	-437.987	910.733	5.70862	-466.566	1141.21	-3.4235	-451.008	509.501	-11.9115	-537.723	124.654	-67.5448	-442.07	29.5165	413.587	-367.727	858.172	402.115	-322.976	1066.06	329.489	-315.955	521.001	315.64	-360.189	97.153	342.864	-249.691	42.0806
1149	0	-45.9646	-436.507	911.833	7.7251	-465.333	1142.21	-2.87603	-448.734	510.442	-10.3232	-536.003	125.447	-67.2226	-441.783	29.5009	414.676	-365.402	858.307	403.585	-320.438	1066.31	330.219	-315.966	520.951	315.58	-360.184	97.0695	342.828	-249.677	42.1696
1150	0	-44.2596	-434.924	912.554	9.16574	-465.341	1143.01	-2.362	-446.476	511.303	-8.91572	-534.068	126.247	-67.0451	-441.216	29.5091	415.844	-363.101	858.432	405.281	-317.856	1066.66	331.058	-315.717	520.875	315.475	-360.15	96.9086	342.824	-249.715	42.2382
1151	0	-44.3693	-437.817	914.404	11.5632	-463.114	1143.74	-1.92262	-444.301	512.073	-7.58457	-532	126.94	-67.0213	-440.1	29.5589	417.21	-360.797	858.603	406.541	-315.345	1066.82	331.714	-315.556	520.784	315.419	-360.076	96.7831	342.869	-249.787	42.3196
1152	0	-42.9765	-437.216	915.293	13.026	-462.842	1144.2	-1.31028	-442.006	512.902	-6.42175	-529.455	127.517	-67.1266	-438.404	29.601	419.047	-358.31	858.789	407.927	-312.854	1067.11	332.545	-315.13	520.757	315.405	-360.088	96.7179	342.999	-249.889	42.4187
1153	0	-41.1935	-435.607	916.026	14.4633	-462.874	1145.27	-0.680751	-439.652	513.62	-5.3924	-526.343	127.969	-67.856	-437.003	30.0004	419.976	-355.859	858.955	409.279	-310.197	1067.32	333.345	-314.427	520.659	315.422	-360.037	96.6262	342.948	-249.917	42.465
1154	0	-39.7613	-434.722	916.693	16.57	-461.295	1145.78	-0.249152	-437.322	514.305	-4.62611	-522.757	128.272	-68.3517	-433.79	29.9169	418.989	-353.655	858.781	410.639	-307.503	1067.52	333.884	-314.492	520.568	315.438	-359.974	96.5395	342.965	-249.923	42.5243
1155	0	-37.8659	-433.017	917.281	18.2109	-460.632	1146.41	-0.0306727	-435.157	514.939	-4.27081	-518.621	128.509	-69.4341	-430.53	30.0836	420.303	-351.097	859.004	411.923	-304.858	1067.84	334.813	-313.83	520.529	315.446	-359.985	96.475	342.989	-249.97	42.5583
1156	0	-36.593	-432.491	917.761	19.8285	-459.924	1146.67	0.188638	-432.927	515.572	-4.24836	-514.02	128.584	-70.6848	-426.293	30.0355	421.469	-348.498	859.229	412.95	-302.269	1067.79	335.502	-312.861	520.311	315.563	-359.911	96.3917	342.967	-249.968	42.5834
1157	0	-35.3262	-432.329	918.456	21.595	-459.056	1146.96	0.372022	-430.429	516.092	-4.68827	-508.932	128.605	-72.2392	-421.317	30.0653	422.345	-345.84	859.336	414.122	-299.51	1068.36	336.217	-311.937	520.245	315.614	-359.824	96.2862	342.984	-249.979	42.6096
1158	0	-33.9552	-431.951	918.855	23.1169	-458.701	1147.12	0.448774	-428.023	516.624	-5.58571	-503.132	128.468	-73.9804	-415.402	30.0631	423.392	-343.213	859.536	415.166	-296.825	1068.78	337.049	-310.911	520.127	315.61	-359.764	96.1889	343.026	-250.035	42.6432
1159	0	-32.704	-431.539	919.21	24.9164	-457.572	1147.18	0.514992	-425.301	517.045	-6.93062	-496.587	128.278	-75.8369	-408.511	29.9874	424.304	-340.583	859.643	416.361	-294.102	1069.09	337.536	-309.737	519.897	315.682	-359.684	96.1224	342.98	-250.007	42.632
1160	0	-31.886	-432.397	919.887	26.597	-456.898	1147.18	0.299447	-422.148	517.477	-8.80499	-489.519	128.028	-78.3378	-401.826	30.2416	425.23	-337.838	859.759	416.458	-291.863	1069.02	338.167	-308.331	519.743	315.727	-359.567	96.0853	343.021	-250.027	42.6327
1161	0	-29.9524	-430.378	919.75	28.1964	-456.481	1147.16	0.207579	-418.977	518.069	-11.2533	-482.066	127.882	-80.0535	-392.879	30.097	426.108	-335.097	859.74	415.449	-289.802	1069.07	338.612	-306.902	519.401	315.733	-359.43	96.0322	342.956	-249.988	42.6489
1162	0	-28.357	-429.116	919.807	30.08	-455.483	1146.79	-0.237783	-415.262	518.564	-13.8536	-473.968	127.667	-81.8938	-383.263	30.2122	427.027	-332.216	859.671	416.035	-287.381	1069.01	339.083	-305.425	519.2	315.744	-359.298	95.9722	342.951	-249.981	42.6434
1163	0	-27.0346	-428.207	919.892	31.5228	-455.506	1146.79	-1.60988	-410.338	518.899	-16.7161	-465.832	127.629	-83.3202	-372.308	30.5605	427.709	-329.358	859.503	416.54	-284.846	1069.25	339.453	-303.88	518.85	315.735	-359.175	95.9241	342.949	-249.98	42.6481
1164	0	-26.2011	-428.528	920.338	33.1956	-455.089	1146.64	-2.15182	-406.436	519.541	-19.687	-456.845	127.547	-84.9975	-361.169	31.1594	428.556	-326.418	859.346	416.983	-282.316	1069.35	339.873	-302.256	518.616	315.591	-358.884	95.7211	342.94	-249.983	42.7006
1165	0	-25.9095	-429.827	920.971	34.8948	-454.544	1146.37	-2.79663	-401.766	520.206	-22.8029	-447.907	127.686	-87.2954	-350.909	32.434	429.258	-323.569	859.204	417.461	-279.756	1069.5	340.055	-300.627	518.25	315.71	-358.91	95.8332	342.963	-249.994	42.7156
1166	0	-25.0596	-429.543	921.332	36.1043	-455.139	1146.07	-3.73167	-396.801	521.023	-26.0514	-438.743	127.937	-89.4121	-340.25	33.537	430.138	-320.574	858.994	417.602	-277.314	1069.63	340.424	-298.861	517.939	315.673	-358.802	95.7971	342.884	-249.959	42.7095
1167	0	-23.965	-428.546	921.53	38.1125	-454.002	1145.78	-4.76664	-391.385	521.754	-29.113	-429.296	128.261	-91.5517	-329.301	34.6139	430.912	-317.651	858.765	418.211	-274.585	1069.73	340.554	-297.11	517.635	315.641	-358.674	95.7756	342.906	-249.983	42.7485
1168	0	-23.0457	-427.499	921.76	39.617	-453.669	1145.58	-5.83782	-385.651	522.543	-32.1602	-419.897	128.736	-93.3476	-317.561	35.8338	431.632	-314.63	858.592	418.407	-272.018	1069.88	340.697	-295.28	517.245	315.627	-358.599	95.7615	342.896	-249.964	42.7588
1169	0	-22.1013	-426.427	922.007	41.2353	-452.968	1145.33	-6.92852	-379.694	523.361	-35.0256	-410.477	129.331	-95.7599	-306.99	37.4764	432.167	-311.688	858.258	418.643	-269.41	1070.02	340.941	-293.449	517.061	315.593	-358.475	95.7468	342.892	-249.95	42.7852
1170	0	-21.5859	-425.901	922.189	42.7097	-452.596	1144.97	-8.04291	-373.507	524.228	-37.7375	-400.881	129.998	-98.2851	-296.586	39.1003	432.673	-308.705	858.089	419.092	-266.686	1070.19	340.867	-291.549	516.656	315.559	-358.311	95.6981	342.877	-249.926	42.7862
1171	0	-20.5603	-423.903	922.248	44.1143	-452.129	1144.37	-9.26206	-367.314	525.147	-40.318	-391.528	130.821	-100.827	-285.949	41.0129	433.12	-305.68	857.867	419.22	-264.051	1070.42	340.998	-289.688	516.282	315.492	-358.196	95.6687	342.875	-249.923	42.8267
1172	0	-19.781	-421.978	922.375	45.4317	-451.671	1144.22	-10.5511	-361.217	526.216	-42.7326	-381.982	131.645	-103.634	-275.837	42.9269	433.483	-302.782	857.673	419.327	-261.419	1070.7	341.121	-287.774	516.009	315.474	-358.077	95.6528	342.853	-249.885	42.8182
1173	0	-18.9448	-419.666	922.356	46.5995	-450.613	1143.91	-11.6907	-354.905	527.248	-45.1789	-372.995	132.75	-106.283	-265.541	44.8909	433.829	-299.81	857.485	419.982	-258.875	1071.16	341.032	-285.904	515.547	315.45	-357.947	95.6341	342.882	-249.896	42.8377
1174	0	-18.3742	-417.536	922.49	47.6558	-448.775	1143.01	-12.9388	-348.888	528.411	-47.3077	-363.481	133.702	-109.343	-255.697	47.3414	433.989	-296.922	857.253	420.612	-257.903	1071.49	341.011	-284.022	515.26	315.368	-357.779	95.6173	342.811	-249.854	42.8073
1175	0	-17.9373	-415.319	922.86	48.5645	-446.677	1142.58	-14.1679	-342.52	529.438	-49.4257	-353.965	134.709	-111.869	-245.267	49.2916	434.186	-294.073	857.143	420.987	-255.751	1071.74	341.088	-282.181	514.973	315.355	-357.715	95.5834	342.813	-249.85	42.8002
1176	0	-17.4769	-412.977	922.884	49.4146	-444.7	1142.28	-15.2612	-335.928	530.575	-51.6018	-344.48	135.721	-114.759	-235.655	51.3121	434.349	-291.143	857.015	421.85	-255.522	1070.26	341.131	-280.353	514.657	315.271	-357.546	95.6198	342.817	-249.841	42.7733
1177	0	-17.0911	-410.512	922.989	49.8995	-443.783	1141.96	-16.5802	-330.079	531.657	-53.6784	-335.038	136.793	-117.695	-226.136	53.5271	434.592	-288.347	857.079	422.633	-254.022	1070.33	341.039	-278.479	514.235	315.22	-357.408	95.6279	342.788	-249.811	42.7818
1178	0	-16.8443	-407.978	923.15	50.6321	-442.613	1141.42	-17.752	-324.133	532.695	-55.6739	-325.337	137.808	-119.51	-214.316	55.6558	434.556	-285.512	856.949	422.741	-251.865	1070.61	340.947	-276.768	513.931	315.185	-357.263	95.6164	342.783	-249.804	42.7766
1179	0	-16.6302	-405.456	923.35	51.3518	-441.409	1140.91	-18.881	-318.32	533.756	-57.8231	-316.207	139.013	-122.392	-204.622	57.6619	434.718	-282.686	856.963	422.657	-248.991	1070.89	340.928	-275.052	513.605	315.171	-357.111	95.6098	342.791	-249.783	42.7593
1180	0	-16.4302	-402.606	923.406	51.492	-441.475	1140.77	-19.8748	-312.352	534.711	-60.029	-307.641	140.547	-124.43	-194.105	59.7319	434.586	-279.939	856.973	422.727	-246.645	1071.2	340.763	-273.315	513.236	315.418	-356.82	95.499	342.808	-249.753	42.7562
1181	0	-16.3257	-399.971	923.525	52.3411	-439.37	1139.8	-20.7602	-306.575	535.613	-62.0152	-297.824	141.55	-126.685	-183.663	62.0978	434.636	-277.188	857.064	422.809	-244.253	1071.46	340.751	-271.748	513.012	314.739	-357.118	95.5768	342.768	-249.731	42.7146
1182	0	-16.3089	-397.118	923.639	52.3242	-438.949	1139.56	-22.1079	-301.831	536.679	-63.9581	-288.296	142.652	-128.8	-173.284	64.2116	434.601	-274.412	857.132	422.741	-242.255	1071.68	340.588	-270.072	512.681	314.691	-356.952	95.6567	342.772	-249.725	42.7135
1183	0	-16.2531	-394.243	923.635	53.0011	-437.399	1139.39	-23.0177	-296.33	537.474	-65.9951	-278.941	143.863	-130.557	-162.28	66.0436	434.519	-271.668	857.177	422.695	-239.625	1072.25	340.461	-268.481	512.331	314.71	-356.767	95.6745	342.756	-249.676	42.6788
1184	0	-16.302	-391.279	923.6	53.2283	-436.112	1138.93	-23.9196	-290.864	538.298	-67.7705	-269.348	144.83	-132.333	-151.93	68.0082	434.369	-268.956	857.311	422.683	-236.98	1072.64	340.352	-266.94	512.05	314.691	-356.633	95.6782	342.774	-249.674	42.667
1185	0	-16.3678	-388.382	923.543	53.5274	-434.432	1138.67	-24.7181	-285.073	539.121	-69.5742	-260.135	145.931	-133.996	-141.643	69.9096	434.212	-266.245	857.375	422.866	-234.23	1073.33	340.295	-265.495	511.801	314.67	-356.562	95.6869	342.772	-249.63	42.6237
1186	0	-16.5357	-385.462	923.46	53.4514	-433.389	1137.92	-25.5342	-279.769	539.916	-71.1881	-251.18	146.985	-135.858	-132.488	72.1549	433.981	-263.607	857.484	422.709	-231.947	1073.72	340.258	-264.005	511.569	314.589	-356.469	95.7216	342.755	-249.591	42.6062
1187	0	-16.6601	-382.308	923.34	53.5194	-431.796	1137.36	-26.0968	-273.809	540.484	-72.7193	-242.093	147.927	-137.331	-123.067	74.0753	433.882	-260.935	857.558	422.52	-229.326	1074.22	340.224	-262.476	511.351	314.577	-356.353	95.7653	342.755	-249.527	42.5801
1188	0	-17.0087	-379.505	923.214	53.5378	-429.561	1136.95	-26.7164	-268.328	541.144	-74.1832	-233.794	149.062	-138.585	-113.691	75.8193	433.756	-258.37	857.589	422.32	-226.821	1074.53	340.073	-260.96	511.114	314.505	-356.275	95.8076	342.721	-249.484	42.5037
1189	0	-17.2732	-376.347	923.084	53.3481	-427.953	1136.28	-27.332	-262.884	541.721	-75.551	-225.363	149.995	-139.827	-104.894	77.5172	433.604	-255.78	857.645	422.138	-224.598	1074.76	339.937	-259.456	510.893	314.452	-356.17	95.8342	342.761	-249.484	42.5015
1190	0	-17.5962	-373.332	922.924	53.1212	-425.982	1135.51	-27.8887	-257.778	542.2	-76.6769	-216.968	150.811	-140.771	-96.0392	79.0322	433.355	-253.265	857.708	421.677	-222.234	1074.98	339.723	-257.973	510.605	314.409	-356.134	95.8803	342.748	-249.446	42.4291
1191	0	-17.984	-370.135	922.728	52.9855	-423.77	1135	-28.3657	-252.295	542.668	-77.5586	-208.025	151.356	-141.733	-87.7908	80.3991	433.06	-250.757	857.808	421.356	-219.964	1075.22	339.57	-256.508	510.377	314.391	-356.032	95.9226	342.744	-249.384	42.3928
1192	0	-18.3773	-366.955	922.412	52.6746	-421.625	1134.16	-28.3629	-246.129	542.897	-78.6544	-201.147	152.185	-142.274	-79.358	81.4861	432.736	-248.192	857.847	421.094	-217.812	1075.71	339.503	-255.078	510.153	314.356	-355.99	95.9324	342.628	-249.315	42.2774
1193	0	-18.8839	-363.796	922.149	52.2046	-419.829	1133.68	-28.6829	-240.86	543.132	-79.4845	-193.962	152.797	-142.713	-71.7599	82.4697	432.291	-245.849	857.853	420.982	-216.083	1075.85	339.376	-253.54	509.882	314.333	-355.913	95.9835	342.623	-249.256	42.2444
1194	0	-19.4275	-360.614	921.865	51.778	-417.587	1132.97	-29.0946	-236.171	543.346	-80.1307	-186.871	153.325	-142.957	-64.3139	83.322	432.045	-243.477	857.907	421.149	-214.43	1075.92	339.225	-251.984	509.655	314.291	-355.882	96.0377	342.648	-249.229	42.2051
1195	0	-19.9623	-357.273	921.486	51.282	-415.209	1132.41	-29.3164	-231.299	543.426	-80.6454	-180.126	153.667	-143.152	-57.565	83.9873	431.714	-241.119	857.926	420.764	-212.592	1076.13	339.151	-250.518	509.432	314.248	-355.827	96.084	342.742	-249.208	42.1764
1196	0	-20.5819	-353.895	921.05	50.9698	-412.175	1131.72	-29.6095	-226.742	543.282	-80.9476	-172.867	153.703	-142.891	-50.7251	84.4401	431.28	-238.834	857.855	420.446	-210.635	1076.23	339.029	-248.922	509.222	314.186	-355.731	96.133	342.759	-249.204	42.1294
1197	0	-21.2883	-350.61	920.599	50.2224	-409.744	1131.02	-29.8266	-222.472	543.129	-81.3521	-167.094	153.96	-142.533	-43.8808	84.3791	430.836	-236.624	857.819	420.018	-208.761	1076.16	338.843	-247.39	508.958	314.135	-355.718	96.2387	342.755	-249.14	42.0544
1198	0	-21.9607	-347.005	920.109	49.36	-407.512	1130.38	-29.9469	-218.071	542.824	-81.5517	-160.964	153.904	-142.046	-37.8926	84.3491	430.395	-234.426	857.768	419.624	-206.756	1076.17	338.572	-245.79	508.631	314.054	-355.698	96.2869	342.767	-249.145	42.0515
1199	0	-22.799	-343.656	919.61	48.1737	-405.747	1129.63	-29.9209	-213.774	542.442	-81.506	-154.516	153.575	-141.274	-31.5939	83.8471	430.028	-232.312	857.681	419.377	-205.102	1076.21	338.378	-244.254	508.359	314.007	-355.628	96.3578	342.738	-249.11	41.9878
1200	0	-23.6497	-340.334	918.969	47.312	-403.019	1128.91	-29.9274	-210.081	541.856	-81.4209	-148.714	153.244	-140.832	-26.8405	83.503	429.488	-230.335	857.614	419.1	-203.447	1076.02	338.019	-242.694	508.025	313.898	-355.583	96.4346	342.754	-249.107	41.9809
1201	0	-24.5178	-336.885	918.287	46.3439	-400.183	1128.12	-29.8516	-206.467	541.236	-81.2787	-143.473	152.867	-139.604	-20.9446	82.5776	428.967	-228.294	857.419	418.727	-201.661	1075.86	337.724	-241.042	507.73	313.851	-355.525	96.4892	342.716	-249.05	41.9546
1202	0	-25.4557	-333.795	917.69	45.2174	-397.38	1127.33	-29.6336	-202.958	540.388	-81.0902	-138.605	152.458	-138.582	-16.1105	81.6741	428.337	-226.335	857.235	418.083	-199.69	1075.85	337.46	-239.504	507.455	313.827	-355.559	96.5667	342.73	-248.99	41.8984
1203	0	-26.4427	-330.439	916.977	43.9799	-394.516	1126.56	-29.3754	-199.616	539.47	-80.7862	-133.795	151.734	-137.553	-11.6669	80.5669	427.758	-224.469	857.054	417.516	-197.812	1075.66	337.13	-237.89	507.133	313.708	-355.446	96.5776	342.726	-248.996	41.8561
1204	0	-27.6348	-327.581	916.314	42.5612	-391.913	1125.69	-29.2897	-197.039	538.412	-80.24	-129.499	150.961	-136.17	-7.23102	79.2523	427.095	-222.653	856.858	417.08	-196.127	1075.4	336.778	-236.307	506.845	313.617	-355.37	96.6389	342.76	-248.942	41.8424
1205	0	-28.6754	-324.44	915.543	41.2407	-389.138	1124.91	-28.6151	-193.472	537.244	-79.8993	-126.156	150.185	-134.802	-3.42581	77.8135	426.708	-220.704	856.675	416.593	-194.349	1075.21	336.4	-234.763	506.544	313.514	-355.322	96.6895	342.736	-248.928	41.7782
1206	0	-29.2669	-319.829	914.528	39.9833	-385.888	1124.02	-28.1308	-190.417	535.862	-79.0911	-122.917	149.223	-133.178	0.292649	76.1025	426.101	-218.921	856.531	416.499	-193.029	1075.16	336.045	-233.167	506.268	313.541	-355.376	96.7638	342.719	-248.909	41.738
1207	0	-30.1128	-316.049	913.542	38.4996	-383.405	1123.08	-27.6183	-187.874	534.505	-78.5234	-120.609	148.33	-131.455	3.52664	74.2296	425.439	-217.044	856.416	415.532	-190.933	1074.91	335.705	-231.68	506.015	313.324	-355.188	96.8019	342.741	-248.919	41.7517
1208	0	-31.0267	-312.534	912.534	37.1366	-380.177	1122.3	-27.3649	-186.21	532.929	-77.491	-117.377	146.833	-129.456	6.78693	72.021	424.751	-215.276	856.329	414.848	-189.003	1074.83	335.345	-230.091	505.745	313.227	-355.11	96.8663	342.721	-248.909	41.6824
1209	0	-31.9719	-308.812	911.443	35.6863	-376.926	1121.5	-26.3798	-183.23	531.344	-76.4214	-114.814	145.361	-127.391	9.31096	69.6622	424.038	-213.377	856.23	414.147	-187.26	1074.61	334.94	-228.461	505.412	313.141	-355.039	96.9323	342.785	-248.903	41.7284
1210	0	-33.0148	-305.091	910.238	33.933	-372.204	1121.08	-25.6787	-181.121	529.621	-75.1961	-112.516	143.722	-124.971	11.8959	66.9822	423.37	-211.537	856.129	413.526	-185.413	1074.45	334.483	-226.863	505.096	313.074	-354.962	97.0058	342.777	-248.893	41.675
1211	0	-34.1205	-301.669	909.169	32.1468	-368.547	1120.26	-25.0471	-179.214	527.819	-73.8029	-110.571	141.898	-121.867	15.0896	63.9984	422.657	-209.673	856.052	412.862	-183.939	1074.36	334.062	-225.238	504.798	312.966	-354.876	97.0934	342.597	-248.793	41.5934
1212	0	-35.0349	-297.74	907.934	30.427	-365.146	1119.2	-24.2914	-177.434	525.984	-72.2519	-109.036	139.926	-119.215	16.4808	61.0207	421.842	-207.737	855.884	413.224	-182.798	1074.38	333.681	-223.683	504.47	312.9	-354.795	97.1561	342.57	-248.715	41.5324
1213	0	-36.0813	-294.075	906.86	28.4137	-361.55	1118.39	-23.5324	-175.656	524.056	-70.6014	-107.787	137.843	-116.61	17.0752	57.7746	421.064	-205.806	855.816	412.466	-181.114	1074.22	333.26	-222.047	504.122	312.877	-354.755	97.2458	342.608	-248.697	41.4804
1214	0	-36.804	-289.279	905.376	26.4071	-358.124	1117.39	-22.7998	-174.126	522.034	-68.9041	-107.247	135.774	-113.727	17.4589	54.2252	420.321	-203.818	855.719	411.396	-179.206	1074.06	332.774	-220.439	503.822	312.719	-354.692	97.297	342.611	-248.695	41.476
1215	0	-37.8118	-285.219	904.059	24.4554	-354.37	1116.52	-21.9845	-172.64	519.974	-66.7331	-106.452	133.361	-110.76	16.8644	50.4294	419.372	-201.791	855.66	410.069	-176.942	1073.87	332.266	-218.75	503.448	312.576	-354.717	97.31	342.84	-248.827	41.5091
1216	0	-38.4767	-280.297	902.463	22.293	-351.073	1115.46	-21.253	-171.375	517.897	-64.8246	-106.398	130.862	-107.471	16.1659	46.5537	418.464	-199.775	855.635	409.016	-174.959	1073.8	331.736	-217.114	503.126	313.241	-354.115	97.2888	342.871	-248.775	41.4816
1217	0	-39.5724	-276.174	901.122	20.228	-347.456	1114.52	-20.4335	-170.127	515.785	-62.5238	-106.469	128.255	-103.952	15.229	42.477	417.425	-197.701	855.534	407.54	-172.567	1073.6	331.228	-215.335	502.735	312.781	-354.263	97.5557	342.876	-248.75	41.4131
1218	0	-40.9327	-272.845	899.935	17.9515	-343.944	1113.57	-19.6613	-169.029	513.639	-60.2935	-107.319	125.669	-100.293	13.8587	38.2747	416.08	-195.619	855.342	406.376	-170.586	1073.43	330.667	-213.568	502.444	312.632	-354.224	97.6852	342.848	-248.684	41.3299
1219	0	-41.4804	-267.229	898.11	15.667	-340.248	1112.51	-18.8541	-167.809	511.244	-57.8251	-108.211	122.82	-96.2236	12.3156	33.9443	414.54	-193.463	855.273	404.964	-168.442	1073.2	330.133	-211.76	502.161	312.462	-354.091	97.786	342.905	-248.675	41.2834
1220	0	-42.747	-263.184	896.521	13.3448	-336.378	1111.57	-18.3091	-166.466	508.93	-55.3634	-109.951	120.13	-92.1384	10.2291	29.4907	413.108	-191.238	855.017	403.322	-166.038	1072.94	329.479	-209.951	501.777	312.391	-354.034	97.9327	342.904	-248.617	41.214
1221	0	-44.2237	-259.638	895.37	11.1469	-332.166	1110.45	-17.5642	-165.262	506.786	-52.581	-111.828	117.274	-88.5694	7.91094	27.5799	415.018	-189.243	855.366	401.714	-163.611	1072.69	328.839	-208.047	501.385	312.292	-353.85	98.0654	342.92	-248.606	41.1428
1222	0	-45.8527	-256.282	894.217	8.69387	-328.211	1109.55	-15.5291	-167.253	504.484	-48.9427	-114.392	115.544	-86.0849	6.75899	28.2126	413.446	-187.061	855.108	400.132	-161.372	1072.41	328.165	-206.161	501.02	312.234	-353.793	98.2326	342.935	-248.582	41.062
1223	0	-47.6407	-253.116	892.937	6.09198	-324.2	1108.38	-15.1028	-165.7	502.175	-46.1608	-115.727	113.371	-84.5023	6.03741	29.1653	411.654	-184.856	854.847	398.322	-158.754	1072.14	327.464	-204.203	500.651	312.157	-353.673	98.4189	342.963	-248.506	40.9609
1224	0	-48.804	-248.205	891.011	3.47391	-320.09	1107.45	-14.0863	-164.457	499.796	-44.5241	-116.914	111.474	-83.0148	4.8962	30.0885	409.943	-182.755	854.634	396.621	-156.379	1071.77	326.821	-202.244	500.352	312.062	-353.508	98.678	342.991	-248.49	40.9124
1225	0	-50.7333	-244.793	889.797	0.776054	-315.898	1106.43	-12.8211	-164.16	497.392	-42.8699	-118.047	109.85	-81.6693	4.70207	30.6828	408.239	-180.51	854.328	394.777	-153.706	1071.47	326.04	-200.111	499.918	311.936	-353.342	98.8996	342.995	-248.419	40.848
1226	0	-52.2163	-240.478	888.299	-2.01367	-311.723	1105.51	-11.7298	-164.083	495.135	-41.2876	-118.393	107.88	-80.6765	4.67287	30.8214	406.487	-178.293	854.032	392.863	-150.817	1071.15	325.086	-198.194	499.441	311.847	-353.176	99.1282	343.058	-248.399	40.8001
1227	0	-54.0602	-236.737	886.925	-4.82327	-307.44	1104.6	-11.1209	-163.843	493.08	-39.3686	-118.731	105.878	-80.7186	3.87962	31.1675	404.738	-176.056	853.786	390.907	-148.594	1070.79	324.226	-196.197	498.993	311.747	-353.055	99.3372	343.103	-248.368	40.7753
1228	0	-55.6838	-232.342	885.392	-7.7476	-303.262	1103.67	-10.9892	-162.73	491.579	-37.6031	-119.42	104.364	-80.1609	3.88489	30.9824	402.9	-173.796	853.488	388.868	-145.738	1070.47	323.321	-194.149	498.646	311.651	-352.945	99.6233	343.025	-248.295	40.6542
1229	0	-57.8369	-229.162	884.506	-10.5072	-298.84	1102.95	-11.5264	-160.962	490.49	-35.9349	-119.825	102.985	-79.706	3.81592	30.9747	401.252	-171.528	853.16	386.71	-143.134	1070.05	322.304	-192.059	498.123	311.567	-352.799	99.9438	343.065	-248.255	40.6137
1230	0	-59.4055	-224.56	883.062	-13.3498	-294.68	1102.28	-12.0422	-158.793	489.524	-34.8604	-120.15	102.038	-79.1041	4.30707	31.1063	399.428	-169.23	852.836	384.551	-140.366	1069.72	321.248	-189.963	497.641	311.491	-352.655	100.24	343.073	-248.213	40.5417
1231	0	-61.6304	-221.444	882.241	-16.3208	-290.443	1101.75	-12.5287	-156.666	488.637	-34.0363	-119.962	101.502	-78.9332	4.24207	31.2293	397.592	-166.897	852.557	382.212	-137.508	1069.33	319.997	-187.865	497.213	311.403	-352.463	100.63	343.101	-248.211	40.533
1232	0	-63.2071	-217.175	881.257	-19.3359	-286.821	1101.41	-12.9983	-154.04	487.845	-33.6329	-119.344	101.177	-78.9784	3.95102	31.3567	395.664	-164.572	852.353	379.876	-134.807	1068.95	318.37	-185.748	496.854	311.295	-352.228	100.937	343.14	-248.159	40.564
1233	0	-65.5898	-214.545	880.795	-22.2347	-282.893	1101.19	-13.9291	-151.633	487.404	-33.3394	-118.676	100.849	-78.7976	4.12139	31.3836	393.616	-162.26	851.984	377.501	-132.008	1068.58	316.758	-183.582	496.384	311.082	-352.123	101.288	343.104	-248.091	40.4875
1234	0	-67.318	-210.896	880.191	-25.1725	-279.322	1101.15	-15.0635	-148.972	487.323	-32.8609	-117.99	100.409	-78.6887	4.17952	31.3788	391.504	-159.843	851.644	374.907	-128.908	1068.18	314.976	-181.473	495.945	310.891	-351.888	101.658	343.093	-248.124	40.4625
1235	0	-69.4925	-208.125	879.961	-27.9037	-275.545	1101.16	-16.3977	-146.231	487.347	-32.6189	-117.872	100.12	-78.6672	4.23896	31.4173	389.207	-157.403	851.233	372.196	-125.964	1067.85	315.877	-179.528	495.256	310.686	-351.689	102.062	343.057	-248.06	40.4838
1236	0	-71.8498	-205.681	879.841	-30.6553	-271.809	1101.51	-17.8831	-143.816	487.391	-32.4317	-117.528	99.9368	-78.6956	4.27302	31.536	386.978	-155.018	850.915	369.623	-123.085	1067.57	314.118	-177.522	494.925	310.393	-351.37	102.412	343.039	-248.035	40.4917
1237	0	-74.1096	-203.153	879.977	-33.4264	-268.16	1101.8	-19.2966	-141.939	487.381	-32.297	-117.379	99.8364	-78.641	4.33788	31.5998	384.462	-152.605	850.586	366.684	-119.763	1067.16	312.401	-175.526	494.765	310.252	-351.232	102.928	343.022	-247.99	40.4994
1238	0	-76.5519	-200.672	880.101	-36.0682	-264.478	1102.29	-20.5175	-140.428	487.33	-32.0296	-117.292	99.6901	-78.5981	4.3105	31.62	381.933	-150.199	850.245	364.044	-116.86	1066.91	310.341	-173.67	494.748	310.023	-351.034	103.41	342.966	-247.952	40.5366
1239	0	-78.927	-198.143	880.295	-38.7594	-260.95	1102.66	-21.681	-139.139	487.146	-31.6974	-117.073	99.4103	-78.527	4.20899	31.5009	379.349	-147.82	849.895	361.271	-113.867	1066.64	308.379	-172.014	494.733	309.798	-350.796	103.97	342.939	-247.898	40.5201
1240	0	-81.3686	-195.496	880.431	-41.2272	-257.069	1103.34	-22.9392	-137.859	486.961	-31.4259	-116.952	99.1952	-78.4916	4.1319	31.5603	376.658	-145.497	849.66	358.444	-110.475	1066.46	306.393	-170.327	494.716	309.7	-350.493	104.615	342.952	-247.859	40.5488
1241	0	-83.9856	-192.875	880.572	-43.9994	-253.101	1103.78	-22.5115	-138.728	487.215	-31.08	-116.93	98.8712	-78.5672	4.21607	31.8645	374.107	-143.251	849.57	355.345	-107.045	1066.18	305.037	-168.607	494.842	309.542	-350.196	105.267	342.914	-247.753	40.5419
1242	0	-86.628	-190.161	880.624	-46.8211	-249.912	1104.25	-23.7655	-137.661	486.901	-30.8175	-116.823	98.55	-78.5654	3.99589	31.9728	371.47	-140.989	849.537	352.568	-103.809	1066.01	303.446	-166.753	495.003	309.431	-349.787	106.081	342.983	-247.705	40.5695
1243	0	-89.2856	-187.598	880.64	-49.6579	-246.876	1104.69	-25.0371	-136.722	486.576	-30.5988	-116.538	98.1669	-78.9073	3.49608	32.238	368.888	-138.672	849.677	349.579	-100.274	1065.73	302.315	-164.382	495.176	309.278	-349.267	106.892	343.016	-247.609	40.5947
1244	0	-91.9835	-184.571	880.595	-52.5351	-243.374	1105.07	-26.2183	-135.949	486.234	-29.3681	-113.94	97.0566	-78.504	4.18501	32.1142	366.317	-136.55	849.885	346.711	-96.8379	1065.45	300.553	-162.048	495.602	309.19	-348.566	107.946	343.093	-247.494	40.6225
1245	0	-94.7377	-181.712	880.55	-55.4686	-240.04	1105.45	-27.4435	-134.747	485.87	-29.1438	-113.388	96.6562	-78.6505	4.01291	32.1845	363.742	-134.163	850.087	343.912	-93.5954	1065.29	298.923	-159.492	495.586	309.118	-347.975	109.039	343.144	-247.431	40.6748
1246	0	-97.5554	-178.87	880.649	-58.4655	-236.724	1105.97	-28.6384	-133.859	485.573	-29.0804	-113.104	96.3731	-78.4033	4.43092	32.1015	361.162	-131.742	850.289	341.005	-90.2154	1065.1	297.045	-156.726	495.737	308.972	-347.22	110.418	343.19	-247.292	40.6178
1247	0	-100.209	-175.724	880.487	-61.2984	-233.104	1106.23	-29.8443	-132.756	485.446	-29.1322	-113.109	96.2427	-78.4109	4.48232	32.0924	358.684	-129.253	850.464	338.139	-87.0856	1065.07	298.565	-153.266	495.764	308.9	-346.391	111.989	343.309	-247.144	40.6572
1248	0	-102.948	-172.745	880.448	-64.2168	-229.65	1106.61	-31.0381	-131.587	485.378	-29.2541	-113.234	96.007	-78.4058	4.44902	32.1053	356.205	-126.635	850.567	335.27	-83.9591	1064.9	297.487	-149.599	495.993	308.824	-345.249	113.678	343.449	-246.988	40.7188
1249	0	-105.603	-169.834	880.446	-67.0506	-226.265	1107.03	-32.5096	-130.493	485.338	-29.3107	-113.136	95.8223	-78.3915	4.45784	32.1041	353.744	-123.946	850.653	332.362	-81.0121	1064.79	295.405	-145.249	496.115	308.792	-344.181	115.737	343.575	-246.738	40.7983
1250	0	-108.156	-167.163	880.354	-69.7836	-223.12	1107.36	-33.9042	-129.111	485.14	-29.2939	-112.935	95.5965	-78.3943	4.47187	32.1063	351.25	-121.302	850.738	329.449	-77.9917	1064.54	293.254	-140.229	496.194	308.807	-342.569	117.91	343.64	-246.422	40.9378
1251	0	-110.671	-164.425	880.189	-72.4773	-219.907	1107.62	-35.4395	-127.659	485.043	-28.9654	-112.277	95.1481	-78.412	4.2808	32.1817	348.877	-118.516	850.653	326.485	-75.1514	1064.35	291.112	-134.447	496.082	308.499	-340.737	120.339	343.504	-245.873	41.0209
1252	0	-113.236	-161.542	879.98	-75.2222	-216.55	1107.83	-36.9776	-126.473	484.818	-29.1551	-112.548	95.1442	-78.3479	4.38364	32.1587	346.577	-115.711	850.62	323.58	-72.2151	1064.17	289.705	-128.478	496.145	308.301	-338.675	123.147	343.65	-245.45	41.3016
1253	0	-115.607	-158.689	879.707	-77.7718	-213.222	1107.98	-38.2648	-124.874	484.588	-29.1115	-112.428	94.9458	-78.4413	4.14374	32.2909	344.291	-112.77	850.402	320.633	-69.5155	1063.87	288.129	-121.605	496.022	308.019	-336.304	126.172	343.765	-245.052	41.6479
1254	0	-117.85	-155.785	879.453	-80.1943	-209.845	1108.15	-39.5325	-123.483	484.333	-29.0899	-112.316	94.7786	-78.403	4.26681	32.2481	341.957	-109.932	850.138	318.088	-67.1166	1063.53	286.729	-114.293	496.071	307.723	-333.754	129.567	343.834	-244.555	42.0921
1255	0	-120.124	-152.542	879.125	-83.1024	-206.964	1107.94	-40.7814	-122.111	484.133	-29.0689	-112.144	94.5765	-78.3097	4.3634	32.2279	339.64	-107.087	849.77	315.549	-64.4896	1062.98	285.268	-106.642	496.084	307.285	-330.848	133.117	343.752	-244.111	42.7292
1256	0	-122.363	-149.678	878.821	-85.7769	-203.732	1107.91	-42.1212	-120.92	483.865	-29.1205	-112.004	94.3666	-78.3621	4.23272	32.2736	337.598	-104.198	849.361	313.01	-62.3527	1062.49	283.941	-98.6875	496.334	306.741	-327.632	136.989	343.631	-243.388	43.3612
1257	0	-124.587	-146.908	878.556	-88.2772	-200.613	1107.89	-43.4336	-120.141	483.661	-29.1612	-111.844	94.1388	-78.3946	4.12179	32.3418	335.512	-101.22	849.04	310.632	-59.7625	1061.85	282.758	-90.4821	496.732	306.209	-324.092	141.177	343.368	-242.604	43.9677
1258	0	-126.766	-143.912	878.318	-90.6298	-197.519	1107.88	-44.7556	-118.816	483.536	-29.2518	-111.683	93.9199	-78.5352	4.46495	32.2714	333.625	-98.2778	848.696	308.37	-57.4841	1061.24	281.739	-82.1559	497.284	305.325	-319.777	145.667	343.087	-241.923	45.3172
1259	0	-128.874	-141.045	878.016	-92.9837	-194.274	1107.84	-46.0788	-117.716	483.171	-29.3209	-111.509	93.6508	-78.3638	4.28227	32.2866	331.62	-95.3918	848.305	306.395	-55.7275	1060.68	280.634	-73.1836	498.08	304.372	-315.134	150.572	342.671	-240.805	47.2576
1260	0	-131.003	-138.476	877.791	-94.8858	-190.098	1107.98	-47.4384	-116.949	482.948	-29.4311	-111.404	93.4507	-78.3081	4.38918	32.1905	329.908	-92.5693	848.028	304.127	-53.1004	1059.94	279.626	-63.6195	499.156	303.169	-309.73	155.736	342.032	-239.629	49.5269
1261	0	-133.108	-136.059	877.51	-97.5588	-188.191	1107.94	-48.6965	-116.348	482.675	-29.5696	-111.288	93.2654	-78.3185	4.4122	32.2033	328.585	-89.825	847.841	302.268	-51.4382	1059.37	278.544	-53.5454	500.631	301.688	-303.885	161.495	341.149	-238.196	52.4008
1262	0	-135.123	-133.808	877.326	-99.5915	-185.664	1108.04	-50.0567	-115.919	482.338	-29.7367	-111.308	93.1019	-78.3988	4.30557	32.2606	327.253	-87.1797	847.73	300.422	-49.7514	1058.94	277.802	-43.1248	502.389	299.898	-297.538	167.782	340.031	-236.562	55.7174
1263	0	-137.06	-131.606	877.081	-101.628	-182.857	1108.11	-51.6625	-115.386	481.797	-29.8937	-111.401	92.971	-78.368	4.24075	32.2425	326.17	-84.5083	847.708	298.585	-47.6209	1058.21	277.146	-32.3589	504.618	296.993	-289.777	173.757	338.845	-234.686	59.7698
1264	0	-138.881	-129.608	876.921	-103.51	-180.018	1108.32	-52.8735	-115.262	481.702	-30.1078	-111.422	92.8437	-78.3445	4.40139	32.1338	325.069	-81.9808	847.852	296.842	-46.821	1057.96	276.612	-21.3574	507.125	294.33	-281.568	180.019	337.018	-231.942	64.6218
1265	0	-140.657	-127.719	876.77	-105.507	-177.845	1108.51	-53.3204	-116.071	481.744	-30.3362	-111.454	92.6898	-78.5796	4.08134	32.2885	324.079	-79.5352	848.236	295.219	-45.3354	1057.22	276.191	-10.5335	509.918	291.67	-273.182	186.471	334.951	-228.382	70.262
1266	0	-142.371	-126.351	876.707	-106.889	-174.595	1108.75	-54.8249	-115.982	481.32	-30.5694	-111.384	92.5246	-78.5737	4.19242	32.2385	323.015	-77.2087	848.666	293.474	-43.1044	1056.58	275.926	-0.0240545	512.874	289.253	-265.321	192.982	333.13	-224.616	76.7351
1267	0	-143.847	-124.8	876.54	-108.339	-171.55	1108.94	-55.9077	-116.258	481.099	-30.8664	-111.347	92.4039	-78.6277	4.16052	32.2061	322.133	-75.0193	849.399	292.221	-41.251	1055.97	276.033	9.90555	516.089	285.958	-257.12	198.715	330.622	-219.309	83.1131
1268	0	-145.362	-123.405	876.422	-110.016	-169.258	1109.29	-57.0285	-116.267	481.032	-31.107	-111.324	92.2962	-78.8149	3.92108	32.292	321.204	-72.9735	850.312	290.674	-38.9787	1055.08	275.975	19.2661	519.315	282.155	-249.256	204.266	327.846	-212.177	87.813
1269	0	-146.703	-122.074	876.273	-111.191	-166.178	1109.25	-58.0765	-115.843	480.759	-31.3053	-111.502	92.2395	-78.8278	3.92638	32.2573	320.472	-70.926	851.542	289.659	-37.3731	1054.46	276.312	28.0029	522.486	278.641	-241.575	208.554	324.644	-203.463	91.3947
1270	0	-147.963	-120.977	876.11	-112.142	-162.984	1109	-59.0767	-115.528	480.432	-31.454	-111.566	92.1709	-78.7988	4.01486	32.1745	319.592	-69.0786	852.93	288.581	-35.5513	1053.83	276.554	35.8777	525.764	275.693	-232.226	210.831	320.602	-192.788	94.0546
1271	0	-149.097	-119.816	875.927	-113.194	-159.751	1109.97	-59.951	-115.451	480.224	-31.6101	-111.639	92.1486	-78.8352	4.03476	32.1508	318.951	-66.9885	854.445	287.713	-33.7398	1053.07	276.567	43.0584	528.927	272.85	-221.89	211.778	316.306	-180.507	94.5651
1272	0	-150.168	-118.852	875.78	-114.578	-158.194	1109.54	-60.6139	-115.124	479.937	-31.7236	-111.673	92.1145	-78.8451	3.99507	32.1303	318.283	-65.4138	856.262	287.122	-31.6488	1052.48	276.896	49.9196	532.171	270.359	-210.355	211.271	312.029	-167.203	93.9729
1273	0	-151.113	-117.668	875.6	-115.887	-156.676	1109.83	-61.2515	-114.777	479.865	-31.8465	-111.651	92.0655	-78.8555	3.97895	32.1313	317.686	-63.9632	857.969	286.598	-29.7941	1052.07	277.091	56.3849	535.172	268.017	-198.167	209.639	307.959	-153.069	92.6586
1274	0	-151.934	-116.486	875.469	-116.743	-154.199	1109.72	-61.8103	-114.474	479.844	-31.8494	-111.659	92.0186	-78.863	3.96319	32.1048	317.046	-62.6911	859.681	286.108	-27.7723	1051.55	277.324	62.5564	537.903	265.693	-185.865	207.272	304.358	-137.583	90.5385
1275	0	-152.637	-115.332	875.357	-117.561	-151.701	1109.59	-62.1171	-114.17	479.762	-31.9012	-111.602	92.0321	-78.8711	3.96756	32.1149	316.74	-61.2343	861.218	285.729	-25.8377	1051.35	277.488	68.2996	540.485	263.784	-172.657	203.801	301.301	-121.167	87.9374
1276	0	-153.252	-114.064	875.277	-118.056	-148.698	1109.92	-60.8323	-115.62	480.299	-31.9402	-111.683	92.0135	-78.9075	3.98935	32.0976	316.352	-59.702	862.422	284.74	-21.5903	1051.02	277.629	73.9318	542.697	262.003	-158.781	199.596	298.861	-103.845	85.0255
1277	0	-153.726	-112.707	875.209	-119.07	-147.115	1109.36	-61.4109	-114.557	480.186	-31.9531	-111.66	92.0194	-78.9031	3.97246	32.1112	316.223	-58.1107	863.276	284.39	-18.1999	1050.94	277.704	79.1914	544.806	260.514	-144.373	194.699	297.204	-85.8434	81.9673
1278	0	-154.09	-111.184	875.127	-118.924	-142.773	1110.31	-61.8875	-113.56	480.045	-31.9892	-111.672	92.0609	-78.912	3.98891	32.1018	316.079	-56.4634	864.075	284.218	-16.5321	1050.91	277.782	84.0147	546.663	258.983	-129.297	189.257	296.109	-66.8666	78.7569
1279	0	-154.359	-109.49	875.081	-120.146	-142.014	1110.1	-61.7408	-113.323	480.077	-31.8883	-111.21	91.8955	-78.9207	3.97414	32.1108	316.025	-54.6301	864.936	284.266	-15.551	1050.91	277.866	88.5707	548.25	258.048	-113.666	183.542	295.585	-47.3145	75.5729
1280	0	-154.414	-107.609	875.01	-120.158	-139.069	1110.13	-61.7683	-112.608	480.108	-31.981	-111.677	92.136	-78.9195	3.92777	32.0954	315.993	-52.8157	865.562	284.547	-13.7216	1050.9	278.035	92.6838	549.578	257.797	-97.7456	177.452	295.588	-27.0476	72.2984
1281	0	-154.363	-105.539	874.893	-120.599	-136.766	1110.17	-61.7598	-111.743	480.149	-31.9578	-111.809	92.1892	-78.91	3.99534	32.1224	316.08	-50.8789	866.101	284.678	-11.9549	1050.96	277.937	96.4319	550.547	258.087	-81.4493	171.173	296.042	-6.32746	69.25
1282	0	-154.291	-103.463	874.824	-120.354	-133.437	1109.87	-61.5916	-110.769	480.152	-31.9071	-111.783	92.2014	-78.9049	3.98688	32.146	316.215	-48.8219	866.536	285.043	-9.32156	1050.98	277.904	99.7636	551.26	258.902	-64.904	164.935	296.974	14.5715	66.4258
1283	0	-153.965	-101.103	874.708	-120.109	-130.167	1110.28	-61.1746	-110	480.263	-31.8642	-111.849	92.3045	-78.8741	4.0052	32.1484	316.49	-46.7092	866.84	285.181	-6.96838	1051	277.815	102.773	551.659	260.112	-48.0831	158.782	298.193	35.6394	63.976
1284	0	-153.598	-98.5773	874.571	-119.548	-125.779	1110.68	-60.982	-108.801	480.286	-31.7754	-111.841	92.3219	-78.9574	3.7176	32.1306	316.827	-44.3543	867.001	285.641	-4.85338	1051.03	277.621	105.504	551.728	261.777	-31.156	152.656	299.766	56.6791	61.7702
1285	0	-153.194	-96.1953	874.488	-119.985	-124.222	1110.61	-60.2974	-108.594	480.199	-31.6823	-111.686	92.3655	-78.9619	3.71292	32.1396	317.321	-42.0048	867.12	286.15	-2.4752	1051.06	277.386	107.97	551.505	263.719	-14.3368	147.097	301.388	77.6187	60.1611
1286	0	-152.691	-93.5459	874.411	-119.463	-121.055	1110.43	-61.1268	-104.416	480.594	-31.5557	-111.588	92.3799	-79.0207	3.5682	32.2102	317.893	-39.5109	867.228	286.637	-0.180948	1051.03	277.119	110.332	551.12	265.811	2.27713	141.883	302.756	98.403	58.8824
1287	0	-152.023	-90.8872	874.349	-118.86	-118.075	1109.91	-61.2629	-102.547	480.267	-31.3988	-111.408	92.418	-78.9774	3.58779	32.2089	318.506	-36.7649	867.124	287.306	2.73184	1050.9	276.817	112.579	550.457	268.189	18.6531	137.055	304.822	118.131	58.0098
1288	0	-151.376	-88.3359	874.321	-118.256	-114.86	1109.81	-60.7855	-101.538	480.24	-31.2264	-111.29	92.4705	-78.9284	3.67086	32.175	319.268	-34.0205	866.97	287.371	6.88589	1050.5	276.553	114.689	549.663	270.552	34.5347	132.633	307.102	136.917	57.6399
1289	0	-150.62	-85.805	874.356	-117.659	-111.543	1109.76	-60.3035	-100.432	480.272	-31.1123	-111.494	92.601	-78.9495	3.55429	32.2236	320.004	-31.049	866.722	287.382	14.3583	1050.55	276.408	116.698	548.705	272.993	49.8105	128.839	309.372	155.012	57.3529
1290	0	-149.759	-83.2932	874.426	-117.777	-110.817	1110.06	-59.7334	-99.271	480.374	-30.8657	-111.189	92.6292	-78.5167	4.3402	32.0616	320.979	-27.9744	866.378	288.05	17.2717	1050.37	276.121	118.702	547.521	275.54	64.4752	125.387	311.664	171.996	57.528
1291	0	-148.817	-80.8019	874.493	-118.103	-111.423	1111.03	-59.0776	-98.0737	480.446	-30.6816	-111.099	92.7509	-78.5055	4.48697	32.094	321.906	-24.7968	865.903	289.064	20.0813	1050.18	275.917	120.62	546.228	277.967	78.4342	122.44	313.74	188.086	57.8976
1292	0	-147.852	-78.4489	874.605	-117.774	-110.647	1111.6	-58.3675	-96.7395	480.534	-30.4853	-111.145	92.8973	-78.5366	4.34365	32.156	323.024	-21.5512	865.402	289.963	23.1895	1050.13	275.637	122.483	544.762	280.301	91.4529	119.87	315.687	203.041	58.3894
1293	0	-146.834	-76.1072	874.745	-116.774	-107.932	1111.89	-57.5459	-95.429	480.731	-30.2918	-111.012	92.9802	-78.9461	3.51966	32.2747	323.826	-18.1314	864.631	290.816	26.6223	1050.07	275.386	124.268	543.16	282.456	103.463	117.74	317.648	216.632	59.1334
1294	0	-145.724	-73.7767	874.906	-115.163	-103.98	1112	-56.7466	-93.9234	480.975	-30.0485	-110.823	93.021	-78.9185	3.63565	32.222	324.778	-14.719	863.826	291.581	30.2933	1049.89	275.185	125.845	541.643	284.36	114.39	115.794	319.146	229.046	59.5154
1295	0	-144.463	-71.4027	875.102	-113.294	-99.5087	1112.06	-55.9818	-92.3771	481.126	-29.7908	-110.632	93.1485	-78.8888	3.61752	32.2418	325.86	-11.1141	862.889	292.75	34.267	1049.69	275.105	127.408	540.171	286.069	124.038	114.201	320.471	239.926	59.7669
1296	0	-143.144	-68.8517	875.375	-111.388	-95.2872	1112.11	-55.0684	-90.7192	481.398	-29.5976	-110.519	93.2358	-78.9759	3.46923	32.3085	326.808	-7.38429	861.691	294.05	38.4826	1049.36	275.264	128.901	538.616	287.547	132.374	112.54	321.854	249.069	59.9926
1297	0	-141.771	-66.4143	875.679	-108.084	-87.6215	1111.63	-54.1425	-88.9832	481.679	-29.3674	-110.389	93.3384	-78.99	3.48193	32.3062	327.638	-3.47642	860.363	295.258	42.8578	1049.13	275.423	130.226	537.157	288.815	139.317	110.833	322.563	256.652	59.4614
1298	0	-140.285	-63.8462	875.967	-106.008	-83.893	1111.85	-53.149	-87.1558	481.962	-29.0987	-110.208	93.4998	-78.9902	3.49822	32.2986	328.621	0.663541	859.026	296.807	47.3447	1048.77	275.552	131.542	535.485	289.582	144.709	109.504	323.13	262.164	58.7968
1299	0	-138.559	-61.6721	876.408	-104.159	-81.5638	1112.15	-52.2601	-85.488	482.301	-28.987	-110.331	93.8912	-78.9936	3.47946	32.3113	329.428	5.06638	857.705	298.251	52.0069	1048.29	275.939	132.659	533.866	290.005	148.534	108.222	323.64	265.046	57.5267
1300	0	-136.949	-58.7503	876.907	-102.096	-79.3839	1112.57	-51.093	-83.449	482.569	-28.5928	-110.078	93.9309	-78.9949	3.49254	32.3021	330.366	9.59548	856.604	300.014	56.8004	1047.92	276.626	133.754	532.172	290.051	149.934	106.589	324.787	265.453	54.8488
1301	0	-135.077	-55.7275	877.17	-99.66	-76.3559	1112.94	-50.0397	-81.4181	482.932	-28.3577	-110.003	94.1268	-79	3.48699	32.3042	331.407	14.3666	855.637	302.024	61.8309	1047.6	277.007	134.77	530.393	289.886	149.264	104.974	325.574	266.018	51.7223
1302	0	-133.284	-53.1902	877.722	-96.8288	-72.618	1113.42	-48.7349	-79.2278	483.22	-28.0853	-109.894	94.3316	-78.5065	4.44909	32.1461	332.579	19.4258	854.933	303.747	66.8037	1047.24	277.201	135.915	528.609	290.078	149.689	103.996	325.73	266.659	49.5949
1303	0	-131.248	-50.3157	878.191	-94.2763	-70.294	1113.97	-47.4472	-77.0122	483.604	-27.8819	-109.849	94.586	-78.5019	4.52424	32.1399	333.629	24.7941	854.117	305.513	72.0591	1046.94	277.704	137.848	527.573	290.19	151.814	103.683	325.413	267.174	48.7588
1304	0	-129.131	-47.4213	878.807	-91.4288	-67.441	1114.59	-46.0872	-74.5453	484.025	-27.6169	-109.415	94.9388	-78.5251	4.35232	32.2337	334.827	30.4944	853.378	306.93	77.2888	1046.57	277.977	140.702	527.432	290.257	153.075	103.531	325.023	267.722	48.0661
1305	0	-126.914	-44.2283	879.334	-88.9023	-65.7598	1115.53	-44.635	-72.0623	484.331	-27.2685	-108.896	95.2128	-78.461	4.44329	32.1915	336.097	36.5364	852.926	308.173	82.5446	1046.31	278.254	144.434	528.025	290.317	153.711	103.574	324.998	267.957	47.6704
1306	0	-124.741	-41.4539	879.948	-85.5167	-61.1382	1116.16	-43.1885	-69.3157	484.702	-26.9662	-108.53	95.5213	-78.5082	4.33775	32.2483	337.464	42.5168	853.125	310.043	87.9267	1046.5	278.585	148.77	528.964	290.514	154.451	103.676	325.086	268.028	47.4183
1307	0	-122.46	-38.504	880.539	-83.2108	-59.2511	1116.92	-41.8643	-66.7043	485.054	-27.3065	-109.289	96.2911	-78.4911	4.33175	32.2788	338.947	48.3304	853.932	311.982	93.2144	1046.72	279.215	153.633	529.548	290.861	155.426	103.638	325.055	268.312	47.0891
1308	0	-120.116	-35.2585	881.055	-80.464	-56.2639	1117.66	-40.4083	-64.0261	485.364	-27.2209	-109.475	96.7249	-78.4773	4.23228	32.3469	340.454	54.0006	855.051	314.233	98.4722	1047.11	279.93	158.58	529.859	291.121	156.313	103.482	325.022	268.484	46.9377
1309	0	-117.818	-32.2641	881.425	-77.8073	-52.9411	1118.08	-39.103	-61.6229	485.807	-27.2072	-109.68	97.4201	-78.4756	4.28493	32.2829	341.947	59.5041	856.107	316.392	103.648	1047.56	280.495	163.381	529.506	291.313	156.913	103.397	324.911	268.723	46.5261
1310	0	-115.361	-28.8776	881.864	-75.1641	-49.6223	1118.37	-37.7483	-59.1147	486.211	-26.9871	-109.416	97.7995	-78.4967	3.98604	32.3977	343.522	65.123	857.023	318.589	108.597	1047.88	280.886	167.908	529.264	291.474	157.517	103.262	324.877	268.877	46.2506
1311	0	-112.854	-25.7515	882.207	-73.0573	-47.3692	1118.83	-36.2199	-56.4607	486.527	-26.7784	-109.079	98.2145	-78.4985	4.00356	32.4263	345.305	70.9219	857.596	321.194	113.48	1048.23	281.657	171.841	528.71	291.62	158.317	103.113	324.792	269.047	46.1557
1312	0	-110.37	-22.2979	882.424	-70.004	-43.1056	1118.97	-34.774	-54.0655	486.942	-26.588	-108.774	98.8708	-78.4781	4.0034	32.4354	347.455	76.7102	857.918	323.482	118.366	1048.82	283.353	175.578	528.369	291.651	158.862	102.984	324.737	269.256	46.1271
1313	0	-107.928	-19.0656	882.847	-67.3424	-39.8707	1119.16	-33.2662	-51.711	487.354	-26.3053	-108.374	99.3266	-78.3687	4.25617	32.3284	349.512	82.5792	857.985	325.924	123.295	1049.19	283.72	179.088	527.906	291.643	159.335	102.814	324.663	269.414	46.0152
1314	0	-105.208	-15.2466	883.03	-64.6217	-36.0935	1119.42	-31.7216	-49.1612	487.72	-26.157	-108.255	99.8501	-78.3504	4.22774	32.3617	351.71	88.2547	857.88	328.454	128.072	1049.63	284.729	182.469	527.394	291.688	159.968	102.643	324.614	269.574	45.8595
1315	0	-102.702	-11.892	883.323	-61.685	-32.1213	1119.58	-30.3631	-46.7851	488.177	-25.9526	-108.008	100.61	-78.4013	4.15893	32.4169	353.97	93.8995	857.612	330.536	132.731	1049.91	283.649	185.889	527.104	291.731	160.503	102.453	324.469	269.805	45.6857
1316	0	-100.577	-9.23665	884.122	-59.1315	-28.9164	1120	-28.8522	-44.1033	488.618	-25.7404	-107.66	101.194	-78.3073	4.2319	32.4043	356.133	99.2495	857.396	332.764	137.337	1050.3	284.838	189.036	526.966	291.838	161.013	102.281	324.34	270.03	45.493
1317	0	-97.588	-4.54298	884.096	-56.1088	-24.3845	1120.3	-27.5726	-41.6034	489.134	-25.5633	-107.396	102.044	-78.2779	4.25897	32.3948	358.374	104.331	857.22	335.161	141.882	1050.66	286.345	191.985	526.659	291.925	161.407	102.111	324.275	270.233	45.3099
1318	0	-95.1552	-0.68921	884.655	-53.7728	-22.0966	1120.98	-26.3282	-38.9592	489.844	-25.4632	-107.039	102.832	-78.2892	4.22442	32.4091	360.496	109.174	857.013	337.282	146.421	1050.9	287.815	194.819	526.361	292.026	161.797	102.021	324.098	270.449	45.0441
1319	0	-92.9135	2.38062	885.492	-50.6043	-17.8609	1121.55	-25.2961	-36.3089	490.609	-25.3575	-106.505	103.763	-78.3469	4.13249	32.4343	362.624	113.741	856.828	339.577	151.028	1051.41	287.808	197.036	524.977	292.123	162.132	101.89	324.121	270.59	44.9661
1320	0	-90.687	5.27933	886.501	-47.8852	-14.415	1122.35	-24.3612	-33.8117	491.507	-25.3133	-106.003	104.772	-78.3054	4.51905	32.3778	364.58	118.123	856.808	341.783	155.668	1052.02	289.146	199.349	524.854	292.22	162.476	101.763	324.03	270.737	44.8598
1321	0	-88.7072	7.78602	887.732	-45.2721	-11.6354	1123.12	-23.5731	-31.4915	492.628	-25.2244	-105.547	106.148	-78.3399	4.53869	32.4917	366.34	122.309	856.643	343.815	160.429	1052.62	290.674	201.389	524.764	292.317	162.686	101.688	324.008	270.82	44.757
1322	0	-87.2876	9.01947	889.385	-42.8629	-9.39785	1124.42	-22.8831	-28.524	493.73	-25.3009	-104.652	107.448	-78.5633	4.22374	32.4151	368.072	126.004	856.467	345.335	165.177	1053.18	292.143	203.064	524.691	292.368	162.845	101.587	323.963	270.895	44.6798
1323	0	-85.2773	11.5515	890.764	-40.1631	-6.62874	1125.75	-22.2674	-25.4754	494.92	-25.2756	-103.869	109.003	-78.3708	4.85896	32.0763	369.582	129.47	856.429	346.678	170.035	1054.06	293.549	204.28	524.506	292.404	163.014	101.492	324.101	270.939	44.6549
1324	0	-83.2714	14.271	892.367	-37.6047	-3.94493	1127.17	-21.7339	-22.5494	496.398	-25.3504	-103.217	110.694	-78.8289	4.24362	32.0336	371.119	132.619	856.53	348.135	175.301	1055.07	294.979	205.242	524.341	292.421	163.151	101.398	324.101	270.994	44.6407
1325	0	-81.3619	17.1024	894.144	-34.6688	-0.298236	1128.56	-21.3402	-19.5624	497.861	-25.2502	-102.037	112.283	-79.0305	4.11202	31.9329	372.605	135.648	856.548	351.357	174.657	1054.35	296.574	205.866	524.24	292.46	163.217	101.354	324.083	271.016	44.6238
1326	0	-79.6173	19.5799	896.066	-32.1253	2.28271	1130.11	-20.9036	-16.1364	499.419	-25.1987	-101.104	114.141	-79.2319	3.96498	31.7637	373.933	138.459	856.748	353.693	176.029	1054.95	298.09	206.282	524.215	292.525	163.297	101.289	324.081	271.061	44.5994
1327	0	-78.0018	21.8281	897.993	-30.0131	3.69736	1131.88	-20.5649	-12.3537	501.125	-24.9858	-99.8462	115.933	-79.4335	3.87788	31.7104	375.276	141.128	857.126	355.36	179.325	1055.88	299.131	206.5	524.166	292.592	163.352	101.233	323.913	271.119	44.5731
1328	0	-76.5413	24.1549	900.048	-27.8451	5.31091	1133.78	-20.058	-9.69802	502.87	-24.6645	-98.4791	117.887	-79.6002	3.78008	31.7282	376.386	143.602	857.648	356.916	183.288	1056.76	299.865	206.647	524.3	292.659	163.401	101.17	323.996	271.152	44.541
1329	0	-75.2164	26.2684	902.201	-24.9883	9.33427	1135.54	-19.7921	-5.97543	504.668	-24.3746	-97.036	119.786	-79.7211	3.71069	31.7195	377.783	146.1	858.178	358.474	186.623	1057.4	299.098	206.658	524.153	292.7	163.41	101.1	323.946	271.154	44.549
1330	0	-74.2876	27.3643	904.639	-22.5224	12.5343	1137.38	-20.9083	-0.474614	505.974	-24.0062	-95.5357	121.815	-79.7892	3.71406	31.7583	379.384	148.337	859.068	360.319	189.846	1058.35	300.636	206.575	524.403	292.793	163.494	100.996	323.825	271.169	44.5655
1331	0	-72.7851	30.3114	906.597	-20.578	14.3501	1139.22	-21.0272	3.18562	507.454	-23.5855	-93.8787	123.625	-79.8045	3.63856	31.7604	380.688	150.528	859.87	361.562	193.539	1059.28	301.715	206.357	524.457	292.841	163.525	100.924	323.991	271.134	44.6196
1332	0	-71.5266	32.9121	908.639	-18.5233	16.518	1140.97	-21.1603	6.97353	509.034	-23.1901	-92.4569	125.64	-79.8423	3.62418	31.7799	382.209	152.747	860.726	362.994	197.402	1060.15	302.653	206.125	524.522	292.79	163.493	100.833	323.988	271.113	44.6751
1333	0	-70.3839	35.3272	910.699	-16.2387	19.4188	1142.48	-21.3452	10.9251	510.594	-22.7562	-90.878	127.562	-79.7716	3.52782	31.7925	383.645	155.072	861.466	364.825	200.484	1061.05	303.462	205.81	524.546	292.733	163.475	100.722	324.027	271.067	44.7111
1334	0	-69.289	37.6164	912.573	-14.723	20.496	1144.3	-21.7522	14.6669	512.167	-22.3157	-89.2685	129.417	-79.7004	3.48214	31.8052	383.194	157.447	861.964	366.2	203.388	1061.73	304.383	205.585	524.62	292.651	163.407	100.657	323.882	271.032	44.7851
1335	0	-68.2632	40.0014	914.45	-12.1762	24.1453	1145.96	-22.3638	18.8314	513.572	-21.868	-87.5866	131.279	-79.5644	3.38685	31.8276	384.546	159.749	862.193	367.886	206.254	1062.43	305.106	205.613	524.62	292.608	163.359	100.536	323.874	270.915	44.8859
1336	0	-67.1307	42.494	916.29	-10.0521	26.9288	1147.07	-22.803	23.1486	514.969	-21.4	-85.7339	132.922	-79.4827	3.35784	31.9219	385.746	162.134	862.527	369.53	209.249	1063.2	305.894	205.005	524.615	292.539	163.317	100.382	323.855	270.902	44.9512
1337	0	-66.1766	44.8546	918.013	-8.27255	29.3226	1148.69	-23.6163	27.2816	516.282	-21.0813	-83.923	134.619	-79.3818	3.83367	32.005	386.805	164.53	862.697	370.651	211.947	1063.85	306.538	205.045	524.548	292.388	163.309	100.279	323.944	270.915	45.0844
1338	0	-65.1583	47.1873	919.589	-6.47149	31.4412	1149.92	-24.4964	31.4119	517.533	-20.7254	-82.0591	136.301	-79.509	4.60716	32.1946	387.891	166.982	862.86	371.917	214.859	1064.47	307.447	205.161	524.52	292.246	163.299	100.15	323.943	270.849	45.1778
1339	0	-64.1627	49.5837	920.981	-5.02817	32.3965	1151.26	-25.5194	35.377	518.713	-20.6372	-79.3974	137.622	-80.0761	5.67716	32.5892	388.975	169.504	862.935	373.484	217.258	1065.25	307.853	205.156	524.453	292.122	163.302	99.99	323.96	270.8	45.3062
1340	0	-62.9875	52.2292	922.231	-4.12701	32.0736	1152.71	-26.3415	39.5173	519.829	-20.78	-76.4228	138.848	-80.9451	7.40702	32.9918	390.191	172.053	863.123	374.629	219.863	1065.83	308.44	205.363	524.379	292.065	163.314	99.9073	323.94	270.773	45.3218
1341	0	-61.9742	54.5762	923.515	-3.14006	31.8702	1153.69	-27.2262	43.2484	520.82	-21.2854	-73.0356	139.863	-82.3706	9.85287	33.4005	390.75	174.719	863.091	375.937	222.531	1066.24	309.026	205.657	524.311	291.898	163.318	99.7167	324.001	270.677	45.4909
1342	0	-60.9022	56.6735	924.529	-2.10258	32.0201	1154.65	-27.9781	47.0614	521.758	-22.1579	-68.8469	140.451	-84.1695	13.1153	33.7792	391.803	177.424	862.894	377.099	225.119	1066.63	309.668	206.139	524.192	291.854	163.287	99.618	323.973	270.667	45.4648
1343	0	-59.8545	58.818	925.406	1.68664	39.7917	1154.32	-28.6932	50.4366	522.584	-23.5375	-64.0148	140.834	-86.5817	17.1434	34.1624	391.386	180.208	862.935	378.398	227.656	1066.91	310.311	206.805	524.15	291.767	163.398	99.4635	323.936	270.591	45.5759
1344	0	-59.3199	59.9121	926.441	4.09229	44.5759	1154.47	-29.2727	53.7917	523.359	-25.1823	-58.5363	141.007	-89.5084	22.1136	34.4658	392.823	182.881	862.757	379.27	230.436	1067.19	310.833	207.604	523.937	291.751	163.44	99.3517	323.925	270.57	45.5742
1345	0	-58.2479	61.8175	927.172	5.70112	46.7302	1154.7	-29.9476	56.9327	524.073	-27.2947	-52.3717	140.847	-92.9421	28.2201	34.6943	393.182	185.707	862.859	380.431	232.847	1067.49	311.553	208.621	523.843	291.707	163.502	99.2416	324.047	270.499	45.7126
1346	0	-57.11	63.7939	927.728	6.87637	47.9425	1154.96	-30.5586	59.9091	524.695	-29.7066	-44.7026	140.075	-96.7697	35.1192	34.9196	394.214	188.524	862.859	381.602	235.42	1067.74	312.046	209.698	523.658	291.704	163.57	99.1346	324.034	270.453	45.7523
1347	0	-55.9352	65.783	928.079	8.08858	49.1674	1155.02	-31.1703	63.1111	525.255	-32.9342	-37.9258	139.661	-100.902	43.2665	34.9856	395.19	191.243	862.822	382.625	238.203	1068.02	312.686	211.07	523.414	291.674	163.631	99.0898	324.027	270.49	45.8069
1348	0	-54.9048	67.5915	928.418	9.15642	50.2118	1155.07	-31.8629	65.9504	525.734	-36.4013	-30.0476	139.032	-105.218	52.4358	34.9152	395.862	193.939	862.74	383.83	240.703	1068.3	312.994	212.441	523.19	291.654	163.75	99.002	324.048	270.454	45.8388
1349	0	-53.6259	69.3386	928.469	10.4726	51.1947	1154.82	-32.5607	69.1553	526.14	-40.4173	-21.3699	138.429	-109.735	62.3967	34.8291	396.552	196.648	862.708	385.118	243.159	1068.44	313.461	214.041	522.924	291.614	163.848	98.9502	324.035	270.417	45.8693
1350	0	-52.4768	71.0459	928.807	11.6593	52.1379	1154.87	-33.226	72.5165	526.531	-44.7134	-11.6085	137.519	-114.182	73.2822	34.829	397.389	199.282	862.602	385.825	245.649	1068.71	313.712	215.713	522.661	291.619	163.96	98.8866	324.034	270.407	45.8997
1351	0	-51.3616	72.2389	928.925	12.8118	52.5668	1154.69	-33.9171	75.6899	526.855	-49.1615	-1.69174	136.832	-118.637	84.8372	35.2081	398.01	201.99	862.647	386.864	247.868	1068.98	313.922	217.453	522.364	291.601	164.043	98.8494	323.993	270.431	45.9307
1352	0	-50.2986	73.7151	928.911	13.9122	53.2789	1154.38	-34.6139	79.3838	527.118	-53.5498	8.58243	136.189	-123.027	97.1218	36.0267	398.577	204.685	862.528	387.692	250.193	1069.31	314.164	219.32	522.162	291.573	164.183	98.8181	323.987	270.436	45.9802
1353	0	-49.31	75.0927	928.883	14.9382	53.8923	1154.06	-35.1864	83.0448	527.545	-58.0943	18.9003	135.875	-127.063	110.141	37.2661	399.245	207.365	862.389	388.412	252.481	1069.56	314.184	221.344	521.891	291.546	164.292	98.8661	324.007	270.414	46.0201
1354	0	-48.3595	76.1155	928.879	15.9262	54.151	1153.77	-36.342	88.6299	528.023	-62.4181	29.6425	135.661	-131.219	122.921	38.7143	399.942	210.19	862.215	389.133	254.816	1069.91	314.112	223.407	521.526	291.494	164.414	98.8278	323.976	270.42	46.0916
1355	0	-47.3836	77.4814	928.881	16.9394	54.7528	1153.47	-38.1122	95.3697	528.422	-66.6801	40.5333	135.67	-135.144	135.592	40.0454	400.403	212.953	861.983	390.203	256.741	1070.26	314.027	225.468	521.145	291.45	164.51	98.8373	323.956	270.381	46.1259
1356	0	-46.4616	78.8258	928.959	17.8989	55.333	1153.26	-39.3222	100.579	529.024	-70.6538	51.5171	135.772	-138.838	147.717	41.4094	400.933	215.772	861.709	390.769	258.959	1070.53	314.055	227.588	520.871	291.396	164.615	98.8356	323.879	270.413	46.2001
1357	0	-45.5902	80.3602	929.047	18.8076	56.1033	1153.05	-40.8123	106.412	529.842	-74.3455	62.1405	136.133	-142.376	159.694	42.8912	401.362	218.641	861.452	391.419	260.977	1070.78	314.032	229.482	520.631	291.357	164.748	98.8053	323.887	270.392	46.22
1358	0	-44.8911	81.7381	929.266	19.5442	56.717	1152.98	-42.7003	112.773	530.669	-77.642	72.4368	136.627	-145.703	171.362	44.469	401.669	221.52	861.18	391.901	263.153	1070.89	313.938	231.478	520.311	291.307	164.887	98.8149	323.866	270.4	46.2523
1359	0	-44.1541	83.6012	929.447	20.3186	57.8161	1152.86	-44.3739	119.619	531.465	-80.5311	82.8484	137.193	-148.763	182.543	46.1219	402.066	224.477	860.974	392.628	265.015	1071.14	313.849	233.37	519.976	291.258	164.984	98.8019	323.818	270.386	46.2544
1360	0	-43.7543	85.0415	929.674	20.7557	58.4922	1152.8	-46.2124	126.657	532.486	-83.2482	93.176	137.762	-151.541	193.605	47.6818	402.331	227.483	860.725	392.731	267.687	1071.4	313.728	235.069	519.648	291.243	165.067	98.8188	323.841	270.378	46.3256
1361	0	-43.3234	86.6821	930.199	21.2241	59.3687	1153.03	-48.1312	133.602	533.436	-85.506	103.522	138.372	-154.035	204.594	49.3198	402.588	230.422	860.579	392.776	270.327	1071.59	313.903	236.885	519.338	291.21	165.18	98.8056	323.873	270.354	46.3597
1362	0	-42.9832	88.3752	930.298	22.278	60.4915	1152.34	-49.8726	141.064	534.382	-87.8491	113.599	139.122	-156.264	215.6	50.8321	402.806	233.381	860.427	393.211	272.73	1071.66	314.036	238.397	519.095	291.205	165.28	98.7915	323.886	270.326	46.3916
1363	0	-42.6522	90.5138	930.296	23.2507	61.3892	1151.86	-51.6049	148.473	535.318	-89.9721	123.8	139.816	-158.174	226.885	52.2339	402.908	236.295	860.454	393.326	274.744	1072.06	314.188	239.906	518.795	291.25	165.345	98.7799	323.925	270.304	46.4021
1364	0	-42.4606	92.7039	930.377	24.161	62.4191	1151.41	-53.4269	155.372	536.349	-92.1178	134.274	140.399	-159.879	237.999	53.7219	402.978	239.14	860.461	393.483	276.794	1072.44	314.354	241.257	518.528	291.149	165.363	98.7388	323.914	270.299	46.414
1365	0	-42.3324	95.2268	930.339	24.8518	63.2924	1150.85	-54.9274	162.465	537.328	-94.0653	144.742	141.103	-161.383	249.6	55.0586	402.975	241.894	860.505	393.556	279.189	1072.8	314.627	242.64	518.282	291.156	165.397	98.7369	323.965	270.291	46.4306
1366	0	-42.3131	97.9079	930.357	25.4853	64.2738	1150.34	-56.1739	169.121	538.23	-96.0917	155.097	141.893	-162.528	261.663	56.5882	403.084	244.55	860.677	393.626	281.484	1073.17	314.914	243.962	518.104	291.414	165.537	98.7012	323.945	270.282	46.4221
1367	0	-42.3148	100.72	930.334	26.0334	65.3474	1149.84	-57.2914	175.671	539.052	-98.2564	165.752	142.565	-163.798	273.71	58.0872	403.214	247.02	860.881	393.73	283.804	1073.66	315.042	245.284	517.825	291.686	165.655	98.5982	323.943	270.282	46.4216
1368	0	-42.5696	103.275	930.348	26.2814	66.9284	1149.3	-58.1986	182.065	539.803	-100.229	176.622	143.302	-164.904	285.554	59.7721	403.219	249.506	861.074	393.788	285.588	1074.01	315.203	246.567	517.605	291.709	165.697	98.53	324.018	270.253	46.446
1369	0	-42.467	106.758	930.138	26.4681	68.3981	1148.75	-58.9244	188.405	540.495	-102.29	187.152	144.012	-166.11	297.808	61.4014	403.343	251.886	861.363	393.948	287.345	1074.59	315.433	247.866	517.391	291.136	165.506	98.4762	324.031	270.217	46.4507
1370	0	-42.6917	110.108	930.035	26.4858	70.0742	1148.06	-59.2205	194.705	541.122	-104.096	198.11	144.764	-167.165	309.806	63.1612	403.608	254.138	861.636	394.027	289.079	1075.14	315.566	249.128	517.274	291.086	165.492	98.5861	324.06	270.209	46.4678
1371	0	-42.9282	113.582	929.877	26.5227	72.1154	1147.68	-59.7177	201.032	541.662	-106.279	207.692	145.783	-168.273	321.621	64.8807	403.778	256.361	861.922	394.081	290.774	1075.76	315.487	250.367	517.048	291.069	165.589	98.6385	324.093	270.22	46.4781
1372	0	-43.1795	117.131	929.742	26.3092	73.9824	1147.16	-59.9695	207.218	542.299	-107.847	218.225	146.475	-169.376	333.292	66.889	404.11	258.42	862.205	394.21	293.038	1076.17	315.484	251.694	516.871	291.015	165.59	98.7177	324.088	270.187	46.4435
1373	0	-43.4872	120.745	929.549	25.9826	75.7413	1146.7	-60.2224	213.423	542.726	-109.238	228.809	147.217	-170.014	345.362	68.8598	404.303	260.557	862.382	394.236	294.275	1076.72	315.536	253.01	516.641	291.081	165.688	98.8027	324.279	270.02	46.4501
1374	0	-43.817	124.431	929.255	25.4834	77.7999	1146.22	-60.3073	219.517	543.159	-110.33	239.209	147.898	-171.212	355.925	70.6601	404.132	262.701	862.517	394.372	295.79	1077.11	315.483	254.35	516.41	291.088	165.747	98.8021	324.163	270.167	46.4586
1375	0	-44.353	127.729	929.121	25.0303	80.0361	1145.72	-60.3318	225.711	543.465	-111.154	249.959	148.217	-171.872	366.69	72.3503	404.189	264.672	862.58	394.457	297.035	1077.51	315.416	255.761	516.188	291.02	165.795	98.877	324.166	270.189	46.4108
1376	0	-44.4865	131.904	928.55	24.3796	82.2028	1145.12	-60.2614	231.597	543.594	-112.211	258.898	148.829	-172.464	377.415	74.041	404.31	266.586	862.612	394.457	298.859	1078.03	315.349	257.308	515.922	290.876	165.8	98.8425	324.447	269.939	46.4321
1377	0	-44.8584	135.779	928.117	23.3866	83.8385	1144.61	-60.2517	237.21	543.788	-112.468	268.142	149.422	-172.872	387.479	75.2659	404.271	268.518	862.643	394.485	300.051	1078.31	314.984	259.062	515.505	290.841	165.909	98.9015	324.401	269.947	46.4469
1378	0	-45.2999	139.578	927.741	22.3083	85.279	1144.07	-60.2046	243.286	543.84	-112.757	277.697	149.49	-172.843	397.302	76.3575	404.298	270.315	862.593	394.433	301.591	1078.62	315.01	260.396	515.382	290.783	165.947	98.9472	324.41	270.002	46.3461
1379	0	-45.7952	143.439	927.235	21.1991	87.0613	1143.44	-59.9631	249.128	543.638	-112.763	286.635	149.881	-171.809	408.14	77.0565	404.163	272.149	862.543	394.375	302.944	1078.79	314.876	262.011	515.141	290.699	166.038	99.038	324.448	269.998	46.3321
1380	0	-46.3482	147.283	926.637	20.2836	89.6567	1142.62	-59.8209	254.974	543.658	-112.932	294.277	150.143	-171.149	417.175	77.6	404.412	273.83	862.568	394.294	304.225	1078.93	314.69	263.625	514.802	290.678	166.135	99.0678	324.367	270.077	46.2612
1381	0	-46.9585	151.413	926.002	19.4153	92.5065	1141.79	-59.7088	260.435	543.325	-112.771	302.39	150.045	-170.056	426.338	77.9047	403.99	275.488	862.45	394.085	305.691	1079.11	314.514	265.215	514.454	290.562	166.24	99.1375	324.457	270.006	46.317
1382	0	-47.6474	155.451	925.303	18.5584	95.1962	1140.89	-59.3848	266.014	542.959	-112.227	311.169	149.657	-168.832	434.485	77.9458	403.716	277.198	862.286	393.962	306.867	1079.14	314.386	266.789	514.149	290.525	166.336	99.2032	324.435	270.075	46.1938
1383	0	-48.3277	159.312	924.397	17.5317	97.8938	1139.98	-58.9233	272.454	542.34	-111.838	318.155	149.587	-167.204	442.562	77.6837	403.61	278.858	862.134	393.676	308.406	1079.09	314.158	268.397	513.764	290.467	166.451	99.2579	324.46	270.127	46.1782
1384	0	-48.9868	163.52	923.659	15.9774	101.945	1139.38	-58.4747	277.531	542.021	-111.107	325.226	149.222	-165.242	450.307	77.1209	403.656	280.455	862.011	393.266	309.96	1079.04	313.99	270.025	513.418	290.382	166.563	99.3058	324.508	270.12	46.1644
1385	0	-49.7984	167.323	922.808	14.2707	105.59	1138.67	-58.1918	282.334	541.174	-110.679	331.847	148.849	-163.095	457.53	76.376	403.677	281.99	861.855	392.841	311.349	1079.01	313.82	271.639	513.075	290.319	166.629	99.3475	324.511	270.155	46.1457
1386	0	-50.7736	171.612	921.796	12.4003	109.722	1137.79	-57.9352	286.766	540.539	-109.822	338.254	148.232	-160.746	464.351	75.3294	403.361	283.623	861.671	392.491	313.105	1078.96	313.667	273.241	512.736	290.211	166.707	99.3894	324.476	270.212	46.0845
1387	0	-51.509	175.463	920.864	10.7698	113.415	1137	-57.2574	291.666	539.603	-108.985	344.618	147.427	-158.222	470.784	74.0227	402.886	285.292	861.554	392.131	314.345	1078.93	313.581	274.783	512.377	290.108	166.796	99.3943	324.485	270.154	46.1152
1388	0	-52.4128	179.618	919.755	8.97078	117.413	1136.03	-56.4864	296.194	538.608	-107.94	350.223	146.843	-155.466	477.066	72.5323	402.619	286.838	861.424	391.783	315.624	1078.88	313.469	276.308	512.052	289.995	166.848	99.439	324.589	270.135	46.0992
1389	0	-53.1438	183.792	918.711	7.3447	121.43	1135.12	-55.665	300.604	537.466	-106.741	356.334	145.775	-152.602	483.071	70.8552	402.358	288.376	861.333	391.217	317.272	1078.85	313.477	277.893	511.738	289.978	166.949	99.4632	324.598	270.151	46.0326
1390	0	-54.0503	187.991	917.515	5.54299	125.471	1134.06	-54.5733	305	536.21	-105.409	361.3	144.978	-149.113	489.407	69.2267	401.895	289.89	861.318	390.524	318.797	1078.77	313.492	279.442	511.464	289.936	167.013	99.4318	324.679	270.177	45.9438
1391	0	-54.6364	192.675	916.314	4.06177	129.998	1133	-53.4418	308.753	534.76	-103.855	366.642	143.7	-145.962	495.079	67.4334	401.45	291.496	861.257	390.1	319.925	1078.72	313.402	280.924	511.145	289.735	167.01	99.345	324.736	270.199	45.9131
1392	0	-55.5691	196.692	915.045	2.23399	133.857	1131.86	-52.2165	312.055	533.241	-102.315	371.381	142.481	-142.977	499.932	65.5575	401.12	293.01	861.23	389.695	321.49	1078.71	313.274	282.454	510.847	290.342	167.293	99.2522	324.777	270.167	45.8698
1393	0	-56.5457	200.911	913.796	0.362251	137.919	1130.75	-50.7892	315.143	531.578	-100.477	375.969	140.999	-139.632	504.796	63.5329	400.576	294.454	861.296	389.014	322.955	1078.62	313.209	283.975	510.555	290.396	167.441	99.5825	324.782	270.195	45.8247
1394	0	-57.3175	205.203	912.392	-1.30474	142.054	1129.49	-49.3424	318.048	529.749	-98.5101	379.654	139.394	-136.477	509.217	61.2624	400.12	295.888	861.332	388.339	324.185	1078.61	313.032	285.355	510.237	289.933	167.336	99.6818	324.808	270.238	45.7507
1395	0	-58.2518	209.323	911.072	-3.13415	146.017	1128.3	-48.0836	320.184	527.922	-96.2389	384.21	137.512	-133.354	512.771	59.0522	399.747	297.245	861.385	387.466	325.694	1078.6	312.832	286.822	509.945	289.821	167.403	99.7983	324.843	270.249	45.711
1396	0	-59.0807	213.936	909.562	-4.85819	150.472	1126.93	-46.258	322.955	525.859	-94.2993	387.508	135.847	-130.047	515.901	56.59	399.317	298.626	861.421	386.38	327.89	1078.71	312.659	288.239	509.734	289.749	167.453	99.8688	324.927	270.198	45.6633
1397	0	-59.8973	218.106	908.073	-6.56997	154.485	1125.58	-44.8471	324.914	523.791	-91.4536	390.541	133.677	-126.661	518.557	53.8651	398.325	299.9	861.432	385.684	328.932	1078.71	312.324	289.598	509.511	289.584	167.469	99.9488	324.939	270.252	45.6075
1398	0	-60.7915	222.609	906.52	-8.35934	158.83	1124.16	-43.4578	327.264	521.628	-88.804	393.506	131.742	-123.148	520.564	50.9161	398.224	301.279	861.54	385.07	330.183	1078.88	312.135	291.176	509.254	289.502	167.559	99.9859	324.98	270.256	45.571
1399	0	-61.6947	227.157	904.998	-10.1576	163.221	1122.78	-41.2989	329.462	519.33	-85.807	395.527	129.452	-119.327	522.033	47.6333	397.601	302.685	861.691	384.344	331.543	1078.99	311.733	292.711	508.985	289.425	167.652	100.084	325.025	270.334	45.5099
1400	0	-62.5267	231.431	903.3	-11.8849	167.338	1121.22	-39.2286	330.204	517.233	-82.6566	396.629	127.194	-115.282	522.564	44.0396	397.051	304.045	861.775	383.036	333.422	1079.03	311.362	294.286	508.737	289.392	167.76	100.173	324.991	270.399	45.4324
1401	0	-63.6321	236.12	901.956	-13.8853	171.869	1120.01	-38.6689	332.765	515.375	-79.4098	397.286	124.744	-110.917	522.633	40.1221	396.294	305.46	861.813	381.891	335.187	1078.96	310.982	295.994	508.437	289.28	167.852	100.3	324.982	270.436	45.365
1402	0	-64.1947	241.27	900.102	-15.3431	176.861	1118.29	-36.9764	334.935	512.831	-75.7414	396.991	122.178	-106.092	522.15	35.8767	395.46	306.963	861.823	380.6	337.171	1079.05	310.597	297.686	508.123	289.148	168.008	100.373	325.018	270.506	45.3176
1403	0	-65.0999	246.029	898.334	-17.1434	181.463	1116.66	-35.5366	336.605	510.553	-72.561	396.622	119.483	-100.954	520.773	31.5051	394.567	308.518	861.766	379.133	339.055	1079	310.113	299.481	507.805	289.035	168.124	100.49	325.013	270.512	45.2241
1404	0	-66.3438	250.703	896.637	-19.2825	185.98	1115.1	-33.9989	338.08	508.195	-68.141	395.825	116.963	-97.1358	519.854	31.6405	393.571	310.143	861.682	377.658	341.069	1078.99	309.689	301.333	507.446	288.987	168.325	100.579	325.047	270.567	45.1705
1405	0	-67.4273	255.064	894.657	-21.2611	190.183	1113.26	-32.6113	339.676	505.814	-63.6024	394.678	115.487	-94.7753	519.479	32.7126	392.538	311.779	861.683	375.979	343.534	1078.8	309.149	303.232	507.065	288.903	168.288	100.715	324.679	271.046	44.9856
1406	0	-68.4078	260.026	893.031	-23.1368	194.988	1111.77	-31.0618	340.85	503.449	-60.4828	394.355	113.277	-92.5657	519.837	33.5969	392.521	313.353	861.729	374.293	345.542	1078.68	308.649	305.151	506.713	288.787	168.399	100.844	325.03	270.72	44.9721
1407	0	-69.8563	264.263	891.287	-25.4804	199.067	1110.16	-29.3408	342.065	500.976	-58.0788	395.42	111.403	-90.2578	520.283	34.3751	391.588	315.035	861.581	372.748	347.587	1078.45	308.02	307.225	506.213	288.779	168.451	101.042	325.111	270.736	44.8678
1408	0	-71.0889	268.976	889.439	-27.7906	203.712	1108.93	-27.636	342.808	498.433	-56.276	395.727	110.19	-88.7604	520.492	35.115	389.925	316.926	861.228	370.767	350.222	1078.05	307.527	309.377	505.828	288.661	168.528	101.23	325.16	270.847	44.7538
1409	0	-72.4305	273.601	887.537	-30.5832	208.514	1107.56	-26.5544	343.752	496.175	-54.1451	394.99	108.909	-88.0581	520.474	35.5079	388.392	318.908	860.972	368.967	352.616	1077.77	306.985	311.517	505.401	288.62	168.616	101.415	325.187	270.908	44.6436
1410	0	-73.6622	278.187	885.817	-33.6284	214.069	1106.25	-26.1499	345.062	494.488	-51.8198	395.103	107.283	-87.9527	520.113	35.8372	386.894	320.884	860.697	367.228	354.942	1077.36	306.344	313.746	504.895	288.555	168.728	101.605	324.894	271.239	44.5363
1411	0	-75.2917	282.296	884.179	-36.2098	217.597	1104.71	-26.3755	346.635	493.337	-49.9255	394.686	106.423	-87.4666	520.172	36.1602	385.466	322.942	860.472	365.364	356.731	1077.33	305.774	315.959	504.428	288.494	168.892	101.82	325.191	271.079	44.4801
1412	0	-77.1009	286.761	882.904	-38.9938	221.564	1103.81	-26.7381	349.193	492.387	-48.5749	394.918	106.124	-87.0158	520.455	36.4174	383.878	324.998	860.181	363.303	359.18	1076.91	304.973	318.167	503.978	288.393	169.043	102.057	325.238	271.091	44.4232
1413	0	-78.7398	290.841	881.602	-41.8274	225.921	1103.07	-26.9985	351.57	491.751	-46.9555	396.098	105.964	-86.6656	520.561	36.6305	382.241	327.16	859.93	361.289	361.499	1076.5	303.895	320.587	503.416	288.325	169.228	102.36	324.849	271.446	44.3166
1414	0	-80.4241	294.78	880.883	-44.5017	230.119	1102.48	-27.1243	354.594	491.277	-45.9997	396.908	105.361	-86.4665	520.605	36.7241	380.557	329.329	859.758	359.064	364.111	1076.23	302.72	323.143	502.86	288.172	169.445	102.741	324.85	271.536	44.2466
1415	0	-82.2807	298.332	880.107	-47.1655	234.305	1102.13	-27.6587	357.725	490.991	-45.0743	397.296	105.023	-86.117	521.049	36.7712	378.866	331.554	859.506	356.888	366.491	1076.01	301.285	325.483	502.381	287.998	169.635	103.183	324.859	271.553	44.2024
1416	0	-84.2408	301.269	879.879	-49.6579	238.324	1101.88	-28.4929	361.046	490.968	-44.2541	397.986	104.654	-86.0053	521.035	36.8256	376.948	333.868	859.083	354.518	368.945	1075.79	299.631	328.029	501.789	287.803	169.859	103.548	324.85	271.637	44.1969
1417	0	-86.0322	304.038	879.834	-52.0257	241.634	1101.97	-29.316	364.304	491.14	-43.7543	398.242	104.407	-85.9409	521.131	36.9098	374.864	336.03	858.699	352.278	371.159	1075.69	297.764	330.621	501.096	287.506	170.062	103.983	324.833	271.642	44.188
1418	0	-88.0223	306.415	880.036	-53.9868	244.474	1102.47	-29.3591	365.396	491.12	-43.4844	398.578	104.24	-85.8806	521.059	36.8654	372.936	338.575	858.255	349.952	373.712	1075.27	296.688	332.487	500.68	287.275	170.246	104.366	324.775	271.711	44.1489
1419	0	-89.9561	308.951	880.126	-55.8915	247.473	1102.85	-30.4844	367.093	490.952	-43.1924	398.926	103.994	-85.8602	521.16	36.9453	370.783	340.955	857.827	347.4	376.475	1074.96	297.295	334.552	500.516	287.092	170.438	104.829	324.868	271.992	44.0953
1420	0	-92.151	311.162	880.341	-58.0573	250.149	1103.37	-31.9344	368.989	490.711	-42.7768	399.009	103.657	-85.8518	521.107	36.8602	368.609	343.285	857.424	344.871	379.438	1074.83	295.229	336.497	500.34	286.816	170.596	105.316	324.712	271.83	44.1938
1421	0	-94.3249	313.282	880.603	-60.2022	252.732	1103.92	-33.1955	370.597	490.56	-42.7876	399.629	103.473	-85.8719	521.07	36.8876	366.359	345.556	857.038	342.461	382.915	1074.36	293.481	338.233	500.211	286.615	170.795	105.802	324.708	271.858	44.2436
1422	0	-96.5125	315.456	880.966	-62.3607	255.369	1104.58	-34.5894	371.648	490.478	-42.7814	399.845	103.165	-85.8483	521.089	36.9016	363.961	347.74	856.762	340.025	386.07	1074.09	291.798	339.853	500.234	286.345	171.057	106.331	324.637	271.96	44.2038
1423	0	-98.8362	317.842	881.26	-64.6554	258.22	1105.17	-35.8312	372.668	490.379	-42.416	400.424	102.731	-85.8656	521.106	36.9107	361.584	349.924	856.638	337.558	388.97	1073.86	290.421	341.316	500.259	286.121	171.221	106.859	324.637	272.014	44.2119
1424	0	-101.162	320.148	881.392	-66.9522	260.989	1105.6	-37.2	373.984	490.4	-42.0995	399.951	102.446	-85.8451	521.072	36.903	359.159	352.064	856.646	335.292	392.15	1073.74	288.992	342.71	500.37	285.987	171.546	107.372	324.633	272.075	44.2216
1425	0	-103.503	322.557	881.655	-69.2644	263.862	1106.16	-38.4929	374.833	490.404	-42.014	399.941	102.226	-85.7928	521.301	37.0056	356.803	354.233	856.78	332.811	395.315	1073.68	287.623	344.027	500.584	285.902	171.797	107.91	324.683	272.162	44.2315
1426	0	-106.036	325.065	881.828	-71.7683	266.833	1106.63	-39.7241	376.548	490.254	-41.9055	400.184	102.073	-85.7815	521.352	37.0486	354.483	356.409	857.129	330.266	398.429	1073.63	285.692	345.346	500.574	285.763	172.022	108.54	324.7	272.227	44.1853
1427	0	-108.43	327.525	881.788	-74.1333	269.756	1106.89	-40.668	378.038	490.091	-41.9005	400.645	101.932	-85.7833	521.393	37.0632	352.138	358.67	857.377	327.765	402.097	1073.45	286.912	346.665	500.969	285.564	172.317	109.26	324.715	272.272	44.1803
1428	0	-110.819	330.184	881.802	-76.8732	273.333	1107.05	-41.9824	380.092	490.017	-41.6333	400.518	101.813	-85.7793	521.37	37.0751	350.027	361.096	857.809	325.265	405.273	1073.49	286.123	348.163	501.282	285.647	172.661	110.028	324.736	272.371	44.1624
1429	0	-113.274	332.909	881.802	-79.2501	276.203	1107.3	-43.0235	381.812	489.922	-41.5386	400.687	101.678	-85.6569	521.299	36.9314	347.849	363.632	858.18	322.943	408.119	1073.68	284.476	349.934	501.543	285.418	173.2	110.802	324.799	272.444	44.1634
1430	0	-115.571	335.603	881.79	-81.9221	279.636	1107.65	-44.0837	383.526	489.893	-41.4912	400.959	101.523	-85.8774	520.848	36.8767	345.637	366.223	858.607	320.365	411.268	1073.76	283.242	351.861	501.865	285.306	173.772	111.672	324.816	272.568	44.1941
1431	0	-117.861	338.575	881.828	-84.3757	282.961	1107.96	-45.2255	385.241	489.913	-41.4352	401.194	101.353	-85.8603	520.835	36.9059	343.437	368.835	858.945	317.887	414.332	1073.9	281.934	354.134	502.182	285.201	174.353	112.756	324.861	272.688	44.228
1432	0	-120.012	341.407	881.796	-87.1714	285.568	1108.03	-46.2981	386.846	489.931	-41.7044	401.199	101.214	-85.7462	520.851	36.967	341.292	371.47	859.312	315.454	417.316	1074.03	280.569	356.818	502.479	285.06	175.033	113.996	324.999	272.798	44.3053
1433	0	-122.137	344.272	881.802	-89.4522	289.543	1108.37	-47.5003	388.355	489.888	-41.4114	401.539	101.119	-85.7459	520.831	37.0032	339.132	374.092	859.691	313.039	420.438	1074.02	279.338	360.054	502.767	284.884	175.792	115.338	324.973	272.972	44.3384
1434	0	-124.261	347.427	881.823	-91.7902	292.987	1108.68	-48.6018	389.858	489.906	-41.4114	401.852	100.933	-85.7295	520.827	37.0152	337.265	376.905	859.724	310.665	423.062	1074.22	278.13	363.269	503.058	284.71	176.74	116.833	325.012	273.102	44.4646
1435	0	-126.319	350.529	881.801	-94.4528	296.419	1108.74	-49.6827	391.367	489.817	-41.3801	402.041	100.802	-85.7058	520.862	37.0186	335.213	379.604	859.961	308.195	425.992	1074.52	276.982	366.891	503.309	284.423	177.748	118.631	324.996	273.299	44.5668
1436	0	-128.387	353.897	881.733	-96.6449	299.787	1108.95	-50.7182	392.882	489.771	-41.4167	402.188	100.637	-85.7191	521.058	37.1597	333.257	382.18	860.206	306.151	428.925	1074.46	275.986	370.965	503.622	284.219	179.018	120.613	325.056	273.504	44.7801
1437	0	-130.347	357.042	881.62	-99.3471	302.54	1108.93	-51.6831	393.969	489.61	-41.4083	402.384	100.492	-85.7073	520.936	37.0612	331.351	384.781	860.368	303.439	431.36	1074.55	274.917	375.692	503.928	284.02	180.526	122.807	325.034	273.776	44.9448
1438	0	-132.16	360.406	881.45	-101.47	306.279	1109.19	-52.8383	395.697	489.549	-41.372	402.587	100.35	-85.7109	520.931	37.0804	329.256	387.407	860.558	301.47	433.44	1074.74	274.078	381.094	504.175	283.816	182.156	125.375	325.107	274.057	45.1905
1439	0	-134.133	363.707	881.351	-103.888	309.66	1109.25	-53.7605	397.094	489.416	-41.404	402.728	100.233	-85.6983	520.899	37.0985	327.416	389.982	860.753	298.867	435.939	1074.84	273.312	387.005	504.504	283.677	184.132	128.055	325.09	274.416	45.5355
1440	0	-136.084	367.299	881.197	-106.4	312.644	1109.17	-54.7055	398.186	489.23	-41.4165	402.849	100.1	-85.6926	520.953	37.0976	325.457	392.449	860.985	296.513	437.952	1075.01	272.631	393.517	504.89	283.434	186.424	131.091	325.009	274.84	45.9224
1441	0	-137.944	370.322	881.002	-108.724	315.816	1109.2	-55.8331	399.623	489.161	-41.3792	403.344	99.978	-85.6864	520.947	37.0926	323.58	394.99	861.228	294.597	439.386	1075.11	272.375	400.441	505.222	283.112	189.052	134.525	325.002	275.323	46.444
1442	0	-139.792	373.73	880.674	-111.316	318.695	1109.02	-56.9099	400.854	488.959	-41.4066	403.486	99.7807	-85.6837	520.992	37.1082	321.721	397.462	861.463	292.366	441.036	1075.08	271.678	408.065	505.933	282.615	192.024	138.219	325.293	275.465	47.0321
1443	0	-141.716	376.731	880.447	-113.704	321.383	1108.88	-57.9472	402.096	488.734	-41.4633	403.622	99.6458	-85.6849	521.081	37.1101	319.91	399.88	861.532	290.244	441.498	1075.05	271.413	416.245	506.649	282.027	195.523	142.536	325.34	275.787	48.0253
1444	0	-143.594	379.647	880.241	-115.817	325.255	1108.76	-59.0672	402.939	488.563	-41.5083	403.871	99.4502	-85.6966	521.122	37.1251	318.238	402.236	861.765	288.222	441.715	1075.14	271.282	425.088	507.595	281.287	199.609	147.1	324.982	276.548	49.45
1445	0	-145.481	382.583	879.94	-118.073	328.561	1108.83	-60.0299	403.5	488.17	-41.5474	403.881	99.2892	-85.6992	521.108	37.1361	316.734	404.551	862.02	286.172	443.49	1074.94	271.364	434.107	508.789	280.397	204.336	152.047	324.63	277.712	51.3722
1446	0	-147.323	385.172	879.784	-120.317	332.188	1108.8	-61.0269	403.839	487.889	-41.6273	403.961	99.1447	-85.698	521.082	37.1302	315.325	406.78	862.069	284.069	445.525	1074.6	271.38	443.804	510.301	279.288	209.766	157.313	323.813	278.854	53.6609
1447	0	-149.169	387.818	879.536	-122.337	334.918	1108.8	-61.4785	403.32	487.747	-41.7939	404.074	98.9259	-85.6933	521.081	37.1325	314.165	408.856	862.205	282.048	446.77	1074.29	271.679	453.886	512.057	277.921	215.655	163.195	322.996	280.204	56.6015
1448	0	-150.907	390.377	879.193	-124.335	337.367	1108.74	-62.5346	403.517	487.43	-42.225	404.122	98.7239	-85.7072	521.07	37.1154	313.247	410.945	862.373	280.259	447.909	1074.07	272.154	464.183	514.16	276.37	222.17	169.449	321.906	281.767	60.0359
1449	0	-152.602	392.433	878.975	-125.957	340.158	1108.67	-64.1472	404.524	487.203	-42.2536	403.889	98.5119	-85.7003	521.093	37.1146	312.41	412.929	862.503	278.667	448.521	1073.76	272.685	474.6	516.468	274.586	229.269	175.681	320.688	283.712	64.2777
1450	0	-154.251	394.594	878.886	-127.721	342.947	1108.74	-65.3205	404.577	486.91	-42.4964	403.863	98.3673	-85.7257	521.077	37.0831	311.743	414.69	862.659	277.127	449.311	1073.17	273.154	484.732	519.225	272.46	236.686	182.051	318.991	286.37	69.0518
1451	0	-155.922	396.489	878.67	-129.478	345.505	1108.7	-66.0468	403.879	486.676	-42.7001	403.85	98.2247	-85.7628	521.02	37.0645	311.015	416.419	863.068	275.748	450.324	1072.52	273.453	494.876	521.886	270.217	244.447	188.164	317.157	289.573	74.1294
1452	0	-157.382	398.077	878.43	-130.952	347.663	1108.9	-67.2078	403.496	486.356	-42.7998	403.801	98.1436	-85.7771	521.056	37.0471	310.372	418.032	863.645	274.067	451.983	1071.74	274.596	503.765	525.13	267.609	251.91	193.763	315.076	293.115	79.7472
1453	0	-158.772	399.327	878.443	-132.298	350.383	1109.05	-68.2494	403.504	486.221	-43.1992	403.868	97.8984	-85.8576	521.094	36.9893	309.834	419.467	864.337	272.905	453.229	1070.75	275.241	512.371	528.242	264.777	259.258	199.386	313.052	297.598	84.8646
1454	0	-160.099	400.66	878.236	-133.629	353.105	1109.08	-69.2442	403.122	485.921	-43.2861	404.089	97.7242	-85.8715	520.994	36.9708	309.095	420.934	865.152	271.695	454.901	1070.02	275.944	520.423	531.249	261.687	265.976	204.4	311.396	303.889	88.9907
1455	0	-161.316	401.795	878.021	-134.969	355.073	1109.03	-70.1114	403.02	485.709	-43.4729	404.056	97.6365	-85.9158	521.034	36.9675	308.389	422.306	866.083	270.748	455.657	1069.34	276.663	527.732	534.227	258.821	273.482	207.997	309.079	311.925	92.3324
1456	0	-162.628	402.55	877.856	-136.082	357.413	1109.01	-71.2079	403.674	485.577	-43.5716	403.839	97.6517	-85.934	521.031	36.9193	307.814	423.565	867.231	269.935	456.355	1068.63	277.281	534.417	537.156	256.424	282.133	210.034	306.548	321.41	95.2645
1457	0	-163.703	403.372	877.666	-137.015	359.927	1109	-72.1419	403.959	485.433	-43.6658	403.662	97.6355	-86.0067	520.996	36.9215	307.236	424.813	868.303	269.071	458.274	1068.09	278.18	540.128	540.235	254.132	291.825	210.732	303.985	332.887	96.3486
1458	0	-164.732	404.196	877.446	-137.908	361.736	1109	-72.8424	404.097	485.271	-44.0317	403.608	97.5123	-85.978	520.961	36.8929	306.656	425.979	869.687	268.359	460.787	1067.65	278.402	545.768	543.071	252.392	302.668	210.084	301.234	345.476	96.0109
1459	0	-165.665	404.989	877.248	-139.122	363.337	1109.1	-73.2772	403.944	485.17	-43.8765	403.427	97.5857	-86.0117	520.936	36.8786	305.948	426.874	871.045	267.872	461.757	1067.67	278.844	551.028	545.893	250.868	313.995	208.401	298.703	359.181	94.6897
1460	0	-166.404	405.596	876.987	-139.708	364.773	1109.36	-73.0993	402.933	485.047	-43.8879	403.545	97.5413	-86.1068	520.995	36.7942	305.261	427.701	872.57	267.933	461.304	1067.33	279.071	555.976	548.424	249.596	325.953	205.706	296.491	374.073	92.5899
1461	0	-167.301	406.282	876.866	-140.496	366.782	1109.53	-73.9735	403.928	484.991	-43.9815	403.519	97.519	-86.0353	520.886	36.8772	304.664	428.504	874.023	267.049	463.167	1067.66	279.044	560.7	550.682	248.637	338.624	202.008	294.561	390.17	89.8529
1462	0	-167.833	406.884	876.807	-141.193	368.543	1109.45	-74.3297	404.434	484.949	-43.9717	403.476	97.5027	-86.1515	520.97	36.7627	304.108	429.442	875.204	266.532	465.729	1067.66	279.053	565.028	552.731	247.98	351.94	197.554	293.129	407.183	86.7279
1463	0	-168.418	407.913	876.627	-141.995	370.793	1109.41	-74.4837	404.594	484.882	-44.0588	403.463	97.534	-86.1119	520.989	36.8154	303.723	430.534	876.412	266.014	468.064	1067.58	278.953	569.108	554.491	247.678	365.697	192.63	292.166	425.123	83.5706
1464	0	-168.774	408.877	876.486	-142.693	372.892	1109.45	-74.1573	404.073	484.817	-44.0127	403.476	97.5341	-86.0703	520.945	36.8676	303.39	431.751	877.224	265.736	469.867	1067.76	278.816	572.69	555.869	247.706	379.865	187.164	291.821	443.563	80.3075
1465	0	-168.975	409.983	876.265	-143.235	374.73	1109.44	-74.5784	404.752	484.707	-44.0166	403.493	97.4923	-86.0845	520.929	36.8308	303.233	432.999	877.757	265.466	471.829	1068	278.474	576.415	557.172	248.326	394.457	181.363	291.988	462.558	77.036
1466	0	-168.396	409.803	875.785	-143.513	377.324	1109.43	-74.1964	404.799	484.717	-43.9875	403.463	97.5573	-86.1665	520.971	36.796	303.11	434.398	878.409	265.278	473.958	1068.19	277.603	579.85	558.131	249.198	409.35	175.413	292.532	481.822	73.8942
1467	0	-167.875	410.024	875.642	-143.929	378.651	1109.43	-74.0946	405.024	484.701	-43.9741	403.429	97.5808	-86.146	520.965	36.8037	303.103	435.878	878.944	265.471	475.916	1068.51	277.328	582.512	558.778	250.727	424.548	169.498	293.703	501.37	70.9822
1468	0	-167.993	411.672	875.411	-144.143	380.263	1109.54	-73.9491	405.37	484.612	-43.9657	403.415	97.5617	-86.148	521.012	36.8085	303.139	437.485	879.263	265.453	477.617	1068.66	276.935	584.872	559.162	252.335	439.839	163.534	295.226	520.917	68.2524
1469	0	-167.947	413.436	875.466	-143.958	383.435	1109.47	-73.7663	405.997	484.626	-43.9063	403.504	97.5971	-86.0464	520.917	36.9002	303.396	439.17	879.417	265.43	479.926	1068.36	276.396	586.967	559.115	254.535	455.082	157.859	297.162	540.247	66.023
1470	0	-167.865	415.652	875.154	-143.847	385.485	1109.47	-73.5917	406.786	484.63	-43.8595	403.581	97.6146	-86.0573	520.927	36.8908	303.702	441.028	879.435	265.589	482.007	1068.33	275.869	588.786	558.868	256.951	470.337	152.413	299.429	559.22	64.5102
1471	0	-167.372	417.145	875.405	-143.397	388.166	1109.46	-73.3718	407.585	484.599	-43.8056	403.602	97.6682	-86.032	520.887	36.894	304.088	442.99	879.423	265.95	484.183	1068.18	275.241	590.451	558.318	259.515	485.329	147.376	301.857	578.001	62.9791
1472	0	-166.977	419.047	875.304	-143.351	389.228	1109.6	-73.0969	408.181	484.565	-43.7339	403.666	97.6703	-86.0151	520.926	36.8869	304.548	445.082	879.392	266.285	486.193	1067.88	274.621	591.887	557.568	262.3	499.962	142.574	304.602	595.967	62.2264
1473	0	-166.716	420.963	875.325	-142.452	392.285	1109.7	-72.7081	408.978	484.584	-43.6751	403.77	97.7039	-86.0554	520.968	36.8932	305.107	447.364	879.207	266.758	488.636	1067.68	273.964	593.115	556.538	264.863	513.978	138.278	307.299	613.022	61.9191
1474	0	-166.261	423.048	875.312	-141.773	394.963	1109.7	-72.4354	409.745	484.555	-43.8431	403.899	97.6079	-86.0309	520.964	36.9769	305.665	449.745	878.871	267.355	491.352	1067.51	273.227	594.21	555.432	267.707	527.266	134.587	310.032	629.11	61.9313
1475	0	-165.706	424.737	875.424	-140.847	397.921	1109.79	-72.0515	410.751	484.701	-43.4626	404.105	97.6887	-86.0186	520.928	36.9486	306.466	452.244	878.441	267.696	493.422	1067.27	272.519	595.336	554.075	270.595	539.634	131.299	312.326	644.337	62.4129
1476	0	-165.007	426.472	875.556	-140.143	399.743	1109.79	-71.6883	411.623	484.791	-43.5252	404.055	97.6601	-86.0537	520.954	36.9487	307.226	454.833	877.822	268.538	495.743	1066.92	271.956	596.547	552.642	273.183	551.065	128.42	314.751	657.645	62.7339
1477	0	-164.369	428.122	875.506	-139.341	401.426	1109.95	-71.2204	412.393	484.796	-43.1986	403.945	97.8381	-86.0103	520.934	36.9666	307.978	457.523	877.082	269.156	498.506	1066.58	271.274	597.768	551.164	275.63	561.186	126.185	317.308	669.306	63.3028
1478	0	-163.782	429.87	875.822	-138.278	403.468	1110.06	-70.7271	413.503	485.007	-43.0459	404.077	97.8912	-86.0218	520.89	36.9603	308.797	460.216	876.238	269.454	503.737	1066.15	270.528	599.182	549.656	277.968	569.971	124.178	319.094	679.563	63.621
1479	0	-162.939	431.418	876.001	-137.509	404.851	1110.28	-70.2229	414.857	485.215	-42.8802	404.081	97.9886	-86.0303	520.865	36.9786	309.423	462.948	875.14	270.031	510.558	1066.17	269.954	600.544	548.25	279.875	577.467	122.458	320.73	688.126	63.8837
1480	0	-162.003	432.868	876.203	-136.966	404.514	1110.58	-69.9781	416.536	485.427	-42.7539	404.138	98.0677	-86.01	520.903	36.9932	310.069	465.833	873.997	271.34	513.227	1065.77	269.424	601.959	546.744	281.518	583.368	120.844	321.914	695.016	63.8988
1481	0	-161.08	434.275	876.611	-134.851	408.548	1110.96	-69.7721	418.127	485.631	-42.5965	404.122	98.098	-86.0567	520.984	36.9473	310.71	468.87	872.476	272.241	515.865	1065.26	269.035	603.262	545.408	282.779	587.918	119.292	322.803	700.191	63.5998
1482	0	-160.022	435.577	876.957	-133.537	411.226	1111.16	-69.2137	419.406	485.896	-42.4785	404.191	98.2838	-86.051	520.934	36.9871	311.233	472.128	870.971	273.61	518.89	1064.95	268.67	604.425	543.945	283.834	591.078	117.797	323.223	703.938	62.8472
1483	0	-158.948	436.826	877.305	-132.241	412.183	1111.51	-68.0241	419.742	486.264	-42.3209	404.039	98.4501	-86.0277	520.893	36.9852	311.782	475.581	869.366	275.018	522.071	1064.76	268.309	605.521	542.312	284.499	592.931	116.182	323.297	706.115	61.4785
1484	0	-157.761	438.014	877.814	-130.554	413.878	1111.96	-67.6872	421.512	486.43	-42.0995	403.956	98.5901	-86.076	520.998	36.9508	312.395	479.361	867.661	276.32	525.56	1064.45	267.981	606.011	540.444	284.727	593.748	114.4	322.793	707.198	59.6705
1485	0	-156.537	439.266	878.186	-129.078	414.853	1112.77	-66.6395	422.328	486.761	-41.8434	403.977	98.765	-86.0698	520.991	36.9555	312.923	483.047	866.273	277.366	529.281	1063.93	267.866	606.395	538.55	284.316	593.586	112.71	322.607	707.127	57.8715
1486	0	-154.977	440.617	878.646	-127.123	416.648	1113.13	-65.9486	423.952	487.036	-41.5944	403.998	98.902	-86.1117	520.997	36.9729	313.657	487.015	865.067	279.032	533.089	1063.59	267.893	606.14	536.268	283.56	593.183	111.064	320.99	707.431	56.0814
1487	0	-153.4	441.964	879.159	-125.088	418.455	1113.42	-64.9874	424.846	487.194	-41.6114	404.109	99.0365	-86.0796	520.947	37.0071	314.464	491.131	864.11	280.865	537.077	1063.2	267.782	605.668	534.039	282.53	592.844	109.416	319.623	707.491	54.0988
1488	0	-151.786	443.34	879.619	-123.106	420.003	1114.24	-64.0806	426.34	487.59	-41.2822	404.24	99.1992	-86.0807	520.907	37.0063	315.313	495.509	863.256	282.126	541.317	1062.58	267.562	605.251	532.01	281.921	593.221	108.493	318.435	708.593	52.8159
1489	0	-149.699	444.663	880.111	-120.392	422.981	1114.6	-62.8626	427.879	487.867	-41.0821	404.4	99.3622	-86.044	520.94	37.0154	316.288	499.974	862.358	284.243	545.642	1062.17	267.269	605.538	530.697	281.595	595.071	108.215	318.171	708.877	52.5407
1490	0	-147.095	444.546	880.576	-118.546	423.384	1115.52	-61.7753	429.343	488.236	-40.8835	404.521	99.5354	-86.0053	520.911	37.0195	317.251	504.58	861.526	285.082	549.902	1062.14	267.265	607.174	530.617	281.722	596.36	108.184	318.501	709.105	51.6567
1491	0	-145.432	446.43	881.071	-115.691	425.808	1116.25	-60.5043	431.291	488.563	-40.7133	404.692	99.6235	-86.0045	520.92	37.0409	318.546	509.237	861.043	287.136	554.279	1061.87	267.348	610.084	531.39	281.907	596.518	108.297	318.794	709.197	51.2369
1492	0	-145.272	452.288	881.664	-113.484	427.338	1117.03	-59.1195	432.984	488.767	-40.3551	404.779	99.8879	-85.9585	520.912	37.0877	320.084	513.553	861.022	288.445	558.625	1061.66	267.736	613.516	532.496	282.165	596.997	108.44	318.826	709.225	51.4089
1493	0	-143.892	455.337	882.195	-110.871	430.519	1117.71	-57.9094	434.771	489.013	-40.1407	404.73	100.18	-85.9324	520.895	37.1011	321.59	517.752	861.705	290.338	562.743	1061.68	268.035	617.148	533.187	282.389	597.506	108.342	318.422	709.593	51.0405
1494	0	-141.512	457.822	882.613	-108.471	433.058	1118.28	-56.4863	436.386	489.276	-40.0081	404.816	100.343	-85.8895	520.868	37.1162	323.154	521.649	862.769	292.276	566.901	1061.81	268.546	620.838	533.4	282.684	597.953	108.264	318.553	709.65	50.8156
1495	0	-139.425	460.067	882.917	-106.479	434.282	1118.83	-55.3122	437.983	489.48	-39.7215	404.647	100.732	-85.8514	520.898	37.1287	324.781	525.496	863.741	294.591	570.842	1062.12	269.122	624.321	533.248	282.995	598.347	108.169	318.648	709.796	50.505
1496	0	-137.2	462.436	883.062	-103.972	438.092	1118.82	-53.9227	439.409	489.82	-39.5834	404.846	100.971	-85.8225	520.867	37.1095	326.49	529.162	864.389	297.416	574.862	1061.93	269.841	627.458	533.013	283.268	598.856	108.076	318.539	710.038	50.2898
1497	0	-134.997	464.287	883.293	-101.44	441.269	1119.1	-52.5478	440.884	489.912	-39.3435	405.07	101.181	-85.7938	520.828	37.1639	328.332	532.939	864.889	298.755	579.696	1062.19	270.724	630.334	532.75	283.614	599.347	107.906	318.603	710.102	50.0011
1498	0	-132.713	466.832	883.571	-99.3989	443.084	1119.34	-51.748	443.35	490.153	-39.2363	405.229	101.402	-85.7858	520.844	37.1718	330.079	536.659	864.951	300.95	585.034	1062.92	271.742	633.004	532.501	283.86	599.86	107.748	318.707	710.208	49.8808
1499	0	-130.592	468.763	884.02	-96.8463	446.354	1119.33	-50.3378	445.145	490.34	-39.1442	405.563	101.805	-85.7458	520.821	37.1753	332.165	540.436	864.917	302.235	590.294	1062.94	272.82	635.44	532.166	283.997	600.304	107.611	318.744	710.268	49.7551
1500	0	-128.018	471.261	884.013	-94.3727	449.263	1119.48	-48.8982	446.854	490.521	-38.8797	405.691	102.136	-85.7134	520.805	37.1924	334.499	544.207	864.857	306.493	587.861	1061.82	273.937	637.755	531.787	284.113	600.668	107.442	318.926	710.581	49.7208
1501	0	-125.853	473.326	884.369	-91.9011	451.968	1119.55	-47.3724	448.753	490.748	-38.5994	405.848	102.476	-85.6951	520.835	37.2007	336.888	547.874	864.778	309.901	589.402	1061.78	274.979	639.908	531.178	284.126	601.04	107.216	318.84	710.758	49.528
1502	0	-123.255	475.89	884.462	-89.1504	455.51	1119.75	-45.8783	450.368	490.994	-38.2876	405.613	102.899	-85.629	520.819	37.2675	339.282	551.495	864.65	312.751	593.368	1061.79	276.121	641.963	530.582	284.201	601.37	107.023	318.798	710.689	49.3877
1503	0	-120.627	478.693	884.836	-86.5303	457.886	1120.1	-44.4437	452.426	491.211	-38.0808	405.695	103.213	-85.5935	520.763	37.2495	341.639	555.062	864.433	315.599	597.091	1061.8	277.336	643.996	530.128	284.252	601.724	106.841	318.745	710.807	49.2087
1504	0	-117.863	481.972	885.15	-83.7161	460.67	1120.38	-43.0146	454.215	491.452	-37.8879	405.868	103.499	-85.5567	520.811	37.3162	343.997	558.597	864.069	318.148	600.449	1061.8	278.498	646.125	529.696	284.305	602.092	106.668	318.609	711.037	49.028
1505	0	-115.893	483.996	885.55	-80.8694	463.38	1120.7	-41.6638	456.275	491.794	-38.033	406.343	104.031	-85.5055	520.82	37.3355	346.526	562.178	863.678	320.913	603.627	1061.9	279.795	648.281	529.381	284.417	602.404	106.612	318.6	711.158	48.9019
1506	0	-113.138	486.875	885.853	-78.1357	466.411	1121.14	-40.3359	458.298	492.127	-38.1186	406.395	104.505	-85.492	520.857	37.3327	348.762	565.691	863.278	323.713	606.767	1062.06	280.935	650.56	529.062	284.507	602.783	106.524	318.599	711.258	48.7844
1507	0	-111.228	489.171	886.53	-75.1254	469.758	1121.41	-39.1304	460.407	492.459	-37.4497	406.207	105.126	-85.4211	520.823	37.3445	351.015	569.011	862.885	325.836	610.073	1062.13	282.13	652.836	528.708	284.618	603.118	106.405	318.536	711.348	48.7073
1508	0	-108.882	491.613	887.023	-72.2992	472.513	1121.79	-37.8646	462.586	492.829	-37.3256	406.219	105.58	-85.4174	520.804	37.3773	353.259	572.397	862.69	328.586	613.764	1062.17	283.334	654.906	528.325	284.644	603.395	106.31	318.525	711.458	48.6667
1509	0	-106.59	494.771	887.403	-69.5591	475.215	1122.23	-36.6845	464.846	493.222	-37.3276	406.795	106.122	-85.3483	520.847	37.3975	355.355	575.507	862.357	331.165	617.163	1062.27	284.492	656.901	527.914	284.696	603.62	106.183	318.509	711.503	48.6121
1510	0	-104.375	497.494	887.848	-66.9372	477.516	1122.68	-35.4071	467.082	493.623	-37.1605	407.245	106.685	-85.3327	520.864	37.4296	357.344	578.663	861.956	333.159	620.647	1062.26	285.651	658.72	527.541	284.679	603.842	106.074	318.459	711.602	48.5672
1511	0	-102.042	500.145	888.524	-64.2165	480.143	1123.2	-34.1673	469.442	494.076	-37.0545	407.435	107.159	-85.3197	520.904	37.43	359.268	581.667	861.513	335.545	623.866	1062.13	286.675	660.407	526.999	284.665	604.121	105.915	318.439	711.651	48.5494
1512	0	-99.902	502.838	889.057	-61.7811	482.396	1123.62	-33.0824	471.835	494.564	-36.9163	407.887	107.802	-85.2614	520.9	37.4345	361.122	584.638	861.138	338.11	627.68	1062.16	287.745	661.942	526.558	284.645	604.402	105.816	318.474	711.693	48.4863
1513	0	-97.8724	505.829	889.702	-59.1076	485.243	1124.27	-31.9526	474.073	495.172	-36.8044	407.845	108.79	-85.2439	520.951	37.4344	362.975	587.684	860.835	340.441	630.452	1062.1	288.888	663.515	526.077	284.544	604.755	105.654	318.413	711.734	48.4756
1514	0	-95.8605	508.546	890.517	-56.6313	487.634	1124.96	-30.7892	476.495	495.783	-36.8285	408.733	109.651	-85.2357	521.007	37.4597	364.732	590.65	860.622	342.399	635.242	1062.81	290.078	665.041	525.769	284.503	605.055	105.548	318.384	711.791	48.4867
1515	0	-93.8717	511.022	891.399	-54.0401	490.309	1125.79	-29.9077	479.299	496.605	-36.6153	409.247	110.622	-85.1972	520.987	37.4565	366.627	593.521	860.48	344.797	637.749	1062.53	291.165	666.555	525.415	284.481	605.302	105.447	318.306	711.854	48.4317
1516	0	-91.9295	513.54	892.483	-51.6456	492.694	1126.69	-28.8901	481.443	497.509	-36.5558	409.688	111.876	-85.257	521.077	37.4476	368.345	596.305	860.395	347.118	640.263	1062.48	291.845	667.985	525.195	284.499	605.477	105.371	318.293	711.883	48.4531
1517	0	-90.0158	516.136	893.629	-49.0839	495.039	1127.78	-28.2375	484.226	498.509	-36.4616	410.154	113.109	-85.326	521.006	37.4219	370.117	598.974	860.306	349.327	642.809	1062.8	290.998	669.317	524.912	284.468	605.614	105.306	318.181	711.93	48.5258
1518	0	-88.3293	518.265	895.074	-46.5442	497.513	1128.93	-27.5537	486.949	499.551	-36.3146	411.061	114.387	-85.4319	521.013	37.2871	371.9	601.618	860.264	351.354	645.489	1063.26	291.928	670.329	524.759	284.483	605.772	105.203	318.176	711.973	48.5238
1519	0	-86.5766	520.38	896.526	-43.966	500.177	1130.34	-27.0453	489.317	500.804	-35.8718	411.902	115.689	-85.5533	520.576	37.2125	373.691	604.166	860.297	353.311	648.034	1063.52	292.868	671.014	524.638	284.51	605.852	105.156	318.116	712.042	48.4597
1520	0	-84.9519	522.201	898.316	-41.5928	502.089	1131.9	-26.4419	491.893	502.129	-35.4928	412.908	117.145	-85.6549	520.269	37.1148	375.33	606.594	860.374	355.445	650.3	1063.71	293.518	671.441	524.577	284.558	605.952	105.096	318.169	711.994	48.5046
1521	0	-83.4057	523.862	900.122	-39.1581	504.228	1133.44	-25.9385	494.557	503.453	-34.6741	413.876	118.682	-85.7915	520.062	36.9668	376.768	608.981	860.586	357.766	652.948	1064.29	294.635	671.729	524.543	284.628	606.021	105.031	318.134	712.027	48.4995
1522	0	-81.9499	525.39	901.96	-36.7002	506.585	1135.19	-25.1481	496.158	505.06	-33.8803	414.781	120.199	-85.9022	519.876	36.9064	378.238	611.202	860.933	359.649	655.727	1064.58	296.158	671.79	524.902	284.783	606.068	105.008	318.154	712.048	48.484
1523	0	-80.6417	526.923	903.957	-34.464	508.484	1136.93	-25.6618	500.247	506.403	-33.0383	416.208	121.834	-85.9026	519.673	36.8959	379.474	613.496	861.208	361.465	658.867	1065.27	295.634	671.759	524.859	284.904	606.134	104.956	318.108	712.06	48.4686
1524	0	-79.32	528.248	906.096	-32.1126	510.063	1139.03	-25.2803	503.17	507.898	-32.2421	417.386	123.454	-85.8909	519.488	36.901	380.625	615.606	861.573	363.307	661.162	1065.78	296.579	671.49	525.045	285.026	606.078	104.901	318.119	712.065	48.4806
1525	0	-78.0886	529.753	908.136	-30.0107	511.651	1140.93	-24.9452	506.12	509.546	-31.5515	418.849	125.321	-85.8074	519.346	37.0235	381.669	617.681	862.019	365.661	663.557	1066.48	297.647	670.996	525.279	285.11	606.057	104.87	318.114	712.056	48.479
1526	0	-76.9575	530.69	910.405	-27.7289	513.66	1142.85	-24.8995	509.359	511.191	-30.9221	420.499	127.131	-85.8099	519.282	37.0808	382.143	619.714	862.386	366.712	666.006	1066.9	298.393	670.324	525.473	285.152	606.007	104.798	318.082	712.071	48.4769
1527	0	-75.8135	531.815	912.513	-25.6395	515.184	1144.73	-24.9291	512.519	512.833	-30.3359	421.667	129.001	-85.7807	519.213	37.0949	383.15	621.69	862.845	368.519	668.217	1067.43	299.164	669.681	525.616	285.202	605.937	104.649	318.089	712.07	48.4656
1528	0	-74.7569	533.187	914.669	-23.8	516.283	1146.66	-24.8721	515.832	514.477	-30.0943	423.562	130.815	-85.7605	519.157	37.082	384.079	623.69	863.363	370.049	670.956	1068.05	300.061	668.902	525.837	285.289	605.883	104.618	318.077	712.078	48.5188
1529	0	-73.7456	534.644	916.763	-21.4724	518.367	1148.42	-25.1378	519.461	516.248	-29.9009	424.829	132.645	-85.7782	519.341	37.0915	385.035	625.602	863.873	371.613	673.523	1068.66	300.806	668.175	525.97	285.447	605.897	104.637	318.031	712.06	48.5605
1530	0	-72.7004	535.79	919.023	-19.4067	520.333	1150.11	-25.7933	523.162	517.68	-30.1528	426.699	134.647	-86.0045	519.603	36.9193	385.717	627.565	864.32	372.358	675.896	1069.09	301.646	667.423	526.156	285.384	605.928	104.522	318.066	712.028	48.6129
1531	0	-71.7045	537.327	920.92	-17.378	521.873	1151.91	-27.1402	528.372	519.401	-30.3398	428.203	136.539	-86.168	519.907	36.9362	386.607	629.512	864.881	373.632	678.182	1069.75	302.351	666.704	526.257	285.442	605.901	104.413	318.024	712.007	48.6458
1532	0	-70.8335	538.633	922.961	-15.1709	524.111	1153.52	-28.0024	532.528	520.977	-30.6096	430.393	138.206	-86.4737	520.509	37.1824	387.539	631.418	865.368	374.757	680.332	1070.18	303.21	666.107	526.321	285.432	605.866	104.343	318.026	712.007	48.6846
1533	0	-69.8932	540.271	924.825	-13.2833	525.343	1155.09	-28.9756	536.462	522.462	-31.3012	432.875	139.767	-87.163	521.806	37.3716	388.362	633.496	865.793	375.916	683.105	1070.77	304.151	665.783	526.386	285.462	605.835	104.257	318.023	711.968	48.7274
1534	0	-68.9606	542.118	926.449	-11.5265	526.407	1156.46	-30.0033	540.418	524.072	-32.2185	435.722	141.27	-88.1841	523.657	37.7039	389.175	635.607	866.156	377.365	685.936	1071.44	304.87	665.372	526.4	285.424	605.841	104.15	317.986	711.959	48.7409
1535	0	-68.0868	543.491	928.183	-10.019	526.625	1158.05	-31.1444	544.119	525.472	-33.4456	438.634	142.537	-89.7224	526.246	38.0641	390.109	637.616	866.43	378.18	688.202	1071.84	305.706	665.083	526.4	285.434	605.81	104.066	318.054	712.02	48.8623
1536	0	-67.0785	545.45	929.681	-8.70617	526.189	1159.43	-32.4223	547.89	526.803	-35.4996	443.117	143.563	-91.8474	529.73	38.4277	390.852	639.71	866.548	379.532	690.529	1072.25	306.334	664.968	526.357	285.466	605.809	103.966	317.943	712.055	48.8723
1537	0	-66.2236	547.464	931.008	-7.58769	525.68	1160.54	-33.5739	551.163	528.181	-37.9628	447.479	144.442	-94.3573	533.999	38.7765	391.85	641.857	866.621	380.942	692.336	1072.47	307.061	665.016	526.322	285.48	605.798	103.897	317.981	711.889	48.8879
1538	0	-65.1888	549.502	932.138	-6.53221	525.161	1161.62	-34.586	554.343	529.341	-40.3687	453.174	144.793	-97.2157	539.224	38.9266	392.585	644.02	866.597	381.898	694.173	1072.65	307.846	665.306	526.254	285.499	605.869	103.811	317.965	712	48.9081
1539	0	-64.1721	551.282	933.301	-5.23075	525.22	1162.45	-36.0239	557.914	530.507	-43.8406	458.683	145.389	-100.548	545.499	39.1819	393.439	646.213	866.485	383.139	696.223	1072.67	308.415	665.727	526.165	285.461	605.833	103.729	317.916	711.901	48.9
1540	0	-63.2629	553.483	934.251	-3.93204	525.753	1163.2	-37.4247	561.168	531.644	-47.5118	465.265	145.725	-104.367	552.774	39.4212	394.345	648.367	866.377	384.75	698.537	1072.91	309.144	666.259	526.073	285.501	605.86	103.632	317.92	711.909	48.8932
1541	0	-62.2961	555.453	935.176	-2.5663	526.973	1163.62	-38.9185	564.688	532.74	-51.48	472.432	145.743	-108.186	560.924	39.6621	395.186	650.606	866.379	385.416	700.712	1073.02	309.563	666.962	525.782	285.52	605.908	103.582	317.893	711.947	48.8617
1542	0	-61.3182	557.44	936.022	-0.982955	528.922	1163.95	-40.3264	568.006	533.646	-56.0571	480.616	145.745	-112.432	570.083	39.8874	396.081	652.861	866.167	386.789	702.772	1073.1	310.385	667.885	525.691	285.523	605.98	103.51	317.942	711.925	48.8752
1543	0	-60.4367	559.436	936.659	0.501816	531.209	1164.26	-41.9577	571.609	534.607	-60.9385	489.218	145.596	-116.725	579.967	40.0971	397.067	655.087	866.027	387.59	704.664	1073.06	310.959	668.941	525.546	285.553	606.051	103.462	317.987	712.003	48.9022
1544	0	-59.6905	561.466	937.324	2.09503	533.521	1164.42	-43.3488	575.342	535.484	-66.1509	498.066	145.635	-120.972	590.718	40.6144	397.829	657.278	865.815	388.374	706.637	1073.15	311.34	670.233	525.245	285.576	606.123	103.409	317.973	711.931	48.8279
1545	0	-58.9551	563.304	937.848	3.32891	535.03	1164.43	-45.0197	579.42	536.491	-71.1288	507.516	145.717	-125.223	601.966	41.7605	398.591	659.503	865.609	389.455	708.375	1073.12	311.758	671.691	524.978	285.525	606.24	103.344	317.94	711.932	48.8168
1546	0	-58.1707	565.276	938.416	4.61196	536.673	1164.49	-46.5556	583.461	537.4	-76.1394	517.044	145.935	-129.393	614.172	43.2279	399.057	661.65	865.207	390.46	709.598	1073.24	312.02	673.23	524.73	285.54	606.328	103.303	317.989	712.056	48.8799
1547	0	-57.5102	566.94	938.92	5.53091	537.549	1164.56	-47.9996	587.776	538.382	-81.3224	526.489	146.504	-133.665	626.399	45.0353	399.733	663.819	864.948	391.227	711.606	1073.12	312.142	674.889	524.378	285.41	606.367	103.35	317.935	711.988	48.8338
1548	0	-56.7067	568.702	939.401	6.5928	538.524	1164.61	-50.5426	594.371	539.522	-85.8278	537.186	146.701	-138.052	638.596	46.8727	400.331	666.029	864.61	391.98	713.932	1073.26	312.226	676.708	523.942	285.402	606.576	103.289	317.854	712.015	48.8145
1549	0	-56.2306	570.564	939.946	7.69308	539.666	1164.53	-52.5269	599.972	540.459	-90.7124	547.136	147.519	-142.529	650.474	48.6066	400.697	668.213	864.118	393.014	716.153	1073.21	312.245	678.481	523.599	285.36	606.693	103.311	317.853	712.021	48.8987
1550	0	-55.7643	572.106	940.429	8.72525	541.058	1164.36	-54.4174	606.273	541.516	-95.0245	556.93	148.404	-146.585	661.845	50.7866	400.971	670.354	863.691	393.901	718.031	1073.05	312.099	680.196	523.277	285.206	606.889	103.31	317.948	712.077	48.9731
1551	0	-55.2863	574.129	940.687	9.7555	542.359	1164.29	-56.3903	612.599	542.721	-98.9801	567.057	149.009	-150.814	673.135	52.9718	401.399	672.468	863.136	394.481	719.985	1072.83	311.917	682.092	522.883	285.098	607.004	103.331	317.812	712.019	48.9539
1552	0	-55.013	576.206	941.303	10.9644	543.903	1163.97	-58.4781	619.264	543.816	-102.791	576.918	150.275	-155.005	684.02	55.3001	401.52	674.713	862.719	395.157	722.128	1072.77	311.75	684.237	522.38	284.995	607.152	103.328	317.798	712.033	49.0141
1553	0	-54.7624	578.352	941.811	12.0279	545.285	1163.8	-60.5423	626.003	545.026	-105.956	587.638	150.946	-159.081	694.69	57.7856	401.622	677.127	862.105	396.162	722.924	1072.59	311.554	686.125	522.038	284.8	607.358	103.329	317.772	712.043	49.0561
1554	0	-54.5251	580.49	942.033	12.9234	546.655	1163.51	-62.3483	632.751	546.147	-108.877	597.138	151.94	-162.956	704.936	60.1337	401.847	679.433	861.535	396.828	724.048	1072.3	311.433	688.196	521.654	284.788	607.47	103.351	317.8	712.137	49.1518
1555	0	-54.4189	582.909	942.475	13.9409	548.039	1163.25	-64.6173	640.156	547.558	-111.416	606.865	153.151	-166.699	715.311	62.5424	402.022	681.865	861.066	397.378	726.395	1072.11	311.071	690.1	521.143	284.651	607.599	103.39	317.788	712.103	49.1448
1556	0	-54.2406	585.371	942.913	14.8143	549.16	1162.98	-66.4753	646.946	548.69	-113.911	616.875	154.061	-170.086	725.473	64.9204	401.932	684.344	860.645	398.085	728.727	1071.79	310.911	692.16	520.664	284.479	607.75	103.329	317.826	712.096	49.2266
1557	0	-54.2808	587.692	943.251	15.4382	549.931	1162.77	-68.4079	654.39	550.015	-116.396	626.689	155.204	-173.076	735.187	67.1498	402.161	686.885	860.256	398.475	728.562	1071.66	310.666	694.034	520.334	284.382	607.863	103.338	317.834	712.064	49.2668
1558	0	-54.2306	590.566	943.544	16.0076	550.588	1162.58	-70.4437	661.683	551.24	-118.33	636.43	156.069	-176.016	746.073	69.4051	402.09	689.357	859.903	399.372	731.149	1071.71	310.502	695.988	519.793	284.21	607.91	103.35	317.811	712.076	49.3232
1559	0	-54.2653	593.352	943.989	16.3887	551.041	1162.25	-72.3272	668.813	552.536	-120.487	646.091	157.251	-178.652	756.828	71.5278	402.142	691.837	859.564	399.627	733.748	1071.66	310.367	698.007	519.308	284.181	607.995	103.354	317.83	712.028	49.3225
1560	0	-54.3156	596.131	944.326	16.7365	551.58	1161.98	-73.8803	675.471	553.894	-122.615	656.478	158.195	-180.718	767.735	73.671	402.082	694.428	859.322	399.886	732.971	1071.35	310.179	700.051	518.927	284.072	608.128	103.378	317.811	712.022	49.3586
1561	0	-54.4395	599.36	944.586	17.0073	552.287	1161.7	-75.2818	682.029	555.263	-124.73	666.784	159.339	-182.63	779.227	75.7658	401.924	696.902	859.027	400.671	732.557	1071.24	310.008	701.793	518.52	284.073	608.159	103.36	317.798	711.934	49.3596
1562	0	-54.5249	602.339	944.943	17.2488	553.403	1161.34	-76.4152	688.337	556.319	-126.917	677.278	160.411	-184.273	790.774	77.9172	401.861	699.494	858.881	401.053	736.951	1071.59	309.903	703.92	518.073	284.058	608.224	103.39	317.776	711.924	49.3762
1563	0	-54.7014	605.411	945.193	17.4384	554.623	1160.91	-77.5904	695.07	557.415	-128.987	688.199	161.395	-185.366	802.209	79.8804	401.75	701.997	858.689	401.076	739.246	1071.62	309.738	705.815	517.662	283.908	608.322	103.402	317.887	711.966	49.4031
1564	0	-54.7964	608.877	945.447	17.8291	556.765	1160.48	-78.4683	701.433	558.384	-131.028	698.744	162.488	-186.737	814.687	82.0864	401.78	704.513	858.538	401.323	742.173	1071.89	309.476	707.711	517.277	283.844	608.44	103.504	317.766	711.931	49.4448
1565	0	-55.0014	612.333	945.609	18.1097	558.896	1159.95	-79.1208	707.797	559.279	-133.098	709.821	163.372	-187.826	826.826	84.2976	401.646	707.023	858.286	401.903	741.774	1071.79	309.137	709.463	516.889	283.64	608.582	103.538	317.983	711.773	49.4594
1566	0	-55.1971	615.807	945.667	18.1505	560.793	1159.57	-79.4759	714.076	560.013	-134.84	720.63	164.443	-188.516	838.365	86.3029	401.462	709.372	858.038	402.237	744.679	1072.24	308.789	711.476	516.453	283.531	608.723	103.554	317.79	711.906	49.4603
1567	0	-55.4224	619.349	945.686	18.1618	562.757	1159.15	-80.0287	720.621	560.912	-136.425	731.177	165.576	-189.501	850.582	88.5623	401.274	711.954	857.781	402.016	745.179	1072.26	308.575	713.461	516.055	283.42	608.864	103.621	317.761	711.917	49.4484
1568	0	-55.5688	622.927	945.675	18.2518	564.758	1158.7	-80.3634	726.916	561.663	-137.737	741.607	166.616	-190.235	862.411	90.7152	400.792	714.43	857.504	402.413	748.308	1072.48	308.244	715.451	515.615	283.281	609.008	103.683	317.744	711.946	49.4909
1569	0	-55.9129	626.779	945.545	18.1187	566.658	1158.19	-80.2737	732.782	562.207	-139.02	751.949	167.378	-190.934	873.97	92.9096	400.803	716.898	857.486	402.795	749.954	1072.8	307.933	717.325	515.176	283.2	609.127	103.748	317.721	711.932	49.4897
1570	0	-55.9998	630.18	945.616	17.9934	568.632	1157.68	-80.5136	739.477	562.743	-139.895	762.2	168.264	-191.351	885.216	94.912	400.623	719.194	857.269	402.947	752.255	1073.13	307.651	719.257	514.783	283.088	609.318	103.795	317.725	711.968	49.4883
1571	0	-56.315	633.73	945.412	17.8596	571.01	1157.05	-80.4291	745.507	563.173	-140.682	771.577	169.268	-191.547	895.851	96.7548	400.402	721.513	857.137	403.028	753.566	1073.29	307.298	721.217	514.386	283.022	609.448	103.856	317.719	711.971	49.4749
1572	0	-56.5204	637.531	945.238	17.6114	573.458	1156.43	-80.3809	751.801	563.669	-141.006	781.983	169.831	-191.439	905.994	98.4004	400.136	724.016	856.995	402.973	754.816	1073.18	307	723.19	513.935	282.971	609.648	103.936	317.704	712.023	49.4416
1573	0	-56.9274	641.242	945.047	17.3875	576.415	1155.79	-80.1377	757.636	563.951	-141.335	790.935	170.662	-191.622	916.41	99.9183	399.919	726.253	856.714	403.028	755.681	1073.12	306.78	725.201	513.507	282.891	609.759	104.013	317.669	712.049	49.4142
1574	0	-57.437	645.135	944.764	17.163	579.454	1155.03	-79.8293	763.459	564.116	-141.353	799.74	171.302	-191.192	926.379	101.149	399.744	728.486	856.433	402.918	756.743	1072.91	306.546	727.142	513.153	282.821	609.914	104.092	317.661	712.099	49.3583
1575	0	-57.7886	649.069	944.325	16.8406	582.231	1154.4	-79.4782	769.323	564.207	-141.123	809.666	171.496	-190.695	935.938	102.184	399.527	730.755	856.215	403.223	756.319	1072.75	306.258	729.173	512.706	282.78	610.068	104.198	317.539	712.158	49.2835
1576	0	-58.0939	652.714	944.07	16.2561	584.911	1153.62	-79.0216	774.714	564.187	-140.839	817.91	171.91	-189.785	945.374	102.988	399.342	733.012	856.008	403.292	756.731	1072.64	306.012	731.187	512.23	282.718	610.214	104.336	317.589	712.284	49.239
1577	0	-58.617	656.883	943.533	15.6959	587.755	1152.75	-78.4072	780.06	564.054	-140.453	825.786	172.221	-188.437	954.294	103.554	398.951	735.118	855.7	403.108	760.727	1072.86	305.779	733.205	511.846	282.671	610.425	104.511	317.55	712.284	49.2097
1578	0	-59.0805	660.837	943.153	14.8553	591.138	1152.22	-77.837	785.39	563.737	-139.775	834.202	172.204	-186.769	962.916	103.807	398.72	737.2	855.42	403.066	764.292	1072.95	305.588	735.307	511.387	282.623	610.598	104.619	317.529	712.339	49.1393
1579	0	-59.6043	664.679	942.638	13.9545	594.408	1151.56	-77.1775	790.706	563.481	-138.893	841.925	172.259	-184.847	971.496	103.751	398.677	739.155	855.153	402.559	766.104	1072.72	305.357	737.514	510.83	282.534	610.819	104.715	317.555	712.413	49.1339
1580	0	-60.1031	668.876	942.105	13.0786	598.035	1150.87	-76.3623	795.492	562.859	-138.073	849.46	172	-182.393	979.51	103.427	398.271	741.061	854.753	402.49	766.773	1072.51	305.129	739.667	510.328	282.592	610.974	104.926	317.544	712.476	49.0939
1581	0	-60.5604	673.233	941.305	12.2441	601.82	1149.92	-75.5129	800.277	562.289	-137.085	857.015	171.873	-179.513	987.794	102.806	398.021	743.028	854.381	402.452	768.629	1072.35	304.928	741.777	509.821	282.375	611.278	105.06	317.54	712.524	49.0694
1582	0	-61.0862	677.19	940.705	11.3413	605.206	1149.17	-74.5836	804.99	561.576	-135.872	864.322	171.449	-176.778	995.532	101.919	397.733	744.739	853.938	402.162	769.093	1071.82	304.882	743.969	509.238	282.24	611.47	105.165	317.53	712.565	49.0579
1583	0	-61.4615	681.292	939.894	10.5889	608.737	1148.21	-73.5909	809.444	560.616	-134.589	871.304	170.927	-173.672	1002.34	100.797	397.587	746.314	853.529	402.179	768.123	1071.22	304.584	746.128	508.704	282.134	611.63	105.318	317.568	712.592	49.035
1584	0	-62.0291	685.326	939.051	9.64429	612.2	1147.22	-72.4289	813.784	559.7	-133.203	877.969	170.384	-170.728	1009.16	99.5669	397.228	747.956	853.022	402.118	771.705	1071.24	304.472	748.289	508.14	282.023	611.844	105.449	317.529	712.635	48.994
1585	0	-62.6326	689.634	938.125	8.66371	615.938	1146.14	-71.2419	817.844	558.487	-131.632	884.418	169.595	-167.722	1015.49	98.2046	396.959	749.535	852.54	401.64	773.744	1070.83	304.408	750.419	507.54	281.911	611.968	105.592	317.559	712.59	48.9849
1586	0	-63.1436	693.791	937.081	7.77561	619.523	1144.94	-69.9086	821.83	557.129	-130.038	890.31	168.705	-164.743	1021.81	96.9063	396.462	751.077	852.095	401.438	772.759	1070.31	304.259	752.415	506.978	281.834	612.06	105.716	317.561	712.666	48.9675
1587	0	-63.6168	697.471	936.011	6.92532	622.632	1143.72	-68.5112	825.396	555.614	-128.364	895.835	167.696	-161.501	1027.46	95.4692	396.156	752.798	851.643	401.135	775.118	1070.09	304.096	754.378	506.354	281.649	612.248	105.805	317.483	712.641	48.9734
1588	0	-64.0412	701.558	934.768	6.12389	626.148	1142.33	-66.9753	828.759	553.91	-126.318	901.236	166.256	-158.052	1033.06	94.0149	395.78	754.253	851.251	400.951	774.819	1069.49	303.973	756.326	505.781	281.521	612.405	105.956	317.542	712.722	48.9474
1589	0	-64.727	705.71	933.556	5.06093	629.729	1140.97	-65.5028	832.041	552.239	-124.342	906.531	164.744	-154.426	1038.17	92.2769	395.558	755.811	850.881	400.625	777.902	1069.17	303.845	758.261	505.232	281.355	612.528	106.028	317.54	712.735	48.9159
1590	0	-65.3565	709.878	932.257	4.05444	633.326	1139.52	-64.0993	835.025	550.418	-122.274	911.183	163.27	-151.044	1043.62	90.5649	395.634	757.519	850.573	400.275	777.772	1068.79	303.644	760.298	504.652	281.237	612.697	106.308	317.6	712.741	48.9482
1591	0	-65.933	714.072	930.78	3.10081	636.949	1137.89	-62.5742	837.778	548.36	-120.175	915.932	161.585	-147.204	1048.39	88.5683	395.212	759.211	850.166	399.788	780.703	1068.65	303.293	762.298	504.114	281.251	612.918	106.324	317.523	712.767	48.9076
1592	0	-66.4147	717.895	929.515	1.35401	639.929	1136.62	-60.9183	840.26	546.284	-117.842	919.928	159.651	-143.61	1052.19	86.52	394.838	760.986	849.797	399.04	782.926	1068.37	303.253	764.526	503.547	281.135	613.102	106.445	317.499	712.677	48.9273
1593	0	-66.886	722.079	928.112	-0.7625	641.902	1135.29	-58.871	841.801	544.012	-115.476	923.401	157.762	-140.262	1056.59	84.4865	394.597	762.826	849.419	398.389	782.677	1067.93	302.985	766.464	502.922	281.048	613.269	106.57	317.505	712.704	48.9297
1594	0	-67.2573	726.34	926.431	-2.01739	646.249	1134.26	-57.0854	843.63	541.761	-113.027	926.533	155.688	-136.923	1060.47	81.952	393.883	764.719	848.98	397.936	781.975	1067.75	302.775	768.488	502.382	280.948	613.438	106.693	317.578	712.815	48.8735
1595	0	-67.8618	730.562	924.902	-3.30054	651.612	1132.52	-55.6819	846.163	539.469	-110.18	929.537	153.537	-133.004	1062.69	79.5635	393.347	766.61	848.682	397.269	783.041	1067.59	302.553	770.459	501.885	280.759	613.577	106.81	317.53	712.77	48.7898
1596	0	-68.4752	734.892	922.961	-5.53733	653.741	1131.93	-54.2539	848.661	537.141	-107.13	932.589	151.144	-129.257	1064.96	76.6747	393.02	768.572	848.559	396.464	788.102	1067.57	302.428	772.442	501.254	280.755	613.752	106.879	317.501	712.823	48.7918
1597	0	-68.9914	738.737	921.315	-6.87124	658.272	1130.14	-52.7516	850.887	534.856	-104.015	934.382	148.743	-125.598	1066.98	73.5043	392.323	770.631	848.286	395.289	790.103	1067.45	302.116	774.317	500.796	280.663	613.886	106.959	317.557	712.832	48.8176
1598	0	-69.5177	742.364	919.536	-8.86318	662.07	1128.84	-51.2364	852.905	532.662	-100.823	935.982	146.205	-121.484	1068.49	70.0011	391.822	772.623	848.092	394.725	788.919	1067.34	301.894	776.127	500.321	280.545	614.019	107.038	317.55	712.868	48.7907
1599	0	-69.9546	746.44	917.897	-10.5201	665.981	1127.72	-49.8162	854.918	530.392	-97.952	937.172	143.669	-117.707	1069.22	66.5426	391.372	774.718	847.916	393.772	791.422	1067.26	301.764	777.886	499.746	280.518	614.138	107.126	317.535	712.852	48.7532
1600	0	-70.5433	750.545	916.038	-12.4458	669.443	1126.18	-48.3836	856.822	528.094	-94.8266	938.039	141.128	-113.802	1070.05	62.7711	390.996	776.801	847.771	392.467	795.284	1067.23	301.548	779.504	499.347	280.375	614.267	107.268	317.542	712.866	48.7382
1601	0	-71.075	754.277	914.243	-14.1608	673.737	1124.76	-46.947	858.686	525.735	-91.8061	938.817	138.392	-109.304	1069.92	58.847	390.415	778.962	847.692	391.535	794.843	1067.11	301.277	781.195	498.91	280.298	614.38	107.341	317.519	712.851	48.6861
1602	0	-71.7421	758.055	912.331	-16.0819	677.509	1123.39	-45.529	860.467	523.271	-88.5898	939.188	135.548	-105.214	1069.89	54.8777	389.705	781.008	847.716	390.804	794.725	1067.09	300.983	782.813	498.47	280.148	614.479	107.421	317.537	712.864	48.7299
1603	0	-72.3307	761.812	910.404	-18.0051	681.456	1122	-44.088	861.835	520.883	-85.5181	939.444	132.618	-100.964	1069.77	51.0064	389.264	783.254	847.799	389.653	796.897	1067.08	300.689	784.41	497.983	279.959	614.64	107.535	317.534	712.828	48.7082
1604	0	-72.9381	765.385	908.514	-19.8586	685.602	1120.48	-42.5559	863.172	518.323	-82.4262	939.327	129.588	-96.327	1069.02	46.6446	388.515	785.277	847.706	388.11	802.018	1067.07	300.38	786.021	497.602	279.852	614.768	107.692	317.531	712.839	48.7055
1605	0	-73.6365	769.176	906.368	-21.8609	689.253	1119.05	-40.9942	863.709	515.893	-79.3793	938.991	126.58	-91.8232	1067.93	42.5281	387.949	787.497	847.778	386.922	802.926	1067.01	299.923	787.559	497.22	279.695	614.869	107.837	317.533	712.891	48.7387
1606	0	-74.2654	772.837	904.291	-23.9643	692.831	1117.52	-39.5872	865.047	513.223	-76.404	938.149	123.639	-87.1835	1066.17	38.0218	387.144	789.588	847.756	385.799	804.253	1067.04	299.59	789.112	496.878	279.569	614.977	107.961	317.576	712.896	48.7254
1607	0	-74.8965	776.519	902.248	-25.8592	697.29	1115.86	-38.3243	866.148	510.479	-73.4776	936.372	120.747	-83.4861	1064.56	36.8837	386.429	791.727	847.816	384.373	805.171	1067.11	299.314	790.722	496.614	279.454	615.084	108.068	317.515	712.868	48.7115
1608	0	-75.5361	780.231	900.002	-27.9735	701.748	1114.26	-37.1997	866.879	507.579	-70.1443	934.178	118.589	-81.5596	1064.16	37.505	385.601	793.873	847.928	383.07	807.66	1067.06	299.972	792.001	496.088	279.28	615.004	108.452	317.524	712.843	48.7115
1609	0	-76.312	784.227	897.836	-30.1838	705.646	1112.58	-35.826	867.524	504.656	-67.4173	933.131	116.041	-79.8606	1063.86	37.9579	384.886	796.081	848.055	381.636	810.743	1067.04	300.042	793.323	495.73	279.085	615.166	108.576	317.513	712.879	48.7185
1610	0	-76.9406	788.12	895.447	-32.4411	709.914	1110.85	-34.3376	867.646	501.694	-65.4602	932.603	113.994	-78.3283	1063.76	38.3605	384.017	798.378	848.155	379.962	813.585	1067.14	299.187	794.944	495.596	278.851	615.3	108.669	317.542	712.859	48.7397
1611	0	-77.6054	791.791	893.071	-34.9144	714.115	1109.14	-32.8562	867.689	498.979	-62.3442	932.582	111.598	-77.2041	1063.59	38.7352	383.19	800.654	848.288	378.575	815.502	1067.27	298.554	796.547	495.239	278.593	615.376	108.791	317.513	712.826	48.7541
1612	0	-78.3608	795.733	890.929	-36.773	719.897	1107.47	-31.6369	867.472	496.409	-59.7286	933.031	110.086	-76.2414	1063.74	39.367	382.465	803.049	848.563	377.206	817.783	1067.36	297.937	798.054	494.888	278.561	615.483	108.922	317.478	712.852	48.7323
1613	0	-79.1994	799.806	888.691	-39.5997	723.065	1105.93	-30.6479	867.658	494.492	-56.975	933.642	109.889	-75.4501	1063.88	39.7344	381.613	805.309	848.73	375.516	819.865	1067.67	297.543	799.46	494.632	278.418	615.609	109.084	317.493	712.877	48.7241
1614	0	-80.0334	803.534	886.684	-42.0955	727.324	1104.5	-29.7931	868.895	493.099	-54.1659	934.755	109.817	-74.8445	1064.13	40.2075	380.842	807.6	848.916	373.86	822.464	1067.93	297.091	800.845	494.385	278.295	615.736	109.316	317.539	712.807	48.6925
1615	0	-81.0418	807.065	885.046	-44.661	731.062	1103.4	-28.9327	870.634	492.428	-51.5739	935.256	109.725	-73.9428	1064.05	40.6862	379.87	809.817	849.15	371.938	825.674	1068.24	296.717	802.189	494.146	278.144	615.862	109.683	317.529	712.869	48.7185
1616	0	-81.9319	810.298	883.895	-46.6567	736.529	1102.61	-28.048	872.957	492.077	-49.0307	935.869	109.671	-73.294	1064.19	41.0352	379.003	811.962	849.576	369.962	828.822	1068.65	296.24	803.409	494.074	278.028	615.952	110.067	317.555	712.787	48.6165
1617	0	-82.9026	812.797	883.022	-49.2294	739.675	1101.91	-27.3915	875.59	491.788	-46.9332	936.709	109.132	-72.8202	1064.34	41.2977	378.061	814.227	850.087	367.869	831.586	1069.24	295.413	804.5	494.104	277.935	616.016	110.39	317.589	712.75	48.5586
1618	0	-84.0602	814.912	882.209	-51.2131	742.882	1101.64	-26.7302	878.339	491.692	-45.6657	937.529	108.842	-72.6719	1064.47	41.3591	376.966	816.242	850.578	365.809	834.454	1069.86	294.79	805.439	494.236	277.745	616.07	110.635	317.614	712.802	48.6051
1619	0	-85.2454	816.979	881.765	-53.0707	746.216	1101.49	-26.5058	881.166	491.651	-44.6974	938.76	108.478	-72.5903	1064.5	41.4318	375.922	818.403	851.124	363.609	837.204	1070.48	294.301	806.16	494.474	277.637	616.062	110.962	317.55	712.92	48.6491
1620	0	-86.3781	818.67	881.367	-54.2085	750.916	1101.7	-26.919	883.83	491.632	-44.3386	939.446	108.26	-72.5437	1064.58	41.4179	374.661	820.357	851.635	361.419	839.942	1071.12	293.785	806.628	494.829	277.563	616.062	111.376	317.645	712.798	48.5504
1621	0	-87.6738	820.267	881.225	-56.2435	752.989	1101.61	-27.565	885.562	491.588	-44.3033	939.722	108.172	-72.6241	1064.58	41.3792	373.527	822.261	852.189	359.138	843.133	1071.62	293.293	806.865	495.298	277.48	616.068	111.861	317.656	712.834	48.5477
1622	0	-89.0472	822.09	881.123	-57.8024	754.906	1102.2	-28.6207	887.033	491.714	-44.4745	939.689	108.021	-72.6931	1064.65	41.3461	372.097	823.956	852.64	356.824	846.691	1072.18	292.721	807.049	495.892	277.377	616.072	112.306	317.697	712.854	48.5389
1623	0	-90.5318	824.064	881.359	-59.5315	756.708	1103.03	-29.6738	887.714	491.917	-44.7135	939.623	107.979	-72.7319	1064.57	41.333	370.755	825.507	853.227	354.741	850.25	1072.71	292.175	807.076	496.485	277.293	616.059	112.749	317.751	712.864	48.5224
1624	0	-91.9696	825.893	881.831	-60.647	760.815	1103	-30.9739	888.44	492.276	-45.0648	939.388	107.941	-72.7877	1064.53	41.2807	369.345	826.898	853.874	352.475	853.479	1073.16	292.792	806.944	497.28	277.276	616.04	113.385	317.789	712.849	48.4854
1625	0	-93.5537	827.745	882.494	-62.6602	761.758	1104.31	-32.0274	888.822	492.479	-45.3371	939.095	108.083	-72.8697	1064.52	41.2292	367.811	828.276	854.639	350.392	856.086	1073.75	292.425	807.055	498.037	277.166	616.135	114.041	317.87	712.841	48.4616
1626	0	-95.1047	829.302	883.095	-63.7928	763.162	1105.19	-33.2588	889.398	492.736	-45.6541	938.889	108.078	-72.9068	1064.44	41.2115	366.315	829.664	855.467	348.457	859.602	1074.23	291.91	807.286	498.902	277.101	616.235	114.639	317.951	712.856	48.4287
1627	0	-96.8661	831.754	883.553	-65.4243	766.162	1106.07	-34.2046	889.986	492.811	-45.9934	938.948	108.03	-72.9213	1064.42	41.1912	364.681	830.926	856.286	346.62	863.529	1074.68	291.233	807.586	499.681	277.01	616.395	115.282	318.012	712.885	48.4192
1628	0	-98.4996	833.768	884.114	-67.3213	768.978	1106.88	-35.3106	890.953	492.933	-46.0146	938.971	107.76	-72.9817	1064.42	41.194	363.069	832.285	857.13	344.401	866.431	1075.21	290.255	808.071	500.488	276.976	616.609	116.023	318.141	712.865	48.442
1629	0	-100.245	835.977	884.505	-69.2433	772.38	1107.55	-36.092	891.87	492.963	-46.1961	938.531	107.802	-72.9999	1064.42	41.1945	361.363	833.732	857.992	342.473	869.919	1075.63	289.494	808.653	501.144	276.895	616.716	116.747	318.127	712.92	48.3885
1630	0	-102	838.209	884.802	-71.2558	775.762	1107.98	-37.1144	893.087	493.055	-46.134	938.732	107.683	-73.0187	1064.34	41.1773	359.626	835.339	858.558	340.25	872.627	1076.04	288.678	809.315	501.78	276.839	617.026	117.374	318.166	712.921	48.3713
1631	0	-103.813	840.336	884.978	-73.1488	778.014	1108.32	-37.9247	894.26	493.087	-46.0461	938.941	107.613	-72.9991	1064.4	41.1662	358.181	837.29	859.153	338.329	875.898	1076.4	287.854	810.109	502.26	276.731	617.233	118.034	318.168	712.962	48.373
1632	0	-105.748	842.657	885.021	-75.1642	780.459	1108.53	-38.9378	895.745	493.146	-45.8573	938.987	107.576	-72.9994	1064.42	41.1943	356.031	839.257	859.567	336.108	878.804	1076.63	287.07	811.083	502.79	276.655	617.474	118.645	318.243	712.969	48.3714
1633	0	-107.65	845.161	885.173	-77.1472	783.089	1108.84	-39.8033	897.201	493.146	-45.6258	939.11	107.463	-72.9996	1064.42	41.195	354.591	841.57	859.922	334.038	881.082	1076.9	286.469	811.77	503.117	276.642	617.715	119.31	318.287	713.006	48.3738
1634	0	-109.745	847.627	885.236	-79.3219	785.679	1109.07	-40.8167	898.888	493.275	-45.3859	939.264	107.396	-72.9222	1064.34	41.1771	352.795	844.043	860.138	331.838	887.267	1076.89	285.138	813.221	503.318	276.665	617.984	119.94	318.353	713.039	48.3445
1635	0	-111.327	849.465	885.408	-80.9842	787.642	1109.4	-41.7624	900.433	493.307	-45.194	939.517	107.279	-72.9222	1064.41	41.2126	351.015	846.703	860.209	329.797	889.037	1076.79	284.723	814.172	503.592	276.724	618.321	120.449	318.432	713.118	48.3142
1636	0	-113.397	851.969	885.487	-83.1351	790.271	1109.64	-42.727	902.347	493.267	-44.9061	939.844	107.179	-72.9073	1064.44	41.2707	349.588	849.537	860.125	328.081	890.644	1076.69	283.812	815.62	503.798	276.828	618.684	121.04	318.497	713.193	48.2728
1637	0	-115.03	854.549	885.449	-84.8485	792.976	1109.77	-43.483	904.226	493.255	-44.691	940.127	107.038	-72.901	1064.52	41.2901	347.822	852.328	859.905	326.101	892.97	1076.46	282.981	817.125	503.902	276.992	619.002	121.663	318.623	713.245	48.3009
1638	0	-116.71	856.971	885.608	-86.609	795.523	1110.09	-44.3546	906.359	493.259	-44.4496	940.412	106.861	-72.8666	1064.53	41.2944	346.171	855.246	859.703	324.362	896.71	1076.16	282.098	818.88	504.091	277.221	619.421	122.378	318.688	713.39	48.1945
1639	0	-118.406	859.754	885.6	-88.3854	798.431	1110.25	-45.0368	908.196	493.193	-44.2649	940.647	106.722	-72.8279	1064.46	41.3097	344.46	858.141	859.56	322.392	900.438	1075.78	281.251	820.713	504.123	277.357	619.989	123.173	318.761	713.537	48.1914
1640	0	-120.201	862.673	885.759	-90.2607	801.474	1110.57	-45.9139	910.305	493.093	-44.1019	940.883	106.618	-72.8141	1064.52	41.3064	343.036	861.069	859.371	320.57	903.805	1075.47	280.292	822.848	504.133	277.49	620.59	124.001	318.808	713.685	48.1983
1641	0	-121.871	865.768	885.587	-92.0113	804.694	1110.56	-46.6551	911.892	492.931	-43.9569	941.175	106.387	-72.7981	1064.55	41.3329	341.162	864.056	859.313	318.904	907.548	1075.19	279.416	825.118	504.184	277.571	621.297	124.956	318.85	713.884	48.191
1642	0	-123.536	868.768	885.55	-93.7562	807.819	1110.69	-47.3302	913.786	492.879	-43.786	941.381	106.331	-72.8023	1064.55	41.3603	339.344	867.086	859.17	316.812	910.535	1075.05	278.478	827.62	504.243	277.573	622.016	126.104	318.89	714.068	48.2026
1643	0	-124.971	871.926	885.513	-95.2722	811.102	1110.81	-48.1576	915.353	492.863	-43.7387	941.507	106.177	-72.7902	1064.63	41.3717	337.544	869.972	859.193	314.992	914.158	1074.85	277.783	830.104	504.505	277.634	622.909	127.235	318.95	714.248	48.3491
1644	0	-126.58	874.73	885.809	-96.9609	814.031	1111.27	-48.3663	915.835	492.759	-43.5157	941.434	106.094	-72.7506	1064.56	41.3827	335.757	872.895	859.376	312.773	920.661	1074.93	276.746	832.862	504.756	277.742	623.866	128.54	319.003	714.467	48.4096
1645	0	-127.991	877.744	886.08	-98.4531	817.17	1111.7	-49.2231	917.253	492.824	-43.4264	941.595	105.946	-72.7302	1064.55	41.3791	334.131	875.942	859.758	310.837	922.799	1075.01	276.045	835.675	505.065	277.648	624.932	130.025	319.039	714.779	48.5717
1646	0	-129.554	880.713	886.299	-100.096	820.264	1112.09	-49.9758	918.512	492.901	-43.371	941.732	105.863	-72.7106	1064.63	41.4137	332.318	878.888	860.071	308.878	924.788	1075.04	275.243	838.775	505.382	278.037	626.075	131.659	319.507	714.601	48.6646
1647	0	-131.166	883.457	886.376	-101.788	823.133	1112.33	-50.7783	919.848	492.882	-43.2178	941.714	105.764	-72.7113	1064.65	41.4355	330.798	881.902	860.586	307.229	928.295	1075.2	274.722	842.235	505.805	277.98	627.373	133.475	319.722	714.676	48.8786
1648	0	-132.641	885.824	886.366	-103.344	825.625	1112.48	-51.3771	920.911	492.884	-43.1178	941.863	105.621	-72.6938	1064.65	41.4525	329.175	884.867	861.106	305.262	931.9	1076.1	274.209	846.272	506.197	277.949	628.953	135.493	319.689	714.784	49.1628
1649	0	-134.138	888.339	886.499	-104.861	829.049	1112.8	-52.5289	922.533	492.821	-42.966	941.909	105.53	-72.6506	1064.66	41.4758	327.594	887.885	861.637	303.213	934.658	1076.27	274.077	850.929	506.609	277.911	630.744	137.84	319.889	715.211	49.3985
1650	0	-135.674	890.801	886.395	-106.802	831.473	1112.86	-53.1663	923.963	492.933	-43.0527	941.93	105.483	-72.6499	1064.66	41.4762	326.237	890.95	862.195	301.198	937.603	1076.52	273.849	856.02	506.976	278.032	632.883	140.462	319.83	715.666	49.7963
1651	0	-137.164	893.039	886.368	-108.698	833.672	1113	-53.4765	924.344	492.752	-42.6848	942.07	105.261	-72.625	1064.67	41.5072	324.786	893.89	862.797	299.412	940.696	1076.84	273.726	862.152	507.21	278.016	635.423	143.345	319.864	716.104	50.3514
1652	0	-138.63	895.062	886.173	-110.569	835.655	1112.97	-54.322	925.653	492.706	-42.6754	942.318	105.152	-72.6243	1064.66	41.5265	323.624	896.865	863.372	297.446	943.482	1077.14	274.516	868.168	507.502	278.066	638.433	146.645	319.962	716.658	50.8263
1653	0	-139.996	896.835	886.082	-112.341	837.389	1113.04	-54.928	926.652	492.65	-42.6863	942.736	105.058	-72.5568	1064.68	41.5243	322.354	899.692	863.801	295.597	946.289	1077.36	274.719	875.873	507.712	278.193	641.868	150.318	320.007	717.361	51.4569
1654	0	-141.403	898.802	885.817	-113.457	841.877	1113.25	-55.7161	927.216	492.543	-42.5575	942.81	104.868	-72.5797	1064.67	41.5588	321.165	902.61	864.299	293.59	948.745	1077.56	275.227	884.5	508.102	278.169	645.965	154.303	320.03	718.205	52.4226
1655	0	-142.874	901.2	885.581				-56.3219	928.229	492.33	-42.4559	942.956	104.679	-72.5626	1064.67	41.6029	319.955	905.39	864.693	291.59	951.105	1077.68	275.78	893.736	508.552	278.287	650.677	158.852	319.994	719.321	53.7327
1656	0	-144.158	903.336	885.289				-56.985	928.856	492.09	-42.3644	943.033	104.477	-72.5421	1064.76	41.6193	318.822	908.146	865.122	289.625	953.339	1077.83	276.408	903.735	509.082	278.31	656.142	163.753	319.904	720.617	55.5086
1657	0	-145.526	905.603	885.127				-57.6255	929.211	491.776	-42.265	943.032	104.225	-72.5445	1064.77	41.6238	317.657	910.772	865.497	287.652	955.331	1077.83	277.294	914.333	509.915	278.256	662.375	168.949	319.631	722.077	57.69
1658	0	-146.671	907.586	884.653				-58.5247	929.703	491.448	-42.2108	943.041	104.111	-72.538	1064.84	41.641	316.79	913.224	865.737	285.995	957.289	1077.73	278.496	925.633	511.101	277.941	669.245	174.777	319.291	724.177	60.5844
1659	0	-147.811	909.59	884.091				-59.3612	929.924	491.14	-41.8182	942.445	103.918	-72.4899	1064.7	41.6069	315.867	915.687	865.96	284.172	958.752	1077.31	279.704	937.412	512.473	277.693	676.916	180.894	318.876	726.404	63.944
1660	0	-148.944	911.691	883.691				-59.9499	929.806	490.923	-41.8389	942.432	103.646	-72.4749	1064.75	41.618	315.352	917.871	866.191	282.981	960.448	1076.9	280.785	949.206	514.073	277.346	685.228	187.103	318.198	728.921	67.8969
1661	0	-150.077	913.882	883.144				-60.9823	930.04	490.669	-41.7525	942.116	103.42	-72.5213	1064.85	41.6418	314.864	919.922	866.347	281.392	961.49	1076.45	281.841	961.224	515.974	276.982	693.748	193.473	317.381	732.216	72.742
1662	0	-150.985	915.839	882.745				-61.7198	929.753	490.325	-41.4536	941.382	103.108	-72.5468	1064.78	41.6263	314.521	921.784	866.486	280.154	962.466	1075.82	283.153	972.745	518.235	276.049	702.646	200.028	316.326	736.022	77.8833
1663	0	-151.832	917.769	882.398				-62.5686	929.411	489.87	-42.2	942.231	102.886	-72.5257	1064.76	41.5552	314.399	923.481	866.633	279.26	963.516	1075.03	284.26	983.692	520.714	275	711.404	206.353	314.969	740.792	83.7063
1664	0	-152.735	919.638	882.139				-63.6504	929.33	489.539	-42.52	942.543	102.431	-72.5417	1064.76	41.5423	314.378	925.168	866.79	278.216	964.108	1074.02	285.505	994.082	523.388	273.521	720.179	212.197	313.476	746.446	89.5353
1665	0	-153.712	921.257	881.998				-64.412	929.022	489.311	-42.6271	942.706	102.333	-72.5582	1064.68	41.5305	314.327	926.824	866.765	277.554	964.86	1072.92	286.478	1003.86	526.231	271.899	728.929	217.875	312.383	752.859	94.4086
1666	0	-154.491	922.591	881.805				-65.1988	928.687	489.007	-43.2207	943.343	102.268	-72.6148	1064.74	41.5424	314.252	928.276	866.659	277.175	965.862	1072.05	287.857	1013.12	529.12	270.007	736.867	222.819	311.311	761.609	98.1123
1667	0	-155.329	923.771	881.649				-66.0655	928.564	488.827	-43.1736	942.982	102.167	-72.6381	1064.76	41.5074	315.223	928.327	867.02	276.801	966.786	1070.93	288.701	1021.71	532.113	268.458	746.178	225.907	309.661	772.517	101.975
1668	0	-156.086	924.252	881.536				-66.8715	928.543	488.606	-43.3486	943.039	102.086	-72.6729	1064.75	41.474	315.466	929.8	867.382	276.37	967.765	1070.03	289.402	1029.71	535.162	266.867	756.496	227.567	307.861	785.083	104.198
1669	0	-156.936	924.404	881.401				-67.3584	928.313	488.563	-43.4696	942.993	102.043	-72.6897	1064.74	41.4553	315.291	931.043	867.969	275.78	968.61	1069.32	289.839	1037.15	538.193	265.403	767.887	227.724	306.067	798.888	104.915
1670	0	-157.616	924.544	881.423				-67.8623	928.079	488.461	-43.5503	943.112	101.958	-72.6895	1064.74	41.455	314.985	932.693	868.82	274.932	969.32	1068.66	290.261	1044.21	541.29	264.356	780.164	226.461	304.437	813.545	104.394
1671	0	-158.264	924.565	881.425				-68.425	928.175	488.44	-43.6792	943.01	101.958	-72.7251	1064.65	41.4376	313.978	934.854	869.847	274.855	970.94	1068.07	290.208	1050.67	544.252	263.298	792.671	224.291	302.87	829.447	102.871
1672	0	-158.899	924.324	881.466				-68.8753	928.325	488.476	-43.7534	943.027	101.977	-72.7264	1064.64	41.4014	313.983	935.754	871.251	274.725	972.554	1067.66	290.233	1056.78	547.057	262.499	805.727	220.899	301.815	846.564	100.602
1673	0	-159.333	923.827	881.54				-69.149	928.386	488.475	-43.8147	942.975	101.957	-72.7631	1064.71	41.3965	313.79	936.538	872.586	274.712	974.24	1067.56	290.253	1062.37	549.551	261.994	819.492	216.431	301.098	864.782	97.8176
1674	0	-159.497	923.308	881.531				-69.4261	928.328	488.475	-43.8726	942.93	101.961	-72.7829	1064.72	41.3997	313.675	937.383	873.835	274.833	976.13	1067.35	290.18	1067.43	551.851	261.824	833.872	211.249	300.83	883.942	94.5806
1675	0	-159.743	922.996	881.473				-69.4862	928.305	488.496	-43.909	942.907	101.971	-72.7858	1064.72	41.4229	313.204	938.399	874.914	274.814	977.658	1067.54	289.787	1072.01	553.992	262.361	848.246	205.565	301.137	903.964	90.9737
1676	0	-159.922	923.254	881.383				-69.4802	928.387	488.508	-43.9354	942.803	101.966	-72.7878	1064.63	41.3804	313.16	939.333	875.796	274.997	979.361	1067.53	289.636	1076.1	555.731	263.052	863.57	198.983	301.618	924.703	87.0672
1677	0	-159.932	923.827	881.523				-69.4583	928.586	488.574	-43.9248	942.753	102.044	-72.7886	1064.62	41.3998	313.097	940.404	876.503	275.182	980.923	1067.49	289.583	1079.91	557.331	264.074	879.543	192.152	302.897	945.74	83.3699
1678	0	-159.523	923.911	881.379				-69.365	928.81	488.583	-43.9619	942.808	102.031	-72.7898	1064.63	41.4021	313.08	941.533	877.094	275.706	982.594	1067.61	289.329	1082.98	558.438	265.745	895.819	185.047	304.301	967.191	79.6857
1679	0	-159.187	924.556	881.399				-69.0497	929.15	488.588	-43.9384	942.729	102.05	-72.7864	1064.63	41.3783	313.229	942.763	877.572	276.31	984.221	1067.44	288.981	1085.7	559.183	267.166	912.759	177.723	305.922	988.804	76.3084
1680	0	-159.206	926.407	881.473				-68.806	929.622	488.594	-43.9387	942.776	102.049	-72.7897	1064.63	41.4015	313.405	943.964	877.827	276.653	985.589	1067.43	288.388	1087.99	559.563	269.744	928.865	171.034	307.893	1010.33	73.3379
1681	0	-158.567	927.755	881.422				-68.5114	930.188	488.605	-43.8499	942.646	102.035	-72.7902	1064.63	41.4026	313.749	945.2	877.953	277.339	986.92	1067.26	287.68	1090.02	559.684	271.719	945.55	164.476	309.497	1031.23	70.666
1682	0	-158.159	929.444	881.438				-68.1247	930.886	488.644	-43.7778	942.602	102.09	-72.8035	1064.63	41.404	314.397	946.662	878.102	278.163	988.412	1066.94	287.023	1091.79	559.583	274.861	960.554	158.73	311.598	1051.27	68.7633
1683	0	-156.801	930.441	881.239				-67.714	931.505	488.686	-43.7433	942.649	102.089	-72.7906	1064.63	41.4025	315.179	948.081	878.069	279.484	990.569	1066.78	286.182	1093.58	559.261	277.657	975.268	153.357	313.617	1070.22	67.2982
1684	0	-156.119	932.387	881.357				-67.2266	932.265	488.742	-43.6234	942.508	102.082	-72.7899	1064.63	41.4021	315.944	949.764	877.904	280.14	991.385	1066.58	285.012	1095.49	558.592	280.534	989.178	148.575	316.371	1087.16	66.2131
1685	0	-155.411	934.95	881.497				-66.6051	932.852	488.797	-43.5633	942.591	102.136	-72.7866	1064.63	41.4147	317.097	951.68	877.706	281.113	992.508	1066.18	284.185	1097.31	557.81	283.435	1001.73	144.527	318.589	1103.1	65.7585
1686	0	-153.993	936.215	881.58				-66.042	933.698	488.85	-43.4234	942.439	102.179	-72.7711	1064.65	41.4432	317.839	953.509	877.17	282.25	993.943	1065.89	283.469	1099.02	556.799	285.882	1012.97	140.858	321.495	1116.61	65.3765
1687	0	-152.866	937.906	881.648				-65.493	934.689	488.991	-43.2581	942.423	102.229	-72.7463	1064.56	41.4343	319.189	955.712	876.535	283.552	995.544	1065.68	282.676	1100.58	555.709	287.948	1022.62	137.809	324.179	1128.22	65.3971
1688	0	-151.765	939.849	881.833				-64.8998	935.78	489.23	-43.2078	942.266	102.442	-72.7833	1064.61	41.451	320.33	957.798	875.501	284.967	997.274	1065.41	281.863	1101.85	554.322	290.026	1030.72	135.055	327.021	1137.54	65.6559
1689	0	-150.807	941.84	882.071				-64.1192	936.732	489.427	-43.0055	942.416	102.355	-72.7415	1064.64	41.4552	321.394	960.032	874.303	286.435	998.961	1065.15	281.1	1102.71	552.752	291.688	1037.29	132.439	329.228	1145.23	65.6269
1690	0	-149.577	943.834	882.57				-63.2533	937.329	489.604	-42.9191	942.616	102.502	-72.7396	1064.64	41.4525	322.22	962.304	872.712	288.24	1001.05	1064.99	280.437	1103.22	551.068	293.017	1042.1	129.973	331.641	1151.06	65.3746
1691	0	-148.267	945.432	883.089				-62.4883	938.277	489.776	-43.113	943.194	102.648	-72.7428	1064.64	41.4934	323.545	964.612	871.2	289.898	1003.02	1064.83	280.022	1103.35	548.947	294.058	1045.57	127.553	332.752	1155.12	64.4056
1692	0	-146.777	946.422	883.462				-61.8093	939.641	490.103	-42.6764	942.627	102.942	-72.7442	1064.64	41.4794	324.63	966.862	869.27	291.616	1005.25	1064.62	279.983	1103.1	546.744	294.86	1047.83	124.78	333.865	1157.93	63.1746
1693	0	-145.529	947.618	884.083				-61.0234	940.835	490.41	-42.5072	942.448	103.131	-72.7855	1064.63	41.4716	325.438	969.292	867.445	293.421	1007.67	1064.25	279.986	1102.25	544.153	295.443	1049.03	121.862	334.053	1159.5	61.0781
1694	0	-143.916	948.852	884.488				-60.0573	941.814	490.727	-42.4451	941.51	103.511	-72.7843	1064.71	41.5143	326.443	971.714	865.524	295.257	1010.39	1063.99	279.85	1100.68	541.258	295.808	1049.2	118.633	333.255	1160.39	58.3361
1695	0	-142.341	949.641	885.035				-59.1233	943.063	491.081	-42.1548	942.409	103.524	-72.7935	1064.64	41.4834	328.336	973.496	863.799	297.691	1013.3	1063.66	279.925	1098.37	537.99	295.296	1048.85	115.914	331.803	1161.05	56.3024
1696	0	-140.75	950.712	885.767				-58.3175	944.646	491.5	-42.1741	942.818	103.711	-72.8062	1064.62	41.4772	329.701	975.822	861.898	299.674	1016.05	1063.56	280.14	1095.34	534.6	293.665	1048.58	113.616	329.606	1161.62	55.2948
1697	0	-138.683	951.567	886.475				-57.2086	946.055	491.942	-41.7103	942.377	103.746	-72.8031	1064.63	41.4969	330.986	978.755	860.341	301.907	1019.26	1063.12	280.021	1092.05	531.911	292.068	1048.93	112.199	328.16	1161.93	55.9447
1698	0	-136.57	952.408	886.959				-56.2723	947.644	492.359	-42.0029	943.169	104.038	-72.8125	1064.62	41.5039	332.42	981.861	858.974	304.057	1022.45	1062.82	279.999	1090.84	530.975	291.813	1049.91	112.6	328.627	1161.7	56.5961
1699	0	-134.575	954.044	887.905				-54.6145	949.407	492.834	-41.9055	943.368	104.288	-72.7476	1064.64	41.5368	333.987	985.172	858.025	306.439	1025.81	1062.8	280.536	1092.35	532.209	292.239	1049.72	113.099	329.266	1161.98	55.5587
1700	0	-132.206	955.493	888.848				-53.0006	951.333	493.331	-41.7434	943.447	104.533	-72.7338	1064.64	41.5809	335.797	988.335	857.859	308.418	1028.92	1062.7	281.212	1094.94	534.012	292.584	1050.12	113.278	329.726	1162.05	55.4454
1701	0	-130.111	957.25	889.623				-51.5552	953.554	493.696	-41.6272	943.692	104.802	-72.6858	1064.65	41.6165	337.494	991.295	858.44	310.389	1031.88	1062.88	281.978	1097.51	535.541	292.822	1051.05	112.912	329.207	1162.16	55.1799
1702	0	-127.728	959.129	890.304				-50.0871	955.268	493.928	-41.4452	943.854	105.098	-72.6734	1064.65	41.6539	339.357	993.832	860.108	313.051	1035.37	1063.28	282.667	1099.89	536.19	293.182	1051.32	112.761	329.304	1162.26	54.8347
1703	0	-125.449	961.51	890.814				-48.4981	957.067	494.27	-41.1666	943.853	105.358	-72.6561	1064.66	41.6813	341.334	996.071	862.048	315.438	1038.23	1063.67	283.491	1101.72	535.771	293.547	1051.52	112.607	329.846	1162.35	54.6672
1704	0	-123.851	965.298	891.406				-46.8953	958.537	494.594	-40.903	943.762	105.603	-72.6151	1064.59	41.6791	343.152	998.231	863.773	317.928	1040.71	1064.06	284.782	1103.16	535.118	293.951	1052.07	112.409	329.835	1162.53	54.5201
1705	0	-121.452	967.899	891.798				-45.5902	960.206	494.847	-40.6784	943.687	105.815	-72.6088	1064.65	41.7286	345.087	1000.44	865.11	320.963	1043.22	1064.54	286.016	1104.32	534.537	294.278	1052.57	112.279	329.96	1162.68	54.4105
1706	0	-118.969	970.082	892.167				-43.7854	961.504	495.318	-40.5251	943.983	106.134	-72.6108	1064.67	41.7585	347.354	1002.92	865.579	323.784	1045.02	1064.97	287.324	1105.29	534.054	294.5	1052.98	112.059	329.802	1162.8	54.2247
1707	0	-116.154	972.095	892.605				-42.243	963.17	495.64	-40.3628	944.374	106.433	-72.5938	1064.67	41.7978	349.801	1005.45	865.398	326.779	1046.61	1065.38	288.705	1106.16	533.492	294.683	1053.23	111.764	329.969	1162.97	54.1484
1708	0	-113.444	973.932	892.869				-40.5664	964.74	496.05	-40.1463	943.874	106.866	-72.5584	1064.76	41.8526	352.408	1008.19	864.937	329.902	1048.1	1065.84	290.119	1106.83	532.991	294.858	1053.48	111.567	330.055	1163.01	54.0429
1709	0	-110.759	975.935	893.261				-38.8793	966.327	496.338	-39.8296	943.912	107.153	-72.5403	1064.7	41.8608	355.188	1010.67	864.516	333.163	1049.64	1066.11	291.414	1107.25	532.46	294.966	1053.72	111.365	330.225	1163.17	53.8927
1710	0	-108.058	978.077	893.595				-37.1917	967.922	496.628	-39.6281	943.992	107.492	-72.5056	1064.77	41.9071	357.989	1013.07	864.146	336.585	1051.2	1066.4	292.662	1107.61	531.885	295.039	1053.93	111.103	330.054	1163.26	53.7961
1711	0	-105.304	979.857	893.973				-35.3877	969.589	496.773	-39.4019	944.304	107.829	-72.4715	1064.71	41.9329	360.741	1015.37	863.917	339.95	1052.83	1066.56	293.951	1108.19	531.407	295.01	1054.22	110.982	330.009	1163.36	53.7366
1712	0	-102.503	981.656	894.186				-34.237	971.176	497.028	-39.1423	944.558	108.309	-72.4285	1064.78	41.9992	363.599	1017.61	863.917	343.259	1054.31	1066.68	295.079	1108.81	531.01	295.133	1054.4	110.839	329.907	1163.43	53.6556
1713	0	-100.302	983.715	894.774				-32.6895	972.978	497.529	-39.2308	945.095	108.758	-72.3736	1064.73	42.01	366.099	1020.08	863.845	346.49	1056.07	1066.95	296.205	1109.69	530.809	295.185	1054.65	110.655	329.923	1163.49	53.5807
1714	0	-97.8531	985.535	895.229				-31.1695	974.519	497.823	-38.8467	945.213	109.159	-72.3341	1064.8	42.0994	367.879	1023.32	863.551	349.605	1057.86	1067.23	297.436	1110.6	530.672	295.315	1054.81	110.445	329.841	1163.58	53.522
1715	0	-94.9827	987.029	895.718				-30.052	976.49	498.156	-38.5573	945.416	109.609	-72.2968	1064.74	42.1026	370.169	1025.59	863.424	352.598	1059.79	1067.56	298.467	1111.58	530.563	295.406	1054.95	110.302	329.831	1163.63	53.476
1716	0	-92.4732	988.587	896.279				-28.5687	978.269	498.739	-38.49	945.419	110.064	-72.2756	1064.82	42.1409	372.674	1027.54	863.224	355.44	1061.89	1067.89	299.619	1112.51	530.378	295.495	1055.12	110.165	329.718	1163.61	53.4684
1717	0	-90.5838	990.541	897.032				-27.2789	979.964	499.293	-38.4003	945.562	110.639	-72.2049	1064.76	42.1776	374.766	1029.15	863.057	358.186	1063.99	1068.24	300.673	1113.33	530.159	295.573	1055.21	110.015	329.699	1163.63	53.418
1718	0	-88.0714	992.242	897.608				-26.1161	981.784	499.824	-38.2444	946.033	111.244	-72.193	1064.83	42.2172	376.885	1030.58	862.794	360.911	1066.15	1068.43	301.753	1113.86	529.927	295.515	1055.37	109.884	329.551	1163.69	53.4699
1719	0	-86.1303	994.188	898.346				-24.8253	983.679	500.355	-38.1385	946.418	111.89	-72.1278	1064.65	42.2595	378.856	1031.97	862.513	363.604	1068.32	1068.58	302.91	1114.37	529.717	295.416	1055.44	109.698	329.607	1163.65	53.4308
1720	0	-84.0582	995.931	899.091				-23.7338	985.578	501.097	-37.8718	946.882	112.873	-72.1965	1064.73	42.1706	380.529	1033.56	862.269	366.111	1070.37	1068.9	303.939	1114.6	529.567	295.296	1055.51	109.519	329.589	1163.71	53.3969
1721	0	-82.3	997.484	900.054				-22.7316	987.837	501.806	-37.8255	947.248	113.63	-72.368	1064.56	42.1211	382.21	1035.14	862.088	368.541	1072.36	1069.2	305.097	1114.81	529.362	295.315	1055.55	109.405	329.562	1163.73	53.4334
1722	0	-80.0399	998.992	900.845				-21.5741	989.652	502.467	-36.9996	946.951	114.243	-72.5877	1064.31	42.0874	383.873	1036.78	862.195	370.743	1074.22	1069.38	306.185	1115.05	529.265	295.361	1055.61	109.248	329.609	1163.75	53.5039
1723	0	-78.2979	1000.36	901.939				-20.4388	991.409	503.149	-36.5273	947.911	115.323	-72.7407	1064.27	42.095	385.462	1038.36	862.421	372.866	1075.99	1069.68	307.308	1115.28	529.206	295.452	1055.65	109.083	329.479	1163.73	53.4423
1724	0	-76.6133	1001.84	903.173				-19.6854	994.036	504.014	-35.6624	948.712	116.282	-72.9832	1064.37	42.1968	387.212	1039.86	862.768	374.855	1077.67	1070.04	308.39	1115.38	529.203	295.606	1055.67	109	329.438	1163.76	53.4409
1725	0	-74.8311	1003.21	904.389				-18.4424	996.32	505.064	-34.756	948.943	117.193	-73.0816	1064.16	42.2092	389.031	1041.36	863.201	376.8	1079.32	1070.47	309.417	1115.55	529.153	295.834	1055.57	108.996	329.434	1163.75	53.4414
1726	0	-73.0774	1004.27	905.675				-17.1347	998.58	506.089	-33.7581	949.653	118.41	-73.3554	1064.33	42.3534	390.732	1042.99	863.6	378.672	1080.97	1070.95	310.372	1115.5	529.173	296.048	1055.63	108.863	329.292	1163.77	53.3833
1727	0	-71.4197	1005.4	906.965				-16.1317	1001.25	507.213	-32.6842	950.536	119.433	-73.4836	1063.76	42.1653	392.44	1044.69	863.896	380.485	1082.34	1071.57	311.297	1115.35	529.192	296.103	1055.55	108.785	329.472	1163.79	53.4956
1728	0	-69.813	1006.55	908.427				-15.2546	1004.14	508.163	-31.3673	951.32	120.619	-73.6135	1063.7	42.2437	394.143	1046.38	864.167	382.37	1083.95	1072.17	312.226	1115.14	529.206	296.136	1055.51	108.721	329.164	1163.76	53.3749
1729	0	-68.3696	1007.63	909.702				-14.4989	1006.92	509.344	-30.0877	952.034	121.759	-73.7228	1063.6	42.3253	395.656	1048.17	864.496	384.058	1085.18	1072.6	313.264	1114.84	529.267	296.286	1055.53	108.686	329.151	1163.83	53.4332
1730	0	-66.9407	1008.45	911.144				-13.6771	1010	510.661	-28.5593	953.363	123.149	-73.6791	1063.33	42.3523	397.277	1049.83	864.886	386.25	1086.74	1073.13	314.208	1114.47	529.311	296.293	1055.51	108.57	329.145	1163.82	53.4582
1731	0	-65.5939	1009.64	912.61				-13.6834	1013.62	511.885	-27.2677	954.629	124.267	-73.6406	1063.17	42.4774	398.486	1051.56	865.223	388.246	1088.14	1073.66	314.494	1113.85	529.374	296.289	1055.4	108.452	329.218	1163.85	53.5563
1732	0	-64.2623	1010.54	914.103				-13.0913	1016.67	513.022	-25.6766	955.816	125.524	-73.5564	1062.93	42.5297	399.784	1053.14	865.561	390.206	1089.6	1074.14	315.222	1113.38	529.537	296.335	1055.4	108.399	329.165	1163.84	53.6467
1733	0	-63.156	1011.48	915.458				-12.675	1019.57	514.3	-24.3848	957.334	126.838	-73.4874	1062.84	42.5774	400.785	1054.77	865.801	392.082	1091.01	1074.71	315.972	1112.92	529.648	296.397	1055.36	108.479	329.009	1163.74	53.6283
1734	0	-61.7533	1012.42	916.896				-12.3529	1022.69	515.598	-22.9285	958.656	128.118	-73.2742	1062.89	42.5899	401.918	1056.32	866.141	393.897	1092.56	1075.32	316.92	1112.67	529.774	296.467	1055.29	108.446	328.913	1163.7	53.6251
1735	0	-60.7093	1013.59	918.413				-12.1466	1025.86	516.791	-21.517	960.384	129.252	-73.3116	1063.1	42.6947	403	1057.82	866.522	395.71	1094.25	1075.81	318.048	1112.47	529.925	296.468	1055.26	108.325	328.953	1163.73	53.683
1736	0	-59.5176	1014.63	919.717				-12.1776	1029.13	518.01	-20.3292	962.133	130.465	-73.5355	1063.54	42.8049	404.093	1059.39	866.889	397.255	1095.87	1076.25	318.941	1112.2	529.971	296.509	1055.15	108.231	328.919	1163.68	53.7507
1737	0	-58.3686	1015.59	921.08				-12.2702	1032.69	519.318	-19.283	964.588	131.511	-73.8107	1064.55	42.8354	405.174	1060.98	867.296	398.436	1097.22	1076.73	318.999	1111.59	529.965	296.517	1055.12	108.153	328.926	1163.64	53.7968
1738	0	-57.2332	1016.73	922.235				-12.3227	1035.74	520.423	-18.4936	967.389	132.447	-74.4796	1066.05	42.9585	406.254	1062.68	867.829	400.049	1099.09	1077.36	319.853	1111.41	529.971	296.559	1055.03	108.078	328.899	1163.58	53.9007
1739	0	-56.1096	1017.98	923.434				-12.5549	1038.77	521.567	-18.0504	970.282	133.239	-75.218	1068.26	43.0089	407.349	1064.32	868.254	401.335	1100.77	1078.01	320.768	1111.2	529.965	296.529	1054.96	108.019	329.082	1163.62	54.0014
1740	0	-55.0886	1019.22	924.381				-12.8132	1041.72	522.718	-17.8517	974.474	134.048	-76.4808	1071	43.0709	408.43	1066.07	868.648	402.611	1102.59	1078.45	321.516	1111.03	529.897	296.573	1054.94	107.947	328.993	1163.56	54.013
1741	0	-53.9454	1020.38	925.322				-12.8024	1044.35	523.705	-18.1262	978.884	134.546	-77.9964	1074.58	43.1897	409.678	1067.78	869.016	403.892	1104.39	1078.94	322.333	1110.95	529.854	296.595	1054.9	107.857	328.953	1163.54	54.039
1742	0	-52.893	1021.78	926.168				-12.8858	1047.21	524.685	-18.5184	984.297	135.187	-79.477	1078.74	43.1203	410.849	1069.5	869.233	404.97	1106	1079.3	323.258	1111.08	529.775	296.604	1054.83	107.785	328.945	1163.45	54.0883
1743	0	-51.7943	1023.15	927.057				-13.0589	1050.16	525.564	-19.7392	989.427	135.554	-81.5482	1084.04	43.3584	411.824	1071.35	869.543	406.089	1107.6	1079.46	324.055	1111.44	529.726	296.67	1054.84	107.735	329.031	1163.49	54.1538
1744	0	-50.6423	1024.3	927.658				-13.2377	1053.1	526.289	-21.4163	996.052	135.856	-83.716	1090.51	43.5223	412.97	1073.2	869.616	407.375	1109.41	1079.86	324.851	1111.83	529.6	296.701	1054.77	107.639	328.977	1163.48	54.1278
1745	0	-49.6497	1025.71	928.328				-13.6416	1056.74	527.218	-23.3573	1003.16	136.212	-85.9239	1098.15	43.6467	414.047	1075.17	869.654	408.632	1111.27	1080.1	325.63	1112.51	529.451	296.776	1054.82	107.619	329.017	1163.41	54.1256
1746	0	-48.5099	1027.25	928.891				-14.2452	1060.62	528.074	-25.9044	1011.03	136.419	-88.0465	1106.36	43.8787	414.698	1077.07	869.56	409.724	1112.84	1080.35	326.244	1113.16	529.254	296.799	1054.83	107.564	329.135	1163.44	54.1544
1747	0	-47.4509	1028.78	929.378				-14.9881	1064.72	528.93	-28.733	1019.01	136.637	-90.145	1115.66	44.6578	415.996	1079	869.51	411.094	1114.8	1080.58	327.121	1114.2	529.068	296.873	1054.83	107.462	329.052	1163.42	54.1231
1748	0	-46.4702	1030.3	929.695				-15.4923	1068.72	529.766	-31.6444	1026.18	137.262	-92.1418	1125.7	45.8428	417.023	1081.02	869.375	411.895	1116.15	1080.63	327.719	1115.33	528.766	296.888	1054.84	107.435	329.022	1163.45	54.0559
1749	0	-45.3735	1031.59	930.001				-15.8868	1072.56	530.672	-34.5219	1034.84	137.865	-94.2308	1136.6	47.3589	417.843	1083.02	869.17	413.035	1117.72	1080.75	328.308	1116.64	528.566	296.92	1054.92	107.395	329.099	1163.51	54.0902
1750	0	-44.3894	1033.01	930.285				-16.6717	1077.28	531.521	-37.6136	1043.87	138.539	-96.3967	1147.54	49.3908	418.972	1085	868.973	414.197	1119.37	1080.74	328.754	1117.84	528.23	296.78	1054.99	107.337	329.002	1163.5	54.0226
1751	0	-43.4612	1034.81	930.61				-17.6752	1082.59	532.375	-40.7906	1052.92	139.402	-98.4131	1158.74	51.3498	419.778	1087.01	868.684	415.148	1120.96	1080.68	329.246	1119.25	527.883	296.906	1055.12	107.243	328.975	1163.48	53.9952
1752	0	-42.6129	1036.49	930.931				-18.5486	1087.99	533.379	-44.0768	1062.1	140.216	-100.897	1169.66	53.4564	420.603	1089.11	868.425	416.087	1122.38	1080.72	329.662	1120.72	527.568	296.871	1055.25	107.254	329.165	1163.6	54.0717
1753	0	-41.7241	1038.12	931.253				-19.3959	1093.45	534.407	-47.0844	1071.85	141.203	-103.115	1180.76	55.6982	421.44	1091.1	868.093	417.207	1123.99	1080.59	329.937	1122.14	527.193	296.806	1055.35	107.26	329.085	1163.6	54.01
1754	0	-41.0824	1039.73	931.546				-20.3566	1099.35	535.559	-49.9796	1081.49	142.132	-105.17	1191.82	57.4746	422.232	1093.11	867.736	418.143	1125.59	1080.48	330.154	1123.73	526.804	296.62	1055.5	107.221	329.016	1163.7	53.9147
1755	0	-40.3934	1041.8	931.866				-21.4406	1105.39	536.777	-52.562	1091.28	142.932	-107.257	1202.29	59.5136	422.793	1095.19	867.373	419.061	1127.19	1080.34	330.402	1125.51	526.41	296.83	1055.62	107.21	328.875	1163.68	53.8354
1756	0	-39.8195	1043.87	932.297				-22.4914	1111.46	537.937	-55.0097	1100.48	143.994	-109.547	1212.76	61.7982	423.416	1097.24	866.971	420.023	1128.76	1080.22	330.647	1127.28	526.018	296.799	1055.74	107.24	328.847	1163.73	53.8006
1757	0	-39.3832	1045.91	932.649				-23.6217	1117.89	539.171	-57.1494	1110.08	145.15	-111.823	1222.89	63.9885	423.846	1099.35	866.556	420.76	1130.28	1079.98	330.952	1129.16	525.634	296.939	1055.85	107.318	328.918	1163.86	53.7748
1758	0	-38.9847	1048.16	933.068				-24.7345	1124.39	540.424	-59.2616	1119.4	146.495	-114.216	1232.85	66.4022	424.304	1101.48	866.133	421.657	1132.02	1079.82	331.03	1130.82	525.13	296.671	1056.03	107.222	328.9	1163.93	53.7652
1759	0	-38.5935	1050.57	933.501				-25.8781	1130.86	541.738	-61.0847	1128.48	147.719	-116.449	1242.35	68.7499	424.664	1103.61	865.61	422.309	1133.54	1079.63	331.086	1132.62	524.768	296.563	1056.14	107.164	328.763	1163.89	53.6719
1760	0	-38.2131	1053.14	933.941				-26.9938	1137.64	543.072	-62.6741	1137.28	149.018	-118.608	1251.72	71.0748	424.975	1105.68	865.171	422.743	1134.95	1079.5	331.229	1134.46	524.354	296.471	1056.28	107.186	328.839	1164.01	53.6981
1761	0	-37.9553	1055.74	934.332				-28.1118	1144.02	544.293	-64.0192	1146.35	150.344	-120.692	1260.81	73.3662	425.297	1107.76	864.85	423.799	1137.04	1079.32	331.282	1136.42	523.901	296.354	1056.41	107.197	328.775	1163.99	53.6271
1762	0	-37.5648	1058.42	934.792				-29.2575	1150.57	545.72	-65.3861	1154.76	151.686	-122.697	1269.81	75.6298	425.651	1109.9	864.402	424.398	1138.7	1079.16	331.355	1138.35	523.423	296.266	1056.61	107.243	328.878	1164.13	53.5964
1763	0	-37.3943	1061.34	935.248				-30.4219	1157.18	547.172	-66.4023	1163.34	152.956	-124.398	1278.71	77.9155	425.773	1112.01	864.01	424.852	1140.25	1079.05	331.34	1140.36	522.961	296.284	1056.69	107.213	328.872	1164.15	53.5761
1764	0	-37.1514	1064.15	935.63				-31.5452	1163.67	548.64	-67.3427	1171.91	154.2	-125.933	1287.48	80.0545	426.105	1114.09	863.73	425.345	1141.67	1078.72	331.357	1142.41	522.456	296.143	1056.84	107.198	328.866	1164.2	53.51
1765	0	-36.8822	1067.14	936.072				-32.5599	1170.11	549.942	-68.2302	1180.67	155.369	-127.289	1296.44	82.1385	426.167	1116.29	863.18	425.913	1143.24	1078.64	331.321	1144.62	521.971	295.864	1057.17	107.267	328.931	1164.22	53.4845
1766	0	-36.6995	1070.13	936.43				-33.4798	1176.49	551.13	-68.9708	1190.78	156.564	-128.226	1305.34	84.035	426.32	1118.4	862.72	426.422	1144.84	1078.43	331.147	1146.83	521.494	295.687	1057.48	107.394	328.861	1164.21	53.338
1767	0	-36.5564	1073.47	936.776				-34.2738	1182.71	552.311	-70.2054	1198.55	157.975	-129.334	1314.29	86.1253	426.703	1120.47	862.393	426.828	1146.27	1078.14	330.986	1149.28	520.922	295.487	1057.74	107.456	328.849	1164.29	53.3118
1768	0	-36.6217	1076.91	937.104				-34.8822	1188.88	553.54	-71.1712	1207.02	159.288	-130.057	1323.38	88.1009	426.703	1122.68	861.968	427.22	1147.61	1078.08	330.718	1151.76	520.362	295.353	1057.96	107.492	328.88	1164.34	53.2783
1769	0	-36.4491	1080.17	937.325				-35.5011	1194.78	554.625	-71.8632	1215.3	160.479	-130.564	1332.68	89.9519	426.654	1124.9	861.372	427.82	1149.15	1077.61	330.349	1154.23	519.757	295.171	1058.28	107.565	328.911	1164.4	53.269
1770	0	-36.3338	1083.4	937.528				-35.7893	1200.64	555.604	-72.4766	1224.41	161.628	-130.985	1342.04	91.8781	426.556	1127.18	860.839	428.217	1150.53	1077.31	329.981	1156.86	519.152	295.115	1058.56	107.657	328.883	1164.44	53.2234
1771	0	-36.4115	1086.77	937.701				-36.1547	1206.58	556.485	-73.3648	1233.23	162.771	-131.144	1351.45	93.6527	426.516	1129.52	860.278	428.544	1151.91	1076.88	329.618	1159.45	518.522	295.238	1058.83	107.884	328.913	1164.43	53.2675
1772	0	-36.383	1090.15	937.771				-36.4508	1212.62	557.35	-74.1722	1241.8	163.884	-130.831	1361.21	95.3135	426.225	1131.93	859.51	428.968	1153.45	1076.38	329.235	1162.1	517.898	294.932	1059.08	107.824	328.774	1164.53	53.1798
1773	0	-36.4356	1093.59	937.803				-36.5526	1218.19	558.071	-74.7274	1250.39	164.937	-130.686	1370.68	97.0939	426.117	1134.28	858.953	429.33	1155.07	1075.93	328.819	1164.76	517.232	294.852	1059.26	107.93	328.651	1164.57	53.124
1774	0	-36.5076	1096.89	937.843				-36.7547	1224.28	558.8	-75.2723	1259.15	165.926	-130.456	1380.15	98.7141	425.91	1136.83	858.33	429.625	1156.6	1075.52	328.429	1167.29	516.611	294.161	1059.99	108.065	328.654	1164.56	53.1759
1775	0	-36.5111	1100.16	937.736				-36.7854	1230.13	559.446	-75.788	1267.82	166.8	-130.234	1389.59	100.434	425.453	1139.42	857.702	429.807	1158.17	1075.05	327.965	1169.83	515.951	294.21	1060.04	108.244	328.672	1164.59	53.1664
1776	0	-36.6429	1103.45	937.605				-36.8516	1235.78	560.143	-76.0887	1276.47	167.769	-129.892	1399.05	102.023	425.295	1142	857.068	429.949	1159.77	1074.37	327.624	1172.38	515.35	294.241	1060.12	108.292	328.646	1164.62	53.1489
1777	0	-36.7838	1106.84	937.497				-36.8015	1241.65	560.719	-76.3779	1284.84	168.438	-129.366	1408.19	103.588	424.923	1144.65	856.434	430.303	1161.8	1073.98	327.299	1174.85	514.707	293.502	1060.94	108.265	328.615	1164.68	53.1579
1778	0	-36.9815	1110.25	937.331				-36.8346	1247.39	561.237	-76.3867	1293.28	169.238	-128.969	1417.26	105.137	424.589	1147.39	855.941	430.468	1163.85	1073.58	326.839	1177.35	514.039	293.296	1061.19	108.364	328.585	1164.69	53.1461
1779	0	-37.2767	1113.64	937.07				-36.6686	1253	561.662	-76.4624	1301.56	170.011	-128.477	1426.14	106.674	424.163	1150.16	855.368	430.36	1165.64	1073.19	327.109	1180.01	513.458	293.204	1061.41	108.406	328.474	1164.83	53.1116
1780	0	-37.4498	1116.83	936.839				-36.3751	1258.47	562.086	-76.368	1309.45	170.487	-127.896	1434.91	108.144	423.663	1152.93	854.811	430.449	1167.76	1072.7	326.798	1182.54	512.817	293.459	1061.14	108.651	328.503	1164.88	53.1678
1781	0	-37.6523	1120.07	936.646				-36.1734	1263.76	562.345	-76.1577	1317.29	171.147	-127.373	1443.68	109.697	423.384	1155.71	854.385	430.387	1169.83	1072.33	326.284	1184.96	512.218	293.235	1061.42	108.734	328.452	1164.93	53.1372
1782	0	-37.7515	1123.25	936.512				-35.8705	1268.97	562.677	-75.9263	1324.68	171.656	-126.667	1451.61	110.93	422.852	1158.6	853.9	430.219	1171.96	1071.94	325.81	1187.33	511.577	293.154	1061.54	108.801	328.436	1164.95	53.1355
1783	0	-38.1112	1126.63	936.241				-35.5529	1274.16	562.89	-75.5864	1332.61	172.124	-126.106	1459.81	112.218	422.587	1161.33	853.38	429.963	1173.99	1071.52	325.36	1189.71	510.975	293.058	1061.69	108.872	328.42	1164.97	53.1633
1784	0	-38.3032	1129.85	935.846				-35.2037	1279.13	562.982	-75.1711	1339.85	172.557	-125.34	1467.44	113.337	422.282	1164.18	853.049	429.816	1176.17	1071.19	324.829	1191.95	510.355	292.937	1061.83	108.925	328.384	1165	53.1859
1785	0	-38.5361	1133.28	935.528				-34.86	1283.86	563.22	-74.6742	1346.85	172.918	-124.585	1474.89	114.332	421.801	1167.11	852.589	429.666	1178.42	1070.92	324.449	1194.29	509.761	292.844	1061.99	108.971	328.293	1164.98	53.1921
1786	0	-38.8199	1136.59	935.219				-34.4253	1288.61	563.216	-74.1469	1353.5	173.284	-123.634	1481.97	115.246	421.509	1169.91	852.209	429.503	1180.6	1070.68	323.902	1196.54	509.212	292.691	1062.18	109.008	328.344	1165.04	53.2381
1787	0	-38.9997	1139.66	934.861				-34.1133	1293.12	563.148	-73.2872	1359.96	173.557	-122.739	1488.76	116.021	421.113	1172.81	851.859	429.294	1182.81	1070.37	323.403	1198.75	508.614	292.616	1062.31	109.132	328.252	1165.04	53.2205
1788	0	-39.2253	1142.79	934.406				-33.7885	1297.52	563.172	-72.5956	1366.31	173.552	-121.822	1495.32	116.723	420.41	1175.78	851.398	428.973	1184.88	1070.17	322.964	1200.97	508.068	292.038	1062.91	108.997	328.223	1165.07	53.2807
1789	0	-39.424	1145.92	933.927				-33.4774	1301.89	562.939	-71.7934	1372.23	173.694	-120.935	1501.7	117.282	420.317	1178.63	851.041	428.736	1187.12	1069.9	322.425	1203.11	507.508	292.175	1062.79	109.209	328.177	1165.08	53.3065
1790	0	-39.6677	1149.27	933.544	25.6105	1062.7	1138.68	-33.1234	1306.01	562.741	-71.0066	1377.91	173.669	-119.971	1507.69	117.64	419.895	1181.52	850.74	428.419	1189.28	1069.65	322.013	1205.33	506.961	292.106	1062.89	109.279	327.895	1165.11	53.218
1791	0	-39.8879	1152.38	932.991	25.0677	1065.39	1137.99	-32.8353	1309.98	562.494	-70.1404	1383.52	173.592	-118.835	1513.22	117.792	419.551	1184.46	850.31	428.256	1191.53	1069.47	321.525	1207.48	506.435	292.055	1063.14	109.428	328.156	1165.06	53.3896
1792	0	-40.0069	1155.33	932.445	24.6261	1067.92	1137.31	-32.3671	1313.74	562.071	-69.2866	1388.63	173.436	-117.926	1518.64	117.813	419.175	1187.34	849.802	427.981	1193.73	1069.22	321.106	1209.64	505.917	291.918	1063.19	109.477	327.823	1165.14	53.2284
1793	0	-40.3303	1158.58	931.921	23.9801	1070.75	1136.65	-32.1594	1317.79	561.711	-68.4437	1393.81	173.226	-116.827	1523.87	117.74	418.94	1190.3	849.635	427.688	1196.04	1069.01	320.736	1211.74	505.395	291.853	1063.53	109.557	328.001	1165.19	53.3163
1794	0	-40.52	1161.56	931.234	23.4679	1073.31	1135.82	-31.9721	1321.61	561.252	-67.644	1398.43	172.742	-115.716	1528.71	117.425	418.669	1193.13	849.32	427.516	1198.51	1068.93	320.388	1213.83	504.84	291.79	1063.71	109.672	327.765	1165.2	53.2591
1795	0	-40.7437	1164.62	930.649	22.9215	1075.95	1135.1	-31.6855	1325.21	560.72	-67.0854	1403.2	172.437	-114.728	1533.65	117.069	418.462	1195.97	848.905	427.046	1200.72	1068.67	320.047	1215.88	504.328	291.59	1063.9	109.746	327.967	1165.22	53.3598
1796	0	-41.0161	1167.69	929.913	22.3265	1078.6	1134.23	-31.3393	1328.66	560.107	-66.1012	1407.58	171.883	-113.745	1538.18	116.563	418.178	1198.83	848.704	426.716	1203.05	1068.55	319.641	1217.82	503.724	291.507	1064.11	109.877	328.156	1165.2	53.4321
1797	0	-41.2699	1170.76	929.214	21.7501	1081.26	1133.39	-31.1915	1332.24	559.353	-65.194	1411.72	171.271	-112.767	1542.55	115.96	417.925	1201.7	848.437	426.269	1205.45	1068.4	319.566	1219.86	503.258	291.495	1064.22	110.009	327.933	1165.31	53.3825
1798	0	-41.613	1174.02	928.432	21.0844	1084.1	1132.48	-31.0273	1335.71	558.738	-64.6346	1416.13	170.698	-111.82	1546.88	115.229	417.704	1204.5	848.212	425.825	1207.82	1068.22	319.38	1221.86	502.749	291.205	1064.67	109.939	328.071	1165.27	53.4323
1799	0	-41.9028	1177.21	927.605	20.472	1086.87	1131.51	-30.7174	1338.98	557.797	-64.0239	1420.04	170.048	-110.911	1550.94	114.319	417.634	1207.24	847.974	425.379	1210.23	1068.04	319.243	1223.84	502.204	291.175	1064.81	110.053	327.887	1165.3	53.3796
1800	0	-42.1582	1180.48	926.668	19.894	1089.72	1130.44	-30.4725	1341.98	556.896	-63.194	1423.89	169.174	-110.143	1554.78	113.391	417.473	1209.91	847.764	424.862	1212.72	1067.91	319.073	1225.78	501.673	291.16	1064.98	110.158	327.858	1165.3	53.3654
1801	0	-42.4828	1183.77	925.759	19.2469	1092.59	1129.39	-30.0268	1345.15	555.976	-62.7968	1427.7	168.221	-109.201	1558.45	112.3	417.225	1212.6	847.593	424.299	1215.13	1067.74	318.992	1227.66	501.147	291.383	1065.06	110.428	327.865	1165.36	53.3327
1802	0	-42.6979	1187.07	924.755	18.7091	1095.47	1128.25	-30.077	1348.24	554.762	-62.202	1431.57	167.207	-108.47	1562.15	111.117	417.211	1215.22	847.42	423.708	1217.62	1067.55	318.886	1229.52	500.591	291.369	1065.16	110.55	327.88	1165.39	53.282
1803	0	-43.0343	1190.35	923.802	18.0501	1098.33	1127.16	-29.8226	1351.13	553.644	-62.1241	1434.74	166.241	-107.965	1565.65	109.968	417.063	1217.83	847.156	423.132	1220.17	1067.38	318.89	1231.4	500.032	291.297	1065.24	110.627	327.861	1165.4	53.2533
1804	0	-43.222	1193.81	922.774	17.5399	1101.37	1126	-29.5365	1353.72	552.393	-61.3123	1437.95	165.182	-107.417	1568.99	108.634	416.868	1220.36	846.919	422.556	1222.77	1067.17	318.644	1233.23	499.441	291.292	1065.4	110.646	328.071	1165.45	53.2865
1805	0	-43.5929	1197.29	921.644	16.8464	1104.43	1124.73	-29.1671	1356.37	551.053	-60.8903	1441.27	163.996	-106.824	1572.24	107.253	416.426	1222.94	846.611	421.952	1225.37	1066.95	318.887	1235.19	499.056	291.267	1065.55	110.772	327.849	1165.44	53.19
1806	0	-43.8755	1200.69	920.55	16.0264	1108.02	1123.71	-28.78	1358.79	549.553	-60.5166	1445.3	162.795	-106.262	1575.2	105.595	416.416	1225.41	846.39	421.343	1228.03	1066.78	318.687	1237.1	498.397	291.218	1065.71	110.89	327.899	1165.53	53.1993
1807	0	-44.1807	1204.14	919.402	15.1839	1111.66	1122.64	-28.4778	1361.16	547.977	-60.4423	1448.58	161.531	-105.88	1578.22	103.989	416.137	1227.51	846.461	420.633	1230.6	1066.48	318.678	1239.04	497.842	291.139	1065.89	111.063	327.917	1165.56	53.148
1808	0	-44.5106	1207.68	918.17	14.3168	1115.39	1121.48	-28.1609	1363.52	546.387	-60.2056	1450.67	160.209	-105.353	1581.03	102.151	415.86	1229.94	846.076	419.91	1233.28	1066.2	318.745	1241	497.272	290.74	1066.31	111.173	327.921	1165.56	53.1024
1809	0	-45.3587	1211.92	917.12	12.9459	1119.66	1120.66	-27.7118	1365.57	544.703	-59.7748	1453.15	158.752	-105.01	1583.67	100.222	415.421	1232.77	845.64	419.27	1235.99	1065.98	318.655	1242.92	496.696	290.702	1066.5	111.325	327.861	1165.59	53.0303
1810	0	-45.4106	1214.79	915.701	12.3712	1122.57	1119.47	-27.3554	1367.49	542.975	-59.6883	1455.5	157.277	-104.463	1586.03	98.0468	415.14	1234.77	845.322	418.444	1238.61	1065.55	318.555	1244.82	496.097	290.854	1066.41	111.586	327.854	1165.63	52.9936
1811	0	-45.8717	1218.23	914.556	10.9159	1124.93	1118.32	-27.0099	1369.36	541.136	-59.1421	1457.93	155.783	-103.942	1588.12	95.7722	414.771	1236.94	844.93	417.645	1241.32	1065.17	318.493	1246.76	495.511	290.637	1066.77	111.79	327.898	1165.67	52.9302
1812	0	-46.1259	1221.51	913.285	9.72782	1127.78	1117.46	-26.5936	1371.27	539.289	-58.8812	1459.85	154.167	-103.368	1590.04	93.2489	414.281	1239.87	844.489	416.817	1244.05	1064.76	318.349	1248.65	494.908	290.531	1066.93	112.04	327.915	1165.73	52.8288
1813	0	-46.9502	1225.55	912.024	8.38928	1132.08	1116.45	-26.3144	1373.01	537.378	-58.3358	1462.67	152.499	-102.697	1591.69	90.5112	413.831	1242.17	844.125	415.936	1246.76	1064.39	318.298	1250.63	494.281	290.488	1067.06	112.207	328.02	1165.74	52.7535
1814	0	-47.485	1229.14	910.715	7.34035	1135.91	1115.39	-26.0874	1374.73	535.421	-58.0099	1463.32	150.655	-101.973	1592.93	87.7097	413.353	1244.67	843.775	415.061	1249.6	1063.98	318.22	1252.63	493.753	290.785	1066.77	112.464	328.012	1165.88	52.6432
1815	0	-48.0933	1232.72	909.518	6.21786	1139.74	1114.44	-25.8098	1376.32	533.414	-57.6921	1464.19	148.62	-101.039	1593.97	84.6543	412.672	1247.29	843.303	413.965	1252.35	1063.57	318.204	1254.61	493.137	290.8	1066.84	112.631	328.152	1166.01	52.5348
1816	0	-48.936	1236.54	908.14	4.86101	1143.82	1113.31	-25.6099	1377.92	531.331	-56.9847	1465.59	146.643	-100.254	1594.95	81.4908	412.153	1249.25	843.109	412.978	1255.21	1063.16	318.106	1256.61	492.589	291.006	1066.92	112.9	327.884	1165.98	52.2
1817	0	-49.6462	1240.01	906.749	3.57835	1147.95	1112.35	-25.3925	1379.61	529.227	-56.6311	1465.93	144.401	-99.0386	1595.31	78.0645	412.141	1247.38	842.253	411.891	1258.17	1062.74	317.976	1258.58	491.959	290.485	1067.55	112.955	327.998	1166.09	52.1913
1818	0	-50.5631	1243.86	905.334	2.00885	1152.18	1111.44	-25.2273	1380.93	527.068	-56.1746	1466.23	141.945	-97.7687	1595.52	74.4484	411.263	1250.45	841.939	410.74	1261.15	1062.28	317.812	1260.55	491.379	290.916	1067.07	113.176	328.118	1166.02	52.3507
1819	0	-51.466	1247.57	903.96	0.453386	1156.28	1110.57	-25.0618	1382.3	524.827	-55.928	1467.16	139.275	-96.3782	1595.29	70.6553	410.422	1253.4	841.702	409.595	1264.37	1061.85	317.577	1262.45	490.785	290.903	1067.17	113.398	328.258	1166.12	52.3449
1820	0	-52.526	1251.44	902.58	-1.2592	1160.53	1109.69	-24.9998	1383.64	522.573	-54.7445	1466.84	137.003	-94.7986	1594.58	66.505	409.648	1256.19	841.451	408.377	1267.5	1061.39	317.417	1264.37	490.18	290.903	1067.28	113.607	328.303	1166.2	52.2543
1821	0	-53.6213	1255.42	901.169	-3.00714	1164.89	1108.79	-24.6448	1384.75	520.375	-54.243	1466.19	134.418	-93.1801	1593.64	62.3737	408.761	1258.91	841.053	407.071	1270.79	1060.87	317.146	1266.27	489.621	290.967	1067.3	113.984	328.181	1166.31	51.8944
1822	0	-54.6702	1259.3	899.718	-4.70864	1169.15	1107.84	-24.8798	1386.12	518.005	-53.5537	1465.3	131.675	-91.6744	1592.47	58.197	407.826	1261.71	840.697	405.662	1274.13	1060.34	316.867	1268.17	489.028	291.014	1067.46	114.049	328.199	1166.31	51.8061
1823	0	-55.8086	1263.44	898.188	-6.49967	1173.68	1106.81	-24.9559	1387.6	515.594	-52.7322	1464.4	128.777	-89.9254	1590.78	53.8794	406.899	1264.47	840.459	404.283	1277.58	1059.9	316.578	1270.11	488.483	291.064	1067.5	114.214	328.358	1166.18	52.0313
1824	0	-57.0897	1267.68	896.747	-8.43342	1178.3	1105.87	-24.9835	1389.06	513.266	-51.8568	1463.17	125.963	-88.3479	1588.89	49.4723	405.562	1267.11	840.059	402.839	1281.19	1059.43	316.182	1272.05	487.884	291.031	1067.68	114.429	328.328	1166.2	51.9796
1825	0	-58.3522	1271.82	895.2	-10.3485	1182.83	1104.83	-25.0007	1390.25	510.743	-51.0827	1461.28	122.984	-86.6485	1586.56	44.9816	404.544	1270.32	839.695	401.195	1284.77	1058.86	315.751	1274.07	487.284	291.057	1067.86	114.636	328.443	1166.21	51.9319
1826	0	-59.6355	1276.24	893.745	-12.2845	1187.63	1103.88	-24.8746	1391.14	508.219	-50.2672	1459.12	119.874	-85.1172	1584.33	42.4468	403.275	1273.25	839.334	399.604	1288.58	1058.35	315.179	1276.15	486.723	291.029	1068.06	114.907	328.453	1166.26	51.9351
1827	0	-61.1112	1280.95	892.324	-14.4127	1192.72	1102.96	-25.0488	1392.56	505.703	-48.3907	1458.11	117.615	-83.5489	1583.36	43.2974	401.944	1276.4	839.018	397.966	1292.45	1057.77	314.725	1278.34	486.122	291.049	1068.29	115.171	328.471	1166.27	51.8406
1828	0	-62.7078	1285.79	890.959	-16.6619	1197.95	1102.1	-25.0458	1393.77	503.361	-47.1858	1456.86	115.301	-81.7471	1583.96	44.3743	400.482	1279.72	838.631	396.163	1296.38	1057.18	314.178	1280.62	485.424	291.149	1068.55	115.457	328.635	1166.49	51.7975
1829	0	-64.2593	1290.56	889.531	-18.866	1203.11	1101.18	-24.8927	1394.72	500.875	-46.3784	1456.88	113.636	-79.5927	1585.23	45.2281	398.825	1282.97	838.196	394.319	1300.44	1056.67	313.317	1282.7	484.939	291.343	1068.38	115.982	328.726	1166.47	51.7272
1830	0	-65.8607	1295.29	888.224	-21.12	1208.21	1100.37	-24.2098	1395.37	498.519	-45.3826	1458.54	113.665	-77.5566	1584.91	45.4031	397.147	1286.39	837.928	392.449	1304.66	1056.08	312.449	1284.91	484.496	291.212	1068.92	116.163	328.593	1166.3	51.5951
1831	0	-67.6363	1300.27	887.057	-23.5483	1213.58	1099.71	-23.5806	1396.2	496.33	-43.7052	1459.89	113.73	-76.4571	1583.6	45.0388	395.309	1290.14	837.524	390.322	1308.84	1055.54	311.492	1287.2	483.88	291.201	1069.23	116.536	328.696	1166.41	51.6781
1832	0	-69.6308	1305.57	886.122	-26.1954	1219.26	1099.28	-22.3284	1397.51	494.895	-40.7623	1460.97	112.961	-76.0138	1583.29	45.0762	393.357	1293.81	837.124	388.246	1313.18	1055.13	310.316	1289.58	483.393	291.462	1069.67	117.2	328.801	1166.49	51.7
1833	0	-71.5257	1310.4	885.591	-28.7429	1224.48	1099.25	-20.702	1399.82	494.213	-38.2635	1462.17	112.333	-76.7189	1585.95	46.2718	391.329	1297.51	836.836	385.976	1317.6	1054.79	309.053	1291.9	483.019	291.345	1070.12	117.834	328.887	1166.56	51.6962
1834	0	-73.3847	1315.23	885.52	-31.2545	1229.69	1099.68	-19.6424	1403.83	494.276	-36.5957	1463.39	111.965	-76.3527	1586.48	46.7529	389.147	1301.31	836.502	383.654	1321.98	1054.61	307.5	1294.25	482.775	291.369	1070.56	118.447	329.036	1166.73	51.6483
1835	0	-75.4201	1319.99	885.657	-33.9425	1234.84	1100.33	-19.3541	1408.55	494.617	-35.9733	1464.72	112.164	-75.9368	1586.28	46.7631	387.088	1305.27	836.243	381.141	1326.51	1054.55	306.021	1296.5	482.649	291.361	1071.1	119.242	328.989	1166.72	51.6895
1836	0	-77.3479	1324.1	885.968	-36.5229	1239.33	1101.14	-19.4309	1412.96	494.917	-35.8122	1465.22	112.057	-75.865	1586.47	46.804	384.868	1309.08	836.101	378.63	1331.05	1054.71	303.746	1296.94	482.614	291.382	1071.63	120.087	329.019	1166.8	51.7132
1837	0	-79.1464	1328.1	886.495	-38.9316	1243.75	1102.33	-20.2104	1417.56	495.499	-35.6289	1465.27	111.886	-75.9586	1586.53	46.7402	382.598	1312.87	836.066	375.974	1335.75	1054.86	302.384	1299.21	482.775	291.418	1072.24	121.001	329.093	1166.92	51.7483
1838	0	-80.944	1331.61	887.364	-40.8717	1248.4	1103.57	-21.8974	1421.3	496.413	-36.145	1465.12	111.883	-76.0412	1586.48	46.474	380.381	1316.79	836.229	373.313	1340.35	1055.11	300.63	1300.72	482.937	291.421	1072.89	122.025	329.247	1166.96	51.8286
1839	0	-82.9823	1335.28	888.451	-42.8091	1252.69	1105.02	-24.5045	1424.54	497.487	-36.9293	1465.21	111.93	-75.5571	1585.15	45.846	378.152	1320.51	836.595	370.717	1345.27	1055.37	299.613	1302.88	483.728	291.494	1073.56	123.23	329.309	1167.11	51.8534
1840	0	-85.1171	1338.7	889.74	-44.5849	1257.31	1106.54	-27.1972	1426.92	498.497	-37.9263	1465.3	111.957	-76.3565	1586.09	45.9772	375.564	1323.81	836.93	368.264	1350.14	1055.7	298.301	1304.51	484.454	291.593	1074.3	124.36	329.504	1167.3	51.8692
1841	0	-87.3301	1341.95	891.139	-46.3457	1261.83	1108.28	-30.1652	1429.13	499.495	-38.76	1465.36	112.024	-76.5872	1586.25	45.8056	373.456	1327.33	837.64	365.917	1355.2	1056.15	297.261	1305.94	485.416	291.768	1075.08	125.696	329.431	1167.4	51.798
1842	0	-89.7266	1345.34	892.465	-48.3002	1265.81	1109.99	-32.4643	1430.29	500.033	-39.5184	1465.53	112.157	-76.7708	1586.39	45.7179	371.138	1330.62	838.467	363.36	1359.98	1056.66	296.518	1307.26	486.462	292.12	1075.97	127.034	329.405	1167.46	51.7851
1843	0	-92.2514	1348.76	893.805	-50.0475	1270.47	1111.72	-34.9785	1431.1	500.341	-40.4288	1465.71	112.285	-76.612	1586	45.539	368.961	1333.58	839.611	361.169	1365.15	1057.27	296.142	1308.72	487.722	292.31	1076.84	128.381	329.515	1167.59	51.7555
1844	0	-94.6017	1352.09	895.014	-52.194	1274.75	1113.55	-36.8474	1431.67	500.492	-40.3823	1465.58	112.11	-76.0427	1584.88	45.1069	366.829	1336.34	840.976	358.668	1369.89	1057.82	295.731	1310.19	489.209	292.614	1077.79	129.93	330.055	1168.2	51.8829
1845	0	-97.0393	1355.62	896.07	-54.3354	1279.53	1115.02	-37.9946	1431.68	500.436	-40.5345	1465.56	112.104	-76.7176	1586.07	45.4938	364.835	1338.73	842.409	356.263	1374.84	1058.55	295.167	1311.57	490.772	292.786	1078.75	131.499	330.038	1168.15	52.0072
1846	0	-99.3232	1358.87	896.778	-56.8294	1284.49	1116.28	-38.8129	1431.73	500.238	-40.4712	1465.43	112.008	-76.1701	1585.15	45.2105	363.034	1340.7	843.734	353.885	1379.84	1059.32	294.658	1313.16	492.243	293.204	1079.99	133.07	330.241	1168.57	52.1472
1847	0	-101.586	1362.4	897.219	-59.3951	1289.4	1117.47	-39.2847	1431.39	499.867	-40.4276	1465.52	111.938	-76.6946	1586.18	45.5917	360.614	1347.42	845.491	351.606	1384.83	1060.12	294.08	1314.9	493.631	293.431	1081.11	134.843	330.387	1168.9	52.2517
1848	0	-103.785	1365.96	897.339	-61.9642	1294.21	1118.48	-39.3277	1430.79	499.331	-40.2716	1465.46	111.754	-76.0993	1585.16	45.2538	358.571	1352.35	846.867	349.162	1389.62	1060.94	293.489	1316.79	494.927	293.739	1082.44	136.663	330.388	1169.26	52.3593
1849	0	-105.797	1369.67	897.407	-64.346	1300.16	1119.16	-39.7698	1431.03	498.88	-40.1333	1465.56	111.585	-75.8311	1584.71	45.1543	356.84	1355.47	848.09	346.848	1394.5	1061.8	293.126	1319.3	496.168	293.911	1083.83	138.535	330.62	1169.55	52.5013
1850	0	-107.708	1373.27	897.451	-66.968	1306.18	1119.62	-40.2762	1431.58	498.557	-40.032	1465.49	111.386	-75.8423	1584.74	45.2106	355.371	1358.42	849.2	344.564	1399.17	1062.68	292.713	1322.02	497.228	294.491	1085.51	140.577	331.037	1169.72	52.6894
1851	0	-109.619	1376.99	897.428	-69.4653	1311.83	1120.05	-40.895	1432.39	498.273	-39.8917	1465.45	111.162	-75.837	1584.77	45.2014	353.759	1362.09	850.293	342.335	1403.73	1063.54	292.13	1324.98	498.18	294.705	1087.14	142.738	331.267	1170.15	52.9511
1852	0	-111.564	1381.48	897.435	-72.0012	1316.91	1120.27	-41.4402	1433.33	498.09	-39.7321	1465.52	110.947	-75.8182	1584.85	45.2661	352.236	1365.69	851.311	340.181	1408.15	1064.46	291.838	1328.86	499.097	294.898	1089.08	144.999	331.361	1170.49	53.1688
1853	0	-113.234	1385.76	897.146	-74.393	1322.4	1120.63	-42.1453	1434.96	498.054	-39.4447	1465.58	110.698	-75.7367	1584.76	45.3067	350.757	1369.15	852.112	337.897	1412.48	1065.22	291.706	1333.5	499.83	295.298	1091.35	147.629	331.215	1171.11	53.6531
1854	0	-114.752	1390.02	896.699	-76.5349	1328.52	1120.62	-42.7107	1436.81	497.935	-39.2167	1465.9	110.501	-75.6725	1584.86	45.3744	349.443	1373.57	853.069	335.592	1416.57	1066.04	291.655	1338.77	500.366	295.411	1093.96	150.494	331.905	1171.46	54.0543
1855	0	-116.293	1394.49	896.226	-78.8763	1334.34	1120.7	-43.1881	1438.68	497.779	-38.7598	1466.14	110.261	-75.6681	1584.96	45.4204	348.126	1377.43	853.667	333.462	1420.64	1066.83	291.724	1345.09	500.825	295.724	1097.03	153.678	332.035	1172.15	54.5008
1856	0	-117.408	1398.41	895.7	-81.0605	1339.64	1120.74	-43.5706	1440.83	497.597	-38.4403	1466.46	110.048	-75.6101	1585	45.4743	346.872	1381.34	854.254	331.351	1424.77	1067.45	292.029	1352.63	501.27	295.832	1100.66	157.266	332.149	1172.98	55.1378
1857	0	-118.467	1402.77	895.123	-83.2419	1344.6	1120.62	-43.959	1442.89	497.296	-37.9793	1466.49	109.734	-75.6276	1585.12	45.5346	345.635	1385.2	854.706	329.157	1428.81	1067.94	292.603	1361.09	501.536	295.853	1104.8	161.377	332.202	1174.15	56.0436
1858	0	-119.564	1407.24	894.36	-85.2399	1349.76	1120.51	-44.5101	1445.09	497.022	-37.5717	1466.66	109.446	-75.5733	1585.15	45.5783	344.734	1390.02	855.411	327.071	1432.62	1068.41	293.141	1370.43	501.96	295.864	1109.87	165.766	331.299	1176.57	57.4423
1859	0	-120.54	1411.95	893.561	-87.1062	1354.51	1120.5	-44.9513	1446.89	496.737	-37.2797	1466.87	109.182	-75.5285	1585.11	45.593	343.817	1394.27	855.779	325.14	1436.45	1068.74	294.087	1381.06	502.432	295.776	1115.88	170.712	331.178	1178.16	59.334
1860	0	-121.413	1416.46	892.83	-88.9214	1359.39	1120.32	-45.5793	1448.41	496.517	-37.3139	1467.56	109.203	-75.5399	1585.2	45.6349	343.038	1398.11	856.301	323.028	1439.97	1069.04	295.133	1392.76	502.948	295.526	1122.78	176.227	331.074	1179.93	61.7249
1861	0	-122.104	1420.65	892.26	-90.6611	1364.32	1120.2	-46.1459	1449.55	496.28	-37.2315	1467.83	109.078	-75.489	1585.25	45.6427	342.289	1402.24	856.786	321.153	1443.45	1069.15	296.38	1405.15	503.854	295.238	1130.68	182.267	330.797	1181.96	64.5795
1862	0	-122.997	1424.99	891.979	-92.2754	1369.32	1120.07	-46.915	1450.59	496.089	-36.6307	1466.75	108.326	-75.4867	1585.25	45.6241	341.674	1405.82	857.126	319.008	1446.29	1069.4	297.64	1418	505.097	294.896	1139.7	188.68	330.171	1184.54	68.0841
1863	0	-123.848	1429.26	891.797	-93.9079	1373.33	1120.13	-47.7951	1451.47	495.942	-36.6738	1467.02	108.161	-75.4836	1585.24	45.6901	341.002	1409.51	857.555	317.096	1448.95	1069.41	299.277	1431.19	506.545	294.476	1149.17	195.192	329.446	1187.82	72.6195
1864	0	-124.959	1433.61	891.714	-95.1728	1377.37	1120.15	-48.403	1451.84	495.711	-36.3802	1466.39	107.78	-75.486	1585.25	45.6721	340.597	1412.78	857.753	315.327	1451.55	1069.31	300.92	1444.21	508.398	293.434	1159.16	202.057	328.159	1192.11	78.3633
1865	0	-126.151	1437.62	891.453	-96.4519	1381.38	1120.06	-49.1803	1452.14	495.498	-35.8641	1465.22	107.188	-75.486	1585.25	45.6233	340.096	1415.71	857.944	313.676	1453.79	1069.02	302.469	1456.78	510.427	292.152	1169.16	209.475	326.579	1197.4	84.8533
1866	0	-127.264	1441.39	891.185	-97.384	1385.48	1120.15	-49.94	1452.27	495.282	-36.4626	1465.87	107.278	-75.5314	1585.3	45.6591	339.822	1418.17	858.303	312.478	1456.13	1068.62	304.031	1468.94	512.786	290.457	1178.94	216.484	325.027	1203.51	91.4502
1867	0	-128.034	1444.36	890.97	-98.3377	1389.62	1120.18	-50.601	1452.2	494.989	-36.7331	1465.99	107.107	-75.5438	1585.33	45.6505	339.722	1420.67	858.724	311.796	1458.31	1068.08	305.256	1480.46	515.406	288.564	1189.23	223.018	323.564	1211.29	96.8856
1868	0	-128.726	1447.17	890.811	-99.1266	1394.06	1120.29	-51.1761	1452.22	494.759	-36.6037	1465.41	106.855	-75.5609	1585.25	45.6315	339.393	1422.6	859.279	311.277	1460.39	1067.45	307.104	1491.8	518.639	286.15	1199.06	228.607	322.277	1222.11	101.648
1869	0	-129.352	1449.59	890.706	-99.7518	1398.57	1120.1	-51.9488	1452.46	494.561	-36.6587	1465.2	106.6	-75.5506	1585.22	45.5727	339.614	1425.07	859.954	310.866	1462.26	1066.71	308.832	1502.54	522.029	283.943	1210.6	232.315	320.983	1236.03	106.627
1870	0	-130.107	1451.59	890.332				-52.5003	1452.52	494.291	-36.9745	1465.39	106.576	-75.5764	1585.17	45.5611	339.848	1427.57	860.612	310.724	1464.42	1066.1	309.905	1512.26	525.484	281.927	1223.53	234.114	319.676	1251.42	109.426
1871	0	-130.734	1453.02	889.921				-53.1226	1452.92	494.291	-37.145	1465.44	106.564	-75.6364	1585.32	45.5873	339.955	1429.87	861.936	310.54	1466.62	1065.51	311.23	1521.93	529.1	280.053	1238	233.988	318.079	1268.21	110.167
1872	0	-131.154	1453.97	889.645				-53.7553	1453.65	494.292	-37.2702	1465.39	106.525	-75.6185	1585.14	45.5115	339.888	1430.91	863.198	310.251	1468.9	1065.18	312.16	1531.14	532.628	278.551	1253.18	232.488	316.064	1286.65	109.496
1873	0	-131.672	1454.8	889.45				-54.1089	1454.04	494.292	-37.3458	1465.39	106.465	-75.6224	1585.1	45.4994	340.256	1433.28	864.839	309.525	1470.73	1065.06	313.332	1540.01	536.236	277.096	1269.01	229.657	315.461	1305.28	107.442
1874	0	-132.163	1455.64	889.355				-54.3626	1454.37	494.311	-37.4155	1465.37	106.491	-75.6305	1585.12	45.4842	340.208	1435.07	866.773	309.18	1473.26	1064.98	314.836	1548.78	539.859	275.972	1285.77	225.443	314.449	1326.68	104.524
1875	0	-132.605	1456.71	889.135				-54.6395	1455	494.419	-37.4075	1465.36	106.517	-75.6349	1585.13	45.4869	340.13	1436.67	868.728	308.981	1476	1064.98	315.989	1556.88	543.171	275.317	1303.66	219.878	313.084	1348.36	100.967
1876	0	-132.869	1457.96	889.351				-54.8729	1455.75	494.569	-37.4148	1465.36	106.59	-75.6832	1585.18	45.4777	339.929	1438.11	870.686	309.189	1478.98	1065.18	316.914	1564.32	546.154	274.964	1322.31	213.374	312.809	1372.3	96.6254
1877	0	-132.983	1459.34	889.431				-54.9765	1456.42	494.699	-37.3753	1465.33	106.603	-75.6927	1585.21	45.5137	339.952	1439.92	872.469	309.782	1482.37	1065.27	317.833	1571.17	548.92	274.22	1339.54	206.122	313.221	1396.91	91.8139
1878	0	-133.032	1461.2	889.514				-54.9752	1457.19	494.863	-37.363	1465.31	106.697	-75.6927	1585.21	45.5147	340.182	1441.68	873.802	309.927	1485.12	1065.66	318.666	1577.49	551.393	274.949	1359.34	198.541	314.045	1422.23	86.9373
1879	0	-132.893	1462.81	889.618				-54.82	1457.98	494.948	-37.3447	1465.38	106.745	-75.6685	1585.08	45.451	340.48	1444.37	875.142	310.527	1488.15	1065.82	319.058	1582.93	553.24	276.588	1380.16	190.121	316.081	1445.81	81.5331
1880	0	-132.637	1464.75	889.549				-54.6008	1458.99	495.09	-37.2436	1465.28	106.747	-75.6502	1585.05	45.4891	340.892	1446.37	875.931	310.866	1490.84	1066.15	319.704	1588.26	554.918	277.967	1400.63	181.805	318.02	1471.54	76.4309
1881	0	-132.333	1467.01	889.542				-54.2694	1459.78	495.125	-37.1114	1465.19	106.831	-75.6765	1585.17	45.5251	341.44	1448.77	876.645	311.723	1493.96	1066.33	319.634	1592.93	556.241	280.786	1421.89	173.833	320.551	1498.43	71.9958
1882	0	-131.622	1469.23	889.498				-53.7834	1460.75	495.158	-38.1039	1467.13	107.486	-75.7349	1585.25	45.551	342.308	1450.02	877.402	312.821	1497.25	1066.37	319.634	1597.35	557.025	284.171	1443.68	165.641	323.4	1524.69	68.2301
1883	0	-130.894	1471.95	889.482				-53.1706	1461.78	495.133	-38.0759	1467.27	107.672	-75.6524	1585.16	45.5199	343.024	1451.91	877.605	313.874	1500.32	1066.36	318.948	1601.14	557.371	287.106	1464.55	158.304	326.844	1551.58	65.1302
1884	0	-130.084	1475.14	889.356				-52.6772	1463.2	495.247	-38.0706	1467.48	107.675	-75.6269	1585.1	45.5207	343.963	1454.69	877.775	315.033	1503.33	1066.41	318.34	1604.99	557.695	290.749	1486.06	151.945	330.562	1577.8	63.0615
1885	0	-129.143	1478.67	889.358				-52.0512	1464.72	495.369	-38.048	1467.58	107.787	-75.6281	1585.11	45.5519	345.099	1457.85	877.8	316.054	1506.26	1066.39	317.304	1608.59	557.725	294.868	1507.21	146.209	334.428	1603.16	61.7856
1886	0	-127.784	1481.9	889.439				-51.2743	1466.18	495.439	-37.6136	1466.77	107.691	-75.6827	1585.19	45.5776	346.226	1461.12	877.669	317.518	1509.51	1066.23	316.308	1612.31	557.566	298.907	1527.44	141.568	338.153	1626.89	61.3904
1887	0	-126.185	1485.11	889.609				-50.5094	1467.88	495.527	-38.3263	1468.21	108.177	-75.6463	1585.15	45.5642	347.775	1464.89	877.431	319.064	1512.85	1065.97	315.302	1615.93	557.122	302.953	1546.36	137.503	342.353	1649.35	61.9529
1888	0	-124.405	1488.12	889.669				-49.4968	1469.45	495.642	-37.815	1468.39	108.28	-75.6143	1585.2	45.573	349.267	1468.56	877.033	320.612	1516.24	1065.71	314.393	1619.65	556.35	306.494	1563.55	134.046	345.413	1669.45	62.3897
1889	0	-123.108	1492.06	889.749				-48.4585	1470.99	495.73	-37.4046	1468.12	108.276	-75.6598	1585.25	45.6119	350.925	1472.64	876.422	322.256	1519.79	1065.51	313.183	1623.07	555.359	310.538	1579.23	131.443	348.939	1687	63.1789
1890	0	-121.003	1494.66	889.922				-47.4019	1473.03	496.009	-37.4601	1468.56	108.539	-75.6301	1585.24	45.6354	352.482	1476.74	875.576	324.22	1523.58	1065.29	311.861	1626.42	554.296	313.678	1592.38	128.863	351.823	1702.04	63.7318
1891	0	-118.925	1497.08	890.17				-46.1924	1474.56	496.199	-37.2863	1468.74	108.831	-75.622	1585.22	45.6307	354.041	1481.2	874.54	326.446	1527.76	1064.98	311.598	1630.33	553.09	316.311	1603.37	126.571	354.506	1714.61	63.9929
1892	0	-116.969	1499.53	890.538				-44.9491	1476.26	496.47	-36.9204	1468.54	108.884	-75.6209	1585.22	45.6296	355.436	1485.9	873.209	328.667	1531.91	1064.6	311.443	1634.11	551.667	318.783	1612.5	124.259	356.699	1724.8	63.7362
1893	0	-114.82	1501.66	890.986				-43.8214	1478.14	496.82	-35.9699	1467.37	108.712	-75.6611	1585.26	45.6431	356.729	1490.93	871.504	330.885	1536.4	1064.2	311.162	1637.14	549.467	319.977	1619.73	122.651	357.743	1738.97	65.7354
1894	0	-112.833	1503.54	891.642				-42.4839	1479.63	497.116	-36.3332	1468.56	109.266	-75.6681	1585.27	45.6174	357.746	1496.11	869.466	333.311	1541.16	1063.89	310.554	1639.05	546.664	320.444	1624.62	120.858	358.507	1743.61	64.8325
1895	0	-110.906	1505.39	892.325				-41.3004	1481.61	497.588	-36.1728	1468.94	109.568	-75.6439	1585.15	45.5839	358.732	1501.65	867.211	336.162	1546.75	1063.41	310.109	1640.57	543.821	319.387	1625.85	119.081	358.843	1742.37	62.66
1896	0	-108.882	1507.05	893.089				-40.0653	1483.66	498.105	-35.9896	1469.05	109.808	-75.6766	1585.17	45.5732	360.017	1507.8	864.986	338.834	1552.37	1063.14	309.591	1642.02	541.086	317.974	1625.03	118.244	358.311	1741.62	63.5078
1897	0	-106.797	1508.61	894.209				-38.6417	1485.52	498.61	-35.8021	1469.19	110.154	-75.7079	1585.12	45.5637	361.547	1514.38	862.78	341.254	1557.99	1062.9	309.044	1644.57	539.55	316.786	1624.76	118.14	356.94	1741.24	63.8113
1898	0	-104.645	1510.23	895.285				-37.2456	1488.19	499.412	-35.4113	1469	110.406	-75.7009	1585.11	45.5797	363.656	1521.35	861.017	344.458	1564.59	1062.79	308.842	1648.98	539.76	316.891	1626.34	118.235	356.884	1743.4	63.4312
1899	0	-102.548	1512	896.526				-35.5353	1490.69	500.057	-35.2265	1469.23	110.89	-75.6828	1585.18	45.5984	366.145	1528.84	860.094	346.924	1570.72	1062.94	308.692	1652.85	540.31	317.643	1627.97	118.179	356.449	1745.26	63.476
1900	0	-100.242	1513.39	897.943				-33.9295	1493.71	500.769	-35.1003	1469.54	111.496	-75.6927	1585.21	45.6358	368.498	1536.79	860.042	349.686	1577.2	1063.22	308.511	1656.29	541.138	317.671	1628.51	118.035	356.318	1744.35	63.2767
1901	0	-97.9257	1515.32	899.265				-32.3059	1496.55	501.361	-34.8171	1469.65	112.202	-75.6437	1585.14	45.6321	370.18	1544.38	861.123	352.286	1583.44	1063.67	309.182	1660.04	541.35	317.376	1628.78	117.918	356.32	1745.82	63.4761
1902	0	-95.4173	1516.91	900.427				-30.6587	1499.46	501.95	-34.3864	1469.64	112.575	-76.487	1586.79	46.2068	372.094	1551.34	863.159	355.011	1589.74	1064.33	310.028	1663.28	540.971	317.684	1629.5	117.75	356.372	1743.25	62.559
1903	0	-92.9019	1518.93	901.403				-29.0945	1502.23	502.591	-34.2769	1469.84	113.265	-76.5405	1587.08	46.3737	374.04	1557.71	865.488	357.821	1595.79	1065.07	311.065	1665.9	540.362	318.008	1629.99	117.632	356.64	1743.41	61.9644
1904	0	-90.4124	1520.82	902.305				-27.4262	1504.74	503.191	-34.1967	1470.22	113.856	-76.47	1586.9	46.3012	376.08	1563.81	867.312	360.785	1601.58	1065.88	312.333	1668.11	539.765	318.251	1630.29	117.506	356.393	1744.13	61.8312
1905	0	-87.4724	1522.6	903.222				-26.0242	1507.73	503.995	-33.8682	1470.64	114.635	-75.7237	1585.54	45.8164	378.517	1570.04	868.619	363.494	1606.94	1066.64	313.763	1670.16	539.474	318.559	1630.88	117.34	356.585	1741.9	61.532
1906	0	-84.7164	1524.94	904.04				-24.4719	1510.05	504.767	-33.7757	1471.01	115.376	-75.4671	1585.05	45.6378	381.048	1576.08	869.514	365.963	1611.94	1067.45	315.49	1672.05	539.268	318.715	1631.25	117.217	356.576	1741.41	61.2583
1907	0	-81.9215	1527.41	904.943				-23.0417	1512.71	505.613	-34.5379	1472.02	117.093	-76.619	1587.11	46.3197	384.086	1582.06	869.861	368.144	1616.54	1068.29	317.195	1673.87	538.995	318.872	1631.5	117.048	356.399	1742.34	61.2868
1908	0	-79.128	1529.89	905.92				-21.5028	1515.15	506.521	-34.4217	1472.59	118.116	-76.8079	1587.59	46.3876	386.83	1587.19	870.209	370.282	1621.21	1069.25	318.717	1675.55	538.763	318.958	1631.69	116.948	356.322	1742.91	61.3771
1909	0	-76.2175	1532.59	906.914				-20.148	1517.86	507.602	-34.3951	1473.09	119.3	-76.7471	1587.39	46.2819	389.582	1591.68	870.738	372.363	1625.58	1070.25	320.281	1677.16	538.505	319.132	1631.94	116.763	355.751	1744.02	61.6589
1910	0	-73.5462	1535.46	908.091				-18.9708	1520.67	508.797	-34.4583	1473.37	120.544	-76.7243	1587.36	46.1944	392.175	1595.68	871.401	374.661	1629.82	1071.31	321.916	1678.75	538.255	319.292	1632.19	116.681	355.781	1743.79	61.6302
1911	0	-70.8707	1538.12	909.311				-17.7574	1523.17	510.038	-34.4199	1473.99	122.043	-75.8998	1585.79	45.5706	394.597	1599.57	871.986	377.016	1633.63	1072.3	323.644	1680.17	538.139	319.447	1632.35	116.579	355.787	1743.74	61.4708
1912	0	-68.1056	1540.6	910.624				-16.4922	1525.88	511.287	-34.5243	1474.02	123.609	-75.6752	1585.29	45.3379	396.928	1602.94	872.406	379.405	1637.11	1073.33	324.925	1681.23	538.119	319.59	1632.52	116.493	355.63	1743.74	61.4191
1913	0	-65.5547	1542.88	912.092				-15.3865	1528.68	512.771	-34.4238	1474.81	125.051	-75.8259	1585.41	45.3363	399.014	1605.66	872.576	381.709	1640.32	1074.28	325.622	1681.81	538.003	319.71	1632.6	116.419	355.868	1743.98	61.3976
1914	0	-63.1159	1545.33	913.705				-14.4144	1531.67	514.139	-34.2758	1476.09	126.601	-76.6065	1586.76	45.712	401.255	1607.98	872.571	384.223	1643.53	1075.24	327.06	1682.79	538.013	319.844	1632.75	116.306	355.911	1743.42	61.2472
1915	0	-60.6577	1547.61	915.324				-13.7314	1535.26	515.751	-34.0082	1476.71	128.121	-77.2815	1587.98	46.1397	403.183	1610.94	872.718	386.929	1646.57	1076.1	328.25	1683.32	537.935	319.883	1632.79	116.272	355.903	1743.22	61.1637
1916	0	-58.4553	1549.79	916.958				-12.9685	1538.43	517.286	-33.4374	1477.43	129.769	-77.6859	1588.43	46.2713	404.838	1614.8	872.581	389.563	1649.38	1076.87	329.672	1683.74	537.815	319.946	1632.83	116.18	355.796	1743.47	61.2548
1917	0	-56.4245	1552.02	918.638				-12.1687	1541.47	518.668	-33.0347	1478.54	131.449	-77.7691	1588.33	46.2821	406.707	1616.87	872.568	392.211	1652.08	1077.55	330.12	1683.11	537.722	320.083	1632.86	116.089	355.648	1743.74	61.2967
1918	0	-54.6032	1554.12	920.45				-11.3005	1544.28	520.297	-32.1521	1479.96	133.048	-77.7676	1588.23	46.3238	408.471	1618.19	872.603	394.759	1654.71	1078.18	331.362	1682.94	537.703	320.206	1632.94	115.962	355.563	1743.71	61.312
1919	0	-53.0238	1556.38	922.252				-10.7685	1547.87	521.7	-31.3986	1481.47	134.784	-77.7047	1588.04	46.3842	409.985	1619.97	872.74	397.109	1657.26	1078.83	332.486	1682.62	537.661	320.089	1632.81	115.878	355.49	1743.89	61.5144
1920	0	-51.3575	1558.15	924.076				-10.2117	1551.25	523.179	-30.2457	1482.73	136.274	-77.5509	1587.79	46.461	411.556	1621.59	872.978	399.369	1659.93	1079.67	333.647	1682.34	537.676	320.307	1632.94	115.802	355.465	1743.99	61.5997
1921	0	-49.7171	1559.53	925.909				-9.65819	1554.68	524.674	-29.1684	1484.22	138.019	-77.356	1587.63	46.5411	413.138	1623.12	873.377	401.403	1662.47	1080.39	334.625	1682.04	537.622	320.203	1632.87	115.637	355.798	1743.64	61.5031
1922	0	-48.1148	1560.89	927.651				-8.92371	1557.93	525.977	-28.0848	1485.95	139.557	-77.1183	1587.42	46.6212	414.529	1625.02	873.886	403.28	1665.12	1081.14	335.629	1681.75	537.638	320.367	1632.95	115.59	355.958	1743.17	61.4421
1923	0	-46.6105	1562.27	929.251				-8.69236	1561.81	527.375	-26.5404	1487.29	140.979	-76.8919	1587.28	46.6794	416.162	1626.74	874.357	405.1	1667.65	1081.87	336.581	1681.57	537.608	320.153	1632.77	115.387	355.998	1743.11	61.5076
1924	0	-45.3825	1564.2	930.71				-8.42835	1565.46	528.722	-25.2803	1489.11	142.396	-76.6414	1587.23	46.7506	417.48	1629.12	874.916	406.64	1670.19	1082.5	337.562	1681.4	537.571	320.087	1632.71	115.245	355.943	1743.17	61.6128
1925	0	-44.2061	1565.95	932.234				-8.06435	1568.83	529.932	-23.8305	1490.92	143.574	-76.3688	1587.41	46.8354	418.997	1631.4	875.411	408.233	1672.75	1083.1	338.458	1681.28	537.576	320.055	1632.7	115.141	355.807	1742.78	61.6554
1926	0	-42.7839	1567.32	933.521				-7.89332	1572.21	531.077	-22.5753	1493.09	144.913	-76.2294	1587.94	47.073	420.238	1633.87	875.811	409.888	1675.22	1083.58	339.219	1681.32	537.469	319.736	1632.5	114.885	355.712	1742.63	61.7169
1927	0	-41.4906	1568.82	934.734				-7.77874	1575.51	532.23	-21.3607	1495.86	145.987	-76.2419	1588.93	47.2818	421.675	1636.09	876.144	411.369	1677.63	1083.97	340.002	1681.52	537.432	319.459	1632.39	114.563	355.716	1742.69	61.8038
1928	0	-40.2963	1570.48	935.981				-7.65175	1578.94	533.368	-20.4996	1498.74	146.983	-76.6512	1590.36	47.6322	422.723	1638.89	876.409	412.859	1680.08	1084.31	340.702	1681.79	537.345	319.422	1632.39	114.39	355.639	1742.37	61.7261
1929	0	-39.0799	1571.91	936.997				-7.37881	1581.92	534.324	-20.2999	1503.17	148.322	-77.1535	1592.27	47.935	423.936	1641.37	876.418	414.241	1682.47	1084.52	341.266	1682.19	537.248	319.292	1632.3	114.26	355.756	1742.42	61.8093
1930	0	-37.8675	1573.42	938.027				-7.08969	1585.02	535.157	-19.511	1506.84	148.469	-77.9818	1594.95	48.3628	424.88	1644.18	876.433	415.694	1684.9	1084.7	341.826	1682.76	537.13	319.222	1632.29	114.149	355.693	1741.82	61.8051
1931	0	-36.6999	1574.67	938.77				-6.9309	1588.13	535.921	-18.8395	1510.49	149.033	-79.0148	1598.38	48.7125	425.825	1646.89	876.444	416.83	1687.09	1084.88	342.398	1683.54	536.989	319.181	1632.32	114.053	355.688	1741.7	61.8552
1932	0	-35.3794	1575.97	939.454				-6.64882	1591	536.61	-18.5147	1514.73	149.392	-80.3101	1602.67	49.0501	426.695	1649.41	876.281	418.287	1689.63	1084.72	342.896	1684.36	536.846	319.117	1632.31	113.912	355.693	1741.75	61.8759
1933	0	-34.2071	1577.26	940.117				-6.81484	1594.59	537.498	-17.8357	1518.41	148.954	-81.8134	1607.74	49.4292	427.592	1651.82	875.973	419.648	1692.18	1084.61	343.347	1685.37	536.67	319.12	1632.26	113.78	355.702	1741.83	61.8988
1934	0	-33.1671	1578.61	940.639				-6.98329	1598.22	538.236	-18.2063	1523.76	149.06	-83.3892	1613.79	49.6863	428.393	1654.89	875.849	420.912	1694.69	1084.6	343.884	1686.47	536.496	319.195	1632.3	113.729	355.678	1742.13	61.8949
1935	0	-31.9304	1579.82	941.106				-7.13073	1601.61	538.87	-19.1124	1530.34	149.077	-85.0663	1620.84	49.8641	429.055	1657.8	875.689	421.521	1696.78	1084.56	344.339	1687.57	536.355	319.189	1632.32	113.568	355.517	1742	61.904
1936	0	-30.8352	1581.01	941.587				-7.19803	1604.92	539.579	-20.9423	1538.31	149.19	-86.7512	1628.76	49.9094	429.866	1660.59	875.426	422.818	1699.54	1084.53	344.803	1688.87	536.132	319.226	1632.35	113.515	355.541	1741.95	61.9624
1937	0	-29.6759	1582.07	941.907				-7.43631	1608.37	540.198	-22.9087	1546.55	149.218	-88.3769	1637.37	50.14	430.678	1663.27	875.264	423.76	1702.05	1084.52	345.232	1690.16	535.89	319.255	1632.44	113.498	355.636	1741.89	61.9207
1938	0	-28.5219	1582.87	942.242				-7.60837	1612.07	540.928	-24.8262	1554.78	149.275	-89.9371	1646.86	50.8245	431.348	1665.89	875.193	424.758	1704.66	1084.65	345.594	1691.63	535.637	319.292	1632.54	113.468	355.614	1741.9	61.9928
1939	0	-27.4669	1584.15	942.614				-7.99628	1616.19	541.64	-26.6538	1562.98	149.321	-91.394	1656.97	51.8518	431.988	1668.6	875.124	425.277	1706.88	1084.52	345.886	1693.18	535.407	319.214	1632.6	113.369	355.634	1741.98	62.0399
1940	0	-26.5692	1585.36	943.005				-8.19286	1620.19	542.342	-28.9396	1572.06	149.569	-92.9889	1667.7	53.2393	432.509	1670.97	874.93	426.225	1709.36	1084.5	346.02	1694.61	535.152	319.157	1632.63	113.353	355.826	1742.28	62.0639
1941	0	-25.5123	1586.17	943.324				-8.41992	1624.53	543.026	-31.3092	1581.41	149.977	-94.6355	1678.71	54.7252	433.064	1673.75	874.77	426.881	1711.52	1084.68	346.424	1696.41	534.77	319.178	1632.76	113.4	355.589	1742.18	62.0811
1942	0	-24.6834	1587.46	943.71				-8.66282	1629.42	543.846	-33.6413	1590.73	150.404	-96.2734	1689.66	56.1928	433.552	1676.08	874.613	427.702	1713.83	1084.78	346.522	1698.03	534.521	319.176	1632.85	113.38	355.597	1742.1	62.04
1943	0	-24.1006	1589.14	944.205				-9.16443	1634.77	544.564	-36.79	1601.61	151.319	-97.9221	1700.52	57.755	434.045	1678.82	874.508	428.451	1716.02	1084.85	346.681	1699.71	534.239	319.03	1632.94	113.361	355.543	1742.26	62.1035
1944	0	-23.4837	1590.69	944.604				-9.49941	1639.9	545.343	-39.2692	1611.38	152.045	-99.7538	1711.36	59.4049	434.528	1681.3	874.271	429.232	1718.13	1084.95	346.788	1701.42	533.893	318.972	1633	113.38	355.615	1742.15	62.0579
1945	0	-22.9054	1592.28	944.997				-10.1957	1645.61	546.246	-41.3602	1620.45	152.726	-101.4	1721.77	61.128	434.979	1683.68	873.966	430.001	1720.26	1084.99	346.872	1703.06	533.581	318.96	1633.13	113.373	355.609	1742.19	62.086
1946	0	-22.2205	1593.71	945.333				-10.8038	1651.36	547.161	-43.198	1629.56	153.469	-103.004	1731.87	62.944	435.381	1686.57	873.986	430.69	1722.23	1085.01	346.883	1704.79	533.332	318.722	1633.04	113.284	355.525	1742.31	62.1087
1947	0	-21.8459	1595.85	945.733				-11.5031	1657.2	548.08	-44.9144	1637.29	154.295	-104.767	1741.76	64.7759	435.812	1688.94	873.815	431.303	1724.23	1085.15	346.96	1706.38	532.991	318.637	1633.15	113.312	355.561	1742.24	62.0093
1948	0	-21.2155	1597.79	946.111				-12.201	1663.28	549.119	-46.7091	1647.91	155.185	-106.458	1751.48	66.6944	436.127	1690.79	873.432	432.203	1726.44	1085.21	347.081	1708.13	532.667	318.728	1633.33	113.421	355.586	1742.25	62.0685
1949	0	-20.9507	1600.17	946.494				-12.9569	1669.46	550.148	-48.2696	1656.09	156.272	-108.109	1760.53	68.5616	436.473	1693.28	873.09	432.492	1728.2	1085.28	347.148	1709.68	532.378	318.628	1633.37	113.399	355.565	1742.44	62.1543
1950	0	-20.6532	1602.68	946.818				-13.7623	1675.58	551.161	-49.3754	1664.41	157.14	-109.7	1769.67	70.4149	436.794	1695.48	872.845	432.797	1729.99	1085.06	347.219	1711.18	532.047	318.753	1633.66	113.576	355.52	1742.33	62.1544
1951	0	-20.2219	1605.1	947.136				-14.5868	1681.75	552.258	-50.6226	1672.54	158.183	-111.22	1778.45	72.3195	437.051	1697.84	872.731	433.554	1732.14	1085.14	347.365	1712.6	531.755	318.507	1633.55	113.456	355.642	1742.36	62.1008
1952	0	-19.9418	1607.78	947.473				-15.4164	1687.8	553.322	-51.711	1680.97	159.241	-112.581	1787.08	74.074	437.339	1700.21	872.646	433.713	1733.83	1085.27	347.4	1714.07	531.454	318.665	1633.84	113.581	355.639	1742.34	62.0936
1953	0	-19.7457	1610.61	947.793				-16.2693	1693.89	554.416	-52.5791	1688.84	160.194	-113.922	1795.79	75.9081	437.432	1702.2	872.45	434.099	1735.57	1085.46	347.507	1715.47	531.177	318.584	1633.93	113.6	355.599	1742.49	62.1236
1954	0	-19.4337	1613.47	948.196				-17.1427	1700.01	555.527	-53.8446	1697.02	161.397	-115.198	1804.48	77.5827	437.649	1704.43	872.391	434.56	1737.46	1085.51	347.656	1716.83	530.918	318.51	1633.94	113.576	355.68	1742.38	62.0719
1955	0	-19.3108	1616.29	948.533				-17.9062	1705.87	556.6	-54.4753	1705.26	162.412	-116.167	1812.81	79.2353	438.601	1703.71	872.065	434.991	1739.28	1085.76	347.693	1718.2	530.656	318.448	1634.03	113.641	355.701	1742.39	62.0495
1956	0	-19.1559	1619.26	948.855				-18.7666	1711.96	557.775	-55.3968	1713.06	163.389	-117.091	1821.44	80.8169	438.64	1706.05	872.064	435.39	1740.96	1085.94	347.817	1719.74	530.377	318.457	1634.13	113.629	355.572	1742.27	61.9639
1957	0	-19.1188	1622.24	949.207				-19.4549	1717.83	558.805	-56.5715	1721.24	164.572	-117.761	1829.75	82.3393	438.571	1708.24	872.02	435.6	1742.47	1086.01	347.9	1721.26	530.117	318.27	1634.18	113.738	355.593	1742.37	62.0213
1958	0	-19.1675	1625.4	949.456				-20.177	1723.66	559.817	-57.4181	1729.3	165.499	-118.544	1838.42	83.8523	438.58	1710.43	872.071	436.092	1744.18	1086.28	347.792	1722.57	529.821	318.36	1634.29	113.74	355.531	1742.41	62.0666
1959	0	-19.2567	1628.51	949.758				-20.8377	1729.41	560.808	-58.2428	1737.18	166.455	-119.12	1847.09	85.3106	438.507	1712.44	871.926	436.553	1745.78	1086.45	347.741	1724.09	529.53	318.207	1634.37	113.717	355.512	1742.39	62.0263
1960	0	-19.2729	1631.39	949.974				-21.4329	1734.98	561.776	-59.2471	1745.29	167.503	-119.587	1855.61	86.777	438.483	1714.54	871.881	436.929	1747.25	1086.62	347.663	1725.54	529.264	318.564	1634.61	114.044	355.544	1742.26	62.0084
1961	0	-19.4374	1634.5	950.246				-21.8617	1740.36	562.594	-60.1118	1753.49	168.326	-119.936	1864.15	88.1358	438.427	1716.63	871.804	437.216	1748.65	1086.79	347.55	1727.01	528.978	317.867	1634.46	113.938	355.672	1742.48	62.0409
1962	0	-19.5776	1637.48	950.32				-22.3692	1745.74	563.391	-61.2986	1760.66	169.05	-120.305	1872.86	89.466	438.276	1718.55	871.73	437.578	1750.12	1086.96	347.481	1728.5	528.701	318.004	1634.73	114.098	355.603	1742.23	61.9678
1963	0	-19.6067	1640.3	950.526				-22.7423	1751.01	564.056	-61.8773	1769.43	170.155	-120.605	1881.47	90.7638	438.344	1720.7	871.668	437.808	1751.42	1087.14	347.253	1729.83	528.363	318.337	1635.01	114.356	355.548	1742.1	61.9326
1964	0	-19.9439	1643.56	950.65				-23.0585	1756.07	564.646	-62.6932	1777.17	170.854	-120.898	1890.24	92.1119	438.164	1722.52	871.636	437.982	1752.67	1087.29	347.194	1731.41	528.152	318.31	1635.12	114.273	355.505	1742.31	61.982
1965	0	-20.2764	1646.67	950.531				-23.1617	1760.7	565.038	-63.411	1786.32	171.702	-121.171	1898.8	93.3451	438.241	1724.67	871.599	438.282	1754.07	1087.52	347.02	1732.86	527.843	318.257	1635.21	114.323	355.593	1742.15	61.9478
1966	0	-20.386	1649.57	950.488				-23.4817	1765.71	565.538	-64.3212	1793.05	172.225	-121.393	1907.28	94.5578	437.964	1726.45	871.548	438.478	1755.31	1087.67	346.862	1734.23	527.536	318.22	1635.3	114.27	355.535	1742.11	61.985
1967	0	-20.8136	1652.92	950.454				-23.4979	1770.1	565.774	-64.8753	1800.06	172.814	-121.504	1915.53	95.7196	437.84	1728.4	871.416	438.691	1756.69	1087.77	346.853	1735.79	527.144	318.097	1635.47	114.278	355.564	1742.2	61.965
1968	0	-21.0874	1656.17	950.324				-23.6097	1774.81	566.039	-65.6035	1807.43	173.293	-121.617	1923.4	96.7093	437.754	1730.37	871.339	438.774	1757.94	1087.87	346.638	1737.13	527.022	318.034	1635.56	114.314	355.626	1742.58	62.0824
1969	0	-21.2895	1659.18	950.082				-23.498	1779	566.071	-65.9181	1813.85	173.48	-121.749	1931.16	97.6344	437.7	1732.31	871.231	438.841	1759.18	1087.96	346.548	1738.59	526.748	317.936	1635.62	114.387	355.653	1742.53	62.0171
1970	0	-21.6569	1662.42	949.786				-23.5604	1783.41	566.297	-66.4193	1821.07	174.021	-121.881	1938.79	98.5088	437.52	1734.13	871.199	438.916	1760.46	1088.01	346.335	1739.97	526.442	317.922	1635.72	114.51	355.647	1742.47	61.9761
1971	0	-21.7672	1665.29	949.46				-23.3809	1787.41	566.159	-66.7088	1827.71	174.225	-121.729	1946.08	99.0607	437.249	1735.86	871.114	438.916	1761.77	1088.06	346.337	1741.49	526.151	317.765	1635.73	114.555	355.629	1742.59	62.0255
1972	0	-22.2568	1668.9	949.023				-23.3499	1791.59	566.09	-67.1033	1833.92	174.542	-121.632	1953.09	99.5633	437.026	1737.62	870.978	438.876	1763.12	1088.12	346.125	1742.85	525.884	317.813	1635.95	114.652	355.623	1742.63	62.0348
1973	0	-22.5527	1672.03	948.649				-23.2507	1795.45	565.989	-67.5254	1840.39	174.821	-121.372	1959.89	99.9022	436.836	1739.43	870.882	438.754	1764.46	1088.18	346.042	1744.2	525.603	317.775	1636.05	114.711	355.622	1742.64	62.0411
1974	0	-22.9331	1675.36	948.115				-23.0132	1799.24	565.635	-67.4772	1846.14	174.677	-120.9	1966.15	100.026	436.663	1741.21	870.743	438.417	1765.65	1088.28	345.878	1745.55	525.236	317.6	1636.05	114.733	355.598	1742.64	62.0061
1975	0	-23.2477	1678.55	947.679				-22.9549	1803.14	565.403	-67.525	1851.55	174.701	-120.402	1972.25	100.035	436.658	1743.21	870.592	438.473	1767.2	1088.26	345.825	1747.1	524.999	317.59	1636.16	114.798	355.625	1742.63	61.9948
1976	0	-23.4504	1681.67	947.089				-22.6939	1806.63	564.876	-67.4036	1857.05	174.622	-119.695	1978.03	99.7256	436.273	1744.74	870.605	438.277	1768.54	1088.28	345.72	1748.41	524.738	317.626	1636.26	114.82	355.586	1742.56	61.9698
1977	0	-24.1296	1685.3	946.5				-22.5676	1810.33	564.47	-67.0597	1861.87	174.294	-118.738	1983.54	99.3384	436.039	1746.45	870.53	437.652	1769.58	1088.45	345.539	1749.83	524.451	317.599	1636.37	114.897	355.617	1742.57	61.9703
1978	0	-24.4087	1688.4	945.754				-22.4972	1814	564.034	-66.8337	1866.88	173.888	-117.56	1988.57	98.6921	435.855	1748.27	870.489	437.596	1771.19	1088.32	345.433	1751.27	524.108	317.489	1636.41	114.927	355.427	1742.17	61.8577
1979	0	-24.9008	1691.81	945.163				-22.0751	1816.89	563.397	-66.6556	1871.77	173.551	-116.342	1993.59	97.9457	435.583	1750.04	870.421	437.598	1772.91	1088.25	345.35	1752.86	523.852	317.457	1636.51	114.944	355.384	1741.98	61.8302
1980	0	-25.3561	1695.07	944.449				-21.7688	1819.95	562.651	-66.1276	1876.06	172.965	-114.928	1998.31	97.0149	435.275	1751.88	870.297	436.979	1774.05	1088.41	345.252	1754.35	523.62	317.415	1636.54	114.953	355.406	1742.1	61.8222
1981	0	-25.9107	1698.48	943.798				-21.5857	1823.15	561.865	-64.0384	1877.38	171.355	-113.339	2002.67	95.8279	434.855	1753.48	870.319	436.533	1775.39	1088.48	345.011	1755.71	523.266	317.352	1636.64	115.009	355.444	1741.95	61.7882
1982	0	-26.3588	1701.69	942.935				-21.2485	1826.25	561.068	-64.6047	1883.31	171.306	-111.623	2006.83	94.5499	434.747	1755.39	870.203	436.071	1776.83	1088.54	344.928	1757.19	522.915	317.244	1636.64	115.053	355.44	1742.16	61.8259
1983	0	-26.84	1704.88	942.168				-20.9615	1829.19	560.126	-65.2228	1888.43	171.012	-110.179	2011.32	93.3807	434.408	1757.24	870.182	435.608	1778.29	1088.59	344.66	1758.6	522.646	316.974	1636.58	114.995	355.419	1742.14	61.7954
1984	0	-27.2334	1707.87	941.272				-20.5087	1831.79	558.946	-63.6799	1891.54	169.725	-108.251	2014.92	91.9203	434.11	1759.07	870.129	435.019	1779.77	1088.63	344.444	1759.93	522.365	317.057	1636.75	115.137	355.427	1742.16	61.7923
1985	0	-27.9207	1711.34	940.325				-19.9399	1834.22	557.691	-62.9811	1895.11	168.674	-106.519	2018.66	90.4318	433.777	1760.88	870.111	434.507	1781.25	1088.67	344.356	1761.46	522.048	316.732	1636.66	115.058	355.527	1742.08	61.7515
1986	0	-29.0066	1715.39	939.246				-19.3147	1836.26	556.348	-62.2273	1898.43	167.535	-104.773	2022.32	88.9936	433.406	1762.67	870.082	433.905	1782.77	1088.72	344.172	1762.89	521.768	316.931	1636.91	115.246	355.489	1741.95	61.7267
1987	0	-29.384	1718.51	938.29				-18.6267	1838.29	554.87	-61.3166	1901.6	166.289	-102.977	2025.72	87.4589	432.976	1764.5	870.02	433.183	1784.3	1088.77	343.94	1764.2	521.487	316.868	1637.02	115.306	355.484	1741.93	61.6957
1988	0	-29.779	1721.41	937.047				-17.7386	1839.91	553.231	-58.4601	1901.8	163.963	-101.18	2028.79	85.7788	432.651	1766.36	870.058	432.502	1785.91	1088.8	343.765	1765.57	521.225	316.788	1637	115.376	355.473	1742.1	61.7565
1989	0	-30.2487	1724.57	935.973				-16.9072	1841.59	551.54	-59.0798	1906.75	163.463	-99.4315	2031.47	83.9405	432.12	1768.19	870.049	431.761	1787.61	1088.95	343.64	1767.01	520.932	316.747	1637.05	115.33	355.49	1742	61.681
1990	0	-30.6943	1727.7	934.726				-16.1229	1843.16	549.843	-58.1641	1910.07	162.134	-97.8238	2034.34	82.1643	431.608	1770.02	870.029	430.896	1789.25	1088.94	343.459	1768.43	520.677	316.516	1636.94	115.41	355.463	1741.91	61.6583
1991	0	-30.9282	1730.43	933.3				-15.1622	1844.63	548.019	-56.8852	1912.22	160.451	-96.1106	2036.65	80.0894	431.106	1771.86	870.042	429.831	1790.86	1089	343.21	1769.75	520.419	316.295	1636.86	115.439	355.713	1742.57	61.7421
1992	0	-31.7511	1734.14	932.099				-14.2726	1846.01	546.162	-53.5444	1911.22	157.585	-94.3141	2038.67	77.9013	430.547	1773.74	870.109	428.836	1792.61	1089.07	342.928	1771.09	520.135	316.202	1636.88	115.499	355.717	1742.74	61.715
1993	0	-32.3153	1737.42	930.659				-13.2449	1847.17	544.193	-53.7403	1915.13	156.689	-92.3063	2040.14	75.5078	430.023	1775.57	870.155	427.844	1794.44	1089.16	342.723	1772.55	519.809	316.179	1637.08	115.51	355.717	1742.7	61.7212
1994	0	-33.0406	1740.88	929.371				-12.2419	1848.32	542.163	-50.4428	1914.34	153.833	-90.1497	2041.35	72.9156	429.391	1777.53	870.236	426.753	1796.34	1089.3	342.494	1774.08	519.577	316.069	1637.13	115.586	355.744	1742.62	61.6818
1995	0	-33.725	1744.39	927.846				-11.6433	1850.2	540.313	-50.2047	1917.5	152.618	-87.8079	2042.03	70.053	428.734	1779.48	870.329	425.587	1798.24	1089.36	342.097	1775.47	519.283	316.066	1637.24	115.646	355.416	1743.47	62.0477
1996	0	-34.6702	1748.12	926.516				-10.9886	1851.65	538.374	-48.7764	1918.81	150.623	-85.2257	2042.36	66.9227	428.085	1781.42	870.417	424.397	1800.21	1089.43	341.732	1777	518.869	315.874	1636.95	115.646	355.748	1742.8	61.6552
1997	0	-35.2467	1751.18	924.847				-9.9156	1852.7	536.349	-46.9875	1919.06	148.381	-82.5639	2042.32	63.6521	427.319	1783.47	870.483	423.099	1802.19	1089.44	341.533	1778.62	518.56	315.695	1637.16	115.712	355.802	1742.79	61.6189
1998	0	-35.9782	1754.5	923.282				-9.28635	1854.17	534.328	-45.1646	1919.35	146.13	-79.5715	2041.87	59.9988	426.594	1785.59	870.496	421.808	1804.27	1089.5	341.574	1780.52	518.352	315.552	1637.21	115.817	355.885	1742.73	61.533
1999	0	-36.8669	1757.91	921.776				-8.5256	1855.52	532.21	-43.0484	1918.99	143.649	-76.7831	2041.65	56.4382	425.798	1787.73	870.469	420.407	1806.35	1089.47	340.966	1782.01	518.014	315.21	1637.04	115.751	355.836	1743.01	61.6265
2000	0	-37.8427	1761.43	920.271				-7.76155	1856.71	530.044	-40.8972	1918.26	141.08	-73.6127	2040.64	52.5744	424.906	1789.99	870.397	418.97	1808.49	1089.41	340.534	1783.62	517.609	315.249	1637.21	115.918	355.928	1742.94	61.5265
2001	0	-38.8505	1765.01	918.818				-7.12407	1857.88	527.836	-38.4833	1917.07	138.344	-70.3316	2039.47	48.555	424.118	1792.28	870.362	417.453	1810.7	1089.31	340.037	1785.29	517.318	315.235	1637.27	115.951	355.997	1742.87	61.4802
2002	0	-39.8349	1768.48	917.149				-6.32932	1858.96	525.612	-36.164	1915.84	135.755	-67.4604	2038.07	45.9321	423.139	1794.53	870.302	416.006	1813.08	1089.21	339.433	1786.85	516.867	315.045	1637.35	116.043	355.797	1742.71	61.5057
2003	0	-40.7802	1771.83	915.553				-5.62946	1859.96	523.425	-33.8487	1914.45	133.868	-65.091	2037.36	46.3554	422.001	1796.77	870.196	414.473	1815.45	1089.01	339.034	1788.64	516.538	315.012	1637.48	116.108	355.949	1742.93	61.4698
2004	0	-41.8545	1775.34	913.921				-4.80969	1860.85	521.36	-31.2129	1913.53	132.229	-63.2844	2037.12	46.8448	420.895	1799.16	870.115	412.77	1817.81	1088.83	338.485	1790.35	516.251	314.862	1637.5	116.399	355.873	1742.95	61.4443
2005	0	-42.9738	1778.95	912.24				-3.95622	1861.77	519.117	-29.5317	1912.8	130.007	-61.6822	2036.9	47.1916	419.692	1801.57	869.997	411.066	1820.3	1088.61	337.763	1791.98	515.741	314.901	1637.66	116.281	355.877	1742.91	61.4264
2006	0	-44.2824	1782.96	910.582				-2.74772	1862.32	516.763	-26.7395	1909.83	127.389	-60.5694	2037.07	47.7494	418.531	1804	869.865	409.407	1822.99	1088.41	337.135	1793.79	515.347	314.73	1637.68	116.484	355.814	1742.84	61.4351
2007	0	-45.4782	1786.67	908.89				-1.97028	1862.92	514.485	-26.8105	1911.29	126.283	-59.7852	2036.65	48.0686	417.144	1806.43	869.684	407.59	1825.64	1088.25	336.367	1795.55	514.993	314.597	1637.87	116.735	355.872	1742.85	61.4385
2008	0	-46.6938	1790.44	907.181				-1.48613	1863.32	512.425	-25.931	1912.02	124.748	-59.3999	2036.29	48.3133	415.851	1808.94	869.548	405.628	1828.22	1088.12	335.648	1797.44	514.587	314.594	1638.06	116.839	355.844	1742.96	61.4314
2009	0	-47.9927	1794.21	905.502				-1.40846	1864.05	510.684	-24.0841	1911.95	122.976	-59.061	2035.96	48.5787	414.51	1811.5	869.446	403.646	1830.96	1087.89	334.688	1799.02	514.076	314.404	1638.09	116.958	355.896	1742.91	61.4099
2010	0	-49.4283	1798.1	904.004				-1.42754	1864.96	509.249	-22.5098	1911.61	121.582	-58.5712	2035.67	48.8584	413.074	1814.03	869.269	401.693	1833.9	1087.79	333.601	1800.58	513.701	313.875	1637.89	116.917	355.937	1742.85	61.3696
2011	0	-50.753	1801.83	902.663				-1.38331	1866.03	507.915	-21.4809	1911.6	120.639	-58.3705	2035.51	49.0596	411.522	1816.6	869.1	399.604	1836.82	1087.74	332.867	1802.58	513.276	314.001	1638.23	117.238	355.891	1742.96	61.4102
2012	0	-52.343	1805.4	901.393				-1.2886	1867.38	506.651	-20.4795	1911.32	119.722	-58.201	2035.41	49.1425	409.993	1819.26	868.955	397.456	1839.78	1087.67	331.939	1804.37	512.789	313.89	1638.35	117.451	355.936	1742.85	61.3494
2013	0	-53.8953	1808.63	900.197				-1.39222	1868.76	505.583	-19.3005	1911.19	118.677	-58.0099	2035.54	49.1839	408.27	1821.81	868.913	395.092	1842.71	1087.61	330.959	1806.22	512.468	313.676	1638.37	117.721	355.941	1742.88	61.3326
2014	0	-55.5965	1811.84	899.297				-1.55168	1870.31	504.932	-18.4754	1911.38	118.135	-57.7105	2035.53	49.2341	406.676	1824.55	868.827	392.804	1845.8	1087.64	329.813	1808.02	512.102	313.653	1638.65	118.014	355.913	1742.95	61.3344
2015	0	-57.2123	1814.67	898.555				-2.00229	1872.25	504.441	-17.6194	1911.57	117.627	-57.5389	2035.54	49.3478	404.859	1827.13	868.689	390.359	1848.97	1087.68	328.497	1809.54	511.757	313.73	1638.97	118.336	355.816	1743.2	61.3856
2016	0	-58.9766	1817.22	898.028				-2.50654	1874.27	504.06	-16.6444	1911.82	117.107	-57.4074	2035.56	49.4424	403.037	1829.69	868.517	387.86	1852.2	1087.72	327.327	1811.21	511.431	313.408	1638.9	118.646	355.815	1743.25	61.3752
2017	0	-60.8055	1819.57	897.674				-3.19709	1876.66	504.036	-15.9563	1912.41	116.984	-57.2447	2035.46	49.5156	400.798	1831.98	868.167	385.233	1855.41	1087.71	325.875	1812.46	511.14	313.234	1639.07	118.968	355.809	1743.11	61.3589
2018	0	-62.7215	1821.91	897.247				-3.68177	1878.69	503.736	-15.587	1914.09	116.647	-57.1714	2035.55	49.582	399.229	1834.86	868.176	382.692	1858.85	1087.65	324.811	1813.93	511.008	312.812	1639.09	119.236	355.774	1743.12	61.3507
2019	0	-64.4454	1823.77	896.934				-4.38978	1880.82	503.478	-15.1429	1914.06	116.114	-57.1138	2035.56	49.6184	397.127	1837.29	868.047	380.143	1862.39	1087.58	323.541	1815.19	510.984	312.569	1639.18	119.491	355.821	1743.13	61.3189
2020	0	-66.3846	1825.92	896.895				-5.14309	1882.49	503.278	-14.5307	1914.34	115.882	-57.064	2035.57	49.6497	395.042	1839.64	867.873	377.554	1865.99	1087.44	322.52	1816.53	511.008	312.427	1639.45	119.816	355.769	1743.17	61.322
2021	0	-68.5986	1828.42	896.905				-6.16423	1884.07	503.199	-13.7971	1913.47	115.314	-57.0638	2035.57	49.65	392.982	1841.87	867.705	374.89	1869.56	1087.25	321.436	1817.62	511.113	312.119	1639.51	120.224	355.706	1743.18	61.2999
2022	0	-70.5579	1830.32	896.836				-7.4013	1885.41	503.148	-13.5383	1913.14	115.006	-57.0858	2035.69	49.7109	390.857	1844.04	867.674	372.416	1873.34	1087.19	320.007	1818.23	511.194	312.659	1640.39	120.727	355.716	1742.92	61.2712
2023	0	-72.6117	1832.46	896.962				-8.57491	1886.38	503.097	-13.3381	1912.94	114.68	-57.1116	2035.67	49.6912	388.695	1846.11	867.728	369.729	1877.01	1087.13	318.932	1819.08	511.456	312.393	1640.53	121.188	355.687	1743.06	61.2774
2024	0	-74.7174	1834.61	897.024				-9.96748	1887.45	503.194	-14.2162	1914.5	115.047	-57.121	2035.59	49.6271	386.503	1848.23	867.971	367.132	1880.83	1087.1	317.658	1819.75	511.637	312.185	1640.76	121.565	355.697	1743.08	61.2062
2025	0	-77.017	1837.14	897.231				-11.4934	1888.53	503.21	-13.7366	1913.9	114.705	-57.1922	2035.54	49.5984	384.386	1850.37	868.277	364.481	1884.6	1087.09	316.541	1820.71	511.971	312.318	1641.34	122.199	355.65	1743.15	61.2112
2026	0	-79.2307	1839.45	897.372				-12.8185	1889.48	503.219	-14.68	1914.81	114.748	-57.1944	2035.56	49.6162	382.233	1852.47	868.641	361.872	1888.49	1087.21	315.42	1821.68	512.285	312.241	1641.76	122.86	355.659	1743.3	61.1663
2027	0	-81.567	1842.06	897.432				-14.0844	1890.53	503.161	-14.5502	1914.97	114.741	-57.2069	2035.58	49.6434	380.093	1854.7	869.005	359.129	1892.18	1087.27	314.232	1822.75	512.532	312.072	1641.99	123.491	355.68	1743.41	61.143
2028	0	-83.8067	1844.49	897.479				-15.1101	1891.51	503.029	-13.5653	1913.21	113.931	-57.2453	2035.62	49.6565	377.953	1856.97	869.372	356.414	1895.85	1087.35	313.167	1824.11	512.843	311.954	1642.29	124.168	355.439	1744.19	61.4115
2029	0	-86.0604	1847	897.536				-16.471	1893.21	502.999	-13.1326	1912.47	113.489	-57.2654	2035.54	49.5993	375.748	1859.32	869.695	353.529	1899.31	1087.34	312.091	1825.67	513.167	311.847	1642.74	125.059	355.724	1743.72	61.0983
2030	0	-88.382	1849.69	897.596				-17.545	1894.61	502.938	-13.1872	1912.65	113.349	-57.2779	2035.66	49.6669	373.704	1861.78	869.964	350.863	1902.79	1087.44	311.211	1827.65	513.508	311.76	1643.24	126.013	355.825	1743.55	60.9883
2031	0	-90.922	1852.9	897.721				-18.6382	1896.17	502.889	-13.9435	1914.27	113.741	-57.2566	2035.55	49.6335	371.532	1864.25	870.228	348.229	1906.23	1087.53	309.946	1829.57	513.795	311.657	1643.78	127.13	355.913	1743.63	60.9411
2032	0	-93.3095	1856.01	897.773				-19.7789	1897.87	502.927	-14.6079	1914.96	114.023	-57.1996	2035.54	49.6468	369.394	1866.8	870.421	345.593	1909.54	1087.64	308.93	1832.34	514.09	311.55	1644.36	128.336	356.119	1743.83	60.9416
2033	0	-95.7444	1859.18	897.751				-20.8691	1899.39	502.831	-13.2496	1913.52	112.988	-57.1978	2035.55	49.6804	367.376	1869.42	870.616	343.021	1912.83	1087.57	308.003	1835.5	514.324	311.271	1645.22	129.79	356.241	1743.92	60.9988
2034	0	-98.1961	1862.59	897.737				-21.8748	1900.75	502.666	-12.8879	1913.1	112.594	-57.1926	2035.55	49.6837	365.3	1872.08	870.761	340.408	1915.85	1087.52	306.729	1838.89	514.382	310.984	1646.04	131.382	356.386	1744.1	61.099
2035	0	-100.249	1865.59	897.679				-22.9263	1902.17	502.62	-12.9186	1913.33	112.529	-57.19	2035.55	49.694	363.206	1874.79	870.89	338.055	1918.86	1087.53	305.698	1843.05	514.577	310.619	1647.09	133.07	356.491	1744.1	61.1622
2036	0	-101.966	1868.2	897.632				-24.0651	1903.78	502.506	-13.0079	1913.51	112.408	-57.1508	2035.56	49.6934	361.2	1877.55	870.975	335.698	1921.76	1087.51	304.534	1847.41	514.605	310.347	1648.46	135.036	356.425	1744.34	61.3968
2037	0	-103.775	1871.03	897.466				-25.2004	1905.3	502.465	-12.9806	1913.65	112.247	-57.1309	2035.56	49.6911	359.159	1880.26	871.06	333.388	1924.57	1087.45	303.322	1852.14	514.581	309.671	1649.65	137.182	356.995	1743.84	61.4024
2038	0	-105.688	1873.99	897.249				-26.2093	1906.56	502.344	-13.0402	1913.82	112.143	-57.1308	2035.56	49.691	357.12	1883.14	871.133	331.013	1927.3	1087.31	302.495	1857.82	514.65	309.496	1651.48	139.655	359.296	1740.52	61.3068
2039	0	-107.672	1877.32	897.143				-27.4007	1908.04	502.263	-12.9967	1913.86	112.006	-57.1293	2035.56	49.7105	355.044	1885.92	871.186	328.736	1929.88	1087.3	301.096	1863.17	514.584	308.354	1652.78	142.212	358.981	1740.76	61.5852
2040	0	-109.617	1880.54	897.049				-28.446	1909.3	502.173	-13.0085	1913.95	111.835	-57.104	2035.57	49.7114	353.447	1889	871.418	326.509	1932.42	1087.29	300.154	1869.46	514.637	307.484	1654.54	144.767	358.714	1741.22	61.9673
2041	0	-111.371	1883.26	896.834				-29.3759	1910.39	502.041	-12.9853	1913.96	111.664	-57.1182	2035.63	49.7297	351.207	1891.78	871.409	324.28	1934.89	1087.31	299.343	1876.28	514.792	307.597	1657.49	148.137	358.402	1741.54	62.3729
2042	0	-113.34	1886.17	896.655				-30.5549	1911.59	501.903	-12.3664	1913.25	111.387	-57.1196	2035.63	49.7313	349.227	1894.65	871.506	321.978	1937.26	1087.28	298.47	1883.57	515.053	307.809	1660.87	151.886	358.365	1741.96	63.0905
2043	0	-115.253	1889.01	896.528				-31.588	1912.67	501.727	-12.9136	1913.77	111.276	-57.1191	2035.63	49.7307	347.372	1897.55	871.679	319.728	1939.54	1087.25	297.894	1891.62	515.373	307.328	1664.36	155.813	358.082	1742.45	64.1612
2044	0	-117.058	1891.59	896.406				-32.6308	1913.66	501.599	-15.1371	1916.6	112.388	-57.119	2035.63	49.7306	345.573	1900.52	871.804	317.625	1941.84	1087.23	297.39	1900.27	515.862	306.594	1668.31	159.981	358.001	1743.03	65.5365
2045	0	-118.919	1893.98	896.227				-33.7343	1914.62	501.504	-14.795	1916.78	112.021	-57.119	2035.63	49.7306	343.783	1903.33	871.976	315.483	1943.99	1087.2	297.077	1909.59	516.482	305.978	1672.97	164.582	357.473	1744.27	67.4155
2046	0	-120.843	1896.37	896.016				-34.7928	1915.61	501.437	-14.8225	1916.69	111.87	-57.0945	2035.7	49.7451	342.091	1906.08	872.18	313.343	1946.1	1087.1	296.779	1919.36	517.42	305.1	1678.07	170.054	355.67	1748.62	70.3697
2047	0	-122.598	1898.47	895.823				-35.8622	1916.34	501.246	-14.9401	1916.81	111.797	-57.1167	2035.71	49.7214	340.544	1908.7	872.4	311.341	1948.14	1086.97	296.76	1930.02	518.595	304.009	1684.01	175.656	355.07	1750.21	72.9253
2048	0	-124.388	1900.53	895.591				-37.034	1917.05	501.045	-15.1893	1917.03	111.798	-57.1141	2035.64	49.7338	339.175	1911.27	872.638	309.364	1950.06	1086.74	296.735	1941.16	520.173	302.834	1690.58	181.416	354.326	1751.62	75.8935
2049	0	-126.176	1902.42	895.287				-38.0294	1917.31	500.721	-14.9591	1916.62	111.53	-57.1138	2035.69	49.7465	337.976	1913.74	872.853	307.343	1951.79	1086.42	296.762	1952.53	522.131	301.518	1697.76	187.533	353.387	1753.33	79.4832
2050	0	-127.801	1904.11	895.029				-39.2727	1917.88	500.554	-14.9961	1916.41	111.321	-57.1164	2035.63	49.6915	336.847	1916.01	873.127	305.604	1953.54	1086.06	296.831	1964.1	524.439	299.642	1705.39	193.922	352.287	1755.95	83.913
2051	0	-129.398	1905.78	894.792				-40.351	1917.88	500.278	-15.8683	1917.46	111.506	-57.1237	2035.64	49.6585	336	1918.26	873.402	303.948	1955.18	1085.61	296.792	1975.4	526.907	298.333	1714.12	200.527	350.958	1759.12	88.7182
2052	0	-131.013	1907.38	894.57				-41.4245	1917.79	500.007	-16.1925	1917.82	111.522	-57.1584	2035.67	49.6936	335.129	1920.37	873.679	302.348	1956.67	1085.01	297.214	1986.83	529.865	297.253	1723.61	207.125	349.43	1763.03	94.1559
2053	0	-132.473	1908.75	894.302				-42.5853	1917.72	499.785	-16.3236	1917.66	111.327	-57.1809	2035.68	49.665	334.233	1922.29	874.077	300.914	1958.05	1084.36	297.491	1997.69	533.035	295.164	1732.73	213.459	347.795	1768.22	100.058
2054	0	-133.873	1909.84	894.006				-43.6239	1917.5	499.569	-16.4311	1917.45	111.16	-57.2418	2035.66	49.624	333.465	1924.16	874.545	299.581	1959.32	1083.56	298.123	2008.07	536.356	293.017	1741.71	219.341	345.591	1774.07	106.184
2055	0	-135.109	1910.84	893.784				-44.6646	1917.31	499.358	-16.3055	1917	110.799	-57.2512	2035.66	49.5976	332.653	1925.86	875.03	298.424	1960.65	1082.89	298.758	2017.98	539.817	290.496	1750.17	225.047	344.489	1778.82	110.107
2056	0	-136.526	1912.02	893.662				-45.6054	1917.1	499.161	-15.0635	1914.81	109.696	-57.2899	2035.66	49.5983	332.026	1927.68	875.63	297.258	1961.83	1082.1	299.178	2026.9	543.353	288.022	1758.53	229.389	342.096	1788.22	113.251
2057	0	-137.744	1913.04	893.461				-46.4802	1916.82	498.94	-14.9971	1914.3	109.394	-57.3115	2035.65	49.5812	331.262	1929.58	876.453	296.38	1963.12	1081.37	299.501	2035.12	546.735	286.35	1768.61	231.812	338.982	1799.96	115.805
2058	0	-138.991	1913.86	893.299				-47.3169	1916.74	498.789	-15.2159	1914.37	109.33	-57.3134	2035.59	49.5329	330.647	1931.43	877.389	295.491	1964.44	1080.69	299.702	2042.57	550.119	285.023	1779.94	233.18	335.421	1813.46	116.579
2059	0	-140.061	1914.26	893.127				-47.9935	1916.57	498.583	-15.4015	1914.45	109.308	-57.3736	2035.63	49.5282	329.95	1933.16	878.648	294.747	1965.77	1080.13	299.977	2049.83	553.473	283.302	1791.92	232.981	331.855	1827.71	116.09
2060	0	-141.115	1914.61	892.974				-48.5912	1916.4	498.445	-15.5555	1914.53	109.318	-57.3761	2035.65	49.5175	329.429	1934.47	879.974	294.008	1967.25	1079.65	300.369	2056.9	556.276	281.517	1804.34	231.493	328.29	1843.17	114.788
2061	0	-141.937	1914.94	892.893				-49.2331	1916.49	498.382	-17.1555	1916.79	110.102	-57.386	2035.57	49.511	329.019	1934.32	881.133	293.299	1968.76	1079.31	300.194	2063.22	559.712	279.918	1817.21	229.211	325.63	1859.41	112.833
2062	0	-142.904	1915.29	892.821				-49.78	1916.6	498.344	-17.4908	1917.22	110.246	-57.4214	2035.62	49.4942	327.837	1939.7	883.306	292.775	1970.4	1079.1	300.316	2069.42	562.671	278.671	1830.81	226.16	323.726	1876.47	110.463
2063	0	-143.652	1915.65	892.805				-50.1292	1916.6	498.265	-17.4549	1917.02	110.18	-57.4448	2035.63	49.4874	327.289	1941.86	884.901	292.298	1972.16	1079.02	300.302	2075.12	565.287	277.991	1845.04	222.449	322.545	1894.24	107.683
2064	0	-144.14	1915.79	892.728				-50.446	1916.61	498.214	-17.7128	1917.33	110.301	-57.4496	2035.57	49.4707	326.858	1942.99	885.974	291.916	1974.12	1079.04	300.178	2080.45	567.677	277.175	1859.59	217.937	321.704	1912.72	104.632
2065	0	-144.655	1916.19	892.719				-50.7607	1916.88	498.213	-17.7751	1917.43	110.339	-57.4485	2035.56	49.4691	326.395	1944.12	887.05	291.672	1976.04	1079.08	300.046	2085.3	569.887	276.802	1874.55	212.84	320.395	1930.83	101.006
2066	0	-145.128	1916.84	892.67				-51.0941	1917.3	498.222	-18.0418	1917.74	110.455	-57.4547	2035.56	49.4673	326.285	1945.38	887.82	291.38	1977.95	1079.14	300.098	2089.87	571.881	277.1	1890.07	207.402	320.126	1950.21	97.6519
2067	0	-145.493	1917.6	892.612				-51.2888	1917.65	498.199	-18.0731	1917.73	110.453	-57.4548	2035.56	49.4673	325.994	1946.6	888.579	291.208	1979.95	1079.21	299.571	2093.62	573.404	277.541	1905.91	201.509	320.855	1970.8	94.3663
2068	0	-145.676	1918.42	892.543				-51.3839	1917.95	498.175	-18.0916	1917.71	110.427	-57.4741	2035.56	49.4695	325.73	1948.05	889.249	291.114	1981.89	1079.25	299.012	2096.91	574.55	278.865	1922.36	195.048	322.162	1991.71	91.4675
2069	0	-145.745	1919.42	892.407				-51.3641	1918.33	498.129	-18.2876	1917.99	110.567	-57.4599	2035.5	49.451	325.559	1949.45	889.878	291.022	1983.77	1079.26	299.074	2100.01	575.509	281.059	1939.16	188.969	323.807	2013.05	88.7319
2070	0	-145.677	1920.3	892.219				-51.2515	1918.74	498.088	-18.2794	1918.02	110.592	-57.4734	2035.49	49.4492	325.506	1951.07	890.403	291.081	1985.76	1079.24	298.282	2102.26	575.91	282.836	1955.98	182.51	325.669	2034.53	86.1285
2071	0	-145.452	1921.53	892.086				-51.0685	1919.02	497.984	-18.0692	1917.7	110.463	-57.4592	2035.5	49.4499	325.559	1952.45	890.658	291.066	1987.64	1079.11	297.797	2104.37	576.164	285.455	1973.1	176.763	327.347	2055.6	84.1747
2072	0	-145.224	1922.9	891.906				-50.8208	1919.5	497.932	-17.8739	1917.51	110.397	-57.459	2035.5	49.4501	325.792	1953.88	890.827	291.335	1989.62	1078.99	296.685	2105.95	575.89	287.488	1989.21	171.164	329.55	2076.72	82.7819
2073	0	-144.957	1924.38	891.813				-50.5364	1919.9	497.901	-16.9187	1916.01	110.101	-57.4769	2035.51	49.4718	326.075	1955.57	890.903	291.553	1991.55	1078.83	296.34	2107.81	575.633	290.824	2005.81	166.211	331.373	2097.04	81.5252
2074	0	-144.554	1926.05	891.764				-50.2314	1920.41	497.901	-17.6861	1917.27	110.394	-57.458	2035.51	49.4703	326.463	1957.53	890.914	291.909	1993.59	1078.61	295.809	2109.57	575.065	293.442	2021.34	161.403	333.737	2116.82	81.0592
2075	0	-143.954	1927.42	891.685				-49.8804	1920.92	497.901	-17.0903	1916.44	110.41	-57.4769	2035.51	49.472	327.058	1959.6	890.789	292.282	1995.67	1078.36	295.302	2111.08	574.218	296.149	2036.14	156.989	336.234	2135.46	80.8386
2076	0	-143.377	1928.86	891.639				-49.4398	1921.31	497.893	-16.9316	1916.25	110.382	-57.4641	2035.5	49.4676	327.765	1961.63	890.46	292.728	1997.83	1078.08	294.643	2112.54	573.138	298.289	2049.78	152.969	338.402	2153	80.8872
2077	0	-142.52	1929.92	891.6				-48.9847	1921.82	497.933	-16.9011	1916.33	110.442	-57.4571	2035.5	49.4826	328.567	1963.63	890.07	293.279	2000.16	1077.82	294.562	2114.28	572.056	301.123	2063.21	149.569	340.72	2169.42	81.5723
2078	0	-141.881	1931.35	891.637				-48.5238	1922.43	498.013	-16.816	1916.36	110.505	-57.4708	2035.5	49.4908	329.465	1966.17	889.561	293.849	2002.59	1077.5	293.839	2115.46	570.667	304.178	2075.84	146.895	343.04	2184.72	82.6616
2079	0	-141.035	1932.6	891.685				-48.0813	1923.16	498.164	-16.7333	1916.46	110.608	-57.4574	2035.5	49.483	330.29	1969.04	888.933	294.496	2005.22	1077.15	293.245	2116.51	569.179	307.112	2087.51	144.752	345.14	2198.17	83.6451
2080	0	-140.2	1933.68	891.752				-47.4547	1923.78	498.268	-16.6426	1916.47	110.669	-57.4818	2035.5	49.5059	331.118	1971.16	888.028	295.174	2007.95	1076.83	292.625	2117.31	567.505	309.581	2097.75	142.765	346.694	2210.17	84.7331
2081	0	-139.267	1934.71	891.819				-46.5645	1923.57	498.585	-16.685	1916.64	110.862	-57.4824	2035.5	49.5065	332.191	1973.34	887.11	295.839	2010.67	1076.53	292.09	2118.02	565.798	311.498	2106.53	141.055	348.449	2220.73	85.9121
2082	0	-138.307	1935.65	891.943				-45.9413	1924.47	498.249	-16.6185	1916.87	111.036	-57.4857	2035.5	49.5142	333.105	1976.03	886.074	296.728	2013.7	1076.14	291.659	2118.6	564.024	313.602	2114.36	139.396	349.56	2229.6	86.6525
2083	0	-137.189	1936.7	892.199				-45.2646	1925.48	498.097	-16.5432	1916.9	111.171	-57.4857	2035.5	49.5143	333.948	1978.82	884.784	297.762	2016.83	1075.86	291.312	2119.08	562.214	316.014	2121.24	137.98	350.456	2236.97	87.0666
2084	0	-136.263	1938.18	892.499				-44.8556	1926.96	498.923	-16.4641	1917	111.33	-57.4857	2035.5	49.5142	334.729	1981.78	883.398	298.951	2020.17	1075.54	291.181	2119.53	560.364	317.714	2126.5	136.486	350.748	2242.58	86.94
2085	0	-135.074	1939.38	892.734				-43.999	1927.86	499.12	-16.3151	1917.07	111.454	-57.4904	2035.44	49.4977	335.735	1985.19	881.948	300.187	2023.58	1075.2	291.414	2120.2	558.617	317.637	2129.51	134.246	351.107	2246.78	86.1784
2086	0	-133.777	1940.72	893.078				-43.233	1928.92	499.386	-15.276	1915.81	111.113	-57.4896	2035.43	49.4962	336.552	1987.78	880.337	301.548	2027.05	1074.92	291.307	2120.34	556.887	317.059	2131.03	132.109	353.574	2250.66	85.5855
2087	0	-132.451	1942.1	893.421				-42.449	1930.26	499.674	-15.0673	1915.66	111.178	-57.4899	2035.43	49.4968	337.505	1990.97	878.918	302.972	2030.59	1074.59	291.553	2120.53	555.157	316.542	2131.57	130.434	355.454	2252.58	84.2996
2088	0	-130.902	1943.53	893.766				-41.627	1931.58	500.022	-15.0428	1915.87	111.351	-57.5439	2035.49	49.5162	338.428	1994.54	877.745	304.58	2034.4	1074.24	292.145	2120.84	553.447	315.573	2131.17	128.795	352.355	2251.73	81.8642
2089	0	-129.332	1945.33	894.242				-40.4486	1932.68	500.271	-14.981	1916.09	111.558	-57.5173	2035.43	49.4984	339.427	1998.29	876.883	306.253	2038.26	1073.9	292.426	2120.68	551.696	313.948	2130.12	126.887	350.266	2250.99	79.8399
2090	0	-127.675	1947.33	894.733				-39.5133	1934.24	500.603	-14.8665	1916.26	111.733	-57.4954	2035.43	49.4942	340.595	2002.05	876.097	308.052	2042.23	1073.57	292.587	2120.43	550.033	313.003	2129.63	125.381	346.568	2250.15	76.8515
2091	0	-125.629	1948.95	895.165				-38.2842	1935.68	500.895	-15.0134	1916.77	112.022	-57.5303	2035.48	49.5115	341.926	2005.72	875.324	309.794	2046.23	1073.34	292.54	2120.14	548.618	313.941	2131.07	125.221	346.386	2251.41	75.0722
2092	0	-123.56	1950.9	895.659				-36.8747	1937.08	501.139	-13.4918	1914.87	111.44	-57.4874	2035.44	49.5286	343.262	2009.97	874.721	311.757	2050.38	1073.2	292.229	2120.27	548.061	313.8	2133.12	125.077	346.101	2252.1	73.316
2093	0	-121.537	1953.22	896.215				-35.6154	1939.01	501.511	-12.258	1913.4	111.343	-57.4902	2035.43	49.5608	344.908	2014.01	874.259	313.644	2054.41	1073.09	292.562	2121.8	548.088	313.883	2134.18	124.756	346.354	2252.5	72.0465
2094	0	-119.408	1955.42	896.686				-34.0773	1940.54	501.781	-13.201	1915.11	112.014	-57.4909	2035.43	49.5614	346.481	2018.11	874.376	315.759	2058.4	1073.2	293.181	2124.12	548.667	314.814	2134.95	124.684	346.937	2252.89	70.5481
2095	0	-117.071	1957.44	897.004				-32.6989	1942.4	502.053	-13.2105	1915.67	112.376	-57.4869	2035.44	49.5914	348.211	2021.69	874.9	317.977	2062.28	1073.35	293.96	2126.89	549.207	315.047	2135.64	124.485	348.768	2254.51	70.2616
2096	0	-114.816	1959.79	897.381				-31.1986	1944.02	502.353	-12.4702	1914.86	112.311	-57.4619	2035.5	49.6296	349.812	2025.36	875.698	320.108	2065.96	1073.59	295.298	2130.59	549.605	315.159	2136.41	124.342	350.322	2255.66	70.187
2097	0	-112.622	1962.42	897.798				-29.8138	1945.66	502.588	-13.0128	1916.15	113.051	-57.4289	2035.44	49.6036	351.644	2028.83	876.561	322.392	2069.49	1073.86	296.137	2133.73	549.741	315.36	2137.08	124.11	343.782	2267.3	72.7347
2098	0	-110.324	1964.85	898.095				-28.3774	1947.27	502.902	-13.0031	1916.64	113.432	-57.4237	2035.45	49.6438	353.55	2032.22	877.18	324.772	2072.92	1074.15	297.203	2137.12	549.709	315.466	2137.5	123.707	344.295	2266.83	71.7927
2099	0	-107.822	1967.01	898.333				-26.9393	1949.1	503.2	-12.8385	1916.8	113.631	-57.4228	2035.45	49.656	355.597	2035.89	877.603	327.227	2076.2	1074.44	298.634	2140.57	549.552	316.281	2138.43	123.641	344.815	2266.4	70.5478
2100	0	-105.495	1969.44	898.542				-25.3916	1950.71	503.459	-12.6699	1916.81	113.951	-57.4227	2035.45	49.6557	357.818	2039.8	877.902	329.909	2079.5	1074.71	299.933	2143.45	549.471	316.716	2139.29	123.559	345.192	2265.98	69.6565
2101	0	-103.011	1971.97	898.762				-23.9483	1952.67	503.791	-12.4435	1917.07	114.26	-57.3867	2035.4	49.658	360.21	2043.51	878.186	332.603	2082.8	1074.97	301.246	2146.26	549.091	317.147	2140.06	123.454	345.157	2266.24	69.3345
2102	0	-100.448	1974.42	899.017				-22.291	1954.43	503.975	-12.1207	1917.01	114.483	-57.3601	2035.45	49.7075	362.665	2047.47	878.429	335.375	2086.11	1075.12	302.744	2149.23	548.886	317.16	2140.37	123.109	344.652	2267.48	69.6478
2103	0	-97.9287	1977.11	899.266				-20.7087	1956.41	504.262	-11.8982	1917.3	114.761	-57.3572	2035.46	49.7399	365.204	2051.5	878.565	338.307	2089.49	1075.32	303.813	2151.68	548.244	317.251	2140.65	122.822	344.134	2268.86	69.9177
2104	0	-95.3604	1979.89	899.508				-19.1577	1958.44	504.549	-11.8219	1917.93	115.233	-57.2991	2035.47	49.7369	367.704	2055.45	878.499	341.212	2092.87	1075.47	305.401	2154.81	547.993	317.259	2141.06	122.547	343.958	2269.49	70.1101
2105	0	-92.6905	1982.55	899.658				-17.5156	1960.47	504.739	-10.5306	1916.4	114.931	-57.2947	2035.47	49.7919	370.297	2059.27	878.356	344.039	2096.38	1075.6	306.609	2157.61	547.515	317.343	2141.39	122.328	343.991	2269.36	69.9207
2106	0	-89.8493	1985.12	899.782				-16.0159	1962.66	505.027	-11.1292	1918.01	115.786	-57.2374	2035.49	49.822	373.024	2063.29	877.874	346.826	2099.85	1075.77	307.149	2159.78	547.094	318.003	2142.08	122.29	344.357	2268.44	69.4271
2107	0	-87.3379	1988.16	899.985				-14.4367	1964.68	505.187	-10.9907	1918.55	116.181	-57.2299	2035.49	49.8375	375.598	2067.27	877.439	349.496	2103.43	1075.96	308.852	2163.43	546.892	318.635	2142.73	122.312	344.519	2267.8	69.1868
2108	0	-84.4771	1990.83	900.123				-12.9647	1966.88	505.482	-9.79691	1917.17	115.845	-57.1732	2035.5	49.8856	378.152	2071.06	876.899	352.247	2107.14	1076.1	309.9	2166.43	546.672	319.633	2143.61	122.176	344.493	2267.61	69.043
2109	0	-81.9384	1993.97	900.323				-11.4644	1968.98	505.709	-10.4878	1918.71	116.655	-57.1595	2035.57	49.9245	380.685	2075.05	876.519	354.879	2110.86	1076.25	310.498	2168.97	546.148	319.501	2144.03	122.175	344.274	2268	69.1026
2110	0	-79.2333	1996.83	900.499				-9.96449	1971.19	505.952	-9.72903	1918.72	117.311	-57.0987	2035.51	49.933	383.061	2078.91	876.09	357.504	2114.67	1076.37	311.912	2172.34	546.027	319.479	2144.27	122.115	344.165	2268.21	69.1032
2111	0	-76.6533	1999.71	900.735				-8.52317	1973.39	506.216	-9.04366	1917.85	117	-57.0542	2035.52	49.9727	385.21	2082.59	875.785	360.095	2118.41	1076.44	312.298	2174.53	545.429	319.427	2144.46	121.946	344.025	2268.36	68.9948
2112	0	-73.9286	2002.5	900.989				-7.04132	1975.5	506.447	-9.83364	1920.02	118.09	-57.0206	2035.6	50.0207	387.388	2086.39	875.448	362.763	2122.26	1076.54	313.95	2178.01	545.239	319.469	2144.55	121.821	343.979	2268.42	68.9312
2113	0	-71.3609	2005.31	901.275				-5.65921	1977.72	506.683	-9.77094	1920.69	118.623	-56.9546	2035.62	50.0542	389.469	2090.07	875.063	365.308	2125.97	1076.55	314.766	2180.58	544.761	319.435	2144.83	121.785	343.858	2268.66	68.9554
2114	0	-68.8251	2008.13	901.633				-4.24163	1979.75	506.931	-9.40239	1920.67	119.029	-56.9117	2035.63	50.096	391.511	2093.69	874.596	367.86	2129.63	1076.57	315.307	2182.68	544.239	319.421	2145.01	121.721	343.757	2268.81	68.9527
2115	0	-66.4246	2010.92	901.993				-2.89731	1982.06	507.248	-9.04121	1920.6	119.488	-56.8443	2035.63	50.1196	393.531	2097.31	874.203	370.375	2133.34	1076.58	316.545	2185.48	543.886	319.376	2145.27	121.702	343.625	2269.03	68.9947
2116	0	-64.0208	2013.57	902.469				-1.41499	1984.05	507.539	-9.01159	1921.19	120.25	-56.78	2035.65	50.17	395.523	2101.03	873.888	372.851	2137	1076.66	317.358	2187.87	543.418	319.366	2145.5	121.752	343.528	2269.23	69.1053
2117	0	-61.6039	2015.96	902.924				-0.0602644	1986.27	507.932	-8.73213	1921.44	120.842	-56.716	2035.61	50.1904	397.565	2104.68	873.784	375.184	2140.47	1076.71	318.239	2190.26	543.074	319.549	2145.38	121.436	343.623	2269.08	68.8497
2118	0	-59.3131	2018.45	903.422				1.16793	1988.65	508.429	-7.29084	1919.17	120.83	-56.6535	2035.55	50.2468	399.512	2108.24	873.645	377.424	2143.97	1076.82	319.071	2192.57	542.632	319.656	2145.16	121.115	343.643	2268.82	68.5895
2119	0	-57.1699	2020.87	904.076				2.4634	1990.57	508.839	-7.60026	1920.87	122.079	-56.7907	2035.44	50.1993	401.596	2111.95	873.736	379.616	2147.39	1076.94	319.588	2194.5	542.275	319.815	2144.99	120.906	343.715	2268.62	68.4415
2120	0	-55.0445	2023.03	904.724				3.50675	1992.77	509.428	-7.49593	1921.64	123.316	-56.8821	2035.02	50.223	403.427	2115.25	873.548	381.788	2150.66	1077.09	320.463	2196.59	541.892	319.786	2145.21	120.796	343.598	2268.8	68.3916
2121	0	-52.8928	2025.06	905.568				4.58076	1994.98	510.162	-5.80602	1921.57	123.668	-57.1017	2034.6	50.2506	405.228	2118.64	873.438	383.952	2153.83	1077.27	321.323	2198.48	541.604	319.612	2145.83	120.772	343.337	2269.39	68.4289
2122	0	-50.9556	2027.21	906.518				5.68882	1996.96	510.945	-4.93593	1922.26	124.705	-57.344	2034.49	50.4498	407.067	2121.57	873.301	386.045	2156.92	1077.45	322.261	2200.25	541.368	319.283	2146.77	120.705	342.921	2270.3	68.4222
2123	0	-49.0346	2028.99	907.611				6.75255	1999.08	511.696	-3.62047	1923.54	125.688	-57.3427	2033.92	50.5302	408.9	2125.17	873.267	388.088	2159.88	1077.61	323.057	2201.63	540.996	319.096	2147.33	120.862	342.646	2270.83	68.6402
2124	0	-47.2292	2030.87	908.794				7.92298	2001.48	512.627	-2.0815	1923.8	126.764	-57.2909	2033.29	50.5224	410.486	2127.96	873.213	390.298	2162.84	1077.83	323.547	2202.58	540.663	319.019	2147.71	120.815	342.482	2271.18	68.6541
2125	0	-45.4175	2032.39	910.088				9.14548	2003.77	513.586	-0.426216	1924.64	127.82	-57.2018	2032.64	50.4921	412.012	2130.59	873.078	392.35	2165.64	1078.06	324.749	2203.85	540.677	319	2147.86	120.686	342.375	2271.29	68.5854
2126	0	-43.7027	2033.87	911.458				10.254	2006.02	514.504	1.68602	1925.04	128.914	-57.0479	2032.05	50.4662	413.42	2133.33	873.09	394.434	2168.41	1078.33	325.331	2204.5	540.464	319.057	2147.9	120.526	342.345	2271.3	68.4862
2127	0	-42.113	2035.47	912.887				11.2239	2008.65	515.43	3.47686	1926.42	130.121	-56.7992	2031.25	50.4541	414.769	2135.91	873.221	396.404	2171.07	1078.68	326.31	2205.18	540.355	319.173	2147.72	120.376	342.374	2271.09	68.3974
2128	0	-40.5434	2036.72	914.365				12.0465	2011.29	516.703	5.66255	1927.94	131.262	-56.5644	2030.74	50.592	416.01	2138.4	873.356	398.335	2173.7	1079.06	327.215	2205.64	540.29	319.22	2147.73	120.267	342.334	2271.06	68.3489
2129	0	-39.0249	2037.85	915.892				12.8497	2013.83	517.947	7.50997	1928.94	132.69	-56.3522	2030.39	50.7923	417.187	2140.98	873.611	400.219	2176.33	1079.46	328.147	2205.96	540.308	319.213	2147.94	120.198	342.24	2271.24	68.3412
2130	0	-37.4509	2038.76	917.44				13.3508	2016.97	519.034	9.61609	1930.37	133.887	-55.9415	2029.87	50.9893	418.406	2143.21	873.962	402.049	2178.93	1079.93	329.142	2206.16	540.312	319.175	2148.28	120.218	342.114	2271.55	68.4218
2131	0	-35.9502	2039.65	918.992				14.373	2019.36	520.236	11.953	1929.92	135.021	-55.4864	2029.41	51.0593	419.504	2145.54	874.406	403.72	2181.52	1080.47	330.019	2206.1	540.359	319.157	2148.65	120.194	342.008	2271.88	68.4579
2132	0	-34.3925	2040.55	920.634				14.871	2022.34	521.47	13.9666	1930.94	136.142	-55.1814	2029.15	51.1779	420.579	2147.74	874.885	405.279	2184.11	1081	330.906	2205.93	540.457	319.166	2148.82	120.177	341.931	2272.01	68.5015
2133	0	-32.9078	2041.47	922.278				15.39	2025.54	522.785	15.806	1931.71	137.398	-54.8107	2028.93	51.296	421.644	2149.77	875.501	406.898	2186.62	1081.6	331.899	2205.78	540.536	319.301	2148.68	120.068	341.978	2271.84	68.4536
2134	0	-31.5864	2042.56	923.936				15.87	2028.44	523.796	16.8085	1933.98	139.143	-54.4357	2028.8	51.5125	422.676	2152.06	876.173	408.353	2189.16	1082.2	332.914	2205.67	540.622	319.484	2148.46	119.943	342.074	2271.58	68.39
2135	0	-30.3109	2043.72	925.597				15.7825	2032.31	525.413	17.5913	1936.46	140.84	-54.0713	2028.76	51.7512	423.749	2154.1	876.778	409.728	2191.71	1082.78	333.973	2205.49	540.709	319.624	2148	119.875	342.126	2271.09	68.3827
2136	0	-28.9314	2044.8	927.233				15.8046	2035.81	526.683	18.9947	1937.27	142.13	-53.6051	2028.87	51.9185	424.795	2156.51	877.333	411.064	2194.23	1083.37	334.881	2205.17	540.794	319.787	2148.01	119.82	342.202	2271.07	68.3882
2137	0	-27.7368	2046.17	928.854				16.1212	2038.57	527.685	19.5761	1939.3	143.878	-53.0361	2029.03	52.0387	425.842	2158.55	877.932	412.223	2196.65	1083.95	335.964	2204.91	540.88	319.879	2147.81	119.759	342.207	2270.84	68.3873
2138	0	-26.6053	2047.64	930.421				15.4639	2043.16	529.527	20.1933	1941.31	145.502	-52.7952	2029.22	52.3721	426.806	2160.81	878.435	413.496	2199.17	1084.56	337.012	2204.68	540.938	319.957	2147.83	119.713	342.198	2270.83	68.402
2139	0	-25.302	2048.98	931.968				15.1913	2046.91	530.61	20.486	1943.67	147.085	-52.6632	2029.8	52.7054	427.802	2163.03	878.869	414.597	2201.53	1085.1	338.05	2204.39	541.058	320.051	2147.86	119.679	342.205	2270.82	68.4289
2140	0	-24.1521	2050.47	933.409				14.8011	2050.86	531.874	20.5037	1946.21	148.65	-52.7103	2030.7	53.0997	428.885	2165.02	879.207	415.819	2203.94	1085.66	339.107	2204.12	541.048	320.125	2147.87	119.62	342.191	2270.79	68.431
2141	0	-23.0801	2052.16	934.831				14.3751	2054.48	532.966	21.283	1947.72	149.593	-53.1842	2032.26	53.7215	429.896	2167.26	879.614	417.052	2206.33	1086.23	340.039	2203.82	541.031	320.227	2147.92	119.558	342.206	2270.82	68.43
2142	0	-21.9069	2053.8	936.155				13.9087	2058.22	534.181	20.4706	1951.18	151.121	-53.9833	2034.24	54.2926	430.955	2169.53	879.957	418.248	2208.65	1086.76	341.206	2203.73	541.108	320.312	2147.96	119.499	342.203	2270.82	68.4311
2143	0	-20.6716	2055.43	937.444				13.183	2062.12	535.45	19.1158	1955.6	152.625	-55.2325	2036.96	54.7241	431.952	2171.74	880.215	419.424	2210.88	1087.22	342.172	2203.57	541.054	320.387	2147.97	119.438	342.191	2270.79	68.4308
2144	0	-19.7267	2057.32	938.642				12.5176	2065.75	536.52	18.8354	1958.36	153.058	-55.5801	2039.05	54.8291	432.906	2173.98	880.464	420.735	2213.17	1087.68	343.307	2203.58	541.072	320.522	2147.89	119.322	342.239	2270.68	68.376
2145	0	-18.6824	2059.12	939.761				11.7691	2069.47	537.673	16.9884	1963.11	154.093	-58.2479	2044.06	55.9255	433.975	2175.92	880.634	421.943	2215.33	1088.08	344.34	2203.53	540.954	320.577	2148.07	119.244	342.206	2270.83	68.359
2146	0	-17.9242	2061.38	940.936				10.9552	2073.08	538.81	14.191	1970.05	155.401	-60.3064	2048.96	56.287	434.857	2177.92	880.797	423.043	2217.49	1088.43	345.446	2203.73	540.951	320.651	2148.08	119.154	342.194	2270.8	68.3299
2147	0	-17.034	2063.51	941.976				10.0868	2076.57	539.885	11.6425	1975.65	156.001	-62.6237	2054.35	56.5679	435.752	2180.05	880.934	424.114	2219.5	1088.76	346.38	2203.83	540.768	320.766	2148.18	119.053	342.221	2270.87	68.2897
2148	0	-15.9951	2065.24	942.813				8.73246	2081	540.979	8.92332	1981.95	156.485	-65.1011	2060.74	56.9237	436.712	2181.77	881.049	425.164	2221.51	1089.09	347.365	2204.08	540.658	320.867	2148.48	119.004	342.234	2271.14	68.3007
2149	0	-15.0256	2067.13	943.715				7.73672	2084.76	541.887	5.90982	1988.56	156.707	-68.0992	2068.41	57.2403	437.463	2183.71	881.147	426.336	2223.54	1089.35	348.319	2204.45	540.576	320.956	2148.57	118.911	342.236	2271.19	68.2686
2150	0	-14.2014	2069.16	944.501				6.69784	2088.57	542.74	2.4942	1995.71	156.925	-71.4034	2076.93	57.608	438.23	2185.57	881.204	427.359	2225.43	1089.54	349.109	2204.94	540.45	321.065	2148.63	118.802	342.258	2271.22	68.2207
2151	0	-13.4389	2071.24	945.191				6.04547	2091.74	543.809	-0.888466	2002.97	156.696	-73.0043	2084.5	56.9031	438.929	2187.28	881.218	428.434	2227.22	1089.72	349.786	2205.58	540.324	321.134	2148.78	118.733	342.24	2271.34	68.2121
2152	0	-12.924	2073.59	945.896				4.91777	2095.61	544.658	-4.94521	2011.43	156.821	-75.9777	2094.14	57.3043	439.667	2188.83	881.222	429.334	2229	1089.85	350.457	2206.45	540.123	321.22	2148.85	118.626	342.239	2271.38	68.1659
2153	0	-12.0256	2075.29	946.445				3.6536	2099.8	545.55	-8.89465	2019.82	156.774	-79.6577	2105.66	58.6281	440.236	2190.59	881.204	430.313	2230.79	1089.88	350.925	2207.48	539.886	321.313	2148.98	118.52	342.244	2271.47	68.1211
2154	0	-11.772	2077.91	947.162				2.27567	2104.29	546.454	-12.6989	2028.58	156.716	-82.8303	2116.73	59.6617	440.814	2192.55	881.188	431.334	2232.51	1089.94	351.188	2208.59	539.63	321.287	2148.95	118.461	342.131	2271.41	68.1227
2155	0	-10.97	2079.72	947.596				1.02598	2108.97	547.27	-16.8647	2038.01	156.969	-85.6733	2127.85	60.7251	441.353	2194.32	880.971	432.18	2234.17	1089.89	351.487	2209.87	539.39	321.345	2149.36	118.466	342.102	2271.78	68.1884
2156	0	-10.3914	2081.62	948.017				-0.209383	2113.74	547.982	-20.9862	2047.53	157.178	-88.9089	2139.19	62.0565	441.837	2196.04	880.691	433.056	2235.79	1089.76	351.646	2211.31	539.084	321.365	2149.55	118.452	342.034	2271.93	68.2353
2157	0	-9.81002	2083.56	948.508				-1.62092	2119.12	548.9	-24.9252	2057.19	157.456	-91.6432	2150.32	63.1349	442.269	2197.7	880.353	434.01	2237.44	1089.68	351.742	2212.76	538.7	321.437	2149.31	118.327	342.019	2271.66	68.1703
2158	0	-9.38422	2085.62	948.936				-2.8873	2124.46	549.672	-28.4777	2066.68	157.719	-95.3692	2162.08	65.035	442.696	2199.64	879.945	434.878	2239.01	1089.55	351.651	2214.26	538.403	321.437	2149.31	118.327	347.825	2258.87	64.4259
2159	0	-9.04228	2087.79	949.357				-4.47156	2130.38	550.602	-31.8547	2076.23	158.044	-97.8035	2172.3	65.8631	442.998	2201.72	879.528	435.621	2240.52	1089.4	351.598	2215.85	538.051	320.401	2149.13	117.858	348.769	2259.35	64.7686
2160	0	-8.73963	2089.99	949.709				-5.90013	2136.19	551.403	-35.4319	2086.27	158.63	-101.013	2183.04	67.4443	443.322	2203.77	879.197	436.449	2242.09	1089.29	351.451	2217.48	537.693	319.819	2149.01	117.635	348.801	2259.32	64.7684
2161	0	-8.54169	2092.3	950.007				-7.40063	2142.21	552.25	-38.6832	2096.41	159.34	-104.481	2194.11	69.3966	443.475	2206.11	878.678	437.175	2243.7	1089.17	351.26	2219.03	537.334	319.246	2149	117.452	348.78	2259.35	64.8313
2162	0	-8.27344	2094.56	950.275				-8.86306	2148.53	553.086	-41.6439	2106.38	160.024	-107.764	2204.89	71.4333	443.711	2208.48	878.378	437.985	2245.38	1089.05	351.056	2220.64	536.972	318.691	2148.85	117.219	348.78	2259.3	64.8643
2163	0	-8.12928	2097.07	950.579				-10.5095	2155.23	553.957	-43.111	2114.32	159.891	-111.104	2215.42	73.4677	443.809	2210.93	878.042	438.776	2247.14	1089.02	350.833	2222.3	536.617	319.222	2149.36	117.533	348.779	2259.3	64.9147
2164	0	-8.25445	2099.82	950.796				-11.703	2161.39	554.878	-45.0589	2122.56	160.08	-114.502	2225.96	75.7358	443.938	2213.24	877.7	439.433	2248.69	1088.98	350.552	2223.99	536.262	319.695	2149.88	117.845	341.967	2272.05	68.4236
2165	0	-7.85732	2101.98	950.891				-13.0128	2167.74	555.597	-48.6238	2135.32	161.904	-117.609	2236.27	77.88	444.029	2215.61	877.388	440.121	2250.4	1088.99	350.264	2225.78	535.921	319.815	2150.11	117.953	342.012	2271.9	68.4088
2166	0	-7.58284	2104.32	951.027				-14.6047	2174.56	556.626	-50.9181	2145.98	162.844	-120.755	2246.75	80.1472	444.146	2218.18	877.112	440.717	2252.04	1089.06	349.862	2227.55	535.542	319.821	2150.32	118.024	341.999	2271.75	68.4312
2167	0	-7.54537	2107.06	951.234				-16.1579	2181.35	557.711	-52.5208	2155.33	163.57	-123.665	2257.37	82.4334	444.04	2220.89	876.825	441.183	2253.6	1089.09	349.439	2229.4	535.137	319.807	2150.6	118.069	341.897	2272.22	68.5587
2168	0	-7.56886	2109.9	951.438				-17.689	2188.09	558.911	-53.1153	2163.63	163.632	-126.471	2267.91	84.6919	443.979	2223.4	876.619	441.734	2255.35	1089.22	349.041	2231.38	534.764	318.58	2150.11	117.5	341.856	2272.29	68.7098
2169	0	-7.76144	2113.16	951.769				-19.5485	2195.58	560.02	-55.6265	2175.38	165.097	-128.887	2278.52	86.9247	443.967	2225.96	876.334	442.242	2256.96	1089.31	348.6	2233.33	534.405	318.304	2150.17	117.43	348.094	2258.86	64.8906
2170	0	-7.39744	2115.57	951.813				-20.4502	2201.7	561.323	-57.2384	2185.88	166.031	-131.334	2289.5	89.2089	443.964	2228.47	876.117	442.643	2258.6	1089.45	348.248	2235.45	533.949	318.23	2150.36	117.445	347.849	2258.73	64.8261
2171	0	-7.38728	2118.4	951.947				-21.3747	2208.02	562.396	-58.8863	2196.34	167.117	-133.461	2300.55	91.4569	443.814	2230.93	875.956	443.002	2260.22	1089.56	347.902	2237.5	533.658	318.131	2150.48	117.471	347.917	2258.81	64.8574
2172	0	-7.43171	2121.39	952.061				-22.5607	2215.04	563.291	-60.603	2207.25	168.279	-135.443	2311.8	93.7217	443.668	2233.76	875.775	443.425	2261.86	1089.7	347.586	2239.66	533.221	317.993	2150.62	117.444	347.717	2258.77	64.814
2173	0	-7.80158	2124.89	952.338				-23.3943	2221.59	564.507	-62.2204	2217.99	169.341	-137.103	2323.21	95.9414	443.577	2236.28	875.638	443.78	2263.53	1089.85	347.196	2241.77	532.876	318.084	2150.95	117.634	347.748	2258.78	64.7824
2174	0	-7.85127	2127.88	952.364				-24.1198	2228.18	565.577	-63.6794	2228.51	170.357	-138.712	2334.98	98.2782	443.475	2238.73	875.517	444.027	2265.13	1089.95	346.986	2243.82	532.449	318.243	2151.24	117.996	347.8	2258.86	64.7963
2175	0	-7.66697	2130.44	952.312				-24.7825	2234.92	566.576	-64.0641	2237.11	170.685	-140.119	2346.86	100.555	443.324	2241.43	875.378	444.274	2266.77	1090.13	346.709	2245.87	532.042	317.816	2151.32	117.747	347.775	2258.9	64.7377
2176	0	-7.71844	2133.41	952.263				-25.4344	2241.74	567.542	-66.4701	2249.37	172.498	-141.3	2358.84	102.844	443.152	2244.06	875.151	444.413	2268.36	1090.26	346.407	2247.99	531.66	316.918	2151.15	117.486	348.112	2259.04	64.8707
2177	0	-8.11111	2136.85	952.227				-25.9566	2248.52	568.39	-68.2206	2260.77	173.857	-142.238	2370.55	105.03	443.114	2246.29	875.025	444.696	2270.12	1090.33	346.178	2250.05	531.226	317.816	2151.71	118.225	348.174	2259.19	64.8391
2178	0	-8.25093	2139.83	952.043				-26.2368	2255.03	569.21	-69.6073	2271.76	175.099	-143.109	2382.37	107.266	443.406	2245.97	874.463	444.835	2271.8	1090.41	345.892	2252.17	530.813	317.979	2152.09	118.391	348.193	2259.25	64.807
2179	0	-8.34512	2142.91	951.788				-26.6738	2261.78	570.14	-70.5654	2281.89	176.005	-143.801	2394.11	109.523	442.777	2251.22	874.58	444.991	2273.52	1090.44	345.512	2254.37	530.331	317.878	2152.27	118.465	347.775	2259.11	64.6272
2180	0	-8.6951	2146.26	951.523				-26.9704	2268.44	570.907	-71.4346	2292.21	177.012	-144.288	2405.58	111.634	442.649	2254.22	874.475	445.111	2275.22	1090.45	345.299	2256.58	529.935	317.661	2152.47	118.493	347.626	2259.09	64.5617
2181	0	-9.04752	2149.77	951.291				-27.1801	2275.16	571.561	-72.7149	2303.23	178.373	-144.753	2416.89	113.741	442.546	2256.77	874.202	445.079	2276.79	1090.38	345.038	2258.79	529.452	317.483	2152.59	118.533	347.811	2259.26	64.5618
2182	0	-9.13623	2152.79	950.917				-27.3795	2281.8	572.32	-73.2563	2313.25	179.251	-145.001	2427.92	115.682	442.343	2259.34	873.906	445.157	2278.58	1090.37	344.798	2261.01	529.016	317.233	2152.72	118.559	347.682	2259.28	64.4899
2183	0	-9.2024	2155.89	950.448				-27.4256	2288.32	572.888	-73.8596	2323.31	180.204	-145.49	2438.98	117.84	442.268	2261.72	873.716	445.256	2280.37	1090.25	344.639	2263.25	528.494	316.894	2152.8	118.611	347.827	2259.44	64.4807
2184	0	-9.96806	2159.82	949.958				-27.5231	2294.73	573.339	-74.3917	2333.51	181.305	-145.472	2449.48	119.653	442.196	2264.11	873.392	445.215	2282.09	1090.08	344.345	2265.45	528.067	316.817	2152.98	118.671	348.565	2259.89	64.6801
2185	0	-9.77386	2162.47	949.357				-27.2596	2300.77	573.663	-74.4245	2342.74	182.064	-145.747	2459.92	121.553	442.021	2266.54	873.026	445.188	2283.88	1089.92	344.176	2267.82	527.535	316.734	2153.16	118.701	348.13	2259.72	64.4927
2186	0	-10.3238	2166.18	948.934				-27.2986	2307.25	574.139	-74.4509	2352	182.812	-145.734	2469.96	123.269	441.877	2269.05	872.755	445.183	2285.63	1089.76	344.047	2270.07	527.089	316.714	2153.35	118.897	348.238	2259.82	64.4828
2187	0	-10.1924	2169.13	948.216				-27.1199	2313.37	574.477	-74.5009	2361.35	183.52	-145.374	2479.55	124.713	441.822	2271.4	872.442	445.036	2287.23	1089.62	343.914	2272.35	526.539	316.579	2153.47	118.84	348.207	2259.85	64.4338
2188	0	-10.5035	2172.63	947.56				-26.934	2319.37	574.639	-74.2959	2370.41	184.158	-144.809	2488.7	125.948	441.632	2273.68	872.136	445.083	2289.05	1089.42	343.703	2274.54	526.076	316.208	2153.45	118.973	348.215	2259.91	64.4082
2189	0	-10.7989	2176.06	946.888				-26.6677	2325.25	574.785	-73.7339	2378.71	184.48	-144.105	2497.56	127.058	441.438	2276.32	871.833	444.973	2290.74	1089.25	343.558	2276.72	525.505	315.926	2153.53	119.062	348.413	2260.05	64.4191
2190	0	-11.4166	2180.16	946.271				-26.286	2330.82	574.718	-74.3363	2387.06	185.386	-143.47	2506.36	128.135	441.365	2278.44	871.44	444.799	2292.38	1089.11	343.374	2278.95	525.008	315.844	2153.7	119.298	348.137	2259.97	64.2832
2191	0	-11.9014	2184.11	945.528				-25.9698	2336.28	574.676	-72.5239	2394.77	185.211	-142.526	2514.59	128.9	441.263	2280.78	871.215	444.759	2294.07	1088.95	343.164	2281.28	524.47	315.668	2153.84	119.378	348.203	2260.04	64.2289
2192	0	-11.8642	2187.22	944.617				-25.5508	2341.85	574.593	-71.3468	2402.1	185.243	-141.401	2522.53	129.483	441.04	2283.3	870.929	444.628	2295.74	1088.77	343.076	2283.71	523.971	315.545	2153.94	119.483	348.032	2260.01	64.1335
2193	0	-12.2085	2191.05	943.964				-25.1446	2347.16	574.341	-71.81	2409.95	186.027	-140.015	2529.87	129.753	440.893	2285.54	870.574	444.55	2297.35	1088.56	342.836	2286.01	523.441	315.472	2154.07	119.604	348.552	2260.27	64.243
2194	0	-12.69	2194.86	943.137				-24.6271	2352.23	574.057	-70.8263	2416.97	185.862	-138.767	2537.29	129.955	440.806	2287.79	870.231	444.316	2298.93	1088.39	342.652	2288.4	522.841	315.429	2154.26	119.755	348.554	2260.33	64.1987
2195	0	-12.8558	2198.19	942.168				-24.1923	2357.14	573.713	-69.4629	2423.47	185.629	-137.059	2544.08	129.878	440.616	2290.09	869.888	444.132	2300.47	1088.26	342.553	2290.79	522.323	315.526	2154.46	119.984	348.536	2260.37	64.1437
2196	0	-13.4744	2202.32	941.446				-23.525	2361.8	573.146	-68.2957	2430.01	185.477	-135.35	2550.67	129.636	440.443	2292.56	869.663	443.899	2301.97	1088.07	342.481	2293.23	521.76	315.272	2154.57	120.109	348.55	2260.41	64.1232
2197	0	-13.8209	2205.86	940.526				-22.9482	2366.53	572.542	-66.5644	2435.6	184.826	-133.539	2556.94	129.16	440.284	2294.7	869.267	443.575	2303.45	1087.8	342.294	2295.5	521.234	315.215	2154.76	120.2	348.532	2260.46	64.1149
2198	0	-13.7572	2208.87	939.486				-22.4254	2371.08	571.897	-64.8838	2441.21	184.263	-131.665	2562.84	128.497	440.105	2296.99	868.89	443.376	2305.16	1087.58	342.18	2297.76	520.634	315.174	2154.96	120.31	348.533	2260.46	64.0566
2199	0	-14.9629	2213.69	938.543				-21.7575	2375.22	571.1	-63.7188	2447.39	183.894	-129.548	2568.5	127.632	439.862	2299.27	868.675	442.913	2306.63	1087.38	341.989	2299.91	520.077	315.07	2155.13	120.48	348.62	2260.53	63.9891
2200	0	-15.6684	2217.62	937.534				-21.1172	2379.66	570.373	-61.912	2452.32	182.94	-127.408	2573.8	126.595	439.68	2301.55	868.265	442.772	2308.34	1087.21	341.67	2301.86	519.467	314.962	2155.35	120.568	348.547	2260.52	63.9972
2201	0	-16.1159	2221.36	936.598				-20.4956	2383.9	569.496	-60.4718	2457.81	182.46	-124.976	2578.63	125.334	439.499	2303.64	867.924	442.379	2309.98	1086.98	341.645	2304.03	518.918	314.872	2155.47	120.639	348.569	2260.52	63.9628
2202	0	-16.5376	2224.89	935.557				-19.8882	2387.96	568.555	-58.3413	2461.94	181.208	-122.858	2583.7	124.129	439.257	2305.78	867.629	441.989	2311.7	1086.68	341.562	2306.06	518.408	314.86	2155.63	120.757	348.568	2260.56	63.9286
2203	0	-16.7589	2228.14	934.463				-19.1612	2391.64	567.448	-56.4898	2466.48	180.065	-120.39	2588.25	122.617	439	2308.12	867.297	441.622	2313.41	1086.44	341.298	2308	517.825	314.718	2155.79	120.865	348.619	2260.59	63.8959
2204	0	-17.1351	2231.65	933.482				-18.4872	2395.45	566.376	-55.2439	2472.4	179.252	-118.099	2592.97	121.04	438.86	2310.04	867.013	441.16	2315.22	1086.25	340.922	2309.83	517.247	314.616	2155.9	120.959	347.359	2260.08	63.4787
2205	0	-17.5654	2235.34	932.524				-17.8298	2399.06	565.268	-51.6134	2476.86	177.314	-115.72	2597.46	119.322	438.589	2312.28	866.683	440.701	2317.05	1086.01	340.628	2311.66	516.655	314.573	2156.05	121.059	346.986	2259.87	63.3333
2206	0	-17.8882	2238.7	931.426				-17.1415	2402.44	564.009	-49.5263	2479.4	175.573	-113.14	2601.6	117.388	438.267	2314.49	866.324	440.178	2318.95	1085.75	340.505	2313.64	516.123	314.468	2156.25	121.154	347.016	2259.89	63.3225
2207	0	-18.2928	2242.23	930.319				-16.4137	2405.74	562.674	-50.021	2485.16	175.572	-110.533	2605.71	115.319	437.973	2316.49	866.101	439.648	2320.89	1085.53	339.954	2315.26	515.491	314.362	2156.42	121.234	347.124	2259.95	63.3516
2208	0	-18.7097	2245.77	929.378				-15.6044	2408.83	561.283	-48.6688	2485.98	173.762	-108.065	2609.76	113.278	437.541	2318.86	865.776	439.004	2322.87	1085.36	339.694	2317.12	515.014	314.293	2156.55	121.371	347.489	2260.12	63.4137
2209	0	-19.1492	2249.28	928.301				-14.7921	2411.66	559.851	-46.1065	2487.84	171.406	-105.678	2613.99	111.319	437.181	2320.84	865.372	438.404	2324.88	1085.14	339.347	2318.9	514.43	314.101	2156.59	121.404	347.644	2260.24	63.4667
2210	0	-19.6182	2252.9	927.287				-13.8659	2414.15	558.196	-44.5501	2491.22	169.831	-103.028	2617.51	109.02	436.675	2323.29	865.171	437.691	2326.92	1084.94	339.055	2320.7	513.935	314.052	2156.77	121.519	347.507	2260.19	63.4172
2211	0	-20.245	2256.6	926.27				-12.8977	2416.77	556.627	-43.4056	2494.95	168.47	-101.013	2621.72	107.152	436.257	2325.41	864.815	437.164	2329.12	1084.73	338.831	2322.51	513.498	313.959	2156.88	121.6	347.39	2260.13	63.3808
2212	0	-20.8209	2260.21	925.24				-11.892	2419.02	554.838	-42.3577	2498.7	167.087	-98.6648	2625.4	105.095	435.679	2327.75	864.491	436.27	2331.13	1084.57	338.452	2324.21	512.982	313.873	2157.06	121.69	347.705	2260.28	63.4639
2213	0	-21.2873	2263.76	924.157				-11.0257	2421.48	553.147	-41.1807	2502.14	165.629	-96.6084	2629.04	103.134	435.197	2329.93	864.219	435.479	2333.31	1084.37	338.187	2325.89	512.541	313.808	2157.19	121.777	347.763	2260.35	63.4817
2214	0	-21.8571	2267.29	923.087				-10.0729	2423.77	551.454	-40.1842	2505.37	164.22	-94.6207	2641.56	102.742	434.595	2332.29	863.891	434.722	2335.52	1084.19	337.898	2327.61	512.115	313.742	2157.38	121.868	348.568	2260.7	63.7281
2215	0	-22.5323	2270.85	922.036				-9.10666	2425.6	549.575	-39.3076	2508.52	162.698	-93.3893	2647.61	101.622	434.062	2334.51	863.682	433.688	2337.71	1084.07	337.527	2329.2	511.698	313.7	2157.53	121.954	348.475	2260.7	63.6634
2216	0	-23.2903	2274.55	921.011				-8.37709	2427.63	547.776	-38.6183	2511.69	161.26	-91.3148	2650.59	99.4122	433.324	2337.01	863.445	432.922	2340.11	1083.88	337.114	2330.83	511.25	313.71	2157.76	122.089	348.031	2260.49	63.5151
2217	0	-24.0625	2278.2	919.916				-7.52645	2429.5	545.974	-37.7732	2514.58	159.788	-89.4311	2653.41	97.2235	432.755	2339.04	863.156	431.928	2342.49	1083.7	336.828	2332.46	510.894	313.655	2157.96	122.223	347.897	2260.47	63.4692
2218	0	-24.8485	2281.79	918.778				-6.85045	2431.23	544.183	-37.2093	2517.5	158.386	-87.539	2655.93	94.8997	432.056	2341.35	862.97	430.95	2344.89	1083.54	336.34	2333.95	510.491	313.54	2158.07	122.307	348.382	2260.63	63.6431
2219	0	-25.627	2285.21	917.641				-6.21669	2432.99	542.449	-36.5321	2519.96	156.807	-85.9199	2658.95	92.6848	431.339	2343.8	862.829	429.908	2347.31	1083.46	335.934	2335.51	510.102	313.497	2158.28	122.46	348.589	2260.79	63.7201
2220	0	-26.5038	2288.69	916.593				-5.65087	2434.5	540.597	-35.887	2522.15	155.146	-84.348	2661.51	90.3064	430.675	2345.89	862.613	428.736	2349.79	1083.3	335.561	2337	509.739	313.48	2158.44	122.574	348.589	2260.79	63.7138
2221	0	-27.3964	2292.13	915.504				-5.17763	2436.43	538.907	-35.3728	2524.37	153.54	-82.601	2663.31	87.5302	429.829	2348.25	862.446	427.583	2352.36	1083.1	335.091	2338.54	509.32	313.337	2158.53	122.671	348.405	2260.89	63.6935
2222	0	-28.3052	2295.64	914.385				-4.90291	2437.93	537.117	-34.8711	2526.23	151.92	-81.1083	2665.27	84.9137	429.007	2350.24	862.181	426.371	2354.97	1082.93	334.622	2339.96	508.918	313.218	2158.68	122.823	348.247	2260.61	63.5756
2223	0	-29.3458	2299.12	913.215				-4.61857	2440.04	535.523	-34.2831	2527.72	150.146	-79.6116	2666.83	82.1457	428.315	2352.55	861.937	425.074	2357.5	1082.7	334.266	2341.54	508.571	313.17	2158.82	122.96	348.217	2260.66	63.4781
2224	0	-30.4253	2302.61	912.078				-4.29122	2446.02	534.911	-34.0316	2529.16	148.499	-78.1674	2668.3	79.3443	427.344	2354.93	861.837	423.808	2360.23	1082.52	333.806	2343.05	508.146	313.134	2159.02	123.112	348.662	2260.89	63.5791
2225	0	-31.5095	2306.05	910.956				-4.75803	2449.65	533.492	-33.4837	2530.13	146.649	-76.6485	2668.72	76.0997	426.463	2357.42	861.567	422.319	2362.86	1082.29	333.438	2344.59	507.74	313.155	2159.27	123.296	348.662	2260.94	63.558
2226	0	-32.6234	2309.52	909.855				-4.24153	2449.41	531.524	-32.9116	2530.57	144.696	-75.1487	2669.03	72.915	425.504	2359.18	861.158	421.074	2365.75	1081.98	332.887	2346.04	507.281	313.059	2159.38	123.452	348.222	2260.67	63.4003
2227	0	-33.7277	2313.05	908.712				-4.41762	2450.93	529.745	-32.6282	2530.99	142.736	-73.8341	2669.11	69.5447	424.55	2361.37	860.978	419.648	2368.57	1081.63	332.478	2347.6	506.853	313.028	2159.59	123.593	348.009	2260.61	63.3269
2228	0	-34.9376	2316.67	907.57				-4.6572	2452.39	527.89	-31.1961	2530.62	140.048	-73.3061	2671.56	67.3292	423.409	2363.83	860.626	418.175	2371.43	1081.35	331.915	2349.04	506.408	312.981	2159.79	123.75	348.016	2260.61	63.3297
2229	0	-36.3133	2320.51	906.432				-4.88103	2453.53	525.992	-30.3463	2529.95	137.452	-71.3273	2669.31	62.8592	422.272	2366.16	860.284	416.65	2374.33	1080.94	331.331	2350.49	505.919	312.833	2159.87	123.91	348.056	2260.63	63.3124
2230	0	-37.6809	2324.36	905.292				-5.27745	2455.06	524.156	-30.1015	2529.4	135.031	-69.7347	2667.33	58.6699	421.092	2368.29	859.97	415.074	2377.34	1080.56	330.771	2352.04	505.472	312.737	2159.98	124.058	348.062	2260.63	63.314
2231	0	-38.9341	2328.06	904.123				-6.07785	2457.35	522.257	-29.845	2528.67	132.604	-68.3024	2666.07	54.8739	419.923	2370.42	859.519	413.453	2380.39	1080.1	330.183	2353.67	504.914	312.552	2160.1	124.184	348.056	2260.63	63.2951
2232	0	-40.311	2331.88	902.955				-6.23385	2457.28	520.199	-30.0629	2527.96	130.197	-67.3256	2664.87	51.2653	418.606	2372.76	859.133	411.752	2383.51	1079.63	329.458	2355.28	504.361	312.409	2160.25	124.363	348.031	2260.67	63.2981
2233	0	-41.9191	2336.07	901.76				-6.90348	2458.13	518.109	-30.3061	2526.62	128.117	-66.9069	2666.32	52.2034	417.227	2375.13	858.669	410.001	2386.68	1079.13	328.79	2356.94	503.773	311.758	2159.97	124.34	348.668	2261	63.5069
2234	0	-43.318	2340.06	900.496				-7.43007	2458.63	515.907	-30.4029	2525.03	126.428	-66.9424	2669.87	54.6711	415.785	2377.45	858.257	408.154	2389.91	1078.63	327.972	2358.62	503.194	311.431	2160.05	124.493	348.692	2261.02	63.5149
2235	0	-45.1812	2344.57	899.221				-7.80795	2458.82	513.607	-30.5618	2523.93	124.238	-65.4134	2668.6	54.6391	414.242	2380.15	857.774	406.312	2393.27	1078.04	327.254	2360.56	502.637	312.006	2160.93	124.868	348.415	2260.89	63.4156
2236	0	-46.6378	2348.62	897.923				-7.96506	2459.04	511.422	-32.5686	2524.67	123.412	-63.4917	2667.01	54.3563	412.653	2382.75	857.335	404.417	2396.72	1077.51	326.372	2362.32	502.033	311.847	2161.12	125.118	347.96	2260.64	63.2938
2237	0	-48.5711	2352.98	896.653				-8.00267	2459.01	509.152	-35.4352	2528.55	124.547	-62.0938	2666.83	54.3617	411.029	2385.39	856.821	402.409	2400.23	1076.94	325.602	2364.46	501.517	311.756	2161.38	125.393	348.163	2260.74	63.3564
2238	0	-50.3423	2357.3	895.407				-7.9334	2459.16	507.142	-34.7324	2529.77	124.488	-61.2283	2666.64	54.4103	409.2	2388.32	856.464	400.321	2403.83	1076.4	324.354	2366.26	500.852	310.885	2160.94	125.591	347.997	2260.71	63.313
2239	0	-52.3417	2361.62	894.333				-7.60851	2459.7	505.633	-32.6449	2530.22	123.753	-60.6574	2666.78	54.7719	407.326	2391.38	855.898	398.152	2407.51	1075.84	323.088	2368.24	500.274	311.141	2161.6	126.102	347.827	2260.71	63.2456
2240	0	-54.5363	2366.17	893.619				-6.8422	2461.05	504.794	-30.3822	2530.32	124.067	-59.7016	2666.44	55.1772	405.295	2394.21	855.413	395.813	2411.26	1075.36	321.779	2370.28	499.781	311.114	2162.14	126.639	347.703	2260.66	63.224
2241	0	-56.6052	2370.38	893.166				-6.25699	2464.55	504.778	-27.599	2531.11	123.981	-58.6426	2666.56	55.7635	403.185	2397.49	855.005	393.306	2414.99	1074.98	320.287	2372.4	499.312	310.233	2161.79	126.957	347.309	2260.52	63.1394
2242	0	-58.4173	2374.14	892.905				-5.54723	2468.58	504.69	-24.8987	2532.42	123.677	-57.8719	2666.54	56.1779	401.13	2400.59	854.585	390.838	2418.89	1074.69	318.748	2374.34	498.939	310.583	2162.74	127.655	346.922	2260.36	63.1155
2243	0	-60.3448	2377.82	892.65				-4.42823	2472.2	504.217	-22.1794	2534.08	122.998	-57.5391	2666.47	56.2537	398.948	2403.85	854.278	388.255	2422.82	1074.46	317.232	2376.29	498.645	310.428	2163.16	128.284	344.788	2259.04	62.6473
2244	0	-62.0266	2380.87	892.388				-3.55247	2475.59	503.74	-17.8515	2533.11	121.049	-57.3348	2666.53	56.3174	396.719	2407.03	853.933	385.569	2426.77	1074.25	315.751	2378.1	498.411	309.381	2162.64	128.792	343.904	2263.67	63.7994
2245	0	-64.0902	2384.37	892.173				-3.65234	2478.86	503.436	-17.1763	2533.68	120.71	-57.2086	2666.6	56.3539	394.558	2409.96	853.664	382.867	2430.85	1074.08	314.383	2379.73	498.368	309.16	2162.93	129.512	343.087	2268.05	65.0277
2246	0	-66.0025	2387.48	891.976				-4.909	2481.64	503.617	-19.5711	2547.87	124.241	-57.2606	2666.6	56.2589	392.337	2413.1	853.574	380.303	2435.01	1073.93	313.131	2381.28	498.446	309.19	2163.41	130.317	342.211	2272.65	66.4357
2247	0	-68.5529	2390.95	892.257				-6.67797	2483.46	503.854	-19.7604	2547.91	123.911	-57.3695	2666.62	56.1727	390.266	2415.67	853.587	377.762	2439.34	1073.81	312.207	2382.81	498.753	309.143	2163.89	131.164	342.351	2272.56	66.3275
2248	0	-70.8022	2393.98	892.838				-8.57808	2484.67	504.172	-20.0358	2547.24	123.601	-57.4952	2666.58	56.0283	388.137	2418.4	853.867	375.316	2443.55	1073.8	311.326	2384.15	499.282	309.152	2164.39	132.011	342.767	2271.89	66.1702
2249	0	-71.9011	2395.62	893.652				-10.5612	2485.37	504.608	-21.0059	2548.41	124.077	-57.6222	2666.54	55.9201	386.164	2420.81	854.291	372.937	2447.84	1073.95	310.496	2385.16	500.008	309.164	2164.94	133.056	342.762	2271.39	66.0061
2250	0	-74.0087	2398.65	894.589				-12.692	2485.99	505.132	-21.3354	2548.03	123.828	-57.7414	2666.52	55.8486	384.141	2423.01	854.947	370.582	2451.94	1074.29	309.822	2386.11	500.852	309.115	2165.42	134.041	342.775	2271.4	65.9857
2251	0	-76.2629	2401.81	895.732				-14.7986	2486.91	505.844	-21.6459	2547.57	123.714	-57.8288	2666.46	55.7912	382.131	2425.6	855.876	368.222	2456.07	1074.82	309.157	2386.91	501.849	308.995	2165.96	135.18	342.912	2272.24	66.2223
2252	0	-78.3385	2404.73	896.621				-16.4932	2488.01	506.269	-21.8174	2547.03	123.496	-57.8878	2666.44	55.7749	380.239	2427.56	856.825	365.734	2460.09	1075.49	308.468	2387.7	502.876	308.82	2166.47	136.358	342.822	2273.22	66.3064
2253	0	-80.5617	2408.03	897.474				-17.6752	2488.84	506.417	-21.8687	2546.73	123.394	-57.9003	2666.4	55.757	378.389	2429.57	858.014	363.266	2464.13	1076.23	307.812	2388.56	504.037	308.583	2167	137.602	342.864	2272.97	66.2096
2254	0	-82.7377	2411.22	898.161				-18.3844	2489.71	506.341	-21.9145	2546.62	123.294	-57.927	2666.31	55.727	376.446	2431.95	859.175	360.794	2468.13	1077.04	307.246	2389.62	505.186	308.55	2167.69	138.923	343.064	2272.79	66.1536
2255	0	-84.7826	2414.37	898.633				-19.086	2490.89	506.197	-21.9109	2546.69	123.297	-57.9	2666.38	55.7523	374.599	2434.19	860.351	358.37	2472.18	1077.87	306.604	2390.75	506.32	308.415	2168.46	140.359	343.273	2272.69	66.1072
2256	0	-86.8889	2417.41	898.946				-19.7418	2492.03	505.962	-22.0258	2547.17	123.495	-57.8681	2666.33	55.7428	372.787	2436.62	861.388	355.924	2476.21	1078.72	305.964	2392.19	507.431	308.246	2169.3	141.682	343.343	2272.89	66.1817
2257	0	-89.0204	2420.58	899.164				-20.6351	2493.54	505.95	-22.0389	2547.43	123.474	-57.9002	2666.38	55.8097	370.976	2439.34	862.376	353.623	2480.22	1079.5	305.268	2393.79	508.522	307.6	2169.83	143.016	343.512	2272.8	66.1126
2258	0	-90.9688	2423.52	899.468				-21.464	2495.08	506.085	-21.9917	2547.64	123.426	-57.8694	2666.32	55.8002	369.15	2442.09	863.186	351.292	2484.23	1080.17	304.652	2395.73	509.475	307.371	2170.64	144.448	343.767	2272.47	66.0233
2259	0	-92.9316	2426.72	899.758				-22.4996	2496.77	506.296	-21.9037	2547.8	123.358	-57.8308	2666.41	55.784	367.496	2444.76	864.017	349.044	2488.3	1080.77	303.985	2397.89	510.285	307.417	2171.78	146.013	343.871	2272.34	66.0242
2260	0	-94.9037	2430.05	899.888				-23.5676	2498.56	506.531	-21.8454	2548.09	123.276	-57.8361	2666.4	55.8019	365.803	2447.48	864.782	346.766	2492.35	1081.26	303.277	2400.28	510.932	307.118	2172.65	147.45	343.955	2272.2	66.0249
2261	0	-96.7794	2433.34	899.892				-24.5751	2500.5	506.743	-21.696	2548.35	123.148	-57.7957	2666.36	55.7905	364.1	2450.39	865.402	344.568	2496.42	1081.68	302.613	2402.91	511.413	306.767	2173.59	148.819	344.094	2272.2	66.0799
2262	0	-98.5827	2436.74	899.891				-25.4895	2502.57	506.919	-21.5723	2548.97	122.932	-57.7583	2666.46	55.8333	362.409	2453.55	865.92	342.403	2500.31	1081.86	302.061	2405.92	511.918	307.713	2175.19	150.677	344.174	2272.33	66.1704
2263	0	-100.256	2440.25	899.893				-26.2758	2504.5	506.87	-21.4167	2549.88	122.712	-57.7042	2666.47	55.8943	360.876	2456.36	866.305	340.699	2501.73	1081.36	301.535	2409.08	512.17	307.983	2176.62	152.332	344.322	2272.25	66.2284
2264	0	-101.813	2443.88	899.856				-26.8901	2506.56	506.737	-19.8446	2546.91	120.974	-57.636	2666.51	55.9118	359.679	2456.81	866.263	338.732	2505.16	1081.45	301.093	2412.36	512.403	307.921	2177.88	153.88	344.451	2272.21	66.272
2265	0	-103.411	2447.79	899.539				-27.4504	2508.75	506.592	-18.92	2545.29	119.888	-57.5632	2666.56	55.9612	358.109	2460.03	866.429	336.628	2509.04	1081.5	300.543	2415.65	512.481	307.573	2179.09	155.329	344.609	2272.22	66.3903
2266	0	-104.847	2451.71	899.187				-27.8196	2510.67	506.316	-18.7698	2545.91	119.751	-57.5186	2666.67	56.0148	356.537	2463.34	866.5	334.62	2512.45	1081.45	300.157	2418.94	512.683	307.478	2180.41	156.802	344.801	2272.61	66.5465
2267	0	-106.184	2455.55	898.747				-28.3753	2512.89	506.113	-18.5135	2546.25	119.578	-57.4701	2666.69	56.0692	355.058	2466.81	866.543	332.643	2515.71	1081.38	299.64	2422.18	512.835	307.505	2181.97	158.4	344.96	2272.6	66.6443
2268	0	-107.522	2459.71	898.57				-28.9457	2514.66	506.028	-18.093	2545.81	119.211	-57.4238	2666.64	56.0631	353.647	2470.32	866.644	330.796	2519.39	1081.34	299.196	2425.53	512.95	307.389	2183.57	159.986	345.111	2271.89	66.3721
2269	0	-108.803	2463.68	898.423				-29.632	2516.3	506.023	-18.0158	2545.88	119.047	-57.4093	2666.67	56.0939	352.272	2473.9	866.749	328.991	2523.16	1081.39	298.651	2429.16	513.193	307.276	2185.31	162.162	345.092	2272.68	66.8668
2270	0	-110.167	2467.75	898.443				-30.4862	2518.1	506.167	-17.9766	2545.95	118.935	-57.4096	2666.68	56.097	350.963	2477.56	866.925	327.157	2526.93	1081.54	298.115	2433.09	513.51	307.567	2187.57	164.241	345.095	2273.02	67.173
2271	0	-111.668	2471.78	898.644				-31.2335	2519.37	506.184	-17.9908	2545.97	118.828	-57.3923	2666.71	56.12	349.666	2481.1	867.201	325.451	2530.73	1081.75	297.528	2437.38	513.722	307.542	2190	166.543	345.255	2272.99	67.4426
2272	0	-113.019	2475.31	898.843				-32.0459	2520.57	506.18	-17.9967	2545.97	118.763	-57.4096	2666.68	56.0981	348.396	2484.58	867.561	323.686	2534.45	1082.07	297.052	2442.24	514.12	307.198	2192.58	168.729	345.279	2273.1	67.9304
2273	0	-114.366	2478.43	898.908				-32.7233	2521.96	506.265	-18.2786	2546.63	118.811	-57.4063	2666.69	56.1103	347.205	2488.11	868.055	321.819	2538.24	1082.47	296.713	2447.78	514.527	306.955	2195.75	171.251	345.309	2273.45	68.5542
2274	0	-115.806	2481.46	898.803				-33.2965	2523.02	506.235	-18.3675	2546.93	118.816	-57.4098	2666.67	56.1536	346.017	2491.35	868.739	319.975	2541.74	1082.94	296.521	2454.13	515	306.85	2199.55	174.231	345.232	2274.12	69.3675
2275	0	-117.128	2484.42	898.836				-33.5258	2524.44	506.448	-18.354	2547	118.786	-57.3832	2666.75	56.182	344.921	2494.68	869.53	318.133	2545.4	1083.53	296.59	2461.6	515.592	306.315	2203.77	177.483	345.076	2275.05	70.367
2276	0	-118.518	2487.44	898.892				-34.2801	2525.36	506.209	-18.3357	2547.04	118.744	-57.3392	2666.74	56.1897	343.911	2497.85	870.471	316.349	2549.07	1084.15	296.861	2470.04	516.176	305.934	2208.77	181.269	344.763	2276.41	71.8302
2277	0	-119.813	2490.2	898.795				-34.7535	2526.31	506.116	-18.3003	2547.14	118.729	-57.3235	2666.75	56.2114	343.035	2501.02	871.523	314.57	2552.51	1084.81	297.251	2479.57	516.916	305.538	2214.52	185.415	344.514	2277.61	73.3065
2278	0	-120.947	2492.53	898.548				-35.2544	2527.39	506.074	-18.2754	2547.24	118.692	-57.3257	2666.76	56.2537	342.293	2504.17	872.511	313.008	2556	1085.5	297.814	2490.15	517.831	304.933	2221.08	189.907	344.21	2279.03	75.1922
2279	0	-122.176	2495.02	898.344				-35.731	2528.15	505.893	-18.2386	2547.33	118.652	-57.3131	2666.81	56.2739	341.591	2507.19	873.643	311.48	2559.25	1086.11	298.446	2501.32	518.849	304.336	2228.4	194.665	343.76	2280.98	77.6561
2280	0	-123.221	2497.35	898.108				-36.3467	2529.12	505.762	-18.2657	2547.3	118.625	-57.2708	2666.76	56.2557	340.911	2510.23	874.633	309.913	2561.26	1086.43	299.157	2513.04	520.225	303.677	2236.32	200.053	343.237	2282.8	80.8028
2281	0	-124.165	2499.73	897.856				-36.8538	2529.82	505.68	-18.363	2547.6	118.538	-57.2591	2666.78	56.299	340.324	2513.17	875.498	308.713	2564.21	1087	299.775	2525.24	521.737	303.056	2244.78	205.854	342.608	2285.26	84.5581
2282	0	-125.25	2502.43	897.537				-37.6398	2530.59	505.502	-18.3718	2547.89	118.415	-57.2642	2666.8	56.2724	339.758	2516.04	876.258	306.839	2562.29	1086.81	300.463	2537.31	523.456	302.185	2253.75	211.841	341.894	2288.43	89.0194
2283	0	-126.084	2504.94	897.129				-38.363	2530.96	505.364	-18.4287	2547.89	118.363	-57.2643	2666.79	56.2712	339.208	2518.8	876.782	305.824	2564.22	1086.72	301.498	2549.58	525.532	301.374	2263.69	217.809	340.9	2292.92	94.1807
2284	0	-127.034	2507.55	896.646				-39.1249	2531.38	505.21	-18.5428	2547.93	118.212	-57.2705	2666.76	56.2539	338.971	2521.56	877.208	304.757	2565.35	1086.42	302.383	2561.37	527.782	300.503	2273.81	224.036	339.758	2297.44	99.8272
2285	0	-127.964	2510.27	896.271				-39.8379	2531.72	505.039	-18.8521	2548.61	118.104	-57.2844	2666.73	56.2432	338.735	2524.13	877.432	303.968	2566.72	1086.05	303.614	2572.95	530.327	298.964	2283.6	230.182	338.432	2303.65	106.212
2286	0	-128.959	2513.01	895.872				-40.5785	2531.95	504.828	-18.9411	2548.59	117.983	-57.3128	2666.81	56.2716	338.688	2526.6	877.678	303.29	2568.53	1085.48	305.012	2584.06	533.009	297.257	2293.85	236.09	336.931	2310.82	112.208
2287	0	-129.801	2515.64	895.557				-41.3074	2532.36	504.659	-18.9857	2548.41	117.814	-57.3078	2666.82	56.2499	338.775	2529.11	877.984	302.783	2569.67	1084.68	306.602	2594.94	536.031	295.268	2303.27	241.913	335.263	2320.22	116.342
2288	0	-130.636	2518.13	895.353				-42.0714	2532.16	504.214	-19.0766	2548.01	117.594	-57.325	2666.77	56.1988	338.965	2531.39	878.336	302.407	2571.01	1083.67	308.375	2605.38	539.168	293.121	2312.98	246.843	333.178	2332.38	120.483
2289	0	-131.4	2520.53	895.221				-43.0269	2532.62	504.07	-19.1706	2547.71	117.444	-57.3665	2666.81	56.2164	339.139	2533.61	878.864	302.137	2572.66	1082.65	310.258	2615.29	542.454	291.242	2324.92	249.248	330.638	2347.7	124.008
2290	0	-132.121	2522.76	895.259				-43.8289	2532.62	503.801	-19.2734	2547.4	117.267	-57.3787	2666.77	56.1591	339.33	2535.8	879.694	301.947	2573.76	1081.47	312.097	2624.63	545.813	288.783	2338.04	250.077	328.33	2364.28	125.464
2291	0	-132.928	2524.76	895.299				-44.8136	2532.99	503.754	-19.3865	2547.06	117.1	-57.4061	2666.69	56.1119	339.4	2537.83	880.927	301.709	2575.25	1080.37	314.092	2633.66	549.298	286.614	2352.53	249.021	325.889	2382.71	125.695
2292	0	-133.703	2526.52	895.363				-45.56	2533.28	503.629	-19.4834	2546.75	116.957	-57.4374	2666.75	56.1244	339.426	2539.71	882.406	301.324	2576.44	1079.25	315.944	2642.22	552.859	284.565	2367.74	246.852	323.3	2402.83	124.68
2293	0	-134.391	2527.89	895.36				-46.3378	2533.69	503.605	-20.4946	2549.04	117.72	-57.4702	2666.7	56.0707	339.437	2541.31	884.171	301.215	2578.11	1078.34	317.948	2650.52	556.318	282.413	2383.57	243.451	321.266	2423.72	122.291
2294	0	-134.994	2529.08	895.49				-46.9028	2534.01	503.563	-20.2423	2548.38	117.363	-57.47	2666.68	56.0657	339.247	2542.54	886.004	301.078	2581.21	1077.62	320.184	2658.47	559.722	280.543	2400.57	238.585	320.26	2445.63	119.103
2295	0	-135.619	2530.19	895.58				-47.3162	2534.53	503.515	-20.5962	2548.93	117.646	-57.494	2666.61	56.0426	338.953	2543.68	887.676	300.657	2582.86	1077.04	321.941	2665.61	562.746	278.941	2418.48	232.335	319.835	2468.06	114.777
2296	0	-136.158	2531.21	895.65				-47.6382	2535.18	503.582	-20.6652	2548.97	117.645	-57.4904	2666.6	56.0099	338.794	2544.98	889.038	300.096	2582.54	1076.59	323.541	2672.08	565.502	277.803	2437.36	225.243	319.627	2492.16	109.992
2297	0	-136.493	2532.17	895.728				-47.727	2535.79	503.627	-20.6677	2548.9	117.629	-57.5242	2666.68	56.0658	338.786	2546.39	890.018	299.594	2581.37	1076.29	324.919	2677.91	567.983	277.412	2457.1	217.641	319.721	2518.78	105.59
2298	0	-136.71	2533.26	895.832				-47.8114	2536.39	503.637	-20.6686	2548.89	117.635	-57.525	2666.7	56.0713	338.861	2547.75	890.972	299.299	2580.23	1076.14	326.106	2683.21	570.271	277.799	2477.59	209.684	320.377	2546.06	100.907
2299	0	-136.783	2534.55	895.894				-47.7953	2537.23	503.734	-20.6504	2548.9	117.677	-57.5247	2666.69	56.0696	338.853	2549.15	891.893	299.305	2579.74	1076.11	326.75	2687.9	571.943	278.956	2498.74	201.512	321.541	2573.66	96.4355
2300	0	-136.642	2536.08	895.957				-47.6738	2538.13	503.809	-20.6507	2548.91	117.68	-57.543	2666.63	56.0409	338.74	2550.44	893.058	299.66	2580.29	1076.2	327.045	2692.13	573.344	278.352	2519.31	192.123	323.233	2602.46	92.5702
2301	0	-136.368	2537.89	895.968				-47.4587	2539.06	503.943	-20.6321	2548.92	117.72	-57.5247	2666.68	56.0661	338.626	2551.97	893.98	300.377	2582.06	1076.37	327.07	2696.05	574.426	279.995	2540.43	184.539	325.54	2630.73	89.022
2302	0	-135.989	2539.99	896.012				-47.1109	2540.26	504.081	-20.6131	2548.98	117.794	-57.5373	2666.64	56.051	338.672	2553.65	894.659	301.436	2585.06	1076.62	326.9	2699.85	575.184	285.077	2562.94	177.862	327.828	2656.67	85.6745
2303	0	-135.313	2542.17	896.095				-46.7049	2541.47	504.24	-20.2689	2548.34	117.505	-57.5247	2666.68	56.0669	338.99	2555.55	895.049	302.795	2589.18	1076.89	326.387	2703.53	575.611	289.452	2584.41	170.964	331.119	2683.77	83.3541
2304	0	-134.493	2544.55	896.127				-46.1733	2542.75	504.351	-20.1567	2548.11	117.504	-57.4927	2666.62	56.0559	339.455	2557.57	895.178	304.392	2594.19	1077.18	325.697	2707.08	575.796	293.23	2604.83	165.029	333.607	2703.19	80.0818
2305	0	-133.509	2547.15	896.172				-45.646	2544.16	504.541	-20.4622	2549.24	118.012	-57.4782	2666.63	56.0608	340.217	2560	895.196	306.159	2599.82	1077.45	324.79	2710.47	575.697	297.394	2624.5	159.937	337.675	2720.96	76.6743
2306	0	-132.402	2550.09	896.235				-44.9938	2545.63	504.725	-19.4842	2547.15	117.355	-57.4771	2666.63	56.0778	341.226	2562.76	895.089	308.021	2605.73	1077.68	323.784	2713.83	575.315	301.901	2643.26	155.68	342.129	2743.59	76.9934
2307	0	-131.001	2552.95	896.265				-44.2881	2547.12	504.928	-19.3386	2546.84	117.318	-57.4644	2666.68	56.0969	342.383	2565.74	894.625	309.909	2611.62	1077.84	322.453	2717.09	574.498	306.462	2660.95	152.025	346.714	2764.75	77.8133
2308	0	-129.485	2555.87	896.329				-43.4441	2548.55	505.097	-19.2828	2547.19	117.5	-57.4645	2666.68	56.0992	343.765	2568.89	893.935	311.765	2617.2	1077.93	321.495	2720.47	573.579	311.224	2677.47	148.985	351.627	2784.33	79.3593
2309	0	-127.848	2558.73	896.479				-42.5413	2549.92	505.256	-19.2023	2547.49	117.686	-57.4665	2666.69	56.1395	345.337	2572.48	893.096	313.548	2622.25	1077.93	320.507	2723.69	572.293	315.847	2692.66	146.442	356.15	2801.86	80.8365
2310	0	-126.249	2561.68	896.633				-41.5647	2551.33	505.451	-19.0868	2547.81	117.886	-57.423	2666.62	56.1354	347.167	2576.32	892.045	315.243	2626.66	1077.85	319.548	2726.83	570.849	320.025	2706.32	144.399	360.434	2817.58	82.5462
2311	0	-124.488	2564.38	896.817				-40.6091	2552.89	505.686	-18.9635	2548.21	118.092	-57.4362	2666.59	56.1231	348.963	2580.41	890.752	316.865	2630.45	1077.7	318.592	2729.82	569.28	323.888	2718.34	142.736	363.907	2831.33	84.0641
2312	0	-122.705	2566.96	897.081				-39.4035	2554.14	505.794	-18.8496	2548.55	118.299	-57.4099	2666.66	56.1508	350.752	2584.75	889.334	318.468	2633.81	1077.49	317.545	2732.61	567.567	327.064	2728.61	141.317	366.998	2843.28	85.4887
2313	0	-121.02	2569.57	897.374				-38.3784	2556.06	506.069	-18.7306	2548.91	118.528	-57.4063	2666.69	56.1702	352.492	2589.32	887.959	320.151	2637.13	1077.28	317.347	2735.69	566.16	329.797	2737.22	139.799	371.416	2853.53	86.8506
2314	0	-119.165	2572.02	897.729				-37.1969	2557.62	506.296	-18.514	2548.76	118.745	-57.4192	2666.63	56.1505	354.218	2594.03	886.551	322.015	2640.89	1077.07	317.471	2738.81	564.801	332.033	2744.13	138.403	372.109	2861.29	86.7167
2315	0	-117.135	2574.11	898.011				-35.9811	2559.12	506.592	-18.0253	2548.21	118.648	-57.4191	2666.62	56.1472	355.057	2598.15	884.872	323.984	2645.16	1076.87	317.367	2741.54	563.315	333.651	2749.2	136.713	372.404	2867.22	85.9371
2316	0	-115.254	2576.46	898.387				-34.8664	2561.02	506.959	-17.3866	2547.25	118.252	-57.4191	2666.63	56.1481	356.585	2603.17	883.097	325.942	2649.66	1076.72	316.985	2743.69	561.703	334.871	2752.4	134.688	372.085	2871.15	84.2525
2317	0	-113.232	2578.63	899.056				-33.5801	2562.71	507.292	-17.2113	2547.49	118.43	-57.433	2666.6	56.1396	358.107	2608.36	881.288	328.178	2654.57	1076.57	316.954	2745.41	559.933	335.084	2753.99	132.891	371.213	2872.39	81.3862
2318	0	-110.999	2580.35	899.455				-32.287	2564.62	507.755	-17.1897	2548.07	118.966	-57.4331	2666.6	56.1384	359.736	2613.58	879.54	330.605	2659.66	1076.29	317.152	2746.72	557.795	334.389	2754.07	130.564	369.916	2873.13	77.9758
2319	0	-108.693	2582.5	900.063				-30.8805	2566.55	508.158	-16.9896	2548.39	119.252	-57.433	2666.6	56.1388	361.581	2618.94	878.093	333.054	2664.88	1076.02	317.253	2747.55	555.512	333.239	2753.79	128.653	367.994	2873.42	75.6292
2320	0	-106.259	2584.4	900.702				-29.4125	2568.56	508.614	-16.7557	2548.57	119.508	-57.433	2666.6	56.139	363.435	2624.32	877.082	335.681	2670.26	1075.72	317.266	2747.93	553.234	332.064	2754.9	127.19	366.44	2874.92	73.5348
2321	0	-103.74	2586.5	901.349				-27.696	2570.48	509.034	-16.6064	2548.84	119.845	-57.433	2666.6	56.139	365.421	2629.93	876.443	338.374	2675.74	1075.43	317.249	2748.45	551.411	331.871	2757.82	126.584	366.119	2875.61	72.3468
2322	0	-101.006	2588.6	902.07				-25.962	2572.98	509.606	-16.4347	2549.11	120.165	-57.4153	2666.65	56.1879	367.339	2635.57	875.979	341.075	2681.3	1075.21	317.385	2750.11	550.789	332.001	2759.84	126.372	366.79	2876.02	70.8565
2323	0	-98.2773	2590.81	902.791				-23.9007	2575.3	510.027	-16.0425	2549.1	120.525	-57.4072	2666.68	56.2263	369.44	2641.24	875.713	343.816	2686.86	1075.18	317.873	2752.92	551.176	332.411	2760.01	126.444	367.083	2876.21	70.0306
2324	0	-97.2485	2600.3	905.102				-21.8537	2577.54	510.379	-15.5305	2548.95	120.789	-57.3612	2666.65	56.2469	371.609	2646.81	875.871	346.55	2692.4	1075.22	318.499	2756.66	552.115	333.197	2760.83	126.731	366.958	2876.52	69.7531
2325	0	-96.1106	2608.35	906.425				-19.8832	2579.92	510.747	-15.1488	2549.06	121.057	-57.3396	2666.72	56.2995	373.761	2651.97	876.538	349.201	2697.84	1075.5	319.428	2760.55	552.825	333.557	2761.99	126.638	365.889	2876.83	69.2186
2326	0	-93.6309	2612.3	907.148				-17.9507	2582.4	511.199	-14.944	2549.41	121.599	-57.3133	2666.81	56.332	376.104	2656.91	877.65	351.952	2703.08	1075.89	320.618	2764.22	552.959	333.758	2762.67	126.279	366.082	2877.08	68.7747
2327	0	-90.2104	2613.66	907.504				-16.0553	2584.4	511.618	-14.5635	2549.34	121.987	-57.2672	2666.78	56.3542	378.579	2661.77	878.917	354.652	2708.05	1076.33	321.931	2767.74	552.681	333.973	2763.18	126.006	366.315	2877.23	68.4914
2328	0	-86.5365	2614.28	907.668				-14.1513	2586.19	511.983	-14.5039	2549.7	122.76	-57.273	2666.77	56.3771	381.161	2666.6	880.032	357.62	2712.93	1076.86	323.55	2771.14	552.377	334.353	2763.76	125.871	366.338	2877.36	68.1481
2329	0	-83.0459	2615.49	907.876				-12.3126	2588.3	512.48	-14.1921	2550.25	123.266	-57.2183	2666.77	56.3767	383.922	2671.62	880.872	360.705	2717.62	1077.36	325.236	2774.38	552.025	335.102	2764.63	125.826	366.376	2877.48	67.9097
2330	0	-79.7853	2617.65	908.173				-10.4241	2590.31	512.972	-14.0068	2550.73	123.868	-57.1989	2666.79	56.4148	386.825	2676.63	881.481	363.951	2722.3	1077.84	326.834	2777.27	551.673	335.539	2765.32	125.755	366.41	2877.66	67.6902
2331	0	-76.6141	2620.06	908.471				-8.38227	2592.14	513.36	-14.154	2551.48	126.025	-57.1704	2666.75	56.4317	389.787	2681.65	881.88	366.902	2726.57	1078.24	328.609	2780.01	551.254	335.824	2765.85	125.673	366.355	2877.86	67.4541
2332	0	-73.4983	2622.63	908.797				-6.32451	2594.12	513.726	-13.6935	2551.24	126.645	-57.1397	2666.83	56.4723	392.803	2686.58	881.969	370.058	2730.9	1078.72	330.186	2782.45	550.691	336.201	2766.38	125.495	366.274	2878.08	67.234
2333	0	-70.3396	2625.14	909.208				-4.31666	2596.29	514.197	-13.2537	2551.13	127.148	-57.08	2666.84	56.5061	395.876	2691.39	882.162	372.956	2734.88	1079.21	331.721	2784.72	550.177	336.566	2766.87	125.344	366.743	2878.24	67.1639
2334	0	-67.157	2627.64	909.652				-2.30969	2598.46	514.667	-12.8223	2551.41	127.685	-57.0137	2666.89	56.5643	399.042	2696.15	882.041	375.961	2738.96	1079.73	333.311	2786.96	549.714	336.781	2767.35	125.126	366.781	2878.38	67.0041
2335	0	-63.9322	2630	910.071				-0.375749	2600.75	515.202	-12.5762	2551.82	128.341	-56.9572	2666.88	56.5813	402.074	2700.74	882.029	379.09	2743.02	1080.2	334.733	2789.17	549.416	337.007	2767.87	125.067	366.573	2878.57	66.9148
2336	0	-60.8079	2632.5	910.586				1.4702	2602.99	515.758	-12.0957	2552.26	129.187	-56.8834	2666.74	56.6015	405.067	2705.29	881.805	382.148	2747.07	1080.76	335.973	2791.3	549.124	337.33	2768.33	124.995	366.048	2878.67	66.7481
2337	0	-57.7001	2634.93	911.225				3.10693	2605.33	516.461	-11.5124	2552.45	129.78	-56.8402	2666.66	56.6334	408	2709.57	881.867	384.973	2751.19	1081.37	337.388	2793.62	548.993	332.888	2767.07	123.066	365.943	2878.78	66.6839
2338	0	-54.6949	2637.42	911.904				4.69962	2607.47	517.2	-10.7588	2552.47	130.581	-56.9508	2666.31	56.6089	410.783	2713.57	881.826	387.683	2755.59	1082.17	338.599	2795.81	548.771	334.094	2767.89	123.375	365.868	2878.85	66.6651
2339	0	-51.8202	2639.95	912.795				6.15445	2609.76	518.07	-9.772	2553.18	131.517	-57.0037	2665.77	56.5832	413.43	2717.37	881.883	390.477	2760.23	1083	339.825	2797.87	548.639	334.53	2768.31	123.477	365.784	2878.95	66.627
2340	0	-48.8863	2642.21	913.797				7.58981	2612	519.005	-8.29203	2553.78	132.515	-57.0147	2665.33	56.6345	415.985	2720.91	881.954	393.15	2764.96	1083.85	340.908	2799.61	548.406	334.656	2768.59	123.436	366.08	2879.04	66.5951
2341	0	-46.0205	2644.17	914.877				9.17382	2614.28	520.046	-6.84756	2554.59	133.734	-56.9913	2664.72	56.6532	418.309	2724.26	881.824	397.179	2770.84	1084.87	342.234	2801.13	548.184	334.675	2768.72	123.383	366.062	2879.15	66.5641
2342	0	-43.2189	2645.9	916.137				10.9337	2616.56	521.11	-5.26949	2555.68	134.987	-56.8769	2664.2	56.6722	420.473	2727.39	881.737	399.873	2776.12	1085.42	343.392	2802.31	548.026	334.677	2768.81	123.263	365.858	2879.17	66.5032
2343	0	-40.6459	2647.76	917.545				12.6195	2619.06	522.247	-3.47395	2556.75	136.441	-56.6696	2663.66	56.7925	422.412	2730.36	881.638	400.494	2770.35	1084.35	344.615	2803.15	547.828	334.836	2768.96	123.212	365.461	2879.22	66.4994
2344	0	-38.0966	2649.34	919.045				14.3349	2621.67	523.356	-1.47186	2557.99	137.908	-56.5199	2663.1	56.8722	424.269	2733.39	881.55	402.785	2773.88	1084.88	345.842	2803.88	547.748	335.024	2769.06	123.207	365.384	2879.25	66.4653
2345	0	-35.8008	2650.97	920.666				15.8921	2624.38	524.667	0.64445	2559.65	139.641	-56.2126	2662.53	57.0318	425.942	2736.14	881.764	404.644	2775.99	1084.91	347.056	2804.29	547.627	335.274	2769.16	123.157	365.328	2879.27	66.4585
2346	0	-33.5456	2652.36	922.267				17.4887	2627.01	525.828	2.75314	2561.53	141.213	-55.7922	2661.99	57.2759	427.568	2738.84	882.078	407.039	2780.29	1085.93	348.506	2804.66	547.627	335.506	2769.19	123.063	365.347	2879.34	66.4078
2347	0	-31.4897	2653.65	924.012				18.8723	2629.85	527.176	5.0185	2563.28	142.804	-55.3826	2661.65	57.5388	429.158	2741.5	882.567	409.015	2783.78	1086.61	349.877	2804.82	547.666	335.644	2769.18	122.982	365.325	2879.34	66.4238
2348	0	-29.5269	2654.9	925.701				20.1398	2633.03	528.556	7.46678	2564.71	143.996	-55.0115	2661.57	57.8261	430.648	2744.03	883.167	410.902	2787.02	1087.28	351.437	2805.07	547.649	335.81	2769.17	122.819	365.301	2879.37	66.3912
2349	0	-27.4897	2655.66	927.43				21.2922	2635.93	529.948	9.10379	2568.25	146.225	-54.4347	2661.23	57.9777	432.159	2746.58	883.857	412.696	2789.55	1087.91	352.503	2804.63	547.703	336.049	2769.13	122.711	365.197	2879.33	66.3765
2350	0	-25.5884	2656.3	929.181				22.2375	2639.29	531.263	10.7923	2571.47	148.161	-53.9377	2660.94	58.2696	433.62	2749.13	884.602	414.751	2793.8	1088.74	353.958	2804.51	547.796	336.293	2769.06	122.583	365.174	2879.37	66.3623
2351	0	-23.8212	2657.08	930.881				23.0558	2642.8	532.6	12.1147	2575.52	150.265	-53.3373	2661.36	58.7364	435.058	2751.66	885.458	416.412	2796.2	1089.27	355.323	2804.27	547.85	336.432	2768.92	122.581	365.274	2879.47	66.3121
2352	0	-22.1342	2658.02	932.524				23.8446	2646.22	533.995	13.3005	2579.33	152.471	-52.4615	2661.05	58.6969	436.508	2754.23	886.264	418.166	2798.8	1089.85	356.651	2804.15	547.938	336.859	2769.01	122.437	365.106	2879.44	66.3152
2353	0	-20.5969	2659.02	934.121				24.5156	2649.69	535.183	16.9405	2576.11	151.9	-51.5935	2660.92	58.7347	437.87	2756.82	886.886	419.851	2801.78	1090.41	358.005	2804.06	548.003	337.087	2769	122.411	365.108	2879.44	66.2852
2354	0	-19.0886	2659.87	935.724				24.8931	2653.54	536.359	19.9934	2573.8	151.928	-50.7198	2661	58.8256	439.316	2759.47	887.34	421.463	2804.69	1090.93	359.226	2804.05	548.034	337.21	2768.95	122.291	365.222	2879.55	66.2623
2355	0	-17.6069	2660.8	937.288				24.9678	2658.09	537.757	21.5452	2575.54	153.381	-49.8379	2660.99	58.9277	440.557	2762.14	887.612	423.004	2807.45	1091.36	360.259	2804.03	548.023	337.362	2768.85	122.187	365.052	2879.46	66.2304
2356	0	-16.3027	2662.03	938.739				25.0135	2662.48	538.955	23.153	2576.8	154.543	-48.9462	2660.4	59.0194	441.773	2764.78	887.81	424.198	2808.85	1091.34	361.488	2804.22	548.002	337.54	2768.86	122.12	365.034	2879.5	66.2362
2357	0	-15.0224	2663.39	940.13				25.0552	2666.41	540.029	23.7205	2579.99	156.697	-48.1087	2660.38	59.314	442.933	2767.37	887.895	425.895	2812.93	1092.01	362.587	2804.37	547.946	337.728	2768.9	122.006	364.979	2879.49	66.202
2358	0	-13.7514	2664.55	941.491				24.8516	2670.95	541.209	24.7935	2581.55	157.953	-47.711	2661.28	60.0534	444.129	2770	887.959	427.195	2816.04	1092.28	363.592	2804.63	547.893	337.817	2768.89	121.871	364.966	2879.53	66.2091
2359	0	-12.3815	2665.72	942.657				24.5304	2675.57	542.333	25.7912	2582.4	159.035	-47.3477	2661.44	60.2747	445.16	2772.63	887.982	428.419	2818.86	1092.41	364.617	2804.92	547.79	337.927	2768.9	121.802	364.967	2879.53	66.2099
2360	0	-11.034	2666.9	943.814				24.0599	2680.06	543.433	25.9705	2585	160.56	-46.641	2661.31	60.1152	446.322	2775.29	887.934	429.305	2820.1	1092.49	365.547	2805.27	547.671	337.966	2768.86	121.681	364.91	2879.51	66.2248
2361	0	-9.80775	2668.59	944.811				23.4466	2684.54	544.498	25.4248	2588.52	162.27	-47.3226	2663.92	61.3545	447.322	2777.98	887.894	430.679	2824.04	1092.57	366.454	2805.76	547.54	338.018	2768.93	121.665	364.908	2879.51	66.2246
2362	0	-8.53347	2670.11	945.826				22.6701	2689.02	545.583	25.1401	2590.91	163.267	-47.2959	2664.42	61.0655	448.3	2780.57	887.897	431.824	2827.07	1092.7	367.303	2806.42	547.415	338.084	2768.95	121.608	364.901	2879.51	66.2536
2363	0	-7.32748	2671.87	946.692				21.7171	2693.32	546.65	24.2937	2593.88	164.265	-48.6897	2668.68	62.3738	449.382	2783.19	887.833	432.874	2829.72	1092.75	368.051	2807.09	547.191	338.132	2768.96	121.589	364.851	2879.49	66.2403
2364	0	-6.12338	2673.68	947.443				20.3332	2698.26	547.769	21.7167	2600.96	166.476	-49.82	2672.71	62.991	450.31	2785.68	887.773	433.973	2832.41	1092.76	368.938	2808.05	547.007	338.204	2768.98	121.561	364.85	2879.49	66.2395
2365	0	-5.10007	2675.81	948.255				19.6591	2701.2	548.62	20.4061	2603.98	166.624	-50.949	2676.85	63.0661	451.18	2788.18	887.764	434.999	2835	1092.83	369.693	2809.1	546.864	338.279	2769.04	121.544	364.858	2879.49	66.2109
2366	0	-3.9582	2677.79	948.94				18.6474	2704.61	549.493	17.5088	2610.29	167.808	-52.6339	2682.61	63.6562	452.111	2790.64	887.8	436.037	2837.38	1092.9	370.411	2810.33	546.687	338.365	2769.09	121.483	364.859	2879.49	66.2104
2367	0	-2.77063	2679.57	949.607				17.5723	2708.18	550.441	15.8816	2612.88	166.956	-54.585	2689.25	63.9544	452.879	2793.02	887.786	437.071	2839.73	1093.05	371.067	2811.76	546.471	338.39	2769.18	121.487	364.907	2879.51	66.1741
2368	0	-1.6342	2681.51	950.192				16.6543	2711.54	551.341	13.0753	2618.24	166.749	-56.6844	2697.03	64.1572	453.597	2795.34	887.739	438.021	2842.16	1093.22	371.616	2813.24	546.249	338.395	2769.28	121.461	364.898	2879.55	66.182
2369	0	-0.674726	2683.58	950.743				15.7541	2714.9	552.206	9.88238	2623.01	166.242	-58.6302	2705.47	64.042	454.272	2797.61	887.695	438.966	2844.3	1093.33	372.047	2814.73	545.974	338.442	2769.41	121.399	364.893	2879.59	66.1618
2370	0	0.187894	2685.84	951.268				14.8611	2718.1	552.964	5.44372	2630.97	166.508	-60.6104	2714.59	63.7521	454.947	2799.9	887.566	439.906	2846.43	1093.48	372.443	2816.22	545.693	338.353	2769.49	121.488	364.885	2879.6	66.1398
2371	0	0.983226	2688.05	951.716				14.0019	2721.44	553.678	1.83986	2636.5	165.801	-62.8032	2724.77	64.0477	455.497	2802.13	887.407	440.811	2848.35	1093.6	372.672	2817.58	545.463	338.341	2769.7	121.454	364.824	2879.62	66.134
2372	0	1.78837	2690.16	952.128				12.5505	2726.34	554.77	-1.80678	2643.88	165.354	-65.122	2736.14	65.0179	456.09	2804.42	887.252	441.868	2851.32	1093.81	372.983	2819.17	545.193	338.306	2769.78	121.44	364.871	2879.64	66.0971
2373	0	2.46645	2692.28	952.517				11.7584	2729.97	555.48	-5.62603	2652.56	165.185	-67.4634	2747.31	65.8587	456.615	2806.65	887.026	442.551	2852.53	1093.75	373.089	2820.66	545.084	338.167	2769.9	121.519	364.812	2879.67	66.0412
2374	0	3.09277	2694.29	952.923				11.1733	2732.92	555.882	-9.78706	2662.7	165.427	-69.859	2758.37	66.9064	457.05	2808.96	886.783	443.342	2854.39	1093.85	373.359	2822.33	544.733	338.086	2770.01	121.532	364.855	2879.72	66.0391
2375	0	3.69774	2695.99	953.248				10.3028	2736.99	556.614	-13.7358	2672.79	165.775	-72.4587	2770.3	68.5857	457.409	2811.26	886.54	444.043	2856.29	1093.92	373.476	2823.98	544.493	337.884	2770.07	121.502	364.857	2879.73	65.9898
2376	0	4.17443	2697.76	953.713				9.51185	2741.31	557.405	-17.7735	2682.77	166.472	-75.0028	2781.34	70.0571	457.711	2813.57	886.308	444.745	2858.12	1093.94	373.481	2825.59	544.251	337.792	2770.15	121.518	364.837	2879.77	65.9694
2377	0	4.52612	2699.65	954.146				8.04285	2747.21	558.69	-21.3284	2693.21	167.147	-76.9581	2790.52	70.5654	457.88	2815.92	886.056	445.282	2860.11	1093.99	373.378	2827.15	544.043	337.702	2770.26	121.535	364.844	2879.77	65.9467
2378	0	4.95128	2701.09	954.548				7.48131	2751.34	558.846	-23.8362	2701.45	167.051	-79.7333	2800.73	72.2574	458.001	2818.18	885.808	445.749	2862	1094	373.143	2828.58	543.774	337.631	2770.38	121.578	364.833	2879.81	65.9547
2379	0	5.09435	2702.71	954.934				6.82554	2755.51	560.037	-26.4943	2709.7	167.427	-83.6789	2813.42	75.8057	457.994	2820.42	885.52	446.147	2863.77	1093.95	372.992	2830.07	543.55	337.511	2770.49	121.597	364.776	2879.8	65.9139
2380	0	5.14821	2704.47	955.36				5.41604	2761.92	560.726	-28.8624	2718.61	167.918	-87.4711	2826.47	79.2044	457.996	2822.6	885.288	446.515	2865.61	1093.88	372.798	2831.4	543.357	337.391	2770.59	121.664	364.766	2879.8	65.9415
2381	0	5.29687	2706.03	955.74				4.85115	2766.37	561.492	-31.2302	2728.06	168.901	-89.2639	2832.53	79.3608	457.891	2824.76	885.019	446.763	2867.32	1093.86	372.525	2832.71	543.158	337.298	2770.64	121.678	364.717	2879.78	65.9287
2382	0	5.3068	2707.56	956.095				3.97956	2771.3	561.591	-33.2679	2739.06	170.172	-92.2733	2842.09	81.7046	457.597	2826.85	884.821	447.013	2869	1093.82	372.261	2833.95	542.976	337.216	2770.71	121.733	364.716	2879.78	65.9844
2383	0	5.21635	2709.38	956.478				2.76566	2777.17	562.741	-35.4445	2750.32	171.728	-94.8426	2850.11	83.3749	457.401	2828.85	884.665	447.179	2870.75	1093.81	372.015	2835.16	542.808	337.089	2770.8	121.745	364.709	2879.78	66.0147
2384	0	4.95457	2711.45	956.906				1.40033	2783.46	563.429	-37.3501	2760.98	173.227	-97.1968	2858.64	85.3286	457.09	2830.81	884.559	447.326	2872.44	1093.77	371.688	2836.38	542.636	336.902	2770.87	121.766	364.709	2879.77	66.065
2385	0	4.73478	2713.47	957.287				0.462712	2788.54	564.54	-38.7767	2770.85	174.38	-99.6471	2867.35	87.4373	456.754	2832.7	884.504	447.124	2872.5	1093.67	371.363	2837.55	542.447	336.686	2770.91	121.82	364.654	2879.76	66.0745
2386	0	4.65736	2715.16	957.609				-0.865923	2794.5	565.758	-39.8283	2780.26	175.319	-101.791	2876.46	89.546	456.456	2834.54	884.445	447.482	2875.31	1093.76	371.003	2838.64	542.246	336.478	2770.89	121.892	364.713	2879.73	66.1298
2387	0	4.48301	2716.99	957.953				-2.07777	2800.24	566.909	-40.66	2788.61	176.031	-104.485	2888.17	92.7106	456.072	2836.41	884.385	447.501	2877.12	1093.9	370.58	2839.72	542.036	336.354	2770.98	121.931	364.727	2879.69	66.1732
2388	0	4.20753	2719.18	958.236				-3.75825	2807.08	568.528	-41.3973	2796.97	176.633	-105.143	2894.92	93.3851	455.753	2838.2	884.307	447.588	2878.41	1093.99	370.169	2840.85	541.784	336.15	2771.09	121.982	364.736	2879.68	66.2452
2389	0	3.80126	2721.59	958.495				-4.34901	2811.31	569.292	-42.0983	2805.26	177.246	-105.902	2902.7	94.4986	455.319	2840.06	884.198	447.646	2879.78	1094.08	369.613	2841.9	541.531	335.43	2771.07	121.803	364.732	2879.64	66.2958
2390	0	3.4017	2723.98	958.724				-5.62023	2817.29	570.169	-42.7611	2813.63	177.784	-106.831	2912.21	96.1474	454.974	2841.84	884.095	447.662	2881.02	1094.17	369.09	2842.99	541.269	335.524	2771.29	121.919	364.801	2879.61	66.3732
2391	0	3.00584	2726.45	958.858				-6.61038	2822.83	571.097	-43.6301	2822.2	178.466	-107.687	2922.14	97.8058	454.569	2843.64	883.903	447.782	2882.24	1094.27	368.822	2844.43	541.141	335.151	2771.32	121.88	364.815	2879.57	66.4167
2392	0	2.57719	2728.92	958.928				-7.57778	2828.34	571.814	-44.3274	2830.67	179.068	-108.035	2931.46	99.1313	454.145	2845.48	883.698	447.868	2883.56	1094.38	367.875	2845.46	540.783	335.081	2771.52	122.027	364.817	2879.56	66.5114
2393	0	2.04782	2731.63	958.995				-8.43551	2833.73	572.649	-45.285	2839.5	179.837	-108.409	2941.45	100.672	453.716	2847.34	883.508	447.919	2884.69	1094.47	366.925	2846.71	540.405	335.414	2771.85	122.173	365.227	2879.56	66.5663
2394	0	1.55446	2734.28	958.987				-9.42578	2839.72	573.52	-46.1048	2848.1	180.507	-109.44	2953.73	103.302	453.289	2849.23	883.373	447.987	2885.89	1094.57	366.715	2848.42	540.264	334.606	2771.79	121.98	365.552	2879.54	66.6455
2395	0	1.10326	2736.98	958.949				-9.92	2844.72	574.038	-46.8654	2856.52	181.087	-108.824	2961.42	103.668	452.828	2851.08	883.262	447.95	2886.84	1094.63	366.084	2849.99	540.056	334.4	2771.9	121.896	365.559	2879.46	66.6618
2396	0	0.540297	2739.62	958.869				-10.5098	2849.86	574.535	-47.5988	2864.91	181.617	-108.442	2969.8	104.437	452.399	2853	883.139	448.189	2889.5	1094.81	365.526	2851.6	539.775	334.252	2772	121.812	365.618	2879.43	66.7195
2397	0	-0.0536099	2742.42	958.732				-11.3381	2855.91	575.351	-48.1615	2873.04	182.086	-108.111	2978.34	105.319	451.865	2854.89	883.014	447.869	2889.84	1095.04	364.916	2853.2	539.516	334.13	2772.15	121.805	365.638	2879.4	66.7972
2398	0	-0.518145	2744.92	958.6				-11.568	2860.41	575.534	-48.7761	2881.1	182.468	-108.076	2987.49	106.492	451.426	2856.87	882.914	447.704	2890.84	1095.27	364.337	2854.85	539.292	334.001	2772.24	121.788	365.686	2879.38	66.8769
2399	0	-1.18856	2747.96	958.401				-11.9418	2865.32	575.871	-49.3062	2889.16	182.839	-108.03	2996.19	107.559	450.831	2858.8	882.845	447.537	2892.12	1095.48	363.75	2856.56	538.976	333.922	2772.4	121.836	365.824	2879.34	66.8805
2400	0	-1.83252	2750.75	958.18				-12.4971	2870.91	576.343	-49.6172	2896.79	183.077	-108.205	3005.18	108.781	450.364	2860.79	882.827	447.267	2893.35	1095.76	363.078	2858.22	538.702	333.786	2772.45	121.856	365.79	2879.27	66.9998
2401	0	-2.48182	2753.79	957.857				-13.3488	2877.18	576.784	-49.8087	2904.2	183.174	-108.227	3013.42	109.688	449.843	2862.76	882.765	446.967	2894.66	1096	362.505	2860.03	538.342	333.705	2772.56	121.866	365.926	2879.21	67.1673
2402	0	-3.19673	2757.02	957.52				-13.5279	2882.13	576.668	-50.147	2911.94	183.406	-108.617	3022.13	110.984	449.355	2864.74	882.718	446.554	2895.66	1096.21	361.844	2861.86	538.024	333.572	2772.66	121.888	365.924	2879.18	67.1473
2403	0	-3.92481	2760.42	957.085				-13.4213	2885.89	576.761	-50.6111	2920.68	183.88	-108.871	3029.95	111.871	448.778	2866.81	882.66	446.267	2897.18	1096.54	361.25	2863.75	537.642	333.43	2772.74	121.909	365.96	2879.13	67.2303
2404	0	-4.54758	2763.59	956.62				-13.9545	2891.66	576.824	-51.0138	2928.08	184.056	-109.418	3038.3	112.992	448.224	2868.92	882.58	445.867	2898.51	1096.78	360.599	2865.61	537.281	333.278	2772.83	121.963	366.041	2879.09	67.3427
2405	0	-5.18636	2766.91	956.023				-13.8158	2895.69	576.564	-50.9315	2934.74	183.84	-109.935	3046.27	113.969	447.728	2871.12	882.454	445.439	2899.84	1096.99	359.986	2867.63	536.898	333.138	2772.92	121.984	365.995	2879.06	67.3959
2406	0	-5.87593	2770.27	955.345				-13.8913	2900.43	576.353	-50.9308	2941.19	183.51	-110.238	3053.28	114.489	447.145	2873.36	882.284	445.01	2901.2	1097.19	359.363	2869.59	536.527	334.202	2773.65	122.37	365.97	2879.06	67.3881
2407	0	-6.42175	2773.53	954.594				-13.982	2904.99	575.934	-51.1025	2948.02	183.223	-110.488	3060.01	114.824	446.592	2875.59	882.153	444.817	2903.92	1097.37	358.772	2871.54	536.101	333.904	2773.72	122.324	365.92	2879.04	67.4158
2408	0	-7.10437	2776.9	953.721				-13.9441	2909.52	575.457	-51.3823	2955.04	183.118	-110.934	3067.21	115.395	446.133	2877.94	882.072	444.101	2904.09	1097.62	358.21	2873.53	535.754	333.67	2773.8	122.362	365.906	2879.08	67.4502
2409	0	-7.85976	2780.6	952.838				-13.9632	2913.97	574.87	-51.4419	2961.48	182.767	-111.784	3075.22	116.304	445.594	2880.32	881.984	443.647	2905.26	1097.8	357.766	2875.52	535.357	332.98	2773.71	122.239	365.9	2879.08	67.4567
2410	0	-8.59097	2784.31	951.929				-13.9969	2918.43	574.253	-51.5576	2967.72	182.344	-111.677	3080.98	115.97	445.076	2882.73	881.948	443.358	2907.96	1097.99	357.253	2877.47	535.041	333.012	2773.91	122.32	365.884	2879.07	67.4746
2411	0	-9.3532	2787.96	950.876				-14.0229	2922.93	573.537	-51.844	2974.27	181.992	-112.492	3088.92	116.79	444.51	2885.09	881.927	442.876	2909.5	1098.22	356.895	2879.4	534.664	332.571	2773.89	122.256	365.912	2879.12	67.5118
2412	0	-10.1216	2791.71	949.787				-13.9573	2926.93	572.689	-51.8938	2980.42	181.371	-113.93	3098.77	118.25	443.998	2887.47	881.947	442.309	2911	1098.46	356.449	2881.31	534.368	332.703	2774.1	122.327	365.87	2879.11	67.4927
2413	0	-10.9434	2795.46	948.676				-13.8971	2930.84	571.726	-51.9435	2986.28	180.691	-113.305	3103.45	116.971	443.403	2889.85	882.024	441.801	2912.41	1098.68	356.119	2883.25	534.001	333.022	2774.35	122.487	365.917	2879.12	67.4882
2414	0	-11.7021	2799.09	947.555				-13.8824	2934.76	570.694	-52.205	2992.5	180.143	-113.496	3110.5	116.977	442.962	2892.2	882.149	441.233	2913.98	1098.92	355.716	2885.17	533.695	333.157	2774.52	122.609	365.917	2879.13	67.472
2415	0	-12.5018	2802.86	946.404				-13.7812	2938.54	569.604	-52.3435	2998.62	179.469	-113.79	3118	116.916	442.44	2894.48	882.282	440.726	2915.41	1099.15	355.392	2887.04	533.307	333.077	2774.58	122.704	365.918	2879.13	67.4379
2416	0	-13.3509	2806.66	945.248				-13.6734	2942	568.437	-52.4157	3004.35	178.648	-113.81	3125	116.441	441.991	2896.72	882.372	439.568	2913.93	1099.02	355.132	2888.98	533.044	332.871	2774.54	122.687	365.957	2879.15	67.4476
2417	0	-14.1718	2810.47	944.083				-13.574	2945.56	567.178	-52.7451	3010.42	177.925	-111.879	3127.21	113.419	441.439	2898.92	882.392	439.039	2915.01	1099.22	354.91	2890.92	532.7	333.023	2774.72	122.805	365.967	2879.19	67.4221
2418	0	-15.0267	2814.22	942.875				-13.2109	2948.55	565.737	-52.7853	3016.21	177.054	-110.773	3131.51	111.485	441.228	2901.09	882.378	438.606	2917.46	1099.56	354.604	2892.78	532.408	332.721	2774.67	122.825	365.957	2879.19	67.3846
2419	0	-15.7795	2817.76	941.635				-12.7784	2951.38	564.196	-52.9433	3022.06	176.151	-110.946	3139.04	111.119	440.95	2903.14	882.377	438.033	2919.44	1099.83	354.324	2894.66	532.033	332.493	2774.65	122.818	366.02	2879.16	67.3635
2420	0	-16.6248	2821.43	940.351				-12.7867	2955.38	563.116	-53.2877	3028.18	175.401	-110.827	3146.16	110.347	440.648	2905.1	882.328	437.362	2920.74	1099.97	354.016	2896.51	531.685	332.371	2774.68	122.838	366.02	2879.17	67.347
2421	0	-17.6198	2825.37	939.035				-12.0787	2957.7	560.99	-53.3985	3034.13	174.489	-111.214	3154.49	110.458	440.633	2907.09	882.169	436.614	2922.04	1100.04	353.685	2898.4	531.242	332.121	2774.68	122.826	366.056	2879.19	67.3468
2422	0	-18.6712	2829.45	937.693				-11.3741	2959.95	559.467	-53.676	3039.81	173.647	-109.36	3157.27	107.571	440.184	2908.91	882.164	435.88	2923.22	1100.06	353.384	2900.26	530.89	332.059	2774.7	122.853	366.1	2879.2	67.3339
2423	0	-19.7694	2833.46	936.32				-10.2193	2961.22	557.235	-53.9229	3046.44	172.99	-108.307	3162.04	106.132	439.646	2910.62	882.082	435.273	2925.95	1099.87	352.992	2902.14	530.397	332.67	2775.02	123.105	366.121	2879.17	67.3268
2424	0	-20.7233	2837.21	934.822				-9.9245	2964.53	555.745	-53.9639	3051.62	171.893	-109.103	3171.26	107.181	439.161	2912.35	881.959	434.167	2926.09	1099.97	352.621	2903.99	529.939	331.917	2774.85	122.941	366.173	2879.14	67.3196
2425	0	-21.9034	2841.26	933.254				-8.57086	2965.39	553.48	-53.6952	3056.53	170.658	-108.187	3176.7	105.93	438.562	2913.95	881.852	433.184	2927.12	1099.78	352.155	2905.81	529.445	331.798	2774.88	122.965	366.228	2879.1	67.3124
2426	0	-23.0173	2845.31	931.729				-7.68506	2967.21	551.401	-53.4047	3061.58	169.402	-108.272	3184.59	106.388	437.931	2915.63	881.69	432.182	2928.38	1099.49	351.75	2907.71	528.979	331.767	2774.92	123.002	366.283	2879.11	67.3368
2427	0	-24.1419	2849.19	930.146				-6.93072	2969.37	549.49	-53.0094	3066.65	168.199	-106.051	3187.35	103.724	437.181	2917.19	881.463	430.986	2929.53	1099.13	351.018	2909.35	528.311	331.718	2775	123.085	366.333	2879.09	67.3138
2428	0	-25.2349	2853.05	928.473				-6.32702	2971.67	547.571	-52.4588	3071.41	166.911	-103.97	3190.71	101.363	436.418	2918.78	881.212	429.843	2931.34	1098.87	350.802	2911.32	527.908	331.73	2775.1	123.129	366.395	2879.05	67.2949
[truncated: 153 more rows]
