# Supplementary material for: A Brake-Based Overground Gait Rehabilitation Device for Altering Propulsion Impulse Symmetry
Source: Sensors (Basel). 2021 Oct 5;21(19):6617. doi: 10.3390/s21196617 (PMC8512803; doi:10.3390/s21196617)
Supplement: Supplementary file 1 [file sensors-21-06617-s001.zip › GPT animations/code and data/stroke_data/Trajectory/TR 05.csv]

Trajectories
100
		BDP031:LTroc			BDP031:LIliac			BDP031:LKnee			BDP031:LAnkle			BDP031:LToe			BDP031:RTroc			BDP031:RIliac			BDP031:RKnee			BDP031:RAnkle			BDP031:RToe
Frame	Sub Frame	X	Y	Z	X	Y	Z	X	Y	Z	X	Y	Z	X	Y	Z	X	Y	Z	X	Y	Z	X	Y	Z	X	Y	Z	X	Y	Z
		mm	mm	mm	mm	mm	mm	mm	mm	mm	mm	mm	mm	mm	mm	mm	mm	mm	mm	mm	mm	mm	mm	mm	mm	mm	mm	mm	mm	mm	mm
520	0	-164.639	-1585.74	855.139	-140.841	-1637.16	1082.22	-65.8276	-1538.92	466.053	-40.8699	-1508.89	81.2893	-76.0962	-1387.9	20.198	298.788	-1579.43	838.558	265.62	-1520.49	1052.09	245.902	-1611.96	481.92	237.486	-1855.76	130.969	280.826	-1780.87	30.4939
521	0	-166.324	-1582.48	855.496	-142.409	-1633.34	1082.79	-66.9367	-1536.85	465.65	-40.8177	-1508.67	81.1676	-76.091	-1387.96	20.2685	297.497	-1576.43	839.233	264.046	-1517.68	1052.47	246.418	-1605.44	482.462	237.474	-1852.47	134.292	283.111	-1780.6	32.2858
522	0	-168.025	-1579.22	855.763	-143.993	-1629.52	1083.27	-68.2255	-1534.88	465.252	-40.7715	-1508.52	81.0651	-76.0681	-1387.93	20.2547	296.241	-1573.53	839.893	262.319	-1514.86	1052.76	246.93	-1597.89	482.924	237.441	-1848.57	137.912	281.82	-1779.62	32.8212
523	0	-169.699	-1575.78	855.908	-145.55	-1625.53	1083.63	-69.903	-1533.33	464.764	-40.7907	-1508.33	80.957	-75.7439	-1387.58	20.1356	295.082	-1570.78	840.609	260.833	-1512.46	1053.02	247.761	-1589.89	483.582	237.277	-1844.05	141.853	281.674	-1778.62	34.0911
524	0	-171.227	-1572.08	855.986	-146.961	-1621.27	1083.92	-70.9195	-1531.37	464.443	-40.8076	-1508.13	80.8272	-75.6822	-1387.54	20.1575	293.834	-1567.89	841.233	259.281	-1510.26	1053.36	248.721	-1581.11	484.326	237.106	-1838.87	146.171	280.603	-1777.13	35.124
525	0	-172.808	-1568.71	856.036	-148.425	-1617.35	1084.18	-68.9637	-1531.74	465.97	-40.8241	-1507.93	80.6978	-75.6309	-1387.45	20.1612	292.65	-1565.09	841.847	257.722	-1508.37	1053.64	249.866	-1571.94	485.123	236.916	-1832.91	150.809	280.982	-1775.97	37.3859
526	0	-174.153	-1565.1	855.824	-149.653	-1613.18	1084.18	-70.2439	-1530.59	465.862	-40.782	-1507.94	80.6561	-75.5963	-1387.47	20.1634	291.452	-1562.34	842.416	256.217	-1506.69	1053.86	250.994	-1561.75	486.094	236.828	-1826.46	155.853	279.86	-1774.16	39.223
527	0	-175.474	-1561.33	855.482	-150.858	-1608.86	1084.05	-71.6639	-1529.17	465.336	-40.7361	-1507.88	80.5441	-75.5871	-1387.45	20.1969	290.299	-1559.62	842.925	254.844	-1505.27	1054.04	252.29	-1551.2	487.315	236.709	-1819.27	161.255	279.896	-1772.1	42.2444
528	0	-176.681	-1557.62	855.043	-151.947	-1604.59	1083.82	-72.9211	-1527.81	464.862	-40.5728	-1508.13	80.6183	-75.5204	-1387.42	20.1741	289.286	-1557.21	843.398	253.548	-1504.21	1054.12	253.574	-1540.32	488.732	236.569	-1811.6	167.059	279.185	-1769.69	45.555
529	0	-177.956	-1554.22	854.722	-153.105	-1600.64	1083.71	-73.9879	-1526.65	464.492	-40.8806	-1507.44	80.1876	-75.5518	-1387.47	20.1991	288.3	-1554.76	843.75	252.332	-1503.28	1054.04	254.856	-1529.28	490.433	236.617	-1803.46	173.018	279.047	-1767.02	49.687
530	0	-179.153	-1550.94	854.38	-154.185	-1596.8	1083.58	-75.0782	-1525.8	464.24	-40.8873	-1507.41	80.0886	-75.5596	-1387.48	20.2508	287.449	-1552.42	843.979	251.187	-1502.51	1053.82	255.934	-1518.2	492.375	236.652	-1794.75	179.129	278.72	-1763.68	54.0029
531	0	-180.403	-1547.92	854.074	-155.318	-1593.23	1083.49	-76.2856	-1525.33	464.122	-40.3658	-1508.56	80.5553	-75.567	-1387.57	20.2862	286.605	-1550.11	844.048	250.113	-1501.87	1053.47	255.421	-1506.52	494.177	236.767	-1785.56	185.067	280.03	-1760.43	59.3675
532	0	-181.677	-1545.21	853.866	-156.475	-1589.95	1083.49	-77.6246	-1525.01	463.965	-40.3375	-1508.73	80.557	-75.5676	-1387.5	20.2584	285.836	-1547.97	844.132	249.109	-1501.35	1053.01	253.191	-1494.32	496.022	236.806	-1775.88	190.972	277.868	-1755.44	63.7823
533	0	-182.963	-1542.64	853.714	-157.644	-1586.83	1083.55	-78.8789	-1524.19	463.469	-40.4084	-1508.83	80.4699	-75.589	-1387.53	20.2734	285.101	-1545.94	844.205	248.175	-1500.95	1052.45	259.174	-1484.84	500.07	236.622	-1766.03	196.904	277.368	-1749.8	69.3113
534	0	-184.381	-1540.32	853.651	-158.946	-1583.96	1083.7	-80.4994	-1523.48	462.832	-40.5236	-1508.85	80.3976	-75.568	-1387.5	20.2124	284.294	-1543.83	844.314	247.313	-1500.67	1051.82	259.244	-1474.31	502.998	236.355	-1756.18	202.406	277.432	-1743.14	75.6332
535	0	-185.699	-1538.05	853.616	-160.146	-1581.13	1083.88	-82.1968	-1523.07	462.478	-40.6774	-1508.87	80.2991	-75.5854	-1387.45	20.1955	283.545	-1541.93	844.41	246.52	-1500.48	1051.12	259.489	-1463.62	506.082	235.924	-1746.04	207.789	276.861	-1735.61	80.6198
536	0	-187.166	-1536.08	853.662	-161.496	-1578.6	1084.14	-83.5432	-1522.65	462.272	-40.8077	-1508.93	80.2744	-75.5603	-1387.41	20.178	282.688	-1539.93	844.647	245.798	-1500.4	1050.37	259.866	-1453.36	509.403	235.259	-1736.87	212.892	275.943	-1726.08	83.9685
537	0	-188.547	-1534.19	853.746	-162.76	-1576.15	1084.43	-82.2071	-1523.4	463.345	-40.9373	-1509	80.2542	-75.5947	-1387.47	20.1623	281.961	-1538.03	845.048	245.145	-1500.4	1049.57	259.853	-1443.3	512.617	234.916	-1727.37	216.859	274.252	-1714.46	87.8836
538	0	-189.785	-1532.25	853.773	-163.881	-1573.66	1084.67	-83.4782	-1522.84	463.146	-41.1094	-1509.06	80.2252	-75.6055	-1387.49	20.1703	281.17	-1536.13	845.778	244.563	-1500.48	1048.76	259.809	-1434.05	515.942	234.441	-1717.09	219.901	272.24	-1700.65	90.5445
539	0	-190.886	-1530.33	853.715	-164.865	-1571.18	1084.83	-84.8169	-1522.06	462.717	-41.2636	-1509.07	80.2088	-75.8122	-1387.65	20.1912	280.326	-1534.01	846.819	244.049	-1500.63	1047.92	259.52	-1425.28	519.288	233.826	-1706	221.572	270.177	-1686.33	92.1982
540	0	-192.326	-1529.36	853.948	-166.189	-1569.66	1085.27	-85.9683	-1521.31	462.406	-41.415	-1509.01	80.1513	-75.8704	-1387.75	20.2402	279.44	-1531.85	848.071	243.604	-1500.84	1047.08	259.16	-1416.64	522.664	233.26	-1694.14	221.958	268.063	-1671.76	93.0722
541	0	-193.594	-1528.35	854.054	-167.339	-1568.09	1085.59	-87.0649	-1521.22	462.553	-41.4034	-1509.35	80.3445	-75.6642	-1387.52	20.1412	278.601	-1529.85	849.465	243.228	-1501.09	1046.23	258.715	-1408.63	526.119	232.512	-1682.17	221.64	266.169	-1656.8	92.8915
542	0	-194.592	-1527.18	854.076	-168.221	-1566.37	1085.82	-87.7411	-1520.48	462.348	-41.7854	-1509.01	80.1207	-75.7007	-1387.51	20.1053	277.854	-1528.09	850.879	242.92	-1501.39	1045.4	258.185	-1400.92	529.472	231.653	-1670.2	220.642	264.649	-1641.54	92.0519
543	0	-195.611	-1526.19	854.122	-169.123	-1564.82	1086.08	-88.3154	-1519.9	462.204	-41.9451	-1509	80.0865	-75.7728	-1387.63	20.1568	277.126	-1526.28	852.26	242.68	-1501.71	1044.58	257.688	-1393.67	532.682	230.656	-1657.98	218.644	263.717	-1625.91	90.9834
544	0	-196.298	-1524.76	854.053	-169.693	-1562.84	1086.22	-88.8569	-1519.52	462.155	-42.0769	-1509.06	80.0913	-75.9833	-1387.87	20.2154	276.374	-1524.32	853.639	242.506	-1502.05	1043.79	257.165	-1386.88	535.555	229.529	-1645.26	215.737	262.887	-1608.91	89.1686
545	0	-197.24	-1524.03	854.127	-170.518	-1561.55	1086.51	-89.5589	-1519.61	462.261	-42.1839	-1509.1	80.0535	-75.978	-1387.85	20.2503	275.724	-1522.49	854.962	242.399	-1502.4	1043.02	256.661	-1380.58	538.236	228.537	-1632.27	212.297	262.774	-1591.9	87.4879
546	0	-197.92	-1522.94	854.079	-171.081	-1559.9	1086.67	-89.8821	-1519	462.004	-42.2491	-1509.12	80.0613	-76.0513	-1387.89	20.2339	275.079	-1520.59	856.107	242.357	-1502.74	1042.28	256.246	-1374.98	540.82	227.622	-1618.72	208.009	262.776	-1573.97	85.2852
547	0	-198.545	-1521.77	854.04	-171.589	-1558.18	1086.85	-90.369	-1518.77	461.967	-42.3594	-1509.15	80.0446	-76.0334	-1387.86	20.213	274.529	-1518.72	857.28	242.381	-1503.06	1041.58	255.743	-1369.79	542.991	227.043	-1605	203.072	262.912	-1555.31	82.4532
548	0	-199.024	-1520.46	853.957	-171.951	-1556.31	1086.98	-90.7903	-1518.43	461.922	-42.4251	-1509.18	80.0564	-76.0248	-1387.84	20.2066	274.008	-1516.83	858.183	242.469	-1503.35	1040.92	255.188	-1365	544.878	227.52	-1592.34	198.432	263.473	-1536.49	79.475
549	0	-199.361	-1518.92	853.876	-172.171	-1554.22	1087.11	-91.0528	-1517.86	461.835	-42.4708	-1509.17	80.0311	-76.0252	-1387.84	20.2069	273.656	-1515.05	859.084	242.621	-1503.6	1040.3	254.588	-1360.66	546.488	227.369	-1577.62	192.17	264.16	-1517.41	76.1432
550	0	-199.591	-1517.25	853.808	-172.284	-1551.99	1087.25	-91.2594	-1517.27	461.741	-42.5135	-1509.17	80.0243	-76.0263	-1387.84	20.2079	273.374	-1513.16	859.832	242.837	-1503.8	1039.73	253.935	-1356.88	547.722	227.511	-1562.48	185.609	264.898	-1497.74	72.4995
551	0	-199.857	-1515.71	853.796	-172.434	-1549.89	1087.45	-91.4764	-1516.6	461.682	-42.5562	-1509.16	80.0219	-76.0745	-1387.94	20.2144	273.251	-1511.39	860.452	243.114	-1503.93	1039.2	253.202	-1353.25	548.601	228.121	-1547.33	179.108	266.05	-1478.3	69.1544
552	0	-200.12	-1514.29	853.875	-172.579	-1547.92	1087.74	-91.3868	-1515.46	461.359	-42.5638	-1509.15	80.0294	-76.0635	-1387.91	20.2343	273.128	-1509.46	860.925	243.453	-1503.98	1038.72	252.416	-1350.03	549.216	229.586	-1533.05	173.65	267.314	-1458.6	65.8952
553	0	-200.144	-1512.46	853.881	-172.487	-1545.54	1087.96	-91.6714	-1515.13	461.569	-42.5613	-1509.08	79.9908	-76.0434	-1387.88	20.1814	273.097	-1507.55	861.271	243.852	-1503.94	1038.29	251.641	-1347.15	549.511	231.039	-1518.06	167.383	268.772	-1438.95	62.9374
554	0	-200.106	-1510.48	853.881	-172.331	-1543	1088.17	-91.747	-1514.49	461.669	-42.558	-1509.08	80.0055	-76.0392	-1387.87	20.1769	273.275	-1505.98	861.483	244.312	-1503.81	1037.9	250.833	-1344.43	549.623	232.519	-1502.5	161.086	270.351	-1419.23	60.2748
555	0	-199.996	-1508.52	853.907	-172.104	-1540.49	1088.41	-91.6551	-1513.64	461.65	-42.537	-1508.96	79.9811	-76.0799	-1387.94	20.2519	273.421	-1504.21	861.553	244.83	-1503.56	1037.57	250.173	-1341.9	549.5	234.277	-1487.21	155.172	272.42	-1400.19	58.3237
556	0	-199.798	-1506.5	853.952	-171.79	-1537.91	1088.67	-91.6112	-1513.02	461.846	-42.4927	-1508.88	79.9889	-76.0123	-1387.82	20.2003	273.731	-1502.55	861.446	245.406	-1503.19	1037.28	249.799	-1339.64	549.347	236.135	-1471.97	149.428	274.277	-1380.94	56.2414
557	0	-199.475	-1504.31	853.972	-171.349	-1535.16	1088.9	-91.4265	-1512.21	461.984	-42.4235	-1508.7	79.9492	-76.0171	-1387.83	20.2004	274.113	-1500.86	861.148	246.039	-1502.69	1037.03	249.814	-1337.8	549.286	237.969	-1456.48	143.954	276.608	-1362.88	54.9808
558	0	-199.163	-1502.21	854.049	-170.92	-1532.5	1089.19	-91.0908	-1511.22	462.026	-42.3404	-1508.62	79.986	-76.0362	-1387.86	20.2214	274.508	-1499.1	860.718	246.729	-1502.05	1036.83	250.023	-1336.02	548.953	240.019	-1441.7	139.096	279.145	-1345.34	53.8759
559	0	-198.933	-1500.49	854.23	-170.573	-1530.23	1089.58	-90.8922	-1510.63	462.321	-42.3671	-1508.57	79.9726	-76.0496	-1387.89	20.2333	274.956	-1497.33	860.129	247.474	-1501.25	1036.68	249.815	-1334.22	548.413	242.391	-1427.92	134.833	281.763	-1328.63	53.1502
560	0	-198.388	-1498.35	854.298	-169.912	-1527.53	1089.86	-90.6949	-1510.21	462.712	-42.3044	-1508.46	79.984	-76.0678	-1387.92	20.2439	275.469	-1495.58	859.409	248.273	-1500.29	1036.56	250.559	-1333.44	548.14	245.953	-1416.85	132.202	284.621	-1312.77	52.8112
561	0	-197.873	-1496.34	854.435	-169.28	-1524.97	1090.21	-90.1916	-1509.29	462.837	-41.9984	-1507.96	79.8402	-76.0159	-1387.84	20.205	275.958	-1493.65	858.67	249.126	-1499.15	1036.48	247.56	-1331.14	545.607	248.122	-1403.54	128.492	287.497	-1297.8	52.8082
562	0	-197.493	-1494.86	854.716	-168.783	-1522.93	1090.7	-89.8052	-1508.27	462.947	-41.5397	-1507.12	79.5738	-76.02	-1387.83	20.2028	276.493	-1491.71	857.793	250.03	-1497.84	1036.44	243.386	-1328.38	543.517	250.375	-1391	125.282	290.435	-1283.56	53.0281
563	0	-196.85	-1492.96	854.854	-168.022	-1520.48	1091.05	-88.6744	-1507.82	463.672	-40.7366	-1505.45	79.4076	-76.0446	-1387.88	20.2292	277.103	-1489.68	856.889	250.986	-1496.33	1036.43	243.1	-1327.1	542.394	252.664	-1379.15	122.56	293.143	-1269.97	53.3722
564	0	-196.251	-1491.28	855.099	-167.307	-1518.24	1091.51	-87.9166	-1506.6	464.327	-43.4838	-1510.19	80.5217	-76.0573	-1387.9	20.2378	277.72	-1487.65	856.097	251.993	-1494.63	1036.45	242.694	-1326.09	541.118	255.007	-1368.13	120.246	295.694	-1257.33	53.8395
565	0	-195.747	-1490.03	855.478	-166.686	-1516.43	1092.1	-87.2023	-1506.37	464.42	-42.9641	-1509.13	80.3005	-76.051	-1387.89	20.2345	278.358	-1485.48	855.289	253.048	-1492.72	1036.5	242.33	-1325.2	539.844	257.106	-1357.82	118.203	298.065	-1245.57	54.4477
566	0	-194.881	-1488.14	855.656	-165.703	-1513.99	1092.49	-87.8508	-1506.25	463.288	-42.3116	-1508.89	80.3915	-76.0481	-1387.89	20.2322	278.979	-1483.16	854.62	254.152	-1490.6	1036.56	241.997	-1324.33	538.433	259.03	-1348.21	116.39	299.906	-1234.7	55.0881
567	0	-194.117	-1486.61	855.935	-164.822	-1511.9	1092.98	-87.5414	-1505.22	463.456	-42.9216	-1507.28	79.6466	-76.0481	-1387.89	20.2321	279.609	-1480.58	853.955	255.303	-1488.27	1036.65	241.872	-1323.79	537.181	260.639	-1339.52	114.763	301.385	-1224.7	55.5399
568	0	-193.023	-1484.6	856.114	-163.611	-1509.33	1093.37	-87.1193	-1504.06	463.697	-42.8987	-1507.2	79.669	-76.0293	-1387.85	20.2104	280.239	-1477.98	853.223	256.5	-1485.71	1036.76	241.748	-1323	535.772	261.975	-1331.92	113.317	302.6	-1216.18	56.0844
569	0	-192.395	-1483.47	856.52	-162.867	-1507.65	1093.99	-86.4221	-1502.92	463.915	-42.72	-1507.1	79.7419	-76.0773	-1387.93	20.2502	280.916	-1475.43	852.377	257.742	-1482.93	1036.88	241.44	-1321.68	534.237	263.073	-1325.27	111.817	303.384	-1209.02	56.3691
570	0	-191.475	-1481.99	856.854	-161.829	-1505.61	1094.54	-85.4138	-1501.8	464.082	-42.3649	-1507.31	79.9816	-76.0068	-1387.82	20.2384	281.707	-1472.75	851.598	259.027	-1479.92	1037	241.554	-1320.88	532.949	263.834	-1319.84	110.445	303.509	-1202.63	56.0786
571	0	-190.526	-1480.53	857.184	-160.764	-1503.6	1095.08	-84.6458	-1501.4	464.247	-42.2329	-1507.18	80.0438	-76.0108	-1387.83	20.2071	282.583	-1469.82	850.712	260.356	-1476.68	1037.14	241.235	-1319.4	531.407	264.388	-1315.57	109.022	303.491	-1197.98	55.531
572	0	-189.276	-1478.66	857.425	-159.397	-1501.17	1095.53	-83.9566	-1500.66	464.617	-42.0596	-1507.11	80.0891	-76.0362	-1387.86	20.2212	283.496	-1466.74	849.786	261.727	-1473.2	1037.27	240.675	-1317.74	529.744	264.667	-1312.48	107.496	303.103	-1194.47	54.4285
573	0	-188.181	-1477.26	857.832	-157.504	-1499.05	1095.96	-83.3861	-1498.91	464.8	-41.9018	-1507.09	80.206	-76.0235	-1387.85	20.2166	284.516	-1463.44	848.834	263.138	-1469.49	1037.41	240.074	-1316.3	528.062	264.673	-1310.63	105.881	302.315	-1192.25	52.8253
574	0	-186.988	-1475.83	858.267	-155.669	-1496.71	1096.38	-82.4528	-1497.13	465.001	-41.6819	-1507.12	80.3527	-76.0051	-1387.81	20.2426	285.563	-1459.99	847.925	264.589	-1465.54	1037.54	239.201	-1315.03	526.335	264.457	-1309.89	104.028	301.444	-1191.29	50.752
575	0	-185.36	-1473.69	858.518	-153.644	-1494.67	1096.72	-79.5175	-1495.07	466.849	-41.4667	-1507.22	80.5132	-76.0233	-1387.84	20.2063	286.745	-1456.62	847.088	266.078	-1461.36	1037.67	238.054	-1313.51	524.086	264.136	-1310.41	102.059	300.494	-1191.73	48.2187
576	0	-183.881	-1472.03	858.946	-151.299	-1492.57	1097.09	-78.9603	-1493.27	466.911	-41.2482	-1507.33	80.6908	-76.0094	-1387.83	20.1992	287.938	-1452.97	846.244	267.605	-1456.95	1037.79	244.743	-1314.93	524.292	263.644	-1312.08	99.8385	299.674	-1193.33	45.2904
577	0	-182.225	-1470.29	859.373	-149.093	-1490.32	1097.53	-79.2998	-1491.59	466.515	-41.0463	-1507.4	80.867	-76.0604	-1387.9	20.2379	289.213	-1449.25	845.339	269.168	-1452.31	1037.89	244.513	-1315.19	522.175	262.847	-1314.51	97.8802	299.266	-1195.6	43.322
578	0	-180.45	-1468.43	859.775	-146.621	-1488.45	1097.48	-78.1495	-1490.31	466.82	-40.7819	-1507.51	81.0605	-76.0872	-1387.87	20.2321	290.499	-1445.33	844.345	270.767	-1447.45	1037.98	244.005	-1315.24	519.349	261.952	-1316.6	96.1392	298.419	-1198.13	41.8781
579	0	-178.731	-1466.83	860.269	-143.994	-1486.22	1097.77	-76.9504	-1488.93	467.067	-40.5629	-1507.61	81.2808	-76.1083	-1387.9	20.245	291.916	-1441.51	843.328	272.399	-1442.37	1038.06	243.889	-1316.04	516.628	261.358	-1318.41	94.3758	297.369	-1199.46	39.8049
580	0	-176.917	-1465.21	860.804	-147.645	-1485.25	1098.89	-75.9312	-1487.75	467.388	-40.3226	-1507.68	81.4863	-76.0606	-1387.82	20.2054	293.239	-1437.29	842.035	274.065	-1437.08	1038.12	243.735	-1316.92	514.414	261.24	-1319.41	93.3962	297.25	-1199.07	37.7593
581	0	-174.924	-1463.43	861.315	-144.764	-1482.56	1099.52	-74.6993	-1486.21	467.522	-40.1057	-1507.7	81.6945	-76.047	-1387.8	20.1943	294.542	-1433	840.705	275.764	-1431.59	1038.16	243.636	-1316.69	513.053	261.329	-1317.52	93.2015	297.27	-1198.58	36.8899
582	0	-172.605	-1461.13	861.735	-141.926	-1480.43	1100.18	-73.4767	-1484.87	467.844	-39.8421	-1507.81	81.978	-76.0791	-1387.86	20.2324	296.064	-1428.68	839.415	277.493	-1425.9	1038.18	243.847	-1314.91	513.153	261.593	-1314.7	93.0315	297.248	-1198.19	36.0312
583	0	-170.675	-1459.61	862.383	-138.99	-1478.07	1100.9	-72.0718	-1483.23	468.017	-39.5737	-1507.92	82.2421	-76.0765	-1387.94	20.2597	297.785	-1424.41	838.445	279.253	-1420.03	1038.18	244.315	-1312.44	514.178	261.652	-1314.25	92.952	297.191	-1197.85	35.4428
584	0	-168.611	-1457.97	862.972	-136.018	-1475.39	1101.59	-70.6595	-1481.67	468.249	-39.3274	-1507.91	82.4734	-76.0334	-1387.85	20.2604	299.51	-1420.05	838.016	281.042	-1413.99	1038.16	244.885	-1309.62	515.309	261.572	-1314.37	93.0236	297.099	-1197.82	35.3889
585	0	-166.455	-1456.24	863.516	-133.143	-1472.74	1102.18	-69.1052	-1480.12	468.474	-39.0925	-1507.89	82.6905	-76.013	-1387.9	20.2806	301.405	-1416.22	838.487	282.859	-1407.79	1038.12	245.42	-1306.04	516.219	261.679	-1314.1	93.1125	296.984	-1197.69	35.2518
586	0	-163.91	-1453.67	863.738	-130.272	-1469.86	1102.67	-67.7237	-1478.81	468.845	-38.8783	-1507.98	82.9352	-76.0732	-1387.92	20.2966	303.215	-1412.41	839.511	284.703	-1401.45	1038.06	245.875	-1301.99	516.799	261.957	-1313.62	93.0059	296.791	-1197.3	34.672
587	0	-161.807	-1452.06	864.197	-127.455	-1466.95	1103.11	-66.2717	-1477.43	469.144	-38.702	-1507.91	83.1871	-76.0697	-1387.91	20.2906	305.056	-1408.68	840.775	286.573	-1394.98	1037.98	246.501	-1298.16	517.034	262.428	-1313.01	92.8463	296.773	-1197	34.1118
588	0	-159.612	-1450.24	864.576	-124.749	-1464.21	1103.25	-64.8977	-1476.21	469.632	-38.5252	-1507.92	83.4497	-76.0881	-1387.95	20.3063	306.929	-1404.93	841.973	288.469	-1388.4	1037.89	247.35	-1294.39	516.868	262.786	-1312.59	92.7479	297.13	-1197.01	33.5215
589	0	-157.326	-1448.36	864.99	-122.059	-1461.5	1103.42	-63.3582	-1474.92	470.068	-38.3972	-1507.93	83.6714	-76.0669	-1387.92	20.2534	308.832	-1401.1	842.914	290.389	-1381.73	1037.78	248.5	-1291.31	516.608	263.205	-1312.01	92.6291	297.392	-1197.07	33.1426
590	0	-155.017	-1446.45	865.288	-119.525	-1459.05	1103.54	-61.7183	-1473.58	470.465	-38.196	-1507.83	83.8856	-76.0451	-1387.88	20.2757	310.767	-1397.21	843.598	292.333	-1375	1037.66	249.772	-1288.34	516.4	263.459	-1311.35	92.4428	297.385	-1196.86	32.994
591	0	-152.63	-1444.42	865.612	-116.968	-1456.58	1103.7	-59.9972	-1472.36	470.982	-37.9813	-1507.75	84.1636	-76.0433	-1387.87	20.2753	312.877	-1393.33	844.078	294.299	-1368.22	1037.53	251.103	-1285.48	516.086	263.649	-1310.63	92.2751	297.335	-1196.66	33.0253
592	0	-150.133	-1442.27	865.848	-114.266	-1453.87	1103.89	-58.1408	-1470.98	471.419	-37.7405	-1507.65	84.4472	-76.0316	-1387.86	20.2196	315.061	-1389.26	844.35	296.287	-1361.42	1037.41	252.623	-1282.85	515.864	263.818	-1310.09	92.0503	297.312	-1196.39	32.8023
593	0	-147.719	-1440.28	866.201	-111.601	-1451.29	1104.06	-56.3326	-1469.5	471.924	-37.5223	-1507.58	84.8262	-76.0413	-1387.87	20.2724	317.388	-1385.14	844.575	298.297	-1354.63	1037.28	254.013	-1280.17	515.35	263.957	-1309.69	91.8459	297.274	-1196.11	32.5165
594	0	-145.169	-1438.01	866.511	-108.873	-1448.9	1104.32	-53.9171	-1468.19	472.743	-37.3455	-1507.35	85.1132	-76.0191	-1387.83	20.2509	319.921	-1381.01	844.804	300.326	-1347.86	1037.17	255.271	-1277.39	514.596	264.058	-1309.16	91.692	297.284	-1195.91	32.3015
595	0	-142.707	-1435.91	866.937	-105.878	-1446.28	1104.63	-51.2291	-1467.95	473.883	-37.0836	-1507.2	85.4197	-76.0394	-1387.87	20.2717	322.319	-1376.54	844.805	302.375	-1341.17	1037.06	256.705	-1274.94	513.96	264.185	-1308.5	91.5007	297.279	-1195.74	32.0512
596	0	-140.127	-1433.57	867.365	-102.978	-1444.12	1104.99	-49.672	-1467.74	473.752	-36.9122	-1507.03	85.8043	-76.0474	-1387.88	20.2784	324.857	-1371.99	844.644	304.442	-1334.56	1036.99	258.079	-1272.45	513.429	264.283	-1307.94	91.3294	297.218	-1195.54	31.8889
597	0	-137.303	-1430.81	867.745	-99.8133	-1441.67	1105.45	-50.6097	-1464.91	472.829	-36.7399	-1506.79	86.1543	-76.0362	-1387.86	20.2636	327.412	-1367.52	844.377	306.527	-1328.09	1036.94	259.124	-1269.77	512.976	264.301	-1307.36	91.1755	297.162	-1195.36	31.7515
598	0	-134.858	-1428.67	868.304	-96.806	-1439.54	1105.98	-50.5858	-1459.24	472.922	-36.5589	-1506.63	86.5108	-75.7528	-1387.51	20.1536	329.791	-1362.79	843.91	308.63	-1321.77	1036.93	260.225	-1267.1	512.56	264.367	-1306.95	91.0816	297.114	-1195.2	31.641
599	0	-132.227	-1426.27	868.87	-93.6137	-1437.27	1106.61	-48.8315	-1457.26	473.533	-36.412	-1506.41	86.9785	-75.9526	-1387.71	20.2469	332.049	-1358.26	843.471	310.749	-1315.66	1036.97	261.437	-1264.73	512.285	264.369	-1306.5	90.9245	297.014	-1195.03	31.5282
600	0	-129.769	-1424.11	869.571	-90.5396	-1435.19	1107.28	-47.3786	-1455.24	474.132	-36.3211	-1506.15	87.4593	-75.982	-1387.76	20.2568	334.088	-1353.81	843.086	312.884	-1309.79	1037.08	262.441	-1262.6	511.937	264.382	-1306.17	90.7406	296.93	-1194.9	31.4543
601	0	-127.26	-1421.73	870.254	-87.484	-1433	1108.04	-46.1123	-1453.16	474.659	-36.2157	-1505.83	88.0505	-75.7469	-1387.5	20.146	336.014	-1349.6	842.755	315.035	-1304.21	1037.25	263.572	-1260.7	511.532	264.431	-1305.93	90.5939	296.803	-1194.69	31.3157
602	0	-124.72	-1419.27	871.072	-84.5898	-1431.07	1108.89	-44.6658	-1450.57	475.259	-36.1053	-1505.36	88.6129	-75.9669	-1387.73	20.2023	337.796	-1345.47	842.461	317.201	-1298.95	1037.51	264.939	-1259.29	511.173	264.527	-1305.67	90.4438	296.844	-1194.72	31.3556
603	0	-122.292	-1416.97	872.031	-81.7549	-1429.17	1109.8	-43.4791	-1448.16	475.939	-36.0863	-1504.94	89.342	-76.0992	-1387.82	20.1563	339.627	-1341.63	842.314	319.383	-1294.06	1037.87	268.077	-1258.75	511.494	264.62	-1305.48	90.3273	296.697	-1194.51	31.182
604	0	-119.954	-1414.77	873.095	-78.9587	-1427.19	1110.77	-42.3223	-1445.71	476.776	-36.2144	-1504.29	90.1147	-76.1066	-1387.74	20.1333	341.351	-1337.83	842.186	321.562	-1289.57	1038.35	272.348	-1259.02	512.306	264.762	-1305.24	90.1667	296.633	-1194.45	31.1435
605	0	-117.686	-1412.65	874.318	-76.261	-1425.22	1111.86	-41.2723	-1443.13	477.779	-36.3243	-1503.67	91.0278	-76.1928	-1387.74	20.0632	343.154	-1334.26	842.366	323.791	-1285.63	1038.97	268.179	-1255.69	510.527	264.964	-1305.09	90.0467	296.613	-1194.41	31.108
606	0	-115.535	-1410.65	875.692	-73.6458	-1423.3	1113.06	-40.5774	-1440.87	479.127	-36.504	-1502.91	92.0713	-76.2579	-1387.74	20.0531	344.757	-1330.42	842.736	325.905	-1282.01	1039.79	269.653	-1254.62	510.422	265.116	-1304.98	89.9456	296.613	-1194.37	31.0919
607	0	-113.366	-1408.53	877.138	-71.0913	-1421.4	1114.36	-39.5914	-1438.57	480.497	-36.8876	-1502.36	93.3602	-76.4324	-1387.76	19.9242	346.6	-1327.17	843.438	327.792	-1278.3	1040.73	271.153	-1253.96	510.471	265.344	-1304.84	89.7985	296.616	-1194.36	31.0433
608	0	-111.044	-1406.16	878.7	-68.5551	-1419.46	1115.76	-38.0592	-1436.28	482.154	-36.928	-1501.23	94.4739	-76.5039	-1387.61	19.7596	348.417	-1323.98	844.199	329.476	-1274.38	1041.72	272.52	-1253.38	510.573	265.581	-1304.75	89.7171	296.618	-1194.37	31.014
609	0	-109.199	-1404.65	880.509	-65.9766	-1417.52	1117.3	-35.4948	-1435.66	485.109	-37.3029	-1500.35	95.9364	-76.7366	-1387.52	19.5786	350.339	-1320.98	845.018	331.041	-1270.36	1042.75	273.781	-1252.75	510.603	265.812	-1304.63	89.596	296.597	-1194.3	30.9311
610	0	-107.447	-1403.25	882.471	-63.395	-1415.5	1118.92	-37.051	-1433.05	485.04	-37.4094	-1498.84	97.3596	-77.3581	-1387.94	19.5616	352.154	-1317.98	845.86	332.604	-1266.48	1043.81	275.311	-1252.73	510.833	266.013	-1304.64	89.5416	296.593	-1194.29	30.9245
611	0	-105.595	-1401.66	884.427	-60.8119	-1413.48	1120.6	-38.3052	-1427.09	486.227	-37.6524	-1497.56	98.8747	-77.6269	-1387.72	19.1495	353.977	-1315.18	846.696	334.285	-1263.06	1044.94	276.587	-1252.5	510.939	266.222	-1304.64	89.4637	296.64	-1194.32	30.9142
612	0	-103.739	-1399.98	886.401	-58.2083	-1411.49	1122.35	-37.8678	-1423.95	487.831	-37.9251	-1496.31	100.349	-78.141	-1387.94	18.9275	355.72	-1312.4	847.468	336.173	-1260.34	1046.15	277.74	-1252.43	511.018	266.408	-1304.69	89.4114	296.592	-1194.3	30.897
613	0	-102.018	-1398.46	888.35	-55.6446	-1409.58	1124.13	-37.5649	-1420.96	489.688	-37.9472	-1494.65	101.813	-78.6267	-1388.03	18.6073	357.33	-1309.63	848.107	338.304	-1258.4	1047.44	278.957	-1252.72	511.143	266.57	-1304.73	89.3699	296.554	-1194.19	30.8272
614	0	-100.305	-1396.82	890.398	-53.1408	-1407.61	1125.94	-37.191	-1417.91	491.67	-38.126	-1493.25	103.524	-79.0869	-1388.21	18.3066	358.817	-1307.07	848.712	340.623	-1257.07	1048.76	282.088	-1253.85	511.558	266.729	-1304.75	89.3186	296.561	-1194.19	30.8313
615	0	-98.5148	-1394.85	892.273	-50.6981	-1405.9	1127.73	-37.1631	-1413.21	492.841	-38.4657	-1492.49	104.846	-79.47	-1388.31	18.011	360.218	-1304.61	849.216	342.963	-1255.83	1049.99	285.485	-1255.31	512.196	266.852	-1304.73	89.2564	296.505	-1194.16	30.8069
616	0	-97.0065	-1393.25	894.32	-48.3192	-1404.22	1129.46	-39.8288	-1410.53	494.126	-39.5342	-1492.63	107.113	-79.8494	-1388.43	17.7025	361.43	-1302.11	849.532	345.026	-1253.75	1050.93	282.01	-1254.2	511.465	266.962	-1304.82	89.2074	296.517	-1194.18	30.8165
617	0	-95.4485	-1391.37	896.27	-45.8733	-1402.44	1131.16	-40.3162	-1407.11	495.889	-41.4737	-1494.17	110.402	-80.2776	-1388.53	17.4396	363.071	-1300.03	849.855	346.753	-1250.65	1051.57	284.184	-1254.77	511.235	267.008	-1304.85	89.1859	296.516	-1194.18	30.8671
618	0	-94.0691	-1389.59	898.219	-43.7172	-1401.07	1132.79	-40.2791	-1402.78	497.243	-41.4662	-1492.83	111.938	-80.7009	-1388.83	17.3062	364.885	-1298.04	850.229	348.587	-1248.15	1052.24	287.818	-1256.5	511.41	267.118	-1304.93	89.0944	296.5	-1194.16	30.8546
619	0	-92.935	-1388.07	900.14	-41.4356	-1399.44	1134.31	-40.7538	-1398.67	498.718	-41.4193	-1491.44	113.515	-80.7281	-1388.33	16.8681	368.008	-1296.82	850.399	350.438	-1246.18	1052.93	287.18	-1256.25	511.904	267.18	-1304.98	89.0365	296.451	-1194.14	30.8341
620	0	-91.6467	-1386.07	901.855	-39.3585	-1398.07	1135.76	-41.5961	-1394.7	500.156	-41.3945	-1490.06	115.106	-80.952	-1388.27	16.7958	370.392	-1295.4	850.909	352.274	-1244.24	1053.63	285.695	-1255.37	511.577	267.269	-1305.05	88.9598	296.453	-1194.14	30.8344
621	0	-90.4923	-1384.21	903.632	-37.3641	-1396.77	1137.11	-42.5788	-1390.4	501.495	-41.3313	-1488.56	116.695	-81.1635	-1388.23	16.7355	365.705	-1290.53	850.379	353.934	-1242.14	1054.32	287.195	-1255.85	511.631	267.335	-1305.1	88.8841	296.454	-1194.14	30.8358
622	0	-89.5071	-1382.54	905.29	-35.3432	-1395.38	1138.3	-43.604	-1385.73	502.624	-41.4893	-1487.12	118.351	-81.4372	-1388.19	16.7534	367.447	-1288.55	850.662	355.16	-1239.17	1054.81	288.271	-1256.36	511.677	267.328	-1305.19	88.7929	296.488	-1194.23	30.8817
623	0	-88.435	-1380.46	906.746	-33.3852	-1394.1	1139.38	-44.9446	-1381.3	503.79	-41.5957	-1485.57	119.946	-81.6911	-1388.1	16.7576	368.671	-1286.65	850.9	356.428	-1236.57	1055.44	289.068	-1256.47	511.558	267.334	-1305.19	88.6763	296.47	-1194.21	30.9
624	0	-87.5385	-1378.6	908.12	-31.4856	-1392.86	1140.31	-46.1903	-1376.45	504.825	-41.6696	-1484.36	122.097	-82.0666	-1387.69	16.7437	369.58	-1284.39	851.1	357.789	-1234.55	1056.06	289.818	-1255.91	511.349	267.328	-1305.28	88.6201	296.472	-1194.22	30.9185
625	0	-86.6007	-1376.49	909.369	-29.6485	-1391.64	1141.11	-47.7262	-1372.15	505.992	-41.8579	-1482.84	124.001	-82.5921	-1387.44	17.0045	370.542	-1282.19	851.37	359.368	-1233.35	1056.53	290.656	-1255.3	511.22	267.319	-1305.37	88.5318	296.468	-1194.2	30.8976
626	0	-85.7143	-1374.33	910.469	-27.9146	-1390.53	1141.8	-48.962	-1367.77	507.093	-42.4774	-1480.74	125.265	-83.3058	-1386.76	17.1492	371.348	-1279.94	851.607	360.959	-1232.34	1056.92	292.058	-1256.85	511.654	267.371	-1305.39	88.4784	296.47	-1194.2	30.8976
627	0	-84.8958	-1372.13	911.476	-26.2008	-1389.45	1142.36	-50.3144	-1362.48	507.958	-43.1963	-1478.45	126.713	-84.2376	-1385.34	17.1325	372.219	-1277.63	851.773	362.276	-1230.68	1057.33	292.734	-1255.85	511.371	267.387	-1305.43	88.4312	296.467	-1194.2	30.8963
628	0	-84.198	-1369.95	912.486	-24.5282	-1388.29	1142.78	-51.8059	-1357.23	508.852	-44.2125	-1475.72	127.957	-85.439	-1383.68	17.497	373.037	-1275.25	851.878	362.987	-1227.14	1057.39	293.306	-1254.75	511.1	267.423	-1305.42	88.3497	296.511	-1194.22	30.9117
629	0	-83.3553	-1367.45	913.289	-22.9187	-1387.14	1143.09	-53.583	-1352.37	509.818	-45.474	-1472.63	129.049	-87.0087	-1381.14	17.6414	373.792	-1272.83	851.93	363.901	-1224.31	1057.63	294.064	-1254.05	511.005	267.492	-1305.41	88.2805	296.517	-1194.22	30.916
630	0	-82.7315	-1365.31	914.167	-21.4809	-1386.11	1143.36	-56.2783	-1347.72	510.656	-47.0836	-1469.19	129.937	-90.2355	-1379.69	19.0824	374.599	-1270.44	851.941	364.836	-1221.98	1057.88	294.838	-1253.17	510.913	267.51	-1305.42	88.2496	296.496	-1194.15	30.833
631	0	-81.8277	-1362.59	914.815	-20.0108	-1385.01	1143.62	-57.8847	-1343.84	511.727	-49.0788	-1464.83	130.505	-92.5497	-1375.36	19.3662	375.491	-1268.24	851.945	365.982	-1220.34	1058.07	295.599	-1252.39	510.783	267.527	-1305.37	88.2104	296.565	-1194.21	30.8536
632	0	-81.2887	-1360.54	915.656	-19.2869	-1384	1144.07	-59.2934	-1339.89	512.679	-51.4765	-1459.75	130.747	-95.0402	-1369.54	19.3011	376.299	-1266.04	851.822	366.836	-1217.91	1058.18	296.068	-1251.21	510.461	267.525	-1305.34	88.1755	296.551	-1194.18	30.8256
633	0	-80.2593	-1357.57	916.188	-18.0727	-1382.07	1144.2	-60.5581	-1336.02	513.498	-54.2473	-1453.93	130.795	-98.148	-1363.25	19.2902	376.964	-1263.88	851.598	367.878	-1215.98	1058.36	296.517	-1250.02	510.325	267.53	-1305.28	88.185	296.594	-1194.19	30.8385
634	0	-79.7949	-1355.72	916.491	-17.4234	-1381.26	1144.11	-61.8915	-1332.36	514.276	-57.4381	-1447.54	130.617	-101.608	-1355.8	19.3576	377.599	-1261.61	851.244	369.117	-1215.01	1058.54	297.018	-1248.63	510.132	267.492	-1305.25	88.168	296.585	-1194.14	30.8172
635	0	-78.9723	-1353.2	916.99	-16.416	-1379.78	1144.21	-63.0794	-1328.81	514.956	-60.969	-1440.33	130.195	-105.718	-1347.89	19.6782	378.244	-1259.64	850.902	369.958	-1212.87	1058.55	297.315	-1247.22	509.812	267.459	-1305.15	88.1628	296.581	-1194.13	30.8129
636	0	-78.3453	-1351	917.596	-15.6042	-1378.61	1144.42	-64.3517	-1325.47	515.622	-64.9419	-1432.62	129.715	-110.089	-1339.12	19.9404	378.9	-1257.83	850.619	371.024	-1211.17	1058.53	297.564	-1245.91	509.652	267.392	-1305.09	88.1416	296.603	-1194.21	30.8481
637	0	-77.4932	-1348.48	917.7	-14.5672	-1377.13	1144.13	-65.3991	-1321.99	516.194	-69.2724	-1424.07	129.05	-114.555	-1329.22	19.9728	379.48	-1255.91	850.294	371.841	-1209.45	1058.69	297.944	-1244.43	509.367	267.305	-1305.06	88.1665	296.574	-1194.13	30.808
638	0	-76.8609	-1346.22	918.086	-13.7501	-1375.92	1144.12	-66.5792	-1318.65	516.781	-73.9319	-1414.96	128.329	-119.27	-1318.88	20.1993	380.062	-1254.09	850.04	372.922	-1208.44	1058.8	298.01	-1242.97	509.024	267.227	-1304.95	88.1608	296.604	-1194.21	30.8472
639	0	-76.22	-1343.98	918.121	-12.9244	-1374.72	1143.76	-67.5603	-1315.02	517.24	-78.7088	-1405.27	127.519	-124.469	-1308.53	20.9438	380.453	-1252.12	849.65	373.855	-1206.96	1058.83	298.165	-1241.38	508.7	267.107	-1304.75	88.1027	296.57	-1194.12	30.806
640	0	-75.4866	-1341.56	918.24	-12.0061	-1373.34	1143.48	-68.8793	-1311.79	517.837	-83.5039	-1395.23	126.902	-129.298	-1297.1	21.7363	380.902	-1250.16	849.312	374.576	-1205.32	1058.84	298.094	-1239.67	508.308	266.986	-1304.6	88.0732	296.561	-1194.1	30.8262
641	0	-75.0101	-1339.58	918.382	-11.3448	-1372.39	1143.23	-69.5773	-1307.36	518.112	-88.1318	-1384.78	126.358	-134.392	-1285.54	23.4042	381.386	-1248.35	849.021	375.202	-1203.24	1058.84	298.112	-1238.14	508.029	266.832	-1304.48	88.0439	296.572	-1194.12	30.8876
642	0	-74.5854	-1337.7	918.369	-10.7353	-1371.55	1142.82	-70.5529	-1303.13	518.556	-92.5919	-1373.94	126.051	-139.085	-1272.74	25.3085	381.619	-1246.36	848.703	375.779	-1201.67	1058.89	298.085	-1236.54	507.797	266.64	-1304.31	87.9749	296.596	-1194.2	30.9254
643	0	-74.1481	-1335.64	918.367	-10.1131	-1370.54	1142.42	-71.554	-1298.76	519.104	-96.8298	-1362.87	125.913	-143.359	-1259.06	27.3284	381.81	-1244.26	848.355	376.164	-1199.63	1058.95	297.799	-1234.79	507.407	266.447	-1304.21	87.9064	296.584	-1194.19	30.9653
644	0	-73.7584	-1333.67	918.396	-9.53861	-1369.6	1142.05	-72.9548	-1294.84	519.927	-100.883	-1351.7	125.982	-146.133	-1242.79	28.5296	381.984	-1242.09	848.01	376.503	-1197.71	1058.98	297.478	-1233.11	506.97	266.212	-1304.08	87.8445	296.571	-1194.15	31.0164
645	0	-73.4651	-1331.66	918.336	-9.06047	-1368.63	1141.6	-73.6283	-1289.37	520.434	-104.533	-1340.45	126.031	-150.226	-1229.26	30.6928	382.043	-1239.82	847.688	376.929	-1196.2	1059.1	296.983	-1231.19	506.49	265.939	-1303.89	87.7325	296.571	-1194.17	31.0856
646	0	-73.2322	-1329.67	918.302	-8.64275	-1367.68	1141.17	-74.5701	-1283.83	521.053	-107.971	-1329.16	126.177	-154.611	-1216.77	33.223	382.046	-1237.38	847.346	377.043	-1193.73	1059.1	296.466	-1229.35	506.059	265.658	-1303.69	87.6635	296.727	-1194.54	31.4216
647	0	-73.0613	-1327.72	918.222	-8.28702	-1366.77	1140.69	-75.2952	-1277.44	521.513	-110.947	-1318	126.469	-158.654	-1204.56	35.8297	381.923	-1234.85	846.942	377.022	-1191.28	1059.12	295.925	-1227.46	505.742	265.392	-1303.52	87.5371	296.781	-1194.71	31.6143
648	0	-72.9346	-1325.66	918.143	-7.97548	-1365.75	1140.22	-76.7089	-1271.84	522.343	-113.518	-1307.35	127.052	-164.576	-1196.64	39.7354	381.766	-1232.34	846.648	377.119	-1189.19	1059.13	295.063	-1225.4	505.368	265.161	-1303.42	87.5124	296.675	-1194.58	31.5999
649	0	-72.968	-1323.78	918.305	-7.82402	-1364.91	1139.98	-78.0758	-1265.85	523.193	-115.642	-1296.76	127.608	-168.506	-1185.77	42.4671	381.588	-1229.69	846.308	377.187	-1187.04	1059.17	293.878	-1223.09	504.942	264.953	-1303.26	87.4495	296.675	-1194.62	31.6587
650	0	-72.9957	-1321.78	918.317	-7.66686	-1363.95	1139.6	-79.416	-1259.52	524.021	-117.425	-1286.2	128.185	-171.502	-1173.92	44.448	381.236	-1226.87	845.997	377.267	-1185.3	1059.25	292.792	-1220.73	504.751	264.782	-1303.11	87.4118	296.65	-1194.64	31.7529
651	0	-72.9876	-1319.69	918.161	-7.47392	-1362.9	1139.05	-80.6491	-1252.8	524.8	-118.864	-1275.86	128.756	-174.223	-1162.76	46.4078	380.931	-1224.15	845.764	377.502	-1183.76	1059.34	291.669	-1218.42	505.5	264.639	-1302.94	87.3369	296.67	-1194.69	31.8199
652	0	-73.0607	-1317.58	918.038	-7.36224	-1361.83	1138.53	-82.0716	-1246.27	525.643	-120.001	-1265.72	129.392	-176.542	-1151.77	48.1974	380.544	-1221.31	845.485	377.615	-1182.46	1059.43	290.082	-1215.23	504.836	264.479	-1302.81	87.3145	296.641	-1194.72	31.9273
653	0	-73.1008	-1315.41	917.961	-7.2175	-1360.7	1138.05	-83.5456	-1239.88	526.572	-120.852	-1255.76	130.034	-178.507	-1141.1	49.9308	380.011	-1218.26	845.161	377.873	-1181.37	1059.51	288.522	-1211.42	503.748	264.334	-1302.61	87.2681	296.745	-1194.88	32.1136
654	0	-73.1237	-1313.12	917.833	-7.05553	-1359.45	1137.53	-84.7336	-1233.16	527.367	-121.569	-1245.7	130.617	-180.027	-1130.44	51.4264	379.325	-1214.98	844.799	378.025	-1180.5	1059.69	288.021	-1209.09	503.646	264.251	-1302.49	87.2729	296.659	-1194.75	32.0723
655	0	-73.1984	-1310.55	917.585	-6.94547	-1357.92	1136.88	-85.9796	-1226.68	528.185	-122.329	-1235.75	131.242	-181.175	-1119.78	52.8522	378.651	-1211.7	844.409	378.216	-1179.32	1059.82	288.708	-1208.08	503.098	264.159	-1302.42	87.3483	296.679	-1194.87	32.1897
656	0	-73.2617	-1307.92	917.26	-6.8239	-1356.33	1136.16	-87.1817	-1220.33	529.018	-123.046	-1225.92	131.934	-182.029	-1109.33	54.3208	377.985	-1208.64	844.128	378.078	-1177.34	1059.86	290.853	-1207.93	501.883	264.066	-1302.24	87.3675	296.719	-1194.92	32.2898
657	0	-73.351	-1305.14	916.857	-6.72837	-1354.59	1135.36	-87.8562	-1213.5	529.617	-123.88	-1215.87	132.605	-182.701	-1099.04	55.8579	377.326	-1205.76	843.997	377.683	-1174.89	1059.8	293.397	-1207.53	501.23	263.94	-1302.11	87.3812	296.741	-1194.96	32.3678
658	0	-73.6101	-1302.5	916.385	-6.80263	-1352.99	1134.5	-88.8061	-1207.5	530.3	-124.928	-1205.99	133.332	-183.021	-1088.47	57.397	376.535	-1202.62	843.74	377.324	-1172.12	1059.81	292.912	-1205.55	501.092	263.837	-1301.98	87.4124	296.718	-1195.02	32.4354
659	0	-73.8205	-1299.52	915.838	-6.82824	-1351.05	1133.55	-89.3502	-1201.16	530.818	-125.971	-1196.02	134.007	-183.162	-1078.07	58.9964	375.627	-1199.24	843.677	376.739	-1169.09	1059.76	292.209	-1203.2	500.469	263.758	-1301.87	87.4286	296.678	-1194.92	32.3756
660	0	-74.128	-1296.67	915.327	-6.95082	-1349.23	1132.65	-89.7881	-1195	531.29	-127.078	-1186.05	134.702	-182.968	-1067.35	60.4153	374.782	-1196.17	843.566	376.203	-1166.3	1059.78	291.741	-1200.99	499.982	263.702	-1301.69	87.4626	296.691	-1194.86	32.3806
661	0	-74.6231	-1294.22	914.939	-7.26117	-1347.83	1131.86	-90.1335	-1188.94	531.743	-128.182	-1176.11	135.25	-182.604	-1056.86	61.8635	374.008	-1193.05	843.52	375.864	-1164.43	1059.94	291.469	-1198.89	499.532	263.603	-1301.53	87.4991	296.648	-1194.85	32.3656
662	0	-75.107	-1291.32	914.308	-7.56024	-1345.97	1130.83	-90.2845	-1182.69	532.076	-129.283	-1166.58	136.041	-182.092	-1046.6	63.0518	373.272	-1189.57	843.349	375.764	-1163.59	1060.18	291.248	-1196.77	499.111	263.559	-1301.42	87.5955	296.714	-1194.94	32.4646
663	0	-75.5305	-1288.23	913.645	-7.79881	-1343.91	1129.78	-90.3147	-1176.46	532.318	-130.299	-1156.75	136.466	-178.953	-1031.06	62.8798	371.761	-1186.18	843.134	375.546	-1162.48	1060.45	291.058	-1194.58	498.491	263.471	-1301.35	87.6865	296.579	-1194.68	32.2868
664	0	-76.0948	-1285.37	913.085	-8.17828	-1342.09	1128.82	-90.2924	-1170.56	532.457	-131.195	-1147.02	136.733	-177.802	-1019.53	63.7789	371.686	-1183.41	843.112	375.004	-1160.16	1060.61	291.067	-1192.47	498.109	263.372	-1301.2	87.7245	296.719	-1194.95	32.5259
665	0	-76.6541	-1282.36	912.426	-8.55284	-1340.12	1127.76	-89.937	-1164.62	532.334	-131.998	-1137.45	136.953	-177.779	-1010.38	64.7859	372.097	-1181.18	843.001	374.259	-1157.46	1060.63	291.06	-1190.46	497.527	263.26	-1301.09	87.8144	296.746	-1195.01	32.5594
666	0	-77.1868	-1279.09	911.604	-8.90061	-1337.89	1126.55	-89.5909	-1159.06	532.126	-132.683	-1128.2	136.852	-177.099	-1000.07	65.8316	376.545	-1180.9	843.435	373.795	-1155.54	1060.79	290.913	-1188.39	496.949	263.163	-1300.95	87.8638	296.695	-1194.98	32.5353
667	0	-77.8716	-1275.92	910.772	-9.4006	-1335.77	1125.32	-89.1065	-1153.74	531.703	-133.148	-1119.1	136.906	-176.786	-990.615	67.0609	376.066	-1178.61	843.332	373.416	-1153.95	1060.97	289.742	-1185.79	496.193	263.039	-1300.79	87.9003	296.685	-1194.96	32.5566
668	0	-78.4208	-1272.58	909.895	-9.76501	-1333.46	1124.04	-88.5347	-1148.74	531.17	-133.415	-1110.19	136.837	-176.07	-980.218	67.6413	375.322	-1175.8	843.102	372.86	-1152.14	1061.02	287.193	-1182.41	496.175	262.978	-1300.65	87.9426	296.685	-1194.96	32.5586
669	0	-79.1268	-1269.36	908.927	-10.2862	-1331.28	1122.68	-88	-1144.3	530.501	-133.418	-1101.63	136.639	-175.669	-970.874	68.4106	374.682	-1173.07	842.877	372.304	-1150.15	1061.01	283.229	-1177.67	496.696	262.854	-1300.52	87.9854	296.705	-1195	32.5842
670	0	-79.784	-1265.92	907.938	-11.1231	-1328.91	1121.51	-86.9653	-1139.31	529.516	-133.231	-1093.37	136.362	-175.467	-962.024	69.1235	374.262	-1170.68	842.677	372.116	-1149.4	1061.09	283.501	-1175.72	496.153	262.794	-1300.37	88.0399	296.689	-1194.96	32.5609
671	0	-80.4965	-1262.52	906.886	-12.0735	-1326.44	1120.23	-85.8422	-1134.75	528.365	-132.833	-1085.51	135.968	-175.327	-954.092	69.8113	373.888	-1168.29	842.403	371.984	-1149	1061.24	283.236	-1173.87	495.291	262.708	-1300.22	88.0682	296.664	-1194.88	32.5228
672	0	-81.2918	-1259.11	905.778	-13.1726	-1323.89	1118.83	-84.8145	-1130.83	527.151	-132.176	-1077.83	135.418	-175.686	-945.651	70.1852	373.66	-1165.93	842.18	371.286	-1146.91	1061.14	282.937	-1171.78	494.479	262.623	-1300.1	88.11	296.7	-1194.99	32.5801
673	0	-81.9315	-1255.36	904.541	-14.36	-1321.3	1117.42	-83.6165	-1126.98	525.74	-131.392	-1070.5	134.723	-175.369	-937.713	70.3127	373.431	-1163.6	841.974	370.294	-1143.71	1060.88	283.086	-1169.68	493.854	262.534	-1299.97	88.1549	296.667	-1194.9	32.5299
674	0	-82.5262	-1251.6	903.219	-15.61	-1318.58	1116	-82.3511	-1123.45	524.127	-130.485	-1063.6	134.018	-175.055	-930.246	70.3558	373.059	-1161.3	841.745	369.369	-1141.06	1060.64	282.444	-1167.54	493.167	262.456	-1299.82	88.1982	296.678	-1194.92	32.5467
675	0	-83.198	-1247.95	901.876	-16.9224	-1315.8	1114.59	-80.9663	-1120.24	522.468	-129.357	-1056.97	133.087	-174.439	-923.304	70.279	372.612	-1159.02	841.499	368.605	-1139.14	1060.46	282.385	-1165.55	492.491	262.392	-1299.75	88.2348	296.709	-1194.9	32.5404
676	0	-83.8548	-1244.3	900.465	-18.2994	-1312.89	1113.14	-79.4526	-1116.94	520.526	-128.102	-1050.7	132.05	-173.475	-916.7	69.6867	372.281	-1157	841.306	368.069	-1137.95	1060.43	282.554	-1163.84	492.077	262.311	-1299.62	88.2846	296.709	-1194.9	32.4902
677	0	-84.4476	-1240.61	898.962	-19.7615	-1309.86	1111.69	-78.2241	-1114.5	518.785	-126.778	-1044.86	130.939	-172.346	-910.983	69.0548	371.998	-1154.96	841.17	367.459	-1136.79	1060.33	282.023	-1161.83	491.392	262.272	-1299.52	88.3114	296.713	-1194.91	32.511
678	0	-85.0528	-1236.91	897.43	-21.2465	-1306.79	1110.27	-77.295	-1112.76	517.099	-125.29	-1039.48	129.67	-170.619	-905.251	67.7207	371.495	-1152.67	841.072	366.738	-1135.83	1060.27	281.825	-1159.8	491.055	262.205	-1299.43	88.3657	296.759	-1194.94	32.482
679	0	-85.7566	-1233.33	895.876	-22.7539	-1303.59	1108.87	-75.7638	-1109.88	515.029	-123.673	-1034.59	128.301	-168.48	-900.165	66.1127	370.977	-1150.47	840.997	365.933	-1133.88	1060.16	281.723	-1157.89	490.705	262.145	-1299.35	88.4125	296.753	-1194.88	32.452
680	0	-86.4596	-1229.77	894.258	-24.285	-1300.42	1107.46	-74.3479	-1107.19	512.931	-121.863	-1030.22	126.76	-166.058	-895.737	64.1603	370.511	-1148.45	840.886	364.711	-1130.8	1059.86	281.321	-1155.91	490.628	262.104	-1299.26	88.4608	296.719	-1194.81	32.3567
681	0	-87.155	-1226.14	892.576	-25.9269	-1297.17	1106.07	-73.1296	-1104.83	510.977	-119.856	-1026.43	125.118	-163.159	-891.984	61.7225	370.072	-1146.49	840.852	363.522	-1128.31	1059.7	280.827	-1154.23	490.092	262.043	-1299.16	88.5098	296.512	-1194.41	32.0355
682	0	-87.9857	-1222.78	890.951	-27.636	-1293.86	1104.71	-71.9464	-1102.43	509.043	-117.724	-1023.21	123.27	-159.857	-888.759	58.8416	369.523	-1144.43	840.857	362.672	-1126.43	1059.62	280.265	-1152.41	489.494	262.003	-1299.09	88.5466	296.683	-1194.65	32.1905
683	0	-88.7815	-1219.38	889.325	-29.3502	-1290.62	1103.36	-70.9142	-1100.16	507.091	-115.353	-1020.53	121.348	-156.348	-886.488	55.7351	368.805	-1142.04	840.765	361.619	-1124.59	1059.51	279.748	-1150.69	488.915	261.943	-1299	88.632	296.69	-1194.67	32.201
684	0	-89.5632	-1216.01	887.715	-31.1291	-1287.16	1102.01	-69.8254	-1097.87	505.161	-112.896	-1018.45	119.256	-152.509	-884.694	52.1246	368.183	-1139.84	840.737	360.798	-1123.21	1059.51	279.624	-1149.11	488.977	261.879	-1298.92	88.6613	296.733	-1194.68	32.1642
685	0	-90.4693	-1212.8	886.203	-32.9146	-1283.76	1100.7	-68.6944	-1095.68	503.166	-110.288	-1016.96	117.112	-148.229	-883.996	48.6214	367.442	-1137.61	840.69	359.663	-1121.34	1059.42	278.987	-1147.5	488.385	261.828	-1298.88	88.756	296.708	-1194.58	32.0513
686	0	-91.2593	-1209.31	884.569	-34.768	-1280.39	1099.47	-67.7104	-1093.83	501.17	-107.507	-1016	114.786	-143.983	-883.157	44.4541	366.813	-1135.6	840.645	358.645	-1119.62	1059.4	278.426	-1145.94	487.448	261.767	-1298.81	88.8055	296.742	-1194.59	32.0442
687	0	-92.278	-1206.07	883.111	-36.67	-1276.99	1098.26	-66.5903	-1091.83	499.034	-104.68	-1015.45	112.329	-139.63	-882.96	40.0528	365.942	-1133.33	840.616	357.295	-1117.39	1059.3	277.865	-1144.03	487.691	261.728	-1298.74	88.8694	296.728	-1194.55	32.0008
688	0	-93.2114	-1202.58	881.587	-38.5766	-1273.41	1097.11	-65.43	-1090.09	496.831	-101.744	-1015.27	109.759	-135.107	-883.427	35.4703	364.982	-1130.95	840.517	356.04	-1115.1	1059.32	277.927	-1143	486.593	261.637	-1298.66	88.9192	296.793	-1194.61	32.0132
689	0	-94.3316	-1199.24	880.164	-40.5284	-1269.82	1095.95	-64.3661	-1088.76	494.639	-98.7347	-1015.6	107.107	-130.532	-884.396	30.7054	364.193	-1128.86	840.487	354.442	-1112.28	1059.19	277.151	-1141.4	485.552	261.565	-1298.61	89.0418	296.764	-1194.54	31.9429
690	0	-95.4519	-1195.79	878.788	-42.5496	-1266.25	1094.83	-63.1309	-1087.41	492.277	-95.6733	-1016.35	104.414	-126.012	-886.014	26.0014	363.108	-1126.45	840.348	352.756	-1109.33	1059.03	279.462	-1139.92	487.789	261.487	-1298.49	89.0973	296.672	-1194.28	31.7459
691	0	-96.5768	-1192.06	877.281	-44.6211	-1262.48	1093.74	-62.0968	-1086.68	490.059	-92.5882	-1017.63	101.602	-121.551	-888.129	21.2365	361.887	-1123.78	840.139	351.036	-1106.09	1058.87	278.366	-1138.01	487.571	261.395	-1298.43	89.2043	296.794	-1194.52	31.8899
692	0	-97.7976	-1188.22	875.767	-46.7362	-1258.72	1092.57	-60.8	-1085.51	487.553	-89.4165	-1019.14	98.7012	-117.63	-890.327	18.3449	360.815	-1121.34	839.965	349.475	-1103.58	1058.76	276.943	-1135.9	487.163	261.311	-1298.34	89.3167	296.817	-1194.51	31.8892
693	0	-99.0431	-1184.35	874.102	-48.9642	-1254.78	1091.49	-59.7824	-1084.85	485.113	-85.4639	-1021.54	96.5669	-115.089	-891.796	19.3778	359.588	-1118.88	839.822	347.606	-1100.35	1058.53	275.576	-1133.63	486.75	261.242	-1298.26	89.3998	296.866	-1194.54	31.8739
694	0	-100.398	-1180.48	872.621	-51.3057	-1250.78	1090.37	-58.6313	-1084.37	482.827	-82.3845	-1022.71	94.6583	-112.751	-891.421	20.4637	358.15	-1116.19	839.629	345.469	-1096.26	1058.16	273.93	-1131.3	486.51	261.139	-1298.09	89.5266	296.844	-1194.5	31.8039
695	0	-101.833	-1176.43	871.102	-53.7434	-1246.73	1089.31	-57.0519	-1084.06	480.353	-80.595	-1023.95	93.506	-110.473	-891.155	21.1139	356.687	-1113.45	839.39	343.438	-1092.52	1057.84	273.148	-1129.43	486.08	261.041	-1298.02	89.6923	296.922	-1194.54	31.8195
696	0	-103.522	-1172.74	869.712	-56.2678	-1242.59	1088.23	-55.4787	-1084.2	477.946	-79.3035	-1024.77	93.5432	-108.351	-890.305	21.7381	355.27	-1110.79	839.238	341.418	-1089.06	1057.57	272.463	-1127.63	485.445	260.903	-1297.84	89.8452	296.926	-1194.53	31.7983
697	0	-105.207	-1168.95	868.128	-58.9134	-1238.35	1087.28	-53.8906	-1083.89	475.655	-77.344	-1024.13	93.4388	-107.214	-889.878	22.322	353.544	-1107.86	838.964	339.481	-1086.12	1057.31	271.053	-1126.77	481.882	260.801	-1297.68	90.0299	296.947	-1194.48	31.7525
698	0	-106.359	-1163.9	866.651	-61.6084	-1234.27	1086.39	-52.5905	-1082.98	474.044	-72.4256	-1019.12	91.1146	-106.752	-890.257	23.0476	351.983	-1104.99	838.704	337.584	-1083.62	1057.08	269.854	-1124.52	481.626	260.715	-1297.52	90.2296	296.937	-1194.43	31.7111
699	0	-108.313	-1160.55	865.516	-64.3356	-1230.29	1085.66	-51.4094	-1080.08	472.833	-69.4543	-1017.66	90.826	-106.026	-890.178	23.5509	350.19	-1101.91	838.369	335.666	-1081.17	1056.93	269.098	-1122.22	481.624	260.61	-1297.36	90.445	296.931	-1194.38	31.6563
700	0	-110.118	-1157.05	864.598	-67.028	-1226.4	1085.06	-51.5933	-1077.28	472.844	-67.0488	-1016.17	90.5646	-104.932	-889.301	23.7602	348.321	-1098.93	838.083	333.358	-1078.1	1056.65	272.576	-1122.61	481.292	260.501	-1297.16	90.6607	296.785	-1194.05	31.4025
701	0	-112.005	-1153.93	863.86	-69.6628	-1222.54	1084.6	-51.7293	-1073.29	472.697	-65.3717	-1015.6	90.6852	-104.281	-889.041	24.0833	346.569	-1096.24	837.847	330.957	-1074.71	1056.41	270.777	-1120.33	480.774	260.393	-1296.98	90.9238	296.927	-1194.27	31.5623
702	0	-113.675	-1150.47	863.349	-72.1782	-1219.02	1084.35	-51.7344	-1069.14	472.5	-64.2309	-1014.95	90.2791	-104.06	-888.907	24.1478	344.59	-1093.3	837.552	328.234	-1070.37	1056.1	268.729	-1117.9	480.277	260.242	-1296.85	91.2369	296.988	-1194.31	31.5898
703	0	-115.393	-1147.52	862.922	-74.5254	-1215.44	1084.23	-52.1224	-1065.2	472.444	-63.5431	-1013.98	89.8635	-103.944	-888.672	24.0403	342.497	-1090.31	837.178	325.353	-1066.3	1055.8	266.396	-1115.34	479.666	260.069	-1296.69	91.5966	296.978	-1194.25	31.556
704	0	-117.485	-1145.54	862.82	-76.767	-1212.1	1084.18	-53.0585	-1061.2	472.509	-63.1196	-1012.71	89.5457	-103.858	-888.514	24.0039	340.624	-1087.72	836.839	322.648	-1062.93	1055.61	264.429	-1113.23	479.397	259.862	-1296.58	91.8805	296.743	-1193.91	31.3018
705	0	-119.021	-1142.52	862.557	-78.9722	-1208.83	1084.29	-54.5912	-1057.93	472.744	-63.0707	-1012.24	89.404	-103.893	-888.425	23.9417	338.647	-1085.13	836.42	320.014	-1059.87	1055.43	262.717	-1111.36	479.293	259.638	-1296.51	92.2481	296.71	-1193.83	31.2786
706	0	-120.76	-1139.63	862.512	-81.0321	-1205.69	1084.51	-56.2567	-1055.2	472.945	-63.1431	-1012.02	89.1638	-103.97	-888.447	23.8727	336.603	-1082.57	835.988	317.279	-1056.55	1055.2	260.855	-1109.51	479.043	259.38	-1296.37	92.6316	296.654	-1193.8	31.3034
707	0	-123.324	-1137.88	863.012	-83.0732	-1202.6	1084.97	-58.3664	-1053.98	473.481	-63.3649	-1011.86	89.0663	-104.04	-888.364	23.8043	334.577	-1080.23	835.593	314.483	-1052.84	1054.91	258.812	-1107.73	479.363	259.139	-1296.3	93.166	296.653	-1193.76	31.2892
708	0	-125.836	-1135.78	863.719	-85.0525	-1199.64	1085.53	-59.9278	-1052.25	473.724	-63.6097	-1011.74	88.9488	-104.134	-888.404	23.7804	332.468	-1077.97	835.206	311.614	-1049.06	1054.69	257.591	-1106.79	478.59	258.841	-1296.17	93.5724	296.578	-1193.71	31.2977
709	0	-128.167	-1133.33	864.571	-87.0589	-1196.62	1086.22	-61.845	-1051.31	474.102	-63.7906	-1011.77	88.8523	-104.169	-888.396	23.7329	330.425	-1076.1	835.038	308.81	-1045.03	1054.5	256.227	-1105.42	478.526	258.523	-1296.05	94.1481	296.578	-1193.71	31.346
710	0	-129.908	-1129.58	865.164	-89.0509	-1193.54	1087.03	-63.4998	-1050.22	474.385	-63.9971	-1011.84	88.8095	-104.215	-888.406	23.6895	328.218	-1074.07	835.02	305.952	-1040.9	1054.37	260.825	-1106.53	480.265	258.25	-1295.97	94.7322	296.539	-1193.7	31.3723
711	0	-132.339	-1127.12	865.962	-91.068	-1190.31	1087.87	-65.2368	-1049.43	474.523	-64.1281	-1011.87	88.7413	-104.205	-888.379	23.678	326.321	-1072.52	835.134	303.277	-1037.18	1054.34	259.504	-1105.93	480.575	257.994	-1295.82	95.2812	296.471	-1193.64	31.3647
712	0	-134.766	-1124.59	866.641	-93.1563	-1187.11	1088.68	-66.7236	-1048.32	474.387	-64.2095	-1011.79	88.5921	-104.255	-888.433	23.7075	324.208	-1070.93	835.385	300.786	-1033.98	1054.35	257.805	-1104.77	480.69	257.743	-1295.67	95.9301	296.463	-1193.59	31.3436
713	0	-136.97	-1121.39	867.003	-95.4102	-1183.64	1089.42	-68.2446	-1047.86	474.387	-64.2687	-1011.67	88.4246	-104.248	-888.425	23.6457	322.108	-1069.28	835.689	298.299	-1031.09	1054.49	256.23	-1103.52	480.963	257.6	-1295.51	96.5904	296.493	-1193.58	31.3434
714	0	-139.018	-1117.99	867.176	-97.6696	-1180.26	1090.05	-69.4672	-1046.66	474.27	-64.3157	-1011.58	88.3022	-104.245	-888.356	23.6664	320.055	-1067.39	836.066	295.751	-1027.73	1054.56	254.973	-1102.3	481.301	257.42	-1295.28	97.3054	296.542	-1193.6	31.3631
715	0	-141.18	-1114.8	867.338	-99.9981	-1177.01	1090.71	-70.4693	-1044.91	474.076	-64.2946	-1011.42	88.137	-104.265	-888.39	23.6792	317.972	-1065.33	836.498	293.206	-1024.08	1054.58	253.897	-1100.96	481.667	257.376	-1295.06	98.1338	296.619	-1193.54	31.3234
716	0	-143.858	-1112.84	867.649	-102.771	-1174.45	1091.2	-71.5449	-1043.16	473.94	-64.2426	-1011.22	87.95	-104.27	-888.458	23.7106	315.924	-1063.35	836.958	290.671	-1020.45	1054.55	252.944	-1099.43	482.091	257.334	-1294.63	99.0948	296.682	-1193.47	31.3267
717	0	-146.136	-1110.04	867.725	-105.144	-1171.04	1091.47	-72.7696	-1041.57	473.977	-64.1588	-1010.99	87.7931	-104.257	-888.439	23.7072	313.853	-1061.13	837.319	288.276	-1017.56	1054.66	252.142	-1097.7	482.539	257.292	-1294.15	100.045	296.775	-1193.37	31.2582
718	0	-148.279	-1107.19	867.7	-107.382	-1167.59	1091.63	-73.9179	-1039.77	473.982	-64.0551	-1010.59	87.5777	-104.253	-888.422	23.6958	311.758	-1058.54	837.663	285.982	-1015.01	1054.79	251.658	-1096.39	482.843	257.228	-1293.66	101.099	297.069	-1193.54	31.448
719	0	-150.754	-1105.24	867.839	-109.952	-1165.04	1091.95	-75.1946	-1038.14	474.045	-63.9217	-1010.25	87.353	-104.234	-888.368	23.6983	310.506	-1057.97	838.218	283.746	-1012.22	1054.83	250.758	-1094.03	483.073	257.15	-1293.01	102.227	297.219	-1193.58	31.5241
720	0	-153.134	-1103.42	867.939	-112.428	-1162.62	1092.24	-76.2004	-1036.22	474.027	-63.7332	-1009.85	87.1624	-104.21	-888.388	23.7325	308.476	-1055.34	838.465	281.296	-1008.89	1054.72	249.764	-1091.28	483.131	257.098	-1292.4	103.444	297.356	-1193.48	31.63
721	0	-154.816	-1100.11	867.65	-114.204	-1158.71	1092.14	-77.2708	-1034.06	473.882	-63.47	-1009.39	86.9219	-104.206	-888.358	23.7412	306.477	-1052.62	838.567	278.616	-1005.13	1054.58	248.886	-1088.33	483.269	256.956	-1291.56	104.78	297.361	-1193.26	31.6573
722	0	-156.565	-1097.2	867.334	-116.049	-1155.19	1092.01	-78.3706	-1032.12	473.679	-63.2626	-1008.95	86.6765	-104.251	-888.442	23.8069	304.368	-1049.78	838.593	275.991	-1001.62	1054.37	247.962	-1084.99	483.314	256.837	-1290.58	106.302	297.395	-1193.11	31.7596
723	0	-158.522	-1094.95	867.142	-118.1	-1152.34	1092	-79.356	-1030.34	473.479	-63.0487	-1008.52	86.4253	-104.182	-888.381	23.8164	302.341	-1046.98	838.55	273.587	-998.324	1054.15	247.039	-1081.25	483.383	256.677	-1289.66	108.045	297.445	-1192.96	31.9381
724	0	-160.217	-1092.13	866.711	-119.89	-1148.92	1091.75	-79.02	-1027.72	473.592	-62.8293	-1008.09	86.1705	-104.152	-888.376	23.8677	300.37	-1044.1	838.483	271.128	-994.604	1053.84	246.147	-1077.14	483.446	256.427	-1288.45	110.002	297.439	-1192.8	32.1111
725	0	-161.799	-1089.16	866.275	-121.567	-1145.35	1091.51	-78.4578	-1026.67	473.661	-62.5911	-1007.59	85.892	-104.115	-888.334	23.8939	298.44	-1041.37	838.427	268.993	-991.896	1053.58	245.209	-1072.49	483.449	256.217	-1287.16	112.259	297.27	-1192.39	32.1404
726	0	-163.677	-1086.76	866.052	-123.54	-1142.35	1091.47	-79.6342	-1024.57	473.291	-62.4122	-1007.25	85.675	-104.072	-888.263	23.9356	296.524	-1038.63	838.393	266.824	-989.137	1053.3	244.449	-1067.37	483.518	255.986	-1285.73	114.868	297.366	-1192.37	32.5784
727	0	-165.498	-1083.97	865.884	-125.456	-1138.95	1091.49	-80.5288	-1024.13	473.571	-62.277	-1006.94	85.4783	-104.04	-888.315	23.9658	294.597	-1035.75	838.325	264.681	-986.275	1053.02	243.766	-1061.58	483.547	255.711	-1284	117.832	297.296	-1192.09	32.9252
728	0	-167.136	-1080.54	865.715	-127.189	-1134.92	1091.5	-81.8655	-1021.8	472.982	-62.1034	-1006.82	85.3849	-103.999	-888.251	23.9751	292.837	-1033	838.413	262.538	-983.146	1052.71	243.099	-1055.26	483.69	254.266	-1279.56	119.69	296.831	-1191.21	33.0587
729	0	-168.686	-1076.6	865.551	-128.834	-1130.38	1091.53	-82.8022	-1019.99	472.681	-62.0741	-1006.47	85.1726	-103.951	-888.217	24.014	291.004	-1030.2	838.505	260.366	-980.005	1052.43	242.577	-1048.37	483.915	253.538	-1276.47	122.78	296.587	-1190.49	33.4619
730	0	-170.489	-1073.16	865.542	-130.733	-1126.34	1091.7	-84.0274	-1019.15	472.752	-62.0295	-1006.34	85.067	-103.916	-888.152	23.9881	289.283	-1027.3	838.578	258.368	-977.199	1052.24	242.187	-1040.67	484.174	253.529	-1274.28	126.716	296.381	-1189.97	34.0614
731	0	-172.75	-1070.96	865.815	-133.088	-1123.53	1092.16	-85.0533	-1018.19	472.727	-62.0264	-1006.24	84.9426	-103.961	-888.232	24.0254	287.684	-1024.35	838.836	256.448	-974.862	1052.13	241.934	-1032.43	484.667	253.314	-1271.15	131.339	296.195	-1189.34	35.1008
732	0	-174.556	-1067.99	865.703	-134.989	-1119.96	1092.24	-85.9315	-1017.06	472.594	-61.7766	-1006.56	84.9579	-103.947	-888.202	24.0399	286.018	-1021.38	839.079	254.531	-972.484	1052.01	241.871	-1023.44	485.404	252.824	-1266.67	135.94	295.641	-1187.95	36.2487
733	0	-176.173	-1064.77	865.471	-136.702	-1116.14	1092.19	-86.4239	-1016.54	472.557	-61.6954	-1006.66	84.9975	-103.945	-888.2	24.0438	284.589	-1018.26	839.383	252.698	-970.435	1051.99	241.879	-1013.99	486.351	252.255	-1261.54	141.029	295.647	-1187.11	38.3814
734	0	-177.869	-1061.74	865.332	-138.492	-1112.51	1092.24	-87.4131	-1016.79	472.941	-61.5761	-1006.7	84.9829	-103.886	-888.087	23.9884	283.181	-1015.28	839.817	250.791	-968.235	1051.92	241.983	-1003.64	487.632	251.564	-1255.64	146.481	294.849	-1185.21	40.2331
735	0	-179.688	-1059.22	865.302	-140.406	-1109.39	1092.39	-88.4263	-1016.29	472.719	-61.5526	-1006.69	84.8922	-103.983	-888.217	24.0464	281.997	-1012.26	840.288	248.168	-963.467	1051.71	242.198	-992.605	489.263	250.717	-1248.9	152.378	294.484	-1183.86	43.2927
736	0	-181.395	-1056.77	865.216	-142.208	-1106.34	1092.49	-89.3633	-1015.71	472.397	-61.497	-1006.61	84.7686	-103.902	-888.141	24.0521	281.029	-1009.34	840.917	246.553	-961.991	1051.65	242.453	-981.245	491.2	249.925	-1241.84	158.958	293.742	-1181.65	46.5471
737	0	-183.041	-1054.3	865.058	-143.949	-1103.26	1092.52	-90.3748	-1015.33	472.018	-61.4994	-1006.69	84.7274	-103.924	-888.139	24.0591	280.106	-1006.47	841.596	245.062	-960.835	1051.55	242.81	-969.806	493.586	249.012	-1234.17	165.914	292.932	-1179.3	50.631
738	0	-184.683	-1052.06	864.927	-145.686	-1100.42	1092.58	-91.1182	-1014.57	471.465	-61.5535	-1006.82	84.6346	-103.907	-888.108	24.0477	279.304	-1003.67	842.219	243.631	-959.6	1051.42	243.056	-958.262	496.164	247.399	-1224.82	172.208	291.896	-1176.27	55.2074
739	0	-186.131	-1049.57	864.792	-147.229	-1097.33	1092.63	-92.0525	-1014.43	471.176	-61.6253	-1006.9	84.5624	-103.913	-888.098	24.0299	278.659	-1000.98	842.87	242.343	-958.273	1051.15	243.248	-946.779	499.144	246.747	-1216.55	179.589	290.764	-1172.47	59.9325
740	0	-187.487	-1047.02	864.625	-148.68	-1094.18	1092.65	-94.1834	-1015.51	470.897	-61.7067	-1007.04	84.5351	-103.895	-888.076	24.0247	278.125	-998.483	843.519	241.067	-956.933	1050.86	243.495	-935.747	502.336	245.484	-1206.87	186.242	289.547	-1168.42	65.4699
741	0	-188.819	-1044.68	864.397	-150.107	-1091.23	1092.61	-93.3092	-1014.81	470.987	-61.8292	-1007.03	84.4099	-103.927	-888.06	24.0419	277.709	-996.121	844.336	239.894	-955.617	1050.55	242.997	-925.089	505.642	243.869	-1197.3	192.663	288.154	-1163.54	71.7238
742	0	-190.023	-1042.15	864.16	-151.406	-1088.1	1092.56	-94.1611	-1014.35	470.583	-61.9263	-1007.15	84.35	-103.895	-888.022	23.9982	277.341	-993.98	845.343	238.957	-954.342	1050.16	241.64	-915.297	509.135	241.938	-1187.9	198.776	286.537	-1157.65	77.9774
743	0	-191.309	-1040.05	863.976	-152.786	-1085.4	1092.56	-95.6052	-1014.05	470.014	-62.0247	-1007.2	84.2772	-103.961	-888.102	24.0213	276.978	-991.857	846.534	238.045	-953.175	1049.75	245.714	-904.895	513.289	239.75	-1179.27	204.727	284.941	-1150.37	83.0136
744	0	-192.506	-1038.02	863.876	-154.078	-1082.77	1092.64	-96.4594	-1014.33	469.978	-62.1205	-1007.2	84.2016	-103.984	-888.108	24.0244	276.485	-989.646	847.664	237.29	-951.976	1049.33	244.991	-895.708	516.811	237.25	-1170.26	209.472	282.886	-1141.12	86.8035
745	0	-193.764	-1036.36	863.815	-155.431	-1080.51	1092.77	-97.2046	-1015.14	470.303	-62.2548	-1007.23	84.1429	-103.998	-888.131	23.9798	275.97	-987.665	848.895	236.745	-950.72	1048.88	244.88	-887.123	520.349	235.55	-1160.94	212.979	280.43	-1130.2	90.9076
746	0	-194.8	-1034.6	863.756	-156.563	-1078.15	1092.9	-98.1749	-1014.03	469.706	-62.361	-1007.32	84.116	-104.007	-888.165	24.0221	275.483	-985.942	850.206	236.217	-949.403	1048.45	244.76	-879.108	523.807	233.856	-1150.9	215.562	277.523	-1117.13	93.0536
747	0	-195.733	-1032.82	863.667	-157.591	-1075.76	1092.99	-99.0893	-1013.72	469.536	-62.4674	-1007.29	84.0494	-103.992	-888.128	23.9828	275.047	-984.335	851.628	235.795	-948.057	1048.14	244.735	-871.508	527.325	232.238	-1139.7	216.224	274.533	-1103.49	93.7912
748	0	-196.64	-1031.19	863.587	-158.593	-1073.53	1093.1	-99.9194	-1013.28	469.402	-62.5824	-1007.33	84.0645	-104.019	-888.12	23.9812	274.615	-982.897	853.115	235.459	-946.657	1047.89	244.821	-864.367	530.756	230.764	-1127.46	215.456	272.291	-1090.21	93.5059
749	0	-197.458	-1029.44	863.515	-159.505	-1071.18	1093.21	-100.528	-1012.81	469.329	-62.6649	-1007.35	84.0253	-104.011	-888.175	23.9722	274.217	-981.508	854.696	235.123	-945.166	1047.75	244.717	-857.554	533.979	229.088	-1114.22	213.232	269.511	-1074.89	91.7441
750	0	-198.188	-1027.76	863.462	-160.331	-1068.9	1093.35	-100.898	-1012	469.307	-62.7618	-1007.35	84.0369	-104.006	-888.15	23.9527	273.801	-980.137	856.157	234.836	-943.524	1047.76	244.576	-851.017	537.029	227.59	-1101.17	210.451	267.257	-1058.58	89.4011
751	0	-199	-1026.27	863.472	-161.238	-1066.8	1093.54	-101.441	-1011.37	469.358	-62.8414	-1007.36	84.0297	-104.024	-888.149	23.9594	273.421	-978.78	857.399	234.565	-941.74	1047.84	244.5	-844.973	539.766	226.258	-1087.69	206.671	265.513	-1041.43	86.7915
752	0	-199.575	-1024.29	863.439	-161.908	-1064.22	1093.7	-101.926	-1010.58	469.308	-62.8894	-1007.37	84.0165	-104.021	-888.196	23.9842	272.931	-977.477	858.646	234.332	-939.975	1048.02	244.443	-839.396	542.318	224.958	-1073.57	202.036	264.237	-1023.27	83.8738
753	0	-200.056	-1022.25	863.374	-162.484	-1061.58	1093.82	-101.163	-1010.41	469.871	-62.9463	-1007.33	83.9858	-104.048	-888.189	23.9801	272.561	-976.248	859.775	234.148	-938.208	1048.16	244.493	-834.254	544.56	223.961	-1058.76	196.789	263.334	-1004.03	80.4464
754	0	-200.6	-1020.32	863.398	-163.123	-1059.05	1094.03	-100.53	-1009.26	469.885	-63.0038	-1007.29	84.0163	-104.003	-888.125	23.9549	272.149	-974.957	860.846	233.942	-936.497	1048.34	244.512	-829.616	546.585	223.796	-1043.95	190.937	263.034	-984.177	76.8851
755	0	-201.042	-1018.32	863.387	-163.659	-1056.44	1094.2	-101.35	-1008.21	469.606	-63.0368	-1007.31	83.9981	-104.015	-888.172	23.9667	271.911	-973.968	861.813	233.85	-934.749	1048.46	244.419	-825.457	548.213	223.345	-1027.99	184.255	263.005	-963.722	73.0775
756	0	-201.523	-1016.29	863.431	-164.235	-1053.82	1094.43	-101.505	-1007.27	469.6	-63.0967	-1007.28	84.0173	-103.99	-888.142	23.9575	270.881	-970.581	862.466	233.887	-932.992	1048.57	244.367	-821.756	549.413	223.576	-1011.8	177.54	263.591	-942.762	69.2081
757	0	-201.685	-1013.64	863.322	-164.493	-1050.57	1094.51	-101.685	-1006.33	469.579	-63.0939	-1007.18	83.9725	-103.99	-888.152	23.9698	270.549	-968.826	863.039	233.845	-931.262	1048.64	244.316	-818.61	550.374	224.287	-995.32	170.621	264.594	-921.431	65.4737
758	0	-201.855	-1010.93	863.288	-164.757	-1047.26	1094.66	-101.826	-1005.37	469.552	-63.1049	-1007.14	83.989	-104.016	-888.187	23.9817	270.486	-967.29	863.619	234.028	-929.469	1048.64	244.37	-815.809	551.031	225.501	-978.556	163.832	266.085	-899.951	62.0801
759	0	-202.009	-1008.36	863.247	-165.007	-1044.08	1094.81	-102.006	-1004.32	469.59	-63.1116	-1007.11	84.008	-103.976	-888.116	23.9692	270.499	-965.761	863.984	234.123	-927.778	1048.58	244.682	-813.231	551.342	226.983	-961.449	157.092	267.803	-878.502	59.1408
760	0	-202.012	-1005.45	863.205	-165.104	-1040.57	1094.95	-102.049	-1003.07	469.49	-63.1482	-1007.01	83.9183	-103.959	-888.163	24.0146	270.614	-964.226	864.284	234.373	-925.929	1048.41	245.039	-810.911	551.531	228.953	-944.48	150.744	269.776	-856.879	56.5495
761	0	-201.957	-1002.59	863.154	-165.144	-1037.1	1095.09	-102.015	-1001.74	469.529	-63.1045	-1006.97	83.989	-103.948	-888.15	24.0097	270.798	-962.543	864.485	234.557	-924.151	1048.28	245.563	-808.835	551.453	231.097	-927.229	144.728	272.239	-835.741	54.6679
762	0	-201.82	-999.543	863.114	-165.103	-1033.46	1095.23	-102.016	-1000.43	469.466	-63.1037	-1006.85	83.922	-103.927	-888.093	23.9993	271.035	-960.577	864.538	234.839	-922.269	1048.09	244.578	-807.347	550.033	233.877	-910.699	139.527	274.849	-815.02	53.3455
763	0	-201.729	-996.708	863.109	-165.106	-1030.02	1095.42	-102.029	-999.096	469.486	-63.0908	-1006.76	83.9396	-103.89	-888.061	23.9953	271.352	-958.675	864.46	235.199	-920.316	1047.86	241.727	-805.972	549.328	236.488	-894.243	134.62	277.723	-794.983	52.656
764	0	-201.445	-993.629	863.109	-164.917	-1026.34	1095.6	-101.988	-997.685	469.429	-63.0619	-1006.71	83.9569	-103.899	-888.082	24.0271	271.786	-956.942	864.28	235.416	-918.346	1047.61	241.53	-804.277	548.446	239.315	-878.024	130.272	280.777	-775.805	52.5118
765	0	-201.2	-990.814	863.156	-164.767	-1022.92	1095.83	-101.914	-996.377	469.432	-63.0059	-1006.63	84.0071	-103.911	-888.119	24.0508	272.272	-955.133	863.869	235.724	-916.292	1047.38	240.987	-802.862	547.459	242.269	-862.556	126.56	283.986	-757.486	52.8784
766	0	-200.819	-987.78	863.186	-164.482	-1019.29	1096.05	-101.789	-995.056	469.441	-62.9494	-1006.55	84.0554	-103.846	-888.018	24.0277	272.731	-953.198	863.222	236.215	-914.09	1047.15	240.401	-801.437	546.254	245.194	-847.739	123.422	287.112	-740.038	53.6382
767	0	-200.467	-985.099	863.299	-164.224	-1016	1096.35	-101.613	-993.7	469.515	-62.8858	-1006.47	84.062	-103.865	-888.118	24.0797	273.262	-951.188	862.455	236.754	-911.858	1046.87	239.708	-800.185	544.95	248.116	-833.594	120.793	290.295	-723.657	54.9173
768	0	-199.963	-982.245	863.35	-163.815	-1012.55	1096.59	-101.366	-992.385	469.576	-62.7992	-1006.37	84.1007	-103.845	-888.084	24.0621	273.801	-949.365	861.429	237.346	-909.504	1046.64	239.12	-799.082	543.526	250.954	-820.298	118.704	293.282	-708.382	56.4767
769	0	-199.48	-979.672	863.477	-163.427	-1009.37	1096.9	-101.063	-991.021	469.648	-62.7463	-1006.29	84.1154	-103.835	-888.046	24.0599	274.582	-947.922	860.385	238.058	-907.112	1046.38	238.447	-798.1	541.999	253.561	-807.969	117.051	296.081	-694.241	58.2479
770	0	-198.873	-977.024	863.601	-162.915	-1006.12	1097.21	-100.664	-989.439	469.711	-62.6715	-1006.18	84.0904	-103.808	-888.055	24.0667	275.589	-947.155	859.34	238.886	-904.555	1046.1	237.794	-797.313	540.409	255.879	-796.494	115.599	298.555	-681.274	60.0973
771	0	-198.239	-974.39	863.72	-162.376	-1002.89	1097.52	-100.289	-988.193	469.927	-62.5981	-1006.18	84.123	-103.798	-888.068	24.1175	276.211	-945.481	857.954	239.899	-901.915	1045.86	237.242	-796.709	538.742	257.836	-786.151	114.426	300.505	-669.621	61.8646
772	0	-197.6	-972.064	863.97	-161.832	-999.957	1097.95	-99.8662	-986.804	470.082	-62.5632	-1006	84.1243	-103.805	-888.09	24.1319	276.726	-943.437	856.525	240.857	-899.182	1045.66	236.931	-796.174	537.086	259.358	-776.895	113.443	301.899	-659.176	63.3295
773	0	-196.787	-969.518	864.127	-161.114	-996.81	1098.3	-99.3015	-985.362	470.252	-62.56	-1005.87	84.124	-103.805	-888.107	24.1482	277.153	-941.082	854.933	241.94	-896.236	1045.45	236.73	-795.654	535.448	260.481	-768.728	112.437	302.626	-650.086	64.4124
774	0	-196.058	-967.172	864.381	-160.48	-993.862	1098.74	-98.6968	-983.914	470.534	-62.5553	-1005.65	84.1633	-103.761	-888.046	24.1049	277.626	-938.668	853.292	243.044	-893.265	1045.26	236.62	-795.079	533.94	261.027	-761.811	111.412	302.583	-642.23	64.7516
775	0	-195.08	-964.51	864.582	-159.597	-990.598	1099.12	-97.9657	-982.18	470.635	-62.5389	-1005.44	84.205	-103.762	-888.035	24.1308	278.241	-936.122	851.634	244.392	-890.099	1045.01	236.62	-794.46	532.569	261.096	-756.048	110.238	302.035	-635.906	64.3825
776	0	-194.017	-961.654	864.789	-158.629	-987.14	1099.52	-97.3254	-980.668	470.913	-62.5845	-1004.94	84.1604	-103.771	-888.109	24.1682	278.877	-933.271	850.373	245.663	-886.877	1044.81	236.677	-793.758	531.252	260.658	-751.631	108.806	300.771	-630.846	63.2644
777	0	-193.07	-959.253	865.096	-157.777	-984.137	1100.01	-96.7721	-979.558	471.279	-62.3526	-1005	84.3283	-103.781	-888.092	24.1861	279.664	-930.332	849.391	246.943	-883.561	1044.58	236.849	-793.001	529.913	259.795	-748.56	107.133	298.871	-627.382	61.041
778	0	-191.923	-956.562	865.313	-156.725	-980.844	1100.41	-95.7074	-977.368	471.32	-62.1678	-1004.87	84.4779	-103.788	-888.081	24.1715	280.634	-927.353	848.851	248.299	-880.076	1044.3	237.066	-792.309	528.533	258.473	-746.953	105.265	296.629	-625.196	58.3468
779	0	-190.605	-953.481	865.513	-155.502	-977.161	1100.8	-95.0676	-976.078	471.651	-61.997	-1004.82	84.6768	-103.728	-888.003	24.166	281.537	-924.219	848.455	249.826	-876.469	1044.03	237.248	-791.777	527.099	256.848	-746.268	103.87	294.14	-624.03	56.1683
780	0	-189.123	-950.263	865.695	-154.115	-973.341	1101.17	-94.0292	-973.788	471.682	-61.8666	-1004.92	84.9097	-103.749	-888.061	24.163	282.616	-920.842	848.064	251.383	-872.761	1043.73	237.231	-791.276	525.356	255.366	-746.026	102.117	290.844	-623.51	54.1941
781	0	-187.581	-947.071	865.928	-152.668	-969.547	1101.59	-93.1516	-971.946	471.919	-61.6312	-1005.01	85.1896	-103.714	-888.031	24.1757	283.725	-917.282	847.533	253.081	-868.914	1043.43	237.199	-790.885	523.598	253.851	-746.669	100.27	287.57	-623.37	52.0481
782	0	-185.945	-943.88	866.176	-151.127	-965.754	1102.02	-92.1773	-969.957	472.029	-61.5326	-1005.01	85.3875	-103.71	-888.017	24.1714	284.934	-913.531	847.036	255.012	-864.984	1043.15	236.977	-790.463	521.798	252.706	-747.206	98.6212	285.067	-622.846	49.4502
783	0	-184.301	-940.804	866.49	-149.578	-962.076	1102.52	-91.067	-967.945	472.276	-61.3823	-1005	85.5873	-103.691	-887.971	24.1449	286.204	-909.595	846.612	256.926	-861.029	1042.9	236.575	-789.938	520.067	252.444	-746.242	97.5254	283.631	-621.329	46.9169
784	0	-182.513	-937.662	866.772	-147.884	-958.332	1102.99	-90.0802	-966.245	472.603	-61.1288	-1004.95	85.8835	-103.759	-888.076	24.1998	287.532	-905.53	846.172	259.069	-856.874	1042.69	236.329	-789.058	518.808	252.707	-743.321	97.0826	283.498	-620.521	44.9498
785	0	-180.567	-934.443	867.092	-146.034	-954.511	1103.49	-88.7297	-964.084	472.745	-60.8944	-1004.91	86.1726	-103.687	-888.038	24.2032	288.988	-901.226	845.654	261.207	-852.774	1042.54	236.436	-787.279	518.414	253.305	-741.404	96.9223	284.311	-620.044	42.8227
786	0	-178.655	-931.329	867.37	-144.217	-950.795	1103.96	-87.415	-962.024	472.999	-60.6164	-1004.88	86.4947	-103.68	-888.045	24.2848	290.486	-896.788	845.158	263.473	-848.582	1042.43	236.915	-784.714	518.787	253.58	-741.049	96.6853	284.961	-619.801	41.6455
787	0	-176.79	-928.438	867.724	-142.446	-947.302	1104.5	-86.0646	-960.074	473.432	-60.3372	-1004.87	86.8244	-103.746	-888.132	24.3069	291.915	-892.034	844.852	265.512	-844.471	1042.49	237.415	-781.229	519.477	253.697	-740.638	96.6242	284.828	-619.689	41.3456
788	0	-174.809	-925.501	868.02	-140.561	-943.764	1104.98	-84.6943	-958.987	473.968	-60.1248	-1004.91	87.2027	-103.639	-888.07	24.2945	293.492	-887.323	844.92	267.744	-840.23	1042.64	237.365	-776.921	520.291	253.799	-739.81	96.5238	284.428	-619.508	41.1351
789	0	-172.798	-922.567	868.294	-138.645	-940.227	1105.44	-83.2893	-957.024	474.295	-59.8919	-1004.8	87.4991	-103.676	-888.079	24.3261	295.185	-882.635	845.376	269.96	-835.955	1042.84	236.615	-772.568	520.905	254.191	-739.134	96.4377	284.344	-619.141	40.4341
790	0	-170.751	-919.728	868.584	-136.692	-936.786	1105.92	-81.9302	-954.77	474.518	-59.7223	-1004.76	87.8719	-103.627	-888.038	24.3327	296.94	-877.778	846.083	272.151	-831.692	1043.16	237.241	-768.546	520.568	254.737	-738.401	96.3396	284.461	-618.805	39.5121
791	0	-168.69	-916.87	868.825	-134.568	-933.839	1106.35	-80.6159	-952.845	474.91	-59.5535	-1004.47	88.1335	-103.633	-887.997	24.3131	298.826	-872.89	846.923	274.536	-827.395	1043.47	240.47	-762.516	522.342	255.389	-737.625	96.1903	284.749	-618.667	38.7049
792	0	-166.6	-913.949	869.12	-132.225	-930.329	1106.69	-79.1794	-950.737	474.925	-59.3843	-1004.37	88.5866	-103.642	-888.014	24.3582	300.675	-867.957	848.031	276.913	-823.061	1043.87	241.243	-758.102	522.531	255.754	-737.103	96.0898	285.115	-618.658	38.116
793	0	-164.468	-911.111	869.395	-129.955	-926.986	1106.89	-78.125	-947.889	475.27	-59.2556	-1004.17	88.9717	-103.598	-887.925	24.3315	302.559	-863.04	849.079	279.384	-818.798	1044.28	242.034	-753.88	522.647	256.053	-736.516	95.9817	285.155	-618.567	37.8751
794	0	-162.237	-908.184	869.587	-127.7	-923.915	1107.2	-76.5865	-945.151	475.186	-59.0764	-1003.89	89.2903	-103.587	-887.956	24.3479	304.455	-858.08	849.949	281.831	-814.524	1044.59	243.103	-749.723	522.653	256.247	-735.892	95.7776	285.096	-618.457	38.0138
795	0	-159.973	-905.203	869.785	-125.233	-920.437	1107.35	-75.5182	-943.483	475.71	-58.7922	-1003.5	89.5402	-103.614	-887.996	24.3669	306.379	-853.188	850.785	284.382	-810.163	1044.98	244.093	-745.788	522.399	256.322	-735.346	95.5768	285.041	-618.352	38.0776
796	0	-157.746	-902.298	870.005	-122.668	-917.134	1107.55	-73.5874	-941.073	475.81	-58.5932	-1003.27	89.9663	-103.578	-888.005	24.4407	308.362	-848.155	851.326	286.892	-805.813	1045.25	245.22	-742.298	521.998	256.375	-734.846	95.385	284.963	-618.251	38.0652
797	0	-155.488	-899.316	870.211	-120.026	-913.916	1107.79	-71.9609	-938.997	476.118	-58.4176	-1003.04	90.398	-103.482	-887.888	24.3908	310.573	-843.08	851.628	289.4	-801.366	1045.52	246.087	-738.932	521.5	256.337	-734.405	95.2517	284.9	-618.153	38.0143
798	0	-153.036	-896.051	870.349	-117.311	-910.745	1108.01	-70.2934	-936.749	476.364	-58.0399	-1002.56	90.7313	-104.258	-889.486	25.1733	312.758	-837.849	851.714	291.788	-796.884	1045.66	246.978	-735.581	521.103	256.287	-733.864	95.1249	284.851	-618.058	37.9369
799	0	-150.48	-892.536	870.489	-114.562	-907.751	1108.24	-68.7587	-934.591	476.692	-57.8337	-1002.39	91.2662	-103.502	-888.063	24.508	315.088	-832.758	851.491	294.016	-792.327	1045.88	247.883	-732.023	520.775	256.266	-733.253	94.9867	284.714	-617.951	37.9173
800	0	-148.116	-889.535	870.734	-111.813	-904.847	1108.55	-67.2196	-932.291	477	-57.5974	-1002.05	91.6491	-103.402	-887.816	24.4502	317.279	-827.097	851.026	296.271	-787.649	1046.01	248.625	-728.425	520.462	256.236	-732.672	94.9256	284.504	-617.749	37.9721
801	0	-145.771	-886.664	871.036	-108.981	-902.137	1108.86	-65.7589	-930.182	477.472	-57.3304	-1001.53	92.1227	-104.01	-889.047	25.1166	318.855	-820.122	850.129	298.463	-782.936	1046.25	249.325	-724.691	520.266	256.188	-732.06	94.8453	284.453	-617.634	38.0646
802	0	-143.382	-883.636	871.4	-106.166	-899.389	1109.26	-64.2613	-927.773	477.842	-57.1435	-1001.2	92.6236	-103.406	-887.951	24.5425	320.936	-814.814	849.451	300.507	-778.203	1046.38	250.228	-721.089	520.018	256.182	-731.555	94.7271	284.272	-617.466	38.0499
803	0	-140.945	-880.628	871.7	-103.308	-896.51	1109.63	-62.9664	-925.471	478.335	-57.0303	-1000.86	93.1155	-103.439	-887.846	24.4767	322.945	-810.085	848.919	302.744	-773.376	1046.53	251.077	-717.446	519.771	256.144	-731.067	94.6285	284.134	-617.323	38.0039
804	0	-138.748	-878.121	872.158	-100.467	-893.684	1110.04	-60.8394	-925.343	479.653	-57.0839	-1000.79	93.9314	-103.417	-887.864	24.5085	324.829	-805.54	848.627	304.797	-768.604	1046.7	251.881	-714.125	519.499	256.118	-730.563	94.4965	284.052	-617.176	37.9981
805	0	-136.187	-874.733	872.647	-97.7165	-890.847	1110.54	-59.5086	-923.362	480.345	-56.9401	-1000.09	94.4587	-103.38	-887.724	24.4348	326.36	-800.492	848.328	306.912	-763.779	1046.79	252.842	-710.874	519.169	256.066	-730.034	94.3895	283.947	-617.02	37.9306
806	0	-134.129	-872.373	873.548	-95.0351	-888.141	1111.06	-61.2816	-918.175	479.63	-56.7869	-999.609	95.2087	-103.546	-887.895	24.4447	327.992	-795.81	848.181	309.026	-759.035	1047.04	253.727	-707.843	518.848	256.006	-729.478	94.2229	283.821	-616.919	37.9084
807	0	-131.775	-869.05	874.015	-92.4683	-885.678	1111.73	-60.2658	-915.856	480.268	-56.7978	-999.409	96.2076	-103.559	-887.874	24.4319	329.646	-791.209	847.861	311.069	-754.424	1047.21	255.272	-705.026	518.679	255.915	-729.067	94.1256	283.768	-616.813	37.9297
808	0	-129.758	-866.376	874.975	-89.7541	-883.055	1112.44	-59.0615	-913.667	481.094	-56.9091	-999.16	97.5667	-103.504	-887.727	24.4108	331.511	-787.157	847.704	313.094	-749.898	1047.61	257.625	-702.3	518.54	255.799	-728.7	94.0341	283.656	-616.749	37.9265
809	0	-127.694	-863.547	875.946	-87.175	-880.565	1113.26	-57.8845	-910.984	481.918	-56.3995	-997.388	98.1549	-103.54	-887.711	24.3783	333.194	-783.001	847.501	315.064	-745.516	1047.93	257.109	-700.251	517.548	255.737	-728.313	93.9438	283.584	-616.683	37.9812
810	0	-125.678	-860.841	877.076	-84.587	-878.056	1114.21	-56.7465	-908.627	482.964	-56.305	-996.609	98.7755	-103.673	-887.682	24.3703	334.909	-779.142	847.38	316.957	-741.411	1048.48	256.017	-698.013	517.534	255.567	-727.942	93.8584	283.518	-616.6	38.0015
811	0	-123.79	-858.322	878.241	-81.9818	-875.459	1115.2	-55.7835	-906.516	484.104	-56.6198	-996.684	100.528	-103.663	-887.622	24.3201	336.557	-775.511	847.412	318.882	-737.338	1048.99	256.471	-696.171	517.355	255.431	-727.626	93.7783	283.487	-616.592	38.0644
812	0	-121.914	-855.867	879.464	-79.596	-873.038	1116.29	-54.5433	-904.132	485.277	-56.3152	-995.281	101.629	-103.779	-887.574	24.2357	338.28	-771.889	847.57	320.73	-733.514	1049.58	257.106	-694.523	517.186	255.286	-727.369	93.6865	283.371	-616.497	38.0992
813	0	-120.246	-853.97	880.98	-76.763	-869.799	1117.55	-53.5041	-901.808	486.512	-58.1174	-998.266	104.834	-103.852	-887.481	24.1185	340.105	-768.599	847.752	322.594	-729.862	1050.23	257.72	-693.082	517.015	255.177	-727.095	93.5957	283.331	-616.479	38.1556
814	0	-117.73	-850.166	881.94	-74.5753	-868.03	1118.59	-52.8321	-899.488	487.687	-58.3392	-998.028	106.565	-104.005	-887.577	24.0525	341.759	-765.253	848.005	324.554	-726.393	1051.04	258.306	-691.703	516.814	255.129	-726.969	93.5364	283.241	-616.467	38.1788
815	0	-115.822	-847.68	883.155	-72.0563	-865.568	1119.83	-52.259	-895.686	488.405	-58.3001	-997.235	107.888	-104.168	-887.652	23.9133	343.439	-762.161	848.257	326.43	-722.99	1051.63	259.201	-690.74	516.814	255.122	-726.838	93.4594	283.214	-616.414	38.2487
816	0	-114.351	-846.515	884.776	-69.7321	-863.387	1121.12	-51.5803	-892.737	489.301	-57.9491	-996.063	109.185	-104.337	-887.852	23.8521	344.879	-758.884	848.511	328.392	-719.618	1052.23	260.037	-689.706	516.708	255.163	-726.715	93.3801	283.156	-616.386	38.233
817	0	-112.617	-844.53	886.158	-67.4298	-860.966	1122.45	-51.2422	-890.804	490.714	-57.5282	-994.894	110.448	-104.434	-887.916	23.7282	346.42	-756.029	848.823	330.273	-716.335	1052.86	261.432	-688.999	516.675	255.223	-726.662	93.3139	283.169	-616.38	38.2655
818	0	-110.79	-842.385	887.759	-65.9348	-860.439	1123.86	-50.5976	-888.873	492.117	-57.0777	-993.922	111.926	-104.525	-887.971	23.6883	347.911	-753.228	849.133	332.162	-713.069	1053.42	264.623	-688.282	516.639	255.338	-726.572	93.2123	283.168	-616.378	38.2518
819	0	-109.46	-841.237	889.226	-62.8197	-856.755	1125.19	-49.7801	-886.588	493.431	-56.4643	-992.774	113.33	-104.735	-888.43	23.7652	349.186	-750.478	849.533	333.991	-709.8	1053.99	264.956	-687.926	516.414	255.49	-726.546	93.1085	283.149	-616.319	38.2003
820	0	-107.858	-839.427	890.774	-60.7024	-854.673	1126.57	-48.814	-884.609	494.892	-55.738	-991.491	114.626	-105.246	-889.527	24.3478	350.622	-747.991	849.854	335.727	-706.524	1054.58	264.714	-687.586	516.672	255.598	-726.577	93.0275	283.201	-616.323	38.209
821	0	-106.46	-838.039	892.349	-58.6316	-852.788	1127.91	-49.8029	-881.578	495.81	-54.9286	-990.338	116.059	-104.973	-889.279	24.2504	352.803	-748.378	850.722	337.371	-703.317	1055.19	266.919	-687.331	516.667	255.719	-726.558	92.9299	283.202	-616.314	38.194
822	0	-105.032	-836.336	893.865	-56.4428	-850.711	1129.41	-49.4134	-879.461	497.115	-53.8926	-988.596	117.21	-104.728	-889.179	24.2025	353.928	-746.06	851.12	338.949	-700.073	1055.74	269.649	-687.351	516.512	255.894	-726.569	92.8312	283.196	-616.32	38.1616
823	0	-103.575	-834.674	895.408	-54.5318	-849.133	1130.67	-49.5135	-875.667	497.897	-52.9066	-987.298	118.526	-104.312	-888.806	24.0702	355.286	-743.476	851.531	340.626	-696.888	1056.16	269.749	-687.514	516.447	256.012	-726.564	92.7498	283.231	-616.313	38.1633
824	0	-102.236	-833.019	896.846	-52.5497	-847.436	1132.05	-49.0896	-872.853	498.899	-51.8583	-985.977	119.829	-104.012	-888.742	24.0289	356.881	-740.93	852.034	341.942	-693.841	1056.59	269.387	-687.481	516.57	256.132	-726.594	92.6694	283.25	-616.378	38.191
825	0	-100.891	-831.343	898.261	-50.2676	-845.177	1133.13	-48.7311	-869.919	499.981	-50.8418	-984.655	121.126	-102.921	-887.272	23.4739	359.11	-738.338	852.479	343.322	-690.758	1057.15	270.654	-687.559	516.596	256.224	-726.626	92.5825	283.205	-616.372	38.1709
826	0	-99.4317	-829.449	899.515	-48.7573	-844.163	1134.55	-48.4301	-867.054	501.08	-49.7074	-983.131	122.37	-103.384	-889.082	23.6288	360.03	-735.936	852.792	344.714	-687.8	1057.58	271.777	-687.567	516.606	256.322	-726.615	92.4933	283.205	-616.386	38.1902
827	0	-98.0804	-827.633	900.787	-46.9643	-842.786	1135.7	-48.0926	-864.146	502.123	-48.6431	-981.905	123.742	-102.743	-888.744	23.5702	361.303	-733.535	853.214	346.065	-684.904	1057.98	272.652	-687.308	516.571	256.41	-726.641	92.4398	283.212	-616.381	38.2243
828	0	-96.6753	-825.749	902.057	-45.1453	-841.305	1136.81	-47.74	-861.166	503.209	-47.5597	-980.462	125.027	-102.577	-889.569	23.8045	362.846	-731.152	853.591	347.308	-682.069	1058.28	273.546	-687.401	516.527	256.463	-726.661	92.3604	283.208	-616.388	38.2461
829	0	-95.3017	-823.878	903.087	-44.0954	-841.292	1137.97	-47.1707	-857.165	503.856	-46.4424	-979.17	126.31	-101.994	-889.691	23.859	363.392	-728.797	854	348.633	-679.343	1058.59	274.541	-687.238	516.506	256.529	-726.707	92.2726	283.198	-616.408	38.2832
830	0	-94.0527	-822.131	904.252	-41.6247	-838.46	1138.74	-47.4965	-854.815	504.901	-45.2835	-977.861	127.613	-101.466	-889.944	23.9621	362.057	-726.891	853.989	349.879	-676.628	1058.95	275.394	-686.795	516.415	256.538	-726.706	92.1983	283.168	-616.403	38.3106
831	0	-92.7897	-820.326	905.264	-39.9006	-837.055	1139.64	-49.3705	-852.166	505.554	-44.0768	-976.432	128.753	-100.911	-890.059	24.0826	362.948	-724.429	854.137	351.268	-673.937	1059.17	276.121	-686.44	516.287	256.575	-726.689	92.1105	283.172	-616.484	38.3683
832	0	-91.4733	-818.313	906.22	-38.2441	-835.529	1140.38	-49.3991	-848.135	506.013	-42.8962	-974.982	129.883	-100.304	-890.013	24.2847	363.869	-722.018	854.257	352.458	-671.35	1059.4	276.989	-685.93	516.259	256.611	-726.67	92.0116	283.185	-616.484	38.4099
833	0	-90.0231	-816.115	907.089	-36.6356	-834.283	1141.11	-49.5828	-844.639	506.714	-41.719	-973.529	131.059	-99.7883	-889.812	24.5483	364.723	-719.455	854.338	353.764	-668.684	1059.62	277.802	-685.433	516.102	256.589	-726.652	91.9039	283.204	-616.524	38.4981
834	0	-89.0865	-814.831	908.004	-35.7931	-834.403	1141.82	-49.8527	-841.368	507.526	-40.5667	-971.67	131.97	-99.9397	-890.293	25.4303	365.52	-716.947	854.348	355.081	-666.007	1059.81	278.489	-684.857	515.958	256.586	-726.607	91.8081	283.196	-616.516	38.5282
835	0	-87.8905	-813.12	908.775	-33.3925	-831.522	1142.28	-50.2507	-838.225	508.254	-39.4773	-969.535	132.789	-99.9293	-889.801	25.8714	366.326	-714.454	854.302	356.239	-663.464	1059.96	279.154	-684.135	515.878	256.578	-726.597	91.6965	283.18	-616.51	38.5639
836	0	-86.8088	-811.708	909.644	-32.5329	-831.589	1142.91	-50.5184	-835.085	508.915	-38.7453	-967.235	133.478	-99.879	-888.177	25.9941	367.216	-711.802	854.211	357.401	-660.849	1060.11	279.747	-683.407	515.691	256.522	-726.563	91.5773	283.158	-616.548	38.6253
837	0	-85.387	-809.531	910.323	-30.2071	-828.817	1143.23	-50.761	-832.099	509.55	-38.1866	-964.339	133.913	-100.22	-886.122	26.2198	368.132	-709.219	854.114	358.568	-658.136	1060.3	280.421	-682.628	515.513	256.504	-726.516	91.4819	283.174	-616.557	38.6967
838	0	-86.8832	-813.974	912.296	-29.3926	-828.747	1143.67	-51.065	-829.284	510.071	-37.7758	-960.789	134.077	-100.896	-883.32	26.2777	369.189	-706.452	854.052	359.657	-655.444	1060.5	281.122	-681.78	515.367	256.493	-726.433	91.3698	283.188	-616.601	38.7351
839	0	-86.0367	-813.363	913.077	-27.1172	-826.092	1143.87	-51.2912	-826.575	510.602	-37.8763	-956.986	134.2	-102.138	-880.032	26.501	370.099	-703.828	854.052	360.66	-652.749	1060.58	281.621	-680.85	515.166	256.497	-726.417	91.2645	283.225	-616.629	38.7874
840	0	-84.4016	-810.833	913.377	-25.5212	-824.675	1144.18	-51.5265	-823.9	511.087	-38.1351	-952.365	134.047	-103.534	-875.586	26.2685	370.88	-701.07	854.02	361.603	-650.038	1060.83	282.288	-679.845	514.976	256.526	-726.398	91.1906	283.172	-616.596	38.7631
841	0	-83.2562	-809.529	913.956	-24.2278	-823.577	1144.49	-51.678	-821.242	511.528	-38.8181	-947.124	133.681	-105.565	-870.688	26.3684	371.708	-698.394	854.097	362.407	-647.291	1061.09	282.983	-678.653	514.777	256.562	-726.33	91.1088	283.182	-616.566	38.8085
842	0	-82.179	-808.345	914.31	-22.7163	-822.383	1144.61	-51.8015	-818.578	512.01	-39.9965	-941.433	133.311	-108.22	-865.277	26.6186	372.409	-695.55	854.15	363.053	-644.569	1061.27	283.515	-677.602	514.623	256.616	-726.218	91.0257	283.227	-616.596	38.8251
843	0	-80.5615	-806.197	914.488	-21.2574	-820.959	1144.75	-51.9345	-815.89	512.46	-41.3207	-934.792	132.553	-111.79	-860.537	27.3112	373.08	-692.749	854.138	363.663	-641.798	1061.55	284.14	-676.25	514.44	256.647	-726.185	90.9934	283.211	-616.615	38.8472
844	0	-79.4362	-804.972	915	-19.8079	-819.948	1144.91	-52.159	-813.163	512.904	-43.1907	-927.764	131.809	-115.535	-854.413	28.0045	373.638	-689.972	854.133	364.117	-639.151	1061.73	284.628	-675.025	514.285	256.708	-726.058	90.9318	283.183	-616.573	38.856
845	0	-78.3628	-804.026	915.29	-18.4933	-818.842	1145	-52.3223	-810.124	513.339	-45.4068	-920.021	130.916	-118.773	-846.003	27.7241	374.104	-687.223	854.223	362.132	-637.374	1061.89	285.057	-673.721	514.011	256.72	-726.006	90.9117	283.189	-616.571	38.8591
846	0	-76.8859	-802.352	915.472	-16.9456	-817.694	1145.07	-52.5895	-807.053	513.763	-48.0116	-911.765	130.097	-122.256	-836.615	27.5562	374.704	-684.403	854.135	362.395	-634.809	1062.07	285.602	-672.294	513.847	256.747	-725.879	90.8635	283.178	-616.545	38.8514
847	0	-75.6298	-800.988	915.77	-15.5468	-816.614	1145.12	-53.2031	-804.306	514.324	-51.0372	-902.741	129.18	-125.856	-826.325	27.2656	375.128	-681.761	854.072	362.843	-632.102	1062.34	285.856	-671.008	513.578	256.856	-725.696	90.7842	283.133	-616.54	38.8887
848	0	-74.445	-800.06	916.078	-14.1409	-815.863	1145.09	-53.3068	-800.115	514.643	-54.5552	-892.955	128.209	-129.426	-814.991	26.8527	375.723	-678.909	853.995	363.368	-629.329	1062.63	286.324	-669.559	513.446	256.881	-725.593	90.7758	283.135	-616.546	38.8959
849	0	-73.3329	-799.177	916.284	-12.7789	-814.855	1145.14	-53.6909	-795.966	515.058	-58.3199	-882.734	127.381	-133.228	-803.68	26.9268	376.235	-676.175	853.911	363.577	-626.789	1062.77	286.529	-668.167	513.141	256.993	-725.392	90.6913	283.125	-616.515	38.8842
850	0	-72.1513	-798.172	916.531	-11.1404	-813.755	1145.06	-54.1472	-792.016	515.558	-62.2047	-872.27	126.7	-136.829	-791.54	27.4889	376.704	-673.566	853.851	364.24	-624.077	1062.93	286.913	-666.638	513.04	257.602	-724.789	90.4598	283.074	-616.505	38.9146
851	0	-70.7596	-796.434	916.606	-9.72744	-812.769	1144.96	-54.4194	-787.701	515.973	-66.0708	-861.533	126.179	-140.071	-778.4	27.9579	377.208	-670.804	853.696	364.251	-621.723	1063.13	287.039	-665.106	512.604	256.533	-725.552	90.7933	283.022	-616.469	38.8856
852	0	-69.3206	-794.523	916.724	-8.53608	-812.437	1144.87	-55.3036	-781.958	516.426	-69.9597	-850.54	125.811	-143.192	-764.743	28.9652	377.602	-668.139	853.581	364.652	-619.172	1063.27	287.32	-663.53	512.385	256.61	-725.372	90.7064	283.073	-616.48	38.9539
853	0	-68.5576	-793.643	916.962	-6.51094	-810.467	1144.63	-56.8041	-776.034	516.957	-73.9475	-839.784	125.774	-145.025	-748.391	29.326	377.957	-665.41	853.421	364.951	-616.756	1063.35	287.419	-661.855	512.115	256.656	-725.157	90.7066	283.079	-616.495	38.9739
854	0	-67.6044	-792.3	917.217	-5.50688	-810.231	1144.66	-57.9439	-770.593	517.883	-77.6138	-827.738	125.466	-147.486	-734.041	30.1483	378.338	-662.647	853.331	365.495	-614.161	1063.48	287.535	-660.352	511.876	256.635	-725.073	90.7323	283.073	-616.478	38.9918
855	0	-68.3739	-794.543	918.268	-4.90439	-810.946	1144.68	-58.9576	-763.246	518.576	-81.3817	-817.04	125.889	-148.441	-717.038	30.2541	378.623	-660.015	853.191	365.72	-611.802	1063.65	287.757	-658.733	511.695	256.668	-724.947	90.7171	283.011	-616.441	38.9314
856	0	-68.3462	-794.728	918.879	-3.72158	-810.47	1144.6	-61.0185	-757.526	519.78	-84.7495	-805.143	125.951	-150.714	-703.501	31.4628	378.882	-657.271	853.043	366.046	-609.37	1063.78	287.782	-657.122	511.389	256.66	-724.795	90.7051	282.969	-616.435	38.9542
857	0	-66.8903	-791.001	918.626	-1.68943	-808.516	1143.47	-62.7359	-750.723	520.791	-87.8798	-793.39	126.173	-153.118	-691.211	33.1105	379.184	-654.497	852.93	366.597	-606.976	1063.99	287.922	-655.498	511.146	256.655	-724.721	90.7165	283.05	-616.447	38.9895
858	0	-65.9593	-788.057	918.416	-0.34736	-807.064	1143.61	-64.208	-742.893	521.717	-90.8696	-782.316	126.714	-155.255	-678.763	34.5346	379.317	-651.755	852.767	366.644	-604.715	1064.22	287.966	-653.771	510.758	256.621	-724.645	90.7543	282.975	-616.444	38.9664
859	0	-65.5525	-786.013	918.761	0.787715	-806.181	1143.32	-66.013	-735.261	522.791	-93.5023	-770.931	127.336	-157.246	-666.668	36.1316	379.502	-649.067	852.639	366.857	-602.768	1064.53	287.938	-652.184	510.46	256.554	-724.533	90.7577	282.966	-616.435	38.9562
860	0	-66.9579	-787.742	919.657	1.93605	-805.226	1142.95	-67.141	-726.099	523.604	-95.97	-759.955	128.061	-158.902	-653.838	37.4389	379.783	-646.337	852.487	367.584	-602.104	1065.09	288.082	-650.508	510.23	256.506	-724.474	90.7738	282.961	-616.394	38.9646
861	0	-66.2898	-784.492	919.633	2.70496	-804.559	1142.37	-69.2453	-718.761	524.937	-98.2713	-748.963	128.944	-160.644	-642.271	39.2907	379.995	-643.557	852.332	367.891	-601.083	1065.24	288.069	-648.833	509.884	256.466	-724.413	90.7756	282.995	-616.411	38.9765
862	0	-65.9755	-781.612	919.799	3.53773	-803.689	1141.86	-70.5012	-709.92	525.854	-100.46	-738.588	130.041	-162.192	-630.632	40.99	380.13	-640.875	852.215	367.836	-598.758	1065.31	288.112	-647.199	509.611	256.401	-724.316	90.7925	282.996	-616.405	39.0061
863	0	-65.6705	-778.428	919.811	4.28281	-802.58	1141.36	-72.222	-701.994	527.057	-102.343	-727.307	130.669	-163.725	-619.109	42.6765	380.515	-638.084	852.101	368.095	-596.215	1065.56	288.173	-645.415	509.33	256.363	-724.212	90.8182	282.988	-616.379	38.9606
864	0	-65.4055	-775.061	919.787	3.67538	-803.963	1140.71	-73.8204	-694.031	528.225	-104.312	-716.667	131.594	-165.214	-607.836	44.3807	380.859	-635.335	851.931	368.332	-594.14	1065.77	288.184	-643.639	509.055	256.325	-724.116	90.8291	282.994	-616.383	38.9664
865	0	-65.2456	-771.668	919.821	4.9933	-801.22	1139.93	-75.3344	-686.156	529.427	-106.112	-705.999	132.527	-166.642	-596.757	46.1797	381.153	-632.607	851.793	368.58	-591.967	1066.07	288.059	-641.918	508.672	256.258	-724.074	90.8698	282.996	-616.37	38.9388
866	0	-65.2318	-768.182	919.89	5.15807	-800.515	1139.24	-76.8404	-678.67	530.694	-107.856	-695.22	133.362	-168.06	-585.784	48.1223	381.425	-629.96	851.788	368.756	-589.797	1066.35	288.111	-639.941	508.343	256.184	-723.966	90.9045	282.998	-616.37	38.9369
867	0	-65.1874	-764.327	920.01	5.01682	-800.194	1138.02	-78.0929	-670.86	531.716	-109.674	-684.496	134.26	-169.385	-574.637	49.9459	381.682	-627.268	851.77	368.322	-588.034	1066.58	288.121	-638.087	508.073	256.119	-723.893	90.9576	283.085	-616.381	38.9621
868	0	-65.2796	-760.474	920.127	5.57615	-798.023	1137.88	-79.2846	-663.405	532.789	-111.449	-673.929	135.193	-170.582	-563.422	51.855	381.919	-624.676	851.765	368.972	-585.78	1067.11	288.013	-636.25	507.657	256.062	-723.817	90.986	283.092	-616.363	38.9233
869	0	-65.4095	-756.427	920.225	5.29494	-796.964	1137.3	-80.3892	-656.046	533.807	-113.102	-663.275	136.106	-171.758	-551.925	53.629	382.068	-622.047	851.719	369.142	-583.866	1067.58	287.985	-634.265	507.288	256.041	-723.618	91.0332	283.075	-616.306	38.8675
870	0	-65.5378	-752.262	920.278	5.76788	-794.538	1136.55	-81.4506	-648.835	534.745	-114.783	-652.543	136.89	-172.959	-540.713	55.5196	382.247	-619.515	851.805	369.504	-581.971	1067.91	287.954	-632.241	506.989	255.939	-723.587	91.1217	283.082	-616.267	38.8112
871	0	-65.7151	-748.1	920.331	5.20869	-793.534	1135.63	-82.3033	-641.705	535.562	-116.345	-641.854	137.691	-174.083	-529.129	57.2683	382.254	-617.034	851.875	369.454	-580.357	1068.28	287.83	-630.275	506.66	255.857	-723.478	91.2263	283.089	-616.203	38.783
872	0	-65.9222	-743.728	920.297	5.79368	-789.975	1135.31	-83.0532	-634.786	536.361	-117.946	-631.541	138.671	-175.305	-518.084	59.2059	382.5	-614.557	851.793	369.415	-578.735	1068.64	287.661	-628.25	506.313	255.8	-723.348	91.2811	283.08	-616.171	38.7213
873	0	-66.1982	-739.307	920.149	5.22753	-788.4	1134.27	-83.8834	-628.177	537.144	-119.365	-620.979	139.342	-176.198	-506.18	60.7781	382.214	-612.146	851.813	369.634	-577.077	1069.07	287.536	-626.225	505.992	255.717	-723.192	91.3737	283.075	-616.133	38.6879
874	0	-66.608	-735.224	920.024	5.5132	-784.822	1133.87	-84.8575	-622.26	538.01	-120.617	-610.424	140.032	-177.541	-495.421	62.9277	382.172	-609.7	851.782	369.658	-575.476	1069.43	287.443	-624.213	505.693	255.612	-723.076	91.4482	283.1	-616.103	38.6465
875	0	-67	-731.155	919.756	4.57888	-783.479	1132.7	-84.8288	-614.104	538.375	-121.865	-600.171	140.819	-178.551	-483.97	64.7281	382.294	-607.402	851.931	369.398	-574.039	1069.75	287.231	-622.242	505.378	255.486	-722.985	91.5563	283.082	-616.061	38.6168
876	0	-67.466	-726.852	919.396	4.84424	-779.603	1132.25	-85.2096	-607.263	538.881	-122.926	-590.064	141.59	-179.356	-472.079	66.2872	381.799	-605.078	851.686	370.006	-572.163	1070.21	286.92	-620.209	504.882	255.345	-722.903	91.5948	283.097	-616.037	38.5669
877	0	-67.991	-722.786	919.066	4.4975	-776.568	1131.53	-85.6616	-600.605	539.364	-123.939	-579.927	142.188	-178.998	-457.83	67.0523	381.465	-602.848	851.517	370.162	-570.628	1070.58	286.707	-618.244	504.464	255.209	-722.821	91.643	283.106	-616.043	38.5723
878	0	-68.5221	-718.71	918.669	3.84841	-774.059	1130.48	-85.7379	-593.638	539.652	-124.871	-569.977	142.793	-179.935	-446.709	68.7041	381.216	-600.67	851.425	370.236	-568.881	1070.97	286.496	-616.302	504.102	255.097	-722.737	91.7045	283.098	-616.011	38.5565
879	0	-69.0766	-714.525	918.225	3.13917	-771.685	1129.67	-86.0131	-586.94	539.814	-125.67	-560.127	143.287	-180.839	-436.631	70.6125	380.99	-598.414	851.221	370.286	-566.83	1071.33	286.233	-614.172	503.705	254.961	-722.656	91.7323	283.134	-616.014	38.5334
880	0	-69.6124	-710.277	917.751	2.28222	-769.324	1128.67	-86.3569	-580.925	540.271	-126.317	-550.552	143.863	-181.672	-426.578	72.2992	380.7	-596.29	851.013	370.868	-566.668	1069.68	285.928	-612.069	503.325	254.733	-722.652	91.7091	283.132	-616.005	38.5177
881	0	-70.2071	-706.262	917.248	1.70437	-766.483	1127.68	-86.6516	-574.871	540.425	-126.902	-540.989	144.263	-182.574	-416.353	73.8546	380.314	-594.145	850.771	370.433	-565.06	1069.22	285.614	-609.924	502.944	254.616	-722.606	91.6924	283.128	-615.951	38.4953
882	0	-70.854	-702.114	916.668	1.10477	-763.279	1126.75	-86.836	-568.793	540.543	-127.622	-532.799	145.057	-183.151	-406.459	75.3662	379.846	-591.925	850.546	371.439	-563.812	1069.6	285.241	-607.739	502.515	255.67	-721.319	91.9072	283.124	-615.953	38.4575
883	0	-71.5771	-698.275	916.08	0.295591	-760.34	1125.63	-86.8926	-562.524	540.498	-128.078	-523.724	145.432	-183.577	-396.719	76.7175	379.366	-589.726	850.347	371.41	-562.791	1069.49	284.919	-605.639	502.053	255.119	-721.582	91.9874	283.118	-615.882	38.4152
884	0	-72.4796	-694.753	915.563	-0.444813	-757.707	1124.7	-87.0624	-556.797	540.546	-128.364	-514.713	145.657	-183.81	-387.471	77.9962	378.978	-587.517	850.09	373.126	-561.559	1069.53	284.555	-603.528	501.575	254.769	-721.721	92.0423	283.123	-615.883	38.4223
885	0	-73.5665	-691.652	915.002	-1.24748	-755.65	1123.48	-87.2847	-551.158	540.517	-128.533	-505.962	145.881	-183.738	-378.473	79.1387	378.674	-585.222	849.821	373.758	-560.386	1069.47	284.299	-601.381	501.163	254.721	-721.615	92.1754	283.134	-615.902	38.3943
886	0	-74.4881	-688.204	914.395	-1.51593	-752.766	1122.53	-87.3476	-545.304	540.257	-128.644	-497.458	146.082	-183.452	-370.019	80.1541	378.343	-582.886	849.561	373.121	-558.214	1069.41	284.03	-599.189	500.704	254.59	-721.491	92.2261	283.157	-615.858	38.3752
887	0	-75.0584	-683.731	913.668				-87.3399	-539.536	540.033	-128.651	-489.304	146.25	-182.751	-362.206	81.0966	378.035	-580.568	849.341	373.249	-556.806	1069.3	283.761	-597.057	500.216	254.403	-721.432	92.3219	283.157	-615.856	38.3747
888	0	-75.6545	-679.498	912.745				-87.42	-534.085	539.852	-128.534	-481.344	146.312	-181.446	-355.425	81.9551	377.742	-578.07	849.093	373.123	-554.786	1069.24	283.39	-594.89	499.755	254.309	-721.323	92.4056	283.171	-615.863	38.3829
889	0	-74.9481	-672.052	910.964				-87.4536	-528.68	539.531	-128.392	-473.615	146.258	-180.753	-347.118	82.5028	377.39	-575.705	848.894	372.496	-552.654	1069.08	283.048	-592.81	499.24	254.197	-721.169	92.4671	283.159	-615.861	38.3793
890	0	-75.0808	-666.576	909.673				-87.5176	-523.443	539.16	-128.102	-466.17	146.107	-179.044	-340.14	82.2266	376.992	-573.348	848.662	372.313	-550.456	1069.01	282.643	-590.702	498.693	254.077	-721.032	92.5141	283.164	-615.805	38.3124
891	0	-76.0854	-663.33	908.791				-87.5303	-518.275	538.754	-127.77	-458.916	145.91	-178.962	-332.129	82.6268	376.543	-570.898	848.388	371.998	-548.849	1068.9	282.26	-588.53	498.159	254.012	-720.932	92.5987	283.18	-615.834	38.3725
892	0	-78.4189	-663.428	908.818				-87.4031	-513.223	538.225	-127.443	-452.199	145.678	-178.296	-324.114	82.2933	375.877	-568.637	848.033	371.627	-547.243	1068.78	281.886	-586.332	497.715	253.897	-720.747	92.6405	283.186	-615.843	38.3323
893	0	-78.6741	-658.532	907.463				-87.1531	-508.504	537.545	-126.978	-445.654	145.336	-177.245	-317.004	81.9865	374.987	-566.412	847.672	371.09	-545.679	1068.53	281.504	-584.148	497.228	253.79	-720.55	92.7422	283.21	-615.804	38.33
894	0	-79.9168	-655.738	906.772				-86.9671	-504.151	536.944	-126.409	-439.071	144.756	-176.202	-310.145	81.4974	373.932	-564.326	847.356	370.498	-543.726	1068.36	281.181	-581.874	496.715	253.733	-720.399	92.9023	283.204	-615.796	38.3089
895	0	-80.8762	-652.382	905.814				-86.5889	-500.268	536.246	-125.879	-433.06	144.3	-174.996	-304.071	81.1662	377.469	-560.807	847.859	369.93	-541.502	1068.25	280.805	-579.539	496.193	253.602	-720.174	92.966	283.191	-615.781	38.2901
896	0	-81.6985	-648.675	904.859				-86.3113	-495.762	535.102	-125.331	-427.126	143.551	-173.783	-297.671	80.3702	376.498	-558.578	847.124	369.068	-538.985	1067.88	280.367	-577.236	495.594	253.485	-720.002	93.0742	283.214	-615.802	38.318
897	0	-82.3264	-644.552	903.765				-85.8775	-491.62	533.971	-124.707	-421.686	142.904	-172.487	-291.584	79.6828	375.318	-556.359	846.681	368.354	-536.777	1067.53	279.952	-575.105	495.055	253.385	-719.844	93.1982	283.21	-615.746	38.2594
898	0	-83.1914	-640.725	902.725				-85.4042	-487.976	532.957	-124.045	-416.231	141.968	-170.94	-285.831	78.6583	374.336	-554.065	846.224	367.913	-536.23	1067.48	279.57	-572.775	494.419	253.29	-719.6	93.3062	283.217	-615.709	38.2353
899	0	-83.8209	-636.618	901.545				-84.8501	-484.285	531.626	-123.165	-410.934	140.915	-169.797	-280.434	77.677	373.434	-551.802	845.896	367.425	-535.354	1067.39	279.163	-570.528	493.875	253.17	-719.402	93.4333	283.201	-615.65	38.1983
900	0	-83.2442	-629.249	899.537				-84.1351	-480.569	530.272	-122.435	-406.215	139.837	-168.52	-275.122	76.505	372.593	-549.663	845.547	366.545	-533.041	1067.06	278.694	-568.322	493.351	253.026	-719.175	93.5483	283.22	-615.666	38.2354
901	0	-83.395	-623.439	897.674				-83.4751	-477.341	528.843	-121.6	-401.817	138.719	-167.124	-270.317	75.1182	371.926	-547.467	845.205	365.627	-530.542	1066.77	278.323	-566.104	492.776	252.9	-718.908	93.7052	283.178	-615.591	38.1563
902	0	-84.5803	-620.225	896.62				-82.9336	-473.485	526.974	-120.64	-397.563	137.477	-165.834	-265.68	73.526	371.252	-545.199	844.715	364.753	-528.336	1066.4	277.872	-563.806	492.177	252.739	-718.692	93.8857	283.157	-615.556	38.1176
903	0	-85.5949	-616.617	895.673				-82.0925	-470.345	525.351	-119.588	-393.422	136.069	-164.41	-262.013	71.9158	370.736	-543.09	844.308	363.904	-526.08	1066.02	277.384	-561.72	491.606	252.612	-718.451	94.0349	283.148	-615.492	38.0803
904	0	-86.6691	-612.956	894.232				-81.2219	-467.693	523.646	-118.554	-389.773	134.628	-163.263	-258.248	70.0458	369.931	-540.921	843.917	362.941	-524.282	1065.57	276.862	-559.515	491.036	252.441	-718.267	94.2024	283.152	-615.499	38.1016
905	0	-87.6954	-609.094	892.967				-80.2767	-465.096	521.839	-117.401	-386.006	132.952	-161.271	-254.702	67.8711	369.25	-538.734	843.461	362.008	-522.247	1065.26	276.377	-557.39	490.451	252.283	-718.108	94.3498	283.146	-615.47	38.13
906	0	-88.6259	-604.972	891.626				-79.309	-462.629	519.906	-116.424	-383.032	131.288	-159.586	-251.498	65.5291	368.481	-536.574	843.049	360.96	-520.065	1064.84	275.789	-555.225	489.781	252.1	-717.971	94.5014	283.129	-615.426	38.0911
907	0	-89.6472	-601.121	890.404				-78.4439	-460.399	517.86	-115.368	-380.197	129.442	-157.881	-249.103	63.1517	367.543	-534.403	842.535	359.943	-518.171	1064.43	275.129	-553.153	489.159	251.969	-717.779	94.6474	283.141	-615.434	38.1118
908	0	-90.7214	-597.393	889.134				-77.4442	-458.269	515.653	-114.326	-377.598	127.45	-155.549	-246.559	60.817	366.739	-532.179	842.042	358.812	-515.794	1064.01	274.351	-550.995	488.547	251.802	-717.568	94.7937	283.129	-615.406	38.104
909	0	-91.6863	-593.347	887.737				-76.5584	-456.541	513.492	-113.298	-375.216	125.326	-153.177	-243.913	58.1641	366.033	-529.929	841.637	357.726	-513.673	1063.63	273.558	-548.859	487.905	251.619	-717.411	94.9401	283.131	-615.413	38.1122
910	0	-93.2272	-590.739	886.499				-75.6718	-454.798	511.133	-112.231	-373.098	123.068	-149.891	-239.367	55.8746	365.123	-527.633	841.155	356.303	-510.957	1062.98	272.78	-546.727	487.332	251.423	-717.203	95.0661	283.103	-615.369	38.0874
911	0	-93.9372	-585.902	884.935				-74.9679	-453.148	508.649	-111.214	-371.42	120.709	-147.677	-236.19	53.2564	364.07	-525.351	840.648	355.078	-508.372	1062.49	272.022	-544.56	486.684	251.248	-716.979	95.195	283.051	-615.366	38.0738
912	0	-95.1161	-581.955	883.402				-74.3997	-451.644	506.063	-110.138	-370.183	118.334	-145.24	-234.495	50.2538	363.64	-522.822	840.181	353.603	-505.638	1061.99	271.494	-542.466	486.068	251.113	-716.771	95.3639	283.03	-615.354	38.0608
913	0	-96.2428	-578.116	881.91				-73.7217	-450.154	503.639	-109.033	-369.335	115.812	-142.195	-234.251	46.8643	362.139	-520.563	839.67	352.217	-503.128	1061.5	269.902	-540.548	485.348	250.94	-716.603	95.5617	283.083	-615.361	38.1359
914	0	-97.5268	-574.512	880.504				-72.9105	-448.586	501.064	-107.751	-368.687	113.076	-138.982	-235.057	43.0262	360.954	-518.133	839.189	350.884	-500.592	1061.04	269.49	-537.896	484.354	250.764	-716.478	95.7588	283.031	-615.326	38.1074
915	0	-98.5229	-570.103	878.787				-72.2509	-447.539	498.507	-106.418	-368.656	110.217	-135.951	-235.949	39.0242	359.998	-515.589	838.73	349.181	-497.627	1060.38	272.023	-535.198	483.433	250.624	-716.313	95.9324	283.058	-615.371	38.1333
916	0	-99.762	-566.117	877.104				-71.5427	-447.043	495.949	-104.941	-369.15	107.206	-133.081	-237.202	34.6839	358.83	-513.032	838.194	347.633	-495.219	1059.89	270.552	-533.063	482.668	250.406	-716.128	96.1217	283.079	-615.363	38.148
917	0	-101.028	-562.255	875.465				-69.7555	-448.171	493.575	-103.392	-369.726	103.943	-130.94	-237.566	30.5675	357.599	-510.445	837.688	346.025	-492.287	1059.27	269.324	-530.989	482.043	250.17	-715.948	96.3306	283.03	-615.353	38.1549
918	0	-102.341	-558.4	873.826				-69.232	-447.505	491.059	-101.832	-371.61	100.845	-128.389	-238.93	26.164	356.349	-507.905	837.163	344.309	-489.231	1058.74	267.9	-528.591	481.299	249.925	-715.754	96.5138	283.043	-615.343	38.1745
919	0	-103.762	-554.762	872.271				-68.847	-446.768	488.289	-100.184	-373.874	97.6431	-126.072	-240.46	23.7248	355.065	-505.226	836.612	342.614	-486.289	1058.06	266.586	-526.385	480.623	249.728	-715.573	96.7421	282.988	-615.358	38.1601
920	0	-105.264	-551.141	870.727				-68.6823	-446.032	485.569	-97.8731	-375.675	95.7809	-124.325	-240.757	24.1185	353.73	-502.566	836.01	340.856	-483.593	1057.51	267.432	-524.065	479.623	249.497	-715.438	96.9578	283.053	-615.373	38.2274
921	0	-106.544	-546.894	868.677				-68.5394	-445.518	482.96	-96.1819	-375.16	95.0057	-123.271	-240.347	24.6149	352.456	-499.882	835.356	338.906	-480.467	1056.78	267.796	-521.731	478.62	249.261	-715.223	97.2349	283.007	-615.36	38.2522
922	0	-107.953	-542.528	866.79				-68.0204	-445.178	480.5	-94.6524	-374.064	94.5398	-122.273	-239.508	24.8665	350.677	-497.257	834.642	336.875	-477.099	1056.05	266.386	-519.438	477.62	249.045	-714.966	97.5651	282.986	-615.296	38.2692
923	0	-109.777	-537.776	865.232				-66.9786	-444.36	478.577	-91.964	-372.751	95.2786	-121.118	-238.927	25.4272	349.126	-494.512	833.952	334.868	-474.146	1055.45	265.206	-516.951	476.938	248.809	-714.614	97.975	282.93	-615.263	38.3014
924	0	-111.49	-533.909	864.436				-65.483	-442.683	477.56	-86.3479	-367.54	93.5766	-119.649	-238.496	26.3777	347.475	-491.747	833.335	332.762	-471.173	1054.9	263.383	-514.553	476.202	248.538	-714.402	98.357	282.911	-615.215	38.4019
925	0	-113.293	-530.669	863.974				-63.9351	-439.097	477.264	-83.2626	-368.622	95.1198	-117.926	-237.932	27.4778	345.753	-488.966	832.768	330.189	-466.77	1054.25	261.506	-512.227	475.663	248.208	-714.15	98.8716	282.861	-615.198	38.4524
926	0	-115.123	-527.869	863.658				-63.0894	-435.374	477.462	-78.4203	-364.982	95.2362	-117.163	-238.475	28.7854	343.895	-486.305	832.216	327.919	-464.209	1054.04	259.484	-510.058	475.224	247.888	-713.864	99.4214	282.768	-615.13	38.5152
927	0	-116.935	-525.589	863.409				-61.9663	-431.078	477.558	-75.4979	-363.534	95.9489	-116.195	-238.236	29.5663	341.964	-483.758	831.649	325.628	-461.637	1053.84	257.689	-507.931	474.813	247.586	-713.722	99.9367	282.663	-615.087	38.5664
928	0	-118.678	-523.237	863.079				-60.8746	-426.687	477.175	-73.1695	-362.77	96.3076	-115.301	-237.8	30.0287	340.085	-481.216	831.092	323.272	-458.76	1053.64	256.136	-505.99	474.52	247.33	-713.534	100.51	282.661	-615.091	38.6121
929	0	-120.301	-521.27	863.073				-60.3636	-422.438	476.88	-71.6366	-361.671	96.3584	-114.71	-237.203	30.0771	338.123	-478.781	830.585	320.962	-455.525	1053.3	254.72	-504.198	474.22	247.15	-713.392	101.006	282.647	-615.053	38.6411
930	0	-121.84	-518.891	862.776				-61.1524	-418.96	477.133	-70.8589	-360.529	96.2037	-114.514	-236.822	29.9498	336.344	-476.586	830.349	318.606	-452.037	1052.97	253.384	-502.41	474.157	247.116	-713.183	101.64	282.703	-615.028	38.5954
931	0	-123.391	-516.273	862.579				-62.5217	-415.798	477.512	-70.8835	-360.038	95.9161	-114.491	-236.639	29.8244	334.58	-474.514	830.146	316.339	-448.292	1052.56	252.815	-500.834	474.274	247.173	-713.021	102.177	282.787	-614.951	38.5436
932	0	-125.295	-513.906	862.69				-64.2055	-412.15	477.944	-71.0371	-359.768	95.7934	-114.603	-236.582	29.7239	333.002	-472.723	830.063	314.142	-444.7	1052.22	256.351	-499.641	473.992	247.305	-712.792	102.797	282.895	-614.878	38.481
933	0	-127.213	-510.988	862.98				-67.9061	-407.768	478.599	-71.3669	-359.618	95.7361	-114.719	-236.659	29.6644	331.406	-471.093	830.194	312.041	-441.016	1051.83	255.037	-498.572	474.32	247.555	-712.548	103.367	282.975	-614.791	38.3706
934	0	-129.347	-508.045	863.667				-70.1478	-404.794	479.6	-71.7807	-359.709	95.746	-114.908	-236.715	29.6096	329.739	-469.73	830.58	310.115	-437.982	1051.74	253.891	-497.697	474.64	247.809	-712.315	103.957	283.118	-614.653	38.2956
935	0	-131.407	-504.866	864.569				-72.6104	-402.041	480.389	-72.1647	-359.805	95.8127	-115.022	-236.771	29.5144	328.244	-468.537	831.095	308.088	-434.507	1051.76	253.086	-497.004	475.065	247.974	-712.042	104.683	283.267	-614.549	38.2879
936	0	-133.442	-501.86	865.63				-74.8239	-398.949	481.257	-72.462	-359.692	95.8475	-115.127	-236.784	29.4634	326.785	-467.378	831.797	305.59	-429.881	1051.79	252.676	-496.38	475.615	248.132	-711.751	105.321	283.397	-614.45	38.2665
937	0	-135.52	-498.978	866.715				-76.8469	-395.811	481.968	-72.659	-359.721	95.9449	-115.179	-236.822	29.4416	325.5	-466.353	832.556	303.239	-425.983	1052.02	252.444	-495.938	476.265	248.197	-711.381	106.095	283.506	-614.353	38.238
938	0	-137.53	-495.944	867.519				-78.5088	-392.484	482.562	-72.7449	-359.633	96.0102	-115.204	-236.817	29.4152	324.245	-465.362	833.333	300.915	-422.955	1052.37	251.989	-495.433	476.992	248.302	-711.076	106.825	283.614	-614.276	38.246
939	0	-139.281	-493.489	868.23				-80.0147	-388.693	483.007	-72.7735	-359.525	96.0938	-115.191	-236.761	29.4259	322.782	-464.327	834.111	298.783	-420.084	1052.85	251.607	-494.922	477.673	248.349	-710.791	107.614	283.701	-614.166	38.2427
940	0	-140.106	-492.591	868.825				-81.4744	-384.973	483.304	-72.6919	-359.363	96.1871	-115.15	-236.672	29.4198	321.375	-463.138	834.692	296.639	-417.143	1053.26	251.182	-494.422	478.416	248.433	-710.487	108.369	283.769	-614.096	38.2626
941	0	-142.556	-490.227	868.869				-82.7553	-380.929	483.569	-72.4912	-358.827	96.1973	-115.005	-236.494	29.4035	320.114	-461.862	835.327	294.75	-414.45	1053.6	250.855	-493.93	479.157	248.482	-710.181	108.994	283.957	-613.912	38.2326
942	0	-144.177	-486.647	868.831				-84.2425	-376.641	483.801	-72.2071	-358.191	96.2768	-115.104	-236.988	29.2683	318.743	-460.418	835.903	292.858	-411.708	1053.99	250.294	-493.432	479.844	248.546	-709.959	109.755	284.055	-613.847	38.219
943	0	-146.809	-482.634	868.629				-85.7436	-372.056	483.976	-72.0557	-357.812	96.3818	-114.521	-236.07	29.1013	317.284	-458.916	836.376	291.025	-408.763	1054.25	249.719	-492.853	480.399	248.532	-709.778	110.369	284.065	-613.871	38.2067
944	0	-149.027	-478.02	868.249				-87.2791	-367.229	484.273	-71.8014	-357.177	96.4573	-114.611	-235.972	29.3993	315.82	-457.24	836.858	289.209	-405.822	1054.39	249.226	-492.151	480.933	248.56	-709.669	111.055	284.132	-613.697	38.1099
945	0	-150.439	-475.948	868.081				-88.9617	-361.938	484.608	-71.5685	-356.474	96.4332	-114.388	-235.58	29.277	314.565	-455.431	837.263	287.467	-402.891	1054.47	248.764	-491.24	481.331	248.567	-709.426	111.611	284.222	-613.649	38.0929
946	0	-152.066	-473.709	867.871				-90.7076	-356.228	484.882	-71.4144	-355.886	96.4443	-114.288	-235.419	29.2517	313.096	-453.453	837.627	285.634	-399.848	1054.49	248.193	-490.239	481.652	248.587	-709.21	112.157	284.319	-613.62	38.0629
947	0	-153.596	-471.277	867.492				-92.5189	-350.329	485.015	-71.0264	-354.665	96.3868	-114.113	-235.06	29.3829	311.723	-451.284	837.821	283.853	-396.618	1054.29	247.64	-489.123	481.71	248.628	-709.032	112.793	284.4	-613.521	38.0265
948	0	-155.118	-468.783	867.03				-94.2798	-344.072	485.099	-70.8548	-353.935	96.4102	-115.022	-236.872	29.7789	310.359	-449.052	837.932	282.075	-393.42	1054.09	247.089	-487.71	481.703	248.603	-708.713	113.199	284.477	-613.477	37.9689
949	0	-156.723	-466.131	866.418				-95.9619	-338.03	485.171	-70.4798	-352.896	96.3356	-114.948	-236.84	29.7222	308.911	-446.662	837.893	280.219	-390.377	1053.85	246.578	-486.206	481.629	248.639	-708.432	113.628	284.554	-613.47	37.9777
950	0	-158.15	-463.333	865.812				-97.4641	-331.731	484.95	-69.9341	-352.029	96.3339	-114.755	-236.512	29.7187	307.641	-444.127	837.86	278.274	-387.272	1053.4	246.058	-484.519	481.416	248.742	-708.185	114.087	284.592	-613.379	37.8994
951	0	-159.811	-460.351	865.073				-98.4755	-325.581	484.559	-69.255	-350.988	96.2499	-114.629	-236.376	29.7802	306.138	-441.407	837.694	276.178	-383.842	1052.86	245.524	-482.535	480.919	248.753	-707.845	114.576	284.674	-613.316	37.8928
952	0	-161.337	-457.17	864.18				-99.1818	-320.374	483.947	-68.3998	-349.663	95.9326	-114.541	-236.268	29.9224	304.769	-438.488	837.375	273.939	-380.106	1052.25	244.979	-480.469	480.469	248.798	-707.445	115.118	284.774	-613.311	37.8928
953	0	-162.995	-453.793	863.148				-99.525	-314.653	483.084	-67.4027	-348.698	95.8054	-114.194	-235.879	29.9489	303.269	-435.372	836.915	272.264	-377.245	1051.74	244.351	-478.143	479.969	248.781	-707.048	115.732	284.823	-613.243	37.8903
954	0	-164.62	-450.277	861.998				-99.4553	-309.526	482.117	-66.4247	-347.84	95.6976	-114.055	-235.358	29.929	301.801	-432.119	836.338	270.257	-373.736	1050.91	243.627	-475.385	479.269	248.749	-706.492	116.522	284.85	-613.164	37.9005
955	0	-166.36	-446.596	860.764				-99.1682	-304.637	480.904	-65.6366	-347.39	95.7674	-113.623	-235.56	30.2569	300.218	-428.701	835.677	268.267	-370.483	1050.25	242.89	-472.312	478.572	248.642	-705.796	117.465	284.908	-613.058	37.956
956	0	-167.978	-442.792	859.567				-99.2289	-299.217	479.661	-64.96	-346.888	95.8334	-113.439	-235.446	30.3689	298.757	-425.158	835.054	266.142	-367.014	1049.64	242.111	-468.861	477.946	248.629	-704.916	118.625	284.923	-612.965	38.0289
957	0	-169.675	-438.982	858.397				-98.4859	-295.618	478.672	-64.5156	-346.508	95.843	-113.285	-235.324	30.3983	297.218	-421.61	834.456	264.097	-364.098	1049.2	241.451	-464.983	477.358	248.504	-704.008	120.177	284.824	-612.74	38.0649
958	0	-171.32	-435.04	857.266				-98.372	-292.284	477.834	-64.2962	-346.174	95.9541	-113.244	-235.297	30.6176	295.73	-417.931	833.898	262.079	-361.018	1048.81	240.802	-460.511	476.777	248.368	-702.647	121.941	284.753	-612.61	38.1887
959	0	-172.913	-431.174	856.22				-99.1412	-288.168	477.39	-64.1325	-345.951	96.0587	-113.13	-235.181	30.5866	294.294	-414.327	833.425	259.945	-358.448	1048.72	240.206	-455.535	476.289	248.069	-700.858	123.935	284.835	-612.449	38.3696
960	0	-174.604	-427.396	855.337				-99.9262	-284.377	477.232	-64.0369	-345.701	96.0915	-113.129	-235.091	30.5572	292.76	-410.811	833.115	257.821	-355.856	1048.68	240.003	-449.988	475.899	247.946	-698.86	126.566	284.805	-612.338	38.574
961	0	-176.268	-423.901	854.656				-101.584	-280.456	476.89	-63.9799	-345.52	96.1186	-113.12	-234.978	30.5243	291.254	-407.578	833.008	255.615	-353.113	1048.76	239.778	-443.428	475.533	247.908	-696.514	129.654	284.774	-612.133	38.8483
962	0	-177.962	-420.458	854.151				-102.5	-277.979	476.458	-64.0224	-345.307	96.1387	-113.096	-235.169	30.6239	289.717	-404.397	833.076	253.461	-350.694	1048.91	240.052	-436.198	475.333	247.9	-693.631	133.273	284.837	-611.838	39.4125
963	0	-179.704	-417.146	853.762				-103.834	-275.55	476.083	-64.0552	-345.239	96.148	-113.093	-235.074	30.5948	288.132	-401.347	833.26	251.303	-348.479	1049.02	240.444	-428.236	475.331	248.056	-690.03	137.442	284.882	-611.273	40.0821
964	0	-181.363	-413.941	853.537				-105.068	-273.362	475.776	-64.1044	-345.19	96.1396	-113.215	-234.906	30.4697	286.631	-398.404	833.607	249.247	-346.451	1049.16	241.147	-419.453	475.678	248.262	-685.586	142.115	284.839	-610.499	40.751
965	0	-183.157	-410.869	853.422				-106.115	-271.568	475.321	-64.1517	-345.2	96.2045	-113.261	-234.867	30.4363	284.994	-395.594	834.066	247.292	-344.47	1049.31	242.635	-410.097	475.861	248.533	-680.534	147.257	284.846	-609.605	41.6484
966	0	-184.8	-407.785	853.319				-107.048	-270.176	474.788	-64.1826	-345.127	96.202	-113.268	-234.859	30.4378	283.508	-392.773	834.535	245.673	-344.294	1049.7	244.128	-400.041	476.664	249.092	-674.412	152.661	284.857	-608.361	43.059
967	0	-186.467	-404.803	853.403				-108.026	-268.242	474.434	-64.1823	-345.055	96.181	-113.175	-234.692	30.32	281.999	-390.053	835.192	243.976	-343.498	1049.95	244.876	-389.208	477.693	249.647	-667.675	158.217	284.703	-606.706	45.1785
968	0	-188.155	-401.818	853.461				-108.539	-267.046	473.998	-64.1947	-345.031	96.1984	-113.28	-234.799	30.454	280.468	-387.33	835.824	242.011	-341.748	1050.14	246.143	-378.204	479.104	250.382	-660.446	164.281	284.821	-604.548	47.9192
969	0	-189.674	-398.793	853.589				-109.355	-265.944	473.525	-64.1649	-345.027	96.2172	-113.181	-234.724	30.3219	279.107	-384.568	836.524	240.044	-339.252	1050.21	248.304	-367.142	481.061	250.567	-652.256	170.401	284.862	-602.075	51.0172
970	0	-191.188	-395.996	853.722				-110.173	-264.19	473.142	-64.1743	-344.938	96.1627	-113.268	-234.758	30.4309	277.75	-382.033	837.23	238.188	-336.789	1050.22	249.429	-356.148	482.959	250.889	-643.291	176.195	284.842	-599.384	54.2612
971	0	-192.629	-393.102	853.77				-110.75	-263.179	472.785	-64.1721	-344.991	96.1882	-113.28	-234.748	30.4455	276.466	-379.4	837.852	236.5	-334.837	1050.29	249.719	-345.254	485.126	251.543	-634.404	182.158	284.801	-596.427	57.7953
972	0	-193.909	-390.258	853.951				-111.557	-262.096	472.364	-64.2022	-344.948	96.1202	-113.266	-234.774	30.4426	275.343	-376.819	838.606	234.788	-332.039	1050.09	250.666	-334.393	487.71	252.115	-625.218	188.188	284.773	-592.926	61.7833
973	0	-194.996	-387.378	854.07				-112.447	-260.796	472.013	-64.1987	-344.86	96.053	-113.301	-234.746	30.4264	274.414	-374.201	839.298	233.107	-329.855	1050.01	251.712	-323.555	490.658	252.41	-615.753	194.144	284.443	-588.792	66.1752
974	0	-196.125	-384.309	854.321				-113.306	-260.344	471.594	-64.2534	-344.873	96.0334	-113.333	-234.78	30.4386	273.442	-371.394	840.122	231.667	-328	1049.91	253.115	-312.846	493.994	252.56	-606.041	200.018	284.459	-584.467	71.0104
975	0	-197.071	-381.309	854.704				-114.283	-259.486	471.406	-64.3298	-344.875	95.9765	-113.377	-234.768	30.4092	272.654	-368.656	841.078	230.353	-325.782	1049.68	253.647	-302.157	497.448	252.572	-596.065	205.508	284.03	-578.982	75.9963
976	0	-198.113	-378.28	855.189				-115.891	-256.6	471.608	-64.4031	-344.735	95.8825	-113.269	-234.726	30.2796	271.769	-365.89	842.137	228.775	-322.841	1049.35	254.81	-291.593	501.022	252.324	-585.855	210.895	283.688	-573.086	81.1443
977	0	-199.064	-375.223	855.61				-116.24	-257.445	470.971	-64.5143	-344.836	95.8907	-113.435	-234.778	30.3722	270.975	-363.095	843.131	228.147	-322.081	1049.18	254.435	-281.108	504.483	251.804	-575.676	216.144	282.763	-566.305	85.837
978	0	-199.981	-372.157	856.122				-117.177	-257.353	470.515	-64.5764	-344.767	95.8017	-113.461	-234.808	30.3822	270.216	-360.291	844.215	227.174	-320.276	1048.88	254.544	-270.858	508.116	250.897	-566.345	221.158	281.633	-557.458	89.2516
979	0	-200.832	-368.944	856.706				-118.652	-254.801	470.689	-64.6396	-344.722	95.7483	-113.417	-234.938	30.357	269.522	-357.34	845.372	225.28	-314.52	1048.73	254.879	-261.059	511.974	250.032	-557.178	225.454	280.096	-546.603	92.7943
980	0	-201.745	-365.741	857.337				-119.453	-253.968	470.401	-64.7065	-344.697	95.7002	-113.474	-234.905	30.3634	268.766	-354.399	846.577	223.989	-310.467	1048.28	254.843	-251.869	515.55	248.965	-547.063	228.288	277.892	-533.625	96.0784
981	0	-202.588	-362.396	857.982				-120.082	-253.783	470.171	-64.7805	-344.74	95.677	-113.524	-234.897	30.3773	268.08	-351.316	847.795	223.264	-308.463	1047.8	254.808	-243.143	519.199	247.321	-536.273	230.289	275.539	-519.372	98.0269
982	0	-203.456	-359.044	858.842				-120.786	-253.694	470.064	-64.8574	-344.739	95.5964	-113.558	-234.921	30.3509	267.37	-348.227	849.227	222.564	-306.492	1047.6	255.391	-234.84	522.904	245.82	-524.979	230.973	273.175	-504.95	99.3015
983	0	-204.369	-355.825	859.667				-121.313	-253.741	470.033	-64.608	-344.032	95.1121	-113.503	-234.898	30.2564	266.614	-345.269	850.626	221.743	-304.078	1047.48	254.489	-226.727	526.407	244.351	-513.219	230.808	270.89	-490.313	99.6786
984	0	-205.317	-352.748	860.589				-121.732	-253.83	470.041	-65.0336	-344.762	95.4836	-113.648	-234.905	30.2958	265.824	-342.455	852.121	220.912	-301.677	1047.46	254.108	-219.045	529.764	242.699	-501.443	230.051	269.074	-475.637	99.4735
985	0	-206.227	-349.749	861.5				-122.137	-253.937	470.066	-65.1326	-344.941	95.4807	-113.688	-234.874	30.2877	265.071	-339.718	853.605	220.224	-299.301	1047.67	253.761	-211.573	533.113	240.762	-489.365	228.465	267.309	-460.343	98.5838
986	0	-207.093	-346.782	862.437				-122.451	-253.91	470.06	-65.2347	-345.099	95.45	-113.727	-234.861	30.2731	264.362	-337.013	855.114	219.741	-296.987	1047.81	253.574	-204.572	536.203	238.601	-476.913	226.027	265.912	-444.262	97.4431
987	0	-208.101	-343.873	863.335				-122.709	-253.826	470.11	-65.3489	-345.179	95.4364	-113.863	-234.635	30.1139	263.511	-334.366	856.585	219.314	-294.695	1048.13	252.202	-197.889	539.132	236.34	-464.078	223.03	264.709	-427.337	95.931
988	0	-208.933	-341.031	864.179				-122.964	-253.806	470.135	-65.4222	-345.231	95.3996	-113.907	-234.612	30.1031	262.837	-331.787	858.002	218.943	-292.435	1048.52	251.812	-191.455	541.841	235.046	-451.717	219.795	263.904	-410.175	94.3205
989	0	-209.737	-338.282	864.91				-123.096	-253.788	470.172	-65.4968	-345.326	95.3914	-113.912	-234.628	30.0955	262.19	-329.299	859.307	218.622	-290.258	1048.85	251.418	-185.551	544.387	232.971	-438.108	215.495	263.234	-391.985	92.2313
990	0	-210.472	-335.625	865.644				-123.25	-253.668	470.216	-65.5662	-345.41	95.3612	-113.924	-234.681	30.091	261.613	-326.905	860.614	218.33	-288.109	1049.19	250.75	-179.884	546.708	232.045	-424.782	210.839	262.79	-373.589	89.8627
991	0	-211.051	-333.177	866.301				-123.267	-253.485	470.229	-65.5957	-345.514	95.3642	-113.945	-234.636	30.0682	261.191	-324.719	861.844	218.183	-286.031	1049.57	250.373	-174.828	548.868	230.109	-410.327	205.677	262.544	-354.861	87.3046
992	0	-211.409	-330.983	866.923				-123.258	-253.263	470.25	-65.6484	-345.528	95.3793	-113.945	-234.64	30.0576	260.991	-322.787	863.039	218.081	-283.879	1049.83	249.846	-169.995	550.813	228.892	-395.531	200.012	262.296	-335.729	84.3907
993	0	-212.695	-326.338	867.026				-123.153	-252.824	470.251	-65.6113	-345.311	95.2863	-113.953	-234.652	30.0704	259.862	-318.405	863.714	218.053	-281.861	1050.12	249.329	-165.42	552.533	228.035	-380.487	194.277	263.03	-317.085	81.7303
994	0	-213.255	-323.858	867.28				-123.029	-252.443	470.211	-65.5662	-345.385	95.3286	-113.956	-234.664	30.0767	259.459	-316.186	864.542	217.996	-279.885	1050.41	248.907	-161.14	553.921	227.424	-365.175	188.484	263.168	-297.453	78.89
995	0	-213.621	-321.687	867.411				-122.816	-251.851	470.163	-65.572	-345.285	95.3215	-113.953	-234.665	30.0791	259.251	-314.278	865.246	218.236	-277.889	1050.57	248.491	-157.005	555.19	227.178	-349.782	182.726	263.596	-277.638	76.2803
996	0	-213.902	-319.599	867.268				-122.249	-252.24	469.952	-65.5494	-345.299	95.3035	-113.939	-234.653	30.0847	259.127	-312.452	865.676	218.354	-275.934	1050.72	248.229	-153.144	556.237	227.194	-334.268	177.049	264.09	-258.058	74.0803
997	0	-214.082	-317.586	867.004				-122.161	-251.325	469.714	-65.5043	-345.49	95.4006	-113.919	-234.672	30.0899	259.104	-310.701	865.986	218.75	-273.991	1050.8	243.893	-149.898	555.883	227.526	-318.647	171.573	264.774	-238.474	71.9589
998	0	-214.309	-315.419	866.376				-122.182	-250.452	469.573	-65.3813	-345.224	95.3342	-113.896	-234.618	30.0896	259.034	-308.796	865.93	219.073	-272.088	1050.81	243.214	-146.182	556.455	227.964	-303.144	166.33	265.454	-219.156	69.9815
999	0	-214.526	-313.004	865.524				-121.602	-249.052	469.413	-65.2763	-345.095	95.342	-113.891	-234.596	30.1055	258.974	-306.644	865.651	219.627	-270.15	1050.76	242.439	-142.681	556.84	228.635	-287.722	161.363	265.757	-199.606	68.4262
1000	0	-214.531	-310.925	864.528				-121.414	-248.649	469.441	-65.1705	-345.034	95.3486	-113.658	-234.813	30.1726	259.127	-304.827	865.228	220.143	-268.186	1050.69	241.138	-139.255	556.857	229.678	-272.681	156.931	266.823	-181.001	67.0062
1001	0	-214.416	-308.721	863.575				-120.927	-247.68	469.297	-65.0597	-345.048	95.4134	-113.641	-234.838	30.1964	259.399	-302.885	864.849	220.624	-266.113	1050.43	240.004	-136.04	556.836	230.637	-257.654	152.671	268.144	-163.099	66.1375
1002	0	-214.305	-306.562	862.512				-120.466	-246.818	469.2	-64.9554	-345.078	95.4332	-113.731	-234.91	30.2734	259.668	-300.988	864.359	221.295	-264.086	1050.3	238.845	-132.965	556.673	231.721	-242.922	148.719	269.366	-145.643	65.4072
1003	0	-214.104	-304.324	861.313				-120.014	-246.251	469.158	-64.8834	-345.035	95.4276	-113.718	-234.864	30.2894	260.026	-299.011	863.733	221.958	-261.944	1050.1	237.546	-129.934	556.394	232.823	-228.59	145.167	270.744	-128.96	65.0647
1004	0	-213.763	-301.846	859.945				-119.568	-245.694	469.156	-64.7978	-345.025	95.4397	-113.673	-234.867	30.3066	260.525	-296.796	862.938	222.671	-259.675	1049.89	236.355	-127.024	555.972	233.881	-214.612	141.856	272.311	-112.77	64.717
1005	0	-214.297	-297.998	859.916				-119.054	-245.222	469.144	-64.7379	-345.021	95.4615	-113.688	-234.923	30.3341	260.906	-294.386	862.162	223.272	-257.291	1049.64	235.166	-124.284	555.303	235.127	-201.075	138.811	273.834	-97.0972	64.6257
1006	0	-214.026	-295.043	860.176				-118.583	-244.776	469.183	-64.6894	-345.023	95.4858	-113.657	-234.855	30.3111	261.467	-292.05	861.357	224.098	-254.982	1049.47	234.007	-121.788	554.501	236.313	-188.019	136.007	275.203	-82.0407	64.6115
1007	0	-213.586	-292.499	860.526				-118.146	-244.425	469.237	-64.6319	-345.013	95.4832	-113.662	-234.876	30.3195	262.05	-289.48	860.435	224.871	-252.485	1049.25	232.654	-119.513	553.476	237.392	-175.391	133.297	276.473	-67.5716	64.7714
1008	0	-213.178	-290.379	860.991				-117.67	-244.282	469.382	-64.5848	-345.047	95.4929	-113.541	-234.839	30.2564	262.657	-286.871	859.585	225.544	-249.886	1049.09	231.69	-117.637	552.373	238.468	-163.132	130.828	277.843	-53.7814	65.1063
1009	0	-212.577	-287.979	861.456				-117.188	-244.171	469.471	-64.5335	-345.017	95.4902	-113.553	-234.768	30.2411	263.24	-284.314	858.764	226.465	-247.102	1048.92	230.339	-115.946	550.932	239.418	-151.457	128.433	278.858	-40.5164	65.5983
1010	0	-212.086	-286.002	862.107				-116.72	-244.173	469.573	-64.4873	-345.068	95.488	-113.664	-234.879	30.3299	263.805	-281.745	857.868	227.445	-244.183	1048.68	229.379	-114.737	549.468	240.253	-140.465	126.295	279.377	-27.9658	66.0472
1011	0	-211.439	-283.788	862.674				-116.039	-244.327	469.808	-64.4613	-345.052	95.469	-113.647	-234.925	30.3424	264.35	-279.096	857.071	228.414	-241.117	1048.37	228.19	-113.624	547.75	240.835	-130.095	124.215	279.654	-16.2489	66.5767
1012	0	-210.801	-281.627	863.256				-115.421	-244.562	469.965	-64.428	-345.217	95.5802	-113.634	-234.897	30.3502	264.787	-276.417	856.176	229.542	-237.964	1048.25	227.169	-112.786	546.14	241.223	-120.75	122.43	279.713	-5.48407	66.8623
1013	0	-210.149	-279.527	863.859				-114.748	-245.048	470.208	-64.3751	-345.133	95.5068	-113.641	-234.891	30.3493	265.164	-273.5	855.259	230.625	-234.607	1047.97	226.216	-112.04	544.403	241.367	-112.242	120.705	279.421	4.03203	66.8744
1014	0	-209.247	-277.252	864.467				-113.983	-245.55	470.56	-64.3522	-345.318	95.6133	-113.641	-234.877	30.3403	265.605	-270.46	854.429	231.556	-231.164	1047.68	225.336	-111.345	542.819	241.28	-104.845	118.806	278.831	12.3316	66.6161
1015	0	-208.525	-275.36	865.141				-113.095	-246.042	470.836	-64.3008	-345.37	95.614	-113.542	-234.792	30.2751	266.003	-267.387	853.507	232.786	-227.581	1047.53	224.685	-110.815	541.229	240.736	-98.7049	116.887	277.976	19.3198	65.8519
1016	0	-207.56	-273.237	865.727				-112.223	-246.535	471.114	-64.2057	-345.217	95.5344	-113.644	-234.865	30.3585	266.53	-264.3	852.672	234.232	-223.919	1047.31	224.125	-110.343	539.667	240.01	-93.8459	114.84	276.82	24.8934	64.6205
1017	0	-206.471	-270.959	866.364				-111.411	-247.196	471.405	-64.176	-345.275	95.5662	-113.638	-234.902	30.3497	266.989	-260.837	851.887	235.396	-220.111	1047.1	223.409	-110.205	537.865	238.995	-90.3091	112.616	275.57	28.8446	63.0343
1018	0	-205.409	-268.958	867.09				-110.471	-247.858	471.752	-64.0881	-345.277	95.5362	-113.619	-234.953	30.3675	267.698	-257.905	851.294	237.033	-216.135	1046.91	222.887	-110.276	535.87	237.797	-88.314	110.092	274.176	31.2398	60.7055
1019	0	-204.113	-266.889	867.803				-109.593	-248.492	472.123	-64.0181	-345.357	95.5651	-113.628	-234.987	30.36	268.339	-254.16	850.484	238.572	-212.087	1046.68	222.45	-110.572	533.793	236.302	-87.5717	107.985	272.57	32.0526	59.0619
1020	0	-202.734	-264.52	868.368				-108.598	-249.229	472.543	-63.918	-345.353	95.5775	-113.649	-234.964	30.3505	269.083	-250.432	849.756	240.13	-207.89	1046.43	221.805	-111.144	531.273	234.67	-87.7935	106.04	270.925	32.0597	57.4227
1021	0	-201.283	-262.222	869.02				-107.532	-249.74	472.939	-63.8378	-345.389	95.6028	-113.624	-234.961	30.3442	270.023	-246.795	849.101	241.954	-203.581	1046.24	222.372	-111.804	528.722	233.046	-88.7466	103.951	269.02	31.848	55.4504
1022	0	-199.723	-259.794	869.607				-106.505	-250.164	473.275	-63.7482	-345.414	95.6227	-113.626	-234.985	30.3239	270.979	-242.875	848.229	243.732	-198.976	1045.96	221.164	-112.371	526.116	232.261	-88.7767	102.607	268.281	32.7306	52.4612
1023	0	-197.99	-257.431	870.264				-105.512	-250.699	473.57	-63.6653	-345.399	95.6558	-113.613	-234.923	30.306	271.899	-238.508	847.307	245.682	-194.283	1045.76	220.635	-112.528	524.268	232.479	-86.4788	101.946	267.298	34.2569	49.983
1024	0	-196.189	-255.142	871.075				-104.444	-251.386	474.04	-63.5662	-345.393	95.7824	-113.462	-234.819	30.2277	273.009	-234.362	846.506	247.564	-189.392	1045.63	221.022	-111.145	523.766	232.723	-83.2422	101.596	266.928	35.2705	47.765
1025	0	-194.436	-253.09	872.164				-103.107	-252.175	474.576	-63.4494	-345.386	95.8505	-113.533	-234.864	30.3262	274.253	-229.569	845.638	249.4	-184.432	1045.56	220.435	-108.515	524.216	232.957	-82.1243	101.515	267.059	35.9754	46.0656
1026	0	-192.643	-250.704	872.819				-100.13	-254.889	475.464	-63.3344	-345.317	95.8713	-113.489	-234.809	30.3348	275.594	-224.613	845.398	251.349	-179.477	1045.67	220.283	-105.159	525.147	233.004	-81.5971	101.457	267.096	36.2033	45.3535
1027	0	-190.823	-248.109	873.454				-98.8236	-256.017	475.754	-63.2223	-345.378	95.9562	-113.413	-234.79	30.3245	276.908	-219.549	845.618	253.198	-174.45	1045.84	219.432	-101.335	526.175	233.08	-80.9252	101.372	266.555	36.4512	45.2378
1028	0	-188.78	-245.605	874.006				-97.7639	-257.268	476.185	-63.185	-345.428	95.9782	-113.356	-234.744	30.3222	278.534	-214.772	846.436	255.053	-169.452	1046.1	219.03	-96.7448	526.878	233.325	-80.4679	101.323	266.655	36.5331	45.0793
1029	0	-186.759	-242.872	874.537				-96.3303	-258.483	476.697	-63.1828	-345.42	95.9805	-113.347	-234.723	30.3027	280.081	-209.465	847.384	257.021	-164.523	1046.34	222.641	-91.5948	527.947	233.823	-80.0974	101.379	266.895	36.7154	44.6616
1030	0	-184.541	-240.012	874.946				-94.9716	-260.216	477.389	-63.1746	-345.42	96.0029	-113.342	-234.721	30.2908	281.893	-204.285	848.507	259.135	-159.738	1046.58	222.423	-86.8704	528.168	234.399	-79.3404	101.309	266.982	37.0436	44.1722
1031	0	-182.494	-237.167	875.228				-93.572	-261.825	477.896	-63.1567	-345.448	96.0255	-113.335	-234.699	30.2843	283.573	-198.711	849.795	261.388	-155.023	1046.82	222.87	-82.5485	528.128	234.825	-78.408	101.307	267.086	37.299	43.754
1032	0	-180.261	-234.405	875.555				-91.9064	-263.276	478.253	-63.1635	-345.53	96.1123	-113.32	-234.686	30.2371	285.457	-193.304	851.004	263.686	-150.244	1046.95	223.962	-78.4005	527.963	234.968	-77.6017	101.126	267.109	37.5347	43.3593
1033	0	-178.053	-231.826	875.692				-90.3014	-264.665	478.562	-63.1541	-345.507	96.1464	-113.202	-234.409	30.2019	287.369	-187.661	852.008	266.303	-145.483	1047.31	225.062	-74.4723	527.644	235.042	-76.8097	100.927	267.069	37.848	43.1173
1034	0	-175.655	-228.899	875.734				-88.4438	-265.832	478.853	-63.0641	-345.5	96.2344	-113.214	-234.388	30.1958	289.418	-182.239	852.932	268.702	-140.629	1047.41	226.086	-70.7359	527.119	235.076	-76.1425	100.774	267.11	37.9679	42.9352
1035	0	-173.13	-226.013	875.621				-86.4734	-266.571	479.182	-62.9536	-345.399	96.3329	-113.207	-234.385	30.1946	291.498	-176.89	853.623	271.066	-135.747	1047.59	226.888	-67.1505	526.431	234.956	-75.3044	100.602	267.042	38.3008	42.5398
1036	0	-170.627	-223.503	875.555				-84.5059	-266.609	479.293	-62.7751	-345.295	96.4802	-113.199	-234.423	30.2076	293.801	-171.348	854.086	273.531	-130.831	1047.76	227.479	-63.5453	525.637	234.976	-74.5235	100.552	267.249	38.3967	42.3754
1037	0	-168.111	-220.868	875.4				-82.632	-266.024	479.368	-62.586	-345.195	96.8283	-113.237	-234.622	30.1496	296.023	-165.864	854.308	275.832	-125.824	1047.85	228.114	-59.824	525.104	234.946	-73.8217	100.514	267.171	38.584	42.2248
1038	0	-165.555	-218.278	875.281				-80.822	-264.933	479.546	-62.3965	-344.797	97.0845	-113.191	-234.506	30.1444	298.389	-160.373	854.314	277.846	-120.66	1047.91	228.466	-55.697	524.545	234.787	-72.9887	100.487	267.161	38.7394	42.2735
1039	0	-163.019	-216.075	875.343				-79.1359	-263.014	479.577	-62.1796	-344.661	97.3972	-112.987	-234.317	30.0322	300.594	-154.616	853.596	280.029	-115.439	1048.06	228.68	-51.4209	524.207	234.722	-72.3108	100.507	266.821	38.9313	42.2338
1040	0	-160.373	-213.699	875.397				-77.5639	-260.69	479.619	-61.7154	-344.168	97.4473	-113.015	-234.27	30.1131	302.762	-148.874	852.585	281.928	-110.051	1048.03	228.996	-47.2674	523.97	234.667	-71.7117	100.496	266.591	39.1273	42.155
1041	0	-157.615	-211.268	875.494				-75.9722	-258.446	479.837	-61.7451	-344.206	98.176	-112.931	-234.181	30.1271	304.93	-143.532	851.45	284.065	-104.58	1047.98	229.373	-43.0359	523.554	234.651	-71.1068	100.55	266.689	39.1203	42.1563
1042	0	-154.946	-209.21	875.692				-74.3578	-256.124	480.08	-61.5228	-343.825	98.6066	-112.875	-234.106	30.1313	307.133	-138.74	850.385	286.159	-99.0011	1047.98	229.642	-38.8977	523.302	234.592	-70.5546	100.563	266.566	39.2426	42.0779
1043	0	-152.351	-207.324	875.863				-74.4745	-250.73	480.325	-61.344	-343.694	99.1158	-112.811	-234.067	30.1659	309.161	-133.758	849.237	288.256	-93.5111	1048.07	230.743	-34.7257	523.042	234.534	-70.0596	100.535	266.319	39.4393	42.0243
1044	0	-149.8	-205.321	876.2				-73.1378	-248.483	480.313	-61.011	-343.187	99.6543	-112.742	-233.941	30.145	310.99	-128.69	848.617	290.436	-87.9374	1047.94	232.14	-30.7842	522.592	234.462	-69.6158	100.412	266.095	39.6028	41.9547
1045	0	-147.285	-203.374	876.611				-72.0304	-246.348	480.626	-60.9617	-342.996	100.257	-112.638	-233.999	30.2649	312.47	-123.323	847.987	292.718	-82.4186	1047.79	230.341	-27.1905	521.857	234.536	-69.2271	100.446	266.025	39.7035	41.9415
1046	0	-144.887	-201.374	877.028				-70.9774	-243.943	481.004	-61.5478	-343.604	101.341	-112.475	-233.44	30.1499	314.28	-118.221	847.596	294.641	-77.1067	1047.45	231.687	-23.5624	521.506	234.611	-68.8748	100.406	266.01	39.7742	41.896
1047	0	-142.515	-199	877.467				-69.9957	-241.43	481.418	-61.547	-343.369	101.904	-112.407	-233.249	30.063	315.916	-113.104	847.01	296.791	-71.993	1047.23	232.812	-20.0968	521.075	234.687	-68.4849	100.281	265.974	39.8483	41.8536
1048	0	-140.219	-196.495	877.931				-69.1613	-239.026	481.924	-61.5456	-342.966	102.647	-112.419	-233.234	30.0485	317.671	-108.346	846.568	298.973	-67.175	1046.97	233.846	-16.9038	520.604	234.838	-68.1086	100.161	265.929	39.9097	41.825
1049	0	-137.976	-194.051	878.498				-68.3796	-236.745	482.459	-61.574	-342.524	103.433	-112.503	-233.309	30.0833	319.333	-103.381	846.336	301.163	-62.4754	1046.58	235.036	-13.9304	520.094	234.964	-67.7972	100.059	265.945	39.9207	41.755
1050	0	-135.863	-191.442	879.287				-67.5714	-234.151	483.137	-61.5722	-341.779	104.304	-112.453	-233.145	30.003	321.261	-99.0411	846.323	303.345	-58.0333	1046.25	236.299	-11.2563	519.64	235.11	-67.4751	99.9951	265.893	40.0004	41.7208
1051	0	-133.739	-188.639	880.207				-67.0465	-231.773	483.941	-61.6638	-341.064	105.373	-112.384	-232.961	29.8692	323.057	-94.4028	846.498	305.428	-53.7938	1046.02	237.526	-8.92777	519.21	235.224	-67.1904	99.8777	265.87	40.042	41.6461
1052	0	-132.082	-186.977	881.533				-66.357	-229.22	484.824	-61.7815	-340.244	106.602	-112.735	-233.214	30.0674	324.754	-90.0773	846.732	307.988	-49.4854	1046.05	238.615	-6.91251	518.838	235.331	-66.9102	99.7963	265.916	40.0693	41.5867
1053	0	-131.209	-187.412	883.379				-65.7977	-226.526	485.843	-61.9914	-339.392	107.953	-112.54	-232.141	29.6516	327.21	-88.3351	847.054	309.518	-45.6372	1046.09	239.733	-5.17214	518.439	235.43	-66.6823	99.7286	265.916	40.0864	41.5831
1054	0	-129.625	-186.02	884.8				-65.3642	-223.557	486.876	-62.2328	-338.416	109.44	-112.618	-232.395	29.6962	328.815	-83.9624	847.552	311.588	-41.745	1046.33	240.612	-3.75497	518.058	235.497	-66.3973	99.5925	265.918	40.1264	41.5675
1055	0	-127.674	-183.578	886.302				-65.1807	-220.624	487.933	-62.3718	-337.432	111.078	-112.93	-232.65	29.6281	330.126	-80.0782	847.998	313.384	-37.9336	1046.76	241.656	-2.70478	517.847	235.58	-66.2846	99.5952	265.851	40.1717	41.543
1056	0	-124.944	-178.878	887.556				-65.0921	-217.626	489.265	-62.6249	-336.2	112.595	-114.024	-234.332	30.0377	331.675	-76.5599	848.424	314.664	-34.3604	1047.14	244.214	-1.82422	517.744	235.715	-66.2045	99.5767	265.868	40.1686	41.5254
1057	0	-123.387	-177.071	889.402				-65.2938	-214.416	490.537	-62.6171	-334.901	114.312	-114.131	-234.399	29.7683	333.081	-73.5004	848.707	315.313	-30.998	1047.6	242.899	-1.25872	517.506	235.842	-66.124	99.5272	265.845	40.1618	41.5591
1058	0	-121.708	-175.264	891.374				-65.6088	-210.77	491.858	-62.7688	-333.628	116.073	-114.004	-233.825	29.6233	334.341	-70.5344	848.941	316.737	-27.5275	1048.24	244.15	-0.77179	517.393	235.898	-66.0405	99.4791	265.816	40.1916	41.5308
1059	0	-119.768	-172.591	893.284				-66.2502	-206.889	493.436	-62.639	-332.099	117.948	-114.39	-234.391	29.6654	335.541	-67.7542	848.935	319.238	-23.7884	1049.12	246.509	-0.40085	517.406	235.939	-65.9537	99.387	265.812	40.1907	41.5296
1060	0	-118.532	-171.196	895.437				-66.8851	-203.068	495.07	-62.5094	-330.469	119.822	-114.525	-234.563	29.6563	337.106	-65.2055	849.08	319.764	-20.6965	1049.47	245.24	-0.0973306	517.486	236.093	-65.9972	99.4298	265.804	40.1948	41.5308
1061	0	-117.948	-172.279	898.253				-67.5877	-199.545	496.929	-62.2478	-328.991	121.859	-114.544	-234.528	29.6023	336.42	-62.8413	849.105	320.96	-17.4263	1050.15	246.381	0.126722	517.544	236.21	-65.9836	99.388	265.736	40.2027	41.5606
1062	0	-116.718	-171.11	900.531				-69.2928	-195.152	498.233	-61.908	-327.148	123.829	-114.522	-234.501	29.5503	337.995	-60.5482	849.334	322.744	-14.0819	1050.84	247.374	0.316556	517.692	236.226	-65.9366	99.2809	265.753	40.1874	41.5616
1063	0	-115.343	-169.202	902.681				-70.2752	-191.12	499.937	-61.639	-325.65	125.942	-114.497	-234.511	29.5379	339.136	-58.3456	849.678	324.658	-10.7649	1051.48	248.125	0.147314	517.812	236.343	-65.9704	99.2377	265.795	40.1791	41.5641
1064	0	-114.019	-167.409	904.809				-71.9304	-186.313	501.758	-61.3827	-323.614	127.931	-114.426	-234.549	29.5121	340.079	-56.2475	850.059	325.839	-7.77741	1052.17	249.089	0.329736	517.879	236.398	-65.9591	99.0964	265.77	40.1923	41.5843
1065	0	-112.482	-164.559	906.618				-73.0627	-182.598	503.482	-61.1741	-322.088	130.091	-114.184	-234.583	29.4285	340.967	-54.1823	850.524	326.728	-4.95503	1052.48	250.049	0.281791	517.987	236.514	-66.0011	99.0606	265.776	40.175	41.5857
1066	0	-111.815	-163.464	908.927				-74.2978	-178.32	505.193	-60.8698	-320.17	132.143	-113.845	-234.466	29.3433	341.818	-52.064	851.046	328.049	-2.04818	1053.12	250.898	0.222602	518.099	236.57	-65.9641	98.9092	265.721	40.2001	41.5607
1067	0	-111.006	-162.026	910.947				-75.8078	-174.348	506.916	-60.7022	-318.158	134.207	-113.66	-234.15	29.4371	342.781	-49.9556	851.798	329.396	0.701937	1053.86	252.069	0.176979	518.237	236.731	-66.0184	98.9785	265.735	40.1913	41.5821
1068	0	-110.11	-160.064	912.889				-77.1802	-170.025	508.697	-60.6314	-315.686	136.079	-113.774	-233.33	29.7505	343.792	-47.8101	852.48	330.28	3.3004	1054.21	252.662	0.127794	518.188	236.671	-65.9755	98.7788	265.776	40.1739	41.6302
1069	0	-109.277	-157.989	914.737				-78.6144	-166.106	510.293	-60.9077	-312.75	137.847	-114.138	-231.804	30.2373	345.052	-45.5799	853.008	331.588	5.99644	1054.86	253.615	0.0470015	518.235	236.668	-65.9908	98.7287	265.785	40.1351	41.6486
1070	0	-108.534	-155.886	916.412				-80.0027	-161.992	511.923	-61.6528	-309.521	139.472	-115.026	-229.392	30.7485	346.542	-43.2701	853.613	332.618	8.61489	1055.33	254.274	0.0191191	518.168	236.692	-66.058	98.6372	265.772	40.1424	41.6931
1071	0	-107.806	-153.552	918.001				-81.3108	-158.338	513.493	-62.6307	-305.453	140.634	-116.412	-226.155	31.1673	346.954	-40.8732	853.867	333.6	11.2469	1055.84	255.213	0.115487	518.183	236.702	-66.1031	98.5472	265.776	40.135	41.7104
1072	0	-107.094	-151.317	919.493				-82.4713	-155.173	514.983	-64.2522	-300.933	141.453	-118.521	-222.047	31.5024	348.045	-38.4281	854.154	334.801	13.9689	1056.28	255.838	0.281642	518.106	236.686	-66.1639	98.4788	265.742	40.089	41.7599
1073	0	-106.28	-148.871	920.837				-83.4932	-151.893	516.359	-66.4501	-295.531	141.823	-120.924	-216.458	31.7029	347.474	-36.0437	854.116	335.892	16.6327	1056.49	256.641	0.526524	518.098	236.633	-66.1763	98.4035	265.708	40.1186	41.7975
1074	0	-105.573	-146.576	922.234				-84.2335	-148.654	517.541	-69.1241	-289.423	141.911	-124.042	-209.782	31.8054	348.568	-33.6118	854.29	336.702	19.2728	1056.99	257.183	0.811448	517.941	236.558	-66.1603	98.2757	265.76	40.0634	41.867
1075	0	-104.731	-144.224	923.326				-85.0917	-145.652	518.838	-72.4556	-282.825	141.675	-127.64	-202.082	31.8019	349.389	-31.2625	854.306	337.93	21.9991	1057.63	257.929	1.19768	517.819	236.442	-66.1548	98.1668	265.723	40.0479	41.9116
1076	0	-103.76	-141.561	924.221				-85.8771	-142.779	519.994	-76.3776	-275.013	141.055	-131.581	-192.984	31.6242	350.463	-29.0303	854.28	338.649	24.5965	1057.89	258.478	1.84227	517.621	236.397	-66.2285	98.1307	265.697	40.0127	41.9825
1077	0	-102.866	-139.018	925.007				-86.7543	-139.859	520.964	-80.4033	-266.833	140.657	-135.857	-182.722	31.3561	351.192	-26.7511	854.076	339.932	27.2569	1058.48	258.841	2.4515	517.346	236.17	-66.1729	97.9505	265.671	40.0171	42.0291
1078	0	-102.001	-136.786	925.797				-87.3898	-136.523	521.759	-85.1661	-257.541	139.791	-140.364	-171.359	31.0315	351.746	-24.4859	853.847	340.712	29.8313	1059.2	259.396	3.22745	517.139	236.072	-66.1815	97.8299	265.692	39.9541	42.1563
1079	0	-101.055	-134.67	926.353				-88.2618	-133.259	522.709	-90.4129	-247.299	138.523	-145.047	-159.072	30.7145	352.618	-22.2907	853.608	343.457	26.6557	1057.52	259.71	4.12239	516.871	235.881	-66.1414	97.7134	265.642	39.9752	42.2171
1080	0	-100.069	-132.354	926.941				-89.0629	-129.702	523.45	-95.8902	-236.507	137.417	-149.63	-145.844	30.8038	353.324	-20.154	853.375	344.763	26.6536	1057.48	259.851	5.05897	516.56	235.763	-66.1634	97.6488	265.638	39.9164	42.3218
1081	0	-99.0869	-130.203	927.292				-89.8611	-125.531	524.075	-101.383	-225.488	136.521	-154.392	-131.781	31.4199	353.973	-18.0426	853.114	345.919	28.7887	1057.93	260.221	6.19004	516.319	235.604	-66.1043	97.4673	265.677	39.8312	42.427
1082	0	-98.0591	-127.999	927.572				-90.8445	-121.117	524.782	-106.562	-213.532	135.586	-159.133	-117.218	32.6663	354.693	-15.9568	852.838	346.61	31.2968	1058.08	260.517	7.36545	516.058	235.632	-66.0821	97.4253	265.735	39.7967	42.518
1083	0	-97.1137	-125.978	927.775				-91.7904	-116.142	525.407	-111.635	-201.456	135.076	-163.998	-102.801	34.5432	355.321	-13.8275	852.59	347.588	33.4922	1058.35	260.524	8.64334	515.72	235.57	-65.9802	97.2782	265.786	39.7291	42.6298
1084	0	-96.1668	-124.008	928.006				-92.7596	-110.66	526.078	-116.437	-189.123	134.817	-168.769	-88.2392	36.2331	355.823	-11.5733	852.316	348.635	35.4524	1058.44	260.711	10.0834	515.408	235.865	-65.844	97.1788	265.917	39.6481	42.7256
1085	0	-95.3611	-122.288	928.243				-93.9306	-104.705	526.85	-120.902	-177.069	134.665	-173.438	-74.0728	38.0131	356.453	-9.33167	852.069	349.603	37.2362	1058.79	260.982	11.5354	515.051	235.23	-66.0954	96.9808	265.943	39.5641	42.8434
1086	0	-94.5684	-120.342	928.502				-95.2431	-98.1498	527.708	-124.992	-164.988	134.807	-177.896	-60.2779	39.8337	357.007	-6.98616	851.838	350.582	39.3485	1059.04	261.05	13.0838	514.63	235.175	-66.1905	97.1684	265.926	39.5482	42.8667
1087	0	-93.8767	-118.481	928.761				-96.5551	-91.2393	528.611	-128.71	-153.359	135.162	-182.289	-46.8743	41.811	357.364	-4.63616	851.649	351.268	41.4501	1059.2	261.136	14.5392	514.304	235.1	-66.0861	97.0775	266.033	39.4551	42.993
1088	0	-93.2654	-116.798	929.087				-97.4733	-84.9079	529.727	-131.778	-141.652	135.627	-186.642	-34.3271	44.1566	357.831	-2.13139	851.435	352.081	43.3935	1059.62	261.354	16.1289	513.932	235.189	-66.1444	97.1486	265.957	39.4343	42.9505
1089	0	-92.6574	-114.79	929.452				-98.0491	-78.5929	531.115	-134.468	-130.069	136.289	-190.361	-21.6149	46.2327	357.948	0.447533	851.202	352.888	45.2108	1059.66	261.47	17.7489	513.544	235.113	-66.1099	97.15	265.974	39.3699	42.9926
1090	0	-92.2107	-113.064	929.757				-101.931	-67.4141	531.934	-136.911	-118.511	136.998	-194.059	-9.51411	48.6526	358.178	3.05926	850.87	353.678	47.2353	1059.92	261.514	19.3846	513.097	235.112	-66.0581	97.1367	265.997	39.3944	42.9735
1091	0	-91.736	-110.789	930.075				-103.525	-59.4881	533.102	-139.021	-107.317	137.956	-196.892	2.76066	50.6022	359.11	5.70194	850.87	354.349	49.4584	1060.06	261.63	20.9979	512.73	235.043	-66.0325	97.1326	266.018	39.3331	43.0195
1092	0	-90.9854	-107.848	930.224				-105.092	-51.8019	534.503	-141.05	-96.0484	138.926	-199.517	14.4704	52.6425	359.766	8.3704	850.604	355.02	51.3356	1060.12	261.919	22.5857	512.451	235	-65.9893	97.1627	266.02	39.3297	43.0211
1093	0	-90.7637	-105.848	930.726				-106.757	-43.8598	535.928	-142.905	-84.8889	139.876	-201.586	26.3874	54.4184	361.18	11.0309	850.444	355.888	53.1312	1060.35	262.096	24.1694	512.107	234.943	-65.9385	97.185	266.055	39.3289	43.012
1094	0	-89.8222	-102.33	930.86				-108.441	-36.0921	537.391	-144.694	-73.7417	141.002	-203.057	38.4495	56.2115	361.852	13.6909	850.26	356.329	55.0156	1060.55	262.135	25.797	511.609	234.901	-65.8915	97.1949	266.056	39.3286	43.012
1095	0	-89.9451	-100.782	931.585				-110.046	-28.3155	538.905	-146.484	-62.5352	142.178	-204.204	50.389	57.9683	362.462	16.4234	850.023	356.916	57.2501	1060.62	262.492	27.4409	511.243	234.87	-65.8087	97.2036	266.147	39.3887	43.0152
1096	0	-89.8762	-98.7178	931.934				-111.408	-20.468	540.388	-148.241	-51.3595	143.43	-204.765	62.5426	59.6191	362.719	19.1578	849.658	357.717	58.955	1061.28	262.698	28.9482	510.862	234.815	-65.7026	97.2501	266.186	39.3867	43.0119
1097	0	-89.5793	-96.0402	932.224				-112.6	-12.6533	541.811	-150.099	-40.1857	144.628	-205.428	73.8865	61.3639	362.919	21.9377	849.633	358.454	59.8644	1062.18	262.955	30.526	510.495	234.813	-65.661	97.2845	266.191	39.3802	43.0002
1098	0	-89.083	-92.7097	932.333				-113.623	-4.88973	543.155	-151.778	-29.061	145.869	-205.215	86.1537	62.8568	363.367	24.7167	849.735	358.88	61.5556	1062.22	263.333	32.1238	510.196	234.784	-65.6044	97.2258	266.108	39.3383	42.9629
1099	0	-88.8042	-89.0423	932.524				-114.425	2.68274	544.52	-153.442	-18.1025	147.136	-204.982	98.2863	64.2455	363.299	27.3267	849.433	359.484	63.6395	1062.35	263.495	33.7492	509.786	234.782	-65.5765	97.3549	266.126	39.4113	42.9041
1100	0	-88.5597	-85.6855	932.698				-115.059	9.83632	545.722	-154.936	-6.62313	148.204	-204.498	110.057	65.5709	363.593	29.9792	849.354	359.898	65.4485	1062.74	263.776	35.4523	509.358	234.708	-65.4394	97.3664	266.234	39.4459	42.9054
1101	0	-88.4154	-82.1133	932.712				-115.517	17.5219	547.07	-156.42	4.09773	149.37	-203.317	122.623	67.0776	363.725	32.5541	849.305	360.186	67.3536	1063.02	264.019	37.1707	509.014	234.618	-65.3107	97.3297	266.233	39.4588	42.8772
1102	0	-88.3568	-78.51	932.88				-115.988	25.0152	548.281	-157.645	15.1673	150.376	-201.809	134.264	68.5965	363.865	35.1188	849.229	360.537	69.7221	1063.36	264.117	38.8653	508.627	234.568	-65.2167	97.3956	266.272	39.476	42.8384
1103	0	-88.2724	-75.0855	932.983				-116.528	31.8593	549.431	-158.836	25.7989	151.429	-200.511	145.515	70.3142	364.111	37.6306	849.263	360.655	71.9369	1063.63	264.132	40.4605	508.22	234.605	-65.1959	97.5183	266.228	39.5077	42.8291
1104	0	-88.2118	-71.1524	932.99				-116.639	39.1754	550.411	-159.579	37.6548	151.907	-200.846	157.712	72.2564	364.208	40.1007	849.204	361.009	73.9077	1064.18	264.338	42.1882	507.838	234.57	-65.0695	97.5281	266.234	39.5147	42.8575
1105	0	-88.0995	-67.2263	932.854				-116.905	46.1639	551.276	-160.342	48.1711	152.742	-201.763	169.167	73.9068	364.581	42.6896	849.224	361.291	75.8067	1064.7	264.429	43.8998	507.48	234.535	-64.9388	97.5859	266.156	39.5576	42.8027
1106	0	-88.0715	-63.3615	932.878				-116.391	53.6238	551.843	-160.872	57.9712	153.54	-202.219	179.589	75.4861	364.677	45.2533	849.184	361.526	77.7261	1065.13	264.406	45.615	507.074	234.413	-64.8173	97.5293	266.228	39.5055	42.8202
1107	0	-88.1208	-59.2326	932.679				-115.477	59.4972	552.446	-161.288	67.7854	154.151	-202.609	190.11	76.9519	364.92	47.8217	849.188	361.958	79.4172	1065.53	264.434	47.3422	506.636	234.434	-64.7165	97.6042	266.224	39.5705	42.8025
1108	0	-88.0223	-55.1959	932.481				-114.887	65.6851	553.074	-161.509	77.5578	154.701	-202.866	200.124	78.5515	364.961	50.4365	849.194	362.338	81.2347	1066.14	264.549	49.081	506.311	234.336	-64.5346	97.5626	266.132	39.6009	42.7369
1109	0	-87.9082	-50.9222	932.158				-115.072	74.2338	553.73	-161.577	86.8708	155.163	-203.227	210.27	80.1643	365.084	53.0999	849.198	362.62	83.2001	1066.6	264.565	51.007	505.851	234.285	-64.3725	97.6065	266.11	39.6506	42.718
1110	0	-87.9216	-46.6383	931.778				-114.659	80.9312	553.936	-161.421	96.72	155.302	-203.495	220.221	81.6171	365.278	55.7787	849.272	362.942	85.0393	1067.05	264.565	52.7104	505.529	234.231	-64.2566	97.6369	266.113	39.6498	42.6775
1111	0	-87.8896	-42.3678	931.377				-113.896	86.5673	553.821	-161.663	104.262	155.817	-203.507	229.761	82.9668	365.323	58.3954	849.223	363.078	86.8941	1067.25	264.59	54.5774	505.078	234.167	-64.1548	97.6409	266.115	39.6723	42.6414
1112	0	-87.7917	-38.2086	930.872				-113.117	92.2018	553.723	-161.395	113.075	156.001	-203.512	239.29	84.1271	365.328	60.9766	849.214	363.351	88.7171	1067.49	264.802	56.4943	504.669	234.11	-64.0486	97.6835	266.105	39.6949	42.585
1113	0	-87.8248	-33.8291	930.287				-112.073	97.7083	553.447	-160.754	122.842	155.765	-203.165	248.468	85.1467	365.472	63.5362	849.219	363.485	90.2631	1067.78	264.897	58.3417	504.307	234.111	-63.923	97.765	266.051	39.7613	42.5191
1114	0	-87.8466	-29.5823	929.694				-111.138	103.221	553.136	-160.478	130.354	155.866	-202.807	257.816	85.9425	365.66	66.073	849.234	363.627	91.7825	1068.09	264.97	60.2225	503.836	234.067	-63.7053	97.759	265.923	39.8751	42.4453
1115	0	-87.7719	-25.5429	929.063				-110.034	108.368	552.621	-159.63	139.536	155.166	-202.067	266.444	86.5228	365.978	68.4224	849.115	363.792	93.4079	1068.25	265.257	62.1526	503.442	234.096	-63.5755	97.8723	265.792	39.9892	42.3219
1116	0	-87.8216	-21.3528	928.337				-108.899	113.545	552.01	-159.051	146.019	155.365	-201.058	274.78	86.8267	366.237	70.7441	849.031	363.947	94.8649	1068.47	265.504	64.1731	502.976	234.428	-63.2208	97.6354	265.703	40.0836	42.2771
1117	0	-87.73	-17.0093	927.545				-107.744	118.623	551.364	-157.832	154.999	154.559	-199.791	282.889	86.9132	366.623	72.9604	848.969	364.028	96.5595	1068.61	265.752	66.0982	502.572	234.866	-62.8148	97.8679	265.725	40.1345	42.1264
1118	0	-87.6273	-12.8694	926.515				-106.645	123.266	550.584	-156.623	162.522	153.984	-198.197	290.323	86.7663	366.876	74.9866	848.866	364.072	97.9702	1068.68	266.119	68.0394	502.201	234.518	-62.8181	98.1332	265.726	40.1991	42.034
1119	0	-87.6704	-8.84809	925.37				-105.547	128.207	549.857	-155.355	169.683	153.459	-196.177	297.18	86.2873	367.085	77.0407	848.827	364.152	99.562	1068.72	266.385	69.9187	501.667	234.423	-62.7708	98.2128	265.739	40.2086	41.9642
1120	0	-87.8072	-4.73849	924.135				-104.378	133.103	549.005	-153.587	175.697	152.954	-194.195	303.909	85.633	367.513	78.9594	848.655	364.117	101.215	1068.8	266.931	71.7577	501.281	234.411	-62.7522	98.41	265.802	40.2667	41.8746
1121	0	-87.8626	-1.04092	922.809				-103.251	137.798	548.126	-151.93	181.566	152.25	-191.804	310.245	84.5706	367.9	80.7385	848.459	364.255	102.736	1068.7	267.342	73.4274	500.866	234.316	-62.7426	98.5481	265.81	40.3121	41.792
1122	0	-88.0007	2.71861	921.558				-102.177	142.568	547.242	-149.799	187.16	151.524	-189.12	315.871	83.3492	368.227	82.4659	848.4	364.397	104.186	1068.64	267.996	75.3055	500.477	234.344	-62.7265	98.7116	265.881	40.3242	41.7117
1123	0	-88.1399	6.42763	920.284				-101.161	147.465	546.372	-147.601	192.32	150.715	-186.254	321.08	81.9746	368.617	84.1672	848.283	364.509	105.798	1068.49	268.385	76.9521	500.047	234.36	-62.6278	98.856	265.927	40.3566	41.582
1124	0	-88.2664	10.2706	918.852				-100.081	151.594	545.308	-145.178	196.603	149.882	-183.157	326.216	80.2698	368.845	85.7878	848.1	365.154	107.213	1068.38	269.004	78.7338	499.618	234.424	-62.4967	98.9853	265.981	40.4382	41.4916
1125	0	-88.4779	13.9007	917.652				-98.9054	155.833	544.221	-142.656	201.5	148.745	-179.747	330.781	78.3823	368.92	87.3315	847.907	365.586	108.371	1068.16	269.568	80.4708	499.255	234.488	-62.3627	99.1003	266.059	40.473	41.4091
1126	0	-88.1244	18.7966	915.974				-97.8296	160.313	543.031	-140.006	205.868	147.674	-176.228	335.58	76.48	368.922	88.8495	847.659	365.957	109.571	1067.95	270.074	82.1684	498.811	234.496	-62.2685	99.2073	266.078	40.5129	41.3359
1127	0	-88.793	21.8431	914.983				-96.6573	164.51	541.925	-137.297	210.74	146.274	-172.488	340.434	74.2196	369.347	90.3027	847.609	365.791	111.069	1067.58	270.34	83.6009	498.346	234.436	-62.1094	99.2183	266.127	40.5575	41.2971
1128	0	-88.4245	26.6566	913.092				-95.333	168.515	540.604	-134.607	215.474	144.875	-168.458	344.449	72.1788	371.084	91.6597	847.51	365.797	112.684	1067.38	270.711	85.0465	497.846	234.418	-62.0149	99.3719	266.13	40.5458	41.2749
1129	0	-88.548	30.6628	911.787				-93.8774	172.236	539.15	-131.872	220.213	143.389	-163.34	347.442	69.5842	371.298	93.0583	847.423	365.899	114.269	1067.09	270.874	86.4706	497.352	234.364	-61.9251	99.4334	266.195	40.5291	41.2806
1130	0	-88.6524	34.7034	910.465				-92.3066	175.892	537.858	-129.077	224.668	141.977	-159.053	351.204	67.2493	370.759	94.3881	846.704	366.042	115.852	1066.83	270.966	88.0081	496.889	234.323	-61.8268	99.5419	266.166	40.5354	41.2785
1131	0	-88.8453	38.7412	909.083				-90.8671	179.336	536.3	-126.326	229.094	140.56	-155.04	355.651	65.1385	370.563	95.8636	846.49	365.802	117.395	1066.48	270.935	89.5056	496.41	234.24	-61.7305	99.6971	266.201	40.5205	41.2803
1132	0	-89.0641	42.821	907.702				-88.9045	182.542	534.703	-123.74	233.517	139.134	-151.083	360.022	63.0545	370.478	97.4135	846.157	365.597	119.171	1066.18	270.994	91.2398	495.923	234.16	-61.5475	99.73	266.113	40.6452	41.1612
1133	0	-89.1358	47.4533	906.316				-86.98	185.506	532.981	-121.55	238.121	137.713	-147.713	365.481	61.3053	370.4	98.9295	845.772	365.443	120.82	1065.91	271.047	92.8507	495.551	234.096	-61.43	99.8222	266.11	40.6514	41.1673
1134	0	-89.7234	50.8016	905.204				-84.8821	188.379	531.433	-118.82	242.575	135.992	-143.577	369.956	59.4653	370.294	100.486	845.457	364.937	123.259	1065.51	270.885	94.4586	495.089	234.031	-61.3219	99.9235	266.188	40.6007	41.1268
1135	0	-90.0346	54.6611	903.965				-82.7977	191.008	529.554	-116.393	247.18	134.515	-140.252	374.713	57.6896	370.083	102.15	845.176	364.748	124.536	1065.27	270.652	96.1865	494.62	233.947	-61.1924	99.9896	266.204	40.6178	41.1321
1136	0	-90.3962	58.4632	903.059				-80.5303	193.558	527.707	-113.635	251.462	132.859	-136.105	378.335	55.8997	369.845	103.767	844.913	364.345	126.318	1064.98	270.562	98.0062	494.017	233.878	-61.0891	100.051	266.264	40.6007	41.1904
1137	0	-90.7537	62.5327	901.54				-78.2995	196.021	525.804	-111.108	255.262	131.215	-132.456	382.007	54.2184	369.714	105.463	844.733	363.815	127.979	1064.74	270.389	99.6495	493.616	233.821	-60.9557	100.161	266.268	40.6093	41.1266
1138	0	-91.0842	66.7196	900.277				-76.0979	198.125	523.877	-108.353	258.597	129.538	-129.213	385.916	52.5668	369.304	107.242	844.416	363.25	129.821	1064.6	270.145	101.447	493.246	233.786	-60.8601	100.255	266.297	40.6256	41.125
1139	0	-91.546	70.393	899.172				-73.7327	199.987	521.807	-105.576	261.957	127.831	-125.742	389.25	50.7305	368.881	109.031	844.149	362.601	132.472	1064.29	269.737	103.15	492.749	233.761	-60.7007	100.397	266.305	40.632	41.1003
1140	0	-92.0453	74.2588	898.061				-71.5869	202.276	519.924	-102.507	264.608	126.017	-122.531	392.501	48.7505	368.429	110.846	843.868	361.821	134.881	1064.08	269.488	104.941	492.334	233.694	-60.5636	100.536	266.285	40.689	41.0676
1141	0	-92.5142	78.0396	896.852				-69.4315	204.182	517.863	-99.5229	267.228	124.015	-119.365	395.169	46.5873	367.988	112.613	843.621	361.113	136.645	1063.87	269.186	106.609	491.95	233.567	-60.3785	100.641	266.194	40.7737	40.938
1142	0	-92.9732	81.947	895.641				-67.3837	205.959	515.849	-96.4072	269.37	122.007	-115.918	396.932	44.0651	367.599	114.443	843.42	360.392	139.443	1063.57	270.453	107.954	491.071	233.512	-60.2001	100.805	266.273	40.7517	40.9752
1143	0	-93.4573	86.1055	894.358				-65.6576	208.074	513.958	-93.5284	270.751	120.187	-113.194	400.059	41.6949	366.946	116.323	843.047	359.452	142.145	1063.19	271.174	110.264	490.571	233.495	-60.0514	101.038	266.335	40.7303	40.9485
1144	0	-94.15	89.8329	893.236				-63.9145	209.96	511.911	-90.493	271.831	118.093	-110.127	401.685	38.8202	366.493	118.09	842.715	358.603	143.202	1062.9	271.088	112.049	490.073	233.388	-59.9243	101.166	266.355	40.7438	40.9423
1145	0	-94.7885	93.8287	892.022				-62.3928	212.2	509.974	-87.2581	272.728	115.922	-106.409	402.195	35.6883	365.835	119.911	842.406	357.94	146.002	1062.53	270.816	113.722	489.663	233.342	-59.8286	101.363	266.362	40.8109	40.8577
1146	0	-95.4448	97.6754	890.801				-61.1705	214.642	508.104	-84.2575	272.679	113.603	-102.354	401.909	32.2463	365.224	121.712	842.097	357.262	146.556	1062.23	270.386	115.479	489.195	233.323	-59.7357	101.572	266.406	40.8079	40.811
1147	0	-96.2115	101.563	889.56				-59.224	214.983	506.104	-81.1459	272.456	111.223	-98.4196	401.265	29.635	364.616	123.575	841.785	356.602	146.873	1061.9	269.836	117.345	488.799	233.269	-59.5574	101.819	266.412	40.8394	40.7273
1148	0	-97.0505	105.323	888.573				-58.2452	216.723	504.179	-77.6952	270.877	109.516	-95.7974	400.737	30.2627	363.98	125.4	841.503	355.795	149.04	1061.25	269.564	119.279	488.384	233.348	-59.5057	102.251	266.44	40.8561	40.6771
1149	0	-97.6904	109.505	886.957				-57.5024	219.358	502.319	-74.4709	270.417	108.038	-93.7647	401.108	31.2353	363.103	127.316	841.109	354.913	151.878	1060.73	269.39	121.273	488.005	233.297	-59.2663	102.449	266.489	40.8941	40.6157
1150	0	-98.6476	113.514	885.862				-56.7744	221.969	500.673	-72.526	270.225	106.453	-92.1932	401.518	31.9066	362.35	129.274	840.738	353.939	154.21	1060.18	269.183	123.408	487.523	233.406	-59.1186	102.816	266.556	40.9917	40.559
1151	0	-99.4998	117.174	884.86				-55.7423	224.119	499.05	-70.8862	270.662	105.439	-90.6169	402.095	32.4254	361.666	131.402	840.394	352.933	156.581	1059.53	269.11	125.625	487.03	233.376	-58.8873	103.151	266.614	41.038	40.5062
1152	0	-100.26	120.802	883.82				-54.7095	226.005	497.456	-69.6622	272.005	104.735	-89.0853	402.608	32.8933	360.624	133.515	839.95	351.993	159.745	1058.91	269.052	127.887	486.632	233.43	-58.6749	103.57	266.552	41.1082	40.4204
1153	0	-100.699	123.194	883.081				-53.8732	227.111	495.652	-68.1735	273.769	103.896	-88.2521	402.742	33.0468	359.725	135.76	839.608	350.827	161.83	1058.57	268.782	130.144	486.158	233.456	-58.3871	104.028	266.683	41.109	40.38
1154	0	-102.04	127.464	881.648				-53.3535	229.102	494.63	-66.4121	274.394	103.596	-87.727	402.702	33.4107	358.739	138.036	839.242	349.798	164.635	1057.8	268.383	132.631	485.603	233.502	-58.067	104.561	266.756	41.1002	40.3265
1155	0	-103.587	132.222	881.091				-53.3027	232.806	493.992	-64.5572	274.85	103.577	-87.085	402.818	33.7525	357.529	140.436	838.846	348.439	167.601	1057.27	267.747	135.067	485.186	233.687	-57.6697	104.918	266.807	41.1977	40.2342
1156	0	-105.551	137.076	880.677				-52.7682	236.097	493.676	-62.6654	275.42	103.583	-86.0685	402.925	34.2024	356.391	142.934	838.46	347.399	169.979	1056.89	267.084	137.471	484.816	233.886	-57.1875	105.487	266.806	41.2764	40.1834
1157	0	-107.296	142.385	880.695				-52.3581	240.363	493.698	-60.7505	275.756	103.751	-85.407	403.068	34.6751	354.925	145.483	838.143	346.167	171.635	1056.71	266.444	140.207	484.378	234.004	-56.7489	106.105	266.876	41.3146	40.1801
1158	0	-108.482	146.501	880.82				-52.3396	245.388	493.636	-58.2385	277.483	103.632	-84.7866	403.245	34.9882	353.78	147.98	837.983	344.697	174.964	1056.16	265.628	142.82	483.942	234.055	-56.301	106.803	266.946	41.4437	40.1242
1159	0	-109.448	149.759	880.932				-51.9492	250.316	493.722	-57.0214	278.111	103.779	-84.1228	403.378	35.286	352.323	150.565	837.669	343.094	178.347	1055.84	264.915	145.316	483.578	234.112	-55.8072	107.403	266.984	41.5004	40.087
1160	0	-110.335	152.818	881.001				-51.6728	255.182	493.837	-55.9952	278.412	104.229	-83.6746	403.627	35.4866	350.846	153.226	837.345	341.082	180.269	1055.76	264.598	148.056	483.651	234.315	-55.3377	108.26	267.056	41.5943	40.0503
1161	0	-111.824	156.146	881.011				-52.2368	260.678	494.137	-55.2873	278.873	104.347	-83.4055	403.819	35.6323	349.306	155.836	837.022	339.968	183.873	1055.3	263.871	150.368	483.079	234.456	-54.8101	108.92	267.162	41.6864	40.0137
1162	0	-113.227	159.363	881.131				-53.2558	266.071	494.624	-54.8962	279.326	104.631	-83.2589	403.93	35.6321	347.734	158.494	836.745	338.193	186.999	1055.11	265.304	152.65	482.73	234.652	-54.358	109.652	267.251	41.7505	40.0012
1163	0	-114.824	162.571	881.331				-54.8926	271.707	495.323	-54.9902	279.822	104.884	-83.2412	404.093	35.5765	346.096	161.117	836.523	336.671	189.602	1055.01	264.781	154.833	482.592	234.706	-53.9408	110.381	267.339	41.8109	39.9746
1164	0	-117.17	167.239	881.577				-56.8579	277.32	495.994	-55.6776	280.093	105.277	-83.2747	404.2	35.4701	344.586	163.755	836.315	335.07	193.261	1054.45	264.014	157.155	482.772	234.79	-53.5248	111.178	267.452	41.8979	39.9747
1165	0	-118.498	170.919	881.935				-59.3467	283.058	496.741	-56.2096	280.81	105.508	-83.3419	404.241	35.3413	343.021	166.465	836.1	333.407	197.647	1054.1	263.467	159.3	482.475	234.982	-53.0553	111.984	267.586	41.9807	39.9529
1166	0	-119.997	174.2	882.214				-61.6961	288.502	497.224	-56.7279	281.382	105.816	-83.4399	404.334	35.1718	341.577	169.26	835.952	331.737	201.686	1053.76	262.781	161.65	482.468	235.074	-52.4431	112.669	267.715	42.0316	39.9496
1167	0	-121.758	177.86	882.395				-64.3264	293.415	497.829	-57.3721	281.689	105.97	-83.5631	404.427	35.0836	340.045	172.063	835.842	329.928	205.944	1053.28	262.013	164.036	482.448	235.318	-51.9932	113.495	267.872	42.0669	39.9704
1168	0	-123.508	181.769	882.607				-66.8666	298.407	498.111	-57.9631	282.251	106.157	-83.6199	404.525	34.9338	338.6	175.014	835.713	328.481	209.15	1052.93	261.389	166.423	482.313	235.518	-51.458	114.389	268.059	42.0738	39.9881
1169	0	-125.365	185.665	882.771				-69.0777	302.944	498.311	-58.2985	282.358	106.047	-83.7296	404.46	34.9333	337.083	178.031	835.629	326.942	213.033	1052.47	260.603	168.849	482.161	235.806	-51.0061	115.303	268.181	42.16	40.0026
1170	0	-127.226	189.583	882.769				-71.1593	306.947	498.237	-58.608	282.894	106.026	-83.7034	404.585	34.7459	335.614	181.301	835.529	325.213	217.54	1051.92	259.891	171.494	482.003	235.898	-50.3085	116.184	268.242	42.276	39.917
1171	0	-129.031	193.694	882.641				-72.9475	310.591	497.9	-58.6555	283.297	105.88	-83.5679	404.44	34.6843	334.127	184.724	835.409	323.555	221.581	1051.63	259.253	174.232	481.896	236.038	-49.6151	117.358	268.398	42.4388	39.944
1172	0	-130.881	197.933	882.251				-74.1622	313.282	497.254	-57.9233	283.413	105.648	-83.3317	404.332	34.7355	332.479	188.406	835.227	322.126	225.599	1051.25	258.554	177.33	481.693	236.127	-48.7053	118.39	268.523	42.3825	40.0924
1173	0	-132.635	202.126	881.828				-74.8945	315.908	496.21	-57.075	283.936	105.527	-83.1096	404.242	34.8904	331.023	192.292	834.959	320.087	230.192	1050.69	257.929	180.745	481.417	236.337	-47.7618	119.745	268.596	42.6429	40.0509
1174	0	-134.483	206.411	881.564				-74.5622	317.698	494.86	-55.7054	284.258	105.166	-82.5565	403.493	34.8551	329.276	196.381	834.611	318.703	236.21	1050.69	257.303	184.577	481.255	236.502	-46.7269	121.37	268.666	42.7186	40.1618
1175	0	-136.321	210.999	880.924				-73.8292	319.556	493.626	-53.9964	284.838	104.783	-82.7062	404.134	35.1443	327.56	200.65	834.32	316.514	239.995	1050.01	256.579	188.97	481.004	236.858	-45.3778	123.185	268.87	42.9066	40.2976
1176	0	-137.743	215.332	880.146				-72.231	321.019	492.057	-51.7434	286.479	103.807	-82.695	404.672	35.4249	325.917	205.114	833.964	314.712	243.318	1049.63	256.265	193.588	480.818	237.165	-43.7082	125.169	269.04	43.2702	40.3623
1177	0	-139.493	219.767	879.596				-70.7501	322.549	490.757	-50.1154	286.956	103.225	-82.646	404.891	35.6488	324.209	209.662	833.504	313.059	246.975	1049.36	255.823	199.177	480.632	237.642	-41.5939	127.705	269.338	43.5301	40.5942
1178	0	-140.81	224.248	878.611				-68.5043	324.411	489.586	-48.8728	287.207	103.005	-82.4497	404.941	35.799	322.656	214.21	833.082	311.166	250.077	1049.26	255.46	205.848	480.439	238.145	-39.092	130.736	269.479	44.0265	40.775
1179	0	-142.131	228.548	877.881				-66.5133	327.149	488.656	-48.249	287.519	102.727	-82.2117	404.9	35.9229	320.953	218.733	832.749	309.062	254.114	1049.02	255.451	213.543	480.326	238.776	-35.9	134.387	269.609	44.5917	41.0189
1180	0	-143.311	232.602	877.528				-65.0636	329.815	488.154	-47.7984	288.047	102.596	-82.1279	404.795	36.0298	319.433	223.235	832.32	306.795	259.382	1048.51	255.531	222.579	480.321	239.576	-31.923	138.746	270.082	45.3085	41.5718
1181	0	-144.063	236.706	876.923				-64.7609	332.384	487.836	-47.7123	287.897	102.503	-82.0978	404.883	36.0627	317.949	227.556	832.067	303.905	267.052	1048.59	256.168	232.95	480.489	240.539	-27.0089	143.663	270.571	46.3275	42.1716
1182	0	-145.047	241.223	876.715				-65.5612	335.69	487.978	-47.5075	288.086	102.432	-82.1607	404.968	35.9901	316.815	231.641	831.931	301.829	270.216	1048.57	257.417	244.009	481.118	241.518	-21.002	149.296	270.988	47.4392	43.2059
1183	0	-145.929	245.413	876.732				-66.4909	338.067	487.986	-47.7967	287.899	102.214	-82.2266	404.922	35.9191	315.647	235.534	831.849	299.626	273.123	1048.47	258.955	256.095	482.097	242.811	-14.1888	155.665	271.458	49.1529	44.4054
1184	0	-146.607	249.936	876.986				-67.6848	340.034	487.958	-47.6419	288.083	102.124	-81.6876	403.947	35.719	314.65	239.2	832.01	297.394	275.796	1048.52	260.564	269.076	483.451	244.62	-6.18673	162.159	271.74	51.0678	46.2644
1185	0	-147.431	254.246	877.201				-68.6356	341.606	487.718	-47.9561	288.457	101.96	-82.017	404.088	35.6205	313.79	242.501	832.232	295.029	278.269	1048.42	262.771	281.846	485.41	245.297	3.38909	168.627	272.147	53.6359	49.248
1186	0	-148.106	258.122	877.393				-70.0465	342.743	487.601	-47.8268	288.479	101.631	-81.7979	403.748	35.5636	313.174	245.522	832.645	293.004	280.564	1048.3	265.153	294.546	487.813	246.837	12.9318	175.941	272.546	56.8617	53.2285
1187	0	-149.07	261.38	877.355				-70.9556	343.333	487.145	-47.8706	288.27	101.607	-81.8363	403.602	35.505	312.68	248.231	833.145	291.371	282.605	1048.08	267.408	307.009	490.605	248.242	22.8614	183.46	272.768	60.5076	57.7281
1188	0	-149.911	264.415	877.259				-71.8583	343.764	486.853	-47.8941	288.417	101.299	-81.8414	403.606	35.4527	312.501	250.611	833.795	290.065	284.342	1047.83	269.886	318.801	493.99	249.658	33.162	190.916	272.739	64.7009	62.968
1189	0	-150.94	267.037	877.261				-72.5888	343.811	486.541	-47.9243	288.429	101.142	-81.8767	403.619	35.4422	312.488	252.929	834.489	289.329	286.099	1047.33	271.817	330.607	497.376	250.46	43.2463	198.388	273.215	69.831	69.1823
1190	0	-152.091	269.58	877.528				-72.9974	343.643	486.301	-47.8619	288.512	101.006	-81.8695	403.543	35.4137	312.413	255.09	835.542	289.118	287.823	1046.8	273.927	341.462	501.313	250.829	52.9539	205.43	272.469	76.4725	75.0246
1191	0	-153.071	271.754	877.709				-73.2033	343.446	486.169	-47.8672	288.527	100.854	-81.9384	403.61	35.4187	312.555	257.221	836.462	289.241	289.594	1046.13	275.423	351.725	505.361	251.235	62.7165	211.734	272.507	85.0382	79.4948
1192	0	-153.935	273.718	878.178				-73.33	343.019	486.099	-47.8515	288.58	100.721	-81.9334	403.629	35.4429	312.881	259.464	837.543	289.469	291.274	1045.61	279.496	361.585	509.981	250.852	72.2674	216.903	273.381	96.1753	84.6844
1193	0	-154.617	275.008	878.262				-73.5066	342.425	485.789	-47.8744	288.545	100.611	-81.8877	403.533	35.4261	313.455	261.681	838.998	289.507	293.084	1045.23	281.042	370.868	514.258	250.437	82.9444	220.532	274.385	109.171	89.749
1194	0	-155.6	276.265	878.135				-73.4385	341.469	486.024	-47.9144	288.561	100.51	-81.9597	403.591	35.4815	314.108	263.987	840.722	289.5	295.015	1045.26	282.87	378.972	518.577	249.856	94.7324	222.654	275.535	123.036	92.7824
1195	0	-156.26	277.274	878.351				-73.6011	340.158	486.074	-48.0353	288.601	100.377	-81.9628	403.53	35.4708	314.712	266.189	842.745	289.148	296.984	1045.57	284.7	386.723	523.059	249.925	107.24	222.885	276.424	137.999	94.1035
1196	0	-156.911	278.265	878.661				-73.6518	338.677	486.224	-48.1966	288.556	100.282	-81.9542	403.499	35.4178	315.45	268.069	845.059	289.069	299.107	1046.28	286.173	394.501	527.123	249.943	120.303	221.922	277.104	154.026	94.2147
1197	0	-157.573	279.642	879.003				-73.596	336.908	486.409	-48.3519	288.42	100.182	-81.971	403.501	35.4444	315.995	269.702	847.638	288.863	301.282	1047.18	287.809	401.496	531.27	249.436	134.335	219.296	278.065	171.948	92.7175
1198	0	-158.42	281.868	879.944				-73.6463	334.891	486.813	-48.4805	288.285	100.121	-81.9692	403.509	35.4394	316.214	271.175	850.196	288.697	303.659	1048.15	289.545	407.788	535.092	249.137	149.254	215.239	278.873	190.971	90.6484
1199	0	-158.274	283.725	880.966				-73.3626	331.933	487.144	-48.5903	288.192	100.046	-81.9729	403.51	35.4474	316.951	272.457	852.606	288.682	305.996	1049.35	291.262	413.495	538.619	249.248	165.028	209.917	279.908	211.484	87.5819
1200	0	-158.35	285.534	881.868				-73.6481	330.043	487.485	-48.6839	287.985	99.9288	-81.9725	403.511	35.4664	316.872	275.89	854.705	289.326	308.392	1050.48	292.968	418.529	541.876	249.717	181.422	203.662	281.308	233.164	83.7748
1201	0	-157.756	286.744	882.73				-73.586	326.884	487.764	-48.7814	287.726	99.8115	-81.9705	403.518	35.4938	317.323	276.96	856.929	289.741	310.681	1051.79	294.435	422.95	544.644	250.516	198.338	196.666	282.971	255.927	79.7583
1202	0	-156.745	287.913	883.566				-72.9878	322.669	487.96	-48.8339	287.413	99.7035	-81.9735	403.516	35.5334	317.773	278.208	858.905	290.429	312.948	1053.07	295.401	427.212	547.109	251.747	216.016	188.985	285.117	279.317	75.5644
1203	0	-155.731	289.518	884.128				-72.2216	318.144	488.026	-48.9715	287.155	99.5833	-81.9276	403.432	35.5633	318.144	278.988	860.953	291.216	315.315	1054.25	294.764	429.893	548.447	253.394	234.238	180.97	287.62	303.133	71.3843
1204	0	-154.481	291.608	884.568				-71.551	313.2	487.827	-49.1279	286.91	99.4273	-81.8991	403.513	35.6041	318.722	280.786	862.571	292.074	317.51	1055.44	296.087	432.419	549.9	255.442	252.773	173.014	290.54	327.19	67.5618
1205	0	-153.144	293.993	884.746				-70.8304	308.37	487.542	-49.2818	286.738	99.25	-82.3492	404.174	35.7023	319.095	282.244	864.12	292.766	319.672	1056.63	296.919	434.635	550.968	257.925	271.546	165.204	293.705	351.246	64.2242
1206	0	-152.264	297.71	884.581				-69.6426	303.115	487.065	-49.4633	286.4	99.0826	-81.9353	403.736	35.6945	319.801	283.576	865.342	293.567	321.975	1057.51	296.836	436.843	551.528	260.679	290.19	157.953	297.207	374.87	61.5404
1207	0	-151.157	301.752	884.328				-67.6737	297.27	486.416	-49.6535	285.869	99.0227	-82.5284	404.674	35.833	320.484	285.211	866.152	294.772	324.355	1058.4	296.225	439.082	551.733	263.772	308.4	151.431	301.017	397.668	59.4916
1208	0	-149.658	305.262	883.932				-66.3298	293.519	485.653	-49.8138	285.482	98.9542	-82.6394	404.911	35.8951	321.275	286.839	866.785	295.872	326.606	1059.06	295.888	440.966	551.635	267.009	326.12	145.216	304.825	419.455	57.7054
1209	0	-148.305	308.823	883.061				-65.5142	292.484	485.318	-49.8237	285.324	98.8901	-82.6036	404.77	35.8693	322.367	288.462	867.089	297.065	328.879	1059.44	295.311	442.817	551.272	270.506	343.16	139.875	308.869	440.022	56.306
1210	0	-145.103	309.512	882.255				-64.5919	293.265	484.923	-49.8229	285.275	98.8252	-82.5819	404.791	35.8535	323.589	290.306	867.023	298.346	331.206	1059.49	294.388	444.836	550.694	274.455	359.466	135.045	313.106	459.516	55.5924
1211	0	-143.611	311.673	881.282				-63.651	295.136	484.635	-50.0182	285.53	98.6495	-82.5741	404.808	35.8375	325.017	292.082	866.68	299.79	333.416	1059.24	293.328	447.187	549.692	278.327	374.705	130.969	317.128	477.329	54.8776
1212	0	-141.704	313.555	880.464				-62.5833	297.839	484.481	-49.4821	285.76	98.6672	-82.5806	404.822	35.8775	326.702	293.737	866.048	301.238	335.62	1058.73	292.114	449.615	548.511	282.039	388.884	127.599	320.659	493.929	54.4944
1213	0	-139.813	315.348	880.11				-61.7134	300.534	484.59	-48.997	285.866	98.741	-82.5534	404.798	35.8541	328.37	296.004	864.962	302.799	337.81	1058.03	290.856	452.096	547.152	285.368	401.448	124.726	323.589	508.788	54.6144
1214	0	-138.063	316.326	880.202				-60.8133	303.271	484.804	-48.5503	285.875	98.8156	-82.5816	404.775	35.8253	330.23	298.101	863.426	304.906	340.182	1057.13	289.756	454.377	545.643	288.246	412.228	122.193	325.857	521.373	54.4976
1215	0	-135.876	316.359	880.49				-60.0533	305.202	485.14	-48.2815	285.927	98.9368	-82.5623	404.895	35.8951	331.941	300.535	861.482	306.743	342.747	1056.24	288.78	456.337	544.168	290.462	421.295	119.696	327.216	531.86	53.8071
1216	0	-135.777	318.604	880.229				-59.218	306.403	485.347	-47.9972	285.958	99.04	-82.5547	404.885	35.9175	333.422	303.415	859.205	309.032	345.862	1055.15	287.544	458.07	542.296	292.288	428.533	116.869	328.222	540.592	52.0657
1217	0	-134.78	321.161	880.783				-58.3396	307.233	485.673	-47.673	285.862	99.1575	-82.5345	404.896	35.9219	335.059	306.168	856.674	310.9	349.218	1054.13	287.146	458.514	540.474	293.793	433.847	113.421	327.936	547.079	49.1709
1218	0	-133.136	322.096	881.481				-57.5706	307.78	486.076	-47.6543	285.903	99.2146	-82.583	404.872	35.8953	336.282	309.615	853.933	313.37	353.068	1053.03	286.525	458.193	537.715	294.362	437.809	109.91	327.352	550.756	46.9311
1219	0	-131.637	322.778	882.01	-93.123	286.487	1115.08	-57.0351	309.026	486.584	-47.4976	285.931	99.3243	-82.6075	404.837	35.8393	337.424	313.861	851.438	315.775	357.063	1052.13	286.157	456.736	534.199	293.138	439.99	107.295	326.044	551.835	46.324
1220	0	-130.067	323.551	883.087	-91.0393	289.965	1115.52	-57.3656	311.955	487.108	-47.5796	286.14	99.41	-82.7499	404.883	35.8095	338.667	318.098	849.331	318.358	361.294	1051.12	285.806	454.534	530.087	288.511	438.982	104.859	323.761	551.167	47.5783
1221	0	-128.232	324.658	884.245	-88.6466	292.403	1116.21	-56.9925	313.84	487.572	-47.5521	286.27	99.7121	-82.7909	404.964	35.7819	340.168	322.266	847.623	321.119	365.681	1050.19	284.809	453.019	526.657	286.116	437.915	104.529	322.2	551.865	49.3373
1222	0	-126.178	325.108	885.651	-86.3988	294.593	1117.42	-55.956	315.655	488.271	-47.6539	286.48	100.07	-82.8705	405.042	35.7759	341.926	327.414	846.256	323.777	370.517	1049.45	283.988	453.783	525.976	286.63	439.352	104.842	323.118	551.994	48.5758
1223	0	-124.572	327.122	886.779	-83.5877	295.978	1119.06	-54.5184	317.751	488.905	-47.5969	286.55	100.599	-82.9127	405.057	35.7901	343.587	332.761	845.078	326.335	375.574	1049.18	283.659	456.77	527.789	287.449	440.786	105.131	323.886	552.096	48.343
1224	0	-123.453	330.753	888.675	-83.0935	299.819	1120.8	-52.8519	319.785	489.44	-47.5218	286.262	101.33	-82.9138	405.122	35.8436	344.903	338.398	844.265	328.907	380.883	1049.3	283.355	459.85	529.564	287.528	441.215	104.93	323.585	552.163	48.3654
1225	0	-121.638	333.062	890.081	-80.1928	302.627	1122.7	-51.4552	322.215	489.972	-47.4485	286.196	101.831	-82.9138	405.11	35.8497	346.113	343.971	844.899	331.436	386.205	1049.78	284.262	461.692	531.105	287.913	441.457	104.687	323.081	552.536	48.0363
1226	0	-119.684	334.784	891.383	-75.3409	301.478	1124.89	-50.1822	324.651	490.431	-47.474	286.497	102.222	-82.9335	405.217	35.859	347.24	349.153	847.739	333.809	391.599	1050.44	284.911	463.99	531.045	288.559	441.808	104.566	322.989	552.745	47.6905
1227	0	-117.637	336.639	892.294	-71.9938	300.685	1126.51	-48.8765	326.846	490.831	-47.5719	286.791	102.61	-82.9381	405.197	35.8812	348.76	353.482	851.482	336.336	396.895	1051.26	285.973	466.003	530.749	289.067	442.014	104.446	323.042	552.905	47.4418
1228	0	-115.543	338.499	893.09	-72.1238	305.069	1127.75	-47.6092	328.875	491.299	-47.6971	287.157	103.113	-82.9635	405.117	35.848	350.274	358.088	854.681	338.822	401.83	1052.05	287.299	467.865	530.664	289.434	442.283	104.339	322.937	553.056	47.3395
1229	0	-113.497	340.81	893.746	-67.4829	306.748	1128.92	-46.2213	330.531	491.915	-48.1951	287.039	104.114	-83.03	405.158	35.8203	351.962	362.962	856.938	341.706	406.511	1052.72	288.677	469.713	530.444	289.727	442.453	104.174	322.998	553.177	47.2494
1230	0	-111.363	342.678	894.539	-61.7143	303.34	1129.72	-45.0425	332.426	492.596	-49.0521	286.896	105.006	-83.0722	405.208	35.7958	353.991	368.474	858.243	343.982	411.063	1053.52	289.995	471.133	530.068	290.003	442.519	104.031	322.992	553.249	47.1138
1231	0	-109.152	344.547	895.341				-44.7672	336.502	493.595	-49.9274	287.184	105.838	-83.173	405.269	35.7333	356.202	373.65	858.879	346.165	415.347	1054.37	291.341	472.192	529.595	290.172	442.518	103.781	323.005	553.301	47.0564
1232	0	-106.717	346.53	896.455				-44.4191	340.664	494.758	-50.2961	287.756	106.644	-83.2596	405.396	35.6805	358.491	379.022	858.475	348.204	419.262	1055.28	292.395	473.141	529.155	290.335	442.611	103.592	323.001	553.322	46.9442
1233	0	-104.395	349.022	897.529				-43.7761	344.258	495.844	-51.2657	288.429	107.783	-83.3716	405.579	35.617	361.328	381.871	858.756	350.069	422.936	1056.31	293.597	474.013	528.671	290.454	442.698	103.482	322.933	553.369	46.8988
1234	0	-102.06	351.48	898.62				-43.3294	347.763	497.096	-51.7234	288.975	108.993	-83.5882	405.88	35.5688	363.909	385.841	859.238	351.668	426.273	1057.42	294.886	475.148	528.639	290.667	442.848	103.288	322.854	553.487	46.884
1235	0	-99.8357	353.937	899.792				-42.79	351.569	498.349	-52.3847	289.48	110.488	-83.818	406.228	35.601	366.363	389.656	859.734	353.617	429.456	1058.57	296.03	476.628	528.624	290.824	443.023	103.206	322.807	553.567	46.9228
1236	0	-97.6684	356.7	900.976				-42.4185	355.571	499.612	-53.2916	290.584	111.769	-84.0248	406.609	35.5763	368.605	393.069	860.196	355.37	432.469	1059.67	297.395	478.225	528.628	290.933	443.231	103.118	322.835	553.546	47.0032
1237	0	-95.6535	359.726	902.215				-42.2411	359.727	500.872	-54.0312	291.904	112.931	-84.3421	406.844	35.4917	370.726	396.12	860.477	357.316	435.326	1060.71	298.461	480.119	528.666	290.957	443.442	103.084	322.704	553.688	46.8366
1238	0	-93.8908	362.783	903.624				-42.1178	363.836	502.086	-54.8268	293.068	114.283	-84.8107	407.44	35.4876	372.742	399.01	860.448	359.29	438.068	1061.66	299.647	482.065	528.487	290.868	443.61	103.025	322.618	553.756	46.7954
1239	0	-92.1885	365.699	904.97				-41.9198	368.252	503.186	-55.5329	294.272	115.703	-84.7123	406.21	34.8472	374.53	401.563	860.094	361.685	440.911	1062.38	300.538	483.767	528.204	290.723	443.786	102.996	322.569	553.816	46.844
1240	0	-90.4792	368.67	906.301				-41.5956	372.234	504.315	-56.1926	294.776	117.271	-84.9489	406.406	34.7796	376.204	403.968	859.427	364.082	444.117	1062.93	301.53	485.298	527.799	290.531	443.98	102.935	322.557	553.714	46.9897
1241	0	-88.8476	371.517	907.611				-41.3473	375.598	505.284	-56.7516	295.676	118.723	-85.2098	406.837	34.8573	377.684	406.227	858.474	366.274	448.209	1063.49	300.206	486.804	527.289	290.359	444.123	102.818	322.504	553.739	47.0646
1242	0	-87.2325	374.671	908.769				-42.1252	381.003	506.281	-57.4349	297.047	120.046	-85.4558	407.273	34.8871	378.892	408.422	857.544	368.134	454.164	1064.04	300.938	487.918	526.929	290.137	444.246	102.848	322.4	553.75	47.1314
1243	0	-85.715	377.337	909.848				-42.4791	385.493	507.085	-57.8847	298.224	121.33	-85.8901	407.813	34.9484	380.043	410.7	856.835	370.456	457.853	1063.93	301.732	488.928	526.592	289.984	444.464	102.692	322.363	553.75	47.1805
1244	0	-84.4661	380.017	911.041				-42.4308	389.147	507.952	-58.3232	299.737	122.803	-86.4314	408.162	35.0024	380.944	412.867	856.472	373.776	453.101	1064.23	302.63	489.99	526.372	289.736	444.645	102.638	322.377	553.743	47.2508
1245	0	-83.314	382.471	912.135				-41.9798	391.878	509.023	-58.4646	301.494	123.928	-87.0055	409.222	35.1399	382.188	415.113	856.472	376.541	450.113	1064.68	303.498	490.954	526.075	289.536	444.791	102.574	322.318	553.707	47.2919
1246	0	-81.8044	385.166	913.076				-42.7403	396.473	509.916	-58.4224	303.13	124.932	-87.4174	409.822	35.0552	383.408	417.436	856.643	378.579	452.417	1065.06	304.281	491.954	525.799	289.336	444.995	102.46	322.319	553.713	47.3142
1247	0	-80.6905	387.778	913.985				-42.5257	399.07	510.832	-58.5743	304.643	125.853	-88.8451	411.159	35.0705	384.515	419.772	856.949	379.96	456.555	1065.41	305.072	492.934	525.561	289.191	445.14	102.362	322.357	553.711	47.381
1248	0	-79.43	390.069	914.867				-42.3917	401.178	511.661	-58.5905	307.314	126.504	-90.5602	413.653	35.2841	385.741	422.18	857.245	381.242	459.941	1065.99	305.858	493.686	525.277	289.044	445.234	102.308	322.391	553.658	47.4195
1249	0	-78.1548	392.307	915.708				-42.4193	403.62	512.568	-58.8008	310.316	127.037	-92.3985	416.057	35.3455	387.011	424.647	857.485	382.763	461.725	1066.57	306.945	494.375	525.072	288.945	445.299	102.257	322.392	553.669	47.4365
1250	0	-76.8396	394.495	916.356				-42.5725	406.395	513.695	-58.8432	313.702	127.383	-94.6107	419.082	35.4498	388.377	427.205	857.786	383.869	464.699	1066.99	307.998	495.009	524.886	288.812	445.366	102.235	322.443	553.6	47.4972
1251	0	-75.6137	396.479	916.972				-42.4834	408.176	514.466	-58.8703	317.89	127.594	-97.1827	422.965	35.6019	389.788	429.703	858.175	384.869	466.993	1067.72	307.041	495.788	524.592	288.701	445.421	102.167	322.454	553.57	47.5752
1252	0	-74.3148	398.278	917.451				-42.3974	409.901	515.119	-58.8256	322.882	127.876	-100.249	427.216	35.7932	391.097	432.244	858.573	385.976	469.122	1068.15	307.263	496.555	524.36	288.604	445.465	102.115	322.481	553.545	47.6103
1253	0	-73.0471	399.827	918.153				-42.3135	411.444	515.807	-58.8391	328.27	127.845	-103.631	432.518	35.8887	392.312	434.712	858.811	387.104	472.03	1068.65	307.873	497.315	524.24	288.523	445.565	102.04	322.498	553.52	47.6815
1254	0	-71.8626	401.348	918.586				-42.2503	413.187	516.487	-59.0872	334.768	127.628	-107.304	438.282	36.0362	393.367	437.246	858.966	388.227	473.65	1069	308.346	498.161	524.184	288.358	445.706	101.935	322.491	553.526	47.6781
1255	0	-70.6554	402.589	919.159				-42.2361	415.081	517.123	-59.2185	341.883	127.249	-110.989	444.904	36.1161	394.214	439.799	859.016	389.48	475.12	1069.3	308.586	499.035	524.106	288.322	445.864	101.915	322.473	553.511	47.7462
1256	0	-69.6231	403.674	919.774				-42.2935	417.17	517.775	-59.8854	349.485	127.008	-114.377	452.327	36.012	395.072	442.371	859.034	390.709	477.668	1069.63	308.637	500	523.985	288.228	446.032	101.863	322.554	553.469	47.8077
1257	0	-68.4717	404.399	920.341				-42.2727	419.207	518.381	-60.8257	357.419	126.922	-117.025	460.35	36.337	395.68	444.679	858.922	391.518	480.963	1069.65	308.684	501.079	523.879	288.085	446.178	101.778	322.536	553.47	47.8408
1258	0	-67.455	405.21	920.796				-43.0741	423.027	519.096	-61.815	365.62	126.719	-119.439	469.532	37.5864	396.363	447.142	858.828	392.675	483.148	1069.99	308.679	502.222	523.719	287.945	446.325	101.713	322.519	553.466	47.8986
1259	0	-66.4726	405.571	921.333				-43.863	427.513	520.196	-63.0949	374.904	126.768	-121.348	480.006	39.2701	396.882	449.661	858.712	393.676	486.204	1070.24	308.779	503.533	523.632	287.778	446.499	101.608	322.527	553.447	47.9564
1260	0	-65.6482	405.904	921.833				-44.3695	431.218	520.991	-64.4994	384.821	126.966	-122.914	491.028	41.1216	397.584	452.196	858.688	394.405	488.729	1070.42	308.674	504.514	523.371	287.764	446.582	101.577	322.491	553.452	48.0419
1261	0	-64.8677	405.701	922.39				-44.6616	435.225	521.791	-66.4547	394.783	127.553	-123.979	502.467	42.8089	398.177	454.796	858.798	395.162	491.712	1070.48	308.711	505.938	523.259	287.721	446.692	101.615	322.493	553.407	48.1052
1262	0	-64.0492	406.017	922.861				-45.0433	440.046	522.793	-68.6875	404.193	128.347	-124.536	514.172	44.1941	398.797	457.496	858.914	395.572	493.507	1070.74	308.604	507.37	523.163	287.669	446.793	101.546	322.404	553.421	48.1669
1263	0	-63.7469	405.613	923.456				-45.5878	445.52	524.192	-70.8326	414.211	129.042	-124.644	525.589	45.4354	398.384	460.278	858.785	396.484	497.115	1070.67	308.493	508.823	523.044	287.648	446.924	101.539	322.328	553.414	48.2411
1264	0	-64.0474	404.885	924.313				-46.4333	451.44	525.552	-73.2862	423.975	130.03	-124.586	536.996	46.6308	398.929	463.071	858.854	396.887	500.121	1070.9	308.412	510.189	522.842	287.595	447.049	101.511	322.343	553.396	48.3297
1265	0	-63.3423	404.838	924.912				-47.4658	457.672	527.08	-75.5739	433.098	131.022	-124.239	548.493	47.8393	399.253	465.807	858.773	397.264	503.551	1070.88	308.479	511.583	522.635	287.577	447.18	101.474	322.27	553.409	48.3761
1266	0	-63.2493	404.931	925.635				-48.5744	463.885	528.815	-77.4467	443.909	131.856	-123.906	559.202	49.1806	399.548	468.691	858.676	397.642	505.793	1070.98	308.6	512.972	522.426	287.557	447.311	101.472	322.28	553.385	48.4713
1267	0	-63.0781	405.463	926.267				-49.6325	470.832	530.032	-79.412	453.586	132.961	-123.574	569.811	50.4976	399.892	471.701	858.678	398.119	508.453	1071.07	308.634	514.414	522.2	287.534	447.434	101.45	322.329	553.539	48.5688
1268	0	-62.8722	406.476	926.932				-50.6949	477.55	531.513	-80.9902	462.319	134.203	-123.473	580.045	51.8709	400.153	474.807	858.648	398.247	511.314	1070.59	308.619	515.806	521.93	287.47	447.556	101.418	322.366	553.482	48.5937
1269	0	-62.7507	407.361	927.439				-51.6021	484.307	532.997	-82.6618	472.105	135.378	-123.329	590.506	53.3317	400.362	477.877	858.722	398.382	513.576	1070.59	308.651	517.179	521.691	287.412	447.67	101.356	322.336	553.469	48.6632
1270	0	-62.6135	408.655	927.937				-52.483	490.637	534.395	-84.1656	481.479	136.607	-123.658	600.472	55.1092	400.573	480.839	858.491	398.266	515.595	1070.35	308.783	518.661	521.472	287.405	447.773	101.329	322.631	553.218	48.6867
1271	0	-62.3587	410.183	928.329				-53.3125	496.74	535.776	-85.6325	490.452	137.817	-124.377	610.048	56.9931	400.677	483.728	858.4	399.059	519.221	1070.26	308.898	520.176	521.203	287.332	447.893	101.302	322.664	553.186	48.7046
1272	0	-62.126	412.031	928.735				-54.2405	502.922	537.226	-87.2089	498.144	139.359	-125.325	619.599	58.9444	400.805	486.629	858.296	398.609	521.411	1070.45	309.159	521.568	521.011	287.334	447.935	101.295	322.677	553.175	48.7582
1273	0	-62.0019	413.937	929.361				-55.1465	508.722	538.583	-88.5526	506.567	140.574	-126.286	629.391	60.9837	400.809	489.433	858.306	398.08	520.792	1070.19	309.049	522.919	520.66	287.289	448.021	101.277	322.608	552.995	48.7767
1274	0	-61.797	416.526	929.805				-55.8316	514.192	539.875	-89.9372	514.778	141.833	-127.666	638.808	63.1505	400.797	492.235	858.203	398.496	522.804	1070.43	309.1	524.549	520.351	287.24	448.113	101.289	322.634	552.96	48.7858
1275	0	-61.8484	419.227	930.296				-56.441	519.3	540.96	-91.2172	524.149	142.926	-129.219	648.184	65.435	400.825	494.886	858.274	398.435	525.202	1070.68	308.95	525.947	520.053	287.201	448.226	101.264	322.723	553.139	48.805
1276	0	-61.7063	422.041	930.656				-57.2361	524.762	542.109	-92.6382	532.255	144.22	-130.9	657.202	67.7604	400.77	497.527	858.282	398.548	528	1071.16	308.895	527.486	519.81	287.145	448.321	101.274	322.648	552.953	48.8237
1277	0	-61.623	425.562	931.268				-58.0616	530.124	543.417	-94.0341	540.054	145.442	-132.589	666.268	70.1738	400.598	500.03	858.308	398.55	531.946	1071.54	308.613	529.177	519.482	287.053	448.407	101.307	322.636	552.955	48.8312
1278	0	-61.5784	428.995	931.725				-58.6992	534.937	544.435	-95.1828	549.025	146.315	-134.354	675.451	72.5342	400.476	502.599	858.364	398.367	535.383	1072.3	308.512	530.906	519.237	286.997	448.498	101.309	322.349	553.43	48.8027
1279	0	-61.7815	432.09	932.151				-59.5236	539.832	545.485	-96.5727	556.833	147.628	-136.04	684.093	74.7203	400.164	505.164	858.417	398.341	537.696	1072.83	308.3	532.618	518.9	286.909	448.616	101.352	322.722	553.137	48.8325
1280	0	-61.6902	435.325	932.59				-60.4153	544.921	546.555	-97.953	564.617	148.62	-137.458	693.003	76.7545	399.958	507.732	858.474	397.922	537.994	1072.86	308.041	534.332	518.622	286.845	448.729	101.398	322.732	553.097	48.8839
1281	0	-61.8247	438.598	932.951				-61.0879	549.825	547.492	-99.3372	572.756	149.544	-138.884	701.368	78.6397	399.551	510.27	858.64	398.152	540.262	1073.6	307.74	536.059	518.352	286.765	448.829	101.407	322.683	552.971	48.9312
1282	0	-62.021	441.696	932.92				-61.9093	554.952	548.344	-101	580.482	150.617	-140.116	709.864	80.437	399.3	513.096	858.679	397.93	543.024	1074.14	307.398	537.85	518.008	286.688	448.974	101.469	322.687	552.921	48.9342
1283	0	-62.2531	444.783	933.108				-62.5963	559.612	549.017	-102.478	588.267	151.517	-141.51	718.172	82.0856	398.899	515.633	858.702	398.231	543.757	1074.06	306.965	539.693	517.673	286.6	449.148	101.509	322.599	552.996	48.8812
1284	0	-62.4976	447.911	933.204				-63.3092	564.376	549.706	-104.204	595.629	152.424	-142.554	726.134	83.5366	398.557	518.503	858.804	397.627	545.949	1074.73	306.582	541.518	517.331	286.495	449.251	101.583	322.726	553.115	48.9268
1285	0	-62.8119	450.663	933.3				-64.0999	569.12	550.224	-105.731	602.88	153.299	-143.594	733.615	84.8075	398.204	521.214	858.86	397.321	548.486	1075.16	306.174	543.288	517.026	286.415	449.359	101.613	322.633	552.976	48.9212
1286	0	-62.9995	453.937	933.323				-64.7233	573.52	550.68	-107.24	610.45	154.061	-144.362	740.757	85.7105	397.895	524.048	858.894	397.087	550.391	1075.45	305.763	545.206	516.649	286.454	449.429	101.643	322.59	553.028	48.9171
1287	0	-63.3785	456.764	933.236				-65.3976	577.64	551.011	-108.803	617.229	154.629	-145.194	747.947	86.4472	397.6	526.879	858.887	396.915	551.566	1075.58	305.379	547.064	516.269	286.241	449.554	101.734	322.646	552.997	48.9296
1288	0	-63.7881	459.808	933.097				-66.0775	581.933	551.104	-110.409	623.913	155.114	-145.848	755.197	86.9117	397.193	529.603	858.914	396.784	554.196	1075.84	305.101	548.802	515.97	286.165	449.665	101.817	322.615	553.023	48.8767
1289	0	-64.3135	462.882	932.774				-66.7475	586.112	551.265	-111.816	630.436	155.592	-146.528	761.876	87.2963	396.76	532.384	858.883	396.322	557.108	1075.93	304.783	550.537	515.659	286.097	449.813	101.839	322.634	553.045	48.8662
1290	0	-64.854	466.157	932.556				-67.3932	590.271	551.179	-113.284	636.814	155.81	-147.215	768.499	87.5012	396.274	535.078	858.848	395.984	559.442	1076.05	304.432	552.356	515.26	285.953	449.895	101.911	322.562	553.286	48.7121
1291	0	-65.4083	469.293	932.005				-67.9126	594.013	551.015	-114.597	642.936	155.909	-147.817	774.86	87.6837	395.827	537.729	858.719	395.513	561.114	1075.93	304.205	554.385	514.755	285.867	450.101	101.924	322.503	553.172	48.7053
1292	0	-66.0451	472.56	931.563				-68.2915	597.513	550.485	-115.992	648.815	155.925	-148.439	781.122	87.6929	395.211	540.215	858.513	394.993	562.855	1075.85	303.759	556.114	514.517	285.768	450.276	101.983	322.552	553.345	48.6647
1293	0	-66.7092	475.829	930.949				-68.7109	600.882	549.985	-117.231	654.683	155.822	-149.021	787.109	87.4271	394.91	542.832	858.418	394.448	565.301	1075.73	303.471	558.025	514.158	285.645	450.437	102.129	322.479	553.261	48.592
1294	0	-67.3988	479.347	930.405				-68.9586	603.764	549.313	-118.477	660.317	155.688	-149.404	792.79	87.1598	394.293	545.204	858.238	393.827	567.562	1075.58	303.137	560.079	513.672	285.507	450.629	102.165	322.69	553.36	48.5977
1295	0	-68.163	482.765	929.564				-69.2837	606.844	548.471	-119.483	665.529	155.385	-149.816	798.085	86.8536	393.751	547.527	858.018	393.234	569.277	1075.48	302.826	562.125	513.185	285.448	450.819	102.202	322.644	553.45	48.5166
1296	0	-68.9399	486.302	928.99				-69.4045	609.224	547.58	-120.511	670.772	154.97	-150.278	803.087	86.2606	393.145	549.75	857.74	392.577	571.188	1075.23	302.565	564.168	512.769	285.338	451.028	102.28	322.559	553.435	48.4082
1297	0	-69.6502	489.917	928.122				-69.4395	611.782	546.399	-121.34	675.789	154.584	-150.624	807.847	85.4922	392.69	551.813	857.505	391.595	574.393	1075.06	302.155	566.307	512.271	285.255	451.29	102.314	322.515	553.533	48.2862
1298	0	-70.4623	493.616	927.376				-69.4717	614.33	545.223	-122.147	680.249	153.898	-150.782	811.878	84.5871	392.54	553.832	857.308	390.764	575.259	1074.63	301.816	568.583	511.766	285.196	451.613	102.402	322.517	553.604	48.2353
1299	0	-71.2053	497.183	926.411				-69.4327	616.5	543.989	-122.99	684.64	153.358	-150.576	814.992	83.1646	391.976	555.725	856.899	389.994	578.329	1074.2	301.318	570.946	511.179	285.111	451.859	102.579	322.536	553.774	48.2152
1300	0	-72.0264	500.635	925.366				-69.2833	618.652	542.519	-122.964	689.041	152.459	-150.389	817.736	81.3075	391.4	557.57	856.419	389.15	580.451	1073.94	300.908	573.312	510.599	285.063	452.191	102.718	322.484	553.76	48.1193
1301	0	-72.8192	504.301	924.303				-69.0743	620.741	540.984	-123.34	692.98	151.437	-150.898	821.877	79.529	390.634	559.296	855.927	388.338	581.888	1073.59	300.549	575.68	510.052	285.101	452.296	102.834	322.372	553.903	48.0005
1302	0	-73.5804	507.948	923.043				-68.8271	622.903	539.333	-123.758	695.939	150.39	-150.199	824.757	77.708	390.043	560.923	855.381	387.453	583.306	1073.16	299.846	577.966	509.303	284.87	452.568	102.956	322.303	554.011	47.937
1303	0	-74.1951	511.928	921.67				-68.4697	624.448	537.506	-123.215	699.856	148.917	-149.411	827.304	75.4583	389.238	562.535	854.813	386.485	585.594	1072.57	299.306	580.253	508.584	284.732	452.781	103.111	322.291	554.089	47.933
1304	0	-74.9297	515.65	920.205				-68.2566	626.598	535.701	-123.306	701.719	147.366	-148.4	829.688	72.8303	388.326	564.003	854.102	385.592	587.495	1072.13	298.736	582.334	507.896	284.586	452.916	103.256	322.224	554.165	47.8472
1305	0	-75.7816	519.225	918.812				-67.7817	628.206	533.719	-122.761	704.483	145.438	-147.013	831.563	69.9529	387.527	565.402	853.716	384.935	588.571	1071.55	298.358	584.425	507.209	284.491	453.097	103.359	322.222	554.236	47.8243
1306	0	-76.7372	522.874	917.352				-67.5843	630.379	531.838	-122.285	706.205	143.585	-144.991	832.796	66.9064	386.733	566.84	853.2	384.055	589.822	1071.06	297.901	586.385	506.495	284.383	453.234	103.463	322.259	554.239	47.8042
1307	0	-77.7543	526.912	915.859				-67.2654	632.016	529.785	-121.281	707.404	141.414	-142.832	833.947	63.5484	385.875	568.227	852.763	383.129	591.283	1070.57	297.674	588.283	505.904	284.199	453.361	103.504	322.057	554.446	47.7712
1308	0	-78.8654	530.697	914.254				-66.8982	633.528	527.67	-120.365	708.304	139.079	-141.168	836.276	60.5309	385.095	569.66	852.418	382.265	593.405	1070.05	297.307	590.29	505.486	284.079	453.442	103.675	322.268	554.305	47.7842
1309	0	-79.8485	534.343	912.821	-24.3727	452.854	1125.94	-66.3714	634.849	525.399	-119.139	709.165	136.534	-139.026	837.493	56.8876	384.252	571.153	852.054	380.97	595.229	1069.63	296.727	592.218	504.876	283.929	453.554	103.796	322.306	554.261	47.7607
1310	0	-80.7699	538.414	911.188	-24.3493	463.154	1123.64	-65.8801	636.327	523.049	-117.598	709.204	133.966	-136.507	837.839	52.8681	383.395	572.656	851.745	379.906	596.7	1069.22	297.312	594.151	504.703	283.84	453.751	103.901	322.284	554.319	47.8158
1311	0	-81.8076	542.318	909.445	-26.1458	468.899	1122.1	-65.0388	637.165	520.592	-115.924	708.694	131.382	-133.954	837.418	48.8572	382.541	574.288	851.453	378.521	598.279	1068.89	296.81	595.974	504.108	283.705	453.954	104.028	322.147	554.444	47.7811
1312	0	-82.8037	546.421	907.513	-28.2836	472.461	1120.73	-64.0818	637.954	517.999	-114.046	708.058	128.312	-130.927	835.922	44.514	381.683	576.009	851.164	376.885	600.559	1068.61	296.219	597.907	503.442	283.577	454.153	104.134	322.157	554.464	47.7885
1313	0	-83.7658	551.051	905.63	-30.425	477.037	1119.25	-62.7383	637.807	515.266	-111.865	706.943	125.519	-127.876	833.931	40.2301	380.654	577.716	850.962	375.701	602.174	1068.3	295.587	599.793	502.924	283.481	454.396	104.207	322.188	554.439	47.7807
1314	0	-85.1133	554.799	903.904	-32.6774	481.076	1117.83	-62.205	639.028	512.484	-109.517	705.298	122.285	-124.615	831.618	35.659	379.432	579.452	850.719	374.026	603.575	1068.05	294.928	601.671	502.425	283.391	454.611	104.285	322.216	554.431	47.7819
1315	0	-86.2022	558.905	902.029	-35.1205	485.158	1116.33	-60.6469	639.05	509.825	-106.874	702.674	119.159	-121.65	829.624	34.8639	378.391	581.384	850.564	372.551	605.971	1067.66	294.109	603.66	501.794	283.336	454.807	104.373	322.248	554.386	47.771
1316	0	-87.5261	562.844	899.962	-37.692	489.103	1114.91	-59.6017	639.091	507.113	-103.555	699.52	116.968	-119.955	828.919	35.6902	377.268	583.3	850.391	370.965	608.135	1067.36	293.33	605.526	501.286	283.238	454.931	104.439	322.289	554.393	47.7589
1317	0	-88.3816	567.404	897.348	-40.1994	493.578	1113.3	-58.7126	639.601	504.251	-101.344	698.178	114.257	-117.707	828.382	36.1324	375.957	585.279	850.177	369.218	609.994	1067.06	292.467	607.496	500.744	283.305	454.989	104.568	322.312	554.398	47.7401
1318	0	-89.5383	571.483	895.183	-42.9107	497.921	1111.8	-57.5402	639.815	501.237	-99.2883	697.28	112.047	-115.953	828.503	36.6666	374.671	587.406	850.061	367.546	612.079	1066.7	291.681	609.535	500.109	283.139	455.129	104.593	322.301	554.431	47.7395
1319	0	-90.6632	575.346	893.015	-45.6455	502.381	1110.26	-56.2756	639.368	498.335	-96.6693	697.338	109.844	-114.786	828.302	37.1304	373.363	589.55	849.903	365.828	613.286	1066.19	290.813	611.512	499.581	283.074	455.179	104.676	322.297	554.38	47.7255
1320	0	-91.7234	579.142	890.777	-48.463	506.121	1108.78	-55.2482	639.416	495.81	-94.0912	696.874	107.93	-114.201	828.019	37.523	371.979	591.716	849.73	364.194	615.312	1065.93	289.768	613.552	498.954	283.007	455.251	104.771	322.368	554.368	47.7268
1321	0	-93.0437	582.815	888.579	-51.2752	510.534	1107.24	-54.6404	639.944	493.898	-91.6631	698.533	107.209	-113.707	828.397	37.8726	370.568	594.03	849.527	362.514	616.452	1065.6	288.859	615.587	498.268	282.94	455.292	104.899	322.375	554.387	47.7253
1322	0	-94.567	586.267	886.703	-54.2219	514.765	1106.08	-54.4832	641.514	492.453	-89.6155	698.73	107.479	-112.445	828.007	38.1053	369.122	596.345	849.317	360.429	617.238	1065.4	287.703	617.732	497.66	282.877	455.434	105.008	322.347	554.381	47.7395
1323	0	-96.0568	589.661	885.05	-56.9889	518.853	1104.99	-54.0499	643.536	491.51	-87.4871	698.683	107.238	-111.574	827.18	38.2668	367.366	598.488	848.986	358.218	618.855	1065.3	286.573	619.829	497.023	282.777	455.563	105.164	322.378	554.38	47.7534
1324	0	-97.5387	592.576	883.675	-59.7162	522.375	1104.38	-52.9613	645.02	491.248	-84.8864	699.477	106.925	-111.067	827.361	38.6061	365.932	600.775	848.745	355.907	621.661	1065.04	285.19	621.734	496.371	282.674	455.633	105.415	322.296	554.397	47.7509
1325	0	-99.0032	594.6	882.896	-62.1969	525.92	1103.89	-53.1492	648.183	491.182	-83.0623	700.296	106.988	-110.666	827.717	38.9332	364.397	602.989	848.7	353.393	624.579	1065.1	283.926	623.655	496.009	282.467	455.748	105.675	322.28	554.425	47.8073
1326	0	-100.812	596.215	882.005	-64.4895	529.218	1103.61	-53.4569	651.696	491.176	-81.824	701.501	106.903	-110.406	827.883	39.0421	362.731	605.3	848.657	350.904	627.198	1065.41	282.446	625.226	495.59	282.273	455.866	105.881	322.2	554.472	47.8349
1327	0	-101.503	596.446	881.871	-66.6385	531.914	1103.52	-53.9301	654.702	491.183	-80.6543	702.821	106.462	-110.255	827.898	39.054	361.12	607.589	848.623	348.32	629.974	1065.63	281.162	626.458	495.352	282.128	455.854	106.121	322.169	554.472	47.8095
1328	0	-103.576	598.229	881.636	-68.5737	534.689	1103.58	-54.4881	657.518	491.071	-80.1624	703.333	106.174	-110.194	827.978	39.0921	359.287	609.859	848.578	345.92	631.064	1066.02	279.835	627.378	495.185	281.991	455.817	106.313	322.203	554.475	47.8551
1329	0	-105.536	600.246	881.749	-70.4211	536.48	1103.89	-55.4573	659.744	491.054	-79.9963	703.428	106.049	-110.278	828.151	39.0858	357.443	612.157	848.598	343.196	634.829	1066.36	278.832	627.951	495.303	281.857	455.749	106.481	322.164	554.514	47.85
1330	0	-107.326	601.459	881.969	-72.1441	538.581	1104.36	-56.559	661.017	491.019	-80.1047	703.329	105.891	-110.295	828.098	39.0449	355.579	614.368	848.756	340.357	638.662	1066.68	277.713	628.276	495.517	281.738	455.652	106.692	322.187	554.516	47.8469
1331	0	-108.931	602.482	882.144	-73.9847	540.666	1104.78	-57.8774	661.724	491.036	-80.2417	703.204	105.782	-110.43	828.123	39.0185	353.704	616.419	848.945	337.785	642.912	1066.91	276.814	628.365	495.863	281.626	455.583	106.899	322.195	554.516	47.8335
1332	0	-110.613	603.118	882.453	-76.0875	541.86	1105.36	-59.1247	661.964	491.089	-80.5087	703.103	105.674	-110.503	828.13	38.9709	351.797	618.282	849.3	335.255	646.921	1067.09	275.912	628.39	496.264	281.569	455.488	107.153	322.196	554.574	47.767
1333	0	-112.614	604.442	882.778	-77.89	543.66	1106.26	-60.5325	662.143	491.294	-80.8511	702.87	105.641	-110.584	828.115	38.9463	349.876	619.993	849.719	333.17	650.171	1067.58	275.106	628.375	496.871	281.556	455.425	107.397	322.174	554.631	47.7242
1334	0	-114.459	605.646	883.436	-79.9448	544.8	1107.95	-61.7759	662.034	491.542	-81.1366	702.639	105.59	-110.655	828.02	38.912	348.115	621.674	850.399	331.068	653.154	1067.79	274.263	628.256	497.347	281.466	455.354	107.635	322.205	554.631	47.723
1335	0	-116.126	606.783	884.041	-82.3345	545.389	1109.03	-63.0243	662.311	491.769	-81.4313	702.613	105.516	-110.673	827.921	38.849	346.294	623.272	851.175	328.695	656.603	1068.34	273.604	628.053	497.87	281.412	455.293	107.912	322.221	554.669	47.6569
1336	0	-118.383	608.979	884.457				-64.0358	662.363	491.977	-81.7162	702.636	105.62	-110.735	827.895	38.8254	344.47	624.884	851.949	326.232	659.696	1068.8	273.358	627.84	498.425	281.309	455.236	108.088	322.247	554.668	47.6718
1337	0	-120.508	611.169	885.027				-64.9992	662.707	492.067	-81.8253	702.533	105.395	-110.775	827.819	38.8066	342.525	626.423	852.706	323.96	663.105	1069.2	273.986	627.695	498.972	281.254	455.132	108.338	322.271	554.716	47.6123
1338	0	-122.121	612.342	885.201				-66.1943	663.608	491.96	-81.8791	702.581	105.351	-110.789	827.719	38.7396	340.819	627.979	853.538	321.523	665.797	1069.74	273.874	627.615	499.469	281.216	455.014	108.624	322.319	554.72	47.596
1339	0	-124.211	614.132	885.156				-67.262	664.986	492.037	-81.8999	702.486	105.357	-110.788	827.699	38.71	339.137	629.602	854.347	319.246	668.622	1070.02	273.113	627.705	499.985	281.138	454.954	108.964	322.33	554.757	47.5319
1340	0	-125.939	615.547	885.42				-68.222	666.207	492.095	-81.8166	702.517	105.316	-110.795	827.794	38.7769	337.471	631.413	854.963	317.115	671.467	1070.43	272.453	628.007	500.388	281.099	454.962	109.273	322.346	554.851	47.4792
1341	0	-127.648	617.027	885.498				-69.1181	667.821	492.112	-81.6437	702.718	105.253	-110.784	827.82	38.7799	335.702	633.315	855.421	314.749	673.147	1070.59	271.938	628.402	500.681	281.065	454.969	109.595	322.382	554.877	47.4204
1342	0	-129.483	619.083	885.586				-69.8506	669.302	492.195	-81.4338	702.891	105.189	-110.784	827.822	38.8276	334.091	635.349	855.737	312.584	676.343	1070.78	271.123	628.941	500.995	280.99	454.989	109.939	322.423	554.941	47.3701
1343	0	-131.289	621.392	885.596				-70.7557	670.864	492.107	-81.152	703.049	105.13	-110.737	827.908	38.8859	332.47	637.429	855.935	310.643	679.112	1070.98	270.313	629.7	501.174	280.923	455.057	110.352	322.375	555.07	47.2242
1344	0	-133.038	623.811	885.57				-71.688	672.755	491.989	-80.8337	703.36	105.029	-110.681	827.841	38.8912	330.866	639.568	856.051	308.729	682.031	1070.78	269.552	630.535	501.362	280.889	455.205	110.774	322.373	555.189	47.138
1345	0	-135.202	626.841	885.597				-72.2392	674.715	492.09	-80.5214	703.702	104.953	-110.652	827.914	38.9249	329.383	641.797	856.096	306.839	685.179	1070.59	268.98	631.614	501.457	280.857	455.374	111.295	322.319	555.3	47.0447
1346	0	-136.601	628.827	885.723				-72.9786	676.558	492.093	-80.2751	703.981	104.862	-110.671	827.94	38.9323	327.759	644.023	856.024	304.927	688.217	1070.32	267.996	632.866	501.532	280.856	455.628	111.827	322.374	555.443	46.9099
1347	0	-138.179	631.153	885.785				-73.6034	678.258	491.995	-80.154	704.138	104.759	-110.616	827.852	38.9102	326.044	646.349	855.854	303.214	691.018	1070.13	267.032	634.366	501.63	280.887	456.1	112.386	322.37	555.594	46.8311
1348	0	-139.736	633.863	885.632				-74.5354	680.274	492.093	-80.0328	704.292	104.689	-110.64	827.91	38.9479	324.451	648.705	855.757	301.744	694.258	1069.9	266.307	636.08	501.85	280.903	456.635	113.103	322.43	555.701	46.7372
1349	0	-141.414	636.686	885.673				-75.7265	682.238	491.973	-79.9738	704.543	104.626	-110.622	828.027	38.9741	322.949	651.109	855.695	299.892	696.374	1069.81	265.552	637.89	501.962	280.944	457.142	113.954	322.513	555.847	46.6952
1350	0	-142.949	639.7	885.809				-76.9907	684.475	492.157	-79.9119	704.768	104.531	-110.621	828.041	38.9527	321.268	653.481	855.727	298.405	698.943	1069.76	264.743	639.894	502.213	280.945	457.727	114.844	322.562	555.982	46.6436
1351	0	-144.764	643.271	885.985				-77.7708	686.139	492.242	-79.9349	704.847	104.502	-110.614	828.125	39.0187	319.665	655.865	855.925	296.364	701.606	1069.74	263.857	641.978	502.462	280.964	458.447	115.858	322.604	556.154	46.622
1352	0	-146.34	646.745	886.201				-78.6996	687.784	492.328	-79.8581	704.963	104.447	-110.616	828.143	39.042	318.136	658.209	856.191	294.595	704.079	1069.9	263.06	644.17	502.789	280.961	459.223	116.973	322.75	556.332	46.6688
1353	0	-147.811	649.775	886.633				-79.3679	689.041	492.398	-79.7798	705.117	104.4	-110.601	828.134	39.039	316.547	660.562	856.603	293.26	705.639	1070.11	262.059	646.454	503.118	280.929	460.106	118.124	322.822	556.503	46.7103
1354	0	-149.64	653.285	886.874				-80.0353	690.539	492.46	-79.7209	705.401	104.308	-110.533	828.147	39.0621	314.797	662.881	857.071	291.206	708.94	1070.46	261.272	648.776	503.572	280.874	460.832	119.387	322.846	556.753	46.7809
1355	0	-150.944	655.616	886.887				-80.349	691.567	492.456	-79.5765	705.706	104.228	-110.515	828.138	39.119	313.318	665.499	857.611	289.238	712.356	1070.79	260.415	651.101	503.911	280.793	461.681	120.592	322.844	556.883	46.8532
1356	0	-152.683	658.182	886.979				-80.8064	692.968	492.427	-79.3623	705.955	104.194	-110.448	828.154	39.1448	311.705	668.064	858.196	287.65	715.027	1071.36	259.728	653.412	504.348	280.72	462.594	121.836	323.117	557.276	46.8629
1357	0	-153.884	660.198	887.07				-81.4408	695.01	492.484	-79.1115	706.239	104.176	-110.442	828.163	39.1694	310.235	670.661	858.759	285.972	716.426	1071.56	259.088	655.692	504.795	280.636	463.496	123.071	323.13	557.488	46.9608
1358	0	-155.399	662.579	887.105				-81.8059	696.465	492.432	-78.9216	706.652	104.027	-110.366	828.168	39.2217	308.761	673.19	859.297	284.047	720.244	1072.19	258.847	657.661	505.311	280.554	464.328	124.422	323.19	557.587	47.0713
1359	0	-156.979	665.162	887.083				-82.4313	698.286	492.444	-78.664	706.903	103.939	-110.291	828.09	39.2196	307.224	675.832	859.852	282.563	722.466	1072.5	258.316	660.082	505.744	280.798	465.214	125.758	323.239	557.777	47.1833
1360	0	-158.661	667.534	886.852				-83.1559	700.205	492.5	-78.5417	707.083	103.843	-110.224	828.048	39.2674	305.814	678.438	860.313	281.042	724.002	1072.81	257.949	662.552	506.202	280.721	466.201	127.152	323.349	557.97	47.2399
1361	0	-160.27	669.981	886.693				-83.7538	701.542	492.472	-78.4636	707.171	103.77	-110.236	828.082	39.24	304.382	680.959	860.721	279.281	726.192	1073.11	257.323	665.438	506.594	280.865	467.307	128.61	323.425	558.166	47.368
1362	0	-161.624	672.28	886.604				-84.4081	702.749	492.39	-78.4134	707.245	103.711	-110.201	828.011	39.2467	302.983	683.32	861.142	277.527	729.079	1073.48	256.908	668.53	507.002	280.844	468.397	130.227	323.435	558.401	47.5312
1363	0	-163.14	674.368	886.826				-85.2563	704.143	492.373	-78.3476	707.355	103.665	-110.195	827.997	39.2339	301.779	685.904	861.386	275.961	731.651	1073.95	256.408	671.97	507.291	280.752	469.565	132.038	323.478	558.645	47.7417
1364	0	-164.239	676.496	886.627				-85.8453	705.064	492.321	-78.2868	707.406	103.59	-110.147	828.057	39.3007	300.514	688.19	861.676	274.182	733.35	1074.16	255.867	675.788	507.639	280.716	470.966	133.995	323.44	558.91	47.9219
1365	0	-165.594	678.658	886.519				-86.8077	706.803	492.436	-78.2129	707.512	103.515	-110.161	828.102	39.2843	299.168	690.523	861.988	272.42	734.894	1074.4	255.528	680.073	507.889	280.719	472.463	136.143	323.464	559.277	48.1483
1366	0	-167.106	681.255	886.412				-87.4099	707.649	492.319	-78.134	707.569	103.398	-110.136	828.091	39.3068	297.881	692.724	862.178	270.835	736.79	1074.51	255.139	684.846	508.265	280.62	474.361	138.421	324.139	559.091	48.667
1367	0	-168.413	683.982	886.078				-88.0828	708.69	492.262	-77.9852	707.643	103.256	-110.138	828.21	39.3569	296.635	694.915	862.345	268.88	739.344	1074.81	254.781	690.111	508.59	280.563	476.587	141.04	324.313	559.48	49.1163
1368	0	-169.891	686.613	885.989				-88.8229	709.879	492.162	-77.6977	707.893	103.118	-110.052	828.05	39.3527	295.377	697.043	862.5	267.336	741.73	1074.85	254.498	696.124	508.914	280.557	479.107	143.885	324.436	560.027	49.5315
1369	0	-170.982	688.676	885.83				-89.2888	710.307	491.883	-77.6613	708.062	102.973	-110.089	828.226	39.43	294.05	699.161	862.634	265.929	743.875	1074.76	254.474	702.737	509.425	280.687	481.956	147.077	324.526	560.653	50.0864
1370	0	-172.178	690.73	885.406				-90.1301	711.507	491.779	-77.6304	708.185	102.872	-110.073	828.281	39.4779	292.77	701.126	862.753	264.477	744.474	1074.38	254.393	709.913	510.017	280.667	485.348	150.607	324.518	561.345	50.9353
1371	0	-173.542	693.301	885.112				-90.9913	712.567	491.633	-77.5971	707.977	102.622	-110.033	828.144	39.4259	291.536	703.086	862.86	263.014	745.491	1074.34	254.488	717.616	510.641	280.634	489.219	154.463	324.497	562.258	52.0591
1372	0	-174.65	695.558	884.909				-91.7734	713.397	491.419	-77.5683	708.049	102.428	-110.005	828.261	39.4888	290.272	705.09	862.895	261.057	745.261	1073.79	254.474	726.293	511.463	280.482	493.476	158.831	324.335	563.251	53.4732
1373	0	-175.833	697.916	884.578				-92.2775	713.726	491.194	-77.5617	708.133	102.178	-109.998	828.265	39.4781	289.365	706.977	862.88	259.916	747.333	1073.74	254.686	735.366	512.606	280.17	498.58	163.498	324.199	564.62	55.3764
1374	0	-177.068	700.345	884.292				-92.8036	713.805	490.854	-77.5683	708.365	101.973	-109.97	828.229	39.4766	288.453	708.754	862.909	258.377	748.898	1073.55	255.08	744.899	513.935	279.72	504.256	168.497	323.861	566.088	57.7093
1375	0	-178.074	702.522	883.862				-93.2313	713.397	490.445	-77.5722	708.468	101.793	-109.903	827.895	39.3466	287.656	710.499	862.934	257.285	750.695	1073.38	255.449	754.978	515.363	279.155	510.312	173.845	323.315	567.864	60.5379
1376	0	-179.108	704.669	883.369				-93.8195	713.041	490.09	-77.6012	708.474	101.589	-109.959	828.162	39.4369	287.063	712.143	862.944	255.79	751.182	1072.76	255.879	765.03	517.412	278.394	517.049	179.544	322.602	569.684	63.7748
1377	0	-180.086	706.589	883.126				-94.4601	712.545	489.719	-77.6204	708.253	101.413	-109.969	828.187	39.4416	286.525	713.787	863.062	254.804	751.678	1072.18	256.463	775.126	519.704	277.435	524.384	185.292	321.767	572.226	67.6874
1378	0	-180.996	708.271	882.877				-95.3651	712.498	489.438	-77.5672	708.013	101.249	-110.002	828.272	39.4612	286.303	715.221	863.141	253.615	751.754	1071.51	256.94	785.19	522.197	276.297	532.035	191.148	320.643	575.166	72.3746
1379	0	-181.74	709.597	882.549				-96.3138	712.181	489.182	-77.5978	707.725	101.107	-110.01	828.151	39.431	286.253	716.672	863.266	252.692	752.451	1070.77	257.668	794.842	525.023	274.934	539.807	196.962	319.342	578.725	77.4939
1380	0	-182.677	711.172	882.204				-97.0392	711.332	488.904	-77.6691	707.57	100.932	-110.049	828.134	39.4018	286.277	717.915	863.335	251.713	752.919	1070.24	257.958	804.117	527.895	273.011	547.391	202.506	317.617	583.189	83.1107
1381	0	-183.572	712.514	882.029				-97.9554	711.087	488.77	-77.7617	707.408	100.733	-110.071	828.094	39.3026	286.348	719.225	863.698	251.038	753.108	1069.47	258.716	812.74	530.974	270.796	554.711	207.675	315.814	587.94	88.5435
1382	0	-184.094	713.22	882.027				-98.924	710.796	488.611	-77.9016	707.282	100.687	-110.084	827.926	39.2547	286.513	720.45	864.208	250.667	754.259	1068.55	259.862	820.383	534.299	268.361	561.438	212.732	314.126	594.034	92.6961
1383	0	-184.925	713.915	881.974				-99.5181	710.244	488.45	-78.1236	707.295	100.53	-110.145	827.982	39.2714	286.333	721.723	864.946	250.428	756.007	1067.77	260.806	827.898	537.086	266.034	567.835	216.77	312.148	601.574	95.9958
1384	0	-185.818	714.559	881.959				-100.038	709.833	488.315	-78.2614	707.27	100.448	-110.158	828.039	39.3077	286.199	722.848	865.862	250.153	756.111	1066.95	261.716	834.455	539.984	264.066	575.356	218.989	309.523	610.902	99.0641
1385	0	-186.352	714.362	881.949				-100.692	709.457	488.223	-78.461	707.318	100.418	-110.24	828.086	39.2174	286.102	724.006	867.029	250.392	757.404	1066.13	262.603	840.15	542.73	261.924	583.805	219.951	306.793	621.888	100.304
1386	0	-186.707	713.885	881.94				-101.297	709.331	488.178	-78.3541	706.93	100.478	-110.291	828.255	39.303	285.997	725.019	868.172	250.421	759.814	1065.44	263.277	845.511	545.423	260.095	593.141	219.464	304.105	633.643	100.614
1387	0	-187.139	713.571	881.989				-101.67	709.24	488.19	-78.6814	707.195	100.368	-110.314	828.109	39.2266	286.145	725.957	869.44	250.545	761.373	1064.98	263.724	850.409	547.767	258.58	603.174	217.831	301.491	646.475	99.8703
1388	0	-187.519	713.198	882.089				-101.886	708.908	488.112	-78.7263	707.204	100.404	-110.357	828.201	39.2651	286.103	726.877	870.655	250.571	762.848	1064.72	264.127	854.936	550.052	257.192	613.339	215.437	299.356	660.064	98.4594
1389	0	-188.048	713.057	882.049				-102.001	708.66	488.11	-78.773	706.954	100.47	-110.384	828.174	39.2433	286.044	727.863	871.788	250.513	765.055	1064.32	264.935	858.24	552.117	255.916	624.027	212.074	297.684	674.546	96.4524
1390	0	-188.26	713.037	882.121				-102.069	708.551	488.144	-78.906	707.216	100.303	-110.41	828.166	39.2655	286.178	728.936	872.717	250.575	766.931	1064.19	265.212	862.004	553.769	255.181	635.192	207.691	296.763	689.671	94.1644
1391	0	-188.205	712.841	882.093				-102.076	708.464	488.164	-78.9224	707.189	100.331	-110.399	828.184	39.2393	286.167	730.055	873.305	250.678	768.704	1064.14	265.518	865.416	555.113	254.649	646.791	202.605	296.235	705.592	91.3078
1392	0	-187.986	712.788	882.103				-102.03	708.379	488.17	-78.9454	707.156	100.328	-110.465	828.154	39.2245	286.338	731.161	873.779	250.802	770.14	1064.07	265.721	868.42	556.176	254.572	658.839	197.134	296.365	722.152	88.4091
1393	0	-187.633	712.864	882.308				-101.802	708.393	488.201	-78.9035	707.123	100.359	-110.463	828.15	39.2227	286.6	732.197	874.199	251.123	771.391	1064.07	265.826	871.008	556.952	254.852	671.357	190.858	297.094	739.116	85.2852
1394	0	-186.721	712.894	882.113				-101.536	708.342	488.185	-78.8704	706.941	100.399	-110.45	828.152	39.1992	286.81	733.281	874.544	251.738	773.283	1063.79	265.805	873.222	557.376	255.793	684.191	184.379	297.963	756.58	81.9499
1395	0	-186.254	713.367	881.98				-101.088	708.297	488.154	-78.8105	706.903	100.398	-110.465	828.149	39.223	287.268	734.399	874.803	252.386	775.193	1063.65	265.791	875.027	557.338	256.986	697.324	177.694	299.526	773.919	78.8229
1396	0	-185.578	714.714	881.884				-100.818	708.159	488.198	-78.7937	706.92	100.426	-110.452	828.073	39.2233	287.835	735.561	874.903	253.081	776.865	1063.34	265.61	876.601	557.207	258.523	710.487	171.061	301.232	791.413	75.8373
1397	0	-184.865	715.682	881.849				-99.9582	708.452	488.059	-78.6986	706.781	100.43	-110.479	828.054	39.2204	288.621	736.821	874.835	253.867	778.86	1063.1	265.498	877.641	556.546	260.342	723.946	164.349	302.923	808.773	72.7878
1398	0	-183.771	717.096	881.753				-99.5075	709.137	488.09	-78.5875	706.753	100.452	-110.468	828.055	39.2019	289.423	738.07	874.669	254.866	780.294	1062.68	265.233	878.494	555.756	262.565	737.027	157.928	304.768	825.749	70.1188
1399	0	-182.582	718.559	881.666				-99.1176	709.618	488.067	-78.562	706.686	100.48	-110.46	828.142	39.2384	290.368	739.357	874.415	255.96	781.068	1062.4	264.347	879.212	554.665	264.816	749.931	151.88	306.724	842.234	67.8286
1400	0	-181.795	720.531	881.682				-98.5666	710.182	488.342	-78.4671	706.642	100.527	-110.487	828.076	39.2091	291.61	740.817	874.064	257.3	782.484	1062	263.84	879.651	553.437	267.036	762.147	146.121	308.661	857.926	65.808
1401	0	-180.303	721.904	881.846				-97.3915	710.625	488.144	-78.3373	706.711	100.552	-110.48	828.055	39.2203	292.867	742.363	873.505	258.849	784.49	1061.43	263.476	879.997	551.86	269.388	773.866	140.892	310.529	872.579	64.0557
1402	0	-178.619	723.125	881.812				-96.6783	711.239	488.19	-78.161	706.642	100.591	-110.46	828.141	39.2388	294.322	743.992	872.766	260.113	786.782	1061.06	263.233	880.389	550.219	271.479	784.322	136.051	312.396	885.874	62.4478
1403	0	-177.505	725.396	881.834				-95.8371	712.362	488.353	-78.0361	706.556	100.633	-110.431	827.989	39.2049	295.764	745.774	871.771	261.855	788.172	1060.72	262.983	880.744	548.386	273.452	793.956	131.644	314.305	896.985	60.9944
1404	0	-175.877	727.259	882.081				-94.7639	712.703	488.36	-77.9295	706.617	100.707	-110.462	828.033	39.2143	297.398	747.584	870.689	263.512	789.21	1060.48	262.694	880.939	546.498	275.046	802.136	127.794	315.384	907.334	59.5299
1405	0	-174.179	729.029	882.157				-93.797	713.67	488.567	-77.8899	706.76	100.817	-110.427	827.976	39.2009	298.999	749.536	869.422	265.64	791.653	1059.93	262.43	880.989	544.407	276.348	809.084	124.255	316.868	915.294	57.9774
1406	0	-172.674	730.889	882.387				-92.8113	714.659	488.773	-77.7783	706.963	100.931	-110.426	827.961	39.2218	300.377	751.487	868.088	267.783	794.124	1059.5	262.067	880.848	542.168	277.25	814.682	120.927	317.137	922.797	56.5029
1407	0	-170.42	732.211	882.775				-91.6196	715.479	488.945	-77.5534	707.337	101.017	-110.427	827.965	39.2235	301.97	753.535	866.38	270.158	796.078	1059.18	261.861	880.474	539.861	277.873	819.061	117.747	317.796	927.852	54.7726
1408	0	-168.023	732.896	883.22				-90.4747	716.594	489.282	-77.9893	707.131	101.115	-110.409	827.971	39.1993	303.523	755.613	864.568	272.831	798.255	1058.91	261.999	879.848	537.425	277.896	822.108	114.711	317.806	931.342	53.162
1409	0	-166.183	734.548	883.529				-89.4484	718.035	489.634	-77.6765	707.795	101.43	-110.426	827.963	39.1979	305.177	757.763	862.444	275.18	800.594	1058.6	262.071	878.473	534.685	276.851	824.281	112.644	317.264	931.922	52.1762
1410	0	-164.097	736.123	883.978				-87.9988	719.054	489.92	-77.5145	707.904	101.61	-110.43	827.964	39.2234	306.75	760.077	860.166	277.725	803.237	1058.25	262.125	876.671	532.151	274.728	824.324	110.912	315.559	933.006	51.8941
1411	0	-161.709	737.367	884.609				-86.8424	720.75	490.425	-77.3326	707.74	101.849	-110.468	828.05	39.2618	308.662	762.65	857.958	280.454	806.691	1057.89	262.142	875.299	530.173	273.527	823.098	110.406	315.826	931.663	53.4346
1412	0	-159.398	738.952	885.209				-85.2069	722.05	490.707	-77.1636	707.798	102.163	-110.446	827.983	39.2713	310.425	765.341	855.989	283.278	810.087	1057.74	262.452	875.312	529.442	273.369	822.721	110.703	316.233	931.699	53.0135
1413	0	-156.916	740.855	886.045				-83.6791	724.038	491.242	-76.9392	707.889	102.434	-110.437	827.972	39.268	312.451	768.335	854.679	285.944	812.359	1057.58	263.192	877.046	529.839	274.088	823.918	110.801	316.612	931.841	52.4699
1414	0	-154.526	742.497	886.975				-81.9139	725.678	491.581	-76.6639	707.958	102.748	-110.42	828.061	39.3294	314.474	771.614	854.082	288.765	815.312	1057.53	264.25	879.228	530.671	274.761	825.037	110.561	316.739	932.112	52.413
1415	0	-151.869	744.086	887.638				-80.3756	727.886	492.07	-76.458	707.998	103.088	-110.382	827.993	39.3258	316.416	774.812	854.709	291.528	818.612	1057.8	265.435	880.893	531.304	274.977	825.417	110.509	316.492	932.574	52.2965
1416	0	-149.009	745.785	888.184				-78.5773	729.613	492.311	-76.2136	707.93	103.395	-110.36	827.97	39.3228	318.506	777.529	856.133	294.302	821.961	1058.22	266.609	882.238	531.427	275.384	825.922	110.48	316.985	932.608	51.9657
1417	0	-146.212	747.432	888.702				-77.0622	731.632	492.75	-76.2165	708.592	103.689	-110.375	827.976	39.345	320.734	779.963	858.013	297.295	824.863	1058.46	268.213	883.64	531.169	275.818	826.45	110.202	316.701	932.937	51.4338
1418	0	-143.683	749.93	889.193				-75.2462	733.235	493.023	-75.7737	708.104	104.148	-110.304	827.903	39.344	322.873	782.641	859.672	300.481	827.578	1058.87	269.784	885.114	530.743	276.017	826.79	109.968	317.596	932.769	51.5402
1419	0	-141.154	752.388	889.583				-73.6703	735.401	493.491	-75.5801	707.994	104.521	-110.286	827.967	39.3632	325.17	785.637	860.616	303.706	830.721	1059.12	271.533	886.537	530.123	276.216	827.046	109.74	317.518	933.02	51.2708
1420	0	-138.405	754.925	890.11				-71.8383	737.143	493.814	-75.4102	708.297	104.94	-110.296	827.992	39.3636	327.792	788.947	860.9	306.886	833.36	1059.53	273.156	887.704	529.411	276.41	827.4	109.494	317.192	933.26	50.9781
1421	0	-135.899	757.89	890.548				-70.3273	739.638	494.371	-75.1993	708.516	105.429	-110.22	827.905	39.4003	330.896	792.331	860.681	310.061	835.722	1059.99	274.877	888.484	528.788	276.57	827.698	109.266	317.065	933.403	50.7219
1422	0	-132.941	759.932	891.012				-68.3867	741.515	494.696	-74.9946	708.701	105.911	-110.206	827.981	39.4311	333.558	795.777	860.271	313.438	837.991	1060.24	276.541	889.139	528.098	276.611	827.985	109.078	317.019	933.526	50.5944
1423	0	-129.54	761.637	891.551				-66.7862	744.16	495.239	-74.8188	708.975	106.403	-110.161	827.933	39.4479	336.63	799.039	859.852	316.622	840.33	1060.5	278.041	889.784	527.727	276.694	828.27	108.854	317.032	933.657	50.5449
1424	0	-126.594	763.942	892.03				-64.8797	746.046	495.559	-74.5234	709.494	106.931	-110.108	827.828	39.447	339.709	802.087	859.823	320.006	842.612	1060.79	279.387	890.603	527.482	276.732	828.487	108.64	316.985	933.753	50.5235
1425	0	-123.906	766.668	892.426				-64.054	749.266	496.074	-74.426	709.805	107.45	-110.037	827.831	39.4842	342.739	805.076	860.11	323.213	844.633	1061.14	280.723	891.539	527.277	276.783	828.713	108.486	317.01	933.874	50.557
1426	0	-121.424	769.794	892.997				-61.7609	750.847	496.425	-74.3084	709.728	108.195	-109.965	827.849	39.4901	345.673	807.775	860.48	326.564	846.46	1061.59	282.333	892.495	527.038	276.899	828.913	108.293	317.108	933.805	50.5257
1427	0	-118.598	772.536	893.745				-60.7545	754.083	497.157	-74.3038	709.967	109.139	-109.965	827.85	39.4902	348.325	810.436	860.631	329.523	849.254	1062.1	283.589	893.684	526.835	277.033	829.108	108.184	316.914	933.918	50.2377
1428	0	-115.568	774.24	894.369				-59.4801	756.823	497.79	-74.3167	710.58	109.814	-109.953	827.852	39.4785	350.906	813.03	860.804	332.697	851.454	1062.67	284.844	894.706	526.665	277.167	829.214	108.055	317.077	934.011	50.343
1429	0	-113.031	777.043	895.269				-58.0708	758.984	498.507	-74.3267	710.97	110.789	-109.936	827.86	39.4611	353.318	815.399	860.708	335.879	853.019	1063.41	286.43	895.626	526.671	277.265	829.325	107.906	316.976	934.08	50.2346
1430	0	-110.633	779.674	896.371				-56.8011	761.309	499.361	-74.2729	710.979	111.942	-109.993	827.93	39.4812	355.753	817.441	860.596	338.984	855.082	1063.94	287.698	896.104	526.605	277.341	829.363	107.784	316.88	934.147	50.1735
1431	0	-108.185	781.977	897.469				-55.7895	763.746	500.405	-74.2531	711.915	112.865	-110.054	828.036	39.4272	358.03	819.228	860.415	341.627	857.527	1064.34	289.109	896.453	526.457	277.368	829.424	107.608	316.927	934.17	50.1707
1432	0	-106.438	785.146	898.78				-54.9235	766.584	501.641	-74.2929	712.724	114.205	-110.199	827.935	39.3315	359.963	820.878	860.191	344.918	860.051	1064.76	290.351	896.442	526.322	277.45	829.437	107.472	316.851	934.242	50.1627
1433	0	-104.319	787.589	900.301				-54.1988	769.412	502.784	-74.2314	713.695	115.44	-110.581	828.428	39.345	361.909	822.333	860.092	347.664	861.915	1065.4	291.615	896.13	526.229	277.471	829.416	107.377	316.575	934.607	49.9164
1434	0	-102.008	789.218	901.766				-53.0953	772.298	503.911	-74.2179	714.3	116.94	-110.774	828.622	39.3673	363.827	823.79	860.185	350.315	863.898	1065.99	292.817	895.751	526.214	277.513	829.451	107.189	316.589	934.617	49.9424
1435	0	-100.363	791.672	903.693				-52.7029	775.298	505.488	-74.0918	715.397	118.276	-110.998	828.567	39.269	365.385	825.076	860.34	352.705	865.725	1066.7	294.099	895.212	526.222	277.565	829.415	107.088	316.859	934.329	50.1307
1436	0	-98.6789	793.582	905.405				-52.7815	779.902	507.049	-73.9553	716.008	119.982	-111.225	828.703	39.2416	367.061	826.3	860.8	355.102	867.57	1067.47	295.221	894.507	526.248	277.593	829.317	107.039	316.878	934.314	50.1533
1437	0	-96.8457	795.036	907.293				-52.3039	783.337	508.409	-73.7982	716.564	121.694	-111.686	829.222	39.2504	368.733	827.411	861.253	357.102	869.238	1068.41	296.684	893.781	526.386	277.604	829.277	106.938	316.521	934.619	49.9228
1438	0	-95.114	796.761	909.127				-51.8283	786.675	510.087	-73.3449	717.789	123.325	-111.967	829.474	39.2798	370.368	828.453	861.922	359.419	870.697	1069	298.024	893	526.528	277.682	829.203	106.838	316.829	934.342	50.1397
1439	0	-93.5684	798.433	910.955				-51.6368	790.253	511.604	-72.7256	719.147	125.095	-112.222	829.65	39.3324	372.078	829.517	862.642	361.649	872.034	1069.89	299.349	892.152	526.692	277.762	829.088	106.783	316.801	934.323	50.1239
1440	0	-91.9859	799.819	912.924				-51.1398	794.086	513.081	-72.1572	720.339	126.875	-112.142	829.477	39.3483	373.645	830.668	863.28	363.743	872.911	1070.61	299.506	890.962	526.864	277.874	828.954	106.703	316.499	934.611	49.9497
1441	0	-90.5476	801.445	914.926				-50.7384	797.566	514.608	-71.3275	721.927	128.548	-112.323	829.811	39.4974	375.417	831.76	863.869	365.946	874.548	1071.4	299.395	891.105	526.811	277.942	828.84	106.612	316.753	934.332	50.1617
1442	0	-89.1476	802.955	916.741				-50.3296	800.878	516.172	-70.6005	723.587	130.222	-112.367	829.885	39.5079	376.788	832.926	864.47	368.065	876.106	1072	300.341	890.107	527.12	277.916	828.758	106.498	316.813	934.305	50.1865
1443	0	-87.7868	804.402	918.642				-50.2902	804.81	517.769	-69.9194	724.916	132.085	-112.333	829.94	39.588	378.276	834.177	864.884	370.042	877.776	1072.55	301.399	889.099	527.231	278	828.611	106.455	316.838	934.27	50.22
1444	0	-86.5666	805.711	920.537				-50.2705	808.669	519.17	-69.0179	726.896	133.667	-112.377	830.19	39.5261	379.71	835.478	865.338	371.991	879.048	1073.28	302.785	888.194	527.46	278.046	828.47	106.38	316.91	934.198	50.2317
1445	0	-85.2538	807.212	922.182				-51.1901	814.052	520.8	-68.1632	728.571	135.32	-112.323	830.353	39.625	380.972	836.872	865.708	374.005	880.148	1073.66	303.915	887.232	527.701	278.119	828.382	106.268	316.878	934.229	50.2445
1446	0	-83.9477	808.779	923.776				-51.4257	818.107	522.353	-67.3757	730.552	136.895	-112.179	830.482	39.6646	382.212	838.137	866.039	376.027	881.451	1073.98	305.131	886.405	527.674	278.219	828.285	106.206	316.906	934.118	50.2477
1447	0	-82.7798	810.479	925.35				-51.8817	822.318	523.721	-66.5877	732.409	138.502	-111.905	831.526	39.9882	383.191	839.532	866.117	377.82	882.906	1074.45	304.58	886.014	527.786	278.251	828.182	106.103	316.573	934.13	50.1898
1448	0	-81.5353	811.918	926.828				-52.1767	826.178	525.122	-65.9542	734.756	139.883	-112.207	832.448	40.4796	384.576	840.844	866.456	379.477	884.541	1074.87	305.644	885.384	527.917	278.303	828.111	106.034	316.881	934.109	50.2572
1449	0	-80.4794	813.568	928.104				-52.602	830.126	526.395	-65.4487	737.668	141.239	-112.492	834.568	40.833	385.706	842.402	866.697	381.198	886.014	1075.19	306.401	885.02	527.917	278.378	828.033	105.978	316.645	934.063	50.2125
1450	0	-79.5172	814.976	929.523				-52.7513	834.031	527.805	-65.2582	740.974	142.4	-113.238	836.292	41.1598	386.917	843.945	866.886	382.599	887.726	1075.48	307.288	884.777	527.963	278.399	827.966	105.92	316.817	934.118	50.2614
1451	0	-78.1891	816.772	930.474				-52.7626	837.559	528.93	-65.3404	744.781	143.329	-114.065	839.303	41.9206	388.001	845.421	867.039	384.166	888.987	1075.69	308.153	884.684	527.96	278.425	827.975	105.753	316.974	934.086	50.317
1452	0	-77.3006	818.222	931.706				-52.9133	841.235	530.091	-65.6747	748.983	144.196	-115.111	842.903	42.3185	389.191	847.059	867.179	385.564	890.804	1075.87	308.739	884.715	527.864	278.436	827.881	105.764	316.913	934.07	50.3076
1453	0	-76.1275	820	932.578				-53.0381	844.783	531.139	-66.4001	753.814	144.852	-116.294	847.354	42.6889	390.707	848.63	867.324	386.931	892.376	1076.04	309.453	884.865	527.825	278.4	827.856	105.706	316.642	934.031	50.2501
1454	0	-74.9899	821.854	933.245				-53.0298	847.974	532.059	-67.3917	759.262	145.286	-117.796	852.626	43.11	391.478	850.361	867.319	388.206	894.037	1076.19	310.048	885.214	527.7	278.459	827.862	105.672	316.858	934.044	50.3279
1455	0	-73.8844	823.198	933.861				-52.9828	851.337	532.887	-68.4715	765.27	145.61	-119.484	858.773	43.5318	392.749	852.046	867.288	389.561	895.78	1076.21	310.706	885.783	527.505	278.425	827.891	105.589	316.839	934.06	50.3071
1456	0	-72.8878	824.752	934.45				-53.0593	854.604	533.62	-69.935	771.852	145.749	-121.196	865.567	43.6936	393.081	853.729	866.947	390.81	897.077	1076.19	311.267	886.696	527.432	278.419	827.904	105.578	316.846	934.047	50.3317
1457	0	-71.97	826.335	935.032				-52.9623	857.805	534.226	-71.5974	779.081	145.708	-123.011	873.199	43.8629	393.974	855.491	866.818	392.399	897.876	1075.76	311.567	887.791	527.095	278.974	827.885	105.864	316.855	934.116	50.3219
1458	0	-71.0001	827.735	935.489				-52.808	861	534.781	-73.3159	786.661	145.718	-124.927	881.673	43.8217	394.891	857.315	866.534	393.338	900.107	1076.02	311.917	888.914	526.829	278.527	828.067	105.563	316.862	934.05	50.3513
1459	0	-69.6451	829.431	935.579				-52.6974	864.18	535.364	-75.0984	795.679	145.503	-126.273	890.206	43.998	395.641	859.063	866.165	394.474	901.781	1075.82	312.459	890.264	526.513	278.361	828.158	105.343	316.93	934.099	50.3886
1460	0	-68.7892	830.649	935.896				-52.7498	867.55	535.851	-77.3064	804.193	145.409	-128.021	900.046	44.1682	396.423	860.881	865.725	395.537	903.06	1075.7	312.751	891.734	526.18	279.169	828.075	105.834	316.734	934.188	50.4151
1461	0	-68.0038	832.221	936.237				-52.669	871.161	536.357	-79.5159	813.391	145.215	-129.399	910.299	44.5836	396.875	862.773	865.268	396.82	904.378	1075.32	312.908	893.466	525.75	278.1	828.671	105.504	316.521	934.186	50.3942
1462	0	-67.1398	833.616	936.418				-52.5242	874.701	536.824	-81.6417	821.947	145.227	-130.746	920.819	45.5866	397.76	864.747	864.974	397.826	905.93	1075.07	313.169	895.291	525.521	278.677	828.633	105.464	316.7	934.23	50.3446
1463	0	-66.3826	834.98	936.509				-52.5415	878.446	537.389	-83.4697	830.991	145.329	-131.492	931.733	46.6409	398.403	866.767	864.598	398.807	907.396	1074.89	313.569	897.306	525.223	278.153	828.821	105.42	316.755	934.277	50.3231
1464	0	-65.5325	836.548	936.695				-52.623	882.56	538.02	-85.168	839.32	145.771	-132.345	942.809	48.2339	399.194	868.715	864.049	399.932	908.751	1074.63	313.671	899.321	524.823	277.956	829.042	105.479	316.657	934.39	50.3151
1465	0	-64.7993	837.79	936.951				-52.381	886.671	538.651	-86.7897	849.792	145.704	-133.125	954.155	50.0803	399.665	870.826	863.546	400.635	910.397	1074.39	313.785	901.431	524.444	277.894	829.252	105.531	316.549	934.452	50.2142
1466	0	-64.2185	839.203	937.1				-52.4158	891.226	539.33	-88.325	857.535	146.373	-134.038	965.436	51.7937	400.317	872.963	863.084	401.479	911.852	1074.12	313.963	903.362	524.056	277.886	829.414	105.615	316.575	934.496	50.2012
1467	0	-63.6613	840.67	937.319				-52.4899	895.93	539.99	-89.7389	866.341	146.84	-134.409	976.206	53.7055	400.629	875.196	862.581	402.248	913.203	1073.82	314.818	904.192	523.755	277.874	829.576	105.668	316.567	934.548	50.2279
1468	0	-63.2024	842.045	937.605				-52.368	900.495	540.68	-90.8621	875.466	147.38	-134.629	986.035	55.2581	400.979	877.465	862.065	403.115	915.258	1073.49	314.936	906.137	523.324	277.901	829.782	105.722	316.484	934.603	50.1512
1469	0	-62.8522	843.652	937.961				-52.4612	905.775	541.553	-91.9488	883.975	147.993	-134.856	996.05	56.9049	401.354	879.68	861.713	403.465	916.769	1073.31	314.99	908.087	522.954	277.824	829.94	105.846	316.557	934.639	50.121
1470	0	-62.4952	844.884	938.38				-52.4338	910.806	542.397	-92.7145	892.113	148.744	-135.336	1005.81	58.4805	401.556	881.964	861.213	404.511	918.181	1072.72	315.089	910.012	522.63	277.738	830.114	105.937	316.51	934.713	50.089
1471	0	-62.1573	846.321	938.603				-52.6052	916.283	543.388	-93.2159	900.442	149.577	-135.24	1014.49	60.0263	401.639	884.24	860.754	404.52	919.554	1072.78	315.071	911.85	522.28	277.73	830.326	105.993	316.479	934.74	50.0671
1472	0	-61.9986	847.812	938.97				-52.6419	921.321	544.308	-93.4385	909.025	149.938	-135.296	1023.03	61.6151	401.737	886.427	860.423	404.913	920.854	1072.54	315.022	913.629	521.874	277.692	830.444	106.093	316.504	934.774	50.0524
1473	0	-61.7971	849.297	939.346				-52.949	926.897	545.299	-93.5164	916.567	150.863	-135.317	1031.72	63.1656	401.95	888.562	860.122	405.111	922.118	1072.18	314.972	915.425	521.564	277.633	830.591	106.154	316.448	934.803	50.0053
1474	0	-61.5542	850.805	939.725				-53.1522	932.282	546.174	-93.2731	923.82	151.838	-135.043	1039.64	64.7116	401.99	890.723	859.861	405.821	924.594	1071.94	314.834	917.001	521.265	277.569	830.765	106.2	316.459	934.818	50.0114
1475	0	-61.5281	852.443	940.07				-53.4157	937.916	547.185	-92.9267	931.176	152.42	-134.306	1046.83	65.852	401.883	892.788	859.54	406.038	926.53	1071.71	314.729	918.651	520.945	277.469	830.905	106.236	316.484	934.809	50.0124
1476	0	-61.3524	854.191	940.327				-53.7251	943.465	548.2	-92.2765	938.197	153.116	-133.984	1054.49	67.2617	401.743	894.807	859.204	406.225	927.643	1071.55	314.487	920.193	520.546	277.426	831.084	106.313	316.424	934.806	50.0414
1477	0	-61.2856	855.907	940.574				-54.0523	949.734	549.489	-91.697	945.206	153.912	-133.015	1061.43	68.2862	401.715	896.705	859.027	406.58	928.712	1071.28	314.241	921.771	520.252	277.342	831.238	106.325	316.409	934.827	50.0463
1478	0	-61.1998	857.809	940.832				-54.7185	955.678	550.336	-91.1664	951.745	154.733	-132.095	1068.47	69.3679	401.77	898.544	858.909	406.865	930.004	1071.1	313.965	923.375	519.921	277.287	831.437	106.345	316.405	934.808	50.0796
1479	0	-61.1896	859.742	941.131				-54.902	960.922	551.348	-90.8538	958.197	155.456	-131.31	1076	70.5387	401.588	900.284	858.556	407.032	931.226	1070.93	313.644	924.881	519.572	277.19	831.656	106.332	316.355	934.767	50.0385
1480	0	-61.0781	861.913	941.391				-55.2075	966.246	552.258	-89.9511	965.115	156.003	-129.957	1082.72	71.3959	401.7	902.039	858.285	407.295	933.06	1070.66	314.102	926.632	519.189	277.036	831.872	106.324	316.382	934.791	50.1738
1481	0	-61.0317	863.803	941.54				-55.1548	971.101	553.092	-89.3526	971.832	156.732	-128.762	1089.97	72.2347	401.835	903.813	858.131	407.501	934.654	1070.51	313.903	928.136	518.779	277.198	831.998	106.263	316.294	934.789	50.2433
1482	0	-61.0407	866	941.63				-55.1402	975.931	553.856	-88.8225	978.422	157.224	-127.475	1097.17	73.0973	401.675	905.661	857.923	407.829	935.853	1070.38	313.329	929.52	518.491	276.738	832.206	106.264	316.282	934.78	50.3207
1483	0	-61.131	868.127	941.672				-55.16	980.568	554.501	-88.4311	985.295	157.629	-126.344	1104.85	73.9755	401.494	907.441	857.678	408.118	937.14	1070.32	312.723	930.774	518.089	276.563	832.351	106.24	316.193	934.785	50.3623
1484	0	-61.2692	870.321	941.715				-54.8943	984.662	554.968	-88.0476	991.843	158.046	-124.658	1111.99	74.5811	401.36	909.268	857.444	408.336	938.108	1070.31	312.435	932.196	517.785	276.447	832.413	106.208	316.208	934.789	50.4371
1485	0	-61.0863	872.948	941.657				-54.6954	988.874	555.325	-87.9027	998.553	158.463	-123.525	1119.82	75.67	401.233	911.075	857.186	408.467	939.212	1070.26	312.235	933.579	517.462	276.272	832.565	106.097	316.106	934.729	50.4986
1486	0	-61.1359	875.396	941.589				-54.4882	992.941	555.586	-87.7118	1005.37	158.748	-122.383	1127.45	76.5159	401.266	912.938	856.998	408.517	940.381	1070.37	311.647	934.916	517.105	276.124	832.661	106.031	316.143	934.707	50.568
1487	0	-61.0433	877.732	941.438				-54.0121	996.637	555.691	-87.6265	1012.17	158.973	-121.28	1135.32	77.3924	401.196	914.817	856.756	408.718	941.511	1070.31	311.289	936.281	516.755	276.001	832.724	106.03	316.012	934.596	50.594
1488	0	-61.0815	880.089	941.25				-53.5288	1000.01	555.712	-87.4804	1018.88	159.07	-120.002	1142.46	78.2211	401.072	916.657	856.658	408.824	942.678	1070.4	311.072	937.844	516.364	275.937	832.775	106.048	316.061	934.658	50.6214
1489	0	-61.1414	882.408	940.852				-53.0004	1003.27	555.698	-87.4653	1025.64	159.09	-119.113	1149.82	79.0443	400.906	918.48	856.485	408.867	943.532	1070.45	310.839	939.343	516.004	275.868	832.832	106.028	316.061	934.625	50.6528
1490	0	-61.1953	885.022	940.593				-52.2382	1006.28	555.385	-87.4339	1032.33	159.145	-118.402	1157.24	80.0377	400.805	920.37	856.254	409.054	945.002	1070.52	310.514	940.726	515.628	275.936	832.765	106.162	316.053	934.621	50.8088
1491	0	-61.1755	887.347	940.264				-51.6673	1009.26	554.959	-87.3513	1038.47	159.09	-117.773	1164.56	80.942	400.631	922.199	855.999	409.028	946.694	1070.41	310.285	942.199	515.218	275.724	832.901	106.088	316.069	934.585	50.7074
1492	0	-61.3024	889.768	939.645				-50.985	1012.18	554.524	-87.2911	1044.41	158.949	-117.5	1171.7	81.9742	400.68	923.937	855.786	408.915	947.536	1070.57	310.252	943.849	514.817	275.632	832.956	106.056	316.06	934.584	50.7337
1493	0	-61.1716	892.49	938.919				-50.3267	1014.87	553.846	-87.0436	1050.46	158.701	-117.083	1177.95	82.7693	400.617	925.732	855.608	408.917	949.63	1070.42	309.903	945.252	514.441	275.567	833.033	106.091	316.081	934.571	50.7665
1494	0	-61.2131	894.89	938.331				-49.5937	1017.48	553.25	-86.8099	1055.95	158.458	-117.017	1184.08	83.4576	400.377	927.395	855.414	408.636	950.417	1070.6	309.746	946.815	514.144	275.526	833.067	106.154	316.071	934.602	50.8199
1495	0	-61.0724	897.451	937.482				-48.5474	1019.56	552.388	-86.4734	1061.01	158.056	-116.936	1189.71	84.0399	400.295	929.143	855.228	408.475	951.401	1070.68	309.738	948.389	513.57	275.559	833.151	106.144	316.07	934.555	50.8235
1496	0	-61.0415	899.916	936.777				-47.3023	1020.81	551.44	-85.9125	1065.97	157.675	-117.137	1195.23	84.5707	400.158	930.904	855.036	408.335	952.579	1070.74	308.713	949.656	513.15	275.37	833.232	106.196	316.101	934.536	50.843
1497	0	-61.0566	902.581	935.848				-46.5538	1023.09	550.53	-85.2925	1070.18	157.156	-117.153	1199.44	84.6238	400.159	932.672	854.926	408.17	953.821	1070.82	308.524	951.201	512.809	275.264	833.348	106.225	316.078	934.555	50.8253
1498	0	-61.001	905.081	934.913				-45.8889	1025.19	549.625	-84.5936	1074.33	156.487	-117.236	1203.42	84.4315	400.053	934.363	854.786	408.059	954.736	1070.8	308.43	952.701	512.43	275.471	833.435	106.256	316.096	934.539	50.8444
1499	0	-61.0418	907.737	933.962				-45.2977	1027.43	548.628	-83.767	1077.84	155.801	-117.182	1207.03	84.1794	399.944	936.136	854.634	407.959	955.476	1070.84	308.398	954.206	512.003	275.693	833.576	106.301	316.073	934.524	50.8377
1500	0	-60.9727	910.238	932.995				-44.7615	1029.59	547.677	-82.9447	1080.99	155.049	-116.996	1210.36	83.525	399.971	937.828	854.555	407.699	956.916	1070.91	308.403	955.747	511.621	275.884	833.676	106.473	316.116	934.516	50.8436
1501	0	-60.8779	912.695	931.906				-44.3759	1031.79	546.553	-82.027	1083.94	154.063	-116.802	1213.01	82.7895	399.96	939.51	854.534	407.391	958.595	1070.95	308.395	957.16	511.347	275.472	833.785	106.392	316.09	934.516	50.8269
1502	0	-60.8978	915.221	930.997				-43.973	1033.7	545.525	-81.3032	1086.48	152.997	-116.302	1215.5	81.6658	399.982	941.28	854.478	407.003	960.388	1070.95	308.467	958.634	511.004	275.399	833.845	106.412	316.115	934.494	50.8082
1503	0	-60.9703	917.684	929.864				-43.5544	1035.49	544.443	-80.0211	1088.54	151.91	-115.438	1217.5	80.1266	399.979	943.012	854.455	406.739	961.635	1071.03	308.627	960.09	510.646	275.301	833.945	106.433	316.06	934.574	50.8966
1504	0	-61.0598	920.157	928.891				-43.4895	1037.85	543.263	-78.9576	1090.48	150.604	-114.66	1219.32	78.6192	399.957	944.823	854.491	406.547	962.596	1071.08	308.704	961.489	510.367	275.194	833.977	106.431	316.158	934.509	50.768
1505	0	-61.0785	922.579	927.664				-43.1141	1039.48	542.138	-77.9019	1092.19	149.429	-113.648	1221.15	76.8361	399.966	946.624	854.556	406.273	964.134	1071.19	308.79	962.833	510.065	275.143	834.081	106.447	316.162	934.503	50.7401
1506	0	-61.3062	925	926.668				-42.6392	1040.93	540.78	-76.9801	1093.92	148.135	-112.155	1222.19	74.6474	399.786	948.473	854.597	405.799	965.932	1071.28	308.829	964.079	509.84	275.111	834.121	106.49	316.177	934.507	50.741
1507	0	-61.3427	927.377	925.43				-41.9849	1042.06	539.307	-75.9368	1095.53	146.639	-110.669	1223.36	72.3636	399.761	950.301	854.674	405.383	967.509	1071.41	308.804	965.361	509.577	275.134	834.19	106.408	316.08	934.588	50.8638
1508	0	-61.4659	929.787	924.33				-41.7567	1043.66	537.867	-75.1797	1097.21	145.265	-109.011	1224.5	69.94	399.788	952.151	854.763	405.01	968.65	1071.61	308.786	966.692	509.28	275.051	834.232	106.528	316.192	934.493	50.7356
1509	0	-61.5968	932.255	923.22				-41.343	1044.89	536.318	-74.1813	1098.2	143.901	-107.256	1225.48	67.489	399.827	954.042	854.903	404.477	970.104	1071.76	308.811	968.009	508.978	275.116	834.224	106.614	316.225	934.482	50.7264
1510	0	-61.7837	934.796	921.928				-40.5675	1045.69	534.774	-73.2289	1099.48	142.301	-105.905	1226.3	65.1404	399.763	955.936	854.985	403.817	972.029	1071.95	308.794	969.404	508.74	275.191	834.172	106.699	316.267	934.493	50.7296
1511	0	-62.1164	937.423	920.868				-39.831	1046.12	532.834	-72.506	1100.83	140.762	-104.207	1227.3	62.7432	399.473	957.828	855.061	403.289	973.494	1072.1	308.843	970.84	508.497	275.214	834.199	106.747	316.265	934.485	50.6934
1512	0	-62.3079	940.022	919.581				-38.9956	1046.55	531.123	-71.4334	1101.74	139.298	-102.409	1228.18	60.3855	399.605	959.773	855.232	402.658	975.114	1072.3	308.953	972.338	508.137	275.038	834.427	106.682	316.278	934.485	50.6756
1513	0	-62.6243	942.551	918.368				-38.0963	1046.96	529.426	-70.4758	1102.63	137.571	-100.83	1228.98	58.1081	399.384	961.672	855.297	401.96	977.031	1072.41	308.813	973.836	507.876	275.005	834.534	106.724	316.284	934.503	50.6505
1514	0	-62.9081	945.435	917.31				-37.2987	1047.4	527.699	-69.5621	1103.3	135.992	-98.9744	1229.53	55.9153	399.053	963.656	855.238	401.192	978.588	1072.56	308.707	975.391	507.548	275.149	834.397	106.912	316.278	934.483	50.6294
1515	0	-63.166	948.109	915.988				-36.1267	1047.22	525.659	-68.4214	1103.63	134.221	-97.2695	1229.86	53.4494	398.701	965.593	855.188	400.326	980.414	1072.59	308.515	976.936	507.23	274.923	834.738	106.961	316.298	934.507	50.5928
1516	0	-63.5932	951.003	914.622				-35.1591	1047.62	523.896	-67.2716	1103.72	132.322	-95.8143	1229.89	51.0558	398.464	967.404	855.106	399.567	982.621	1072.58	308.294	978.74	506.828	275.142	834.679	107.081	316.35	934.554	50.572
1517	0	-63.8271	953.675	913.377				-34.4164	1048.09	522.024	-65.8739	1103.88	130.434	-93.8246	1229.69	48.4871	398.067	969.313	854.976	398.444	984.317	1072.69	308.006	980.584	506.392	275.264	834.747	107.322	316.193	934.524	50.5202
1518	0	-64.347	956.549	911.847				-33.6541	1048.71	520.255	-64.6171	1103.5	128.539	-92.803	1228.69	45.9932	397.582	971.186	854.811	397.596	986.3	1072.53	307.74	982.573	505.965	274.966	835.297	107.347	316.553	934.694	50.5556
1519	0	-64.8421	959.471	910.505				-32.8287	1049.28	518.293	-63.2845	1102.6	126.529	-90.981	1227.53	43.1609	397.173	973.004	854.559	396.425	987.417	1072.52	307.445	984.542	505.433	275.001	835.484	107.479	316.574	934.75	50.4611
1520	0	-65.3811	962.117	908.99				-32.1467	1049.87	516.389	-61.578	1101.38	124.365	-89.6885	1225.71	40.2549	396.536	974.863	854.216	395.38	989.149	1072.23	307.3	986.616	504.821	274.981	835.583	107.699	316.595	934.813	50.3853
1521	0	-65.9379	965.107	907.548				-31.5385	1050.65	514.384	-59.9314	1099.87	122.283	-88.0628	1223.65	38.5067	395.747	976.821	853.786	394.32	991.85	1071.8	307.049	988.662	504.283	274.985	835.639	107.945	316.632	934.908	50.3043
1522	0	-66.544	967.841	906.065				-30.9524	1051.27	512.391	-57.4171	1097.87	120.55	-87.0336	1223.6	39.1879	395.177	978.585	853.456	393.136	994.356	1071.49	307.312	991.018	503.801	274.854	835.789	108.25	316.673	934.9	50.2093
1523	0	-67.3194	970.766	904.512				-30.252	1052.02	510.456	-55.6728	1096.64	118.919	-85.2516	1223.54	40.0968	394.346	980.433	853.03	391.974	995.66	1071.15	307.174	993.142	503.258	274.827	835.924	108.537	316.711	935.05	50.1874
1524	0	-68.2673	973.607	903.038				-29.5282	1052.73	508.449	-54.2024	1096.56	117.317	-84.1469	1223.93	40.7733	393.435	982.292	852.413	390.828	997.893	1070.54	306.698	995.282	502.631	274.779	836.066	108.774	316.597	935.107	50.0129
1525	0	-69.0246	976.32	901.585				-28.6313	1053.43	506.427	-53.4627	1097.01	116.555	-82.4929	1224.24	41.2929	392.381	984.188	851.935	389.585	1000.36	1069.99	306.555	997.481	501.989	274.742	836.211	109.048	316.592	935.177	49.9233
1526	0	-69.9237	979.155	900.103				-27.7711	1054.04	504.624	-52.2368	1098.05	115.557	-81.0284	1224.76	41.759	391.579	985.929	851.478	388.261	1001.65	1069.5	306.085	999.545	501.369	274.672	836.381	109.297	316.606	935.206	49.8617
1527	0	-71.0403	982.088	898.604				-27.1255	1054.91	503.017	-51.2302	1098.68	114.793	-79.3651	1224.69	42.3243	390.45	987.829	850.859	387.116	1003.98	1068.87	305.486	1001.54	500.716	274.719	836.501	109.521	316.655	935.232	49.829
1528	0	-72.0413	984.791	897.037				-26.6114	1056.08	501.436	-49.8277	1098.52	113.619	-78.5974	1224.38	42.4546	389.468	989.656	850.306	385.568	1006.6	1068.21	304.733	1003.66	500.081	274.599	836.634	109.731	316.677	935.241	49.7609
1529	0	-73.3721	987.643	895.675				-26.3433	1057.72	500.207	-48.2759	1098.69	112.903	-78.1516	1224.24	42.6338	388.237	991.467	849.837	384.157	1008.31	1068.1	304.105	1005.67	499.538	274.521	836.767	109.934	316.67	935.277	49.6436
1530	0	-74.6978	990.461	894.659				-26.1649	1059.72	499.422	-46.4866	1100.8	112.403	-77.6465	1224.18	42.7612	387.003	993.394	849.351	382.777	1010.65	1067.46	303.599	1007.99	498.951	274.491	836.893	110.16	316.623	935.363	49.5974
1531	0	-76.0163	993.103	893.519				-25.9473	1062.24	498.548	-45.1677	1101.94	111.938	-77.1477	1224.31	42.9289	385.646	995.257	848.741	381.152	1012.84	1066.92	302.759	1010.05	498.398	274.425	837.098	110.351	316.608	935.327	49.6019
1532	0	-77.4594	995.793	892.742				-25.4634	1064.93	497.894	-43.8008	1101.85	111.429	-76.848	1224.45	43.1247	384.244	997.207	848.329	379.362	1014.91	1066.44	301.975	1012.23	497.842	274.325	837.289	110.591	316.719	935.337	49.631
1533	0	-78.8653	998.306	892.157				-25.1943	1067.93	497.352	-42.4103	1101.98	110.694	-76.5692	1224.51	43.2532	382.795	999.21	847.897	377.674	1017.39	1066.01	301.098	1014.33	497.292	274.313	837.464	110.85	316.643	935.396	49.5732
1534	0	-80.3221	1000.63	891.673				-25.2531	1071.04	497.016	-41.278	1102.42	110.419	-76.3742	1224.69	43.3235	381.063	1001.29	847.389	375.717	1019.67	1065.74	299.98	1016.22	496.854	274.661	837.134	111.245	316.622	935.479	49.5718
1535	0	-81.6855	1002.84	891.229				-25.4575	1073.87	496.912	-40.7289	1103.28	110.333	-76.276	1224.88	43.3025	379.594	1003.26	846.962	373.796	1022	1065.55	298.993	1018.04	496.45	274.549	837.371	111.501	316.73	935.473	49.6433
1536	0	-83.219	1005.05	890.984				-25.9512	1076.75	496.787	-40.5199	1103.74	110.177	-76.2558	1224.98	43.2728	377.827	1005.28	846.709	371.587	1024.2	1065.29	298.039	1019.8	496.1	274.071	838.047	111.69	316.616	935.519	49.5794
1537	0	-84.793	1007.16	890.858				-26.8023	1079.36	496.99	-40.3976	1103.92	110.105	-76.2554	1224.98	43.2148	376.824	1006.34	846.599	369.405	1026.58	1065.28	297.557	1021.39	495.947	274.318	837.588	112.088	316.697	935.49	49.6388
1538	0	-86.2692	1009.09	890.981				-28.0685	1081.78	497.206	-40.4548	1104.15	110.067	-76.25	1225.06	43.1292	375.448	1007.67	846.505	367.394	1029.15	1065.07	296.476	1022.73	495.812	274.209	837.604	112.399	316.635	935.498	49.6576
1539	0	-88.0911	1011.25	891.237				-29.4662	1083.94	497.582	-40.5864	1104.31	110.029	-76.2984	1225.14	43.051	373.499	1009.4	846.334	365.389	1031.65	1065.05	295.337	1023.83	495.842	274.104	837.741	112.707	316.636	935.531	49.662
1540	0	-89.5775	1013	891.612				-30.9904	1085.75	497.948	-40.7105	1104.41	109.934	-76.3735	1225.12	42.9781	371.708	1011.45	846.414	363.382	1034.24	1065.08	294.246	1024.85	495.941	273.954	837.956	113.044	316.691	935.532	49.6798
1541	0	-91.3225	1014.81	892.067				-32.4981	1087.28	498.263	-40.865	1104.43	109.899	-76.3825	1225.1	42.9093	369.92	1013.04	846.481	361.221	1036.69	1065.16	293.019	1025.63	496.124	273.948	837.998	113.369	316.692	935.578	49.6929
1542	0	-93.1019	1016.39	892.513				-34.0799	1088.95	498.556	-41.0315	1104.52	109.913	-76.4424	1225.09	42.8805	367.867	1014.82	846.679	359.419	1039.47	1065.29	291.933	1026.27	496.395	273.954	838	113.656	316.7	935.586	49.716
1543	0	-95.0274	1018.12	892.909				-35.4492	1090.21	498.666	-41.106	1104.6	109.795	-76.4761	1225.08	42.8428	365.901	1016.4	846.909	357.318	1042.04	1065.39	290.872	1026.73	496.686	273.848	838.075	113.888	316.721	935.58	49.7024
1544	0	-97.0041	1019.69	893.158				-36.6509	1091.13	498.648	-41.1989	1104.53	109.739	-76.441	1225.1	42.9278	363.964	1018	847.295	355.261	1044.6	1065.51	289.72	1027.12	497.007	273.74	838.143	114.144	316.756	935.596	49.7436
1545	0	-99.0058	1021.1	893.33				-37.8862	1092.16	498.622	-41.2674	1104.52	109.624	-76.5349	1225.07	42.8608	362.083	1019.59	847.645	353.313	1047.42	1065.51	288.887	1027.41	497.38	273.639	838.167	114.455	316.813	935.538	49.7407
1546	0	-101.085	1022.52	893.502				-38.9155	1092.95	498.432	-41.2759	1104.63	109.475	-76.5523	1225.06	42.8359	360.285	1021.15	847.929	351.277	1050.09	1065.73	287.784	1027.88	497.646	273.55	838.253	114.781	316.809	935.624	49.7369
1547	0	-103.194	1024	893.548				-39.8394	1093.83	498.323	-41.1836	1104.64	109.246	-76.5519	1225.06	42.8361	358.272	1022.89	848.262	349.343	1053.04	1065.61	286.982	1028.48	498.014	273.444	838.42	115.087	316.844	935.606	49.768
1548	0	-105.248	1025.05	893.468				-41.0733	1094.6	498.019	-41.0392	1104.51	109.092	-76.5527	1225.07	42.8207	356.471	1024.59	848.616	347.26	1055.87	1065.7	286.022	1029.11	498.262	273.45	838.591	115.444	316.863	935.614	49.7593
1549	0	-107.189	1026.32	893.336				-41.9122	1095.19	497.904	-41.0166	1104.41	108.874	-76.5518	1225.06	42.8362	354.615	1026.37	848.862	345.188	1058.7	1065.75	285.13	1029.82	498.515	273.435	838.661	115.837	316.922	935.616	49.7607
1550	0	-109.181	1027.45	893.197				-42.2507	1094.59	497.528	-41.0334	1104.38	108.712	-76.5675	1225.07	42.8226	352.838	1028.17	849.082	342.977	1061.39	1065.76	284.366	1030.73	498.773	273.336	838.792	116.247	316.999	935.634	49.7537
1551	0	-111.108	1028.77	893.109				-43.2365	1095.11	497.354	-40.9871	1104.49	108.505	-76.6124	1225.06	42.8229	351.066	1030.04	849.389	340.788	1064.06	1065.79	283.572	1031.87	498.996	273.316	838.997	116.686	317.038	935.668	49.758
1552	0	-112.917	1030.07	892.975				-44.003	1095.55	497.176	-40.8998	1104.76	108.272	-76.5647	1225.07	42.7989	349.216	1031.96	849.575	338.729	1066.95	1065.65	282.892	1033.02	499.184	273.312	839.305	117.223	317.093	935.725	49.7562
1553	0	-114.636	1031.4	892.695				-44.6575	1095.91	496.933	-40.8534	1104.97	108.088	-76.5669	1225.07	42.8216	347.571	1033.88	849.754	336.543	1069.62	1065.59	282.069	1034.2	499.305	273.321	839.621	117.782	317.146	935.774	49.7272
1554	0	-116.418	1032.97	892.325				-45.423	1096.71	496.76	-40.7549	1105.34	107.835	-76.5639	1225.07	42.799	345.819	1035.93	849.79	334.485	1072.48	1065.59	281.416	1035.81	499.495	273.34	839.921	118.405	317.211	935.839	49.7388
1555	0	-118.047	1034.58	891.914				-46.1894	1097.16	496.29	-40.5504	1105.46	107.495	-76.6027	1225.14	42.8172	344.111	1037.93	849.885	332.225	1075.08	1065.46	280.624	1037.42	499.597	273.411	840.393	119.055	317.343	935.885	49.74
1556	0	-119.64	1036.04	891.702				-46.7953	1097.79	496.125	-40.4558	1105.51	107.462	-76.5526	1225.08	42.7887	342.551	1039.94	849.992	330.103	1077.85	1065.45	279.876	1039.04	499.702	273.631	840.496	119.935	317.422	935.926	49.7591
1557	0	-121.238	1037.81	891.389				-47.4677	1098.41	495.888	-39.6204	1104.5	107.169	-76.5596	1225.14	42.781	340.983	1041.99	850.1	327.809	1080.22	1065.46	279.24	1040.56	499.772	273.472	841.107	120.35	317.399	935.932	49.7222
1558	0	-123.186	1039.71	891.004				-48.2172	1099.21	495.687	-40.0766	1105.35	107.121	-76.5862	1225.22	42.813	339.159	1043.98	850.177	325.801	1083.02	1065.33	278.49	1041.97	499.833	273.45	841.471	121.011	317.287	936.056	49.5887
1559	0	-124.405	1041.33	890.813				-48.8786	1099.62	495.541	-40.2243	1105.86	107.122	-76.61	1225.16	42.7718	337.713	1046.02	850.32	323.79	1085.64	1065.29	277.705	1043.24	499.93	273.488	841.884	121.627	317.485	936.063	49.7788
1560	0	-125.838	1042.91	890.612				-49.6409	1099.94	495.265	-39.971	1105.61	106.884	-76.5925	1225.14	42.7654	336.087	1048.14	850.446	321.844	1088.38	1065.29	276.811	1044.36	500.045	273.412	842.169	122.271	317.362	936.162	49.542
1561	0	-127.331	1044.56	890.478				-50.222	1100.12	495.018	-40.0445	1105.7	106.739	-76.6238	1225.13	42.7434	334.423	1050.18	850.675	319.958	1091.23	1065.33	276.246	1045.72	500.239	273.406	842.585	123.028	317.531	936.18	49.7373
1562	0	-128.743	1045.99	890.392				-50.9535	1100.38	494.871	-40.0802	1105.77	106.673	-76.6421	1225.14	42.7204	333.068	1052.36	850.899	317.904	1093.9	1065.48	275.557	1046.92	500.465	273.536	842.945	123.595	317.583	936.299	49.6237
1563	0	-130.191	1047.36	890.35				-52.2417	1101.84	494.971	-40.0886	1105.8	106.611	-76.621	1225.13	42.7197	331.536	1054.42	851.102	315.829	1096.7	1065.6	274.824	1048.18	500.744	273.604	843.232	124.308	317.524	936.282	49.6417
1564	0	-131.636	1048.71	890.226				-52.9749	1102.15	494.828	-40.0292	1105.74	106.479	-76.6594	1225.2	42.7386	330.115	1056.53	851.437	313.86	1099.62	1065.85	274.184	1049.48	501.025	273.7	843.775	125.157	317.551	936.416	49.7295
1565	0	-133.194	1050.06	890.143				-53.6551	1102.42	494.718	-40.0682	1105.76	106.387	-76.6977	1225.13	42.7242	328.699	1058.59	851.793	311.74	1102.43	1066.09	273.442	1050.66	501.28	273.652	844.1	125.846	317.543	936.443	49.713
1566	0	-134.609	1051.48	890.002				-54.5579	1102.81	494.625	-40.0567	1105.72	106.331	-76.6953	1225.12	42.7201	327.355	1060.61	852.18	309.575	1105.08	1066.36	272.905	1052.16	501.627	273.842	844.637	126.736	317.739	936.502	49.8225
1567	0	-136.159	1052.63	889.949				-55.1286	1103.04	494.521	-40.1234	1105.74	106.402	-76.6953	1225.12	42.7208	326.119	1062.52	852.62	307.613	1108.11	1066.66	272.478	1053.87	502.021	273.739	845.205	127.577	317.943	936.58	49.8537
1568	0	-137.493	1053.63	889.798				-55.7486	1103.19	494.401	-40.1611	1105.91	106.236	-76.7009	1225.04	42.7027	324.701	1064.59	853.113	305.489	1110.87	1066.94	271.995	1055.57	502.411	273.805	846.052	128.594	318.172	936.656	49.9843
1569	0	-138.956	1054.71	889.78				-56.528	1103.5	494.302	-40.1312	1105.74	106.113	-76.7138	1225.02	42.6987	323.279	1066.64	853.602	303.704	1113.86	1067.29	271.49	1057.19	502.77	273.904	846.569	129.502	318.083	936.993	50.0411
1570	0	-140.382	1055.94	889.608				-57.1749	1103.46	494.169	-40.1511	1105.76	106.038	-76.7146	1225.03	42.6996	322.099	1068.68	854.118	301.518	1116.42	1067.5	271.098	1059.11	503.183	274.314	847.162	130.715	318.453	936.941	50.0779
1571	0	-141.799	1057.16	889.474				-57.7818	1103.47	494.042	-40.029	1105.4	105.941	-76.7357	1225.04	42.7007	320.686	1070.69	854.588	299.731	1119.25	1067.77	270.743	1061.01	503.539	273.697	848.581	131.693	318.531	937.053	50.13
1572	0	-142.94	1058.08	889.232				-58.4743	1103.86	493.951	-39.8961	1105	105.971	-76.7363	1224.96	42.6677	319.353	1072.77	855.105	297.749	1121.83	1067.99	270.476	1063.32	503.904	274.048	849.473	132.75	318.659	937.254	50.2251
1573	0	-144.381	1059.28	889.019				-59.1608	1104.08	493.874	-39.8159	1104.83	105.735	-76.7526	1224.94	42.6914	318.236	1074.87	855.623	295.979	1124.57	1068.13	270.242	1065.56	504.313	274.202	850.406	133.964	318.737	937.398	50.2686
1574	0	-145.565	1060.57	888.825				-59.7062	1103.94	493.741	-39.7714	1104.68	105.559	-76.7901	1225.02	42.673	317.009	1077	856.038	293.939	1127.03	1068.4	270.017	1067.88	504.643	274.382	851.247	135.276	318.896	937.59	50.3516
1575	0	-146.732	1061.71	888.598				-60.3957	1104.16	493.563	-39.865	1104.59	105.419	-76.7974	1224.95	42.674	315.873	1079.14	856.568	292.057	1129.46	1068.54	269.689	1070.12	504.982	274.773	852.094	136.626	319.081	937.76	50.4004
1576	0	-147.982	1062.97	888.494				-61.0347	1104.6	493.525	-39.8995	1104.76	105.445	-76.8118	1224.93	42.629	314.753	1081.45	856.967	290.272	1132.05	1068.74	269.39	1072.33	505.338	274.888	853.121	137.803	319.236	937.94	50.4602
1577	0	-149.081	1064.24	888.076				-61.5671	1104.69	493.343	-40.021	1104.77	105.325	-76.8179	1224.94	42.6297	313.667	1083.65	857.368	288.46	1134.57	1069.01	269.198	1074.71	505.738	275.154	854.225	139.259	319.367	938.12	50.539
1578	0	-150.181	1065.32	887.901				-61.9766	1104.57	493.209	-40.1286	1105.22	105.372	-76.7979	1224.94	42.6308	312.417	1085.89	857.78	286.609	1137.09	1069.23	268.979	1077.26	506.18	275.389	855.506	140.688	319.456	938.352	50.7518
1579	0	-151.389	1066.54	887.711				-62.7084	1104.86	493.084	-40.2575	1105.73	105.449	-76.8269	1224.93	42.631	311.392	1088.25	858.103	284.8	1139.55	1069.43	268.879	1080.12	506.608	275.615	856.998	142.444	319.649	938.626	50.9032
1580	0	-152.302	1067.65	887.337				-63.1615	1105.1	493.079	-40.4597	1106.03	105.404	-76.8723	1224.92	42.6331	310.292	1090.75	858.456	283.054	1142.18	1069.74	268.789	1083.44	507.1	275.831	858.633	144.514	319.758	938.971	51.1814
1581	0	-153.438	1068.9	887.291				-63.6529	1105.13	492.984	-40.3754	1105.84	105.329	-76.8335	1224.85	42.6128	309.349	1093.1	858.838	281.265	1144.69	1070	268.706	1087.46	507.713	276.143	860.721	146.72	320.017	939.361	51.5665
1582	0	-154.456	1070.11	887.07				-63.9908	1104.87	492.812	-40.4479	1105.9	105.211	-76.8696	1224.91	42.6301	308.411	1095.6	859.274	279.452	1147.26	1070.3	268.817	1092.08	508.428	276.923	862.507	149.711	319.92	939.853	51.7939
1583	0	-155.516	1071.25	886.771				-64.4322	1104.78	492.654	-40.5247	1106.14	105.197	-76.8342	1224.86	42.6138	307.546	1098.03	859.811	277.726	1149.9	1070.62	269.221	1097.75	509.293	277.214	865.082	152.944	320.367	940.251	52.2878
1584	0	-156.596	1072.57	886.522				-64.908	1104.81	492.466	-40.4822	1106.09	105.046	-76.8699	1224.91	42.6305	306.772	1100.47	860.565	275.842	1152.28	1070.95	269.743	1104.24	510.342	277.281	868.897	156.205	320.025	941.149	52.696
1585	0	-157.505	1073.78	886.153				-65.4446	1104.92	492.355	-40.4829	1106.08	105.045	-76.868	1225.01	42.6514	306.158	1102.86	861.357	274.077	1154.58	1071.36	270.13	1111.42	511.533	277.612	872.676	160.449	319.384	942.591	53.5486
1586	0	-158.49	1075.03	885.866				-65.9359	1104.93	492.168	-40.3385	1105.49	104.847	-76.8303	1224.95	42.6347	305.413	1105.08	862.331	272.237	1156.81	1071.62	270.878	1120.04	513.127	277.737	877.638	164.973	319.357	943.791	55.0027
1587	0	-159.595	1076.29	885.622				-66.3574	1104.76	491.915	-40.4202	1105.6	104.781	-76.8263	1224.93	42.63	305.082	1107.83	863.182	270.425	1158.7	1072	271.7	1129.44	514.876	277.794	883.291	169.932	319.192	945.082	56.9826
1588	0	-160.319	1077.34	885.11				-66.7627	1104.55	491.639	-40.3541	1105.45	104.641	-76.8271	1224.93	42.6307	304.605	1110.4	864.229	268.652	1160.46	1072.22	272.658	1139.63	516.951	277.717	889.606	175.354	318.844	946.836	59.5057
1589	0	-161.169	1078.36	884.591				-67.2265	1104.62	491.541	-40.437	1105.56	104.544	-76.8666	1225.01	42.6503	304.111	1112.87	865.265	267.245	1162.31	1072.59	273.666	1150.15	519.314	277.756	896.408	181.249	318.584	948.96	62.6595
1590	0	-161.768	1079.06	884.058				-67.8326	1104.7	491.283	-40.5068	1105.67	104.453	-76.8304	1224.94	42.6344	303.808	1115.11	866.234	265.59	1163.52	1072.63	274.631	1160.81	521.753	277.73	904.082	187.254	318.304	951.235	66.1762
1591	0	-162.384	1079.94	883.811				-68.3222	1104.39	491.016	-40.5019	1105.68	104.372	-76.8265	1224.92	42.6314	303.26	1117.76	867.042	264.161	1164.66	1072.63	275.539	1171.35	524.329	277.781	912.039	193.017	317.787	953.915	70.1301
1592	0	-163.738	1081.94	883.421				-68.4746	1103.46	490.67	-40.6249	1105.72	104.212	-76.8623	1225	42.6262	302.301	1121.1	867.699	263.086	1165.76	1072.54	276.37	1181.51	527.123	277.616	920.463	199.085	317.233	957.147	74.7292
1593	0	-164.596	1083.65	883.023				-68.8864	1102.97	490.438	-40.8622	1105.58	104.026	-76.8813	1225.01	42.6124	302.117	1123.32	868.324	262.141	1166.47	1072.21	277.16	1191.34	529.945	277.246	928.884	204.956	316.314	961.037	79.8274
1594	0	-165.285	1084.9	882.805				-69.6043	1102.65	490.256	-40.8674	1105.77	103.842	-76.8863	1224.94	42.5857	302.122	1125.53	868.883	261.689	1167.4	1071.83	277.876	1200.57	532.914	276.459	936.985	210.821	315.254	965.874	85.4244
1595	0	-165.826	1085.95	882.654				-70.3086	1102.53	490.126	-41.1471	1105.84	103.785	-76.9402	1224.99	42.5761	302.262	1127.71	869.46	261.184	1168.09	1071.42	278.466	1209.42	535.97	275.467	944.925	216.3	313.982	971.648	90.8436
1596	0	-166.319	1086.87	882.582				-70.9288	1102.2	489.931	-41.292	1105.86	103.601	-76.9777	1224.94	42.562	302.259	1129.82	870.205	260.533	1168.27	1070.68	279.068	1217.81	538.937	274.472	952.586	221.441	313.382	978.641	94.8586
1597	0	-167.073	1088.02	882.473				-71.4282	1101.66	489.745	-41.4126	1105.71	103.557	-76.9953	1224.94	42.5373	302.292	1131.87	871.068	260.772	1169.25	1069.99	279.478	1225.72	541.951	273.109	959.679	225.524	312.237	988.044	98.672
1598	0	-167.829	1089.15	882.476				-72.0067	1101.53	489.661	-41.607	1105.79	103.378	-77.0419	1224.91	42.5035	302.165	1133.75	871.893	260.831	1170.17	1069.4	279.755	1233.2	544.842	272.201	968.196	228.208	310.854	999.139	102.393
1599	0	-168.448	1090.05	882.492				-72.7177	1101.61	489.624	-41.7152	1105.81	103.314	-77.0534	1224.89	42.4636	301.989	1135.39	873.097	260.637	1170.8	1068.81	279.875	1240.24	547.641	271.273	977.546	229.495	309.435	1011.48	104.346
1600	0	-168.774	1090.41	882.581				-73.311	1101.79	489.617	-41.8561	1106.12	103.311	-76.832	1224.69	42.511	301.9	1136.86	874.2	260.648	1171.98	1067.97	279.986	1246.96	550.446	270.522	988.034	229.467	307.472	1024.73	105.027
1601	0	-169.523	1091.22	882.707				-73.6399	1101.63	489.571	-41.9506	1106.18	103.285	-76.8592	1224.73	42.5235	301.936	1138.15	875.347	260.446	1173.05	1067.74	280.045	1253.31	553.229	269.817	999.156	228.279	306.039	1038.37	104.748
1602	0	-169.731	1091.48	882.74				-73.9493	1101.65	489.512	-42.0154	1106.18	103.294	-77.1217	1224.88	42.413	302.049	1139.27	876.266	260.375	1174.38	1067.5	280.018	1259.27	555.956	269.123	1010.28	226.404	305.109	1052.52	103.624
1603	0	-169.896	1091.66	882.836				-74.3089	1101.85	489.538	-42.0862	1106.05	103.305	-77.1319	1224.9	42.3913	302.088	1140.26	876.87	259.989	1175.7	1067.4	280.034	1264.9	558.305	268.445	1021.98	223.514	304.109	1068.1	102.01
1604	0	-170.128	1092.09	882.91				-74.6096	1102.1	489.585	-41.7007	1104.63	102.908	-77.1492	1224.9	42.3898	302.049	1141.25	877.601	259.901	1177.23	1067.34	279.979	1270.01	560.594	267.941	1034.35	219.625	303.112	1085.02	99.851
1605	0	-170.312	1092.83	882.979				-74.8597	1102.48	489.653	-42.1382	1105.82	103.403	-77.1882	1224.97	42.4089	301.919	1142.04	878.336	259.893	1178.78	1067.29	280.134	1274.75	562.474	267.474	1047.14	215.102	302.751	1102.24	97.3092
1606	0	-170.57	1093.78	883.053				-75.0232	1102.73	489.682	-42.3367	1105.96	103.412	-77.1361	1224.82	42.3753	301.683	1142.86	878.999	259.89	1180.23	1067.27	280.167	1278.99	564.185	267.291	1060.45	209.966	303.145	1119.48	94.3397
1607	0	-170.808	1095.06	883.099				-75.0857	1103.04	489.706	-42.2624	1105.99	103.313	-77.1526	1224.79	42.368	301.669	1143.61	879.708	259.913	1181.75	1067.28	280.259	1282.77	565.541	267.356	1074.14	204.226	303.427	1137.85	91.1437
1608	0	-170.872	1096.33	883.163				-75.0336	1103.33	489.699	-42.3207	1105.91	103.439	-77.1919	1224.88	42.3893	301.592	1144.4	880.323	260.039	1183.09	1067.07	280.196	1285.95	566.67	267.977	1088.25	198.139	303.721	1157.3	88.042
1609	0	-170.691	1097.56	883.135				-74.9473	1103.66	489.687	-42.3058	1105.91	103.493	-77.1953	1224.89	42.3933	301.581	1145.26	880.875	260.564	1184.71	1067.11	280.108	1288.73	567.402	268.743	1102.87	191.599	304.36	1176.3	84.4574
1610	0	-170.248	1098.7	883.1				-74.7554	1103.95	489.645	-42.2692	1105.79	103.414	-77.2326	1224.89	42.4021	301.674	1146.16	881.263	260.918	1186.02	1066.91	279.67	1291.09	567.885	269.522	1117.62	184.894	305.822	1195.25	81.218
1611	0	-169.92	1100.18	883.058				-74.5168	1104.37	489.6	-42.2703	1105.84	103.484	-76.7204	1223.14	41.5635	301.827	1147.11	881.547	261.245	1187.3	1066.6	279.45	1293.05	567.976	270.598	1132.56	178.387	307.081	1214.67	78.3874
1612	0	-169.593	1102.05	883.05				-74.3008	1104.86	489.536	-42.2383	1105.83	103.485	-77.131	1224.62	42.3325	302.195	1148.12	881.731	261.841	1188.51	1066.43	279.238	1294.76	567.729	271.911	1147.74	171.867	309.048	1233.86	75.7562
1613	0	-169.261	1104.31	883.037				-74.029	1105.51	489.478	-42.2518	1105.84	103.547	-77.2142	1224.98	42.4452	303.48	1148.04	881.963	262.674	1190.02	1066	278.218	1294.53	567.197	273.511	1162.77	165.619	310.234	1253.04	73.2884
1614	0	-168.468	1106	883.081				-73.7623	1106.17	489.422	-42.2764	1105.89	103.533	-77.16	1224.85	42.4218	304.15	1149.07	881.849	263.413	1191.22	1065.6	277.949	1295.71	566.453	275.352	1177.75	159.862	312.452	1271.99	71.4411
1615	0	-167.736	1107.84	883.158				-73.4561	1106.76	489.407	-42.1652	1105.81	103.391	-77.1887	1224.88	42.412	304.919	1150.35	881.502	264.314	1192.53	1065.08	277.563	1296.9	565.409	277.422	1192.41	154.321	314.575	1290.32	69.9527
1616	0	-166.79	1109.56	883.174				-73.1477	1107.7	489.444	-42.0863	1105.78	103.445	-77.1986	1224.89	42.4391	305.722	1151.92	881.036	265.166	1193.76	1064.51	277.071	1297.68	564.308	279.76	1206.73	149.364	317.087	1307.97	68.6766
1617	0	-165.921	1111.32	883.292				-72.7386	1108.47	489.537	-41.9936	1105.7	103.503	-77.1988	1224.89	42.4399	306.728	1153.34	880.423	266.388	1195.3	1064.04	276.716	1298.44	562.952	282.123	1220.52	144.787	319.522	1324.77	67.88
1618	0	-165.44	1113.87	883.552				-72.3571	1109.29	489.582	-41.9528	1105.76	103.535	-77.238	1224.9	42.475	307.877	1154.83	879.725	267.298	1196.6	1063.31	276.331	1298.98	561.421	284.417	1233.68	140.576	321.33	1340.42	67.4883
1619	0	-164.435	1115.92	883.732				-71.9844	1110.28	489.713	-42.01	1105.83	103.726	-77.1554	1224.83	42.4544	309.01	1156.21	878.7	268.688	1198.16	1062.77	275.985	1299.53	559.746	286.664	1246.11	136.864	322.024	1353.21	67.4746
1620	0	-163.81	1118.26	883.949				-71.5287	1111.07	489.766	-41.971	1105.84	103.784	-77.1519	1224.81	42.443	310.182	1157.61	877.557	270.201	1200.05	1062.2	275.652	1299.84	557.932	289.146	1257.88	133.702	323.968	1367	67.7699
1621	0	-162.66	1120.04	884.12				-71.076	1112.16	489.899	-41.8338	1105.68	103.76	-77.1861	1224.82	42.4501	311.494	1159.04	876.246	271.533	1201.81	1061.58	275.289	1299.96	556.01	291.402	1268.61	130.957	326.398	1379.96	68.5652
1622	0	-161.542	1121.78	884.192				-70.3824	1112.97	490.02	-41.7702	1105.75	103.874	-77.1318	1224.81	42.4695	312.658	1160.38	874.813	273.012	1203.76	1060.97	274.925	1300.03	553.979	293.481	1278.2	128.565	327.032	1390.52	69.0822
1623	0	-160.145	1123.21	884.331				-69.7503	1114.03	490.225	-41.6575	1105.61	103.957	-77.1527	1224.81	42.4444	313.937	1161.84	873.401	274.681	1205.93	1060.37	274.595	1300.03	552.075	295.765	1286.61	126.357	327.924	1399.74	69.5494
1624	0	-158.913	1125.09	884.71				-69.0031	1114.88	490.338	-41.5048	1105.57	104.034	-77.1538	1224.81	42.4442	315.283	1163.34	871.873	276.386	1208.23	1059.85	274.435	1299.99	550.291	297.224	1293.44	124.606	329.191	1407.79	70.1731
1625	0	-157.763	1127.32	885.12				-68.2409	1116.13	490.576	-41.3115	1105.5	104.021	-77.1882	1224.81	42.4574	316.333	1164.95	870.236	278.15	1210.62	1059.24	274.764	1300.59	548.739	298.442	1298.85	122.791	329.601	1413.96	70.0602
1626	0	-156.168	1129.1	885.552				-67.5646	1117.45	490.816	-41.3229	1105.69	104.206	-77.1901	1224.81	42.4561	317.563	1166.68	868.462	280.152	1213.28	1058.76	274.977	1300.92	547.207	299.002	1302.66	121.231	330.084	1417.9	69.7296
1627	0	-154.741	1131.19	885.995				-66.6865	1118.74	491.042	-41.3401	1105.95	104.378	-77.1499	1224.9	42.4517	318.683	1168.66	866.547	282.087	1215.93	1058.3	275.036	1300.97	545.656	299.04	1305.04	120.137	330.216	1419.35	68.3431
1628	0	-152.882	1132.93	886.284				-65.666	1119.9	491.312	-41.2701	1106.29	104.588	-77.1833	1224.91	42.4741	319.563	1170.79	864.592	284.026	1218.65	1057.74	275.394	1300.97	544.192	298.018	1305.08	118.652	330.846	1419.84	66.6563
1629	0	-151.08	1134.8	886.679				-64.6744	1121.38	491.556	-41.1326	1106.01	104.741	-77.1318	1224.89	42.4667	320.686	1173.12	862.789	286.206	1221.45	1057.22	276.028	1301.13	542.803	296.76	1303.61	117.016	331.226	1419.75	66.0635
1630	0	-149.19	1136.98	887.194				-63.6337	1123.08	491.919	-40.9467	1106.39	104.926	-77.1485	1224.89	42.4652	321.947	1175.61	861.416	288.381	1224.43	1056.71	276.395	1300.75	541.148	295.88	1302.79	115.937	330.918	1418.94	65.5835
1631	0	-147.099	1139	887.596				-62.3144	1124.43	492.182	-40.7094	1106.36	105.076	-77.1841	1224.9	42.474	323.31	1178.33	860.635	290.994	1227.67	1056.39	276.706	1300.36	539.368	294.934	1302.73	114.819	331.049	1419.41	64.6232
1632	0	-145.162	1141.67	888.257				-61.1005	1126.32	492.569	-40.5436	1106.38	105.199	-77.1848	1224.9	42.4814	324.831	1181.26	859.952	293.437	1230.87	1056.08	277.025	1300.28	538.191	295.367	1303.96	114.406	330.933	1420.27	63.1043
1633	0	-143.107	1144.07	888.709				-59.5418	1128.23	492.995	-40.4107	1106.39	105.428	-77.0921	1224.9	42.5264	326.351	1184.3	859.622	296.024	1234.07	1055.85	277.691	1301.28	537.621	296.119	1305.88	114.123	331.629	1421.2	61.3619
1634	0	-141.23	1146.92	889.434				-58.0845	1130	493.276	-40.2748	1106.49	105.751	-77.0746	1224.9	42.5394	328.144	1187.47	859.639	298.708	1237.38	1055.71	277.82	1302.25	537.654	296.503	1307	113.854	331.206	1421.5	59.9865
1635	0	-139.096	1149.67	889.975				-56.6191	1132.06	493.582	-40.0226	1106.27	105.894	-77.0521	1224.9	42.5623	329.928	1190.77	860.029	301.373	1240.59	1055.73	279.112	1305.13	538.029	296.654	1307.56	113.678	331.125	1421.46	59.5402
1636	0	-136.513	1151.95	890.294				-55.0346	1133.95	493.835	-39.8445	1106.63	106.152	-76.9979	1224.91	42.5733	331.695	1194.01	860.463	304.218	1243.76	1055.78	279.893	1307.83	538.291	296.88	1307.98	113.664	331.206	1421.59	59.1142
1637	0	-133.96	1154.14	890.479				-53.666	1136.14	494.154	-39.6951	1106.79	106.402	-77.0002	1224.91	42.6121	333.871	1197.46	860.888	306.956	1246.76	1055.92	280.958	1311.31	538.452	297.266	1308.61	113.541	331.009	1421.78	58.4484
1638	0	-131.279	1156.53	890.886				-52.0169	1137.73	494.381	-39.5491	1107.03	106.605	-76.978	1224.91	42.636	336.094	1201.07	861.214	309.883	1249.82	1056.1	281.961	1314.78	538.468	297.688	1309.4	113.312	331.499	1422.24	57.596
1639	0	-129.108	1159.65	891.376				-50.6054	1140.02	494.791	-39.3947	1107.25	106.813	-76.9824	1224.91	42.6462	338.512	1204.83	861.443	312.89	1252.77	1056.24	283.151	1318.05	538.326	298.073	1310.15	113.073	331.423	1422.39	56.7649
1640	0	-126.515	1162.68	891.69				-48.9498	1141.86	494.999	-38.9694	1107.01	107.183	-76.9575	1224.99	42.6511	341.207	1208.81	861.665	315.983	1255.67	1056.35	284.436	1321.34	538.071	298.229	1310.85	112.788	331.513	1422.49	56.2127
1641	0	-123.763	1165.21	891.891				-47.3741	1143.85	495.24	-38.4556	1106.53	107.49	-76.9226	1224.93	42.6881	343.764	1212.89	861.848	319.225	1258.65	1056.54	285.822	1324.55	537.675	298.413	1311.48	112.717	331.306	1422.22	55.92
1642	0	-120.918	1167.8	892.107				-45.5141	1145.97	495.475	-38.2713	1106.38	107.694	-76.897	1225	42.7254	346.56	1217	861.979	322.79	1262	1056.71	287.139	1327.59	537.276	298.491	1311.86	112.477	331.38	1422.37	55.9837
1643	0	-117.867	1170.59	892.447				-43.7233	1148.18	495.768	-38.2045	1106.85	107.887	-76.8906	1225.02	42.7287	349.255	1221.09	862.098	325.753	1264.78	1056.63	288.277	1330.35	536.828	298.549	1312.32	112.204	332.395	1423	56.2728
1644	0	-115.518	1174.44	892.846				-41.9321	1150.31	495.957	-37.8915	1107.21	108.245	-76.8815	1225.01	42.7652	351.821	1225.22	861.935	329.078	1268.04	1056.63	289.57	1333.2	536.268	298.643	1312.77	111.97	331.778	1422.99	56.2293
1645	0	-112.845	1177.88	893.193				-40.1441	1152.4	496.195	-37.6302	1107.53	108.782	-76.8211	1225.02	42.7774	354.637	1229.4	861.571	332.297	1271.3	1056.67	290.875	1336.01	535.81	298.7	1313.32	111.785	331.489	1422.96	56.0986
1646	0	-109.748	1181.01	893.45				-38.4916	1154.88	496.464	-37.4759	1107.74	109.082	-76.8241	1225.02	42.7992	357.48	1233.51	861.277	335.638	1274.79	1056.7	292.147	1338.86	535.31	298.431	1313.7	111.528	331.478	1423.19	56.0852
1647	0	-106.95	1184.04	893.849				-36.6681	1157.09	496.76	-37.1254	1107.97	109.373	-76.7878	1225.11	42.8425	360.303	1237.66	860.751	339.023	1278.44	1056.83	293.382	1341.53	534.958	298.683	1314.25	111.401	331.63	1423.38	56.0141
1648	0	-103.947	1187.1	894.162				-35.0796	1159.56	497.081	-36.9076	1108.31	109.762	-76.7323	1225.06	42.8667	362.51	1240.01	860.291	342.263	1282.07	1056.95	294.525	1344.11	534.529	298.781	1314.76	111.187	331.476	1423.47	55.8784
1649	0	-100.951	1190.05	894.608				-33.4171	1161.93	497.415	-36.6321	1108.22	110.239	-76.7083	1225.11	42.8914	365.085	1243.72	859.78	345.275	1285.7	1057.03	295.784	1346.6	534.089	298.829	1315.18	110.953	331.493	1423.72	55.9118
1650	0	-97.8931	1192.85	894.919				-31.8374	1164.42	497.867	-36.3904	1108.57	110.836	-76.6936	1225.14	42.9185	367.518	1247.4	859.287	348.538	1289.48	1057.2	297.069	1348.73	533.69	298.889	1315.63	110.74	331.069	1423.74	55.8215
1651	0	-95.0318	1195.83	895.646				-30.3332	1166.98	498.356	-36.2246	1108.7	111.302	-76.6491	1225.14	42.9181	370.063	1251.26	859.156	351.639	1293.25	1057.55	298.342	1350.63	533.197	298.598	1315.96	110.447	331.01	1423.8	55.765
1652	0	-92.1537	1198.47	896.273				-28.7043	1169.14	498.84	-36.0068	1109.34	111.999	-76.612	1225.22	42.951	372.378	1254.78	858.936	354.76	1296.97	1057.63	299.671	1352.22	532.805	298.653	1316.27	110.186	331.471	1424.25	56.0796
1653	0	-89.2919	1200.92	897.206				-27.3756	1171.87	499.452	-35.8264	1109.46	112.84	-76.5849	1225.24	42.9376	374.678	1258.21	858.74	357.935	1300.92	1058	301.035	1353.64	532.546	298.698	1316.47	109.999	331.25	1424.12	55.7735
1654	0	-86.6288	1203.32	897.975				-26.0567	1174.46	500.12	-35.8067	1110.29	113.821	-76.8472	1225.78	43.0779	377.029	1261.72	858.797	360.863	1304.61	1058.46	302.367	1354.85	532.262	298.628	1316.65	109.829	331.572	1424.42	56.071
1655	0	-83.9933	1205.67	899.04				-24.9417	1177.44	501.086	-36.0539	1110.67	115.455	-76.7751	1225.63	42.9471	379.211	1264.97	858.973	363.732	1308.25	1058.88	303.766	1356.07	532.031	298.698	1316.81	109.671	331.207	1424.3	55.9435
1656	0	-81.48	1207.79	900.11				-23.9491	1180.44	502.212	-36.0526	1111.46	116.631	-76.8191	1225.59	42.9002	381.552	1268.29	859.35	366.38	1311.68	1059.43	305.181	1357.11	531.9	298.769	1316.9	109.498	331.253	1424.44	55.9676
1657	0	-79.1066	1209.74	901.647				-23.1048	1183.35	503.383	-35.9417	1112.46	117.951	-76.9673	1225.69	42.9117	383.83	1271.42	859.854	369.009	1315.07	1060.16	306.608	1358.04	531.821	299.011	1317.03	109.343	331.177	1424.49	55.9541
1658	0	-77.008	1212.02	903.311				-22.2601	1186.23	504.741	-35.6733	1113.45	119.639	-77.1332	1225.71	42.7823	386.006	1274.3	860.448	371.428	1318.21	1060.96	308.074	1358.85	531.772	299.152	1317.06	109.318	331.139	1424.52	55.955
1659	0	-74.8047	1213.84	905.082				-21.3935	1189.04	506.205	-35.5367	1114.74	121.162	-77.0608	1225.18	42.5874	388.358	1277.25	861.089	373.834	1321.31	1061.98	309.505	1359.51	531.789	299.411	1317.15	109.168	331.247	1424.53	55.9544
1660	0	-72.6699	1215.5	907.035				-20.5392	1192.01	507.734	-35.4785	1115.47	122.916	-77.8724	1225.71	42.4975	390.474	1280	861.657	376.247	1324.27	1062.92	310.772	1359.78	531.758	299.516	1317.09	109.065	331.423	1424.57	55.9535
1661	0	-70.6063	1217.3	909.057				-20.0139	1195.51	509.374	-35.3466	1115.65	124.905	-78.4542	1226.13	42.5002	392.615	1283.1	862.444	378.431	1326.93	1063.93	312.141	1359.88	531.754	299.634	1317.03	108.986	331.31	1424.58	55.9318
1662	0	-68.7605	1219.33	911.036				-19.5382	1198.94	511.066	-34.9171	1117.17	126.673	-78.9645	1226.3	42.365	394.38	1288.06	862.934	380.711	1329.49	1064.88	313.448	1359.92	531.813	299.698	1317.03	108.859	331.319	1424.55	55.9319
1663	0	-66.6337	1220.72	913.139				-19.5767	1203.1	512.683	-34.7221	1118.81	128.699	-79.2927	1226.19	42.2028	396.274	1290.91	863.379	383.116	1332.04	1065.85	315.179	1360.03	531.861	299.775	1316.95	108.748	331.321	1424.62	55.9569
1664	0	-64.7392	1222.33	915.349				-19.4179	1207.07	514.483	-34.4105	1120.33	130.444	-79.7922	1226.17	42.0271	398.125	1292.52	863.931	385.752	1334.43	1066.83	315.699	1359.17	531.794	299.929	1316.88	108.706	331.236	1424.61	55.9198
1665	0	-62.9852	1224.08	917.531				-19.4907	1210.99	516.265	-33.971	1122.24	132.355	-80.1069	1226.14	41.6557	399.949	1294.56	864.385	387.967	1335.84	1067.75	316.963	1358.92	531.909	300.025	1316.85	108.594	331.263	1424.61	55.9529
1666	0	-61.2522	1225.81	919.617				-19.6505	1214.95	517.936	-33.8961	1124.27	134.138	-80.5151	1225.96	41.3945	401.59	1296.62	864.709	390.508	1338.04	1068.48	318.409	1358.7	532.051	300.367	1316.87	108.593	331.107	1424.67	55.8459
1667	0	-59.6353	1227.5	921.724				-20.0926	1219.13	519.668	-33.7168	1126.01	135.959	-80.7733	1225.97	41.1445	403.108	1298.39	865.055	392.952	1340.37	1068.96	320.098	1358.87	532.194	300.506	1316.81	108.505	330.925	1424.78	55.8046
1668	0	-57.8636	1229	923.834				-20.4865	1223.27	521.396	-33.6984	1127.76	137.7	-80.9233	1226.07	40.9076	404.554	1300.3	865.432	395.288	1342.64	1069.47	320.8	1358.15	532.196	300.678	1316.85	108.454	330.854	1424.76	55.733
1669	0	-56.3841	1230.64	925.86				-20.9326	1227.28	523.118	-33.7541	1128.65	139.747	-81.2213	1226.51	40.7271	406	1302.63	865.927	397.54	1344.9	1069.99	322.211	1358.16	532.305	300.829	1316.81	108.322	331.081	1424.88	55.7516
1670	0	-54.9866	1232.2	927.805				-21.6797	1232.4	524.924	-34.0242	1130.29	141.607	-81.4248	1227.16	40.5391	407.303	1304.65	866.27	399.566	1347.08	1070.46	323.429	1357.99	532.335	301.004	1316.78	108.244	330.964	1424.91	55.6701
1671	0	-53.6113	1233.92	929.693				-22.7586	1237.57	526.541	-34.4687	1132.85	143.201	-81.9599	1228.38	40.6689	408.658	1307.2	866.597	401.37	1349.23	1070.91	324.772	1357.85	532.327	301.268	1316.74	108.228	330.932	1424.89	55.5944
1672	0	-52.2068	1235.57	931.492				-23.5667	1242.3	528.19	-35.1816	1135.73	144.931	-82.6904	1230.58	41.1796	409.707	1308.86	866.755	403.14	1351.63	1071.27	325.931	1357.55	532.33	301.475	1316.79	108.111	330.908	1424.95	55.5359
1673	0	-51.1418	1237.33	933.203				-24.5352	1247.4	529.748	-36.3738	1139.35	146.363	-83.6195	1233.68	41.6434	411.007	1310.42	867.044	404.891	1353.89	1071.58	327.139	1357.31	532.314	301.669	1316.78	108.109	330.997	1424.98	55.4918
1674	0	-49.8279	1238.86	934.63				-25.5616	1252.15	531.248	-38.2192	1143.5	147.6	-84.8516	1238.21	42.1922	412.268	1312.18	867.402	406.437	1355.98	1071.75	328.384	1357.28	532.31	301.89	1316.79	108.063	330.858	1424.95	55.4116
1675	0	-48.6737	1240.33	935.995				-26.6939	1256.63	532.706	-40.5915	1148.79	148.555	-85.9016	1244.44	42.496	413.467	1314.03	867.612	407.929	1358.15	1071.88	329.691	1357.25	532.183	301.921	1316.76	108.01	330.731	1424.96	55.3174
1676	0	-47.6519	1242.03	937.5				-27.8438	1260.64	534.222	-43.5959	1155.12	149.033	-86.7944	1252.22	42.9553	414.655	1315.81	867.851	409.503	1360.29	1071.88	330.725	1357	532.294	301.997	1316.77	107.94	330.645	1425.03	55.1932
1677	0	-46.5576	1243.39	938.693				-29.09	1264.83	535.856	-47.1832	1162.62	149.327	-87.7684	1261.72	43.9584	415.932	1317.51	868.043	410.976	1362.37	1071.74	331.789	1356.9	532.119	302.119	1316.76	107.885	330.811	1425.1	55.2202
1678	0	-45.5617	1244.99	939.971				-30.4792	1268.82	537.373	-51.0021	1170.88	149.553	-88.747	1272.77	45.7202	417.084	1319.52	868.192	412.507	1364.34	1071.53	332.939	1357.05	532.073	302.189	1316.77	107.828	330.802	1425.11	55.1777
1679	0	-44.6653	1246.62	941.227				-31.7992	1272.79	538.901	-55.4842	1179.55	149.835	-89.7152	1285	47.8678	418.202	1321.06	868.172	413.98	1366.21	1071.2	333.601	1356.86	531.774	302.241	1316.81	107.779	330.95	1425.25	55.1692
1680	0	-43.5716	1247.95	942.39				-33.1284	1276.64	540.548	-59.9518	1189.15	150.284	-90.8363	1297.75	50.33	419.308	1322.52	868.032	415.337	1367.96	1070.79	334.839	1357.25	531.727	302.245	1316.81	107.726	330.872	1425.21	55.1091
1681	0	-42.5962	1249.34	943.676				-34.3761	1280.7	542.233	-64.4746	1199.25	150.971	-92.4182	1310.43	52.9057	420.248	1323.83	867.802	416.543	1369.34	1070.37	335.646	1357.31	531.582	302.142	1316.8	107.62	330.89	1425.32	55.0679
1682	0	-41.702	1250.75	944.887				-35.552	1285.19	543.78	-69.099	1209.15	151.88	-94.4549	1322.66	55.5784	421.271	1325.11	867.544	418.013	1370.94	1069.8	336.365	1357.32	531.446	302.141	1316.78	107.567	330.808	1425.33	55.0017
1683	0	-40.6977	1252.2	946.219				-36.7713	1290.37	545.53	-73.812	1218.37	153.053	-96.9946	1333.85	58.5029	421.861	1326.32	867.261	419.322	1372.25	1069.28	337.191	1357.56	531.282	302.054	1316.76	107.533	330.923	1425.42	54.9697
1684	0	-39.7655	1253.49	947.607				-38.409	1296.22	547.449	-78.1468	1227.88	154.551	-100.544	1344.3	61.0541	422.913	1327.19	867.098	420.421	1373.5	1068.79	337.758	1357.66	531.184	302.022	1316.78	107.462	330.878	1425.38	54.9585
1685	0	-38.8119	1254.77	948.942				-40.1488	1302.16	549.623	-82.1347	1237.01	156.45	-103.51	1351.58	62.9913	423.679	1327.88	866.859	421.821	1374.83	1068.45	338.309	1357.85	531.033	301.926	1316.77	107.37	330.747	1425.4	54.8841
1686	0	-38.0738	1256.24	950.363				-41.6342	1307.71	551.526	-85.8752	1244.93	158.561	-107.999	1359.54	65.8074	424.565	1328.68	866.744	422.482	1375.53	1068.11	338.993	1358.19	530.901	302.63	1316.83	107.474	330.724	1425.37	54.8979
1687	0	-37.266	1257.66	951.793				-43.2149	1313.47	553.652	-89.8526	1251.03	160.334	-114.414	1369.88	69.8585	425.189	1329.24	866.529	423.944	1376.95	1067.62	339.522	1358.37	530.745	302.048	1316.63	107.287	330.836	1425.41	54.9117
1688	0	-36.5862	1258.99	953.135				-45.2504	1319.64	556.14	-92.9149	1258.47	162.459	-120.058	1378.23	73.3775	425.894	1329.79	866.401	425.041	1378.03	1067.23	339.961	1358.53	530.617	301.755	1316.53	107.174	330.788	1425.38	54.936
1689	0	-35.949	1260.51	954.622				-47.2276	1325.13	558.297	-96.1608	1265.32	165.023	-125.088	1385.05	76.4672	426.555	1330.65	866.328	426.219	1378.9	1066.78	340.391	1358.61	530.438	301.483	1316.55	107.147	330.856	1425.34	54.9572
1690	0	-35.4899	1262.29	956.219				-49.9908	1331.51	560.864	-99.6398	1271.32	167.065	-129.72	1391.66	79.478	427.179	1331.15	866.098	427.459	1379.99	1066.42	340.839	1358.63	530.295	301.511	1316.53	107.042	330.89	1425.33	54.954
1691	0	-35.1354	1264.26	957.717				-52.1972	1336.76	563.307	-103.295	1277.03	169.541	-133.994	1398.09	82.4434	427.855	1332.03	866.05	428.503	1380.67	1066.24	341.267	1358.8	530.221	301.502	1316.49	107.017	330.773	1425.29	54.8999
1692	0	-34.5956	1266.05	959.22				-54.6427	1341.87	565.823	-106.819	1282.76	171.834	-137.685	1404.52	85.2005	428.575	1332.87	866.086	429.929	1381.81	1065.75	341.685	1358.99	530.146	301.504	1316.35	106.996	330.946	1425.32	54.9355
1693	0	-34.3421	1268.36	960.931				-56.8107	1346.61	568.13	-109.596	1290.52	174.115	-140.782	1410.76	87.6893	429.072	1333.4	865.913	431.215	1382.74	1065.47	342.129	1359.29	530.038	301.452	1316.39	106.98	331.014	1425.3	54.9411
1694	0	-33.6728	1270.48	962.558				-58.9886	1351.09	570.461	-112.652	1298.11	176.237	-143.655	1417.33	90.0279	429.645	1334.13	865.922	432.284	1383.62	1065.18	342.48	1359.57	529.955	301.355	1316.3	106.855	330.997	1425.31	54.9418
1695	0	-33.3125	1272.81	964.133				-60.9168	1355.15	572.631	-115.995	1304.35	178.398	-146.363	1423.71	92.3241	430.276	1335.64	865.92	433.501	1384.61	1065	342.78	1359.95	529.856	301.457	1316.3	106.933	331.008	1425.31	54.9183
1696	0	-32.9423	1275.38	965.805				-62.5423	1358.76	574.664	-119.457	1309.99	180.502	-148.666	1429.36	94.3609	430.786	1336.55	865.862	434.309	1385.42	1064.93	342.877	1360.22	529.678	301.474	1316.32	106.845	331.354	1425.38	55.0328
1697	0	-32.337	1277.57	967.221				-64.055	1362.32	576.558	-123.038	1315.48	182.501	-150.768	1434.41	96.2403	431.18	1337.3	865.699	435.48	1386.62	1064.89	343.353	1361	529.713	301.362	1316.17	106.82	331.295	1425.42	55.0495
1698	0	-32	1280.26	968.643				-65.8467	1366.06	578.41	-126.377	1320.65	184.277	-152.93	1439.22	98.0813	431.804	1338.94	865.596	436.359	1387.49	1064.87	343.566	1361.71	529.607	301.489	1316.32	106.887	331.395	1425.39	55.0554
1699	0	-31.6531	1282.59	969.719				-67.3143	1369.89	580.189	-129.475	1326.01	186.3	-155.474	1444.31	100.049	432.002	1339.91	865.368	437.267	1388.49	1064.89	343.747	1362.39	529.467	301.507	1316.29	106.903	331.147	1425.16	54.9038
1700	0	-31.3624	1285.18	970.741				-68.8108	1373.66	581.837	-132.002	1330.85	187.929	-158.536	1449.91	102.209	432.525	1341.54	865.148	438.198	1389.43	1064.91	343.915	1363.42	529.307	301.396	1316.28	106.852	331.077	1425.15	54.9388
1701	0	-31.089	1287.6	971.529				-69.9523	1377.34	583.28	-134.768	1335.53	189.646	-162.045	1455.96	104.533	432.807	1343.01	865.017	438.775	1390.07	1065.03	344.063	1364.54	529.165	301.107	1316.18	106.902	331.269	1425.15	54.9241
1702	0	-30.8875	1290.16	972.251				-71.0824	1380.87	584.627	-137.52	1339.9	191.312	-165.329	1461.35	106.609	433.103	1344.18	864.834	439.892	1391.2	1064.97	344.114	1365.72	529.011	301.024	1316.27	106.967	331.171	1425.14	54.9476
1703	0	-30.6379	1292.58	972.92				-72.1803	1384.58	585.889	-139.875	1345	192.594	-168.152	1466.05	108.461	433.293	1345.25	864.579	440.555	1391.89	1065.08	344.049	1367.08	528.838	301.245	1316.37	106.946	331.128	1425.19	54.9064
1704	0	-30.4492	1294.88	973.507				-73.0663	1387.86	586.94	-141.993	1349.69	193.619	-170.02	1469.34	109.64	433.408	1346.69	864.329	441.559	1393.05	1064.95	343.975	1368.59	528.622	301.298	1316.55	107.079	331.127	1425.22	54.8668
1705	0	-30.2526	1297.13	973.999				-73.9	1390.89	587.823	-143.877	1354.35	194.527	-171.977	1473.3	111.126	433.444	1348.25	863.997	442.062	1393.8	1064.95	344.079	1370.45	528.532	301.175	1316.59	107.038	331.149	1425.2	54.8686
1706	0	-30.0229	1299.47	974.533				-74.7978	1394.27	588.807	-145.741	1358.97	195.244	-174.412	1478.19	112.561	433.398	1349.63	863.742	443.037	1394.97	1064.86	343.68	1372	528.157	301.108	1316.78	107.174	331.031	1425.23	54.8971
1707	0	-29.8496	1301.71	974.954				-75.4532	1397.38	589.578	-148.211	1362.96	195.681	-176.984	1483.94	113.987	433.459	1350.85	863.47	443.68	1395.85	1064.71	343.453	1373.81	527.902	300.908	1316.9	107.171	331.029	1425.24	54.8942
1708	0	-29.6026	1304.2	975.312				-76.0198	1400.35	590.191	-148.749	1368.03	196.369	-178.326	1488.43	115.322	433.41	1352.18	863.031	444.277	1396.87	1064.55	343.204	1375.75	527.619	300.953	1317.05	107.359	330.969	1425.25	54.8993
1709	0	-29.4347	1306.55	975.597				-76.5798	1403.52	590.689	-149.946	1373.22	196.905	-180.821	1494.59	116.918	433.224	1353.45	862.491	444.897	1397.92	1064.31	342.997	1377.92	527.335	300.773	1317.2	107.331	330.959	1425.24	54.8988
1710	0	-29.2683	1308.96	975.79				-76.8351	1406.56	591.134	-150.96	1377.63	197.208	-181.01	1498.72	117.483	433.251	1355.49	862.163	445.411	1399.13	1064.05	342.732	1380.18	527.021	300.707	1317.37	107.47	330.89	1425.26	54.8902
1711	0	-29.1541	1311.37	975.853				-77.0003	1409.54	591.389	-151.509	1382.08	197.632	-181.002	1502.44	117.87	433.14	1357.47	861.819	445.746	1400.17	1063.85	342.294	1382.39	526.657	300.624	1317.58	107.561	330.876	1425.31	54.8802
1712	0	-29.1046	1313.83	975.848				-77.1814	1412.87	591.589	-152.374	1387.1	197.594	-181.571	1507.33	118.515	432.971	1359.78	861.22	446.353	1401.75	1063.5	341.918	1384.79	526.286	300.453	1317.8	107.559	330.764	1425.29	54.8648
1713	0	-29.1922	1316.05	975.814				-77.0822	1415.92	591.605	-152.755	1391.79	197.855	-182.036	1512.66	119.17	432.711	1361.95	860.663	446.667	1403.08	1063.12	341.427	1387.09	525.872	300.348	1317.98	107.627	330.757	1425.34	54.8934
1714	0	-29.1631	1318.33	975.62				-76.9835	1419.1	591.619	-153.958	1395.65	197.397	-183.563	1520.2	120.663	432.479	1363.82	860.08	446.925	1404.52	1062.78	341.008	1389.45	525.447	300.274	1318.25	107.676	330.747	1425.32	54.9186
1715	0	-29.1704	1320.11	975.359				-76.9396	1422.62	591.74	-153.128	1400.6	197.771	-183.288	1525.66	121.222	432.293	1366.28	859.363	447.202	1406.04	1062.45	340.609	1391.9	525.056	300.236	1318.43	107.809	330.621	1425.33	54.9044
1716	0	-29.3633	1322.13	975.121				-76.6966	1426.31	591.893	-152.853	1405.47	197.55	-182.735	1530.61	121.368	432.07	1368.99	858.949	447.399	1407.62	1062.07	340.147	1394.23	524.655	300.217	1318.59	108.007	330.718	1425.42	54.8707
1717	0	-29.5793	1324.08	974.768				-76.5152	1429.7	591.665	-152.644	1410	197.278	-181.763	1535.58	121.49	431.536	1370.97	858.293	447.568	1409.22	1061.73	339.435	1396.33	524.283	300.115	1318.88	107.954	330.791	1425.43	54.8956
1718	0	-29.6217	1325.77	974.41				-76.1059	1432.94	591.602	-151.881	1415.33	197.05	-180.812	1540.83	121.565	431.539	1373.87	857.805	447.613	1410.79	1061.33	339.158	1398.99	523.786	299.959	1319.02	108.029	330.619	1425.36	54.8941
1719	0	-29.7828	1327.4	974.019				-75.6379	1436.28	591.422	-150.967	1420.1	196.787	-178.822	1545.71	121.215	431.133	1376.26	857.333	447.695	1412.5	1060.9	338.632	1401.31	523.287	299.959	1319.2	108.143	330.63	1425.42	54.9661
1720	0	-29.8242	1329.03	973.624				-75.222	1439.6	591.097	-150.082	1424.9	196.323	-177.519	1551.12	121.333	430.697	1378.68	856.658	447.531	1414.07	1060.41	338.019	1403.54	522.794	299.787	1319.39	108.203	330.587	1425.41	54.949
1721	0	-30.009	1330.51	973.075				-74.616	1442.83	590.912	-149.113	1429.99	195.602	-175.922	1556.48	121.254	430.337	1380.74	856.277	447.476	1415.74	1060.03	337.36	1405.62	522.284	299.706	1319.67	108.285	330.379	1425.42	54.8547
1722	0	-30.0385	1331.9	972.591				-74.0826	1446.01	590.568	-147.49	1435.57	195.257	-174.144	1561.52	120.982	429.917	1382.86	855.656	447.419	1417.43	1059.68	336.882	1407.85	521.942	299.637	1319.81	108.418	330.486	1425.43	54.973
1723	0	-30.1788	1333.38	972.023				-73.341	1449.21	590.22	-147.366	1439.69	194.308	-172.778	1567.48	121.344	429.429	1385.23	855.045	447.307	1419.01	1059.18	336.593	1410.37	521.355	299.55	1319.97	108.459	330.494	1425.43	54.9589
1724	0	-30.3899	1334.83	971.495				-72.7541	1452.56	589.921	-145.987	1443.33	194.141	-170.773	1572.62	120.987	428.974	1387.42	854.77	447.037	1420.39	1058.57	336.182	1412.67	520.882	299.599	1320.11	108.61	330.395	1425.4	54.9488
1725	0	-30.5212	1336.45	970.96				-71.9944	1455.66	589.577	-143.487	1450.02	193.414	-168.855	1577.83	120.857	428.641	1389.78	854.388	447.217	1422.21	1058.39	335.5	1414.69	520.265	299.522	1320.3	108.698	330.198	1425.46	54.9068
1726	0	-30.6256	1337.89	970.451				-71.2255	1458.73	589.176	-142.839	1454.74	192.496	-167.023	1583.3	120.908	428.126	1391.94	853.801	447.109	1423.85	1058	335.357	1417.19	519.936	299.519	1320.46	108.785	330.659	1425.62	55.0688
1727	0	-30.8226	1339.45	969.814				-70.458	1461.94	588.763	-141.461	1459.71	192.006	-165.459	1589.31	121.001	427.648	1393.46	853.367	446.901	1425.33	1057.63	335.223	1419.7	519.7	299.702	1320.57	108.935	330.697	1425.64	55.0778
1728	0	-31.0246	1340.99	969.269				-69.6586	1465.08	588.38	-140.056	1464.71	191.254	-163.748	1595.39	121.217	427.34	1395.3	852.857	446.816	1426.82	1057.43	334.612	1421.79	518.982	299.696	1320.72	108.979	330.586	1425.62	55.0209
1729	0	-31.3294	1342.52	968.654				-68.8039	1468.27	587.856	-136.952	1471.94	191.019	-162.414	1601.57	121.543	426.917	1397.41	852.27	446.505	1428.21	1056.9	334.225	1424.04	518.518	299.612	1320.93	109.142	330.312	1425.53	54.906
1730	0	-31.5799	1344.26	968.06				-67.8825	1471.39	587.513	-136.661	1476.01	190.611	-160.712	1607.64	121.782	426.701	1399.53	851.976	446.254	1429.56	1056.43	333.872	1426.14	518.044	299.543	1321.13	109.295	330.305	1425.59	54.9044
1731	0	-31.7787	1345.79	967.413				-67.097	1474.68	586.994	-135.343	1480.35	189.908	-158.825	1613.15	121.815	426.388	1401.15	851.439	446.149	1431.06	1056.14	333.525	1428.22	517.519	299.456	1321.29	109.377	330.462	1425.68	54.8724
1732	0	-31.9403	1347.43	966.873				-66.1403	1477.79	586.553	-132.484	1488.25	189.294	-157.377	1619.18	122.275	425.944	1402	850.631	446.017	1432.47	1055.76	333.219	1430.32	517.053	299.431	1321.48	109.489	330.385	1425.66	54.8483
1733	0	-32.1214	1349.1	966.148				-65.4159	1481.1	586.188	-132.307	1493.6	188.368	-155.624	1624.87	122.257	425.676	1404.42	850.428	445.713	1433.69	1055.4	332.914	1432.39	516.554	299.393	1321.66	109.617	330.281	1425.71	54.8062
1734	0	-32.3624	1350.83	965.415				-64.5928	1484.53	585.764	-130.479	1500.18	187.97	-153.445	1629.62	122.333	425.355	1406.63	849.959	445.431	1434.95	1054.95	332.645	1434.46	516.108	299.271	1321.81	109.728	330.347	1425.77	54.8026
1735	0	-32.6121	1352.69	964.76				-63.8519	1487.8	585.324	-128.996	1506.16	187.392	-151.752	1634.98	122.559	425.184	1408.99	849.557	445.256	1436.27	1054.59	332.471	1436.65	515.688	299.254	1322.02	109.88	330.402	1425.78	54.786
1736	0	-32.8947	1354.54	964.074				-63.2274	1491.25	584.974	-128.347	1510.4	187.556	-150.517	1640.97	122.793	424.773	1410.23	848.907	445.092	1437.46	1054.18	332.218	1438.63	515.214	299.224	1322.13	110.025	330.35	1425.82	54.7722
1737	0	-33.1111	1356.65	963.494				-62.5611	1494.51	584.631	-128.271	1513.83	186.914	-149.107	1646.54	123.09	424.424	1411.26	848.367	445.007	1438.65	1053.9	331.872	1440.39	514.688	299.276	1322.34	110.135	330.364	1425.87	54.7529
1738	0	-33.425	1358.86	962.829				-62.0108	1498.05	584.215	-127.496	1517.77	187.055	-147.823	1651.82	123.16	424.129	1412.76	847.842	444.681	1439.64	1053.52	331.554	1442.1	514.247	299.046	1322.46	110.23	330.281	1425.89	54.7443
1739	0	-33.6596	1360.85	962.173				-61.5521	1501.42	583.935	-125.699	1523.8	186.444	-146.185	1656.36	123.139	423.808	1414.51	847.475	444.448	1440.6	1053.17	331.251	1443.78	513.748	298.689	1322.48	110.469	330.208	1425.86	54.7344
1740	0	-33.934	1363.19	961.49				-61.067	1504.72	583.541	-125.191	1529.22	185.784	-145.211	1661.59	123.327	423.565	1416.32	847.241	444.355	1441.68	1052.81	330.994	1445.34	513.302	298.555	1322.58	110.557	330.221	1425.92	54.7421
1741	0	-34.2101	1365.42	960.875				-60.6852	1507.92	583.171	-124.874	1533.74	185.612	-144.203	1666.55	123.38	423.303	1417.76	846.734	444.268	1442.61	1052.53	330.67	1446.92	512.848	298.417	1322.65	110.629	330.146	1425.97	54.7365
1742	0	-34.4535	1367.84	960.244				-60.3044	1511.16	582.746	-123.507	1538	185.26	-143.132	1671.04	123.348	423.077	1419.14	846.272	444.04	1443.37	1052.22	330.155	1448.26	512.357	298.335	1322.78	110.706	330.208	1425.93	54.7422
1743	0	-34.6976	1370.1	959.534				-59.9555	1514.2	582.45	-123.7	1541.15	184.659	-142.429	1675.79	123.357	422.846	1420.28	845.935	444.093	1444.4	1052.06	329.867	1449.74	512.035	298.192	1322.79	110.85	330.188	1425.96	54.7777
1744	0	-34.9575	1372.43	958.952				-59.707	1517.22	581.907	-123.213	1543.84	184.48	-141.659	1679.88	123.331	422.566	1421.25	845.511	443.917	1445.18	1051.85	329.759	1451.51	511.544	298.156	1322.83	110.895	330.189	1425.98	54.7801
1745	0	-35.2961	1374.95	958.282				-59.5508	1520.29	581.555	-122.655	1546.72	184.21	-140.832	1683.96	123.189	422.357	1422.42	844.997	443.737	1445.94	1051.67	329.345	1452.86	511.086	297.971	1322.93	110.888	330.184	1425.93	54.7731
1746	0	-35.6622	1377.4	957.693				-59.3457	1523.29	581.076	-122.213	1550.93	183.895	-139.951	1687.36	122.879	422.055	1423.7	844.551	443.615	1446.7	1051.54	328.99	1454.22	510.669	297.854	1322.95	110.953	330.089	1425.98	54.8013
1747	0	-35.8814	1379.84	956.896				-59.1784	1526.02	580.545	-121.722	1554.85	183.733	-139.35	1691.13	122.627	421.802	1424.68	844.256	443.436	1447.48	1051.44	328.604	1455.46	510.285	297.835	1322.96	111.002	330.077	1425.97	54.8022
1748	0	-36.2816	1382.47	956.447				-59.0274	1528.71	579.935	-120.417	1560.89	182.607	-138.772	1694.79	122.408	421.537	1425.73	843.884	443.274	1448.28	1051.39	328.212	1456.72	509.945	297.743	1323.04	111.129	330.045	1425.96	54.8362
1749	0	-36.5801	1384.82	955.704				-58.8981	1531.24	579.338	-119.873	1566.21	182.572	-138.064	1697.78	121.927	421.318	1427.05	843.518	443.101	1449.05	1051.38	327.816	1457.98	509.57	298.224	1323.3	111.346	330.065	1425.97	54.8452
1750	0	-37.0247	1387.43	955.026				-58.7718	1533.83	578.75	-119.397	1568.18	181.555	-137.702	1701.56	121.77	421.076	1428.5	843.186	442.704	1449.69	1051.5	327.515	1459.31	509.279	298.059	1323.36	111.359	330.034	1425.96	54.834
1751	0	-37.3009	1389.86	954.321				-58.6076	1536.17	577.974	-118.434	1572.35	180.86	-136.8	1704.12	121.048	420.711	1430.04	842.988	442.445	1450.51	1051.59	327.076	1460.51	508.957	297.983	1323.42	111.499	329.978	1425.98	54.8909
1752	0	-37.6925	1392.23	953.477				-58.4898	1538.43	577.261	-117.66	1575.3	180.037	-136.544	1707.59	120.816	420.435	1431.21	842.841	442.26	1451.55	1051.62	326.598	1461.71	508.603	297.485	1323.32	111.415	329.544	1425.82	54.7404
1753	0	-38.022	1394.8	952.888				-58.3024	1540.68	576.503	-116.896	1577.89	179.171	-135.819	1710.46	120.114	420.088	1432.47	842.577	441.901	1452.45	1051.73	326.198	1462.85	508.265	297.096	1323.25	111.477	329.493	1425.79	54.7108
1754	0	-38.413	1397.29	952.12				-58.0779	1542.94	575.662	-116.158	1580.27	178.273	-135.192	1713.3	119.653	419.736	1433.82	842.391	441.52	1453.35	1051.88	325.879	1464.13	507.972	297.201	1323.36	111.475	329.509	1425.81	54.7606
1755	0	-38.8705	1399.81	951.451				-57.9212	1545.06	574.788	-115.051	1582.86	177.467	-134.389	1715.97	118.856	419.346	1435.26	842.244	441.092	1454.32	1052.07	325.514	1465.25	507.639	296.904	1323.33	111.589	329.51	1425.81	54.7995
1756	0	-39.3199	1402.25	950.758				-57.819	1547.43	573.935	-115.394	1584.49	176.181	-133.811	1718.87	118.26	419.011	1436.54	842.134	440.603	1455.3	1052.22	325.048	1466.22	507.313	296.595	1323.24	111.562	329.986	1425.98	55.0197
1757	0	-39.8271	1404.83	949.9				-57.4953	1549.48	573.044	-113.604	1587.22	175.465	-132.817	1721.32	117.41	418.692	1437.55	842.014	440.082	1456.36	1052.42	324.748	1467.29	506.958	296.358	1323.22	111.599	329.77	1425.89	54.9475
1758	0	-40.2133	1407.13	949.055				-57.1937	1551.51	572.041	-113.01	1590.02	174.639	-131.543	1723.34	116.3	418.25	1438.83	841.887	439.537	1457.42	1052.57	324.406	1468.33	506.661	296.226	1323.23	111.629	329.745	1425.89	54.976
1759	0	-40.7587	1409.57	948.139				-56.8374	1553.33	570.906	-111.731	1593.06	173.456	-130.575	1726.01	115.452	417.736	1440.17	841.786	438.877	1458.46	1052.69	324.094	1469.37	506.315	296.174	1323.24	111.619	329.715	1425.89	55.0015
1760	0	-41.1631	1412.05	947.316				-56.5143	1555.21	569.914	-111.531	1594.61	172.085	-129.427	1728.26	114.363	417.294	1441.46	841.716	437.948	1459.24	1052.92	323.709	1470.35	506.013	296.152	1323.3	111.58	329.721	1425.9	55.0288
1761	0	-41.8317	1414.49	946.445				-56.1634	1557.2	568.699	-109.202	1597.02	171.195	-128.35	1730.71	113.25	416.828	1442.86	841.625	437.447	1460.51	1053.07	323.386	1471.41	505.65	296.149	1323.4	111.613	329.741	1425.89	55.075
1762	0	-42.3198	1417.01	945.506				-55.7158	1558.98	567.482	-107.872	1599.76	169.973	-126.841	1732.63	111.942	416.375	1444.34	841.579	436.927	1461.91	1053.08	323.14	1472.54	505.312	296.126	1323.48	111.616	329.756	1425.9	55.106
1763	0	-42.8958	1419.26	944.543				-55.2502	1560.78	566.286	-108.078	1600.67	168.575	-124.768	1733.5	110.12	415.942	1445.55	841.487	436.246	1463.17	1053.18	322.763	1473.64	505.017	296.141	1323.45	111.643	329.677	1425.92	55.1868
1764	0	-43.3773	1421.65	943.529				-54.706	1562.59	564.925	-105.78	1603.4	167.799	-123.239	1735.28	108.736	415.476	1446.82	841.431	435.502	1464.47	1053.32	322.337	1474.64	504.673	296.108	1323.53	111.62	329.718	1425.87	55.2548
1765	0	-44.1692	1424.18	942.498				-54.1549	1564.38	563.519	-103.806	1606.21	166.012	-121.779	1737.36	107.341	414.852	1448.63	841.424	434.626	1465.76	1053.45	321.874	1475.73	504.288	296.204	1323.76	111.708	330.1	1425.96	55.3522
1766	0	-44.7272	1426.59	941.42				-53.6553	1566.06	562.108	-103.354	1607.94	164.69	-120.34	1739.56	105.919	414.352	1450.2	841.324	433.71	1467.04	1053.42	321.381	1476.66	503.98	295.837	1323.78	111.726	330.089	1425.96	55.3809
1767	0	-44.949	1428.09	940.446				-52.9194	1567.46	560.571	-101.828	1609.54	163.011	-118.795	1741.62	104.381	413.818	1451.64	841.169	432.852	1468.54	1053.5	321.125	1478.13	503.583	295.707	1323.93	111.777	330.029	1425.84	55.3992
1768	0	-45.9337	1431.1	939.201				-52.2689	1569.03	559.049	-99.7667	1611.94	161.428	-117.255	1743.57	102.703	413.183	1453.11	840.943	432.043	1470.08	1053.63	320.663	1479.36	503.244	295.607	1324.14	111.777	330.155	1425.99	55.4209
1769	0	-46.8034	1433.65	938.014				-51.5874	1570.34	557.401	-98.2259	1614.4	159.955	-115.617	1745.4	100.916	412.636	1454.85	840.941	431.019	1471.48	1053.71	320.269	1480.76	502.848	295.326	1324.23	111.778	330.179	1425.99	55.4575
1770	0	-47.4565	1436.2	937.007				-50.8226	1571.69	555.784	-96.7095	1616.38	158.351	-113.949	1747.18	98.9825	411.903	1456.64	840.9	429.983	1472.98	1053.79	319.853	1482.17	502.479	295.224	1324.36	111.832	330.098	1425.9	55.5064
1771	0	-48.213	1438.53	935.898				-50.1365	1572.91	554.03	-94.9994	1617.47	156.578	-112.279	1748.87	96.9938	411.274	1458.17	840.873	428.977	1474.44	1053.81	319.351	1483.49	502.113	295.022	1324.39	111.814	330.148	1425.98	55.4648
1772	0	-48.7997	1440.92	934.666				-49.3673	1574.11	552.306	-93.4464	1618.7	154.686	-110.617	1750.39	94.8111	410.488	1459.84	840.727	427.859	1476.06	1053.85	318.847	1484.85	501.769	294.931	1324.5	111.854	329.843	1425.91	55.5488
1773	0	-49.6411	1443.53	933.493				-48.5583	1575.17	550.466	-91.8996	1619.41	152.708	-109.076	1751.79	92.5507	409.696	1461.01	840.496	426.799	1477.74	1053.9	318.305	1486.1	501.353	294.918	1324.63	111.909	329.997	1425.97	55.504
1774	0	-50.5624	1446.38	932.352				-47.8206	1576.1	548.577	-90.3516	1620.81	150.878	-107.347	1752.87	89.9383	408.905	1462.86	840.412	425.66	1479.26	1053.93	317.778	1487.43	500.917	295.038	1324.89	112.045	330.024	1425.91	55.6081
1775	0	-51.227	1448.5	931.098				-46.9281	1576.91	546.603	-88.8707	1622.26	149.031	-105.722	1754.03	87.3523	408.048	1464.75	840.311	424.489	1480.95	1053.94	317.229	1488.64	500.561	294.663	1324.92	112.006	330.076	1426	55.5494
1776	0	-52.174	1451.25	929.769				-46.0058	1577.27	544.474	-87.2651	1623.66	147.284	-104.102	1755.14	84.8439	407.314	1466.6	840.31	423.268	1482.75	1053.93	316.7	1489.95	500.216	294.576	1325.05	112.056	330.023	1425.92	55.6122
1777	0	-53.1554	1454.01	928.458				-44.9594	1577.62	542.366	-85.8462	1624.4	145.373	-103.381	1757.63	82.8961	406.394	1467.79	840.145	421.904	1484.29	1054.06	316.072	1491.16	499.775	294.507	1325.22	112.103	330.037	1425.98	55.5893
1778	0	-53.7947	1456.23	927.181				-44.1843	1577.94	540.267	-84.3672	1625.62	143.586	-102.11	1759.4	80.6422	405.535	1469.46	840.105	420.757	1486.44	1053.98	315.562	1492.46	499.419	294.419	1325.34	112.127	330.001	1425.95	55.6457
1779	0	-54.7413	1458.87	925.812				-43.3768	1578.38	538.074	-82.8579	1627.18	141.847	-100.324	1760.31	78.0802	404.705	1471.47	840.112	419.511	1488.37	1053.99	314.855	1493.63	498.983	294.219	1325.41	112.14	330.021	1425.91	55.6544
1780	0	-55.7332	1461.47	924.284				-42.4459	1578.34	535.798	-81.6542	1628.91	140.068	-98.5516	1761.34	75.5597	403.57	1473.64	840.079	418.082	1490.38	1054.04	314.277	1494.95	498.626	294.194	1325.52	112.201	329.883	1425.91	55.6447
1781	0	-56.7487	1464.31	922.906				-41.627	1578.1	533.455	-80.1456	1628.31	137.694	-95.9401	1760.81	72.6465	402.755	1475.65	840.01	416.673	1492.4	1054.13	313.721	1496.25	498.18	294.194	1325.6	112.242	330.09	1426.07	55.6977
1782	0	-57.7138	1466.87	921.535				-40.8188	1577.95	531.178	-78.7858	1627.73	135.404	-95.1233	1763.49	70.773	401.792	1477.67	840.025	415.201	1494.56	1054.17	313.445	1497.83	497.83	294.446	1325.81	112.379	330.002	1425.91	55.6969
1783	0	-58.7701	1469.68	920.029				-39.9357	1577.56	528.663	-78.6572	1628.19	133.555	-93.5856	1764.75	68.5271	400.833	1479.72	840.087	413.635	1496.76	1054.3	312.806	1499.18	497.463	294.139	1325.82	112.354	330.098	1426	55.7203
1784	0	-59.9164	1472.37	918.477				-39.1992	1577.06	526.239	-77.4988	1628.53	131.044	-91.8085	1765.06	65.9023	399.736	1481.68	840.052	412.062	1499.02	1054.41	312.125	1500.46	497.095	294.134	1325.92	112.358	330.005	1425.92	55.7398
1785	0	-60.8911	1475.21	916.957				-38.5329	1576.64	523.827	-75.3387	1629.66	128.469	-90.2324	1765.4	63.2546	398.564	1483.51	839.936	410.4	1501.26	1054.55	311.508	1501.84	496.678	293.958	1326.02	112.451	330.012	1425.97	55.7125
1786	0	-62.0599	1478.04	915.436				-37.7367	1576	521.348	-74.0228	1628.55	126.191	-88.6522	1765.21	60.4363	397.484	1485.5	839.982	408.746	1503.64	1054.66	310.859	1503.11	496.312	294.238	1326.23	112.543	329.926	1425.87	55.7054
1787	0	-63.1224	1480.71	913.724				-37.2411	1575.64	518.98	-73.3744	1628.52	123.995	-87.3431	1764.96	57.6109	396.835	1484.26	839.799	406.974	1505.97	1054.71	310.137	1504.6	496.053	294.486	1326.46	112.671	330.05	1425.95	55.7817
1788	0	-64.3092	1483.54	912.118				-36.8257	1575.44	516.703	-71.2857	1628.58	121.236	-85.9442	1764.14	54.3978	395.523	1486.49	839.898	405.328	1508.52	1054.78	309.567	1506.09	495.715	293.925	1326.4	112.65	330.084	1425.91	55.7855
1789	0	-65.5157	1486.22	910.367				-36.5166	1575.25	514.411	-70.1523	1627.56	119.137	-84.5566	1762.93	51.0575	394.467	1488.92	839.925	403.504	1511.14	1054.84	308.691	1507.38	495.225	293.768	1326.44	112.709	330.064	1425.87	55.7472
1790	0	-66.7879	1489.21	908.741				-36.2802	1575.05	512.068	-69.6984	1627	117.289	-81.9678	1761.31	48.1691	393.276	1491.24	840.042	401.672	1513.79	1054.89	308.064	1508.85	494.749	293.646	1326.58	112.756	330.13	1425.95	55.7973
1791	0	-68.1238	1491.82	906.926				-36.066	1574.74	509.831	-68.1991	1630.31	115.971	-81.6273	1764.13	46.8727	392.017	1493.71	840.069	399.766	1516.52	1054.9	307.48	1510.41	494.278	293.427	1326.44	112.761	330.165	1425.93	55.7376
1792	0	-69.4273	1494.47	905.285				-35.9219	1574.43	507.741	-67.633	1632.38	115.337	-80.8798	1765.75	44.895	390.632	1496.2	840.087	397.824	1519.3	1054.91	306.696	1511.98	493.857	293.189	1326.62	112.953	330.14	1425.96	55.7467
1793	0	-70.974	1497.27	903.677				-35.7931	1574.67	506.003	-67.1074	1634.14	114.46	-80.9461	1767.45	43.8416	389.186	1498.72	840.074	395.897	1522.16	1054.95	305.8	1513.51	493.495	292.894	1326.75	113.076	330.111	1425.98	55.7432
1794	0	-72.4842	1500.16	902.362				-35.4998	1575.92	504.691	-65.0131	1634.45	113.703	-80.975	1768.83	44.1977	387.859	1501.49	840.1	393.702	1524.99	1054.93	304.765	1514.91	493.09	293.173	1327.02	113.339	330.107	1425.94	55.7833
1795	0	-73.8448	1502.58	901.002				-35.5926	1577.98	503.838	-62.3673	1633.84	112.984	-80.1395	1769.1	44.78	386.314	1504.19	840.137	391.667	1527.99	1055.02	303.747	1516.42	492.73	292.775	1326.95	113.42	329.959	1425.91	55.7642
1796	0	-75.5982	1505.38	900.004				-35.6577	1580.18	503.233	-59.6753	1634.49	112.984	-78.6272	1769.09	45.0913	384.867	1506.95	840.225	389.543	1530.94	1055.11	302.566	1517.74	492.49	292.475	1327.02	113.601	330.011	1425.99	55.7973
1797	0	-77.4072	1508.1	899.239				-35.3969	1582.82	502.823	-56.7796	1635.52	113.171	-77.1744	1769.22	45.58	383.284	1509.72	840.299	387.307	1534.04	1055.22	301.372	1519.13	492.378	292.449	1327.21	113.81	329.948	1425.98	55.8363
1798	0	-79.1384	1510.69	899.008				-34.7749	1585.98	502.579	-53.9321	1635.92	113.436	-75.898	1769.19	46.1054	381.526	1512.47	840.452	384.871	1537.14	1055.45	300.041	1520.25	492.215	292.235	1327.37	114.069	329.884	1426	55.8516
1799	0	-80.8576	1513.03	898.737				-33.9792	1589.12	502.12	-51.4164	1636.66	113.738	-74.9684	1769.37	46.5693	379.708	1515.23	840.602	382.497	1540.39	1055.79	298.768	1521.32	492.223	292.024	1327.48	114.326	329.792	1426.04	55.8962
1800	0	-82.3274	1515.15	898.409				-33.1752	1591.9	501.805	-49.5388	1638.14	114.435	-74.1136	1769.34	46.7504	377.934	1518.12	840.833	380.045	1543.9	1056.23	297.295	1522.13	492.302	291.64	1327.54	114.642	329.618	1426.02	55.9117
1801	0	-84.0977	1517.49	898.215				-32.8493	1594.36	501.394	-46.5569	1635.84	113.331	-73.5329	1769.43	47.0545	375.867	1520.75	841.079	377.536	1547.36	1056.64	296.098	1522.78	492.51	291.123	1327.55	114.905	329.477	1426.06	55.985
1802	0	-85.8616	1519.87	897.967				-33.0228	1596.48	501.094	-46.5115	1639.72	114.775	-73.1873	1769.56	47.1069	374.108	1523.44	841.323	375.059	1550.91	1057.09	294.839	1523.33	492.758	291.027	1327.67	115.282	329.423	1426.04	56.0617
1803	0	-87.5759	1522.08	897.939				-33.7908	1598.35	501.03	-46.3407	1641.93	114.852	-72.944	1769.53	47.0788	372.193	1525.77	841.607	372.599	1554.47	1057.51	293.839	1523.81	493.167	290.724	1327.63	115.654	329.478	1426.09	56.1185
1804	0	-89.2777	1524.27	898.071				-34.9317	1599.99	501.151	-46.359	1641.83	115.177	-72.9245	1769.59	47.0603	370.509	1528.18	842.017	370.148	1557.94	1058.01	292.846	1524.15	493.573	290.532	1327.66	116.041	329.427	1426.11	56.158
1805	0	-90.9604	1526.58	898.217				-36.1248	1601.5	501.342	-46.2987	1641.8	115.125	-72.996	1769.65	47.0119	368.55	1530.11	842.529	367.519	1561.3	1058.45	291.916	1524.34	494.035	290.507	1327.84	116.469	329.56	1426.11	56.1937
1806	0	-92.8398	1529.24	898.584				-37.5062	1602.83	501.604	-45.9522	1641.37	114.738	-73.0466	1769.64	46.9439	366.83	1532.2	843.208	365.465	1564.99	1058.94	291.305	1524.87	494.599	290.286	1328	116.931	329.478	1425.97	56.2382
1807	0	-94.5404	1531.63	898.91				-38.9377	1603.86	501.84	-46.2541	1641.39	114.676	-73.1909	1769.59	46.9351	365.106	1534.18	843.882	362.888	1568.11	1059.4	290.737	1525.36	495.048	290.045	1328.07	117.397	329.388	1425.97	56.2574
1808	0	-96.297	1534.24	899.314				-40.3387	1604.86	502.069	-45.6225	1639.85	114.109	-73.2673	1769.61	46.7989	363.392	1536.26	844.56	360.801	1571.66	1059.97	289.898	1525.76	495.544	289.976	1328.17	117.989	329.323	1425.9	56.1824
1809	0	-98.1833	1537.02	899.836				-41.6031	1605.81	502.186	-46.6778	1641.21	114.484	-73.3734	1769.64	46.7475	361.67	1538.32	845.155	358.348	1574.69	1060.52	289.384	1526.61	496.153	289.695	1328.38	118.616	329.491	1425.98	56.2985
1810	0	-99.9826	1539.64	900.185				-42.5145	1606.5	502.173	-46.887	1641.55	114.497	-73.388	1769.65	46.7273	359.948	1540.35	845.783	356.045	1577.9	1061	288.744	1527.58	496.723	289.622	1328.6	119.177	329.514	1426.06	56.3264
1811	0	-101.316	1541.09	900.423				-43.3477	1607.07	502.002	-46.094	1639.98	113.907	-73.3939	1769.59	46.707	358.233	1542.54	846.344	353.647	1580.83	1061.44	287.75	1528.33	497.09	289.64	1328.87	119.851	329.8	1426.02	56.3841
1812	0	-103.73	1544.51	900.618				-43.8717	1607.1	501.784	-46.3448	1640.53	114.04	-73.3992	1769.58	46.7166	356.55	1544.76	846.865	351.345	1583.8	1061.91	287.067	1529.32	497.619	289.851	1329.26	120.688	329.563	1426.11	56.3595
1813	0	-105.589	1546.96	900.707				-44.5437	1607.62	501.672	-46.1972	1640.61	114.021	-73.3797	1769.65	46.7461	354.715	1546.92	847.296	349.122	1586.82	1062.33	286.461	1530.66	498.096	289.877	1329.65	121.384	329.597	1426.15	56.3429
1814	0	-107.152	1548.71	900.541				-45.2329	1608.07	501.4	-45.8447	1640.39	113.85	-73.3353	1769.68	46.7373	353.295	1549.5	847.721	346.84	1589.96	1062.75	285.51	1531.71	498.407	289.806	1330.03	122.189	329.583	1426.22	56.3356
1815	0	-108.875	1550.71	900.489				-45.8806	1608.45	501.218	-45.2015	1639.48	113.471	-73.3129	1769.68	46.7352	351.636	1551.98	848.049	344.609	1593.22	1063.22	284.684	1533.07	498.782	289.531	1330.31	122.935	329.54	1426.35	56.3819
1816	0	-110.652	1552.71	900.334				-46.7384	1609.3	501.138	-44.8172	1639.06	113.304	-73.2659	1769.68	46.7369	350.156	1554.6	848.397	341.779	1596.84	1063.86	284.054	1534.66	499.121	289.301	1330.78	123.63	329.408	1426.39	56.4077
1817	0	-112.529	1554.91	900.234				-47.3674	1609.84	500.934	-44.5974	1639.03	113.207	-73.2608	1769.75	46.7541	348.623	1557.25	848.783	339.109	1601.72	1063.98	283.185	1535.96	499.432	289.326	1331.32	124.471	329.542	1426.6	56.4953
1818	0	-113.978	1556.35	900.206				-48.0942	1610.54	500.896	-44.4079	1639.05	113.147	-73.25	1769.76	46.7406	347.268	1560.05	849.156	337.002	1606.47	1064.12	282.489	1537.56	499.777	289.37	1331.85	125.368	329.611	1426.79	56.4843
1819	0	-115.255	1557.75	899.977				-49.003	1611.52	500.894	-44.1751	1638.73	112.933	-73.2506	1769.75	46.7267	345.814	1562.82	849.477	335.123	1610.26	1064.35	281.849	1539.12	500.085	289.542	1332.31	126.087	329.63	1426.96	56.4139
1820	0	-116.825	1559.49	899.839				-49.6279	1612.32	500.851	-43.9569	1638.67	112.848	-73.2566	1769.76	46.7094	344.532	1565.75	849.865	333.19	1613.37	1064.37	281.246	1540.61	500.392	289.919	1333.03	127.095	329.996	1427.26	56.4729
1821	0	-118.214	1561.17	899.738				-50.3779	1613.47	500.896	-43.7808	1638.63	112.719	-73.2598	1769.76	46.7084	343.077	1568.55	850.249	331.202	1617.02	1064.5	280.643	1542.21	500.729	290.08	1333.44	127.997	330.206	1427.5	56.4175
1822	0	-119.532	1562.68	899.678				-51.0578	1614.49	500.867	-43.5502	1638.71	112.662	-73.2565	1769.82	46.6724	341.868	1571.6	850.698	329.015	1620.84	1064.77	280.339	1544.08	501.24	290.565	1334.25	129.041	330.458	1427.74	56.4565
1823	0	-120.833	1564.33	899.584				-51.6211	1615.7	500.841	-44.0541	1640.25	113.187	-73.2472	1769.84	46.6571	340.589	1574.61	851.118	327.397	1624.98	1064.71	279.815	1545.93	501.606	290.999	1335.06	130.006	330.759	1428.01	56.4178
1824	0	-122.146	1565.93	899.442				-52.0665	1616.87	500.776	-43.2723	1639.8	112.751	-73.2007	1769.84	46.633	339.446	1577.82	851.589	325.18	1628.59	1064.98	279.28	1547.94	502.063	291.459	1335.86	131.326	331.019	1428.2	56.4138
1825	0	-123.462	1567.81	899.349				-52.3829	1617.93	500.672	-42.4009	1639.19	112.403	-73.1106	1769.8	46.5965	338.153	1581.04	852.137	323.296	1632.66	1065.36	279.065	1550.41	502.599	291.814	1336.83	132.441	331.151	1428.3	56.437
1826	0	-124.759	1569.77	899.175				-52.5825	1619.06	500.43	-41.6714	1638.9	112.146	-73.0059	1769.81	46.5785	337.1	1584.45	852.729	321.28	1636.67	1065.72	278.602	1552.99	503.071	292.378	1337.92	133.957	331.44	1428.85	56.4972
1827	0	-125.805	1571.52	899.038				-52.6171	1620.28	500.272	-41.0539	1639.33	111.952	-72.8289	1769.77	46.5152	335.789	1587.7	853.296	319.399	1640.77	1066.23	277.98	1555.79	503.514	293.054	1339.17	135.65	331.579	1429.17	56.5089
1828	0	-126.981	1573.57	898.808				-52.5953	1621.43	500.094	-40.746	1640.6	112.051	-72.7841	1769.79	46.5985	334.788	1591.23	854.024	317.33	1644.57	1066.7	277.895	1558.9	504.048	293.472	1340.51	137.339	331.802	1429.49	56.5216
1829	0	-128.05	1575.59	898.472				-52.5845	1622.77	499.919	-40.2546	1640.95	111.902	-72.6978	1769.74	46.5681	333.663	1594.76	854.682	315.451	1648.41	1067.22	277.641	1562.22	504.532	293.924	1342.01	139.12	331.981	1429.83	56.5971
1830	0	-129.108	1577.7	898.22				-52.6016	1624.2	499.817	-39.8301	1642.5	111.644	-72.5458	1769.76	46.5561	332.525	1598.14	855.297	313.556	1652.05	1067.68	277.399	1565.94	505.007	293.326	1341.34	141.098	332.077	1430.26	56.7278
1831	0	-130.261	1579.95	897.896				-52.6754	1625.58	499.652	-39.698	1643.68	111.941	-72.6029	1769.82	46.6298	331.527	1601.65	855.972	311.719	1655.6	1068.2	277.197	1569.97	505.432	293.508	1342.87	143.057	332.287	1430.71	56.9137
1832	0	-131.383	1582.47	897.553				-52.8653	1627.33	499.587	-39.4429	1644.4	111.86	-72.479	1769.77	46.584	330.688	1605.27	856.709	309.952	1659.1	1068.74	277.087	1574.44	505.85	293.976	1344.84	145.395	332.79	1431.16	57.0791
1833	0	-132.375	1585.01	897.259				-53.1275	1629.04	499.552	-39.2311	1644.95	111.748	-72.4215	1769.77	46.6017	329.791	1608.77	857.364	308.062	1662.35	1069.35	276.85	1579.35	506.266	294.134	1346.82	147.803	333.24	1431.67	57.3444
1834	0	-133.297	1587.55	896.963				-53.3883	1630.62	499.482	-39.2451	1645.97	111.906	-72.4238	1769.85	46.6241	328.803	1612.06	857.994	306.316	1665.57	1069.95	277.068	1585.12	506.647	294.74	1349.6	150.615	333.464	1432.19	57.5769
1835	0	-134.317	1590.45	896.665				-53.6031	1632.16	499.408	-38.5181	1645.8	111.563	-72.401	1769.92	46.6873	328.064	1615.58	858.709	304.511	1668.51	1070.58	277.048	1591.27	506.919	295.362	1352.54	153.869	333.227	1432.72	57.803
1836	0	-135.32	1593.34	896.333				-53.9264	1633.82	499.34	-38.4644	1646.63	111.628	-72.332	1769.94	46.7089	327.227	1618.94	859.298	302.721	1671.32	1071.02	277.211	1598.25	507.287	295.588	1355.89	157.227	333.828	1433.42	58.3386
1837	0	-136.05	1596.11	896.017				-54.128	1635.36	499.126	-37.4493	1646.02	110.977	-72.274	1769.94	46.7751	326.571	1622.24	859.91	301.298	1674.23	1071.53	277.485	1606.06	507.689	296.482	1360.41	161.094	334.383	1434.05	59.0013
1838	0	-136.791	1599.29	895.629				-54.1958	1636.68	498.794	-36.6814	1645.85	110.554	-72.2395	1770.09	46.8326	326.006	1625.6	860.459	299.392	1676.53	1072.14	277.825	1614.73	508.241	295.916	1364.54	165.452	334.104	1435.58	59.9468
1839	0	-137.499	1602.19	895.212				-54.3031	1638.28	498.556	-36.1206	1646.15	110.218	-72.1164	1770.12	46.8695	325.487	1628.82	861.044	297.848	1678.96	1072.67	278.164	1624.36	508.887	295.533	1369.66	169.984	332.471	1440.85	62.2743
1840	0	-138.415	1605.66	894.708				-54.3698	1639.6	498.21	-35.8914	1646.99	110.021	-72.0561	1770.2	46.9527	325.021	1631.74	861.604	296.37	1681.17	1073.05	278.721	1634.7	509.815	295.379	1376.08	175.08	332.671	1442.17	64.3018
1841	0	-138.865	1608.55	894.066				-54.436	1640.92	497.804	-35.3621	1647.29	109.52	-71.9668	1770.23	47.0104	324.586	1634.5	862.286	295.094	1683.12	1073.34	279.535	1646.23	511.066	294.962	1383.28	180.761	332.481	1443.53	66.9747
1842	0	-140.037	1612.44	893.5				-54.4803	1643.01	497.693	-34.9756	1647.3	109.163	-71.8876	1770.31	47.0257	324.226	1636.86	862.893	293.95	1684.98	1073.55	280.722	1658.28	512.717	294.341	1391.19	187.078	331.931	1445.73	70.5568
1843	0	-140.6	1615.66	893.045				-54.7075	1642.61	497.035	-35.8205	1649.2	109.503	-71.8189	1770.32	47.0389	324.195	1639.33	863.563	292.828	1686.45	1073.59	282.043	1670.56	514.818	293.521	1400.05	193.637	331.241	1448	74.3389
1844	0	-141.071	1618.41	892.367				-54.9576	1642.88	496.737	-35.935	1649.6	109.405	-71.8237	1770.32	47.0469	324.443	1641.62	864.148	291.974	1687.76	1073.48	283.528	1682.81	517.117	292.333	1409.26	200.038	329.799	1451.21	79.4148
1845	0	-141.703	1621.82	892.083				-55.3899	1643.05	496.604	-35.1715	1648.17	108.73	-71.823	1770.32	47.06	324.541	1643.42	864.654	291.318	1688.9	1073.35	285.194	1694.78	519.71	290.719	1418.66	206.831	328.284	1455.17	85.0013
1846	0	-142.182	1625.03	891.784				-56.0922	1643.04	496.45	-35.8408	1649.02	108.921	-71.8559	1770.38	47.0434	324.933	1645.22	865.202	290.72	1689.6	1073.14	286.826	1706.09	522.567	288.855	1428.14	213.649	326.541	1459.87	91.2905
1847	0	-142.619	1628.23	891.612				-56.7321	1642.8	496.264	-35.5127	1648.17	108.44	-71.8848	1770.38	47.0448	325.299	1646.72	865.785	290.205	1690.19	1072.74	288.634	1716.82	525.649	286.523	1437.29	219.878	324.424	1465.2	97.4002
1848	0	-142.949	1631.07	891.439				-57.1753	1642.42	496.106	-36.3326	1649.19	108.693	-71.8889	1770.31	47.027	325.644	1647.9	866.344	289.782	1690.67	1072.19	290.231	1726.68	528.819	283.931	1445.81	225.969	322.634	1472.86	102
1849	0	-143.209	1633.38	891.273				-57.6927	1642.05	495.864	-36.7207	1649.64	108.699	-71.8892	1770.3	47.0044	326.147	1649.07	866.953	289.628	1691.18	1071.69	292.063	1736.09	532.146	281.202	1454.6	230.732	319.965	1483.65	105.608
1850	0	-143.429	1635.34	891.094				-58.2143	1642.1	495.687	-36.6771	1649.28	108.494	-71.9043	1770.3	46.9929	326.586	1649.95	867.628	289.551	1691.68	1071.09	293.536	1744.3	535.553	278.819	1465.28	232.758	316.877	1497.16	108.671
1851	0	-143.666	1637.05	890.937				-58.634	1642.19	495.516	-36.8511	1649.39	108.452	-71.9435	1770.37	47.0117	327.243	1650.82	868.438	289.498	1692.28	1070.35	294.859	1751.99	538.982	276.225	1477.49	233.126	314.861	1509.52	108.802
1852	0	-143.984	1638.62	890.815				-58.9254	1642.37	495.38	-36.8872	1649.28	108.394	-71.9563	1770.37	47.0121	327.647	1651.57	869.443	289.572	1693.3	1069.78	296.213	1759.56	542.412	274.086	1490.93	231.807	311.607	1524.71	108.166
1853	0	-144.201	1639.67	890.688				-59.1138	1642.57	495.298	-37.0362	1649.4	108.382	-71.9555	1770.3	46.9722	328.007	1652.05	870.591	289.771	1694.28	1069.22	297.611	1766.87	545.662	272.08	1504.75	229.223	308.753	1542.2	106.251
1854	0	-144.36	1640.5	890.648				-59.276	1642.89	495.293	-36.9832	1649.24	108.302	-71.9495	1770.35	46.9871	328.431	1652.43	871.961	289.874	1695.47	1068.84	298.36	1773.31	548.757	270.22	1519.15	225.694	306.097	1560.32	103.259
1855	0	-144.492	1641.33	890.605				-59.4812	1643.22	495.311	-37.1042	1649.32	108.304	-71.9556	1770.3	46.9725	328.608	1652.58	873.479	289.992	1696.8	1068.55	299.218	1779.38	551.492	268.597	1534.43	220.772	303.869	1579.3	99.5364
1856	0	-144.64	1642.16	890.566				-59.7061	1643.83	495.389	-37.1815	1649.38	108.385	-71.9662	1770.29	46.9722	328.852	1652.86	874.866	290.273	1698.33	1068.34	300.313	1785.11	554.086	267.385	1550.62	214.733	303.338	1600.18	95.6772
1857	0	-144.684	1642.98	890.621				-59.907	1644.37	495.526	-37.2732	1649.41	108.386	-71.9798	1770.28	46.9505	329.179	1653.46	876.06	290.825	1700.13	1068.3	301.127	1790.16	556.432	266.38	1567.11	208.026	303.234	1622.14	91.4942
1858	0	-144.594	1643.71	890.665				-60.0328	1644.8	495.636	-37.2405	1649.35	108.387	-71.984	1770.28	46.9717	329.379	1654.06	876.9	291.415	1702.06	1068.26	301.957	1794.84	558.455	266.82	1584.83	201.032	303.511	1645.09	87.0958
1859	0	-144.346	1644.78	890.662				-60.0322	1645.14	495.692	-37.2445	1649.24	108.373	-71.9567	1770.29	46.9505	329.672	1654.84	877.645	292.07	1703.96	1068.19	302.138	1798.5	560.045	267.701	1602.96	193.629	304.348	1668.63	82.9281
1860	0	-144.062	1645.95	890.69				-59.8967	1645.45	495.706	-37.5641	1649.67	108.594	-71.9836	1770.28	46.9717	330.052	1655.19	878.118	292.808	1706	1068.14	302.764	1802.38	561.399	269.149	1621.6	185.798	305.876	1692.35	78.8008
1861	0	-143.897	1647.9	890.664				-59.6402	1645.67	495.683	-37.2913	1649.4	108.455	-71.968	1770.35	46.9877	330.618	1655.26	878.403	293.637	1708.01	1068.02	302.831	1805.37	562.381	271.3	1640.15	178.379	307.287	1715.42	75.1843
1862	0	-143.287	1649.58	890.646				-59.2205	1646.2	495.671	-37.1893	1649.19	108.41	-71.9833	1770.29	46.9947	330.587	1660.9	879.134	294.498	1709.93	1067.86	302.911	1808.24	563.248	274.291	1659.2	171.155	310.574	1739.44	72.4029
1863	0	-142.645	1651.4	890.547				-58.7518	1646.89	495.642	-37.1428	1649.22	108.449	-71.9665	1770.36	47.0118	330.978	1663.56	879.392	295.656	1712.02	1067.63	302.705	1810.72	563.481	277.203	1677.22	164.784	313.866	1762.01	69.9881
1864	0	-141.897	1653.58	890.515				-58.3629	1647.68	495.73	-36.3546	1647.94	108.027	-71.979	1770.36	47.0123	331.924	1664.62	879.213	296.794	1714.11	1067.29	302.646	1813.46	563.63	280.583	1694.42	158.907	318.162	1784.17	68.571
1865	0	-140.883	1655.82	890.531				-57.8894	1648.76	495.765	-36.017	1647.43	107.911	-71.9655	1770.35	47.0225	332.855	1666.52	879.203	298.121	1716.18	1066.72	302.361	1815.99	563.502	283.713	1710.24	153.521	322.578	1804.82	67.6789
1866	0	-139.754	1658.18	890.521				-57.3536	1649.66	495.769	-35.8864	1647.38	107.869	-71.9539	1770.36	47.0241	333.93	1668.99	879.076	299.455	1718.22	1066.32	301.802	1818.47	563.166	287.567	1725.59	148.851	327.223	1823.92	67.5963
1867	0	-138.57	1660.66	890.506				-56.6593	1650.79	495.853	-36.1178	1647.99	108.161	-71.9123	1770.31	47.0275	335.347	1671.85	878.62	300.844	1720.41	1065.85	301.249	1820.78	562.413	291.36	1739.78	144.741	331.479	1840.84	67.7858
1868	0	-137.312	1663.35	890.593				-55.8914	1651.8	495.901	-35.8166	1647.76	108.113	-71.9147	1770.3	47.0254	336.461	1673.79	878.536	302.154	1722.55	1065.32	300.892	1823.04	561.38	295.728	1753.14	141.572	336.472	1856.77	68.6351
1869	0	-135.794	1665.66	890.67				-54.9676	1652.73	495.94	-36.1965	1648.72	108.555	-71.9114	1770.3	47.0266	337.869	1676.43	877.791	303.99	1725.09	1064.86	300.763	1825.5	560.117	299.455	1764.69	138.594	339.622	1869.77	68.8042
1870	0	-134.25	1668.03	890.746				-54.1874	1654.16	496.078	-35.641	1648.02	108.376	-71.895	1770.37	47.0416	339.329	1679.83	876.971	305.462	1727.44	1064.42	300.3	1827.53	558.751	303.364	1775.07	136.024	343.037	1881.72	69.2134
1871	0	-132.633	1670.2	890.903				-53.2104	1655.63	496.263	-35.179	1647.49	108.315	-71.8873	1770.32	47.0481	340.865	1683.51	875.825	307.541	1730.34	1063.93	300.227	1829.72	557.348	306.522	1783.55	133.568	345.558	1891.77	68.9932
1872	0	-131.021	1672.5	891.224				-52.0297	1656.7	496.416	-34.9816	1647.43	108.418	-71.8927	1770.37	47.0775	342.293	1686.94	874.418	309.489	1733.16	1063.72	300.013	1831.25	555.782	308.973	1790.31	131.045	347.996	1900.72	68.7895
1873	0	-129.337	1674.75	891.522				-51.054	1658.24	496.704	-34.8238	1647.57	108.659	-71.8862	1770.38	47.1007	343.532	1690.86	872.948	311.585	1736.33	1063.45	299.937	1832.32	553.985	311.606	1796.04	128.278	348.813	1907.46	67.2197
1874	0	-127.55	1676.75	891.895				-49.9939	1659.87	497.044	-34.6542	1647.68	108.843	-71.8858	1770.32	47.0614	344.946	1695.18	871.108	313.707	1739.59	1063.23	299.927	1832.52	551.767	313.58	1800.22	125.344	349.22	1912.08	65.3021
1875	0	-125.684	1678.83	892.377				-48.7344	1661.23	497.307	-34.3302	1647.6	108.986	-71.897	1770.31	47.0597	345.982	1698	869.67	315.991	1743.11	1063.05	300.443	1832.05	549.061	314.603	1803.26	123.243	350.09	1922.61	65.9134
1876	0	-123.706	1680.63	893.054				-47.6542	1663.12	497.723	-34.1436	1647.63	109.177	-71.907	1770.37	47.0442	347.276	1702.17	868.133	318.446	1746.89	1062.8	300.82	1830.66	545.914	313.18	1803.71	120.985	349.665	1924.7	64.7583
1877	0	-121.626	1682.5	893.69				-46.3537	1664.94	498.129	-34.0254	1647.78	109.513	-71.9082	1770.37	47.0454	348.728	1706.04	866.626	320.864	1750.94	1062.6	301.068	1829.51	543.153	310.814	1803.28	119.99	348.265	1925.18	65.2811
1878	0	-119.521	1684.48	894.386				-44.9098	1666.87	498.587	-33.8521	1647.86	109.915	-71.9044	1770.31	47.0407	350.246	1710.25	865.226	323.295	1755.11	1062.41	300.995	1829.33	541.481	309.71	1804.1	119.89	347.065	1924.08	65.4904
1879	0	-117.364	1686.79	895.351				-43.4975	1669.3	499.254	-33.6264	1647.86	110.367	-71.9043	1770.31	47.0942	352.036	1714.62	864.175	325.933	1759.7	1062.45	300.653	1830.44	541.504	309.759	1804.86	119.886	346.156	1927.95	65.8826
1880	0	-115.14	1689.1	896.568				-41.7341	1671.76	499.821	-34.2766	1649.29	111.213	-71.8846	1770.37	47.1115	354.049	1719.39	863.456	328.591	1764.37	1062.71	301.105	1833.47	542.747	310.28	1805.27	119.906	345.957	1930.45	66.5553
1881	0	-112.803	1691.33	897.694				-40.2641	1674.73	500.422	-34.1258	1649.67	111.616	-71.8836	1770.38	47.1333	356.11	1724.01	863.453	331.258	1769.06	1063.11	301.572	1836.25	543.76	311.203	1806.77	119.852	345.667	1931.67	66.4527
1882	0	-110.424	1693.82	898.686				-38.5269	1677.54	500.894	-33.9073	1649.77	111.941	-71.8214	1770.33	47.1702	357.667	1728.66	864.61	333.991	1773.9	1063.55	302.042	1838.5	544.067	311.732	1807.71	119.64	346.022	1930.34	65.9303
1883	0	-108.019	1696.44	899.627				-37.0812	1680.39	501.376	-34.1433	1650.59	112.656	-71.804	1770.4	47.188	359.407	1732.05	866.59	336.689	1778.44	1064.28	302.224	1839.98	543.651	311.953	1807.81	119.495	346.702	1928.62	65.0194
1884	0	-105.587	1699.29	900.422				-35.5827	1683.07	501.771	-33.7179	1650.41	112.997	-71.8059	1770.41	47.1902	361.208	1735.77	868.688	339.478	1782.7	1065.06	303.012	1841.64	543.183	312.222	1808.2	119.35	347.197	1927.06	64.4503
1885	0	-103.091	1701.91	901.147				-34.2065	1685.63	502.338	-34.1574	1651.56	114.152	-71.788	1770.4	47.2007	363.037	1739.03	870.277	342.314	1786.68	1065.96	304.28	1843.42	542.725	312.315	1808.57	119.227	346.881	1927.67	64.401
1886	0	-100.802	1704.91	901.879				-32.986	1688.42	502.969	-34.0823	1651.9	114.379	-71.7865	1770.48	47.242	365.285	1742.16	871.139	345.225	1790.35	1066.8	305.476	1845.08	542.44	312.362	1808.83	119.137	346.952	1927.32	64.0642
1887	0	-98.3578	1707.72	902.551				-31.6583	1691	503.579	-33.8908	1651.92	114.835	-71.7901	1770.48	47.2241	367.639	1746.51	871.209	347.984	1793.7	1067.59	307.042	1846.7	542.117	312.6	1809.09	118.952	346.981	1926.89	63.7649
1888	0	-96.3743	1711.33	903.214				-30.4004	1693.43	504.33	-33.2599	1651.23	115.347	-71.7743	1770.48	47.2107	370.084	1751.1	871.063	350.715	1797	1068.39	308.066	1847.77	541.52	312.707	1809.35	118.764	347.154	1926.45	63.3897
1889	0	-93.7612	1714.02	903.934				-29.3282	1696.32	505.095	-34.2828	1653.23	116.616	-71.7696	1770.54	47.2246	372.706	1755.61	871.026	353.332	1800.18	1069.16	309.629	1849.41	541.263	312.755	1809.68	118.617	347.189	1926.28	63.1507
1890	0	-91.1903	1716.67	904.609				-28.0969	1699.17	505.888	-34.2296	1653.91	117.537	-71.804	1770.61	47.1847	375.09	1760.25	871.055	355.85	1803.21	1069.94	310.945	1850.98	540.909	312.665	1809.86	118.416	347.016	1926.8	63.2033
1891	0	-88.8523	1719.98	905.378				-26.781	1701.66	506.592	-34.511	1654.33	118.617	-71.8917	1770.75	47.2228	377.262	1765.07	871.389	358.536	1806.23	1070.55	311.976	1852.28	540.469	312.613	1810.07	118.281	346.78	1927.45	63.384
1892	0	-86.6659	1723.39	906.178				-25.5925	1704.37	507.324	-34.4871	1655.19	119.345	-71.9656	1770.86	47.2171	379.407	1768.75	871.843	361.121	1809.15	1071.24	313.178	1853.99	540.183	312.653	1810.33	118.168	346.546	1928.09	63.585
1893	0	-84.5969	1726.79	907.118				-24.5733	1707.28	508.224	-34.0542	1654.34	120.262	-71.8486	1770.68	47.1244	381.653	1771.99	872.168	363.566	1811.83	1071.87	313.992	1855.48	539.914	312.204	1810.36	117.926	346.399	1924.74	62.823
1894	0	-82.6557	1730.41	908.063				-23.5233	1710.28	509.053	-33.9089	1655.04	121.262	-71.9759	1771.03	47.2705	383.827	1775.28	872.279	366.029	1814.46	1072.52	315.085	1857.51	539.771	312.387	1810.81	118.007	346.463	1923.44	62.528
1895	0	-80.6266	1733.57	909				-22.5032	1713.02	509.815	-33.6933	1655.38	122.533	-72.0255	1771.14	47.2537	385.787	1777.93	872.102	368.428	1816.9	1073.14	315.81	1859.4	539.571	312.178	1810.99	117.906	346.603	1927	63.2765
1896	0	-78.6993	1736.72	910.038				-21.4083	1715.92	510.657	-33.3178	1655.91	123.592	-72.0775	1771.19	47.3174	387.686	1780.68	871.666	370.823	1819.45	1073.71	316.545	1861.1	539.396	311.802	1810.98	117.804	346.442	1924.78	62.9524
1897	0	-76.7877	1739.6	911.208				-20.3983	1718.88	511.582	-32.8857	1656.7	124.716	-72.1236	1771.19	47.309	389.378	1782.8	871.242	373.088	1821.86	1074.24	317.006	1862.41	539.08	311.664	1811.22	117.735	346.278	1924.79	63.159
1898	0	-74.9968	1742.36	912.188				-19.4756	1721.79	512.506	-31.9477	1657.25	125.722	-72.1996	1771.02	47.244	391.003	1784.52	870.629	375.452	1824.37	1074.71	317.266	1863.28	538.703	311.648	1811.57	117.767	346.288	1924.53	63.0037
1899	0	-73.2816	1745.12	913.353				-18.6484	1724.74	513.48	-31.3476	1658.53	126.87	-72.3283	1770.85	47.1337	392.381	1786.45	869.981	377.612	1826.66	1075.13	317.103	1863.74	538.235	311.653	1812.05	117.721	346.016	1924.91	63.1785
1900	0	-71.6053	1747.54	914.507				-17.7803	1727.73	514.399	-30.58	1660.25	128.079	-72.3747	1770.52	46.9906	393.612	1788.1	869.617	379.844	1829.08	1075.57	317.455	1864.33	537.961	310.398	1811.74	117.115	345.921	1925.22	63.3896
1901	0	-70.0607	1749.95	915.589				-16.9792	1730.61	515.342	-29.4258	1661.2	129.273	-72.4577	1770.42	47.007	394.582	1789.97	869.084	381.988	1831.42	1075.97	317.712	1864.8	537.638	310.395	1812.01	117.172	345.775	1930.06	64.724
1902	0	-68.5363	1751.94	916.761				-16.1418	1733.42	516.183	-27.8364	1662.41	130.249	-72.706	1770.72	47.2056	395.697	1791.82	868.922	384.086	1833.77	1076.47	317.827	1864.99	537.432	310.103	1812.15	117.049	345.504	1931.62	65.3662
1903	0	-67.0251	1753.82	917.794				-15.4202	1736.03	517.021	-26.1033	1663.49	131.168	-72.7728	1770.81	47.302	396.656	1793.78	869.103	385.959	1835.98	1076.94	318.324	1865.5	537.334	309.619	1811.98	116.795	347.335	1925.08	63.6415
1904	0	-65.6508	1755.67	918.974				-14.6512	1738.61	517.973	-24.3779	1665.16	132.244	-72.7842	1770.78	47.3354	397.7	1795.47	869.449	387.771	1838.38	1077.43	318.871	1866.01	537.493	309.42	1812.02	116.576	349.251	1918.26	62.0806
1905	0	-64.3369	1757.1	920.043				-14.025	1741.27	519.021	-22.3549	1666.77	133.07	-72.8677	1770.86	47.3956	398.876	1797.46	869.916	389.527	1840.7	1077.9	319.084	1866.16	537.539	309.492	1812.22	116.542	349.225	1918.31	62.1572
1906	0	-63.1125	1758.61	921.184				-12.997	1743.01	519.812	-20.244	1668.75	133.816	-73.0422	1771.3	47.4837	399.951	1799.85	870.595	391.05	1842.98	1078.46	319.594	1866.5	537.536	309.399	1812.22	116.395	349.148	1918.27	62.1917
1907	0	-61.8732	1759.79	922.293				-12.1389	1744.94	520.644	-18.5597	1671.01	134.653	-73.4406	1772.18	47.599	401.165	1801.83	871.265	392.62	1845.36	1079.09	320.105	1866.59	537.612	309.361	1812.26	116.226	349.232	1918.34	62.2803
1908	0	-60.8274	1761	923.335				-11.4932	1747.05	521.614	-17.0274	1673.85	135.411	-73.8268	1773.3	47.586	402.208	1804.21	871.896	394.08	1847.68	1079.82	320.716	1866.71	537.692	309.023	1812.09	115.956	349.206	1918.31	62.3325
1909	0	-59.6806	1762.06	924.504				-10.8069	1749.21	522.592	-15.7109	1677.51	136.207	-74.4704	1775.01	47.6018	403.493	1806.3	872.481	395.595	1850.13	1080.49	321.34	1866.74	537.782	309.307	1812.27	115.989	349.125	1918.27	62.3647
1910	0	-58.6327	1763.01	925.405				-10.1632	1751.26	523.552	-14.6543	1680.84	136.689	-75.1624	1777.13	47.6207	404.617	1808.84	873.026	396.869	1852.54	1081.1	321.992	1866.71	537.886	309.33	1812.28	115.851	349.139	1918.29	62.4001
1911	0	-57.769	1764.3	926.494				-9.52681	1753.31	524.42	-13.689	1685.53	137.196	-75.5753	1779.31	47.2209	405.821	1811.43	873.565	398.157	1854.88	1081.79	322.719	1866.66	538.002	309.383	1812.25	115.748	349.138	1918.29	62.4028
1912	0	-56.7034	1765.21	927.386				-8.85266	1755.39	525.175	-13.1727	1690.25	137.45	-76.8851	1783.48	47.3602	407.02	1813.97	874.159	399.223	1857.24	1082.46	323.421	1866.67	538.104	309.197	1812.17	115.617	349.112	1918.28	62.4431
1913	0	-55.6836	1766.03	928.279				-8.4369	1757.98	526.085	-12.5741	1694.52	137.471	-77.5076	1787.88	47.0287	407.971	1816.78	874.698	400.368	1859.74	1083.2	324.274	1866.74	538.161	309.184	1812.15	115.521	349.092	1918.27	62.4677
1914	0	-54.2059	1766.12	929.234				-8.33299	1760.99	526.981	-12.0818	1697.79	137.182	-78.5922	1794.04	46.9525	409.289	1819.29	875.288	401.472	1862.33	1083.82	325.049	1866.78	538.224	309.139	1812.11	115.372	349.102	1918.28	62.4802
1915	0	-53.0219	1766.7	930.132				-7.99755	1763.63	528.151	-14.4454	1706.63	138.133	-79.4712	1801.39	46.8609	410.251	1822.08	875.786	402.46	1864.95	1084.47	325.845	1866.92	538.243	309.197	1812.13	115.276	349.083	1918.32	62.4872
1916	0	-51.7879	1766.99	930.859				-8.65697	1768.02	528.866	-16.5414	1714.65	138.483	-80.2106	1809.97	46.5966	411.452	1824.74	876.279	403.319	1867.59	1085.09	326.709	1867.17	538.263	309.018	1812	115.103	349.04	1918.29	62.4779
1917	0	-50.6876	1767.56	931.638				-9.07357	1772.22	529.96	-19.194	1722.92	138.718	-80.808	1819.76	46.2578	412.608	1827.32	876.704	404.193	1870.33	1085.68	327.433	1867.48	538.217	309.239	1812.14	115.109	349.069	1918.32	62.5144
1918	0	-49.457	1767.84	932.27				-9.68297	1776.68	530.961	-22.0966	1732.01	138.88	-81.0686	1830.6	45.8958	413.577	1830.17	877.109	404.935	1873.15	1086.16	328.239	1868.01	538.168	309.175	1812.1	114.924	349.029	1918.29	62.5066
1919	0	-48.2118	1768.01	933.035				-10.5444	1781.65	531.99	-25.4681	1742.24	139.202	-81.1777	1841.9	45.5539	414.63	1832.77	877.511	405.571	1875.98	1086.58	328.923	1868.57	538.103	309.5	1812.3	114.988	349.046	1918.3	62.4917
1920	0	-47.2788	1768.7	933.642				-11.5268	1786.86	533.137	-29.1924	1749.7	139.729	-81.8646	1854.73	45.9278	415.587	1835.58	877.814	406.216	1878.92	1087.01	329.621	1869.4	537.989	309.122	1812.07	114.67	348.99	1918.31	62.5292
1921	0	-46.3432	1769.17	934.209				-12.5609	1792.43	534.283	-32.7605	1759.14	139.969	-81.4359	1866.42	45.9553	416.412	1838.77	878.05	406.799	1881.89	1087.33	330.249	1870.4	537.859	309.925	1812.56	114.715	348.924	1918.25	62.5159
1922	0	-45.3466	1769.81	934.877				-13.6852	1798.21	535.453	-36.5563	1769.53	140.433	-82.1557	1879.75	46.7959	417.155	1841.93	878.151	407.201	1884.77	1087.71	330.885	1871.74	537.683	310.123	1812.84	114.722	348.953	1918.27	62.5304
1923	0	-44.5891	1770.76	935.442				-14.9923	1804.47	536.591	-39.9254	1779.71	140.725	-82.7322	1892.64	47.7812	417.892	1844.7	878.132	407.646	1887.59	1088.01	331.382	1872.88	537.466	310.005	1812.86	114.623	348.96	1918.3	62.5227
1924	0	-43.8398	1771.77	935.855				-16.2548	1810.86	537.673	-43.8707	1790.41	141.811	-83.4955	1905.13	49.1656	418.591	1847.43	878.117	407.978	1890.4	1088.24	331.9	1874.29	537.241	309.874	1812.83	114.49	348.895	1918.25	62.503
1925	0	-43.0547	1772.95	936.161				-17.4259	1817.1	538.709	-47.2953	1801.33	142.395	-84.8824	1917.61	50.882	419.325	1849.98	878.048	408.318	1893.08	1088.53	332.187	1875.41	536.934	309.322	1812.53	114.215	348.89	1918.26	62.5305
1926	0	-42.3711	1774.33	936.399				-18.6228	1823.6	539.815	-50.7256	1812.17	143.723	-86.7652	1929.68	52.9372	420.368	1849.6	877.636	408.589	1895.72	1088.77	332.577	1876.96	536.661	309.742	1812.96	114.362	348.887	1918.27	62.5829
1927	0	-41.6917	1775.93	936.692				-19.807	1830.4	540.944	-53.5558	1822.55	144.611	-89.166	1941.18	55.1922	421.039	1852.38	877.422	408.935	1898.35	1089.01	332.883	1878.49	536.376	309.341	1812.81	114.168	348.813	1918.27	62.5683
1928	0	-41.1927	1777.84	936.891				-20.9182	1836.97	541.981	-56.2489	1832.53	145.908	-92.0126	1952.21	57.7329	421.559	1855.18	877.324	409.096	1900.8	1089.19	333.237	1880.14	536.102	309.691	1813.21	114.296	348.806	1918.27	62.5989
1929	0	-40.6715	1779.94	936.98				-22.1322	1843.55	542.97	-57.5548	1839.97	145.948	-95.2229	1962.84	60.2795	422.108	1858	877.298	409.44	1903.28	1089.43	333.503	1881.8	535.82	309.593	1813.26	114.251	348.724	1918.19	62.6126
1930	0	-40.0681	1782.06	937.047				-23.211	1849.96	544.073	-61.1717	1851.88	148.123	-98.7619	1972.96	62.8802	422.628	1860.79	877.24	409.778	1905.68	1089.65	333.969	1883.76	535.469	309.322	1813.15	114.126	348.744	1918.2	62.6244
1931	0	-39.7339	1784.59	937.176				-24.1303	1856.04	544.984	-63.3849	1861.75	149.442	-101.806	1982.16	65.1186	423.041	1863.44	877.151	410.048	1907.99	1089.95	333.916	1885.32	535.145	309.515	1813.37	114.223	348.562	1918.04	62.5189
1932	0	-39.3427	1787.19	937.232				-24.9973	1861.76	545.935	-63.2515	1868.18	149.253	-105.306	1991.83	67.694	423.484	1866.06	877.112	410.255	1910.19	1090.12	334.116	1887.13	534.799	309.312	1813.32	114.107	348.763	1918.21	62.5916
1933	0	-39.0127	1789.97	937.267				-26.2948	1867.84	546.847	-63.997	1875.77	149.586	-108.955	2001.81	70.3465	423.834	1868.71	877.082	410.476	1912.34	1090.41	334.165	1888.81	534.407	309.608	1813.67	114.238	348.779	1918.22	62.5907
1934	0	-38.7074	1792.8	937.2				-27.2175	1873.35	547.523	-68.3011	1889.04	152.086	-112.355	2011.95	72.9694	424.243	1871.38	877.081	410.566	1914.37	1090.8	334.252	1890.65	534.046	309.71	1813.81	114.285	348.803	1918.18	62.6041
1935	0	-38.3277	1795.59	937.164				-28.2195	1878.9	548.331	-69.1772	1896.97	152.491	-115.426	2021.94	75.4753	424.43	1873.92	877.117	410.637	1916.48	1091.05	334.356	1892.65	533.645	309.838	1813.99	114.433	348.776	1918.23	62.6139
1936	0	-38.1245	1798.67	937.01				-29.3559	1884.55	549.171	-72.3723	1908.37	154.353	-117.98	2031.89	77.8845	424.67	1876.46	877.16	410.703	1918.42	1091.4	334.379	1894.58	533.31	309.943	1814.17	114.443	348.799	1918.19	62.6233
1937	0	-37.9913	1801.75	936.873				-30.337	1890.06	549.86	-74.2574	1918.35	155.539	-120.177	2041.71	80.0523	424.856	1879.05	877.198	410.687	1920.3	1091.74	334.3	1896.46	532.914	309.683	1814.03	114.297	348.504	1917.96	62.5616
1938	0	-37.8277	1804.61	936.647				-31.081	1895.37	550.199	-75.6376	1927.06	156.297	-122.028	2051.35	82.045	424.904	1881.51	877.235	410.69	1922.22	1092.11	334.352	1898.47	532.528	309.714	1814.1	114.38	348.876	1918.24	62.6966
1939	0	-37.9336	1807.94	936.344				-31.8687	1900.7	550.92	-77.0548	1935.99	157.166	-123.52	2060.85	83.782	424.917	1884.1	877.31	410.662	1924.09	1092.47	334.199	1900.41	532.154	309.838	1814.33	114.474	348.879	1918.19	62.6954
1940	0	-38.0678	1811.09	935.957				-32.5411	1905.94	551.272	-76.7543	1942.21	157.005	-124.683	2070.12	85.4815	424.911	1886.64	877.356	410.612	1925.88	1092.8	334.06	1902.4	531.783	310.223	1814.68	114.727	348.877	1918.2	62.6596
1941	0	-38.2107	1814.2	935.573				-33.1249	1911.16	551.654	-77.4489	1949.78	157.408	-125.777	2079.48	87.0249	424.721	1889.13	877.42	410.505	1927.78	1093.1	333.909	1904.34	531.382	310.143	1814.76	114.736	348.965	1918.25	62.7386
1942	0	-38.4583	1817.4	935.19				-33.6102	1916.45	551.798	-78.5274	1958.15	158.148	-126.161	2088.09	88.2608	424.66	1891.77	877.451	410.378	1929.84	1093.38	333.805	1906.34	531.053	310.414	1815.03	114.936	348.908	1918.19	62.7087
1943	0	-38.6774	1820.37	934.829				-34.0232	1921.57	552.028	-81.0555	1968.73	159.702	-126.669	2096.55	89.2597	424.48	1894.39	877.486	409.933	1932.05	1093.67	333.522	1908.22	530.636	310.345	1815.18	114.999	348.911	1918.21	62.7249
1944	0	-39.0434	1823.47	934.368				-34.4494	1926.75	552.13	-82.3285	1977.19	160.439	-126.536	2104.38	89.8957	424.28	1897.09	877.434	409.694	1934.81	1094.03	333.349	1910.13	530.291	310.302	1815.29	115.029	348.98	1918.2	62.6978
1945	0	-39.4937	1826.75	933.947				-34.8163	1931.85	552.114	-82.5696	1984.1	160.593	-126.271	2111.9	90.3004	423.972	1899.7	877.377	409.315	1937.58	1094.29	333.08	1912.04	529.949	310.359	1815.37	115.172	348.962	1918.19	62.6745
1946	0	-39.8097	1829.81	933.256				-34.958	1936.78	552.002	-81.1131	1988.31	159.773	-126.081	2119.4	90.7041	423.615	1902.28	877.279	408.808	1940.01	1094.33	332.87	1913.93	529.581	310.277	1815.44	115.218	348.698	1917.96	62.5443
1947	0	-41.042	1834.27	932.931				-35.0159	1941.41	551.641	-82.0113	1995.98	160.222	-125.465	2126.39	90.794	423.172	1904.89	877.209	408.92	1938.72	1093.57	332.449	1915.78	529.166	310.26	1815.54	115.31	348.698	1917.96	62.5314
1948	0	-41.6308	1837.82	932.198				-35.0707	1946.09	551.266	-82.912	2003.82	160.676	-124.456	2132.74	90.4863	422.314	1907.11	877.238	408.412	1940.26	1093.6	332.123	1917.68	528.769	310.468	1815.73	115.521	348.729	1917.98	62.4997
1949	0	-42.0661	1841.02	931.627				-34.8349	1950.26	550.727	-81.1618	2007.6	159.483	-123.275	2138.95	90.0129	422.079	1909.91	876.974	407.686	1942.8	1093.58	331.776	1919.58	528.327	310.082	1815.65	115.401	349.013	1918.19	62.5893
1950	0	-42.7886	1844.85	930.896				-34.621	1954.29	550.017	-82.0196	2014.97	159.729	-121.919	2144.89	89.337	421.492	1912.37	876.796	407.063	1945.02	1093.57	331.341	1921.55	527.925	309.68	1815.47	115.342	348.768	1918	62.4649
1951	0	-43.4852	1848.55	930.119				-34.3335	1958.16	549.172	-81.4245	2020.43	159.108	-120.229	2150.41	88.374	420.718	1914.5	876.568	406.305	1947.23	1093.55	330.977	1923.48	527.505	309.751	1815.65	115.593	349.017	1918.17	62.5831
1952	0	-44.2183	1852.48	929.342				-33.8631	1961.61	548.189	-80.4739	2025.2	158.257	-118.249	2155.37	87.1513	419.949	1916.71	876.394	405.533	1949.22	1093.43	330.504	1925.33	527.096	309.709	1815.76	115.742	348.785	1917.99	62.424
1953	0	-44.9256	1856.29	928.44				-33.3058	1965.03	547.148	-79.9026	2030.28	157.61	-116.351	2160.03	85.6394	419.2	1918.84	876.139	404.745	1951	1093.32	330.05	1927.28	526.668	309.549	1815.89	115.768	348.742	1918.01	62.3984
1954	0	-45.6714	1860.33	927.489				-32.7227	1968.18	545.881	-78.7913	2034.22	156.435	-114.268	2164.39	83.5827	418.303	1920.84	875.918	403.862	1953.14	1093.06	329.579	1929.14	526.302	309.713	1816.1	116.1	348.72	1917.99	62.3575
1955	0	-46.4782	1864.45	926.533				-32.0343	1971.2	544.496	-77.3489	2037.75	155.192	-111.6	2167.84	81.4956	417.536	1922.79	875.853	403.001	1955.09	1092.89	329.002	1931.02	525.897	309.574	1816.25	116.128	348.743	1918.06	62.2883
1956	0	-47.6009	1869.21	925.671				-31.317	1974.13	542.985	-75.8079	2041.09	153.865	-108.958	2170.82	78.7896	416.941	1924.78	875.632	402.078	1957.09	1092.7	328.519	1932.96	525.49	309.359	1816.34	116.215	348.797	1918.14	62.2307
1957	0	-48.5497	1873.69	924.581				-30.5971	1976.9	541.314	-73.141	2042.26	151.55	-105.893	2173.06	75.5812	416.463	1926.71	875.276	401.129	1959.21	1092.5	327.915	1934.75	525.096	309.032	1816.35	116.188	348.749	1918.12	62.1541
1958	0	-49.475	1878.05	923.482				-29.6633	1979.31	539.567	-71.6131	2045.45	150.198	-102.505	2174.73	72.0341	415.404	1928.46	875.033	400.008	1961.09	1092.24	327.398	1936.82	524.68	308.877	1816.42	116.297	348.811	1918.2	62.0654
1959	0	-50.6772	1882.51	922.286				-28.8829	1981.77	537.645	-69.6089	2047.77	148.381	-99.1216	2176	68.3048	414.365	1930.27	874.891	399.048	1963.43	1091.87	326.852	1938.89	524.266	308.748	1816.55	116.342	348.717	1918.2	61.9981
1960	0	-51.854	1886.99	920.963				-28.0133	1984.03	535.629	-69.5374	2050.73	146.996	-95.2585	2176.48	64.2113	413.454	1932.11	874.704	397.766	1965.12	1091.72	326.276	1940.88	523.817	308.614	1816.61	116.381	348.534	1918.1	61.9222
1961	0	-53.0812	1891.58	919.669				-27.0977	1986.09	533.534	-67.9325	2052.27	145.138	-91.8694	2177.43	60.2567	412.318	1933.87	874.503	396.51	1967.1	1091.48	325.779	1942.88	523.363	307.185	1815.88	116.354	348.735	1918.28	62.0655
1962	0	-54.3437	1896.13	918.23				-26.0346	1987.75	531.214	-64.7964	2051.92	142.663	-88.0101	2177.37	55.9745	411.232	1935.72	874.305	395.211	1969	1091.04	325.101	1944.73	522.922	306.173	1815.32	116.102	348.841	1918.46	61.8722
1963	0	-55.5732	1900.62	916.698				-24.9217	1989.36	528.944	-63.1563	2053.23	140.459	-83.6013	2176.18	51.2269	410.083	1937.51	874.121	393.952	1970.85	1090.84	324.587	1946.69	522.52	306.987	1816.06	116.662	348.709	1918.37	61.9278
1964	0	-56.8318	1905.08	914.994				-23.9837	1990.85	526.473	-60.3041	2052.93	138.173	-79.0373	2174.41	46.5403	408.752	1939.3	873.942	392.678	1972.7	1090.55	323.961	1948.54	522.102	307.126	1816.53	116.977	348.798	1918.48	61.7411
1965	0	-58.2964	1909.78	913.261				-22.6181	1991.82	523.741	-56.9676	2050.71	135.212	-75.2994	2172.72	46.9096	407.433	1941.09	873.788	391.264	1975	1090.11	323.384	1950.48	521.685	307.053	1816.67	117.076	348.894	1918.55	61.7109
1966	0	-59.8354	1914.49	911.37				-21.4731	1992.85	521.297	-52.3237	2047.58	132.866	-72.713	2172.32	47.5636	406.126	1943.06	873.674	389.765	1977.51	1089.71	322.803	1952.45	521.223	307.456	1817.11	117.446	348.854	1918.5	61.7077
1967	0	-61.0223	1918.97	909.493				-20.0254	1993.52	518.756	-49.9368	2046.7	130.552	-70.4367	2172.45	48.1979	404.748	1945.1	873.525	388.269	1979.64	1089.37	322.057	1954.39	520.836	307.47	1817.33	117.618	348.862	1918.56	61.6511
1968	0	-62.1743	1923.44	907.639				-18.3073	1993.91	516.021	-47.8503	2046.58	128.693	-68.8065	2172.41	49.0471	403.338	1947.24	873.384	386.625	1981.8	1088.88	321.38	1956.45	520.266	307.043	1817.24	117.612	348.975	1918.59	61.5508
1969	0	-63.3793	1927.91	905.763				-16.9499	1994.37	513.482	-46.3005	2045.66	127.038	-67.8937	2171.93	49.4626	401.757	1949.36	873.172	385.015	1984.3	1088.53	320.59	1958.47	519.803	307.274	1817.56	117.918	348.943	1918.63	61.5353
1970	0	-64.4572	1932.17	903.883				-16.2349	1994.77	511.217	-44.2626	2044.5	125.021	-67.6475	2171.66	49.864	400.177	1951.55	873.008	383.24	1987.03	1088.29	319.776	1960.51	519.27	306.809	1817.4	117.911	348.987	1918.67	61.4887
1971	0	-65.7375	1936.54	902.004				-16.1711	1995.6	509.484	-42.3637	2043.74	123.473	-67.5019	2171.42	50.1114	398.764	1954	872.886	381.244	1989.81	1088.01	318.783	1962.48	518.704	306.74	1817.66	118.161	348.986	1918.73	61.4503
1972	0	-67.0556	1940.67	900.396				-16.3418	1996.64	508.074	-41.2649	2043.18	122.369	-67.0672	2171.18	50.219	397.003	1956.36	872.703	379.286	1992.5	1087.73	317.79	1964.65	518.202	306.72	1817.89	118.387	349.023	1918.75	61.4435
1973	0	-69.0425	1945.45	898.957				-16.4103	1997.63	506.706	-39.9594	2043.48	121.443	-66.8613	2171.01	50.1501	395.261	1958.88	872.54	377.262	1994.91	1087.55	316.712	1966.71	517.677	306.613	1818.04	118.624	349.021	1918.75	61.4358
1974	0	-70.6856	1949.3	897.775				-16.7237	1999.08	505.826	-38.681	2043.93	120.396	-66.6633	2171.04	50.1448	393.478	1961.5	872.378	374.898	1998.15	1087.54	315.497	1968.76	517.18	306.092	1817.94	118.771	349.008	1918.8	61.4063
1975	0	-72.4548	1952.79	896.801				-17.3907	2000.79	505.375	-38.4099	2045.9	120.927	-66.5233	2171.08	50.2385	391.762	1964.31	872.329	372.655	2000.69	1087.24	314.312	1970.9	516.831	305.681	1818.01	118.975	348.973	1918.84	61.403
1976	0	-74.0611	1955.71	896.263				-18.3532	2002.97	505.398	-38.1401	2046.94	120.776	-66.4051	2171.1	50.2948	389.852	1967.03	872.286	370.311	2003.76	1087.33	313.058	1972.94	516.46	305.013	1817.71	119.005	348.914	1918.85	61.3733
1977	0	-75.8491	1958.05	895.97				-19.4884	2005.43	505.517	-37.217	2046.84	120.433	-66.273	2171.13	50.3224	387.869	1969.95	872.263	367.857	2006.8	1087.42	311.494	1974.74	516.142	305.201	1818.16	119.458	348.894	1918.86	61.3721
1978	0	-77.7265	1960.13	895.985				-20.3952	2007.47	505.495	-36.8532	2047.27	120.21	-66.266	2171.19	50.338	385.947	1972.93	872.295	365.177	2010.09	1087.61	310.221	1976.53	515.948	305.173	1818.43	119.874	348.907	1918.92	61.3726
1979	0	-79.6843	1961.89	896.134				-21.2675	2009.29	505.434	-36.4756	2047.44	119.993	-66.1962	2171.2	50.3828	383.982	1976.1	872.189	362.293	2013.59	1087.75	308.944	1978.22	515.883	305.053	1818.69	120.305	348.839	1918.95	61.3334
1980	0	-81.6888	1963.53	896.238				-22.0774	2010.99	505.309	-35.9648	2047.41	119.685	-66.1562	2171.2	50.4257	381.625	1979.18	872.131	359.263	2017.25	1087.8	307.781	1979.83	515.879	304.778	1818.73	120.656	348.87	1919.01	61.333
1981	0	-83.7595	1965.17	896.449				-22.8773	2012.14	505.026	-35.5809	2047.19	119.414	-66.0752	2171.15	50.4485	379.434	1982.32	872.043	356.352	2020.9	1087.93	306.481	1981.1	515.92	304.468	1818.74	120.969	348.84	1919.11	61.3185
1982	0	-85.9333	1966.77	896.591				-23.8106	2013.15	504.681	-35.0763	2046.91	118.992	-66.0283	2171.16	50.4749	377.174	1985.46	871.975	353.47	2024.68	1088.1	305.334	1982.32	516.08	304.271	1818.87	121.329	348.855	1919.18	61.276
1983	0	-88.1575	1968.08	896.65				-24.4815	2013.65	504.289	-34.3414	2045.82	118.285	-66.0093	2171.16	50.5294	374.807	1988.34	872.011	350.708	2028.68	1088.04	304.269	1983.53	516.292	304.371	1819.25	121.891	348.82	1919.22	61.2714
1984	0	-90.451	1969.77	896.616				-25.387	2014.4	504.069	-33.712	2045.77	117.747	-65.9704	2171.11	50.5541	372.438	1991.14	872.135	347.971	2032.61	1087.82	303.146	1984.43	516.486	305.038	1820.22	122.427	348.822	1919.28	61.2681
1985	0	-92.7445	1971.5	896.599				-26.4044	2015.17	503.824	-33.2492	2045.7	117.378	-65.9653	2171.17	50.593	370.143	1993.93	872.344	345.299	2036.63	1087.84	302.041	1985.49	516.681	305.128	1820.67	122.913	348.784	1919.36	61.231
1986	0	-95.0163	1973.29	896.552				-27.5047	2015.96	503.625	-33.0052	2046.14	117.181	-65.965	2171.18	50.6141	367.849	1996.62	872.639	342.597	2040.42	1087.85	300.969	1986.72	516.892	304.584	1820.46	123.296	348.761	1919.34	61.2184
1987	0	-97.2999	1975.24	896.499				-28.8197	2017.23	503.669	-31.3783	2044.49	116.279	-65.9652	2171.19	50.6247	365.533	1999.37	873.017	340.063	2044.31	1087.72	299.883	1988.05	517.029	304.861	1821.04	123.967	348.718	1919.43	61.2023
1988	0	-99.6965	1977.64	896.449				-29.9523	2018.54	503.668	-31.0317	2044.46	115.594	-65.9652	2171.19	50.6247	363.313	2002.12	873.289	337.454	2047.93	1087.7	299.045	1989.88	517.293	304.619	1821.25	124.438	348.748	1919.5	61.1968
1989	0	-101.876	1979.94	896.274				-31.0122	2019.98	503.635	-32.7754	2047.94	116.634	-65.9717	2171.12	50.6087	361.082	2004.92	873.658	334.837	2051.14	1087.76	297.776	1991.66	517.404	304.729	1821.77	125.184	348.91	1919.73	61.1277
1990	0	-104.213	1982.54	896.123				-32.123	2021.58	503.562	-32.7701	2048.73	116.496	-65.9644	2171.18	50.6232	358.844	2007.77	873.884	332.179	2054.33	1087.79	296.442	1993.64	517.417	304.641	1822.12	126.016	348.856	1919.73	61.0604
1991	0	-106.338	1985.1	895.971				-33.1722	2023.15	503.397	-32.3819	2048.46	116.233	-65.9466	2171.19	50.6231	356.003	2010.61	874.242	329.596	2057.61	1087.65	295.629	1996.46	517.682	304.773	1822.78	126.969	348.894	1919.86	61.0856
1992	0	-108.545	1987.79	895.895				-34.2241	2024.51	503.256	-31.5207	2047.64	115.609	-65.9501	2171.18	50.6196	353.743	2013.54	874.333	326.995	2060.81	1087.76	294.874	1999.62	517.953	304.518	1823.27	128.103	348.92	1920	61.0501
1993	0	-110.63	1990.55	895.821				-35.1879	2025.75	503.152	-31.3049	2047.6	115.28	-65.9481	2171.18	50.6419	351.601	2016.54	874.382	324.412	2063.94	1087.82	293.303	2002.72	517.989	304.515	1824.19	129.539	348.833	1919.97	61.0732
1994	0	-112.619	1993.39	895.741				-36.3344	2027.09	503.147	-31.2815	2047.83	115.157	-65.9633	2171.18	50.6561	349.685	2019.62	874.322	321.949	2066.62	1087.83	292.204	2006.55	518.094	304.213	1825.05	131.155	349.181	1920.39	61.2636
1995	0	-114.624	1996.21	895.63				-37.403	2028.14	503.002	-31.141	2047.89	114.942	-65.9471	2171.19	50.6664	347.652	2022.62	874.249	319.424	2069.47	1087.82	290.737	2010.54	518.175	303.786	1825.93	132.991	349.302	1920.71	61.4025
1996	0	-116.571	1999.13	895.556				-38.4435	2029.18	502.852	-31.2113	2048.14	114.818	-65.9375	2171.24	50.7038	345.673	2025.58	874.172	317.198	2072.09	1087.66	289.136	2015.08	518.22	302.548	1826.29	134.916	349.42	1920.98	61.4845
1997	0	-117.124	1999.96	895.225				-39.7017	2030.44	502.776	-30.8464	2047.65	114.46	-65.938	2171.25	50.6928	343.652	2028.43	874.102	315.003	2074.74	1087.67	287.739	2020.43	518.276	302.537	1828.08	137.542	349.494	1921.3	61.7305
1998	0	-119.544	2003.81	895.216				-40.7274	2031.56	502.637	-30.8253	2047.7	114.211	-65.9016	2171.2	50.7065	341.728	2031.24	874.103	312.929	2077.18	1087.71	286.775	2026.7	518.587	302.266	1829.9	140.361	349.585	1921.75	62.0104
1999	0	-121.705	2007.05	895.151				-41.7708	2032.64	502.483	-30.8675	2047.85	114.056	-65.9003	2171.2	50.7055	339.788	2033.94	874.14	310.215	2081.9	1088.26	285.85	2033.75	518.887	302.079	1832.36	143.752	349.767	1922.27	62.453
2000	0	-123.653	2010.08	895.041				-42.8552	2033.79	502.281	-30.8594	2047.87	113.893	-65.8949	2171.26	50.7217	337.854	2036.46	874.226	308.093	2083.9	1088.15	284.851	2041.48	519.341	303.131	1835.75	148.018	349.755	1922.8	62.9505
2001	0	-125.481	2012.91	894.883				-43.8305	2034.82	502.116	-32.1501	2049.88	114.129	-65.8699	2171.26	50.7456	336.094	2038.98	874.357	306.036	2085.71	1088.12	284.206	2050.15	520.004	302.469	1838.95	152.053	349.514	1923.44	63.4639
2002	0	-127.253	2015.45	894.655				-44.8837	2035.82	501.974	-31.7482	2049.48	113.745	-65.8517	2171.21	50.7492	334.35	2041.42	874.539	303.952	2087.39	1088.05	283.399	2059.07	520.937	301.475	1842.5	156.432	348.868	1924.04	64.5669
2003	0	-128.984	2017.94	894.388				-45.9677	2036.73	501.81	-31.6399	2049.25	113.482	-65.8345	2171.21	50.7707	332.771	2043.87	874.73	301.961	2089.04	1087.93	282.79	2068.5	521.945	300.702	1846.92	161.699	348.673	1925.18	66.3641
2004	0	-130.918	2020.65	894.175				-46.9142	2037.29	501.472	-31.6577	2049.34	113.294	-65.8348	2171.21	50.7714	331.231	2046.16	874.876	299.852	2090.41	1087.74	282.287	2078.66	523.263	299.956	1852.19	167.215	348.53	1926.1	68.7091
2005	0	-132.751	2023.08	893.864				-48.0029	2037.93	501.237	-31.7627	2049.57	113.187	-65.827	2171.27	50.806	329.871	2048.31	874.958	298.012	2091.82	1087.48	281.922	2089.07	524.866	298.19	1857.44	173.011	347.136	1927.27	71.5764
2006	0	-134.225	2024.93	893.432				-49.0101	2038.5	500.997	-31.7953	2049.62	113.007	-65.8246	2171.27	50.8293	328.794	2050.45	874.993	296.251	2093.02	1087.04	281.741	2099.72	526.708	297.115	1863.81	179.138	346.305	1928.83	74.8541
2007	0	-135.615	2026.51	893.045				-50.0852	2038.94	500.72	-30.8442	2048.2	112.318	-65.8053	2171.27	50.8268	327.86	2052.41	874.962	294.689	2094.15	1086.63	281.681	2110.54	528.966	295.189	1870.29	185.336	345.342	1930.66	78.7607
2008	0	-136.619	2027.52	892.538				-51.1384	2039.41	500.539	-30.7489	2047.98	112.029	-65.7892	2171.22	50.8115	327.105	2054.26	874.933	293.326	2095.15	1086.03	282.001	2121.25	531.126	292.977	1877.19	191.332	343.744	1932.87	83.0514
2009	0	-138.573	2029.85	892.61				-52.1912	2039.65	500.184	-31.9222	2049.64	112.457	-65.8099	2171.26	50.8468	326.534	2056.09	874.961	291.974	2096	1085.23	281.869	2131.58	534.126	290.835	1884.67	197.55	341.996	1935.6	87.8293
2010	0	-141.169	2033.17	892.643				-53.3219	2040.11	500.025	-32.3168	2050.3	112.318	-65.8064	2171.28	50.871	325.937	2057.98	875.059	290.912	2096.87	1084.5	282.101	2141.48	537.103	288.816	1892.63	203.73	339.924	1939.41	93.1854
2011	0	-142.566	2034.78	892.44				-54.3602	2040.24	499.72	-32.3505	2050.21	112.133	-65.8301	2171.27	50.8509	325.355	2059.7	875.279	289.852	2097.71	1083.51	282.613	2151.01	540.104	286.695	1900.43	209.475	337.706	1943.55	98.6341
2012	0	-143.864	2036.08	892.358				-55.4462	2040.49	499.517	-32.4398	2050.13	111.98	-65.8243	2171.27	50.8286	324.725	2061.41	875.747	288.999	2098.64	1082.6	283.135	2159.82	543.28	283.492	1907.21	214.555	335.348	1949.9	103.041
2013	0	-145.108	2037.29	892.345				-56.4463	2040.65	499.289	-32.637	2050.12	111.878	-65.8337	2171.21	50.8097	324.29	2063.15	876.595	288.255	2099.61	1081.59	283.52	2168.09	546.315	281.063	1914.69	218.658	332.577	1958.09	106.594
2014	0	-146.298	2038.46	892.31				-57.4013	2040.96	499.176	-32.7175	2050.01	111.768	-65.8866	2171.26	50.8151	323.749	2064.8	877.594	287.412	2100.63	1080.69	284.117	2175.53	549.269	278.88	1923.17	221.377	329.357	1967.91	109.46
2015	0	-147.428	2039.54	892.318				-58.2407	2041.03	498.962	-32.996	2050.22	111.672	-65.8923	2171.27	50.8142	323.185	2066.33	878.75	286.792	2101.77	1079.71	284.458	2182.31	552.262	276.578	1932.31	222.812	325.95	1979.17	110.744
2016	0	-148.527	2040.6	892.364				-59.0503	2041.36	498.867	-33.1145	2050.21	111.597	-65.8965	2171.26	50.7853	322.665	2067.61	879.897	286.103	2103.06	1078.99	284.592	2188.41	555.115	275.068	1943.07	223.141	322.536	1991.51	110.957
2017	0	-149.416	2041.36	892.332				-59.6581	2041.59	498.744	-33.2226	2050.23	111.553	-65.921	2171.2	50.7709	322.054	2068.64	881.182	285.58	2104.42	1078.26	285.106	2194.54	558.12	273.477	1954.09	222.242	319.127	2004.67	110.177
2018	0	-150.167	2042.08	892.375				-60.3193	2041.9	498.644	-33.286	2050.11	111.514	-65.9147	2171.25	50.7858	321.521	2069.56	882.347	285.137	2105.89	1077.72	284.864	2199.75	560.769	271.556	1965.16	220.481	316.48	2018.9	108.757
2019	0	-151.039	2042.97	892.396				-60.7801	2042.2	498.57	-33.4234	2050.27	111.508	-65.9215	2171.2	50.7718	320.928	2070.35	883.492	284.865	2107.45	1077.24	285.197	2205.06	563.381	270.096	1976.97	217.962	312.681	2032.24	106.235
2020	0	-151.741	2043.93	892.387				-61.178	2042.45	498.491	-33.4939	2050.28	111.478	-65.959	2171.24	50.784	320.363	2071.09	884.482	284.743	2109.05	1076.83	285.431	2209.76	565.693	269.135	1989.55	214.589	310.866	2047.72	104.032
2021	0	-152.195	2044.75	892.379				-61.4577	2042.78	498.446	-33.5393	2050.18	111.445	-65.9605	2171.25	50.7857	319.901	2071.84	885.411	284.707	2110.63	1076.59	285.596	2214.07	567.735	268.281	2002.4	210.489	309.7	2064.14	101.514
2022	0	-152.625	2045.69	892.352				-61.6339	2043.06	498.397	-33.5771	2050.21	111.469	-65.96	2171.25	50.7853	319.453	2072.53	886.086	284.841	2112.27	1076.3	285.824	2217.79	569.498	267.877	2015.63	205.835	309.017	2081.3	98.8642
2023	0	-152.866	2046.62	892.26				-61.7627	2043.46	498.402	-33.5993	2050.24	111.469	-65.9664	2171.18	50.7695	319.117	2073.27	886.688	285.001	2113.84	1076.08	286.003	2220.98	570.851	267.76	2029.16	200.376	309.062	2098.62	96.1068
2024	0	-152.984	2047.49	892.135				-61.8422	2043.88	498.376	-33.5901	2050.16	111.463	-65.978	2171.24	50.7859	318.967	2073.95	887.206	285.24	2115.36	1075.83	286.096	2223.67	571.873	268.878	2043.45	194.674	309.198	2116.42	93.2369
2025	0	-152.941	2048.57	892.051				-61.8477	2044.31	498.353	-33.5785	2050.23	111.264	-65.9827	2171.19	50.7815	318.882	2074.85	887.679	285.548	2116.84	1075.64	286.063	2225.8	572.566	270.444	2058.03	189.114	310.169	2134.7	90.6841
2026	0	-152.846	2049.76	891.947				-61.7535	2044.88	498.317	-33.5466	2050.1	111.443	-65.9874	2171.18	50.8013	319.042	2075.8	888.046	285.868	2118.36	1075.48	285.957	2227.55	572.984	269.617	2070.94	182.388	311.149	2152.75	88.3101
2027	0	-152.592	2051.09	891.899				-61.6139	2045.58	498.325	-33.4952	2050.04	111.444	-65.9898	2171.18	50.8304	319.258	2076.47	888.187	286.374	2119.99	1075.33	285.88	2228.95	572.969	272.627	2086.07	177.289	312.407	2170.7	85.8877
2028	0	-152.063	2052.29	891.783				-61.3782	2046.16	498.332	-33.4668	2050.07	111.473	-65.9911	2171.18	50.8118	319.686	2076.41	888.136	286.826	2121.48	1075.07	285.868	2230.22	572.634	274.996	2100.04	171.863	314.087	2188.05	83.8844
2029	0	-151.598	2053.69	891.783				-61.0451	2046.81	498.324	-33.4404	2050.05	111.476	-65.9667	2171.19	50.8312	319.437	2081.57	888.459	287.443	2123.09	1074.83	285.769	2231.39	572.034	277.498	2113.56	166.582	316.003	2204.75	82.1119
2030	0	-151.151	2055.46	891.779				-60.7531	2047.6	498.373	-33.3333	2050.02	111.49	-65.9896	2171.18	50.8307	320.114	2083.68	888.677	288.139	2124.79	1074.58	285.565	2232.21	571.075	279.083	2125.64	161.51	318.101	2220.63	80.6974
2031	0	-150.402	2056.98	891.825				-60.4022	2048.29	498.442	-33.2595	2050.02	111.525	-65.9553	2171.13	50.8136	320.895	2084.76	888.357	288.823	2126.56	1074.35	285.28	2232.93	569.879	281.172	2137.38	156.783	320.574	2235.74	79.7677
2032	0	-149.771	2058.75	891.919				-60.0011	2048.92	498.736	-33.1869	2050.02	111.555	-65.954	2171.11	50.8246	321.708	2086.34	887.989	289.366	2128.28	1074	284.97	2233.39	568.39	282.979	2148.01	152.254	323.207	2249.71	79.1812
2033	0	-148.893	2060.36	891.954				-59.4538	2049.34	498.772	-33.0829	2050	111.572	-65.9544	2171.12	50.8129	322.655	2088.14	887.544	290.219	2130.33	1073.79	285.048	2233.98	566.736	285.67	2158.73	148.362	325.915	2262.54	78.8108
2034	0	-148.107	2062.13	892.089				-58.8168	2049.89	498.314	-32.9941	2049.99	111.641	-65.9546	2171.12	50.8252	323.762	2090.14	886.826	291.251	2132.56	1073.58	284.989	2234.3	564.942	288.088	2168.4	144.814	329.002	2274.59	78.6711
2035	0	-147.114	2063.62	892.229				-58.1681	2050.45	498.109	-32.8553	2049.94	111.71	-65.9509	2171.12	50.8346	324.78	2092.07	885.924	292.089	2134.79	1073.19	285.305	2234.75	563.126	291.031	2177.31	141.635	331.181	2284.87	78.4688
2036	0	-146.168	2065.2	892.415				-57.9599	2052.3	498.881	-32.4101	2049.69	111.88	-65.9492	2171.13	50.8536	325.964	2093.99	884.82	292.605	2136.87	1072.76	284.941	2234.31	560.96	293.316	2184.96	138.655	333.773	2294.12	78.2296
2037	0	-145.196	2066.85	892.599				-57.3742	2053.24	499.05	-32.6354	2049.91	111.828	-65.9839	2171.18	50.871	327.108	2096.12	883.482	293.601	2139.44	1072.38	284.914	2233.93	558.787	296.012	2191.73	136.056	335.841	2301.89	77.9399
2038	0	-143.932	2068.12	892.856				-56.6183	2054.13	499.201	-32.2925	2049.84	112.03	-65.9909	2171.18	50.8935	328.211	2098.51	882.001	294.73	2142.17	1071.99	284.533	2232.99	556.533	297.6	2196.88	133.237	337.784	2308.42	77.5469
2039	0	-142.714	2069.46	893.178				-55.9196	2055.14	499.395	-32.3992	2050.05	112.028	-65.9947	2171.18	50.8903	329.224	2100.81	880.354	295.748	2144.98	1071.6	284.625	2232.23	554.26	300.082	2201.53	130.848	343.287	2315.37	77.6808
2040	0	-141.517	2070.95	893.526				-55.2028	2056.14	499.661	-32.2754	2050.15	112.14	-66.0025	2171.11	50.8553	330.258	2103.15	878.457	296.783	2147.84	1071.14	284.814	2231.22	551.923	300.83	2204.56	129.063	346.902	2318.65	77.5173
2041	0	-140.068	2072.24	893.877				-54.2602	2057.15	499.875	-32.0874	2050.1	112.222	-65.9999	2171.11	50.8725	331.175	2105.97	876.563	298.263	2151.03	1070.72	285.207	2230.09	549.753	300.766	2205.55	127.528	347.679	2318.14	75.3243
2042	0	-138.481	2073.35	894.21				-53.325	2058.2	500.146	-31.9493	2050.15	112.344	-66.0207	2171.11	50.8675	332.368	2109.13	874.973	299.723	2154.37	1070.28	285.632	2229.36	548.156	299.867	2204.08	126.296	348.886	2318.12	74.1494
2043	0	-136.764	2074.54	894.694				-52.3183	2059.47	500.47	-31.7502	2050.11	112.48	-66.0188	2171.12	50.8756	333.228	2111.49	873.199	301.41	2157.75	1069.83	286.321	2229.44	547.159	298.839	2203.11	125.85	349.087	2317.8	74.0525
2044	0	-134.972	2075.76	895.226				-51.0596	2060.49	500.745	-31.6	2050.14	112.676	-66.0187	2171.12	50.8758	334.37	2114.42	872.059	303.171	2161.25	1069.52	286.835	2230.02	546.848	298.742	2203.78	125.398	345.977	2316.69	73.4002
2045	0	-133.013	2076.93	895.762				-49.8831	2061.88	501.115	-31.584	2050.42	112.97	-66.0188	2171.11	50.888	335.754	2117.72	871.423	305.026	2164.7	1069.32	287.388	2231.27	547.12	298.665	2204.39	125.388	343.25	2315.94	72.3192
2046	0	-131.07	2078.37	896.406				-48.4922	2063.31	501.482	-31.4093	2050.44	113.186	-66.0121	2171.12	50.9171	337.289	2121.04	871.256	306.988	2168.15	1069.27	288.005	2232.94	547.729	298.904	2205.16	125.324	341.791	2323.4	73.5273
2047	0	-129.067	2079.78	897.004				-47.0784	2064.86	501.833	-31.4628	2050.51	113.241	-65.9671	2171.06	50.9194	338.867	2124.65	871.853	309.055	2171.43	1069.36	288.437	2234.53	548.19	299.817	2206.22	125.243	340.375	2331.16	75.4994
2048	0	-127.057	2081.53	897.43				-45.5917	2066.17	502.128	-30.5508	2049.99	113.408	-65.9842	2171.05	50.9324	340.254	2127.25	872.832	311.259	2174.62	1069.56	289.027	2236.33	548.339	300.309	2206.68	125.128	340.6	2330.75	74.8016
2049	0	-124.843	2083.11	897.884				-44.2824	2067.77	502.493	-30.0052	2049.54	113.488	-65.9666	2171.05	50.931	341.862	2129.77	874.281	313.67	2177.73	1069.84	289.666	2238.5	548.221	300.687	2207.22	124.89	341.206	2329.72	73.5232
2050	0	-122.518	2084.91	898.276				-42.702	2068.96	502.756	-29.8431	2049.74	113.729	-65.9662	2171.05	50.9309	343.468	2132.68	875.639	316.181	2180.66	1070.13	290.479	2240.78	547.924	301.035	2208.01	124.695	341.865	2328.5	72.6193
2051	0	-120.138	2086.58	898.622				-41.289	2070.54	503.139	-29.5846	2049.65	114.048	-65.9595	2171.06	50.96	345.364	2135.99	876.497	318.874	2183.5	1070.48	291.244	2242.89	547.527	301.496	2208.88	124.462	341.738	2328.17	71.62
2052	0	-117.672	2088.26	898.86				-39.6188	2071.94	503.439	-29.4254	2049.83	114.316	-65.9612	2171.06	50.9598	347.438	2139.5	876.706	321.745	2186.24	1070.83	292.348	2245	546.999	301.72	2209.45	124.281	341.867	2328.65	71.0714
2053	0	-115.186	2090.13	899.204				-38.0297	2073.43	503.788	-29.2243	2050.04	114.607	-65.9852	2171.06	50.983	349.878	2143.01	876.391	324.666	2188.86	1071.14	293.283	2246.9	546.463	302.272	2210.19	124.083	341.947	2329.36	70.4573
2054	0	-112.523	2091.89	899.595				-36.4283	2075.16	504.179	-29.0699	2050.17	114.874	-65.9647	2171.05	51.0135	352.427	2146.86	875.757	327.533	2191.52	1071.38	294.264	2248.74	545.879	302.909	2211.16	123.961	341.764	2328.76	69.9112
2055	0	-110.037	2094.08	899.944				-34.7284	2076.87	504.489	-28.8869	2050.41	115.168	-65.9583	2171.06	51.0252	355.15	2150.9	875.111	330.649	2194.26	1071.62	295.269	2250.58	545.244	303.881	2212.27	123.879	341.77	2329.1	69.2303
2056	0	-107.183	2095.96	900.232				-33.1649	2078.7	504.776	-28.6064	2050.57	115.459	-65.9108	2171.01	51.0277	358.018	2154.64	874.814	333.656	2197.15	1071.78	296.242	2252.53	544.793	301.761	2211.68	122.896	341.54	2329.76	68.7864
2057	0	-104.647	2098.3	900.658				-31.4858	2080.54	505.147	-28.2533	2050.64	115.717	-65.9095	2171	51.0264	360.812	2158.54	874.66	336.485	2200.04	1071.91	297.292	2254.62	544.391	300.621	2211.65	122.194	341.209	2330.34	68.5594
2058	0	-101.899	2100.48	901.097				-30.0322	2082.58	505.475	-27.9279	2050.72	116.032	-65.9013	2171.01	51.0705	363.522	2162.29	874.591	339.327	2203.06	1072.17	298.669	2257.16	544.167	300.638	2212.16	121.936	340.99	2330.78	68.2401
2059	0	-99.295	2102.83	901.518				-28.5538	2084.51	505.857	-27.6526	2050.82	116.307	-65.8424	2171.01	51.0681	366.039	2166.05	874.635	342.162	2206.3	1072.49	299.669	2259.35	543.777	300.805	2212.61	121.832	340.946	2331.08	67.7936
2060	0	-96.5042	2105	901.905				-27.1898	2086.67	506.259	-27.4556	2051.1	116.757	-65.84	2171.01	51.1013	368.494	2169.87	874.623	344.855	2209.53	1072.84	300.713	2261.24	543.426	301.015	2213.1	121.673	341.098	2331.28	67.2739
2061	0	-93.9198	2107.52	902.496				-25.6972	2088.72	506.638	-27.3606	2051.51	117.251	-65.8104	2171.08	51.1376	370.754	2173.6	874.556	347.551	2212.83	1073.24	302.037	2263.3	543.175	303.043	2214.72	122.022	341.249	2331.05	66.7752
2062	0	-91.3191	2110.11	903.062				-24.3511	2090.91	507.081	-26.8042	2051.14	117.479	-65.773	2171.03	51.1437	373.04	2177.07	874.531	350.213	2216.16	1073.61	303.394	2265.11	542.897	301.748	2213.97	121.371	341.383	2330.8	66.4147
2063	0	-88.8078	2112.68	903.584				-22.9485	2093.21	507.514	-26.4744	2050.93	117.966	-65.7135	2171.04	51.181	375.259	2180.16	874.443	352.912	2219.51	1073.94	304.708	2266.58	542.695	301.526	2213.95	121.085	341.324	2331.02	66.0436
2064	0	-86.2671	2115.31	904.306				-21.61	2095.5	507.974	-26.5338	2051.51	118.829	-65.6898	2171.04	51.184	377.437	2183.06	874.295	355.639	2222.82	1074.22	306.214	2267.94	542.371	302.189	2214.48	120.933	341.192	2331.17	65.8035
2065	0	-83.7234	2117.73	904.921				-20.4588	2098.05	508.573	-26.2122	2051.15	119.095	-65.6607	2171.11	51.2246	379.497	2185.98	874.336	358.327	2226.12	1074.5	307.624	2268.96	542.006	302.479	2214.65	120.81	341.187	2331.76	65.7659
2066	0	-81.4262	2120.45	905.718				-19.2155	2100.47	509.119	-28.1552	2053.03	121.387	-65.6233	2171.06	51.2124	381.44	2188.78	874.296	360.949	2229.22	1074.77	308.985	2269.85	541.719	302.555	2214.84	120.645	341.026	2331.88	65.6968
2067	0	-79.0465	2122.76	906.461				-17.9583	2102.78	509.709	-27.4412	2052.63	121.979	-65.6705	2171.04	51.1803	383.379	2191.54	874.31	363.525	2232.33	1075.12	310.494	2270.74	541.455	302.634	2214.94	120.513	340.986	2331.63	65.4877
2068	0	-76.7294	2125.12	907.431				-16.9369	2105.35	510.441	-27.3663	2052.41	123.119	-65.794	2170.9	51.1281	385.322	2194.2	874.413	366.013	2235.2	1075.53	311.819	2271.52	541.171	302.713	2215.08	120.352	341.045	2331.86	65.4489
2069	0	-74.6833	2127.58	908.392				-16.0383	2108.1	511.335	-27.5963	2053.58	123.92	-66.052	2170.64	51.0287	387.241	2196.72	874.597	368.36	2237.98	1076.06	313.172	2272.26	540.913	302.788	2215.16	120.241	341.149	2331.98	65.4075
2070	0	-73.4702	2130.87	909.496				-15.2838	2110.84	512.261	-26.9247	2054.2	124.779	-66.3732	2170.29	50.9417	389.176	2199.2	874.89	370.69	2240.57	1076.6	314.45	2272.93	540.759	303.184	2215.47	120.363	341.17	2332.02	65.3653
2071	0	-70.7272	2132.23	910.862				-14.4665	2113.49	513.301	-26.6151	2054.84	126.03	-66.6724	2170.1	50.9131	391.18	2201.32	875.23	372.884	2242.94	1077.22	315.608	2273.57	540.547	303.371	2215.62	120.301	341.167	2332	65.3078
2072	0	-68.7237	2134.25	912.178				-13.7253	2116.39	514.535	-25.5169	2055.9	127.159	-66.9119	2170	50.9268	393.079	2203.56	875.59	375.204	2245.32	1077.86	316.795	2274.08	540.372	303.528	2215.66	120.209	341.096	2332.18	65.3126
2073	0	-66.9137	2136.26	913.639				-12.8089	2119.28	515.645	-24.7257	2056.89	128.416	-67.166	2169.89	50.9471	394.899	2205.77	875.939	377.359	2247.43	1078.6	317.848	2274.53	540.283	303.531	2215.65	120.219	341.039	2332.27	65.3671
2074	0	-65.1114	2138.24	915.217				-11.9585	2122.53	516.829	-23.7499	2057.89	129.732	-67.3368	2169.57	50.8576	396.635	2207.9	876.166	379.601	2249.37	1079.43	318.817	2274.84	540.175	303.575	2215.62	120.122	341.006	2332.37	65.3698
2075	0	-63.5771	2140.34	916.8				-11.1238	2125.59	517.982	-22.7864	2058.93	131.096	-67.5484	2169.27	50.8292	398.323	2210.02	876.348	381.822	2251.31	1080.21	319.707	2275.04	540.127	303.591	2215.67	120.058	341.085	2332.19	65.3133
2076	0	-61.969	2142.21	918.461				-10.5901	2128.98	519.414	-21.73	2060.23	132.379	-67.7187	2169.1	50.8286	399.905	2211.87	876.46	384.051	2253.2	1080.95	320.481	2275.09	540.036	303.619	2215.75	119.97	341.077	2332.13	65.3196
2077	0	-60.5648	2144.24	920.101				-10.0125	2132.24	520.699	-20.4222	2061.43	133.76	-67.9432	2169.28	50.9843	401.273	2213.98	876.555	386.335	2255.22	1081.67	321.093	2275.15	539.998	303.662	2215.83	119.918	341.113	2332.03	65.3088
2078	0	-59.1906	2146.24	921.91				-9.65969	2135.54	522.08	-19.2718	2063.3	135.29	-68.0561	2169.26	51.0387	402.725	2215.83	876.675	388.467	2257.13	1082.28	321.834	2275.17	540.046	303.579	2215.83	119.83	341.079	2332.11	65.3398
2079	0	-57.7829	2148	923.622				-9.43422	2139.04	523.497	-18.1191	2064.89	136.899	-68.2381	2169.37	51.22	403.956	2217.87	876.833	390.724	2259.23	1082.88	322.606	2275.18	540.074	303.314	2215.7	119.673	340.993	2332.3	65.4352
2080	0	-56.5327	2149.93	925.297				-9.32486	2142.48	524.803	-16.8632	2066.52	138.398	-68.4216	2169.45	51.3792	405.253	2219.71	877.054	392.846	2261.25	1083.45	323.359	2275.16	540.096	303.531	2215.95	119.7	341.051	2332.46	65.0075
2081	0	-55.1914	2151.82	926.996				-9.11609	2145.92	526.092	-15.5903	2068.68	139.913	-68.6472	2169.64	51.5474	406.396	2221.9	877.328	394.755	2263.34	1084.01	324.052	2275.13	540.112	303.263	2215.84	119.588	341.077	2332.58	65.0419
2082	0	-53.9061	2153.7	928.636				-9.07445	2149.66	527.503	-14.6399	2070.66	141.482	-68.9706	2170.17	51.6963	407.629	2223.88	877.68	396.638	2265.48	1084.6	324.733	2275.01	540.094	303.489	2216.14	119.646	340.954	2332.75	65.5882
2083	0	-52.6405	2155.61	930.19				-9.0811	2153.12	528.724	-13.7702	2073.05	142.836	-69.5296	2170.86	51.9299	408.709	2226.05	877.97	398.352	2267.63	1085.17	325.485	2274.85	540.066	303.236	2216.09	119.513	340.918	2332.59	65.5528
2084	0	-51.4361	2157.57	931.707				-9.31673	2156.96	529.959	-13.1028	2075.92	144.095	-70.2595	2172.01	52.1319	409.903	2228.04	878.267	400.021	2269.86	1085.72	326.129	2274.77	540.018	303.148	2216.13	119.417	340.97	2332.53	65.5442
2085	0	-50.6048	2159.92	932.992				-9.31622	2160.39	531.059	-12.7371	2079.14	145.156	-70.8452	2173.74	52.1398	410.948	2230.41	878.539	401.52	2272.19	1086.24	326.819	2274.74	539.948	302.879	2216.18	119.184	340.971	2332.83	65.6959
2086	0	-49.5131	2162.09	934.241				-9.64057	2164.19	532.315	-12.9083	2083.29	146.233	-71.5165	2175.61	51.8934	412.068	2232.67	878.734	402.972	2274.55	1086.72	327.424	2274.77	539.803	302.681	2216.2	119.015	340.926	2332.99	65.7684
2087	0	-48.4288	2164.26	935.466				-9.789	2167.54	533.374	-13.2068	2087.28	146.918	-73.0482	2178.83	51.9899	413.169	2235.05	878.889	404.349	2276.92	1087.12	327.979	2275	539.756	302.601	2216.32	118.934	340.777	2333.01	65.7679
2088	0	-47.1726	2165.97	936.604				-10.0491	2171.16	534.396	-13.0826	2090.72	147.11	-73.9485	2181.21	51.5964	414.171	2237.34	878.99	405.687	2279.31	1087.47	328.676	2275.57	539.611	302.513	2216.38	118.831	340.693	2333.16	65.828
2089	0	-46.0076	2167.88	937.53				-10.2795	2174.63	535.355	-13.845	2095.56	147.518	-76.6674	2186.53	52.1425	415.224	2239.68	879.071	406.972	2281.75	1087.74	329.536	2276.44	539.547	302.716	2216.56	118.905	340.651	2333.27	65.8626
2090	0	-44.9017	2169.97	938.562				-10.5444	2178.23	536.314	-15.5031	2101.75	148.075	-79.6385	2192.4	52.5934	416.185	2242.21	879.115	408.233	2284.15	1087.94	329.962	2277.03	539.39	302.711	2216.62	118.814	340.649	2333.32	65.869
2091	0	-43.6659	2171.63	939.409				-11.0887	2182.2	537.353	-17.5984	2108.86	148.58	-82.2529	2198.26	52.5533	417.275	2244.53	879.065	409.5	2286.53	1088.07	330.464	2277.93	539.216	302.65	2216.7	118.772	340.736	2333.5	65.8961
2092	0	-42.2054	2172.96	940.382				-11.5826	2186.19	538.298	-19.7874	2116.02	148.765	-85.2426	2205.19	52.6002	418.313	2246.95	878.896	410.731	2288.86	1088.15	331.453	2279.45	539.133	302.62	2216.74	118.75	340.745	2333.56	65.8827
2093	0	-40.7469	2174.25	941.077				-12.1367	2190.3	539.165	-23.0908	2124.71	149.374	-88.5081	2213.48	52.8157	419.237	2249.55	878.737	411.984	2291.2	1088.16	332.155	2280.94	538.933	302.552	2216.86	118.66	340.707	2333.67	65.896
2094	0	-39.5046	2175.91	941.899				-12.8153	2194.69	540.056	-25.849	2132.85	149.409	-92.2841	2223.09	53.16	420.273	2251.96	878.502	413.234	2293.53	1088.13	332.358	2282.01	538.56	302.407	2216.87	118.607	340.668	2333.77	65.9281
2095	0	-38.4239	2177.57	942.477				-13.5641	2199.31	540.855	-29.2203	2141.74	149.608	-95.5626	2232.85	53.254	421.263	2254.31	878.127	414.437	2295.72	1088.04	333.133	2283.89	538.298	302.34	2216.94	118.589	340.619	2333.88	65.944
2096	0	-37.3942	2179.21	943.05				-14.4971	2204.13	541.762	-32.9251	2151.46	149.942	-98.1046	2242.45	53.2452	422.096	2256.93	877.811	415.677	2297.95	1087.9	333.537	2285.53	537.956	302.335	2217.1	118.573	340.577	2333.95	65.9627
2097	0	-36.2877	2180.76	943.57				-15.5508	2209.36	542.663	-36.7246	2160.57	150.345	-100.489	2252.72	53.6274	423.04	2259.38	877.424	416.905	2300.12	1087.71	333.382	2286.61	537.401	302.249	2217.22	118.578	340.469	2334.05	65.9345
2098	0	-35.2549	2182.31	944.021				-16.6245	2214.56	543.554	-40.4751	2169.97	150.846	-103.203	2264.18	54.8971	423.873	2261.83	876.924	418.012	2302.27	1087.39	334.196	2288.76	537.094	302.011	2217.29	118.448	340.449	2334.14	65.9244
2099	0	-34.4067	2184.04	944.398				-17.9483	2220.25	544.604	-44.4117	2179.48	151.782	-105.925	2276.21	56.5985	424.672	2264.29	876.571	419.29	2304.49	1087.16	334.489	2290.42	536.697	302.105	2217.53	118.531	340.406	2334.19	65.8572
2100	0	-33.4545	2185.66	944.827				-19.2124	2226.13	545.679	-48.1597	2189.42	152.699	-108.833	2288.59	58.7976	425.402	2267.12	876.117	420.318	2306.61	1086.92	334.725	2292.11	536.25	302.077	2217.7	118.524	340.368	2334.26	65.7736
2101	0	-32.7325	2187.45	945.354				-20.6224	2232.35	546.823	-51.8243	2199.02	153.657	-111.459	2300.8	61.0414	426.075	2269.92	875.716	421.457	2308.87	1086.67	334.893	2293.82	535.844	301.928	2217.72	118.623	340.317	2334.31	65.7266
2102	0	-31.9797	2189.07	945.812				-22.0675	2238.71	548.054	-55.0013	2208.85	154.404	-113.909	2312.8	63.2523	426.741	2272.46	875.282	422.458	2311.14	1086.41	335.253	2295.72	535.43	301.903	2217.85	118.469	340.264	2334.16	65.5936
2103	0	-31.4582	2190.96	946.361				-23.4157	2245.08	549.257	-59.3595	2219.38	156.078	-116.74	2325.16	65.7054	427.288	2275.19	874.957	423.309	2313.36	1086.21	335.68	2297.8	535.033	301.866	2218.06	118.518	340.297	2334.36	65.5168
2104	0	-30.7445	2192.88	946.933				-24.8316	2251.7	550.557	-63.5221	2230.63	157.549	-118.789	2336.21	67.7055	427.844	2277.91	874.597	424.101	2315.61	1086.04	335.923	2299.66	534.67	301.875	2218.2	118.539	340.293	2334.39	65.4649
2105	0	-30.2655	2194.91	947.497				-26.2671	2258.43	551.904	-66.9445	2241.15	158.964	-121.174	2347.49	69.9292	428.329	2280.4	874.145	424.807	2317.87	1085.88	336.161	2301.56	534.204	301.834	2218.39	118.576	340.28	2334.21	65.4787
2106	0	-29.7537	2197.04	948.033				-27.867	2265.41	553.372	-70.2223	2251.52	160.418	-123.454	2358.38	72.1162	428.73	2283.07	873.849	425.488	2320.1	1085.78	336.343	2303.33	533.843	301.779	2218.53	118.594	340.287	2334.32	65.2544
2107	0	-29.3738	2199.33	948.585				-28.9846	2271.72	554.57	-72.9459	2261.5	161.854	-125.804	2369.12	74.5205	429.06	2285.73	873.534	426.013	2322.29	1085.68	336.485	2305.1	533.388	301.729	2218.66	118.663	340.264	2334.22	65.3231
2108	0	-28.935	2201.61	949.09				-30.7129	2278.91	556.065	-74.3341	2270.3	162.843	-128.057	2379.61	76.9435	429.378	2288.34	873.272	426.562	2324.49	1085.57	336.624	2306.84	533.048	301.682	2218.8	118.73	340.288	2334.32	65.2105
2109	0	-28.6048	2204.15	949.605				-32.0291	2285.67	557.638	-76.556	2280.15	164.501	-130.107	2389.82	79.3447	429.652	2290.99	872.987	427.151	2326.64	1085.49	336.704	2308.59	532.582	301.717	2218.93	118.983	340.287	2334.34	65.2137
2110	0	-28.2195	2206.69	950.111				-33.2448	2292.38	558.931	-78.2227	2289.53	165.9	-132.231	2399.83	81.8017	429.881	2293.52	872.726	427.607	2328.77	1085.41	336.79	2310.43	532.3	301.652	2219.06	119.035	340.252	2334.44	65.2363
2111	0	-27.8724	2209.41	950.665				-34.3488	2298.94	560.372	-79.3859	2298.33	167.153	-134.335	2409.83	84.3681	430.091	2295.9	872.531	428.245	2330.89	1085.39	336.895	2312.2	531.927	301.578	2219.13	119.059	340.232	2334.44	65.2345
2112	0	-27.5697	2212.06	951.225				-35.6447	2305.69	561.81	-79.6323	2306.44	168.042	-136.295	2419.52	86.8029	430.35	2298.3	872.399	428.706	2332.96	1085.38	336.955	2314.03	531.483	301.527	2219.21	119.106	340.2	2334.51	65.2297
2113	0	-27.3334	2215.09	951.76				-36.8876	2312.48	563.459	-78.5	2313.37	168.043	-138.144	2429.22	89.2696	430.514	2300.84	872.16	429.266	2334.95	1085.36	337	2315.93	531.181	301.34	2219.22	119.04	340.16	2334.61	65.2571
2114	0	-27.2015	2218.2	952.222				-38.0432	2319.39	565.135	-81.6137	2324.3	170.691	-139.79	2438.76	91.6536	430.659	2303.42	871.999	429.719	2336.85	1085.33	336.947	2317.85	530.716	301.216	2219.26	119.035	340.173	2334.65	65.2334
2115	0	-26.995	2221.14	952.629				-38.9487	2326	566.608	-82.8735	2333.69	172.083	-141.332	2448.38	93.9141	430.784	2305.58	871.726	430.306	2338.81	1085.28	336.867	2319.79	530.373	301.176	2219.4	119.107	340.215	2334.58	65.2012
2116	0	-26.8128	2224.23	953.033				-39.661	2332.22	567.809	-82.8076	2342.64	172.93	-142.722	2458.01	96.2567	430.787	2308.27	871.517	430.808	2340.67	1085.23	336.863	2321.89	529.975	301.155	2219.61	119.232	340.217	2334.59	65.1472
2117	0	-26.8631	2227.43	953.37				-40.5192	2338.85	569.148	-84.8397	2352.18	174.82	-144.036	2467.72	98.4875	430.758	2310.97	871.401	431.299	2342.47	1085.14	336.856	2324.03	529.544	301.07	2219.79	119.318	340.179	2334.68	65.1765
2118	0	-26.7524	2230.59	953.617				-41.0722	2345.12	570.264	-85.9116	2361.89	176.34	-145.031	2477.38	100.581	430.768	2313.27	871.126	431.806	2344.2	1085.11	336.754	2326.07	529.114	301.029	2219.93	119.387	340.162	2334.68	65.1548
2119	0	-26.6572	2233.83	953.828				-41.5389	2351.28	571.282	-85.197	2370.13	176.556	-145.988	2487.07	102.673	430.747	2315.76	870.806	432.448	2346.02	1085.1	336.628	2328.24	528.66	301.005	2220.14	119.456	340.173	2334.7	65.1259
2120	0	-26.8632	2237.2	953.96				-41.8882	2357.41	572.087	-84.8859	2377.53	177.012	-146.498	2496.48	104.52	430.69	2318.36	870.542	432.941	2347.7	1084.97	336.544	2330.4	528.212	300.98	2220.35	119.559	340.142	2334.8	65.1232
2121	0	-26.9735	2240.74	954.037				-42.0471	2363.23	572.818	-86.8388	2388.32	178.906	-147.43	2506.5	106.751	430.515	2321.2	870.203	433.405	2349.39	1084.79	336.574	2332.67	527.723	300.894	2220.52	119.616	340.071	2334.73	65.1223
2122	0	-27.1446	2244.23	954.099				-42.2567	2369.22	573.554	-87.8522	2397.66	180.059	-147.668	2516.01	108.503	430.561	2323.6	869.923	433.866	2351.07	1084.62	336.405	2334.89	527.233	300.859	2220.67	119.69	340.073	2334.7	65.1155
2123	0	-27.0793	2247.46	953.953				-42.4875	2375.47	574.329	-87.8183	2406.07	180.713	-147.895	2525.56	110.281	430.444	2326.13	869.534	434.309	2352.73	1084.39	336.186	2337.04	526.725	300.707	2220.81	119.753	340.072	2334.71	65.0911
2124	0	-27.2592	2250.98	953.774				-42.4962	2381.29	574.766	-87.1529	2413.35	180.746	-148.082	2534.99	111.98	430.291	2328.99	869.114	434.738	2354.44	1084.22	336.115	2339.3	526.138	300.683	2221.07	119.86	340.059	2334.69	65.0739
2125	0	-27.3103	2254.38	953.581				-42.6194	2387.41	575.349	-88.7814	2423.53	182.282	-148.054	2544.33	113.558	430.277	2331.6	868.742	435.162	2356.13	1083.98	335.932	2341.58	525.56	300.543	2221.22	119.896	340.006	2334.68	65.0444
2126	0	-27.3956	2257.95	953.192				-42.3092	2392.79	575.627	-88.1187	2430.96	182.35	-147.93	2553.45	115.01	430.216	2333.91	868.201	435.513	2357.81	1083.62	335.7	2343.77	524.943	300.443	2221.38	119.973	340.025	2334.72	65.0361
2127	0	-27.4554	2261.35	952.767				-42.2225	2398.66	575.903	-87.9865	2438.67	182.735	-147.817	2562.5	116.422	430.095	2336.46	867.793	435.9	2359.54	1083.29	335.522	2345.96	524.442	300.318	2221.64	120	339.966	2334.78	65.0363
2128	0	-27.6154	2265.06	952.244				-42.1108	2404.45	576.136	-88.3501	2447.17	183.387	-147.392	2571.16	117.523	429.956	2339.36	867.282	436.176	2361.19	1083.03	335.303	2348.19	523.818	300.227	2221.82	120.081	339.92	2334.86	65.0606
2129	0	-27.4797	2268.33	951.639				-41.7618	2409.96	576.208	-88.497	2455.34	183.887	-147.275	2579.93	118.868	429.937	2341.66	866.826	436.559	2362.98	1082.62	335.089	2350.32	523.222	300.195	2222.04	120.188	339.866	2334.87	65.0679
2130	0	-27.6377	2272.02	951.042				-41.3449	2415.09	576.07	-88.2493	2463.18	184.231	-146.967	2588.32	119.908	429.864	2344.15	866.349	436.807	2364.69	1082.21	335.013	2352.58	522.648	300.227	2222.3	120.275	339.856	2334.88	65.1007
2131	0	-27.7913	2275.69	950.287				-41.0555	2420.44	576.055	-87.9468	2470.81	184.448	-146.797	2596.5	120.994	429.767	2346.89	866.032	437.141	2366.49	1081.91	334.8	2354.75	522.057	300.194	2222.52	120.323	339.835	2335.11	65.093
2132	0	-27.7327	2279.16	949.523				-40.5628	2425.51	575.766	-87.4701	2478.13	184.486	-146.017	2604.29	121.54	429.73	2349.47	865.569	437.419	2368.21	1081.57	334.597	2356.95	521.459	299.89	2222.52	120.266	339.83	2335.15	65.1085
2133	0	-28.0461	2283.01	948.828				-40.0011	2430.24	575.34	-86.9671	2485.21	184.47	-144.24	2611.15	121.286	429.786	2351.72	865.215	437.68	2369.9	1081.21	334.418	2359.1	520.821	300.157	2223.03	120.544	339.83	2335.13	65.0996
2134	0	-28.0824	2286.46	947.894				-39.5938	2435.19	575.027	-86.3813	2492.36	184.424	-143.284	2618.44	121.481	429.689	2354.38	864.863	437.831	2371.53	1080.9	334.33	2361.31	520.305	300.079	2223.21	120.599	339.827	2335.09	65.0809
2135	0	-28.132	2289.88	946.907				-39.0662	2439.83	574.523	-85.7556	2499.14	184.284	-143.104	2626	122.037	429.605	2357.04	864.46	438.096	2373.23	1080.63	334.141	2363.44	519.754	300.005	2223.33	120.644	339.826	2335.07	65.072
2136	0	-28.2033	2293.34	945.989				-38.5524	2444.39	573.921	-85.0466	2505.97	184.084	-141.619	2632.55	121.685	429.601	2359.39	864.168	438.366	2374.9	1080.29	334.179	2365.72	519.247	299.661	2223.28	120.571	339.828	2334.86	65.0622
2137	0	-28.3947	2296.78	945.01				-37.8419	2448.57	573.139	-85.1229	2512.9	184.224	-140.323	2639.1	121.35	429.622	2361.88	863.763	438.559	2376.49	1080	334.171	2367.85	518.661	299.54	2223.37	120.595	339.862	2334.94	65.0105
2138	0	-28.6004	2300.29	943.932				-37.2281	2452.71	572.354	-84.1591	2519.34	183.923	-138.974	2645.5	120.935	429.595	2364.3	863.497	438.683	2378.07	1079.73	334.105	2370.03	518.126	299.524	2223.58	120.689	339.859	2334.97	65.0151
2139	0	-28.6859	2303.62	942.861				-36.7098	2456.9	571.541	-82.5752	2524.9	183.191	-137.241	2651.46	120.157	429.558	2366.9	863.139	438.766	2379.65	1079.51	334.165	2372.26	517.563	299.431	2223.7	120.76	339.899	2334.86	64.9713
2140	0	-28.8349	2307.06	941.812				-36.0641	2460.91	570.708	-81.083	2530.48	182.49	-135.373	2657.03	119.191	429.596	2369.4	862.768	438.833	2381.26	1079.24	334.173	2374.38	516.983	299.398	2223.9	120.857	339.9	2334.84	64.9423
2141	0	-29.1045	2310.5	940.711				-35.3281	2464.68	569.731	-79.8552	2536.25	181.934	-133.774	2671.36	119.78	429.639	2371.67	862.544	438.865	2382.88	1078.97	334.206	2376.5	516.463	299.326	2224.14	120.923	339.909	2334.88	64.9212
2142	0	-30.2298	2315.17	939.564				-34.5065	2468.29	568.668	-78.2257	2541.61	181.178	-132.678	2679.63	119.66	429.616	2374.19	862.122	438.769	2384.55	1078.71	334.269	2378.55	515.849	299.241	2224.31	120.995	339.915	2334.92	64.9092
2143	0	-30.543	2318.81	938.404				-33.7557	2472.03	567.634	-76.4175	2546.57	180.27	-130.507	2684.57	118.271	429.539	2376.63	861.853	438.618	2386.33	1078.5	334.261	2380.59	515.324	299.152	2224.49	121.044	339.875	2335.05	64.9015
2144	0	-30.6502	2321.96	937.247				-32.9073	2475.66	566.522	-74.872	2551.69	179.467	-128.115	2688.74	116.492	429.453	2378.97	861.539	438.412	2388.15	1078.23	334.174	2382.45	514.738	299.063	2224.66	121.098	339.877	2335.08	64.8944
2145	0	-30.7262	2325.18	936.11				-31.97	2479.2	565.326	-73.0745	2556.49	178.538	-125.795	2693.21	114.813	429.508	2381.21	861.133	438.178	2390.05	1077.97	334.271	2384.39	514.242	298.964	2224.77	121.186	339.926	2335.02	64.8688
2146	0	-30.8121	2328.26	934.829				-30.9566	2482.56	564.087	-71.264	2561.09	177.497	-123.434	2698.18	113.192	429.5	2383.42	860.873	437.895	2391.98	1077.71	334.427	2386.35	513.718	298.865	2224.88	121.217	339.954	2334.9	64.8154
2147	0	-30.715	2331.14	933.451				-29.7826	2485.45	562.602	-69.5153	2565.65	176.444	-120.96	2703.14	111.484	429.327	2385.75	860.503	437.506	2394.07	1077.49	334.4	2388.07	513.183	298.836	2225.08	121.337	339.954	2334.88	64.8036
2148	0	-30.7558	2334.18	932.138				-28.6928	2488.6	561.231	-67.752	2570.05	175.417	-118.303	2707.82	109.649	429.187	2388.13	860.247	437.13	2396.21	1077.25	334.355	2389.76	512.604	298.741	2225.2	121.417	339.97	2334.92	64.7807
2149	0	-30.8205	2337.21	930.836				-27.4262	2491.25	559.562	-66.0281	2574.37	174.229	-116.251	2714.29	108.642	429.179	2390.13	859.959	436.608	2398.34	1077.01	334.48	2391.66	512.158	298.713	2225.4	121.506	339.959	2334.93	64.7644
2150	0	-30.9456	2340.35	929.559				-26.2707	2494.01	557.937	-64.2782	2578.53	172.965	-113.121	2717.28	106.009	428.975	2392.16	859.618	436.158	2400.62	1076.78	334.651	2393.63	511.651	298.682	2225.55	121.616	339.98	2334.97	64.7723
2151	0	-31.205	2343.66	928.25				-24.9881	2496.78	556.344	-62.5046	2582.57	171.741	-109.942	2720.53	103.681	428.75	2394.58	859.357	435.557	2402.97	1076.59	334.675	2395.38	511.05	298.652	2225.75	121.777	339.887	2335.19	64.812
2152	0	-31.4641	2346.97	926.976				-23.505	2499.18	554.572	-60.6565	2586.18	170.177	-107.651	2727.05	102.595	428.593	2396.57	859.087	435.022	2405.35	1076.41	334.657	2397.16	510.483	298.629	2225.96	121.902	340.055	2334.88	64.7129
2153	0	-31.6752	2350.14	925.64				-22.2471	2501.45	552.638	-58.8424	2589.78	168.599	-104.41	2729.52	99.8689	428.366	2398.99	858.803	434.369	2407.85	1076.23	334.649	2398.96	509.945	298.604	2226.17	122.001	340.115	2334.75	64.6521
2154	0	-32.115	2353.59	924.321				-20.7563	2503.78	550.797	-57.0545	2593.09	167.115	-101.047	2732.15	97.3881	428.06	2401.31	858.523	433.687	2410.34	1076.07	334.655	2400.76	509.452	298.57	2226.32	122.11	340.105	2334.74	64.6444
2155	0	-32.4919	2357.04	922.964				-19.2731	2505.9	548.8	-59.5196	2618.59	171.843	-97.9219	2735.16	94.9916	427.859	2403.48	858.221	432.997	2412.9	1075.91	334.713	2402.66	508.923	298.524	2226.41	122.204	340.15	2334.71	64.6105
2156	0	-32.8014	2360.32	921.546				-17.8278	2507.84	546.749	-57.5713	2621.32	170.028	-94.9792	2738.49	92.7991	427.441	2405.84	857.989	432.27	2415.48	1075.71	334.502	2404.29	508.372	298.496	2226.61	122.324	340.163	2334.73	64.6172
2157	0	-33.194	2363.89	920.134				-16.2379	2509.87	544.702	-55.8259	2623.89	168.2	-91.8138	2740.93	90.1961	427.083	2408.01	857.636	431.528	2418.1	1075.51	334.424	2406.09	507.777	298.461	2226.76	122.462	340.202	2334.67	64.5894
2158	0	-33.7577	2367.53	918.711				-14.8385	2511.53	542.478	-53.883	2625.97	166.087	-89.533	2745.58	88.605	426.731	2410.42	857.331	430.708	2420.77	1075.29	334.316	2407.86	507.297	298.438	2226.96	122.607	340.203	2334.67	64.5714
2159	0	-34.3384	2371.29	917.276				-13.2853	2513.51	540.479	-51.6679	2628.02	164.137	-85.9701	2745.8	85.0341	426.283	2412.82	857.087	429.856	2423.54	1075.06	334.204	2409.69	506.721	298.35	2227.13	122.773	340.217	2334.72	64.5392
2160	0	-34.672	2374.62	915.841				-11.9062	2515.17	538.191	-49.3691	2627.45	161.161	-82.6044	2746.49	81.809	425.808	2415.19	856.743	428.962	2426.31	1074.77	333.917	2411.44	506.16	298.374	2227.31	122.95	340.223	2334.77	64.5014
2161	0	-35.1749	2378.18	914.386				-10.7374	2516.76	536.015	-46.4594	2625.03	157.854	-79.4509	2747.54	78.7526	425.285	2417.58	856.456	428.035	2429.15	1074.44	333.662	2413.2	505.583	298.354	2227.52	123.125	340.217	2334.59	64.3518
2162	0	-35.8448	2381.98	912.931				-9.62718	2518.42	533.789	-43.3586	2623.53	154.488	-76.0283	2747.32	75.1112	424.693	2420.1	856.057	427.04	2431.93	1074.05	333.457	2415.15	505.02	298.449	2227.79	123.423	340.29	2334.58	64.2696
2163	0	-36.4972	2385.66	911.501				-8.52664	2519.98	531.602	-40.7109	2622.36	151.238	-72.6687	2746.94	71.2948	424.141	2422.46	855.69	425.918	2434.84	1073.66	333.296	2417.11	504.358	298.421	2227.95	123.619	340.339	2334.48	64.083
2164	0	-37.2741	2389.39	910.08				-7.92203	2521.64	529.376	-38.0929	2622	148.429	-69.2779	2746.26	67.3738	423.391	2424.87	855.358	425.287	2435.29	1072.64	333.259	2419.2	503.745	298.429	2228.05	123.893	340.415	2334.46	63.9331
2165	0	-38.0504	2393.21	908.71				-6.82321	2523.42	527.3	-35.716	2621.09	145.621	-66.0441	2744.86	62.7935	422.684	2427.45	854.844	424.13	2437.98	1072.22	333.129	2421.23	503.135	298.796	2228.5	124.336	340.554	2334.63	63.8457
2166	0	-38.8837	2396.92	907.346				-5.89065	2524.82	525.034	-33.0971	2619.08	142.424	-63.5006	2746.4	60.238	421.945	2429.76	854.55	422.85	2441.03	1071.74	333.015	2423.28	502.54	298.557	2228.41	124.55	340.633	2334.76	63.7791
2167	0	-39.7889	2400.8	906.029				-4.84723	2526.36	522.755	-30.3733	2616.31	139.504	-60.0827	2744.96	56.2994	421.042	2432.28	853.964	421.601	2444	1071.18	333.083	2425.45	502.048	298.66	2228.56	124.9	340.68	2334.95	63.7753
2168	0	-40.7851	2404.78	904.737				-4.30959	2527.63	520.49	-27.9784	2613.93	136.701	-56.2394	2739.83	54.7605	420.151	2434.61	853.609	420.27	2446.9	1070.68	333.036	2427.67	501.494	299.196	2229.08	125.443	340.741	2335.01	63.736
2169	0	-41.9272	2408.82	903.442				-3.16323	2533.6	519.448	-25.2881	2610.65	135.125	-53.4209	2737.03	54.9534	419.229	2437.19	853.123	419.006	2449.94	1070.03	332.926	2429.81	500.876	299.175	2229.24	125.773	340.781	2334.94	63.6868
2170	0	-43.2202	2413.12	902.208				-2.35941	2534.69	517.106	-22.8728	2608.08	132.049	-50.7905	2735.45	55.37	418.184	2439.43	852.598	417.54	2453.15	1069.43	332.816	2431.95	500.216	299.238	2229.48	126.16	340.857	2334.97	63.5353
2171	0	-44.4322	2417.28	900.99				-1.33416	2535.12	514.588	-21.3435	2605.75	129.436	-48.326	2734.08	55.5375	416.99	2442.02	852.053	416.046	2456.48	1068.82	332.66	2434.13	499.509	299.214	2229.62	126.449	341.001	2335.17	63.5753
2172	0	-45.9052	2421.7	899.774				-0.56452	2536.49	512.609	-20.2074	2607.37	128.756	-46.5127	2733.61	56.0257	415.83	2444.54	851.513	414.518	2459.91	1068.21	332.408	2436.32	498.968	299.146	2229.79	126.822	341.054	2335.18	63.5523
2173	0	-47.2842	2426.08	898.542				0.263884	2537.46	510.51	-19.7865	2606.99	127.144	-45.5922	2733.73	56.5351	414.466	2447.2	851.022	412.954	2463.14	1067.52	332.006	2438.47	498.345	299.046	2229.87	127.15	341.151	2335.08	63.4664
2174	0	-48.9245	2430.69	897.282				0.427409	2539.39	508.861	-18.56	2607.03	126.013	-45.4054	2733.68	56.6358	413.075	2449.74	850.477	411.27	2466.54	1066.98	331.516	2440.62	497.723	299.09	2230.09	127.456	341.247	2334.99	63.3375
2175	0	-50.4282	2435.17	896.241				0.59119	2541.21	507.825	-17.3958	2607.51	125.853	-45	2733.67	56.5306	411.564	2452.48	849.997	409.51	2470.22	1066.35	330.865	2442.77	497.112	299.238	2230.38	127.862	341.329	2334.97	63.2828
2176	0	-52.128	2439.78	895.539				0.660265	2543.86	507.037	-16.2443	2609.14	125.268	-44.5837	2734.07	56.6961	409.946	2455.4	849.481	407.749	2473.71	1065.87	330.051	2444.94	496.612	299.305	2230.65	128.28	341.373	2334.93	63.231
2177	0	-53.3701	2443.66	894.956				0.99417	2546.58	506.263	-15.0435	2610.06	124.936	-44.186	2734.12	56.8332	408.225	2458.18	849.135	405.849	2477.29	1065.25	329.101	2447.03	496.088	299.386	2230.91	128.719	341.514	2334.92	63.2124
2178	0	-55.5687	2448.59	894.906				1.2191	2550.43	506.211	-13.6641	2610.88	124.67	-43.8556	2734.09	56.8629	406.413	2461.3	848.722	403.915	2480.72	1064.86	327.987	2449.15	495.773	299.614	2231.36	129.311	341.559	2334.89	63.1528
2179	0	-57.239	2452.63	894.941				1.27823	2554.66	506.409	-12.6975	2611.29	124.598	-43.6758	2734.14	56.8974	404.46	2464.34	848.531	401.752	2484.9	1064.63	326.758	2451.22	495.511	299.68	2231.57	129.86	341.652	2334.78	63.0784
2180	0	-58.9218	2456.59	895.394				1.00885	2559.06	507.028	-12.3654	2611.8	124.416	-43.5693	2734.13	56.9534	402.53	2467.35	848.261	399.703	2488.83	1064.45	325.369	2453.18	495.409	299.626	2231.97	130.5	341.725	2334.78	63.0289
2181	0	-60.703	2460.48	896.11				0.154039	2563.35	507.83	-12.2024	2612.37	124.507	-43.549	2734.17	56.9379	400.433	2470.42	848.085	397.462	2492.67	1064.46	324.041	2455.06	495.43	299.646	2232.42	131.223	341.851	2334.9	62.9539
2182	0	-62.3001	2463.77	896.844				-1.26959	2567.16	508.688	-12.214	2612.56	124.519	-43.5958	2734.22	56.8721	398.4	2473.52	848.057	394.975	2496.44	1064.61	322.732	2456.86	495.714	299.973	2233.2	132.263	341.909	2334.91	62.9415
2183	0	-63.5308	2465.99	897.386				-2.98383	2570.85	509.634	-12.5721	2612.93	124.718	-43.6754	2734.3	56.805	396.166	2476.97	848.091	392.143	2502.23	1065.56	321.412	2458.62	496.086	299.631	2233.37	133.05	341.937	2334.8	62.9166
2184	0	-66.0117	2469.7	898.399				-4.93342	2573.91	510.324	-12.9677	2613.23	124.763	-43.8146	2734.39	56.712	394.049	2479.72	848.285	389.813	2506.16	1065.73	320.207	2460.25	496.606	299.571	2233.92	134.001	342.032	2334.98	62.8868
2185	0	-68.1236	2472.85	899.344				-6.95062	2576.55	510.906	-13.2857	2613.23	124.658	-43.9561	2734.48	56.6728	391.836	2482.55	848.6	387.43	2510.01	1065.91	319.192	2461.79	497.327	299.801	2234.67	135.106	342.062	2335.16	62.9134
2186	0	-70.0331	2475.56	900.233				-8.67686	2578.43	511.217	-13.6411	2613.26	124.619	-44.0441	2734.58	56.6197	389.75	2485.52	849.184	385.065	2513.98	1066.12	318.394	2463.43	498.185	299.81	2235.23	136.264	342.167	2335.41	62.9505
2187	0	-72.2398	2478.77	901.069				-10.3612	2580.04	511.417	-13.9483	2613.57	124.62	-44.1302	2734.66	56.5808	387.645	2488.13	849.873	382.705	2518.04	1066.5	317.764	2465.23	499.109	299.552	2235.62	137.407	342.206	2335.61	63.0024
2188	0	-74.4168	2481.86	901.84				-11.9066	2581.14	511.538	-14.0152	2613.63	124.509	-44.1562	2734.59	56.5543	385.673	2490.75	850.858	380.409	2522.19	1066.94	317.308	2467.2	500.16	300.002	2236.74	138.804	342.378	2336.25	63.1712
2189	0	-76.2966	2484.75	902.518				-13.1551	2581.86	511.564	-13.9185	2613.74	124.409	-44.1305	2734.65	56.5773	383.682	2493.6	851.964	378.15	2526.33	1067.38	316.933	2469.55	501.17	300.393	2237.91	140.299	342.597	2336.56	63.2671
2190	0	-78.8123	2488.59	903.172				-14.0639	2582.47	511.476	-13.714	2613.89	124.323	-44.1018	2734.58	56.5535	381.948	2496.28	853.078	375.8	2530.41	1067.93	316.802	2472.28	502.164	301.006	2239.3	142.044	342.857	2336.66	63.3064
2191	0	-81.0067	2492.31	903.612				-14.5654	2582.9	511.314	-13.5827	2614.65	124.213	-44.0233	2734.63	56.6307	380.168	2498.99	854.236	373.402	2534.44	1068.57	316.576	2475.31	502.99	300.587	2240.15	143.755	343.123	2336.59	63.4231
2192	0	-82.8879	2495.91	903.91				-14.8158	2583.14	511.031	-13.0796	2614.37	124.056	-43.958	2734.65	56.6782	378.46	2502.16	855.204	371.053	2538.41	1069.26	316.565	2479.11	504.026	300.583	2241.43	145.887	343.609	2336.46	63.3339
2193	0	-84.8735	2499.82	904.095				-15.0314	2583.38	510.536	-12.9791	2615.71	123.811	-43.8918	2734.69	56.7521	376.866	2505.08	856.249	368.525	2542.29	1070	316.673	2483.46	504.898	301.085	2243.25	148.499	344.015	2337.09	63.5977
2194	0	-86.8434	2503.93	904.171				-15.2082	2583.65	510.049	-11.5029	2614.01	121.559	-43.8329	2734.7	56.7675	375.296	2508.36	857.112	366.105	2546.29	1070.94	316.902	2488.52	505.718	302.234	2245.75	151.648	344.478	2337.42	63.6902
2195	0	-88.5777	2507.84	904.134				-15.6063	2584.03	509.673	-10.7797	2612.95	120.695	-43.7515	2734.61	56.7927	373.72	2511.78	857.903	363.549	2550.01	1071.85	317.276	2494.32	506.411	303.763	2248.85	155.258	345.296	2336.29	63.8733
2196	0	-90.2552	2511.98	903.972				-16.0639	2584.04	509.205	-10.1404	2612.1	120.019	-43.7068	2734.72	56.8642	372.273	2515.35	858.705	360.843	2553.41	1072.7	317.717	2500.91	507.105	305.269	2252.39	159.184	345.344	2337.49	64.1908
2197	0	-91.8497	2516.24	903.646				-16.6527	2584.13	508.615	-9.89112	2612.01	119.651	-43.6856	2734.66	56.8699	370.875	2519.24	859.419	357.903	2556.4	1073.35	318.019	2508.01	507.786	306.431	2256.29	163.358	345.782	2338.46	64.6838
2198	0	-93.2138	2520.3	903.272				-17.1195	2584.82	508.274	-10.1147	2612.96	119.66	-43.6726	2734.67	56.8733	369.517	2523	860.043	355.525	2559.64	1073.94	318.684	2516.2	508.413	307.077	2260.64	167.584	346.264	2339.22	65.3138
2199	0	-94.4488	2524.21	902.711				-18.0803	2584.34	507.865	-9.90241	2612.8	119.126	-43.6856	2734.65	56.8661	368.295	2526.86	860.659	353.555	2562.99	1074.29	319.72	2525.34	509.117	307.511	2265.62	172.237	346.848	2339.96	66.1021
2200	0	-95.7157	2528.26	902.201				-18.942	2584.52	507.483	-9.86526	2612.91	118.842	-43.6545	2734.74	56.8515	367.152	2530.55	861.156	351.156	2565.75	1074.73	321.041	2535.63	510.009	307.998	2271.47	177.233	347.203	2340.61	67.463
2201	0	-96.9259	2532.22	901.528				-19.6531	2584.38	506.924	-9.85138	2612.99	118.574	-43.6666	2734.7	56.8362	366.061	2534.44	861.532	348.788	2568.36	1074.94	322.339	2546.5	511.061	308.723	2278.31	182.615	347.479	2341.3	69.2822
[truncated: 333 more rows]
