# Supplementary material for: A Brake-Based Overground Gait Rehabilitation Device for Altering Propulsion Impulse Symmetry
Source: Sensors (Basel). 2021 Oct 5;21(19):6617. doi: 10.3390/s21196617 (PMC8512803; doi:10.3390/s21196617)
Supplement: Supplementary file 1 [file sensors-21-06617-s001.zip › GPT animations/code and data/stroke_data/Trajectory/TR 06.csv]

Trajectories
100
		BDP031:LTroc			BDP031:LIliac			BDP031:LKnee			BDP031:LAnkle			BDP031:LToe			BDP031:RTroc			BDP031:RIliac			BDP031:RKnee			BDP031:RAnkle			BDP031:RToe
Frame	Sub Frame	X	Y	Z	X	Y	Z	X	Y	Z	X	Y	Z	X	Y	Z	X	Y	Z	X	Y	Z	X	Y	Z	X	Y	Z	X	Y	Z
		mm	mm	mm	mm	mm	mm	mm	mm	mm	mm	mm	mm	mm	mm	mm	mm	mm	mm	mm	mm	mm	mm	mm	mm	mm	mm	mm	mm	mm	mm
702	0	-206.655	-1266.49	859.166				-110.975	-1255.79	467.853	-83.1502	-1246.72	82.9178	-130.105	-1130.27	22.0383	260.612	-1224.65	852.033	220.145	-1186.74	1059.82	232.426	-1165.39	507.386	234.031	-1442.21	197.172	280.632	-1410.04	76.6683
703	0	-207.728	-1263.89	859.057				-111.968	-1255.42	467.673	-83.2239	-1246.76	82.8638	-130.046	-1130.3	22.0162	260.262	-1222.78	852.392	219.383	-1184.92	1059.03	232.979	-1155.37	510.024	232.222	-1433.97	202.393	279.237	-1401.55	80.8613
704	0	-208.75	-1261.23	858.982				-112.81	-1255.74	467.386	-83.3591	-1246.84	82.8625	-130.085	-1130.24	21.9759	259.964	-1220.85	852.785	219.056	-1183.79	1058.2	233.33	-1146.06	512.707	230.753	-1424.64	206.05	277.429	-1391.47	85.2742
705	0	-209.587	-1258.68	858.968				-113.502	-1255.25	467.13	-83.5049	-1246.81	82.8086	-130.08	-1130.24	21.9308	259.832	-1219.15	853.376	218.908	-1182.91	1057.45	233.621	-1137.4	515.443	229.109	-1414.7	208.594	275.423	-1379.72	88.0587
706	0	-210.546	-1256.41	858.844				-114.186	-1253.91	467.208	-83.671	-1246.83	82.7421	-130.186	-1130.35	21.9777	259.52	-1217.25	854.06	218.736	-1182.06	1056.86	233.706	-1128.96	518.2	227.683	-1403.63	209.701	273.247	-1366.85	89.4844
707	0	-211.416	-1254.31	858.903				-114.863	-1253.07	467.192	-83.8133	-1246.81	82.7057	-130.085	-1130.16	21.8944	259.296	-1215.51	854.929	218.63	-1181.17	1056.4	233.929	-1121.13	521.125	226.378	-1391.55	209.368	271.038	-1352.94	89.645
708	0	-212.159	-1252.61	859.122				-115.739	-1252.4	467.04	-83.932	-1246.74	82.6943	-130.099	-1130.26	21.9379	259.2	-1214.18	855.956	218.596	-1180.3	1056.13	234.071	-1113.39	523.811	224.999	-1379.19	208.061	268.919	-1337.78	88.7573
709	0	-212.789	-1250.91	859.161				-115.965	-1251.41	467.144	-84.0968	-1246.67	82.6385	-130.129	-1130.25	21.8885	259.064	-1212.92	857.102	218.444	-1178.72	1055.98	234.252	-1106.27	526.432	223.632	-1366.45	205.751	267.256	-1321.92	87.4142
710	0	-213.489	-1249.12	859.228				-116.52	-1250.7	467.033	-84.22	-1246.6	82.6094	-130.139	-1130.26	21.8943	258.858	-1211.56	858.276	218.177	-1176.73	1055.91	235.226	-1101.22	529.192	222.287	-1352.91	202.247	265.804	-1304.8	85.2243
711	0	-214.02	-1247.43	859.322				-116.838	-1250.21	467.031	-84.3153	-1246.49	82.5847	-130.164	-1130.3	21.9129	258.693	-1210.16	859.456	217.832	-1174.31	1055.89	235.525	-1095.2	531.573	221.053	-1338.82	197.886	264.568	-1286.74	82.4794
712	0	-214.444	-1245.81	859.294				-116.974	-1249.8	467.042	-84.3808	-1246.43	82.5749	-130.159	-1130.3	21.9111	258.529	-1208.76	860.53	217.494	-1171.67	1055.92	235.854	-1089.66	533.784	220.014	-1324.15	192.679	263.695	-1267.92	79.1204
713	0	-214.808	-1244.26	859.351				-117.117	-1249.26	467.105	-84.5252	-1246.31	82.5263	-130.161	-1130.3	21.9111	258.337	-1207.42	861.489	217.263	-1169.01	1055.97	236.073	-1084.53	535.737	219.271	-1308.96	186.891	263.242	-1248.6	75.5105
714	0	-215.024	-1242.6	859.355				-117.314	-1248.57	467.289	-84.6217	-1246.2	82.4994	-130.147	-1130.27	21.8932	258.131	-1205.98	862.422	217.184	-1166.45	1056.04	236.213	-1079.97	537.519	218.866	-1293.21	180.512	262.944	-1228.16	71.4972
715	0	-214.906	-1240.92	859.462				-117.361	-1247.43	467.624	-84.6901	-1246.05	82.4806	-130.126	-1130.23	21.8778	258.155	-1204.81	863.256	217.362	-1164.18	1056.15	236.278	-1075.8	539.016	218.684	-1276.79	173.752	263.306	-1207.8	67.7527
716	0	-214.925	-1238.76	859.497				-117.028	-1246.19	467.486	-84.7944	-1245.82	82.4007	-130.116	-1130.21	21.8752	258.043	-1203.17	864.019	217.552	-1161.94	1056.26	236.249	-1072.17	540.142	219.023	-1260.08	166.863	263.739	-1186.56	63.7961
717	0	-214.81	-1236.6	859.331				-117.166	-1245.28	467.406	-84.8207	-1245.76	82.4294	-130.127	-1130.23	21.9245	258.064	-1201.52	864.58	218.354	-1159.86	1056.18	236.142	-1068.84	540.946	219.652	-1242.81	159.806	264.478	-1164.93	60.0377
718	0	-214.501	-1234.46	859.319				-116.983	-1244.46	467.461	-84.8416	-1245.63	82.4168	-130.181	-1130.27	21.922	258.228	-1199.88	865.045	219.113	-1157.82	1056.06	235.861	-1065.75	541.376	220.575	-1225.23	152.823	265.551	-1143.19	56.7281
719	0	-214.112	-1232.11	859.239				-116.628	-1243.61	467.444	-84.8296	-1245.62	82.3984	-130.191	-1130.28	21.9143	258.47	-1198.01	865.442	219.917	-1155.75	1055.92	235.529	-1062.91	541.538	222.006	-1207.6	146.089	266.919	-1121.48	53.6979
720	0	-213.558	-1229.52	859.177				-116.193	-1242.63	467.69	-84.7717	-1245.49	82.4554	-130.106	-1130.19	21.9079	258.829	-1195.97	865.719	220.815	-1153.56	1055.79	234.964	-1060.32	541.397	223.779	-1189.98	139.669	268.25	-1099.31	50.8438
721	0	-212.835	-1226.9	859.112				-115.753	-1241.57	467.65	-84.7032	-1245.54	82.5702	-130.074	-1130.23	21.9284	259.358	-1193.89	865.996	221.661	-1151.52	1055.69	234.423	-1058.05	541.084	225.772	-1172.28	133.643	270.363	-1078.57	48.848
722	0	-212.273	-1224.77	859.101				-115.34	-1240.52	467.699	-84.6281	-1245.42	82.5891	-130.088	-1130.25	21.9257	260.136	-1191.78	866.114	222.46	-1149.45	1055.56	233.783	-1055.99	540.471	227.921	-1154.79	127.994	272.276	-1057.51	47.2626
723	0	-211.457	-1222.24	859.098				-114.998	-1239.51	467.763	-84.5367	-1245.42	82.6414	-130.077	-1130.21	21.9549	260.973	-1189.46	866.035	223.284	-1147.33	1055.46	233.077	-1053.97	539.673	230.261	-1137.65	123.135	274.216	-1037.01	46.3305
724	0	-210.732	-1219.97	859.085				-114.591	-1238.64	467.812	-84.4203	-1245.39	82.7237	-130.069	-1130.22	21.9733	261.979	-1186.98	865.835	224.106	-1145.25	1055.35	232.333	-1052.1	538.652	232.693	-1120.91	118.683	276.194	-1017.19	45.9755
725	0	-209.605	-1217.28	859.025				-113.982	-1237.48	468.135	-84.2772	-1245.32	82.7667	-130.079	-1130.23	21.97	263.073	-1184.33	865.389	224.91	-1143.17	1055.22	231.633	-1050.35	537.337	236.287	-1106.62	115.23	278.05	-998.174	46.1188
726	0	-208.509	-1214.83	859.046				-113.27	-1236.35	468.069	-84.1613	-1245.28	82.8497	-130.093	-1130.25	21.9852	264.224	-1181.58	864.76	225.708	-1141.1	1055.11	230.824	-1048.78	535.928	238.655	-1091.29	112.078	279.999	-980.368	46.7577
727	0	-207.636	-1212.93	859.14				-112.559	-1235.38	468.134	-84.0156	-1245.3	82.9943	-130.057	-1130.19	21.9571	265.428	-1178.82	863.925	226.558	-1138.96	1054.96	229.995	-1047.2	534.318	240.907	-1076.95	109.382	281.678	-963.664	47.6078
728	0	-206.43	-1210.77	859.234				-111.886	-1234.44	468.272	-83.8688	-1245.33	83.0935	-130.059	-1130.21	21.9792	266.632	-1175.92	862.949	227.689	-1135.46	1054.52	229.209	-1045.86	532.762	242.944	-1063.65	107.228	283.312	-948.447	48.6221
729	0	-205.2	-1208.95	859.478				-111.146	-1233.4	468.431	-83.7067	-1245.3	83.2282	-130.067	-1130.22	21.97	267.886	-1172.99	861.719	228.814	-1131.94	1054.05	228.522	-1044.42	531.12	244.618	-1051.52	105.446	284.596	-934.72	49.6309
730	0	-204.02	-1206.88	859.551				-110.264	-1232.61	468.791	-83.5416	-1245.36	83.3738	-130.095	-1130.27	21.9975	269.09	-1169.83	860.319	230.224	-1128.34	1053.65	228.035	-1043.09	529.575	245.92	-1040.87	103.968	285.488	-922.713	50.4669
731	0	-202.791	-1205.33	859.855				-109.276	-1230.69	468.905	-83.2842	-1245.45	83.5317	-130.077	-1130.24	21.9809	270.266	-1166.67	858.671	231.68	-1124.65	1053.21	227.645	-1041.85	528.075	246.13	-1030.83	102.333	286.081	-912.522	51.0849
732	0	-201.307	-1203.54	860.236				-108.745	-1229.19	469.14	-83.0674	-1245.44	83.6682	-130.102	-1130.26	21.9729	271.366	-1163.22	856.819	233.093	-1121.01	1052.77	227.405	-1040.65	526.677	246.402	-1023.34	101.259	286.184	-904.746	51.8198
733	0	-199.821	-1202.12	860.704				-107.817	-1228.23	469.472	-82.8557	-1245.42	83.78	-130.075	-1130.22	21.972	272.495	-1159.8	854.924	234.871	-1116.81	1052.35	227.325	-1039.61	525.277	246.19	-1017.62	100.539	285.641	-899.43	52.0789
734	0	-198.266	-1200.49	861.119				-106.615	-1226.79	469.401	-82.6598	-1245.45	83.9504	-130.141	-1130.25	21.9838	273.572	-1156.15	853.215	236.557	-1112.66	1051.94	227.535	-1038.48	524.036	245.611	-1014.47	99.3365	284.995	-896.818	51.5077
735	0	-196.554	-1199.75	860.348				-105.856	-1225.5	469.96	-82.4448	-1245.52	84.212	-130.14	-1130.25	21.9345	274.584	-1152.05	851.857	238.31	-1108.5	1051.47	227.612	-1037.17	522.884	244.846	-1014.13	98.0201	284.31	-896.079	49.688
736	0	-194.873	-1198.83	859.909				-104.932	-1223.82	470.302	-82.2751	-1245.6	84.4259	-130.156	-1130.28	21.9514	275.566	-1147.76	850.832	240.045	-1104.37	1051.06	227.777	-1035.63	521.818	244.147	-1015.36	96.6153	283.959	-895.348	47.5727
737	0	-193.123	-1197.79	859.911				-103.555	-1222.23	470.668	-82.0407	-1245.62	84.6956	-130.154	-1130.19	21.924	276.616	-1143.35	850.249	241.722	-1098.72	1050.41	227.918	-1034	520.605	244.021	-1015.02	95.8352	283.557	-894.633	45.8636
738	0	-191.25	-1196.65	860.139				-102.535	-1220.86	470.915	-81.8279	-1245.59	84.9895	-130.231	-1130.27	21.9152	277.79	-1138.83	849.891	243.32	-1093.24	1049.78	228.321	-1032.2	519.657	244.47	-1012.82	95.3059	283.343	-893.907	44.4256
739	0	-189.452	-1194.67	860.459				-101.077	-1218.78	471.422	-81.5656	-1245.48	85.3155	-130.18	-1130.33	21.9634	278.888	-1133.49	849.625	245.366	-1088.29	1049.39	228.895	-1030.16	519.22	245.032	-1011.11	94.8735	283.365	-893.201	42.6524
740	0	-187.529	-1192.53	860.956				-99.934	-1218.2	471.678	-81.3263	-1245.41	85.5684	-130.147	-1130.27	21.9429	280.112	-1127.97	849.537	247.341	-1083.22	1049.07	229.618	-1027.57	519.229	245.704	-1010.24	94.7349	283.613	-892.663	41.1567
741	0	-185.666	-1190.26	861.655				-98.2217	-1215.53	472.108	-81.0682	-1245.39	85.9559	-130.125	-1130.22	21.9737	281.274	-1122.34	849.649	249.299	-1078.03	1048.87	230.257	-1024.1	519.42	246.156	-1009.21	94.6081	283.639	-892.38	40.4854
742	0	-183.708	-1188.04	862.652				-97.0256	-1212.02	472.459	-80.7834	-1245.42	86.3455	-130.151	-1130.27	22.004	282.533	-1116.75	850.061	251.349	-1072.92	1048.7	230.938	-1019.65	519.784	246.572	-1008.36	94.4552	283.461	-892.102	39.7523
743	0	-181.563	-1185.85	863.747				-95.8051	-1209.86	473.008	-80.5229	-1245.21	86.661	-130.159	-1130.28	22.0025	283.978	-1111.19	850.571	253.318	-1067.78	1048.63	231.033	-1014.82	520.03	247.485	-1008.15	94.5185	283.239	-891.635	38.829
744	0	-179.321	-1183.49	864.85				-94.2972	-1208.23	473.171	-80.3106	-1245.08	86.9576	-130.135	-1130.24	21.9832	285.52	-1105.46	851.088	255.459	-1062.85	1048.64	230.386	-1010.17	519.971	248.355	-1007.48	94.4937	283.169	-891.199	37.6968
745	0	-176.857	-1181.04	865.888				-92.992	-1206.22	473.652	-80.0954	-1245.06	87.2743	-130.156	-1130.27	21.9901	287.285	-1099.64	851.54	257.631	-1057.99	1048.62	230.339	-1006.17	519.148	248.996	-1006.54	94.3478	283.424	-890.859	36.5827
746	0	-174.298	-1178.49	866.87				-91.4669	-1204	473.871	-79.8399	-1244.94	87.6506	-130.141	-1130.26	21.9903	289.144	-1093.72	851.936	259.78	-1053.31	1048.7	235.152	-1000.48	519.817	249.364	-1005.63	94.1838	283.503	-890.687	35.6449
747	0	-171.518	-1176.22	867.815				-90.0121	-1202.34	474.241	-79.5177	-1244.68	87.9554	-130.121	-1130.21	22.0208	291.224	-1088.08	852.296	262.079	-1048.79	1048.8	235.154	-996.351	519.413	249.607	-1004.69	93.9622	283.414	-890.39	35.107
748	0	-169.521	-1172.93	867.822				-88.4889	-1200.37	474.601	-79.2818	-1244.6	88.3202	-130.134	-1130.27	22.0058	293.343	-1082.56	852.498	264.331	-1044.2	1048.91	235.595	-992.277	519.082	249.723	-1003.99	93.6814	283.268	-890.146	34.9975
749	0	-165.177	-1173.52	868.708				-86.7405	-1198.66	474.839	-78.8993	-1244.28	88.591	-130.106	-1130.28	22.0373	295.516	-1076.94	852.453	266.752	-1039.69	1049.05	236.434	-988.18	518.628	249.753	-1003.55	93.5779	283.055	-889.856	35.081
750	0	-160.892	-1173.48	869.683				-85.0511	-1196.34	475.166	-78.5999	-1244.05	88.9956	-130.054	-1130.25	22.067	297.652	-1071.39	852.298	269.206	-1035.2	1049.18	237.089	-984.345	518.307	249.749	-1002.97	93.4559	282.807	-889.643	35.1454
751	0	-158.702	-1171.28	869.693				-83.5977	-1195.69	475.403	-78.2978	-1243.84	89.3849	-131.009	-1132.08	22.5641	299.942	-1066.06	852.004	271.735	-1030.84	1049.4	237.86	-980.66	517.985	249.83	-1002.34	93.3103	282.751	-889.56	35.1481
752	0	-155.937	-1167.37	869.814				-81.5702	-1193.32	475.751	-77.8913	-1243.47	89.6818	-131.24	-1132.73	22.8221	302.936	-1062.79	851.832	274.403	-1026.49	1049.51	238.636	-977.028	517.646	249.905	-1001.75	93.1441	282.655	-889.453	35.0882
753	0	-153.757	-1162.51	870.161				-80.1272	-1190.01	476.325	-77.6152	-1243.28	90.1932	-131.18	-1132.49	22.7298	305.239	-1058.08	851.441	276.984	-1022.07	1049.67	239.46	-973.595	517.344	249.955	-1001.24	92.9918	282.638	-889.339	35.0013
754	0	-151.812	-1157.68	870.235				-78.5121	-1187.51	476.651	-77.2421	-1242.85	90.5872	-131.156	-1132.41	22.9103	307.52	-1053.36	850.999	279.728	-1017.69	1049.81	240.462	-970.362	516.963	250.042	-1000.8	92.857	282.583	-889.226	34.8678
755	0	-149.789	-1153.23	870.28				-77.1726	-1185.46	477.076	-76.9125	-1242.58	91.0638	-130.944	-1132.23	22.8633	309.716	-1049.02	850.566	282.552	-1013.37	1050	241.294	-967.492	516.581	250.096	-1000.4	92.7219	282.521	-889.1	34.7417
756	0	-146.557	-1152.13	870.987				-75.8552	-1183.67	477.448	-76.5927	-1242.22	91.5797	-130.687	-1131.72	22.7972	311.676	-1044.88	850.039	285.246	-1009.04	1050.18	242.454	-964.886	516.259	250.153	-1000.04	92.6027	282.635	-889.093	34.7984
757	0	-143.149	-1151.06	871.867				-74.3609	-1181.92	477.994	-76.351	-1241.85	92.1711	-130.675	-1131.71	22.8525	313.569	-1040.58	849.605	288.02	-1004.8	1050.35	243.502	-962.611	515.858	250.193	-999.704	92.4762	282.406	-888.897	34.6809
758	0	-139.662	-1149.38	872.696				-72.789	-1179.56	478.489	-76.0773	-1241.38	92.7766	-130.744	-1131.71	22.9924	314.904	-1035.15	848.941	290.729	-1000.71	1050.63	245.035	-960.572	515.561	250.237	-999.44	92.3079	282.38	-888.812	34.6358
759	0	-136.49	-1148.85	873.943				-71.942	-1177.24	479.455	-75.9213	-1240.95	93.479	-129.871	-1130.41	22.3091	316.88	-1031.38	848.633	293.325	-996.787	1050.9	247.378	-958.541	515.448	250.324	-999.209	92.2376	282.409	-888.76	34.6601
760	0	-132.803	-1147.97	875.055				-70.5808	-1174.58	480.288	-75.735	-1240.44	94.3082	-129.654	-1130.06	22.1099	318.865	-1028.1	848.533	295.841	-992.79	1051.25	250.206	-956.574	515.226	250.336	-998.978	92.0836	282.399	-888.693	34.6275
761	0	-131.605	-1142.64	875.51				-69.3724	-1172.47	481.059	-75.3272	-1239.59	95.1323	-129.69	-1130.25	22.0804	320.969	-1024.87	848.527	298.36	-989.063	1051.64	250.079	-955.345	514.405	250.314	-998.698	91.9527	282.374	-888.638	34.6267
762	0	-130.58	-1137.66	875.943				-68.3368	-1170.71	481.809	-74.9485	-1239	96.3327	-129.76	-1130.43	22.0186	322.943	-1021.71	848.595	300.706	-985.451	1052.12	249.576	-953.983	514.293	250.303	-998.432	91.8156	282.335	-888.608	34.5884
763	0	-128.304	-1134.8	877.402				-67.0734	-1167.84	483.002	-74.0774	-1237.86	97.2994	-129.831	-1130.79	21.9643	324.97	-1018.68	848.728	303.042	-982.091	1052.62	250.752	-952.704	514.018	250.28	-998.204	91.7041	282.333	-888.518	34.5898
764	0	-126.06	-1132.7	878.822				-65.8412	-1165.73	484.156	-73.1976	-1236.67	98.2322	-129.81	-1131.19	21.9122	327.146	-1015.78	848.883	305.791	-978.653	1053.21	251.902	-951.635	513.807	250.219	-997.911	91.5836	282.346	-888.531	34.6111
765	0	-123.831	-1130.8	879.925				-64.6251	-1163.81	484.992	-72.4317	-1235.24	99.1345	-129.799	-1131.61	21.832	329.133	-1012.9	849.062	307.7	-975.693	1053.76	252.994	-950.753	513.586	250.151	-997.729	91.4579	282.302	-888.479	34.6227
766	0	-121.579	-1128.15	881.451				-63.3851	-1161.15	486.252	-71.9244	-1234.92	100.641	-130.868	-1133.95	22.6074	331.023	-1010.02	849.203	310.045	-972.661	1054.41	254.037	-950.068	513.389	250.074	-997.617	91.3562	282.332	-888.501	34.6386
767	0	-118.818	-1125.76	882.856				-61.6368	-1158.74	487.392	-71.2063	-1234.93	102.254	-130.372	-1133.89	22.2973	333.123	-1007.47	849.451	312.429	-969.66	1055.08	255.081	-949.58	513.23	250.023	-997.483	91.2612	282.27	-888.421	34.6409
768	0	-117.07	-1124.69	883.857				-60.9009	-1157.66	488.126	-70.5558	-1234.94	103.891	-129.519	-1133.28	21.7394	335.156	-1004.92	849.722	314.815	-966.724	1055.67	256.559	-949.075	513.072	249.971	-997.342	91.1617	282.279	-888.429	34.6986
769	0	-114.488	-1122.92	885.239				-59.3742	-1154.57	489.254	-68.5002	-1233.37	105.09	-128.881	-1133.13	21.648	337.011	-1002.37	849.971	317.163	-963.805	1056.35	259.415	-948.542	513.037	249.906	-997.218	91.0535	282.24	-888.382	34.7132
770	0	-112.397	-1120.46	886.71				-58.3382	-1150.79	490.47	-66.5438	-1231.83	106.225	-128.589	-1133.4	21.7525	338.768	-999.851	850.156	319.546	-960.938	1056.91	259.606	-948.384	512.735	249.942	-997.061	90.9244	282.237	-888.373	34.7528
771	0	-110.272	-1118.62	888.316				-57.2682	-1147.64	491.821	-64.6151	-1230.38	107.267	-127.953	-1133.52	21.7988	340.496	-997.419	850.248	322.004	-957.959	1057.42	259.052	-948.139	512.847	249.87	-997.074	90.814	282.212	-888.367	34.8161
772	0	-107.87	-1117.65	889.59				-55.9211	-1145.35	492.839	-62.6549	-1228.36	108.147	-127.079	-1133.59	21.8791	342.04	-994.912	850.327	324.092	-955.165	1057.8	261.126	-947.916	512.616	250.57	-996.41	90.7287	282.162	-888.335	34.7909
773	0	-105.775	-1116.76	890.702				-54.8814	-1143.14	493.696	-60.2272	-1226.71	109.293	-125.375	-1132.38	21.0181	344.72	-995.395	850.846	326.254	-952.129	1058.35	264.13	-947.52	512.516	249.556	-997.26	90.4576	282.202	-888.366	34.8412
774	0	-103.553	-1115.08	892.187				-53.7148	-1140.14	494.926	-57.4605	-1225.53	110.74	-126.447	-1136.16	22.0159	346.177	-992.571	850.972	328.358	-949.124	1058.86	264.347	-947.182	513.301	249.88	-996.971	90.4382	282.15	-888.317	34.7921
775	0	-98.3396	-1120.47	894.68				-52.928	-1137.23	495.976	-55.2717	-1223.83	111.735	-127.485	-1139.34	23.8758	347.662	-990.009	851.23	330.398	-946.243	1059.39	264.955	-947.391	512.569	249.947	-996.932	90.326	282.177	-888.35	34.8518
776	0	-98.4732	-1119.08	896.042				-52.01	-1134.4	497.009	-52.8163	-1222.24	112.932	-125.002	-1137.16	22.3384	349.351	-987.442	851.473	332.224	-943.259	1059.76	264.97	-947.362	512.823	250.091	-996.884	90.1893	282.18	-888.354	34.8544
777	0	-98.3649	-1117.96	897.142				-50.8502	-1131.84	497.781	-50.6608	-1220.52	114.06	-124.024	-1137.05	22.3468	351.434	-984.648	851.835	334.133	-940.335	1060.26	266.449	-947.389	512.882	250.208	-996.852	90.0507	282.16	-888.337	34.8427
778	0	-98.4128	-1111.77	897.547				-50.1968	-1129.03	498.697	-48.7137	-1218.35	114.904	-122.918	-1136.71	22.1675	353.859	-981.891	852.319	335.889	-937.319	1060.69	267.728	-947.242	512.833	250.333	-996.824	89.9207	282.178	-888.35	34.8911
779	0	-98.3872	-1106	897.902				-49.4472	-1125.97	499.857	-46.6503	-1216.36	115.822	-121.838	-1136.39	22.0357	355.86	-979.257	852.549	337.779	-934.306	1061.03	269.038	-947.259	512.765	250.439	-996.797	89.8029	282.19	-888.383	34.9174
780	0	-94.5393	-1108.24	899.537				-48.7305	-1123.07	500.692	-44.7917	-1214.33	116.727	-122.373	-1137.64	23.1934	357.056	-976.596	852.792	339.46	-931.429	1061.42	270.3	-947.09	512.709	250.513	-996.737	89.667	282.208	-888.399	34.928
781	0	-90.9951	-1110.53	901.1				-48.3175	-1120.23	501.456	-42.9445	-1212.19	117.536	-121.821	-1136.45	22.6533	358.487	-974.083	853.085	341.133	-928.582	1061.92	271.544	-946.639	512.577	250.608	-996.696	89.5336	282.207	-888.397	34.9663
782	0	-87.5293	-1112.29	902.759				-47.983	-1116.86	502.315	-41.4435	-1209.56	118.246	-122.613	-1135.3	22.2777	360.067	-971.436	853.276	342.83	-925.899	1062.25	272.817	-947.216	512.538	250.698	-996.692	89.4148	282.321	-888.469	35.0548
783	0	-84.2004	-1111.34	903.666				-47.5273	-1113.3	503.258	-39.8543	-1207.02	119.087	-121.817	-1135.69	23.2072	361.552	-968.807	853.465	344.351	-923.048	1062.69	274.135	-946.958	512.393	250.769	-996.688	89.3134	282.458	-888.472	35.1637
784	0	-80.9686	-1110.42	904.471				-47.1687	-1109.77	504.098	-38.6331	-1204.23	119.823	-121.949	-1134.42	23.5386	363.217	-966.349	853.609	346.341	-920.186	1063.02	275.393	-946.596	512.257	250.878	-996.646	89.2321	282.35	-888.508	35.0975
785	0	-78.0571	-1109.04	905.166				-47.1304	-1105.79	504.829	-36.3524	-1203.35	121.666	-122.861	-1136.17	23.5726	364.103	-963.856	853.718	344.406	-919.459	1062.83	276.641	-946.247	512.175	250.98	-996.65	89.1067	282.273	-888.516	35.0368
786	0	-74.8933	-1108.03	905.735				-46.8398	-1102.17	505.434	-36.0915	-1199.4	122.069	-121.685	-1127.44	24.8762	363.253	-961.873	853.68	345.113	-917.387	1063.08	277.867	-945.788	512.012	251.053	-996.583	88.9993	282.807	-888.442	35.3429
787	0	-74.6864	-1104.94	906.602				-46.0134	-1100.21	506.235	-36.1637	-1195.22	122.354	-123.389	-1127.62	24.6613	364.58	-959.434	853.684	346.96	-914.712	1063.33	279.116	-945.196	511.888	251.177	-996.544	88.8622	283.86	-888.241	35.7608
788	0	-74.6373	-1102.43	907.186				-45.3449	-1098.83	506.754	-36.7298	-1190.57	122.594	-124.101	-1124.17	24.8693	366.084	-957.275	853.745	348.624	-912.175	1063.57	280.312	-944.599	511.692	251.249	-996.488	88.7751	281.061	-888.766	34.1601
789	0	-76.0797	-1101.85	907.69				-46.1679	-1099.37	507.193	-37.7663	-1185.64	122.737	-125.338	-1119.35	25.1782	367.352	-954.892	853.689	349.902	-909.888	1063.91	281.581	-943.97	511.545	251.368	-996.515	88.6957	281.858	-888.471	34.6587
790	0	-76.3261	-1099.36	908.089				-45.7947	-1098	507.527	-39.3285	-1180.17	122.826	-127.083	-1113.23	25.2244	368.745	-952.607	853.694	351.136	-907.634	1064.01	282.795	-943.256	511.344	251.487	-996.458	88.6153	282.369	-888.362	34.8822
791	0	-75.2594	-1096.07	908.814				-46.6316	-1094.43	507.93	-41.464	-1174.06	122.795	-129.028	-1106.36	25.2923	370.085	-950.44	853.681	353.107	-905.09	1064.36	283.962	-942.479	511.146	251.613	-996.389	88.5161	282.296	-888.335	34.7534
792	0	-74.1935	-1092.77	909.528				-46.7957	-1090.71	508.735	-44.1555	-1167.57	122.806	-131.381	-1098.46	25.1579	371.425	-948.264	853.657	354.27	-902.973	1064.61	285.158	-941.551	510.943	251.754	-996.297	88.4795	282.239	-888.277	34.6367
793	0	-73.2355	-1089.46	910.203				-46.9201	-1087.41	509.191	-47.2545	-1160.47	122.566	-133.668	-1089.68	24.9067	372.656	-946.069	853.594	355.568	-900.876	1064.71	286.279	-940.62	510.752	251.91	-996.162	88.4277	282.303	-888.145	34.5552
794	0	-72.1996	-1086.19	910.911				-47.4177	-1082.99	509.942	-50.8184	-1152.88	122.514	-136.17	-1079.83	24.3915	373.966	-943.926	853.564	357.074	-898.687	1064.7	287.287	-939.492	510.489	252.042	-996.062	88.4217	282.282	-887.985	34.3719
795	0	-71.3794	-1082.98	911.561				-48.5641	-1078.3	510.7	-54.8965	-1144.65	122.24	-138.443	-1069.67	23.7359	375.06	-941.839	853.477	358.14	-896.694	1064.95	288.202	-938.383	510.243	252.139	-995.977	88.4396	282.327	-887.909	34.266
796	0	-70.5326	-1079.87	912.135				-48.969	-1072.59	511.42	-59.1592	-1136.11	121.938	-140.429	-1058.7	23.4173	376.181	-939.85	853.313	359.218	-894.845	1064.99	289.029	-937.225	509.951	252.246	-995.914	88.443	282.251	-887.772	34.0694
797	0	-69.6909	-1076.76	912.703				-48.9082	-1064.35	511.943	-63.3698	-1127.2	121.69	-136.134	-1041.17	24.2093	377.296	-937.855	853.143	360.291	-892.972	1065.02	289.731	-936.03	509.682	252.315	-995.833	88.4577	282.265	-887.727	33.9796
798	0	-69.0197	-1073.68	913.218				-50.6066	-1056.8	513.111	-67.5699	-1118.03	121.6	-137.922	-1027.66	24.3789	378.241	-935.898	852.92	361.356	-891.176	1065.02	290.406	-934.689	509.451	252.4	-995.75	88.4995	282.231	-887.58	33.794
799	0	-68.3798	-1070.62	913.675				-52.0763	-1050.77	513.992	-71.6821	-1108.53	121.362	-140.493	-1014.75	25.2689	379.154	-933.962	852.64	362.355	-889.514	1064.9	291.145	-933.318	509.296	252.49	-995.662	88.5657	282.204	-887.442	33.6387
800	0	-67.8514	-1067.61	914.099				-53.4342	-1045.37	514.868	-75.6986	-1098.65	121.497	-141.851	-1001.76	26.441	379.957	-932.069	852.327	363.453	-887.813	1064.8	291.777	-931.856	509.035	252.535	-995.581	88.6005	282.221	-887.381	33.5211
801	0	-67.2932	-1064.74	914.483				-54.997	-1039.36	515.967	-79.5274	-1088.56	121.844	-143.45	-989.154	27.8711	380.789	-930.327	851.973	364.334	-886.267	1064.6	292.103	-930.479	508.706	252.559	-995.49	88.6742	282.199	-887.304	33.4128
802	0	-66.9593	-1061.88	914.855				-56.7737	-1032.53	517.02	-83.0672	-1078.34	122.383	-145.949	-976.452	29.4505	381.396	-928.581	851.606	365.252	-884.711	1064.41	292.481	-929.099	508.449	252.549	-995.47	88.7627	282.173	-887.227	33.3232
803	0	-66.572	-1059.15	915.151				-58.0688	-1024.15	517.493	-86.4561	-1068.27	123.095	-148.687	-964.641	31.3542	382.057	-926.98	851.165	366.507	-883.16	1064.04	292.974	-927.722	508.249	252.512	-995.384	88.8098	282.164	-887.169	33.2543
804	0	-66.3069	-1056.5	915.422				-59.9241	-1017.93	519.408	-89.4394	-1058.11	123.886	-149.512	-953.961	33.8804	382.596	-925.447	850.698	367.553	-881.771	1063.72	293.669	-926.413	508.1	252.467	-995.318	88.8651	282.144	-887.119	33.2172
805	0	-66.0814	-1053.89	915.744				-61.5022	-1011.76	520.653	-92.1856	-1048.17	124.829	-149.991	-939.959	34.838	383.095	-923.957	850.283	368.448	-880.458	1063.3	294.499	-925.183	508.212	252.396	-995.266	88.8906	282.138	-887.111	33.1676
806	0	-65.8251	-1051.46	916.006				-64.1866	-1008.75	521.493	-94.6622	-1038.42	125.907	-150.999	-926.775	36.5977	383.625	-922.647	849.806	369.552	-879.136	1062.96	295.265	-923.968	507.586	252.34	-995.195	88.9115	282.108	-887.059	33.1282
807	0	-65.6252	-1049.22	916.318				-65.8142	-1002.58	522.953	-96.8455	-1028.77	126.978	-153.064	-917.377	39.3441	384.099	-921.53	849.381	370.252	-878.021	1062.47	296.19	-923.045	506.911	252.296	-995.177	88.9231	282.126	-887.072	33.1092
808	0	-65.4174	-1047.02	916.668				-67.6138	-995.156	524.304	-98.8663	-1019.38	128.208	-154.793	-908.839	42.2645	384.58	-920.456	848.993	370.907	-877.023	1062.2	296.537	-921.875	506.771	252.23	-995.135	88.9682	282.106	-887.043	33.0918
809	0	-65.2483	-1044.9	917.039				-69.4264	-987.238	525.757	-100.676	-1010.01	129.381	-157.12	-898.692	45.3618	385.023	-919.454	848.626	372.055	-875.799	1061.76	296.536	-920.901	506.451	252.208	-995.095	88.9689	282.164	-887.058	33.0918
810	0	-65.0809	-1042.77	917.51				-71.2282	-979.65	527.44	-102.436	-1000.67	130.686	-159.491	-889.093	47.8701	385.464	-918.441	848.359	373.256	-874.647	1061.43	295.496	-920.064	505.81	252.182	-995.091	89.0057	282.168	-887.064	33.0568
811	0	-64.87	-1040.66	918.032				-71.779	-969.872	529.03	-104.197	-991.395	131.918	-161.942	-879.27	50.5489	385.949	-917.46	848.144	373.947	-873.914	1061.13	293.754	-919.059	505.758	252.128	-995.02	89.0281	282.226	-887.09	33.0496
812	0	-64.7737	-1038.6	918.58				-73.4411	-961.981	530.681	-106.092	-982.027	133.233	-164.098	-869.323	53.0847	386.319	-916.52	847.955	374.64	-873.201	1061.11	294.271	-917.76	505.999	252.102	-994.989	89.0218	282.228	-887.071	33.007
813	0	-64.6393	-1036.61	919.057				-75.365	-957.402	532.103	-108.148	-972.757	134.585	-166.489	-859.162	55.9097	386.727	-915.652	847.694	375.532	-872.465	1060.69	294.222	-916.885	505.291	252.096	-994.967	89.0803	282.234	-887.018	32.95
814	0	-64.5476	-1034.63	919.66				-77.3811	-953.263	533.673	-110.285	-963.271	135.919	-168.876	-848.943	58.5751	387.092	-914.79	847.558	376.614	-871.741	1060.49	294.352	-915.681	505.093	252.057	-994.927	89.1033	282.324	-887.07	32.9356
815	0	-64.453	-1032.66	920.192				-78.6163	-948.026	534.909	-112.614	-953.941	137.388	-171.314	-838.438	61.2946	387.461	-913.939	847.353	377.388	-871.22	1060.39	294.75	-914.407	505.14	252.047	-994.905	89.1661	282.34	-887.054	32.9342
816	0	-64.4079	-1030.68	920.711				-79.4859	-942.089	536.219	-115.065	-944.519	138.798	-173.375	-828.039	64.1209	387.78	-913.087	847.135	378.196	-870.809	1060.52	294.634	-913.64	503.986	251.984	-994.844	89.2235	282.327	-886.993	32.8599
817	0	-64.4288	-1028.76	921.239				-79.9605	-933.006	537.89	-117.566	-935.11	140.218	-175.177	-817.565	66.8809	388.033	-912.287	846.924	379.314	-870.19	1060.41	294.155	-912.478	503.674	251.957	-994.822	89.2734	282.368	-887.02	32.7929
818	0	-64.4214	-1026.82	921.774				-81.5415	-924.567	539.629	-120.164	-925.855	141.708	-176.903	-806.445	69.5219	388.314	-911.469	846.722	380.223	-869.888	1060.37	294.219	-911.257	503.238	251.913	-994.717	89.3179	282.441	-887.007	32.7666
819	0	-64.4562	-1024.74	922.321				-82.6745	-918.515	540.929	-122.72	-916.478	143.107	-178.569	-796.403	72.1852	388.553	-910.506	846.531	380.945	-869.776	1060.33	297.963	-909.063	504.18	251.887	-994.64	89.3974	282.523	-887.02	32.7417
820	0	-64.6657	-1022.81	922.886				-83.8658	-912.831	542.192	-125.294	-907.462	144.642	-180.716	-786.163	74.9028	388.617	-909.701	846.358	381.633	-869.758	1060.21	296.747	-907.509	503.854	251.835	-994.56	89.4945	282.512	-886.981	32.6653
821	0	-64.8257	-1020.78	923.377				-84.7721	-907.27	543.539	-127.771	-898.599	146.066	-182.614	-775.622	77.3968	388.731	-908.789	846.112	382.662	-869.486	1060.13	296.065	-905.454	503.434	251.757	-994.452	89.5831	282.548	-886.934	32.6395
822	0	-65.0036	-1018.79	923.828				-85.7916	-901.971	544.941	-130.086	-889.79	147.432	-184.061	-765.79	79.8839	388.826	-907.916	845.825	383.513	-869.349	1060.14	296.026	-903.891	503.051	251.705	-994.355	89.6503	282.599	-886.95	32.628
823	0	-64.3725	-1017.57	924.362				-87.1158	-895.753	546.273	-132.345	-881.253	148.822	-185.386	-756.468	82.2895	388.889	-906.939	845.565	384.181	-869.355	1059.97	295.939	-902.515	502.759	251.643	-994.247	89.7416	282.62	-886.925	32.5661
824	0	-63.2482	-1016.82	924.91				-88.0648	-890.074	547.281	-134.401	-872.972	150.095	-186.786	-747.273	84.5589	388.851	-906.011	845.315	385.069	-869.181	1059.74	295.74	-901.242	502.411	251.563	-994.121	89.8184	282.582	-886.845	32.5079
825	0	-61.6181	-1016.55	925.477				-89.1253	-884.331	548.438	-136.34	-865.051	151.364	-187.988	-738.673	86.6058	388.762	-905.043	844.979	385.872	-868.985	1059.53	295.617	-899.8	502.079	251.472	-993.996	89.8973	282.631	-886.826	32.4906
826	0	-59.7217	-1016.54	926.021				-90.3057	-878.839	549.601	-138.057	-857.377	152.518	-188.344	-731.408	88.8426	388.666	-904.139	844.661	388.824	-867.638	1059.5	295.392	-898.398	501.722	251.355	-993.859	89.9629	282.633	-886.824	32.4779
827	0	-57.8685	-1016.47	926.498				-91.2782	-873.868	550.832	-139.724	-850.127	153.721	-187.983	-723.882	90.6951	388.534	-903.192	844.307	389.306	-867.422	1059.07	295.167	-896.909	501.304	251.258	-993.789	90.0494	282.662	-886.835	32.4844
828	0	-56.3695	-1016.04	926.867				-92.3091	-868.552	551.695	-141.206	-843.164	154.872	-187.172	-715.008	92.6106	388.367	-902.239	843.925	389.809	-867.186	1058.7	295.04	-895.446	500.968	251.169	-993.649	90.1153	282.645	-886.823	32.4766
829	0	-55.4687	-1014.98	927.105				-93.2068	-863.409	552.478	-142.666	-836.345	155.906	-188.401	-706.363	94.7213	388.129	-901.371	843.518	390.096	-866.814	1058.26	294.795	-893.964	500.607	251.062	-993.548	90.1507	282.634	-886.809	32.4348
830	0	-55.1477	-1013.22	927.319				-94.0054	-858.316	553.209	-143.988	-829.931	156.938	-189.986	-697.363	96.7006	387.87	-900.52	843.134	390.523	-866.379	1057.85	294.583	-892.603	500.253	250.97	-993.501	90.2096	282.572	-886.845	32.4422
831	0	-55.835	-1010.3	927.024				-94.6003	-853.776	553.86	-145.203	-823.498	157.802	-191.705	-688.088	98.6882	387.56	-899.533	842.705	390.883	-865.941	1057.48	294.352	-891.259	499.876	250.867	-993.425	90.2331	282.454	-886.862	32.3861
832	0	-56.4187	-1007.18	927.507				-95.2204	-849.09	554.538	-146.273	-817.172	158.503	-192.765	-679.808	100.377	387.256	-898.616	842.305	391.163	-865.404	1057.11	294.041	-890.056	499.498	250.897	-993.663	90.4054	282.534	-886.908	32.4539
833	0	-57.4879	-1003.49	927.058				-95.8384	-844.758	555.097	-147.246	-811.053	159.166	-193.18	-673.205	101.658	386.741	-897.783	841.867	391.412	-864.935	1056.73	293.679	-888.75	499.174	250.741	-993.64	90.4297	282.572	-886.866	32.5187
834	0	-58.3162	-999.07	926.942				-96.0886	-840.435	555.405	-148.115	-805.083	159.695	-193.227	-668.023	102.461	385.792	-897.729	841.135	391.654	-864.463	1056.4	293.315	-887.488	498.862	250.591	-993.579	90.4517	281.81	-887.087	32.1186
835	0	-61.3598	-996.086	926.662				-96.6629	-836.354	555.854	-148.891	-799.321	160.181	-192.816	-663.875	103.139	385.491	-896.493	841.271	391.862	-863.957	1056.16	292.86	-886.139	498.538	250.47	-993.601	90.494	280.595	-887.423	31.585
836	0	-60.2365	-991.341	926.179				-97.1554	-832.333	555.963	-149.488	-793.834	160.561	-192.645	-659.336	103.87	389.357	-893.495	841.206	392.087	-863.402	1055.93	292.397	-884.733	498.167	250.372	-993.559	90.5246	283.113	-886.847	32.9185
837	0	-61.0493	-987.927	925.975				-97.4523	-828.723	556.011	-149.973	-788.407	160.827	-192.591	-653.846	104.727	388.846	-892.407	840.876	392.298	-862.929	1055.75	291.871	-883.378	497.797	250.175	-993.578	90.5709	282.533	-886.953	32.6283
838	0	-62.066	-984.566	925.64				-97.5781	-825.142	555.975	-150.294	-783.305	160.999	-192.635	-648.544	105.594	388.132	-891.372	840.416	392.481	-862.486	1055.59	291.313	-881.927	497.384	249.992	-993.574	90.5586	282.718	-887.01	32.8544
839	0	-63.0599	-981.192	925.387				-97.8713	-821.471	555.838	-150.409	-778.285	161.083	-192.745	-642.748	106.037	387.44	-890.324	840.039	392.641	-862.094	1055.46	290.823	-880.474	496.981	249.808	-993.587	90.5878	282.742	-887.026	32.9297
840	0	-63.8693	-977.731	925.104				-98.5378	-816.413	555.648	-150.418	-773.51	161.045	-193.022	-636.834	106.682	386.933	-889.189	839.63	392.89	-861.614	1055.37	290.128	-878.968	496.488	249.566	-993.572	90.5858	282.671	-887.128	32.9456
841	0	-65.4227	-973.034	924.51				-98.7	-812.677	555.379	-150.281	-768.822	160.872	-192.853	-631.618	107.141	386.359	-888.02	839.252	393.084	-861.131	1055.25	289.498	-877.418	496.046	249.37	-993.539	90.6049	282.684	-887.176	33.0307
842	0	-66.8684	-968.293	923.943				-98.7245	-809.136	554.954	-149.83	-764.298	160.52	-192.486	-626.017	106.907	385.894	-886.807	838.9	393.226	-860.705	1055.14	288.812	-875.861	495.638	249.196	-993.489	90.5556	282.664	-887.221	33.0975
843	0	-66.1746	-967.708	923.92				-98.6917	-805.954	554.525	-149.314	-760.034	160.167	-192.609	-621.599	107.767	385.597	-885.526	838.506	393.379	-860.192	1055.04	288.172	-874.342	495.216	249.036	-993.428	90.5767	282.729	-887.276	33.1877
844	0	-65.9213	-966.754	923.603				-98.5322	-802.856	553.962	-148.632	-755.826	159.672	-192.221	-617.698	107.45	385.392	-884.242	838.19	393.554	-859.593	1054.95	287.318	-872.703	494.725	248.91	-993.404	90.5561	282.831	-887.363	33.2679
845	0	-66.5046	-963.94	923.053				-98.6107	-800.828	553.467	-147.853	-751.799	159.089	-191.416	-614.005	106.997	385.219	-882.831	837.88	393.692	-858.987	1054.82	286.819	-871.183	494.374	248.8	-993.326	90.5931	282.853	-887.42	33.3397
846	0	-67.1434	-960.186	922.377				-98.1322	-797.517	552.719	-146.903	-747.751	158.408	-190.859	-610.449	107.023	385.079	-881.319	837.586	393.795	-858.298	1054.67	286.454	-869.503	494.134	248.705	-993.306	90.598	282.908	-887.434	33.4025
847	0	-68.2216	-956.156	921.48				-97.6766	-794.485	551.989	-145.916	-743.851	157.734	-190.43	-606.237	106.786	384.948	-879.769	837.277	393.838	-857.454	1054.55	285.378	-868.226	493.18	248.607	-993.255	90.6171	282.911	-887.478	33.462
848	0	-69.2253	-951.618	920.517				-97.3479	-791.612	551.102	-144.809	-739.977	156.876	-190.099	-601.339	106.256	384.807	-878.104	836.938	393.829	-856.589	1054.5	284.714	-867.008	492.236	248.513	-993.231	90.6583	282.877	-887.455	33.4339
849	0	-70.3846	-947.002	919.529				-96.8578	-788.31	549.996	-143.699	-736.191	156.003	-189.277	-595.226	105.28	384.593	-876.406	836.562	393.787	-855.6	1054.43	284.344	-865.516	491.707	248.436	-993.152	90.659	282.926	-887.525	33.4897
850	0	-71.1978	-942.883	918.555				-95.208	-787.758	549.62	-142.421	-732.308	155.028	-188.272	-592.608	104.261	384.459	-874.753	836.267	393.629	-854.435	1054.41	287.833	-863.104	492.178	248.384	-993.095	90.6909	282.94	-887.509	33.5108
851	0	-71.6141	-939.634	917.653				-94.4182	-786.791	548.285	-141.199	-728.784	154.212	-186.835	-592.023	103.306	384.304	-872.922	836.014	393.4	-853.278	1054.43	287.242	-861.58	491.785	248.337	-993.037	90.7421	282.949	-887.567	33.5349
852	0	-71.6259	-937.41	916.854				-93.5725	-784.242	547.25	-139.822	-724.968	153.087	-185.105	-590.896	102.471	384.183	-871.129	835.871	393.185	-852.027	1054.44	286.543	-859.962	491.351	248.294	-992.956	90.7605	282.98	-887.555	33.5113
853	0	-71.3917	-935.889	916.133				-92.8346	-781.423	546.105	-138.463	-721.461	152.187	-183.219	-586.813	101.633	384.091	-869.345	835.754	392.892	-850.774	1054.48	285.992	-858.476	490.949	248.264	-992.838	90.781	282.979	-887.513	33.4778
854	0	-71.1368	-934.678	915.448				-92.0005	-778.95	544.937	-137.005	-718.102	151.189	-182.97	-582.333	101.016	384.003	-867.467	835.632	392.567	-849.451	1054.48	285.804	-856.897	490.55	248.182	-992.769	90.8575	282.977	-887.499	33.462
855	0	-71.1393	-932.326	914.609				-91.0242	-775.807	544.082	-135.48	-714.473	150.154	-181.898	-577.726	99.8228	384.007	-865.646	835.564	392.277	-848.065	1054.47	285.775	-855.282	490.265	248.143	-992.672	90.9033	283.002	-887.473	33.4157
856	0	-71.515	-929.283	913.593				-90.2102	-772.979	542.713	-134.043	-710.959	149.039	-180.505	-574.575	98.9928	383.995	-863.886	835.482	391.906	-846.616	1054.5	285.758	-853.718	489.904	248.156	-992.51	90.9279	282.992	-887.42	33.3601
857	0	-72.2229	-925.429	912.581				-89.373	-770.334	541.937	-132.55	-707.506	147.882	-178.868	-570.936	97.8695	383.856	-862.057	835.418	391.533	-845.086	1054.52	285.711	-852.018	489.524	248.121	-992.439	91.0228	282.992	-887.404	33.2928
858	0	-73.0127	-921.269	911.347				-88.187	-767.573	540.535	-130.759	-704.173	147.321	-177.23	-567.489	96.782	383.72	-860.026	835.365	391.089	-843.558	1054.56	285.515	-850.389	489.209	247.88	-992.499	91.0924	282.984	-887.374	33.2269
859	0	-73.9331	-917.215	910.23				-87.1631	-764.991	539.632	-129.161	-700.841	146.219	-175.506	-563.931	95.4713	383.636	-858.114	835.268	390.683	-841.986	1054.56	285.425	-848.641	488.968	248.901	-991.412	90.4923	282.967	-887.297	33.1757
860	0	-74.471	-913.229	909.056				-86.0311	-762.246	538.444	-127.373	-697.379	145.167	-173.397	-560.279	94.1564	383.532	-856.463	835.25	390.205	-840.479	1054.6	285.16	-846.881	488.674	249.228	-990.852	90.7679	282.98	-887.213	33.117
861	0	-75.1597	-909.901	908.1				-85.2746	-759.725	537.356	-125.674	-694.186	144.09	-171.385	-557.105	93.1857	383.258	-854.357	835.061	389.749	-838.904	1054.57	284.83	-845.153	488.354	248.961	-990.957	91.0746	282.996	-887.216	33.0718
862	0	-75.3906	-906.984	907.089				-84.3202	-756.773	536.226	-123.896	-690.891	143.063	-169.25	-553.799	91.9428	382.98	-852.338	834.898	389.276	-837.267	1054.49	284.595	-843.454	488.06	248.668	-991.091	91.2849	282.831	-887.041	32.9235
863	0	-75.7775	-904.353	906.179				-83.3934	-753.515	535.357	-122.031	-687.53	141.989	-166.978	-550.438	90.6978	382.673	-850.382	834.746	388.802	-835.625	1054.42	284.081	-841.837	487.804	248.423	-991.225	91.4712	282.837	-887	32.8711
864	0	-75.9536	-901.907	905.359				-82.3702	-750.554	534.318	-120.14	-684.223	140.91	-164.652	-546.904	89.3702	382.382	-848.449	834.59	388.36	-833.924	1054.3	283.138	-838.718	487.972	248.164	-991.346	91.6415	282.942	-887.017	32.8714
865	0	-76.3003	-899.422	904.395				-81.4061	-748.051	533.128	-118.217	-680.984	139.959	-162.323	-543.493	88.0972	382.109	-846.441	834.443	387.92	-832.26	1054.16	282.431	-836.62	487.445	248.076	-991.342	91.7201	282.92	-887.01	32.8464
866	0	-76.5159	-896.791	903.538				-80.4144	-745.522	532.208	-116.257	-677.217	138.786	-160.086	-540.138	86.7501	381.815	-844.392	834.283	387.48	-830.56	1054.04	287.211	-837.766	485.591	248.036	-991.273	91.7999	282.976	-887.059	32.8543
867	0	-77.0075	-894.194	902.727				-79.5107	-742.516	530.987	-114.422	-674.064	137.858	-157.641	-536.721	85.4748	381.466	-842.552	834.081	386.989	-828.795	1053.91	287.265	-836.345	485.602	248.015	-991.196	91.8463	282.838	-886.919	32.7658
868	0	-77.4522	-891.3	901.777				-78.6902	-739.007	530.202	-112.513	-670.795	136.871	-155.804	-533.718	84.0635	381.122	-840.645	833.899	386.44	-826.978	1053.77	286.969	-834.908	485.412	247.955	-991.148	91.9139	282.877	-886.902	32.7396
869	0	-77.9863	-888.302	900.855				-77.7619	-736.073	528.906	-110.667	-667.32	135.847	-153.391	-529.711	82.649	380.789	-838.83	833.784	385.891	-825.186	1053.72	286.253	-833.656	485.245	247.93	-991.06	92.0018	282.828	-886.865	32.7424
870	0	-78.5592	-885.356	899.846				-76.8368	-733.4	528.013	-108.839	-663.893	134.884	-150.639	-524.678	82.5201	380.446	-836.941	833.676	385.27	-823.293	1053.63	285.528	-832.314	485.017	247.918	-990.964	92.0885	282.839	-886.9	32.7238
871	0	-79.2471	-882.383	898.999				-75.7247	-730.921	526.748	-107.087	-660.404	133.847	-148.358	-520.867	81.4785	380.057	-835.028	833.554	384.596	-821.41	1053.59	284.954	-831.043	484.825	247.924	-990.838	92.1864	282.868	-886.834	32.6944
872	0	-79.6821	-879.232	898.178				-74.6339	-728.415	525.586	-105.391	-656.879	132.876	-145.886	-517.916	79.9856	379.723	-833.262	833.542	383.93	-819.447	1053.59	284.334	-829.621	484.487	248.039	-990.579	92.2612	282.924	-886.847	32.7
873	0	-80.6633	-876.109	897.388				-73.4621	-725.894	524.413	-103.772	-653.4	131.867	-143.571	-515.554	78.5533	379.224	-831.361	833.393	383.188	-817.408	1053.55	283.759	-828.295	484.283	248.213	-990.219	92.342	282.915	-886.788	32.6461
874	0	-80.7493	-872.796	895.898				-72.6537	-723.568	523.211	-102.207	-650.158	130.908	-141.245	-513.453	76.8914	378.689	-829.32	833.267	382.321	-815.377	1053.57	283.467	-826.763	484.053	248.695	-989.639	92.3388	282.93	-886.778	32.5998
875	0	-81.6689	-869.682	895.295				-71.4258	-721.178	521.891	-100.641	-646.931	129.932	-139.262	-510.417	75.6481	378.285	-827.457	833.271	381.453	-813.367	1053.56	283.164	-825.372	483.77	248.794	-989.345	92.3164	282.951	-886.726	32.5812
876	0	-80.9467	-866.26	894.206				-70.1996	-719.023	520.594	-99.1199	-643.692	128.838	-137.438	-507.452	74.618	377.775	-825.456	833.173	380.644	-811.218	1053.54	282.939	-823.869	483.5	248.869	-989.121	92.2602	282.997	-886.74	32.5471
877	0	-80.3768	-862.78	893.021				-69.1255	-716.81	519.202	-97.6766	-640.746	127.729	-136.125	-504.224	73.552	377.282	-823.561	833.054	379.754	-809.129	1053.5	282.704	-822.46	483.24	247.463	-990.335	92.9592	282.997	-886.698	32.5321
878	0	-79.9989	-859.125	891.98				-68.2435	-714.423	517.955	-96.361	-637.751	126.41	-134.668	-500.823	72.4008	376.655	-821.654	832.961	378.763	-806.983	1053.4	282.496	-820.929	482.875	247.686	-989.93	93.1545	282.997	-886.681	32.491
879	0	-79.4431	-855.693	890.909				-67.1836	-712.258	516.677	-95.1185	-634.927	125.033	-133.261	-497.63	71.2293	376.073	-819.671	832.826	377.912	-804.806	1053.29	282.223	-819.446	482.543	247.758	-989.607	93.3134	283.078	-886.7	32.5027
880	0	-79.1218	-852.302	889.625				-66.3582	-710.134	515.187	-94.1392	-633.379	123.499	-131.959	-494.537	69.8366	375.479	-817.648	832.704	376.941	-802.595	1053.15	281.965	-817.87	482.188	247.676	-989.512	93.4903	283.136	-886.703	32.4976
881	0	-78.9406	-848.953	888.463				-65.6729	-708.052	513.818	-93.2099	-632.038	121.98	-130.612	-491.313	68.5585	374.834	-815.832	832.598	375.868	-800.416	1052.99	281.733	-816.451	481.885	247.61	-989.348	93.6599	283.154	-886.7	32.4599
882	0	-78.7269	-845.673	887.263				-64.9551	-706.04	512.411	-92.267	-630.524	120.386	-128.968	-488.937	66.6608	374.203	-813.843	832.417	374.99	-798.08	1052.8	281.475	-815.014	481.583	247.649	-989.151	93.7976	283.168	-886.635	32.4241
883	0	-78.5434	-842.543	885.852				-64.2674	-704.177	510.793	-91.308	-629.103	118.796	-126.92	-487.734	64.5149	373.588	-811.947	832.239	373.917	-795.75	1052.59	281.243	-813.712	481.285	247.604	-988.972	93.9199	283.167	-886.621	32.4131
884	0	-78.3121	-839.227	884.595				-63.532	-702.129	509.33	-90.435	-627.693	117.208	-124.987	-486.376	62.2399	372.887	-810.062	832.064	372.832	-793.39	1052.41	280.93	-812.344	480.988	247.588	-988.795	93.9792	283.206	-886.657	32.4393
885	0	-78.4011	-836.371	883.139				-63.1169	-700.54	507.667	-89.6118	-626.149	115.623	-122.831	-485.349	59.6766	372.136	-808.042	831.891	371.816	-790.965	1052.21	280.58	-811.049	480.62	247.512	-988.622	94.0201	283.207	-886.621	32.4617
886	0	-78.1791	-833.507	881.548				-62.3909	-698.944	505.87	-88.7332	-624.592	114.025	-120.428	-484.598	56.8045	371.441	-806.01	831.706	370.563	-788.531	1051.99	280.135	-809.778	480.22	247.437	-988.514	94.0547	283.203	-886.633	32.4833
887	0	-78.1937	-831.084	879.932				-61.9014	-697.788	504.047	-87.9666	-623.022	112.409	-118.96	-483.038	54.1976	370.633	-803.965	831.503	369.492	-785.945	1051.76	279.676	-808.483	479.79	247.335	-988.301	94.0955	283.193	-886.622	32.4721
888	0	-78.1443	-828.412	878.266				-61.3479	-696.383	502.174	-87.2557	-621.318	110.729	-116.984	-481.977	51.8679	369.77	-801.786	831.236	368.17	-783.369	1051.5	279.135	-807.304	479.376	247.212	-988.135	94.1179	283.187	-886.641	32.5631
889	0	-78.7752	-824.375	876.575				-61.4746	-693.613	500.277	-86.5691	-619.664	109.12	-115.157	-480.829	49.3093	368.883	-799.657	831.039	366.938	-780.544	1051.24	278.554	-805.943	478.928	247.068	-987.985	94.1466	283.166	-886.643	32.565
890	0	-78.9825	-821.432	874.542				-61.1779	-691.938	498.037	-85.8768	-617.837	107.472	-113.443	-480.017	46.8147	368.001	-797.355	830.804	365.508	-777.77	1050.99	277.985	-804.55	478.525	246.938	-987.815	94.1669	283.156	-886.609	32.5798
891	0	-79.1292	-819.4	872.324				-60.8204	-691.174	495.613	-86.1929	-616.205	105.028	-112.122	-478.709	44.2648	367.079	-794.925	830.504	364.157	-774.909	1050.71	277.359	-803.055	478.014	246.733	-987.604	94.2145	283.047	-886.599	32.5914
892	0	-79.1152	-817.807	870.108				-60.3024	-690.848	493.19	-86.5153	-615.148	102.745	-110.588	-478.051	41.8689	366.076	-792.474	830.189	362.594	-772.007	1050.44	276.686	-801.461	477.521	246.583	-987.42	94.2523	283.182	-886.606	32.702
893	0	-79.1848	-816.805	867.694				-59.8678	-691.114	490.569	-86.7492	-614.43	100.341	-109.653	-477.506	39.1495	365.031	-789.923	829.878	361.09	-768.949	1050.17	275.991	-799.905	476.995	246.425	-987.275	94.2785	283.159	-886.569	32.7168
894	0	-79.408	-815.953	865.189				-59.5869	-691.529	487.857	-86.8963	-614.14	98.0999	-108.926	-477.223	36.3858	364.004	-787.377	829.541	359.57	-765.807	1049.89	275.302	-798.245	476.422	246.243	-987.155	94.298	282.994	-886.661	32.6903
895	0	-79.6757	-815.18	862.667				-59.3505	-692.023	485.129	-87.0558	-613.474	96.3112	-107.851	-476.893	33.2127	362.821	-784.745	829.138	357.821	-762.65	1049.57	274.575	-796.522	475.808	246.07	-987.089	94.3746	283.452	-886.613	32.9468
896	0	-80.0236	-814.394	860.337				-59.1943	-692.504	482.592	-87.5118	-611.71	94.7441	-107.357	-476.423	30.3141	361.685	-781.949	828.784	356.153	-759.349	1049.2	273.829	-794.645	475.112	245.906	-986.983	94.4074	284.509	-886.444	33.3689
897	0	-80.4872	-813.4	858.247				-59.1539	-692.778	480.295	-87.7992	-610.312	93.4266	-107.333	-475.927	27.7798	360.504	-779.017	828.374	354.418	-755.992	1048.83	273.025	-792.825	474.409	245.706	-986.914	94.4876	282.017	-886.921	32.4121
898	0	-80.884	-811.459	856.426				-59.0465	-692.104	478.268	-87.9181	-609.568	92.288	-107.794	-475.163	25.4777	359.21	-776.046	827.924	352.537	-752.665	1048.45	272.172	-790.903	473.713	245.531	-986.796	94.5731	283.043	-886.762	32.9687
899	0	-81.5105	-808.63	855.151				-59.1689	-690.542	476.786	-87.6327	-608.759	91.4142	-108.344	-474.305	23.6895	357.995	-772.857	827.501	350.611	-749.267	1048.1	271.23	-789.004	473.04	245.368	-986.651	94.6927	282.785	-886.76	32.8532
900	0	-82.6148	-805.29	854.463				-59.7691	-688.469	475.891	-86.75	-607.965	90.8423	-108.282	-473.138	23.4505	356.506	-769.687	827.065	348.685	-745.696	1047.73	270.348	-787.063	472.414	245.196	-986.498	94.8431	282.836	-886.749	32.9172
901	0	-84.0717	-801.58	854.103				-60.7219	-686.027	475.324	-85.1911	-607.261	90.7493	-107.373	-472.465	23.9261	355.15	-766.392	826.636	346.743	-742.064	1047.34	269.316	-785.249	471.818	245.06	-986.358	95.0726	282.887	-886.716	33.0079
902	0	-85.1722	-797.468	854.179				-61.3183	-683.183	475.194	-83.0012	-606.897	91.14	-106.14	-472.145	24.4021	353.558	-763.107	826.158	344.684	-738.386	1046.98	268.129	-783.324	471.299	244.93	-986.14	95.2929	282.895	-886.703	33.0877
903	0	-85.8371	-793.17	854.418				-61.4791	-680.151	475.227	-80.7255	-605.987	91.7845	-104.585	-472.314	24.9219	351.99	-759.82	825.857	342.582	-734.483	1046.61	267.011	-781.451	470.935	244.763	-985.979	95.608	282.884	-886.699	33.1505
904	0	-86.0181	-788.977	854.84				-61.156	-677.227	475.442	-78.3086	-605.301	92.5527	-103.386	-472.131	25.4731	350.25	-756.58	825.592	340.384	-730.484	1046.45	265.758	-779.809	470.629	244.561	-985.806	95.9945	282.816	-886.667	33.2057
905	0	-86.1761	-784.776	855.138				-60.8099	-674.293	475.533	-75.7516	-604.033	92.8876	-102.276	-471.959	26.0378	348.432	-753.261	825.284	338.023	-726.294	1046.35	264.591	-778.16	470.438	244.266	-985.563	96.4344	282.733	-886.604	33.2815
906	0	-86.0949	-781.153	855.245				-60.2246	-671.937	475.433	-71.6378	-598.722	91.5213	-102.042	-469.867	26.7211	346.526	-749.93	825.086	335.608	-722.004	1046.33	263.454	-776.756	470.453	243.998	-985.334	96.8744	282.694	-886.653	33.356
907	0	-86.0247	-777.326	855.115				-59.6502	-669.378	475.097	-69.8679	-597.505	92.0062	-102.095	-468.25	26.9212	344.615	-746.744	824.891	333.188	-717.592	1046.35	262.335	-775.586	470.684	243.744	-985.223	97.4851	282.626	-886.603	33.3627
908	0	-86.4	-774.062	854.684				-59.5214	-667.381	474.459	-68.7197	-597.319	92.5336	-101.764	-467.702	27.0784	342.691	-743.838	824.932	330.819	-713.068	1046.33	261.347	-774.568	471.048	243.597	-985.062	98.0515	282.722	-886.681	33.4182
909	0	-87.114	-771.094	854.442				-59.7313	-665.68	474.01	-67.9541	-597.134	92.8022	-101.521	-467.328	27.2189	340.794	-741.049	825.118	328.641	-708.541	1046.29	260.472	-773.666	471.616	243.539	-984.786	98.6694	282.66	-886.57	33.3698
910	0	-88.3859	-768.365	854.584				-60.4992	-664.219	473.946	-67.6047	-596.922	92.9973	-101.371	-467.033	27.2177	339.152	-738.551	825.568	326.529	-704.089	1046.39	259.611	-772.83	472.421	243.613	-984.585	99.4441	282.743	-886.537	33.3378
911	0	-89.857	-765.813	854.932				-61.4662	-662.934	474.087	-67.5033	-596.7	93.0024	-101.378	-466.935	27.1943	337.463	-736.079	826.252	324.472	-699.835	1046.56	258.989	-772.024	473.212	243.773	-984.328	100.219	282.917	-886.422	33.2165
912	0	-91.5757	-763.313	855.493				-62.6807	-661.701	474.441	-67.5958	-596.602	92.9688	-101.458	-466.946	27.1686	335.862	-733.685	827.063	322.336	-695.606	1046.82	258.577	-771.276	474.062	244.05	-983.984	101.107	283.185	-886.382	33.1104
913	0	-93.3605	-760.591	856.172				-63.9615	-660.246	474.913	-67.8818	-596.581	92.8948	-101.578	-466.98	27.1267	334.273	-731.329	828.06	320.338	-691.538	1047.23	258.209	-770.569	475.05	244.392	-983.653	101.953	283.317	-886.29	32.9922
914	0	-95.2896	-757.982	856.939				-65.3864	-658.904	475.474	-68.2597	-596.453	92.6914	-101.713	-467.1	27.0802	332.808	-728.847	829.128	318.31	-687.582	1047.73	257.923	-769.757	476.027	244.674	-983.294	102.931	283.518	-886.14	32.8518
915	0	-97.0264	-755.377	857.596				-66.6191	-657.567	475.924	-68.6227	-596.543	92.6541	-101.892	-467.151	26.992	331.421	-726.385	830.226	316.248	-683.803	1048.38	257.643	-768.82	477.053	245.1	-982.866	103.974	283.757	-886.094	32.7614
916	0	-98.7974	-752.761	858.177				-67.886	-656.219	476.298	-68.8756	-596.616	92.6588	-101.982	-467.142	26.9368	329.948	-723.812	831.194	314.196	-680.154	1049.01	257.451	-767.852	478.035	245.445	-982.433	105.061	283.953	-886.05	32.6726
917	0	-100.206	-749.87	858.58				-68.7907	-654.595	476.495	-68.9639	-596.628	92.6265	-102.015	-467.178	26.939	328.649	-721.16	832.192	312.079	-676.583	1049.72	257.134	-766.665	479.056	245.802	-981.918	106.129	284.178	-885.951	32.6163
918	0	-101.632	-747.14	859.005				-69.712	-653.132	476.713	-68.8288	-596.497	92.6682	-102.024	-467.206	26.9526	327.215	-718.419	833.029	310.047	-673.089	1050.44	256.82	-765.483	480.064	246.15	-981.293	107.319	284.358	-885.86	32.5563
919	0	-102.734	-744.367	859.34				-70.31	-651.626	476.841	-68.524	-596.201	92.681	-101.898	-467.152	26.9896	325.836	-715.675	833.783	308.029	-669.566	1051.08	256.469	-764.085	480.949	246.497	-980.697	108.506	284.516	-885.695	32.4211
920	0	-103.775	-741.385	859.63				-70.8467	-649.912	476.924	-68.078	-595.944	92.7924	-101.76	-467.042	27.0376	324.281	-712.868	834.391	306.063	-666.046	1051.67	255.938	-762.619	481.786	246.776	-980	109.764	284.686	-885.535	32.3858
921	0	-104.942	-738.453	859.847				-71.5102	-648.248	476.935	-67.5267	-595.769	92.9792	-101.641	-467.033	27.1926	322.851	-710.005	834.924	304.246	-662.497	1052.18	255.426	-761.105	482.617	247.037	-979.263	110.995	284.834	-885.396	32.3924
922	0	-105.942	-735.158	860.044				-72.0057	-646.22	476.926	-66.7271	-595.172	92.9906	-101.396	-466.948	27.2961	321.37	-707.22	835.529	302.399	-658.969	1052.58	254.865	-759.576	483.407	247.156	-978.529	112.251	284.911	-885.202	32.3768
923	0	-106.868	-731.658	860.267				-72.4282	-643.987	476.942	-65.9674	-594.87	93.216	-101.211	-466.826	27.3386	319.924	-704.393	836.052	300.664	-655.409	1052.98	254.077	-757.722	484.105	247.241	-977.609	113.503	284.909	-884.952	32.3888
924	0	-107.897	-727.861	860.423				-72.9527	-641.458	476.891	-64.7941	-594.208	93.3774	-100.968	-466.666	27.4047	318.373	-701.518	836.602	298.947	-651.717	1053.24	253.469	-755.866	484.8	247.396	-976.66	114.772	284.947	-884.679	32.4073
925	0	-108.884	-723.689	860.552				-73.4359	-638.553	476.813	-63.6971	-593.829	93.5525	-100.759	-466.484	27.4747	316.987	-698.59	837.122	297.365	-648.16	1053.48	252.894	-753.754	485.423	247.534	-975.821	116.101	285.002	-884.46	32.4593
926	0	-109.782	-719.168	860.645				-73.8297	-635.299	476.7	-62.1889	-593.853	94.0082	-100.925	-467.653	28.0771	315.55	-695.536	837.62	295.812	-644.466	1053.67	252.284	-751.419	485.992	247.789	-974.803	117.492	285.131	-884.295	32.5195
927	0	-110.498	-714.807	860.799				-74.0419	-632.205	476.647	-61.0758	-593.282	94.2138	-100.95	-468.01	28.4548	314.145	-692.276	838.13	294.06	-640.669	1053.81	251.744	-748.874	486.49	248.059	-973.695	118.931	285.366	-884.143	32.6206
928	0	-110.791	-710.778	861.049				-73.83	-629.444	476.69	-60.024	-592.428	94.1844	-100.908	-467.98	28.6653	312.65	-689.071	838.631	292.533	-636.91	1054	251.333	-746.057	486.989	248.395	-972.497	120.446	285.616	-883.989	32.7059
929	0	-111.392	-706.452	861.382				-73.9275	-626.385	476.817	-59.0819	-591.532	94.0652	-100.769	-467.801	28.7761	311.29	-685.605	839.076	290.78	-633.165	1054.14	250.935	-743.02	487.426	248.544	-970.882	121.752	285.934	-883.807	32.7865
930	0	-111.911	-701.992	861.521				-73.9418	-623.193	476.749	-58.2527	-590.513	93.924	-100.602	-467.642	28.8043	309.893	-682.086	839.406	289.131	-629.303	1054.35	250.542	-739.712	487.821	248.946	-969.481	123.44	286.135	-883.6	32.8334
931	0	-112.484	-698.24	861.45				-74.0109	-620.708	476.471	-57.5465	-589.503	93.7402	-100.334	-467.355	28.8577	308.524	-678.461	839.761	287.339	-625.653	1054.66	250.302	-736.058	488.105	249.375	-967.979	125.241	286.313	-883.309	32.847
932	0	-112.952	-694.844	861.666				-73.9752	-618.579	476.48	-56.9077	-588.452	93.5124	-100.096	-467.061	28.8086	307.22	-674.775	840.155	285.617	-621.885	1054.9	250.158	-732.229	488.496	249.817	-966.329	127.19	286.519	-882.964	32.8781
933	0	-113.947	-690.465	861.941				-74.4659	-615.468	476.549	-56.369	-587.554	93.3136	-99.9533	-466.889	28.8784	305.997	-671.034	840.553	283.709	-618.248	1055.32	249.946	-727.92	488.73	250.271	-964.582	129.308	286.698	-882.635	32.9675
934	0	-115.566	-684.471	862.045				-75.5804	-610.741	476.446	-55.8867	-586.494	92.987	-99.7595	-466.637	28.9258	304.743	-667.315	840.894	281.992	-614.59	1055.71	249.99	-723.223	489.015	250.744	-962.525	131.746	286.878	-882.29	33.2226
935	0	-116.813	-679.667	862.412				-76.3239	-607.204	476.607	-55.4512	-585.759	92.8739	-99.6432	-466.517	29.0183	303.541	-663.597	841.269	280.209	-611.087	1056.1	250.109	-717.854	489.322	251.247	-960.115	134.371	287.124	-881.854	33.5523
936	0	-117.675	-675.541	862.753				-76.6817	-604.346	476.741	-54.9779	-585.049	92.6649	-99.5309	-466.201	29.0214	302.298	-659.885	841.73	278.266	-607.625	1056.54	250.431	-711.946	489.581	251.719	-957.276	137.352	287.402	-881.29	33.9525
937	0	-118.644	-672.064	862.822				-77.1463	-602.137	476.603	-54.5561	-584.434	92.5039	-99.3915	-465.974	29.0377	301.109	-656.305	842.238	276.631	-604.35	1056.97	250.784	-705.272	489.789	252.185	-953.973	140.509	287.495	-880.576	34.3398
938	0	-118.609	-670.388	863.115				-76.6077	-601.728	476.69	-54.1358	-583.714	92.3019	-99.2384	-465.735	29.0486	300.026	-652.703	842.782	274.864	-601.187	1057.43	251.384	-697.773	489.98	252.712	-950.298	144.013	287.741	-879.842	34.8966
939	0	-119.279	-666.846	863.552				-76.7727	-599.453	476.92	-53.7843	-583.267	92.166	-99.0775	-465.515	29.0357	298.987	-649.342	843.453	273.017	-598.219	1057.89	252.24	-689.538	490.241	253.254	-945.993	147.747	287.835	-879.039	35.6259
940	0	-120.184	-663.339	863.437				-77.1737	-597.214	476.598	-53.4919	-582.911	92.0801	-98.9602	-465.391	29.0694	297.9	-645.909	843.966	271.43	-595.408	1058.29	253.176	-680.579	490.516	253.955	-941.105	151.864	288.044	-878	36.5858
941	0	-121.305	-659.979	863.307				-77.7913	-595.121	476.262	-53.2557	-582.509	91.9229	-98.8676	-465.376	29.0963	296.815	-642.623	844.568	269.812	-592.874	1058.69	254.08	-670.892	490.804	254.567	-935.371	156.268	288.173	-876.764	38.0614
942	0	-122.518	-657.039	863.22				-78.5003	-593.448	475.968	-53.0455	-582.381	91.9281	-98.7633	-465.241	29.1242	295.764	-639.494	845.193	268.185	-590.506	1059.03	255.178	-660.629	491.221	254.371	-928.397	160.512	288.204	-875.17	40.0609
943	0	-123.688	-654.349	863.182				-79.1658	-592.025	475.723	-52.9979	-581.9	91.6231	-98.7353	-465.204	29.1383	294.788	-636.449	845.847	266.751	-588.28	1059.24	256.171	-649.368	491.654	254.613	-921.319	165.706	288.174	-873.148	42.9151
944	0	-124.875	-651.76	863.151				-79.8485	-590.704	475.486	-52.9793	-581.663	91.4338	-98.6906	-465.147	29.1564	293.879	-633.477	846.406	265.359	-586.338	1059.42	257.4	-637.844	492.409	254.625	-913.445	171.379	287.902	-870.648	46.278
945	0	-126.184	-649.609	863.128				-80.6531	-589.821	475.256	-53.024	-581.426	91.2538	-98.6749	-465.104	29.1614	292.969	-630.665	846.794	264.015	-584.607	1059.46	258.432	-625.915	493.345	254.313	-904.554	177.014	287.593	-867.939	50.0028
946	0	-127.59	-647.751	863.045				-81.5552	-589.23	474.966	-53.115	-581.231	91.0461	-98.6777	-465.094	29.1518	292.174	-628.037	846.974	263.038	-582.969	1059.36	259.418	-613.737	494.502	254.207	-895.73	183.193	287.059	-864.8	54.3273
947	0	-128.451	-647.284	863.078				-81.9122	-590.03	474.792	-53.2426	-581.146	90.8976	-98.6739	-465.099	29.1567	291.503	-625.532	847.036	261.809	-581.514	1059.1	260.402	-601.45	495.948	253.215	-885.993	189.371	286.43	-861.053	59.4545
948	0	-128.677	-648.778	862.809				-81.6347	-592.791	474.316	-53.3819	-581.028	90.6822	-98.677	-465.093	29.1512	290.895	-623.218	847.1	260.958	-580.073	1058.68	261.389	-589.478	497.747	252.216	-876.275	195.481	285.603	-856.962	65.392
949	0	-129.943	-646.662	862.811				-82.3961	-591.943	474.112	-53.5732	-580.909	90.4582	-98.717	-465.104	29.146	290.425	-621.169	847.105	260.133	-578.764	1058.17	262.12	-577.682	499.814	252.282	-865.789	201.935	284.606	-851.114	71.4802
950	0	-131.731	-645.072	862.85				-83.6804	-591.62	473.944	-53.8022	-580.851	90.317	-98.7371	-465.14	29.1293	290.084	-619.282	847.248	259.319	-577.421	1057.49	262.694	-566.204	502.141	249.782	-856.623	208.171	283.359	-844.196	77.873
951	0	-133.436	-643.765	862.776				-84.8809	-591.581	473.663	-54.0614	-580.808	90.1684	-98.7717	-465.212	29.1172	289.762	-617.561	847.398	258.71	-576.131	1056.77	263.018	-555.267	504.703	248.02	-846.309	213.836	281.471	-836.967	82.9562
952	0	-134.82	-642.051	862.749				-85.761	-591.133	473.43	-54.2718	-580.794	90.067	-98.7915	-465.183	29.1197	289.523	-615.765	847.552	258.224	-574.74	1055.97	263.08	-544.498	507.45	245.726	-837.154	218.934	281.803	-827.031	87.8985
953	0	-136.087	-640.392	862.784				-86.524	-590.742	473.259	-54.4929	-580.746	89.9225	-98.8314	-465.202	29.103	289.25	-613.768	847.813	257.743	-573.352	1055.12	265.462	-534.093	510.145	244.22	-828.69	223.261	279.988	-815.552	92.7037
954	0	-137.368	-638.905	862.812				-87.3004	-590.523	473.079	-54.6778	-580.669	89.7853	-98.8649	-465.246	29.0644	289.005	-611.822	848.234	257.288	-571.803	1054.37	265.549	-524.403	513.063	241.234	-817.69	226.282	278.491	-802.164	96.8709
955	0	-138.583	-637.667	862.934				-88.0112	-590.552	472.995	-54.8307	-580.675	89.7275	-98.9258	-465.274	29.0846	288.838	-609.734	848.888	256.905	-570.088	1053.73	265.415	-515.334	516.087	239.788	-807.655	228.116	277.405	-788.255	99.7221
956	0	-139.729	-636.306	863.135				-88.6531	-590.459	472.989	-54.9859	-580.674	89.6969	-98.938	-465.243	29.051	288.864	-607.826	849.606	256.545	-568.207	1053.08	265.803	-506.721	519.171	237.336	-795.428	228.07	275.398	-772.584	100.833
957	0	-140.827	-634.795	863.314				-89.2474	-590.214	472.961	-55.1072	-580.761	89.6927	-98.9522	-465.283	29.0286	289.419	-608.3	850.833	256.26	-566.14	1052.59	265.534	-498.469	522.223	235.264	-782.83	226.768	272.967	-755.782	100.772
958	0	-141.756	-633.333	863.552				-89.6721	-590.02	472.993	-55.1603	-580.776	89.6772	-98.9922	-465.326	29.0496	287.812	-600.995	851.559	255.93	-563.98	1052.28	266.793	-491.164	525.417	233.147	-769.806	224.591	271.024	-738.743	99.4437
959	0	-142.609	-631.836	863.803				-90.0208	-589.791	473.038	-55.2329	-580.817	89.6594	-99	-465.356	29.0423	287.46	-598.004	852.859	255.663	-561.609	1052.11	265.676	-483.856	528.039	231.289	-756.317	221.046	269.92	-721.804	97.4112
960	0	-143.408	-630.443	864.008				-90.3161	-589.664	473.036	-55.3172	-580.887	89.6631	-99.0133	-465.332	29.0352	287.416	-596.354	854.265	255.607	-559.184	1052	265.395	-477.236	530.567	229.537	-742.255	216.305	268.428	-703.291	94.2575
961	0	-144.152	-629.054	864.201				-90.5561	-589.543	473.022	-55.352	-580.915	89.6738	-99.0322	-465.37	29.0111	287.313	-594.722	855.703	255.416	-556.728	1052.01	265.311	-471.153	532.878	228.008	-727.516	210.639	267.027	-683.78	90.3719
962	0	-144.795	-627.62	864.471				-90.6953	-589.376	473.085	-55.402	-581.048	89.7057	-99.0454	-465.376	28.9985	287.196	-592.849	857.062	255.424	-554.088	1052.03	265.145	-465.479	534.953	226.95	-712.325	204.196	265.928	-663.403	86.0631
963	0	-145.338	-626.257	864.706				-90.7333	-589.281	473.113	-55.4468	-581.078	89.7013	-99.0722	-465.396	29.0211	287.025	-590.526	858.129	255.413	-551.475	1052.07	265.291	-460.234	536.808	226.4	-696.516	197.194	265.145	-642.318	81.4188
964	0	-145.861	-624.773	864.913				-90.7521	-589.064	473.114	-55.4735	-581.154	89.7115	-99.0878	-465.451	29.0257	287.062	-588.549	859.128	255.536	-548.899	1052.12	265.117	-455.411	538.424	226.183	-680.252	189.678	264.718	-620.432	76.397
965	0	-146.284	-623.18	865.129				-90.6715	-588.739	473.123	-55.4972	-581.212	89.7337	-99.1009	-465.402	28.9995	287.306	-586.573	859.878	255.801	-546.401	1052.19	265.019	-451.029	539.655	226.357	-663.598	181.901	264.949	-598.527	71.6141
966	0	-146.657	-621.374	865.31				-90.5399	-588.2	473.098	-55.5213	-581.27	89.7527	-99.1042	-465.384	29.0032	287.457	-584.458	860.547	256.172	-543.844	1052.18	264.75	-447.027	540.611	227.073	-646.534	173.902	265.649	-576.26	66.8729
967	0	-147.342	-620.825	864.979				-90.7212	-588.918	472.56	-55.4943	-581.216	89.7483	-99.1128	-465.381	28.9982	287.798	-582.378	861.158	256.645	-541.414	1052.11	264.392	-443.408	541.228	228.215	-629.177	165.971	266.739	-553.734	62.4888
968	0	-147.802	-619.284	864.996				-90.6773	-588.644	472.37	-55.4309	-581.23	89.7754	-99.0958	-465.412	29.011	288.259	-580.267	861.591	257.091	-539.107	1052.01	263.999	-440.211	541.546	229.807	-611.732	158.218	268.051	-531.323	58.4987
969	0	-147.983	-616.885	865.375				-90.3541	-587.513	472.543	-55.3985	-581.308	89.8073	-99.0812	-465.439	29.0208	288.71	-577.874	861.936	257.551	-536.729	1051.78	263.462	-437.353	541.591	231.741	-594.333	150.863	269.37	-508.502	54.8742
970	0	-148.03	-614.566	865.7				-89.8967	-586.461	472.661	-55.2962	-581.319	89.8489	-99.1002	-465.429	29.0177	289.537	-575.85	862.251	258.266	-534.404	1051.61	262.538	-434.824	541.385	234.309	-577.257	144.148	271.67	-486.968	52.058
971	0	-148.023	-612.32	866.064				-89.3854	-585.482	472.818	-55.2424	-581.325	89.8742	-99.0765	-465.43	29.012	290.406	-573.653	862.339	259.055	-532.057	1051.39	261.928	-432.422	540.956	236.951	-560.392	137.665	274.462	-466.092	49.6673
972	0	-147.888	-609.948	866.313				-88.7471	-584.378	472.86	-55.0984	-581.297	89.8882	-99.0668	-465.423	29.0214	291.258	-571.302	862.266	259.829	-529.716	1051.08	260.694	-430.326	540.134	239.85	-543.983	131.811	277.512	-446.089	47.9006
973	0	-147.863	-607.864	866.572				-88.2176	-583.562	472.913	-54.9644	-581.353	89.9648	-99.0519	-465.384	29.0265	292.33	-568.973	862.056	260.666	-527.315	1050.76	260.102	-428.337	539.301	242.981	-528.17	126.602	280.86	-427.08	46.6308
974	0	-147.813	-605.77	866.892				-87.6635	-582.735	473.026	-54.8006	-581.414	90.0617	-99.0531	-465.379	29.0323	293.375	-566.549	861.646	261.941	-524.758	1050.54	259.298	-426.48	538.249	246.223	-513.118	121.981	284.227	-409.143	46.0559
975	0	-147.565	-603.533	867.218				-86.911	-581.765	473.146	-54.6133	-581.464	90.1589	-99.0289	-465.385	29.0349	294.553	-564.225	861.052	263.155	-522.144	1050.26	258.1	-424.618	536.871	249.339	-499.068	118.148	287.577	-392.608	46.0867
976	0	-147.289	-601.271	867.593				-86.131	-580.77	473.314	-54.4416	-581.528	90.2493	-99.0221	-465.356	29.0414	295.608	-561.548	860.193	264.348	-519.441	1049.99	257.051	-422.894	535.351	252.329	-486.268	114.89	290.591	-377.543	46.5563
977	0	-147.049	-599.1	868.028				-85.3873	-579.866	473.542	-54.2195	-581.56	90.3382	-99.0203	-465.392	29.0487	296.898	-559.106	859.034	265.778	-516.562	1049.73	255.689	-421.273	533.853	255.063	-474.898	112.268	293.222	-364.356	47.2036
978	0	-146.67	-596.64	868.398				-84.5038	-578.674	473.706	-54.0301	-581.659	90.488	-99.022	-465.377	29.0808	298.265	-556.619	857.774	267.197	-513.559	1049.52	254.81	-419.551	532.331	257.521	-465.064	110.104	295.254	-352.834	47.6182
979	0	-146.281	-594.134	868.863				-83.6109	-577.436	473.964	-53.8343	-581.74	90.6519	-99.0195	-465.376	29.0403	299.431	-553.563	856.151	268.858	-510.312	1049.32	254.182	-417.71	531.115	259.486	-456.763	108.237	296.558	-343.251	47.7066
980	0	-145.864	-591.5	869.311				-82.69	-576.069	474.205	-53.5756	-581.776	90.7821	-99.0189	-465.373	29.063	300.743	-550.634	854.399	270.401	-506.839	1049.08	253.417	-415.793	529.914	261.05	-449.998	106.402	297.299	-335.557	47.4554
981	0	-145.51	-589.204	869.919				-81.8316	-575.041	474.606	-53.3125	-581.621	90.8314	-99.0276	-465.415	29.062	301.877	-547.529	852.409	272.212	-503.272	1048.96	252.831	-413.944	528.763	262.026	-444.858	104.932	297.566	-330.033	47.0172
982	0	-144.971	-586.432	870.438				-80.7884	-573.535	474.919	-53.1369	-581.849	91.1096	-99.0238	-465.408	29.0561	302.798	-543.926	850.402	274.06	-499.442	1048.79	252.788	-412.34	527.506	262.159	-441.282	103.93	297.231	-327.223	45.9052
983	0	-144.423	-583.601	870.983				-79.7361	-571.972	475.258	-52.9369	-581.92	91.2724	-99.0419	-465.419	29.0599	303.873	-540.284	848.884	276.108	-495.373	1048.57	252.971	-411.159	526.181	261.869	-439.905	102.576	296.607	-326.253	43.4582
984	0	-143.979	-580.972	871.629				-78.7881	-570.611	475.696	-52.7501	-581.964	91.4515	-99.0283	-465.419	29.0484	304.958	-535.994	847.638	278.158	-491.154	1048.28	253.656	-410.381	524.739	260.974	-440.515	101.361	295.723	-325.358	42.1758
985	0	-143.206	-577.943	872.201				-77.5111	-568.849	476.062	-52.5789	-581.881	91.5824	-99.0262	-465.349	28.9957	306.224	-531.732	847.028	280.203	-486.771	1048.03	253.652	-409.742	523.319	260.344	-440.64	100.779	295.5	-325.613	42.658
986	0	-142.442	-575.036	872.877				-76.2436	-567.21	476.531	-52.4259	-581.847	91.7586	-98.9964	-465.325	28.9843	307.456	-527.271	846.543	282.329	-482.183	1047.78	253.874	-408.611	522.196	260.414	-439.979	100.359	295.802	-325.72	42.5593
987	0	-141.468	-572.077	873.599				-74.7652	-565.517	477.046	-52.2905	-581.796	91.9587	-98.9418	-465.296	28.9681	308.68	-522.303	846.204	284.586	-477.474	1047.66	254.638	-406.661	522.006	260.932	-439.232	100.259	296.155	-325.394	41.6121
988	0	-140.432	-568.904	874.348				-73.225	-563.612	477.589	-52.3351	-581.158	91.9208	-98.8853	-465.163	28.9236	310.112	-517.192	846.084	286.776	-472.707	1047.63	254.878	-404.191	522.042	261.438	-438.193	100.171	296.361	-325.372	41.4107
989	0	-139.325	-565.611	875.058				-71.6139	-561.587	478.092	-52.6352	-580.023	91.6658	-98.7735	-464.93	28.8367	311.577	-511.748	846.376	289.122	-467.846	1047.65	255.312	-401.655	522.375	261.757	-437.464	100.024	296.406	-325.116	41.2251
990	0	-138.286	-562.219	875.762				-70.0703	-559.462	478.59	-52.5	-579.736	91.9349	-98.6884	-464.768	28.7538	313.015	-506.556	847.306	291.224	-462.958	1047.78	255.997	-399.032	522.483	261.958	-436.953	99.8556	296.015	-324.841	40.9726
991	0	-137.121	-558.498	876.417				-68.4013	-557.008	479.038	-52.2609	-579.721	92.3978	-98.5696	-464.569	28.7183	314.701	-501.719	848.615	293.517	-458.079	1048.01	256.566	-396.223	522.426	262.168	-436.501	99.7096	295.973	-324.646	40.7615
992	0	-135.848	-555.363	877.161				-66.6242	-555.141	479.575	-52.055	-579.742	92.7966	-98.5271	-464.487	28.6971	316.52	-497.082	849.996	295.786	-453.36	1048.35	257.219	-393.496	522.218	262.337	-435.965	99.5029	295.937	-324.483	40.5499
993	0	-134.752	-551.752	877.931				-65.0245	-552.797	480.139	-51.8479	-579.691	93.2597	-98.469	-464.403	28.6895	318.317	-491.946	850.84	297.959	-448.618	1048.71	258.139	-391.149	521.638	262.474	-435.493	99.3006	295.925	-324.271	40.317
994	0	-133.69	-548.023	878.688				-63.4584	-550.335	480.688	-51.6014	-579.645	93.7438	-98.3738	-464.265	28.6651	320.227	-486.665	851.356	300.333	-444.065	1049.16	258.431	-389.232	521.106	262.612	-435.052	99.1862	295.963	-324.138	40.1451
995	0	-132.56	-544.219	879.486				-61.8247	-547.799	481.28	-51.3107	-579.429	94.1565	-98.3257	-464.2	28.6436	322.385	-481.789	851.568	302.495	-439.658	1049.84	259.639	-387.507	520.801	262.711	-434.597	99.0302	295.973	-324.009	40.0077
996	0	-131.739	-540.435	880.245				-60.4995	-545.282	481.832	-51.1309	-579.302	94.6499	-98.1732	-463.858	28.6341	324.547	-476.553	851.606	304.835	-435.344	1050.39	260.502	-385.934	520.546	262.849	-434.242	98.8597	295.96	-323.894	39.9245
997	0	-130.267	-537.01	881.131				-58.5226	-543.124	482.512	-50.8983	-579.341	95.2523	-98.1591	-463.912	28.6615	326.92	-471.957	851.742	307.28	-431.119	1051.12	261.142	-384.223	520.275	262.755	-433.872	98.6655	295.94	-323.786	39.8821
998	0	-129.512	-533.271	881.893				-57.2645	-540.653	483.067	-50.5833	-578.852	95.7244	-98.1447	-463.89	28.7037	329.042	-467.387	851.933	309.46	-426.986	1051.9	261.959	-382.39	519.874	262.726	-433.572	98.5383	295.893	-323.727	39.853
999	0	-130.561	-527.906	881.971				-57.8093	-536.555	482.938	-50.3769	-578.479	96.2556	-99.0582	-465.693	29.3728	331.275	-463.3	852.171	311.736	-422.956	1052.81	262.861	-380.556	519.61	262.698	-433.222	98.3728	295.839	-323.625	39.8274
1000	0	-127.854	-526.236	882.756				-56.3032	-534.019	483.479	-50.1802	-578.024	96.8515	-99.0705	-465.827	29.4378	333.397	-459.107	852.381	314.153	-418.909	1053.75	263.509	-378.714	519.32	262.631	-432.9	98.2277	295.786	-323.56	39.8073
1001	0	-125.381	-524.134	883.503				-55.069	-531.537	484.116	-49.8844	-577.271	97.2995	-99.0218	-465.7	29.392	335.495	-455.034	852.346	316.384	-414.995	1054.56	264.316	-376.773	519.118	262.607	-432.495	98.1539	295.922	-323.59	39.9856
1002	0	-122.952	-522.773	884.397				-53.6488	-528.849	484.653	-49.8356	-576.952	98.0232	-99.0374	-465.564	29.3512	337.298	-450.907	852.284	318.686	-411.26	1055.32	265.115	-374.856	518.888	262.582	-432.159	98.0543	295.723	-323.34	39.7191
1003	0	-120.324	-520.732	885.354				-52.6336	-526.827	485.51	-49.7818	-576.431	98.7889	-99.0176	-465.545	29.315	339.294	-447.144	852.167	321.044	-407.565	1056.2	265.771	-372.966	518.508	262.531	-431.872	97.973	295.776	-323.284	39.7725
1004	0	-118.208	-517.979	886.15				-51.4947	-524.413	486.322	-49.8857	-576.415	99.7221	-99.0432	-465.455	29.3111	341.36	-443.94	851.953	323.34	-403.957	1056.89	266.672	-371.279	518.291	262.477	-431.602	97.8771	295.641	-323.198	39.6982
1005	0	-116.496	-514.58	886.886				-50.3459	-521.929	487.227	-49.6358	-575.127	100.473	-99.0664	-465.341	29.2717	343.113	-440.88	851.68	325.65	-400.517	1057.49	267.11	-369.896	517.894	262.344	-431.335	97.7572	295.604	-323.125	39.7122
1006	0	-114.694	-511.467	887.766				-49.4346	-519.615	488.179	-49.613	-574.594	101.513	-99.053	-465.26	29.2358	345.012	-437.788	851.319	327.862	-397.138	1058.13	267.816	-368.719	517.566	262.2	-431.089	97.6325	295.569	-323.068	39.7421
1007	0	-112.744	-508.714	888.71				-48.5002	-517.336	489.135	-49.4768	-573.797	102.787	-99.0181	-464.937	29.1442	346.795	-435.115	851.088	330.089	-393.874	1058.58	268.522	-367.775	517.264	262.027	-430.803	97.5131	295.517	-323.01	39.7786
1008	0	-110.572	-506.722	889.946				-47.5478	-515.689	490.159	-49.1931	-572.607	103.561	-99.0711	-464.75	29.0682	349.436	-435.458	851.134	332.239	-390.711	1058.94	269.206	-366.967	516.967	261.859	-430.646	97.4047	295.389	-322.943	39.7967
1009	0	-108.421	-505.152	891.161				-47.232	-513.44	490.549	-48.9029	-571.749	104.57	-99.068	-464.565	28.9506	350.775	-431.723	850.914	334.24	-387.625	1059.5	269.46	-366.267	516.592	261.73	-430.433	97.2941	295.329	-322.902	39.8625
1010	0	-106.393	-504.802	892.065				-45.9934	-508.968	492.765	-48.7223	-571.063	105.962	-99.0598	-464.251	28.7621	352.198	-429.024	850.95	336.276	-384.493	1059.95	270.173	-365.611	516.584	261.612	-430.31	97.2205	295.197	-322.824	39.8802
1011	0	-104.074	-503.413	893.987				-45.3886	-505.799	494.211	-47.9374	-569.698	107.074	-98.8214	-463.701	28.4656	353.731	-426.374	851.128	338.142	-381.432	1060.48	270.67	-365.083	516.499	261.525	-430.169	97.1275	295.087	-322.796	39.9163
1012	0	-102.533	-502.033	895.437				-45.3574	-502.426	495.161	-47.3564	-568.914	108.382	-98.1685	-462.304	27.7579	355.054	-423.792	851.367	340.045	-378.4	1060.91	271.305	-364.635	516.442	261.482	-430.091	97.0705	295.022	-322.793	39.9752
1013	0	-101.014	-500.62	896.782				-45.1487	-499.175	496.19	-47.3661	-569.285	110.268	-98.9248	-463.654	28.2447	356.424	-421.163	851.78	341.901	-375.3	1061.67	271.875	-364.305	516.443	261.474	-429.998	96.9795	294.972	-322.787	40.0035
1014	0	-99.3365	-499.643	898.305				-44.6658	-496.38	497.462	-46.1724	-567.921	111.523	-99.4625	-465.027	28.385	357.713	-418.511	852.138	343.356	-372.337	1062.08	272.476	-364.027	516.467	261.465	-429.927	96.8933	294.945	-322.77	40.0525
1015	0	-97.7873	-498.812	899.781				-44.6325	-494.186	498.67	-44.8877	-566.198	112.695	-99.2579	-464.996	28.0569	358.973	-415.892	852.613	345.082	-369.219	1062.7	272.875	-363.839	516.427	261.457	-429.838	96.7878	294.911	-322.814	40.1172
1016	0	-95.8847	-498.529	901.276				-44.1521	-490.901	499.869	-43.4241	-564.602	113.895	-99.1772	-464.953	27.9703	359.936	-413.237	852.992	346.448	-366.207	1063.31	273.62	-363.722	516.407	261.431	-429.805	96.7318	294.873	-322.795	40.1602
1017	0	-93.5828	-498.919	902.833				-44.0794	-487.954	501.05	-41.9613	-562.962	115.098	-99.2011	-464.921	27.9437	360.88	-410.628	853.423	348.026	-363.176	1063.91	273.765	-363.892	516.488	261.399	-429.732	96.6356	294.849	-322.839	40.2255
1018	0	-91.469	-499.591	904.389				-44.0852	-485.435	502.299	-40.6319	-561.018	116.24	-98.8672	-463.481	27.4173	361.829	-408.01	853.741	349.442	-360.122	1064.47	274.406	-363.988	516.623	261.362	-429.735	96.5239	294.899	-322.892	40.3973
1019	0	-88.8552	-500.669	905.877				-43.8405	-482.878	503.563	-39.4458	-558.786	117.346	-100.074	-464.829	28.1787	362.778	-405.407	854.132	350.98	-357.077	1064.78	275.189	-363.974	516.701	261.371	-429.711	96.436	294.887	-322.932	40.5227
1020	0	-86.648	-501.695	907.381				-43.4993	-480.641	504.748	-38.5884	-556.144	118.379	-100.623	-463.302	28.138	363.608	-402.777	854.458	352.301	-354.026	1065.36	276.214	-363.942	516.751	261.426	-429.66	96.3392	294.916	-322.912	40.5156
1021	0	-84.4764	-502.529	908.852				-43.1795	-478.691	505.997	-37.9216	-553.017	119.22	-101.802	-462.386	28.498	364.488	-400.191	854.861	353.607	-350.93	1065.9	277.13	-364.036	516.872	261.468	-429.664	96.2665	294.786	-322.823	40.359
1022	0	-82.7214	-502.863	910.145				-42.9819	-476.566	507.286	-37.7274	-549.334	119.854	-102.923	-459.889	28.4041	365.385	-397.644	855.27	355.041	-347.816	1066.47	277.891	-364.012	516.964	261.538	-429.582	96.1366	294.935	-323.02	40.6643
1023	0	-81.1209	-502.771	911.466				-42.681	-473.974	508.232	-37.8469	-545.446	120.612	-104.065	-456.322	28.0937	366.588	-394.873	855.722	356.008	-344.797	1066.88	278.606	-363.882	517.006	261.601	-429.544	96.0413	294.941	-323.006	40.5888
1024	0	-79.5182	-502.051	912.668				-42.9225	-471.716	509.339	-38.2498	-540.883	121.41	-105.598	-451.838	27.7235	367.775	-392.007	856.094	356.696	-342.002	1067.36	279.901	-363.434	517.181	261.708	-429.513	95.9581	294.911	-323.045	40.6597
1025	0	-78.1061	-501.418	913.665				-43.2472	-469.206	510.476	-38.6485	-536.013	122.405	-107.706	-447.08	27.6008	369.365	-389.213	856.593	356.533	-339.395	1067.59	280.181	-364.074	516.876	261.811	-429.503	95.8477	294.833	-322.974	40.547
1026	0	-76.6887	-500.686	914.669				-43.5988	-466.506	511.495	-40.6096	-530.077	122.737	-110.585	-442.538	27.6792	370.701	-386.356	857.042	356.318	-336.792	1068.07	281.121	-363.555	516.881	261.892	-429.478	95.7272	294.945	-323.017	40.6437
1027	0	-75.238	-499.573	915.486				-44.3562	-463.564	512.519	-43.1039	-523.704	123.051	-112.871	-435.657	27.5845	369.247	-383.878	857.027	357.275	-333.812	1068.42	282.297	-363.152	516.925	262.064	-429.368	95.6333	295.016	-323.035	40.6695
1028	0	-73.9962	-498.612	916.221				-44.9309	-460.208	513.53	-45.9696	-516.868	123.42	-115.433	-427.346	27.0764	370.541	-380.922	857.318	357.685	-331.044	1068.66	283.181	-362.682	516.804	262.302	-429.22	95.5143	295.157	-323.161	40.7764
1029	0	-77.3934	-495.215	917.564				-45.8164	-456.811	514.521	-49.538	-509.425	123.632	-117.777	-418.287	26.7047	371.536	-377.999	857.469	358.216	-328.272	1069.02	283.913	-362.043	516.675	261.852	-429.645	95.3243	295.165	-323.194	40.7827
1030	0	-78.1593	-488.625	917.44				-46.6745	-453.457	515.462	-53.4287	-501.467	123.799	-120.405	-409.163	27.1135	372.447	-375.16	857.647	358.794	-325.403	1069.23	284.444	-361.279	516.399	262.163	-429.42	95.4085	295.19	-323.125	40.7039
1031	0	-79.19	-481.952	918.012				-47.5131	-449.902	516.577	-57.7279	-493.122	124.048	-123.045	-399.263	27.4179	373.28	-372.268	857.632	359.556	-322.602	1069.43	285.351	-360.357	516.311	262.258	-429.324	95.3858	295.167	-323.165	40.7465
1032	0	-79.0326	-477.889	917.774				-49.6263	-443.309	517.5	-62.1469	-484.585	124.359	-124.794	-386.994	28.232	374.083	-369.433	857.654	360.179	-319.923	1069.58	286.191	-359.316	516.126	262.327	-429.22	95.3096	295.026	-323.057	40.6582
1033	0	-77.6262	-476.816	918.193				-50.9608	-438.622	518.32	-66.6728	-475.699	124.752	-126.915	-374.889	29.4486	374.788	-366.583	857.651	361.095	-317.183	1069.58	286.721	-358.057	515.83	262.372	-429.197	95.2748	294.98	-322.934	40.5537
1034	0	-75.5378	-477.621	918.889				-52.6598	-433.448	519.363	-71.4125	-466.815	125.235	-129.621	-364.397	30.5863	375.46	-363.77	857.538	361.752	-314.467	1069.77	287.159	-356.642	515.525	262.414	-429.121	95.2489	295.216	-323.109	40.6423
1035	0	-73.1746	-479.416	919.645				-54.4032	-427.638	520.59	-76.0033	-457.623	126.052	-132.191	-354.281	32.2984	376.106	-360.941	857.396	362.16	-311.913	1069.93	287.622	-355.124	515.21	262.428	-429.04	95.2122	295.221	-323.148	40.7051
1036	0	-71.2397	-480.708	920.241				-56.2779	-421.616	521.69	-80.6023	-448.667	126.913	-135.014	-342.87	34.1545	376.678	-358.136	857.168	362.725	-309.393	1069.94	287.903	-353.434	514.866	262.4	-428.957	95.2096	295.213	-323.064	40.6336
1037	0	-71.0232	-478.998	920.529				-58.4237	-415.685	522.849	-84.8869	-439.731	127.994	-138.274	-332.352	35.6659	377.244	-355.406	856.891	363.281	-306.888	1069.94	288.255	-351.775	514.603	262.362	-428.874	95.1764	295.224	-323.121	40.7554
1038	0	-72.3981	-474.353	920.614				-60.4254	-409.286	523.975	-89.0383	-430.496	128.928	-141.566	-322.476	37.4075	377.907	-352.651	856.592	363.937	-304.454	1069.71	288.461	-350.083	514.169	262.331	-428.821	95.1804	295.366	-323.108	40.7996
1039	0	-73.8615	-469.307	920.749				-62.5667	-402.738	525.227	-92.89	-421.315	129.968	-145.071	-312.844	39.3163	378.456	-349.873	856.172	364.661	-301.998	1069.63	288.572	-348.32	513.799	262.274	-428.732	95.1491	295.221	-323.135	40.7789
1040	0	-73.9538	-466.337	921.125				-64.6484	-396.391	526.458	-96.5348	-412.408	131.116	-148.543	-303.823	41.4198	378.884	-347.14	855.818	365.274	-299.644	1069.6	288.714	-346.595	513.291	262.22	-428.675	95.1799	295.424	-323.07	40.7604
1041	0	-72.6747	-465.343	921.667				-66.6516	-389.638	527.756	-100.003	-403.945	132.429	-152.324	-294.25	43.3332	379.354	-344.383	855.472	365.904	-297.33	1069.54	288.65	-344.807	512.986	262.153	-428.624	95.1878	296.606	-323.046	41.2466
1042	0	-71.4186	-463.844	922.133				-68.8191	-383.219	529.14	-103.32	-394.751	133.295	-156.24	-284.868	45.5848	379.735	-341.654	855.23	366.264	-295.041	1069.43	288.837	-343.13	512.604	262.085	-428.558	95.1955	294.756	-323.111	40.5256
1043	0	-70.5306	-461.57	922.388				-70.7515	-376.606	530.413	-106.49	-385.718	134.37	-160.255	-275.689	47.8393	380.003	-338.793	854.962	367.275	-292.691	1069.47	289.05	-341.456	512.305	262.05	-428.474	95.192	295.063	-323.025	40.6632
1044	0	-69.7623	-459.367	922.5				-72.5904	-370.692	531.622	-109.355	-377.01	135.689	-164.219	-266.476	50.2034	380.301	-335.899	854.87	367.723	-290.45	1069.58	289.125	-339.818	511.904	261.985	-428.434	95.208	295.022	-323.12	40.7179
1045	0	-69.9269	-455.517	923.58				-74.528	-364.667	532.822	-112.269	-368.491	136.921	-168.349	-257.197	52.7112	380.419	-333.038	854.76	368.26	-288.024	1069.73	289.292	-338.09	511.503	261.913	-428.363	95.2012	295.18	-323.08	40.6798
1046	0	-70.2678	-450.949	923.592				-76.1387	-360.179	534.133	-114.909	-358.978	137.932	-172.161	-247.891	54.9944	380.362	-330.052	854.683	368.528	-285.76	1070.16	289.571	-336.472	511.26	261.872	-428.279	95.2346	295.223	-323.054	40.6811
1047	0	-70.3706	-446.619	923.643				-77.2468	-353.68	535.381	-117.626	-350.051	139.136	-175.793	-238.337	57.4127	380.405	-327.162	854.599	368.728	-283.231	1070.64	289.643	-334.822	510.785	261.82	-428.233	95.2685	295.135	-322.898	40.4851
1048	0	-70.3423	-442.757	923.738				-79.3959	-348.224	536.426	-120.398	-341.076	140.339	-179.103	-228.61	59.7033	380.434	-324.171	854.671	369.392	-280.814	1071.27	289.776	-333.224	510.513	261.736	-428.143	95.2848	295.262	-323.103	40.7554
1049	0	-70.1193	-439.51	923.902				-81.0034	-343.748	537.243	-123.055	-331.881	141.608	-182.255	-219.243	62.0521	380.353	-321.236	854.747	370.203	-279.365	1071.91	289.934	-331.565	510.301	261.706	-428.037	95.3213	295.273	-322.997	40.667
1050	0	-69.8429	-436.58	924.172				-82.2867	-337.622	538.299	-125.571	-322.414	142.662	-185.099	-209.71	64.3817	380.606	-318.298	854.836	371.099	-277.458	1071.61	289.943	-329.97	509.876	261.651	-427.982	95.3695	295.141	-322.968	40.5156
1051	0	-69.5693	-433.684	924.07				-83.4814	-332.169	538.886	-128.123	-313.16	143.95	-187.949	-199.805	66.6063	380.661	-315.336	854.959	371.375	-275.299	1071.26	290.037	-328.288	509.555	261.723	-428.029	95.5778	295.167	-322.842	40.385
1052	0	-69.4605	-430.657	924.135				-84.4428	-326.887	539.678	-130.407	-303.907	145.079	-190.98	-189.677	68.6225	380.739	-312.411	855.047	371.461	-272.543	1071.68	290.147	-326.621	509.345	261.534	-427.708	95.4826	295.178	-322.818	40.3299
1053	0	-69.4509	-427.003	924.075				-84.9583	-319.423	540.565	-132.696	-294.965	146.331	-193.316	-179.804	70.5443	380.72	-309.619	855.085	371.882	-270.629	1072.21	290.154	-324.86	509.104	261.334	-427.397	95.6053	295.17	-322.768	40.2799
1054	0	-69.6797	-423.202	923.955				-85.862	-313.65	541.106	-134.107	-288.79	148.34	-196.898	-167.5	71.86	380.882	-306.843	855.2	372.201	-268.49	1072.62	290.024	-323.007	508.82	261.36	-427.339	95.6279	295.149	-322.747	40.294
1055	0	-70.0234	-419.427	923.755				-86.4839	-308.264	541.812	-138.077	-274.613	148.423	-199.174	-157.779	73.6634	380.884	-304.053	855.236	372.075	-266.006	1073.17	289.909	-321.187	508.567	261.289	-427.168	95.7076	295.122	-322.658	40.1573
1056	0	-70.2647	-415.486	923.469				-87.1751	-302.293	542.153	-140.575	-264.675	149.131	-200.852	-148.384	75.3765	380.832	-301.335	855.137	372.278	-263.818	1073.45	289.798	-319.221	508.256	261.21	-426.919	95.8062	295.108	-322.592	40.0753
1057	0	-70.6435	-412.097	923.278				-87.672	-296.867	542.825	-142.37	-254.903	150.21	-202.319	-139.308	76.7567	380.78	-298.682	855.043	372.397	-261.801	1073.61	289.697	-317.276	507.985	261.14	-426.752	95.8943	295.087	-322.569	40.0971
1058	0	-70.618	-408.641	923.324				-88.4251	-290.362	543.256	-144.414	-244.862	150.727	-203.506	-129.861	77.771	380.687	-296.032	854.977	372.704	-260.11	1073.79	289.551	-315.375	507.694	261.079	-426.521	95.9948	295.06	-322.441	39.9882
1059	0	-71.3781	-404.196	923.101				-89.196	-286.314	543.339	-145.676	-236.605	151.66	-204.32	-120.957	78.5383	380.617	-293.442	854.867	372.719	-258.019	1073.93	289.428	-313.47	507.315	261.032	-426.339	96.1376	294.954	-322.327	39.896
1060	0	-72.1512	-399.517	922.667				-89.7836	-280.81	543.638	-146.892	-227.497	152.272	-204.67	-112.268	79.0983	380.582	-290.928	854.732	372.764	-255.978	1074.01	289.28	-311.519	507.006	260.936	-426.084	96.2227	294.94	-322.293	39.8437
1061	0	-72.894	-395.07	922.185				-89.8243	-275.21	543.871	-147.751	-219.472	153.165	-204.841	-103.693	79.3032	380.404	-288.404	854.535	372.776	-253.968	1074.04	289.053	-309.467	506.669	260.86	-425.916	96.3724	294.908	-322.213	39.7967
1062	0	-73.6822	-390.979	921.793				-89.5348	-268.291	544.113	-148.492	-210.852	153.899	-204.543	-95.5832	79.6033	380.155	-286.028	854.329	372.657	-252.035	1073.94	288.769	-307.421	506.325	260.806	-425.772	96.4838	294.997	-322.217	39.7904
1063	0	-74.2955	-386.699	921.277				-89.8484	-262.122	544.237	-149.007	-202.756	154.394	-203.861	-86.9994	79.2909	379.942	-283.607	854.122	373.843	-250.624	1074.31	288.583	-305.449	505.987	260.665	-425.586	96.6294	294.768	-322.068	39.7267
1064	0	-75.0744	-382.781	920.837				-89.4792	-256.867	543.638	-149.452	-194.449	154.773	-201.158	-75.8879	79.1385	379.718	-281.206	853.859	374.179	-249.044	1074.49	288.307	-303.44	505.615	260.584	-425.45	96.7324	294.719	-322.009	39.7041
1065	0	-75.8184	-378.869	920.307				-89.1088	-252.106	543.528	-149.471	-187.051	155.01	-200.087	-67.6191	78.9765	379.548	-278.717	853.592	373.818	-247.137	1074.31	288.046	-301.451	505.251	260.473	-425.263	96.8409	294.748	-322.015	39.6951
1066	0	-76.7209	-375.147	919.849				-89.1643	-248.403	542.88	-149.039	-180.267	155.129	-198.913	-60.1068	79.0562	379.268	-276.309	853.383	373.296	-245.079	1074.1	287.67	-299.434	504.758	260.339	-425.132	96.9555	294.724	-322.002	39.6899
1067	0	-77.5111	-371.065	919.236				-88.7486	-243.94	542.047	-148.104	-173.518	155.563	-197.141	-52.6429	78.8376	378.946	-273.962	853.16	372.91	-243.009	1073.92	287.316	-297.323	504.31	260.22	-425.007	97.062	294.864	-321.971	39.7323
1068	0	-77.8593	-365.646	918.415				-87.7711	-238.111	541.628	-147.125	-166.829	155.812	-195.324	-45.2393	78.4357	378.521	-271.52	852.846	372.404	-240.829	1073.68	286.9	-295.325	503.855	260.087	-424.845	97.1796	294.86	-321.952	39.7618
1069	0	-78.4033	-360.767	917.448				-86.9104	-231.955	540.95	-145.664	-160.292	155.828	-193.026	-37.9873	77.8	378.009	-269.069	852.632	371.988	-238.958	1073.54	286.605	-293.307	503.444	259.98	-424.659	97.2742	294.839	-322.002	39.8083
1070	0	-78.0797	-353.315	915.48				-86.2636	-229.341	539.547	-144.106	-154.216	155.61	-190.631	-31.1964	76.9297	377.47	-266.681	852.326	371.657	-237.213	1073.39	286.231	-291.301	503.034	259.845	-424.52	97.4062	294.813	-321.883	39.7038
1071	0	-79.7623	-351.378	915.244				-84.8578	-223.789	538.576	-142.438	-148.429	155.182	-188.127	-24.694	75.8499	376.815	-264.254	852.101	371.092	-235.163	1073.18	285.766	-289.266	502.59	259.764	-424.404	97.5307	294.818	-321.941	39.7512
1072	0	-80.998	-348.453	914.356				-83.96	-219.043	537.653	-140.608	-143.543	154.714	-185.459	-19.0938	74.7304	376.305	-261.93	851.962	370.313	-233.045	1072.96	285.482	-287.275	502.222	259.674	-424.253	97.6364	294.831	-321.91	39.7246
1073	0	-80.842	-341.625	912.351				-82.9531	-214.785	536.207	-138.307	-138.543	153.665	-182.321	-13.3784	73.0295	375.627	-259.55	851.64	369.627	-230.876	1072.82	285.179	-285.281	501.907	259.561	-424.079	97.7995	294.868	-321.911	39.6919
1074	0	-81.509	-336.581	910.851				-81.6801	-210.854	534.698	-136.449	-134.334	152.752	-179.626	-8.45482	71.4657	375.047	-257.177	851.454	368.862	-228.869	1072.65	284.828	-283.296	501.517	259.492	-423.928	97.9663	295.065	-321.958	39.6886
1075	0	-81.569	-330.305	908.859				-80.524	-206.754	533.191	-134.082	-130.447	151.383	-176.422	-3.85224	69.4442	374.336	-254.787	851.282	368.082	-226.52	1072.48	284.417	-281.142	501.123	259.406	-423.783	98.1441	294.84	-321.832	39.5977
1076	0	-82.4481	-325.996	907.446				-79.2662	-203.038	531.606	-131.357	-127.045	149.658	-172.86	0.264377	67.0679	373.464	-252.334	851.12	367.226	-224.461	1072.28	284.169	-279.179	500.766	259.357	-423.646	98.3037	294.85	-321.756	39.5129
1077	0	-83.7943	-323.328	906.392				-77.843	-199.775	529.751	-128.452	-124.034	147.634	-169.117	3.99057	64.3924	372.533	-249.978	850.937	366.366	-222.096	1072.1	283.824	-277.085	500.338	259.27	-423.516	98.4835	294.834	-321.74	39.5069
1078	0	-84.6835	-319.581	905.102				-76.5774	-196.313	528.055	-125.38	-121.126	145.371	-165.208	7.613	61.4769	371.61	-247.536	850.834	365.317	-219.734	1071.94	283.35	-275.043	499.959	259.232	-423.343	98.6344	294.885	-321.698	39.4578
1079	0	-85.3601	-314.8	903.355				-75.5687	-192.192	526.066	-122.046	-119.015	142.916	-161.037	10.4393	58.3709	370.723	-245.27	850.395	364.38	-217.607	1071.67	283.01	-273.001	499.519	259.119	-423.209	98.8073	294.876	-321.692	39.466
1080	0	-87.3139	-313.656	902.708				-74.2908	-189	523.962	-119.231	-114.258	139.97	-155.929	11.6487	55.0749	370.107	-242.822	850.6	363.321	-215.119	1071.4	282.583	-271.101	499.06	258.995	-423.042	98.9179	294.86	-321.676	39.4284
1081	0	-87.7771	-309.133	900.725				-72.8051	-185.891	521.825	-116.252	-110.615	137.214	-151.307	13.822	51.5623	372.102	-240.395	850.449	362.245	-212.845	1071.18	282.147	-269.179	498.624	258.911	-422.985	99.0823	294.874	-321.681	39.4312
1082	0	-88.6655	-304.923	898.89				-71.3545	-182.846	519.481	-113.147	-107.874	134.493	-146.635	16.1021	47.9013	371.353	-238.027	850.235	361.225	-210.271	1070.92	281.671	-267.328	498.103	258.796	-422.794	99.1951	294.895	-321.642	39.4107
1083	0	-89.7643	-301.604	897.344				-69.9761	-179.912	517.17	-109.671	-105.693	131.714	-141.699	17.5505	44.16	370.166	-235.701	849.823	359.994	-207.778	1070.58	281.199	-265.563	497.716	258.711	-422.734	99.3028	294.797	-321.665	39.3798
1084	0	-90.917	-298.417	896.062				-68.4063	-176.983	514.872	-106.246	-104.023	128.944	-136.561	18.7179	40.4353	368.949	-233.253	849.45	358.769	-205.128	1070.3	280.723	-263.733	497.23	258.617	-422.574	99.3791	294.718	-321.695	39.296
1085	0	-91.566	-293.681	893.849				-66.0554	-176.727	512.175	-103.018	-102.883	126.034	-131.393	19.8008	36.5095	367.832	-230.913	849.124	357.378	-202.488	1069.93	280.223	-261.838	496.742	258.492	-422.499	99.483	294.869	-321.672	39.3494
1086	0	-92.6259	-289.733	892.073				-64.4236	-174.665	509.404	-99.4942	-101.764	123.128	-124.884	19.3678	32.0415	366.68	-228.479	848.819	356.031	-199.888	1069.55	279.729	-259.915	496.245	258.437	-422.374	99.5459	294.66	-321.74	39.1925
1087	0	-93.8875	-286.472	890.522				-62.7779	-172.627	506.623	-96.1552	-101.205	120.029	-119.353	18.7104	27.8464	365.438	-226.006	848.438	354.713	-197.196	1069.19	279.176	-258.12	495.716	258.305	-422.245	99.6572	294.166	-321.907	38.8093
1088	0	-95.3846	-283.513	889.015				-61.0333	-171.583	503.723	-92.5615	-101.227	117.088	-115.019	17.8587	26.5901	364.362	-223.587	848.129	353.139	-194.304	1068.73	278.592	-256.041	495.134	258.22	-422.131	99.7946	296.199	-321.748	39.7146
1089	0	-95.7149	-277.544	886.181				-59.2235	-170.595	500.834	-87.7711	-101.236	114.917	-113.507	19.8483	27.4524	363.106	-221.05	847.696	351.627	-191.348	1068.36	277.97	-253.919	494.523	258.125	-421.994	99.9084	295.203	-321.752	39.4094
1090	0	-97.2732	-274.081	884.642				-57.4545	-169.744	497.981	-84.0785	-101.932	112.73	-112.533	21.844	28.4198	361.969	-218.542	847.292	350.082	-188.661	1067.97	277.34	-251.627	493.928	257.987	-421.796	100.065	295.122	-321.727	39.3606
1091	0	-98.0398	-269.204	882.402				-55.404	-169.174	495.107	-81.2539	-102.492	110.158	-110.964	22.3732	29.299	360.734	-215.892	846.858	348.394	-185.618	1067.53	276.656	-249.383	493.226	257.741	-421.548	100.34	295.273	-321.682	39.4341
1092	0	-99.6442	-265.776	880.769				-53.3722	-168.748	492.22	-78.5782	-102.523	107.708	-109.278	22.0834	29.8324	359.529	-213.271	846.456	346.65	-182.684	1066.98	276.039	-246.995	492.572	257.707	-421.529	100.463	295.127	-321.632	39.3852
1093	0	-100.758	-261.535	878.761				-51.8553	-168.497	489.323	-76.2467	-103.421	105.713	-107.944	21.3196	30.2487	358.323	-210.521	846.016	344.801	-179.493	1066.48	275.376	-244.608	491.907	257.579	-421.439	100.678	295.117	-321.639	39.3362
1094	0	-101.508	-256.319	876.507				-50.9194	-168.348	486.825	-73.9859	-104.505	103.594	-107.27	20.7334	30.54	356.956	-207.688	845.489	343.138	-176.671	1066.04	274.579	-242.12	491.234	257.493	-421.35	100.93	295.218	-321.677	39.3081
1095	0	-102.674	-251.616	874.585				-50.451	-167.593	484.723	-71.8392	-105.435	101.537	-106.755	20.4547	30.996	355.641	-204.833	844.991	341.384	-173.775	1065.62	273.737	-239.529	490.516	257.442	-421.232	101.239	295.255	-321.635	39.1819
1096	0	-104.141	-247.976	873.042				-50.3396	-167.341	483.027	-70.2555	-105.918	100.003	-106.13	20.2333	31.2889	354.212	-201.983	844.544	339.375	-170.506	1065.07	272.97	-237.035	489.946	257.455	-421.156	101.611	295.282	-321.611	39.0739
1097	0	-105.261	-243.971	871.439				-50.7411	-165.935	481.422	-67.7864	-104.122	98.8676	-104.984	18.8762	31.4198	352.815	-199.04	844.112	337.445	-167.438	1064.46	271.985	-234.475	489.175	257.479	-421.06	102.005	295.364	-321.587	39
1098	0	-106.796	-240.553	870.251				-51.0221	-163.689	480.366	-66.5813	-103.047	98.6197	-105.553	20.217	31.7963	351.401	-196.088	843.712	335.368	-164.178	1063.99	271.03	-231.917	488.598	257.553	-420.899	102.405	295.381	-321.515	38.8813
1099	0	-108.298	-237.62	869.327				-51.1727	-160.943	479.559	-65.5869	-102.649	98.1097	-105.501	21.6708	32.231	349.689	-193.253	843.367	333.314	-161.14	1063.56	269.865	-229.655	488.046	257.581	-420.687	102.876	295.397	-321.396	38.8185
1100	0	-109.777	-234.831	868.693				-51.4686	-157.811	479.364	-64.4566	-101.956	97.571	-105.292	22.0892	32.5269	348.033	-190.459	843.001	331.153	-157.858	1063.2	268.269	-227.281	487.441	257.573	-420.441	103.437	295.454	-321.347	38.8187
1101	0	-111.263	-232.87	868.221				-52.0282	-154.091	479.354	-63.4827	-101.345	97.1328	-104.857	21.7417	32.4159	346.45	-187.621	842.616	328.773	-154.416	1062.76	266.879	-225.078	486.649	257.456	-420.151	104.024	295.525	-321.31	38.8295
1102	0	-112.984	-230.684	868.198				-52.5313	-150.736	479.326	-62.659	-100.231	96.7476	-104.515	21.4897	32.2647	344.593	-184.819	842.308	326.469	-151.152	1062.53	269.107	-222.516	486.658	257.326	-419.823	104.722	295.566	-321.248	38.8711
1103	0	-114.884	-228.12	868.213				-53.1399	-147.271	479.555	-62.3557	-99.7013	96.5199	-104.496	21.3717	32.279	342.664	-181.948	841.944	323.977	-147.624	1062.17	267.842	-220.226	486.436	257.18	-419.421	105.473	295.523	-321.181	38.8388
1104	0	-116.729	-225.431	868.408				-53.0329	-146.234	479.956	-62.0831	-99.4518	96.3466	-104.495	21.1958	32.2062	340.577	-179.232	841.545	321.38	-144.043	1061.94	265.755	-218.001	486.282	256.786	-418.816	106.357	295.568	-321.108	38.9221
1105	0	-118.874	-222.754	868.901				-54.7656	-144.559	480.027	-62.0499	-99.309	96.3484	-104.495	21.4652	32.2458	338.669	-176.498	841.26	318.634	-140.157	1061.69	264.65	-215.863	486.383	256.759	-418.58	107.329	295.557	-321.034	38.9484
1106	0	-120.753	-220.116	869.502				-56.4867	-142.951	480.18	-62.2253	-99.2419	96.2231	-104.492	21.5643	32.2351	336.835	-173.96	841.195	316.073	-136.508	1061.6	263.152	-213.837	486.597	256.624	-418.017	108.329	295.64	-320.962	38.9948
1107	0	-122.683	-217.686	870.18				-58.1991	-141.902	480.344	-62.2995	-99.1785	96.0183	-104.548	21.5803	32.2431	334.564	-171.539	841.343	313.653	-132.789	1061.63	261.799	-211.954	487.055	256.525	-417.425	109.482	295.687	-320.86	39.0211
1108	0	-124.893	-215.085	870.909				-59.6758	-141.254	480.665	-62.3466	-99.0667	95.9256	-104.565	21.6012	32.3045	332.698	-169.286	841.806	311.451	-129.354	1061.78	260.967	-209.971	487.624	256.476	-416.938	110.771	295.715	-320.733	39.0383
1109	0	-126.997	-212.33	871.503				-60.8693	-140.604	480.865	-62.4416	-99.0496	95.8061	-104.568	21.5116	32.2468	330.523	-166.838	842.373	309.084	-125.651	1062.08	260.3	-208.072	488.377	256.456	-416.184	112.131	295.845	-320.598	39.0771
1110	0	-128.947	-209.801	871.931				-62.2617	-139.601	480.957	-62.5184	-98.9887	95.6687	-104.561	21.4306	32.2442	328.424	-164.688	843.296	306.542	-121.911	1062.06	259.507	-205.918	489.15	256.462	-415.566	113.611	295.976	-320.425	39.1228
1111	0	-131.166	-206.919	872.394				-63.21	-138.446	480.943	-62.5206	-98.7171	95.4278	-104.53	21.5232	32.2361	326.485	-162.404	844.21	304.122	-118.38	1062.72	258.572	-203.586	489.894	256.461	-414.687	115.132	296.127	-320.24	39.1872
1112	0	-133.369	-203.857	872.568				-64.0371	-137.08	480.831	-62.4479	-98.6603	95.3311	-104.472	21.4259	32.3129	324.435	-159.971	845.064	301.765	-114.51	1062.78	257.551	-200.917	490.604	256.524	-413.702	116.797	296.294	-320.022	39.2957
1113	0	-135.622	-200.506	872.71				-64.9057	-135.475	480.807	-62.275	-98.3819	95.128	-104.469	21.4189	32.3359	322.529	-157.334	845.882	299.374	-111.354	1063.27	259.697	-198.011	490.854	256.622	-412.563	118.525	296.561	-319.809	39.4626
1114	0	-138.018	-196.863	872.724				-65.5684	-133.862	480.624	-62.0868	-98.0134	94.9125	-104.476	21.4513	32.3226	320.576	-154.759	846.6	297.503	-108.62	1063.57	259.043	-194.877	491.105	256.736	-411.482	120.441	296.641	-319.513	39.5799
1115	0	-140.24	-193.272	872.667				-66.3974	-132.308	480.464	-61.9037	-97.7122	94.7033	-104.427	21.4825	32.3801	318.74	-151.954	847.302	295.106	-105.46	1063.83	257.816	-191.034	491.847	256.725	-410.109	122.34	296.786	-319.267	39.7164
1116	0	-142.367	-189.724	872.595				-67.2539	-130.586	480.339	-61.7073	-97.3418	94.4948	-104.39	21.5996	32.4015	316.857	-149.103	847.85	292.801	-102.52	1064.39	256.795	-187.161	492.172	256.786	-408.553	124.404	296.857	-319.038	39.9133
1117	0	-144.382	-186.111	872.44				-68.1199	-128.963	480.123	-61.4929	-97.2656	94.3334	-104.315	21.7741	32.5064	315.072	-146.121	848.137	290.206	-99.5449	1064.51	255.671	-182.047	492.408	256.771	-406.956	126.617	296.932	-318.698	40.2169
1118	0	-146.372	-182.413	872.279				-69.1146	-127.049	480.241	-61.2598	-97.2668	94.2643	-104.205	21.9052	32.517	313.321	-143.098	848.442	287.91	-96.7908	1064.78	254.628	-177.392	492.505	256.342	-404.959	128.756	296.918	-318.407	40.6363
1119	0	-148.595	-178.31	872.082				-70.0941	-125.536	480.161	-61.2705	-96.8069	93.9033	-104.167	21.9081	32.5008	311.525	-140.034	848.612	284.926	-93.5636	1064.92	253.543	-172.385	492.598	256.099	-403.191	131.398	296.814	-318.052	40.9948
1120	0	-150.512	-174.438	871.84				-71.2036	-123.731	480.118	-60.9661	-96.9604	93.872	-104.123	21.9273	32.5012	309.919	-136.909	848.685	283.335	-91.1173	1064.87	252.68	-167.04	492.539	255.445	-400.845	133.858	296.663	-317.622	41.4888
1121	0	-152.52	-170.322	871.639				-72.2238	-121.872	479.971	-60.8435	-96.9462	93.7481	-104.091	21.8708	32.5155	308.028	-133.792	848.727	281.188	-88.3869	1064.73	251.992	-161.104	492.484	254.995	-398.414	136.685	296.513	-317.146	42.0024
1122	0	-154.505	-166.188	871.426				-73.4974	-120.217	479.765	-60.6512	-96.8467	93.7303	-104.058	21.8613	32.5146	306.388	-130.716	848.679	279.031	-85.7341	1064.69	251.303	-154.728	492.563	254.531	-395.619	139.732	296.385	-316.657	42.5934
1123	0	-156.365	-162.269	871.285				-74.7724	-118.299	479.518	-60.5499	-96.7255	93.5722	-104.054	21.7842	32.5147	304.686	-127.56	848.607	277.515	-83.0438	1064.17	250.704	-147.77	492.689	254.046	-392.43	143.18	296.393	-316.19	43.5291
1124	0	-158.507	-158.154	871.147				-76.1451	-116.391	479.204	-60.411	-96.8566	93.5612	-104.038	21.8735	32.5429	303.028	-124.523	848.561	275.056	-80.1847	1064.36	250.25	-140.135	492.865	253.561	-388.627	146.904	296.162	-315.514	44.7542
1125	0	-160.34	-153.591	871.11				-77.2584	-114.715	478.961	-60.358	-96.7996	93.4948	-104.065	21.8557	32.5541	301.326	-121.42	848.512	273.113	-77.3529	1064.29	249.807	-131.862	493.151	253.071	-384.248	151.019	295.84	-314.297	46.1719
1126	0	-162.246	-149.37	870.934				-77.2231	-115.243	478.933	-60.3618	-96.6234	93.2735	-104.063	21.9423	32.6104	299.653	-118.49	848.607	271.169	-74.9069	1064.2	249.555	-123.005	493.611	252.423	-379.164	155.534	295.534	-313.214	48.0204
1127	0	-164.322	-145.338	870.94				-78.0424	-114.294	479.117	-60.3883	-96.4859	93.1503	-104.054	22.0469	32.6183	298.124	-115.625	848.683	269.196	-71.9078	1063.84	249.405	-113.488	494.333	251.636	-373.537	160.346	295.678	-312.685	50.2626
1128	0	-166.093	-141.792	870.739				-79.431	-112.941	478.769	-60.4653	-96.3793	93.0189	-104.079	22.0006	32.6499	296.653	-112.942	848.797	267.409	-71.5267	1064.06	249.23	-103.022	495.255	250.965	-367.205	165.724	295.062	-310.902	52.9964
1129	0	-168.183	-137.994	870.724				-80.7869	-111.393	478.558	-60.563	-96.4005	92.9459	-104.074	22.0658	32.6938	295.371	-110.315	849.076	265.528	-70.8602	1064.06	249.223	-92.1926	496.643	250.701	-360.038	171.396	294.478	-308.9	56.216
1130	0	-169.695	-134.561	870.498				-82.0273	-110.524	478.254	-60.6558	-96.1421	92.7784	-104.094	22.1025	32.6889	294.328	-107.996	849.417	264.527	-67.6605	1063.83	249.358	-81.1607	498.344	250.02	-351.946	177.628	293.506	-307.025	60.0512
1131	0	-171.98	-130.944	870.351				-83.1088	-109.678	477.961	-60.7676	-96.0916	92.6214	-104.102	22.0795	32.6817	293.326	-105.776	849.83	262.558	-65.0252	1063.58	249.287	-69.8587	500.39	248.37	-343.722	183.701	292.35	-303.742	64.3016
1132	0	-173.036	-128.817	870.227				-84.2143	-109.144	477.692	-60.9149	-96.2754	92.7094	-104.227	22.1939	32.72	292.532	-103.732	850.246	260.902	-64.3861	1063.24	249.532	-58.6498	502.76	246.614	-334.93	189.905	291.174	-300.028	69.2776
1133	0	-174.121	-126.885	870.231				-85.3012	-108.943	477.495	-61.1285	-96.1724	92.4767	-104.349	22.2124	32.6977	291.709	-101.883	850.792	259.285	-64.2671	1062.79	249.771	-47.5695	505.355	245.097	-325.871	196.228	289.568	-295.676	75.1559
1134	0	-175.195	-125.197	870.21				-86.4041	-108.555	477.28	-61.2592	-96.4942	92.2021	-104.419	22.1864	32.7288	290.897	-100.279	851.311	258.376	-63.0119	1062.21	250.013	-36.9725	508.216	243.187	-316.981	202.237	287.85	-290.038	81.5897
1135	0	-176.209	-123.526	870.191				-87.6031	-108.09	477.055	-61.502	-96.2368	92.2648	-104.478	22.146	32.7287	290.145	-98.6904	851.834	257.365	-62.7196	1061.82	250.31	-26.8739	511.221	240.648	-307.456	207.747	286.071	-283.58	87.8721
1136	0	-177.7	-121.726	869.341				-88.1096	-107.507	477.489	-61.7006	-96.0091	92.1238	-104.519	22.1606	32.7046	289.445	-97.1071	852.371	256.064	-61.2174	1061.11	250.731	-17.2006	514.355	237.905	-298.734	213.402	284.436	-276.062	92.5944
1137	0	-179.163	-119.85	868.67				-89.1461	-108.047	476.865	-61.8491	-95.9267	92.0368	-104.534	22.1623	32.6937	288.771	-95.4475	853.087	255.14	-59.6545	1059.92	251.267	-8.03105	517.669	235.345	-290.974	218.118	282.641	-266.832	96.479
1138	0	-180.549	-117.866	868.224				-90.0924	-108.103	476.548	-61.9869	-95.8671	91.9618	-104.56	22.1086	32.6906	288.175	-93.6805	854.029	254.49	-56.8009	1059.71	251.777	0.328641	520.906	232.967	-281.663	221.016	280.272	-255.634	100.14
1139	0	-181.89	-115.81	868.018				-90.8603	-107.477	476.39	-62.141	-95.9228	91.9006	-104.604	22.1215	32.6789	287.624	-91.8409	855.211	253.165	-54.2192	1058.76	252.27	8.09112	524.181	230.65	-271.309	222.49	277.69	-243.016	102.068
1140	0	-183.32	-113.817	868.109				-92.0084	-107.054	476.393	-62.2438	-95.881	91.8489	-104.618	22.0891	32.6892	286.984	-90.065	856.689	252.537	-52.3129	1058.31	253.092	15.1407	527.583	228.497	-259.597	222.339	274.639	-229.159	102.268
1141	0	-184.786	-112.12	868.396				-92.6695	-106.126	476.317	-62.3721	-95.9394	91.8111	-104.665	22.1244	32.6797	286.308	-88.585	858.363	251.807	-50.6143	1057.94	253.598	22.1548	530.848	226.661	-247.437	221.18	272.032	-214.607	101.661
1142	0	-186.18	-110.595	869				-93.2386	-105.845	476.284	-62.4556	-95.9843	91.8548	-104.696	22.1193	32.675	285.704	-87.2758	860.355	251.149	-48.5485	1057.69	254.16	28.5933	533.996	224.824	-234.948	219.166	269.447	-198.821	100.052
1143	0	-186.153	-111.007	869.137				-93.8216	-105.353	476.272	-62.5343	-95.9374	91.8149	-104.717	22.1071	32.6991	285.009	-85.928	862.328	250.76	-47.0783	1057.68	254.622	34.9458	536.848	223.11	-221.987	216.143	267.264	-182.082	97.8563
1144	0	-187.413	-108.938	869.349				-94.4771	-104.571	476.279	-62.6457	-95.9004	91.8231	-104.69	22.0491	32.677	284.382	-84.408	864.06	250.369	-45.0499	1057.27	254.995	41.0091	539.349	221.642	-208.425	212.196	265.285	-164.399	95.11
1145	0	-188.52	-106.74	869.164				-94.9114	-103.992	476.336	-62.7008	-95.9073	91.8237	-104.766	22.1344	32.6895	283.909	-82.7586	865.395	249.74	-42.9759	1057.83	255.338	46.7062	541.789	220.468	-194.312	207.51	263.714	-145.771	91.9402
1146	0	-188.949	-105.035	869.583				-95.1277	-103.47	476.322	-62.751	-95.95	91.8727	-104.773	22.1637	32.6839	283.56	-81.1492	866.388	249.43	-40.5804	1057.83	255.131	52.6061	543.816	219.52	-179.68	201.964	262.506	-126.563	88.5527
1147	0	-189.225	-103.205	869.631				-95.5519	-102.317	476.413	-62.7801	-96.0572	91.9223	-104.751	22.1157	32.6667	283.364	-79.4142	867.01	249.305	-38.6832	1057.82	255.394	57.5197	545.833	219.057	-164.597	196.119	261.761	-106.72	84.8239
1148	0	-189.498	-101.365	869.558				-95.6147	-101.758	476.391	-62.8611	-95.9939	91.9176	-104.763	22.0871	32.7013	283.171	-77.6705	867.509	249.286	-36.8281	1057.97	255.54	62.1271	547.329	219.045	-149.378	190.063	261.44	-86.45	80.9589
1149	0	-189.676	-98.4239	869.801				-95.7243	-100.768	476.436	-62.8431	-95.9082	91.9227	-104.73	22.114	32.6618	283.137	-75.8398	868.066	249.112	-34.2753	1057.99	255.626	66.1718	548.626	219.389	-133.594	183.604	261.63	-65.9105	77.1124
1150	0	-189.785	-95.5586	870.048				-95.763	-99.5965	476.515	-62.8436	-95.8982	91.9387	-104.724	22.1061	32.6542	283.174	-74.085	868.625	249.284	-32.1129	1058.05	255.51	69.8885	549.591	219.884	-117.575	176.891	262.005	-45.5327	73.6439
1151	0	-190.043	-92.7631	870.045				-95.7153	-98.4447	476.527	-62.8252	-95.8533	91.9627	-104.686	22.0479	32.6946	283.061	-72.3998	868.935	249.652	-30.643	1058	255.457	73.2185	550.268	220.997	-101.662	170.526	262.835	-25.061	70.3891
1152	0	-188.37	-92.8769	869.816				-95.6822	-97.1008	476.597	-62.7687	-95.9668	92.0549	-104.607	22.0352	32.6941	283.211	-70.5306	869.123	249.968	-28.4942	1057.87	255.14	76.2737	550.689	222.228	-85.7193	164.292	264.127	-4.96458	67.3456
1153	0	-188.434	-89.4266	869.941				-95.5624	-95.7925	476.663	-62.7409	-95.9163	92.0663	-104.608	22.0455	32.6965	283.529	-68.6118	869.27	250.251	-25.9974	1057.76	254.87	79.1925	550.744	223.773	-70.0151	158.132	265.558	14.7113	64.6232
1154	0	-188.391	-85.9223	870.021				-95.3317	-94.3838	476.737	-62.7239	-95.8017	92.1121	-104.601	22.0574	32.7071	283.953	-66.6389	869.373	250.674	-23.4836	1057.63	254.492	81.9904	550.594	225.672	-54.7032	152.455	267.633	33.6582	62.4072
1155	0	-186.786	-85.0562	869.973				-95.0828	-92.9993	476.852	-62.6973	-95.7204	92.1475	-104.577	22.0612	32.7015	284.376	-64.5137	869.329	251.214	-20.9103	1057.32	253.947	84.5978	550.156	227.766	-39.8075	147.066	269.923	51.8918	60.4506
1156	0	-186.183	-82.4745	870.332				-94.7851	-91.7706	477.008	-62.624	-95.6631	92.158	-104.521	22.0853	32.7091	285.103	-62.2453	869.262	251.8	-18.561	1057.23	253.4	86.8944	549.583	230.127	-25.3783	142.016	272.737	69.233	58.9951
1157	0	-185.626	-79.8017	870.438				-94.4607	-90.5675	477.114	-62.5667	-95.6757	92.1928	-104.481	22.1254	32.7106	285.785	-59.8859	868.941	252.568	-16.1292	1057.01	252.598	89.2689	548.626	232.501	-11.5178	137.545	275.553	85.7239	57.8478
1158	0	-185.138	-77.0302	870.314				-94.0699	-89.4041	477.256	-62.4988	-95.5463	92.2198	-104.426	22.1995	32.7055	286.398	-57.4277	868.392	253.419	-13.6732	1056.78	251.78	91.309	547.513	234.971	1.71256	133.182	278.602	101.312	56.9125
1159	0	-184.457	-74.5371	870.581				-93.5947	-88.2539	477.374	-62.4225	-95.4705	92.2183	-104.348	22.1755	32.68	287.212	-54.8153	867.668	254.319	-11.1808	1056.54	250.85	93.3086	545.976	237.629	14.2277	129.377	281.211	116.497	56.4966
1160	0	-183.7	-71.971	870.68				-92.9754	-86.9506	477.563	-62.3426	-95.4389	92.2349	-104.239	22.0887	32.6273	288.102	-52.1298	866.776	255.348	-8.32554	1056.19	249.752	95.0654	544.341	240.316	25.8925	125.808	284.773	129.813	56.4225
1161	0	-182.529	-70.6355	871.101				-92.4335	-85.9494	477.717	-62.2352	-95.2851	92.285	-104.198	22.0316	32.6258	289.082	-49.2383	865.64	256.239	-5.00237	1055.8	248.732	96.6494	542.527	243.001	36.7596	122.578	287.424	142.543	56.2813
1162	0	-181.421	-69.1358	871.306				-91.7799	-84.6786	477.906	-62.0369	-95.3172	92.402	-104.19	21.9711	32.5808	289.999	-46.1826	864.288	257.39	-1.65074	1055.49	247.61	98.0938	540.588	245.654	46.7265	119.657	289.598	154.256	56.1699
1163	0	-180.234	-67.4757	871.454				-91.1562	-83.4744	478.073	-61.9185	-95.3412	92.4787	-104.17	21.9636	32.5946	290.996	-42.9666	862.878	258.699	1.28239	1055.27	246.734	99.4043	538.643	248.18	55.7349	116.98	291.416	164.864	55.9285
1164	0	-179.32	-66.217	871.936				-90.4154	-82.1345	478.292	-61.7734	-95.2698	92.605	-104.143	21.9431	32.5743	291.842	-39.4757	861.172	260.231	3.19125	1055.12	245.728	100.542	536.734	250.434	63.6623	114.405	292.102	174.744	55.4725
1165	0	-178.013	-64.5602	872.025				-89.5816	-81.2861	478.552	-61.6276	-95.2173	92.6999	-104.102	21.8957	32.5771	292.801	-35.6677	859.339	261.628	7.32927	1054.71	245.108	101.505	534.871	252.397	70.4119	111.999	292.768	183.045	54.5758
1166	0	-177.003	-62.3326	872.35				-88.6019	-79.8856	478.843	-61.5215	-94.966	92.7427	-104.081	21.8718	32.5205	293.595	-31.7015	857.469	263.34	11.1467	1054.35	244.659	102.361	532.986	253.935	75.9604	109.483	292.994	189.573	53.1891
1167	0	-175.81	-60.0949	872.733				-87.6367	-78.6661	479.139	-61.7076	-94.317	92.5183	-104.094	21.8712	32.5071	294.666	-27.5412	855.782	264.951	15.2913	1053.92	244.456	102.962	531.007	254.952	80.2114	107.244	292.767	194.245	51.9091
1168	0	-174.005	-58.7155	873.191				-86.8224	-76.8162	479.467	-61.3555	-94.461	92.8627	-104.069	21.8734	32.5114	295.685	-23.3564	854.217	266.928	19.5192	1053.68	244.28	103.209	528.977	254.979	83.1253	105.825	292.086	196.047	49.1223
1169	0	-171.923	-57.9891	873.64				-85.6492	-75.6218	479.787	-61.2026	-94.2531	92.9685	-104.056	21.8654	32.506	296.848	-18.766	853.147	268.864	23.8875	1053.19	244.5	103.345	526.993	254.223	83.9738	104.082	291.068	197.675	45.9203
1170	0	-169.566	-57.1422	874.232				-84.3981	-74.2878	480.155	-61.0503	-94.0472	93.1146	-104.045	21.6494	32.4317	298.075	-14.0776	852.207	269.846	33.6188	1052.72	244.312	104.081	525.458	253.257	83.7626	103.467	290.304	198.203	45.4001
1171	0	-167.163	-56.0348	874.785				-83.0708	-72.6558	480.481	-60.928	-93.951	93.3379	-104.017	21.5987	32.4233	299.254	-9.16005	851.383	272.06	38.2527	1052.43	244.289	105.62	524.948	252.965	84.1228	103.482	290.326	197.618	46.2695
1172	0	-164.904	-54.6849	875.385				-81.4115	-71.6826	480.876	-60.8312	-93.8671	93.5617	-104.049	21.4285	32.3981	300.67	-4.02769	850.763	274.325	42.6404	1052.15	244.511	108.401	525.271	253.068	84.4375	103.468	290.62	198.025	45.2842
1173	0	-162.907	-52.5272	876.061				-79.8642	-69.8151	481.219	-60.5898	-93.7591	93.8222	-105.342	21.2577	32.7199	302.168	1.1895	850.532	276.752	47.2262	1052.04	244.918	111.664	526.195	253.616	85.5461	103.565	290.874	198.128	44.9487
1174	0	-160.353	-50.878	876.634				-78.484	-67.8532	481.688	-60.3135	-93.6086	94.113	-105.373	21.4038	32.7639	303.68	6.42885	850.835	279.1	51.8292	1051.84	245.431	114.826	526.92	254.159	86.6942	103.492	290.954	198.4	44.5988
1175	0	-157.803	-49.2509	877.252				-76.8517	-66.0514	482.009	-60.0865	-93.4591	94.4039	-105.345	21.4106	32.779	305.565	11.2735	852.018	281.192	56.5145	1051.92	246.075	117.96	527.241	254.546	87.2205	103.403	290.815	198.739	44.2218
1176	0	-155.146	-47.6371	877.7				-75.2103	-64.3811	482.358	-59.8786	-93.3111	94.7738	-105.319	21.4038	32.7454	307.133	15.9297	853.775	283.421	61.0978	1052.16	246.736	120.958	527.272	254.874	87.6604	103.342	290.818	198.956	43.9687
1177	0	-152.62	-45.9999	878.155				-73.5476	-62.7002	482.759	-59.6016	-93.3657	95.3036	-105.336	21.3854	32.7733	308.883	20.4377	855.56	285.657	65.6494	1052.4	247.583	123.862	526.897	255.114	88.1306	103.184	290.767	199.179	43.7402
1178	0	-149.965	-44.4294	878.68				-71.9393	-61.1473	483.15	-59.3951	-93.5405	95.74	-105.322	21.4017	32.7763	310.7	25.0631	857.003	288.21	70.0671	1052.77	248.633	126.547	526.446	255.354	88.6874	103.044	290.786	199.315	43.528
1179	0	-146.879	-43.2158	879.078				-70.3149	-59.6803	483.596	-59.1676	-93.2395	96.078	-105.297	21.4391	32.7809	312.832	29.8074	857.869	290.648	74.3261	1053.12	249.655	128.997	525.987	255.553	89.0755	102.9	290.767	199.481	43.3159
1180	0	-143.671	-42.3328	879.547				-68.4954	-57.8521	484.037	-58.9129	-93.0161	96.6509	-104.651	20.3774	32.7662	315.189	34.5999	858.116	292.969	78.4991	1053.45	250.913	131.06	525.506	255.72	89.5425	102.704	290.806	199.578	43.2335
1181	0	-140.767	-40.9229	880.055				-66.8388	-56.2149	484.534	-58.5353	-92.4722	96.9331	-104.617	20.3272	32.77	317.798	39.2759	857.991	295.562	82.71	1053.97	252.072	133.059	524.999	255.834	89.9985	102.514	290.753	199.758	43.0877
1182	0	-137.817	-39.6026	880.538				-65.1548	-54.5126	484.881	-58.3804	-92.4507	97.4365	-104.777	20.7076	32.7279	320.546	43.7589	857.749	298.299	86.8436	1054.32	253.273	135.006	524.505	255.938	90.3452	102.314	290.641	199.907	42.978
1183	0	-135.044	-37.8003	880.979				-63.4139	-52.608	485.35	-58.1493	-92.2162	97.8998	-104.845	20.9419	32.7424	323.411	48.1652	857.467	300.813	90.9366	1054.82	254.488	136.864	524.073	256.048	90.6581	102.152	290.62	200.016	42.8649
1184	0	-132.377	-35.3327	881.517				-61.7421	-50.7693	485.772	-57.8427	-91.8473	98.4037	-104.911	21.2804	32.7057	326.14	52.5827	857.189	303.318	95.0235	1055.3	255.759	138.795	523.673	256.144	90.9482	101.969	290.607	200.065	42.8457
1185	0	-129.747	-32.9912	881.874				-60.1359	-48.9629	486.226	-57.7131	-91.6609	98.9646	-104.894	21.621	32.664	328.548	56.7172	856.788	305.853	99.1614	1055.78	256.914	140.782	523.267	256.264	91.1804	101.737	290.615	200.104	42.8086
1186	0	-127.223	-30.3999	882.431				-58.6047	-46.9402	486.887	-57.572	-91.3302	99.6977	-104.882	21.7054	32.6309	330.946	60.7711	856.465	308.439	103.428	1056.24	258.16	142.695	522.961	256.396	91.511	101.629	290.7	200.137	42.7607
1187	0	-124.71	-27.8392	883.072				-57.188	-45.1978	487.545	-57.4094	-91.0502	100.442	-104.85	21.7844	32.6361	333.304	64.7105	856.32	310.974	107.455	1056.82	259.561	144.46	522.752	256.485	91.7188	101.448	290.625	200.226	42.6955
1188	0	-121.977	-25.9639	883.825				-55.8071	-43.2526	488.25	-57.3521	-90.5983	101.089	-104.833	21.8185	32.6003	335.538	68.5046	856.246	313.923	111.642	1057.46	261.331	146.162	522.573	256.558	91.9953	101.35	290.503	200.341	42.6138
1189	0	-119.001	-24.3759	884.689				-54.649	-41.1653	489.026	-57.3165	-90.193	101.939	-104.867	21.8332	32.5511	337.601	72.1563	856.245	316.265	115.684	1057.75	262.962	147.584	522.311	256.633	92.1707	101.229	290.355	200.437	42.5385
1190	0	-116.802	-22.2135	885.827				-53.3539	-39.0397	489.968	-57.2584	-89.4555	102.978	-104.915	21.9585	32.5891	339.696	75.5209	856.257	318.325	119.677	1058.37	264.606	148.726	522.026	256.759	92.3274	101.068	290.328	200.462	42.5232
1191	0	-113.692	-20.6581	886.913				-52.2263	-36.97	491.022	-57.9197	-89.9826	104.502	-104.965	22.2095	32.6243	341.625	78.902	856.286	320.642	123.652	1058.9	266.278	149.607	521.696	256.86	92.4437	100.964	290.319	200.481	42.5411
1192	0	-109.666	-20.8962	888.169				-51.1332	-34.9936	492.215	-57.4117	-88.3857	105.506	-105.052	22.4367	32.6337	343.336	82.2006	856.237	322.143	127.254	1059.31	264.837	150.341	521.469	256.955	92.545	100.843	290.309	200.493	42.4946
1193	0	-105.486	-22.5905	889.633				-50.0657	-32.925	493.549	-57.476	-87.8782	107.138	-105.193	22.5737	32.5775	345.237	85.2654	856.381	324.065	130.904	1059.71	266.259	150.915	521.349	257.03	92.644	100.749	290.342	200.489	42.5396
1194	0	-111.224	-9.14571	891.423				-49.0102	-30.941	494.859	-58.0186	-88.1185	109.021	-105.321	22.8856	32.54	346.872	88.3805	856.506	326.042	134.354	1060.31	267.873	151.176	521.32	257.125	92.6731	100.627	290.276	200.531	42.5038
1195	0	-109.193	-7.51677	893.157				-48.0645	-28.3495	496.43	-58.1412	-87.1592	110.497	-105.486	22.9367	32.4483	348.646	91.308	856.846	327.945	137.615	1061.2	269.365	151.387	521.264	257.228	92.7557	100.533	290.293	200.538	42.5189
1196	0	-107.259	-5.9824	895.07				-47.8171	-25.0906	498.087	-58.5048	-86.4438	112.192	-105.727	22.894	32.3393	350.225	94.1745	857.327	329.67	140.856	1062.05	270.87	151.406	521.251	257.369	92.8111	100.449	290.207	200.558	42.5103
1197	0	-105.4	-4.29826	896.969				-48.2528	-20.5646	499.392	-58.2678	-85.1515	113.712	-105.82	22.7312	31.9346	351.99	96.8768	857.955	331.347	143.783	1062.95	272.652	151.285	521.299	257.471	92.8471	100.344	290.236	200.56	42.558
1198	0	-103.634	-2.74277	898.924				-47.8171	-17.9566	500.991	-58.2701	-84.5949	115.682	-105.936	23.0321	31.6142	353.631	99.3906	858.631	333.101	146.723	1063.71	274.11	150.975	521.283	257.56	92.8969	100.225	290.182	200.551	42.5423
1199	0	-101.981	-1.1671	901.02				-47.1612	-15.7022	502.6	-57.9735	-83.2423	117.399	-106.542	22.4125	31.5179	355.082	101.965	859.225	334.9	149.499	1064.83	272.98	150.672	521.396	257.595	92.9183	100.132	290.163	200.587	42.5675
1200	0	-100.368	0.418743	903.094				-46.1229	-13.4936	504.42	-57.6015	-81.991	119.112	-106.793	22.3469	31.4938	356.717	104.346	859.696	336.446	152.177	1065.74	274.38	150.269	521.523	257.68	92.9471	100.017	290.122	200.597	42.5955
1201	0	-98.9381	1.79485	905.243				-47.0498	-9.0085	505.867	-57.1819	-80.5695	120.911	-106.921	22.3037	31.4658	358.288	106.671	860.223	338.261	154.816	1066.36	275.387	149.658	521.623	257.76	93.0258	99.8674	290.125	200.595	42.5966
1202	0	-97.6046	3.18336	907.554				-46.4903	-6.18172	507.566	-56.5756	-79.2037	122.643	-107.054	22.2747	31.3952	359.995	108.813	860.674	339.851	157.419	1067.17	276.389	149.067	521.753	257.771	93.0418	99.7529	290.082	200.592	42.6226
1203	0	-96.3195	4.90381	909.559				-46.4084	-2.48892	509.293	-55.9456	-77.4471	124.175	-107.126	22.2949	31.3599	360.508	110.949	861.097	341.912	160.04	1068	277.17	148.634	521.862	257.806	92.9958	99.692	290.108	200.578	42.6661
1204	0	-95.014	6.51883	911.636				-46.4498	1.06592	510.845	-55.3013	-75.9061	125.748	-107.18	22.2092	31.3041	361.066	112.88	861.192	343.299	162.644	1068.64	278.283	147.736	521.949	257.901	93.1074	99.5555	290.037	200.597	42.6615
1205	0	-93.9763	7.90222	913.555				-47.5984	5.80424	512.133	-54.7263	-74.3689	127.408	-107.113	22.1699	31.2614	362.544	114.773	861.326	345.168	165.379	1069.11	279.09	147.315	522.016	257.89	92.9133	99.4482	290.061	200.59	42.7024
1206	0	-92.7589	9.55836	915.254				-47.746	9.61288	513.58	-54.0513	-72.6641	128.997	-107.044	22.1364	31.1884	363.682	116.582	861.706	346.51	167.97	1069.71	280.337	146.803	522.138	257.918	92.8778	99.3554	290.02	200.637	42.6925
1207	0	-91.5517	11.1225	917.019				-48.2858	13.3227	514.924	-53.5738	-71.2063	130.564	-106.861	22.232	31.0962	364.69	118.408	861.932	348.085	170.658	1070.38	281.251	146.212	522.219	258.024	92.7644	99.282	290.025	200.644	42.6787
1208	0	-90.4149	12.5848	918.562				-48.7838	17.3678	516.258	-53.1765	-69.5743	132.106	-106.887	22.5582	31.0844	365.656	120.288	862.152	349.301	173.169	1070.82	282.543	145.827	522.373	258.127	92.7229	99.1914	290.028	200.633	42.6537
1209	0	-89.1947	14.3999	920.024				-49.5847	21.419	517.542	-52.9753	-67.8398	133.643	-106.922	23.1429	31.1461	366.813	122.064	862.474	350.565	175.77	1071.44	283.696	145.276	522.397	258.221	92.7202	99.1093	290.027	200.64	42.6384
1210	0	-88.0864	16.1486	921.41				-50.3399	25.6415	518.818	-52.8663	-65.7108	134.888	-107.086	23.801	31.167	368.079	123.997	862.709	351.806	178.454	1071.81	284.707	144.781	522.399	258.302	92.7177	98.9874	290.074	200.63	42.6085
1211	0	-86.9835	17.9931	922.637				-51.308	29.7315	520.041	-53.0905	-63.8577	136.297	-107.608	24.7306	31.417	369.455	125.916	863.108	353.014	181.094	1072.56	285.902	144.335	522.365	258.365	92.7054	98.9026	290.024	200.674	42.5735
1212	0	-85.9417	19.6923	923.856				-52.1805	34.0841	521.041	-53.5505	-61.1875	137.453	-108.367	26.3309	31.641	370.614	127.673	863.423	354.028	183.665	1073.05	287.165	143.958	522.374	258.571	92.7352	98.844	290.095	200.65	42.5553
1213	0	-84.9161	21.5943	924.84				-53.1345	38.03	522.099	-54.3766	-58.2563	138.583	-109.516	28.6302	31.9783	371.751	129.693	863.677	354.949	186.317	1073.45	288.245	143.45	522.227	258.668	92.7278	98.6505	290.065	200.667	42.5349
1214	0	-84.128	22.7354	925.909				-54.1642	42.4784	523.211	-55.4934	-54.2952	139.4	-111.015	31.8113	32.3376	372.731	131.458	863.793	356.014	188.649	1073.62	289.598	143.169	522.176	258.609	92.6206	98.2735	290.119	200.645	42.5115
1215	0	-83.1942	24.5354	926.677				-54.883	45.5905	524.019	-57.0865	-50.3545	140.176	-112.965	35.756	32.6685	373.041	133.17	863.934	358.712	184.079	1072.09	290.634	142.84	522.074	258.606	92.603	98.4607	290.132	200.657	42.4718
1216	0	-82.1326	26.5731	927.344				-55.6521	49.1012	524.916	-59.2129	-45.6045	140.743	-115.358	40.3517	33.104	373.595	134.779	863.892	360.768	183.057	1072.1	291.592	142.762	521.925	258.76	92.6524	98.4758	290.128	200.656	42.4695
1217	0	-81.1689	28.5114	927.886				-56.6925	52.826	525.832	-61.6968	-39.9301	140.967	-118.156	45.755	33.5776	374.291	136.333	863.766	361.891	184.951	1072.1	292.698	142.874	521.846	258.816	92.6385	98.385	290.135	200.66	42.4464
1218	0	-80.3827	30.2141	928.29				-58.8482	58.7388	526.637	-64.6225	-33.858	141.115	-121.18	52.2873	33.8072	375.044	137.835	863.584	363.12	186.757	1072.3	293.4	143.124	521.64	258.83	92.6217	98.2892	290.213	200.611	42.4604
1219	0	-79.353	32.2999	928.709				-59.9666	62.6754	527.322	-68.1338	-27.2505	141.263	-124.472	59.6759	34.184	376.651	139.29	863.549	364.342	188.2	1072.28	294.3	143.599	521.492	258.848	92.5712	98.1823	290.222	200.598	42.442
1220	0	-78.416	34.468	929.071				-60.9554	65.9029	527.983	-71.9022	-19.7651	141.052	-127.833	68.1505	34.1169	377.787	140.621	863.386	365.618	189.316	1072.36	294.883	144.263	521.251	258.829	92.5309	98.1285	290.217	200.594	42.4455
1221	0	-77.4783	36.6347	929.319				-61.8558	69.4002	528.721	-76.1069	-11.8664	140.911	-131.199	77.6522	34.1791	378.694	141.94	863.129	366.919	190.596	1072.34	295.457	145.091	521.017	258.805	92.5095	98.0904	290.362	200.563	42.5007
1222	0	-76.4276	39.2186	929.508				-62.8484	73.2335	529.395	-80.5669	-3.07294	140.576	-134.531	87.3977	34.3729	379.7	143.293	862.907	368.456	191.949	1072.32	296.047	146.105	520.813	258.778	92.5069	98.0248	290.28	200.573	42.5008
1223	0	-75.5478	41.449	929.72				-63.9255	76.8442	530.115	-85.0729	6.32816	140.325	-136.93	96.7933	35.1592	380.686	144.621	862.659	369.493	193.042	1072.24	296.38	147.254	520.479	258.728	92.5289	97.9927	290.397	200.57	42.5655
1224	0	-74.6879	43.534	929.94				-64.9969	80.9686	530.793	-89.5628	15.6027	140.27	-140.162	108.234	35.8038	381.508	145.948	862.367	370.746	194.427	1072.23	296.767	148.674	520.24	258.654	92.5791	97.9682	289.704	200.505	42.3067
1225	0	-73.9213	45.525	930.132				-66.1076	85.1359	531.502	-93.9436	25.0699	140.356	-143.534	120.723	37.6153	382.426	147.258	861.749	371.719	195.527	1072.11	297.022	150.008	519.993	258.561	92.6244	97.9397	290.097	200.529	42.4787
1226	0	-73.3195	47.2183	930.385				-67.2309	89.8334	532.304	-98.144	35.2505	140.527	-147.467	134.398	39.8224	382.827	148.776	861.517	372.926	196.771	1072.09	297.092	151.586	519.62	258.434	92.6519	97.9371	290.122	200.471	42.5192
1227	0	-72.6645	49.1268	930.566				-68.4919	94.5624	533.138	-102.102	45.4862	140.827	-151.798	148.826	42.3815	383.882	150.322	861.173	373.755	197.944	1072	297.207	153.188	519.268	258.272	92.7013	97.8493	290.182	200.503	42.5766
1228	0	-72.0914	51.2104	930.727				-69.6555	99.8133	534.019	-106.017	55.6433	141.195	-155.186	161.512	44.2521	384.056	152.052	860.852	374.962	199.166	1071.86	297.236	154.986	518.936	258.135	92.7882	97.8397	290.298	200.443	42.6296
1229	0	-71.731	52.9243	931.03				-70.7301	105.17	534.889	-109.539	66.3245	141.45	-158.212	172.869	46.3204	384.399	153.912	860.685	375.559	200.589	1071.73	297.166	156.739	518.525	257.955	92.8794	97.8117	290.296	200.44	42.6782
1230	0	-71.2256	55.1176	931.19				-71.8165	110.606	535.713	-112.638	76.4734	142.022	-161.308	183.871	48.4581	384.672	155.732	860.061	376.428	201.789	1071.66	297.013	158.548	518.185	257.758	92.9946	97.7762	290.294	200.453	42.7001
1231	0	-70.8557	56.7348	931.414				-72.7762	116.667	536.509	-115.415	86.2887	142.737	-164.401	194.697	50.6036	386.101	157.649	859.562	377.324	202.835	1071.62	296.775	160.298	517.778	257.604	93.0944	97.8065	290.292	200.442	42.7355
1232	0	-70.6011	58.953	931.636				-74.0401	122.931	537.428	-117.778	95.4187	143.573	-167.539	205.024	52.866	386.401	159.737	859.26	378.046	204.382	1071.67	296.494	162.197	517.383	257.413	93.1891	97.6812	290.294	200.417	42.78
1233	0	-70.3965	60.9868	932.043				-75.3506	128.939	538.61	-119.75	104.716	144.48	-170.602	215.111	55.0925	386.454	161.956	858.92	378.883	205.962	1071.52	296.128	164.066	516.986	257.231	93.3024	97.662	290.298	200.394	42.7921
1234	0	-70.1958	63.0613	932.245				-76.6648	135.446	539.386	-121.416	113.701	145.337	-173.253	224.618	57.3499	386.661	164.224	858.457	379.149	207.414	1071.55	295.931	165.925	516.635	257.096	93.3966	97.6169	290.411	200.384	42.9309
1235	0	-69.9918	65.433	932.318				-77.8108	141.453	540.644	-122.597	122.942	146.191	-175.917	233.994	59.6089	386.697	166.529	858.058	379.539	209.041	1071.51	295.63	167.835	516.294	256.954	93.5543	97.55	290.436	200.37	42.9977
1236	0	-69.8158	67.7296	932.547				-78.8942	147.663	541.586	-123.57	130.909	147.37	-178.729	242.493	61.5437	386.657	169.062	857.679	380.396	210.548	1071.5	295.355	169.747	515.939	256.87	93.6349	97.5283	290.676	200.11	42.9902
1237	0	-69.6734	70.2281	932.801				-79.9523	153.93	542.512	-124.302	139.126	148.236	-179.953	251.26	63.6858	386.548	171.507	857.482	380.668	211.924	1071.69	295.052	171.613	515.577	256.751	93.7324	97.497	290.733	200.068	43.0294
1238	0	-69.5375	72.4205	932.972				-80.9667	160.128	543.497	-124.957	147.143	149.115	-182.054	259.922	65.4865	386.483	174.052	857.304	381.063	213.481	1071.7	294.845	173.503	515.205	256.673	93.8144	97.4949	290.719	200.064	43.0687
1239	0	-69.5115	75.2226	933.239				-82.1013	165.901	544.819	-125.298	155.634	149.986	-182.771	268.646	67.5218	386.311	176.564	857.076	381.714	215.164	1071.76	294.482	175.356	514.885	256.567	93.8527	97.504	290.76	199.997	43.1088
1240	0	-69.4114	77.9068	933.398				-82.5446	170.776	545.849	-125.819	163.898	150.799	-184.556	277.71	69.3099	386.138	179.124	856.85	381.84	216.932	1072.01	294.205	177.352	514.486	256.48	93.9304	97.5312	290.742	200.023	43.1263
1241	0	-69.4195	80.6667	933.518				-82.8932	176.4	546.711	-126.312	172.659	151.527	-185.066	286.788	70.9805	386.014	181.548	856.727	382.201	218.61	1072.13	293.904	179.315	514.13	256.435	93.9988	97.5581	290.81	199.918	43.2332
1242	0	-69.3872	83.576	933.554				-83.9143	183.206	547.749	-126.756	181.066	152.42	-184.523	295.756	72.339	385.947	184.064	856.58	382.589	220.408	1072.24	293.716	181.297	513.887	256.365	94.1078	97.5894	290.798	199.985	43.1888
1243	0	-69.3672	86.4109	933.581				-84.5084	189.269	548.55	-127.273	191.024	152.846	-185.592	305.302	73.7326	385.737	186.505	856.453	382.853	222.005	1072.35	293.322	183.229	513.493	256.272	94.2384	97.6065	290.831	199.962	43.2034
1244	0	-69.5497	88.7548	933.685				-84.9557	194.987	549.284	-127.991	199.561	153.648	-184.643	314.968	75.0445	385.651	188.934	856.333	383.118	223.754	1072.51	293.061	185.364	513.104	256.193	94.3815	97.6577	290.752	199.92	43.2848
1245	0	-69.4774	92.2768	933.45				-85.2937	200.941	549.913	-128.34	207.895	154.606	-184.431	325.059	76.3656	385.514	191.308	856.154	383.476	225.554	1072.71	292.723	187.297	512.657	256.105	94.4709	97.6742	290.764	199.905	43.2858
1246	0	-69.5491	95.3875	933.364				-85.324	206.693	550.489	-129.006	216.812	155.293	-184.963	336.179	78.1256	385.45	193.645	855.904	383.786	226.96	1072.81	292.434	189.236	512.327	256.003	94.586	97.745	290.827	199.963	43.2663
1247	0	-69.6063	98.39	933.062				-85.3854	212.386	551.004	-129.194	224.785	156.2	-183.914	345.676	79.0759	385.342	196.108	855.709	384.114	228.273	1072.88	292.203	191.229	511.965	255.921	94.7097	97.7677	290.87	199.928	43.292
1248	0	-69.7543	101.359	932.865				-85.4267	218.351	551.463	-130.248	235.523	156.741	-183.194	355.463	80.3962	385.162	198.517	855.584	384.448	229.824	1072.95	291.766	193.235	511.501	255.85	94.8104	97.8074	290.854	199.878	43.337
1249	0	-69.9108	104.452	932.584				-85.183	223.709	551.772	-130.15	242.823	157.722	-182.671	365.26	81.7083	385.07	200.785	855.385	384.687	231.186	1073.12	291.491	195.342	511.082	255.757	94.9173	97.8641	290.805	199.91	43.3599
1250	0	-70.1365	107.608	932.285				-85.0096	229.35	552.027	-130.589	251.84	157.958	-181.929	375.085	82.9767	384.999	203.167	855.221	385.042	232.517	1073.09	291.157	197.338	510.679	255.707	95.0634	97.9299	290.906	199.857	43.3938
1251	0	-70.3424	110.876	931.886				-84.9446	235.322	552.442	-130.462	260.289	158.461	-181.136	384.672	84.1436	384.983	205.504	855.075	385.467	234.09	1073.23	290.88	199.485	510.285	255.616	95.1919	98.0137	290.822	199.929	43.3729
1252	0	-70.618	114.051	931.538				-84.4289	240.735	552.526	-131.59	272.445	157.951	-180.19	393.677	85.279	384.793	207.829	854.749	385.643	235.588	1073.29	290.488	201.542	509.854	255.529	95.329	98.1017	290.791	199.976	43.3655
1253	0	-70.7763	117.667	931.172				-83.9268	245.762	552.497	-131.031	279.754	158.712	-177.453	402.58	86.2713	384.576	210.13	854.444	386.109	236.871	1073.46	290.188	203.746	509.368	255.42	95.5037	98.1561	290.797	199.982	43.3596
1254	0	-71.0045	121.077	930.783				-83.4634	250.938	552.606	-130.49	286.367	159.126	-176.578	411.526	87.5096	384.513	212.407	854.196	386.376	238.569	1073.47	289.896	205.956	508.941	255.349	95.6974	98.2195	290.725	200.036	43.3103
1255	0	-71.2404	124.459	930.448				-82.9214	256.653	552.651	-129.583	294.058	159.359	-175.88	420.181	88.4916	384.38	214.684	853.926	386.238	239.81	1073.39	289.757	208.27	508.524	255.258	95.8778	98.3124	290.837	200.069	43.2761
1256	0	-71.3481	128.348	929.951				-82.4987	262.23	552.622	-128.869	301.028	159.449	-175.375	428.116	89.3303	384.272	216.852	853.699	386.367	241.106	1073.32	289.521	210.455	508.059	255.155	96.0687	98.3807	290.854	200.025	43.3066
1257	0	-71.6279	131.869	929.391				-81.8058	267.21	552.451	-128.766	309.83	159.708	-175.482	437.884	90.3384	384.232	219.027	853.441	386.007	243.503	1073.1	289.343	212.569	507.582	255.12	96.2264	98.4622	290.965	200.09	43.2394
1258	0	-71.817	135.545	928.817				-81.1537	272.138	552.243	-127.823	316.883	159.638	-175.176	446.145	91.0166	384.024	221.175	853.132	386.278	244.471	1073.22	289.199	214.98	507.063	255.048	96.4185	98.5626	290.888	200.165	43.1834
1259	0	-72.0378	139.534	928.234				-80.2739	277.065	552.012	-127.163	325.015	159.19	-174.323	453.514	91.5314	383.776	223.225	852.852	386.264	245.536	1072.93	288.901	217.153	506.552	254.987	96.6088	98.6808	290.919	200.095	43.1913
1260	0	-72.3813	143.195	927.545				-79.6208	281.887	551.638	-127.072	330.975	159.51	-174.706	460.643	92.0562	383.569	225.345	852.468	386.098	246.892	1072.82	288.706	219.419	506.057	254.922	96.8149	98.7838	290.91	200.142	43.1224
1261	0	-72.6038	146.971	926.884				-78.8524	286.43	551.22	-124.3	336.53	159.418	-172.408	467.367	92.1695	383.399	227.349	852.075	386.087	248.417	1072.39	288.456	221.748	505.522	254.836	96.9897	98.9089	291.029	200.075	43.2869
1262	0	-72.7738	150.855	926.213				-78.1863	291.156	550.736	-123.586	345.076	158.533	-170.927	473.588	92.1051	383.194	229.317	851.686	386.058	249.891	1072.11	288.477	224.126	504.923	254.748	97.1541	98.9697	291.04	200.103	43.2537
1263	0	-73.1221	154.332	925.346				-77.5219	295.744	550.238	-122.251	350.763	158.304	-170.771	480.212	92.3434	382.895	231.242	851.232	386.075	251.457	1071.84	288.392	226.314	504.413	254.709	97.3312	99.0523	291.261	200.133	43.2198
1264	0	-73.3311	157.974	924.551				-76.8954	300.371	549.632	-120.749	356.963	157.677	-167.982	486.366	91.7638	382.735	233.188	850.82	386.218	252.682	1071.51	288.189	228.664	503.786	254.627	97.5069	99.1695	291.568	200.136	43.3312
1265	0	-73.5272	161.49	923.61				-76.4352	304.731	548.93	-119.405	362.661	157.292	-166.3	492.719	91.1856	382.657	235.185	850.458	385.922	254.496	1070.93	287.956	230.99	503.087	254.581	97.6663	99.269	290.967	200.256	43.2054
1266	0	-73.9217	164.658	922.638				-75.7395	308.95	548.161	-117.71	367.502	156.782	-164.266	498.214	90.4833	383.64	237	850.075	385.762	256.198	1070.58	287.812	233.203	502.458	254.518	97.8261	99.3811	290.934	200.355	43.1631
1267	0	-74.2355	168.191	921.59				-75.2926	313.175	547.329	-116.026	372.272	156.192	-162.244	503.64	89.7003	383.671	238.88	849.521	385.68	257.57	1070.15	287.748	235.517	501.862	254.413	97.9931	99.4551	290.764	200.347	43.0951
1268	0	-74.6013	171.469	920.563				-74.6803	317.256	546.406	-114.684	377.941	155.325	-160.279	509.053	88.6455	383.092	240.86	848.883	385.586	259.162	1069.66	287.701	237.864	501.275	254.37	98.242	99.5598	290.728	200.418	43.0635
1269	0	-74.8632	174.762	919.49				-74.0869	321.294	545.462	-113.134	383.582	154.427	-158.107	514.438	87.5598	382.841	242.833	848.218	385.355	260.903	1069.13	287.565	240.259	500.67	254.275	98.4208	99.7087	290.796	200.431	43.0805
1270	0	-75.256	178.16	918.415				-73.4641	324.958	544.414	-112.222	389.601	153.262	-155.862	519.682	86.4109	382.524	244.856	847.709	385.165	262.603	1068.59	287.353	242.702	499.981	254.178	98.6127	99.858	290.648	200.496	42.9929
1271	0	-75.6646	181.308	917.271				-72.5834	328.414	543.284	-111.259	395.308	151.935	-153.564	524.615	85.1005	382.246	246.942	847.251	384.952	263.99	1068.25	287.128	245.057	499.222	254.096	98.7926	100.032	290.641	200.547	42.9667
1272	0	-75.9976	184.634	916.079				-72.1172	332.088	542.054	-109.223	398.031	151.328	-151.426	529.367	83.7642	381.802	249.009	846.698	384.75	265.628	1067.84	286.918	247.375	498.574	253.963	98.9992	100.184	290.658	200.542	42.9613
1273	0	-76.423	187.804	914.896				-71.2369	335.399	540.806	-107.202	400.742	150.741	-149.303	534.107	82.4478	381.659	251.172	846.235	384.345	267.482	1067.47	286.859	249.625	497.921	253.902	99.1744	100.344	290.637	200.617	42.9435
1274	0	-76.1241	192.745	913.276				-70.4534	338.584	539.45	-105.963	406.084	149.285	-147.06	538.658	80.9807	381.497	253.412	845.826	383.704	269.539	1066.98	286.713	251.875	497.343	253.813	99.3286	100.496	290.628	200.635	42.8928
1275	0	-76.8689	195.796	912.242				-69.7101	341.755	537.974	-105.013	411.974	147.703	-145.018	543.18	79.3504	381.317	255.59	845.372	383.297	271.23	1066.71	286.436	254.06	496.643	253.644	99.5108	100.554	290.613	200.675	42.8832
1276	0	-77.4473	198.658	911.117				-68.8667	344.8	536.518	-103.556	415.878	146.414	-143.215	547.189	78.0017	381.068	257.93	844.965	382.831	273.049	1066.42	286.074	256.281	495.978	253.631	99.7036	100.651	290.667	200.742	42.8754
1277	0	-77.353	202.932	909.53				-68.0105	347.56	535.009	-101.851	419.613	145.02	-141.578	551.301	76.5051	380.637	260.108	844.615	382.256	275.308	1066.18	285.813	258.413	495.352	254.371	100.209	100.686	290.674	200.761	42.8761
1278	0	-77.6784	206.183	908.433				-67.0346	350.277	533.408	-100.697	422.602	143.723	-139.62	554.562	74.8172	380.405	262.508	844.22	381.609	277.51	1065.79	285.559	260.57	494.685	253.913	100.265	101.087	290.634	200.744	42.8122
1279	0	-78.0223	209.378	907.155				-66.2047	352.787	531.646	-99.3224	426.203	142.327	-138.302	558.524	73.2904	380.139	264.874	843.866	381.034	279.425	1065.58	285.436	263.184	494.23	253.572	100.335	101.179	290.657	200.753	42.7976
1280	0	-78.3169	212.476	905.828				-65.2893	355.538	530.028	-98.0356	429.648	140.86	-137.071	562.331	71.693	379.886	267.261	843.563	380.259	281.841	1065.36	285.294	265.485	493.872	253.579	100.533	101.341	290.712	200.755	42.8372
1281	0	-78.0765	215.304	904.385				-64.4896	358.167	528.322	-96.5675	432.307	139.292	-135.659	565.352	69.9947	379.597	269.676	843.227	379.324	284.412	1065.12	284.794	267.44	493.214	253.455	100.702	101.482	290.631	200.788	42.7429
1282	0	-78.2642	217.913	902.768				-63.6322	360.567	526.479	-95.6935	435.995	137.379	-134.473	568.715	68.3691	379.313	272.145	842.953	378.701	286.829	1065.04	284.619	269.334	492.573	253.329	100.826	101.608	290.597	200.821	42.7335
1283	0	-78.7927	220.912	901.029				-62.7425	362.688	524.576	-94.8582	439.202	135.787	-133.232	571.536	66.5649	378.939	274.557	842.703	377.922	289.189	1064.92	286.042	271.162	491.988	253.292	100.942	101.696	290.677	200.82	42.7339
1284	0	-79.1102	224.874	899.993				-61.932	364.678	522.719	-93.75	442.032	134.226	-132.119	574.539	64.7972	378.528	276.962	842.444	377.031	291.693	1064.79	285.553	272.942	491.327	253.233	101.06	101.825	290.686	200.783	42.7589
1285	0	-79.784	228.835	898.608				-60.9656	366.745	520.857	-92.4206	444.269	132.444	-130.785	576.952	62.809	378.072	279.454	842.253	376.058	294.254	1064.71	285.183	274.898	490.922	253.172	101.238	101.93	290.727	200.824	42.7564
1286	0	-80.3289	232.441	897.054				-60.1126	368.573	518.929	-91.0375	446.391	130.606	-129.398	579.248	60.7649	377.649	281.953	841.971	375.239	296.814	1064.58	284.667	276.74	490.51	253.056	101.393	102.017	290.695	200.873	42.7074
1287	0	-80.5594	235.44	895.854				-59.4504	370.54	516.868	-89.9398	448.566	128.897	-128.303	582.029	58.8102	377.139	284.305	841.771	374.219	299.573	1064.37	284.075	278.524	490.017	253.017	101.551	102.134	290.73	200.896	42.6939
1288	0	-81.1525	238.808	894.151				-58.7308	372.569	514.976	-89.0506	450.476	127.18	-126.892	584.428	56.7354	376.78	286.798	841.61	373.184	302.495	1064.21	283.462	280.372	489.447	252.968	101.673	102.277	290.77	200.846	42.7393
1289	0	-81.9464	243.088	892.756				-58.1362	374.554	513.034	-87.7401	452.175	125.221	-125.538	586.308	54.54	376.236	289.319	841.37	372.1	305.094	1064.17	284.948	281.953	488.778	252.902	101.857	102.436	290.829	200.874	42.7347
1290	0	-82.5545	246.647	891.259				-57.6341	376.323	511.044	-86.9452	454.507	123.222	-124.146	588.116	52.1651	375.684	291.731	841.137	371.08	307.681	1064.17	284.979	283.805	488.273	252.837	101.973	102.6	290.776	200.881	42.7044
1291	0	-83.1998	249.925	889.736				-57.0627	378.291	509.112	-85.9263	457.113	120.873	-122.674	589.486	49.7661	375.078	294.247	840.856	369.956	309.846	1063.98	283.989	285.534	487.112	252.745	102.102	102.765	290.763	200.923	42.6995
1292	0	-84.0198	253.387	888.307				-56.7003	380.163	507.221	-84.8729	458.452	118.964	-121.33	590.707	47.2134	374.431	296.66	840.622	369.072	310.996	1063.81	283.762	287.615	487.008	252.709	102.268	102.925	290.761	200.985	42.6544
1293	0	-84.9579	257.332	886.765				-56.4948	382.154	505.289	-83.7822	459.314	116.75	-119.797	591.64	44.4815	373.862	299.152	840.333	367.586	314.854	1063.48	283.351	289.477	486.437	252.647	102.368	103.111	290.766	201.01	42.6129
1294	0	-85.6119	260.202	885.366				-56.158	383.934	503.279	-82.9118	459.781	114.419	-118.254	591.992	41.5463	373.111	301.583	840.082	366.2	316.268	1063.19	282.827	291.509	485.874	252.564	102.509	103.297	290.868	201.014	42.6535
1295	0	-86.7505	263.87	883.72				-55.8662	385.668	501.289	-81.7428	460.046	112.373	-117.014	592.338	38.6969	372.279	304.155	839.704	365.135	317.174	1063.07	282.388	293.484	485.395	252.495	102.533	103.607	290.545	201.288	42.4726
1296	0	-87.574	267.259	882.139				-55.6873	387.343	499.233	-80.4096	459.699	109.994	-114.992	591.988	35.4284	371.362	306.634	839.279	363.983	319.884	1062.71	281.667	295.871	484.707	252.477	102.598	103.929	290.493	201.337	42.352
1297	0	-88.4906	270.557	880.745				-55.5987	389.183	497.234	-79.3734	460.085	107.503	-113.502	591.562	32.1873	370.488	309.203	838.856	362.304	323.628	1062.15	281.453	297.912	484.288	252.497	102.74	104.235	290.535	201.38	42.2345
1298	0	-89.7585	274.279	879.012				-55.5678	390.616	495.1	-77.7894	460.293	105.125	-112.509	591.523	32.5986	369.56	311.722	838.361	360.842	327.003	1061.63	281.188	300.272	483.644	252.52	102.86	104.605	290.68	201.383	42.282
1299	0	-90.8948	278.004	877.401				-55.6996	392.646	493.077	-76.0367	460.854	104.103	-111.502	591.913	32.8371	368.471	314.346	837.762	359.23	329.212	1061.06	280.823	302.856	482.914	252.538	103.082	104.952	290.703	201.392	42.1645
1300	0	-92.1588	281.535	875.948				-55.6857	394.304	491.125	-74.6633	461.904	102.964	-110.343	592.777	32.9862	367.327	316.935	837.172	357.558	331.738	1060.37	280.304	305.535	482.152	252.61	103.299	105.424	290.781	201.422	42.1012
1301	0	-93.5955	285.47	874.644				-55.4241	396.079	489.507	-72.4728	463.869	102.601	-109.278	593.708	33.3299	366.011	319.592	836.593	355.951	335.073	1059.68	279.701	308.272	481.398	252.677	103.637	105.936	290.828	201.502	41.9983
1302	0	-95.4581	289.455	873.565				-54.7681	397.907	488.08	-69.3848	466.814	102.513	-107.95	594.085	33.937	364.661	322.282	835.841	354.395	338.738	1059.05	278.946	311.174	480.567	252.821	103.989	106.503	290.894	201.504	41.9849
1303	0	-97.1577	293.582	872.862				-53.7044	400.575	487.366	-65.4699	467.95	102.601	-106.487	594.808	35.0336	363.092	325.154	835.166	352.358	340.898	1058.31	278.051	314.074	479.845	252.768	104.285	107.101	290.962	201.617	41.9018
1304	0	-98.6371	297.227	872.119				-52.2712	404.042	486.92	-61.3988	469.247	103.115	-104.303	595.562	35.8415	361.425	327.939	834.553	350.563	343.428	1057.71	276.955	316.931	479.121	252.871	104.705	107.853	291.005	201.689	41.8888
1305	0	-100.6	301.311	871.812				-50.6062	408.272	486.345	-55.7235	469.247	102.947	-103.166	594.793	36.9288	359.74	330.807	833.908	348.587	346.323	1057.28	276.024	319.863	478.529	253.499	105.418	108.42	291.078	201.746	41.8682
1306	0	-102.253	304.798	871.267				-48.7309	413.017	485.819	-52.6125	471.982	103.757	-102.844	596.738	38.0182	357.942	333.65	833.301	346.363	349.618	1056.79	274.991	322.501	478.031	252.868	105.557	109.018	291.038	201.819	41.8231
1307	0	-103.309	306.485	869.83				-47.5468	418.928	485.465	-50.2764	475.522	104.083	-102.332	597.655	38.9111	356.05	336.387	832.805	344.275	352.447	1056.42	274.008	325.122	477.574	252.727	105.991	109.979	291.199	201.862	41.8289
1308	0	-104.981	309.448	869.526				-46.0937	423.718	484.802	-49.2631	478.364	103.663	-101.618	597.746	39.2414	354.285	339.217	832.359	342.148	354.623	1055.94	272.769	327.612	477.157	252.753	106.47	110.812	291.333	201.904	41.8599
1309	0	-107.358	313.777	868.978				-45.619	427.966	484.233	-48.2749	479.724	103.275	-101.293	598.152	38.9906	352.425	341.902	831.978	340.041	358.016	1055.39	271.928	329.982	476.755	252.793	106.875	111.498	291.407	201.942	41.8701
1310	0	-108.875	316.204	868.583				-46.3131	431.993	484.028	-47.6491	480.741	102.895	-100.842	597.28	38.6675	350.589	344.509	831.702	337.926	362.231	1054.89	271.398	332.046	476.526	252.945	107.395	112.229	291.474	202.056	41.8488
1311	0	-110.486	318.778	868.342				-47.9989	436.526	484.643	-47.4593	481.077	102.851	-101.249	598.309	38.8353	348.872	347.065	831.525	335.898	365.291	1054.62	272.228	333.997	476.391	253.01	107.784	113.062	291.546	202.109	41.8338
1312	0	-112.205	321.82	868.521				-50.6486	441.129	485.619	-48.1253	481.567	102.701	-101.091	598.048	38.7229	347.168	349.58	831.547	334.164	368.134	1054.45	272.069	335.744	476.482	253.115	108.267	113.853	291.645	202.137	41.8292
1313	0	-114	324.774	869.093				-53.5838	445.615	486.955	-49.0609	482.046	102.764	-101.405	598.654	38.6693	345.435	351.917	831.678	332.152	371.669	1054.17	271.105	337.383	476.543	253.247	108.704	114.574	291.701	202.154	41.8377
1314	0	-116.095	328.537	870.162				-56.8334	450.056	488.428	-49.096	481.585	103.02	-101.885	598.281	38.5259	343.75	354.218	831.88	330.038	375.491	1054.17	270.574	338.941	476.949	253.407	109.202	115.357	291.774	202.315	41.7396
1315	0	-118.082	332.184	871.214				-59.9596	454.103	489.636	-49.3275	481.086	103.305	-102.013	598.196	38.4354	342.138	356.468	832.308	327.824	379.095	1054.47	269.935	340.282	477.341	253.531	109.694	116.166	291.951	202.297	41.8002
1316	0	-119.994	335.597	872.141				-63.2266	458.203	490.637	-49.8057	481.163	103.518	-102.47	598.182	38.3823	340.477	358.639	832.781	325.801	382.366	1054.8	269.388	341.502	477.858	253.698	110.13	116.955	292.125	202.292	41.7799
1317	0	-122.124	338.773	873.097				-66.0545	462.159	491.224	-50.1705	481.293	103.662	-102.589	598.193	38.35	338.941	360.756	833.326	323.564	384.871	1055.19	268.58	342.331	478.407	253.942	110.605	117.752	292.334	202.327	41.8069
1318	0	-124.066	341.779	873.853				-69.0345	465.948	491.893	-51.3402	482.14	103.798	-102.59	598.172	38.2748	337.19	362.898	833.873	321.667	388.13	1055.54	267.943	343.244	479.021	254.17	111.08	118.616	292.533	202.412	41.7745
1319	0	-125.987	344.119	874.349				-71.7457	470.039	492.371	-51.773	482.802	103.883	-102.62	598.154	38.2317	335.535	365.184	834.537	319.5	391.143	1055.89	267.359	344.322	479.762	254.464	111.587	119.47	292.608	202.443	41.7159
1320	0	-128.111	346.721	874.507				-73.9311	473.618	492.472	-50.99	482.59	103.959	-102.682	598.296	38.2867	334.002	367.365	835.15	317.617	394.806	1056.14	266.857	345.501	480.382	254.731	112.028	120.351	292.684	202.491	41.6732
1321	0	-130.501	349.423	874.357				-75.6309	476.528	492.306	-50.332	482.247	104.008	-102.553	598.225	38.245	332.21	369.697	835.772	315.394	398.659	1056.32	266.222	346.889	480.986	255.161	112.527	121.295	293.218	202.603	41.7084
1322	0	-132.551	351.74	873.974				-77.229	479.24	491.938	-50.5924	482.942	103.865	-102.526	598.26	38.2449	330.381	372.076	836.18	313.393	402.067	1056.49	265.439	348.506	481.262	255.261	113.121	122.12	293.812	202.673	41.8838
1323	0	-134.573	354.049	873.617				-78.3839	481.619	491.45	-49.9498	482.99	103.693	-102.46	598.321	38.2763	328.706	374.614	836.526	311.227	405.059	1056.56	264.955	349.963	481.777	255.485	113.668	122.986	293.171	202.817	41.6466
1324	0	-136.948	356.766	873.214				-78.9141	483.296	490.653	-49.6369	483.651	103.846	-102.451	598.365	38.3615	326.852	377.219	836.709	309.081	407.218	1056.69	264.17	351.671	482.056	255.591	114.281	123.989	292.601	202.847	41.3034
1325	0	-139.09	359.555	872.675				-79.1345	484.582	489.722	-49.0228	484.372	103.688	-101.757	598.612	38.3046	325.039	379.874	836.869	306.822	410.798	1056.42	263.45	353.635	482.229	255.666	114.987	124.975	292.96	203.073	41.5453
1326	0	-141.061	362.166	872.167				-79.1853	486.126	489.035	-48.8075	484.65	103.358	-101.629	598.675	38.3692	323.181	382.707	837.003	304.39	414.931	1056.24	262.579	355.75	482.4	255.722	115.711	126.016	293.155	203.224	41.5954
1327	0	-143.157	365.101	871.726				-79.5661	488.652	488.833	-48.2946	485.506	103.304	-101.485	598.637	38.4227	321.259	385.508	836.993	302.068	418.496	1056.31	261.657	357.854	482.468	255.824	116.432	127.058	293.258	203.349	41.6489
1328	0	-144.933	368.516	871.299				-80.2547	492.142	488.632	-47.2777	485.556	103.138	-101.368	598.612	38.5076	319.482	388.324	836.945	299.649	421.627	1056.31	260.808	360.053	482.599	255.906	117.235	128.123	293.311	203.526	41.8109
1329	0	-146.977	372.136	870.768				-81.5437	496.456	488.699	-47.0239	485.738	102.997	-101.029	598.823	38.548	317.565	391.166	837.11	297.345	424.524	1056.35	259.962	362.246	482.694	255.992	118.013	129.239	293.48	203.74	41.8821
1330	0	-148.667	375.867	870.239				-81.7053	499.141	488.313	-47.0313	486.64	102.875	-101.234	598.421	38.4847	315.724	394.036	837.049	295.127	427.618	1056.34	259.007	364.436	482.696	256.165	118.899	130.317	293.565	203.851	42.0304
1331	0	-150.468	379.386	869.564				-82.4874	501.838	487.872	-47.0217	487.151	102.881	-101.28	599.134	38.8069	313.921	396.851	837.081	292.824	431.31	1056.22	258.065	366.724	482.777	256.206	119.797	131.495	293.797	204.055	42.0695
1332	0	-151.858	382.259	869.097				-83.5601	505.245	487.611	-46.9499	487.282	102.96	-101.164	598.424	38.4266	312.183	399.79	837.173	290.579	435.242	1056.28	257.652	368.702	482.872	256.321	120.81	132.733	293.822	204.296	42.2028
1333	0	-153.429	385.317	868.627				-84.9861	508.87	487.434	-46.9423	487.584	102.991	-101.092	598.199	38.3578	310.307	402.728	837.263	288.34	437.756	1056.53	256.967	371.273	483.034	256.398	121.865	134.115	293.884	204.426	42.2447
1334	0	-155.227	388.912	868.356				-86.2558	512.003	487.18	-46.9593	487.852	103.063	-101.118	598.381	38.3855	308.647	405.736	837.377	286.242	440.819	1056.49	256.394	374.167	483.196	256.592	123.081	135.637	293.97	204.668	42.3489
1335	0	-156.213	391.611	867.95				-87.6337	515.082	486.953	-46.8909	487.93	103.13	-101.131	598.454	38.4296	306.955	408.814	837.522	283.795	444.968	1056.27	255.822	377.764	483.36	256.755	124.474	137.305	294.114	204.91	42.4978
1336	0	-158.616	395.718	868.064				-88.9679	518.05	486.804	-46.904	488.456	103.147	-101.126	598.387	38.3823	305.113	411.875	837.646	281.564	448.489	1056.35	255.411	381.298	483.481	257.058	126.136	139.048	294.245	205.299	42.6739
1337	0	-160.309	399.765	868.134				-90.3647	520.952	486.589	-47.1498	488.924	102.986	-101.119	598.406	38.3943	303.496	414.911	837.734	279.227	452.387	1056.04	255.117	385.155	483.609	257.346	127.943	140.989	294.56	205.616	42.9683
1338	0	-162.243	403.346	868.215				-91.4857	523.184	486.241	-46.9397	489.124	102.965	-101.192	598.93	38.6307	301.826	417.999	837.912	276.609	456.091	1055.86	255.085	389.136	483.732	257.741	129.855	143.054	295.294	205.577	43.3818
1339	0	-164.308	406.638	868.172				-92.5959	525.41	485.885	-46.7736	489.135	102.931	-101.128	598.506	38.4141	300.114	421.158	838.064	274.214	459.647	1056.01	255.111	393.44	484.019	258.174	132.089	145.294	295.169	206.513	43.5943
1340	0	-166.525	409.701	867.735				-93.3727	527.255	485.479	-46.7049	489.521	102.767	-101.083	598.34	38.4009	298.425	424.192	838.299	271.565	463.118	1055.93	254.714	398.519	484.103	258.73	134.687	147.629	295.343	207.037	43.9774
1341	0	-168.247	412.157	867.535				-94.0851	528.915	484.979	-46.3441	489.747	102.661	-101.105	598.472	38.5144	296.83	427.366	838.574	268.969	467.418	1055.86	254.858	403.734	484.303	259.324	137.58	150.178	295.902	207.299	44.4754
1342	0	-170.307	414.567	867.354				-94.5406	530.14	484.435	-45.9328	489.559	102.618	-101.091	598.479	38.5161	295.318	430.483	838.818	266.24	471.657	1055.8	255.011	409.278	484.664	259.953	140.766	153.028	296.326	207.859	44.8727
1343	0	-172.58	417.444	867.18				-95.2431	531.607	484.115	-45.9358	488.148	102.774	-101.141	598.528	38.5742	293.617	433.605	839.148	263.665	475.641	1055.81	255.316	415.167	485.139	260.637	144.368	155.855	296.458	208.539	45.4551
1344	0	-174.173	419.822	866.797				-95.9624	532.83	483.808	-45.6766	487.769	102.772	-101.043	598.313	38.5079	292.035	436.658	839.539	261.036	478.902	1056.02	255.764	421.41	485.761	261.218	148.58	159.054	296.679	209.609	46.1192
1345	0	-176.138	421.992	866.689				-96.6201	533.885	483.378	-45.606	487.908	102.722	-101.004	598.277	38.5143	290.508	439.627	839.987	258.705	481.32	1056.16	256.321	427.871	486.546	261.855	153.21	162.557	296.734	210.781	46.9531
1346	0	-177.595	423.625	866.311				-97.1763	534.651	483.006	-45.6863	488.196	102.664	-101.013	598.337	38.513	289.14	442.492	840.589	256.529	484.361	1056.36	257.028	434.988	487.59	262.561	158.505	166.267	296.305	212.449	48.2041
1347	0	-179.187	425.238	866.034				-97.8611	535.66	482.79	-45.7516	488.348	102.57	-101.08	598.428	38.5987	287.638	445.337	841.291	254.116	486.641	1056.59	257.676	442.921	488.809	263.369	164.551	170.156	296.695	213.692	49.7222
1348	0	-181.589	428.239	865.914				-98.563	536.297	482.506	-45.7024	488.316	102.515	-101.096	598.542	38.6649	286.354	447.944	842.011	252.184	489.034	1056.8	258.455	451.511	490.218	264.01	171.252	174.426	296.982	215.441	51.8782
1349	0	-182.934	429.967	865.419				-99.3723	536.977	482.318	-45.9385	488.088	102.312	-101.004	598.42	38.5395	285.073	450.545	842.938	249.884	491.162	1056.85	259.365	460.716	491.869	264.572	178.52	179.179	297	217.824	54.6008
1350	0	-184.511	431.463	865.259				-100.229	537.672	482.117	-45.7967	488.229	102.406	-101.012	598.252	38.4685	283.811	452.948	843.827	247.763	494.025	1056.93	260.191	470.497	493.738	265.088	186.223	184.271	296.495	220.969	57.607
1351	0	-185.479	432.224	864.951				-101.015	537.964	481.833	-45.9062	488.276	102.41	-101.04	598.31	38.5095	282.657	455.358	844.604	245.619	496.57	1056.96	261.052	480.597	495.95	265.721	194.363	189.346	296.844	223.499	61.1678
1352	0	-186.819	432.943	864.687				-102.062	538.491	481.673	-46.0503	488.247	102.305	-101.059	598.419	38.4783	281.694	457.543	845.509	243.678	499.542	1057.05	261.781	490.85	498.415	267.067	203.147	194.91	296.74	226.936	65.3142
1353	0	-187.88	433.916	864.482				-103.024	538.809	481.348	-46.2289	488.22	102.196	-101.097	598.466	38.4925	280.717	459.751	846.393	241.865	501.822	1057.07	262.422	501.103	500.975	267.349	211.662	200.387	297.326	230.989	69.9521
1354	0	-189.388	435.181	864.208				-103.793	539.092	481.073	-46.3665	488.186	102.091	-101.109	598.326	38.4049	279.689	461.843	847.291	239.903	504.076	1056.64	263.189	511.267	503.6	267.328	220.644	205.704	296.267	235.853	74.3719
1355	0	-190.683	436.403	864.033				-104.875	539.942	480.885	-46.1388	488.174	102.166	-101.145	598.414	38.4159	278.765	463.84	848.323	238.028	505.878	1056.24	263.288	521.338	506.71	267.149	229.652	211.089	295.614	241.099	79.4818
1356	0	-192.306	437.635	863.706				-105.786	540.218	480.686	-46.5033	488.159	102.022	-101.157	598.399	38.3791	277.609	465.757	849.472	236.689	507.474	1056.1	263.266	531.265	509.734	266.8	238.655	216.512	295.376	247.162	84.6923
1357	0	-193.489	438.486	863.447				-106.711	541.134	480.376	-46.6023	488.205	101.948	-101.182	598.353	38.3876	276.72	467.582	850.494	234.959	508.216	1055.85	263.524	540.67	512.989	266.314	247.702	221.608	294.888	253.487	90.0203
1358	0	-195.063	439.692	863.209				-107.628	541.933	480.115	-46.6812	488.317	101.905	-101.154	598.37	38.3778	275.828	469.452	851.569	233.88	510.221	1055.15	263.967	549.651	516.305	265.852	256.473	226.505	293.721	260.989	93.7885
1359	0	-196.158	440.147	862.958				-108.556	542.838	479.89	-46.7175	488.315	101.868	-101.184	598.404	38.3624	275.025	471.504	852.568	232.687	511.425	1054.42	264.023	558.62	519.653	265.019	264.506	230.809	292.093	270.261	96.8144
1360	0	-197.395	440.725	862.725				-109.406	543.612	479.606	-46.8147	488.401	101.87	-101.266	598.341	38.3454	274.402	473.774	853.416	231.738	513.573	1054.09	263.705	567.342	522.814	264.193	272.99	234.367	289.686	281.755	100.449
1361	0	-198.299	441.349	862.298				-110.107	544.308	479.31	-46.8067	488.379	101.838	-101.301	598.249	38.3216	273.861	476.102	854.139	230.82	514.818	1053.84	263.564	575.598	525.899	262.878	282.005	237.354	287.501	294.173	103.447
1362	0	-199.249	441.975	862.039				-110.945	545.237	479.141	-46.8618	488.424	101.786	-101.269	598.287	38.2646	273.351	478.542	854.952	230.101	516.304	1053.53	262.944	583.55	529.223	260.706	291.964	238.956	284.804	307.019	105.609
1363	0	-200.218	442.799	861.755				-111.749	546.13	478.966	-46.9303	488.349	101.759	-101.326	598.357	38.3241	272.881	480.955	855.712	229.409	518.008	1053.03	262.262	591.298	532.328	258.892	302.015	239.799	282.255	319.89	106.91
1364	0	-201.055	443.53	861.516				-112.284	546.652	478.796	-46.9367	488.421	101.73	-101.346	598.413	38.3346	272.376	483.311	856.699	229.49	518.398	1052.35	261.765	598.642	535.308	257.127	312.146	240.215	279.915	332.633	107.681
1365	0	-201.666	444.013	861.403				-112.938	547.309	478.611	-46.9492	488.46	101.726	-101.346	598.412	38.3359	271.973	485.679	857.775	228.4	521.019	1052.41	261.075	605.692	538.173	255.241	322.21	239.811	278.079	345.43	107.885
1366	0	-202.729	445.336	861.34				-113.489	547.79	478.382	-46.9978	488.487	101.724	-101.331	598.181	38.2537	271.486	487.916	858.742	228.14	523.187	1052.26	260.507	612.326	540.925	253.004	332.493	238.595	276.092	359.022	107.432
1367	0	-203.325	446.456	861.42				-113.856	548.167	478.248	-47.025	488.579	101.691	-101.347	598.236	38.2876	270.916	490.065	859.85	227.037	524.073	1052.37	259.87	618.49	543.572	250.697	342.867	236.683	274.404	373.164	106.648
1368	0	-203.901	447.483	861.417				-114.136	548.612	478.175	-47.0546	488.542	101.687	-101.39	598.424	38.3267	270.33	492.149	860.756	226.221	525.602	1052.24	259.076	624.397	545.776	248.202	353.688	234.205	272.906	388.116	105.572
1369	0	-204.6	448.775	861.732				-114.398	549.038	478.125	-47.0816	488.54	101.694	-101.392	598.328	38.3032	269.684	494.197	861.558	225.902	526.613	1052.49	258.289	629.836	548.006	245.832	364.741	230.978	271.711	403.498	104.237
1370	0	-205.122	450.125	861.88				-114.577	549.442	478.046	-47.0937	488.484	101.699	-101.395	598.353	38.2747	269.084	496.004	862.368	225.358	528.34	1052.62	257.385	634.948	549.925	243.411	376.284	227.088	270.404	419.43	102.406
1371	0	-205.353	451.19	862.084				-114.611	549.644	478.032	-47.0856	488.462	101.701	-101.371	598.286	38.2703	268.53	497.703	863.163	224.814	530.316	1052.74	256.597	639.527	551.736	241.223	387.941	222.618	269.183	435.766	100.246
1372	0	-206	452.744	862.539				-114.597	549.828	477.996	-47.1177	488.54	101.662	-101.403	598.327	38.2935	267.993	499.314	863.88	224.31	531.535	1052.82	255.204	644.173	553.275	239.863	399.542	217.899	268.128	452.138	97.7029
1373	0	-206.632	454.671	862.885				-114.52	550.065	477.991	-47.1533	488.541	101.625	-101.361	598.254	38.2815	267.422	500.726	864.581	224.173	532.656	1052.98	254.342	647.92	554.677	237.851	411.904	212.589	267.397	468.262	94.9242
1374	0	-207.104	456.329	863.27				-114.386	550.36	478.005	-47.1035	488.504	101.627	-101.396	598.354	38.3039	266.768	501.996	865.23	223.897	533.814	1053.15	253.249	651.485	555.823	236.14	424.477	206.974	266.542	484.858	91.8949
1375	0	-207.437	457.746	863.802				-114.207	550.509	478.05	-47.4086	490.184	101.499	-101.385	598.362	38.3258	266.25	503.214	865.946	223.654	534.951	1053.24	252.152	654.799	556.789	234.583	437.126	201.328	265.676	501.56	88.9126
1376	0	-207.781	459.37	864.204				-113.962	550.518	478.061	-47.6565	490.66	101.439	-101.428	598.655	38.4718	265.733	504.31	866.447	223.346	536.292	1053.38	250.895	657.896	557.592	233.276	449.925	195.621	264.62	518.35	86.0103
1377	0	-208.077	461.174	864.422				-113.718	550.532	478.09	-47.6277	490.641	101.47	-101.296	598.495	38.3802	265.271	505.281	866.853	222.878	537.667	1053.64	250.098	660.537	558.258	232.197	462.532	190.014	263.847	534.869	83.3375
1378	0	-208.48	463.008	864.903				-113.477	550.651	478.18	-47.5624	490.513	101.459	-101.463	599.06	38.647	264.78	506.222	867.157	222.638	538.848	1053.74	248.681	663.322	558.755	231.266	474.943	184.652	263.207	551.077	80.8439
1379	0	-208.873	464.892	865.345				-113.21	550.726	478.284	-47.5438	490.475	101.462	-101.397	599.226	38.6494	264.329	507.057	867.337	222.27	539.574	1053.85	247.375	665.801	559.094	230.45	487.355	179.471	262.838	566.865	78.6168
1380	0	-209.26	466.861	865.753				-112.956	550.656	478.347	-47.563	490.452	101.465	-101.282	598.567	38.3989	264.056	507.943	867.375	222.236	540.454	1053.95	246.271	667.916	559.561	229.873	499.481	174.539	262.28	582.432	76.2673
1381	0	-209.543	468.829	866.2				-112.644	550.502	478.475	-47.5218	490.436	101.423	-101.376	599.2	38.7755	263.746	508.842	867.305	222.418	541.041	1054.27	244.932	670.09	559.578	229.51	511.12	170.007	262.442	597.039	74.7976
1382	0	-209.669	470.254	866.604				-112.361	550.04	478.577	-47.5379	490.438	101.391	-100.695	597.046	38.0296	263.519	509.706	867.235	222.387	542.484	1054.03	243.618	672.057	559.635	229.337	522.475	165.803	262.485	611.362	73.1671
1383	0	-209.562	471.502	867.127				-111.985	549.517	478.687	-47.5785	490.42	101.385	-101.16	598.505	38.6387	263.416	510.59	867.078	221.942	548.018	1054.34	242.37	673.75	559.697	229.261	533.404	161.86	262.836	624.908	72.2007
1384	0	-209.607	473.063	867.655				-111.66	549.011	478.824	-47.6004	490.371	101.368	-100.871	597.44	38.2273	263.327	511.519	866.892	221.962	548.525	1054.35	241.227	675.082	559.614	229.325	543.824	158.408	263.677	637.572	71.5927
1385	0	-209.917	474.821	868.082				-111.443	548.685	478.982	-47.617	490.368	101.338	-100.778	596.944	38.0953	263.226	512.434	866.669	222.532	549.123	1054.31	239.794	676.433	559.413	229.446	553.748	155.024	264.295	649.783	71.2051
1386	0	-210.335	476.826	868.62				-111.164	548.309	479.164	-47.642	490.383	101.328	-100.702	596.611	37.9149	263.136	513.414	866.387	222.699	550.055	1054.2	238.69	677.511	559.162	229.661	563.03	152.012	265.118	661.124	70.9111
1387	0	-210.528	478.69	869.263				-110.804	547.741	479.313	-47.5886	490.295	101.292	-100.783	596.842	38.0717	263.012	514.421	866.045	223.185	551.127	1054.13	237.323	678.445	558.728	230.057	571.865	149.267	266.006	671.618	70.753
1388	0	-210.325	479.915	869.507				-110.326	546.956	479.412	-47.6395	490.326	101.249	-100.622	596.649	37.9524	262.899	515.385	865.679	223.469	552.285	1054.06	236.279	679.305	558.18	230.499	580.083	146.763	267.102	681.433	70.8653
1389	0	-210.262	480.829	870.147				-109.977	546.266	479.525	-47.6411	490.298	101.232	-100.598	596.548	37.924	262.901	516.535	865.237	224.012	553.522	1053.9	235.015	680.051	557.537	230.792	587.568	144.367	267.992	690.35	70.9038
1390	0	-210.012	481.542	870.658				-109.711	545.778	479.698	-47.6548	490.286	101.201	-100.596	596.553	37.924	262.836	517.667	864.789	224.524	554.861	1053.68	234.009	680.572	556.828	231.27	594.59	142.178	268.745	698.503	70.7674
1391	0	-210.206	483.121	871.071				-109.356	545.088	479.855	-47.6281	490.199	101.182	-100.61	596.477	37.9108	262.781	518.721	864.312	224.614	556.237	1053.68	232.938	681.074	555.915	231.772	601.016	139.983	269.047	706.37	70.4908
1392	0	-209.764	484.303	871.634				-109.034	544.378	480.049	-47.6286	490.151	101.184	-100.64	596.63	37.9443	262.903	519.847	863.739	225.549	557.558	1053.33	232.016	681.369	554.856	232.19	606.778	137.829	269.373	713.432	70.1109
1393	0	-209.771	485.504	872.016				-108.57	543.519	480.251	-47.6121	490.145	101.152	-100.613	596.511	37.9172	263.043	521.068	863.213	226.218	559.061	1053.11	231.078	681.442	553.614	232.822	611.901	135.673	269.979	719.511	69.8583
1394	0	-209.542	486.558	872.593				-108.015	542.33	480.398	-47.6866	490.102	101.113	-100.605	596.455	37.9251	263.162	522.18	862.63	226.87	560.504	1052.84	230.187	681.163	552.275	233.455	616.546	133.447	270.452	725.051	69.061
1395	0	-209.063	487.4	873.08				-107.603	541.461	480.6	-47.6544	490.032	101.068	-100.606	596.457	37.9063	263.203	523.322	861.794	227.273	561.922	1052.44	229.351	680.693	550.614	234.015	620.467	131.161	270.404	729.957	68.1716
1396	0	-208.643	488.151	873.647				-107.062	540.438	480.824	-47.663	490.014	101.038	-100.607	596.464	37.9271	263.325	524.4	860.825	228.096	563.379	1052.28	228.532	679.887	548.862	234.426	623.755	129.012	270.76	733.992	67.3222
1397	0	-208.369	489.066	874.161				-106.398	538.994	480.964	-47.6991	489.918	100.986	-100.813	596.873	38.093	263.346	525.382	859.911	228.803	564.838	1051.91	227.731	678.948	546.948	234.869	626.336	126.731	270.57	737.268	66.0504
1398	0	-207.436	489.626	874.687				-105.991	537.84	481.226	-47.6933	489.978	100.879	-100.636	596.591	37.9612	263.466	526.367	858.788	229.57	566.432	1051.51	226.996	677.604	544.991	235.133	628.241	124.39	270.595	739.74	64.6431
1399	0	-207.486	491.289	875.236				-105.501	536.586	481.523	-47.6791	489.509	100.536	-100.64	596.523	37.9402	263.627	527.282	857.831	230.426	568.057	1051.12	226.453	676.023	543.027	235.209	629.436	121.977	270.451	741.58	62.9295
1400	0	-206.484	492.206	875.87				-104.763	534.767	481.72	-47.6413	489.297	100.521	-100.809	596.863	38.1143	263.838	528.226	856.753	231.436	569.734	1050.67	225.754	674.099	540.817	235.203	630.035	119.342	270.469	742.596	61.0699
1401	0	-205.79	492.699	876.446				-104.072	532.83	481.937	-47.6851	489.311	100.483	-100.543	597.635	38.33	264.294	529.164	855.746	232.529	571.381	1050.22	225.24	671.716	538.612	235.087	630	116.563	270.372	742.96	58.9664
1402	0	-204.728	493.509	877.214				-103.099	530.275	482.144	-47.7809	489.318	100.335	-100.917	598.388	38.677	264.614	530.163	854.731	233.55	573.131	1049.86	224.877	668.948	536.252	234.729	629.428	113.836	270.188	742.642	56.6591
1403	0	-203.797	494.177	877.718				-102.36	527.681	482.403	-47.8547	489.227	100.264	-100.58	597.842	38.3701	265.054	531.106	853.702	234.673	574.885	1049.38	224.039	665.729	533.56	233.973	628.48	111.301	269.575	742.316	55.1559
1404	0	-202.904	495.43	878.417				-101.313	525.177	482.711	-47.9241	489.071	100.175	-100.532	597.629	38.3262	265.563	531.985	852.674	236.236	576.5	1048.83	223.921	662.112	531.021	232.695	627.883	109.523	268.733	741.5	53.9553
1405	0	-202.278	497.49	878.964				-100.416	521.967	482.946	-47.9759	488.775	100.073	-100.899	598.194	38.6222	266.061	532.925	851.635	237.391	578.501	1048.67	223.255	658.555	528.79	231.263	627.478	108.013	268.2	741.548	52.9237
1406	0	-201.008	498.783	879.635				-99.0576	518.21	483.218	-48.3603	488.89	99.8953	-100.924	598.369	38.6446	266.697	533.9	850.601	238.581	580.333	1048.36	222.631	655.633	527.369	230.49	627.404	107.628	268.194	741.655	53.0579
1407	0	-199.511	499.628	880.423				-97.4923	514.123	483.388	-48.5269	488.612	99.8746	-100.981	597.919	38.5202	267.413	534.906	849.62	240.22	582.113	1048.1	222.212	654.275	527.479	230.406	628.194	107.823	268.233	741.516	52.978
1408	0	-197.948	500.657	880.775				-95.7989	509.559	483.386	-48.4098	488.217	99.91	-100.889	597.754	38.4883	268.182	535.798	848.831	241.766	583.834	1048.14	222.278	654.696	528.754	230.445	628.203	107.982	268.53	741.768	52.2283
1409	0	-196.258	501.487	881.11				-93.8212	505.281	483.318	-48.724	488.267	99.7759	-100.96	597.835	38.5743	269.16	536.707	848.593	243.263	585.475	1048.21	222.525	655.502	530.422	230.613	628.505	108.021	268.488	742.02	51.7363
1410	0	-194.599	502.589	881.126				-91.8813	501.559	483.097	-48.809	487.937	99.7174	-100.862	597.707	38.5191	270.339	537.343	849.158	244.715	586.944	1048.5	222.624	656.368	531.546	230.78	628.836	107.985	268.427	742.135	51.4436
1411	0	-193.118	504.191	881.017				-90.0536	498.599	482.758	-49.1084	487.399	99.815	-100.854	597.676	38.5141	271.662	537.818	850.437	246.555	588.483	1048.72	223.041	657.239	532.408	231.024	628.783	107.967	268.403	742.221	51.1642
1412	0	-191.527	505.929	880.635				-88.9302	496.925	482.571	-49.2573	487.072	99.7691	-100.891	597.685	38.5163	273.013	538.24	851.835	248.298	589.954	1049.03	223.13	658.218	532.559	231.308	628.846	107.987	268.499	742.273	50.9124
1413	0	-190.004	507.674	880.285				-87.8392	496.677	482.289	-49.2456	487.068	99.6993	-100.893	597.69	38.5169	274.516	538.946	853.31	250.143	591.278	1049.26	223.334	659.322	532.449	231.634	628.95	107.966	268.39	742.438	50.7136
1414	0	-188.259	508.704	880.056				-86.8132	497.552	482.415	-49.4114	487.149	99.7611	-100.892	597.69	38.5168	275.988	539.851	854.564	252.145	592.483	1049.4	223.473	660.576	532.219	231.954	629.255	107.987	268.455	742.556	50.3827
1415	0	-186.626	509.31	880.009				-85.8319	498.83	482.562	-49.088	487.018	100.085	-100.892	597.689	38.5167	277.481	541.031	855.418	254.174	593.685	1049.53	223.71	661.881	531.965	232.109	629.532	107.924	268.363	742.69	50.3237
1416	0	-184.426	508.966	879.991				-84.6872	500.307	482.667	-48.6479	487.04	100.132	-100.963	597.838	38.5832	278.898	542.251	855.878	256.482	594.945	1049.6	224.041	663.45	531.587	232.133	629.753	107.92	268.363	742.709	50.3292
1417	0	-182.194	508.176	879.818				-83.8084	502.096	483.049	-48.0921	487.111	100.181	-100.858	597.697	38.5365	280.53	543.673	855.988	258.71	596.552	1049.65	224.262	664.923	531.232	232.108	629.936	107.889	268.339	742.747	50.262
1418	0	-179.816	506.678	879.943				-82.5829	503.1	483.182	-47.7366	487.234	100.288	-100.884	597.582	38.5764	282.372	545.288	855.859	260.739	598.518	1049.71	224.517	666.361	530.761	232.072	630.133	107.801	268.312	742.807	50.2918
1419	0	-177.499	505.874	879.995				-81.4866	503.785	483.398	-47.5303	487.405	100.26	-100.887	597.648	38.6302	284.474	547.443	855.421	262.735	600.726	1049.72	224.78	667.777	530.192	231.962	630.435	107.639	268.183	742.92	50.2507
1420	0	-175.969	506.343	880.383				-80.3237	504.447	483.697	-47.1365	487.48	100.333	-100.846	597.605	38.6409	286.572	550.195	854.769	264.568	603.238	1049.76	225.004	669.24	529.626	231.929	630.858	107.561	268.092	743.071	50.1442
1421	0	-173.639	505.836	880.547				-79.299	505.402	484.039	-46.8298	487.486	100.453	-100.842	597.592	38.6396	289.089	553.316	853.924	266.442	605.89	1049.77	225.521	670.776	529.216	231.938	631.311	107.404	268.045	743.158	50.0158
1422	0	-171.187	505.28	881.225				-78.4532	506.345	484.44	-46.6082	487.502	100.537	-100.843	597.594	38.6396	291.8	556.713	853.015	268.657	608.668	1049.44	226.094	672.514	528.89	232.113	631.793	107.271	268.122	743.291	50.1035
1423	0	-169.555	505.836	881.964				-77.5279	507.528	484.834	-46.501	487.582	100.662	-100.853	597.576	38.6489	294.422	560.055	852.225	270.919	611.589	1049.16	226.861	674.378	528.662	232.366	632.275	107.147	268.171	743.323	50.0683
1424	0	-166.937	506.726	882.616				-76.5325	508.684	485.29	-46.4078	487.647	100.799	-100.87	597.643	38.6438	296.852	563.309	851.487	273.213	614.557	1048.8	227.679	676.222	528.568	232.698	632.736	107.004	268.191	743.337	50.0056
1425	0	-164.505	506.839	883.339				-75.3633	510.17	485.634	-46.3348	487.84	100.958	-100.89	597.666	38.6318	298.96	566.838	850.867	275.605	617.471	1048.44	228.615	678.238	528.415	232.934	632.971	106.967	268.149	743.366	49.9053
1426	0	-162.556	508.219	884.174				-74.2862	511.725	485.92	-46.2276	487.98	101.054	-100.899	597.652	38.6414	300.644	570.634	850.534	278.559	620.387	1048.32	229.856	680.207	528.364	233.31	633.413	106.809	268.101	743.448	49.7793
1427	0	-159.99	509.634	885.005				-72.795	513.059	486.229	-46.008	487.943	101.141	-100.891	597.598	38.6408	301.904	574.574	850.374	280.573	623.373	1048.1	230.881	682.254	528.189	233.613	633.68	106.66	268.128	743.481	49.6979
1428	0	-158.28	511.839	885.908				-71.6288	514.375	486.479	-45.8156	487.998	101.32	-100.884	597.637	38.6402	303.043	578.398	850.156	283.077	626.461	1047.99	231.962	684.278	527.917	233.899	634.037	106.484	267.952	743.632	49.35
1429	0	-155.532	513.174	886.504				-70.1831	516.192	486.808	-45.6595	488.037	101.507	-100.879	597.589	38.6325	304.449	581.972	850.011	285.338	629.785	1048.04	232.998	686.188	527.638	234.266	634.462	106.287	268.179	743.671	49.5474
1430	0	-153.534	515.025	887.175				-68.9989	518.007	487.107	-45.5676	488.023	101.763	-100.793	597.552	38.5879	305.88	585.374	849.964	287.201	633.21	1048.25	234.063	688.005	527.269	234.464	634.715	106.204	267.966	743.774	49.2139
1431	0	-151.922	517.553	887.566				-67.6167	520.003	487.386	-45.4344	488.043	102.001	-100.867	597.503	38.6415	307.199	588.803	849.977	289.225	636.696	1048.52	234.758	689.833	526.749	234.669	634.975	106.031	268.118	743.8	49.3368
1432	0	-149.052	519.282	888.24				-66.4561	522.025	487.71	-45.2777	488.073	102.241	-100.882	597.507	38.6436	308.723	592.419	850.232	291.027	640.237	1048.94	235.536	691.646	526.308	234.764	635.243	105.837	267.917	743.851	49.1257
1433	0	-147.32	521.472	888.83				-65.2641	524.235	487.929	-44.8667	487.925	102.725	-100.878	597.497	38.6564	310.237	596.007	850.546	292.828	643.702	1049.33	235.992	693.499	525.848	234.911	635.529	105.703	267.979	743.926	49.2338
1434	0	-144.117	522.801	889.283				-64.1773	526.839	488.339	-44.8	488.001	102.949	-100.771	597.15	38.5274	312.009	599.415	850.857	293.975	646.958	1049.72	236.717	695.35	525.452	234.802	635.846	105.559	267.741	744.074	49.1211
1435	0	-142.762	525.646	889.995				-63.2129	529.602	488.733	-44.787	488.174	103.331	-100.782	597.257	38.6139	313.881	602.848	851.206	296.099	650.184	1050.39	237.212	697.246	525.074	234.851	636.081	105.454	267.451	744.268	48.7893
1436	0	-139.954	527.561	890.322				-62.2517	532.636	489.056	-44.5462	488.498	103.809	-100.797	597.302	38.6324	315.786	606.202	851.498	298.193	653.189	1051.01	237.87	699.132	524.746	234.874	636.283	105.347	267.587	744.21	49.0767
1437	0	-135.371	526.373	890.444				-61.4816	535.851	489.497	-44.7339	488.471	104.141	-100.339	597.618	38.6323	317.822	609.615	851.674	299.706	656.143	1051.54	238.567	700.857	524.431	234.909	636.409	105.232	267.557	744.224	49.101
1438	0	-135.48	530.178	891.137				-60.7599	539.199	489.89	-44.6165	488.674	104.561	-100.176	596.686	38.2697	319.944	612.98	851.841	301.881	658.974	1052.02	239.392	702.712	524.052	234.918	636.626	105.068	267.601	744.22	49.1129
1439	0	-135.119	535.937	891.92				-60.1277	542.533	490.32	-44.7141	488.884	105.081	-100.011	596.477	38.1959	321.878	616.21	851.798	304.438	661.866	1052.38	240.006	704.428	523.645	234.927	636.816	104.947	267.53	744.254	49.0826
1440	0	-134.281	540.535	892.921				-59.6244	545.844	490.727	-44.6176	489.139	105.667	-100.185	596.794	38.3217	324.048	619.341	851.777	306.77	664.801	1052.75	240.71	705.996	523.312	234.931	637.077	104.716	267.302	744.444	48.875
1441	0	-133.003	543.593	893.686				-59.2071	549.228	491.188	-44.6658	489.463	106.245	-100.617	596.797	38.3775	326.043	622.328	851.554	309.217	667.879	1053.08	241.96	707.429	523.111	235.05	637.293	104.518	267.251	744.514	48.8316
1442	0	-130.916	545.311	894.326				-58.8524	552.661	491.69	-44.6544	489.953	106.846	-100.657	596.875	38.3725	327.944	625.18	851.355	311.463	671.218	1053.59	243.144	708.774	522.797	235.188	637.466	104.342	267.325	744.526	48.8011
1443	0	-128.594	546.273	895.095				-58.7829	556.109	492.178	-45.0821	490.373	107.556	-100.729	596.84	38.3189	329.834	628.031	851.125	313.707	674.989	1054.11	245.273	709.793	522.596	235.309	637.612	104.213	267.311	744.612	48.7023
1444	0	-126.144	547.055	895.861				-58.8908	559.721	492.869	-45.0505	490.804	108.458	-100.859	597.067	38.2545	331.538	630.84	850.856	315.917	678.827	1054.64	245.291	710.74	522.3	235.39	637.712	104.102	267.29	744.683	48.5905
1445	0	-124.631	548.896	896.776				-59.1605	563.362	493.607	-45.3999	491.344	109.543	-101.226	597.388	38.3475	333.276	633.39	850.761	317.707	682.461	1055.23	246.697	711.383	522.073	235.53	637.77	104.012	267.267	744.774	48.505
1446	0	-123.397	551.351	897.987				-59.6185	567.203	494.493	-45.7346	492.022	110.642	-101.45	597.734	38.3369	334.912	635.928	850.793	319.788	685.847	1056.09	248.458	711.711	521.805	235.62	637.834	103.91	267.2	744.812	48.4121
1447	0	-122.618	554.461	899.037				-60.2821	570.816	495.469	-46.1155	493.277	111.76	-102.203	598.123	38.4297	336.694	638.3	851.074	321.9	689.072	1056.84	250.444	711.853	521.728	235.806	637.862	103.841	267.232	744.823	48.4084
1448	0	-121.393	556.824	900.62				-61.1247	574.86	496.78	-46.55	494.388	113.195	-102.487	598.139	38.2974	338.176	640.531	851.448	324.808	683.44	1056.37	250.829	711.692	521.242	235.895	637.839	103.734	267.212	744.862	48.3461
1449	0	-120.049	558.541	902.103				-62.2908	579.101	498.095	-46.9607	495.382	114.742	-102.347	597.872	37.8059	339.289	642.581	851.83	326.963	679.786	1056.76	252.345	711.471	521.397	236.064	637.815	103.628	267.183	744.886	48.2567
1450	0	-118.25	559.591	903.542				-63.3055	582.802	499.449	-47.2659	496.945	116.232	-103.284	598.354	37.9719	340.675	644.442	852.469	328.532	681.483	1057.4	253.737	711.04	521.529	236.264	637.814	103.499	267.357	744.927	48.274
1451	0	-116.694	560.912	905.062				-64.7287	586.765	501.168	-47.4758	498.025	118.007	-104.066	598.941	37.8906	342.06	646.142	853.204	329.741	683.008	1058.43	254.995	710.451	521.774	236.639	637.745	103.428	267.312	744.934	48.2076
1452	0	-115.199	562.562	906.698				-66.1252	590.76	502.809	-47.9056	499.834	119.624	-105.238	600.02	38.0359	343.325	647.761	854.06	331.667	687.046	1059.68	256.037	709.761	521.871	236.288	637.605	103.221	267.322	744.921	48.2564
1453	0	-113.729	564.197	908.359				-67.3368	594.176	504.684	-48.7425	502.345	121.343	-106.683	600.971	37.9916	344.569	649.311	854.868	332.95	690.769	1060.62	257.27	708.908	522.009	236.441	637.446	103.214	267.335	744.868	48.2526
1454	0	-113.014	566.579	910.037				-68.6576	597.405	506.541	-49.9458	505.158	122.708	-108.913	602.948	37.7808	345.491	650.78	855.639	334.052	692.529	1061.66	258.23	708.135	522.209	236.5	637.335	103.13	267.356	744.863	48.3041
1455	0	-112.134	569.164	911.823				-70.0729	600.861	508.679	-51.4852	508.857	123.858	-111.406	605.346	38.041	346.612	652.223	856.41	335.646	694.877	1062.75	259.211	707.142	522.456	236.533	637.175	103.026	267.25	744.805	48.3588
1456	0	-110.876	570.899	913.892				-71.2663	603.627	510.482	-53.5341	513.197	124.812	-114.447	608.559	37.7694	347.808	653.632	857.226	336.766	695.634	1063.42	260.072	706.164	522.614	236.585	637.007	102.953	267.28	744.807	48.3705
1457	0	-109.487	571.981	915.757				-72.4457	605.918	512.419	-56.2493	517.806	125.733	-117.742	611.846	37.5131	348.83	655.051	857.914	338.208	697.419	1064.45	261.128	705.178	522.864	236.61	636.81	102.84	267.219	744.771	48.3398
1458	0	-108.166	573.232	917.16				-73.854	608.488	514.557	-59.3636	523.779	126.416	-121.156	615.192	36.7155	349.848	656.318	858.609	339.378	699.863	1065.43	261.948	704.266	523.041	236.642	636.631	102.813	266.611	744.953	48.411
1459	0	-107.04	574.605	919.122				-75.0688	610.662	516.396	-63.1811	530.64	126.733	-125.477	621.578	36.5016	350.972	657.88	859.27	340.668	702.363	1066.51	262.928	703.469	523.284	236.671	636.53	102.751	267.103	744.799	48.3757
1460	0	-106.102	576.18	920.887				-76.4737	613.08	518.268	-67.6862	537.983	127.303	-130.509	630.531	37.465	352.103	659.32	859.957	341.55	703.232	1067.31	264.023	702.708	523.52	236.652	636.404	102.726	267.178	744.737	48.3622
1461	0	-105.208	577.966	922.542				-77.9362	615.553	520.261	-72.6333	546.148	127.762	-135.562	641.081	39.1739	353.146	660.87	860.492	343.109	705.406	1068.25	264.847	702.082	523.63	236.63	636.298	102.677	267.355	744.713	48.4038
1462	0	-104.651	580.11	924.159				-79.4822	618.487	522.063	-77.823	554.586	128.5	-140.352	651.791	41.5712	354.032	662.523	860.952	344.159	707.203	1069.14	265.778	701.525	523.726	236.583	636.274	102.622	267.244	744.729	48.3642
1463	0	-103.79	581.85	925.539				-81.08	621.558	523.932	-83.3805	563.684	129.445	-145.317	663.594	44.3651	354.894	664.267	861.328	345.753	710.813	1069.99	266.635	701.082	523.79	236.528	636.182	102.61	267.388	744.748	48.34
1464	0	-103.025	583.576	926.94				-82.4957	624.914	525.682	-89.3651	572.53	130.747	-149.804	675.593	47.1197	355.72	665.987	861.69	346.802	712.7	1070.68	267.512	700.649	523.834	236.481	636.186	102.548	267.465	744.733	48.3295
1465	0	-102.067	584.803	928.128				-83.8998	629.119	527.522	-95.2	581.416	132.174	-155.288	689.342	50.0615	356.592	667.742	862.016	347.659	714.1	1070.92	268.197	700.303	523.744	236.477	636.206	102.598	267.441	744.783	48.2859
1466	0	-101.334	586.013	929.334				-85.6857	633.928	529.291	-100.702	590.575	133.939	-159.767	700.824	52.6752	357.3	669.545	862.281	348.77	714.885	1071.59	268.892	700.137	523.701	236.411	636.202	102.508	267.462	744.78	48.2631
1467	0	-100.867	587.555	930.392				-87.6336	639.555	531.158	-106.289	599.548	135.682	-164.017	711.648	55.4172	358.063	671.44	862.489	349.822	716.203	1072.06	269.602	700.13	523.703	236.371	636.21	102.492	267.462	744.819	48.2039
1468	0	-100.158	588.798	931.497				-89.4968	644.502	532.89	-111.756	608.875	137.451	-168.454	722.691	58.4482	358.899	673.238	862.573	350.954	719.238	1072.31	270.157	700.309	523.562	236.336	636.258	102.478	267.473	744.868	48.1487
1469	0	-100.293	591.066	932.405				-92.3953	651.353	535.03	-116.834	617.564	139.324	-172.721	732.351	61.1362	359.433	675.056	862.612	351.633	720.586	1072.72	270.748	700.724	523.43	236.25	636.297	102.481	267.481	744.906	48.1006
1470	0	-100.086	592.989	933.597				-94.7165	656.929	537.047	-121.431	625.974	141.438	-176.726	741.229	63.9161	360.174	676.944	862.643	352.617	722.042	1072.78	271.286	701.459	523.218	236.237	636.395	102.46	267.538	744.939	48.0557
1471	0	-99.7878	594.691	934.582				-97.824	664.247	539.267	-125.509	634.366	143.48	-180.831	750.584	66.8906	360.643	678.854	862.532	353.28	723.326	1072.72	271.963	702.274	523.073	236.15	636.469	102.485	267.579	744.969	47.9802
1472	0	-99.1159	595.894	935.328				-100.27	670.391	541.065	-129.006	641.469	145.449	-184.355	757.295	69.3607	361.069	680.741	862.299	354.017	725.318	1072.62	272.218	703.261	522.803	236.126	636.56	102.471	267.658	744.949	47.9599
1473	0	-98.5892	597.347	936.217				-103.047	677.23	543.23	-132.435	648.762	147.334	-189.125	766.09	72.2334	361.702	682.573	862.216	354.65	726.819	1072.48	272.606	704.349	522.599	236.051	636.652	102.495	267.662	744.998	47.8985
1474	0	-98.9408	600.278	936.927				-106.008	683.82	545.183	-135.501	656.148	149.339	-192.289	773.924	74.6992	362.021	684.413	861.883	355.444	729.195	1072.14	272.928	705.6	522.325	235.964	636.773	102.437	267.634	745.025	47.9007
1475	0	-98.9484	603.295	937.862				-108.638	690.253	547.225	-138.484	664.089	151.12	-195.546	781.129	77.1201	362.331	686.201	861.522	355.883	730.128	1072.13	273.047	706.891	521.907	235.84	636.849	102.433	267.892	744.803	47.9644
1476	0	-98.5174	605.283	938.602				-111.545	697.146	549.22	-141.259	671.496	153.228	-198.206	787.171	79.3095	362.792	687.881	861.17	356.745	732.588	1071.99	273.146	708.236	521.559	235.764	636.996	102.463	268.003	744.836	47.8892
1477	0	-98.155	607.622	939.652				-114.15	703.427	551.271	-143.993	678.63	154.95	-201.727	795.853	81.6783	363.034	689.63	860.918	357.043	733.719	1071.81	273.372	709.793	521.291	235.656	637.052	102.422	268.148	744.763	47.8845
1478	0	-97.8998	610.442	940.343				-116.797	710.318	553.389	-146.78	685.871	156.618	-204.162	803.691	83.705	363.179	691.308	860.463	357.529	734.215	1071.52	273.458	711.426	520.987	235.742	637.128	102.541	268.16	744.786	47.8445
1479	0	-98.0823	614.172	941.288				-118.903	715.965	555.126	-149.49	693.22	158.188	-205.974	810.605	85.5848	363.194	693.183	860.065	358.406	735.241	1071.51	273.392	713.268	520.543	235.469	637.359	102.483	268.17	744.815	47.8056
1480	0	-97.8483	617.141	942.485				-120.952	722.113	556.878	-151.915	700.658	159.562	-208.452	819.538	87.6384	363.294	694.971	859.678	358.998	735.612	1071.61	273.309	715.14	520.082	235.322	637.539	102.513	268.122	744.895	47.8409
1481	0	-97.4936	619.764	943.227				-122.846	727.617	558.352	-154.469	708.469	161.025	-210.447	828.128	89.4555	363.313	696.771	859.336	359.498	736.165	1071.35	273.021	717.033	519.663	235.097	637.719	102.508	268.183	744.803	47.8339
1482	0	-97.3079	622.805	943.983				-124.303	732.859	559.533	-157.178	716.391	162.36	-211.565	835.314	91.115	363.285	698.749	858.989	360.185	737.807	1071.07	272.639	718.949	519.192	234.857	637.881	102.555	268.22	744.8	47.8585
1483	0	-97.2395	626.057	944.487				-125.571	737.881	560.631	-159.571	723.815	163.193	-214.156	845.215	93.1103	363.133	700.744	858.528	360.689	739.514	1070.94	272.216	720.883	518.659	234.568	637.978	102.56	268.171	744.862	47.8691
1484	0	-97.5745	629.265	944.693				-126.51	742.534	561.525	-161.828	732.016	164.537	-216.046	854.092	94.8275	362.985	702.974	858.08	361.238	740.899	1070.97	271.714	722.899	518.178	234.303	638.173	102.585	268.181	745.026	47.8953
1485	0	-97.7263	632.378	944.683				-127.321	747.179	562.298	-163.775	739.967	165.412	-217.376	861.741	96.5318	362.735	705.162	857.56	361.852	743.273	1071.08	271.044	724.946	517.717	233.991	638.345	102.603	267.859	745.043	47.9245
1486	0	-98.0546	635.512	944.513				-128.122	752.176	562.945	-165.742	747.759	166.34	-219.958	871.4	98.2683	362.446	707.6	857.078	362.58	742.586	1070.61	270.481	727.138	517.152	233.681	638.543	102.688	267.845	745.057	47.9573
1487	0	-98.6689	639.215	944.095				-128.462	756.468	563.454	-167.488	755.616	167.044	-221.814	879.954	99.9183	362.121	709.933	856.532	362.271	742.563	1070.8	269.575	729.404	516.656	233.42	638.666	102.772	267.891	745.019	48.0059
1488	0	-99.1082	642.524	943.85				-128.943	761.207	563.898	-168.976	763.983	167.327	-223.336	888.005	101.536	361.781	712.468	856.117	362.623	744.802	1070.76	268.745	731.751	516.215	233.123	638.85	102.842	267.904	745.024	48.1098
1489	0	-99.3461	645.661	943.721				-129.183	765.569	564.137	-170.027	771.501	167.733	-224.957	896.054	102.906	361.416	715.137	855.699	363.15	747.906	1071.03	267.984	734.211	515.754	232.877	639.004	102.888	268.078	744.875	48.1775
1490	0	-99.3313	648.451	943.325				-129.435	770.223	564.416	-170.976	779.424	167.862	-226.401	903.82	104.533	361.043	717.92	855.35	362.948	749.353	1070.91	267.322	736.501	515.275	232.707	639.129	102.961	268.046	744.848	48.2031
1491	0	-99.5202	651.361	942.957				-129.368	774.3	564.47	-171.508	786.209	168.224	-227.703	911.752	105.83	360.716	720.725	855.09	363.415	752.309	1071.35	266.794	738.818	514.927	232.594	639.3	103.01	268.092	744.852	48.2731
1492	0	-99.7522	654.493	942.198				-129.1	778.345	564.306	-171.91	793.388	168.383	-228.793	919.353	107.054	360.315	723.67	854.879	363.342	755.002	1071.38	266.212	741.155	514.403	232.465	639.457	103.065	268.053	744.885	48.3153
1493	0	-99.6401	656.857	941.832				-128.943	782.626	564.13	-172.084	802.05	168.263	-229.653	926.939	108.106	359.863	726.595	854.691	363.188	757.078	1071.36	265.533	743.402	513.913	232.348	639.647	103.107	268.135	744.811	48.3727
1494	0	-100.034	660.237	941.207				-128.781	787.025	564.076	-172.852	810.806	167.861	-230.058	934.345	108.939	359.428	729.58	854.493	363.012	758.208	1071.4	265.014	745.579	513.51	232.184	639.764	103.148	268.148	744.798	48.383
1495	0	-100.444	663.424	940.449				-128.235	790.958	563.613	-172.442	817.482	168.025	-230.395	941.557	109.631	359.105	732.658	854.307	363.022	760.845	1071.43	264.528	747.802	512.969	232.095	639.882	103.158	268.238	744.795	48.4782
1496	0	-100.627	666.214	939.706				-127.724	795.026	563.125	-172.931	823.8	167.292	-230.118	948.294	109.783	358.566	735.742	854.221	362.746	763.413	1071.5	263.956	749.922	512.534	231.999	640.019	103.235	268.196	744.721	48.4911
1497	0	-100.559	668.514	938.836				-127.201	799.069	562.751	-172.061	831.415	167.211	-229.679	955.222	110.183	358.182	738.696	854.082	362.652	765.892	1071.46	263.528	751.987	512.11	231.92	640.181	103.238	268.343	744.734	48.4863
1498	0	-100.536	671.087	938.067				-126.532	803.097	562.09	-171.567	837.723	166.653	-228.934	961.987	110.3	358.18	741.726	854.067	362.343	767.884	1071.53	263.216	754.132	511.58	231.875	640.352	103.285	268.302	744.683	48.4597
1499	0	-100.826	674.071	937.053				-126.009	807.275	561.593	-170.301	844.071	166.481	-227.431	968.617	110.034	357.808	744.667	853.92	361.96	769.357	1071.48	262.807	756.227	511.08	231.821	640.48	103.329	268.1	744.806	48.5048
1500	0	-100.902	676.689	936.278				-125.17	811.34	560.936	-169.201	849.931	165.903	-226.178	974.835	109.698	357.619	747.624	853.677	361.862	772.915	1071.51	262.49	758.323	510.62	231.747	640.651	103.344	268.118	744.799	48.5109
1501	0	-101.484	679.844	935.343				-124.563	815.471	560.314	-167.812	855.266	165.282	-224.055	980.563	108.954	357.195	750.486	853.451	361.352	775.155	1071.7	262.168	760.4	510.149	231.688	640.821	103.407	268.093	744.829	48.4848
1502	0	-101.799	682.971	934.313				-123.687	819.381	559.601	-166.339	860.626	164.817	-221.866	986.464	108.195	356.835	753.314	853.273	361.031	776.841	1071.68	261.909	762.525	509.547	231.642	640.984	103.463	268.103	744.83	48.4955
1503	0	-102.668	686.925	933.532				-122.907	823.362	558.781	-164.669	865.506	163.963	-219.479	991.885	107.048	356.621	756.195	853.089	360.655	778.666	1071.68	262.729	764.617	509.27	231.611	641.14	103.509	268.063	744.889	48.455
1504	0	-102.453	689.196	932.393				-121.89	827.34	558.012	-162.545	870.111	163.275	-216.873	997.275	105.718	356.461	758.899	852.978	360.229	780.8	1071.67	262.444	766.63	508.717	231.572	641.382	103.591	267.982	744.985	48.3849
1505	0	-102.307	691.796	931.103				-121.001	830.996	556.892	-160.156	874.536	162.359	-214.004	1002.48	104.162	356.216	761.417	852.831	359.822	783.096	1071.66	262.566	768.713	508.201	231.527	641.528	103.656	267.977	745.004	48.3516
1506	0	-102.569	694.535	930.223				-119.848	834.718	555.92	-157.638	878.675	161.292	-211.005	1007.41	102.453	355.965	764.06	852.679	359.415	785.289	1071.63	262.447	770.974	507.97	231.539	641.733	103.728	267.691	745.241	48.2966
1507	0	-103.104	698.124	929.089				-118.59	838.283	554.82	-155.649	882.741	160.089	-207.813	1011.98	100.579	355.61	766.645	852.431	359.066	788.703	1071.47	262.474	773.157	507.527	231.528	641.915	103.785	267.863	745.187	48.268
1508	0	-102.782	700.614	927.873				-117.517	841.844	553.431	-152.991	887.173	158.602	-204.547	1016.58	98.6169	355.399	769.031	852.247	358.498	790.37	1071.57	262.36	775.194	506.838	231.493	642.086	103.878	267.7	745.331	48.2116
1509	0	-103.329	704.137	926.793				-116.198	845.49	552.228	-150.718	891.284	157.542	-201.206	1020.98	96.5539	355.219	771.484	852.091	358.11	791.802	1071.5	262.166	777.333	506.485	231.459	642.281	103.991	267.668	745.373	48.1799
1510	0	-103.63	707.726	925.63				-115.01	849.158	550.852	-148.25	895.743	156.484	-197.776	1025.17	94.3642	354.864	773.773	851.895	357.658	793.467	1071.42	261.979	779.419	505.947	231.421	642.416	104.095	267.676	745.422	48.1439
1511	0	-103.837	710.975	924.444				-113.561	852.251	549.35	-145.73	900.102	154.695	-194.466	1029.34	92.1485	354.503	776.095	851.725	357.237	795.131	1071.36	261.795	781.439	505.411	231.316	642.606	104.201	267.703	745.45	48.1051
1512	0	-104.409	715.009	923.072				-111.994	855.426	547.762	-143.42	903.991	153.038	-191.072	1033.25	89.8768	354.327	778.473	851.5	356.803	797.012	1071.18	261.557	783.347	505.036	231.279	642.743	104.285	267.692	745.493	48.0311
1513	0	-104.671	718.256	921.672				-110.435	858.821	546.129	-140.895	908.311	151.443	-187.658	1037.21	87.6582	354.088	780.664	851.301	356.158	799.228	1071.06	261.48	785.406	504.489	231.224	642.887	104.346	267.796	745.556	48.0494
1514	0	-105.014	721.903	920.477				-108.733	861.582	544.264	-138.366	912.141	149.493	-184.402	1041.2	85.3839	353.748	782.949	851.186	355.579	801.499	1070.96	261.341	787.358	504.027	231.21	643	104.486	267.809	745.535	47.966
1515	0	-105.459	725.767	918.91				-107.152	864.715	542.488	-136.079	916.282	147.78	-180.33	1044.85	83.0538	353.354	785.159	850.954	354.813	803.743	1070.84	261.225	789.353	503.567	231.164	643.155	104.582	267.833	745.607	47.9055
1516	0	-105.982	729.776	917.566				-105.428	867.402	540.561	-133.458	919.16	145.783	-175.555	1046.36	80.2202	353.118	787.445	850.778	354.18	806.239	1070.59	261.127	791.216	503.077	231.134	643.299	104.678	267.885	745.647	47.9214
1517	0	-106.434	733.364	916.322				-103.66	870.041	538.631	-130.532	922.423	144.036	-172.284	1049.95	77.8184	352.662	789.556	850.52	353.628	808.052	1070.46	261.005	793.141	502.604	231.087	643.419	104.829	267.973	745.597	47.9425
1518	0	-106.93	737.009	914.72				-101.848	872.626	536.653	-128.03	924.739	142.198	-168.938	1053.51	75.2893	352.294	792.007	850.292	352.803	810.31	1070.32	260.895	794.925	502.154	231.048	643.545	104.902	267.937	745.704	47.8071
1519	0	-107.233	740.785	913.047				-100.098	875.156	534.585	-125.141	926.434	140.125	-166.175	1058.21	72.8196	351.82	794.188	850.109	351.87	812.215	1070.06	260.736	796.757	501.692	231.044	643.672	105.034	267.947	745.75	47.7662
1520	0	-107.713	744.671	911.498				-98.2573	877.264	532.429	-122.546	929.352	138.03	-162.442	1060.93	70.0074	351.506	796.495	850.049	350.913	814.558	1069.99	260.654	798.53	501.182	230.973	643.765	105.139	268.007	745.717	47.842
1521	0	-108.085	748.277	909.937				-96.559	879.656	530.275	-120.275	932.786	135.976	-159.117	1063.66	66.943	350.922	798.806	849.971	350.086	816.928	1069.83	260.489	800.279	500.75	230.969	643.853	105.313	267.671	745.936	47.313
1522	0	-108.575	751.67	908.376				-94.5764	881.597	528.091	-117.858	935.836	133.846	-155.681	1067.1	64.2663	350.425	801.182	849.799	349.168	819.565	1069.66	260.337	802.078	500.319	230.901	643.991	105.421	267.948	745.835	47.6975
1523	0	-109.186	755.421	906.685				-92.7809	883.683	525.934	-114.058	935.069	130.852	-151.668	1068.98	61.2169	349.878	803.559	849.502	348.287	821.887	1069.58	260.202	803.848	499.779	230.861	644.096	105.579	267.986	745.814	47.6883
1524	0	-109.932	759.294	905.085				-90.8378	885.348	523.641	-110.828	936.056	128.072	-148.277	1072.08	58.3414	349.405	805.932	849.379	347.088	824.307	1069.32	260.03	805.642	499.322	230.845	644.226	105.696	267.911	745.874	47.589
1525	0	-110.926	763.79	903.348				-88.9611	886.799	521.135	-108.549	938.515	125.823	-145.347	1074.97	55.4575	348.881	808.347	849.194	346.167	827.174	1069.02	259.738	807.43	498.847	230.819	644.33	105.764	267.629	746.078	47.181
1526	0	-111.17	766.718	901.915				-87.2566	888.258	518.757	-106.568	941.673	123.806	-141.369	1077.57	52.5361	348.364	810.728	849.063	345.01	829.225	1068.96	259.64	809.341	498.392	230.759	644.465	105.865	267.831	745.98	47.5192
1527	0	-111.651	769.937	899.987				-85.3892	889.464	516.217	-104.526	944.051	121.532	-137.645	1078.49	49.394	347.741	813.223	848.901	343.923	831.811	1068.77	259.443	811.083	497.912	230.732	644.582	105.914	267.573	746.107	47.1405
1528	0	-112.457	773.609	898.271				-83.655	890.745	513.71	-102.173	945.57	119.033	-134.307	1079.61	46.2516	346.997	815.711	848.689	342.954	834.404	1068.67	259.105	812.842	497.468	230.673	644.716	105.982	267.913	745.959	47.513
1529	0	-113.245	777.413	896.565				-82.0093	891.718	511.101	-99.6575	946.466	116.443	-131.039	1081.48	43.2359	346.344	818.308	848.583	341.475	836.873	1068.49	258.931	814.767	497.047	230.608	644.871	106.101	267.827	746.017	47.391
1530	0	-113.855	780.968	894.685				-80.6351	893.026	508.753	-97.3198	947.422	113.796	-127.864	1082.57	40.0827	345.548	820.9	848.475	340.217	839.77	1068.26	258.498	816.474	496.454	230.527	644.973	106.181	267.882	745.982	47.4624
1531	0	-114.559	784.542	892.693				-79.1208	893.668	506.186	-94.98	947.886	111.183	-124.777	1082.9	36.7405	344.687	823.595	848.351	338.811	842.875	1068.06	258.078	818.357	495.952	230.491	645.068	106.288	267.65	746.086	47.0885
1532	0	-115.444	788.54	890.853				-77.9037	894.309	503.551	-93.2278	948.234	109.021	-123.321	1082.98	36.979	343.717	826.308	848.134	337.382	845.842	1067.97	257.706	820.268	495.589	230.421	645.208	106.418	267.911	746.009	47.3444
1533	0	-116.949	793.124	888.934				-76.6386	894.993	500.849	-91.0102	947.959	107.861	-122.284	1083.33	37.3898	342.76	829.081	847.943	336.019	848.993	1067.8	257.353	822.34	495.03	230.348	645.323	106.512	267.675	746.085	47.0755
1534	0	-117.364	796.215	887.005				-75.4065	895.236	498.366	-89.262	951.977	106.802	-121.549	1084.58	37.5281	341.734	831.917	847.796	334.111	851.709	1067.58	256.694	824.496	494.557	230.281	645.48	106.74	267.934	745.94	47.3157
1535	0	-118.49	799.771	885.274				-74.0638	895.834	496.176	-87.4393	954.482	106.942	-119.766	1084.51	37.9552	340.747	834.756	847.593	332.414	855.027	1067.39	256.101	826.376	494.21	230.21	645.717	106.928	267.723	746.069	47.0534
1536	0	-119.556	803.561	883.577				-72.6664	896.568	494.468	-84.5469	956.056	106.715	-118.37	1084.82	38.5266	339.48	837.754	847.298	330.627	858.219	1067.22	255.388	828.596	493.703	230.014	645.927	107.196	267.975	745.985	47.3738
1537	0	-120.983	807.932	882.545				-71.134	898.045	492.935	-81.1489	958.418	106.651	-117.293	1086.26	39.5691	338.166	840.756	847.149	328.793	861.034	1067.1	254.355	830.656	493.246	229.799	646.096	107.419	267.645	746.038	46.9335
1538	0	-121.988	811.139	881.464				-69.2968	899.678	492.028	-78.1047	960.533	107.307	-116.115	1087.19	40.6731	336.756	843.844	846.908	326.967	864.196	1067.01	253.232	832.63	492.864	229.595	646.277	107.723	267.889	745.993	47.235
1539	0	-123.496	814.942	880.602				-67.8611	901.935	491.168	-73.8264	960.628	107.52	-115.092	1087.94	41.5324	335.541	846.82	846.821	324.999	867.681	1066.97	252.223	834.44	492.467	229.24	646.427	107.985	267.853	745.939	47.3611
1540	0	-124.689	818.606	879.957				-65.8887	903.917	490.314	-70.8527	961.639	107.843	-114.622	1088.29	42.0054	334.178	849.883	846.561	322.831	871.25	1067.1	251.007	836.165	492.133	228.98	646.606	108.328	267.864	745.922	47.3894
1541	0	-125.677	821.395	879.126				-64.4644	907.19	489.648	-68.0564	961.722	107.635	-114.018	1088.4	42.403	332.608	853.003	846.281	320.768	874.604	1067.29	249.812	837.843	491.812	228.748	646.797	108.679	267.777	745.89	47.4278
1542	0	-126.976	824.404	878.459				-63.9534	911.05	489.22	-66.0719	961.948	107.383	-113.851	1088.62	42.5045	331.096	856.113	846.13	318.798	877.494	1067.43	249.41	838.522	491.667	228.473	646.968	109.046	267.772	745.797	47.658
1543	0	-128.202	827.424	878.211				-63.8705	913.879	488.871	-64.909	962.245	107.094	-113.235	1088.88	42.4912	329.653	859.142	846.014	316.638	881.235	1067.6	248.164	839.865	491.504	228.143	647.035	109.416	267.678	745.947	47.5103
1544	0	-129.342	829.638	878.052				-64.9088	916.532	488.987	-65.1628	963.599	106.926	-113.544	1089.39	42.6539	328.023	861.991	845.931	314.512	885.036	1067.65	247.561	841.148	491.609	227.911	647.252	109.903	267.811	746.032	47.5786
1545	0	-130.85	832.334	878.08				-66.1263	918.597	489.208	-65.642	964.498	107.009	-113.148	1088.85	42.2116	326.463	864.709	845.965	312.636	889.896	1067.73	246.597	842.391	491.776	227.747	647.408	110.364	267.673	746.066	47.5832
1546	0	-132.254	834.916	878.448				-67.8318	920.687	489.641	-65.9547	964.659	107.001	-113.222	1088.87	42.1028	325.021	867.259	846.2	310.324	892.904	1068.03	245.735	843.432	491.891	227.565	647.649	110.872	267.645	745.923	47.5952
1547	0	-133.99	837.923	879.149				-69.6438	922.522	490.274	-66.036	964.051	106.742	-113.374	1088.86	41.999	323.39	869.709	846.502	308.494	896.693	1068.3	244.921	844.354	492.133	227.426	647.83	111.408	267.632	745.931	47.6271
1548	0	-135.214	840.484	880.072				-71.5808	924.282	491.008	-66.4119	963.625	106.62	-113.887	1088.78	41.9101	321.797	872.01	846.872	306.164	900.081	1068.58	244.134	845.348	492.479	227.2	647.878	111.981	267.623	746.005	47.7173
1549	0	-137.038	843.788	880.949				-73.1948	925.725	491.605	-66.8689	963.839	106.673	-113.956	1088.82	41.8508	320.426	874.229	847.356	303.97	903.777	1069.05	243.393	846.38	492.941	227.088	648.22	112.717	267.741	745.975	47.7271
1550	0	-138.493	846.68	881.816				-74.5242	926.879	491.89	-67.1552	964.043	106.729	-114.019	1088.83	41.831	318.791	876.473	847.892	301.755	907.627	1069.53	242.501	847.237	493.505	226.993	648.53	113.431	267.697	746.051	47.7217
1551	0	-140.594	850.359	882.515				-75.3575	927.894	491.969	-67.2964	964.23	106.848	-114.03	1088.82	41.8327	317.331	878.614	848.375	299.715	911.53	1070.28	241.686	848.24	494.071	226.821	648.797	114.324	267.77	746.084	47.7491
1552	0	-141.987	852.873	883.17				-75.7083	928.564	491.906	-67.1428	964.287	106.713	-113.861	1088.89	41.7302	315.748	880.734	849.035	297.258	915.124	1070.66	240.972	849.395	494.745	226.717	649.072	115.351	267.821	746.224	47.713
1553	0	-143.93	855.893	883.48				-76.068	929.262	491.688	-66.9531	964.231	106.677	-113.974	1088.76	41.8525	314.208	882.953	849.499	294.813	918.15	1071.14	240.248	850.627	495.379	226.612	649.586	116.228	267.87	746.289	47.7438
1554	0	-145.309	858.066	883.881				-76.5893	930.042	491.487	-66.7432	964.142	106.621	-113.951	1088.79	41.8798	312.578	885.17	849.992	292.93	921.823	1072	239.566	851.957	495.944	226.622	650.014	117.26	267.994	746.311	47.9088
1555	0	-147.234	860.852	884.03				-77.0428	930.698	491.427	-66.5931	964.056	106.541	-113.913	1088.74	41.8901	311.036	887.48	850.511	290.748	924.858	1072.25	239.084	853.467	496.477	226.542	650.482	118.257	267.962	746.479	47.8452
1556	0	-148.812	863.128	884.32				-77.7375	931.381	491.324	-66.4831	964.1	106.444	-113.379	1089.01	41.7913	309.44	889.793	850.996	289.175	928.38	1072.62	238.397	855.024	496.946	226.57	651.028	119.163	268.09	746.548	47.9257
1557	0	-150.374	865.132	884.573				-78.7008	932.503	491.436	-66.5129	964.253	106.37	-113.503	1088.92	41.9198	307.886	892.142	851.519	287.327	931.528	1072.89	237.804	856.46	497.43	226.589	651.446	120.03	268.263	746.622	47.8874
1558	0	-151.919	867.183	884.639				-79.5311	933.463	491.407	-66.4743	964.353	106.28	-113.514	1088.93	41.8886	306.404	894.547	851.926	285.654	934.63	1072.93	237.227	857.841	497.792	226.782	651.862	120.96	268.443	746.747	48.0211
1559	0	-153.688	869.579	884.754				-80.5163	934.725	491.367	-66.4302	964.606	106.185	-113.516	1088.92	41.906	304.919	897.002	852.326	284.165	937.991	1073.02	236.691	859.235	498.101	226.891	652.423	121.637	268.467	746.931	47.9691
1560	0	-155.217	871.936	884.723				-81.3398	936.144	491.453	-66.2829	964.91	106.033	-113.542	1088.94	41.8737	303.432	899.631	852.655	282.289	940.984	1073.04	236.136	860.691	498.449	227.072	652.957	122.506	268.555	747.071	47.9173
1561	0	-157.207	875.087	884.739				-81.977	937.569	491.401	-66.2077	965.476	105.949	-113.485	1088.88	41.8942	302.076	902.265	852.847	280.717	944.271	1072.97	235.738	862.21	498.753	227.313	653.393	123.316	268.664	747.221	47.9218
1562	0	-158.385	877.249	884.7				-82.6037	939.441	491.324	-65.9826	966.187	105.93	-113.473	1088.93	41.9095	300.693	905.16	853.075	279.142	947.608	1073.05	235.061	863.801	499.005	227.463	653.977	124.137	268.82	747.293	47.9546
1563	0	-159.703	879.537	884.473				-83.1026	941.288	491.242	-65.5159	966.756	105.728	-113.466	1088.79	41.9018	299.107	907.794	853.211	277.276	950.81	1072.78	234.504	865.523	499.099	227.573	654.555	124.911	268.827	747.433	47.9175
1564	0	-160.985	881.819	884.289				-83.3766	943.156	490.973	-65.2584	967.657	105.5	-113.382	1088.73	41.9384	297.861	910.64	853.134	275.422	954.19	1072.65	233.852	867.529	499.258	227.647	655.191	125.844	268.922	747.567	47.9329
1565	0	-162.264	884.331	883.935				-83.6593	945.037	490.662	-64.583	968.155	105.201	-113.067	1088.89	41.954	298.068	911.708	853.37	274.095	958.136	1072.5	233.692	869.892	499.264	227.721	655.781	126.833	269	747.636	48.0271
1566	0	-163.791	887.298	883.658				-84.0881	947.386	490.488	-64.2119	968.891	105.012	-113.453	1089.7	42.3961	296.652	914.424	853.317	272.305	961.537	1072.17	233.205	872.329	499.413	227.786	656.584	128.005	269.106	747.8	48.1239
1567	0	-164.858	889.806	883.505				-84.3234	949.321	490.251	-63.9224	969.986	104.874	-113.41	1089.88	42.4976	295.228	917.295	853.248	270.503	964.766	1071.86	232.577	874.92	499.514	227.893	657.472	129.112	269.177	747.934	48.1694
1568	0	-166.342	892.986	883.122				-84.4985	950.514	489.927	-63.4176	970.317	104.538	-113.346	1089.84	42.4849	293.927	920.113	853.279	268.802	968.132	1071.65	231.883	877.789	499.7	227.943	658.367	130.46	269.27	748.024	48.1365
1569	0	-168.017	896.74	882.736				-84.8248	952.448	489.723	-62.8818	970.376	104.323	-112.817	1088.93	42.0885	292.566	923.146	853.351	267.454	971.684	1071.62	231.393	881.141	499.806	228.03	659.628	132.101	269.245	748.26	48.226
1570	0	-168.856	898.91	882.676				-85.3906	954.466	489.656	-62.5014	970.346	104.097	-112.696	1088.77	42.0816	291.3	926.026	853.499	265.919	975.036	1071.59	230.763	884.815	499.986	227.922	661.065	133.879	269.32	748.584	48.4057
1571	0	-170.266	902.004	882.526				-85.7841	955.699	489.613	-62.2397	970.389	103.978	-112.659	1088.87	42.1084	289.889	928.961	853.829	264.049	977.986	1071.6	230.322	889.121	500.091	228.199	662.558	136.123	269.994	748.265	48.6272
1572	0	-171.445	905.113	882.674				-86.4089	957.238	489.74	-62.1015	970.419	103.842	-112.604	1088.89	42.1455	288.616	931.844	854.139	262.563	981.055	1071.84	230.138	894.292	500.251	228.196	664.52	138.614	270.22	748.544	49.0963
1573	0	-172.885	908.379	882.717				-86.9905	958.494	489.72	-62.2277	970.789	103.822	-112.975	1089.37	42.4051	287.519	934.668	854.411	260.31	983.325	1071.77	230.062	899.997	500.36	228.318	666.907	141.396	270.027	749.077	49.2953
1574	0	-174.581	912.146	882.69				-87.4351	959.297	489.662	-62.1544	970.777	103.717	-112.988	1089.52	42.4475	286.289	937.405	854.774	258.738	986.118	1071.87	230.232	906.325	500.514	228.249	669.564	144.341	269.975	749.599	49.76
1575	0	-175.892	915.284	882.829				-88.0372	960.324	489.636	-62.0267	970.946	103.651	-112.946	1089.43	42.4266	285.357	939.958	855.206	256.882	988.301	1072.26	230.547	913.266	500.638	228.359	672.636	147.71	270.163	750.166	50.3313
1576	0	-177.181	918.384	882.88				-88.6674	961.323	489.607	-61.9934	970.872	103.432	-112.935	1089.47	42.4341	284.227	942.576	855.588	255.246	990.422	1072.47	231.103	920.896	501.015	228.491	676.156	151.388	270.284	750.889	50.9958
1577	0	-177.881	920.52	882.654				-88.9246	961.695	489.311	-61.7813	970.652	103.216	-112.865	1089.49	42.4567	283.152	945.192	856.09	253.678	992.513	1072.68	231.731	928.849	501.444	228.624	680.183	155.256	270.249	751.726	51.8705
1578	0	-179.028	923.3	882.508				-89.4884	962.143	489.067	-61.3758	970.044	102.856	-112.864	1089.49	42.4567	282.096	947.59	856.464	252.42	994.594	1072.87	232.388	937.389	502.006	228.715	684.822	159.71	270.327	752.72	53.2454
1579	0	-180.174	926.402	882.391				-89.9804	962.746	488.888	-61.5039	970.277	102.839	-112.849	1089.5	42.4572	281.19	949.939	856.86	251.105	996.555	1073.05	232.982	946.178	502.775	228.714	690.226	164.314	270.403	754.066	54.9298
1580	0	-180.981	928.522	882.372				-90.5306	963.375	488.677	-61.7166	970.753	102.859	-112.803	1089.49	42.5033	280.462	952.394	857.316	249.757	998.124	1072.96	233.507	955.622	503.7	228.666	696.205	169.263	269.962	755.635	56.9921
1581	0	-182.09	931.009	882.085				-91.0232	963.858	488.461	-62.1541	971.55	102.93	-112.771	1089.49	42.503	279.697	954.47	857.661	248.589	999.784	1072.9	234.567	965.9	504.827	228.351	702.815	174.774	269.634	757.582	59.6691
1582	0	-183.089	933.536	881.867				-91.5148	964.078	488.235	-62.5004	972.277	102.971	-112.747	1089.49	42.5009	279.059	956.621	857.919	247.092	1001.1	1072.59	235.471	976.58	506.251	228.217	710.036	180.441	269.293	759.707	62.7993
1583	0	-184.187	936.003	881.539				-92.2973	964.613	488.057	-62.5215	972.394	102.878	-112.731	1089.49	42.5014	278.784	958.846	858.119	246.431	1002.96	1072.52	236.263	987.443	507.901	228.087	717.813	186.38	268.734	762.164	66.2112
1584	0	-185.627	938.789	881.302				-93.1048	964.795	487.807	-62.5351	972.209	102.69	-112.731	1089.51	42.4847	277.41	962.192	858.286	245.519	1004.58	1072.22	237.199	998.317	509.786	227.842	726.191	192.18	268.177	764.952	70.2925
1585	0	-186.328	940.373	881.208				-93.6024	964.566	487.551	-62.5193	972.004	102.503	-112.74	1089.44	42.4778	277.304	964.087	858.562	244.154	1005.45	1071.48	238.395	1009.2	512.049	228.168	734.931	198.258	267.476	768.385	74.9228
1586	0	-187.071	941.908	880.912				-94.3817	964.488	487.332	-62.646	972.021	102.324	-112.774	1089.49	42.4915	277.232	965.834	858.768	243.333	1006.82	1070.9	239.318	1019.66	514.664	227.27	743.938	204.322	266.497	772.683	80.189
1587	0	-188.343	944.473	880.703				-95.349	964.669	487.253	-62.8759	972.149	102.226	-112.793	1089.5	42.4777	277.301	967.622	859.056	242.838	1008.29	1070.23	240.438	1029.93	517.305	226.318	752.702	210.125	265.568	777.987	86.0513
1588	0	-189.375	946.675	880.532				-95.8771	964.061	486.951	-63.1353	972.31	102.101	-112.813	1089.44	42.4231	277.313	969.216	859.321	242.162	1009.57	1069.39	241.529	1039.59	520.115	225.335	761.439	215.684	263.923	784.224	91.7425
1589	0	-190.146	948.364	880.372				-96.4798	963.534	486.67	-63.4692	972.225	102.017	-112.847	1089.5	42.4243	277.368	970.713	859.643	241.78	1010.82	1068.46	242.652	1048.94	522.974	224.177	769.901	221.016	263.392	791.038	96.1919
1590	0	-190.74	949.474	880.291				-97.2277	963.336	486.426	-63.5731	972.078	101.922	-112.869	1089.51	42.4062	277.395	972.229	860.051	241.235	1011.94	1067.36	243.987	1057.65	525.959	222.978	777.529	225.522	262.429	800.125	99.3609
1591	0	-191.44	950.704	880.236				-97.9507	963.178	486.318	-63.7575	972.194	101.8	-112.904	1089.43	42.3917	277.416	973.748	860.57	241.205	1013.55	1066.55	245.012	1065.88	529.014	222.033	786.465	228.192	261.586	811.11	102.998
1592	0	-192.239	951.918	880.25				-98.4415	962.928	486.203	-63.9129	972.102	101.701	-112.939	1089.5	42.3477	277.381	975.411	861.214	240.758	1014.74	1065.42	245.925	1073.35	532.006	221.19	795.94	229.585	260.694	823.742	105.033
1593	0	-192.713	952.476	880.219				-98.892	962.516	486.005	-63.9462	971.891	101.595	-112.962	1089.45	42.3376	277.192	977.061	862.164	240.812	1016.52	1064.72	246.707	1080.42	535.066	220.415	806.775	229.32	259.245	837.799	105.522
1594	0	-193.183	952.885	880.227				-99.2384	962.188	485.829	-63.8962	971.437	101.47	-113.003	1089.43	42.3427	277.077	978.617	863.226	240.694	1018.01	1064.07	247.499	1086.97	537.984	219.908	818.544	227.683	258.546	852.064	104.923
1595	0	-193.724	953.431	880.195				-99.5518	962.054	485.76	-63.654	970.881	101.309	-113.001	1089.44	42.3373	277.049	980.057	864.505	240.497	1019.62	1063.48	248.19	1093.17	540.759	219.616	830.517	225.172	257.809	867.605	103.08
1596	0	-194.225	953.948	880.173				-99.8251	962.11	485.741	-63.7441	970.663	101.2	-113.052	1089.49	42.3297	277.251	981.32	865.917	240.514	1021.44	1063.16	248.938	1098.95	543.329	219.28	843.123	221.48	257.395	883.911	100.555
1597	0	-194.551	954.435	880.19				-100.066	962.281	485.762	-63.6615	970.482	101.1	-113.063	1089.45	42.3058	277.284	982.746	867.496	240.421	1023.19	1062.7	249.698	1104.41	545.69	219.088	856.654	216.615	257.427	901.33	97.3358
1598	0	-194.67	954.965	880.184				-100.216	962.53	485.804	-63.0987	969.693	100.933	-113.064	1089.43	42.3065	277.36	984.196	868.984	240.42	1025.15	1062.53	250.443	1109.42	547.731	219.276	870.422	211.368	257.682	919.849	93.8092
1599	0	-194.854	955.742	880.194				-100.292	962.797	485.848	-64.0565	971.954	101.765	-113.06	1089.42	42.3213	277.39	985.725	870.244	240.671	1027.2	1062.21	251.215	1113.99	549.71	220.128	884.162	205.24	258.32	939.189	89.8652
1600	0	-194.72	956.395	880.19				-100.31	963.071	485.888	-65.084	974.15	102.242	-113.077	1089.43	42.2966	277.553	987.247	871.51	240.846	1029.11	1062.04	251.969	1118.21	551.346	221.176	899.088	198.642	259.259	959.255	85.8257
1601	0	-194.264	956.688	880.197				-100.186	963.365	485.907	-65.4386	974.765	102.457	-113.117	1089.74	42.4527	277.692	988.799	872.51	241.268	1031.04	1061.89	252.591	1121.9	552.806	222.279	914.288	191.739	260.567	979.612	81.653
1602	0	-193.909	957.735	880.209				-100.091	963.802	485.952	-65.2943	974.592	102.352	-113.137	1089.8	42.4602	277.959	990.263	873.468	241.764	1033	1061.71	253.182	1125.17	553.847	224.147	930.148	184.373	262.216	1000.32	77.4227
1603	0	-193.904	959.598	880.257				-99.856	964.199	485.981	-65.1491	974.204	102.341	-113.167	1089.85	42.4697	278.478	991.928	874.152	242.236	1034.83	1061.41	253.689	1128.01	554.53	226.144	945.887	177.046	264.451	1021.3	73.623
1604	0	-193.373	961.38	880.19				-99.5698	964.781	485.955	-65.1431	974.206	102.36	-113.082	1089.47	42.3272	278.965	993.483	874.602	242.847	1036.7	1061.06	254.094	1130.61	554.981	228.203	962.108	169.767	266.716	1042.11	70.0541
1605	0	-192.589	962.642	880.398				-99.189	965.612	486.018	-64.9976	974.208	102.368	-113.12	1089.72	42.4568	279.481	995.041	874.904	243.467	1038.46	1060.86	254.272	1132.77	555.112	230.671	978.265	162.947	269.367	1062.86	67.1023
1606	0	-191.818	964.401	880.319				-98.8218	966.337	486.1	-65.1422	974.283	102.436	-113.133	1089.79	42.473	281.212	995.512	875.332	244.383	1040.54	1060.5	254.496	1134.75	554.947	233.383	994.269	156.489	272.805	1082.34	64.4247
1607	0	-191.167	966.888	880.504				-98.3913	967.161	486.181	-64.9979	974.263	102.495	-113.103	1089.78	42.4705	282.083	996.979	875.347	245.207	1042.35	1060.2	254.408	1136.57	554.341	236.355	1010	150.455	276.27	1102	62.5194
1608	0	-190.287	969.326	880.592				-97.8577	968.028	486.258	-65.1079	974.432	102.606	-113.064	1089.47	42.326	283.183	998.718	875.264	246.13	1044.26	1060.03	254.283	1138.35	553.779	239.703	1025.22	144.998	279.812	1120.85	61.0404
1609	0	-189.581	972.125	880.813				-97.314	968.812	486.335	-65.0758	974.522	102.692	-113.037	1089.48	42.3311	284.348	1000.69	874.984	247.232	1046.29	1059.82	254.298	1139.88	552.895	242.927	1039.97	140.154	283.429	1138.93	60.278
1610	0	-188.017	973.787	880.897				-96.835	970.206	486.479	-64.8815	974.393	102.726	-113.037	1089.5	42.3587	285.385	1002.59	874.502	248.403	1048.46	1059.43	254.191	1141.26	551.894	245.896	1053.98	135.826	287.304	1156.12	60.0964
1611	0	-186.921	975.758	881.018				-96.2389	971.414	486.678	-64.7411	974.307	102.737	-113.04	1089.5	42.38	286.654	1004.51	873.863	249.742	1050.6	1059.15	254.134	1142.6	550.659	248.812	1067.21	131.925	290.761	1171.58	60.0906
1612	0	-185.817	978.134	881.321				-95.3302	972.539	486.923	-64.6531	974.292	102.823	-113.007	1089.43	42.3659	288.068	1006.55	873.02	251.041	1052.77	1058.88	254.018	1143.87	549.465	252.237	1079.48	128.885	294.349	1186.2	60.7639
1613	0	-184.399	980.274	881.549				-94.6693	973.446	487.055	-64.5936	974.368	102.965	-113.003	1089.41	42.3732	289.504	1008.67	871.999	252.612	1055.16	1058.53	253.738	1145.01	547.896	255.091	1090.51	126.161	297.662	1199.34	61.4538
1614	0	-183.163	982.523	882.016				-93.7888	974.666	487.306	-64.3768	974.058	102.96	-112.999	1089.41	42.4103	291.09	1010.75	870.809	254.221	1057.77	1058.09	253.431	1146.18	546.311	258.076	1100.49	123.886	300.25	1210.47	61.7795
1615	0	-181.796	984.863	882.404				-93.0064	976.099	487.503	-64.1836	974.188	103.122	-112.994	1089.48	42.425	292.395	1013.16	869.602	255.941	1060.35	1057.77	253.138	1147.21	544.717	260.525	1108.94	121.775	303.237	1220.18	62.3573
1616	0	-179.928	986.332	882.624				-92.1505	977.47	487.873	-63.8859	973.971	103.197	-112.966	1089.36	42.3985	293.7	1015.52	868.18	257.893	1063.16	1057.56	253.058	1148.36	543.227	262.707	1115.96	120.059	305.363	1227.92	62.5557
1617	0	-178.42	988.188	883.019				-90.9757	978.592	488.075	-63.4093	973.682	103.304	-112.956	1089.4	42.4063	294.983	1018.18	866.524	259.858	1066.23	1057.25	252.975	1149.48	541.8	264.275	1121.6	118.409	306.734	1234.5	63.1171
1618	0	-176.753	990.278	883.495				-90.0103	980.04	488.39	-63.3416	974.07	103.537	-112.964	1089.35	42.3964	296.262	1020.91	864.596	261.879	1069.35	1056.93	253.221	1150.56	540.471	264.89	1125.7	117.519	307.73	1238.1	62.9554
1619	0	-174.808	991.988	883.984				-89.0153	981.817	488.765	-63.2532	974.307	103.725	-112.957	1089.41	42.4076	297.427	1023.88	862.652	264.267	1072.8	1056.84	253.498	1151.38	539.154	265.109	1127.55	116.361	308.17	1238.74	61.2024
1620	0	-172.596	993.334	884.648				-87.8366	983.158	489.096	-62.9548	974.295	103.808	-112.957	1089.42	42.4044	298.612	1027.07	860.924	266.397	1076	1056.56	254.242	1152.41	538.024	264.554	1126.77	115.239	308.375	1239.16	58.9127
1621	0	-170.527	995.047	885.183				-86.5122	984.701	489.511	-62.436	973.95	103.892	-113.011	1089.71	42.5596	300.251	1030.57	859.782	268.44	1079.2	1056.33	254.71	1153.1	536.878	264.484	1126.02	114.392	308.87	1239.65	57.7739
1622	0	-168.257	996.93	885.898				-85.3206	986.603	489.954	-62.2076	973.808	104.089	-113.021	1089.76	42.5612	301.884	1034.23	859.052	270.741	1082.91	1056.15	255.233	1153.82	535.889	264.604	1126.92	113.865	308.412	1239.75	57.6016
1623	0	-165.98	998.928	886.717				-83.8257	988.277	490.428	-62.2106	974.131	104.411	-113.013	1089.73	42.5865	303.51	1038.12	858.723	273.421	1087.03	1056.14	256.046	1155.14	535.416	264.899	1128.09	113.654	308.073	1240.19	57.0116
1624	0	-164.364	1001.8	887.446				-82.4168	990.502	490.83	-62.065	974.289	104.67	-112.961	1089.43	42.4734	305.203	1042.17	858.702	275.86	1090.91	1056.04	256.564	1157.03	535.347	265.438	1128.87	113.625	308.144	1240.54	56.2464
1625	0	-161.796	1004.1	888.136				-80.74	992.508	491.297	-61.8264	974.16	104.879	-113.003	1089.67	42.6095	306.963	1046.47	859.162	278.288	1094.79	1056.19	257.537	1159.59	535.548	266.002	1129.67	113.459	308.377	1240.69	55.8034
1626	0	-158.997	1005.68	888.737				-79.3147	994.94	491.729	-61.726	974.378	105.15	-112.991	1089.79	42.6489	308.9	1050.68	859.976	280.816	1098.76	1056.5	258.081	1162.34	535.771	266.496	1130.31	113.271	308.4	1240.86	55.4629
1627	0	-156.339	1007.75	889.296				-77.6669	997.044	492.081	-61.1076	973.129	105.039	-113.006	1089.79	42.6683	310.842	1054.88	860.86	283.673	1102.92	1056.86	258.958	1165.5	535.892	266.905	1130.9	113.116	307.776	1241.11	54.8836
1628	0	-153.951	1010.56	889.87				-76.0351	999.337	492.504	-61.2556	974.484	105.67	-113.159	1090.18	42.8035	312.937	1059.28	861.597	286.425	1106.7	1057.17	259.626	1168.57	535.643	267.206	1131.38	112.95	307.792	1241.21	54.7723
1629	0	-151.594	1013.5	890.564				-74.3581	1001.47	492.895	-61.2453	975.096	106.163	-113.133	1090.2	42.8069	315.196	1063.69	862.072	289.355	1110.64	1057.54	260.434	1171.57	535.14	267.675	1131.94	112.8	307.352	1241.53	54.4612
1630	0	-148.263	1015.29	890.773				-72.6584	1003.55	493.264	-60.9869	974.948	106.49	-113.049	1090.03	42.7994	317.639	1068.17	862.372	292.11	1114.26	1057.91	261.271	1174.25	534.623	267.607	1132.39	112.579	307.371	1241.66	54.4537
1631	0	-145.466	1017.68	891.253				-70.9157	1005.76	493.636	-60.4685	974.58	106.749	-113.116	1090.19	42.8542	320.428	1072.86	862.59	295.181	1118.14	1058.37	262.026	1176.62	534.018	267.717	1132.93	112.39	307.495	1241.74	54.4988
1632	0	-142.689	1020.37	891.806				-69.2487	1008.21	494.039	-60.1101	974.825	107.176	-113.015	1089.89	42.7827	323.134	1077.35	862.627	298.206	1121.87	1058.9	262.914	1178.95	533.627	267.895	1133.44	112.132	307.45	1241.91	54.475
1633	0	-139.548	1022.7	892.19				-67.3614	1010.3	494.357	-59.9937	975.156	107.524	-113.034	1090.01	42.8426	325.968	1081.82	862.683	301.195	1125.57	1059.33	263.861	1181.19	533.287	267.974	1133.9	111.929	307.341	1242.52	54.4835
1634	0	-136.942	1025.71	892.621				-65.5937	1012.77	494.821	-59.872	975.482	107.881	-112.909	1089.51	42.6237	328.788	1086.21	862.721	304.223	1129.17	1059.84	264.892	1183.42	532.842	268.06	1134.29	111.72	307.376	1242.24	54.2657
1635	0	-134.407	1029.05	893.062				-63.9754	1015.03	494.973	-59.5608	975.518	108.163	-112.867	1089.37	42.6113	331.511	1090.48	862.75	307.197	1132.89	1060.26	266.023	1185.65	532.487	268.191	1134.7	111.549	307.399	1242.35	54.2215
1636	0	-131.486	1031.91	893.535				-62.4063	1017.43	495.527	-59.3412	974.738	108.271	-112.814	1089.38	42.6663	334.169	1094.66	862.72	310.07	1136.48	1060.63	267.168	1187.83	532.111	268.272	1135.09	111.32	307.219	1242.51	54.1557
1637	0	-128.305	1034.18	893.871				-60.6131	1019.54	495.802	-59.4841	977.016	109.658	-112.598	1088.82	42.4647	336.814	1098.67	862.756	313.063	1140.08	1061.1	268.509	1189.92	531.791	268.236	1135.39	111.046	307.763	1242.62	54.2269
1638	0	-125.047	1036.29	894.204				-59.2412	1021.85	496.267	-59.9344	977.55	110.028	-112.76	1089.38	42.6965	339.378	1102.58	862.706	316.083	1143.89	1061.68	269.773	1191.92	531.506	268.379	1135.69	110.865	307.638	1242.76	54.0819
1639	0	-122.906	1039.55	894.876				-57.9421	1024.24	496.66	-59.718	977.285	110.448	-112.535	1088.89	42.5404	341.856	1106.34	862.573	319.015	1147.63	1062.11	271.205	1193.76	531.226	268.546	1135.99	110.665	307.366	1243	53.7566
1640	0	-120.227	1042.56	895.622				-56.5697	1026.39	497.018	-59.2314	976.998	110.844	-112.492	1088.83	42.5404	344.323	1109.81	862.356	321.84	1151.29	1062.56	272.653	1195.43	530.89	268.578	1136.28	110.531	307.372	1243.08	53.7203
1641	0	-117.799	1045.48	896.281				-55.3582	1029.05	497.681	-59.473	977.964	111.491	-112.675	1089.39	42.7379	346.671	1113.18	862.096	324.739	1155.01	1062.99	274.232	1196.98	530.478	268.587	1136.63	110.408	307.217	1243.32	53.4993
1642	0	-115.282	1048.02	896.853				-54.2594	1031.84	498.338	-59.4061	978.522	112.15	-112.726	1089.54	42.7538	349.057	1116.34	861.992	327.431	1158.51	1063.44	275.723	1198.25	530.068	268.429	1136.95	110.191	306.994	1243.48	53.2477
1643	0	-112.61	1050.24	897.724				-53.1261	1034.36	498.89	-59.4926	979.058	113.019	-112.825	1089.69	42.755	351.281	1119.45	861.799	329.977	1161.78	1063.95	277.21	1199.38	529.73	268.547	1137.29	110.082	306.972	1243.57	53.0269
1644	0	-110.227	1052.62	898.538				-52.0799	1037.05	499.61	-58.704	977.218	113.524	-112.783	1089.61	42.6976	353.391	1122.4	861.74	332.692	1165.38	1064.21	278.721	1200.41	529.403	268.565	1137.55	110.023	307.011	1243.82	52.865
1645	0	-108.139	1055.18	899.569				-51.2451	1039.95	500.436	-58.9154	978.273	114.567	-112.652	1089.16	42.5339	355.334	1125.55	861.851	335.093	1168.53	1064.72	280.105	1201.31	529.088	268.593	1137.85	109.934	307.061	1243.95	52.6817
1646	0	-106.259	1057.94	900.722				-50.5633	1043.18	501.474	-59.1362	979.323	115.626	-112.874	1089.64	42.6496	356.426	1129.51	861.663	337.436	1171.71	1065.37	281.584	1202.16	528.866	268.601	1137.98	109.888	307.188	1244.1	52.6046
1647	0	-104.054	1060.26	902.072				-50.0261	1046.69	502.627	-59.2295	980.607	117.325	-113.116	1090.14	42.7698	358.422	1132.28	861.862	339.623	1174.53	1065.98	282.927	1202.83	528.645	268.646	1138.16	109.836	307.176	1244.09	52.6533
1648	0	-102.252	1062.55	903.411				-49.7565	1050.56	503.817	-59.0169	981.609	118.655	-113.274	1090.09	42.7038	360.278	1134.94	862.136	341.935	1177.64	1066.62	283.525	1203.18	528.441	268.672	1138.33	109.75	307.099	1244.32	52.3527
1649	0	-100.196	1064.52	904.968				-49.4945	1054.55	505.218	-58.7565	981.813	120.16	-113.25	1089.49	42.4302	362.231	1137.55	862.631	344.049	1180.42	1067.29	284.636	1203.63	528.374	268.734	1138.48	109.695	306.783	1244.5	51.9987
1650	0	-98.4556	1066.77	906.729				-49.1204	1058.21	506.59	-58.5375	984.009	122.103	-113.597	1089.86	42.5437	364.105	1140.01	863.16	346.077	1183.11	1067.96	285.803	1204.03	528.35	268.741	1138.58	109.643	307.092	1244.59	52.0185
1651	0	-96.8404	1068.88	908.412				-49.2616	1062.26	508.035	-58.3321	985.689	123.679	-113.856	1090.15	42.595	365.775	1142.47	863.597	348.11	1185.72	1068.69	287.004	1204.23	528.352	268.977	1138.59	109.738	307.418	1244.67	51.9904
1652	0	-95.2158	1070.76	910.152				-49.5318	1066.71	509.529	-58.1558	987.815	125.385	-113.932	1089.86	42.4628	367.494	1144.85	864.031	350.188	1188.3	1069.52	288.352	1204.37	528.389	269.07	1138.61	109.726	306.799	1244.85	51.6712
1653	0	-93.6586	1072.68	911.821				-49.6877	1071.05	510.993	-57.5985	989.893	127.18	-114.062	1090.02	42.5029	369.087	1147.2	864.417	352.412	1191.13	1070.23	289.562	1204.29	528.378	269.075	1138.51	109.513	307.344	1244.76	51.8545
1654	0	-91.8517	1074.18	913.708				-50.2431	1075.75	512.673	-57.0892	991.904	128.91	-114.309	1090.41	42.7284	370.462	1149.42	864.732	354.298	1193.58	1070.92	290.644	1204.07	528.462	269.136	1138.53	109.61	307.373	1244.79	51.8601
1655	0	-90.5751	1076.15	915.499				-50.7412	1080.41	514.252	-56.4481	993.807	130.823	-114.168	1090.39	42.6173	371.861	1151.5	865.076	355.912	1195.63	1071.37	290.951	1203.6	528.482	269.16	1138.51	109.551	307.107	1244.85	51.7765
1656	0	-89.4394	1078.54	917.378				-51.3617	1085.13	515.836	-55.8231	996.789	132.718	-114.689	1091.76	43.0295	373.142	1153.62	865.476	358.041	1198.31	1072.16	291.888	1203.3	528.621	269.266	1138.46	109.491	307.006	1244.88	51.7209
1657	0	-88.1387	1080.71	919.337				-52.186	1090.12	517.542	-55.2467	999.994	134.687	-113.573	1089.59	42.2185	374.391	1155.66	865.876	360.151	1201.05	1073.02	292.978	1203.06	528.732	269.273	1138.36	109.327	307.064	1244.96	51.6114
1658	0	-86.9732	1082.81	921.083				-52.9171	1095.02	519.239	-55.0513	1005.13	137.167	-113.342	1089.16	41.843	375.606	1157.62	866.286	361.954	1203.49	1073.63	293.879	1202.8	528.856	269.39	1138.32	109.371	307.199	1244.89	51.7393
1659	0	-85.8284	1084.85	922.841				-53.5937	1099.51	520.845	-54.977	1006.27	138.504	-113.942	1090.9	41.9775	376.66	1159.61	866.669	363.468	1205.75	1074.18	294.727	1202.56	528.919	269.437	1138.29	109.332	307.11	1244.96	51.5952
1660	0	-84.7067	1086.99	924.524				-54.3212	1104.19	522.575	-55.0518	1008.72	139.702	-115.063	1094	42.443	377.801	1161.57	867.02	364.765	1207.84	1074.87	295.689	1202.37	529.042	269.476	1138.19	109.283	307.411	1244.9	51.7848
1661	0	-83.5514	1088.99	925.99				-55.1654	1109.05	524.122	-55.2567	1012.75	140.978	-117.507	1100.07	43.5874	378.658	1163.59	867.354	366.241	1210.24	1075.48	296.459	1202.17	529.061	269.526	1138.11	109.221	307.281	1244.9	51.7288
1662	0	-82.6754	1091.36	927.586				-55.8642	1113.73	525.721	-55.9148	1017.89	142.231	-119.035	1104.4	44.019	379.693	1165.58	867.688	367.497	1212.35	1075.97	297.366	1202.07	529.1	269.698	1138.12	109.205	307.185	1244.91	51.7033
1663	0	-81.6562	1093.61	928.93				-56.4209	1117.75	527.196	-55.6984	1021.31	142.692	-121.53	1111.27	44.8342	380.728	1167.52	868.101	369.133	1214.9	1076.74	298.228	1202.08	529.13	270.253	1138.2	109.25	307.263	1244.91	51.7214
1664	0	-80.5544	1095.73	930.204				-57.1199	1122.27	528.72	-56.9186	1026.16	142.847	-122.592	1116.27	44.6077	381.818	1169.51	868.364	370.462	1217.11	1077.2	298.989	1202.12	529.11	269.844	1138	109.083	307.226	1244.9	51.651
1665	0	-79.7063	1098.14	931.411				-57.6771	1126.58	529.978	-59.276	1033.69	143.115	-124.405	1123.53	44.6605	382.751	1171.5	868.544	371.303	1218.96	1077.5	299.851	1202.39	529.048	269.733	1137.9	109.023	307.318	1244.89	51.6539
1666	0	-78.7993	1100.37	932.435				-58.2512	1130.66	531.171	-62.4141	1042.97	143.672	-126.856	1133.43	44.9016	383.712	1173.42	868.852	372.673	1221.11	1077.92	300.516	1202.74	528.969	269.759	1137.91	108.967	307.154	1245	51.4721
1667	0	-78.2428	1103.27	933.211				-58.9059	1135.28	532.336	-66.2929	1053.55	144.166	-129.312	1144.42	45.2017	384.68	1175.5	868.753	373.88	1223.11	1078.25	301.245	1203.16	528.841	269.75	1137.88	108.932	307.261	1244.93	51.5427
1668	0	-77.248	1105.54	934.015				-59.4675	1140.19	533.533	-70.8559	1064.85	144.678	-131.668	1156.38	45.8519	385.493	1177.5	868.73	374.937	1224.79	1078.46	301.975	1203.8	528.661	269.716	1137.87	108.866	307.399	1244.86	51.6539
1669	0	-76.2679	1107.71	934.612				-60.1455	1145.11	534.608	-75.4577	1078.3	145.394	-134.156	1169.52	46.9119	386.431	1179.49	868.669	376.261	1226.51	1078.78	302.456	1204.51	528.435	269.662	1137.9	108.816	307.278	1244.93	51.4969
1670	0	-75.3665	1109.95	935.12				-60.7613	1150.13	535.623	-79.5331	1090.08	145.718	-136.496	1183.12	48.4018	387.32	1181.48	868.41	377.133	1227.97	1078.8	302.98	1205.44	528.173	269.584	1137.96	108.753	307.676	1244.9	51.7681
1671	0	-74.3821	1112.06	935.599				-61.4344	1155.49	536.609	-83.0773	1100.87	145.887	-138.664	1196.95	50.0031	388.065	1183.45	868.224	378.354	1229.93	1078.8	303.423	1206.54	527.895	269.525	1137.97	108.72	307.718	1244.92	51.7758
1672	0	-73.492	1114.26	935.956				-62.0655	1161.06	537.575	-86.7342	1111.96	146.308	-141.802	1212.4	52.0635	388.74	1185.49	867.98	379.708	1231.84	1078.89	303.741	1207.87	527.571	269.39	1138.05	108.681	308.028	1245	51.9293
1673	0	-72.7871	1116.73	936.303				-62.7702	1167	538.584	-90.2457	1123.59	146.853	-144.218	1226.87	54.0397	389.606	1187.46	867.711	380.571	1233.35	1078.71	304.05	1209.35	527.191	269.308	1138.14	108.64	307.576	1244.9	51.7489
1674	0	-72.0875	1119.2	936.538				-63.5445	1173.55	539.727	-93.7638	1135.06	147.579	-146.258	1240.45	55.7498	390.2	1189.46	867.299	381.788	1235.22	1078.64	304.243	1210.95	526.764	269.292	1138.25	108.647	307.429	1244.93	51.6176
1675	0	-71.5511	1121.82	936.788				-64.2353	1180.02	540.68	-96.891	1146.01	148.104	-148.342	1254.01	57.7437	390.943	1191.47	866.881	382.633	1236.59	1078.56	304.304	1212.48	526.33	268.948	1138.3	108.488	307.569	1244.82	51.8259
1676	0	-70.9592	1124.46	936.94				-64.9112	1186.7	541.588	-99.859	1157.41	148.858	-150.474	1267.23	59.5909	391.488	1193.61	866.5	383.775	1238.43	1078.48	304.271	1214.12	525.855	268.67	1138.48	108.382	307.546	1244.81	51.895
1677	0	-70.4334	1127.18	937.055				-65.7164	1193.59	542.635	-102.126	1170.2	149.227	-152.602	1280.1	61.7836	392.058	1195.84	866.083	385.045	1240.31	1078.4	304.191	1215.81	525.346	268.503	1138.6	108.291	307.539	1244.8	51.9628
1678	0	-70.0541	1130.12	937.133				-66.5902	1200.66	543.731	-104.118	1177.55	149.82	-154.712	1292.3	64.1011	392.471	1198.13	865.456	385.763	1241.83	1078.31	304.293	1217.71	524.844	268.313	1138.71	108.237	307.553	1244.75	52.0384
1679	0	-69.6569	1133.07	937.306				-67.4531	1207.82	544.754	-105.433	1187.21	149.947	-156.878	1304.23	66.5032	392.804	1200.52	865.007	386.948	1243.81	1078.27	304.002	1219.48	524.407	268.193	1138.84	108.163	307.121	1244.77	52.0619
1680	0	-69.1716	1135.88	937.4				-68.2188	1215.05	545.845	-107.32	1198.36	151.225	-158.999	1315.5	68.9273	393.287	1203.03	864.565	387.545	1245.3	1078.14	303.908	1221.58	523.918	268.046	1138.97	108.111	307.306	1244.76	52.092
1681	0	-68.628	1138.4	937.634				-69.0558	1222.36	547.015	-109.13	1211.08	153.048	-161.066	1326.49	71.3419	393.472	1205.64	864.096	388.58	1247.37	1078.22	303.788	1223.75	523.433	267.883	1139.1	107.99	307.5	1244.61	52.3674
1682	0	-67.9766	1140.91	937.786				-69.7848	1229.55	548.214	-110.916	1224.84	155.046	-162.82	1336.8	73.6344	393.804	1208.24	863.792	389.132	1248.96	1078.11	303.673	1226	522.88	267.616	1139.21	107.91	307.23	1244.58	52.306
1683	0	-67.6469	1143.87	937.968				-70.5676	1236.79	549.471	-111.754	1233.29	155.948	-164.514	1346.86	75.8227	394.046	1210.99	863.41	390.005	1251.03	1078.29	303.495	1228.25	522.368	267.402	1139.25	107.878	307.409	1244.55	52.4286
1684	0	-67.439	1147.31	938.253				-71.3844	1243.97	550.706	-111.576	1240.68	156.489	-165.883	1356.7	77.8923	394.233	1213.85	862.945	390.431	1252.7	1078.19	303.229	1230.65	521.774	267.186	1139.38	107.867	307.395	1244.49	52.5165
1685	0	-67.3031	1150.91	938.539				-72.1436	1250.96	551.812	-111.438	1248.88	157.238	-167.027	1366.2	79.9839	394.462	1216.66	862.51	390.958	1254.43	1078.23	303.019	1233.03	521.24	266.641	1139.93	107.965	307.335	1244.49	52.5171
1686	0	-66.9986	1154.3	938.841				-72.8422	1257.9	552.794	-111.329	1256.56	157.824	-167.945	1375.74	81.847	394.662	1219.54	862.225	391.631	1256.38	1078.28	302.91	1235.37	520.71	266.53	1140.06	107.976	307.562	1244.54	52.7514
1687	0	-66.9029	1158.07	938.987				-73.369	1264.45	553.689	-111.425	1266.41	158.852	-168.599	1385.22	83.602	394.759	1222.46	861.799	392.229	1258.26	1078.34	302.716	1237.67	520.109	266.445	1140.21	108.003	307.464	1244.49	52.6694
1688	0	-66.1267	1160.78	939.241				-73.434	1270.46	554.496	-111.721	1276.4	159.916	-168.943	1394.73	85.3095	394.943	1225.38	861.509	392.842	1260.16	1078.39	302.521	1239.93	519.656	266.389	1140.27	108.046	307.365	1244.49	52.666
1689	0	-66.1089	1164.39	939.067				-73.5779	1276.25	555.18	-111.821	1285.6	160.775	-168.912	1404.2	86.7912	395.007	1228.39	861.291	393.407	1262.03	1078.56	302.364	1242.16	519.093	266.451	1140.34	108.122	307.445	1244.38	52.9215
1690	0	-65.9869	1168.13	938.97				-73.7361	1282.33	555.821	-111.676	1294.51	161.58	-168.564	1413.71	88.1545	395.066	1230.94	861.27	393.951	1263.86	1078.71	302.263	1244.35	518.599	265.863	1141.22	107.804	307.4	1244.35	52.9482
1691	0	-66.1047	1172.19	938.792				-74.0367	1288.89	556.615	-111.27	1302.82	162.075	-168.194	1423.38	89.4858	395.18	1233.99	861.066	394.473	1265.7	1078.81	302.13	1246.46	518.102	266.006	1141.19	108.078	307.439	1244.36	52.9719
1692	0	-66.4823	1176.87	938.559				-74.181	1295.06	557.223	-111.21	1312.06	162.788	-167.604	1433.01	90.6002	395.291	1237.01	860.993	394.964	1267.62	1079.03	302.026	1248.59	517.556	265.932	1141.2	108.123	307.332	1244.49	52.7398
1693	0	-66.2393	1180.31	938.499				-74.2304	1301.23	557.819	-111.102	1321.36	163.607	-166.654	1442.4	91.6404	395.432	1239.68	860.892	395.762	1269.86	1079.11	302.112	1250.78	517.047	266.031	1141.18	108.289	307.366	1244.36	52.9778
1694	0	-65.9858	1183.93	938.132				-73.8289	1306.89	558.094	-110.664	1330.17	164.068	-165.868	1452	92.7717	395.575	1242.97	860.716	396.023	1271.66	1079.42	301.853	1252.8	516.657	266.03	1141.31	108.257	307.315	1244.48	52.7555
1695	0	-65.9611	1187.69	937.723				-73.5921	1312.82	558.433	-111.063	1340.7	164.927	-164.946	1461.35	93.7896	395.617	1246.12	860.524	396.715	1273.98	1079.64	301.803	1254.94	516.179	266.04	1141.49	108.544	307.319	1244.54	52.744
1696	0	-65.5268	1190.88	937.404				-72.9269	1318.45	558.701	-110.633	1349.24	165.307	-163.912	1470.6	94.6999	395.533	1249.1	860.388	396.929	1275.83	1079.84	301.744	1257.08	515.748	265.969	1141.66	108.581	307.414	1244.62	52.8266
1697	0	-65.3149	1194.39	937.049				-72.3621	1323.76	558.62	-109.994	1357.39	165.559	-162.891	1479.68	95.7063	395.633	1252.24	860.474	397.134	1277.79	1080.03	301.592	1259.19	515.261	265.857	1141.91	108.619	307.156	1244.59	52.6562
1698	0	-65.2353	1198.25	936.521				-71.6869	1329.53	558.726	-109.217	1365.38	165.896	-161.465	1488.68	96.4663	395.744	1255.09	860.437	397.712	1280.15	1080.23	301.531	1261.34	514.822	265.795	1142.15	108.697	307.224	1244.59	52.6382
1699	0	-65.1833	1201.94	936.025				-70.885	1335.12	558.682	-108.517	1372.8	165.95	-160.424	1497.29	97.2688	395.821	1258.14	860.249	397.813	1282.09	1080.31	301.373	1263.49	514.352	265.749	1142.34	108.735	307.104	1244.64	52.5555
1700	0	-65.056	1205.61	935.505				-69.9721	1340.55	558.609	-107.605	1381.44	166.32	-159.327	1505.87	97.9642	395.821	1261.01	860.046	397.776	1283.93	1080.38	301.525	1265.72	513.986	265.697	1142.49	108.792	307.169	1244.69	52.5079
1701	0	-65.0906	1209.87	935.026				-69.1001	1345.87	558.358	-106.806	1390.51	166.597	-158.172	1514.01	98.5471	395.929	1263.94	859.927	397.804	1285.85	1080.47	301.342	1267.85	513.444	265.635	1142.73	108.908	307.084	1244.76	52.435
1702	0	-65.1967	1214	934.384				-68.0436	1351.11	558.153	-105.724	1397.56	166.489	-156.906	1521.85	98.9525	395.732	1266.81	859.62	398.173	1288.32	1080.61	301.393	1270.06	512.946	265.527	1142.93	108.999	307.187	1244.75	52.3831
1703	0	-65.0078	1217.91	933.754				-66.9504	1356.36	557.794	-104.39	1404.61	166.251	-155.576	1529.49	99.1941	395.91	1269.67	859.341	398.098	1290.25	1080.49	301.415	1272.31	512.477	265.479	1143.22	109.069	307.257	1244.7	52.4992
1704	0	-65.1548	1222.3	933.169				-65.7728	1361.21	557.291	-103.063	1411.72	166.227	-154.206	1536.9	99.2006	395.885	1272.83	859.194	398.03	1292.25	1080.41	301.382	1274.46	512.008	265.341	1143.45	109.157	307.227	1244.81	52.3982
1705	0	-65.0189	1226.24	932.297				-64.5876	1366.28	556.792	-101.754	1418.92	166.01	-152.608	1544.16	99.0629	395.879	1275.8	858.954	397.962	1294.34	1080.31	301.387	1276.71	511.447	265.297	1143.69	109.267	307.169	1244.87	52.2693
1706	0	-65.0942	1230.65	931.597				-63.4771	1371.06	556.151	-100.157	1426.26	165.815	-150.897	1551.09	98.6629	395.737	1278.12	858.61	397.968	1296.45	1080.15	301.405	1278.93	510.962	265.45	1143.96	109.468	306.793	1244.98	52.1286
1707	0	-65.1482	1235.01	930.655				-62.1753	1375.73	555.452	-98.7581	1432.38	165.378	-148.962	1557.67	98.0046	395.917	1280.94	858.231	398.062	1298.69	1079.85	301.501	1281.21	510.4	265.217	1144.11	109.54	306.782	1245.1	51.993
1708	0	-65.133	1239.24	929.798				-60.6563	1380.04	554.608	-97.1592	1438.83	164.956	-146.896	1563.96	97.1591	395.908	1283.54	857.901	397.819	1300.75	1079.72	301.628	1283.45	509.855	265.183	1144.26	109.644	307.249	1245.1	51.9792
1709	0	-65.122	1243.33	928.869				-59.4769	1384.49	553.741	-95.4531	1446.63	164.643	-144.618	1569.98	96.0917	395.869	1286.27	857.575	397.707	1302.96	1079.41	301.663	1285.66	509.35	265.106	1144.57	109.785	307.698	1245.22	52.1315
1710	0	-65.057	1247.29	927.731				-58.2694	1388.93	552.772	-93.7067	1450.67	163.664	-142.129	1575.77	94.8559	396.042	1289.27	857.463	397.468	1305.1	1079.17	301.741	1288.03	508.729	265.107	1144.84	109.935	307.503	1245.22	51.9716
1711	0	-65.054	1251.53	926.74				-57.1293	1393.36	551.646	-91.5042	1455.17	162.553	-139.545	1581.42	93.4492	395.898	1290.98	857.014	397.198	1307.19	1078.83	301.808	1290.35	508.167	265.012	1145.11	110.086	307.506	1245.53	51.969
1712	0	-65.396	1255.87	925.56				-55.9621	1397.57	550.653	-89.5436	1459.93	161.57	-136.644	1586.64	91.7995	396.458	1289.2	856.229	396.932	1309.38	1078.45	301.845	1292.6	507.529	264.786	1145.33	110.317	307.346	1245.23	51.784
1713	0	-65.3009	1259.4	924.349				-54.7678	1401.62	549.565	-87.0804	1463.07	160.01	-133.559	1591.65	89.8733	396.285	1291.79	855.941	396.656	1311.6	1077.97	301.988	1294.9	506.939	264.707	1145.55	110.579	307.298	1245.2	51.7146
1714	0	-65.6227	1263.48	923.157				-53.6206	1405.61	548.304	-85.3144	1467.3	158.893	-130.274	1596.5	87.7721	396.134	1294.12	855.527	396.363	1314.02	1077.6	301.728	1295.95	506.287	264.63	1145.77	110.82	306.925	1245.27	51.471
1715	0	-65.9761	1267.66	922.206				-52.5918	1409.36	547.019	-83.4648	1472.23	157.677	-126.783	1600.91	85.4021	396.065	1296.49	855.095	395.998	1316.39	1077.19	301.815	1298.09	505.666	264.491	1145.92	111.013	306.843	1245.15	51.2964
1716	0	-65.831	1271.23	920.574				-51.4317	1413.14	545.655	-81.5558	1476.64	156.345	-123.116	1605.15	82.8684	396.021	1298.93	854.676	395.65	1318.73	1076.78	301.906	1300.22	505.037	264.493	1146.1	111.206	306.78	1245.19	51.2069
1717	0	-66.2528	1274.92	919.277				-50.1957	1416.36	544.067	-79.1897	1479.9	154.601	-117.845	1606.17	79.1503	395.815	1301.23	854.282	395.249	1321.1	1076.33	301.946	1302.31	504.433	264.429	1146.31	111.345	306.96	1245.25	51.27
1718	0	-66.5654	1278.89	917.948				-49.012	1419.59	542.459	-76.8292	1482.99	152.93	-113.731	1608.92	76.0922	395.71	1303.64	853.835	394.674	1323.46	1075.87	301.981	1304.4	503.85	264.417	1146.49	111.522	306.699	1245.43	51.1353
1719	0	-66.8226	1282.54	916.514				-47.9154	1422.76	540.773	-75.4317	1487.54	151.674	-110.2	1612.6	73.1534	395.511	1306.11	853.43	394.375	1326.1	1075.52	302.083	1306.56	503.212	264.186	1147.01	111.557	306.802	1245.4	51.1524
1720	0	-67.2101	1286.45	915.253				-46.7567	1425.93	539.08	-73.2079	1491.04	149.997	-106.606	1615.69	70.2942	395.286	1308.65	853.169	393.73	1328.53	1075.04	302.081	1308.64	502.674	264.317	1146.86	111.819	307.402	1245.37	51.3265
1721	0	-67.4814	1290.1	913.865				-45.4846	1428.66	537.229	-70.6042	1493.4	147.921	-102.96	1618.3	67.1693	395.04	1311.18	852.726	393.145	1331.31	1074.65	302.011	1310.61	502.001	264.336	1147.03	111.988	306.871	1245.52	51.0403
1722	0	-68.1144	1294.27	912.502				-44.1586	1430.96	535.198	-68.3543	1495.87	146.013	-99.6747	1620.86	64.2779	394.687	1313.78	852.331	392.56	1334.11	1074.29	302.025	1312.76	501.385	264.284	1147.26	112.183	307.099	1245.48	51.0232
1723	0	-68.3614	1297.91	911.086				-42.866	1433.43	533.155	-65.2313	1496.91	143.393	-96.1564	1622.72	61.1099	394.258	1316.38	852.08	391.702	1336.72	1073.86	301.905	1314.74	500.824	264.603	1147.46	112.43	307.001	1245.55	50.9402
1724	0	-68.9018	1302.01	909.681				-41.4535	1435.67	531.062	-63.5315	1499.7	141.597	-93.2006	1624.92	58.165	393.751	1319	851.73	390.853	1339.61	1073.5	302.597	1317.54	500.217	264.238	1147.88	112.541	307.484	1245.69	50.8407
1725	0	-69.4542	1306.08	908.343				-40.109	1437.56	528.846	-61.8994	1502.71	139.756	-90.0621	1626.67	55.0916	393.356	1321.9	851.333	389.982	1342.56	1073.13	302.828	1320.05	499.625	264.42	1147.62	112.849	307.111	1245.85	50.4809
1726	0	-69.8521	1309.92	906.947				-38.7639	1439.37	526.655	-59.9504	1504.57	137.582	-87.1064	1627.98	51.8643	392.864	1324.64	851.073	389.13	1345.71	1072.77	302.703	1322.38	499.21	264.554	1147.68	113.047	307.012	1245.91	50.3427
1727	0	-70.4962	1314.14	905.549				-37.3919	1440.97	524.364	-56.7564	1504.05	134.558	-84.2288	1629.09	48.6676	392.211	1327.41	850.729	387.956	1348.71	1072.35	302.75	1324.84	498.746	264.016	1148.52	113.248	307.131	1245.94	50.2618
1728	0	-70.7083	1317.78	903.769				-36.1277	1442.5	522.02	-55.2078	1505.86	132.464	-81.2393	1629.6	45.1959	391.508	1330.26	850.331	387.039	1351.95	1072.01	302.535	1327.01	498.088	264.452	1148.01	113.585	307.208	1245.98	50.1901
1729	0	-71.6356	1322.29	902.494				-35.129	1444.27	519.739	-54.3834	1508.1	130.36	-78.3983	1629.94	41.9297	390.852	1333.19	850.036	386.154	1355.34	1071.49	302.337	1329.09	497.597	264.496	1148.05	113.901	307.306	1246	50.1239
1730	0	-72.5303	1326.88	901.009				-34.0482	1445.81	517.428	-52.5116	1508.79	127.965	-76.088	1630.04	40.6967	390.22	1336.12	849.763	384.887	1358.52	1071.14	302.333	1331.69	496.922	264.641	1148.18	114.208	307.956	1245.98	50.2474
1731	0	-73.2834	1331.19	899.494				-33.1718	1447.38	515.036	-48.8392	1507.7	126.177	-75.1994	1630.42	41.1554	389.306	1339.12	849.313	383.758	1361.94	1070.66	302.18	1334	496.284	264.781	1148.33	114.518	307.701	1246.06	50.0539
1732	0	-74.094	1335.42	897.914				-32.2886	1449.08	512.679	-47.3663	1508.28	124.997	-74.3839	1630.85	41.642	388.466	1342.05	848.903	382.569	1365.35	1070.15	301.932	1336.28	495.695	264.92	1148.46	114.897	308.115	1246.09	50.1145
1733	0	-74.8796	1339.58	896.212				-31.3821	1450.85	510.318	-44.6893	1506.95	122.226	-73.1648	1631.07	42.0963	387.545	1345.11	848.51	381.222	1368.74	1069.57	301.644	1338.76	495.024	265.01	1148.73	115.262	308.301	1246.08	50.1605
1734	0	-75.7962	1343.94	894.671				-30.2641	1452.47	508.075	-42.1432	1507.14	119.914	-71.7193	1632.12	43.1685	386.66	1348.22	848.075	379.821	1372.31	1068.85	301.328	1341.3	494.433	265.159	1149.01	115.688	308.52	1245.96	50.2911
1735	0	-76.8179	1348.39	893.159				-29.3783	1453.92	505.779	-42.0145	1510.17	119.145	-71.032	1633.39	44.1165	385.619	1351.22	847.573	378.527	1375.96	1068.33	301.055	1344	493.699	265.24	1149.32	116.155	308.581	1246	50.1951
1736	0	-78.0552	1352.88	891.698				-28.474	1455.42	503.778	-40.5904	1510.96	118.038	-70.0009	1634.18	45.199	384.402	1354.28	847.061	377.116	1379.67	1067.73	300.703	1346.8	493.052	265.354	1149.61	116.657	308.691	1246.05	50.1107
1737	0	-79.1737	1357	890.289				-27.5649	1457.24	501.839	-39.1386	1510.69	116.95	-69.0293	1634.17	45.6211	383.162	1357.49	846.537	375.592	1383.41	1067.08	300.27	1349.56	492.378	265.456	1150.01	117.146	308.594	1246.13	49.9812
1738	0	-80.5536	1361.36	889.03				-26.2907	1458.94	500.154	-36.5493	1509.49	115.421	-67.8034	1632.67	45.2394	381.953	1360.86	845.977	374.024	1387.21	1066.46	299.767	1352.49	491.694	265.609	1150.42	117.668	308.659	1246.19	49.902
1739	0	-81.829	1365.77	887.986				-25.541	1461.44	498.852	-32.8893	1507.39	114.09	-68.0639	1634.11	46.1183	380.432	1364.05	845.446	372.324	1391.01	1065.84	299.186	1355.35	491.012	265.774	1150.87	118.35	308.922	1246.25	49.9083
1740	0	-83.2819	1369.8	887.082				-24.7968	1464.77	498.053	-30.8726	1508.96	113.313	-67.3627	1633.91	46.3284	378.968	1367.39	844.858	370.644	1395.03	1065.22	298.462	1358.25	490.401	265.991	1151.36	118.912	309.075	1246.33	49.8385
1741	0	-84.8281	1373.84	886.552				-24.1153	1468.89	497.464	-29.5839	1510.3	112.806	-66.8163	1633.83	46.5915	377.385	1370.97	844.323	368.695	1399.05	1064.67	297.664	1361.19	489.784	266.164	1151.89	119.709	309.19	1246.41	49.8276
1742	0	-86.4076	1378.07	886.115				-23.4433	1473.29	497.11	-28.1729	1510.54	112.242	-66.7144	1634.06	46.7213	375.919	1374.71	843.797	366.738	1403.18	1064.19	296.692	1363.97	489.255	266.257	1152.56	120.568	308.937	1246.56	49.716
1743	0	-88.0337	1382.02	885.855				-23.538	1478.17	497.032	-27.4938	1511.12	111.948	-66.6394	1634.24	46.7742	374.225	1378.34	843.321	364.504	1407.28	1063.78	295.888	1366.66	488.896	266.584	1153.12	121.398	309.066	1246.67	49.6933
1744	0	-90.1646	1387	885.854				-24.1625	1482.91	497.338	-27.353	1511.8	111.882	-66.4171	1633.64	46.4743	372.462	1381.82	842.894	362.507	1411.66	1063.56	295.112	1369.58	488.597	266.722	1153.75	122.36	309.103	1246.83	49.6206
1745	0	-91.399	1390.13	886.332				-25.425	1487.52	498.101	-27.4118	1511.65	111.777	-66.5871	1634.19	46.7403	370.791	1385.52	842.6	360.648	1416.2	1063.45	293.852	1371.77	488.395	267.074	1154.5	123.414	309.341	1246.92	49.6699
1746	0	-92.8242	1393.5	887.075				-27.713	1492.3	499.044	-29.2803	1514.07	112.449	-66.6567	1634.17	46.6109	368.926	1388.97	842.411	358.362	1420.45	1063.34	292.815	1374.19	488.353	267.354	1155.2	124.441	309.573	1247	49.7163
1747	0	-94.4504	1397.01	888.048				-30.2557	1496.94	500.137	-29.1322	1513.37	112.421	-66.7977	1634.17	46.5263	367.329	1392.68	842.397	356.34	1424.95	1063.44	292.129	1376.65	488.539	267.552	1155.76	125.435	309.77	1247.1	49.6977
1748	0	-96.156	1400.66	889.107				-32.9049	1501.34	501.153	-29.1522	1512.14	112.086	-66.7942	1633.67	46.164	365.553	1396.31	842.523	354.091	1429.2	1063.63	291.921	1379.46	489.08	267.974	1156.68	126.597	310.098	1247.19	49.6495
1749	0	-97.8912	1403.95	890.01				-35.6561	1505.98	501.997	-30.7154	1513.91	112.743	-67.0111	1633.99	46.2528	363.586	1399.57	842.814	352.306	1433.76	1063.86	291.326	1381.7	489.75	268.447	1157.43	127.761	310.128	1247.28	49.5843
1750	0	-99.9123	1407.51	890.838				-38.0054	1509.79	502.535	-32.2279	1515.8	113.39	-67.1566	1634.04	46.1349	361.915	1403.06	843.439	350.326	1438.21	1064.12	290.858	1383.94	490.501	268.873	1158.21	129.096	310.765	1247.51	49.6071
1751	0	-102.047	1410.99	891.547				-40.2973	1513.79	502.905	-32.1287	1515.15	113.278	-67.103	1633.65	45.8388	360.183	1406.41	844.141	348.32	1442.75	1064.3	290.336	1386.02	491.349	269.243	1158.94	130.391	310.252	1247.56	49.3096
1752	0	-103.935	1414.28	892.036				-42.2058	1516.98	503.065	-32.0933	1515.22	113.169	-67.2205	1633.9	45.9246	358.41	1409.81	844.949	346.573	1447.45	1064.72	289.841	1388.07	492.147	269.71	1159.76	131.605	310.739	1247.53	49.2685
1753	0	-106.014	1417.53	892.342				-43.8102	1520.09	503.029	-32.0874	1514.94	113.057	-67.2614	1634.03	45.9031	356.649	1413.31	845.774	344.655	1452.13	1064.98	289.347	1390.22	492.942	270.469	1160.75	133.056	311.293	1247.57	49.3134
1754	0	-108.257	1421.21	892.512				-45.1616	1522.85	502.914	-32.5453	1516.49	113.306	-67.1149	1633.75	45.7844	355.144	1416.95	846.632	342.783	1456.84	1065.23	289.096	1392.59	493.666	271.212	1161.79	134.488	311.351	1247.68	49.1772
1755	0	-110.206	1424.66	892.467				-45.9098	1525.04	502.702	-32.4902	1517.29	113.351	-66.9675	1633.63	45.797	353.435	1420.7	847.379	340.774	1461.61	1065.51	288.729	1395.23	494.417	271.947	1162.74	136.172	311.781	1247.87	49.0142
1756	0	-112.248	1428.52	892.622				-46.3445	1526.94	502.262	-31.3909	1517.1	113.151	-66.9225	1633.76	45.8742	352.059	1424.24	847.966	338.801	1466.3	1065.82	288.505	1398.25	495.038	272.496	1163.99	137.926	312.093	1248.11	49.123
1757	0	-114.228	1432.49	892.294				-46.3246	1528.35	501.804	-30.9122	1517.51	113.004	-66.8801	1633.83	46.0072	349.952	1431	848.73	336.823	1471.04	1066.2	288.367	1401.72	495.726	273.006	1165.48	139.811	312.338	1248.34	49.1189
1758	0	-115.964	1436.67	892.315				-45.7724	1529.21	501.122	-29.9378	1517.67	112.674	-66.7952	1633.94	46.1195	348.431	1436.55	849.395	334.61	1475.58	1066.61	288.214	1405.69	496.268	273.744	1167.2	141.896	312.537	1248.59	49.168
1759	0	-117.526	1440.89	892.122				-44.969	1529.85	500.45	-29.0116	1517.65	112.114	-66.5551	1633.76	46.1571	346.788	1440.25	849.683	332.395	1480.05	1066.95	288.113	1410.25	496.806	274.333	1169.16	144.411	312.438	1248.92	49.0676
1760	0	-119.056	1445.15	891.953				-44.1243	1530.61	499.885	-28.669	1517.91	112.217	-66.4489	1633.71	46.2105	345.489	1444.4	850.251	330.456	1484.66	1067.39	288.285	1415.56	497.366	275.076	1171.61	147.166	312.947	1249.39	49.3917
1761	0	-120.284	1449.6	891.768				-43.7642	1531.8	499.659	-28.1629	1517.69	111.944	-66.3729	1633.71	46.2478	344.027	1448.26	850.587	328.05	1488.69	1067.99	288.504	1421.67	497.881	275.636	1174.5	150.464	313.348	1249.9	49.7066
1762	0	-121.476	1454.16	891.619				-43.8605	1532.8	499.489	-28.0113	1517.82	111.773	-66.3912	1633.83	46.2985	342.543	1452.2	851.113	326.003	1492.96	1068.54	288.929	1428.97	498.375	276.399	1178.03	154.106	314.309	1250.65	50.4279
1763	0	-122.527	1458.62	891.624				-44.1527	1533.34	499.353	-28.2283	1518.3	111.647	-66.3853	1633.83	46.3052	341.268	1456.26	851.621	323.541	1496.63	1069.17	289.694	1437.32	499.128	277.592	1182.39	158.622	314.282	1251.54	51.0629
1764	0	-123.472	1463.12	891.652				-44.6024	1533.47	499.138	-28.2187	1518.15	111.425	-66.3794	1633.73	46.2738	340.046	1460.12	852.133	321.085	1500.04	1069.83	290.606	1446.61	499.905	278.626	1187.6	163.491	314.228	1252.74	51.8922
1765	0	-124.346	1467.52	891.806				-45.2322	1533.02	499.026	-28.2488	1518.05	111.163	-66.4278	1633.77	46.2753	338.88	1463.83	852.788	319.021	1503.45	1070.46	291.747	1456.65	500.855	279.613	1193.66	168.676	314.266	1254.38	53.1667
1766	0	-125.293	1472	892.055				-45.7856	1532.15	498.9	-28.2956	1517.9	110.87	-66.4414	1633.8	46.254	337.806	1467.8	853.742	316.731	1506.64	1071.18	293.268	1467.63	502.155	280.735	1200.52	174.211	314.122	1256.82	55.2478
1767	0	-125.83	1475.76	892.24				-46.3875	1530.59	498.572	-28.3279	1517.74	110.572	-66.4401	1633.79	46.2528	336.812	1471.17	854.426	315.062	1509.92	1071.65	294.847	1479.35	503.653	282.012	1208.22	180.256	313.952	1259.79	58.2359
1768	0	-126.564	1479.51	892.402				-46.9339	1528.61	498.268	-28.5805	1518.02	110.296	-66.4169	1633.68	46.2211	335.958	1474.77	855.401	313.153	1512.59	1071.88	296.215	1491.07	505.539	283.191	1216.64	186.784	314.097	1262.66	61.8528
1769	0	-127.495	1482.91	892.444				-47.4288	1525.8	497.863	-28.6499	1517.81	110.014	-66.4228	1633.76	46.2412	335.292	1477.65	856.168	311.489	1515.18	1072.16	297.83	1503.38	507.754	284.387	1225.78	193.603	314.124	1265.83	66.1907
1770	0	-128.395	1485.74	892.374				-47.9139	1522.45	497.377	-28.6524	1517.41	109.596	-66.4191	1633.68	46.2228	334.814	1481.02	857.227	309.946	1517.52	1072.11	299.241	1515.64	510.242	285.342	1235.34	200.579	313.875	1269.76	71.3816
1771	0	-129.337	1488.49	892.271				-48.2997	1518.58	496.88	-28.7354	1516.8	109.419	-66.4579	1633.72	46.2363	334.368	1483.7	858.091	308.923	1520.15	1072.26	300.697	1527.86	513.081	285.699	1245.3	208.011	313.479	1275.1	77.7374
1772	0	-130.538	1491.47	892.137				-48.6165	1514.07	496.231	-28.4607	1515.94	108.55	-66.505	1633.77	46.2341	334.195	1486.51	858.944	308.01	1522.54	1072.09	301.92	1539.49	516.106	285.685	1255.06	215.152	313.202	1281.14	84.3862
1773	0	-131.33	1493.56	892.066				-48.6666	1509.24	495.452	-28.7945	1515.71	108.257	-66.5763	1633.77	46.2613	334.146	1489.19	859.689	307.47	1525.01	1071.79	303.401	1550.98	519.253	285.235	1264.87	221.771	312.638	1288.3	90.5462
1774	0	-132.047	1495.45	891.685				-48.9335	1505.14	494.651	-29.8585	1516.49	108.295	-66.6431	1633.75	46.2136	334.273	1491.56	860.297	306.578	1527.08	1071.23	304.469	1561.89	522.628	284.657	1274.82	227.759	312.491	1297.59	95.4667
1775	0	-132.777	1496.85	891.12				-49.5237	1502.43	494.02	-30.2706	1516.29	108.105	-66.7077	1633.73	46.1671	334.601	1494.11	861.013	306.179	1529.35	1070.85	305.512	1572.61	526.11	283.839	1284.52	232.505	312.321	1309.52	101.118
1776	0	-133.639	1498.08	890.368				-50.321	1501.58	493.586	-30.4094	1515.82	107.856	-66.7733	1633.7	46.1203	335.023	1496.63	861.861	305.719	1531.63	1070.38	306.443	1582.77	529.545	282.924	1295.42	236.303	312.044	1323.29	105.365
1777	0	-134.597	1499.3	889.814				-51.1027	1501.9	493.297	-30.7822	1516.07	107.921	-66.8405	1633.69	46.0552	335.504	1499.19	863.098	305.313	1533.92	1069.79	307.39	1592.55	532.998	282.446	1307.61	238.038	311.648	1337.9	107.953
1778	0	-135.337	1499.95	889.49				-51.6381	1502.9	493.244	-31.0771	1516.49	107.997	-66.8817	1633.73	46.0514	335.849	1501.55	864.213	304.84	1536.2	1069.21	308.179	1601.98	536.472	281.794	1321.03	238.032	310.94	1353.63	109.612
1779	0	-136.01	1500.12	889.306				-52.168	1503.91	493.283	-31.1174	1516.59	107.997	-66.889	1633.75	46.0567	336.199	1503.88	865.565	304.327	1538.67	1068.69	308.634	1610.8	539.94	280.133	1332.82	236.99	310.713	1370.73	109.71
1780	0	-136.734	1499.96	889.332				-52.6978	1504.89	493.437	-31.0996	1516.67	108.006	-66.9352	1633.8	46.0463	336.5	1506.5	867.269	304.19	1541.45	1068.03	309.379	1619.5	543.303	279.837	1347.11	234.553	311.012	1389.13	108.749
1781	0	-137.311	1499.86	889.429				-53.1963	1505.38	493.577	-30.9735	1516.56	107.912	-66.9436	1633.82	46.0302	336.579	1508.67	868.798	303.891	1544.28	1067.38	310.101	1627.64	546.52	279.666	1362.62	230.687	312.714	1404.2	105.996
1782	0	-137.673	1500.11	889.558				-53.668	1505.46	493.691	-30.9693	1516.65	107.909	-66.9412	1633.81	46.0285	336.631	1510.6	870.241	303.762	1547.25	1066.62	310.745	1635.36	549.581	279.753	1379.18	225.667	313.419	1425.35	103.268
1783	0	-138.067	1500.89	889.622				-54.1874	1505.45	493.843	-30.9356	1516.59	107.871	-66.9786	1633.84	46.0406	336.838	1512.73	871.577	303.681	1550.02	1065.97	311.289	1642.35	552.421	279.999	1396.65	219.621	314.679	1448.43	99.8714
1784	0	-138.447	1501.72	889.7				-54.6326	1505.54	493.996	-30.9337	1516.48	107.875	-66.9643	1633.75	46.0142	336.885	1515.23	873.016	304.087	1553.25	1065.46	312.004	1648.86	554.973	280.639	1414.71	212.57	316.175	1472	95.9089
1785	0	-138.655	1502.61	889.864				-54.9631	1506.08	494.172	-31.0252	1516.49	107.847	-66.948	1633.71	46.0031	337.213	1515.43	874.126	304.467	1556.13	1064.96	312.832	1655.02	557.316	281.67	1433.37	204.991	317.932	1496.21	91.5966
1786	0	-138.566	1504.12	890.137				-55.0848	1506.82	494.252	-31.0828	1516.46	107.844	-66.9886	1633.75	45.9659	337.136	1516.63	874.615	305.125	1558.92	1064.45	313.599	1660.55	559.191	283.304	1452.95	196.871	320.327	1520.92	86.7995
1787	0	-138.469	1506.29	890.307				-54.9914	1507.75	494.211	-31.1473	1516.45	107.853	-66.9843	1633.67	45.9473	337.299	1518.58	875.439	306.072	1561.66	1063.95	314.097	1665.43	560.527	285.607	1473.26	188.371	322.833	1546.06	82.0894
1788	0	-138.115	1508.8	890.333				-54.6603	1508.7	494.132	-31.1455	1516.44	107.863	-67.0117	1633.68	45.9527	337.825	1520.98	876.135	306.733	1564.09	1063.72	314.301	1669.81	561.412	288.582	1494.41	179.903	325.592	1571.63	77.911
1789	0	-137.54	1511.72	890.335				-54.1947	1509.86	494.115	-31.1129	1516.38	107.849	-66.9795	1633.66	45.9651	338.106	1523.26	876.622	307.398	1566.34	1063.38	313.675	1673.35	561.861	291.327	1515.3	171.76	328.229	1597.33	74.2628
1790	0	-137.056	1515.19	890.434				-53.7353	1511.15	494.153	-31.4567	1517.13	108.056	-66.9866	1633.75	46.0156	338.6	1525.83	876.913	308.556	1569.02	1063.16	312.947	1676.52	561.879	294.075	1535.62	164.424	331.902	1623.57	71.9296
1791	0	-136.026	1518.27	890.425				-53.1141	1512.35	494.106	-30.9011	1516.41	107.959	-66.9611	1633.74	46.0123	339.209	1528.49	876.936	309.676	1571.73	1062.88	312.191	1679.6	561.825	297.453	1555.83	157.861	335.173	1648.82	69.9171
1792	0	-135.081	1522.03	890.489				-52.3008	1513.68	494.1	-30.7745	1516.27	107.969	-66.9311	1633.61	45.9756	340.063	1531.19	876.798	310.874	1574.4	1062.72	311.387	1682.75	561.539	300.49	1574.94	151.91	338.309	1672.58	68.4969
1793	0	-133.807	1525.34	890.499				-51.6233	1515.46	494.223	-30.7419	1516.51	108.1	-66.9368	1633.69	46.0257	341.087	1533.94	876.477	312.043	1577.2	1062.59	310.386	1685.73	561.03	303.594	1592.92	146.562	341.308	1694.62	67.4043
1794	0	-132.627	1528.94	890.624				-50.9809	1517.3	494.377	-30.569	1516.46	108.117	-66.9549	1633.73	46.0768	342.243	1536.78	875.976	313.348	1580.1	1062.47	309.345	1688.8	560.166	307.333	1610.42	142.362	344.836	1714.98	67.1678
1795	0	-131.105	1532.25	890.69				-50.1405	1519.17	494.565	-30.6185	1516.8	108.33	-66.9182	1633.69	46.0448	343.547	1539.83	875.369	314.843	1583.22	1062.46	308.049	1691.91	559.177	310.79	1626.35	138.917	348.261	1733.59	67.4643
1796	0	-129.322	1535.27	890.785				-49.2764	1521.02	494.722	-30.4623	1516.92	108.431	-66.9321	1633.79	46.0905	344.806	1542.87	874.571	316.233	1586.23	1062.23	306.906	1694.88	557.94	313.557	1640.25	135.732	350.115	1748.56	67.709
1797	0	-127.416	1538.23	891.02				-48.4009	1522.74	494.905	-30.2923	1517.02	108.524	-66.8959	1633.76	46.0789	346.147	1545.99	873.66	317.988	1589.53	1062.12	306.178	1698.13	556.53	316.593	1652.82	133.373	353.98	1763.63	69.0738
1798	0	-125.601	1541.3	891.344				-47.389	1524.64	495.26	-30.1668	1517.25	108.738	-66.8819	1633.72	46.0865	347.339	1549.33	872.353	319.23	1592.58	1061.93	305.682	1701.3	554.963	318.742	1663.25	131.004	358.865	1776.81	70.201
1799	0	-123.841	1544.12	891.685				-46.4472	1526.66	495.486	-29.8596	1517.06	109.036	-66.9289	1633.78	46.1068	348.473	1552.98	870.628	321.508	1596.88	1061.78	304.658	1703.58	553.104	320.344	1671.92	128.615	361.203	1787	70.391
1800	0	-122.032	1546.89	892.155				-45.3606	1528.68	495.891	-29.5208	1516.89	109.186	-66.9425	1633.81	46.1458	349.526	1556.78	868.513	323.053	1600.43	1061.48	303.966	1705.5	550.933	321.574	1679.03	126.051	361.691	1794.56	69.3473
1801	0	-120.132	1549.59	892.687				-44.2174	1530.61	496.289	-29.1408	1516.75	109.267	-66.9042	1633.78	46.1341	350.506	1560.74	866.082	325.445	1605.2	1061.24	303.543	1706.88	548.488	322.15	1684.86	123.888	362.024	1799.61	68.3604
1802	0	-118.271	1552.33	893.301				-43.0806	1532.86	496.632	-28.8992	1516.76	109.431	-66.9332	1633.79	46.1403	352.037	1565.54	863.198	327.783	1609.9	1060.92	303.737	1708.12	545.89	321.869	1688.91	121.966	361.689	1801.51	65.7798
1803	0	-116.338	1555.16	894.054				-41.8401	1535.2	497.11	-28.6638	1516.92	109.601	-66.942	1633.82	46.1287	353.353	1570.48	860.897	329.734	1614.52	1060.64	303.745	1708.47	543.063	320.348	1689.54	119.914	360.889	1802.87	62.6267
1804	0	-114.884	1559	894.773				-40.4937	1536.24	497.262	-28.4814	1517.15	109.862	-66.9407	1633.8	46.1144	354.639	1575.59	858.847	332.693	1620.31	1060.36	303.765	1708.95	540.609	319.775	1689.3	119.197	357.587	1808.95	64.0312
1805	0	-112.541	1561.56	895.561				-39.063	1539.68	497.983	-28.4557	1517.46	110.198	-66.9382	1633.8	46.1429	356.514	1581.48	857.474	334.688	1625.5	1060.15	304.336	1711.34	539.795	319.507	1689.44	119.415	357.043	1811.95	65.8779
1806	0	-110.204	1564.2	896.48				-37.4855	1542.5	498.594	-28.3422	1517.73	110.602	-66.8524	1633.71	46.1107	358.331	1587.47	856.644	337.068	1631.07	1060.13	304.51	1714.8	540.276	319.389	1689.78	119.444	356.581	1814.54	64.8159
1807	0	-107.761	1566.81	897.397				-35.7564	1545.26	499.085	-28.0754	1517.86	111.061	-66.8598	1633.8	46.1831	360.477	1593.86	856.396	339.62	1636.77	1060.24	305.228	1718.82	541.35	320.528	1691.69	119.336	360.759	1803.36	62.0197
1808	0	-105.288	1569.54	898.294				-34.0698	1548.26	499.605	-27.8599	1518.17	111.451	-67.0027	1634.27	46.4294	362.53	1600.49	857.143	342.142	1642.6	1060.44	306.412	1722.62	542.128	321.085	1692.81	119.161	360.916	1803.57	61.6189
1809	0	-102.81	1572.37	899.108				-32.2961	1550.96	499.919	-26.8497	1517.35	111.547	-66.8581	1633.87	46.2265	364.648	1606.81	858.917	344.749	1648.44	1060.66	307.639	1726.35	542.309	321.204	1693.21	119.041	361.113	1804.03	61.4407
1810	0	-100.347	1575.34	899.77				-30.5723	1552.49	500.05	-26.8016	1517.78	111.939	-66.7787	1633.78	46.2175	366.764	1612.34	861.351	347.672	1654.42	1060.99	308.924	1729.78	542.052	321.402	1693.69	118.922	361.142	1804.17	61.1283
1811	0	-97.649	1578.21	900.234				-28.7468	1556.01	500.621	-26.7776	1518.13	112.492	-66.7453	1633.76	46.2081	368.81	1617.7	863.697	350.523	1660.07	1061.37	310.274	1732.78	541.345	321.52	1694.14	118.692	361.159	1804.31	60.7675
1812	0	-94.8327	1580.97	900.698				-26.9095	1558.43	500.973	-26.5962	1518.5	113.017	-66.7078	1633.73	46.2617	370.997	1623.19	865.371	353.362	1665.49	1061.8	311.724	1735.37	540.711	321.017	1694.1	118.274	361.062	1804.52	60.4691
1813	0	-91.8357	1583.45	901.194				-25.2134	1560.73	501.448	-26.4734	1518.84	113.606	-66.7278	1633.84	46.2929	373.384	1628.81	866.299	356.119	1670.55	1062.38	312.983	1737.43	539.933	321.75	1694.97	118.29	360.726	1804.52	60.2854
1814	0	-88.7726	1586.02	901.655				-23.32	1562.81	501.874	-26.2974	1519.14	114.145	-66.7056	1633.84	46.2911	376.272	1634.58	866.508	358.714	1675.32	1063.08	314.573	1739.54	539.422	321.99	1695.59	118.148	360.581	1804.58	60.073
1815	0	-85.6271	1588.53	902.052				-21.5127	1565.1	502.455	-26.0408	1519.39	114.582	-66.6472	1633.75	46.2659	379.313	1639.96	866.245	361.203	1679.99	1063.83	315.998	1741.61	538.896	322.085	1696.02	118.012	360.646	1804.75	60.0013
1816	0	-82.5003	1591.05	902.538				-19.7607	1567.27	503.008	-25.5618	1519.27	115.134	-66.5696	1633.75	46.2825	382.353	1644.84	865.88	363.653	1684.5	1064.55	316.84	1743.02	538.308	322.103	1696.34	117.855	360.872	1805.05	59.9378
1817	0	-79.4189	1593.76	902.99				-17.9141	1569.36	503.518	-25.0566	1518.93	115.702	-66.8114	1634.21	46.4371	385.344	1649.41	865.709	366.27	1688.87	1065.34	318.162	1745.26	537.803	322.126	1696.6	117.691	360.866	1805.22	59.8733
1818	0	-76.4402	1596.47	903.509				-16.279	1571.48	504.166	-24.6797	1518.84	116.373	-66.9966	1634.59	46.5764	388.306	1653.72	865.812	368.86	1693.16	1066.15	319.622	1747.62	537.509	322.159	1696.87	117.594	360.847	1805.38	59.8535
1819	0	-73.4816	1599.19	904.166				-14.6629	1573.46	504.85	-24.5224	1519.19	116.974	-67.1306	1634.94	46.6553	391.039	1657.98	865.995	371.652	1697.34	1066.88	320.622	1749.57	537.177	322.269	1697.14	117.45	360.893	1805.54	59.8282
1820	0	-70.5995	1601.57	904.89				-13.2512	1575.8	505.819	-24.6371	1519.95	118.041	-67.265	1635.21	46.718	393.338	1661.77	866.052	374.4	1701.29	1067.53	322.238	1752.15	536.802	322.344	1697.38	117.314	360.739	1805.48	59.8467
1821	0	-67.8558	1603.77	905.777				-11.8781	1577.92	506.788	-24.3316	1521.67	119.413	-67.32	1635.31	46.7281	395.873	1665.56	865.986	377.18	1705.13	1068.12	323.634	1754.29	536.654	321.768	1697.18	117.339	360.739	1805.6	59.8153
1822	0	-65.2243	1605.97	906.784				-10.6543	1579.99	507.713	-24.0258	1520.88	120.474	-67.3121	1635.37	46.7444	398.189	1669.33	865.951	379.998	1708.91	1068.71	324.969	1756.2	536.437	321.783	1697.32	117.26	360.528	1805.49	59.7031
1823	0	-62.7771	1608.14	908.049				-9.51816	1582.31	508.806	-25.1849	1522.32	123	-67.4162	1635.52	46.7441	400.395	1673.98	865.988	382.803	1712.59	1069.22	326.209	1757.86	536.218	322.152	1697.68	117.102	360.52	1805.52	59.678
1824	0	-60.3477	1609.89	909.328				-8.5444	1584.83	510.175	-25.0521	1523.26	124.369	-67.4862	1635.53	46.6686	402.438	1678.87	865.724	385.583	1716.26	1069.77	327.673	1759.24	535.959	322.325	1697.88	117.023	360.665	1805.65	59.7536
1825	0	-58.1285	1612.01	910.808				-7.59536	1587.25	511.404	-24.8714	1523.77	125.77	-67.5428	1635.44	46.5974	404.542	1682.02	865.6	388.271	1719.84	1070.31	329.027	1760.25	535.817	322.362	1697.97	116.919	360.503	1805.62	59.6442
1826	0	-55.9571	1613.75	912.362				-6.51829	1589.65	512.536	-24.4971	1524.46	127.219	-67.9972	1635.67	46.4882	406.594	1684.59	865.614	390.819	1723.37	1070.82	329.968	1760.54	535.553	322.488	1698.06	116.823	360.457	1805.59	59.5606
1827	0	-54.1454	1615.62	914.093				-5.95446	1591.45	513.992	-24.4844	1525.89	128.876	-67.1639	1633.77	45.7546	408.609	1687.11	865.709	393.3	1726.82	1071.41	330.939	1760.64	535.454	322.625	1698.2	116.774	360.653	1805.76	59.7111
1828	0	-52.1225	1617.26	915.843				-5.229	1595.53	515.582	-23.7178	1527.12	130.432	-68.0109	1634.81	46.0597	410.308	1690.1	865.964	395.572	1730.23	1072.06	332.312	1760.94	535.458	322.743	1698.22	116.727	360.408	1805.61	59.5614
1829	0	-49.6971	1617.78	917.733				-4.70941	1598.78	517.187	-23.1748	1528.41	132.226	-68.7672	1635.85	46.3597	412.02	1692.86	866.48	397.535	1733.46	1072.79	333.737	1761.07	535.455	322.876	1698.19	116.618	360.351	1805.59	59.5381
1830	0	-47.7158	1618.84	919.629				-4.15659	1602.17	518.713	-22.5235	1529.92	133.939	-68.7839	1635.68	46.3068	413.787	1695.22	867.12	399.465	1736.48	1073.71	334.872	1760.96	535.526	323.036	1698.2	116.611	360.326	1805.59	59.5144
1831	0	-46.0597	1620.33	921.542				-3.7721	1605.7	520.34	-21.3252	1531.4	135.555	-68.728	1635.49	46.3063	415.449	1697.79	867.871	401.464	1739.77	1074.35	336.224	1760.75	535.656	323.169	1698.1	116.524	360.32	1805.64	59.4789
1832	0	-44.5033	1621.78	923.511				-3.42461	1609.29	521.867	-20.6139	1533.02	137.492	-68.5514	1635.09	46.2344	416.96	1700.43	868.707	403.235	1742.76	1075.08	337.406	1760.53	535.832	323.065	1697.96	116.383	360.339	1805.6	59.4604
1833	0	-42.7331	1622.82	925.546				-3.24897	1613.11	523.414	-19.4047	1534.88	139.172	-68.3884	1634.8	46.168	418.546	1702.61	869.448	404.918	1745.68	1075.82	338.481	1760.11	535.922	323.53	1698.1	116.354	360.466	1805.68	59.5129
1834	0	-40.9761	1623.83	927.49				-3.22137	1617.32	525.159	-18.321	1536.36	140.836	-68.2602	1634.62	46.1004	419.842	1705.45	870.233	406.583	1748.53	1076.57	339.456	1759.59	536.064	323.737	1698.13	116.267	360.43	1805.72	59.5181
1835	0	-39.6496	1625.16	929.412				-3.32978	1621.36	526.639	-17.2905	1537.66	142.538	-68.1229	1634.31	46.0241	421.266	1707.58	871.055	408.088	1751.37	1077.19	340.542	1759.27	536.205	323.843	1698.07	116.188	360.443	1805.73	59.5113
1836	0	-38.3279	1626.5	931.338				-3.66492	1625.63	528.346	-16.5236	1539.4	144.31	-67.9722	1634.17	45.9622	422.315	1710.08	871.599	409.778	1754.26	1077.94	341.601	1758.81	536.328	323.888	1697.98	116.136	360.621	1805.88	59.5279
1837	0	-36.8405	1627.59	933.228				-4.17049	1629.97	529.908	-15.7962	1540.9	146.111	-67.677	1634.05	45.8616	423.484	1712.25	871.996	411.224	1756.97	1078.44	342.573	1758.54	536.449	323.994	1697.95	116.084	360.582	1805.83	59.5427
1838	0	-35.5386	1628.77	935.06				-4.71344	1634.3	531.576	-14.9845	1542.58	147.825	-67.2191	1634.12	45.7933	424.558	1714.78	872.365	412.668	1759.78	1078.92	343.594	1758.18	536.569	323.768	1697.77	115.925	360.567	1805.84	59.5464
1839	0	-34.4798	1630.4	936.761				-5.50043	1639	533.264	-14.5134	1544.67	149.648	-66.8198	1634.43	45.9694	425.441	1717.03	872.738	414.011	1762.46	1079.25	344.531	1757.95	536.657	324.031	1697.84	115.912	360.394	1805.7	59.5394
1840	0	-33.3614	1631.89	938.431				-6.22137	1643.47	534.741	-14.7739	1547.81	151.614	-66.596	1635.34	46.4754	426.442	1719.07	873.051	415.28	1765.06	1079.66	345.516	1757.63	536.714	324.155	1697.82	115.84	360.324	1805.66	59.4206
1841	0	-32.2642	1633.36	939.957				-6.92229	1647.87	536.216	-14.4331	1550.94	152.983	-66.5775	1636.61	47.0394	427.403	1721.37	873.354	416.626	1767.5	1080.1	346.304	1757.41	536.686	324.585	1698.08	115.621	360.361	1805.68	59.4334
1842	0	-31.2115	1634.89	941.346				-7.55406	1652.15	537.561	-14.2813	1552.96	154.833	-66.8221	1638.44	47.6705	428.319	1723.67	873.703	417.821	1769.97	1080.44	347.241	1757.22	536.664	324.229	1697.71	115.65	360.432	1805.74	59.537
1843	0	-30.1123	1636.52	942.675				-8.20781	1656.4	538.956	-14.3165	1554.9	156.025	-67.2781	1640.92	48.2793	429.297	1725.74	873.975	419.13	1772.68	1080.66	348.05	1757.08	536.628	324.663	1697.95	115.469	360.366	1805.67	59.539
1844	0	-29.0363	1638.25	943.752				-8.9553	1660.52	540.228	-15.0553	1558.43	157.172	-68.1332	1644.31	48.8671	430.275	1728.08	874.306	420.319	1775.27	1080.85	348.932	1757.26	536.619	324.301	1697.64	115.524	360.373	1805.69	59.5758
1845	0	-27.9137	1639.98	944.805				-9.55243	1664.26	541.198	-16.3562	1562.57	158.093	-69.1495	1648.71	49.3342	431.2	1730.7	874.625	421.42	1777.76	1081.12	349.714	1757.56	536.551	323.995	1697.37	115.373	360.384	1805.71	59.5604
1846	0	-27.1027	1642.17	945.74				-10.2836	1667.98	542.69	-18.5312	1567.86	158.655	-70.3977	1653.97	49.7202	432.206	1732.77	874.783	422.688	1780.36	1081.34	350.377	1758.09	536.432	323.981	1697.35	115.356	360.34	1805.62	59.4911
1847	0	-26.1513	1644.25	946.719				-11.0893	1671.44	543.745	-21.0669	1573.26	159.295	-71.8111	1660.53	49.9531	433.112	1735.08	874.866	423.229	1782.33	1081.5	351.073	1758.93	536.271	324.845	1697.94	115.312	360.276	1805.55	59.4667
1848	0	-25.0042	1646.06	947.404				-11.8328	1674.67	544.722	-23.8963	1579.52	159.341	-73.2042	1667.98	50.0129	433.906	1737.09	874.67	424.412	1784.76	1081.72	351.702	1759.89	536.11	324.128	1697.48	115.445	360.295	1805.56	59.4621
1849	0	-24.1071	1648.2	948.127				-12.4869	1677.71	545.65	-26.9225	1586.26	159.174	-74.688	1676.3	50.1142	434.733	1739.68	874.591	425.619	1787.12	1081.87	352.175	1761.12	535.91	324.796	1697.99	115.245	360.336	1805.59	59.4707
1850	0	-23.7509	1651.21	948.792				-13.1896	1680.97	546.509	-30.1252	1593.29	159.025	-76.0109	1685.05	50.322	435.593	1741.97	874.421	426.522	1789.24	1081.8	352.582	1762.53	535.63	323.986	1697.52	115.254	360.585	1805.79	59.5548
1851	0	-22.5623	1653.04	949.206				-13.8603	1684.29	547.151	-33.6572	1601.24	158.636	-76.6985	1692.9	50.1483	436.226	1743.98	874.134	427.411	1791.22	1081.74	352.842	1764.18	535.289	323.866	1697.53	115.205	360.559	1805.76	59.5688
1852	0	-21.4428	1654.94	949.52				-14.362	1687.6	547.76	-37.2805	1609.13	158.526	-78.0896	1702.28	50.5856	436.779	1746.35	873.77	428.494	1793.38	1081.78	353.01	1765.95	534.959	323.863	1697.68	115.236	360.507	1805.78	59.5602
1853	0	-20.7951	1657.29	949.807				-15.1347	1691.64	548.36	-40.4777	1617.47	158.468	-80.2748	1712.75	51.4816	437.359	1748.76	873.29	429.386	1795.29	1081.83	353.196	1767.97	534.627	323.971	1697.9	115.34	360.559	1805.89	59.5306
1854	0	-20.1492	1659.7	950.019				-15.5538	1695.51	548.634	-43.5344	1625.57	158.495	-82.6389	1723.28	52.5511	437.822	1751.12	872.85	430.367	1797.22	1081.7	353.199	1770	534.148	323.808	1697.92	115.337	360.311	1805.69	59.442
1855	0	-19.3889	1661.78	950.234				-15.8868	1699.56	549.211	-46.5923	1634.49	158.316	-85.249	1733.73	53.7616	438.191	1753.33	872.207	431.31	1799.13	1081.62	353.143	1772.04	533.727	323.577	1697.98	115.341	360.305	1805.77	59.4354
1856	0	-18.6153	1663.79	950.353				-16.2737	1703.86	549.598	-49.4195	1642.92	158.611	-87.9498	1743.87	55.1004	438.645	1755.77	871.744	432.469	1801.15	1081.5	353.049	1774.08	533.304	323.513	1698.17	115.365	360.18	1805.68	59.3732
1857	0	-18.2797	1666.23	950.515				-16.9054	1708.88	550.107	-51.9736	1651.65	158.314	-92.3093	1756.44	57.5817	438.889	1758.15	871.047	433.077	1802.87	1080.96	352.907	1776.15	532.846	323.251	1698.24	115.329	360.16	1805.68	59.3381
1858	0	-17.5726	1668.2	950.575				-17.5757	1713.81	550.563	-54.7066	1660.32	158.643	-95.7701	1766.94	59.449	439.215	1760.55	870.542	434.01	1804.83	1080.76	352.844	1778.24	532.375	323.195	1698.44	115.353	360.223	1805.75	59.4904
1859	0	-17.3034	1670.39	950.661				-18.1983	1718.96	551.094	-55.8575	1668.31	158.629	-98.6439	1775.92	60.9077	439.402	1763	870.019	434.761	1806.78	1080.45	352.576	1780.27	531.902	322.88	1698.63	115.255	360.254	1805.87	59.5066
1860	0	-16.9957	1672.47	950.648				-18.8936	1724.23	551.641	-57.5413	1676.72	158.801	-101.253	1784.09	62.3278	439.583	1765.43	869.389	435.408	1808.7	1080.34	352.283	1782.33	531.448	322.825	1698.84	115.186	360.366	1805.93	59.6389
1861	0	-16.7118	1674.4	950.608				-19.6394	1729.75	552.181	-59.1821	1685.14	159.159	-103.578	1791.65	63.6225	439.765	1767.97	868.968	435.794	1810.58	1079.85	351.974	1784.31	530.987	322.6	1698.96	114.999	360.316	1805.88	59.6832
1862	0	-16.2495	1676.18	950.531				-20.4149	1735.24	552.754	-60.2773	1693.26	159.501	-105.757	1798.83	64.7711	439.829	1770.62	868.373	436.563	1812.9	1079.68	351.449	1786.08	530.503	322.635	1699.21	114.967	360.36	1806.05	59.7583
1863	0	-16.1827	1678.45	950.521				-21.2782	1740.85	553.411	-61.5359	1701.31	160.13	-108.461	1807.28	66.4611	439.793	1773.01	867.882	436.952	1814.91	1079.6	351.101	1788.04	530.05	322.482	1699.34	114.981	360.028	1805.78	59.6161
1864	0	-16.1005	1680.83	950.523				-22.139	1746.46	554.118	-62.264	1709.38	160.444	-110.845	1815.62	68.1364	439.699	1775.98	867.495	437.23	1816.91	1079.47	350.776	1789.87	529.647	322.391	1699.45	114.928	360.034	1805.76	59.664
1865	0	-15.7805	1682.69	950.555				-23.089	1752.14	554.937	-63.1866	1717.38	160.946	-112.812	1823.71	69.6384	439.627	1778.62	867.064	437.395	1818.81	1079.53	350.385	1791.73	529.255	322.421	1699.71	114.894	359.918	1805.74	59.6741
1866	0	-15.6699	1684.69	950.641				-24.0317	1757.77	555.715	-63.3685	1725.21	161.384	-114.44	1831.83	71.0204	440.136	1777.57	866.423	437.406	1820.64	1079.57	349.989	1793.54	528.92	322.351	1699.86	114.857	359.857	1805.7	59.7135
1867	0	-15.7231	1687.12	950.782				-24.9357	1763.34	556.525	-63.6441	1733.05	161.707	-115.705	1840.08	72.4654	439.916	1779.83	866.197	437.891	1822.84	1079.52	349.688	1795.29	528.578	322.193	1699.95	114.711	359.86	1805.71	59.6918
1868	0	-15.764	1689.58	950.93				-25.6522	1768.58	557.236	-63.939	1740.98	162.296	-116.772	1848.89	73.8911	439.874	1782.47	866.037	438.015	1824.74	1079.45	349.373	1797.02	528.23	322.821	1700.49	114.739	359.814	1805.7	59.7275
1869	0	-15.8937	1692.1	951.097				-26.1449	1773.57	557.859	-64.3326	1748.92	162.7	-117.37	1857.51	75.13	439.791	1784.86	865.907	438.366	1826.63	1079.74	349.041	1798.64	527.901	322.845	1700.65	114.755	359.763	1805.65	59.7413
1870	0	-15.86	1694.3	951.265				-26.6045	1778.56	558.441	-65.1861	1757.64	163.439	-117.637	1866.33	76.3522	439.707	1787.21	865.869	438.607	1828.43	1079.76	348.768	1800.13	527.618	322.69	1700.72	114.736	359.714	1805.69	59.7989
1871	0	-15.8628	1696.48	951.333				-26.8813	1783.28	558.9	-65.4269	1765.71	163.879	-117.583	1875.3	77.4396	439.595	1789.38	865.883	438.674	1830.01	1079.96	348.543	1801.6	527.318	322.593	1700.71	114.77	359.739	1805.63	59.8161
1872	0	-16.0884	1698.98	951.396				-27.416	1788.77	559.552	-65.9268	1773.92	164.487	-117.307	1884.36	78.5126	439.436	1791.54	865.905	438.663	1831.42	1080.2	348.397	1803.15	526.945	322.531	1700.81	114.801	359.928	1805.78	59.9776
1873	0	-16.2072	1701.6	951.47				-27.874	1794.11	560.277	-64.5127	1779.1	163.911	-116.88	1893.37	79.529	439.288	1793.67	865.923	439.041	1833.16	1080.52	348.105	1804.52	526.72	322.449	1700.88	114.847	359.64	1805.64	59.8364
1874	0	-16.3913	1704.19	951.508				-28.2696	1799.42	561.007	-63.9165	1785.42	163.788	-116.278	1902.51	80.5142	439.125	1795.82	865.907	439.272	1834.78	1080.62	347.903	1805.86	526.522	322.152	1700.75	114.795	359.881	1805.8	60.0522
1875	0	-16.6696	1706.85	951.482				-28.5558	1805.02	561.648	-65.4463	1795.39	165.051	-115.625	1911.57	81.5346	439.01	1797.94	865.914	439.288	1836.23	1080.81	347.7	1807.28	526.144	321.8	1700.65	114.902	359.678	1805.66	59.9108
1876	0	-16.7866	1709.46	951.309				-28.6365	1810.23	562.101	-66.027	1804.24	165.621	-114.999	1920.58	82.449	438.803	1799.89	865.859	439.29	1837.57	1081.02	347.571	1808.61	525.871	321.655	1700.66	114.969	359.846	1805.78	60.0375
1877	0	-16.9048	1712.06	951.158				-28.6719	1815.34	562.568	-65.5704	1811.17	165.524	-114.314	1929.54	83.4304	438.666	1801.94	865.804	439.513	1839.17	1081.35	347.395	1809.99	525.587	321.487	1700.72	115.011	359.614	1805.58	59.9423
1878	0	-17.2251	1715.02	951.036				-28.7553	1820.77	562.941	-65.1011	1818.36	165.539	-113.61	1938.01	84.1777	438.536	1803.98	865.774	439.678	1840.81	1081.45	347.089	1811.28	525.315	321.333	1700.69	115.025	359.667	1805.65	59.9887
1879	0	-17.4794	1717.94	950.951				-28.5694	1825.69	563.211	-66.4027	1827.79	166.61	-113.348	1947.2	85.3938	438.299	1805.85	865.794	439.605	1842.11	1081.68	346.996	1812.77	525.036	321.169	1700.69	115.024	359.722	1805.68	60.0116
1880	0	-17.8253	1721.08	950.632				-28.207	1830.46	563.161	-65.5206	1834.56	166.309	-112.749	1955.45	86.0679	438.052	1807.74	865.812	439.458	1843.48	1081.9	346.823	1814.11	524.716	321.167	1700.89	115.132	359.618	1805.64	60.025
1881	0	-18.2995	1724.4	950.321				-28.1576	1835.73	563.441	-64.8762	1841.18	166.22	-112.07	1963.11	86.6602	437.828	1809.67	865.735	439.417	1844.9	1082.08	346.6	1815.43	524.367	321.089	1701.01	115.159	359.907	1805.82	60.1768
1882	0	-19.4204	1728.7	949.984				-28.0008	1840.93	563.639	-64.8446	1848.66	166.411	-111.533	1970.63	87.2481	437.471	1811.51	865.638	439.545	1846.49	1082.37	346.377	1816.81	524.06	321.028	1701.07	115.183	359.644	1805.69	60.0543
1883	0	-19.8188	1732.1	949.505				-27.6173	1845.67	563.472	-64.5501	1855.92	166.483	-111.304	1978.48	88.0478	437.262	1813.39	865.594	439.351	1847.93	1082.53	346.179	1818.23	523.777	320.915	1701.12	115.25	359.582	1805.61	60.0014
1884	0	-20.2772	1735.47	948.984				-27.2326	1850.47	563.367	-63.9434	1862.43	166.375	-110.675	1985.45	88.2802	436.727	1815.07	865.56	439.142	1849.36	1082.68	345.993	1819.72	523.488	320.932	1701.37	115.385	359.609	1805.66	60.0731
1885	0	-20.5302	1738.58	948.332				-26.9064	1855.31	563.206	-63.8833	1869.55	166.394	-110.368	1992.8	88.8609	436.843	1817.28	865.572	439.016	1850.94	1082.71	345.881	1821.16	523.152	320.926	1701.5	115.448	359.752	1805.73	60.119
1886	0	-20.8387	1741.9	947.81				-26.4082	1859.73	562.888	-63.2707	1876.07	166.293	-109.824	1999.77	89.0821	436.639	1819.31	865.576	438.717	1852.28	1082.87	345.672	1822.62	522.82	320.903	1701.59	115.489	359.771	1805.8	60.1275
1887	0	-21.1506	1745.13	947.03				-25.7653	1864.01	562.458	-62.5715	1882.14	165.962	-108.658	2005.58	88.7705	436.435	1821.27	865.583	438.385	1853.65	1083.05	345.534	1824.06	522.557	320.677	1701.62	115.565	359.718	1805.78	60.1129
1888	0	-21.4509	1748.33	946.42				-25.3725	1868.42	561.965	-61.8421	1888.04	165.54	-107.899	2012.09	88.7362	436.2	1823.2	865.615	437.997	1854.97	1083.21	345.437	1825.54	522.236	320.647	1701.77	115.625	359.953	1806.06	60.1651
1889	0	-21.7124	1751.54	945.562				-24.9067	1872.81	561.547	-61.1645	1893.98	165.217	-106.75	2018.03	88.2926	435.822	1825.06	865.568	437.6	1856.29	1083.32	345.292	1826.95	521.928	320.56	1701.85	115.72	359.391	1805.5	59.9549
1890	0	-22.1568	1755.08	944.82				-24.2824	1876.76	560.876	-60.4242	1899.72	164.815	-105.202	2023.01	87.3145	435.53	1826.96	865.551	437.272	1857.67	1083.53	345.2	1828.43	521.618	320.293	1701.85	115.786	359.927	1806.03	60.1544
1891	0	-22.4565	1758.3	943.985				-23.7467	1880.73	560.184	-59.6115	1905.24	164.29	-103.851	2028.57	86.4524	435.385	1828.89	865.595	436.895	1859.07	1083.66	345.031	1829.77	521.325	320.244	1701.96	115.857	359.432	1805.59	59.9721
1892	0	-22.9433	1761.89	943.059				-23.1569	1884.48	559.412	-58.8073	1910.56	163.727	-102.49	2034.13	85.4579	435.037	1830.7	865.591	436.531	1860.46	1083.75	344.881	1831.09	521.007	320.163	1702.07	115.896	359.234	1805.4	59.843
1893	0	-23.3923	1765.03	942.089				-22.6975	1888.19	558.573	-57.9425	1915.76	163.123	-100.903	2039.24	84.3674	434.726	1832.53	865.633	436.165	1861.82	1083.83	344.743	1832.47	520.707	320.031	1702.15	115.953	360	1806.08	60.1307
1894	0	-23.8937	1768.32	941.118				-22.106	1891.7	557.646	-56.8325	1920.63	162.331	-99.2537	2044.61	83.3032	434.455	1834.31	865.682	435.8	1863.23	1083.92	344.53	1833.79	520.4	319.948	1702.26	115.967	359.785	1805.95	60.0169
1895	0	-24.4589	1771.71	940.103				-21.5004	1894.86	556.597	-55.8521	1925.41	161.422	-97.5061	2049.98	82.2332	434.163	1836.16	865.701	435.315	1864.64	1083.99	344.349	1835.07	520.14	319.997	1702.41	116.01	360.068	1806.13	60.1724
1896	0	-25.119	1775.03	939.139				-20.8593	1897.87	555.49	-54.9765	1930.1	160.487	-95.5882	2055.47	81.1736	433.774	1837.84	865.708	434.816	1865.96	1084.06	344.179	1836.33	519.832	319.913	1702.48	116.045	359.774	1805.94	60.0172
1897	0	-25.6517	1778.13	937.971				-20.2278	1900.68	554.327	-54.0806	1934.73	159.418	-93.653	2060.92	80.0909	433.377	1839.58	865.727	434.339	1867.4	1084.13	343.998	1837.62	519.543	319.879	1702.58	116.105	359.74	1805.87	60.0022
1898	0	-26.38	1781.43	936.966				-19.47	1903.22	553.076	-53.3389	1939.47	158.4	-90.7802	2065.09	78.2522	433.036	1841.32	865.761	433.938	1868.92	1084.28	343.811	1838.91	519.274	319.791	1702.63	116.097	359.799	1805.95	60.0014
1899	0	-27.1239	1784.61	935.943				-18.7077	1905.5	551.664	-52.3825	1944.05	157.317	-88.265	2069.54	76.4822	432.58	1842.96	865.721	433.396	1870.44	1084.37	343.617	1840.21	519.028	319.609	1702.62	116.135	359.467	1805.55	59.918
1900	0	-27.8546	1787.76	934.731				-17.7792	1907.43	550.057	-51.4245	1948.53	156.074	-86.0879	2074.62	75.1763	432.246	1844.68	865.665	432.179	1871.48	1084.49	343.431	1841.46	518.701	319.561	1702.7	116.192	359.864	1805.91	59.9925
1901	0	-28.7433	1791.13	933.583				-16.8601	1909.1	548.384	-50.102	1952.68	154.702	-84.1142	2079.5	73.7174	431.65	1846.16	865.557	431.671	1873.06	1084.46	343.267	1842.79	518.37	319.449	1702.69	116.204	359.408	1805.42	59.8324
1902	0	-29.4559	1794.3	932.335				-15.8847	1910.75	546.666	-48.6688	1956.46	153.099	-81.572	2083.21	71.9139	431.06	1847.75	865.484	430.881	1874.56	1084.52	343.032	1844.1	518.06	319.557	1702.97	116.252	359.954	1805.86	60.0476
1903	0	-30.2233	1797.57	931.162				-14.9141	1912.28	544.839	-49.2847	1963.24	152.814	-79.2844	2086.53	70.0142	430.478	1849.31	865.457	430.11	1876.08	1084.51	342.765	1845.41	517.81	319.454	1702.88	115.984	359.967	1805.93	59.9989
1904	0	-31.0302	1800.88	929.789				-13.7719	1913.48	542.882	-47.5868	1966.34	151.134	-77.4963	2090.17	68.3026	429.79	1850.93	865.435	429.253	1877.56	1084.62	342.569	1846.74	517.45	319.379	1702.92	116.192	360.091	1806.03	60.0697
1905	0	-31.9079	1804.25	928.36				-12.6452	1914.76	541.001	-45.5423	1968.44	149.273	-75.7132	2093.36	66.4492	429.133	1852.51	865.464	428.349	1879.15	1084.64	342.343	1848.01	517.161	319.147	1702.95	116.223	360.041	1805.88	60.0177
1906	0	-32.8108	1807.6	926.903				-11.561	1916.02	538.977	-44.4158	1971.96	147.949	-73.898	2095.9	64.3038	428.407	1854.11	865.47	427.358	1880.73	1084.66	342.066	1849.25	516.921	319.289	1703.19	116.426	360.243	1806.06	60.0671
1907	0	-33.6839	1811.01	925.462				-10.3693	1917.07	536.873	-42.1612	1973.26	145.833	-71.7337	2097.33	61.6693	427.656	1855.73	865.502	426.335	1882.35	1084.64	341.675	1850.46	516.672	319.241	1703.21	116.474	360.074	1805.94	59.9527
1908	0	-34.4576	1814.35	923.871				-9.36142	1918.44	534.826	-40.2369	1975.02	143.901	-69.2284	2098.11	58.6973	426.92	1857.5	865.598	425.182	1884	1084.64	341.347	1851.71	516.314	319.129	1703.34	116.578	360.095	1805.9	59.9881
1909	0	-35.3279	1817.73	922.357				-8.34761	1919.55	532.693	-38.3094	1976.58	141.901	-66.4346	2098.36	55.5364	426.138	1859.16	865.617	423.965	1885.72	1084.66	341	1852.97	516.067	318.797	1703.15	116.413	360.072	1805.88	59.9954
1910	0	-36.3452	1821.41	920.827				-7.22504	1920.57	530.511	-35.3754	1976.08	139.275	-63.6558	2098.35	52.2351	425.245	1860.93	865.679	422.674	1887.49	1084.73	340.541	1854.31	515.801	318.934	1703.41	116.67	360.267	1806.01	60.0176
1911	0	-37.3269	1824.94	919.214				-6.54326	1921.97	528.41	-34.0397	1977.15	137.358	-60.6985	2098.15	48.7216	424.405	1862.77	865.713	421.351	1889.43	1084.61	340.058	1855.63	515.489	318.863	1703.5	116.762	360.129	1805.91	59.9185
1912	0	-38.2923	1828.24	917.446				-5.6585	1923.04	526.078	-31.327	1975.74	134.282	-57.4095	2097.5	44.9433	423.409	1864.64	865.737	419.852	1891.35	1084.54	339.641	1857.09	515.101	318.682	1703.51	116.937	360.105	1805.86	59.9715
1913	0	-39.383	1831.9	915.71				-4.75555	1923.84	523.758	-30.4888	1977.07	132.74	-54.3369	2096.57	43.7849	422.41	1866.63	865.723	418.363	1893.4	1084.52	339.14	1858.63	514.744	318.582	1703.53	116.975	360.198	1805.9	59.9839
1914	0	-40.4352	1835.42	913.939				-3.95943	1924.78	521.45	-27.6746	1975.63	131.487	-52.688	2096.81	44.3991	421.447	1868.77	865.724	416.769	1895.58	1084.47	338.658	1860.28	514.355	318.422	1703.53	117.053	360.157	1805.83	59.9517
1915	0	-41.5477	1838.95	912.155				-3.31225	1925.68	519.316	-25.388	1974.05	129.349	-51.2086	2097.44	45.06	420.288	1870.8	865.658	415.131	1897.81	1084.37	338.052	1861.89	513.96	318.297	1703.6	117.207	360.029	1805.69	59.8636
1916	0	-42.7777	1842.78	910.403				-2.34551	1926.32	517.056	-24.1841	1974.49	127.746	-49.6566	2098.39	45.881	419.027	1872.99	865.565	413.301	1900.05	1084.23	337.43	1863.6	513.539	318.18	1703.64	117.28	360.1	1805.73	59.8788
1917	0	-43.8905	1846.26	908.723				-1.5156	1927.39	515.012	-21.5758	1972.33	125.31	-50.1863	2102	47.9337	417.826	1875.33	865.469	411.515	1902.48	1083.97	336.755	1865.44	513.094	317.913	1703.61	117.337	360.38	1805.96	59.9627
1918	0	-45.2121	1849.95	906.933				-0.97769	1928.07	512.897	-24.778	1976.24	126.212	-49.146	2102.39	48.559	416.576	1877.65	865.319	409.78	1905	1083.83	336.015	1867.27	512.674	317.96	1703.86	117.499	360.227	1805.76	59.8736
1919	0	-46.4875	1853.56	905.217				-0.251556	1928.09	510.773	-23.8203	1976.38	124.85	-48.6662	2102.05	48.7428	415.142	1880.01	865.069	407.9	1907.49	1083.71	335.206	1869.06	512.235	317.835	1703.92	117.677	360.147	1805.69	59.802
1920	0	-47.8235	1857.21	903.549				-0.384176	1929.5	509.308	-21.6925	1976.17	123.086	-48.3607	2101.75	48.9163	413.664	1882.51	864.845	405.887	1909.96	1083.55	334.417	1871.1	511.698	317.63	1703.98	117.643	360.414	1805.92	59.8671
1921	0	-49.2741	1860.99	902.176				-0.49074	1930.49	508.041	-19.8468	1977.18	122.015	-47.772	2101.75	49.2278	412.251	1885.03	864.645	403.943	1912.69	1083.38	333.543	1873.08	511.274	317.319	1703.82	117.834	360.316	1805.87	59.7753
1922	0	-50.846	1864.66	901.067				-0.420872	1931.7	506.875	-18.4303	1978.06	121.504	-47.3683	2101.67	49.5352	410.632	1887.53	864.41	401.831	1915.31	1083.2	332.655	1875.06	510.797	317.225	1703.92	118.07	360.347	1805.83	59.7022
1923	0	-52.4293	1868	899.964				0.0299761	1932.86	505.597	-16.6384	1978.3	120.985	-46.7138	2101.93	49.7437	408.999	1890.17	864.159	399.753	1918.08	1083.04	331.742	1877.17	510.401	317.495	1704.39	118.596	360.314	1805.88	59.6486
1924	0	-54.1374	1871.29	899.036				0.75664	1934.27	504.709	-14.5817	1978.11	120.098	-46.5043	2101.87	49.8805	407.156	1892.68	863.897	397.445	1920.79	1082.88	330.568	1878.99	509.922	317.502	1704.61	119.004	360.246	1805.84	59.5268
1925	0	-55.7462	1874.19	898.427				1.30872	1936.2	503.988	-12.5698	1976.86	118.954	-46.3422	2101.83	50.0152	405.384	1895.32	863.719	395.001	1923.66	1082.75	329.455	1880.81	509.505	317.377	1704.79	119.396	360.314	1805.95	59.5411
1926	0	-57.487	1876.88	897.764				1.31606	1938.57	503.617	-11.3055	1976.92	118.491	-46.0744	2101.71	50.064	403.482	1897.82	863.52	392.618	1926.66	1082.78	328.467	1882.71	509.266	317.34	1705.09	119.795	360.302	1805.94	59.4562
1927	0	-59.083	1879.08	897.34				1.05992	1940.75	503.157	-8.98402	1975.27	117.073	-45.9405	2101.73	50.1545	401.552	1900.43	863.375	390.115	1929.79	1082.76	327.531	1884.47	509.093	317.042	1705.09	120.098	360.284	1806.01	59.3858
1928	0	-60.8938	1881.09	897.051				0.438661	1943	502.967	-8.16282	1975.31	116.591	-45.8186	2101.7	50.1993	399.554	1902.94	863.189	387.478	1932.95	1082.79	326.153	1885.82	508.915	316.852	1705.2	120.567	360.22	1806.01	59.353
1929	0	-62.8462	1883.02	896.802				-0.402557	1944.74	502.724	-8.28555	1977.08	116.62	-45.8076	2101.77	50.2042	397.514	1905.4	863.042	384.873	1936.19	1082.71	324.97	1887.21	508.914	316.668	1705.32	121.065	360.231	1806.08	59.3602
1930	0	-64.886	1884.94	896.632				-1.76922	1946.36	502.692	-10.1228	1980.18	117.175	-45.8671	2101.82	50.1717	395.475	1907.81	862.945	382.186	1939.6	1082.68	323.652	1888.3	508.971	316.415	1705.59	121.463	360.189	1806.12	59.346
1931	0	-66.9809	1886.72	896.63				-3.23287	1947.59	502.689	-9.84672	1979.8	116.842	-45.9018	2101.75	50.126	393.32	1909.99	862.916	379.401	1943.02	1082.74	322.36	1889.21	509.112	317.211	1706.74	122.036	360.093	1806.12	59.2709
1932	0	-69.0321	1888.33	896.803				-4.86762	1948.63	502.82	-9.74272	1979.31	116.541	-45.9916	2101.79	50.0904	391.624	1912.64	862.914	376.604	1946.44	1082.72	321.232	1890.07	509.323	316.157	1706.04	122.385	360.05	1806.15	59.2524
1933	0	-71.1575	1889.98	897.007				-6.45986	1949.35	502.969	-9.8524	1979.25	116.379	-46.024	2101.72	50.044	389.074	1914.35	863.222	373.92	1950.09	1082.74	320.067	1890.83	509.652	316.014	1706.15	122.854	360.112	1806.25	59.2673
1934	0	-73.4964	1892.03	897.337				-8.08006	1950.03	503.118	-9.95697	1979.19	116.24	-46.0648	2101.77	50.0405	386.963	1916.47	863.544	371.09	1953.93	1082.81	318.753	1891.39	509.977	316.722	1707.18	123.587	360.088	1806.24	59.2603
1935	0	-75.6729	1893.84	897.658				-9.53758	1950.55	503.179	-10.0466	1979.16	116.053	-46.129	2101.77	50.0361	384.817	1918.55	864.004	368.265	1957.59	1083.06	318.207	1892.63	510.461	316.777	1707.53	124.263	360.038	1806.28	59.2286
1936	0	-78.0286	1895.82	897.753				-10.8238	1951.3	503.162	-10.069	1979.29	115.97	-46.1294	2101.77	50.0358	382.689	1920.7	864.498	365.466	1961.01	1083.36	317.172	1893.6	510.995	316.842	1707.91	124.904	360.126	1806.39	59.2259
1937	0	-80.4855	1898.01	897.894				-11.939	1952.16	503.059	-10.2071	1979.58	115.909	-46.1288	2101.77	50.0356	380.565	1922.96	865.095	362.69	1964.38	1083.7	316.253	1894.69	511.615	316.83	1708.27	125.638	360.187	1806.44	59.1903
1938	0	-83.007	1900.4	897.96				-12.8456	1952.94	502.843	-10.1165	1979.63	115.737	-46.1299	2101.77	50.0473	378.391	1925.21	865.754	359.883	1967.86	1084.03	315.714	1896.27	512.351	316.903	1708.67	126.66	360.037	1806.41	59.2002
1939	0	-85.5085	1902.85	897.948				-13.72	1953.88	502.607	-9.95508	1979.74	115.574	-46.0914	2101.71	50.072	376.318	1927.68	866.37	357.116	1971.27	1084.32	314.575	1897.81	512.951	317.002	1709.3	127.543	360.209	1806.57	59.2171
1940	0	-87.9016	1905.33	897.839				-14.4539	1954.66	502.328	-9.80902	1979.96	115.444	-46.0308	2101.73	50.0922	374.151	1930.15	866.938	354.454	1974.65	1084.6	313.635	1899.61	513.49	317.014	1709.73	128.614	360.295	1806.68	59.2273
1941	0	-90.3782	1907.85	897.727				-15.4179	1956	502.251	-8.79063	1978.76	114.86	-46.0222	2101.73	50.1374	371.977	1932.77	867.404	351.774	1977.84	1084.81	312.5	1901.63	513.928	317.078	1710.37	129.759	360.439	1806.82	59.1937
1942	0	-92.6417	1910.29	897.599				-16.0775	1956.82	501.947	-8.58329	1978.81	114.663	-45.9688	2101.67	50.1188	369.928	1935.52	867.837	349.054	1981.09	1084.98	311.426	1903.95	514.271	316.912	1710.91	130.941	360.509	1806.94	59.2143
1943	0	-94.21	1911.79	897.411				-17.0975	1958.06	501.74	-8.53579	1979.11	114.564	-45.9554	2101.74	50.1618	367.746	1938.22	868.247	346.297	1984.25	1085.13	310.24	1906.62	514.563	316.789	1711.57	132.231	360.757	1807.16	59.2334
1944	0	-96.262	1913.97	897.028				-18.0239	1959.14	501.513	-9.58296	1980.56	114.827	-45.9635	2101.74	50.199	365.604	1940.93	868.516	343.58	1987.32	1085.25	309.129	1909.7	514.792	316.719	1712.3	133.849	360.946	1807.34	59.2751
1945	0	-98.3668	1916.48	896.723				-18.9839	1960.28	501.354	-9.20871	1980.69	114.388	-45.9629	2101.73	50.1982	363.481	1943.72	868.763	340.801	1990.32	1085.29	307.959	1913.26	514.819	316.694	1713.36	135.428	361.197	1807.56	59.4109
1946	0	-100.446	1919.08	896.474				-20.1965	1961.52	501.262	-9.63283	1981.02	114.067	-45.9273	2101.68	50.2	361.374	1946.52	868.878	338.005	1993.26	1085.19	307.165	1917.62	514.96	316.796	1714.59	137.422	361.241	1807.77	59.3728
1947	0	-102.471	1921.49	896.055				-21.2144	1962.66	501.062	-9.8268	1981.4	114.097	-45.8927	2101.75	50.2258	359.248	1949.23	868.944	335.232	1996.09	1085.16	306.17	1922.47	514.997	316.509	1715.71	139.506	361.507	1808.15	59.5555
1948	0	-104.442	1924.14	895.7				-22.3193	1963.73	500.85	-8.33042	1979.76	113.429	-45.9007	2101.69	50.2117	357.242	1951.98	868.963	332.521	1998.81	1085.13	305.077	1927.91	514.925	316.271	1717.01	141.974	361.755	1808.45	59.784
1949	0	-106.457	1926.69	895.333				-23.5604	1964.96	500.654	-9.19866	1981.09	113.661	-45.8939	2101.75	50.226	355.014	1954.62	868.934	329.618	2001.33	1085.02	304.31	1934.09	514.833	316.811	1719.33	144.991	362.039	1808.92	59.895
1950	0	-108.361	1929.2	894.948				-24.6124	1965.94	500.398	-9.46467	1981.69	113.685	-45.8955	2101.75	50.2278	352.979	1957.34	868.832	326.913	2003.86	1084.69	303.673	1941.27	514.921	317.155	1722.02	148.224	362.138	1809.22	60.3157
1951	0	-110.302	1931.8	894.708				-25.7024	1966.82	500.137	-9.36628	1981.69	113.343	-45.8929	2101.76	50.2463	351.006	1960	868.649	324.37	2006.22	1084.5	303.021	1948.77	514.927	316.78	1724.72	151.671	362.459	1809.81	60.9932
1952	0	-112.443	1934.65	894.443				-26.8727	1967.82	499.971	-8.92399	1981.4	113.124	-45.8936	2101.74	50.2595	348.878	1962.49	868.424	321.826	2008.42	1084.22	302.289	1956.71	515.003	316.379	1727.8	155.405	362.213	1810.18	61.4599
1953	0	-114.513	1937.22	894.159				-28.0673	1968.54	499.766	-9.30803	1981.65	112.86	-45.874	2101.74	50.2572	346.954	1965.17	868.302	319.331	2010.49	1083.83	301.74	1965.36	515.248	316.422	1731.64	159.7	362.39	1810.67	62.1548
1954	0	-116.441	1939.46	893.931				-29.1315	1969.14	499.466	-9.37936	1981.72	112.675	-45.8737	2101.74	50.257	344.982	1967.65	868.104	316.893	2012.46	1083.45	301.537	1974.51	515.714	316.154	1735.99	164.583	362.447	1811.35	63.3379
1955	0	-118.598	1941.83	893.721				-30.4742	1969.81	499.198	-9.86182	1982.07	112.189	-45.8392	2101.69	50.24	343.226	1970.23	867.834	314.554	2014.29	1083.02	301.236	1983.91	516.429	315.597	1740.96	169.511	359.261	1810.58	64.1708
1956	0	-120.622	1943.74	893.354				-31.6105	1970.2	498.897	-9.89978	1982.02	112.06	-45.8322	2101.75	50.2547	341.486	1972.69	867.555	312.277	2016.04	1082.44	301.113	1994.08	517.453	314.783	1746.41	174.584	358.857	1811.6	66.2912
1957	0	-122.687	1945.65	893.059				-32.8513	1970.49	498.592	-9.47649	1981.71	111.821	-45.8933	2101.75	50.2597	339.982	1975.09	867.42	310.133	2017.69	1081.98	300.862	2004.34	518.78	313.99	1752.47	180.201	361.446	1815.09	69.9623
1958	0	-124.723	1947.38	892.858				-34.1543	1970.74	498.299	-9.72306	1981.79	111.667	-45.8939	2101.74	50.2593	338.364	1977.16	867.204	308.12	2019.16	1081.38	300.786	2014.92	520.507	313.305	1759.18	186.309	361.158	1817	73.2127
1959	0	-126.787	1949.18	892.645				-35.4863	1970.78	498.042	-9.97331	1982	111.501	-45.8947	2101.75	50.2275	337.45	1979.39	867.398	306.299	2020.67	1080.76	300.666	2025.5	522.619	312.266	1766.21	192.372	360.419	1818.99	76.8848
1960	0	-128.548	1950.45	892.313				-36.7443	1970.62	497.783	-10.4068	1982.39	111.378	-45.946	2101.8	50.2148	336.396	1981.47	867.578	304.533	2022.12	1080.18	300.429	2035.91	524.993	311.331	1774	198.511	358.624	1821.77	81.025
1961	0	-130.367	1951.84	892.133				-38.042	1970.52	497.54	-10.7201	1982.59	111.384	-45.9595	2101.73	50.178	335.464	1983.54	867.881	302.784	2023.37	1079.42	300.303	2046.34	527.716	310.178	1782.22	204.597	357.508	1825.1	85.5213
1962	0	-132.152	1953.13	891.931				-39.2427	1970.03	497.187	-10.8647	1982.52	111.148	-45.9619	2101.73	50.1731	334.571	1985.5	868.258	301.3	2024.69	1078.87	300.113	2056.41	530.791	309.14	1791.01	210.644	355.876	1828.69	90.5773
1963	0	-133.764	1954.29	891.752				-40.5164	1969.97	496.964	-10.9843	1982.43	110.988	-46.0191	2101.78	50.183	333.713	1987.4	868.882	299.731	2025.84	1078.14	299.95	2066.12	534.094	307.845	1799.84	216.658	354.311	1833.04	96.1241
1964	0	-135.288	1955.12	891.423				-41.5516	1969.54	496.644	-11.1411	1982.3	110.876	-46.0285	2101.72	50.1364	332.902	1989.17	869.815	298.388	2027.09	1077.55	299.905	2075.41	537.549	305.806	1807.97	222.08	352.877	1838.95	102.094
1965	0	-136.773	1955.78	891.234				-42.7043	1969.49	496.463	-11.2949	1982.27	110.771	-46.0848	2101.77	50.1502	332.254	1990.89	870.862	296.992	2028.19	1076.98	299.917	2084.26	541.208	303.696	1816.18	227.498	351.275	1845.65	106.837
1966	0	-138.095	1956.51	891.043				-43.5628	1969.13	496.21	-11.4255	1982.23	110.668	-46.1096	2101.72	50.1073	331.508	1991.57	872.145	295.738	2029.27	1076.36	300.315	2092.75	544.909	301.563	1823.61	231.965	349.422	1854.17	110.368
1967	0	-139.446	1957.06	890.878				-44.5254	1969.03	496.022	-11.568	1982.11	110.558	-46.1136	2101.71	50.0831	329.937	1997.52	874.242	294.738	2030.57	1075.92	300.31	2100.34	548.381	299.95	1832.1	234.897	347.139	1864	113.775
1968	0	-140.821	1957.62	890.691				-45.3315	1968.88	495.878	-11.6387	1982.07	110.49	-46.1544	2101.69	50.0841	329.07	1999.88	876.104	293.787	2031.86	1075.54	300.558	2107.3	551.885	298.014	1841.06	236.583	344.844	1875.67	115.934
1969	0	-142.016	1958.31	890.553				-46.0217	1968.86	495.724	-11.8568	1982.16	110.503	-46.1584	2101.7	50.0687	328.208	2001.02	877.891	292.875	2033.25	1075.22	300.657	2113.83	555.478	296.638	1851.36	237.23	342.156	1888.16	116.576
1970	0	-143.198	1958.81	890.451				-46.6671	1968.98	495.629	-11.9739	1981.9	110.271	-46.1785	2101.69	50.0835	327.467	2001.98	879.726	291.985	2034.62	1074.95	300.408	2119.78	558.93	294.782	1862.02	236.298	339.524	1901.26	116.188
1971	0	-144.227	1959.34	890.322				-47.2224	1969.1	495.567	-11.5825	1981.4	110.299	-46.1788	2101.69	50.0837	326.694	2003.23	881.615	291.329	2036.18	1074.81	300.361	2125.46	562.22	293.118	1873.19	234.752	337.297	1915.04	115.138
1972	0	-145.061	1959.93	890.197				-47.6913	1969.28	495.476	-12.151	1982.11	110.437	-46.1886	2101.64	50.052	326.104	2004.29	883.348	290.849	2037.72	1074.82	300.576	2130.98	564.96	291.803	1884.78	232.306	335.449	1929.77	113.506
1973	0	-145.938	1960.76	890.183				-48.0976	1969.59	495.426	-12.329	1982.29	110.498	-46.1967	2101.69	50.0842	325.382	2005.76	884.823	290.376	2039.29	1074.74	299.826	2135.52	567.849	289.995	1896.47	228.858	333.879	1945.52	111.396
1974	0	-146.713	1961.82	890.118				-48.4819	1970.03	495.402	-12.9569	1982.79	110.918	-46.2239	2101.68	50.0827	324.93	2006.77	886.103	290.024	2040.88	1074.63	299.679	2140.18	570.277	288.888	1909.19	224.947	332.723	1961.57	108.915
1975	0	-147.261	1962.93	890.039				-48.7683	1970.42	495.346	-12.717	1982.53	110.692	-46.2082	2101.63	50.0667	324.455	2007.84	887.394	289.827	2042.47	1074.49	299.817	2144.6	572.442	287.849	1922.36	220.46	330.17	1976.7	105.374
1976	0	-147.799	1964.37	889.932				-49.0803	1971	495.358	-12.4521	1982.09	110.444	-46.2279	2101.68	50.1017	323.996	2009.15	888.374	289.593	2044	1074.38	299.671	2148.5	574.292	287.264	1935.81	215.464	329.66	1994.13	102.342
1977	0	-148.132	1965.71	889.753				-49.2806	1971.56	495.302	-12.461	1982.05	110.418	-46.2296	2101.68	50.1041	323.69	2010.23	889.475	289.289	2045.46	1074.3	299.556	2151.98	575.765	286.89	1949.65	209.777	329.458	2012.33	99.376
1978	0	-148.37	1967.37	889.622				-49.4755	1972.34	495.32	-12.7176	1982.36	110.636	-46.1944	2101.63	50.0863	323.472	2011.27	890.194	289.237	2046.98	1074.33	299.247	2154.95	576.927	287.484	1964.2	204.191	329.651	2031.09	96.2843
1979	0	-148.572	1969.11	889.465				-49.613	1973.15	495.305	-13.0072	1982.7	110.87	-46.2094	2101.62	50.0966	323.283	2012.42	890.864	289.121	2048.38	1074.33	298.747	2157.51	577.68	287.379	1978.59	198.043	329.926	2049.98	93.1416
1980	0	-148.803	1971.27	889.406				-49.6763	1974.08	495.306	-12.7805	1982.55	110.732	-46.185	2101.64	50.1174	323.102	2013.77	891.476	289.007	2049.85	1074.37	298.511	2159.89	578.218	288.189	1993.54	191.659	330.311	2069.08	90.3914
1981	0	-148.825	1973.35	889.305				-49.6304	1975.03	495.306	-12.9856	1982.75	110.9	-46.1793	2101.69	50.1339	323.046	2015.02	891.841	288.923	2051.34	1074.44	298.013	2161.74	578.369	288.536	2008.25	185.149	330.887	2088.14	87.493
1982	0	-148.816	1975.51	889.242				-49.5459	1975.95	495.282	-12.6339	1982.45	110.65	-46.1453	2101.64	50.1308	323.085	2016.29	892.06	288.949	2052.88	1074.52	297.601	2163.46	578.238	291.019	2024.29	179.596	332.257	2107.65	85.204
1983	0	-148.654	1977.71	889.23				-49.4458	1976.9	495.264	-12.3735	1982.28	110.519	-46.1409	2101.63	50.1387	323.206	2017.42	892.073	288.994	2054.34	1074.47	297.107	2164.99	577.743	292.053	2039.04	173.846	332.483	2125.83	82.7666
1984	0	-148.361	1979.87	889.175				-49.4177	1977.92	495.26	-12.3052	1982.29	110.536	-46.1205	2101.64	50.1564	323.404	2018.86	891.901	289.136	2055.83	1074.42	296.374	2166.22	577.082	293.443	2053.57	168.501	334.098	2144.56	81.015
1985	0	-148.232	1982.2	889.195				-49.3088	1978.89	495.274	-12.2457	1982.28	110.55	-46.1159	2101.65	50.1595	323.698	2020.31	891.554	289.38	2057.4	1074.31	296.067	2167.57	576.172	294.076	2067.15	163.08	335.434	2162.25	79.4143
1986	0	-148.014	1984.55	889.244				-49.2659	1979.96	495.299	-12.2113	1982.34	110.572	-46.1214	2101.64	50.1808	324.121	2021.58	891.089	289.794	2059.1	1074.16	294.97	2168.26	575.021	296.289	2081.47	158.598	336.808	2179.21	78.2875
1987	0	-147.707	1986.76	889.317				-49.1386	1980.93	495.35	-12.1827	1982.31	110.591	-46.0808	2101.66	50.1803	324.522	2023.08	890.436	290.225	2060.9	1074.03	294.516	2169.32	573.855	297.826	2094.77	154.294	338.667	2195.82	77.623
1988	0	-147.367	1988.95	889.409				-49.0166	1981.96	495.474	-12.1038	1982.38	110.612	-46.0861	2101.59	50.1638	325.049	2024.41	889.721	290.543	2062.68	1073.88	293.844	2170.09	572.504	299.236	2107.42	150.321	340.684	2211.66	77.4579
1989	0	-146.993	1991.17	889.552				-48.8264	1982.96	495.561	-12.1081	1982.39	110.66	-46.0801	2101.65	50.1785	325.412	2025.47	888.573	291.41	2064.78	1073.7	293.123	2170.63	571.045	301.157	2119.99	147.031	342.412	2226.42	77.5308
1990	0	-146.35	1993.01	889.735				-48.5749	1984.07	495.695	-12.0493	1982.44	110.739	-46.0812	2101.65	50.1805	326.072	2027.01	887.862	291.454	2066.68	1073.38	292.356	2171.04	569.449	302.556	2131.54	143.975	344.319	2240.46	78.1343
1991	0	-145.896	1995.03	889.868				-48.2786	1985.07	495.809	-11.9705	1982.43	110.73	-46.0574	2101.65	50.2198	326.458	2028.5	886.756	291.958	2068.89	1073.31	291.463	2171.15	567.723	304.38	2142.74	141.508	345.951	2253.23	79.0656
1992	0	-145.413	1997.14	890.076				-47.8602	1986.13	495.954	-11.8671	1982.51	110.805	-46.0526	2101.66	50.2102	326.956	2030.12	885.73	292.746	2071.36	1073.13	290.643	2171.31	566.04	305.777	2152.83	139.59	347.333	2265.01	80.102
1993	0	-144.704	1998.9	890.286				-47.5073	1987.27	496.089	-11.7259	1982.45	110.852	-46.0526	2101.65	50.2227	327.381	2031.8	884.775	293.555	2073.86	1072.93	290.018	2171.45	564.423	306.52	2161.55	137.614	348.283	2275.41	81.0687
1994	0	-144.096	2000.93	890.468				-47.1268	1988.46	496.231	-11.6193	1982.44	110.889	-46.0526	2101.65	50.2227	327.828	2033.79	883.718	294.729	2076.75	1072.7	289.245	2171.42	562.761	307.613	2169.35	136.096	348.734	2284.04	81.605
1995	0	-143.313	2002.75	890.724				-46.6617	1989.68	496.387	-11.5509	1982.52	110.956	-46.0526	2101.65	50.2227	328.157	2035.74	882.862	295.762	2079.51	1072.46	288.837	2171.66	561.149	308.354	2175.89	134.713	348.841	2291.36	81.8389
1996	0	-142.552	2004.68	890.954				-46.2075	1990.93	496.606	-11.4785	1982.56	111.276	-46.0526	2101.65	50.2227	328.613	2037.85	881.815	296.345	2082.07	1072.01	288.517	2172.09	559.509	308.463	2180.84	133.112	349.183	2297.61	81.7884
1997	0	-141.658	2006.53	891.287				-45.6974	1992.28	496.828	-11.4504	1982.65	111.455	-46.0526	2101.65	50.2227	329.111	2040.55	880.571	297.342	2084.89	1071.55	288.172	2172.71	557.839	308.077	2184.3	131.52	350.913	2302.77	81.862
1998	0	-140.738	2008.62	891.651				-45.1778	1993.67	497.061	-11.4161	1982.76	111.551	-46.0526	2101.65	50.2227	329.578	2043.25	879.334	298.41	2087.73	1071.22	287.831	2173.66	556.216	307.189	2186.29	130.563	352.589	2306.21	81.7137
1999	0	-139.765	2010.65	892.045				-44.6119	1995.15	497.325	-11.375	1982.92	111.69	-46.0467	2101.72	50.2389	330.173	2045.69	877.789	299.537	2090.74	1070.83	287.737	2175.06	554.748	306.316	2186.71	129.247	348.776	2305.81	79.4752
2000	0	-138.643	2012.65	892.405				-43.9442	1996.47	497.568	-11.3283	1982.97	111.813	-46.0534	2101.66	50.2242	330.911	2048.64	876.27	300.598	2093.5	1070.69	287.124	2176.06	553.344	304.695	2185.31	128.016	344.101	2304.32	77.4955
2001	0	-137.388	2014.45	892.716				-43.1191	1997.79	497.796	-11.2751	1983.05	111.968	-46.0522	2101.65	50.222	331.828	2051.78	874.786	302.147	2096.81	1070.35	286.744	2177.36	552.083	303.522	2184.71	127.028	339.785	2317.47	81.2022
2002	0	-136.138	2016.54	893.147				-42.3477	1999.3	498.136	-11.27	1983.35	112.225	-46.0525	2101.65	50.2226	332.864	2054.89	873.421	303.266	2099.92	1070.05	286.591	2178.49	550.724	303.27	2184.7	125.941	337.861	2318.24	80.2523
2003	0	-134.795	2018.63	893.698				-41.4413	2000.78	498.471	-11.2157	1983.49	112.407	-46.0719	2101.65	50.2246	333.948	2058.47	872.296	303.874	2102.52	1069.59	286.303	2179.14	549.304	302.449	2184.79	125.235	340.084	2305.05	73.9051
2004	0	-133.246	2020.51	894.197				-40.5105	2002.36	498.747	-11.1531	1983.64	112.639	-46.0695	2101.65	50.2346	335.027	2061.96	871.303	306.252	2106.89	1069.24	285.948	2179.57	548.346	302.39	2186.56	125	339.511	2305.33	72.3939
2005	0	-131.635	2022.43	894.661				-39.3911	2003.89	499.041	-10.2803	1982.77	112.556	-46.0325	2101.6	50.2494	336.216	2065.55	870.458	307.91	2110.51	1068.96	286.149	2180.77	548.024	302.99	2188.11	124.738	340.106	2305.86	70.954
2006	0	-129.937	2024.21	895.177				-38.2027	2005.47	499.334	-10.0758	1982.71	112.699	-46.0069	2101.65	50.2627	337.44	2069.05	869.972	309.531	2114.18	1068.87	286.506	2182.28	547.962	303.699	2188.67	124.622	340.741	2306.11	69.9074
2007	0	-128.308	2026.35	895.661				-37.0487	2007.04	499.573	-9.62427	1982.59	112.657	-46.0132	2101.66	50.2856	338.524	2072.88	869.978	311.379	2117.88	1068.96	287.123	2184.36	548.099	303.988	2189.39	124.602	342.832	2307.74	70.0979
2008	0	-126.552	2028.32	896.042				-35.9056	2008.67	499.856	-9.49397	1982.77	112.816	-46.0072	2101.67	50.3073	339.599	2076.37	870.266	313.12	2121.46	1069.14	287.547	2186.73	548.326	304.083	2190.04	124.381	342.203	2312.71	71.2149
2009	0	-124.716	2030.31	896.349				-34.6805	2010.18	500.151	-9.40633	1982.93	113.008	-46.009	2101.66	50.3148	340.902	2079.68	870.723	314.748	2124.82	1069.26	288.242	2189.62	548.629	303.932	2190.26	124.259	339.357	2318.43	72.1977
2010	0	-122.869	2032.32	896.713				-33.4918	2011.75	500.471	-9.30025	1983.13	113.22	-46.0044	2101.67	50.3172	342.38	2083.3	871.214	316.779	2128.31	1069.39	288.861	2192.62	548.696	304.189	2190.83	124.047	337.414	2321.16	72.1599
2011	0	-120.99	2034.6	897.09				-32.2812	2013.36	500.728	-9.04822	1983.05	113.615	-46.0043	2101.67	50.3172	344.041	2087.14	871.839	318.942	2131.71	1069.54	289.624	2195.73	548.618	304.443	2191.37	123.872	338.007	2320.19	71.135
2012	0	-119.041	2036.76	897.448				-31.055	2015.23	501.121	-8.98495	1983.25	113.962	-45.9851	2101.67	50.3153	345.93	2090.87	872.439	321.075	2135.06	1069.66	290.446	2198.82	548.549	305.154	2192.2	123.845	338.445	2319.76	70.2584
2013	0	-116.987	2039.06	897.702				-29.5671	2016.76	501.326	-9.17257	1983.86	114.598	-45.9499	2101.61	50.3109	347.864	2094.87	873.108	323.17	2138.38	1069.9	291.849	2202.62	548.469	305.522	2192.91	123.74	338.273	2319.95	70.0206
2014	0	-114.782	2041.31	897.897				-28.268	2018.57	501.626	-7.8309	1982.43	114.257	-45.9466	2101.67	50.3661	349.741	2098.4	873.779	325.426	2141.78	1070.16	293.002	2206.08	548.39	305.669	2193.49	123.637	337.787	2321.37	69.9905
2015	0	-112.53	2043.74	898.142				-26.7201	2020.19	501.814	-7.62515	1982.52	114.435	-45.9462	2101.67	50.3789	351.661	2102.2	874.157	327.56	2145.06	1070.45	293.828	2209.1	548.033	306.099	2194.28	123.52	337.21	2322.59	70.1275
2016	0	-110.348	2046.5	898.396				-25.3978	2022.21	502.093	-7.587	1983.08	114.784	-45.8871	2101.62	50.3617	353.64	2106.15	874.335	329.758	2148.5	1070.71	294.776	2211.95	547.721	306.279	2194.95	123.227	337.189	2323.23	69.813
2017	0	-108.053	2049.3	898.6				-23.8172	2023.93	502.346	-7.71546	1983.46	114.899	-45.9021	2101.62	50.3937	355.784	2110.23	874.216	331.93	2151.89	1070.95	295.644	2214.83	547.274	306.222	2195.48	123.039	337.22	2323.26	69.4268
2018	0	-105.544	2051.91	898.815				-22.4241	2025.89	502.585	-7.19938	1983.53	115.136	-45.875	2101.69	50.4233	358.066	2114.61	874.076	334.201	2155.37	1071.12	296.549	2217.71	547.013	306.072	2195.93	122.843	337.364	2322.94	68.8921
2019	0	-103.298	2054.89	899.054				-20.9494	2027.73	502.817	-6.83652	1983.53	115.331	-45.8759	2101.69	50.4246	360.313	2118.48	873.895	336.478	2158.87	1071.28	297.483	2220.72	546.595	306.525	2196.75	122.815	337.541	2322.97	68.3841
2020	0	-100.902	2057.81	899.286				-19.5862	2029.8	503.146	-6.59579	1983.83	115.63	-45.8237	2101.63	50.4248	362.591	2122.41	873.722	338.77	2162.5	1071.4	298.376	2223.8	546.356	307.11	2197.65	122.788	337.197	2323.03	67.9831
2021	0	-98.4548	2060.5	899.554				-18.2302	2031.68	503.438	-6.37419	1983.97	115.909	-45.8194	2101.63	50.4335	364.75	2126.31	873.624	341.116	2166.2	1071.49	299.253	2226.88	546.019	307.505	2198.41	122.672	337.089	2323.73	67.7304
2022	0	-95.9325	2063.16	899.873				-16.8789	2033.64	503.726	-6.10879	1984.11	116.257	-45.8129	2101.69	50.4671	366.728	2130.48	873.368	343.505	2169.95	1071.57	300.092	2229.84	545.72	307.491	2198.9	122.417	336.945	2324	67.5455
2023	0	-93.4433	2065.71	900.275				-15.6356	2035.73	504.08	-5.8849	1984.34	116.545	-45.7937	2101.71	50.4733	368.726	2134.47	872.976	345.87	2173.79	1071.65	300.98	2232.85	545.318	307.054	2199.11	122.038	337.059	2324.33	67.2646
2024	0	-91.1497	2068.4	900.694				-14.1933	2037.55	504.291	-5.65924	1984.52	116.861	-45.7537	2101.65	50.4709	370.807	2139.16	872.072	348.248	2177.69	1071.67	301.817	2235.69	544.944	306.308	2199.09	121.593	337.153	2324.57	66.9103
2025	0	-88.7939	2070.84	901.038				-13.0249	2039.83	504.679	-5.57038	1984.96	117.258	-45.7451	2101.71	50.5045	372.528	2142.42	871.63	350.62	2181.52	1071.63	302.896	2238.68	544.479	305.447	2198.96	121.157	337.196	2324.17	66.5286
2026	0	-86.5269	2073.37	901.517				-11.6515	2041.68	504.904	-5.16532	1984.73	117.447	-45.723	2101.72	50.5077	374.443	2146.14	870.975	352.981	2185.55	1071.67	303.693	2241.43	543.969	304.684	2198.86	120.809	337.126	2324.51	66.1724
2027	0	-84.3322	2075.75	902.001				-10.3734	2043.68	505.236	-5.20091	1985.56	118.157	-45.6902	2101.66	50.5213	376.404	2149.9	870.33	355.177	2189.37	1071.66	304.44	2244.18	543.501	304.205	2198.9	120.611	336.975	2324.97	66.0906
2028	0	-82.1789	2078.02	902.448				-9.21783	2045.93	505.566	-4.759	1985.16	118.265	-45.6602	2101.72	50.5372	378.265	2153.68	869.983	357.437	2193.29	1071.6	305.188	2246.9	542.908	304.108	2199.15	120.583	336.955	2325.13	66.0159
2029	0	-79.9508	2080.12	902.862				-7.73446	2047.67	505.957	-4.72949	1985.65	118.853	-45.6557	2101.79	50.555	380.084	2157.73	869.55	359.62	2197.12	1071.54	305.935	2249.55	542.425	304.346	2199.59	120.686	336.999	2325.03	65.9301
2030	0	-77.8161	2082.36	903.426				-6.6306	2049.81	506.351	-4.59631	1985.88	119.293	-45.6564	2101.79	50.5559	381.843	2161.47	869.271	361.723	2200.95	1071.53	306.697	2252.23	541.881	304.743	2200.13	120.841	337.099	2324.84	65.9741
2031	0	-75.7544	2084.62	903.967				-5.47402	2051.82	506.783	-4.17615	1985.36	119.579	-45.6306	2101.8	50.575	383.622	2165.23	868.884	363.892	2204.63	1071.48	306.752	2253.98	541.182	304.968	2200.58	120.89	337.236	2324.57	65.7005
2032	0	-73.8733	2087	904.618				-4.27935	2053.7	507.223	-3.91029	1984.44	120.2	-45.6366	2101.79	50.5538	385.398	2168.92	868.732	365.978	2208.26	1071.43	308.391	2257.24	540.879	305.157	2201	120.976	337.226	2324.66	65.6308
2033	0	-71.9272	2089.1	905.284				-3.26306	2055.72	507.736	-3.72036	1984.51	120.763	-45.6358	2101.79	50.49	387.191	2172.57	868.588	368.115	2211.82	1071.35	308.526	2258.88	540.314	305.341	2201.38	120.912	336.862	2325.26	65.7391
2034	0	-69.9066	2091.15	906.016				-2.37063	2057.86	508.377	-4.23816	1985.69	122.113	-45.6501	2101.78	50.4893	388.979	2176.29	868.437	370.198	2215.35	1071.33	309.826	2261.61	539.949	305.351	2201.66	120.803	336.528	2326.03	65.8626
2035	0	-68.0695	2093.19	906.874				-1.40957	2059.88	509.095	-5.92628	1987.89	124.239	-45.6996	2101.78	50.4464	390.692	2179.88	868.462	372.285	2218.71	1071.33	310.507	2263.47	539.577	305.338	2201.92	120.762	336.179	2325.43	65.6144
2036	0	-66.028	2094.97	907.857				-0.620371	2061.93	509.836	-5.93756	1988.94	125.132	-45.7983	2101.83	50.4241	392.445	2183.35	868.421	374.288	2222.05	1071.32	310.777	2264.54	539.079	305.429	2202.12	120.787	336.218	2325.8	65.6983
2037	0	-64.102	2096.71	909.001				0.0881839	2064.12	510.808	-5.42619	1988.67	126.17	-45.9077	2101.88	50.3966	393.979	2186.83	868.364	376.271	2225.37	1071.37	311.542	2266.02	538.773	305.666	2202.47	120.788	336.166	2325.92	65.6691
2038	0	-62.1861	2098.23	910.258				0.776008	2066.38	511.888	-5.28699	1989.05	127.126	-46.1329	2101.99	50.4317	395.595	2190.06	868.365	378.266	2228.57	1071.5	312.876	2267.82	538.725	306.545	2203.12	120.984	336.166	2325.7	65.5049
2039	0	-60.4067	2099.81	911.672				1.4187	2068.75	512.941	-4.9773	1989.85	128.292	-46.3615	2102.02	50.3811	397.178	2193.23	868.463	380.175	2231.76	1071.76	313.383	2268.51	538.507	305.994	2202.94	120.824	336.233	2325.63	65.4208
2040	0	-58.741	2101.43	913.254				1.96575	2071.28	514.068	-4.80979	1990.83	129.569	-46.5683	2101.96	50.3139	398.566	2196.16	868.607	382.023	2234.98	1072.07	313.821	2268.82	538.324	305.957	2202.95	120.751	336.157	2325.8	65.4478
2041	0	-57.0406	2102.72	914.853				2.38805	2073.95	515.344	-4.33785	1991.76	130.763	-46.7681	2101.7	50.1618	399.976	2199.08	868.856	383.719	2237.99	1072.46	314.789	2269.52	538.349	306.065	2203.13	120.648	336.156	2325.71	65.4205
2042	0	-55.328	2103.83	916.594				2.84972	2076.67	516.626	-3.19898	1992.19	131.838	-46.9977	2101.45	49.9759	401.275	2201.65	869.113	385.368	2240.9	1072.93	315.733	2269.85	538.36	306.103	2203.27	120.574	336.14	2325.7	65.3923
2043	0	-53.7486	2105.11	918.445				3.17337	2079.75	518.046	-2.50741	1992.97	133.113	-47.3547	2101.36	49.912	402.538	2204.03	869.427	387.167	2243.93	1073.48	316.537	2270.01	538.438	306.641	2203.71	120.726	336.122	2325.73	65.4308
2044	0	-52.2625	2106.44	920.379				3.44858	2082.82	519.393	-1.88758	1994.54	134.778	-47.7875	2101.52	49.907	403.615	2206.11	869.802	388.775	2246.8	1074.08	317.19	2269.81	538.432	306.318	2203.46	120.454	336.077	2325.77	65.462
2045	0	-50.715	2107.47	922.304				3.77576	2085.83	520.762	-1.32955	1996.1	136.358	-48.0822	2101.63	49.9376	404.871	2208.45	870.307	390.397	2249.6	1074.71	318.075	2269.7	538.578	306.308	2203.43	120.324	336.027	2325.92	65.5859
2046	0	-49.1018	2108.33	924.243				3.73954	2089.14	522.365	-1.01296	1997.81	138.263	-48.544	2102.03	50.1143	406.016	2210.49	870.835	391.812	2252.1	1075.38	318.895	2269.44	538.677	306.394	2203.48	120.262	335.941	2325.82	65.6034
2047	0	-47.5433	2109.19	926.12				3.67374	2092.48	523.805	1.33829	1997.13	138.722	-48.7181	2102.03	50.0969	407.169	2212.21	871.371	393.457	2254.75	1076.1	319.816	2269.18	538.858	306.421	2203.5	120.113	335.916	2326.03	65.6811
2048	0	-46.169	2110.16	928.06				3.60536	2095.71	525.291	1.0881	1999.04	141.355	-48.8726	2102.04	50.1823	408.239	2214.05	871.876	394.798	2257.06	1076.83	320.756	2268.91	538.986	306.352	2203.41	119.987	335.935	2325.79	65.6325
2049	0	-44.8274	2111.26	929.985				3.34451	2099.12	526.837	1.3185	2000.23	143.321	-49.0278	2102.06	50.1465	409.365	2215.78	872.532	396.45	2259.67	1077.44	321.642	2268.5	539.14	306.354	2203.41	119.825	335.96	2325.84	65.6578
2050	0	-43.4828	2112.19	931.863				2.99858	2102.59	528.332	1.01947	2002.26	145.848	-48.7605	2101.88	49.9887	410.492	2217.6	873.088	397.91	2262.05	1078.15	322.432	2268.01	539.236	306.409	2203.33	119.741	335.934	2325.72	65.6349
2051	0	-42.1619	2113.17	933.715				2.61064	2106.04	529.809	1.4399	2003.93	147.615	-48.6911	2101.77	49.7622	411.535	2219.64	873.645	399.378	2264.42	1078.9	323.461	2267.62	539.423	306.411	2203.27	119.65	335.935	2325.62	65.6018
2052	0	-40.8372	2114.06	935.521				2.09808	2109.62	531.263	2.57622	2004.42	148.628	-48.4002	2101.55	49.4733	412.658	2221.32	874.229	400.742	2266.68	1079.57	324.389	2267.15	539.565	306.467	2203.25	119.573	335.941	2325.68	65.6203
2053	0	-39.5091	2115.04	937.158				1.48389	2113.15	532.797	2.17707	2006.98	150.51	-48.4874	2101.77	49.3857	413.732	2223.22	874.759	402.116	2268.99	1080.19	325.426	2266.71	539.711	306.54	2203.24	119.472	335.948	2325.73	65.6305
2054	0	-38.1775	2115.97	938.715				0.845431	2116.66	534.192	2.85766	2009.71	151.704	-48.801	2102.43	49.2926	414.855	2225.14	875.227	403.401	2271.27	1080.73	326.518	2266.32	539.84	306.607	2203.22	119.347	335.931	2325.7	65.6077
2055	0	-36.817	2116.81	940.222				0.196427	2119.71	535.685	3.80562	2009.97	152.169	-49.0003	2102.74	49.0084	415.92	2227.22	875.665	404.556	2273.4	1081.25	327.612	2265.86	539.889	306.674	2203.25	119.273	335.949	2325.61	65.5332
2056	0	-35.6657	2117.95	941.624				-0.847745	2123.49	536.891	2.58882	2012.41	153.74	-49.7461	2104.18	49.0509	417.098	2229.21	876.082	405.904	2275.8	1081.74	328.717	2265.49	539.924	306.795	2203.25	119.234	335.994	2325.58	65.4813
2057	0	-34.5185	2119.25	942.994				-1.84639	2126.91	538.19	0.416732	2017.38	155.532	-50.9814	2106.45	49.1562	418.164	2231.43	876.464	407.077	2278.01	1082.14	329.848	2265.13	539.916	306.899	2203.26	119.115	336.043	2325.4	65.3589
2058	0	-33.1371	2120.24	944.266				-2.88693	2130.25	539.545	-1.14199	2021.19	156.631	-52.8391	2109.52	49.5829	419.274	2233.39	876.668	408.103	2280.13	1082.49	330.96	2264.84	539.907	307.033	2203.23	119.015	336.056	2325.44	65.3476
2059	0	-32.0915	2121.54	945.413				-3.89474	2133.6	540.833	-3.18026	2025.24	157.613	-54.5826	2112.96	49.7677	420.292	2235.63	876.776	409.389	2282.47	1082.82	331.978	2264.54	539.842	307.163	2203.25	118.917	336.052	2325.47	65.2978
2060	0	-30.9398	2122.71	946.481				-4.95312	2136.8	541.969	-4.97454	2029.31	157.939	-56.9987	2117.27	50.0989	421.3	2237.81	876.95	410.457	2284.7	1083.08	333.211	2264.57	539.807	307.348	2203.3	118.873	336.012	2325.53	65.3185
2061	0	-29.7187	2124	947.491				-6.15462	2139.95	543.065	-7.52495	2033.71	158.453	-59.749	2122.35	50.3624	422.399	2239.6	877.04	411.584	2286.85	1083.35	334.175	2264.6	539.727	307.429	2203.35	118.796	336.054	2325.48	65.2191
2062	0	-28.646	2125.26	948.401				-7.30946	2143.1	544.272	-12.3308	2041.21	159.562	-62.785	2128.38	50.68	423.236	2241.66	877.173	412.465	2288.81	1083.57	335.187	2264.87	539.689	307.541	2203.36	118.72	336.136	2325.4	65.0996
2063	0	-27.6344	2126.84	949.303				-8.51543	2146.24	545.287	-15.4488	2047.1	159.502	-65.9338	2135.16	50.9163	424.195	2243.53	877.227	413.439	2290.8	1083.73	336.05	2265.19	539.52	307.552	2203.36	118.68	336.204	2325.19	65.0303
2064	0	-26.4121	2127.85	950.02				-9.80525	2149.39	546.32	-19.0096	2053.29	159.485	-69.412	2142.97	51.3001	425.144	2245.33	877.275	414.343	2292.68	1083.84	336.827	2265.62	539.371	307.605	2203.33	118.594	336.295	2325.34	65.0042
2065	0	-25.453	2129.32	950.791				-11.2074	2152.61	547.425	-26.0194	2061.32	160.764	-72.6727	2151.37	51.5665	425.993	2247.1	877.173	415.493	2294.75	1083.94	337.592	2266.31	539.301	307.608	2203.34	118.542	336.157	2325.33	64.9976
2066	0	-24.5838	2130.8	951.408				-12.6799	2156.18	548.476	-30.2738	2069.13	161.104	-76.0154	2160.63	52.4958	426.835	2248.8	877.032	416.49	2296.58	1084.03	338.254	2266.98	539.034	307.611	2203.34	118.5	336.122	2325.42	64.9673
2067	0	-23.4779	2131.93	951.933				-14.0068	2159.47	549.347	-34.9868	2077.81	161.001	-79.6702	2170.59	53.9212	427.669	2250.53	876.882	417.379	2298.31	1084.05	338.831	2267.82	538.783	307.73	2203.39	118.533	336.075	2325.46	64.9785
2068	0	-22.6792	2133.42	952.521				-15.3557	2162.93	550.305	-38.7806	2085.68	161.108	-83.4547	2181.09	55.7531	428.355	2252.33	876.791	418.272	2299.93	1084.05	339.306	2268.76	538.553	307.859	2203.46	118.603	336.12	2325.93	65.0296
2069	0	-21.7015	2134.54	953.043				-16.6337	2166.74	551.309	-43.507	2094.31	161.447	-87.3079	2191.58	57.6246	428.997	2253.96	876.646	419.202	2301.54	1084	339.77	2269.89	538.357	308.69	2203.92	118.827	336.17	2325.92	64.9915
2070	0	-21.0775	2135.94	953.509				-17.9501	2170.97	552.331	-46.1642	2103.32	161.188	-91.1808	2202.07	59.5509	429.618	2255.38	876.344	419.99	2303.13	1083.9	340.114	2271.1	538.084	308.791	2204	118.866	336.167	2325.85	64.9612
2071	0	-20.24	2137.14	954.022				-19.2753	2175.38	553.338	-51.2464	2111.55	161.887	-95.2129	2212.53	61.613	430.146	2256.97	875.985	420.859	2304.65	1083.86	340.361	2272.44	537.797	308.76	2204.02	118.863	336.147	2325.32	64.8725
2072	0	-19.7256	2138.62	954.55				-20.6746	2180.11	554.414	-55.1648	2120.23	162.628	-99.1841	2222.77	63.7078	430.656	2258.73	875.757	421.792	2306.14	1083.75	340.552	2273.82	537.525	307.86	2203.58	118.704	336.277	2325.6	64.8478
2073	0	-19.1571	2140.02	955.028				-22.2282	2185.14	555.571	-57.7178	2129.48	163.218	-103.124	2232.6	65.9207	431.054	2260.52	875.429	422.368	2307.45	1083.7	340.737	2275.3	537.239	307.712	2203.54	118.664	336.24	2325.52	64.8431
2074	0	-18.5941	2141.24	955.496				-23.5215	2190.15	556.48	-61.4712	2138.19	164.135	-107.149	2242.1	68.1801	431.411	2262.14	874.996	423.231	2308.81	1083.6	340.852	2276.75	536.856	307.562	2203.52	118.624	336.227	2325.35	64.8352
2075	0	-18.3157	2142.76	955.948				-24.9842	2195.53	557.596	-64.5099	2146.28	164.907	-111.013	2251.2	70.4632	431.737	2264.01	874.611	424.035	2310.18	1083.48	340.948	2278.29	536.567	307.51	2203.6	118.664	336.256	2325.54	64.8329
2076	0	-17.8776	2144.2	956.359				-26.4657	2200.91	558.607	-67.1032	2154.61	165.683	-114.803	2260.1	72.756	432.053	2266.01	874.307	424.749	2311.56	1083.32	341.105	2279.79	536.267	307.457	2203.64	118.678	336.227	2325.4	64.7916
2077	0	-17.5494	2145.71	956.734				-28.0605	2206.48	559.772	-70.31	2162.27	166.806	-118.499	2268.81	75.1179	432.289	2267.7	873.882	425.414	2312.84	1083.18	341.207	2281.39	535.939	307.405	2203.71	118.736	336.192	2325.49	64.8189
2078	0	-17.3722	2147.34	957.165				-29.6037	2212.05	560.926	-72.6003	2170.28	167.807	-121.856	2277.04	77.343	432.423	2269.69	873.508	426.066	2314.16	1083.03	341.254	2282.83	535.636	307.36	2203.8	118.779	336.198	2325.57	64.8234
2079	0	-17.2805	2149.15	957.58				-31.1466	2217.63	562.029	-74.5062	2177.93	168.799	-124.914	2285.26	79.5172	432.512	2271.71	873.142	426.835	2315.19	1083.08	341.331	2284.38	535.289	307.376	2203.92	118.84	336.207	2325.62	64.7936
2080	0	-17.2869	2151.25	958.051				-31.6671	2221.59	562.334	-75.999	2185.33	169.5	-127.636	2293.54	81.619	432.572	2273.61	872.797	427.434	2316.3	1083.06	341.354	2285.99	534.943	307.341	2204.07	118.931	336.176	2325.48	64.7208
2081	0	-17.3479	2153.4	958.501				-32.1834	2225.39	563.349	-77.5907	2192.86	170.319	-130.067	2301.77	83.565	432.633	2275.59	872.58	427.893	2317.58	1082.94	341.416	2287.65	534.675	307.299	2204.16	118.993	336.232	2325.38	64.6424
2082	0	-17.2925	2155.35	958.806				-35.4881	2233.77	564.95	-79.1159	2200.57	171.231	-132.012	2309.86	85.334	432.588	2277.45	872.209	428.413	2318.94	1082.78	341.34	2289.28	534.302	307.251	2204.24	119.035	336.308	2325.46	64.664
2083	0	-17.2888	2157.39	959.179				-36.9833	2239.62	566.056	-80.6919	2208.4	172.048	-133.627	2318.16	86.9829	432.66	2279.3	871.953	428.826	2320.25	1082.63	341.179	2290.89	533.928	307.205	2204.33	119.076	336.357	2325.44	64.6514
2084	0	-17.3948	2159.61	959.534				-38.3964	2245.26	567.137	-79.6695	2214.36	171.534	-135.002	2326.75	88.589	432.695	2280.89	871.737	429.294	2321.56	1082.42	341.076	2292.48	533.616	307.161	2204.41	119.137	336.364	2325.46	64.6058
2085	0	-17.4814	2161.9	959.863				-39.7632	2251.02	568.35	-79.1949	2219.4	171.195	-135.994	2335.43	90.0882	432.643	2282.67	871.512	429.613	2322.77	1082.26	340.912	2294.13	533.173	307.129	2204.56	119.159	336.331	2325.58	64.6366
2086	0	-17.3075	2163.95	960.027				-41.0031	2256.84	569.492	-83.6631	2229.92	173.543	-136.667	2344.16	91.5424	432.543	2284.44	871.203	429.893	2323.99	1082.17	340.804	2295.86	532.838	307.095	2204.71	119.214	336.307	2325.46	64.6078
2087	0	-17.5313	2166.32	960.197				-41.9899	2262.37	570.478	-83.1686	2236.66	173.322	-137.112	2352.87	92.7886	432.358	2286.35	870.903	430.29	2325.22	1082.04	340.553	2297.51	532.49	306.998	2204.82	119.252	336.294	2325.52	64.595
2088	0	-17.9859	2169.17	960.391				-43.065	2268.09	571.399	-85.4481	2245.53	174.565	-137.465	2361.94	94.1336	432.276	2287.93	870.713	430.585	2326.32	1081.94	340.241	2299.12	532.042	306.905	2204.93	119.254	336.262	2325.55	64.6365
2089	0	-18.4708	2172	960.472				-44.0306	2273.81	572.349	-87.1037	2254.02	175.373	-137.466	2370.84	95.2517	432.163	2289.39	870.342	430.962	2327.47	1081.83	339.862	2300.6	531.698	306.821	2205.1	119.286	336.237	2325.66	64.6731
2090	0	-18.6842	2174.46	960.523				-44.6907	2279.26	573.1	-88.6773	2262.58	176.223	-137.486	2379.69	96.4038	432.027	2291.26	870.084	431.342	2328.57	1081.71	339.446	2302	531.243	306.729	2205.22	119.289	336.257	2325.82	64.757
2091	0	-18.924	2177.02	960.55				-45.2698	2284.67	573.801	-89.8953	2270.37	176.76	-137.749	2388.81	97.7608	431.766	2292.98	869.848	431.668	2329.63	1081.54	339.209	2303.67	530.884	307.295	2205.88	119.622	336.249	2325.84	64.8025
2092	0	-19.2723	2179.77	960.496				-45.7436	2289.93	574.427	-90.8673	2278.45	177.249	-137.872	2397.96	99.0973	431.634	2294.67	869.53	432.063	2330.68	1081.48	338.787	2305.12	530.537	307.294	2206.06	119.657	336.185	2325.74	64.8008
2093	0	-19.2108	2181.95	960.317				-46.2916	2295.23	575.071	-91.1587	2285.17	177.259	-137.824	2406.63	100.323	431.456	2296.33	869.166	432.356	2331.63	1081.38	338.293	2306.55	530.079	307.052	2206.05	119.708	336.186	2325.85	64.8852
2094	0	-19.5229	2184.75	960.213				-46.6081	2300.48	575.571	-91.9079	2292.82	177.626	-137.696	2414.94	101.373	431.232	2297.97	868.893	432.828	2332.67	1081.36	338.011	2308.05	529.747	306.426	2205.75	119.595	336.138	2325.92	64.9734
2095	0	-19.6903	2187.33	960.083				-46.7923	2305.54	576.051	-92.673	2300.9	178.073	-137.613	2423.1	102.509	430.97	2299.8	868.608	433.016	2333.58	1081.34	337.353	2309.39	529.344	306.305	2205.84	119.625	336.133	2325.91	65.0253
2096	0	-20.1971	2190.59	960.008				-46.9173	2310.46	576.425	-93.2516	2308.75	178.525	-137.299	2430.8	103.55	430.772	2301.37	868.15	433.527	2334.61	1081.34	336.865	2310.81	528.943	306.573	2206.18	119.608	336.118	2325.9	65.0186
2097	0	-20.4726	2193.53	959.735				-46.9001	2315.3	576.729	-93.4876	2316.44	178.758	-136.995	2438.33	104.485	430.595	2302.94	867.906	433.916	2335.63	1081.4	336.497	2312.26	528.627	306.404	2206.15	119.525	336.095	2325.69	65.0758
2098	0	-21.0799	2196.79	959.604				-46.8802	2320.12	576.928	-93.88	2324.13	179.124	-137.816	2447.13	106.223	430.268	2304.89	867.755	434.205	2336.54	1081.45	335.891	2313.6	528.188	306.248	2206.17	119.495	336.045	2325.73	65.1552
2099	0	-21.6748	2201.13	959.401				-46.6783	2324.68	577.144	-93.5751	2331.39	179.158	-137.765	2454.64	107.308	430.052	2306.45	867.418	434.442	2337.49	1081.56	335.623	2315.29	527.804	306.101	2206.19	119.51	336.026	2325.78	65.2362
2100	0	-21.7334	2202.94	959.049				-46.4848	2329.21	577.18	-93.9286	2339.08	179.56	-138.4	2463.07	108.926	429.83	2308.18	867.098	434.702	2338.43	1081.67	335.157	2316.73	527.433	306.043	2206.26	119.507	336.015	2325.72	65.2795
2101	0	-21.9934	2205.9	958.721				-46.1787	2333.64	577.298	-93.2479	2346.1	179.405	-138.12	2470.21	109.857	429.524	2309.9	866.895	434.803	2339.35	1081.75	334.728	2318.27	527.013	305.96	2206.39	119.44	336.011	2325.7	65.3356
2102	0	-22.0146	2208.55	958.192				-45.927	2337.92	577.214	-92.5111	2352.88	179.602	-138.409	2478.04	111.137	429.187	2311.62	866.67	434.949	2340.3	1081.81	334.555	2320.03	526.696	305.905	2206.45	119.504	335.993	2325.74	65.3688
2103	0	-22.1819	2211.29	957.823				-45.653	2342.23	577.205	-92.1856	2360.01	179.13	-138.614	2485.63	112.258	429.003	2313.4	866.465	435.03	2341.24	1081.9	334.089	2321.55	526.347	305.863	2206.54	119.563	335.994	2325.74	65.411
2104	0	-23.7625	2216.1	957.504				-45.2648	2346.35	577.048	-91.6039	2366.8	179.268	-138.229	2492.44	113.003	428.763	2315.16	866.292	435.154	2342.26	1081.94	333.814	2323.19	525.894	305.919	2206.82	119.562	335.957	2325.81	65.4767
2105	0	-24.1346	2219.09	956.885				-44.9243	2350.55	576.991	-91.1326	2373.67	179.336	-137.873	2499.4	113.756	428.458	2316.92	866.118	435.091	2343.11	1081.99	333.544	2324.72	525.531	305.667	2206.75	119.624	335.933	2325.87	65.5151
2106	0	-24.1353	2221.67	956.384				-44.4121	2354.53	576.642	-90.6034	2380.35	179.371	-138.064	2507.04	114.887	428.332	2318.65	865.907	435.215	2344.22	1082	333.218	2326.23	525.14	305.465	2206.76	119.604	335.932	2325.88	65.5169
2107	0	-24.1765	2223.99	955.672				-43.8892	2358.47	576.43	-89.8474	2386.68	179.311	-137.145	2513.2	115.19	428.092	2320.26	865.642	435.203	2345.24	1082	332.897	2327.67	524.725	305.364	2206.88	119.586	335.894	2325.95	65.5829
2108	0	-24.2395	2226.41	955.079				-43.4765	2362.56	576.092	-89.1369	2392.97	179.235	-136.322	2519.64	115.644	427.804	2322.15	865.487	435.124	2346.29	1082.04	332.575	2329.01	524.333	305.275	2206.94	119.614	335.873	2325.96	65.5639
2109	0	-24.4216	2228.82	954.351				-42.9332	2366.52	575.806	-88.4016	2399.1	179.157	-135.833	2526.48	116.328	427.552	2324.05	865.36	435.171	2347.53	1082.04	332.387	2330.57	523.933	305.2	2207.02	119.602	335.876	2325.94	65.5591
2110	0	-24.8061	2231.59	953.714				-42.4386	2370.41	575.426	-87.6683	2405.1	179.075	-134.256	2532.06	116.207	427.417	2325.46	865.156	435.086	2348.67	1082.06	331.852	2331.66	523.449	305.161	2207.11	119.6	335.873	2325.87	65.5163
2111	0	-24.9535	2233.89	952.902				-42.0963	2374.45	575.072	-86.7138	2410.69	178.799	-133.021	2538	116.314	427.648	2324.42	864.585	434.85	2349.71	1082.06	331.748	2333.15	523.082	305.037	2207.16	119.617	335.895	2325.94	65.5584
2112	0	-25.4597	2236.71	952.238				-41.6504	2378.4	574.786	-85.6339	2416.15	178.467	-132.347	2544.56	116.765	427.369	2326.16	864.483	434.783	2350.98	1082.09	331.996	2334.96	522.783	304.993	2207.25	119.605	335.844	2326.02	65.5672
2113	0	-25.8186	2239.32	951.466				-41.233	2382.21	574.314	-84.5857	2421.44	178.2	-130.342	2549.53	116.226	427.201	2328.06	864.335	434.607	2352.25	1082.15	331.94	2336.59	522.462	304.95	2207.34	119.632	335.889	2325.99	65.5328
2114	0	-26.2457	2242.05	950.766				-40.8764	2386.04	573.846	-83.3464	2426.63	177.788	-128.522	2554.55	115.77	427	2329.82	864.161	434.388	2353.46	1082.22	331.638	2337.88	521.974	304.909	2207.43	119.667	335.882	2325.94	65.5364
2115	0	-26.7166	2244.85	950.025				-40.5152	2389.77	573.46	-82.2461	2431.57	177.4	-126.929	2559.63	115.352	426.688	2331.63	864.005	434.165	2354.7	1082.27	331.461	2339.39	521.552	304.816	2207.5	119.674	335.859	2326.04	65.5501
2116	0	-27.164	2247.67	949.355				-40.0666	2393.39	572.862	-80.9798	2436.44	176.93	-125.345	2564.57	114.807	426.482	2333.45	863.912	433.952	2355.88	1082.3	331.453	2340.97	521.23	304.774	2207.64	119.727	335.888	2325.99	65.5336
2117	0	-27.5256	2250.36	948.468				-39.7328	2397.08	572.294	-79.8323	2441.17	176.53	-123.644	2569.15	114.077	426.26	2335.24	863.772	433.667	2357.08	1082.3	331.313	2342.45	520.745	304.693	2207.7	119.754	335.849	2326.14	65.5617
2118	0	-27.98	2253.3	947.806				-39.3381	2400.6	571.762	-79.1568	2445.9	176.231	-121.983	2573.6	113.297	425.983	2337.02	863.672	433.427	2358.32	1082.27	331.101	2343.88	520.299	304.669	2207.81	119.802	335.897	2326.07	65.5186
2119	0	-28.3631	2256.09	946.905				-38.8137	2404	571.088	-78.5449	2450.74	176.026	-121.13	2578.56	112.953	425.771	2338.79	863.503	433.145	2359.56	1082.23	330.943	2345.45	519.872	304.603	2207.93	119.846	335.91	2325.99	65.4719
2120	0	-28.9337	2259.2	946.186				-38.4346	2407.47	570.326	-77.0756	2454.9	175.308	-119.858	2582.8	112.172	425.541	2340.54	863.369	432.796	2360.84	1082.2	330.908	2347.08	519.445	304.593	2208.1	119.917	335.917	2325.98	65.3876
2121	0	-29.299	2261.92	945.345				-37.9315	2410.76	569.467	-74.027	2457.91	173.783	-117.905	2586.08	110.814	425.238	2342.33	863.197	432.443	2362.15	1082.15	330.771	2348.71	519.051	304.505	2208.21	119.987	335.941	2326.02	65.3625
2122	0	-29.757	2265	944.47				-37.3899	2413.9	568.64	-73.3821	2462.02	173.343	-116.337	2589.78	109.637	424.994	2344.14	862.976	432.043	2363.45	1082.09	330.677	2350.39	518.578	304.484	2208.37	120.054	335.923	2326	65.3002
2123	0	-30.3407	2268.15	943.685				-36.7598	2417	567.781	-72.649	2466.28	172.78	-114.978	2593.5	108.553	424.743	2345.93	862.86	431.473	2364.71	1082.06	330.527	2351.97	518.157	304.43	2208.45	120.103	335.945	2326.12	65.2702
2124	0	-30.9598	2271	942.817				-36.0471	2420.05	566.776	-71.3764	2470.03	171.935	-113.734	2597.08	107.485	424.496	2347.71	862.74	431.106	2366.05	1081.98	330.414	2353.6	517.737	304.35	2208.63	120.173	335.942	2326.1	65.2045
2125	0	-31.2673	2274.09	941.786				-35.4222	2423.02	565.709	-70.1898	2473.78	171.065	-112.577	2600.73	106.394	424.164	2349.44	862.615	430.696	2367.47	1081.94	330.337	2355.27	517.314	304.268	2208.69	120.236	335.903	2326.11	65.1396
2126	0	-31.8671	2277.25	940.793				-34.7201	2425.83	564.567	-69.1418	2477.41	170.131	-111.495	2604.37	105.23	423.976	2351.31	862.392	430.158	2368.86	1081.87	330.181	2356.85	516.892	304.204	2208.82	120.309	335.931	2326.11	65.0764
2127	0	-32.3676	2280.28	939.762				-33.9862	2428.53	563.368	-68.1365	2480.94	169.122	-109.969	2607.58	103.732	423.672	2353.1	862.148	429.676	2370.37	1081.77	329.966	2358.48	516.455	304.131	2208.94	120.359	335.956	2326.01	64.9806
2128	0	-32.8059	2283.2	938.651				-33.3365	2431.13	562.101	-67.1156	2484.39	168.094	-109.953	2611.97	103.168	423.289	2354.8	862.013	429.078	2371.84	1081.7	329.777	2360.04	516.065	304.087	2209.08	120.463	335.944	2326.06	64.9304
2129	0	-33.3577	2286.36	937.615				-32.574	2433.54	560.79	-66.0077	2487.69	166.927	-108.549	2615.09	101.462	423.04	2356.61	861.861	428.462	2373.33	1081.58	329.674	2361.73	515.562	303.917	2209.14	120.514	335.933	2326.05	64.8919
2130	0	-33.9606	2289.54	936.561				-31.9535	2435.86	559.435	-64.8448	2490.72	165.648	-107.395	2618.56	100.088	422.606	2358.4	861.657	427.799	2374.85	1081.48	329.478	2363.27	515.151	303.614	2209.07	120.503	335.948	2326.11	64.8288
2131	0	-34.4961	2292.49	935.458				-31.2986	2438.1	558.03	-63.9962	2493.88	164.49	-105.985	2621.51	98.3566	422.137	2360.12	861.458	427.125	2376.45	1081.42	329.294	2364.92	514.716	303.46	2209.12	120.556	335.976	2326.25	64.8439
2132	0	-35.0359	2295.49	934.283				-30.6317	2440.23	556.607	-63.3251	2497.15	163.379	-105.521	2625.45	97.192	421.77	2361.95	861.301	426.414	2378.08	1081.29	329.081	2366.45	514.308	303.434	2209.32	120.691	335.982	2326.06	64.7489
2133	0	-35.7144	2298.62	933.2				-30.0024	2442.24	555.095	-62.2678	2499.9	162.038	-104.456	2628.51	95.5064	421.257	2363.61	861.076	425.712	2379.73	1081.17	328.846	2367.93	513.926	303.469	2209.52	120.79	336.007	2326.01	64.6865
2134	0	-36.4283	2301.8	932.072				-29.3823	2444.26	553.586	-61.0867	2502.27	160.618	-102.987	2630.77	93.5401	420.82	2365.4	860.867	424.955	2381.48	1081.07	328.704	2369.54	513.477	303.361	2209.57	120.856	335.997	2326	64.6276
2135	0	-37.0448	2304.73	930.954				-28.808	2446.11	551.978	-60.1042	2504.75	159.246	-101.585	2633.04	91.5714	420.266	2367.18	860.717	423.933	2383.09	1080.99	328.44	2371.02	513.138	303.315	2209.71	120.96	336.054	2326.35	64.6768
2136	0	-37.6901	2307.66	929.749				-28.3031	2447.9	550.376	-59.2697	2507.2	157.817	-100.69	2644.06	91.1706	419.804	2368.98	860.601	423.243	2385	1080.86	328.253	2372.53	512.731	303.269	2209.8	121.044	336.089	2326.38	64.6544
2137	0	-38.4721	2310.65	928.581				-27.8215	2449.66	548.775	-58.0489	2509.16	156.289	-100.144	2648.95	90.0885	419.131	2370.74	860.469	422.328	2386.89	1080.74	328.053	2374.01	512.354	303.284	2209.92	121.156	336.105	2326.38	64.6175
2138	0	-39.2684	2313.71	927.448				-27.4332	2451.36	547.148	-56.7071	2510.71	154.584	-98.7455	2650.21	87.6297	418.644	2372.55	860.337	421.326	2388.83	1080.59	327.711	2375.48	511.969	303.253	2210.07	121.213	336.128	2326.33	64.5838
2139	0	-40.1485	2316.78	926.36				-27.0447	2452.98	545.539	-55.6939	2512.46	153.06	-98.092	2653.56	86.1011	417.962	2374.4	860.22	420.247	2390.72	1080.49	327.411	2376.98	511.57	303.222	2210.27	121.365	336.134	2326.33	64.5284
2140	0	-41.1168	2319.93	925.247				-26.7267	2454.63	543.89	-54.6401	2514.02	151.529	-96.3379	2653.15	82.792	417.316	2376.25	860.112	419.137	2392.72	1080.38	327.171	2378.45	511.151	303.19	2210.42	121.476	336.144	2326.4	64.5013
2141	0	-41.9505	2322.89	924.092				-26.5785	2456.46	542.37	-53.3674	2515.19	149.783	-94.7955	2653.36	79.936	416.59	2378.21	859.931	418.113	2394.86	1080.28	326.766	2379.92	510.79	303.154	2210.57	121.584	336.175	2326.56	64.5097
2142	0	-42.9102	2325.84	922.922				-26.1651	2457.84	540.659	-52.3035	2516.35	148.175	-93.5265	2654.11	77.1013	415.895	2380.13	859.789	416.939	2396.97	1080.14	326.46	2381.41	510.365	303.116	2210.71	121.699	336.206	2326.53	64.4772
2143	0	-43.8632	2328.85	921.772				-25.8789	2459.41	538.977	-51.2639	2517.44	146.532	-92.2514	2654.59	74.3046	415.057	2382.17	859.715	415.643	2399.1	1079.99	326.115	2382.89	509.997	303.081	2210.86	121.808	336.218	2326.51	64.4429
2144	0	-45.0225	2332.14	920.689				-25.6808	2460.76	537.263	-50.2426	2518.36	144.75	-90.9541	2655.19	71.5197	414.147	2384.16	859.527	414.422	2401.39	1079.88	325.684	2384.36	509.59	303.045	2211	121.916	336.23	2326.53	64.4363
2145	0	-46.0218	2335.12	919.492				-25.5106	2462.07	535.473	-48.1189	2518.65	142.322	-90.1875	2658	69.6963	413.208	2386.25	859.35	413.051	2403.73	1079.76	325.178	2385.73	509.148	303.008	2211.15	122.002	336.219	2326.57	64.4338
2146	0	-47.1767	2338.26	918.271				-25.2281	2463.35	533.683	-47.2719	2519.21	140.397	-89.7357	2661.28	67.9621	412.338	2388.37	859.271	411.699	2406.18	1079.59	324.705	2387.16	508.783	302.909	2211.27	122.091	336.259	2326.53	64.3831
2147	0	-48.3267	2341.37	917.04				-24.964	2464.49	531.854	-46.4339	2519.9	138.573	-87.2931	2658.38	63.5226	411.314	2390.49	859.159	410.257	2408.67	1079.47	324.124	2388.61	508.37	302.873	2211.41	122.167	336.274	2326.47	64.3749
2148	0	-49.4721	2344.53	915.773				-24.7652	2465.61	530.02	-45.6952	2520.66	136.626	-85.8546	2659.17	60.9561	410.293	2392.82	858.981	408.739	2411.18	1079.32	323.597	2390.05	507.978	302.776	2211.52	122.257	336.274	2326.54	64.3927
2149	0	-50.6785	2347.72	914.505				-24.6071	2466.47	528.07	-45.1909	2521.17	134.619	-84.194	2659.18	57.7907	409.146	2395.03	858.807	407.151	2413.81	1079.11	322.998	2391.56	507.553	302.674	2211.63	122.344	336.262	2326.54	64.3816
2150	0	-51.9527	2351.03	913.176				-24.4426	2467.27	526.051	-44.8371	2521.83	132.67	-83.2962	2661.37	55.8198	407.929	2397.32	858.692	405.506	2416.56	1078.94	322.341	2393.05	507.16	302.52	2211.77	122.425	336.3	2326.45	64.3568
2151	0	-53.2993	2354.43	911.866				-24.2463	2467.94	524.014	-44.6636	2522.57	130.612	-81.6187	2660.69	52.4685	406.711	2399.68	858.551	403.827	2419.42	1078.77	321.624	2394.48	506.77	302.418	2211.88	122.513	336.312	2326.45	64.3696
2152	0	-54.6664	2357.9	910.488				-24.2016	2468.58	521.95	-44.5481	2522.92	128.726	-80.5727	2660.4	51.2095	405.496	2402.16	858.396	402.073	2422.29	1078.59	320.755	2395.88	506.295	302.318	2211.99	122.601	336.299	2326.46	64.3784
2153	0	-55.9698	2361.22	909.051				-24.1203	2469.01	519.848	-44.3796	2522.74	127.676	-80.2939	2661.18	51.5835	404.151	2404.66	858.256	400.221	2425.28	1078.37	320.105	2397.44	505.91	302.154	2212.06	122.671	336.342	2326.45	64.3965
2154	0	-57.3147	2364.59	907.562				-24.0123	2469.42	517.72	-45.4497	2523.28	126.96	-81.2055	2666.04	53.7958	402.702	2407.24	858.087	398.359	2428.33	1078.17	319.303	2399.03	505.575	302.11	2212.2	122.83	336.345	2326.46	64.4029
2155	0	-58.8604	2368.21	906.128				-23.7997	2469.54	515.544	-45.2473	2523.31	125.292	-81.0934	2668.48	55.1344	401.25	2409.89	857.932	396.399	2431.51	1077.96	318.532	2400.72	505.189	302.013	2212.32	122.952	336.348	2326.49	64.4153
2156	0	-60.3978	2371.8	904.729				-23.5473	2469.71	513.434	-44.6588	2523.26	123.921	-79.7981	2667.4	55.0819	399.691	2412.62	857.82	394.287	2434.68	1077.76	317.617	2402.31	504.788	301.866	2212.51	123.105	336.33	2326.56	64.4626
2157	0	-61.9012	2375.27	903.394				-23.2246	2469.68	511.342	-43.8213	2524.25	122.944	-78.4832	2666.53	54.9458	398.113	2415.44	857.616	392.227	2437.95	1077.5	316.495	2403.86	504.407	301.701	2212.58	123.28	336.345	2326.53	64.4788
2158	0	-63.7323	2379.02	902.202				-23.4535	2470.23	509.475	-43.5684	2526.82	123.271	-77.4477	2665.97	54.9426	396.539	2418.35	857.443	390.114	2441.23	1077.26	315.451	2405.57	503.984	301.602	2212.75	123.465	336.343	2326.47	64.4663
2159	0	-65.2913	2382.44	901.238				-22.2782	2470.04	508.111	-43.8679	2529.04	125.204	-76.3363	2665.65	55.2821	394.59	2421.16	857.281	387.821	2444.59	1077.08	314.153	2407.09	503.593	301.526	2213.04	123.766	336.347	2326.47	64.479
2160	0	-67.087	2386	900.474				-21.1343	2470.83	507.042	-39.879	2529.37	124.324	-75.1633	2665.35	55.7709	392.768	2424.18	857.066	385.534	2447.92	1076.91	312.873	2408.7	503.264	301.376	2213.18	124.063	336.314	2326.44	64.4908
2161	0	-68.7642	2389.17	899.886				-19.9538	2472.64	506.272	-35.8928	2530.9	123.904	-74.0403	2665.11	56.1854	390.788	2427.14	856.954	383.13	2451.32	1076.79	311.507	2410.11	503.006	301.221	2213.36	124.351	336.286	2326.51	64.558
2162	0	-70.4971	2392.3	899.267				-18.7084	2475.07	505.784	-33.4428	2533.36	124.234	-72.861	2664.74	56.4744	388.774	2430.08	856.814	380.687	2454.8	1076.78	310.095	2411.53	502.853	300.943	2213.49	124.663	336.207	2326.51	64.5911
2163	0	-72.2995	2395.25	898.76				-17.7584	2477.78	505.228	-31.5431	2534.01	124.692	-71.923	2664.7	56.9993	386.757	2432.95	856.721	378.111	2458.42	1076.78	308.591	2412.64	502.77	300.655	2213.6	124.996	336.169	2326.46	64.6161
2164	0	-73.8313	2397.75	898.191				-17.1191	2480.52	504.514	-27.7914	2532.71	123.345	-71.2878	2664.36	57.0276	384.594	2435.76	856.568	375.437	2462.13	1076.83	307.38	2413.88	502.762	300.433	2213.76	125.348	336.157	2326.44	64.6019
2165	0	-75.5629	2400.2	897.723				-16.9006	2483.35	504.016	-26.6472	2533.29	122.696	-71.1226	2664.25	56.9488	382.602	2438.55	856.452	372.817	2466	1076.85	306.167	2414.94	502.804	300.221	2213.91	125.743	336.07	2326.54	64.6562
2166	0	-77.4438	2402.74	897.245				-17.3364	2485.83	503.558	-25.6564	2533.39	121.479	-71.0309	2664.18	56.8127	380.467	2441.14	856.498	370.223	2469.94	1076.77	305.093	2415.96	502.897	300.064	2214.09	126.203	336.026	2326.65	64.6864
2167	0	-79.2835	2404.82	896.846				-18.5004	2487.79	503.371	-25.3399	2533.18	120.859	-71.0245	2664.17	56.7277	378.481	2443.59	856.569	367.557	2473.93	1076.69	304.078	2416.91	503.021	299.96	2214.26	126.72	336.031	2326.67	64.6751
2168	0	-81.5	2407.44	896.827				-20.1142	2489.41	503.452	-25.5156	2533	120.332	-71.1431	2664.18	56.6289	376.514	2445.98	856.67	365.012	2478	1076.57	303.121	2417.86	503.278	299.87	2214.48	127.247	336.061	2326.72	64.6777
2169	0	-83.4618	2409.75	897.118				-21.9656	2490.77	503.836	-26.0531	2534.11	120.714	-71.2804	2664.28	56.5491	374.528	2448.31	856.887	362.499	2482.03	1076.56	302.295	2418.86	503.584	299.777	2214.7	127.859	336.082	2326.64	64.634
2170	0	-85.6988	2412.65	897.696				-23.9936	2492.02	504.432	-26.7059	2534.05	120.938	-71.4077	2664.26	56.4466	372.686	2450.73	857.215	359.878	2486.11	1076.63	301.368	2419.86	503.982	299.631	2214.95	128.51	336.138	2326.66	64.6246
2171	0	-87.9501	2415.67	898.431				-26.054	2493.13	504.972	-27.0298	2534.69	120.693	-71.6028	2664.1	56.3798	370.637	2453.03	857.62	357.251	2490.15	1076.88	300.578	2421.07	504.465	299.422	2215.21	129.261	336.167	2326.59	64.6249
2172	0	-90.5692	2419.13	899.15				-27.6766	2493.87	505.289	-27.193	2534.69	120.55	-71.6099	2664.33	56.3643	368.707	2455.42	858.064	354.486	2494.19	1077.28	299.448	2421.85	504.847	299.203	2215.43	130.011	336.206	2326.49	64.6382
2173	0	-92.9859	2422.4	899.703				-28.8418	2494.41	505.336	-27.2765	2534.68	120.312	-71.6221	2664.32	56.3585	366.685	2457.82	858.523	351.669	2498.19	1077.75	298.467	2422.85	505.343	298.93	2215.65	130.854	336.228	2326.45	64.611
2174	0	-94.8539	2424.81	900.211				-29.7513	2495.04	505.268	-27.2674	2534.72	120.161	-71.6214	2664.31	56.3535	364.618	2460.35	858.946	348.83	2502.21	1078.26	297.427	2423.88	505.92	298.658	2215.94	131.762	336.273	2326.4	64.6233
2175	0	-96.0629	2426.37	900.551				-30.4045	2495.66	505.044	-27.0833	2534.84	119.952	-71.6212	2664.31	56.3529	362.617	2462.92	859.406	345.852	2506.15	1078.72	296.433	2425.09	506.568	298.531	2216.35	132.833	336.312	2326.49	64.6766
2176	0	-97.9461	2428.77	900.765				-31.0188	2496.39	504.835	-25.5436	2534.62	119.125	-71.5941	2664.23	56.3237	360.543	2465.65	859.869	342.86	2510.25	1079.16	295.408	2426.43	507.17	298.289	2216.86	133.87	336.329	2326.59	64.7215
2177	0	-100.107	2431.4	900.877				-31.7746	2497.2	504.646	-25.3154	2533.95	118.838	-71.614	2664.03	56.3262	358.366	2468.41	860.335	340.642	2511.62	1078.95	294.256	2427.92	507.852	298.103	2217.45	135.045	336.334	2326.67	64.8015
2178	0	-102.161	2433.93	900.94				-32.5902	2497.89	504.408	-25.2941	2534.12	118.709	-71.6098	2664.02	56.3237	356.291	2471.16	860.847	338.066	2515.61	1079.13	293.174	2429.86	508.44	297.924	2218.16	136.271	336.406	2326.74	64.8331
2179	0	-104.258	2436.5	901.032				-33.5614	2499.07	504.424	-25.3879	2534.41	118.624	-71.5701	2663.99	56.3341	354.379	2474.14	861.323	335.59	2519.77	1079.41	292.123	2432	508.901	297.614	2218.9	137.499	336.457	2326.66	64.8736
2180	0	-106.312	2438.93	901.116				-34.5985	2500.14	504.386	-25.0735	2534.49	118.388	-71.567	2663.99	56.3417	352.283	2477.04	861.804	333.151	2523.4	1079.6	291.028	2434.26	509.368	297.366	2219.59	138.729	336.574	2326.2	64.864
2181	0	-108.296	2441.3	901.055				-35.5126	2501.28	504.355	-25.0533	2534.73	118.144	-71.5618	2664	56.3467	350.405	2480.11	862.313	330.921	2527.11	1079.82	289.985	2436.72	509.758	296.912	2220.36	139.967	336.773	2325.88	64.8789
2182	0	-110.202	2443.61	900.997				-36.5267	2502.85	504.368	-24.9315	2534.99	118.117	-71.5191	2663.97	56.3404	348.383	2483.15	862.771	328.597	2530.82	1079.92	288.97	2439.28	510.06	296.61	2221.19	141.255	336.923	2325.75	64.9426
2183	0	-112.012	2446.01	900.935				-37.4424	2504.35	504.219	-24.7263	2535.16	117.822	-71.4297	2664.15	56.3831	346.471	2486.38	863.159	326.244	2534.56	1079.98	288.037	2442.01	510.364	296.537	2222.19	142.61	337.011	2325.65	65.0301
2184	0	-113.765	2448.51	900.749				-38.1577	2505.83	503.987	-26.918	2537.55	118.841	-71.3737	2664.16	56.4091	344.485	2489.6	863.521	323.846	2538.44	1079.97	287.091	2444.95	510.604	296.126	2223.09	144.022	337.165	2325.53	65.0995
2185	0	-115.492	2450.94	900.401				-38.8054	2507.44	503.745	-27.2085	2538.7	118.805	-71.3144	2664.15	56.4182	342.67	2492.94	863.763	321.413	2542.26	1079.98	286.196	2448.04	510.836	296.139	2224.26	145.378	337.295	2325.58	65.2235
2186	0	-117.196	2453.61	900.165				-39.3481	2509.11	503.542	-26.747	2538.81	118.481	-71.2268	2664.06	56.4188	340.749	2496.41	863.936	318.934	2545.95	1079.94	285.307	2451.33	510.929	297.61	2226.13	147.396	337.474	2325.47	65.2295
2187	0	-118.889	2456.23	899.775				-39.8992	2510.75	503.329	-26.3166	2538.95	118.125	-71.1818	2664.16	56.4937	338.875	2499.82	864.047	316.557	2549.71	1079.89	284.62	2455.06	511.058	297.643	2227.53	149.083	337.748	2325.37	65.3732
2188	0	-120.402	2458.94	899.491				-40.524	2512.26	503.11	-26.6495	2539.65	118.229	-71.1281	2664.18	56.5575	337.235	2503.38	864.128	314.207	2553.46	1079.83	283.797	2458.96	511.242	297.872	2229.29	151.054	337.936	2325.4	65.4757
2189	0	-122.093	2461.86	899.201				-41.2539	2513.79	502.984	-26.6034	2539.93	118.202	-71.0885	2664.14	56.5461	335.495	2506.87	864.155	311.829	2557.02	1079.71	283.077	2463.22	511.333	297.015	2230.68	152.82	338.07	2325.63	65.6997
2190	0	-123.706	2464.8	899.017				-42.0303	2515.06	502.898	-26.556	2540.14	118.149	-71.0683	2664.17	56.5662	333.887	2510.5	864.231	309.656	2560.82	1079.72	282.378	2467.9	511.499	296.758	2232.63	154.97	338.196	2325.85	65.9674
2191	0	-125.391	2467.69	898.958				-42.8491	2516.38	502.912	-26.5706	2540.22	118.035	-71.0686	2664.18	56.5689	332.405	2514.11	864.386	307.457	2564.4	1079.69	281.736	2472.99	511.712	296.131	2234.67	157.514	338.311	2325.91	66.2115
2192	0	-127.193	2470.69	899.023				-43.8234	2517.52	502.979	-26.548	2540.29	117.893	-71.0412	2664.1	56.5388	330.867	2517.55	864.568	305.292	2567.74	1079.72	281.129	2478.7	511.916	295.731	2237.2	160.35	338.359	2325.93	66.6302
2193	0	-128.784	2473.41	899.105				-44.6742	2518.39	502.91	-26.5753	2540.33	117.82	-71.0403	2664.08	56.5345	329.425	2521.07	864.857	303.333	2571.01	1079.82	280.805	2485.04	512.145	295.272	2240.12	163.447	338.28	2325.9	67.2563
2194	0	-130.517	2475.92	899.135				-45.597	2519.44	502.899	-26.7938	2540.55	117.884	-71.0672	2664.15	56.5831	328.107	2524.46	865.229	301.182	2574.22	1079.97	280.747	2492.05	512.564	295.507	2243.97	167.096	338.185	2326.66	68.1409
2195	0	-132.251	2478.57	899.08				-46.422	2520.23	502.805	-26.6801	2540.49	117.636	-71.0415	2664.1	56.5405	326.827	2527.84	865.653	299.195	2577.29	1080.08	280.788	2499.84	513	295.079	2248.07	170.549	337.986	2327.1	69.118
2196	0	-133.818	2480.88	899.015				-47.2318	2521.03	502.721	-26.7104	2540.58	117.538	-71.0394	2664.07	56.5525	325.588	2531.13	866.177	297.101	2580.34	1080.27	281.097	2508.19	513.585	294.642	2252.78	174.49	337.642	2328.12	70.5089
2197	0	-135.437	2483.21	898.946				-47.9903	2521.74	502.561	-26.8036	2540.67	117.442	-71.0396	2664.07	56.5534	324.328	2534.29	866.718	295.073	2583.03	1080.39	281.612	2517.44	514.378	293.782	2258.07	178.784	337.329	2329.39	72.2725
2198	0	-136.977	2485.59	898.856				-48.774	2522.45	502.417	-26.7959	2540.66	117.32	-71.0248	2664.13	56.5868	323.165	2537.37	867.27	293.141	2585.85	1080.5	282.217	2527.69	515.303	292.922	2264.11	183.56	336.893	2330.8	74.1866
2199	0	-138.484	2487.67	898.61				-49.6545	2523.16	502.305	-26.7508	2540.68	117.18	-71.025	2664.14	56.59	322.09	2540.29	867.924	291.307	2588.22	1080.47	283.231	2538.53	516.572	292.048	2270.94	188.684	336.309	2332.32	76.6966
2200	0	-139.847	2489.75	898.367				-50.4887	2523.64	502.055	-26.7676	2540.69	117.007	-70.9765	2664.09	56.5702	321.107	2543.08	868.598	289.493	2590.61	1080.36	284.336	2549.78	518.071	291.037	2278.29	194.189	335.773	2333.98	79.7904
2201	0	-141.325	2492.09	898.131				-51.5593	2524.16	501.815	-26.7794	2540.69	116.893	-71.0241	2664.13	56.5861	320.143	2545.75	869.385	287.823	2592.76	1080.1	285.27	2561.19	519.851	289.735	2285.95	200.201	334.778	2336.36	83.8406
2202	0	-142.598	2494.08	897.825				-52.3077	2524.46	501.577	-26.9198	2540.81	116.875	-71.0253	2664.14	56.5893	319.301	2548.29	870.093	286.381	2594.76	1079.84	286.355	2572.59	521.828	288.488	2294.26	206.432	333.803	2339.3	88.2838
2203	0	-143.856	2496.08	897.561				-53.2774	2524.82	501.413	-26.9811	2540.81	116.744	-71.025	2664.14	56.5887	318.577	2550.68	870.724	284.995	2596.62	1079.4	287.401	2583.78	523.978	287.046	2303.16	212.434	332.578	2342.45	93.0177
2204	0	-145.049	2498.02	897.257				-54.0916	2524.87	501.146	-27.0307	2540.78	116.608	-71.0234	2664.14	56.5761	318.05	2553.06	871.292	283.768	2598.21	1078.74	288.63	2594.72	526.475	285.758	2312.6	218.499	331.026	2346.33	98.3267
2205	0	-146.218	2499.99	896.999				-54.9499	2525.05	500.979	-27.1099	2540.72	116.509	-71.023	2664.12	56.5489	317.573	2555.25	871.829	282.601	2599.86	1078.1	289.775	2605.3	529.104	283.867	2321.67	224.55	329.392	2351.14	104.259
2206	0	-147.269	2501.78	896.729				-55.7688	2525.05	500.737	-27.1992	2540.73	116.389	-71.0467	2664.23	56.5616	317.353	2557.41	872.516	281.67	2601.38	1077.2	290.772	2615.17	531.925	281.748	2330.81	230.153	327.615	2356.76	110.214
2207	0	-148.429	2503.64	896.49				-56.4985	2525.09	500.561	-27.0128	2540.44	116.049	-71.0805	2664.15	56.5369	317.281	2559.5	873.194	280.889	2602.82	1076.31	291.737	2624.73	534.892	279.523	2339.57	235.696	325.873	2363.52	114.875
2208	0	-149.458	2505.35	896.306				-57.2518	2525.01	500.294	-26.9544	2540.28	115.908	-71.0833	2664.13	56.5172	317.14	2561.54	873.933	280.12	2604.32	1075.38	292.442	2633.65	537.954	276.958	2347.56	240.687	323.709	2372.9	118.115
2209	0	-150.318	2506.81	896.194				-57.8541	2525.06	500.169	-27.1756	2540.3	115.809	-71.111	2664.05	56.489	317.11	2563.44	874.817	279.455	2605.75	1074.41	293.025	2642.12	540.913	275.019	2357.17	243.627	320.833	2385.12	121.665
2210	0	-151.247	2508.3	896.065				-58.5029	2525.47	500.016	-27.3609	2540.32	115.81	-71.1385	2664.13	56.5155	317.185	2565.28	875.861	278.47	2609.66	1073.97	293.796	2650.33	544.053	273.086	2368	245.074	317.824	2399.13	123.59
2211	0	-151.946	2509.63	896.029				-58.984	2525.49	499.949	-27.0261	2539.84	115.429	-71.1403	2664.16	56.5037	317.175	2566.98	876.961	278.161	2611.14	1073.2	294.317	2658.24	547.264	271.358	2379.99	245.17	314.788	2413.75	123.88
2212	0	-152.64	2510.94	896.054				-59.494	2525.81	499.902	-27.0153	2539.68	115.339	-71.1663	2664.07	56.4353	317.162	2568.58	878.189	277.887	2612.76	1072.56	294.852	2665.88	550.507	269.954	2392.73	243.925	311.714	2429.65	123.234
2213	0	-153.216	2512.09	896.058				-59.9741	2526.3	499.895	-27.0995	2539.62	115.283	-71.1777	2664	56.4104	317.167	2570.2	879.491	277.712	2614.64	1072.1	295.062	2673.04	553.502	268.386	2405.53	241.98	308.615	2446.89	121.808
2214	0	-153.604	2513.1	896.114				-60.2148	2526.74	499.896	-27.1633	2539.59	115.293	-71.2504	2663.87	56.3954	317.16	2571.81	880.786	277.58	2616.69	1071.84	295.18	2680.04	556.354	266.882	2418.81	239.027	306.486	2464.57	119.581
2215	0	-153.98	2514.29	896.191				-60.3994	2527.2	499.909	-27.195	2539.55	115.301	-71.2216	2664.04	56.4262	317.119	2573.39	882.085	277.555	2618.89	1071.68	295.155	2686.63	559.026	265.728	2432.77	235.154	304.956	2482.68	116.786
2216	0	-154.195	2515.54	896.262				-60.5229	2527.71	499.904	-27.2056	2539.56	115.324	-71.2272	2664.07	56.4615	316.975	2574.9	883.404	277.606	2621.16	1071.58	295.61	2693.19	561.72	264.606	2447.43	230.36	304.322	2501.82	113.897
2217	0	-154.324	2516.82	896.332				-60.6372	2528.43	499.992	-27.2318	2539.45	115.357	-71.2272	2664.07	56.46	316.952	2576.54	884.593	277.838	2623.57	1071.57	295.384	2699.01	564.058	263.771	2462.49	225.063	303.589	2521.28	110.276
2218	0	-154.446	2518.37	896.359				-60.6672	2529.1	500.059	-27.2584	2539.46	115.409	-71.227	2664.06	56.4586	316.86	2578.08	885.889	278.218	2625.93	1071.69	295.176	2704.56	566.275	263.449	2478.29	219.19	303.229	2542.13	106.878
2219	0	-154.306	2519.87	896.336				-60.6294	2529.86	500.135	-27.2591	2539.47	115.459	-71.227	2664.06	56.4585	316.875	2579.75	887.004	278.577	2628.18	1071.85	295.099	2709.84	568.231	263.618	2494.58	213.092	303.439	2563.85	103.425
2220	0	-154.239	2521.83	896.365				-60.5343	2530.67	500.237	-27.2215	2539.5	115.515	-71.227	2664.06	56.4586	316.959	2581.47	888.071	279.234	2630.52	1072.03	294.947	2714.7	569.933	264.247	2511.26	206.873	303.988	2585.64	99.9525
2221	0	-153.95	2523.78	896.405				-60.3375	2531.55	500.315	-27.193	2539.49	115.572	-71.227	2664.06	56.4586	317.226	2583.31	888.904	279.152	2632.07	1072.08	294.482	2719.09	571.287	265.029	2528.18	200.365	305.01	2607.95	96.6407
2222	0	-153.621	2525.98	896.465				-60.0462	2532.49	500.412	-27.1864	2539.54	115.635	-71.2699	2663.83	56.4088	317.537	2585.24	889.665	279.798	2634.18	1072.09	294.019	2723.22	572.344	266.094	2545.35	193.52	306.557	2630.36	93.3846
2223	0	-153.276	2528.5	896.49				-59.8199	2533.57	500.504	-27.2059	2539.67	115.779	-71.1946	2663.94	56.4499	317.952	2587.28	890.25	280.583	2636.24	1072.07	293.692	2727.03	573.136	267.163	2562.76	185.985	308.151	2652.35	90.5642
2224	0	-152.621	2530.82	896.511				-59.5543	2534.65	500.629	-27.0666	2539.61	115.762	-71.1784	2664	56.4702	318.427	2589.4	890.632	280.964	2637.94	1072.01	293.296	2730.67	573.611	268.727	2580.12	179.532	309.972	2674.84	88.2163
2225	0	-152.101	2533.55	896.529				-59.1824	2535.81	500.716	-27.0133	2539.68	115.825	-71.2667	2663.83	56.4343	319.078	2591.64	890.848	281.848	2640.04	1071.95	292.606	2733.97	573.729	270.646	2597.43	173.642	312.271	2697.07	86.1443
2226	0	-151.412	2536.26	896.6				-58.8323	2536.96	500.79	-27.6348	2540.36	116.334	-71.2619	2663.8	56.4317	319.84	2593.98	890.838	282.829	2642.23	1071.83	292.063	2737.22	573.659	273.291	2614.7	168.302	314.304	2717.88	84.4248
2227	0	-150.549	2538.8	896.697				-58.4339	2538.16	500.88	-27.4741	2540.44	116.399	-71.249	2663.86	56.4521	320.875	2595.34	890.386	283.892	2644.5	1071.67	291.467	2740.29	573.291	275.97	2631.54	163.282	315.789	2732.98	81.5844
2228	0	-149.777	2541.67	896.789				-57.9348	2539.29	500.953	-27.3496	2540.4	116.303	-71.2271	2663.79	56.4543	321.358	2601.68	890.559	284.91	2646.82	1071.52	290.85	2743.21	572.783	278.913	2647.98	158.646	318.49	2746.69	78.1581
2229	0	-148.792	2544.23	896.894				-57.4433	2540.44	501.035	-27.29	2540.49	116.365	-71.1406	2663.96	56.4917	322.245	2605.08	889.985	286.073	2649.39	1071.28	290.108	2746.03	571.938	282.013	2663.84	154.589	321.192	2769.88	79.3478
2230	0	-147.696	2546.73	897.032				-56.9507	2541.55	501.099	-27.2281	2540.59	116.443	-71.1245	2664.02	56.5101	323.426	2607.86	889.269	287.262	2652.02	1071.03	289.34	2748.71	570.963	285.047	2679.06	150.929	323.749	2790.11	80.1159
2231	0	-146.658	2549.27	897.217				-56.3234	2542.78	501.259	-27.1825	2540.75	116.534	-71.1238	2664	56.5265	324.693	2610.7	888.3	288.488	2654.81	1070.63	288.678	2751.34	569.786	288.064	2693.59	147.718	326.384	2808.01	80.798
2232	0	-145.552	2551.8	897.455				-55.7696	2544.05	501.465	-27.1214	2540.84	116.607	-71.1119	2664.04	56.5438	325.833	2614.05	887.25	289.558	2657.61	1070.36	288.573	2754.09	568.589	290.944	2707.08	145.101	328.685	2823.32	81.3715
2233	0	-144.446	2554.22	897.7				-55.1158	2545.49	501.701	-27.3384	2541.13	116.962	-71.1238	2664	56.5271	326.918	2616.82	885.973	291.364	2661.3	1069.96	287.999	2756.29	567.114	293.68	2719.49	142.712	330.771	2838.84	82.5872
2234	0	-143.223	2556.57	898.039				-54.4591	2546.88	501.953	-27.2405	2541.17	117.054	-71.1119	2664.04	56.5429	328.162	2619.57	884.645	293.032	2664.85	1069.59	287.31	2758.17	565.509	296.251	2730.62	140.684	332.483	2851.7	83.2617
2235	0	-141.92	2558.84	898.401				-53.6907	2548.4	502.211	-27.0707	2541.23	117.134	-71.1238	2664	56.527	329.229	2622.65	883.233	293.76	2667.77	1069.1	286.89	2759.9	563.881	298.612	2740.51	138.805	334.001	2863.3	84.0012
2236	0	-140.499	2561.06	898.838				-52.9022	2549.82	502.489	-26.9604	2541.34	117.243	-71.1119	2664.04	56.5429	330.198	2625.83	881.786	295.427	2671.31	1068.93	286.308	2761.46	562.133	300.538	2748.86	136.924	335.021	2873.32	84.3207
2237	0	-139.03	2563.17	899.22				-52.0196	2551.33	502.751	-26.6656	2541.27	117.308	-71.1238	2664	56.527	331.225	2629.08	880.175	296.86	2674.88	1068.47	285.879	2762.91	560.432	302.196	2755.64	135.261	335.918	2881.71	84.371
2238	0	-137.475	2565.39	899.751				-51.104	2552.97	503.07	-26.4631	2541.37	117.444	-71.1236	2663.99	56.524	332.087	2632.76	878.299	298.342	2678.65	1068.12	285.641	2764.36	558.794	303.46	2760.82	133.44	336.401	2887.74	83.8567
2239	0	-135.786	2567.65	900.334				-50.2972	2554.59	503.344	-26.2909	2541.48	117.619	-71.2154	2663.81	56.48	333.038	2636.74	876.497	300.182	2682.81	1067.53	285.732	2765.58	557.097	304.278	2764.62	132.188	336.862	2890.86	82.7274
2240	0	-134.044	2569.95	900.864				-49.2828	2556.31	503.708	-26.098	2541.61	117.77	-71.2281	2663.74	56.4549	333.583	2638.06	874.411	301.949	2687.02	1067.03	286.01	2766.46	555.206	304.431	2766.33	130.702	337.206	2890.78	79.4653
2241	0	-132.02	2572.1	901.477				-48.0043	2558.06	504.061	-25.9434	2541.79	117.955	-71.2219	2663.78	56.4687	334.71	2641.51	872.707	303.995	2691.52	1066.51	286.363	2767.12	553.112	303.453	2765.76	128.76	337.18	2891.87	76.3728
2242	0	-129.985	2574.52	902.124				-46.8718	2560.04	504.496	-25.6963	2541.84	118.145	-71.2432	2663.86	56.4816	335.956	2646.29	871.62	306.042	2696.13	1066.04	286.749	2767.94	551.368	303.117	2765.95	127.599	336.951	2893.05	74.2266
2243	0	-127.928	2577.13	902.791				-45.5794	2561.99	504.888	-25.6815	2541.97	118.312	-71.2172	2663.81	56.4803	337.291	2651.36	870.74	307.823	2700.75	1065.63	287.046	2769.37	550.256	303.317	2768.09	127.267	336.734	2893.29	73.3859
2244	0	-125.529	2579.61	903.528				-44.2945	2564.07	505.287	-25.5455	2542.19	118.533	-71.2181	2663.78	56.479	338.73	2656.32	869.884	310.147	2705.75	1065.39	287.566	2771.66	550.052	303.29	2769.54	126.979	336.07	2895.53	73.0279
2245	0	-123.223	2582.28	904.188				-42.3229	2571.52	507.207	-25.2724	2542.27	118.756	-71.1203	2663.99	56.5337	340.333	2661.53	869.364	312.231	2710.61	1065.27	288.015	2774.72	550.356	303.527	2770.43	127.083	335.72	2896.62	72.6429
2246	0	-120.776	2585.09	904.867				-40.7919	2574.47	507.769	-24.9343	2542.49	119.04	-71.1085	2664.06	56.5624	342.066	2666.87	869.734	314.656	2715.7	1065.26	288.627	2778.23	550.961	303.916	2771.24	127.132	335.611	2897.21	72.8396
2247	0	-118.13	2587.83	905.397				-39.2935	2576.88	508.233	-24.3493	2542.46	119.201	-71.1088	2664.06	56.5616	343.973	2672.09	870.704	316.782	2720.47	1065.32	289.149	2782.09	551.329	304.309	2772.06	127.122	335.816	2897.14	72.1641
2248	0	-115.57	2590.82	905.954				-37.6114	2578.98	508.519	-24.2916	2542.7	119.583	-71.1087	2664.06	56.5596	345.97	2677.29	872.103	319.564	2725.45	1065.69	289.919	2786.16	551.452	304.984	2773.04	127.037	336.297	2895.96	71.4462
2249	0	-112.888	2593.85	906.428				-36.0108	2581.38	508.96	-24.0207	2542.85	119.886	-71.1077	2664.04	56.5765	348.014	2682.51	873.498	322.263	2730.22	1066.06	290.749	2790.19	551.284	305.291	2773.9	126.814	336.799	2894.76	70.5463
2250	0	-110.066	2596.79	906.792				-34.4374	2583.89	509.404	-23.4876	2542.74	120.192	-71.0867	2664.08	56.5873	350.129	2687.55	874.479	324.75	2734.64	1066.59	291.801	2793.8	550.8	305.725	2774.67	126.756	337.042	2894.15	70.385
2251	0	-108.917	2606.58	908.787				-32.6373	2585.97	509.857	-23.2596	2542.82	120.505	-71.1128	2664.05	56.6038	352.454	2692.82	875.09	327.273	2738.99	1067.1	292.906	2797.05	550.277	306.439	2775.57	126.743	336.441	2895.85	70.2499
2252	0	-107.873	2615.47	909.946				-30.8817	2588.3	510.272	-22.934	2543.02	120.868	-71.0826	2664.14	56.6271	354.931	2698.01	875.342	330.739	2743.63	1067.51	294.074	2799.75	549.853	306.745	2776.32	126.598	336.081	2897.17	70.237
2253	0	-105.61	2620.58	910.622				-29.0478	2590.56	510.746	-22.257	2542.8	121.167	-71.0935	2664.09	56.6302	357.629	2703.39	875.61	333.696	2747.93	1068.13	295.294	2802.27	549.442	306.904	2776.76	126.464	335.843	2897.81	70.2682
2254	0	-102.328	2622.86	910.985				-27.2719	2593.06	511.286	-21.9726	2542.74	122.52	-71.054	2664.05	56.6155	360.362	2708.67	875.795	336.547	2752.2	1068.82	296.442	2804.69	548.929	307.21	2777.28	126.275	335.096	2899.83	71.0353
2255	0	-98.7613	2624.13	911.359				-25.4926	2595.41	511.782	-21.6097	2542.83	122.882	-71.0424	2664.11	56.616	363.137	2713.45	875.902	339.413	2756.55	1069.56	297.63	2806.89	548.516	307.903	2777.96	126.121	335.465	2899.06	70.5966
2256	0	-95.402	2626.34	911.76				-23.7612	2597.8	512.363	-22.7272	2544.53	124.271	-71.021	2664.14	56.6477	365.883	2718.04	876.012	342.254	2760.88	1070.31	298.865	2809.02	548.078	303.473	2776.7	124.677	335.439	2898.74	70.2704
2257	0	-92.3632	2629.34	912.387				-22.1289	2600.24	512.99	-22.7683	2545.08	125.083	-71.0477	2664.23	56.6215	368.603	2722.5	876.055	344.987	2765.2	1071.15	300.078	2811.2	547.741	303.454	2776.94	124.519	335.347	2898.96	70.3587
2258	0	-89.4129	2632.58	913.147				-20.6253	2602.76	513.737	-22.7474	2544.95	125.907	-71.0415	2664.28	56.6408	371.134	2726.87	876.085	347.688	2769.59	1072.02	301.353	2813.38	547.476	303.792	2777.29	124.492	335.264	2899.19	70.4211
2259	0	-86.4657	2635.47	913.968				-19.2309	2605.12	514.551	-23.211	2544.65	126.903	-71.1011	2664.29	56.6115	373.59	2731.02	876.066	350.329	2773.96	1072.9	302.658	2815.52	547.302	304.099	2777.64	124.503	335.264	2899.14	70.2523
2260	0	-83.5431	2638.18	914.851				-17.9211	2607.4	515.369	-23.3137	2544.76	127.831	-71.188	2664.38	56.5526	375.917	2734.96	875.935	352.929	2778.3	1073.73	303.897	2817.47	547.151	304.55	2778.04	124.478	335.426	2898.58	69.8043
2261	0	-80.681	2640.55	915.921				-16.8455	2609.99	516.532	-23.5254	2545.37	128.881	-71.2323	2664.43	56.5339	378.173	2738.56	875.998	355.436	2782.63	1074.61	305.342	2819.33	546.974	304.941	2778.33	124.515	335.591	2897.86	69.493
2262	0	-77.8444	2642.73	917.051				-15.9383	2612.69	517.675	-23.6733	2546.15	129.904	-71.3617	2664.57	56.5146	380.427	2742.01	876.06	357.681	2786.74	1075.37	306.66	2820.8	546.817	305.094	2778.48	124.419	335.687	2897.52	69.3092
2263	0	-75.1917	2644.98	918.274				-14.9885	2615.03	518.855	-23.8438	2547.07	131.113	-71.5982	2664.94	56.598	382.6	2745.37	876.204	360.2	2790.9	1076.35	308.085	2822.05	546.625	305.228	2778.62	124.285	335.539	2897.93	69.4342
2264	0	-72.773	2647.29	919.681				-14.1853	2617.82	520.229	-24.0027	2548.12	132.764	-71.8915	2665.33	56.6516	384.633	2748.74	876.36	362.526	2794.88	1077.11	309.413	2823.01	546.379	305.457	2778.76	124.22	335.35	2898.56	69.6778
2265	0	-70.5005	2649.51	921.219				-13.4633	2620.67	521.61	-23.934	2549.08	134.403	-72.1612	2665.57	56.6318	386.566	2751.9	876.586	364.386	2798.46	1077.96	310.744	2823.83	546.254	305.8	2778.94	124.153	335.105	2899.17	69.9113
2266	0	-68.2115	2651.43	922.796				-12.6714	2623.34	523.049	-24.1947	2550.07	135.841	-72.5898	2666.16	56.7554	388.414	2755.38	876.977	366.874	2802.27	1078.72	312.011	2824.44	546.191	306.042	2779.03	124.066	335.048	2899.38	70.0851
2267	0	-66.1599	2653.45	924.563				-12.1222	2626.38	524.516	-24.3157	2551.28	137.534	-72.9428	2666.55	56.7329	390.257	2758.47	877.411	368.993	2805.71	1079.55	313.289	2824.97	546.165	306.224	2779.15	124.017	335.046	2899.35	70.0727
2268	0	-64.054	2655.18	926.315				-11.5864	2629.36	525.999	-24.7423	2551.14	139.229	-73.4104	2667.21	56.8259	392.107	2761.24	877.915	371.031	2808.98	1080.38	314.492	2825.34	546.127	306.389	2779.17	123.928	335.081	2899.1	69.8278
2269	0	-62.0228	2656.8	928.098				-11.1465	2632.67	527.407	-24.7192	2551.99	140.912	-73.6561	2667.94	56.8215	393.919	2764.09	878.493	372.971	2812.13	1081.29	315.6	2825.51	546.078	306.452	2779.2	123.817	335.177	2898.77	69.7249
2270	0	-60.3355	2659.01	929.98				-10.9363	2636.36	529.08	-24.8992	2553.12	142.668	-74.0722	2667.59	56.7785	395.609	2767.12	879.23	374.864	2815.12	1082.18	316.709	2825.61	546.042	306.572	2779.24	123.723	335.241	2898.56	69.645
2271	0	-58.7008	2661.27	931.858				-10.6062	2639.6	530.536	-24.5431	2554.69	144.507	-74.2928	2667.83	56.839	397.246	2769.69	879.892	376.949	2818.14	1083.06	317.735	2825.61	546.022	306.627	2779.22	123.648	335.24	2898.54	69.6946
2272	0	-57.0521	2663.31	933.763				-10.5961	2643.92	532.164	-24.7434	2555.92	146.449	-74.5298	2668.45	57.0393	398.901	2772.26	880.473	378.561	2820.7	1083.95	318.713	2825.5	546.004	306.638	2779.22	123.554	335.152	2898.76	69.9293
2273	0	-55.3738	2665.01	935.653				-10.267	2647.17	533.349	-23.8134	2557.86	148.109	-74.651	2668.75	57.1273	400.348	2774.84	881.035	380.466	2823.35	1084.75	319.704	2825.35	546.014	306.693	2779.19	123.473	335.058	2898.94	69.9635
2274	0	-53.8248	2666.72	937.447				-10.4167	2651.46	535.164	-23.8039	2559.62	150.237	-74.7849	2669.37	57.2689	401.635	2777.05	881.351	382.324	2825.95	1085.49	320.53	2825.21	546.021	306.709	2779.2	123.377	335.003	2898.93	70.014
2275	0	-52.3908	2668.44	939.147				-10.6229	2655.81	536.427	-20.703	2572.59	153.896	-74.6611	2669.16	57.1581	402.971	2779.21	881.635	384.129	2828.36	1086.19	321.44	2825.1	546.034	306.771	2779.22	123.327	335.005	2898.89	70.0869
2276	0	-51.1909	2670.57	940.845				-10.8375	2659.75	537.758	-20.1579	2573.49	155.509	-74.2446	2668.41	56.6519	404.092	2781.53	881.787	385.919	2830.74	1086.8	322.206	2824.94	545.979	306.742	2779.21	123.248	335.012	2898.68	70.1472
2277	0	-49.9878	2672.73	942.59				-11.2003	2663.98	539.048	-19.6191	2576.49	157.51	-73.1182	2665.76	55.4556	405.297	2783.36	881.837	387.791	2833.15	1087.46	323.005	2824.8	545.977	306.767	2779.23	123.146	335.015	2898.46	70.1991
2278	0	-48.8751	2675.02	944.203				-11.7519	2668.22	540.38	-17.9942	2577.29	158.264	-72.6216	2665.07	55.1842	406.238	2785.49	881.964	389.481	2835.48	1088.03	323.755	2824.72	545.896	306.769	2779.17	123.052	335.042	2898.34	70.3173
2279	0	-47.7071	2677.04	945.705				-12.453	2672.65	541.741	-16.1802	2576.99	158.884	-72.3733	2665.54	55.2797	407.304	2787.35	882.042	391.2	2837.79	1088.53	324.382	2824.53	545.836	306.724	2779.23	122.787	335.017	2898.24	70.3903
2280	0	-46.4027	2678.83	947.045				-13.1349	2676.89	542.935	-14.6032	2578.42	159.606	-72.1699	2666.24	55.4932	408.307	2789.3	882.182	392.774	2840.07	1089.05	325.206	2824.65	545.75	306.674	2779.26	122.64	334.986	2898.15	70.4653
2281	0	-45.1413	2680.74	948.285				-14.0438	2681.84	544.048	-13.6837	2580.62	160.961	-72.1229	2667.03	55.7514	409.299	2791.48	882.278	394.353	2842.31	1089.55	325.876	2824.8	545.667	306.673	2779.3	122.537	334.921	2898.3	70.6682
2282	0	-43.8261	2682.47	949.418				-14.6254	2685.97	545.044	-12.8087	2583.63	161.916	-72.4618	2668.88	56.1422	410.384	2791.38	881.858	395.515	2844.39	1090.1	326.557	2825.02	545.577	306.386	2779.24	122.267	334.882	2898.43	70.8648
2283	0	-42.6306	2684.5	950.444				-15.3156	2689.92	546.664	-12.5363	2587.25	163.008	-73.2483	2671.03	56.6733	411.296	2794.53	882.158	397.539	2847.01	1090.56	327.289	2825.42	545.49	306.256	2779.24	122.047	334.903	2898.38	70.9554
2284	0	-41.5059	2686.65	951.373				-15.5668	2693.01	547.404	-12.164	2590.42	163.511	-74.2604	2673.83	57.1207	412.317	2797.41	882.404	398.774	2849.19	1090.94	328.295	2826.08	545.31	306.174	2779.23	121.825	334.963	2898.64	71.1047
2285	0	-40.3349	2688.66	952.182				-16.106	2696.58	548.345	-16.4448	2613	169.287	-75.6621	2677.69	57.6503	413.288	2799.98	882.53	400.134	2851.55	1091.34	328.821	2826.36	545.228	306.04	2779.23	121.634	334.991	2898.39	71.0578
2286	0	-39.1695	2690.69	952.947				-17.1245	2701.61	549.438	-12.9696	2602.88	164.573	-77.436	2682.24	58.0057	414.218	2802.59	882.671	401.396	2853.77	1091.72	329.652	2826.9	545.128	306.106	2779.27	121.483	334.992	2898.29	71.0577
2287	0	-38.0398	2692.75	953.566				-16.7926	2703.36	549.831	-12.9442	2605.46	163.744	-79.615	2687.68	58.3409	415.181	2805.17	882.768	402.39	2855.92	1092.1	330.448	2827.44	544.978	306.226	2779.33	121.389	334.994	2898.31	71.0715
2288	0	-36.9825	2695.01	954.208				-17.2581	2707.27	550.683	-15.1751	2614.32	164.513	-81.937	2693.74	58.5595	416.132	2807.83	882.806	404.245	2858.69	1092.49	331.277	2828.12	544.832	306.422	2779.46	121.43	335.026	2898.49	71.0956
2289	0	-35.9311	2697.21	954.739				-17.8484	2711.59	552.148	-19.0295	2626.81	166.414	-84.5702	2700.9	58.7083	416.988	2810.47	883.035	405.359	2860.91	1092.88	332.174	2828.96	544.713	306.294	2779.4	121.301	335.001	2898.63	71.1058
2290	0	-34.7737	2699	955.178				-17.4126	2713.41	551.891	-20.8404	2633.06	165.552	-87.6404	2709.58	59.1023	417.78	2813.11	883.164	406.204	2863.1	1093.27	332.934	2829.87	544.564	306.603	2779.52	121.389	335.037	2898.58	71.05
2291	0	-33.5916	2700.65	955.552				-17.8036	2717.51	552.689	-23.5675	2640.55	165.123	-90.4749	2718.75	59.3849	418.656	2815.8	883.32	407.198	2865.31	1093.63	333.709	2830.94	544.409	306.625	2779.53	121.365	334.986	2898.31	70.9034
2292	0	-32.5214	2702.64	955.94				-18.2539	2722.03	553.568	-27.4309	2651.54	165.807	-93.6682	2729.06	60.0405	419.5	2818.42	883.418	408.324	2867.76	1093.97	334.459	2832.15	544.207	306.695	2779.56	121.287	335.016	2898.34	70.8873
2293	0	-31.6298	2704.92	956.259				-18.2487	2725.42	554.036	-29.9024	2658.85	164.877	-96.4625	2739.66	60.9166	420.249	2820.94	883.42	409.236	2870.07	1094.28	335.019	2833.47	543.977	306.728	2779.66	121.311	335.021	2898.37	70.7904
2294	0	-30.683	2706.93	956.522				-18.0373	2728.67	553.669	-32.2805	2665.35	163.768	-99.6193	2751.37	62.4772	420.926	2823.4	883.363	409.404	2871.76	1094.54	335.529	2835.01	543.758	306.618	2779.63	121.322	334.994	2898.46	70.7101
2295	0	-29.5724	2708.54	956.742				-18.3429	2733.16	554.242	-36.2251	2677.12	164.681	-102.451	2762.8	63.8163	421.558	2825.79	883.241	410.45	2874.07	1094.75	335.873	2836.57	543.49	306.793	2779.82	121.345	334.944	2898.46	70.6253
2296	0	-28.6018	2710.28	956.907				-18.6031	2737.95	554.596	-40.7798	2690.81	166.197	-105.385	2775.15	65.5782	422.192	2828.24	883.052	411.283	2876.28	1094.88	336.161	2838.21	543.225	306.843	2779.92	121.401	334.915	2898.54	70.5964
2297	0	-27.7716	2712.18	957.141				-19.1424	2743.26	555.293	-42.9581	2698.18	165.328	-108.13	2787.09	67.1528	422.795	2830.56	882.863	412.03	2878.35	1094.96	336.502	2839.99	542.948	306.907	2780.07	121.464	334.859	2898.72	70.5838
2298	0	-27.0145	2714.22	957.316				-19.9799	2749.28	556.103	-46.323	2708.98	166.025	-110.74	2798.87	68.7997	423.273	2832.9	882.625	412.807	2880.44	1095	336.651	2841.75	542.645	306.87	2780.19	121.512	334.829	2898.84	70.5187
2299	0	-26.2831	2716.17	957.51				-20.6196	2755.19	556.854	-49.7848	2721.16	167.24	-113.984	2813.1	71.6272	423.77	2835.25	882.372	413.48	2882.51	1094.98	336.704	2843.61	542.281	306.796	2780.26	121.561	334.768	2899.03	70.5045
2300	0	-25.8803	2718.49	957.705				-21.3667	2761.32	557.685	-53.009	2733.15	168.494	-115.818	2822.8	72.5299	424.166	2837.69	882.06	414.061	2884.45	1094.88	336.786	2845.54	541.992	306.695	2780.31	121.626	334.813	2898.93	70.5099
2301	0	-25.1972	2720.24	957.808				-22.311	2767.78	558.438	-55.5553	2743.89	169.41	-117.755	2833.02	74.0165	424.403	2840.1	881.765	414.778	2886.65	1094.8	336.846	2847.51	541.731	306.603	2780.42	121.658	334.717	2899.19	70.3693
2302	0	-24.8077	2722.24	957.971				-23.1693	2774.22	559.187	-57.5314	2753.57	169.969	-119.674	2843.47	75.564	424.656	2842.63	881.429	415.407	2888.67	1094.68	336.9	2849.44	541.331	306.512	2780.58	121.693	334.708	2899.26	70.3626
2303	0	-24.2833	2724.15	958.121				-24.1813	2781.1	560.121	-58.9895	2762.62	170.434	-121.535	2853.98	77.3205	424.861	2845.16	881.141	415.927	2890.77	1094.57	337.159	2851.52	541.03	306.433	2780.69	121.753	334.804	2898.99	70.4119
2304	0	-24.0487	2726.43	958.267				-25.3373	2787.96	561.082	-60.4245	2772.27	171.166	-123.268	2864.3	78.9773	425.062	2847.78	880.873	416.251	2892.71	1094.41	336.899	2853.26	540.63	306.372	2780.84	121.834	334.81	2898.93	70.3893
2305	0	-23.7564	2728.8	958.419				-26.4405	2794.96	562.007	-61.6848	2781.41	171.84	-124.728	2874.05	80.5089	425.155	2850.36	880.608	416.888	2894.86	1094.4	336.815	2855.04	540.293	306.343	2780.97	121.875	334.806	2898.95	70.3684
2306	0	-23.4852	2731.09	958.565				-27.462	2801.99	562.842	-62.7157	2790.52	172.565	-126.065	2884.18	82.2522	425.215	2852.98	880.349	417.315	2896.93	1094.37	336.682	2856.78	539.898	306.285	2781.16	121.796	334.624	2899.47	70.4044
2307	0	-23.2575	2733.43	958.671				-28.7427	2809.17	564.044	-63.5231	2799.38	173.266	-127.241	2893.69	83.7024	425.305	2855.64	880.092	417.708	2898.93	1094.36	336.642	2858.61	539.557	306.195	2781.25	121.881	334.548	2899.76	70.499
2308	0	-23.0419	2735.88	958.789				-30.0202	2816.43	565.257	-64.3187	2808.52	174.059	-128.041	2903.19	85.078	425.349	2858.26	879.852	418.089	2900.93	1094.38	336.527	2860.45	539.206	306.131	2781.42	121.868	334.494	2899.77	70.5015
2309	0	-23.0208	2738.67	958.996				-30.6615	2822.4	565.996	-65.0798	2817.56	174.89	-128.706	2912.74	86.5684	425.38	2860.91	879.652	418.414	2902.84	1094.4	336.316	2862.19	538.89	306.004	2781.52	121.879	334.494	2899.74	70.5123
2310	0	-22.9992	2741.66	959.153				-31.4598	2828.6	566.647	-65.729	2826.47	175.717	-129.522	2922.59	88.034	425.366	2863.48	879.481	418.874	2904.8	1094.54	336.179	2864.02	538.537	305.907	2781.58	121.903	334.495	2899.73	70.5098
2311	0	-23.0018	2744.6	959.358				-32.6407	2835.9	567.967	-66.3548	2835.36	176.453	-129.683	2931.66	89.0978	425.398	2866.07	879.367	418.854	2906.41	1094.68	335.924	2865.81	538.232	305.891	2781.71	121.912	334.495	2899.73	70.5101
2312	0	-23.1488	2747.84	959.508				-33.7708	2843.37	569.298	-66.9887	2844.14	177.248	-129.818	2940.72	90.2164	425.389	2868.63	879.255	419.636	2908.64	1094.83	335.781	2867.65	537.916	305.813	2781.83	121.952	334.497	2899.72	70.5387
2313	0	-23.1738	2750.86	959.62				-34.0606	2848.73	569.871	-67.6151	2853.02	178.042	-130.063	2950.99	91.6535	425.348	2871.03	879.129	420.01	2910.65	1095.06	335.52	2869.42	537.588	306.529	2782.38	122.273	334.462	2899.82	70.5689
2314	0	-23.267	2753.89	959.709				-34.5597	2854.58	570.603	-68.3887	2862.28	178.942	-130.343	2960.82	93.1555	425.339	2873.5	879.056	420.336	2912.77	1095.37	335.3	2871.29	537.251	306.623	2782.59	122.369	334.408	2899.82	70.6026
2315	0	-23.3987	2757.16	959.87				-35.1671	2861.02	571.516	-69.1666	2871.52	179.791	-130.677	2971.19	94.7208	425.239	2875.8	878.946	420.673	2914.91	1095.73	335.118	2873.09	536.951	306.415	2782.59	122.345	334.409	2899.81	70.5993
2316	0	-23.6474	2760.77	959.84				-35.5077	2866.71	572.14	-69.6927	2880.28	180.442	-130.702	2980.66	95.8596	425.176	2878.1	878.867	421.005	2917.12	1096.14	334.883	2874.84	536.571	306.259	2782.65	122.362	334.406	2899.81	70.6227
2317	0	-23.7693	2763.99	959.816				-36.2287	2873.82	572.931	-70.2384	2888.78	181	-130.517	2989.81	96.7511	425.048	2880.35	878.81	421.438	2919.35	1096.52	334.589	2876.62	536.245	306.173	2782.73	122.392	334.377	2899.9	70.6569
2318	0	-23.9588	2767.28	959.743				-36.3239	2879.26	573.673	-70.9809	2897.8	181.622	-130.5	2998.85	97.8681	424.972	2882.58	878.722	422.302	2921.8	1096.99	334.404	2878.43	535.882	306.286	2782.97	122.462	334.374	2899.92	70.6665
2319	0	-24.1133	2770.67	959.58				-36.335	2884.53	573.732	-71.5463	2906.55	182.271	-130.891	3008.59	99.3113	424.87	2884.78	878.582	423.507	2924.87	1097.32	334.163	2880.24	535.533	306.231	2783.05	122.511	334.351	2899.82	70.6265
2320	0	-24.3382	2774.13	959.469				-35.9693	2889.22	574.048	-71.8936	2914.79	182.655	-131.249	3018.34	100.808	424.772	2886.99	878.478	422.462	2919.04	1095.88	333.952	2882.04	535.2	306.04	2783.1	122.53	334.378	2899.88	70.6509
2321	0	-24.6462	2777.81	959.247				-36.2748	2895.52	574.414	-72.4019	2923.32	183.174	-132.709	3030.62	103.686	424.72	2889.19	878.387	422.792	2920.6	1096.05	333.742	2883.84	534.838	305.95	2783.22	122.552	334.326	2899.89	70.6325
2322	0	-24.7939	2781.09	958.948				-35.8696	2900.08	574.509	-72.8747	2931.69	183.648	-132.764	3038.64	104.503	424.595	2891.37	878.278	423.037	2921.96	1096.14	333.833	2885.94	534.579	305.859	2783.33	122.636	334.322	2899.9	70.5995
2323	0	-25.0251	2784.49	958.599				-36.2211	2906.54	575.025	-73.2623	2940	184.108	-132.446	3045.41	104.935	424.478	2893.53	878.117	423.337	2923.57	1096.27	333.276	2887.56	534.098	305.847	2783.52	122.701	334.323	2899.9	70.5982
2324	0	-25.4666	2788.33	958.255				-35.6466	2910.93	574.797	-73.3688	2947.69	184.309	-132.692	3053.22	105.816	424.479	2895.71	877.979	423.564	2924.84	1096.33	333.029	2889.45	533.697	305.686	2783.6	122.642	334.321	2899.91	70.5687
2325	0	-25.9246	2792.13	957.877				-35.4438	2916.11	574.825	-73.3557	2954.95	184.345	-133.374	3062.14	107.242	424.391	2897.84	877.764	423.727	2926.02	1096.3	332.817	2891.36	533.323	305.663	2783.73	122.787	334.291	2899.99	70.5997
2326	0	-26.21	2795.72	957.337				-35.2485	2921.17	574.82	-73.3608	2962.06	184.421	-133.894	3070.66	108.461	424.248	2899.96	877.555	423.943	2927.68	1096.35	332.664	2893.27	532.887	305.759	2784	122.813	334.289	2900.02	70.5552
2327	0	-26.5324	2799.28	956.817				-35.0773	2926.22	574.668	-73.3459	2969.23	184.508	-134.036	3078.16	109.214	424.226	2902.12	877.399	424.091	2929.08	1096.29	332.434	2895.18	532.498	305.564	2784.02	122.916	334.264	2899.94	70.4832
2328	0	-26.9229	2802.89	956.233				-34.8605	2931.24	574.504	-73.3774	2976.5	184.637	-134.148	3085.48	109.905	424.114	2904.24	877.192	424.257	2930.49	1096.27	332.366	2897.18	532.103	305.464	2784.12	122.961	334.288	2900.02	70.4784
2329	0	-27.3416	2806.65	955.617				-34.6889	2936.29	574.376	-73.4007	2983.71	184.778	-135.271	3095.6	112.005	423.998	2906.29	876.983	424.377	2931.88	1096.19	332.245	2899.1	531.674	305.351	2784.26	123.038	334.265	2899.95	70.4294
2330	0	-27.7466	2810.28	954.924				-34.5506	2941.09	574.142	-73.4002	2990.68	184.818	-134.692	3101.25	111.602	423.934	2908.37	876.806	424.398	2933.25	1096.11	332.13	2901.08	531.236	305.266	2784.38	123.06	334.272	2899.91	70.3368
2331	0	-28.0608	2813.65	954.151				-34.3912	2945.75	573.859	-73.2318	2997.14	184.777	-134.217	3107.31	111.711	423.824	2910.41	876.573	424.455	2934.79	1096.05	332.337	2903.18	530.826	305.129	2784.43	123.088	334.297	2900	70.3703
2332	0	-28.4824	2817.2	953.379				-34.2398	2950.46	573.493	-72.823	3003.05	184.406	-133.552	3113.07	111.462	423.66	2912.41	876.367	424.458	2936.13	1095.85	332.119	2904.82	530.59	304.963	2784.54	123.145	334.298	2900.03	70.3055
2333	0	-29.0715	2821.07	952.668				-34.2088	2955.07	573.085	-72.3023	3008.7	184.064	-133.336	3120.08	111.902	423.628	2914.37	876.188	424.415	2937.35	1095.7	331.948	2906.66	529.98	304.88	2784.66	123.163	334.297	2900.04	70.2698
2334	0	-29.5219	2824.67	951.808				-34.1834	2959.71	572.689	-71.8656	3014.42	183.751	-132.601	3125.84	111.616	423.52	2916.29	876.023	424.456	2938.83	1095.47	331.819	2908.47	529.469	304.755	2784.77	123.241	334.278	2899.94	70.1514
2335	0	-29.962	2827.89	950.914				-34.1018	2963.93	572.172	-71.3672	3020.13	183.456	-132.922	3134.37	112.853	423.343	2918.17	875.776	424.08	2938.77	1094.95	331.898	2910.38	529.13	304.632	2784.9	123.318	334.289	2899.89	70.0305
2336	0	-30.3359	2831.06	949.993				-34.065	2968.2	571.652	-70.8823	3025.65	183.153	-131.563	3138.64	111.724	423.263	2920.04	875.602	424.421	2942.3	1095.16	331.791	2912.26	528.715	304.311	2784.85	123.29	334.303	2899.86	69.9198
2337	0	-30.7581	2834.23	949.097				-33.999	2972.42	571.041	-70.1597	3030.71	182.563	-131.181	3145.38	112.05	423.157	2921.91	875.425	424.138	2943.9	1094.48	331.763	2914.1	528.307	304.177	2784.91	123.322	334.336	2899.93	69.8463
2338	0	-31.2936	2837.51	948.145				-34.0305	2976.59	570.437	-69.4423	3035.69	182.033	-129.374	3148.34	110.256	422.874	2923.69	875.258	423.872	2944.5	1094.35	331.715	2915.94	527.91	304.085	2784.97	123.403	334.336	2899.96	69.8011
2339	0	-31.8872	2841.01	947.246				-34.0186	2980.67	569.789	-68.714	3040.62	181.463	-127.56	3151.54	108.678	422.531	2925.42	875.137	423.561	2945.48	1094.34	331.687	2917.7	527.488	304.099	2785.07	123.485	334.401	2900.19	69.8199
2340	0	-32.4512	2844.28	946.321				-34.0407	2984.53	569.106	-67.8659	3045.47	180.807	-126.22	3155.82	107.684	422.141	2927.23	875.151	423.24	2946.79	1094.04	331.684	2919.5	527.122	304.009	2785.13	123.558	334.412	2900.28	69.7828
2341	0	-32.9136	2847.33	945.305				-33.9931	2988.25	568.277	-66.922	3050.18	180.18	-126.46	3163.77	108.756	421.96	2928.98	875.044	422.828	2947.68	1093.37	331.68	2921.3	526.715	304.018	2785.23	123.693	334.389	2900.19	69.6739
2342	0	-33.4102	2850.34	944.242				-34.0303	2992	567.44	-65.8672	3054.5	179.294	-124.601	3166.84	106.838	421.934	2930.71	874.762	422.658	2949.55	1093.55	331.814	2923.21	526.229	303.98	2785.31	123.81	334.447	2900.17	69.6091
2343	0	-33.9748	2853.55	943.176				-33.9687	2995.49	566.548	-64.6589	3058.53	178.341	-123.029	3170.3	105.507	421.935	2932.47	874.241	422.194	2950.48	1093.22	331.654	2924.79	525.938	303.979	2785.36	123.952	334.475	2900.26	69.6217
2344	0	-34.5296	2856.64	942.127				-33.894	2998.79	565.596	-63.4748	3062.48	177.311	-122.914	3177.14	105.908	421.58	2934.19	874.086	421.929	2952.39	1092.93	331.6	2926.61	525.566	303.94	2785.44	124.045	334.497	2900.24	69.5459
2345	0	-35.0888	2859.76	941.058				-33.8554	3002.23	564.632	-62.3205	3066.49	176.29	-120.91	3179.37	103.631	421.322	2935.92	873.858	421.457	2954.16	1092.75	331.47	2928.39	525.113	303.91	2785.57	124.196	334.526	2900.3	69.5466
2346	0	-35.7187	2862.92	939.999				-33.6105	3005.22	563.567	-61.2926	3070.56	175.361	-117.467	3179.54	99.5837	420.964	2937.65	873.597	420.938	2955.42	1092.44	331.374	2930.1	524.679	303.886	2785.7	124.322	334.551	2900.25	69.4961
2347	0	-36.2784	2865.96	938.901				-33.4569	3008.65	562.493	-60.2424	3074.61	174.368	-115.325	3181.39	97.4385	420.602	2939.39	873.335	420.37	2957.04	1092.16	331.192	2931.79	524.248	303.802	2785.81	124.458	334.575	2900.34	69.4958
2348	0	-36.9029	2869.04	937.817				-33.0889	3011.34	561.216	-59.1312	3078.42	173.297	-119.503	3196.27	102.85	420.132	2941.13	873.025	419.752	2958.7	1091.91	330.919	2933.51	523.8	303.727	2785.96	124.607	334.608	2900.27	69.4174
2349	0	-37.6058	2872.27	936.683				-32.7647	3014.21	559.952	-57.9991	3081.97	172.203	-120.267	3204.61	103.681	419.645	2942.9	872.763	419.115	2960.28	1091.62	330.631	2935.29	523.382	303.645	2786.07	124.693	334.612	2900.24	69.4031
2350	0	-38.3615	2875.5	935.574				-32.3833	3017.11	558.673	-56.7059	3085.2	170.926	-118.686	3206.6	101.526	419.097	2944.7	872.503	418.352	2961.89	1091.28	330.287	2937.01	522.945	303.625	2786.25	124.857	334.612	2900.25	69.3503
2351	0	-38.3348	2876.71	934.153				-31.9465	3019.58	557.36	-55.5749	3088.48	169.698	-113.144	3200.33	94.1766	418.519	2946.58	872.167	417.595	2963.75	1091.06	329.926	2938.72	522.507	303.545	2786.36	124.946	334.612	2900.25	69.35
2352	0	-38.6627	2878.59	932.651				-31.4346	3022.26	556.013	-54.5377	3091.91	168.53	-109.146	3197.56	89.7984	417.847	2948.42	871.905	416.75	2965.5	1090.74	329.553	2940.4	522.083	303.46	2786.47	125.03	334.636	2900.34	69.3943
2353	0	-39.269	2881.01	931.451				-30.9405	3024.75	554.554	-53.6015	3095.21	167.413	-113.306	3211.36	94.6454	417.179	2950.4	871.623	415.874	2967.28	1090.48	329.125	2941.99	521.645	303.374	2786.59	125.093	334.634	2900.37	69.3998
2354	0	-39.9148	2883.54	930.284				-30.4117	3027.19	553.105	-52.6599	3098.29	166.164	-111.872	3214.03	92.3466	416.481	2952.31	871.415	414.943	2969.17	1090.24	328.708	2943.54	521.207	303.357	2786.77	125.164	334.663	2900.28	69.366
2355	0	-40.6048	2885.96	929.074				-29.8052	3029.54	551.641	-51.8692	3101.52	164.956	-107.228	3210.52	86.164	415.654	2954.27	871.216	413.929	2971.2	1090.01	327.858	2944.74	520.905	303.278	2786.88	125.202	334.67	2900.25	69.3279
2356	0	-41.2781	2888.31	927.776				-29.1736	3031.57	550.017	-51.2471	3104.78	163.765	-109.096	3219.73	88.5531	414.818	2956.23	871.025	412.867	2973.2	1089.76	327.696	2946.46	520.474	303.203	2787.04	125.3	334.666	2900.26	69.3547
2357	0	-42.0428	2890.84	926.464				-28.4298	3033.56	548.38	-50.6215	3107.71	162.472	-108.505	3225.13	87.5926	413.917	2958.25	870.893	411.746	2975.34	1089.59	327.141	2947.84	520.082	303.067	2787.14	125.322	334.633	2900.35	69.422
2358	0	-42.998	2893.7	925.26				-27.6781	3035.29	546.652	-50.1296	3110.48	161.089	-104.496	3222.56	82.2646	412.95	2960.28	870.743	410.525	2977.5	1089.37	326.582	2949.19	519.77	303.042	2787.26	125.37	334.63	2900.38	69.4337
2359	0	-44.0327	2896.84	924.111				-26.8516	3036.68	544.742	-49.8482	3113.23	159.64	-99.4388	3219.82	76.248	411.975	2962.33	870.628	409.215	2979.88	1089.23	326.08	2950.52	519.41	302.961	2787.38	125.385	334.631	2900.37	69.4304
2360	0	-45.2358	2900.24	922.951				-25.9715	3037.98	542.942	-49.5953	3115.66	158.012	-101.549	3230.91	79.4041	411.054	2964.38	870.555	407.826	2982.33	1089.14	325.437	2951.8	519.066	302.826	2787.47	125.423	334.654	2900.46	69.5205
2361	0	-46.3893	2903.64	921.806				-25.1416	3039.15	540.952	-49.3646	3116.04	155.89	-100.546	3237.04	78.796	410.012	2966.47	870.481	406.368	2984.7	1089.03	324.816	2953.08	518.775	302.697	2787.61	125.457	334.652	2900.48	69.5383
2362	0	-47.619	2906.98	920.607				-24.1502	3039.69	538.973	-47.4549	3112.26	151.758	-97.8637	3239.02	76.1773	408.897	2968.6	870.398	404.944	2986.98	1088.85	324.122	2954.35	518.43	302.613	2787.73	125.471	334.704	2900.7	69.5992
2363	0	-48.9653	2910.67	919.409				-23.269	3040.49	536.845	-47.3061	3114.67	149.785	-94.806	3239.89	73.1021	407.667	2970.76	870.324	403.307	2989.49	1088.72	323.421	2955.61	518.09	302.488	2787.87	125.528	334.703	2900.76	69.6285
2364	0	-50.2263	2914.06	918.165				-22.2371	3040.54	534.633	-47.2815	3117.16	148.193	-92.5094	3242.14	70.8477	406.446	2972.89	870.229	401.696	2992	1088.58	322.746	2956.89	517.734	302.35	2787.96	125.549	334.701	2900.53	69.6143
2365	0	-51.7108	2917.94	916.931				-21.6678	3041.56	532.639	-47.1502	3118.32	146.259	-90.3194	3244.49	68.8098	405.234	2975.15	870.067	399.912	2994.04	1088.69	322.004	2958.24	517.42	302.263	2788.08	125.61	334.762	2900.31	69.5466
2366	0	-53.0352	2921.44	915.635				-21.4416	3042.8	530.62	-46.5809	3118.49	143.863	-88.5203	3247	66.9123	403.87	2977.4	869.952	398.289	2997.3	1088.25	321.261	2959.56	517.088	302.134	2788.22	125.671	334.83	2900.39	69.5618
2367	0	-54.5211	2925.14	914.349				-21.1574	3043.79	528.925	-45.8322	3118.05	141.43	-86.4309	3248.4	64.4858	402.432	2979.69	869.765	396.47	3000.2	1088.05	320.465	2960.88	516.691	301.998	2788.31	125.715	334.828	2900.43	69.5944
2368	0	-56.0076	2928.89	913.008				-20.8668	3044.47	526.48	-44.317	3113.24	137.719	-84.4462	3248.91	61.6627	401.138	2982.05	869.621	394.673	3003.06	1087.88	319.694	2962.25	516.307	301.845	2788.35	125.75	334.818	2900.15	69.5991
2369	0	-57.4419	2932.46	911.613				-20.7317	3045.05	524.602	-42.4428	3109.68	133.816	-82.5873	3248.23	59.9972	399.575	2984.42	869.366	392.723	3006.1	1087.63	318.951	2963.63	515.876	301.76	2788.46	125.831	334.818	2900.26	69.6451
2370	0	-59.0493	2936.36	910.236				-20.364	3044.67	522.135	-41.9917	3113.67	133.65	-81.0736	3247.36	59.9141	398.138	2986.87	869.143	390.827	3009.13	1087.35	318.045	2965.02	515.442	301.602	2788.45	125.878	334.809	2900.33	69.6956
2371	0	-60.6558	2940.18	908.885				-20.4909	3045.27	519.995	-42.9214	3116.56	133.445	-79.8064	3247.49	60.3741	396.575	2989.42	868.882	388.787	3012.15	1087.01	317.253	2966.5	515.019	301.503	2788.51	125.947	334.872	2900.15	69.6437
2372	0	-62.2378	2943.75	907.462				-20.4116	3045.83	517.908	-43.0735	3117.58	132.564	-77.5919	3244.89	61.8902	394.946	2991.98	868.619	386.764	3015.4	1086.61	316.324	2968.02	514.511	301.36	2788.54	125.997	334.843	2900.19	69.6983
2373	0	-63.9803	2947.5	905.992				-20.2697	3046.4	515.772	-41.9527	3116.37	131.32	-75.3522	3243.16	61.2907	393.312	2994.72	868.249	384.561	3018.46	1086.2	315.392	2969.61	514.033	301.262	2788.6	126.116	334.928	2900.14	69.6941
2374	0	-65.8402	2951.44	904.605				-20.2066	3046.91	514.012	-40.8571	3116.09	129.655	-73.9095	3242.38	60.9529	391.577	2997.47	867.931	382.402	3021.97	1085.72	314.283	2971.26	513.513	301.111	2788.64	126.199	334.871	2900.12	69.7283
2375	0	-67.7513	2955.32	903.316				-20.037	3047.54	512.493	-38.9022	3114.64	130.631	-73.2059	3242.5	61.1998	389.781	3000.38	867.51	380.155	3025.49	1085.22	313.126	2972.89	512.939	300.955	2788.67	126.328	334.924	2900.13	69.7674
2376	0	-69.7583	2959.22	902.216				-19.6179	3048.81	511.303	-36.0521	3114.31	130.119	-72.3346	3242.06	61.3859	387.726	3003.29	867.043	377.858	3028.69	1084.8	311.786	2974.52	512.452	300.813	2788.75	126.523	334.922	2900.14	69.7954
2377	0	-71.7858	2963.07	901.342				-19.1999	3051.33	510.481	-33.2939	3114.93	129.825	-71.2359	3241.4	61.3961	385.768	3006.36	866.607	375.446	3032.44	1084.32	310.366	2976.13	511.955	300.559	2788.79	126.714	334.864	2900.14	69.8163
2378	0	-73.8257	2966.85	900.682				-18.5378	3054.02	509.608	-30.8502	3115.94	129.389	-70.2827	3240.89	61.5208	383.624	3009.38	866.113	372.991	3036.28	1083.91	308.745	2977.65	511.547	300.315	2788.94	126.953	334.813	2900.11	69.8382
2379	0	-75.8372	2970.51	900.105				-18.0603	3057.57	509.347	-28.0311	3116.92	129.257	-69.4732	3240.6	61.539	381.46	3012.45	865.603	370.366	3040.08	1083.6	307.271	2979.26	511.085	300.126	2789.05	127.216	334.78	2900.19	69.894
2380	0	-77.9929	2974.46	899.824				-17.4275	3060.75	508.964	-25.8552	3117.93	128.943	-68.9814	3240.54	61.5266	379.352	3015.51	865.181	367.72	3043.84	1083.29	305.697	2980.67	510.823	299.834	2789.17	127.537	334.695	2900.29	69.9301
2381	0	-80.5121	2979.25	899.583				-17.3977	3064.34	508.614	-24.5884	3118.92	128.144	-68.7779	3240.38	61.4085	377.061	3018.5	864.659	365.008	3048.03	1083.01	304.202	2982.14	510.532	299.467	2789.21	127.902	334.635	2900.24	70.0071
2382	0	-83.1093	2983.98	899.438				-17.8638	3067.08	508.18	-23.8104	3119.49	127.628	-68.6738	3240.36	61.3479	374.742	3021.39	864.215	362.199	3052.27	1082.79	302.788	2983.53	510.384	299.161	2789.32	128.327	334.563	2900.16	69.934
2383	0	-86.4132	2990.09	899.886				-19.0346	3069.68	508.184	-23.4432	3119.71	127.14	-68.6709	3240.36	61.2687	372.633	3024.28	864.001	359.446	3056.49	1082.54	301.507	2984.8	510.3	298.801	2789.36	128.743	334.514	2900.11	69.9445
2384	0	-89.1452	2994.65	900.126				-20.5221	3071.45	508.224	-23.4816	3120.06	126.931	-68.7222	3240.36	61.2123	370.484	3026.97	863.806	356.702	3060.54	1082.22	300.294	2986.03	510.354	298.49	2789.45	129.253	334.493	2900	69.8823
2385	0	-91.2489	2997.49	900.423				-22.2391	3072.72	508.427	-23.7989	3120.09	126.826	-68.8262	3240.37	61.1321	368.307	3029.57	863.83	354.106	3064.75	1082.08	299.191	2987.19	510.5	298.17	2789.55	129.79	334.49	2900.13	69.9666
2386	0	-93.3737	3000.48	901.06				-24.2178	3073.97	508.818	-24.1858	3119.9	126.686	-68.9293	3240.36	61.0702	366.265	3032.06	863.954	351.454	3069.12	1082.02	298.112	2988.32	510.72	297.98	2789.7	130.482	334.438	2900.02	69.8875
2387	0	-95.6086	3003.82	901.881				-26.0392	3074.64	509.197	-24.5751	3119.49	126.546	-69.0017	3240.43	61.0441	364.282	3034.52	864.177	348.756	3072.9	1082.03	297.079	2989.49	511.085	297.65	2789.88	131.159	334.418	2899.88	69.8224
2388	0	-97.905	3007.4	902.734				-27.7681	3075.39	509.412	-24.98	3119.32	126.417	-69.1049	3240.44	61.0193	362.101	3036.95	864.49	345.976	3076.61	1082.25	296.068	2990.67	511.494	297.382	2790.06	132.004	334.426	2899.68	69.7439
2389	0	-100.075	3010.77	903.44				-29.2168	3076.21	509.573	-25.2168	3119.4	126.339	-69.1556	3240.43	60.9815	360.001	3039.28	864.796	343.179	3080.5	1082.57	295.11	2991.95	511.996	297.296	2790.52	133.034	334.838	2898.69	69.115
2390	0	-102.211	3013.92	904.049				-30.3616	3077.08	509.569	-25.3755	3119.45	126.262	-69.1573	3240.44	60.9577	357.928	3041.69	865.205	340.349	3084.03	1082.87	294.197	2993.4	512.561	297.164	2791.04	134.165	334.539	2899.49	69.6065
2391	0	-104.352	3017.11	904.499				-31.3309	3078.08	509.504	-25.4173	3119.37	126.126	-69.1874	3240.36	60.9224	355.864	3044.07	865.663	337.562	3087.67	1083.23	293.295	2995.16	513.203	297.046	2791.5	135.437	334.525	2899.95	69.7547
2392	0	-106.591	3020.45	904.821				-32.1452	3079.16	509.373	-25.3482	3119.26	125.983	-69.1585	3240.42	61.0066	353.759	3046.57	866.205	334.868	3090.38	1083.72	292.361	2997.26	513.88	296.904	2792.27	136.888	334.63	2899.99	69.7867
2393	0	-108.886	3023.83	904.965				-33.0445	3080.16	509.203	-25.284	3119.3	125.872	-69.1358	3240.36	60.9837	351.825	3049.19	866.745	332.307	3094.64	1083.96	291.425	2999.75	514.493	296.784	2793.04	138.446	334.738	2899.98	69.8048
2394	0	-111.157	3027.03	905.058				-33.9004	3081.35	509.056	-25.1281	3119.36	125.699	-69.1162	3240.27	60.9455	349.925	3051.88	867.281	329.505	3098.66	1084.2	290.454	3002.64	515.037	296.548	2794.03	140.121	334.877	2899.74	69.7944
2395	0	-113.319	3030.05	905.088				-34.919	3082.72	509.032	-24.9972	3119.33	125.413	-69.085	3240.33	60.9973	347.85	3054.64	867.72	326.612	3103.29	1084.19	289.444	3005.97	515.421	296.104	2795.12	141.928	334.966	2899.61	69.7701
2396	0	-115.391	3032.89	905.107				-35.9877	3084.26	509.063	-24.7335	3118.97	125.124	-69.0319	3240.35	61.0107	346.048	3057.53	868.184	324.026	3107.65	1084.19	288.489	3009.74	515.796	295.762	2796.35	143.827	335.077	2899.44	69.8141
2397	0	-117.398	3035.76	904.999				-37.0398	3086.01	509.12	-24.5475	3119.05	124.749	-69.011	3240.28	60.9783	344.11	3060.54	868.614	321.697	3111.1	1084.5	287.495	3013.93	515.973	295.357	2797.75	145.845	335.299	2898.94	69.9335
2398	0	-119.275	3038.6	904.834				-37.9731	3087.64	508.975	-24.2835	3119.15	124.453	-68.9804	3240.34	61.0282	342.291	3063.68	868.946	319.384	3114.21	1084.63	286.524	3018.54	516.093	294.767	2799.24	148.053	335.301	2898.85	70.0731
2399	0	-121.155	3041.66	904.613				-38.7989	3089.38	508.802	-24.1586	3119.14	123.82	-68.9275	3240.36	61.0398	340.413	3066.85	869.196	317.092	3117.56	1084.69	285.653	3023.54	516.159	294.264	2800.96	150.298	334.976	2899.56	70.763
2400	0	-122.92	3044.72	904.4				-39.5468	3091.19	508.643	-23.6472	3119.55	123.542	-68.8748	3240.35	61.0632	338.695	3070.19	869.374	314.923	3121.08	1084.63	284.798	3028.95	516.203	295.877	2803.44	153.269	335.623	2897.97	70.2781
2401	0	-124.709	3048.2	904.078				-40.2261	3093.04	508.44	-23.3213	3119.64	123.161	-68.7707	3240.35	61.0923	336.996	3073.66	869.588	312.821	3124.29	1084.48	283.839	3034.75	516.015	293.892	2805.18	155.519	335.728	2896.87	70.2081
2402	0	-126.481	3051.76	903.779				-40.8139	3094.82	508.214	-24.6317	3125.54	123.934	-68.7184	3240.35	61.098	335.273	3077.19	869.667	310.789	3127.55	1084.43	283.249	3040.98	516.005	293.892	2805.18	155.519	335.68	2897.06	70.7184
2403	0	-127.924	3054.91	903.416				-41.4444	3096.33	507.972	-24.6817	3130.42	124.451	-68.6677	3240.35	61.1534	333.642	3080.79	869.822	308.589	3130.37	1084.29	282.798	3047.64	516.101	295.734	2811.17	162.345	335.657	2897.38	71.2698
2404	0	-129.464	3058.35	903.058				-42.1002	3097.96	507.779	-24.6568	3131.1	124.539	-68.6465	3240.28	61.1236	332.093	3084.45	869.853	306.612	3133.92	1084.45	282.515	3054.78	516.141	295.734	2811.17	162.345	335.634	2897.58	72.0545
2405	0	-130.966	3061.87	902.841				-42.896	3099.53	507.697	-24.3449	3130.67	124.105	-68.6157	3240.34	61.1737	330.546	3088.13	869.983	304.564	3137.16	1084.53	282.348	3062.55	516.299	295.734	2811.17	162.345	335.496	2898.02	73.0329
2406	0	-132.557	3065.51	902.733				-43.6877	3100.8	507.653	-24.2262	3130.55	123.859	-68.5629	3240.36	61.1852	329.096	3091.82	870.02	302.646	3140.1	1084.61	282.236	3070.8	516.568	292.012	2821.07	173.274	335.407	2898.7	74.2109
2407	0	-134.107	3069.02	902.723				-44.6223	3101.98	507.583	-24.2991	3130.66	123.75	-68.5626	3240.36	61.1844	326.889	3095.46	870.463	300.766	3142.77	1084.66	282.405	3079.65	516.991	291.507	2825.8	177.396	335.121	2899.45	75.6571
2408	0	-135.74	3072.58	902.831				-45.5689	3103.19	507.56	-24.34	3130.69	123.645	-68.563	3240.36	61.1835	325.703	3099.03	870.722	298.949	3145.68	1084.81	282.564	3089.13	517.621	291.09	2831.38	182.076	334.8	2900.74	77.4408
2409	0	-137.298	3075.78	902.831				-46.4686	3103.97	507.408	-24.2934	3130.64	123.494	-68.563	3240.36	61.1835	325.113	3102.38	870.982	297.243	3148.33	1084.9	282.865	3099.55	518.553	290.378	2837.52	187.088	334.418	2902.1	79.6301
2410	0	-138.934	3078.9	902.797				-47.3641	3104.77	507.288	-24.2635	3130.39	123.298	-68.563	3240.36	61.1835	324.33	3105.61	871.412	295.521	3150.71	1084.99	283.257	3110.51	519.793	289.469	2844.21	192.58	333.893	2903.76	82.3997
2411	0	-140.404	3081.6	902.745				-48.2821	3105.61	507.152	-24.2466	3130.23	123.118	-68.5424	3240.28	61.152	323.486	3108.66	871.937	293.804	3153.13	1084.89	283.635	3121.87	521.384	288.448	2851.6	198.446	333.199	2905.88	85.8126
2412	0	-141.998	3084.47	902.661				-49.2551	3106.4	507.016	-24.3144	3130.14	122.973	-68.543	3240.27	61.1474	322.675	3111.54	872.5	292.211	3155.36	1085.09	284.005	3133.47	523.228	286.781	2859.41	204.202	332.569	2905.38	88.8695
2413	0	-143.377	3086.78	902.576				-50.1222	3106.94	506.822	-24.3664	3129.95	122.846	-68.5426	3240.27	61.1515	321.969	3114.16	873.064	290.6	3157.37	1084.99	284.343	3145.14	525.312	287.712	2868.7	211.696	331.709	2908.88	93.5007
2414	0	-144.727	3089.03	902.379				-51.0593	3107.34	506.603	-24.4499	3129.79	122.7	-68.5425	3240.27	61.152	321.27	3116.55	873.645	289.275	3159.41	1084.75	284.852	3156.74	527.784	285.782	2877.89	217.524	330.583	2913.01	98.683
2415	0	-146.041	3091.11	902.241				-52.0399	3107.96	506.471	-24.5644	3129.7	122.634	-68.5427	3240.27	61.1496	320.631	3118.68	874.269	288.03	3161.19	1084.42	285.449	3168.01	530.484	283.904	2886.97	223.238	329.181	2918.06	104.378
2416	0	-147.269	3093.13	902.099				-52.9448	3108.16	506.245	-24.7314	3129.62	122.581	-68.5923	3240.26	61.1135	320.07	3120.71	874.922	286.911	3162.78	1083.95	286.32	3178.88	533.322	282.182	2896.19	228.919	327.781	2923.9	110.388
2417	0	-148.467	3095.07	901.966				-53.912	3108.57	506.137	-24.9013	3129.57	122.52	-68.5931	3240.26	61.1117	319.514	3122.65	875.578	285.896	3164.36	1083.35	287.453	3189.21	536.533	280.471	2905.1	234.776	326.25	2930.07	115.662
2418	0	-149.523	3096.67	901.799				-54.8485	3108.96	506.011	-25.0934	3129.54	122.507	-68.6453	3240.27	61.0883	319.075	3124.58	876.387	285.057	3165.76	1082.65	282.203	3193.08	543.237	278.465	2913.03	240.28	324.754	2937.83	119.322
2419	0	-150.661	3098.45	901.645				-55.7005	3109.24	505.904	-25.3066	3129.51	122.444	-68.6459	3240.27	61.0877	318.663	3126.49	877.299	284.258	3166.9	1081.79	277.135	3197.64	548.414	276.641	2921.65	244.258	322.756	2947.68	122.568
2420	0	-151.858	3100.46	901.563				-56.5545	3109.58	505.82	-25.3605	3129.5	122.395	-68.6456	3240.27	61.088	318.253	3128.28	878.215	283.73	3168.39	1081.01	272.486	3203.75	551.661	275.235	2931.83	246.305	320.521	2960.01	125.252
2421	0	-152.882	3102.03	901.548				-57.336	3110.05	505.773	-25.525	3129.54	122.359	-68.6951	3240.26	61.0524	317.838	3129.98	879.277	283.184	3169.89	1080.23	267.854	3211.05	553.421	273.847	2943.19	246.867	318.26	2973.74	126.038
2422	0	-153.882	3103.73	901.554				-58.0093	3110.48	505.675	-25.6172	3129.46	122.299	-68.6959	3240.25	61.0505	317.5	3131.61	880.425	282.735	3171.21	1079.49	264.068	3219.63	553.876	273.305	2955.84	246.121	315.962	2988.35	125.43
2423	0	-154.796	3105.51	901.545				-58.6885	3111.15	505.677	-25.6703	3129.25	122.278	-68.6968	3240.26	61.0318	317.212	3133.02	881.692	282.353	3172.63	1078.85	261.466	3228.91	553.7	273.947	2969.18	244.747	313.825	3003.78	123.662
2424	0	-155.6	3107.31	901.576				-59.2398	3111.65	505.574	-25.7511	3129.16	122.214	-68.6967	3240.27	61.0318	317.028	3134.27	883.205	282.152	3174.43	1078.09	254.601	3237.39	550.847	270.326	2981.73	240.695	312.128	3020.23	120.987
2425	0	-156.253	3109.06	901.634				-59.7014	3112.34	505.583	-25.8072	3129.02	122.166	-68.6967	3240.27	61.0319	316.741	3135.49	884.743	281.665	3174.89	1077.72	257.352	3240.34	555.487	270.431	2995.94	237.098	311.347	3037.9	117.89
2426	0	-156.859	3111.13	901.737				-60.1487	3113.21	505.627	-25.8624	3128.98	122.145	-68.7274	3240.18	60.9956	316.453	3136.71	886.155	281.422	3175.62	1077.34	259.476	3243.81	558.82	269.909	3010.68	232.196	310.991	3056.72	114.449
2427	0	-157.375	3113.39	901.799				-60.3729	3113.76	505.57	-25.9051	3128.95	122.154	-68.6968	3240.24	61.0461	316.278	3138.03	887.282	281.481	3177.46	1077.2	262.008	3247.95	561.501	269.796	3026.08	226.64	310.939	3076.55	110.665
[truncated: 21 more rows]
