# Supplementary material for: A Brake-Based Overground Gait Rehabilitation Device for Altering Propulsion Impulse Symmetry
Source: Sensors (Basel). 2021 Oct 5;21(19):6617. doi: 10.3390/s21196617 (PMC8512803; doi:10.3390/s21196617)
Supplement: Supplementary file 1 [file sensors-21-06617-s001.zip › GPT animations/code and data/stroke_data/Trajectory/TR 07.csv]

Trajectories
100
		BDP031:LTroc			BDP031:LIliac			BDP031:LKnee			BDP031:LAnkle			BDP031:LToe			BDP031:RTroc			BDP031:RIliac			BDP031:RKnee			BDP031:RAnkle			BDP031:RToe
Frame	Sub Frame	X	Y	Z	X	Y	Z	X	Y	Z	X	Y	Z	X	Y	Z	X	Y	Z	X	Y	Z	X	Y	Z	X	Y	Z	X	Y	Z
		mm	mm	mm	mm	mm	mm	mm	mm	mm	mm	mm	mm	mm	mm	mm	mm	mm	mm	mm	mm	mm	mm	mm	mm	mm	mm	mm	mm	mm	mm
832	0	-67.8513	-1102.12	906.477				-34.0598	-1088.1	505.58	-44.2377	-1142.37	113.327	-110.889	-1049.69	20.5522	388.683	-1007.7	852.493	374.444	-958.286	1065.92	298.872	-991.385	510.695	271.106	-1051.77	88.4296	305.215	-944.18	34.7107
833	0	-64.7148	-1104.77	907.106				-35.4722	-1082.78	506.328	-47.9021	-1132.77	112.934	-112.857	-1038.46	20.6618	389.738	-1004.6	852.479	375.103	-955.26	1066.21	299.674	-990.642	510.535	271.146	-1051.68	88.3407	305.204	-944.169	34.7073
834	0	-61.5287	-1107.48	907.689				-36.7738	-1077.11	507.337	-51.4765	-1123.27	112.96	-114.865	-1026.88	20.9344	390.719	-1001.51	852.566	375.811	-952.303	1066.45	300.293	-989.375	510.241	271.176	-1051.6	88.2817	305.183	-944.13	34.6742
835	0	-61.197	-1102.59	907.401				-38.6302	-1070.74	508.12	-55.348	-1113.21	112.887	-117.421	-1016.03	21.9548	391.555	-998.549	852.403	376.406	-949.362	1066.7	300.886	-987.97	509.911	271.192	-1051.55	88.2087	305.229	-944.132	34.6876
836	0	-60.863	-1097.86	907.051	-59.5349	-1104.67	907.713	-39.3908	-1065.74	508.235	-59.45	-1102.59	112.855	-119.867	-1004.7	22.9917	391.048	-995.941	852.184	377.003	-946.581	1066.88	301.373	-986.318	509.713	271.189	-1051.42	88.1535	305.184	-944.132	34.6762
837	0	-60.4425	-1093.14	906.584				-40.4575	-1060.89	508.855	-63.3559	-1091.9	113.097	-122.363	-993.293	24.2177	388.613	-994.751	852.235	377.687	-943.807	1066.95	301.806	-984.512	509.372	271.189	-1051.3	88.11	305.173	-944.096	34.6601
838	0	-60.0585	-1088.68	906.319	-57.3779	-1101.87	907.912	-41.8061	-1054.83	509.68	-67.4609	-1080.83	113.375	-121.076	-974.238	23.6657	389.213	-991.986	852.141	378.334	-941.29	1067.22	302.086	-982.695	508.987	271.195	-1051.13	88.0453	305.246	-944.094	34.7028
839	0	-59.6719	-1084.17	905.861				-43.6048	-1047.58	510.552	-71.1503	-1070.06	114.002	-123.746	-962.031	25.0624	390.019	-988.871	851.919	378.983	-938.735	1067.29	302.359	-980.789	508.653	271.193	-1050.97	88.0088	305.162	-944.067	34.6481
840	0	-59.4041	-1079.78	905.429				-45.5742	-1039.59	511.544	-74.8027	-1058.86	114.553	-126.422	-950.122	26.9863	390.598	-986.073	851.722	379.514	-936.289	1067.4	302.557	-979.006	508.257	271.159	-1050.85	87.9944	305.147	-944.037	34.6348
841	0	-59.0595	-1075.42	905.098				-47.3293	-1031.64	512.459	-78.1229	-1047.93	115.437	-129.203	-938.043	29.1027	391.148	-983.205	851.529	380.122	-933.871	1067.6	302.698	-977.082	507.89	270.994	-1050.8	87.968	305.135	-944.029	34.626
842	0	-58.8826	-1071.15	904.937				-48.6768	-1024.53	513.443	-81.1746	-1036.97	116.417	-132.147	-925.865	31.3424	391.644	-980.324	851.355	380.562	-931.548	1067.97	302.838	-975.22	507.504	271.21	-1050.41	87.8971	305.143	-944.014	34.6493
843	0	-58.5914	-1066.98	904.343				-49.8553	-1018.03	514.283	-84.1199	-1025.94	117.376	-135.253	-913.918	33.7675	392.051	-977.497	851.147	381.116	-929.33	1067.91	302.929	-973.329	507.132	271.577	-1049.91	87.7408	305.134	-944.003	34.63
844	0	-58.3324	-1062.87	903.944				-51.3422	-1010.9	515.338	-87.0994	-1014.41	118.159	-138.424	-902.035	36.2962	392.447	-973.675	850.914	381.638	-927.168	1068.05	303.051	-971.412	506.758	270.353	-1051.07	87.9752	305.203	-943.991	34.6354
845	0	-57.9211	-1058.63	903.779				-52.8409	-1001.59	516.245	-89.2128	-1004.02	119.625	-141.736	-890.094	38.8738	392.767	-970.617	850.741	382.313	-924.872	1068.42	303.122	-969.461	506.421	270.737	-1050.45	88.0308	305.165	-943.974	34.6096
846	0	-57.8175	-1054.6	903.55				-55.0343	-994.392	517.729	-91.9688	-992.487	120.463	-145.146	-878.461	41.6117	393.117	-967.884	850.577	382.679	-922.788	1068.72	303.28	-967.539	506.001	270.624	-1050.35	88.0479	305.221	-943.973	34.6236
847	0	-57.7939	-1050.63	903.423				-55.7155	-987.72	518.627	-94.1095	-981.597	121.665	-148.575	-866.961	44.3757	393.215	-965.105	850.47	382.966	-920.761	1069.13	303.283	-965.526	505.664	270.572	-1050.26	88.0993	305.207	-943.973	34.6225
848	0	-57.8308	-1046.48	903.269	-60.2526	-1070.8	908.021	-56.7282	-981.136	519.648	-94.9601	-972.561	123.675	-152.375	-854.867	46.7	393.349	-962.3	850.364	383.192	-918.561	1069.51	303.29	-963.582	505.205	270.552	-1050.04	88.1425	305.203	-943.929	34.5963
849	0	-57.9437	-1042.19	903.183				-58.1175	-974.236	520.751	-96.6957	-961.858	125.027	-155.392	-843.597	49.5112	393.133	-960.149	850.364	383.343	-916.218	1069.96	303.331	-961.687	504.875	270.5	-1049.9	88.1515	305.234	-943.9	34.5473
850	0	-58.234	-1038.96	903.007				-59.2399	-966.543	521.626	-98.71	-950.82	126.283	-158.388	-831.938	52.2345	393.345	-957.091	850.381	383.315	-914.939	1070.32	303.255	-959.786	504.453	270.433	-1049.81	88.1944	305.17	-943.874	34.5108
851	0	-58.3583	-1035.19	902.806				-60.1375	-959.516	522.66	-100.553	-939.7	127.475	-161.099	-820.386	54.8932	393.057	-955.057	850.425	383.454	-913.114	1070.65	303.297	-957.891	504.123	270.342	-1049.71	88.2309	305.232	-943.867	34.5355
852	0	-58.6405	-1031.49	902.563				-61.2078	-952.789	523.494	-102.373	-928.864	128.731	-163.458	-808.702	57.4978	397.686	-950.074	850.687	383.435	-911.36	1070.94	303.288	-956.005	503.844	270.295	-1049.59	88.2498	305.233	-943.854	34.51
853	0	-58.8242	-1027.78	902.408				-62.2339	-945.888	524.332	-104.147	-917.867	129.926	-165.607	-796.925	59.9871	397.519	-947.429	850.731	383.514	-909.595	1071.32	303.305	-954.307	503.518	270.25	-1049.48	88.29	305.259	-943.896	34.5234
854	0	-59.047	-1024.16	902.299				-62.8509	-938.988	525.129	-105.932	-906.551	131.179	-167.518	-785.301	62.4517	397.184	-944.839	850.77	383.555	-907.925	1071.74	303.313	-952.297	503.111	270.19	-1049.42	88.3275	305.273	-943.843	34.4694
855	0	-59.3309	-1020.49	902.169				-63.8492	-931.642	525.925	-107.697	-896.828	132.789	-169.02	-773.21	64.5029	396.888	-942.334	850.84	383.534	-906.202	1072.15	303.329	-950.588	502.793	270.14	-1049.31	88.3597	305.273	-943.807	34.453
856	0	-59.6581	-1016.89	902.008				-64.2757	-924.8	526.538	-109.283	-886.134	134.026	-170.404	-762.158	66.9633	396.628	-939.841	850.879	383.47	-904.549	1072.52	303.29	-948.836	502.459	270.124	-1049.23	88.4283	305.305	-943.807	34.4133
857	0	-60.0737	-1013.29	901.841				-65.1419	-917.754	527.153	-110.843	-875.457	135.201	-171.446	-750.872	69.1355	396.37	-937.298	850.898	383.317	-902.89	1072.89	303.257	-946.892	502.178	270.081	-1049.13	88.4689	305.261	-943.745	34.362
858	0	-60.5319	-1009.75	901.596				-65.5706	-911.354	527.652	-112.137	-865.058	136.321	-172.326	-740.054	71.1691	396.096	-934.703	850.904	383.122	-901.297	1073.18	303.152	-945.064	501.821	270.01	-1049	88.5174	305.32	-943.724	34.3291
859	0	-60.9572	-1006.17	901.327	-55.2921	-1030.89	907.043	-66.1971	-904.493	528.283	-113.268	-854.821	137.45	-172.839	-729.294	72.9728	395.034	-930.1	850.633	382.96	-899.667	1073.44	303.07	-943.266	501.474	269.94	-1048.9	88.5619	305.313	-943.719	34.3215
860	0	-61.3686	-1002.56	901.019	-58.0894	-1023.04	906.191	-66.4669	-897.796	528.743	-114.358	-844.867	138.445	-173.561	-719.753	75.0321	394.68	-927.422	850.587	382.812	-898.005	1073.67	302.968	-941.435	501.185	269.851	-1048.82	88.6492	305.391	-943.71	34.2839
861	0	-61.7837	-998.857	900.6				-67.1637	-890.569	529.258	-115.195	-834.815	139.197	-173.562	-709.702	76.5641	394.35	-925.139	850.578	382.66	-896.248	1073.78	302.853	-939.628	500.834	269.768	-1048.69	88.6748	305.474	-943.632	34.2647
862	0	-62.2888	-995.297	900.171				-67.3918	-883.921	529.49	-115.906	-825.075	139.903	-173.372	-699.696	77.659	393.952	-922.79	850.481	382.418	-894.634	1073.89	302.68	-937.857	500.451	269.664	-1048.63	88.7504	305.585	-943.619	34.2725
863	0	-62.7523	-991.572	899.684				-67.8225	-877.134	529.621	-116.408	-815.744	140.537	-172.336	-688.662	77.8635	393.62	-920.468	850.325	382.217	-892.856	1073.94	302.505	-935.954	500.082	269.578	-1048.48	88.8068	305.576	-943.574	34.1908
864	0	-63.2719	-987.959	899.172				-67.7646	-870.983	529.634	-116.688	-806.55	141.097	-171.501	-678.787	78.5996	393.443	-918.306	850.26	381.961	-891.191	1073.96	302.305	-934.03	499.798	269.49	-1048.33	88.8472	305.431	-943.587	34.1295
865	0	-63.9192	-984.285	898.647				-67.5691	-865.278	529.591	-116.815	-797.656	141.422	-170.4	-669.432	78.9047	393.236	-916.066	850.187	381.577	-889.463	1073.97	302.121	-932.122	499.479	269.378	-1048.21	88.9247	305.41	-943.6	34.0469
866	0	-64.5161	-980.529	898.079				-67.7958	-859.276	529.255	-116.799	-789.175	141.729	-169.141	-660.301	78.9186	392.9	-913.795	849.99	381.243	-887.654	1073.93	301.882	-930.09	499.081	269.283	-1048.14	89.0219	305.456	-943.519	34.0132
867	0	-65.1228	-976.824	897.471				-67.6585	-853.367	529.029	-116.562	-780.819	141.915	-167.881	-651.722	78.8895	392.514	-911.564	849.806	380.899	-885.895	1073.86	301.598	-928.009	498.662	269.171	-1048.05	89.0856	305.624	-943.418	34.0311
868	0	-65.8092	-973.119	896.854				-67.2513	-847.587	528.554	-116.114	-772.491	141.931	-166.051	-643.869	79.0167	392.107	-909.346	849.602	380.476	-884.138	1073.78	301.289	-925.979	498.22	269.082	-1047.86	89.1451	305.96	-943.424	34.1161
869	0	-66.5486	-969.386	896.197				-66.8859	-843.429	527.659	-115.661	-764.952	141.965	-164.46	-636.114	78.6868	392.749	-910.123	849.805	380	-882.351	1073.65	301.008	-923.973	497.848	268.997	-1047.67	89.2113	306.189	-943.297	34.1252
870	0	-67.375	-965.596	895.493				-66.078	-838.072	526.827	-114.918	-757.412	141.778	-162.455	-627.978	77.9637	392.274	-908.045	849.619	379.436	-880.508	1073.48	300.689	-921.831	497.41	268.877	-1047.49	89.3292	306.268	-943.117	34.0288
871	0	-68.2887	-961.811	894.802				-65.3396	-832.335	525.996	-113.975	-750.279	141.448	-158.774	-617.354	76.685	391.774	-905.729	849.368	378.786	-878.67	1073.33	300.311	-919.727	496.977	268.789	-1047.28	89.4005	306.42	-943.099	34.0855
872	0	-69.2097	-957.937	894.05				-64.3999	-826.881	524.864	-112.803	-743.465	140.971	-156.796	-610.699	75.54	391.212	-903.442	849.17	378.128	-876.743	1073.11	299.895	-917.597	496.539	268.66	-1047.08	89.4709	306.487	-943.085	34.0506
873	0	-70.1674	-954.027	893.306				-63.6801	-821.737	523.772	-111.491	-737.092	140.289	-154.462	-604.48	74.2958	390.622	-901.129	848.938	377.433	-874.779	1072.9	299.375	-915.466	496.07	268.559	-1046.93	89.5561	306.32	-942.975	33.8715
874	0	-71.228	-950.081	892.551				-62.5964	-817.327	522.366	-109.976	-731.09	139.315	-151.861	-598.53	72.7934	389.99	-898.858	848.689	376.636	-872.78	1072.68	298.864	-913.303	495.624	268.436	-1046.8	89.676	306.081	-942.985	33.7775
875	0	-72.6131	-945.319	891.855				-61.505	-813.149	520.781	-108.287	-725.614	138.206	-148.793	-592.86	71.0536	389.317	-896.499	848.41	375.514	-869.965	1072.52	298.343	-911.13	495.19	268.315	-1046.67	89.7705	305.866	-943.015	33.7443
876	0	-73.8445	-940.353	890.823				-60.3817	-809.335	519.196	-106.363	-720.48	136.714	-145.419	-587.424	68.8895	388.601	-894.099	848.142	374.545	-866.946	1072.02	297.633	-908.999	494.759	268.162	-1046.53	89.8898	305.66	-943.062	33.6339
877	0	-75.2171	-935.09	889.937				-59.1876	-805.546	517.308	-104.309	-715.77	135.19	-141.797	-582.576	66.4943	387.784	-891.681	847.877	373.436	-863.63	1071.67	296.922	-906.924	494.163	268.052	-1046.36	89.9979	305.396	-943.082	33.5044
878	0	-76.8221	-929.87	889.058				-57.9317	-802.134	515.242	-102.095	-711.334	133.28	-137.923	-578.372	63.6556	386.952	-889.25	847.573	372.094	-860.356	1071.32	296.237	-904.488	494.21	267.942	-1046.24	90.1591	305.363	-943.05	33.443
879	0	-78.1339	-925.141	888.192				-56.6476	-798.863	513.334	-99.7206	-707.405	131.151	-133.691	-574.558	60.6412	386.09	-886.788	847.283	371.045	-857.575	1070.99	295.672	-902.298	493.592	267.826	-1046.06	90.3046	305.496	-942.99	33.487
880	0	-79.3885	-920.821	887.344				-55.3361	-795.545	511.291	-97.2201	-703.716	128.784	-129.383	-571.135	57.2691	385.199	-884.242	846.972	370.054	-855.201	1070.67	295.079	-900.167	492.939	267.688	-1045.92	90.4156	305.617	-942.959	33.4877
881	0	-80.93	-916.019	886.455				-53.8854	-792.984	509.052	-94.546	-700.544	126.2	-124.792	-568.429	53.8076	384.28	-881.607	846.684	368.775	-852.346	1070.32	293.491	-898.094	492.178	267.533	-1045.76	90.5357	305.611	-943.022	33.5296
882	0	-82.0576	-911.499	885.249				-52.3639	-790.205	506.612	-91.6924	-697.915	123.434	-120.01	-566.371	50.1359	383.212	-878.873	846.383	367.653	-849.622	1069.97	292.749	-896.413	490.842	267.395	-1045.59	90.6484	305.528	-943.055	33.4635
883	0	-82.7473	-906.049	883.399				-51.1953	-787.676	504.314	-88.6402	-695.923	120.528	-115.14	-564.82	46.2113	382.161	-876.095	846.042	366.167	-846.545	1069.55	293.436	-894.084	490.128	267.264	-1045.45	90.7946	305.502	-943.071	33.4608
884	0	-83.6679	-900.814	882.047				-49.2452	-785.417	501.764	-85.3761	-694.644	117.531	-110.223	-563.736	41.9864	381.093	-873.158	845.688	364.936	-843.645	1069.17	295.009	-891.377	490.259	267.151	-1045.24	90.9427	305.549	-943.098	33.4807
885	0	-84.6145	-895.755	880.476				-47.5969	-783.376	499.162	-81.8976	-694.121	114.499	-104.975	-563.371	37.5969	379.856	-870.168	845.326	363.433	-840.527	1068.77	293.946	-889.074	489.779	267.009	-1045.07	91.0989	305.54	-943.041	33.4221
886	0	-85.8054	-891.105	878.882				-45.8082	-781.734	496.789	-78.2195	-694.339	111.487	-99.7621	-563.657	33.0889	378.609	-867.061	844.963	361.92	-837.221	1068.38	292.708	-886.588	489.169	266.861	-1044.83	91.241	305.563	-943.045	33.4503
887	0	-86.9434	-886.319	877.257				-44.4988	-779.289	493.742	-74.3795	-695.211	108.552	-94.4567	-564.428	28.2087	377.299	-863.831	844.564	360.391	-833.869	1067.89	291.777	-884.112	488.699	266.708	-1044.65	91.419	305.662	-943.109	33.4775
888	0	-88.1068	-881.473	875.524				-43.3999	-777.299	490.79	-70.5064	-696.48	105.938	-88.9718	-565.752	23.2107	375.932	-860.522	844.14	358.529	-830.156	1067.4	290.836	-881.628	488.146	266.569	-1044.49	91.6116	305.585	-943.034	33.4101
889	0	-89.3035	-876.68	873.74				-42.02	-775.599	487.901	-66.7261	-697.594	102.644	-84.95	-567.233	23.466	374.475	-857.129	843.725	356.714	-826.312	1066.9	290.037	-879.047	487.542	266.392	-1044.24	91.7242	305.624	-943.06	33.4207
890	0	-90.5173	-871.737	871.906				-40.8001	-774.658	485.1	-62.1484	-699.424	100.863	-82.4627	-567.544	24.7626	372.897	-853.676	843.229	355.006	-822.742	1066.37	289.156	-876.576	486.89	266.259	-1044.05	91.9042	305.718	-943.112	33.4366
891	0	-91.9857	-867.07	870.088				-39.1744	-773.767	482.403	-59.2664	-700.387	98.5578	-80.0007	-567.332	25.9001	371.323	-850.138	842.772	353.091	-818.842	1065.72	288.202	-873.939	486.239	266.124	-1043.85	92.0404	305.705	-943.042	33.3884
892	0	-93.5257	-862.55	868.344				-37.3491	-773.176	479.594	-56.5073	-700.739	96.9341	-77.3847	-566.602	26.8747	369.654	-846.44	842.229	350.858	-814.435	1065.05	287.131	-871.329	485.583	265.989	-1043.7	92.254	305.731	-943.015	33.3485
893	0	-94.7433	-857.166	866.382				-35.6894	-772.581	476.758	-52.4326	-696.951	93.7333	-75.7544	-566.177	27.6599	367.905	-842.696	841.618	348.688	-810.199	1064.38	285.703	-868.627	484.879	265.771	-1043.61	92.4874	305.777	-943.02	33.3199
894	0	-96.301	-852.408	864.604				-34.6514	-771.771	474.35	-50.2413	-697.062	93.0427	-75.2791	-566.52	27.8585	366.187	-838.847	841.068	346.692	-806.185	1063.78	284.169	-865.622	484.551	265.635	-1043.5	92.7245	305.82	-943.005	33.2639
895	0	-97.9893	-848.052	863.041				-34.131	-769.774	472.533	-48.3467	-696.184	92.739	-75.0133	-566.474	27.7513	364.254	-835.034	840.448	344.452	-801.779	1063.08	282.48	-863.079	483.392	265.159	-1043.84	92.98	305.84	-942.926	33.1778
896	0	-99.6749	-843.111	861.649				-33.7843	-766.896	471.887	-46.7015	-695.009	92.1614	-73.8834	-567.908	27.9548	362.34	-831	839.797	342.021	-797.042	1062.45	286.544	-860.48	482.452	266.297	-1042.37	93.1834	305.814	-942.877	33.0685
897	0	-101.414	-838.647	860.705				-33.8419	-763.294	471.788	-44.9321	-694.528	91.6393	-73.1237	-568.616	27.9704	360.381	-827.007	839.213	339.652	-792.601	1061.89	284.788	-858.109	481.983	265.685	-1042.74	93.5997	305.918	-942.893	33.044
898	0	-103.272	-834.683	860.082				-34.0602	-759.323	471.995	-44.0248	-693.499	91.3099	-73.0466	-568.503	28.0072	358.398	-822.894	838.654	337.224	-788.195	1061.4	282.982	-855.801	481.433	265.549	-1042.7	94.0217	305.887	-942.8	32.9705
899	0	-105.264	-830.991	859.754				-34.5379	-755.407	472.211	-43.6147	-692.529	91.1009	-72.865	-568.188	27.9841	356.303	-818.888	838.117	334.552	-783.336	1060.83	281.116	-853.668	480.918	265.385	-1042.51	94.4508	305.884	-942.742	32.9343
900	0	-107.395	-827.688	859.819				-35.6237	-751.718	472.524	-43.473	-692.129	90.9091	-73.1946	-567.855	27.8542	354.175	-814.881	837.571	331.763	-778.203	1060.32	279.27	-851.647	480.498	265.106	-1042.4	94.9749	305.875	-942.701	32.9284
901	0	-109.523	-824.627	860.319				-37.0844	-748.594	473.006	-43.5597	-692.155	90.8693	-73.3417	-567.755	27.8789	352	-810.922	837.035	328.919	-773.125	1059.92	277.526	-849.684	480.212	264.773	-1042.27	95.5762	305.831	-942.663	32.986
902	0	-111.757	-821.571	861.083				-39.016	-746.662	473.568	-43.8267	-692.13	90.8233	-73.4203	-567.884	27.7323	349.806	-807.048	836.552	326.113	-768.057	1059.54	275.909	-847.819	480.051	264.387	-1042.24	96.3052	305.771	-942.635	33.0081
903	0	-114.093	-818.533	862.084				-40.8568	-745.328	473.987	-44.0595	-692.344	90.8729	-73.48	-567.194	27.9435	347.437	-803.317	836.079	323.276	-762.755	1059.21	274.559	-846.032	480.072	263.997	-1042.04	97.014	305.735	-942.604	33.0939
904	0	-116.583	-815.712	863.318				-42.8555	-744.63	474.375	-44.4136	-692.312	90.7884	-74.1846	-566.353	27.8333	345.04	-799.717	835.734	320.424	-757.464	1058.94	273.223	-844.386	480.324	263.681	-1041.71	97.8925	305.679	-942.558	33.1203
905	0	-118.872	-812.503	864.473				-44.7231	-743.725	474.627	-44.8609	-691.88	90.4937	-74.5799	-566.047	27.699	342.685	-796.355	835.688	317.723	-752.374	1058.75	272.072	-842.934	480.859	263.424	-1041.4	98.822	305.62	-942.487	33.1139
906	0	-121.2	-808.905	865.42				-46.6524	-742.958	474.885	-45.0962	-691.843	90.394	-74.6846	-565.876	27.6997	340.322	-793.237	835.922	315.12	-747.186	1058.61	270.942	-841.529	481.629	263.182	-1040.95	99.9581	305.577	-942.453	33.128
907	0	-123.675	-805.691	866.331				-48.0583	-741.718	475.022	-45.1665	-692.319	90.4955	-74.8467	-565.766	27.6188	338.051	-790.213	836.402	312.659	-742.402	1058.62	270.027	-840.025	482.551	262.921	-1040.43	101.281	305.584	-942.373	33.1304
908	0	-126.219	-802.315	867.185				-49.646	-740.384	475.118	-45.2866	-692.432	90.4509	-74.9462	-565.764	27.601	335.825	-787.278	837.065	310.251	-737.888	1058.69	269.063	-838.287	483.516	262.718	-1039.83	102.788	305.601	-942.211	33.0971
909	0	-128.555	-798.391	867.762				-51.0732	-738.765	475.211	-45.3335	-692.394	90.3735	-74.9837	-565.884	27.6574	333.578	-784.386	837.889	307.843	-733.522	1058.9	268.199	-836.069	484.402	262.589	-1039.06	104.491	305.693	-942.109	33.2172
910	0	-131.041	-794.612	868.351				-52.4291	-736.647	475.199	-45.2134	-692.676	90.4487	-75.0003	-565.8	27.6149	331.344	-781.389	838.754	305.38	-729.211	1059.11	267.364	-833.315	485.254	262.478	-1038.15	106.21	305.719	-941.952	33.208
911	0	-133.554	-791.082	868.841				-53.6044	-734.404	475.151	-45.1673	-692.438	90.3359	-75.0531	-565.826	27.6314	329.185	-778.351	839.667	302.946	-725.071	1059.38	266.575	-830.028	486.074	262.439	-1037.09	108.157	305.74	-941.737	33.262
912	0	-136.134	-787.745	869.23				-55.1046	-732.634	475.358	-44.9139	-692.271	90.2582	-75.0295	-565.762	27.6529	327	-775.162	840.462	300.606	-721.178	1059.59	265.784	-826.222	486.649	262.448	-1035.92	110.253	305.756	-941.441	33.2117
913	0	-138.552	-784.089	869.49				-56.0693	-730.16	475.346	-44.5416	-692.047	90.1534	-74.9878	-565.696	27.6737	324.883	-771.853	841.126	298.215	-717.315	1059.78	265.045	-821.915	487.085	262.491	-1034.44	112.411	305.858	-941.194	33.3034
914	0	-140.843	-780.219	869.569				-57.0836	-727.723	475.368	-44.0892	-691.832	90.0805	-74.9278	-565.591	27.679	322.839	-768.36	841.689	295.92	-713.757	1059.99	264.307	-817.062	487.394	262.516	-1032.87	114.83	306.074	-940.988	33.5421
915	0	-143.069	-776.408	869.515				-58.0032	-725.424	475.304	-43.5152	-691.325	89.909	-75.0085	-565.664	27.7116	320.752	-764.734	842.068	293.601	-710.281	1060.15	263.678	-811.535	487.528	262.585	-1031.12	117.447	306.235	-940.802	33.8721
916	0	-145.222	-772.695	869.38				-58.8927	-723.015	475.196	-43.1953	-690.45	89.6407	-74.8135	-565.549	27.821	318.697	-761.072	842.306	291.344	-706.764	1060.16	263.016	-805.349	487.572	262.628	-1028.98	120.373	306.293	-940.393	34.1894
917	0	-147.171	-768.737	869.199				-59.7639	-720.56	475.027	-42.583	-690.485	89.5967	-74.7259	-565.443	27.8782	316.632	-757.252	842.366	289.125	-703.331	1060.09	262.475	-798.536	487.467	262.626	-1026.54	123.571	306.28	-939.916	34.5712
918	0	-148.988	-764.412	868.889				-60.644	-718.005	474.672	-42.1803	-690.311	89.5051	-74.7083	-565.39	27.9152	314.723	-753.45	842.341	286.914	-699.977	1059.89	261.883	-790.664	487.272	262.44	-1023.51	127.016	306.224	-939.378	35.068
919	0	-150.689	-760.081	868.508				-61.6769	-715.627	474.385	-41.8425	-689.95	89.36	-74.648	-565.302	27.9683	312.927	-749.53	842.184	284.914	-696.971	1059.65	261.578	-782.182	487.109	262.053	-1019.73	130.737	306.156	-938.809	35.7275
920	0	-152.267	-755.361	868.094				-62.9356	-713.433	474.044	-41.6718	-689.53	89.0802	-74.6367	-565.284	28.0227	311.009	-745.609	841.917	282.805	-693.654	1059.3	261.375	-772.896	486.971	261.797	-1015.69	134.972	305.985	-938.053	36.7151
921	0	-153.927	-751.075	867.93				-64.1022	-711.188	473.709	-41.5504	-689.167	88.8098	-74.3682	-565.487	28.2032	309.258	-741.738	841.777	280.616	-690.109	1058.87	261.273	-762.806	486.927	261.522	-1011	139.772	305.862	-937.089	38.569
922	0	-155.39	-746.35	867.786				-65.4734	-709.439	473.485	-41.5215	-688.939	88.6092	-74.334	-565.469	28.2848	307.475	-737.973	841.518	278.789	-687.644	1058.56	261.396	-751.847	487.007	261.188	-1005.49	145.046	305.398	-935.358	40.3292
923	0	-156.821	-741.442	867.68				-64.5911	-708.72	474.744	-41.513	-688.699	88.3551	-74.3507	-565.233	28.3282	305.89	-734.237	841.367	276.98	-684.876	1058.16	261.497	-740.175	487.384	260.76	-999.24	150.765	305.073	-933.903	42.876
924	0	-158.39	-736.898	867.682				-65.2902	-707.055	474.522	-41.578	-688.472	88.1824	-74.3572	-565.158	28.3457	304.415	-730.687	841.29	275.339	-682.674	1057.91	261.662	-727.892	487.973	260.148	-992.088	156.95	304.796	-932.366	46.1925
925	0	-160.075	-732.818	867.707				-66.9181	-705.052	473.791	-41.7025	-688.379	88.0412	-74.2894	-565.099	28.3585	303.116	-727.199	841.274	273.562	-680.093	1057.65	261.992	-715.312	489.039	259.606	-984.41	163.761	304.102	-929.722	49.9414
926	0	-161.726	-728.95	867.615				-68.2474	-704.788	473.617	-41.8469	-688.298	87.9282	-74.3365	-565.002	28.3477	301.851	-723.856	841.358	271.993	-678.107	1057.22	262.257	-702.422	490.445	259.137	-976.022	170.958	302.945	-925.67	54.0576
927	0	-163.288	-725.225	867.478				-69.7659	-703.58	473.114	-41.9935	-688.145	87.7724	-74.3191	-564.949	28.3551	300.768	-720.697	841.522	270.431	-676.062	1056.86	262.42	-689.429	492.186	258.682	-966.862	178.143	302.266	-922.224	59.0452
928	0	-164.881	-722.013	867.424				-70.9192	-703.247	473.054	-42.1642	-688.097	87.6807	-74.3371	-564.835	28.3667	299.802	-717.67	841.734	269.113	-674.284	1056.53	262.635	-676.663	494.471	258.105	-956.818	185.006	301.287	-918.077	64.212
929	0	-166.364	-718.89	867.394				-72.2088	-702.205	472.764	-42.3064	-688.007	87.5475	-74.3852	-564.871	28.3559	299.076	-714.803	842.04	267.944	-673.045	1056.2	262.778	-663.967	497.083	257.349	-946.252	192.002	300.908	-914.21	70.4068
930	0	-167.726	-716.091	867.337				-73.3642	-701.215	472.527	-42.4843	-687.868	87.4206	-74.3623	-564.734	28.3259	298.312	-712.206	842.31	267.04	-672.473	1055.91	262.797	-651.664	500.097	256.333	-935.715	198.912	300.004	-908.339	76.8383
931	0	-169.154	-713.84	867.226				-74.4181	-700.451	472.299	-42.6084	-687.727	87.3402	-74.3663	-564.724	28.3471	297.651	-709.735	842.739	266.598	-673.023	1055.86	262.663	-639.875	503.433	254.616	-924.414	204.973	298.77	-901.199	82.9387
932	0	-170.461	-711.782	867.115				-75.3563	-699.796	472.178	-42.6807	-687.599	87.2503	-74.4107	-564.722	28.3593	297.082	-707.222	843.326	265.528	-671.661	1055.46	261.716	-628.527	506.856	253.266	-913.584	210.869	297.555	-892.31	87.2641
933	0	-171.743	-710.067	866.962				-76.3721	-699.475	472.117	-42.8087	-687.401	87.1107	-74.3979	-564.673	28.3126	296.499	-704.7	844.048	264.347	-669.172	1055.05	260.972	-618.398	510.512	251.839	-903.26	215.728	295.722	-881.516	91.3117
934	0	-172.978	-708.63	866.784				-77.1649	-698.939	472.029	-42.8872	-687.323	87.063	-74.437	-564.656	28.2876	296.021	-702.106	845.038	263.186	-665.967	1054.56	262.494	-607.816	513.831	251.245	-892.496	219.713	293.609	-868.623	95.3676
935	0	-174.292	-707.594	866.638				-77.9039	-698.357	471.874	-42.9846	-687.305	87.057	-74.4177	-564.591	28.2884	295.617	-699.543	846.223	261.937	-662.03	1054.28	265.181	-597.256	518.867	250.546	-881.14	222.317	291.117	-853.819	97.5119
936	0	-175.48	-706.715	866.583				-78.5825	-697.928	471.862	-43.0536	-687.279	87.0336	-74.43	-564.582	28.2805	295.093	-697.04	847.722	261.361	-660.622	1054.09	265.109	-587.937	522.706	248.884	-867.284	222.779	288.674	-838.294	98.3902
937	0	-176.548	-705.766	866.522				-79.1684	-697.512	471.814	-43.1027	-687.268	87.0274	-74.4391	-564.58	28.2761	294.554	-694.676	849.373	260.829	-658.772	1053.95	265.949	-579.22	526.108	248.518	-854.222	222.654	286.358	-822.412	98.1233
938	0	-177.477	-704.754	866.525				-79.7369	-697.159	471.904	-43.1828	-687.197	87.0017	-74.4313	-564.557	28.2507	293.99	-692.453	851.196	260.304	-656.476	1053.93	266.434	-570.685	529.925	247.105	-839.825	220.902	284.333	-805.955	96.8303
939	0	-178.32	-703.639	866.51				-80.1429	-696.667	471.921	-43.185	-687.207	87.0198	-74.4756	-564.605	28.2437	293.48	-690.271	853.129	259.859	-653.887	1053.99	266.715	-562.629	533.492	247.012	-826.557	219.111	282.88	-788.874	94.8092
940	0	-179.096	-702.706	866.544				-80.2935	-695.51	471.656	-43.2213	-687.213	87.0398	-74.4679	-564.55	28.2398	293.063	-688.647	855.076	259.442	-651.285	1054.18	266.411	-555.005	536.741	246.238	-811.961	215.55	281.838	-770.636	92.2335
941	0	-179.697	-701.545	866.511				-80.7687	-695.317	471.783	-43.2165	-687.224	87.0617	-74.4846	-564.559	28.2576	291.285	-682.692	856.452	258.914	-648.639	1054.34	266.761	-547.982	539.833	246	-797.073	211.567	281.582	-751.677	89.5562
942	0	-180.175	-700.105	866.486				-80.9506	-694.766	471.794	-43.2227	-687.238	87.0876	-74.5079	-564.62	28.2561	290.789	-680.001	857.831	258.583	-645.96	1054.54	267.05	-541.375	542.657	245.647	-781.414	206.561	281.548	-731.559	86.4019
943	0	-180.628	-698.623	866.379				-81.0929	-694.177	471.744	-43.2197	-687.222	87.0783	-74.4847	-564.617	28.286	290.613	-677.881	859.189	258.344	-643.116	1054.68	267.492	-535.353	545.174	246.19	-765.598	201.107	282.034	-710.721	83.119
944	0	-180.829	-696.885	866.321				-81.2158	-693.416	471.675	-43.2227	-687.237	87.0871	-74.4995	-564.605	28.2868	290.506	-675.619	860.264	258.05	-640.372	1054.84	267.486	-529.823	547.279	246.544	-749.105	194.976	283.098	-689.373	79.744
945	0	-180.945	-695.557	866.338				-81.2451	-692.636	471.645	-43.1865	-687.209	87.0762	-74.4456	-564.568	28.283	290.423	-673.092	861.234	257.867	-637.598	1054.92	267.755	-524.732	549.106	247.173	-731.928	188.491	284.195	-667.349	76.2121
946	0	-180.653	-693.816	866.357				-81.2001	-691.754	471.567	-43.1687	-687.226	87.114	-74.4808	-564.572	28.2818	290.361	-670.365	862.098	257.792	-634.921	1054.92	267.563	-520.129	550.565	248.299	-714.615	181.848	285.802	-645.134	72.8868
947	0	-179.81	-692.433	866.523				-81.1288	-690.929	471.512	-43.1348	-687.212	87.1228	-74.4855	-564.589	28.3174	290.463	-667.885	862.86	257.614	-632.33	1054.89	267.401	-515.922	551.62	249.869	-697.066	175.161	287.52	-622.604	69.5648
948	0	-179.73	-691.049	866.912				-81.0314	-690.131	471.477	-43.0822	-687.202	87.1173	-74.4421	-564.55	28.301	290.674	-665.363	863.505	257.697	-629.622	1054.87	267.255	-512.124	552.404	251.813	-679.331	168.566	289.674	-600.263	66.7403
949	0	-179.65	-689.869	867.213				-80.8911	-689.18	471.449	-43.0275	-687.316	87.1805	-74.4472	-564.565	28.3107	291.082	-662.98	864.12	257.78	-627.118	1054.77	267.155	-508.654	552.904	253.916	-661.59	162.086	291.523	-577.696	63.8504
950	0	-179.512	-688.609	867.529				-80.7244	-688.218	471.408	-42.9919	-687.33	87.1914	-74.462	-564.604	28.328	291.665	-660.622	864.664	257.921	-624.533	1054.67	267.093	-505.53	553.107	256.23	-643.953	155.935	293.939	-555.762	61.6667
951	0	-179.283	-687.295	867.676				-80.4477	-687.157	471.389	-42.9329	-687.404	87.2411	-74.4344	-564.602	28.3472	292.266	-658.217	865.184	258.154	-621.895	1054.41	267.035	-502.666	553.061	258.814	-626.503	150.094	296.571	-534.201	59.8802
952	0	-178.936	-686.143	867.961				-80.1426	-686.1	471.362	-42.8846	-687.42	87.2821	-74.4347	-564.604	28.3503	292.996	-655.728	865.39	258.505	-619.419	1054.29	266.202	-500.018	552.603	261.734	-609.635	144.877	299.335	-513.322	58.5474
953	0	-178.617	-684.873	868.194				-80.3475	-687.372	471.745	-42.8035	-687.454	87.3469	-74.4327	-564.645	28.3637	293.715	-653.197	865.503	258.827	-616.826	1054.11	266.242	-497.657	552.142	264.57	-592.91	139.987	302.319	-493.224	57.7598
954	0	-178.195	-683.536	868.43				-79.8918	-686.014	471.644	-42.6899	-687.497	87.3856	-74.368	-564.562	28.3414	295.486	-653.692	865.909	259.253	-614.165	1053.94	265.815	-495.458	551.328	267.375	-576.677	135.546	305.454	-473.94	57.4282
955	0	-177.739	-682.071	868.63				-79.3806	-684.411	471.537	-42.5857	-687.499	87.4559	-74.4242	-564.631	28.3605	296.46	-651.996	865.712	259.712	-611.376	1053.73	265.726	-493.574	550.217	270.24	-561.073	131.593	308.527	-455.466	57.6289
956	0	-177.225	-680.538	868.872				-78.8983	-682.723	471.705	-42.4282	-687.484	87.5061	-74.3632	-564.613	28.3233	297.251	-649.724	865.112	260.229	-608.518	1053.56	265.282	-491.902	548.897	273.113	-546.28	128.21	311.391	-437.934	57.9711
957	0	-176.735	-678.869	869.015				-78.5038	-681.857	471.871	-42.2743	-687.374	87.5185	-74.4208	-564.687	28.3776	297.992	-647.539	864.31	260.722	-605.525	1053.3	264.762	-490.611	547.31	275.882	-532.326	125.256	314.627	-421.933	59.0225
958	0	-176.221	-677.051	869.095				-77.9688	-680.738	471.961	-42.1015	-687.328	87.5802	-74.3729	-564.641	28.3638	298.83	-645.288	863.446	261.24	-602.383	1052.97	264.336	-489.571	545.75	278.512	-519.328	122.66	317.292	-406.87	60.0812
959	0	-175.426	-675.131	869.333				-77.3647	-679.548	472.033	-41.9344	-687.371	87.6556	-74.3389	-564.608	28.3392	299.576	-642.935	862.301	262.038	-599.14	1052.8	263.82	-488.707	543.929	280.939	-507.49	120.413	319.627	-393.243	61.2153
960	0	-174.745	-672.971	869.429				-76.8948	-678.6	472.326	-41.8069	-687.406	87.765	-74.4187	-564.77	28.3712	300.003	-640.356	861.078	262.723	-595.655	1052.48	263.546	-488.074	542.14	283.158	-496.817	118.455	321.904	-381.165	62.2882
961	0	-173.974	-670.624	869.529				-76.2927	-677.605	472.551	-41.7621	-687.583	87.9604	-74.4261	-564.824	28.3824	300.56	-637.684	859.67	263.497	-591.984	1052.17	263.348	-487.434	540.323	285.008	-487.472	116.647	323.627	-370.53	63.0312
962	0	-172.863	-668.074	869.484				-75.6348	-676.431	472.751	-41.5552	-687.535	87.9957	-74.3724	-564.776	28.3682	301.06	-634.84	858.16	264.612	-588.11	1051.72	263.276	-486.912	538.423	286.52	-479.533	114.999	324.904	-361.616	63.5976
963	0	-171.909	-665.469	869.444				-74.933	-675.105	472.959	-41.3931	-687.575	88.1457	-74.3527	-564.781	28.3636	301.523	-631.823	856.53	265.569	-584.181	1051.27	263.49	-486.412	536.516	287.667	-473.092	113.282	325.862	-354.302	63.7011
964	0	-170.682	-662.607	869.35				-74.2236	-673.697	473.158	-41.2304	-687.604	88.2803	-74.3804	-564.847	28.3614	302.156	-628.361	854.972	266.8	-579.995	1050.77	263.625	-485.922	534.626	288.385	-468.061	111.437	326.2	-348.585	63.1596
965	0	-169.576	-659.656	869.219				-73.5039	-672.46	473.449	-41.0608	-687.698	88.4325	-74.4033	-564.909	28.3701	302.943	-624.644	853.711	267.909	-575.72	1050.23	263.796	-485.485	532.675	288.732	-464.45	109.455	326.511	-344.659	61.964
966	0	-168.265	-656.635	869.113				-72.5467	-670.978	473.721	-40.8892	-687.73	88.5919	-74.4183	-564.998	28.3961	303.925	-620.775	852.662	269.224	-571.375	1049.71	264.291	-485.166	530.846	288.409	-462.251	108.029	325.878	-342.884	60.6331
967	0	-166.889	-653.361	868.902				-71.6658	-669.473	473.941	-40.6894	-687.855	88.7889	-74.4173	-564.971	28.3713	304.836	-616.832	851.777	270.603	-566.777	1049.09	264.516	-484.868	528.917	287.559	-461.668	106.46	325.087	-342.161	58.4331
968	0	-165.49	-649.979	868.821				-70.7708	-668.007	474.21	-40.5327	-687.906	88.9723	-74.4466	-565.039	28.3694	305.891	-612.627	851.22	272.006	-562.071	1048.6	264.529	-484.474	527.014	286.557	-462.384	104.805	324.161	-341.357	56.1903
969	0	-163.963	-646.712	868.756				-69.7506	-666.27	474.472	-40.3642	-687.902	89.1385	-74.4552	-565.077	28.3849	306.988	-608.156	850.68	273.536	-557.479	1048.13	265.001	-483.656	525.726	286.233	-461.984	103.811	323.352	-340.562	54.171
970	0	-162.354	-643.368	868.843				-68.6488	-664.706	474.749	-40.2037	-687.847	89.2722	-74.4625	-565.04	28.3625	308.173	-603.555	850.141	275.148	-552.811	1047.81	264.801	-482.395	524.542	286.419	-460.284	103.055	322.839	-339.492	52.2498
971	0	-160.422	-640.947	869.219				-67.4018	-662.878	475.079	-40.0641	-687.813	89.4369	-74.4873	-565.135	28.3586	309.637	-598.841	849.603	276.862	-548.161	1047.56	265.081	-480.554	524.319	286.609	-458.658	102.674	322.994	-338.885	50.7247
972	0	-158.391	-638.601	869.468				-66.1905	-661.211	475.397	-39.8689	-687.813	89.634	-74.3982	-565.048	28.3526	311.126	-593.904	849.23	278.698	-543.618	1047.38	265.849	-477.985	524.771	286.966	-457.666	102.371	323.234	-338.423	49.0702
973	0	-156.488	-635.839	870.022				-64.7721	-659.248	475.687	-39.6801	-687.698	89.8228	-74.3899	-565.096	28.3447	312.632	-589.167	849.281	280.652	-539.147	1047.37	266.657	-475.006	525.393	287.43	-456.98	102.139	323.513	-338.067	47.8335
974	0	-154.296	-633.728	869.954				-63.4396	-657.425	475.945	-39.4956	-687.744	90.0792	-74.437	-565.235	28.3618	314.214	-584.597	849.885	282.696	-534.845	1047.4	266.781	-471.641	525.904	287.846	-456.253	101.957	323.744	-337.836	46.9226
975	0	-152.115	-631.24	870.808				-62.1934	-655.775	476.194	-39.3545	-687.598	90.3162	-74.3742	-565.156	28.3392	315.71	-580.357	850.766	284.718	-530.666	1047.5	267.864	-467.698	526.329	288.249	-455.376	101.817	323.597	-337.523	46.2005
976	0	-149.458	-629.197	871.078				-60.7743	-654.101	476.537	-39.2018	-687.42	90.4562	-74.3912	-565.183	28.3168	317.24	-576.108	851.673	286.801	-526.606	1047.79	268.119	-463.66	526.59	288.742	-454.661	101.589	323.245	-337.08	45.2879
977	0	-146.866	-627.456	871.451				-59.3861	-652.289	476.811	-39.0972	-687.157	90.5586	-74.3664	-565.218	28.3246	318.923	-571.865	852.382	289.047	-522.683	1047.95	269.119	-459.496	526.743	289	-453.72	101.515	323.57	-336.846	44.5946
978	0	-144.434	-625.545	871.799				-57.9963	-650.569	477.102	-38.9477	-686.809	90.8262	-74.3691	-565.292	28.3259	320.663	-567.475	852.978	291.342	-518.789	1048.21	269.775	-455.486	526.84	289.421	-452.948	101.401	323.57	-336.499	43.7331
979	0	-141.968	-623.199	872.007				-56.516	-648.931	477.416	-39.1735	-685.947	90.7195	-74.3346	-565.354	28.3186	322.6	-562.891	853.366	293.739	-514.97	1048.51	270.656	-451.637	526.788	289.822	-452.002	101.203	323.684	-336.182	42.9052
980	0	-139.486	-620.27	872.178				-55.0156	-647.125	477.694	-38.951	-685.839	91.0101	-74.383	-565.468	28.3554	323.765	-555.549	853.229	296.382	-511.159	1048.72	271.167	-447.881	526.557	290.044	-451.118	100.986	323.496	-335.844	42.232
981	0	-138.124	-616.677	872.501				-53.46	-645.368	478.016	-38.815	-685.641	91.3574	-74.3541	-565.475	28.3829	325.694	-550.406	853.282	298.915	-507.356	1048.93	272.18	-444.282	526.328	290.138	-450.458	100.785	323.484	-335.721	42.077
982	0	-135.209	-612.917	872.38				-51.8133	-643.381	478.226	-38.5481	-685.632	91.8327	-74.301	-565.552	28.3776	328.123	-546.248	853.395	301.635	-503.435	1049.08	273	-440.829	525.943	290.118	-450.006	100.597	323.485	-335.608	41.9794
983	0	-132.694	-610.21	872.64				-50.3228	-641.584	478.594	-38.2526	-685.499	92.1525	-74.2519	-565.508	28.366	330.416	-541.876	853.442	304.297	-499.481	1049.15	273.851	-437.315	525.36	290.097	-449.462	100.455	323.452	-335.466	41.8526
984	0	-129.523	-608.239	873.014				-48.6398	-639.482	478.803	-37.9695	-685.367	92.4893	-74.2133	-565.516	28.4123	332.719	-537.461	853.231	307.1	-495.32	1049.28	274.874	-433.917	524.905	290.078	-448.802	100.349	323.478	-335.318	41.6903
985	0	-126.406	-606.572	873.468				-47.1619	-637.537	479.115	-37.6731	-685.208	92.8986	-74.1962	-565.589	28.4389	335.141	-532.909	852.923	309.772	-491.087	1049.41	275.594	-430.55	524.472	290.051	-448.066	100.253	323.26	-335.063	41.425
986	0	-123.179	-604.861	873.904				-45.5345	-635.279	479.377	-37.4521	-685.066	93.2946	-74.1467	-565.613	28.4504	337.505	-528.354	852.271	312.446	-486.662	1049.42	276.533	-427.11	524.113	289.98	-447.423	100.135	323.291	-334.916	41.354
987	0	-120.229	-602.204	874.272				-43.9857	-633.098	479.669	-37.1242	-684.933	93.6963	-74.059	-565.586	28.4538	340.004	-523.8	851.599	315.072	-482.14	1049.42	277.337	-423.538	523.589	289.907	-446.881	100.007	323.287	-334.712	41.1202
988	0	-117.612	-599.06	874.522				-42.5485	-630.869	479.988	-36.7831	-684.749	94.1352	-74.031	-565.637	28.474	342.438	-519.428	850.986	317.748	-477.588	1049.45	278.568	-419.986	523.298	289.856	-446.235	99.8745	323.262	-334.501	40.9445
989	0	-115.165	-595.1	874.651				-41.0081	-628.503	480.255	-36.5569	-684.652	94.6655	-73.9947	-565.628	28.5022	344.672	-514.96	850.367	320.369	-472.952	1049.38	279.288	-416.387	522.729	289.868	-445.654	99.7067	323.285	-334.355	40.7183
990	0	-113.086	-590.659	874.785				-39.6687	-626.408	480.678	-36.2638	-684.548	95.1528	-73.9378	-565.593	28.4985	346.876	-510.43	849.923	322.819	-468.378	1049.35	281.078	-412.891	522.471	289.89	-445.198	99.5672	323.311	-334.144	40.5054
991	0	-110.846	-586.511	875.014				-38.3093	-624.022	480.996	-35.9507	-684.112	95.5276	-73.8351	-565.515	28.5103	348.918	-506.141	849.62	325.482	-463.771	1049.18	283.023	-409.425	522.151	289.935	-444.759	99.4239	323.349	-334.006	40.2967
992	0	-108.501	-582.882	875.365				-36.9572	-621.704	481.405	-35.7119	-683.967	96.1928	-73.856	-565.597	28.5037	350.943	-501.608	849.253	328.07	-459.211	1049.11	284.468	-406.011	521.701	290.033	-444.362	99.3111	323.411	-333.898	40.1617
993	0	-105.94	-579.983	875.786				-35.6368	-619.489	481.787	-35.5215	-683.895	96.7062	-73.7818	-565.611	28.5174	352.903	-497.101	848.931	330.537	-454.673	1048.88	285.841	-402.707	521.062	290.193	-443.935	99.1991	323.395	-333.772	40.0087
994	0	-103.132	-577.799	876.428				-34.4843	-617.333	482.245	-35.2855	-683.579	97.2889	-73.7671	-565.675	28.5043	355.133	-492.958	848.688	333.036	-450.217	1048.63	287.835	-399.429	520.665	290.309	-443.511	99.0786	323.638	-333.705	39.9513
995	0	-100.588	-575.435	876.947				-33.0844	-614.989	482.68	-35.1222	-683.087	97.8013	-73.7434	-565.694	28.5143	357.285	-488.508	848.396	335.432	-445.827	1048.65	288.92	-396.359	520.037	290.34	-443.11	98.9324	323.631	-333.518	39.7854
996	0	-99.1402	-569.811	877.48				-31.8205	-612.596	483.169	-35.0052	-682.538	98.3906	-73.7344	-565.703	28.4886	359.411	-484.009	848.138	337.76	-441.497	1048.34	290.264	-393.288	519.519	290.374	-442.735	98.8508	323.72	-333.432	39.8047
997	0	-97.2005	-565.676	877.904				-30.5643	-610.1	483.726	-34.9056	-682.086	99.1384	-73.7639	-565.658	28.4436	361.409	-479.416	847.839	340.113	-437.311	1048.44	291.295	-390.473	518.937	290.253	-442.311	98.7	323.763	-333.373	39.8104
998	0	-95.2697	-562.148	878.573				-29.4467	-607.899	484.46	-34.8643	-681.663	99.9811	-73.7261	-565.488	28.379	363.516	-475.397	847.669	342.447	-433.282	1048.44	290.767	-387.832	518.312	290.186	-441.923	98.5544	323.731	-333.367	39.848
999	0	-93.2495	-558.863	879.261				-28.2435	-605.43	485.135	-34.8107	-681.069	100.821	-73.7475	-565.53	28.3729	365.643	-471.444	847.55	344.854	-429.254	1048.49	291.46	-385.343	517.733	290.099	-441.622	98.4858	323.676	-333.264	39.8099
1000	0	-91.0739	-555.695	880.107				-27.1181	-602.805	485.877	-34.6924	-680.431	101.789	-73.8194	-565.585	28.2888	367.644	-467.712	847.375	347.103	-425.486	1048.52	291.932	-383.156	517.224	290.021	-441.403	98.4488	323.63	-333.282	39.8699
1001	0	-88.8077	-552.519	880.989				-26.0729	-600.26	486.77	-34.6972	-679.93	102.894	-73.8893	-565.637	28.2258	369.608	-464.134	847.127	349.555	-421.679	1048.59	292.521	-381.141	516.788	289.926	-441.186	98.3722	323.55	-333.259	39.8977
1002	0	-86.5284	-549.473	882.074				-25.0585	-597.652	487.729	-34.61	-679.432	104.031	-73.959	-565.778	28.1859	372.218	-463.299	847.229	352.08	-417.882	1048.75	293.07	-379.202	516.324	289.87	-441.011	98.3118	323.472	-333.191	39.9085
1003	0	-84.2177	-546.332	883.172				-24.1494	-595.347	488.863	-34.2024	-678.451	105.248	-74.079	-565.857	28.0837	373.737	-459.719	846.886	354.406	-414.226	1048.86	293.449	-377.428	515.966	289.843	-440.849	98.2951	323.435	-333.144	39.9009
1004	0	-83.7028	-547.667	885.542				-23.2345	-592.902	490.013	-33.8591	-677.667	106.581	-74.1798	-565.998	27.9856	375.367	-456.326	846.686	356.951	-410.491	1049.06	294.854	-375.758	515.839	289.834	-440.646	98.238	323.39	-333.101	39.9146
1005	0	-81.8362	-545.946	887.238				-22.4323	-590.514	491.271	-32.9572	-675.917	107.609	-74.3119	-566.262	27.7909	376.755	-453.012	846.54	359.233	-406.798	1049.27	296.976	-374.41	515.658	289.921	-440.482	98.1689	323.292	-333.029	39.8084
1006	0	-79.3935	-542.436	888.59				-21.5946	-588.167	492.708	-34.2495	-679.376	110.767	-74.4989	-566.723	27.6539	378.21	-449.767	846.53	361.567	-403.097	1049.55	296.904	-373.23	515.596	289.991	-440.367	98.131	323.355	-332.998	39.8493
1007	0	-77.2861	-539.745	890.287				-20.7298	-585.75	494.276	-33.4646	-678.265	112.796	-74.6918	-567.073	27.4691	379.398	-446.58	846.631	363.932	-399.254	1050.02	296.2	-372.351	515.596	290.127	-440.207	98.0482	323.325	-332.958	39.7884
1008	0	-75.3956	-537.824	892.282				-19.9365	-583.3	495.778	-32.6694	-677.286	114.412	-74.8791	-567.437	27.1878	380.91	-443.294	846.977	366.041	-395.462	1050.72	297.555	-371.804	515.596	290.275	-440.062	98.0115	323.195	-332.84	39.5999
1009	0	-73.7546	-536.348	894.241				-19.1905	-580.073	497.562	-31.7	-675.69	116.16	-75.0076	-567.796	26.9905	382.811	-439.921	847.571	367.389	-392.216	1051.27	299.587	-371.488	515.732	290.467	-439.958	97.962	323.285	-332.806	39.6394
1010	0	-72.9295	-537.143	897.197				-19.7121	-574.606	499.085	-30.5445	-673.338	117.583	-75.1015	-568.184	26.8403	384.738	-436.693	848.247	369.051	-388.548	1052.24	301.938	-371.371	515.801	290.683	-439.851	97.9455	323.212	-332.72	39.4871
1011	0	-70.8701	-534.827	899.09				-20.3846	-571.005	500.222	-29.5172	-671.23	119.158	-75.1787	-568.458	26.6771	383.347	-433.799	848.718	370.404	-384.81	1053.1	302.511	-371.523	516.165	290.886	-439.713	97.9315	323.282	-332.719	39.5243
1012	0	-69.1228	-533.304	901.228				-20.2141	-567.688	501.826	-28.6729	-669.521	120.889	-75.2119	-568.638	26.502	384.752	-430.748	849.676	370.435	-381.233	1053.94	301.827	-371.88	516.239	291.081	-439.582	97.8814	323.186	-332.678	39.382
1013	0	-68.5014	-534.489	904.035				-19.9356	-564.268	503.542	-27.9817	-667.762	122.695	-74.8223	-567.911	26.1856	385.995	-427.781	850.596	371.665	-377.641	1054.88	303.224	-372.313	516.508	291.3	-439.544	97.9279	323.249	-332.665	39.4257
1014	0	-67.3629	-534.647	906.432				-20.3075	-560.152	505.214	-27.4718	-666.059	124.539	-75.24	-568.895	25.9758	386.946	-424.859	851.612	372.574	-374.182	1055.72	304.239	-372.564	516.656	291.523	-439.43	97.9316	323.155	-332.543	39.2745
1015	0	-65.9349	-533.864	908.769				-20.8956	-555.273	506.602	-27.2234	-664.463	126.382	-75.4	-569.327	25.6964	387.91	-422.019	852.56	373.751	-370.891	1056.6	305.177	-373.381	516.892	291.764	-439.409	97.9642	323.186	-332.466	39.2508
1016	0	-64.2613	-532.235	910.69				-21.3806	-550.723	508.152	-27.0948	-662.865	128.214	-75.5508	-569.584	25.4004	388.975	-419.29	853.419	374.58	-367.609	1057.31	306.201	-373.434	517.076	291.967	-439.354	97.958	323.074	-332.395	39.1827
1017	0	-62.9548	-531.441	912.745				-21.8516	-546.375	510.007	-27.2978	-661.326	130.216	-75.6563	-569.752	25.2324	389.909	-416.477	854.137	375.138	-364.528	1058.01	307.012	-373.578	517.288	292.157	-439.36	97.9312	322.958	-332.313	39.0444
1018	0	-61.402	-529.874	914.705				-23.2407	-541.672	511.557	-27.587	-659.453	132.118	-76.4648	-570.891	25.7592	390.854	-413.735	854.767	376.492	-361.342	1058.74	307.854	-373.795	517.411	292.274	-439.353	97.9052	323.077	-332.347	39.1343
1019	0	-59.9033	-528.337	916.58				-25.373	-536.596	512.97	-28.1211	-657.53	134.048	-76.459	-570.18	25.7268	391.96	-411.006	855.173	377.491	-358.421	1059.25	308.73	-374.121	517.575	292.419	-439.336	97.8475	323.003	-332.352	39.1196
1020	0	-59.256	-528.901	918.951				-26.7995	-531.678	514.533	-28.9335	-655.498	136.024	-76.3527	-568.53	25.4902	393.225	-408.337	855.504	378.424	-355.489	1059.58	309.761	-374.285	517.697	292.554	-439.364	97.7824	323.031	-332.338	39.1018
1021	0	-58.3523	-528.681	920.914				-28.2088	-527.107	516.06	-30.0005	-653.041	137.83	-76.9514	-567.144	25.8082	394.805	-405.639	855.904	379.374	-352.564	1059.86	310.506	-374.397	517.7	292.699	-439.426	97.7094	323.001	-332.382	39.1665
1022	0	-55.741	-523.776	921.346				-29.8634	-522.291	517.527	-31.5315	-650.479	139.591	-77.9855	-565.217	26.2843	395.885	-402.954	856.298	380.667	-349.806	1060.01	311.536	-374.475	517.755	292.798	-439.496	97.6403	323.064	-332.353	39.1468
1023	0	-55.1297	-523.749	923.305				-31.7683	-518.007	519.168	-33.4918	-646.895	140.893	-79.3793	-562.225	26.6691	396.541	-400.398	856.473	381.673	-347.098	1060.19	312.613	-374.465	517.784	292.894	-439.528	97.551	322.95	-332.387	39.1168
1024	0	-53.8171	-522.142	924.412				-33.6889	-514.075	520.626	-36.0856	-642.895	141.991	-81.2422	-558.321	27.1245	397.505	-397.843	856.785	382.641	-344.394	1060.27	313.393	-374.451	517.713	292.992	-439.548	97.446	322.992	-332.332	39.086
1025	0	-52.4362	-520.085	925.727				-35.3233	-510.572	522.19	-39.2906	-638.177	142.755	-83.4619	-552.836	27.4272	398.188	-395.409	856.86	383.987	-341.826	1060.15	314.496	-374.304	517.719	293.07	-439.593	97.3607	322.936	-332.321	39.0574
1026	0	-53.0957	-522.812	927.689				-36.8623	-508.102	523.847	-43.1624	-632.738	143.259	-86.1185	-546.226	27.7469	397.073	-393.283	856.776	384.985	-339.314	1060.34	315.531	-374.045	517.639	293.123	-439.65	97.3031	322.881	-332.307	39.0416
1027	0	-52.193	-522.015	929.119				-38.4843	-504.512	525.769	-47.7288	-626.415	143.431	-89.0986	-538.121	27.9052	398.062	-390.873	856.979	385.965	-336.848	1060.28	316.248	-373.669	517.476	293.179	-439.678	97.2301	323	-332.338	39.0724
1028	0	-50.9197	-519.434	929.867				-40.2342	-500.957	527.364	-52.7307	-618.971	143.147	-92.3106	-528.802	28.0367	398.988	-388.664	857.055	387.043	-334.56	1060.38	317.104	-373.212	517.376	293.186	-439.711	97.1729	322.999	-332.33	39.0675
1029	0	-49.8887	-517.342	930.701				-41.9421	-497.918	528.702	-58.2284	-610.743	142.656	-95.7737	-518.513	28.11	399.793	-386.56	857.071	388.122	-332.359	1060.26	317.938	-372.609	517.164	293.221	-439.739	97.1059	322.975	-332.38	39.076
1030	0	-48.8824	-515.437	931.578				-43.6437	-495.002	529.7	-63.974	-601.879	142.272	-99.4733	-507.465	28.4907	400.64	-384.488	857.141	389.113	-330.285	1060.48	318.556	-371.947	516.977	293.199	-439.727	97.0498	322.977	-332.378	39.0815
1031	0	-47.8222	-513.197	931.957				-45.0294	-492.22	530.856	-69.8003	-592.371	141.947	-103.798	-495.239	29.4382	401.472	-382.447	857.075	390.158	-328.268	1060.49	319.125	-371.069	516.762	293.216	-439.742	97.0108	322.979	-332.387	39.0974
1032	0	-46.9894	-511.422	933.258				-46.3609	-489.63	531.926	-75.5032	-582.594	141.845	-108.567	-482.635	31.1818	402.162	-380.561	856.929	391.256	-326.42	1060.52	319.525	-370.08	516.565	293.177	-439.703	96.9741	322.943	-332.349	39.1011
1033	0	-46.101	-509.561	933.718				-48.083	-485.775	532.901	-81.0286	-572.533	141.863	-113.553	-470.367	33.5374	402.921	-378.679	856.689	392.368	-324.63	1060.59	319.84	-369.031	516.246	293.141	-439.655	96.9459	322.922	-332.378	39.1215
1034	0	-45.2743	-507.843	934.261				-49.2606	-482.668	533.431	-86.4059	-562.236	142.177	-118.252	-458.631	36.5379	403.489	-376.906	856.418	393.315	-322.88	1060.65	320.09	-367.829	515.999	293.062	-439.635	96.9138	322.882	-332.368	39.1407
1035	0	-44.3231	-505.824	934.678				-50.5135	-477.666	534.575	-91.385	-551.913	142.58	-124.279	-446.692	39.2929	404.089	-375.102	856.07	394.543	-321.193	1060.74	320.198	-366.751	515.713	292.967	-439.568	96.8916	322.835	-332.337	39.1485
1036	0	-43.7923	-504.529	935.077				-51.8638	-472.287	535.477	-96.0545	-541.611	142.918	-131.315	-433.28	42.8672	404.751	-373.227	855.646	395.46	-319.516	1060.78	320.189	-365.634	515.339	292.864	-439.478	96.8384	322.792	-332.404	39.2243
1037	0	-43.0489	-502.619	935.446				-52.7597	-467.15	536.271	-100.39	-531.098	143.289	-138.554	-420.742	46.31	405.163	-371.294	855.251	396.553	-317.851	1060.84	320.148	-364.583	514.981	292.744	-439.402	96.788	322.815	-332.428	39.2873
1038	0	-42.3072	-500.803	935.807				-53.6463	-462.567	536.992	-104.176	-521.456	144.164	-144.14	-410.756	49.363	405.557	-369.356	854.782	397.427	-316.207	1060.89	320.216	-363.469	514.689	292.566	-439.38	96.7249	322.766	-332.457	39.3428
1039	0	-41.6232	-498.77	936.091				-55.1095	-456.837	538.032	-107.393	-511.662	144.821	-149.039	-400.709	52.6944	405.923	-367.281	854.353	398.459	-314.61	1060.92	320.154	-362.43	514.402	292.403	-439.34	96.6524	322.785	-332.527	39.4124
1040	0	-40.9449	-496.762	936.336				-56.7888	-450.837	539.177	-110.181	-501.889	145.558	-154.913	-390.38	56.2068	406.254	-365.192	853.846	399.382	-312.949	1061.06	320.125	-361.338	514.11	292.244	-439.31	96.5781	322.854	-332.583	39.5219
1041	0	-40.289	-494.661	936.613				-58.1311	-444.912	540.211	-112.527	-492.705	146.43	-161.805	-379.038	60.148	406.585	-362.912	853.325	400.025	-311.282	1061.23	320.089	-360.184	513.856	292.125	-439.266	96.5007	322.86	-332.642	39.6207
1042	0	-39.7165	-492.694	936.863				-59.4735	-439.354	541.166	-114.251	-484.144	147.571	-168.077	-368.246	63.0733	406.812	-360.721	852.865	400.955	-309.543	1061.3	319.983	-358.926	513.492	291.99	-439.201	96.4304	322.947	-332.702	39.6976
1043	0	-39.1836	-490.67	937.094				-60.9477	-433.724	542.161	-115.66	-474.986	148.301	-174.746	-361.698	65.1989	406.958	-358.46	852.456	401.282	-307.938	1061.57	319.799	-357.619	513.155	291.721	-439.203	96.3163	322.933	-332.778	39.7603
1044	0	-38.6482	-488.648	937.346				-62.0726	-429.224	542.921	-116.411	-466.544	149.459	-177.632	-353.55	67.8417	407.252	-356.228	852.13	402.136	-306.274	1061.84	319.536	-356.255	512.819	291.472	-439.231	96.233	322.955	-332.77	39.8235
1045	0	-38.2763	-486.522	937.548				-64.0016	-424.555	543.873	-119.064	-454.215	149.294	-180.212	-345.511	70.0606	407.103	-353.812	851.834	402.636	-304.555	1062.04	319.394	-354.71	512.442	291.545	-439.01	96.1645	322.999	-332.817	39.8909
1046	0	-38.0113	-484.294	937.676				-64.1679	-417.835	544.724	-120.547	-443.253	149.883	-184.225	-332.873	72.1082	406.986	-351.434	851.623	403.11	-302.856	1062.35	319.253	-353.064	512.155	291.584	-438.874	96.1158	323.048	-332.848	39.948
1047	0	-37.6753	-481.973	937.859				-65.9742	-411.288	545.851	-121.422	-434.069	150.946	-186.753	-323.276	74.1996	406.989	-348.991	851.387	403.454	-301.202	1062.63	319.182	-351.399	511.966	291.784	-438.626	96.044	322.98	-332.794	39.9364
1048	0	-37.3443	-479.915	938.143				-66.396	-405.093	546.694	-122.804	-423.6	151.728	-187.95	-313.18	76.2765	406.962	-346.535	851.253	404.003	-299.524	1063.03	319.058	-349.76	511.732	291.753	-438.529	96.0369	323.004	-332.829	39.9653
1049	0	-36.9098	-478.388	938.408				-67.2125	-398.788	547.507	-124.008	-414.249	152.919	-188.99	-303.42	77.7943	406.996	-344.04	851.243	404.451	-297.809	1063.32	318.909	-348.132	511.457	291.719	-438.451	96.0233	322.998	-332.821	39.9904
1050	0	-36.2917	-477.539	938.562				-67.6222	-392.463	548.234	-125.167	-404.646	153.958	-189.351	-292.947	79.3599	406.801	-341.542	851.055	404.806	-296.138	1063.69	318.686	-346.506	511.122	291.686	-438.42	96.0421	323.043	-332.845	40.0243
1051	0	-36.391	-474.937	938.152				-67.6226	-384.554	549.178	-126.351	-394.975	155.047	-189.13	-282.241	80.698	406.822	-338.855	851.117	405.009	-294.505	1063.88	318.562	-344.972	510.774	291.63	-438.374	96.0676	323.05	-332.86	40.0351
1052	0	-36.5771	-472.456	937.871				-68.3034	-376.866	550.229	-127.221	-385.568	156.166	-188.965	-272.245	81.9633	407.015	-336.2	851.143	405.126	-292.994	1064.19	318.426	-343.329	510.446	291.369	-438.455	96.1145	323.047	-332.829	40.0671
1053	0	-36.4493	-470.296	937.704				-68.5862	-370.077	550.984	-126.729	-379.669	158.218	-188.242	-262.092	83.0143	407.486	-333.475	851.057	405.074	-291.51	1064.62	318.262	-341.767	510.188	291.181	-438.494	96.1984	323.097	-332.907	40.1026
1054	0	-36.3957	-467.836	937.542				-69.0056	-363.175	551.895	-126.102	-373.766	160.178	-186.939	-251.777	83.825	409.109	-330.785	850.969	405.206	-289.933	1064.94	318.179	-340.058	509.862	290.983	-438.545	96.2316	323.049	-332.854	40.1107
1055	0	-36.2933	-465.231	937.365				-69.0965	-356.425	552.578	-127.655	-360.869	159.844	-185.048	-240.734	84.5785	409.189	-328.101	850.872	405.67	-288.1	1065.39	318.058	-338.389	509.557	290.787	-438.555	96.2715	323.095	-332.894	40.1271
1056	0	-36.3167	-462.249	937.048				-69.2619	-349.242	553.396	-131.07	-342.535	157.285	-181.711	-228.203	84.5553	409.032	-325.529	850.752	406.2	-286.56	1065.81	317.783	-336.624	509.166	290.76	-438.403	96.2879	323.043	-332.855	40.1593
1057	0	-36.4945	-459.217	936.723				-69.1818	-342.779	553.963	-132.579	-329.476	156.123	-180.052	-218.516	85.1773	409.284	-322.972	850.722	406.761	-284.937	1066.12	317.584	-334.91	508.785	290.727	-438.228	96.3107	323.043	-332.876	40.1689
1058	0	-36.7813	-455.767	936.419				-68.7782	-336.362	554.349	-131.066	-322.824	157.868	-177.945	-208.934	85.3844	408.936	-320.507	850.583	406.891	-283.54	1066.37	317.301	-333.03	508.389	290.722	-438.085	96.3666	323.079	-332.902	40.2097
1059	0	-37.0656	-452.405	936.023				-68.6013	-330.08	554.619	-129.543	-316.311	159.014	-176.191	-198.92	86.356	408.895	-318.077	850.468	407.183	-282.1	1066.52	317.122	-331.259	508.063	290.641	-437.954	96.4067	323.046	-332.891	40.1878
1060	0	-37.3383	-448.696	935.683				-68.1603	-323.681	554.93	-127.599	-309.568	160.159	-174.664	-189.509	87.0978	408.751	-315.745	850.357	407.653	-280.585	1066.78	316.838	-329.402	507.717	290.536	-437.866	96.458	323.085	-332.899	40.2306
1061	0	-37.6759	-445.061	935.185				-67.1937	-318.471	554.613	-127.004	-299.928	159.731	-173.091	-180.229	87.8672	408.943	-313.492	850.148	407.649	-279.314	1067.05	316.587	-327.534	507.361	290.43	-437.798	96.5502	323.07	-332.908	40.2482
1062	0	-37.4736	-442.563	934.925				-66.9465	-311.879	554.994	-126.669	-289.479	159.033	-171.558	-171.093	88.7308	408.752	-311.244	850.02	407.743	-277.996	1067.26	316.304	-325.614	506.972	290.293	-437.699	96.5916	323.012	-332.879	40.2187
1063	0	-37.3875	-439.73	934.527				-66.3988	-305.638	555.139	-125.236	-280.464	158.769	-169.937	-161.874	89.4315	408.492	-309.116	849.794	407.976	-276.644	1067.49	316.06	-323.644	506.591	290.219	-437.587	96.6747	323.044	-332.876	40.2476
1064	0	-37.6108	-436.067	934.067				-65.5436	-299.481	554.965	-123.894	-271.737	158.379	-168.451	-152.646	90.137	408.153	-307.001	849.564	408.205	-275.37	1067.59	315.817	-321.824	506.24	290.148	-437.461	96.7477	322.993	-332.841	40.2015
1065	0	-38.137	-431.55	933.429				-64.6464	-294.272	554.422	-122.493	-262.621	157.728	-166.948	-143.827	90.7983	407.745	-304.948	849.337	408.308	-274.104	1067.64	315.539	-319.939	505.876	290.071	-437.336	96.7762	323.001	-332.86	40.2065
1066	0	-38.7858	-426.759	932.855				-63.6801	-289.046	554.2	-120.702	-254.063	157.132	-165.352	-135.263	91.4506	407.377	-303.036	849.139	408.453	-272.78	1067.66	315.259	-317.928	505.356	290.003	-437.223	96.8508	322.962	-332.775	40.1858
1067	0	-39.4922	-421.874	932.115				-62.5639	-283.706	553.803	-118.831	-245.89	156.668	-163.719	-126.197	92.1264	407.109	-300.991	848.942	408.578	-271.473	1067.72	315.038	-316.041	504.917	289.967	-437.129	96.9139	322.941	-332.784	40.1552
1068	0	-39.9397	-417.653	931.462				-61.222	-278.909	552.9	-116.918	-237.796	156.106	-162.198	-117.669	92.3447	406.847	-299.014	848.654	408.491	-270.251	1067.85	314.814	-314.161	504.498	289.908	-437.051	97.0156	322.962	-332.806	40.1904
1069	0	-40.6652	-413.291	930.592				-59.8729	-274.327	552.409	-114.885	-229.71	155.461	-160.554	-109.279	92.7549	406.604	-297.042	848.38	408.464	-268.918	1067.77	314.617	-312.332	504.074	289.807	-436.916	97.0483	322.955	-332.766	40.1582
1070	0	-41.2098	-409.334	929.779				-58.3921	-269.5	551.419	-112.406	-223.344	155.245	-159.193	-102.151	92.8824	406.432	-295.077	848.104	408.31	-267.585	1067.84	314.406	-310.403	503.602	289.741	-436.799	97.0661	323.002	-332.825	40.1942
1071	0	-41.6994	-405.585	928.882				-57.2952	-264.515	550.642	-110.229	-216.296	154.825	-157.513	-93.9926	93.746	406.213	-293.208	847.805	408.284	-266.164	1067.84	314.223	-308.52	503.139	289.657	-436.687	97.1106	322.956	-332.767	40.164
1072	0	-42.3609	-401.614	927.834				-56.0377	-259.497	549.77	-108.064	-209.222	154.352	-155.921	-85.6968	93.6736	406.059	-291.265	847.581	408.246	-264.717	1067.79	314.003	-306.657	502.718	289.705	-436.732	97.3582	322.986	-332.787	40.1769
1073	0	-43.2672	-397.498	926.838				-54.7513	-254.913	548.748	-105.571	-203.013	153.878	-153.781	-78.1023	93.8735	405.922	-289.381	847.354	408.216	-263.189	1067.76	313.768	-304.759	502.272	289.518	-436.465	97.2283	322.924	-332.725	40.1426
1074	0	-44.3935	-392.887	925.488				-52.904	-250.875	547.612	-103.047	-196.754	153.412	-151.572	-71.5435	93.335	405.705	-287.544	847.118	408.216	-261.611	1067.75	313.544	-302.907	501.764	289.314	-436.196	97.3037	322.93	-332.73	40.1388
1075	0	-43.6471	-391.251	924.599				-51.7653	-247.379	546.547	-100.612	-190.637	152.97	-149.083	-63.8478	93.0274	405.402	-285.64	846.855	408.128	-260.175	1067.76	313.377	-301.026	501.289	289.364	-436.201	97.2905	322.951	-332.746	40.1545
1076	0	-43.119	-389.764	923.705				-50.7176	-242.831	545.646	-98.3949	-184.668	152.525	-147.176	-57.2891	92.866	405.098	-283.694	846.592	407.822	-258.889	1067.77	313.212	-299.158	500.847	289.308	-436.088	97.3383	322.934	-332.743	40.1229
1077	0	-42.3965	-388.544	923.002				-49.6715	-238.209	544.51	-95.9834	-178.967	152.271	-144.82	-49.9585	92.4793	404.842	-281.802	846.333	407.71	-257.868	1067.96	313.04	-297.242	500.358	289.237	-435.954	97.3741	323.025	-332.76	40.1346
1078	0	-41.4252	-387.938	922.177				-48.6573	-233.762	543.674	-93.1646	-174.651	152.287	-142.341	-44.4993	91.4269	404.387	-279.908	846.051	407.847	-257.462	1068.04	312.919	-295.24	499.888	289.162	-435.838	97.4505	322.959	-332.671	40.0969
1079	0	-40.7589	-386.407	921.075				-47.8354	-229.668	542.468	-91.0229	-168.425	151.205	-139.653	-37.2888	90.867	403.77	-277.885	845.713	407.679	-256.131	1067.84	312.801	-293.355	499.449	289.113	-435.696	97.5054	322.976	-332.689	40.0664
1080	0	-39.8169	-385.62	917.999				-46.8303	-225.608	541.752	-88.6768	-163.047	148.992	-137.414	-32.2119	89.7448	403.451	-275.891	845.593	407.786	-255.544	1065.66	312.695	-291.473	498.937	289.034	-435.525	97.5616	323.006	-332.698	40.0586
1081	0	-38.9731	-384.961	916.858				-45.9344	-221.725	540.503	-86.4287	-157.798	148.714	-135.109	-27.1915	88.49	405.615	-273.651	845.482	407.796	-255.085	1065.42	312.527	-289.672	498.478	288.98	-435.349	97.653	323.06	-332.727	40.0718
1082	0	-38.3005	-383.825	915.988				-45.0775	-217.702	539.622	-84.352	-152.072	148.708	-132.953	-22.4094	87.1687	405.016	-271.786	845.024	407.634	-254.149	1065.45	312.391	-287.836	498	288.927	-435.244	97.7483	323.068	-332.7	40.0581
1083	0	-37.8249	-381.615	915.059				-44.2604	-213.846	538.482	-82.8676	-145.145	147.017	-130.384	-16.9467	86.0488	404.37	-269.838	844.692	407.276	-252.139	1065.43	312.309	-286.077	497.509	288.874	-435.074	97.815	323.035	-332.688	40.0212
1084	0	-37.5526	-379.348	914.198				-43.5356	-210.11	537.512	-81.0405	-139.916	145.919	-127.715	-11.9311	84.4717	403.703	-267.912	844.441	406.713	-250.072	1065.47	312.293	-284.466	497.15	288.778	-434.948	97.8843	323.07	-332.676	40.0118
1085	0	-37.1866	-377.492	913.275				-42.9003	-206.283	536.456	-78.9997	-135.297	144.9	-125.573	-7.3375	83.0295	403.174	-266.036	844.166	406.245	-248.416	1065.44	312.073	-282.818	496.621	288.728	-434.77	97.9628	323.015	-332.632	40.0187
1086	0	-39.1918	-370.772	912.095				-42.2028	-202.527	535.387	-77.9263	-132.56	143.574	-123.83	-3.75735	81.3334	402.978	-264.077	843.937	405.971	-246.865	1065.2	312.053	-281.382	496.186	288.629	-434.64	98.0219	323.087	-332.644	40.0312
1087	0	-41.2477	-364.753	911.174				-41.7545	-199.385	534.22	-76.9035	-130.524	142.507	-121.727	0.264254	79.7441	402.765	-262.29	843.684	405.647	-246.015	1065.22	311.834	-279.788	495.662	288.551	-434.496	98.1012	323.076	-332.637	40.0309
1088	0	-43.3213	-358.396	910.12				-40.923	-195.713	532.891	-75.8984	-128.151	141.308	-119.775	4.70746	78.1539	402.656	-260.498	843.504	405.306	-244.828	1065.11	311.635	-278.163	495.276	288.513	-434.455	98.1194	323.042	-332.594	40.0131
1089	0	-45.5016	-351.426	909.085				-40.2231	-192.732	531.718	-75	-125.165	140.127	-117.536	8.44522	75.9526	402.466	-258.693	843.292	404.857	-243.028	1065.02	311.596	-275.873	494.795	288.252	-434.134	98.248	323.053	-332.603	40.0171
1090	0	-45.3424	-347.463	908.497				-39.3169	-189.778	530.231	-74.2168	-122.378	138.954	-115.55	13.4597	74.4768	402.27	-256.975	843.072	404.293	-241.427	1064.93	311.374	-274.361	494.316	288.136	-433.987	98.3506	323.045	-332.607	40.03
1091	0	-46.8026	-342.532	907.666				-38.6076	-187.507	528.55	-73.1583	-119.687	137.775	-114.312	18.1503	73.4424	402.072	-255.283	842.836	404.005	-239.921	1064.84	311.015	-272.89	493.866	288.031	-433.839	98.4082	323.043	-332.627	40.0335
1092	0	-48.2095	-337.29	906.018				-37.5631	-185.203	526.927	-71.2131	-116.666	136.865	-112.624	22.6818	71.8927	401.721	-253.592	842.56	404.603	-238.086	1065.01	310.498	-271.471	493.432	287.888	-433.676	98.4639	323.036	-332.615	40.0573
1093	0	-48.7524	-332.781	904.83				-36.5494	-182.737	525.164	-69.9104	-114.628	135.615	-112.042	27.3721	71.0872	401.43	-251.898	842.299	404.559	-237.234	1064.85	310.092	-269.973	493.096	287.809	-433.548	98.5169	322.991	-332.596	40.0168
1094	0	-49.4143	-329.173	903.317				-35.2866	-180.904	523.143	-70.39	-112.1	134.091	-110.996	32.2889	70.1225	401.231	-250.258	842.048	402.732	-235.892	1064.41	309.532	-268.445	492.655	287.711	-433.424	98.6103	323.035	-332.613	40.0562
1095	0	-50.4551	-324.699	902.507				-33.9497	-179.796	521.01	-68.3265	-109.904	132.914	-110.011	37.0333	69.3116	400.619	-248.552	841.804	403.449	-234.882	1064.32	309.2	-266.961	492.151	287.614	-433.352	98.7001	323.078	-332.615	40.0666
1096	0	-51.4616	-320.02	901.3				-32.9522	-178.256	518.876	-67.3633	-107.126	131.922	-109.319	41.5297	68.461	400.232	-246.936	841.615	403.065	-233.29	1064.42	309.373	-265.817	490.82	287.519	-433.228	98.7573	323.08	-332.627	40.042
1097	0	-52.5219	-315.162	899.994				-32.0527	-176.63	516.688	-66.8338	-103.985	130.703	-108.615	45.853	67.6573	399.815	-245.224	841.44	402.247	-231.334	1064.28	310.543	-263.859	491.532	287.429	-433.131	98.8652	323.071	-332.612	40.0608
1098	0	-53.5489	-310.566	898.805				-30.9981	-174.884	515.042	-66.4311	-100.644	129.593	-108.144	49.5862	66.5319	399.362	-243.562	841.274	401.303	-229.18	1064.26	310.531	-262.557	490.559	287.335	-433.024	98.94	323.061	-332.604	40.013
1099	0	-54.4944	-306.084	897.63				-30.3008	-173.545	513.172	-65.7531	-97.9695	128.212	-107.34	52.805	65.1378	398.853	-241.851	841.102	400.634	-227.691	1063.97	309.618	-261.281	489.622	287.266	-432.906	99.0007	323.122	-332.592	40.0302
1100	0	-55.4815	-301.726	896.409				-30.0758	-172.014	511.083	-65.4353	-94.6895	127.098	-106.44	55.2819	63.2577	398.369	-240.126	840.895	399.605	-225.597	1063.94	308.927	-259.795	489.161	287.201	-432.754	99.081	323.127	-332.569	39.9951
1101	0	-56.6095	-297.223	895.166				-29.9028	-169.822	509.628	-64.9795	-91.1722	125.847	-105.68	56.4658	60.7521	397.863	-238.414	840.642	398.714	-223.265	1063.77	310.73	-258.03	489.18	287.116	-432.551	99.1671	323.145	-332.532	39.9299
1102	0	-57.7393	-292.915	893.751				-29.9589	-167.308	508.197	-64.7292	-87.4139	124.51	-104.602	57.081	57.7402	397.336	-236.681	840.433	397.617	-220.693	1063.52	310.711	-256.466	488.567	287.064	-432.399	99.3329	323.159	-332.506	39.8697
1103	0	-58.3186	-289.26	892.502				-30.1815	-164.657	506.422	-64.617	-83.4717	123.259	-103.408	56.8705	54.2312	396.65	-234.888	840.186	396.383	-217.936	1063.36	310.162	-254.911	488.083	286.974	-432.278	99.4948	323.161	-332.534	39.8823
1104	0	-59.8936	-285.181	891.314				-30.4205	-163.061	504.804	-64.6489	-79.2513	121.838	-101.769	56.1011	50.3898	395.969	-233.105	840.02	395.004	-214.902	1063.02	309.789	-253.198	487.642	286.859	-432.088	99.6385	323.214	-332.427	39.7954
1105	0	-60.6616	-281.253	889.97				-30.8336	-161.099	503.17	-64.9573	-75.9794	118.549	-100.187	54.6996	46.1015	395.194	-231.299	839.702	393.461	-211.968	1062.68	309.301	-251.576	487.284	286.803	-431.875	99.8057	323.136	-332.441	39.7546
1106	0	-62.3064	-276.6	888.81				-31.2575	-158.27	501.582	-64.1491	-75.9601	116.315	-98.2125	53.0559	41.7108	394.448	-229.467	839.388	391.998	-209.33	1062.33	308.639	-249.85	486.855	286.703	-431.894	100.078	323.239	-332.356	39.6182
1107	0	-64.5021	-270.693	887.42				-31.787	-156.118	500.1	-63.0214	-77.5231	114.192	-96.2018	51.3908	37.3638	393.424	-227.469	838.904	390.442	-207.509	1061.91	307.936	-248.036	486.397	286.614	-431.858	100.295	323.154	-332.278	39.5048
1108	0	-66.2075	-265.833	886.289				-32.0441	-154.638	498.372	-62.3522	-78.7762	112.042	-94.0905	49.4242	32.8206	392.305	-225.671	838.509	389.068	-205.569	1061.43	307.296	-246.121	485.923	286.534	-431.846	100.568	323.168	-332.239	39.4019
1109	0	-67.4036	-262.539	885.222				-32.4216	-153.169	496.359	-61.7709	-80.2598	109.763	-91.5053	47.745	28.4717	391.17	-223.664	838.04	387.388	-202.431	1060.91	306.854	-244.249	485.48	286.466	-431.867	100.959	323.217	-332.171	39.2764
1110	0	-68.4049	-259.689	884.132				-32.8943	-151.89	494.315	-61.0856	-81.8166	107.547	-89.5369	46.6906	28.1346	390.02	-221.614	837.477	385.774	-200.127	1060.19	306.306	-242.259	485.047	286.411	-431.798	101.318	323.26	-332.145	39.1759
1111	0	-70.2271	-255.005	882.944				-33.1282	-151.208	492.401	-59.6505	-83.2009	105.808	-88.2536	47.1394	28.9828	388.66	-219.474	836.932	384.129	-197.166	1059.53	305.646	-240.205	484.476	286.346	-431.737	101.669	323.279	-332.103	39.0874
1112	0	-72.0663	-250.394	881.795				-33.0389	-150.886	490.24	-59.4053	-84.6517	104.082	-86.7214	47.591	29.8049	387.184	-217.215	836.417	382.227	-193.913	1058.76	304.911	-238.082	483.861	286.262	-431.682	102.006	323.328	-332.075	39.0178
1113	0	-74.2511	-244.844	880.529				-33.0698	-150.265	487.953	-59.811	-84.5801	101.944	-84.7268	48.1058	30.5726	385.752	-214.927	835.956	380.647	-192.723	1058.36	304.01	-236.024	483.345	286.151	-431.569	102.392	323.346	-332.048	38.9715
1114	0	-76.3973	-239.949	879.508				-33.257	-148.651	486.076	-57.2344	-82.9567	101.128	-83.0806	48.4045	31.0803	384.126	-212.455	835.463	378.635	-188.911	1057.57	303.154	-234.01	482.782	286.054	-431.476	102.787	323.351	-332.057	38.9252
1115	0	-78.5736	-234.788	878.291				-33.0541	-147.561	484.69	-56.8377	-82.2139	99.9587	-81.5874	47.8088	31.207	382.354	-209.882	834.993	376.811	-187.248	1057.04	302.063	-231.775	482.19	285.878	-431.299	103.195	323.402	-332.015	38.8687
1116	0	-80.2234	-230.774	877.1				-33.138	-145.503	483.007	-55.1626	-80.8798	99.4579	-81.0061	47.1466	31.2174	380.344	-207.127	834.485	374.834	-184.908	1056.36	300.894	-229.699	481.673	285.795	-431.17	103.65	323.412	-331.977	38.8364
1117	0	-82.1504	-226.616	875.742				-32.4766	-143.933	482.06	-52.6959	-80.0063	99.2024	-80.0977	46.7249	31.4126	378.404	-204.174	834.077	372.908	-182.581	1055.89	299.614	-227.513	481.223	285.749	-430.903	104.158	323.416	-331.917	38.8083
1118	0	-84.4482	-221.885	875.41				-31.7727	-141.28	481.296	-50.8218	-78.9197	99.0726	-79.4359	47.1758	31.8508	376.148	-201.121	833.604	370.771	-179.896	1055.32	298.162	-225.096	480.728	285.686	-430.642	104.714	323.466	-331.856	38.7747
1119	0	-87.0261	-216.853	874.945				-31.0934	-137.662	480.813	-48.2434	-78.219	98.4842	-78.9119	47.8409	32.2909	373.925	-197.897	833.18	368.308	-175.895	1054.74	296.707	-222.637	480.313	285.511	-430.319	105.294	323.469	-331.9	38.8196
1120	0	-89.7077	-212.028	874.475				-30.3275	-133.329	480.682	-46.5744	-77.2595	97.5514	-78.5531	47.9316	32.3724	371.567	-194.602	832.724	365.48	-171.523	1054.29	295.059	-220.29	479.879	285.395	-429.974	105.968	323.461	-331.849	38.807
1121	0	-92.0153	-207.96	874.202				-29.8931	-128.715	480.184	-45.6068	-75.6949	97.1175	-78.1294	47.359	32.4095	369.119	-191.263	832.252	362.72	-167.189	1053.85	293.434	-217.947	479.587	285.311	-429.576	106.684	323.492	-331.776	38.817
1122	0	-93.4744	-204.716	874.165				-30.2224	-124.164	480.022	-45.0914	-74.6535	96.8755	-77.7837	46.9597	32.2502	366.503	-187.97	831.818	360.179	-163.684	1053.62	291.77	-215.418	479.44	285.28	-429.092	107.506	323.577	-331.63	38.7863
1123	0	-95.3422	-201.971	874.185				-31.3662	-120.648	480.306	-45.174	-73.9625	96.5524	-77.8727	47.0497	32.2099	364.098	-184.665	831.453	357.399	-159.678	1053.21	290.045	-213.195	479.286	285.207	-428.6	108.362	323.588	-331.536	38.7915
1124	0	-97.5291	-198.942	874.372				-33.0902	-117.351	480.499	-45.4208	-74.0128	96.5023	-78.1537	47.4687	32.2691	361.621	-181.444	831.191	354.488	-155.67	1052.87	288.987	-211.022	479.355	285.082	-428.035	109.364	323.645	-331.444	38.8027
1125	0	-99.9881	-195.829	874.889				-35.9156	-114.724	481.462	-45.9169	-73.7342	96.3985	-78.3376	47.7069	32.1736	359.004	-178.192	831.111	351.794	-150.969	1052.62	290.489	-208.915	479.365	284.984	-427.334	110.442	323.73	-331.416	38.9119
1126	0	-102.594	-192.151	875.821				-38.6765	-113.167	482.175	-46.5047	-73.2226	96.2731	-78.5618	47.9004	32.1084	356.572	-175.11	831.134	348.891	-145.611	1052.31	289.643	-206.941	479.912	284.951	-426.559	111.599	323.73	-331.26	38.854
1127	0	-105.216	-188.54	876.911				-41.3537	-111.636	483.029	-47.1635	-73.3494	96.2822	-78.7728	48.107	32.1012	354.172	-172.279	831.441	345.972	-140.32	1052.16	288.418	-205.066	480.537	284.934	-425.796	112.841	323.749	-331.15	38.9046
1128	0	-107.582	-186.096	878.312				-43.7333	-110.494	483.679	-47.7197	-73.3037	96.2767	-78.8497	48.2394	32.0214	351.716	-169.499	832.049	343.309	-136.196	1052.33	287.022	-203.19	481.304	284.953	-425.044	114.211	323.82	-331.029	38.928
1129	0	-110.223	-182.816	879.414				-46.1163	-109.354	484.083	-48.1151	-73.2506	96.2229	-78.9526	48.2332	31.9945	349.412	-166.88	832.868	340.589	-132.422	1052.7	285.635	-201.327	482.252	284.975	-424.251	115.689	323.886	-330.932	38.9518
1130	0	-112.808	-179.595	880.251				-48.2091	-108.049	484.201	-48.3884	-73.1714	96.168	-79.0257	48.1922	31.9167	347.223	-164.091	833.981	337.806	-128.155	1052.95	284.378	-199.494	483.268	285.025	-423.314	117.24	324.01	-330.787	39.0265
1131	0	-115.833	-175.981	880.993				-49.3414	-107.242	484.288	-48.5182	-73.2116	96.1069	-79.0367	48.1793	31.9124	345.181	-161.306	835.034	335.103	-123.411	1053.38	283.239	-197.377	484.329	285.057	-422.308	118.921	324.087	-330.583	39.1249
1132	0	-118.827	-172.414	881.347				-50.4051	-106.339	484.088	-48.5683	-73.0678	95.9833	-79.0441	48.1758	31.8855	343.11	-158.435	836.212	332.36	-119.011	1053.87	282.09	-195.012	485.361	285.228	-421.202	120.872	324.243	-330.336	39.2649
1133	0	-120.474	-169.864	881.346				-51.2206	-105.22	484.003	-48.4887	-72.9577	95.9131	-79.028	48.1774	31.9323	340.926	-155.364	837.173	329.58	-114.103	1054.39	281.302	-192.128	486.348	285.351	-419.893	122.921	324.372	-330.048	39.38
1134	0	-122.342	-167.948	881.514				-51.8764	-104.93	483.451	-48.343	-73.0588	95.7735	-79.03	48.2859	31.9608	338.951	-152.058	838.103	327.102	-111.159	1055.22	280.621	-188.731	487.341	285.478	-418.393	125.162	324.504	-329.775	39.5482
1135	0	-124.814	-164.545	881.601				-52.5706	-103.93	483.223	-48.0522	-73.1598	95.6999	-78.9436	48.2374	31.9757	336.885	-148.637	838.943	324.621	-107.661	1055.67	279.785	-184.601	488.164	285.411	-416.48	127.497	324.692	-329.437	39.748
1136	0	-127.273	-160.87	881.531				-53.4545	-102.751	482.966	-47.8395	-73.0954	95.5169	-78.855	48.096	31.9709	334.908	-144.998	839.667	322.003	-103.419	1056.31	279.329	-179.969	488.965	285.437	-414.418	130.211	324.724	-329.119	39.9304
1137	0	-129.358	-157.33	881.343				-53.9262	-102.232	482.803	-47.1365	-73.9036	95.6439	-78.7168	48.0562	31.9818	333.101	-141.233	840.426	319.164	-98.4841	1056.91	278.782	-174.425	489.567	285.283	-412.036	133.262	324.792	-328.771	40.4004
1138	0	-131.609	-153.389	880.989				-54.6759	-100.928	482.55	-46.8064	-74.1529	95.7089	-78.687	48.1735	31.9799	331.281	-137.415	841.044	316.325	-93.6948	1057.39	278.376	-167.834	490.059	285.117	-409.184	136.691	324.724	-328.133	40.9196
1139	0	-133.644	-149.485	880.59				-55.6643	-99.7179	482.396	-46.4848	-74.0612	95.4631	-78.6442	48.1335	31.989	329.382	-133.498	841.617	313.755	-89.7097	1057.97	277.955	-160.287	490.446	284.861	-405.824	140.497	324.768	-327.721	41.7527
1140	0	-135.653	-145.85	880.19				-56.0962	-99.1563	482.083	-46.2635	-73.474	95.0428	-78.5643	48.1105	32.0305	327.791	-129.451	842.047	311.153	-86.6701	1058.56	277.836	-151.747	490.783	284.593	-401.837	144.782	324.676	-327.028	42.5752
1141	0	-137.121	-142.343	879.66				-56.7762	-98.2777	481.715	-46.064	-73.5396	94.9324	-78.6172	48.103	32.0712	326.15	-125.42	842.538	308.617	-84.0105	1059	277.822	-142.166	491.129	284.237	-397.232	149.562	324.488	-326.247	43.9549
1142	0	-138.932	-138.222	878.981				-57.823	-96.5389	481.431	-45.9446	-73.434	94.752	-78.5634	48.1154	32.0044	324.615	-121.433	842.909	306.131	-81.0846	1059.33	277.956	-131.835	491.45	283.797	-391.773	154.726	324.261	-325.078	45.6009
1143	0	-140.83	-133.403	878.203				-58.5414	-95.4211	481.105	-45.9482	-73.152	94.5294	-78.5457	48.1164	31.9987	323.208	-117.555	843.183	302.821	-73.9072	1059.64	278.368	-120.552	492.099	283.19	-385.424	160.314	323.926	-323.699	48.1131
1144	0	-142.437	-128.5	877.537				-59.4789	-94.3158	480.655	-45.9145	-72.9484	94.3225	-78.4944	48.0238	31.9816	321.919	-113.58	843.396	300.61	-71.4387	1059.7	278.971	-108.36	492.843	282.573	-378.486	166.569	323.34	-321.777	51.2673
1145	0	-143.505	-125.055	877.427				-60.3847	-93.4321	480.326	-45.961	-72.6092	94.0485	-78.4876	47.9854	31.9532	320.709	-109.738	843.383	298.418	-69.207	1059.67	279.286	-95.4442	493.811	281.757	-370.655	173.391	322.484	-319.621	55.0192
1146	0	-144.582	-121.357	877.086				-61.0893	-92.9136	479.999	-46.0072	-72.3549	93.7662	-78.5306	47.9812	32.032	319.715	-106.132	843.514	296.217	-66.7215	1059.41	279.826	-82.5052	495.234	279.831	-361.269	179.757	321.576	-317.132	59.2224
1147	0	-145.414	-117.836	876.805				-62.0781	-92.4382	479.824	-46.0907	-72.2211	93.4815	-78.493	48.0029	31.9596	318.807	-102.66	843.485	294.262	-64.4136	1059.21	280.123	-69.4234	496.798	279.149	-352.418	186.857	321.133	-314.898	64.3928
1148	0	-146.2	-114.446	876.339				-62.8916	-91.8197	479.646	-46.1601	-72.0169	93.2363	-78.4894	48.0009	31.9749	318.097	-99.3895	843.452	292.351	-62.2365	1058.82	280.59	-56.6706	498.769	277.826	-342.712	194.015	319.456	-311.086	69.9875
1149	0	-146.796	-111.09	875.782				-63.6029	-91.5865	479.287	-46.2182	-71.9451	92.958	-78.5141	48.0007	32.0161	317.515	-96.2698	843.517	290.631	-60.0937	1058.35	280.874	-44.2352	501.102	275.909	-332.572	200.931	317.933	-306.167	76.4446
1150	0	-148.278	-108.41	875.403				-64.3294	-91.4277	479.027	-46.3035	-71.821	92.7106	-78.4918	48.0053	31.979	317.053	-93.4164	843.683	289.153	-58.3051	1057.91	281.106	-32.3357	503.698	273.347	-322.354	207.307	316.027	-299.909	83.2999
1151	0	-149.417	-105.511	874.768				-65.4144	-90.7593	478.772	-46.4442	-71.6207	92.5138	-78.5097	47.9907	31.9552	316.613	-90.8126	843.914	288.019	-56.2975	1057.22	281.31	-20.987	506.591	270.546	-311.403	213.478	314.036	-292.473	89.7339
1152	0	-150.264	-103.805	874.61				-66.0129	-90.8671	478.483	-46.5613	-71.5957	92.3703	-78.4901	47.9958	31.9747	316.473	-88.3065	844.348	287.172	-54.4026	1056.55	281.314	-9.90862	509.739	267.862	-301.146	219.107	312.125	-282.91	94.1573
1153	0	-151.079	-101.976	874.443				-66.3335	-91.618	478.116	-46.6755	-71.5215	92.2181	-78.4898	48.0011	31.9769	316.417	-85.8295	844.9	286.357	-52.3856	1055.87	281.385	0.609435	513.003	265.181	-290.926	223.406	309.522	-270.956	98.9824
1154	0	-152.551	-99.5883	874.435				-67.4246	-90.4346	478.069	-46.7851	-71.4824	92.1664	-78.5798	48.0877	32.0157	316.397	-83.2644	845.588	285.667	-50.4093	1055.43	281.197	10.4601	516.266	262.617	-279.564	226.255	306.645	-256.849	102.402
1155	0	-153.069	-99.1709	874.202				-68.1656	-89.3347	478.122	-46.8722	-71.4639	92.1315	-78.5675	48.1221	31.9775	316.635	-81.47	846.55	285.073	-48.244	1055.18	281.124	19.8439	519.702	260.199	-267.361	227.536	303.425	-241.47	104.032
1156	0	-153.837	-98.4291	874.083				-68.5173	-89.1776	478.105	-46.948	-71.4606	92.118	-78.5619	48.1157	31.9811	316.085	-77.1989	847.436	284.23	-45.7543	1055.04	281.15	28.9872	523.14	258.17	-253.736	226.999	299.751	-225.145	103.907
1157	0	-154.494	-97.8641	874.032				-68.7978	-89.1646	478.029	-46.9529	-71.4943	92.1044	-78.5993	48.106	31.9932	315.789	-74.4896	848.825	283.497	-43.4413	1054.97	281.533	37.2296	526.854	256.279	-239.6	225.369	296.517	-207.936	102.33
1158	0	-155.771	-96.503	874.048				-69.2167	-88.4702	478.082	-46.9797	-71.4657	92.0674	-78.5648	48.104	31.9529	315.666	-72.5051	850.483	283.168	-40.9954	1055.2	281.16	45.6708	530.281	254.522	-225.248	222.701	293.375	-189.906	99.8625
1159	0	-156.549	-95.7225	873.668				-69.6308	-87.743	478.15	-47.0069	-71.4728	92.1193	-78.5612	48.0998	31.9701	315.377	-70.9072	852.279	282.498	-38.2986	1055.32	281.569	53.044	533.726	252.658	-210.277	218.932	290.511	-170.634	96.706
1160	0	-156.956	-94.8006	873.666				-69.9089	-86.979	478.24	-47.0049	-71.5069	92.1412	-78.5405	48.1165	32.0008	315.113	-68.9202	854.161	282.2	-35.4604	1055.82	281.259	60.7671	536.852	250.994	-194.333	213.993	288.535	-150.223	93.201
1161	0	-157.461	-93.9812	873.573				-70.0871	-86.5657	478.313	-46.9789	-71.5658	92.1852	-78.6314	48.1052	31.9958	314.749	-67.051	855.915	281.804	-32.7247	1056.23	281.465	67.6002	539.856	249.868	-177.805	208.409	286.81	-128.681	89.3324
1162	0	-158.58	-91.1279	873.662				-70.1403	-86.1477	478.34	-47.0003	-71.6143	92.2005	-78.6328	48.115	32.0324	314.511	-65.0567	857.647	281.399	-29.9812	1056.73	281.716	74.0513	542.738	248.981	-160.588	202.299	285.657	-106.373	85.3595
1163	0	-159.35	-88.5059	873.729				-70.1427	-85.569	478.396	-46.9732	-71.6497	92.2392	-78.5637	48.117	31.9839	314.278	-62.927	859.054	281.2	-27.1089	1057.12	281.868	80.0287	545.224	248.529	-142.689	195.513	285.242	-83.1924	81.2674
1164	0	-158.219	-88.3996	873.23				-70.097	-84.9218	478.405	-46.9702	-71.6812	92.2594	-78.4403	48.0053	32.099	314.173	-60.8063	860.381	281.16	-24.3206	1057.46	282.048	85.503	547.448	248.581	-124.435	188.536	285.621	-59.7242	77.271
1165	0	-157.885	-87.8651	873.613				-69.9669	-84.0833	478.439	-46.9196	-71.6986	92.2669	-78.353	48.1789	32.2551	314.362	-58.6176	861.544	281.048	-21.6087	1057.58	282.164	90.7143	549.262	249.132	-105.828	181.352	286.351	-36.038	73.2958
1166	0	-157.219	-86.8717	873.705				-70.4253	-82.2544	478.419	-46.8591	-71.6844	92.2677	-78.3587	48.2559	32.2759	314.584	-56.2421	862.526	281.231	-18.9618	1057.76	282.157	95.3345	550.747	250.344	-86.9032	174.201	287.877	-12.1796	69.721
1167	0	-157.027	-84.5925	873.348				-70.5784	-80.667	478.298	-46.7855	-71.6606	92.2955	-78.3439	48.3288	32.3297	314.908	-54.0129	863.387	281.342	-16.4732	1057.86	282.164	99.5777	551.897	251.938	-67.97	167.191	289.81	11.7399	66.4035
1168	0	-156.57	-81.9222	873.161				-70.3274	-79.2303	478.179	-46.6881	-71.7011	92.3215	-78.2644	48.3773	32.3849	315.377	-51.4663	864.276	281.663	-13.8542	1057.84	282.067	103.335	552.68	254.088	-48.8864	160.529	292.152	35.3516	63.8783
1169	0	-156.263	-78.3697	873.189				-70.0542	-78.3367	478.273	-46.6006	-71.7017	92.2875	-78.0392	47.8425	32.2997	316.003	-48.9721	864.81	282.087	-11.3896	1057.96	281.905	106.765	553.173	256.662	-30.0505	154.32	295.112	58.6603	61.8549
1170	0	-155.477	-75.2147	873.292				-69.5936	-77.216	478.239	-46.4369	-71.6402	92.3459	-78.2289	48.3566	32.4556	316.742	-46.5131	865.247	282.525	-8.88794	1057.94	281.501	109.949	553.359	259.493	-11.536	148.564	298.476	81.1734	60.5859
1171	0	-155.302	-71.8529	873.2				-69.1606	-76.0447	478.283	-46.3265	-71.613	92.3693	-78.1668	48.4156	32.4472	317.503	-43.6879	865.406	282.951	-6.36668	1057.89	281.172	112.937	553.312	262.716	6.34873	143.447	301.769	102.772	59.6516
1172	0	-154.129	-69.2295	873.173				-68.638	-74.8558	478.414	-46.1836	-71.6655	92.4559	-78.246	48.3793	32.4717	318.4	-40.7652	865.565	283.632	-3.83705	1057.86	280.811	115.801	553.053	266.278	23.3603	138.907	304.773	123.701	59.0893
1173	0	-152.535	-68.2212	873.016				-68.0565	-73.6089	478.463	-46.0415	-71.7386	92.525	-78.1738	48.4016	32.45	319.465	-37.9225	865.563	284.339	-1.18492	1057.74	280.399	118.508	552.582	269.909	39.534	134.971	308.571	142.856	59.0874
1174	0	-150.62	-67.0924	872.835				-67.4928	-72.4835	478.584	-45.9	-71.7797	92.6287	-77.9484	47.7554	32.362	320.664	-35.0596	865.465	285.369	1.58764	1057.59	279.99	121.192	551.788	273.643	54.7297	131.533	312.373	160.554	59.561
1175	0	-149.65	-65.4408	872.873				-66.9983	-71.2763	478.736	-45.7479	-71.8248	92.7018	-78.1372	48.2464	32.4331	321.753	-32.0972	864.933	286.151	4.5406	1057.21	279.556	123.691	550.743	277.308	68.7145	128.683	316.09	176.896	60.4
1176	0	-148.332	-63.6302	873.034				-66.4414	-69.967	478.828	-45.6194	-71.7741	92.7672	-78.2609	48.2755	32.4481	322.773	-29.1839	864.199	287.282	7.65247	1056.95	278.978	125.99	549.534	280.858	81.4073	126.137	319.661	191.493	61.5758
1177	0	-148.289	-60.0884	873.266				-65.7417	-68.8226	479.03	-45.4436	-71.8176	92.894	-78.2631	48.1641	32.3765	324.082	-26.5053	863.344	288.36	10.9361	1056.62	278.521	128.025	548.104	284.122	92.6811	123.979	322.464	204.674	62.4744
1178	0	-147.973	-56.3279	873.45				-64.9472	-67.5495	479.207	-45.3334	-71.8391	92.9974	-78.3341	48.0626	32.3176	325.142	-23.5858	862.161	289.711	14.4384	1056.25	278.085	129.898	546.556	287.166	102.416	122.014	325.014	215.943	63.3098
1179	0	-146.868	-54.9313	873.641				-64.1813	-66.3177	479.438	-45.1492	-71.8896	93.1385	-78.3612	48.0826	32.2751	326.072	-20.6089	860.655	291.088	18.1994	1055.91	277.897	131.459	544.948	289.859	110.691	120.067	326.809	225.585	63.6474
1180	0	-145.437	-53.941	874.158				-63.4537	-64.8887	479.674	-44.94	-71.9054	93.2661	-78.4687	48.1459	32.2804	327.069	-17.8489	859.018	292.059	22.1148	1055.55	277.944	132.809	543.315	292.112	117.339	118.1	328.203	233.43	63.5243
1181	0	-143.806	-53.1672	874.265				-62.6277	-63.3858	479.992	-44.7356	-71.888	93.4341	-78.5365	48.158	32.23	327.587	-13.8621	857.212	293.8	26.345	1055.21	278.122	133.919	541.457	293.981	122.392	116.014	329.078	239.394	62.7196
1182	0	-142.15	-51.5281	875.204				-61.7705	-61.8352	480.276	-44.504	-71.8502	93.5984	-78.5212	47.9749	32.1544	328.358	-9.92976	855.454	295.206	30.732	1054.91	278.3	134.644	539.425	295.351	125.879	113.627	329.535	243.531	61.1721
1183	0	-140.641	-49.745	875.666				-60.6983	-60.1108	480.665	-44.3309	-71.861	93.778	-78.4332	47.7721	32.0277	329.208	-5.68632	853.937	297.021	35.3583	1054.43	278.713	134.887	537.15	296.347	127.948	111.118	329.623	246.04	59.0767
1184	0	-138.982	-47.7338	876.187				-59.868	-58.9545	481.101	-44.1072	-71.9763	93.9815	-78.4166	47.6399	31.9745	330.172	-1.87198	852.754	298.81	40.1287	1053.91	279.357	134.563	534.451	296.324	128.639	108.915	329.513	246.378	56.3652
1185	0	-137.226	-45.7295	876.762				-58.7412	-56.9493	481.37	-43.872	-72.0419	94.2001	-78.4468	47.811	32.034	331.18	2.54321	851.598	300.814	45.1339	1053.32	279.932	133.923	531.589	295.295	128.207	106.509	329.196	246.439	54.1462
1186	0	-135.235	-43.6563	877.354				-57.6971	-54.8175	481.756	-43.6994	-72.1	94.4059	-79.6724	50.8493	32.4883	332.236	6.97758	850.782	302.935	50.2379	1052.58	280.216	133.324	528.952	293.854	128.029	104.83	328.422	247.029	52.1106
1187	0	-132.964	-41.4992	877.868				-56.4368	-52.9118	482.058	-43.5292	-72.1701	94.6786	-79.4482	50.7944	32.7349	333.139	11.9462	849.685	305.216	55.4549	1052.02	280.125	133.024	526.832	293.711	129.999	103.899	327.82	248.297	50.0993
1188	0	-130.697	-39.234	878.439				-54.7794	-51.3004	482.444	-43.3248	-72.0656	94.9704	-79.5803	50.6031	32.5825	334.627	16.8532	848.867	307.63	60.5548	1051.52	280.503	133.852	526.123	294.038	132.797	103.481	327.876	248.72	48.9166
1189	0	-128.286	-36.7708	879.058				-53.3158	-48.6026	482.89	-43.0658	-71.9281	95.329	-78.4951	48.3132	32.193	336.237	22.1018	848.143	310.004	65.6293	1051	280.647	136.513	526.77	294.295	133.238	103.519	328.436	248.937	47.9671
1190	0	-125.707	-34.333	879.647				-51.7044	-46.331	483.232	-42.9069	-71.5028	95.5311	-78.3611	47.517	32.0888	338.015	27.1507	848.066	312.137	70.6465	1050.67	281.019	140.126	527.994	294.423	133.198	103.66	328.514	248.994	47.6025
1191	0	-124.172	-28.8884	880.256				-50.0583	-44.0702	483.611	-43.0197	-70.7628	95.614	-79.6174	50.1385	32.4461	339.883	31.9735	848.779	314.614	75.5021	1050.63	281.143	144.127	529.032	294.739	134.143	103.595	327.961	249.418	47.141
1192	0	-122.458	-24.0006	880.606				-48.4372	-42.1347	483.848	-43.2093	-70.0264	95.7427	-79.7086	50.5113	32.5129	341.665	36.482	850.221	316.964	80.2284	1050.8	281.316	148.145	529.553	295.02	135.154	103.42	327.766	249.793	46.6123
1193	0	-120.156	-20.3033	880.983				-46.9441	-39.8743	484.18	-42.8921	-70.0537	96.2252	-79.6473	50.6966	32.5537	343.556	40.7129	851.891	319.359	84.6862	1051.01	281.944	152.012	529.417	295.415	135.893	103.319	327.885	249.975	46.2309
1194	0	-117.669	-17.1308	881.233				-45.0728	-38.2817	484.481	-42.7407	-69.9135	96.6369	-79.674	50.6575	32.62	346.008	43.2762	853.086	321.973	88.9762	1051.37	282.834	155.466	529.222	295.791	136.466	103.123	327.785	250.146	45.8769
1195	0	-114.999	-13.9575	881.595				-43.6607	-36.1124	484.935	-42.5393	-69.802	97.0753	-79.756	50.8275	32.7232	347.986	48.0428	853.996	324.402	92.9098	1051.7	284.113	158.544	528.956	296.1	137.146	103.002	327.678	250.384	45.5447
1196	0	-112.337	-11.3491	882.028				-41.9876	-34.2347	485.292	-42.4461	-69.2999	97.3435	-79.7536	50.9652	32.7708	350.229	52.7185	854.348	327.341	96.726	1052.16	285.246	161.282	528.545	296.328	137.907	102.782	327.678	250.546	45.25
1197	0	-109.528	-8.68442	882.377				-40.3169	-32.4599	485.658	-42.0582	-69.428	97.8379	-79.7661	50.959	32.8328	352.776	57.24	854.39	330.228	100.288	1052.45	286.709	163.671	528.11	296.442	138.446	102.562	327.819	250.621	45.2793
1198	0	-106.713	-5.80977	882.548				-38.5747	-30.6256	486.078	-41.7848	-69.06	98.3427	-79.7337	50.9058	32.8244	355.434	61.748	854.176	333.446	103.792	1052.8	288.105	165.796	527.642	296.578	138.871	102.336	327.876	250.754	45.1651
1199	0	-103.924	-3.01608	883.051				-36.9204	-28.7303	486.488	-41.5157	-68.7363	98.8534	-79.6549	50.8234	32.8419	358.096	66.066	853.84	336.519	107.243	1053.17	289.58	167.654	526.951	296.75	139.194	102.101	327.899	250.816	44.9888
1200	0	-101.039	-0.338336	883.451				-35.1299	-26.7023	486.969	-41.0868	-68.6535	99.4694	-79.606	50.7767	32.848	360.968	70.2159	853.605	339.783	110.652	1053.57	291.148	169.253	526.282	296.947	139.471	101.953	327.774	250.923	44.7534
1201	0	-98.3312	2.05299	883.984				-33.6324	-24.7835	487.51	-40.7511	-69.0992	100.511	-79.5213	50.7107	32.883	363.681	74.0217	853.407	342.99	114.227	1053.77	292.57	170.69	525.682	296.997	139.804	101.669	327.791	250.979	44.7155
1202	0	-95.6286	4.57386	884.561				-32.1009	-22.7212	488.072	-40.234	-68.4383	100.988	-79.4216	50.6521	32.8997	366.407	77.6666	853.284	345.98	117.828	1054.25	293.76	172.266	525.305	297.138	140.096	101.531	327.632	251.162	44.5047
1203	0	-93.0351	6.80557	885.32				-30.6381	-20.5526	488.697	-39.8684	-68.1551	101.721	-79.3604	50.5975	32.884	368.891	81.3618	853.049	349.212	121.548	1054.75	292.667	173.863	524.771	297.344	140.428	101.357	327.581	251.29	44.3887
1204	0	-90.5651	8.7401	886.146				-29.2908	-18.3439	489.478	-39.675	-67.8624	102.64	-79.3899	50.5881	32.8081	371.246	84.9446	852.971	352.042	125.348	1055.18	294.122	175.67	524.731	297.547	140.665	101.348	327.532	251.392	44.2721
1205	0	-88.0607	11.1747	887.135				-28.1097	-15.9765	490.389	-39.2413	-66.9958	103.495	-79.3557	50.3155	32.8531	373.385	88.2871	853.114	354.632	129.139	1055.8	295.43	177.406	524.766	297.63	140.987	101.098	327.488	251.478	44.1961
1206	0	-85.6887	13.3662	888.219				-26.9493	-13.7531	491.432	-38.8554	-66.5934	104.54	-79.369	50.2035	32.6869	375.649	91.5091	853.271	357.085	132.997	1056.4	297.105	178.924	524.759	297.773	141.153	100.968	327.382	251.571	44.1263
1207	0	-83.2144	15.6856	889.412				-25.8969	-11.472	492.572	-38.4569	-66.1518	105.863	-79.521	49.9016	32.7187	377.591	94.5571	853.366	359.575	136.789	1057.08	298.416	180.204	524.588	297.834	141.301	100.83	327.376	251.603	44.0822
1208	0	-81.1116	17.3927	890.847				-24.7806	-9.06214	493.741	-37.7758	-65.0833	107.03	-79.6318	49.6078	32.6856	379.493	97.4907	853.389	362.061	140.553	1057.74	299.77	181.206	524.401	297.9	141.365	100.718	327.261	251.738	43.9192
1209	0	-78.6409	20.2966	892.151				-23.6515	-6.80729	494.938	-37.1196	-64.0785	108.393	-80.037	48.8212	32.7584	381.28	100.39	853.369	364.338	144.197	1058.26	301.026	182.025	524.268	297.968	141.419	100.594	327.228	251.727	44.0427
1210	0	-76.3021	23.1385	893.477				-22.1488	-4.45542	496.278	-36.5231	-63.2241	109.707	-80.1671	48.5412	32.7556	382.8	103.365	853.424	366.566	147.678	1058.77	302.184	182.749	524.073	298.036	141.471	100.491	327.257	251.704	44.0627
1211	0	-74.3928	25.0713	895.418				-20.955	-1.94124	497.526	-36.4599	-63.3802	111.359	-80.2117	48.4377	32.6618	384.425	106.368	853.71	368.642	151.102	1059.36	303.286	183.359	523.957	298.078	141.5	100.39	327.269	251.721	44.0776
1212	0	-73.1577	25.3971	897.502				-20.7139	2.93739	498.979	-35.3446	-62.3873	113.001	-80.2645	48.2778	32.6246	386.029	109.33	854.104	370.643	154.43	1059.95	304.461	183.868	523.847	298.147	141.511	100.252	327.218	251.722	44.0799
1213	0	-71.6892	26.421	899.573				-19.8818	6.04681	500.307	-34.5254	-61.5618	114.602	-80.2867	47.892	32.2979	387.583	112.157	854.602	372.404	157.625	1060.7	305.785	184.448	523.805	298.248	141.589	100.2	327.232	251.706	44.0973
1214	0	-69.9361	28.3168	901.27				-18.6481	8.31625	501.797	-33.39	-60.3121	116.169	-80.3324	47.6593	32.2684	389.078	114.995	855.122	374.616	160.918	1061.61	307.331	184.978	523.797	298.281	141.603	100.099	327.113	251.768	44.0879
1215	0	-68.2241	30.4298	903.069				-17.9866	12.0947	503.469	-32.2513	-59.1236	117.775	-80.3315	47.4844	32.3316	390.591	117.811	855.632	376.134	163.93	1062.34	308.718	185.288	523.729	298.347	141.613	100.033	327.121	251.735	44.1684
1216	0	-66.6234	32.2896	904.916				-18.3155	16.6088	504.541	-31.1971	-58.0561	119.445	-80.2863	47.3179	32.3705	392.127	120.751	856.204	377.081	166.844	1063.12	310.071	185.625	523.637	298.46	141.545	99.9461	327.127	251.748	44.2152
1217	0	-65.0939	33.8526	906.787				-17.8068	20.2232	505.93	-29.9986	-56.4089	121.066	-80.1802	47.0353	32.4369	393.518	123.605	856.725	378.952	169.795	1063.84	310.872	185.908	523.865	298.53	141.518	99.8911	327.006	251.866	44.05
1218	0	-63.6107	35.5684	908.574				-17.1718	23.5612	507.361	-28.7795	-54.9511	122.787	-79.9967	46.8199	32.4784	394.944	126.435	857.284	380.799	172.76	1064.58	309.868	186.212	524.049	298.697	141.518	99.8295	327.13	251.827	44.2166
1219	0	-62.1803	37.3852	910.348				-16.7265	27.4026	508.778	-27.6056	-53.293	124.309	-79.7954	46.7293	32.5134	396.134	129.192	857.783	382.568	175.671	1065.09	311.579	186.293	524.073	298.792	141.486	99.7355	326.973	251.953	43.9525
1220	0	-60.7526	39.1551	912.11				-16.767	31.4629	509.961	-26.5423	-51.9017	126.005	-79.4808	46.6735	32.4229	397.31	131.723	858.356	384.424	178.527	1065.82	313.045	186.32	524.135	298.894	141.503	99.6815	327.109	251.946	44.1274
1221	0	-59.4856	40.6567	913.811				-16.9353	35.8027	511.271	-25.6176	-50.0741	127.463	-79.2728	46.558	32.414	398.501	134.367	858.663	385.913	181.461	1066.35	314.399	186.426	524.165	299.032	141.514	99.6393	327.116	252.002	44.0228
1222	0	-58.2215	42.2436	915.426				-17.1077	40.7868	512.527	-24.8635	-48.602	129.205	-79.0654	46.4546	32.3789	399.826	136.967	859.035	387.833	184.379	1066.85	315.509	186.547	524.137	299.188	141.555	99.5584	327.118	252.04	43.9791
1223	0	-57.0895	44.0208	916.984				-17.2633	45.4842	513.924	-24.2396	-46.9182	130.619	-78.801	46.5172	32.2919	401.317	139.428	859.351	389.216	187.214	1067.36	316.835	186.604	524.143	299.278	141.586	99.4892	327.058	252.171	43.856
1224	0	-56.0374	45.6801	918.5				-18.5503	50.9807	514.971	-23.7774	-45.209	132.138	-78.6579	46.7573	32.1775	400.961	141.805	859.499	390.973	190.175	1067.89	317.932	186.893	524.132	299.388	141.592	99.4144	327.034	252.238	43.7984
1225	0	-55.0452	47.1999	919.867				-19.4036	55.7357	516.112	-23.5781	-43.497	133.744	-78.7148	47.2812	32.1998	402.123	144.212	859.503	391.907	193.021	1068.24	318.764	186.732	524.055	299.457	141.652	99.3421	327.054	252.258	43.735
1226	0	-53.9968	48.9668	921.222				-19.9934	60.4355	517.255	-23.5842	-40.9604	135.148	-79.0164	48.1953	32.4799	403.269	146.591	859.716	393.43	195.976	1068.88	319.947	186.994	523.942	299.517	141.677	99.3041	327.001	252.295	43.6805
1227	0	-53.0465	50.6658	922.478				-20.4245	64.5641	518.389	-23.8122	-38.2085	136.59	-79.7332	49.9143	32.9669	404.223	148.927	859.891	394.462	198.908	1069.02	320.753	187.425	523.812	299.554	141.726	99.2153	327.027	252.336	43.6719
1228	0	-52.1588	52.2555	923.739				-21.0331	68.3986	519.439	-24.5759	-34.8798	138.027	-80.6927	52.373	33.4668	405.176	151.197	860.016	396.099	202.009	1069.37	321.703	187.844	523.695	299.531	141.785	99.1447	327.027	252.345	43.6498
1229	0	-51.0577	54.4017	924.672				-23.0172	75.418	520.866	-25.8056	-30.9456	138.995	-82.0148	55.5935	33.9694	406.09	153.367	860.054	396.903	204.836	1069.74	322.541	188.196	523.542	299.517	141.786	99.0981	327.031	252.352	43.658
1230	0	-50.1664	56.1288	925.786				-24.5078	80.1828	521.752	-27.5243	-26.5633	139.9	-83.7041	59.7188	34.4077	407.069	155.528	860.125	398.105	207.792	1070.04	323.315	188.702	523.41	299.457	141.832	99.0147	326.974	252.368	43.67
1231	0	-49.153	58.2159	926.509				-25.6181	84.3203	522.857	-29.7734	-21.5057	140.581	-85.7135	64.9813	34.7037	408.162	157.613	860.143	398.5	210.655	1069.84	324.047	189.381	523.182	299.465	141.749	99.0805	326.961	252.364	43.6357
1232	0	-48.2545	60.3166	927.268				-26.8687	88.1226	523.857	-32.4711	-15.5299	140.872	-87.991	71.2481	34.8969	409.23	159.651	860.161	399.772	213.814	1070.55	324.824	190.091	523.055	299.384	141.875	98.8776	326.971	252.357	43.655
1233	0	-47.5348	61.9184	928.26				-28.0788	92.1052	524.863	-35.6444	-8.89769	141.069	-90.5737	78.7145	35.073	410.11	161.614	860.165	400.646	216.738	1070.58	325.452	190.913	522.797	299.318	141.921	98.7842	327.023	252.321	43.6885
1234	0	-46.773	63.4388	929.074				-29.3898	96.0195	525.798	-39.357	-1.64716	141.057	-93.3223	87.4427	35.034	411.215	163.609	860.155	401.254	219.317	1070.43	326.128	191.853	522.581	299.264	141.901	98.7143	326.967	252.318	43.6584
1235	0	-45.8953	65.666	929.666				-30.6941	99.7137	526.773	-43.5351	6.78088	140.728	-96.1749	97.3191	34.934	412.312	165.59	860.24	402.488	221.869	1070.43	326.574	192.883	522.297	299.241	141.969	98.6505	326.974	252.317	43.6588
1236	0	-44.9878	67.9815	930.026				-31.8919	103.244	527.624	-48.0492	15.6038	140.477	-99.1155	108.024	34.8579	412.883	167.62	860.223	404.269	217.177	1067.58	327.198	194.079	522.087	299.167	142.025	98.5981	327.016	252.301	43.7098
1237	0	-44.2662	69.6873	930.8				-33.077	107.033	528.523	-52.8605	25.0475	140.207	-102.019	119.347	34.9999	413.39	169.695	860.055	406.101	215.98	1067.31	327.5	195.217	521.825	299.091	142.098	98.5512	327.01	252.297	43.6845
1238	0	-43.4217	71.8983	931.257				-34.3031	110.812	529.339	-57.673	34.732	140.12	-105.098	131.307	35.729	414.1	171.777	859.798	407.51	217.561	1067.32	327.845	196.509	521.579	299	142.138	98.514	327.014	252.292	43.6834
1239	0	-42.527	74.2933	931.48				-35.4139	114.772	530.143	-62.3915	44.8801	140.112	-108.155	144.027	36.792	414.622	173.838	859.451	408.203	219.647	1067.4	328.183	197.869	521.369	298.929	142.227	98.499	327.058	252.253	43.7029
1240	0	-41.8003	76.151	932.097				-36.5994	119.138	531.199	-67.2061	55.1242	140.364	-111.305	156.915	38.4424	415.381	175.997	859.084	409.069	221.24	1067.48	328.272	199.293	521.047	298.832	142.255	98.5329	327.081	252.261	43.7385
1241	0	-41.0843	78.2163	932.534				-38.0007	123.71	532.223	-71.3211	66.2774	140.573	-114.722	169.509	40.5184	415.883	178.112	858.683	410.119	222.696	1067.54	328.291	200.728	520.712	298.716	142.364	98.557	327.079	252.269	43.7321
1242	0	-40.3783	80.3281	932.957				-39.1463	128.671	533.305	-75.6532	76.4969	141.262	-118.458	182.248	42.8804	416.362	180.184	858.402	410.619	224.12	1067.56	328.322	202.181	520.393	298.559	142.426	98.5689	327.132	252.259	43.8141
1243	0	-39.8667	82.229	933.329				-40.0871	133.708	534.278	-79.4593	87.4788	142.096	-121.858	194.814	45.5322	416.919	182.338	858.033	411.591	225.763	1067.73	328.303	203.623	520.131	298.367	142.587	98.5052	327.17	252.193	43.8753
1244	0	-39.4332	83.7554	933.764				-41.0365	138.924	535.292	-82.9615	98.8094	142.376	-125.984	207.987	48.6183	417.16	184.535	857.61	412.481	227.723	1067.84	328.1	205.221	519.797	298.101	142.655	98.4483	327.218	252.157	43.9223
1245	0	-38.9554	85.9993	934.23				-41.9522	144.425	536.323	-85.9688	109.889	143.141	-130.005	219.959	51.5126	417.419	186.845	857.173	413.165	229.082	1067.89	327.801	206.838	519.391	298.486	142.998	98.3857	327.222	252.133	43.9674
1246	0	-38.4938	88.1476	934.452				-42.7906	150.101	537.305	-88.7675	120.012	144.08	-133.493	230.537	54.3017	417.578	189.187	856.823	414.077	230.905	1068.07	327.398	208.622	519.043	297.545	142.822	98.335	327.287	252.102	44.0456
1247	0	-38.2072	89.9426	934.881				-43.7622	156.066	538.364	-90.9756	129.743	145.157	-137.525	241.039	57.2246	417.705	191.563	856.405	414.439	232.867	1068.17	327.018	210.533	518.625	297.318	142.994	98.4328	327.334	252.081	44.1123
1248	0	-37.8537	92.2255	935.228				-44.804	162.143	539.455	-92.9545	139.514	146.157	-141.581	251.515	60.1518	417.705	194.039	855.938	414.938	234.669	1068.26	326.579	212.529	518.275	297.252	143.226	98.4056	327.192	252.131	43.9083
1249	0	-37.6865	94.3694	935.567				-45.8174	168.159	540.53	-94.495	148.303	147.223	-145.4	261.651	63.112	417.73	196.601	855.501	415.544	236.549	1068.28	326.092	214.679	517.847	297.055	143.371	98.4436	327.372	251.995	44.2037
1250	0	-37.4266	96.5552	935.667				-46.7641	174.087	541.589	-95.5548	157.105	148.249	-148.857	271.147	65.9368	417.824	199.217	855.085	415.365	239.351	1068.11	325.628	216.885	517.411	296.826	143.531	98.4298	327.252	252.072	43.9988
1251	0	-37.3161	98.7892	935.925				-47.66	179.933	542.609	-96.2249	165.844	149.207	-152.027	280.272	68.4838	417.459	201.77	854.687	416.191	240.807	1068.07	325.259	219.174	517.031	296.655	143.7	98.5044	327.204	252.133	43.9608
1252	0	-37.1844	101.289	935.965				-48.3059	185.709	543.668	-96.7838	174.937	149.922	-154.497	288.68	70.7636	417.292	204.416	854.263	416.699	242.27	1067.97	324.848	221.498	516.645	296.487	143.899	98.4972	327.437	251.974	44.2847
1253	0	-37.2337	103.712	936.069				-49.0244	191.882	544.914	-97.1522	184.104	150.754	-156.923	297.113	73.0853	417.282	207.024	853.957	417	244.014	1067.92	324.395	223.677	516.203	296.365	144.095	98.5218	327.281	252.114	44.0704
1254	0	-37.1291	106.241	936.22				-49.9165	198.718	545.585	-97.5764	192.99	151.574	-158.557	304.869	75.1547	417.237	209.704	853.663	417.341	246.073	1067.78	324.033	226.009	515.806	296.274	144.272	98.5482	327.492	252.006	44.2925
1255	0	-37.218	108.825	936.231				-50.5758	204.906	546.353	-97.6774	201.973	152.296	-160.132	313.206	77.3084	416.802	212.331	853.107	417.602	248.095	1067.65	323.778	228.191	515.46	296.142	144.436	98.5769	327.294	252.131	44.0783
1256	0	-37.1633	111.524	936.256				-51.0035	210.553	547.209	-97.9485	210.257	153.275	-161.118	321.591	79.1334	416.601	215.191	852.742	417.77	249.925	1067.54	323.402	230.309	514.975	296.061	144.627	98.613	327.337	252.173	44.0848
1257	0	-37.3196	114.119	936.25				-51.1827	215.432	547.718	-98.0657	218.839	154.12	-162.707	330.757	80.8102	416.344	218.022	852.34	418.099	251.702	1067.45	323.213	232.519	514.602	295.95	144.85	98.6389	327.336	252.169	44.0762
1258	0	-37.4321	116.976	936.206				-51.7318	221.575	548.45	-98.2828	227.62	154.903	-162.326	339.397	82.0799	416.14	220.64	852.24	418.291	253.718	1067.4	322.828	234.551	514.169	295.856	145.037	98.6958	327.49	252.08	44.2996
1259	0	-37.5903	119.844	936.065				-52.1026	227.501	549.127	-98.518	235.897	155.601	-162.104	348.184	83.1881	415.812	223.333	852.047	418.333	255.568	1067.41	322.504	236.745	513.71	295.753	145.269	98.705	327.298	252.219	44.0718
1260	0	-37.8766	122.581	936.005				-52.6737	234.08	549.859	-98.5617	243.781	156.373	-162.177	357.792	84.1015	415.497	226.031	851.826	418.436	257.522	1067.32	322.245	238.9	513.223	295.711	145.416	98.7598	327.269	252.286	44.049
1261	0	-38.0673	125.769	935.792				-52.7847	239.865	550.439	-98.6065	251.62	157.191	-161.215	366.644	84.7838	415.086	228.716	851.529	418.568	259.381	1067.25	321.857	240.887	512.782	295.611	145.602	98.8132	327.243	252.31	44.0637
1262	0	-38.2755	128.716	935.581				-53.1431	246.163	551.073	-98.2436	258.772	157.98	-159.766	375.251	85.5032	414.75	231.376	851.288	418.676	261.446	1067.24	321.469	242.949	512.344	295.472	145.743	98.8272	327.243	252.318	44.0883
1263	0	-38.5584	131.834	935.471				-53.0364	251.61	551.497	-98.5709	268.003	158.638	-158.54	384.098	85.994	414.482	233.958	851.034	418.678	263.259	1067.31	321.195	245.153	511.886	295.359	145.929	98.8478	327.226	252.321	44.0837
1264	0	-38.7171	135.264	935.349				-53.3518	257.771	551.977	-98.6323	276.774	158.856	-157.616	393.952	86.4957	414.292	236.493	850.871	418.846	265.099	1067.39	320.744	247.254	511.393	295.297	146.079	98.8545	327.309	252.198	44.32
1265	0	-39.036	138.565	935.205				-53.1759	263.403	552.278	-98.1799	284.489	159.175	-155.739	401.994	86.6445	413.977	239.011	850.68	418.917	266.873	1067.38	320.365	249.305	510.969	295.211	146.254	98.9212	327.303	252.204	44.3614
1266	0	-39.1705	142.293	934.992				-52.8575	268.704	552.483	-97.7274	291.764	159.483	-153.639	410.416	87.1234	413.6	241.539	850.476	419.053	268.744	1067.42	319.972	251.441	510.55	295.118	146.421	98.9785	327.314	252.332	44.3411
1267	0	-39.6105	145.791	934.858				-52.8299	274.209	552.522	-97.6197	301.044	159.397	-152.079	419.158	87.251	413.248	244.079	850.206	419.097	270.594	1067.52	319.523	253.578	510.078	295.029	146.553	99.0026	327.253	252.37	44.3272
1268	0	-40.0237	149.114	934.663				-52.5546	279.95	552.701	-96.8968	307.416	159.678	-150.125	427.249	87.5394	412.997	246.554	850.085	419.045	272.234	1067.54	319.277	255.693	509.672	295.02	146.683	99.059	327.246	252.359	44.3227
1269	0	-40.3263	152.88	934.463				-52.0663	284.999	552.71	-96.1487	313.567	159.785	-148.342	435.388	87.8036	412.641	249.006	849.933	419.19	273.991	1067.63	318.818	257.509	509.258	294.913	146.821	99.084	327.056	252.495	44.1042
1270	0	-40.9012	156.729	934.194				-51.53	290.056	552.612	-95.353	321.59	159.622	-146.184	442.94	87.838	412.218	251.477	849.767	419.162	275.648	1067.67	318.448	259.604	508.842	294.768	146.926	99.1462	327.188	252.432	44.3332
1271	0	-41.1679	160.953	933.888				-50.926	294.764	552.324	-94.653	329.11	159.201	-142.435	449.811	87.8272	411.95	253.939	849.575	419.092	277.453	1067.74	318.124	261.725	508.401	294.613	147.029	99.1972	327.06	252.539	44.0902
1272	0	-41.5174	165.146	933.549				-50.3569	299.62	551.98	-93.7569	335.359	159.039	-140.628	456.772	87.9285	411.581	256.498	849.558	419.055	279.04	1067.79	317.707	263.681	507.976	294.556	147.147	99.1664	326.998	252.583	44.0731
1273	0	-41.9114	169.166	933.107				-49.7086	304.51	551.623	-92.4985	341.754	158.887	-139.145	463.773	88.0441	411.105	258.937	849.345	418.904	280.695	1067.8	317.406	265.591	507.486	294.65	147.45	99.0938	327.172	252.486	44.3174
1274	0	-42.3919	173.252	932.744				-48.9653	309.05	551.059	-91.3226	347.445	158.401	-137.774	470.101	87.9677	410.704	261.476	849.167	418.662	282.752	1067.82	317.163	267.732	507.094	294.883	147.634	99.332	327.211	252.494	44.3335
1275	0	-42.8233	177.111	932.288				-48.0537	313.381	550.528	-89.889	352.608	158.045	-136.305	476.441	87.902	410.327	263.948	849.03	418.443	284.399	1067.87	316.866	269.651	506.605	294.467	147.59	99.4532	327.021	252.618	44.083
1276	0	-43.1085	181.156	931.577				-47.1592	317.545	549.834	-88.3992	357.749	157.621	-135.487	482.991	87.8259	409.915	266.381	848.812	418.129	286.18	1067.73	316.568	271.532	506.194	294.453	147.721	99.5581	327.166	252.578	44.2762
1277	0	-43.5467	185.197	931.066				-46.1681	321.32	549.206	-87.0994	363.907	156.895	-134.282	488.626	87.6558	409.618	268.779	848.697	417.728	288.441	1067.91	316.371	273.481	505.755	294.243	147.813	99.6081	327.219	252.533	44.2633
1278	0	-43.8825	189.338	930.292				-45.3713	325.556	548.248	-85.8613	370.388	156.017	-133.122	494.302	87.233	409.026	271.196	848.41	417.776	289.914	1067.74	316.177	275.459	505.343	294.139	147.92	99.6562	327.52	252.372	44.34
1279	0	-44.4991	193.115	929.439				-44.4754	329.639	547.655	-84.7296	377.905	155.121	-132.138	500.308	87.1009	409.05	273.542	848.207	417.616	291.309	1067.67	316.065	277.356	504.999	294.063	148.132	99.7005	327.225	252.6	44.1894
1280	0	-44.6829	196.841	928.779				-43.7104	333.759	546.715	-83.7076	383.481	154.244	-132.904	505.617	86.5451	407.845	275.915	847.935	417.283	293.425	1067.72	315.932	279.35	504.626	294.03	148.229	99.7517	327.171	252.663	44.0968
1281	0	-44.9791	200.723	927.767				-42.908	337.747	545.909	-81.9427	387.65	153.714	-131.471	509.738	85.7202	408.048	278.317	848.05	416.779	295.414	1067.73	315.696	281.111	504.207	293.961	148.399	99.8062	327.13	252.737	44.0283
1282	0	-45.5174	204.076	926.961				-42.0211	341.212	544.799	-80.3035	392.243	152.767	-130.668	515.171	85.1974	408.932	280.568	847.983	416.429	297.256	1067.7	315.65	283.14	503.743	293.954	148.467	99.9306	327.094	252.817	43.9743
1283	0	-45.7536	207.886	925.866				-41.389	344.953	543.867	-79.1642	398.355	151.924	-129.615	520.269	84.5467	408.82	282.857	847.858	416.122	299.008	1067.68	315.555	284.875	503.37	293.919	148.546	100.05	327.085	252.864	43.8879
1284	0	-46.3961	211.072	924.95				-40.6664	348.5	542.831	-77.7828	402.283	151.12	-128.347	524.634	83.5861	408.423	285.158	847.73	415.761	300.927	1067.66	315.419	286.527	502.957	293.889	148.657	100.11	327.08	252.905	43.7794
1285	0	-46.6864	214.543	923.895				-40.1872	352.132	541.674	-76.6582	406.997	149.706	-127.04	529.249	82.4812	407.878	287.476	847.583	415.085	303.205	1067.58	315.396	288.256	502.602	293.834	148.778	100.176	327.042	252.955	43.721
1286	0	-47.0564	217.612	922.988				-39.5631	355.357	540.694	-74.3858	410.321	149.214	-125.546	533.272	81.3776	407.573	289.768	847.531	414.639	305.322	1067.54	315.355	289.988	502.218	293.776	148.879	100.295	327.075	252.984	43.6502
1287	0	-47.3796	220.654	921.918				-39.0809	358.755	539.461	-72.7814	413.959	148.161	-123.982	537.024	80.1434	407.098	292.054	847.468	414.177	307.183	1067.52	315.449	291.693	501.887	293.744	148.991	100.408	327.043	253.046	43.5868
1288	0	-47.4795	223.184	920.89				-38.8374	362.234	538.409	-71.1858	417.428	146.997	-122.543	540.966	78.7504	406.753	294.384	847.408	413.618	309.46	1067.47	315.37	293.451	501.564	293.707	149.111	100.534	327.133	253.087	43.5238
1289	0	-48.0933	226.07	919.272				-38.721	365.9	537.397	-69.8636	421.498	145.805	-120.884	544.533	77.2204	406.497	296.687	847.376	412.923	311.784	1067.43	315.263	295.158	501.23	293.689	149.192	100.686	327.081	253.127	43.4364
1290	0	-48.8304	229.65	918.164				-38.4822	369.526	536.308	-68.3356	425.403	144.608	-119.276	547.756	75.8276	406.212	298.747	847.388	412.39	313.87	1067.44	315.19	296.907	500.868	293.634	149.254	100.855	327.106	253.184	43.3609
1291	0	-49.3612	233.071	916.994				-38.1693	372.551	535.117	-66.9597	428.954	143.425	-117.619	550.913	74.0716	405.93	301.098	847.309	411.803	316.528	1067.47	315.111	298.566	500.52	293.579	149.329	100.98	327.155	253.15	43.3061
1292	0	-49.9583	236.71	916.141				-37.9065	375.641	534.008	-65.3183	431.946	141.99	-116.195	554.363	72.4003	405.591	303.29	847.28	411.164	319.145	1067.52	315.122	300.189	500.268	293.571	149.407	101.132	327.173	253.249	43.2288
1293	0	-50.5786	239.869	914.831				-37.8093	378.954	532.767	-63.8363	435.38	140.878	-114.472	557.247	70.4716	405.239	305.421	847.194	410.646	321.375	1067.53	315.043	301.738	499.991	293.534	149.498	101.314	327.167	253.269	43.1351
1294	0	-51.1558	243.806	913.9				-37.5998	382.179	531.541	-62.3459	438.156	139.646	-112.943	559.983	68.6034	404.963	307.609	847.105	409.904	324.067	1067.63	314.907	303.26	499.65	293.503	149.608	101.409	327.262	253.264	43.1133
1295	0	-51.8979	247.03	912.553				-37.563	385.84	530.466	-60.9646	441.855	138.22	-111.365	562.53	66.58	404.565	309.558	847.072	409.532	325.201	1067.4	314.628	304.763	499.281	293.458	149.688	101.532	327.244	253.294	43.0716
1296	0	-51.4349	250.358	911.446				-37.3537	388.925	529.226	-60.0245	444.593	136.984	-109.806	564.906	64.6379	404.214	311.679	847.009	408.91	327.861	1067.45	314.307	306.099	498.935	293.416	149.815	101.64	327.286	253.309	43.1001
1297	0	-52.9675	254.033	910.34				-37.0624	391.758	528.042	-58.4692	446.515	135.823	-108.365	567.577	62.6409	403.673	313.665	846.954	408.266	329.599	1067.45	314.094	307.499	498.655	293.358	149.901	101.731	327.285	253.336	43.0482
1298	0	-52.7493	258.061	909.112				-36.6488	394.524	526.635	-57.2803	449.169	134.604	-106.93	570.225	60.6037	403.247	315.701	846.943	407.272	330.572	1067.18	313.693	308.861	498.285	293.241	150.025	101.775	327.278	253.353	43.0477
1299	0	-53.5075	261.57	907.954				-36.3644	397.303	525.259	-56.4683	452.417	133.291	-105.787	573.277	58.4156	402.62	317.727	846.766	406.354	332.594	1066.99	313.356	310.213	497.879	293.215	150.171	101.856	327.348	253.346	43.0089
1300	0	-54.7138	265.936	907.081				-35.9812	400.025	523.962	-55.6657	455.01	132.115	-104.606	576.183	56.3233	402.114	319.815	846.631	405.373	334.57	1067.09	314.49	311.556	497.428	293.174	150.237	101.937	327.315	253.333	43.0031
1301	0	-55.603	269.832	905.9				-35.5129	402.347	522.475	-55.0054	457.02	130.909	-103.427	579.033	54.1351	401.541	321.863	846.56	404.521	336.748	1067.14	314.31	312.977	497.265	293.07	150.39	101.985	327.31	253.349	43.0084
1302	0	-56.5844	273.757	904.927				-35.0041	404.62	520.88	-54.394	459.799	129.679	-102.064	581.963	51.9065	400.743	324.027	846.418	403.377	339	1067.05	313.676	314.385	497.13	293.007	150.503	102.07	327.359	253.331	43.044
1303	0	-57.5468	277.851	903.87				-34.4228	406.87	519.468	-54.2857	462.669	128.571	-100.716	584.814	49.9322	399.92	326.173	846.247	402.129	341.269	1067.02	313.031	315.944	496.801	292.902	150.638	102.151	327.321	253.334	43.0422
1304	0	-58.4466	281.37	902.855				-33.8913	408.74	517.803	-54.1084	466.236	127.249	-99.5211	588.298	47.9363	399.118	328.387	846.053	401.033	343.511	1066.98	312.398	317.734	496.425	292.821	150.72	102.249	327.391	253.36	43.0336
1305	0	-59.5262	285.449	901.715				-33.2696	410.491	515.984	-54.0853	469.533	125.894	-97.838	592.504	46.3255	398.281	330.674	845.955	399.699	345.964	1066.83	311.689	319.181	496.095	292.779	150.846	102.351	327.373	253.348	43.0254
1306	0	-60.8137	289.727	900.68				-32.6971	412.182	514.211	-54.1096	472.777	124.584	-96.6782	595.988	44.4732	397.23	332.953	845.833	398.276	348.166	1066.69	311.224	321.078	495.924	292.686	150.961	102.457	327.349	253.399	42.9845
1307	0	-61.9138	293.762	899.508				-32.0573	413.3	512.376	-54.304	475.91	123.146	-95.404	599.236	42.7205	396.217	335.358	845.706	396.874	350.942	1066.56	310.574	322.628	495.59	292.597	151.09	102.566	327.418	253.351	43.0021
1308	0	-63.1338	297.613	898.408				-31.5422	414.495	510.682	-54.5013	479.203	121.681	-94.1796	602.724	41.0438	395.196	337.722	845.592	395.172	354.559	1066.59	309.857	323.989	495.044	292.54	151.163	102.755	327.462	253.362	42.9578
1309	0	-64.3679	301.49	897.337				-30.7395	415.451	508.341	-54.6423	481.812	120.194	-92.5744	605.712	39.2357	393.988	340.251	845.454	393.537	357.095	1066.39	309.848	325.643	494.705	292.451	151.286	102.866	327.458	253.397	42.9618
1310	0	-65.8058	306.072	895.975				-30.3598	416.617	506.309	-54.8337	484.124	118.64	-91.3633	608.407	37.3897	392.897	342.704	845.278	391.987	359.551	1066.22	309.767	327.045	494.058	292.373	151.378	103.02	327.465	253.387	42.962
1311	0	-67.2474	310.201	894.783				-30.2716	418.127	504.541	-54.8262	486.425	116.834	-90.2393	610.207	35.2806	391.567	345.24	845.088	390.292	362.029	1066.09	308.53	328.561	493.482	292.287	151.472	103.229	327.499	253.408	42.9475
1312	0	-68.7107	314.319	893.505				-30.4746	419.837	502.782	-54.6487	487.771	114.993	-89.4939	611.52	33.6113	390.377	347.757	844.855	388.468	365.351	1065.84	307.509	330.216	493.112	292.177	151.589	103.416	327.482	253.431	42.8999
1313	0	-70.1728	318.08	892.167				-30.7446	421.781	501.008	-53.6241	487.479	113.71	-88.6714	611.765	33.7549	388.988	350.355	844.648	386.585	368.702	1065.64	306.47	331.899	492.633	292.078	151.665	103.594	327.471	253.472	42.881
1314	0	-71.4999	321.711	890.688				-30.8277	423.406	499.199	-52.2441	486.372	112.456	-87.9625	611.939	33.9816	387.576	352.855	844.413	384.62	371.773	1065.33	306.085	333.803	492.639	292.009	151.768	103.778	327.555	253.429	42.8548
1315	0	-73.2888	325.922	889.399				-31.7703	426.455	497.84	-51.1743	486.159	110.349	-87.2323	611.907	34.3073	386.11	355.791	844.124	382.462	375.402	1065.14	306.844	335.413	492.075	291.91	151.85	104.006	327.576	253.451	42.8338
1316	0	-75.0318	330.26	887.974				-32.1986	428.986	496.284	-50.0755	486.847	108.694	-85.7066	610.963	34.8491	384.61	358.433	843.83	380.352	378.571	1064.58	305.66	337.158	491.428	291.833	151.948	104.257	327.573	253.461	42.7938
1317	0	-76.9697	334.13	886.975				-32.3189	430.628	494.484	-49.2056	486.913	107.385	-85.1603	612.545	36.0248	383.039	361.198	843.505	378.199	382.023	1064.18	304.816	339.111	490.955	291.744	152.011	104.586	327.613	253.494	42.7911
1318	0	-79.1274	338.194	885.776				-32.46	432.407	493.022	-46.8851	486.307	106.341	-82.9728	613.519	36.7963	381.333	364.124	843.178	376.195	385.416	1063.86	303.831	341.125	490.566	291.537	152.103	104.831	327.633	253.492	42.7365
1319	0	-80.954	342.774	884.81				-32.4686	434.252	491.512	-46.0275	487.549	105.769	-81.5453	613.892	37.1068	379.332	367.134	842.722	373.71	388.534	1063.27	302.252	343.214	490.07	291.38	152.149	105.275	327.679	253.505	42.7155
1320	0	-82.4472	345.76	882.957				-31.9791	435.711	490.008	-44.7532	488.989	105.343	-81.1455	613.989	37.2678	377.321	370.17	842.155	371.307	392.225	1062.77	300.924	345.314	489.612	291.287	152.276	105.612	327.663	253.513	42.6888
1321	0	-84.6034	349.733	882.182				-31.225	437.686	488.965	-43.1189	489.95	105.051	-81.1048	614.063	37.5577	375.267	373.255	841.636	368.864	395.497	1062.42	299.677	347.427	489.245	291.165	152.373	106.037	327.696	253.523	42.672
1322	0	-86.8601	354.087	881.342				-30.6831	440.469	488.163	-41.3932	491.062	104.451	-80.2445	613.854	37.8022	373.269	376.414	841.183	366.21	399.513	1061.82	298.227	349.548	488.807	290.981	152.576	106.436	327.7	253.57	42.6616
1323	0	-89.1321	358.139	880.688				-30.3771	443.853	487.55	-39.565	491.942	103.583	-80.1347	614.226	38.3072	370.922	379.574	840.674	363.595	403.863	1061.34	296.73	351.655	488.434	290.862	152.872	106.873	327.716	253.568	42.6916
1324	0	-91.3225	362.495	880.129				-29.8306	447.513	487.045	-38.2398	492.634	102.907	-79.9154	614.639	38.4882	368.641	382.74	840.119	360.962	407.899	1061.04	295.32	353.639	488.141	290.65	153.045	107.354	327.735	253.587	42.716
1325	0	-93.5185	366.567	879.584				-29.5293	450.934	486.399	-37.6558	493.365	102.64	-79.6958	614.781	38.593	366.155	385.86	839.757	358.189	411.33	1060.57	293.598	355.604	487.872	290.425	153.352	107.912	327.681	253.665	42.722
1326	0	-95.5734	370.429	879.284				-30.0092	454.278	486.135	-37.9441	493.959	102.497	-79.6369	614.807	38.5699	363.83	388.878	839.454	355.299	414.49	1060.2	292.031	357.466	487.675	290.241	153.65	108.617	327.65	253.705	42.7615
1327	0	-97.8696	374.483	879.388				-31.2257	456.841	486.148	-37.7343	494.047	102.347	-79.7967	614.882	38.4892	361.437	391.818	839.157	352.616	418.478	1059.98	290.416	359.391	487.602	290.028	154.075	109.394	327.619	253.743	42.7996
1328	0	-100.278	378.397	879.854				-33.4531	458.917	486.816	-38.1091	493.988	102.274	-79.9237	614.879	38.3433	359.073	394.7	838.963	349.835	422.99	1059.74	288.782	361.349	487.593	289.849	154.56	110.269	327.591	253.794	42.8285
1329	0	-102.545	382.233	880.776				-35.9341	460.522	487.423	-38.5523	493.845	102.211	-80.1088	614.777	38.1919	356.62	397.526	838.893	346.932	427.542	1059.59	287.526	363.295	487.843	289.677	155.123	111.375	327.608	253.839	42.8414
1330	0	-105.022	385.917	881.816				-38.4766	461.976	488.04	-39.2294	493.767	102.143	-80.2669	614.738	38.111	354.234	400.202	839.021	344.161	431.933	1059.69	285.997	365.433	488.137	289.552	155.75	112.628	327.678	253.896	42.9175
1331	0	-107.423	389.259	882.791				-40.5952	463.064	488.186	-39.6768	493.742	102.075	-80.3364	614.692	38.0228	351.704	402.756	839.357	341.192	435.255	1059.94	286.542	367.65	488.622	289.401	156.587	114.065	327.659	254.018	42.916
1332	0	-109.862	392.54	883.568				-42.7082	463.719	488.586	-40.0515	493.729	102.011	-80.3979	614.665	37.9476	349.325	405.259	839.825	338.371	438.694	1060.13	285.778	370.02	489.193	289.343	157.534	115.578	327.837	254.08	42.9926
1333	0	-112.607	396.095	884.197				-44.5694	463.987	488.566	-40.8322	494.001	102.049	-80.4559	614.616	37.8842	346.877	407.69	840.484	335.368	441.665	1060.52	284.543	372.649	490.047	289.297	158.49	117.28	327.966	254.142	43.0622
1334	0	-115.02	398.764	884.743				-45.9963	464.638	488.519	-41.0524	494.299	101.793	-80.4822	614.66	37.888	344.354	410.085	841.383	332.722	445.786	1060.86	283.21	375.507	490.871	289.268	159.532	119.159	328.063	254.369	43.1666
1335	0	-117.523	401.237	885.084				-47.0984	464.682	488.171	-41.132	494.446	101.606	-80.4844	614.671	37.8902	341.903	412.62	842.223	329.731	449.384	1061.21	281.746	378.577	491.615	289.233	160.769	121.083	328.179	254.571	43.3463
1336	0	-120.256	404.112	885.058				-48.0449	464.503	487.784	-41.1903	494.579	101.362	-80.4632	614.605	37.8595	339.502	415.289	843.044	326.811	452.449	1061.56	280.605	381.8	492.292	289.314	162.154	123.041	328.194	254.977	43.3879
1337	0	-122.856	406.679	884.942				-48.9992	465.099	487.525	-40.5693	494.163	101.159	-80.4182	614.544	37.8512	337.129	418.163	843.901	324.24	455.897	1061.96	279.597	385.098	492.907	289.301	163.666	125.01	328.35	255.218	43.6884
1338	0	-125.351	409.121	884.867				-49.8676	465.301	487.214	-40.9163	494.025	101.118	-80.4159	614.5	37.8695	334.853	421.251	844.681	321.512	460.04	1062.29	278.704	388.571	493.459	289.363	165.134	126.996	328.446	255.584	43.8479
1339	0	-127.826	411.703	884.87				-51.028	465.768	486.97	-40.3865	493.998	100.822	-80.4092	614.52	37.8619	332.615	424.455	845.245	318.652	463.794	1062.69	277.559	391.811	494.063	289.369	166.623	128.959	328.426	255.937	44.053
1340	0	-130.164	414.261	884.99				-52.014	466.425	486.849	-40.2089	493.863	100.613	-80.4253	614.542	37.8864	330.485	427.947	845.867	316.043	467.19	1063.08	276.778	395.059	494.543	289.241	168.161	130.966	328.38	256.256	44.2469
1341	0	-132.628	416.82	884.768				-53.3147	467.688	486.746	-40.7225	494.216	100.438	-80.3942	614.564	37.8978	328.448	431.566	846.365	313.418	471.47	1063.34	275.465	398.699	495.194	289.089	169.742	132.985	328.369	256.55	44.6165
1342	0	-134.729	419.583	884.336				-54.3574	468.829	486.64	-40.2323	494.325	100.218	-80.3561	614.577	37.8965	326.269	435.458	846.864	310.696	475.735	1063.68	274.361	402.641	495.6	288.947	171.525	135.249	328.297	256.946	45.0327
1343	0	-136.878	422.616	884.114				-55.478	470.395	486.529	-40.1087	494.202	100.054	-80.323	614.566	37.8893	324.23	439.55	847.253	307.909	480.525	1064.04	273.579	406.613	496.114	288.685	173.494	137.577	328.318	257.302	45.4963
1344	0	-139.059	425.372	883.747				-56.4098	471.644	486.391	-40.0359	494.377	99.918	-80.2571	614.461	37.8799	322.499	443.639	847.595	305.122	484.511	1064.28	272.681	411.518	496.414	288.524	175.723	140.248	328.152	257.849	45.8648
1345	0	-140.918	428.256	883.456				-57.4164	472.898	486.217	-39.9817	494.845	99.7425	-80.2269	614.507	37.9012	320.546	447.687	847.836	302.578	486.897	1064.6	271.678	417.416	496.743	288.182	178.431	143.112	328.206	258.372	46.4575
1346	0	-143.058	431.494	883.006				-58.3733	474.282	486.029	-39.97	495.13	99.6268	-80.2178	614.541	37.937	318.718	451.801	848.049	299.93	491.371	1064.71	270.594	424.159	496.929	287.952	181.49	146.332	328.244	258.93	47.2031
1347	0	-144.69	434.457	882.594				-59.2498	475.51	485.849	-39.9622	495.364	99.5081	-80.19	614.501	37.8874	316.978	455.796	848.23	297.085	496.126	1064.85	270.025	431.632	497.206	287.655	185.045	149.981	328.14	259.729	48.2938
1348	0	-146.567	437.96	882.23				-60.3496	476.919	485.708	-39.9469	495.477	99.3404	-80.1459	614.497	37.9322	315.241	459.599	848.403	294	504.115	1065.13	269.074	440.424	497.435	287.335	189.348	153.984	327.896	260.808	49.6672
1349	0	-148.315	441.531	881.87				-61.1666	477.703	485.422	-40.087	495.78	99.2119	-80.1065	614.438	37.929	313.772	463.374	848.74	291.414	507.813	1065.19	268.407	449.832	497.961	286.82	194.27	158.567	328.195	261.446	51.5622
1350	0	-149.692	444.281	881.577				-62.1806	478.71	485.204	-40.1274	496.158	99.0397	-80.0652	614.41	37.8649	312.258	467.104	849.09	288.829	511.285	1065.37	268.225	459.979	498.537	286.167	199.964	163.514	327.766	262.778	53.7073
1351	0	-150.877	446.827	881.252				-63.0277	479.359	484.982	-40.2205	496.179	98.868	-79.6417	614.461	37.8473	310.855	470.543	849.459	286.317	514.526	1065.45	267.909	471.196	499.354	285.614	206.202	169.187	327.302	264.859	56.4582
1352	0	-152.689	450.454	881.089				-64.003	480.143	484.785	-40.1736	496.043	98.7915	-79.6634	614.469	37.8162	309.542	473.963	849.925	283.873	517.481	1065.64	267.669	482.965	500.505	284.658	213.392	175.048	326.841	266.871	59.8891
1353	0	-154.212	454.125	880.93				-64.7463	480.776	484.555	-40.2233	496.022	98.67	-79.7912	614.106	37.6976	308.379	477.217	850.475	281.613	520.18	1065.71	267.517	495.059	502	283.664	221.342	181.237	326.142	269.306	63.817
1354	0	-156.167	458.005	880.494				-65.447	481.116	484.262	-40.2686	496.044	98.5482	-79.7029	614.391	37.8552	307.154	480.154	850.879	279.287	522.49	1065.81	267.662	507.185	503.688	282.51	229.914	187.573	325.148	272.603	68.3455
1355	0	-157.716	461.098	880.25				-66.4041	481.696	484.013	-40.3891	496.174	98.3495	-79.6647	614.74	37.9773	306.138	482.944	851.246	277.223	524.553	1065.81	267.305	519.524	505.832	281.238	239.24	194.058	324.17	276.215	73.4758
1356	0	-158.954	463.584	879.696				-67.2422	482.206	483.704	-40.407	496.155	98.2304	-79.7003	614.763	37.9859	305.138	485.509	851.694	275.27	526.181	1065.68	267.547	531.415	507.927	280.025	248.786	200.481	322.676	280.749	79.0409
1357	0	-160.554	466.685	879.297				-67.9395	482.259	483.342	-40.4514	496.058	98.1491	-79.7082	614.815	37.9749	304.254	487.784	852.083	273.753	527.722	1065.38	267.751	542.828	510.408	278.323	258.178	206.626	321.25	286.278	85.2378
1358	0	-161.954	469.297	878.905				-68.9292	482.822	483.065	-40.5555	495.977	98.0131	-79.7429	614.709	37.9144	303.33	489.78	852.522	272.584	529.01	1064.92	268.062	553.654	513.218	276.116	267.835	212.61	318.958	293.241	90.9196
1359	0	-163.287	471.504	878.585				-69.8675	482.999	482.826	-40.7538	495.99	97.8711	-79.8108	614.642	37.9281	302.818	492.032	852.837	270.841	530.191	1064.32	268.263	564.095	516.227	274.103	277.544	218.311	317.265	300.581	95.7141
1360	0	-164.755	473.803	878.08				-70.846	483.016	482.561	-41.1921	496.028	97.7986	-79.7793	614.797	37.9336	302.337	494.172	853.349	270.317	531.219	1063.58	268.356	574.242	519.278	271.82	286.247	223.284	315.505	310.23	99.2768
1361	0	-165.665	475.062	877.934				-71.7915	483.27	482.429	-41.0968	496.042	97.65	-79.8422	614.907	37.9977	301.874	496.327	854.059	269.529	532.45	1062.99	268.813	583.743	522.601	269.909	296.457	226.674	313.389	321.942	103.557
1362	0	-166.854	476.4	877.761				-72.6941	483.643	482.304	-41.1843	495.958	97.5843	-79.8732	614.999	37.9417	301.43	498.308	854.958	268.774	533.795	1062.24	269.116	592.634	525.856	267.884	307.474	228.609	310.737	335.671	105.948
1363	0	-168.119	477.766	877.504				-73.5246	483.872	482.275	-41.3009	496.019	97.4797	-79.8857	614.867	37.9054	301.02	500.252	856.23	268.047	535.229	1061.8	269.984	600.901	529.427	265.977	319.668	229.178	307.581	350.73	106.618
1364	0	-168.916	478.556	877.521				-74.2864	484.17	482.197	-41.4227	496	97.471	-79.903	614.782	37.8806	300.404	501.852	857.493	266.891	536.817	1061.49	270.602	609.119	532.921	264.31	332.876	228.273	305.137	365.782	106.28
1365	0	-170.067	479.486	877.45				-75.0281	484.555	482.127	-41.4712	495.901	97.4916	-79.905	614.937	37.9668	299.938	503.586	859.082	266.419	538.749	1061.38	271.007	617.031	536.392	262.686	346.438	226.57	302.502	381.977	104.774
1366	0	-170.981	480.233	877.244				-75.6135	485.041	482.151	-41.568	496.051	97.4229	-79.9153	614.886	37.9164	299.396	505.223	860.664	265.398	540.823	1061.31	271.415	624.572	539.754	261.049	360.457	223.881	299.969	399.199	102.39
1367	0	-171.685	480.97	877.116				-76.2223	485.857	482.202	-41.6746	496.132	97.4719	-79.9184	614.986	37.9606	298.993	506.835	862.234	264.799	543.055	1061.49	271.971	631.655	542.921	259.48	375.106	220.181	297.749	417.629	99.6501
1368	0	-172.272	481.748	877.133				-76.5753	486.458	482.177	-41.7128	495.988	97.3538	-79.933	614.999	37.9371	298.44	508.495	863.716	264.087	545.476	1061.78	272.422	638.475	545.752	258.034	390.465	215.712	295.831	437.008	96.4751
1369	0	-173.446	483.825	877.098				-76.8743	487.049	482.147	-41.9273	496.259	97.3069	-79.9244	614.996	37.9352	297.98	510.28	865.278	263.333	547.949	1062.06	272.568	644.836	548.649	256.536	406.477	210.511	294.171	457.281	93.0279
1370	0	-174.31	485.794	877.166				-77.0412	487.662	482.082	-42.0332	496.427	97.3344	-79.9324	614.993	37.9353	297.458	512.108	866.565	262.835	550.534	1062.38	273.028	650.656	551.243	255.394	422.957	204.8	292.961	478.42	89.322
1371	0	-174.671	487.034	877.111				-77.1963	488.185	482.119	-42.0786	496.464	97.3573	-79.9225	614.837	37.9285	297	513.934	867.995	262.298	553.141	1062.65	273.286	656.197	553.529	254.397	439.826	198.614	291.937	499.991	85.6829
1372	0	-174.886	488.491	877.048				-77.2347	488.799	482.097	-42.3682	496.344	97.4057	-79.9054	614.861	37.9122	296.636	515.789	869.338	262.042	555.698	1062.94	273.328	661.364	555.528	253.754	457.034	192.28	291.392	521.786	82.0253
1373	0	-175.07	490.092	876.894				-77.3005	489.713	482.113	-42.2018	496.604	97.3536	-79.9065	614.869	37.9255	296.347	517.744	870.592	261.426	558.107	1063.15	273.747	665.712	557.218	253.319	474.494	185.801	291.144	543.916	78.422
1374	0	-175.173	492.219	876.745				-77.3409	490.69	482.063	-42.158	496.652	97.3334	-79.9068	614.869	37.9261	296.2	519.749	871.738	261.233	560.644	1063.41	274.072	669.642	558.611	253.388	492.139	179.402	290.988	566.076	74.7699
1375	0	-175.767	495.298	876.626				-77.2891	491.743	482.043	-42.1608	496.623	97.4238	-79.8923	614.758	37.9063	296.004	521.982	872.751	261.037	563.112	1063.61	274.218	673.249	559.655	253.633	510.019	173.14	291.413	588.091	71.4872
1376	0	-175.775	498.037	876.375				-77.2599	492.714	482.056	-42.0924	496.552	97.4406	-79.8735	614.804	37.9443	296.198	524.226	873.771	260.888	565.517	1063.79	274.19	676.7	560.428	254.254	527.754	167.208	292.043	609.866	68.7469
1377	0	-175.389	500.336	876.184				-77.1344	493.957	482.141	-42.2334	496.423	97.5384	-79.878	614.73	37.9126	296.367	526.503	874.626	260.683	567.907	1063.96	274.175	679.87	560.952	255.096	545.268	161.503	293.048	631.416	66.4374
1378	0	-174.873	502.333	876.192				-76.9276	495.169	482.154	-42.0195	496.557	97.5593	-79.8766	614.696	37.9053	296.671	528.848	875.3	260.843	570.277	1063.8	273.947	682.915	561.217	256.749	562.567	156.403	294.492	652.401	64.6067
1379	0	-174.197	504.129	876.198				-76.6902	496.06	482.182	-42.0907	496.485	97.619	-79.8249	614.743	37.9222	297.202	531.366	875.795	260.957	572.792	1063.97	273.573	685.934	561.212	258.305	579.387	151.727	296.357	672.871	63.4832
1380	0	-173.661	506.57	876.012				-76.4024	497.24	482.246	-41.9975	496.48	97.6723	-79.8034	614.514	37.9249	297.762	534.191	876.142	261.17	575.174	1063.98	273.055	688.825	561.003	260.376	595.654	147.449	298.418	692.456	62.7927
1381	0	-173.465	509.428	876.167				-76.0686	498.449	482.378	-41.783	496.615	97.702	-79.8224	614.645	37.9054	298.226	537.408	876.201	261.541	577.646	1063.91	272.529	691.498	560.563	262.492	611.476	143.579	301.043	711.094	62.7789
1382	0	-172.778	511.763	876.129				-75.8303	499.373	482.461	-41.8483	496.454	97.7935	-79.7837	614.584	37.9517	298.86	540.353	875.993	261.881	580.178	1063.77	271.923	694.129	559.895	264.846	626.66	140.16	303.952	728.906	63.1554
1383	0	-172.425	514.242	876.148				-75.4516	500.339	482.566	-41.5866	496.613	97.7922	-79.761	614.643	37.9392	299.506	542.983	875.544	262.377	582.815	1063.56	271.488	696.403	558.772	267.418	641.082	137.195	306.901	745.77	63.8798
1384	0	-172.063	516.737	876.176				-75.0568	501.344	482.648	-41.4581	496.659	97.8705	-79.7655	614.62	37.9172	300.331	545.555	874.904	263.006	585.576	1063.41	270.27	698.688	557.753	270.167	654.578	134.731	309.167	761.754	64.6297
1385	0	-171.139	518.599	876.324				-74.6083	502.182	482.733	-41.2653	496.688	97.9596	-79.7325	614.684	37.9341	301.133	548.147	874.003	263.758	588.545	1063.24	269.452	700.674	556.399	272.653	667.275	132.471	312.061	776.577	66.0902
1386	0	-170.52	520.434	876.369				-74.1132	503.212	482.947	-41.0542	496.598	98.0721	-79.7211	614.62	37.9575	301.926	550.836	873.028	264.486	591.676	1062.98	268.683	702.451	554.956	275.28	679.201	130.268	315.37	789.77	67.4816
1387	0	-169.721	522.107	876.448				-73.6619	504.136	483.055	-41.1396	496.49	98.1708	-79.829	614.017	37.7052	302.708	553.637	871.859	265.473	595.055	1062.73	267.871	704.029	553.454	277.714	689.942	128.539	317.944	802.096	68.8455
1388	0	-168.788	523.682	876.677				-73.2213	505.224	483.258	-40.8283	496.719	98.2007	-79.8701	613.959	37.6876	303.257	556.56	870.594	266.291	598.502	1062.43	267.286	705.547	551.95	280.025	699.856	126.9	320.369	813.217	70.1901
1389	0	-167.872	525.393	876.94				-72.7058	506.183	483.456	-40.8009	496.758	98.2809	-79.8861	614.028	37.6984	303.782	559.772	869.263	267.637	602.281	1062.08	266.593	706.905	550.268	281.927	708.667	125.45	322.408	823.228	71.2825
1390	0	-166.755	526.696	877.232				-72.0422	507.427	483.649	-40.4862	496.868	98.3655	-79.874	614.067	37.6926	304.41	563.024	867.56	268.926	606.254	1061.77	266.385	708.15	548.668	283.628	716.437	124.057	324.04	832.177	72.1454
1391	0	-165.704	528.124	877.504				-71.3512	508.611	483.858	-40.3163	496.956	98.4413	-79.8964	614.04	37.7312	304.82	566.56	865.978	270.141	610.349	1061.38	266.097	709.001	546.987	285.151	723.171	122.617	324.624	840.131	72.7062
1392	0	-164.202	529.238	877.695				-70.6198	509.78	484.052	-40.155	496.927	98.5644	-79.8904	614.02	37.7283	305.637	569.78	864.278	271.505	614.61	1060.92	266.113	709.874	545.262	286.199	728.925	121.151	325.535	846.859	73.3506
1393	0	-163.319	531.326	878.124				-69.6885	511.203	484.2	-39.9939	496.97	98.6754	-80.083	614.428	37.9225	306.312	573.855	863.056	272.953	619.02	1060.33	266.107	710.572	543.607	286.894	733.372	119.525	326.164	851.797	73.1432
1394	0	-161.836	532.927	878.462				-69.089	512.577	484.618	-39.8586	496.93	98.7942	-80.1627	614.569	37.9647	307.066	577.802	861.984	274.502	623.592	1059.77	266.191	711.157	541.831	287.272	736.634	117.784	326.143	855.353	71.8728
1395	0	-160.515	534.861	878.739				-68.2991	513.764	484.768	-39.5816	496.813	99.02	-80.2575	614.756	38.0327	307.946	581.701	861.237	275.593	628.255	1059.01	266.248	711.942	539.865	287.123	738.872	116.321	325.375	857.206	70.3043
1396	0	-158.58	535.991	879.109				-67.1844	515.259	485.09	-39.3417	496.768	99.1337	-80.2898	614.777	38.0154	308.92	585.757	860.572	277.047	632.976	1058.36	266.377	712.59	538.043	286.251	739.706	114.796	324.493	858.065	68.1953
1397	0	-157.531	538.367	879.446				-66.3716	516.843	485.19	-39.2125	496.675	99.3696	-80.3259	614.849	38.0534	309.97	589.768	859.964	278.652	637.719	1057.66	266.503	713.516	536.256	285.011	739.254	112.873	323.232	858.488	66.4566
1398	0	-155.463	540.819	879.818				-65.254	518.388	485.663	-38.9362	496.677	99.5155	-80.3356	614.893	38.0698	311.061	593.862	859.362	280.133	642.679	1057.07	266.389	714.657	534.764	283.918	739.375	111.792	322.383	859.154	64.6251
1399	0	-153.529	542.76	880.068				-64.0945	519.952	485.928	-38.8225	496.667	99.7126	-80.3164	614.89	38.0905	312.326	598.265	858.614	281.842	647.548	1056.65	266.119	716.124	533.49	283.88	741.015	110.84	321.226	860.591	62.2432
1400	0	-151.744	544.952	880.717				-62.7877	521.563	486.182	-38.6592	496.875	99.9017	-80.3344	614.9	38.1135	313.797	603.103	857.978	283.538	652.363	1056.11	266.089	718.307	532.781	284.032	743.215	110.257	320.443	861.799	59.866
1401	0	-149.192	546.868	881.173				-61.4208	523.371	486.598	-38.4836	496.975	100.038	-80.3534	615.024	38.1508	315.266	608.191	857.434	285.008	657.248	1055.63	266.218	721.16	532.855	284.279	744.635	109.9	320.343	862.637	57.7176
1402	0	-147.829	550.235	881.77				-60.3781	525.854	486.74	-38.2804	497.288	100.229	-80.357	615.049	38.2031	316.822	613.39	857.081	287.695	662.056	1055.62	266.396	724.632	533.316	284.9	745.875	109.515	320.808	863.151	56.0727
1403	0	-145.571	553.107	881.94				-59.1269	528.093	487.012	-38.0933	497.396	100.437	-80.3143	615.068	38.1842	318.465	618.362	857.224	288.868	666.71	1055.4	266.796	728.437	533.722	285.328	746.751	109.501	320.48	863.674	54.8883
1404	0	-143.495	555.349	882.098				-57.6734	529.795	487.313	-37.9275	497.46	100.737	-80.2897	615.198	38.2458	320.142	623.266	857.792	290.913	671.396	1055.35	267.113	732.731	534.207	285.582	747.679	109.359	320.229	864.122	54.0465
1405	0	-140.854	557.728	882.568				-56.2183	531.808	487.573	-37.8753	497.664	100.916	-80.4898	615.325	38.1244	321.963	628.066	858.557	293.066	675.93	1055.45	267.449	737.427	534.682	285.802	748.861	109.266	319.971	864.654	53.179
1406	0	-139.23	561.082	883.093				-54.8199	533.554	487.943	-37.963	498.213	101.193	-80.5684	615.424	38.1521	323.634	633.053	859.257	295.302	680.391	1055.65	267.924	742.057	535.072	286.396	749.998	109.162	319.775	865.222	52.1334
1407	0	-136.432	563.53	883.252				-53.3239	535.198	488.191	-37.8067	498.571	101.4	-80.5921	615.495	38.1518	325.535	638.099	860.023	297.957	684.838	1055.85	268.633	746.492	535.274	286.929	751.172	108.977	319.959	865.579	51.4496
1408	0	-133.638	565.594	883.658				-51.8739	537.309	488.605	-37.6157	498.499	101.867	-80.6504	615.703	38.1789	327.438	643.271	860.598	300.352	689.185	1055.96	269.401	750.697	535.221	287.299	751.951	108.842	320.174	865.616	51.1329
1409	0	-130.872	567.864	884.041				-50.2257	539.086	488.885	-37.3843	498.569	102.279	-80.6699	615.738	38.1902	329.49	648.513	861.14	303.133	693.582	1056.12	270.303	754.683	535.054	287.535	752.458	108.744	320.247	865.772	50.8779
1410	0	-128.485	570.762	884.334				-48.6685	541.148	489.241	-37.1655	498.918	102.597	-80.6371	615.684	38.1548	331.598	653.789	861.611	305.943	697.926	1056.37	271.292	758.54	534.931	287.641	753.119	108.589	320.15	865.995	50.6863
1411	0	-125.618	573.352	884.746				-46.931	543.113	489.621	-36.9939	499.434	103.034	-80.6238	615.609	38.177	333.909	658.924	862.032	308.967	702.323	1056.59	272.308	762.131	534.51	287.66	753.737	108.399	320.091	866.219	50.4523
1412	0	-122.619	575.403	884.987				-45.4165	545.284	489.905	-36.6642	499.319	103.446	-80.556	615.622	38.1747	336.229	664.07	862.54	311.76	706.766	1056.76	273.367	765.305	534.062	287.668	754.269	108.164	320.178	866.365	50.2539
1413	0	-120.667	578.956	885.547				-43.7549	547.243	490.28	-36.2175	499.313	104.024	-80.514	615.653	38.1796	338.555	669.072	862.879	314.422	711.272	1057.03	274.427	768.297	533.462	287.74	754.817	107.886	320.095	866.553	50.0918
1414	0	-117.87	582.002	885.754				-42.2147	549.498	490.66	-35.8307	499.699	104.396	-80.4723	615.697	38.2555	340.871	673.975	862.949	316.505	715.906	1057.27	275.728	771.174	532.973	287.724	755.196	107.782	320.105	866.69	49.9113
1415	0	-114.959	584.776	886.169				-40.656	551.842	491.152	-35.4821	499.757	105.146	-80.4452	615.718	38.2451	343.397	678.825	862.679	319.107	720.652	1057.48	276.937	774.044	532.619	287.726	755.698	107.65	320.169	866.898	49.8899
1416	0	-112.679	588.32	886.465				-39.1715	554.106	491.57	-35.0222	499.951	105.727	-80.2367	615.701	38.1598	345.82	683.469	862.135	321.555	725.455	1057.78	278.03	776.93	532.223	287.751	756.142	107.554	320.009	867.124	49.6097
1417	0	-110.213	592.222	887.125				-37.7208	556.683	492.126	-34.6811	500.213	106.429	-80.1975	615.659	38.1723	348.266	688.043	861.357	323.667	730.298	1058.2	279.211	779.834	531.904	287.841	756.602	107.454	320.118	867.126	49.6588
1418	0	-107.164	594.502	887.604				-36.3132	559.222	492.722	-34.6428	500.706	107.073	-80.3174	615.905	38.2647	350.55	692.429	860.576	326.055	735.299	1058.5	280.314	782.75	531.682	287.885	756.985	107.41	320.111	867.212	49.6187
1419	0	-105.506	599.049	888.661				-34.9921	561.575	493.283	-34.2198	500.713	107.699	-80.3612	615.959	38.2702	352.833	696.665	859.929	328.131	740.427	1058.81	281.343	785.558	531.318	287.753	757.409	107.155	319.998	867.326	49.5408
1420	0	-103.258	603.132	889.216				-33.7908	564.339	494.155	-34.2315	501.125	108.676	-80.1311	615.544	38.169	354.767	700.998	859.653	330.796	745.763	1059.34	282.592	788.21	531.04	287.784	757.727	107.057	319.928	867.445	49.5082
1421	0	-100.784	606.324	890.078				-32.7531	567.012	494.992	-34.0244	502.037	109.542	-80.1495	615.487	38.1665	356.569	705.254	859.583	332.865	751.261	1059.75	283.693	790.696	530.715	287.884	757.958	106.915	319.835	867.526	49.4225
1422	0	-98.6867	608.885	891.345				-31.5736	569.884	495.846	-34.0329	502.484	110.432	-80.1607	615.49	38.0687	358.382	709.425	859.612	335.86	756.974	1060.2	284.967	793.111	530.306	287.862	758.168	106.792	319.767	867.566	49.365
1423	0	-96.5307	611.612	892.415				-30.711	572.673	496.861	-34.2005	502.815	111.742	-80.2287	615.487	38.065	360.259	713.579	859.58	337.818	762.527	1060.8	286.226	795.368	530.027	287.901	758.365	106.71	319.918	867.534	49.4229
1424	0	-94.3016	614.715	893.605				-29.7661	575.637	498.044	-34.1902	503.513	112.959	-80.4818	615.943	38.053	362.255	717.584	859.587	340.067	767.82	1061.4	287.419	797.494	529.76	287.909	758.658	106.554	319.976	867.541	49.4497
1425	0	-92.1953	617.33	895.072				-28.9567	578.588	499.205	-34.3192	504.235	114.365	-80.7615	615.582	37.9384	364.023	721.508	859.514	341.081	772.818	1062.03	288.722	799.389	529.489	287.986	758.911	106.481	319.902	867.591	49.4651
1426	0	-90.0332	619.757	896.572				-28.0725	581.591	500.51	-34.1078	505.288	115.613	-80.9371	615.444	37.8572	365.836	725.369	859.605	344.132	768.488	1061.39	289.604	801.221	529.24	287.921	759.114	106.366	319.934	867.603	49.4777
1427	0	-87.9485	622.158	898.192				-27.2796	584.757	501.655	-33.8033	505.729	117.353	-81.1414	615.319	37.7497	367.478	729.102	859.796	346.518	765.725	1061.71	289.369	802.914	529.023	287.86	759.313	106.314	319.85	867.656	49.4855
1428	0	-85.9404	624.45	899.843				-26.5617	587.922	503.019	-33.3561	506.882	118.666	-81.317	615.103	37.5773	369.215	732.72	860.093	348.806	769.539	1062.57	290.108	804.283	528.838	287.852	759.463	106.24	319.738	867.682	49.4338
1429	0	-84.0474	626.57	901.473				-25.7081	590.937	504.272	-32.7832	507.651	120.316	-81.5211	614.855	37.382	370.78	736.359	860.474	350.621	774.729	1063.3	290.824	805.43	528.684	287.874	759.579	106.178	319.461	867.828	49.2474
1430	0	-82.1287	628.643	903.312				-24.8373	593.772	505.504	-32.0169	508.998	121.872	-81.626	614.512	37.2412	372.28	739.77	860.764	352.433	779.322	1064.42	291.56	806.367	528.596	287.856	759.714	106.083	319.633	867.789	49.4726
1431	0	-80.2473	630.366	905.116				-24.231	597.54	507.123	-31.0185	510.017	123.39	-81.7923	614.214	37.1722	373.751	743.373	861.228	354.306	783.39	1065.19	292.422	807.11	528.563	287.829	759.818	106.043	319.705	867.76	49.5646
1432	0	-78.4672	632.071	907.007				-24.4869	601.811	508.415	-30.0393	511.878	125.008	-81.836	613.994	37.1163	375.375	746.684	861.7	356.143	785.748	1066.01	293.556	807.719	528.554	287.898	759.959	105.978	319.693	867.77	49.6004
1433	0	-76.8095	634.03	908.734				-24.1198	605.443	509.603	-28.4355	513.174	126.474	-81.7806	613.768	37.1074	376.472	750.085	862.087	358.155	790.096	1066.78	293.519	808.435	528.524	287.942	760.058	105.952	319.548	867.835	49.418
1434	0	-75.128	635.456	910.729				-23.5104	608.485	511.049	-27.2554	515.107	127.816	-81.5534	613.36	37.2173	377.219	753.548	862.211	359.822	794.307	1067.52	294.356	808.957	528.499	287.962	760.156	105.871	319.532	867.827	49.5313
1435	0	-73.5065	636.881	912.553				-23.1007	611.636	512.511	-25.7782	516.457	129.844	-81.2811	613.196	37.0615	378.573	756.707	862.485	361.517	797.887	1068.38	295.264	809.353	528.489	288.023	760.224	105.81	319.539	867.865	49.564
1436	0	-72.0402	638.485	914.333				-23.7275	616.447	513.895	-24.1085	518.243	131.335	-81.0622	613	37.0943	379.613	759.855	862.74	363.039	801.149	1069.29	296.09	809.608	528.529	288.057	760.277	105.727	319.468	867.929	49.6103
1437	0	-70.4871	639.879	916.242				-23.6835	620.072	515.018	-22.37	520.115	133.002	-80.7584	612.799	37.1416	380.469	762.974	863.031	364.403	804.521	1069.85	297.058	809.804	528.574	288.137	760.37	105.627	319.267	868.03	49.3845
1438	0	-68.8999	641.16	917.977				-23.8783	623.556	516.308	-20.5492	522.313	134.495	-80.4236	612.599	37.2141	381.54	766.017	863.462	365.776	807.879	1070.5	297.975	809.905	528.593	288.195	760.361	105.549	319.41	867.966	49.5946
1439	0	-67.6086	642.612	919.517				-23.8605	627.392	517.557	-18.8327	524.221	135.914	-80.0733	612.463	37.343	382.484	768.981	863.858	367.045	811.375	1071.22	299.074	809.951	528.609	288.263	760.446	105.45	319.253	868.055	49.4553
1440	0	-66.0893	644.006	921.203				-23.7346	630.915	518.803	-16.8723	526.655	137.364	-79.6612	612.481	37.4626	383.479	771.898	864.29	368.285	814.628	1071.87	300.157	809.959	528.678	288.4	760.334	105.553	319.379	868.007	49.5796
1441	0	-64.7782	645.555	922.745				-24.5953	636.155	520.214	-15.372	528.169	138.642	-79.252	612.514	37.6549	384.604	774.732	864.717	369.52	817.777	1072.55	301.274	809.914	528.649	288.486	760.31	105.478	319.364	868.042	49.5945
1442	0	-63.7063	647.137	924.057				-25.175	639.922	521.201	-13.8973	531.061	140.105	-79.0097	612.905	37.8859	385.693	777.355	865.173	370.817	821.741	1073.03	302.483	809.886	528.69	288.515	760.47	105.231	319.284	868	49.3722
1443	0	-62.3393	648.622	925.474				-25.6216	643.694	522.19	-12.5681	534.086	141.427	-78.999	613.839	38.4395	386.868	779.95	865.582	371.854	823.748	1073.51	303.683	809.871	528.695	288.602	760.412	105.123	319.367	868.045	49.5606
1444	0	-61.2114	650.227	926.696				-25.8918	647.401	523.19	-11.6705	536.852	142.725	-79.0261	615.12	38.9279	387.911	782.493	866.032	373.052	825.876	1073.74	304.896	809.922	528.72	288.721	760.414	105.019	319.385	868.049	49.6361
1445	0	-60.055	651.977	927.802				-26.148	651.278	524.198	-10.8492	540.05	143.663	-79.5761	616.976	39.5099	389.001	784.895	866.398	374.2	828.407	1074.29	306.098	809.739	528.633	288.888	760.331	104.901	319.347	868.078	49.5581
1446	0	-58.8284	653.677	928.768				-26.3733	654.581	525.087	-10.852	544.366	144.632	-80.4701	619.42	40.0452	389.553	787.263	866.574	375.592	831.41	1074.56	307.284	809.746	528.538	289.284	760.406	104.835	319.346	868.06	49.5636
1447	0	-57.756	655.517	929.741				-26.7439	658.446	526.04	-11.0995	548.881	145.345	-81.778	622.734	40.5863	390.703	789.428	866.784	377.021	834.542	1074.93	308.366	809.775	528.431	289.026	760.311	104.648	319.366	868.008	49.625
1448	0	-56.4718	657.466	930.547				-26.9946	662.33	526.949	-11.8064	553.539	145.711	-83.9724	626.112	41.0496	391.928	791.553	866.985	378.148	835.82	1075.33	309.64	809.898	528.37	289.037	760.29	104.568	319.439	867.985	49.6509
1449	0	-55.3827	659.443	931.339				-27.1517	665.876	527.511	-12.9427	558.887	146.168	-86.3033	630.727	41.6573	392.941	793.618	867.086	379.402	837.444	1075.62	310.519	810.241	528.241	289.146	760.293	104.462	319.532	867.926	49.7544
1450	0	-54.2563	661.663	931.924				-27.7282	669.52	528.589	-14.7521	565.384	146.336	-89.0005	636.23	42.1233	393.956	795.629	867.151	380.829	841.956	1076.01	311.647	810.586	528.129	289.121	760.299	104.313	319.569	867.901	49.7797
1451	0	-53.0451	663.522	932.457				-27.8439	672.865	529.06	-16.7203	571.7	146.421	-92.1879	642.384	42.6445	395.153	797.528	867.067	381.996	845.059	1076.46	312.519	811.097	527.902	289.09	760.33	104.181	319.539	867.901	49.7781
1452	0	-51.9723	665.739	933.048				-27.728	675.995	529.873	-19.0966	579.072	146.218	-95.6457	649.311	43.0084	396.106	799.411	866.92	383.314	845.87	1076.65	313.431	811.768	527.778	289.077	760.288	104.111	319.537	867.892	49.7824
1453	0	-50.7825	668.023	933.383				-28.2766	680.444	530.262	-21.9937	586.706	146.019	-99.5938	656.678	43.4503	397.244	801.207	866.805	384.845	848.162	1076.95	314.079	812.429	527.56	288.927	760.277	104.047	319.692	867.869	49.8512
1454	0	-49.5887	669.924	933.708				-28.5621	684.239	530.673	-25.1397	594.901	145.754	-103.455	664.95	43.7315	398.226	803.052	866.688	385.84	849.743	1077.26	314.766	813.31	527.342	289.042	760.318	103.956	319.613	867.853	49.8837
1455	0	-48.5288	671.961	933.941				-28.7866	688.175	530.844	-28.5711	603.586	145.46	-107.776	673.683	44.0726	399.22	804.841	866.553	387.095	851.381	1077.38	315.356	814.477	527.193	288.963	760.374	103.906	319.786	867.825	49.9408
1456	0	-47.5166	674.265	934.138				-29.3317	692.176	531.522	-32.0459	612.161	145.058	-111.972	683.236	44.3114	400.212	806.688	866.411	388.316	852.614	1077.59	315.964	815.984	526.951	288.89	760.44	103.861	319.684	867.863	49.9554
1457	0	-46.4122	676.169	934.33				-29.2564	695.68	531.638	-35.9989	621.972	144.832	-116.313	693.209	44.4354	401.215	808.514	866.256	389.505	853.334	1077.78	316.231	817.174	526.708	288.753	760.464	103.844	319.961	867.786	50.0362
1458	0	-45.3023	678.177	934.527				-29.8973	700.165	532.417	-40.0871	631.983	144.544	-120.646	703.803	44.529	401.969	810.466	866.016	390.626	855.927	1077.92	316.615	818.805	526.397	288.782	760.544	103.813	319.42	868.004	50.0637
1459	0	-44.4445	680.182	934.629				-31.3072	706.054	533.117	-44.1743	642.085	144.224	-124.755	714.887	44.6098	402.757	812.503	865.687	391.763	857.997	1078.17	316.835	820.352	526.103	288.654	760.577	103.78	319.554	867.884	49.9524
1460	0	-43.5687	682.281	934.648				-32.3695	711.338	533.542	-48.367	652.542	144.141	-128.323	725.618	44.8383	403.394	814.456	865.425	392.634	859.726	1078.21	317.059	821.875	525.821	288.64	760.643	103.808	319.289	867.971	49.5808
1461	0	-42.576	684.171	934.7				-33.5298	716.716	534.028	-52.6003	663.096	144.243	-132.843	739.025	45.7373	404.164	816.504	865.187	393.704	860.87	1078.43	317.337	823.558	525.557	288.596	760.678	103.782	319.598	867.899	49.8001
1462	0	-41.8136	685.807	934.782				-34.4821	721.789	534.567	-56.1829	673.458	144.345	-136.446	751.74	46.7613	404.826	818.576	864.909	394.823	862.416	1078.47	317.502	825.304	525.194	288.566	760.759	103.792	319.619	867.906	49.8425
1463	0	-41.2069	687.78	934.907				-35.5355	727.432	535.23	-59.8781	684.021	144.563	-139.865	764.043	48.1512	405.463	820.79	864.633	395.476	863.727	1078.62	317.695	826.985	524.839	288.553	760.839	103.812	319.652	867.852	49.8923
1464	0	-40.5055	689.717	934.893				-36.6956	733.351	535.879	-63.2562	694.874	145.001	-143.16	776.369	49.6358	405.885	823.013	864.351	396.438	865.06	1078.57	318.016	828.72	524.597	288.507	760.912	103.818	319.639	867.85	49.8863
1465	0	-40.0086	691.414	934.793				-37.8693	739.555	536.609	-66.6202	705.265	145.596	-145.646	788.545	51.5225	406.352	825.272	864.184	397.069	866.047	1078.46	318.215	830.356	524.35	288.481	760.999	103.822	319.631	867.885	49.8798
1466	0	-39.4708	693.48	934.826				-39.0543	745.982	537.449	-69.7647	716.335	146.192	-148.938	802.017	53.7177	406.781	827.523	863.996	397.846	868.371	1078.45	318.329	832.102	523.989	288.49	761.079	103.864	319.639	867.899	49.8558
1467	0	-39.0674	695.339	934.872				-40.2951	752.708	538.278	-72.5167	726.455	146.797	-151.784	815.662	56.1054	407.221	829.76	863.789	398.394	869.354	1078.73	318.51	833.741	523.621	288.39	761.182	103.865	319.666	867.892	49.8609
1468	0	-38.8764	697.177	934.939				-41.6121	759.421	539.059	-75.1284	737.183	147.685	-153.793	827.37	57.9638	407.31	832.01	863.522	398.93	870.621	1078.78	318.753	835.306	523.38	288.256	761.32	103.82	319.709	867.9	49.8358
1469	0	-38.5467	699.384	934.846				-42.7699	765.815	539.907	-77.7356	747.926	148.673	-156.146	839.087	59.7199	407.817	834.188	863.372	399.511	872.179	1078.77	318.913	836.824	523.073	288.207	761.379	103.852	319.683	867.906	49.83
1470	0	-38.404	701.266	934.935				-44.0542	772.777	540.91	-79.8272	758.146	149.571	-157.63	849.957	61.3456	408.304	836.276	863.171	399.982	873.588	1078.79	318.972	838.347	522.749	288.159	761.414	103.873	319.621	867.976	49.7318
1471	0	-38.3179	703.611	935.013				-45.1032	779.883	541.985	-81.6885	768.382	150.45	-159.291	860.827	62.9284	408.452	838.347	862.993	400.499	874.49	1078.72	318.97	839.779	522.433	288.066	761.465	103.878	319.724	867.903	49.8315
1472	0	-38.3082	705.767	935.047				-45.9707	786.729	543.128	-83.2951	778.638	151.549	-160.55	871.444	64.6492	408.736	840.408	862.871	401.001	875.904	1078.76	319.132	841.174	522.134	288.096	761.547	103.903	319.745	867.903	49.8154
1473	0	-38.1909	708.091	935.142				-47.3932	794.367	544.312	-84.4885	788.422	152.487	-161.952	882.073	66.3081	408.829	842.242	862.658	401.364	876.802	1078.82	319.218	842.575	521.894	287.981	761.567	103.889	319.758	867.882	49.7741
1474	0	-38.387	710.568	934.984				-48.5615	801.443	545.375	-85.5183	798.237	153.537	-162.926	892.88	68.1093	408.955	844.11	862.483	401.828	878.138	1078.88	319.303	844.002	521.642	287.985	761.589	103.947	319.757	867.928	49.7892
1475	0	-38.4348	713.193	935.177				-49.5261	808.515	546.427	-86.484	808.107	154.352	-163.526	902.987	69.7	409.086	845.774	862.318	402.131	879.457	1078.92	319.353	845.468	521.272	287.925	761.62	103.987	319.794	867.919	49.7852
1476	0	-38.5513	715.691	935.268				-50.4165	815.18	547.407	-86.6805	817.926	155.36	-164.097	912.956	71.2252	409.196	847.443	862.182	402.524	880.472	1078.98	319.242	846.897	521.046	287.903	761.625	103.989	319.791	867.873	49.7762
1477	0	-38.8319	718.633	935.234				-51.3884	821.664	548.386	-87.1472	827.493	156.312	-164.51	923.17	72.7926	409.157	848.979	862.029	402.967	881.423	1079.05	319.196	848.264	520.832	287.756	761.696	104.021	319.815	867.905	49.7885
1478	0	-39.038	721.406	935.389				-52.1764	828.26	549.374	-87.4349	837.031	157.283	-164.603	932.994	74.2883	409.138	850.537	861.967	403.362	882.419	1079.09	319.038	849.653	520.599	287.703	761.741	104.071	319.786	867.925	49.7467
1479	0	-39.4659	724.442	935.564				-52.7932	835.073	550.38	-87.5227	846.228	158.341	-164.556	942.882	75.7969	409.119	852.032	861.932	403.657	883.376	1079.24	319.044	851.09	520.291	287.681	761.761	104.058	319.83	867.913	49.7322
1480	0	-39.6676	727.454	935.553				-53.1353	841.186	551.246	-87.7375	855.599	159.13	-164.543	953.013	77.2162	409.083	853.564	861.895	404.083	884.366	1079.42	318.959	852.554	519.973	287.576	761.838	104.106	319.839	867.913	49.7468
1481	0	-40.1505	730.739	935.548				-53.4876	847.327	552.016	-87.8106	865.091	159.84	-164.487	962.834	78.6589	409.036	855.098	861.847	404.371	885.286	1079.49	318.815	853.858	519.762	287.514	761.917	104.147	319.853	867.907	49.7063
1482	0	-40.5604	733.946	935.552				-53.9733	854.312	553.043	-87.8139	874.224	160.707	-163.939	972.825	80.0099	408.891	856.677	861.808	404.682	886.211	1079.68	318.623	855.26	519.515	287.461	761.967	104.186	319.925	867.884	49.7545
1483	0	-41.1014	737.282	935.679				-53.999	860.326	553.66	-87.6057	883.127	161.729	-163.53	982.72	81.4377	408.705	858.341	861.768	405.055	887.191	1079.81	318.328	856.799	519.271	287.385	762.053	104.206	319.938	867.845	49.7564
1484	0	-41.5678	740.706	935.586				-53.903	865.505	554.306	-87.1794	891.85	162.329	-162.86	992.025	82.6551	408.53	859.967	861.719	405.249	888.22	1079.97	317.924	858.017	519.038	287.304	762.102	104.243	319.942	867.838	49.7652
1485	0	-42.0904	743.836	935.609				-53.731	871.428	554.822	-86.6274	900.418	162.428	-162.306	1002.21	84.2467	408.367	861.567	861.752	405.286	889.289	1080.25	317.613	859.406	518.673	287.248	762.194	104.262	319.939	867.878	49.7723
1486	0	-42.5797	747.512	935.606				-53.3795	876.512	555.149	-86.0112	908.893	162.252	-161.666	1011.99	85.7016	408.23	863.326	861.715	405.426	890.226	1080.41	317.383	860.74	518.447	287.231	762.219	104.308	319.975	867.853	49.7463
1487	0	-43.1478	751.014	935.484				-53.2495	882.536	555.417	-85.3771	917.317	161.994	-160.79	1021.51	86.9264	407.891	865.008	861.708	405.611	891.278	1080.62	317.143	862.279	518.255	287.176	762.266	104.348	319.967	867.85	49.7598
1488	0	-43.7411	754.387	935.326				-52.7812	887.551	555.799	-84.7586	925.713	161.799	-159.882	1030.65	88.1562	407.473	866.714	861.696	405.633	892.306	1080.68	316.779	863.598	517.988	287.126	762.321	104.356	320.001	867.851	49.7762
1489	0	-44.3084	758.047	935.12				-52.1733	892.964	556.057	-84.177	934.083	161.769	-159.108	1039.97	89.4462	407.289	868.352	861.681	405.551	893.727	1080.82	316.414	864.974	517.767	287.087	762.382	104.398	320.076	867.815	49.7899
1490	0	-45.0052	761.649	934.909				-51.666	897.974	556.156	-83.6436	942.414	161.972	-157.881	1048.65	90.6355	406.947	869.918	861.635	405.67	895.448	1081.12	316.025	866.441	517.433	287.002	762.416	104.399	320.084	867.779	49.7952
1491	0	-45.5847	764.92	934.536				-51.2139	903.408	556.258	-83.1606	950.678	162.437	-157.032	1057.57	91.7905	406.458	871.582	861.519	405.386	896.343	1081.1	315.672	867.874	517.252	286.944	762.49	104.441	320.076	867.806	49.7754
1492	0	-46.195	768.46	934.05				-50.7277	908.471	556.391	-82.7223	958.838	163.169	-156.118	1066.53	93.0695	405.996	873.248	861.411	405.28	897.504	1081.13	315.405	869.321	517.04	286.867	762.534	104.449	320.117	867.818	49.746
1493	0	-46.8713	771.897	933.749				-50.0831	913.299	556.325	-82.3168	966.846	164.144	-154.705	1074.42	94.0306	405.586	874.804	861.339	405.07	898.755	1081.18	315.059	870.771	516.829	286.809	762.576	104.506	320.118	867.809	49.7528
1494	0	-47.5462	775.195	933.412				-49.3352	917.581	556.172	-81.927	974.649	165.319	-153.839	1083	95.1313	405.19	876.273	861.294	404.751	899.977	1081.15	314.705	872.301	516.65	286.747	762.612	104.532	320.079	867.828	49.7053
1495	0	-48.2073	778.479	932.972				-48.6579	922.254	556.103	-81.5322	982.187	166.634	-152.252	1090.47	95.8102	404.528	877.803	861.212	404.512	901.11	1081.06	314.261	873.838	516.369	286.612	762.665	104.567	320.086	867.838	49.7027
1496	0	-48.979	781.753	932.47				-47.9745	926.533	555.866	-81.1095	989.401	168.015	-151.046	1097.57	96.3938	403.948	879.349	861.135	404.234	902.407	1081.08	313.886	875.286	516.144	286.541	762.716	104.634	320.084	867.835	49.6859
1497	0	-49.7291	784.97	932.093				-47.3265	930.471	555.551	-80.6346	996.233	169.383	-149.257	1103.58	96.8166	403.469	880.807	860.93	403.888	903.74	1081.08	313.46	876.817	515.848	286.462	762.808	104.677	320.171	867.831	49.6965
1498	0	-50.1845	787.258	931.623				-46.8367	934.912	555.421	-80.0837	1002.62	170.651	-147.986	1110.27	97.2112	402.787	882.318	860.655	403.448	905.097	1081.04	313.043	878.266	515.663	286.348	762.872	104.744	320.016	867.902	49.7035
1499	0	-51.2805	790.534	930.977				-46.3135	938.88	555.126	-79.4348	1008.53	171.734	-146.382	1116.47	97.2939	402.1	883.907	860.453	403.012	906.416	1080.96	312.61	879.643	515.403	286.257	762.925	104.766	320.164	867.98	49.7721
1500	0	-52.2119	793.979	930.532				-45.9514	942.492	554.659	-78.6685	1013.9	172.553	-144.709	1121.81	97.2147	401.522	885.48	860.283	402.593	907.732	1080.95	312.171	881.064	515.123	286.133	763.029	104.785	320.225	868.057	49.9274
1501	0	-52.8352	796.818	930.334				-45.6289	946.26	554.368	-77.7701	1018.7	173.036	-142.9	1126.76	96.74	400.761	887.151	860.119	402.211	908.956	1080.83	311.587	882.523	514.816	286.08	763.111	104.836	320.351	867.948	49.7946
1502	0	-53.1813	799.259	929.873				-45.4415	950.012	554.011	-76.7304	1022.92	173.123	-140.951	1131.32	96.2397	400.184	888.744	859.911	401.815	910.42	1080.69	311.038	883.917	514.578	285.997	763.17	104.894	319.939	868.101	49.4008
1503	0	-54.1108	802.608	929.399				-45.3265	953.574	553.57	-75.5471	1026.55	172.772	-139.174	1135.76	95.4576	399.625	890.358	859.672	401.25	911.872	1080.64	310.48	885.348	514.332	285.9	763.213	104.946	320.316	867.932	49.7028
1504	0	-54.9486	805.658	929.036				-45.2141	956.726	552.993	-74.2262	1029.6	171.963	-137.238	1139.29	94.541	398.705	892.109	859.364	400.596	913.091	1080.49	309.933	886.69	514.058	285.833	763.317	105.017	320.214	867.966	49.6717
1505	0	-55.7493	808.802	928.577				-45.2466	959.834	552.391	-72.7836	1032.11	170.699	-135.425	1142.87	93.4614	398.183	893.673	859.154	400.177	914.574	1080.23	309.41	888.037	513.753	285.729	763.388	105.059	320.255	867.979	49.6776
1506	0	-57.2989	812.783	928.305				-45.4344	963.008	551.773	-71.246	1034.13	169.017	-133.544	1146.03	92.0274	397.506	895.337	858.965	399.662	915.559	1080.11	308.985	889.375	513.481	285.687	763.503	105.148	320.242	867.989	49.6953
1507	0	-57.5961	815.265	927.404				-45.5051	965.938	551.045	-69.6525	1035.73	166.984	-131.891	1149.16	90.5148	396.704	896.904	858.879	399.138	916.782	1080.08	308.438	890.735	513.233	285.551	763.533	105.174	319.916	868.102	49.3414
1508	0	-58.6647	818.643	926.877				-45.6691	968.488	550.218	-68.0559	1037.04	164.706	-130.226	1151.74	88.9073	396.339	898.361	858.939	398.381	917.111	1080.21	307.939	891.976	513.007	285.462	763.593	105.241	320.213	868.005	49.6953
1509	0	-58.9187	820.777	926.191				-45.9523	971.279	549.431	-66.5239	1038.17	162.333	-128.146	1153.24	86.8211	395.557	899.857	858.928	397.73	918.801	1080.12	307.406	893.247	512.756	285.378	763.675	105.298	320.213	868.013	49.7132
1510	0	-60.1762	824.219	925.769				-46.0852	973.639	548.332	-65.1406	1039.31	160.06	-126.762	1155.49	84.9638	394.862	901.407	858.888	397.026	917.964	1079.96	306.9	894.538	512.47	285.283	763.773	105.365	319.906	868.088	49.3414
1511	0	-61.5772	828.212	925.068				-46.0819	975.659	547.326	-64.0079	1040.64	158.133	-125.551	1157.82	83.0805	394.181	902.841	858.75	396.369	917.877	1079.94	306.501	895.831	512.201	285.169	763.837	105.348	320.245	868.019	49.6919
1512	0	-62.194	830.69	924.054				-46.2505	977.576	546.009	-63.2472	1042.41	156.824	-124.482	1160.2	81.3103	393.199	904.389	858.683	395.572	919.082	1079.91	306.724	896.024	511.921	285.153	763.863	105.353	319.931	868.058	49.3503
1513	0	-63.4014	834.113	923.414				-46.3797	979.351	544.706	-63.0122	1044.65	155.771	-124.03	1163.11	79.5842	392.404	905.83	858.629	394.649	920.662	1079.92	306.27	897.218	511.704	285.408	763.936	105.421	319.903	868.069	49.3475
1514	0	-64.231	837.407	922.613				-46.4671	981.14	543.364	-63.3553	1047.29	154.464	-123.191	1165.19	77.8624	391.453	907.32	858.603	393.792	922.555	1080.07	305.879	898.323	511.457	285.092	763.987	105.468	319.968	868.058	49.3359
1515	0	-64.6075	839.468	921.38				-46.3024	982.442	541.693	-64.0092	1049.86	153.591	-122.554	1167.07	76.0261	390.639	908.732	858.539	393.02	924.255	1080.1	305.523	899.501	511.257	285.051	764.077	105.57	319.94	868.058	49.3379
1516	0	-66.2783	843.825	920.776				-46.0658	983.495	540.124	-64.4232	1050.75	151.662	-122.611	1170.02	74.5835	390.034	910.068	858.409	391.985	925.642	1080.14	304.927	900.691	510.921	284.847	764.12	105.595	320.33	868.007	49.689
1517	0	-67.8456	848.114	919.96				-45.8718	984.531	538.471	-64.8129	1052.99	150.624	-122.269	1171.66	72.8591	389.094	911.552	858.541	390.786	926.214	1080.01	304.491	901.865	510.626	284.739	764.177	105.616	320.031	868.041	49.3595
1518	0	-69.0247	851.813	919.028				-45.7008	985.475	536.715	-66.8785	1057.09	149.964	-122.227	1173.79	71.355	388.518	912.92	858.555	389.799	927.771	1080.14	304.009	902.987	510.353	284.679	764.236	105.683	320.273	868.01	49.5485
1519	0	-70.5134	855.802	918.075				-45.5198	986.106	534.782	-68.2626	1057.44	148.478	-122.087	1175.58	69.8145	387.599	914.382	858.482	388.545	929.384	1080.05	303.542	904.157	510.155	284.576	764.306	105.709	320.323	868.014	49.556
1520	0	-71.1206	858.723	916.881				-45.3125	986.561	532.808	-68.4513	1056.74	146.34	-122.605	1177.84	68.3498	386.633	915.954	858.359	387.304	930.866	1080.07	303.139	905.421	509.9	284.52	764.333	105.714	320.298	868.002	49.5472
1521	0	-72.3636	862.076	915.887				-45.2404	987.163	530.928	-69.0043	1056.96	145.005	-122.586	1179.5	66.7166	385.837	917.377	858.31	386.105	932.919	1080.1	302.588	906.633	509.687	284.443	764.377	105.776	320.284	867.982	49.5132
1522	0	-73.7412	866.181	914.777				-45.3549	987.805	528.989	-70.2781	1058.59	143.443	-122.807	1180.86	64.9101	384.901	918.9	858.294	384.676	934.211	1080.1	302.11	907.755	509.287	284.381	764.431	105.867	320.031	868.005	49.3098
1523	0	-75.0107	869.896	913.562				-45.6456	988.507	527.064	-71.7955	1060.92	141.72	-123.847	1183.88	63.5565	384.145	920.355	858.196	383.404	935.656	1080.1	302.106	909.142	508.876	284.274	764.534	105.878	320.04	868.015	49.3134
1524	0	-76.4435	874.054	912.241				-45.9846	989.215	525.215	-72.7376	1062.53	140.245	-123.58	1184.11	61.3332	383.309	921.825	858.273	381.809	937.419	1080.11	301.624	910.434	508.581	284.144	764.652	105.87	320.088	867.958	49.308
1525	0	-77.2725	877.045	910.92				-46.2988	989.643	523.244	-73.7686	1063.32	138.338	-123.7	1184.47	59.1114	382.169	923.546	858.363	380.373	939.3	1080.09	301.065	911.73	508.094	283.978	764.788	105.869	320.104	867.954	49.3109
1526	0	-78.4756	880.707	909.562				-46.8087	990.175	521.272	-74.5187	1063.54	136.234	-123.646	1184.74	56.5183	381.165	925.186	858.335	378.962	941.325	1080	300.331	913.04	507.68	283.862	764.853	105.896	320.117	867.91	49.3224
1527	0	-79.9021	884.505	908.208				-47.6585	991.561	519.507	-75.3128	1063.7	134.105	-123.408	1184.51	53.4722	379.68	927.232	858.143	377.099	942.892	1079.89	299.519	914.454	507.278	283.756	764.928	105.896	320.236	867.864	49.3569
1528	0	-81.3158	887.992	906.719				-48.3955	992.562	517.585	-76.0434	1063.71	131.856	-122.978	1183.93	50.23	378.615	929.01	857.907	375.485	945.346	1079.79	298.6	916	506.893	283.697	765.023	105.92	320.224	867.854	49.3469
1529	0	-82.5896	891.613	905.268				-49.3734	993.756	515.762	-76.9346	1063.59	129.498	-122.181	1182.49	46.6435	377.343	930.972	857.696	373.592	947.59	1079.56	297.794	917.622	506.468	283.621	765.098	105.971	320.214	867.845	49.3578
1530	0	-84.2832	895.193	903.812				-50.2895	994.75	513.876	-78.0752	1065.02	127.765	-121.726	1181.5	43.1036	376.297	932.92	857.466	371.659	949.829	1079.32	297.022	919.326	505.972	283.609	765.093	106.101	320.222	867.761	49.3482
1531	0	-85.5424	898.51	902.299				-51.4214	995.92	511.852	-79.0161	1063.74	125.241	-121.138	1179.83	39.3633	374.737	935.096	857.149	369.855	951.962	1078.93	296.163	921.053	505.409	283.45	765.211	106.018	320.279	867.792	49.4052
1532	0	-87.535	902.25	900.773				-52.27	996.531	509.674	-79.3288	1060.64	122.534	-120.463	1178.34	38.3137	373.465	937.249	856.752	367.871	954.373	1078.56	295.057	922.893	504.838	283.359	765.27	106.033	320.291	867.754	49.402
1533	0	-89.0501	905.81	899.162				-53.3652	997.136	507.429	-78.7866	1057.12	120.341	-119.59	1177.88	38.4145	371.917	939.558	856.268	365.835	957.078	1078.1	294.104	924.924	504.057	283.224	765.303	106.082	320.263	867.731	49.4295
1534	0	-90.7278	909.402	897.477				-54.1432	997.397	505.107	-79.0547	1055.24	118.09	-119.414	1179.85	39.2174	370.286	941.948	855.723	363.957	960.041	1077.48	293.007	926.947	503.446	283.095	765.382	106.134	320.236	867.708	49.4377
1535	0	-92.6201	913.507	895.689				-54.6854	997.673	502.707	-79.5498	1054.11	115.805	-118.032	1181.66	40.1513	368.427	944.515	855.111	361.649	962.393	1076.91	291.838	929.077	502.687	283.124	765.347	106.373	320.193	867.737	49.4501
1536	0	-94.383	917.252	893.936				-55.082	997.865	500.332	-79.6777	1053.23	113.649	-116.878	1182.61	40.9544	366.78	947.075	854.484	359.383	964.874	1076.32	290.567	931.328	501.923	282.947	765.452	106.49	320.168	867.692	49.452
1537	0	-96.3385	921.02	892.147				-55.3421	998.19	498.01	-80.0759	1053.24	111.96	-116.018	1182.76	41.796	364.95	949.83	853.892	357.294	968.088	1075.74	289.114	933.613	501.135	282.715	765.622	106.593	320.177	867.698	49.4899
1538	0	-98.2411	925.08	890.37				-55.2727	998.302	495.821	-79.0012	1054.67	110.51	-114.962	1182.9	41.755	362.906	952.759	853.151	354.791	971.246	1075	287.765	936.061	500.278	282.591	765.721	106.74	320.118	867.705	49.5017
1539	0	-100.359	929.395	888.58				-55.3273	999.031	494.214	-77.099	1055.73	109.519	-114.388	1182.73	42.0591	361.165	955.76	852.542	352.251	974.468	1074.21	286.276	938.381	499.427	282.412	765.92	106.921	320.156	867.691	49.5415
1540	0	-102.69	933.787	886.897				-55.5214	1001.46	493.193	-74.6153	1056.55	108.829	-113.802	1183.12	42.5459	358.867	958.939	851.821	349.817	977.608	1073.94	285.008	940.86	498.541	282.255	766.088	107.025	320.165	867.665	49.5424
1541	0	-104.813	938.02	885.649				-54.8891	1004.25	492.034	-72.037	1056.52	107.926	-112.985	1183.02	43.031	356.661	962.172	851.105	347.26	981.135	1073.25	283.466	943.218	497.698	282.064	766.253	107.272	320.156	867.7	49.5866
1542	0	-107.007	942.128	884.665				-53.3018	1007.13	490.947	-70.2532	1058.49	107.626	-112.589	1183.08	43.2611	354.309	965.478	850.315	344.332	984.56	1072.62	282.139	945.564	496.869	281.86	766.428	107.525	320.065	867.732	49.6087
1543	0	-109.093	946.106	883.818				-51.915	1010.93	490.08	-68.6292	1060.07	107.427	-112.145	1183.24	43.4111	352.008	968.827	849.615	341.491	988.149	1072.1	280.077	947.648	496.3	281.733	766.649	107.8	319.937	867.816	49.629
1544	0	-110.956	949.497	883.075				-51.3358	1014.81	489.368	-68.0695	1061.38	107.429	-111.913	1183.38	43.5277	351.384	970.357	849.376	338.727	992.098	1071.62	278.732	949.851	495.675	281.486	766.725	108.077	319.868	867.864	49.6177
1545	0	-113.145	952.917	882.661				-51.9933	1018.89	489.311	-67.9954	1061.94	107.213	-111.909	1183.43	43.4936	349.001	973.421	848.789	335.981	996.294	1070.93	276.962	951.67	495.166	281.247	766.848	108.353	319.805	867.925	49.6638
1546	0	-115.262	955.914	882.681				-53.6185	1022.17	489.836	-68.2483	1062.11	107.063	-112.041	1183.51	43.4354	346.513	976.626	848.229	332.877	1000.44	1070.67	275.287	953.238	494.884	281.001	766.974	108.764	319.708	867.975	49.6529
1547	0	-117.455	958.743	883.221				-55.9307	1024.28	490.645	-68.8078	1062.51	106.956	-112.148	1183.41	43.2913	344.246	979.597	847.795	329.619	1004.39	1070.27	273.628	954.654	494.627	280.751	767.085	109.177	319.767	868.006	49.6833
1548	0	-119.709	961.702	884.205				-58.5428	1025.68	491.571	-69.2845	1062.15	106.881	-112.271	1183.36	43.1779	341.79	982.296	847.525	326.729	1008.75	1070.12	272.029	955.694	494.556	280.46	767.167	109.603	319.613	868.053	49.6595
1549	0	-121.894	964.381	885.498				-60.9031	1026.23	492.128	-69.9467	1062.07	106.794	-112.395	1183.18	42.9425	339.248	984.779	847.273	323.876	1013.42	1069.98	270.688	956.498	494.662	280.241	767.287	110.052	319.621	868.069	49.6909
1550	0	-124.258	966.968	886.55				-63.1072	1026.51	492.479	-70.3739	1061.98	106.768	-112.404	1183.18	42.8676	336.738	986.977	847.195	320.815	1017.83	1069.86	269.294	956.991	495.045	279.963	767.387	110.477	319.468	868.203	49.6196
1551	0	-126.665	969.236	887.213				-65.009	1026.48	492.558	-70.6014	1061.93	106.703	-112.58	1183.3	42.9474	334.296	988.964	847.34	317.738	1022.09	1069.72	268.214	957.299	495.558	279.647	767.51	110.989	319.41	868.229	49.6372
1552	0	-129.519	972.693	888.107				-66.8676	1026.59	492.607	-70.7116	1061.8	106.628	-112.656	1183.35	42.9509	331.959	990.831	847.725	314.604	1026.14	1069.56	266.927	957.547	496.052	279.236	767.502	111.819	319.406	868.215	49.7846
1553	0	-131.874	974.897	888.642				-68.0758	1026.56	492.388	-70.7479	1061.51	106.496	-112.668	1183.31	42.9132	329.567	992.564	848.29	312.072	1030.7	1069.62	266.064	957.826	496.835	278.937	767.608	112.542	319.366	868.288	49.8237
1554	0	-134.013	976.228	888.952				-69.1568	1026.9	492.199	-70.8057	1061.42	106.35	-112.698	1183.21	42.8865	327.226	994.323	849.03	309.388	1034.87	1069.52	264.904	958.267	497.466	278.911	767.821	113.049	319.318	868.285	49.9
1555	0	-136.387	978.297	888.888				-69.9919	1027.57	491.979	-70.8662	1061.27	106.209	-112.559	1183.09	42.7853	324.999	996.298	849.6	306.581	1038.64	1069.34	263.916	959.021	498.04	278.327	768.133	113.936	319.185	868.326	49.9259
1556	0	-138.826	980.221	888.882				-71.0356	1028.38	491.819	-70.8309	1060.98	106.07	-112.722	1183.22	42.895	322.854	998.328	850.26	304.005	1042.46	1069.29	262.755	960.043	498.609	277.84	768.353	114.814	319.162	868.296	49.9764
1557	0	-141.424	982.499	888.942				-72.2499	1029.42	491.756	-70.9106	1060.94	105.926	-112.747	1183.24	42.8735	320.672	1000.57	850.657	301.609	1046.31	1069.37	261.751	961.511	499.002	277.394	768.833	115.778	319.048	868.335	49.9875
1558	0	-144.262	985.593	889.025				-73.5934	1030.88	491.743	-70.9953	1060.93	105.844	-112.58	1183.14	42.7767	318.638	1003.01	851.004	299.155	1049.83	1069.16	260.758	963.164	499.365	277.03	769.399	116.831	318.932	868.48	49.9823
1559	0	-147.033	988.343	889.115				-74.8404	1032.08	491.747	-71.136	1061.1	105.717	-112.764	1183.17	42.8389	316.521	1005.54	851.308	296.52	1053.17	1069.06	259.785	965.32	499.674	276.994	770.138	118.048	318.865	868.738	49.9153
1560	0	-148.611	989.32	888.992				-76.1731	1033.46	491.846	-71.247	1061.32	105.586	-112.592	1183.07	42.7647	314.433	1008.25	851.533	293.745	1056.37	1069.02	258.636	968.136	499.887	276.861	770.957	119.452	318.839	868.941	50.0256
1561	0	-150.269	990.606	888.812				-77.4988	1034.87	491.875	-71.7465	1062.38	105.726	-112.599	1183.06	42.735	312.555	1011.13	851.815	291.645	1060.03	1068.99	257.745	971.208	500.169	276.908	771.956	121.041	318.899	869.222	50.1457
1562	0	-152.67	993.283	888.74				-78.5163	1036	491.807	-71.885	1063.02	105.708	-112.591	1183.13	42.7488	310.782	1014.16	852.114	288.757	1063.07	1068.91	256.636	974.816	500.323	276.905	773.17	122.713	318.903	869.47	50.2206
1563	0	-154.775	995.901	888.659				-79.5156	1037.37	491.745	-71.4362	1062.51	105.24	-112.556	1183.08	42.7395	308.816	1017.51	852.221	286.436	1066.66	1068.81	255.359	978.871	500.377	276.803	774.533	124.743	318.892	869.846	50.3728
1564	0	-156.934	998.714	888.76				-80.3002	1038.55	491.585	-71.2564	1062.41	104.997	-112.678	1183.28	42.8701	307.153	1020.86	852.355	284.087	1070.07	1068.73	254.567	983.522	500.593	276.648	776.128	126.984	318.944	870.166	50.7338
1565	0	-158.192	1000.79	888.438				-81.2539	1040.02	491.447	-71.1964	1062.71	104.781	-112.481	1183.01	42.7422	305.21	1024.22	852.471	282.057	1073.76	1068.59	253.388	988.708	500.539	276.272	777.987	129.621	318.863	870.501	51.2312
1566	0	-159.756	1003.73	887.795				-81.8332	1041.16	491.175	-71.1218	1062.97	104.656	-112.454	1183.02	42.7398	303.615	1027.75	852.599	280.108	1077.49	1068.61	252.518	994.994	500.748	275.614	780.253	132.712	318.781	871.07	51.7858
1567	0	-161.328	1007.11	887.36				-82.4232	1042.37	490.936	-71.1133	1063.3	104.581	-112.55	1183.41	42.9553	301.875	1031.35	852.662	277.754	1080.56	1068.58	251.259	1002.29	500.816	274.919	783.096	136.214	318.223	871.4	52.3573
1568	0	-162.765	1010.46	886.895				-83.2385	1044	490.869	-71.1907	1063.66	104.42	-112.512	1183.44	43	300.21	1034.89	852.792	275.588	1083.84	1068.56	250.089	1011	501.009	274.149	786.338	140.455	317.964	872.015	53.5686
1569	0	-163.51	1013.22	886.555				-83.7901	1045.1	490.683	-71.0042	1063.74	104.319	-112.495	1183.39	42.9758	298.753	1038.47	853.1	273.742	1087.23	1068.73	248.786	1020.64	501.415	272.907	790.418	145.112	318.232	872.647	55.3909
1570	0	-164.943	1016.78	886.143				-84.4231	1046.12	490.593	-71.2483	1064.79	104.453	-112.483	1183.45	42.986	297.36	1042.04	853.464	271.626	1090.15	1069.02	247.684	1031.47	501.801	271.773	795.382	150.259	317.447	873.813	57.4701
1571	0	-166.466	1020.88	886.027				-85.1647	1047.14	490.459	-71.2462	1064.95	104.334	-112.497	1183.54	43.0299	296.107	1045.66	854.061	269.868	1093.28	1069.53	246.855	1043.02	502.45	270.591	801.151	156.046	316.714	875.434	59.6913
1572	0	-167.411	1023.84	886.092				-85.7383	1047.84	490.301	-71.2115	1064.92	104.228	-112.461	1183.49	43.0264	294.879	1049.14	854.707	267.587	1095.62	1069.79	246.217	1055.23	503.302	269.084	807.648	162.321	316.033	877.029	62.8703
1573	0	-168.384	1026.18	885.825				-86.4199	1048.82	490.28	-71.0197	1063.99	103.952	-112.467	1183.51	43.0439	293.851	1052.33	855.357	265.62	1097.9	1070.06	245.795	1068.23	504.593	267.649	815.022	168.934	315.218	879.154	66.4201
1574	0	-169.968	1029.19	885.428				-87.1612	1049.5	490.01	-71.0398	1064.66	103.925	-112.451	1183.56	43.0455	293.038	1055.54	855.839	263.846	1100.05	1070.27	245.635	1081.75	506.137	265.786	823.207	175.858	314.028	881.837	70.7098
1575	0	-171.373	1032.22	885.012				-87.8118	1050.02	489.849	-70.8465	1063.91	103.594	-112.418	1183.54	43.0775	292.446	1058.77	856.27	262.071	1101.84	1070.25	245.721	1095.13	508.144	264.255	831.466	183.42	312.936	885.033	75.6346
1576	0	-172.305	1034.43	884.714				-88.7099	1050.98	489.735	-70.779	1063.6	103.414	-112.351	1183.1	42.8134	291.797	1061.84	856.609	260.64	1103.63	1070.14	245.909	1108.41	510.483	262.327	841.04	190.683	311.41	888.971	81.2037
1577	0	-173.43	1036.54	884.408				-89.3877	1051.11	489.375	-71.0486	1063.97	103.281	-112.301	1182.78	42.6561	291.524	1064.67	856.938	259.198	1105.03	1069.81	246.449	1121.33	513.218	260.611	851.076	197.92	309.456	893.986	87.3897
1578	0	-174.692	1038.46	884.054				-90.1977	1051.34	489.113	-71.1616	1064.08	103.158	-112.388	1182.85	42.6751	291.33	1067.6	857.208	258.215	1106.59	1069.3	247.117	1133.53	516.226	258.343	861.02	204.755	307.502	900.083	94.2223
1579	0	-175.811	1040.28	883.664				-91.2358	1051.9	488.982	-71.4656	1064.13	102.989	-112.362	1182.79	42.5884	291.2	1070.38	857.581	257.188	1107.87	1068.62	248.157	1145.37	519.539	256.01	870.662	211.457	305.082	907.396	99.8875
1580	0	-177.011	1042.26	883.653				-92.1292	1051.92	488.766	-71.5502	1064.08	102.894	-112.356	1182.77	42.5824	291.177	1073.13	858.138	256.17	1109.02	1067.84	248.971	1156.07	522.864	253.45	879.541	217.42	302.845	916.075	103.747
1581	0	-178.071	1043.79	883.647				-93.1784	1052.14	488.64	-71.7964	1064.05	102.76	-112.378	1182.78	42.5857	291.208	1075.81	859.032	255.482	1110.49	1067.04	249.933	1166.03	526.386	251.202	889.72	221.569	299.489	926.8	107.123
1582	0	-179.212	1045.36	883.816				-94.019	1052.21	488.57	-71.9702	1064.06	102.664	-112.382	1182.78	42.557	290.92	1078.62	860.094	254.806	1112.02	1066.22	251.189	1175.37	530.057	249.232	900.96	224.35	296.061	939.252	109.767
1583	0	-179.868	1046.08	883.744				-94.8239	1052.35	488.55	-72.0287	1063.93	102.611	-112.434	1182.77	42.5102	290.356	1081.18	861.652	254.349	1114.02	1065.58	252.83	1184.3	533.874	246.951	913.149	225.782	292.506	953.416	111.046
1584	0	-180.878	1047.09	883.815				-95.6623	1052.8	488.508	-71.667	1062.88	102.134	-112.458	1182.77	42.4816	290.267	1083.47	863.389	253.513	1115.8	1065.03	254.444	1192.91	537.724	245.003	926.656	225.782	289.544	968.083	111.144
1585	0	-182.111	1048.74	884.043				-96.2187	1053.13	488.504	-71.6259	1062.32	101.995	-112.491	1182.69	42.464	290.087	1085.51	865.231	252.948	1118.02	1064.58	255.884	1201.1	541.484	243.045	940.278	224.852	287.725	982.795	110.367
1586	0	-183.029	1050.21	884.131				-96.5797	1053.43	488.512	-71.9804	1063.28	102.254	-112.489	1182.68	42.4613	289.803	1087.31	867.172	252.393	1120.34	1064.23	257.183	1208.85	545.184	241.422	954.57	222.922	285.342	999.63	108.445
1587	0	-183.465	1050.97	884.188				-96.9787	1054.13	488.485	-72.493	1064.24	102.475	-112.532	1182.75	42.4809	289.497	1089.06	869.054	251.9	1122.72	1063.96	258.345	1216.15	548.615	239.85	969.52	219.868	283.848	1017.79	106.282
1588	0	-183.513	1051.42	884.057				-97.3013	1054.84	488.589	-72.7645	1064.75	102.657	-112.536	1182.77	42.4847	289.315	1090.52	870.955	251.765	1125.44	1063.83	259.556	1222.82	551.937	238.839	985.053	215.698	282.724	1037.35	103.621
1589	0	-183.516	1051.97	884.083				-97.4877	1055.63	488.665	-72.8397	1064.73	102.737	-112.556	1182.77	42.4852	289.259	1091.91	872.557	251.662	1128.03	1063.76	260.633	1228.94	554.967	238.216	1001.38	210.661	281.966	1058.33	100.652
1590	0	-183.69	1053.29	884.219				-97.5361	1056.41	488.713	-72.8218	1064.74	102.815	-112.556	1182.77	42.485	288.23	1094.86	873.721	251.933	1130.89	1063.66	261.47	1234.45	557.655	238.385	1018.27	205.106	282.183	1079.72	97.2119
1591	0	-184.084	1055.49	884.327				-97.4863	1057.14	488.784	-72.7367	1064.55	102.781	-112.811	1183.6	42.9801	288.275	1096.52	874.967	252.203	1133.59	1063.62	262.106	1239.55	560.07	239.075	1035.76	198.962	282.734	1102.02	93.5793
1592	0	-184.498	1057.85	884.348				-97.3592	1058	488.817	-72.6326	1064.49	102.838	-112.8	1183.66	43.0132	288.353	1098.14	876.01	252.292	1136.01	1063.63	262.651	1243.99	562.066	240.313	1053.72	192.436	283.504	1125.06	89.8318
1593	0	-184.12	1059.8	884.376				-97.1005	1058.92	488.896	-72.4987	1064.35	102.839	-112.796	1183.63	43.0036	288.531	1099.79	876.964	252.531	1138.5	1063.66	263.156	1247.99	563.625	242.375	1072.3	185.765	285.464	1148.04	86.1816
1594	0	-183.647	1061.7	884.221				-96.7948	1059.98	488.959	-72.5117	1064.51	102.943	-112.718	1183.54	43.0261	288.758	1101.5	877.971	252.714	1140.77	1063.94	263.525	1251.54	564.933	244.715	1090.96	179.194	287.207	1171.38	82.6806
1595	0	-183.178	1063.9	884.143				-96.4654	1061.17	489.072	-72.1795	1064.18	103.04	-112.699	1183.53	42.9978	289.089	1103.26	878.83	252.976	1143.14	1064.21	263.848	1254.71	565.762	247.547	1109.77	172.652	289.486	1195.15	79.6077
1596	0	-182.577	1066.42	884.034				-95.9808	1062.38	489.169	-72.2646	1064.48	103.075	-112.641	1183.55	43.025	289.76	1105.24	879.547	253.335	1145.35	1064.46	264.1	1257.56	566.3	250.877	1128.58	166.333	291.844	1218.45	76.8507
1597	0	-181.783	1068.96	883.865				-95.4778	1063.43	489.23	-72.269	1064.77	103.242	-112.638	1183.42	42.9745	290.212	1107.36	880.099	253.886	1147.59	1064.84	264.084	1260.09	566.438	254.423	1147.12	160.487	294.87	1241.18	74.8128
1598	0	-180.808	1071.48	883.733				-94.7457	1064.3	489.292	-72.0365	1064.61	103.244	-112.562	1183.15	42.8291	291.137	1109.66	880.554	254.57	1149.84	1065.2	264.089	1262.42	566.245	258.326	1165.32	155.01	298.489	1263.33	73.3298
1599	0	-179.84	1074.02	883.682				-94.0298	1065.07	489.267	-71.8896	1064.56	103.277	-112.495	1183.06	42.7861	292.184	1112.03	880.952	255.323	1152.15	1065.47	263.858	1264.48	565.711	262.179	1182.73	150.211	301.744	1284.74	72.3873
1600	0	-178.801	1076.56	883.656				-93.4085	1066.15	489.374	-71.9829	1064.94	103.501	-112.565	1183.23	42.956	293.395	1114.57	881	256.249	1154.55	1065.59	263.702	1266.41	564.811	265.916	1199.46	145.752	305.609	1305	72.115
1601	0	-177.979	1079.55	883.68				-92.7789	1067.33	489.522	-71.83	1064.93	103.586	-112.57	1183.27	42.9688	294.408	1117.45	881.071	257.447	1157.23	1065.57	263.402	1268.14	563.518	269.867	1215.32	141.94	309.361	1323.95	72.0515
1602	0	-176.575	1081.72	883.611				-91.994	1068.39	489.613	-71.7056	1065.01	103.77	-112.435	1182.67	42.6402	295.782	1120.26	880.838	258.905	1160.18	1065.44	263.06	1269.76	561.941	273.69	1230.18	138.61	313.623	1341.6	72.749
1603	0	-175.002	1083.36	883.56				-91.0979	1069.41	489.679	-71.4692	1064.95	103.889	-112.413	1182.56	42.6066	297.113	1123.32	880.326	260.307	1163.38	1065.22	262.744	1271.13	560.145	277.521	1243.66	135.716	314.179	1354.84	73.401
1604	0	-173.758	1085.59	883.695				-90.2995	1070.53	489.817	-71.5392	1065.26	104.031	-112.441	1182.6	42.6199	298.553	1126.51	879.571	261.734	1166.53	1064.83	262.463	1272.36	558.206	281.052	1255.77	133.156	316.865	1368.63	74.48
1605	0	-172.809	1088.3	883.779				-89.4104	1071.92	490.055	-71.2225	1065.23	104.149	-112.433	1182.7	42.6435	300.075	1129.8	878.494	263.094	1169.99	1064.49	262.53	1273.61	556.112	284.015	1266.41	130.716	318.02	1380.06	75.2947
1606	0	-171.43	1090.65	884.275				-88.5581	1073.47	490.23	-71.0265	1065.09	104.203	-112.425	1182.62	42.6257	301.357	1133.32	877.354	264.804	1173.85	1063.99	262.407	1274.5	553.852	286.528	1275.38	128.512	320.235	1390.43	76.1661
1607	0	-169.502	1092.19	884.456				-87.4488	1074.67	490.457	-70.7838	1064.93	104.307	-112.422	1182.61	42.6203	302.516	1136.91	875.685	266.359	1177.97	1063.48	262.465	1275.18	551.704	287.95	1282.55	126.079	321.613	1398.74	76.2372
1608	0	-167.904	1094.04	884.807				-86.5426	1076.22	490.699	-70.322	1064.48	104.271	-112.502	1183.25	42.9672	303.754	1140.8	873.621	268.085	1182.36	1063.11	262.69	1275.67	549.47	289.357	1288.03	123.542	322.187	1404.73	75.3382
1609	0	-166.327	1096.4	885.336				-85.5419	1078.24	491.06	-70.3667	1064.88	104.557	-112.55	1183.44	43.0498	304.852	1144.81	871.313	269.785	1186.96	1062.44	263.164	1275.93	547.086	290.095	1291.68	120.845	322.44	1409.07	73.3533
1610	0	-164.63	1098.56	885.854				-84.5466	1079.96	491.36	-70.2423	1065.17	104.777	-112.542	1183.4	43.034	305.984	1149.06	869.02	271.41	1191.67	1061.82	263.692	1275.72	544.544	289.84	1293.84	118.95	322.168	1410.21	70.6258
1611	0	-162.944	1101.44	886.575				-83.3429	1081.63	491.662	-70.051	1065.2	105.018	-112.546	1183.37	43.0204	307.414	1153.45	867.004	273.462	1196.84	1060.99	264.235	1275.21	541.828	288.627	1294.13	116.319	322.364	1412.08	67.5723
1612	0	-161.219	1104.31	887.38				-82.2428	1083.61	492.061	-69.7885	1065.06	105.253	-112.552	1183.35	42.9838	308.869	1158.08	865.258	275.626	1202.11	1060.25	264.642	1274.65	539.267	287.386	1294.19	114.398	322.358	1414.32	64.5932
1613	0	-158.836	1106.47	887.829				-81.0459	1085.86	492.509	-70.1258	1065.92	105.705	-112.544	1183.33	42.9982	310.336	1163.09	863.797	277.869	1207.6	1059.29	264.793	1274.32	537.227	287.685	1297	113.644	320.532	1415.45	61.4617
1614	0	-156.707	1109.29	888.705				-79.5517	1087.91	492.935	-69.4573	1065.38	105.923	-112.546	1183.34	43.0231	311.85	1168.31	862.685	280.424	1213.15	1058.65	265.35	1275.09	536.308	288.638	1300.06	113.199	320.552	1416.3	59.1333
1615	0	-154.621	1112.47	889.608				-78.1595	1090.57	493.321	-69.0148	1065.13	106.234	-112.529	1183.44	43.0753	313.619	1173.7	861.965	282.856	1218.55	1057.96	266.001	1277.28	536.655	288.929	1300.99	113.095	321.881	1417.13	57.9011
1616	0	-152.033	1115.11	890.319				-76.5435	1093.09	493.691	-69.1372	1065.68	106.791	-112.487	1183.55	43.1533	315.157	1179.27	861.667	285.542	1224.16	1057.54	266.716	1280.52	537.475	289.089	1301.4	112.989	322.066	1417.34	57.3425
1617	0	-149.636	1118.11	891.226				-74.8998	1095.64	494.102	-68.7452	1065.36	106.968	-112.428	1182.78	42.7432	317.018	1184.47	862.339	288.236	1229.59	1057.22	267.638	1284.49	538.384	289.368	1302.35	112.881	321.712	1417.6	56.7189
1618	0	-147.194	1121.24	891.902				-73.5242	1098.48	494.472	-68.5127	1065.88	107.408	-112.399	1182.65	42.7288	318.658	1189.48	863.69	290.693	1234.8	1056.93	268.696	1289.02	539.061	289.796	1303.37	112.746	321.804	1418.05	55.9732
1619	0	-144.761	1124.59	892.611				-72.1325	1100.39	494.741	-68.4469	1066.3	107.906	-112.364	1182.62	42.7419	320.65	1194.38	865.203	293.45	1239.99	1056.85	269.948	1293.75	539.263	290.276	1304.11	112.533	322.075	1418.25	55.5901
1620	0	-142.42	1128.13	893.163				-70.5625	1103.25	495.337	-68.2736	1066.4	108.366	-112.489	1183.69	43.3499	322.488	1199.37	866.533	296.177	1244.82	1056.91	271.255	1298.16	539.163	290.93	1304.74	112.421	322.315	1418.15	55.147
1621	0	-139.289	1130.74	893.554				-69.0049	1105.54	495.713	-68.0341	1066.03	108.685	-112.391	1182.89	42.8793	324.647	1204.27	867.516	299.081	1249.42	1056.98	272.308	1301.43	538.962	291.125	1305.24	112.345	322.143	1418.04	54.8131
1622	0	-136.627	1133.8	893.866				-67.4278	1107.86	496.107	-67.6575	1066.38	109.156	-112.468	1183.72	43.3783	327.205	1209.12	868.317	301.81	1253.67	1057.26	273.693	1305.12	538.587	291.364	1305.97	112.185	321.903	1417.86	54.5035
1623	0	-133.832	1136.83	894.188				-65.766	1109.99	496.404	-67.5939	1067.09	109.667	-112.464	1183.59	43.2635	329.65	1214.18	868.836	304.793	1257.85	1057.64	274.979	1308.58	538.222	291.425	1306.48	111.999	322.054	1418.09	54.5706
1624	0	-131.262	1140.4	894.507				-64.029	1112.41	496.876	-67.326	1067.33	110.107	-112.315	1182.86	42.9322	332.402	1219.22	869.035	307.828	1261.77	1058.06	276.125	1311.68	537.752	291.375	1306.85	111.742	323.078	1418.63	54.9269
1625	0	-127.93	1143.06	894.649				-62.3834	1115.07	497.214	-67.081	1067.51	110.62	-112.249	1182.68	42.8801	335.198	1224.27	868.883	310.869	1265.58	1058.64	276.411	1314.06	537.107	291.379	1307.29	111.563	322.172	1418.63	54.8489
1626	0	-125.136	1146.32	895.057				-60.8488	1117.95	497.656	-66.6367	1067.83	111.137	-112.267	1182.8	42.9858	337.982	1229.12	868.402	314.046	1269.42	1059.3	277.252	1316.91	536.49	291.286	1307.76	111.422	322.151	1418.7	54.8311
1627	0	-122.835	1150.69	895.422				-58.9826	1119.96	497.883	-66.2761	1067.74	111.635	-112.206	1182.85	43.0251	340.948	1233.78	867.684	317.071	1273.17	1059.86	278.111	1319.86	536.066	291.214	1308.15	111.305	322.09	1418.78	54.8312
1628	0	-120.083	1154.61	895.666				-57.3474	1123.03	498.483	-65.8006	1068.48	112.386	-112.04	1182.92	43.0708	343.57	1238.23	866.855	320.202	1277.1	1060.44	279.206	1323.08	535.779	291.084	1308.55	111.219	322.05	1418.89	54.8111
1629	0	-116.683	1157.35	895.844				-55.5015	1125.18	498.832	-65.3062	1068.97	112.978	-112.038	1182.93	43.1464	346.14	1242.59	866.003	323.25	1280.88	1061.03	280.232	1326.47	535.59	291.115	1308.99	111.129	322.607	1419.21	55.0137
1630	0	-114.004	1161.01	896.354				-53.7677	1127.39	499.391	-64.9214	1069.33	113.615	-111.946	1182.93	43.1664	348.838	1246.22	865.692	326.391	1284.84	1061.51	281.156	1329.78	535.408	291.108	1309.42	111.08	321.931	1419	54.7736
1631	0	-111.539	1164.96	896.866				-52.4157	1130.07	500.003	-64.1963	1069.82	114.418	-111.946	1182.85	43.1633	351.297	1250.17	865.115	329.608	1288.71	1061.93	282.174	1333.07	535.198	291.101	1309.81	110.994	322.193	1419.33	55.0298
1632	0	-108.818	1168.33	897.393				-50.9111	1132.62	500.579	-63.6708	1070.19	115.118	-111.999	1182.59	43.1366	353.609	1253.93	864.59	332.692	1292.72	1062.27	283.254	1336.21	534.94	290.847	1310.11	110.768	322.531	1419.47	55.0939
1633	0	-106.057	1171.39	898.008				-49.6209	1135.18	501.376	-62.7438	1071.01	116.014	-111.769	1182.17	42.9864	355.929	1257.67	864.116	335.579	1296.62	1062.56	284.473	1339.1	534.507	290.703	1310.41	110.581	322.229	1419.48	55.0792
1634	0	-103.37	1174.35	898.759				-48.3337	1137.81	502.093	-61.6853	1071.4	116.936	-111.803	1181.88	43.0318	358.156	1261.35	863.688	338.472	1300.45	1062.89	285.318	1341.22	534.214	290.689	1310.63	110.462	322.084	1419.52	55.0768
1635	0	-101.047	1177.55	899.567				-46.6958	1140.3	502.821	-60.5511	1072.27	117.977	-111.894	1181.68	43.1587	360.117	1264.83	863.201	341.083	1304.16	1063.12	286.393	1343.34	533.845	290.656	1310.84	110.347	321.968	1419.59	55.0902
1636	0	-98.8222	1180.6	900.564				-45.2952	1143.27	503.671	-59.2004	1072.9	119.216	-112.116	1181.41	43.434	362.092	1268.11	862.809	343.734	1307.95	1063.41	287.208	1344.91	533.368	290.556	1311.01	110.187	321.939	1419.63	55.065
1637	0	-96.5766	1183.64	901.592				-43.64	1145.86	504.444	-57.8047	1073.7	120.36	-112.085	1181.08	43.4571	363.906	1271.11	862.542	346.158	1311.51	1063.78	288.508	1346.65	533.215	290.629	1311.16	110.112	321.859	1419.64	55.1254
1638	0	-94.4739	1186.42	902.759				-42.1697	1148.9	505.331	-56.2659	1074.35	121.856	-112.038	1180.62	43.5995	365.811	1274.3	862.537	348.38	1314.91	1064.25	289.864	1348.31	533.047	290.649	1311.3	110.038	321.954	1419.67	55.126
1639	0	-92.4506	1188.97	903.812				-40.7899	1151.99	506.398	-54.4771	1075.13	122.916	-111.956	1180.33	43.7835	367.702	1277.28	862.706	350.302	1318.07	1064.88	291.216	1349.73	532.875	290.63	1311.45	109.935	321.797	1419.67	55.1028
1640	0	-90.4677	1191.38	905.122				-39.2888	1154.8	507.29	-52.8909	1076.5	124.1	-111.811	1180.07	44.0914	369.559	1280.15	863.168	352.481	1321.61	1065.43	292.334	1350.77	532.714	290.677	1311.51	109.804	321.691	1419.6	54.9303
1641	0	-88.445	1193.59	906.377				-37.9486	1157.98	508.339	-50.9916	1077.83	125.319	-111.536	1179.86	44.3891	371.321	1282.79	863.672	354.456	1324.79	1066.11	293.466	1351.64	532.665	290.743	1311.59	109.734	322.122	1419.8	55.1356
1642	0	-86.654	1195.69	907.753				-36.8455	1161.47	509.501	-49.089	1079.16	126.747	-111.191	1179.54	44.5314	373.097	1285.74	864.294	356.491	1327.87	1066.83	293.978	1351.79	532.559	290.84	1311.63	109.659	322.047	1419.8	55.1038
1643	0	-84.7526	1197.64	909.228				-35.7394	1164.71	510.521	-46.904	1080.48	128.094	-110.842	1179.21	44.7427	374.764	1288.31	864.812	358.311	1330.77	1067.45	295.337	1352.36	532.569	290.953	1311.65	109.568	321.812	1419.64	54.9045
1644	0	-82.9986	1199.45	910.672				-34.723	1167.65	511.679	-44.859	1082.11	129.438	-110.436	1178.88	44.9215	376.387	1290.94	865.367	360.265	1333.76	1068.19	296.495	1352.67	532.562	290.965	1311.63	109.423	322.092	1419.82	55.0983
1645	0	-81.2854	1201.18	912.14				-33.9792	1171.28	512.887	-42.7989	1083.72	130.94	-109.677	1178.25	44.7147	378.969	1289.9	865.511	362.154	1336.6	1068.72	297.699	1352.84	532.567	291.156	1311.63	109.389	322.129	1419.86	55.1708
1646	0	-79.9362	1203.22	913.794				-33.1608	1174.84	514.155	-40.5012	1085.2	132.22	-109.358	1178.1	45.2533	380.579	1292.55	865.915	363.916	1339.25	1069.62	298.972	1353.21	532.637	291.149	1311.65	109.277	321.817	1419.83	55.1712
1647	0	-78.3079	1204.84	915.467				-32.6432	1178.32	515.513	-38.3956	1086.89	133.717	-107.254	1175.37	44.6097	381.774	1295.25	866.281	365.927	1342.4	1070.12	300.029	1353.25	532.679	291.271	1311.64	109.211	321.795	1419.8	55.165
1648	0	-76.7008	1206.2	917.043				-32.2704	1181.96	516.673	-36.2467	1088.59	135.088	-105.805	1173.63	44.3923	382.915	1297.78	866.689	367.771	1345.37	1070.73	301.007	1353.16	532.701	291.352	1311.61	109.095	321.808	1419.81	55.2051
1649	0	-75.3108	1207.77	918.657				-31.8621	1185.37	517.879	-34.3646	1090.51	136.562	-105.321	1173.47	44.6729	384.007	1300.15	866.942	369.378	1348.28	1071.41	302.094	1353.25	532.774	291.423	1311.61	109.039	321.808	1419.83	55.2393
1650	0	-74.048	1209.61	920.252				-31.5259	1188.83	519.069	-32.6642	1092.48	137.951	-105.979	1175.46	45.6592	384.98	1302.43	867.288	370.874	1351.23	1072.03	302.841	1352.98	532.748	291.526	1311.53	108.912	321.862	1419.83	55.2653
1651	0	-72.7096	1211.36	921.877				-31.4108	1192.8	520.233	-30.9561	1094.49	139.367	-105.961	1176.76	46.3532	385.996	1304.73	867.59	372.23	1353.98	1072.58	303.97	1353.13	532.789	291.542	1311.54	108.806	321.972	1419.8	55.276
1652	0	-71.2696	1212.83	923.373				-31.3562	1196.75	521.579	-29.4865	1096.25	140.793	-104.805	1175.93	46.0454	387.149	1307.12	867.951	373.722	1357.09	1073.35	304.825	1352.99	532.777	291.558	1311.51	108.686	321.869	1419.82	55.3164
1653	0	-70.084	1214.58	924.775				-31.4365	1200.6	522.661	-28.2088	1098.73	142.048	-104.151	1175.84	46.0979	388.448	1309.51	868.362	374.935	1359.97	1074	305.736	1352.92	532.723	291.527	1311.46	108.553	321.943	1419.82	55.3877
1654	0	-68.8457	1216.22	926.162				-31.5083	1204.63	523.792	-27.1164	1101.53	143.238	-104.103	1176.99	46.4673	389.478	1311.74	868.614	376.327	1363.02	1074.55	306.536	1352.84	532.643	291.699	1311.42	108.571	322.022	1419.85	55.4522
1655	0	-67.702	1217.99	927.381				-31.677	1208.91	524.872	-26.0836	1104.46	144.341	-104.252	1178.97	47.0013	390.67	1314.22	868.909	377.406	1365.87	1075.01	307.427	1352.88	532.586	291.401	1311.5	108.242	321.715	1419.8	55.3713
1656	0	-66.4191	1219.59	928.496				-31.9903	1213.14	525.845	-25.2285	1107.64	145.473	-104.349	1180.22	47.1299	391.772	1316.61	869.102	378.699	1368.77	1075.71	308.234	1353.06	532.507	291.708	1311.53	108.277	321.698	1419.79	55.4167
1657	0	-65.2441	1221.32	929.6				-32.1168	1216.66	526.537	-24.7305	1111.21	146.409	-104.19	1182.66	47.8309	391.675	1321.99	869.693	379.548	1371.38	1076.13	309.167	1353.45	532.451	291.83	1311.49	108.118	321.646	1419.81	55.3889
1658	0	-64.1582	1223.15	930.474				-32.3292	1220.57	527.524	-24.472	1115.25	147.201	-104.876	1185.53	48.411	392.47	1325.17	869.899	380.744	1374.27	1076.52	309.911	1353.77	532.391	291.787	1311.53	108.048	321.724	1419.79	55.3881
1659	0	-63.0035	1224.91	931.406				-32.596	1224.37	528.385	-24.5688	1119.69	147.865	-105.691	1189.07	48.89	393.353	1327.75	870.011	381.958	1377.14	1077	310.891	1354.3	532.276	291.848	1311.56	107.973	321.711	1419.78	55.3905
1660	0	-61.9005	1226.76	932.295				-32.9428	1228.24	529.207	-25.0703	1124.59	148.402	-106.82	1193.07	49.3585	394.081	1330.39	869.966	382.936	1379.77	1077.36	311.662	1354.84	532.186	292.079	1311.54	107.917	321.646	1419.75	55.4128
1661	0	-60.9029	1228.73	932.971				-33.3066	1232.03	529.936	-26.0683	1130.03	148.651	-108.06	1197.54	49.8028	394.955	1333.09	869.979	383.607	1382.2	1077.8	312.547	1355.51	532.057	292.243	1311.6	107.982	321.767	1419.81	55.4226
1662	0	-59.9867	1230.82	933.7				-33.7153	1235.82	530.669	-27.2473	1135.76	148.918	-109.742	1202.91	49.894	395.725	1335.81	870.041	384.708	1384.92	1078.12	313.349	1356.25	531.948	292.22	1311.62	107.917	321.734	1419.79	55.3484
1663	0	-59.069	1232.85	934.224				-34.0369	1239.49	531.299	-28.7617	1142.07	148.938	-111.759	1208.84	50.2111	396.488	1338.38	870.089	385.367	1387.23	1078.39	314.081	1357.17	531.83	292.21	1311.66	107.763	321.787	1419.81	55.3411
1664	0	-58.0427	1234.57	934.698				-34.4555	1243.4	531.96	-30.6604	1148.8	148.958	-113.727	1215.82	50.4028	397.26	1340.84	870.133	386.255	1389.66	1078.71	314.774	1358.18	531.599	292.074	1311.61	107.627	321.752	1419.85	55.3324
1665	0	-57.0743	1236.59	935.158				-34.8627	1247.28	532.554	-32.8998	1156.06	148.859	-116.342	1223.74	50.5792	398.012	1343.32	870.167	387.142	1392.15	1079.02	315.38	1359.29	531.418	292.109	1311.57	107.637	321.731	1419.84	55.327
1666	0	-56.2493	1238.6	935.6				-35.229	1251.23	533.144	-35.4431	1163.76	148.64	-118.638	1231.96	50.6202	398.7	1345.82	870.149	387.698	1394.33	1079.27	315.934	1360.5	531.22	292.537	1311.78	107.727	321.742	1419.84	55.286
1667	0	-55.2439	1240.49	935.901				-35.5499	1255.23	533.603	-38.0871	1171.73	148.437	-121.501	1240.84	50.6913	399.322	1348.33	870.113	388.617	1396.86	1079.56	316.475	1361.8	531.015	292.151	1311.65	107.563	321.692	1419.86	55.3077
1668	0	-54.4542	1242.38	936.293				-35.909	1260	534.26	-41.1526	1180.13	148.149	-123.688	1250.1	50.439	399.853	1350.6	869.98	389.302	1399.07	1079.66	316.824	1363.19	530.807	292.014	1311.7	107.468	321.723	1419.89	55.3117
1669	0	-53.8317	1244.42	936.406				-36.4683	1264	534.632	-44.2316	1189.07	147.928	-126.235	1260.28	50.3632	400.434	1353.21	869.88	390.161	1401.49	1079.89	317.135	1364.71	530.59	292.04	1311.72	107.491	321.73	1419.95	55.3273
1670	0	-53.037	1246.29	936.686				-36.9295	1268.52	535.047	-47.5583	1198.27	147.673	-128.664	1271.08	50.1795	400.858	1355.51	869.722	390.63	1403.57	1079.97	317.463	1366.2	530.307	292.027	1311.85	107.52	321.546	1419.75	55.2723
1671	0	-52.4365	1248.19	936.88				-37.7069	1273.7	535.684	-51.0365	1207.8	147.518	-130.944	1282.27	50.0798	401.355	1357.87	869.601	391.339	1405.85	1080.18	317.694	1367.83	530.046	292.011	1311.87	107.514	321.449	1419.74	55.2519
1672	0	-51.7519	1250.08	937.049				-38.2739	1278.6	536.223	-54.273	1217.51	147.399	-132.867	1293.51	49.8188	401.751	1360.29	869.436	391.747	1407.9	1080.17	317.789	1369.46	529.812	291.905	1311.99	107.484	321.621	1419.93	55.2436
1673	0	-51.2916	1251.98	937.249				-38.9384	1283.76	536.722	-57.524	1227.45	147.369	-134.765	1305.37	49.8091	401.938	1362.77	869.19	392.44	1410.22	1080.41	317.839	1371.16	529.516	291.874	1312.07	107.464	321.581	1419.96	55.2724
1674	0	-50.7613	1253.73	937.387				-39.7349	1289.06	537.092	-60.7231	1237.43	147.39	-136.725	1317.77	50.2847	402.133	1366.33	868.973	392.663	1412.2	1080.41	317.851	1372.95	529.213	291.763	1312.22	107.439	321.451	1419.81	55.2921
1675	0	-50.3112	1255.61	937.43				-40.6097	1294.67	537.589	-63.5474	1247.51	147.439	-138.219	1329.97	50.6206	402.273	1367.99	868.884	392.803	1414.11	1080.33	317.784	1374.86	528.992	291.752	1312.36	107.435	321.535	1419.88	55.2744
1676	0	-50.0107	1257.6	937.699				-41.596	1300.73	538.313	-66.3463	1257.74	147.558	-139.891	1342.39	51.5219	402.468	1370.23	868.677	393.318	1416.33	1080.61	317.509	1376.47	528.619	291.618	1312.55	107.362	321.527	1419.87	55.2833
1677	0	-49.6624	1259.58	937.84				-42.4191	1306.72	538.461	-68.9579	1268.84	147.755	-141.605	1355.02	52.7599	402.445	1372.88	868.412	393.731	1418.51	1080.82	317.306	1378.27	528.265	291.465	1312.64	107.36	321.428	1419.78	55.4173
1678	0	-49.4145	1261.51	937.833				-43.3164	1312.74	539.285	-71.1898	1280.03	147.995	-143.087	1367.33	54.0093	402.491	1375.51	868.171	394.397	1421.08	1081.07	316.96	1380.04	527.971	291.393	1312.75	107.34	321.568	1419.92	55.4452
1679	0	-49.2887	1263.75	937.937				-44.2301	1319.08	539.927	-73.5441	1289.98	148.482	-144.454	1379.27	55.0686	403.306	1375.71	867.734	394.483	1422.94	1081.1	316.651	1381.83	527.678	291.171	1312.8	107.286	321.59	1419.95	55.4997
1680	0	-49.1351	1266.17	937.907				-45.1836	1325.62	540.641	-75.4974	1300.27	148.944	-145.86	1392.38	56.7108	403.498	1378.44	867.388	394.596	1424.85	1081.21	316.235	1383.66	527.342	291.057	1312.78	107.256	321.381	1419.84	55.5014
1681	0	-49.071	1268.35	937.908				-46.1435	1332.21	541.372	-77.2334	1310.7	149.407	-147.283	1401.51	56.8888	402.927	1380.81	867.261	394.579	1426.81	1081.32	315.917	1385.58	527.015	290.951	1312.94	107.255	321.409	1419.8	55.5295
1682	0	-49.187	1271	937.958				-47.0841	1339.04	542.175	-78.7653	1321.02	149.979	-148.247	1413.63	58.9933	402.88	1384.41	867.321	395.004	1429.18	1081.58	315.516	1387.45	526.706	290.851	1313.09	107.293	321.418	1419.81	55.5425
1683	0	-49.2073	1273.71	937.917				-48.0608	1345.77	542.925	-80.1377	1331.25	150.548	-149.985	1425.69	60.7918	402.703	1387.62	867.252	395.005	1431.11	1081.81	315.087	1389.24	526.396	290.665	1313.27	107.225	321.395	1419.79	55.6079
1684	0	-49.2349	1276.13	937.914				-48.9734	1352.55	543.674	-81.1069	1341.52	151.169	-151.597	1437.04	62.413	402.341	1390.54	867.189	395.115	1433.25	1082.06	314.74	1391.18	526.087	290.475	1313.37	107.25	321.403	1419.78	55.6302
1685	0	-49.2907	1278.62	937.92				-49.8013	1359.29	544.408	-82.0223	1351.45	151.79	-152.291	1447.06	63.6028	402.123	1393.53	867.146	395.297	1435.56	1082.16	314.334	1392.92	525.73	290.413	1313.47	107.278	321.375	1419.79	55.6969
1686	0	-49.6135	1281.83	937.851				-50.5657	1365.92	545.171	-82.7082	1361.37	152.431	-153.352	1457.42	65.0033	401.812	1396.38	867.119	395.041	1437.4	1082.63	313.977	1394.79	525.443	290.288	1313.53	107.281	321.332	1419.77	55.6931
1687	0	-49.6913	1284.72	937.703				-51.2552	1372.44	545.791	-83.037	1370.79	153.037	-154.87	1468.44	66.7304	401.495	1399.14	867.077	395.063	1439.58	1082.9	313.64	1396.41	525.144	290.188	1313.64	107.271	321.323	1419.82	55.746
1688	0	-49.8753	1287.41	937.803				-51.8708	1379.13	546.449	-83.535	1380.44	153.342	-156.344	1479.2	68.4351	401.181	1401.92	867.117	394.729	1441.39	1083.27	313.359	1398.02	524.84	290.17	1313.71	107.302	321.329	1419.76	55.7656
1689	0	-50.184	1290.45	937.59				-52.5357	1385.63	547.053	-83.8642	1390.42	154.435	-157.549	1489.48	70.0448	400.915	1404.62	867.201	394.489	1443.32	1083.69	313.125	1399.59	524.511	290.308	1313.31	107.43	321.338	1419.77	55.7773
1690	0	-50.4281	1293.6	937.256				-53.123	1392.17	547.669	-84.0815	1399.91	154.929	-158.674	1499.77	71.4579	400.561	1407.31	867.336	394.24	1445.26	1084.01	312.931	1401.07	524.279	289.857	1314.14	107.383	321.323	1419.77	55.7954
1691	0	-50.8415	1297	936.985				-53.6827	1398.78	548.197	-84.0587	1409.08	155.299	-159.657	1509.1	72.4286	400.092	1409.72	867.391	393.88	1447.02	1084.81	312.79	1402.59	524.041	289.828	1314.2	107.406	321.339	1419.78	55.8017
1692	0	-51.0172	1300.12	936.824				-53.9637	1405.06	548.582	-84.5051	1419.02	155.939	-160.775	1519.98	74.4409	400.104	1412.65	867.794	393.781	1449.04	1085.27	312.687	1403.98	523.77	289.823	1314.22	107.416	321.324	1419.79	55.814
1693	0	-51.7375	1303.96	936.318				-54.2194	1411.14	548.915	-84.851	1428.99	156.414	-162.181	1532.13	76.9023	399.803	1415.24	868.056	393.494	1450.8	1085.83	312.564	1405.39	523.534	289.854	1314.27	107.391	321.33	1419.78	55.8042
1694	0	-51.9637	1307.2	935.809				-54.4339	1417.26	549.288	-84.9953	1438.34	157.13	-162.865	1541.41	77.7265	399.672	1417.93	868.42	393.344	1452.61	1086.35	312.46	1406.86	523.322	289.809	1314.36	107.385	321.324	1419.83	55.7845
1695	0	-52.5446	1310.84	935.42				-54.6948	1423.68	549.573	-85.2423	1447.84	157.441	-162.867	1550.59	78.7628	399.181	1420.06	868.847	393.051	1454.23	1087.03	312.402	1408.35	523.117	289.865	1314.29	107.443	321.371	1419.81	55.8089
1696	0	-52.9813	1314.47	934.811				-54.7609	1429.74	549.745	-85.6684	1457.59	158.092	-161.925	1558.86	79.4068	399.202	1422.88	869.108	393.033	1456.18	1087.35	312.323	1409.74	522.928	289.741	1314.5	107.47	321.346	1419.8	55.8067
1697	0	-53.5146	1318.04	934.218				-54.7728	1435.49	549.834	-86.5302	1467.66	158.654	-162.611	1569.55	81.057	399.009	1425.34	869.392	392.711	1457.83	1087.73	312.272	1411.29	522.734	289.739	1314.59	107.468	321.354	1419.8	55.7936
1698	0	-54.0803	1321.92	933.533				-54.916	1441.57	549.929	-87.9997	1478.41	159.229	-163.019	1580.45	82.471	398.843	1427.74	869.692	392.483	1459.44	1088.02	312.135	1412.71	522.458	289.693	1314.66	107.5	321.392	1419.84	55.8008
1699	0	-54.5134	1325.54	932.861				-54.7456	1447.12	549.879	-88.4264	1487.73	159.951	-163.186	1591.05	83.6392	398.67	1430.19	869.932	392.001	1460.9	1088.45	312.066	1414.2	522.209	289.629	1314.73	107.56	321.429	1419.82	55.8524
1700	0	-55.5608	1330.11	932.223				-54.7051	1453.03	549.804	-88.8132	1497.06	160.169	-162.284	1600.75	84.3809	398.477	1432.53	870.074	391.696	1462.6	1088.69	311.967	1415.73	522.002	289.776	1314.61	107.601	321.511	1419.88	55.8415
1701	0	-55.753	1333.25	931.255				-54.4657	1458.51	549.648	-89.3402	1506.25	160.55	-162.121	1611.29	85.3741	398.302	1434.78	870.168	391.33	1464.21	1088.92	311.816	1417.31	521.797	289.626	1314.9	107.65	321.502	1419.89	55.8669
1702	0	-56.1568	1336.64	930.458				-54.3746	1464.24	549.458	-89.5698	1515.21	161.141	-161.293	1621.56	85.9457	397.76	1436.84	870.135	391.052	1465.99	1088.95	311.68	1419	521.504	289.72	1314.69	107.643	321.528	1419.85	55.7983
1703	0	-56.8903	1340.75	929.514				-54.065	1469.42	549.144	-89.7946	1524.1	161.19	-160.596	1631.89	86.5689	397.645	1439.2	870.174	390.593	1467.71	1089.03	311.421	1420.7	521.216	289.735	1314.7	107.712	321.537	1419.86	55.8002
1704	0	-57.2776	1344	928.398				-53.7874	1474.78	548.845	-88.9635	1531.93	161.273	-159.678	1642.09	86.9773	397.372	1441.38	870.093	390.254	1469.6	1088.99	311.141	1422.35	520.886	289.672	1314.76	107.746	321.464	1419.78	55.7351
1705	0	-58.0086	1347.76	927.392				-53.4515	1479.83	548.383	-89.0115	1540.24	161.521	-158.246	1651.77	87.1529	397.004	1443.38	870.007	389.612	1471.34	1089.06	310.827	1424.17	520.563	289.286	1315.29	107.816	321.564	1419.81	55.7633
1706	0	-58.2772	1350.95	926.629				-53.0051	1484.63	547.788	-89.6145	1549.14	161.591	-156.483	1660.78	86.9446	396.603	1445.48	869.91	389.085	1473.24	1089.05	310.459	1426	520.201	289.085	1315.67	107.734	321.462	1419.83	55.7796
1707	0	-59.3614	1355.33	925.44				-52.7537	1489.61	547.117	-89.5258	1557.1	161.531	-154.734	1670.61	87.5451	396.164	1447.39	869.749	388.4	1475.09	1088.96	310.138	1427.84	519.852	288.999	1315.7	107.754	321.517	1419.78	55.716
1708	0	-60.6367	1360.13	924.479				-52.24	1494.41	546.442	-89.1084	1566.32	161.303	-152.827	1678.77	86.7728	396.128	1449.41	869.488	387.695	1476.95	1088.8	309.798	1429.72	519.478	288.973	1315.73	107.824	321.522	1419.77	55.6572
1709	0	-61.4822	1364.29	923.571				-51.6681	1498.6	545.561	-89.4416	1572.18	161.374	-150.522	1686.35	86.2162	395.586	1451.34	869.35	386.653	1478.53	1088.45	309.429	1431.61	519.089	289.008	1315.81	107.887	321.437	1419.8	55.7443
1710	0	-62.332	1368.25	922.394				-51.0247	1502.89	544.587	-88.131	1575.85	160.298	-148.256	1693.67	85.5321	395.006	1453.35	869.238	386.081	1480.63	1088.47	309.089	1433.49	518.722	288.977	1315.86	107.913	321.483	1419.8	55.6705
1711	0	-63.1194	1372.15	921.454				-50.5038	1507.3	543.615	-87.6468	1582.37	160.107	-146.076	1700.76	84.7688	394.424	1455.32	869.09	385.326	1482.75	1088.3	308.653	1435.26	518.396	288.853	1315.9	108.21	322.039	1419.93	55.6883
1712	0	-64.1394	1376.28	920.251				-49.8992	1511.56	542.54	-87.3899	1589.41	159.741	-143.614	1706.9	83.6972	393.93	1457.42	868.958	384.428	1484.75	1088.12	308.259	1437.13	517.997	288.802	1316.02	108.277	322.026	1419.87	55.6678
1713	0	-65.2356	1380.5	919.096				-49.228	1515.55	541.39	-86.436	1595.37	158.957	-141.134	1712.51	82.3692	393.143	1459.47	868.798	383.384	1486.76	1087.96	307.83	1438.84	517.653	288.778	1316.27	108.288	321.958	1419.92	55.7342
1714	0	-66.1587	1384.55	918.149				-48.5334	1519.36	540.127	-85.2016	1600.27	157.877	-138.691	1717.71	80.9341	392.543	1461.65	868.68	382.002	1488.75	1088.05	307.495	1440.62	517.398	288.748	1316.28	108.455	322.022	1419.92	55.6195
1715	0	-67.1262	1388.46	916.946				-47.8037	1522.97	538.711	-83.7906	1604.6	156.553	-136.033	1722.08	79.1031	391.696	1463.77	868.593	381.039	1491.52	1087.81	307.096	1442.32	517.107	288.492	1316.48	108.387	321.93	1419.93	55.5476
1716	0	-68.4279	1392.81	915.63				-47.1434	1526.44	537.261	-82.0812	1608.23	155.022	-133.416	1726.09	77.067	390.864	1466.03	868.527	379.881	1494.17	1088.07	306.575	1443.93	516.819	288.7	1316.81	108.559	321.929	1419.8	55.5545
1717	0	-69.9184	1397.63	914.535				-46.4198	1529.68	535.661	-80.3342	1611.69	153.442	-130.422	1729.19	74.6162	390.218	1468.4	868.546	378.387	1496.67	1088.13	306.261	1445.7	516.499	288.731	1316.92	108.672	322.058	1420.03	55.4828
1718	0	-71.0677	1401.88	913.356				-45.7418	1532.74	534.013	-78.503	1614.58	151.658	-127.164	1731.55	71.7198	389.279	1470.73	868.449	377.093	1499.57	1088.18	305.769	1447.35	516.264	288.299	1316.85	108.631	321.937	1419.87	55.4814
1719	0	-72.1327	1406.02	912.154				-45.0437	1535.62	532.255	-76.8526	1618.48	149.928	-123.667	1733.15	68.433	388.426	1473.02	868.407	375.727	1502.19	1088.11	305.185	1448.86	515.933	288.226	1316.95	108.74	321.942	1419.92	55.4355
1720	0	-73.2903	1410.26	910.915				-44.4621	1538.4	530.533	-74.5323	1619.43	147.657	-120.154	1734.63	64.9211	387.35	1475.38	868.377	374.249	1504.55	1087.96	304.639	1450.49	515.651	288.233	1316.99	108.805	321.929	1419.97	55.4319
1721	0	-74.673	1414.99	909.753				-43.7338	1540.72	528.525	-71.5907	1616.71	144.289	-116.234	1735.25	61.0388	386.342	1477.77	868.37	373.054	1503.98	1087.5	304.029	1452.06	515.394	287.929	1317.05	108.819	321.941	1419.98	55.3797
1722	0	-76.0736	1420	908.515				-43.0069	1542.79	526.42	-69.0249	1615.8	141.379	-112.068	1735.13	56.8033	385.507	1480.24	868.314	371.746	1506.31	1087.2	303.39	1453.51	515.047	287.953	1317.07	108.93	321.944	1419.98	55.3494
1723	0	-77.2797	1424.74	907.299				-42.2729	1544.66	524.229	-67.2981	1616.69	139.275	-107.877	1734.65	52.4439	384.187	1482.56	868.223	370.104	1509.6	1087.15	302.619	1455.01	514.841	287.999	1317.03	109.076	321.854	1419.92	55.2834
1724	0	-78.4079	1429.32	905.938				-41.4974	1546.3	521.973	-65.1417	1616.42	136.441	-103.668	1733.71	47.9291	383.147	1485.06	868.111	368.375	1512.64	1087.06	301.701	1456.41	514.617	287.878	1317.13	109.171	321.823	1419.91	55.2666
1725	0	-79.7256	1434.22	904.538				-40.8815	1548.03	519.688	-63.0672	1615.88	133.723	-99.387	1732.22	43.2027	381.956	1487.51	868.043	366.887	1515.94	1087.08	301.168	1458.37	514.235	287.858	1317.26	109.277	321.961	1420.05	55.2979
1726	0	-81.1489	1439.29	903.216				-40.1256	1549.33	517.329	-60.7658	1614.32	130.735	-95.5169	1730.25	41.406	380.375	1489.64	867.867	364.839	1518.83	1086.46	300.409	1460.1	513.947	287.798	1317.48	109.386	321.979	1420.05	55.2507
1727	0	-82.6251	1444.63	901.772				-39.3312	1550.18	514.66	-58.0597	1614.68	129.318	-94.2073	1731.35	42.5862	379.156	1492.46	867.637	363.186	1521.37	1086.44	299.68	1461.92	513.613	287.695	1317.3	109.418	321.878	1420	55.2033
1728	0	-84.0426	1449.7	900.176				-38.311	1550.49	511.919	-56.0198	1615.62	127.349	-93.7102	1734.34	44.3328	377.77	1495.12	867.458	361.474	1524.13	1086.1	298.818	1463.75	513.197	287.486	1317.53	109.562	322.145	1420.24	55.1925
1729	0	-85.729	1455.06	898.451				-37.0289	1550.75	509.263	-54.7404	1614.45	124.688	-92.3845	1734.92	45.649	376.17	1497.79	867.254	359.898	1527.38	1086.13	297.892	1465.66	512.782	287.436	1317.49	109.625	322.037	1420.16	55.0621
1730	0	-87.3822	1460.52	896.722				-35.5371	1550.8	506.353	-53.5275	1612.39	122.528	-90.7939	1734.84	46.2542	374.359	1500.35	867.009	357.69	1530.86	1085.5	296.798	1467.43	512.418	287.329	1317.61	109.779	322.052	1420.18	55.0793
1731	0	-88.9954	1465.79	894.833				-34.3471	1550.6	503.415	-52.0029	1611.21	120.239	-89.9233	1734.45	46.7066	372.685	1503.1	866.625	355.713	1534.38	1085.11	296.042	1469.76	511.871	287.113	1317.73	109.927	322.199	1420.29	55.1173
1732	0	-90.572	1471	892.919				-34.1092	1551.02	501.372	-50.4955	1610.38	118.363	-89.6258	1733.88	46.8596	370.88	1505.87	866.22	353.425	1537.72	1084.68	294.92	1471.89	511.367	287.02	1317.84	110.237	322.222	1420.32	55.1158
1733	0	-92.4446	1476.37	891.171				-34.4386	1552.03	499.584	-48.9467	1610.72	116.534	-89.1915	1733.25	46.8627	369.127	1508.97	865.869	351.285	1540.94	1084.31	293.866	1474.1	510.809	287.234	1317.89	110.55	322.164	1420.26	55.0643
1734	0	-94.4505	1481.78	889.505				-34.7	1553.75	498.098	-47.9262	1610.69	115.195	-88.9514	1733.3	46.9728	367.356	1512.14	865.471	348.995	1544.63	1083.92	292.667	1476.43	510.254	287.074	1318.08	110.853	322.082	1420.1	55.0868
1735	0	-96.4459	1486.84	888.068				-34.7813	1555.51	496.706	-46.8466	1610.77	114.107	-88.7947	1733.42	47.0449	365.141	1515.11	864.96	346.806	1548.47	1083.41	291.377	1478.99	509.644	286.661	1318.15	111.177	322.2	1420.37	55.0543
1736	0	-98.5611	1491.8	886.829				-34.8435	1557.63	495.578	-44.8607	1609.29	112.598	-88.608	1733.47	47.1181	363.17	1518.52	864.489	344.126	1552.08	1082.96	289.888	1481.6	509.061	286.646	1318.37	111.595	321.687	1420.35	55.0059
1737	0	-100.423	1496.01	885.827				-35.3922	1560.62	494.968	-43.3297	1608.55	111.506	-88.2859	1733.26	47.1764	360.844	1521.66	863.909	341.456	1555.81	1082.5	288.376	1484.34	508.42	286.825	1318.16	112.152	321.68	1420.41	54.9647
1738	0	-102.649	1500.2	885.023				-36.0959	1563.61	494.633	-42.5517	1609.08	111.189	-88.0355	1733.14	47.1605	359.056	1525.19	863.412	338.605	1559.56	1082.02	286.745	1487.28	507.695	286.332	1318.7	112.56	321.676	1420.39	54.9311
1739	0	-104.89	1503.82	884.653				-36.9851	1566.29	494.37	-42.1646	1609.76	110.916	-88.0213	1733.22	47.1829	356.487	1528.21	862.702	335.687	1563.25	1081.42	285.072	1490.44	506.939	285.738	1318.82	113.209	321.664	1420.54	54.9437
1740	0	-107.36	1507.15	884.451				-38.059	1568.56	494.272	-43.2647	1612.17	111.291	-88.0026	1733.31	47.1462	354.14	1531.47	861.93	332.772	1567.28	1080.86	283.266	1493.85	506.111	285.117	1319.06	114.08	321.631	1420.57	55.0032
1741	0	-109.437	1509.91	884.313				-39.4146	1569.96	494.2	-42.798	1612.06	110.887	-88.0105	1733.3	47.1186	352.012	1534.88	861.221	329.749	1571.62	1080.27	281.494	1497.32	505.27	284.526	1319.53	114.769	321.523	1420.58	55.039
1742	0	-111.815	1512.59	884.438				-40.986	1570.85	494.247	-42.9786	1612.15	110.787	-88.0453	1733.31	47.0746	349.404	1537.9	860.413	326.112	1578.26	1079.91	279.605	1500.87	504.528	283.806	1319.99	115.642	321.326	1420.67	55.1302
1743	0	-114.436	1515.71	884.872				-42.8857	1571.8	494.476	-41.9357	1610.67	109.904	-88.1209	1733.28	47.0835	346.847	1540.91	859.587	322.995	1582.95	1079.6	277.705	1504.4	503.76	282.879	1320.48	116.691	321.004	1420.52	55.1492
1744	0	-117.086	1518.93	885.417				-44.863	1572.34	494.562	-41.714	1610.03	109.46	-88.1213	1733.28	47.0526	344.005	1543.61	858.661	320.263	1586.55	1078.98	275.937	1507.86	503.287	282.02	1321.09	118.003	320.47	1420.46	55.2345
1745	0	-119.788	1522.1	885.885				-46.7317	1572.92	494.742	-41.9446	1610.13	109.219	-88.2036	1733.29	47.0244	342.113	1546.72	858.128	317.494	1589.94	1078.04	274.671	1511.49	502.894	281.104	1322.08	119.471	320.265	1420.58	55.5276
1746	0	-122.339	1525.06	886.232				-48.6364	1573.7	494.674	-42.3244	1610.54	109.091	-88.206	1733.29	47.0357	339.272	1549.11	857.63	314.689	1592.97	1077.44	273.428	1515.26	503.05	280.46	1322.94	121.214	320.1	1420.73	55.8175
1747	0	-124.911	1527.86	886.357				-50.3464	1575.14	494.608	-42.601	1610.99	108.926	-88.2173	1733.28	46.9951	337.217	1551.81	857.443	312.317	1596.47	1076.59	271.93	1518.91	503.31	279.738	1324.16	123.082	319.98	1420.99	56.1406
1748	0	-127.506	1530.57	886.477				-51.6516	1576.31	494.283	-42.6489	1611.09	108.605	-88.2187	1733.28	47.0266	334.349	1553.9	857.626	309.924	1599.98	1076.11	270.542	1522.95	503.568	278.991	1325.32	125.215	319.883	1421.23	56.4915
1749	0	-130.22	1533.72	886.626				-52.8071	1577.93	494.046	-43.1735	1612.02	108.718	-88.1948	1733.27	47.0584	332.449	1556.65	857.788	307.31	1603.22	1075.58	269.377	1527.58	503.82	278.564	1326.87	127.741	319.61	1421.47	56.6874
1750	0	-132.991	1537	886.692				-53.8601	1579.47	493.813	-43.5225	1612.82	108.682	-88.1489	1733.28	47.066	330.314	1559.29	858.099	304.769	1606.51	1075.32	268.811	1533.17	504.15	278.417	1328.69	130.541	319.427	1421.7	57.0279
1751	0	-135.574	1540.18	886.754				-55.1367	1580.97	493.637	-42.8266	1611.77	107.986	-88.143	1733.28	47.0784	327.733	1561.72	858.443	301.964	1609.4	1075.28	268.052	1539.37	504.613	278.346	1330.81	133.61	319.61	1422.47	57.5631
1752	0	-138.295	1543.44	886.72				-56.2292	1582.14	493.503	-42.5469	1611.45	107.698	-88.1414	1733.28	47.1271	325.825	1564.63	858.852	299.389	1612.44	1075.02	267.157	1545.96	505.066	278.028	1333.15	136.875	319.705	1423.06	58.0318
1753	0	-140.84	1546.77	886.633				-57.6576	1583.63	493.489	-42.5885	1611.72	107.619	-88.0999	1733.29	47.1235	323.452	1567.21	859.223	297.301	1615.6	1075.03	266.553	1553.33	505.389	277.93	1335.85	140.476	319.509	1423.47	58.4213
1754	0	-143.263	1550.08	886.545				-59.1054	1585.12	493.533	-42.8886	1612.22	107.671	-88.096	1733.29	47.1227	321.254	1569.95	859.668	294.961	1618.39	1074.97	266.327	1561.24	505.964	277.845	1339.2	144.434	319.813	1424.05	59.1816
1755	0	-145.64	1553.67	886.553				-60.603	1586.52	493.491	-43.4992	1613.44	107.858	-88.0859	1733.29	47.1268	319.418	1572.95	860.076	292.512	1621.06	1075.03	266.331	1569.84	506.485	277.743	1342.71	148.848	319.291	1424.42	59.7447
1756	0	-147.888	1557.46	886.423				-61.9966	1587.92	493.396	-43.6728	1613.89	107.82	-88.0832	1733.29	47.1269	316.714	1575.57	860.574	290.117	1623.45	1075.09	266.054	1578.81	507.187	276.236	1344.62	153.255	319.647	1425.61	61.223
1757	0	-149.746	1560.65	886.31				-63.4645	1589.41	493.295	-43.7223	1613.87	107.623	-88.0731	1733.36	47.1419	314.905	1578.39	860.793	287.639	1625.69	1075.09	265.858	1588.12	508.003	275.392	1349.01	158.218	318.411	1429.27	63.7048
1758	0	-151.889	1564.56	886.16				-64.7741	1590.82	493.19	-43.8194	1614.07	107.438	-88.0761	1733.36	47.1489	313.178	1581.14	861.108	285.5	1627.95	1075.05	266.109	1598.04	509.106	274.605	1354.43	163.64	317.878	1430.8	66.0058
1759	0	-153.753	1568.58	885.985				-66.1039	1592.22	493.074	-44.1462	1614.66	107.539	-88.0682	1733.36	47.1575	311.579	1583.83	861.335	283.432	1629.98	1074.95	266.253	1608.29	510.525	273.485	1360.21	169.162	317.46	1431.76	68.4759
1760	0	-155.522	1572.47	885.899				-67.2767	1593.46	492.917	-44.5494	1615.3	107.55	-88.0333	1733.3	47.1283	310.052	1586.43	861.596	281.372	1631.87	1074.75	266.685	1618.7	512.134	272.066	1366.41	174.979	316.447	1433.59	71.6223
1761	0	-157.249	1576.35	885.71				-68.4141	1594.58	492.627	-44.6503	1615.34	107.32	-88.015	1733.37	47.1791	308.638	1589.01	861.77	279.573	1633.65	1074.46	267.093	1629.25	514.024	270.05	1372.86	181.433	315.733	1435.2	75.3271
1762	0	-158.95	1580.44	885.584				-69.7595	1595.83	492.41	-44.5587	1615.24	107.068	-88.0108	1733.38	47.1568	307.361	1591.41	861.917	277.745	1635.21	1073.95	267.393	1639.49	516.218	268.375	1380.29	187.68	314.423	1437.77	79.5313
1763	0	-160.511	1584.22	885.479				-70.9016	1596.78	492.192	-44.3764	1614.74	106.757	-88.0172	1733.37	47.1598	306.186	1593.8	862.058	276.434	1636.9	1073.51	267.69	1649.94	518.531	266.619	1388.26	193.932	313.148	1440.3	84.0623
1764	0	-162.237	1588.04	885.377				-72.2196	1597.75	492.073	-44.5401	1614.56	106.537	-88.0138	1733.37	47.1245	305.077	1596.07	862.226	275.079	1638.35	1072.97	268.222	1660.29	521.127	265.073	1396.65	200.161	311.55	1443.82	89.068
1765	0	-163.821	1591.28	885.257				-73.4035	1598.72	491.953	-44.1511	1613.62	106.137	-88.0299	1733.37	47.1192	304.248	1597.33	862.542	273.993	1639.82	1072.36	268.871	1670.36	524.055	262.787	1404.71	206.014	309.729	1448.01	94.2801
1766	0	-165.36	1594.35	885.209				-74.6298	1599.54	491.813	-44.0294	1613.23	105.949	-88.065	1733.43	47.1348	303.063	1602.81	863.276	272.884	1641.3	1071.83	269.548	1679.98	526.992	260.69	1412.68	211.867	307.921	1452.86	99.1055
1767	0	-166.749	1597.09	885.121				-75.6568	1600.29	491.674	-44.2253	1613.2	105.866	-88.0702	1733.44	47.1376	302.148	1606.47	864.356	271.854	1642.81	1071.35	270.023	1689.16	529.997	257.996	1420.18	217.202	307.023	1457.25	102.7
1768	0	-168.239	1599.77	885.132				-76.7524	1601.21	491.628	-44.4104	1613.27	105.834	-88.0589	1733.38	47.0552	301.521	1608.3	865.442	270.968	1644.52	1070.83	270.387	1697.72	532.967	255.43	1427.96	221.503	305.263	1464.88	106.088
1769	0	-169.506	1601.89	885.169				-77.6154	1601.84	491.499	-45.1938	1614.44	106.265	-88.0771	1733.36	47.074	300.927	1610.24	866.69	270.205	1646.41	1070.5	270.916	1705.64	536	253.497	1437.36	223.952	303.251	1474.98	109.615
1770	0	-170.81	1603.92	885.137				-78.4959	1602.68	491.476	-45.8037	1615.26	106.522	-88.1131	1733.42	47.0928	300.292	1611.84	867.724	269.276	1648.27	1070.19	271.104	1712.95	538.999	251.339	1447.39	225.445	301.1	1486.7	111.387
1771	0	-171.964	1605.55	885.164				-79.1702	1603.43	491.429	-45.9497	1615.26	106.465	-88.1267	1733.42	47.0797	299.681	1613.83	869.026	268.536	1650.21	1070.01	271.52	1720.08	542.132	249.964	1458.87	225.395	298.962	1498.96	111.692
1772	0	-173.084	1607.15	885.102				-79.7662	1604.08	491.427	-45.9817	1615.23	106.453	-88.1176	1733.43	47.0757	299.131	1615.92	870.282	267.725	1652.31	1069.86	271.664	1726.77	545.069	248.347	1470.59	224.29	296.994	1513.05	110.8
1773	0	-174.096	1608.72	885.103				-80.5381	1605.11	491.481	-46.0278	1615.09	106.433	-88.1302	1733.42	47.0743	298.585	1617.44	871.617	267.149	1654.75	1069.86	271.889	1733.22	547.903	246.89	1482.79	222.248	294.863	1527.91	109.016
1774	0	-174.974	1610.32	885.073				-80.9379	1605.81	491.522	-45.9248	1614.81	106.325	-88.1312	1733.42	47.0782	297.742	1618.36	873.203	266.85	1657.47	1069.9	271.756	1739.18	550.498	246.058	1495.82	219.296	293.557	1543.7	106.428
1775	0	-175.662	1611.88	885.029				-81.2294	1606.54	491.528	-45.387	1613.89	105.999	-88.1352	1733.42	47.0764	297.379	1620.73	874.448	266.366	1660.06	1070.24	271.612	1744.7	552.889	245.342	1509.46	215.338	292.699	1560.53	103.397
1776	0	-176.193	1613.43	884.961				-81.6364	1607.4	491.583	-45.2966	1613.54	105.889	-88.1526	1733.44	47.0555	296.75	1622.74	875.817	265.561	1662.3	1070.71	271.517	1750.21	555.127	245.068	1523.66	210.71	292.018	1578.48	100.068
1777	0	-176.601	1615.28	884.968				-81.9498	1608.45	491.711	-45.3683	1613.64	105.973	-88.1328	1733.36	47.054	296.226	1625.22	877.314	265.163	1664.89	1070.84	271.733	1755.58	557.227	245.294	1538.59	205.598	291.706	1597.13	96.375
1778	0	-176.946	1617.08	884.984				-82.0905	1609.4	491.799	-45.4562	1613.69	106.03	-88.1366	1733.35	47.056	295.81	1626.61	878.542	264.842	1667.55	1071.18	271.626	1760.46	559.068	246.238	1554.23	199.922	291.555	1615.7	92.3688
1779	0	-177.092	1619.06	885				-82.133	1610.4	491.84	-45.4995	1613.83	106.101	-88.1204	1733.44	47.0259	295.401	1628.31	879.523	264.286	1669.96	1071.4	271.638	1765.26	560.669	247.328	1570.05	194.057	291.547	1635.25	88.5015
1780	0	-177.141	1621.14	885.003				-82.1119	1611.36	491.899	-45.4186	1613.77	106.107	-88.1217	1733.45	47.0276	295.507	1628.67	880.53	264.167	1672.64	1071.5	271.563	1769.73	561.96	248.846	1586.3	188.153	293.415	1656.13	85.2895
1781	0	-177.197	1623.43	884.991				-81.9833	1612.4	491.904	-45.3374	1613.66	106.14	-88.1347	1733.35	47.0588	295.648	1630.54	881.152	264.313	1675.36	1071.74	271.187	1773.7	563.02	250.509	1602.6	181.882	295.294	1677.1	82.1601
1782	0	-177.101	1626	884.912				-81.8055	1613.51	491.962	-45.3398	1613.73	106.195	-88.1248	1733.41	47.0782	295.777	1633.01	881.839	264.122	1677.82	1071.85	271.239	1777.76	563.934	253.361	1620.07	176.066	297.034	1697.75	79.0809
1783	0	-176.774	1628.58	884.847				-81.4948	1614.52	492.11	-45.302	1613.81	106.239	-88.0876	1733.36	47.0608	296.031	1635.52	882.442	264.192	1680.26	1071.9	271.15	1781.62	564.522	256.184	1637.15	170.415	299.708	1718.64	76.6931
1784	0	-176.243	1631.04	884.83				-81.216	1615.61	492.048	-45.8432	1614.83	106.7	-88.0761	1733.36	47.0634	296.538	1638.28	882.957	264.152	1682.67	1071.93	270.475	1785.06	564.829	259.199	1654.08	164.891	301.489	1738.67	74.2404
1785	0	-175.707	1633.7	884.776				-80.8868	1616.68	492.034	-46.1368	1615.37	106.957	-88.0707	1733.36	47.1161	297.057	1641.1	883.326	265.032	1685.58	1071.82	270.176	1788.49	564.973	262.536	1671.08	159.978	305.55	1760.13	73.1868
1786	0	-175.053	1636.33	884.653				-80.4963	1617.68	492.085	-45.2519	1614.32	106.541	-88.0749	1733.36	47.1025	297.897	1644.16	883.606	265.531	1688.25	1071.78	269.865	1791.89	564.996	265.881	1687.98	155.402	309.061	1780.87	72.4014
1787	0	-174.358	1638.99	884.582				-80.1126	1618.68	492.12	-45.8645	1615.18	106.998	-88.0666	1733.42	47.1153	298.867	1647.31	883.693	266.236	1691.22	1071.69	269.246	1794.82	564.748	268.944	1704.1	151.097	311.682	1799.82	71.7678
1788	0	-173.553	1641.52	884.496				-79.6185	1619.79	492.242	-45.9902	1615.72	107.186	-88.0353	1733.38	47.1233	299.469	1650.03	883.514	266.197	1693.74	1071.32	268.519	1797.48	564.29	272.672	1720.45	147.53	318.13	1820.89	72.5005
1789	0	-172.572	1643.61	884.495				-79.1567	1620.74	492.333	-45.8311	1615.61	107.191	-88.0666	1733.43	47.1367	301.009	1653.74	883.436	267.935	1697.38	1071.43	268.409	1800.47	563.587	276.61	1736.63	144.415	319.062	1838.4	72.5176
1790	0	-171.637	1645.63	884.519				-78.5383	1621.74	492.413	-45.3667	1615.08	107.053	-88.0352	1733.37	47.127	301.904	1656.76	883.265	268.727	1700.52	1071.28	268.595	1803.53	563.165	279.108	1750.96	141.397	321.362	1855.63	73.0023
1791	0	-170.727	1647.63	884.558				-77.7393	1622.35	492.453	-44.4016	1614.11	106.837	-88.0303	1733.37	47.1241	302.93	1659.97	882.696	269.389	1703.86	1071.06	268.412	1806.01	562.144	282.471	1765.73	139.038	324.229	1872.86	74.1752
1792	0	-169.756	1649.38	884.671				-77.0168	1623.34	492.64	-44.0376	1613.73	106.841	-88.0357	1733.37	47.1493	304.169	1663.22	882.104	270.393	1707.49	1070.86	268.195	1808.28	561.102	285.718	1779.83	137.213	326.779	1889.08	75.601
1793	0	-168.66	1650.95	884.816				-76.4039	1624.55	492.832	-43.8467	1613.72	106.968	-88.0292	1733.37	47.1238	305.467	1666.58	881.25	271.596	1711.34	1070.56	268.397	1810.86	559.989	288.627	1792.97	135.521	328.884	1904.16	76.9973
1794	0	-167.507	1652.25	885.029				-75.5314	1625.41	493.055	-43.6618	1613.72	107.087	-88.0356	1733.37	47.1485	306.716	1670.05	880.405	272.998	1715.51	1070.31	268.289	1812.77	558.618	291.025	1805.08	134.189	330.85	1918.27	78.4115
1795	0	-166.291	1653.46	885.272				-74.657	1626.33	493.21	-43.7287	1614.06	107.322	-88.0405	1733.37	47.1493	307.689	1673.26	879.407	274.671	1720.25	1069.95	268.42	1814.68	557.309	293.185	1816.36	132.764	331.687	1930.66	79.4832
1796	0	-165.069	1654.76	885.529				-73.7412	1627.45	493.516	-43.444	1614.02	107.468	-88.0778	1733.36	47.15	308.759	1676.65	878.244	275.315	1723.92	1069.62	268.467	1816.33	555.822	295.556	1826.7	131.702	332.289	1941.87	80.2992
1797	0	-163.664	1655.84	885.845				-72.8794	1628.63	493.804	-43.9208	1615.05	108.046	-88.0828	1733.36	47.1501	309.785	1680.4	876.952	277.337	1729.13	1069.04	268.898	1818.31	554.339	295.765	1835.12	130.102	332.503	1951.6	80.4501
1798	0	-162.236	1657.15	886.222				-71.7128	1629.51	494.021	-43.8979	1615.46	108.303	-88.1237	1733.41	47.1465	310.827	1684.34	875.559	278.48	1733.54	1068.63	269.264	1819.97	552.84	296.24	1842.35	128.763	335.847	1961.82	81.3612
1799	0	-160.758	1658.54	886.697				-70.7803	1630.86	494.367	-43.6837	1615.62	108.458	-88.1316	1733.42	47.1676	311.906	1688.45	874.054	279.692	1738.09	1068.17	269.657	1821.65	551.446	296.274	1848.42	127.457	335.783	1968.78	81.533
1800	0	-159.183	1660	887.083				-69.6183	1632.12	494.687	-43.3732	1615.59	108.662	-88.1288	1733.42	47.1462	313.278	1692.96	872.669	281.162	1742.93	1067.72	270.304	1823.34	550.111	295.88	1853.24	126.53	334.318	1972.71	80.3302
1801	0	-157.386	1661.36	887.453				-68.4427	1633.33	494.979	-42.2497	1614.25	108.236	-88.1397	1733.35	47.1278	314.402	1697.32	871.647	282.725	1747.98	1067.25	270.97	1824.79	548.647	294.594	1855.68	124.933	333.937	1975.17	78.3879
1802	0	-155.438	1662.8	887.903				-67.2933	1634.77	495.361	-41.6679	1613.5	108.159	-88.1545	1733.34	47.1241	315.929	1702.28	870.786	284.384	1753.2	1066.81	271.504	1826.44	547.042	294.127	1856.13	123.385	333.477	1976.64	75.2752
1803	0	-153.464	1664.48	888.42				-65.8371	1636.09	495.686	-41.5433	1613.63	108.368	-88.1908	1733.4	47.1173	317.522	1707.43	870.265	286.043	1758.43	1066.39	272.42	1828.37	545.695	294.371	1856.08	122.29	332.953	1977.71	72.2929
1804	0	-151.34	1666.27	888.908				-64.5261	1637.7	496.021	-41.1325	1613.47	108.632	-88.2077	1733.34	47.0956	319.012	1712.8	869.993	287.871	1763.92	1066.01	272.876	1830.72	544.433	295.783	1857.77	122.146	332.908	1978.19	70.3104
1805	0	-149.05	1667.95	889.355				-62.9621	1639.15	496.422	-40.94	1613.52	108.844	-88.2017	1733.33	47.0871	320.705	1718.72	869.653	289.699	1769.32	1065.74	273.48	1833.53	543.9	295.768	1859.37	121.835	333.491	1978.79	68.1545
1806	0	-146.771	1670.05	889.919				-61.4054	1641.05	496.817	-41.0225	1614.02	109.301	-88.2027	1733.34	47.1128	322.342	1724.49	869.401	291.796	1774.88	1065.35	274.191	1836.79	543.804	295.918	1860.44	121.409	333.881	1979.57	65.9259
1807	0	-144.282	1671.8	890.597				-59.6356	1642.72	497.201	-40.8861	1614.44	109.7	-88.1973	1733.34	47.1097	324.134	1730.71	869.218	294.102	1780.5	1065.11	274.807	1840.53	544.043	296.245	1861.8	121.009	334.123	1980.11	65.0341
1808	0	-141.598	1673.33	891.047				-57.9649	1644.46	497.549	-41.02	1615.09	110.243	-88.165	1733.28	47.0951	325.804	1736.94	869.522	296.286	1786.08	1064.9	275.46	1844.97	544.52	296.279	1862.77	120.899	333.543	1980.16	64.4027
1809	0	-139.123	1675.5	891.544				-56.2393	1646.23	497.9	-40.921	1615.76	110.752	-88.2052	1733.33	47.1379	327.677	1743.1	869.911	298.505	1791.46	1064.83	276.234	1850.34	545.139	296.635	1863.67	121.004	333.223	1980.41	63.8083
1810	0	-136.439	1677.59	892.047				-54.5486	1648.07	498.302	-40.3089	1615.38	110.77	-88.2072	1733.34	47.1394	329.51	1749.32	870.513	300.864	1796.82	1064.76	276.693	1855.77	545.491	296.79	1864.4	120.916	333.338	1980.55	63.3634
1811	0	-133.564	1679.54	892.494				-52.8961	1650.07	498.679	-41.1204	1617	111.998	-88.1736	1733.28	47.1208	331.668	1755.51	871.234	303.48	1802.13	1064.9	277.118	1861.18	545.696	296.887	1865.04	120.756	333.635	1980.77	62.9462
1812	0	-130.902	1681.94	892.936				-51.1585	1651.85	499.038	-40.9455	1617.52	112.537	-88.2001	1733.33	47.145	333.667	1761.65	871.966	305.661	1806.97	1064.68	277.325	1866.24	545.697	297.667	1866.01	120.728	333.711	1980.99	62.7013
1813	0	-127.943	1684.22	893.404				-49.4257	1653.95	499.442	-40.917	1618.01	112.968	-88.2052	1733.34	47.1511	336.02	1767.8	872.715	308.245	1811.99	1064.94	278.011	1871.11	545.565	298.181	1867.15	120.679	333.581	1981.09	62.4692
1814	0	-125.047	1686.63	893.851				-47.5552	1656.01	499.907	-40.8754	1618.35	113.389	-88.1631	1733.28	47.1481	338.184	1773.73	873.442	310.831	1816.96	1065.16	278.525	1875.46	545.313	298.393	1867.95	120.527	333.446	1981.29	62.306
1815	0	-122.136	1689.39	894.23				-45.6805	1658.08	500.302	-40.6571	1618.8	113.755	-88.1571	1733.34	47.1633	340.386	1779.63	873.956	313.413	1821.86	1065.46	279.389	1879.74	545.03	298.742	1868.81	120.411	333.282	1981.48	62.2046
1816	0	-118.986	1691.94	894.624				-43.8314	1660.3	500.724	-39.7969	1618.12	114.056	-88.1528	1733.35	47.2053	343.042	1785.68	874.298	316.094	1826.83	1065.77	280.257	1883.77	544.625	298.94	1869.58	120.046	333.119	1981.63	62.0392
1817	0	-116.526	1695.44	895.11				-41.9647	1662.54	501.204	-39.4774	1618.27	114.478	-88.1023	1733.3	47.1904	345.585	1791.33	874.495	318.73	1831.72	1066.12	281.174	1887.57	544.23	298.777	1870.03	119.764	333.041	1981.82	61.8657
1818	0	-112.908	1697.76	895.519				-40.1712	1664.79	501.647	-39.0216	1618.41	114.929	-88.0535	1733.36	47.2038	348.046	1796.72	874.481	321.422	1836.67	1066.49	282.299	1891.12	543.779	299.002	1870.58	119.689	333.014	1982.04	61.7269
1819	0	-109.473	1700.22	895.899				-38.369	1666.96	502.115	-38.6685	1618.42	115.365	-87.9911	1733.31	47.1879	350.542	1801.99	874.263	324.119	1841.62	1066.89	283.528	1894.65	543.48	299.335	1871.15	119.628	332.96	1982.19	61.5464
1820	0	-106.473	1703.39	896.419				-36.636	1669.34	502.655	-38.538	1619.3	116.155	-88.0125	1733.37	47.2886	353.176	1807.18	873.998	326.818	1846.51	1067.26	284.746	1897.85	543.058	299.541	1871.7	119.532	332.76	1982.24	61.3212
1821	0	-103.347	1706.31	896.997				-34.9881	1671.77	503.238	-38.2571	1619.76	116.718	-88.0003	1733.39	47.2956	355.789	1812.21	873.513	329.529	1851.48	1067.66	286.203	1901	542.889	299.5	1871.99	119.355	329.62	1980.62	60.4947
1822	0	-100.199	1709.16	897.669				-33.4363	1674.2	503.891	-37.8891	1620.06	117.367	-87.9432	1733.38	47.2435	358.102	1817.25	873.306	332.354	1856.44	1068.16	287.492	1903.68	542.482	299.757	1872.43	119.212	329.438	1980.64	60.4434
1823	0	-97.323	1712.32	898.317				-32.022	1676.81	504.638	-37.7616	1620.63	118.421	-88.022	1733.43	47.3206	360.118	1823.38	872.872	335.061	1861.22	1068.62	288.781	1906.1	542.143	299.627	1872.61	118.953	329.694	1980.91	60.4639
1824	0	-94.3857	1715.31	899.219				-30.7039	1679.31	505.371	-37.6077	1621.13	119.424	-88.1091	1733.54	47.3702	362.417	1827.87	872.656	337.748	1865.98	1069.13	290.283	1908.35	541.799	299.531	1872.72	118.746	329.807	1981	60.4656
1825	0	-91.5884	1718.28	900.086				-29.5131	1681.93	506.344	-37.4298	1621.7	120.98	-88.3433	1733.6	47.3549	364.752	1831.86	872.406	340.325	1870.54	1069.62	291.872	1910.48	541.324	299.504	1872.88	118.559	329.8	1981.01	60.6854
1826	0	-88.8739	1721.13	901.299				-28.1098	1684.25	507.218	-37.3883	1622.03	122.049	-88.5914	1733.31	47.3122	367.006	1835.73	872.309	342.931	1874.93	1070.2	293.418	1912.23	541.136	299.528	1873.02	118.381	329.34	1980.79	60.2489
1827	0	-86.2648	1723.95	902.561				-27.3065	1687.46	508.905	-36.7586	1623.44	123.441	-88.7474	1733.05	47.2853	369.26	1839.62	872.207	345.478	1879.17	1070.81	294.954	1913.79	540.846	299.617	1873.2	118.283	329.217	1980.78	60.0764
1828	0	-83.7252	1726.72	903.921				-26.3205	1690.67	509.845	-36.2011	1623.6	124.801	-89.0087	1732.85	47.2869	371.374	1843.49	872.148	347.858	1883.23	1071.45	296.468	1915.23	540.638	299.822	1873.4	118.174	329.169	1980.81	59.9849
1829	0	-81.1966	1729.41	905.545				-25.1294	1693.69	511.087	-35.606	1623.41	126.022	-89.2763	1732.82	47.2897	373.523	1846.91	872.306	350.255	1887.14	1072.26	297.948	1916.46	540.43	299.915	1873.53	118.069	329.996	1981.32	60.5641
1830	0	-79.0324	1732.37	907.21				-24.0563	1697.1	512.556	-35.0306	1624.89	127.841	-89.4272	1732.5	47.2139	375.614	1850.16	872.543	352.543	1890.77	1073.15	299.337	1917.51	540.352	300.193	1873.71	118.011	329.25	1980.88	59.9592
1831	0	-76.8775	1735.18	908.86				-23.1354	1700.5	513.984	-34.1367	1626.5	129.499	-89.6233	1732.23	47.1764	377.594	1853.38	873.014	354.804	1894.32	1074.04	300.688	1918.4	540.332	299.99	1873.69	117.61	330.025	1981.44	60.4963
1832	0	-74.8978	1737.97	910.54				-22.2491	1704	515.399	-33.0508	1627.45	131.137	-89.7066	1731.78	47.092	379.508	1856.43	873.429	357.136	1897.83	1074.99	302.02	1919.18	540.255	300.42	1873.85	117.671	329.167	1980.92	59.9093
1833	0	-72.5595	1739.95	912.337				-21.4829	1707.46	516.953	-31.8137	1628.96	132.823	-89.3993	1730.92	46.8879	381.412	1859.33	873.984	359.325	1901.13	1075.95	303.277	1919.77	540.218	300.781	1874.02	117.807	329.12	1980.93	59.8309
1834	0	-70.5274	1742.37	914.208				-20.7812	1710.98	518.42	-30.3222	1630.33	134.551	-89.1671	1730.4	46.8376	383.297	1862.23	874.534	361.411	1904.35	1076.95	304.47	1920.22	540.226	300.932	1874.11	117.747	329.993	1981.51	60.4694
1835	0	-68.6337	1744.66	916.099				-20.579	1715.47	519.924	-29.065	1632.16	136.478	-88.0917	1728.56	46.3746	385.02	1864.77	875.037	363.563	1907.5	1077.84	305.675	1920.61	540.224	301.105	1874.16	117.672	329.176	1981.03	59.8739
1836	0	-66.923	1747.25	917.947				-19.6838	1718.63	521.454	-27.4226	1633.51	138.093	-86.4304	1725.85	45.5785	386.529	1867.64	875.471	365.695	1910.58	1078.69	306.798	1920.8	540.255	301.293	1874.21	117.603	329.038	1980.93	59.7998
1837	0	-65.1417	1749.38	919.836				-19.2609	1722.56	522.931	-25.7328	1635.24	139.773	-85.7744	1724.97	45.501	388.09	1870.21	875.851	367.752	1913.64	1079.4	307.952	1921	540.282	301.43	1874.26	117.579	329.032	1980.99	59.8048
1838	0	-63.5595	1751.67	921.733				-18.963	1726.55	524.317	-24.114	1637.2	141.426	-85.4997	1725.04	45.7285	389.416	1872.69	876.239	369.751	1916.61	1080.21	309.036	1921.08	540.34	301.562	1874.28	117.559	329.036	1980.99	59.78
1839	0	-62.023	1753.84	923.541				-18.8752	1730.82	525.854	-22.4912	1639.11	143.154	-84.8557	1724.64	45.9813	390.73	1875.03	876.547	371.724	1919.61	1080.93	310.133	1921.27	540.365	301.661	1874.34	117.465	328.925	1981.03	59.6816
1840	0	-60.581	1756.22	925.323				-18.8804	1735.42	527.137	-19.6526	1639.03	144.108	-84.5243	1724.62	46.238	391.863	1877.78	876.835	373.613	1922.64	1081.67	311.184	1921.52	540.439	301.681	1874.29	117.408	328.851	1981	59.6594
1841	0	-59.1986	1758.35	927.122				-19.0334	1739.91	528.297	-17.9004	1640.46	145.682	-83.9985	1724.88	46.5729	392.966	1880.2	877.095	375.232	1925.5	1082.21	312.234	1921.6	540.392	301.705	1874.31	117.316	328.752	1980.95	59.5926
1842	0	-57.8752	1760.55	928.769				-19.3481	1744.95	529.558	-16.2087	1642.56	147.182	-83.2832	1724.91	46.9436	393.971	1882.48	877.216	376.87	1928.46	1082.69	313.198	1921.77	540.393	301.736	1874.33	117.226	328.461	1980.86	59.5694
1843	0	-56.6662	1762.76	930.435				-19.8357	1749.94	530.728	-14.5869	1644.63	149.008	-82.5023	1725.09	47.5045	395.037	1885.02	877.449	378.364	1931.34	1083.17	314.271	1921.97	540.331	301.746	1874.28	117.103	328.812	1981	59.7334
1844	0	-55.6011	1765.07	931.965				-20.4865	1755.31	531.935	-13.1659	1647.13	150.725	-81.9096	1725.36	48.0716	396.197	1887.33	877.638	379.782	1934.13	1083.62	315.189	1922.01	540.239	301.839	1874.33	116.975	328.971	1981.11	59.7352
1845	0	-54.5101	1767.27	933.437				-20.6031	1759.92	532.828	-12.0562	1649.77	152.508	-81.2778	1725.73	48.7588	397.151	1889.85	877.79	381.143	1936.88	1084.03	316.267	1922.16	540.198	301.837	1874.33	116.917	328.985	1981.12	59.7364
1846	0	-53.5255	1769.58	934.766				-21.7113	1766.2	534.201	-10.8611	1652.16	154.162	-80.8486	1726.45	49.5735	398.117	1892.28	877.969	382.488	1939.61	1084.36	317.109	1922.27	540.048	301.147	1873.93	116.398	328.995	1981.08	59.8418
1847	0	-52.6872	1772.12	936.126				-22.262	1771.68	535.066	-10.0303	1655.01	155.786	-80.5427	1727.48	50.244	399.199	1894.51	877.979	383.727	1942.22	1084.68	318.351	1922.9	540.043	300.793	1873.63	116.137	328.936	1981.05	59.8777
1848	0	-51.7807	1774.63	937.282				-23.0449	1776.97	536.025	-9.5594	1658.34	157.279	-80.5538	1728.91	50.9656	400.136	1897.06	877.986	384.963	1944.63	1084.95	319.131	1923.14	539.878	300.45	1873.38	115.932	328.895	1981.03	59.8786
1849	0	-51.0139	1777.18	938.399				-23.8454	1782.25	536.987	-9.06287	1661.6	158.468	-80.8991	1731	51.7461	401.21	1899.42	877.964	386.166	1947.07	1085.19	320.079	1923.57	539.829	300.796	1873.65	115.948	328.882	1980.97	59.9237
1850	0	-50.0616	1779.44	939.415				-24.9416	1787.65	537.966	-9.21723	1665.71	159.574	-81.9933	1734.38	52.6895	402.151	1901.64	877.966	387.585	1949.56	1085.47	320.952	1924.07	539.615	300.508	1873.4	115.693	328.868	1980.96	59.9347
1851	0	-49.24	1782.09	940.266				-25.6818	1792.31	538.793	-9.86729	1670.22	160.416	-82.8551	1737.55	53.172	403.062	1904.1	878.022	388.85	1951.9	1085.68	321.695	1924.61	539.461	300.775	1873.65	115.731	328.918	1980.93	59.9707
1852	0	-48.4771	1784.83	941.1				-26.4326	1796.84	539.523	-11.6861	1676.24	161.188	-84.831	1743.08	54.3781	403.98	1906.45	878.01	390.18	1954.12	1085.93	322.474	1925.22	539.279	300.928	1873.77	115.753	328.967	1980.95	60.047
1853	0	-47.6889	1787.55	941.849				-26.9952	1800.86	540.174	-13.2971	1682.3	161.521	-87.4533	1749.4	54.7507	404.996	1908.37	877.82	391.391	1956.3	1086.12	323.149	1926.02	539.042	300.827	1873.73	115.533	329.007	1980.97	60.0514
1854	0	-46.9161	1790.33	942.493				-27.7099	1804.98	540.886	-15.4869	1688.76	161.598	-89.8089	1755.3	55.0453	405.784	1910.6	877.71	392.712	1958.38	1086.31	323.674	1926.8	538.79	300.75	1873.74	115.484	329.022	1980.92	60.1071
1855	0	-46.0537	1793.04	943.008				-28.3877	1809.19	541.64	-18.1692	1696	161.378	-92.7091	1762.65	55.2752	406.656	1912.72	877.563	393.907	1960.37	1086.56	324.147	1927.79	538.525	300.779	1873.83	115.443	329.016	1980.9	60.1383
1856	0	-45.1295	1795.66	943.484				-28.9169	1813.07	542.239	-21.2465	1703.77	160.968	-95.9903	1771.13	55.307	407.476	1914.76	877.477	395.266	1962.38	1086.77	324.675	1929.09	538.373	300.714	1873.89	115.369	329.117	1980.91	60.2101
1857	0	-44.1808	1798.18	943.834				-29.3283	1816.76	542.729	-24.9016	1712.38	160.388	-99.5041	1780.45	55.1851	408.347	1916.54	877.238	396.611	1964.35	1086.98	324.991	1930.19	538.101	300.687	1873.96	115.328	329.258	1980.95	60.3535
1858	0	-43.3129	1800.83	944.162				-29.7924	1820.57	543.297	-28.7023	1721.73	159.782	-103.459	1791	55.2884	409.049	1918.7	877.011	397.733	1966.1	1087.1	325.384	1931.51	537.81	300.67	1874.07	115.258	329.29	1980.96	60.369
1859	0	-42.4282	1803.51	944.367				-30.3076	1824.7	543.779	-32.9661	1731.13	158.991	-107.359	1802.07	54.9164	409.796	1920.71	876.734	398.899	1967.86	1087.28	325.675	1932.81	537.55	300.619	1874.13	115.228	330.19	1981.36	61.0925
1860	0	-41.6111	1806.08	944.551				-30.4971	1828.3	544.098	-37.4689	1741.06	158.251	-110.807	1813.3	54.2903	410.575	1922.75	876.653	399.989	1969.5	1087.54	325.925	1934.17	537.256	300.495	1874.18	115.133	329.395	1980.92	60.6187
1861	0	-40.7273	1808.49	944.708				-30.8937	1832.3	544.633	-42.3252	1751.88	157.545	-115.069	1826.57	54.3624	411.289	1924.85	876.44	401.195	1971.35	1087.73	326.137	1935.62	536.971	299.698	1873.71	114.664	328.52	1980.52	59.9583
1862	0	-39.9622	1811	944.917				-31.3942	1836.78	545.012	-47.0634	1762.98	156.873	-118.92	1840.08	54.7707	411.907	1927.07	876.183	402.173	1973	1087.82	326.298	1937.14	536.718	300.317	1874.32	115.035	328.521	1980.5	59.9896
1863	0	-39.1115	1813.27	945.032				-31.9878	1841.31	545.499	-51.5041	1774.05	156.352	-122.969	1854.67	55.4309	412.172	1929.05	875.743	402.937	1974.57	1088.05	326.409	1938.79	536.44	300.292	1874.47	114.986	328.553	1980.53	60.0062
1864	0	-38.5289	1815.63	945.12				-32.7087	1846.27	546.034	-55.9405	1785.61	156.14	-125.867	1867.93	56.0476	412.976	1931.63	875.803	403.937	1976.33	1088.19	326.477	1940.35	536.097	300.037	1874.44	114.843	328.547	1980.53	60.0365
1865	0	-37.9042	1817.78	945.291				-33.343	1851.05	546.506	-59.7246	1796.92	155.912	-128.965	1882.12	57.5201	413.414	1934.26	875.629	404.742	1978.09	1088.34	326.461	1942.01	535.828	299.201	1873.86	114.337	328.545	1980.53	60.0452
1866	0	-37.2982	1819.81	945.366				-34.0665	1856.31	547.052	-62.8497	1807.16	155.555	-132.251	1896.73	59.4536	413.857	1936.56	875.28	405.566	1979.9	1088.49	326.534	1943.76	535.527	299.614	1874.37	114.615	328.536	1980.53	60.0742
1867	0	-36.9528	1822.02	945.515				-34.8209	1861.9	547.574	-66.2113	1818.43	155.66	-135.284	1910.93	61.3664	414.208	1938.52	875.063	405.984	1981.44	1088.64	326.494	1945.49	535.226	298.558	1873.7	114.115	328.547	1980.48	60.0832
1868	0	-36.5684	1824.1	945.696				-35.5882	1867.88	548.283	-69.8329	1830.77	156.402	-137.857	1924.31	63.0935	414.528	1940.86	875.009	406.683	1983.28	1088.78	326.383	1947.22	534.898	299.343	1874.51	114.577	328.537	1980.48	60.1116
1869	0	-36.2912	1826.15	945.882				-36.5091	1874.32	549.029	-72.624	1842.06	156.831	-140.485	1937.44	64.9636	414.695	1943.21	874.784	407.399	1985.34	1088.89	326.283	1949.05	534.639	299.192	1874.56	114.546	330.116	1980.97	60.469
1870	0	-36.127	1828.28	946.142				-37.6188	1881.1	549.975	-74.9596	1852.69	157.337	-142.978	1950.18	66.9961	414.929	1945.51	874.497	407.852	1987.22	1088.97	326.137	1950.79	534.313	299.141	1874.52	114.443	332.955	1983.01	61.3719
1871	0	-36.0735	1830.49	946.345				-38.5316	1887.87	550.862	-77.0971	1863.52	158.076	-145.14	1962.14	68.9123	415.057	1947.67	874.254	408.287	1989.06	1089.12	325.975	1952.51	533.966	299.155	1874.69	114.47	333.086	1983.19	61.4414
1872	0	-36.0266	1832.85	946.597				-39.684	1895.02	551.877	-78.8975	1874.3	159.049	-147.108	1973.53	70.8138	415.154	1949.97	874.07	408.676	1990.94	1089.09	325.8	1954.2	533.651	299.306	1874.99	114.68	332.889	1983.02	61.3773
1873	0	-36.1122	1835.45	946.886				-40.9214	1902.84	552.99	-79.8399	1883.9	159.703	-148.816	1984.4	72.7268	415.156	1952.31	873.804	408.975	1992.76	1089.24	325.795	1956	533.396	299.349	1875.2	114.731	332.502	1982.89	61.303
1874	0	-36.3062	1838.09	947.156				-42.0982	1910.33	554.191	-81.1116	1894.27	160.788	-150.197	1994.94	74.7212	415.046	1954.42	873.513	409.243	1994.61	1089.31	325.396	1957.49	533.035	299.173	1875.26	114.722	328.68	1980.65	60.2573
1875	0	-36.4855	1840.79	947.446				-43.1947	1917.82	555.243	-81.3604	1903.26	161.475	-151.57	2005.66	76.7293	414.976	1956.82	873.389	409.453	1996.43	1089.36	325.158	1959.16	532.755	299.085	1875.37	114.748	332.919	1983.08	61.4121
1876	0	-36.8255	1843.78	947.818				-44.3593	1925.45	556.409	-81.7412	1912.54	162.286	-152.335	2015.62	78.2948	414.832	1959.36	873.224	409.655	1998.22	1089.41	325.135	1961.02	532.489	298.922	1875.36	114.669	333.115	1983.24	61.5022
1877	0	-37.0979	1846.63	948.06				-45.3942	1932.8	557.468	-82.6172	1922.66	163.542	-152.436	2025.01	79.4921	414.891	1961.25	872.626	409.891	1999.97	1089.45	324.712	1962.54	532.133	298.881	1875.43	114.7	332.881	1983.07	61.4227
1878	0	-37.3734	1849.64	948.323				-46.5367	1940.31	558.58	-83.1091	1932.37	164.52	-152.508	2034.74	80.7046	414.466	1963.46	872.588	410.043	2001.67	1089.57	324.438	1964.2	531.808	298.613	1875.38	114.644	332.38	1982.54	61.5052
1879	0	-37.6484	1852.75	948.545				-47.4346	1947.68	559.623	-83.2527	1941.5	165.385	-152.513	2044.9	81.9873	414.324	1965.66	872.527	410.201	2003.37	1089.58	324.34	1966.15	531.529	298.236	1875.19	114.514	332.859	1983.04	61.4386
1880	0	-37.9593	1856.15	948.714				-48.3497	1954.82	560.683	-82.9092	1949.9	165.855	-152.054	2054.81	82.9968	414.034	1967.94	872.447	410.389	2005	1089.68	323.812	1967.63	531.109	298.358	1875.47	114.658	332.452	1982.57	61.5227
1881	0	-38.4749	1859.73	948.872				-49.242	1962.08	561.691	-83.0608	1958.92	166.614	-151.102	2064.44	83.6535	413.749	1970.3	872.411	410.559	2006.6	1089.83	323.468	1969.36	530.763	298.639	1875.88	114.879	332.799	1983.01	61.4325
1882	0	-38.9425	1863.36	948.998				-49.8959	1968.91	562.516	-83.3863	1968.22	167.344	-149.892	2074	84.221	413.457	1972.6	872.221	410.478	2007.85	1089.89	323.202	1971.22	530.442	298.679	1876.08	114.985	332.911	1983.1	61.4801
1883	0	-39.4984	1867.17	949.163				-50.4764	1975.66	563.287	-83.6509	1977.54	168.037	-148.729	2083.96	84.8576	413.185	1974.76	872.15	410.885	2009.6	1090.01	322.792	1973.08	530.066	298.633	1876.18	115.034	332.862	1983.01	61.4533
1884	0	-39.9296	1870.96	949.088				-50.983	1982.34	563.925	-84.129	1986.95	168.725	-146.991	2093.43	85.1349	412.937	1977.13	872.064	410.869	2010.86	1090.19	322.401	1974.96	529.661	298.599	1876.38	115.134	332.865	1983.07	61.5013
1885	0	-40.5351	1874.96	949				-51.2459	1988.75	564.48	-84.5008	1996.14	169.216	-145.502	2103.33	85.5527	412.671	1979.29	871.953	410.967	2012.23	1090.38	322.043	1976.87	529.326	298.713	1876.66	115.279	332.348	1982.54	61.5523
1886	0	-40.8791	1878.67	948.855				-51.4092	1994.9	564.787	-85.0949	2006.01	169.652	-144.162	2113.51	86.0554	412.375	1983.18	872.137	411.015	2013.55	1090.52	321.61	1978.88	528.943	298.727	1876.85	115.404	332.17	1982.38	61.5802
1887	0	-41.8577	1883.33	948.84				-51.2566	2000.7	564.963	-85.2127	2013.26	169.758	-142.914	2123.77	86.5754	411.955	1984.32	871.748	411.054	2014.81	1090.71	321.175	1980.91	528.537	298.602	1876.95	115.408	331.978	1982.38	61.5847
1888	0	-42.5211	1887.6	948.581				-51.1335	2006.39	564.949	-85.921	2021.69	170.017	-141.803	2134.08	87.2404	412.222	1983.71	871.211	411.096	2016.14	1090.88	320.682	1982.89	528.147	298.379	1876.98	115.444	332.13	1982.39	61.5813
1889	0	-43.1267	1891.72	948.43				-50.791	2012.01	564.833	-85.5603	2029.14	169.499	-140.779	2144.27	87.8984	411.93	1984.64	870.955	411.042	2017.33	1091.02	320.189	1984.83	527.642	298.43	1877.16	115.556	332.253	1982.38	61.6097
1890	0	-43.891	1896.08	948.038				-50.2823	2017.32	564.592	-85.9749	2037.55	169.405	-139.888	2154.43	88.5615	411.413	1987.72	870.986	410.952	2018.61	1091.12	319.8	1986.84	527.257	298.205	1877.13	115.56	332.268	1982.42	61.6222
1891	0	-44.5885	1900.46	947.667				-49.6629	2022.21	564.141	-86.5118	2046.69	169.455	-139.295	2164.52	89.3739	410.911	1990.52	870.947	410.73	2019.82	1091.2	319.32	1988.84	526.793	297.517	1876.71	115.337	332.165	1982.41	61.5841
1892	0	-45.2539	1904.81	947.116				-49.0973	2027.27	563.303	-87.152	2055.64	169.425	-138.88	2174.52	90.2482	410.496	1993.12	870.789	410.541	2021.19	1091.27	319.055	1990.96	526.378	298.244	1877.36	115.775	332.27	1982.43	61.6092
1893	0	-46.1726	1909.46	946.526				-48.2512	2031.82	562.812	-87.5828	2064.29	169.365	-138.503	2184.07	90.9842	410.072	1995.47	870.58	410.29	2022.55	1091.29	318.687	1993.02	525.93	297.682	1877.08	115.637	332.281	1982.39	61.6015
1894	0	-46.4709	1913.43	945.73				-47.4087	2036.3	561.953	-87.6561	2072.41	168.849	-138.202	2193.37	91.68	409.658	1997.61	870.442	409.996	2023.86	1091.27	318.362	1995.16	525.445	298.982	1878.02	116.292	332.274	1982.43	61.5702
1895	0	-47.2309	1918.06	945.036				-46.5128	2040.47	560.932	-87.9789	2080.58	168.744	-137.862	2202.16	92.1927	409.227	1999.75	870.262	409.634	2025.22	1091.26	318	1997.21	525.012	299.888	1878.81	116.705	332.169	1982.41	61.5013
1896	0	-47.902	1922.54	944.121				-45.5929	2044.45	559.852	-88.2754	2088.75	168.491	-137.679	2210.74	92.6938	408.848	2001.93	869.981	409.247	2026.63	1091.17	317.791	1999.38	524.47	298.473	1878.15	116.555	332.186	1982.37	61.4498
1897	0	-48.6215	1927.15	943.202				-44.6681	2048.32	558.663	-88.2627	2096.28	168.01	-137.581	2219.14	93.1737	408.424	2003.99	869.704	409.007	2028.18	1091.15	317.484	2001.4	523.982	298.136	1878.01	116.569	332.172	1982.33	61.5017
1898	0	-49.1866	1931.55	942.294				-43.8309	2051.97	557.384	-87.8993	2103.33	167.356	-137.233	2226.91	93.3548	407.972	2006.05	869.462	408.539	2029.6	1090.88	317.257	2003.52	523.42	298.055	1878.09	116.629	332.309	1982.46	61.5285
1899	0	-49.8803	1935.98	941.195				-43.0883	2055.61	556.066	-87.6425	2110.19	166.669	-136.69	2234.24	93.3267	407.593	2008.12	869.178	408.238	2031.17	1090.58	317.013	2005.63	522.939	297.938	1878.13	116.703	332.29	1982.4	61.4698
1900	0	-50.4273	1940.2	939.972				-42.3257	2058.98	554.606	-87.2376	2116.54	165.911	-135.747	2240.94	92.9346	407.197	2010.11	868.919	407.647	2032.55	1090.47	316.712	2007.72	522.404	297.707	1878.14	116.708	332.333	1982.41	61.4442
1901	0	-50.9744	1944.19	938.726				-41.6527	2062.45	553.173	-86.494	2122.5	165.007	-134.722	2247.36	92.301	406.793	2012.18	868.672	407.167	2034.03	1090.3	316.574	2009.83	521.903	297.351	1878.02	116.709	332.193	1982.39	61.3607
1902	0	-51.8219	1948.6	937.532				-41.2502	2066.18	551.826	-85.7281	2127.81	163.932	-133.446	2253.29	91.3718	406.447	2014.26	868.466	406.623	2035.58	1090.15	316.384	2011.99	521.333	297.382	1878.13	116.789	332.199	1982.34	61.3549
1903	0	-52.8689	1953.43	936.536				-40.8176	2069.79	550.465	-84.8099	2132.83	162.781	-131.685	2258.44	89.8533	406.033	2016.26	868.155	405.993	2037.03	1089.89	316.168	2014.16	520.791	296.979	1878.01	116.779	332.075	1982.22	61.2848
1904	0	-53.6087	1957.41	935.289				-40.4321	2073.19	549.055	-83.8642	2137.58	161.522	-129.549	2263.04	87.9522	405.631	2018.34	867.912	405.368	2038.62	1089.67	315.999	2016.25	520.244	296.713	1877.97	116.831	332.019	1982.18	61.4619
1905	0	-54.3408	1961.2	933.94				-40.1328	2076.73	547.641	-82.8772	2141.89	160.19	-127.443	2267.34	85.8457	405.196	2020.39	867.727	404.696	2040.24	1089.44	315.76	2018.26	519.739	296.82	1878.19	117.02	332.078	1982.23	61.3856
1906	0	-55.3149	1965.44	932.766				-39.9973	2080.46	546.278	-81.5066	2145.64	158.701	-124.915	2271	83.2499	404.821	2022.53	867.456	404.003	2041.89	1089.28	315.439	2020.26	519.19	296.34	1877.98	116.986	332.069	1982.17	61.3118
1907	0	-56.0615	1969.26	931.508				-39.6702	2083.77	544.844	-80.2244	2149.13	157.152	-122.963	2275.25	81.0119	404.29	2024.68	867.194	403.334	2043.62	1089.11	315.255	2022.31	518.683	296.134	1877.94	117.002	332.263	1982.28	61.2473
1908	0	-57.1046	1973.57	930.307				-39.4303	2087.16	543.372	-78.8924	2152.28	155.48	-119.779	2277.47	77.6701	403.768	2026.75	866.922	402.592	2045.4	1088.88	314.967	2024.23	518.19	295.799	1877.8	116.931	332.322	1982.32	61.2052
1909	0	-57.9601	1977.42	929.034				-39.3062	2090.57	541.896	-77.5052	2155.21	153.756	-117.063	2279.96	74.54	403.227	2028.91	866.757	401.867	2047.23	1088.75	314.782	2026.3	517.711	295.765	1877.95	117.073	332.332	1982.33	61.1574
1910	0	-58.8686	1981.27	927.711				-38.8734	2093.55	540.272	-76.1542	2157.94	152.065	-114.248	2282.19	71.3183	402.596	2031.03	866.528	400.945	2049.03	1088.58	314.491	2028.16	517.23	295.714	1878.11	117.134	332.463	1982.36	61.1759
1911	0	-59.7386	1985.28	926.421				-38.4709	2096.45	538.575	-74.1278	2159.79	150.35	-111.706	2284.43	68.2395	402.032	2033.18	866.259	400.065	2050.89	1088.43	314.095	2030	516.695	296.319	1878.7	117.505	332.389	1982.38	61.0793
1912	0	-61.2158	1990.25	925.035				-38.0566	2099.29	536.84	-73.3115	2162.6	148.443	-109.062	2286.27	65.1206	401.219	2035.28	866.019	398.999	2052.77	1088.26	313.823	2031.88	516.326	295.809	1878.6	117.431	332.528	1982.41	61.0853
1913	0	-61.7281	1993.89	923.904				-37.5859	2102.05	534.985	-71.9677	2164.73	146.51	-106.47	2287.7	61.9475	400.383	2037.35	865.849	397.98	2054.75	1088.05	313.476	2033.74	515.82	295.655	1878.66	117.522	332.509	1982.44	60.976
1914	0	-63.1939	1999.03	922.548				-37.1109	2104.61	533.148	-70.3974	2166.4	144.418	-104.061	2289.08	58.8931	399.464	2039.39	865.765	396.877	2056.77	1087.95	313.142	2035.62	515.419	295.762	1878.94	117.782	332.662	1982.58	60.833
1915	0	-64.317	2003.75	921.258				-36.5475	2106.99	531.212	-69.5536	2169.21	142.924	-101.902	2290.5	56.0294	398.735	2041.52	865.66	395.658	2058.88	1087.81	312.689	2037.48	514.995	295.739	1879.14	117.938	332.759	1982.63	60.7944
1916	0	-65.2355	2008.1	919.931				-36.0045	2109.2	529.236	-67.2302	2169.14	140.282	-99.2128	2290.93	52.7726	398.464	2043.81	865.271	394.35	2060.86	1087.64	312.274	2039.33	514.495	295.673	1879.29	118.079	332.726	1982.6	60.7397
1917	0	-66.1216	2012.6	918.588				-35.29	2111.28	527.177	-65.868	2170.61	138.203	-96.5893	2290.95	49.5604	397.424	2045.94	865.06	392.991	2063.04	1087.39	311.786	2041.09	514.023	295.47	1879.32	118.178	332.814	1982.66	60.6604
1918	0	-67.0436	2017.08	917.225				-34.7066	2113.14	525.008	-64.7238	2172.38	136.392	-94.1698	2290.93	46.3147	396.239	2048.08	864.837	391.637	2065.3	1087.17	311.273	2042.97	513.585	295.32	1879.35	118.337	332.842	1982.67	60.6233
1919	0	-67.9355	2021.46	915.794				-34.0749	2114.91	522.813	-61.8355	2170.68	133.452	-92.3353	2290.82	45.6725	395.071	2050.34	864.628	390.105	2067.57	1086.99	310.725	2044.94	513.184	295.244	1879.48	118.493	332.835	1982.67	60.5643
1920	0	-69.0498	2026.34	914.428				-33.5145	2116.71	520.688	-58.9046	2169.79	131.868	-91.7285	2291.57	46.2928	393.82	2052.66	864.389	388.567	2069.92	1086.76	310.15	2046.93	512.636	295.104	1879.59	118.672	332.893	1982.72	60.5022
1921	0	-70.3584	2031.17	913				-33.2049	2118.93	518.863	-56.5699	2169.25	130.025	-90.3615	2291.68	46.7238	392.531	2055.01	864.121	386.854	2072.26	1086.38	309.664	2048.99	512.149	295.2	1879.88	118.91	332.566	1982.43	60.2904
1922	0	-71.8054	2036.14	911.626				-32.5705	2120.99	516.978	-58.8935	2173.1	130.508	-88.9946	2291.9	47.3552	391.055	2057.35	863.812	385.119	2074.77	1086.09	309.021	2051.12	511.599	295.013	1879.93	119.004	332.972	1982.57	60.1371
1923	0	-73.2513	2041.16	910.284				-32.1649	2123.1	514.961	-53.1342	2168.53	126.265	-87.8921	2292.36	48.35	389.565	2059.84	863.456	383.255	2077.28	1085.75	308.352	2053.36	511.158	294.681	1879.95	119.157	333.296	1983.18	60.3648
1924	0	-74.8885	2046.12	908.885				-31.8299	2125.09	513.057	-51.1031	2168.15	124.357	-86.7292	2292.55	49.0524	387.914	2062.35	863.129	381.484	2079.99	1085.32	307.347	2055.42	510.569	294.796	1880.31	119.553	333.196	1983.04	60.259
1925	0	-76.425	2050.81	907.469				-31.4941	2126.95	511.265	-49.9311	2170.24	123.241	-86.0337	2292.59	49.6764	386.572	2065.11	862.748	379.488	2082.77	1084.9	306.426	2057.49	509.987	294.8	1880.64	119.952	333.054	1982.97	60.188
1926	0	-78.1698	2055.67	906.116				-31.3131	2128.98	509.648	-48.2013	2170.18	121.808	-85.6247	2292.4	49.9796	384.523	2067.64	862.263	377.312	2085.59	1084.43	305.383	2059.58	509.348	294.699	1880.8	120.175	333.11	1982.99	60.1293
1927	0	-79.8784	2060.19	904.756				-30.94	2130.91	508.02	-48.2891	2172.05	121.583	-85.4924	2292.39	50.1103	382.636	2070.28	861.625	375.352	2088.72	1084	304.271	2061.63	508.717	294.611	1880.94	120.499	333.1	1982.99	60.0995
1928	0	-81.8085	2064.94	903.567				-30.7682	2132.96	506.551	-45.5322	2169.52	119.174	-87.5229	2295.24	51.5875	380.545	2072.96	861.114	373.092	2091.84	1083.43	303.011	2063.63	508.064	294.461	1881.03	120.84	333.145	1983.05	60.0629
1929	0	-83.5837	2069.1	902.409				-30.8435	2135.49	505.411	-44.3109	2170.88	118.362	-87.3401	2295.56	51.8171	378.467	2075.66	860.605	371.026	2095.13	1083	301.816	2065.68	507.556	294.22	1881.16	121.117	333.213	1983.09	60.0368
1930	0	-85.6931	2073.49	901.474				-31.161	2138.33	504.547	-44.3415	2173.88	118.148	-86.9536	2295.47	51.8756	376.305	2078.44	860.107	368.596	2098.48	1082.49	300.528	2067.9	506.903	293.406	1880.81	121.181	333.251	1983.17	60.0445
1931	0	-87.6121	2077.55	900.724				-31.5605	2141.41	503.987	-42.8096	2173.62	117.212	-86.7706	2295.49	51.8913	374.171	2081.23	859.582	366.243	2101.92	1082	299.211	2070.04	506.411	293.787	1881.52	121.761	333.204	1983.16	59.9925
1932	0	-89.6971	2081.45	900.175				-32.0668	2144.52	503.781	-43.4393	2175.67	117.57	-86.6826	2295.63	51.9382	372.003	2083.94	859.101	363.597	2105.31	1081.54	297.766	2072.13	505.941	293.63	1881.74	122.317	333.335	1983.31	60.0511
1933	0	-91.8449	2084.98	899.956				-32.8106	2147.58	503.816	-43.358	2176.33	117.535	-86.6428	2295.65	51.9253	369.836	2086.88	858.618	361.013	2108.8	1081.18	296.271	2074.09	505.542	293.378	1881.96	122.889	333.066	1983.27	60.0304
1934	0	-93.972	2088.38	900.154				-34.0733	2150.65	504.15	-43.4036	2176.68	117.454	-86.6315	2295.71	51.9247	367.36	2089.45	858.209	358.386	2112.34	1080.85	294.655	2075.87	505.212	292.917	1882.04	123.329	332.651	1983.15	59.9846
1935	0	-96.1048	2091.42	900.584				-35.8047	2153.54	504.69	-43.4676	2176.7	117.367	-86.6722	2295.7	51.8761	364.982	2092.16	857.811	355.62	2116	1080.71	293.171	2077.67	505.031	293.56	1883.12	124.017	332.629	1983.14	59.9816
1936	0	-98.3731	2094.23	901.121				-37.6111	2156.15	505.23	-43.6098	2176.63	117.26	-86.7812	2295.72	51.83	362.583	2094.74	857.418	352.762	2119.63	1080.62	291.525	2079.18	504.994	293.474	1883.49	124.738	332.603	1983.17	60.0067
1937	0	-100.791	2096.95	901.738				-39.6114	2158.3	505.647	-44.2869	2177.2	117.308	-86.8475	2295.71	51.7672	360.166	2097.22	857.221	349.966	2123.33	1080.36	290.232	2080.69	505.066	293.39	1883.97	125.442	332.923	1983.52	60.0892
1938	0	-103.371	2099.6	902.425				-41.7345	2160.43	505.991	-43.7439	2176.01	116.801	-86.909	2295.7	51.7062	357.774	2099.56	857.187	347.294	2127.11	1080.21	288.9	2082.09	505.31	293.365	1884.38	126.141	332.958	1983.55	60.0525
1939	0	-105.848	2101.79	902.892				-43.6713	2162.17	506.181	-44.7623	2177.11	117.143	-86.9422	2295.66	51.67	355.106	2101.81	857.255	344.615	2130.9	1080.08	287.714	2083.45	505.719	293.149	1884.67	126.91	333.128	1983.61	60.0406
1940	0	-108.335	2103.71	903.224				-45.5102	2163.78	506.231	-45.0618	2177.31	117.119	-87.001	2295.71	51.6544	352.515	2103.94	857.529	341.952	2134.66	1079.91	286.83	2084.92	506.349	293.222	1885.31	128.01	333.104	1983.73	60.0754
1941	0	-111.038	2105.8	903.528				-47.2086	2165.19	506.213	-45.0839	2177.2	116.95	-87.0054	2295.67	51.6095	349.985	2106.06	857.954	339.317	2138.46	1079.76	285.534	2086.29	506.847	293.107	1885.72	128.739	332.931	1983.69	60.0729
1942	0	-113.77	2108.01	903.768				-48.8904	2166.59	506.142	-45.3082	2177.38	116.778	-87.1607	2295.68	51.6199	347.503	2108.26	858.459	336.512	2142.05	1079.66	284.422	2087.86	507.497	293.002	1886.35	129.988	332.799	1983.67	59.9965
1943	0	-116.612	2110.29	903.892				-50.3813	2168.06	506.113	-45.4241	2177.58	116.712	-87.0075	2295.67	51.6095	345.102	2110.51	859.091	333.95	2145.76	1079.53	283.234	2089.6	507.995	293.128	1886.93	130.922	332.766	1983.66	60.0349
1944	0	-119.172	2112.16	903.886				-51.7531	2169.65	506.02	-45.4729	2177.6	116.59	-87.1663	2295.68	51.6666	342.784	2112.97	859.749	331.31	2149.42	1079.49	282.289	2091.63	508.529	293.097	1887.74	132.16	332.789	1983.8	59.9707
1945	0	-121.932	2114.54	903.908				-52.9943	2171.35	505.874	-45.4652	2177.63	116.49	-87.0164	2295.65	51.656	340.453	2115.6	860.377	328.764	2153.16	1079.49	281.293	2093.87	508.98	293.064	1888.38	133.167	332.993	1983.96	59.9747
1946	0	-124.43	2116.8	903.864				-54.3283	2173.28	505.823	-45.3876	2177.53	116.345	-87.0054	2295.65	51.6485	338.195	2118.43	860.882	326.202	2156.95	1079.49	280.382	2096.06	509.372	292.821	1888.92	134.311	332.863	1984.01	59.9309
1947	0	-126.909	2119.36	903.799				-55.5166	2175.29	505.766	-45.4509	2177.72	116.28	-87.12	2295.64	51.6567	336.03	2121.52	861.284	323.604	2160.74	1079.57	279.354	2098.35	509.726	292.959	1889.66	135.577	333.265	1984.3	59.9991
1948	0	-129.429	2122.24	903.625				-56.7927	2177.25	505.619	-45.3107	2177.81	116.153	-87.009	2295.65	51.6499	333.92	2124.82	861.631	321.077	2164.57	1079.69	278.253	2100.74	510.051	292.652	1890.32	136.705	333.866	1984.96	60.2191
1949	0	-131.556	2124.81	903.332				-57.9963	2179.5	505.551	-45.2283	2177.86	116.007	-87.1245	2295.64	51.6582	331.819	2128.33	861.943	318.587	2168.42	1079.85	277.208	2103.36	510.422	292.65	1891.35	138.207	333.604	1984.96	60.2338
1950	0	-133.775	2127.87	903.204				-59.1903	2181.76	505.497	-45.1306	2178.02	115.755	-87.126	2295.64	51.6628	329.825	2132.06	862.233	315.971	2172.31	1080.08	276.077	2106.25	510.792	292.827	1892.58	139.827	333.615	1985.14	60.3762
1951	0	-135.726	2130.75	902.999				-60.3462	2184.13	505.442	-45.128	2178.2	115.756	-87.0322	2295.65	51.6528	327.788	2135.8	862.387	313.38	2176.29	1080.34	274.94	2109.66	511.204	293.824	1894.18	141.836	333.757	1985.38	60.5232
1952	0	-137.749	2133.96	902.738				-61.427	2186.58	505.425	-45.1063	2178.32	115.729	-87.1228	2295.64	51.6596	325.8	2139.7	862.568	310.856	2180.3	1080.54	273.821	2113.36	511.528	293.441	1895.51	143.825	333.822	1985.6	60.7167
1953	0	-139.996	2137.7	902.565				-62.5283	2189.18	505.378	-45.1055	2178.42	115.736	-87.0088	2295.65	51.6498	323.884	2143.54	862.722	308.253	2184.3	1080.84	272.633	2117.69	511.86	293.105	1897.02	146.028	333.803	1985.93	60.8785
1954	0	-142.011	2141.42	902.364				-63.6242	2191.77	505.323	-45.0925	2178.55	115.756	-87.107	2295.7	51.6963	321.562	2147.43	862.797	305.786	2188.38	1081.05	271.677	2122.76	512.185	292.407	1898.48	148.646	333.788	1986.63	61.1791
1955	0	-144.044	2145.02	902.107				-64.6967	2194.62	505.301	-45.1819	2178.75	115.805	-86.9992	2295.72	51.6859	319.237	2151.18	862.926	303.23	2192.38	1081.29	270.55	2128.22	512.497	292.072	1900.71	151.368	334.044	1986.77	61.7878
1956	0	-145.173	2147.37	901.943				-65.7076	2197.47	505.164	-45.1794	2178.96	115.853	-86.9899	2295.72	51.6906	317.498	2155	863.16	300.666	2196.31	1081.43	269.709	2134.8	512.847	291.534	1903.26	154.544	334.01	1987.27	62.0473
1957	0	-146.828	2150.43	901.702				-66.7084	2200.5	505.118	-45.4637	2179.3	115.947	-87.0036	2295.7	51.7033	315.833	2158.72	863.423	298.03	2200.12	1081.71	269.077	2142.35	513.155	291.497	1906.49	158.327	334.284	1987.84	62.7034
1958	0	-148.482	2153.57	901.327				-67.8725	2203.76	505.056	-45.8622	2179.6	115.998	-86.997	2295.72	51.6846	314.129	2162.4	863.76	295.454	2203.81	1081.86	268.726	2150.91	513.558	291.566	1910.38	162.814	334.445	1988.52	63.3022
1959	0	-150.219	2156.81	901.097				-68.9151	2206.95	504.899	-45.5053	2179.76	116.074	-86.9969	2295.72	51.6845	312.466	2166.01	864.178	292.938	2207.42	1082.02	268.55	2160.15	514.004	291.309	1914.86	167.568	334.415	1989.1	64.2222
1960	0	-151.971	2159.97	900.679				-69.9783	2210.41	504.747	-45.7626	2180.07	116.058	-87.0023	2295.71	51.6894	310.859	2169.64	864.635	290.383	2210.78	1082.17	268.539	2170.4	514.644	290.432	1919.65	172.132	334.588	1990.19	65.9487
1961	0	-153.566	2162.89	900.236				-70.9814	2213.97	504.519	-45.2255	2180.26	116.1	-87.1085	2295.7	51.6986	309.431	2173.22	865.067	287.755	2213.92	1082.33	268.761	2181.71	515.489	290.183	1925.9	177.547	334.593	1991.53	68.1352
1962	0	-155.23	2165.86	899.635				-72.0416	2217.78	504.244	-45.1439	2180.48	116.163	-86.9949	2295.77	51.7045	308.099	2176.84	865.52	285.214	2216.84	1082.47	268.845	2193.45	516.537	289.521	1932.51	183.34	334.087	1993.17	70.9864
1963	0	-156.725	2168.61	898.909				-73.0932	2221.69	503.845	-45.0325	2180.71	116.176	-86.9804	2295.79	51.6788	306.956	2180.54	865.91	282.706	2219.45	1082.51	269.396	2205.88	517.959	288.479	1939.72	189.702	333.485	1995.21	74.4376
1964	0	-158.376	2171.41	898.027				-74.0621	2225.77	503.411	-44.925	2180.96	116.251	-86.9941	2295.77	51.6845	305.896	2184.07	866.264	280.373	2221.89	1082.48	269.826	2218.39	519.606	287.192	1947.53	196.166	332.9	1997.57	78.3395
1965	0	-159.785	2173.96	897.133				-74.9904	2230.02	502.944	-44.8628	2181.35	116.319	-86.9943	2295.76	51.6844	304.994	2187.59	866.63	278.246	2224.17	1082.29	270.216	2230.77	521.51	286.381	1956.66	203.084	331.808	2000.41	83.1159
1966	0	-161.329	2176.62	896.127				-76.1109	2234.51	502.403	-44.8512	2181.72	116.409	-87.1185	2295.69	51.6531	304.285	2191.05	866.969	276.209	2226.25	1082.04	271.069	2243.26	523.848	284.765	1965.92	209.739	329.149	2004.04	88.2163
1967	0	-162.524	2178.92	894.98				-77.2438	2239.08	501.819	-44.8714	2182.21	116.579	-87.0223	2295.71	51.64	303.685	2194.21	867.225	274.265	2228.2	1081.69	271.601	2255.39	526.344	282.737	1975.27	216.252	327.39	2008.49	93.9683
1968	0	-163.862	2181.44	893.815				-78.3937	2243.63	501.242	-44.8076	2182.66	116.622	-87.0187	2295.72	51.6263	303.47	2195.66	867.297	272.625	2230.16	1081.13	272.023	2266.89	528.895	280.52	1984.53	222.696	325.735	2014.13	100.397
1969	0	-165.012	2183.64	892.529				-79.4886	2248.07	500.64	-44.7767	2183.02	116.714	-87.0543	2295.77	51.6433	302.488	2203.67	868.126	271.261	2232.11	1080.44	272.678	2278.09	531.646	278.142	1994.2	228.896	323.538	2020.23	106.799
1970	0	-166.081	2185.86	891.23				-80.6317	2252.35	499.97	-44.7592	2183.29	116.781	-87.0555	2295.77	51.6447	302.158	2207.69	868.676	270	2234.12	1079.63	273.322	2288.83	534.537	275.694	2003.92	234.868	321.769	2027.68	111.744
1971	0	-167.174	2188	889.906				-81.6722	2256.3	499.218	-44.7433	2183.64	116.83	-87.0561	2295.76	51.6243	302.067	2210.54	869.083	268.845	2236.22	1078.82	274.117	2299.38	537.523	273.459	2013.23	240.162	319.674	2036.61	116.24
1972	0	-168.023	2190.07	888.645				-82.6202	2259.87	498.462	-44.6641	2184.07	116.903	-87.056	2295.76	51.6238	301.981	2213.23	869.602	267.859	2238.5	1077.79	274.658	2309.29	540.478	271.065	2023.29	243.994	317.465	2047.71	120.871
1973	0	-168.946	2192.22	887.552				-83.5294	2263.2	497.797	-44.6391	2184.35	116.917	-87.0548	2295.77	51.6438	302.074	2216.77	870.31	266.98	2240.81	1076.95	275.15	2318.57	543.47	268.141	2033.7	246.54	315.116	2060.75	124.085
1974	0	-169.861	2194.46	886.567				-84.3331	2266.32	497.17	-44.6456	2184.6	116.886	-87.0563	2295.76	51.6245	301.907	2219.82	871.075	266.09	2243.33	1076.06	275.756	2327.91	546.357	265.375	2045.32	247.649	311.125	2073.1	125.368
1975	0	-170.712	2196.83	885.865				-84.9929	2269.04	496.611	-44.6013	2184.94	116.843	-87.0469	2295.82	51.6385	301.759	2222.54	871.64	265.101	2245.82	1075.32	276.307	2336.98	549.424	263.801	2058.89	247.721	307.758	2087.99	125.549
1976	0	-171.453	2199.37	885.261				-85.5564	2271.43	496.064	-44.7488	2185.33	116.862	-87.0564	2295.76	51.6252	301.525	2225.37	872.195	264.16	2248.34	1074.7	276.884	2345.79	552.495	261.648	2072.22	246.512	304.848	2104.32	124.774
1977	0	-172.1	2201.95	884.9				-86.0692	2273.82	495.7	-44.7386	2185.61	116.895	-87.0558	2295.76	51.6235	301.247	2228.01	872.773	263.271	2250.99	1074.35	277.458	2354.25	555.458	259.733	2086.22	244.377	302.074	2121.64	123.208
1978	0	-172.674	2204.55	884.69				-86.4143	2275.83	495.296	-44.5702	2185.66	116.835	-87.0561	2295.76	51.624	300.961	2230.57	873.37	262.433	2253.59	1074.08	277.727	2362.28	558.375	257.786	2100.75	240.988	299.219	2139.64	120.59
1979	0	-173.26	2207.36	884.644				-86.6724	2277.64	495.007	-44.5396	2185.94	116.872	-87.0559	2295.76	51.624	300.552	2232.77	873.894	261.654	2256.17	1073.99	278.181	2370.07	561.071	256.147	2116.03	236.818	297.226	2159.36	117.817
1980	0	-173.698	2210.02	884.627				-86.8008	2279.04	494.695	-44.5464	2186.04	116.88	-87.0546	2295.77	51.6437	300.195	2235.15	874.491	261.084	2258.73	1073.99	278.449	2377.45	563.775	254.985	2132.27	232.184	294.876	2179.81	114.384
1981	0	-174.076	2212.76	884.678				-86.8303	2280.36	494.436	-44.5664	2186.14	116.88	-87.0548	2295.77	51.6442	299.826	2237.33	875.203	260.572	2261.29	1074.18	278.477	2384.32	566.289	253.916	2148.94	226.791	293.264	2201.63	110.994
1982	0	-174.44	2215.42	884.735				-86.7452	2281.39	494.308	-44.5324	2186.21	116.893	-87.056	2295.76	51.6243	299.493	2239.4	875.972	260.166	2263.74	1074.47	278.539	2390.84	568.72	253.27	2166.18	220.96	291.596	2223.76	107.277
1983	0	-174.74	2218.14	884.935				-86.6737	2282.38	494.193	-44.5995	2186.24	116.933	-87.0546	2295.77	51.6435	299.287	2241.81	876.789	259.863	2266.12	1074.86	278.198	2396.8	570.906	253.114	2184.06	215.049	290.701	2246.57	103.722
1984	0	-174.875	2220.7	885.19				-86.6007	2283.18	494.163	-44.5974	2186.25	116.932	-87.055	2295.77	51.6442	298.988	2243.79	877.77	259.719	2268.66	1075.33	277.946	2402.51	572.897	252.935	2202.09	208.777	290.115	2269.72	100.204
1985	0	-174.881	2223.24	885.474				-86.4744	2283.85	494.158	-44.6231	2186.3	116.938	-87.0513	2295.76	51.6197	298.919	2246.22	878.819	259.683	2271.07	1075.84	277.53	2407.85	574.858	252.795	2220.43	201.929	289.764	2292.66	96.8573
1986	0	-174.717	2225.54	885.703				-86.2203	2284.28	494.176	-44.5855	2186.21	116.967	-87.0612	2295.76	51.6378	298.829	2248.41	879.906	259.794	2273.53	1076.32	276.656	2412.51	576.39				290.031	2316.07	94.0304
1987	0	-174.509	2227.92	885.992				-85.8767	2284.45	494.213	-44.6138	2186.24	116.998	-87.0551	2295.77	51.6441	298.885	2250.75	880.999	260.026	2276.03	1076.81	275.701	2416.88	577.682				290.925	2339.55	91.8421
1988	0	-174.252	2230.21	886.291				-85.4914	2284.41	494.262	-44.6627	2186.19	117.031	-87.0639	2295.75	51.6793	299	2253.26	881.983	260.333	2278.53	1077.29	274.501	2420.94	578.846				292.259	2362.94	90.2647
1989	0	-173.898	2232.5	886.554				-85.0776	2284.37	494.323	-44.614	2186.23	117.095	-87.0642	2295.75	51.6796	299.459	2254.9	883.067	260.757	2281.13	1077.8	273.178	2424.59	579.689				293.911	2386	89.2769
1990	0	-173.425	2234.62	886.829				-84.5511	2284.1	494.362	-44.5965	2186.08	117.096	-87.0576	2295.75	51.6852	299.813	2256.1	883.524	261.142	2283.71	1078.27	271.962	2427.97	580.4				295.487	2408.35	88.7418
1991	0	-173.002	2236.79	887.048				-84.0574	2283.84	494.433	-44.5822	2185.88	117.076	-87.1619	2295.75	51.6927	300.275	2258.22	884.053	261.614	2286.44	1078.76	270.626	2430.98	580.805				297.672	2430.5	88.5989
1992	0	-172.474	2238.83	887.274				-83.6693	2283.65	494.525	-44.5619	2185.76	117.102	-87.0691	2295.7	51.6712	300.743	2260.79	884.58	262.116	2289.2	1079.23	269.534	2433.87	580.955				299.763	2451.97	88.7567
1993	0	-172.047	2240.9	887.494				-83.3489	2283.38	494.614	-44.6396	2185.88	117.185	-87.0657	2295.69	51.6691	301.187	2263.59	885.017	262.624	2292.1	1079.6	268.437	2436.56	580.916				301.834	2472.79	89.2435
1994	0	-171.466	2242.75	887.756				-82.9387	2283.11	494.653	-44.719	2185.92	117.361	-87.0679	2295.69	51.6969	301.712	2266.42	885.235	263.176	2295.15	1079.85	267.636	2439.26	580.58				303.895	2492.9	90.1087
1995	0	-170.957	2244.59	888.044				-82.563	2282.93	494.748	-44.3295	2185.5	117.23	-87.0746	2295.69	51.6917	302.225	2269.34	885.235	263.877	2298.44	1080.07	266.618	2441.57	579.903				305.661	2512.02	91.1903
1996	0	-170.379	2246.29	888.259				-82.1468	2282.78	494.819	-44.2971	2185.43	117.231	-87.1772	2295.68	51.7068	302.782	2272.41	884.971	264.612	2301.96	1080.15	265.579	2443.75	578.86				307.309	2530.3	92.5641
1997	0	-169.727	2247.82	888.409				-81.8241	2282.84	494.886	-44.1836	2185.39	117.222	-87.0646	2295.7	51.6933	303.459	2275.64	884.55	265.408	2305.72	1080.12	265.204	2446.26	577.624				308.613	2547.21	94.0588
1998	0	-169.16	2249.44	888.62				-81.4308	2282.97	494.92	-44.1166	2185.39	117.281	-87.0735	2295.69	51.6912	304.103	2278.96	883.977	266.116	2309.54	1079.95	264.292	2448.21	575.996				310.63	2563.13	96.154
1999	0	-168.4	2251.02	888.834				-81.0183	2283.25	494.945	-44.0138	2185.42	117.345	-87.0629	2295.7	51.6925	304.746	2282.4	883.228	267.084	2313.77	1079.66	263.498	2449.94	574.262				313.607	2577.82	97.5359
2000	0	-167.705	2252.58	889.017				-80.5776	2283.71	494.97	-43.9192	2185.35	117.329	-87.1754	2295.68	51.7078	305.436	2286.17	882.321	267.782	2317.94	1079.24	262.827	2451.59	572.425				314.33	2590.04	98.5326
2001	0	-166.809	2254.22	889.188				-80.0895	2284.29	495.006	-43.8083	2185.38	117.366	-87.0947	2295.69	51.6904	306.046	2290.11	881.247	268.725	2322.44	1078.8	262.393	2453.17	570.401				314.569	2600.32	99.085
2002	0	-165.927	2255.97	889.305				-79.6871	2285.07	495.002	-43.6993	2185.35	117.406	-87.174	2295.68	51.7074	306.727	2294.34	879.969	269.53	2327.02	1078.25	261.978	2454.58	568.252				314.497	2608.32	99.0037
2003	0	-164.855	2257.65	889.454				-79.1367	2286.16	494.989	-43.5686	2185.38	117.429	-87.0882	2295.7	51.6963	307.344	2298.84	878.555	270.621	2331.95	1077.71	261.789	2456.06	566.174				314.188	2614.08	97.9961
2004	0	-163.693	2259.59	889.556				-78.604	2287.33	494.9	-43.4099	2185.5	117.493	-87.1032	2295.63	51.6889	308.006	2303.61	877.028	271.757	2337.06	1076.99	261.681	2457.39	564.071				313.876	2617.72	96.0818
2005	0	-162.378	2261.6	889.663				-78.0499	2288.67	494.834	-43.3436	2185.62	117.588	-87.0924	2295.69	51.6886	308.618	2308.48	875.535	272.89	2342.24	1076.23	261.592	2458.62	561.765				313.346	2619.1	93.0871
2006	0	-161.145	2264.02	889.795				-77.4295	2290.26	494.795	-43.2279	2185.83	117.712	-87.132	2295.69	51.6877	309.432	2313.66	874.341	274.126	2347.69	1075.44	261.65	2459.73	559.236				312.789	2618.5	89.479
2007	0	-159.673	2266.4	889.917				-76.939	2291.97	494.807	-43.0689	2185.99	117.778	-87.1325	2295.69	51.6874	310.238	2318.95	873.327	275.498	2353.27	1074.58	261.657	2460.36	556.273				311.709	2616.76	86.6892
2008	0	-158.211	2269.18	890.115				-76.247	2293.62	494.649	-42.9885	2186.11	117.899	-87.1657	2295.63	51.6759	311.053	2324.29	872.346	276.926	2359	1073.72	261.681	2460.6	552.898
2009	0	-156.597	2271.99	890.339				-75.5798	2295.28	494.505	-42.8513	2186.26	118.044	-87.1669	2295.61	51.6548	311.816	2329.85	871.212	278.397	2364.76	1072.82	261.441	2460.66	549.47
2010	0	-154.894	2274.98	890.599				-74.7005	2296.97	494.444	-42.7762	2186.45	118.242	-87.1734	2295.61	51.6493	312.583	2335.57	869.822	280.004	2370.54	1072.03	261.102	2460.96	546.635
2011	0	-153.018	2278	890.939				-73.6481	2298.5	494.509	-42.6675	2186.8	118.51	-87.1626	2295.68	51.6839	313.557	2341.53	868.244	281.728	2376.22	1071.41	261.016	2462.55	545.363
2012	0	-151.135	2281.17	891.366				-72.3967	2300	494.589	-42.5073	2186.91	118.746	-87.1287	2295.74	51.7074	314.741	2347.65	866.664	283.519	2381.82	1070.89	260.942	2465.65	545.675
2013	0	-149.364	2284.64	891.764				-70.8319	2301.25	494.661	-42.3091	2186.98	118.991	-87.0947	2295.69	51.7518	316.153	2353.65	865.665	285.331	2387.32	1070.56	260.975	2470.12	547.047
2014	0	-147.392	2288.08	892.145				-69.274	2302.29	494.802	-42.0442	2186.89	119.115	-87.0759	2295.69	51.7526	317.636	2359.31	865.656	287.156	2392.8	1070.41	260.924	2475.71	548.701
2015	0	-145.254	2291.46	892.589				-67.7535	2302.98	495.001	-41.7989	2186.96	119.307	-87.0598	2295.75	51.8065	319.041	2364.54	866.478	289.045	2398.18	1070.53	261.802	2482.87	550.263
2016	0	-143.331	2295.48	893.073				-66.3018	2303.39	495.223	-41.5523	2186.8	119.429	-87.0015	2295.7	51.7899	320.645	2369.64	867.751	291.053	2403.34	1070.7	262.03	2489.43	550.887
2017	0	-141.217	2299.47	893.465				-64.8826	2303.55	495.659	-41.3738	2186.78	119.596	-86.9912	2295.74	51.8626	322.306	2374.57	869.032	293.273	2408.36	1070.96	262.38	2495.16	551.068
2018	0	-138.962	2303.36	893.81				-63.4105	2303.61	496.181	-41.1387	2186.72	119.779	-86.9743	2295.75	51.8669	323.982	2379.57	870.206	295.689	2413.12	1071.26	262.722	2499.83	550.692
2019	0	-136.662	2307.34	894.189				-61.7922	2303.44	496.714	-40.9894	2186.73	119.902	-86.9737	2295.75	51.866	325.739	2384.71	871.241	298.352	2417.73	1071.57	263.715	2504.16	550.27
2020	0	-134.272	2311.37	894.547				-60.0082	2303.13	497.161	-40.8164	2186.88	120.058	-86.9045	2295.76	51.9049	327.509	2390.31	872.143	301.117	2422.16	1071.9	264.678	2508	549.722
2021	0	-131.811	2315.27	894.818				-58.0378	2302.64	497.681	-40.5745	2190.58	121.428	-86.9076	2295.8	51.9458	329.339	2396.95	872.371	304.052	2426.68	1072.25	265.408	2511.44	549.089
2022	0	-129.337	2319.26	895.164				-55.9912	2302	498.296	-40.5421	2191.61	121.934	-86.8843	2295.82	51.987	331.519	2402.07	872.323	306.889	2431.18	1072.65	265.768	2514.27	548.378
2023	0	-126.799	2323.13	895.501				-53.8019	2301.27	498.737	-40.3581	2191.32	122.063	-86.8134	2295.82	52.0134	333.901	2407.11	872.214	309.712	2435.68	1073.07	267.042	2517.85	547.672
2024	0	-124.179	2326.94	895.811				-51.555	2300.62	499.319	-39.949	2185.79	120.863	-86.7674	2295.83	52.0446	336.302	2412.17	871.919	312.464	2440.29	1073.5	267.402	2520.65	546.92
2025	0	-121.737	2331.02	896.144				-49.4584	2300.1	499.908	-39.4471	2184.75	120.86	-86.7027	2295.85	52.0747	338.748	2417.41	871.51	315.052	2445.04	1073.92	268.501	2524.51	546.472
2026	0	-119.049	2334.79	896.377				-47.4635	2299.89	500.494	-39.1294	2185.12	121.388	-86.6405	2295.86	52.1351	341.064	2422.32	871.028	317.539	2449.89	1074.39	269.245	2528.27	546.416
2027	0	-116.584	2338.56	896.541				-45.6151	2299.99	500.962	-38.4937	2184.93	121.818	-86.5316	2295.89	52.1801	343.535	2427.12	870.339	319.932	2454.88	1074.8	269.755	2532.16	546.222
2028	0	-114.045	2342.04	896.711				-43.8887	2300.54	501.381	-37.7981	2184.11	122.279	-86.4393	2295.85	52.2482	345.812	2431.92	869.814	322.246	2459.92	1075.17	270.028	2535.61	546.203
2029	0	-111.448	2345.34	896.951				-42.3824	2301.89	501.846	-37.0606	2184.32	122.937	-86.3387	2295.81	52.2606	348.016	2436.84	869.642	324.544	2465	1075.44	271.224	2539.75	546.189
2030	0	-108.848	2348.19	897.179				-41.0378	2303.89	502.283	-38.0993	2186.65	125.259	-86.2488	2295.84	52.303	349.986	2441.51	869.554	326.816	2470.06	1075.61	271.977	2543.14	545.76
2031	0	-106.287	2350.8	897.517				-39.9842	2306.51	502.789	-38.0852	2187.64	126.549	-86.2283	2295.89	52.3417	351.964	2445.62	869.525	329.021	2475.18	1075.66	272.688	2546.15	545.424
2032	0	-103.871	2353.31	898.028				-39.0957	2309.52	503.317	-37.8761	2188.45	127.555	-86.2673	2295.94	52.464	353.767	2449.99	869.156	331.219	2480.14	1075.61	273.574	2548.96	544.943
2033	0	-101.49	2355.22	898.681				-38.4506	2312.99	503.941	-37.539	2189.53	128.711	-86.2901	2295.9	52.4945	355.573	2454.17	868.87	333.324	2485.04	1075.58	273.369	2550.44	544.458
2034	0	-99.3538	2357.06	899.516				-37.801	2316.47	504.563	-37.1495	2190.58	129.858	-86.3838	2295.8	52.5124	357.372	2458.32	868.403	335.324	2489.82	1075.5	274.172	2552.85	543.946
2035	0	-97.3214	2358.65	900.474				-37.6606	2320.51	505.317	-36.6959	2191.55	131.117	-86.4872	2295.66	52.5673	359.051	2462.35	868.178	337.154	2494.43	1075.48	274.878	2555.02	543.559
2036	0	-95.4346	2360.44	901.617				-37.2258	2324.31	506.065	-36.2128	2192.82	132.564	-86.5605	2295.41	52.5945	360.878	2466.17	867.974	338.823	2498.81	1075.47	275.603	2557.08	543.191
2037	0	-93.515	2362.07	902.853				-37.008	2328.14	506.807	-35.5025	2194.26	134.103	-86.7375	2295.33	52.7461	362.565	2470.19	868.043	340.629	2503.09	1075.55	276.272	2559.01	542.867
2038	0	-91.6785	2363.68	904.077				-36.8729	2331.97	507.69	-34.7186	2195.78	135.623	-86.8222	2295.28	52.9092	364.312	2474.31	868.137	342.336	2507.14	1075.61	277.041	2560.85	542.696
2039	0	-90.0713	2365.66	905.451				-36.6883	2335.48	508.541	-33.8497	2196.9	137.169	-87.2268	2295.19	53.256	365.951	2477.96	868.326	344.085	2510.94	1075.68	277.718	2562.52	542.446
2040	0	-88.392	2367.52	906.865				-36.7047	2339.19	509.644	-32.7869	2198.28	138.752	-87.2687	2295.04	53.495	367.491	2481.67	868.617	345.931	2514.56	1075.73	278.575	2564.09	542.28
2041	0	-86.8617	2369.66	908.445				-36.5237	2342.31	510.682	-31.9957	2199.6	140.465	-87.1471	2294.89	53.6264	369.028	2485.04	868.956	347.94	2518.05	1075.72	279.412	2565.48	542.137
2042	0	-85.3564	2371.9	910.025				-36.6225	2345.55	511.919	-30.8277	2201.32	142.226	-87.2072	2294.65	54.0525	370.35	2488.44	869.337	350.207	2521.58	1075.77	280.231	2566.62	541.941
2043	0	-83.853	2374.02	911.695				-36.5824	2348.52	513.298	-29.1331	2202.13	143.414	-86.5266	2294.11	53.9184	371.761	2491.43	869.644	352.389	2524.91	1075.85	281.068	2567.65	541.783
2044	0	-82.3601	2376.14	913.429				-36.8353	2351.52	514.617	-28.7523	2203.33	145.533	-85.9132	2293.61	53.8949	372.883	2494.43	869.995	354.537	2528.21	1076.09	281.828	2568.36	541.693
2045	0	-80.8249	2378.17	915.093				-36.8478	2353.89	516.096	-28.0249	2205.31	147.088	-84.7602	2292.72	53.7237	373.993	2497.41	870.337	356.469	2531.42	1076.46	282.792	2568.96	541.67
2046	0	-79.322	2380.27	916.833				-36.9438	2356.47	517.491	-25.0169	2212.8	150.218	-82.4083	2291.35	52.8433	375.075	2499.94	870.568	358.409	2534.68	1076.97	283.639	2569.4	541.524
2047	0	-77.8753	2382.36	918.547				-37.2509	2359.36	519.109	-23.4937	2216.1	152.232	-80.891	2290.15	52.5537	376.04	2502.63	870.796	360.019	2537.85	1077.6	284.548	2569.75	541.458
2048	0	-76.5003	2384.44	920.145				-37.0901	2361.53	520.306	-21.3899	2217.45	153.646	-80.2981	2289.91	52.8474	377.093	2505.07	871.125	361.61	2541.03	1078.32	285.434	2570	541.51
2049	0	-74.9291	2386.31	921.85				-37.453	2364.29	521.859	-19.6913	2218.29	155.56	-78.4637	2288.84	52.9649	378.237	2507.42	871.57	363.011	2544.18	1079.14	286.348	2570.25	541.559
2050	0	-73.5351	2388.04	923.532				-37.3583	2366.58	523.151	-18.6543	2219.52	156.557	-78.2251	2289.27	53.3216	379.28	2509.8	872.082	364.325	2547.29	1079.96	287.165	2570.36	541.625
2051	0	-72.0981	2389.86	925.124				-37.5464	2369.28	524.596	-18.0183	2224.13	159.502	-77.5197	2289.55	53.8408	380.373	2512.18	872.642	365.433	2550.32	1080.78	288.54	2570.91	541.828
2052	0	-70.7509	2391.44	926.665				-37.6236	2371.86	525.859	-15.311	2222.72	159.974	-76.4589	2289.6	54.1974	381.382	2514.69	873.203	366.497	2553.29	1081.58	288.833	2570.36	541.726
2053	0	-69.387	2393.09	928.263				-37.3631	2373.91	527.14	-12.5973	2224.22	161.848	-75.9382	2290.16	54.7791	382.321	2517.08	873.783	367.628	2556.27	1082.41	290.391	2570.96	541.963
2054	0	-68.2381	2394.93	929.784				-37.5363	2376.57	528.555	-11.3996	2226.51	162.747	-75.5445	2291.22	55.3708	383.364	2519.55	874.291	368.652	2559.21	1083.17	291.211	2571.04	542.046
2055	0	-67.0139	2396.56	931.237				-37.2495	2378.71	529.811	-10.4488	2229.22	163.533	-75.3537	2292.71	55.8529	384.25	2521.97	874.787	369.492	2562.02	1083.99	292.124	2571.11	542.12
2056	0	-65.8512	2398.28	932.714				-37.1164	2380.9	531.08	-9.89277	2232.47	164.504	-75.4681	2294.81	56.222	385.092	2524.43	875.278	370.505	2564.79	1084.67	292.761	2571.02	542.09
2057	0	-64.7284	2399.94	933.991				-36.989	2383.1	532.309	-9.79461	2236.19	164.958	-76.2774	2298.1	56.6268	385.94	2526.92	875.669	371.501	2567.58	1085.35	293.531	2570.93	542.054
2058	0	-63.6231	2401.53	935.251				-36.7164	2385.22	533.447	-10.0578	2240.75	165.273	-77.3774	2301.84	57.0143	386.754	2529.23	876.015	372.434	2570.3	1085.96	294.355	2570.92	542.045
2059	0	-62.5463	2403.31	936.356				-36.9311	2387.93	534.725	-10.791	2245.41	164.976	-79.0529	2306.96	57.3223	387.485	2531.55	876.324	373.568	2573.02	1086.6	295.004	2570.85	541.964
2060	0	-61.512	2405.04	937.463				-36.4708	2389.72	535.624	-11.944	2251.11	164.91	-80.8801	2312.77	57.3543	388.148	2533.93	876.645	374.561	2575.7	1087.19	295.894	2570.96	541.972
2061	0	-60.3973	2406.63	938.473				-36.0388	2391.78	536.751	-13.627	2257.06	164.168	-83.4452	2320.05	57.4283	388.836	2536.37	876.982	375.495	2578.27	1087.7	296.613	2570.98	541.935
2062	0	-59.2337	2408.07	939.323				-35.6067	2393.79	537.653	-15.7761	2263.77	163.267	-86.0141	2328.33	57.2096	389.548	2538.69	877.265	376.431	2580.83	1088.18	297.31	2571.02	541.826
2063	0	-58.2369	2409.65	940.198				-33.5663	2393.43	537.747	-18.4559	2271.93	162.514	-89.011	2337.74	57.0991	390.011	2537.33	877.064	377.293	2583.29	1088.63	298.059	2571.23	541.77
2064	0	-57.0754	2411.05	941.011				-33.3614	2395.95	538.438	-21.4901	2280.49	161.469	-91.8031	2347.99	56.5945	390.6	2539.52	877.305	378.126	2585.75	1089.08	298.764	2571.53	541.695
2065	0	-55.9012	2412.27	941.7				-33.6161	2399.45	539.226	-24.5933	2289.83	160.315	-94.8749	2359.48	56.0716	391.3	2541.93	877.542	378.952	2588.28	1089.5	299.426	2571.85	541.585
2066	0	-54.827	2413.51	942.308				-34.0177	2403.24	539.971	-28.3555	2300.35	159.246	-97.7849	2371.69	55.4672	391.982	2544.32	877.715	379.65	2590.67	1089.87	300.009	2572.23	541.48
2067	0	-53.8115	2414.75	942.884				-34.601	2407.46	540.693	-33.0875	2314.13	159.198	-100.704	2384.68	55.0134	392.624	2546.7	877.876	380.375	2593.03	1090.22	300.6	2572.74	541.35
2068	0	-52.5902	2415.63	943.44				-35.3082	2411.85	541.205	-36.3763	2323.55	157.405	-103.448	2398.15	54.7755	393.264	2549.12	878.033	381.04	2595.47	1090.62	301.182	2573.26	541.172
2069	0	-51.5626	2416.52	943.865				-36.2399	2417.3	541.95	-39.8847	2333.84	156.128	-106.86	2412.67	55.3676	393.922	2551.52	878.191	381.615	2597.75	1090.96	301.691	2573.93	540.976
2070	0	-50.6299	2417.56	944.292				-37.0843	2422.67	542.62	-43.8249	2346.16	155.456	-109.198	2426.88	55.4046	394.518	2554.03	878.322	382.194	2600.09	1091.27	302.14	2574.59	540.845
2071	0	-49.6313	2418.42	944.674				-38.1076	2429.07	543.304	-47.6012	2358.56	155.117	-111.88	2441.19	55.8285	395.054	2556.4	878.402	382.754	2602.4	1091.56	302.733	2575.52	540.717
2072	0	-48.7885	2419.48	945.084				-39.0748	2435.34	543.961	-51.407	2371.24	154.874	-114.489	2455.21	56.399	395.602	2558.88	878.483	383.163	2604.56	1091.86	303.174	2576.39	540.499
2073	0	-47.8767	2420.41	945.393				-40.3669	2442.41	544.664	-54.586	2383.27	154.553	-117.83	2469.57	57.7041	396.171	2561.33	878.563	383.639	2606.86	1092.13	303.583	2577.35	540.275
2074	0	-47.0592	2421.31	945.648				-41.7712	2449.73	545.493	-57.8203	2395.52	154.609	-120.171	2483.33	58.7118	396.625	2563.69	878.568	384.074	2609.04	1092.36	303.956	2578.36	540.112
2075	0	-46.3602	2422.5	945.845				-43.2146	2457.27	546.378	-61.3398	2409.69	155.526	-121.158	2495.27	59.0629	397.195	2566.15	878.549	384.512	2611.22	1092.61	304.376	2579.41	539.882
2076	0	-45.7647	2423.82	946.009				-44.6345	2464.96	547.28	-63.9593	2421.8	155.856	-124.162	2508.85	61.0138	397.666	2568.55	878.496	384.964	2613.39	1092.82	304.767	2580.39	539.629
2077	0	-45.1709	2425.27	946.1				-46.135	2472.89	548.312	-66.2489	2433.2	156.102	-126.333	2522.01	62.57	398.051	2570.85	878.51	385.379	2615.47	1093	305.172	2581.41	539.372
2078	0	-44.6943	2427.01	946.163				-47.6982	2481.22	549.489	-69.5019	2447.98	157.795	-129.111	2535.38	64.6446	398.475	2573.2	878.594	385.808	2617.54	1093.26	305.544	2582.49	539.158
2079	0	-44.2706	2428.94	946.238				-49.1704	2488.93	550.541	-73.0318	2463.81	159.833	-131.433	2548.47	66.5949	398.54	2575.44	878.65	386.142	2619.53	1093.5	305.947	2583.65	538.894
2080	0	-43.8421	2431.01	946.348				-50.5806	2496.72	551.755	-74.5259	2473.76	159.716	-134.07	2561.77	68.8385	398.767	2577.71	878.674	386.474	2621.51	1093.75	306.351	2584.91	538.636
2081	0	-43.904	2434.67	946.244				-51.8788	2504.42	552.948	-76.856	2486.18	160.855	-136.086	2574.9	70.8604	399.677	2580.06	878.563	386.877	2623.45	1094.08	306.659	2586.18	538.419
2082	0	-43.2883	2436.03	946.409				-53.148	2512.12	554.173	-78.3235	2496.07	160.941	-137.932	2588.06	72.8105	400.337	2582.36	878.442	387.196	2625.27	1094.39	307.006	2587.57	538.088
2083	0	-43.0546	2438.51	946.377				-54.2412	2519.68	555.313	-80.7329	2509.38	162.411	-139.237	2600.72	74.6347	400.935	2584.65	878.523	387.543	2627.12	1094.8	307.312	2588.97	537.789
2084	0	-42.6967	2441.25	946.406				-55.2372	2527.05	556.504	-83.414	2523.89	164.283	-140.735	2613.68	76.607	401.215	2586.85	878.536	387.927	2628.9	1095.21	307.559	2590.32	537.527
2085	0	-42.536	2444.28	946.364				-56.0442	2534.19	557.608	-85.9065	2537.91	166.082	-141.814	2626.33	78.3542	401.57	2589.13	878.573	388.216	2630.56	1095.63	307.889	2591.75	537.164
2086	0	-42.4484	2447.66	946.311				-56.7835	2541.25	558.6	-88.1268	2551.01	167.481	-142.951	2638.84	80.2201	401.947	2591.37	878.671	388.598	2632.25	1096.09	308.14	2593.1	536.847
2087	0	-42.2811	2451.01	946.313				-57.5173	2548.34	559.617	-89.8372	2562.65	168.484	-144.182	2651.42	82.1732	402.261	2593.62	878.805	388.888	2633.82	1096.58	308.247	2594.46	536.553
2088	0	-42.2595	2454.5	946.21				-57.965	2555.22	560.54	-91.0467	2573.15	169.131	-145.017	2663.28	83.9426	402.622	2595.89	878.924	389.206	2635.31	1097.13	308.57	2596	536.254
2089	0	-42.2279	2458.17	946.13				-58.4486	2562.09	561.415	-92.2681	2583.4	169.676	-149.423	2694.55	91.6203	402.802	2598.18	879.049	389.646	2636.91	1097.72	308.706	2597.55	535.987
2090	0	-42.3632	2462.2	946.035				-58.624	2568.57	562.101	-93.2014	2593.15	170.245	-150.519	2706.88	93.7464	403.076	2600.51	879.212	389.854	2638.29	1098.29	308.791	2599.01	535.671
2091	0	-42.8261	2466.18	945.897				-62.0244	2585.56	565.641	-94.2129	2603.09	170.77	-151.424	2718.77	95.7078	403.239	2602.84	879.373	390.139	2639.72	1098.88	308.906	2600.56	535.325
2092	0	-42.5779	2469.33	945.584				-62.2905	2593.36	566.646	-94.9966	2613	171.465	-152.098	2729.83	97.4078	403.516	2605.16	879.571	390.349	2641.27	1099.57	308.962	2602.17	535.017
2093	0	-42.8078	2473.19	945.242				-62.2871	2599.23	566.93	-95.933	2623.14	172.159	-152.727	2740.5	98.9446	403.633	2607.45	879.732	390.53	2642.99	1100.28	308.977	2603.8	534.707
2094	0	-43.2329	2477.09	944.864				-62.2147	2605.31	567.291	-96.6397	2632.91	172.79	-153.18	2750.88	100.322	403.651	2609.66	879.861	390.823	2645.11	1101.05	308.922	2605.45	534.387
2095	0	-43.1116	2480.57	944.493				-62.1157	2611.18	567.562	-97.1679	2642.24	173.241	-153.395	2760.86	101.512	403.818	2611.93	880.013	390.872	2647.23	1101.85	308.797	2607.09	534.062
2096	0	-41.7034	2482.62	944.077				-61.8986	2617.17	567.618	-97.5687	2651.29	173.62	-153.402	2770.28	102.386	403.741	2614.1	880.04	390.989	2649.41	1102.44	308.909	2608.86	533.756
2097	0	-41.2951	2484.86	943.385				-61.6438	2622.87	567.641	-97.861	2660.07	173.913	-153.138	2779.46	103.056	403.764	2616.26	880.146	391.142	2646.42	1101.71	308.838	2610.53	533.459
2098	0	-42.0164	2489.87	942.816				-61.4868	2628.48	567.211	-97.8684	2668.38	174.036	-152.677	2788.21	103.448	403.746	2618.41	880.175	391.199	2646.61	1101.86	308.72	2612.21	533.068
2099	0	-42.7034	2494.25	942.167				-60.963	2633.61	567.19	-97.6942	2676.17	174.023	-151.861	2796.35	103.561	403.624	2620.5	880.256	391.173	2648.13	1102.17	308.607	2613.86	532.764
2100	0	-43.1263	2498.29	941.433				-60.5159	2638.58	566.99	-97.4253	2683.78	173.958	-150.787	2803.7	103.19	403.546	2622.62	880.307	391.17	2649.72	1102.41	308.526	2615.48	532.416
2101	0	-43.5954	2502.36	940.684				-59.9754	2643.76	566.239	-96.9446	2691.05	173.75	-149.595	2811.44	102.68	403.5	2624.66	880.274	391.097	2651.07	1102.56	308.571	2617.2	532.084
2102	0	-44.0761	2506.39	939.841				-59.5372	2649.09	565.814	-96.4018	2698.05	173.561	-148.11	2818.12	101.852	403.3	2626.63	880.229	390.939	2652.46	1102.7	308.528	2618.89	531.79
2103	0	-44.6584	2510.57	939.014				-59.2294	2654.43	565.391	-95.6579	2705.09	173.252	-146.319	2824.06	100.509	403.16	2628.57	880.201	390.73	2653.85	1102.78	308.503	2620.66	531.457
2104	0	-45.2637	2514.77	938.196				-58.2805	2658.04	564.415	-95.0186	2711.58	172.933	-144.274	2829.68	98.8701	403.039	2630.48	880.14	390.487	2655.32	1102.9	308.375	2622.26	531.098
2105	0	-45.8113	2518.67	937.239				-57.5986	2662.45	563.414	-93.9454	2717.47	172.345	-142.099	2835.09	97.0747	402.939	2632.3	880.131	390.225	2656.72	1102.96	308.349	2623.88	530.774
2106	0	-46.4223	2522.54	936.269				-56.7541	2666.64	562.435	-92.6689	2722.74	171.515	-139.656	2840.05	95.0462	402.686	2634.07	880.018	389.869	2658.36	1102.99	308.319	2625.49	530.443
2107	0	-47.098	2526.4	935.206				-56.0523	2671.09	561.57	-91.1496	2727.28	170.479	-137	2844.72	92.8499	402.432	2635.82	879.953	389.576	2659.87	1103	308.213	2626.99	530.14
2108	0	-47.7165	2530.1	934.084				-55.2271	2675.01	560.484	-89.5976	2731.75	169.297	-134.185	2849.12	90.5413	402.154	2637.47	879.909	389.184	2661.35	1102.99	308.145	2628.55	529.794
2109	0	-48.5517	2534.02	932.932				-54.2881	2678.72	559.296	-87.922	2732.18	167.195	-130.88	2852.75	88.0097	401.908	2639.18	879.836	388.75	2662.86	1102.95	308.031	2629.99	529.512
2110	0	-49.2801	2537.7	931.738				-53.2413	2682.04	557.851	-85.0177	2733.51	164.541	-127.874	2856.68	85.5525	401.614	2640.88	879.759	388.288	2664.52	1102.94	307.81	2631.37	529.209
2111	0	-51.9439	2543.48	930.338				-52.0368	2685.13	556.658	-82.7164	2735.1	162.601	-124.749	2860.74	83.2994	401.255	2642.59	879.7	387.809	2666.05	1102.85	307.701	2632.87	528.892
2112	0	-53.7801	2548.17	929.076				-50.8125	2687.8	554.776	-80.6734	2737.64	160.644	-121.482	2864.63	80.9857	400.897	2644.29	879.658	387.235	2667.83	1102.79	307.395	2634.28	528.629
2113	0	-57.2329	2561.8	929.727				-49.8936	2691.64	553.492	-78.844	2739.92	158.878	-118.172	2867.98	78.6386	400.409	2646.04	879.58	386.637	2669.56	1102.74	307.166	2635.75	528.319
2114	0	-60.3399	2573.01	929.642				-48.0677	2693.01	551.479	-76.8769	2742.09	156.959	-114.817	2871.03	76.1909	399.864	2647.77	879.479	385.915	2671.35	1102.66	306.884	2637.24	528.021
2115	0	-61.8214	2578.84	928.859				-46.8597	2696.03	549.711	-74.6663	2744.15	154.888	-111.555	2873.96	73.7005	399.234	2649.6	879.372	385.18	2672.94	1102.55	306.439	2638.63	527.763
2116	0	-61.7952	2580.14	927.535				-44.8179	2696.53	547.509	-72.6326	2743.93	152.467	-108.465	2876.83	71.2815	398.653	2651.44	879.319	384.394	2674.66	1102.48	306.131	2640.18	527.45
2117	0	-61.5903	2580.93	926.054				-43.0891	2698	545.488	-69.9986	2744.15	149.638	-105.516	2879.39	68.9324	397.843	2653.29	879.169	383.381	2676.34	1102.39	305.74	2641.77	527.163
2118	0	-61.9096	2583.01	924.668				-41.9081	2700.81	543.794	-67.8194	2745.32	147.554	-102.518	2881.34	66.3517	397.129	2655.18	879.048	382.465	2678.21	1102.36	305.241	2643.28	526.886
2119	0	-62.7808	2586.98	923.501				-39.9612	2701.62	541.164	-64.9343	2745.52	145.187	-99.7249	2883.01	63.8811	396.229	2657.12	878.956	381.57	2680.66	1102.29	304.767	2644.97	526.541
2120	0	-63.9883	2591.63	922.415				-37.6973	2701.04	538.647	-62.9566	2746.77	143.082	-96.8105	2883.86	61.1353	395.374	2659.08	878.883	380.515	2682.65	1102.11	304.086	2646.53	526.189
2121	0	-65.2024	2596.65	921.276				-36.0697	2701.88	536.455	-61.4418	2749.04	142.037	-93.7429	2883.7	58.0812	394.498	2661.13	878.709	379.436	2684.89	1102.02	303.504	2648.32	525.811
2122	0	-66.3305	2601.05	920.039				-34.5396	2702.98	534.176	-60.1097	2751.99	140.792	-90.8919	2882.65	55.8347	393.488	2663.23	878.572	378.278	2686.6	1101.77	302.695	2649.84	525.367
2123	0	-67.3008	2604.97	918.756				-33.0615	2703.61	531.842	-57.7813	2753.98	140.547	-88.7084	2881.25	55.8298	392.587	2665.35	878.453	377.221	2689.16	1101.65	302.336	2651.87	525.099
2124	0	-68.1878	2608.73	917.395				-31.9174	2704.92	529.914	-54.5496	2755.51	139.413	-87.4363	2881.75	57.2703	391.493	2667.55	878.245	376.046	2691.54	1101.42	301.873	2653.97	524.743
2125	0	-69.1994	2612.53	915.959				-30.2517	2704.85	527.411	-52.2223	2754.91	137.592	-85.6272	2880.97	57.5634	390.333	2669.76	878.029	374.733	2694.12	1101.11	300.692	2655.34	524.111
2126	0	-70.175	2616.29	914.536				-28.554	2704.58	524.952	-50.2588	2753.96	135.907	-83.2841	2878.93	57.529	389.203	2672.07	877.809	373.391	2696.4	1100.79	300.13	2657.5	523.748
2127	0	-71.321	2620.26	913.13				-27.4422	2705.64	522.811	-48.8897	2752.13	134.803	-81.4476	2877.83	57.7253	388.041	2674.48	877.536	372.03	2699.18	1100.58	299.568	2659.63	523.335
2128	0	-72.6305	2624.5	911.735				-26.7003	2706.46	520.951	-47.7444	2750.65	132.986	-80.0446	2877.3	57.9352	386.815	2676.94	877.251	370.516	2701.6	1100.08	298.852	2661.86	522.785
2129	0	-74.0848	2628.69	910.311				-25.9826	2707.11	519.154	-46.4656	2749.67	131.487	-79.2457	2876.91	58.1916	385.519	2679.43	876.846	368.963	2703.73	1099.62	298.266	2664.04	522.301
2130	0	-75.4499	2632.41	908.916				-25.7588	2708.5	517.656	-45.0252	2749.41	130.368	-78.8209	2876.37	58.2576	384.16	2681.93	876.507	367.576	2707.05	1099.21	297.57	2666.25	521.825
2131	0	-76.9689	2636.23	907.65				-25.806	2709.9	516.218	-43.7361	2749.25	129.486	-78.3644	2876.06	58.3917	382.756	2684.56	876.17	366.009	2710.16	1098.79	296.705	2668.42	521.268
2132	0	-78.5592	2640	906.536				-25.9243	2711.2	514.775	-42.0741	2752.42	128.86	-77.897	2875.56	58.5384	381.196	2687.16	875.85	364.344	2713.03	1098.22	295.953	2670.73	520.767
2133	0	-80.1962	2643.58	905.583				-26.1543	2713.82	513.993	-41.0218	2753.51	128.403	-77.4191	2875.31	58.4276	379.687	2689.94	875.416	362.638	2716.25	1097.61	295.011	2673	520.246
2134	0	-81.8798	2646.97	904.769				-26.4029	2717.67	514.035	-41.0854	2757.28	128.343	-77.2261	2875.59	58.49	378.025	2692.7	875.019	360.781	2719.36	1097.08	293.924	2675.31	519.752
2135	0	-83.5995	2650.3	904.184				-26.6168	2721.3	513.457	-40.9543	2760.46	128.946	-77.0302	2875.56	58.5355	376.217	2695.54	874.522	358.804	2722.79	1096.47	292.732	2677.66	519.179
2136	0	-85.1567	2653.26	903.829				-27.2329	2724.96	513.272	-40.5225	2762.31	129.133	-76.8561	2875.56	58.5652	374.436	2698.48	874.045	356.803	2726.13	1096.04	291.477	2679.92	518.717
2137	0	-86.9702	2656.5	903.648				-28.0449	2728.5	513.191	-38.8011	2760.01	128.053	-76.7385	2875.45	58.5876	372.545	2701.42	873.573	354.589	2729.59	1095.5	290.127	2682.23	518.194
2138	0	-88.726	2659.59	903.646				-29.0076	2732.23	513.154	-37.311	2757.96	126.943	-76.6272	2875.43	58.6107	370.574	2704.43	873.033	352.329	2733.38	1095.14	288.713	2684.35	517.767
2139	0	-90.6152	2662.71	903.711				-30.021	2735.64	513.192	-35.3898	2754.65	125.228	-76.5734	2875.45	58.6454	368.54	2707.46	872.493	349.953	2737.04	1094.65	287.392	2686.46	517.388
2140	0	-92.5021	2665.65	903.827				-31.3026	2739.07	513.269	-36.7891	2759.79	126.896	-76.5344	2875.41	58.6648	366.339	2710.48	871.979	347.726	2741.29	1094.49	286.003	2688.37	517.14
2141	0	-94.2676	2668.38	904.014				-32.7955	2742.49	513.332	-35.9568	2759.56	125.888	-76.5023	2875.34	58.6511	364.311	2713.47	871.511	345.284	2744.97	1093.89	284.755	2690.33	516.88
2142	0	-96.0814	2671.01	904.126				-34.2051	2745.51	513.378	-35.0031	2757.88	124.879	-76.4818	2875.38	58.6615	362.137	2716.39	871.225	342.926	2748.63	1093.47	283.59	2692.14	516.823
2143	0	-98.1971	2674.14	904.302				-35.6988	2748.58	513.354	-35.0088	2758.51	124.897	-76.4731	2875.41	58.6384	359.883	2719.34	871.054	340.663	2752.53	1093.12	282.448	2693.97	516.847
2144	0	-100.476	2677.61	904.5				-37.1138	2751.57	513.373	-34.9023	2759.11	124.827	-76.4647	2875.44	58.6468	357.762	2722.23	870.988	338.4	2756.38	1092.71	281.325	2695.63	516.839
2145	0	-102.742	2681.04	904.765				-38.519	2754.46	513.386	-34.7484	2759.25	124.52	-76.4646	2875.45	58.6482	355.588	2725.11	871.005	336.081	2760.21	1092.47	280.437	2697.67	516.954
2146	0	-104.955	2684.38	904.929				-39.7927	2757.22	513.349	-34.6238	2759.25	124.298	-76.4647	2875.44	58.6476	353.478	2727.97	870.995	333.797	2763.94	1092.21	279.445	2699.75	517.035
2147	0	-107.158	2687.64	905.025				-40.9969	2760.01	513.297	-34.418	2759.2	123.904	-76.4647	2875.44	58.6474	351.445	2730.94	871.142	331.082	2766.07	1091.81	278.477	2702.11	517.105
2148	0	-109.399	2691.2	905.21				-42.1703	2762.51	513.203	-34.253	2759.17	123.619	-76.4313	2875.39	58.6363	349.355	2733.93	871.312	329.125	2771.06	1091.87	277.557	2704.76	517.303
2149	0	-111.79	2695.25	905.36				-43.2097	2764.86	513.025	-34.1267	2759.31	123.473	-76.4336	2875.35	58.6533	347.421	2736.95	871.479	326.777	2774.99	1091.84	276.64	2707.82	517.404
2150	0	-114.1	2699.29	905.497				-44.1075	2767.07	512.868	-34.0211	2759.61	123.364	-76.4263	2875.37	58.6699	345.37	2740.02	871.62	324.381	2778.32	1091.7	275.747	2711.28	517.458
2151	0	-116.306	2703.33	905.57				-44.999	2768.97	512.687	-33.8227	2759.8	123.183	-76.3723	2875.39	58.6636	343.354	2743.14	871.718	321.98	2781.77	1091.74	274.82	2715.32	517.604
2152	0	-118.404	2707.3	905.621				-45.8826	2770.79	512.527	-33.683	2760.02	123.069	-76.3634	2875.42	58.6801	340.795	2746.25	871.922	319.619	2785.05	1091.72	274.006	2719.92	517.599
2153	0	-120.445	2711.33	905.707				-46.6835	2772.38	512.413	-33.5619	2760.24	122.947	-76.3386	2875.34	58.6532	339.248	2749.44	871.92	317.261	2788.3	1091.7	273.113	2725.26	517.739
2154	0	-122.459	2715.54	905.763				-47.4527	2773.75	512.245	-33.5153	2760.4	122.837	-76.3047	2875.4	58.7046	337.421	2752.62	871.979	314.965	2791.35	1091.78	272.364	2731.59	517.871
2155	0	-124.275	2719.59	905.795				-48.3635	2775.1	512.11	-33.4608	2760.61	122.764	-76.3038	2875.42	58.7116	335.495	2755.79	872.031	312.732	2794.2	1091.79	271.545	2738.8	517.969
2156	0	-126.279	2724.05	905.859				-49.1858	2776.15	511.997	-33.4737	2760.68	122.642	-76.3041	2875.41	58.7104	333.709	2758.93	872.062	310.54	2796.78	1091.72	270.988	2747.04	518.165
2157	0	-128.044	2728.26	905.861				-49.9841	2777.05	511.789	-33.4573	2760.76	122.522	-76.277	2875.48	58.7374	331.899	2762.02	872.105	308.371	2799.39	1091.77	270.575	2756.33	518.548
2158	0	-129.863	2732.54	905.822				-50.9239	2778.07	511.683	-33.4282	2760.68	122.333	-76.2788	2875.35	58.6837	330.209	2765.05	872.227	306.316	2801.84	1091.8	270.511	2766.38	519.097
2159	0	-131.598	2736.68	905.742				-51.6867	2778.45	511.345	-33.4221	2760.66	122.129	-76.2716	2875.35	58.6922	328.529	2768.07	872.449	304.286	2803.75	1091.69	270.788	2777.37	519.895
2160	0	-133.37	2740.89	905.648				-52.5325	2778.85	511.13	-33.4559	2760.78	121.951	-76.2712	2875.36	58.6957	326.971	2770.95	872.706	302.332	2805.71	1091.54	271.498	2789.16	521.038
2161	0	-135.095	2745.01	905.518				-53.2683	2778.61	510.778	-33.4252	2760.72	121.661	-76.2958	2875.44	58.7258	325.525	2773.78	872.959	300.522	2807.42	1091.38	272.569	2801.3	522.49
2162	0	-136.769	2748.9	905.285				-54.0021	2778.14	510.47	-33.5015	2760.88	121.446	-76.3041	2875.42	58.7125	324.295	2776.49	873.106	298.826	2808.96	1091.13	273.921	2813.63	524.345
2163	0	-138.329	2752.58	905.123				-54.7905	2777.18	510.105	-33.5275	2760.64	121.175	-76.3111	2875.41	58.6798	323.317	2779.13	873.206	297.218	2810.44	1090.64	275.507	2825.81	526.539
2164	0	-139.946	2756.21	904.937				-55.5071	2775.86	509.733	-33.7123	2760.42	120.913	-76.3111	2875.41	58.6791	322.686	2781.75	873.321	295.8	2811.8	1090.12	277.106	2837.79	529.052
2165	0	-141.354	2759.39	904.782				-56.2629	2773.93	509.308	-33.9609	2760.36	120.71	-76.3294	2875.35	58.6279	322.23	2784.12	873.41	294.523	2813	1089.44	278.53	2849.22	531.881
2166	0	-142.877	2762.73	904.61				-57.016	2771.8	508.886	-34.2752	2760.2	120.481	-76.3642	2875.38	58.6429	321.983	2786.43	873.623	293.426	2814.4	1088.7	280.082	2860.15	534.923
2167	0	-144.251	2765.55	904.512				-57.7182	2769.68	508.501	-34.4881	2760.01	120.282	-76.4165	2875.39	58.6471	321.815	2788.4	874.007	292.415	2815.69	1087.89	281.512	2870.39	538.139
2168	0	-145.641	2768.3	904.336				-58.3946	2767.64	508.081	-34.7181	2759.72	120.051	-76.4424	2875.34	58.5641	321.713	2788.84	874.202	291.505	2817.08	1087.12	283.023	2879.98	541.566
2169	0	-146.747	2770.41	904.099				-59.0417	2766.33	507.72	-34.9576	2759.52	119.88	-76.4756	2875.38	58.5708	321.515	2792.8	875.499	290.67	2818.63	1086.33	283.598	2888.69	544.797
2170	0	-147.781	2772.21	903.881				-59.8196	2765.94	507.424	-35.2325	2759.34	119.768	-76.5372	2875.35	58.5661	321.533	2795.23	876.596	289.911	2820.13	1085.69	284.781	2897.24	548.234
2171	0	-148.837	2774.06	903.621				-60.4968	2765.99	507.206	-35.4621	2759.29	119.736	-76.5354	2875.37	58.5027	321.588	2797.01	877.763	289.142	2821.96	1085.09	285.833	2905.09	551.669
2172	0	-149.779	2775.57	903.451				-61.174	2766.62	507.085	-35.7608	2759.77	119.976	-76.5534	2875.33	58.4915	321.605	2798.41	879.127	288.308	2824.01	1084.72	286.714	2912.41	555.156
2173	0	-150.538	2776.56	903.382				-61.7851	2767.26	507.025	-35.8055	2759.74	119.96	-76.596	2875.33	58.4921	321.659	2799.99	880.654	287.573	2826.14	1084.46	287.516	2919.31	558.615
2174	0	-151.22	2777.33	903.282				-62.237	2768.05	507.067	-35.8013	2759.69	119.945	-76.5961	2875.33	58.4948	321.57	2801.24	882.258	286.963	2828.5	1084.23	288.264	2925.81	562.006
2175	0	-151.638	2777.53	903.177				-62.5406	2768.64	507.15	-35.7894	2759.73	119.962	-76.5712	2875.26	58.4649	321.497	2802.51	883.964	286.433	2830.83	1084.06	288.9	2931.79	565.214
2176	0	-151.934	2777.77	903.051				-62.7555	2768.96	507.194	-35.7588	2759.81	120.021	-76.5711	2875.25	58.4613	321.352	2803.66	885.694	286.019	2833.46	1084.03	289.401	2937.28	568.173
2177	0	-152.236	2778.52	902.987				-62.8624	2769.13	507.198	-35.7893	2759.75	120.011	-76.5712	2875.25	58.4625	321.184	2804.73	887.314	285.813	2836.16	1084.04	290.042	2942.47	570.815
2178	0	-152.498	2779.63	902.91				-62.867	2769.31	507.256	-35.7588	2759.8	120.063	-76.5711	2875.25	58.463	321.141	2806.12	888.76	285.736	2838.97	1084.03	290.504	2947.07	573.07
2179	0	-152.638	2780.91	902.825				-62.7904	2769.55	507.295	-35.7565	2759.77	120.08	-76.5711	2875.25	58.463	321.131	2807.63	890.07	285.793	2841.71	1083.99	290.917	2951.27	574.979
2180	0	-152.557	2782.13	902.676				-62.6082	2769.8	507.265	-35.7652	2759.75	120.077	-76.5711	2875.25	58.4629	321.213	2808.94	891.105	286.092	2844.21	1083.92	291.351	2955.11	576.533
2181	0	-152.417	2783.66	902.538				-62.414	2770.09	507.211	-35.8338	2759.64	120.02	-76.5711	2875.25	58.4629	321.368	2810.43	892.12	286.442	2846.69	1083.88	291.67	2958.54	577.612
2182	0	-152.15	2785.76	902.32				-62.0993	2770.55	507.127	-35.7862	2759.66	120.076	-76.5624	2875.29	58.4724	321.739	2812.09	892.808	286.869	2849.14	1083.86	291.706	2961.55	578.207
2183	0	-151.763	2788.02	902.138				-61.7168	2770.92	506.981	-35.8289	2759.64	120.027	-76.5705	2875.28	58.4999	322.144	2813.85	893.229	287.327	2851.49	1083.78	291.616	2964.32	578.4
2184	0	-151.127	2790.38	901.791				-61.2494	2771.17	506.787	-35.7825	2759.68	120.092	-76.5732	2875.24	58.5184	322.757	2815.87	893.384	287.868	2853.85	1083.48	291.138	2966.76	578.188
2185	0	-150.489	2793.06	901.481				-60.7988	2771.79	506.707	-35.5157	2759.16	119.836	-76.5733	2875.24	58.5173	323.613	2818.09	893.197	288.478	2856.13	1083.06	290.721	2969.17	577.654
2186	0	-149.634	2795.67	901.154				-60.2482	2772.5	506.557	-35.3824	2759.12	119.835	-76.5643	2875.28	58.5269	324.644	2820.63	892.915	289.072	2858.15	1082.83	290.291	2971.43	576.978
2187	0	-148.609	2798.2	900.862				-59.7345	2773.35	506.493	-35.2732	2759.14	119.876	-76.564	2875.28	58.5288	325.837	2823.28	892.395	290.094	2860.42	1082.82	290.157	2973.74	576.244
2188	0	-147.461	2800.58	900.546				-59.2445	2774.39	506.443	-35.1432	2759.18	119.903	-76.5641	2875.28	58.5282	327.131	2826.08	891.831	292.356	2868.29	1083.05	290.219	2976.11	575.342
2189	0	-146.42	2803.3	900.305				-58.6452	2775.26	506.4	-35.0219	2759.22	119.919	-76.5638	2875.28	58.5294	328.571	2829.18	891.171	293.405	2871.06	1082.43	290.166	2978.23	574.155
2190	0	-145.221	2805.8	900.19				-58.0127	2776.2	506.392	-34.8553	2759.26	119.931	-76.5639	2875.28	58.5293	329.931	2832.37	890.51	294.44	2873.99	1081.8	289.933	2980.1	572.836
2191	0	-144.015	2808.03	900.107				-57.3387	2777.22	506.492	-34.781	2759.41	120.036	-76.5476	2875.19	58.5255	331.245	2835.33	889.802	295.736	2877.23	1081.11	289.633	2981.7	571.305
2192	0	-142.864	2810.53	900.12				-56.6872	2778.34	506.598	-34.6563	2759.61	120.175	-76.5477	2875.17	58.522	332.495	2838.44	889.114	296.993	2880.72	1080.44	289.532	2983.39	569.742
2193	0	-141.664	2812.75	900.245				-55.9617	2779.72	506.768	-34.5233	2759.64	120.263	-76.5727	2875.26	58.5515	333.636	2841.77	888.255	298.209	2884.5	1079.78	289.47	2985.01	568.175
2194	0	-140.34	2814.81	900.467				-55.2269	2781.13	506.964	-34.3508	2759.76	120.386	-76.5728	2875.27	58.5558	334.774	2845.28	887.23	299.67	2888.53	1079.16	289.68	2986.69	566.641
2195	0	-139.01	2816.77	900.799				-54.3083	2782.53	507.126	-34.1505	2759.68	120.537	-76.5809	2875.24	58.5376	335.785	2848.87	885.961	301.216	2892.93	1078.53	289.948	2988.31	565.072
2196	0	-137.625	2818.78	901.182				-53.3629	2783.98	507.289	-33.9703	2759.7	120.648	-76.6002	2875.19	58.5249	336.75	2852.48	884.35	302.746	2897.5	1077.87	290.416	2989.87	563.401
2197	0	-136.134	2820.91	901.627				-52.4876	2785.78	507.63	-33.7047	2759.85	120.7	-76.6006	2875.18	58.5235	337.682	2856.35	882.566	304.637	2902.43	1077.26	291.095	2991.24	561.539
2198	0	-134.579	2823.14	902.15				-51.5105	2787.61	507.94	-33.5311	2760.01	120.878	-76.6424	2875.2	58.5267	338.652	2860.6	880.743	306.414	2907.46	1076.54	291.903	2992.43	559.566
2199	0	-132.992	2825.66	902.782				-50.4226	2789.62	508.332	-33.3239	2760.13	121.092	-76.6628	2875.15	58.5165	339.682	2865.24	878.963	308.534	2912.79	1075.79	292.607	2993.34	557.341
2200	0	-131.155	2827.99	903.398				-49.238	2791.63	508.732	-33.1224	2760.21	121.268	-76.6631	2875.14	58.5141	340.83	2869.99	877.433	310.607	2918.33	1075.03	293.232	2994.14	554.967
2201	0	-129.22	2830.56	904.021				-48.057	2793.87	509.162	-32.9036	2760.3	121.511	-76.6629	2875.14	58.5148	342.194	2875.49	876.152	312.401	2923.62	1074.2	294.046	2994.9	552.96
2202	0	-127.065	2833.12	904.678				-46.5653	2796.16	509.521	-32.6893	2760.5	121.82	-76.634	2875.23	58.5352	343.755	2881.17	875.126	314.934	2929.55	1073.7	295.018	2996.09	551.699
2203	0	-124.915	2836.08	905.289				-45.0084	2798.63	509.87	-32.4321	2760.63	122.103	-76.6337	2875.26	58.5817	345.446	2887	874.472	317.321	2935.42	1073.32	296.1	2997.89	551.274
2204	0	-122.632	2839.14	905.853				-43.304	2801.16	510.141	-32.1535	2760.86	122.501	-76.6274	2875.26	58.6103	347.203	2893.17	874.396	319.611	2941.2	1073.06	297.222	3000.58	551.462
2205	0	-120.066	2842.15	906.306				-41.6402	2803.79	510.46	-31.8795	2760.96	122.845	-76.5751	2875.26	58.6094	348.924	2899.09	874.901	320.92	2946.32	1072.65	298.34	3004.49	551.982
2206	0	-117.447	2845.37	906.64				-39.9762	2806.46	510.683	-31.698	2761.25	123.259	-76.5744	2875.25	58.6085	350.89	2904.79	875.712	323.086	2951.86	1072.65	299.401	3009.34	552.833
2207	0	-114.755	2848.96	906.988				-38.3051	2809.14	511.018	-31.4575	2761.44	123.62	-76.556	2875.31	58.6622	353.001	2910.51	876.715	325.603	2957.5	1072.73	300.465	3014.71	553.392
2208	0	-111.928	2852.47	907.25				-36.661	2811.69	511.281	-31.2508	2761.5	123.991	-76.5232	2875.27	58.6542	355.298	2916.43	877.844	328.164	2962.83	1072.9	301.448	3020.06	553.515
2209	0	-108.977	2856.05	907.49				-34.9947	2814.25	511.674	-31.1362	2761.65	124.521	-76.5555	2875.31	58.6621	357.714	2921.88	879.007	330.678	2967.93	1073.18	302.441	3025.4	553.453
2210	0	-106.075	2859.98	907.681				-33.1974	2816.61	511.96	-31.0499	2762.01	125.057	-76.5388	2875.39	58.691	360.202	2927.33	879.959	333.463	2972.9	1073.51	303.384	3030.62	553.339
2211	0	-103.107	2863.81	907.832				-31.4874	2819.2	512.286	-31.1055	2762.85	126.021	-76.4941	2875.36	58.6759	362.81	2932.94	880.737	336.261	2977.63	1073.88	304.469	3035.4	553.068
2212	0	-100.04	2867.55	907.921				-29.6427	2821.38	512.57	-32.3023	2766.61	128.278	-76.4856	2875.38	58.6896	365.414	2938.3	881.06	339.173	2982.29	1074.29	305.52	3039.77	552.733
2213	0	-96.923	2871.19	908.021				-27.8141	2824.01	512.981	-33.2346	2770.15	130.27	-76.4697	2875.41	58.7643	368.181	2943.91	881.151	341.959	2986.72	1074.74	306.57	3043.8	552.352
2214	0	-93.8624	2874.9	908.269				-25.9881	2826.51	513.478	-33.4611	2771.83	131.516	-76.4623	2875.44	58.7833	371.082	2949.53	880.931	345.185	2991.15	1075.14	307.415	3047.58	551.64
2215	0	-90.7598	2878.43	908.62				-24.084	2828.63	513.834	-33.0911	2771.81	132.213	-76.4438	2875.5	58.8354	373.958	2954.59	880.498	348.317	2995.55	1075.57	308.581	3051.22	551.505
2216	0	-87.7007	2881.86	909.028				-22.4161	2831.22	514.446	-32.6105	2771.33	132.657	-76.4399	2875.55	58.8184	376.838	2959.84	880	351.524	2999.88	1075.98	309.557	3054.66	551.257
2217	0	-84.6746	2885.06	909.505				-20.8078	2833.6	515.059	-32.2608	2771.38	133.422	-76.4454	2875.7	58.8997	379.629	2964.76	879.569	354.683	3004.28	1076.46	310.579	3057.86	551.022
2218	0	-81.6872	2888.12	910.205				-19.3508	2836.1	515.791	-32.1189	2772	134.457	-76.496	2875.89	59.0036	382.291	2969.49	879.135	357.893	3008.68	1076.95	311.75	3060.81	551.018
2219	0	-78.8382	2891.06	911.086				-18.0983	2838.73	516.882	-32.217	2773.35	135.899	-76.5363	2876.1	59.1111	384.712	2973.8	878.769	360.987	3013.16	1077.53	312.717	3063.37	550.639
2220	0	-76.0453	2893.7	912.21				-16.9984	2841.43	518.034	-32.2286	2774.6	137.412	-76.6107	2876.22	59.0906	386.995	2978.06	878.539	363.999	3017.67	1078.15	313.901	3065.62	550.449
2221	0	-73.2803	2896.04	913.582				-16.0538	2844.27	519.355	-32.1872	2775.57	138.944	-76.7438	2876.48	59.1427	389.15	2982.1	878.547	366.89	3022.24	1078.83	315.053	3067.42	550.166
2222	0	-70.5335	2897.98	915.145				-15.1578	2847.02	520.838	-32.1585	2776.59	140.496	-76.993	2876.74	59.245	391.217	2985.83	878.543	369.536	3026.71	1079.56	316.464	3068.85	550.177
2223	0	-68.1431	2900.23	916.928				-14.4403	2849.99	522.298	-32.0515	2777.89	142.314	-77.4095	2876.9	59.3852	393.205	2989.73	878.824	372.112	3031.15	1080.34	317.832	3069.95	550.053
2224	0	-65.8711	2902.36	918.854				-13.7362	2853.04	524.07	-31.7976	2778.79	144.047	-77.6748	2877.3	59.3148	395.2	2991.92	878.826	374.517	3035.5	1081.2	319.263	3070.68	550.001
2225	0	-63.7349	2904.58	920.989				-13.0315	2856.03	525.581	-31.071	2779.19	145.716	-78.0144	2878	59.5558	396.943	2996.18	879.531	376.714	3039.67	1082.07	320.745	3071.19	550.006
2226	0	-61.6146	2906.55	923.136				-12.5011	2859.65	527.241	-29.7795	2777.97	146.919	-78.3527	2878.41	59.6999	398.648	2999.5	880.223	378.773	3043.73	1082.95	322.301	3071.55	550.254
2227	0	-59.5353	2908.28	925.303				-12.0501	2864.17	529.328	-27.0911	2772.21	147.128	-78.5985	2879.14	60.0504	400.402	3002.72	881.024	380.764	3047.66	1083.9	323.884	3071.77	550.339
2228	0	-57.5686	2910.12	927.552				-11.5279	2867.33	530.784	-26.2876	2773.53	149.12	-78.8828	2880.05	60.5158	402.025	3005.77	881.939	382.703	3051.41	1084.88	325.482	3071.92	550.431
2229	0	-55.7717	2912.15	929.781				-11.1512	2871.47	532.526	-25.3198	2776.44	151.688	-78.7528	2879.65	60.32	403.742	3008.69	882.931	384.487	3055.08	1085.83	326.711	3071.82	550.374
2230	0	-53.9429	2913.93	931.978				-10.6363	2875.39	534.154	-24.3774	2778.99	153.943	-78.2959	2879.22	60.368	405.474	3011.6	883.993	386.305	3058.59	1086.78	328.19	3071.71	550.452
2231	0	-52.1749	2915.82	934.209				-10.5398	2880.03	536.039	-23.3914	2781.49	156.287	-77.037	2876.8	58.5898	407.105	3014.41	884.912	388.094	3061.98	1087.67	329.64	3071.58	550.537
2232	0	-50.4842	2917.78	936.309				-10.2443	2884.05	537.39	-22.1124	2784.77	158.664	-76.1464	2875.59	58.2996	408.718	3017.23	885.758	389.951	3065.27	1088.49	331.063	3071.47	550.601
2233	0	-48.8937	2919.88	938.309				-10.1588	2888.66	538.898	-20.4955	2786.69	160.589	-75.2905	2875.02	58.3859	410.243	3019.99	886.474	391.785	3068.45	1089.25	332.397	3071.38	550.632
2234	0	-47.2585	2921.97	940.236				-10.3204	2893.62	540.406	-18.2067	2787.35	161.821	-75.3493	2877.62	60.0697	411.697	3022.78	887.013	393.59	3071.53	1089.93	333.705	3071.41	550.648
2235	0	-45.7124	2924.25	942.153				-10.5448	2898.72	541.872	-15.7847	2787.98	163.227	-73.9512	2876.1	59.9098	413.029	3025.54	887.345	395.45	3074.63	1090.53	334.924	3071.62	550.656
2236	0	-44.0691	2926.25	943.874				-10.8605	2903.93	543.172	-13.4595	2789.23	164.792	-72.4225	2874.62	59.962	414.254	3028.21	887.5	397.202	3077.56	1091.05	336.1	3071.91	550.627
2237	0	-42.6689	2928.53	945.493				-11.2804	2909.62	544.451	-11.5849	2791.44	166.806	-71.6529	2875.2	60.9341	415.464	3030.91	887.617	398.974	3080.47	1091.48	337.193	3072.28	550.546
2238	0	-41.3049	2930.89	946.939				-11.5449	2915.03	545.553	-9.96237	2794.47	168.953	-70.2892	2874.88	61.4613	416.634	3033.59	887.607	400.702	3083.39	1091.86	338.224	3072.7	550.448
2239	0	-39.9964	2933.27	948.355				-11.8089	2920.62	546.326	-8.37713	2797.51	171.148	-68.9683	2874.62	61.9243	417.793	3036.32	887.591	402.471	3086.25	1092.36	339.274	3073.2	550.34
2240	0	-38.8041	2935.85	949.568				-11.8964	2925.91	547.297	-6.18767	2799.46	172.533	-68.0523	2875.18	62.832	418.867	3038.91	887.589	403.917	3089.02	1092.42	340.263	3073.85	550.154
2241	0	-37.6667	2938.43	950.659				-12.2341	2931.56	548.339	-4.1823	2800.44	173.888	-67.0703	2875.86	63.7092	419.931	3041.62	887.58	405.604	3091.86	1092.5	341.271	3074.54	549.987
2242	0	-36.4249	2940.85	951.664				-13.0325	2938.36	549.649	-2.73846	2803.44	175.492	-66.1845	2876.37	64.3833	420.995	3044.34	887.544	406.997	3094.51	1092.76	342.179	3075.39	549.846
2243	0	-35.3167	2943.51	952.536				-13.1457	2943.18	550.046	-1.76496	2807.16	177.286	-65.6067	2877.72	65.3637	422.125	3047.04	887.531	408.457	3097.21	1092.86	343.081	3076.43	549.699
2244	0	-34.2631	2946.25	953.3				-13.6106	2948.4	550.664	-1.29261	2811.67	179.051	-65.457	2879.73	66.2618	423.188	3049.74	887.517	409.878	3099.88	1092.91	343.84	3077.56	549.429
2245	0	-33.2884	2949.06	954.007				-14.35	2953.83	551.51	-0.22211	2814.36	179.548	-65.5529	2882.31	67.0095	424.272	3052.36	887.358	411.228	3102.45	1093	344.46	3078.77	549.071
2246	0	-32.384	2952.06	954.636				-14.8428	2958.62	552.221	-0.166669	2818.79	180.126	-66.1231	2885.81	67.6145	425.267	3054.91	887.267	412.443	3104.93	1093.04	345.27	3080.23	548.985
2247	0	-31.4284	2954.97	955.211				-15.2369	2962.97	552.821	-0.322493	2822.63	180.036	-67.207	2890.75	68.1853	426.241	3057.5	887.055	413.834	3107.43	1093.14	345.623	3081.39	548.782
2248	0	-30.4272	2957.76	955.656				-15.5684	2966.92	553.33	-1.36917	2828.25	180.043	-68.7585	2896.45	68.4563	427.159	3059.98	886.855	415.11	3109.86	1093.23	346.469	3083.15	548.302
2249	0	-29.4283	2960.49	956.042				-15.7795	2970.56	553.875	-2.95387	2835.25	179.923	-70.8913	2904.26	68.9365	428.037	3062.42	886.578	416.374	3112.18	1093.3	346.952	3084.77	548.008
2250	0	-28.4327	2963.34	956.449				-15.8927	2973.93	554.365	-5.10438	2842.96	179.54	-72.9501	2911	68.6012	428.893	3064.89	886.251	417.653	3114.49	1093.58	347.35	3086.39	547.659
2251	0	-27.5082	2966.25	956.747				-15.9285	2977.43	555.063	-7.28649	2849.82	178.525	-75.4897	2919.14	68.3015	429.7	3067.29	885.886	418.757	3116.67	1093.48	347.673	3088.22	547.301
2252	0	-26.565	2969.1	957.01				-15.7692	2980.53	555.213	-9.86455	2858.14	177.466	-79.4088	2931.48	69.4621	430.424	3069.71	885.521	420.095	3118.99	1093.59	347.884	3090.14	546.942
2253	0	-25.6198	2971.94	957.184				-15.5838	2983.83	555.426	-12.7579	2866.74	176.352	-82.2528	2940.88	68.7565	431.169	3072.24	885.129	421.333	3121.19	1093.65	348.026	3092.14	546.666
2254	0	-24.6683	2974.69	957.348				-15.4568	2987.14	555.816	-19.5401	2892.11	179.619	-84.9693	2950.49	67.7252	431.869	3074.79	884.78	422.516	3123.41	1093.75	348.128	3094.23	546.302
2255	0	-23.6737	2977.25	957.47				-15.3123	2990.84	556.141	-21.4437	2895.15	176.322	-88.4334	2962.46	67.5402	432.484	3077.41	884.372	423.58	3125.6	1093.83	348.176	3096.28	545.968
2256	0	-22.6762	2979.67	957.596				-15.1115	2994.47	556.401	-24.0754	2903.57	174.649	-91.6227	2974.56	66.9501	433.071	3080.08	884.037	424.596	3127.83	1094.1	348.223	3098.4	545.614
2257	0	-21.6888	2981.86	957.675				-15.4339	2999.75	557.096	-28.0554	2915.67	173.552	-94.6991	2987.16	66.3079	433.586	3082.75	883.604	425.571	3130.13	1094.07	347.981	3100.4	545.087
2258	0	-20.8544	2984.13	957.754				-14.6354	3002.58	556.724	-32.2382	2927.53	172.746	-98.0213	3001.07	66.5532	434.04	3085.55	883.276	426.492	3132.5	1094.23	348.115	3102.59	544.962
2259	0	-20.0658	2986.39	957.825				-14.7136	3007.36	557.325	-35.66	2939.36	172.09	-100.762	3014.17	66.5168	434.441	3088.37	882.884	427.319	3134.89	1094.39	348.081	3104.63	544.588
2260	0	-19.3949	2988.52	957.91				-14.83	3012.48	557.932	-38.9064	2950.67	171.409	-103.866	3029.09	67.7364	434.805	3091.35	882.561	428.003	3137.25	1094.51	348.044	3106.75	544.291
2261	0	-18.6714	2990.43	957.993				-14.7545	3017.22	557.916	-41.5888	2961.99	170.855	-106.165	3042.19	68.3999	435.071	3094.3	882.274	428.656	3139.67	1094.66	347.9	3108.79	543.969
2262	0	-18.0053	2992.12	958.057				-14.9493	3022.55	558.571	-44.1236	2973.72	170.596	-109.628	3058.94	71.3098	435.265	3097.3	881.953	429.185	3142.1	1094.95	347.854	3110.82	543.693
2263	0	-17.4665	2993.95	958.163				-15.1365	3028.07	558.797	-46.2212	2985.13	170.379	-111.079	3070.4	71.695	435.473	3100.3	881.762	429.751	3144.6	1095.19	347.793	3112.81	543.331
2264	0	-17.1356	2996.2	958.3				-15.1076	3033.49	558.336	-48.335	2997.54	170.72	-113.941	3085.71	74.3587	435.605	3103.35	881.576	429.653	3146.89	1095.04	347.742	3114.72	543.125
2265	0	-16.8445	2998.35	958.428				-15.9579	3040.78	560.059	-50.3819	3009.26	171.116	-116.683	3100.91	76.9963	435.667	3106.33	881.45	430.041	3149.4	1095.28	347.758	3116.53	542.782
2266	0	-16.4686	3000.28	958.552				-15.7774	3046.53	559.463	-51.9464	3020.93	171.584	-118.046	3112.49	77.9836	435.66	3109.21	881.354	430.433	3151.9	1095.56	347.719	3118.24	542.535
2267	0	-16.1385	3002.15	958.578				-16.2527	3053.65	560.069	-53.268	3031.87	171.941	-118.567	3121.93	78.1569	435.743	3112.13	881.267	430.697	3154.33	1095.73	347.711	3119.9	542.251
2268	0	-15.9245	3004.2	958.627				-16.6055	3060.55	560.781	-54.163	3042.78	172.482	-120.4	3134.92	80.5877	435.736	3114.99	881.244	430.895	3156.7	1095.9	347.651	3121.47	542.006
2269	0	-15.7515	3006.4	958.658				-17.2295	3068.02	561.754	-54.9378	3054.05	173.265	-122.237	3148.39	83.3479	435.729	3117.76	881.156	431.09	3159.02	1096.23	347.507	3122.9	541.588
2270	0	-15.6811	3008.76	958.723				-17.8872	3075.73	562.786	-55.392	3064.33	174.004	-123.357	3160.31	85.3725	435.685	3120.48	881.123	431.498	3161.6	1096.08	347.674	3124.46	541.49
2271	0	-15.6234	3011.19	958.778				-18.5423	3083.39	563.821	-55.4604	3074.38	174.636	-123.811	3171.04	86.9725	435.66	3123.15	881.095	431.231	3163.6	1096.26	347.593	3125.87	541.192
2272	0	-15.5677	3013.63	958.787				-18.9989	3090.65	564.712	-55.7008	3085.1	175.656	-123.999	3181.43	88.3994	435.668	3125.67	881.045	431.44	3165.84	1096.5	347.605	3127.33	540.934
2273	0	-15.5643	3016.27	958.82				-19.741	3098.38	566.007	-55.607	3094.78	176.402	-123.859	3191.76	89.725	435.637	3128.12	881.023	431.585	3168.01	1096.65	347.496	3128.72	540.69
2274	0	-15.5409	3018.82	958.902				-20.3215	3106.07	566.693	-55.2384	3104.24	176.997	-123.286	3201.88	90.7805	435.605	3130.5	880.973	431.7	3170.15	1096.79	347.509	3130.29	540.396
2275	0	-15.5979	3021.75	958.889				-20.8732	3113.59	567.711	-54.8577	3113.71	177.711	-122.452	3211.86	91.7398	435.562	3132.77	880.934	431.819	3172.27	1096.98	347.626	3131.9	540.326
2276	0	-15.711	3024.91	958.854				-21.3526	3120.98	568.659	-54.5348	3123.26	178.5	-121.476	3222.18	92.7415	435.566	3135.03	880.868	431.986	3174.35	1097.34	347.332	3133.41	539.844
2277	0	-15.8946	3028.13	958.911				-21.8551	3128.14	569.599	-54.0781	3132.75	179.274	-120.287	3232.34	93.6519	435.475	3137.33	880.818	432.083	3176.44	1097.43	347.223	3135.04	539.572
2278	0	-16.1309	3031.55	958.837				-22.2703	3135.32	570.426	-53.5339	3142.09	179.941	-118.814	3242.21	94.3412	435.447	3139.56	880.79	432.349	3178.6	1097.56	347.445	3137.01	539.2
2279	0	-16.3544	3034.97	958.79				-22.5855	3142.4	571.293	-52.9181	3151.1	180.594	-117.288	3252.22	95.0894	435.36	3141.77	880.765	433.412	3181.26	1098.22	346.941	3138.44	538.988
2280	0	-16.6541	3038.55	958.713				-22.8505	3149.41	572.083	-52.36	3160.27	181.236	-115.375	3261.67	95.5001	435.282	3144.13	880.696	432.712	3182.91	1098.3	346.747	3140.23	538.63
2281	0	-17.0485	3042.41	958.629				-23.0155	3156.27	572.536	-51.7266	3169.23	181.763	-113.535	3271.16	95.9274	435.205	3146.45	880.69	432.673	3185.03	1098.82	346.548	3142.02	538.347
2282	0	-17.4152	3046.19	958.492				-23.06	3162.78	573.284	-51.1062	3178.53	182.221	-111.729	3280.7	96.3342	435.004	3148.84	880.69	434.048	3188.05	1099.41	346	3143.66	537.823
2283	0	-17.7312	3049.78	958.308				-23.0965	3169.28	573.726	-50.814	3188.83	183.115	-109.784	3289.91	96.6209	434.894	3151.28	880.635	434.323	3190.5	1099.69	346.12	3145.74	537.724
2284	0	-18.1716	3053.76	958.068				-22.9872	3175.44	574.071	-50.1919	3196.5	183.315	-108.257	3299.66	97.2311	434.67	3153.72	880.626	433.077	3185.6	1098.36	345.842	3147.58	537.359
2285	0	-18.6692	3057.8	957.787				-22.7976	3181.43	574.164	-49.2289	3204.15	183.172	-106.598	3308.99	97.6089	434.46	3156.24	880.626	433.12	3186.98	1098.53	345.586	3149.44	537.046
2286	0	-19.1008	3061.79	957.456				-22.5858	3187.39	574.285				-104.928	3317.97	97.9238	434.225	3158.75	880.595	433.129	3188.83	1098.8	345.278	3151.31	536.655
2287	0	-19.6126	3065.88	956.988				-22.2553	3193.11	574.237				-103.36	3326.62	98.1242	433.995	3161.28	880.565	433.057	3190.55	1098.96	344.971	3153.11	536.353
2288	0	-20.0529	3069.89	956.464				-21.8323	3198.6	574.069				-102.019	3335.41	98.412	433.712	3163.82	880.497	432.94	3192.22	1099.12	344.735	3155.14	535.96
2289	0	-20.5459	3073.85	955.878				-21.3612	3203.95	573.781				-100.825	3344.08	98.7038	433.411	3166.37	880.405	432.812	3194.06	1099.23	344.436	3157.03	535.625
2290	0	-20.9927	3077.81	955.263				-20.9172	3209.41	573.554				-99.8456	3352.59	99.0632	433.083	3168.93	880.33	432.593	3195.86	1099.37	344.115	3159.05	535.271
2291	0	-21.4564	3081.82	954.523				-20.2278	3214.24	573.107				-99.1526	3361.24	99.4703	432.824	3171.5	880.177	432.306	3197.53	1099.79	343.767	3160.96	534.899
2292	0	-21.903	3085.83	953.726				-19.5605	3219.07	572.485				-98.4108	3369.29	99.7209	432.422	3174.05	880.129	432.031	3199.89	1099.66	343.497	3163	534.606
2293	0	-22.3935	3089.89	952.873				-18.8621	3223.75	571.775				-97.7489	3376.91	99.8756	432.091	3176.61	880.011	431.697	3202.05	1099.76	343.253	3165.03	534.241
2294	0	-22.8787	3093.94	951.95				-18.0105	3228.21	570.91				-97.1889	3384.28	99.9803	431.455	3179.18	879.977	431.301	3204.06	1099.85	342.903	3166.98	533.947
2295	0	-23.3424	3097.97	951.035				-17.3508	3232.75	570.236				-96.9926	3391.84	99.7711	430.601	3181.73	879.96	430.89	3205.98	1099.89	342.688	3168.94	533.51
2296	0	-23.8149	3101.92	950.067				-16.5697	3237.08	569.356							430.063	3184.34	879.751	430.439	3208.12	1099.95	342.376	3170.94	533.187
2297	0	-24.4023	3106.03	949.122				-15.8639	3241.18	568.419							430.753	3186.87	879.542	429.943	3210.27	1100.03	342.192	3172.91	532.787
2298	0	-25.0181	3110.09	948.135				-15.2453	3245.24	567.491							430.415	3189.42	879.411	429.427	3212.32	1100.12	341.928	3174.85	532.444
2299	0	-25.5714	3113.91	947.147				-14.7019	3249.18	566.49							430.053	3191.95	879.328	428.934	3214.45	1100.15	341.723	3176.76	532.08
2300	0	-26.1144	3117.61	946.164				-14.2536	3252.96	565.403							429.694	3194.49	879.19	428.33	3216.48	1100.19	341.507	3178.69	531.706
2301	0	-26.7998	3121.42	945.144				-14.01	3256.82	564.551							429.303	3196.98	879.107	427.72	3218.49	1100.49	341.278	3180.57	531.362
2302	0	-27.5765	3125.28	944.2				-13.7328	3260.38	563.474							428.961	3199.47	879.046	427.017	3220.66	1100.21	341.049	3182.48	530.98
2303	0	-28.3935	3129.12	943.194				-13.5406	3263.94	562.393							428.975	3201.92	878.584	426.409	3222.81	1100.3	340.682	3184.26	530.591
2304	0	-29.2911	3133.21	942.225				-13.4368	3267.4	561.321							428.055	3204.35	878.772	425.706	3224.96	1100.31	340.388	3186	530.255
2305	0	-30.0801	3137.09	941.269				-13.2747	3270.49	560.055							427.168	3206.78	878.785	425.005	3227.11	1100.3	340.027	3187.84	529.797
2306	0	-30.8815	3140.93	940.275				-13.2453	3273.65	558.843							426.189	3209.17	878.76	424.23	3229.31	1100.32	339.818	3189.61	529.496
2307	0	-31.6805	3144.71	939.318				-12.8787	3276.22	557.38							425.654	3211.51	878.628	423.391	3231.41	1100.34	339.44	3191.36	529.121
2308	0	-32.5421	3148.58	938.336				-13.0514	3277.76	556.09							426.032	3213.79	878.27	422.526	3233.6	1100.29	339.094	3193.06	528.797
2309	0	-33.4702	3152.56	937.349				-12.635	3280.15	554.511							425.47	3216.1	878.152	421.652	3235.93	1100.28	338.693	3194.77	528.409
2310	0	-34.4701	3156.59	936.336				-12.3479	3282.68	553.138							424.815	3218.41	877.985	420.67	3238.17	1100.21	338.243	3196.45	528.123
2311	0	-35.5319	3160.78	935.263				-12.1589	3286	551.367							424.138	3220.69	877.924	419.663	3240.47	1100.11	337.832	3198.16	527.714
2312	0	-36.647	3165.11	934.165				-11.3999	3287.45	549.904							423.386	3223.01	877.711	418.625	3242.82	1100.24	337.322	3199.75	527.398
2313	0	-37.6821	3169.17	933.037				-11.0012	3289.52	547.785							422.535	3225.34	877.592	417.461	3245.17	1099.89	336.94	3201.52	527.016
2314	0	-38.7378	3173.22	931.876				-10.3877	3291.56	546.515							421.692	3227.63	877.453	416.312	3247.58	1099.7	336.348	3203.18	526.683
2315	0	-39.9169	3177.42	930.674				-9.9019	3292.94	544.157							420.745	3229.94	877.267	414.973	3249.74	1099.45	335.93	3204.86	526.347
2316	0	-41.24	3181.92	929.477				-10.0754	3296.89	543.428							419.798	3232.24	877.143	413.754	3252.54	1099.33	335.434	3206.63	526.003
2317	0	-42.5495	3186.31	928.232				-9.66889	3298.28	541.055							418.739	3234.57	876.919	412.419	3254.9	1099.08	334.896	3208.34	525.635
2318	0	-43.8914	3190.63	926.92				-9.95962	3301.82	540.164							417.692	3236.88	876.743	411.013	3257.68	1098.81	334.393	3210.13	525.235
2319	0	-45.3062	3195.01	925.663				-9.61413	3303.02	537.713							416.57	3239.24	876.502	409.535	3260.35	1098.52	333.812	3211.99	524.845
2320	0	-46.7457	3199.45	924.379				-10.09	3305.74	535.715							415.38	3241.53	876.298	407.942	3263.05	1098.18	333.205	3213.94	524.424
2321	0	-48.2802	3203.96	923.073				-10.2138	3307.63	534.168							414.121	3243.86	875.979	406.364	3265.59	1097.76	332.582	3215.93	523.962
2322	0	-49.8585	3208.46	921.754				-10.6775	3310.13	532.382							412.797	3246.24	875.676	404.679	3268.39	1097.32	331.922	3218	523.492
2323	0	-51.4528	3212.89	920.448				-11.1722	3312.51	530.727							411.375	3248.62	875.288	402.896	3271.37	1096.8	331.218	3220.1	522.989
2324	0	-53.0175	3217.14	919.129				-11.6151	3315	529.023							409.879	3251.06	874.799	401.099	3274.26	1096.23	330.493	3222.32	522.437
2325	0	-54.8304	3221.78	917.892				-11.9343	3317.79	527.356							408.226	3253.54	874.321	399.216	3277.1	1095.63	329.647	3224.6	521.909
2326	0	-56.6485	3226.31	916.676				-11.9912	3319.68	525.555							406.543	3256.1	873.789	397.273	3280.25	1094.97	328.686	3226.93	521.335
2327	0	-58.5683	3230.88	915.492				-12.1846	3321.56	523.493							404.739	3258.72	873.136	395.28	3283.18	1094.22	327.668	3229.31	520.749
2328	0	-60.61	3235.64	914.304				-12.0115	3322.71	521.485							402.765	3261.39	872.462	393.165	3286.15	1093.41	326.595	3231.83	520.057
2329	0	-62.6981	3240.24	913.121				-11.8015	3324.19	519.477							400.784	3264.09	871.787	390.984	3289.29	1092.73	325.378	3234.37	519.396
2330	0	-64.8897	3245.1	912.006				-12.1105	3326.71	518.539							398.597	3266.82	871.084	388.702	3292.58	1091.95	324.046	3236.91	518.676
2331	0	-67.1092	3249.96	910.944				-12.3923	3329.37	517.607							396.458	3269.68	870.424	386.375	3295.87	1091.21	322.632	3239.49	518.005
2332	0	-69.3256	3254.65	909.985				-12.2162	3332.16	516.529							394.091	3272.62	869.752	383.891	3299.19	1090.42	320.928	3242.19	517.242
2333	0	-71.6488	3259.44	909.117				-11.9485	3335.17	515.473							391.676	3275.55	869.095	381.38	3302.56	1089.7	319.363	3244.86	516.626
2334	0	-74.0121	3264.31	908.433				-11.5435	3337.32	514.103							389.123	3278.57	868.432	378.683	3306.05	1089	317.799	3247.55	516.042
2335	0	-76.3833	3269.04	907.94				-11.5287	3339.62	513.211							386.557	3281.62	867.817	375.985	3309.55	1088.37	316.083	3250.22	515.532
2336	0	-78.6888	3273.38	907.605				-12.0358	3341.85	512.659							383.964	3284.75	867.279	373.147	3313.16	1087.79	314.393	3252.95	515.157
2337	0	-81.086	3277.43	907.614				-13.2926	3343.96	512.82							381.328	3287.86	866.844	370.229	3316.94	1087.4	312.772	3255.62	514.848
2338	0	-83.5806	3281.34	907.942				-15.1622	3345.55	513.097							378.668	3290.91	866.503	367.308	3320.72	1087.2	311.13	3258.3	514.637
2339	0	-86.0731	3285.02	908.547				-17.4695	3347.17	513.59							375.197	3294.03	866.439	364.371	3324.43	1087.04	309.576	3261.04	514.749
2340	0	-88.6467	3288.47	909.291				-20.0162	3348.44	514.049							373.156	3296.91	866.351	361.421	3328.38	1087.09	308.113	3263.76	514.944
2341	0	-91.1713	3291.48	909.974				-22.4452	3349.61	514.454							370.62	3299.64	866.5	358.399	3332.44	1087.21	306.769	3266.6	515.405
2342	0	-93.7641	3294.31	910.552				-24.5195	3350.45	514.564							367.895	3302.32	866.835	355.437	3336.32	1087.34	305.598	3269.66	515.954
2343	0	-96.3205	3296.86	911.046				-26.2993	3351.29	514.605							365.275	3304.83	867.315	352.472	3340.36	1087.46	304.56	3272.9	516.649
2344	0	-98.9933	3299.55	911.406				-27.7066	3351.73	514.362							362.675	3307.37	868.018	349.593	3344.14	1087.67	303.697	3276.43	517.42
2345	0	-101.697	3302.19	911.508				-28.8224	3352.17	514.077							360.169	3309.85	868.807	346.738	3348	1087.82	302.892	3280.47	518.19
2346	0	-104.4	3304.68	911.468				-29.7102	3352.37	513.749							357.727	3312.41	869.698	343.847	3351.72	1088.03	302.296	3284.98	518.938
2347	0	-107.084	3307.25	911.402				-30.5345	3352.84	513.558							355.382	3314.98	870.508	341.012	3355.26	1088.3	301.769	3290.18	519.587
2348	0	-109.689	3310	911.333				-31.3954	3352.96	513.106							353.129	3317.79	871.24	338.217	3358.6	1088.47	301.328	3296.07	520.181
2349	0	-112.209	3312.92	911.146				-32.3233	3353.25	512.706							350.951	3320.6	871.884	335.443	3362	1088.73	301.118	3302.53	520.836
2350	0	-114.651	3315.99	910.833				-33.4298	3353.87	512.502							348.61	3323.4	872.296	332.784	3364.98	1088.94	300.893	3309.59	521.372
