# Supplementary material for: A Brake-Based Overground Gait Rehabilitation Device for Altering Propulsion Impulse Symmetry
Source: Sensors (Basel). 2021 Oct 5;21(19):6617. doi: 10.3390/s21196617 (PMC8512803; doi:10.3390/s21196617)
Supplement: Supplementary file 1 [file sensors-21-06617-s001.zip › GPT animations/code and data/stroke_data/Trajectory/TR 08.csv]

Trajectories
100
		BDP031:LTroc			BDP031:LIliac			BDP031:LKnee			BDP031:LAnkle			BDP031:LToe			BDP031:RTroc			BDP031:RIliac			BDP031:RKnee			BDP031:RAnkle			BDP031:RToe
Frame	Sub Frame	X	Y	Z	X	Y	Z	X	Y	Z	X	Y	Z	X	Y	Z	X	Y	Z	X	Y	Z	X	Y	Z	X	Y	Z	X	Y	Z
		mm	mm	mm	mm	mm	mm	mm	mm	mm	mm	mm	mm	mm	mm	mm	mm	mm	mm	mm	mm	mm	mm	mm	mm	mm	mm	mm	mm	mm	mm
931	0	-50.3089	-683.015	919.678	4.75868	-703.946	1141.21	-56.5531	-586.809	527.669	-83.4277	-595.068	130.374	-143.903	-484.447	53.3827	393.69	-572.319	849.012	390.465	-533.255	1067.79	301.521	-568.722	508.124	271.564	-656.888	92.3108	303.589	-550.265	40.2585
932	0	-49.7479	-679.783	919.881	5.38703	-702.015	1140.66	-57.7134	-578.759	528.93	-84.7068	-583.797	131.497	-145.366	-472.587	55.4234	393.959	-569.78	848.759	391.092	-531.287	1067.77	301.627	-567.084	507.662	272.165	-656.203	92.1451	303.567	-550.211	40.1595
933	0	-49.3607	-676.673	920.11	5.84151	-700.204	1140.14	-58.729	-570.851	530.302	-85.9424	-572.513	132.598	-146.627	-460.675	57.3933	393.914	-567.121	848.54	391.871	-529.5	1067.85	301.689	-565.294	507.247	271.043	-656.985	92.3419	303.543	-550.123	40.0858
934	0	-49.0591	-673.323	920.175	6.21044	-698.154	1139.46	-59.616	-563.287	531.442	-87.1999	-561.212	133.607	-147.887	-448.678	59.4105	394.534	-564.715	848.319	392.412	-527.641	1067.84	301.374	-563.354	506.516	271.186	-656.611	92.4338	303.462	-550.077	39.9915
935	0	-48.7986	-670.042	920.434	6.53818	-696.173	1138.97	-60.4142	-555.803	532.633	-88.4257	-550.166	134.618	-149.175	-436.963	61.3321	394.491	-562.246	848.101	392.789	-525.942	1067.78	301.217	-561.39	506.022	271.028	-656.466	92.502	303.476	-549.968	39.9014
936	0	-47.956	-666.567	920.792	6.9615	-693.83	1138.61	-60.8491	-548.828	533.497	-89.6331	-539.241	135.771	-149.924	-425.332	63.2704	394.413	-559.565	847.917	393.407	-524.052	1068.03	300.996	-559.609	505.129	270.993	-656.198	92.6161	303.485	-549.929	39.8713
937	0	-47.7446	-663.169	920.62	7.19795	-691.711	1138.22	-61.2732	-541.878	534.5	-90.8068	-528.825	137.099	-150.977	-413.385	65.0947	394.763	-557.149	847.753	393.674	-522.362	1068.21	301.038	-557.701	504.415	270.957	-655.952	92.6652	303.481	-549.906	39.823
938	0	-47.3408	-659.709	920.763	7.48726	-689.146	1137.52	-61.4922	-535.255	535.179	-91.8294	-518.323	138.099	-151.94	-402.402	67.2683	400.075	-558.903	848.427	394.222	-520.57	1068.17	301.308	-555.607	503.922	270.874	-655.758	92.7671	303.511	-549.844	39.8303
939	0	-47.3497	-656.31	920.598	7.608	-686.873	1137.02	-61.8827	-528.326	536.145	-92.7875	-508.096	139.133	-152.419	-391.653	69.0797	400.232	-556.289	848.255	394.407	-518.997	1068.3	303.065	-552.897	504.534	270.777	-655.588	92.8454	303.462	-549.788	39.7291
940	0	-47.4666	-652.361	920.574	7.67386	-684.543	1136.49	-62.0471	-521.822	536.813	-93.4755	-498.507	140.39	-152.464	-380.187	71.3126	400.03	-553.556	848.206	394.845	-517.212	1068.42	303.395	-550.723	503.88	270.693	-655.424	92.9394	303.432	-549.749	39.6667
941	0	-47.5981	-648.227	920.439	7.72998	-682.097	1135.88	-62.2927	-515.34	537.62	-96.167	-485.005	140.445	-152.701	-369.344	73.1762	399.807	-550.819	848.012	394.986	-515.4	1068.8	303.372	-548.62	503.427	270.624	-655.208	93.0386	303.387	-549.663	39.6177
942	0	-48.1012	-643.724	920.188	7.54327	-679.91	1135.21	-62.5865	-508.697	538.143	-97.4256	-474.381	141.039	-149.4	-359.28	75.2094	399.44	-548.095	847.808	395.083	-513.645	1068.68	303.361	-546.51	503.111	270.5	-655.021	93.1251	303.419	-549.672	39.6185
943	0	-48.4743	-639.422	919.854	7.61923	-677.132	1134.58	-62.575	-502.519	538.698	-97.2378	-467.539	142.656	-149.846	-349.663	76.9394	399.096	-545.276	847.575	395.446	-511.717	1068.75	303.792	-544.226	502.742	270.42	-654.795	93.2257	303.372	-549.57	39.521
944	0	-49.2978	-634.471	919.673	7.54904	-674.432	1133.77	-62.8665	-495.831	539.163	-96.9029	-460.551	144.177	-150.578	-339.884	78.465	398.777	-542.491	847.378	395.546	-509.869	1068.75	304.52	-542.111	502.313	270.35	-654.618	93.3561	303.365	-549.544	39.4696
945	0	-49.8726	-629.139	919.262	7.42561	-671.649	1133.03	-62.7453	-489.805	539.573	-97.3137	-451.841	144.804	-151.063	-330.092	79.7573	398.526	-539.641	847.302	395.759	-507.797	1068.8	304.207	-540.005	501.677	270.267	-654.381	93.4678	303.309	-549.465	39.3987
946	0	-50.328	-624.386	918.876	7.19671	-669.1	1132.36	-62.9	-483.767	539.903	-97.7396	-443.144	145.381	-150.981	-321.458	81.005	398.228	-536.787	847.152	395.903	-505.721	1068.78	304.651	-537.816	501.416	270.166	-654.206	93.5695	303.339	-549.412	39.3212
947	0	-50.7319	-620.092	918.594	6.93986	-666.316	1131.52	-63.0639	-478.875	540.231	-97.8014	-434.818	145.871	-150.999	-312.674	82.1336	397.994	-533.989	846.979	395.927	-503.68	1068.77	304.402	-535.663	501.313	270.118	-654.026	93.6697	303.348	-549.38	39.2581
948	0	-51.2478	-615.831	918.284	6.70519	-663.46	1130.76	-62.7716	-472.656	540.308	-97.8164	-426.937	146.332	-150.093	-305.095	82.8322	397.832	-531.311	846.863	395.93	-501.614	1068.69	304.593	-533.572	500.847	270.046	-653.883	93.7841	303.342	-549.308	39.1642
949	0	-51.7023	-611.457	917.667	6.32987	-660.712	1129.93	-62.6168	-466.86	540.491	-97.7726	-419.246	146.618	-150.513	-296.095	83.7432	397.747	-528.571	846.663	395.915	-499.442	1068.62	304.551	-531.459	500.293	269.977	-653.749	93.9673	303.318	-549.256	39.0786
950	0	-52.5519	-606.63	917.227	5.91167	-657.963	1129.12	-62.7919	-460.844	540.674	-97.555	-411.916	146.84	-150.182	-288.214	84.2806	397.608	-525.867	846.48	395.819	-497.219	1068.52	304.588	-529.426	499.982	269.904	-653.62	94.1578	303.295	-549.195	38.9818
951	0	-52.9658	-602.147	916.699	5.31701	-655.443	1128.26	-62.6935	-455.385	540.565	-97.178	-404.872	147.044	-149.498	-281.252	84.785	397.43	-523.213	846.341	395.637	-495.079	1068.47	304.543	-527.205	499.641	269.873	-653.513	94.3861	303.263	-549.116	38.8387
952	0	-52.6999	-598.569	915.745	4.78747	-652.756	1127.41	-62.3474	-450.51	540.237	-96.9835	-397.506	146.839	-148.766	-274.359	85.1932	397.381	-520.591	846.195	395.375	-492.872	1068.33	304.357	-525.036	499.244	269.849	-653.336	94.6078	303.176	-548.906	38.5641
953	0	-53.4729	-594.924	915.527	4.19276	-650	1126.54	-62.0259	-445.299	540.197	-96.507	-390.88	146.741	-147.415	-268.101	84.8511	397.104	-518.102	846.059	395.185	-490.62	1068.18	304.405	-522.94	498.904	269.849	-653.229	94.8461	303.305	-548.957	38.6454
954	0	-54.0312	-590.793	915.038	3.50429	-647.223	1125.67	-62.1449	-439.858	539.876	-95.6318	-385.028	146.702	-146.957	-260.946	85.1448	396.876	-515.498	845.893	395.035	-488.343	1068.04	304.318	-520.807	498.497	269.848	-653.127	95.1092	303.421	-548.961	38.6347
955	0	-54.9232	-586.239	914.141	2.75193	-644.397	1124.72	-62.0057	-434.879	539.342	-94.8902	-379.007	146.377	-145.925	-254.371	84.8216	396.84	-513.011	845.765	394.789	-486.014	1067.82	304.266	-518.662	498.146	269.824	-653.065	95.3275	303.473	-548.903	38.5049
956	0	-55.9613	-581.177	913.18	1.93367	-641.509	1123.7	-61.5737	-430.235	539.013	-94.0672	-373.292	146.049	-143.823	-248.939	84.2144	396.673	-510.552	845.647	394.517	-483.967	1067.79	304.196	-516.577	497.79	269.818	-652.923	95.5663	303.609	-548.611	38.2709
957	0	-56.8686	-576.252	912.044	1.02431	-638.713	1122.65	-61.1123	-425.968	538.182	-93.0218	-367.501	145.461	-143.175	-242.694	83.9016	396.47	-508.206	845.447	394.257	-482.131	1067.6	304.092	-514.456	497.428	269.849	-652.814	95.8212	303.628	-548.532	38.1781
958	0	-58.0454	-571.199	910.989	0.186283	-635.53	1121.65	-60.7321	-421.819	537.486	-92.2057	-362.263	144.84	-140.686	-238.024	82.7857	396.219	-505.883	845.292	393.952	-479.998	1067.34	303.897	-512.381	497.026	269.785	-652.618	96.0639	303.782	-548.547	38.2077
959	0	-59.199	-566.762	909.938	-0.798051	-632.646	1120.56	-60.4179	-417.702	536.538	-91.1447	-356.902	144.132	-140.006	-232.174	82.3522	396.034	-503.602	845.086	392.973	-475.812	1066.57	303.649	-510.255	496.568	269.76	-652.381	96.2239	303.833	-548.533	38.1727
960	0	-59.718	-562.662	908.732	-1.799	-629.618	1119.43	-59.9077	-413.557	535.752	-90.045	-351.781	143.288	-138.545	-226.677	81.2868	395.796	-501.309	844.892	392.545	-473.48	1066.26	303.494	-508.242	496.137	269.676	-652.179	96.4261	303.789	-548.451	38.1234
961	0	-60.7409	-558.835	907.763	-2.77826	-626.393	1118.29	-59.6209	-409.366	534.648	-88.768	-346.98	142.403	-136.797	-221.905	80.1462	395.419	-499.159	844.662	392.108	-471.318	1065.94	303.286	-506.246	495.754	269.578	-651.994	96.6141	303.751	-548.491	38.1093
962	0	-61.5878	-554.766	906.61	-3.73848	-623.198	1117.18	-59.2443	-405.564	533.743	-87.6472	-342.604	141.45	-135.043	-217.128	78.7284	395.103	-496.939	844.384	391.749	-469.399	1065.59	303.084	-504.171	495.249	269.507	-651.782	96.7739	303.83	-548.438	38.1295
963	0	-62.2181	-551.001	905.411	-4.70551	-620.236	1116.14	-58.5479	-401.759	532.38	-86.3086	-337.988	140.382	-133.252	-212.433	77.2028	394.72	-494.678	844.052	391.286	-467.156	1065.27	302.828	-501.993	494.791	269.482	-651.586	96.97	303.82	-548.407	38.0713
964	0	-63.1373	-547.063	904.113	-5.67363	-617.421	1115.1	-57.9951	-398.46	531.402	-85.0256	-333.968	139.308	-131.671	-207.491	75.6023	394.346	-492.354	843.708	390.819	-464.994	1064.96	302.518	-499.889	494.29	269.39	-651.297	97.0931	303.818	-548.406	38.0698
965	0	-64.0791	-543.312	902.97	-6.70968	-614.51	1114.02	-57.3174	-395.727	529.66	-83.9284	-329.152	137.788	-128.989	-204.885	73.3561	393.885	-490.035	843.372	390.222	-462.796	1064.56	302.24	-497.817	493.823	269.282	-651.096	97.2316	303.796	-548.346	38.0489
966	0	-64.972	-539.14	901.672	-7.51006	-612.232	1113.15	-56.3258	-393.178	528.245	-82.4894	-326.233	136.965	-127.184	-201.625	71.9476	393.402	-487.578	843.029	389.472	-460.18	1064.11	301.803	-495.565	493.231	269.205	-650.876	97.4215	303.739	-548.372	38.0191
967	0	-65.7515	-535.32	900.358	-7.67013	-611.818	1112.5	-55.4147	-390.738	526.708	-81.2774	-321.782	135.261	-125.606	-196.832	69.6584	392.849	-485.119	842.693	388.653	-457.726	1063.76	301.41	-493.424	492.691	269.127	-650.737	97.5824	303.792	-548.337	38.0356
968	0	-66.5847	-531.653	898.99	-8.4593	-609.087	1112.29	-54.4711	-388.057	524.872	-80.5725	-316.834	133.335	-124.075	-192.778	67.355	392.216	-482.566	842.358	387.919	-455.29	1063.37	300.971	-491.348	492.166	269.085	-650.553	97.788	303.796	-548.307	38.052
969	0	-67.3787	-527.965	897.791	-9.29773	-606.353	1112.15	-53.7846	-385.395	523.187	-79.6287	-312.509	131.469	-122.306	-189.345	65.1119	391.582	-479.953	841.959	387.135	-452.852	1063.04	300.602	-489.299	491.695	268.98	-650.313	97.9141	303.787	-548.291	38.037
970	0	-68.1764	-524.366	896.384	-10.1658	-603.469	1112.06	-52.5684	-383.158	521.325	-78.738	-308.11	129.64	-120.589	-185.84	62.9052	390.88	-477.213	841.595	386.322	-450.262	1062.77	300.097	-487.166	491.141	268.947	-650.13	98.0754	303.837	-548.291	38.0423
971	0	-68.9499	-520.91	895.169	-11.3666	-600.378	1111.97	-51.1549	-381.617	519.267	-78.3682	-303.484	127.299	-118.981	-182.635	60.6368	390.096	-474.454	841.321	385.176	-447.466	1062.49	299.702	-484.979	490.654	268.863	-649.925	98.2403	303.838	-548.292	38.0429
972	0	-69.7181	-517.327	893.691	-12.4435	-597.413	1111.86	-49.965	-379.984	517.083	-77.0627	-300.999	125.602	-117.123	-179.75	58.3039	389.259	-471.638	841.01	384.154	-444.795	1062.19	299.305	-482.778	490.199	268.79	-649.722	98.4623	303.868	-548.243	38.0405
973	0	-70.5386	-514.242	892.348	-13.653	-594.051	1111.79	-48.7927	-378.112	515.011	-75.7788	-298.383	123.979	-115.181	-177.342	55.86	388.381	-468.712	840.711	383	-441.729	1061.93	298.902	-480.539	489.694	268.739	-649.5	98.695	303.894	-548.196	38.0109
974	0	-71.287	-510.952	890.905	-15.1146	-590.749	1111.63	-47.6839	-376.607	512.819	-74.5295	-296.437	122.274	-113.273	-175.605	53.333	387.562	-465.888	840.492	381.593	-438.721	1061.59	298.464	-478.24	489.172	268.714	-649.275	98.9601	303.913	-548.172	38.0052
975	0	-72.1201	-507.562	889.465	-16.2369	-587.655	1111.54	-46.3721	-375.444	510.595	-73.3709	-294.832	120.449	-111.455	-174.209	50.6858	386.784	-462.974	840.194	380.525	-435.923	1061.31	298.088	-476.035	488.702	268.664	-649.024	99.1833	303.905	-548.135	37.9781
976	0	-72.9228	-504.627	888.236	-17.5511	-584.503	1111.5	-45.4173	-374.013	508.344	-71.9527	-293.714	118.352	-109.379	-173.299	47.7673	385.862	-460.092	839.931	379.266	-433.065	1061.09	297.641	-473.832	488.218	268.62	-648.799	99.4078	303.839	-548.024	37.9436
977	0	-73.8453	-501.23	886.658	-18.863	-581.144	1111.39	-44.6331	-372.312	506.177	-70.4428	-293.379	115.964	-107.21	-173.173	44.5573	384.858	-457.141	839.696	378.009	-430.001	1060.79	297.208	-471.642	487.684	268.561	-648.59	99.6456	303.873	-548.008	37.9265
978	0	-75.1102	-497.404	885.354	-20.369	-577.771	1111.25	-43.7072	-371.184	503.995	-68.5672	-293.794	113.182	-104.676	-173.796	40.9538	383.891	-454.201	839.428	376.558	-426.923	1060.46	296.732	-469.453	487.185	268.5	-648.396	99.9316	303.851	-547.963	37.8641
979	0	-76.1074	-493.56	883.806	-21.7401	-574.518	1111.22	-42.8443	-370.33	501.499	-66.8813	-294.328	110.116	-102.331	-174.539	37.0666	382.943	-451.212	839.146	375.241	-423.966	1060.24	296.221	-467.305	486.731	268.453	-648.161	100.211	303.923	-547.986	37.891
980	0	-77.6753	-489.099	882.462	-23.5202	-570.699	1110.95	-42.2323	-369.561	499.034	-64.964	-296.264	107.666	-99.7215	-176.376	32.8845	381.808	-448.405	838.879	373.516	-420.441	1059.79	295.683	-464.96	486.138	268.392	-648.009	100.476	304.037	-548.014	37.9107
981	0	-78.3036	-485.673	880.294	-24.9254	-567.442	1110.8	-41.6873	-368.596	496.65	-62.0915	-300.077	106.034	-97.0153	-178.697	28.4393	380.688	-445.356	838.542	372.166	-417.479	1059.45	295.198	-462.716	485.605	268.387	-647.907	100.803	303.973	-547.98	37.8536
982	0	-79.2247	-482.499	878.964	-26.4302	-564.018	1110.5	-41.2367	-367.73	494.247	-60.6805	-301.483	102.84	-94.8158	-181.123	24.8854	379.654	-442.367	838.19	370.716	-414.349	1058.96	294.607	-460.563	485.124	268.29	-647.647	101.064	304.024	-547.965	37.8518
983	0	-80.1423	-479.317	877.349	-28.1451	-560.353	1110.22	-40.8387	-367.096	491.746	-58.5817	-303.727	100.372	-92.3154	-182.24	25.7695	378.402	-439.297	837.729	369.056	-410.98	1058.5	293.97	-458.235	484.518	268.231	-647.462	101.32	304.082	-547.993	37.8326
984	0	-81.0618	-476.11	875.714	-29.8475	-556.641	1109.88	-40.3258	-366.709	489.192	-55.5616	-308.304	99.8132	-89.5468	-180.204	26.8947	377.091	-436.19	837.304	367.408	-407.563	1057.97	293.383	-456.057	483.916	268.132	-647.32	101.552	304.027	-547.909	37.798
985	0	-82.1785	-472.552	874.101	-31.6294	-552.915	1109.55	-39.6032	-366.883	486.593	-54.0644	-311.514	99.1252	-87.2287	-179.21	27.4424	375.704	-433.105	836.77	365.681	-404.131	1057.46	292.616	-453.774	483.24	267.957	-647.153	101.793	304.076	-547.923	37.8401
986	0	-83.6689	-468.384	872.489	-33.3611	-549.526	1109.19	-38.5487	-367.246	483.846	-51.5149	-308.868	98.3448	-84.9846	-178.061	28.2529	374.25	-429.871	836.29	364.004	-401.038	1056.91	291.757	-451.451	482.625	267.878	-646.977	102.126	304.074	-547.837	37.8123
987	0	-85.2939	-463.959	870.843	-35.2927	-545.447	1108.78	-37.0855	-367.767	481.54	-51.6796	-305.216	97.4488	-83.6586	-177.155	28.8048	372.771	-426.556	835.722	362.127	-397.253	1056.32	290.877	-449.064	481.953	267.811	-646.682	102.464	304.139	-547.847	37.8588
988	0	-86.9603	-459.755	869.536	-37.3239	-541.33	1108.48	-35.7023	-367.346	479.607	-50.0717	-303.982	97.066	-83.009	-176.782	29.0881	371.177	-423.185	835.169	360.151	-393.431	1055.82	289.917	-446.488	481.276	267.555	-646.58	102.816	304.108	-547.862	37.8257
989	0	-88.6972	-455.504	868.197	-39.3214	-537.53	1108.14	-33.8553	-366.126	478.251	-46.9634	-303.369	96.9927	-82.2102	-176.4	29.4449	369.335	-419.892	834.613	358.209	-389.926	1055.3	288.654	-443.902	480.625	267.445	-646.364	103.124	304.252	-547.841	37.9126
990	0	-90.5518	-451.234	867.303	-41.4405	-533.746	1107.75	-33.2342	-362.716	477.906	-43.6559	-303.501	97.721	-81.7175	-176.97	30.1717	367.452	-416.476	833.949	356.144	-386.437	1054.72	287.465	-441.213	480.015	268.463	-645.042	103.677	304.34	-547.851	37.934
991	0	-92.4885	-446.968	866.595	-43.7817	-529.565	1107.38	-32.3781	-359.115	477.651	-41.2907	-301.705	97.1164	-81.288	-177.451	30.8011	365.73	-413.05	833.375	353.858	-382.551	1054.17	286.262	-438.371	479.478	268.178	-644.776	104.424	304.395	-547.801	37.9758
992	0	-94.411	-442.662	865.945	-46.1556	-525.223	1107.13	-30.961	-356.718	476.836	-39.7911	-300.082	96.2164	-81.147	-177.336	30.8598	363.76	-409.637	832.797	351.539	-378.504	1053.73	284.917	-435.527	478.963	267.71	-644.765	105.242	304.421	-547.761	37.9713
993	0	-96.3716	-439.024	865.544	-48.4443	-521.329	1106.95	-29.8241	-354.127	476.127	-39.046	-298.876	95.5947	-80.9284	-177.058	30.8258	361.743	-406.275	832.27	349.305	-374.905	1053.36	283.817	-432.687	478.521	267.427	-644.39	106.17	304.435	-547.64	37.9659
994	0	-98.5424	-435.452	865.147	-50.8226	-516.946	1106.7	-30.1763	-350.849	475.815	-38.5641	-298.032	95.2032	-80.7881	-176.798	30.778	359.815	-403.054	831.9	346.981	-370.816	1052.93	282.607	-429.846	478.235	267.483	-643.742	107.092	304.529	-547.646	38.0825
995	0	-100.243	-432.118	865.013	-53.126	-512.883	1106.68	-31.6788	-347.946	476.116	-38.7705	-297.664	95.0026	-80.9027	-176.755	30.6159	357.996	-399.847	831.611	344.733	-367.048	1052.72	281.516	-426.977	478.134	267.485	-643.094	108.11	304.535	-547.502	38.034
996	0	-102.257	-428.457	865.528	-55.4011	-509.072	1106.67	-33.579	-345.278	476.484	-39.1793	-297.552	94.9146	-81.0988	-176.789	30.4749	356.09	-396.777	831.457	342.513	-363.533	1052.53	280.422	-424.538	478.072	267.439	-642.54	109.207	304.618	-547.39	38.0403
997	0	-104.063	-425.508	865.848	-57.3689	-507.001	1106.98	-36.2587	-343.562	477.31	-39.7301	-297.596	94.8108	-81.3051	-176.746	30.3613	354.405	-393.819	831.507	340.6	-361.757	1052.65	279.22	-422.238	478.283	267.432	-641.95	110.245	304.642	-547.253	38.0457
998	0	-105.986	-422.41	866.925	-59.7736	-502.679	1107	-38.251	-342.64	477.849	-40.0245	-298.728	95.1261	-81.5218	-176.81	30.2743	352.525	-391.066	831.714	338.25	-357.729	1052.48	278.18	-420.351	478.555	267.524	-641.304	111.405	304.805	-547.25	38.1789
999	0	-108.145	-419.655	867.828	-62.3674	-496.952	1107.34	-40.2416	-342.404	478.235	-40.6558	-298.748	95.0287	-81.6881	-176.896	30.1432	350.613	-388.437	832.187	335.711	-352.297	1052.64	277.25	-418.649	479.133	267.622	-640.653	112.702	304.932	-547.079	38.1822
1000	0	-109.903	-417.156	869.097	-64.7723	-491.769	1107.91	-42.3022	-341.955	478.603	-41.1248	-298.356	94.8061	-81.8047	-176.955	30.0767	348.905	-385.855	832.842	333.361	-347.409	1053.02	280.797	-416.811	479.747	267.734	-639.974	114.036	304.881	-546.871	38.1258
1001	0	-111.643	-414.973	870.027	-67.209	-487.456	1108.52	-43.6925	-341.262	478.893	-41.4193	-298.221	94.695	-81.7981	-176.952	30.0484	347.114	-383.262	833.571	330.979	-343.391	1053.45	280.17	-415.101	480.716	267.937	-639.329	115.501	304.999	-546.695	38.1736
1002	0	-113.399	-412.731	870.513	-69.5292	-483.362	1109.27	-44.7813	-340.704	478.938	-41.4922	-298.187	94.6675	-81.779	-176.926	30.058	345.377	-380.741	834.434	328.714	-339.591	1054.01	278.618	-413.283	481.411	268.173	-638.408	116.96	305.178	-546.461	38.2534
1003	0	-115.34	-410.129	870.96	-71.7852	-479.583	1110.02	-45.2026	-340.641	478.769	-41.4542	-298.282	94.6519	-81.8213	-176.919	30.0583	343.728	-378.124	835.278	326.512	-336.107	1054.57	278.011	-411.203	482.415	268.376	-637.5	118.688	305.276	-546.213	38.3176
1004	0	-116.988	-407.647	871.229	-74.1247	-475.249	1110.76	-45.467	-340.595	478.462	-41.3276	-298.348	94.5762	-81.7984	-176.865	30.0788	341.965	-375.542	836.24	324.228	-332.069	1055.12	277.497	-408.842	483.434	268.666	-636.341	120.501	305.423	-545.898	38.4124
1005	0	-118.937	-404.958	871.379	-76.3268	-471.584	1111.66	-45.7087	-340.264	478.224	-41.1872	-298.455	94.5219	-81.782	-176.942	30.1138	340.409	-372.74	837.179	322.081	-328.699	1055.84	277.268	-406.031	484.389	268.914	-635.058	122.355	305.658	-545.628	38.5138
1006	0	-120.605	-402.311	871.414	-78.6195	-466.709	1112.32	-46.2549	-339.244	478.168	-41.0584	-298.539	94.4542	-81.7516	-176.901	30.1024	338.906	-369.9	838.107	319.843	-324.119	1056.31	276.99	-402.72	485.293	269.101	-633.609	124.484	305.852	-545.41	38.6534
1007	0	-122.393	-399.755	871.594	-80.9254	-461.996	1112.99	-47.0879	-337.684	478.127	-40.9481	-298.557	94.3637	-81.77	-176.966	30.1659	337.332	-366.902	838.911	317.592	-319.7	1056.8	276.672	-398.859	485.987	269.128	-631.624	126.495	306.003	-545.062	38.7368
1008	0	-124.085	-397.024	871.737	-82.9317	-459.332	1113.88	-47.6787	-336.537	478.146	-40.9143	-298.279	94.1643	-81.7305	-176.871	30.1632	335.875	-363.846	839.73	315.64	-317.331	1057.5	275.939	-394.486	486.593	269.282	-629.773	128.909	306.196	-544.738	38.9387
1009	0	-125.738	-393.839	871.67	-84.8982	-456.928	1114.69	-48.6993	-334.5	478.246	-40.8347	-297.88	93.9923	-81.7165	-176.864	30.2049	334.306	-360.684	840.453	313.728	-315.222	1058.12	275.91	-389.288	487.101	269.525	-627.563	131.539	306.335	-544.391	39.3528
1010	0	-127.584	-390.247	871.463	-86.9924	-453.631	1115.28	-49.579	-332.805	478.141	-40.8715	-296.737	93.4087	-81.6694	-176.678	30.2533	332.9	-357.353	841.122	311.689	-312.22	1058.52	275.736	-383.514	487.44	269.886	-625.134	134.418	306.503	-543.898	39.7069
1011	0	-129.541	-386.34	871.132	-89.1849	-449.958	1115.68	-50.181	-331.565	477.932	-40.3985	-296.726	93.3843	-81.6565	-176.718	30.2295	331.404	-353.92	841.606	309.551	-308.841	1058.74	276.019	-377.022	487.855	270.182	-622.276	137.619	306.767	-543.268	40.1117
1012	0	-131.294	-382.43	870.668	-91.2024	-446.505	1116.05	-50.9981	-329.549	477.73	-39.9065	-296.88	93.3601	-81.5681	-176.663	30.2461	330.08	-350.419	842.022	307.589	-305.684	1058.92	275.512	-369.613	488.404	270.683	-619.023	141.164	306.963	-542.568	40.5624
1013	0	-132.768	-379.059	870.32	-93.2358	-443.231	1116.14	-51.5484	-327.769	477.439	-39.4821	-296.443	92.9669	-81.4427	-176.546	30.2868	328.688	-346.739	842.116	305.61	-302.705	1058.83	275.667	-361.581	488.608	271.196	-615.176	145.038	307.22	-541.813	41.1367
1014	0	-134.411	-375.55	869.783	-95.2996	-439.427	1116.12	-51.9803	-326.149	477.081	-39.0597	-295.803	92.6505	-81.3413	-176.433	30.3107	327.253	-343.12	842.13	303.601	-299.195	1058.62	276.687	-353.12	488.62	271.791	-610.566	149.181	307.4	-540.969	42.0106
1015	0	-135.952	-370.87	869.37	-97.1951	-435.975	1115.96	-52.605	-323.984	476.785	-38.7239	-295.245	92.2567	-81.2541	-176.355	30.3179	326.028	-339.459	842.087	301.761	-296.038	1058.27	277.246	-343.541	488.981	272.404	-605.417	153.836	307.463	-539.788	43.2962
1016	0	-137.728	-366.271	868.305	-99.2935	-431.937	1115.62	-53.3217	-322.086	476.124	-38.4922	-294.735	91.9041	-81.1797	-176.13	30.3676	324.953	-335.727	841.925	299.717	-292.295	1057.75	277.417	-333.067	489.961	273.173	-599.481	159.037	307.505	-538.198	45.2244
1017	0	-139.255	-361.761	867.627	-101.094	-428.907	1115.37	-53.7411	-321.175	475.642	-38.3141	-294.435	91.618	-81.0876	-175.974	30.4306	323.959	-332.123	841.762	297.971	-289.56	1057.31	278.109	-322.019	490.921	272.962	-592.398	164.403	307.39	-536.191	47.7425
1018	0	-140.587	-357.251	867.109	-102.873	-425.785	1114.93	-54.5581	-319.768	475.415	-38.2138	-294.286	91.4121	-81.06	-175.917	30.4115	323.108	-328.627	841.611	296.247	-286.733	1056.69	278.893	-310.497	492.209	273.008	-584.459	170.213	307.228	-533.765	50.7423
1019	0	-142.591	-353.767	867.535	-104.705	-422.294	1115	-55.6456	-318.594	475.399	-38.2381	-294.383	91.2262	-81.1016	-175.945	30.4153	322.511	-325.353	841.512	294.47	-283.537	1056.57	279.634	-298.606	493.695	273.507	-576.096	176.533	307.042	-531.043	54.2471
1020	0	-144.359	-351.024	867.559	-106.302	-419.545	1114.67	-56.5911	-318.473	475.066	-38.3693	-294.336	91.07	-81.1296	-175.944	30.3897	322.051	-322.262	841.446	292.927	-281.083	1056.05	280.318	-286.648	495.604	273.805	-566.915	182.881	306.89	-528.297	58.4018
1021	0	-146.179	-347.366	867.352	-107.951	-415.881	1114.1	-57.8428	-318.071	475.052	-38.5629	-294.427	90.8655	-81.1617	-175.947	30.3646	321.717	-319.291	841.351	291.333	-277.714	1055.3	281.155	-274.774	497.857	273.708	-557.245	189.489	306.302	-524.059	63.5515
1022	0	-147.62	-345.034	867.168	-109.221	-413.542	1113.56	-58.8873	-318.414	474.911	-38.8636	-294.311	90.6689	-81.2432	-175.976	30.3299	321.422	-316.709	841.51	290.119	-275.669	1054.57	281.946	-263.314	500.488	272.961	-547.516	195.848	305.903	-519.244	69.7569
1023	0	-148.898	-343.193	867.036	-110.328	-411.694	1113.07	-59.8447	-318.724	474.692	-39.0904	-294.405	90.5101	-81.3087	-176.134	30.3125	321.201	-314.427	841.791	289.066	-274.117	1053.9	282.476	-252.092	503.243	272.265	-538.27	202.366	305.18	-513.049	76.2191
1024	0	-150.053	-341.421	866.818	-111.311	-409.915	1112.5	-61.0779	-318.487	474.504	-39.2195	-294.58	90.4489	-81.3799	-176.224	30.2712	321.024	-312.351	842.262	288.138	-272.633	1053.13	283.007	-241.341	506.22	271.191	-528.233	208.474	304.155	-505.627	81.8519
1025	0	-151.019	-339.605	866.565	-112.106	-408.093	1111.89	-61.7993	-318.608	474.247	-39.4119	-294.702	90.4166	-81.4147	-176.235	30.2144	320.729	-310.42	843.028	287.398	-271.106	1052.34	283.813	-231.195	509.581	270.048	-519.63	214.077	303.757	-495.988	85.8624
1026	0	-151.896	-337.966	866.415	-112.812	-406.447	1111.38	-62.4526	-318.667	474.025	-39.7058	-294.463	90.2157	-81.485	-176.244	30.1643	320.367	-308.579	844.006	286.747	-269.755	1051.64	284.479	-221.694	512.917	268.724	-510.049	218.024	303.351	-484.505	90.6446
1027	0	-152.698	-336.159	866.256	-113.442	-404.634	1110.87	-63.3298	-317.857	474.138	-39.9645	-294.22	90.0522	-81.4111	-176.613	30.3423	320.078	-306.651	845.279	286.171	-268.236	1050.94	285.185	-212.85	516.388	267.398	-499.246	220.104	302.851	-471.179	94.0603
1028	0	-153.417	-334.285	866.201	-113.991	-402.753	1110.45	-64.1497	-316.784	474.027	-40.0751	-294.174	89.9804	-81.3249	-176.859	30.3275	319.656	-305.012	846.52	285.678	-266.65	1050.34	285.779	-204.578	519.887	265.936	-487.336	220.691	302.381	-456.929	95.6159
1029	0	-154.102	-332.331	866.272	-114.505	-400.793	1110.17	-64.5	-316.422	474.004	-39.8172	-295.186	90.1168	-81.1688	-177.18	30.3638	319.344	-303.497	847.935	285.219	-264.985	1049.87	286.386	-196.796	523.327	264.877	-474.189	219.523	301.716	-441.207	95.8684
1030	0	-154.703	-330.265	866.584	-114.935	-398.72	1110.12	-64.8401	-316.349	474.013	-40.0792	-294.996	89.9443	-81.1796	-177.261	30.3821	319.101	-302.203	849.442	284.844	-263.207	1049.64	286.825	-189.306	526.685	264.742	-461.558	217.817	301.081	-424.209	95.0648
1031	0	-155.167	-328.017	866.923	-115.227	-396.466	1110.1	-65.4115	-315.584	474.16	-40.2243	-294.71	89.8209	-81.1965	-177.194	30.4061	318.839	-301.014	851.055	284.606	-261.247	1049.43	287.232	-182.373	529.817	263.666	-447.442	214.418	301.135	-406.574	93.3504
1032	0	-155.698	-325.689	867.425	-115.587	-394.131	1110.25	-66.0564	-314.341	474.376	-40.2096	-294.61	89.9114	-81.1812	-177.222	30.3764	318.627	-299.849	852.802	284.301	-259.207	1049.39	287.643	-175.82	532.739	262.654	-432.29	209.801	300.856	-387.123	90.8313
1033	0	-155.98	-323.328	868.087	-115.698	-391.763	1110.55	-66.5139	-313.232	474.6	-40.336	-294.681	89.9089	-81.2336	-177.157	30.3405	318.3	-298.579	854.411	284.245	-257.135	1049.51	288.158	-169.519	535.397	262.001	-416.292	204.115	300.476	-366.563	87.5016
1034	0	-156.793	-321.168	868.321	-115.878	-389.356	1110.89	-66.6793	-312.575	474.771	-40.3959	-294.641	89.9218	-81.4798	-176.514	30.1651	318.025	-297.172	855.768	284.119	-255.023	1049.65	288.751	-163.725	537.872	261.65	-399.782	197.857	300.337	-344.982	83.5898
1035	0	-156.723	-319.019	868.509	-115.953	-386.951	1111.35	-66.7636	-312.025	474.87	-40.4507	-294.631	89.9657	-81.1773	-177.064	30.3739	318.073	-295.701	856.9	284.099	-252.912	1049.93	289.206	-158.354	540.076	261.672	-382.622	191.026	300.449	-322.603	79.4666
1036	0	-156.781	-316.928	868.669	-115.757	-384.508	1111.85	-66.7594	-311.093	474.961	-40.5352	-294.436	89.9681	-81.4525	-176.62	30.2033	318.191	-294.09	857.929	284.35	-250.764	1050.24	289.6	-153.336	541.906	262.021	-364.978	183.72	300.694	-299.862	75.1851
1037	0	-156.026	-315.033	868.835	-115.589	-382.212	1112.3	-66.6896	-310.072	475.092	-40.5645	-294.294	89.9575	-81.5076	-176.437	30.2218	318.334	-292.388	858.552	284.573	-248.763	1050.52	289.897	-148.9	543.36	262.749	-346.788	176.133	301.22	-276.39	70.6615
1038	0	-156.304	-312.25	868.942	-115.134	-379.802	1112.78	-66.4233	-308.773	475.208	-40.5649	-294.266	89.9728	-81.4689	-176.445	30.2296	318.704	-290.673	859.182	285.083	-246.648	1050.8	289.951	-144.837	544.549	263.659	-328.343	168.5	302.022	-252.897	66.6083
1039	0	-156.261	-308.374	868.845	-114.715	-377.422	1113.24	-66.084	-307.362	475.294	-40.5141	-294.266	90.0314	-81.489	-176.429	30.1945	319.198	-288.927	859.671	285.556	-244.563	1051.07	290.067	-141.359	545.265	264.899	-309.625	160.858	303.253	-229.212	62.6739
1040	0	-155.464	-306.502	869.216	-114.015	-375.052	1113.59	-65.7479	-305.979	475.276	-40.3876	-294.221	90.0483	-81.4329	-176.501	30.2577	319.929	-286.935	860.021	286.311	-242.488	1051.24	289.941	-138.318	545.627	266.541	-290.744	153.465	304.536	-205.508	59.2404
1041	0	-154.66	-304.52	869.578	-113.308	-372.572	1113.94	-65.2939	-304.412	475.298	-40.3138	-294.17	90.1211	-81.4282	-176.337	30.2197	320.605	-284.943	860.252	287.074	-240.302	1051.4	289.778	-135.754	545.589	268.51	-272.154	146.694	305.76	-181.558	56.302
1042	0	-153.785	-302.513	869.935	-112.53	-370.066	1114.28	-64.8564	-302.898	475.257	-40.2045	-294.152	90.1798	-81.4274	-176.268	30.2563	321.845	-283.729	860.553	287.906	-238.091	1051.56	289.106	-133.502	545.332	270.65	-253.572	140.154	307.679	-158.775	54.2498
1043	0	-152.745	-300.352	870.32	-111.587	-367.406	1114.65	-64.3366	-301.291	475.367	-40.1275	-294.094	90.2202	-81.3195	-176.327	30.3132	322.131	-278.91	860.495	288.904	-235.727	1051.74	288.594	-131.558	544.75	272.737	-235.419	134.13	309.65	-136.794	52.6889
1044	0	-151.623	-298.229	870.63	-110.561	-364.784	1114.94	-63.6408	-300.005	475.303	-39.9889	-294.151	90.3135	-81.2622	-176.343	30.3945	323.048	-275.918	860.327	289.984	-233.4	1051.85	287.809	-129.768	543.852	275.159	-218.212	128.994	312.049	-115.936	51.8523
1045	0	-150.553	-295.858	870.817	-109.589	-361.914	1115.12	-62.7173	-299.079	475.357	-39.8818	-294.144	90.4002	-81.2365	-176.288	30.4201	324.156	-273.447	860.206	291.012	-230.825	1051.83	286.933	-127.9	542.797	277.548	-201.694	124.509	314.548	-96.3997	51.7652
1046	0	-149.527	-293.322	870.96	-108.659	-358.88	1115.24	-62.0335	-297.951	475.421	-39.7012	-294.044	90.4241	-81.2274	-176.271	30.4345	325.326	-270.725	859.976	291.996	-228.085	1051.78	285.934	-126.101	541.502	279.953	-186.3	120.596	316.874	-78.1755	51.8703
1047	0	-148.242	-290.608	871.131	-107.471	-355.667	1115.4	-61.1859	-296.342	475.564	-39.555	-294.128	90.6057	-81.1576	-176.287	30.442	326.615	-268.284	859.592	293.239	-225.167	1051.74	284.771	-124.271	540.029	282.156	-172.314	117.38	319.1	-61.8328	52.2825
1048	0	-147.034	-287.784	871.24	-106.36	-352.345	1115.49	-60.3861	-294.604	475.813	-39.2831	-294.227	90.7793	-81.1493	-176.235	30.4426	327.917	-265.684	859.015	294.406	-222.14	1051.65	283.786	-122.505	538.603	284.183	-159.778	114.461	321.271	-47.5811	52.9089
1049	0	-145.722	-284.795	871.361	-105.145	-348.857	1115.6	-59.8462	-292.733	476.096	-39.0703	-294.285	90.9425	-81.0864	-176.21	30.4606	329.081	-263.105	857.987	295.675	-218.947	1051.57	282.714	-120.749	537.117	286.111	-149.2	112.182	323.353	-35.5222	53.417
1050	0	-144.139	-281.47	871.475	-103.659	-345.034	1115.7	-58.9931	-291.022	476.264	-38.8529	-294.273	91.0664	-81.0166	-176.146	30.4809	330.234	-260.224	856.598	297.216	-215.419	1051.48	281.995	-119.21	535.615	287.659	-140.592	109.908	325.119	-25.8018	53.4783
1051	0	-142.63	-277.957	871.489	-102.246	-341.022	1115.7	-57.715	-289.877	476.589	-38.618	-294.329	91.2168	-80.9587	-176.169	30.4619	331.141	-256.979	854.77	298.683	-211.701	1051.3	281.633	-117.808	534.031	288.834	-133.997	107.741	326.346	-18.4186	52.9283
1052	0	-140.875	-274.182	871.412	-100.589	-336.748	1115.6	-56.8516	-288.482	476.83	-38.3343	-294.314	91.4419	-80.9685	-176.096	30.4564	332.017	-253.762	852.932	300.396	-207.723	1051.02	281.289	-116.62	532.307	289.311	-129.04	106.336	327.316	-14.2402	52.4285
1053	0	-138.928	-270.247	871.374	-98.738	-332.314	1115.55	-56.1142	-286.269	477.267	-38.1019	-294.354	91.6674	-80.9414	-176.067	30.4468	332.798	-250.438	850.932	302.301	-203.584	1050.78	281.176	-115.726	530.206	289.326	-126.323	104.682	327.766	-13.1008	50.6934
1054	0	-136.894	-265.896	871.189	-96.8009	-327.464	1115.35	-55.1646	-284.116	477.77	-37.8714	-294.367	91.8421	-80.9146	-176.065	30.455	333.455	-246.121	849.059	304.293	-199.029	1050.39	281.146	-115.111	528.067	288.376	-126.551	102.781	328.037	-12.6323	48.0556
1055	0	-136.986	-260.887	871.84	-94.7195	-322.432	1115.12	-54.1583	-282.422	478.122	-37.6463	-294.464	92.0626	-80.913	-176.182	30.4187	334.288	-241.856	847.415	306.43	-194.292	1049.97	281.173	-114.528	525.947	287.412	-127.294	101.361	327.679	-11.8637	46.1819
1056	0	-135.821	-257.36	872.345	-92.6037	-317.229	1114.99	-52.9239	-280.721	478.669	-37.4768	-294.526	92.3158	-80.8305	-176.127	30.4294	335.392	-237.24	846.172	308.6	-189.383	1049.66	281.086	-113.527	524.23	287.229	-125.887	101.025	327.079	-11.5008	45.887
1057	0	-134.092	-255.396	873.188	-90.5451	-311.789	1114.88	-51.9581	-278.358	479.203	-37.328	-294.392	92.6656	-80.2909	-177.234	30.3865	336.506	-231.874	844.872	310.714	-184.238	1049.36	281.204	-111.417	523.68	287.41	-123.784	100.68	326.443	-10.9043	45.2205
1058	0	-131.558	-253.948	874.409	-88.2352	-306.143	1114.86	-50.7065	-275.833	479.756	-37.2995	-294.224	93.003	-80.6574	-176.349	30.3501	337.811	-226.047	843.979	313.078	-178.887	1049.15	281.525	-108.191	524.273	287.642	-123.072	100.713	327.028	-10.4287	44.155
1059	0	-128.83	-253.022	875.328	-85.9427	-300.368	1114.86	-49.9	-271.508	480.412	-37.4307	-293.43	92.9078	-80.578	-176.066	30.3064	339.262	-219.964	843.611	315.426	-173.407	1048.96	281.934	-104.666	525.036	288.069	-122.167	100.696	327.252	-10.2944	43.752
1060	0	-126.141	-252.118	876.192	-83.7367	-294.524	1114.94	-48.7423	-268.236	480.873	-37.469	-292.538	93.0741	-80.6018	-175.915	30.2756	340.709	-213.827	844.081	317.687	-167.858	1048.87	282.357	-101.036	525.511	288.471	-121.123	100.684	327.322	-10.1788	43.5648
1061	0	-123.614	-250.209	877.078	-81.5396	-288.552	1115.21	-47.3551	-265.577	481.201	-37.3575	-291.891	93.2776	-80.5979	-175.738	30.3114	342.195	-208.241	845.506	319.939	-162.181	1048.94	282.946	-97.3325	525.657	288.482	-120.486	100.455	327.15	-9.92784	43.2235
1062	0	-121.42	-247.454	877.527	-79.5197	-282.64	1115.42	-45.7871	-263.081	481.548	-37.1424	-291.719	93.74	-80.512	-175.561	30.2296	343.564	-202.434	847.435	322.013	-156.564	1048.96	283.52	-93.6459	525.194	288.706	-120.124	100.401	327.184	-9.75869	42.9613
1063	0	-119.296	-244.262	878.077	-77.5558	-276.895	1115.81	-44.381	-260.457	481.914	-36.899	-291.657	94.2755	-80.5516	-175.7	30.1713	345.052	-196.694	849.129	324.032	-151.114	1049.17	284.414	-90.4835	524.714	288.789	-119.658	100.307	327.225	-9.57775	42.685
1064	0	-117.117	-241.197	878.516	-75.6234	-271.409	1116.29	-42.9391	-257.833	482.295	-36.6055	-291.322	94.7264	-81.0017	-176.415	30.354	346.822	-190.991	850.388	326.019	-145.922	1049.46	285.457	-87.7782	524.203	288.97	-119.063	100.118	327.177	-9.35818	42.4548
1065	0	-114.783	-238.44	879.11	-73.7157	-266.154	1116.71	-41.3261	-256.272	482.443	-36.3741	-291.227	95.2807	-81.1173	-176.675	30.4878	348.699	-185.372	851.041	327.982	-140.962	1049.7	286.438	-85.3163	523.654	289.073	-118.542	100.033	327.142	-9.12259	42.264
1066	0	-112.394	-235.645	879.594	-71.6153	-260.965	1117.4	-40.0926	-253.779	482.818	-36.1473	-291.201	95.8869	-81.1172	-176.608	30.4917	350.947	-179.551	851.155	330.137	-136.069	1050.2	287.416	-82.9848	523.271	289.138	-118.009	99.9145	327.152	-8.90672	42.0593
1067	0	-109.892	-232.777	880.055	-69.5291	-256.115	1118.06	-38.6697	-251.144	483.154	-35.8934	-290.877	96.3695	-81.1079	-176.714	30.5293	353.231	-174.038	851.111	332.278	-131.513	1050.68	288.455	-80.7055	522.947	289.153	-117.51	99.849	327.123	-8.79584	41.9972
1068	0	-107.21	-230.144	880.581	-67.593	-251.292	1118.88	-37.2367	-248.757	483.601	-35.5341	-290.399	96.8794	-81.1175	-176.705	30.6184	355.691	-169.185	851.346	334.269	-126.985	1051.31	289.307	-78.343	522.464	289.118	-117.097	99.6862	327.077	-8.57836	41.8592
1069	0	-104.619	-227.349	881.107	-65.3913	-246.727	1119.65	-35.6836	-246.502	484.106	-35.3531	-290.221	97.4466	-81.0554	-176.537	30.5876	358.057	-164.511	851.446	336.525	-122.715	1051.89	290.396	-75.9333	522.041	288.972	-116.531	99.4224	326.994	-8.44653	41.7744
1070	0	-102.126	-224.45	881.506	-62.9878	-242.307	1120.42	-34.2037	-244.582	484.634	-35.0572	-289.933	98.1243	-81.0623	-176.56	30.6683	360.421	-160.398	851.677	338.984	-118.59	1052.47	291.329	-73.6416	521.605	289.107	-116.102	99.4516	326.962	-8.30466	41.7052
1071	0	-99.8323	-221.218	882.14	-60.5917	-237.987	1120.91	-32.6217	-242.661	485.089	-34.8481	-289.577	98.7071	-81.0291	-176.53	30.6429	362.5	-156.21	851.564	341.435	-114.565	1052.78	292.313	-71.2123	521.315	288.987	-115.553	99.2334	326.958	-8.13696	41.5718
1072	0	-97.5534	-217.97	882.617	-58.1768	-233.954	1121.58	-31.3024	-240.625	485.655	-34.8064	-289.394	99.4496	-81.0309	-176.495	30.6044	364.557	-152.553	851.309	343.904	-110.827	1053.27	293.098	-68.7303	520.976	289.029	-115.179	99.2778	326.91	-8.02499	41.5313
1073	0	-95.2714	-214.906	883.336	-55.6556	-230.021	1122.18	-29.9317	-238.741	486.306	-34.8038	-289.09	100.218	-81.0589	-176.488	30.5639	366.635	-149.148	851.004	346.481	-107.189	1053.68	294.051	-66.3977	520.779	288.896	-114.718	99.078	326.864	-7.89158	41.4976
1074	0	-92.9237	-212.025	884.024	-52.9497	-226.16	1122.64	-28.4697	-236.986	487.052	-34.6886	-288.552	100.896	-81.0528	-176.43	30.5132	368.576	-145.775	850.384	349.241	-103.622	1053.95	294.753	-64.2563	520.462	288.83	-114.395	99.001	326.819	-7.81544	41.4965
1075	0	-90.6031	-209.165	884.705	-50.2831	-222.734	1123.41	-27.0954	-235.702	487.771	-34.6464	-288.136	101.857	-81.0587	-176.421	30.4829	370.732	-143.226	849.723	351.992	-100.168	1054.18	295.507	-62.4041	520.116	288.811	-114.166	99.0374	326.781	-7.74191	41.4873
1076	0	-88.4202	-206.32	885.655	-47.9713	-219.682	1123.55	-27.9976	-230.332	488.235	-34.6299	-287.555	102.514	-81.0476	-176.344	30.463	372.596	-140.754	849.102	354.673	-96.8161	1054.42	296.35	-60.6794	519.666	288.692	-113.915	98.9152	326.768	-7.71072	41.4977
1077	0	-86.3212	-203.562	886.467	-45.5733	-217.314	1124.71	-27.2251	-227.854	488.934	-34.6334	-287.011	103.574	-81.0673	-176.226	30.4261	374.395	-138.232	848.42	357.271	-93.6198	1054.65	296.905	-59.1753	519.224	288.559	-113.663	98.8232	326.694	-7.6168	41.5121
1078	0	-84.4295	-200.898	887.385	-42.3501	-212.323	1124.7	-26.2294	-226.142	489.869	-34.7353	-286.783	104.751	-81.1123	-176.073	30.3971	376.909	-138.483	848.215	359.913	-90.5317	1054.8	297.662	-57.9521	518.909	288.466	-113.457	98.7218	326.683	-7.64837	41.5784
1079	0	-82.2997	-198.554	888.377	-41.508	-214.065	1126.39	-25.2044	-223.848	490.863	-34.7644	-286.101	105.715	-81.1741	-175.948	30.3586	378.376	-135.092	847.964	362.456	-87.5117	1054.95	298.522	-56.8042	518.659	288.323	-113.207	98.5209	326.637	-7.68573	41.6104
1080	0	-79.8494	-196.76	889.534	-37.6681	-206.999	1127.05	-24.4645	-221.667	491.782	-34.5374	-284.968	106.777	-81.2336	-175.784	30.2894	379.995	-132.568	847.821	364.834	-84.5761	1055.15	299.063	-55.7324	518.416	288.293	-113.063	98.4586	326.684	-7.70032	41.65
1081	0	-78.1158	-194.649	890.81	-35.2625	-203.866	1127.34	-23.709	-219.253	492.896	-35.7203	-286.402	108.694	-81.3117	-175.705	30.2449	381.741	-130.191	847.839	367.021	-81.7049	1055.6	300.18	-54.7801	518.225	288.359	-113.029	98.5173	326.642	-7.66194	41.6581
1082	0	-75.7664	-193.07	892.093	-33.9127	-204.364	1129.19	-22.5644	-216.468	493.902	-34.7717	-283.927	109.374	-81.4092	-175.716	30.1921	383.451	-127.819	848.205	369.148	-78.9019	1055.97	301.843	-53.9014	518.224	288.334	-112.945	98.4222	326.695	-7.68402	41.6772
1083	0	-74.2499	-191.473	893.526	-31.7882	-202.693	1130.4	-22.1281	-214.831	495.278	-35.5218	-284.623	111.303	-81.505	-175.627	30.1082	385.219	-125.33	848.544	371.198	-76.1361	1056.4	303.581	-53.259	518.06	288.276	-112.793	98.2233	326.72	-7.68713	41.6886
1084	0	-72.7997	-189.306	894.899	-29.5051	-200.273	1131.6	-21.5716	-212.534	496.513	-35.5249	-283.702	112.625	-81.5819	-175.499	29.9684	386.958	-122.797	848.958	373.098	-73.4398	1056.94	303.593	-52.7522	518.059	288.403	-112.775	98.2683	326.664	-7.64548	41.6618
1085	0	-71.705	-186.757	896.341	-26.6363	-196.291	1132.79	-21.1132	-209.754	497.611	-35.1713	-282.498	113.851	-81.7129	-175.336	29.9065	388.474	-120.293	849.367	375.01	-70.6876	1057.4	303.009	-52.4115	518.09	288.394	-112.702	98.091	326.706	-7.68346	41.6382
1086	0	-70.8729	-183.736	897.799	-24.5551	-194.55	1133.98	-20.771	-207.164	498.782	-34.9171	-281.526	115.375	-81.6695	-175.033	29.833	389.983	-117.751	849.859	376.756	-68.0129	1057.94	304.356	-52.2358	518.099	288.416	-112.672	98.018	326.705	-7.68634	41.6486
1087	0	-69.6033	-181.489	899.297	-22.9986	-194.523	1135.66	-20.2786	-204.401	500.18	-34.6363	-280.418	116.737	-81.3919	-174.425	29.6682	391.44	-115.13	850.288	378.287	-65.296	1058.45	305.439	-52.2493	518.125	288.475	-112.71	97.9456	326.707	-7.6529	41.6136
1088	0	-68.0539	-180.349	900.951	-20.2718	-191.26	1137.12	-19.8316	-201.653	501.491	-34.1046	-279.085	118.296	-81.1899	-173.966	29.5109	392.583	-112.676	850.712	379.947	-62.5481	1058.99	306.916	-52.3909	518.277	288.604	-112.777	97.9893	326.761	-7.67785	41.639
1089	0	-66.1957	-179.665	902.709	-18.6978	-190.697	1138.71	-19.4636	-198.693	502.766	-33.6413	-277.877	119.76	-81.2433	-174.014	29.4531	393.9	-110.204	851.159	381.549	-59.7855	1059.42	308.554	-52.5262	518.533	288.654	-112.746	97.8169	326.809	-7.71048	41.6196
1090	0	-64.5372	-179.134	904.485	-16.7832	-189.487	1140.1	-19.3818	-194.737	504.185	-32.949	-276.521	121.331	-81.7803	-175.002	29.6387	394.807	-107.926	851.417	382.931	-57.0048	1060	309.978	-52.754	518.624	288.839	-112.921	97.8914	326.82	-7.6972	41.604
1091	0	-62.8078	-178.685	906.127	-15.0735	-188.54	1141.66	-19.3581	-191.139	505.438	-32.3344	-275.109	122.715	-81.7136	-175.065	29.7006	395.785	-105.66	851.82	384.434	-54.1561	1060.36	308.611	-53.0575	518.575	288.881	-112.949	97.816	326.736	-7.61892	41.5971
1092	0	-61.141	-177.683	907.756	-13.3676	-187.557	1143.31	-20.3666	-186.47	506.753	-31.4802	-273.801	124.32	-81.5696	-174.99	29.6631	396.683	-103.588	852.172	385.892	-51.171	1060.87	309.821	-53.4168	518.667	288.967	-113.003	97.7574	326.718	-7.64257	41.5615
1093	0	-59.1267	-177.596	909.242	-11.117	-184.714	1144.63	-20.2361	-183.019	507.909	-30.8689	-272.095	125.688	-81.4611	-175.108	29.7886	397.6	-101.444	852.591	387.072	-48.1781	1061.22	310.893	-53.563	518.779	289.125	-113.125	97.7446	326.749	-7.62366	41.5404
1094	0	-56.8596	-178.382	910.733	-9.25065	-182.575	1145.74	-20.5556	-179.205	508.961	-30.2037	-270.709	127.195	-81.2603	-174.891	29.8057	398.56	-99.3037	853.025	388.501	-45.1139	1061.54	311.523	-54.4374	518.794	289.146	-113.049	97.6192	326.728	-7.64845	41.5424
1095	0	-54.7929	-179.11	912.298	-7.4237	-180.647	1146.39	-20.7349	-175.694	510.189	-29.5003	-269.232	128.733	-81.0528	-174.899	29.9285	399.668	-97.3589	853.511	389.742	-42.1186	1061.93	312.466	-54.4086	518.938	289.21	-113.041	97.5551	326.803	-7.63794	41.6128
1096	0	-53.0641	-179.361	913.822	-5.19833	-177.669	1147.61	-21.0692	-172.003	511.463	-28.8164	-267.604	130.138	-80.8684	-174.78	30.0401	401.368	-95.434	854.038	390.829	-39.2368	1062.28	313.174	-54.5458	518.943	289.279	-113.029	97.4933	326.771	-7.61365	41.6083
1097	0	-51.6316	-178.72	915.057	-4.24622	-178.05	1149.34	-21.3289	-168.147	512.755	-28.2486	-265.791	131.392	-80.7097	-174.28	30.267	400.329	-93.5699	854.008	392.007	-36.4883	1062.72	313.973	-54.6359	518.961	289.334	-113.008	97.3997	326.603	-7.51755	41.5859
1098	0	-50.4291	-177.567	916.281	-2.45832	-176.515	1150.48	-21.7758	-163.995	513.924	-27.5793	-263.955	132.851	-80.6755	-173.575	30.6235	401.623	-91.7468	854.439	393.154	-33.7981	1063.16	314.541	-54.718	518.928	289.328	-113.038	97.3481	326.649	-7.53912	41.6141
1099	0	-49.4999	-175.401	917.967	-1.12536	-175.4	1151.35	-22.0635	-160.273	515.205	-27.1373	-261.46	134.141	-80.8574	-172.548	31.0288	402.51	-89.8465	854.694	394.386	-31.4255	1063.52	315.382	-54.7737	518.96	289.372	-112.973	97.2458	326.656	-7.5995	41.7124
1100	0	-48.6348	-173.335	918.822	0.492138	-173.541	1152.15	-22.1755	-156.638	516.287	-27.0291	-258.78	135.261	-81.2467	-170.97	31.441	403.385	-87.9032	854.852	395.566	-29.156	1063.93	315.982	-54.696	518.937	289.379	-112.976	97.1947	326.599	-7.52929	41.6704
1101	0	-47.6982	-171.4	919.984	1.46533	-173.416	1153.33	-22.585	-153.377	517.413	-27.1226	-255.737	136.235	-82.0187	-168.916	31.814	404.206	-86.0253	854.963	396.88	-27.7398	1063.07	316.655	-54.3925	518.836	289.359	-112.935	97.06	326.373	-7.36985	41.635
1102	0	-46.8346	-169.567	921.068	3.5403	-170.003	1153.39	-24.0997	-148.644	518.049	-27.5452	-252.184	136.988	-83.0829	-166.188	32.1561	404.963	-83.9721	854.997	398.066	-27.0215	1063.38	317.248	-53.9623	518.799	289.41	-112.896	97.0245	326.594	-7.57007	41.7643
1103	0	-46.1132	-167.856	921.68	5.25898	-167.12	1153.85	-24.5595	-145.389	518.986	-28.2291	-248.119	137.552	-84.3837	-162.482	32.294	405.83	-81.8939	855.01	399.552	-25.4521	1063.62	317.729	-53.4239	518.634	289.406	-112.848	96.9542	326.48	-7.46668	41.7215
1104	0	-45.7245	-167.077	922.658	5.98417	-167.23	1154.61	-25.1909	-142.182	519.859	-29.3181	-243.375	137.918	-86.1481	-158.037	32.5264	406.554	-79.9529	854.971	400.351	-24.1252	1063.79	318.354	-52.6439	518.534	289.386	-112.802	96.8562	326.431	-7.44109	41.7962
1105	0	-44.7063	-164.672	923.165	7.33886	-165.715	1154.9	-25.7019	-138.894	520.587	-30.7577	-237.934	138.094	-88.2909	-152.959	32.7485	407.52	-77.8184	854.859	401.897	-21.9942	1064.06	318.725	-51.6595	518.352	289.34	-112.788	96.8393	326.442	-7.441	41.764
1106	0	-43.2782	-160.666	923.52	9.10336	-162.599	1155.04	-26.2516	-135.877	521.302	-32.6275	-232.095	138.127	-90.7264	-146.84	32.8815	408.211	-75.7487	854.748	403.199	-17.6558	1064.26	319.134	-50.5954	518.179	289.287	-112.711	96.7551	326.368	-7.45954	41.8318
1107	0	-42.7718	-159.176	924.173	9.94624	-161.999	1155.47	-26.8176	-132.664	521.965	-34.7641	-225.4	137.912	-93.3599	-139.693	32.9769	409.034	-73.5197	854.593	403.796	-15.0094	1064.23	319.456	-49.1943	517.922	289.128	-112.584	96.6243	326.393	-7.50126	41.91
1108	0	-41.96	-156.947	924.564	11.0945	-160.658	1155.64	-27.2862	-129.443	522.56	-37.3008	-218.084	137.638	-96.313	-131.873	33.048	409.765	-71.3317	854.334	404.619	-14.7999	1064.15	319.661	-47.7343	517.547	289.097	-112.498	96.585	326.351	-7.50641	41.9469
1109	0	-41.319	-154.383	925.036	11.9423	-160.377	1155.95	-27.8582	-125.873	523.097	-40.092	-209.853	137.23	-99.3827	-123.281	33.1784	410.6	-69.0932	854.057	406.385	-13.7746	1064.12	319.976	-46.1068	517.294	289.14	-112.523	96.6456	326.323	-7.46714	41.9506
1110	0	-40.747	-152.009	925.066	13.107	-159.297	1156.07	-28.3527	-122.201	523.657	-43.255	-201.082	136.704	-102.343	-113.176	33.1322	411.197	-66.8301	853.676	406.933	-11.0172	1064.63	320.101	-44.3701	516.964	288.993	-112.372	96.6323	326.387	-7.52384	42.0498
1111	0	-39.735	-149.852	925.474	14.5875	-156.893	1155.78	-29.2233	-118.491	524.096	-46.941	-192.44	136.478	-105.352	-102.665	33.1444	411.776	-64.3724	853.24	407.66	-8.77694	1064.46	320.188	-42.5504	516.561	288.962	-112.301	96.6863	326.357	-7.52314	42.0843
1112	0	-38.5598	-148.076	925.734	15.6626	-154.777	1155.37	-29.9468	-114.244	524.574	-50.4859	-182.891	136.079	-108.391	-91.7358	33.3537	412.381	-62.0594	852.915	408.536	-6.9337	1064.35	320.384	-40.6931	516.142	288.854	-112.167	96.612	326.331	-7.52861	42.0953
1113	0	-37.3309	-146.749	925.868	16.8021	-153.782	1155.32	-30.8692	-109.963	525.174	-54.0249	-173.082	135.875	-111.27	-80.1289	34.1342	412.787	-59.5342	852.459	409.23	-4.72393	1064.1	320.53	-38.8302	515.805	288.719	-112.015	96.637	326.416	-7.65166	42.1767
1114	0	-36.343	-145.208	926.279	17.849	-152.902	1155.08	-31.7279	-105.199	525.614	-57.518	-162.916	135.734	-114.155	-68.0875	35.2356	413.256	-56.9143	852.023	410.235	-2.6446	1064.11	320.532	-37.0264	515.375	288.581	-111.935	96.5223	326.338	-7.56959	42.2121
1115	0	-45.4094	-126.872	927.258	18.8067	-152.009	1154.7	-32.6056	-100.123	526.178	-60.9452	-152.742	135.799	-116.996	-55.7801	36.6596	413.707	-54.1991	851.631	410.727	-0.443567	1064	320.672	-35.2034	514.976	288.561	-111.846	96.6415	326.415	-7.64081	42.2041
1116	0	-44.3344	-125.233	927.127	19.4545	-151.551	1154.35	-33.3282	-95.4802	526.997	-64.3145	-142.444	136.039	-119.789	-43.5125	38.3011	414.082	-51.477	851.333	411.036	1.09103	1063.84	320.903	-33.3105	514.664	288.496	-111.774	96.671	326.456	-7.69714	42.2308
1117	0	-43.9071	-123.953	927.286	20.3727	-150.663	1154.12	-34.36	-89.64	527.793	-67.4046	-131.27	136.138	-122.497	-31.0358	39.7353	414.414	-48.7392	851.04	412.148	3.81334	1064.07	320.895	-31.4808	514.259	288.466	-111.678	96.7107	326.527	-7.77883	42.2359
1118	0	-43.3329	-122.242	927.455	21.5184	-149.206	1153.89	-36.1708	-82.0094	528.399	-70.5589	-120.81	136.646	-125.112	-18.8131	41.4421	414.757	-45.8195	850.785	412.316	5.60805	1064.05	321.039	-29.6577	513.775	288.365	-111.582	96.7482	326.531	-7.78094	42.2267
1119	0	-43.1634	-120.674	928.033	22.7448	-147.435	1153.44	-37.3362	-75.8643	529.33	-73.3977	-109.898	137.207	-127.615	-6.83736	43.2084	415.067	-42.8702	850.48	413.421	8.07826	1064.12	321.229	-27.7514	513.517	288.351	-111.5	96.7934	326.505	-7.74132	42.214
1120	0	-42.8164	-119.044	928.226	23.1389	-147.793	1153.16	-38.3532	-69.7228	530.366	-75.9607	-99.403	138.053	-130.173	4.96541	45.1599	415.327	-39.8675	850.295	412.859	9.52064	1064.2	321.272	-25.8676	513.216	288.304	-111.387	96.789	326.54	-7.78595	42.2121
1121	0	-42.5057	-117.579	928.401	24.1212	-146.805	1152.72	-39.5862	-63.2018	531.464	-78.1064	-88.3541	138.718	-132.6	16.4023	47.307	415.541	-36.9513	850.213	412.442	9.0729	1063.83	321.222	-23.9851	512.826	288.297	-111.28	96.818	326.57	-7.81419	42.2049
1122	0	-42.2817	-116.009	928.768	25.2233	-145.113	1152.41	-40.8665	-56.4203	532.675	-80.2361	-78.3171	139.766	-134.977	28.0004	49.3683	415.684	-34.0144	850.096	413.372	17.4059	1066.9	321.144	-22.1157	512.409	288.217	-111.193	96.8532	326.607	-7.8406	42.179
1123	0	-41.9169	-114.194	929.056	26.0079	-144.409	1152.34	-42.0427	-49.5382	533.909	-81.9289	-67.9488	140.938	-137.266	38.9144	51.584	415.831	-31.1437	849.906	412.487	19.3118	1066.33	321.103	-20.3324	512.109	288.188	-111.087	96.9014	326.602	-7.82773	42.1512
1124	0	-41.7649	-112.244	929.452	26.8915	-143.171	1152.21	-43.0979	-42.5075	535.121	-83.3243	-57.4034	141.874	-139.365	49.8133	53.8113	415.905	-28.2948	849.762	412.236	21.0622	1065.91	321.19	-18.4758	511.829	288.181	-111	96.9482	326.612	-7.84393	42.1832
1125	0	-41.5921	-110.223	929.829	27.6204	-142.241	1152.15	-44.2054	-35.4362	536.386	-84.64	-47.0655	143.077	-141.309	60.572	56.004	416.085	-25.4303	849.588	412.466	23.068	1066.17	321.072	-16.6253	511.499	288.12	-110.825	96.995	326.592	-7.77741	42.143
1126	0	-41.4489	-108.146	930.179	28.6212	-140.452	1151.84	-45.2836	-28.6251	537.678	-85.9795	-38.1777	144.557	-142.925	71.1229	58.166	416.042	-22.7305	849.448	412.296	25.0035	1065.98	320.989	-14.8179	511.125	288.101	-110.731	97.043	326.555	-7.7459	42.093
1127	0	-41.3162	-105.882	930.62	29.6041	-138.329	1151.59	-46.2545	-21.7456	538.958	-86.7514	-27.1777	145.534	-144.354	81.8003	60.2749	415.948	-20.0855	849.322	412.02	26.9502	1066	320.891	-12.8979	510.776	288.038	-110.545	97.0919	326.639	-7.80834	42.1215
1128	0	-41.3685	-103.312	931.049	30.2359	-136.939	1151.14	-47.2669	-15.1762	540.148	-87.6839	-16.7769	146.58	-145.644	92.2332	62.3689	415.747	-17.5122	849.127	412.124	29	1066.12	320.756	-11.0176	510.443	287.898	-110.363	97.0668	326.63	-7.83876	42.1024
1129	0	-41.2111	-100.883	931.282	30.6122	-136.226	1151.36	-48.0802	-8.38238	541.486	-88.8396	-7.79333	148.008	-146.387	102.999	64.3452	415.788	-14.8467	848.951	412.135	31.0645	1066.24	320.67	-9.06413	510.089	287.958	-110.262	97.3012	326.641	-7.80304	42.1405
1130	0	-41.4544	-98.0389	931.567	30.7109	-135.84	1150.77	-48.9057	-1.93689	542.779	-89.7729	1.77483	149.425	-147.163	113.541	66.339	415.592	-12.2704	848.724	412.107	33.0497	1066.55	320.481	-7.22376	509.713	287.924	-110.165	97.3671	326.665	-7.84961	42.1049
1131	0	-41.3827	-95.4563	931.856	30.6614	-135.711	1150.66	-49.5775	4.31225	543.893	-90.6449	11.8221	150.649	-147.72	124.198	68.3462	415.369	-9.82734	848.482	412.482	35.1504	1066.4	320.347	-5.32808	509.346	287.748	-109.902	97.3308	326.731	-7.84621	42.158
1132	0	-41.5907	-92.6477	932.087	31.3419	-133.282	1150.3	-50.0668	10.7593	544.958	-91.3889	22.0062	151.724	-148.105	134.562	70.4306	415.051	-7.42548	848.3	412.629	37.1599	1066.49	320.103	-3.55733	508.944	287.68	-109.721	97.4226	326.708	-7.79204	42.1332
1133	0	-41.7117	-89.6372	932.222	31.2679	-132.245	1150.04	-50.6122	16.8879	545.927	-92.2394	31.8094	152.979	-148.079	144.805	72.4604	414.907	-4.9798	848.169	412.536	39.187	1066.62	319.95	-1.64912	508.535	287.626	-109.552	97.5284	326.705	-7.80663	42.0977
1134	0	-41.8849	-86.6044	932.247	32.7361	-127.261	1149.32	-50.8584	23.3297	546.903	-92.9557	41.7577	154.006	-147.993	154.895	74.3977	414.696	-2.5608	848.016	412.677	41.2572	1066.95	319.632	0.328599	508.028	287.549	-109.424	97.6161	326.671	-7.77778	42.071
1135	0	-42.1876	-83.2604	932.178	33.37	-123.414	1148.61	-51.3096	29.6435	547.744	-93.6558	51.3226	155.045	-148.544	165.529	76.3477	414.454	-0.0580206	847.883	412.753	43.2751	1066.97	319.529	2.1706	507.753	287.522	-109.273	97.8185	326.736	-7.84262	42.1189
1136	0	-42.5005	-80.1623	932.176	33.0833	-122.199	1148.31	-51.436	35.6352	548.547	-94.1813	61.7139	155.779	-148.799	176.091	78.0556	414.182	2.36163	847.72	414.537	39.7773	1065.03	319.351	4.04393	507.364	287.343	-109.075	97.7874	326.654	-7.78156	42.0907
1137	0	-42.75	-76.9907	932.113	31.7834	-123.663	1147.77	-51.5928	41.6573	549.371	-94.846	71.6841	156.37	-149.083	186.73	79.7466	413.949	4.73646	847.607	415.192	39.5394	1065.24	319.113	5.94239	506.965	287.36	-108.938	97.9525	326.645	-7.73569	42.0621
1138	0	-43.2164	-73.7139	932.011	31.4616	-122.451	1147.59	-51.4331	47.2675	550.071	-95.403	79.5021	157.631	-149.352	197.331	81.255	413.754	7.22708	847.361	415.087	41.4752	1065.29	318.876	7.90359	506.492	287.291	-108.81	98.0196	326.685	-7.78124	42.0788
1139	0	-43.6256	-70.2309	931.666	30.6794	-121.626	1146.81	-51.4723	52.8065	550.542	-95.6599	89.096	158.156	-148.99	206.826	82.7665	413.3	9.819	847.215	415.181	43.6947	1065.19	318.751	9.75122	506.076	287.18	-108.646	98.181	326.596	-7.70026	42.097
1140	0	-43.9315	-66.7921	931.438	30.1863	-119.951	1146.1	-51.744	59.0709	550.785	-95.9745	97.6872	158.736	-148.894	216.45	84.0424	412.898	12.1508	846.993	415.461	45.0944	1064.84	318.483	11.615	505.688	287.101	-108.539	98.251	326.652	-7.75173	42.079
1141	0	-44.309	-63.3905	931.042	30.0145	-117.086	1145.43	-51.5514	64.706	551.008	-96.2294	106.233	159.263	-148.618	225.457	85.2298	412.624	14.5823	846.839	416.038	46.7782	1065.1	318.224	13.3609	505.28	287.056	-108.421	98.3315	326.573	-7.65458	42.0692
1142	0	-44.7701	-59.8656	930.593	29.2574	-115.491	1144.53	-51.6854	70.3378	551.228	-96.3335	114.612	159.583	-148.449	234.223	86.3438	412.355	16.9848	846.61	416.098	48.8855	1065.57	318.028	15.285	504.819	286.893	-108.328	98.4711	326.573	-7.66371	42.0842
1143	0	-45.2436	-56.0216	930.107	29.0045	-112.643	1143.84	-51.6228	75.9946	551.324	-96.3452	123.244	159.73	-147.638	242.664	87.2927	412.06	19.3869	846.336	416.136	50.2627	1065.11	317.743	17.0603	504.412	286.772	-108.231	98.6063	326.564	-7.65461	42.0815
1144	0	-45.5627	-52.3284	929.637	28.4428	-110.092	1142.92	-51.2212	80.7629	551.259	-96.4497	129.666	160.335	-144.586	250.071	87.9797	411.73	21.6266	846.146	415.825	52.8277	1065.62	317.53	18.8912	503.958	286.736	-108.178	98.7106	326.569	-7.67011	42.0955
1145	0	-45.9724	-48.6598	929.139	28.0117	-107.183	1142.05	-50.8583	85.5816	551.116	-96.002	137.392	160.445	-146.204	257.643	88.6933	411.502	24.0209	845.933	415.465	55.1405	1065.57	317.309	20.7425	503.562	286.595	-108.039	98.7883	326.566	-7.65852	42.0745
1146	0	-46.3281	-44.8198	928.346	27.1097	-105.177	1141.09	-50.7355	90.4716	550.722	-95.8599	144.207	160.506	-143.839	265.685	89.2556	411.216	26.3411	845.739	415.064	57.1376	1065.49	317.137	22.5618	503.139	286.492	-107.889	98.901	326.548	-7.60311	42.0662
1147	0	-46.8092	-40.7929	927.702	26.698	-102.133	1140.22	-50.5111	95.3946	550.461	-95.5974	150.014	160.54	-143.049	272.511	89.4348	411.006	28.6005	845.542	414.708	58.7776	1065.29	316.978	24.4676	502.697	286.433	-107.777	98.9367	326.522	-7.62862	42.0809
1148	0	-47.1837	-37.1677	927.116	25.9088	-99.4827	1139.36	-50.1275	99.9515	550.125	-95.2912	155.981	160.456	-142.027	278.984	89.5098	410.843	30.8182	845.327	414.62	60.1674	1065.33	316.73	26.2791	502.251	286.332	-107.635	99.0255	326.531	-7.61211	42.0743
1149	0	-47.5179	-33.6234	926.266	24.9845	-97.4617	1138.41	-49.714	104.009	549.39	-94.5417	162.686	159.897	-141.355	285.513	89.2569	410.542	32.982	845.09	414.17	61.837	1065.22	316.588	28.1773	501.764	286.209	-107.505	99.0678	326.527	-7.64381	42.0406
1150	0	-47.8974	-29.9939	925.272	24.2171	-94.7719	1137.39	-49.1704	107.626	548.797	-93.8963	168.284	159.537	-139.976	291.302	88.8628	410.272	35.1253	844.928	414.023	63.4468	1065.09	316.487	30.128	501.311	286.056	-107.321	99.0347	326.533	-7.55807	42.0674
1151	0	-48.201	-26.4455	924.486	23.4868	-91.6997	1136.44	-48.6961	111.599	548.001	-93.4201	173.515	159.009	-139.171	297.501	88.2604	410.01	37.2383	844.72	413.7	65.0442	1064.99	316.322	31.9792	500.85	286.081	-107.244	99.2003	326.534	-7.53904	42.0772
1152	0	-48.5868	-22.6702	923.565	22.5211	-89.109	1135.39	-48.4271	115.585	547.219	-92.4475	178.294	158.542	-137.914	302.572	87.353	409.743	39.3159	844.396	413.357	66.8671	1064.89	316.152	33.8133	500.361	286.017	-107.154	99.2805	326.527	-7.56355	42.077
1153	0	-48.7584	-19.442	922.477	21.5243	-86.4381	1134.4	-48.0203	119.585	546.181	-91.6753	182.885	157.732	-136.545	307.675	86.1374	409.459	41.4491	844.286	413.021	68.2826	1064.74	315.994	35.6853	499.807	285.932	-106.978	99.3288	326.518	-7.53701	42.0423
1154	0	-47.421	-18.7408	921.04	20.6368	-83.3303	1133.27	-47.5433	123.32	545.172	-90.534	187.713	156.91	-135.34	312.925	84.6887	409.184	43.5018	844.068	412.634	69.8082	1064.67	315.867	37.4586	499.331	285.864	-106.882	99.4163	326.525	-7.53165	42.055
1155	0	-46.184	-18.1012	919.678	19.6489	-80.2841	1132.22	-46.7593	126.009	543.916	-89.5161	192.02	155.825	-133.785	317.891	83.1524	408.889	45.5927	843.823	412.293	71.3121	1064.6	315.766	39.2094	498.878	285.792	-106.768	99.5179	326.499	-7.53177	42.0395
1156	0	-45.0225	-17.2893	918.088	18.5854	-77.0657	1130.93	-46.1269	129.1	542.637	-88.3544	196.284	154.634	-132.139	322.123	81.5929	408.497	47.6492	843.609	411.74	73.3038	1064.42	315.672	40.9543	498.445	285.745	-106.642	99.5956	326.532	-7.54043	42.0319
1157	0	-43.878	-16.6834	916.714	17.505	-74.0531	1129.87	-45.5782	132.151	541.167	-87.1836	200.402	153.28	-130.223	326.103	79.6882	408.146	49.6651	843.343	411.145	75.3559	1064.22	315.545	42.702	497.966	285.633	-106.498	99.5488	326.528	-7.54851	42.0529
1158	0	-42.8455	-16.0011	915.173	16.3126	-70.9643	1128.63	-45.0083	135.064	539.448	-85.9806	204.12	151.848	-128.575	329.928	77.8321	407.793	51.7698	843.216	410.637	77.0765	1064.04	315.518	44.298	497.527	285.673	-106.461	99.7685	326.507	-7.56735	42.0437
1159	0	-41.84	-15.012	913.651	15.0931	-67.5686	1127.42	-44.3109	137.803	537.561	-84.7734	207.722	150.301	-126.626	333.709	75.6162	407.884	53.8645	843.204	410.157	79.0287	1063.91	315.485	45.8931	497.074	285.576	-106.276	99.7209	326.511	-7.5551	42.046
1160	0	-43.916	-8.70545	912.211	13.8139	-64.4537	1126.28	-43.646	140.277	535.508	-83.5187	210.994	148.573	-124.946	337.07	73.5708	408.899	55.7807	842.999	409.657	81.0149	1063.86	315.41	47.3868	496.683	285.618	-106.295	99.8717	326.52	-7.5363	42.0421
1161	0	-45.1284	-2.77286	911.154	12.5017	-61.0394	1124.9	-42.7435	142.335	533.489	-82.2039	214.209	146.852	-122.988	340.116	71.3786	408.324	57.788	842.862	408.817	83.5703	1063.72	315.452	48.9255	496.301	285.639	-106.211	99.9203	326.541	-7.54269	42.0212
1162	0	-46.8139	2.29876	909.531	11.0748	-57.7035	1123.79	-39.7843	140.658	531.272	-80.8012	217.106	144.995	-121.042	343.058	69.0459	407.766	59.7176	842.706	408.137	85.583	1063.67	315.574	50.467	495.928	285.598	-106.101	99.9961	326.539	-7.52995	42.0149
1163	0	-48.5462	8.04883	908.38	9.59781	-54.2421	1122.48	-39.5438	143.254	528.893	-79.377	219.473	143.107	-119.212	345.692	66.6016	407.326	61.6435	842.627	407.361	88.2367	1063.59	315.618	51.9388	495.56	285.584	-106.006	100.06	326.528	-7.5069	41.959
1164	0	-50.3813	13.6501	906.552	8.13217	-50.698	1121.23	-38.6783	145.863	526.48	-77.8677	222.17	140.85	-117.296	347.956	64.1398	406.938	63.5705	842.613	406.559	90.3772	1063.61	315.54	53.3839	495.207	285.553	-105.935	100.141	326.53	-7.51715	41.9449
1165	0	-52.0383	19.7083	905.49	6.53414	-47.065	1119.97	-37.7314	147.521	524.074	-76.2037	223.868	138.725	-115.259	349.797	61.5448	406.569	65.5601	842.603	405.762	92.4177	1063.64	315.48	54.8922	494.854	285.5	-105.895	100.223	326.588	-7.48479	41.9031
1166	0	-52.2726	23.8348	903.575	4.95867	-43.341	1118.7	-36.4324	148.847	521.711	-74.554	225.486	136.492	-113.128	351.206	58.7417	406.175	67.5595	842.503	404.777	94.6882	1063.67	315.397	56.3169	494.486	285.447	-105.786	100.306	326.568	-7.47789	41.9262
1167	0	-52.202	26.2115	901.681	3.35572	-39.5249	1117.42	-35.2089	150.177	519.389	-72.6365	226.511	134.199	-110.911	352.162	55.8189	405.742	69.6038	842.531	404.21	93.7057	1063.92	315.319	57.7945	494.139	285.36	-105.676	100.378	326.617	-7.46918	41.9069
1168	0	-53.373	30.7346	900.831	1.66863	-35.7192	1116.16	-33.964	151.507	517.053	-70.6068	227.226	131.732	-108.543	352.461	52.5869	405.321	71.6036	842.503	403.764	92.8624	1064.15	315.245	59.3089	493.79	285.387	-105.655	100.484	326.667	-7.46571	41.8481
1169	0	-53.8766	34.7953	898.777	-0.0186253	-31.8283	1114.84	-32.7988	152.695	514.697	-68.4418	227.717	129.192	-105.907	352.539	49.0059	404.839	73.679	842.44	402.783	95.183	1064.03	315.1	60.812	493.449	285.21	-105.451	100.452	326.672	-7.45099	41.8289
1170	0	-54.4967	38.9735	897.021	-1.70893	-27.9163	1113.51	-31.6037	154.126	512.309	-66.1815	227.816	126.462	-103.168	351.954	45.3773	404.314	75.8115	842.362	401.582	99.261	1063.88	314.896	62.3811	493.093	285.247	-105.372	100.646	326.718	-7.42564	41.8046
1171	0	-55.5301	43.7679	895.55	-3.51012	-24.0716	1112.2	-30.5481	155.491	509.913	-63.8612	227.429	123.74	-100.227	350.827	41.4647	403.789	77.9829	842.251	400.186	102.434	1063.87	314.498	63.9024	492.77	285.108	-105.198	100.664	326.747	-7.40834	41.7873
1172	0	-56.9311	48.6394	894.082	-5.27928	-20.164	1110.92	-29.3793	156.768	507.574	-61.3841	226.75	120.862	-96.7959	349.202	37.2466	403.16	80.2948	842.217	399.206	104.718	1063.91	314.146	65.4747	492.381	285.13	-105.131	100.851	326.738	-7.41704	41.7773
1173	0	-56.6933	52.0486	892.063	-6.99089	-15.9539	1109.55	-28.4562	158.121	505.116	-58.8682	225.433	118.014	-93.1474	347.378	32.7894	402.541	82.5811	842.164	398.201	106.611	1063.86	313.577	67.073	491.932	285.025	-105.006	100.963	326.771	-7.39401	41.7605
1174	0	-57.4004	55.4115	890.347	-8.77549	-11.8389	1108.21	-27.4861	159.355	502.723	-56.4358	223.969	115.149	-89.3706	345.545	30.1791	401.738	84.9113	842.029	397.085	109.038	1063.77	312.95	68.7389	491.467	284.858	-104.817	100.98	326.735	-7.39479	41.7623
1175	0	-58.3599	59.6187	888.943	-10.6091	-7.7295	1106.87	-26.4584	160.475	500.197	-53.02	221.774	113.269	-86.9087	344.593	30.8777	401.024	87.3652	841.874	395.823	109.827	1063.86	312.03	70.2876	491.04	284.824	-104.797	101.165	326.787	-7.4041	41.7743
1176	0	-59.3054	64.075	887.318	-12.5468	-3.7541	1105.59	-25.35	161.521	497.808	-50.3689	220.85	111.537	-85.4868	344.296	31.7957	400.152	89.7914	841.67	394.262	114.079	1063.45	312.096	71.9024	490.541	284.699	-104.668	101.294	326.769	-7.39157	41.7705
1177	0	-60.5484	68.8909	885.663	-14.5869	0.41273	1104.32	-23.9881	162.342	495.35	-49.0168	220.518	109.425	-83.8214	344.484	32.872	399.164	92.3921	841.419	392.742	118.034	1063.06	313.819	73.3981	489.795	284.571	-104.486	101.304	326.801	-7.4166	41.7751
1178	0	-61.585	73.7672	883.843	-16.6619	4.56838	1103.05	-22.4574	163.05	492.904	-47.882	221.004	108.004	-81.5607	346.08	33.7815	398.096	95.0367	841.056	391.385	120.393	1063.02	313.119	75.1111	489.079	284.453	-104.362	101.447	326.82	-7.39127	41.7793
1179	0	-62.3904	77.352	882.258	-18.7049	8.94579	1101.87	-20.9152	163.721	490.59	-45.8869	222.336	106.41	-80.4165	346.788	34.4349	397.031	97.7137	840.822	389.843	123.334	1062.72	312.429	77.0626	488.801	284.419	-104.293	101.725	326.813	-7.35274	41.8032
1180	0	-63.4591	81.6592	880.523	-20.9363	13.1844	1100.65	-19.1136	163.214	488.674	-44.9507	222.785	104.936	-80.165	346.609	34.8481	395.856	100.518	840.552	388.218	125.912	1062.63	311.427	78.9649	488.369	284.276	-104.188	101.942	326.822	-7.36622	41.8194
1181	0	-64.6326	85.8582	878.898	-23.1091	17.283	1099.62	-17.8662	163.52	487.188	-43.1795	222.323	103.996	-79.8963	346.675	34.9306	394.775	103.306	840.201	386.799	128.14	1062.53	310.222	80.9116	487.995	284.175	-104.062	102.162	326.857	-7.36829	41.856
1182	0	-65.8617	90.3782	877.518	-25.383	21.4551	1098.6	-17.6514	165.129	485.917	-42.258	222.749	103.526	-79.54	346.743	35.1175	393.278	106.297	839.787	384.995	131.77	1062.07	309.024	82.8161	487.522	284.039	-103.94	102.43	326.871	-7.34438	41.8788
1183	0	-67.323	94.6492	876.461	-27.697	25.4552	1097.84	-17.6749	167.456	485.151	-40.9372	223.377	102.559	-79.1692	346.912	35.2715	392.113	109.159	839.377	383.11	135.933	1061.78	308.001	84.6645	487.157	283.9	-103.801	102.737	326.823	-7.23544	41.8679
1184	0	-68.7794	98.938	875.518	-29.8364	29.5185	1097.24	-17.5376	170.038	484.244	-39.7044	224.12	101.754	-78.9641	346.882	35.4291	390.619	112.211	839.059	381.139	138.549	1061.82	307.143	86.5392	486.886	283.797	-103.664	103.03	326.893	-7.25544	41.853
1185	0	-70.3422	102.933	875.024	-31.9981	33.2883	1097	-17.3448	173.019	483.628	-38.6709	224.391	101.281	-78.8141	346.75	35.5893	389.203	115.26	838.833	379.234	142.24	1061.53	306.145	88.4548	486.508	283.739	-103.584	103.461	326.908	-7.18048	41.7993
1186	0	-71.7702	106.595	874.554	-33.9355	37.3088	1096.92	-17.5223	176.093	483.468	-38.1396	225.075	100.921	-78.7806	346.544	35.7366	387.569	118.33	838.625	377.218	146.664	1061.3	304.86	90.2116	486.201	283.614	-103.374	103.764	326.884	-7.09985	41.7324
1187	0	-73.7596	110.341	874.285	-35.9097	40.8169	1097.08	-18.06	179.239	483.47	-37.5768	225.726	100.802	-78.7887	346.589	35.7156	385.955	121.424	838.371	375.086	151.015	1061.2	303.898	92.6913	486.094	283.559	-103.216	104.198	326.915	-7.00516	41.73
1188	0	-75.3938	113.701	874.427	-37.7428	44.5407	1097.5	-18.8334	182.233	483.61	-37.5452	225.944	100.628	-78.7639	346.642	35.7386	384.384	124.447	838.172	373.146	153.873	1061.38	302.544	94.3554	486.011	283.513	-103.138	104.767	326.822	-6.80198	41.6391
1189	0	-76.9861	116.365	874.65	-39.5031	47.8678	1098.02	-20.0104	184.661	483.917	-37.4726	226.105	100.589	-78.8129	346.786	35.6429	382.805	127.406	838.111	371.054	157.125	1061.32	301.491	95.7606	486.026	283.618	-103.037	105.449	326.681	-6.58511	41.4696
1190	0	-79.0978	119.295	875.312	-41.1702	51.3549	1098.77	-21.6025	186.698	484.339	-37.5928	226.204	100.529	-78.8947	346.781	35.6088	380.868	130.379	838.078	368.901	161.506	1061.28	302.903	97.0867	485.996	283.678	-102.798	106.027	326.695	-6.47952	41.3708
1191	0	-80.481	121.507	875.955	-42.6967	54.7634	1099.7	-23.2414	188.344	484.739	-37.8032	226.113	100.582	-79.0187	346.803	35.5344	379.156	133.147	838.191	366.642	165.447	1061.33	302.388	98.4303	486.415	283.771	-102.473	106.559	326.733	-6.37794	41.3021
1192	0	-82.4287	123.7	876.708	-44.3697	57.95	1100.7	-24.7758	189.538	485.136	-38.0521	226.043	100.603	-79.1876	346.662	35.5111	377.455	135.76	838.416	364.552	169.579	1061.49	301.083	99.3944	486.932	283.844	-102.392	107.478	326.876	-6.22651	41.1706
1193	0	-84.1403	125.636	877.453	-45.9586	61.2005	1101.85	-26.2416	190.056	485.473	-38.3236	225.97	100.583	-79.2382	346.814	35.4073	375.465	138.266	838.764	361.959	175.531	1061.42	299.773	100.306	487.764	284.072	-102.083	108.347	326.991	-6.13739	41.0664
1194	0	-86.0001	127.144	878.092	-47.6271	64.7403	1102.94	-27.7748	190.877	485.838	-38.6831	225.835	100.512	-79.3663	346.782	35.4119	373.722	140.661	839.219	360.002	179.815	1061.6	298.598	101.304	488.516	284.321	-101.714	109.11	327.136	-6.00615	40.9656
1195	0	-87.447	128.7	878.724	-49.4623	67.9973	1104.09	-29.0357	190.991	485.818	-38.9918	225.734	100.441	-79.4909	346.635	35.3713	371.951	142.951	839.949	357.914	183.308	1061.84	297.826	101.637	489.264	284.655	-101.339	110.034	327.288	-5.86887	40.8584
1196	0	-89.2275	130.131	879.439	-51.2711	71.7574	1105.11	-29.1661	189.977	486.372	-39.2404	225.701	100.354	-79.4422	346.798	35.3088	370.174	145.271	840.78	355.85	186.264	1062.22	297.382	103.25	490.201	285.011	-100.899	111.031	327.532	-5.79749	40.7667
1197	0	-91.0998	131.482	879.891	-53.2869	75.1775	1105.97	-30.4087	190.76	486.403	-39.4964	225.382	100.44	-79.4873	346.816	35.2959	368.429	147.605	841.624	354.003	189.431	1062.5	296.853	104.227	491.024	285.493	-100.396	112.055	327.758	-5.69681	40.7355
1198	0	-92.9278	133.636	880.115	-55.2303	79.332	1106.76	-31.615	192.071	486.496	-39.4267	225.516	100.366	-79.5088	346.825	35.2896	366.838	150.131	842.483	351.458	195.158	1062.56	296.339	105.604	491.775	285.94	-99.829	113.113	328.007	-5.52568	40.5726
1199	0	-95.9548	138.155	880.453	-57.5208	82.9225	1107.52	-32.5826	193.602	486.407	-39.4316	225.991	100.083	-79.576	346.807	35.3125	364.923	152.797	843.205	349.541	198.652	1062.95	295.851	107.648	492.616	286.371	-99.2265	114.342	328.395	-5.38036	40.5215
1200	0	-97.8943	140.695	880.723	-59.3271	87.0596	1108.14	-33.5852	195.473	486.445	-39.4639	226.283	99.8533	-79.4954	346.863	35.3029	363.259	155.648	844.049	347.472	202.357	1063.09	295.27	109.324	493.315	286.873	-98.4417	115.524	328.703	-5.22362	40.4844
1201	0	-100.607	145.044	881.162	-61.4901	90.582	1108.8	-34.4593	197.527	486.509	-39.0856	226.425	99.8233	-79.5047	346.807	35.3479	361.488	158.809	844.612	345.341	206.414	1063.41	294.757	112.278	493.929	287.363	-97.6415	116.823	328.938	-4.99796	40.4276
1202	0	-102.912	148.829	881.33	-63.3407	94.7822	1109.34	-35.4043	199.619	486.322	-38.8765	226.749	99.6774	-79.4387	346.837	35.4091	359.693	162.148	845.027	343.022	210.393	1063.71	294.07	114.834	494.43	287.606	-96.7417	118.086	329.089	-4.77648	40.3678
1203	0	-104.955	152.796	881.382	-65.0201	97.2219	1110.04	-36.3606	202.199	486.338	-38.9301	227.037	99.4925	-79.3517	346.881	35.3964	358.019	165.66	845.557	340.846	213.985	1064.12	293.27	117.72	494.804	288.064	-95.8459	119.732	329.216	-4.52397	40.3849
1204	0	-107.007	156.994	881.357	-67.1672	101.139	1110.43	-37.3098	204.696	486.229	-38.447	227.422	99.3121	-79.3073	346.975	35.4614	356.284	169.421	845.751	338.6	218.162	1064.04	292.331	120.994	495.06	288.284	-94.6938	121.379	329.371	-4.21307	40.4788
1205	0	-108.785	161.172	881.402	-69.1862	105.699	1110.92	-38.1891	207.222	486.027	-38.2092	227.767	99.1204	-79.2851	347.08	35.5039	354.431	173.363	845.872	336.482	222.982	1064.05	291.364	124.774	495.335	288.466	-93.2907	123.169	329.546	-4.00044	40.5776
1206	0	-110.418	165.206	881.425	-71.2399	109.768	1111.6	-38.9174	209.48	486.04	-38.0644	228.22	98.9044	-79.2611	347.095	35.5121	352.652	177.422	845.871	334.329	227.31	1064.26	290.302	129.076	495.374	288.592	-91.7242	125.21	329.707	-3.7422	40.7224
1207	0	-112.036	169.414	881.377	-72.989	112.838	1112.36	-39.7198	211.784	486.049	-37.79	228.677	98.4909	-79.2215	347.205	35.5153	350.866	181.554	845.824	332.481	230.639	1064.55	289.242	134.108	495.345	288.719	-89.8738	127.504	329.849	-3.35787	41.0031
1208	0	-113.485	174.288	881.251	-74.9747	116.364	1112.68	-40.4079	213.945	486.072	-38.0944	228.502	98.6637	-79.2031	347.173	35.5179	349.086	185.754	845.78	330.396	234.425	1064.4	288.224	139.886	495.341	288.782	-87.832	130.08	329.968	-2.86707	41.3564
1209	0	-114.73	178.371	881.21	-76.7489	120.481	1113.13	-40.9216	214.969	486.026	-38.0533	228.475	98.6371	-79.1898	347.276	35.5552	347.247	189.967	845.738	328.523	238.802	1064.38	287.246	146.457	495.245	288.878	-85.3527	132.997	330.087	-2.34927	41.9175
1210	0	-115.933	182.602	880.816	-78.8258	124.354	1113.82	-41.4561	216.255	486.147	-37.9378	228.716	98.5076	-79.1684	347.325	35.5592	345.532	194.247	845.694	326.347	242.934	1064.6	286.281	153.873	495.037	288.665	-82.5019	136.248	330.597	-2.17243	42.5239
1211	0	-117.372	187.168	880.924	-80.5464	127.674	1114.45	-42.5921	218.383	485.927	-37.8326	228.88	98.3934	-79.1758	347.279	35.5918	343.828	198.481	845.771	324.527	246.514	1064.76	285.438	162.212	494.825	288.52	-79.055	140.035	330.746	-1.73742	43.24
1212	0	-119.056	192.36	880.765	-82.2244	130.236	1115.07	-43.561	220.71	485.987	-37.6595	228.855	98.2834	-79.1507	347.325	35.5895	342.097	202.77	845.862	322.75	249.336	1064.9	284.809	171.479	494.656	288.123	-75.0994	144.246	330.686	-0.918748	44.0539
1213	0	-121.197	197.614	880.814	-83.8648	133.079	1115.44	-44.4734	223.031	486.05	-37.5037	228.804	98.2229	-79.1561	347.421	35.6397	340.433	207.011	846.037	321.011	252.438	1064.8	284.514	181.69	494.685	287.628	-70.4331	148.99	330.511	-0.068357	45.4329
1214	0	-122.816	202.684	880.941	-85.6508	136.419	1115.94	-45.4477	224.732	485.737	-37.3493	228.949	98.1038	-79.0894	347.356	35.6479	339.017	211.155	846.261	319.126	256.038	1064.82	284.592	192.792	494.8	286.95	-64.8474	154.27	330.195	1.20804	47.3659
1215	0	-124.042	206.695	880.89	-87.5403	139.321	1116.6	-46.1156	225.927	485.538	-37.3848	229.316	97.9243	-79.0853	347.467	35.6514	337.65	215.212	846.515	317.137	259.199	1065.01	284.656	204.625	495.245	286.074	-58.3064	160.11	329.738	2.78061	50.0544
1216	0	-125.062	209.567	880.593	-89.0268	141.95	1117	-46.8469	226.95	485.311	-37.1381	228.912	97.8847	-78.6395	347.98	35.5806	336.45	219.171	846.775	315.551	262.088	1064.94	285.098	217.748	495.904	285.158	-50.9404	166.738	329.143	4.81693	53.4185
1217	0	-126.231	212.94	880.529	-90.558	143.883	1117.57	-47.7337	227.721	485.061	-37.1287	228.866	97.7776	-78.6339	348.133	35.5884	335.509	222.988	847.133	313.921	264.28	1065.04	285.743	231.458	496.949	284.163	-42.3834	173.905	328.261	7.11492	57.6355
1218	0	-127.39	216.537	880.41	-92.0579	145.326	1117.8	-48.0682	227.189	484.79	-37.1493	228.732	97.6574	-78.618	348.201	35.5647	334.76	226.585	847.435	312.322	265.983	1064.8	286.751	245.591	498.451	282.961	-32.5921	181.15	327.162	10.2554	62.5241
1219	0	-128.921	220.115	880.122	-93.169	146.435	1118.07	-49.3681	227.261	484.673	-37.0948	228.809	97.5148	-78.6084	348.261	35.5576	334.158	229.996	847.674	311.112	267.352	1064.6	287.962	259.825	500.277	281.436	-22.1898	188.628	325.842	14.1923	68.7335
1220	0	-130.45	223.311	879.935	-94.6553	149.075	1117.83	-50.4402	227.765	484.537	-37.2022	228.915	97.317	-78.6029	348.206	35.5252	333.703	233.225	847.868	309.527	270.251	1063.88	289.274	273.844	502.352	279.706	-11.2127	196.286	324.242	19.3867	75.5363
1221	0	-131.973	226.095	879.825	-95.7455	151.12	1117.69	-51.6345	227.976	484.295	-37.3606	228.935	97.2337	-78.674	348.119	35.5199	333.433	236.1	848.05	308.337	272.556	1063.27	290.674	287.343	504.717	277.474	-0.324576	203.647	322.289	25.9653	83.3139
1222	0	-133.41	228.785	879.655	-96.804	153.18	1117.33	-52.5178	227.497	484.003	-37.5876	228.942	97.064	-78.7141	348.068	35.4994	333.243	238.79	848.329	307.18	274.875	1062.44	292.105	300.032	507.348	275.187	11.0364	210.231	320.385	33.6765	90.3664
1223	0	-134.761	231.095	879.513	-97.3148	153.098	1117.01	-53.7372	227.959	483.827	-37.8785	228.796	96.9861	-78.7265	348.062	35.4606	333.184	241.386	848.65	306.57	275.053	1061.65	293.828	312.029	510.418	272.838	21.8218	216.462	319.415	43.2505	95.0969
1224	0	-135.566	232.436	879.327	-98.1962	155.251	1116.13	-54.4803	227.163	483.484	-38.1032	228.761	96.8362	-78.7671	347.977	35.4322	333.238	243.97	849.151	305.59	277.466	1060.3	295.421	323.299	513.656	270.365	32.7107	221.101	317.869	55.7153	99.7366
1225	0	-136.604	233.514	879.047	-98.7742	157.25	1115.4	-55.5242	227.282	483.327	-38.2684	228.648	96.7012	-78.8137	348.036	35.3973	333.364	246.497	849.912	304.912	279.724	1059.09	296.911	333.742	517.184	268.657	45.7316	223.516	316.539	70.6822	103.031
1226	0	-137.679	234.454	878.76	-99.023	159.265	1114.62	-56.4746	227.375	483.213	-38.4415	228.625	96.575	-78.875	347.935	35.3842	333.53	249.1	850.926	304.565	281.999	1057.84	298.607	343.462	520.908	267.307	60.4784	223.684	315.51	87.3212	103.866
1227	0	-138.19	235.009	878.569	-99.3444	161.375	1114.07	-57.0642	227.216	483.219	-38.5373	228.528	96.5332	-78.9421	348.159	35.4178	333.538	251.519	852.072	304.144	284.368	1056.82	300.08	352.908	524.706	266.459	76.4361	222.197	314.091	105.824	102.951
1228	0	-138.698	235.221	878.3	-99.4166	163.048	1113.77	-57.7173	227.465	483.101	-38.5937	228.568	96.4269	-78.9918	348.133	35.3871	333.619	253.919	853.361	303.973	286.301	1056.05	301.02	362.246	528.26	266.007	93.0753	219.217	313.221	126.135	100.668
1229	0	-139.28	235.736	878.173	-99.5036	165.75	1113.28	-58.1509	227.656	483.006	-38.5547	228.618	96.3357	-79.0282	348.324	35.4593	333.74	256.005	854.969	303.787	289.262	1055.09	301.901	371.161	531.678	265.966	110.688	214.915	312.854	148.367	97.1863
1230	0	-139.713	236.495	877.961	-99.6664	169.108	1113.17	-58.5109	228.051	482.938	-38.6714	228.442	96.3714	-79.0504	348.358	35.4632	333.718	258.089	856.623	303.525	292.88	1054.51	303.025	379.606	534.873	266.536	129.558	209.161	312.654	172.366	92.8245
1231	0	-140.026	237.388	877.879	-99.8279	172.474	1113.46	-58.7856	228.561	482.818	-38.6985	228.456	96.3437	-79.0167	348.304	35.4539	333.716	260.237	858.356	303.264	296.506	1054.32	303.747	387.555	537.877	267.49	149.356	202.275	313.213	197.53	88.1012
1232	0	-140.231	238.359	877.771	-99.8103	176.048	1113.92	-58.7408	228.752	482.84	-38.6786	228.378	96.3641	-78.9724	348.027	35.3559	333.792	262.654	859.671	303.183	300.34	1054.32	304.116	395.163	540.592	268.936	169.9	194.802	314.27	224.091	83.086
1233	0	-140.258	239.326	877.76	-99.6813	179.239	1114.39	-58.686	229.161	482.815	-38.6108	228.346	96.3883	-78.9838	348.051	35.3521	333.965	265.187	860.758	303.213	303.789	1054.31	304.509	402.358	543.117	270.765	191.226	186.74	315.873	251.761	78.1273
1234	0	-139.616	239.598	877.804	-99.5827	182.416	1115.04	-58.5377	229.664	482.818	-38.5727	228.324	96.4524	-79.0834	348.124	35.3837	334.254	267.882	861.749	303.212	307.226	1054.49	304.539	409.117	545.304	273.153	213.256	178.446	317.992	280.157	73.4377
1235	0	-139.018	240.243	877.752	-99.0868	185.623	1115.63	-58.1447	230.305	482.848	-38.4644	228.244	96.4971	-79.0312	348.031	35.4011	334.729	270.713	862.592	303.609	310.693	1054.61	305.297	414.836	547.029	275.957	235.934	169.999	320.599	309.064	69.107
1236	0	-138.466	241.514	877.722	-98.5177	189.379	1116.27	-57.5538	231.014	482.761	-38.3471	228.2	96.5501	-79.0056	348.039	35.3516	335.023	273.686	863.429	304.079	314.708	1054.77	305.129	420.16	548.692	279.259	258.843	161.975	323.275	337.994	65.255
1237	0	-138.083	243.821	877.659	-97.936	192.914	1116.81	-57.0187	231.829	482.848	-38.1898	228.166	96.5963	-79.0525	348.058	35.3565	335.646	276.814	864.198	304.562	318.503	1054.85	305.414	424.799	549.833	283.128	282.159	154.015	326.717	366.975	62.0797
1238	0	-137.219	245.754	877.542	-97.1151	196.462	1117.48	-56.4024	232.877	482.959	-38.0228	228.133	96.6735	-79.0169	347.951	35.3598	336.314	280.079	864.786	305.284	322.311	1055.05	305.273	428.802	550.555	287.15	305.488	146.594	330.309	395.458	59.5389
1239	0	-136.048	247.681	877.416	-96.1904	200.077	1117.97	-55.7212	233.9	483.088	-37.893	228.221	96.7622	-79.0659	347.962	35.3934	337.185	283.518	865.364	306.109	326.186	1055.06	304.552	432.312	550.738	291.478	328.444	139.869	333.949	423.49	57.7808
1240	0	-134.934	249.901	877.478	-94.9018	203.179	1118.52	-54.9567	235.334	483.118	-37.6251	228.083	96.8581	-79.0516	347.857	35.4038	338.148	287.24	865.784	307.299	329.547	1055.14	303.575	435.533	550.38	296.054	350.905	133.938	337.59	450.693	57.1239
1241	0	-133.743	252.638	877.416	-94.1792	208.784	1118.7	-54.1395	236.778	483.2	-37.4183	228.062	96.9342	-79.0112	347.97	35.3762	339.233	291.235	865.879	307.922	335.411	1054.85	302.527	438.59	549.495	300.2	372.25	129.06	340.927	476.904	57.5512
1242	0	-132.519	255.58	877.393	-93.3853	217.306	1119.31	-53.1971	238.369	483.3	-37.2658	228.173	97.0368	-79.0192	347.99	35.41	340.492	295.473	865.839	308.617	344.193	1054.99	301.882	441.548	548.262	304.258	392.12	125.017	344.265	499.879	58.6268
1243	0	-130.858	258.358	877.465	-91.8194	220.734	1119.45	-52.0971	240.199	483.46	-37.0012	228.189	97.1309	-79.0298	347.971	35.4163	341.908	299.946	865.6	310.084	347.881	1054.65	300.918	444.775	547.078	307.694	409.892	121.833	347.246	520.31	60.0439
1244	0	-129.083	261.024	877.525	-90.0321	224.119	1119.65	-51.102	242.15	483.638	-36.7677	228.268	97.2574	-79.3675	347.578	35.5122	343.648	304.629	865.307	311.772	351.525	1054.39	300.329	448.123	545.618	310.596	425.403	119.269	349.552	538.212	60.9921
1245	0	-128.078	266.011	877.763	-88.1785	227.882	1119.76	-49.751	244.206	483.862	-36.4518	228.361	97.3915	-79.3953	347.475	35.5248	345.159	309.674	864.477	313.527	355.548	1054.02	299.859	451.829	544.21	312.859	438.304	117.151	350.759	553.206	61.4369
1246	0	-126.703	270.7	878.111	-86.082	231.969	1119.85	-48.5945	246.243	484.044	-36.1942	228.491	97.5182	-79.4413	347.403	35.5266	346.727	314.865	863.444	315.524	359.895	1053.64	299.779	455.818	542.887	314.583	448.676	115.172	351.846	564.774	61.1794
1247	0	-124.89	274.129	878.48	-83.8786	236.37	1119.83	-47.2374	248.427	484.41	-35.8742	228.556	97.7464	-79.4268	347.419	35.5326	347.987	320.394	861.785	317.629	364.556	1053.15	299.667	459.632	541.318	315.607	456.517	113.382	352.176	573.039	60.6501
1248	0	-122.844	277.504	878.874	-81.619	241.078	1119.94	-45.846	250.796	484.763	-35.7019	228.784	97.9062	-79.3837	347.332	35.5249	349.042	326.079	859.782	319.789	369.523	1052.79	299.37	462.977	539.281	315.752	462.177	111.84	351.603	577.65	58.9447
1249	0	-120.61	280.918	879.415	-79.4717	246.207	1120.05	-44.5558	253.257	485.197	-35.8438	229.767	97.9213	-79.3834	347.35	35.5209	350.18	332.077	857.526	321.837	374.912	1052.42	298.967	465.71	536.856	315.312	464.855	109.557	351.05	579.121	55.8022
1250	0	-118.227	284.21	880.104	-76.9162	251.758	1120.03	-43.2169	255.889	485.644	-35.5729	230.106	98.1938	-79.3979	347.29	35.5055	351.387	338.369	855.104	324.294	380.721	1051.93	298.779	467.702	534.174	314.35	464.676	107.378	349.85	580.814	52.191
1251	0	-116.012	287.348	880.898	-74.4131	257.728	1120.25	-41.8795	258.561	486.1	-35.4893	230.733	98.4673	-79.3249	347.328	35.4861	352.561	345.046	852.799	326.698	386.952	1051.68	298.357	469.317	531.427	313.435	465.578	106.121	348.274	582.353	50.2517
1252	0	-113.505	290.89	881.633	-71.7542	263.83	1120.49	-40.4305	261.455	486.711	-35.2263	231.034	98.9096	-79.2753	347.35	35.5051	353.911	352.23	850.775	329.258	393.313	1051.44	298.024	471.342	529.339	313.511	469.085	105.861	347.834	582.859	49.5206
1253	0	-110.953	294.304	882.583	-69.236	270.175	1120.92	-38.8511	264.624	487.268	-35.0435	231.115	99.3538	-79.1998	347.408	35.4961	355.541	359.908	849.3	331.677	399.918	1051.41	297.757	474.703	528.881	313.849	470.955	105.912	348.537	583.22	48.77
1254	0	-108.772	297.398	883.603	-66.1718	276.674	1121.55	-37.259	267.837	487.726	-34.6303	231.056	100.121	-79.1296	347.42	35.5261	357.125	367.645	848.346	334.642	406.676	1051.57	297.888	478.91	529.836	313.941	471.033	106.308	348.589	583.324	48.5428
1255	0	-106.079	300.87	884.612	-62.7962	279.584	1122.55	-35.5351	271.443	488.404	-34.1551	231.827	100.679	-79.0737	347.385	35.5433	358.453	374.998	848.43	337.721	413.586	1052.03	298.002	483.322	530.976	313.956	472.251	106.368	348.259	583.785	48.2125
1256	0	-103.443	304.702	885.557	-59.6752	281.184	1124.08	-34.0996	275.139	489.019	-33.8476	231.899	101.437	-78.9517	347.422	35.5518	360.078	382.083	849.693	339.117	420.451	1052.39	298.452	487.698	531.484	314.254	473.732	106.091	348.235	584.144	47.8849
1257	0	-100.822	308.362	886.403	-57.1003	284.152	1125.58	-32.4917	278.05	489.558	-33.4393	232.239	102.174	-78.8282	347.54	35.5472	361.637	388.908	851.67	340.685	427.359	1053	299.365	491.66	531.229	314.457	473.952	105.868	348.156	584.511	47.5039
1258	0	-98.2217	311.414	887.349	-54.4643	289.6	1126.49	-31.2105	281.027	490.205	-33.1422	232.911	102.935	-78.7713	347.554	35.5665	363.398	395.481	853.817	343.414	434.285	1053.93	300.556	495.115	530.524	314.715	474.358	105.748	348.355	584.682	47.2587
1259	0	-95.5489	314.81	888.117	-51.0451	294.692	1127.03	-29.7569	283.619	490.903	-32.9305	233.622	103.863	-78.7023	347.551	35.5719	365.315	401.751	855.642	345.508	440.824	1054.68	301.952	497.897	529.957	314.908	474.881	105.6	348.396	584.835	47.0372
1260	0	-92.9781	317.871	889.047	-48.1319	297.046	1128.17	-28.5109	286.579	491.926	-32.6181	233.666	105.104	-78.7225	347.56	35.5218	367.348	408.105	857.056	347.623	446.907	1055.62	303.483	500.372	529.695	315.132	475.233	105.42	348.33	585.006	46.7702
1261	0	-90.4535	320.901	890.026	-45.4677	299.092	1128.86	-27.126	289.111	492.847	-32.949	233.877	106.277	-78.7017	347.626	35.4433	369.386	414.103	857.968	349.168	452.573	1056.48	305.388	502.487	529.528	315.249	475.506	105.194	348.421	585.109	46.7791
1262	0	-87.8373	324.233	891.01	-42.638	302.374	1129.81	-25.8111	291.613	493.991	-33.0705	235.029	107.367	-78.7334	347.673	35.4129	371.74	419.733	858.491	351.271	457.835	1057.7	307.363	504.542	529.431	315.388	475.824	105.102	348.571	585.153	46.7603
1263	0	-85.6929	326.697	892.543	-40.2168	304.745	1130.82	-24.3909	294.008	495.323	-33.1144	235.571	109.043	-78.8229	347.806	35.4362	374.16	424.848	858.925	352.431	462.737	1058.75	309.134	506.404	529.131	315.444	476.166	104.903	348.615	585.169	46.702
1264	0	-82.7054	330.495	893.635	-37.1937	308.557	1131.69	-23.0054	296.279	496.716	-33.6258	235.885	110.713	-78.9997	347.8	35.4535	376.517	429.606	859.384	354.453	467.397	1059.95	308.525	508.281	528.484	315.543	476.424	104.79	348.613	585.21	46.7617
1265	0	-80.2541	333.796	895.017	-34.3849	311.899	1133.03	-21.8761	299.322	498.479	-33.4208	237.073	112.311	-79.102	347.939	35.37	378.711	433.861	859.845	356.676	471.945	1061.17	309.875	510.198	528.52	315.653	476.73	104.715	348.39	585.358	46.5392
1266	0	-77.778	336.719	896.618	-31.3377	315.764	1134.39	-21.6435	303.28	499.915	-34.0114	237.484	114.082	-79.1591	348.466	35.3558	381.088	437.968	860.201	358.544	476.882	1062.25	311.295	511.844	528.438	315.699	476.97	104.654	348.509	585.345	46.7101
1267	0	-75.6592	339.437	898.414	-27.9816	320.154	1135.84	-20.2432	305.653	501.62	-34.1759	238.042	115.971	-79.4593	348.073	35.0937	383.241	441.612	860.365	360.405	484.047	1063.76	312.949	513.448	528.425	315.64	477.25	104.545	348.383	585.435	46.57
1268	0	-73.1614	342.206	900.148	-25.1419	323.001	1137.22	-19.7649	308.929	503.083	-34.1922	239.349	117.592	-79.8168	347.784	34.8408	385.409	444.823	860.281	364.214	491.661	1065.24	313.314	515.06	528.419	315.58	477.482	104.478	348.144	585.522	46.6188
1269	0	-71.0187	344.739	901.936	-21.9544	326.587	1138.67	-19.3951	312.313	504.515	-34.2095	240.234	119.28	-80.0988	347.667	34.6313	387.471	447.743	860.074	367.152	488.909	1064.38	314.038	516.447	528.281	315.499	477.69	104.408	348.097	585.555	46.667
1270	0	-69.3784	346.331	904.114	-18.9104	330.228	1140.17	-18.685	314.669	506.027	-33.9711	241.263	120.892	-80.3079	347.545	34.5595	389.485	450.335	859.763	370.112	485.116	1064.47	313.606	517.614	527.932	315.413	477.831	104.313	348.337	585.457	46.9662
1271	0	-67.2671	348.702	905.918	-15.9293	333.42	1141.67	-17.7584	317.368	507.58	-33.5717	242.458	122.525	-80.479	347.624	34.4495	391.337	452.74	859.428	373.104	488.924	1065.32	314.874	518.497	527.748	315.262	477.871	104.224	348.288	585.458	47.0042
1272	0	-65.3063	351.352	907.63	-13.1185	336.33	1143.18	-17.027	320.019	508.947	-33.0788	243.348	124.139	-80.5618	347.572	34.4573	393.098	455.094	859.142	375.167	495.716	1065.83	315.722	519.242	527.533	315.176	477.962	104.117	348.283	585.559	47.1261
1273	0	-63.4764	353.804	909.391	-10.4941	338.955	1144.67	-16.3587	322.866	510.359	-32.5291	245.256	125.774	-80.6234	347.514	34.4767	394.623	457.428	858.95	378.718	499.596	1065.91	316.556	519.902	527.419	315.187	477.994	103.98	348.196	585.433	47.1595
1274	0	-61.6603	356.098	911.16	-8.01023	341.453	1146.12	-15.6703	325.772	511.731	-31.8084	246.155	127.329	-80.6113	347.392	34.5084	396.001	459.813	858.78	380.626	503.056	1066.39	317.404	520.483	527.304	315.025	478.079	103.815	348.243	585.551	47.2464
1275	0	-59.7709	358.77	912.52	-5.72369	343.473	1147.47	-14.9256	328.631	512.997	-30.8857	247.511	128.732	-80.48	347.271	34.4345	396.801	462.297	858.61	382.832	506.443	1066.67	318.351	520.944	527.21	314.948	478.147	103.675	348.189	585.552	47.2855
1276	0	-58.1531	360.756	913.974	-3.17976	346.46	1148.71	-14.0931	331.597	514.2	-29.9288	248.413	130.325	-80.3019	347.2	34.4152	398.348	464.712	858.827	384.972	509.937	1066.9	319.087	521.471	527.058	314.859	478.189	103.566	348.16	585.533	47.3253
1277	0	-56.5909	362.802	915.354	-0.92572	348.738	1149.68	-13.2975	334.464	515.336	-28.6687	249.789	131.673	-80.1459	346.96	34.4512	399.912	467.228	859.125	386.997	512.896	1067.18	320.203	522.218	527.009	314.891	478.192	103.474	348.133	585.546	47.3735
1278	0	-55.2891	364.859	916.752	1.04672	349.896	1150.78	-12.9124	337.867	516.499	-27.3486	251.706	132.647	-79.9157	346.86	34.5011	401.272	469.869	859.411	388.612	516.209	1067.42	321.006	522.506	526.858	314.843	478.22	103.333	348.104	585.546	47.3998
1279	0	-53.7868	366.852	917.974	2.81411	350.747	1151.97	-12.3601	340.922	517.417	-26.0597	252.689	133.933	-79.6318	346.646	34.5493	402.592	472.539	859.721	390.021	519.215	1067.77	321.863	523.302	526.86	314.902	478.247	103.254	348.117	585.533	47.4131
1280	0	-52.4117	368.862	919.284	4.57272	351.708	1153.08	-11.7244	343.901	518.381	-24.6198	253.988	135.097	-79.2585	346.574	34.7018	404.327	475.545	860.018	391.422	522.331	1068.03	322.953	523.95	526.813	314.906	478.235	103.094	348.092	585.53	47.4168
1281	0	-51.0224	370.819	920.259	6.64917	352.341	1154.28	-11.2233	346.954	519.174	-23.1194	255.349	136.201	-78.7983	346.612	34.8419	405.67	478.457	860.317	393.141	525.118	1068.38	323.794	524.535	526.696	314.944	478.32	103.016	348.129	585.508	47.4557
1282	0	-49.5214	372.868	921.318	8.27751	353.549	1155.41	-11.3886	351.059	519.851	-21.4726	256.452	137.278	-78.2725	346.506	34.9491	406.939	481.55	860.675	394.412	528.48	1068.66	324.766	525.154	526.552	315.014	478.341	102.919	348.163	585.496	47.4708
1283	0	-48.1395	374.633	922.341	10.1509	354.267	1156.64	-11.0983	354.392	520.661	-19.8483	258.609	138.059	-77.7107	346.391	35.213	408.174	484.452	860.722	395.927	531.354	1069.04	325.647	525.77	526.433	315.024	478.422	102.779	348.112	585.521	47.4609
1284	0	-46.7908	376.317	923.493	11.427	354.968	1157.46	-10.6101	357.35	521.485	-17.982	260.189	139.04	-77.1577	346.563	35.586	409.228	487.335	860.833	396.846	534.209	1069.01	326.639	526.47	526.322	315.099	478.441	102.7	348.071	585.534	47.466
1285	0	-45.4037	377.952	924.312	13.2757	355.34	1158.51	-10.107	360.609	522.123	-16.3332	261.864	139.968	-76.628	347.008	35.9437	410.427	490.092	860.877	398.337	536.736	1069.21	327.427	527.129	526.229	315.12	478.52	102.609	348.004	585.552	47.4766
1286	0	-44.1279	379.603	925.363	15.788	359.171	1159.02	-9.62376	363.955	522.865	-14.7155	263.71	140.813	-76.1755	347.578	36.3877	411.372	492.827	860.796	399.796	539.514	1069.73	328.273	527.994	526.162	315.166	478.59	102.521	347.911	585.45	47.4671
1287	0	-42.723	381.331	926.051	18.0291	362.603	1159.59	-9.29506	367.11	523.502	-13.0945	266.091	141.483	-75.8178	348.316	36.8872	411.611	495.604	860.607	400.821	542.794	1069.81	329.098	528.718	526.078	315.194	478.649	102.438	348.076	585.52	47.5059
1288	0	-41.2504	383.023	926.879	20.2414	365.352	1160.15	-8.69985	370.327	524.101	-11.7295	268.604	142.235	-75.603	349.343	37.4815	412.618	498.18	860.409	402.07	545.438	1069.68	329.799	529.585	525.925	315.233	478.699	102.355	348.046	585.504	47.5501
1289	0	-39.9853	384.701	927.712	22.0547	367.369	1160.71	-8.29454	373.579	524.685	-10.4575	271.42	142.926	-75.5954	350.901	37.8723	413.805	500.656	860.379	403.247	548.093	1069.68	330.563	530.506	525.819	315.315	478.742	102.367	348.015	585.529	47.5441
1290	0	-38.576	386.4	928.387	23.5206	368.291	1161.43	-7.98148	376.622	525.298	-9.46721	274.376	143.504	-75.7048	352.762	38.3147	414.77	503.072	860.326	404.333	550.771	1069.81	331.113	531.32	525.589	315.311	478.766	102.227	348.028	585.507	47.5919
1291	0	-37.3917	387.771	929.018	24.9123	368.966	1162.03	-7.58145	379.61	525.952	-8.61853	277.939	143.898	-76.1612	355.216	38.9082	415.72	505.53	860.257	406	553.793	1069.86	331.748	532.28	525.437	315.354	478.786	102.208	347.977	585.331	47.6415
1292	0	-36.0613	389.598	929.868	26.3155	370.286	1162.53	-7.29271	382.849	526.551	-8.08428	281.719	144.28	-76.7338	358.276	39.2739	416.542	507.962	860.203	407.079	556.602	1069.98	332.373	533.289	525.311	315.359	478.839	102.126	347.931	585.383	47.6433
1293	0	-34.8428	391.429	930.34	27.5413	371.279	1162.79	-7.05199	385.824	527.109	-7.77074	286.304	144.496	-77.5462	361.948	39.5456	417.463	510.287	860.089	407.981	559.084	1069.87	332.917	534.406	525.136	315.384	478.894	102.096	347.952	585.343	47.6718
1294	0	-33.5919	393.304	930.945	29.1745	372.338	1163.46	-6.77845	388.697	527.658	-7.8016	291.148	144.562	-78.7614	366.234	39.9059	418.228	512.636	860.033	409.291	561.632	1070.16	333.43	535.57	525.014	315.369	478.952	102.039	347.969	585.33	47.7403
1295	0	-32.3416	395.116	931.322	30.0987	372.31	1164.01	-6.6682	391.826	528.21	-8.30217	296.16	144.692	-80.229	370.978	40.3807	418.997	515.039	859.891	410.322	564.194	1070.32	333.75	536.878	524.807	315.357	479.048	101.992	347.91	585.346	47.7375
1296	0	-31.359	396.639	931.987	31.24	373.099	1164.42	-6.68228	394.959	528.679	-8.86991	302.051	144.568	-82.0137	376.586	40.7335	419.745	517.461	859.783	411.322	566.482	1070.43	334.222	538.308	524.506	315.33	479.108	101.947	347.905	585.338	47.7657
1297	0	-30.2625	398.509	932.486	32.6852	374.553	1164.69	-6.73996	398.554	529.19	-9.92156	308.304	144.472	-83.898	382.896	40.8569	420.384	519.895	859.636	412.43	568.772	1070.56	334.568	539.592	524.333	315.276	479.184	101.883	347.856	585.346	47.8177
1298	0	-29.2054	400.455	932.896	34.2573	376.708	1164.7	-6.83488	402.041	529.649	-11.2578	315.1	144.205	-86.334	389.032	41.1102	421.059	522.414	859.543	413.461	571.257	1070.71	334.827	541.102	524.029	315.276	479.253	101.841	347.843	585.335	47.8563
1299	0	-28.2168	402.385	933.263	35.8553	379.133	1164.76	-7.24819	405.781	530.177	-12.9882	322.272	144.02	-88.5413	396.431	41.1339	421.654	525.094	859.326	414.254	573.716	1070.79	335.127	542.471	523.81	315.264	479.317	101.814	347.818	585.358	47.8566
1300	0	-27.2309	404.16	933.604	37.5954	381.624	1164.78	-7.51368	409.634	530.533	-15.1254	329.868	143.759	-90.9641	404.614	41.1315	422.233	527.787	859.166	415.223	576.489	1071.02	335.386	543.842	523.597	315.251	479.42	101.761	347.861	585.272	47.9008
1301	0	-26.2482	405.886	934.073	39.1893	384.18	1164.68	-7.76745	413.457	531.127	-17.55	338.142	143.506	-93.0844	413.838	40.99	422.847	530.594	859.044	416.315	578.654	1071.03	335.558	545.368	523.312	315.198	479.485	101.799	347.824	585.284	47.8977
1302	0	-25.4639	407.658	934.526	40.6649	386.073	1164.67	-8.49734	418.371	531.403	-20.3235	346.869	143.17	-95.3385	423.513	40.7532	423.29	533.469	858.853	417.13	580.8	1071.16	335.722	547.023	523.044	315.204	479.617	101.713	347.812	585.3	47.948
1303	0	-24.5315	409.444	934.721	41.9571	387.435	1164.67	-9.16488	422.931	532.084	-23.2692	355.913	142.896	-97.5082	433.745	40.803	423.838	536.358	858.725	417.481	582.813	1071.2	335.896	548.538	522.732	315.286	479.701	101.779	347.798	585.298	47.9448
1304	0	-23.7242	411.158	935.045	43.1435	388.53	1164.59	-10.122	427.789	532.241	-26.2577	365.14	142.722	-99.5439	444.794	40.9076	424.448	539.278	858.435	417.85	585.031	1071.32	336.222	550.206	522.521	315.225	479.799	101.716	347.762	585.288	47.9529
1305	0	-22.7981	413.163	935.205	44.4993	389.951	1164.39	-10.9096	433.469	532.828	-29.2542	374.668	142.591	-101.22	456.918	41.2935	424.689	542.226	858.303	418.405	587.402	1071.47	336.307	551.833	522.187	315.208	479.872	101.684	347.773	585.285	47.9061
1306	0	-22.1087	414.939	935.39	45.7437	391.077	1164.19	-11.4074	438.314	533.302	-32.4169	384.494	142.593	-103.444	468.938	41.9334	425.197	545.139	858.012	418.849	589.477	1071.62	336.446	553.451	521.793	315.205	479.964	101.672	347.885	585.245	48.0167
1307	0	-21.4816	416.576	935.8	47.0147	392.431	1163.99	-12.7261	445.202	533.971	-35.5454	394.387	142.783	-105.579	480.959	42.9911	425.509	548.116	857.963	419.32	591.781	1071.77	336.73	555.068	521.521	315.176	480.04	101.692	347.801	585.283	48.0192
1308	0	-20.8466	418.411	935.877	48.1674	394.109	1163.76	-13.9986	451.718	534.499	-38.6339	404.865	142.818	-107.841	493.107	43.8458	425.856	551.032	857.782	419.672	594.409	1071.89	336.964	556.716	521.292	315.088	480.099	101.67	347.804	585.247	47.9902
1309	0	-20.1361	420.612	935.821	49.4143	395.805	1163.61	-14.9107	457.712	535.261	-41.7324	415.585	143.051	-110.073	505.23	45.1676	426.114	554.001	857.587	420.118	597.055	1072.09	337.067	558.217	521.001	315.034	480.15	101.69	347.82	585.255	47.9824
1310	0	-19.6431	422.464	935.973	50.4872	397.324	1163.32	-16.0742	464.212	535.992	-44.6918	425.54	143.472	-112.422	517.006	46.0982	426.437	556.927	857.48	420.39	599.524	1072.15	337.173	559.735	520.619	314.889	480.202	101.651	347.844	585.271	48.0297
1311	0	-19.2182	424.439	936.223	51.6998	398.725	1163.06	-17.2662	470.904	536.724	-47.6719	436.666	144.035	-114.844	529.018	47.4083	426.459	559.826	857.305	420.802	601.874	1072.25	337.371	561.329	520.27	314.768	480.24	101.612	347.923	585.245	47.9971
1312	0	-18.8062	426.522	936.311	52.7661	400.081	1162.77	-18.4957	477.884	537.555	-50.2115	446.876	144.608	-117.26	540.873	48.8631	426.654	562.638	857.227	421.068	604.18	1072.3	337.637	562.852	519.99	314.808	480.339	101.653	347.937	585.256	48.0171
1313	0	-18.4888	428.737	936.434	53.399	400.436	1162.55	-19.6921	484.91	538.455	-52.9274	458.183	145.358	-119.686	552.47	50.4846	426.784	565.476	857.099	421.347	606.84	1072.46	337.798	564.419	519.774	314.696	480.364	101.638	347.911	585.282	47.9922
1314	0	-18.1581	431.262	936.495	54.4287	402.589	1162.18	-20.9574	492.018	539.367	-55.3798	468.065	146.23	-122.147	564.194	52.2423	426.853	568.239	857.07	421.554	609.771	1072.69	337.818	566.025	519.457	314.673	480.451	101.652	347.97	585.294	47.9803
1315	0	-18.0714	433.508	936.625	54.8769	403.028	1161.99	-22.2358	498.82	540.195	-57.3988	479.308	146.942	-124.505	575.623	54.0965	426.966	570.952	857.029	421.932	612.387	1072.97	337.875	567.623	519.098	314.627	480.523	101.639	347.949	585.294	47.9077
1316	0	-17.7891	436.37	936.675	55.5011	404.369	1161.62	-23.5142	505.723	541.082	-59.4967	490.015	147.715	-126.929	586.963	56.0311	426.987	573.764	857.052	422.169	614.418	1073.23	338.048	569.322	518.748	314.592	480.623	101.673	347.991	585.318	47.9371
1317	0	-17.6883	439.34	936.682	56.2555	406.435	1161.13	-24.645	512.857	542.038	-61.1413	499.862	148.599	-129.222	598.281	58.0065	427.009	576.523	857.058	422.127	616.522	1073.3	338.201	570.805	518.488	314.585	480.717	101.712	347.917	585.357	47.8621
1318	0	-17.8019	441.757	936.983	56.9486	408.507	1160.73	-25.8476	519.628	542.946	-62.8262	510.58	149.375	-131.527	609.474	59.9031	427.07	579.286	857.057	422.438	619.008	1073.6	338.302	572.422	518.278	314.554	480.802	101.72	347.932	585.349	47.8755
1319	0	-17.7791	445	937.089	57.2739	410.345	1160.24	-26.7478	526.663	543.85	-64.7015	521.061	150.448	-133.697	620.538	61.9235	427.111	582.04	857.052	422.38	621.26	1073.81	338.26	573.951	517.934	314.493	480.881	101.752	347.915	585.408	47.8334
1320	0	-17.7558	448.115	936.926	57.4508	411.372	1159.9	-27.8383	533.508	544.747	-66.2277	531.273	151.501	-135.808	631.366	63.8643	427.034	584.665	857.006	422.57	623.188	1073.97	338.165	575.534	517.463	314.463	480.946	101.788	347.988	585.393	47.8405
1321	0	-17.9585	451.147	937.088	57.6857	413.299	1159.42	-28.6806	540.609	545.661	-67.5952	541.556	152.373	-137.762	642.216	65.8035	426.907	587.336	857.023	422.755	624.82	1074.13	338.275	577.109	517.244	314.375	481.028	101.847	348.043	585.403	47.8333
1322	0	-17.9805	454.5	937.059	57.8571	415.457	1158.87	-29.5688	547.347	546.402	-69.1619	551.821	153.176	-139.641	653.324	67.7545	426.771	590.086	857.023	423	627.104	1074.36	338.397	578.686	517.061	314.357	481.131	101.874	348.013	585.429	47.7752
1323	0	-18.3545	457.972	937.076	57.5012	416.478	1158.45	-30.4898	554.072	547.296	-70.0885	561.648	154.117	-141.373	664.056	69.61	426.671	592.718	857.098	423.103	629.344	1074.59	338.351	580.165	516.755	314.384	481.162	101.903	347.987	585.445	47.7428
1324	0	-18.6193	461.434	937.038	56.8162	416.309	1158.26	-31.3547	560.718	548.074	-71.4289	571.849	154.81	-142.933	674.661	71.4821	426.632	595.252	857.001	423.472	629.988	1074.72	338.28	581.791	516.496	314.338	481.247	101.972	348.034	585.467	47.7
1325	0	-18.8037	464.92	936.947	57.1925	419.951	1157.47	-31.9604	567.153	548.759	-72.4309	582.733	155.859	-144.421	685.309	73.3151	426.422	597.761	857.001	423.456	633.356	1075.18	338.2	583.412	516.175	314.274	481.318	101.99	348.061	585.479	47.6674
1326	0	-19.2412	468.613	936.877	57.5394	423.888	1156.7	-32.5858	573.496	549.32	-73.6287	591.964	156.443	-145.629	695.77	75.0779	426.603	600.148	857.174	423.371	635.37	1075.41	338.036	585.088	515.762	314.241	481.402	102.057	348.143	585.617	47.6097
1327	0	-19.6663	471.98	936.592	57.2585	425.903	1156.19	-33.283	579.87	549.828	-74.7716	601.898	157.361	-146.689	706.459	76.7888	426.421	602.652	857.198	423.453	637.237	1075.66	338.051	586.723	515.516	314.19	481.53	102.153	348.069	585.563	47.5957
1328	0	-20.0821	475.682	936.398	56.2837	426.474	1155.77	-33.815	586.354	550.33	-75.7592	611.353	158.115	-147.635	716.565	78.4684	426.116	605.024	857.148	423.415	639.03	1075.95	337.984	588.417	515.284	314.127	481.704	102.221	348.17	585.675	47.5369
1329	0	-20.5747	479.66	936.126	56.2032	429.85	1155.01	-34.2755	592.541	550.705	-76.7076	620.85	158.859	-148.494	726.725	80.0864	426.036	607.438	857.133	423.53	640.393	1076	337.931	590.245	514.948	314.073	481.82	102.305	348.151	585.726	47.5162
1330	0	-21.2005	483.162	935.701	55.8217	432.647	1154.19	-34.8855	598.798	551.136	-77.3811	629.922	159.411	-149.05	736.956	81.4526	425.708	609.749	857.095	423.564	642.425	1076.19	337.735	592.018	514.58	314.006	481.999	102.363	348.143	585.744	47.5296
1331	0	-21.7282	487.134	935.459	55.4809	435.63	1153.47	-35.3732	605.043	551.511	-78.5823	639.12	159.893	-149.302	747.037	82.7041	425.365	612.07	857.092	423.547	643.731	1076.32	337.673	593.884	514.292	313.919	482.17	102.466	348.037	585.854	47.4162
1332	0	-22.2696	491.128	935.014	54.5474	437.066	1152.7	-35.7297	611.344	551.847	-78.9138	648.047	160.674	-149.47	756.943	84.0267	424.829	614.409	856.834	423.55	645.292	1076.47	337.271	595.682	513.922	313.861	482.335	102.587	348.036	585.804	47.3231
1333	0	-22.9466	494.854	934.647	53.6753	439.213	1152.05	-36.0178	617.237	551.969	-79.3631	656.521	161.189	-149.654	766.138	85.0974	424.941	616.616	856.904	423.497	646.88	1076.51	337.266	597.666	513.651	313.776	482.455	102.664	348.025	585.917	47.2895
1334	0	-23.6775	498.966	934.113	53.1045	442.025	1151.13	-36.5949	623.736	552.198	-79.9267	664.946	161.538	-149.665	774.968	85.9968	424.685	618.801	856.776	423.219	649.148	1076.45	337.118	599.566	513.262	313.74	482.598	102.8	347.977	585.897	47.2145
1335	0	-24.3774	503.11	933.783	51.9653	443.586	1150.36	-36.8759	629.241	552.273	-80.2978	673.109	161.829	-149.426	783.644	86.7936	424.485	621.016	856.654	423.21	650.57	1076.4	336.787	601.28	512.889	313.635	482.782	102.87	347.945	585.952	47.18
1336	0	-25.1288	506.994	933.073	50.4057	444.051	1149.78	-37.4041	635.657	552.326	-80.6118	681.097	162.16	-149.049	792.008	87.4047	424.075	623.232	856.482	423.196	652.027	1076.32	336.598	603.247	512.541	313.575	482.976	103.019	348.004	585.952	47.1724
1337	0	-25.906	511.145	932.497	50.2597	449.342	1148.49	-37.6874	641.455	552.319	-80.6902	688.628	162.34	-148.616	800.239	87.7294	423.971	625.361	856.2	423.032	653.805	1076.24	336.326	605.224	512.134	313.481	483.102	103.114	347.968	586.002	47.1223
1338	0	-26.6541	515.433	931.893	49.4956	452.916	1147.42	-37.99	647.211	552.219	-80.6141	695.733	162.203	-148.051	808.183	88.0862	423.287	627.613	856.092	422.73	654.877	1076.02	335.973	607.114	511.712	313.389	483.247	103.235	347.943	586.048	47.0894
1339	0	-27.4319	519.41	931.222	48.0175	454.381	1146.56	-38.2335	652.685	551.878	-80.6491	703.106	162.203	-147.404	816.056	88.043	422.829	629.817	855.914	422.729	656.816	1076.07	335.781	608.905	511.362	313.296	483.38	103.329	347.948	586.048	47.0816
1340	0	-28.2947	523.664	930.417	46.335	455.355	1145.64	-38.5277	658.432	551.672	-80.5229	710.021	161.874	-146.457	823.544	87.8634	422.354	631.862	855.476	422.618	658.164	1075.96	335.501	610.812	510.947	313.292	483.42	103.436	347.94	586.079	47.0789
1341	0	-29.0078	528.095	929.507	45.4447	458.981	1144.44	-38.5288	663.283	551.154	-80.3127	716.853	161.658	-145.595	830.694	87.6251	422.023	634.104	855.431	422.449	659.855	1075.83	335.143	612.675	510.521	313.121	483.643	103.503	347.95	586.061	47.0674
1342	0	-29.8859	532.266	928.564	44.846	464.903	1142.95	-38.7566	668.758	550.684	-80.1054	723.4	161.273	-144.474	837.75	87.124	421.458	636.287	855.213	422.087	661.657	1075.65	334.891	614.521	510.107	313.068	483.769	103.578	347.989	586.071	47.101
1343	0	-30.8171	536.485	927.877	43.7972	468.353	1141.84	-38.7548	673.738	550.039	-79.9922	730.123	160.793	-143.438	844.713	86.4913	421.082	638.451	855.008	421.832	662.91	1075.48	334.604	616.395	509.729	312.951	483.918	103.643	348.027	586.051	47.1119
1344	0	-31.6247	540.699	926.807	41.9986	470.072	1140.75	-38.6563	678.228	549.282	-79.6729	736.58	160.184	-142.254	851.448	85.7027	420.595	640.513	854.828	421.569	665.154	1075.28	334.301	618.295	509.322	312.886	484.041	103.757	348.036	586.058	47.1177
1345	0	-32.5367	544.449	925.972	39.8706	470.763	1139.86	-38.5208	682.946	548.354	-79.5162	742.971	159.673	-140.958	858.084	84.9723	420.013	642.799	854.612	420.993	666.887	1075.12	333.943	620.159	508.85	312.794	484.206	103.808	348.026	586.118	47.0458
1346	0	-33.3845	548.765	924.778	37.6453	471.618	1139	-38.1582	687.246	547.333	-79.3555	749.519	158.981	-139.629	865.071	83.9511	419.283	645.001	854.393	420.762	667.637	1074.81	333.636	621.991	508.498	312.699	484.359	103.895	348.007	586.11	47.1043
1347	0	-34.3128	552.845	923.674	35.4826	472.898	1138.06	-37.7293	691.082	546.125	-79.1445	755.691	158.261	-138.403	871.941	82.9906	418.885	647.207	854.186	420.199	670.397	1074.91	333.337	623.721	508.171	312.601	484.482	103.975	348.041	586.089	47.1479
1348	0	-35.1716	556.803	922.55	33.6272	475.262	1136.94	-36.9969	694.604	544.707	-78.911	761.605	157.507	-137.187	878.525	81.9891	418.408	649.296	854.08	419.165	672.222	1074.82	332.993	625.512	507.719	312.468	484.608	104.037	348.017	586.125	47.1398
1349	0	-36.0961	560.797	921.303	31.8805	478.334	1135.99	-36.3435	697.975	543.222	-78.6423	767.251	156.773	-135.183	885.71	81.1874	418.026	651.51	853.944	418.502	674.708	1074.92	332.679	627.28	507.34	312.366	484.719	104.11	347.995	586.112	47.1404
1350	0	-36.9545	564.838	920.259	30.3958	482.244	1134.77	-35.6207	700.668	541.525	-78.4582	773.347	155.818	-133.971	891.853	80.2127	417.51	653.621	853.864	417.515	676.493	1074.96	332.327	628.941	507.049	312.259	484.85	104.184	347.983	586.134	47.1291
1351	0	-37.9865	568.845	918.933	28.8681	486.297	1133.6	-34.5501	703.875	539.768	-78.1563	778.654	154.862	-132.554	897.958	79.3269	416.848	655.854	853.811	416.878	678.244	1074.97	332.061	630.545	506.756	312.192	484.997	104.283	347.938	586.163	47.1274
1352	0	-38.8478	573.04	917.568	27.1493	490.055	1132.51	-33.3932	706.356	537.837	-78.0733	783.302	153.798	-131.502	904.216	78.4763	416.003	658.004	853.738	416.006	679.796	1074.81	331.721	632.267	506.431	312.102	485.083	104.332	348.074	586.055	47.175
1353	0	-39.7884	576.983	916.358	25.4907	494.476	1131.26	-32.4255	709.019	535.926	-77.1993	788.682	152.451	-130.276	909.879	77.6441	415.374	660.374	853.713	415.015	682.974	1074.98	331.422	633.843	506.103	312.026	485.141	104.44	348.036	586.093	47.1432
1354	0	-40.7548	581.024	914.887	23.8522	498.953	1130.07	-31.1949	711.248	533.948	-76.5284	792.693	151.433	-128.957	915.155	76.592	415.577	662.372	853.852	413.838	685.642	1075.07	331.059	635.401	505.762	311.943	485.254	104.481	348.053	586.086	47.1536
1355	0	-41.7933	585.182	913.639	22.0831	503.379	1128.85	-29.3635	712.024	531.776	-75.5891	797.048	149.892	-127.547	919.688	75.3735	414.751	664.532	853.849	412.871	687.637	1075.21	330.744	637.041	505.468	311.925	485.288	104.643	348.055	586.095	47.1331
1356	0	-42.7501	589.062	912.238	20.1925	507.687	1127.72	-28.7291	714.422	529.816	-74.529	800.775	148.376	-125.86	923.448	73.8507	414.245	666.853	853.801	411.787	690.67	1075.33	330.356	638.56	505.152	311.735	485.445	104.635	348.108	586.087	47.1422
1357	0	-43.5886	593.129	910.65	18.2155	512.085	1126.57	-28.1061	717.418	527.943	-73.2194	804.355	146.617	-124.166	927.445	71.9545	413.109	669.084	853.639	410.692	692.908	1075.23	329.971	640.076	504.76	311.671	485.521	104.712	348.096	586.09	47.1494
1358	0	-44.7682	597.056	909.184	16.0954	516.348	1125.45	-27.5281	720.163	526.081	-71.6418	807.769	144.586	-122.103	930.548	69.6346	411.969	671.412	853.509	409.819	694.352	1075.25	329.633	641.6	504.4	311.695	485.523	104.833	348.119	586.086	47.1271
1359	0	-45.8088	601.153	907.703	13.9503	520.41	1124.31	-27.061	722.914	524.15	-69.876	810.064	142.439	-119.456	932.343	66.8336	410.97	673.739	853.359	408.16	696.73	1075.35	329.18	643.076	504.078	311.583	485.613	104.902	348.178	586.036	47.1521
1360	0	-46.8527	605.18	906.213	11.6702	524.388	1123.16	-26.6246	725.472	522.225	-68.3886	811.526	140.244	-116.987	934.571	63.7348	409.965	676.076	853.23	407.027	699.403	1075.16	328.696	644.511	503.746	311.637	485.595	105	348.176	586.035	47.1281
1361	0	-48.0345	609.225	904.769	9.2549	528.172	1122.08	-26.1347	727.833	520.192	-66.5761	812.799	137.98	-113.68	935.372	60.1939	409.021	678.287	853.109	406.483	699.674	1075.19	328.248	646.012	503.352	311.423	485.736	105.038	348.187	586.054	47.1423
1362	0	-49.2981	613.45	903.249	6.80576	532.134	1121.06	-25.8115	730.707	518.232	-64.5073	813.896	135.458	-110.838	936.423	56.4871	408.132	680.57	853.081	404.218	703.093	1074.71	327.837	647.544	502.984	311.344	485.77	105.09	348.23	586.041	47.1379
1363	0	-50.5931	617.643	901.75	4.40074	536.151	1119.96	-25.5256	733.068	516.226	-62.6762	814.856	132.831	-107.31	936.764	52.5057	407.056	683.047	852.913	402.42	707.734	1074.81	327.294	649.051	502.649	311.285	485.863	105.156	348.25	586.04	47.1478
1364	0	-51.8865	621.932	900.33	2.05791	540.666	1118.72	-25.2598	735.15	514.121	-60.8254	815.343	130.051	-103.714	936.587	48.27	405.898	685.381	852.709	401.072	708.555	1074.37	326.718	650.648	502.288	311.191	485.982	105.272	348.241	586.035	47.1321
1365	0	-53.3534	626.174	898.857	-0.442594	545.407	1117.61	-24.8317	737.297	511.936	-58.8253	815.418	127.188	-99.9191	936.067	43.9733	404.598	687.754	852.405	399.442	712.04	1074.24	326.059	652.286	501.876	310.818	486.241	105.381	348.239	586.042	47.1078
1366	0	-54.8745	630.64	897.362	-2.50566	551.059	1116.48	-24.4652	739.105	509.651	-56.954	814.373	124.613	-96.0239	935.031	39.3398	403.527	690.166	852.127	397.756	713.585	1074.12	325.222	653.976	501.377	310.974	486.167	105.486	348.275	586.043	47.0954
1367	0	-56.4294	635.088	895.831	-4.96024	556.346	1115.01	-24.1075	740.933	507.36	-55.0461	813.386	121.614	-92.6267	933.767	35.6012	402.151	692.505	851.788	395.68	714.766	1073.64	324.547	655.649	500.979	310.909	486.257	105.597	348.325	586.026	47.075
1368	0	-58.0172	639.772	894.269	-6.91363	563.055	1113.73	-23.6904	742.381	504.899	-52.5102	813.018	119.068	-89.6852	932.951	36.009	400.686	694.818	851.525	394.104	717.367	1073.36	323.837	657.4	500.609	310.794	486.326	105.726	348.373	586.041	47.0639
1369	0	-59.6871	644.562	892.663	-8.96704	568.093	1112.02	-23.2663	743.568	502.448	-50.0549	811.493	117.594	-88.0281	933.79	36.9768	399.096	697.236	851.167	392.428	718.299	1072.65	322.556	659.119	500.042	310.67	486.376	105.902	348.413	586.029	47.044
1370	0	-61.3528	649.456	890.855	-11.7074	575.83	1110.78	-22.5639	744.786	499.999	-48.6157	810.862	115.018	-85.575	934.436	37.5574	397.719	699.718	850.9	390.066	721.928	1072.4	322.171	660.866	499.681	310.604	486.4	106.107	348.461	586.032	46.9669
1371	0	-63.2425	654.468	889.214	-14.2559	583.802	1109.4	-21.5319	745.649	497.371	-47.1995	810.678	112.942	-84.5069	935.668	38.5149	395.919	702.194	850.507	387.895	725.794	1072.02	321.217	662.758	499.178	310.48	486.378	106.337	348.537	586.074	46.8987
1372	0	-65.2277	659.697	887.472	-16.6284	592.005	1108.07	-20.899	746.714	494.773	-45.3397	811.407	110.838	-83.2959	935.62	39.5308	394.257	704.643	850.182	385.9	729.89	1071.68	321.136	664.619	498.864	310.402	486.35	106.604	348.615	586.09	46.7825
1373	0	-66.6964	665.016	885.549	-19.5493	599.354	1106.43	-20.301	747.857	492.457	-43.745	810.875	109.229	-82.656	935.492	40.0597	392.494	707.22	849.887	383.346	732.185	1071.34	320.196	666.583	498.375	310.34	486.378	106.954	348.645	586.128	46.6551
1374	0	-68.7537	670.442	883.838	-22.845	604.438	1105.72	-19.8886	748.954	490.726	-41.7514	810.802	107.923	-82.1838	935.47	40.3021	390.863	709.844	849.604	381.133	735.011	1070.82	319.927	668.52	497.794	310.303	486.388	107.354	348.742	586.146	46.621
1375	0	-71.0169	675.76	882.398	-26.814	608.083	1104.85	-19.9327	751.077	489.309	-40.2681	812.297	107.178	-81.8543	935.564	40.5527	388.845	712.614	849.175	378.573	737.96	1070.48	318.817	670.648	497.397	310.23	486.548	107.717	348.806	586.145	46.542
1376	0	-73.1138	680.964	880.958	-29.9076	613.765	1104.17	-19.976	754.501	488.358	-38.7409	812.995	106.634	-80.9684	936.032	40.7871	386.746	715.414	848.845	376.096	741.661	1070.04	317.683	672.824	497.013	310.061	486.735	108.114	348.76	586.22	46.4908
1377	0	-75.1265	686.01	879.9	-33.2492	620.098	1103.25	-19.508	758.239	487.588	-37.0415	813.767	105.988	-80.6258	935.931	40.9837	384.665	718.286	848.452	373.516	745.036	1069.68	315.878	675.09	496.577	309.79	486.833	108.761	348.797	586.26	46.4724
1378	0	-77.5409	690.716	879.169	-36.6817	625.01	1103.1	-19.5937	762.468	487.096	-35.8462	814.881	105.597	-80.1689	936.211	41.0448	382.293	721.179	848.038	370.819	747.128	1069.39	314.212	677.304	496.285	309.412	487.039	109.409	348.748	586.326	46.4291
1379	0	-79.5486	695.373	878.591	-40.2643	628.432	1103.42	-20.2482	766.946	486.901	-35.2975	814.644	105.631	-80.0775	936.317	41.0685	380.271	724.053	847.677	368.027	750.477	1069.24	312.365	679.661	495.931	309.274	487.241	109.889	348.713	586.352	46.4728
1380	0	-81.9181	699.675	878.466	-43.2979	633.509	1103.42	-21.2313	771.025	487.189	-35.0097	816.221	105.093	-80.0554	936.452	41.0859	377.946	726.828	847.309	365.129	755.802	1068.53	310.778	681.873	495.604	308.94	487.56	110.639	348.681	586.391	46.5305
1381	0	-84.4429	703.803	878.976	-46.4505	637.844	1103.65	-22.8056	774.135	487.691	-35.1397	816.807	104.973	-80.1139	936.525	41.0331	375.594	729.713	846.851	362.04	759.34	1068.65	309.004	684.109	495.35	308.518	487.912	111.516	348.622	586.442	46.5518
1382	0	-86.8222	707.753	879.462	-49.1482	641.913	1104.78	-24.8208	776.811	488.446	-35.3402	816.948	104.961	-80.1972	936.552	40.9703	373.15	732.541	846.536	359.332	762.288	1068.53	307.302	686.355	495.244	308.125	488.398	112.572	348.528	586.556	46.5517
1383	0	-89.33	711.409	880.629	-51.2552	647.757	1105.8	-26.476	777.81	489.232	-35.6268	817.944	104.616	-80.2956	936.56	40.8929	370.572	735.209	846.293	356.28	765.85	1068.43	305.818	688.83	495.349	307.743	488.96	113.661	348.47	586.621	46.6245
1384	0	-91.9661	714.823	881.763	-54.0918	651.483	1106.79	-29	779.74	490.056	-35.5347	816.58	104.953	-80.4603	936.672	40.8693	368.006	737.74	846.166	353.424	770.537	1068.32	303.796	691.292	495.592	307.357	489.684	115.106	348.445	586.661	46.7416
1385	0	-94.566	718.182	882.854	-56.6849	654.64	1108.04	-31.3668	780.819	490.419	-35.5973	815.855	104.834	-80.4553	936.65	40.8063	365.348	740.2	846.445	350.398	774.995	1068.36	302.301	694.045	496.093	307.018	490.579	116.709	348.448	586.788	46.875
1386	0	-97.326	721.632	883.895	-59.4962	657.512	1109.5	-33.4797	781.836	490.595	-36.357	816.855	104.625	-80.5462	936.613	40.7997	362.53	742.563	846.755	347.466	778.663	1068.51	302.468	696.843	496.637	306.717	491.541	118.603	348.391	586.932	47.0285
1387	0	-100.095	725.249	884.601	-61.4002	664.126	1110.38	-35.4249	782.79	490.577	-36.5484	817.118	104.48	-80.5478	936.68	40.8025	359.74	744.994	847.276	344.831	782.735	1068.69	301.149	700.133	497.37	306.274	492.549	120.691	348.405	587.088	47.1648
1388	0	-102.879	728.75	885.045	-64.4177	668.865	1111.3	-37.3052	783.693	490.709	-36.5653	817.153	104.378	-80.5277	936.697	40.7914	356.919	747.449	848.161	341.847	786.862	1068.96	299.576	703.968	498.188	306.018	493.895	122.949	348.38	587.336	47.3309
1389	0	-105.592	731.998	885.303	-67.5331	672.707	1112.06	-38.3802	785.124	490.342	-36.5781	817.136	104.144	-80.4103	936.56	40.7894	354.123	750.038	849.213	338.812	790.151	1069.36	298.445	707.961	498.973	305.756	495.357	125.349	348.3	587.654	47.4954
1390	0	-108.455	735.284	885.347	-70.5413	677.216	1112.85	-39.2658	786.387	490.136	-36.5288	817.285	104.053	-80.4716	936.616	40.8344	351.756	752.689	850.386	335.913	792.54	1069.64	297.344	712.601	499.562	305.521	497.019	127.959	348.296	588.008	47.8855
1391	0	-111.197	738.508	885.239	-73.7288	681.837	1113.26	-39.6821	787.163	489.807	-36.3564	817.467	103.905	-80.3399	936.519	40.8482	349.401	755.741	851.215	333.091	795.392	1069.96	296.398	717.775	500.017	305.07	499.026	130.72	348.236	588.389	48.167
1392	0	-114.082	742.128	885.053	-76.9003	686.609	1113.53	-40.7081	788.588	489.479	-36.0622	817.465	103.642	-80.3306	936.533	40.8997	346.947	758.983	851.823	330.166	799.131	1070.28	295.182	723.688	500.319	304.81	501.234	133.762	348.144	588.747	48.5922
1393	0	-116.713	745.529	885.009	-80.0773	691.414	1113.91	-41.5746	790.019	489.342	-35.3721	816.712	103.445	-80.2635	936.529	40.8998	344.616	762.427	852.347	327.16	802.789	1070.74	293.92	730.439	500.648	304.489	503.797	137.053	348.541	588.891	49.1288
1394	0	-119.375	749.178	884.735	-83.441	695.673	1113.88	-42.8316	792.001	489.19	-35.2737	816.81	103.217	-80.2542	936.484	40.9147	342.379	766.095	852.739	324.358	806.065	1070.89	292.926	737.869	500.712	303.93	506.686	140.551	348.535	589.547	49.6454
1395	0	-121.921	752.538	884.489	-86.6724	699.614	1114.08	-44.4349	793.951	489.086	-35.6318	817.814	102.974	-80.2203	936.479	40.9327	340.187	769.981	852.86	321.35	809.932	1071.25	292.057	745.765	500.696	303.305	509.969	144.173	348.37	589.891	50.6904
1396	0	-124.33	756.09	884.133	-89.75	703.78	1114.18	-45.6503	795.248	488.867	-35.6827	818.206	102.751	-80.2381	936.372	40.9042	337.989	773.993	852.867	318.464	812.636	1071.27	291.018	754.329	500.644	302.576	513.745	148.302	348.261	590.53	51.8865
1397	0	-126.681	759.745	883.689	-92.7028	708.115	1114.14	-47.0705	796.567	488.702	-35.644	818.224	102.517	-80.7521	936.697	41.2415	335.89	777.982	852.912	315.692	814.994	1071.21	290.115	763.664	500.625	301.762	518.042	152.561	347.761	591.472	53.3749
1398	0	-128.91	763.248	883.162	-95.4789	712.164	1114.3	-48.303	797.786	488.469	-35.6434	818.276	102.344	-80.7418	936.717	41.2748	333.855	781.919	852.914	313.099	818.536	1070.75	289.586	773.409	500.654	300.649	522.864	157.208	347.286	592.67	55.4034
1399	0	-131.062	766.734	883.029	-98.137	716.495	1114.2	-49.5892	798.94	488.236	-35.6878	818.461	102.092	-80.7295	936.755	41.2969	331.959	785.711	852.707	310.557	821.033	1070.68	288.64	783.779	500.78	299.45	528.43	162.249	346.553	593.967	57.6533
1400	0	-132.97	770.224	882.426	-100.723	719.847	1114.2	-51.0346	800.049	487.993	-35.7873	818.702	101.905	-80.7188	936.76	41.3063	330.011	789.577	852.364	308.165	823.918	1070.08	288.373	794.444	501.263	297.969	534.549	167.773	345.763	595.392	60.3186
1401	0	-134.78	773.849	882.01	-102.228	723.659	1113.9	-52.2509	800.791	487.72	-35.8746	818.847	101.708	-80.6864	936.803	41.3055	328.417	793.261	851.865	305.738	826.72	1069.36	287.676	806.304	501.954	296.414	541.444	173.559	344.746	597.189	63.4134
1402	0	-136.448	777.137	881.733	-104.146	724.292	1114.11	-53.6707	801.7	487.47	-36.0229	818.989	101.466	-80.7007	936.733	41.2685	326.871	796.773	851.487	303.393	829.821	1068.61	287.34	818.221	503.131	294.671	548.954	179.71	343.679	599.248	67.2597
1403	0	-138.242	780.575	881.546	-106.467	725.291	1114.33	-54.9892	802.418	487.209	-36.191	819.093	101.248	-80.6937	936.693	41.25	325.591	800.101	851.146	301.311	832.645	1067.99	287.091	830.439	504.641	292.847	557.038	186.268	342.63	601.859	71.6445
1404	0	-139.931	784.068	881.386	-108.064	730.406	1113.86	-56.3615	803.016	486.969	-36.4536	819.227	100.957	-80.6985	936.735	41.2632	324.305	803.361	850.794	299.028	835.103	1067.22	286.689	842.682	506.523	290.949	565.846	192.816	340.911	604.951	76.4406
1405	0	-141.551	787.416	881.381	-110.183	734.492	1114.38	-57.7147	803.265	486.623	-36.7509	819.212	100.734	-80.6617	936.679	41.2216	323.243	806.484	850.619	297.477	837.323	1066.3	286.376	854.722	508.702	288.886	575.375	199.325	339.219	608.742	81.7637
1406	0	-143.269	790.191	881.349	-111.916	737.821	1114.68	-59.0245	803.489	486.357	-37.1292	819.238	100.6	-80.677	936.596	41.1542	322.251	809.307	850.599	295.715	839.209	1065.54	286.107	866.48	511.373	286.755	585.517	205.593	337.303	613.729	87.6691
1407	0	-145.042	792.328	881.187	-114.065	739.339	1114.98	-60.2992	803.651	486.154	-37.3968	819.33	100.433	-80.7097	936.565	41.1073	321.19	811.925	850.755	293.924	841.04	1064.75	286.531	876.628	514.291	284.337	595.486	211.714	335.009	619.958	94.121
1408	0	-146.699	794.613	881.056	-115.403	743.082	1114.91	-61.3991	803.547	485.945	-37.604	819.293	100.265	-80.6051	936.794	41.2842	320.556	814.467	851.232	292.807	842.85	1064.05	286.136	887.437	517.49	281.591	605.721	217.265	332.107	627.412	100.308
1409	0	-148.34	796.456	880.973	-116.553	747.83	1114.75	-62.3847	803.697	485.787	-37.7858	819.113	100.179	-80.6327	936.403	41.0332	319.475	816.871	851.78	291.402	844.761	1063.6	286.198	897.936	520.939	278.72	615.571	222.672	330.457	635.676	104.717
1410	0	-149.892	798.158	880.89	-117.767	752.174	1115.48	-63.0443	803.361	485.575	-37.8892	819.083	100.09	-80.6285	936.679	41.2444	318.827	819.318	852.735	290.217	847.022	1062.75	286.342	907.968	524.374	275.848	624.789	227.078	327.081	646.398	107.96
1411	0	-151.561	799.762	880.86	-119.344	754.906	1115.46	-63.9398	803.609	485.465	-37.9946	819.069	100.021	-80.646	936.615	41.1613	317.897	821.772	853.886	289.112	849.186	1062.42	286.334	917.298	527.915	273.546	635.421	229.718	323.706	659.336	110.841
1412	0	-152.868	800.899	880.667	-120.761	756.765	1115.77	-64.7816	804.103	485.349	-38.0925	819.131	100.017	-80.6041	936.072	40.9309	317.353	824.045	855.289	287.977	851.702	1061.86	286.546	925.762	531.479	271.168	646.917	230.946	319.363	674.278	111.573
1413	0	-154.308	801.495	880.651	-121.798	759.937	1115.66	-65.3666	804.293	485.345	-38.1259	819.11	100.027	-80.6406	936.459	41.0936	316.55	826.233	856.929	286.973	852.711	1062.07	286.495	934.089	535.025	268.89	659.809	230.589	315.291	689.714	110.851
1414	0	-155.372	801.977	880.575	-122.758	763.829	1115.5	-66.1195	804.903	485.419	-38.2131	819.091	99.9959	-80.661	936.572	41.114	315.808	828.115	858.718	285.835	855.026	1061.86	286.319	942.101	538.558	267.067	673.431	228.905	311.003	706.164	109.062
1415	0	-156.571	802.871	880.735	-123.696	766.967	1116.42	-66.8968	805.708	485.489	-38.2504	819.061	100.04	-80.5134	936.152	40.971	315.281	830.009	860.663	285.436	857.774	1061.94	286.136	949.603	541.954	265.154	687.298	226.516	307.395	722.895	106.283
1416	0	-157.546	803.844	880.778	-125.35	767.171	1116.81	-67.2392	806.055	485.564	-38.2987	819.02	100.054	-80.7294	936.917	41.2548	314.537	831.858	862.499	284.486	860.078	1062.12	286.508	956.6	545.323	263.266	701.568	223.145	304.135	740.802	102.938
1417	0	-158.241	805.163	880.789	-126.278	768.723	1117.04	-67.5965	806.679	485.668	-38.3586	819.1	100.086	-80.7632	937.074	41.3032	314.076	833.624	864.421	284.254	862.524	1062.3	286.428	963.414	548.242	261.697	716.284	218.798	301.644	759.691	99.6063
1418	0	-158.912	806.594	880.885	-126.908	771.429	1117.01	-68.0338	807.674	485.813	-38.3686	819.326	100.16	-80.7781	936.969	41.2948	313.58	835.587	866.071	283.227	864.616	1062.69	286.348	969.713	550.911	260.179	731.832	213.706	299.77	779.69	95.9114
1419	0	-159.401	808.302	880.854	-127.171	775.731	1117.13	-68.3301	808.816	485.929	-38.3662	819.537	100.177	-80.7619	936.957	41.2648	313.161	837.649	867.48	282.538	867.003	1063.25	286.393	975.682	553.371	258.995	747.699	208.122	298.512	800.478	92.3021
1420	0	-159.612	810.221	880.891	-127.879	777.875	1117.35	-68.5212	809.767	485.981	-38.3644	819.631	100.194	-80.5417	936.106	40.9826	312.76	839.773	868.772	282.308	869.476	1063.58	285.804	981.22	555.624	258.25	764.283	201.856	297.809	821.698	88.5214
1421	0	-159.908	812.408	880.8	-128.679	778.668	1117.9	-68.5244	810.554	486.005	-38.3143	819.462	100.214	-80.7417	936.791	41.275	312.569	841.873	869.925	281.921	872.109	1063.92	285.734	986.29	557.243	257.934	781.278	195.302	297.894	843.492	84.5939
1422	0	-159.94	814.62	880.602	-128.452	782.668	1117.73	-68.4532	811.397	486.03	-38.2912	819.514	100.257	-80.7372	936.987	41.3086	312.518	844.253	870.855	281.497	874.58	1064.36	285.789	990.948	558.709	258.273	798.621	188.61	298.206	865.752	80.6449
1423	0	-160.018	817.322	880.388	-128.769	786.006	1117.97	-68.3563	812.465	486.027	-38.2327	819.52	100.29	-80.7161	936.9	41.2944	312.466	846.637	871.612	281.432	877.352	1064.61	285.557	995.159	559.825	259.2	816.448	181.696	299.327	888.118	76.9117
1424	0	-159.81	820.064	880.308	-129.15	788.158	1117.9	-68.225	813.635	485.996	-38.186	819.627	100.321	-80.6741	936.581	41.1736	312.555	849.135	872.186	281.593	880.142	1064.67	285.311	999.01	560.453	260.857	833.909	175.035	300.847	910.788	73.4302
1425	0	-159.351	822.627	880.154	-128.958	791.355	1117.94	-68.0039	814.901	485.965	-38.1475	819.611	100.341	-80.6387	936.537	41.1834	312.814	851.756	872.563	281.704	882.882	1064.86	285.039	1002.55	560.812	262.666	852.113	168.519	302.671	933.502	70.3384
1426	0	-159.333	825.665	880.142	-128.774	794.791	1118.07	-67.7448	816.259	486.013	-38.0621	819.62	100.364	-80.6473	936.589	41.2029	313.212	854.502	872.9	281.561	887.16	1064.81	284.517	1005.71	560.8	264.765	870.439	162.048	304.939	956.189	67.7374
1427	0	-158.734	828.653	880.02	-128.291	799.213	1117.4	-67.4616	817.445	485.993	-38.0124	819.632	100.415	-80.4559	935.964	41.0056	313.846	857.25	873.009	282.206	889.197	1064.94	284.054	1008.7	560.597	267.001	889.224	156.073	307.207	978.702	65.5675
1428	0	-158.175	831.169	879.98	-128.136	802.003	1118.01	-67.1597	818.878	486.048	-37.8649	819.657	100.476	-80.6372	936.415	41.2221	314.439	860.104	873.103	282.569	891.146	1064.84	283.492	1011.43	560.146	270.284	906.578	150.675	309.909	1000.58	63.8988
1429	0	-157.619	833.764	880.053	-127.72	804.337	1118.35	-66.8777	820.105	486.1	-37.7741	819.695	100.492	-80.6714	936.732	41.3257	315.133	863.066	872.975	282.831	894.395	1065.1	282.87	1014.1	559.406	273.471	924.047	145.716	313.23	1021.62	62.9801
1430	0	-156.994	836.49	880.005	-126.918	808.088	1118.31	-66.5502	821.421	486.139	-37.8131	819.789	100.503	-80.6404	936.757	41.3107	315.866	866.047	872.76	283.241	898.258	1064.8	282.343	1016.54	558.542	276.718	941.145	141.28	315.948	1042.66	62.7252
1431	0	-156.299	839.163	880.033	-125.938	812.473	1118.12	-66.0952	822.552	486.265	-37.6212	819.69	100.648	-80.6395	936.71	41.3497	316.712	869.098	872.331	283.914	900.379	1064.5	281.711	1018.94	557.353	279.803	957.505	137.314	319.347	1061.81	62.7677
1432	0	-155.436	841.284	880.117	-125.834	813.785	1118.33	-65.6351	823.796	486.4	-37.4837	819.711	100.75	-80.6525	936.695	41.3482	317.448	872.119	871.725	284.794	903.736	1064.07	281.142	1021.16	555.998	283.164	973.072	133.93	322.458	1080.28	63.4442
1433	0	-154.607	843.343	880.07	-124.913	816.133	1118.45	-65.2148	825.027	486.55	-37.3706	819.741	100.833	-80.6341	936.685	41.3731	318.354	875.212	870.976	285.557	907.229	1063.78	280.376	1023.16	554.493	286.53	987.651	131.178	325.474	1097.6	64.7014
1434	0	-153.907	845.264	880.301	-123.846	819.739	1118.42	-64.687	826.263	486.75	-37.2034	819.757	100.929	-80.6565	936.745	41.3837	319.165	878.324	870.004	286.341	910.683	1063.46	279.611	1024.99	552.833	289.77	1001.2	128.765	328.199	1113.05	65.9804
1435	0	-153.119	847.21	880.529	-122.588	823.332	1118.49	-63.946	827.468	486.927	-36.9983	819.822	101.074	-80.6936	936.753	41.385	319.984	881.618	868.931	287.199	914.572	1063.34	278.826	1026.67	551.087	292.566	1013.17	126.77	330.799	1126.92	67.3517
1436	0	-152.087	848.806	880.769	-121.249	826.491	1118.78	-63.2746	828.419	487.131	-36.6859	819.746	101.175	-80.6713	936.334	41.1372	320.603	884.981	867.723	288.099	918.669	1062.96	278.244	1028.25	549.432	294.952	1023.58	125.126	332.579	1138.82	68.6117
1437	0	-151.119	850.54	881.072	-120.077	828.742	1119.37	-62.5945	829.995	487.401	-36.4241	819.932	101.11	-80.7545	936.359	41.0977	321.311	888.467	866.372	289.116	922.828	1062.56	277.923	1029.79	547.724	297.006	1032.26	123.555	334.515	1148.74	69.701
1438	0	-150.139	852.256	881.496	-118.631	830.742	1119.67	-61.8498	831.621	487.672	-36.1866	819.612	101.489	-80.6949	936.725	41.3635	321.64	892.258	864.797	290.266	927.399	1062.09	277.621	1031.22	545.994	298.2	1039.28	121.963	335.483	1156.77	70.1103
1439	0	-148.999	853.885	881.919	-116.794	833.582	1119.94	-61.1671	833.33	488.037	-35.9597	819.495	101.684	-80.7009	936.777	41.3931	322.022	896.13	863.227	291.515	932.175	1061.7	277.529	1032.76	544.385	299.084	1044.75	120.199	336.018	1162.7	69.7583
1440	0	-147.685	855.593	882.472	-115.413	834.107	1120.92	-60.3291	834.811	488.321	-35.7235	819.559	101.836	-80.8367	936.592	41.2021	322.728	900.394	861.578	292.722	936.966	1061.32	277.405	1034.08	542.891	299.281	1048.62	118.801	335.777	1166.63	69.0252
1441	0	-146.458	857.602	882.917	-112.788	837.477	1121.02	-59.3115	836.263	488.741	-35.582	819.566	102.048	-80.8516	936.581	41.1921	323.421	905.07	860.164	293.978	942.031	1060.82	278.014	1035.63	541.297	298.777	1050.82	117.634	335.8	1168.15	67.3438
1442	0	-144.951	859.562	883.444	-110.945	839.772	1121.16	-58.4749	837.819	489.019	-35.314	819.536	102.136	-80.8003	936.753	41.1573	324.296	909.8	859.08	295.276	947.067	1060.29	278.233	1036.96	539.568	297.987	1050.96	116.053	335.081	1169.25	64.7559
1443	0	-143.4	861.679	883.892	-108.447	841.985	1121.93	-57.8867	840.255	489.33	-35.1466	819.392	102.375	-80.8793	936.624	41.1947	325.25	914.737	858.218	296.846	952.467	1059.85	278.323	1038.32	537.922	296.981	1050.55	114.559	334.445	1170.24	62.3533
1444	0	-141.745	863.992	884.302	-106.103	843.714	1122.72	-57.0604	842.339	489.717	-35.0051	819.634	102.501	-80.7078	936.711	41.395	326.369	920.003	857.696	298.196	957.655	1059.26	278.514	1039.78	536.554	297.073	1051.83	113.881	333.33	1171.43	60.2615
1445	0	-140	866.467	884.914	-103.549	845.864	1123.2	-55.6359	843.978	490.021	-34.8765	819.613	102.785	-80.8175	936.816	41.1703	327.186	925.346	857.067	299.634	962.648	1058.95	278.788	1041.94	535.719	297.551	1054.09	113.429	332.317	1172.7	58.108
1446	0	-138.263	868.786	885.273	-100.875	847.539	1123.94	-54.4288	845.959	490.306	-34.6149	820.428	102.742	-80.8311	936.831	41.171	328.684	930.948	856.464	301.717	968.41	1058.65	278.815	1044.44	535.617	297.748	1055.95	113.151	332.285	1173.56	56.315
1447	0	-135.998	871.435	885.741	-98.1962	849.193	1124.82	-52.9487	847.804	490.638	-34.3977	819.921	103.222	-80.8867	936.667	41.2261	330.025	936.602	856.322	303.612	973.802	1058.4	279.391	1047.71	535.87	298.141	1057.2	113.017	332.584	1173.87	55.2336
1448	0	-133.832	873.775	886.237	-95.333	851.404	1125.58	-51.4568	849.737	490.898	-34.3468	820.51	103.453	-80.8937	936.66	41.2457	331.431	942.134	856.749	305.181	978.693	1058.22	279.649	1051.4	536.2	298.55	1057.85	112.94	332.736	1173.9	54.9053
1449	0	-131.699	876.261	886.957	-92.5801	853.941	1126.18	-50.0671	851.687	491.192	-34.3606	820.514	103.827	-80.9434	936.68	41.2683	333.894	945.9	857.79	307.283	984.096	1058.08	279.957	1055.71	536.559	298.581	1058.37	112.952	332.686	1174	54.7782
1450	0	-129.256	879.018	887.026	-89.9875	856.144	1126.84	-48.4891	853.404	491.458	-34.0303	820.599	104.193	-80.939	936.68	41.237	335.533	951.143	858.697	309.489	989.349	1058.16	280.471	1060.57	536.935	298.886	1059.13	112.939	332.721	1174.21	54.5733
1451	0	-126.934	881.796	887.295	-87.6175	859.771	1127.02	-47.0666	855.4	491.836	-33.9063	820.7	104.46	-80.9649	936.676	41.2236	337.207	956.59	859.428	311.739	994.442	1058.3	280.936	1065.32	537.132	299.144	1059.93	112.862	332.764	1174.37	54.292
1452	0	-124.575	884.319	887.833	-85.2304	864.263	1127.16	-45.4971	856.998	492.068	-33.7209	820.909	104.701	-80.9596	936.716	41.2347	339.324	961.804	860.101	313.914	999.165	1058.55	281.43	1069.72	537.105	299.5	1060.77	112.739	332.776	1174.64	53.7691
1453	0	-121.736	886.96	887.968	-82.8769	868.666	1127.23	-44.0453	858.964	492.484	-33.2835	820.993	105.142	-80.9509	936.654	41.2353	341.415	966.972	860.638	316.183	1003.65	1058.66	281.988	1073.75	536.858	299.801	1061.71	112.628	332.637	1174.89	53.3255
1454	0	-119.241	889.513	888.334	-80.1992	872.272	1127.61	-42.2352	860.78	492.732	-33.1149	821.06	105.617	-80.9513	936.603	41.241	343.519	972.165	861.067	318.66	1008.12	1058.93	282.645	1077.36	536.556	300.008	1062.38	112.46	332.865	1175.15	53.1328
1455	0	-116.759	891.998	888.818	-77.3454	875.78	1127.92	-40.5179	862.588	493.082	-32.9627	821.109	106.056	-80.9158	936.627	41.2353	346.021	977.304	861.44	321.313	1012.49	1059.12	283.525	1080.84	536.32	300.073	1062.89	112.253	332.382	1175.41	52.9419
1456	0	-114.298	895.427	888.735	-74.3629	879.052	1128.02	-38.8402	864.667	493.372	-32.7215	821.176	106.465	-80.9369	936.693	41.2672	348.306	982.237	861.674	323.994	1016.84	1059.47	284.357	1084.03	535.949	300.126	1063.45	112.105	332.569	1175.55	53.0326
1457	0	-111.178	897.535	889.246	-71.2585	882.369	1128.46	-37.078	866.542	493.732	-32.4146	821.434	106.909	-80.9094	936.641	41.3036	350.749	987.113	861.787	326.689	1021.22	1059.74	285.271	1087.05	535.531	300.232	1063.86	111.893	332.486	1175.73	52.9719
1458	0	-108.026	899.743	889.526	-68.053	885.647	1128.67	-35.3942	868.492	494.066	-32.0804	821.731	107.305	-80.8789	936.69	41.3156	353.199	991.909	861.719	329.725	1025.65	1060.13	286.414	1089.93	535.027	300.253	1064.31	111.726	332.285	1175.88	52.6336
1459	0	-105.254	902.328	889.859	-64.8974	888.936	1129.06	-33.6621	870.417	494.454	-31.7224	821.99	107.745	-80.8487	936.685	41.3286	355.673	996.51	861.549	332.325	1029.97	1060.41	287.526	1092.63	534.687	300.285	1064.63	111.562	332.193	1175.97	52.5418
1460	0	-102.429	905.187	890.428	-61.6811	892.028	1129.49	-32.1809	872.574	494.887	-31.4083	822.165	108.285	-80.677	936.558	41.2392	358.218	1001.05	861.25	335.04	1034.36	1060.89	288.681	1095.32	534.348	300.368	1064.99	111.452	332.124	1176.07	52.4592
1461	0	-99.51	907.811	890.844	-58.3526	894.905	1129.84	-30.5504	874.503	495.434	-30.8455	821.801	109.285	-80.7737	936.624	41.3852	360.799	1005.38	860.881	337.962	1039.03	1061.33	289.9	1097.94	534.022	300.242	1065.27	111.227	332.112	1176.13	52.384
1462	0	-96.6212	910.494	891.345	-55.1923	897.64	1130.38	-29.024	876.818	495.927	-30.8996	821.26	109.681	-80.7599	936.323	41.2366	362.97	1009.13	860.712	340.598	1043.62	1061.67	291.159	1100.41	533.761	300.347	1065.62	111.015	332.133	1176.21	52.2879
1463	0	-93.8071	913.295	891.959	-51.9646	900.575	1130.93	-27.5883	878.976	496.652	-30.4281	822.246	110.49	-80.8386	936.371	41.3242	365.519	1013.6	860.435	343.13	1048.13	1062.14	292.456	1102.81	533.488	300.46	1066.04	111.025	332.527	1176.31	52.5045
1464	0	-91.0149	916.187	892.625	-48.8971	902.976	1131.53	-26.2285	881.113	497.129	-30.3921	822.934	111.184	-80.7112	936.372	41.237	367.681	1017.6	860.315	345.653	1052.76	1062.36	294.019	1105.07	533.182	300.474	1066.22	110.858	332.481	1176.39	52.4228
1465	0	-88.4044	918.981	893.216	-45.773	906.073	1132.05	-24.8687	883.277	497.782	-30.4255	823.566	111.98	-80.808	936.459	41.2376	370.068	1021.44	860.273	348.013	1057.04	1062.91	295.583	1107.23	532.917	300.687	1066.46	110.778	332.455	1176.52	52.4035
1466	0	-85.9462	921.754	894.025	-42.7424	909.32	1132.83	-23.6758	885.83	498.546	-30.3366	823.882	112.814	-80.5334	936.57	41.1244	372.27	1025.12	860.193	350.633	1061.55	1063.21	297.177	1109.18	532.589	300.612	1066.53	110.494	332.341	1176.58	52.3587
1467	0	-83.2918	924.442	894.891	-40.0218	912.024	1133.59	-22.5146	888.268	499.49	-30.385	824.355	113.946	-80.9427	936.55	41.1603	374.341	1028.84	860.11	352.872	1065.69	1063.59	297.874	1110.54	532.115	300.65	1066.83	110.451	332.184	1176.64	52.3574
1468	0	-80.8762	927.219	895.788	-37.075	914.643	1134.31	-21.5182	890.57	500.34	-30.5707	824.698	115.137	-81.0231	936.609	41.0938	376.582	1032.74	859.936	355.337	1069.75	1063.95	299.167	1112.17	531.753	300.611	1066.98	110.199	332.278	1176.68	52.3026
1469	0	-78.5324	929.906	897.04	-34.3274	917.112	1135.26	-20.4896	893.059	501.45	-30.6449	825.543	116.376	-81.1537	936.551	41.0108	378.416	1036.31	860.311	357.639	1073.59	1064.35	300.437	1113.76	531.546	300.727	1067.24	110.246	332.226	1176.73	52.223
1470	0	-76.213	932.692	898.185	-32.1002	919.647	1136.38	-19.487	895.692	502.582	-30.6533	826.461	117.812	-81.2951	936.484	40.9302	379.772	1041.04	860.194	359.854	1077.28	1064.8	301.887	1115.32	531.364	300.819	1067.45	110.125	332.24	1176.76	52.2417
1471	0	-74.1585	935.418	899.467	-30.1379	922.122	1137.64	-18.5697	898.266	503.718	-30.4542	826.933	119.263	-81.3279	936.159	40.782	381.801	1044.4	860.439	361.923	1080.66	1065.25	303.145	1116.67	531.165	300.957	1067.57	110.006	332.389	1176.77	52.1861
1472	0	-71.9524	938.014	900.924	-28.024	924.467	1139.07	-17.4845	900.902	504.873	-30.1323	828.071	120.527	-81.4318	935.909	40.6424	383.795	1047.48	860.747	364.182	1084.14	1065.79	304.369	1117.79	530.957	301.092	1067.71	109.952	332.312	1176.8	52.2017
1473	0	-69.8986	940.497	902.245	-26.0625	926.699	1140.36	-16.5798	903.389	506.053	-29.5077	828.93	122.062	-81.6129	935.7	40.4689	385.804	1050.52	861.083	366.246	1087.29	1066.39	305.678	1118.81	530.844	301.25	1067.77	109.85	332.446	1176.8	52.2312
1474	0	-67.8584	942.765	903.871	-24.1145	928.717	1141.96	-15.8984	906.904	507.512	-29.1103	829.867	123.491	-81.694	935.489	40.2939	387.579	1053.38	861.312	368.499	1090.38	1067.02	306.73	1119.48	530.688	301.342	1067.77	109.754	332.433	1176.84	52.2219
1475	0	-66.0585	945.429	905.436	-22.4069	931.129	1143.5	-15.5588	910.336	508.755	-28.5116	830.356	124.928	-81.9413	935.528	40.2849	389.302	1056.12	861.563	370.632	1093.4	1067.58	308.314	1120.12	530.721	301.251	1067.79	109.624	332.172	1176.92	52.1458
1476	0	-64.2907	947.584	907.128	-20.7313	933.033	1145.17	-15.0984	913.788	510.027	-27.682	831.966	126.366	-81.8068	935.043	40.1739	391.026	1058.65	861.904	373.362	1096.91	1068.08	309.658	1120.55	530.666	301.407	1067.8	109.56	332.139	1176.94	52.1085
1477	0	-62.6066	949.725	908.776	-19.1394	934.923	1146.79	-14.6157	917.01	511.312	-26.7862	833.456	127.963	-81.802	935.05	40.2007	392.459	1061.11	862.208	375.602	1099.97	1068.72	310.137	1120.51	530.546	301.539	1067.81	109.486	332.189	1177.02	51.9963
1478	0	-61.0096	951.796	910.623	-17.6347	936.743	1148.61	-14.2071	920.326	512.808	-25.7225	834.861	129.42	-81.3972	934.399	40.1313	393.964	1063.3	862.502	377.641	1102.72	1069.25	311.38	1120.67	530.563	301.578	1067.83	109.447	332.106	1176.99	52.027
1479	0	-59.4127	953.696	912.361	-16.13	938.393	1150.32	-13.7644	923.621	514.123	-24.808	835.354	131.337	-81.2182	934.032	40.1314	395.1	1065.3	862.917	379.242	1104.92	1069.77	312.494	1120.66	530.584	301.708	1067.8	109.393	332.31	1177.05	51.9562
1480	0	-58.1483	956	914.068	-14.9578	940.445	1152	-13.3477	926.893	515.394	-23.4925	837.555	132.815	-81.21	934.3	40.3584	396.484	1067.47	863.056	380.945	1107.32	1070.19	313.663	1120.59	530.631	301.722	1067.82	109.291	332.325	1177.04	52.0015
1481	0	-56.6589	957.706	916.013	-13.5606	941.9	1153.92	-12.8112	930.216	516.739	-22.3607	838.489	134.542	-80.6442	933.548	40.3494	397.599	1069.44	863.311	383.006	1110.24	1070.8	314.921	1120.5	530.738	301.791	1067.78	109.216	332.302	1177.03	51.9873
1482	0	-55.452	959.844	917.702	-12.4459	943.787	1155.58	-13.2347	934.94	518.087	-20.9927	840.073	136.005	-80.4124	933.42	40.5242	398.463	1071.44	863.58	384.77	1112.83	1071.31	315.848	1120.19	530.726	301.878	1067.72	109.153	332.25	1177	52.0942
1483	0	-54.1941	961.584	919.351	-11.2803	945.276	1157.2	-13.1634	939.015	519.397	-19.5998	841.645	137.624	-80.0704	933.362	40.608	399.713	1073.2	863.937	386.418	1115.46	1071.79	316.817	1119.97	530.752	302.006	1067.65	109.113	332.236	1177.05	51.9143
1484	0	-53.1542	963.573	921.005	-10.3327	947.014	1158.83	-13.3644	943.073	520.327	-18.3603	843.415	139.193	-79.6443	933.249	40.7253	400.702	1075.15	864.359	388.413	1118.45	1072.49	317.964	1119.7	530.796	302.031	1067.63	109.027	332.273	1177.05	51.9056
1485	0	-52.0885	965.712	922.588	-9.3592	948.902	1160.39	-13.4676	946.955	521.463	-17.1038	845.278	140.626	-78.8589	932.73	40.7726	401.82	1077.05	864.763	389.492	1120.51	1072.89	318.977	1119.45	530.806	302.137	1067.59	108.967	332.311	1176.97	52.1041
1486	0	-50.992	967.644	924.071	-8.35493	950.584	1161.84	-13.5065	951.154	522.635	-15.6583	847.005	142.097	-78.3664	932.91	41.1388	402.884	1078.93	865.195	390.946	1123	1073.32	320.058	1119.1	530.825	302.222	1067.5	108.905	332.283	1176.97	52.0424
1487	0	-50.0856	969.647	925.501	-7.54076	952.335	1163.25	-14.2333	956.051	523.745	-14.3648	848.742	143.773	-77.7847	932.989	41.5891	403.889	1080.9	865.698	392.541	1125.74	1073.55	321.056	1118.87	530.828	302.28	1067.46	108.822	332.478	1176.87	52.2025
1488	0	-49.2154	971.897	926.875	-6.76285	954.334	1164.59	-14.7263	961.03	524.855	-13.2449	850.682	145.242	-77.2535	933.158	42.1825	404.901	1082.8	866.165	393.707	1128.02	1074.07	321.962	1118.61	530.825	302.32	1067.41	108.713	332.243	1177.05	51.9373
1489	0	-48.3905	974.111	928.183	-6.03013	956.298	1165.88	-15.2004	965.866	525.693	-12.2341	852.661	146.988	-76.6481	933.222	42.592	405.979	1084.77	866.519	394.55	1129.9	1074.33	323.064	1118.66	530.791	302.399	1067.35	108.592	332.396	1176.83	52.1591
1490	0	-47.4508	976.2	929.479	-5.18268	958.136	1167.15	-15.6681	970.759	526.58	-11.3281	854.785	148.498	-76.465	934.225	43.3314	406.753	1086.94	866.789	395.974	1132.47	1074.69	323.817	1118.56	530.785	302.456	1067.19	108.524	332.344	1176.84	52.1346
1491	0	-46.788	978.443	930.587	-4.61215	960.127	1168.23	-16.2124	975.547	527.454	-10.5632	857.126	149.968	-76.2334	935.033	43.9849	407.75	1089	867.099	396.807	1134.31	1075.02	324.67	1118.63	530.71	302.488	1067.11	108.426	332.365	1176.87	52.1779
1492	0	-45.8207	980.532	931.673	-3.73705	961.966	1169.29	-16.9064	980.252	528.337	-10.1396	859.839	151.294	-76.2967	936.353	44.7297	408.651	1091.13	867.243	398.126	1136.72	1075.31	325.564	1118.9	530.648	302.567	1067.09	108.264	332.404	1176.8	52.2021
1493	0	-45.2022	983.01	932.587	-3.21075	964.193	1170.17	-17.6504	984.816	529.144	-9.86616	862.862	152.505	-76.5195	937.921	45.3163	409.518	1093.22	867.395	399.492	1139.03	1075.52	326.261	1119.18	530.557	302.563	1067.08	108.221	332.497	1176.78	52.172
1494	0	-44.4351	985.562	933.508	-2.53592	966.493	1171.07	-18.2947	989.406	529.973	-9.98074	866.281	153.562	-76.9711	940.073	45.9237	410.192	1095.45	867.43	400.014	1140.52	1075.7	326.998	1119.68	530.444	302.62	1067.04	108.114	332.511	1176.8	52.2161
1495	0	-43.7866	987.935	934.4	-1.97965	968.615	1171.93	-19.1773	993.946	530.848	-10.2609	870.026	154.379	-78.0084	943.154	46.6267	411.042	1097.59	867.4	401.568	1143.02	1076.05	327.794	1120.37	530.388	302.645	1067.04	108.059	332.352	1176.79	52.1441
1496	0	-42.8436	990.22	935.152	-1.12893	970.649	1172.66	-20.0163	998.283	531.619	-10.8941	873.903	154.903	-79.1832	946.685	47.2154	411.75	1099.7	867.3	402.836	1145.26	1076.25	328.224	1121.05	530.184	302.63	1067.04	108.019	332.309	1176.81	52.1379
1497	0	-42.1541	992.889	935.757	-0.531644	973.067	1173.24	-20.726	1002.3	532.281	-12.0086	878.766	155.272	-80.9202	950.984	47.7495	412.518	1101.84	867.233	403.7	1146.94	1076.53	328.712	1121.81	530.003	302.552	1067.04	107.923	332.365	1176.79	52.2271
1498	0	-41.4528	995.539	936.344	0.0774637	975.466	1173.8	-21.471	1006.09	532.941	-13.6388	884.647	155.159	-83.161	957.026	48.2365	413.131	1103.97	867.143	405.101	1149.14	1076.77	329.07	1122.67	529.763	302.444	1067.04	107.812	332.306	1176.81	52.174
1499	0	-40.5631	998.001	936.889	0.874862	977.678	1174.32	-22.0545	1009.84	533.525	-15.207	890.788	155.08	-85.661	962.997	48.6204	413.748	1106.14	866.972	406.235	1151.15	1076.98	329.428	1123.67	529.522	302.166	1067.13	107.76	332.554	1176.74	52.2723
1500	0	-39.9646	1000.93	937.214	1.38116	980.353	1174.62	-22.5796	1013.46	534.009	-17.3825	897.5	154.733	-88.2115	970.168	48.833	414.358	1108.25	866.761	407.092	1152.65	1077.22	329.746	1124.92	529.271	302.292	1067.02	107.699	332.299	1176.72	52.3105
1501	0	-39.2209	1003.53	937.594	2.03264	982.703	1174.97	-23.0986	1016.91	534.488	-19.9157	905.077	154.238	-91.2325	977.736	48.883	414.787	1110.46	866.411	408.21	1154.71	1077.39	329.978	1126.35	529.01	302.318	1067.11	107.682	332.241	1176.71	52.2931
1502	0	-38.4682	1006.14	937.774	2.69312	985.059	1175.12	-23.6313	1020.56	534.945	-22.7944	912.624	153.63	-94.4479	986.867	48.9944	415.515	1112.64	866.09	409.032	1156.23	1077.55	330.016	1127.93	528.73	302.067	1067.08	107.583	332.207	1176.71	52.4037
1503	0	-37.8862	1008.9	938.094	3.1829	987.571	1175.42	-24.1955	1024.13	535.322	-25.9108	921.766	152.918	-97.7769	996.119	48.9541	416.006	1114.83	865.867	409.869	1158.05	1077.82	329.975	1129.68	528.432	301.959	1067.09	107.537	332.278	1176.66	52.4158
1504	0	-37.15	1011.43	938.333	3.82683	989.848	1175.63	-24.6646	1027.79	535.644	-28.894	930.851	152.081	-101.013	1005.68	48.7741	416.485	1117.15	865.57	411.303	1160.49	1077.81	329.742	1131.52	527.995	301.846	1067.12	107.509	332.241	1176.64	52.4139
1505	0	-36.5219	1013.94	938.443	4.36273	992.108	1175.71	-25.2438	1031.78	535.966	-32.4523	940.127	151.182	-104.681	1016.71	48.6755	416.846	1119.54	865.136	411.997	1162.23	1077.88	329.76	1133.59	527.596	301.712	1067.22	107.446	332.273	1176.6	52.5376
1506	0	-35.9541	1016.48	938.445	4.8382	994.402	1175.69	-25.7328	1035.71	536.253	-36.0993	949.607	150.292	-107.892	1027.53	48.2319	417.109	1121.94	864.791	413.045	1164.23	1077.94	329.55	1135.67	527.189	301.63	1067.33	107.401	332.215	1176.64	52.5407
1507	0	-35.744	1018.91	938.615	4.95613	996.582	1175.83	-26.3701	1039.86	536.564	-39.7384	959.92	149.454	-111.259	1039.16	48.111	417.485	1124.43	864.415	413.542	1165.93	1077.97	329.342	1137.96	526.773	301.515	1067.42	107.408	332.249	1176.59	52.6469
1508	0	-34.9118	1021.26	938.455	5.6961	998.676	1175.64	-27.0983	1044.18	536.827	-43.297	970.082	148.661	-114.72	1051.41	48.2391	417.814	1127.04	863.871	414.47	1168.11	1077.98	329.054	1140.27	526.318	301.574	1067.55	107.436	332.236	1176.58	52.6717
1509	0	-34.4049	1023.17	938.492	6.11071	1000.34	1175.65	-27.8977	1048.91	537.098	-46.5175	981.292	147.946	-117.809	1063.7	48.6167	417.875	1129.72	863.433	414.708	1169.63	1077.95	328.749	1142.65	525.905	301.406	1067.68	107.392	332.233	1176.59	52.7153
1510	0	-33.8822	1025.42	938.376	6.54118	1002.34	1175.51	-28.7894	1053.78	537.37	-49.9638	991.457	147.568	-120.722	1075.85	49.339	418.001	1132.46	863.047	415.492	1171.95	1077.77	328.363	1145.07	525.423	301.195	1067.85	107.322	332.21	1176.58	52.7318
1511	0	-33.4287	1027.3	938.364	6.9025	1003.96	1175.47	-29.8129	1058.93	537.885	-52.8832	1002.17	147.247	-123.902	1088.75	50.4817	418.094	1135.33	862.402	416.192	1174.1	1077.69	327.991	1147.39	524.903	300.784	1068.38	107.287	332.197	1176.57	52.7889
1512	0	-33.1619	1029.32	938.22	7.07705	1005.73	1175.3	-30.7929	1064.61	538.018	-55.8243	1012.93	146.94	-126.659	1101.22	51.6551	418.125	1138.21	861.995	416.587	1176.12	1077.66	327.605	1149.73	524.457	300.649	1068.54	107.296	332.161	1176.59	52.8241
1513	0	-32.8936	1031.62	938.126	7.25308	1007.78	1175.18	-31.804	1070.72	538.327	-58.6065	1023.71	146.779	-129.668	1114.15	53.0254	418.197	1141.1	861.642	417.611	1178.93	1077.61	327.168	1152.08	523.928	300.586	1068.65	107.294	332.134	1176.61	52.8113
1514	0	-32.7763	1033.81	938.004	7.27813	1009.72	1175.03	-32.4921	1076.45	538.701	-61.188	1034.91	146.845	-132.374	1125.94	54.2998	418.168	1144.17	861.076	417.674	1180.84	1077.44	326.774	1154.37	523.504	300.011	1069.34	107.191	332.128	1176.6	52.8761
1515	0	-32.5594	1035.82	937.894	7.40279	1011.48	1174.9	-32.8765	1082.17	538.88	-63.6176	1045.76	146.94	-135.069	1138.06	55.6911	418.147	1147.17	860.69	418.161	1183.29	1077.37	326.409	1156.6	523.039	299.828	1069.53	107.177	332.127	1176.6	52.894
1516	0	-32.3916	1038.17	937.875	7.47841	1013.58	1174.85	-34.1036	1089.36	539.616	-65.7714	1056.41	147.233	-137.651	1150.06	57.2549	418.134	1150.29	860.339	418.353	1185.48	1077.34	326.066	1158.81	522.551	300.139	1069.08	107.429	332.102	1176.62	52.9209
1517	0	-32.2154	1040.14	937.763	7.56235	1015.3	1174.71	-35.4016	1096.57	540.16	-67.5495	1067.22	147.706	-140.088	1161.55	58.908	417.961	1153.35	859.977	418.709	1188.01	1077.31	325.746	1160.93	522.116	300.032	1069.43	107.548	331.999	1176.62	52.9195
1518	0	-32.1899	1042.08	937.768	7.49566	1016.98	1174.69	-36.5564	1103.72	540.774	-69.2276	1077.97	148.268	-142.431	1173.18	60.6753	417.766	1156.43	859.703	418.549	1189.97	1077.26	325.398	1162.98	521.686	300.003	1069.61	107.598	332.096	1176.64	52.9484
1519	0	-32.2015	1044.72	937.581	7.3918	1019.38	1174.48	-37.4809	1110.64	541.527	-70.628	1088.56	148.84	-144.454	1184.36	62.383	417.706	1159.39	859.456	418.762	1192.37	1077.1	325.179	1165.04	521.244	299.733	1070.04	107.508	332.024	1176.67	52.9385
1520	0	-32.2484	1047.23	937.536	7.25265	1021.64	1174.41	-38.4806	1117.81	542.326	-71.8055	1099	149.476	-146.288	1195.34	64.2392	417.444	1162.42	859.262	419.058	1194.81	1077.1	325.184	1167.26	520.795	299.625	1070.18	107.472	332.034	1176.66	52.9538
1521	0	-32.3703	1049.8	937.42	7.0385	1023.95	1174.26	-39.4385	1125.1	543.091	-72.9426	1109.79	150.287	-147.744	1206.14	65.978	417.259	1165.36	859.022	419.384	1197.5	1077.22	324.827	1169.11	520.378	299.713	1069.98	107.673	332.055	1176.65	52.943
1522	0	-32.5712	1052.25	937.5	6.74538	1026.16	1174.32	-40.4083	1132.34	543.964	-73.8833	1120.19	151.096	-149.274	1217.46	67.7878	417.058	1168.2	858.845	419.318	1199.57	1077.17	324.69	1171.18	519.97	299.549	1070.07	107.498	331.968	1176.69	52.9372
1523	0	-32.5826	1055.02	937.317	6.64174	1028.67	1174.11	-41.2238	1139.64	544.848	-74.7154	1130.53	151.901	-150.525	1228.37	68.724	416.907	1170.89	858.724	419.232	1201.67	1077.21	324.575	1173.26	519.553	299.589	1070.19	107.778	332.003	1176.71	52.9189
1524	0	-32.7377	1057.89	937.199	6.39442	1031.29	1173.96	-42.1211	1146.88	545.718	-75.5188	1141.14	152.698	-150.99	1240	70.5258	416.74	1173.55	858.555	419.077	1203.67	1077.2	324.419	1175.26	519.132	299.507	1070.35	107.814	332.002	1176.75	52.8928
1525	0	-33.0754	1061.22	937.209	5.96448	1034.37	1173.95	-42.9205	1154.15	546.572	-76.1297	1151.88	153.458	-151.761	1251.32	72.0983	416.507	1176.13	858.401	419.107	1205.7	1077.3	324.245	1177.2	518.735	299.461	1070.49	107.87	332.029	1176.76	52.8872
1526	0	-33.2802	1064.52	937.111	5.66743	1037.42	1173.82	-43.6591	1161.5	547.422	-76.9002	1162.05	154.364	-152.181	1262.31	73.7313	416.404	1178.73	858.279	419.047	1207.62	1077.33	324.014	1179.07	518.298	299.408	1070.57	107.846	331.956	1176.77	52.8781
1527	0	-33.3677	1067.28	936.957	5.48769	1039.93	1173.64	-44.372	1168.55	548.326	-77.4822	1172.6	155.125	-152.652	1273.81	75.3005	416.199	1181.21	858.156	419.43	1209.99	1077.43	323.82	1180.96	517.854	299.417	1070.76	107.928	331.969	1176.8	52.8612
1528	0	-33.5833	1070.8	936.819	5.1799	1043.19	1173.48	-45.0929	1175.92	549.136	-78.0991	1183.07	156.027	-152.635	1285.08	76.672	416.056	1183.67	858.075	419.307	1211.63	1077.52	323.651	1182.9	517.443	299.398	1070.89	107.979	332.009	1176.76	52.827
1529	0	-34.0062	1074.57	936.863	4.66469	1046.72	1173.49	-45.5088	1182.98	549.883	-78.5739	1193.44	156.81	-152.567	1296.22	78.1953	415.923	1186.18	857.976	419.627	1213.83	1077.54	323.333	1184.74	516.945	299.26	1070.98	107.998	332.023	1176.76	52.8528
1530	0	-34.4173	1078.45	936.698	4.16144	1050.35	1173.3	-45.8432	1189.92	550.626	-79.1424	1203.73	157.665	-152.45	1307.58	79.6256	415.673	1188.65	857.899	419.36	1215.22	1077.63	323.156	1186.66	516.552	298.892	1071.47	107.888	331.978	1176.82	52.8696
1531	0	-34.6797	1081.99	936.741	3.80672	1053.64	1173.32	-46.1516	1196.75	551.266	-79.5578	1214.11	158.318	-152.727	1317.7	81.7722	415.411	1190.89	857.557	419.769	1217.53	1077.68	322.945	1188.65	516.119	298.789	1071.64	107.915	332.008	1176.79	52.8469
1532	0	-35.164	1086	936.486	3.23024	1057.4	1173.04	-46.4683	1203.66	551.894	-79.9339	1224.24	159.086	-152.055	1330.04	82.5842	415.343	1193.54	857.648	419.494	1218.79	1077.79	322.867	1190.69	515.617	298.71	1071.74	107.957	331.899	1176.87	52.8791
1533	0	-35.6584	1089.96	936.215	2.64359	1061.11	1172.74	-46.6627	1210.53	552.486	-80.35	1234.72	159.732	-151.726	1341.35	83.9796	415.103	1196.11	857.479	419.53	1220.48	1077.81	322.437	1192.57	515.19	298.832	1071.54	108.14	331.971	1176.8	52.8457
1534	0	-35.9659	1093.92	936.185	2.24384	1064.81	1172.69	-46.7075	1217.1	552.891	-80.9443	1244.35	160.407	-151.351	1352.28	85.3095	414.737	1198.66	857.242	419.874	1222.77	1077.75	322.119	1194.55	514.723	298.527	1071.95	108.125	331.89	1176.87	52.8866
1535	0	-36.5031	1097.96	935.872	1.61444	1068.6	1172.35	-46.7589	1223.78	553.323	-81.2292	1254.16	161.076	-151.021	1363.14	86.7838	414.587	1201.14	857.092	420.008	1224.66	1077.76	321.836	1196.49	514.211	298.698	1071.84	108.25	331.855	1176.91	52.8526
1536	0	-36.9263	1101.98	935.346	1.09903	1072.37	1171.79	-46.7338	1230.24	553.641	-81.412	1263.8	161.596	-150.76	1373.79	88.1787	414.394	1203.7	856.925	419.583	1225.7	1077.77	321.543	1198.49	513.772	298.655	1071.92	108.321	331.79	1176.84	52.8963
1537	0	-37.3666	1105.86	935.1	0.566475	1076	1171.52	-46.6171	1236.69	553.857	-81.4748	1273.49	162.116	-150.378	1384.41	89.4415	414.075	1206.25	856.614	419.758	1227.63	1077.8	321.22	1200.54	513.284	298.59	1072.05	108.404	331.849	1176.92	52.8901
1538	0	-38.0295	1110.28	934.629	-0.188671	1080.16	1171.02	-46.4332	1242.94	554.064	-81.6095	1282.8	162.576	-149.891	1394.39	90.7988	413.765	1208.82	856.304	419.636	1229.45	1077.73	320.925	1202.58	512.796	298.532	1072.19	108.481	331.754	1176.88	52.8871
1539	0	-38.4713	1114.51	934.134	-0.722714	1084.15	1170.5	-46.2573	1249.2	554.133	-81.8502	1291.54	162.769	-149.312	1404.37	91.9301	413.629	1211.35	856.12	419.454	1231.14	1077.68	320.667	1204.66	512.33	298.534	1072.43	108.632	331.826	1176.9	52.8972
1540	0	-38.9486	1118.62	933.629	-1.2923	1088	1169.97	-45.9294	1255.14	554.114	-81.7517	1300.67	163.282	-148.947	1414.14	93.0301	414.354	1212.26	856.003	419.04	1232.76	1077.52	320.39	1206.72	511.824	298.439	1072.63	108.679	331.805	1176.94	52.8678
1541	0	-39.5209	1122.97	932.868	-1.95678	1092.1	1169.18	-45.6003	1261.1	554.074	-81.6042	1309.6	163.536	-148.729	1423.59	94.2509	414.001	1214.84	855.811	418.68	1234.54	1077.39	320.091	1208.8	511.302	298.103	1072.96	108.556	331.806	1176.91	52.9274
1542	0	-39.9195	1127.14	932.156	-2.4476	1096.02	1168.44	-45.3273	1267.04	554.007	-81.4128	1318.07	163.682	-148.13	1432.75	95.0191	413.832	1217.53	855.548	418.416	1236.48	1077.29	319.837	1210.83	510.786	298.189	1072.89	108.775	331.751	1176.98	52.8581
1543	0	-40.441	1131.3	931.484	-3.06141	1099.93	1167.75	-44.9612	1272.5	553.681	-81.0964	1326.34	163.838	-147.373	1441.59	95.7601	413.358	1219.72	855.235	418.156	1238.5	1077.18	319.576	1212.92	510.225	297.941	1073.29	108.782	331.779	1176.97	52.8755
1544	0	-41.0427	1135.81	930.668	-3.75532	1104.19	1166.9	-44.67	1278.22	553.501	-80.9035	1334.28	163.885	-146.7	1450.03	96.3648	413.275	1222.6	855.078	417.737	1240.43	1077.13	319.351	1214.98	509.721	297.894	1073.38	108.896	331.741	1176.98	52.8375
1545	0	-41.5366	1139.85	929.885	-4.34146	1107.98	1166.09	-44.2793	1283.48	553.011	-80.591	1342.02	163.768	-145.894	1458.18	96.7325	412.678	1223.82	854.966	417.17	1242.37	1077.01	319.069	1217.01	509.223	298.007	1073.33	109.068	331.777	1176.99	52.8464
1546	0	-42.0051	1144.02	929.017	-4.90215	1111.89	1165.2	-43.9153	1288.66	552.496	-80.1825	1348.73	163.729	-145.242	1466.28	97.0417	412.348	1226.36	854.683	416.781	1244.54	1076.94	318.836	1219.13	508.651	297.977	1073.45	109.215	331.781	1176.98	52.8282
1547	0	-42.5617	1148.14	928.148	-5.55102	1115.77	1164.3	-43.7232	1293.89	551.977	-79.5138	1356.49	163.374	-144.266	1473.79	97.1312	412.077	1228.98	854.522	416.247	1246.64	1076.77	318.662	1221.22	508.129	297.944	1073.61	109.339	331.779	1177.05	52.8002
1548	0	-43.2444	1152.45	927.276	-6.32598	1119.83	1163.4	-43.4072	1298.74	551.402	-78.7974	1363.35	163.026	-143.21	1480.93	97.0437	411.628	1231.58	854.341	415.688	1248.74	1076.64	318.632	1223.41	507.544	297.885	1073.78	109.44	331.787	1177.06	52.7589
1549	0	-43.651	1156.11	926.349	-6.82481	1123.24	1162.45	-43.1473	1303.4	550.613	-78.1739	1370	162.555	-141.998	1487.67	96.7724	411.805	1234.78	854.089	415.134	1250.92	1076.51	318.336	1225.38	507.072	297.828	1073.98	109.513	331.788	1177.09	52.7161
1550	0	-44.305	1160.21	925.267	-7.571	1127.09	1161.34	-42.9461	1308.27	549.946	-77.3496	1376.24	161.903	-140.745	1494.17	96.3014	411.642	1237.02	853.856	414.578	1253.34	1076.35	318.161	1227.43	506.567	297.681	1074.17	109.52	331.83	1177.17	52.7091
1551	0	-45.0219	1164.41	924.138	-8.38015	1131.04	1160.19	-42.7648	1312.75	549.115	-76.7402	1381.96	161.031	-139.576	1500.27	95.5832	411.273	1239.73	853.639	413.894	1255.71	1076.23	317.973	1229.39	506.016	297.303	1074.58	109.432	331.746	1177.17	52.6946
1552	0	-45.6669	1168.3	922.977	-9.11742	1134.67	1159	-42.5309	1317.16	548.185	-75.4068	1387.8	160.527	-138.199	1506.15	94.6909	410.884	1242.38	853.332	413.098	1258	1076.03	317.803	1231.41	505.524	297.429	1074.53	109.687	331.808	1177.19	52.6796
1553	0	-46.3122	1172	922.075	-9.85493	1138.12	1158.07	-42.4213	1321.84	547.278	-74.3596	1392.98	159.634	-136.817	1511.68	93.5079	410.534	1245.11	853.052	412.354	1260.36	1075.85	317.601	1233.36	504.988	297.338	1074.66	109.802	331.812	1177.22	52.6564
1554	0	-47.0915	1175.85	920.8	-10.7265	1141.72	1156.77	-42.2512	1325.87	546.181	-73.2949	1398.09	158.724	-135.419	1516.85	92.3577	409.974	1247.65	852.775	411.542	1262.8	1075.59	317.375	1235.37	504.46	297.217	1074.85	109.918	331.773	1177.25	52.6526
1555	0	-47.949	1179.77	919.486	-11.6762	1145.39	1155.43	-42.0416	1330	545.035	-72.1744	1402.95	157.687	-133.696	1521.51	90.7705	409.55	1250.39	852.56	410.908	1265.48	1075.47	317.16	1237.36	503.983	297.215	1075	110.022	331.805	1177.24	52.6069
1556	0	-48.5176	1183.52	918.413	-12.337	1148.89	1154.33	-41.9366	1334.18	543.888	-71.0781	1407.54	156.604	-132.09	1526.08	89.0482	409.132	1252.89	852.241	410.266	1268.39	1075.48	316.896	1239.35	503.388	297.162	1075.15	110.126	331.785	1177.28	52.5612
1557	0	-49.2349	1187.35	917.326	-13.1465	1152.47	1153.22	-41.7487	1338	542.639	-70.0899	1411.99	155.335	-130.631	1530.42	87.1463	408.598	1255.91	851.947	409.11	1270.78	1075.19	316.641	1241.43	502.871	297.15	1075.38	110.289	331.805	1177.32	52.5616
1558	0	-50.0895	1191.41	915.974	-14.0934	1156.28	1151.84	-41.5311	1341.67	541.325	-68.8115	1415.95	154.001	-128.931	1534.41	85.0892	408.042	1258.63	851.519	408.128	1273.36	1075.01	316.555	1243.62	502.276	296.896	1075.81	110.361	331.74	1177.41	52.356
1559	0	-50.9196	1195.42	914.75	-15.0158	1160.04	1150.59	-41.4656	1345.49	539.89	-68.0208	1419.83	152.6	-127.204	1538.22	82.8073	407.053	1261.1	851.22	407.215	1276.1	1074.87	316.095	1245.64	501.765	296.81	1076.03	110.537	331.718	1177.49	52.2447
1560	0	-51.5703	1199.25	913.578	-15.7587	1163.61	1149.39	-41.2295	1348.89	538.359	-66.7857	1423.16	151.169	-125.62	1541.74	80.4066	406.618	1263.98	850.967	406.234	1278.87	1074.61	315.732	1247.74	501.205	296.705	1076.18	110.666	331.704	1177.54	52.179
1561	0	-52.2788	1203.09	912.329	-16.5594	1167.2	1148.11	-40.9462	1352.19	536.758	-66.053	1426.43	149.711	-123.929	1545.08	77.9392	405.959	1266.72	850.61	405.184	1281.63	1074.3	315.401	1249.84	500.591	296.749	1076.14	110.989	331.698	1177.44	52.3242
1562	0	-53.1474	1207.22	911.043	-17.5202	1171.09	1146.8	-40.4193	1355.19	535.057	-65.261	1429.03	148.162	-122.269	1548.31	75.3203	405.135	1269.37	850.152	404.33	1284.69	1073.84	315.087	1251.99	500.028	296.651	1076.29	111.237	331.757	1177.45	52.2694
1563	0	-54.073	1211.57	909.695	-18.5381	1175.18	1145.43	-40.1037	1358.13	533.268	-64.5537	1431.92	146.419	-120.753	1551.24	72.6209	404.56	1272.21	849.787	403.164	1287.41	1073.69	314.811	1254.17	499.384	296.616	1076.39	111.467	331.745	1177.48	52.164
1564	0	-54.9184	1215.97	908.351	-19.4757	1179.33	1144.05	-39.6426	1360.83	531.409	-63.7276	1435.01	144.698	-119.111	1554.02	69.8383	403.746	1274.92	849.405	401.736	1290.09	1073.33	314.515	1256.35	498.853	296.53	1076.44	111.737	331.796	1177.54	52.0972
1565	0	-56.0124	1220.45	906.9	-20.662	1183.56	1142.58	-39.2148	1363.51	529.423	-62.8606	1437.63	142.762	-117.607	1556.56	67.0156	402.834	1277.62	848.957	400.606	1293.04	1072.89	314.23	1258.56	498.251	296.544	1076.62	112.03	331.876	1177.54	52.019
1566	0	-57.0316	1224.99	905.531	-21.7734	1187.85	1141.18	-38.8222	1366.12	527.298	-62.331	1440.48	140.763	-115.749	1558.92	63.9344	402.138	1280.41	848.553	399.451	1296.11	1072.42	313.947	1260.84	497.634	296.555	1076.71	112.28	331.925	1177.58	51.9238
1567	0	-58.071	1229.35	903.979	-22.9051	1191.95	1139.6	-38.366	1368.49	525.011	-61.7575	1442.9	138.559	-114.524	1561.03	60.8696	401.324	1283.37	848.181	398.281	1299.27	1072.12	313.727	1263.07	497.035	296.225	1077.13	112.484	332.002	1177.59	51.8623
1568	0	-59.3025	1233.93	902.566	-24.2287	1196.29	1138.16	-37.7347	1370.7	522.678	-61.1874	1445.26	136.352	-112.894	1562.8	57.7118	400.153	1286.06	847.624	396.476	1301.93	1071.48	313.346	1265.26	496.329	296.183	1077.23	112.784	332.035	1177.61	51.7897
1569	0	-60.6063	1238.65	901.028	-25.6248	1200.76	1136.6	-37.2885	1372.74	520.241	-60.4803	1447.33	134.031	-111.257	1564.59	54.3385	399.234	1288.82	847.21	395.08	1305.12	1070.97	313.367	1267.61	495.668	296.656	1076.75	113.136	332.085	1177.61	51.7051
1570	0	-62.0112	1243.47	899.3	-27.1219	1205.32	1134.84	-36.5873	1374.33	517.612	-59.9745	1449.03	131.532	-110.109	1566.01	50.9003	398.191	1291.65	846.724	393.629	1308.36	1070.41	312.957	1269.86	494.953	296.739	1076.79	113.312	332.1	1177.64	51.6557
1571	0	-63.3036	1248.15	897.611	-28.5065	1209.75	1133.13	-36.2892	1376.54	514.994	-59.4216	1450.59	128.932	-108.561	1567.08	47.3003	397.111	1294.52	846.18	392.005	1311.56	1069.83	312.531	1272.12	494.313	296.726	1076.89	113.476	332.122	1177.66	51.5734
1572	0	-64.6524	1252.95	895.889	-29.9476	1214.3	1131.38	-35.6534	1377.94	512.251	-58.8119	1451.54	126.238	-107.099	1567.75	43.5739	395.903	1297.39	845.695	390.395	1314.94	1069.1	312.03	1274.38	493.6	296.577	1077.02	113.875	332.143	1177.67	51.5346
1573	0	-66.2121	1258.01	894.055	-31.5995	1219.11	1129.52	-35.3211	1379.76	509.487	-58.2524	1452.22	123.42	-105.474	1568.05	41.425	394.698	1300.33	845.056	388.492	1318.13	1068.43	311.486	1276.66	492.888	296.508	1077.13	114.028	332.166	1177.69	51.5252
1574	0	-67.6944	1262.97	892.202	-33.1741	1223.82	1127.64	-35.0475	1381.42	506.739	-56.897	1451.69	121.408	-104.656	1568.91	41.9176	393.354	1303.23	844.585	386.956	1321.81	1067.75	310.844	1279.05	492.13	296.413	1077.16	114.352	332.208	1177.68	51.481
1575	0	-69.4639	1268.36	890.252	-35.0358	1228.96	1125.66	-34.7581	1382.91	503.924	-55.0357	1451.48	119.63	-103.579	1569.63	42.4271	391.97	1306.42	843.967	385.157	1325.44	1067.06	310.229	1281.5	491.332	296.344	1077.21	114.58	332.235	1177.68	51.4568
1576	0	-71.1095	1273.52	888.416	-36.7737	1233.87	1123.8	-34.5043	1384.62	501.187	-53.8644	1452	117.067	-102.251	1570.46	43.1638	390.426	1309.36	843.33	383.074	1328.9	1066.36	309.388	1283.94	490.525	296.217	1077.47	114.872	332.28	1177.68	51.4271
1577	0	-72.758	1278.5	886.5	-38.5144	1238.6	1121.86	-33.8645	1386.25	498.426	-53.1084	1452.51	114.61	-100.396	1571.41	44.1753	388.54	1312.13	842.606	381.357	1332.83	1065.49	308.444	1286.44	489.734	296.096	1077.58	115.16	332.296	1177.72	51.3744
1578	0	-74.6109	1283.73	884.746	-40.4595	1243.58	1120.08	-33.1912	1388.04	495.801	-51.5609	1452.94	113.214	-98.4037	1572.58	45.1894	387.022	1315.64	841.944	379.331	1336.71	1064.66	307.362	1288.94	488.86	296.054	1077.76	115.41	332.333	1177.78	51.3426
1579	0	-76.5804	1289.1	883.086	-42.5213	1248.7	1118.39	-32.1985	1389.43	493.348	-50.1251	1454.44	112.576	-97.5391	1573.67	45.7167	385.202	1319	841.125	377.272	1340.8	1063.83	306.338	1291.51	487.962	296.146	1077.86	115.807	332.407	1177.79	51.3419
1580	0	-78.8374	1294.95	881.499	-44.8705	1254.29	1116.78	-30.8927	1391.18	491.423	-45.9463	1453.19	111.108	-97.2943	1573.79	45.9851	383.247	1322.59	840.347	374.926	1344.81	1062.93	305.197	1294.05	487.084	295.94	1078.23	116.126	332.489	1177.82	51.319
1581	0	-80.9635	1300.13	880.285	-47.0889	1259.22	1115.54	-29.0139	1393.17	490.026	-43.663	1454.66	110.546	-96.98	1573.81	46.2836	381.229	1326.29	839.52	372.741	1348.94	1062.26	303.868	1296.67	486.206	295.848	1078.54	116.543	332.463	1177.86	51.2699
1582	0	-82.9991	1305.18	879.574	-49.2166	1264.02	1114.8	-27.6343	1397.49	489.609	-41.0402	1455.41	109.169	-96.278	1574.08	46.6436	379.12	1330.19	838.686	370.295	1353.28	1061.59	302.095	1298	485.454	295.776	1078.85	116.971	332.471	1177.89	51.2544
1583	0	-85.0012	1310.34	879.005	-51.311	1268.93	1114.21	-27.0819	1402.81	489.535	-39.1704	1455.74	108.501	-96.0055	1574.43	46.8697	376.88	1334.03	837.94	367.756	1357.77	1061.07	300.398	1300.34	484.686	295.716	1079.23	117.667	332.466	1177.94	51.2482
1584	0	-87.1345	1315.44	878.84	-53.5365	1273.78	1114.01	-27.1713	1408.01	489.566	-39.0271	1456.5	108.465	-95.948	1574.56	46.9153	374.571	1337.91	837.199	365.117	1362.38	1060.69	299.033	1303.17	484.24	295.717	1079.7	118.307	332.48	1178.05	51.2661
1585	0	-89.1085	1320.14	879.058	-55.6028	1278.23	1114.2	-28.1989	1413.01	490.086	-39.4329	1457.1	108.55	-95.9584	1574.52	46.8262	372.428	1341.86	836.685	362.378	1367.07	1060.4	297.381	1305.63	483.87	295.612	1080.33	119.183	332.539	1178.15	51.2706
1586	0	-91.0918	1324.73	879.897	-57.6783	1282.57	1115.02	-30.3475	1417.54	491.275	-40.1551	1457.34	108.687	-96.1603	1574.53	46.6566	370.319	1345.74	836.134	359.802	1372.12	1060.39	295.755	1307.99	483.667	295.641	1080.98	120.23	332.652	1178.19	51.334
1587	0	-93.1111	1329.33	881.292	-59.7898	1286.92	1116.39	-33.3181	1421.92	492.981	-41.6317	1458.31	109.226	-96.3638	1574.53	46.5343	368.419	1349.86	836.109	356.938	1377.03	1060.43	294.398	1310.35	483.879	295.652	1081.74	121.381	332.607	1178.37	51.3013
1588	0	-94.9403	1332.96	883.065	-61.7113	1290.3	1118.13	-36.4996	1425.74	494.651	-42.574	1458.72	109.518	-96.669	1574.48	46.4071	366.041	1353.57	836.15	353.964	1381.94	1060.57	292.805	1312.42	484.077	295.594	1082.49	122.586	332.646	1178.5	51.3051
1589	0	-96.9212	1336.56	884.93	-63.7844	1293.64	1119.97	-39.7125	1429.32	496.013	-43.0818	1458.54	109.64	-96.824	1574.41	46.2555	363.521	1357	836.411	351.461	1387.21	1060.96	291.613	1314.2	484.696	295.564	1083.31	123.928	332.754	1178.63	51.3104
1590	0	-99.3901	1340.04	886.732	-66.3456	1296.87	1121.75	-42.8823	1432.9	497.081	-43.4689	1458.26	109.691	-96.9232	1574.35	46.1526	360.975	1360.1	836.977	348.405	1392.05	1061.38	290.986	1316	485.662	295.822	1084.05	125.314	332.912	1178.82	51.3068
1591	0	-102.023	1343.27	887.939	-69.0703	1299.86	1122.93	-45.5467	1435.75	497.624	-43.4163	1457.11	109.407	-97.0072	1574.33	46.0989	358.652	1363.18	838.009	345.918	1397.32	1061.9	290.305	1317.42	487.011	296.152	1084.94	126.798	333.114	1178.96	51.2955
1592	0	-104.885	1346.52	888.928	-72.0247	1302.86	1123.89	-48.0953	1438.36	497.907	-43.6518	1456.85	109.432	-97.0742	1574.34	46.0733	356.385	1366.07	839.307	342.939	1402.14	1062.29	289.995	1318.94	488.672	296.485	1085.88	128.334	333.371	1179.18	51.2954
1593	0	-107.63	1349.56	889.684	-74.8617	1305.64	1124.62	-50.0003	1440.57	498.048	-43.6098	1456.72	109.322	-97.0783	1574.25	46.0016	353.921	1368.86	840.917	340.222	1407.07	1062.82	289.395	1320.02	490.273	296.999	1086.91	129.952	333.622	1179.42	51.2972
1594	0	-110.422	1352.52	890.188	-77.7463	1308.35	1125.1	-51.5212	1442.33	498.077	-44.3237	1458.06	109.725	-97.0774	1574.25	46.002	351.757	1371.73	842.328	337.763	1412.13	1063.52	288.891	1321.23	491.802	297.323	1087.98	131.613	333.825	1179.71	51.3392
1595	0	-113.114	1355.38	890.328	-80.5301	1310.96	1125.21	-52.6083	1443.91	497.982	-44.887	1459.37	110.079	-97.0597	1574.28	46.0494	350.01	1374.81	843.728	334.904	1416.78	1064.06	288.48	1322.83	493.272	297.81	1089.21	133.253	333.976	1180	51.4014
1596	0	-115.689	1358.3	890.177	-83.1984	1313.63	1125.03	-53.5811	1445.33	497.695	-43.8502	1458.19	109.624	-97.0176	1574.35	46.0709	347.875	1377.56	844.951	332.097	1421.25	1064.48	287.971	1324.86	494.536	297.959	1090.54	135.106	334.123	1180.32	51.5083
1597	0	-118.206	1361.48	889.917	-85.8067	1316.56	1124.75	-54.2977	1446.52	497.493	-43.2	1457.58	109.259	-96.9683	1574.38	46.0998	346.122	1380.6	846.176	329.457	1425.78	1065.11	287.446	1327.31	495.65	298.629	1092.01	137.209	334.317	1180.64	51.682
1598	0	-120.362	1364.64	889.843	-88.055	1319.47	1124.65	-55.043	1447.6	497.307	-42.992	1457.73	109.133	-96.9679	1574.46	46.1552	344.396	1383.82	847.276	327.082	1430.23	1065.79	287.161	1330.59	496.659	298.562	1093.59	139.256	334.704	1180.98	51.8721
1599	0	-122.595	1368.34	889.994	-90.3805	1322.92	1124.77	-55.4253	1448.01	496.98	-43.5305	1459.33	109.429	-96.9133	1574.48	46.1824	342.157	1386.37	848.141	324.355	1434.32	1066.3	286.741	1334.21	497.514	298.822	1095.41	141.637	334.672	1181.37	52.0293
1600	0	-125.024	1372.62	890.242	-92.9013	1326.95	1124.99	-55.9397	1448.77	496.794	-43.4831	1459.86	109.219	-96.852	1574.51	46.2159	340.676	1390.09	849.103	321.803	1438.25	1066.92	286.571	1338.45	498.357	298.779	1097.4	144.245	334.848	1181.85	52.2984
1601	0	-126.843	1376.51	890.156	-94.8135	1330.58	1124.88	-56.3901	1449.3	496.612	-43.3843	1459.99	109.137	-96.8329	1574.49	46.2509	338.789	1393.33	850.067	319.415	1442.29	1067.62	286.276	1343.56	499.098	299.017	1099.94	146.925	335.06	1182.4	52.6758
1602	0	-128.922	1381.67	890.026	-96.9843	1335.5	1124.72	-56.8	1449.79	496.392	-43.0701	1459.68	108.691	-96.8105	1574.54	46.2751	337.152	1396.63	850.785	317.118	1446.1	1068.34	285.971	1349.36	499.69	299.513	1102.91	150.323	335.192	1183.04	53.138
1603	0	-130.626	1386.68	890.072	-98.7809	1340.25	1124.74	-57.0295	1449.75	496.157	-42.9644	1459.64	108.428	-96.7768	1574.6	46.2963	335.088	1403.01	851.637	314.711	1449.85	1069.02	285.86	1356.42	500.271	299.565	1106.21	153.869	335.54	1183.61	53.7321
1604	0	-132.045	1390.87	890.037	-100.292	1344.19	1124.68	-57.3364	1449.53	495.895	-43.0896	1459.6	108.183	-96.7767	1574.59	46.3223	333.486	1407.81	852.456	312.414	1453.63	1069.72	285.742	1364.49	500.757	299.42	1110.37	158.203	335.529	1184.55	54.4862
1605	0	-133.428	1395.29	890.189	-101.767	1348.36	1124.81	-57.742	1448.94	495.521	-42.7507	1459.18	107.752	-96.7777	1574.59	46.324	332.012	1411.77	853.144	310.16	1457.39	1070.39	285.762	1373.73	501.23	299.146	1115.1	162.898	335.432	1185.85	55.6245
1606	0	-134.561	1399.64	890.14	-102.993	1352.46	1124.73	-58.2313	1448.15	495.067	-42.707	1458.85	107.409	-96.7404	1574.51	46.2972	330.564	1415.6	853.811	307.905	1460.92	1070.88	285.794	1384.31	501.827	298.834	1120.96	168.006	334.878	1187.61	57.1471
1607	0	-135.683	1404.5	889.772	-104.207	1357.07	1124.34	-58.6994	1447.05	494.434	-43.323	1459.61	107.542	-96.7915	1574.62	46.3425	329.379	1420.21	854.545	305.725	1464.47	1071.4	285.567	1395.69	502.424	298.23	1128.03	173.708	334.105	1189.94	59.3163
1608	0	-136.722	1409.43	889.284	-105.337	1361.74	1123.82	-58.9378	1445.61	493.765	-44.1208	1460.63	107.679	-96.7801	1574.6	46.2954	328.078	1424.54	855.158	303.709	1467.82	1071.77	285.989	1408.3	503.231	297.842	1135.76	179.813	333.668	1191.86	61.9364
1609	0	-137.78	1414.13	888.873	-106.488	1366.2	1123.38	-59.204	1444.03	492.998	-44.6098	1461.05	107.558	-96.771	1574.56	46.256	326.98	1428.1	855.761	301.755	1471.07	1072.06	286.645	1421.97	504.381	297.116	1144.37	186.285	333.015	1194.2	65.5527
1610	0	-138.682	1418.17	888.358	-107.482	1369.99	1122.84	-59.8151	1443.27	492.407	-45.0026	1460.91	107.252	-96.8004	1574.55	46.2459	325.922	1431.83	856.375	299.831	1474.12	1072.27	287.32	1436.24	505.678	296.282	1154.17	193.119	332.172	1197.36	70.2715
1611	0	-139.557	1421.75	887.663	-108.449	1373.31	1122.12	-60.5744	1443.14	492	-45.0087	1460.61	106.858	-96.8056	1574.51	46.2233	325.061	1436.38	857.061	297.951	1477.01	1072.39	287.961	1450.32	507.324	294.884	1164.38	200.38	330.719	1201.45	76.0807
1612	0	-140.624	1424.98	887.108	-109.608	1376.29	1121.54	-61.2944	1443.28	491.688	-44.878	1460.15	106.512	-96.8172	1574.52	46.2267	324.176	1439.93	857.375	295.87	1479.48	1072.23	288.928	1464.4	509.208	293.352	1175	208.03	329.068	1206.27	82.4844
1613	0	-141.867	1428.38	886.666	-110.944	1379.44	1121.07	-62.1213	1443.76	491.508	-45.084	1460.46	106.469	-96.8585	1574.46	46.1831	323.507	1443.6	857.861	294.349	1482.22	1071.97	289.464	1477.92	511.436	291.377	1185.68	215.623	327.421	1212.45	89.6912
1614	0	-143.13	1431.77	886.465	-112.299	1382.58	1120.84	-63.1576	1444.55	491.433	-44.9751	1460.42	106.283	-96.8699	1574.46	46.1501	322.998	1446.94	858.288	292.743	1484.59	1071.6	289.948	1490.87	513.939	289.049	1196.68	222.663	325.754	1219.84	96.5905
1615	0	-144.23	1434.47	886.512	-113.597	1386.57	1120.69	-64.0063	1445.17	491.367	-44.2177	1458.97	105.645	-96.8824	1574.48	46.1279	322.543	1449.79	858.503	291.281	1486.84	1070.97	290.519	1503.46	516.826	286.857	1208.17	228.942	323.935	1229.34	101.668
1616	0	-145.176	1436.14	886.401	-114.57	1390.39	1120.84	-64.8966	1445.69	491.311	-44.0251	1458.38	105.422	-96.8721	1574.46	46.106	322.422	1452.85	859.032	290.223	1489.31	1070.14	291.016	1515.74	520.066	284.564	1219.14	234.046	321.897	1242.08	107.079
1617	0	-146.537	1437.76	886.263	-115.414	1394.03	1120.86	-65.8957	1446.05	491.344	-44.2051	1458.52	105.398	-96.9297	1574.44	46.0854	322.423	1455.92	859.49	289.147	1491.66	1069.12	291.467	1527.51	523.497	281.979	1231.61	237.977	319.778	1257.56	111.812
1618	0	-147.679	1439.09	886.152	-116.303	1397.68	1121.02	-66.7511	1446.24	491.298	-44.4149	1458.67	105.349	-96.9202	1574.42	46.0559	322.678	1459.55	860.425	288.472	1494.26	1068.08	291.961	1538.92	527.177	279.778	1245.79	239.707	317.502	1274.62	114.275
1619	0	-148.751	1440.03	886.128	-116.792	1401.17	1121.21	-67.5762	1446.47	491.408	-44.5175	1458.61	105.311	-96.9715	1574.38	46.0188	322.751	1462.48	861.331	287.742	1496.9	1067.06	292.124	1549.69	530.967	277.752	1261.46	239.309	315.11	1292.76	114.551
1620	0	-149.741	1440.63	886.16	-117.318	1404.35	1121.33	-68.4002	1446.85	491.503	-45.2838	1459.65	105.65	-96.9827	1574.37	45.9991	322.95	1465.42	862.599	287.291	1499.71	1066.17	292.285	1560.14	534.833	275.967	1277.77	237.617	312.507	1312.49	113.555
1621	0	-150.538	1441.08	886.231	-117.862	1407.24	1121.55	-69.0164	1447.43	491.638	-45.1176	1459.24	105.492	-96.9995	1574.33	45.9839	322.913	1468.46	864.297	286.781	1502.67	1065.52	292.903	1570.29	538.682	274.337	1294.56	234.593	310.211	1333.38	111.013
1622	0	-151.516	1441.92	886.374	-118.451	1409.61	1121.82	-69.4398	1448.01	491.738	-45.0513	1458.78	105.37	-97.0216	1574.34	45.9599	322.763	1471.13	866.489	286.523	1505.68	1065.17	293.077	1579.77	542.385	272.888	1312.19	230.01	308.11	1355.32	107.948
1623	0	-152.343	1443.09	886.533	-118.989	1411.67	1122.21	-69.6682	1448.5	491.756	-45.4006	1459.17	105.572	-97.0718	1574.34	45.9502	322.466	1473.14	868.628	286.142	1508.75	1065.14	293.706	1588.83	545.923	271.76	1331.03	224.198	307.35	1377.17	103.652
1624	0	-153.01	1444.48	886.807	-119.341	1414.15	1122.87	-69.9093	1449.16	491.844	-45.8124	1459.69	105.857	-97.0699	1574.29	45.9388	321.923	1475.11	870.713	285.862	1512.06	1065.42	293.864	1597.02	549.13	269.972	1348.57	217.426	306.313	1402.56	98.9272
1625	0	-153.566	1446.28	886.957	-119.576	1417.08	1123.1	-70.038	1449.79	491.917	-46.1647	1460.06	105.995	-97.1212	1574.43	45.8781	321.698	1477.97	872.631	285.668	1515.3	1065.85	294.423	1604.84	552.3	269.64	1368.97	209.984	305.786	1424.46	93.2708
1626	0	-153.953	1448.05	887.088	-119.648	1420.45	1123.35	-70.0512	1450.53	492.037	-45.966	1459.84	105.996	-97.1135	1574.27	45.93	321.567	1480.61	874.251	285.62	1518.75	1066.37	295.039	1612.13	555.116	269.904	1390.51	202.137	306.296	1451.19	88.0368
1627	0	-154.033	1450.06	887.261	-120.061	1423.98	1123.68	-69.97	1451.39	492.16	-45.3639	1458.86	105.752	-97.1371	1574.35	45.8503	321.597	1483.63	875.581	285.723	1522.34	1066.89	295.171	1618.84	557.515	270.981	1412.8	193.797	307.003	1479.34	83.1512
1628	0	-154.011	1452.34	887.367	-120.067	1427.49	1124.18	-69.7405	1452.22	492.238	-45.5697	1459.14	105.943	-97.1185	1574.27	45.9062	321.85	1484.85	876.995	286.153	1526.21	1067.46	294.752	1624.74	559.33	272.7	1436.04	185.498	308.534	1507.81	78.7057
1629	0	-153.844	1454.88	887.311	-120.166	1431.35	1124.31	-69.449	1453.39	492.321	-45.2458	1458.89	105.868	-97.122	1574.28	45.9069	321.949	1487.3	877.647	286.539	1529.89	1067.78	294.734	1630.62	560.986	274.218	1459.13	177.364	309.747	1535.97	74.3748
1630	0	-153.348	1457.51	887.16	-119.943	1435.29	1124.02	-69.0376	1454.54	492.388	-44.8456	1458.41	105.817	-97.1537	1574.32	45.9448	322.229	1490.5	878.475	287.246	1534.05	1068.35	294.803	1636.17	562.354	275.961	1482.16	169.783	311.968	1564.36	71.3332
1631	0	-152.705	1460.49	886.954	-119.44	1439.28	1124.49	-68.521	1456.03	492.515	-45.1013	1459.04	106.098	-97.1373	1574.31	45.97	322.576	1494.06	879.156	287.732	1537.92	1068.73	293.925	1640.9	563.033	278.423	1505.36	162.783	314.441	1592.48	68.6027
1632	0	-151.616	1463.41	886.789	-119.087	1442.96	1124.42	-68.0378	1457.52	492.611	-45.3304	1459.73	106.418	-97.1162	1574.31	45.9871	323.177	1497.87	879.713	288.219	1541.72	1068.9	293.41	1645.62	563.517	281.1	1528.26	156.364	317.55	1620.32	66.9637
1633	0	-150.598	1466.32	886.59	-118.388	1447.02	1124.35	-67.3769	1459.11	492.701	-45.2755	1460	106.592	-97.0957	1574.32	45.9788	324.007	1501.79	880.037	288.515	1545.19	1069.02	292.661	1650.11	563.603	284.185	1551.08	150.822	320.692	1647.54	66.3059
1634	0	-149.492	1469.89	886.535	-117.549	1450.94	1124.28	-66.712	1460.76	492.739	-45.2927	1460.22	106.743	-97.109	1574.3	46.0091	324.971	1505.83	880.075	289.263	1548.99	1069.03	291.507	1654.36	563.269	287.088	1573.07	146.054	324.078	1673.79	66.5275
1635	0	-148.011	1472.9	886.435	-116.535	1454.83	1124.21	-66.0601	1462.54	492.874	-45.2014	1460.43	106.888	-97.1051	1574.35	46.0093	326.051	1510.1	880.028	289.77	1552.71	1068.73	290.655	1658.54	562.69	289.328	1593.38	141.786	327.133	1698.6	67.4211
1636	0	-146.889	1476.83	886.605	-115.343	1458.67	1124.16	-65.286	1464.26	493.028	-45.1719	1460.71	107.045	-97.0843	1574.35	46.0426	327.086	1514.24	879.66	290.734	1556.86	1068.48	290.03	1662.88	561.805	292.124	1613.47	138.447	329.223	1721.43	68.7031
1637	0	-145.558	1480.3	886.592	-113.969	1462.44	1124.17	-64.4803	1466.01	493.152	-45.0796	1461	107.213	-97.094	1574.37	46.0586	328.566	1518.91	879.138	291.765	1561.22	1068.19	289.112	1667.03	560.751	294.706	1632.14	135.896	332.041	1743.21	70.9116
1638	0	-144.313	1483.99	886.851	-112.411	1466.12	1124.26	-63.4619	1467.59	493.319	-44.8254	1461.26	107.436	-97.0795	1574.38	46.078	329.901	1523.59	878.258	293.243	1565.97	1067.88	288.362	1671.09	559.505	297.754	1649.61	134.07	333.511	1762.33	72.8962
1639	0	-142.811	1487.27	887.035	-110.667	1469.68	1124.47	-62.5228	1469.49	493.574	-44.3399	1461.07	107.591	-97.0471	1574.34	46.0708	331.326	1528.5	877.265	294.371	1570.76	1067.52	287.773	1675.25	558.217	300.424	1665.19	132.305	336.2	1780.61	75.2904
