# Supplementary material for: A Brake-Based Overground Gait Rehabilitation Device for Altering Propulsion Impulse Symmetry
Source: Sensors (Basel). 2021 Oct 5;21(19):6617. doi: 10.3390/s21196617 (PMC8512803; doi:10.3390/s21196617)
Supplement: Supplementary file 1 [file sensors-21-06617-s001.zip › GPT animations/code and data/stroke_data/Trajectory/TR 09.csv]

Trajectories
100
		BDP031:LTroc			BDP031:LIliac			BDP031:LKnee			BDP031:LAnkle			BDP031:LToe			BDP031:RTroc			BDP031:RIliac			BDP031:RKnee			BDP031:RAnkle			BDP031:RToe
Frame	Sub Frame	X	Y	Z	X	Y	Z	X	Y	Z	X	Y	Z	X	Y	Z	X	Y	Z	X	Y	Z	X	Y	Z	X	Y	Z	X	Y	Z
		mm	mm	mm	mm	mm	mm	mm	mm	mm	mm	mm	mm	mm	mm	mm	mm	mm	mm	mm	mm	mm	mm	mm	mm	mm	mm	mm	mm	mm	mm
1154	0	-178.764	-247.112	926.811				-210.593	-99.3049	550.866	-270.446	-59.9461	159.775	-325.113	64.1011	99.5096	270.073	-151.905	841.373	271.905	-121.083	1061.34	175.259	-129.503	502.329	148.235	-246.688	95.961	186.977	-143.674	40.2364
1155	0	-180.906	-239.89	926.407				-210.173	-94.6757	550.693	-270.145	-52.8511	159.826	-323.901	70.8547	99.5687	269.882	-149.987	841.232	271.8	-119.943	1061.37	174.786	-127.567	501.73	148.143	-246.584	96.0009	187.02	-143.656	40.2736
1156	0	-182.502	-233.46	925.409				-209.635	-90.0176	550.473	-269.742	-45.9315	159.864	-323.188	79.4719	100.703	269.636	-148.105	841.015	271.8	-119.156	1060.94	174.715	-125.516	501.199	148.122	-246.45	96.061	187.021	-143.667	40.2935
1157	0	-183.745	-226.995	924.77				-209.155	-85.225	550.049	-269.334	-39.4076	159.875	-322.276	86.6484	100.817	269.596	-146.177	840.797	271.578	-118.144	1061.27	174.552	-123.589	500.651	148.099	-246.214	96.0752	187.003	-143.653	40.2472
1158	0	-185.065	-221.547	923.861				-208.816	-80.5124	549.646	-268.785	-32.8813	159.688	-322.055	92.9323	100.914	269.379	-144.313	840.536	271.353	-116.554	1061.17	174.548	-121.646	500.213	148.031	-246.076	96.1093	186.994	-143.639	40.223
1159	0	-187.376	-215.603	923.345				-208.58	-75.56	549.318	-268.161	-26.3604	159.511	-319.526	100.145	100.902	269.074	-142.497	840.242	271.068	-115.273	1061.09	174.601	-119.804	499.671	147.928	-246.013	96.1112	186.98	-143.656	40.1806
1160	0	-187.625	-210.526	922.16				-208.06	-71.0456	548.723	-267.245	-20.0601	159.249	-318.073	106.947	101.01	268.853	-140.784	839.968	270.901	-114.321	1061.01	174.317	-117.947	499.101	147.878	-245.887	96.1261	186.98	-143.667	40.163
1161	0	-186.794	-208.304	921.265				-207.386	-66.9698	548.073	-265.935	-14.6218	159.169	-316.874	114.102	100.925	268.474	-139.105	839.655	270.692	-113.238	1060.86	174.22	-116.142	498.654	147.842	-245.711	96.1824	187.054	-143.702	40.1145
1162	0	-187.602	-206.122	920.807				-206.872	-62.7788	547.362	-265.561	-7.08316	158.91	-316.441	121.674	100.735	268.059	-137.408	839.384	270.468	-112.022	1060.77	174.071	-114.344	498.139	147.784	-245.615	96.1562	187.02	-143.667	40.0436
1163	0	-188.779	-201.97	920.241				-206.084	-58.7386	546.534	-265.145	0.523264	158.097	-315.521	128.843	100.415	269.203	-135.574	839.486	270.183	-110.574	1060.61	173.963	-112.594	497.536	147.72	-245.426	96.2896	187.035	-143.649	40.0544
1164	0	-189.488	-197.162	919.171				-205.497	-54.7493	545.77	-263.846	6.421	157.442	-313.563	134.631	99.7474	269.419	-133.825	839.384	270.046	-110.093	1060.6	173.845	-110.884	496.99	147.656	-245.274	96.3042	187.047	-143.666	40.0294
1165	0	-190.703	-192.394	918.008				-204.727	-50.8896	544.851	-262.547	12.2753	156.763	-311.673	140.555	99.0572	268.847	-132.174	838.968	269.979	-110.045	1060.57	173.508	-109.354	496.47	147.504	-245.046	96.3377	187.042	-143.65	39.9748
1166	0	-191.708	-188.012	916.956				-204.014	-47.1863	543.935	-260.939	17.1574	156.223	-309.638	146.204	98.2153	268.16	-130.504	838.656	269.722	-109.038	1060.44	173.27	-107.681	495.925	147.445	-244.901	96.3668	187.047	-143.646	39.9591
1167	0	-192.523	-183.724	916.088				-203.213	-43.3147	542.875	-259.638	22.6967	155.157	-307.736	152.229	97.1474	267.709	-128.812	838.413	269.185	-107.169	1060.35	173.634	-105.904	495.534	147.374	-244.784	96.4126	187.089	-143.664	39.9753
1168	0	-193.33	-180.024	914.981				-202.284	-39.864	541.747	-258.055	28.1663	154.521	-305.413	157.505	96.3228	267.219	-126.961	838.193	268.706	-105.547	1060.24	173.943	-103.524	495.175	147.273	-244.608	96.4536	187.099	-143.668	39.974
1169	0	-194.235	-176.116	913.996				-201.47	-36.2695	540.473	-256.713	33.2651	153.501	-303.214	163.012	95.1942	266.643	-125.126	837.962	268.202	-104.097	1060.15	173.585	-101.823	494.77	147.242	-244.469	96.4962	187.119	-143.694	39.9767
1170	0	-194.831	-172.24	913.018				-200.486	-32.8199	539.22	-255.463	38.6954	152.243	-300.931	168.727	94.1288	266.172	-123.275	837.734	267.431	-102.182	1060.03	173.297	-100.192	494.206	147.121	-244.291	96.5558	187.098	-143.67	39.9504
1171	0	-195.54	-168.534	911.853				-199.486	-29.6979	537.743	-254.16	44.1942	150.867	-298.526	174.222	93.1033	265.77	-121.421	837.603	266.642	-100.55	1060	173.197	-98.6624	493.844	147.04	-244.186	96.5797	187.117	-143.719	39.8709
1172	0	-196.431	-164.699	910.873				-198.028	-27.1556	536.203	-252.552	49.2896	149.648	-296.09	179.743	91.8579	265.127	-119.406	837.334	265.964	-98.8035	1059.82	172.602	-97.0861	493.197	146.988	-244.096	96.6202	187.108	-143.747	39.8616
1173	0	-197.103	-160.69	909.748				-196.621	-24.9528	534.524	-250.451	53.4299	148.698	-293.368	184.993	90.7458	264.499	-117.415	837.113	265.255	-96.859	1059.69	172.206	-95.5001	492.665	146.867	-243.949	96.6837	187.132	-143.692	39.8544
1174	0	-197.919	-156.86	908.536				-195.371	-22.3188	532.715	-248.023	56.5168	148.002	-290.632	190.258	89.697	263.957	-115.377	836.947	264.161	-94.2658	1059.62	171.808	-93.9082	492.124	146.804	-243.836	96.7439	187.117	-143.71	39.8614
1175	0	-198.885	-152.452	907.484				-194.185	-19.6487	530.927	-245.328	59.2006	146.844	-287.021	195.549	88.2104	263.267	-113.425	836.814	263.287	-92.385	1059.52	171.521	-92.2326	491.733	146.734	-243.756	96.745	187.136	-143.696	39.8649
1176	0	-200.031	-148.15	906.106				-192.543	-17.7819	529.057	-243.752	62.6243	145.628	-284.148	200.156	86.5898	262.591	-111.282	836.599	262.508	-90.4421	1059.45	171.13	-90.6224	491.326	146.643	-243.657	96.6587	187.143	-143.683	39.8871
1177	0	-201.206	-143.551	904.87				-191.263	-15.5731	527.288	-242.117	67.521	143.667	-281.277	204.222	84.96	261.854	-109.218	836.477	261.323	-88.2628	1059.29	170.712	-88.9846	490.841	146.562	-243.477	96.726	187.269	-143.784	39.9083
1178	0	-202.059	-139.342	903.59				-189.858	-13.6393	525.2	-240.186	71.9977	141.798	-278.169	207.777	83.1239	261.067	-107.014	836.313	260.253	-86.3693	1059.2	170.37	-87.3386	490.339	146.484	-243.375	96.927	187.268	-143.745	39.9193
1179	0	-203.3	-134.552	902.192				-188.369	-12.2037	522.856	-238.026	75.6227	139.786	-275.18	211.258	80.9117	260.326	-104.947	836.155	259.572	-85.7092	1059.21	169.995	-85.6328	489.968	146.396	-243.281	96.9612	187.261	-143.727	39.9164
1180	0	-204.026	-131.101	900.944				-187.161	-10.3219	520.791	-235.867	78.5244	137.976	-272.305	214.465	78.6386	259.538	-102.695	836.05	258.516	-84.6908	1059.21	169.578	-83.9883	489.561	146.221	-243.028	97.092	187.256	-143.7	39.9137
1181	0	-204.987	-127.109	899.634				-185.937	-8.05038	518.809	-233.682	80.9276	136.034	-269.089	217.198	75.8613	258.608	-100.485	835.95	257.367	-82.7048	1059.14	169.068	-82.3112	489.084	146.152	-242.903	97.1725	187.303	-143.7	39.9104
1182	0	-205.856	-123.301	898.131				-184.524	-6.32821	516.765	-231.372	83.4565	133.731	-265.401	218.894	72.6494	257.738	-98.1779	835.883	256.06	-80.6915	1059.12	168.648	-80.5944	488.558	146.05	-242.855	97.283	187.307	-143.701	39.894
1183	0	-207.047	-119.425	896.692				-183.539	-4.23085	514.701	-229.031	85.296	131.426	-261.694	219.833	69.0454	256.618	-95.7854	835.789	254.92	-78.4813	1059.17	168.313	-78.8921	488.064	145.948	-242.713	97.4045	187.279	-143.688	39.8886
1184	0	-207.493	-115.062	895.215				-182.578	-2.24976	512.503	-226.388	86.7344	129.018	-257.754	220.813	65.3295	255.776	-93.4625	835.691	253.477	-76.6402	1059.19	167.999	-77.1825	487.666	145.893	-242.644	97.4863	187.303	-143.657	39.8829
1185	0	-208.332	-111.467	893.781				-181.666	-0.468204	510.187	-223.881	87.9714	126.473	-253.94	221.409	61.2602	254.746	-90.9733	835.589	252.099	-74.1424	1059.1	167.384	-75.511	487.226	145.751	-242.469	97.3994	187.312	-143.672	39.9093
1186	0	-209.29	-107.351	892.403				-180.532	0.957534	507.809	-221.723	88.4947	123.756	-249.758	221.74	57.0648	253.727	-88.4986	835.476	250.481	-71.7951	1059	166.841	-73.7434	486.672	145.734	-242.403	97.6172	187.374	-143.645	39.9193
1187	0	-210.654	-103.116	890.68				-179.574	2.35897	505.503	-219.119	88.5477	121.166	-245.685	221.144	52.5302	252.53	-85.8512	835.384	248.8	-68.3025	1058.68	166.423	-72.0651	486.196	145.644	-242.313	97.7442	187.282	-143.637	39.8623
1188	0	-211.605	-99.1011	888.95				-178.798	3.75212	503.103	-217.074	88.7153	118.322	-241.323	220.248	47.8389	251.486	-83.3362	835.279	246.875	-63.8448	1058.44	165.886	-70.3608	485.798	145.565	-242.227	97.815	187.358	-143.623	39.9045
1189	0	-212.762	-94.9142	887.617				-177.838	5.11823	500.621	-214.992	88.23	115.336	-237.07	218.967	43.0823	250.314	-80.6107	835.148	245.272	-61.4178	1058.38	165.178	-68.6496	485.316	145.448	-242.139	97.8698	187.343	-143.603	39.8968
1190	0	-214.207	-90.4646	885.973				-177.052	6.04846	498.072	-212.725	87.3198	112.214	-234.039	219.008	38.4664	249.128	-77.9081	834.943	243.697	-59.0717	1058.17	164.54	-66.9158	484.697	145.337	-242.007	97.9008	187.321	-143.581	39.8875
1191	0	-215.364	-85.9042	884.137				-176.612	7.7457	495.538	-210.567	86.213	109.036	-230.52	218.19	33.7541	247.85	-75.0769	834.695	242.173	-56.6184	1058.02	163.913	-65.1924	484.208	145.238	-241.889	97.9755	187.332	-143.582	39.8614
1192	0	-216.436	-82.0651	882.435				-176.288	9.62528	493.114	-208.578	84.7592	105.728	-226.931	216.699	28.9817	246.53	-72.2011	834.598	240.452	-53.8476	1057.82	163.389	-63.4958	483.798	145.117	-241.804	98.0601	187.34	-143.567	39.8499
1193	0	-217.368	-77.8492	880.649				-175.771	11.27	490.46	-206.028	82.6483	102.592	-224.584	215.985	29.4986	245.24	-69.4334	834.531	238.482	-49.9974	1057.51	162.7	-61.7952	483.258	144.952	-241.734	98.1506	187.304	-143.568	39.8031
1194	0	-218.928	-72.9181	878.784				-175.174	11.7132	487.691	-202.543	83.5728	100.308	-222.89	216.258	30.3042	243.86	-66.341	834.334	236.578	-46.319	1057.37	162.121	-59.91	482.602	144.85	-241.673	98.2525	187.414	-143.488	39.8136
1195	0	-220.614	-67.4937	876.817				-174.441	12.4438	485.222	-200.149	84.5081	98.8808	-221.384	217.179	30.8851	242.244	-63.3349	834.14	233.946	-41.6768	1056.91	161.518	-58.0995	482.175	144.748	-241.636	98.3925	187.434	-143.49	39.7295
1196	0	-222.132	-62.1818	875.082				-173.336	13.0246	482.917	-197.799	87.9499	98.8971	-220.183	217.882	31.4523	240.698	-60.2048	833.98	231.995	-37.7977	1056.56	160.66	-56.2114	481.639	144.693	-241.623	98.5388	187.504	-143.484	39.6947
1197	0	-223.657	-57.3997	873.668				-172.021	14.7177	481.329	-194.17	87.0631	99.4736	-219.281	218.243	32.2752	239.068	-56.8504	833.841	230.039	-34.6046	1056.42	159.565	-54.2631	481.031	144.642	-241.633	98.7542	187.532	-143.451	39.5838
1198	0	-224.889	-52.5356	872.591				-170.473	17.2029	480.184	-190.129	86.7992	99.4748	-216.971	215.907	32.3842	237.36	-53.459	833.654	227.868	-30.3785	1056.63	158.659	-52.3879	480.516	144.575	-241.656	98.9631	187.595	-143.407	39.5106
1199	0	-226.677	-47.87	871.649				-169.367	20.3407	479.892	-186.261	87.4522	100.275	-215.948	215.957	33.1291	235.628	-49.9972	833.465	225.659	-27.8645	1056.32	157.733	-50.6422	480.201	144.443	-241.627	99.0555	187.655	-143.407	39.4916
1200	0	-228.126	-43.7084	871.182				-168.589	24.1081	479.504	-183.346	88.6837	100.401	-215.116	216.437	33.3534	233.735	-46.6379	833.258	223.478	-25.2393	1056.41	156.508	-49.094	479.727	144.34	-241.664	99.2891	187.649	-143.356	39.4731
1201	0	-229.777	-39.3814	870.774				-167.755	28.2213	479.059	-181.925	91.3696	99.7398	-214.908	216.865	33.5232	232.069	-43.1217	833.055	221.183	-21.8385	1056.47	155.077	-47.7255	479.341	144.148	-241.954	99.9236	187.611	-143.328	39.4307
1202	0	-231.208	-35.7062	870.727				-167.651	32.2028	479.065	-180.874	93.0099	99.3111	-214.645	216.899	33.4803	230.304	-39.8035	832.89	218.892	-18.1212	1056.64	154.156	-46.6295	479.228	144.06	-241.804	100.024	187.537	-143.245	39.389
1203	0	-232.781	-32.635	870.534				-168.645	36.1684	479.468	-179.943	92.8005	99.1683	-214.468	216.877	33.4722	228.433	-36.4688	832.727	216.712	-14.7414	1056.77	153.266	-45.6111	479.198	143.964	-241.804	100.327	187.501	-143.212	39.3451
1204	0	-234.438	-29.8722	870.732				-170.033	39.3468	479.726	-180.595	94.0393	98.8855	-214.602	216.897	33.4422	226.568	-33.386	832.674	214.234	-10.1414	1056.61	152.348	-44.8467	479.274	143.869	-241.814	100.627	187.499	-143.124	39.2955
1205	0	-236.356	-27.3034	870.909				-171.622	41.5051	480.103	-180.602	94.2898	98.7283	-214.703	216.941	33.3471	224.696	-30.5219	832.807	212.132	-6.1819	1056.9	151.413	-44.3322	479.594	143.803	-241.788	100.904	187.493	-143.086	39.2415
1206	0	-238.301	-24.7965	871.532				-173.354	43.2581	480.579	-181.039	93.3161	98.7916	-214.792	216.936	33.2699	222.811	-28.0672	833.056	209.913	-1.61899	1056.82	150.713	-44.0651	480.144	143.738	-241.836	101.19	187.504	-143.035	39.1689
1207	0	-240.379	-21.8971	872.632				-175.491	44.9275	481.176	-180.84	92.9718	98.9107	-214.965	216.902	33.1813	220.981	-25.9512	833.443	207.742	2.19145	1057.16	150.094	-44.0291	480.77	143.704	-241.858	101.534	187.48	-142.953	39.0913
1208	0	-242.07	-18.9088	873.73				-177.456	46.1259	481.717	-181.384	92.9449	98.8462	-215.022	216.882	33.1249	219.251	-24.0097	834.053	205.453	6.65004	1057.35	149.566	-44.1451	481.533	143.674	-241.893	101.882	187.509	-142.863	39.0312
1209	0	-244.143	-15.7421	874.479				-178.968	46.6112	482.015	-182.297	93.2662	98.7071	-215.098	216.806	33.0634	217.365	-22.1577	834.794	203.362	10.6073	1057.76	149.05	-44.3423	482.44	143.685	-241.924	102.235	187.41	-142.772	38.8456
1210	0	-246.559	-11.9513	875.433				-180.304	47.4271	482.201	-182.391	93.1992	98.6801	-215.107	216.762	33.0415	215.654	-20.3638	835.782	201.002	15.2234	1058.14	148.299	-44.6309	483.337	143.676	-241.93	102.618	187.496	-142.754	38.8929
1211	0	-249.009	-8.23107	876.149				-181.294	48.0945	482.238	-182.97	94.0338	98.666	-215.101	216.685	33.0679	213.763	-18.6309	836.821	198.634	19.3788	1058.7	147.907	-44.6978	484.356	143.717	-241.854	103.077	187.554	-142.658	38.8332
1212	0	-251.067	-4.8185	876.789				-182.029	49.1404	482.22	-183.209	94.2502	98.5286	-215.124	216.691	32.9994	211.976	-16.7791	837.901	196.279	23.4826	1059.12	147.396	-44.6593	485.436	143.857	-241.751	103.807	187.675	-142.596	38.8399
1213	0	-252.836	-2.32442	876.975				-182.871	50.3952	482.147	-182.875	93.2422	98.5824	-215.173	216.735	33.0389	210.189	-14.7476	839.004	194.169	27.1163	1059.8	147.713	-44.827	486.423	143.998	-241.428	104.451	187.836	-142.572	38.8059
1214	0	-254.517	0.201833	877.233				-183.625	51.6822	482.145	-182.731	92.7355	98.576	-215.114	216.67	33.067	208.505	-12.5518	840.046	192.101	31.1409	1060.18	147.373	-44.3616	487.516	144.182	-241.026	105.277	188.037	-142.496	38.8342
1215	0	-256.719	3.77547	877.41				-184.785	53.6181	482.204	-182.71	92.7852	98.5519	-215.105	216.681	33.049	206.734	-10.1793	840.861	189.966	34.92	1060.69	146.937	-43.5207	488.53	144.35	-240.556	106.213	188.398	-142.514	38.8423
1216	0	-258.522	6.7678	877.506				-185.546	54.9727	482.18	-182.662	93.0196	98.4721	-215.072	216.697	33.0516	205.125	-7.55846	841.633	187.928	38.0808	1061.24	146.285	-42.2422	489.378	144.526	-240.123	107.357	188.513	-142.366	38.7843
1217	0	-260.886	10.6899	877.785				-186.677	57.29	482.394	-182.499	93.2132	98.4018	-215.058	216.736	33.0859	203.502	-4.8203	842.335	185.88	41.7043	1061.72	145.59	-40.6499	490.085	144.634	-239.603	108.411	188.759	-142.114	38.7049
1218	0	-262.819	14.0532	877.827				-187.378	59.0484	482.37	-182.36	93.5682	98.3075	-214.986	216.8	33.1455	201.782	-1.9485	843.004	184.021	45.3115	1062.09	145.027	-38.6751	490.755	144.892	-238.898	109.617	188.923	-141.897	38.5846
1219	0	-264.643	17.1811	877.863				-188.393	61.4619	482.42	-182.548	95.1873	98.0944	-214.918	217.171	33.3779	200.246	0.996984	843.53	181.634	49.2986	1062.38	144.35	-36.421	491.344	145.255	-238.152	110.937	189.101	-141.713	38.5228
1220	0	-266.1	20.07	877.89				-189.041	63.6363	482.46	-181.455	94.8106	97.9109	-214.903	217.988	33.7311	198.634	4.21623	844.026	179.996	52.7977	1062.56	143.83	-33.9641	491.833	145.538	-237.361	112.154	189.294	-141.555	38.451
1221	0	-267.376	23.1827	877.851				-189.515	66.012	482.44	-181.633	96.0491	97.3505	-214.843	218.18	33.8372	196.957	7.47179	844.328	178.459	55.7471	1062.79	143.367	-31.1985	492.335	145.893	-236.522	113.705	189.276	-141.315	38.2782
1222	0	-268.867	26.521	877.739				-190.202	68.6132	482.348	-181.035	96.6021	97.3801	-214.758	218.184	33.827	195.407	10.7783	844.668	176.519	58.6893	1062.8	142.786	-28.3034	492.774	146.377	-235.384	115.167	189.391	-141.051	38.2239
1223	0	-270.075	29.4918	877.378				-190.607	70.8469	482.006	-180.713	97.2762	97.0703	-214.67	218.092	33.818	193.75	14.1995	844.851	174.953	61.9806	1063.01	142.209	-25.2551	493.178	146.652	-234.25	116.812	189.677	-140.788	38.3673
1224	0	-272.068	35.1442	876.746				-191.024	73.0818	481.671	-180.067	96.9513	97.0052	-214.467	218.022	33.7845	192.149	17.7306	845.234	173.037	65.383	1063.21	141.561	-21.9889	493.567	147.075	-232.958	118.559	189.912	-140.511	38.5312
1225	0	-273.473	40.0501	876.617				-191.612	75.524	481.606	-180.367	98.3263	96.5598	-214.437	217.989	33.8143	190.591	21.2407	845.508	170.926	69.6566	1063.28	141.3	-18.4157	494.069	147.345	-231.609	120.422	190.083	-140.224	38.617
1226	0	-274.701	44.0426	876.423				-192.024	77.0529	481.476	-179.812	98.0761	96.4956	-214.407	218.033	33.8488	189.123	24.7233	845.851	168.816	73.9954	1063.57	140.591	-14.3085	494.389	147.736	-229.984	122.45	190.302	-139.931	38.6813
1227	0	-276.101	48.2639	876.201				-192.608	78.8104	481.319	-179.309	97.7801	96.4502	-214.38	218.03	33.8592	187.588	28.3168	846.274	166.788	77.7895	1063.99	140.064	-9.69633	494.744	148.032	-228.293	124.877	190.488	-139.507	38.7714
1228	0	-277.705	53.1143	876.421				-193.615	80.9381	481.515	-179.894	99.203	96.1791	-214.354	218.005	33.858	186.173	31.885	846.754	165.179	81.7487	1064.96	139.558	-4.38355	495.147	148.451	-226.15	127.56	191.184	-139.805	39.1576
1229	0	-279.319	57.5899	876.588				-194.284	82.5206	481.477	-179.337	98.6049	96.2254	-214.297	218.019	33.9434	184.825	35.4698	847.232	162.884	85.0919	1064.96	139.321	1.59161	495.521	148.846	-223.774	130.69	191.713	-139.543	39.5923
1230	0	-280.91	62.0275	876.497				-194.912	83.8418	481.398	-179.739	99.4727	95.9559	-214.266	218.008	33.9278	183.509	38.917	847.819	160.02	92.0759	1065.87	139.576	8.44957	495.79	149.183	-220.919	134.113	191.954	-138.942	40.0461
1231	0	-282.474	66.1149	876.567				-195.675	85.4378	481.395	-179.75	99.9944	95.8323	-214.266	218.112	33.9592	182.186	42.3504	848.513	158.775	94.5468	1066.09	139.54	15.9551	496.31	149.66	-217.565	137.91	192.046	-138.234	40.6739
1232	0	-283.732	69.4238	876.341				-196.194	86.615	481.261	-179.694	99.9582	95.7349	-214.234	218.056	33.9916	180.94	45.6814	849.306	156.685	96.7253	1066.95	140.074	24.417	496.826	149.966	-213.491	142.075	192.107	-137.327	41.3195
1233	0	-285.148	72.6194	876.082				-196.87	87.679	481.092	-179.658	100.093	95.6409	-214.22	218.12	34.027	179.888	48.8463	850.121	154.516	99.0566	1067.1	140.719	33.6974	497.501	150.314	-208.838	146.693	192.167	-136.359	42.3787
1234	0	-286.597	76.145	875.753				-197.652	88.7569	480.815	-179.665	100.227	95.4794	-214.203	218.138	34.0355	178.727	51.8883	850.917	152.797	101.655	1067.81	141.749	43.8454	498.381	150.689	-203.51	151.757	192.113	-135.075	44.064
1235	0	-287.737	79.0291	875.396				-198.126	89.1931	480.509	-179.695	100.422	95.3958	-214.188	218.132	34.0418	177.855	54.6679	851.847	151.189	103.974	1068.3	142.936	54.6181	499.501	150.865	-197.368	157.285	192.03	-133.423	46.6206
1236	0	-288.605	81.2783	874.93				-198.921	89.841	480.238	-179.036	99.2013	95.4947	-214.176	218.118	34.016	176.854	57.3592	852.711	149.37	106.143	1068.56	144.456	65.7757	500.856	150.907	-190.766	163.328	191.787	-131.387	49.7242
1237	0	-289.563	83.6517	874.494				-199.771	90.7315	480.153	-179.525	100.006	95.2674	-214.152	218.036	34.0218	176.04	59.8046	853.466	147.807	107.931	1068.83	146.063	77.0075	502.362	151.006	-183.439	169.736	191.362	-129.098	53.2413
1238	0	-290.7	86.1996	874.021				-200.517	90.9065	479.904	-179.517	100.07	95.0784	-214.172	218.091	34.0656	175.312	62.0131	854.123	146.257	109.605	1068.83	147.941	88.5103	504.444	150.839	-175.604	176.13	190.822	-126.384	57.3648
1239	0	-291.88	88.8773	873.56				-201.349	90.8473	479.579	-178.981	98.9739	95.1902	-214.183	218.126	34.043	174.667	64.0359	854.79	144.869	111.18	1068.83	149.711	100.124	506.624	150.28	-167.285	182.718	190.005	-123.186	62.3574
1240	0	-293.015	91.4903	872.895				-202.232	91.0239	479.418	-178.869	98.5113	95.2134	-214.188	218.131	34.0374	174.245	65.6975	855.355	142.956	112.336	1068.69	151.478	111.389	509.003	149.247	-158.937	189.055	189.1	-119.206	68.0028
1241	0	-294.069	93.7059	872.606				-203.129	91.2526	479.249	-179.177	98.5021	94.9954	-214.18	218.145	34.0262	173.877	67.2359	855.927	142.295	113.846	1068.18	151.118	122.435	511.616	148.156	-150.587	195.226	187.966	-114.156	73.7334
1242	0	-295.025	95.4678	872.072				-203.915	91.068	478.986	-179.481	98.6636	94.81	-214.181	218.137	34.0416	173.557	68.7558	856.449	141.306	114.971	1067.72	151.898	132.873	514.094	146.593	-142.308	201.36	186.929	-108.012	79.0188
1243	0	-296.146	97.2017	871.422				-204.648	90.6129	478.719	-179.689	98.8459	94.637	-214.202	218.127	34.0106	173.431	70.2992	857.072	140.485	116.231	1067.1	153.405	142.589	517.001	144.822	-134.383	206.759	186.354	-99.8792	83.3125
1244	0	-297.063	98.894	871.001				-205.551	90.6355	478.417	-179.786	98.897	94.5099	-214.204	218.048	33.9853	173.343	72.0578	857.865	139.724	117.51	1066.33	157.711	151.389	520.801	143.144	-125.529	210.676	185.551	-89.9189	88.3822
1245	0	-298.199	100.511	870.709				-206.208	90.515	478.239	-179.705	98.8393	94.3975	-214.222	218.016	33.9903	173.36	73.794	858.72	139.277	118.966	1065.21	158.323	160.263	523.602	141.487	-115.538	213.145	184.962	-78.3655	91.9639
1246	0	-299.159	102.068	870.27				-206.811	90.2397	478.083	-180.07	98.6994	94.293	-214.198	218.01	33.9588	173.298	75.6011	859.485	138.338	120.626	1065.15	160.21	167.476	526.777	140.059	-104.48	214.248	184.366	-65.7187	93.9936
1247	0	-300.02	103.172	870.202				-207.549	90.6232	477.896	-180.016	98.6716	94.2351	-214.223	218.006	33.9276	173.401	77.3196	860.627	137.902	122.423	1064.61	160.924	175.167	529.789	138.902	-92.2768	213.735	183.778	-51.903	94.8818
1248	0	-300.158	103.166	870.1				-208.096	91.0898	477.768	-180.013	98.6293	94.1789	-214.229	218.02	33.9297	173.463	78.8591	861.906	137.914	124.593	1064.33	161.664	182.317	532.783	137.927	-79.539	212.345	183.424	-36.5796	94.787
1249	0	-300.727	103.641	869.611				-208.431	91.246	477.682	-180.062	98.5676	94.1758	-214.225	218.026	33.9072	173.421	80.4882	863.418	137.376	126.803	1064.1	162.418	189.107	535.711	137.135	-66.2243	209.871	183.268	-19.8777	93.6425
1250	0	-301.36	104.64	869.527				-208.675	91.3151	477.583	-180.149	98.6277	94.1513	-214.275	218.004	33.9342	173.214	82.0634	865.049	136.77	129.109	1063.85	163.109	195.545	538.355	136.557	-51.8074	206.033	183.18	-2.00029	91.8065
1251	0	-301.716	105.554	869.485				-208.817	91.3912	477.555	-180.214	98.6872	94.1378	-214.288	218.009	33.9373	173.164	83.7954	866.575	136.487	131.609	1063.95	163.838	201.691	540.899	136.31	-36.7625	201.462	183.331	16.9706	89.3003
1252	0	-301.923	106.403	869.305				-208.893	91.6277	477.505	-180.201	98.6836	94.1494	-214.277	217.996	33.9067	173.149	85.6049	867.937	136.158	134.221	1064.07	164.338	207.43	543.308	136.19	-21.0581	196.07	183.643	36.9795	86.2374
1253	0	-302.128	107.485	869.17				-208.936	92.1867	477.519	-180.217	98.6322	94.1477	-214.31	218.011	33.9082	173.13	87.4813	868.939	135.912	136.845	1064.26	164.835	212.692	545.678	136.54	-4.67379	190.074	184.228	57.6148	82.8268
1254	0	-302.277	108.748	869.085				-208.888	92.816	477.54	-180.203	98.5932	94.2184	-214.319	218.023	33.9358	173.164	89.3845	869.994	135.806	139.558	1064.68	164.925	217.634	547.373	137.148	11.9982	183.884	184.885	78.9243	79.144
1255	0	-302.781	110.631	868.847				-208.768	93.5324	477.614	-180.225	98.6504	94.2524	-214.321	218.015	33.9372	173.135	91.3154	870.876	135.844	142.202	1064.93	165.234	221.897	548.87	138.014	29.345	177.209	185.985	100.647	75.6595
1256	0	-302.597	112.484	868.859				-208.515	94.3539	477.656	-180.195	98.6739	94.2923	-214.296	218.006	33.9332	173.237	93.2816	871.595	136.469	144.807	1064.84	165.149	226.142	550.116	139.037	46.9522	170.541	187.256	122.623	72.323
1257	0	-302.376	114.315	868.879				-208.262	95.1853	477.801	-180.091	98.5916	94.3554	-214.237	217.903	33.9153	173.411	95.4369	872.219	136.327	147.27	1065.57	164.737	229.987	551.015	140.508	64.8024	163.94	188.715	144.745	69.0584
1258	0	-301.857	115.978	868.716				-207.972	96.157	477.856	-179.999	98.7504	94.3903	-214.307	217.966	33.9472	173.601	97.6485	872.676	136.997	149.891	1065.89	164.45	233.854	551.283	142.139	82.5817	157.708	190.323	166.596	66.2833
1259	0	-301.056	117.408	868.739				-207.585	97.2631	477.996	-179.969	98.6946	94.4721	-214.24	217.919	33.9126	174.082	99.6603	873.076	136.964	152.373	1066.08	161.632	236.772	551.11	143.989	100.379	151.537	192.145	188.18	63.8195
1260	0	-300.225	119.35	868.577				-207.176	98.3563	478.107	-179.842	98.642	94.5531	-214.225	217.989	33.9773	174.842	101.544	873.546	137.384	154.945	1066.2	161.29	239.782	550.928	146.027	118.1	145.838	194.11	209.533	61.7697
1261	0	-299.151	121.11	868.493				-206.817	99.3888	478.16	-179.767	98.6284	94.6238	-214.228	218.023	33.9935	175.04	105.383	873.425	138.386	157.421	1065.68	160.225	243.148	550.844	148.191	135.555	140.604	196.315	230.287	60.212
1262	0	-298.221	123.227	868.548				-206.351	100.638	478.263	-179.66	98.6374	94.6924	-214.246	218.032	33.9999	175.757	108.416	873.437	138.703	160.023	1066.14	158.773	246.562	550.407	150.378	152.632	135.945	198.355	250.427	59.0704
1263	0	-297.569	126.14	868.671				-205.765	101.604	478.402	-179.605	98.8651	94.6825	-214.221	218.015	34.0206	176.618	111.366	873.112	139.572	162.634	1066.03	157.406	249.639	549.684	152.601	169.227	131.749	200.367	270.237	58.8882
1264	0	-296.63	129.106	868.624				-205.216	102.359	478.468	-179.504	98.897	94.7037	-214.229	218.013	34.0175	177.701	114.291	872.639	140.628	165.268	1065.85	156.213	252.387	548.924	154.76	185.299	128.035	202.91	288.546	58.97
1265	0	-296.065	132.55	868.69				-204.516	103.349	478.564	-179.318	98.6805	94.8514	-214.22	218.014	34.0113	178.639	117.532	872.034	141.892	167.89	1065.78	154.753	255.217	547.778	156.834	200.617	124.843	204.622	306.306	59.2601
1266	0	-294.864	134.991	868.66				-203.867	104.433	478.679	-179.118	98.5126	94.9789	-214.225	218.009	34.0211	179.859	120.662	871.367	142.983	170.866	1065.3	153.405	257.883	546.505	158.624	215.078	121.937	206.134	323.105	59.9509
1267	0	-293.557	136.637	868.867				-203.145	105.743	478.886	-179.324	99.469	94.5802	-214.225	218.009	34.0216	181.236	123.938	870.603	144.243	173.955	1065.01	151.911	260.459	545.094	160.26	228.535	119.48	207.167	338.528	60.8944
1268	0	-292.275	138.248	869.042				-202.6	107.01	479.09	-179.442	100.097	94.5438	-214.219	218.008	34.0195	182.559	127.132	869.745	145.681	177.202	1064.28	150.692	262.962	543.63	161.525	240.679	117.214	207.739	352.56	61.7418
1269	0	-290.673	139.546	869.118				-201.705	108.038	479.197	-178.817	99.1229	95.0969	-214.224	218.003	34.0294	183.622	130.724	868.604	147.025	180.891	1064.17	149.33	265.299	542.119	162.62	251.372	115.379	208.118	364.835	62.0962
1270	0	-289.256	141.219	869.386				-200.755	108.896	479.337	-178.398	98.5047	95.3443	-214.224	218.013	34.0158	184.828	134.392	867.24	148.859	184.705	1063.62	148.283	267.459	540.612	162.931	260.855	113.345	206.781	376.321	62.0293
1271	0	-287.859	142.941	869.751				-200.128	110.315	479.614	-178.286	98.5581	95.4445	-214.288	218.008	33.9956	186.112	137.707	865.741	150.253	188.682	1063.08	147.358	269.6	539.145	162.852	268.837	111.535	204.752	386.237	61.8058
1272	0	-286.786	144.833	869.877				-199.27	111.662	479.872	-178.223	98.8495	95.5037	-214.3	217.998	33.9583	187.075	142.018	863.786	151.863	193.003	1062.45	146.648	271.528	537.393	162.299	275.562	110.33	203.665	392.306	61.4955
1273	0	-285.465	146.509	870.619				-198.439	113.379	480.282	-178.161	99.1567	95.6023	-214.314	218	33.9631	188.042	145.804	861.81	153.224	197.27	1061.29	146.035	273.44	535.646	161.214	279.92	109.004	202.098	396.022	60.5029
1274	0	-283.885	147.972	871.272				-197.62	114.695	480.603	-178.018	99.2499	95.7213	-214.323	218.011	33.958	189.007	150.385	859.814	155.513	202.366	1061.03	145.442	275.421	533.905	159.975	281.55	107.299	201.135	397.423	58.5638
1275	0	-282.437	149.837	871.872				-196.484	115.98	480.875	-177.879	99.1828	95.8712	-214.347	217.929	33.9357	189.947	155.085	858.072	157.386	207.312	1060.27	144.838	277.244	532.103	158.929	281.237	105.924	200.344	398.65	56.0869
1276	0	-280.709	151.623	872.681				-195.502	117.6	481.194	-177.645	98.9769	96.1346	-214.366	217.98	33.9512	191.179	159.717	856.614	159.325	212.505	1059.45	144.15	278.992	530.199	158.713	281.566	104.739	200.342	399.717	53.7221
1277	0	-278.799	153.286	873.548				-194.478	119.434	481.63	-177.413	98.8415	96.4304	-214.44	217.94	33.9434	192.377	164.918	855.149	161.846	217.826	1058.35	144.126	280.859	528.889	159.231	283.756	104.018	201.24	399.72	50.8004
1278	0	-277.087	155.164	874.208				-193.159	121.145	481.989	-177.241	98.9204	96.664	-214.416	218.006	33.9445	193.719	170.483	853.94	163.416	223.195	1058.03	144.066	283.237	528.376	159.988	285.798	103.717	202.397	399.702	48.3548
1279	0	-274.937	156.705	875.211				-191.712	123.151	482.443	-177.049	98.8323	96.9056	-214.412	218.037	33.9558	195.03	176.587	853.083	165.733	228.616	1057.38	146.73	286.026	528.841	160.263	287.154	103.442	203.21	399.947	47.3985
1280	0	-273.021	158.616	876.23				-190.499	125.527	482.912	-176.8	98.8176	97.2844	-214.433	218.054	33.9537	196.322	182.761	852.737	167.962	234.134	1056.82	147.156	289.193	528.983	160.49	288.046	103.362	202.623	400.415	46.8552
1281	0	-270.392	159.373	876.542				-189.002	127.547	483.302	-176.587	99.0764	97.577	-214.434	218.124	33.9782	197.75	188.489	853.537	170.411	239.718	1056.3	147.288	293.255	529.462	160.674	288.87	103.387	202.387	400.796	46.4896
1282	0	-268.289	161.146	877.338				-187.539	129.258	483.613	-176.55	99.5056	97.8687	-214.439	218.153	33.9737	199.381	193.729	854.884	172.858	245.189	1056.05	147.764	297.778	529.764	161.158	289.619	103.331	202.505	400.918	46.1142
1283	0	-265.931	163.463	878.088				-186.271	131.383	484.035	-176.488	99.8238	98.0935	-214.456	218.139	33.9891	200.968	198.871	856.379	174.975	250.518	1055.84	148.6	302.37	529.758	161.618	290.214	103.249	201.945	401.642	45.6336
1284	0	-264.158	166.253	878.603				-184.667	133.275	484.472	-176.29	100.037	98.4573	-214.495	218.222	33.9973	202.852	204.704	857.676	177.198	255.668	1055.89	149.637	306.546	529.458	161.969	290.804	103.183	201.809	401.963	45.2473
1285	0	-261.954	168.764	878.994				-183.102	135.103	484.936	-175.956	99.3208	99.0576	-214.484	218.174	33.983	204.97	210.303	858.462	179.453	260.766	1055.96	150.744	310.154	529.117	162.236	291.537	103.143	201.837	402.077	45.145
1286	0	-259.081	170.63	879.648				-181.49	137.143	485.317	-175.609	99.6559	99.4874	-214.431	218.129	34.0073	207.378	215.563	859.011	181.84	265.493	1056.32	151.856	313.249	528.619	162.389	292.149	102.975	201.856	402.315	44.8511
1287	0	-256.209	172.312	880.233				-179.725	139.062	485.733	-175.486	99.882	99.9083	-214.458	218.122	34.035	209.802	221.038	859.343	184.195	270.038	1056.41	152.876	316.125	528.216	162.412	292.799	102.84	201.949	402.545	44.6623
1288	0	-253.313	173.874	880.644				-178.048	141.327	486.153	-175.215	100.011	100.39	-214.403	218.228	34.055	212.452	226.195	859.628	186.244	274.522	1057	154.071	319.015	527.906	162.355	293.464	102.732	201.877	402.802	44.472
1289	0	-250.22	175.864	880.923				-176.175	143.058	486.473	-175.038	100.413	100.768	-214.407	218.244	34.0712	215.103	231.092	859.643	188.911	278.898	1057.4	155.03	322.048	527.46	162.246	294.042	102.664	201.557	403.164	44.2057
1290	0	-247.438	178.036	881.451				-174.532	145.089	486.931	-174.819	100.801	101.331	-214.395	218.241	34.0894	217.429	236.986	859.293	190.965	282.974	1057.85	156.013	324.976	527.033	162.209	294.676	102.544	201.368	403.4	44.0835
1291	0	-244.64	180.79	881.904				-172.77	146.976	487.381	-174.503	101.122	101.804	-214.364	218.32	34.1073	220.461	239.93	859.081	193.507	287.078	1058.24	157.028	327.868	526.701	162.217	295.273	102.509	201.347	403.542	44.0004
1292	0	-241.797	183.229	882.457				-171.284	149.281	487.998	-174.247	101.458	102.385	-214.358	218.455	34.1864	223.018	244.14	858.542	196.163	291.05	1058.53	158.587	330.865	526.413	162.297	295.707	102.463	201.206	403.723	43.9176
1293	0	-239.561	186.852	882.726				-169.652	150.805	488.52	-174.389	102.645	102.742	-214.338	218.481	34.1453	225.435	248.129	857.942	199.033	294.967	1058.82	160.191	333.728	526.261	162.414	296.099	102.403	201.041	403.891	43.8651
1294	0	-236.728	189.316	883.431				-168.294	152.728	489.161	-173.854	102.59	103.622	-214.38	218.548	34.2001	227.928	251.855	857.448	202.016	298.842	1058.89	159.129	336.178	525.622	162.489	296.466	102.345	200.892	404.087	43.7724
1295	0	-233.691	190.799	884.153				-167.038	154.442	489.885	-173.208	101.924	104.477	-214.392	218.577	34.1711	230.073	255.262	856.884	204.997	302.617	1059.12	160.609	338.534	525.563	162.569	296.73	102.27	200.753	404.193	43.7069
1296	0	-230.907	192.838	885.081				-165.632	156.117	490.625	-172.592	101.837	105.505	-214.421	218.643	34.1782	232.305	258.625	856.381	207.974	306.445	1059.16	161.944	340.512	525.269	162.69	296.889	102.154	200.689	404.207	43.6249
1297	0	-228.732	195.424	885.785				-164.621	158.245	491.548	-172.96	102.953	106.054	-214.428	218.738	34.1944	234.332	261.708	856.129	210.815	310.152	1059.16	163.152	342.146	525.01	162.744	297.074	102.018	200.666	404.341	43.635
1298	0	-226.299	197.135	887.02				-163.325	160.257	492.441	-173.355	104.231	107.018	-214.504	218.853	34.1589	236.296	264.645	855.892	213.54	313.766	1059.31	164.491	343.503	524.725	162.845	297.216	101.935	200.709	404.319	43.6582
1299	0	-223.68	198.493	888.276				-162.153	162.025	493.488	-173.345	105.432	107.948	-214.577	219.019	34.148	238.199	267.528	855.672	216.285	317.317	1059.47	165.681	344.527	524.472	162.939	297.341	101.82	200.727	404.313	43.6629
1300	0	-221.221	199.711	889.601				-161.106	163.878	494.514	-173.401	106.029	109.302	-214.704	219.139	34.0843	240.036	270.42	855.588	218.72	320.761	1059.73	166.819	345.393	524.301	162.989	297.43	101.734	200.813	404.235	43.6782
1301	0	-218.938	200.699	891.176				-160.272	166.436	495.89	-173.242	107.188	110.745	-214.982	219.313	34.1019	241.788	273.134	855.669	221.015	324.261	1060.13	167.929	345.988	524.141	163.139	297.524	101.59	200.748	404.25	43.6156
1302	0	-216.722	202.051	892.79				-159.362	169.008	497.203	-173.193	108.308	111.883	-215.132	219.353	34.0212	243.508	275.9	855.95	222.985	328.169	1060.71	169.222	346.473	524.129	163.136	297.506	101.553	200.801	404.196	43.768
1303	0	-213.704	201.983	894.407				-158.504	171.488	498.676	-173.278	108.752	113.472	-215.261	219.112	33.9204	245.374	278.503	856.525	224.652	333.041	1061.46	170.282	346.81	524.074	163.275	297.571	101.494	200.695	404.274	43.7154
1304	0	-211.092	201.119	896.175				-157.644	173.704	499.88	-172.783	109.903	114.954	-215.269	218.837	33.6019	247.162	281.118	857.121	227.269	333.803	1061.63	171.294	346.907	524.057	163.375	297.639	101.37	200.647	404.345	43.8069
1305	0	-210.78	204.144	898.135				-156.88	176.357	501.44	-173.039	110.305	116.524	-215.328	218.638	33.5532	248.883	283.686	857.858	228.997	336.226	1062.34	172.455	346.901	524.162	163.5	297.714	101.284	200.688	404.324	43.8277
1306	0	-208.972	205.437	900.057				-156.098	178.988	502.994	-172.169	111.38	118.407	-215.9	219.494	33.9498	250.551	286.175	858.397	231.166	338.935	1063.01	173.745	346.758	524.189	163.561	297.728	101.169	200.733	404.275	43.8731
1307	0	-207.299	207.152	901.977				-155.451	182.04	504.545	-171.589	112.513	120.11	-215.731	218.992	33.6509	252.072	288.646	859.035	232.922	341.696	1063.9	175.495	346.436	524.253	163.602	297.744	101.094	200.724	404.295	43.8584
1308	0	-205.669	208.785	903.883				-154.846	185.011	506.083	-170.779	113.667	121.819	-215.49	218.235	33.4289	253.495	291.016	859.486	234.911	344.197	1064.41	174.644	346.375	524.338	163.692	297.798	100.995	200.694	404.315	43.8719
1309	0	-202.437	207.628	905.798				-154.304	187.783	507.58	-169.806	114.47	123.737	-214.692	216.156	32.9467	254.977	293.308	859.938	236.918	346.968	1065.01	175.991	346.11	524.358	163.784	297.866	100.9	200.669	404.228	43.9829
1310	0	-201.955	210.301	907.618				-153.955	190.906	508.989	-169.19	115.55	125.259	-214.101	214.471	32.5283	256.259	295.547	860.319	238.981	349.655	1065.51	177.504	345.804	524.502	163.806	297.872	100.789	200.563	404.346	43.7886
1311	0	-199.086	210.402	909.493				-153.519	194.334	510.503	-168.347	116.823	126.817	-213.884	213.896	32.3782	257.494	297.715	860.462	240.786	352.012	1066.1	178.911	345.702	524.473	163.832	297.908	100.673	200.632	404.191	44.0833
1312	0	-197.899	211.345	911.238				-153.621	198.213	511.947	-167.53	118.234	128.194	-213.887	214.157	32.4547	258.622	299.79	860.629	242.559	354.661	1066.51	178.034	345.154	524.383	163.82	297.932	100.534	200.567	404.226	44.1229
1313	0	-196.565	212.649	912.744				-153.452	201.331	513.242	-166.7	119.518	129.708	-213.975	214.657	32.6311	259.748	301.919	860.749	243.856	357.445	1066.86	179.297	345.375	524.403	163.848	297.939	100.423	200.53	404.202	44.1684
1314	0	-193.872	211.999	914.319				-153.309	204.552	514.42	-166.172	120.784	131.34	-213.96	215.044	32.7173	261.337	304.045	861.018	245.324	359.952	1067.17	180.087	345.341	524.353	163.881	297.93	100.333	200.37	404.271	44.0209
1315	0	-192.87	212.863	915.779				-153.334	207.846	515.523	-165.51	122.293	132.595	-213.945	215.327	32.8069	262.33	306.249	861.224	247.097	362.216	1067.56	181.026	345.384	524.347	163.977	297.871	100.355	200.472	404.198	44.2418
1316	0	-192.684	215.477	917.111				-153.617	211.512	516.748	-164.968	123.648	133.962	-214.23	215.981	33.1684	262.792	308.462	861.167	248.316	364.409	1067.93	181.744	345.427	524.357	163.987	297.865	100.264	200.474	404.187	44.2598
1317	0	-193.586	220.152	918.738				-153.874	214.97	517.837	-164.395	124.807	135.269	-214.29	216.725	33.2154	263.994	310.682	861.358	249.646	366.962	1068.13	182.651	345.658	524.301	164.004	298.043	100.033	200.387	404.211	44.2562
1318	0	-194.355	225.378	920.133				-154.185	218.044	518.801	-163.891	126.847	136.132	-214.367	217.329	33.3459	265.117	312.928	861.579	250.594	369.322	1068.39	183.476	346.019	524.266	164.031	298.082	99.9811	200.427	404.227	44.2754
1319	0	-194.494	229.928	921.529				-154.784	221.842	519.837	-163.605	128.09	137.34	-214.699	218.271	33.5582	266.125	315.207	861.731	251.482	371.857	1068.44	184.386	346.343	524.196	164.074	298.127	99.8681	200.408	404.213	44.3003
1320	0	-193.097	231.668	922.531				-155.196	224.9	520.796	-163.431	129.827	138.37	-214.712	218.965	33.9013	267.085	317.315	861.838	253.111	374.087	1068.65	185.081	346.716	524.109	164.115	298.134	99.817	200.377	404.221	44.2983
1321	0	-192.045	232.051	923.595				-155.81	228.529	521.621	-163.439	132.1	139.253	-215.774	220.871	34.3724	268.198	319.779	861.795	254.274	376.207	1069	186.099	347.187	524.041	164.232	298.065	99.7031	200.42	404.145	44.3382
1322	0	-190.578	232.693	924.405				-156.228	231.526	522.406	-163.764	134.507	140.169	-217.052	223.453	34.9308	269.157	322.059	861.805	255.214	378.522	1068.99	186.767	347.731	523.887	164.223	298.183	99.6556	200.386	404.153	44.3243
1323	0	-188.8	232.843	924.886				-156.336	234.031	522.862	-164.422	137.548	140.79	-218.365	226.256	35.4683	270.152	324.261	861.801	256.808	380.466	1069.32	187.695	348.318	523.836	164.255	298.226	99.5767	200.385	404.16	44.306
1324	0	-187.735	234.039	925.573				-157.193	237.573	523.716	-165.241	140.82	141.438	-219.96	229.138	35.8236	271.181	326.392	861.682	257.699	383.195	1069.33	188.376	349.078	523.552	164.286	298.287	99.5067	200.411	404.149	44.2924
1325	0	-186.454	235.581	926.346				-157.56	240.348	524.179	-166.47	144.233	141.845	-221.707	232.437	36.3086	272.225	328.514	861.515	259.038	384.773	1069.62	189.045	349.895	523.352	164.237	298.319	99.4255	200.403	404.102	44.3643
1326	0	-185.639	237.322	926.775				-158.217	243.621	524.974	-167.958	148.385	141.99	-223.679	236.22	36.4986	273.187	330.551	861.358	259.913	386.457	1069.63	189.603	350.773	523.061	164.218	298.388	99.3381	200.379	404.113	44.3953
1327	0	-184.658	238.654	926.941				-158.707	246.484	525.506	-169.662	153.315	141.975	-226.095	240.796	36.8236	274.148	332.585	861.083	261.181	388.374	1069.8	190.283	351.592	522.849	164.155	298.45	99.2766	200.322	404.113	44.3717
1328	0	-183.116	239.645	927.269				-159.113	249.274	526.023	-171.767	158.393	141.987	-229.154	246.355	37.329	275.026	334.48	860.956	262.087	390.21	1069.71	190.841	352.602	522.606	164.072	298.484	99.1729	200.339	404.102	44.4431
1329	0	-182.563	241.586	927.63				-159.784	252.426	526.482	-174.245	164.513	141.722	-232.251	252.931	37.5483	276.052	336.408	860.553	263.273	392.079	1069.84	191.258	353.583	522.342	164.06	298.603	99.0627	200.298	404.033	44.475
1330	0	-181.485	243.101	928.028				-160.128	255.061	526.932	-177.033	171.034	141.548	-235.906	260.614	38.1124	276.93	338.302	860.233	264.325	393.895	1069.97	191.773	354.75	522.132	163.986	298.595	99.0255	200.248	404	44.5373
1331	0	-180.434	244.755	928.309				-160.838	258.219	527.43	-180.14	177.938	141.184	-239.7	269.076	38.225	277.773	340.225	859.912	265.392	395.62	1069.97	192.088	356.058	521.771	163.982	298.568	98.9533	200.196	404.002	44.5272
1332	0	-179.04	245.414	928.344				-161.52	261.308	527.847	-183.361	185.931	140.673	-243.096	277.524	38.3136	278.57	342.062	859.678	266.463	397.8	1070.03	192.501	357.364	521.435	163.946	298.558	98.8741	200.221	403.988	44.5847
1333	0	-177.923	246.736	928.534				-162.48	265.059	528.419	-186.44	194.177	140.239	-246.491	286.405	38.6972	279.295	343.914	859.356	267.284	399.131	1070.1	192.905	358.838	521.208	163.845	298.442	98.7889	200.234	403.955	44.6185
1334	0	-176.698	247.697	928.606				-163.331	268.45	528.873	-189.676	203.119	140.203	-250.301	296.979	39.7848	279.884	345.883	859.105	268.299	400.546	1070.27	193.076	360.181	520.879	163.841	298.547	98.7185	200.276	403.895	44.6313
1335	0	-176.022	249.302	928.739				-164.421	272.74	529.503	-193.13	212.753	140.278	-253.829	308.177	41.2467	280.602	347.88	858.899	269.248	402.163	1070.3	193.354	361.733	520.512	163.794	298.554	98.6707	200.225	403.789	44.729
1336	0	-175.365	250.86	928.884				-165.528	276.984	530.144	-196.154	220.266	139.955	-257.175	319.162	42.7653	281.106	349.852	858.595	270.182	403.664	1070.46	193.617	363.471	520.171	163.779	298.549	98.5967	200.255	403.733	44.794
1337	0	-174.564	251.743	928.925				-166.627	281.635	530.803	-199.248	230.891	140.054	-260.6	330.434	44.479	281.693	351.983	858.366	270.92	405.393	1070.63	193.686	365.171	519.867	163.648	298.587	98.5123	200.28	403.702	44.8226
1338	0	-173.472	252.15	928.791				-167.435	285.811	531.287	-202.261	239.552	140.33	-263.487	340.524	45.9748	282.155	354.183	858.05	271.623	407.565	1070.63	193.773	366.989	519.53	163.635	298.559	98.5101	200.353	403.621	44.9032
1339	0	-172.913	254.025	929.032				-168.775	291.456	532.146	-205.071	248.794	140.615	-266.63	351.121	47.52	282.581	356.48	857.774	272.177	409.123	1070.72	193.802	368.807	519.246	163.587	298.58	98.5127	200.345	403.587	44.9284
1340	0	-172.802	256.408	929.274				-170.201	297.884	532.972	-207.601	258.219	141.301	-269.314	361.458	49.202	283.022	358.889	857.479	272.947	410.496	1070.93	193.789	370.751	518.914	163.563	298.601	98.4993	200.419	403.607	45.0011
1341	0	-172.649	258.463	929.443				-171.585	303.983	533.726	-210.385	269.05	141.659	-272.075	371.768	50.9921	283.399	361.441	857.198	273.357	412.107	1071.09	193.681	372.762	518.528	163.518	298.606	98.5142	200.352	403.515	45.0343
1342	0	-172.008	259.436	929.462				-172.481	309.001	534.33	-212.857	278.755	142.468	-274.919	382.167	52.8793	283.594	363.98	856.994	274.101	413.857	1071.29	193.463	374.777	518.18	163.4	298.6	98.5254	200.339	403.463	45.0695
1343	0	-171.702	260.712	929.453				-174.07	315.202	535.252	-215.041	288.496	143.15	-277.308	392.189	54.7168	283.972	366.646	856.783	274.308	415.261	1071.32	193.31	376.813	517.803	163.446	298.681	98.5461	200.365	403.438	45.1193
1344	0	-171.413	262.767	929.557				-175.675	322.181	536.287	-217.22	297.749	143.949	-279.687	402.213	56.5225	284.085	369.335	856.497	274.546	416.974	1071.49	193.063	378.81	517.318	163.26	298.71	98.5828	200.394	403.433	45.1796
1345	0	-171.114	264.685	929.777				-177.27	329.023	537.439	-219.071	307.203	144.698	-282.003	412.237	58.2356	284.292	372.097	856.208	274.815	418.826	1071.71	192.915	380.839	516.896	163.32	298.826	98.5818	200.404	403.423	45.1874
1346	0	-170.671	266.281	929.914				-178.723	335.544	538.507	-221.185	316.839	145.441	-283.927	422.492	59.7764	284.31	374.781	855.974	275.115	420.472	1071.84	192.974	382.702	516.619	163.265	298.88	98.6461	200.391	403.398	45.1736
1347	0	-170.28	267.788	929.99				-180.226	341.974	539.515	-223.145	326.191	146.474	-285.986	433.004	61.3921	284.53	377.717	855.703	275.424	422.163	1071.96	192.889	384.563	516.258	163.215	298.904	98.7022	200.37	403.371	45.1834
1348	0	-169.139	268.869	930.269				-181.552	348.426	540.509	-225.251	336.386	147.425	-287.618	443.161	63.0474	284.636	380.574	855.524	275.628	423.991	1072.12	192.733	386.43	515.764	163.19	298.998	98.7295	200.407	403.362	45.2073
1349	0	-169.902	271.613	930.54				-182.798	354.661	541.42	-227.23	345.994	148.289	-289.289	453.596	64.7548	284.595	383.355	855.405	275.982	425.831	1072.31	192.661	388.419	515.341	163.161	299.057	98.7816	200.48	403.444	45.1639
1350	0	-170.317	275.696	930.688				-183.907	361.033	542.383	-229.103	355.35	149.219	-290.867	464.42	66.4105	284.637	386.059	855.258	276.166	427.195	1072.51	192.706	390.267	515.014	163.109	299.133	98.8196	200.445	403.412	45.1442
1351	0	-171.013	280.126	930.617				-184.993	367.55	543.313	-230.818	364.631	150.39	-292.312	475.16	67.9137	284.555	388.672	855.117	276.436	429.458	1072.63	192.622	392.174	514.661	163.053	299.227	98.8749	200.442	403.397	45.1339
1352	0	-171.501	284.081	930.691				-186.518	375.139	544.719	-232.971	374.743	150.98	-294.251	486.268	69.5828	284.528	391.294	854.997	276.592	431.247	1072.85	192.593	394.144	514.234	163	299.312	98.9306	200.422	403.406	45.1634
1353	0	-171.057	286.902	930.645				-186.794	380.559	545.121	-234.687	385.197	152.108	-295.06	497.025	71.2991	284.387	393.818	854.897	276.771	433.23	1073.03	192.462	396.115	513.779	162.935	299.402	98.9903	200.46	403.419	45.1164
1354	0	-170.835	289.238	930.466				-187.381	386.214	545.64	-236.6	395.269	152.738	-296.493	507.421	72.7622	284.243	396.273	854.75	276.96	434.73	1073.24	192.236	398.058	513.346	162.878	299.522	99.0551	200.484	403.462	45.0742
1355	0	-170.691	291.785	930.376				-188.065	392.274	546.227	-238.157	404.911	153.73	-297.627	518.128	74.4297	284.235	398.613	854.617	277.313	436.578	1073.48	192.075	400.124	512.904	162.76	299.688	99.1383	200.455	403.478	45.072
1356	0	-171.007	295.298	930.171				-189.339	399.824	546.759	-239.662	414.016	154.866	-298.744	529.091	76.1696	284.18	400.875	854.479	277.363	438.353	1073.88	191.739	402.18	512.366	162.68	299.86	99.2004	200.489	403.505	45.0841
1357	0	-171.197	298.556	929.918				-189.377	405.251	547.447	-241.493	423.815	155.197	-299.727	539.45	77.7372	284.127	403.151	854.267	277.451	439.785	1073.88	191.589	404.291	511.921	162.597	300.005	99.2472	200.428	403.56	45.0052
1358	0	-171.558	302.277	929.53				-189.746	410.979	547.823	-242.655	433.177	156.235	-300.725	549.64	79.0994	283.88	405.396	854.043	277.509	441.025	1074.07	191.175	406.435	511.384	162.505	300.181	99.3039	200.438	403.595	44.9881
1359	0	-172.259	306.79	929.025				-190.265	417.14	548.133	-243.776	442.615	156.914	-301.661	559.76	80.4754	283.772	407.635	853.872	277.402	442.701	1074.19	190.914	408.469	510.951	162.431	300.364	99.3551	200.349	403.674	44.9426
1360	0	-172.658	310.725	928.73				-190.622	422.919	548.417	-244.746	450.507	157.463	-301.846	568.9	81.8673	283.624	409.821	853.616	277.541	444.101	1074.18	190.698	410.649	510.463	162.365	300.485	99.4182	200.286	403.675	44.86
1361	0	-173.125	314.662	928.266				-191.014	429.046	548.64	-245.247	460.445	158.121	-302.841	579.102	82.6761	283.467	411.994	853.354	277.603	445.679	1074.18	190.499	412.795	510.035	162.269	300.632	99.5071	200.298	403.732	44.9006
1362	0	-174.176	319.455	927.696				-191.226	434.911	548.741	-247.157	471.335	157.774	-303.127	588.588	83.5302	283.373	414.223	853.11	277.699	446.905	1074.06	190.165	414.856	509.518	162.246	300.787	99.5836	200.294	403.749	44.8333
1363	0	-174.577	323.344	927.284				-191.447	440.708	548.794	-247.599	480.101	158.47	-303.254	597.983	84.3114	283.05	416.359	852.911	277.625	448.676	1074.12	189.859	416.984	509.02	162.129	301.023	99.5962	200.283	403.779	44.8166
1364	0	-174.947	327.35	926.767				-191.637	446.623	548.742	-247.304	484.641	159.544	-303.155	607.207	84.6299	282.754	418.606	852.633	277.473	449.951	1074.03	189.583	418.997	508.53	162.074	301.123	99.7634	200.32	403.886	44.7542
1365	0	-175.264	331.096	926.144				-191.775	452.276	548.584	-246.902	491.102	159.883	-302.787	616.143	85.0351	282.452	420.747	852.401	277.201	451.765	1074	189.276	421.099	507.951	161.983	301.255	99.8601	200.328	403.897	44.7567
1366	0	-175.45	334.503	925.349				-191.781	457.592	548.254	-247.9	501.368	159.247	-301.685	624.898	85.2442	282.17	422.923	852.164	277.048	453.084	1073.95	189.142	423.168	507.432	161.849	301.422	99.9188	200.251	403.887	44.7506
1367	0	-176.463	339.476	924.963				-191.736	463.121	547.975	-247.996	509.874	159.479	-300.082	634.217	85.3204	281.921	425.089	851.962	276.925	454.367	1073.85	188.895	425.207	506.952	161.821	301.557	100.015	200.209	403.894	44.7019
1368	0	-177.235	344.181	923.81				-191.421	468.073	547.551	-247.928	517.784	159.367	-299.121	642.884	84.9053	281.583	427.163	851.69	276.485	456.26	1074.15	188.631	427.306	506.387	161.692	301.711	100.096	200.298	403.949	44.6902
1369	0	-178.062	348.513	923.2				-191.262	473.413	546.922	-247.846	525.482	158.992	-297.078	650.154	84.1011	281.259	429.376	851.466	276.302	457.627	1074.16	188.49	429.473	505.763	161.719	301.798	100.116	200.253	403.902	44.6958
1370	0	-179.013	353.456	922.312				-191.005	478.628	546.132	-247.489	533.07	158.578	-294.976	657.727	83.4549	280.885	431.335	851.199	275.747	459.442	1074.18	188.185	431.374	505.374	161.565	301.973	100.235	200.232	403.972	44.6925
1371	0	-179.683	357.831	921.411				-190.466	483.274	545.328	-246.89	540.081	157.96	-292.733	664.228	82.3831	280.569	433.414	850.933	275.36	461.13	1074.28	187.984	433.377	504.842	161.511	302.058	100.339	200.279	403.998	44.7012
1372	0	-180.114	361.315	920.463				-189.853	487.765	544.293	-246.211	547.243	157.4	-290.452	670.3	81.1562	280.141	435.328	850.748	274.569	462.291	1073.88	187.723	435.351	504.269	161.385	302.319	100.325	200.293	403.996	44.6606
1373	0	-180.74	365.001	919.162				-189.092	492.132	543.191	-245.408	553.862	156.556	-288.46	677.92	80.389	279.664	437.281	850.541	273.707	464.575	1073.68	187.449	437.296	503.787	161.267	302.375	100.408	200.258	403.999	44.6598
1374	0	-181.457	369.296	918.129				-188.437	496.607	542.012	-244.414	560.156	155.555	-286.636	685.045	79.3546	279.1	439.075	850.321	273.152	466.299	1073.41	187.261	439.255	503.219	161.15	302.46	100.513	200.289	404.005	44.6492
1375	0	-182.493	374.089	917.001				-187.592	500.845	540.643	-243.255	566.422	154.654	-284.429	691.219	78.0133	278.567	440.957	850.148	272.32	468.029	1073.13	187.078	441.101	502.641	161.058	302.589	100.553	200.263	403.988	44.6061
1376	0	-183.463	378.574	915.753				-186.679	504.774	539.154	-242.004	571.889	153.575	-281.878	697.438	76.6797	277.927	442.788	849.969	271.337	469.853	1073	186.73	442.912	502.055	160.982	302.712	100.643	200.253	403.983	44.6013
1377	0	-184.619	383.492	914.242				-185.574	508.322	537.555	-240.288	576.194	152.352	-280.233	703.685	75.2222	278.003	444.474	849.874	270.769	471.607	1072.91	186.726	444.642	501.697	160.896	302.844	100.726	200.324	403.97	44.6124
1378	0	-185.635	388.043	913.321				-184.55	511.71	535.914	-238.606	582.514	150.938	-277.622	708.795	73.3945	277.606	446.185	849.604	269.851	473.559	1072.67	186.602	446.393	501.247	160.843	303.032	100.689	200.342	403.983	44.6125
1379	0	-186.615	392.808	911.859				-183.422	515.335	534.209	-236.883	588.03	149.42	-274.831	713.951	71.6405	276.79	447.861	849.422	269.081	475.183	1072.5	186.352	448.084	500.794	160.737	303.068	100.853	200.289	404.045	44.578
1380	0	-186.156	395.992	910.482				-182.274	518.652	532.303	-234.627	591.694	147.827	-272.11	718.93	69.7216	275.979	449.545	849.185	268.056	476.749	1072.26	186.128	449.738	500.347	160.672	303.176	100.929	200.397	404.014	44.5812
1381	0	-186.231	398.602	909.036				-180.851	521.352	530.209	-232.478	595.718	146.038	-268.853	723.622	67.5822	275.286	451.23	849.061	266.994	478.053	1072.08	185.874	451.357	499.954	160.579	303.267	100.964	200.452	404.02	44.5952
1382	0	-187.182	402.844	907.573				-179.233	523.705	528.052	-229.905	599.527	144.078	-265.474	727.59	65.19	274.473	452.963	848.878	266.229	479.748	1071.87	185.567	453.081	499.433	160.51	303.329	101.09	200.447	403.981	44.5522
1383	0	-188.187	407.799	906.104				-178.04	526.779	525.984	-227.434	603.519	142.308	-262.128	731.653	62.826	273.627	454.602	848.754	265.125	481.463	1071.68	185.156	454.821	498.98	160.36	303.444	101.093	200.494	403.973	44.5771
1384	0	-189.358	412.957	904.649				-176.554	529.664	523.711	-224.802	607.121	140.177	-258.314	734.957	60.2273	272.704	456.397	848.524	264.138	482.876	1071.52	184.754	456.477	498.498	160.248	303.521	101.18	200.568	403.959	44.5763
1385	0	-191.242	418.868	903.344				-174.777	531.657	521.422	-221.941	609.909	137.906	-253.652	737.026	57.0702	271.733	458.205	848.347	262.595	485.189	1071.31	184.284	458.224	498.013	160.211	303.555	101.29	200.534	404.024	44.5845
1386	0	-192.845	424.963	901.761				-173.604	534.597	519.251	-218.848	612.438	135.43	-249.193	738.806	53.7522	270.907	460.13	848.132	261.489	487.219	1071.08	183.668	460.006	497.562	160.112	303.618	101.389	200.595	404.006	44.5471
1387	0	-194.757	430.729	900.214				-171.919	536.801	516.791	-215.658	614.593	132.962	-244.711	740.546	50.3226	269.773	462.171	847.888	260.02	489.164	1070.86	182.862	461.768	497.042	160	303.69	101.45	200.564	403.992	44.5272
1388	0	-195.004	434.632	898.471				-170.404	538.865	514.334	-212.587	616.546	130.378	-240.133	742.136	46.5879	268.8	464.329	847.787	258.755	490.999	1070.71	182.172	463.618	496.569	159.9	303.812	101.531	200.672	403.987	44.572
1389	0	-196.178	439.263	896.87				-169.236	541.777	512.03	-209.255	617.562	127.559	-235.071	742.617	42.4224	267.651	466.467	847.645	257.115	493.759	1070.37	183.223	465.284	496.017	159.786	303.942	101.601	200.65	404.006	44.5267
1390	0	-196.916	443.328	895.186				-167.701	543.715	509.419	-206.623	618.616	124.961	-229.871	742.617	38.0132	266.321	468.72	847.48	255.53	495.947	1070.3	182.537	467.148	495.603	159.651	304.087	101.672	200.477	404.161	44.4844
1391	0	-197.943	447.657	893.548				-166.305	545.483	506.842	-203.036	618.719	121.684	-224.57	742.031	33.363	265.171	471.142	847.29	254.094	498.134	1070.07	181.54	469.025	495.144	159.554	304.218	101.764	200.531	404.169	44.478
1392	0	-199.09	452.385	891.738				-165.078	547.761	504.279	-198.674	617.713	118.697	-220.28	740.441	33.0289	263.857	473.597	847.089	252.066	500.98	1069.79	180.516	470.956	494.617	159.484	304.326	101.846	200.739	404.058	44.5096
1393	0	-200.494	457.419	890.139				-163.276	548.572	501.492	-194.072	616.518	116.935	-219.305	743.072	34.6772	262.46	476.124	846.841	250.302	504.114	1069.48	179.73	472.94	494.098	159.39	304.462	101.989	200.727	404.059	44.495
1394	0	-202.197	462.898	888.216				-161.854	550.003	498.879	-191.054	615.929	114.353	-217.788	745.124	36.0639	260.929	478.84	846.652	248.493	506.69	1069.13	178.964	474.834	493.598	159.294	304.598	102.129	200.756	404.095	44.4562
1395	0	-203.649	467.882	886.297				-160.018	551.434	496.28	-187.591	615.455	111.872	-215.998	745.178	36.8825	259.417	481.602	846.44	246.737	509.32	1068.81	178.135	476.938	493.076	159.221	304.674	102.329	200.83	404.105	44.4177
1396	0	-205.264	473.158	884.687				-159.029	553.647	493.928	-185.253	615.662	109.894	-214.997	745.139	37.7106	257.871	484.469	846.19	244.668	512.664	1068.45	177.353	479.065	492.556	159.1	304.783	102.527	200.697	404.354	44.4806
1397	0	-207.001	478.868	882.768				-158.307	555.37	491.767	-183.453	618.062	108.725	-214.583	744.976	38.0498	256.208	487.382	845.91	242.738	515.571	1068.16	176.457	481.094	492.115	159.003	304.863	102.735	200.93	404.119	44.3351
1398	0	-208.582	484.017	881.18				-158.104	556.741	489.861	-181.434	618.259	107.241	-213.951	744.546	38.3466	254.545	490.451	845.581	240.709	518.453	1067.85	175.408	483.191	491.602	158.963	305.063	102.92	201.004	404.177	44.2815
1399	0	-210.284	488.964	879.725				-157.929	558.028	488.215	-179.808	618.493	106.443	-213.444	744.103	38.3807	252.846	493.498	845.244	238.721	521.3	1067.54	174.337	485.185	491.065	158.879	305.271	103.105	201.133	404.178	44.2832
1400	0	-211.976	493.936	878.762				-157.549	559.796	487.029	-178.435	618.442	105.765	-213.251	743.969	38.4237	251.043	496.578	844.854	236.473	524.558	1067.21	174.454	487.231	490.382	158.774	305.45	103.34	201.209	404.149	44.2842
1401	0	-213.869	498.882	877.628				-157.563	562.211	486.095	-176.943	618.413	105.032	-212.957	743.889	38.5496	249.047	499.71	844.448	234.189	527.446	1067.03	173.498	489.285	489.948	158.574	305.665	103.714	201.196	404.293	44.346
1402	0	-215.563	503.102	876.847				-157.985	564.747	485.885	-176.246	619.165	104.762	-212.882	743.998	38.6176	247.185	502.827	844.166	232.119	528.677	1066.91	172.162	491.467	489.647	158.406	305.887	104.121	201.305	404.211	44.4168
1403	0	-217.698	507.39	876.717				-158.864	567.826	485.993	-175.927	619.822	104.5	-212.866	744.11	38.5951	245.306	505.852	844.028	230.2	531.19	1066.63	170.333	493.679	489.319	158.169	306.067	104.57	201.254	404.331	44.4344
1404	0	-219.576	511.018	876.829				-159.84	570.55	486.167	-175.803	620.284	104.289	-212.869	744.121	38.5964	243.272	508.925	843.647	227.898	534.283	1066.57	168.107	495.721	488.847	157.833	306.289	105.122	201.047	404.338	44.2464
1405	0	-221.912	514.617	877.295				-161.189	572.998	486.566	-175.829	620.485	104.211	-212.948	744.106	38.5383	241.074	511.98	843.374	225.378	538.273	1066.51	166.58	497.304	488.869	157.57	306.453	105.672	201.179	404.435	44.4592
1406	0	-223.525	516.856	877.912				-162.727	575.089	486.987	-176.001	620.518	104.139	-212.991	744.077	38.4677	238.951	514.969	843.067	222.923	542.16	1066.27	165.271	498.872	488.852	157.337	306.605	106.189	200.914	404.474	44.1752
1407	0	-225.355	518.723	878.728				-164.279	576.467	487.24	-176.298	620.646	103.995	-213.066	744.151	38.4409	236.692	517.91	842.921	220.543	546.172	1066.17	163.904	500.163	489.024	157.094	306.749	106.857	200.785	404.586	44.0672
1408	0	-227.406	520.726	879.339				-165.818	577.22	487.409	-176.643	620.866	103.903	-213.078	744.075	38.3793	234.251	520.721	842.881	218.42	550.569	1066.06	162.653	501.244	489.289	156.914	307.02	107.575	200.675	404.7	44.0404
1409	0	-229.706	522.835	879.816				-167.311	578.194	487.567	-176.756	620.795	103.757	-213.151	744.039	38.3746	232.002	523.347	842.914	216.016	554.746	1065.96	161.429	502.39	489.798	156.724	307.235	108.274	200.619	404.795	43.9424
1410	0	-232.131	525.264	880.378				-168.745	578.615	487.492	-176.73	620.607	103.502	-213.176	744.038	38.3499	229.702	525.847	843.294	213.449	558.767	1065.95	160.918	502.828	490.42	156.565	307.528	109.203	200.662	404.919	43.9605
1411	0	-234.462	527.26	880.858				-170.109	579.331	487.515	-176.671	620.595	103.284	-213.154	744.046	38.3765	227.369	528.25	843.724	210.913	563.019	1066.02	159.766	503.792	491.163	156.556	307.878	110.033	200.663	405.055	43.9281
1412	0	-236.573	529.082	881.039				-171.375	579.988	487.385	-176.524	620.558	103.043	-213.16	743.978	38.3877	225.216	530.61	844.27	208.413	566.728	1066.23	158.937	504.699	491.861	156.582	308.517	111.07	200.71	405.219	43.8868
1413	0	-239.223	531.468	880.999				-172.365	580.976	487.304	-176.261	620.531	102.731	-213.115	743.964	38.4227	222.949	533.041	844.911	205.985	570.498	1066.37	158.265	506.622	492.663	156.721	309.089	112.16	200.772	405.408	43.8462
1414	0	-241.852	534.151	881.21				-173.267	582.339	487.19	-176.132	620.858	102.496	-213.095	743.963	38.449	220.872	535.54	845.722	203.587	574.564	1066.45	157.57	508.589	493.272	156.945	309.78	113.308	200.981	405.542	43.8339
1415	0	-244.277	537.154	881.227				-174.349	584.265	487.102	-176.032	621.273	102.366	-213.108	744.078	38.5203	218.939	538.002	846.567	201.13	578.713	1066.62	156.892	510.873	493.951	157.276	310.413	114.614	201.077	405.841	43.775
1416	0	-246.52	539.891	881.083				-175.245	586.048	487.028	-176.028	621.635	102.209	-213.061	744.02	38.5074	216.981	540.625	847.3	198.501	582.639	1066.84	156.261	513.407	494.455	157.478	311.24	116.013	201.281	406.064	43.7894
1417	0	-249.013	543.198	880.991				-176.205	587.741	486.949	-175.967	621.997	102.074	-213.101	744.084	38.5597	215.042	543.395	847.959	196.144	586.055	1067.04	155.575	516.216	494.925	157.718	312.168	117.467	201.477	406.344	43.8873
1418	0	-250.781	545.731	880.802				-177.343	589.511	486.913	-175.884	622.241	101.963	-213.033	744.101	38.5372	213.197	546.172	848.529	193.87	589.094	1067.32	155.026	519.298	495.324	157.958	313.295	119.249	201.559	406.695	43.8647
1419	0	-252.592	548.721	880.683				-178.372	591.184	486.929	-175.768	622.458	101.848	-213.035	743.999	38.5138	211.46	549.096	849.01	191.486	592.515	1067.57	154.333	522.873	495.668	158.164	314.609	121.079	201.708	406.986	44.0406
1420	0	-254.517	552.447	880.678				-179.399	592.991	486.98	-175.699	622.81	101.725	-213.027	744.068	38.5663	209.655	552.185	849.354	189.186	595.178	1067.76	153.999	526.871	495.905	158.121	316.058	123.055	201.846	407.29	44.233
1421	0	-256.644	556.615	880.421				-180.281	594.364	486.9	-175.509	623.012	101.508	-212.989	744.121	38.6044	207.862	555.197	849.718	187.172	598.197	1067.95	152.857	531.688	496.245	158.113	317.65	125.478	201.927	407.641	44.5297
1422	0	-258.502	560.888	880.284				-181.336	596.102	486.855	-175.35	623.092	101.285	-212.949	744.12	38.6288	206.143	558.368	849.926	185.061	601.203	1068.21	152.301	536.891	496.612	157.939	319.709	128.035	201.893	408.107	44.8698
1423	0	-260.492	565.186	880.146				-182.111	597.566	486.699	-175.095	623.098	101.137	-212.903	744.129	38.6474	204.492	561.457	850.069	183.18	603.709	1068.26	151.912	542.855	496.863	157.775	322.013	130.919	201.896	408.673	45.4947
1424	0	-261.853	569.102	879.944				-182.801	598.678	486.46	-175.027	623.399	100.904	-212.884	744.138	38.6944	202.958	564.619	850.249	181.392	606.482	1068.32	151.384	549.534	497.127	157.568	324.522	134.237	201.929	409.13	45.9351
1425	0	-263.177	572.762	879.847				-183.749	600.406	486.185	-175.005	623.659	100.693	-212.898	744.233	38.7171	201.346	567.697	850.369	179.499	608.836	1068.44	151.181	556.995	497.434	157.297	327.601	137.861	201.934	409.837	46.9571
1426	0	-264.553	576.422	879.721				-184.618	601.816	486.013	-174.822	623.694	100.417	-212.884	744.256	38.721	199.939	570.79	850.55	177.713	611.65	1068.44	151.154	565.131	497.947	157.019	331.243	141.95	202.779	409.69	47.8348
1427	0	-266.116	580.697	879.408				-185.685	603.281	485.823	-174.79	623.59	100.248	-212.88	744.254	38.7471	198.382	573.579	851.025	175.848	614.005	1068.67	151.205	574.008	498.574	156.602	335.482	146.548	201.736	411.53	49.1335
1428	0	-267.738	585.007	879.304				-186.621	604.372	485.726	-174.815	623.624	100.058	-212.826	744.166	38.7255	197.218	576.526	851.196	173.206	615.029	1068.7	151.609	583.597	499.388	156.155	340.46	151.609	202.467	412.099	51.5336
1429	0	-269.214	588.839	879.453				-187.774	605.481	485.574	-174.95	623.832	99.8912	-212.836	744.141	38.7421	195.979	579.152	851.578	172.123	618.203	1068.82	152.481	593.743	500.517	155.483	346.26	157.173	202.021	413.471	54.0834
1430	0	-270.6	592.358	879.242				-188.631	605.963	485.259	-175.089	624.007	99.8116	-212.833	744.251	38.7442	195.001	581.725	851.999	170.306	621.438	1068.91	152.827	605.205	502.078	154.724	352.892	163.349	201.405	415.4	57.2251
1431	0	-272.059	595.882	879.118				-189.775	606.896	485.15	-175.278	624.218	99.6984	-212.817	744.269	38.7692	194.043	583.978	852.539	168.639	623.285	1068.98	154.075	616.44	504	153.67	360.265	169.799	200.685	417.548	61.1153
1432	0	-273.448	599.044	878.893				-190.802	607.513	484.912	-175.195	622.592	99.9663	-212.799	744.261	38.7446	193.126	586.135	853.077	167.02	624.287	1068.95	155.574	627.773	506.414	152.568	368.255	176.662	199.67	420.269	65.962
1433	0	-274.746	601.693	878.553				-191.905	608.232	484.725	-175.301	623.784	99.4431	-212.819	744.249	38.7155	192.528	588.023	853.634	165.519	625.413	1068.87	156.8	639.101	508.998	151.12	376.559	183.472	198.476	423.778	71.4076
1434	0	-275.971	604.083	878.23				-192.827	608.364	484.461	-175.856	624.603	99.3704	-212.836	744.247	38.7378	191.998	589.705	854.258	163.845	627.029	1068.64	158.5	650.025	511.909	149.551	384.88	190.088	196.886	427.889	77.0826
1435	0	-277.34	606.62	877.912				-193.739	608.479	484.22	-176.052	624.796	99.2624	-212.856	744.327	38.7349	191.428	591.207	854.948	162.699	628.29	1068.38	159.962	660.471	514.774	147.789	393.297	196.259	195.246	432.566	82.9222
1436	0	-278.633	608.866	877.797				-194.786	609.107	484.08	-176.225	624.817	99.1671	-212.878	744.356	38.7423	190.977	592.635	855.805	161.02	628.843	1067.82	161.805	670.099	517.903	145.65	401.304	202.391	193.833	438.19	87.8758
1437	0	-279.644	610.454	877.63				-195.527	608.992	483.867	-176.349	624.858	99.1147	-212.885	744.263	38.7227	190.54	594.119	856.773	160.292	630.679	1067.45	163.491	679.165	521.143	143.245	408.919	207.594	192.861	445.755	91.7719
1438	0	-280.692	611.834	877.314				-196.58	609.578	483.722	-176.478	624.885	99.0393	-212.876	744.234	38.6959	190.256	595.549	857.836	159.317	632.145	1066.9	165.275	687.356	524.399	141.396	418.055	210.9	191.692	455.303	95.9888
1439	0	-281.762	613.281	877.167				-197.342	610.102	483.669	-176.634	624.827	99.0032	-212.876	744.236	38.6961	189.974	597.037	859.096	158.262	634.256	1066.42	166.776	694.921	527.631	139.639	428.278	212.792	190.684	466.606	98.6826
1440	0	-282.794	614.718	876.997				-197.885	610.367	483.57	-176.733	624.918	98.9347	-212.897	744.241	38.6988	189.743	598.387	860.308	157.646	635.178	1065.61	168.487	701.687	530.966	138.258	439.747	213.099	189.82	479.327	99.8771
1441	0	-283.919	616.219	876.833				-198.394	611.074	483.297	-176.813	624.905	98.9145	-212.936	744.313	38.69	189.582	599.64	861.802	157.346	636.22	1065.3	169.733	708.382	533.999	137.339	452.291	211.857	188.972	493.402	99.7017
1442	0	-284.938	617.799	876.837				-199.165	611.766	483.544	-176.844	624.884	98.8887	-212.921	744.331	38.6925	189.463	600.651	863.29	156.965	637.331	1064.95	170.753	714.684	536.857	136.643	465.082	209.764	188.315	509.055	98.241
1443	0	-285.478	618.788	876.724				-199.492	612.226	483.578	-176.832	624.799	98.9134	-212.945	744.233	38.673	189.239	601.602	864.922	156.515	639.429	1064.95	171.948	720.525	539.66	136.453	478.855	206.363	188.022	526.1	96.0522
1444	0	-285.636	619.408	876.695				-199.724	612.696	483.538	-176.89	624.898	98.8751	-212.934	744.3	38.6864	189.098	602.773	866.443	156.222	641.755	1064.85	172.947	725.932	542.336	136.6	493.374	201.916	188.126	544.316	93.1042
1445	0	-285.813	620.302	876.669				-199.872	613.182	483.588	-176.947	624.969	98.8936	-212.944	744.241	38.7016	188.914	603.922	867.673	156.066	643.939	1064.87	174.091	731.052	544.445	137.263	508.584	196.611	188.611	563.57	89.5766
1446	0	-286.021	621.729	876.71				-199.981	613.673	483.598	-176.905	624.87	98.917	-212.942	744.215	38.6692	188.892	605.138	868.544	156.101	646.126	1065.03	174.855	735.885	546.548	138.385	524.282	190.764	189.335	583.728	85.6982
1447	0	-286.105	623.5	876.703				-200.02	614.263	483.6	-176.938	624.939	98.8725	-212.933	744.311	38.7153	188.987	606.525	869.207	156.294	648.972	1065.24	175.799	739.857	548.135	139.809	540.546	184.396	190.581	604.548	81.7096
1448	0	-286.076	625.024	876.73				-199.913	615.068	483.656	-176.928	624.976	98.872	-212.945	744.247	38.7039	188.974	607.948	869.645	156.266	651.37	1065.76	175.963	744.053	549.524	141.755	557.232	177.855	192.138	626.001	77.7285
1449	0	-285.895	626.994	876.582				-199.661	615.897	483.706	-176.933	624.957	98.9591	-212.898	744.236	38.6978	189.215	609.578	870.104	156.707	654.164	1066.24	176.245	747.608	550.645	144.224	574.331	171.201	193.92	647.807	74.1092
1450	0	-285.499	628.665	876.509				-199.317	616.652	483.745	-176.803	624.91	99.0085	-212.884	744.147	38.6773	189.59	611.039	870.484	156.873	656.107	1066.31	176.801	750.376	551.361	146.565	591.51	164.456	196.145	669.717	70.7276
1451	0	-284.804	630.603	876.375				-198.838	617.366	483.737	-176.802	624.91	99.0341	-212.893	744.218	38.6931	189.968	612.687	870.835	157.461	659.412	1066.71	176.691	753.236	552.002	149.592	608.733	158.049	198.607	691.317	67.8008
1452	0	-284.191	632.715	876.28				-198.404	618.642	483.821	-176.665	624.906	99.0753	-212.876	744.243	38.7665	190.617	614.494	871.097	157.711	662.56	1067.11	176.442	755.653	551.989	152.665	625.77	151.978	201.519	712.578	65.3018
1453	0	-283.343	634.965	876.108				-197.937	619.57	483.894	-176.542	624.87	99.1639	-212.87	744.346	38.7676	191.321	616.378	871.439	158.954	664.196	1067.69	175.981	758.034	552.015	155.668	642.495	146.226	204.14	733.127	63.1443
1454	0	-282.388	637.182	876.045				-197.215	620.648	484.009	-176.463	624.973	99.1582	-212.839	744.28	38.7928	192.261	618.388	871.708	160.001	666.733	1067.76	175.177	760.373	551.289	158.666	658.906	140.898	207.501	752.98	61.9005
1455	0	-281.215	639.357	876.039				-196.437	621.485	484.086	-176.318	624.967	99.2315	-212.831	744.258	38.8153	193.192	620.617	871.748	160.606	665.704	1068.53	174.816	762.028	550.981	161.832	674.69	135.934	210.488	771.876	60.9954
1456	0	-279.906	641.268	876.118				-195.693	622.051	483.962	-176.092	624.879	99.2578	-212.812	744.262	38.815	194.335	623.004	871.707	161.433	668.88	1068.56	174.056	763.998	549.82	164.821	689.497	131.771	212.925	789.946	60.562
1457	0	-278.583	643.259	876.083				-194.921	623.278	484.239	-175.933	625.005	99.3308	-212.812	744.264	38.8152	195.663	625.596	871.527	162.483	672.294	1068.42	173.042	766.046	548.467	167.87	703.661	127.941	216.21	806.307	60.7568
1458	0	-277.213	645.283	876.179				-194.152	624.583	484.408	-175.628	624.926	99.4219	-212.812	744.264	38.8154	197.079	628.343	871.125	163.412	675.062	1068.33	171.598	768.231	546.934	170.537	716.379	124.666	218.438	821.489	60.7244
1459	0	-275.637	647.078	876.307				-193.298	625.547	484.578	-175.35	624.774	99.4933	-212.836	744.27	38.8283	198.59	631.258	870.552	164.904	677.408	1068.05	171.337	768.83	545.627	172.951	727.937	121.744	220.522	834.598	60.806
1460	0	-274.148	648.708	876.482				-192.009	626.203	484.683	-175.006	624.632	99.5759	-212.819	744.263	38.826	199.982	634.266	869.717	166.525	679.702	1068.11	170.614	770.493	544.117	175.037	737.742	119.199	222	846.299	60.8411
1461	0	-272.731	650.504	876.855				-191.195	627.463	484.903	-174.777	624.594	99.6923	-212.788	744.158	38.8187	201.482	637.382	868.657	167.997	682.217	1067.79	169.704	772.137	542.53	177.043	745.205	117.318	222.767	856.421	60.4454
1462	0	-271.1	652.135	877.134				-190.132	628.891	485.246	-174.584	624.663	99.7914	-212.827	744.25	38.8692	202.985	640.82	867.331	169.816	684.694	1067.58	169.051	773.668	540.963	178.185	751.8	115.127	223.567	863.622	59.8918
1463	0	-269.325	653.471	877.544				-188.867	629.642	485.456	-174.519	624.9	99.9483	-212.817	744.29	38.8594	204.179	644.319	865.657	171.969	687.701	1067.41	168.422	774.873	539.341	178.515	756.937	113.691	223.469	868.378	59.3629
1464	0	-267.545	654.618	878.024				-187.766	631.005	485.768	-174.386	625.006	100.058	-212.818	744.266	38.8298	205.7	648.07	863.983	173.695	691.538	1067.02	168.144	775.93	537.732	178.176	759.954	112.255	223.046	870.088	58.0897
1465	0	-265.784	655.927	878.619				-186.66	632.423	486.141	-174.207	625.065	100.242	-212.836	744.255	38.828	206.958	652.098	862.028	176.029	695.824	1066.24	167.653	776.622	535.813	177.081	759.67	110.561	222.77	870.63	56.2736
1466	0	-263.876	657.1	879.183				-185.277	633.403	486.504	-174.727	625.575	100.58	-212.837	744.256	38.8287	208.287	656.289	860.488	178.274	698.885	1065.83	167.099	777.526	533.946	175.684	758.891	109.364	221.642	871.586	54.9635
1467	0	-261.845	658.126	879.925				-184.078	634.873	486.911	-174.047	625.448	100.771	-212.873	744.333	38.8474	209.92	660.83	858.937	180.672	703.225	1065.36	166.45	778.706	532.531	175.262	759.935	108.982	220.674	872.146	54.7453
1468	0	-259.471	658.835	880.876				-182.59	635.912	487.341	-173.726	625.168	101.098	-212.841	744.291	38.8339	211.416	665.712	857.52	183.356	708.111	1064.93	166.273	780.731	531.787	175.354	761.852	108.782	220.112	872.807	54.0525
1469	0	-257.353	659.835	881.458				-181.141	637.81	487.884	-173.426	625.111	101.398	-212.833	744.261	38.8758	212.902	670.948	856.502	185.803	712.281	1064.72	166.333	783.51	532.069	175.998	762.965	108.867	220.305	873.227	53.0715
1470	0	-255.253	660.946	882.371				-179.512	639.349	488.342	-173.189	625.162	101.569	-212.833	744.268	38.8694	214.753	676.481	856.042	188.422	716.85	1064.49	166.388	786.319	532.627	176.455	763.53	108.914	220.554	873.435	52.3899
1471	0	-252.911	661.668	883.147				-177.993	640.948	488.738	-172.823	625.252	101.807	-212.82	744.257	38.8939	216.489	681.868	856.357	190.948	721.878	1064.39	166.831	789.505	533.051	176.819	764.404	108.799	220.444	873.617	52.031
1472	0	-250.473	662.478	883.672				-176.455	642.585	489.139	-172.486	625.156	102.041	-212.818	744.248	38.9059	218.245	686.901	857.247	193.326	726.343	1064.19	167.277	792.922	533.186	177.206	765.174	108.633	219.915	874.056	51.7161
1473	0	-248.016	663.073	884.289				-174.77	644.11	489.442	-172.23	625.177	102.384	-212.816	744.266	38.9332	220.072	691.561	858.509	196.122	731.423	1064.2	167.969	796.364	532.95	177.609	765.602	108.485	219.824	874.236	51.4602
1474	0	-245.631	664.295	884.889				-173.007	645.706	489.684	-171.936	625.218	102.808	-212.749	744.173	38.9043	222.27	696.247	859.574	198.549	736.397	1064.41	168.816	799.489	532.56	177.951	765.897	108.323	219.724	874.502	51.148
1475	0	-242.804	664.816	885.198				-171.602	647.002	490.239	-171.865	625.98	103.15	-212.803	744.322	38.9477	224.156	701.089	860.301	200.914	741.391	1064.55	169.849	802.203	532.073	178.36	766.339	108.191	219.286	874.873	50.9671
1476	0	-240.033	665.647	885.869				-169.912	648.647	490.696	-171.832	626.348	103.573	-212.769	744.277	38.952	226.623	705.842	860.647	203.334	745.596	1064.79	170.977	804.447	531.7	178.716	766.747	108.006	219.347	874.9	50.7704
1477	0	-237.197	666.424	886.432				-168.082	650.189	491.047	-171.652	626.544	103.95	-212.74	744.276	38.9879	229.291	710.461	860.751	205.944	748.526	1065.11	172.279	806.55	531.43	179.018	767.126	107.807	219.418	874.932	50.6322
1478	0	-234.151	666.77	886.821				-166.44	651.815	491.36	-171.345	626.491	104.295	-212.716	744.332	39.0204	232	714.9	860.892	208.304	752.772	1065.44	173.474	808.547	531.109	179.133	767.414	107.535	219.513	875.06	50.5436
1479	0	-230.892	667.195	887.115				-164.659	653.55	491.793	-171.377	626.96	104.693	-212.722	744.348	39.0429	234.585	719.084	861.248	210.538	757.659	1065.88	174.912	810.492	530.789	179.302	767.62	107.315	219.445	875.091	50.4742
1480	0	-227.764	668.114	887.547				-162.838	655.003	492.049	-170.896	626.978	105.063	-212.639	744.371	39.0862	237.298	723.114	861.648	212.996	763.105	1066.28	176.306	812.428	530.435	179.589	767.808	107.132	219.385	875.148	50.486
1481	0	-225.313	670.027	887.974				-160.92	656.565	492.695	-170.256	626.793	105.759	-212.62	744.36	39.1051	239.941	726.989	861.894	215.488	767.307	1066.68	177.581	814.325	530.178	179.795	768.033	107.023	219.392	875.411	50.4476
1482	0	-222.868	672.292	888.373				-159.565	658.365	492.88	-169.698	626.993	106.06	-212.572	744.435	39.1594	242.633	730.743	862.057	218.702	769.648	1067.15	179.024	816.224	529.983	179.999	768.267	106.863	219.21	875.569	50.2564
1483	0	-219.602	673.002	888.944				-157.935	660.03	493.332	-169.583	627.032	106.645	-212.57	744.55	39.2422	245.215	734.149	862.078	221.156	773.735	1067.27	180.306	817.974	529.756	180.248	768.529	106.715	219.16	875.658	49.9858
1484	0	-217.167	674.617	889.571				-156.513	661.624	493.727	-169.466	627.505	107.343	-212.512	744.499	39.3029	247.759	737.31	861.934	224.064	776.666	1067.4	181.671	819.714	529.517	180.321	768.854	106.528	219.175	875.777	49.8938
1485	0	-214.741	676.806	890.125				-155.03	663.116	494.215	-169.029	627.656	107.812	-212.488	744.572	39.2865	250.119	740.241	861.54	227.504	778.536	1067.72	183.005	821.301	529.269	180.532	769.059	106.387	219.103	875.942	49.7749
1486	0	-211.52	678.111	890.883				-153.709	664.936	494.812	-168.716	627.913	108.374	-212.441	744.546	39.3006	252.439	742.977	861.205	229.863	782.668	1067.72	184.241	822.593	529.004	180.533	769.305	106.248	219.009	876.051	49.6576
1487	0	-209.621	679.635	891.32				-152.404	666.498	495.512	-168.453	628.393	109.11	-212.525	744.56	39.3429	254.666	745.526	860.71	232.674	785.838	1067.82	185.555	823.885	528.636	180.55	769.515	106.12	219.015	876.12	49.608
1488	0	-206.604	680.956	892.221				-151.15	668.23	496.308	-167.566	628.199	109.999	-212.592	744.408	39.3461	256.737	747.862	860.218	235.441	788.885	1067.96	186.655	824.868	528.243	180.472	769.744	106.025	218.997	876.198	49.6024
1489	0	-204.386	682.446	893.303				-150.028	669.817	497.19	-167.067	628.456	110.856	-212.717	744.274	39.3366	258.746	750.188	859.808	238.349	791.393	1068.1	187.744	825.672	527.907	180.426	769.827	105.983	218.954	876.266	49.6175
1490	0	-201.708	683.69	894.113				-148.671	671.434	498.045	-166.276	629.067	111.592	-212.846	744.202	39.3818	260.571	752.395	859.502	240.987	793.339	1068.18	188.714	826.425	527.593	180.33	770.076	105.844	218.932	876.302	49.6109
1491	0	-201.392	686.997	895.658				-147.566	673.248	498.905	-165.699	630.063	112.534	-212.913	743.982	39.3429	262.407	754.48	859.327	243.232	796.508	1068.46	189.735	827.191	527.288	180.229	770.312	105.791	218.837	876.402	49.6045
1492	0	-199.826	689.644	897.012				-146.257	675.183	499.997	-164.771	630.435	113.872	-212.954	743.725	39.2742	264.202	756.58	859.32	245.433	799.418	1068.83	190.881	827.969	527.055	180.117	770.48	105.712	218.745	876.449	49.5576
1493	0	-197.839	691.088	898.301				-145.379	677.376	500.913	-163.575	631.246	114.798	-212.917	743.424	39.2452	265.964	758.64	859.432	247.589	801.177	1068.92	192.335	828.765	526.912	180.024	770.603	105.686	218.698	876.49	49.5437
1494	0	-194.353	689.999	899.326				-143.858	679.344	502.119	-162.385	631.61	115.773	-213.219	743.962	39.4853	267.782	760.733	859.671	249.871	803.845	1069.36	192.432	828.95	526.721	179.919	770.741	105.632	218.733	876.521	49.5858
1495	0	-191.962	690.024	900.542				-142.705	681.665	503.098	-160.903	632.342	117.028	-212.849	743.079	39.4099	269.264	762.877	859.867	251.926	805.454	1069.62	192.979	829.234	526.554	179.848	770.798	105.544	218.696	876.578	49.6283
1496	0	-189.381	689.879	902.151				-141.498	683.81	504.16	-159.382	633.172	118.157	-212.886	743.109	39.5735	270.921	764.896	860.122	253.992	807.023	1070.11	194.205	829.62	526.477	179.824	770.886	105.493	218.738	876.576	49.6649
1497	0	-187.494	690.864	903.385				-140.441	686.361	505.339	-158.535	634.571	119.426	-212.702	742.881	39.6917	272.35	767.021	860.359	255.958	806.739	1070.31	194.922	829.685	526.414	179.809	770.863	105.406	218.667	876.597	49.6461
1498	0	-188.198	694.671	905.171				-139.435	688.556	506.451	-156.265	635.136	120.796	-212.516	742.776	39.7246	273.867	769.056	860.588	257.667	809.115	1070.49	196.138	829.888	526.526	179.884	770.917	105.381	218.668	876.595	49.6531
1499	0	-187.928	698.23	906.87				-138.49	691.046	507.473	-154.888	635.706	121.837	-211.814	741.886	39.5561	275.043	771.197	860.878	259.781	813.739	1071.22	197.519	830.033	526.481	179.973	770.93	105.318	218.654	876.604	49.6564
1500	0	-186.717	699.48	908.326				-137.793	693.77	508.803	-153.552	637.569	123.135	-211.432	741.354	39.6492	276.405	773.12	861.191	261.46	817.131	1071.73	197.326	829.533	526.574	180.113	770.947	105.164	218.586	876.623	49.62
1501	0	-185.336	700.254	909.85				-137.274	696.315	510.04	-152.103	639.181	124.353	-209.64	737.946	38.9583	277.466	775.146	861.438	263.113	819.405	1072.07	198.208	829.35	526.632	180.177	770.993	105.089	218.609	876.591	49.6221
1502	0	-183.681	700.527	911.275				-136.606	699.254	511.183	-150.823	640.262	125.652	-210.392	739.882	39.766	278.574	777.043	861.768	264.443	816.969	1072.02	199.014	829.019	526.7	180.352	770.846	105.038	218.614	876.593	49.62
1503	0	-182.36	700.996	912.758				-136.265	702.294	512.46	-149.709	641.766	126.979	-210.391	740.788	40.1493	280.039	778.898	862.155	266.405	820.597	1072.81	200.124	828.833	526.869	180.456	770.774	104.968	218.645	876.636	49.6626
1504	0	-180.79	701.541	914.269				-135.996	705.685	513.806	-148.815	643.616	128.374	-210.122	740.769	40.2882	281.008	780.798	862.521	267.245	821.599	1073.21	200.851	828.425	526.964	180.504	770.826	104.847	218.569	876.605	49.6209
1505	0	-179.818	702.835	915.679				-135.815	708.673	514.907	-147.816	644.959	129.566	-209.838	740.659	40.3559	281.96	782.71	862.99	268.789	822.426	1073.52	201.729	828.055	527.059	180.634	770.621	104.832	218.565	876.634	49.6503
1506	0	-178.697	703.633	917.229				-135.883	711.844	516.234	-146.761	646.21	131.009	-209.678	740.947	40.5954	282.732	784.572	863.183	269.779	823.088	1073.82	202.556	827.65	527.129	180.721	770.561	104.704	218.605	876.556	49.6609
1507	0	-177.585	704.771	918.491				-135.971	715.315	517.649	-145.867	647.533	132.222	-209.548	741.176	40.753	283.716	786.38	863.565	271.258	826.9	1074.3	203.365	827.288	527.182	180.776	770.521	104.626	218.61	876.568	49.6701
1508	0	-176.447	705.68	919.971				-136.18	718.679	518.728	-145.402	649.333	133.342	-209.577	741.901	41.1001	284.586	788.192	863.961	272.817	829.651	1074.55	204.235	826.974	527.256	180.819	770.453	104.574	218.618	876.543	49.6653
1509	0	-175.398	706.615	921.215				-136.556	721.638	519.926	-144.931	650.683	134.665	-209.813	742.758	41.4339	285.575	789.822	864.399	273.454	834.833	1075.19	204.953	826.588	527.284	180.826	770.389	104.466	218.552	876.594	49.6751
1510	0	-174.363	707.614	922.542				-136.789	724.871	521.191	-145.041	652.965	135.733	-209.42	742.388	41.4746	286.423	791.681	864.649	274.563	838.082	1075.71	205.771	826.318	527.276	180.846	770.339	104.425	218.605	876.568	49.7049
1511	0	-173.371	708.565	923.894				-137.301	728.272	522.371	-145.547	655.632	136.934	-210.677	745.032	42.1345	287.263	793.427	864.895	276.042	839.888	1075.86	206.458	826.04	527.271	180.856	770.321	104.345	218.579	876.558	49.6954
1512	0	-172.455	709.906	925.035				-137.753	731.2	523.44	-146.126	658.709	137.883	-211.819	747.723	42.6941	288.082	795.125	865.083	276.987	837.57	1075.77	207.086	825.984	527.236	180.917	770.295	104.312	218.552	876.527	49.6626
1513	0	-171.278	710.941	926.085				-138.289	734.306	524.509	-147.009	661.637	138.745	-213.345	750.679	43.1674	288.97	796.728	865.202	278.263	836.708	1075.78	207.83	826.095	527.195	180.931	770.25	104.257	218.575	876.504	49.6961
1514	0	-170.172	711.834	927.094				-138.912	737.154	525.592	-148.233	665.257	139.674	-214.775	753.94	43.6555	289.719	798.406	865.286	279.295	838.566	1075.97	208.407	826.39	527.118	180.911	770.212	104.191	218.565	876.486	49.7042
1515	0	-169.466	713.497	927.891				-139.577	740.071	526.552	-150.026	669.922	140.289	-216.63	757.685	43.8836	290.448	800.065	865.221	280.241	842.736	1076.32	208.92	826.751	526.999	180.869	770.241	104.15	218.49	876.519	49.6606
1516	0	-168.465	715.005	928.76				-140.004	742.877	527.32	-151.972	674.355	140.933	-218.754	762.11	44.2335	291.151	801.558	865.163	281.197	847.18	1076.77	209.47	827.402	526.853	180.883	770.335	104.091	218.491	876.54	49.6888
1517	0	-168.16	717.141	929.521				-141.122	745.91	528.365	-154.329	679.576	141.355	-221.257	767.282	44.5584	291.948	803.186	865.124	282.578	847.339	1076.43	209.927	828.205	526.684	180.806	770.306	104.087	218.528	876.492	49.666
1518	0	-167.061	718.72	930.149				-141.923	748.846	529.172	-156.812	685.056	141.769	-223.297	772.148	44.5284	292.61	804.753	864.921	283.32	844.731	1075.95	210.373	829.072	526.451	180.708	770.338	104.053	218.501	876.477	49.643
1519	0	-166.418	720.33	930.741				-142.871	751.9	529.986	-159.856	690.903	142.175	-226.632	779.156	45.0051	293.311	806.281	864.654	284.95	849.902	1076.63	210.675	830.046	526.209	180.682	770.373	104.028	218.534	876.502	49.6821
1520	0	-166.297	722.844	931.129				-143.762	755.005	530.719	-162.888	697.287	142.44	-229.575	786.66	45.4179	293.869	807.877	864.402	285.252	850.918	1076.51	211.012	831.126	525.921	180.548	770.423	104.008	218.571	876.472	49.7142
1521	0	-165.391	724.542	931.65				-144.716	758.291	531.345	-166.259	704.266	142.736	-231.833	792.721	45.134	294.475	809.377	864.097	286.837	853.092	1076.51	211.252	832.244	525.609	179.917	771.254	103.723	218.533	876.537	49.6739
1522	0	-165.02	726.496	932.062				-146.041	761.772	531.983	-169.638	711.248	143.054	-235.384	801.66	45.5265	295.163	810.917	863.83	287.976	855.537	1076.5	211.374	833.432	525.294	179.808	771.354	103.711	218.536	876.519	49.7081
1523	0	-164.5	728.162	932.429				-147.245	765.683	532.763	-173.886	719.887	143.524	-238.482	810.815	46.1542	295.524	812.391	863.407	288.228	853.62	1075.8	211.704	834.782	524.997	180.049	770.757	103.888	218.579	876.514	49.7184
1524	0	-163.819	729.75	932.762				-148.415	769.384	533.43	-177.592	727.867	143.958	-241.231	819.527	46.9766	295.995	813.983	863.02	289.387	852.925	1075.45	211.864	836.201	524.693	179.547	771.425	103.71	218.61	876.502	49.7383
1525	0	-163.414	731.295	933.019				-149.847	773.481	534.136	-180.955	735.245	144.336	-243.992	828.851	48.1118	296.391	815.618	862.562	290.002	857.421	1075.48	211.855	837.734	524.323	179.445	771.516	103.695	218.557	876.574	49.7187
1526	0	-162.725	732.508	933.262				-151.333	777.788	534.888	-184.49	743.442	144.791	-246.783	838.272	49.6696	296.65	817.233	862.105	290.606	857.883	1075.01	211.856	839.304	524.017	179.553	771.242	103.746	218.581	876.529	49.704
1527	0	-162.205	733.707	933.483				-152.779	782.476	535.775	-187.692	751.003	145.382	-249.528	847.996	51.328	296.979	818.908	861.686	291.188	860.785	1075.02	211.747	840.859	523.648	179.189	771.614	103.746	218.586	876.548	49.7132
1528	0	-162.017	735.426	933.884				-154.285	787.135	536.602	-191.033	759.217	146.154	-252.337	857.432	52.8819	297.129	820.564	861.157	292.514	862.122	1074.93	211.598	842.584	523.27	179.042	771.743	103.725	218.644	876.526	49.7341
1529	0	-162.518	738.176	934.28				-155.649	792.009	537.493	-194.362	766.874	146.806	-255.104	866.519	54.4084	297.172	822.315	860.782	292.606	860.899	1074.25	211.271	844.128	522.833	178.782	771.927	103.707	218.724	876.492	49.8011
1530	0	-162.585	740.596	934.589				-156.983	796.962	538.319	-197.242	775.125	147.871	-256.961	873.924	55.575	297.189	824.114	860.306	293.185	860.989	1073.96	211.023	845.924	522.462	178.62	772.064	103.675	218.738	876.498	49.8453
1531	0	-162.46	742.069	934.933				-158.603	802.188	539.253	-200.069	783.555	148.536	-259.366	882.128	57.0506	297.216	825.947	859.828	293.486	866.545	1074.11	210.668	847.565	522.115	178.39	772.183	103.639	218.779	876.488	49.8895
1532	0	-161.91	743.288	935.288				-160.365	807.952	540.295	-202.74	791.437	149.535	-262.25	891.465	58.9085	297.096	827.744	859.235	293.622	868.178	1073.84	210.257	849.327	521.686	178.253	772.32	103.639	218.771	876.484	49.9447
1533	0	-162.724	746.398	935.993				-161.599	812.923	541.262	-205.054	799	150.588	-265.089	900.679	60.8382	297.045	829.554	858.766	294.22	870.053	1073.55	209.751	851.076	521.298	178.092	772.494	103.605	218.904	876.422	50.0218
1534	0	-163.15	749.199	936.253				-163.004	817.717	542.196	-207.087	806.906	151.211	-267.854	909.687	62.9731	297.013	831.469	858.381	294.689	869.149	1072.94	209.319	852.815	520.944	177.946	772.579	103.662	218.918	876.403	50.0926
1535	0	-163.295	751.251	936.613				-164.504	823.569	543.262	-209.281	815.071	152.149	-270.657	918.749	65.1543	296.81	833.326	857.959	295.247	872.18	1073.12	208.887	854.671	520.649	177.803	772.688	103.667	218.931	876.393	50.1737
1536	0	-163.503	753.442	936.957				-165.917	829.104	544.29	-211.226	822.939	153.247	-273.16	927.386	67.18	296.501	835.4	857.544	295.353	871.801	1072.98	208.33	856.491	520.307	177.649	772.78	103.721	218.962	876.363	50.199
1537	0	-163.718	755.556	937.43				-167.351	834.644	545.164	-213.235	831.177	154.225	-275.557	936.097	69.2234	296.184	837.475	857.209	295.374	871.648	1072.65	207.714	858.257	519.844	177.434	772.97	103.676	218.974	876.315	50.2662
1538	0	-164.015	757.853	937.776				-168.491	839.584	546.179	-215.02	839.41	155.275	-277.905	945.051	71.2751	295.929	839.432	856.915	295.584	872.82	1072.53	207.245	860.115	519.474	177.429	772.996	103.758	218.961	876.316	50.314
1539	0	-164.388	760.382	938.048				-169.793	844.681	547.121	-216.805	847.707	156.22	-279.936	953.602	73.2638	295.628	841.485	856.641	295.677	874.479	1072.46	206.594	861.912	519.183	177.301	773.116	103.803	218.918	876.323	50.4225
1540	0	-164.773	762.671	938.452				-171.169	850.107	548.183	-218.674	855.799	157.31	-282.33	963.092	75.4576	295	843.59	856.396	295.609	875.687	1072.35	206.032	863.704	518.845	177.19	773.162	103.845	219.012	876.25	50.3811
1541	0	-165.211	765.369	938.742				-172.339	855.942	549.198	-220.292	864.151	158.267	-284.387	972.41	77.5317	294.543	845.674	856.114	295.531	877.2	1072.06	205.409	865.527	518.422	177.017	773.347	103.846	218.8	876.173	50.2489
1542	0	-165.659	767.828	939.055				-173.48	861.516	550.269	-221.792	872.418	159.399	-285.882	980.982	79.4347	293.933	847.772	855.796	295.948	879.587	1072.23	204.818	867.409	518.118	176.882	773.442	103.933	218.78	876.197	50.2302
1543	0	-166.225	770.794	939.418				-174.527	866.988	551.29	-223.509	880.794	160.453	-287.194	989.321	81.1882	293.422	849.915	855.563	295.842	881.522	1072.2	204.389	869.287	517.737	176.729	773.623	103.99	218.809	876.183	50.2835
1544	0	-166.743	773.505	939.664				-175.487	872.25	552.086	-225.032	889.077	161.464	-289.006	999.059	83.2216	292.891	852.036	855.272	295.699	882.766	1072.16	203.752	871.178	517.344	176.633	773.774	104.081	218.772	876.217	50.3016
1545	0	-167.376	776.458	939.945				-176.447	877.621	552.869	-226.684	897.325	162.424	-290.578	1008.46	85.1592	292.265	854.167	855.059	295.54	883.842	1072.05	203.223	873.163	516.922	176.674	773.686	104.28	218.82	876.242	50.3203
1546	0	-168.026	779.42	940.145				-177.607	883.537	553.68	-228.132	905.552	163.427	-291.775	1017.58	86.8647	291.611	856.423	854.849	295.33	885.15	1071.99	202.714	875.056	516.565	176.602	773.798	104.402	219.028	876.281	50.5143
1547	0	-168.614	782.624	940.333				-178.732	889.062	554.304	-229.549	913.644	164.414	-292.74	1026.53	88.5688	291.075	858.502	854.6	295.245	887.26	1072.02	202.18	877.056	516.085	176.479	774.06	104.447	218.875	876.291	50.3379
1548	0	-169.464	785.82	940.386				-179.543	894.416	554.951	-231.098	922.081	165.234	-293.699	1035.2	90.1911	290.338	860.715	854.291	294.904	888.907	1072.16	202.211	879.212	515.741	176.235	774.484	104.396	218.789	876.277	50.3755
1549	0	-170.136	789.167	940.536				-180.354	899.782	555.542	-232.39	930.173	166.178	-294.499	1043.85	91.6651	289.743	862.867	854.046	294.769	891.591	1072.22	201.563	881.191	515.264	176.113	774.686	104.448	218.834	876.302	50.3799
1550	0	-170.793	792.276	940.704				-181.141	905.084	556.028	-233.641	938.006	166.938	-295.283	1052.45	93.0561	289.019	865.114	853.668	294.326	893.352	1072.15	200.946	883.239	514.853	176.038	774.762	104.553	219.096	876.456	50.546
1551	0	-171.471	795.923	940.667				-181.913	910.444	556.517	-234.753	945.701	167.482	-296.058	1061.16	94.3919	288.29	867.36	853.427	293.836	893.88	1071.82	200.532	885.388	514.354	175.813	775.081	104.58	219.394	876.438	50.6886
1552	0	-172.45	799.669	940.456				-182.683	915.724	556.96	-235.867	953.544	168.282	-296.49	1069.43	95.511	287.781	869.529	853.178	293.618	894.906	1071.63	199.767	887.581	513.941	175.685	775.322	104.639	219.111	876.427	50.6875
1553	0	-172.991	803.037	940.329				-183.314	921.03	557.168	-236.888	961.079	168.746	-296.997	1077.32	96.497	286.992	871.723	852.912	293.324	896.066	1071.41	199.134	889.623	513.53	175.673	775.197	104.843	219.055	876.467	50.662
1554	0	-173.777	806.428	940.147				-184.057	926.112	557.493	-237.931	968.49	169.257	-297.149	1084.95	97.4281	286.376	873.895	852.593	292.823	897.299	1071.04	198.415	891.674	512.911	175.4	775.701	104.767	219.1	876.436	50.6745
1555	0	-174.634	809.845	939.911				-184.722	931.306	557.743	-238.719	975.831	169.648	-297.36	1092.38	98.128	285.51	876.263	852.155	292.255	899.074	1070.74	197.925	893.765	512.449	175.411	775.557	105.067	219.028	876.471	50.6447
1556	0	-175.302	813.394	939.635				-185.369	936.314	557.85	-239.497	982.775	170.018	-297.556	1099.98	98.8729	284.919	878.356	851.662	291.667	900.557	1070.59	197.351	895.861	511.989	175.039	776.163	104.811	219.26	876.447	50.756
1557	0	-176.279	817.084	939.269				-185.875	941.32	557.765	-240.181	989.841	170.282	-297.534	1107.29	99.4829	284.052	880.496	851.323	291.45	902.03	1070.24	196.408	897.894	511.497	175.133	776.063	105.161	219.23	876.442	50.7614
1558	0	-177.099	820.859	939.037				-186.519	946.239	557.956	-240.865	996.568	170.361	-297.66	1114.57	99.8399	283.452	882.605	850.968	290.919	903.681	1069.99	196.01	900.054	510.875	175.015	776.163	105.262	219.222	876.453	50.7629
1559	0	-178.188	824.849	938.595				-187.037	951.084	557.64	-241.487	1003.18	170.67	-297.437	1121.54	100.142	282.454	884.836	850.387	290.329	905.323	1069.71	195.305	902.171	510.396	174.936	776.418	105.36	219.198	876.466	50.7677
1560	0	-178.928	828.378	937.985				-187.456	955.559	557.404	-242.067	1009.94	170.524	-297.174	1128.5	100.153	281.71	886.861	850.026	289.494	906.504	1069.19	194.794	904.311	509.845	174.878	776.564	105.431	219.135	876.51	50.7424
1561	0	-180.019	832.19	937.544				-187.978	959.971	557.037	-242.459	1016.48	170.367	-297.052	1135.66	100.17	280.806	888.893	849.678	288.825	907.814	1068.83	194.256	906.406	509.284	174.505	777.197	105.259	219.153	876.531	50.7648
1562	0	-180.97	835.89	936.875				-188.231	964.246	556.482	-243.072	1022.36	170.371	-296.669	1142.22	99.7585	280.062	890.981	849.309	288.271	909.26	1068.49	193.7	908.444	508.762	174.519	777.139	105.524	219.102	876.561	50.7422
1563	0	-181.689	839.566	936.314				-188.559	968.361	555.922	-243.648	1027.54	170.206	-296.231	1148.86	99.3806	279.329	892.958	848.853	287.723	910.742	1068.2	193.203	910.439	508.203	174.372	777.354	105.535	219.057	876.604	50.7737
1564	0	-182.7	843.252	935.433				-188.665	972.107	555.077	-244.009	1033.4	169.953	-295.663	1155.27	98.8127	278.558	894.92	848.527	286.793	912.627	1067.81	192.716	912.372	507.641	174.16	777.724	105.491	219.031	876.598	50.7598
1565	0	-183.721	847.2	934.643				-188.833	975.622	554.162	-244.437	1039.29	169.349	-294.809	1161.76	98.237	277.888	896.836	848.215	286.215	914.068	1067.78	192.285	914.395	507.12	174.488	777.727	105.759	219.037	876.597	50.7687
1566	0	-184.662	850.863	933.846				-188.924	979.005	553.057	-244.669	1045.05	168.879	-294.017	1168.1	97.5657	277.052	898.819	847.831	285.219	915.357	1067.38	191.911	916.298	506.53	174.014	777.919	105.656	219.029	876.616	50.7663
1567	0	-185.579	854.627	932.813				-188.863	982.036	551.807	-244.792	1050.56	168.209	-293.154	1174.04	96.7711	276.447	900.665	847.5	284.445	916.982	1066.97	191.421	918.171	506.01	173.932	777.976	105.77	219.038	876.619	50.7708
1568	0	-186.556	858.509	931.766				-188.829	985.087	550.508	-244.856	1056.32	167.43	-292.216	1180.01	96.0479	275.666	902.636	847.15	283.623	918.734	1066.72	190.846	920.051	505.472	173.707	778.173	105.729	218.972	876.665	50.7286
1569	0	-187.695	862.42	930.626				-188.839	988.249	549.044	-244.782	1061.51	166.526	-291.218	1185.48	95.055	274.954	904.446	846.88	282.696	920.299	1066.46	190.491	921.859	504.927	173.808	778.236	105.892	218.993	876.708	50.7571
1570	0	-188.611	866.278	929.528				-188.415	990.743	547.518	-244.5	1066.62	165.596	-290.262	1190.84	94.0064	274.122	906.215	846.587	281.601	921.822	1066.21	190.022	923.588	504.51	173.7	778.394	105.945	219.023	876.672	50.7001
1571	0	-189.712	870.052	928.312				-187.762	992.668	545.813	-244.112	1071.38	164.483	-288.935	1195.76	92.7822	273.345	908.028	846.317	280.585	923.387	1065.99	189.559	925.381	504.034	173.675	778.448	106.025	218.943	876.664	50.669
1572	0	-190.727	874.101	927.054				-187.324	994.579	543.977	-243.566	1075.55	163.27	-287.618	1200.1	91.3381	272.553	909.766	846.074	279.615	925.077	1065.74	189.047	927.043	503.542	173.554	778.623	106.05	219.056	876.685	50.674
1573	0	-191.826	878.102	925.832				-187.157	997.345	542.24	-242.789	1079.47	161.931	-286.289	1204.21	89.678	271.58	911.544	845.75	278.323	926.595	1065.59	188.614	928.737	503.075	173.502	778.717	106.126	219.034	876.714	50.6433
1574	0	-192.992	882.199	924.543				-186.925	1000.02	540.502	-241.902	1083.07	160.398	-284.797	1207.71	87.6889	270.788	913.316	845.653	277.255	928.433	1065.4	188.109	930.315	502.616	173.4	778.862	106.179	219.027	876.705	50.5999
1575	0	-194.132	886.585	923.216				-186.568	1002.34	538.692	-240.695	1086.03	158.777	-283.036	1210.9	85.4546	269.951	915.08	845.521	275.985	930.11	1065.25	187.681	931.863	502.181	173.29	778.957	106.243	219.042	876.715	50.5892
1576	0	-195.327	890.654	921.906				-186.072	1004.43	536.747	-239.527	1088.95	156.815	-281.078	1213.46	82.7076	269.013	916.864	845.339	274.76	931.797	1065.08	187.244	933.362	501.709	173.086	779.303	106.197	219.07	876.732	50.5611
1577	0	-196.381	894.451	920.64				-185.565	1006.68	534.784	-238.378	1091.48	154.697	-278.737	1215.87	79.7933	268.06	918.675	845.178	273.311	933.659	1065.06	186.824	934.952	501.338	173.001	779.438	106.259	219.077	876.668	50.5877
1578	0	-197.519	898.863	919.118				-184.851	1008.41	532.769	-236.659	1093.33	152.567	-275.872	1217.57	76.2864	266.865	920.477	845.049	272.005	935.556	1064.96	186.287	936.531	500.913	172.968	779.557	106.385	219.068	876.71	50.5697
1579	0	-198.831	903.161	917.62				-184.642	1010.98	530.752	-234.813	1095.55	149.973	-273.246	1218.58	72.6161	265.837	922.361	844.851	270.383	937.466	1064.83	185.744	938.134	500.452	173.138	779.385	106.64	219.08	876.765	50.4811
1580	0	-200.048	907.534	916.192				-184.249	1013.23	528.641	-233.727	1094.68	147.813	-269.838	1219.06	68.4951	264.573	924.418	844.719	268.94	939.425	1064.76	185.28	939.788	500.056	172.852	779.835	106.55	219.075	876.786	50.4407
1581	0	-201.309	911.782	914.834				-183.44	1015.11	526.558	-231.642	1095.27	145.208	-266.532	1219.62	64.188	263.499	926.463	844.522	267.242	941.524	1064.68	184.449	941.455	499.621	172.977	779.576	106.879	219.044	876.819	50.394
1582	0	-202.636	916.155	913.278				-182.897	1017.25	524.297	-229.503	1095.49	142.395	-262.328	1218.5	59.4586	262.173	928.678	844.377	265.7	943.841	1064.54	183.77	943.161	499.192	172.912	779.691	107.056	219.033	876.846	50.3895
1583	0	-203.976	920.723	911.662				-182.343	1019.16	521.888	-227.482	1095.84	139.571	-257.966	1217	54.4694	260.88	930.878	844.241	263.769	945.902	1064.38	182.952	944.78	498.697	172.565	780.307	106.817	219.058	876.834	50.2989
1584	0	-205.457	925.291	910.033				-181.738	1021.02	519.366	-225.389	1095.05	136.538	-254.076	1215.98	49.5624	259.414	933.209	844.125	261.851	948.352	1064.34	182.105	946.608	498.274	172.523	780.276	107.095	219.153	876.893	50.3108
1585	0	-206.926	930.039	908.479				-181.352	1022.98	516.854	-223.073	1094.61	133.319	-250.136	1214.57	44.5881	257.956	935.617	844.052	259.825	950.791	1064.26	181.456	948.543	497.779	172.321	780.621	107.066	219.042	876.892	50.2617
1586	0	-208.427	934.957	906.678				-180.885	1024.98	514.307	-220.685	1093.26	130.075	-246.203	1212.73	39.5674	256.522	938.198	843.914	257.682	953.215	1064.15	181.219	950.71	497.28	172.262	780.633	107.353	219.069	876.943	50.2379
1587	0	-209.95	939.58	904.99				-180.233	1026.38	511.589	-217.77	1092.12	127.088	-243.631	1211.51	39.9387	254.765	940.789	843.661	255.608	955.992	1064.03	180.33	952.755	496.774	172.101	780.789	107.526	218.998	876.979	50.2302
1588	0	-211.623	944.622	902.969				-179.627	1027.76	508.685	-214.055	1092.02	124.909	-241.763	1211.39	40.638	253.128	943.581	843.501	253.375	958.681	1063.88	179.319	954.904	496.267	171.999	780.878	107.749	218.763	877.013	50.0221
1589	0	-213.09	949.546	901.156				-178.734	1029.04	505.919	-212.067	1090.55	121.75	-240.537	1210.94	41.5716	251.294	946.395	843.295	251.162	961.629	1063.64	178.27	957.079	495.708	171.914	781.002	107.976	218.784	876.975	50.0898
1590	0	-214.84	954.554	899.061				-176.818	1028.95	502.833	-209.922	1088.42	119.151	-238.408	1209.66	41.7912	249.46	949.251	843.091	248.928	964.679	1063.21	177.2	959.278	495.143	171.758	781.116	108.249	218.73	877.105	49.8564
1591	0	-216.431	959.648	897.109				-175.715	1029.33	499.684	-207.565	1086.14	116.632	-237.818	1208.55	41.8029	247.597	952.319	842.813	246.21	967.493	1063.04	176.081	961.602	494.494	171.638	781.232	108.517	218.737	877.147	49.7865
1592	0	-218.042	964.69	894.955				-175.324	1029.78	496.994	-205.793	1085.19	114.127	-238.486	1209.28	42.1194	245.64	955.486	842.433	243.76	970.505	1062.82	175.056	963.902	493.856	171.575	781.358	108.835	218.726	877.094	49.7617
1593	0	-219.844	969.793	892.969				-175.48	1030.54	494.725	-204.326	1085.62	112.01	-237.962	1208.2	41.9357	243.736	958.742	842.078	241.27	973.584	1062.6	174.083	966.396	493.235	171.501	781.478	109.074	218.751	877.164	49.6994
1594	0	-221.606	974.666	891.218				-175.808	1031.62	492.915	-202.506	1084.77	110.313	-237.584	1207.52	41.8022	241.893	961.98	841.809	238.758	976.954	1062.31	173.038	968.8	492.532	171.418	781.658	109.396	218.804	877.221	49.6356
1595	0	-223.599	979.341	889.586				-176.356	1033.42	491.573	-201.297	1084.98	109.015	-237.438	1207.52	41.8386	239.715	965.32	841.418	235.864	979.885	1062.1	171.958	971.27	491.896	171.34	781.82	109.767	218.883	877.256	49.596
1596	0	-225.74	983.852	888.203				-176.727	1035.78	490.63	-199.571	1085.29	108.162	-237.221	1207.71	42.0226	237.575	968.732	841.013	233.026	982.996	1061.79	170.925	973.498	491.218	171.63	781.387	110.45	218.875	877.283	49.5775
1597	0	-227.821	987.606	887.17				-176.781	1038.29	490.034	-199	1086.57	107.928	-237.095	1208.12	42.2284	235.404	972.207	840.732	230.282	986.613	1061.6	169.567	975.83	490.722	170.989	782.165	110.78	218.883	877.348	49.5409
1598	0	-229.984	991.12	886.625				-177.131	1041.52	489.882	-198.106	1087.18	107.605	-237.033	1208.31	42.3103	233.141	975.473	840.572	227.199	990.115	1061.58	168.148	978.146	490.249	170.977	781.785	111.704	218.874	877.409	49.5425
1599	0	-232.224	993.988	886.715				-178.279	1045.24	490.3	-198.04	1088.19	107.6	-236.974	1208.44	42.364	231.048	978.819	840.336	224.318	993.962	1061.74	166.408	980.299	489.801	170.777	782.109	112.244	218.827	877.486	49.573
1600	0	-234.497	996.205	887.041				-179.861	1048.98	490.965	-198.134	1088.47	107.573	-237.026	1208.42	42.2895	228.388	982.146	840.088	220.961	997.539	1061.53	164.742	982.446	489.506	170.374	782.145	113.139	218.686	877.563	49.5847
1601	0	-236.994	998.184	887.609				-181.961	1051.77	491.801	-198.171	1088.16	107.454	-237.071	1208.33	42.2454	225.88	985.362	839.838	217.875	1001.42	1061.68	162.933	984.255	489.39	169.991	782.441	113.92	218.573	877.601	49.6796
1602	0	-239.684	1000.12	888.345				-183.727	1053.71	492.235	-198.846	1088.65	107.565	-237.137	1208.3	42.1719	223.338	988.375	839.561	214.424	1005.26	1061.87	161.135	985.808	489.41	169.581	782.97	114.732	218.42	877.73	49.7928
1603	0	-242.24	1001.39	889.007				-185.799	1055.19	492.706	-198.937	1088.3	107.29	-237.259	1208.36	42.1394	220.763	991.087	839.354	211.377	1009.55	1062.08	159.44	987.128	489.677	169.092	783.366	115.598	218.101	877.984	50.0716
1604	0	-244.932	1002.67	889.519				-187.811	1056.06	492.973	-199.546	1088.86	107.397	-237.353	1208.39	42.1074	218.023	993.686	839.305	208.315	1013.8	1062.27	158.025	988.348	490.097	168.638	783.76	116.534	218.062	878.039	50.1664
1605	0	-247.669	1004.16	889.964				-189.714	1056.71	492.975	-199.819	1088.83	107.179	-237.456	1208.45	42.1093	215.417	995.986	839.584	205.258	1017.84	1062.46	156.346	989.143	490.896	168.233	784.33	117.517	218.068	878.108	50.2372
1606	0	-250.249	1005.31	890.25				-191.364	1056.45	492.806	-199.962	1088.75	107.014	-237.441	1208.41	42.0712	212.977	998.046	840.291	202.289	1021.97	1062.62	154.966	990.171	491.756	168.038	784.831	118.596	218.114	878.136	50.1812
1607	0	-253.045	1006.49	890.341				-192.781	1056.04	492.594	-200.065	1088.82	106.835	-237.408	1208.25	42.0563	210.425	999.994	841.231	199.387	1026.11	1063.07	153.665	991.315	492.66	167.997	785.376	119.679	218.155	878.331	50.2627
1608	0	-255.994	1007.47	890.105				-194.184	1055.89	492.305	-200.211	1088.83	106.613	-237.495	1208.35	42.0344	207.921	1001.81	842.519	196.549	1030.12	1063.19	152.577	992.538	493.559	168.044	786.1	120.673	218.318	878.564	50.3089
1609	0	-258.724	1008.86	890.044				-195.289	1055.31	491.904	-200.339	1089	106.4	-237.52	1208.32	42.0531	205.608	1003.92	843.655	193.723	1033.88	1063.49	151.632	994.021	494.375	167.955	786.526	121.782	219.12	878.502	50.6283
1610	0	-261.255	1009.97	889.753				-196.331	1055.15	491.568	-200.47	1089.03	106.183	-237.48	1208.23	42.0502	203.218	1005.99	844.907	190.796	1037.52	1063.91	150.573	995.306	495.292	168.062	787.158	122.959	219.269	878.611	50.6349
1611	0	-263.809	1010.85	889.324				-197.424	1055.47	491.318	-200.495	1089.04	105.93	-237.513	1208.26	42.0386	200.863	1008.15	845.889	187.85	1040.98	1064.35	149.734	996.962	495.981	167.996	787.758	124.111	218.735	879.105	50.4122
1612	0	-266.389	1012	888.843				-198.488	1055.68	491.038	-200.558	1089.05	105.752	-237.563	1208.36	42.0982	198.747	1010.4	846.775	184.799	1044.12	1064.78	148.912	998.775	496.597	168.05	788.304	125.304	219.286	879.001	50.7432
1613	0	-268.855	1013.35	888.461				-199.104	1055.49	490.694	-200.574	1089.18	105.574	-237.566	1208.28	42.0834	196.679	1012.76	847.606	181.962	1047.34	1065.31	148.095	1000.73	497.289	168.083	789.088	126.515	219.484	879.071	50.6433
1614	0	-271.14	1014.6	888.048				-200.445	1056.78	490.68	-200.522	1089.31	105.395	-237.56	1208.35	42.0982	194.662	1015.24	848.204	179.126	1050.57	1065.77	147.184	1002.92	497.711	168.067	789.787	127.996	219.504	879.255	50.7261
1615	0	-273.2	1015.83	887.618				-201.645	1057.85	490.511	-200.581	1089.38	105.272	-237.578	1208.39	42.1138	192.628	1017.83	848.672	176.117	1053.38	1066.21	146.38	1005.48	498.155	168.065	790.66	129.395	219.673	879.33	50.9312
1616	0	-275.218	1017.33	887.222				-202.519	1058.53	490.471	-200.546	1089.52	105.113	-237.566	1208.27	42.0844	190.878	1020.48	849.08	173.716	1056.58	1066.48	145.508	1008.34	498.527	168.128	791.863	130.824	219.844	879.628	51.0751
1617	0	-277.116	1019.14	886.78				-203.744	1059.53	490.329	-200.451	1089.56	105.003	-237.547	1208.22	42.0708	188.898	1023.14	849.319	171.204	1059.52	1066.74	144.67	1011.44	498.886	168.051	793.058	132.47	219.934	879.866	51.2991
1618	0	-278.907	1020.74	886.361				-204.577	1060.23	490.196	-200.417	1089.74	104.839	-237.562	1208.35	42.1016	187.285	1025.81	849.536	168.713	1062.29	1066.96	143.816	1014.56	499.149	168.103	794.103	134.05	220.083	880.138	51.7104
1619	0	-280.634	1022.41	886.091				-205.579	1061.17	490.108	-200.408	1089.84	104.667	-237.577	1208.39	42.1156	185.569	1028.55	849.721	166.333	1065.07	1067.07	142.79	1017.7	499.432	167.853	795.54	135.883	219.802	880.509	51.977
1620	0	-282.311	1024.54	885.753				-205.93	1061.09	489.795	-200.364	1089.92	104.546	-237.536	1208.32	42.1291	183.79	1031.25	849.794	164.035	1067.91	1067.21	141.725	1020.85	499.708	167.497	796.906	137.626	219.626	880.887	52.3075
1621	0	-283.855	1026.43	885.436				-207.294	1062.75	489.753	-200.384	1089.96	104.391	-237.548	1208.32	42.136	182.271	1033.9	849.778	161.957	1070.73	1067.33	140.747	1023.95	500.088	167.268	798.357	139.46	219.403	881.394	52.729
1622	0	-285.279	1028.4	885.038				-207.919	1063.3	489.554	-200.438	1090.07	104.243	-237.51	1208.27	42.1207	180.85	1036.51	850.095	159.806	1073.45	1067.5	139.73	1027.28	500.525	166.734	799.813	141.473	219.138	881.852	53.3208
1623	0	-286.647	1030.34	884.834				-208.575	1063.56	489.375	-200.509	1090.18	104.095	-237.544	1208.29	42.1295	179.346	1039.07	850.404	157.777	1076.23	1067.79	138.78	1030.94	500.946	166.386	801.79	143.748	218.685	882.705	53.917
1624	0	-288.056	1032.41	884.751				-209.421	1064.25	489.262	-200.549	1090.22	104.017	-237.554	1208.32	42.1367	177.786	1041.59	850.709	155.297	1078.55	1068.24	137.902	1034.88	501.468	165.726	803.731	146.045	218.483	883.134	54.6622
1625	0	-289.416	1034.44	884.68				-210.165	1065.08	489.242	-200.618	1090.26	103.878	-237.512	1208.28	42.1551	176.287	1044.14	851.144	153.435	1081.45	1068.7	137.076	1039.37	502.055	165.296	806.219	148.582	218.35	883.684	55.6584
1626	0	-291.012	1036.79	884.697				-210.994	1065.96	489.156	-200.633	1090.31	103.82	-237.563	1208.33	42.1343	174.83	1046.71	851.573	151.247	1083.94	1069.3	136.453	1044.42	502.717	164.864	808.771	151.593	218.045	884.386	56.7445
1627	0	-292.471	1038.87	884.63				-211.631	1066.49	489.08	-200.702	1090.38	103.721	-237.56	1208.35	42.1434	173.265	1048.79	852.223	149.208	1086.45	1069.86	135.994	1050.15	503.447	164.422	812.152	154.6	217.888	885.149	57.8604
1628	0	-293.901	1040.55	884.392				-212.392	1067.54	489.142	-200.765	1090.44	103.643	-237.557	1208.33	42.1389	171.887	1050.84	852.971	147.081	1088.79	1070.23	135.588	1056.46	504.338	164.07	815.664	158.195	217.644	886.165	59.2615
1629	0	-295.215	1041.82	884.257				-213.048	1068.24	489.017	-200.777	1090.46	103.622	-237.552	1208.33	42.2113	170.661	1052.84	853.655	145.186	1091.14	1070.75	135.469	1063.18	505.299	163.834	819.947	161.981	217.191	887.399	60.9429
1630	0	-296.753	1043.33	883.991				-213.588	1068.65	488.907	-200.785	1090.47	103.54	-237.531	1208.31	42.1826	169.269	1054.79	854.472	143.15	1093.21	1071.25	135.465	1070.93	506.621	163.115	824.467	166.165	216.902	888.695	62.7875
1631	0	-298.137	1044.7	883.829				-214.433	1069.36	488.835	-200.796	1090.53	103.453	-237.504	1208.26	42.1929	168.219	1056.5	855.297	141.252	1095.15	1071.63	135.621	1079.12	508.114	162.555	829.9	170.438	216.518	890.271	64.9543
1632	0	-299.484	1045.98	883.46				-215.145	1069.8	488.738	-200.795	1090.53	103.38	-237.514	1208.37	42.2174	167.014	1058.26	856.321	139.352	1096.97	1072.05	135.987	1087.69	509.922	161.779	835.544	175.118	216.1	891.963	67.5432
1633	0	-300.765	1046.98	883.09				-215.719	1069.8	488.452	-200.813	1090.54	103.256	-237.534	1208.42	42.2321	166.083	1059.8	857.21	137.266	1098.45	1072.37	136.558	1096.65	512.025	161.129	841.847	180.004	215.552	894.298	70.6632
1634	0	-302.106	1047.85	882.737				-216.358	1069.82	488.187	-200.856	1090.55	103.181	-237.476	1208.24	42.1688	165.187	1061.31	858.273	135.476	1100.06	1072.6	137.197	1105.67	514.428	160.571	848.325	185.153	215.098	896.916	74.1655
1635	0	-303.321	1048.59	882.455				-217.435	1070.03	488.042	-200.923	1090.59	103.063	-237.441	1208.14	42.1593	164.444	1062.73	859.374	133.816	1101.4	1072.71	137.952	1114.65	516.987	160.045	855.397	190.207	214.274	899.52	77.5872
1636	0	-304.526	1049.14	881.961				-218.111	1069.43	487.737	-201.031	1090.62	102.982	-237.485	1208.21	42.1795	163.747	1064.25	860.463	132.056	1102.55	1072.75	138.797	1123.61	520.052	159.427	862.736	195.39	213.521	902.605	81.3781
1637	0	-305.705	1049.5	881.599				-218.918	1068.94	487.387	-201.165	1090.61	102.846	-237.551	1208.32	42.1913	163.296	1065.7	861.74	130.579	1103.74	1072.63	139.922	1132.32	523.134	158.889	870.375	200.394	212.708	906.271	85.782
1638	0	-307.038	1050.21	881.382				-220.007	1068.65	487.12	-201.279	1090.64	102.734	-237.593	1208.29	42.1666	162.966	1067.2	862.907	129.024	1104.85	1072.33	141.081	1140.51	526.415	158.104	878.296	205.339	211.707	910.871	90.7047
1639	0	-308.39	1051.03	881.008				-220.737	1067.95	486.88	-201.458	1090.64	102.615	-237.655	1208.24	42.1298	162.554	1068.69	864.281	127.696	1105.88	1071.97	142.397	1148.27	529.72	157.256	886.026	209.997	210.576	916.294	95.8289
1640	0	-309.618	1051.15	880.58				-221.539	1067.17	486.618	-201.556	1090.54	102.505	-237.652	1208.25	42.0891	162.213	1070.22	865.535	126.467	1106.88	1071.47	143.654	1155.37	533.034	156.1	893.596	214.438	209.332	921.878	100.397
1641	0	-310.774	1051.51	880.489				-222.412	1066.7	486.381	-201.741	1090.61	102.367	-237.684	1208.17	42.0639	161.898	1071.61	867.008	125.256	1107.87	1071.06	145.142	1162.24	536.013	155.026	900.144	218.559	208.284	928.399	103.365
1642	0	-312.031	1051.83	880.266				-223.274	1066.38	486.165	-201.896	1090.58	102.223	-237.697	1208.08	42.0154	161.482	1073.08	868.357	124.164	1108.87	1070.45	146.494	1168.4	539.196	153.963	906.661	221.778	206.99	936.463	104.593
1643	0	-313.123	1051.83	879.994				-223.967	1065.58	485.903	-202.094	1090.57	102.119	-237.749	1208.14	42.0093	161.019	1074.37	869.734	123.387	1110.22	1069.9	147.599	1174.19	541.999	153.674	914.092	223.136	205.154	946.06	105.302
1644	0	-314.14	1051.88	879.861				-224.795	1065.51	485.808	-202.303	1090.5	102.061	-237.766	1208.07	41.9614	160.71	1075.48	871.157	122.147	1110.81	1068.94	148.963	1179.35	544.749	153.348	922.939	222.969	202.557	958.008	104.772
1645	0	-315.193	1051.65	879.661				-225.622	1065.32	485.591	-202.44	1090.43	101.897	-237.756	1208.04	41.9254	160.429	1076.46	872.355	121.495	1112.17	1068.53	150.515	1184	547.424	153.088	932.453	221.76	200.286	970.906	103.522
1646	0	-316.144	1051.87	879.562				-226.133	1064.94	485.477	-202.568	1090.37	101.847	-237.79	1207.97	41.9117	160.28	1077.44	873.512	120.728	1113.37	1067.79	151.607	1188.45	549.882	152.945	942.688	219.48	198.112	984.627	101.447
1647	0	-317.088	1051.86	879.572				-226.669	1064.71	485.375	-202.622	1090.14	101.814	-237.866	1208.07	41.9686	160.053	1078.38	874.303	120.14	1114.64	1067.19	152.505	1192.57	552.074	152.72	953.284	216.398	196.875	998.068	98.7794
1648	0	-317.946	1051.93	879.367				-227.335	1064.83	485.33	-202.681	1090.15	101.676	-237.935	1208.07	41.9771	159.938	1079.1	874.825	119.834	1116.22	1066.52	153.418	1196.5	553.971	152.53	964.094	212.75	195.826	1012.74	95.881
1649	0	-318.503	1052.19	879.493				-227.938	1065.12	485.322	-202.901	1090.27	101.699	-237.915	1208.03	41.9348	159.794	1079.67	875.323	119.106	1117.16	1066.04	154.071	1199.95	555.638	152.333	975.405	208.353	195.113	1028.04	92.9258
1650	0	-319.057	1052.52	879.544				-228.314	1065.03	485.265	-202.907	1090.18	101.644	-237.976	1207.99	41.9314	159.568	1080.05	875.772	118.785	1118.43	1065.46	154.69	1203.18	557.126	152.499	986.996	203.397	194.47	1044.86	90.1334
1651	0	-319.388	1052.87	879.547				-228.542	1064.92	485.236	-203.043	1090.19	101.611	-237.982	1208.01	41.9185	159.308	1080.31	876.137	118.579	1119.69	1064.99	155.088	1205.99	558.372	152.343	998.943	198.2	194.615	1061.25	87.4419
1652	0	-319.635	1053.38	879.619				-228.746	1064.91	485.212	-203.064	1090.17	101.643	-237.982	1208.01	41.9119	159.068	1080.4	876.322	118.208	1120.37	1064.25	155.317	1208.46	559.462	152.194	1011.35	192.471	195.614	1077.42	84.9316
1653	0	-319.751	1054.03	879.627				-228.962	1065.05	485.258	-203.231	1090.25	101.661	-238.026	1208.08	41.9384	158.947	1080.43	876.538	118.761	1122.03	1063.84	155.394	1210.53	560.236	152.486	1023.54	187.178	196.205	1094.35	82.6323
1654	0	-319.665	1054.65	879.71				-229.034	1065.41	485.249	-203.22	1090.19	101.644	-238.046	1208.02	41.9204	158.61	1080.48	876.789	118.706	1122.7	1063.42	155.285	1212.22	560.686	152.71	1035.61	181.655	197.621	1110.22	80.3403
1655	0	-319.426	1055.51	879.609				-229.079	1065.85	485.363	-203.291	1090.24	101.659	-238.046	1208.1	41.9562	158.709	1080.52	876.866	119.077	1123.7	1063.02	154.856	1213.36	560.735	152.793	1048.34	176.022	198.582	1126.45	78.0704
1656	0	-319.238	1056.7	879.726				-228.973	1066.31	485.388	-203.29	1090.23	101.672	-238.103	1208.18	41.9839	158.704	1080.56	876.859	119.477	1124.48	1062.62	154.447	1214.39	560.607	153.137	1060.51	170.578	199.41	1142.81	76.2937
1657	0	-318.899	1057.77	879.847				-228.779	1066.75	485.417	-203.256	1090.15	101.646	-238.073	1208.17	41.9597	158.844	1080.71	876.688	120.387	1125.52	1062.12	153.938	1215.22	560.224	153.441	1072.42	165.248	200.872	1157.61	74.4496
1658	0	-318.379	1059.25	880.07				-228.513	1067.2	485.441	-203.285	1090.25	101.685	-238.037	1208.1	41.9623	159.094	1080.96	876.476	120.853	1126.19	1061.83	153.461	1216.16	559.469	154.098	1084.04	159.966	201.739	1172.71	72.6933
1659	0	-317.725	1060.46	880.16				-228.249	1067.74	485.499	-203.25	1090.21	101.733	-238.051	1208.12	41.944	159.395	1081.41	876.114	121.422	1126.6	1061.43	152.882	1216.8	558.437	154.601	1095.06	154.976	203.375	1185.87	71.357
1660	0	-317.035	1061.72	880.292				-227.951	1068.31	485.63	-203.26	1090.31	101.749	-238.021	1207.97	41.9309	160.145	1081.99	875.537	122.787	1127.71	1061.1	152.238	1217.41	557.21	155.229	1105.59	150.181	204.297	1199.15	69.947
1661	0	-316.216	1063.14	880.444				-227.622	1069.03	485.767	-203.089	1090.23	101.865	-237.954	1207.85	41.8956	160.924	1082.6	874.884	124.167	1128.95	1060.71	151.466	1217.85	555.658	156.004	1115.65	145.652	205.098	1211.65	68.6134
1662	0	-315.217	1064.23	880.556				-227.239	1069.75	485.866	-203.163	1090.39	101.887	-238.008	1207.92	41.9106	161.775	1083.5	874.028	124.901	1129.16	1060.04	150.2	1217.97	553.782	156.48	1124.86	141.38	205.658	1223.3	67.4461
1663	0	-314.314	1065.65	880.763				-226.563	1070.26	485.966	-203.116	1090.53	101.934	-238.027	1208.07	41.9545	162.697	1084.6	872.982	126.327	1130.42	1059.85	149.455	1218.19	551.88	156.947	1133.32	137.328	205.969	1233.98	66.268
1664	0	-313.123	1066.94	880.949				-225.929	1070.57	486.064	-203	1090.5	102.007	-238.027	1207.99	41.9363	163.943	1085.67	871.849	127.606	1131.54	1059.45	148.423	1218	549.768	157.369	1140.89	133.496	205.984	1243.74	65.1031
1665	0	-311.964	1068.25	881.283				-225.257	1070.88	486.201	-202.95	1090.63	102.058	-238.041	1208.09	41.9865	165.039	1086.96	870.555	129.003	1132.79	1059.01	147.421	1217.86	547.609	158.006	1147.56	129.872	206.368	1252.24	64.1089
1666	0	-310.519	1069.15	881.426				-224.517	1071.55	486.399	-202.84	1090.68	102.095	-238.041	1208.12	42.0003	166.041	1088.47	869.09	130.415	1134.1	1058.61	146.238	1217.46	545.231	158.256	1153.12	126.339	205.635	1259.42	62.7925
1667	0	-309.208	1070.18	881.72				-223.842	1072.48	486.611	-202.707	1090.69	102.176	-238.037	1208.1	41.9969	167.327	1089.95	867.468	132.16	1135.83	1058.02	144.757	1216.92	542.801	158.404	1157.49	123.031	205.202	1265.16	61.2993
1668	0	-307.649	1070.97	882.006				-222.879	1072.76	486.783	-202.56	1090.81	102.296	-238.033	1208.09	41.9605	168.142	1091.59	865.483	133.968	1137.58	1057.51	143.423	1215.75	540.283	158.119	1160.48	119.824	204.002	1269.51	59.5535
1669	0	-305.989	1071.75	882.496				-221.842	1073.27	486.984	-202.397	1090.77	102.403	-238.015	1207.96	41.9607	169.49	1093.39	863.51	135.87	1139.51	1056.9	142.191	1214.5	537.798	157.454	1162.39	116.796	202.642	1272	58.0246
1670	0	-304.383	1072.75	882.981				-221	1074.33	487.242	-202.209	1090.67	102.496	-238.015	1208.05	41.9805	170.533	1095.14	861.196	137.882	1141.68	1056.2	141.195	1212.96	535.232	156.057	1163.19	115.104	201.768	1272.32	56.7519
1671	0	-302.525	1073.45	883.364				-219.719	1074.65	487.481	-202.152	1090.75	102.691	-238.02	1207.98	41.9651	171.692	1097.11	859.115	139.981	1143.96	1055.71	140.396	1211.24	532.702	154.194	1162.22	113.613	200.764	1273.08	56.3765
1672	0	-300.408	1073.92	883.964				-218.596	1075.64	487.829	-201.891	1090.64	102.786	-237.994	1208.02	41.983	172.955	1098.95	856.888	142.308	1146.48	1055.16	139.47	1210.11	531.193	153.42	1162.02	113.607	200.65	1272.72	57.7924
1673	0	-298.325	1074.54	884.611				-217.174	1076.47	488.205	-201.76	1090.42	102.966	-237.983	1208.01	42.0102	174.27	1101	854.943	144.619	1148.88	1054.83	139.188	1210.92	531.373	153.379	1162.21	113.957	200.558	1272.35	58.5544
1674	0	-296.219	1075.1	885.334				-215.816	1077.49	488.583	-201.624	1090.38	103.118	-237.98	1208.01	42.0421	175.662	1103.42	853.335	146.946	1151.3	1054.59	139.255	1213.18	532.682	153.566	1162.27	114.264	200.488	1272.63	58.3146
1675	0	-293.914	1075.55	886.18				-214.325	1078.53	489.007	-201.355	1090.09	103.307	-237.981	1208.01	42.0433	177.413	1105.84	852.474	149.48	1153.76	1054.49	139.017	1215.17	534.085	153.908	1163.06	114.114	200.04	1272.71	58.1787
1676	0	-291.742	1076.29	886.828				-212.928	1079.76	489.333	-201.17	1090.04	103.504	-237.781	1207.78	41.9003	179.013	1108.22	852.613	152.038	1156.15	1054.49	139.43	1216.99	534.982	154.372	1163.69	114.025	200.093	1272.76	58.192
1677	0	-289.353	1076.89	887.29				-211.327	1080.73	489.64	-200.981	1090.2	103.751	-237.775	1207.71	41.9115	180.737	1110.36	853.627	154.677	1158.45	1054.59	139.777	1218.64	535.2	154.538	1163.75	113.902	200.36	1272.78	58.0388
1678	0	-287.072	1077.74	887.984				-209.839	1081.91	490.002	-200.799	1090.34	104.015	-237.9	1207.88	42.0734	182.764	1112.31	855.52	157.41	1160.69	1054.95	140.32	1220.07	534.888	154.855	1164.07	113.767	200.507	1272.87	57.679
1679	0	-284.413	1078.46	888.383				-208.138	1082.63	490.333	-200.55	1090.53	104.287	-237.788	1207.8	41.9389	184.783	1114.53	857.188	160.298	1162.84	1055.11	141.094	1221.4	534.496	155.275	1164.54	113.569	200.483	1272.99	57.3567
1680	0	-281.792	1079.26	888.818				-206.499	1083.86	490.812	-200.293	1090.18	104.572	-237.898	1207.85	42.1075	186.909	1116.97	858.377	163.17	1164.62	1055.53	142.219	1222.39	533.995	155.609	1164.81	113.291	200.503	1273.1	57.0796
1681	0	-279.163	1080.2	889.169				-204.678	1084.84	491.129	-199.99	1090.14	104.847	-237.78	1207.78	41.9884	189.618	1118.98	858.947	166.117	1166.43	1056.18	143.366	1223.05	533.433	155.904	1165.06	113.12	200.555	1273.16	56.7593
1682	0	-276.523	1081.29	889.617				-202.732	1086.07	491.534	-199.62	1090.21	105.113	-237.764	1207.68	42.1356	192.441	1121.3	858.959	169.08	1168.21	1056.83	144.614	1223.27	532.733	156.165	1165.29	112.868	200.144	1273.38	56.4522
1683	0	-273.612	1082.24	890.056				-200.92	1087.74	491.979	-199.334	1090.23	105.371	-237.741	1207.67	42.1838	195.469	1123.98	858.804	171.962	1169.79	1057.72	145.671	1223.44	532.062	156.434	1165.46	112.736	200.549	1273.29	56.3248
1684	0	-270.556	1083.34	890.364				-198.918	1089.19	492.325	-198.976	1090.03	105.526	-237.692	1207.69	42.2475	198.773	1126.67	858.789	175.055	1171.49	1058.57	146.927	1224.04	531.515	156.498	1165.63	112.368	200.555	1273.32	56.1502
1685	0	-267.45	1084.76	890.723				-196.994	1090.66	492.684	-198.57	1089.92	105.936	-237.649	1207.65	42.2906	202.145	1129.24	858.994	178.2	1173.1	1059.38	147.955	1224.59	531.146	156.897	1166.05	112.381	200.479	1273.46	56.0614
1686	0	-264.675	1086.74	891.278				-195.237	1092.42	493.04	-198.128	1089.71	106.246	-237.611	1207.7	42.346	205.432	1131.59	859.132	181.264	1174.74	1060.36	148.963	1225.53	530.948	157.062	1166.44	112.099	200.026	1273.72	55.9347
1687	0	-261.665	1088.63	891.732				-193.295	1093.93	493.357	-197.932	1089.72	106.558	-237.593	1207.7	42.3953	208.491	1133.95	859.213	184.402	1176.29	1061.22	150.117	1226.69	530.807	157.065	1166.73	111.838	199.918	1273.82	55.7245
1688	0	-258.149	1090.4	892.107				-191.591	1095.93	493.787	-197.773	1089.73	106.915	-237.517	1207.71	42.4617	211.446	1136.26	859.245	187.778	1177.94	1061.98	151.231	1228.19	530.615	157.068	1167.05	111.609	199.837	1273.95	55.5022
1689	0	-254.942	1092.53	892.461				-190.021	1098.16	494.239	-197.006	1088.94	106.992	-237.485	1207.77	42.5283	214.283	1138.61	859.153	191.216	1179.64	1062.68	152.499	1229.79	530.457	157.192	1167.33	111.365	199.759	1274.08	55.3036
1690	0	-251.981	1094.92	893.057				-188.095	1099.63	494.598	-196.859	1088.97	107.285	-237.403	1207.68	42.5485	217.079	1140.76	859.053	194.753	1181.23	1063.34	153.779	1231.18	530.296	157.303	1167.59	111.152	199.837	1274.16	55.0676
1691	0	-248.528	1097.01	893.235				-186.792	1102.07	495.039	-196.73	1089.54	107.664	-237.398	1207.75	42.6206	219.8	1142.57	858.869	198.223	1182.89	1063.85	155.091	1232.54	530.095	157.453	1167.89	110.988	199.807	1274.3	54.8123
1692	0	-245.513	1099.49	893.728				-184.78	1103.36	495.302	-196.489	1089.85	108.01	-237.34	1207.8	42.7187	222.48	1144.44	858.655	201.649	1184.22	1064.32	156.45	1233.65	529.802	157.632	1168.11	110.786	200.011	1274.37	54.6334
1693	0	-242.541	1102.3	894.057				-183.436	1105.84	495.718	-196.252	1090.14	108.415	-237.355	1207.94	42.8074	224.501	1146.48	857.971	205.312	1185.93	1064.63	157.992	1234.85	529.537	157.794	1168.31	110.584	199.958	1274.53	54.4604
1694	0	-239.629	1104.62	894.469				-181.848	1107.97	496.089	-196.086	1090.58	108.861	-237.255	1207.94	42.8485	227.039	1147.91	857.45	208.86	1187.5	1064.92	159.455	1235.88	529.156	158.043	1168.49	110.389	199.424	1274.74	53.99
1695	0	-236.325	1106.96	894.676				-180.231	1109.9	496.42	-195.848	1090.95	109.262	-237.164	1207.92	42.9612	229.549	1149.34	856.997	212.36	1189.06	1065.11	161.123	1236.87	528.867	158.152	1168.82	110.177	199.776	1274.77	53.97
1696	0	-233.818	1109.45	895.139				-178.776	1112.14	496.803	-195.596	1091.1	109.672	-237.086	1207.92	43.0288	232.016	1150.77	856.644	215.7	1190.45	1065.31	162.55	1237.67	528.505	158.319	1169.1	109.965	199.793	1274.87	53.7642
1697	0	-231.037	1112.07	895.602				-177.071	1113.93	497.108	-195.211	1090.85	110.06	-237.011	1207.93	43.1188	234.617	1152.17	856.392	218.85	1191.67	1065.54	164.268	1238.69	528.153	158.465	1169.35	109.766	199.788	1274.99	53.48
1698	0	-228.404	1114.5	896.065				-175.664	1116.24	497.516	-195.149	1090.92	110.52	-236.895	1207.9	43.156	237.015	1153.6	856.276	221.962	1193.04	1065.81	165.947	1239.42	527.724	158.646	1169.57	109.615	200.368	1274.92	53.3454
1699	0	-226.094	1117.16	896.656				-174.186	1118.41	497.901	-194.728	1091.09	110.964	-236.811	1207.9	43.2698	239.513	1155.01	856.205	224.996	1194.18	1066.12	167.772	1240.47	527.408	158.645	1169.68	109.415	200.305	1275.22	53.0262
1700	0	-223.84	1119.64	897.389				-172.51	1119.98	498.226	-194.314	1091.54	111.528	-236.838	1207.73	43.3503	241.943	1156.53	856.279	227.993	1195.37	1066.41	169.455	1241.07	527.05	158.961	1169.91	109.116	200.315	1275.33	52.6943
1701	0	-221.515	1121.95	898.042				-171.391	1122.67	498.787	-193.82	1091.97	112.053	-237.129	1206.92	43.3603	244.304	1158.11	856.339	230.904	1196.42	1066.66	171.389	1241.79	526.819	159.182	1170.07	108.944	200.071	1275.46	52.1493
1702	0	-219.116	1123.75	898.647				-170.4	1125.46	499.398	-192.461	1091.57	112.511	-237.599	1205.28	43.259	246.664	1159.78	856.459	233.792	1197.55	1066.88	172.999	1242.22	526.54	159.358	1170.15	108.751	200.496	1275.53	52.169
1703	0	-217.146	1126.21	899.707				-169.334	1128.4	500.161	-190.897	1091.61	113.18	-238.051	1203.51	43.0998	248.991	1161.36	856.551	236.69	1198.7	1067.06	174.605	1242.49	526.213	159.608	1170.2	108.601	200.588	1275.62	51.8947
1704	0	-215.442	1128.3	900.771				-168.319	1131.22	500.954	-188.835	1091.75	114.033	-239.749	1204.84	43.8646	250.963	1163	856.609	239.497	1199.8	1067.28	175.99	1242.5	525.977	159.98	1170.25	108.528	200.59	1275.71	51.6851
1705	0	-213.651	1130.1	901.974				-167.143	1133.82	501.651	-186.783	1092.15	114.885	-240.02	1204.02	43.9831	252.893	1164.59	856.602	242.07	1200.77	1067.56	177.595	1242.48	525.91	160.009	1170.3	108.391	200.605	1275.8	51.4729
1706	0	-212.035	1131.83	903.103				-166.102	1136.73	502.578	-184.7	1092.66	116.051	-240.102	1202.42	43.8908	254.7	1166.14	856.63	244.88	1202.32	1067.76	178.869	1242.4	525.853	160.184	1170.35	108.267	200.698	1275.87	51.3047
1707	0	-210.376	1133.35	904.407				-165.154	1140.39	503.687	-182.443	1093.32	117.036	-240.144	1200.81	43.9074	256.166	1167.69	856.706	247.276	1203.59	1068.18	180.195	1242.09	525.893	160.377	1170.34	108.138	200.685	1275.94	51.206
1708	0	-208.743	1134.54	905.648	-161.259	1101.23	1140.26	-164.602	1144.1	504.95	-180.174	1094.17	118.186	-240.194	1199.7	44.0426	257.785	1169.14	856.889	249.673	1205.02	1068.63	181.365	1241.77	525.989	160.584	1170.39	108.024	200.609	1276.02	51.0546
1709	0	-207.504	1136.06	907.314	-158.975	1101.95	1141.28	-164.362	1148.31	506.562	-178.337	1095.58	119.578	-240.141	1198.95	44.1817	259.123	1170.57	857.307	251.85	1206.55	1069.11	182.614	1241.46	526.132	160.682	1170.32	107.957	200.625	1276.09	50.9993
1710	0	-206.083	1137.14	908.904	-156.984	1102.48	1142.68	-164.207	1152.6	508.103	-176.77	1097.24	121.087	-240.144	1199.07	44.5142	260.459	1171.99	857.86	253.88	1208.2	1069.7	183.687	1240.93	526.295	160.811	1170.33	107.881	200.606	1276.12	50.9416
1711	0	-204.737	1138.28	910.551	-155.065	1102.85	1144.6	-164.263	1157.23	509.722	-175.535	1099.48	122.79	-239.754	1199.25	44.8363	261.702	1173.43	858.461	255.77	1209.89	1070.34	185.265	1240.69	526.464	160.89	1170.26	107.774	200.541	1276.17	50.8939
1712	0	-203.494	1139.35	912.327	-152.565	1104.6	1145.75	-164.362	1161.99	511.4	-174.685	1102.16	124.479	-239.61	1200.9	45.5317	263.058	1174.9	859.056	257.607	1211.7	1070.92	185.554	1239.99	526.665	161.061	1170.16	107.735	200.618	1276.21	50.8629
1713	0	-202.461	1140.57	914.095	-150.675	1106.56	1147.25	-164.272	1166.36	513.239	-174.151	1105.46	126.189	-239.808	1203.94	46.2023	264.183	1176.3	859.775	259.145	1213.34	1071.61	186.527	1239.39	526.892	161.22	1170.03	107.625	201.045	1276.32	50.8947
1714	0	-201.237	1141.43	915.861	-149.34	1106.86	1148.81	-164.392	1170.78	515.042	-174.407	1109.7	127.791	-239.45	1208.11	46.8007	265.406	1177.72	860.442	260.585	1215.23	1072.19	187.536	1238.89	527.061	161.308	1170.03	107.648	200.415	1276.21	50.7725
1715	0	-200.286	1142.73	917.645	-148.279	1107.61	1150.39	-164.395	1175.13	516.943	-175.276	1114.64	129.347	-238.944	1213.25	47.0605	266.4	1179.26	861.038	262.124	1216.99	1072.68	188.668	1238.35	527.294	161.476	1169.96	107.593	200.774	1276.43	50.7619
1716	0	-199.387	1143.89	919.359	-147.27	1108.23	1151.9	-164.82	1179.44	518.901	-176.81	1120.41	130.712	-238.867	1220.12	47.9978	267.703	1180.64	861.686	263.515	1218.88	1073.16	189.772	1237.95	527.411	161.568	1169.85	107.547	200.562	1276.38	50.7197
1717	0	-198.342	1145.06	920.996	-146.115	1108.84	1153.33	-165.211	1183.82	520.699	-178.683	1126.8	132.058	-238.752	1228.09	49.2275	268.682	1182.09	862.105	264.865	1220.57	1073.47	191.05	1237.46	527.545	161.705	1169.78	107.439	200.526	1276.43	50.6859
1718	0	-197.329	1146.15	922.615	-144.992	1109.38	1154.75	-166.169	1188.75	522.635	-180.965	1134.38	133.347	-238.902	1237.27	50.7467	269.764	1183.52	862.562	266.074	1222.21	1073.78	191.327	1236.71	527.713	161.84	1169.73	107.443	200.616	1276.43	50.657
1719	0	-196.472	1147.6	924.225	-144.025	1110.28	1156.15	-166.899	1193.35	524.659	-183.732	1142.86	134.663	-239.228	1247.45	52.246	270.865	1184.94	862.903	267.621	1224.01	1073.9	192.113	1236.15	527.773	161.917	1169.68	107.389	200.575	1276.45	50.6005
1720	0	-195.542	1149.14	925.663	-142.985	1111.27	1157.38	-167.35	1197.67	526.483	-187.119	1149.8	136.186	-239.799	1258.25	53.8166	271.688	1186.39	863.22	268.748	1225.47	1073.92	193.007	1235.68	527.867	161.989	1169.57	107.225	200.68	1276.45	50.6073
1721	0	-194.665	1150.83	927.368	-141.998	1112.41	1158.88	-167.846	1201.72	528.356	-190.564	1158.45	137.337	-240.586	1269.6	55.3839	272.757	1187.79	863.41	270.309	1227.18	1074.05	193.732	1235.32	527.887	161.983	1169.53	107.163	200.583	1276.52	50.5969
1722	0	-193.738	1152.69	928.865	-140.962	1113.72	1160.17	-168.794	1206.39	530.357	-193.99	1168.05	138.718	-241.619	1280.97	57.1713	273.222	1189.17	863.489	271.575	1228.82	1074.13	194.42	1234.93	527.885	161.998	1169.49	107.133	200.624	1276.5	50.5809
1723	0	-192.871	1154.69	930.386	-139.984	1115.17	1161.49	-169.808	1211.24	532.229	-197.59	1178.24	140.012	-243.109	1292.58	59.3635	274.219	1190.55	863.55	272.886	1230.33	1074.13	195.02	1234.71	527.906	161.977	1169.46	107.116	200.608	1276.49	50.5646
1724	0	-191.853	1156.39	931.811	-138.856	1116.32	1162.71	-170.866	1216.36	534.317	-201.171	1188.34	141.679	-244.934	1304.34	61.9772	274.83	1191.87	863.55	274.256	1231.78	1074.14	195.563	1234.69	527.857	161.967	1169.49	107.074	200.596	1276.56	50.5817
1725	0	-191.16	1158.45	933.295	-138.053	1117.83	1163.98	-172.322	1222.25	536.322	-204.679	1198.25	143.393	-247.337	1315.77	64.978	275.637	1193.19	863.536	275.356	1233.27	1074.15	196.044	1234.81	527.801	161.884	1169.56	107.17	200.607	1276.56	50.585
1726	0	-190.482	1160.69	934.754	-137.265	1119.52	1165.24	-173.315	1227.87	538.317	-208.269	1208.2	145.464	-250.221	1326.81	68.3777	276.424	1194.37	863.599	276.15	1234.38	1074.09	196.444	1235.04	527.695	161.773	1169.61	107.175	200.593	1276.59	50.5577
1727	0	-189.691	1162.47	935.998	-136.364	1120.75	1166.28	-174.298	1233.29	540.316	-211.555	1217.84	147.494	-253.315	1337.35	71.8535	276.977	1195.71	863.527	277.397	1235.88	1074.12	196.772	1235.5	527.576	161.759	1169.68	107.108	200.587	1276.7	50.573
1728	0	-189.165	1164.74	937.302	-135.729	1122.47	1167.38	-175.457	1239.03	542.34	-214.822	1226.36	149.742	-257.037	1347.26	75.5939	277.499	1197.07	863.386	278.603	1237.33	1074.07	197.06	1236.21	527.404	161.541	1169.8	107.215	200.529	1276.66	50.5847
1729	0	-188.445	1166.45	938.391	-134.899	1123.63	1168.26	-176.684	1244.67	544.392	-217.942	1234.75	151.861	-260.689	1356.4	79.1966	278.086	1198.51	863.259	279.468	1238.67	1073.96	197.241	1237.13	527.102	161.255	1169.86	107.305	200.557	1276.69	50.5525
1730	0	-188.06	1168.64	939.647	-134.404	1125.27	1169.31	-178.053	1250.52	546.398	-220.823	1242.73	153.845	-264.999	1365.27	82.8976	278.539	1199.97	862.987	280.561	1240.06	1073.78	197.547	1238.31	526.936	161.283	1170.04	107.325	200.602	1276.69	50.5554
1731	0	-187.65	1170.58	940.817	-133.884	1126.65	1170.27	-179.073	1255.3	548.294	-223.701	1251.54	155.997	-269.239	1373.73	86.4298	278.912	1201.48	862.594	281.4	1241.3	1073.59	197.724	1239.6	526.662	161.145	1170.2	107.358	200.566	1276.76	50.5515
1732	0	-187.14	1172.66	941.799	-133.263	1128.19	1171.05	-181.121	1261.86	550.481	-226.739	1259.75	158.039	-273.468	1381.64	89.8839	279.268	1203.15	862.218	282.418	1242.78	1073.27	197.873	1241.1	526.402	160.981	1170.39	107.404	200.526	1276.82	50.5383
1733	0	-186.882	1174.97	942.894	-132.896	1129.95	1171.94	-182.832	1267.63	552.46	-229.296	1267.23	160.13	-277.579	1389.27	93.1787	279.632	1204.84	861.852	283.127	1244.03	1073.08	197.978	1242.67	526.04	160.875	1170.55	107.457	200.485	1276.86	50.5007
1734	0	-186.573	1177.12	943.862	-132.477	1131.54	1172.7	-184.439	1272.83	554.302	-231.907	1274.23	161.989	-281.431	1396.58	96.271	279.901	1206.63	861.393	284.106	1245.51	1072.79	197.934	1244.31	525.642	160.655	1170.77	107.474	200.422	1276.92	50.5186
1735	0	-186.193	1179.3	944.605	-131.987	1133.18	1173.24	-185.986	1278.19	556.116	-234.623	1281.27	163.817	-285.112	1403.87	99.1369	280.246	1208.72	860.998	284.805	1246.95	1072.51	197.885	1246.06	525.256	160.364	1170.96	107.505	200.365	1277.01	50.5055
1736	0	-185.958	1181.77	945.402	-131.642	1135.09	1173.83	-188.144	1283.66	557.811	-237.062	1288.48	165.823	-288.44	1410.84	101.687	280.467	1210.87	860.592	285.574	1248.49	1072.14	197.893	1247.88	524.838	160.212	1171.07	107.49	200.384	1276.99	50.5029
1737	0	-185.533	1184.18	946.037	-131.107	1136.96	1174.26	-189.744	1288.24	559.353	-239.741	1295.17	167.359	-291.42	1417.52	103.989	280.772	1213.12	860.109	286.405	1250.1	1071.77	197.806	1249.85	524.34	160.052	1171.25	107.689	200.369	1277.06	50.5245
1738	0	-185.282	1186.62	946.709	-130.746	1138.85	1174.73	-191.159	1292.61	560.656	-242.065	1301.54	169.02	-294.068	1424.15	106.066	280.98	1215.45	859.652	287.081	1251.67	1071.35	197.806	1251.84	523.967	159.942	1171.31	107.86	200.383	1277.11	50.502
1739	0	-185.043	1188.88	947.237	-130.397	1140.55	1175.05	-192.934	1297.82	562.275	-244.291	1308.23	170.682	-296.373	1430.77	107.93	281.212	1217.94	859.256	287.656	1253.21	1071.07	198.493	1254.26	523.546	159.935	1171.46	108.009	200.395	1277.1	50.4922
1740	0	-184.691	1191.12	947.588	-129.935	1142.25	1175.19	-194.691	1302.75	563.702	-246.558	1314.58	172.089	-298.47	1437.19	109.547	281.421	1220.41	858.832	288.286	1254.89	1070.75	198.358	1256.4	522.913	159.845	1171.5	108.142	200.379	1277.13	50.4869
1741	0	-184.487	1193.64	947.956	-129.621	1144.21	1175.35	-196.062	1307.22	564.925	-248.706	1320.92	173.592	-300.387	1443.61	111.104	281.553	1223.01	858.339	288.615	1256.36	1070.51	198.115	1258.67	522.556	159.656	1171.79	108.209	200.348	1277.17	50.4922
1742	0	-184.4	1195.98	948.255	-129.424	1146	1175.45	-197.762	1312.48	566.171	-250.734	1327.06	174.869	-302.094	1449.83	112.447	281.593	1225.59	857.885	289.221	1258.3	1070.1	197.799	1260.99	522.01	159.517	1171.98	108.302	200.366	1277.19	50.5245
1743	0	-184.188	1198.34	948.463	-129.102	1147.81	1175.45	-199.053	1317.04	567.221	-252.496	1332.62	175.969	-303.643	1456.07	113.68	281.674	1228.24	857.387	289.89	1260.34	1069.92	197.412	1263.38	521.498	159.433	1172.16	108.38	200.293	1277.23	50.5332
1744	0	-184.266	1200.86	948.662	-129.07	1149.79	1175.44	-200.144	1321.2	568.092	-254.208	1338.22	177.13	-304.921	1462.32	114.891	281.673	1230.89	856.865	290.132	1261.94	1069.6	197.19	1265.96	520.893	159.369	1172.37	108.458	200.231	1277.31	50.5026
1745	0	-184.246	1203.19	948.857	-128.94	1151.57	1175.43	-201.151	1325.4	568.834	-255.708	1344.05	178.025	-306.101	1468.21	116.024	281.478	1233.58	856.357	290.345	1263.65	1069.47	196.855	1268.47	520.434	159.243	1172.64	108.551	200.506	1277.31	50.5901
1746	0	-184.275	1205.72	948.92	-128.859	1153.54	1175.29	-202.138	1329.66	569.497	-257.094	1349.61	178.815	-307.296	1474.18	117.046	281.479	1236.21	855.929	290.685	1265.39	1069.13	196.627	1271.04	519.92	159.231	1172.87	108.632	200.278	1277.31	50.5017
1747	0	-184.454	1208.37	949.029	-128.929	1155.64	1175.19	-202.924	1333.57	569.961	-258.447	1355.29	179.582	-308.425	1479.97	118.015	281.417	1238.84	855.441	290.967	1267.12	1068.86	196.219	1273.69	519.349	159.208	1173.07	108.74	200.225	1277.37	50.4905
1748	0	-184.535	1210.94	949.029	-128.899	1157.66	1174.99	-203.529	1337.28	570.376	-259.639	1361.17	180.049	-309.512	1485.88	118.964	281.143	1241.54	854.93	291.246	1268.92	1068.6	195.91	1276.3	518.816	159.135	1173.31	108.808	200.2	1277.39	50.5124
1749	0	-184.597	1213.42	949.07	-128.851	1159.59	1174.82	-204.107	1341.23	570.817	-260.378	1366.32	180.506	-310.368	1491.77	119.9	280.932	1244.11	854.494	291.401	1270.67	1068.31	195.436	1278.9	518.236	159.023	1173.49	108.927	200.21	1277.42	50.5111
1750	0	-184.842	1216.21	949.065	-128.987	1161.83	1174.61	-204.521	1344.99	571.046	-261.067	1371.91	180.784	-311.2	1497.41	120.75	280.64	1246.76	853.905	291.508	1272.37	1068.02	194.893	1281.51	517.658	158.821	1173.76	108.993	200.094	1277.49	50.5042
1751	0	-184.886	1218.86	948.847	-128.921	1163.93	1174.19	-204.878	1348.82	571.215	-261.799	1377.73	181.237	-311.87	1502.71	121.332	280.227	1249.38	853.476	291.561	1274.14	1067.72	194.443	1283.98	517.093	158.603	1173.98	109.105	200.158	1277.46	50.5449
1752	0	-185.306	1221.45	948.53	-129.23	1165.97	1173.67	-205.139	1352.57	571.354	-262.056	1383.05	181.307	-312.472	1508.33	122.092	279.863	1251.94	852.967	291.615	1275.93	1067.37	194.013	1286.46	516.554	158.479	1174.21	109.217	200.099	1277.52	50.5418
1753	0	-185.4	1224.36	948.426	-129.214	1168.33	1173.36	-205.212	1356.13	571.363	-262.356	1388.35	181.388	-312.98	1514.04	122.858	279.343	1254.54	852.374	291.493	1277.57	1067	193.52	1288.95	516.005	158.361	1174.39	109.302	200.287	1277.53	50.596
1754	0	-185.607	1227.24	948.166	-129.312	1170.66	1172.89	-205.219	1359.76	571.177	-262.32	1393.61	181.375	-313.243	1519.72	123.484	278.944	1257.16	851.993	291.6	1279.55	1066.64	193.02	1291.39	515.368	158.302	1174.64	109.407	200.314	1277.55	50.5782
1755	0	-185.964	1230.16	947.89	-129.558	1173.03	1172.41	-205.137	1363.33	571.067	-262.439	1399.22	181.429	-313.369	1525.3	124.047	278.386	1259.67	851.437	291.439	1281.37	1066.31	192.596	1293.77	514.841	158.164	1174.98	109.552	200.04	1277.58	50.5582
1756	0	-186.282	1232.86	947.36	-129.767	1175.18	1171.67	-204.865	1366.76	570.901	-262.291	1404.23	181.248	-313.29	1530.91	124.361	277.816	1262.19	850.857	291.183	1283.23	1065.89	191.992	1296.15	514.228	158.054	1175.24	109.679	199.974	1277.58	50.569
1757	0	-186.549	1235.6	946.98	-129.924	1177.37	1171.09	-204.607	1370.31	570.514	-262.008	1409.65	181.036	-313.025	1536.35	124.786	277.172	1264.64	850.387	290.909	1285.06	1065.48	191.458	1298.53	513.7	158.183	1175.27	109.789	199.812	1277.65	50.5141
1758	0	-187.011	1238.5	946.54	-130.276	1179.72	1170.44	-204.416	1374	570.362	-261.563	1414.66	180.787	-312.264	1541.92	124.911	276.585	1267.12	849.782	290.58	1286.96	1064.99	190.915	1300.72	513.13	157.79	1175.94	109.645	199.652	1277.68	50.4576
1759	0	-187.353	1241.12	946.021	-130.508	1181.78	1169.72	-204.131	1377.6	569.964	-261.128	1419.75	180.454	-311.54	1547.28	124.885	275.828	1269.73	849.535	290.131	1288.76	1064.63	190.39	1303.03	512.522	157.744	1175.91	110.036	199.59	1277.73	50.479
1760	0	-187.85	1243.86	945.465	-130.895	1183.98	1168.96	-203.723	1380.94	569.45	-260.697	1425.01	180.06	-310.385	1552.74	124.829	275.177	1271.67	849.043	289.616	1290.6	1064.2	189.807	1305.2	511.972	157.617	1176.09	110.13	199.474	1277.81	50.4553
1761	0	-188.19	1246.37	944.862	-131.125	1185.94	1168.15	-203.338	1384.1	568.891	-259.901	1429.94	179.578	-309.125	1557.86	124.482	274.334	1272.99	848.248	289.181	1292.43	1063.71	189.213	1307.32	511.42	157.534	1176.24	110.231	199.389	1277.81	50.4495
1762	0	-188.782	1248.84	944.231	-131.606	1187.85	1167.31	-202.798	1387.35	568.358	-258.97	1434.55	179.041	-307.92	1563.17	124.14	274.092	1276.42	848.226	288.512	1294.22	1063.34	188.632	1309.43	510.834	157.385	1176.44	110.305	199.377	1277.81	50.482
1763	0	-189.32	1251.27	943.554	-132.034	1189.74	1166.43	-202.185	1390.29	567.575	-257.995	1439.23	178.448	-306.402	1568.04	123.593	273.167	1278.85	847.766	288.033	1296.04	1062.93	188.063	1311.53	510.284	157.218	1176.62	110.454	199.368	1277.93	50.5397
1764	0	-189.884	1253.76	942.891	-132.489	1191.68	1165.56	-201.759	1393.23	566.837	-256.88	1443.75	177.79	-304.704	1572.72	122.93	272.55	1281.05	847.196	287.459	1297.81	1062.41	187.402	1313.6	509.709	156.787	1177.19	110.705	199.166	1277.91	50.4315
1765	0	-190.524	1256.18	942.217	-133.018	1193.54	1164.68	-201.31	1396.35	566.082	-255.883	1447.98	176.986	-302.562	1577.24	122.065	271.703	1283.29	846.801	286.776	1299.45	1061.95	186.756	1315.69	509.153	156.736	1177.21	110.65	199.082	1277.97	50.4082
1766	0	-191.165	1258.56	941.446	-133.549	1195.37	1163.7	-200.653	1399.03	565.155	-254.695	1452.15	176.224	-300.696	1581.69	121.139	271.079	1284.87	846.444	286.198	1301.17	1061.57	185.966	1317.53	508.652	156.693	1177.43	110.716	199.095	1277.96	50.4457
1767	0	-191.887	1260.93	940.647	-134.161	1197.2	1162.7	-200.56	1402.41	564.48	-253.449	1456.19	175.43	-298.898	1586.12	120.136	270.359	1286.82	845.939	285.425	1302.82	1061.14	185.487	1319.46	508.092	156.588	1177.56	110.833	199.266	1277.86	50.6165
1768	0	-192.697	1263.38	939.818	-134.862	1199.09	1161.66	-200.119	1405.29	563.594	-252.176	1460.12	174.495	-296.99	1590.28	119.012	269.614	1288.77	845.401	284.802	1304.46	1060.71	184.868	1321.26	507.556	156.396	1177.72	110.896	199.299	1277.89	50.7182
1769	0	-193.342	1265.63	938.95	-135.397	1200.8	1160.59	-199.545	1407.7	562.608	-250.997	1463.85	173.67	-295.106	1594.46	117.836	268.844	1290.75	845.072	284.115	1306.21	1060.37	184.256	1322.9	507.029	156.259	1177.92	110.978	199.256	1277.89	50.7643
1770	0	-194.084	1267.88	938.061	-136.028	1202.49	1159.49	-199	1409.94	561.474	-249.682	1467.45	172.636	-292.736	1598.22	116.477	268.201	1292.61	844.642	283.484	1307.97	1060.03	183.6	1324.53	506.53	156.179	1178.17	110.987	199.266	1277.89	50.7955
1771	0	-194.89	1270.45	937.14	-136.725	1204.52	1158.37	-198.361	1411.96	560.194	-248.421	1471.2	171.511	-290.7	1601.84	115.13	267.463	1294.53	844.239	282.683	1309.65	1059.72	183.008	1326.1	506.039	155.713	1178.62	110.987	199.174	1277.89	50.8237
1772	0	-195.578	1272.65	936.296	-137.303	1206.16	1157.32	-197.822	1413.87	558.883	-247.189	1474.55	170.292	-288.912	1605.72	113.986	266.714	1296.27	843.855	281.872	1311.26	1059.5	182.466	1327.6	505.641	155.681	1178.64	111.192	199.194	1277.92	50.8605
1773	0	-196.283	1275.02	935.234	-137.898	1207.98	1156.05	-197.094	1415.53	557.51	-245.756	1477.65	169.167	-287.102	1609.48	112.75	265.957	1298.35	843.649	281.064	1312.92	1059.27	181.896	1329.11	505.211	155.607	1178.83	111.125	199.2	1277.93	50.8769
1774	0	-197.057	1277.56	934.441	-138.562	1209.97	1155.05	-196.302	1416.82	555.971	-244.511	1482.05	168.024	-284.669	1612.35	111.061	265.274	1300.08	843.501	280.183	1314.5	1059.15	181.298	1330.47	504.809	155.436	1178.87	111.256	199.179	1277.92	50.962
1775	0	-197.859	1279.91	933.391	-139.254	1211.77	1153.8	-195.729	1418.42	554.419	-243.464	1484.07	166.862	-283.447	1615.84	109.782	264.541	1301.55	843.23	279.264	1316.08	1059.13	180.426	1330.61	504.463	155.294	1178.91	111.346	199.117	1277.91	50.9242
1776	0	-198.748	1282.79	932.574	-140.033	1214.1	1152.77	-194.863	1419.48	552.799	-242.315	1486.68	165.379	-281.961	1619.36	108.396	263.897	1303.78	843.268	278.276	1317.74	1059.1	180.112	1332.06	504.029	155.278	1178.97	111.394	199.132	1277.91	50.9584
1777	0	-199.377	1285.19	931.344	-140.552	1215.95	1151.34	-193.579	1419.56	550.79	-241.273	1489.62	164.066	-280.402	1622.17	106.768	263.051	1305.03	842.96	277.217	1319.42	1059.1	179.651	1333.47	503.697	154.955	1179.24	111.648	199.116	1277.92	50.9904
1778	0	-200.184	1287.94	930.367	-141.249	1218.15	1150.15	-192.838	1420.32	548.934	-240.327	1492.14	162.601	-278.949	1624.87	105.15	262.259	1306.55	842.888	276.099	1321.01	1059.25	179.314	1334.86	503.376	154.468	1179.69	111.853	199.155	1277.87	50.9833
1779	0	-200.984	1290.62	929.322	-141.94	1220.28	1148.9	-192.036	1421.23	547.159	-239.089	1494.26	161.015	-277.671	1627.48	103.563	261.586	1308.34	842.856	275.071	1322.67	1059.21	178.966	1336.19	503.085	154.775	1179.45	111.714	199.142	1277.9	50.9806
1780	0	-201.812	1293.52	928.198	-142.657	1222.63	1147.57	-191.404	1422.11	545.299	-238.156	1496.59	159.878	-276.367	1629.72	101.833	260.715	1310.29	842.771	273.773	1324.08	1059.39	178.53	1337.39	502.786	154.659	1179.54	111.785	199.074	1277.94	50.9364
1781	0	-202.678	1296.37	927.111	-143.413	1224.93	1146.28	-190.623	1422.66	543.464	-236.872	1498.12	158.14	-275.021	1631.59	99.9081	259.954	1311.71	842.797	272.636	1325.76	1059.56	178.121	1338.53	502.465	154.638	1179.62	111.765	199.159	1277.9	50.9699
1782	0	-203.394	1299.23	925.926	-144.019	1227.24	1144.89	-189.908	1423.27	541.616	-235.777	1500.14	156.606	-274.397	1633.48	98.0538	259.221	1314.15	843.025	271.419	1327.39	1059.73	177.678	1339.76	502.175	154.637	1179.68	111.867	199.156	1277.91	50.9892
1783	0	-204.251	1302.26	924.76	-144.767	1229.72	1143.52	-189.451	1424.04	539.73	-234.738	1501.3	154.818	-273.007	1634.8	95.8191	258.547	1315.69	843.098	270.071	1328.89	1059.9	177.247	1340.84	501.907	154.541	1179.79	111.888	199.169	1277.92	50.9934
1784	0	-204.979	1305.07	923.391	-145.384	1231.98	1141.94	-188.958	1424.92	537.78	-233.407	1502.12	152.928	-271.504	1635.68	93.4066	257.608	1316.98	843.024	268.912	1330.49	1060.06	176.781	1341.94	501.607	154.489	1179.91	111.962	199.099	1277.93	50.9561
1785	0	-205.857	1308.12	922.159	-146.152	1234.47	1140.51	-188.377	1425.41	535.81	-232.2	1502.76	150.983	-269.909	1636.31	90.8505	256.855	1317.83	842.967	267.641	1332.22	1060.23	176.34	1343.07	501.355	154.461	1180.02	111.988	199.196	1277.89	51.0028
1786	0	-206.812	1311.28	920.963	-146.998	1237.08	1139.11	-187.987	1425.96	533.823	-230.98	1503.17	148.924	-268.173	1636.58	87.9431	255.92	1319.66	842.809	266.38	1333.92	1060.27	175.909	1344.14	501.096	154.443	1180.05	112.027	199.154	1277.93	50.9592
1787	0	-207.587	1313.95	919.465	-147.662	1239.21	1137.4	-187.537	1426.56	531.823	-229.894	1503.49	146.876	-266.303	1636.67	84.8225	255.119	1320.85	843.045	264.87	1335.43	1060.59	175.233	1344.97	500.861	154.366	1180.15	112.087	199.196	1277.9	51.0004
1788	0	-208.561	1317.23	918.198	-148.526	1241.93	1135.93	-187.18	1427.05	529.895	-228.715	1503.37	144.718	-264.184	1636.25	81.5959	254.187	1322.39	843.053	263.408	1337.16	1060.72	174.924	1346.3	500.524	154.257	1180.19	112.149	199.17	1277.93	51.0037
1789	0	-209.577	1320.19	916.759	-150.255	1245.77	1134.48	-186.943	1427.98	528.057	-227.708	1503.27	142.507	-262.08	1635.67	78.0121	253.269	1324.11	843.054	262.061	1338.95	1060.91	174.413	1347.37	500.219	154.122	1180.32	112.131	199.214	1277.91	50.9776
1790	0	-210.73	1323.45	915.38	-152.29	1249.13	1133.39	-186.634	1428.21	525.871	-227.287	1502.77	140.341	-259.873	1634.88	74.3676	252.313	1326.07	843.09	260.431	1340.76	1061.01	173.845	1348.52	499.927	154.136	1180.34	112.185	199.193	1277.89	50.9909
1791	0	-211.681	1326.28	913.86	-154.627	1251.26	1132.36	-186.426	1428.78	523.852	-226.293	1502.13	137.948	-257.597	1633.9	70.4784	251.368	1328.06	843.181	258.91	1342.65	1061.18	173.312	1349.63	499.634	154.291	1180.37	112.25	199.231	1277.9	51.0278
1792	0	-212.766	1329.42	912.295	-156.881	1253.78	1131.56	-186.266	1429.31	521.67	-225.191	1501.38	135.514	-255.233	1632.56	66.4861	250.236	1329.39	843.033	257.044	1344.46	1061.23	172.698	1350.82	499.352	154.269	1180.41	112.306	199.195	1277.86	51.0483
1793	0	-214.003	1332.59	910.708	-158.793	1257.09	1130.34	-186.14	1429.65	519.406	-223.909	1500.1	132.9	-253.042	1631.14	62.4517	249.13	1331.15	843.135	255.698	1346.69	1061.32	172.304	1352.26	498.905	154.182	1180.47	112.349	199.181	1277.86	50.9865
1794	0	-215.057	1335.61	908.944	-161.269	1260.42	1129.12	-186.072	1429.95	517.043	-222.923	1498.9	130.364	-250.491	1629.12	58.1955	247.962	1332.54	843.07	253.682	1348.61	1061.51	171.399	1353.06	498.644	154.176	1180.29	112.594	199.223	1277.87	51.0136
1795	0	-216.248	1338.69	907.296	-163.451	1264.57	1127.78	-186.031	1430.14	514.638	-221.685	1497.27	127.747	-247.172	1625.39	53.4731	246.707	1334.46	843.113	251.846	1350.8	1061.57	170.774	1354.22	498.306	154.01	1180.49	112.443	199.195	1277.85	50.9907
1796	0	-217.476	1341.98	905.521	-165.6	1268.67	1126.46	-185.623	1429.6	512.144	-220.525	1495.4	124.926	-244.736	1622.6	49.2194	245.377	1336.03	843.004	249.895	1352.9	1061.64	170.121	1355.48	497.936	153.817	1180.55	112.535	199.232	1277.86	51.0168
1797	0	-218.793	1345.29	903.696	-168.387	1272.08	1125.18	-185.404	1429.22	509.622	-219.412	1493.4	122.08	-242.474	1619.99	45.0267	244.1	1337.94	843.062	247.986	1355.21	1061.59	169.547	1356.87	497.597	153.667	1180.51	112.559	199.22	1277.83	51.0036
1798	0	-220.001	1348.72	901.764	-171.021	1274.92	1123.96	-185.291	1429.01	507.091	-218.141	1491.07	119.006	-240.537	1617.31	40.7966	242.755	1339.61	843.058	246.038	1357.52	1061.65	168.932	1358.21	497.119	153.611	1180.53	112.657	199.246	1277.86	50.9781
1799	0	-221.421	1352.14	899.844	-173.61	1279.04	1122.52	-185.224	1428.79	504.502	-216.809	1487.83	116.186	-240.987	1618.34	42.2647	241.274	1341.59	843.162	243.938	1359.95	1061.68	168.584	1359.79	496.736	153.45	1180.5	112.661	199.272	1277.83	50.9938
1800	0	-222.773	1355.62	897.838	-176.132	1283.24	1120.99	-185.089	1428.14	501.821	-214.967	1484.77	114.475	-239.417	1618.22	43.584	239.789	1343.75	843.202	241.664	1362.29	1061.63	168.033	1361.39	496.332	153.361	1180.6	112.726	199.309	1277.8	51.0091
1801	0	-224.213	1359.03	895.738	-178.956	1287.57	1119.48	-184.623	1427.09	499.206	-213.482	1483.97	112.477	-237.518	1618.44	44.4359	238.184	1346.01	843.272	239.772	1365.14	1061.58	167.427	1363.03	495.975	153.257	1180.66	112.799	199.277	1277.82	51.0181
1802	0	-225.792	1362.29	893.662	-181.939	1291.9	1117.93	-184.009	1426.29	496.714	-211.159	1483.69	110.877	-236.133	1618.84	45.0923	236.489	1347.89	843.171	237.408	1367.69	1061.54	166.585	1364.46	495.551	153.204	1180.75	112.901	199.314	1277.81	51.0068
1803	0	-227.452	1366	891.825	-184.949	1295.77	1116.78	-183.21	1425.91	494.576	-209.537	1488.51	111.787	-235.394	1618.78	45.3213	234.798	1350.2	843.132	234.872	1370.21	1061.53	165.461	1365.84	495.121	153.141	1180.88	113.028	199.328	1277.81	51.0122
1804	0	-229.26	1369.32	890.001	-188.068	1299.21	1115.63	-182.114	1426.33	492.951	-207.842	1490.12	112.253	-234.809	1618.82	45.5099	232.969	1352.95	843.146	232.364	1372.75	1061.56	164.17	1367.24	494.781	152.88	1181.21	112.985	199.317	1277.83	51.0587
1805	0	-231.07	1372.8	888.606	-191.192	1303	1114.85	-181.34	1428.58	492.322	-204.196	1488.69	111.399	-234.03	1618.94	45.7229	230.978	1355.29	843.141	229.789	1375.4	1061.89	162.783	1368.57	494.516	152.766	1181.08	113.402	199.267	1277.83	51.0555
1806	0	-233.005	1375.98	887.631	-194.449	1307.02	1114.26	-181.122	1431.84	492.251	-201.457	1490.33	110.667	-233.476	1619.17	45.8957	229.236	1358.01	843.345	227.229	1378.21	1062.17	161.267	1369.59	494.316	152.495	1181.18	113.672	199.287	1277.85	51.1633
1807	0	-234.753	1378.49	887.079	-197.247	1310.3	1113.99	-181.102	1435.44	492.232	-200.375	1491.9	110.61	-233.276	1619.14	45.8564	227.395	1360.92	843.679	224.605	1381.09	1062.49	159.672	1370.46	494.276	152.298	1181.24	113.96	199.233	1277.85	51.1958
1808	0	-236.626	1380.82	887.002	-200.197	1313.5	1113.97	-181.275	1438.89	492.364	-199.971	1492.98	110.719	-233.163	1619.16	45.8194	225.374	1363.13	843.809	221.8	1383.99	1063	157.924	1371.06	494.347	152.071	1181.31	114.228	199.099	1277.75	51.2509
1809	0	-238.518	1382.58	886.985	-202.829	1316.73	1114.08	-182.127	1441.91	492.721	-199.941	1493.76	110.723	-233.12	1619.19	45.7583	223.406	1365.02	844.204	219.224	1387.32	1063.52	156.388	1371.43	494.783	151.766	1181.36	114.508	199.446	1277.64	51.4014
1810	0	-240.518	1384.28	887.068	-205.038	1319.94	1114.24	-183.581	1444.52	493.167	-200.162	1494.17	110.678	-233.295	1619.31	45.6542	221.425	1367.64	844.755	216.636	1390.83	1063.99	155.116	1371.62	494.96	151.52	1181.37	114.945	199.063	1277.74	51.3912
1811	0	-242.794	1385.95	887.286	-207.008	1322.14	1114.65	-185.409	1446.29	493.585	-200.411	1494.2	110.548	-233.422	1619.45	45.5984	219.28	1370.13	845.334	213.642	1394.33	1064.64	153.718	1371.77	495.435	151.235	1181.31	115.226	199.09	1277.83	51.4339
1812	0	-245.061	1387.58	887.611	-209.151	1324.04	1115.06	-187.19	1447.25	493.85	-200.589	1493.81	110.391	-233.544	1619.43	45.4812	217.117	1372.38	845.922	211.095	1398.16	1065.17	152.318	1371.54	496.117	151.015	1181.38	115.536	199.013	1277.72	51.5051
1813	0	-247.352	1389.16	888.218	-211.319	1325.9	1115.75	-189.012	1447.76	494.102	-200.824	1493.35	110.125	-233.622	1619.42	45.387	214.877	1374.27	846.476	208.059	1401.82	1065.83	150.96	1371.18	496.825	150.701	1181.34	115.819	199.117	1277.75	51.543
1814	0	-249.537	1390.75	888.968	-213.38	1327.77	1116.58	-190.977	1448.21	494.451	-202.263	1494.36	110.373	-233.689	1619.4	45.3518	212.637	1375.79	847.209	205.164	1405.68	1066.42	149.901	1370.92	497.698	150.515	1181.36	116.235	199.126	1277.75	51.5871
1815	0	-251.76	1392.31	889.47	-215.479	1329.6	1117.16	-192.697	1448.22	494.521	-202.202	1494.26	110.298	-233.742	1619.38	45.3213	210.454	1377.5	848.092	202.454	1409.57	1067.04	148.74	1370.5	498.583	150.068	1181.32	116.486	199.152	1277.76	51.6589
1816	0	-254.055	1393.92	889.729	-217.651	1331.49	1117.5	-193.754	1448.03	494.509	-202.083	1493.79	110.127	-233.767	1619.32	45.2826	208.893	1374.99	848.997	199.614	1413.42	1067.68	147.61	1369.98	499.406	149.801	1181.29	116.845	199.14	1277.7	51.6484
1817	0	-256.602	1396.31	890.1	-220.074	1334.15	1117.95	-194.482	1447.68	494.266	-202.127	1493.57	109.94	-233.768	1619.31	45.2504	206.512	1377.42	850.079	196.555	1416.96	1068.23	146.471	1369.42	500.193	149.612	1181.28	117.127	199.134	1277.71	51.668
1818	0	-258.759	1398.01	890.165	-222.107	1336.13	1118.1	-195.433	1448.22	494.13	-202.132	1493.38	109.807	-233.805	1619.37	45.268	204.342	1380.22	851.209	193.975	1420.76	1069.13	145.402	1369.09	500.963	149.438	1181.17	117.451	199.118	1277.71	51.6529
1819	0	-260.893	1399.64	889.985	-224.117	1338.04	1118	-196.256	1448.68	493.835	-202.116	1493.35	109.66	-233.83	1619.39	45.2739	202.119	1382.09	852.161	190.922	1424.24	1069.78	144.24	1368.81	501.694	149.224	1181.14	117.803	199.017	1277.65	51.6428
1820	0	-263.116	1401.83	889.771	-226.217	1340.5	1117.87	-197.213	1449.41	493.622	-202.051	1493.2	109.495	-233.815	1619.3	45.2299	200.025	1384.09	853.037	188.345	1427.7	1070.49	143.188	1368.79	502.373	149.099	1181.1	118.24	199.125	1277.6	51.6514
1821	0	-265.472	1403.73	889.332	-228.45	1342.68	1117.51	-198.168	1450.2	493.47	-202.093	1493.23	109.347	-233.834	1619.3	45.2287	198.155	1386.63	853.794	185.414	1430.87	1071.09	142.082	1368.81	502.957	148.984	1181.17	118.645	199.141	1277.59	51.6742
1822	0	-268.2	1406.57	888.811	-231.053	1345.79	1117.07	-199.179	1450.84	493.28	-202.311	1493.73	109.453	-233.838	1619.3	45.2005	196.217	1388.95	854.468	182.742	1434.19	1071.63	140.926	1369.08	503.46	148.872	1181.17	119.053	199.247	1277.6	51.7571
1823	0	-269.921	1407.52	888.554	-232.651	1347.02	1116.9	-200.313	1451.95	493.231	-202.364	1493.79	109.266	-233.877	1619.37	45.2018	194.199	1391.27	854.876	180.12	1437.32	1071.99	139.882	1369.59	503.758	148.778	1181.33	119.494	199.282	1277.58	51.8204
1824	0	-271.98	1408.69	888.146	-234.586	1348.47	1116.57	-201.223	1452.74	493.132	-202.244	1493.71	109.067	-233.889	1619.29	45.2018	192.396	1393.91	855.236	177.419	1440.48	1072.29	138.725	1370.23	504.069	148.455	1181.45	119.951	199.283	1277.56	51.8469
1825	0	-273.989	1410.39	887.798	-236.472	1350.44	1116.3	-202.176	1453.57	492.996	-202.096	1493.92	109	-233.897	1619.36	45.2197	190.716	1396.61	855.506	174.801	1443.75	1072.6	137.678	1371.18	504.299	148.114	1181.61	120.425	199.477	1277.53	51.8745
1826	0	-275.878	1411.99	887.48	-238.237	1352.32	1116.07	-203.249	1454.56	492.851	-201.922	1494.07	108.861	-233.878	1619.37	45.2203	188.757	1399.02	855.593	172.096	1446.86	1072.6	136.489	1372.23	504.46	148.056	1181.88	121.066	199.198	1277.54	51.9102
1827	0	-277.758	1413.51	887.1	-239.993	1354.11	1115.77	-204.127	1456.16	492.941	-201.608	1494.25	108.636	-233.898	1619.37	45.2219	186.984	1401.63	855.667	169.785	1450.43	1072.77	135.502	1373.51	504.643	147.875	1182.23	121.711	199.434	1277.44	51.9313
1828	0	-279.552	1415.14	886.829	-241.664	1356.01	1115.58	-204.827	1456.63	492.522	-201.367	1494.47	108.615	-233.911	1619.3	45.2041	185.079	1404.19	855.645	167.42	1453.7	1072.75	134.529	1374.96	504.771	147.861	1182.67	122.439	199.161	1277.65	51.9626
1829	0	-281.587	1417.57	886.557	-243.574	1358.72	1115.39	-205.637	1457.63	492.283	-201.26	1494.78	108.387	-233.897	1619.36	45.2196	183.253	1406.79	855.603	165.072	1457.08	1072.54	133.58	1376.45	504.958	147.775	1183.15	123.229	199.125	1277.76	51.9714
1830	0	-283.473	1419.98	886.347	-245.337	1361.41	1115.26	-206.195	1458.69	492.148	-201.188	1495.15	108.215	-233.897	1619.38	45.253	181.533	1409.42	855.601	162.852	1460.32	1072.37	132.702	1378.25	505.181	147.87	1183.72	124.21	199.422	1277.7	51.9623
1831	0	-285.267	1421.97	885.992	-247.008	1363.67	1114.98	-207.231	1460.25	491.973	-200.946	1495.39	107.95	-233.897	1619.38	45.2532	179.682	1411.92	855.75	160.683	1463.72	1072.25	131.806	1380.12	505.447	147.982	1184.39	125.188	199.988	1278.11	52.0934
1832	0	-286.56	1423.3	885.715	-248.177	1365.28	1114.79	-207.902	1461.26	491.694	-200.782	1495.59	107.796	-233.875	1619.37	45.2497	177.892	1414.58	855.85	158.5	1467.01	1072.24	131.027	1382.21	505.73	147.962	1185.13	126.292	200.013	1278.24	52.1209
1833	0	-288.409	1425.45	885.666	-249.902	1367.7	1114.82	-208.772	1462.5	491.54	-200.757	1496.01	107.631	-233.847	1619.39	45.2525	176.086	1417.23	856.192	156.199	1470.36	1072.31	130.142	1384.39	506.097	148.02	1185.86	127.509	200.314	1278.46	52.2735
1834	0	-290.107	1427.77	885.525	-251.477	1370.3	1114.76	-209.573	1463.5	491.397	-200.681	1496.16	107.491	-233.834	1619.38	45.2578	174.416	1420.08	856.608	153.853	1473.55	1072.54	129.371	1386.67	506.499	148.057	1186.8	128.957	200.056	1278.55	52.2962
1835	0	-291.771	1429.99	885.48	-253.016	1372.79	1114.8	-210.27	1464.46	491.276	-200.01	1495.5	107.196	-233.831	1619.39	45.2568	172.574	1422.83	857.081	151.407	1476.89	1072.8	128.436	1389.34	506.864	148.111	1187.74	130.491	199.816	1278.87	52.3424
1836	0	-293.738	1432.62	885.631	-254.86	1375.7	1115.03	-211.09	1465.37	491.252	-200.446	1496.28	107.204	-233.794	1619.33	45.2704	170.91	1425.81	857.692	149.235	1480.18	1073.16	127.799	1392.35	507.376	148.175	1188.86	132.173	199.789	1279.12	52.5565
1837	0	-295.4	1434.69	885.52	-256.399	1378.05	1115	-211.952	1466.3	491.26	-200.636	1496.68	107.21	-233.789	1619.33	45.2674	169.173	1428.69	858.222	146.831	1483.27	1073.65	127.079	1395.73	507.794	148.552	1190.16	134.178	199.789	1279.51	52.759
1838	0	-297.055	1436.39	885.446	-257.93	1380.02	1115.01	-212.667	1467.06	491.209	-200.529	1496.66	107.091	-233.784	1619.41	45.3236	167.51	1431.57	858.808	144.378	1486.3	1074.17	126.444	1399.48	508.375	148.523	1191.56	136.219	199.813	1279.81	52.995
1839	0	-298.692	1438.21	885.193	-259.443	1382.11	1114.84	-213.406	1467.88	491.223	-200.354	1496.49	106.907	-233.776	1619.41	45.3349	166.065	1434.71	859.49	142.257	1489.31	1074.67	126.092	1403.79	508.835	148.663	1193.23	138.527	199.888	1280.22	53.2311
1840	0	-300.466	1440.09	885.141	-261.093	1384.27	1114.87	-214.318	1468.87	491.159	-200.416	1496.73	106.916	-233.725	1619.34	45.3205	164.374	1437.43	860.12	140.028	1492.27	1075.31	125.474	1408.57	509.465	148.553	1194.97	141.161	200.01	1280.7	53.5446
1841	0	-302.304	1441.98	885.04	-262.807	1386.44	1114.85	-215.03	1469.57	491.132	-199.876	1496.02	106.623	-233.722	1619.33	45.3177	163.091	1440.52	860.888	137.697	1495.06	1075.93	125.212	1413.95	510.07	148.698	1197.3	143.945	200.1	1281.16	53.9546
1842	0	-303.752	1443.21	884.871	-264.131	1387.94	1114.76	-215.925	1470.63	491.158	-199.543	1495.57	106.404	-233.673	1619.35	45.319	161.587	1443.34	861.61	135.477	1497.74	1076.5	125.04	1419.91	510.66	148.748	1199.76	146.896	200.081	1281.96	54.5413
1843	0	-305.169	1444.48	884.763	-265.425	1389.48	1114.73	-216.655	1471.45	491.115	-200.232	1496.67	106.619	-233.67	1619.36	45.3491	160.467	1446.62	862.459	133.421	1500.33	1077.09	124.962	1426.65	511.3	149.08	1202.84	150.2	200.148	1282.7	55.2018
1844	0	-306.775	1446.38	884.638	-266.907	1391.66	1114.69	-217.569	1472.46	491.127	-200.311	1497	106.56	-233.637	1619.3	45.3375	159.198	1449.53	863.197	131.196	1502.78	1077.64	125.181	1434.17	511.91	149.445	1206.23	153.888	200.233	1283.65	56.1831
1845	0	-308.365	1448.35	884.433	-268.374	1393.91	1114.57	-218.386	1473.23	491.04	-200.289	1497.16	106.471	-233.626	1619.29	45.3431	157.818	1452.35	863.774	129.052	1504.98	1078.11	125.324	1442.21	512.672	149.879	1210.15	157.986	200.127	1284.8	57.4473
1846	0	-309.989	1450.53	884.364	-269.874	1396.36	1114.58	-219.133	1473.93	490.996	-200.69	1497.62	106.37	-233.622	1619.36	45.3872	156.546	1454.89	864.494	127.121	1507.11	1078.51	125.712	1451.17	513.538	150.064	1214.74	162.454	199.493	1287	59.2199
1847	0	-311.268	1452.28	884.076	-271.03	1398.39	1114.37	-220.085	1474.73	490.884	-200.634	1497.67	106.26	-233.562	1619.31	45.4	155.548	1457.55	865.208	125.247	1509.12	1078.79	126.067	1460.59	514.459	149.713	1219.81	167.234	199.461	1288.57	61.3558
1848	0	-312.515	1453.89	883.556	-272.153	1400.27	1113.93	-220.873	1475.28	490.649	-200.708	1497.9	106.195	-233.547	1619.37	45.4149	154.669	1460.15	865.701	123.382	1510.79	1079.01	126.557	1470.66	515.701	149.662	1225.49	172.392	199.333	1290.46	63.9729
1849	0	-313.714	1455.6	883.093	-273.228	1402.26	1113.55	-221.706	1475.93	490.466	-199.999	1497.24	105.779	-233.515	1619.33	45.4052	153.729	1462.59	866.117	121.735	1512.46	1079.15	127.166	1480.79	517.021	149.571	1231.8	177.923	199.113	1292.42	66.9554
1850	0	-315.295	1458.16	882.925	-274.685	1405.09	1113.46	-222.594	1476.45	490.243	-199.629	1496.64	105.339	-233.513	1619.32	45.4025	152.949	1464.94	866.69	119.911	1513.84	1079.13	127.698	1491.45	518.803	149.602	1238.52	183.721	198.757	1294.8	70.4139
1851	0	-316.355	1459.73	882.389	-275.622	1406.94	1113.01	-223.431	1475.62	489.837	-199.551	1496.58	105.157	-233.475	1619.26	45.3855	152.08	1467.04	867.083	118.289	1515.01	1079.03	128.272	1502.33	520.702	149.237	1245.75	189.497	198.457	1297.36	74.2115
1852	0	-317.637	1461.74	881.984	-276.78	1409.22	1112.69	-224.185	1477.03	489.748	-200.499	1497.87	105.413	-233.473	1619.25	45.3834	151.434	1469.27	867.573	116.872	1516.18	1078.85	128.927	1513.07	522.902	149.343	1253.58	195.612	197.834	1300.33	78.3203
1853	0	-319.032	1464.26	881.825	-278.051	1412.02	1112.61	-225.105	1477.4	489.543	-200.726	1498.25	105.414	-233.474	1619.26	45.3843	150.858	1471.39	868.019	115.358	1517.02	1078.51	129.405	1523.62	525.378	149.079	1261.75	201.502	197.093	1303.94	82.856
1854	0	-320.021	1465.93	881.397	-278.917	1413.97	1112.26	-226.022	1477.59	489.25	-200.81	1498.19	105.24	-233.474	1619.26	45.3845	150.032	1472.84	868.307	114.109	1517.92	1078.01	129.756	1533.72	528.028	148.57	1270.07	207.236	195.849	1308.62	88.0549
1855	0	-321.123	1467.71	881.133	-279.895	1416.03	1112.08	-226.813	1477.56	488.96	-200.909	1498.11	105.085	-233.474	1619.26	45.3845	149.586	1474.79	868.657	112.81	1518.71	1077.56	130.332	1543.61	530.838	147.78	1278.27	212.96	194.856	1313.84	93.6432
1856	0	-322.185	1469.39	881.042	-280.833	1417.98	1112.07	-227.823	1477.6	488.732	-200.469	1497.27	104.633	-233.512	1619.32	45.3336	149.199	1476.9	869.121	111.841	1519.53	1076.97	130.493	1552.86	533.784	146.908	1286.4	218.618	194.008	1319.69	98.388
1857	0	-323.297	1470.89	880.823	-281.821	1419.76	1111.93	-228.619	1477.71	488.567	-200.359	1496.8	104.385	-233.526	1619.25	45.3163	148.854	1478.99	869.682	110.695	1520.34	1076.38	130.796	1561.85	536.857	146.007	1293.91	223.495	192.214	1327.9	101.551
1858	0	-324.455	1472.04	880.817	-282.856	1421.18	1112.01	-229.423	1477.62	488.358	-201.178	1497.89	104.633	-233.544	1619.25	45.3162	148.618	1481.08	870.277	109.83	1521.25	1075.76	131.263	1570.57	539.947	145.15	1302.06	227.418	190.058	1337.13	105.101
1859	0	-325.215	1472.41	880.612	-283.492	1421.83	1111.88	-230.204	1477.6	488.215	-201.275	1498.12	104.632	-233.548	1619.25	45.2879	148.217	1482.94	871.199	108.902	1522.31	1075.18	131.459	1578.59	543.026	144.187	1311.26	230.193	187.313	1348.49	108.033
1860	0	-326.205	1473.1	880.56	-284.358	1422.79	1111.91	-230.918	1477.67	488.137	-201.458	1498.15	104.564	-233.586	1619.31	45.3048	147.758	1484.52	872.24	108.183	1523.56	1074.7	131.676	1586.15	546.146	143.073	1320.99	231.902	184.13	1361.46	109.938
1861	0	-327.09	1473.51	880.528	-285.12	1423.48	1111.96	-231.546	1477.76	488.056	-201.442	1497.95	104.441	-233.596	1619.24	45.2655	147.496	1486.08	873.564	107.369	1524.86	1074.39	131.684	1593.3	549.285	141.982	1331.49	232.489	181.574	1374.22	111.072
1862	0	-327.862	1473.47	880.421	-285.768	1423.71	1111.94	-232.147	1477.8	487.992	-201.526	1497.93	104.455	-233.603	1619.31	45.2819	147.044	1487.42	874.957	106.721	1526.3	1074.11	131.832	1600.1	552.351	140.817	1342.1	232.355	178.964	1386.35	111.46
1863	0	-328.766	1473.64	880.487	-286.548	1424.15	1112.08	-232.74	1478.1	488.062	-201.611	1497.87	104.4	-233.619	1619.24	45.2383	146.611	1488.73	876.319	106.066	1527.92	1073.96	132.086	1606.6	555.519	139.655	1352.87	231.401	178.836	1396.33	110.526
1864	0	-329.423	1473.55	880.46	-287.082	1424.34	1112.14	-233.16	1478.37	488.038	-201.747	1497.95	104.435	-233.617	1619.23	45.2344	145.973	1489.86	877.647	105.576	1529.6	1073.86	132.258	1612.63	558.413	138.321	1363.95	229.523	177.708	1410.06	109.594
1865	0	-330.05	1473.46	880.44	-287.585	1424.53	1112.2	-233.475	1478.5	488.071	-201.877	1498	104.468	-233.619	1619.24	45.2204	145.709	1491.34	878.881	105.093	1531.37	1073.82	132.191	1617.9	560.996	137.07	1375.5	226.585	176.63	1424.78	108.161
1866	0	-330.78	1473.65	880.567	-288.192	1424.99	1112.41	-233.702	1478.63	488.116	-201.83	1497.84	104.466	-233.656	1619.29	45.253	145.241	1492.71	879.998	104.452	1533.15	1073.8	132.284	1622.73	563.415	134.85	1385.61	223.008	175.997	1440.24	106.403
1867	0	-331.324	1473.98	880.592	-288.612	1425.6	1112.51	-233.869	1478.83	488.142	-201.78	1497.66	104.456	-233.66	1619.31	45.2408	144.791	1494	881.054	104.271	1535.17	1073.83	132.365	1627.15	565.499	133.736	1397.8	218.793	175.725	1456.31	104.271
1868	0	-331.677	1474.2	880.607	-288.841	1426.09	1112.61	-234.037	1479.05	488.184	-201.816	1497.72	104.444	-233.671	1619.23	45.2216	144.386	1495.45	882.136	103.945	1537.13	1073.89	132.408	1631.07	567.258	132.962	1410.41	214.098	175.721	1472.92	101.921
1869	0	-331.884	1474.56	880.568	-288.924	1426.73	1112.65	-234.095	1479.34	488.201	-201.797	1497.68	104.46	-233.69	1619.23	45.2215	143.957	1496.96	882.964	103.688	1539.07	1073.95	132.492	1634.48	568.673	133.05	1423.78	208.595	175.735	1490.42	99.3439
1870	0	-332.003	1475.15	880.509	-288.919	1427.59	1112.68	-234.085	1479.64	488.237	-201.466	1497.18	104.35	-233.669	1619.22	45.2353	143.727	1498.28	883.718	103.769	1541.2	1073.95	132.168	1637.34	569.558	132.842	1437.08	202.737	176.353	1507.34	96.2818
1871	0	-332.089	1476.1	880.477	-288.882	1428.82	1112.72	-234.036	1480.1	488.281	-201.771	1497.6	104.483	-233.669	1619.23	45.2203	143.731	1498.4	884.448	103.701	1542.94	1074.07	132.113	1639.92	570.134	133.736	1451.35	196.606	176.916	1524.72	93.1811
1872	0	-332.016	1477.27	880.404	-288.685	1430.27	1112.73	-233.928	1480.57	488.282	-201.851	1497.86	104.547	-233.67	1619.23	45.2201	143.314	1503.3	885.198	103.545	1544.67	1074.01	131.792	1642.26	570.385	133.718	1465.07	190.281	177.047	1541.73	89.7767
1873	0	-331.922	1478.51	880.361	-288.468	1431.78	1112.77	-233.821	1481.01	488.265	-201.467	1497.32	104.383	-233.668	1619.22	45.2351	143.277	1506.1	885.614	103.442	1546.41	1073.86	131.16	1644.19	570.333	134.529	1478.96	184.143	178.155	1559.94	86.765
1874	0	-331.616	1480.03	880.435	-288.038	1433.57	1112.93	-233.694	1481.54	488.28	-201.237	1496.93	104.253	-233.668	1619.22	45.2353	143.428	1507.16	885.824	103.667	1548.15	1073.85	130.657	1645.91	570.003	135.4	1492.66	178.052	178.013	1576.82	83.9585
1875	0	-331.079	1481.27	880.406	-287.377	1435.09	1112.98	-233.538	1482.24	488.307	-201.739	1497.76	104.558	-233.668	1619.22	45.2352	143.915	1508.75	885.92	104.04	1549.95	1073.64	130.11	1647.58	569.444	136.65	1506.21	172.089	179.087	1594.39	81.5146
1876	0	-330.606	1482.74	880.466	-286.781	1436.84	1113.12	-233.31	1482.97	488.39	-201.827	1497.97	104.624	-233.666	1619.22	45.2646	144.374	1510.22	885.792	104.32	1551.43	1073.73	129.3	1648.94	568.561	137.814	1519.49	166.468	180.198	1611.31	79.3289
1877	0	-330.155	1484.5	880.535	-286.205	1438.87	1113.27	-233.081	1483.53	488.441	-201.398	1497.44	104.492	-233.628	1619.16	45.2479	144.863	1511.93	885.479	104.665	1552.94	1073.47	129.027	1650.61	567.562	139.226	1532.4	161.213	181.203	1627.66	77.5426
1878	0	-329.436	1485.91	880.606	-285.363	1440.56	1113.42	-232.719	1484.14	488.491	-201.628	1497.87	104.672	-233.628	1619.15	45.2158	145.64	1513.87	885.007	105.064	1554.41	1073.13	127.953	1651.42	566.181	140.453	1544.78	156.268	182.343	1643.05	75.9356
1879	0	-328.799	1487.45	880.751	-284.602	1442.37	1113.65	-232.386	1484.82	488.578	-201.613	1497.89	104.7	-233.63	1619.16	45.2693	146.43	1516.1	884.413	105.914	1556.18	1072.81	127.382	1652.44	564.681	141.8	1556.54	151.799	183.392	1657.32	74.6347
1880	0	-328.28	1489.22	880.863	-283.96	1444.42	1113.84	-232.016	1485.39	488.678	-201.547	1497.98	104.771	-233.619	1619.24	45.2894	147.226	1517.61	883.458	106.742	1558	1072.2	126.415	1653.18	563.109	142.96	1567.47	147.557	185.071	1671.03	73.82
1881	0	-327.464	1490.49	881.007	-283.02	1445.97	1114.07	-231.636	1485.97	488.793	-201.064	1497.32	104.601	-233.632	1619.17	45.2732	148.116	1518.97	882.485	107.714	1559.85	1072.01	125.788	1653.71	561.393	143.628	1577.42	143.694	186.329	1683.5	72.9657
1882	0	-326.716	1491.7	881.181	-282.148	1447.45	1114.32	-231.213	1486.55	488.892	-201.343	1497.84	104.811	-233.63	1619.16	45.2698	148.986	1520.56	881.321	108.441	1561.62	1071.59	124.841	1653.87	559.503	144.067	1586.47	140.1	187.131	1694.76	72.1049
1883	0	-325.801	1492.73	881.347	-281.109	1448.76	1114.57	-230.723	1487.17	489.029	-201.348	1497.98	104.898	-233.63	1619.16	45.2705	149.726	1521.91	879.993	109.583	1563.68	1071.26	124.14	1653.88	557.456	144.605	1594.98	136.793	188.047	1705.15	71.5499
1884	0	-324.912	1494.03	881.666	-280.097	1450.33	1114.97	-230.178	1487.86	489.224	-201.306	1498.05	104.998	-233.669	1619.22	45.2883	150.476	1523.45	878.757	110.557	1565.6	1070.55	123.337	1653.6	555.322	145.178	1602.74	133.868	188.357	1714.26	71.0523
1885	0	-323.971	1495.1	881.916	-279.032	1451.68	1115.3	-229.617	1488.4	489.379	-201.197	1498	105.063	-233.671	1619.23	45.2906	151.153	1525.18	877.352	111.795	1567.86	1070.08	122.482	1653.01	553.065	145.406	1609.56	131.097	188.669	1722.17	70.3398
1886	0	-322.882	1495.92	882.29	-277.819	1452.77	1115.76	-229.076	1489.2	489.637	-201.133	1498.04	105.151	-233.687	1619.23	45.2681	151.673	1526.17	875.529	113.041	1570.08	1069.6	122.168	1652.78	550.908	145.415	1615.15	128.346	188.483	1728.82	69.4259
1887	0	-321.714	1496.78	882.512	-276.528	1453.91	1116.06	-228.378	1490.01	489.863	-201.03	1498	105.24	-233.683	1619.23	45.2315	152.418	1528.15	873.884	114.479	1572.47	1068.98	121.537	1652.01	548.637	144.552	1619.53	125.531	187.728	1734	68.2535
1888	0	-320.645	1497.95	882.919	-275.335	1455.36	1116.55	-227.726	1490.75	490.037	-200.889	1497.92	105.322	-233.686	1619.23	45.2544	152.971	1530.06	872.162	115.878	1574.88	1068.4	121.027	1651.2	546.478	144.415	1623.55	123.27	186.844	1738.07	67.4296
1889	0	-319.376	1499.01	883.34	-273.942	1456.69	1117.05	-227.051	1491.7	490.338	-200.822	1497.93	105.412	-233.69	1619.23	45.2384	153.702	1531.62	870.314	117.632	1577.67	1067.69	120.597	1650.26	544.372	143.162	1626.41	121.809	185.529	1739.33	66.6615
1890	0	-317.784	1499.7	883.881	-272.226	1457.66	1117.68	-226.15	1492.47	490.552	-200.742	1498.03	105.54	-233.718	1619.29	45.2778	154.503	1533.57	868.718	119.279	1580.45	1067.14	120.006	1649.17	542.451	141.124	1626.71	120.019	184.591	1739.88	65.4671
1891	0	-316.504	1501.04	884.402	-270.823	1459.27	1118.28	-225.388	1493.44	490.906	-200.668	1498.02	105.655	-233.73	1619.29	45.2583	155.399	1535.66	867.204	120.72	1582.95	1066.31	119.505	1648.48	541.003	140.068	1625.43	119.287	183.597	1740.8	64.1919
1892	0	-314.964	1502.38	884.912	-269.159	1460.89	1118.87	-224.319	1494.57	491.223	-200.494	1497.97	105.787	-233.695	1619.23	45.263	156.369	1537.62	865.72	122.499	1585.79	1065.76	119.163	1648.39	540.01	139.729	1625.33	119.049	182.969	1740.81	64.0119
1893	0	-313.173	1503.56	885.418	-267.244	1462.34	1119.46	-223.294	1495.6	491.528	-200.634	1498.03	106.099	-233.69	1619.23	45.2909	157.526	1540.44	864.789	124.458	1588.68	1065.32	119.43	1649.31	539.942	139.571	1625.89	118.922	183.184	1740.92	64.0994
1894	0	-311.581	1505.11	886.113	-265.529	1464.16	1120.23	-222.097	1496.86	491.902	-200.144	1497.81	106.127	-233.691	1619.23	45.2924	158.854	1543.01	863.927	126.218	1591.29	1064.81	119.647	1650.92	540.475	139.744	1626.23	119.01	183.832	1741.34	63.6904
1895	0	-309.738	1506.44	886.576	-263.562	1465.77	1120.78	-220.981	1498.13	492.2	-200.305	1498.08	106.369	-233.691	1619.23	45.2922	160.287	1545.44	863.635	128.24	1594.09	1064.6	120.355	1652.7	541.06	140.212	1626.89	118.893	183.795	1741.3	63.1364
1896	0	-307.839	1507.8	887.091	-261.54	1467.41	1121.37	-219.683	1499.16	492.38	-199.667	1497.72	106.498	-233.628	1619.16	45.3165	161.836	1548.14	864.19	130.255	1596.88	1064.38	120.953	1654.44	541.543	140.115	1627.22	118.698	183.739	1741.38	62.4947
1897	0	-305.912	1509.39	887.588	-259.489	1469.28	1121.95	-218.554	1500.28	492.672	-199.396	1497.61	106.634	-233.625	1619.16	45.3148	163.217	1550.7	865.004	132.353	1599.45	1064.26	121.766	1656.73	541.861	139.826	1627.17	118.475	183.661	1741.57	62.0122
1898	0	-303.872	1510.85	887.968	-257.326	1471.01	1122.41	-217.285	1501.39	492.907	-199.321	1497.64	106.878	-233.669	1619.22	45.357	164.771	1553.33	865.792	134.253	1601.82	1064.35	122.571	1659.25	541.969	141.121	1628.15	118.603	183.752	1741.68	61.5701
1899	0	-301.766	1512.32	888.279	-255.095	1472.76	1122.81	-216.006	1502.54	493.241	-199.241	1497.79	107.027	-233.672	1619.23	45.3603	166.345	1556.25	866.445	136.606	1604.42	1064.2	123.515	1662.06	541.952	141.62	1628.71	118.576	183.921	1741.85	60.915
1900	0	-299.704	1514.21	888.664	-252.91	1474.92	1123.27	-214.789	1503.66	493.529	-199.063	1497.92	107.293	-233.628	1619.17	45.3174	168.113	1558.86	866.763	139.015	1606.84	1064.31	124.449	1664.85	541.555	141.692	1629.01	118.515	184.069	1742.02	60.2809
1901	0	-297.761	1516.27	889.064	-250.843	1477.25	1123.75	-213.381	1504.83	493.795	-198.916	1497.97	107.448	-233.63	1619.16	45.3381	170.106	1561.96	867.007	141.522	1609.15	1064.41	125.461	1667.43	541.163	142.188	1629.67	118.213	184.184	1742.16	59.7785
1902	0	-295.328	1517.66	889.316	-248.286	1478.92	1124.09	-211.954	1506.15	494.038	-198.765	1498.08	107.639	-233.596	1619.23	45.385	172.377	1565.34	866.997	144.102	1611.42	1064.64	126.491	1669.78	540.692	142.582	1630.34	118.081	184.229	1742.3	59.5682
1903	0	-292.908	1519.39	889.615	-245.743	1480.93	1124.47	-210.469	1507.45	494.313	-198.565	1498.11	107.831	-233.597	1619.24	45.3878	174.916	1568.73	866.786	146.835	1613.69	1064.77	127.573	1671.98	540.175	142.628	1630.76	117.889	184.216	1742.42	59.4595
1904	0	-290.561	1521.48	889.902	-243.272	1483.3	1124.83	-208.897	1508.91	494.542	-198.377	1498.16	108.019	-233.615	1619.25	45.4185	177.48	1571.52	866.42	149.62	1616.06	1064.9	128.539	1673.92	539.661	142.683	1631.12	117.705	184.233	1742.49	59.5957
1905	0	-287.928	1523.37	890.328	-240.515	1485.46	1125.34	-207.286	1510.49	494.833	-198.146	1498.17	108.233	-233.556	1619.18	45.3994	180.218	1574.55	866.257	152.554	1618.47	1064.89	129.699	1676.13	539.089	142.777	1631.5	117.469	184.123	1742.66	59.2615
1906	0	-285.342	1525.57	890.72	-237.806	1487.93	1125.82	-205.696	1512.19	495.174	-197.717	1498.14	108.41	-233.544	1619.24	45.4531	182.98	1577.71	866.062	155.147	1620.7	1064.94	130.726	1678.27	538.589	142.928	1631.92	117.282	184.051	1742.73	59.0341
1907	0	-282.646	1527.84	891.102	-234.986	1490.48	1126.28	-204.11	1513.82	495.514	-197.633	1498.6	108.846	-233.485	1619.19	45.4668	185.731	1581.17	865.757	158.25	1623.4	1064.95	131.797	1680.6	538.137	142.988	1632.36	117.08	183.987	1742.83	58.881
1908	0	-279.964	1530.25	891.53	-232.18	1493.16	1126.79	-202.534	1515.66	495.834	-196.818	1498.11	108.914	-233.482	1619.18	45.4639	188.22	1583.69	865.185	161.082	1625.96	1064.92	132.665	1682.77	537.741	143.178	1632.8	116.953	183.948	1742.94	58.6846
1909	0	-277.036	1532.46	891.997	-229.128	1495.65	1127.34	-200.859	1517.35	496.144	-196.706	1498.3	109.092	-233.467	1619.25	45.5264	190.872	1586.82	864.483	163.985	1628.78	1064.87	133.62	1685.09	537.342	143.278	1633.32	116.773	183.912	1743.17	58.5333
1910	0	-274.299	1534.91	892.443	-226.268	1498.38	1127.86	-199.241	1519.36	496.497	-196.795	1498.62	109.47	-233.431	1619.2	45.5125	193.32	1590.14	863.935	166.95	1631.69	1064.77	134.719	1687.48	537.017	143.431	1633.76	116.61	183.952	1743.44	58.5799
1911	0	-271.586	1537.6	893.035	-223.431	1501.34	1128.54	-197.581	1521.22	496.843	-196.715	1499.08	109.768	-233.397	1619.26	45.5779	195.594	1592.89	863.368	170.115	1634.83	1064.7	135.717	1689.63	536.663	143.579	1634.19	116.434	183.874	1743.57	58.3619
1912	0	-268.62	1539.72	893.538	-220.342	1503.74	1129.12	-196.016	1523.36	497.243	-196.431	1498.98	110.338	-233.399	1619.28	45.582	197.784	1595.7	862.883	173.117	1637.85	1064.61	136.879	1691.71	536.301	143.698	1634.65	116.253	183.827	1743.68	58.2614
1913	0	-265.836	1542.06	894.113	-217.433	1506.35	1129.78	-194.406	1525.44	497.538	-196.453	1499.47	110.817	-233.34	1619.21	45.6292	199.924	1598.36	862.488	176.338	1641.06	1064.5	138.05	1693.44	535.898	143.808	1635.06	116.06	183.796	1743.82	58.0936
1914	0	-263.169	1544.62	894.788	-214.643	1509.18	1130.54	-192.76	1527.66	497.971	-196.333	1500	111.262	-233.318	1619.27	45.6707	202.074	1601.32	861.923	179.474	1644.16	1064.41	139.282	1694.91	535.41	143.201	1634.97	115.577	183.729	1743.87	58.034
1915	0	-260.291	1546.6	895.48	-211.641	1511.44	1131.31	-191.101	1529.76	498.268	-196.179	1500.29	111.599	-233.247	1619.29	45.7016	204.16	1603.85	861.45	182.577	1647.33	1064.36	140.339	1696.04	534.959	143.585	1635.49	115.455	183.623	1744.09	57.6409
1916	0	-257.824	1549.25	896.245	-209.051	1514.37	1132.15	-189.543	1531.95	498.714	-196.386	1500.84	112.054	-233.225	1619.28	45.767	206.369	1606.75	861.168	185.492	1650.41	1064.42	141.948	1697.5	534.542	143.748	1635.88	115.265	183.559	1744.18	57.536
1917	0	-255.292	1551.56	896.87	-206.395	1516.95	1132.86	-188.088	1534.27	499.105	-194.68	1499.35	112.006	-233.171	1619.29	45.8127	208.623	1609.45	861.126	188.431	1653.56	1064.57	143.254	1698.62	534.135	143.928	1636.23	115.158	183.517	1744.29	57.4084
1918	0	-252.752	1553.59	897.77	-203.731	1519.26	1133.84	-186.712	1536.47	499.579	-194.401	1499.35	112.307	-233.138	1619.36	45.897	211.023	1612.84	861.432	191.275	1656.66	1064.81	144.704	1699.78	533.763	144.042	1636.49	115.076	183.516	1744.42	57.3573
1919	0	-250.252	1555.62	898.468	-201.108	1521.57	1134.62	-185.265	1538.73	500.172	-193.863	1499.37	112.828	-233.065	1619.3	45.8868	213.181	1615.25	861.628	193.926	1659.55	1065.13	146.11	1700.9	533.55	143.796	1636.48	114.801	183.685	1744.55	57.6
1920	0	-247.747	1557.56	899.419	-198.479	1523.78	1135.65	-183.925	1540.95	500.731	-193.716	1499.83	113.422	-233.008	1619.3	45.9273	215.53	1618.71	862.092	196.461	1662.32	1065.49	147.378	1701.87	533.261	144.335	1636.82	114.828	183.649	1744.63	57.5545
1921	0	-245.479	1559.52	900.097	-196.087	1526.02	1136.41	-182.666	1543.18	501.458	-193.539	1500.05	114.014	-232.972	1619.35	45.9185	217.835	1621.87	862.494	198.987	1665.08	1065.99	148.99	1703.08	532.968	144.377	1637.12	114.594	183.597	1744.59	57.4952
1922	0	-243.513	1562.17	901.227	-193.998	1528.94	1137.63	-181.522	1545.6	502.234	-193.258	1500.6	114.941	-233.09	1619.46	45.9686	220.142	1624.82	862.976	201.484	1667.74	1066.51	150.307	1704.07	532.741	144.42	1637.24	114.397	183.589	1744.65	57.4199
1923	0	-241.284	1564.1	902.189	-191.645	1531.15	1138.67	-180.438	1547.98	503.112	-193.281	1501.85	116.114	-233.26	1619.39	45.9758	222.392	1627.73	863.306	204.046	1670.27	1067.02	151.572	1704.84	532.587	144.51	1637.33	114.293	183.553	1744.68	57.4178
1924	0	-239.193	1566.19	903.399	-189.43	1533.51	1139.96	-179.49	1550.34	504.058	-192.182	1501.23	116.587	-233.32	1619.1	45.9328	224.591	1630.05	863.524	206.469	1672.7	1067.5	152.841	1705.63	532.383	144.494	1637.39	114.195	183.551	1744.67	57.3763
1925	0	-237.133	1568.2	904.629	-187.247	1535.8	1141.27	-178.526	1552.58	505.184	-192.315	1503.05	118.107	-233.492	1618.98	45.922	226.708	1632.64	863.638	208.741	1674.98	1067.93	153.948	1706.25	532.149	144.596	1637.45	114.123	183.511	1744.72	57.369
1926	0	-235.181	1570.16	906.034	-185.171	1538.04	1142.76	-177.669	1555.2	506.491	-192.324	1505.2	120.704	-233.694	1618.86	45.8755	228.549	1635.33	863.764	211.308	1677.23	1068.34	154.946	1706.85	531.943	144.317	1637.35	113.964	183.328	1744.66	57.3568
1927	0	-233.216	1571.94	907.538	-183.082	1540.09	1144.34	-176.679	1557.74	507.65	-191.864	1505.11	121.723	-234.026	1618.99	45.9246	230.395	1637.24	863.69	213.573	1679.47	1068.82	155.859	1707.17	531.824	144.565	1637.49	113.917	183.466	1744.73	57.338
1928	0	-231.325	1573.83	909.205	-181.067	1542.26	1146.09	-175.864	1560.61	509.001	-190.807	1505.17	123.207	-234.165	1618.8	45.7986	232.04	1638.74	863.45	215.937	1681.58	1069.22	156.756	1707.61	531.679	144.585	1637.56	113.858	183.432	1744.77	57.3666
1929	0	-229.472	1575.48	910.845	-179.091	1544.18	1147.81	-174.966	1563.39	510.318	-190.374	1505.77	124.419	-234.265	1618.64	45.7946	233.642	1641.16	863.497	218.291	1683.72	1069.64	157.884	1708.04	531.594	144.188	1637.38	113.617	183.334	1744.77	57.3473
1930	0	-227.87	1577.37	912.428	-177.365	1546.35	1149.48	-174.2	1567.27	511.788	-188.86	1505.73	125.58	-234.191	1618.24	45.7126	235.187	1642.71	863.39	220.672	1685.88	1070.08	158.048	1707.76	531.505	144.462	1637.53	113.591	183.325	1744.77	57.3668
1931	0	-226.226	1579.24	914.238	-175.598	1548.49	1151.37	-173.65	1569.65	513.153	-188.285	1507.22	127.359	-234.121	1617.9	45.7941	236.487	1644.67	863.58	222.878	1687.93	1070.5	158.784	1707.78	531.503	144.51	1637.57	113.557	183.269	1744.73	57.3908
1932	0	-224.823	1581.18	916.022				-173.153	1572.77	514.497	-187.47	1508.54	128.906	-233.969	1617.57	45.7573	237.855	1646.36	863.697	225.156	1690.12	1071.02	159.761	1707.86	531.545	144.513	1637.58	113.512	183.243	1744.77	57.4316
1933	0	-223.231	1582.53	917.696				-172.694	1576.16	515.895	-186.508	1509.5	130.559	-234.422	1618.17	46.1194	239.058	1648	863.977	227.281	1692.3	1071.53	160.036	1707.34	531.487	144.476	1637.56	113.357	183.209	1744.73	57.5044
1934	0	-221.862	1584.23	919.483				-172.427	1579.74	517.395	-185.519	1510.96	132.147	-234.322	1618.03	46.0984	240.34	1649.36	864.251	229.327	1694.5	1072.15	160.694	1707.25	531.642	144.459	1637.54	113.301	183.208	1744.66	57.5474
1935	0	-220.588	1585.86	921.222				-172.055	1583.21	518.731	-184.538	1512.5	133.77	-234.537	1618.3	46.3642	241.499	1651.36	864.73	231.264	1696.59	1072.79	161.289	1706.97	531.714	144.46	1637.48	113.245	183.147	1744.63	57.5315
1936	0	-218.869	1586.55	922.867				-171.98	1586.91	520.122	-183.834	1514.23	135.457	-233.513	1616.95	45.8342	242.775	1653.22	865.19	233.02	1698.72	1073.39	162.032	1706.81	531.836	144.108	1637.29	113.008	183.129	1744.62	57.5824
1937	0	-217.224	1587.39	924.608				-172.082	1590.64	521.683	-183.001	1515.84	136.974	-233.573	1617	45.8834	243.899	1655.2	865.663	234.637	1700.77	1074.01	162.602	1706.5	531.895	144.388	1637.4	113.017	183.106	1744.61	57.6051
1938	0	-215.914	1588.79	926.213				-172.215	1594.37	523.047	-182.505	1517.65	138.534	-233.737	1617.44	46.0387	245.023	1657.28	866.109	236.237	1702.87	1074.71	163.249	1706.34	531.949	144.44	1637.38	112.937	183.151	1744.57	57.6678
1939	0	-214.589	1590.07	927.775				-172.421	1598.16	524.484	-182.001	1519.73	140.04	-234.097	1618.16	46.3611	246.275	1659.06	866.457	237.872	1705.06	1075.36	163.897	1706.17	532.019	144.54	1637.35	112.939	183.136	1744.61	57.6736
1940	0	-213.348	1591.48	929.389				-172.647	1601.82	526.195	-181.683	1522.31	141.456	-234.54	1619.34	46.6615	247.371	1661.24	866.818	239.359	1707.13	1075.98	164.487	1706.07	532.113	144.569	1637.37	112.854	183.119	1744.55	57.7348
1941	0	-212.017	1592.82	930.73				-173.004	1605.5	527.186	-181.907	1525.09	142.932	-235.458	1621	47.1682	248.509	1663.31	867.174	240.851	1709.19	1076.52	165.117	1706.09	532.113	144.224	1637.13	112.539	183.113	1744.53	57.7505
1942	0	-210.948	1594.48	932.158				-173.476	1609.25	528.535	-182.053	1529.3	144.152	-236.528	1623.1	47.6516	249.714	1665.38	867.382	242.192	1711.19	1077.01	165.834	1706.16	532.095	144.503	1637.24	112.588	183.084	1744.51	57.7816
1943	0	-209.608	1595.89	933.312				-174.045	1613.1	529.918	-182.776	1533.83	145.229	-238.171	1625.9	48.1646	250.786	1667.72	867.569	243.726	1713.36	1077.46	166.473	1706.29	532.097	144.521	1637.26	112.5	183.084	1744.52	57.7938
1944	0	-208.516	1597.7	934.627				-174.513	1616.53	531.141	-183.973	1537.63	146.307	-239.992	1629.41	48.613	251.97	1669.71	867.611	245.009	1715.41	1077.85	167.053	1706.37	532.012	144.208	1637.04	112.275	183.059	1744.5	57.7967
1945	0	-207.305	1599.41	935.67				-175.17	1620.22	532.294	-185.728	1542.08	146.936	-242.312	1633.77	49.1431	253.039	1672.08	867.637	246.43	1717.35	1078.21	167.771	1706.71	531.925	144.504	1637.17	112.356	183.063	1744.49	57.8455
1946	0	-206.14	1600.91	936.774				-175.572	1623.28	533.454	-187.51	1547.25	147.979	-244.784	1638.66	49.831	254.253	1674.28	867.622	247.756	1719.41	1078.44	168.449	1707.19	531.906	144.29	1637.05	112.209	183.045	1744.48	57.8384
1947	0	-205.054	1602.9	937.754				-176.287	1626.82	534.621	-189.718	1553.48	148.675	-247.598	1644.47	50.3962	255.303	1676.37	867.609	249.224	1721.49	1078.73	169.081	1707.73	531.767	144.563	1637.27	112.243	183.077	1744.5	57.8437
1948	0	-203.539	1603.97	938.478				-177.032	1630.42	535.683	-192.14	1560.22	149.425	-250.628	1650.9	51.1524	256.302	1678.74	867.464	250.432	1723.39	1078.88	169.862	1708.54	531.559	144.574	1637.21	112.158	183.041	1744.48	57.791
1949	0	-202.521	1605.84	939.389				-177.666	1633.96	536.682	-194.74	1567.1	149.923	-253.874	1657.84	51.4947	257.385	1680.99	867.322	251.797	1725.35	1079.04	170.625	1709.44	531.364	144.326	1637.09	111.973	183.031	1744.48	57.7763
1950	0	-201.561	1607.86	940.243				-178.44	1637.54	537.629	-197.748	1574.62	150.328	-257.45	1665.29	51.7341	258.423	1682.97	867.173	253.134	1727.36	1079.18	171.243	1710.48	531.152	144.653	1637.34	112.162	183.035	1744.54	57.7258
1951	0	-200.287	1609.22	940.722				-179.288	1641.57	538.668	-200.821	1582.31	150.632	-261.039	1673.31	51.9162	259.268	1685.14	867.087	254.433	1729.16	1079.29	171.881	1711.67	530.95	144.669	1637.45	112.26	183.021	1744.57	57.6452
1952	0	-199.274	1610.88	941.234				-180.223	1645.68	539.636	-204.365	1590.94	151.064	-264.746	1681.86	52.4534	260.213	1687.19	866.944	255.708	1730.98	1079.32	172.463	1713	530.647	144.753	1637.58	112.149	182.927	1744.55	57.6729
1953	0	-198.282	1612.64	941.79				-181.264	1649.93	540.566	-207.128	1598.52	151.274	-268.322	1690.97	53.4595	261.029	1688.84	866.669	256.975	1732.75	1079.32	172.96	1714.32	530.252	144.756	1637.59	112.22	182.978	1744.65	57.614
1954	0	-197.387	1614.36	942.109				-182.654	1654.76	541.564	-210.246	1606.58	151.722	-271.869	1700.67	54.8899	261.918	1690.89	866.376	258.204	1734.49	1079.27	173.59	1715.78	529.954	144.418	1637.55	111.906	182.943	1744.69	57.5849
1955	0	-196.688	1616.52	942.555				-184.141	1659.83	542.533	-213.47	1615.42	152.251	-275.467	1710.73	57.0226	262.571	1692.97	866.106	259.333	1736.09	1079.21	174.032	1717.2	529.602	144.691	1637.89	112.098	182.961	1744.71	57.592
1956	0	-196.077	1618.57	942.865				-185.551	1664.97	543.602	-216.829	1624.35	153.12	-279.039	1721.16	59.335	263.288	1695.06	865.891	260.279	1737.51	1079.18	174.4	1718.66	529.213	144.368	1637.8	111.867	182.883	1744.74	57.5012
1957	0	-195.445	1620.74	943.251				-186.707	1669.99	544.547	-220.124	1633.39	154.033	-282.654	1731.82	61.6529	263.983	1696.94	865.468	261.572	1739.21	1079.14	174.79	1720.31	528.813	144.633	1638.12	111.974	182.777	1744.72	57.5543
1958	0	-194.894	1622.86	943.452				-187.676	1674.92	545.423	-223.373	1642.55	154.938	-286.121	1742.3	63.9234	264.813	1699.05	865.118	262.618	1740.88	1078.86	175.11	1721.88	528.468	144.621	1638.31	111.984	182.875	1744.78	57.5554
1959	0	-193.833	1624.09	943.857				-188.974	1680.44	546.384	-226.601	1652.07	155.862	-289.487	1752.88	66.1231	265.413	1700.65	864.763	263.581	1742.38	1078.69	175.386	1723.56	527.984	144.635	1638.42	111.971	182.829	1744.8	57.5646
1960	0	-193.233	1626.29	944.164				-190.179	1686.2	547.493	-230.261	1662.35	157.087	-292.705	1763.17	68.2076	266.129	1702.88	864.48	264.666	1744.15	1078.68	175.563	1725.21	527.562	144.569	1638.57	111.98	182.815	1744.82	57.5161
1961	0	-192.663	1628.41	944.427				-191.339	1691.86	548.489	-232.761	1671.13	157.943	-295.796	1773.39	70.3646	266.724	1705.3	864.048	265.545	1745.79	1078.59	175.711	1726.9	527.144	144.491	1638.72	112.012	182.794	1744.87	57.5206
1962	0	-191.926	1630.31	944.673				-192.47	1697.61	549.555	-235.315	1680.13	159.106	-298.845	1783.63	72.677	267.263	1707.92	863.78	266.393	1747.46	1078.54	175.853	1728.69	526.674	144.432	1638.85	112.036	182.8	1744.87	57.5253
1963	0	-191.573	1632.79	944.999				-193.728	1703.71	550.759	-237.8	1689.45	160.241	-301.813	1793.88	74.9836	267.738	1709.83	863.342	267.095	1749.12	1078.53	176.096	1730.46	526.336	144.329	1639	112.067	182.808	1744.88	57.5022
1964	0	-191.085	1635.21	945.276				-194.799	1709.53	551.781	-240.082	1699.13	161.551	-304.399	1803.58	77.2997	268.227	1712.34	863.037	267.773	1750.75	1078.59	176.133	1732.13	525.976	144.268	1639.15	112.043	182.775	1744.91	57.4756
1965	0	-190.527	1637.23	945.42				-195.854	1715.49	552.931	-242.16	1708.35	162.78	-306.97	1813.45	79.6373	268.604	1714.72	862.827	268.194	1752.22	1078.66	176.409	1734.03	525.469	144.28	1639.28	112.123	182.729	1744.95	57.4786
1966	0	-190.363	1640.16	945.805				-197.246	1722.25	554.156	-243.805	1717.81	164.141	-309.253	1823.06	81.9842	268.901	1716.73	862.432	269.13	1754.18	1078.75	176.459	1735.71	525.122	144.22	1639.41	112.151	182.766	1744.96	57.4772
1967	0	-190.005	1642.7	946.057				-198.323	1728.69	555.444	-245.265	1727.04	165.418	-311.322	1832.54	84.2941	270.017	1714.16	861.573	269.593	1755.75	1078.65	176.641	1737.47	524.744	144.184	1639.52	112.233	182.739	1745.01	57.4813
1968	0	-189.635	1645.22	946.331				-199.322	1735.1	556.797	-246.543	1736.53	166.568	-313.227	1842.06	86.5591	270.155	1716.49	861.419	270.224	1757.5	1078.69	176.749	1739.15	524.251	143.819	1639.39	112.072	182.726	1745	57.4709
1969	0	-189.51	1648.08	946.638				-200.267	1741.43	558.086	-247.647	1745.38	167.918	-314.886	1851.36	88.8086	270.5	1720	861.429	270.693	1759.08	1078.75	176.874	1740.84	523.967	143.946	1639.66	112.186	182.727	1745.05	57.4381
1970	0	-189.171	1650.69	946.94				-201.031	1747.64	559.319	-248.782	1754.78	169.169	-316.177	1860.7	90.8569	270.389	1722.43	861.412	271.527	1760.95	1078.78	176.929	1742.48	523.622	143.893	1639.76	112.249	182.719	1745.05	57.44
1971	0	-189.022	1653.49	947.215				-201.672	1753.8	560.553	-249.781	1763.79	170.419	-317.28	1870	92.9993	270.622	1724.94	861.304	271.805	1762.39	1078.9	176.963	1744.18	523.206	143.95	1639.86	112.393	182.664	1745.07	57.3905
1972	0	-188.915	1656.29	947.395				-202.313	1760.03	561.784	-250.376	1772.6	171.785	-318.299	1879.67	95.0307	270.837	1727.5	861.192	272.231	1763.88	1079.09	176.986	1745.84	522.886	143.981	1640.05	112.503	182.653	1745.07	57.417
1973	0	-189.045	1659.64	947.449				-202.817	1766.08	562.965	-250.889	1781.62	172.879	-318.773	1888.86	96.959	271.017	1729.86	861.133	272.689	1765.49	1079.25	177.012	1747.55	522.649	144.039	1640.14	112.721	182.689	1745.15	57.388
1974	0	-188.793	1662.28	947.664				-203.22	1772.07	564.071	-251.587	1790.32	174.18	-319.035	1898.2	98.8115	271.05	1732.28	861.038	273.026	1767	1079.35	176.996	1749.22	522.135	144.042	1640.4	112.82	182.664	1745.19	57.3791
1975	0	-188.541	1664.7	947.812				-203.403	1778.07	565.065	-251.919	1798.91	175.449	-319.229	1907.59	100.734	270.801	1734.06	860.96	273.38	1768.49	1079.49	177.026	1751.09	521.871	144.017	1640.6	112.926	182.656	1745.18	57.3471
1976	0	-188.447	1667.41	947.934				-203.592	1783.96	566.046	-251.994	1807.58	176.424	-319.071	1917.12	102.556	270.879	1736.48	860.842	273.655	1769.91	1079.59	176.981	1752.84	521.587	143.955	1640.81	113.039	182.568	1745.2	57.2946
1977	0	-188.197	1669.8	947.906				-203.445	1789.35	566.848	-252.247	1816.4	177.498	-318.755	1926.54	104.401	270.858	1738.77	860.701	273.912	1771.49	1079.69	176.893	1754.65	521.125	143.892	1640.98	113.189	182.583	1745.21	57.2927
1978	0	-188.205	1672.48	947.942				-203.3	1795.03	567.63	-252.172	1824.73	178.635	-318.343	1935.85	106.08	270.757	1740.99	860.514	274.104	1772.97	1079.76	176.797	1756.37	520.799	143.905	1641.11	113.321	182.513	1745.22	57.2208
1979	0	-188.223	1675.31	947.859				-203.265	1800.72	568.368	-251.851	1833.22	179.401	-317.754	1945.16	107.642	270.371	1742.98	860.354	274.228	1774.35	1079.8	176.732	1758.12	520.454	143.801	1641.28	113.46	182.514	1745.22	57.2125
1980	0	-188.066	1677.49	947.563				-202.791	1806	568.988	-251.493	1841.5	180.228	-316.89	1954.28	109.135	270.324	1745.21	860.223	274.378	1775.78	1079.83	176.653	1759.89	520.047	143.725	1641.36	113.564	182.485	1745.27	57.1882
1981	0	-188.551	1680.89	947.573				-202.574	1811.5	569.55	-250.929	1849.62	181.061	-315.787	1963.03	110.514	270.43	1747.72	860.119	274.54	1777.29	1079.88	176.533	1761.73	519.724	143.665	1641.57	113.742	182.49	1745.27	57.1638
1982	0	-188.543	1683.45	947.275				-201.924	1816.49	569.856	-250.48	1857.59	181.695	-314.695	1971.8	111.773	270.066	1749.63	859.822	274.473	1778.64	1079.84	176.23	1763.56	519.465	143.636	1641.84	113.946	182.483	1745.29	57.2199
1983	0	-188.811	1686.49	946.958				-201.545	1821.71	570.167	-249.745	1865.24	182.249	-313.348	1980.39	113.014	269.926	1751.72	859.547	274.457	1780.04	1079.63	176.21	1765.56	519.02	143.383	1641.81	114.042	182.417	1745.28	57.1292
1984	0	-189.047	1689.32	946.644				-200.87	1826.56	570.475	-248.813	1872.8	182.574	-312.051	1988.71	114.055	269.699	1753.8	859.302	274.385	1781.48	1079.36	175.929	1767.52	518.603	143.015	1641.91	114.085	182.419	1745.26	57.1845
1985	0	-189.326	1692.24	946.336				-200.135	1831.33	570.502	-247.864	1879.86	182.956	-310.478	1996.67	114.936	269.384	1755.89	859.067	274.488	1782.99	1079.27	175.696	1769.53	518.17	143.156	1642.21	114.266	182.382	1745.3	57.1638
1986	0	-189.441	1694.73	945.63				-199.371	1835.95	570.507	-246.727	1886.43	183.002	-308.677	2004.32	115.629	269.095	1757.93	858.716	274.4	1784.41	1079.04	175.476	1771.59	517.675	142.976	1642.37	114.342	182.296	1745.28	57.0804
1987	0	-189.794	1697.7	945.275				-198.648	1840.58	570.438	-245.475	1892.89	183.161	-307.084	2011.83	116.118	268.849	1759.99	858.336	274.31	1785.83	1078.81	175.252	1773.69	517.25	142.61	1642.41	114.349	182.372	1745.3	57.1366
1988	0	-190.153	1700.64	944.64				-197.848	1845.01	570.218	-244.271	1899.72	183.153	-305.201	2019.12	116.584	268.522	1761.93	857.973	274.098	1787.25	1078.49	174.929	1775.78	516.666	142.679	1642.6	114.614	182.354	1745.34	57.1135
1989	0	-190.302	1703.04	943.9				-197.031	1849.22	569.979	-242.085	1903.88	182.426	-303.024	2025.81	116.675	268.111	1763.84	857.469	273.963	1788.7	1078.12	174.626	1777.77	516.145	142.601	1642.79	114.7	182.346	1745.35	57.1321
1990	0	-190.866	1706.2	943.286				-195.932	1852.85	569.4	-241.169	1911.11	182.548	-301.011	2032.48	116.757	267.928	1765.91	857.054	273.827	1790.15	1077.76	174.416	1779.87	515.528	142.522	1643.02	114.774	182.235	1745.3	57.1195
1991	0	-191.193	1708.98	942.507				-195.121	1856.86	568.953	-239.926	1917.11	182.275	-298.678	2038.56	116.444	267.624	1767.9	856.644	273.651	1791.61	1077.51	174.055	1781.79	515.002	142.368	1643.16	114.821	182.434	1745.38	57.2712
1992	0	-191.536	1711.6	941.602				-194.302	1860.5	568.303	-238.473	1922.84	181.863	-296.446	2044.55	116.063	267.304	1769.89	856.123	273.33	1792.95	1077.05	173.718	1783.65	514.386	142.22	1643.38	114.939	182.314	1745.38	57.1336
1993	0	-191.856	1714.24	940.667				-193.323	1864.07	567.536	-236.726	1927.45	181.118	-293.908	2050.06	115.404	267.003	1771.9	855.723	273.192	1794.51	1076.65	173.47	1785.47	513.866	141.816	1643.4	115.077	182.413	1745.44	57.2929
1994	0	-192.255	1716.92	939.676				-192.46	1867.51	566.681	-235.013	1932.22	180.326	-291.472	2055.25	114.512	266.771	1773.93	855.38	272.961	1795.96	1076.28	173.057	1787.09	513.378	141.667	1643.56	115.111	182.452	1745.47	57.3709
1995	0	-192.715	1719.78	938.721				-191.559	1870.62	565.68	-233.648	1937.31	179.611	-288.873	2060.28	113.513	266.44	1775.88	854.962	272.521	1797.33	1076.09	172.85	1788.78	512.817	141.517	1643.68	115.185	182.222	1745.3	57.1607
1996	0	-192.999	1722.28	937.523				-190.543	1873.44	564.597	-232.104	1941.8	178.736	-286.238	2064.84	112.301	266.172	1777.79	854.599	272.136	1798.82	1075.81	172.592	1790.24	512.396	141.409	1643.78	115.158	182.388	1745.42	57.3361
1997	0	-193.288	1724.67	936.255				-189.607	1876.05	563.377	-230.545	1945.96	177.714	-283.001	2069.16	110.741	265.906	1779.67	854.403	271.821	1800.37	1075.55	172.27	1791.66	511.938	141.383	1643.92	115.229	182.447	1745.47	57.424
1998	0	-193.764	1727.51	935.205				-188.636	1878.59	562.01	-229.08	1949.88	176.667	-280.325	2073.36	109.34	265.584	1781.6	854.247	271.504	1802.01	1075.45	172.031	1793.17	511.514	141.344	1643.97	115.247	182.423	1745.51	57.4291
1999	0	-194.141	1730.23	934.033				-187.52	1880.49	560.513	-227.411	1953.42	175.412	-277.724	2077.19	107.795	265.339	1783.49	854.092	270.992	1803.61	1075.37	171.819	1794.5	511.255	141.357	1644.1	115.314	182.359	1745.47	57.3911
2000	0	-194.406	1732.69	932.752				-186.312	1881.97	558.815	-225.771	1956.59	174.04	-275.163	2080.82	106.176	265.071	1785.29	853.986	270.45	1805.14	1075.31	171.594	1795.92	510.767	141.253	1644.14	115.289	182.424	1745.46	57.417
2001	0	-194.948	1735.33	931.668				-185.178	1883.6	557.135	-224.103	1959.16	172.597	-272.705	2084.18	104.505	264.701	1786.97	853.872	269.942	1806.7	1075.33	171.487	1797.31	510.381	141.204	1644.23	115.328	182.436	1745.46	57.4332
2002	0	-195.377	1738.09	930.478				-183.925	1884.8	555.415	-222.57	1962.09	171.308	-270.222	2087.04	102.634	264.41	1788.65	853.845	269.333	1808.24	1075.41	171.313	1798.65	510.106	140.971	1644.14	115.2	182.376	1745.42	57.408
2003	0	-195.654	1740.38	929.144				-182.682	1885.79	553.557	-221.243	1964.82	169.77	-267.83	2089.71	100.783	264.164	1790.35	853.896	268.668	1809.69	1075.51	171.109	1799.76	509.841	141.204	1644.42	115.356	182.251	1745.35	57.2151
2004	0	-196.079	1743	928.13				-181.438	1886.74	551.713	-219.066	1964.78	167.849	-265.377	2091.99	98.721	263.814	1791.97	853.942	267.903	1811.16	1075.61	171.116	1800.97	509.5	141.188	1644.52	115.44	182.44	1745.46	57.4175
2005	0	-196.772	1746.08	927.044				-180.195	1887.25	549.745	-217.741	1966.92	166.64	-263.087	2093.86	96.5725	263.425	1793.48	853.986	267.311	1812.71	1075.76	171.094	1802.07	509.21	140.838	1644.37	115.336	182.44	1745.47	57.4112
2006	0	-197.043	1748.53	925.771				-179.081	1887.97	547.853	-215.863	1967.62	164.489	-260.732	2095.11	94.1322	263.106	1795.03	854.115	266.473	1814.14	1075.91	170.968	1803.02	508.996	141.149	1644.61	115.502	182.44	1745.4	57.3511
2007	0	-197.643	1751.4	924.665				-177.808	1888.18	545.867	-214.338	1968.93	162.8	-258.232	2095.9	91.4071	262.739	1796.49	854.238	265.743	1815.61	1076.05	170.848	1803.93	508.831	140.87	1644.59	115.53	182.449	1745.4	57.3211
2008	0	-197.999	1753.88	923.554				-176.802	1888.66	543.917	-211.556	1967.29	160.091	-256.137	2096.5	88.7452	262.303	1797.87	854.398	264.936	1817.11	1076.18	170.799	1804.88	508.649	140.787	1644.58	115.532	182.265	1745.32	57.1717
2009	0	-198.531	1756.84	922.297				-175.605	1888.74	541.896	-209.497	1966.69	157.854	-253.622	2096.39	85.9052	261.927	1799.3	854.528	264.235	1818.67	1076.31	170.689	1805.85	508.427	141.11	1644.85	115.71	182.295	1745.29	57.1371
2010	0	-198.961	1759.41	921.069				-174.705	1889.19	539.929	-209.15	1969.29	156.847	-251.229	2095.82	82.8398	261.529	1800.69	854.663	263.309	1820.17	1076.48	170.553	1806.75	508.166	140.859	1644.77	115.626	182.369	1745.34	57.1265
2011	0	-199.548	1762.31	920.039				-173.635	1889.31	537.937	-207.308	1968.75	154.588	-248.815	2094.82	79.4968	261.027	1802.03	854.721	262.309	1821.59	1076.58	170.449	1807.67	508.012	140.809	1644.79	115.673	182.325	1745.3	57.0741
2012	0	-200.281	1765.4	918.828				-172.693	1889.46	535.889	-204.377	1965.59	151.551	-246.224	2093.23	75.8606	260.602	1803.43	854.81	261.365	1823.11	1076.69	170.295	1808.55	507.793	141.05	1645.07	115.905	182.359	1745.32	57.0548
2013	0	-200.726	1768.02	917.51				-172.024	1889.9	533.968	-203.705	1966.36	150.076	-243.412	2091.12	72.0093	260.098	1804.69	854.908	260.479	1824.77	1076.81	170.145	1809.52	507.626	140.871	1644.97	115.849	182.393	1745.34	57.0453
2014	0	-201.284	1770.5	916.214				-171.112	1889.77	531.826	-202.266	1965.16	147.857	-240.461	2088.58	67.9169	259.472	1805.99	854.919	259.432	1826.4	1076.88	169.925	1810.52	507.414	140.853	1645.01	115.952	182.395	1745.38	56.9488
2015	0	-202.247	1773.76	915.05				-170.489	1889.91	529.831	-199.859	1961.93	144.909	-236.443	2083.78	62.9471	258.893	1807.28	854.959	258.284	1828.07	1076.88	169.801	1811.6	507.113	140.886	1645.01	116.311	182.504	1745.36	56.9851
2016	0	-202.953	1776.58	913.74				-170.029	1890.17	527.834	-198.14	1959.38	142.224	-233.247	2080.11	58.3608	258.052	1808.52	854.87	257.093	1829.74	1076.85	169.653	1812.75	506.848	140.752	1644.95	116.437	182.547	1745.4	56.9342
2017	0	-203.639	1779.35	912.556				-169.345	1889.79	525.64	-196.713	1957.19	139.791	-230.154	2076.39	53.8102	257.372	1809.9	854.823	255.965	1831.52	1076.78	169.788	1814.06	506.606	140.81	1645.02	116.571	182.607	1745.44	56.8796
2018	0	-204.811	1782.7	911.457				-168.687	1889.37	523.408	-195.12	1953.92	137.078	-226.909	2072.13	49.0383	256.498	1811.26	854.692	254.657	1833.24	1076.65	169.693	1815.37	506.407	140.791	1645.09	116.712	182.633	1745.46	56.851
2019	0	-205.671	1785.78	910.1				-168.28	1889.18	521.27	-191.781	1947.72	133.275	-224.719	2069.45	47.4757	255.696	1812.71	854.59	253.411	1835.15	1076.49	169.462	1816.57	506.106	140.705	1645.14	116.89	182.667	1745.42	56.7992
2020	0	-206.734	1788.9	908.749				-167.588	1888.34	518.827	-189.566	1943.26	131.248	-223.233	2068.19	48.0585	254.724	1814.18	854.488	252.109	1837.02	1076.29	169.1	1817.81	505.772	140.723	1645.17	117.04	182.725	1745.44	56.7876
2021	0	-207.798	1792.13	907.422				-166.99	1887.54	516.453	-187.737	1939.83	128.792	-221.842	2067.74	48.1364	253.627	1815.66	854.379	250.675	1838.97	1076.08	168.672	1819.03	505.439	140.668	1645.26	117.244	182.757	1745.46	56.7378
2022	0	-208.863	1795.34	906.006				-166.173	1886.64	514.109	-187.156	1937.61	126.616	-219.977	2065.86	47.8394	252.654	1817.31	854.25	249.226	1840.87	1075.87	168.227	1820.33	505.142	140.613	1645.3	117.403	182.79	1745.47	56.7059
2023	0	-210.122	1798.9	904.717				-165.271	1885.71	511.764	-186.834	1935.6	124.899	-218.615	2064.42	48.6362	251.491	1818.95	854.082	247.656	1842.84	1075.61	167.629	1821.72	504.742	140.22	1645.2	117.459	182.823	1745.45	56.6899
2024	0	-211.32	1802.07	903.203				-164.57	1884.59	509.305	-188.937	1936.87	124.579	-218.155	2063.69	48.8951	250.134	1820.61	853.915	246.134	1844.86	1075.38	167.108	1823.15	504.367	140.418	1645.35	117.796	182.95	1745.51	56.6585
2025	0	-212.559	1805.49	901.736				-164.247	1883.68	507.462	-188.478	1936.88	122.51	-218.238	2063.21	48.8526	248.903	1822.47	853.706	244.437	1846.96	1075.14	166.453	1824.72	503.995	140.357	1645.44	117.905	182.912	1745.49	56.5989
2026	0	-213.85	1808.92	900.284				-164.257	1882.82	505.631	-187.748	1937.52	121.402	-218.255	2062.86	48.7729	247.541	1824.21	853.516	242.755	1849.16	1074.97	165.881	1826.32	503.635	140.288	1645.5	118.037	182.925	1745.5	56.5955
2027	0	-215.138	1812.15	898.996				-164.499	1882.26	504.028	-187.114	1937.32	120.109	-218.181	2062.75	48.7816	246.231	1826.22	853.375	240.963	1851.34	1074.78	165.106	1827.88	503.274	140.273	1645.61	118.215	182.981	1745.54	56.5777
2028	0	-216.57	1815.58	897.781				-164.726	1882.58	502.702	-186.356	1936.56	118.945	-217.94	2062.51	48.8335	244.717	1828.14	853.225	239.05	1853.56	1074.56	164.266	1829.58	502.823	140.159	1645.72	118.54	183.022	1745.55	56.5503
2029	0	-218.141	1818.74	896.809				-164.992	1883.91	501.809	-184.744	1934.37	117.194	-217.836	2062.35	48.8452	243.124	1830.12	853.1	237.492	1855.94	1074.4	163.46	1831.26	502.518	140.095	1645.83	118.859	183.05	1745.63	56.5213
2030	0	-219.539	1821.46	895.697				-165.47	1885.88	500.996	-183.459	1932.99	115.945	-217.719	2062.39	48.8871	241.425	1832.17	852.962	235.209	1858.4	1074.21	162.446	1833	502.169	140.104	1646.05	119.208	182.896	1745.43	56.3077
2031	0	-221.137	1824.06	894.991				-166.005	1887.9	500.513	-182.834	1933.04	115.439	-217.627	2062.36	48.8462	239.641	1834.25	852.854	232.982	1860.87	1074.02	161.578	1834.8	501.911	140.15	1646.35	119.586	182.884	1745.44	56.3104
2032	0	-222.892	1826.53	894.321				-166.847	1890.43	500.347	-182.231	1933.29	115.105	-217.58	2062.37	48.8803	237.766	1836.33	852.73	230.736	1863.48	1073.86	160.121	1836.36	501.66	140.167	1646.67	119.967	182.763	1745.51	56.2813
2033	0	-224.67	1828.37	893.966				-167.689	1892.88	500.299	-181.879	1934.23	114.999	-217.449	2062.4	48.9257	235.852	1838.42	852.607	228.338	1866.17	1073.64	159.241	1838.27	501.562	140.271	1647.04	120.433	183.209	1745.75	56.4422
2034	0	-226.568	1830.01	893.893				-168.597	1895.08	500.333	-181.473	1935.17	115.03	-217.38	2062.41	48.9563	233.837	1840.63	852.458	225.983	1868.95	1073.32	157.517	1839.73	501.189	139.757	1647.04	120.712	182.762	1745.57	56.2467
2035	0	-228.53	1831.43	893.871				-169.598	1897.15	500.393	-181.149	1936.55	114.864	-217.34	2062.42	48.9751	231.658	1842.8	852.315	223.499	1871.95	1073.03	156.664	1841.59	501.23	139.94	1647.49	121.409	182.71	1745.54	56.2525
2036	0	-230.515	1832.92	893.858				-170.769	1899.07	500.495	-180.817	1937.35	114.619	-217.303	2062.47	49.0358	229.48	1845.04	852.209	220.981	1875.07	1072.77	155.473	1843.07	501.286	139.949	1647.86	121.962	182.756	1745.55	56.2896
2037	0	-232.751	1834.5	893.969				-171.853	1900.57	500.475	-179.765	1936.95	114.282	-217.255	2062.51	49.1154	227.181	1847.25	852.137	218.457	1878.32	1072.53	154.16	1844.2	501.394	139.868	1648.05	122.517	183.332	1745.94	56.4986
2038	0	-235.073	1836.12	893.896				-172.824	1901.54	500.185	-179.764	1937.51	113.927	-217.239	2062.49	49.1217	225.005	1849.44	852.125	215.994	1881.8	1072.34	153.075	1845.41	501.647	139.78	1648.33	123.034	183.269	1746.04	56.4869
2039	0	-237.309	1837.77	893.797				-173.954	1902.52	499.817	-179.536	1937.8	113.642	-217.206	2062.43	49.129	222.57	1851.37	852.204	213.436	1885.16	1072.17	152.082	1846.63	501.976	139.866	1648.74	123.652	183.513	1746.06	56.4825
2040	0	-239.619	1839.53	893.61				-174.878	1903.14	499.413	-179.189	1937.86	113.24	-217.174	2062.43	49.1468	220.224	1853.36	852.433	210.74	1888.42	1072.08	151.243	1847.84	502.343	139.746	1648.95	124.279	183.676	1746.09	56.4684
2041	0	-242.062	1841.72	893.606				-175.965	1903.88	499.198	-179.032	1937.88	112.978	-217.175	2062.38	49.1486	218.025	1855.36	852.923	208.103	1891.6	1072.04	150.6	1849.16	502.828	139.49	1649.05	124.842	183.725	1746.17	56.462
2042	0	-244.348	1843.78	893.549				-177.102	1904.61	498.992	-178.981	1937.76	112.651	-217.164	2062.39	49.1466	215.775	1857.36	853.462	205.484	1894.78	1072.1	149.966	1850.48	503.341	139.803	1649.58	125.603	183.799	1746.24	56.4293
2043	0	-246.978	1846.51	893.487				-178.194	1905.15	498.743	-178.893	1937.49	112.249	-217.202	2062.43	49.1752	213.59	1859.42	854.08	202.843	1897.86	1072.2	148.826	1851.57	503.723	140.659	1650.86	126.42	183.589	1746.39	56.4527
2044	0	-249.214	1848.74	893.439				-179.477	1906.18	498.625	-178.95	1937.54	112.025	-217.207	2062.43	49.1661	211.476	1861.55	854.709	200.259	1900.93	1072.46	147.864	1852.95	504.232	140.672	1651.21	127.303	183.69	1746.45	56.452
2045	0	-251.826	1851.72	893.517				-180.577	1906.93	498.411	-178.992	1937.43	111.794	-217.219	2062.37	49.1326	209.234	1863.75	855.279	197.558	1903.85	1072.75	146.946	1854.51	504.673	140.794	1651.82	128.129	183.883	1746.55	56.4816
2046	0	-253.948	1854.07	893.621				-181.712	1907.73	498.272	-178.989	1937.41	111.603	-217.24	2062.38	49.1357	207.005	1866.09	855.86	194.836	1906.82	1073.06	145.881	1856.1	505.082	140.164	1651.59	129.204	183.981	1746.68	56.5006
2047	0	-256.553	1857.2	893.677				-182.913	1908.78	498.159	-178.972	1937.31	111.362	-217.241	2062.37	49.1145	204.955	1868.54	856.367	192.236	1909.64	1073.38	144.66	1857.86	505.475	140.578	1652.74	130.332	184.136	1746.77	56.5019
2048	0	-258.731	1859.78	893.668				-184.133	1909.79	498.053	-178.962	1937.29	111.204	-217.247	2062.37	49.0966	202.757	1870.92	856.824	189.49	1912.44	1073.72	143.774	1859.99	505.921	140.667	1653.39	131.505	184.117	1746.78	56.7647
2049	0	-261.003	1862.74	893.589				-185.254	1910.95	497.951	-178.926	1937.26	111.018	-217.249	2062.37	49.112	200.586	1873.45	857.245	186.759	1915.24	1074.03	142.843	1862.49	506.371	140.597	1653.98	132.987	184.47	1747.09	56.605
2050	0	-263.112	1865.52	893.434				-186.483	1912.09	497.882	-178.917	1937.42	110.871	-217.241	2062.38	49.1367	198.393	1875.85	857.515	184.203	1918.03	1074.31	141.838	1865.26	506.745	140.348	1654.69	134.596	184.613	1747.33	56.679
2051	0	-265.204	1868.23	893.303				-187.769	1913.52	497.824	-178.939	1937.65	110.707	-217.238	2062.38	49.1216	196.323	1878.2	857.8	181.517	1920.74	1074.51	141.097	1868.68	507.191	139.628	1655.29	136.075	184.792	1747.53	56.771
2052	0	-267.383	1871.32	893.178				-188.86	1914.64	497.617	-178.949	1937.86	110.568	-217.231	2062.44	49.1492	194.126	1880.46	858.07	178.897	1923.34	1074.68	140.32	1872.41	507.539	141.218	1657.27	138.454	184.973	1747.81	56.8843
2053	0	-269.393	1873.95	892.997				-189.933	1915.69	497.436	-178.901	1937.91	110.32	-217.203	2062.39	49.1486	191.964	1882.67	858.234	176.331	1925.81	1074.8	139.609	1876.49	507.958	141.612	1658.95	140.849	185.187	1748.09	56.9878
2054	0	-271.673	1877.13	892.755				-191.265	1917.12	497.288	-178.91	1937.98	110.105	-217.17	2062.38	49.1428	189.997	1884.86	858.445	173.691	1928.35	1074.82	139.154	1881.2	508.326	141.66	1660.44	143.246	185.706	1748.36	57.1686
2055	0	-273.895	1880.23	892.521				-192.489	1918.4	497.135	-178.889	1938.15	109.892	-217.165	2062.44	49.1599	187.968	1887.02	858.683	171.207	1930.73	1074.78	138.918	1886.32	508.722	141.803	1662.25	145.667	186.107	1748.67	57.2978
2056	0	-276.396	1883.77	892.406				-193.732	1919.48	496.958	-178.866	1938.13	109.668	-217.189	2062.45	49.167	185.928	1889.09	858.861	168.569	1933.01	1074.71	138.79	1891.86	509.274	142.043	1664.47	148.426	186.386	1749.09	57.5517
2057	0	-278.854	1887.14	892.244				-195.007	1920.5	496.828	-178.994	1938.34	109.56	-217.167	2062.45	49.1484	184.042	1891.25	859.079	166.286	1935.21	1074.48	139.048	1897.93	509.836	142.36	1666.8	151.335	186.588	1749.54	57.6991
2058	0	-280.915	1889.99	892.1				-196.352	1921.63	496.707	-179.052	1938.51	109.397	-217.166	2062.45	49.1474	182.168	1893.33	859.248	163.672	1937.27	1074.36	139.429	1904.26	510.428	143.517	1669.88	154.664	186.637	1749.89	57.9558
2059	0	-282.981	1892.48	891.89				-197.678	1922.57	496.462	-179.177	1938.66	109.259	-217.166	2062.45	49.1476	180.284	1895.29	859.402	161.314	1939.16	1074.17	139.57	1910.45	511.051	144.15	1673	158.165	187.127	1750.73	58.4776
2060	0	-285.182	1895.15	891.578				-198.849	1922.95	496.109	-179.759	1939.58	109.409	-217.139	2062.4	49.1203	178.627	1897.49	859.589	158.831	1941.01	1073.96	140.465	1917.39	512.009	144.991	1676.75	162.336	187.147	1751.13	58.7599
2061	0	-287.304	1897.64	891.388				-200.086	1923.52	495.867	-179.566	1939.21	108.954	-217.15	2062.42	49.1291	176.955	1899.52	859.749	156.5	1942.77	1073.74	141.376	1924.57	513.142	145.539	1680.89	166.419	187.496	1751.95	59.4618
2062	0	-289.481	1899.95	891.048				-201.415	1923.96	495.563	-179.559	1939.1	108.632	-217.151	2062.42	49.1307	175.492	1901.49	859.97	154.072	1944.51	1073.43	142.391	1932.57	514.548	146.336	1685.74	170.57	187.783	1752.93	60.5649
2063	0	-291.608	1902.19	890.715				-202.697	1924.2	495.208	-180.512	1940.4	109.001	-217.151	2062.42	49.1305	174.068	1903.4	860.268	151.659	1946.06	1073.12	143.543	1940.89	516.239	146.867	1690.98	175.228	186.975	1753.98	62.1451
2064	0	-293.645	1904.23	890.493				-204.056	1924.36	494.94	-180.05	1939.59	108.368	-217.148	2062.42	49.0922	172.888	1905.21	860.542	149.417	1947.55	1072.78	144.914	1949.74	518.453	147.939	1697.17	180.667	187.135	1755.66	64.452
2065	0	-295.717	1906.23	890.214				-205.472	1924.46	494.695	-180.013	1939.1	108.007	-217.17	2062.43	49.0825	171.919	1907.09	860.972	147.167	1949.14	1072.42	146.471	1958.98	520.946	148.794	1703.8	186.218	187.161	1757.74	67.1712
2066	0	-297.643	1907.74	889.84				-206.711	1924.13	494.292	-180.332	1939.29	107.929	-217.18	2062.43	49.0816	171.017	1908.86	861.613	144.939	1950.53	1071.99	147.764	1968.2	523.797	149.521	1710.96	191.882	187.119	1759.95	70.0509
2067	0	-299.468	1909.16	889.539				-208.263	1924.22	494.043	-180.544	1939.31	107.753	-217.216	2062.41	49.0475	170.19	1910.25	862.381	142.957	1951.94	1071.36	149.254	1977.42	526.926	150.279	1718.5	197.713	186.79	1761.94	73.1912
2068	0	-301.324	1910.63	889.271				-209.58	1923.86	493.669	-180.818	1939.35	107.651	-217.244	2062.42	49.0201	169.561	1911.05	863.307	141.343	1953.25	1070.57	150.815	1986.66	530.388	151.112	1726.6	203.321	186.445	1764.87	77.0777
2069	0	-303.01	1911.51	888.879				-210.8	1923.51	493.329	-181.055	1939.35	107.525	-217.247	2062.42	49.0092	168.996	1911.29	864.568	139.153	1954.45	1070.21	152.246	1995.38	533.941	151.349	1734.26	208.85	186.746	1768.7	81.5665
2070	0	-304.635	1912.33	888.468				-212.155	1923.35	492.973	-181.284	1939.35	107.34	-217.312	2062.42	48.976	167.713	1916.72	866.572	137.395	1955.75	1069.52	153.837	2003.81	537.749	151.74	1741.73	214.427	188.002	1772.45	86.203
2071	0	-306.232	1913.06	888.181				-213.274	1922.87	492.608	-181.442	1939.18	107.144	-217.377	2062.41	48.9505	166.72	1919.32	868.257	135.862	1957.04	1068.81	155.332	2011.63	541.44	151.784	1749.1	219.485	185.527	1776.44	90.5735
2072	0	-307.782	1913.48	887.749				-214.393	1922.47	492.28	-181.659	1939.15	106.983	-217.381	2062.4	48.9446	166.105	1920.07	869.656	134.292	1958.24	1068.15	156.545	2018.77	545.126	152.016	1755.96	224.572	184.868	1781.08	94.2879
2073	0	-309.35	1913.98	887.382				-215.303	1921.94	492.036	-181.837	1939.19	106.867	-217.407	2062.45	48.9446	165.407	1921.18	871.199	133.088	1959.67	1067.49	157.558	2025.18	548.596	151.738	1762.06	228.908	184.635	1787.92	97.1981
2074	0	-310.849	1914.35	887.062				-216.258	1921.56	491.801	-182.009	1939.22	106.757	-217.424	2062.4	48.9163	164.748	1922.32	872.738	131.884	1961.07	1066.9	158.52	2031.16	552.108	151.127	1768.56	231.736	184.963	1796.44	100.728
2075	0	-312.113	1914.41	886.749				-217.079	1921.27	491.625	-182.056	1939.11	106.67	-217.445	2062.39	48.8964	164.136	1923.24	874.23	130.821	1962.52	1066.42	159.41	2036.59	555.4	151.068	1776.19	233.738	185.168	1806.74	103.963
2076	0	-313.415	1914.51	886.477				-217.728	1920.89	491.41	-182.163	1939.04	106.574	-217.454	2062.39	48.8959	163.486	1924.4	875.749	130.412	1964.28	1066.3	160.342	2041.66	558.599	150.845	1784.33	234.787	185.942	1817.98	105.929
2077	0	-314.661	1914.73	886.182				-218.406	1920.63	491.27	-182.226	1939.02	106.528	-217.489	2062.38	48.8949	163.069	1925.47	877.28	129.87	1965.84	1066.38	160.806	2046.34	561.515	150.771	1793.25	234.199	186.672	1829.7	107.121
2078	0	-315.646	1914.8	885.984				-218.953	1920.6	491.241	-182.35	1939.01	106.523	-217.489	2062.38	48.8947	162.54	1926.85	878.615	129.01	1967.55	1066.06	161.01	2050.42	564.097	151.08	1802.71	233.065	187.785	1841.72	107.168
2079	0	-316.619	1915.2	885.798				-219.475	1920.74	491.179	-182.418	1938.99	106.471	-217.488	2062.38	48.8955	162.24	1928.44	879.802	128.335	1969.25	1066.13	161.127	2054.12	566.316	150.867	1811.89	230.794	188.929	1854.29	106.292
2080	0	-317.37	1915.53	885.627				-219.848	1920.71	491.076	-182.555	1939.06	106.496	-217.493	2062.32	48.878	161.603	1928.77	881.106	127.519	1970.8	1066.62	161.39	2057.79	568.366	151.084	1821.81	227.745	190.117	1867.47	104.899
2081	0	-317.989	1916.03	885.469				-220.138	1920.8	491.028	-182.669	1939.13	106.495	-217.527	2062.31	48.8608	161.171	1930.04	882.063	126.631	1972.28	1066.52	161.736	2061.28	570.38	151.397	1832.2	223.763	191.746	1881.75	102.972
2082	0	-318.377	1916.57	885.309				-220.362	1920.97	491.042	-182.71	1939.08	106.498	-217.524	2062.31	48.8575	160.715	1931.43	883.208	125.982	1973.85	1066.97	161.83	2064.23	571.784	151.615	1842.81	219.027	193.751	1897.02	101.117
2083	0	-318.652	1917.25	885.162				-220.55	1921.21	491.013	-182.744	1939.11	106.507	-217.523	2062.32	48.8797	160.527	1932.24	884.03	125.449	1975.55	1066.96	161.855	2066.88	573.065	153.043	1854.69	214.234	195.558	1912.79	98.815
2084	0	-318.881	1918.22	885.045				-220.713	1921.69	491.034	-182.675	1938.95	106.499	-217.524	2062.32	48.8803	160.372	1933.22	884.718	124.813	1977.02	1067.13	161.683	2069.15	574	154.102	1866.59	208.783	196.465	1928.06	96.0103
2085	0	-319.082	1919.51	884.911				-220.783	1922.14	491.008	-182.691	1938.94	106.514	-217.528	2062.32	48.8841	160.186	1934.45	885.474	124.331	1978.55	1067.29	161.46	2071.1	574.58	155.199	1878.53	203.003	198.654	1944.55	93.2798
2086	0	-319.09	1920.85	884.818				-220.782	1922.7	491.019	-182.704	1938.97	106.502	-217.524	2062.32	48.8801	160.098	1935.63	886.152	123.728	1979.69	1067.47	161.228	2072.74	574.838	156.75	1891.17	196.798	200.736	1961.18	90.4454
2087	0	-319.094	1922.32	884.735				-220.774	1923.41	491.037	-182.704	1938.96	106.525	-217.495	2062.26	48.892	160.046	1936.93	886.688	123.916	1981.56	1067.62	160.794	2074.09	574.881	159.206	1904.44	190.602	203.06	1978.08	87.5044
2088	0	-318.942	1923.98	884.654				-220.702	1924.12	491.039	-182.684	1939.03	106.538	-217.494	2062.26	48.8776	160.1	1938.22	887.084	123.51	1982.74	1067.75	160.388	2075.4	574.626	160.36	1917.44	183.985	204.989	1994.63	84.7454
2089	0	-318.759	1925.84	884.64				-220.551	1924.84	491.042	-182.689	1939.04	106.585	-217.494	2062.26	48.8911	160.223	1939.36	887.293	122.96	1983.64	1067.84	160.121	2076.68	574.094	161.958	1930.51	178.061	207.303	2011.48	82.3434
2090	0	-318.523	1927.63	884.632				-220.447	1925.49	491.046	-182.708	1939.14	106.614	-217.469	2062.25	48.8831	160.418	1940.38	887.326	123.056	1985.05	1067.81	159.684	2077.73	573.427	163.167	1943.11	172.317	209.156	2027.8	79.9522
2091	0	-318.034	1929.3	884.637				-220.255	1926.26	491.103	-182.637	1939.08	106.609	-217.441	2062.2	48.9043	160.67	1941.66	887.237	123.411	1986.61	1067.78	158.887	2078.6	572.43	164.822	1956.01	166.781	211.421	2044.14	78.0422
2092	0	-317.637	1931.13	884.702				-220.102	1926.98	491.165	-182.715	1939.24	106.69	-217.424	2062.27	48.9062	161.063	1942.92	887.03	123.652	1988.04	1067.62	158.383	2079.6	571.499	166.547	1968.72	161.688	213.465	2059.98	76.5848
2093	0	-317.295	1933.23	884.789				-219.946	1927.7	491.196	-182.588	1939.12	106.658	-217.432	2062.21	48.9073	161.593	1944.29	886.541	124.663	1989.87	1067.12	157.642	2080.46	570.258	168.063	1981.1	157.013	215.782	2075.56	75.4871
2094	0	-316.863	1935.16	884.91				-219.774	1928.54	491.292	-182.444	1938.93	106.593	-217.427	2062.27	48.9223	162.158	1945.27	886.008	124.85	1991.38	1067.21	157.081	2081.21	569.123	169.527	1993.08	152.638	217.647	2090.25	74.522
2095	0	-316.354	1937.03	885.041				-219.556	1929.33	491.359	-182.419	1938.96	106.653	-217.427	2062.27	48.9234	162.855	1946.54	885.423	125.498	1992.95	1066.85	156.527	2082.01	568.003	171.263	2004.82	148.951	219.564	2104.45	73.9615
2096	0	-315.692	1938.65	885.201				-219.257	1929.99	491.44	-182.473	1939.14	106.74	-217.432	2062.27	48.9279	163.434	1947.5	884.481	125.848	1994.36	1066.7	155.785	2082.61	566.626	171.62	2015.09	145.095	221.063	2117.65	73.6039
2097	0	-315.049	1940.19	885.369				-218.947	1930.83	491.569	-182.432	1939.19	106.815	-217.43	2062.27	48.9391	164.202	1949.36	883.523	127.164	1996.36	1066.07	155.21	2083.26	565.106	173.352	2025.83	142.219	222.921	2130.25	73.6414
2098	0	-314.39	1941.8	885.54				-218.604	1931.63	491.702	-182.285	1939.1	106.838	-217.427	2062.27	48.923	164.731	1950.39	882.628	127.972	1998.17	1065.58	154.561	2083.75	563.596	174.306	2035.45	139.464	223.673	2141.46	73.8201
2099	0	-313.525	1943.09	885.737				-218.203	1932.5	491.847	-182.282	1939.18	106.885	-217.428	2062.27	48.9236	165.423	1951.46	881.531	129.076	2000.16	1065.1	153.999	2084.54	562.073	175.633	2044.49	137.44	224.737	2151.93	74.0425
2100	0	-312.677	1944.45	885.957				-217.774	1933.32	492.013	-182.122	1939.1	106.939	-217.43	2062.27	48.939	166.197	1952.69	880.541	130.269	2002.21	1064.61	153.261	2085.08	560.527	175.953	2052.16	135.422	225.348	2161.04	74.3812
2101	0	-311.782	1945.76	886.257				-217.179	1934.08	492.178	-181.955	1938.98	106.988	-217.426	2062.27	48.9353	166.816	1954.26	879.324	131.323	2004.33	1064.03	152.676	2085.94	559.044	176.8	2058.95	133.957	225.699	2168.79	74.7586
2102	0	-310.808	1947.18	886.539				-216.598	1934.89	492.346	-181.773	1938.93	107.066	-217.397	2062.22	48.9064	167.485	1955.89	878.114	132.247	2006.42	1063.05	151.798	2086.7	557.451	176.717	2064.38	132.275	225.447	2174.97	74.6376
2103	0	-309.744	1948.47	886.909				-215.913	1935.74	492.568	-181.665	1938.9	107.16	-217.428	2062.26	48.9372	168.141	1958.01	876.699	134.085	2009.09	1062.94	151.126	2087.59	555.94	176.785	2068.97	130.906	224.729	2179.84	74.1497
2104	0	-308.571	1949.62	887.276				-215.197	1936.69	492.819	-181.542	1938.92	107.306	-217.43	2062.27	48.94	168.936	1960.26	875.16	135.288	2011.5	1062.67	150.031	2088.2	554.344	175.941	2072.03	129.424	223.979	2183.7	73.3066
2105	0	-307.297	1950.81	887.63				-214.398	1937.55	493.086	-181.415	1938.97	107.406	-217.426	2062.27	48.9353	169.865	1962.33	873.459	137.099	2014.4	1061.83	149.561	2089.32	552.843	174.668	2074.08	128.169	222.167	2185.67	72.3937
2106	0	-305.848	1951.82	888.059				-213.489	1938.47	493.358	-181.329	1939.05	107.58	-217.425	2062.27	48.9351	170.782	1964.53	871.851	138.438	2017.13	1061.44	148.69	2089.8	551.212	173.619	2075.49	126.97	220.505	2186.6	71.3436
2107	0	-304.328	1952.96	888.477				-212.557	1939.29	493.607	-181.255	1939.15	107.776	-217.425	2062.27	48.9351	171.796	1967.18	870.265	141.018	2020.59	1060.44	148.061	2090.19	549.6	171.834	2075.25	125.545	218.357	2187.48	70.2757
2108	0	-302.84	1954.27	888.977				-211.537	1940.33	493.96	-181.147	1939.2	107.903	-217.425	2062.27	48.9351	172.715	1970.22	868.96	142.453	2023.52	1060.19	147.519	2090.49	547.713	171.377	2075.82	124.545	219.866	2189.94	70.3589
2109	0	-301.19	1955.46	889.424				-210.444	1941.37	494.263	-181.039	1939.18	108.031	-217.45	2062.28	48.9657	173.873	1972.9	867.616	144.273	2026.73	1059.28	146.638	2090.44	545.918	170.227	2076.42	123.232	218.614	2191.83	69.0318
2110	0	-299.309	1956.69	889.959				-209.269	1942.48	494.571	-180.787	1939.06	108.161	-217.43	2062.27	48.9755	175.177	1975.6	866.393	146.13	2029.97	1059.3	145.976	2090.89	544.5	169.205	2077.36	122.672	216.988	2193.4	67.5087
2111	0	-297.377	1957.95	890.507				-207.965	1943.6	494.912	-181.778	1940.84	109.171	-217.427	2062.27	48.986	176.418	1979.14	865.37	148.092	2033.3	1058.99	145.644	2092.02	543.975	169.726	2079.36	122.728	216.135	2194.38	66.5856
2112	0	-295.404	1959.23	891.109				-206.653	1944.83	495.24	-181.766	1941.26	109.531	-217.427	2062.27	48.9862	177.698	1982.74	864.697	150.642	2037.13	1058.63	145.562	2093.89	544.111	169.871	2080.4	122.718	216.024	2194.29	66.148
2113	0	-293.447	1960.72	891.676				-205.247	1946.02	495.572	-181.334	1940.92	109.565	-217.413	2062.33	49.0178	179.037	1985.74	864.098	152.828	2040.41	1058.52	145.436	2096.06	544.517	170.225	2080.54	122.709	216.544	2194.22	65.7178
2114	0	-291.359	1962.15	892.158				-203.819	1947.17	495.879	-181.097	1940.8	109.749	-217.387	2062.29	49.0418	180.786	1989.55	864.468	155.015	2043.61	1058.44	145.818	2098.99	545.1	170.857	2080.82	122.744	216.969	2194.41	65.5109
2115	0	-289.142	1963.58	892.632				-202.388	1948.3	496.165	-180.9	1940.85	109.947	-217.413	2062.33	49.0678	182.569	1992.94	864.805	157.095	2046.66	1058.54	146.033	2102.24	545.473	170.597	2081.24	122.564	218.029	2195.23	65.4327
2116	0	-286.798	1965.02	893.046				-201.011	1949.52	496.482	-180.71	1940.84	110.147	-217.387	2062.29	49.0423	184.347	1996.59	865.422	159.21	2049.69	1058.65	146.187	2105.64	545.662	171.1	2081.88	122.511	218.027	2195.28	65.2519
2117	0	-284.489	1966.68	893.412				-199.476	1950.66	496.817	-180.895	1941.45	110.596	-217.413	2062.33	49.0673	186.344	1999.93	866.127	161.594	2052.88	1058.91	146.852	2109.37	545.697	171.354	2082.23	122.491	216.425	2194.49	64.3782
2118	0	-282.131	1968.31	893.776				-197.938	1951.83	497.122	-180.552	1941.28	110.622	-217.384	2062.29	49.0754	188.512	2003.46	866.794	164.117	2055.99	1059.2	147.91	2113.05	545.615	171.398	2082.55	122.375	212.637	2192.75	63.2205
2119	0	-279.687	1970.12	894.204				-196.286	1953.03	497.415	-180.37	1941.31	110.8	-217.378	2062.35	49.0906	190.654	2007.32	867.331	166.559	2058.92	1059.53	148.705	2116.14	545.505	171.349	2083.06	121.884	212.424	2192.69	62.9233
2120	0	-277.126	1971.84	894.541				-194.671	1954.35	497.735	-180.301	1941.61	111.09	-217.346	2062.35	49.086	192.984	2011.19	867.623	168.961	2061.74	1059.94	149.393	2118.7	545.262	171.549	2083.63	121.674	214.44	2193.56	63.1425
2121	0	-274.521	1973.65	894.83				-192.984	1955.74	497.973	-180.124	1941.91	111.387	-217.351	2062.35	49.1406	195.412	2014.95	867.825	171.509	2064.6	1060.36	150.574	2121.33	545.05	171.667	2084.04	121.502	216.419	2194.96	63.4914
2122	0	-271.85	1975.46	895.165				-191.225	1957.05	498.314	-179.947	1942.11	111.682	-217.349	2062.35	49.1528	197.968	2018.5	867.936	174.141	2067.48	1060.56	151.643	2123.74	544.711	172.124	2084.63	121.494	216.768	2195.34	63.4513
2123	0	-269.008	1977.17	895.526				-189.591	1958.66	498.667	-179.622	1942.05	112.192	-217.31	2062.3	49.1379	200.62	2021.87	868.084	176.748	2070.17	1060.69	152.843	2126.07	544.252	172.27	2085.17	121.411	214.027	2193.93	62.5101
2124	0	-266.287	1979.25	895.952				-187.788	1959.98	498.956	-179.292	1942.04	112.312	-217.3	2062.35	49.1992	203.32	2025.21	868.284	179.588	2073.09	1060.79	153.907	2128.25	543.808	172.286	2085.69	121.35	210.795	2192.36	61.4214
2125	0	-263.372	1981.13	896.271				-186.012	1961.44	499.278	-178.984	1942.04	112.621	-217.285	2062.35	49.2146	205.923	2028.41	868.389	182.399	2076.08	1060.89	155.152	2130.5	543.242	172.128	2086.17	121.182	209.642	2191.99	60.9346
2126	0	-260.576	1983.06	896.675				-184.44	1963.18	499.643	-178.852	1942.43	113.046	-217.254	2062.35	49.2108	208.54	2031.74	868.088	185.372	2079.18	1060.96	156.274	2132.74	542.808	171.85	2086.61	120.956	210.901	2192.93	61.1429
2127	0	-257.691	1985.03	897.16				-182.531	1964.53	499.902	-176.92	1939.88	112.264	-217.248	2062.41	49.2623	211.185	2034.91	867.548	188.364	2082.4	1060.79	157.458	2135.05	542.233	171.744	2087.03	120.81	213.484	2194.55	61.7291
2128	0	-254.826	1986.96	897.635				-180.882	1966.37	500.244	-176.542	1939.77	112.446	-217.22	2062.41	49.2897	213.707	2037.94	866.728	191.169	2085.48	1060.95	158.488	2137.15	541.78	173.004	2088.2	121.14	215.826	2195.97	62.2486
2129	0	-251.796	1988.75	898.065				-179.165	1968.12	500.607	-176.474	1940.31	112.858	-217.172	2062.4	49.3146	216.177	2041.15	865.978	194.121	2088.7	1060.83	159.477	2139.38	541.255	171.834	2088.12	120.587	216.829	2196.6	62.4126
2130	0	-248.988	1990.75	898.564				-177.344	1969.61	500.849	-176.336	1940.72	113.211	-217.175	2062.41	49.3538	218.614	2044.03	865.202	197.188	2092.1	1060.8	160.609	2141.66	540.85	171.19	2088.13	120.285	216.749	2196.67	62.3494
2131	0	-246.097	1992.72	899.121				-175.741	1971.54	501.218	-177.073	1942.54	114.116	-217.147	2062.45	49.4575	220.974	2047.02	864.483	200.185	2095.39	1060.46	161.706	2143.9	540.354	171.114	2088.54	120.195	216.663	2196.78	62.3609
2132	0	-243.35	1994.79	899.546				-174.004	1973	501.494	-177.023	1942.98	114.495	-217.085	2062.44	49.464	223.396	2049.95	863.88	203.029	2098.54	1060.53	162.605	2145.91	539.861	171.415	2089.02	120.265	216.507	2196.83	62.3225
2133	0	-240.522	1996.74	900.08				-172.343	1974.73	501.764	-176.848	1943.19	114.798	-217.063	2062.47	49.4415	225.72	2052.92	863.292	205.976	2101.7	1060.37	163.69	2148.19	539.227	171.173	2089.21	120.091	216.247	2196.81	62.2745
2134	0	-237.766	1998.7	900.604				-170.73	1976.46	502.109	-176.643	1943.64	115.154	-217.038	2062.51	49.4942	228.137	2055.86	862.739	208.806	2104.8	1060.22	164.772	2150.48	538.773	172.509	2090.31	120.417	215.892	2196.56	62.197
2135	0	-234.99	2000.63	901.007				-169.076	1977.99	502.411	-176.483	1944.03	115.519	-217.032	2062.52	49.5725	230.5	2058.83	862.345	211.656	2107.84	1060.1	165.778	2152.78	538.303	172.877	2090.88	120.473	215.463	2196.4	62.1639
2136	0	-232.224	2002.56	901.599				-167.497	1979.67	502.808	-176.051	1943.86	115.873	-216.974	2062.53	49.5799	232.941	2061.84	862.053	214.502	2110.91	1060.01	166.779	2154.99	537.827	172.389	2090.93	120.214	215.444	2196.43	62.1256
2137	0	-229.698	2004.54	902.167				-165.9	1981.27	503.173	-175.739	1943.79	116.259	-216.972	2062.57	49.5919	235.337	2064.79	861.794	217.333	2113.85	1059.96	167.713	2157.22	537.315	172.15	2091.08	120.019	215.44	2196.54	62.1388
2138	0	-226.891	2006.26	902.671				-164.371	1982.94	503.581	-175.461	1943.93	116.757	-216.942	2062.58	49.6232	237.808	2067.95	861.617	220.107	2116.72	1059.95	168.774	2159.37	536.894	171.766	2091.19	119.528	215.089	2196.39	62.0604
2139	0	-224.356	2008.14	903.297				-162.892	1984.53	503.971	-175.538	1944.14	117.131	-216.903	2062.64	49.6705	240.265	2071.04	861.487	222.828	2119.46	1059.95	169.585	2161.28	536.459	172.045	2091.43	119.729	215.496	2196.71	62.146
2140	0	-221.778	2009.96	903.871				-161.529	1986.38	504.536	-174.888	1943.59	117.708	-216.948	2062.62	49.781	242.702	2074.1	861.301	225.514	2122.17	1060	170.635	2163.15	536.056	171.883	2091.65	119.305	215.32	2196.69	62.1033
2141	0	-219.191	2011.69	904.573				-160.101	1987.96	505.041	-174.382	1943.14	118.314	-216.907	2062.69	49.6884	245.037	2077.05	861.171	228.266	2124.77	1060.06	171.636	2164.85	535.73	171.894	2091.76	119.204	215.339	2196.75	62.1196
2142	0	-216.727	2013.46	905.356				-158.79	1989.77	505.783	-174.176	1942.82	118.886	-216.907	2062.78	49.7086	247.396	2079.77	861.113	231	2127.32	1060.17	172.715	2166.32	535.367	171.931	2091.89	119.137	215.312	2196.83	62.0634
2143	0	-214.417	2015.26	906.3				-157.661	1991.69	506.659	-174.111	1943.07	120.006	-216.918	2062.83	49.7368	249.661	2082.61	860.994	233.651	2129.77	1060.3	173.894	2167.63	535.111	171.786	2091.87	119	215.168	2196.75	62.0322
2144	0	-212.046	2016.83	907.33				-156.461	1993.41	507.548	-175.333	1945.71	122.58	-216.931	2062.84	49.7518	251.838	2085.47	860.907	236.279	2132.12	1060.48	174.743	2168.27	534.873	171.586	2091.77	118.884	215.231	2196.85	62.0031
2145	0	-209.626	2018.06	908.583				-155.364	1995.37	508.618	-173.777	1944.48	122.451	-217.034	2062.75	49.7856	253.918	2088.04	860.887	238.799	2134.4	1060.74	175.699	2168.76	534.672	171.34	2091.61	118.767	215.149	2196.79	61.9796
2146	0	-207.611	2019.65	910.059				-154.463	1997.58	509.839	-174.675	1947.01	124.983	-217.141	2062.57	49.6608	255.866	2090.24	860.935	241.274	2136.61	1061.06	176.965	2169.2	534.531	171.114	2091.43	118.659	215.115	2196.73	61.9795
2147	0	-205.586	2021.06	911.663				-153.538	1999.91	511.245	-173.95	1947.22	126.121	-217.313	2062.43	49.6054	257.81	2092.39	860.937	243.717	2138.94	1061.49	178.314	2169.37	534.514	170.99	2091.29	118.573	215.045	2196.76	61.9681
2148	0	-203.569	2022.17	913.423				-152.665	2002.28	512.58	-173.601	1948.79	128.116	-217.455	2062.22	49.5057	259.598	2094.16	860.98	246.072	2141.07	1062	179.138	2169.04	534.468	171.048	2091.24	118.525	215.011	2196.74	61.925
2149	0	-201.615	2023.18	915.279				-151.933	2004.89	514.188	-172.764	1949.85	129.34	-217.557	2062.01	49.4104	261.269	2095.83	861.227	248.385	2143.23	1062.53	180.148	2168.61	534.521	171.353	2091.33	118.528	213.682	2196.06	61.7639
2150	0	-199.858	2024.11	917.21				-151.035	2007.55	515.731	-171.899	1950.8	130.921	-217.545	2061.56	49.3447	262.827	2097.56	861.668	250.512	2145.28	1063.21	181.216	2168.08	534.634	171.947	2091.58	118.588	213.343	2195.87	61.6637
2151	0	-198.123	2025.04	919.298				-150.424	2010.69	517.36	-171.096	1952.15	132.63	-217.284	2060.82	49.1171	264.379	2098.83	862.111	252.627	2147.35	1063.96	182.287	2167.45	534.789	172.827	2092.01	118.702	213.319	2195.86	61.6236
2152	0	-196.516	2025.87	921.374				-149.685	2013.64	519.011	-170.162	1953.57	134.307	-216.794	2059.88	48.8148	265.812	2100.17	862.624	254.653	2149.21	1064.67	183.291	2166.63	534.968	173.941	2092.57	118.855	213.324	2195.85	61.6511
2153	0	-195.002	2026.74	923.52				-149.144	2016.97	520.73	-169.222	1954.98	136.085	-216.294	2058.87	48.4924	267.183	2101.4	863.099	256.615	2151.09	1065.46	184.437	2165.89	535.252	175.169	2093.22	119.014	214.823	2196.6	61.8204
2154	0	-193.58	2027.7	925.649				-148.67	2020.3	522.467	-168.187	1956.02	137.697	-216.01	2058.39	48.4489	268.563	2102.36	863.707	258.584	2152.87	1066.23	185.549	2165.03	535.49	175.938	2093.62	119.024	214.934	2196.66	61.8507
2155	0	-192.057	2028.49	927.722				-148.513	2023.95	524.238	-167.544	1957.57	139.676	-215.575	2057.78	48.3299	269.894	2103.49	864.44	260.408	2154.64	1067.02	186.637	2164.14	535.701	177.407	2094.39	119.183	213.689	2196.07	61.703
2156	0	-190.652	2029.38	929.831				-148.259	2027.51	525.887	-166.951	1958.78	141.531	-215.705	2058.07	48.5189	271.254	2104.33	865.248	262.227	2156.26	1067.68	187.698	2163.16	535.946	177.598	2094.34	119.129	213.347	2195.81	61.6162
2157	0	-189.319	2030.44	931.832				-148.293	2031.42	527.699	-166.461	1960.14	143.326	-215.846	2058.59	48.8196	272.515	2105.48	865.929	263.95	2157.83	1068.46	188.78	2162.21	536.228	176.099	2093.54	118.317	213.37	2195.84	61.5968
2158	0	-188.056	2031.67	933.81				-148.417	2035.24	529.336	-165.976	1961.26	145.035	-215.736	2058.66	48.8676	273.802	2106.61	866.703	265.622	2159.41	1069.18	189.977	2161.48	536.46	176.299	2093.45	118.314	213.383	2195.83	61.5923
2159	0	-186.661	2032.82	935.69				-148.763	2039.44	531.098	-165.811	1963.43	146.988	-215.586	2058.73	48.9019	275.099	2107.65	867.411	267.28	2160.9	1069.8	190.989	2160.7	536.634	174.008	2091.7	117.488	213.416	2195.83	61.6079
2160	0	-185.48	2034.22	937.453				-149.214	2043.58	532.706	-165.759	1964.69	148.629	-215.573	2059.11	49.2247	276.341	2108.93	868.001	268.879	2162.38	1070.37	192.148	2160.1	536.748	174.321	2091.55	117.576	213.434	2195.79	61.6023
2161	0	-184.286	2035.62	939.146				-149.625	2047.61	534.334	-165.963	1966.78	150.443	-215.653	2059.75	49.627	277.605	2110.29	868.394	270.451	2163.84	1070.91	193.102	2159.45	536.771	174.055	2091.27	117.394	213.429	2195.77	61.6248
2162	0	-183.022	2037.23	940.784				-150.152	2051.78	535.902	-166.313	1968.93	152.131	-215.876	2060.83	50.1741	278.807	2111.8	868.699	272.188	2165.41	1071.26	194.139	2159.01	536.861	174.15	2091.19	117.354	213.4	2195.78	61.5864
2163	0	-181.862	2038.99	942.302				-150.808	2055.98	537.327	-166.782	1971.38	153.702	-216.267	2062.59	50.8474	280.044	2113.18	868.926	273.424	2166.58	1071.52	195.091	2158.64	536.886	175.002	2091.56	117.588	213.441	2195.8	61.5952
2164	0	-180.742	2040.8	943.706				-151.408	2060.12	538.756	-167.83	1974.27	155.198	-216.746	2064.62	51.4854	281.239	2114.61	869.079	274.874	2167.84	1071.85	195.966	2158.44	536.838	174.891	2091.4	117.161	213.453	2195.76	61.6226
2165	0	-179.561	2042.54	944.895				-152.038	2064.2	540.072	-168.877	1977.43	156.531	-217.447	2067.3	52.1302	282.425	2115.98	869.128	276.167	2169.04	1072.02	196.811	2158.46	536.785	175.007	2091.43	117.228	213.463	2195.77	61.6269
2166	0	-178.35	2044.42	946.053				-152.778	2068.33	541.216	-170.2	1980.65	157.607	-218.561	2070.84	52.8774	283.477	2117.55	869.151	277.663	2170.27	1072.24	197.617	2158.61	536.657	174.483	2091.14	116.84	212.342	2195.52	61.4463
2167	0	-177.275	2046.6	947.082				-153.371	2072.05	542.429	-171.79	1984.43	158.487	-220.214	2075.28	53.7101	284.609	2119	868.956	279.127	2171.48	1072.32	198.209	2158.99	536.425	174.256	2090.96	116.656	213.431	2195.7	61.6665
2168	0	-176.159	2048.59	947.952				-154.071	2075.65	543.513	-173.998	1989.31	159.346	-221.894	2080.13	54.2931	285.627	2120.39	868.762	280.637	2172.69	1072.45	198.922	2159.72	536.258	174.89	2091.34	116.849	213.531	2195.74	61.6947
2169	0	-174.972	2050.46	948.742				-154.869	2079.14	544.509	-176.58	1994.43	159.841	-224.111	2086.19	54.9528	286.596	2121.81	868.515	282.113	2173.81	1072.45	199.541	2160.68	536.061	174.51	2091.16	116.622	213.476	2195.73	61.6547
2170	0	-174.092	2052.82	949.472				-155.663	2082.56	545.343	-179.511	2000.47	160.141	-226.305	2092.97	55.408	287.612	2123.16	868.262	283.61	2174.88	1072.42	200.118	2161.77	535.755	174.46	2091.18	116.54	213.472	2195.73	61.6527
2171	0	-173.124	2055.06	950.019				-156.497	2086.02	546.141	-182.55	2006.73	160.179	-228.791	2100.59	55.847	288.455	2124.54	867.805	285.056	2175.92	1072.3	200.516	2162.96	535.34	174.489	2091.19	116.569	213.473	2195.73	61.6532
2172	0	-172.078	2056.94	950.542				-157.285	2089.44	546.887	-185.914	2013.93	160.392	-231.507	2108.93	56.1307	289.315	2125.73	867.366	286.521	2176.93	1072.15	201.018	2164.52	534.984	174.547	2091.31	116.585	213.484	2195.74	61.6576
2173	0	-171.181	2059.05	950.947				-158.1	2092.89	547.583	-189.682	2021.77	160.325	-234.441	2117.99	56.4475	290.18	2127.18	866.969	288.043	2177.88	1071.95	201.481	2166.12	534.615	174.583	2091.39	116.671	213.484	2195.73	61.6839
2174	0	-170.303	2061.29	951.228				-158.977	2096.45	548.242	-193.39	2029.94	160.318	-237.174	2126.77	56.7387	290.953	2128.79	866.317	289.456	2178.82	1071.71	201.78	2167.79	534.129	174.647	2091.44	116.783	213.464	2195.71	61.7125
2175	0	-169.491	2063.33	951.508				-159.894	2100.11	548.922	-196.956	2038.36	160.383	-240.678	2137.31	57.9392	291.642	2130.21	865.732	290.953	2179.8	1071.46	202.106	2169.58	533.675	174.818	2091.62	116.948	213.434	2195.74	61.7142
2176	0	-168.632	2065.34	951.673				-160.948	2104.06	549.567	-200.322	2047.11	160.447	-243.249	2146.91	59.0073	292.392	2131.41	864.94	292.332	2180.7	1071.17	202.397	2171.47	533.149	174.86	2091.81	116.985	213.388	2195.73	61.6935
2177	0	-167.777	2067.11	951.83				-161.946	2108.03	550.278	-203.66	2055.83	160.655	-246.352	2157.36	60.7412	293.528	2129.98	863.921	293.665	2181.61	1070.83	202.645	2173.36	532.645	174.833	2091.92	117.043	213.356	2195.74	61.7284
2178	0	-167.078	2068.96	951.935				-163.117	2112.35	550.972	-206.844	2064.7	160.964	-249.675	2168.01	62.7715	294.084	2131.64	863.153	294.925	2182.53	1070.47	202.884	2175.26	532.076	174.769	2091.99	117.133	213.356	2195.74	61.7294
2179	0	-166.391	2070.76	952.087				-164.157	2116.93	551.731	-209.925	2074.06	161.564	-253.017	2178.51	64.9111	294.732	2133.38	862.445	296.213	2183.51	1070.18	203.071	2177.06	531.548	175.42	2092.44	117.433	213.266	2195.7	61.6806
2180	0	-165.767	2072.45	952.265				-165.196	2121.8	552.542	-212.885	2083.2	162.078	-256.577	2189.22	67.2262	295.252	2135.16	861.771	297.295	2184.44	1069.81	203.043	2178.69	531.025	174.907	2092.31	117.278	213.294	2195.77	61.6614
2181	0	-165.318	2074.2	952.433				-166.304	2126.98	553.394	-215.797	2092.48	162.896	-259.966	2199.46	69.506	295.815	2136.95	861.077	298.363	2185.44	1069.49	203.386	2180.66	530.539	174.652	2092.27	117.299	213.266	2195.71	61.6799
2182	0	-164.692	2075.65	952.578				-167.16	2131.97	554.254	-218.244	2101.48	163.688	-263.383	2209.58	72.0817	296.28	2138.77	860.464	299.299	2186.46	1069.18	203.559	2182.42	530.111	174.648	2092.33	117.363	213.224	2195.69	61.6709
2183	0	-164.337	2077.23	952.847				-168.141	2137.37	555.168	-221.153	2110	164.835	-266.665	2219.44	74.6683	296.7	2140.53	859.84	300.109	2187.51	1068.91	203.707	2184.1	529.58	174.04	2092.05	117.424	213.213	2195.73	61.6433
2184	0	-164.069	2078.93	953.086				-169.256	2143.1	556.274	-223.077	2119.48	165.919	-269.824	2229.14	77.3495	297.141	2142.4	859.335	300.9	2188.64	1068.68	203.687	2185.65	529.151	173.587	2091.85	117.479	213.25	2195.75	61.6331
2185	0	-163.776	2080.66	953.411				-170.295	2148.83	557.333	-224.919	2128.09	167.071	-272.869	2238.58	80.0996	297.452	2144.05	858.737	301.541	2189.74	1068.4	203.849	2187.23	528.684	173.361	2091.77	117.493	213.211	2195.73	61.624
2186	0	-163.456	2082.35	953.734				-171.255	2154.56	558.499	-226.425	2136.59	168.229	-275.788	2248.19	82.9113	297.751	2145.75	858.298	302.129	2190.87	1068.17	204.026	2188.81	528.279	173.343	2091.82	117.541	213.051	2195.68	61.6201
2187	0	-163.32	2084.11	954.059				-172.341	2160.64	559.854	-228.757	2145.47	170.009	-278.11	2257.37	85.5345	297.977	2147.34	857.805	302.659	2191.97	1067.98	204.068	2190.16	527.872	173.175	2091.78	117.577	213.241	2195.76	61.5941
2188	0	-163.244	2086.08	954.438				-173.329	2166.66	561.239	-229.655	2153.8	171.111	-280.31	2266.63	88.1606	298.164	2148.85	857.374	303.164	2193.03	1067.81	204.048	2191.57	527.381	173.046	2091.81	117.549	213.253	2195.75	61.6334
2189	0	-163.03	2087.89	954.908				-174.346	2172.75	562.612	-230.061	2162.09	171.827	-282.099	2275.94	90.7562	298.285	2150.28	857.086	303.658	2194.09	1067.65	204.234	2193.07	527.123	173.043	2091.87	117.608	213.251	2195.75	61.6337
2190	0	-162.806	2089.9	955.371				-175.143	2178.53	563.882	-231.007	2170.8	173.278	-283.389	2284.97	93.1133	298.422	2151.75	856.76	304.052	2195.13	1067.46	204.195	2194.34	526.707	172.905	2091.85	117.616	213.474	2195.77	61.594
2191	0	-162.801	2092.18	955.85				-176.162	2184.72	565.232	-231.028	2178.12	173.761	-284.41	2294.24	95.4823	298.484	2153.09	856.37	304.539	2196.14	1067.27	204.172	2195.57	526.287	173.075	2092	117.599	213.444	2195.7	61.5587
2192	0	-162.797	2094.4	956.333				-176.713	2190.29	566.619	-230.338	2184.36	174.015	-284.906	2303.4	97.6306	298.531	2154.31	856.072	304.934	2197.11	1067.13	204.111	2196.89	525.967	172.892	2092	117.612	213.441	2195.58	61.8316
2193	0	-163.422	2097.72	956.813				-177.397	2196.15	567.995	-230.772	2192.38	175.148	-285.204	2312.58	99.7007	298.559	2155.57	855.871	305.319	2198.06	1067.02	204.071	2198.19	525.676	172.753	2091.97	117.548	214.651	2196.45	61.7904
2194	0	-163.211	2099.8	957.189				-177.878	2201.92	569.294	-231.421	2200.91	176.5	-285.123	2321.74	101.736	298.437	2156.7	855.607	305.75	2198.92	1066.93	203.911	2199.3	525.221	173.966	2092.86	117.575	214.777	2196.53	61.8362
2195	0	-162.889	2101.59	957.534				-178.239	2207.58	570.729	-232.069	2209.63	177.94	-284.716	2330.67	103.444	298.493	2158	855.337	306.203	2199.8	1066.84	203.71	2200.4	524.88	173.512	2092.73	117.916	214.711	2196.43	61.8169
2196	0	-162.505	2103.3	957.915				-178.54	2213.22	571.882	-232.385	2218.02	179.185	-284.327	2339.92	105.38	298.367	2159.19	855.071	306.603	2200.54	1066.77	203.452	2201.59	524.559	173.54	2092.83	117.8	214.62	2196.4	61.8541
2197	0	-162.47	2105.6	958.335				-178.71	2218.69	572.955	-232.832	2226.49	180.427	-283.555	2348.95	107.166	298.263	2160.4	854.881	307.015	2201.29	1066.73	203.253	2202.79	524.12	173.431	2092.9	117.87	214.405	2196.24	61.8028
2198	0	-162.639	2108.35	958.729				-178.738	2224.17	574.078	-232.942	2234.58	181.603	-282.634	2357.85	108.83	298.111	2161.55	854.629	307.426	2202.01	1066.71	202.88	2203.79	523.707	173.715	2093.22	117.67	214.308	2196.18	61.8341
2199	0	-162.74	2110.95	959.109				-178.769	2229.59	575.114	-232.974	2242.79	182.705	-281.608	2366.54	110.324	297.896	2162.81	854.333	307.729	2202.65	1066.7	202.631	2205.02	523.422	173.08	2093.02	117.8	214.546	2196.28	61.9196
2200	0	-162.967	2113.78	959.44				-178.671	2235.01	576.089	-233.003	2250.94	183.687	-280.572	2375.27	111.944	297.707	2164.08	854.044	308.128	2203.41	1066.72	202.299	2206.17	523.016	172.969	2093.06	117.806	214.408	2196.23	61.8799
2201	0	-163.036	2116.53	959.706				-178.644	2240.38	577.019	-232.811	2258.75	184.657	-279.455	2383.77	113.452	297.472	2165.29	853.842	308.494	2204.08	1066.74	202.008	2207.46	522.656	173.057	2093.25	117.631	214.266	2196.16	61.9076
2202	0	-163.234	2119.48	959.923				-178.222	2245.28	577.739	-232.587	2266.43	185.516	-278.192	2391.78	114.809	297.294	2166.65	853.544	308.814	2204.79	1066.78	201.786	2208.74	522.344	173.066	2093.37	117.686	214.253	2196.15	61.9079
2203	0	-163.425	2122.46	960.09				-178.074	2250.52	578.471	-232.234	2274.07	186.349	-277.049	2399.85	116.267	297.001	2167.99	853.26	309.068	2205.53	1066.81	201.563	2210.15	521.979	173.011	2093.48	117.584	214.261	2196.16	61.9115
2204	0	-163.74	2125.56	960.239				-177.653	2255.48	579.128	-231.783	2281.38	186.958	-275.866	2407.58	117.551	296.751	2169.49	852.927	309.237	2206.25	1066.8	201.326	2211.49	521.589	172.786	2093.55	117.673	214.573	2196.37	62.0042
2205	0	-163.865	2128.48	960.282				-177.177	2260.37	579.682	-231.215	2288.45	187.584	-274.684	2414.96	118.661	296.49	2170.92	852.73	309.433	2207	1066.82	201.139	2212.9	521.257	172.924	2093.73	117.621	214.115	2196.21	61.9081
2206	0	-164.222	2131.77	960.325				-176.643	2264.9	579.968	-230.4	2295.05	187.942	-273.515	2422.1	119.751	296.207	2172.39	852.513	309.57	2207.77	1066.75	201.042	2214.35	520.875	172.873	2093.88	117.666	214.014	2196.13	61.8584
2207	0	-164.36	2134.93	960.186				-175.972	2269.48	580.176	-229.793	2301.73	188.363	-272.413	2429.05	120.783	295.799	2173.88	852.171	309.668	2208.52	1066.71	200.99	2215.85	520.523	172.537	2093.88	117.788	214.045	2196.2	61.8382
2208	0	-164.566	2138.18	960.029				-175.313	2274.04	580.4	-229.095	2308.15	188.623	-271.2	2435.65	121.622	295.66	2175.42	851.912	309.783	2209.3	1066.6	200.835	2217.32	520.13	172.19	2093.87	117.903	214.26	2196.39	61.8673
2209	0	-164.785	2141.44	959.839				-174.554	2278.24	580.306	-228.152	2314.04	188.784	-269.984	2442.1	122.312	295.4	2176.97	851.721	309.867	2210.1	1066.51	200.8	2218.75	519.698	172.012	2093.99	117.989	213.426	2195.87	61.725
2210	0	-165.026	2144.68	959.55				-173.801	2282.35	580.232	-227.209	2319.72	188.78	-268.575	2448.03	122.786	295.08	2178.39	851.435	309.941	2210.9	1066.36	200.724	2220.24	519.305	171.992	2094.16	118.034	213.345	2195.87	61.6799
2211	0	-165.225	2147.89	959.204				-172.979	2286.4	580.068	-226.141	2325.23	188.691	-266.24	2452.29	122.441	294.82	2179.99	851.112	309.976	2211.65	1066.17	200.725	2221.71	518.864	171.713	2094.23	118.097	213.354	2195.84	61.7406
2212	0	-165.374	2151.05	958.774				-172.145	2290.14	579.728	-225.042	2330.39	188.502	-264.673	2457.59	122.623	294.509	2181.55	850.817	309.984	2212.38	1065.97	200.784	2223.34	518.456	171.56	2094.33	118.186	213.395	2195.89	61.7105
2213	0	-165.682	2154.4	958.347				-171.393	2293.79	579.321	-223.872	2335.27	188.117	-263.891	2464.28	123.22	294.245	2183.21	850.573	310.052	2213.1	1065.74	200.644	2224.78	517.951	171.381	2094.41	118.262	213.354	2195.89	61.679
2214	0	-165.792	2157.48	957.762				-170.559	2297.32	578.742	-222.685	2339.98	187.653	-261.463	2468.12	122.555	294.004	2184.84	850.299	310.081	2213.82	1065.5	200.634	2226.34	517.472	171.282	2094.54	118.315	213.384	2195.93	61.6783
2215	0	-166.057	2160.63	957.186				-169.71	2300.67	578.143	-221.425	2344.54	187.194	-260.099	2473.54	122.516	293.609	2186.32	849.917	310.09	2214.52	1065.25	200.633	2227.85	517.019	171.269	2094.72	118.377	213.336	2195.93	61.6681
2216	0	-166.222	2163.79	956.509				-168.943	2304.06	577.484	-220.089	2348.66	186.55	-258.015	2477.82	121.834	293.354	2187.84	849.644	310.072	2215.26	1064.98	200.597	2229.25	516.52	171.197	2094.85	118.399	213.334	2195.93	61.6673
2217	0	-166.502	2166.96	955.837				-168.138	2307.21	576.721	-218.7	2352.68	185.794	-255.504	2481.12	120.763	293.044	2189.26	849.346	310.054	2215.94	1064.71	200.547	2230.67	516.014	171.166	2094.96	118.446	213.334	2195.93	61.6633
2218	0	-166.754	2170.04	955.138				-167.36	2310.23	575.961	-217.326	2356.5	185.021	-253.258	2484.82	119.805	292.811	2190.72	848.992	310.035	2216.74	1064.43	200.342	2232.11	515.556	171.156	2095.2	118.533	213.37	2196	61.6278
2219	0	-166.963	2173.03	954.41				-166.687	2313.36	575.108	-215.782	2360.01	184.199	-251.071	2488.35	118.796	292.597	2192.18	848.607	310.019	2217.51	1064.19	200.242	2233.59	515.024	171.064	2095.37	118.592	213.371	2196	61.623
2220	0	-167.349	2176.15	953.648				-165.919	2316.24	574.176	-214.243	2363.28	183.261	-249.398	2492.25	117.851	292.297	2193.47	848.296	309.98	2218.33	1063.91	200.067	2235.06	514.602	171.06	2095.59	118.641	213.283	2195.98	61.6201
2221	0	-167.526	2178.96	952.853				-165.173	2319.11	573.205	-212.609	2366.32	182.166	-246.708	2495	116.355	291.964	2194.89	847.91	309.959	2219.16	1063.69	199.822	2236.54	514.088	170.951	2095.71	118.674	213.281	2195.94	61.6998
2222	0	-167.968	2182.15	951.997				-164.371	2321.73	572.158	-211.053	2369.39	181.073	-244.367	2497.93	115.005	291.714	2196.26	847.536	309.877	2220.01	1063.44	199.593	2237.97	513.634	170.879	2095.84	118.734	213.356	2196.03	61.7176
2223	0	-168.226	2184.97	951.27				-163.538	2324.18	571.007	-209.392	2372.17	179.9	-242.211	2500.97	113.718	291.418	2197.64	847.204	309.59	2220.81	1063.4	199.314	2239.32	513.224	170.821	2096.05	118.737	213.322	2196.04	61.7252
2224	0	-168.504	2187.95	950.406				-162.742	2326.38	569.793	-207.781	2374.98	178.713	-240.003	2503.77	112.293	291.179	2199.06	846.917	309.378	2221.76	1063.23	199.036	2240.69	512.697	170.692	2096.13	118.848	213.298	2196.03	61.7495
2225	0	-168.829	2190.94	949.6				-161.879	2328.26	568.468	-206.195	2377.69	177.467	-237.853	2506.59	110.886	290.919	2200.52	846.637	309.17	2222.71	1063.18	198.787	2242.02	512.336	170.785	2096.41	118.859	213.258	2195.99	61.7396
2226	0	-169.036	2193.7	948.755				-161.057	2330.11	567.073	-204.626	2380.47	176.231	-235.734	2509.25	109.464	290.594	2201.9	846.345	308.914	2223.65	1063.11	198.446	2243.23	511.935	170.485	2096.27	118.909	213.248	2196.01	61.7742
2227	0	-169.44	2196.92	947.887				-160.143	2331.67	565.637	-203.046	2383.09	174.901	-233.039	2511.21	107.68	290.328	2203.32	846.156	308.575	2224.64	1063.11	198.338	2244.6	511.522	170.414	2096.41	118.973	213.266	2195.97	61.7703
2228	0	-169.72	2199.93	946.966				-159.151	2332.96	564.092	-201.325	2385.4	173.469	-231.709	2514.4	106.51	290.011	2204.76	845.99	308.268	2225.64	1063.14	198.099	2245.8	511.202	170.316	2096.41	119.011	213.2	2196.01	61.7799
2229	0	-169.972	2202.95	946.101				-158.168	2334.06	562.42	-199.783	2387.81	172.027	-229.989	2517.1	105.106	289.755	2206.12	845.891	307.899	2226.64	1063.21	197.659	2246.9	510.883	170.254	2096.54	119.025	213.257	2196.01	61.7987
2230	0	-170.207	2206.02	945.189				-157.142	2335.14	560.747	-198.338	2390.33	170.56	-228.235	2519.4	103.638	289.358	2207.45	845.793	307.542	2227.65	1063.29	197.388	2248.05	510.575	170.248	2096.66	119.093	213.193	2196.01	61.8093
2231	0	-170.385	2209.03	944.13				-156.029	2335.9	558.985	-196.649	2392.31	169.072	-226.534	2521.59	102.202	289.002	2208.75	845.778	307.082	2228.74	1063.4	196.987	2249.17	510.262	170.213	2096.76	119.143	212.348	2196.01	61.7139
2232	0	-170.745	2212.24	943.143				-155.016	2336.7	557.235	-194.975	2394.22	167.481	-224.988	2523.54	100.714	288.635	2210.08	845.75	306.645	2229.79	1063.52	196.679	2250.42	509.999	170.193	2096.87	119.263	213.167	2196	61.8073
2233	0	-171.089	2215.45	942.189				-153.951	2337.39	555.474	-193.368	2395.85	165.935	-223.464	2525.28	99.2084	288.253	2211.35	845.77	306.118	2230.82	1063.65	196.433	2251.6	509.724	170.156	2096.97	119.313	213.177	2196	61.7813
2234	0	-171.21	2218.42	941.187				-152.885	2338.14	553.694	-191.693	2397.22	164.346	-221.918	2526.62	97.568	287.846	2212.61	845.796	305.543	2231.89	1063.77	196.308	2252.92	509.498	170.112	2097.06	119.393	213.261	2196.04	61.7782
2235	0	-171.537	2221.58	940.134				-151.826	2338.9	551.989	-189.982	2398.48	162.726	-220.556	2527.84	95.9632	287.414	2213.87	845.817	304.973	2232.92	1063.9	196.177	2254.15	509.245	170.075	2097.14	119.471	213.206	2196.04	61.7742
2236	0	-171.841	2224.56	939.114				-150.792	2339.69	550.276	-188.136	2399.29	161.114	-218.947	2528.56	94.0539	286.967	2215.16	845.868	304.338	2234.08	1064.05	195.949	2255.3	509.025	170.097	2097.27	119.536	213.616	2196.32	61.7996
2237	0	-172.275	2227.72	938.123				-149.881	2340.7	548.702	-186.656	2400.14	159.517	-217.365	2529.02	92.0267	286.555	2216.44	845.857	303.767	2235.28	1064.17	195.959	2256.5	508.834	169.999	2097.27	119.602	214.178	2196.71	61.7889
2238	0	-172.583	2230.73	937.063				-149.033	2341.74	547.089	-185.004	2400.66	157.891	-215.86	2529.32	89.8687	286.099	2217.72	845.889	302.918	2236.35	1064.31	195.754	2257.47	508.53	170.069	2097.43	119.684	215.587	2197.87	61.7774
2239	0	-172.973	2233.76	936.01				-148.166	2342.8	545.512	-183.273	2400.79	156.169	-214.129	2529.12	87.4504	285.639	2218.96	845.923	301.922	2237.41	1064.48	195.74	2258.59	508.279	170.133	2097.61	119.845	215.646	2197.98	61.7424
2240	0	-173.563	2236.86	934.941				-147.519	2344	543.964	-181.472	2400.58	154.282	-212.233	2528.6	84.76	285.18	2220.19	845.97	300.707	2238.19	1064.57	195.676	2259.64	508.05	170.138	2097.69	120.049	215.37	2197.88	61.6499
2241	0	-174.051	2239.78	933.85				-146.85	2345.35	542.512	-179.622	2399.98	152.359	-210.219	2527.84	81.9516	284.671	2221.46	846.016	299.742	2239.45	1064.66	195.573	2260.81	507.759	170.165	2097.82	120.184	214.811	2197.67	61.4974
2242	0	-174.555	2242.72	932.731				-146.396	2346.75	541.045	-178.013	2399.51	150.501	-208.229	2526.99	79.0906	284.153	2222.79	846.038	298.872	2240.81	1064.69	195.563	2261.96	507.455	170.164	2097.85	120.398	214.659	2197.58	61.3455
2243	0	-175.179	2245.75	931.718				-145.927	2348.29	539.606	-176.529	2398.98	148.798	-207.225	2526.82	76.8753	283.502	2224.07	845.957	297.822	2242.18	1064.75	195.632	2263.22	507.192	169.78	2097.6	120.606	214.759	2197.64	61.2696
2244	0	-175.872	2248.76	930.701				-145.52	2349.83	538.142	-176.208	2399.89	147.855	-203.811	2524.66	72.9467	282.882	2225.38	845.882	296.787	2243.56	1064.72	195.558	2264.3	506.862	170.061	2097.75	120.984	214.871	2197.7	61.1788
2245	0	-176.6	2251.79	929.61				-145.189	2351.26	536.659	-174.194	2398.03	145.244	-201.261	2522.95	69.5382	282.261	2226.72	845.775	295.737	2245.05	1064.66	195.676	2265.61	506.518	170.013	2097.81	121.216	214.938	2197.74	61.1228
2246	0	-177.328	2254.81	928.52				-144.914	2352.73	535.133	-172.382	2396.49	143.063	-198.908	2521.63	66.1177	281.47	2227.96	845.685	294.684	2246.55	1064.58	195.837	2266.87	506.251	169.682	2097.64	121.245	215.004	2197.78	61.0519
2247	0	-178.178	2257.92	927.432				-144.666	2354.18	533.579	-171.314	2395.72	141.137	-196.462	2520.25	62.7024	280.676	2229.28	845.552	293.448	2247.96	1064.47	195.855	2268.1	506.004	169.488	2097.61	121.3	215.039	2197.79	61.0168
2248	0	-179.118	2261.2	926.34				-144.406	2355.47	531.976	-169.984	2394.87	139.13	-194.125	2518.83	59.3128	279.842	2230.61	845.363	292.252	2249.54	1064.3	195.712	2269.42	505.731	169.323	2097.52	121.363	213.442	2196.63	61.027
2249	0	-179.874	2264.18	925.154				-144.183	2356.72	530.295	-168.779	2393.96	137.246	-191.755	2517.52	55.8153	278.927	2232	845.183	290.962	2251.07	1064.08	195.384	2270.63	505.324	169.27	2097.61	121.458	213.241	2196.5	60.9786
2250	0	-180.811	2267.4	923.974				-144.019	2357.9	528.59	-167.6	2393.13	135.145	-189.486	2516.21	52.3429	277.906	2233.36	845.019	289.772	2252.66	1063.82	195.198	2271.84	504.969	169.29	2097.74	121.645	213.271	2196.53	60.9188
2251	0	-181.821	2270.67	922.709				-143.919	2358.98	526.81	-166.355	2392.13	133.275	-187.529	2515.02	49.1964	276.894	2234.78	844.884	288.381	2254.28	1063.64	194.735	2273.21	504.659	169.252	2097.85	121.722	213.411	2196.56	60.8771
2252	0	-182.901	2274	921.401				-143.878	2360.08	525.036	-165.549	2391.24	131.616	-186.106	2514.57	49.4452	275.802	2236.26	844.697	286.992	2255.97	1063.49	194.396	2274.68	504.201	169.463	2098.18	121.985	213.349	2196.6	60.8471
2253	0	-183.994	2277.37	920.065				-143.824	2360.99	523.23	-164.937	2390.59	130.799	-185.319	2515.04	50.217	274.537	2237.76	844.525	285.58	2257.81	1063.32	193.947	2276.27	503.878	169.334	2098.28	122.095	213.81	2196.78	60.8032
2254	0	-185.191	2280.79	918.729				-143.644	2361.8	521.382	-164.676	2390.5	129.49	-184.831	2515.42	50.8225	273.352	2239.54	844.359	284.135	2259.75	1063.08	193.294	2277.84	503.457	169.406	2098.47	122.252	213.778	2196.76	60.8199
2255	0	-186.389	2284.24	917.411				-143.365	2362.42	519.482	-163.741	2390.02	128.019	-184.338	2515.67	51.3117	272.006	2241.27	844.184	282.617	2261.82	1062.89	192.934	2279.62	503.037	169.447	2098.64	122.486	214.025	2196.93	60.7549
2256	0	-187.574	2287.55	916.006				-143.129	2363.23	517.675	-163.325	2389.76	126.563	-183.814	2515.73	51.7043	270.666	2243.21	844.016	281.088	2263.96	1062.76	192.019	2281.15	502.611	169.407	2098.8	122.662	214.069	2196.95	60.7675
2257	0	-188.871	2290.97	914.668				-143.195	2363.94	516.007	-163.071	2389.68	125.348	-183.441	2515.92	52.1307	269.224	2245.15	843.824	279.41	2266.13	1062.38	191.298	2282.95	502.159	169.352	2098.95	122.854	213.392	2196.66	60.5997
2258	0	-190.214	2294.45	913.319				-143.352	2364.55	514.381	-162.646	2389.54	124.082	-183.178	2515.79	52.3935	267.719	2247.2	843.675	277.737	2268.41	1062.39	190.507	2284.66	501.789	169.269	2099.02	123.039	213.435	2196.69	60.6437
2259	0	-191.65	2297.9	912.104				-143.426	2365.21	512.893	-161.468	2388.33	122.342	-185.394	2518.25	54.1796	266.178	2249.4	843.585	275.818	2270.73	1062.35	189.524	2286.42	501.34	169.188	2099.13	123.271	214.626	2197.24	60.7074
2260	0	-193.065	2301.2	910.974				-143.459	2366.03	511.46	-160.393	2387.32	120.852	-185.06	2518.28	54.2616	264.551	2251.66	843.434	273.782	2273.17	1062.21	188.661	2288.26	500.957	168.996	2099.22	123.496	214.542	2197.2	60.7232
2261	0	-194.543	2304.29	909.875				-143.567	2366.96	510.124	-159.743	2387.77	119.877	-184.806	2518.18	54.2875	262.851	2254.04	843.304	271.857	2275.79	1062.14	187.675	2290	500.69	168.869	2099.26	123.716	214.428	2197.13	60.6633
2262	0	-196.183	2307.47	908.975				-143.684	2367.82	508.958	-159.097	2390.59	119.989	-184.585	2518.15	54.3471	261.086	2256.5	843.265	269.538	2278.43	1062.05	186.594	2291.66	500.408	169.139	2099.71	124.206	214.605	2197.23	60.6386
2263	0	-197.843	2310.45	908.176				-143.787	2368.82	508.047	-158.59	2391.72	119.587	-184.425	2518.08	54.502	259.184	2258.94	843.255	267.487	2281.25	1062.02	185.364	2293.35	500.212	169.218	2100.01	124.567	214.783	2197.35	60.6422
2264	0	-199.545	2313.21	907.682				-143.76	2370.02	507.413	-157.718	2392.15	119.167	-184.279	2518.16	54.6725	257.338	2261.53	843.242	265.119	2284.13	1061.99	184.189	2294.98	500.114	168.893	2099.98	124.754	214.872	2197.44	60.6522
2265	0	-201.363	2315.78	907.354				-143.859	2371.59	507.109	-157.121	2392.61	118.989	-184.189	2518.15	54.7455	255.318	2264.09	843.339	262.792	2287.05	1062.13	182.879	2296.4	500.133	169.053	2100.37	125.306	214.827	2197.43	60.6825
2266	0	-203.282	2318.17	907.205				-144.341	2373.44	506.962	-156.526	2392.55	118.727	-184.191	2518.2	54.7938	253.217	2266.64	843.509	260.421	2290.17	1062.28	181.516	2297.78	500.267	169.048	2100.6	125.753	214.663	2197.4	60.6237
2267	0	-205.241	2320.34	907.205				-145.048	2375.19	506.945	-156.751	2393.24	118.667	-184.157	2518.19	54.7709	251.071	2269.2	843.8	257.778	2293.17	1062.32	180.217	2299.1	500.51	168.801	2100.62	126.167	214.834	2197.53	60.6407
2268	0	-207.33	2322.33	907.316				-146.091	2376.84	507.049	-156.932	2393.54	118.619	-184.232	2518.2	54.7284	248.853	2271.77	844.199	255.293	2296.33	1062.77	178.84	2300.29	500.825	169.19	2101.19	126.88	214.741	2197.48	60.624
2269	0	-209.487	2324.12	907.5				-147.47	2378.41	507.272	-157.184	2393.66	118.566	-184.27	2518.25	54.6639	246.586	2274.21	844.681	252.648	2299.48	1063.13	177.519	2301.45	501.32	169.04	2101.47	127.454	214.665	2197.47	60.6015
2270	0	-211.679	2325.69	907.754				-149.01	2379.97	507.567	-157.57	2393.83	118.526	-184.296	2518.28	54.5324	244.291	2276.59	845.224	249.923	2302.74	1063.57	176.181	2302.46	501.877	168.998	2101.7	128.092	214.62	2197.5	60.6212
2271	0	-213.975	2327.03	907.98				-150.651	2381.31	507.798	-157.872	2393.82	118.436	-184.374	2518.25	54.4772	241.999	2278.85	845.896	247.246	2306.19	1064	174.929	2303.45	502.472	168.818	2101.82	128.677	214.6	2197.45	60.5829
2272	0	-216.358	2328.39	908.218				-152.303	2382.23	507.913	-158.113	2393.84	118.298	-184.448	2518.21	54.4185	239.692	2281.14	846.589	244.6	2309.65	1064.51	173.851	2304.55	503.08	169.253	2102.55	129.668	214.659	2197.5	60.5887
2273	0	-218.755	2329.72	908.428				-153.84	2382.8	507.925	-158.31	2393.81	118.325	-184.467	2518.28	54.363	237.426	2283.39	847.325	241.983	2313.26	1065.02	172.757	2305.73	503.792	169.268	2102.88	130.422	214.463	2197.42	60.5837
2274	0	-221.178	2330.93	908.535				-155.246	2383.1	507.894	-158.385	2393.78	118.196	-184.472	2518.28	54.3201	235.158	2285.71	848.122	239.358	2316.81	1065.42	171.702	2307.12	504.542	168.702	2102.92	131.085	215.934	2198.42	60.8561
2275	0	-223.66	2332.22	908.547				-156.698	2383.16	507.774	-158.456	2393.7	118.042	-184.485	2518.22	54.3083	232.892	2288.06	848.913	236.666	2320.41	1065.83	170.866	2308.78	505.225	169.22	2103.92	132.216	216.136	2198.56	60.8652
2276	0	-226.098	2333.5	908.41				-157.842	2382.86	507.43	-158.335	2393.73	117.709	-184.489	2518.11	54.2603	230.815	2290.53	849.708	234.042	2324.01	1066.27	169.957	2310.55	505.781	169.412	2104.56	133.298	216.102	2198.49	60.8297
2277	0	-228.517	2334.67	908.153				-158.922	2382.42	507.07	-158.055	2393.46	117.249	-184.457	2518.29	54.3827	228.715	2293.07	850.479	231.298	2327.57	1066.61	169.118	2312.64	506.289	169.551	2105.16	134.4	216.405	2198.72	60.8813
2278	0	-230.865	2335.92	907.679				-159.846	2381.54	506.537	-157.948	2393.52	116.989	-184.424	2518.25	54.3894	226.653	2295.69	851.137	228.569	2331.06	1066.92	168.458	2315.03	506.743	169.461	2105.7	135.489	217.044	2199.28	60.9564
2279	0	-233.228	2337.22	907.124				-160.778	2380.7	505.982	-157.925	2393.71	116.763	-184.378	2518.19	54.3877	224.693	2298.51	851.658	225.809	2334.43	1067.18	167.779	2317.63	507.142	169.717	2106.68	136.883	217.17	2199.41	61.0105
2280	0	-235.351	2338.51	906.469				-161.762	2379.85	505.327	-157.763	2393.97	116.557	-184.362	2518.27	54.5165	222.764	2301.36	852.044	223.106	2337.83	1067.43	167.147	2320.57	507.412	170.306	2107.74	138.55	213.815	2198.21	60.2155
2281	0	-237.57	2340.02	905.803				-162.517	2378.85	504.63	-157.396	2394.12	116.08	-184.343	2518.17	54.4945	220.919	2304.38	852.361	220.413	2341.2	1067.63	166.652	2323.77	507.794	171.95	2109.33	140.228	209.944	2195.88	59.0882
2282	0	-239.629	2341.48	905.049				-163.434	2378.05	504.024	-157.173	2394.15	115.705	-184.342	2518.16	54.4911	219.131	2307.52	852.645	217.781	2344.53	1067.79	166.115	2327.1	507.989	172.183	2110.41	141.788	209.775	2195.81	59.0448
2283	0	-241.721	2343.21	904.395				-164.376	2377.34	503.456	-157.083	2394.37	115.481	-184.342	2518.17	54.4919	217.369	2310.68	852.911	215.28	2347.88	1068	165.411	2330.46	508.155	172.669	2111.71	143.802	210.135	2196.29	59.2413
2284	0	-243.602	2344.74	903.713				-165.334	2376.75	502.995	-157.293	2395.02	115.205	-184.39	2518.24	54.5727	215.75	2314.08	853.1	212.808	2351.24	1068.18	164.666	2333.92	508.35	172.296	2112.88	145.184	215.675	2199.38	60.9055
2285	0	-245.499	2346.44	903.16				-166.47	2376.62	502.681	-157.092	2394.78	115.081	-184.374	2518.23	54.5216	213.948	2317.45	853.281	210.249	2354.63	1068.33	163.903	2337.45	508.427	172.421	2114.21	146.924	218.073	2201.23	61.6654
2286	0	-247.218	2347.78	902.584				-167.556	2376.48	502.337	-157.422	2395.31	114.94	-184.382	2518.16	54.4639	212.278	2320.8	853.482	207.638	2358.08	1068.38	163.133	2341.26	508.668	172.27	2115.67	148.965	217.821	2201.43	61.8482
2287	0	-249	2349.29	902.163				-168.771	2376.69	502.077	-157.483	2395.4	114.818	-184.345	2518.14	54.4051	210.684	2324.27	853.675	205.162	2361.51	1068.69	162.35	2345.19	508.924	171.791	2117.03	150.768	217.785	2201.69	62.0926
2288	0	-250.817	2350.69	901.773				-169.922	2377.06	501.869	-157.545	2395.39	114.658	-184.408	2518.17	54.407	209.07	2327.66	853.855	202.678	2365.02	1068.87	161.633	2349.59	509.234	171.959	2119.1	152.958	218.043	2202.22	62.5013
2289	0	-252.606	2351.95	901.424				-170.98	2377.27	501.629	-157.573	2395.43	114.515	-184.433	2518.13	54.3774	207.447	2330.94	854.011	200.189	2368.51	1069.09	161.006	2354.56	509.72	171.89	2121.23	155.521	218.082	2202.7	63.0019
2290	0	-254.5	2353.31	901.133				-172.062	2377.77	501.421	-157.611	2395.45	114.37	-184.444	2518.22	54.4024	205.915	2334.12	854.229	197.613	2371.92	1069.3	160.392	2359.85	510.289	171.983	2123.79	158.196	218.311	2203.2	63.4569
2291	0	-256.235	2354.25	900.854				-173.153	2378.17	501.254	-157.64	2395.39	114.224	-184.414	2518.15	54.3472	204.345	2337.1	854.459	195.34	2375.58	1069.49	160.018	2365.85	511.097	172.058	2126.64	161.622	218.014	2203.64	64.0187
2292	0	-258.043	2355.28	900.569				-174.11	2378.41	501.108	-157.67	2395.4	114.097	-184.401	2518.15	54.3212	202.91	2339.96	854.675	192.584	2378.56	1069.64	159.652	2372.19	511.934	172.55	2130.16	165.552	218.339	2204.49	64.8719
2293	0	-259.764	2356.04	900.26				-175.205	2378.72	500.959	-157.703	2395.41	113.993	-184.402	2518.15	54.3217	201.498	2342.68	854.991	190.186	2381.69	1069.68	159.443	2378.56	512.84	172.23	2133.53	169.29	215.62	2204.12	65.4459
2294	0	-261.468	2356.8	899.984				-176.128	2378.81	500.751	-157.717	2395.38	113.869	-184.402	2518.15	54.322	200.128	2345.15	855.331	188.369	2384.95	1069.7	159.492	2385.78	514.164	172.472	2137.73	173.163	215.761	2205.24	66.7584
2295	0	-263.433	2357.93	899.677				-177.207	2378.82	500.589	-157.758	2395.38	113.75	-184.415	2518.14	54.3224	198.993	2347.57	855.777	185.98	2387.63	1069.7	159.558	2393.39	515.553	173.055	2142.78	177.458	215.603	2206.37	68.1571
2296	0	-265.675	2359.47	899.395				-178.185	2378.68	500.302	-157.81	2395.25	113.591	-184.458	2518.19	54.2999	198.048	2349.91	856.276	183.919	2390.22	1069.63	159.892	2401.43	517.333	173.257	2148.06	181.92	215.934	2207.92	69.8513
2297	0	-267.131	2359.8	899.019				-179.34	2378.53	500.125	-157.864	2395.19	113.438	-184.448	2518.2	54.2775	197.136	2352.08	856.815	181.607	2392.3	1069.62	160.301	2409.89	519.402	173.682	2153.85	186.593	215.951	2209.24	71.7104
2298	0	-268.7	2360.27	898.51				-180.295	2378.08	499.805	-157.938	2395.09	113.244	-184.459	2518.15	54.2559	196.352	2354.2	857.384	179.833	2394.5	1069.54	160.893	2418.6	521.753	174.449	2160.38	191.532	216.037	2211.01	73.9118
2299	0	-270.24	2360.87	898.12				-181.448	2377.81	499.542	-158.017	2394.97	113.052	-184.527	2518.19	54.2812	195.78	2356.28	858.016	177.618	2396.11	1069.38	161.343	2427.21	524.336	174.833	2167.21	196.609	215.744	2212.97	76.6719
2300	0	-271.783	2361.52	897.661				-182.334	2377.14	499.192	-158.404	2395.3	112.837	-184.514	2518.2	54.2533	195.27	2358.33	858.784	175.962	2397.81	1069.18	162.142	2436.07	527.308	175.072	2174.25	201.589	215.558	2215.59	79.9229
2301	0	-273.153	2362.11	897.177				-183.342	2376.67	498.899	-158.987	2395.92	112.676	-184.563	2518.14	54.2313	194.888	2360.37	859.855	174.048	2399.1	1068.96	162.97	2444.61	530.4	175.221	2181.78	206.723	215.549	2218.99	84.0911
2302	0	-274.384	2362.47	896.736				-184.298	2376.04	498.516	-159.156	2395.9	112.594	-184.553	2518.14	54.1869	194.581	2362.44	861.131	172.181	2400.15	1068.7	163.774	2452.93	533.707	175.29	2189.23	211.918	215.609	2223.6	88.8308
2303	0	-275.658	2363.03	896.286				-185.137	2375.24	498.154	-159.29	2395.75	112.475	-184.614	2518.13	54.1881	194.344	2364.65	862.626	171.095	2401.67	1068.38	164.746	2460.88	537.152	174.818	2196.21	217.01	215.481	2228.83	94.2455
2304	0	-276.765	2363.59	895.882				-186.111	2374.73	497.833	-159.362	2395.57	112.303	-184.652	2518.23	54.2208	193.937	2366.76	864.207	169.419	2402.42	1067.98	165.569	2468.5	540.618	174.623	2203.49	221.828	215.093	2234.31	99.372
2305	0	-277.711	2364	895.509				-186.868	2374.12	497.516	-159.35	2395.33	112.078	-184.652	2518.09	54.1398	193.607	2368.91	865.84	168.123	2403.36	1067.63	166.479	2475.76	544.095	174.326	2210.33	226.635	214.845	2241.05	103.24
2306	0	-278.667	2364.44	895.134				-187.625	2373.7	497.225	-159.397	2395.15	111.905	-184.66	2518.13	54.1206	193.384	2370.78	867.544	167.118	2404.33	1067.21	167.184	2482.67	547.47	173.727	2216.51	230.446	214.551	2249.14	105.865
2307	0	-279.559	2364.94	894.804				-188.376	2373.4	496.987	-159.466	2395.05	111.786	-184.696	2518.14	54.1126	193.059	2372.2	869.114	166.18	2405.3	1066.77	167.887	2489.07	550.738	173.767	2224.09	232.813	214.471	2259.16	109.055
2308	0	-280.36	2365.44	894.492				-188.966	2373.11	496.727	-159.551	2394.96	111.687	-184.697	2518.13	54.0924	192.907	2373.55	870.67	165.235	2406.23	1066.39	168.458	2494.98	553.937	174.09	2232.8	233.982	213.711	2269.36	110.539
2309	0	-281.137	2366	894.243				-189.448	2372.88	496.488	-159.594	2394.85	111.586	-184.732	2518.13	54.0885	192.945	2374.82	872.114	164.734	2407.33	1066.09	168.877	2500.37	557.044	174.334	2242.43	233.921	214.129	2281.32	111.345
2310	0	-281.744	2366.35	894.025				-189.903	2372.79	496.371	-159.659	2394.74	111.534	-184.759	2518.12	54.0939	192.936	2375.86	873.209	164.065	2408.41	1066.06	169.286	2505.42	560.037	174.636	2252.74	232.535	214.535	2294.07	111.225
2311	0	-282.274	2366.6	893.846				-190.288	2372.73	496.309	-159.694	2394.7	111.505	-184.759	2518.12	54.094	192.994	2376.63	874.199	164.236	2409.9	1066.28	169.505	2510.13	562.755	175.023	2263.37	230.557	216.182	2308.62	110.861
2312	0	-282.749	2366.97	893.659				-190.548	2372.69	496.228	-159.724	2394.64	111.469	-184.759	2518.12	54.0939	192.959	2377.26	874.988	163.547	2410.89	1066.32	169.837	2514.58	565.131	175.503	2274.55	227.473	216.845	2322.99	109.199
2313	0	-283.188	2367.37	893.504				-190.793	2372.76	496.194	-159.75	2394.6	111.439	-184.759	2518.12	54.0939	192.802	2377.6	875.701	163.217	2412	1066.49	170.113	2518.61	567.266	176.176	2286.52	223.534	218.292	2338.79	107.461
2314	0	-283.491	2367.83	893.351				-190.941	2372.85	496.165	-159.78	2394.54	111.425	-184.774	2518.07	54.0825	192.614	2377.87	876.341	162.876	2413.17	1066.65	170.423	2522.26	569.116	176.948	2299	218.874	219.809	2355.59	105.234
2315	0	-283.716	2368.3	893.26				-191.056	2372.94	496.156	-159.78	2394.54	111.425	-184.774	2518.06	54.0817	192.335	2378.08	876.947	162.429	2414.14	1066.94	170.843	2525.52	570.785	177.486	2311.7	213.503	221.527	2373.3	102.678
2316	0	-283.815	2368.77	893.142				-191.069	2373.1	496.132	-159.78	2394.55	111.42	-184.785	2518.07	54.0776	192.181	2378.39	877.497	162.3	2415.35	1067.22	171.213	2528.28	572.091	178.341	2325.01	207.436	223.024	2391.35	99.8381
2317	0	-283.815	2369.26	893.027				-191.047	2373.36	496.168	-159.787	2394.49	111.406	-184.786	2518.07	54.0778	192.08	2378.75	877.956	162.346	2416.54	1067.54	171.523	2530.56	573.03	181.98	2339.99	201.239	224.376	2409.88	96.9522
2318	0	-283.729	2369.89	892.941				-190.91	2373.6	496.167	-159.789	2394.47	111.409	-184.785	2518.07	54.0777	192.024	2379.25	878.435	162.45	2417.76	1067.81	171.764	2532.34	573.559	183.496	2354.17	194.919	225.723	2428.57	93.8839
2319	0	-283.589	2370.73	892.895				-190.783	2374.02	496.188	-159.809	2394.6	111.51	-184.823	2518.15	54.1334	192.022	2379.81	878.897	162.616	2419.01	1068.03	171.979	2533.77	573.723	184.156	2367.95	188.148	226.93	2447.33	90.9192
2320	0	-283.244	2371.43	892.799				-190.549	2374.45	496.194	-159.782	2394.66	111.545	-184.767	2518.07	54.099	192.114	2380.43	879.281	162.77	2420.2	1068.22	172.135	2534.73	573.507	185.211	2381.98	181.545	228.354	2465.99	88.1841
2321	0	-282.828	2372.4	892.744				-190.258	2375.01	496.234	-159.696	2394.65	111.5	-184.749	2518.12	54.1076	192.358	2381.29	879.619	163.107	2421.47	1068.29	172.101	2535.36	573.121	185.194	2395.45	174.517	229.543	2484.32	85.9332
2322	0	-282.43	2373.5	892.663				-189.923	2375.57	496.295	-159.663	2394.69	111.549	-184.729	2518.03	54.1003	192.79	2382.29	879.892	163.514	2422.78	1068.33	172.168	2535.85	572.3	186.504	2409.07	168.605	230.73	2501.99	83.9539
2323	0	-281.892	2374.66	892.625				-189.569	2376.13	496.337	-159.607	2394.73	111.568	-184.713	2518.08	54.1104	193.296	2383.49	880.114	163.945	2424.21	1068.31	172.007	2536.13	571.385	188.094	2422.28	163.23	231.571	2518.53	82.2349
2324	0	-281.242	2375.89	892.622				-189.154	2376.67	496.407	-159.576	2394.79	111.606	-184.725	2518.08	54.135	193.986	2384.87	880.18	164.376	2425.63	1068.28	171.927	2536.44	570.232	189.655	2434.73	158.294	232.569	2533.89	80.8239
2325	0	-280.526	2377.13	892.68				-188.738	2377.28	496.487	-159.511	2394.89	111.671	-184.713	2518.09	54.1354	194.721	2386.46	880.114	164.821	2427.11	1068.17	171.905	2536.71	568.968	190.809	2446.08	153.867	233.634	2547.98	79.6131
2326	0	-279.813	2378.58	892.796				-188.257	2378.01	496.62	-159.478	2394.95	111.751	-184.703	2518.09	54.1123	195.692	2388.25	879.867	165.361	2428.79	1068.03	171.816	2536.99	567.603	191.977	2456.4	149.816	234.671	2560.49	78.7498
2327	0	-278.991	2379.79	892.911				-187.738	2378.72	496.756	-159.439	2395.03	111.803	-184.713	2518.09	54.1348	196.538	2389.83	879.479	166.028	2430.52	1067.84	171.52	2537.08	565.934	192.856	2465.33	146.156	235.868	2571.38	78.083
2328	0	-278.032	2380.91	893.137				-187.233	2379.46	496.913	-159.407	2395.1	111.888	-184.732	2518.06	54.159	197.502	2391.35	878.87	166.917	2432.51	1067.57	171.369	2537.18	564.255	193.418	2472.93	142.939	236.698	2580.36	77.6249
2329	0	-277.084	2382.02	893.389				-186.606	2380.33	497.089	-159.351	2395.28	111.984	-184.717	2518.08	54.1501	198.599	2392.9	878.115	168.068	2434.67	1067.3	170.939	2537.07	562.303	193.885	2479.08	140.193	237.588	2587.53	77.4186
2330	0	-276.141	2383.09	893.605				-185.959	2381.04	497.274	-159.325	2395.33	112.085	-184.716	2518.08	54.1499	199.438	2394.14	877.101	168.932	2436.76	1066.99	170.489	2536.9	560.219	194.845	2484.44	138.025	238.974	2593.12	77.1595
2331	0	-275.029	2383.93	893.912				-185.211	2381.83	497.487	-159.304	2395.51	112.186	-184.713	2518.09	54.1352	200.233	2395.55	875.81	170.203	2439.01	1066.57	170.005	2536.59	558.037	193.813	2486.77	135.521	240.301	2596.64	76.7251
2332	0	-273.833	2384.7	894.265				-184.425	2382.57	497.731	-159.185	2395.6	112.322	-184.713	2518.09	54.1351	200.611	2401.11	874.667	171.649	2441.51	1066.2	169.445	2536.17	555.744	192.914	2488.17	133.091	238.253	2598.02	75.2857
2333	0	-272.597	2385.57	894.722				-183.658	2383.43	498.013	-159.064	2395.63	112.436	-184.716	2518.08	54.1499	201.319	2403.56	872.97	172.985	2444	1065.88	168.923	2535.65	553.365	192.084	2488.29	130.793	237.121	2598.09	73.5548
