# Supplementary material for: A Brake-Based Overground Gait Rehabilitation Device for Altering Propulsion Impulse Symmetry
Source: Sensors (Basel). 2021 Oct 5;21(19):6617. doi: 10.3390/s21196617 (PMC8512803; doi:10.3390/s21196617)
Supplement: Supplementary file 1 [file sensors-21-06617-s001.zip › GPT animations/code and data/stroke_data/Trajectory/TR 10.csv]

Trajectories
100
		BDP031:LTroc			BDP031:LIliac			BDP031:LKnee			BDP031:LAnkle			BDP031:LToe			BDP031:RTroc			BDP031:RIliac			BDP031:RKnee			BDP031:RAnkle			BDP031:RToe
Frame	Sub Frame	X	Y	Z	X	Y	Z	X	Y	Z	X	Y	Z	X	Y	Z	X	Y	Z	X	Y	Z	X	Y	Z	X	Y	Z	X	Y	Z
		mm	mm	mm	mm	mm	mm	mm	mm	mm	mm	mm	mm	mm	mm	mm	mm	mm	mm	mm	mm	mm	mm	mm	mm	mm	mm	mm	mm	mm	mm
1323	0	-232.32	-739.933	872.768				-170.042	-681.628	477.043	-180.609	-636.26	93.385	-204.224	-504.904	27.5769	231.161	-751.932	826.878	223.8	-713.716	1046.89	165.531	-734.873	479.776	165.478	-920.714	97.3553	211.8	-821.896	33.3939
1324	0	-234.178	-737.622	872.624				-171.061	-680.082	476.936	-180.498	-636.19	93.2551	-204.249	-504.948	27.5984	229.492	-750.212	827.837	221.169	-711.054	1047.18	164.933	-734.615	480.444	165.519	-920.726	97.7283	211.921	-821.858	33.318
1325	0	-235.862	-735.505	872.495				-171.905	-678.73	476.844	-180.386	-635.993	93.0865	-204.275	-504.978	27.6177	227.944	-748.24	828.794	219.575	-707.858	1048.11	164.378	-734.226	480.934	165.587	-920.63	98.0879	212.008	-821.829	33.2406
1326	0	-237.589	-733.259	872.529				-172.792	-677.249	476.914	-180.271	-635.699	92.8435	-204.259	-504.977	27.6165	226.435	-746.164	829.587	217.369	-705.029	1048.66	163.888	-733.595	481.415	165.654	-920.554	98.5118	211.994	-821.722	33.1433
1327	0	-239.298	-730.448	872.555				-173.662	-675.202	476.978	-180.167	-635.402	92.6524	-204.243	-504.999	27.6466	224.879	-743.921	830.239	215.317	-702.324	1049.17	163.301	-732.79	481.734	165.716	-920.472	98.9628	212.065	-821.668	33.0392
1328	0	-240.796	-727.69	872.51				-174.32	-673.209	476.969	-179.974	-635.039	92.5022	-204.015	-505.256	27.6785	223.388	-741.545	830.751	213.197	-699.538	1049.57	162.699	-731.864	482.069	165.744	-920.299	99.418	212.601	-822.306	32.9403
1329	0	-242.357	-724.852	872.603				-175.041	-671.135	477.098	-179.764	-634.792	92.3627	-203.951	-505.237	27.6896	221.899	-739.118	831.057	211.227	-696.771	1049.91	162.053	-730.749	482.297	165.821	-920.034	99.9372	212.838	-822.42	32.9799
1330	0	-244.234	-721.802	872.558				-176.078	-668.85	477.09	-179.478	-634.373	92.1648	-203.98	-505.258	27.6761	220.411	-736.631	831.305	209.295	-694.008	1050.14	161.329	-729.496	482.503	165.836	-919.715	100.501	212.944	-822.367	32.9579
1331	0	-245.799	-719.47	872.378				-176.804	-667.283	476.947	-179.229	-633.908	91.9447	-203.98	-505.236	27.6892	218.94	-734.166	831.408	207.508	-691.067	1050.17	160.715	-728.086	482.713	165.862	-919.349	101.162	213.055	-822.287	32.9547
1332	0	-247.289	-716.804	872.371				-177.454	-665.382	476.977	-178.98	-633.425	91.7508	-202.383	-510.19	26.5247	217.413	-731.622	831.446	205.678	-688.224	1050.13	159.982	-726.608	482.831	165.864	-918.908	101.845	213.161	-822.215	32.9682
1333	0	-248.891	-713.916	872.27				-178.217	-663.258	476.913	-178.683	-633.082	91.586	-202.408	-510.667	26.6181	215.894	-729.134	831.343	203.889	-685.232	1050.1	159.202	-725.077	483.04	165.856	-918.47	102.548	213.279	-822.127	32.993
1334	0	-250.152	-711.576	872.07				-178.638	-661.682	476.749	-178.452	-632.694	91.3812	-202.402	-510.504	26.5991	214.344	-726.6	831.326	202.139	-682.185	1049.97	158.503	-723.46	483.201	165.866	-918.017	103.314	213.338	-821.939	33.0141
1335	0	-251.546	-709.02	871.821				-179.193	-659.891	476.536	-178.18	-632.267	91.1642	-202.359	-510.471	26.5781	212.78	-724	831.329	200.475	-679.163	1049.94	157.834	-721.989	483.429	165.862	-917.581	104.121	213.419	-821.844	33.0049
1336	0	-252.167	-706.287	871.822				-179.887	-658.001	476.496	-177.922	-632.014	91.0319	-202.352	-510.507	26.6042	211.281	-721.497	831.501	198.787	-675.987	1049.9	157.221	-720.388	483.638	165.861	-917.065	104.935	213.432	-821.66	33.01
1337	0	-252.516	-703.598	871.783				-180.31	-656.154	476.414	-177.708	-631.708	90.9386	-202.319	-510.501	26.6118	209.79	-718.869	831.776	197.104	-672.883	1049.97	156.622	-718.808	483.939	165.872	-916.515	105.809	213.364	-821.316	32.9251
1338	0	-253.02	-700.558	871.954				-180.888	-653.957	476.544	-177.496	-631.273	90.7503	-202.299	-510.498	26.6219	208.312	-716.231	832.119	195.425	-669.681	1050.12	156	-717.082	484.225	165.93	-915.929	106.735	213.069	-820.77	32.8103
1339	0	-253.5	-697.232	872.19				-181.443	-651.473	476.738	-177.385	-631.039	90.6823	-202.29	-510.461	26.6279	206.896	-713.568	832.534	193.624	-666.453	1050.31	155.417	-715.342	484.564	165.991	-915.201	107.713	213.134	-820.549	32.8069
1340	0	-253.868	-694.398	872.308				-181.885	-649.48	476.813	-177.339	-630.897	90.6749	-202.301	-510.547	26.6794	205.479	-710.862	833.031	191.83	-663.264	1050.65	154.856	-713.417	485.041	166.053	-914.551	108.838	213.202	-820.381	32.8198
1341	0	-254.517	-691.743	872.148				-182.608	-647.668	476.612	-177.297	-630.777	90.6478	-202.31	-510.559	26.6677	204.048	-708.029	833.566	190.101	-659.997	1050.99	154.287	-711.45	485.535	166.116	-913.747	109.961	213.321	-820.198	32.8588
1342	0	-255.225	-688.802	872.411				-183.39	-645.569	476.833	-177.303	-630.649	90.6158	-202.297	-510.54	26.65	202.648	-705.288	834.163	188.103	-656.848	1051.5	153.843	-709.295	485.975	166.186	-912.98	111.244	213.419	-820.01	32.9347
1343	0	-255.806	-686.036	872.571				-184.045	-643.646	476.951	-177.292	-630.542	90.6279	-202.307	-510.54	26.6725	201.334	-702.531	834.733	186.386	-653.746	1052	153.431	-707.052	486.555	166.392	-912.038	112.462	213.567	-819.815	32.9595
1344	0	-256.461	-683.521	872.705				-184.774	-641.973	477.043	-177.288	-630.459	90.5965	-202.342	-510.55	26.6553	200.008	-699.747	835.351	184.613	-650.653	1052.55	153.134	-704.752	487.136	166.517	-911.132	113.801	213.67	-819.546	32.9589
1345	0	-257.566	-680.299	873.001				-185.953	-639.593	477.297	-177.292	-630.307	90.5517	-202.344	-510.51	26.6605	198.77	-697.005	836.019	182.609	-647.57	1053.09	152.762	-702.327	487.73	166.618	-910.199	115.219	213.744	-819.272	32.9657
1346	0	-258.206	-677.651	873.162				-186.667	-637.787	477.416	-177.303	-630.175	90.5382	-202.334	-510.574	26.6594	197.61	-694.247	836.671	180.782	-644.459	1053.56	152.524	-699.726	488.406	166.754	-909.192	116.666	213.866	-819.098	33.0106
1347	0	-258.99	-675.154	873.263				-187.525	-636.133	477.475	-177.288	-630.056	90.5216	-202.406	-510.402	26.7208	196.456	-691.57	837.344	179.022	-641.409	1054.08	152.43	-696.878	489.023	166.874	-908.114	118.266	214.095	-818.853	33.0945
1348	0	-259.821	-672.323	873.399				-188.43	-634.143	477.568	-177.253	-629.815	90.4678	-202.366	-510.394	26.72	195.319	-688.814	838.026	177.025	-638.396	1054.51	152.415	-693.84	489.673	167.008	-906.891	119.956	214.298	-818.694	33.2175
1349	0	-260.229	-670.142	873.443				-188.912	-632.806	477.571	-177.211	-629.702	90.4253	-202.327	-510.463	26.7093	194.185	-686.103	838.591	175.379	-635.415	1054.87	152.427	-690.368	490.255	167.145	-905.578	121.835	214.58	-818.485	33.4734
1350	0	-261.229	-667.479	873.671				-189.986	-630.984	477.757	-177.113	-629.454	90.3961	-202.319	-510.401	26.7243	193.06	-683.361	839.144	173.759	-632.577	1055.27	152.595	-686.481	490.882	167.191	-904.131	123.996	214.803	-818.323	33.7544
1351	0	-261.801	-664.908	873.649				-190.632	-629.256	477.693	-177.013	-629.313	90.3407	-202.303	-510.442	26.756	192.037	-680.624	839.689	171.889	-629.683	1055.38	152.76	-681.915	491.482	167.361	-902.427	126.383	214.933	-817.976	33.9926
1352	0	-262.271	-662.95	873.515				-191.176	-628.14	477.517	-176.897	-629.145	90.2763	-202.268	-510.394	26.7703	190.905	-677.858	840.168	170.373	-626.891	1055.57	153.107	-676.722	492.104	167.428	-900.418	129.047	214.991	-817.711	34.2689
1353	0	-262.837	-660.749	873.371				-191.816	-626.781	477.331	-176.811	-628.959	90.2049	-202.239	-510.281	26.7728	189.918	-675.125	840.536	168.66	-624.311	1055.7	153.491	-671.008	492.712	167.517	-898.038	132.014	215.048	-817.266	34.7108
1354	0	-263.491	-658.086	873.436				-192.544	-624.961	477.354	-176.742	-628.841	90.1169	-202.226	-510.393	26.7884	188.873	-672.472	840.793	167.042	-621.722	1055.71	154.074	-664.448	493.447	167.338	-894.776	135.011	215.295	-816.891	35.3215
1355	0	-263.964	-656.164	873.324				-193.092	-623.88	477.2	-176.695	-628.718	90.0332	-202.225	-510.365	26.8141	187.942	-669.836	841.079	165.463	-619.302	1055.63	154.812	-657.077	494.212	167.461	-891.214	138.636	215.727	-816.877	36.0159
1356	0	-264.552	-654.585	873.124				-193.754	-623.144	476.958	-176.631	-628.61	89.9375	-202.212	-510.33	26.7965	187.072	-667.329	841.303	163.611	-617.153	1055.6	155.63	-648.821	495.141	167.692	-887.284	142.796	215.967	-816.579	37.0325
1357	0	-265.221	-652.871	873.188				-194.496	-622.272	476.98	-176.589	-628.414	89.777	-202.207	-510.34	26.8071	186.229	-664.723	841.562	162.018	-615.04	1055.48	156.811	-639.832	496.322	167.891	-882.601	147.444	215.977	-815.688	38.3988
1358	0	-265.889	-651.121	873.079				-195.238	-621.364	476.829	-176.579	-628.32	89.6196	-202.199	-510.357	26.8185	185.356	-662.126	841.674	160.465	-613.092	1055.29	158.168	-630.181	497.864	168.045	-877.205	152.595	215.792	-814.588	40.292
1359	0	-266.379	-649.977	872.828				-195.803	-621.062	476.537	-176.54	-628.184	89.444	-202.202	-510.334	26.7964	184.656	-659.734	841.865	158.773	-611.362	1055.1	159.555	-619.636	499.749	168.118	-870.954	158.286	215.242	-812.848	42.7494
1360	0	-266.843	-649.695	872.564				-196.341	-621.622	476.23	-176.588	-628.047	89.2044	-202.202	-510.29	26.8185	184.003	-657.311	842.181	157.092	-609.799	1054.81	161.329	-609.098	502.137	168.07	-864.045	164.644	214.643	-810.841	45.8348
1361	0	-267.632	-649.923	872.398				-197.204	-622.693	476.022	-176.625	-628.029	88.9828	-202.155	-510.393	26.7901	183.559	-654.915	842.656	155.534	-608.462	1054.48	161.48	-597.698	504.415	168.281	-856.24	171.357	214.01	-808.539	49.5246
1362	0	-268.644	-649.451	871.997				-198.29	-623.064	475.579	-176.755	-627.977	88.7256	-202.158	-510.435	26.7561	183.228	-652.569	843.189	154.108	-607.125	1054.1	165.956	-586.759	507.853	168.346	-847.786	178.007	213.265	-805.858	54.0895
1363	0	-269.382	-650.145	871.661				-199.102	-624.599	475.201	-176.912	-628.007	88.4667	-202.21	-510.478	26.7022	183.04	-650.205	843.81	152.949	-605.875	1053.68	168.063	-575.911	510.81	167.333	-838.536	184.594	212.379	-802.276	59.7689
1364	0	-270.136	-651.809	871.422				-199.93	-627.106	474.92	-177.147	-628.178	88.2966	-202.218	-510.559	26.6972	183.008	-647.907	844.465	151.747	-604.777	1053.14	169.439	-565.55	514.224	166.565	-829.823	191.587	211.5	-797.731	66.3145
1365	0	-270.76	-653.838	870.821				-200.628	-629.977	474.278	-177.414	-628.341	88.1037	-202.261	-510.572	26.6612	183.095	-645.773	845.175	150.899	-603.631	1052.53	170.341	-555.673	517.843	165.044	-821.27	198.298	210.551	-791.872	73.4255
1366	0	-271.247	-655.681	870.402				-201.189	-632.662	473.816	-177.657	-628.556	87.9469	-202.315	-510.615	26.6189	183.272	-643.577	846.152	150.029	-602.484	1051.88	168.19	-546.262	521.549	163.306	-812.535	204.611	209.406	-785.227	79.7648
1367	0	-272.088	-656.574	870.029				-202.104	-634.397	473.401	-177.856	-628.482	87.6991	-202.357	-510.617	26.5667	183.394	-641.485	847.397	149.497	-601.311	1051.24	169.002	-537.723	525.207	161.217	-804.706	210.262	208.82	-777.179	85.1929
1368	0	-272.688	-656.886	869.907				-202.778	-635.552	473.238	-178.034	-628.616	87.5375	-202.427	-510.587	26.5268	183.557	-639.715	848.907	149.046	-600.116	1050.64	169.653	-529.533	528.779	158.955	-796.781	215.161	207.888	-767.414	91.5244
1369	0	-273.512	-656.381	869.635				-203.676	-635.889	472.923	-178.197	-628.674	87.3812	-202.472	-510.968	26.3948	183.644	-638.129	850.215	148.831	-598.77	1050.06	169.801	-521.722	532.272	156.918	-787.956	218.806	207.148	-756.784	96.2057
1370	0	-273.759	-655.6	869.537				-203.997	-635.95	472.784	-178.277	-628.679	87.3287	-202.49	-510.646	26.5202	183.746	-636.706	851.477	148.463	-597.301	1049.58	169.599	-513.988	535.579	155.319	-777.904	220.615	206.298	-745.239	99.0413
1371	0	-273.845	-654.938	869.473				-204.157	-636.13	472.678	-178.336	-628.776	87.3271	-202.512	-510.621	26.4539	183.836	-635.058	852.596	148.091	-595.805	1049.37	169.573	-506.932	538.872	154.104	-766.995	220.958	205.099	-732.504	100.57
1372	0	-274.018	-654.312	869.466				-204.405	-636.347	472.628	-178.335	-628.766	87.2855	-202.523	-510.654	26.4661	183.894	-633.39	853.737	147.966	-594.13	1049.28	169.79	-500.788	542.113	152.937	-755.77	220.178	204.113	-718.199	100.804
1373	0	-274.124	-653.828	869.565				-204.584	-636.705	472.686	-178.354	-628.833	87.307	-202.534	-510.734	26.4636	183.957	-631.811	854.89	147.679	-592.266	1049.2	169.987	-495.198	545.109	151.978	-743.974	218.187	203.203	-702.555	100.097
1374	0	-274.25	-653.402	869.703				-204.784	-637.121	472.781	-178.345	-628.873	87.3139	-202.559	-511.017	26.2875	183.922	-630.221	855.978	147.398	-590.209	1049.21	169.727	-489.554	547.712	151.525	-731.265	214.574	202.462	-685.647	98.1289
1375	0	-274.388	-652.992	870.098				-204.996	-637.553	473.135	-178.353	-628.984	87.3926	-202.541	-510.767	26.4151	184.099	-629.753	857.071	147.312	-588.027	1049.29	169.639	-484.551	549.976	151.409	-717.814	209.798	201.824	-667.618	95.2305
1376	0	-274.387	-652.33	870.03				-205.069	-637.733	473.025	-178.364	-629.076	87.4257	-202.568	-510.833	26.4145	182.608	-624.029	857.725	147.228	-585.748	1049.35	169.552	-480.185	551.931	151.587	-703.709	204.034	201.545	-648.456	91.4414
1377	0	-275.425	-648.05	870.577				-206.182	-634.296	473.53	-178.372	-629.17	87.4619	-202.589	-510.811	26.4005	182.427	-622.059	858.716	147.258	-583.537	1049.4	169.342	-476.261	553.446	152.121	-688.961	197.338	201.773	-628.518	87.2701
1378	0	-275.582	-645.652	870.79				-206.412	-632.74	473.701	-178.357	-629.202	87.4788	-202.597	-510.81	26.3991	182.618	-620.805	859.579	147.397	-581.324	1049.48	169.21	-472.961	554.447	153.008	-673.716	189.899	202.129	-607.961	82.7727
1379	0	-275.322	-644.693	870.836				-206.226	-632.623	473.705	-178.352	-629.322	87.5245	-202.598	-510.845	26.3944	182.81	-619.506	860.296	147.835	-579.168	1049.57	168.875	-470.123	554.982	154.371	-658.147	182.202	203.08	-586.947	78.309
1380	0	-275.024	-643.808	870.832				-206.003	-632.581	473.659	-178.33	-629.295	87.5142	-202.611	-510.772	26.421	183.05	-617.937	860.865	148.198	-577.145	1049.55	168.442	-467.701	554.979	155.893	-641.976	174.103	204.346	-565.532	73.7047
1381	0	-274.6	-642.534	870.882				-205.653	-632.149	473.667	-178.303	-629.36	87.5266	-202.613	-511.123	26.2457	183.371	-616.285	861.035	148.665	-575.081	1049.36	167.879	-465.722	554.521	157.677	-625.167	165.851	205.608	-543.833	69.3138
1382	0	-274.213	-641.293	870.825				-205.34	-631.75	473.568	-178.262	-629.332	87.5176	-202.602	-511.111	26.2875	183.852	-614.561	861.011	149.255	-573.028	1048.99	167.214	-464.102	553.604	159.725	-608.437	158.004	207.02	-522.292	65.3706
1383	0	-273.464	-640.315	870.951				-204.664	-631.615	473.652	-178.192	-629.377	87.5198	-202.599	-510.894	26.4205	184.432	-612.822	860.796	150.029	-571.112	1048.64	167.016	-462.653	552.503	162.089	-591.71	150.438	208.385	-501.113	62.0185
1384	0	-272.786	-639.07	870.971				-204.061	-631.211	473.63	-178.141	-629.373	87.5173	-202.546	-510.873	26.4081	185.187	-610.92	860.331	150.872	-569.101	1048.15	167.271	-461.17	551.33	164.519	-575.581	143.458	209.812	-480.621	59.1424
1385	0	-270.923	-641.029	870.981				-202.272	-634.013	473.598	-178.091	-629.401	87.5686	-202.615	-511.181	26.2538	186.014	-608.804	859.615	151.823	-567.062	1047.53	163.591	-460.549	548.536	166.987	-559.961	136.956	210.326	-460.237	56.5336
1386	0	-269.828	-641.229	870.574				-201.251	-635.055	473.149	-177.998	-629.368	87.5899	-202.611	-511.218	26.2923	187.049	-606.697	858.649	152.787	-564.947	1046.77	163.705	-459.139	546.595	169.534	-545.175	130.998	211.685	-441.888	54.5292
1387	0	-269.261	-639.455	870.675				-200.758	-634.124	473.208	-177.897	-629.371	87.6127	-202.68	-511.183	26.2724	188.195	-604.597	857.537	154.014	-562.661	1046.04	162.832	-458.044	544.329	172.012	-531.4	125.658	213.18	-424.756	52.985
1388	0	-268.864	-636.812	870.896				-200.435	-632.323	473.387	-177.797	-629.406	87.6458	-202.609	-511.222	26.2561	189.341	-602.246	856.108	155.244	-560.412	1045.23	162.054	-457.192	541.939	174.279	-518.633	120.881	214.771	-409.372	52.0582
1389	0	-268.295	-634.611	871.062				-199.94	-630.964	473.511	-177.714	-629.453	87.7131	-202.598	-511.23	26.2962	190.696	-600.147	854.569	156.016	-558.077	1044.35	160.918	-456.539	539.332	176.25	-507.328	116.711	216.317	-395.753	51.5925
1390	0	-267.226	-633.309	871.153				-198.945	-630.504	473.56	-177.589	-629.473	87.758	-202.609	-511.307	26.2753	192.053	-597.965	852.85	157.906	-555.175	1043.5	159.842	-456.03	536.7	177.778	-497.651	113.135	217.628	-384.166	51.4046
1391	0	-266.122	-632.272	871.351				-197.915	-630.309	473.716	-177.477	-629.623	87.9271	-202.578	-511.32	26.2709	193.278	-595.668	851.02	159.452	-552.344	1042.65	158.789	-455.793	534.018	178.949	-489.828	109.902	218.78	-374.96	51.1727
1392	0	-266.53	-627.136	871.943				-198.397	-626.016	474.266	-177.361	-629.567	87.9247	-202.778	-511.002	26.2699	194.549	-593.374	848.89	161.154	-549.235	1041.76	157.779	-455.657	531.313	179.615	-483.781	106.944	219.428	-368.04	50.5303
1393	0	-265.744	-624.023	872.204				-197.686	-623.745	474.485	-177.268	-629.705	88.077	-202.746	-511.017	26.2617	195.752	-590.938	846.55	163.046	-545.898	1040.94	157.025	-455.565	528.805	179.483	-479.503	104.608	219.47	-363.982	49.9829
1394	0	-264.732	-621.824	872.642				-196.748	-622.389	474.882	-177.145	-629.854	88.2406	-202.826	-510.966	26.2984	196.843	-588.508	843.944	165.2	-542.443	1040.21	156.289	-455.614	526.341	178.36	-477.375	103.165	219.276	-363.48	48.6417
1395	0	-263.597	-619.914	873.09				-195.686	-621.32	475.287	-176.994	-629.828	88.384	-202.566	-511.458	26.2277	197.801	-585.712	841.222	167.36	-538.821	1039.49	155.969	-455.601	524.232	176.553	-478.6	101.37	219.095	-363.099	46.887
1396	0	-262.576	-618.32	873.539				-194.739	-620.569	475.694	-176.883	-629.851	88.5418	-202.906	-510.861	26.3862	198.907	-582.895	838.577	169.682	-534.976	1038.85	155.718	-455.476	522.513	175.519	-479.836	100.637	218.287	-362.504	45.8584
1397	0	-261.054	-615.744	873.899				-193.292	-618.835	476.013	-176.764	-629.876	88.7629	-202.887	-510.679	26.4191	200.401	-580.062	836.354	172.059	-531.268	1038.45	155.66	-454.681	521.48	175.612	-478.401	100.35	217.755	-362.203	45.766
1398	0	-259.466	-613.332	874.378				-191.778	-617.266	476.449	-176.606	-629.804	89.0233	-202.848	-510.693	26.4311	201.744	-576.394	834.622	174.631	-527.315	1038.2	156.045	-453.01	521.532	175.782	-476.809	100.228	218.057	-362.026	45.2323
1399	0	-258.052	-610.869	874.846				-190.438	-615.645	476.875	-176.397	-629.738	89.2682	-202.899	-510.268	26.6299	203.308	-572.641	833.853	177.058	-523.438	1038.12	156.616	-450.849	522.139	176.174	-476.337	100.347	218.106	-361.689	44.0303
1400	0	-256.209	-608.141	875.404				-188.669	-613.759	477.391	-176.148	-629.745	89.5888	-202.835	-510.216	26.5966	204.914	-568.9	834.364	179.805	-519.396	1038.18	157.47	-448.771	522.702	176.775	-475.475	100.155	218.471	-361.598	43.3863
1401	0	-254.607	-605.451	875.789				-187.141	-611.911	477.734	-175.913	-629.797	89.9096	-202.844	-510.567	26.5441	206.532	-564.985	836.074	182.485	-515.363	1038.41	158.483	-446.574	522.856	177.384	-474.429	99.9001	218.657	-361.243	42.48
1402	0	-252.804	-602.463	876.134				-185.411	-609.765	478.037	-175.73	-629.897	90.24	-202.848	-510.608	26.5757	208.47	-561.248	838.254	185.213	-511.342	1038.68	159.79	-444.007	522.734	177.936	-473.548	99.6551	218.599	-360.823	41.4248
1403	0	-250.559	-600.819	876.408				-183.241	-608.963	478.269	-175.53	-630.13	90.6081	-202.802	-510.639	26.5927	210.352	-557.062	840.04	188.088	-507.332	1038.99	161.102	-441.22	522.465	178.498	-472.652	99.3799	218.886	-360.583	40.7782
1404	0	-249.185	-598.281	876.612				-181.94	-607.267	478.431	-175.232	-629.943	90.8507	-202.797	-510.488	26.6515	212.624	-552.831	841.377	191.055	-503.52	1039.39	162.689	-438.559	521.881	179.004	-472.071	99.1768	218.932	-360.45	40.1772
1405	0	-247.355	-595.085	876.962				-180.185	-604.914	478.74	-174.937	-629.799	91.1964	-202.784	-510.442	26.6938	214.95	-548.218	842.125	193.782	-499.851	1039.82	164.028	-436.037	521.203	179.256	-471.631	98.9487	219.048	-360.275	39.8043
1406	0	-245.521	-591.968	877.374				-178.425	-602.639	479.109	-174.676	-629.825	91.6617	-202.675	-510.293	26.8103	217.589	-543.199	842.474	196.657	-496.206	1040.29	165.571	-434.076	520.557	179.385	-470.983	98.6302	219.068	-360.053	39.5493
1407	0	-243.201	-587.802	877.551				-176.179	-599.315	479.245	-174.358	-629.825	92.0677	-202.678	-510.079	26.8013	220.531	-538.782	842.559	199.402	-492.598	1040.89	166.916	-432.178	519.769	179.539	-470.463	98.3496	219.237	-359.937	39.382
1408	0	-241.145	-584.299	877.884				-174.197	-596.655	479.536	-174.034	-630.028	92.5502	-202.249	-510.715	26.8252	223.512	-533.817	842.594	202.122	-488.996	1041.46	168.26	-430.389	519.261	179.758	-470.094	98.1186	219.408	-359.867	39.246
1409	0	-239.363	-581.866	878.603				-172.489	-595.064	480.213	-173.64	-629.991	93.0843	-202.547	-509.868	27.0971	226.728	-529.279	842.806	205.14	-485.381	1042.15	169.446	-428.455	518.964	179.848	-469.653	97.8711	219.353	-359.7	39.1198
1410	0	-237.422	-578.522	879.083				-170.622	-592.562	480.65	-173.268	-629.727	93.5827	-203.681	-506.267	27.7524	229.62	-524.877	843.299	207.817	-481.728	1042.72	170.64	-426.443	518.744	179.897	-469.33	97.7099	219.275	-359.564	39.0063
1411	0	-235.293	-575.161	879.537				-168.567	-590.044	481.063	-172.89	-629.422	94.0029	-202.55	-509.026	27.1831	232.522	-520.865	843.819	210.687	-478.242	1043.46	171.663	-424.255	518.587	179.993	-468.94	97.5441	219.18	-359.41	38.9035
1412	0	-230.98	-572.617	880.367				-166.629	-587.533	481.559	-172.592	-629.314	94.6514	-202.51	-509.311	27.2165	235.228	-516.979	844.39	213.771	-474.665	1044.25	172.779	-421.959	518.353	180.064	-468.52	97.3683	218.907	-359.155	38.6604
1413	0	-229.409	-567.884	880.825				-165.036	-585.136	481.975	-172.357	-629.107	95.2936	-202.5	-509.095	27.2248	237.565	-513.259	844.674	216.82	-471.159	1045.01	173.848	-419.626	518.15	180.174	-468.094	97.2065	218.798	-358.972	38.5617
1414	0	-226.629	-564.272	881.241				-163.349	-582.42	482.436	-172.113	-628.836	95.9285	-203.867	-505.89	27.6775	239.965	-509.721	844.593	219.683	-467.679	1045.68	174.922	-417.443	518.016	180.225	-467.754	97.0799	218.732	-358.905	38.5955
1415	0	-224.007	-561.167	881.856				-161.923	-580.011	483.028	-171.921	-628.517	96.5499	-203.973	-505.294	27.6396	242.222	-506.315	844.099	222.752	-464.3	1046.4	176.071	-415.43	517.881	180.255	-467.6	96.9375	218.593	-358.782	38.5005
1416	0	-221.232	-558.067	882.418				-160.422	-577.693	483.671	-171.952	-627.677	97.0598	-203.912	-505.462	27.7035	244.624	-503.497	843.431	225.977	-460.985	1046.97	177.407	-413.753	517.661	180.266	-467.382	96.7818	218.5	-358.761	38.4799
1417	0	-218.587	-555.126	883.065				-158.935	-575.281	484.334	-172.079	-626.82	97.5891	-203.96	-505.752	27.6831	247.059	-500.854	842.687	228.993	-457.807	1047.37	178.546	-412.244	517.253	180.275	-467.16	96.6424	218.711	-358.703	38.4832
1418	0	-216.051	-552.514	883.896				-157.483	-572.863	484.988	-172.082	-626.426	98.2866	-204.112	-505.976	27.617	249.093	-497.946	841.935	232.077	-454.85	1047.75	179.746	-410.916	516.84	180.314	-466.939	96.4902	218.664	-358.694	38.4371
1419	0	-213.626	-549.69	884.67				-156.142	-570.674	485.849	-171.859	-625.469	98.9162	-204.179	-506.263	27.5627	251.24	-495.456	841.512	235.1	-451.979	1048.25	180.951	-409.635	516.498	180.311	-466.638	96.3305	218.762	-358.697	38.5353
1420	0	-211.31	-546.817	885.493				-154.462	-568.444	486.864	-171.675	-624.355	99.8693	-204.299	-506.612	27.5524	254.281	-495.954	841.609	237.855	-449.319	1048.76	182.101	-408.432	516.161	180.282	-466.384	96.189	218.862	-358.641	38.5807
1421	0	-209.118	-544.119	886.488				-152.911	-566.558	487.981	-170.941	-623.797	100.879	-204.42	-506.956	27.5692	256.152	-493.296	841.57	240.603	-446.711	1049.4	183.04	-407.335	515.801	180.23	-466.099	96.0875	218.711	-358.551	38.4637
1422	0	-207.065	-541.594	887.587				-151.405	-564.387	488.987	-170.195	-623.389	102.098	-204.484	-507.22	27.6015	258.148	-491.03	841.669	242.987	-444.222	1049.94	184.018	-406.255	515.531	180.215	-465.856	95.9849	218.679	-358.505	38.4359
1423	0	-205.105	-538.975	888.823				-149.648	-562.436	489.96	-169.324	-622.572	103.23	-204.553	-507.558	27.5574	260.194	-488.867	841.955	245.441	-441.854	1050.66	185.119	-405.215	515.249	180.164	-465.693	95.9298	218.731	-358.481	38.5656
1424	0	-203.204	-536.659	890.07				-150.729	-556.162	490.329	-168.293	-621.99	104.46	-204.534	-507.917	27.5231	262.122	-486.632	842.182	247.604	-439.516	1051.31	187.643	-404.085	515.034	180.105	-465.572	95.8687	218.608	-358.384	38.4509
1425	0	-201.365	-534.409	891.438				-149.746	-552.694	491.222	-167.127	-621.158	105.561	-204.428	-508.321	27.4461	264.007	-484.362	842.414	249.818	-437.248	1051.91	185.646	-403.549	514.755	180.085	-465.392	95.8076	218.399	-358.29	38.4525
1426	0	-199.631	-532.343	892.747				-148.892	-549.978	492.242	-165.838	-620.499	106.866	-204.366	-508.902	27.4293	265.866	-482.022	842.678	252.041	-434.986	1052.41	187.214	-402.808	514.574	180.038	-465.236	95.7199	218.346	-358.243	38.497
1427	0	-197.962	-530.532	894.158				-147.782	-546.82	493.466	-164.476	-619.495	108.08	-204.234	-509.329	27.4436	267.577	-479.746	842.939	254.342	-432.74	1052.92	187.885	-402.211	514.448	179.957	-465.122	95.6445	218.456	-358.276	38.5314
1428	0	-196.353	-528.568	895.527				-146.793	-543.844	494.575	-163.046	-618.796	109.573	-204.079	-509.637	27.4731	269.145	-477.367	843.178	256.568	-430.45	1053.23	189.314	-401.701	514.38	179.881	-465.018	95.574	218.402	-358.244	38.5607
1429	0	-194.851	-527.109	897.2				-145.748	-540.86	495.759	-161.533	-617.557	110.853	-203.917	-509.976	27.5534	270.542	-474.971	843.339	258.584	-428.164	1053.57	190.923	-401.178	514.22	179.86	-464.96	95.5506	218.354	-358.236	38.5781
1430	0	-193.631	-526.161	898.761				-144.98	-537.788	496.97	-159.934	-616.429	112.28	-203.61	-510.091	27.5015	271.801	-472.579	843.472	260.619	-425.824	1053.97	192.205	-400.778	514.234	179.869	-464.92	95.486	218.346	-358.224	38.6137
1431	0	-192.277	-524.654	900.272				-144.344	-534.719	498.253	-158.315	-615.096	113.687	-203.382	-510.348	27.5571	272.957	-470.231	843.589	262.691	-423.442	1054.4	189.482	-400.805	514.23	179.867	-464.856	95.4103	218.302	-358.243	38.6472
1432	0	-190.674	-522.356	901.442				-143.961	-531.258	499.342	-156.603	-613.463	114.944	-203.041	-510.447	27.5515	274.106	-467.979	843.768	264.52	-420.917	1054.87	191.076	-400.463	514.329	179.866	-464.817	95.3375	218.261	-358.187	38.6468
1433	0	-189.409	-521.03	902.98				-143.672	-527.391	500.501	-155.112	-612.37	116.515	-202.775	-510.567	27.6122	275.145	-465.662	844.027	266.196	-418.429	1055.34	192.463	-400.261	514.257	179.903	-464.809	95.2452	218.276	-358.197	38.7039
1434	0	-188.239	-519.882	904.704				-143.459	-523.699	501.796	-153.585	-610.933	117.846	-202.504	-510.648	27.7349	276.109	-463.412	844.362	267.67	-415.863	1055.94	193.784	-400.053	514.218	179.938	-464.804	95.213	218.222	-358.216	38.6937
1435	0	-186.833	-518.062	905.962				-143.449	-519.771	503.049	-152.171	-608.992	119.3	-202.227	-510.497	27.8128	277.208	-461.153	844.814	269.089	-413.289	1056.5	195.005	-399.987	514.337	179.967	-464.804	95.1199	218.231	-358.219	38.7376
1436	0	-185.561	-516.539	907.28				-143.185	-516.177	504.268	-150.745	-606.946	120.713	-202.045	-510.199	27.8968	278.465	-458.864	845.244	270.564	-410.744	1057.17	196.146	-400.038	514.374	179.971	-464.805	95.0492	218.227	-358.215	38.7446
1437	0	-184.348	-515.054	908.697				-142.839	-512.709	505.603	-149.709	-605.183	122.128	-202.007	-509.686	28.1096	280.03	-456.473	845.823	271.871	-408.261	1057.79	196.638	-400.023	514.579	180.001	-464.862	94.9768	218.225	-358.217	38.8022
1438	0	-183.147	-513.567	910.161				-142.667	-509.515	507.018	-148.689	-602.604	123.342	-202.168	-508.831	28.5103	282	-454.171	846.442	273.156	-405.689	1058.39	194.194	-400.003	515.036	180.037	-464.851	94.8885	218.2	-358.262	38.8164
1439	0	-181.967	-512.106	911.311				-142.77	-506.479	508.2	-148.25	-599.741	124.567	-202.58	-507.226	28.8686	280.322	-452.37	846.534	274.468	-403.305	1059.08	195.255	-399.848	515.086	180.037	-464.898	94.8302	218.188	-358.252	38.8572
1440	0	-180.908	-510.925	912.745				-143.733	-502.727	509.018	-147.904	-596.528	125.705	-203.243	-504.899	29.2153	281.748	-449.918	847.353	275.676	-400.924	1059.69	196.475	-399.685	515.203	180.1	-464.867	94.7406	218.173	-358.258	38.8695
1441	0	-179.821	-509.53	913.554				-143.949	-499.603	510.028	-147.964	-592.573	126.546	-204.194	-501.963	29.5361	283.062	-447.567	847.788	276.942	-398.589	1060.24	197.219	-400.194	515.122	180.155	-464.905	94.7152	218.169	-358.241	38.8884
1442	0	-178.17	-506.727	914.527				-143.937	-496.546	511.235	-148.394	-588.202	127.387	-205.563	-498.444	29.9236	284.213	-445.252	848.062	278.187	-396.309	1060.78	198.062	-399.706	515.084	180.187	-464.868	94.6379	218.17	-358.297	38.9017
1443	0	-177.082	-505.106	915.649				-144.025	-493.685	512.374	-150.125	-584.717	128.463	-207.123	-494.131	30.3096	285.185	-443.034	848.376	279.378	-394.098	1061.36	198.677	-399.253	515.04	180.233	-464.83	94.6088	218.19	-358.257	38.9165
1444	0	-176.235	-504.227	916.7				-144.07	-490.8	513.356	-151.21	-579.401	129.027	-209.123	-489.215	30.6574	286.078	-440.676	848.52	280.67	-391.935	1061.78	199.513	-398.736	515.071	180.316	-464.813	94.5218	218.173	-358.246	38.8956
1445	0	-175.053	-502.472	917.547				-144.151	-487.909	514.272	-151.793	-571.733	128.928	-211.347	-483.34	30.962	286.972	-438.397	848.716	281.777	-389.819	1062.29	200.101	-398.252	515.042	180.343	-464.755	94.4955	218.184	-358.262	38.9241
1446	0	-174.01	-500.964	918.297	-110.417	-524.822	1149.45	-144.217	-485.154	515.253	-154.553	-566.712	129.627	-213.857	-476.791	31.2683	287.856	-436.078	848.712	282.853	-387.679	1062.69	200.736	-397.553	514.945	180.392	-464.688	94.4517	218.15	-358.276	38.9338
1447	0	-172.965	-499.44	919.147	-109.364	-524.631	1149.86	-144.311	-482.451	516.303	-156.673	-559.606	129.871	-216.513	-469.289	31.5767	288.765	-433.838	848.86	283.935	-385.612	1062.99	201.193	-396.771	514.778	180.423	-464.638	94.388	218.173	-358.255	38.9564
1448	0	-171.773	-497.239	919.625	-108.497	-524.895	1150.24	-144.32	-479.573	517.101	-159.069	-551.994	130.095	-220.019	-463.141	33.2904	289.564	-431.57	848.926	284.94	-383.506	1063.37	201.849	-395.766	514.64	180.398	-464.573	94.3838	218.161	-358.246	38.9488
1449	0	-170.792	-495.498	920.172	-107.573	-525.042	1150.66	-144.589	-476.099	517.979	-161.699	-543.927	130.265	-222.682	-453.573	33.3728	290.328	-429.3	848.957	285.89	-381.502	1063.62	202.202	-394.744	514.435	180.398	-464.53	94.3694	218.118	-358.204	38.9176
1450	0	-169.843	-493.831	920.706	-106.413	-524.258	1150.85	-145.051	-472.027	518.834	-164.533	-535.441	130.434	-225.777	-445.191	33.945	291.158	-427.04	848.942	286.864	-379.517	1063.95	202.742	-393.523	514.207	180.395	-464.41	94.3478	218.129	-358.234	38.9157
1451	0	-168.972	-492.166	921.152	-105.204	-523.34	1151.03	-147.331	-466.001	519.019	-167.682	-526.841	130.671	-228.373	-435.025	33.9096	291.901	-424.796	848.845	287.843	-377.471	1064.06	203.006	-392.159	513.881	180.395	-464.314	94.3306	218.115	-358.2	38.9019
1452	0	-168.099	-490.36	921.516	-103.966	-522.119	1151.11	-148.089	-461.978	519.738	-171.057	-517.52	130.732	-231.022	-424.784	33.9504	292.601	-422.509	848.75	288.75	-375.499	1064.17	203.537	-390.727	513.655	180.391	-464.2	94.3194	218.118	-358.16	38.9212
1453	0	-167.34	-488.598	921.891	-102.798	-521.087	1151.07	-148.753	-457.783	520.519	-174.25	-508.136	130.899	-233.695	-414.582	34.392	293.302	-420.2	848.525	289.578	-373.58	1064.34	203.703	-389.12	513.315	180.415	-463.99	94.2867	218.079	-358.127	38.8714
1454	0	-166.6	-486.751	922.237	-101.662	-520.16	1150.9	-149.652	-452.964	521.341	-177.36	-498.967	131.324	-236.273	-404.018	35.2023	293.908	-417.862	848.366	290.308	-371.598	1064.33	204.056	-387.516	513.005	180.31	-463.961	94.3047	218.052	-358.082	38.8755
1455	0	-165.895	-484.641	922.428	-100.61	-519.297	1150.77	-150.736	-447.749	522.202	-180.365	-489.442	131.705	-238.785	-393.214	36.4322	294.547	-415.428	848.132	291.115	-369.672	1064.18	204.149	-385.731	512.669	181.016	-463.132	94.0564	218.012	-358.049	38.826
1456	0	-165.213	-482.561	922.62	-99.4355	-518.043	1150.31	-152.008	-442.233	523.073	-183.228	-480.01	132.189	-241.347	-382.485	37.8351	295.18	-413.07	847.929	291.598	-367.792	1064.3	204.352	-383.801	512.237	180.234	-463.588	94.3647	217.994	-357.998	38.8353
1457	0	-164.672	-480.599	922.768	-98.3386	-516.935	1150.13	-153.298	-436.253	523.977	-186.048	-470.475	132.819	-243.911	-371.954	39.3808	295.787	-410.617	847.631	292.205	-365.889	1064.32	204.527	-381.831	511.889	180.075	-463.574	94.4554	218.117	-357.972	38.8966
1458	0	-164.081	-478.402	922.912	-97.2663	-515.798	1149.96	-154.739	-430.37	524.953	-188.764	-460.952	133.49	-246.39	-361.44	40.9294	296.088	-408.131	847.252	292.891	-364.004	1064.19	204.462	-379.88	511.416	180.105	-463.339	94.4699	218.116	-357.939	38.875
1459	0	-163.744	-476.569	923.136	-96.7579	-515.721	1149.75	-156.179	-424.183	525.936	-191.445	-451.359	134.296	-248.844	-351.33	42.527	296.337	-405.635	846.828	293.275	-362.183	1064.05	204.565	-377.971	511.012	180.052	-463.186	94.501	217.985	-357.838	38.8601
1460	0	-163.733	-475.591	923.633	-96.0918	-514.712	1149.59	-157.59	-417.772	526.921	-193.915	-441.736	135.086	-251.027	-340.622	44.0404	296.644	-403.077	846.469	293.783	-360.338	1064.02	204.498	-376.075	510.609	179.955	-462.956	94.502	217.848	-357.756	38.8281
1461	0	-163.44	-473.525	924.016	-95.1382	-512.863	1149.18	-159.051	-411.276	527.956	-196.262	-432.375	136.048	-253.256	-330.355	45.5863	297.063	-400.503	846.168	294.242	-358.437	1063.8	204.491	-374.101	510.077	179.887	-462.872	94.5668	218.065	-357.857	38.8802
1462	0	-162.795	-470.257	923.677				-160.468	-404.687	529.029	-198.333	-422.736	136.915	-255.021	-319.192	47.0035	297.199	-397.877	845.816	294.488	-356.627	1063.76	204.505	-372.14	509.663	179.809	-462.697	94.5845	217.877	-357.739	38.8518
1463	0	-162.758	-468.479	923.87				-161.97	-398.177	530.155	-200.315	-413.29	137.882	-256.974	-308.491	48.3235	297.134	-395.331	845.419	294.976	-354.733	1063.63	204.462	-370.203	509.296	179.7	-462.59	94.6468	217.862	-357.766	38.8715
1464	0	-162.482	-465.963	923.91				-163.364	-391.548	531.289	-202.157	-403.999	138.904	-259.022	-298.806	50.2132	297.201	-392.717	845.068	295.098	-352.983	1063.57	204.055	-368.318	508.808	179.618	-462.377	94.6611	217.954	-357.788	38.9223
1465	0	-162.275	-462.998	923.877				-164.632	-384.801	532.333	-203.84	-394.519	139.944	-260.936	-288.901	52.0917	296.968	-390.158	844.822	295.484	-351.235	1063.44	203.794	-366.334	508.349	179.522	-462.242	94.6894	217.913	-357.765	38.9339
1466	0	-162.335	-461.079	924.113				-165.956	-378.274	533.451	-205.44	-385.055	141.003	-262.56	-278.448	53.6376	297.322	-387.633	844.542	295.595	-349.575	1063.36	203.383	-364.382	507.936	179.408	-462.06	94.7246	217.921	-357.72	38.9499
1467	0	-162.679	-459.413	924.568				-167.161	-371.819	534.583	-206.947	-375.482	142.044	-264.215	-268.352	55.4579	297.27	-385.171	844.304	295.567	-347.93	1063.37	203.177	-362.35	507.566	179.314	-461.935	94.7522	217.828	-357.72	38.9488
1468	0	-162.302	-455.785	924.329				-168.285	-365.577	535.632	-208.466	-365.707	142.838	-265.636	-257.909	57.2683	297.061	-382.745	844.023	295.816	-346.255	1063.42	202.587	-360.338	507.071	179.208	-461.8	94.8311	217.739	-357.752	38.9654
1469	0	-162.535	-453.251	924.413				-169.34	-359.545	536.683	-209.965	-356.275	144.026	-266.547	-246.323	58.9116	296.802	-380.361	843.763	295.979	-344.667	1063.37	202.376	-358.558	506.673	179.104	-461.635	94.8574	218.324	-357.713	39.1547
1470	0	-162.971	-451.4	924.683				-170.244	-353.791	537.717	-211.368	-346.564	145.043	-267.515	-234.848	60.5625	296.381	-378.008	843.533	296.033	-343.07	1063.5	201.929	-356.801	506.293	179.045	-461.528	94.9081	219.314	-357.913	39.5203
1471	0	-162.957	-448.306	924.676				-170.881	-348.069	538.746	-212.712	-336.643	146.025	-269.183	-225.501	63.2302	295.977	-375.686	843.395	295.904	-341.624	1063.65	202.001	-354.714	506.283	178.976	-461.375	94.9171	217.203	-358.031	38.9802
1472	0	-163.47	-446.136	924.906				-171.552	-342.146	539.408	-214.023	-326.863	147.022	-269.33	-212.489	64.7256	295.378	-373.507	843.219	296.08	-340.197	1063.72	201.418	-352.926	505.813	178.895	-461.32	94.9494	217.755	-357.982	39.1544
1473	0	-163.434	-442.602	924.698				-171.939	-336.149	540.158	-215.34	-317.069	148.075	-270.265	-201.255	66.7008	294.853	-371.409	843.101	296.083	-338.802	1063.82	201.052	-351.29	505.006	178.807	-461.185	94.9627	217.763	-358.024	39.2219
1474	0	-165.235	-443.87	925.864				-172.5	-331.11	540.864	-216.667	-307.242	148.94	-271.348	-191.062	68.9616	294.405	-369.168	842.937	296.092	-337.426	1063.93	200.855	-349.338	504.839	178.719	-461.127	94.9871	217.668	-358.072	39.3017
1475	0	-165.797	-441.8	925.959				-172.817	-325.834	541.5	-217.847	-297.543	149.876	-272.583	-181.522	71.3389	293.775	-367.027	842.746	295.931	-336.108	1064.13	200.562	-347.685	504.379	178.635	-461.032	94.9931	217.652	-358.062	39.3278
1476	0	-166.136	-438.832	925.915				-172.968	-320.346	541.948	-218.962	-287.738	150.774	-273.087	-170.383	73.4674	293.12	-364.847	842.56	295.818	-334.82	1064.15	202.918	-346.314	503.058	178.542	-460.944	95.0134	217.701	-358.095	39.3676
1477	0	-166.447	-435.559	925.682				-172.872	-314.737	542.377	-219.969	-278.192	151.649	-273.707	-159.846	75.4807	292.647	-362.736	842.409	295.688	-333.607	1064.25	199.889	-344.321	503.294	178.454	-460.883	95.0315	217.719	-358.151	39.4577
1478	0	-166.78	-432.421	925.496				-173.127	-309.818	542.92	-220.903	-269.023	152.583	-274.114	-149.386	77.502	292.158	-360.621	842.207	295.448	-332.415	1064.28	199.332	-342.442	502.878	178.342	-460.815	95.0539	217.797	-358.11	39.4458
1479	0	-167.267	-429.32	925.205				-173.201	-304.727	543.273	-221.721	-259.943	153.434	-274.397	-139.343	79.5135	291.545	-358.647	841.984	295.277	-331.262	1064.27	199.173	-340.795	502.334	178.254	-460.754	95.0494	217.737	-358.192	39.5188
1480	0	-166.601	-423.23	923.899				-172.984	-298.967	543.522	-222.382	-251.085	154.277	-274.54	-129.366	81.343	291.015	-356.61	841.808	295.086	-330.057	1064.21	198.833	-339.217	501.911	178.196	-460.584	95.0368	217.788	-358.213	39.5509
1481	0	-167.088	-419.79	923.457				-173.16	-294.373	543.749	-222.928	-242.466	155.033	-274.444	-119.974	83.1487	290.395	-354.56	841.547	294.814	-328.79	1064.12	198.419	-337.52	501.432	178.044	-460.619	95.081	217.75	-358.233	39.5877
1482	0	-167.786	-417.223	923.208				-173.119	-289.798	543.944	-223.417	-234.804	155.909	-274.27	-110.708	84.6957	290.02	-352.602	841.497	294.529	-327.551	1064.05	198.179	-335.649	500.885	177.941	-460.596	95.0729	217.795	-358.265	39.6152
1483	0	-168.384	-414.316	922.811				-172.939	-285.018	544.002	-223.696	-226.744	156.445	-273.937	-102.098	86.134	292.492	-350.398	841.357	294.083	-326.259	1063.97	197.841	-334.111	500.406	177.924	-460.45	95.0517	217.771	-358.297	39.6587
1484	0	-168.79	-410.796	922.248				-172.679	-280.181	543.91	-223.854	-219.148	156.956	-273.513	-93.8969	87.2416	292.018	-348.548	841.225	293.676	-324.858	1063.84	197.862	-332.132	499.873	177.815	-460.492	95.0966	217.772	-358.298	39.6603
1485	0	-169.381	-407.574	921.678				-172.562	-275.584	543.67	-223.832	-211.582	157.26	-272.936	-86.2072	88.3086	291.408	-346.74	840.849	293.167	-323.437	1063.78	197.554	-330.635	499.352	177.747	-460.395	95.104	217.728	-358.323	39.6629
1486	0	-170.059	-404.488	921.189				-172.397	-271.48	543.495	-223.74	-204.493	157.349	-272.034	-78.8013	89.0815	290.818	-344.984	840.457	292.68	-321.953	1063.64	197.346	-328.82	498.814	177.645	-460.361	95.098	217.755	-358.335	39.6648
1487	0	-170.759	-401.496	920.717				-172.112	-267.4	543.213	-223.523	-197.919	157.453	-270.951	-71.7351	89.5331	290.021	-343.274	840.078	292.187	-320.567	1063.52	197.121	-327.036	498.307	177.581	-460.33	95.117	217.748	-358.406	39.6921
1488	0	-171.492	-398.444	920.072				-171.829	-263.216	542.605	-223.193	-191.585	157.303	-269.596	-65.1493	89.6328	289.343	-341.663	839.711	291.621	-319.381	1063.36	196.806	-325.333	497.813	177.486	-460.224	95.1565	217.726	-358.422	39.7047
1489	0	-172.242	-395.293	919.393				-171.546	-259.581	542.074	-222.828	-185.871	157.113	-268.176	-58.9054	89.3582	288.651	-340	839.368	291.033	-318.615	1063.22	196.427	-323.71	497.166	177.403	-460.075	95.1566	217.775	-358.258	39.5263
1490	0	-172.98	-392.378	918.673				-171.285	-256.006	541.305	-222.415	-180.824	156.905	-266.554	-53.2776	88.957	287.958	-338.418	838.942	290.586	-318.125	1063.04	196.218	-321.993	496.649	177.281	-460.036	95.195	217.952	-358.446	39.7557
1491	0	-173.673	-389.117	917.772				-170.946	-252.764	540.38	-221.886	-175.687	156.29	-264.61	-47.5197	88.0639	287.377	-336.784	838.68	290.014	-316.906	1062.68	195.985	-320.045	496.177	177.213	-459.94	95.2039	217.598	-358.469	39.5997
1492	0	-174.459	-386.124	916.933				-170.602	-249.793	539.437	-221.247	-171.078	155.658	-262.315	-41.6894	86.7789	286.656	-335.286	838.328	289.477	-315.821	1061.87	195.609	-318.388	495.617	177.108	-459.863	95.2465	217.136	-358.469	39.4355
1493	0	-175.284	-383.205	915.972				-170.142	-246.796	538.23	-220.514	-166.679	154.725	-260.203	-36.7638	85.4614	285.913	-333.69	838.013	288.592	-314.219	1061.55	195.231	-316.275	495.06	177.025	-459.747	95.2542	219.52	-357.914	40.7724
1494	0	-176.1	-380.191	914.948				-169.687	-244.236	536.859	-219.786	-162.734	153.68	-258.238	-32.87	84.0869	285.314	-332.144	837.649	287.898	-312.889	1061.2	195.021	-314.424	494.606	176.962	-459.624	95.2965	218.63	-358.316	40.1035
1495	0	-176.841	-376.915	913.793				-169.146	-242.045	535.478	-218.882	-159.316	152.619	-256.061	-28.9876	82.4033	284.818	-330.669	837.382	287.25	-311.585	1060.91	194.925	-312.658	494.184	176.873	-459.531	95.3532	217.873	-358.262	39.4789
1496	0	-177.64	-373.715	912.715				-168.502	-239.833	533.678	-217.914	-156.209	151.253	-253.869	-25.7473	80.4792	284.224	-329.137	837.128	286.13	-309.53	1060.53	194.514	-311.211	493.635	176.806	-459.442	95.3766	217.976	-358.393	39.6575
1497	0	-178.535	-370.637	911.546				-167.994	-238.172	531.923	-216.979	-153.298	149.443	-251.711	-22.9103	78.4111	283.54	-327.6	836.87	285.392	-308.198	1060.32	194.14	-309.646	493.141	176.718	-459.325	95.4258	218.166	-358.406	39.7089
1498	0	-179.459	-367.587	910.287				-167.698	-236.261	529.943	-215.749	-150.973	147.762	-249.479	-20.4505	76.0831	282.959	-326.136	836.591	284.331	-306.69	1060.08	193.74	-308.034	492.65	176.644	-459.213	95.4737	218.057	-358.418	39.6622
1499	0	-180.4	-364.375	908.994				-167.134	-234.434	527.805	-214.71	-149.172	145.825	-247.217	-18.5074	73.5362	282.32	-324.616	836.329	283.293	-305.004	1059.89	193.347	-306.57	492.231	176.593	-459.082	95.4931	218.045	-358.377	39.6246
1500	0	-181.301	-361.314	907.709				-165.962	-233.926	525.63	-213.368	-147.838	143.872	-244.962	-17.2585	70.7862	281.583	-323.039	836.078	282.196	-303.174	1059.69	193.05	-305.023	491.684	176.506	-458.994	95.5807	218.012	-358.393	39.611
1501	0	-182.269	-357.984	906.297				-163.705	-235.598	523.701	-211.929	-146.857	141.603	-242.656	-16.6383	67.7386	280.78	-321.546	835.901	281.057	-301.361	1059.49	195.426	-303.633	490.235	176.475	-458.91	95.6383	218.044	-358.413	39.5898
1502	0	-183.236	-354.705	904.963				-163.598	-234.359	521.399	-210.398	-146.292	139.12	-240.229	-16.4292	64.381	279.964	-319.894	835.674	279.823	-299.596	1059.29	195.208	-302.069	489.829	176.418	-458.819	95.7185	218.07	-358.31	39.5375
1503	0	-184.25	-351.303	903.558				-163.19	-232.934	518.834	-208.89	-146.778	136.706	-237.729	-16.9734	60.7043	279.117	-318.272	835.47	278.812	-298.761	1059.09	194.643	-300.527	489.468	176.334	-458.722	95.7655	218.121	-358.324	39.5231
1504	0	-185.205	-347.823	901.981				-162.574	-232.125	516.28	-207.273	-147.413	134.009	-235.104	-18.1626	56.7265	278.213	-316.643	835.279	277.787	-298.535	1059.06	194.06	-298.98	488.9	176.28	-458.645	95.8331	218.016	-358.364	39.5041
1505	0	-186.253	-344.539	900.706				-162.047	-231.765	513.691	-205.628	-148.607	131.094	-232.272	-19.991	52.4659	277.225	-314.823	835.082	276.705	-297.23	1058.86	193.039	-297.462	488.232	176.224	-458.494	95.8736	218.066	-358.388	39.4987
1506	0	-187.313	-341.096	899.203				-161.568	-231.597	511.095	-203.963	-150.468	128.178	-229.387	-22.3498	47.7705	276.155	-312.957	834.86	275.295	-295.855	1058.73	191.886	-295.983	487.702	176.155	-458.454	95.9692	218.069	-358.378	39.4717
1507	0	-188.478	-337.879	897.576				-161.07	-231.643	508.455	-202.135	-152.274	124.987	-226.284	-25.2992	42.8439	275.133	-311.194	834.656	273.966	-294.356	1058.62	190.678	-294.399	487.185	176.238	-458.522	96.1875	218.094	-358.264	39.3815
1508	0	-189.596	-334.372	896.156				-160.46	-231.815	505.857	-200.368	-155.32	121.907	-222.965	-28.8771	37.6131	273.996	-309.263	834.469	272.425	-291.799	1058.37	192.253	-292.507	487.237	175.936	-458.284	96.0816	218.048	-358.305	39.3886
1509	0	-190.616	-330.556	894.584				-159.802	-232.298	503.222	-198.639	-158.785	118.812	-219.716	-33.0341	32.3089	272.785	-307.353	834.274	270.876	-289.782	1058.18	191.717	-290.791	486.753	175.886	-458.162	96.1455	218.121	-358.245	39.3681
1510	0	-191.674	-326.687	892.876				-159.467	-232.71	500.55	-196.727	-162.137	115.265	-216.69	-37.3266	28.4857	271.656	-305.287	834.077	268.911	-286.956	1057.87	190.417	-289.236	486.227	175.514	-458.284	96.1987	218.156	-358.251	39.3435
1511	0	-192.867	-323.076	891.176				-157.973	-234.076	498.18	-194.225	-166.306	112.392	-214.254	-40.0966	28.9006	270.316	-303.196	833.98	267.1	-283.893	1057.54	189.005	-287.673	485.634	176.053	-457.637	96.1588	218.101	-358.369	39.0902
1512	0	-194.168	-319.631	889.452				-157.149	-234.945	495.543	-192.455	-170.534	110.455	-211.858	-41.1679	29.2967	269.058	-301.021	833.787	265.578	-281.988	1057.36	187.514	-286.065	485.001	175.703	-457.784	96.321	218.004	-358.453	38.9744
1513	0	-195.516	-316.095	887.599				-156.506	-236.018	492.665	-191.958	-173.207	108.087	-208.488	-43.3629	29.2392	267.491	-298.79	833.562	263.874	-280.057	1057.11	186.064	-284.53	484.358	175.634	-457.647	96.4174	218.077	-358.511	38.9944
1514	0	-196.907	-312.362	885.748				-155.761	-237.037	489.68	-189.978	-171.329	104.985	-205.936	-44.286	29.5652	266.07	-296.394	833.322	262.073	-277.969	1056.91	188.352	-282.583	483.997	175.488	-457.651	96.5491	218.191	-358.321	38.8123
1515	0	-198.25	-308.581	883.873				-155.122	-238.232	486.924	-188.814	-173.063	102.815	-205.498	-44.676	29.6285	264.561	-293.957	833.213	259.93	-275.094	1056.71	187.776	-280.881	483.733	175.379	-457.592	96.6991	218.113	-358.258	38.7254
1516	0	-199.63	-304.941	881.952				-154.671	-239.078	484.579	-187.936	-175.068	100.382	-205.833	-45.5175	29.4934	262.938	-291.423	833.076	257.795	-271.733	1056.51	186.379	-279.153	483.353	175.319	-457.529	96.8382	218.062	-358.352	38.8063
1517	0	-201.171	-301.337	880.038				-155.242	-238.149	483.154	-186.918	-175.861	99.1449	-205.679	-46.3299	29.4745	261.503	-288.823	832.918	255.578	-268.515	1056.34	184.717	-277.219	482.825	175.259	-457.444	97.0534	218.467	-358.686	38.8553
1518	0	-202.777	-297.838	878.399				-155.849	-236.745	481.755	-185.811	-175.964	98.9833	-205.319	-46.3612	29.5235	259.887	-286.219	832.688	253.449	-265.564	1056.18	183.374	-275.633	482.395	175.179	-457.39	97.2534	218.351	-358.444	38.6422
1519	0	-204.49	-294.569	877.019				-156.285	-234.88	480.816	-184.441	-175.744	98.6904	-205.591	-45.9193	29.2426	258.104	-283.49	832.53	251.296	-262.983	1056.09	181.863	-273.988	482.007	175.193	-457.479	97.5382	218.393	-358.446	38.6015
1520	0	-206.251	-291.499	875.873				-156.791	-232.301	480.32	-183.442	-175.595	98.0557	-205.203	-46.027	29.5265	256.364	-280.776	832.399	248.98	-260.219	1055.98	180.829	-272.336	481.635	175.183	-457.463	97.8399	218.377	-358.452	38.5908
1521	0	-208.056	-288.654	875.063				-157.215	-229.391	480.465	-182.369	-174.43	97.5202	-204.673	-46.1568	29.8134	254.551	-278.083	832.33	246.646	-257.208	1055.88	179.463	-270.654	481.205	175.054	-457.413	98.1309	218.463	-358.357	38.7651
1522	0	-209.857	-286.023	874.597				-157.74	-226.434	480.6	-181.376	-174.088	97.4741	-204.647	-46.0676	29.8497	252.668	-275.534	832.184	244.09	-253.663	1055.8	178.3	-269.201	480.909	174.825	-457.213	98.4468	218.203	-358.162	38.5984
1523	0	-211.781	-284.129	874.513				-158.276	-223.675	480.759	-180.8	-173.273	97.1563	-204.563	-46.0449	29.9087	250.685	-272.881	832.079	241.692	-250.781	1055.84	176.838	-267.922	480.674	174.627	-457.103	98.7382	218.097	-358.158	38.5158
1524	0	-213.839	-282.354	874.561				-158.84	-221.518	480.829	-180.275	-172.649	96.8492	-204.592	-45.9719	29.9244	248.555	-270.281	831.991	239.055	-247.306	1055.7	175.576	-266.925	480.587	174.426	-457.001	99.0406	218.067	-358.088	38.5404
1525	0	-215.892	-280.53	874.57				-159.691	-220.044	480.808	-179.815	-172.374	96.5489	-204.637	-46.0041	29.9097	246.459	-267.747	831.897	236.349	-243.52	1055.56	174.231	-266.048	480.592	174.216	-456.932	99.373	217.995	-358.043	38.586
1526	0	-217.969	-278.918	874.748				-160.729	-218.867	480.716	-179.553	-172.145	96.3105	-204.483	-46.0753	29.9964	244.294	-265.436	831.758	233.668	-239.794	1055.46	172.949	-265.465	480.771	174.009	-456.879	99.7755	218.001	-357.968	38.6721
1527	0	-220.072	-277.009	874.907				-161.831	-218.201	480.573	-179.426	-172.024	96.0237	-204.362	-46.1089	30.0631	242.047	-263.446	831.677	231.179	-236.516	1055.53	171.807	-265.194	481.077	173.802	-456.846	100.09	217.912	-357.98	38.7296
1528	0	-222.194	-275.063	875.064				-163.122	-217.518	480.448	-179.387	-171.993	95.7513	-204.333	-46.0948	30.0819	239.927	-261.609	831.828	228.846	-233.723	1055.61	170.809	-265.008	481.53	173.608	-456.837	100.439	217.907	-357.835	38.6727
1529	0	-224.361	-272.857	875.26				-164.42	-217.013	480.397	-179.446	-171.913	95.5769	-204.3	-46.0599	30.1345	237.885	-260.14	832.185	226.474	-230.595	1055.73	169.772	-264.987	482.045	173.477	-456.875	100.79	217.873	-357.892	38.7357
1530	0	-226.56	-270.668	875.417				-165.75	-216.01	480.329	-179.517	-171.941	95.3763	-204.274	-46.0402	30.1928	235.548	-258.534	832.797	223.863	-226.821	1055.83	168.81	-264.963	482.625	173.345	-456.863	101.148	217.864	-357.844	38.7214
1531	0	-228.832	-268.214	875.623				-167.084	-215.052	480.25	-179.642	-171.851	95.2337	-204.258	-45.9881	30.2498	233.738	-257.226	833.568	221.374	-223.057	1056.05	168.07	-264.94	483.281	173.175	-456.8	101.611	217.916	-357.737	38.6734
1532	0	-230.999	-265.672	875.85				-168.441	-213.696	480.105	-179.735	-171.815	95.0909	-204.526	-45.4436	30.0668	231.614	-255.715	834.304	218.751	-219.68	1056.36	167.038	-264.784	483.834	173.087	-456.756	102.085	217.871	-357.777	38.7174
1533	0	-233.201	-263.004	875.925				-169.79	-212.36	480.029	-179.833	-171.709	94.9186	-204.372	-45.8451	30.2366	229.677	-254.131	835.117	216.232	-216.613	1056.76	166.259	-264.44	484.439	172.983	-456.701	102.548	217.884	-357.713	38.7389
1534	0	-235.321	-260.736	875.894				-171.059	-210.847	479.876	-179.855	-171.643	94.799	-204.401	-45.8139	30.2784	227.665	-252.451	835.973	213.328	-212.653	1056.88	165.377	-263.922	484.953	172.825	-456.48	103.097	217.92	-357.656	38.7564
1535	0	-237.749	-257.878	875.958				-171.866	-209.942	479.787	-179.826	-171.501	94.6506	-204.588	-45.4149	30.117	225.64	-250.609	836.658	210.866	-209.803	1057.32	164.442	-263.161	485.353	172.722	-456.336	103.776	217.965	-357.612	38.7693
1536	0	-239.937	-255.296	875.889				-173.126	-208.679	479.584	-179.772	-171.338	94.481	-204.417	-45.6886	30.276	223.57	-248.492	837.16	208.213	-206.653	1057.55	163.492	-262.169	485.759	172.613	-456.067	104.47	218.039	-357.605	38.7643
1537	0	-242.038	-252.614	875.851				-174.129	-207.242	479.585	-179.623	-171.178	94.3014	-204.59	-45.3226	30.1475	221.483	-246.323	837.599	206.06	-205.201	1058.07	162.637	-261.04	486.168	172.533	-455.704	105.25	218.089	-357.502	38.7725
1538	0	-244.205	-250.265	875.778				-175.094	-205.622	479.407	-179.465	-170.904	94.1526	-204.391	-45.6512	30.3032	219.548	-244.187	837.916	203.555	-202.436	1058.39	161.711	-259.572	486.543	172.474	-455.185	106.185	218.134	-357.34	38.8145
1539	0	-246.215	-247.498	875.61				-176.154	-203.968	479.253	-179.272	-170.558	93.9297	-204.401	-45.6541	30.3647	217.586	-241.985	838.251	200.763	-198.896	1058.65	160.769	-257.772	486.865	172.342	-454.702	107.228	218.192	-357.225	38.8595
1540	0	-248.075	-244.595	875.431				-177.119	-202.641	479.268	-179.102	-170.413	93.7902	-204.414	-45.6492	30.3829	215.614	-239.657	838.406	197.651	-193.728	1058.62	159.733	-255.852	487.226	172.184	-454.104	108.332	218.117	-356.976	38.8664
1541	0	-250.027	-241.552	875.267				-176.996	-202.418	479.6	-178.91	-169.928	93.5139	-204.397	-45.5544	30.3993	213.629	-237.335	838.522	195.713	-191.671	1058.9	158.814	-253.597	487.587	172.011	-453.416	109.653	217.815	-356.48	38.8116
1542	0	-251.819	-238.553	875.177				-177.665	-201.663	479.431	-178.832	-169.681	93.3462	-204.419	-45.5288	30.408	211.855	-235.065	838.745	193.761	-190.479	1059.13	157.846	-250.991	487.926	171.739	-452.569	111.062	217.785	-356.273	38.8958
1543	0	-253.621	-235.24	875.095				-178.848	-200	479.398	-178.85	-169.445	93.2048	-204.424	-45.5274	30.4124	209.951	-232.76	838.891	191.672	-188.157	1059.21	156.958	-247.981	488.18	171.457	-451.506	112.654	217.769	-356.149	39.0712
1544	0	-255.379	-231.903	875.107				-180.262	-197.953	479.428	-178.844	-169.219	93.0163	-204.457	-45.5026	30.4102	208.116	-230.462	839.094	189.706	-185.878	1059.28	156.022	-244.56	488.421	171.138	-450.367	114.47	217.789	-355.934	39.2994
1545	0	-257.196	-228.305	875.06				-181.686	-195.775	479.362	-178.856	-169.098	92.9288	-204.492	-45.4727	30.4053	206.141	-228.014	839.22	187.699	-183.02	1059.24	155.094	-240.684	488.694	170.855	-449.05	116.435	217.774	-355.65	39.5194
1546	0	-258.933	-225.047	875.117				-183.144	-193.605	479.2	-178.904	-168.797	92.7502	-204.488	-45.4492	30.4128	204.264	-225.491	839.471	185.708	-180.295	1059.29	154.372	-236.4	488.953	170.486	-447.635	118.646	217.752	-355.406	39.778
1547	0	-260.775	-221.658	875.069				-184.297	-191.743	479.09	-178.92	-168.598	92.6236	-204.512	-45.3567	30.443	202.472	-223.003	839.768	183.378	-176.783	1059.27	153.73	-231.741	489.256	170.215	-445.887	120.998	217.846	-355.149	40.1021
1548	0	-262.582	-218.508	875.078				-185.917	-189.681	479.063	-178.932	-168.469	92.5074	-204.528	-45.287	30.4217	200.73	-220.516	840.097	181.12	-173.424	1059.76	153.076	-226.688	489.636	169.939	-443.99	123.604	217.75	-354.727	40.3503
1549	0	-264.472	-215.424	875.017				-186.491	-188.493	478.893	-178.917	-168.282	92.3541	-204.552	-45.317	30.4561	198.932	-217.858	840.382	179.225	-171.221	1059.86	152.647	-221.307	490.074	169.605	-441.837	126.399	217.646	-354.313	40.8092
1550	0	-266.315	-212.42	874.968				-187.689	-186.764	479.071	-178.915	-168.153	92.2712	-204.548	-45.3126	30.4518	197.103	-215.224	840.686	176.729	-167.042	1059.81	152.125	-215.434	490.624	169.296	-439.462	129.488	217.995	-354.415	41.2695
1551	0	-268.156	-209.585	874.857				-188.65	-185.339	478.974	-178.939	-167.929	92.1403	-204.549	-45.2247	30.4376	195.438	-212.557	841.014	174.648	-164.725	1059.94	151.868	-209.074	491.167	168.943	-436.691	132.84	218.09	-354.045	41.927
1552	0	-269.969	-206.556	874.724				-189.781	-183.748	478.919	-178.952	-167.793	92.008	-204.572	-45.2302	30.4542	193.866	-209.969	841.298	172.78	-162.928	1060.01	151.865	-202.266	491.865	168.661	-433.553	136.489	218.114	-353.501	42.7465
1553	0	-271.813	-203.832	874.69				-190.546	-182.925	478.821	-179.019	-167.585	91.8931	-204.591	-45.1939	30.4487	192.331	-207.297	841.647	170.783	-161.308	1060.1	151.911	-194.807	492.706	168.316	-429.981	140.414	217.988	-352.717	44.0661
1554	0	-273.549	-201.079	874.57				-191.752	-181.884	478.72	-179.07	-167.471	91.7709	-204.61	-45.1608	30.438	190.904	-204.639	841.936	168.668	-159.427	1060.05	152.112	-186.748	493.682	167.928	-425.465	144.468	217.93	-351.915	45.2662
1555	0	-275.332	-198.408	874.486				-192.901	-180.714	478.702	-179.161	-167.278	91.5999	-204.641	-45.1654	30.3981	189.664	-202.211	842.335	166.863	-157.579	1060.21	152.63	-178.125	494.866	167.717	-420.618	149.122	217.715	-350.695	46.985
1556	0	-277.037	-196.061	874.352				-193.976	-179.601	478.606	-179.235	-167.037	91.408	-204.652	-45.0907	30.4478	188.612	-199.634	842.662	164.87	-155.719	1060.24	152.995	-168.681	496.325	167.559	-415.04	154.209	217.34	-349.196	48.7953
1557	0	-278.675	-193.692	874.163				-195.183	-178.561	478.4	-179.317	-166.852	91.2253	-204.648	-45.0875	30.439	187.806	-197.235	843.145	163.044	-153.833	1060.27	153.703	-158.766	498.221	167.452	-408.784	159.655	217.003	-347.521	51.168
1558	0	-280.345	-191.304	873.96				-196.308	-177.972	478.277	-179.431	-166.697	91.0182	-204.696	-45.1483	30.4263	186.913	-194.839	843.536	161.054	-152.118	1060.13	154.462	-148.163	500.39	167.421	-401.92	165.616	216.635	-345.519	54.1086
1559	0	-281.813	-188.961	873.721				-197.576	-177.413	478.112	-179.554	-166.588	90.7916	-204.621	-45.0802	30.4109	186.175	-192.513	844.018	159.272	-150.568	1059.96	155.235	-137.2	503.046	167.403	-394.269	172.079	216.243	-342.972	57.6781
1560	0	-283.149	-186.62	873.399				-198.572	-176.782	477.746	-179.683	-166.467	90.5977	-204.699	-45.083	30.4154	185.531	-190.41	844.567	157.513	-149.165	1059.67	156.108	-126.042	506.098	167.363	-385.778	178.631	215.623	-339.95	62.0956
1561	0	-284.403	-184.218	873.115				-199.619	-176.38	477.534	-179.785	-166.356	90.3958	-204.702	-45.0558	30.391	184.952	-188.192	845.226	155.798	-147.951	1059.32	157.687	-115.089	509.313	167.385	-376.76	185.131	215.109	-336.077	67.2061
1562	0	-285.663	-182.005	872.866				-200.667	-176.35	477.273	-179.914	-166.297	90.2338	-204.713	-45.0517	30.3952	184.502	-186.385	846.149	154.367	-146.83	1058.8	158.715	-104.589	512.916	167.443	-367.937	191.795	214.358	-331.392	72.8507
1563	0	-286.827	-179.915	872.63				-201.365	-176.659	476.986	-180.074	-166.311	90.0858	-204.74	-45.0031	30.3764	184.163	-184.645	847.02	153.223	-145.879	1058.43	159.623	-94.6029	516.684	167.226	-359.339	197.996	213.514	-325.728	79.0365
1564	0	-287.794	-177.972	872.345				-201.96	-176.977	476.799	-180.218	-166.343	89.9775	-204.774	-45.0543	30.3827	183.846	-182.993	847.859	152.038	-144.997	1057.86	160.537	-85.176	520.307	166.712	-351	204.222	212.784	-319.088	84.5465
1565	0	-288.87	-176.135	872.023				-202.112	-178.409	476.54	-180.4	-166.327	89.8954	-204.763	-45.0955	30.355	183.531	-181.341	848.834	151.193	-144.13	1057.2	162.835	-76.7235	524.465	166.105	-343.501	209.867	211.786	-310.535	88.156
1566	0	-289.891	-174.614	871.749				-202.704	-179.135	476.122	-180.576	-166.244	89.7474	-204.813	-45.0546	30.3399	183.215	-179.997	850.077	150.333	-143.37	1056.35	163.947	-68.6901	528.302	165.859	-335.258	214.268	210.436	-300.535	92.3205
1567	0	-290.783	-173.119	871.417				-203.299	-178.915	475.966	-180.767	-166.118	89.5954	-204.803	-45.058	30.3398	182.966	-178.869	851.288	149.632	-142.626	1056.07	164.977	-61.4846	532.027	165.484	-325.796	216.993	209.156	-288.787	95.6801
1568	0	-291.662	-172.075	871.169				-204.202	-178.446	475.833	-180.836	-166.255	89.5829	-204.813	-45.012	30.3077	182.808	-178.071	852.747	149.175	-141.936	1055.68	165.675	-54.6949	535.743	164.908	-315.421	218.34	208.135	-276.383	97.5331
1569	0	-292.43	-171.326	870.961				-204.809	-178.213	475.736	-180.953	-166.303	89.5804	-204.841	-45.0795	30.3289	182.558	-177.318	854.215	148.714	-141.1	1055.35	166.309	-48.1746	539.289	164.971	-304.604	218.587	207.326	-263.609	98.6555
1570	0	-293.161	-170.562	870.439				-205.282	-178.548	475.686	-181.078	-166.35	89.462	-204.832	-45.1268	30.3043	182.475	-176.544	855.882	148.345	-140.158	1055.19	167.451	-42.0937	542.919	164.447	-293.647	217.97	207.18	-250.245	98.8461
1571	0	-293.799	-170.216	870.444				-205.506	-179.132	475.511	-181.087	-166.353	89.4761	-204.875	-45.0584	30.3299	182.368	-175.771	857.425	147.838	-138.93	1055.13	167.839	-36.4768	546.102	164.062	-282.343	216.367	207.267	-235.888	98.2474
1572	0	-294.424	-169.839	870.324				-205.84	-179.306	475.341	-181.192	-166.359	89.4793	-204.865	-45.0773	30.2875	182.325	-175.12	858.896	147.667	-137.676	1055.19	165.856	-30.5398	549.029	163.509	-270.063	213.541	207.655	-220.538	97.1772
1573	0	-294.847	-169.377	870.06				-206.094	-179.164	475.349	-181.221	-166.433	89.5023	-204.889	-45.1061	30.3012	182.25	-174.46	860.095	147.586	-136.29	1055.32	166.974	-26.2373	551.857	163.125	-257.08	209.732	208.561	-204.179	95.5427
1574	0	-295.168	-168.849	869.871				-206.332	-178.881	475.387	-181.25	-166.524	89.5164	-204.884	-45.0901	30.2898	182.3	-173.749	861.318	147.534	-134.753	1055.55	167.327	-21.7486	554.292	163.144	-243.77	205.263	209.606	-187.032	93.3754
1575	0	-295.399	-168.366	869.787				-206.465	-178.67	475.438	-181.271	-166.516	89.5035	-204.888	-45.0841	30.2892	182.309	-172.994	862.396	147.442	-133.177	1055.7	167.948	-18.1224	556.543	163.696	-229.955	200.064	210.844	-168.896	90.5765
1576	0	-295.579	-167.75	869.782				-206.51	-178.339	475.403	-181.311	-166.534	89.5511	-204.897	-45.1226	30.2959	182.449	-172.179	863.453	147.552	-131.441	1055.83	168.615	-14.9387	558.249	164.718	-215.909	194.49	212.316	-150.314	87.6684
1577	0	-295.59	-167.009	869.747				-206.504	-177.962	475.448	-181.313	-166.577	89.5675	-204.902	-45.1852	30.273	182.528	-171.255	864.4	147.649	-129.633	1056.05	169.233	-12.2943	559.671	165.868	-201.173	188.289	214.181	-131.238	84.4737
1578	0	-295.398	-165.497	869.61				-206.407	-177.552	475.489	-181.33	-166.54	89.5424	-204.906	-45.1527	30.3097	182.798	-170.57	865.078	147.79	-127.803	1056.16	169.818	-10.0929	560.635	167.579	-186.001	181.698	216.128	-111.58	81.035
1579	0	-295.262	-164.262	869.66				-206.185	-177.01	475.608	-181.288	-166.599	89.5917	-204.905	-45.1308	30.2973	182.645	-167.9	865.445	147.824	-125.942	1056.21	170.199	-8.19018	561.133	169.577	-170.591	174.981	218.231	-91.7304	77.7284
1580	0	-295.011	-163.142	869.697				-205.882	-176.32	475.621	-181.285	-166.605	89.5925	-204.884	-45.0901	30.294	182.701	-166.087	865.843	148.337	-124.064	1056.27	170.586	-6.67281	561.138	171.902	-154.875	168.178	220.257	-71.597	74.5257
1581	0	-294.437	-161.444	869.643				-205.567	-175.526	475.582	-181.248	-166.567	89.6207	-204.893	-45.136	30.2969	183.223	-165.001	866.329	148.582	-122.172	1056.18	170.785	-5.47204	560.707	174.372	-139.188	161.456	222.592	-51.6912	71.8612
1582	0	-293.784	-159.695	869.493				-205.193	-174.929	475.58	-181.208	-166.535	89.6655	-204.873	-45.1031	30.2953	183.881	-163.677	866.602	149.025	-120.215	1056.01	171.145	-4.39816	559.887	177.227	-123.658	155.3	224.973	-31.7919	69.3069
1583	0	-293.092	-157.604	869.482				-204.652	-174.186	475.601	-181.161	-166.604	89.7037	-204.851	-45.1253	30.294	184.624	-162.031	866.557	149.471	-118.211	1055.8	171.752	-3.52493	559.011	180.168	-108.446	149.394	227.594	-12.7471	67.6053
1584	0	-292.151	-155.366	869.302				-204.388	-173.126	475.703	-181.142	-166.532	89.7061	-204.876	-45.1049	30.2957	185.591	-160.558	866.423	149.852	-116.12	1055.42	172.145	-2.63855	558.101	183.24	-93.534	143.875	230.126	5.71336	65.843
1585	0	-291.226	-153.431	869.583				-203.995	-172.023	475.708	-181.034	-166.525	89.7434	-204.843	-45.1275	30.2986	186.487	-158.712	866.057	150.737	-114.05	1055.08	169.649	-2.57293	555.131	186.397	-79.1939	138.788	232.652	23.5152	65.2959
1586	0	-290.087	-151.404	869.741				-203.488	-170.808	475.823	-180.926	-166.438	89.7395	-204.852	-45.1451	30.307	187.595	-156.894	865.554	151.54	-111.998	1054.64	170.115	-1.99048	553.443	189.586	-65.7286	134.244	235.781	39.4613	64.6158
1587	0	-288.843	-149.037	869.492				-202.919	-169.607	475.97	-180.765	-166.429	89.7912	-204.844	-45.1538	30.3123	188.894	-154.967	864.706	152.464	-109.674	1054.11	170.136	-1.5501	551.505	192.476	-53.1701	130.175	238.452	54.4895	64.4435
1588	0	-287.606	-147.384	869.864				-202.08	-169.132	475.99	-180.622	-166.48	89.8298	-204.838	-45.0919	30.33	190.118	-152.846	863.778	153.677	-107.477	1053.65	169.724	-1.25219	549.265	195.13	-41.7672	126.593	240.841	68.0042	64.5998
1589	0	-286.28	-146.051	869.952				-201.074	-168.422	476.106	-180.435	-166.506	89.9312	-204.823	-45.079	30.3328	191.445	-150.82	862.671	154.885	-105.026	1053	169.274	-1.06268	546.99	197.525	-31.9773	123.613	243.008	79.7698	64.8012
1590	0	-284.83	-144.374	870.2				-200.219	-167.416	476.293	-180.242	-166.524	90.034	-204.795	-45.1221	30.3382	192.905	-148.939	861.473	156.404	-102.365	1052.46	168.721	-0.764273	544.697	199.479	-23.6896	121.037	243.834	90.1685	64.9578
1591	0	-283.204	-142.77	870.291				-199.482	-165.657	476.615	-180.102	-166.546	90.1234	-204.796	-45.1529	30.3538	194.049	-146.53	859.984	158.077	-99.743	1051.89	168.272	-0.652103	542.289	200.846	-16.9403	118.479	244.78	98.6356	65.4788
1592	0	-281.527	-141.316	870.454				-198.52	-164.278	476.695	-179.958	-166.482	90.2014	-204.813	-45.1778	30.3703	195.34	-144.367	858.268	159.852	-96.8474	1051.35	169.059	-0.456134	540.092	201.767	-11.8346	116.112	245.423	104.192	64.4259
1593	0	-279.949	-139.97	871.074				-197.24	-163.907	477.033	-179.833	-166.427	90.3283	-204.8	-45.1791	30.3759	196.817	-142.357	856.329	161.833	-93.828	1050.95	168.765	-0.280125	537.759	201.986	-8.24183	113.585	245.335	107.983	62.8584
1594	0	-278.324	-138.882	871.393				-196.311	-162.845	477.332	-179.716	-166.511	90.48	-204.814	-45.1936	30.3829	197.784	-139.492	853.879	163.92	-90.624	1050.38	168.504	-0.158383	535.361	201.676	-6.23225	111.029	244.676	110.221	60.8406
1595	0	-276.506	-137.638	871.908				-195.264	-161.338	477.669	-179.556	-166.566	90.6717	-204.793	-45.1613	30.3679	198.998	-136.546	851.489	166.125	-87.1793	1049.94	168.122	-0.449144	532.986	200.606	-5.45886	108.762	243.327	110.923	58.9845
1596	0	-274.608	-136.431	872.483				-193.942	-160.567	477.971	-179.437	-166.604	90.8526	-204.808	-45.181	30.3758	200.387	-133.664	849.316	168.342	-83.6617	1049.47	168.422	-1.2366	530.752	198.881	-5.61805	106.678	241.664	111.414	57.0589
1597	0	-272.533	-134.876	872.93				-192.693	-159.256	478.386	-179.226	-166.75	91.1123	-204.804	-45.1734	30.3705	201.725	-130.458	847.45	170.896	-80.0463	1049.08	168.298	-2.34937	528.28	197.577	-5.81731	104.839	239.866	112.652	54.4078
1598	0	-270.469	-133.45	873.529				-191.302	-157.919	478.763	-179.094	-166.794	91.3812	-204.798	-45.1705	30.3735	203.443	-127.325	845.887	173.253	-76.2691	1048.68	167.801	-3.15319	526.109	197.384	-3.96851	103.977	238.994	114.227	52.4106
1599	0	-268.151	-131.909	874.171				-189.676	-156.656	479.177	-178.859	-166.851	91.6828	-204.769	-45.216	30.3902	205.139	-123.709	844.75	175.873	-72.4897	1048.2	168.15	-2.89843	525.438	197.775	-1.40173	103.407	238.572	115.385	51.2415
1600	0	-265.781	-130.38	874.83				-188.056	-155.048	479.571	-178.615	-166.916	91.9831	-204.735	-45.2519	30.3945	206.747	-119.532	843.669	178.446	-68.4937	1048.23	168.89	-1.23057	525.877	197.96	-0.553488	103.396	238.774	115.677	50.6053
1601	0	-263.243	-128.745	875.555				-186.196	-153.488	479.85	-178.364	-166.893	92.2752	-204.709	-45.1666	30.4129	208.802	-115.722	843.405	181.205	-64.7685	1048.16	169.231	1.49204	526.743	198.246	-0.568063	103.38	237.951	116.339	49.2759
1602	0	-260.78	-126.722	875.948				-184.547	-151.534	480.188	-178.103	-166.986	92.5675	-204.64	-45.2317	30.4388	210.765	-111.983	843.949	183.898	-60.832	1048.19	170.055	4.51378	527.749	198.51	-0.220017	103.402	237.911	116.488	48.8829
1603	0	-258.12	-124.823	876.437				-182.819	-150.17	480.386	-177.902	-166.761	92.7448	-204.616	-45.2785	30.4435	212.942	-108.493	845.306	186.641	-56.997	1048.26	171.253	8.04463	528.388	198.847	0.574749	103.272	237.734	116.843	48.1782
1604	0	-255.578	-123.006	876.888				-182.077	-147.064	480.585	-177.639	-166.74	93.0208	-204.558	-45.2653	30.4832	215.248	-104.822	846.816	189.378	-53.2588	1048.38	172.301	11.7071	528.546	199.364	1.44602	103.003	237.568	117.305	47.2651
1605	0	-252.882	-121.201	877.198				-179.437	-146.699	480.987	-177.418	-166.833	93.3266	-204.542	-45.3043	30.4876	217.577	-101.146	848.402	192.194	-49.7329	1048.52	173.772	15.2593	528.492	199.997	2.20092	102.777	237.832	117.653	46.0946
1606	0	-250.052	-118.935	877.5				-178.503	-144.355	481.269	-177.219	-166.951	93.6237	-204.53	-45.2674	30.5048	220.116	-97.1115	849.527	195.111	-46.3011	1048.8	175.284	18.3991	528.132	200.745	3.16823	102.489	238.044	118.041	44.8096
1607	0	-247.193	-116.961	877.786				-175.939	-144.309	481.47	-176.93	-167.106	93.9853	-204.445	-45.3222	30.5216	222.776	-93.1502	850.234	198.158	-42.96	1048.98	175.332	21.2068	527.45	201.263	4.17061	102.248	238.086	118.474	43.7342
1608	0	-244.277	-115.03	877.966				-174.872	-140.887	481.866	-176.586	-167.263	94.3134	-204.403	-45.3598	30.5457	225.794	-89.1367	850.597	201.115	-39.8498	1049.25	176.442	23.6824	527	201.674	5.11717	101.885	238.109	118.659	43.4824
1609	0	-241.294	-112.769	878.035				-173.094	-138.722	482.044	-176.321	-167.168	94.5394	-204.352	-45.4375	30.5653	228.888	-85.0708	850.663	204.238	-36.7529	1049.61	180.8	26.2386	526.842	201.757	5.48019	101.621	238.261	118.639	43.414
1610	0	-238.292	-110.876	878.22				-171.038	-137.203	482.307	-175.978	-167.164	94.9331	-204.275	-45.4378	30.5966	232.197	-80.8848	850.705	207.276	-33.7129	1049.91	182.235	28.4724	526.326	201.842	5.85962	101.406	238.706	118.565	43.3242
1611	0	-235.086	-108.58	878.558				-169.012	-135.137	482.503	-175.548	-167.485	95.3739	-204.202	-45.475	30.6481	235.434	-76.6189	850.559	210.493	-30.6558	1050.21	183.226	30.6496	525.764	201.959	6.32809	101.138	238.673	118.634	43.1897
1612	0	-231.992	-106.644	878.947				-166.873	-133.449	482.798	-175.315	-167.118	95.6745	-204.102	-45.4904	30.6541	238.879	-72.7486	850.497	213.902	-27.5324	1050.53	184.443	32.7946	525.222	202.07	6.71108	100.978	238.584	118.773	43.066
1613	0	-228.614	-104.105	879.13				-164.984	-131.441	483.116	-174.699	-167.933	96.4134	-204.026	-45.5683	30.7235	242.166	-69.1145	850.282	217.244	-24.3135	1050.89	185.816	34.8934	524.781	202.132	7.13216	100.756	238.231	119.001	42.8739
1614	0	-225.493	-102.202	879.371				-162.999	-129.405	483.336	-174.509	-167.576	96.6774	-203.958	-45.6008	30.7611	245.168	-65.5813	849.993	220.505	-21.0358	1051.19	187.18	36.852	524.401	202.19	7.63782	100.569	238.193	119.122	42.7701
1615	0	-222.151	-99.8351	879.739				-161.178	-127.547	483.659	-173.943	-167.585	97.192	-203.872	-45.6238	30.7777	247.854	-61.827	849.511	224.016	-17.6267	1051.57	188.704	38.74	524.084	202.32	8.04536	100.369	238.173	119.23	42.6847
1616	0	-218.947	-97.5713	880.085	-176.325	-116.604	1118.29	-159.402	-125.482	484.025	-173.624	-167.507	97.7639	-203.677	-45.6929	30.8068	250.528	-58.6172	849.168	227.438	-14.2219	1051.98	190.439	40.6799	523.847	202.505	8.34162	100.189	238.253	119.184	42.778
1617	0	-215.816	-95.3553	880.63	-174.423	-111.942	1118.75	-157.592	-123.468	484.454	-173.342	-167.415	98.2385	-203.666	-45.6942	30.7741	253.035	-55.3011	848.903	230.773	-10.781	1052.33	192.183	42.5108	523.64	202.703	8.63497	100.004	238.219	119.301	42.6575
1618	0	-212.646	-93.3307	881.097	-170.756	-108.518	1119.05	-155.797	-121.376	484.951	-173.151	-167.056	98.7152	-203.619	-45.7684	30.7737	255.533	-52.3271	848.762	234.295	-7.3272	1052.75	193.923	44.3494	523.618	202.852	8.86922	99.8494	238.023	119.489	42.384
1619	0	-209.593	-90.7956	881.693	-167.769	-107.553	1119.77	-154.5	-118.744	485.418	-173.057	-166.279	99.2871	-203.501	-45.8475	30.8085	258.056	-49.8142	848.512	237.44	-3.91722	1053.13	192.562	45.7814	522.961	203.024	9.14096	99.6332	238.063	119.521	42.3854
1620	0	-206.787	-88.7041	882.387	-164.785	-106.375	1120.56	-152.676	-116.904	485.924	-173.241	-165.204	99.7095	-203.508	-45.9168	30.769	260.513	-47.0436	848.303	240.562	-0.556532	1053.48	194.454	47.3282	522.809	203.175	9.29073	99.3571	237.968	119.64	42.1971
1621	0	-203.928	-86.5099	883.111	-161.662	-104.238	1121.01	-151.244	-114.733	486.566	-173.158	-164.566	100.54	-203.588	-46.0584	30.6535	262.486	-43.1285	848.154	243.455	2.70296	1053.98	196.362	48.792	522.648	203.326	9.47744	99.2178	237.964	119.727	42.1203
1622	0	-201.323	-84.0383	883.79	-159.036	-103.414	1122.02	-150.016	-111.822	487.232	-172.996	-163.917	101.181	-204.183	-46.0877	30.4995	265.496	-42.5051	848.507	246.344	5.77622	1054.49	197.831	50.1011	522.457	203.454	9.65109	98.9861	237.893	119.8	42.0447
1623	0	-198.914	-82.2512	884.737	-156.187	-102.01	1122.6	-148.752	-109.63	487.988	-172.595	-163.085	102.126	-204.669	-46.242	30.3249	267.821	-39.6162	848.776	249.05	8.79675	1054.97	199.166	51.4198	522.234	203.565	9.75995	98.8328	237.826	119.865	41.9787
1624	0	-196.491	-80.2209	885.747	-154.208	-102.757	1124.05	-147.324	-107.169	488.838	-171.871	-162.571	103.113	-204.778	-46.6175	30.297	270.105	-36.7181	849.168	251.466	11.6962	1055.56	200.47	52.6718	522.096	203.691	9.88861	98.7373	237.787	119.928	41.9672
1625	0	-194.219	-78.0959	886.717	-152.324	-103.835	1125.54	-146.083	-104.773	489.926	-171.012	-162.059	104.29	-204.808	-46.7386	30.3762	272.33	-34.0709	849.648	253.838	14.4505	1056.23	202.231	53.8474	522.026	203.848	9.96848	98.707	237.717	120.036	41.8139
1626	0	-192.028	-76.0109	888.204	-150.315	-104.182	1126.9	-144.763	-102.29	490.987	-169.935	-161.562	105.53	-204.828	-46.9884	30.4184	274.672	-31.3388	850.12	256.149	17.0328	1056.86	204.569	54.8621	521.936	203.838	10.1265	98.5175	237.689	120.089	41.8249
1627	0	-189.887	-73.9539	889.603	-147.85	-103.317	1128.14	-143.43	-99.6368	492.003	-168.719	-160.815	106.708	-205.04	-47.0336	30.4329	276.922	-28.7731	850.451	258.436	19.5481	1057.46	203.369	55.8101	521.711	203.849	10.2366	98.4253	237.641	120.103	41.7949
1628	0	-187.768	-72.0211	891.017	-145.184	-101.493	1129.45	-141.766	-97.4609	493.054	-167.184	-160.494	108.022	-205.681	-46.9864	30.2652	278.992	-26.0193	850.727	260.635	21.9929	1058.11	204.68	56.6728	521.525	203.886	10.2717	98.4357	237.604	120.153	41.831
1629	0	-185.764	-70.1622	892.564	-142.236	-98.8147	1130.57	-140.255	-95.2622	494.159	-165.494	-160.054	109.559	-205.728	-47.3634	30.1336	280.991	-23.4214	850.917	262.798	24.3447	1058.68	205.592	57.515	521.372	203.794	10.3469	98.2873	237.514	120.123	41.9481
1630	0	-183.814	-68.281	894.017	-139.237	-95.756	1131.77	-138.593	-93.2934	495.432	-163.787	-159.324	110.995	-205.556	-47.7178	30.1742	282.787	-20.8866	851.073	265.108	26.6842	1059.38	206.211	58.2557	521.197	203.772	10.4219	98.2554	237.461	120.117	41.9696
1631	0	-182.021	-66.8662	895.615	-136.389	-93.1517	1133.04	-137.261	-90.044	496.932	-161.766	-158.473	112.376	-205.027	-48.4587	30.2501	284.393	-18.4457	851.158	267.462	28.9849	1059.94	206.954	59.1091	521.037	203.721	10.5829	98.1805	237.415	120.125	42.0138
1632	0	-180.237	-65.0943	897.251	-133.856	-91.4611	1134.44	-136.275	-86.8189	498.133	-159.642	-157.114	113.532	-204.573	-49.1863	30.2397	285.895	-16.1139	851.098	269.704	31.3213	1060.54	207.327	59.9771	520.894	203.627	10.7192	98.1654	237.346	120.132	42.0839
1633	0	-178.513	-63.4072	898.931	-131.433	-90.0453	1135.95	-136.8	-80.4282	499.615	-158.234	-157.042	115.172	-203.981	-49.849	30.241	287.114	-13.7805	850.862	271.359	33.5319	1060.86	208.124	60.964	520.808	203.578	10.8219	98.162	237.271	120.18	42.1063
1634	0	-176.918	-62.0869	900.623	-128.085	-85.9432	1136.59	-136.096	-77.6429	500.487	-156.045	-156.392	116.861	-203.383	-50.4487	30.2296	288.271	-11.3749	850.472	273.528	35.9786	1061.38	209.708	61.9341	520.715	203.391	10.9517	98.083	237.223	120.214	42.1827
1635	0	-175.38	-60.4739	902.325	-124.632	-81.1399	1137.62	-135.159	-75.188	501.731	-153.947	-155.116	118.06	-202.623	-50.9533	30.2419	289.347	-8.99724	850.191	276.076	38.5587	1061.83	209.788	62.7417	520.535	203.326	11.0195	98.076	237.067	120.278	42.2043
1636	0	-173.681	-58.6985	903.861	-122.027	-78.755	1138.94	-134.127	-72.0472	502.916	-151.439	-153.683	119.253	-201.803	-51.3013	30.2862	290.561	-6.57183	850.066	278.226	41.127	1062.21	208.597	63.6087	520.517	203.046	11.1651	98.0241	237.112	120.259	42.3073
1637	0	-172.262	-57.2956	905.326	-121.037	-81.45	1140.7	-133.5	-69.0638	504.007	-149.336	-152.659	120.555	-200.949	-51.7774	30.4944	291.536	-3.97182	849.993	279.968	43.7884	1062.52	209.146	64.4129	520.258	202.861	11.319	97.9381	236.986	120.244	42.3763
1638	0	-170.698	-55.865	906.836	-119.522	-83.2442	1142.16	-132.913	-65.5782	505.099	-147.019	-151.052	121.641	-200.296	-52.2038	30.8073	292.893	-1.22553	850.044	281.67	46.5101	1062.99	209.451	65.0933	520.031	202.651	11.4868	97.8091	237.054	120.225	42.4191
1639	0	-169.49	-54.7717	908.183	-116.769	-79.9876	1142.7	-132.268	-62.0958	506.168	-145.007	-149.463	122.727	-199.585	-52.1726	31.1259	294.362	1.53505	850.09	283.602	49.1447	1063.48	210.107	65.8501	519.767	202.474	11.5643	97.71	237.005	120.241	42.5338
1640	0	-168.478	-54.4032	909.699	-114.051	-76.5774	1143.58	-131.481	-58.8955	507.106	-143.17	-147.773	123.861	-199.108	-51.816	31.5201	294.228	4.37084	850.019	285.248	51.9218	1064.09	210.121	66.5584	519.266	202.345	11.6739	97.607	237.047	120.168	42.6322
1641	0	-167.194	-53.4021	910.867	-112.589	-76.6743	1144.36	-130.983	-55.0738	508.108	-141.655	-145.677	124.917	-198.839	-51.1261	31.9283	295.437	7.37075	850.175	286.684	54.5752	1064.66	210.051	67.6924	519.436	202.232	11.751	97.5675	236.889	120.212	42.56
1642	0	-165.408	-50.5627	911.501	-110.838	-76.9963	1145.51	-130.137	-51.7377	509.08	-140.341	-143.143	125.768	-198.865	-50.0523	32.3271	296.857	10.3346	850.404	288.275	57.407	1065.29	210.737	68.3577	519.537	202.206	11.8508	97.4738	237.186	120.013	42.8879
1643	0	-164.004	-48.8514	912.333	-109.529	-78.0566	1146.79	-129.388	-48.5082	509.863	-139.42	-140.241	126.469	-199.212	-48.1282	32.6748	298.132	13.3991	850.593	289.539	60.0745	1065.68	211.37	69.5033	519.477	202.126	11.9357	97.3792	237.081	120.043	42.7688
1644	0	-162.774	-47.2816	913.003	-106.846	-74.6652	1146.92	-128.889	-45.4215	510.588	-138.855	-136.707	126.969	-199.72	-45.3499	32.9483	299.34	16.4628	850.951	290.938	62.7275	1066.41	212.106	70.6311	519.417	202.115	12.003	97.3021	237.006	120.015	42.8435
1645	0	-161.441	-45.9603	913.795	-105.218	-73.7243	1147.17	-129.354	-41.5964	511.036	-138.818	-132.471	127.329	-200.688	-41.8879	33.2281	300.547	19.6141	851.134	292.148	65.3726	1066.9	212.731	71.6228	519.272	202.105	12.0735	97.1855	237.136	120.031	42.9903
1646	0	-159.886	-43.8522	914.242	-102.051	-68.5891	1146.93	-129.044	-38.6912	511.668	-139.027	-127.56	127.445	-201.867	-37.1594	33.2791	301.769	22.5571	851.363	293.479	67.8166	1067.39	213.488	72.6209	519.149	202.127	12.1725	97.1002	237.118	120.023	43.0466
1647	0	-158.662	-42.1634	914.705	-101.219	-69.665	1147.73	-128.814	-35.996	512.338	-139.722	-121.988	127.397	-203.475	-32.0299	33.48	302.838	25.4043	851.584	294.879	70.267	1068.09	214.083	73.6716	518.962	202.164	12.2444	97.0126	237.488	119.689	43.2981
1648	0	-157.23	-40.3864	915.053	-99.0508	-67.2375	1147.7	-128.644	-33.0953	512.973	-140.78	-115.808	127.424	-205.34	-25.681	33.7523	303.951	28.2227	851.728	296.174	72.6365	1068.6	214.929	74.7525	518.807	202.199	12.2918	96.9358	237.538	119.615	43.3636
1649	0	-155.793	-38.773	915.37	-98.4043	-68.8333	1148.34	-128.477	-30.122	513.537	-142.26	-108.964	127.117	-207.163	-18.447	33.8929	305.116	30.9082	851.944	297.456	74.9767	1068.98	215.756	75.9283	518.604	202.259	12.3779	96.8409	237.578	119.706	43.2762
1650	0	-154.471	-37.4233	915.825	-97.0401	-68.4163	1148.45	-128.55	-27.3104	514.079	-144.165	-101.433	126.91	-208.919	-9.71255	33.6467	306.227	33.5454	852.153	298.53	77.2107	1069.49	216.317	77.0648	518.384	202.3	12.4868	96.7637	237.608	119.568	43.4141
1651	0	-153.017	-35.6239	916.034	-95.6171	-67.4041	1148.47	-128.591	-24.1044	514.627	-146.329	-93.2471	126.723	-210.586	-0.284552	33.4582	307.142	36.0551	852.34	299.612	79.3149	1070.03	217.124	78.3263	518.173	202.357	12.5047	96.7051	237.637	119.504	43.4789
1652	0	-151.761	-34.2732	916.352	-93.4917	-63.9193	1148.26	-128.677	-20.6635	515.179	-148.857	-84.4174	126.377	-212.226	9.7463	33.3499	308.259	38.4898	852.504	301.05	81.5521	1070.53	217.748	79.6558	517.873	202.418	12.5874	96.7338	237.653	119.507	43.4791
1653	0	-150.315	-32.4159	916.561	-92.0959	-62.5945	1148.15	-128.996	-17.0022	515.831	-151.529	-75.3579	126.293	-213.795	20.4434	33.5941	309.309	40.939	852.605	302.182	83.7344	1071.02	218.388	80.8655	517.688	202.415	12.6936	96.596	237.65	119.502	43.4995
1654	0	-149.074	-30.9825	916.879	-90.801	-61.5827	1148.08	-129.383	-12.7325	516.588	-154.229	-65.8419	126.168	-215.184	31.7442	34.2719	310.174	43.1546	852.653	303.2	85.9429	1071.32	218.901	82.3439	517.366	202.489	12.7605	96.6249	237.663	119.624	43.3931
1655	0	-148.11	-29.9337	917.285	-89.473	-60.5274	1147.97	-129.835	-8.09531	517.269	-156.928	-56.1948	126.175	-216.596	43.5966	35.1413	311.055	45.5779	852.696	304.218	88.1464	1071.79	219.408	83.6621	517.106	202.476	12.8431	96.5063	237.655	119.627	43.4133
1656	0	-147.632	-30.1583	917.916	-88.464	-60.2945	1147.8	-130.4	-3.15881	518.147	-159.754	-46.4468	126.571	-217.949	55.4852	36.3477	311.964	47.9966	852.649	305.062	90.3709	1071.98	219.755	85.0931	516.783	202.487	12.9477	96.4656	237.628	119.47	43.5469
1657	0	-146.716	-29.0611	918.217	-86.772	-57.7448	1147.38	-130.987	2.45517	519.045	-162.356	-35.7997	126.823	-219.441	67.5785	37.5545	312.795	50.4037	852.611	305.996	92.678	1072.33	220.314	86.5415	516.522	202.491	13.0538	96.4067	237.66	119.474	43.5524
1658	0	-145.422	-26.4871	918.195	-85.4116	-56.5429	1147.09	-131.662	8.38009	520.016	-165.137	-25.4894	127.448	-221.015	79.3885	39.0391	313.459	52.9641	852.616	306.658	94.9649	1072.53	220.452	88.0169	516.216	202.496	13.1175	96.4118	237.657	119.49	43.5989
1659	0	-145.19	-26.2817	918.971	-85.0671	-57.9674	1146.94	-132.489	14.5411	521.066	-167.656	-15.3084	128.196	-222.597	91.0924	40.6399	314.081	55.5859	852.593	307.234	97.3584	1072.68	220.783	89.6382	515.905	202.494	13.2334	96.3708	237.686	119.477	43.6168
1660	0	-144.78	-25.5189	919.431	-83.7854	-57.2856	1146.86	-132.88	19.995	522.089	-169.935	-4.70521	128.993	-224.444	102.466	42.4741	314.606	58.3559	852.607	308.218	99.8549	1073.02	221.105	91.1899	515.661	202.473	13.3286	96.3643	237.651	119.66	43.4493
1661	0	-143.675	-22.6166	919.304	-82.4856	-55.9782	1146.62	-134.474	28.1466	523.306	-171.945	5.78583	130.02	-226.219	113.627	44.5088	315.004	61.2144	852.515	308.514	102.25	1072.92	221.068	92.719	515.314	202.445	13.4922	96.3353	237.689	119.698	43.4525
1662	0	-143.787	-22.2388	919.87	-80.946	-54.0121	1146.33	-135.702	35.4128	524.274	-173.907	15.3392	131.234	-228.209	124.697	46.6912	315.427	64.1336	852.414	308.867	104.704	1073.11	221.244	94.3381	515.031	202.448	13.6051	96.3142	237.623	119.707	43.4263
1663	0	-143.534	-21.1511	920.32	-80.2915	-54.6512	1146.32	-136.54	42.131	525.451	-175.437	25.8461	132.189	-230.164	135.548	48.9527	315.695	67.0713	852.271	309.085	107.184	1073.19	221.449	95.915	514.765	202.471	13.6654	96.4344	237.628	119.582	43.5357
1664	0	-143.303	-19.2482	920.547	-79.5297	-54.7311	1146.2	-137.695	49.0759	526.609	-176.837	35.9579	133.387	-232.169	146.285	51.2516	315.894	70.0106	852.116	309.427	109.621	1073.18	221.437	97.5247	514.429	202.372	13.7762	96.353	237.588	119.583	43.525
1665	0	-143.097	-17.2206	920.808	-78.3382	-53.3242	1145.98	-138.684	56.3077	527.897	-178.034	46.1805	134.544	-234.186	156.554	53.5798	316.113	72.9538	851.982	308.538	111.752	1073	221.402	99.3203	513.987	202.324	13.8663	96.371	237.596	119.606	43.535
1666	0	-142.989	-15.0728	920.935	-77.6901	-52.6924	1145.38	-139.743	63.57	529.106	-179.292	55.4022	135.805	-236.082	167.153	55.8833	316.289	75.8729	851.925	308.647	114.325	1072.85	221.302	101.025	513.665	202.321	13.9379	96.4739	237.576	119.608	43.5249
1667	0	-142.768	-12.4981	921.15	-76.9538	-51.8821	1144.82	-140.776	70.6132	530.281	-180.382	66.1209	136.848	-237.848	177.856	58.0983	316.232	78.7768	851.643	308.486	116.927	1072.83	221.335	102.677	513.374	202.278	14.0037	96.4901	237.539	119.68	43.4493
1668	0	-142.864	-10.1382	921.597	-76.8651	-51.9012	1144.74	-141.877	77.6336	531.433	-181.613	76.5481	137.895	-239.587	188.418	60.2635	316.166	81.4704	851.481	308.155	119.789	1072.9	221.327	104.502	512.996	202.253	14.1075	96.5287	237.552	119.84	43.3305
1669	0	-142.608	-7.40787	921.851	-76.1488	-49.3357	1144.45	-142.896	84.2574	532.639	-182.785	86.4262	139.181	-241.05	199.339	62.3886	316.061	84.3263	851.222	307.819	123.001	1073.14	221.232	106.359	512.567	202.161	14.2445	96.4949	237.481	119.863	43.2775
1670	0	-142.73	-3.94869	921.856	-76.2653	-48.517	1144.3	-143.838	90.7849	533.91	-184.212	95.8725	140.543	-242.34	210.289	64.5094	315.896	86.9816	850.95	308.651	122.812	1072.11	221.078	108.42	512.118	202.1	14.3729	96.5379	237.51	119.755	43.3631
1671	0	-142.732	-0.670496	921.915	-76.3524	-47.73	1143.6	-144.788	97.5212	534.931	-185.68	106.208	141.873	-243.615	221.194	66.7062	315.81	89.488	850.751	308.935	124.401	1072.03	220.795	110.461	511.702	202.017	14.5254	96.5865	237.455	119.911	43.2142
1672	0	-142.78	2.969	922.043	-75.8566	-44.659	1143.08	-145.391	103.852	535.956	-187.368	116.645	143.042	-244.548	232.653	68.7872	315.653	92.0026	850.465	308.797	126.674	1071.87	220.522	112.512	511.36	202.036	14.6802	96.6321	237.41	119.954	43.1426
1673	0	-143.031	6.29004	922.087	-75.9883	-43.7474	1142.69	-146.001	110.167	536.838	-189.015	127.219	144.192	-245.116	244.725	70.6749	315.349	94.488	850.159	308.852	128.641	1071.72	220.32	114.951	510.732	202.005	14.8591	96.6626	237.392	120.025	43.1094
1674	0	-143.431	9.48808	922.141	-76.1097	-43.0611	1142	-146.679	116.622	537.635	-190.691	138.131	145.245	-245.137	257.751	72.3991	314.92	96.8449	849.719	308.873	130.556	1071.55	219.996	117.203	510.234	201.801	14.9721	96.7511	237.336	120.057	43.0709
1675	0	-144.431	11.5245	922.428	-76.127	-40.9021	1141.23	-147.253	123.005	538.373	-192.367	148.785	146.238	-245.749	269.167	74.1343	314.66	99.2897	849.368	308.718	132.632	1071.33	219.696	119.461	509.766	201.772	15.2017	96.8003	237.302	120.108	42.9956
1676	0	-144.926	15.0179	922.36	-75.9146	-38.6833	1140.88	-147.848	129.342	539	-193.993	158.788	147.179	-246.621	279.638	76.0634	314.325	101.632	849.003	308.634	134.294	1071.26	219.372	121.832	509.169	202.054	15.5717	96.792	237.528	119.892	42.9276
1677	0	-145.403	18.8427	922.175	-76.4814	-37.1553	1140.53	-148.532	135.735	539.623	-195.482	168.908	148.079	-247.254	290.175	77.7637	314	104.01	848.574	309.642	135.694	1071.17	219.046	124.317	508.513	202.131	15.8461	96.7113	237.508	119.886	42.9203
1678	0	-145.956	22.7599	921.939	-77.1173	-34.7553	1139.22	-149.097	141.999	540.099	-197.029	177.687	149.059	-247.93	300.292	79.258	313.49	106.35	848.16	309.602	136.983	1070.99	218.599	126.679	508.003	201.091	15.7337	96.9937	237.298	120.045	42.8647
1679	0	-146.665	26.7343	921.741	-78.009	-34.1381	1138.73	-149.689	148.301	540.532	-198.264	187.423	149.671	-248.455	310.165	80.5876	312.98	108.708	847.723	308.959	139.028	1071.36	218.178	129.261	507.288	201.034	15.9993	97.1612	236.857	120.532	42.78
1680	0	-146.834	32.2296	921.182	-78.5546	-30.4127	1137.58	-150.371	154.531	540.891	-199.53	196.379	150.186	-249.027	319.509	81.654	312.44	110.987	847.303	308.533	140.852	1070.96	217.687	131.787	506.669	200.971	16.2713	97.2624	237.491	120.074	42.7469
1681	0	-147.601	36.8776	920.734	-79.4083	-26.8048	1136.86	-150.87	160.888	540.993	-200.559	204.139	150.8	-249.589	328.368	82.6076	311.986	113.323	846.865	308.075	142.917	1070.64	217.244	134.357	505.95	200.881	16.5153	97.3891	237.179	120.274	42.6069
1682	0	-148.655	40.7274	920.404	-80.2356	-23.1384	1135.91	-151.474	167.074	541.099	-201.609	212.538	151.131	-250.129	336.885	83.1707	311.493	115.641	846.359	307.655	144.829	1070.23	216.76	136.846	505.294	200.688	16.7	97.5222	237.164	120.318	42.5758
1683	0	-149.696	44.9043	920.044	-81.3198	-19.7024	1134.96	-152.121	173.139	541.158	-202.355	220.38	151.448	-250.499	344.715	83.7289	310.895	117.848	845.854	307.226	146.311	1070.02	216.346	139.33	504.606	200.601	16.8913	97.644	237.439	120.19	42.6294
1684	0	-150.681	49.4287	919.642	-82.1223	-14.7914	1133.91	-152.679	178.816	541.096	-202.859	227.445	151.487	-250.636	352.589	83.6423	310.331	120.02	845.343	306.835	148.3	1069.54	215.998	141.823	503.871	200.5	17.0536	97.7603	237.399	120.288	42.5603
1685	0	-151.603	54.253	919.278	-83.7957	-12.2785	1132.95	-153.245	184.766	540.828	-203.94	235.064	151.502	-250.585	359.938	83.3189	309.591	122.056	844.864	306.491	149.376	1069.11	215.59	144.263	503.204	200.389	17.24	97.879	237.27	120.362	42.5191
1686	0	-152.557	59.4451	918.682	-84.3961	-7.21794	1132.02	-153.807	190.422	540.541	-204.61	242.021	151.357	-250.404	367.063	82.6702	308.904	124.247	844.395	305.979	150.655	1068.74	215.234	146.668	502.506	200.292	17.4356	98.0002	237.308	120.412	42.4701
1687	0	-153.473	64.3778	918.159	-86.1179	-5.03992	1130.8	-154.344	195.622	540.2	-205.305	247.935	151.475	-250.086	373.809	81.842	308.057	126.34	843.871	305.303	152.107	1068.36	214.861	149.053	501.778	200.176	17.6271	98.0896	237.271	120.468	42.4607
1688	0	-153.583	71.7724	916.82	-87.0783	-0.857356	1129.81	-154.897	201.003	539.593	-205.773	255.581	150.767	-249.642	380.032	80.8968	306.973	128.427	843.351	304.676	154.145	1067.75	214.44	151.477	501.148	200.011	17.7442	98.2392	237.293	120.474	42.4421
1689	0	-154.904	76.2747	916.349	-88.4178	2.64406	1128.94	-155.26	205.94	538.993	-206.359	261.568	150.436	-248.906	386.561	79.7655	307.536	130.424	843.231	304.169	155.556	1067.33	213.929	153.779	500.395	199.982	18.0061	98.2488	237.309	120.487	42.4446
1690	0	-155.285	82.7086	915.222	-89.9102	6.0979	1127.86	-155.691	210.777	538.211	-206.881	267.751	150.093	-247.872	392.991	78.4918	307.118	132.488	842.74	303.608	156.692	1067.03	213.558	156.151	499.662	199.904	18.228	98.275	237.306	120.466	42.4714
1691	0	-156.74	86.5564	914.714	-91.4592	9.69093	1126.64	-155.991	215.238	537.177	-207.405	273.8	149.282	-246.228	399.883	77.115	306.081	134.516	842.207	302.558	159.219	1066.47	213.037	158.398	499.013	199.688	18.3787	98.3549	237.39	120.445	42.4814
1692	0	-157.907	91.2416	913.966	-93.0998	13.0778	1125.62	-156.173	219.227	536.132	-207.914	279.668	148.47	-244.82	406.34	75.7429	304.928	136.598	841.64	301.996	160.081	1066.15	212.588	160.666	498.26	199.603	18.6644	98.3638	237.376	120.432	42.4807
1693	0	-159.078	95.8919	913.069	-94.7037	16.9441	1124.49	-156.243	223.101	534.732	-208.108	285.359	147.568	-243.417	412.866	74.4919	303.808	138.809	841.136	301.229	161.888	1065.63	212.026	162.917	497.595	199.889	19.1225	98.3762	237.36	120.448	42.469
1694	0	-160.197	100.691	911.915	-96.47	20.6655	1123.48	-156.113	226.382	533.23	-208.731	291.426	146.59	-241.939	419.227	73.2252	302.896	140.918	840.827	300.368	163.662	1065.29	211.38	165.114	496.982	199.395	19.194	98.6447	237.31	120.475	42.4615
1695	0	-161.455	105.288	911.048	-98.1698	24.6732	1122.45	-155.855	229.363	531.643	-208.914	297.071	145.657	-240.588	425.657	71.9687	301.91	143.212	840.426	299.594	165.191	1064.96	210.789	167.313	496.288	199.346	19.4538	98.7152	237.292	120.511	42.4719
1696	0	-162.661	109.904	910.155	-100.051	28.7596	1121.41	-155.422	231.924	529.749	-209.099	301.96	144.754	-239.264	432.03	70.8679	300.95	145.49	840.025	298.498	167.07	1064.72	210.086	169.515	495.638	199.114	19.5817	98.8476	237.334	120.504	42.4494
1697	0	-163.946	114.698	908.867	-102.046	32.6222	1120.4	-155.115	234.364	527.675	-208.846	307.086	143.477	-238.115	437.768	69.7679	299.7	147.832	839.659	297.15	169.427	1064.17	209.284	171.572	495.083	198.959	19.7599	98.9226	237.337	120.499	42.4767
1698	0	-165.263	119.184	907.847	-103.989	37.0509	1119.39	-154.816	236.651	525.418	-208.5	312.76	141.99	-237.161	443.29	68.6197	298.559	150.225	839.396	296.056	171.685	1063.88	208.416	173.578	494.484	198.893	19.9443	99.0794	237.373	120.52	42.4976
1699	0	-166.554	123.659	906.658	-106.043	41.0122	1118.48	-153.755	237.057	523.279	-208.024	317.499	140.43	-236.249	448.266	67.388	297.384	152.704	839.142	294.78	173.875	1063.6	207.647	175.797	493.976	198.737	20.1771	99.0641	237.337	120.556	42.4815
1700	0	-167.787	128.212	905.314	-108.084	45.3604	1117.5	-153.924	240.136	521.213	-206.984	321.089	138.814	-235.328	452.549	65.8947	296.157	155.276	838.838	293.635	175.918	1063.46	206.415	177.888	493.222	198.625	20.3351	99.1918	237.364	120.546	42.4833
1701	0	-169.078	132.445	903.981	-110.299	49.4931	1116.55	-152.546	241.207	519.174	-205.579	324.078	137.026	-234.257	456.068	64.1576	294.923	157.908	838.545	291.906	178.673	1063.13	208.499	180.329	492.405	198.443	20.5036	99.296	237.379	120.594	42.5013
1702	0	-170.385	136.891	902.822	-112.501	53.7288	1115.52	-152.155	242.697	516.809	-204.437	327.691	134.89	-232.906	458.898	61.9132	293.481	160.503	838.373	290.561	181.147	1062.85	207.702	182.491	491.88	198.4	20.652	99.5372	237.277	120.592	42.4548
1703	0	-171.711	140.918	901.414	-114.783	57.804	1114.49	-152.005	245.172	514.542	-202.697	329.733	132.68	-231.334	461.078	59.1811	292.082	163.186	838.098	288.917	183.725	1062.51	206.747	184.658	491.242	198.282	20.7695	99.5664	237.247	120.613	42.43
1704	0	-173.046	145.238	899.81	-117.167	61.9877	1113.38	-151.746	247.304	512.33	-201.12	331.587	130.175	-229.309	462.328	55.9311	290.691	165.916	837.826	287.168	186.35	1062.31	205.676	186.749	490.705	198.135	20.9076	99.7018	237.238	120.674	42.4317
1705	0	-174.388	149.351	898.128	-119.545	66.3609	1112.25	-151.53	249.676	510.099	-199.332	332.567	127.649	-226.938	463.097	52.1142	289.117	168.733	837.566	284.756	189.524	1061.81	204.494	188.936	490.105	198.039	21.0644	99.8579	237.197	120.694	42.4003
1706	0	-175.849	153.455	896.693	-122.075	70.4281	1111.08	-151.7	252.184	507.883	-197.579	333.286	124.914	-224.122	463.242	47.794	287.629	171.595	837.269	283.724	192.011	1061.64	203.345	191.199	489.483	197.927	21.1765	100.078	237.206	120.695	42.4515
1707	0	-177.337	157.575	894.832	-124.59	74.667	1109.9	-151.644	254.409	505.424	-195.577	333.926	122.017	-220.975	462.876	43.1854	286.127	174.498	836.961	281.913	194.943	1061.28	202.171	193.463	488.877	197.803	21.4004	100.234	237.163	120.772	42.3769
1708	0	-178.906	161.111	893.18	-127.093	79.0956	1108.59	-151.731	256.791	503.08	-193.779	333.597	119.097	-217.635	461.941	38.1125	284.562	177.354	836.616	279.918	197.76	1060.86	201.132	195.854	488.164	197.664	21.5294	100.476	237.156	120.81	42.3962
1709	0	-180.505	165.085	891.205	-129.777	83.2804	1107.28	-151.52	258.525	500.527	-191.963	332.327	115.978	-214.076	460.733	33.0005	282.942	180.325	836.194	277.5	200.813	1060.64	200.019	198.264	487.48	197.55	21.6677	100.701	237.195	120.844	42.3731
1710	0	-182.097	169.212	889.297	-132.493	87.7509	1105.86	-150.856	259.146	497.867	-189.939	331.144	112.839	-211.106	458.942	31.9715	281.129	183.378	835.699	275.871	203.823	1059.8	199.013	200.724	486.712	197.492	21.7892	100.996	237.172	120.873	42.3863
1711	0	-183.845	173.17	887.26	-135.239	92.469	1104.33	-149.776	259.287	495.201	-186.695	330.906	110.334	-208.924	459.045	32.928	279.42	186.399	835.225	273.844	206.838	1059.21	198.01	203.234	485.893	197.302	21.9237	101.156	237.128	120.939	42.3671
1712	0	-185.535	177.305	884.955	-138.066	97.1745	1102.87	-149.148	259.972	492.383	-184.501	330.917	107.314	-206.415	459.181	34.1003	277.719	189.435	834.655	271.641	210.136	1058.61	196.885	205.713	485.09	197.196	22.1213	101.347	237.199	120.943	42.3469
1713	0	-187.493	181.68	882.941	-141.061	101.69	1101.4	-148.497	260.779	489.37	-182.595	330.69	105.075	-204.942	459.682	35.1808	275.787	192.481	834.168	269.372	213.368	1057.87	195.592	208.351	484.233	197.081	22.2695	101.601	237.189	121.024	42.3257
1714	0	-189.395	186.38	880.612	-144.208	106.468	1099.78	-147.833	261.863	486.321	-180.301	330.136	103.541	-203.848	459.517	35.5335	273.787	195.552	833.438	267.256	216.485	1057.26	194.442	210.944	483.43	196.945	22.3885	101.919	237.252	121.081	42.2723
1715	0	-191.344	191.138	878.402	-147.418	111.328	1098.3	-147.116	262.544	483.64	-176.913	329.793	102.385	-203.43	459.444	35.632	271.926	198.621	832.9	264.768	219.769	1056.53	193.275	213.623	482.469	196.901	22.4719	102.215	237.344	121.095	42.2397
1716	0	-193.454	195.73	876.596	-150.704	115.957	1097.1	-146.627	263.959	481.7	-174.589	331.241	101.664	-203.31	459.414	35.6882	269.827	201.618	832.312	262.229	222.915	1055.86	194.487	216.088	481.672	196.844	22.5909	102.59	237.306	121.211	42.1089
1717	0	-195.468	200.93	875.056	-154.186	120.577	1096.05	-146.021	266.316	480.829	-172.655	332.068	100.798	-202.932	459.505	35.9114	267.721	204.592	831.636	259.934	225.654	1055.39	193.513	218.52	480.78	196.749	22.7819	103.058	237.088	121.492	41.9926
1718	0	-197.668	205.747	874.036	-157.671	125.093	1095.49	-145.617	270.057	480.782	-170.825	333.435	100.778	-202.773	460.117	36.2424	265.53	207.536	831.103	257.043	228.629	1054.83	192.526	220.84	480.255	196.691	22.9371	103.75	237.074	121.558	41.9355
1719	0	-199.69	210.194	873.73	-160.979	129.393	1095.31	-145.642	274.516	481.182	-170.084	334.566	100.873	-202.662	460.195	36.3756	263.361	210.285	830.715	254.726	231.386	1054.46	191.109	222.845	479.839	196.452	23.1486	104.199	237.09	121.632	41.9568
1720	0	-201.481	214.156	873.862	-164.058	133.331	1095.51	-147.002	280.07	481.615	-170.005	334.881	100.778	-202.693	460.281	36.3222	261.144	213.021	830.368	252.261	234.027	1054.31	188.021	224.626	479.473	196.144	23.4385	104.706	237.04	121.692	41.9933
1721	0	-203.571	217.555	874.195	-166.698	137.465	1096.01	-148.631	284.367	482.216	-170.187	335.025	100.711	-202.832	460.298	36.1554	258.642	215.695	830.171	249.761	236.639	1054.44	187.452	226.064	479.199	195.808	23.6535	105.399	237.056	121.713	42.1393
1722	0	-205.757	220.531	875.143	-169.071	140.909	1096.96	-150.785	288.167	483.143	-170.678	335.062	100.708	-202.852	460.154	36.0293	256.621	217.827	830.019	247.032	239.878	1054.44	184.306	227.176	479.347	195.447	23.8242	105.98	236.992	121.715	42.2226
1723	0	-208.072	223.279	876.256	-171.075	144.883	1098.14	-153.099	290.946	484.029	-171.344	335.033	100.644	-203.06	460.154	35.9283	254.239	219.948	829.986	244.845	243.189	1054.76	182.914	227.994	479.637	195.08	24.0227	106.7	236.919	121.735	42.2803
1724	0	-210.082	225.567	877.436	-172.951	148.546	1099.46	-155.406	292.54	484.594	-171.85	335.098	100.578	-203.136	460.197	35.7529	251.661	221.887	830.076	241.413	246.29	1054.7	181.495	228.368	480.219	194.824	24.2161	107.391	236.865	121.78	42.2904
1725	0	-212.486	228.08	878.475	-174.783	152.056	1100.93	-157.366	293.067	484.869	-172.211	335.171	100.557	-203.221	460.232	35.7524	249.051	223.496	830.409	239.097	249.82	1055.18	181.834	228.438	481.136	194.646	24.3486	108.218	236.994	121.668	42.2532
1726	0	-215.033	230.3	879.411	-176.709	155.555	1102.47	-158.625	292.563	484.979	-172.426	335.125	100.559	-203.29	460.219	35.7602	246.553	224.814	831.103	236.548	252.909	1055.87	181.169	228.393	482.221	194.462	24.6333	108.902	237.159	121.642	42.2431
1727	0	-217.551	232.506	880.385	-178.871	158.759	1103.99	-159.764	291.793	484.977	-172.619	335.051	100.54	-203.299	460.164	35.7413	244.064	225.951	832.109	233.686	256.475	1056.44	180.354	228.472	483.834	194.434	24.8494	109.724	237.247	121.761	42.2601
1728	0	-220.272	234.789	881.062	-181.286	161.668	1105.46	-161.141	292.019	485.06	-172.759	334.921	100.551	-203.261	460.268	35.7186	241.589	227.074	833.532	230.743	260.289	1057.28	179.033	228.524	485.032	194.445	25.1512	110.547	237.254	122.038	42.2901
1729	0	-223.002	237.461	881.703	-183.899	164.931	1106.65	-162.519	293.034	485.224	-172.938	334.886	100.571	-203.284	460.191	35.7622	239.111	228.217	835.084	227.327	263.536	1057.93	177.95	228.818	486.37	194.498	25.466	111.353	237.352	122.172	42.2848
1730	0	-225.761	239.633	882.28	-186.712	168.271	1107.58	-163.863	294.262	485.31	-173.115	334.96	100.5	-203.288	460.161	35.7454	236.856	229.425	836.828	224.895	266.42	1059.06	177.03	229.282	487.678	194.499	25.7578	112.36	237.375	122.369	42.1868
1731	0	-228.492	242.209	882.663	-189.68	171.611	1108.35	-164.826	295.615	485.546	-173.264	334.99	100.429	-203.289	460.119	35.7623	234.625	230.773	838.412	222.632	269.524	1059.93	176.052	229.845	488.778	194.607	26.1563	113.251	237.309	122.557	42.1495
1732	0	-231.125	244.485	882.698	-192.718	174.875	1109.03	-166.466	297.76	485.713	-173.445	335.132	100.346	-203.302	460.145	35.7964	232.418	232.437	840.02	220.032	272.553	1060.97	175.151	230.612	489.738	194.744	26.5446	114.139	237.426	122.753	42.1159
1733	0	-233.547	247.167	882.644	-195.746	178.74	1109.43	-168.129	299.891	485.747	-173.55	335.293	100.195	-203.251	460.078	35.7991	230.38	234.417	841.436	217.357	275.416	1061.95	174.599	231.365	490.719	194.816	26.9286	115.086	237.566	122.859	42.123
1734	0	-236.004	249.808	882.651	-198.788	182.594	1109.77	-169.618	302.198	485.825	-173.553	335.559	100.061	-203.089	460.024	35.7842	228.153	236.62	842.611	214.688	278.113	1062.82	174.06	232.332	491.534	194.883	27.4443	116.02	237.686	123.018	42.0896
1735	0	-238.561	252.479	882.837	-201.731	186.312	1109.99	-171.014	304.306	485.854	-173.526	335.882	99.9317	-202.983	459.955	35.8801	226.182	239.055	843.594	211.92	281.062	1063.57	173.786	233.213	492.281	195.035	28.0439	117.054	237.781	123.181	42.0663
1736	0	-240.881	255.338	882.551	-204.507	190.115	1110.1	-172.049	306.198	485.843	-173.369	336.086	99.7848	-202.823	459.813	35.9381	224.218	241.741	844.398	209.134	284.204	1064.33	172.637	234.999	492.828	195.113	28.647	118.111	237.899	123.358	42.059
1737	0	-243.125	258.465	882.281	-207.158	194.127	1110.14	-173.108	308.284	485.818	-173.02	336.556	99.6126	-202.673	459.865	35.9537	222.253	244.53	844.957	206.684	286.684	1065.02	172.195	236.09	493.5	195.096	29.3361	119.225	237.967	123.543	42.1241
1738	0	-245.471	261.685	882.149	-209.75	197.866	1110.16	-173.905	310.089	485.777	-172.775	336.952	99.4304	-202.538	459.883	36.0087	220.271	247.428	845.465	204.031	289.49	1065.46	171.234	237.873	494.003	195.036	30.135	120.493	238.092	123.72	42.1853
1739	0	-247.398	264.548	882.025	-212.31	201.34	1110.21	-174.807	311.883	485.554	-172.507	337.305	99.3075	-202.426	459.803	36.1007	218.447	250.484	845.714	201.686	292.356	1065.72	170.264	239.988	494.412	194.878	30.9909	121.81	238.178	123.912	42.2767
1740	0	-249.405	267.8	881.597	-214.682	204.879	1110.06	-175.643	313.632	485.464	-172.293	337.513	99.1405	-202.358	459.88	36.174	216.35	253.305	845.902	199.335	295.384	1065.9	168.742	242.802	494.751	194.659	31.9817	123.283	238.169	124.148	42.4382
1741	0	-251.174	271.099	881.36	-217.078	208.794	1110.09	-176.472	315.327	485.254	-172.117	337.714	98.9824	-202.287	459.893	36.2613	214.354	256.184	845.816	196.609	298.595	1065.96	168.096	245.167	495.066	194.377	33.1285	124.871	238.209	124.303	42.7147
1742	0	-252.982	274.472	881.025	-219.424	211.869	1110.1	-177.515	317.368	485.106	-172.057	337.849	98.8502	-202.287	459.896	36.2659	212.229	258.96	845.69	194.743	301.175	1065.83	166.998	248.245	495.333	194.039	34.3442	126.634	238.073	124.641	42.8286
1743	0	-254.635	278.059	880.724	-221.727	215.205	1110.09	-178.587	319.013	485.013	-172.013	338.025	98.7107	-202.316	459.977	36.2858	210.278	261.927	845.513	192.577	304.137	1065.83	165.928	251.898	495.576	193.644	35.6758	128.623	237.965	124.986	43.134
1744	0	-256.242	281.715	880.533	-223.851	217.919	1110.16	-179.831	320.828	484.948	-172.089	338.18	98.5257	-202.359	460.026	36.3053	208.243	264.686	845.484	190.172	307.245	1065.81	164.735	256.116	495.849	193.194	37.4485	130.953	237.873	125.29	43.5305
1745	0	-257.809	284.883	880.601	-225.959	220.334	1110.29	-180.9	322.389	485.016	-172.169	338.254	98.4311	-202.381	460.07	36.2944	206.149	267.429	845.531	188.121	309.679	1065.91	163.697	260.959	496.118	192.805	39.4364	133.574	238.233	125.071	44.0655
1746	0	-259.444	288.436	880.596	-228.272	223.344	1110.38	-182.067	323.9	485.052	-172.224	338.391	98.3135	-202.404	460.102	36.2961	204.09	270.143	845.712	185.626	312.527	1066.04	162.592	266.652	496.465	192.326	41.7881	136.485	238.225	125.418	44.5611
1747	0	-261.198	291.902	880.622	-230.775	226.998	1110.37	-183.134	325.251	484.992	-172.309	338.499	98.1611	-202.4	460.095	36.3221	201.972	272.787	845.938	183.222	315.28	1066.08	161.813	273.131	496.89	191.872	44.6402	139.921	238.171	125.892	45.2728
1748	0	-263.006	295.127	880.525	-233.302	230.696	1110.27	-184.174	326.443	484.998	-172.364	338.662	97.9812	-202.426	460.124	36.3257	199.907	275.521	846.245	180.858	317.837	1066.16	160.967	280.457	497.354	191.476	47.9252	143.502	238.045	126.542	46.2568
1749	0	-264.765	297.69	880.494	-235.737	233.891	1110.24	-185.085	327.308	484.822	-172.443	338.93	97.709	-202.399	460.162	36.3417	197.847	278.265	846.539	178.495	320.186	1066.23	160.355	288.56	497.979	190.984	51.7903	147.499	237.878	127.479	47.366
1750	0	-266.696	300.358	880.175	-238.093	236.713	1110.38	-186.186	328.381	484.769	-172.405	338.84	97.6911	-202.422	460.194	36.343	195.98	280.948	846.891	176.119	322.481	1066.31	160.212	297.04	498.865	190.455	56.1825	151.92	237.536	128.414	49.0237
1751	0	-268.587	302.949	879.947	-240.368	239.713	1110.42	-187.047	328.995	484.515	-172.542	339.135	97.3308	-202.41	460.168	36.3508	194.108	283.643	847.057	173.799	324.592	1066.37	159.424	306.826	499.626	189.881	61.1725	156.761	237.262	129.664	50.595
1752	0	-270.442	305.116	879.76	-242.545	242.547	1110.48	-188.054	329.661	484.36	-172.586	339.091	97.2896	-202.444	460.203	36.3384	192.384	286.326	847.272	171.457	326.54	1066.42	159.224	316.877	500.861	189.321	66.7927	161.916	236.865	130.962	52.7881
1753	0	-272.285	307.332	879.487	-244.67	244.883	1110.47	-189.196	330.039	484.313	-172.498	339.343	97.0655	-202.446	460.237	36.3558	190.867	288.938	847.495	169.129	328.319	1066.45	158.82	327.54	502.216	188.719	73.0785	167.315	236.401	132.531	55.2878
1754	0	-274.174	309.204	879.222	-246.335	247.047	1110.35	-189.953	330.337	483.915	-172.603	339.405	96.9375	-202.454	460.267	36.3316	189.513	291.508	847.602	166.892	330.136	1066.36	158.854	338.407	503.876	188.081	79.7895	173.186	235.715	134.534	58.2596
1755	0	-276.031	310.828	878.897	-247.682	247.886	1110.62	-191.159	330.819	483.694	-172.701	339.448	96.765	-202.494	460.253	36.3255	188.25	293.929	847.849	164.878	331.55	1066.2	158.85	349.388	505.88	187.55	87.1999	179.276	235.244	136.812	61.7275
1756	0	-277.761	312.186	878.619	-249.352	249.732	1110.7	-191.601	329.715	483.403	-172.763	339.482	96.6443	-202.523	460.294	36.3142	187.227	296.385	848.082	162.773	333.03	1065.94	159.226	360.382	508.33	186.87	95.1604	185.377	234.495	139.454	65.6743
1757	0	-279.625	313.509	878.36	-251.155	252.52	1110.72	-192.806	329.53	483.08	-172.904	339.509	96.4898	-202.558	460.27	36.2894	186.391	298.764	848.261	160.762	334.668	1065.47	159.283	371.196	511.005	186.237	103.606	191.448	233.841	142.478	69.9194
1758	0	-281.245	314.826	878.163	-252.949	255.63	1110.73	-194.037	329.507	482.853	-173.033	339.489	96.3561	-202.59	460.371	36.2765	185.67	301.174	848.542	158.893	336.106	1065.08	159.523	381.718	513.976	185.525	112.455	197.359	233.011	145.93	74.2477
1759	0	-282.937	315.961	877.925	-254.537	258.039	1110.8	-195.255	329.3	482.509	-173.126	339.514	96.186	-202.631	460.332	36.2361	185.159	303.565	848.881	157.177	337.3	1064.52	159.74	391.762	517.287	184.826	121.421	203.054	231.949	149.995	79.2018
1760	0	-284.392	317.137	877.603	-255.891	260.482	1110.84	-196.509	328.879	482.369	-173.26	339.491	96.0529	-202.656	460.363	36.2254	184.631	306.017	849.239	155.913	338.596	1063.92	159.88	401.314	520.609	183.585	130.458	208.505	230.822	155.042	84.6
1761	0	-285.787	317.815	877.334	-257.023	262.406	1110.93	-197.755	328.621	482.109	-173.418	339.486	95.865	-202.708	460.358	36.2003	183.974	308.594	849.8	154.412	340.13	1063.23	160.113	410.3	524.136	181.981	139.432	213.597	229.369	161.235	90.2134
1762	0	-287.1	318.465	877.084	-258.082	264.07	1111.03	-198.72	328.157	481.871	-173.538	339.52	95.75	-202.75	460.338	36.2012	183.503	311.109	850.713	153.751	341.335	1062.19	160.017	418.744	527.614	180.326	148.26	218.572	228.146	167.738	95.308
1763	0	-288.446	318.854	876.788	-259.016	265.576	1111.19	-199.741	327.388	481.53	-173.675	339.422	95.6127	-202.769	460.329	36.1262	182.972	313.517	851.822	151.987	343.228	1061.86	162.807	426.717	531.771	178.571	155.808	223.148	226.419	176.03	98.2891
1764	0	-289.603	319.224	876.583	-259.775	267.12	1111.4	-200.481	326.872	481.347	-173.838	339.519	95.4584	-202.809	460.377	36.1252	182.395	315.884	853.128	150.988	344.984	1061.38	162.681	434.379	535.224	176.934	163.171	226.662	224.419	185.578	101.773
1765	0	-290.804	319.317	876.385	-260.639	268.404	1111.52	-201.348	326.604	481.217	-174.157	339.486	95.316	-202.848	460.401	36.1267	181.784	317.977	854.571	149.764	346.875	1060.81	163.283	440.798	538.588	175.502	171.512	228.83	221.531	197.169	104.249
1766	0	-291.943	318.91	876.382	-261.393	269.247	1111.8	-202.048	326.118	480.957	-174.166	339.35	95.2936	-202.912	460.377	36.0745	181.342	319.841	856	148.834	348.848	1060.6	163.504	446.932	541.696	173.971	180.475	229.745	218.754	209.486	105.216
1767	0	-293.06	318.795	876.211	-262.165	270.004	1112.09	-202.509	325.494	480.728	-174.233	339.203	95.2732	-202.925	460.349	36.0874	180.734	321.522	857.366	148.003	350.658	1060.32	163.578	452.678	544.903	172.545	190.437	229.265	215.745	222.291	105.089
1768	0	-294.005	318.189	876.059	-262.87	270.884	1112.24	-202.875	324.772	480.534	-174.348	339.127	95.2127	-202.964	460.287	36.0551	180.268	323.168	858.589	147.068	352.53	1060.23	163.619	458.008	547.921	171.27	200.653	227.839	212.981	235.38	104.063
1769	0	-294.907	317.625	875.884	-263.42	271.769	1112.43	-203.172	324.149	480.376	-174.439	339.109	95.1827	-202.964	460.282	36.0544	179.856	324.538	859.905	146.218	354.449	1060.12	163.592	462.981	550.698	169.927	210.93	225.749	210.698	248.852	102.461
1770	0	-295.623	317.292	875.688	-263.988	272.807	1112.46	-203.432	323.784	480.282	-174.497	338.993	95.1912	-202.985	460.303	36.0235	179.38	325.809	860.902	145.466	356.467	1060.27	163.515	467.575	553.131	168.455	221.449	222.801	208.682	263.329	100.314
1771	0	-296.212	316.673	875.518	-264.484	273.729	1112.54	-203.717	323.487	480.247	-174.545	338.863	95.2325	-202.984	460.291	35.9972	178.927	326.846	862.285	144.553	358.746	1060.33	163.406	471.661	555.159	166.999	232.35	218.861	207.185	278.274	97.9883
1772	0	-296.705	316.033	875.456	-264.909	274.666	1112.66	-203.92	323.279	480.205	-174.694	338.891	95.1619	-203.023	460.315	35.987	178.461	327.824	863.522	144.165	360.219	1060.3	162.888	475.698	557.035	165.606	243.677	214.204	206.04	294.016	95.2992
1773	0	-297.057	315.598	875.245	-265.237	275.603	1112.77	-204.058	323.077	480.169	-174.605	338.844	95.1686	-203.04	460.241	36.0153	178.126	328.663	864.786	143.79	361.119	1060.28	162.905	478.842	558.556	164.579	255.347	208.803	205.37	310.155	92.1781
1774	0	-297.328	315.434	875.036	-265.422	276.435	1112.82	-204.076	322.659	480.068	-174.645	338.731	95.164	-203.051	460.237	36.0029	178.015	329.457	865.913	143.056	361.719	1060.81	163.013	481.38	559.746	163.809	267.224	202.941	205.091	326.635	88.9196
1775	0	-297.414	315.252	874.875	-265.508	277.211	1112.88	-204.108	322.266	479.983	-174.615	338.639	95.1691	-203.099	460.284	36.0034	177.82	330.317	866.789	142.441	363.479	1060.92	163.009	483.47	560.663	163.425	279.491	196.575	205.148	343.438	85.4141
1776	0	-297.421	315.147	874.7	-265.532	278.262	1112.9	-204.035	321.841	479.898	-174.617	338.55	95.1684	-203.102	460.325	35.9704	177.703	331.125	867.739	142.063	365.333	1060.91	162.999	485.17	561.163	163.274	291.894	189.924	205.504	360.576	81.9245
1777	0	-297.298	315.211	874.498	-265.309	279.771	1112.87	-203.918	321.494	479.79	-174.64	338.492	95.129	-203.118	460.273	35.9729	177.909	331.877	868.396	141.822	367.654	1060.83	163.128	486.394	561.341	163.346	304.641	183.081	206.215	377.782	78.6132
1778	0	-297.046	315.336	874.293	-265.038	281.106	1112.83	-203.781	321.361	479.746	-174.548	338.378	95.1537	-203.125	460.188	35.9694	177.852	332.801	868.843	140.838	373.527	1060.86	162.564	487.297	561.098	163.877	317.367	176.287	206.757	395.119	75.1189
1779	0	-296.723	315.495	874.236	-264.704	282.352	1112.85	-203.646	321.367	479.693	-174.671	338.389	95.0835	-203.127	460.199	35.9507	178.138	333.765	869.067	140.966	374.658	1060.57	160.535	487.781	559.769	164.633	330.001	169.644	207.437	412.102	72.1115
1780	0	-296.294	315.93	874.012	-264.106	284.032	1112.83	-203.437	321.467	479.647	-174.526	338.297	95.1502	-203.127	460.21	35.9485	178.696	334.799	869.146	141.409	375.6	1060.17	160.371	488.248	558.882	165.859	342.621	163.076	208.221	428.799	69.0844
1781	0	-295.674	316.539	873.862	-263.436	285.715	1112.83	-203.126	321.485	479.609	-174.58	338.297	95.0857	-203.15	460.22	35.9516	179.156	335.958	869.109	141.622	376.839	1059.79	159.977	488.569	557.612	167.282	354.903	156.769	209.308	444.742	66.5895
1782	0	-295.151	317.247	873.827	-262.781	286.989	1112.94	-202.911	321.567	479.587	-174.544	338.207	95.0872	-203.15	460.225	35.9499	180.133	337.179	868.999	142.064	378.236	1059.28	159.332	488.871	556.093	168.865	366.701	150.692	210.219	460.26	64.2722
1783	0	-294.609	317.648	873.839	-261.888	288.895	1112.93	-202.559	321.586	479.524	-174.414	338.115	95.1544	-203.194	460.213	35.9438	180.754	338.561	868.372	142.592	379.722	1058.8	158.633	488.979	554.439	170.533	378.057	145.137	211.491	474.956	62.4181
1784	0	-293.847	318.302	873.89	-260.802	290.375	1113	-202.17	321.512	479.504	-174.441	338.105	95.1269	-203.19	460.198	35.9528	181.504	339.919	867.519	143.31	381.345	1058.15	157.769	489.086	552.443	172.198	388.728	140.04	212.712	488.656	60.9088
1785	0	-293.121	319.089	873.941	-259.801	292.049	1113	-201.705	321.522	479.504	-174.407	338.031	95.1162	-203.208	460.179	35.9028	182.375	341.408	866.49	144.177	383.003	1057.52	156.805	488.978	550.299	173.814	398.657	135.331	213.917	501.253	59.7435
1786	0	-292.239	319.698	874.059	-258.599	293.649	1113.01	-201.241	321.583	479.553	-174.243	338.007	95.1784	-203.207	460.148	35.9264	183.26	342.875	865.144	144.958	384.795	1056.83	155.856	488.659	548.04	175.34	407.556	131.146	214.792	512.693	58.8056
1787	0	-291.372	320.341	874.164	-257.432	295.313	1113.12	-200.779	321.987	479.685	-174.117	337.996	95.1879	-203.199	460.12	35.9318	184.285	344.341	863.627	145.912	386.68	1056.06	154.875	487.982	545.644	176.604	415.573	127.116	215.529	522.857	58.205
1788	0	-290.444	321.099	874.35	-256.113	296.983	1113.14	-200.298	322.388	479.766	-174.109	337.913	95.2247	-203.251	460.089	35.9339	185.065	345.665	862.1	147.046	388.689	1055.25	153.781	487.194	543.107	177.556	422.472	123.569	217.016	530.995	57.7485
1789	0	-289.462	321.788	874.57	-254.727	298.392	1113.3	-199.784	322.765	479.889	-173.957	337.855	95.2588	-203.256	460.118	35.9025	185.921	347.105	860.374	148.36	390.735	1054.38	153.388	486.122	540.478	178.116	428.03	120.264	217.88	537.727	57.0102
1790	0	-288.231	322.448	874.818	-253.207	299.579	1113.44	-199.186	323.059	480.044	-173.901	337.709	95.3501	-203.229	460.08	35.9148	186.614	348.577	858.529	149.754	392.935	1053.61	152.125	485.17	538.08	178.263	432.54	117.093	218.431	543.207	56.4354
1791	0	-287.049	323.057	875.219	-251.583	301.046	1113.45	-198.459	323.446	480.194	-173.725	337.694	95.411	-203.269	460.135	35.9029	187.253	350.05	856.562	151.247	395.218	1052.74	151.159	483.932	535.531	177.904	435.931	114.082	218.242	547.403	55.4016
1792	0	-285.759	323.922	875.638	-249.778	301.861	1114.02	-197.707	323.711	480.408	-173.664	337.68	95.4924	-203.286	460.094	35.9041	187.902	351.6	854.465	152.865	397.649	1051.92	150.483	482.479	533.083	177.096	438.168	111.049	217.776	550.343	54.0638
1793	0	-284.449	324.298	876.177	-247.758	302.921	1114.38	-197.046	324.525	480.694	-173.498	337.747	95.5429	-203.252	460.108	35.9018	188.502	353.176	852.351	154.619	400.087	1051.24	149.986	480.609	530.574	175.376	439.461	108.973	216.463	551.229	53.4464
1794	0	-282.982	325.054	876.513	-245.579	304.102	1114.93	-196.244	325.265	480.995	-173.439	337.615	95.6458	-203.27	460.075	35.8861	189.239	354.886	850.295	156.413	402.619	1050.55	149.651	478.61	528.237	173.563	438.989	107.337	216.192	551.326	51.6677
1795	0	-281.413	325.781	877.017	-243.334	304.39	1115.28	-195.017	325.778	481.221	-173.316	337.668	95.8004	-203.262	460.014	35.9046	189.924	356.681	848.368	158.508	405.343	1049.84	149.344	477.068	526.547	172.959	438.065	106.773	215.034	552.446	50.9152
1796	0	-279.721	326.476	877.544	-240.804	305.26	1116.2	-194.036	326.749	481.535	-173.233	337.629	95.953	-203.235	459.966	35.9183	190.905	358.552	846.973	160.472	408.006	1049.38	149.08	476.892	525.93	172.871	438.725	106.759	216.206	551.274	51.9857
1797	0	-277.889	327.455	878.34	-238.768	306.102	1116.97	-192.757	328.109	482.085	-173.125	337.569	96.1601	-203.204	459.988	35.9413	191.99	360.689	845.937	162.528	410.616	1049.1	150.068	477.379	527.033	172.86	438.548	107.025	217.195	550.647	52.2385
1798	0	-276.056	328.491	878.98	-236.109	307.589	1117.91	-191.507	329.055	482.389	-173.039	337.569	96.3454	-203.181	459.927	35.973	193.467	362.869	845.584	164.572	413.347	1049.05	150.383	479.205	527.879	173.113	438.442	107.203	217.182	550.885	51.8569
1799	0	-274.2	329.712	879.667	-233.728	307.732	1118.76	-190.121	330.095	482.702	-172.878	337.6	96.5482	-203.155	459.896	35.9721	194.893	364.934	846.122	166.634	416.127	1049.07	151.084	480.625	528.738	173.425	439.32	106.953	217.182	551.111	51.4597
1800	0	-272.349	330.954	880.348	-231.141	309.76	1119.58	-189.444	332.376	483.098	-172.674	337.618	96.7511	-203.148	459.853	35.9965	196.414	366.878	847.643	168.854	419.007	1049.18	151.893	482.103	529.208	173.728	439.792	106.798	216.66	551.539	50.9721
1801	0	-270.164	332.271	880.798	-229.043	310.437	1120.26	-188.012	333.869	483.342	-172.648	337.462	96.883	-203.151	459.807	35.9956	197.973	368.968	849.413	171.091	422.1	1049.36	152.803	483.653	529.322	174.145	440.123	106.702	216.604	551.921	50.4872
1802	0	-268.058	333.737	881.36	-226.524	312.12	1120.46	-186.342	333.924	483.81	-172.533	337.458	97.1804	-203.154	459.809	36.0221	199.825	371.255	850.933	173.176	425.731	1049.62	154.071	485.354	529.134	174.591	440.577	106.529	216.726	551.865	49.9815
1803	0	-266.003	335.215	881.618	-224.185	313.229	1120.84	-185.672	336.133	484.135	-172.392	337.407	97.3494	-203.127	459.732	35.9993	201.669	373.606	852.059	175.189	430.089	1050.07	155.413	487.067	528.729	175.005	440.918	106.366	216.813	551.938	49.4821
1804	0	-263.738	337.039	882.096	-221.764	314.85	1121.47	-184.27	337.729	484.56	-172.152	337.32	97.5642	-203.146	459.762	36.0522	203.732	376.283	852.513	177.498	432.928	1050.35	156.832	488.75	528.184	175.52	441.285	106.153	216.784	552.07	48.9693
1805	0	-261.244	338.692	882.408	-219.539	315.445	1121.94	-182.685	339.122	484.951	-171.894	337.26	97.7998	-203.144	459.666	36.0714	206.066	379.143	852.597	181.588	428.176	1050.43	158.353	490.112	527.643	175.9	441.689	105.943	216.843	552.241	48.4557
1806	0	-258.81	340.551	882.897	-216.674	317.878	1122	-181.176	340.541	485.22	-171.709	337.269	98.0482	-203.105	459.699	36.0864	208.647	382.14	852.336	184.688	428.085	1051.08	159.771	491.264	526.987	176.151	442.023	105.681	216.922	552.394	48.0794
1807	0	-256.138	342.361	883.328	-213.976	319.972	1122.14	-179.598	342.259	485.562	-171.511	337.434	98.2733	-203.088	459.608	36.1417	211.565	385.177	851.947	187.411	430.38	1051.66	161.155	492.355	526.274	176.345	442.383	105.461	216.968	552.474	47.8306
1808	0	-253.369	344.749	883.551	-211.273	322.064	1122.44	-177.801	343.923	485.973	-171.381	337.465	98.5063	-203.04	459.662	36.1515	214.555	388.066	851.685	190.093	433.171	1052.07	162.407	493.644	525.672	176.522	442.688	105.335	217.006	552.481	47.7264
1809	0	-250.602	347.077	884.035	-208.599	323.979	1122.84	-176.202	345.833	486.265	-171.154	337.382	98.7956	-202.996	459.65	36.1853	217.598	390.808	851.566	192.975	435.432	1052.57	163.645	495.231	525.298	176.659	443.165	105.129	216.995	552.591	47.5932
1810	0	-247.783	349.474	884.553	-205.411	326.641	1123.12	-174.382	347.638	486.684	-170.843	337.329	99.1235	-202.954	459.659	36.2277	220.486	393.424	851.454	196.01	437.265	1052.93	164.781	497.084	525.02	176.701	443.606	104.894	216.952	552.707	47.4486
1811	0	-244.836	351.905	884.897	-202.271	329.115	1123.35	-172.719	349.666	487.044	-170.547	337.465	99.3438	-202.968	459.66	36.2934	223.234	396.09	851.22	199.273	439.293	1053.36	165.896	499.078	524.786	176.949	444.144	104.723	216.94	552.812	47.3279
1812	0	-241.872	354.543	885.189	-199.119	331.051	1123.61	-171.078	351.539	487.372	-170.315	337.511	99.5755	-202.882	459.632	36.2651	225.699	398.789	850.893	202.522	441.694	1053.8	166.859	501.126	524.415	177.14	444.605	104.554	216.888	552.903	47.1547
1813	0	-238.882	357.155	885.602	-195.779	333.039	1124.15	-169.496	353.308	487.91	-170.067	337.429	99.8566	-202.84	459.566	36.3417	228.088	401.289	850.521	205.906	443.507	1054.05	168.03	503.109	524.087	177.282	445.102	104.356	216.748	552.896	47.0022
1814	0	-235.823	359.537	886.028	-192.593	335.448	1124.67	-167.652	355.493	488.067	-169.702	337.461	100.095	-202.808	459.538	36.3816	230.562	403.688	850.048	209.375	446.107	1054.27	169.168	504.797	523.667	177.39	445.518	104.139	216.635	553.126	46.9378
1815	0	-232.829	362.23	886.415	-189.436	337.404	1124.81	-166.167	357.835	488.473	-169.312	337.531	100.431	-202.793	459.588	36.4133	233.026	405.985	849.514	212.813	448.036	1054.57	170.462	506.185	523.397	177.489	445.853	103.969	216.689	553.187	46.7132
1816	0	-229.922	364.9	886.97	-186.382	339.692	1124.99	-164.382	359.745	488.804	-169.071	337.421	100.877	-202.707	459.496	36.4233	235.46	408.323	848.99	216.391	450.621	1054.87	171.557	507.279	523.104	177.53	446.072	103.787	216.498	553.404	46.6158
1817	0	-227.033	367.597	887.55	-183.319	341.498	1125.49	-162.778	362.132	489.184	-168.789	337.306	101.252	-202.653	459.357	36.4427	237.891	410.634	848.578	219.774	452.762	1055.05	172.837	508.255	522.761	177.628	446.341	103.619	216.333	553.58	46.3574
1818	0	-224.19	369.832	888.07	-180.255	343.411	1126.31	-161.197	364.255	489.539	-168.67	337.193	101.639	-202.675	459.353	36.4629	240.106	412.926	848.43	223.124	454.813	1055.45	173.983	509.103	522.415	177.702	446.586	103.44	216.337	553.696	46.2387
1819	0	-221.524	372.223	888.672	-177.327	345.982	1126.44	-159.615	366.533	490.039	-168.447	337.273	102.005	-202.724	459.436	36.4986	242.574	415.359	848.442	226.444	455.991	1055.94	175.531	509.822	522.154	177.819	446.812	103.28	216.308	553.783	46.1161
1820	0	-218.871	374.767	889.259	-174.626	347.752	1127.05	-158.086	368.898	490.419	-168.269	337.34	102.46	-202.781	459.614	36.5311	244.965	417.653	848.646	229.506	458.46	1056.53	177.34	510.543	521.974	177.927	446.997	103.139	216.238	553.881	45.9849
1821	0	-216.288	377.119	889.925	-171.486	350.774	1127.82	-156.661	371.138	490.897	-168.044	337.513	102.982	-202.846	459.774	36.5973	247.424	419.975	849.078	232.324	460.249	1057.25	179.394	511.312	521.788	178.048	447.227	103.048	216.221	553.946	45.8683
1822	0	-213.782	379.594	890.503	-169.112	351.737	1128.21	-155.231	373.66	491.407	-167.742	337.826	103.437	-202.69	459.29	36.4502	249.841	422.307	849.55	235.164	462.088	1057.89	181.172	512.165	521.652	178.172	447.37	102.951	216.39	554.009	45.9584
1823	0	-211.25	381.756	891.177	-166.454	352.829	1128.79	-153.872	375.999	491.884	-167.499	338.639	103.868	-202.573	459.466	36.4568	252.295	424.661	849.973	237.808	464.492	1058.69	181.072	512.973	521.419	178.305	447.571	102.831	216.381	554.175	45.7884
1824	0	-208.97	383.954	891.931	-163.609	354.903	1129.4	-152.52	378.339	492.469	-167.19	338.397	104.692	-202.84	459.451	36.6005	254.881	426.993	850.408	240.037	468.664	1059.19	182.819	513.853	521.185	178.368	447.677	102.706	216.415	554.304	45.7008
1825	0	-206.639	386.158	892.6	-161.177	355.914	1129.96	-151.344	380.94	493.12	-167.204	339.409	105.245	-203.262	459.088	36.5478	257.404	429.236	850.683	242.968	469.172	1060.06	184.374	514.631	520.997	178.487	447.828	102.578	216.432	554.389	45.6674
1826	0	-204.386	388.263	893.372	-158.5	357.592	1130.68	-150.211	383.385	493.645	-166.531	340.192	105.735	-203.822	458.338	36.4455	259.743	431.42	850.831	245.823	469.575	1060.58	186.136	515.188	520.66	178.53	447.932	102.454	216.461	554.453	45.5902
1827	0	-202.177	390.547	894.203	-155.842	359.804	1131.34	-148.976	385.589	494.364	-165.704	341.004	106.192	-204.457	457.833	36.3972	262.195	433.513	850.885	248.608	471.974	1061.14	187.22	515.997	520.61	178.518	448.079	102.269	216.522	554.467	45.6292
1828	0	-200.069	392.554	895.12	-153.458	361.538	1131.7	-147.789	387.734	495.123	-164.717	341.548	107.061	-204.969	458.247	36.6856	264.354	435.462	850.825	251.047	473.403	1061.47	188.541	516.598	520.41	178.527	448.132	102.17	216.494	554.603	45.5526
1829	0	-197.987	394.673	895.948	-151.089	362.622	1132.72	-146.429	389.947	495.943	-163.184	342.384	107.904	-205.521	458.019	36.6414	266.408	437.308	850.657	253.774	474.522	1061.71	189.67	517.216	520.217	178.558	448.18	102.082	216.513	554.666	45.5199
1830	0	-196.088	396.771	896.974	-148.475	364.596	1133.34	-144.954	392.014	496.875	-161.607	342.873	108.912	-205.837	457.402	36.5201	268.354	439.018	850.389	256.432	475.974	1061.93	190.768	517.672	520.024	178.573	448.252	101.986	216.49	554.697	45.4871
1831	0	-194.168	398.693	898.035	-146.357	365.308	1134.41	-144.278	395.684	497.648	-160.061	343.717	109.817	-205.881	456.748	36.5675	270.079	440.638	850.13	258.99	477.337	1062.1	191.896	518.074	519.872	178.505	448.333	101.892	216.439	554.753	45.4842
1832	0	-192.385	400.655	899.054	-143.481	367.672	1134.9	-143.485	399.017	498.526	-158.628	344.6	110.956	-206.013	456.594	36.6598	271.747	442.138	849.87	261.561	478.839	1062.24	192.645	518.453	519.649	178.499	448.331	101.82	216.436	554.739	45.4972
1833	0	-190.622	402.52	900.236	-141.224	369.495	1135.9	-142.542	402.117	499.461	-157.081	345.128	111.918	-205.84	456.15	36.6382	273.404	443.546	849.611	264.058	480.289	1062.46	193.743	518.707	519.566	178.481	448.334	101.746	216.36	554.793	45.4581
1834	0	-188.992	404.103	901.362	-138.95	371.1	1136.67	-141.516	404.824	500.425	-155.858	346.802	112.917	-205.722	455.706	36.6686	274.957	444.861	849.47	266.284	481.861	1062.85	194.638	518.9	519.484	178.489	448.351	101.676	216.378	554.833	45.4722
1835	0	-187.418	405.876	902.575	-136.689	372.508	1137.87	-140.355	407.437	501.572	-154.422	347.389	114.285	-205.52	455.583	36.6911	276.372	446.042	849.556	268.608	482.991	1063.01	196.011	519.124	519.42	178.52	448.336	101.607	216.352	554.819	45.4841
1836	0	-185.866	407.192	903.716	-134.577	373.627	1138.56	-140.383	412.106	502.513	-153.41	348.979	115.487	-205.471	455.552	36.7642	277.742	447.41	849.584	270.93	484.446	1063.28	197.608	519.27	519.398	178.528	448.366	101.549	216.339	554.861	45.5018
1837	0	-184.27	408.707	904.954	-132.307	374.85	1139.72	-140.003	416.24	503.605	-152.616	350.436	116.683	-205.254	455.453	36.843	279.171	448.779	849.827	273.072	485.94	1063.58	196.679	519.454	519.354	178.581	448.376	101.526	216.303	554.859	45.5193
1838	0	-182.817	410.166	906.292	-130.483	374.95	1140.77	-139.746	420.292	504.571	-151.907	351.88	118.189	-205.43	455.335	37.0983	280.762	450.262	850.115	275.297	487.29	1063.89	197.382	519.705	519.375	178.587	448.34	101.456	216.246	554.868	45.4747
1839	0	-181.459	411.94	907.63	-128.105	377.369	1141.49	-139.363	424.283	505.73	-151.164	353.309	119.605	-205.273	455.554	37.2251	282.533	451.715	850.498	276.912	489.069	1064.43	198.609	519.781	519.339	178.654	448.31	101.378	216.302	554.87	45.4952
1840	0	-180.192	413.491	909.015	-126.318	378	1142.72	-139.273	428.393	506.934	-150.557	354.317	121.321	-205.25	456.132	37.2668	283.415	453.267	850.77	278.778	490.849	1064.86	199.709	519.844	519.336	178.719	448.326	101.329	216.253	554.878	45.4567
1841	0	-178.915	415.052	910.198	-124.482	377.877	1143.48	-139.265	432.436	508.214	-149.962	356.072	122.672	-205.435	456.832	37.4517	283.994	454.856	851.011	280.608	492.085	1065.28	200.654	519.933	519.337	178.749	448.322	101.266	216.283	554.877	45.4559
1842	0	-177.686	416.48	911.565	-122.479	379.447	1144.47	-139.186	436.558	509.452	-150.095	358.497	124.213	-205.748	457.82	37.6263	285.541	456.517	851.308	282.161	494.197	1065.72	201.51	519.605	519.325	178.811	448.274	101.233	216.281	554.885	45.4644
1843	0	-176.505	418.253	912.935	-120.804	379.674	1145.4	-139.09	440.446	510.834	-150.15	361.156	125.583	-206.252	459.303	37.9962	286.818	458.232	851.467	283.852	495.749	1066.19	202.8	519.71	519.293	178.837	448.195	101.157	216.3	554.862	45.466
1844	0	-175.294	419.793	914.111	-118.707	381.198	1146.27	-139.052	444.306	512.192	-150.542	364.055	126.964	-206.949	461.35	38.4015	288.063	459.937	851.719	285.377	496.958	1066.72	204.111	519.714	519.302	178.924	448.227	101.12	216.295	554.853	45.45
1845	0	-174.239	421.391	915.408	-116.713	382.603	1146.84	-139.096	447.926	513.664	-150.872	366.95	128.312	-207.866	463.963	38.8789	289.384	461.618	851.989	287.079	498.309	1067.17	204.862	519.703	519.256	178.974	448.138	101.076	216.318	554.856	45.4752
1846	0	-173.115	423.123	916.751	-114.95	383.634	1148.03	-139.318	451.207	514.678	-151.673	371.107	129.314	-209.061	467.085	39.3369	290.557	463.223	852.183	288.366	499.231	1067.61	204.318	520.02	519.554	179.026	448.195	101.033	216.352	554.819	45.4852
1847	0	-171.945	424.655	918.012	-113.428	384.147	1148.44	-139.739	454.805	515.936	-153.019	375.203	130.606	-210.459	470.941	39.8609	291.751	464.828	852.337	289.953	500.828	1067.96	204.82	520.2	519.42	179.061	448.134	100.996	216.333	554.841	45.461
1848	0	-170.893	426.59	919.218	-111.438	385.631	1149.63	-140.28	458.485	517.289	-154.496	380.7	131.53	-211.959	475.701	40.19	292.883	466.4	852.485	291.259	502.632	1068.26	205.627	520.578	519.356	179.117	448.1	100.951	216.322	554.799	45.5116
1849	0	-169.707	428.518	920.284	-110.137	385.407	1150.49	-141.193	462.568	518.605	-155.624	386.237	132.268	-213.916	480.99	40.5807	293.9	468.007	852.464	292.573	504.288	1068.54	206.291	520.96	519.236	179.11	448.08	100.919	216.368	554.772	45.4918
1850	0	-168.655	430.303	921.414	-107.694	388.404	1151.24	-141.962	466.547	519.88	-157.735	392.404	133.119	-215.863	487.045	40.9212	294.835	469.54	852.488	293.817	505.651	1068.77	206.894	521.477	519.092	179.126	448.102	100.91	216.368	554.775	45.5102
1851	0	-167.598	432.115	922.486	-106.478	389.517	1151.43	-142.606	470.055	520.965	-159.69	398.545	133.62	-218.154	493.73	41.2104	295.763	471.036	852.357	295.08	506.794	1068.83	207.498	522.212	518.936	179.101	448.149	100.837	216.385	554.763	45.5079
1852	0	-166.802	433.544	923.446	-103.946	393.632	1152.1	-143.444	473.897	522.148	-161.825	405.934	134.08	-220.449	500.859	41.4283	296.6	472.56	852.14	296.345	508.458	1069	207.886	523.101	518.724	179.15	448.154	100.861	216.386	554.762	45.5159
1853	0	-165.894	435.261	924.377	-103.164	392.861	1152.8	-143.934	477.093	523.205	-164.626	413.714	134.702	-222.9	508.85	41.6678	297.307	474.16	851.957	297.575	509.781	1068.86	208.242	524.197	518.492	179.128	448.177	100.823	216.397	554.76	45.5154
1854	0	-165.238	436.679	925.408	-101.975	392.315	1153.1	-144.594	480.725	524.187	-167.351	421.559	135.159	-225.267	517.36	41.7835	297.933	475.717	851.71	298.803	511.239	1068.88	208.786	525.517	518.246	179.098	448.163	100.992	216.361	554.81	45.4903
1855	0	-164.032	438.636	925.812	-100.565	393.568	1153.23	-145.162	484.22	525.15	-170.178	430.199	135.598	-227.721	526.369	41.9141	298.575	477.359	851.484	299.995	512.419	1068.78	209.11	526.946	517.91	179.066	448.324	100.894	216.386	554.798	45.493
1856	0	-163.589	439.707	926.716	-99.1317	394.623	1153.6	-145.893	488.032	526.211	-173.329	438.823	136.042	-230.215	535.863	42.4862	299.077	479.066	851.119	301.124	513.497	1068.53	209.261	528.572	517.564	179.044	448.481	100.88	216.351	554.841	45.5026
1857	0	-162.986	441.152	927.33	-98.2481	394.995	1153.35	-146.611	491.967	527.161	-176.042	447.19	136.514	-232.345	545.612	43.2484	299.659	480.849	850.73	301.715	514.548	1068.14	209.512	530.229	517.19	179.004	448.641	100.893	216.333	554.876	45.4998
1858	0	-162.241	442.61	927.872	-96.6768	395.983	1153.86	-147.397	496.117	528.089	-178.901	456.028	137.111	-234.553	556.007	44.5183	300.023	482.74	850.213	303.413	516.144	1067.77	209.76	531.938	516.751	178.942	448.765	100.899	216.298	554.882	45.5081
1859	0	-161.667	443.98	928.266	-95.5612	396.865	1153.74	-148.353	500.714	528.987	-181.611	465.025	137.813	-236.871	566.494	46.4877	300.538	484.798	849.734	304.21	517.34	1067.31	209.835	533.698	516.35	178.87	448.924	100.898	216.337	554.888	45.5282
1860	0	-161.102	445.142	928.58	-94.0442	399.115	1153	-149.237	505.457	529.934	-184.235	474.286	138.486	-239.197	577.268	48.7253	300.936	486.948	849.263	305.215	519.263	1067.12	209.887	535.516	515.843	178.808	449.059	100.947	216.307	554.87	45.4695
1861	0	-160.571	446.785	928.785	-93.2637	398.724	1153.31	-150.241	510.313	530.93	-186.848	483.494	139.364	-241.218	588.316	50.9817	301.311	489.128	848.741	306.171	520.349	1066.7	210.034	537.449	515.376	178.749	449.187	101.027	216.289	554.939	45.5223
1862	0	-160.194	448.011	929.165	-92.1965	398.82	1153.04	-151.259	515.473	531.94	-189.31	493.151	140.299	-243.413	598.994	53.3162	301.71	491.56	848.225	307.039	522.02	1066.14	210.202	539.311	514.913	178.715	449.325	101.042	216.241	554.993	45.514
1863	0	-159.813	449.24	929.406	-91.1135	399.613	1152.82	-152.234	520.557	533.04	-191.599	502.758	141.097	-245.473	609.599	55.5271	302.092	493.99	847.551	307.666	524.075	1065.54	210.035	541.32	514.402	178.639	449.469	101.114	216.186	554.98	45.4624
1864	0	-159.503	450.61	929.689	-90.4762	399.598	1152.59	-153.174	525.8	534.088	-193.683	511.799	142.023	-247.506	620.079	57.6557	302.343	496.483	847.039	308.137	526.264	1065.07	209.855	543.332	513.867	178.591	449.575	101.168	216.138	555.02	45.4703
1865	0	-158.799	452.684	929.689	-89.3337	400.212	1152.34	-154.06	531.306	535.178	-195.546	521.086	143.118	-249.541	630.336	59.7496	302.659	498.996	846.562	308.85	527.891	1064.82	209.788	545.335	513.415	178.534	449.726	101.235	216.165	555.09	45.526
1866	0	-158.89	453.672	930.176	-88.4286	400.554	1152.14	-154.944	536.667	536.311	-197.587	530.458	144.279	-251.472	640.377	62.0062	302.842	501.543	846.024	309.288	528.888	1064.42	209.56	547.313	513.018	178.475	449.824	101.297	216.14	555.09	45.5381
1867	0	-158.747	454.981	930.478	-87.4748	401.602	1151.84	-155.731	542.102	537.483	-199.235	539.383	145.527	-253.432	650.299	64.2297	302.881	504.125	845.461	309.743	530.848	1063.77	209.356	549.336	512.465	178.388	449.968	101.364	216.081	555.117	45.4659
1868	0	-158.602	456.512	930.71	-86.6786	402.845	1151.29	-156.323	547.424	538.74	-200.792	548.638	146.695	-255.217	659.828	66.5881	302.898	506.585	844.929	310.017	532.409	1063.43	209.168	551.232	511.965	178.317	450.052	101.45	216.096	555.154	45.5328
1869	0	-158.439	458.094	931.063	-85.8894	402.567	1151.2	-157.531	553.825	540.124	-201.698	557.595	148.013	-256.834	669.443	68.9528	302.827	508.96	844.455	310.587	534.079	1062.99	210.499	552.99	511.131	178.245	450.205	101.489	216.038	555.165	45.476
1870	0	-158.297	459.847	931.385	-85.037	403.847	1150.71	-158.739	560.231	541.408	-202.824	566.429	149.291	-258.498	678.951	71.4031	302.681	511.185	844.019	310.865	535.191	1062.66	210.246	554.842	510.642	178.201	450.323	101.531	216.043	555.192	45.524
1871	0	-158.188	461.642	931.756	-84.5904	403.636	1150.64	-159.632	566.071	542.767	-203.87	575.019	150.801	-259.951	688.175	73.8291	302.6	513.414	843.585	311.105	537.422	1062.05	210.106	556.767	510.096	178.098	450.433	101.591	216.012	555.239	45.5493
1872	0	-158.123	463.245	932.081	-84.7967	401.1	1150.96	-160.234	571.688	544.03	-204.687	583.876	152.241	-261.253	697.368	76.2538	302.301	515.411	843.134	311.247	538.894	1061.58	209.643	558.695	509.676	178.003	450.566	101.661	215.961	555.257	45.5586
1873	0	-158.072	465.107	932.472	-83.6413	403.043	1150.54	-160.939	577.383	545.44	-205.132	592.276	153.531	-262.385	706.387	78.6557	302.283	517.418	842.741	311.83	540.588	1061.24	209.224	560.47	509.194	177.828	450.691	101.753	215.945	555.262	45.5928
1874	0	-158.173	467.119	932.913	-83.7372	402.199	1150.6	-161.614	583.155	546.763	-205.554	600.994	154.895	-263.323	715.505	80.9742	302.04	519.308	842.353	312.559	539.997	1060.63	208.715	562.443	508.61	177.686	450.89	101.795	215.918	555.279	45.6031
1875	0	-158.123	469.221	933.131	-82.448	405.387	1150.13	-162.033	588.822	548.163	-206.223	609.393	156.44	-264.079	724.379	83.2894	301.619	521.217	841.981	312.456	540.775	1060.63	208.234	564.394	508.057	177.745	451.001	101.823	215.885	555.266	45.6137
1876	0	-158.156	471.306	933.508	-82.0696	406.533	1149.83	-162.496	594.088	549.271	-206.564	617.68	157.829	-264.793	733.476	85.6332	301.357	523.186	841.507	312.771	544.139	1059.96	207.797	566.452	507.629	177.544	451.189	101.794	215.87	555.276	45.6642
1877	0	-158.152	473.471	933.83	-81.5937	408.1	1149.5	-162.758	599.303	550.466	-206.93	625.621	159.177	-265.161	742.419	87.8566	301.677	525.098	841.195	312.862	546.533	1059.57	207.182	568.357	507.062	177.406	451.322	101.832	215.809	555.313	45.6944
1878	0	-158.201	475.767	934.174	-81.2283	409.651	1149.21	-163.153	604.675	551.773	-207.316	634.716	160.585	-265.48	751.336	90.1366	301.358	526.995	840.766	313.206	547.251	1059.29	206.705	570.163	506.607	177.299	451.479	101.854	215.807	555.319	45.7426
1879	0	-158.281	478.046	934.491	-81.1899	410.136	1148.92	-163.349	610.026	552.875	-207.631	642.623	161.696	-265.552	759.973	92.2626	301.143	529.017	840.354	313.375	548.026	1059.04	206.211	571.983	506.092	177.202	451.594	101.918	215.723	555.363	45.7543
1880	0	-158.511	480.491	934.808	-80.8473	411.589	1148.64	-163.667	615.44	553.895	-207.829	650.356	163.142	-265.484	768.975	94.3529	300.788	530.862	839.968	313.657	547.866	1058.65	205.45	573.846	505.491	177.042	451.73	102.017	215.667	555.388	45.774
1881	0	-158.689	482.891	935.082	-81.5516	410.309	1148.82	-163.472	619.887	554.818	-208.001	658.244	164.467	-265.267	777.882	96.4523	300.618	532.978	839.464	313.968	549.005	1058.33	205.318	575.713	505.003	176.967	451.882	102.025	215.637	555.399	45.7911
1882	0	-158.899	485.477	935.357	-80.9817	412.758	1148.39	-163.592	624.82	555.861	-208.208	666.103	165.638	-264.853	786.344	98.37	300.072	535.007	838.974	313.984	551.137	1057.84	204.841	577.636	504.443	176.888	452.12	102.13	215.693	555.372	45.8089
1883	0	-159.211	487.912	935.722	-80.7622	415.435	1147.9	-163.594	629.514	556.676	-208.39	673.784	166.776	-264.404	794.936	100.266	299.555	537.055	838.474	314.015	553.167	1057.49	204.467	579.449	503.974	176.758	452.179	102.109	215.649	555.436	45.8235
1884	0	-159.424	490.54	935.749	-80.8098	416.517	1147.63	-163.491	634.274	557.384	-208.538	681.544	167.804	-263.847	803.54	102.065	299.174	539.096	838.009	314.1	554.434	1057.18	204.043	581.352	503.378	176.624	452.379	102.135	215.495	555.469	45.6145
1885	0	-159.699	493.057	935.899	-81.2833	416.484	1147.45	-163.57	638.95	558.111	-208.579	688.895	168.853	-262.683	812.11	103.714	298.672	541.071	837.57	314.216	555.2	1056.89	203.673	583.191	502.841	176.503	452.585	102.182	215.558	555.469	45.7653
1886	0	-159.896	495.525	936.021	-81.0507	418.796	1146.85	-163.485	643.449	558.69	-208.834	696.227	169.621	-261.836	820.274	105.166	298.143	543.085	837.116	314.305	556.286	1056.48	203.225	584.98	502.366	176.45	452.705	102.252	215.209	555.75	45.7948
1887	0	-160.227	498.278	936.041	-82.002	418.4	1146.78	-163.325	647.959	559.186	-208.891	703.405	170.361	-260.983	828.014	106.552	297.691	545.012	836.579	314.276	557.619	1056.05	202.882	586.818	501.827	176.291	452.925	102.289	215.509	555.472	45.7491
1888	0	-160.533	500.926	936.008	-83.2351	415.745	1146.85	-163.285	652.474	559.659	-209.013	709.908	171.131	-260.362	835.385	107.905	297.253	546.977	836.14	314.145	558.965	1055.61	202.217	588.618	501.44	176.2	453.051	102.348	215.193	555.734	45.7915
1889	0	-160.486	504.016	935.694	-81.9025	421.535	1145.87	-163.089	656.697	560.105	-208.973	716.516	171.76	-259.463	842.414	109.099	296.806	548.788	835.753	313.991	560.246	1055.18	200.926	590.452	501.184	176.125	453.215	102.423	215.173	555.776	45.7874
1890	0	-160.93	506.85	935.588	-81.7402	425.978	1144.95	-162.978	660.836	560.367	-209.081	722.929	172.293	-258.642	849.232	110.183	296.506	550.686	835.399	313.888	561.47	1054.81	200.592	592.187	500.676	176.048	453.329	102.463	215.285	555.564	45.7332
1891	0	-161.438	509.046	935.596	-82.0507	427.867	1144.39	-162.815	665.055	560.589	-209.066	729.075	172.584	-257.934	855.75	111.21	296.18	552.477	835.037	313.82	562.561	1054.4	199.962	593.966	500.185	175.967	453.502	102.488	215.303	555.57	45.7071
1892	0	-161.599	512.399	935.374	-82.3972	428.928	1143.86	-162.487	668.844	560.727	-208.929	734.492	173.155	-257.246	861.906	112.018	295.761	554.353	834.565	313.879	563.867	1053.89	199.562	595.656	499.691	175.854	453.694	102.553	215.228	555.591	45.7338
1893	0	-161.702	514.887	934.957	-82.9572	430.257	1143.35	-162.26	672.487	560.699	-208.729	739.503	173.554	-256.247	867.611	112.678	295.424	556.159	834.17	313.625	565.08	1053.35	199.391	597.454	499.119	175.785	453.839	102.623	215.268	555.579	45.7411
1894	0	-161.97	517.474	934.619	-83.6873	430.869	1142.81	-161.971	676.153	560.646	-208.6	744.677	173.546	-255.54	873.158	113.157	295.096	558.004	833.735	313.578	566.598	1053.05	198.925	599.146	498.614	175.726	453.978	102.683	215.209	555.641	45.7487
1895	0	-162.196	520.135	934.274	-83.9435	432.999	1142.22	-161.724	679.63	560.404	-208.447	749.263	173.528	-254.853	878.236	113.568	294.697	559.761	833.408	312.926	570.053	1052.39	198.511	600.807	498.111	175.654	454.178	102.742	215.154	555.659	45.7339
1896	0	-162.474	522.997	933.921	-84.4747	434.716	1141.6	-161.527	683.034	560.195	-208.104	753.609	173.405	-253.824	882.349	113.693	294.359	561.793	832.971	313.235	570.692	1052.26	198.223	602.53	497.585	175.548	454.352	102.743	215.187	555.671	45.7812
1897	0	-162.723	525.637	933.447	-85.9169	433.896	1141.3	-161.419	686.379	559.938	-207.721	757.686	173.315	-253.408	887.033	113.707	293.941	563.733	832.595	313.054	571.559	1051.99	197.869	604.289	496.993	175.424	454.557	102.804	215.127	555.664	45.8105
1898	0	-162.977	528.193	933.055	-85.7177	437.629	1140.29	-161.361	689.393	559.446	-207.507	760.592	172.988	-252.787	890.818	113.588	293.653	565.664	832.105	312.883	572.756	1051.63	197.564	605.923	496.502	175.337	454.732	102.862	215.155	555.669	45.8253
1899	0	-163.227	530.999	932.448	-86.8218	438.148	1139.95	-161.206	692.075	558.884	-206.907	764.71	172.496	-251.957	893.992	113.205	293.36	567.611	831.715	312.715	574.147	1051.26	197.26	607.672	496.08	175.253	454.874	102.899	215.203	555.66	45.8667
1900	0	-163.565	533.759	931.839	-88.3983	436.991	1139.61	-161.026	694.841	558.383	-206.549	767.634	171.925	-251.368	897.251	112.733	293.018	569.556	831.359	312.549	575.561	1050.98	197.061	609.366	495.537	175.112	455.057	102.97	215.161	555.67	45.8773
1901	0	-163.81	536.127	931.27	-90.387	433.72	1139.76	-160.944	697.491	557.662	-205.844	770.767	171.26	-251.118	900.658	112.129	292.673	571.516	830.997	312.913	575.143	1050.54	196.637	611.011	495.035	175.056	455.167	103.032	215.088	555.781	45.8974
1902	0	-164.26	538.753	930.746	-92.4026	431.014	1139.45	-160.939	699.906	556.95	-205.325	773.291	170.346	-250.499	903.293	111.296	292.389	573.403	830.591	312.319	576.784	1050.56	196.401	612.547	494.637	175.034	455.303	103.044	215.049	555.806	45.8734
1903	0	-164.606	541.277	930.093	-93.9687	430.457	1138.97	-160.963	702.369	556.06	-204.551	775.722	169.667	-249.938	905.542	110.166	292.09	575.294	830.281	311.806	579.442	1050.32	196.302	614.091	494.178	174.957	455.408	103.106	215.043	555.801	45.8859
1904	0	-164.845	543.818	929.41	-94.8015	431.95	1138.3	-160.944	704.414	555.099	-203.948	778.248	168.532	-249.403	907.329	109.088	291.846	577.071	830.012	310.899	584.97	1050.37	195.98	615.687	493.688	174.938	455.576	103.142	215.044	555.841	45.8523
1905	0	-165.255	546.581	928.664	-95.3326	435.128	1137.57	-160.871	706.397	554.138	-203.185	779.807	167.421	-248.595	908.619	107.715	291.536	578.913	829.766	310.584	586.25	1050.18	195.88	617.131	493.257	174.882	455.757	103.188	215.039	555.849	45.8554
1906	0	-165.615	549.167	927.934	-95.7185	438.859	1136.79	-160.831	708.026	553.081	-202.518	781.145	166.187	-248.168	910.375	106.21	291.298	580.628	829.628	310.194	587.389	1050.02	195.785	618.475	492.9	174.849	455.852	103.286	215.039	555.853	45.8368
1907	0	-166.041	551.622	927.206	-96.0204	443.324	1135.78	-160.837	709.993	551.886	-201.748	782.85	164.862	-247.65	911.212	104.711	290.964	582.259	829.441	309.737	588.706	1049.93	195.795	619.96	492.429	174.79	456.026	103.407	215.296	555.747	45.8979
1908	0	-166.41	554.14	926.459	-96.2761	448.085	1134.76	-160.895	711.767	550.712	-201.034	783.968	163.442	-247.106	912.47	103.023	290.71	583.952	829.201	309.243	590.147	1049.82	195.619	621.326	492.012	174.813	456.117	103.46	215.32	555.763	45.8803
1909	0	-166.84	556.614	925.56	-96.5931	452.732	1133.73	-160.717	713.45	549.267	-200.362	785.088	161.911	-246.662	913.472	101.133	290.43	585.522	829.057	308.704	591.493	1049.76	195.521	622.686	491.551	174.871	456.195	103.496	215.317	555.777	45.853
1910	0	-167.326	559.226	924.711	-97.1315	456.495	1132.86	-160.77	714.755	547.997	-199.657	785.614	160.346	-246.07	913.897	99.1841	290.125	587.166	828.857	308.232	592.973	1049.7	195.414	624.026	491.183	174.795	456.352	103.607	215.402	555.736	45.8174
1911	0	-167.714	561.948	923.712	-97.9869	459.631	1132.01	-159.948	714.546	546.389	-198.909	786.236	158.788	-245.519	914.123	97.1298	289.85	588.741	828.675	307.697	594.489	1049.61	195.344	625.308	490.765	174.709	456.464	103.661	215.362	555.77	45.8007
1912	0	-168.057	564.494	922.852	-99.0779	462.034	1131.39	-159.758	715.424	544.837	-198.251	786.71	156.978	-244.833	914.104	94.9127	289.612	590.309	828.496	307.226	596.017	1049.45	195.296	626.597	490.338	174.673	456.591	103.724	215.36	555.816	45.7673
1913	0	-168.574	567.209	921.957	-100.45	463.764	1130.86	-159.647	716.701	543.255	-197.634	786.767	155.238	-244.024	913.639	92.588	289.338	591.846	828.285	306.691	597.435	1049.35	195.203	627.804	489.99	174.585	456.697	103.793	215.389	555.834	45.7147
1914	0	-168.985	569.902	920.978	-101.828	464.934	1130.24	-159.569	717.641	541.587	-196.874	786.99	153.473	-243.462	913.285	90.2288	288.916	593.366	828.064	306.02	598.893	1049.27	195.062	629.016	489.651	174.583	456.82	103.834	215.345	555.863	45.6877
1915	0	-169.51	572.733	919.888	-103.381	466.268	1129.64	-159.365	718.538	540.012	-196.36	786.517	151.808	-242.851	912.946	87.7424	288.596	594.875	827.931	305.398	600.349	1049.16	194.968	630.26	489.313	174.55	456.93	103.959	215.351	555.87	45.6748
1916	0	-169.946	575.458	918.996	-101.898	477.571	1127.69	-159.234	719.155	538.325	-195.612	786.804	149.878	-242.476	912.951	85.1841	288.229	596.325	827.707	304.758	601.838	1049.04	194.831	631.587	488.94	174.526	457.011	104.09	215.398	555.871	45.6319
1917	0	-170.451	578.335	917.932	-101.595	487.057	1126.19	-158.803	719.78	536.422	-194.976	786.599	147.956	-241.854	912.187	82.3617	287.958	597.866	827.417	303.97	603.278	1048.96	194.983	632.74	488.447	174.458	457.127	104.219	215.427	555.902	45.5925
1918	0	-170.955	581.166	917.034	-102.903	490.166	1125.41	-158.301	720.329	534.466	-194.293	786.065	145.998	-241.146	910.968	79.6731	287.436	599.361	827.284	303.208	604.73	1048.93	194.467	634.187	488.176	174.511	457.308	104.379	215.419	555.92	45.544
1919	0	-171.418	583.849	916.042	-104.515	491.346	1124.8	-158.301	720.87	532.787	-193.671	785.433	143.961	-240.296	909.894	76.647	286.974	600.95	827.048	302.523	606.147	1048.81	194.223	635.628	487.742	174.402	457.297	104.548	215.284	555.874	45.2381
1920	0	-172.024	586.855	914.843	-105.847	493.966	1124.15	-158.074	721.553	530.941	-193.001	784.819	142.047	-239.773	908.626	73.6904	286.545	602.488	826.866	301.735	607.592	1048.72	193.926	637.001	487.316	174.394	457.414	104.743	215.284	555.907	45.2151
1921	0	-172.637	589.78	913.841	-106.99	497.323	1123.36	-157.815	721.876	529.021	-192.299	784.123	140.062	-238.636	906.597	70.4529	285.967	604.004	826.622	300.947	609.122	1048.47	193.855	638.301	486.777	174.377	457.478	104.891	215.276	555.919	45.0956
1922	0	-173.114	592.674	912.918	-108.522	500.216	1122.39	-157.593	722.166	527.143	-191.564	783.147	138.006	-238.273	905.79	67.6831	285.327	605.449	826.387	300.092	610.622	1048.25	194.908	639.506	486.213	174.434	457.491	105.116	215.326	555.901	45.0298
1923	0	-173.946	595.76	911.667	-109.965	502.757	1121.85	-157.425	722.409	525.257	-190.935	781.674	136.059	-237.234	903.38	64.3816	284.538	606.839	826.123	299.144	612.107	1048.1	194.844	640.753	485.75	174.434	457.558	105.264	215.238	555.904	44.8236
1924	0	-174.509	598.377	910.661	-111.345	506.198	1120.95	-157.245	722.772	523.287	-190.143	780.599	133.79	-236.243	901.219	61.1536	283.862	608.3	825.908	298.256	613.594	1047.89	194.288	642.079	485.276	174.395	457.61	105.37	215.217	556.103	44.8584
1925	0	-175.256	601.381	909.51	-112.885	509.038	1120.18	-157.129	723.284	521.415	-189.314	779.23	131.772	-235.451	899.269	58.0371	283.148	609.801	825.71	297.253	615.182	1047.7	193.875	643.449	484.771	174.387	457.689	105.506	215.286	555.998	44.7363
1926	0	-176.059	604.328	908.363	-114.362	512.189	1119.52	-157.141	723.758	519.549	-188.502	777.597	129.63	-234.896	897.345	54.8829	282.485	611.237	825.529	296.118	616.765	1047.52	193.305	644.791	484.535	174.379	457.726	105.612	215.32	556.009	44.7334
1927	0	-176.811	607.063	907.204	-115.971	515.317	1118.53	-157.153	724.038	517.654	-187.752	776.15	127.397	-233.612	894.744	51.4354	281.62	612.767	825.285	295.007	618.389	1047.42	192.679	646.024	484.008	174.296	457.835	105.768	215.371	556.063	44.6885
1928	0	-177.775	609.948	905.875	-117.624	517.996	1117.88	-157.102	724.307	515.693	-186.843	774.736	125.091	-232.588	892.856	48.0338	280.913	614.316	825.105	293.809	620.184	1047.21	193.605	647.325	483.731	174.296	457.869	105.914	215.374	556.085	44.6671
1929	0	-178.694	612.42	904.794	-119.31	521.455	1116.99	-157.142	724.507	513.725	-186.182	771.794	123.259	-231.062	890.212	44.4232	279.994	615.832	824.892	292.644	621.985	1047.02	193.313	648.681	483.265	174.27	457.895	106.059	215.355	556.095	44.6004
1930	0	-179.736	615.2	903.453	-121.126	524.879	1115.63	-157.187	724.772	511.839	-185.477	770.347	121.012	-229.694	887.845	40.9681	279.066	617.38	824.747	291.291	623.81	1046.88	192.699	649.909	482.919	174.243	458.003	106.159	215.362	556.178	44.5488
1931	0	-180.83	618.219	902.284	-122.843	527.846	1115.28	-157.244	725.027	509.997	-184.736	768.324	118.945	-228.621	885.953	37.5248	278.081	618.94	824.571	289.999	625.751	1046.78	192.053	651.187	482.55	174.16	458.032	106.326	215.39	556.166	44.524
1932	0	-181.831	620.686	901.005	-124.794	530.561	1114.69	-157.358	725.22	508.074	-183.636	768.468	116.668	-226.916	883.969	36.9131	277.041	620.542	824.423	288.533	627.706	1046.61	191.394	652.467	482.105	174.149	458.11	106.362	215.432	556.194	44.5357
1933	0	-183.178	623.466	899.779	-126.575	533.817	1113.97	-157.429	725.458	506.057	-182.152	766.74	115.45	-226.246	884.038	37.7145	276.054	622.21	824.311	287.036	629.716	1046.5	190.813	653.771	481.725	174.125	458.106	106.556	215.41	556.182	44.4869
1934	0	-184.469	626.394	898.525	-128.589	537.038	1113.03	-157.487	725.752	504.176	-181.261	765.849	113.992	-225.104	884.555	38.5112	274.812	623.976	824.216	285.459	631.922	1046.36	190.178	654.941	481.377	174.102	458.182	106.624	215.414	556.222	44.4417
1935	0	-185.746	629.251	897.267	-130.536	540.314	1112.38	-157.325	726.045	502.394	-181.108	765.237	112.613	-223.397	885.035	39.0227	273.499	625.767	824.048	283.753	634.124	1046.17	189.573	656.09	481.08	174.055	458.224	106.759	215.459	556.235	44.4441
1936	0	-187.147	631.98	896.093	-132.748	543.043	1111.74	-156.89	726.524	500.658	-180.974	764.779	111.576	-222.474	885.825	39.621	272.261	627.578	823.978	282.205	636.456	1046.13	189.098	657.263	480.738	173.999	458.253	106.866	215.463	556.238	44.4313
1937	0	-188.587	634.964	894.934	-134.794	546.531	1111.01	-156.38	726.865	498.783	-180.732	764.662	110.488	-222.371	886.115	39.9789	270.918	629.551	823.904	280.332	638.894	1046.03	188.253	658.521	480.356	173.933	458.357	106.962	215.513	556.248	44.4365
1938	0	-190.124	637.784	893.809	-136.993	549.681	1110.39	-155.882	727.261	497.159	-180.25	764.389	109.137	-222.255	885.722	39.8477	269.463	631.598	823.827	278.25	641.463	1046.13	187.355	659.67	480.039	173.893	458.423	107.086	215.491	556.246	44.4237
1939	0	-191.683	640.575	892.648	-139.226	552.904	1109.89	-155.576	727.903	495.832	-179.726	764.035	108.157	-222.37	885.434	39.6636	267.982	633.715	823.792	276.513	644.214	1046.13	186.498	660.823	479.795	173.815	458.512	107.195	215.518	556.254	44.4498
1940	0	-193.404	643.498	891.74	-141.453	556.126	1109.44	-155.442	728.608	494.529	-178.802	764.089	107.296	-222.229	885.584	39.8089	266.298	635.813	823.784	274.52	647.083	1046.12	185.643	661.942	479.577	173.723	458.621	107.334	215.51	556.246	44.4208
1941	0	-194.95	646.318	890.99	-143.798	559.174	1109.03	-155.597	729.682	493.749	-177.525	764.17	106.843	-221.961	885.62	39.9434	264.734	638.081	823.835	272.277	650.18	1046.21	184.446	663.112	479.354	173.604	458.714	107.516	215.599	556.238	44.4279
1942	0	-196.761	649.274	890.169	-146.249	562.259	1108.89	-155.487	730.692	492.884	-176.813	764.744	106.342	-221.561	885.755	40.0704	262.974	640.316	823.89	270.25	653.586	1046.3	183.475	664.166	479.246	173.528	458.743	107.707	215.507	556.299	44.4542
1943	0	-198.411	651.877	889.788	-148.381	565.578	1108.85	-155.195	732.243	492.284	-175.868	764.895	105.914	-221.305	885.766	40.2017	261.146	642.638	824.051	267.991	657.416	1046.56	182.371	665.12	479.238	173.398	458.83	107.979	215.496	556.294	44.4588
1944	0	-200.043	654.478	889.32	-150.754	568.902	1108.95	-155.024	733.675	491.915	-175.325	765.269	105.782	-221.178	885.859	40.2536	259.361	644.917	824.373	265.389	661.448	1046.91	181.121	666.012	479.276	173.296	458.967	108.204	215.534	556.29	44.4842
1945	0	-201.866	656.848	889.192	-153.083	571.498	1109.5	-155.214	735.174	491.71	-175.08	765.558	105.729	-221.216	886.111	40.33	257.325	647.193	824.665	262.397	665.487	1047.3	179.939	666.686	479.432	173.193	459.037	108.447	215.577	556.279	44.5295
1946	0	-203.541	659.263	889.251	-155.461	574.251	1109.86	-156.156	736.997	491.85	-174.975	765.671	105.627	-221.18	886.009	40.2876	255.441	649.42	825.039	260.457	669.191	1047.57	178.686	667.206	479.644	173.042	459.012	108.876	215.541	556.321	44.5369
1947	0	-205.341	661.421	889.405	-157.445	576.983	1110.74	-157.225	738.269	492.123	-175.337	765.728	105.621	-221.248	886.096	40.2518	253.46	651.592	825.511	256.776	673.687	1048.14	177.413	667.674	479.979	172.975	459.217	108.972	215.497	556.333	44.5668
1948	0	-207.213	663.121	889.841	-159.644	579.909	1111.46	-158.88	739.931	492.568	-175.787	765.975	105.605	-221.248	886.099	40.1685	251.423	653.593	826.014	256.725	669.2	1047.95	176.313	667.92	480.475	172.903	459.212	109.245	215.451	556.376	44.5228
1949	0	-209.16	665.24	890.347	-161.75	582.148	1112.54	-160.629	741.597	493.051	-176.276	766.079	105.682	-221.328	885.969	40.036	249.385	655.498	826.663	255.13	667.652	1048.6	174.972	668.019	480.955	172.79	459.309	109.585	215.507	556.38	44.5897
1950	0	-211.009	666.914	890.937	-163.629	585.416	1113.21	-162.348	742.483	493.35	-176.727	766.051	105.695	-221.405	886.023	39.9923	247.228	657.351	827.266	253.298	667.948	1049.37	173.811	668.033	481.559	172.743	459.382	109.898	215.54	556.405	44.6071
1951	0	-213.201	668.693	891.352	-165.698	587.812	1114.31	-163.826	743.062	493.598	-177.212	765.969	105.777	-221.448	885.791	39.8553	245.207	659.072	827.969	250.363	673.272	1049.67	172.744	668.056	482.201	172.696	459.435	110.242	215.571	556.427	44.6128
1952	0	-215.422	670.288	891.794	-167.688	590.886	1115.12	-165.508	743.956	493.757	-177.628	766.039	105.746	-221.526	885.753	39.8041	243.054	660.659	828.72	247.552	678.257	1050.26	171.634	668.032	482.824	172.693	459.492	110.589	215.67	556.407	44.7377
1953	0	-217.72	671.732	892.221	-169.736	593.838	1115.96	-166.865	744.231	493.77	-177.929	766.123	105.643	-221.582	886.018	39.6316	240.988	662.199	829.442	245.014	682.084	1050.68	170.884	667.84	483.569	172.645	459.547	110.952	215.716	556.412	44.7765
1954	0	-220.008	673.266	892.547	-171.998	596.308	1116.81	-168.13	744.393	493.662	-178.143	766.146	105.566	-221.86	885.777	39.7881	239.045	663.758	830.311	242.541	685.04	1051.25	169.644	667.951	484.285	172.644	459.679	111.295	215.735	556.602	44.6063
1955	0	-222.393	674.489	892.76	-174.328	598.72	1117.54	-169.237	744.114	493.541	-178.206	766.035	105.395	-221.856	885.686	39.771	236.905	665.302	831.026	239.662	689.806	1051.44	168.717	667.986	484.856	172.544	459.805	111.694	215.938	556.602	44.6997
1956	0	-224.931	676.555	892.745	-176.599	601.937	1118.01	-170.369	744.079	493.331	-178.252	766.014	105.175	-221.83	885.666	39.7572	234.897	666.914	831.816	237.481	691.895	1052.08	167.911	668.227	485.521	172.719	459.985	112.176	215.913	556.705	44.6508
1957	0	-227.176	677.656	892.742	-178.888	605.095	1118.51	-171.098	743.397	493.005	-178.248	766.056	104.931	-221.671	885.177	39.6085	232.941	668.468	832.589	235.083	694.458	1052.44	166.883	668.547	486.172	172.822	460.197	112.645	215.97	556.711	44.7211
1958	0	-229.496	679.482	892.6	-181.473	608.027	1118.79	-171.867	742.852	492.682	-178.211	766.085	104.744	-221.531	885.559	39.7529	230.991	670.208	833.286	232.947	696.733	1052.72	166.123	668.927	486.832	172.867	460.424	113.209	216.079	556.784	44.7101
1959	0	-231.757	681.045	892.335	-184.072	610.967	1118.89	-172.657	742.657	492.387	-178.133	766.121	104.491	-221.59	886.131	39.781	229.145	672.062	833.887	230.248	700.395	1053.16	165.286	669.621	487.379	172.955	460.766	113.861	216.211	556.883	44.6405
1960	0	-233.859	682.695	892.216	-186.643	613.682	1119.22	-173.339	742.267	491.961	-178.036	766.176	104.194	-221.392	885.78	39.6862	227.258	674.007	834.559	227.742	703.808	1053.47	164.438	670.538	487.909	173.114	461.265	114.504	216.282	556.985	44.6258
1961	0	-235.964	684.526	891.804	-189.236	617.109	1119.28	-173.93	741.862	491.41	-177.969	766.233	103.904	-221.338	885.447	39.8157	225.601	676.077	835.34	225.214	707.334	1053.88	163.768	671.608	488.457	173.214	461.725	115.399	216.466	557.077	44.6643
1962	0	-238.053	686.529	891.281	-191.685	620.155	1119.43	-174.405	741.42	490.821	-177.992	766.482	103.722	-221.301	885.41	39.8476	223.624	678.26	835.903	222.87	709.829	1054.4	163.22	672.702	489.028	173.353	462.275	116.273	216.592	557.216	44.5911
1963	0	-240.012	688.729	890.839	-194.298	623.405	1119.39	-175.235	741.833	490.396	-177.989	766.628	103.535	-220.728	884.528	39.8011	221.731	680.611	836.528	220.2	713.193	1054.88	162.58	674.144	489.595	173.498	462.98	117.246	216.693	557.377	44.5269
1964	0	-241.929	690.946	890.363	-196.912	626.395	1119.35	-176.022	742.122	490.009	-177.985	766.733	103.302	-221.485	885.506	39.7184	219.88	683.13	837.174	217.29	718.411	1055.31	161.916	675.825	490.104	173.721	463.707	118.441	216.968	557.514	44.5577
1965	0	-243.74	693.118	889.867	-199.486	629.233	1119.43	-176.719	742.157	489.627	-178.025	766.781	103.127	-221.337	885.802	39.7149	217.941	685.787	837.719	215.157	720.505	1056.01	161.119	677.697	490.647	173.981	464.549	119.508	217.168	557.648	44.583
1966	0	-245.548	695.206	889.449	-201.944	632.605	1119.27	-177.731	742.891	489.48	-178.036	766.784	102.977	-221.434	885.249	39.8269	216.104	688.661	838.357	212.544	723.488	1056.71	160.446	679.636	491.199	174.115	465.356	120.81	217.445	557.774	44.614
1967	0	-247.3	697.609	889.062	-204.499	635.517	1119.2	-178.633	743.467	489.26	-178.068	766.861	102.807	-221.429	885.391	39.7049	214.32	691.509	839.005	210.069	726.624	1057.16	159.675	681.766	491.736	174.307	466.327	122.153	217.49	558.038	44.6205
1968	0	-249.074	699.954	888.777	-206.779	638.844	1119.37	-179.503	744.009	489.086	-178.086	766.948	102.682	-221.38	885.357	39.6705	212.442	694.594	839.607	207.165	731.18	1057.86	158.868	684.067	492.284	174.507	467.276	123.625	217.668	558.252	44.6831
1969	0	-250.857	702.151	888.429	-209.116	641.63	1119.61	-180.589	745.052	489.003	-178.1	767.056	102.54	-221.388	885.351	39.6887	210.595	697.767	840.227	204.842	734.296	1058.26	158.069	686.531	492.823	174.929	468.35	125	217.865	558.536	44.7813
1970	0	-252.624	704.389	888.032	-211.584	643.641	1119.49	-181.505	745.779	488.81	-178.094	767.243	102.407	-221.192	885.533	39.7062	208.653	700.999	840.691	202.185	737.213	1059.12	157.417	689.105	493.328	175.105	469.464	126.674	218.063	558.915	44.9178
1971	0	-254.457	706.183	887.821	-213.951	646.662	1119.4	-182.478	746.822	488.73	-178.332	767.101	102.116	-221.321	885.322	39.6705	206.922	704.355	841.319	199.218	741.346	1059.84	156.403	692.223	493.847	175.351	470.816	128.399	218.206	559.311	45.0769
1972	0	-256.341	707.93	887.646	-215.817	650.899	1119.24	-183.352	747.717	488.669	-178.07	767.679	102.16	-221.344	885.275	39.6797	205.064	707.713	841.88	196.57	745.075	1060.24	155.596	695.414	494.368	175.672	472.248	130.241	218.488	559.615	45.2383
1973	0	-258.255	709.935	887.411	-218.461	652.266	1119.34	-184.396	749.03	488.642	-177.972	767.882	102.099	-221.324	885.248	39.6801	203.469	711.008	842.577	194.12	748.213	1060.67	154.493	699.105	494.884	175.873	473.711	132.294	218.739	559.948	45.3895
1974	0	-260.307	712.039	887.15	-220.816	654.404	1119.23	-185.154	749.764	488.554	-177.871	768.045	102.044	-221.434	885.081	39.7836	201.424	714.32	843.114	191.469	751.405	1061.1	153.742	703.01	495.357	176.196	475.399	134.532	218.932	560.404	45.5642
1975	0	-262.27	713.891	886.824	-223.004	657.2	1119.27	-186.119	750.991	488.555	-177.831	768.369	101.997	-221.328	885.122	39.6378	199.888	717.615	843.807	188.709	755.245	1061.6	154.229	707.279	495.813	176.45	477.45	136.703	219.097	560.905	45.8221
1976	0	-264.227	715.709	886.686	-224.84	661.564	1118.86	-187.191	751.821	488.642	-177.728	768.434	101.863	-221.347	885.164	39.688	198.155	720.89	844.358	186.242	758.93	1062.01	153.415	711.838	496.343	176.66	479.384	139.131	219.3	561.532	46.2273
1977	0	-266.144	717.628	886.48	-227.348	662.99	1119.34	-187.914	752.766	488.44	-177.733	768.541	101.734	-221.341	885.132	39.6743	196.468	724.193	844.91	183.301	761.631	1062.49	152.442	716.584	496.749	177.047	481.592	141.669	219.496	562.085	46.5044
1978	0	-268.074	719.348	886.253	-229.685	665.068	1119.34	-188.742	753.535	488.326	-177.708	768.731	101.648	-221.344	885.146	39.6529	194.933	727.498	845.422	180.959	765.724	1062.89	151.245	721.625	497.24	176.95	483.985	144.152	220.534	561.927	47.0173
1979	0	-269.984	721.208	885.883	-232.204	666.551	1119.73	-189.289	753.941	487.92	-177.735	768.777	101.535	-221.511	885.723	39.9971	193.339	730.775	845.993	178.361	769.211	1063.24	150.539	726.716	497.751	177.307	486.529	146.873	220.72	562.57	47.5705
1980	0	-271.708	723.203	885.552	-233.811	671.198	1119.4	-190.607	754.711	488.092	-177.726	768.812	101.485	-221.52	885.772	39.9993	191.704	734.016	846.525	176.508	770.104	1063.86	150.024	732.185	498.345	177.414	489.298	149.901	220.718	563.339	48.0672
1981	0	-273.428	724.928	885.31	-236.22	674.298	1119.08	-191.369	754.948	487.882	-177.776	768.842	101.342	-221.437	885.695	39.9659	190.251	737.279	847.071	173.677	774.682	1063.99	149.135	738.462	498.94	177.627	492.537	153.092	220.852	564.047	48.9498
1982	0	-275.17	726.839	884.869	-238.429	676.714	1119.07	-192.158	754.788	487.612	-177.831	768.925	101.229	-221.466	885.743	39.9996	188.779	740.553	847.48	170.949	779.006	1064.31	149.481	743.728	499.748	177.637	496.103	156.553	220.908	565.018	49.7555
1983	0	-276.742	728.694	884.382	-240.342	680.369	1119.05	-193.145	755.353	487.459	-177.862	768.95	101.123	-221.526	885.788	39.989	187.386	743.814	847.891	168.503	782.581	1064.79	149.416	750.55	500.638	177.807	500.225	160.335	220.97	566.158	51.062
1984	0	-278.368	730.582	884.086	-242.632	682.703	1118.9	-193.946	755.433	487.2	-177.906	768.988	101.009	-221.504	885.779	39.9974	186.218	746.927	848.382	166.324	785.157	1064.93	149.527	758.13	501.765	177.789	504.694	164.369	220.921	567.445	52.7813
1985	0	-280.084	732.472	883.623	-244.765	685.504	1118.81	-194.729	755.212	486.906	-177.995	768.972	100.849	-221.276	885.171	39.792	185.256	750.026	848.896	163.961	787.631	1065.14	149.239	766.564	502.992	177.615	509.798	168.845	220.849	568.978	54.8327
1986	0	-281.411	734.554	883.076	-246.73	687.56	1118.66	-195.803	755.266	486.597	-178.024	768.926	100.675	-221.515	885.759	39.9936	184.282	753.012	849.364	161.743	791.043	1065.21	149.406	775.636	504.407	177.591	515.554	173.592	220.525	570.836	57.3295
1987	0	-282.738	736.418	882.646	-248.297	689.838	1118.36	-196.532	754.874	486.263	-178.173	768.897	100.487	-221.441	886.258	39.835	183.465	756.069	849.914	159.278	794.297	1065.66	149.368	785.254	506.063	177.167	521.6	178.77	220.14	572.752	60.2187
1988	0	-284.012	737.848	882.255	-249.709	690.971	1118.04	-197.453	754.634	485.961	-178.224	768.997	100.303	-221.56	885.875	39.9841	182.419	758.736	850.408	157.405	797.094	1065.5	149.609	795.214	507.907	176.877	528.722	183.886	219.682	575.064	63.5224
1989	0	-285.262	738.996	881.68	-250.963	692.433	1117.93	-198.56	754.584	485.724	-178.364	768.873	100.158	-221.539	885.811	40.0005	181.425	761.262	850.774	155.541	799.634	1065.27	149.92	805.378	509.935	176.36	536.039	189.306	219.228	577.592	67.7706
1990	0	-286.729	740.582	881.045	-252.545	694.587	1117.92	-199.3	753.92	485.425	-178.507	768.719	100.04	-221.614	885.59	40.1046	180.738	764.157	851.42	153.607	801.985	1065.06	150.381	815.317	512.108	175.451	543.673	194.78	218.271	581.156	72.3992
1991	0	-287.883	741.581	880.74	-254.324	697.565	1117.41	-200.581	753.545	485.11	-178.736	768.752	99.8405	-221.595	885.783	39.9398	180.143	766.709	852.066	151.945	804.244	1064.68	150.811	825.153	514.287	174.404	551.268	200.28	217.327	585.232	77.8123
1992	0	-289.181	742.752	880.269	-256.067	699.899	1117.54	-201.323	753.133	484.997	-178.924	768.727	99.654	-221.686	885.716	40.0705	179.489	769.419	852.725	150.069	806.09	1064.25	151.33	834.482	516.727	172.851	558.656	205.245	216.001	590.079	83.5577
1993	0	-290.463	743.808	879.842	-257.193	703.259	1117.26	-202.062	752.404	484.703	-179.075	768.735	99.5008	-221.697	885.656	40.052	179.048	772.006	853.427	148.769	808.334	1063.7	151.741	843.119	519.027	171.152	566.278	210.181	214.477	595.276	88.5726
1994	0	-291.529	744.166	879.363	-258.127	706.364	1117.1	-202.817	751.334	484.383	-179.165	768.645	99.387	-221.767	885.702	39.9944	178.599	774.629	854.158	147.451	810.274	1063.14	152.204	851.584	521.441	169.367	573.095	214.806	213.456	601.755	92.203
1995	0	-292.902	744.782	879.046	-259.628	706.566	1116.51	-203.62	751.274	484.277	-179.252	768.705	99.2579	-221.798	885.756	40.0047	178.249	777.285	854.847	146.151	812.34	1062.4	152.625	859.48	523.856	167.457	579.948	218.437	212.36	610.075	95.2599
1996	0	-293.763	745.035	878.793	-260.368	708.847	1116.42	-204.362	751.47	484.188	-179.252	768.619	99.1803	-221.782	885.687	39.9447	177.961	779.788	855.552	145.42	814.646	1061.51	153.158	866.881	526.313	165.902	588.552	220.132	210.992	620.412	98.132
1997	0	-294.852	745.276	878.504	-261.062	711.358	1116.13	-204.937	751.219	484.006	-179.325	768.667	99.1367	-221.866	885.716	39.9596	177.824	782.372	856.46	144.205	816.382	1060.67	153.656	873.682	528.8	164.272	598.158	220.414	209.428	632.36	99.2412
1998	0	-295.745	745.205	878.402	-261.771	713.045	1116.09	-205.341	750.696	483.815	-179.388	768.607	99.0614	-221.642	884.957	39.5907	177.587	784.809	857.447	143.646	818.956	1059.96	154.219	880.368	531.409	162.97	608.959	219.419	208.047	645.5	99.2594
1999	0	-296.484	745.398	878.279	-262.258	714.486	1116.05	-205.827	750.69	483.806	-179.379	768.608	99.0512	-221.642	884.84	39.5315	177.428	787.249	858.656	143	821.494	1059.46	154.594	886.906	533.908	161.684	620.542	217.342	206.693	659.806	98.1975
2000	0	-297.167	745.496	878.098	-262.807	716.181	1116.04	-206.294	750.969	483.812	-179.412	768.593	99.0195	-221.669	884.901	39.5169	177.355	789.567	860.091	142.266	823.965	1059.09	154.758	893.106	536.388	160.501	632.569	214.41	205.502	675.399	96.444
2001	0	-297.737	745.724	878.072	-263.334	717.727	1116.04	-206.632	751.33	483.897	-179.45	768.54	99.0202	-222.248	885.645	39.9109	177.214	791.798	861.411	141.541	826.852	1058.7	154.704	899.099	538.608	159.441	645.529	210.466	204.281	692.402	93.9054
2002	0	-298.112	746.124	878.057	-263.769	718.729	1116.56	-206.932	751.607	483.951	-179.496	768.529	99.0171	-221.726	885.081	39.5522	177.042	793.936	862.571	140.845	829.643	1058.63	154.916	904.929	540.732	158.791	659.44	205.483	203.358	710.372	90.8584
2003	0	-298.41	746.864	878.051	-264.284	720.338	1116.5	-207.024	751.895	483.959	-179.525	768.55	99.0347	-221.73	884.9	39.5214	177.024	796.085	863.613	140.134	832.544	1058.68	154.782	910.385	542.736	158.23	674.123	199.955	202.467	729.53	87.3496
2004	0	-298.535	747.536	878.035	-264.464	722.363	1116.38	-207.055	752.085	483.949	-179.523	768.539	99.0232	-221.739	884.935	39.5325	176.645	798.173	864.557	139.58	835.338	1058.9	154.899	915.582	544.639	157.866	689.354	194.002	201.834	749.194	83.6657
2005	0	-298.544	748.561	877.934	-264.917	723.094	1116.73	-206.971	752.357	483.926	-179.497	768.54	99.0603	-221.703	884.869	39.5177	176.427	800.232	865.591	139.097	838.004	1059.11	154.804	920.478	546.409	157.654	705.106	187.755	201.364	769.647	79.9603
2006	0	-298.501	749.705	877.859	-265.337	724.261	1116.81	-206.874	752.853	483.939	-179.493	768.493	99.0788	-221.702	884.838	39.4769	176.359	802.217	866.513	138.747	840.565	1059.3	154.531	924.923	548.056	157.771	721.461	181.295	201.19	790.528	76.1619
2007	0	-298.306	750.94	877.657	-264.834	728.126	1116.72	-206.672	753.287	483.914	-179.505	768.577	99.1255	-221.709	884.837	39.5052	176.427	804.184	867.527	138.531	843.047	1059.51	154.308	929.062	549.302	158.181	737.604	175.057	201.151	811.75	72.579
2008	0	-297.873	752.473	877.453	-264.949	730.138	1116.59	-206.415	753.865	483.924	-179.427	768.657	99.1224	-221.718	884.87	39.5186	176.489	806.145	868.473	138.41	845.294	1059.72	153.957	933.153	550.472	158.722	754.64	168.706	201.351	833.171	69.287
2009	0	-297.534	753.708	877.463	-264.693	732.194	1116.8	-206.022	754.456	483.964	-179.404	768.631	99.1534	-221.649	884.713	39.4993	176.582	808.169	869.307	138.602	847.85	1060.04	153.618	936.739	551.364	159.298	772.05	162.445	201.801	854.684	66.5069
2010	0	-297.014	755.422	877.428	-264.275	735.385	1116.64	-205.562	754.866	483.939	-179.359	768.6	99.2058	-221.634	884.639	39.4839	176.586	810.291	869.93	138.538	849.88	1060.21	153.369	940.099	551.997	160.117	789.414	156.625	202.66	875.617	64.0095
2011	0	-296.564	757.418	877.312	-263.985	737.375	1116.89	-205.142	755.527	483.94	-179.268	768.61	99.2695	-221.655	884.69	39.497	177.17	812.417	870.545	138.901	852.137	1060.36	152.948	943.339	552.492	161.013	806.828	151.245	203.523	896.753	62.2003
2012	0	-295.941	759.26	877.295	-263.342	740.141	1116.9	-204.764	756.449	484.068	-179.252	768.674	99.3137	-221.624	884.598	39.4916	177.834	814.631	870.974	139.321	854.407	1060.55	152.738	946.481	552.668	161.974	824.107	146.18	204.372	917.646	60.9644
2013	0	-295.253	761.421	877.265	-262.9	742.326	1117.32	-204.4	757.306	484.178	-179.183	768.668	99.363	-221.618	884.664	39.5047	178.51	816.992	871.265	139.89	856.592	1060.55	152.27	949.504	552.732	162.954	841.007	141.799	205.376	937.914	60.0819
2014	0	-294.445	763.407	877.304	-262.106	745.741	1117.15	-203.951	758.384	484.326	-179.058	768.798	99.3678	-221.577	884.589	39.54	179.479	819.375	871.429	140.545	858.731	1060.68	151.737	952.326	552.605	164.243	857.57	137.832	206.496	957.514	59.6903
2015	0	-293.573	765.109	877.383	-261.064	749.792	1116.81	-203.449	759.481	484.474	-178.955	768.833	99.4121	-221.393	884.185	39.4647	181.204	820.814	871.692	141.246	861.029	1060.74	151.41	955.228	552.435	165.223	873.803	134.324	207.827	976.311	59.774
2016	0	-292.621	767.356	877.398	-260.402	751.969	1116.66	-202.979	760.476	484.566	-178.924	768.841	99.5519	-221.503	884.382	39.4949	182.625	822.957	871.598	142.061	863.381	1060.66	151.154	957.906	552.124	166.384	889.33	131.417	208.524	994.272	60.0895
2017	0	-291.57	769.501	877.544	-259.796	753.219	1117.05	-202.393	761.588	484.759	-178.794	768.852	99.6205	-221.55	884.552	39.5451	183.789	825.382	871.383	143.053	865.77	1060.52	150.722	960.493	551.538	167.609	904.08	128.943	209.887	1011.44	61.179
2018	0	-290.601	771.65	877.628	-258.639	755.298	1117.27	-201.818	762.716	484.871	-178.634	768.931	99.6456	-221.52	884.534	39.5169	184.909	827.772	870.893	144.402	868.484	1060.39	150.403	962.937	550.933	168.737	918.04	126.711	210.749	1027.38	62.2941
2019	0	-289.403	773.796	877.806	-256.521	761.233	1116.72	-201.04	764.06	485.059	-178.48	769.09	99.7145	-221.527	884.541	39.542	186.025	830.279	870.449	145.409	870.941	1060.2	150.466	965.364	550.153	169.626	930.946	125.03	211.49	1042.01	63.4338
2020	0	-288.523	776.234	877.985	-255.711	764.069	1117.07	-200.314	765.224	485.316	-178.514	768.879	100.008	-221.503	884.473	39.5206	187.374	832.872	869.803	146.848	873.81	1059.94	150.322	967.641	549.26	170.361	942.8	123.533	211.737	1055.34	64.4494
2021	0	-286.975	778.334	878.295	-254.163	766.173	1117.47	-199.491	766.423	485.492	-178.287	768.968	100.105	-221.497	884.442	39.5259	188.592	835.585	868.902	148.331	876.823	1059.71	150.061	969.773	548.183	170.97	953.373	122.324	211.924	1067.3	65.4265
2022	0	-285.811	780.509	878.541	-252.572	768.87	1117.96	-198.557	767.898	485.73	-178.086	769.045	100.212	-221.347	884.204	39.4915	189.772	838.305	868.011	149.895	880.19	1059.36	149.985	971.933	547.164	171.324	962.652	121.197	211.644	1077.69	65.9763
2023	0	-284.226	782.874	878.97	-251.043	771.126	1118.16	-197.775	769.357	486.041	-177.86	769.123	100.308	-221.525	884.469	39.5274	190.735	841.186	866.79	151.574	883.547	1059.09	149.817	974.128	545.934	171.654	970.509	120.161	211.12	1086.34	66.2966
2024	0	-282.569	785.127	879.327	-249.531	773.074	1118.46	-196.566	771.005	486.18	-177.499	769.106	100.472	-221.539	884.54	39.5483	191.708	844.001	865.518	153.157	887.114	1058.77	149.579	976.379	544.698	171.474	976.956	119.061	210.685	1093.63	66.1275
2025	0	-280.878	787.372	879.793	-247.272	776.408	1118.7	-195.735	772.602	486.655	-177.312	769.184	100.674	-221.621	884.696	39.5558	192.827	847.214	863.982	155.341	891.284	1058.31	149.392	978.312	543.435	171.23	981.923	118.129	209.997	1099.18	66.1284
2026	0	-279.201	789.725	880.318	-245.029	779.826	1119.22	-194.676	774.295	486.93	-177.194	769.298	100.856	-221.679	884.73	39.5373	193.748	850.688	862.246	156.766	894.933	1058.08	149.359	980.098	542.159	170.466	985.626	117.208	209.337	1102.33	65.2738
2027	0	-277.25	791.961	880.855	-242.55	783.245	1119.53	-193.596	776.2	487.313	-176.941	769.374	101.057	-221.334	884.009	39.3706	194.78	854.327	860.408	158.758	899.072	1057.79	149.437	981.642	540.87	169.667	987.376	115.992	208.495	1103.54	63.5751
2028	0	-275.673	794.12	881.537	-240.528	784.169	1119.84	-192.355	777.766	487.558	-176.744	769.577	101.159	-221.824	884.883	39.5366	195.939	858.263	858.843	160.819	903.631	1057.38	149.527	982.766	539.357	168.632	987.458	114.522	207.641	1104.45	61.8156
2029	0	-273.233	796.597	882.022	-237.675	786.316	1120.71	-191.153	779.382	487.906	-176.555	769.577	101.362	-221.919	885.086	39.5525	197.153	862.285	857.552	162.599	907.803	1056.85	149.673	983.534	537.586	167.941	987.237	112.946	206.788	1105.2	60.0993
2030	0	-271.084	799.208	882.606	-234.54	789.878	1121.15	-189.894	781.397	488.307	-176.325	769.588	101.563	-222.116	885.109	39.4	198.492	866.529	856.678	164.865	912.558	1056.6	149.714	984.17	535.67	167.862	988.449	111.935	205.948	1106.33	58.0013
2031	0	-268.846	801.922	883.283	-231.842	792.071	1121.84	-188.417	783.619	488.749	-176.29	769.707	101.79	-221.981	885.156	39.554	199.844	871.085	855.781	167.233	917.332	1056.2	150.023	985.283	534.215	168.264	990.696	111.301	205.948	1107.21	56
2032	0	-266.669	804.439	883.968	-228.756	793.456	1122.53	-186.948	785.931	489.18	-175.977	770.402	101.866	-221.97	885.213	39.6108	201.202	875.744	855.202	169.538	922.112	1055.9	150.357	987.037	533.586	168.686	992.294	110.999	206.806	1107.46	54.7214
2033	0	-264.409	807.676	884.532	-225.7	795.296	1123.55	-185.464	788.335	489.647	-175.738	769.875	102.388	-222.007	885.288	39.676	202.608	880.813	854.512	171.579	926.502	1055.57	150.976	989.903	533.732	169.063	992.954	110.957	206.926	1107.61	54.1565
2034	0	-261.945	810.119	885.181	-222.606	797.704	1124.2	-183.922	790.553	489.908	-175.554	769.414	102.913	-221.739	885.347	39.5283	204.341	885.717	854.473	173.955	931.247	1055.43	151.383	993.649	534.407	169.246	993.467	110.93	206.19	1107.91	53.901
2035	0	-259.544	812.777	885.96	-219.407	800.716	1124.93	-182.454	792.985	490.4	-175.111	769.543	103.207	-221.753	885.769	39.7506	206.141	890.779	854.855	176.773	936.263	1055.59	151.925	998.046	535.197	169.402	994.137	110.958	205.913	1108.25	53.5761
2036	0	-257.008	815.681	886.462	-216.491	803.093	1125.77	-180.903	795.163	490.747	-174.727	769.529	103.601	-221.87	885.785	39.7665	208.043	895.866	855.526	179.155	940.861	1055.7	152.462	1002.84	535.684	169.747	995.023	110.932	205.94	1108.37	53.3423
2037	0	-254.657	818.516	887.161	-213.263	806.979	1126.34	-179.393	797.381	491.113	-174.465	769.642	103.892	-222.12	885.889	39.854	210.031	901.09	856.288	181.42	945.154	1055.74	153.147	1007.7	535.715	170.106	995.719	110.838	206.102	1108.5	52.9036
2038	0	-252.201	821.177	887.767	-210.793	808.905	1126.91	-177.962	799.668	491.619	-174.046	769.72	104.201	-222.174	885.91	39.8346	212.18	906.05	857.077	183.919	949.48	1055.92	153.911	1012.32	535.578	170.456	996.261	110.694	206.259	1108.62	52.6122
2039	0	-249.254	824.296	888.071	-208.005	811.042	1127.34	-176.453	801.972	491.81	-174.034	769.615	104.258	-222.614	886.216	40.0914	214.291	911.233	857.755	186.797	953.899	1056.19	154.992	1016.49	535.287	170.688	996.972	110.424	206.146	1108.78	52.3557
2040	0	-246.667	827.11	888.521	-205.027	813.847	1127.68	-174.788	804.084	492.39	-173.629	770.135	104.995	-222.553	886.331	40.1496	216.644	916.303	858.268	189.441	957.919	1056.45	154.961	1019.53	534.674	170.7	997.627	110.232	206.163	1109	52.1765
2041	0	-243.836	830.123	888.883	-201.977	816.796	1127.95	-173.171	806.407	492.634	-173.55	770.37	105.494	-222.446	886.242	40.1264	218.851	921.037	858.525	192.186	962.057	1056.73	156.031	1022.64	534.237	170.783	998.138	110.018	206.021	1109.15	51.8817
2042	0	-240.899	833.15	889.313	-198.904	819.762	1128.37	-171.367	808.601	493.076	-173.058	770.289	105.973	-222.498	886.385	40.1282	221.57	926.454	858.747	195.138	966.156	1057.12	157.234	1025.66	533.809	170.475	998.724	109.892	205.932	1109.39	51.8989
2043	0	-237.98	836.368	889.744	-195.861	823.215	1128.7	-169.683	811.094	493.36	-172.792	770.628	106.491	-222.457	886.422	40.1842	224.203	931.393	858.692	197.84	970.008	1057.36	158.088	1028.43	533.281	170.555	999.268	109.672	205.854	1109.5	51.7812
2044	0	-235.409	839.359	890.311	-192.595	826.263	1128.88	-167.905	813.194	493.802	-172.723	771.386	106.936	-222.496	886.501	40.2032	226.664	935.997	858.552	200.888	974.14	1057.63	159.201	1030.99	532.699	170.616	999.648	109.51	205.806	1109.61	51.5569
2045	0	-232.436	842.314	890.646	-189.316	829.237	1129.31	-166.156	815.264	494.134	-172.533	771.681	107.393	-222.447	886.514	40.238	229.319	940.491	858.431	203.662	977.897	1057.87	160.22	1033.45	532.147	170.559	999.95	109.375	205.742	1109.8	51.6251
2046	0	-229.654	845.276	891.102	-186.11	831.952	1129.85	-164.62	817.609	494.651	-171.714	771.439	108.133	-222.381	886.512	40.268	231.758	944.876	858.154	206.713	982.09	1058.12	161.318	1035.85	531.665	170.493	1000.4	109.142	205.653	1109.97	51.572
2047	0	-226.806	848.389	891.494	-182.889	835.047	1130.32	-163.013	819.799	495.17	-171.839	772.035	108.641	-222.227	886.54	40.2824	234.184	948.961	857.787	209.472	985.907	1058.43	162.504	1038.22	531.258	170.549	1000.8	108.978	205.605	1110.07	51.5151
2048	0	-223.908	851.515	892.211	-179.598	838.055	1130.79	-161.696	822.083	495.608	-171.699	772.607	109.386	-222.155	886.296	40.2617	236.496	952.739	857.452	212.309	989.828	1058.61	163.701	1040.5	530.901	170.552	1001.11	108.849	205.547	1110.22	51.4157
2049	0	-221.082	854.445	892.833	-176.438	840.557	1131.5	-160.249	824.132	496.332	-171.285	772.738	110.042	-222.059	886.301	40.285	238.73	956.323	857.03	215.225	993.784	1058.98	164.93	1042.65	530.585	170.613	1001.39	108.75	205.503	1110.29	51.3895
2050	0	-218.419	857.134	893.609	-173.364	843.362	1132.19	-158.963	825.973	496.981	-171.201	773.244	110.821	-222.055	886.271	40.3043	240.777	959.735	856.646	218.014	997.677	1059.12	166.148	1044.63	530.249	170.673	1001.64	108.617	205.472	1110.34	51.3508
2051	0	-215.784	859.61	894.523	-169.941	847.11	1132.75	-157.793	828.503	497.892	-171.044	773.719	111.713	-222.074	885.875	40.1482	242.915	962.76	856.326	220.6	1001.41	1059.47	167.456	1046.43	529.969	170.79	1001.85	108.512	205.409	1110.4	51.3201
2052	0	-213.204	862.288	895.494	-167.184	849.091	1133.89	-156.686	830.686	498.838	-170.842	774.165	112.896	-222.133	885.734	40.0972	245.067	965.838	855.963	224.074	1005.9	1059.8	168.819	1048	529.648	170.64	1002.34	108.453	205.375	1110.47	51.2252
2053	0	-210.887	864.742	896.653	-164.34	850.73	1134.97	-155.743	833.252	500.024	-170.201	774.895	113.869	-222.207	885.534	40.0612	247.039	968.762	855.795	226.048	1009.01	1059.96	170.127	1049.39	529.382	170.919	1002.2	108.303	205.341	1110.52	51.2274
2054	0	-208.556	867.402	897.995	-161.55	853.083	1135.95	-154.681	835.598	500.984	-169.763	775.639	115.197	-222.47	885.688	40.1017	248.986	971.724	855.733	228.616	1012.48	1060.27	171.404	1050.6	529.134	170.983	1002.32	108.218	205.264	1110.5	51.2056
2055	0	-206.358	869.697	899.44	-158.807	855.39	1137.32	-153.747	838.15	502.171	-169.521	776.202	116.601	-222.538	885.561	40.0542	251.036	974.5	855.951	231.123	1015.9	1060.71	172.604	1051.47	528.936	171.044	1002.37	108.14	205.258	1110.55	51.2191
2056	0	-204.231	872.174	900.891	-155.941	858.039	1138.64	-152.941	841.162	503.551	-169.078	777.186	117.992	-222.652	885.308	39.9394	252.823	977.236	856.235	233.099	1018.63	1061.2	173.933	1052.22	528.786	171.132	1002.44	108.047	205.239	1110.57	51.2189
2057	0	-202.092	874.243	902.568	-153.312	860.164	1140.05	-151.855	843.343	504.731	-168.447	777.274	119.77	-222.714	884.892	39.8082	254.696	979.864	856.675	236.186	1022.46	1061.83	174.998	1052.65	528.667	171.21	1002.46	107.864	205.303	1110.59	51.2503
2058	0	-200.145	876.517	903.959	-150.617	862.348	1141.4	-150.897	846.339	506.005	-167.765	778.64	121.125	-222.502	884.064	39.6321	256.351	982.482	857.443	238.349	1025.38	1062.37	176.313	1053.03	528.68	171.27	1002.46	107.769	205.256	1110.63	51.2401
2059	0	-198.208	878.739	905.796	-147.776	864.695	1143.09	-150.282	849.147	507.612	-166.968	779.682	122.599	-222.781	884.247	39.731	257.66	986.628	857.804	239.868	1027.4	1063.18	177.883	1053.35	528.712	171.471	1002.46	107.705	205.263	1110.57	51.2264
2060	0	-196.505	881.088	907.607	-145.209	867.028	1144.71	-149.42	852.261	508.953	-166.196	780.886	124.293	-222.438	883.574	39.645	259.419	989.087	858.54	242.073	1030.15	1063.91	179.322	1053.49	528.822	171.469	1002.48	107.591	205.247	1110.63	51.2392
2061	0	-194.738	883.177	909.399	-142.762	869.1	1146.4	-148.655	854.881	510.407	-165.398	781.848	125.811	-222.323	883.318	39.7515	261.289	991.34	859.247	244.73	1033.17	1064.74	179.615	1053.12	528.828	171.578	1002.5	107.515	205.284	1110.62	51.2732
2062	0	-193.052	885.051	911.449	-140.246	871.351	1148.02	-148.214	858.431	512.087	-164.449	783.761	127.602	-222.194	883.116	39.8479	262.93	993.686	859.85	246.824	1035.56	1065.52	180.882	1053.05	529.014	171.638	1002.49	107.432	205.211	1110.57	51.3398
2063	0	-191.423	887.045	913.263	-137.469	874.9	1149.44	-147.617	861.782	513.502	-163.384	784.914	129.25	-221.981	882.945	39.9572	264.511	995.715	860.318	248.849	1037.94	1066.21	181.972	1052.93	529.056	171.722	1002.45	107.331	205.195	1110.58	51.3046
2064	0	-189.975	889.21	915.03	-135.498	876.353	1151.27	-147.673	865.687	514.992	-162.258	786.915	131.009	-222.146	883.311	40.2482	265.843	997.814	860.602	250.585	1039.97	1066.86	182.923	1052.87	529.129	171.786	1002.42	107.236	205.244	1110.62	51.3121
2065	0	-188.598	891.41	916.967	-133.186	877.837	1152.97	-147.461	869.529	516.414	-161.397	788.035	132.716	-221.656	882.617	40.2978	267.204	999.721	860.855	252.679	1042.33	1067.52	184.001	1052.76	529.3	171.902	1002.4	107.17	205.196	1110.61	51.3311
2066	0	-187.161	893.437	918.705	-130.995	879.692	1154.52	-147.045	872.729	517.889	-160.391	789.28	134.683	-221.642	882.977	40.5824	268.436	1001.6	861.04	254.61	1044.53	1068.17	184.797	1052.5	529.302	171.981	1002.42	107.114	205.2	1110.6	51.3552
2067	0	-185.894	895.635	920.632	-128.789	882.15	1156.09	-146.835	876.534	519.312	-159.458	791.371	135.913	-220.958	882.384	40.6596	269.574	1003.31	861.153	256.799	1047.15	1068.85	185.802	1052.55	529.362	172.004	1002.39	107.02	205.168	1110.63	51.3518
2068	0	-184.559	897.757	922.31	-126.744	884.08	1157.61	-146.688	880.301	520.599	-158.521	792.206	137.668	-220.582	882.584	41.0326	270.749	1005.02	861.244	258.541	1049.25	1069.42	186.614	1052.56	529.391	172.016	1002.37	106.91	205.206	1110.6	51.3995
2069	0	-183.296	900.065	923.962	-124.573	885.811	1159.02	-146.614	884.316	521.895	-157.576	792.658	139.293	-220.141	882.523	41.5892	271.692	1006.82	861.41	260.441	1051.61	1069.89	187.505	1052.63	529.379	172.11	1002.41	106.855	205.101	1110.58	51.3918
2070	0	-182.193	902.194	925.597	-122.348	887.766	1160.32	-146.973	889.1	523.19	-156.036	794.949	140.857	-219.607	882.726	42.1029	272.665	1008.68	861.435	262.176	1053.94	1070.31	188.415	1052.76	529.305	172.186	1002.41	106.778	205.141	1110.63	51.4477
2071	0	-181.001	904.274	927.119	-120.4	889.458	1161.54	-147.36	893.631	524.348	-155.202	796.41	142.407	-218.973	882.561	42.5195	273.764	1010.5	861.634	263.461	1055.72	1070.6	189.246	1052.93	529.244	172.23	1002.37	106.724	205.173	1110.64	51.4131
2072	0	-180.081	906.812	928.56	-118.471	890.931	1162.71	-147.836	898.019	525.318	-154.246	798.295	143.953	-218.882	883.468	43.2724	274.76	1012.47	861.81	265.015	1057.87	1070.9	189.997	1053.12	529.254	172.317	1002.39	106.612	205.174	1110.63	51.4375
2073	0	-178.947	908.886	930.034	-116.496	892.78	1163.68	-148.163	902.549	526.331	-153.456	800.58	145.45	-218.649	883.793	43.9288	275.892	1014.39	862.013	266.756	1060.2	1071.24	190.905	1053.6	529.137	172.39	1002.38	106.548	205.138	1110.65	51.4794
2074	0	-178.008	911.155	931.131	-114.509	894.53	1164.61	-148.431	906.906	527.18	-152.963	802.023	146.965	-218.521	884.464	44.5867	276.869	1016.4	862.191	268.313	1062.45	1071.51	191.594	1054.01	529.047	172.418	1002.4	106.45	205.089	1110.61	51.4558
2075	0	-177.018	913.397	932.303	-112.833	895.998	1165.45	-148.842	911.431	528.15	-152.638	804.562	148.246	-218.614	885.633	45.1782	277.914	1018.52	862.259	269.398	1064.15	1071.71	192.281	1054.71	528.881	172.461	1002.38	106.389	205.157	1110.65	51.437
2076	0	-176.207	915.834	933.431	-111.092	897.765	1166.17	-149.284	915.911	528.964	-152.791	807.677	149.456	-218.714	886.741	45.6135	278.934	1020.61	862.199	270.925	1066.17	1071.83	193.113	1055.44	528.749	172.451	1002.39	106.296	205.186	1110.67	51.4411
2077	0	-175.288	918.301	934.381	-109.357	899.178	1166.7	-149.69	920.362	529.77	-152.846	810.126	150.443	-219.498	888.983	46.2332	279.897	1022.76	862.129	272.497	1068.37	1072	193.696	1056.26	528.57	172.47	1002.39	106.244	205.132	1110.68	51.4525
2078	0	-174.376	920.513	935.255	-107.868	900.096	1167.22	-150.332	924.656	530.58	-153.559	814.164	151.29	-220.439	891.613	46.7538	280.796	1025.01	861.954	274.049	1070.41	1072.12	194.324	1057.26	528.347	172.405	1002.42	106.153	205.251	1110.79	51.4674
2079	0	-173.468	923.155	935.996				-150.829	928.71	531.307	-154.394	818.313	151.876	-221.816	894.957	47.2079	281.722	1027.19	861.73	275.093	1071.9	1072.18	194.864	1058.31	528.094	172.365	1002.45	106.103	205.126	1110.7	51.4466
2080	0	-172.621	925.554	936.644				-151.514	932.804	532.053	-155.536	821.984	152.321	-223.561	899.05	47.7403	282.714	1029.47	861.305	276.623	1073.82	1072.28	195.359	1059.42	527.88	172.353	1002.52	106.047	205.129	1110.7	51.5408
2081	0	-171.765	928.198	937.335				-152.195	936.711	532.779	-157.213	827.839	152.679	-225.515	903.606	48.1023	283.598	1031.34	861.102	278.119	1075.69	1072.34	195.71	1060.51	527.539	172.316	1002.57	105.99	205.149	1110.7	51.5066
2082	0	-170.63	930.456	937.801				-152.634	940.211	533.378	-158.94	833.48	152.721	-227.99	909.33	48.6339	284.389	1033.39	860.646	279.278	1077.13	1072.31	196.216	1061.8	527.307	172.246	1002.57	105.917	205.111	1110.73	51.5703
2083	0	-169.72	933.077	938.213				-153.423	943.924	533.981	-161.276	838.669	152.95	-230.561	915.445	48.8802	285.187	1035.48	860.235	280.6	1078.75	1072.37	196.546	1063.06	526.933	172.178	1002.59	105.857	205.123	1110.74	51.58
2084	0	-168.731	935.417	938.663				-153.622	947.365	534.544	-163.825	846.336	152.657	-233.608	922.379	49.189	286.054	1037.41	859.894	282.258	1080.73	1072.51	196.88	1064.46	526.625	172.083	1002.69	105.824	205.09	1110.72	51.5826
2085	0	-167.883	938.082	939.013				-154.35	951.244	535.083	-166.454	853.682	152.372	-236.591	929.682	49.3544	286.917	1039.38	859.467	283.312	1082.22	1072.42	197.091	1065.87	526.317	171.997	1002.77	105.793	205.065	1110.74	51.5869
2086	0	-166.861	940.327	939.551				-154.714	954.521	535.63	-169.488	861.443	152.201	-239.976	937.912	49.5273	287.601	1041.39	859.135	284.525	1083.86	1072.49	197.214	1067.47	526.065	171.96	1002.87	105.783	205.045	1110.73	51.6405
2087	0	-165.907	942.635	939.697				-155.371	958.325	536.213	-172.903	870.045	152	-243.384	946.823	49.7304	288.289	1043.4	858.771	285.766	1085.46	1072.57	197.459	1069.17	525.696	171.898	1002.9	105.773	205.036	1110.73	51.6416
2088	0	-164.988	944.893	940.134				-155.84	961.795	536.786	-176.047	878.533	151.646	-246.972	956.343	49.979	288.909	1045.45	858.439	286.979	1087.2	1072.66	197.594	1070.86	525.351	171.774	1003	105.746	205.036	1110.74	51.661
2089	0	-164.203	947.372	940.342				-156.431	965.714	537.325	-179.54	887.77	151.548	-250.557	966.425	50.219	289.614	1047.49	858.038	288.255	1088.94	1072.77	197.815	1072.62	525.046	171.742	1003.08	105.765	204.928	1110.67	51.6423
2090	0	-163.464	949.286	940.713				-157.117	969.755	537.977	-183.044	897.239	151.259	-254.24	977.097	50.6546	290.154	1049.58	857.688	289.433	1090.72	1072.88	197.782	1074.39	524.661	171.64	1003.12	105.754	204.94	1110.67	51.685
2091	0	-162.679	951.296	941.039				-157.586	973.824	538.473	-186.701	907.178	151.211	-257.78	987.878	51.0771	290.715	1051.7	857.392	290.407	1092.21	1072.87	197.835	1076.24	524.306	171.586	1003.21	105.76	204.88	1110.68	51.6888
2092	0	-161.896	953.327	941.426				-158.359	978.371	539.129	-190.15	917.293	151.333	-261.098	999.08	51.9985	291.221	1053.83	857.032	291.301	1093.71	1072.88	197.872	1077.97	523.958	171.379	1003.49	105.683	205.085	1110.87	51.6955
2093	0	-161.224	955.268	941.89				-159.235	983.478	539.805	-193.306	927.189	151.405	-264.353	1010.55	53.2484	291.704	1056.01	856.678	292.604	1095.75	1072.91	198.004	1079.86	523.57	171.398	1003.42	105.742	204.903	1110.66	51.6837
2094	0	-160.749	957.318	942.204				-160.166	988.657	540.589	-196.43	937.307	151.791	-267.604	1022.79	54.7913	292.017	1058.18	856.304	293.535	1097.38	1072.81	198.005	1081.69	523.207	170.946	1004.14	105.723	205.156	1110.87	51.6858
2095	0	-160.224	958.912	942.546				-161.01	993.985	541.365	-199.323	947.734	152.252	-270.651	1034.66	56.665	292.406	1060.43	855.916	294.194	1098.8	1072.71	198.044	1083.54	522.87	170.849	1004.26	105.736	204.936	1110.71	51.676
2096	0	-159.76	960.807	942.897				-161.775	999.392	542.297	-202.085	958.006	152.753	-273.454	1046.68	58.7879	292.794	1062.87	855.398	295.236	1100.59	1072.7	197.981	1085.31	522.493	171.153	1003.74	105.895	205.09	1110.86	51.6979
2097	0	-159.514	962.714	943.343				-162.682	1005.72	543.376	-204.732	968.436	153.396	-276.283	1058.9	60.9745	293.044	1064.91	855.181	295.71	1101.95	1072.53	198.012	1087.06	522.15	170.665	1004.29	105.806	205.124	1110.88	51.7023
2098	0	-159.262	964.733	943.666				-163.872	1012.24	544.238	-207.202	978.713	154.299	-278.789	1070.53	63.0469	293.225	1067.21	854.949	296.416	1103.56	1072.4	198.011	1088.77	521.798	170.994	1003.84	105.984	205.085	1110.91	51.6907
2099	0	-158.802	966.424	944.187				-164.907	1018.65	545.036	-209.482	989.062	155.136	-281.215	1082.19	65.2992	293.462	1069.46	854.557	297.042	1105.25	1072.33	198.046	1090.41	521.423	170.975	1003.9	106.024	205.074	1110.95	51.6695
2100	0	-158.683	968.223	944.686				-165.808	1025.2	546.003	-211.639	999.449	156.144	-283.467	1093.79	67.4599	293.6	1071.71	854.191	297.655	1106.87	1072.2	198.128	1092.21	521.027	170.994	1003.99	106.1	204.995	1110.9	51.6241
2101	0	-158.543	970.285	945.048				-166.814	1031.92	547.205	-213.635	1009.58	157.111	-285.414	1105.4	69.526	293.563	1074	853.769	298.129	1108.43	1072.05	198.153	1093.96	520.692	170.543	1004.75	106.021	204.824	1110.78	51.6168
2102	0	-158.623	972.403	945.527				-167.902	1038.91	548.385	-215.478	1019.87	158.133	-287.086	1116.78	71.7056	293.679	1076.14	853.489	298.629	1109.95	1071.85	198.099	1095.65	520.353	170.938	1004.27	106.231	204.947	1110.89	51.6261
2103	0	-158.615	974.777	946.09				-169.034	1046.13	549.691	-217.265	1030.06	159.208	-288.353	1127.69	73.765	293.743	1078.1	853.179	299.201	1111.73	1071.71	198.028	1097.43	519.973	170.898	1004.34	106.314	204.885	1110.95	51.5691
2104	0	-158.525	976.966	946.522				-170.113	1053.41	550.929	-218.743	1040.1	160.389	-289.598	1138.92	75.8627	293.648	1080.08	852.756	299.038	1112.5	1071.02	198.009	1099.38	519.649	170.842	1004.45	106.409	204.875	1110.97	51.4815
2105	0	-158.764	979.491	947.146				-171.165	1060.66	552.274	-220.208	1050.16	161.669	-290.549	1150.31	77.9987	293.554	1081.88	852.272	299.662	1114.25	1070.88	197.923	1101.29	519.256	170.299	1005.25	106.385	204.811	1111	51.4263
2106	0	-159.034	982.307	947.663				-172.231	1067.88	553.735	-221.683	1060.23	162.858	-291.414	1161.78	80.2182	293.393	1083.54	851.925	300.094	1115.47	1070.55	197.785	1103.22	518.848	170.248	1005.37	106.49	204.837	1111.03	51.3628
2107	0	-159.281	984.953	948.044				-173.132	1075.17	555.128	-222.89	1069.94	164.211	-291.824	1172.79	82.3332	293.288	1085.05	851.482	300.468	1116.63	1070.07	197.676	1105.16	518.455	170.275	1005.48	106.662	204.803	1111.13	51.3014
2108	0	-159.522	987.82	948.756				-174.107	1082.41	556.527	-224.194	1079.95	165.366	-292.04	1183.99	84.4392	293.055	1086.46	850.934	300.297	1117.13	1069.58	197.627	1107.21	518.067	170.238	1005.62	106.778	204.763	1111.06	51.2489
2109	0	-159.939	990.91	949.334				-175.09	1089.64	557.978	-225.457	1089.48	166.678	-291.889	1195.1	86.424	292.865	1087.78	850.412	301.096	1118.37	1068.99	197.405	1109.06	517.562	170.176	1005.74	106.891	204.826	1111.16	51.199
2110	0	-160.325	993.813	949.851				-176.034	1096.92	559.513	-226.579	1099.04	168.185	-291.769	1206.55	88.4235	292.696	1088.9	849.975	301.481	1119.18	1068.24	197.351	1110.98	517.086	170.13	1005.88	107.053	204.8	1111.26	51.1026
2111	0	-160.787	997.313	950.3				-176.919	1104.21	560.933	-227.967	1107.38	169.242	-291.187	1217.87	90.2897	292.457	1089.97	849.479	302.045	1120.05	1067.69	197.176	1112.96	516.584	169.972	1005.98	107.216	204.804	1111.28	51.0636
2112	0	-161.231	1000.55	950.697				-177.758	1111.3	562.288	-229.273	1117.01	170.42	-290.615	1229.14	92.0386	292.268	1091.1	848.886	302.383	1120.56	1066.98	196.96	1114.89	516.124	170.045	1006.08	107.286	204.759	1111.35	51.0369
2113	0	-161.938	1004.2	951.165				-178.556	1118.22	563.547	-230.543	1126.73	171.509	-289.753	1240.07	93.6036	291.826	1092.19	848.273	302.794	1121.15	1066.11	196.767	1116.78	515.545	169.96	1006.22	107.392	204.785	1111.37	51.0254
2114	0	-162.407	1007.71	951.614				-179.245	1125.1	564.774	-231.813	1136.59	172.632	-288.794	1250.96	95.2097	291.511	1093.23	847.747	303.355	1121.79	1065.55	196.541	1118.6	514.976	170.319	1005.67	107.706	204.853	1111.31	50.9428
2115	0	-162.791	1010.78	951.984				-179.927	1131.86	566	-232.965	1146.26	173.703	-287.812	1262.03	96.8173	291.204	1094.27	847.131	303.677	1122.15	1064.85	196.325	1120.5	514.483	170.228	1005.74	107.817	204.839	1111.37	50.9398
2116	0	-163.415	1014.09	952.276				-180.526	1138.35	567.134	-234.186	1155.97	174.701	-286.912	1273.05	98.3732	290.844	1095.34	846.439	303.786	1122.15	1064	195.994	1122.42	513.89	170.147	1005.79	107.913	204.816	1111.42	50.9161
2117	0	-163.849	1017.53	952.707				-181.105	1144.86	568.208	-235.396	1165.58	175.824	-286.081	1283.99	100.026	290.362	1096.42	845.945	304.155	1122.56	1063.26	195.675	1124.3	513.367	170.14	1005.89	107.991	204.807	1111.41	50.8785
2118	0	-164.484	1021.19	953.056				-181.65	1151.18	569.283	-236.538	1175.24	176.757	-285.212	1294.61	101.675	289.929	1097.56	845.314	304.427	1122.89	1062.6	195.326	1126.31	512.815	169.493	1006.72	107.983	204.833	1111.43	50.8694
2119	0	-165.317	1025.01	953.369				-182.105	1157.29	570.22	-237.587	1184.93	177.689	-284.303	1305.14	103.38	289.53	1098.69	844.68	304.685	1123.28	1061.82	194.949	1128.29	512.247	169.909	1006.14	108.216	204.806	1111.45	50.85
2120	0	-165.544	1027.94	953.564				-182.559	1163.41	571.061	-238.985	1191.98	178.844	-283.464	1315.19	105.088	289.027	1099.88	844.159	304.831	1123.61	1061.26	194.495	1130.28	511.688	169.869	1006.21	108.358	204.804	1111.47	50.8306
2121	0	-166.674	1032.5	953.72				-182.901	1169.48	571.837	-239.895	1200.16	179.753	-282.764	1325.13	106.872	288.39	1101.15	843.495	305.26	1124.36	1060.66	194.096	1132.25	511.079	169.653	1006.46	108.405	204.815	1111.47	50.8435
2122	0	-167.406	1036.36	953.852				-183.27	1175.37	572.643	-240.851	1208.75	180.757	-281.904	1334.56	108.627	288.029	1102.33	842.908	304.994	1124.51	1059.97	193.703	1134.22	510.563	169.596	1006.67	108.495	204.84	1111.46	50.8362
2123	0	-167.617	1039.07	954.225				-183.468	1180.88	573.168	-241.676	1217.2	181.448	-281.46	1343.7	110.463	287.398	1103.64	842.375	304.95	1124.93	1059.29	193.266	1136.1	509.972	169.503	1006.82	108.574	204.837	1111.48	50.8275
2124	0	-168.754	1043.62	954.114				-183.731	1186.3	573.725	-242.675	1225.22	182.273	-281.661	1352.61	112.359	286.811	1104.9	841.806	305.197	1125.61	1058.72	192.874	1137.98	509.404	169.376	1006.91	108.67	204.856	1111.47	50.8363
2125	0	-169.376	1047.42	954.078				-183.862	1191.44	574.109	-243.281	1232.85	183.089	-281.695	1361.24	114.019	286.329	1106.22	841.185	304.984	1125.91	1058.1	192.42	1139.74	508.839	169.333	1007.01	108.756	204.843	1111.48	50.8479
2126	0	-169.919	1050.84	954.002				-183.926	1196.61	574.534	-243.804	1240.14	183.742	-281.732	1369.26	115.633	285.614	1107.55	840.684	304.896	1126.38	1057.42	191.97	1141.64	508.23	168.7	1007.9	108.666	204.822	1111.49	50.8114
2127	0	-170.642	1054.59	953.879				-183.991	1201.31	574.822	-244.289	1247.21	184.308	-281.924	1376.99	117.236	285.18	1108.82	840.204	304.889	1126.96	1056.8	191.547	1143.44	507.711	168.552	1008.05	108.775	204.839	1111.47	50.8387
2128	0	-171.09	1058.06	953.774				-184.165	1205.94	574.962	-244.762	1253.92	184.741	-282.209	1384.49	118.692	284.511	1110.14	839.548	304.802	1127.47	1056.32	191.124	1145.19	507.103	169.002	1007.37	109.067	204.712	1111.48	50.7429
2129	0	-171.786	1061.73	953.657				-183.884	1209.55	574.874	-245.204	1260.65	185.271	-282.04	1391.23	119.857	283.78	1111.53	839.059	304.763	1128.08	1055.71	190.74	1147.03	506.523	168.429	1008.2	108.986	204.71	1111.47	50.7163
2130	0	-172.696	1065.55	953.26				-184.075	1213.79	574.985	-245.413	1266.98	185.51	-282.484	1398.06	121.234	283.378	1112.82	838.618	304.767	1128.75	1055.06	190.39	1148.78	506.014	168.336	1008.45	109.051	204.908	1111.41	50.7971
2131	0	-172.951	1068.68	953.246				-184.2	1218.11	574.867	-245.791	1272.69	185.759	-282.663	1404.48	122.284	282.781	1114.22	838.123	304.737	1129.57	1054.5	190.042	1150.56	505.372	168.242	1008.57	109.097	204.733	1111.38	50.652
2132	0	-173.524	1072.17	952.987				-184.661	1222.92	575.091	-245.699	1278.41	185.815	-282.863	1410.47	123.164	282.09	1115.65	837.49	304.489	1130.05	1054	189.847	1152.4	504.943	168.157	1008.7	109.131	204.919	1111.44	50.8166
2133	0	-174.439	1076.03	952.794				-185.003	1227.11	575.036	-245.98	1283.91	186.051	-282.925	1416.34	123.892	281.688	1116.96	837.141	304.431	1130.78	1053.36	189.293	1154.13	504.307	167.995	1008.96	109.2	204.62	1111.38	50.5979
2134	0	-174.749	1078.95	952.346				-185.407	1231.19	574.851	-245.963	1289.11	185.936	-282.685	1421.47	124.323	280.903	1118.24	836.639	304.418	1131.57	1052.97	188.902	1155.83	503.651	167.833	1009.13	109.256	204.591	1111.48	50.6868
2135	0	-175.239	1082.06	952.072				-185.472	1234.93	574.624	-245.891	1293.92	185.796	-282.569	1426.57	124.665	279.995	1119.7	836.035	304.048	1132.05	1052.4	188.519	1157.55	503.096	168.319	1008.63	109.559	204.563	1111.44	50.6454
2136	0	-175.961	1085.36	951.634				-185.973	1238.56	574.32	-245.924	1298.87	185.583	-282.223	1431.46	124.74	279.763	1121.07	835.559	303.846	1132.74	1051.97	188.129	1159.28	502.538	168.111	1008.7	109.591	204.6	1111.45	50.6491
2137	0	-176.555	1088.47	951.104				-186.183	1241.9	573.878	-245.643	1303.05	185.259	-281.851	1435.95	124.612	279.064	1122.51	835.099	303.6	1133.53	1051.51	187.772	1161.02	501.942	167.542	1009.6	109.447	204.521	1111.43	50.6229
2138	0	-177.199	1091.59	950.74				-186.378	1245.23	573.451	-245.599	1307.19	184.861	-281.356	1440.18	124.353	278.567	1123.92	834.699	303.259	1134.23	1051.01	187.469	1162.78	501.467	167.294	1009.88	109.53	204.505	1111.41	50.5914
2139	0	-177.881	1094.82	950.232				-186.277	1247.88	572.867	-245.166	1310.95	184.468	-280.755	1444.35	123.865	278.047	1125.4	834.17	303.244	1135.32	1050.71	187.097	1164.62	500.89	167.732	1009.38	109.845	204.471	1111.51	50.6364
2140	0	-178.799	1098.46	949.725				-186.972	1252.15	572.456	-244.889	1314.88	183.86	-280.17	1448.06	123.204	277.365	1126.88	833.657	302.591	1135.84	1050.16	186.675	1166.32	500.271	167.492	1009.63	109.898	204.425	1111.48	50.6386
2141	0	-179.196	1101.13	949.033				-187.119	1255.43	571.964	-244.534	1318.12	183.198	-279.441	1451.67	122.526	276.942	1128.29	833.321	302.202	1136.68	1049.81	186.292	1167.96	499.687	167.001	1010.49	109.807	204.368	1111.51	50.6305
2142	0	-179.745	1103.91	948.348				-187.463	1258.91	571.21	-244.111	1321.63	182.475	-278.721	1455.05	121.669	276.447	1129.79	832.857	301.894	1137.6	1049.48	185.942	1169.69	499.081	167.396	1009.98	110.002	204.392	1111.53	50.6341
2143	0	-180.39	1106.99	947.627				-187.521	1261.82	570.558	-243.769	1324.91	181.562	-277.983	1458.23	120.674	275.829	1131.39	832.314	301.461	1138.55	1049.05	185.613	1171.36	498.493	167.422	1010.18	110.12	204.345	1111.59	50.6216
2144	0	-181.086	1110.19	946.896				-187.701	1264.73	569.699	-243.153	1327.78	180.721	-277.224	1461.27	119.686	275.339	1132.82	831.898	300.997	1139.59	1048.71	185.353	1173.08	497.968	166.82	1010.98	110.036	204.272	1111.53	50.572
2145	0	-181.591	1113.22	946.163				-187.959	1267.79	568.973	-242.687	1330.43	179.721	-276.391	1464.1	118.602	274.806	1134.3	831.495	300.519	1140.6	1048.38	185.041	1174.7	497.424	166.683	1011.16	110.101	204.276	1111.58	50.6057
2146	0	-182.237	1116.22	945.394				-187.921	1270.45	567.941	-242.057	1333.29	178.561	-275.596	1466.86	117.349	274.188	1135.89	830.993	299.902	1141.66	1048.04	184.649	1176.3	496.876	166.954	1010.69	110.334	204.294	1111.57	50.6296
2147	0	-182.802	1119.14	944.471				-187.815	1272.62	566.776	-241.529	1335.7	177.452	-274.648	1469.31	115.956	273.725	1137.42	830.506	299.323	1142.68	1047.72	184.244	1177.88	496.369	166.386	1011.41	110.264	204.153	1111.58	50.5943
2148	0	-183.488	1122.38	943.716				-187.872	1275.23	565.804	-240.881	1338.16	176.366	-273.876	1471.79	114.568	273.09	1138.95	830.188	298.712	1143.76	1047.42	184.002	1179.49	495.808	166.255	1011.62	110.328	204.186	1111.65	50.6359
2149	0	-184.054	1125.39	942.694				-187.632	1277.24	564.435	-240.319	1340.63	175.096	-273.015	1474.02	113.183	272.519	1140.57	829.812	298.109	1144.95	1047.2	183.58	1180.97	495.338	166.628	1011.27	110.464	204.154	1111.63	50.6351
2150	0	-184.695	1128.38	941.808				-187.522	1279.5	563.207	-239.562	1342.86	173.708	-272.143	1476.08	111.773	271.976	1142.18	829.379	297.352	1146.14	1046.99	183.123	1182.37	494.787	166.091	1011.86	110.379	204.14	1111.62	50.6577
2151	0	-185.285	1131.34	940.713				-187.288	1281.48	561.936	-238.814	1345.03	172.315	-271.221	1478.2	110.279	271.265	1143.85	829.032	296.652	1147.43	1046.81	182.782	1183.89	494.249	165.958	1012.04	110.46	204.103	1111.62	50.659
2152	0	-185.944	1134.2	939.82				-187.18	1283.53	560.561	-238.413	1347.39	170.971	-270.413	1480.47	108.805	270.691	1145.43	828.78	295.88	1148.7	1046.65	182.434	1185.34	493.771	165.968	1012.16	110.568	204.275	1111.64	50.7639
2153	0	-186.659	1137.15	938.686				-187.001	1285.54	559.029	-237.374	1348.98	169.457	-269.361	1482.44	107.173	270.142	1147.05	828.529	295.014	1150.04	1046.55	181.972	1186.81	493.293	165.77	1012.3	110.662	204.075	1111.61	50.6906
2154	0	-187.47	1140.14	937.709				-186.73	1287.1	557.327	-236.637	1351.15	167.89	-268.386	1484.6	105.574	269.484	1148.77	828.171	294.143	1151.41	1046.46	181.537	1188.16	492.711	166.007	1012.01	110.878	203.877	1111.65	50.5864
2155	0	-188.126	1142.95	936.666				-186.356	1288.52	555.704	-235.911	1353.22	166.233	-267.148	1486.61	103.827	268.969	1150.42	827.842	293.319	1152.93	1046.43	181.85	1189.75	492.26	165.715	1012.23	110.895	204.01	1111.65	50.7569
2156	0	-188.787	1145.52	935.497				-185.662	1289.43	553.945	-235.144	1355.2	164.607	-266.236	1488.66	102.227	268.185	1152.14	827.642	292.281	1154.31	1046.44	181.315	1191.08	491.796	165.306	1012.74	110.764	204.095	1111.71	50.7787
2157	0	-189.59	1148.37	934.467				-185.484	1290.33	551.997	-234.662	1357.13	163.041	-265.173	1490.74	100.592	267.474	1153.89	827.473	291.366	1155.75	1046.37	180.748	1192.44	491.372	165.152	1012.85	110.821	204.059	1111.73	50.8229
2158	0	-190.452	1151.13	933.265				-185.062	1290.93	549.991	-233.633	1358.84	161.216	-264.055	1492.76	98.8854	266.809	1155.6	827.323	290.404	1157.37	1046.34	180.224	1193.74	490.957	165.342	1012.49	111.055	204.074	1111.74	50.8389
2159	0	-191.275	1153.89	932.022				-184.65	1291.86	548.033	-232.906	1360.72	159.485	-262.924	1494.57	97.1711	266.063	1157.33	827.178	289.193	1158.75	1046.46	179.558	1194.95	490.46	165.209	1012.55	111.161	204.051	1111.73	50.8251
2160	0	-192.071	1156.62	930.934				-184.053	1291.94	545.768	-232.013	1362.16	157.638	-261.758	1496.11	95.3346	265.307	1159.09	826.977	288.302	1160.63	1046.38	178.992	1196.33	490.059	165.147	1012.57	111.077	204.048	1111.73	50.8608
2161	0	-192.942	1159.49	929.649				-183.824	1292.92	543.878	-231.316	1363.88	155.843	-260.835	1497.9	93.5372	264.641	1160.96	826.954	287.132	1162.26	1046.43	179.072	1197.88	489.716	165.098	1012.66	111.339	204.038	1111.73	50.877
2162	0	-193.857	1162.12	928.386				-183.158	1293.33	541.826	-230.23	1364.98	153.873	-259.771	1499.13	91.5217	263.874	1162.74	826.77	285.953	1163.98	1046.55	178.482	1199.17	489.319	165	1012.68	111.404	203.988	1111.73	50.8383
2163	0	-194.755	1164.77	927.185				-183.012	1293.55	539.634	-229.37	1366.19	151.923	-258.831	1500.22	89.4799	262.989	1164.64	826.657	284.776	1165.73	1046.58	177.843	1200.46	488.924	164.917	1012.79	111.525	204.141	1111.69	50.8953
2164	0	-195.663	1167.42	925.802				-182.587	1293.65	537.425	-228.36	1367.12	149.907	-257.904	1501.07	87.3277	262.226	1166.5	826.557	283.462	1167.57	1046.69	177.156	1201.6	488.503	164.904	1012.82	111.62	204.046	1111.76	50.8727
2165	0	-196.588	1170.1	924.54				-182.192	1293.75	535.221	-227.501	1367.79	147.934	-257.067	1501.7	84.9357	261.253	1168.53	826.442	282.135	1169.36	1046.81	176.641	1202.89	488.126	164.685	1013.56	111.633	204.172	1111.72	50.9207
2166	0	-197.734	1172.82	923.188				-181.815	1293.85	533.018	-226.38	1368.28	145.817	-256.199	1501.94	82.3973	260.597	1170.42	826.496	280.788	1171.36	1046.92	176.086	1204.2	487.785	164.766	1013.02	111.817	204.03	1111.77	50.8751
2167	0	-198.759	1175.37	921.779				-181.53	1294.07	530.868	-225.338	1368.39	143.677	-255.249	1501.72	79.6487	259.616	1172.41	826.417	279.542	1173.5	1047.25	175.578	1205.5	487.379	164.709	1013.09	111.929	204.032	1111.77	50.9031
2168	0	-199.765	1177.89	920.4				-181.254	1294.06	528.696	-224.262	1368.43	141.621	-254.397	1501.39	76.8108	258.646	1174.38	826.37	277.892	1175.36	1047.19	175.077	1206.79	487	164.637	1013.22	112.061	203.991	1111.76	50.8831
2169	0	-201.042	1180.7	918.965				-181.033	1294.22	526.54	-223.362	1368.29	139.484	-253.547	1500.92	73.7696	257.673	1176.44	826.285	276.386	1177.42	1047.31	174.547	1208.01	486.604	164.528	1013.34	112.11	204.01	1111.77	50.8805
2170	0	-201.975	1183.06	917.435				-180.892	1294.35	524.383	-222.493	1368.06	137.291	-252.46	1500.15	70.563	256.782	1178.47	826.184	274.827	1179.58	1047.46	173.863	1209.14	486.207	164.366	1013.52	112.207	203.987	1111.78	50.9148
2171	0	-203.063	1185.8	916.03				-180.752	1294.54	522.228	-221.548	1367.57	135.042	-251.593	1499.36	67.4395	255.661	1180.59	826.061	273.171	1181.85	1047.63	173.265	1210.35	485.796	164.125	1013.79	112.378	203.971	1111.8	50.9465
2172	0	-204.235	1188.42	914.506				-180.322	1293.89	519.901	-221.207	1367.13	132.782	-250.196	1498.26	64.0844	254.606	1182.76	826.035	271.454	1184.16	1047.75	172.617	1211.6	485.404	163.716	1014.29	112.291	203.961	1111.78	50.9471
2173	0	-205.544	1191.04	912.928				-180.534	1294.22	517.784	-220.313	1366.15	130.395	-248.909	1497.32	60.7173	253.547	1184.85	826.06	269.776	1186.64	1047.91	172.047	1212.88	485.034	163.615	1014.39	112.37	203.951	1111.77	50.9688
2174	0	-206.649	1193.76	911.264				-180.464	1294	515.5	-219.755	1365.34	128.013	-247.433	1496.14	57.3103	252.437	1187.02	826.069	267.927	1189.09	1048.08	171.356	1214.13	484.615	164.025	1013.88	112.61	203.945	1111.78	50.9846
2175	0	-207.981	1196.52	909.726				-180.65	1293.95	513.292	-219.289	1364.58	125.534	-246.008	1495.24	53.8939	251.267	1189.31	826.104	266.102	1191.6	1048.19	170.604	1215.35	484.188	163.965	1013.88	112.702	203.966	1111.75	51.0361
2176	0	-209.225	1199.04	908.066				-180.869	1293.88	511.073	-218.862	1363.63	123.068	-244.137	1493.9	50.2497	250.228	1191.57	826.109	264.28	1194.25	1048.33	169.782	1216.46	483.733	163.91	1013.97	112.806	203.931	1111.77	51.061
2177	0	-210.471	1201.77	906.428				-181.183	1293.76	508.825	-218.693	1362.74	120.572	-242.567	1492.26	46.6604	249.017	1193.93	826.103	262.276	1196.94	1048.49	169.029	1217.97	483.32	163.864	1013.99	112.851	203.948	1111.75	51.0692
2178	0	-211.854	1204.65	904.676				-181.585	1293.55	506.549	-218.707	1361.62	117.996	-240.371	1489.38	42.6827	247.647	1196.33	826.03	260.179	1199.66	1048.55	168.22	1219.27	482.776	163.732	1014.02	112.914	203.938	1111.74	51.113
2179	0	-213.094	1207.21	902.738				-182.074	1293.47	504.276	-219.254	1360.82	115.751	-239.21	1487.79	39.9347	246.432	1198.8	826	257.925	1202.4	1048.75	167.307	1220.69	482.275	163.512	1014.1	113.091	203.928	1111.74	51.1185
2180	0	-214.529	1209.85	900.854				-182.557	1293.22	501.965	-218.518	1358.7	113.652	-238.213	1487.68	40.5263	245.083	1201.35	825.884	256.028	1205.45	1048.72	166.414	1222.21	481.774	163.34	1014.18	113.159	203.917	1111.71	51.1529
2181	0	-215.969	1212.56	899.064				-183.024	1292.73	499.613	-217.914	1357.63	112.292	-238.555	1490.76	42.173	243.653	1204.02	825.76	253.837	1208.45	1048.72	165.465	1223.8	481.184	163.364	1014.11	113.081	203.929	1111.7	51.1861
2182	0	-217.516	1215.43	897.141				-183.264	1292.21	497.344	-217.154	1358.58	111.138	-237.325	1491.94	43.1289	242.198	1206.76	825.619	251.505	1211.54	1048.69	164.431	1225.32	480.62	163.152	1014.25	113.294	203.94	1111.69	51.2152
2183	0	-219.137	1218.09	895.325				-183.264	1291.97	495.281	-213.678	1356.57	109.57	-236.93	1492.88	43.4056	240.582	1209.56	825.561	249.144	1214.67	1048.64	163.204	1226.83	480.027	162.976	1014.29	113.379	203.916	1111.68	51.2244
2184	0	-220.847	1220.69	893.516				-182.932	1292.49	493.731	-211.322	1359.22	109.463	-236.168	1493.19	43.952	238.931	1212.48	825.488	246.648	1217.86	1048.63	161.963	1228.3	479.474	162.857	1014.37	113.479	203.899	1111.67	51.253
2185	0	-222.678	1223.46	892.249				-182.082	1293.88	492.782	-209.598	1362.98	110.218	-235.006	1492.93	44.4732	237.042	1215.5	825.297	244.136	1221.01	1048.68	160.651	1229.56	479.04	162.641	1014.46	113.572	203.901	1111.66	51.3141
2186	0	-224.531	1225.73	891.016				-180.925	1296.33	492.144	-206.384	1364.88	110.951	-234.06	1493.06	44.8277	235.166	1218.64	825.2	241.542	1224.26	1048.8	159.093	1230.71	478.666	162.507	1014.55	113.776	203.815	1111.66	51.309
2187	0	-226.197	1227.58	889.865				-179.6	1299.42	491.682	-202.937	1364.1	110.486	-233.442	1493.54	45.1805	233.3	1221.71	825.188	238.65	1227.29	1049.13	157.56	1231.71	478.451	162.317	1014.66	114.022	203.773	1111.67	51.4176
2188	0	-228.132	1229.5	889.329				-178.497	1302.67	491.107	-200.375	1365.88	109.574	-232.802	1493.44	45.2251	231.511	1224.71	825.226	236.234	1231.12	1049.26	155.902	1232.44	478.306	162.099	1014.69	114.264	203.701	1111.67	51.5248
2189	0	-229.811	1231.01	888.668				-177.602	1305.2	490.606	-199.368	1367.24	109.491	-232.396	1493.27	45.1904	229.439	1227.66	825.242	233.42	1234.72	1049.62	154.442	1233.16	478.386	161.862	1014.72	114.623	203.609	1111.65	51.616
2190	0	-231.627	1232.31	888.081				-177.952	1308.14	490.49	-198.993	1368.11	109.358	-232.316	1493.44	45.1474	227.181	1230.45	825.425	230.847	1238.69	1050.07	152.885	1233.46	478.503	161.414	1014.74	114.759	203.551	1111.63	51.7443
2191	0	-233.565	1233.34	887.592				-179.055	1310.18	490.624	-198.971	1368.32	109.258	-232.393	1493.55	45.0435	225.261	1232.87	825.777	227.991	1242.42	1050.43	151.464	1233.64	478.812	161.366	1014.85	114.993	203.406	1111.51	51.7622
2192	0	-235.606	1234.55	887.473				-180.813	1311.64	491.008	-199.143	1368.15	109.091	-232.48	1493.56	44.916	223.239	1234.98	826.232	225.354	1246.45	1051.03	150.243	1233.63	479.316	161.421	1014.43	115.574	203.394	1111.55	51.908
2193	0	-237.726	1235.59	887.671				-182.755	1312.25	491.481	-199.547	1367.92	108.945	-232.701	1493.62	44.8698	221.389	1236.81	826.826	222.71	1250.51	1051.56	148.766	1233.28	479.838	160.927	1014.76	115.493	203.371	1111.54	52.0033
2194	0	-239.756	1236.86	888.288				-184.83	1312.32	491.92	-199.585	1366.45	108.507	-232.815	1493.6	44.7491	219.434	1238.51	827.542	220.059	1254.44	1052.19	147.894	1232.9	480.615	160.552	1015.12	115.759	203.397	1111.51	52.1487
2195	0	-241.628	1237.62	888.818				-186.996	1312.08	492.357	-200.897	1367.26	108.727	-233.11	1493.65	44.7141	217.626	1240.06	828.464	217.113	1258.12	1052.84	146.941	1232.47	481.51	160.498	1014.81	116.038	203.413	1111.49	52.1575
2196	0	-243.56	1238.98	889.444				-189.064	1311.68	492.698	-201.579	1367.26	108.84	-233.301	1493.71	44.6727	215.724	1241.49	829.559	214.736	1262.13	1053.66	145.982	1231.64	482.444	160.293	1014.84	116.266	203.384	1111.56	52.2336
2197	0	-245.852	1240.8	890.222				-190.694	1311.08	492.826	-202.012	1367.2	108.745	-233.494	1493.79	44.618	213.845	1242.78	830.888	212.177	1266.02	1054.57	145.194	1231.04	483.453	160.081	1014.78	116.589	203.349	1111.51	52.2865
2198	0	-247.771	1242.19	890.691				-191.928	1310.59	492.741	-202.263	1366.5	108.607	-233.627	1493.81	44.6139	211.957	1244.12	832.15	209.494	1269.53	1055.49	144.28	1230.23	484.482	159.727	1014.75	116.929	203.308	1111.5	52.3255
2199	0	-249.67	1243.01	890.864				-192.649	1309.92	492.432	-202.722	1366.19	108.532	-233.776	1493.79	44.6404	210.099	1245.55	833.37	206.835	1272.88	1056.33	143.549	1229.42	485.505	159.524	1014.7	117.287	203.305	1111.46	52.3184
2200	0	-251.848	1244.7	891.102				-193.271	1309.48	492.021	-203.272	1366.11	108.545	-233.82	1493.67	44.6063	208.247	1247.11	834.558	204.314	1276.27	1057.33	142.742	1228.71	486.534	159.284	1014.7	117.655	203.309	1111.47	52.3347
2201	0	-253.952	1245.76	890.987				-194.014	1309.23	491.724	-202.673	1364.82	108.1	-233.901	1493.56	44.5869	206.364	1248.74	835.586	201.546	1279.28	1058.25	141.844	1227.96	487.571	159.086	1014.66	118.049	203.303	1111.43	52.3162
2202	0	-256.043	1246.99	890.759				-194.904	1309.18	491.478	-202.538	1364.12	107.817	-233.977	1493.55	44.608	205.233	1249.44	836.622	198.991	1282.47	1059.17	141.056	1227.56	488.298	158.954	1014.72	118.521	203.329	1111.43	52.3463
2203	0	-258.35	1248.19	890.462				-195.655	1309	491.254	-203.4	1366.39	108.141	-233.992	1493.48	44.5929	203.652	1251.05	837.728	196.346	1285.45	1059.97	140.368	1227.48	489.192	158.902	1014.8	118.928	203.352	1111.45	52.3269
2204	0	-260.404	1249.08	890.245				-196.787	1309.44	491.146	-203.637	1366.02	108.176	-234	1493.39	44.5712	201.869	1253.01	838.491	193.731	1288.51	1060.7	139.905	1227.43	489.805	158.938	1014.88	119.441	203.351	1111.46	52.2674
2205	0	-262.384	1249.55	889.685				-197.751	1310.01	491.155	-203.561	1365.76	108.004	-234.063	1493.46	44.54	200.125	1255.05	839.096	191.213	1291.52	1061.27	139.235	1227.74	490.412	158.862	1014.98	119.882	203.452	1111.52	52.291
2206	0	-264.504	1250.61	889.396				-199.117	1311	491.11	-203.476	1365.81	107.887	-234.068	1493.47	44.5441	198.457	1257.01	839.688	188.62	1294.73	1061.82	138.356	1228.14	490.979	158.741	1015.2	120.485	203.487	1111.58	52.2286
2207	0	-266.316	1251.28	888.922				-200.032	1311.56	491.014	-203.384	1365.95	107.79	-234.063	1493.47	44.5247	196.861	1259.1	840.234	186.011	1297.78	1062.31	137.602	1228.62	491.451	158.781	1015.43	121.076	203.493	1111.68	52.2196
2208	0	-268.185	1252.5	888.612				-201.038	1312.77	491.021	-203.175	1366.16	107.713	-234.026	1493.41	44.5064	195.187	1261.25	840.645	183.389	1300.98	1062.68	136.57	1229.42	491.78	158.801	1015.72	121.693	203.548	1111.78	52.2025
2209	0	-269.886	1253.66	888.164				-201.711	1313.56	490.916	-202.856	1366.26	107.544	-234.026	1493.5	44.5195	193.382	1263.36	841.056	180.789	1304.1	1062.7	135.76	1230.56	492.198	158.734	1016.02	122.353	203.59	1111.85	52.1803
2210	0	-271.68	1255.27	887.897				-202.497	1314.76	490.792	-202.474	1366.46	107.428	-233.957	1493.53	44.4857	191.875	1265.69	841.377	178.454	1307.48	1063	134.993	1231.76	492.546	158.751	1016.42	123.041	203.659	1111.96	52.1682
2211	0	-273.437	1256.99	887.466				-203.023	1315.84	490.549	-202.032	1366.56	107.244	-233.903	1493.54	44.5	190.163	1267.96	841.651	176.111	1310.85	1062.93	134.249	1233.03	492.836	158.697	1016.84	123.886	203.598	1111.93	52.1993
2212	0	-275.109	1258.73	886.982				-203.574	1317.1	490.295	-201.646	1366.78	107.075	-234.071	1493.69	44.4781	188.447	1270.38	841.917	173.833	1314.36	1062.97	133.473	1234.39	493.101	158.785	1017.3	124.806	203.637	1112.04	52.2134
2213	0	-276.572	1260.47	886.43				-204.167	1318.67	490.017	-201.526	1367.15	106.902	-233.753	1493.63	44.5318	186.976	1273.06	842.197	171.515	1317.73	1062.96	132.649	1235.7	493.397	158.724	1017.79	125.592	203.855	1112.35	52.2628
2214	0	-278.118	1262.44	886.013				-204.544	1319.83	489.81	-201.481	1367.43	106.725	-233.675	1493.51	44.5025	185.124	1275.48	842.355	169.188	1321.22	1063.1	132.165	1237.12	493.769	158.668	1018.33	126.559	203.87	1112.44	52.31
2215	0	-279.527	1264.54	885.7				-205.046	1321.08	489.621	-201.137	1367.68	106.446	-233.623	1493.52	44.5313	183.593	1278.25	842.623	166.911	1324.58	1063.2	131.277	1238.62	494.097	158.608	1018.85	127.501	203.886	1112.56	52.3906
2216	0	-281.074	1266.87	885.431				-205.532	1322.29	489.443	-200.904	1367.91	106.298	-233.573	1493.46	44.5403	181.813	1280.93	842.84	164.521	1327.95	1063.52	130.529	1240.1	494.491	158.418	1019.53	128.491	203.867	1112.7	52.48
2217	0	-282.709	1269.49	885.372				-205.985	1323.17	489.225	-200.713	1368.05	106.118	-233.559	1493.53	44.5563	180.219	1283.66	843.179	162.329	1331.44	1063.59	129.748	1241.55	494.922	158.171	1020.08	129.564	203.845	1112.85	52.618
2218	0	-284.424	1271.97	885.402				-206.727	1324.36	489.174	-200.635	1368.28	105.988	-233.524	1493.48	44.5421	178.503	1286.4	843.507	160.025	1334.6	1063.81	128.857	1242.93	495.292	157.937	1020.72	130.718	204.372	1112.81	52.8959
2219	0	-286.129	1274.28	885.448				-207.428	1325.41	489.121	-200.555	1368.4	105.903	-233.53	1493.48	44.5803	176.862	1289.11	843.953	157.73	1337.93	1064.13	128.096	1244.57	495.828	157.665	1021.51	131.859	204.398	1112.98	53.1287
2220	0	-287.88	1276.49	885.438				-208.189	1326.4	489.16	-200.512	1368.42	105.79	-233.52	1493.44	44.5905	175.31	1291.72	844.436	155.291	1340.98	1064.67	127.358	1246.42	496.435	157.44	1022.24	133.069	204.375	1113.11	53.3215
2221	0	-289.606	1278.6	885.381				-209.055	1327.46	489.189	-200.536	1368.5	105.726	-233.496	1493.42	44.5855	173.851	1294.27	844.981	153.132	1344.25	1065.24	126.616	1248.26	496.858	157.326	1023.17	134.467	204.071	1113.45	53.4639
2222	0	-291.141	1280.51	885.445				-209.861	1328.37	489.202	-200.494	1368.74	105.745	-233.482	1493.49	44.6188	172.513	1296.78	845.582	150.784	1347.21	1065.86	125.655	1250.31	497.486	157.503	1024.14	136.086	204.038	1113.69	53.5966
2223	0	-292.666	1282.17	885.348				-210.795	1329.65	489.309	-200.516	1368.79	105.619	-233.486	1493.51	44.607	170.667	1298.45	846.204	148.113	1349.84	1066.56	125.073	1252.78	498.122	157.517	1025.17	137.572	204.329	1113.73	53.7987
2224	0	-294.28	1284.21	885.49				-211.498	1330.53	489.284	-200.503	1368.86	105.514	-233.484	1493.5	44.621	169.171	1300.86	847.175	145.981	1352.79	1067.08	124.382	1255.45	498.763	157.469	1026.31	139.283	204.425	1114.07	54.0109
2225	0	-295.784	1286.06	885.456				-212.452	1331.8	489.413	-200.519	1369.03	105.471	-233.445	1493.44	44.6034	167.605	1303.28	847.951	143.843	1355.7	1067.72	123.835	1258.36	499.345	157.508	1027.81	141.124	204.561	1114.35	54.2021
2226	0	-297.299	1287.83	885.396				-213.152	1332.78	489.434	-200.449	1369.16	105.424	-233.443	1493.43	44.6005	166.064	1305.65	848.743	141.819	1358.47	1068.4	123.281	1261.83	500.04	157.674	1029.46	143.128	204.699	1114.72	54.3616
2227	0	-298.801	1289.76	885.371				-213.914	1334.07	489.478	-200.443	1369.38	105.337	-233.432	1493.51	44.6197	164.603	1307.97	849.462	139.752	1361.22	1069.14	122.667	1265.52	500.666	157.61	1031.27	145.269	204.677	1115.06	54.6024
2228	0	-300.218	1291.68	885.258				-214.539	1335.03	489.491	-200.414	1369.56	105.315	-233.394	1493.46	44.6371	163.179	1310.41	850.331	137.59	1363.61	1069.67	122.126	1269.88	501.2	157.299	1033.12	147.695	204.707	1115.51	55.0508
2229	0	-301.577	1293.74	885.052				-215.299	1336.15	489.476	-200.363	1369.71	105.22	-233.386	1493.54	44.6611	161.776	1312.89	851.114	135.556	1365.96	1070.27	121.706	1274.83	501.686	157.097	1035.57	150.356	204.708	1116.14	55.6578
2230	0	-302.915	1295.73	884.892				-216.011	1337.27	489.572	-200.385	1369.9	105.094	-233.408	1493.51	44.6441	160.444	1315.35	851.829	133.895	1368.48	1071	121.239	1280.45	502.137	156.997	1038.41	153.233	204.613	1116.75	56.2419
2231	0	-304.44	1298	884.709				-216.592	1338.19	489.535	-200.343	1370.04	105.028	-233.401	1493.5	44.6949	158.97	1317.7	852.388	131.735	1370.36	1071.48	120.777	1286.71	502.569	157	1041.43	156.371	203.838	1118.45	57.1591
2232	0	-305.806	1300.31	884.488				-217.184	1339.2	489.476	-200.27	1370.15	105.005	-233.294	1493.54	44.7279	157.818	1320.31	853.138	130.318	1372.83	1072.21	120.505	1293.68	502.989	156.583	1045	159.742	204.17	1118.61	58.0542
2233	0	-307.027	1302.31	884.017				-217.746	1340.32	489.407	-199.514	1369.38	104.588	-233.235	1493.55	44.7203	156.562	1322.76	853.786	128.33	1374.52	1072.67	120.336	1301.39	503.409	156.123	1049.13	163.271	203.928	1119.75	59.401
2234	0	-308.309	1304.81	883.84				-218.35	1341.32	489.312	-199.999	1370.23	104.622	-233.233	1493.54	44.7344	154.994	1325.24	854.475	126.124	1375.97	1073.12	120.219	1309.71	503.805	155.768	1053.7	167.184	203.243	1121.48	60.8824
2235	0	-309.743	1307.36	883.597				-218.979	1342.31	489.166	-200.044	1370.67	104.585	-233.193	1493.58	44.7858	153.907	1327.73	855.009	124.734	1377.91	1073.55	120.153	1318.59	504.42	155.089	1058.69	171.459	202.936	1122.79	62.6789
2236	0	-310.969	1309.93	883.285				-219.488	1343.06	488.958	-200.02	1370.78	104.451	-233.151	1493.64	44.807	152.941	1330.06	855.483	122.828	1379.22	1073.76	120.075	1328.01	505.003	154.13	1064.28	176.038	202.419	1124.3	64.8661
2237	0	-311.984	1312.28	882.962				-220.113	1343.83	488.8	-199.952	1370.87	104.314	-233.013	1492.83	44.4605	152.019	1332.39	855.919	121.447	1380.78	1074.07	120.082	1337.78	505.801	153.242	1070.37	180.628	201.899	1126.12	67.3516
2238	0	-313.039	1314.68	882.729				-220.914	1344.74	488.723	-199.917	1370.94	104.22	-233.093	1493.48	44.8172	151.151	1334.7	856.237	119.809	1381.9	1074.14	119.866	1347.82	506.795	152.41	1076.95	185.606	201.255	1128.09	70.3518
2239	0	-314.254	1317.26	882.416				-221.635	1345.16	488.54	-199.947	1371.08	104.091	-233.191	1494.39	45.1772	150.359	1336.9	856.536	118.374	1383.04	1074.05	119.398	1356.98	507.904	151.592	1084.02	190.983	200.6	1130.45	73.784
2240	0	-315.092	1319.04	882.21				-222.539	1345.79	488.354	-200.043	1371.2	104.021	-233.068	1493.69	44.8252	149.715	1339.11	856.745	116.883	1383.99	1073.83	119.465	1367.19	509.357	150.632	1091.42	196.393	199.681	1133.27	77.5561
2241	0	-316.268	1321.25	882.029				-223.349	1345.92	488.149	-200.259	1371.4	103.917	-233.051	1493.56	44.7917	149.239	1341.21	856.948	115.332	1384.65	1073.25	119.729	1377.6	511.253	149.59	1099.33	201.834	198.766	1136.14	81.6297
2242	0	-317.356	1323.18	881.902				-224.389	1346.22	487.92	-200.357	1371.51	103.795	-233.061	1493.58	44.7711	148.844	1343.25	857.154	114.425	1385.7	1072.92	119.849	1387.71	513.305	148.642	1107.67	207.335	197.796	1139.67	85.8926
2243	0	-318.325	1324.54	881.692				-225.342	1346.35	487.791	-200.57	1371.58	103.655	-233.064	1493.6	44.7742	148.583	1345.15	857.396	113.279	1386.41	1072.3	119.844	1397.44	515.695	147.482	1116.31	212.649	196.247	1144.06	90.6822
2244	0	-319.625	1326.16	881.583				-226.363	1346.38	487.526	-200.727	1371.68	103.59	-233.102	1493.66	44.7922	148.333	1346.99	857.714	112.209	1386.94	1071.56	120.238	1407.23	518.393	145.985	1125.13	217.694	194.713	1149.02	95.8985
2245	0	-320.646	1327.07	881.46				-227.31	1346.43	487.379	-200.916	1371.64	103.496	-233.102	1493.67	44.7564	148.131	1348.75	858.083	111.356	1387.76	1070.86	120.688	1416.67	521.367	144.445	1133.98	222.668	193.145	1154.63	101.273
2246	0	-321.841	1327.98	881.515				-228.193	1346.28	487.126	-201.033	1371.68	103.37	-233.112	1493.59	44.7362	147.887	1350.4	858.577	110.448	1388.29	1070	121.34	1425.88	524.524	142.622	1142.32	227.679	191.625	1160.78	106.073
2247	0	-322.683	1328.44	881.485				-229.106	1346.05	486.945	-201.156	1371.66	103.226	-233.113	1493.58	44.702	147.485	1351.7	859.109	109.593	1388.9	1069.07	122.238	1434.78	527.737	140.826	1149.6	232.676	189.228	1169.21	108.905
2248	0	-324.096	1329.4	881.539				-229.922	1345.69	486.733	-201.255	1371.56	103.136	-233.173	1493.65	44.7229	146.842	1352.7	859.888	108.99	1389.67	1068.32	123.063	1443.06	531.08	138.966	1157.36	236.084	186.161	1179.34	111.395
2249	0	-324.954	1329.35	881.413				-230.678	1345.63	486.616	-201.391	1371.53	103.094	-233.19	1493.58	44.7086	146.303	1353.6	860.704	108.141	1390.22	1067.51	123.817	1450.55	534.274	137.652	1166.3	237.957	182.494	1191.56	113.424
2250	0	-326.05	1329.7	881.461				-231.477	1345.37	486.526	-201.435	1371.53	102.949	-233.19	1493.57	44.7011	145.867	1354.46	861.638	107.584	1391.03	1066.84	124.517	1457.43	537.499	135.87	1176.06	238.596	178.941	1204.44	113.911
2251	0	-327	1329.64	881.361				-232.082	1345.13	486.454	-201.67	1371.5	102.879	-233.211	1493.58	44.6934	145.519	1355.26	862.626	107.013	1391.87	1066.31	125.108	1463.89	540.766	134.27	1186.39	237.997	175.123	1218.34	113.611
2252	0	-327.599	1329.07	881.204				-232.617	1344.91	486.334	-201.878	1371.46	102.833	-233.337	1493.6	44.6594	145.122	1355.79	863.949	106.521	1392.75	1065.85	125.549	1469.77	543.883	132.579	1196.96	236.582	172.02	1231.04	112.348
2253	0	-328.559	1329.16	881.228				-232.986	1344.65	486.283	-201.53	1370.82	102.658	-233.344	1493.61	44.6617	144.552	1356.07	865.181	105.908	1393.6	1065.56	125.947	1475.25	546.883	130.952	1207.39	234.463	168.989	1245.09	110.569
2254	0	-329.117	1328.8	881.213				-233.353	1344.47	486.256	-201.401	1370.34	102.48	-233.266	1493.57	44.6622	144.236	1355.6	866.437	105.623	1394.62	1065.34	126.447	1480.28	549.436	129.524	1217.99	231.533	166.866	1259.65	108.534
2255	0	-329.492	1328.44	881.083				-233.598	1344.23	486.211	-202.01	1371.1	102.702	-233.345	1493.6	44.6553	143.393	1358.66	867.93	105.254	1395.52	1065.2	126.588	1484.71	551.766	127.988	1228.91	227.678	165.019	1274.57	106.087
2256	0	-329.87	1328.33	880.946				-233.815	1344.19	486.194	-201.9	1370.92	102.686	-233.339	1493.57	44.6653	143.075	1360.05	869.3	104.898	1396.52	1065.15	126.963	1488.49	553.896	126.559	1240	223.312	163.896	1290	103.53
2257	0	-330.39	1328.85	880.912				-234.036	1344.18	486.182	-202.156	1371.11	102.722	-233.337	1493.56	44.6637	142.843	1360.45	870.428	104.606	1397.35	1065.05	127.932	1492.18	555.936	125.572	1251.22	218.454	163.103	1305.85	100.745
2258	0	-330.781	1329.42	880.725				-234.167	1344.17	486.156	-201.876	1370.54	102.597	-233.337	1493.56	44.6638	142.643	1360.53	871.597	104.501	1398.36	1065	128.45	1495.09	557.5	125.144	1262.8	212.866	162.703	1322.03	97.6486
2259	0	-330.818	1329.69	880.647				-234.247	1344.09	486.126	-202.24	1370.99	102.661	-233.31	1493.55	44.6369	142.61	1361.17	872.569	104.478	1399.25	1064.89	128.72	1497.28	558.726	124.787	1274.55	206.919	163.124	1338.13	94.5128
2260	0	-330.647	1329.82	880.679				-234.275	1344.23	486.119	-202.383	1371.2	102.752	-233.348	1493.48	44.6444	142.564	1361.35	873.349	104.62	1400.07	1064.73	129.004	1499.14	559.601	124.769	1286.38	200.662	163.673	1354.54	91.2522
2261	0	-330.394	1330.2	880.625				-234.262	1344.25	486.082	-202.032	1370.56	102.539	-233.386	1493.54	44.6611	142.871	1361.37	873.979	104.853	1400.91	1064.51	129.321	1500.65	560.122	125.157	1298.21	194.477	164.659	1371.08	88.0672
2262	0	-330.085	1331.04	880.596				-234.158	1344.39	486.03	-202.503	1370.98	102.717	-233.344	1493.48	44.6385	143.287	1361.56	874.441	105.213	1401.63	1064.23	129.225	1501.5	560.169	125.384	1310.47	187.434	166.042	1385.5	84.9622
2263	0	-329.851	1332.15	880.589				-234.008	1344.48	485.983	-202.141	1370.69	102.536	-233.347	1493.48	44.6428	143.883	1362.54	874.768	105.717	1402.43	1063.98	129.539	1502.16	560.039	126.261	1322.46	180.652	167.513	1401.06	81.7646
2264	0	-329.557	1333.43	880.574				-233.818	1344.66	485.948	-202.368	1370.89	102.634	-233.341	1493.47	44.6358	144.475	1363.16	874.884	106.397	1403.08	1063.47	129.884	1502.51	559.602	127.79	1334.46	174.095	169.116	1416.64	78.5514
2265	0	-328.813	1334.17	880.571				-233.571	1344.92	485.951	-202.066	1370.56	102.496	-233.348	1493.48	44.6438	145.436	1363.36	875.027	107.116	1403.77	1063.05	130.071	1502.46	558.9	129.515	1346.36	167.487	171.382	1432.05	75.6808
2266	0	-328.149	1335.45	880.478				-233.33	1345.17	485.932	-201.882	1370.25	102.377	-233.347	1493.47	44.6598	146.303	1363.99	875.014	107.881	1404.48	1062.57	130.197	1502.2	557.936	131.458	1358.03	161.141	173.709	1446.95	72.9604
2267	0	-327.946	1337.36	880.695				-233.049	1345.42	485.927	-201.766	1370.08	102.393	-233.348	1493.48	44.6446	147.203	1364.45	874.79	108.72	1405.23	1061.99	130.246	1501.57	556.672	133.602	1369.47	154.98	176.232	1461.61	70.6218
2268	0	-327.187	1338.85	880.784				-232.747	1345.68	485.943	-202.535	1371.08	102.664	-233.349	1493.48	44.6441	148.336	1364.68	874.43	109.763	1405.98	1061.59	130.48	1500.82	555.257	135.812	1380.33	149.19	178.831	1475.43	68.8184
2269	0	-326.158	1339.65	880.722				-232.453	1346.16	486.006	-202.179	1370.9	102.638	-233.336	1493.56	44.6624	149.22	1364.91	873.542	110.638	1406.76	1061.06	130.464	1499.86	553.694	137.637	1389.38	143.966	181.152	1488.43	67.2234
2270	0	-325.279	1340.62	880.806				-232.086	1346.76	486.11	-201.775	1370.26	102.456	-233.336	1493.56	44.6807	150.437	1365.1	872.745	111.902	1407.65	1060.6	130.285	1498.66	551.847	139.516	1398.57	139.12	183.435	1500.62	65.8852
2271	0	-324.359	1341.91	880.997				-231.573	1347.16	486.161	-202.189	1370.98	102.674	-233.297	1493.5	44.6622	151.346	1365.07	871.557	112.977	1408.37	1060.05	130.003	1497.39	549.986	141.463	1406.94	134.666	185.832	1511.61	64.8692
2272	0	-323.401	1343.38	881.141				-230.91	1347.44	486.232	-201.882	1370.69	102.683	-233.294	1493.49	44.659	152.598	1365.34	870.416	114.345	1409.39	1059.44	129.49	1495.86	547.886	143.525	1414.74	130.768	187.525	1521.05	63.8416
2273	0	-322.276	1344.7	881.364				-230.244	1347.95	486.343	-201.959	1370.95	102.814	-233.296	1493.49	44.66	153.435	1365.27	869.068	115.981	1410.43	1059.11	129.048	1494.35	545.762	145.431	1421.41	127.171	189.542	1529.31	63.2378
2274	0	-321.076	1345.71	881.68				-229.624	1348.56	486.498	-201.564	1370.59	102.671	-233.294	1493.49	44.6918	154.622	1365.59	867.798	117.394	1411.27	1058.46	128.683	1492.81	543.633	147.032	1426.64	123.985	191.698	1535.81	62.6686
2275	0	-319.548	1346.47	881.78				-228.874	1349.22	486.679	-201.752	1370.99	103.063	-233.294	1493.49	44.6927	155.517	1365.26	866.188	119.245	1412.43	1058.02	128.33	1491.31	541.545	147.696	1430.13	121.164	192.175	1539.88	61.709
2276	0	-318.063	1347.6	882.134				-227.936	1349.74	486.856	-201.72	1371.1	103.164	-233.294	1493.49	44.6923	156.484	1365.27	864.429	121.062	1413.56	1057.54	128.147	1489.69	539.65	147.568	1432.29	119.006	193.096	1541.44	61.9521
2277	0	-316.424	1348.43	882.473				-226.979	1350.36	487.073	-201.557	1371.05	103.191	-233.294	1493.49	44.6923	157.463	1365.29	862.458	123.178	1414.81	1057.15	127.973	1487.78	537.788	146.473	1432.05	118.055	194.054	1540.43	61.4612
2278	0	-314.878	1349.68	883.028				-226.049	1351.35	487.407	-201.474	1371.01	103.386	-233.276	1493.48	44.7119	158.465	1364.35	860.563	125.41	1416.11	1056.7	127.939	1486.27	536.253	145.074	1429.55	117.313	194.093	1540.32	62.2006
2279	0	-313.028	1350.74	883.556				-224.839	1352.01	487.719	-201.456	1371.19	103.621	-233.345	1493.6	44.7095	159.605	1364.54	858.689	127.734	1417.48	1056.42	128.136	1485.71	535.654	143.754	1427.56	117.59	194.904	1539.25	64.2542
2280	0	-311.101	1351.72	884.118				-223.672	1353.24	488.156	-201.372	1371.18	103.821	-233.228	1493.51	44.7321	161.027	1365.22	857.188	130.016	1418.65	1056.33	128.362	1485.75	535.698	143.327	1427.09	117.572	194.427	1538.07	64.9661
2281	0	-308.93	1352.56	884.783				-222.344	1354.37	488.604	-201.203	1371.13	103.96	-233.218	1493.49	44.7584	162.699	1366.21	856.173	132.583	1420.11	1056.33	128.724	1486.08	536.046	142.971	1426.88	117.329	195.383	1538.07	64.5525
2282	0	-307.129	1354	885.504				-221.047	1355.51	488.933	-201.008	1371.12	104.113	-233.219	1493.49	44.7754	164.323	1367.31	855.873	135.178	1421.53	1056.43	129.333	1486.38	536.277	143.517	1427.33	117.188	195.611	1538.22	64.1555
2283	0	-305.058	1355.23	885.973				-219.612	1356.72	489.318	-200.82	1371.04	104.279	-233.185	1493.43	44.7809	166.067	1368.46	856.458	137.868	1422.88	1056.66	130.007	1486.56	536.396	144.161	1428.36	116.821	195.558	1538.36	63.7619
2284	0	-302.886	1356.46	886.512				-218.243	1357.98	489.666	-200.604	1370.97	104.418	-233.18	1493.43	44.8104	167.757	1369.68	857.531	140.72	1424.37	1056.98	130.663	1486.8	536.352	144.304	1428.6	116.549	194.874	1538.32	63.2948
2285	0	-300.743	1357.96	886.928				-216.828	1359.21	490.079	-199.962	1370.26	104.488	-233.169	1493.51	44.8303	169.553	1371.25	858.991	143.698	1425.82	1057.44	131.583	1487.42	536.19	144.488	1428.65	116.414	194.852	1538.23	62.9873
2286	0	-298.366	1359.11	887.382				-215.308	1360.5	490.412	-200.232	1370.81	104.869	-233.204	1493.54	44.8353	171.358	1373.04	859.838	146.684	1427.23	1057.95	132.637	1488.29	535.892	144.885	1428.81	116.209	195.36	1538.38	62.6046
2287	0	-295.974	1360.33	887.806				-213.789	1361.84	490.828	-200.226	1370.98	105.234	-233.205	1493.53	44.8616	173.541	1375.16	860.344	149.561	1428.54	1058.55	133.568	1489.28	535.502	145.104	1429.08	115.932	195.811	1538.58	62.2417
2288	0	-293.667	1362.26	888.496				-212.232	1363.24	491.281	-199.878	1370.82	105.484	-233.106	1493.44	44.8737	175.981	1377.35	860.388	152.663	1429.8	1059.19	134.678	1490.12	534.955	145.263	1429.4	115.549	195.608	1538.55	61.694
2289	0	-291.229	1364.02	888.906				-210.52	1364.74	491.739	-199.665	1370.85	105.771	-233.131	1493.45	44.8745	178.703	1379.71	860.294	155.631	1431.15	1059.72	135.517	1490.82	534.419	145.473	1429.66	115.281	195.468	1538.54	61.2063
2290	0	-288.566	1365.74	889.287				-208.794	1366.43	492.141	-199.446	1370.94	106.047	-233.08	1493.46	44.8767	181.662	1382.35	860.003	158.685	1432.58	1060.53	136.593	1491.62	533.963	145.717	1429.92	114.994	195.86	1538.76	60.9422
2291	0	-285.79	1367.58	889.912				-206.988	1368.19	492.533	-199.229	1371.27	106.322	-233.031	1493.44	44.9397	184.336	1384.64	859.801	161.091	1433.65	1061.22	137.667	1492.53	533.603	146.011	1430.39	114.692	195.395	1538.75	60.4157
2292	0	-283.029	1369.81	890.312				-205.227	1369.94	492.889	-199.033	1371.63	106.627	-232.957	1493.45	44.9378	187.504	1387.31	859.896	164.042	1434.89	1061.85	138.384	1493.58	533.37	146.194	1430.87	114.415	195.815	1539.16	60.0851
2293	0	-279.964	1371.7	890.727				-203.508	1371.91	493.3	-198.723	1371.27	106.721	-232.959	1493.44	44.9755	190.405	1389.9	860.164	166.944	1436.32	1062.61	139.294	1494.91	533.162	146.239	1431.24	114.247	195.685	1539.26	59.8481
2294	0	-277.256	1374.37	891.304				-201.744	1373.58	493.624	-198.427	1371.13	106.944	-232.897	1493.37	44.9869	193.139	1392.41	860.484	170.028	1437.79	1063.15	140.209	1496.35	532.961	146.508	1431.59	114.165	195.528	1539.34	59.6586
2295	0	-274.249	1376.64	891.721				-199.957	1375.37	493.948	-198.14	1371.28	107.292	-232.84	1493.37	45.0157	195.485	1396.16	860.234	172.989	1439.16	1063.7	141.165	1497.89	532.745	146.714	1432.09	113.991	195.652	1539.49	59.3758
2296	0	-271.243	1378.69	892.134				-198.195	1377.19	494.354	-197.461	1371.36	107.543	-232.832	1493.46	45.0746	197.962	1398.84	860.233	176.295	1440.69	1064.36	142.471	1499.72	532.591	147.154	1432.63	113.851	195.607	1539.74	59.1492
2297	0	-268.233	1380.99	892.476				-196.436	1378.99	494.647	-197.125	1371.42	107.769	-232.72	1493.39	45.03	200.477	1401.1	859.936	179.414	1442.28	1064.82	143.564	1501.05	532.371	147.36	1433.05	113.673	195.739	1539.88	58.9624
2298	0	-265.209	1383.24	893.116				-194.762	1380.89	495.051	-196.781	1371.37	108.069	-232.687	1493.44	45.0824	202.864	1402.64	859.383	182.877	1443.94	1065.26	144.66	1502.15	532.099	147.42	1433.35	113.486	195.511	1540.06	58.8458
2299	0	-262.289	1385.52	893.589				-193.119	1382.79	495.418	-196.412	1371.35	108.3	-232.632	1493.39	45.0947	205.354	1403.85	858.726	186.089	1445.49	1065.67	145.869	1503.35	531.737	147.447	1433.69	113.314	195.4	1540.19	58.7462
2300	0	-259.446	1387.9	894.07				-191.347	1384.47	495.712	-196.083	1371.39	108.543	-232.586	1493.39	45.1381	207.826	1405.74	858.265	189.625	1447.37	1066	147.082	1504.26	531.371	147.482	1433.98	113.16	195.34	1540.27	58.6098
2301	0	-256.497	1390.03	894.569				-189.66	1386.31	496.068	-195.679	1371.2	108.765	-232.53	1493.33	45.1531	210.216	1407.44	857.745	192.753	1448.83	1066.37	148.25	1505.19	530.956	147.513	1434.18	113.035	195.253	1540.34	58.5267
2302	0	-253.69	1392.03	895.034				-187.869	1387.9	496.309	-195.335	1371.28	109.065	-232.501	1493.4	45.198	212.584	1409.16	857.457	196.008	1450.5	1066.67	149.368	1505.99	530.557	147.539	1434.41	112.935	195.204	1540.37	58.4424
2303	0	-251.047	1394.09	895.604				-186.363	1389.88	496.694	-194.935	1371.34	109.372	-232.398	1493.38	45.2892	215.002	1411.17	857.329	199.111	1452.06	1067.04	150.622	1506.93	530.201	147.569	1434.67	112.802	195.169	1540.46	58.3489
2304	0	-248.525	1396.1	895.935				-184.667	1391.47	496.924	-194.576	1371.25	109.635	-232.363	1493.32	45.3378	217.475	1413.18	857.389	202.158	1453.75	1067.49	151.69	1507.66	529.886	147.641	1434.92	112.651	195.119	1540.56	58.3169
2305	0	-245.609	1397.48	896.494				-183.209	1393.39	497.299	-194.151	1370.82	109.746	-232.31	1493.33	45.3682	219.908	1414.71	857.296	204.819	1455.18	1067.87	152.911	1508.51	529.479	147.625	1435.11	112.488	194.974	1540.53	58.1019
2306	0	-243.164	1399.15	896.954				-181.597	1394.94	497.618	-193.922	1371.24	110.233	-232.272	1493.4	45.4315	222.347	1416.21	857.198	207.889	1456.74	1068.33	152.803	1508.11	529.001	147.692	1435.33	112.343	195.041	1540.66	58.1224
2307	0	-240.851	1401.22	897.508				-180.251	1396.9	498.019	-193.5	1371.2	110.498	-232.203	1493.42	45.4861	224.793	1417.97	857.214	210.715	1458.19	1068.66	154.528	1509.42	528.753	147.721	1435.48	112.17	195.04	1540.69	57.9836
2308	0	-238.517	1402.78	898.015				-178.828	1398.55	498.411	-193.228	1371.67	111.133	-232.119	1493.34	45.5317	227.255	1420	857.305	213.45	1459.63	1068.89	155.969	1510.49	528.457	147.795	1435.59	112.009	194.941	1540.79	57.8474
2309	0	-236.464	1404.89	898.549				-177.473	1400.4	498.885	-192.933	1371.94	111.589	-232.105	1493.41	45.6013	229.607	1421.53	857.168	216.094	1460.92	1069.14	157.249	1511.27	528.14	147.861	1435.76	111.865	194.916	1540.77	57.7553
2310	0	-234.069	1406.22	899.081				-176.235	1402.31	499.409	-192.54	1372.06	111.983	-232.132	1493.27	45.6554	231.92	1423.13	857.051	218.922	1462.42	1069.33	158.486	1512.04	527.869	147.943	1435.93	111.735	195.069	1540.82	57.7001
2311	0	-231.77	1407.32	899.816				-174.828	1404.13	499.959	-192.067	1372.12	112.411	-232.423	1493.01	45.679	234.147	1425.2	856.91	221.817	1463.85	1069.54	159.613	1512.72	527.612	147.999	1436.05	111.649	195.083	1540.9	57.6575
2312	0	-229.688	1408.8	900.559				-173.784	1406.23	500.486	-191.232	1372.48	113.173	-232.756	1492.24	45.4397	236.26	1427.19	856.818	224.243	1464.98	1069.63	160.814	1513.53	527.387	148.039	1436.14	111.551	195.085	1540.96	57.6472
2313	0	-227.739	1410.52	901.303				-172.862	1408.4	501.19	-190.217	1372.64	113.715	-233.361	1491.48	45.522	238.338	1428.95	856.708	226.862	1466.37	1069.65	161.607	1513.85	527.206	148.132	1436.31	111.464	195.073	1540.96	57.5679
2314	0	-225.831	1411.97	902.149				-171.812	1410.59	501.877	-188.825	1372.9	114.274	-233.62	1491.13	45.3814	240.144	1430.58	856.414	229.487	1468.03	1069.81	162.878	1514.75	527.014	148.16	1436.34	111.361	195.057	1541.01	57.5718
2315	0	-223.899	1413.09	903.24				-170.806	1412.91	502.629	-187.347	1373.24	115.016	-233.839	1490.64	45.4374	241.96	1432.02	856.147	231.876	1469.37	1069.96	163.783	1515.18	526.819	148.161	1436.43	111.292	195.04	1541.07	57.5525
2316	0	-222.172	1414.58	904.199				-169.671	1415.23	503.425	-185.596	1373.58	115.796	-234.326	1490.67	45.7788	243.608	1433.57	855.92	234.221	1470.85	1070.13	164.894	1515.85	526.568	148.223	1436.46	111.188	194.747	1540.97	57.4928
2317	0	-220.448	1415.93	905.404				-168.661	1417.65	504.285	-184.37	1375.48	117.034	-234.398	1490.1	45.797	245.268	1434.96	855.915	236.61	1472.38	1070.34	165.443	1515.87	526.574	148.192	1436.45	111.083	194.946	1541.06	57.5814
2318	0	-218.858	1417.22	906.534				-167.662	1420.37	505.256	-182.184	1375.74	117.635	-234.403	1489.69	45.8457	246.735	1436.23	855.886	238.795	1473.93	1070.58	166.141	1515.94	526.518	148.234	1436.41	111.047	194.931	1541.1	57.6058
2319	0	-217.218	1418.47	907.72				-166.552	1422.99	506.281	-180.95	1378.06	119.11	-234.136	1489.02	45.6399	248.247	1438.07	856.174	241.027	1475.64	1071	166.8	1515.9	526.426	148.196	1436.36	110.959	194.911	1541.1	57.6606
2320	0	-215.622	1419.52	908.956				-165.729	1425.88	507.32	-179.134	1379.69	120.145	-233.91	1488.55	45.5356	249.608	1439.76	856.428	242.976	1477.19	1071.34	167.573	1515.98	526.49	148.209	1436.28	110.843	194.843	1540.99	57.6329
2321	0	-214.369	1420.88	910.298				-164.773	1428.76	508.424	-176.307	1379.42	120.899	-233.404	1488.15	45.5339	250.915	1440.37	856.481	244.91	1478.82	1071.76	168.416	1516	526.565	148.291	1436.31	110.801	194.828	1541.04	57.6466
2322	0	-212.734	1421.67	911.592				-164.024	1431.73	509.652	-175.043	1382.21	122.238	-232.837	1487.61	45.3964	252.309	1442.18	857.071	246.815	1480.5	1072.25	169.207	1515.88	526.445	148.33	1436.2	110.689	194.751	1541.02	57.6658
2323	0	-211.339	1422.64	912.971				-163.226	1434.84	510.922	-173.494	1384.59	123.626	-232.566	1487.38	45.4075	253.551	1444.04	857.489	248.663	1482.17	1072.9	169.795	1515.62	526.611	148.426	1436.2	110.63	194.753	1541.02	57.6351
2324	0	-209.977	1423.88	914.386				-162.411	1437.71	512.088	-171.872	1386.4	124.806	-232.38	1487.56	45.5154	254.825	1445.71	858.01	250.341	1483.84	1073.43	170.586	1515.58	526.845	148.584	1436.21	110.544	194.836	1540.98	57.6719
2325	0	-208.696	1425.06	915.799				-161.808	1441.18	513.486	-170.38	1388.66	125.982	-232.346	1488.31	45.6179	256.052	1447.37	858.589	251.943	1485.59	1074.03	171.307	1515.28	527.069	148.675	1436.13	110.445	194.815	1541.02	57.6473
2326	0	-207.269	1425.94	917.096				-161.289	1444.57	514.828	-169.25	1391.34	127.08	-232.45	1489.43	45.7452	257.12	1447.98	858.863	253.716	1487.5	1074.73	172.463	1515.42	527.096	148.799	1436.15	110.403	194.788	1541.03	57.5879
2327	0	-206.201	1427.42	918.514				-160.676	1447.7	516.049	-168.465	1394.37	128.334	-232.643	1491.3	45.9843	258.469	1450.47	859.702	255.137	1489.25	1075.22	173.381	1515.33	527.135	148.863	1436.16	110.297	194.772	1541.1	57.552
2328	0	-204.908	1428.46	919.798				-160.349	1451.11	517.431	-167.921	1397.95	129.478	-232.918	1493.65	46.1665	259.656	1452.59	860.202	256.604	1491.07	1075.83	174.308	1515.18	527.21	148.903	1436.15	110.239	194.892	1541.21	57.5336
2329	0	-203.641	1429.66	921.058				-159.909	1454.47	518.727	-167.884	1402.05	130.519	-233.293	1496.96	46.3017	260.815	1454.82	860.7	258.005	1492.84	1076.38	175.164	1514.96	527.223	148.975	1436.29	110.26	194.856	1541.34	57.4488
2330	0	-202.498	1430.91	922.314				-159.719	1458.16	520.036	-168.118	1406.67	131.513	-233.746	1500.99	46.7128	261.889	1456.8	861.116	259.235	1494.58	1076.84	176.074	1514.93	527.281	148.944	1436.32	110.129	194.816	1541.5	57.2953
2331	0	-201.25	1432.3	923.423				-159.703	1461.91	521.31	-168.637	1411.72	132.488	-234.121	1505.93	47.1225	263.028	1458.73	861.422	260.68	1496.55	1077.32	176.974	1515	527.238	148.941	1436.4	110.14	194.798	1541.71	57.0874
2332	0	-200.221	1433.89	924.706				-159.639	1465.49	522.59	-169.585	1417.42	133.61	-234.701	1511.77	47.4703	264.143	1460.45	861.69	262.058	1498.5	1077.71	177.83	1514.99	527.221	149.014	1436.57	110.129	193.95	1541.7	56.7859
2333	0	-199.067	1435.55	925.827				-159.758	1469.32	523.865	-170.973	1423.61	134.567	-235.157	1518.67	47.6105	265.119	1462.29	861.911	263.298	1500.39	1078.03	178.687	1515.04	527.195	148.884	1436.55	109.995	193.779	1541.88	56.582
2334	0	-197.989	1437.26	926.925				-159.873	1473.26	525.117	-172.892	1430.57	135.388	-235.284	1526.34	47.579	266.199	1464.36	862.138	264.534	1502.26	1078.32	179.555	1515.24	527.102	148.97	1436.76	110.04	194.679	1542.35	56.5118
2335	0	-197.042	1439.16	928.057				-160.279	1477.5	526.398	-175.169	1436.9	136.212	-235.443	1534.76	47.6318	267.182	1466.61	862.344	265.743	1504.15	1078.55	180.337	1515.5	527.002	148.947	1436.81	109.984	194.675	1542.56	56.3631
2336	0	-196.176	1440.92	929.063				-160.668	1481.77	527.657	-177.351	1445.68	136.843	-235.37	1543.78	47.9278	268.015	1468.48	862.512	266.96	1505.98	1078.73	181.158	1515.9	526.873	149.057	1437.01	109.962	194.691	1542.63	56.3058
2337	0	-195.344	1442.82	930.028				-161.182	1486.24	528.85	-179.94	1451.52	137.966	-235.305	1553.5	48.7284	268.863	1470.1	862.533	268.082	1507.9	1078.83	181.861	1516.52	526.776	149.075	1437.12	109.983	194.637	1542.72	56.2388
2338	0	-194.394	1444.34	930.978				-161.774	1491.01	530.207	-182.9	1459.75	139.168	-235.272	1563.59	49.7476	269.683	1472.11	862.494	269.221	1509.74	1078.91	182.609	1517.43	526.624	149.051	1437.18	109.954	194.329	1542.71	56.0325
2339	0	-193.444	1445.91	931.702				-162.489	1496.04	531.49	-185.392	1468.16	140.146	-235.284	1573.91	51.0727	270.388	1473.85	862.315	270.153	1511.37	1078.89	183.147	1518.25	526.458	149.176	1437.4	109.933	194.584	1542.81	56.0474
2340	0	-192.851	1448.07	932.702				-163.08	1500.99	532.805	-188.154	1477.04	141.122	-235.653	1584.54	52.4552	271.056	1475.9	862.26	271.115	1513.12	1078.88	183.729	1519.45	526.258	149.151	1437.59	109.922	194.596	1542.88	56.0173
2341	0	-192.141	1450.04	933.526				-163.731	1506.23	534.046	-190.818	1485.84	142.2	-235.95	1594.78	53.9712	271.726	1477.89	862.133	272.215	1514.83	1078.82	184.238	1520.66	525.916	149.065	1437.73	109.932	194.465	1542.88	55.9092
2342	0	-191.492	1452.15	934.388				-164.422	1511.57	535.283	-193.496	1494.66	143.3	-236.675	1605.26	55.4464	272.234	1479.62	862.006	273.167	1516.48	1078.71	184.562	1522.05	525.602	149.054	1437.88	109.953	194.328	1542.93	55.8629
2343	0	-190.942	1454.17	935.013				-165.124	1516.95	536.512	-196.248	1502.71	144.34	-236.303	1613.69	56.3921	272.784	1481.41	861.768	274.058	1518.01	1078.59	184.785	1523.5	525.266	148.992	1438	109.986	194.545	1543.04	55.8697
2344	0	-190.257	1455.9	935.528				-165.901	1522.59	537.807	-198.731	1511.09	145.623	-237.059	1623.23	58.0744	273.305	1483.33	861.379	275.059	1519.52	1078.41	185.027	1525.2	524.91	148.939	1438.14	110.064	194.316	1543.06	55.8248
2345	0	-189.91	1458.43	936.276				-166.76	1528.31	539.163	-201.145	1519.79	146.84	-239.019	1634.21	60.3054	273.734	1485.46	861.037	275.943	1521.01	1078.18	185.212	1526.97	524.479	148.821	1438.34	110.126	194.009	1543.01	55.7502
2346	0	-189.418	1460.32	936.731				-167.665	1534.07	540.458	-203.199	1528.65	148.081	-240.804	1644.14	62.4944	274.147	1487.55	860.613	276.678	1522.39	1077.88	185.289	1528.76	524.093	148.75	1438.48	110.223	193.966	1543.04	55.7297
2347	0	-188.899	1462.48	937.308				-168.564	1539.97	541.757	-205.3	1536.96	149.422	-241.908	1652.35	64.2107	274.394	1489.36	860.004	277.67	1523.93	1077.54	185.259	1530.61	523.641	148.61	1438.59	110.248	194.008	1543.12	55.7362
2348	0	-188.493	1464.7	937.826				-169.445	1545.73	543.033	-207.244	1545.55	150.836	-243.554	1660.88	66.3466	274.76	1491.78	859.603	278.495	1525.45	1077.19	185.363	1532.47	523.2	148.571	1438.94	110.376	193.891	1543.13	55.6874
2349	0	-187.973	1466.62	938.242				-170.313	1551.51	544.328	-209.423	1553.28	152.413	-246.737	1671.43	69.4453	274.995	1493.73	859.015	279.277	1527.03	1076.94	185.414	1534.5	522.735	148.559	1439.23	110.566	193.818	1543.15	55.6399
2350	0	-187.737	1469.16	938.847				-171.242	1557.15	545.552	-210.929	1561.42	153.765	-249.091	1680.35	71.9845	275.285	1496.21	858.525	279.823	1528.43	1076.47	185.501	1536.59	522.251	148.305	1439.19	110.402	193.789	1543.2	55.6375
2351	0	-187.522	1471.43	939.295				-172.17	1562.89	546.878	-212.159	1569.8	154.999	-251.836	1689.26	74.6273	275.391	1498.77	858.133	280.588	1530.18	1076.12	185.411	1538.45	521.742	148.243	1439.42	110.518	193.834	1543.22	55.6191
2352	0	-187.372	1473.88	939.805				-173.131	1568.63	548.204	-213.035	1577.01	155.943	-254.437	1697.98	77.2231	275.489	1501.2	857.695	281.1	1531.72	1075.74	185.446	1540.59	521.34	148.179	1439.65	110.627	193.659	1543.21	55.5607
2353	0	-187.2	1475.91	940.162				-174.071	1574.23	549.504	-213.819	1586.71	156.635	-256.967	1706.31	79.6946	275.586	1503.74	857.177	281.634	1533.46	1075.38	185.407	1542.69	520.827	148.058	1439.84	110.731	193.667	1543.28	55.5576
2354	0	-187.02	1478.29	940.633				-174.926	1579.68	550.701	-214.984	1594.9	158.17	-259.323	1714.52	82.1743	275.57	1505.9	856.761	282.123	1535.19	1075.19	185.316	1544.64	520.353	148.058	1440.08	110.903	193.606	1543.31	55.5475
2355	0	-186.9	1480.57	941.082				-175.729	1584.97	551.86	-215.893	1602.53	159.593	-261.533	1722.69	84.6593	275.619	1508.48	856.318	282.321	1536.86	1074.71	185.276	1546.76	519.857	148.067	1440.2	111.038	193.545	1543.34	55.5392
2356	0	-186.742	1482.32	941.337				-176.446	1590.11	552.971	-216.669	1612.65	160.407	-263.784	1730.95	87.2841	275.531	1510.88	855.903	282.684	1538.67	1074.4	185.207	1548.83	519.386	148.007	1440.39	111.158	193.579	1543.41	55.5153
2357	0	-186.947	1485.05	941.813				-177.163	1595.24	554.101	-217.469	1619.91	162.01	-265.735	1739.38	89.8244	275.378	1513.42	855.611	282.996	1540.43	1074.03	184.889	1550.7	518.887	147.979	1440.71	111.235	193.426	1543.35	55.4761
2358	0	-187.036	1487.42	942.177				-177.876	1600.24	555.209	-218.178	1627.56	163.294	-267.538	1747.85	92.3306	275.199	1515.8	855.137	283.095	1542.16	1073.79	184.694	1552.7	518.348	147.733	1440.74	111.349	193.459	1543.42	55.4467
2359	0	-187.014	1489.43	942.482				-178.52	1605.28	556.294	-219.016	1635.42	164.595	-269.07	1756.39	94.7612	275.056	1518.13	854.715	283.242	1543.96	1073.34	184.419	1554.69	517.87	147.831	1441.19	111.578	193.392	1543.45	55.4491
2360	0	-187.204	1491.84	942.797				-179.168	1610.39	557.357	-220.016	1643.56	166.028	-270.214	1764.88	97.1808	274.903	1520.31	854.456	283.434	1545.8	1073.04	184.149	1556.68	517.372	147.554	1441.29	111.56	193.271	1543.46	55.4506
2361	0	-187.301	1493.96	942.998				-179.959	1615.67	558.44	-220.875	1651.45	167.186	-271.281	1773.4	99.5632	274.577	1522.83	854.026	283.456	1547.59	1072.71	183.61	1558.4	516.765	147.386	1441.49	111.551	193.298	1543.48	55.4619
2362	0	-187.451	1496.12	943.2				-180.531	1620.68	559.43	-221.904	1659.34	168.554	-272.199	1782.02	101.879	274.333	1525.17	853.622	283.533	1549.3	1072.37	183.44	1560.45	516.305	147.478	1441.23	111.562	193.696	1543.82	55.7382
2363	0	-187.785	1498.67	943.39				-181.097	1625.7	560.423	-222.783	1667.05	169.859	-272.738	1790.52	103.885	273.987	1527.3	853.237	283.552	1551.01	1072	183.116	1562.31	515.801	147.309	1441.18	111.555	193.414	1543.59	55.5778
2364	0	-187.901	1500.76	943.507				-181.416	1630.06	561.222	-223.68	1674.82	171.092	-273.013	1798.79	105.967	273.591	1529.77	852.814	283.657	1552.89	1071.68	182.659	1564.23	515.318	146.956	1441.86	111.594	193.388	1543.59	55.5675
2365	0	-188.135	1502.99	943.695				-181.954	1635.04	562.176	-223.788	1682.2	172.13	-273.341	1806.98	107.952	273.291	1532.03	852.471	283.708	1554.62	1071.31	182.164	1566.04	514.845	146.927	1442.21	111.721	193.41	1543.59	55.5975
2366	0	-188.549	1505.66	943.928				-182.284	1639.68	562.906	-225.099	1689.58	173.409	-273.341	1815.04	109.708	272.892	1534.2	852.141	283.754	1556.41	1071	181.779	1568.02	514.328	146.9	1442.43	111.807	193.303	1543.58	55.5677
2367	0	-188.795	1507.76	943.969				-182.69	1644.33	563.709	-225.87	1696.81	174.462	-273.437	1822.93	111.487	272.418	1536.44	851.742	283.653	1558.03	1070.69	181.318	1569.99	513.896	146.822	1442.71	111.911	193.327	1543.63	55.6361
2368	0	-189.078	1510.06	943.902				-182.991	1648.71	564.4	-226.363	1703.85	175.426	-273.312	1830.43	113.064	272.017	1538.76	851.352	283.589	1559.84	1070.4	180.958	1571.93	513.463	146.8	1442.98	111.894	193.279	1543.61	55.6259
2369	0	-189.511	1512.65	944				-183.391	1652.18	564.889	-226.732	1710.98	176.307	-273.187	1837.76	114.621	271.483	1541.16	851.103	283.445	1561.58	1070.11	180.482	1573.94	512.973	146.801	1442.85	111.889	193.272	1543.59	55.6245
2370	0	-189.846	1515.1	944.119				-183.575	1657.48	565.541	-226.747	1715.96	176.944	-273.041	1844.73	116.074	271.075	1543.78	850.748	283.274	1563.29	1069.81	179.981	1575.87	512.56	146.607	1443.16	112.02	193.318	1543.6	55.6811
2371	0	-190.315	1517.95	944.183				-183.535	1661.2	565.917	-227.796	1722.68	177.957	-272.765	1851.29	117.407	270.529	1546.05	850.311	283.065	1564.92	1069.55	179.607	1577.84	512.057	146.399	1443.84	112.252	193.27	1543.62	55.6843
2372	0	-190.685	1520.45	944.128				-183.785	1665.38	566.337	-228.229	1728.48	178.778	-272.295	1857.47	118.5	270.113	1548.04	850.002	282.93	1566.64	1069.25	179.151	1579.7	511.611	146.292	1444.08	112.316	193.233	1543.6	55.7131
2373	0	-191.077	1522.95	944.041				-183.847	1669.2	566.669	-228.269	1734.08	179.199	-272.068	1863.4	119.547	269.63	1550.14	849.618	282.676	1568.37	1069	178.808	1581.65	511.211	146.203	1444.33	112.548	193.197	1543.65	55.7153
2374	0	-191.262	1525.25	943.82				-184.034	1673.05	566.857	-228.064	1739.54	179.599	-272.088	1869.01	120.403	269.005	1552.46	849.209	282.38	1570.13	1068.75	178.421	1583.59	510.672	146.068	1444.43	112.603	193.356	1543.74	55.7659
2375	0	-191.86	1528.32	943.905				-184.146	1676.66	566.92	-228.321	1744.48	179.673	-271.782	1874.04	121.09	268.62	1554.76	848.858	282.099	1571.83	1068.54	178.014	1585.38	510.261	145.996	1444.55	112.627	193.351	1543.78	55.799
2376	0	-192.271	1531.11	943.773				-184.294	1680.29	567.032	-228.206	1750.16	180.243	-272.159	1879.33	121.76	268.211	1557.81	848.496	281.668	1573.45	1068.23	177.493	1587.04	509.823	145.948	1444.76	112.738	193.281	1543.74	55.8306
2377	0	-192.882	1534.22	943.578				-184.325	1683.65	566.981	-228.28	1753.64	180.497	-272.098	1883.73	122.05	267.525	1559.58	848.284	281.349	1575.24	1067.98	177.176	1588.93	509.327	145.848	1444.19	113.004	193.325	1543.74	55.8248
2378	0	-193.141	1536.84	943.24				-184.389	1686.84	566.786	-227.315	1755.18	179.609	-271.544	1887.67	122.124	267.044	1561.33	847.947	281.04	1576.99	1067.72	176.735	1590.57	508.893	145.79	1445.12	112.881	193.268	1543.74	55.8796
2379	0	-193.534	1539.57	942.997				-184.575	1690.13	566.6	-226.953	1758.34	179.203	-271.866	1891.77	122.185	266.531	1563.59	847.763	280.606	1578.7	1067.47	176.376	1592.32	508.428	145.497	1445.49	112.848	193.322	1543.74	55.8885
2380	0	-194.127	1542.57	942.686				-184.673	1693.02	566.227	-227.873	1764.8	179.507	-271.304	1895.02	121.966	266.025	1565.34	847.277	280.164	1580.45	1067.22	175.923	1593.99	507.945	145.624	1445.78	112.985	193.221	1543.76	55.8797
2381	0	-194.602	1545.47	942.342				-184.896	1696.01	565.795	-227.825	1768.19	179.443	-271.233	1898.16	121.45	265.401	1567.07	846.871	279.733	1582.16	1066.9	175.543	1595.64	507.58	145.012	1445.83	112.863	193.234	1543.78	55.9032
2382	0	-194.74	1547.68	941.675				-185.028	1698.6	565.208	-227.581	1770.81	178.559	-270.258	1900.88	120.621	264.927	1569.45	846.813	279.322	1583.95	1066.64	175.111	1597.23	506.974	145.306	1446.02	112.999	193.231	1543.77	55.9067
2383	0	-195.453	1550.62	941.317				-185.18	1701.24	564.566	-227.351	1773.42	178.241	-270.086	1903.56	119.867	264.331	1571.64	846.56	278.79	1585.64	1066.38	174.855	1598.89	506.542	145.308	1446.2	113.103	193.186	1543.79	55.9474
2384	0	-196.269	1553.93	940.777				-185.376	1703.71	563.795	-226.22	1773.54	176.58	-269.916	1906.12	118.883	263.76	1573.67	846.224	278.273	1587.29	1066.16	174.497	1600.48	506.122	145.23	1446.38	113.117	193.239	1543.79	55.93
2385	0	-196.634	1556.36	940.119				-185.442	1705.72	562.844	-226.537	1775.91	175.599	-269.274	1907.96	117.479	263.307	1575.47	845.899	277.584	1588.92	1065.91	174.161	1602.11	505.617	145.171	1446.62	113.248	193.242	1543.81	55.9272
2386	0	-197.257	1559.1	939.547				-185.629	1707.92	561.897	-226.465	1778.93	175.266	-268.869	1909.66	115.938	262.694	1577.41	845.659	277.152	1590.76	1065.65	173.696	1603.52	505.166	145.159	1446.73	113.238	193.249	1543.87	55.9815
2387	0	-197.821	1561.8	938.682				-185.784	1709.78	560.774	-225.434	1779.85	173.586	-268.416	1911.02	114.072	262.156	1579.17	845.372	276.557	1592.49	1065.37	173.317	1605.06	504.777	145.081	1447.1	113.582	193.276	1543.86	55.9711
2388	0	-198.633	1564.7	938.186				-185.84	1711.55	559.579	-225.599	1781.07	172.185	-268.126	1912.32	112.289	261.486	1581.03	845.076	275.925	1594.26	1065.17	173.053	1606.62	504.308	145.052	1447.24	113.39	193.359	1543.87	55.9885
2389	0	-199.218	1567.47	937.131				-185.964	1712.83	558.123	-225.546	1783.64	171.068	-267.799	1913.56	110.343	260.937	1582.87	844.902	275.277	1596.07	1064.96	172.67	1608.08	503.856	145.015	1447.16	113.545	193.338	1543.85	55.991
2390	0	-199.881	1570.2	936.343				-186.094	1714.39	556.71	-225.197	1788.03	170.473	-267.388	1914.4	108.058	260.318	1584.32	844.574	274.526	1597.84	1064.81	172.315	1609.54	503.495	144.946	1447.58	113.535	193.328	1543.84	55.9652
2391	0	-200.543	1572.92	935.407				-186.171	1715.53	555.157	-224.904	1785.65	168.356	-266.593	1914.97	105.454	259.577	1586.04	844.251	273.736	1599.58	1064.62	172.101	1611.02	502.993	144.933	1447.69	113.751	193.331	1543.9	55.9651
2392	0	-201.328	1575.94	934.405				-186.182	1716.47	553.488	-224.503	1789.34	167.227	-266.199	1915.56	102.871	259.153	1588.29	844.095	273.059	1601.53	1064.55	171.857	1612.56	502.596	144.764	1447.69	113.792	193.287	1543.9	55.9033
2393	0	-201.877	1578.44	933.431				-186.157	1717.28	551.729	-223.471	1785.07	164.477	-265.608	1915.65	100.105	258.514	1590.4	843.987	272.097	1603.23	1064.3	171.478	1613.95	502.212	144.672	1447.64	114.06	193.07	1543.92	55.844
2394	0	-202.488	1581.15	932.29				-186.107	1717.88	549.817	-222.151	1782.85	161.966	-264.892	1915.65	97.1693	257.954	1592.1	843.799	271.117	1604.97	1064.17	171.255	1615.54	501.708	144.612	1447.67	114.057	193.075	1543.9	55.8089
2395	0	-203.599	1584.77	931.395				-186.075	1718.34	547.88	-223.14	1786.49	161.043	-264.591	1915.67	94.2164	257.131	1593.82	843.43	270.251	1606.89	1063.97	171.059	1617.01	501.258	144.569	1447.72	114.18	193.136	1543.9	55.7695
2396	0	-204.339	1587.55	930.235				-186.011	1718.73	545.888	-223.36	1787.3	159.516	-263.828	1915.34	91.0544	256.426	1595.63	843.161	269.434	1608.91	1063.76	170.633	1618.36	500.904	144.692	1447.98	114.366	192.96	1543.86	55.7244
2397	0	-205.004	1590.33	929.016				-185.99	1718.99	543.823	-223.015	1786.88	157.389	-263.104	1914.86	87.8609	255.728	1597.99	843.015	268.426	1610.76	1063.55	170.331	1619.8	500.37	144.335	1447.85	114.287	193.036	1543.89	55.7351
2398	0	-205.964	1593.82	928.012				-185.907	1719.05	541.675	-221.472	1783.57	154.294	-262.427	1914.29	84.62	254.969	1599.64	842.837	267.371	1612.68	1063.36	170.087	1621.18	499.953	144.478	1448.12	114.493	193.088	1543.91	55.6932
2399	0	-206.866	1596.95	926.798				-185.98	1719.31	539.552	-220.813	1782	151.863	-261.391	1913.3	81.177	254.106	1601.58	842.639	266.387	1614.71	1063.21	169.637	1622.44	499.57	144.1	1447.99	114.477	193.017	1543.89	55.6589
2400	0	-207.717	1600.2	925.506				-185.887	1719.21	537.299	-221.754	1783.98	150.518	-260.517	1912.28	77.6687	253.222	1603.18	842.326	265.231	1616.67	1062.99	169.309	1623.98	499.151	144.206	1448.14	114.732	192.968	1543.89	55.6465
2401	0	-208.597	1603.38	924.322				-185.806	1718.97	535.028	-221.827	1784.11	148.51	-259.158	1910.49	73.8089	252.364	1605.32	842.201	264.027	1618.67	1062.77	168.958	1625.43	498.681	144.508	1448.24	115.228	193.094	1543.94	55.6362
2402	0	-209.521	1606.47	922.952				-185.792	1718.73	532.742	-221.465	1782.96	146.126	-257.097	1907.56	69.4914	251.484	1607.78	842.128	262.868	1620.67	1062.61	168.45	1626.76	498.247	144.496	1448.34	115.317	192.96	1543.92	55.589
2403	0	-210.499	1609.81	921.642				-185.666	1718.22	530.397	-221.137	1781.6	143.69	-255.604	1905.31	65.4516	250.45	1608.88	841.683	261.585	1622.7	1062.47	167.896	1628.08	497.799	144.359	1448.33	115.419	193.003	1543.87	55.559
2404	0	-211.589	1613.38	920.422				-185.666	1717.91	528.055	-219.663	1777.91	140.414	-254.935	1904.18	61.8363	249.438	1610.75	841.552	260.225	1624.79	1062.35	167.334	1629.33	497.332	144.332	1448.37	115.528	193.007	1543.88	55.5453
2405	0	-212.696	1616.76	919.067				-185.725	1717.68	525.746	-220.287	1778.1	138.667	-253.768	1902.14	57.9054	248.42	1612.6	841.402	258.746	1626.88	1062.21	167.08	1630.83	496.883	144.286	1448.42	115.62	193.049	1543.9	55.5523
2406	0	-213.789	1620.21	917.667				-185.814	1717.37	523.384	-221.229	1778.23	136.928	-252.292	1899.44	53.7665	247.416	1614.48	841.331	257.385	1629.13	1062.04	166.198	1631.9	496.378	144.186	1448.41	115.752	192.99	1543.95	55.4997
2407	0	-214.899	1623.57	916.276				-185.935	1717.19	521.097	-220.907	1776.17	134.437	-250.793	1896.3	49.4147	246.184	1616.47	841.104	255.901	1631.32	1061.85	166.071	1633.59	495.906	144.156	1448.57	115.867	193.047	1543.97	55.5241
2408	0	-216.075	1627.04	914.853				-186.04	1716.95	518.792	-220.655	1773.72	131.8	-249.35	1892.89	45.1435	244.977	1618.79	840.939	254.331	1633.6	1061.72	166.094	1635.65	495.642	144.046	1448.68	116.048	193.012	1543.92	55.495
2409	0	-217.312	1630.63	913.371				-186.205	1716.69	516.419	-219.682	1769.86	129.336	-249.172	1891.74	46.1016	243.831	1620.91	840.787	252.72	1635.98	1061.57	165.409	1637.13	495.257	143.954	1448.7	116.241	193.138	1543.93	55.482
2410	0	-218.555	1634.13	911.941				-186.397	1716.37	514.131	-218.372	1766.81	127.723	-248.555	1891.52	47.2966	242.56	1622.79	840.668	250.951	1638.46	1061.43	164.846	1638.62	494.866	143.868	1448.72	116.407	193.12	1544	55.4616
2411	0	-219.885	1637.65	910.506				-186.412	1715.95	511.885	-218.538	1765.14	125.381	-247.324	1891.26	48.2814	241.113	1624.57	840.416	249.253	1641.06	1061.28	163.968	1639.9	494.457	143.453	1448.65	116.701	193.088	1543.95	55.4175
2412	0	-221.258	1641.35	909.016				-186.219	1715.52	509.592	-217.949	1763.09	123.006	-245.378	1890.36	48.7214	239.747	1627.54	840.437	247.363	1643.73	1061.16	163.249	1641.4	494.023	143.18	1448.64	116.894	193.15	1543.96	55.43
2413	0	-222.748	1644.89	907.544				-186.014	1715.04	507.317	-217.733	1763.02	121.396	-244.009	1890.33	49.2884	238.274	1630.26	840.327	245.452	1646.5	1061.11	162.304	1642.81	493.699	143.009	1448.64	117.091	193.12	1543.95	55.4128
2414	0	-224.169	1648.52	905.997				-185.909	1714.73	505.283	-217.696	1763.6	119.95	-243.708	1890.26	49.5113	236.719	1632.55	840.175	243.628	1649.37	1061.03	161.529	1644.28	493.362	142.711	1448.65	117.196	193.209	1544	55.4134
2415	0	-225.78	1652.3	904.509				-185.926	1714.69	503.575	-217.317	1763.88	118.669	-243.879	1889.99	49.4575	235.158	1635.05	840.204	241.413	1652.31	1061.02	160.551	1645.86	492.966	142.93	1448.88	117.46	193.109	1544.01	55.3555
2416	0	-227.41	1656.11	903.13				-186.073	1715.27	502.227	-216.564	1763.44	117.554	-243.922	1890.06	49.6523	233.544	1638	840.096	239.299	1655.34	1060.98	159.707	1647.38	492.711	143.035	1448.78	117.572	193.164	1544.01	55.343
2417	0	-229.041	1659.88	902.051				-186.313	1716.63	501.031	-215.664	1763.49	116.68	-243.497	1889.96	49.7092	231.77	1640.67	840.007	237.166	1658.37	1061.03	158.621	1648.85	492.447	142.821	1449.15	118.008	192.972	1543.96	55.2967
2418	0	-230.731	1663.49	900.982				-186.597	1718.79	500.13	-214.613	1763.22	115.711	-243.208	1889.86	49.7409	230.032	1643.4	840.075	234.743	1661.56	1061.02	157.328	1650.26	492.085	142.675	1449.21	118.384	193.375	1544.27	55.4882
2419	0	-232.522	1667.13	900.059				-186.537	1721.46	499.354	-213.138	1762.69	114.566	-242.975	1889.91	49.7483	228.194	1646.29	840.123	232.455	1664.92	1061.12	156.462	1651.84	492.047	142.593	1449.36	118.821	193.417	1544.31	55.4534
2420	0	-234.405	1670.65	899.254				-186.425	1724.08	498.654	-211.583	1762.62	113.717	-242.656	1889.74	49.7129	226.121	1649.09	840.2	229.894	1668.24	1061.2	155.31	1653.3	492.036	142.497	1449.54	119.196	193.326	1544.14	55.2215
2421	0	-236.285	1673.79	898.82				-186.815	1727.2	498.42	-210.817	1761.86	113.246	-242.493	1889.71	49.6844	224.019	1652.2	840.249	227.276	1671.62	1061.36	154.006	1654.6	492.138	142.403	1449.8	119.575	193.201	1544.16	55.174
2422	0	-238.078	1676.74	898.515				-187.539	1730.15	498.549	-210.302	1762.72	113.074	-242.42	1889.71	49.6469	221.951	1654.85	840.408	224.626	1675.1	1061.6	152.72	1655.77	492.284	142.342	1450.12	120.026	192.853	1544.09	55.0259
2423	0	-240.159	1679.63	898.516				-188.597	1732.78	498.811	-210.45	1763.78	113.233	-242.596	1890.14	49.7802	219.861	1657.49	840.594	222.022	1678.7	1061.92	151.46	1656.93	492.585	142.14	1450.46	120.716	192.949	1544.19	55.0587
2424	0	-242.413	1682.44	898.855				-190.041	1735.03	499.296	-210.78	1764.72	113.196	-242.445	1889.87	49.5688	217.448	1660.21	840.946	219.129	1682.25	1062.23	150.051	1657.85	492.914	141.956	1450.72	121.349	192.844	1544.3	55.0149
2425	0	-244.513	1684.83	899.382				-191.708	1736.9	499.815	-211.17	1764.77	113.225	-242.487	1889.81	49.4594	215.213	1662.69	841.371	216.363	1685.92	1062.69	148.646	1658.67	493.566	141.857	1451.04	121.888	192.936	1544.32	55.0415
2426	0	-246.83	1687.31	899.998				-193.475	1738.42	500.331	-211.513	1765.2	113.242	-242.588	1889.93	49.4323	212.93	1665	841.896	213.664	1689.57	1063.21	147.41	1659.36	494.22	141.752	1451.56	122.692	193.4	1544.56	55.1981
2427	0	-249.187	1689.92	900.654				-195.407	1739.58	500.743	-211.941	1765.23	113.277	-242.633	1889.9	49.352	210.622	1666.88	842.482	210.751	1693.3	1063.79	146.136	1660.08	494.988	141.784	1452.04	123.483	193.409	1544.72	55.1859
2428	0	-251.493	1692.37	901.217				-197.375	1740.65	501.027	-212.248	1765.36	113.231	-242.704	1889.9	49.308	208.233	1669.1	843.375	207.96	1697.03	1064.44	144.896	1660.86	495.983	141.598	1452.48	124.402	193.528	1544.84	55.2204
2429	0	-254.009	1695.13	901.819				-199.141	1741.48	501.233	-212.465	1765.36	113.105	-242.753	1889.88	49.2802	205.899	1670.69	844.34	205.196	1700.78	1065.08	143.988	1661.9	496.948	141.579	1453.04	125.311	193.929	1544.98	55.2644
2430	0	-256.41	1697.67	902.207				-200.759	1742.31	501.332	-212.695	1765.43	112.986	-242.747	1889.81	49.2267	203.589	1672.56	845.533	202.446	1704.48	1065.78	142.752	1662.79	497.907	141.956	1454.14	126.443	193.764	1545.27	55.2349
2431	0	-259.022	1700.47	902.502				-202.122	1743.01	501.297	-212.84	1765.43	112.87	-242.76	1889.8	49.2168	201.196	1674.58	846.78	199.653	1708.18	1066.51	141.789	1664.02	498.94	141.937	1454.75	127.497	194.417	1545.46	55.452
2432	0	-261.455	1703.09	902.611				-203.217	1743.5	501.019	-212.898	1765.49	112.731	-242.791	1889.86	49.2414	198.988	1677.2	848.083	196.944	1711.73	1067.21	140.825	1665.56	499.861	142.065	1455.76	128.811	194.515	1545.61	55.5848
2433	0	-264.06	1705.97	902.678				-204.319	1744.47	500.899	-212.887	1765.57	112.511	-242.763	1889.82	49.2316	196.82	1679.49	849.268	194.141	1715.34	1067.95	139.918	1667.36	500.759	142.27	1456.54	130.1	194.606	1545.76	55.6534
2434	0	-266.402	1708.57	902.582				-205.333	1745.44	500.691	-212.744	1765.4	112.247	-242.733	1889.87	49.2368	194.442	1682.25	850.286	191.272	1718.93	1068.68	138.977	1669.29	501.591	141.464	1456.56	131.472	194.679	1545.92	55.7833
2435	0	-268.995	1711.67	902.435				-206.282	1746.42	500.416	-212.6	1765.3	111.974	-242.705	1889.86	49.2684	192.275	1685.12	851.215	188.448	1722.5	1069.46	137.996	1671.61	502.343	141.653	1457.68	132.911	194.678	1546.31	56.0523
2436	0	-271.397	1714.48	902.14				-207.279	1747.71	500.155	-212.617	1765.66	111.78	-242.7	1889.94	49.2764	190.157	1687.87	851.992	185.649	1726.11	1070.09	137.083	1674.23	502.99	142.041	1459.09	134.702	195.024	1546.61	56.3431
2437	0	-273.826	1717.56	901.839				-208.16	1748.63	499.77	-212.564	1765.73	111.549	-242.649	1889.95	49.2735	188.067	1691.48	852.703	182.817	1729.73	1070.77	136.234	1677.35	503.56	141.79	1459.89	136.473	195.027	1546.81	56.6637
2438	0	-276.048	1720.47	901.278				-209.216	1750.06	499.589	-212.452	1765.83	111.379	-242.599	1889.9	49.2385	185.973	1695.24	853.305	179.902	1733.36	1071.35	135.201	1680.94	504.09	141.573	1461.11	138.368	195.17	1547.09	56.7965
2439	0	-278.337	1723.72	900.888				-210.308	1751.23	499.342	-212.047	1765.42	110.932	-242.628	1889.93	49.2338	183.979	1698.82	853.582	177.125	1737.06	1071.92	134.084	1684.82	504.475	141.57	1462.8	140.558	195.321	1547.39	57.0474
2440	0	-280.39	1726.59	900.173				-211.363	1752.39	499.167	-211.943	1765.47	110.746	-242.625	1890.02	49.2364	182.045	1702.4	853.903	174.342	1740.68	1072.43	133.05	1689.51	504.791	141.462	1464.73	142.969	195.384	1547.72	57.4035
2441	0	-282.418	1729.75	899.7				-212.564	1753.85	499.039	-212.083	1766	110.515	-242.582	1889.98	49.1963	179.966	1706.12	854.18	171.439	1744.36	1072.86	132.44	1695.02	505.081	141.926	1467.07	145.947	195.196	1548.29	57.8031
2442	0	-284.379	1733.09	899.158				-213.721	1755.01	498.883	-212.127	1766.22	110.329	-242.578	1889.99	49.1905	178.088	1709.79	854.389	168.657	1748.01	1073.18	131.412	1701.05	505.445	141.748	1469.76	149.16	195.133	1548.76	58.3069
2443	0	-286.181	1736.12	898.617				-214.786	1756.02	498.644	-212.532	1767	110.337	-242.609	1889.99	49.1848	176.169	1713.29	854.547	165.957	1751.52	1073.41	130.673	1707.92	505.82	141.423	1472.77	152.539	195.053	1549.14	58.9782
2444	0	-288.029	1739.2	898.27				-216.1	1757.48	498.617	-212.567	1767.13	110.212	-242.62	1890	49.1873	174.329	1717.04	854.775	163.248	1754.92	1073.58	129.933	1715.54	506.202	140.703	1476.06	156.396	194.781	1549.95	60.1967
2445	0	-289.848	1742.45	897.904				-217.244	1758.76	498.491	-212.567	1767.17	110.06	-242.586	1889.99	49.1392	172.487	1720.89	854.964	160.559	1758.25	1073.71	129.53	1724.07	506.719	139.626	1480.06	160.259	194.408	1550.8	61.5572
2446	0	-291.678	1745.79	897.564				-218.367	1759.79	498.363	-212.574	1767.18	109.887	-242.62	1890.01	49.1444	170.741	1724.13	855.191	157.905	1761.39	1073.81	129.269	1733.29	507.388	138.882	1484.58	165.154	193.881	1551.86	63.4702
2447	0	-293.397	1748.74	897.219				-219.548	1760.86	498.161	-212.609	1767.29	109.729	-242.608	1890.07	49.1687	169.064	1727.46	855.381	155.282	1764.46	1073.83	129.074	1743.2	508.18	137.991	1489.99	170.065	192.43	1556.24	66.4891
2448	0	-295.247	1751.7	896.884				-220.652	1761.59	497.862	-212.69	1767.42	109.54	-242.58	1890.06	49.1403	167.566	1730.7	855.602	152.824	1767.47	1073.87	129.171	1753.83	509.271	136.71	1496.12	175.575	191.547	1558.24	69.5075
2449	0	-297.305	1754.79	896.555				-221.652	1762.08	497.495	-212.746	1767.4	109.273	-242.602	1890.07	49.1491	166.241	1734.06	855.844	150.44	1770.25	1073.85	129.3	1765.09	510.866	134.491	1502.63	181.275	191.077	1558.28	72.4598
2450	0	-299.394	1757.82	896.096				-222.863	1762.66	497.174	-212.751	1767.32	109.027	-242.597	1890.09	49.1515	164.958	1737.37	856.182	148.172	1772.78	1073.77	129.429	1776.63	512.569	132.634	1509.94	187.486	189.479	1561.73	76.6134
2451	0	-301.553	1760.59	895.711				-223.941	1762.54	496.779	-212.81	1767.26	108.833	-242.623	1890.02	49.1399	163.731	1740.51	856.617	145.786	1775.24	1073.62	129.678	1788.34	514.66	130.936	1518.27	194.017	188.094	1564.63	81.303
2452	0	-303.03	1762.15	895.317				-225.202	1762.75	496.528	-212.881	1767.14	108.629	-242.664	1890.08	49.1327	162.712	1743.52	857.105	143.646	1777.56	1073.37	129.879	1799.86	516.964	129.246	1527.46	200.549	186.516	1567.62	86.3925
2453	0	-304.744	1763.96	894.776				-226.358	1762.6	496.229	-212.962	1767	108.434	-242.673	1890.07	49.0995	161.877	1746.23	857.666	141.585	1779.72	1073.12	130.369	1811.37	519.723	127.04	1536.96	206.839	184.675	1571.48	92.0471
2454	0	-306.448	1765.69	894.417				-227.715	1762.58	496.009	-213.056	1766.78	108.219	-242.678	1890.1	49.099	161.12	1749.13	858.167	139.634	1781.76	1072.77	130.859	1822.44	522.728	124.802	1546.7	213.237	182.448	1576.24	98.4683
2455	0	-308.125	1767.35	894.008				-228.896	1762.28	495.706	-213.188	1766.7	108.088	-242.739	1890.16	49.0908	160.544	1751.9	858.679	137.647	1783.7	1072.26	131.698	1833.16	526.203	122.129	1556.29	218.903	179.913	1581.65	104.944
2456	0	-309.706	1768.56	893.543				-230.111	1762.18	495.47	-213.886	1767.54	107.983	-242.75	1890.11	49.0611	160.017	1754.81	859.409	136.036	1785.77	1071.71	132.223	1843.06	529.738	119.296	1566.04	224.628	177.51	1588.79	110.493
2457	0	-311.152	1769.57	893.18				-231.193	1761.9	495.249	-214.276	1767.85	107.855	-242.821	1890.11	49.0488	159.594	1757.45	860.262	134.358	1787.71	1071.14	132.547	1852.13	533.188	115.947	1574.61	229.659	175.71	1596.44	113.542
2458	0	-312.518	1770.38	892.89				-232.273	1761.9	495.038	-214.334	1767.6	107.698	-242.839	1890.09	49.0141	159.218	1760.14	861.451	132.965	1789.84	1070.45	133.164	1860.69	536.589	113.339	1584.53	232.719	172.639	1608.19	116.628
2459	0	-313.8	1771.08	892.619				-233.068	1761.53	494.821	-214.402	1767.44	107.578	-242.879	1890.07	49.0118	158.774	1762.14	862.761	131.522	1791.93	1069.86	134.245	1868.87	539.992	111.288	1596.03	233.907	168.47	1624.68	118.29
2460	0	-314.866	1771.26	892.228				-233.982	1761.76	494.713	-214.583	1767.58	107.509	-242.912	1890.09	48.9933	158.212	1764.38	864.324	130.352	1794.12	1069.21	134.092	1876.25	543.286	109.229	1608.52	233.687	165.671	1638.16	117.34
2461	0	-316.029	1771.76	891.999				-234.682	1761.5	494.472	-214.638	1767.47	107.45	-242.913	1890.09	48.9934	157.741	1766.26	865.812	129.326	1796.56	1068.83	134.592	1883.57	546.779	107.627	1621.81	232.083	162.354	1654.14	115.529
2462	0	-317.02	1772.31	891.813				-235.12	1761.14	494.289	-214.694	1767.41	107.395	-242.934	1890.15	49.001	157.124	1767.96	867.347	128.39	1799.08	1068.52	135.518	1891.18	550.246	106.284	1635.66	229.778	159.22	1671.67	113.142
2463	0	-317.954	1772.78	891.679				-235.648	1761.33	494.197	-214.74	1767.36	107.349	-242.951	1890.08	48.9728	156.678	1769.33	868.757	127.587	1801.53	1068.33	135.688	1897.83	553.327	104.952	1649.91	226.569	156.505	1690.06	110.074
2464	0	-318.701	1773.09	891.479				-236.114	1761.57	494.128	-214.775	1767.3	107.338	-242.99	1890.11	49.0004	156.197	1770.96	870.17	126.868	1804.25	1068.28	136.307	1904.46	556.296	103.767	1664.68	222.382	154.381	1708.89	106.58
2465	0	-319.397	1773.6	891.261				-236.405	1761.7	494.101	-214.844	1767.33	107.342	-242.973	1890.09	48.9803	155.733	1772.51	871.229	126.288	1806.94	1068.27	136.6	1910.6	559.016	102.735	1680.16	217.075	152.401	1728.09	102.605
2466	0	-319.899	1774.15	891.076				-236.57	1761.75	494.021	-214.852	1767.33	107.36	-243.012	1890.06	48.978	155.381	1774.26	872.428	126.424	1810.07	1068.36	136.604	1916.06	561.381	103.039	1696.43	211.473	151.664	1748.68	98.7379
2467	0	-320.311	1774.92	890.875				-236.66	1761.93	493.991	-214.872	1767.25	107.344	-243.013	1890.07	48.9776	155.116	1775.71	873.5	124.947	1811.87	1068.48	136.636	1921.32	563.44	103.333	1712.96	205.446	151.247	1769.43	94.7236
2468	0	-320.583	1775.81	890.753				-236.65	1762.21	493.942	-214.849	1767.23	107.356	-243.013	1890.07	48.9777	154.842	1777.68	874.469	124.553	1814.37	1068.57	136.395	1925.9	565.243	102.5	1729.09	198.677	151.584	1791.1	90.8237
2469	0	-320.698	1776.96	890.572				-236.569	1762.62	493.932	-214.827	1767.3	107.405	-243.043	1890.07	48.9985	154.759	1779.92	875.53	123.97	1816.94	1068.73	135.883	1929.92	566.55	103.312	1746.1	192.029	152.558	1813	87.2325
2470	0	-320.641	1778.04	890.356				-236.42	1763.11	493.903	-214.81	1767.31	107.407	-243.033	1890.06	48.9843	154.8	1781.88	876.279	124.189	1819.65	1068.88	135.391	1933.69	567.47	104.784	1763.56	185.661	153.817	1835.11	83.8489
2471	0	-320.507	1779.59	890.106				-236.209	1763.74	493.894	-214.794	1767.31	107.424	-243.043	1890.07	48.9984	155.132	1784.25	876.927	124.164	1822.23	1069.01	134.801	1937	567.994	106.131	1780.85	178.781	156.72	1857.91	81.0521
2472	0	-320.028	1780.88	889.841				-235.942	1764.38	493.903	-214.783	1767.31	107.479	-243.044	1890.07	48.9994	155.409	1786.17	877.343	125.328	1825.49	1069.25	134.228	1940.06	568.254	107.917	1798.17	172.252	158.744	1880.02	78.5516
2473	0	-319.572	1782.54	889.676				-235.665	1765.16	493.962	-214.724	1767.34	107.54	-243.014	1890.05	48.9951	155.956	1788.71	877.662	125.522	1828.37	1069.32	133.593	1942.9	568.145	111.615	1816.8	166.36	159.902	1900.93	75.7423
2474	0	-318.886	1784.24	889.56				-235.346	1765.99	494.015	-214.681	1767.39	107.605	-243.031	1890.05	48.9957	156.591	1791.4	877.931	125.862	1831.06	1069.24	132.83	1945.54	567.66	114.344	1834.34	160.545	162.558	1922.68	73.9228
2475	0	-318.245	1786.27	889.448				-234.954	1766.82	494.082	-214.683	1767.48	107.666	-243.031	1890.06	48.9959	157.547	1792.65	878.242	126.236	1833.83	1069.12	131.584	1947.81	566.987	117.233	1851.35	155.089	164.714	1943.4	72.1567
2476	0	-317.456	1788.23	889.41				-234.473	1767.74	494.145	-214.587	1767.52	107.709	-243.031	1890.05	48.9964	158.544	1794.91	877.927	126.795	1836.7	1068.97	130.749	1950.25	565.948	120.482	1868	150.382	167.119	1963.45	71.1536
2477	0	-316.617	1790.28	889.384				-233.96	1768.63	494.2	-214.58	1767.62	107.745	-243.014	1890.05	48.9954	159.541	1797.76	877.523	127.841	1840.28	1068.62	129.401	1952.01	564.681	123.406	1883.94	146.03	169.863	1982.99	70.6268
2478	0	-315.604	1792.2	889.409				-233.284	1769.51	494.246	-214.459	1767.62	107.872	-243.026	1889.95	48.981	160.68	1800.82	876.942	129.025	1843.55	1068.32	128.821	1954.38	563.272	125.983	1898.59	142.247	172.188	2001.38	70.4491
2479	0	-314.68	1794.32	889.476				-232.564	1770.45	494.329	-214.354	1767.77	107.983	-243.018	1890.04	48.9921	161.858	1804.09	876.284	129.769	1846.71	1067.89	128.173	1956.52	561.684	129	1912.79	139.087	174.172	2018.37	70.4194
2480	0	-313.585	1796.31	889.582				-231.963	1771.63	494.465	-214.144	1767.65	108.316	-243.014	1890.02	48.9923	163.009	1807.38	875.423	131.315	1850.4	1067.44	127.321	1958.4	559.927	131.813	1925.81	136.296	175.673	2033.85	70.6047
2481	0	-312.441	1798.24	889.754				-231.216	1772.93	494.661	-214.285	1768.24	108.728	-243.022	1890.02	49.0009	164.138	1810.58	874.329	132.737	1854.43	1066.82	126.74	1960.44	558.139	134.726	1937.66	133.74	177.38	2047.83	70.9192
2482	0	-311.283	1800.32	890.008				-230.47	1774.14	494.844	-213.227	1766.75	108.296	-243.017	1890.02	48.9988	165.351	1813.99	873.043	133.838	1858.1	1066.07	126.355	1962.71	556.286	136.991	1947.8	131.298	178.166	2059.44	70.8316
2483	0	-309.934	1802.18	890.268				-229.613	1775.27	495.01	-213.004	1766.63	108.31	-243.03	1889.94	48.9762	166.329	1817.31	871.6	135.587	1862.14	1065.14	125.71	1964.49	554.374	138.563	1956.28	128.986	178.961	2069.31	70.7181
2484	0	-308.505	1803.92	890.603				-228.635	1776.48	495.23	-212.992	1766.91	108.509	-243.047	1889.97	48.9823	167.247	1820.77	869.909	136.175	1865.86	1064.77	125.066	1966.1	552.383	139.603	1963.03	126.648	179.648	2077.28	70.3229
2485	0	-306.996	1805.92	891.007				-227.84	1778.1	495.565	-213.089	1767.49	108.585	-243.03	1889.94	48.9478	168.085	1824.47	867.956	137.896	1870.34	1064.08	124.667	1967.63	550.306	140.389	1968.15	124.875	180.048	2082.84	70.1237
2486	0	-305.429	1807.71	891.353				-226.787	1779.51	495.873	-212.977	1767.69	108.767	-243.06	1889.95	48.97	168.883	1828.42	865.825	139.607	1874.87	1063.41	124.441	1968.91	548.248	140.797	1972.02	123.812	180.218	2085.28	69.0241
2487	0	-303.658	1809.39	891.778				-225.658	1780.91	496.121	-212.857	1767.84	108.994	-243.074	1889.96	48.9644	169.858	1832.65	863.654	141.51	1879.69	1062.75	124.416	1970.1	546.222	140.003	1973.19	122.077	180.162	2085.6	66.7501
2488	0	-301.81	1811.49	892.396				-224.548	1782.54	496.521	-212.637	1767.71	109.242	-243.087	1889.9	48.9533	170.928	1837.07	861.722	143.594	1884.59	1062	124.432	1971.25	544.408	138.488	1972.07	120.475	179.711	2086.2	64.3746
2489	0	-299.718	1813.18	892.92				-223.308	1784.24	496.873	-212.524	1767.87	109.452	-243.082	1889.88	48.9177	172.252	1841.76	860.038	145.5	1889.47	1061.21	124.655	1972.71	542.923	137.388	1972	119.727	180.107	2087.22	63.5821
2490	0	-297.604	1815.27	893.559				-221.89	1785.87	497.184	-212.39	1767.99	109.741	-243.081	1889.88	48.9173	173.824	1846.74	858.735	147.54	1894.42	1060.53	124.855	1974.7	542.086	137.694	1974	119.549	183.209	2088.81	64.1957
2491	0	-295.295	1817.36	894.266				-220.47	1787.92	497.679	-212.162	1768.05	110.042	-243.074	1889.86	48.928	175.557	1852.06	857.753	149.881	1899.6	1060.01	125.271	1977.37	542.19	137.732	1974.8	119.299	183.678	2089.4	63.4956
2492	0	-292.909	1819.26	894.882				-218.736	1789.82	498.07	-211.805	1768	110.315	-243.059	1889.84	48.9244	177.18	1857.49	857.385	152.188	1904.74	1059.75	125.801	1980.75	542.742	138.648	1975.7	119.792	182.979	2089.39	62.5029
2493	0	-290.545	1821.52	895.536				-217.211	1792.08	498.478	-211.499	1768.17	110.667	-243.065	1889.83	48.9344	178.913	1862.77	857.82	154.546	1909.79	1059.59	126.259	1984.34	543.299	139.351	1977.01	119.847	183.866	2089.71	62.65
2494	0	-288.127	1824.02	896.216				-215.426	1794	498.816	-211.077	1768.16	110.867	-243.048	1889.9	48.955	180.814	1868.01	859.131	157.069	1914.9	1059.51	126.928	1988.26	543.583	139.539	1977.78	119.759	183.501	2089.68	62.2948
2495	0	-285.496	1826.34	896.767				-213.864	1796.26	499.215	-211.031	1768.72	111.306	-243.054	1889.81	48.9464	182.682	1873.11	860.712	159.719	1919.93	1059.51	127.556	1992.26	543.671	139.563	1978.22	119.623	183.259	2089.73	62.0088
2496	0	-282.786	1828.64	897.222				-212.043	1797.93	499.521	-210.691	1768.46	111.484	-243.045	1889.9	48.9595	184.814	1878.28	862.2	162.364	1924.76	1059.63	128.234	1996.23	543.389	139.853	1978.87	119.362	183.319	2089.81	61.8296
2497	0	-280.043	1830.96	897.712				-210.376	1800.1	499.944	-210.507	1768.54	111.813	-243.079	1889.97	49.0285	186.93	1883.5	863.225	165.049	1929.48	1059.8	129.335	2000.2	543.052	140.922	1980.04	119.493	183.272	2090.03	61.574
2498	0	-277.169	1833.25	898.087				-208.471	1802.11	500.386	-210.276	1768.76	112.178	-243.068	1889.94	49.0357	189.288	1888.78	863.781	167.859	1934.1	1060.11	130.472	2003.59	542.474	139.469	1980.01	118.644	183.344	2090.37	61.4258
2499	0	-274.565	1835.94	898.588				-206.59	1804.28	500.827	-209.965	1769.05	112.671	-243.013	1889.9	49.0354	191.953	1894.12	864.018	170.581	1938.49	1060.44	131.348	2006.49	541.882	140.056	1980.82	118.627	183.207	2090.6	61.2601
2500	0	-271.322	1837.87	899.01				-204.7	1806.5	501.252	-209.791	1769.66	113.295	-242.975	1889.93	49.0898	194.719	1899.45	864.076	173.429	1942.9	1060.81	132.536	2009.52	541.292	138.916	1980.77	117.932	182.73	2090.63	61.013
2501	0	-268.172	1839.91	899.411				-202.61	1808.56	501.642	-208.963	1769.08	113.5	-242.947	1889.94	49.1567	197.619	1904.63	863.99	176.272	1947.25	1061.27	133.516	2012.17	540.7	139.787	1981.73	118.028	182.606	2090.79	60.8752
2502	0	-265.126	1842.31	899.854				-200.712	1810.93	502.092	-208.318	1768.69	113.774	-242.874	1889.93	49.1866	200.523	1909.76	863.829	179.128	1951.61	1061.75	134.63	2014.88	540.273	141.903	1983.59	118.443	182.765	2091.03	60.8311
2503	0	-261.968	1844.66	900.49				-198.826	1813.3	502.632	-208.029	1768.97	114.605	-242.801	1889.95	49.2572	203.382	1914.72	863.769	182.065	1955.97	1062.18	135.81	2017.51	539.834	142.301	1984.32	118.369	182.614	2091.15	60.7323
2504	0	-258.997	1847.16	901.054				-196.98	1815.61	503.188	-207.646	1769.25	115.205	-242.758	1889.97	49.2925	206.026	1919.47	863.626	184.988	1960.29	1062.67	137.259	2020.34	539.603	141.55	1984.21	117.946	182.227	2091.11	60.6049
2505	0	-255.887	1849.49	901.766				-195.329	1817.88	503.857	-207.255	1769.35	116.084	-242.7	1889.98	49.3497	208.504	1924.07	863.602	187.937	1964.79	1063.14	138.085	2022.59	539.295	141.596	1984.48	117.823	182.397	2091.31	60.5925
2506	0	-252.9	1851.8	902.643				-193.728	1820.23	504.672	-206.874	1769.35	116.815	-242.68	1889.97	49.3688	210.879	1928.56	863.662	190.84	1969.14	1063.67	139.486	2025.04	539.047	141.865	1984.77	117.77	182.281	2091.38	60.5011
2507	0	-249.827	1853.88	903.595				-192.199	1822.49	505.555	-206.425	1768.93	117.88	-242.728	1890	49.402	213.206	1932.77	863.688	194.019	1973.64	1063.97	140.72	2027.2	538.92	141.459	1984.73	117.452	182.398	2091.51	60.461
2508	0	-246.918	1855.91	904.647				-190.837	1824.88	506.492	-206.952	1770.51	120.143	-242.996	1890.3	49.5293	215.535	1936.78	863.765	196.857	1977.98	1064.46	142.03	2028.99	538.777	141.649	1984.89	117.338	182.39	2091.56	60.3777
2509	0	-244.135	1857.98	905.94				-189.456	1827.16	507.59	-206.95	1772.76	121.835	-243.103	1890.18	49.4364	217.612	1940.79	863.927	199.392	1982.3	1065.22	143.327	2030.62	538.563	141.511	1984.91	117.14	182.334	2091.65	60.3657
2510	0	-241.446	1859.93	907.396				-188.285	1829.56	508.873	-206.439	1772.79	123.003	-243.301	1890.18	49.4391	219.518	1945.32	864.225	202.101	1986.47	1065.76	144.647	2031.85	538.352	141.597	1985	117.038	182.218	2091.64	60.2956
2511	0	-238.914	1861.71	908.939				-187.139	1832.13	510.229	-206.32	1774.08	124.603	-243.588	1890.19	49.3653	221.365	1950.38	864.275	204.679	1990.48	1066.32	145.973	2032.86	538.203	142.073	1985.4	117.038	182.144	2091.65	60.2707
2512	0	-236.416	1863.43	910.697				-186.113	1834.91	511.697	-205.368	1774.6	125.995	-243.872	1890.3	49.3793	223.306	1953.78	864.457	207.124	1994.38	1066.93	147.306	2033.62	538.055	142.24	1985.5	116.987	182.357	2091.78	60.2682
2513	0	-234.059	1865.2	912.536				-185.028	1837.78	513.177	-204.863	1775.93	127.705	-244.082	1890.21	49.3178	225.12	1956.97	864.818	209.388	1998.09	1067.63	148.726	2034.3	537.983	142.495	1985.65	116.904	182.34	2091.83	60.2611
2514	0	-231.771	1866.76	914.41				-184.041	1840.77	514.801	-203.995	1777.03	129.345	-244.335	1890.19	49.1628	226.958	1960	865.293	211.533	2001.59	1068.42	149.989	2034.86	537.924	142.688	1985.78	116.857	181.949	2091.73	60.2047
2515	0	-229.704	1868.61	916.366				-183.079	1843.89	516.388	-203.138	1778.18	130.928	-244.707	1890.36	49.1223	228.829	1962.91	865.934	213.567	2005.06	1069.23	150.734	2034.87	537.803	142.821	1985.78	116.764	181.943	2091.73	60.1539
2516	0	-227.703	1870.19	918.298				-182.195	1846.98	517.986	-202.186	1779.53	132.581	-244.881	1890.13	48.9799	230.459	1965.79	866.772	215.589	2008.29	1070.13	152.032	2035.24	537.85	142.922	1985.82	116.681	181.926	2091.77	60.1484
2517	0	-225.716	1871.87	920.404				-181.515	1850.33	519.633	-201.319	1780.89	134.323	-244.871	1889.86	48.8466	232.211	1968.39	867.599	217.587	2011.42	1071.02	153.177	2035.41	537.878	143.089	1985.85	116.587	181.975	2091.72	60.3114
2518	0	-223.896	1873.45	922.555				-181.096	1854.28	521.327	-200.223	1782.34	136.013	-244.624	1889.51	48.7519	233.826	1971.13	868.375	219.572	2014.51	1071.88	154.33	2035.6	537.937	143.193	1985.85	116.522	181.82	2091.68	60.2879
2519	0	-222.079	1875	924.689				-180.426	1857.54	523.039	-199.147	1783.85	137.858	-244.877	1889.86	48.9455	235.365	1973.97	869.12	221.533	2017.41	1072.7	155.385	2035.58	538.036	143.252	1985.71	116.448	181.855	2091.77	60.3174
2520	0	-220.335	1876.62	926.785				-179.95	1861.35	524.659	-198.117	1785.2	139.513	-244.404	1889.31	48.7667	236.879	1976.41	869.805	223.534	2020.29	1073.42	156.468	2035.63	538.092	143.2	1985.63	116.352	181.837	2091.79	60.3033
2521	0	-218.783	1878.41	928.754				-179.937	1865.91	526.113	-197.214	1786.26	141.286	-243.746	1888.58	48.6232	238.225	1979.01	870.396	225.516	2023.13	1074.06	157.481	2035.6	538.148	143.485	1985.68	116.349	181.696	2091.73	60.2985
2522	0	-217.166	1879.99	930.686				-179.312	1869.45	527.728	-196.095	1787.83	143.122	-242.008	1886.37	47.8405	239.562	1981.39	870.862	227.409	2025.9	1074.65	158.416	2035.65	538.234	143.468	1985.6	116.25	181.678	2091.79	60.2749
2523	0	-215.621	1881.84	932.631				-179.13	1873.59	529.242	-195.032	1789.4	144.754	-242.309	1887.41	48.4998	240.841	1983.85	871.244	229.245	2028.58	1075.19	159.391	2035.69	538.259	143.526	1985.59	116.247	181.642	2091.76	60.2967
2524	0	-214.114	1883.58	934.444				-179.079	1877.84	530.369	-194.184	1791.26	146.781	-242.307	1888.1	49.1873	241.94	1986.51	871.594	231.06	2031.2	1075.71	160.251	2035.78	538.301	143.506	1985.49	116.13	181.609	2091.73	60.3269
2525	0	-212.747	1885.54	936.202				-179.341	1882.69	532.038	-193.376	1792.86	148.552	-242.013	1888.37	49.5299	243.204	1988.72	871.763	232.819	2033.89	1076.11	161.135	2035.99	538.286	142.816	1984.88	115.882	181.574	2091.69	60.3683
2526	0	-211.392	1887.62	937.796				-179.59	1887.3	533.371	-192.644	1794.4	150.28	-241.532	1888.48	49.825	244.277	1991.17	871.943	234.44	2036.48	1076.5	161.926	2036.26	538.258	143.344	1985.34	115.954	181.493	2091.6	60.3888
2527	0	-210.076	1889.66	939.435				-179.647	1891.67	534.498	-191.956	1796.19	151.992	-240.982	1888.48	50.0407	245.447	1993.51	872.036	236.1	2039.02	1076.84	162.719	2036.6	538.184	143.148	1985.28	115.872	181.356	2091.5	60.4182
2528	0	-208.883	1891.8	940.911				-180.345	1897.26	535.938	-191.273	1797.9	153.653	-240.446	1888.52	50.3074	246.599	1995.87	872.193	237.646	2041.64	1077.15	163.495	2036.94	538.127	142.937	1985.07	115.65	181.287	2091.45	60.3976
2529	0	-207.678	1893.98	942.309				-180.873	1902.39	537.144	-190.99	1799.71	155.494	-240.269	1888.86	50.7841	247.691	1997.87	872.185	239.204	2044.13	1077.43	164.258	2037.33	537.989	142.799	1984.86	115.568	181.272	2091.49	60.4844
2530	0	-206.72	1896.51	943.563				-181.406	1907.59	538.356	-191.119	1802.34	157.494	-240.039	1889.47	51.2545	248.796	2000.01	872.34	240.678	2046.55	1077.6	165.129	2037.87	537.876	142.67	1984.89	115.458	181.266	2091.49	60.5212
2531	0	-205.457	1898.6	944.722				-182.097	1912.84	539.52	-190.27	1804.01	158.728	-239.968	1890.37	51.7145	249.972	2002.21	872.326	242.163	2048.9	1077.79	165.836	2038.52	537.7	142.447	1984.79	115.314	181.236	2091.45	60.554
2532	0	-204.365	1900.88	945.741				-182.714	1917.71	540.574	-190.511	1806.37	160.378	-240.055	1891.58	52.2074	251.037	2004.76	872.303	243.707	2051.18	1077.92	166.626	2039.34	537.432	142.477	1984.86	115.242	181.229	2091.39	60.5828
2533	0	-203.283	1903.38	946.702				-183.457	1922.37	541.578	-190.586	1808.97	161.573	-240.444	1893.74	52.7924	252.204	2006.88	872.058	245.195	2053.3	1078.08	167.297	2040.22	537.171	142.251	1984.83	115.117	181.237	2091.39	60.6059
2534	0	-202.31	1905.92	947.617				-184.087	1926.86	542.407	-191.323	1812.36	162.628	-241.189	1896.56	53.3456	253.266	2009.16	871.867	246.769	2055.4	1078.22	167.913	2041.15	536.93	142.075	1984.77	115.016	181.274	2091.41	60.6571
2535	0	-201.252	1908.52	948.34				-185.132	1931.68	543.337	-192.387	1816.37	163.426	-242.283	1900.29	53.9436	254.279	2012.22	871.852	248.324	2057.48	1078.33	168.445	2042.16	536.554	141.978	1984.83	114.895	181.227	2091.39	60.7047
2536	0	-200.148	1911.07	948.917				-185.565	1935.19	543.974	-193.815	1820.54	163.899	-243.67	1904.7	54.1731	255.386	2014.06	871.243	249.895	2059.46	1078.45	168.906	2043.41	536.142	142.02	1985.02	114.922	181.195	2091.36	60.7274
2537	0	-199.116	1913.7	949.53				-186.155	1938.81	544.706	-195.711	1825.86	164.107	-245.731	1910.13	54.5363	256.406	2016.53	871.005	251.446	2061.38	1078.54	169.463	2044.78	535.934	142.042	1985.05	114.848	181.159	2091.34	60.7552
2538	0	-197.954	1916.34	950.012				-186.886	1942.51	545.471	-197.908	1831.66	163.94	-248.128	1916.59	54.7673	257.289	2018.76	870.627	253.011	2063.27	1078.65	169.879	2046.2	535.645	142.041	1985.17	114.814	181.163	2091.35	60.7673
2539	0	-196.718	1918.67	950.387				-187.417	1945.89	546.029	-200.501	1838.3	163.747	-250.861	1923.78	54.8801	258.469	2020.97	870.144	254.57	2065.15	1078.76	170.377	2047.81	535.282	141.964	1985.19	114.747	181.177	2091.35	60.8037
2540	0	-195.629	1921.53	950.749				-187.615	1948.46	546.636	-203.016	1845.18	163.204	-254.062	1931.83	54.9876	259.538	2023.11	869.879	256.064	2066.87	1078.87	170.837	2049.52	534.965	141.952	1985.3	114.686	181.143	2091.33	60.8413
2541	0	-194.395	1923.97	950.926				-188.022	1951.15	547.11	-206.58	1853.17	162.773	-257.646	1940.79	55.001	260.413	2025.54	869.433	257.605	2068.79	1078.94	171.166	2051.09	534.611	141.926	1985.36	114.663	181.125	2091.31	60.8513
2542	0	-193.348	1926.72	951.211				-188.167	1954.1	547.71	-209.513	1861.39	162.004	-261.413	1950.22	55.0681	261.379	2027.61	868.902	259.076	2070.54	1079.06	171.525	2052.91	534.207	141.826	1985.41	114.626	181.091	2091.3	60.8497
2543	0	-192.052	1928.9	951.324				-188.47	1957.21	548.125	-213.178	1870.45	161.398	-265.323	1960.11	55.1755	262.422	2029.72	868.508	260.553	2072.37	1079.15	171.836	2054.77	533.889	141.799	1985.52	114.645	181.133	2091.33	60.8535
2544	0	-190.951	1931.25	951.515				-188.659	1960.24	548.671	-216.023	1879.33	160.589	-269.463	1970.61	55.7941	263.263	2032.04	867.839	261.969	2074.23	1079.25	172.139	2056.6	533.523	141.746	1985.55	114.615	181.363	2091.33	60.8244
2545	0	-189.66	1933.39	951.542				-188.967	1963.79	549.144	-219.436	1889.04	160.25	-273.75	1981.62	56.985	264.102	2034.3	867.384	263.23	2076	1079.39	172.422	2058.51	533.103	141.631	1985.61	114.644	181.43	2091.36	60.8063
2546	0	-188.504	1935.43	951.656				-189.149	1967.24	549.549	-222.072	1898.29	159.848	-277.997	1993.06	58.7508	264.93	2036.74	866.751	264.547	2077.93	1079.42	172.662	2060.43	532.759	141.614	1985.73	114.71	181.447	2091.34	60.8218
2547	0	-187.392	1937.33	951.775				-189.455	1971.35	550.107	-224.38	1907.13	159.45	-282.377	2004.79	61.0705	265.587	2039.02	866.446	265.697	2079.73	1079.5	172.816	2062.42	532.301	141.607	1985.86	114.747	181.077	2091.34	60.8346
2548	0	-186.434	1939.25	951.93				-189.671	1975.56	550.691	-227.304	1917.44	159.744	-286.753	2016.69	63.7761	266.34	2041.41	866.06	266.907	2081.57	1079.58	173.12	2064.43	532	141.583	1985.96	114.794	180.992	2091.29	60.8234
2549	0	-185.441	1940.81	952.041				-190.104	1980.3	551.385	-228.883	1925.52	159.443	-290.98	2028.45	66.5094	266.956	2044.06	865.617	267.932	2083.55	1079.61	173.325	2066.49	531.6	141.507	1986.04	114.828	180.984	2091.34	60.8167
2550	0	-184.707	1942.57	952.247				-190.52	1985.27	552.059	-232.24	1937.66	160.459	-294.994	2039.89	69.1471	267.48	2046.63	865.383	268.972	2085.43	1079.67	173.455	2068.41	531.193	141.382	1986.07	114.824	181.005	2091.34	60.7892
2551	0	-183.9	1944.15	952.436				-190.92	1990.45	552.778	-234.686	1948.64	161.182	-298.971	2051.19	71.8828	268.048	2049.32	864.918	269.762	2087.32	1079.71	173.564	2070.37	530.886	141.335	1986.26	114.913	180.967	2091.38	60.7841
2552	0	-183.444	1946	952.715				-191.077	1995.69	553.42	-236.873	1959.19	161.859	-302.53	2062.15	74.4629	268.409	2052.02	864.629	270.619	2089.25	1079.73	173.758	2072.46	530.44	141.326	1986.36	114.986	180.974	2091.39	60.7141
2553	0	-182.785	1947.42	952.945				-191.492	2001.57	554.093	-238.641	1969.65	162.693	-305.695	2072.81	77.1772	268.839	2054.71	864.351	271.418	2091.23	1079.72	173.874	2074.48	530.069	141.274	1986.46	115.008	180.966	2091.46	60.6935
2554	0	-182.199	1948.91	953.185				-192.106	2007.76	555.046	-240.092	1979.69	163.472	-308.427	2083.51	79.7554	269.051	2057.28	863.893	272.038	2093.1	1079.65	173.934	2076.49	529.711	141.252	1986.61	115.09	180.785	2091.43	60.6203
2555	0	-181.815	1950.65	953.483				-192.738	2013.99	555.853	-240.716	1988.45	163.84	-310.958	2094.13	82.3704	269.311	2059.85	863.621	272.722	2095.02	1079.52	174.091	2078.51	529.253	141.545	1986.97	115.246	180.82	2091.52	60.5592
2556	0	-181.374	1952.23	953.67				-193.321	2020.33	556.876	-242.496	1999.6	165.303	-312.98	2104.55	84.8369	269.501	2062.24	863.238	273.241	2096.88	1079.37	174.146	2080.44	528.915	141.697	1987.28	115.435	180.929	2091.6	60.5544
2557	0	-180.831	1953.81	953.895				-194.259	2027.36	558.084	-243.573	2009.58	166.339	-314.515	2115.01	87.0803	269.653	2064.21	862.726	273.804	2098.69	1079.21	174.23	2082.45	528.465	141.938	1987.7	115.619	180.968	2091.64	60.4705
2558	0	-180.716	1955.99	954.165				-195.274	2034.55	559.444	-244.489	2019.46	167.509	-315.562	2125.41	89.1831	269.818	2066.16	862.247	274.239	2100.41	1078.98	174.274	2084.27	528.06	142.043	1987.9	115.775	180.914	2091.67	60.4176
2559	0	-180.501	1958.17	954.48				-196.301	2041.84	560.789	-245.226	2029.11	168.588	-315.585	2135.54	90.898	269.926	2068.43	861.849	274.605	2101.93	1078.66	174.362	2086.12	527.673	141.198	1987.3	115.616	180.93	2091.73	60.4223
2560	0	-180.288	1960.19	954.758				-197.079	2048.83	562.082	-245.789	2037.94	169.513	-315.703	2145.94	92.6607	269.961	2070.27	861.414	275.211	2103.7	1078.3	174.471	2088.07	527.26	141.231	1987.52	115.755	180.92	2091.78	60.3793
2561	0	-180.063	1962.25	954.945				-198.044	2056.18	563.429	-246.162	2047.93	170.819	-315.322	2156.18	94.1714	270.01	2072.1	861.038	275.663	2105.3	1078	174.563	2089.87	526.904	141.071	1987.49	115.756	180.939	2091.79	60.318
2562	0	-180.006	1964.58	955.199				-198.685	2063.24	564.787	-246.63	2057.44	171.931	-314.636	2166.57	95.6985	270.065	2074.18	860.747	276.007	2106.63	1077.6	174.745	2091.81	526.446	141.143	1987.69	115.938	181.008	2091.86	60.2722
2563	0	-180.084	1967.2	955.572				-199.576	2070.72	566.242	-246.935	2066.96	173.184	-313.669	2177	97.1464	270.127	2075.97	860.452	276.572	2108.16	1077.13	174.869	2093.57	526.071	140.881	1987.77	115.962	180.899	2091.83	60.2223
2564	0	-180.044	1969.66	955.842				-200.229	2077.84	567.605	-247.356	2077.18	174.422	-312.401	2187.41	98.4695	270.124	2077.73	860.161	276.941	2109.45	1076.74	174.903	2095.31	525.628	140.873	1987.88	116.026	180.901	2091.88	60.1898
2565	0	-180.012	1971.95	956.083				-200.795	2084.99	568.958	-246.658	2083.82	174.902	-310.884	2197.84	99.7575	270.167	2079.26	859.751	277.494	2110.73	1076.35	175.074	2097.13	525.189	140.924	1988	116.232	181.054	2092	60.1397
2566	0	-180.252	1974.79	956.424				-201.336	2092.15	570.262	-247.331	2093.51	176.408	-309.152	2208.14	100.965	270.16	2081.1	859.406	278.112	2111.95	1075.82	175.174	2098.92	524.727	141.002	1988.12	116.346	181.003	2091.97	60.1112
2567	0	-180.232	1977.34	956.631				-201.745	2099.22	571.578	-246.652	2100.74	176.712	-307.315	2218.59	102.196	270.11	2082.91	859.088	278.377	2112.77	1075.41	175.203	2100.73	524.232	140.918	1988.23	116.392	181.028	2092.05	60.0653
2568	0	-180.662	1980.49	956.953				-201.985	2105.93	572.844	-247.125	2110.42	178.005	-305.53	2229.01	103.341	270.081	2084.53	858.768	279.107	2114.05	1075.11	175.26	2102.53	523.828	140.79	1988.23	116.354	181.059	2092.06	60.0404
2569	0	-181.039	1983.59	957.209				-202.133	2112.62	574.049	-247.239	2119.49	178.872	-303.556	2239.25	104.54	269.969	2086.38	858.45	279.314	2114.59	1074.63	175.251	2104.46	523.316	140.668	1988.38	116.401	181.066	2092.14	60.0219
2570	0	-181.44	1986.82	957.515				-202.268	2119.12	575.101	-247.517	2128.94	179.902	-301.718	2249.56	105.772	269.88	2087.66	858.03	279.798	2115.3	1074.16	175.265	2106.33	522.863	140.628	1988.54	116.536	181.09	2092.16	59.9898
2571	0	-181.777	1990	957.752				-202.279	2125.47	576.105	-247.766	2138.23	180.859	-300.028	2259.98	107.244	269.791	2089.81	857.817	280.308	2116.01	1073.76	175.227	2108.23	522.348	140.603	1988.63	116.566	181.13	2092.26	59.9752
2572	0	-182.079	1993.06	957.904				-202.205	2131.5	576.988	-246.964	2145.75	181.054	-298.351	2269.99	108.584	269.673	2091.36	857.397	280.762	2116.59	1073.39	175.089	2110.09	521.842	140.509	1988.85	116.749	181.114	2092.29	59.9699
2573	0	-182.518	1996.54	958.071				-201.84	2137.25	577.658	-246.941	2154.39	181.755	-296.808	2279.94	110.084	269.548	2092.7	856.952	281.14	2117.07	1073.02	174.954	2111.87	521.325	140.379	1988.95	116.824	181.095	2092.3	59.9593
2574	0	-182.989	2000.18	958.202				-201.631	2143.14	578.365	-247.092	2163.38	182.534	-295.234	2289.46	111.521	269.368	2093.99	856.485	281.685	2117.64	1072.55	174.903	2113.71	520.785	140.331	1989.15	117	181.057	2092.27	59.9071
2575	0	-183.788	2004.4	958.139				-201.16	2148.48	578.917	-247.189	2172.25	183.348	-294.375	2299.45	113.386	269.195	2095.38	856.073	282.122	2118.12	1072.08	174.833	2115.52	520.331	140.422	1989.45	117.291	181.089	2092.35	59.9172
2576	0	-183.943	2007.61	958.058				-200.712	2154.05	579.424	-247.336	2180.89	184.018	-293.271	2308.7	114.932	269.026	2096.64	855.595	282.656	2118.7	1071.63	174.722	2117.34	519.779	140.332	1989.51	117.294	181.094	2092.35	59.8899
2577	0	-183.817	2010.22	957.744				-200.225	2159.27	579.81	-247.433	2189.26	184.685	-292.456	2317.83	116.594	268.806	2097.97	855.167	283.002	2119.09	1071.2	174.623	2119.09	519.333	140.196	1989.66	117.353	181.097	2092.35	59.8828
2578	0	-183.733	2012.91	957.446				-199.986	2164.87	580.073	-247.444	2197.52	185.358	-291.727	2326.57	118.327	268.609	2099.14	854.684	283.381	2119.53	1070.67	174.478	2120.76	518.726	140.341	1989.97	117.46	181.057	2092.34	59.8591
2579	0	-184.152	2016.55	957.253				-198.961	2169.14	580.324	-247.362	2205.43	185.87	-291.192	2334.99	119.983	268.408	2100.4	854.294	283.684	2120	1070.17	174.381	2122.5	518.266	140.373	1990.07	117.66	181.111	2092.37	59.8849
2580	0	-184.374	2019.96	957.017				-198.353	2173.71	580.353	-247.325	2213.11	186.469	-290.717	2343.18	121.664	268.205	2101.53	853.82	283.991	2120.46	1069.72	174.221	2124.08	517.758	140.067	1990.13	117.616	181.106	2092.45	59.8267
2581	0	-184.684	2023.33	956.703				-197.609	2178.17	580.351	-247.236	2220.55	186.9	-290.256	2350.9	123.232	267.99	2102.55	853.361	284.334	2120.94	1069.21	174.273	2125.9	517.22	139.994	1990.26	117.7	181.16	2092.48	59.851
2582	0	-184.903	2026.55	956.319				-196.759	2182.08	580.187	-247.038	2227.54	187.259	-290.088	2358.72	124.819	267.823	2103.7	852.944	284.612	2121.37	1068.73	174.07	2127.38	516.692	140.394	1990.7	118.12	181.121	2092.47	59.8387
2583	0	-185.07	2029.53	955.878				-196.19	2186.23	580.088	-246.836	2234.43	187.643	-289.847	2366.11	126.293	267.694	2104.91	852.512	284.938	2121.88	1068.26	174.059	2129.02	516.208	140.404	1990.92	118.196	181.117	2092.46	59.8429
2584	0	-185.409	2032.84	955.473				-195.701	2190.43	579.98	-246.549	2241.01	187.89	-289.474	2372.99	127.483	267.568	2105.93	852.111	285.239	2122.38	1067.84	173.736	2130.33	515.667	140.36	1991.02	118.382	181.185	2092.53	59.8076
2585	0	-185.58	2035.82	954.995				-195.205	2194.24	579.878	-246.338	2247.38	188.132	-289.201	2379.66	128.67	267.419	2107.11	851.726	285.493	2122.85	1067.4	173.271	2131.49	515.047	140.331	1991.14	118.171	181.182	2092.53	59.8412
2586	0	-185.986	2039.08	954.591				-194.809	2198.02	579.616	-245.914	2253.27	188.281	-288.772	2385.93	129.666	267.259	2108.14	851.265	285.727	2123.32	1067.04	173.166	2132.88	514.585	140.461	1991.47	118.358	181.218	2092.57	59.8311
2587	0	-186.093	2041.83	954.036				-194.549	2201.9	579.397	-245.392	2258.79	188.261	-288.231	2391.91	130.479	267.198	2109.36	850.881	285.992	2123.79	1066.7	172.976	2134.14	514.07	139.709	1991.11	118.145	181.263	2092.58	59.8372
2588	0	-186.374	2044.76	953.442				-194.082	2205.22	579.045	-244.971	2264.33	188.348	-287.718	2397.61	131.138	267.12	2110.49	850.51	286.234	2124.27	1066.35	172.836	2135.4	513.595	139.692	1991.3	118.208	181.212	2092.58	59.8468
2589	0	-186.548	2047.47	952.842				-193.741	2208.44	578.656	-244.324	2269.18	188.141	-286.91	2402.7	131.52	267.125	2111.62	850.154	286.441	2124.72	1066.02	172.633	2136.59	513.178	139.778	1991.51	118.307	181.218	2092.6	59.844
2590	0	-186.789	2050.23	952.259				-193.457	2211.76	578.293	-243.721	2273.94	187.994	-286.231	2407.68	131.762	267.046	2112.74	849.731	286.637	2125.21	1065.77	172.417	2137.74	512.763	139.356	1991.32	118.033	181.261	2092.55	59.8736
2591	0	-186.937	2052.86	951.715				-193.152	2214.66	577.772	-243.1	2278.57	187.842	-285.429	2412.26	131.911	267.036	2113.9	849.407	286.856	2125.75	1065.59	172.335	2138.92	512.32	139.31	1991.51	118.028	181.273	2092.55	59.9231
2592	0	-187.304	2055.8	951.156				-192.968	2217.79	577.332	-242.229	2282.53	187.471	-284.68	2416.42	131.789	266.979	2115.1	849.013	287.035	2126.19	1065.44	172.162	2140.09	511.887	138.942	1991.42	117.791	181.254	2092.54	59.9329
2593	0	-187.406	2058.3	950.546				-192.831	2220.81	576.851	-241.21	2286.21	186.998	-283.829	2420.64	131.727	267.009	2116.4	848.659	287.184	2126.75	1065.33	172.068	2141.36	511.456	138.929	1991.55	117.876	181.256	2092.66	59.7571
2594	0	-187.688	2061.08	949.957				-192.66	2223.67	576.436	-240.43	2289.8	186.527	-282.728	2423.94	131.107	266.969	2117.52	848.335	287.314	2127.29	1065.24	171.887	2142.53	511.055	139.124	1991.85	118.041	181.336	2092.56	59.9581
2595	0	-187.808	2063.5	949.298				-192.668	2226.62	576.031	-239.422	2293.14	186.06	-281.91	2427.31	130.698	266.978	2118.77	848.039	287.451	2127.87	1065.14	171.804	2143.77	510.717	139.091	1991.95	118.051	181.304	2092.68	59.8291
2596	0	-188.088	2066.28	948.785				-192.609	2229.49	575.632	-238.332	2296.04	185.469	-281.028	2430.36	130.054	266.931	2120.03	847.784	287.572	2128.43	1065.06	171.638	2144.97	510.281	139.032	1992.05	118.001	181.301	2092.68	59.825
2597	0	-188.205	2068.66	948.186				-192.47	2232.2	575.103	-237.222	2298.71	184.722	-279.693	2432.83	129.167	266.937	2121.22	847.504	287.596	2128.99	1064.96	171.571	2146.17	509.912	138.981	1992.2	118.023	181.238	2092.59	59.8081
2598	0	-188.32	2071.12	947.528				-192.429	2235.01	574.658	-236.188	2301.31	184.026	-279.003	2435.45	128.403	266.902	2122.32	847.191	287.614	2129.57	1064.92	171.399	2147.27	509.532	138.98	1992.32	118.027	181.24	2092.59	59.8519
2599	0	-188.497	2073.67	946.895				-192.365	2237.55	574.086	-235.012	2303.63	183.197	-278.148	2437.86	127.563	266.916	2123.63	847.016	287.595	2130.15	1064.87	171.305	2148.43	509.168	138.906	1992.35	117.983	181.221	2092.58	59.8522
2600	0	-188.613	2076.08	946.249				-192.149	2239.99	573.422	-233.767	2305.74	182.373	-276.962	2439.94	126.52	266.862	2124.84	846.816	287.574	2130.87	1064.83	171.215	2149.53	508.759	138.9	1992.44	118.016	181.242	2092.6	59.8383
2601	0	-188.824	2078.78	945.658				-191.999	2242.53	572.817	-232.679	2307.83	181.527	-276.148	2441.84	125.397	266.811	2126.06	846.655	287.518	2131.59	1064.76	171.212	2150.62	508.504	138.958	1992.59	118.093	181.196	2092.57	59.8276
2602	0	-188.906	2081.31	944.979				-191.846	2244.95	572.13	-231.486	2309.67	180.488	-274.8	2443.27	124.135	266.743	2127.26	846.454	287.393	2132.43	1064.72	171.163	2151.83	508.156	138.859	1992.65	118.091	181.271	2092.61	59.833
2603	0	-189.052	2083.9	944.42				-191.503	2247.02	571.321	-230.254	2311.42	179.574	-273.891	2445.33	123.18	266.593	2128.34	846.281	287.202	2133.24	1064.68	171.136	2152.84	507.746	138.849	1992.7	118.127	181.26	2092.61	59.829
2604	0	-189.169	2086.45	943.717				-191.102	2249.03	570.592	-229.192	2313.23	178.629	-273.025	2447.19	122.05	266.578	2129.84	846.124	286.947	2134.01	1064.69	171.145	2153.97	507.479	138.772	1992.77	118.127	181.256	2092.61	59.8278
2605	0	-189.418	2089.27	943.185				-190.812	2251.12	569.658	-228.17	2315.01	177.581	-271.712	2448.65	120.7	266.484	2130.92	846.021	286.718	2134.78	1064.68	171.127	2155.05	507.185	138.627	1992.78	118.128	181.245	2092.6	59.7811
2606	0	-189.612	2091.66	942.42				-190.496	2253.13	568.766	-226.91	2316.46	176.483	-270.428	2450.01	119.362	266.386	2132.11	845.88	286.492	2135.7	1064.63	171.135	2156.07	506.812	138.707	1992.98	118.3	181.255	2092.61	59.769
2607	0	-189.782	2094.24	941.761				-190.054	2255.15	567.891	-225.741	2317.98	175.421	-269.663	2451.82	118.346	266.258	2133.28	845.716	286.205	2136.56	1064.65	171.171	2157.23	506.501	138.7	1992.98	118.265	181.249	2092.56	59.7414
2608	0	-190.137	2096.92	941.042				-189.68	2257.03	566.868	-224.687	2319.49	174.236	-268.413	2453.24	117.029	266.116	2134.42	845.506	285.833	2137.45	1064.63	171.174	2158.28	506.222	138.768	1993.1	118.631	181.293	2092.58	59.7041
2609	0	-190.394	2099.42	940.329				-189.249	2258.76	565.841	-223.419	2320.79	173.032	-266.841	2454.35	115.563	265.945	2135.67	845.311	285.449	2138.41	1064.61	171.088	2159.3	505.918	138.636	1993.08	118.677	181.283	2092.63	59.7134
2610	0	-190.73	2101.9	939.576				-188.704	2260.45	564.843	-222.468	2322.4	171.975	-265.565	2455.77	114.186	265.739	2136.77	845.16	285.151	2139.33	1064.58	171.057	2160.27	505.539	138.835	1993.29	118.851	181.297	2092.63	59.6918
2611	0	-190.998	2104.33	938.833				-188.302	2262.14	563.707	-221.396	2323.75	170.788	-264.179	2456.93	112.679	265.495	2137.84	845.058	284.715	2140.22	1064.54	170.981	2161.1	505.225	138.364	1993.14	118.936	181.273	2092.62	59.6669
2612	0	-191.363	2106.74	938.007				-187.731	2263.63	562.513	-220.125	2324.86	169.424	-263.12	2458.61	111.407	265.273	2138.81	844.924	284.254	2141.25	1064.51	170.831	2161.99	504.903	138.577	1993.36	118.836	181.256	2092.67	59.6746
2613	0	-191.754	2109.13	937.266				-187.178	2265.02	561.399	-219.123	2326.27	168.226	-261.643	2459.81	109.909	265.017	2139.9	844.789	283.867	2142.2	1064.49	170.699	2162.87	504.602	138.085	1993.21	119.112	181.317	2092.65	59.6957
2614	0	-192.096	2111.48	936.392				-186.794	2266.6	560.294	-217.912	2327.48	166.983	-259.977	2460.66	108.261	264.773	2141.05	844.602	283.267	2143.1	1064.45	170.906	2163.94	504.268	138.074	1993.31	119.197	181.187	2092.64	59.6676
2615	0	-192.439	2113.69	935.599				-186.328	2268.1	559.086	-216.706	2328.52	165.652	-258.713	2461.88	106.849	264.413	2142.27	844.443	282.822	2144.25	1064.4	170.408	2164.75	503.967	137.977	1993.4	119.238	181.285	2092.68	59.6551
2616	0	-192.95	2116.06	934.676				-185.849	2269.52	557.782	-215.697	2329.75	164.361	-257.198	2462.74	105.166	264.075	2143.37	844.34	282.32	2145.35	1064.36	170.221	2165.72	503.736	137.834	1993.44	119.299	181.301	2092.64	59.6767
2617	0	-193.269	2118.2	933.898				-185.393	2270.67	556.506	-214.454	2330.71	162.927	-255.951	2463.83	103.615	263.684	2144.55	844.275	281.681	2146.52	1064.34	169.882	2166.58	503.444	137.542	1993.35	119.39	181.292	2092.63	59.6864
2618	0	-193.756	2120.48	933.011				-184.857	2271.83	555.224	-213.407	2331.69	161.591	-254.414	2464.6	101.889	263.23	2145.86	844.243	281.124	2147.66	1064.33	169.572	2167.54	503.131	137.592	1993.46	119.34	181.256	2092.62	59.6881
2619	0	-194.218	2122.62	932.092				-184.403	2272.97	553.893	-212.329	2332.65	160.235	-253.273	2465.52	100.314	262.843	2146.99	844.148	280.411	2148.89	1064.38	169.359	2168.54	502.849	137.582	1993.55	119.502	181.294	2092.63	59.6753
2620	0	-194.679	2124.74	931.272				-183.947	2273.92	552.501	-210.999	2333.2	158.683	-252.143	2466.31	98.6321	262.405	2148.29	844.063	279.777	2150.2	1064.38	169.155	2169.42	502.611	137.526	1993.58	119.513	181.273	2092.62	59.667
2621	0	-195.315	2127.14	930.345				-183.474	2274.83	551.1	-209.878	2333.73	157.204	-250.842	2466.81	96.8245	261.901	2149.63	843.94	278.944	2151.53	1064.42	168.84	2170.4	502.315	137.537	1993.68	119.601	181.215	2092.6	59.6758
2622	0	-195.854	2129.21	929.451				-182.933	2275.58	549.651	-208.703	2334.28	155.688	-249.572	2467.12	94.9285	261.385	2150.93	843.848	278.243	2152.88	1064.45	168.592	2171.4	502.072	137.177	1993.57	119.552	181.291	2092.63	59.6745
2623	0	-196.45	2131.44	928.623				-182.56	2276.41	548.18	-207.714	2334.88	154.287	-248.651	2467.64	93.1853	260.837	2152.29	843.79	277.314	2154.35	1064.5	168.47	2172.49	501.801	137.091	1993.57	119.533	181.3	2092.64	59.6766
2624	0	-197.158	2133.76	927.705				-182.177	2277.17	546.681	-206.638	2335.2	152.756	-247.293	2467.51	91.1114	260.279	2153.72	843.791	276.454	2155.84	1064.55	168.31	2173.53	501.635	137.129	1993.71	119.643	181.298	2092.64	59.6693
2625	0	-197.739	2135.86	926.883				-181.745	2277.9	545.208	-205.422	2335.32	151.093	-246.662	2467.88	89.3213	259.703	2155.18	843.786	275.572	2157.31	1064.55	167.953	2174.49	501.344	137.084	1993.81	119.698	181.297	2092.64	59.6757
2626	0	-198.426	2138.12	925.984				-181.341	2278.41	543.681	-204.53	2335.49	149.572	-245.668	2467.71	87.2878	259.166	2156.67	843.776	274.599	2158.83	1064.57	167.634	2175.52	501.082	136.864	1993.72	119.666	181.332	2092.65	59.651
2627	0	-199.238	2140.57	925.143				-180.942	2278.93	542.15	-203.445	2335.4	147.967	-244.819	2467.5	85.2593	258.482	2158.27	843.718	273.581	2160.45	1064.65	167.383	2176.55	500.811	137.497	1994.17	119.935	181.345	2092.66	59.6399
2628	0	-199.91	2142.84	924.297				-180.602	2279.41	540.573	-202.613	2335.48	146.453	-244.176	2467.09	83.2377	257.852	2159.67	843.638	272.532	2162.03	1064.66	167.127	2177.45	500.562	137.48	1994.3	120.025	181.334	2092.65	59.6511
2629	0	-200.681	2145.1	923.372				-180.273	2279.8	538.998	-201.571	2335.1	144.716	-243.241	2466.59	81.1007	257.109	2161.13	843.614	271.493	2163.7	1064.69	166.711	2178.43	500.262	137.239	1994.22	120.053	181.309	2092.7	59.6292
2630	0	-201.533	2147.56	922.457				-179.982	2280.32	537.417	-200.565	2334.67	143.018	-242.71	2465.95	78.9401	256.353	2162.59	843.562	270.426	2165.41	1064.69	166.35	2179.34	499.992	137.086	1994.26	120.157	181.334	2092.65	59.5932
2631	0	-202.351	2150.01	921.534				-179.795	2280.94	535.875	-199.81	2334.3	141.448	-242.121	2465.23	76.7919	255.612	2163.93	843.467	269.357	2167.15	1064.72	166.003	2180.32	499.675	137.045	1994.32	120.238	181.333	2092.71	59.6369
2632	0	-203.131	2152.22	920.552				-179.635	2281.38	534.3	-198.838	2333.69	139.728	-241.487	2464.3	74.413	254.811	2165.46	843.41	268.34	2168.86	1064.66	165.573	2181.32	499.445	136.832	1994.32	120.316	181.346	2092.72	59.6122
2633	0	-203.989	2154.62	919.589				-179.564	2281.89	532.754	-198.185	2333.04	138.093	-240.733	2463.11	71.8828	254.006	2167.07	843.277	267.098	2170.71	1064.67	165.072	2182.28	499.186	136.812	1994.44	120.424	181.351	2092.72	59.5943
2634	0	-205.004	2157.05	918.727				-179.606	2282.63	531.233	-197.59	2332.4	136.447	-240.15	2461.89	69.3734	253.145	2168.66	843.248	265.947	2172.54	1064.64	164.637	2183.16	498.892	136.697	1994.47	120.44	181.351	2092.72	59.5942
2635	0	-205.921	2159.53	917.717				-179.711	2283.3	529.73	-196.943	2331.63	134.784	-239.82	2460.74	66.8873	252.296	2170.07	843.15	264.791	2174.44	1064.59	164.144	2184.18	498.615	136.561	1994.51	120.504	181.351	2092.72	59.5943
2636	0	-206.942	2162.03	916.738				-179.849	2283.92	528.204	-196.337	2330.54	132.996	-239.361	2459.37	64.2351	251.337	2171.8	843.104	263.562	2176.33	1064.59	163.584	2185.13	498.315	135.534	1993.94	120.26	181.306	2092.65	59.5814
2637	0	-207.902	2164.46	915.772				-179.95	2284.31	526.574	-195.894	2329.59	131.312	-238.785	2457.76	61.3293	250.414	2173.44	842.942	262.344	2178.28	1064.57	163.108	2186.08	498.083	136.015	1994.38	120.586	181.346	2092.72	59.5926
2638	0	-208.834	2166.88	914.75				-180.091	2284.67	524.913	-195.608	2328.67	129.55	-238.454	2456.31	58.5147	249.457	2175.1	842.805	261.105	2180.24	1064.53	162.463	2187.1	497.828	135.911	1994.44	120.613	181.353	2092.73	59.5951
2639	0	-209.779	2169.32	913.687				-180.275	2284.83	523.314	-195.646	2327.89	127.942	-238.182	2454.82	55.6137	248.434	2176.69	842.712	259.771	2182.43	1064.47	161.946	2188.25	497.579	136.273	1994.85	120.679	181.351	2092.72	59.5945
2640	0	-210.769	2171.92	912.679				-180.542	2285.04	521.637	-195.944	2326.99	126.258	-237.857	2453.28	52.5945	247.346	2178.47	842.701	258.402	2184.56	1064.45	161.41	2189.35	497.31	136.348	1995.03	120.809	181.292	2092.7	59.5899
2641	0	-211.851	2174.51	911.657				-180.885	2285.1	519.894	-196.398	2326.21	124.647	-237.732	2451.73	49.729	246.322	2180.36	842.731	256.923	2186.71	1064.44	160.787	2190.42	497.042	135.92	1994.82	120.909	181.346	2092.72	59.5932
2642	0	-212.901	2177.16	910.511				-181.366	2285.07	518.167	-196.861	2325.11	122.895	-237.378	2450.36	47.9556	245.233	2182.3	842.721	255.482	2189.04	1064.48	160.158	2191.62	496.775	135.849	1994.88	121.002	181.352	2092.73	59.5948
2643	0	-214.057	2179.75	909.357				-181.888	2284.85	516.361	-197.017	2323.55	121.527	-236.725	2449.76	47.9632	244.105	2184.31	842.714	253.797	2191.35	1064.55	159.461	2192.75	496.479	136.106	1995.19	121.171	181.369	2092.74	59.5976
2644	0	-215.293	2182.52	908.16				-182.221	2284.23	514.5	-197.65	2322.67	120.194	-235.715	2448.86	47.7714	242.896	2186.38	842.761	252.227	2193.86	1064.51	158.744	2193.97	496.137	135.93	1995.2	121.289	181.338	2092.77	59.6035
2645	0	-216.769	2185.63	907.005				-182.492	2283.46	512.546	-198.224	2322.36	119.03	-234.942	2449.25	47.8579	241.646	2188.53	842.81	250.286	2196.29	1064.54	157.929	2195.12	495.858	135.901	1995.35	121.395	181.368	2092.74	59.598
2646	0	-218.003	2188.16	905.755				-182.656	2282.71	510.632	-199.208	2323.34	118.709	-234.284	2450.33	48.2179	240.364	2190.6	842.801	248.586	2198.93	1064.57	157.131	2196.4	495.567	135.841	1995.42	121.62	181.375	2092.74	59.6032
2647	0	-219.502	2191.18	904.603				-182.676	2281.93	508.824	-199.075	2324.44	117.83	-233.911	2451.7	48.8092	239.022	2192.89	842.758	246.753	2201.61	1064.64	156.456	2197.74	495.221	135.252	1995.29	121.75	181.375	2092.74	59.6036
2648	0	-221.107	2194.09	903.586				-182.762	2281.55	507.13	-199.117	2327.94	117.961	-233.069	2452.15	49.0912	237.524	2195.33	842.767	244.708	2204.25	1064.69	155.517	2198.92	494.953	135.35	1995.51	122.073	181.387	2092.8	59.6148
2649	0	-222.685	2196.98	902.671				-182.161	2280.88	505.935	-197.891	2329.57	117.785	-232.566	2452.27	49.5004	235.977	2197.84	842.846	242.573	2207.01	1064.79	154.683	2200.12	494.774	135.345	1995.74	122.313	181.407	2092.82	59.6191
2650	0	-224.49	2199.98	901.938				-181.437	2281.29	505.007	-195.54	2330.41	117.703	-231.943	2452.42	49.9646	234.384	2200.01	842.88	240.663	2209.92	1064.8	153.625	2201.24	494.675	135.227	1995.85	122.488	181.393	2092.86	59.6278
2651	0	-226.297	2202.78	901.368				-180.334	2282.62	504.305	-192.411	2329.6	117.151	-231	2452.74	50.4682	232.688	2202.47	842.947	238.344	2212.67	1064.95	152.504	2202.24	494.571	135.1	1996.02	122.722	181.382	2092.86	59.6549
2652	0	-228.051	2205.43	900.87				-178.901	2284.36	503.588	-189.408	2329.82	116.703	-230.281	2453.17	51.2153	230.901	2205.2	843.038	236.182	2215.74	1065.08	151.372	2203.19	494.556	134.567	1995.91	122.85	181.381	2092.86	59.6551
2653	0	-229.768	2207.85	900.37				-177.469	2286.67	502.919	-187.591	2332.41	116.484	-229.768	2453.29	51.6388	229.007	2207.65	843.135	233.99	2218.93	1065.32	150.323	2204.25	494.7	134.593	1996.14	123.216	181.391	2092.93	59.6725
2654	0	-231.56	2210.21	899.914				-176.038	2288.72	502.007	-186.271	2333.7	116.136	-229.613	2453.64	51.8128	227.162	2209.99	843.344	231.609	2222.09	1065.52	149.064	2204.98	494.692	134.471	1996.19	123.517	181.394	2092.93	59.6738
2655	0	-233.207	2212.29	899.376				-175.288	2291.09	501.398	-185.692	2334.51	116.01	-229.392	2453.78	51.8542	225.265	2212.32	843.548	229.307	2225.46	1065.72	148.016	2205.81	494.815	134.502	1996.38	123.902	181.393	2092.93	59.6733
2656	0	-234.901	2214.39	898.926				-175.694	2293.61	501.067	-185.739	2335.06	115.862	-229.292	2453.75	51.7701	223.735	2211.57	843.384	226.917	2228.82	1065.88	146.948	2206.46	494.98	134.336	1996.39	124.189	181.419	2093	59.6474
2657	0	-236.92	2216.94	898.692				-177.31	2295.98	501.367	-186.072	2334.98	115.698	-229.416	2453.8	51.6447	221.842	2213.5	843.696	224.526	2232.17	1066.05	145.875	2207.05	495.237	134.238	1996.48	124.454	181.492	2093.04	59.6204
2658	0	-238.783	2219.21	898.82				-179.448	2297.88	501.903	-186.612	2334.83	115.536	-229.589	2453.77	51.4596	220.042	2215.47	844.082	222.199	2235.61	1066.32	145.247	2207.89	495.639	134.247	1996.54	124.784	181.519	2093.11	59.6013
2659	0	-240.487	2221.52	899.192				-181.825	2299.55	502.619	-187.474	2334.87	115.564	-230.106	2454.07	51.454	218.163	2217.24	844.595	219.822	2238.89	1066.64	144.122	2208.2	496.078	134.578	1996.91	125.368	181.488	2093.11	59.5728
2660	0	-242.52	2224.21	899.873				-184.213	2300.96	503.318	-188.418	2334.88	115.603	-230.059	2453.84	51.129	216.377	2219.06	845.268	217.62	2242.16	1067	143.488	2208.72	496.769	134.772	1997.13	125.879	181.679	2093.19	59.5351
2661	0	-244.462	2226.85	900.638				-186.562	2302.31	503.983	-189.105	2334.77	115.607	-230.183	2453.72	50.9271	214.515	2220.86	846.024	215.1	2245.33	1067.52	142.632	2208.96	497.496	135.862	1998.18	126.517	181.712	2093.24	59.4948
2662	0	-246.63	2229.65	901.447				-188.657	2303.29	504.46	-189.749	2334.88	115.722	-230.344	2453.75	50.8761	212.663	2222.52	846.859	212.596	2248.49	1068.11	141.926	2209.23	498.26	136.382	1998.78	127.232	181.89	2093.33	59.4987
2663	0	-248.62	2232.05	902.09				-190.461	2304.06	504.768	-190.205	2334.93	115.774	-230.435	2453.77	50.8348	210.789	2224.26	847.774	210.314	2251.74	1068.81	141.058	2209.43	499.258	136.357	1998.93	127.812	182.038	2093.44	59.4243
2664	0	-250.734	2234.42	902.718				-191.784	2304.8	504.904	-190.336	2334.85	115.72	-230.487	2453.82	50.8232	208.889	2225.96	848.751	207.57	2254.89	1069.7	140.505	2209.69	500.144	136.591	1999.39	128.517	182.186	2093.54	59.451
2665	0	-252.954	2236.93	903.16				-192.676	2305.29	504.78	-190.309	2334.74	115.627	-230.445	2453.79	50.8253	206.904	2227.78	849.706	204.971	2258.01	1070.49	139.79	2210.03	501.273	136.832	1999.72	129.278	182.347	2093.62	59.3838
2666	0	-255.112	2239.16	903.33				-193.263	2305.69	504.529	-190.232	2334.8	115.56	-230.377	2453.78	50.831	204.932	2229.63	850.602	202.331	2261.18	1071.42	139.02	2210.38	502.249	137	2000.05	130.021	183.31	2094.03	59.4662
2667	0	-257.389	2241.49	903.345				-193.626	2305.8	504.148	-190.038	2334.91	115.455	-230.326	2453.8	50.8736	202.991	2231.51	851.558	199.662	2264.25	1072.26	138.192	2210.78	503.234	137.055	2000.47	130.845	182.607	2093.83	59.415
2668	0	-259.58	2243.76	903.196				-194.138	2306.11	503.71	-189.726	2334.75	115.259	-230.251	2453.8	50.9487	201.019	2233.51	852.464	197.258	2267.48	1073.07	137.326	2211.31	504.13	137.054	2000.93	131.713	182.604	2093.85	59.6089
2669	0	-261.858	2246.18	902.941				-194.773	2306.42	503.357	-189.311	2334.54	114.873	-230.204	2453.89	50.9865	199.04	2235.52	853.332	194.758	2270.63	1073.88	136.492	2212.07	505.103	137.162	2001.43	132.633	182.761	2093.88	59.7119
2670	0	-264.139	2248.64	902.653				-195.462	2306.89	502.922	-189.178	2334.75	114.598	-230.156	2453.92	51.069	197.128	2237.7	854.167	192.236	2273.88	1074.6	135.505	2212.89	505.899	137.15	2001.92	133.514	182.878	2094.06	59.7947
2671	0	-266.345	2251.12	902.296				-196.161	2307.6	502.62	-188.981	2334.88	114.358	-230.096	2453.93	51.1034	195.196	2239.94	855.011	189.613	2277.04	1075.39	134.62	2214	506.637	137.126	2002.4	134.511	182.941	2094.21	59.8276
2672	0	-268.715	2254.14	901.961				-196.869	2308.45	502.333	-188.547	2334.77	114.042	-230.06	2454.02	51.1495	193.325	2242.33	855.821	186.976	2280.17	1076.12	133.651	2215.33	507.357	136.993	2002.93	135.443	183.112	2094.38	59.8716
2673	0	-270.73	2256.91	901.382				-197.658	2309.7	502.144	-188.428	2334.94	113.888	-230.009	2454.06	51.154	191.451	2244.75	856.627	184.546	2283.51	1076.82	132.823	2217.08	508.015	136.934	2003.49	136.617	183.216	2094.54	59.9485
2674	0	-272.824	2259.99	900.869				-198.41	2311.02	501.887	-188.393	2335.22	113.793	-229.954	2454.07	51.1717	189.496	2247.35	857.381	181.819	2286.72	1077.44	131.992	2218.98	508.545	136.85	2004.07	137.726	183.536	2094.79	60.0413
2675	0	-274.653	2263.11	900.314				-199.256	2312.46	501.621	-188.299	2335.37	113.695	-229.955	2454.07	51.1946	187.613	2250.11	858.093	179.241	2290.06	1078.16	131.185	2221.13	508.993	136.85	2004.89	139.01	183.863	2095.01	60.0512
2676	0	-276.573	2266.39	899.852				-200.144	2313.84	501.403	-188.235	2335.61	113.58	-229.902	2454.09	51.1938	185.577	2252.8	858.731	176.661	2293.34	1078.78	130.308	2223.53	509.453	137.063	2005.73	140.378	184.111	2095.26	60.0456
2677	0	-278.319	2269.7	899.365				-201.139	2315.27	501.284	-188.126	2335.74	113.428	-229.9	2454.09	51.1926	183.558	2255.69	859.315	174.07	2296.7	1079.33	129.475	2226.2	509.943	137.604	2006.88	141.765	184.286	2095.51	59.964
2678	0	-280.244	2273.3	898.917				-202.126	2316.65	501.178	-188.064	2335.9	113.3	-229.845	2454.1	51.1905	181.591	2258.71	859.856	171.541	2299.92	1079.81	128.723	2229.14	510.415	138.443	2008.18	143.748	184.254	2095.67	60.0084
2679	0	-281.832	2276.33	898.529				-203.253	2317.98	501.07	-187.976	2336.04	113.151	-229.837	2454.09	51.202	179.601	2261.75	860.337	168.971	2303.23	1080.21	127.91	2232.34	510.863	138.692	2009.53	145.466	183.996	2095.91	60.1457
2680	0	-283.805	2279.84	898.213				-204.208	2319.15	500.918	-187.913	2336.15	112.97	-229.838	2454.09	51.2022	177.648	2264.88	860.781	166.485	2306.56	1080.72	127.104	2236.04	511.32	138.044	2010.35	147.456	184.292	2096.27	60.4032
2681	0	-285.528	2282.77	898.029				-205.269	2320.37	500.875	-187.848	2336.31	112.854	-229.783	2454.11	51.2002	175.754	2267.98	861.251	163.992	2309.76	1081.17	126.38	2240.11	511.713	137.896	2011.98	149.645	184.594	2096.57	60.6573
2682	0	-287.57	2286.05	897.903				-206.301	2321.62	500.839	-187.781	2336.3	112.778	-229.783	2454.12	51.223	173.798	2270.98	861.731	161.262	2313.03	1081.71	125.665	2244.76	512.221	137.75	2013.95	152.223	184.728	2096.94	61.0054
2683	0	-289.705	2289.11	897.714				-207.28	2322.7	500.74	-187.783	2336.45	112.658	-229.778	2454.18	51.2464	171.941	2274.01	862.267	158.869	2316.21	1082.22	125.067	2249.88	512.638	137.64	2016.08	155.038	184.81	2097.38	61.4859
2684	0	-292.118	2292.34	897.592				-208.281	2323.87	500.645	-187.743	2336.5	112.549	-229.74	2454.14	51.2704	170.126	2276.89	862.805	156.215	2319.23	1082.7	124.438	2255.51	513.083	137.381	2018.56	158.009	184.914	2097.87	61.9306
2685	0	-294.481	2295.37	897.28				-209.192	2324.87	500.548	-187.683	2336.51	112.427	-229.728	2454.13	51.2791	168.392	2279.74	863.381	153.624	2322.09	1083.13	124.092	2261.78	513.566	137.448	2021.52	161.238	184.973	2098.34	62.4793
2686	0	-296.661	2298.15	896.896				-210.006	2325.75	500.295	-187.712	2336.68	112.357	-229.721	2454.19	51.3012	166.569	2282.5	863.929	150.868	2324.76	1083.53	123.689	2268.62	513.967	137.541	2025.04	164.548	184.732	2098.77	63.2478
2687	0	-298.878	2300.83	896.473				-210.897	2326.59	500.026	-187.702	2336.83	112.282	-229.674	2454.15	51.3165	164.893	2285.27	864.52	148.341	2327.44	1083.97	123.606	2276.13	514.553	137.104	2028.85	168.127	184.894	2099.56	64.2558
2688	0	-300.723	2302.84	895.976				-211.742	2327.25	499.708	-187.625	2336.84	112.143	-229.685	2454.22	51.3406	163.163	2287.87	865.074	145.748	2329.83	1084.33	123.705	2284.25	515.262	136.062	2032.65	172.075	184.801	2100.53	65.7052
2689	0	-302.446	2304.6	895.473				-212.676	2327.85	499.438	-187.574	2336.92	112.017	-229.617	2454.16	51.3496	161.47	2290.48	865.566	143.204	2332.14	1084.6	123.787	2292.77	515.964	134.648	2036.73	176.438	184.394	2101.59	67.3691
2690	0	-304.377	2306.73	894.871				-213.653	2328.25	499.183	-187.602	2337.02	111.877	-229.611	2454.15	51.3668	159.871	2292.99	865.992	140.854	2334.46	1084.77	123.917	2301.77	516.798	134.458	2042.11	180.994	184.053	2102.8	69.4911
2691	0	-306.349	2309.08	894.27				-214.706	2328.56	498.857	-187.659	2337.09	111.712	-229.631	2454.24	51.3971	158.321	2295.43	866.326	138.463	2336.44	1084.91	124.229	2311.31	517.832	134.077	2048.07	185.857	183.716	2104.14	71.9438
2692	0	-307.983	2310.97	893.707				-215.828	2328.82	498.574	-187.858	2337.29	111.631	-229.62	2454.17	51.3741	156.908	2297.86	866.632	136.03	2338.37	1084.88	124.508	2321.24	519.013	133.329	2054.29	191.074	183.112	2105.84	75.0148
2693	0	-309.717	2312.99	893.154				-216.971	2328.73	498.171	-187.997	2337.39	111.428	-229.594	2454.14	51.3492	155.631	2300.19	866.857	133.493	2340.11	1084.82	124.775	2331.43	520.466	132.534	2061.15	196.607	182.569	2107.68	78.1664
2694	0	-311.393	2314.81	892.566				-218.18	2328.76	497.887	-188.089	2337.51	111.226	-229.607	2454.21	51.353	154.421	2302.42	867.019	130.939	2341.65	1084.74	125.252	2341.83	522.106	131.352	2068.18	202.103	181.655	2109.88	82.1575
2695	0	-312.989	2316.63	892.011				-219.385	2328.59	497.549	-188.214	2337.5	111.034	-229.621	2454.16	51.3359	153.286	2304.67	867.15	128.872	2343.43	1084.42	125.405	2352.07	523.94	129.914	2075.83	207.714	177.805	2111.36	85.9788
2696	0	-314.545	2318.23	891.437				-220.667	2328.37	497.203	-188.291	2337.48	110.883	-229.66	2454.2	51.3342	152.28	2306.93	867.237	126.719	2345.12	1083.98	125.521	2362.19	525.973	128.747	2084.07	213.404	176.769	2115.03	90.903
2697	0	-316.116	2319.79	891.004				-221.836	2328.12	496.904	-188.479	2337.52	110.758	-229.653	2454.13	51.2745	151.288	2309.11	867.367	124.504	2346.42	1083.52	125.709	2372.2	528.304	127.298	2092.22	219.038	175.462	2119.2	96.2981
2698	0	-317.622	2321.13	890.555				-223.059	2327.77	496.6	-188.66	2337.5	110.613	-229.713	2454.19	51.2766	150.315	2311.28	867.587	122.615	2348.19	1082.86	125.895	2381.96	530.839	125.546	2100.45	224.604	174.905	2125.5	102.416
2699	0	-319.051	2322.15	890.203				-224.182	2327.46	496.304	-188.777	2337.38	110.429	-229.751	2454.22	51.2535	149.601	2312.31	867.747	121.107	2349.99	1082.49	126.125	2391.43	533.544	123.592	2108.82	229.694	173.03	2131.08	107.962
2700	0	-320.655	2323.31	889.906				-225.174	2327.14	495.997	-188.973	2337.35	110.323	-229.734	2454.14	51.2251	148.413	2317.93	868.702	119.458	2351.9	1081.57	126.302	2400.66	536.514	121.782	2117.02	234.841	171.727	2138.69	112.189
2701	0	-322.11	2324.17	889.578				-226.155	2326.89	495.733	-189.17	2337.41	110.246	-229.802	2454.19	51.2137	147.609	2320.94	869.537	118.05	2353.89	1080.92	126.474	2409.48	539.518	119.813	2124.81	239.155	169.594	2147.41	115.486
2702	0	-323.551	2324.71	889.269				-227.044	2326.59	495.478	-189.322	2337.42	110.139	-229.838	2454.18	51.1941	146.959	2323.55	870.47	116.768	2356.07	1080.3	126.571	2417.7	542.431	117.785	2133.23	241.705	167.207	2158.24	118.916
2703	0	-324.953	2325.12	889.1				-227.812	2326.42	495.304	-189.395	2337.34	110.082	-229.858	2454.19	51.1747	146.236	2325.64	871.524	115.725	2358.49	1079.82	126.585	2425.4	545.436	116.053	2142.69	243.515	164.385	2170.01	120.642
2704	0	-326.28	2325.32	888.916				-228.657	2326.29	495.158	-189.458	2337.25	110.004	-229.858	2454.19	51.1749	145.562	2327.96	872.67	114.562	2360.86	1079.42	125.99	2432.44	548.323	114.553	2153.17	243.933	160.342	2181.25	120.749
2705	0	-327.42	2325.38	888.734				-229.213	2326.22	495.082	-189.536	2337.18	109.954	-229.909	2454.23	51.163	144.882	2330.15	873.969	113.415	2363.23	1079.25	125.898	2439.4	551.365	113.147	2164.15	243.385	157.355	2194.41	120.461
2706	0	-328.604	2325.35	888.491				-229.859	2326.24	494.999	-189.576	2337.08	109.888	-229.922	2454.18	51.144	144.251	2332.45	875.448	112.573	2365.92	1079.25	125.828	2446.29	554.405	111.778	2175.19	242.222	154.745	2208.06	119.27
2707	0	-329.609	2325.27	888.252				-230.449	2326.29	494.967	-189.651	2337.07	109.85	-229.96	2454.22	51.1424	143.626	2334.91	876.913	111.598	2368.66	1079.15	125.415	2452.58	557.092	110.428	2186.44	240.135	152.709	2222.31	117.59
2708	0	-330.549	2325.14	888.022				-230.876	2326.31	494.93	-189.757	2337.11	109.876	-229.973	2454.17	51.1247	142.868	2336.94	878.352	110.569	2371.46	1079.15	125.021	2458.47	559.537	109.2	2198.15	237.289	151.025	2237.11	115.438
2709	0	-331.31	2325.15	887.865				-231.177	2326.31	494.869	-189.817	2337.11	109.882	-230.016	2454.21	51.1449	142.194	2339.01	879.723	109.593	2374.24	1079.17	124.711	2464.14	561.887	108.133	2210.39	233.675	150.136	2252.97	113.05
2710	0	-332.073	2325.32	887.738				-231.409	2326.32	494.822	-189.84	2337.06	109.873	-230.02	2454.21	51.1258	141.542	2341.21	881.117	108.558	2376.99	1079.24	124.502	2469.57	564.035	107.175	2222.95	229.489	149.091	2269.04	110.064
2711	0	-332.659	2325.52	887.54				-231.652	2326.44	494.79	-189.77	2336.91	109.853	-230.042	2454.23	51.13	140.949	2343.81	882.417	107.596	2379.83	1079.32	125.125	2474.96	565.898	106.559	2236.05	224.901	148.867	2285.98	107.096
2712	0	-333.111	2325.79	887.365				-231.783	2326.59	494.753	-189.762	2336.89	109.874	-230.044	2454.23	51.1315	140.522	2346.35	883.744	106.739	2382.61	1079.35	125.451	2479.85	567.792	105.672	2248.98	219.69	148.835	2303.31	103.826
2713	0	-333.504	2326.2	887.186				-231.91	2326.85	494.769	-189.77	2336.9	109.895	-230.043	2454.23	51.1311	139.983	2348.51	884.809	105.89	2385.4	1079.4	124.982	2484.06	569.234	105.155	2262.29	213.982	149.414	2321.12	100.487
2714	0	-333.861	2326.95	887.064				-231.975	2327.16	494.735	-189.745	2336.81	109.881	-230.073	2454.19	51.1268	139.658	2351.13	885.896	105.205	2388.2	1079.46	124.678	2488.01	570.332	107.442	2277.31	208.05	150.088	2338.96	96.8702
2715	0	-334.069	2327.72	886.929				-232.036	2327.52	494.709	-189.757	2336.89	109.929	-230.104	2454.22	51.1199	139.325	2353.76	886.905	104.685	2391.04	1079.39	124.285	2491.55	571.143	109.203	2292.18	202.207	150.863	2357.08	93.3661
2716	0	-334.216	2328.6	886.821				-232.027	2327.96	494.693	-189.7	2336.84	109.912	-230.107	2454.22	51.1219	139.237	2356.36	887.806	103.946	2393.71	1079.49	123.894	2494.94	571.901	109.819	2306.51	196.15	152.592	2375.68	90.0323
2717	0	-334.244	2329.66	886.772				-231.985	2328.34	494.652	-189.683	2336.82	109.943	-230.106	2454.22	51.1215	139.162	2359.27	888.611	104.599	2397.51	1079.52	122.586	2497.66	571.983	109.77	2320.51	189.691	154.224	2394.28	87.0305
2718	0	-334.183	2330.7	886.728				-231.954	2328.83	494.666	-189.615	2336.76	109.919	-230.106	2454.22	51.1212	139.167	2361.9	889.213	104.236	2400.33	1079.44	122.005	2500.52	572.108	110.165	2334.7	183.161	155.887	2413.04	84.0991
2719	0	-334.063	2331.8	886.703				-231.897	2329.32	494.676	-189.555	2336.76	109.955	-230.136	2454.19	51.1173	139.452	2364.64	889.916	103.9	2402.96	1079.35	121.383	2503.2	571.926	111.609	2349.6	177.171	157.793	2431.68	81.7259
2720	0	-333.977	2333.01	886.701				-231.763	2329.82	494.687	-189.493	2336.77	109.966	-230.082	2454.13	51.1047	139.749	2366.12	889.977	103.637	2405.54	1079.13	120.724	2505.7	571.758	113.137	2364.13	171.701	159.877	2450.22	79.4944
2721	0	-333.83	2334.45	886.719				-231.643	2330.43	494.744	-189.514	2336.86	110.036	-230.101	2454.14	51.1071	140.194	2368.3	890	103.487	2408.32	1079	120.038	2508.17	571.407	115.964	2379.28	166.807	161.8	2468.27	77.8235
2722	0	-333.599	2335.77	886.731				-231.481	2331.05	494.807	-189.375	2336.74	110.045	-230.128	2454.18	51.1278	140.679	2370.76	889.941	103.516	2411.06	1078.82	119.428	2510.46	571.025	117.505	2393.23	162.096	163.78	2485.89	76.4296
2723	0	-333.18	2336.9	886.769				-231.203	2331.66	494.905	-189.314	2336.81	110.08	-230.156	2454.2	51.1364	141.22	2373.34	889.817	103.65	2413.77	1078.62	120.338	2513.34	570.739	119.921	2407.46	157.917	165.978	2503.12	75.3691
2724	0	-332.742	2338.25	886.856				-230.921	2332.26	494.973	-189.268	2336.84	110.185	-230.157	2454.2	51.1369	141.791	2375.99	889.596	103.779	2416.52	1078.34	119.911	2515.52	570.121	122.074	2421.1	154.035	167.805	2519.36	74.6961
2725	0	-332.309	2339.6	886.956				-230.572	2332.89	495.081	-189.157	2336.81	110.212	-230.155	2454.2	51.136	142.356	2378.46	889.141	104.064	2419.2	1078.06	119.91	2517.81	569.383	124.388	2434.43	150.832	169.9	2535.16	74.2249
2726	0	-331.747	2340.75	887.042				-230.259	2333.64	495.222	-189.029	2336.82	110.273	-230.155	2454.2	51.1358	142.882	2380.92	888.589	104.428	2422	1077.8	119	2519.56	568.551	126.233	2447.03	147.762	171.42	2549.89	74.1579
2727	0	-331.196	2341.96	887.187				-229.926	2334.32	495.357	-188.901	2336.77	110.328	-230.138	2454.12	51.1079	143.432	2383.37	887.881	104.891	2424.84	1077.51	118.372	2521.25	567.495	127.971	2459.08	145.096	173.268	2564.17	74.4951
2728	0	-330.539	2343.2	887.354				-229.452	2335.06	495.543	-188.819	2336.82	110.41	-230.179	2454.16	51.1271	143.986	2385.83	887.139	105.433	2427.79	1077.19	117.703	2522.8	566.385	129.579	2470.52	142.852	174.534	2577.34	74.8624
2729	0	-329.813	2344.44	887.549				-228.967	2335.83	495.722	-188.743	2336.84	110.488	-230.187	2454.17	51.1329	144.456	2388.29	886.405	106.027	2430.8	1076.95	117.208	2524.18	565.25	131.01	2481.34	141.013	175.74	2589.59	75.502
2730	0	-329.065	2345.81	887.805				-228.516	2336.71	495.887	-188.548	2336.78	110.525	-230.211	2454.19	51.1383	144.922	2390.9	885.592	106.714	2433.91	1076.66	116.848	2525.49	563.934	132.162	2491.45	139.239	175.093	2599.96	75.3578
2731	0	-328.237	2347.09	888.073				-227.877	2337.53	496.097	-188.426	2336.8	110.639	-230.212	2454.19	51.1393	145.329	2393.57	884.83	107.474	2437.11	1076.37	116.311	2526.72	562.586	133.002	2500.64	137.687	178.982	2624.53	81.4114
2732	0	-327.309	2348.4	888.399				-227.213	2338.3	496.249	-188.286	2336.81	110.73	-230.212	2454.19	51.1387	145.771	2396.57	884.001	108.228	2440.34	1076.06	115.842	2527.86	561.223	132.89	2508.73	135.93	179.599	2634.74	82.3303
2733	0	-326.352	2349.76	888.682				-226.625	2339.34	496.522	-188.184	2336.86	110.853	-230.209	2454.18	51.1148	146.146	2399.93	883.113	109.128	2443.64	1075.71	115.32	2528.85	559.662	133.785	2516.45	134.794	179.672	2642.94	82.7164
2734	0	-325.314	2351.17	888.973				-225.904	2340.37	496.788	-188.086	2336.9	110.956	-230.208	2454.18	51.1137	146.534	2403.63	882.127	110.072	2447.05	1075.3	114.944	2529.97	558.223	134.964	2523.54	133.341	179.368	2649.88	82.6319
2735	0	-324.143	2352.51	889.232				-225.282	2341.47	497.021	-188.047	2337.1	111.087	-230.263	2454.16	51.1163	147.186	2406.84	880.796	111.187	2450.5	1074.87	114.716	2531.25	556.712	134.72	2529.18	131.385	178.797	2656.56	82.5078
2736	0	-322.975	2354.07	889.505				-224.387	2342.5	497.199	-187.908	2337.09	111.302	-230.216	2454.19	51.1028	147.854	2409.72	879.627	112.38	2454.01	1074.35	114.518	2532.72	555.351	134.203	2533.5	130.981	177.753	2661.34	82.1542
2737	0	-321.621	2355.58	889.859				-223.621	2343.54	497.44	-187.714	2337.03	111.383	-230.254	2454.15	51.0992	148.716	2413.09	878.543	113.687	2457.67	1073.88	114.271	2534.2	554.075	132.966	2536.89	129.471	176.409	2664.02	81.2503
2738	0	-320.275	2357.28	890.232				-222.648	2344.61	497.738	-187.541	2336.99	111.53	-230.27	2454.17	51.1036	149.702	2416.57	877.707	115.118	2461.48	1073.32	113.942	2535.84	552.964	132.124	2538.67	128.621	174.797	2665.42	79.6719
2739	0	-318.87	2359.03	890.654				-221.867	2346.02	498.095	-187.144	2336.82	111.521	-230.272	2454.17	51.1052	150.783	2420.26	876.862	116.624	2465.26	1072.92	113.572	2537.58	551.985	131.237	2538.74	127.574	173.025	2667.15	78.1618
2740	0	-317.287	2360.83	891.025				-220.857	2347.28	498.334	-186.951	2336.88	111.648	-230.255	2454.16	51.1	151.937	2423.99	876.308	118.139	2469.09	1072.47	113.126	2539.39	551.11	130.493	2538.48	126.711	171.267	2668.2	76.947
2741	0	-315.686	2362.64	891.507				-219.84	2348.55	498.643	-187.459	2337.61	112.193	-230.253	2454.15	51.0985	152.972	2427.76	875.815	119.661	2472.94	1072.12	112.519	2541.21	550.19	132.659	2539.96	127.047	169.865	2669.34	75.4971
2742	0	-313.985	2364.48	892				-218.737	2349.95	499.006	-187.796	2338.51	112.885	-230.27	2454.17	51.1038	154.169	2431.88	875.285	121.232	2476.76	1071.92	111.903	2542.99	549.369	129.879	2539.34	126.199	168.481	2671.43	74.9361
2743	0	-312.166	2366.41	892.505				-217.507	2351.51	499.312	-188.204	2339.28	113.406	-230.272	2454.17	51.1053	155.277	2436.19	874.935	122.934	2480.74	1071.85	111.353	2544.9	548.677	129.903	2540.6	125.966	168.046	2672.47	74.6913
2744	0	-310.247	2368.23	892.999				-216.197	2353.02	499.625	-188.181	2339.7	113.688	-230.271	2454.17	51.1049	156.463	2440.85	874.704	124.698	2484.79	1071.85	110.505	2547.18	548.476	129.797	2541.64	125.844	167.709	2673.05	74.0302
2745	0	-308.253	2370.12	893.557				-214.465	2353.52	499.461	-187.98	2339.78	113.872	-230.271	2454.17	51.1619	157.601	2445.9	874.769	126.584	2488.9	1072.07	109.61	2550.01	548.485	129.697	2542.28	125.867	167.806	2672.98	73.1147
2746	0	-306.28	2372.28	894.067				-213.473	2356.15	499.957	-187.664	2339.77	113.97	-230.272	2454.17	51.1635	158.659	2450.33	874.707	128.478	2493	1072.37	108.944	2553.58	548.842	129.537	2543.02	125.901	167.617	2672.67	72.06
2747	0	-304.219	2374.45	894.56				-212.247	2358.59	500.651	-187.367	2339.83	114.143	-230.272	2454.17	51.1629	159.794	2454.97	874.863	130.362	2497.17	1072.82	108.05	2557.54	549.224	129.124	2543.77	125.589	168.374	2670.19	71.0791
2748	0	-302.674	2377.48	895.051				-211.178	2362.21	501.402	-187.225	2340.1	114.496	-230.271	2454.17	51.1628	160.989	2459.87	874.974	132.363	2501.32	1073.31	107.191	2561.57	549.373	128.844	2544.26	125.262	168.609	2669.21	70.5545
2749	0	-299.942	2379.23	895.593				-209.415	2361.96	501.486	-186.986	2340.18	114.812	-230.247	2454.15	51.1569	162.379	2464.89	875.06	134.433	2505.5	1073.86	106.685	2565.83	549.484	129.085	2544.63	125.315	168.572	2669.29	70.3414
2750	0	-297.611	2381.46	896.033				-208.157	2363.9	501.92	-186.832	2340.42	115.136	-230.269	2454.17	51.1612	163.881	2469.87	875.149	136.381	2509.55	1074.35	106.108	2569.94	549.333	129.24	2545.36	125.377	168.316	2669.75	70.2973
2751	0	-295.286	2383.91	896.519				-206.719	2365.78	502.292	-187.005	2340.96	115.611	-230.272	2454.17	51.1633	165.504	2474.81	875.278	138.546	2513.66	1074.8	105.903	2574.02	549.152	133.469	2548.15	126.198	168.013	2670.08	70.0576
2752	0	-293.013	2386.7	896.987				-205.36	2367.8	502.742	-186.91	2341.27	115.856	-230.247	2454.15	51.1571	167.24	2480.02	875.403	140.675	2517.71	1075.17	106.864	2578.28	549.306	133.736	2548.9	126.176	167.849	2670.73	69.8227
2753	0	-290.711	2389.44	897.411				-204.155	2370.2	503.135	-186.759	2341.51	116.146	-230.245	2454.15	51.1553	168.878	2485.1	875.669	142.736	2521.79	1075.49	107.376	2582.11	549.145	133.745	2549.43	126.114	167.546	2671.54	69.7561
2754	0	-288.335	2392.23	897.889				-202.561	2371.75	503.386	-186.526	2341.81	116.437	-230.241	2454.15	51.1916	170.662	2490.08	875.948	145.004	2525.94	1075.77	108.051	2585.74	548.918	133.513	2549.76	125.855	167.264	2672.12	69.754
2755	0	-285.96	2395.04	898.35				-201.291	2374.02	503.815	-186.353	2342.21	116.799	-230.259	2454.23	51.2209	172.47	2495.11	876.091	147.145	2530.12	1075.95	108.839	2589.04	548.606	131.149	2549.19	124.836	167.126	2672.3	69.675
2756	0	-283.153	2397.55	898.596				-199.896	2376.06	504.146	-185.906	2342.3	116.922	-230.218	2454.2	51.2012	174.35	2500.13	876.337	149.316	2534.35	1076.03	109.945	2592.27	548.266	128.071	2548.37	123.612	167.155	2672.44	69.4849
2757	0	-281.225	2400.82	899.21				-198.49	2378.09	504.405	-185.623	2342.41	117.214	-230.185	2454.16	51.1894	176.32	2504.94	876.494	151.592	2538.72	1076.12	111.046	2595.18	547.806	127.176	2548.4	123.263	167.207	2672.28	69.1741
2758	0	-278.869	2403.74	899.705				-197.246	2380.43	504.833	-185.563	2342.8	117.579	-230.207	2454.25	51.2617	178.39	2509.71	876.427	153.812	2543.06	1076.16	112.629	2598.14	547.337	129.844	2549.81	124.245	167.466	2671.74	68.88
2759	0	-276.528	2406.68	900.206				-196.02	2382.71	505.21	-185.3	2343.08	117.883	-230.152	2454.13	51.2174	180.417	2514.15	876.362	155.986	2547.39	1076.25	113.671	2600.71	546.833	133.146	2551.59	125.311	167.444	2671.83	68.823
2760	0	-274.157	2409.53	900.651				-194.62	2384.78	505.517	-184.752	2342.83	118.016	-230.079	2454.12	51.24	182.627	2518.31	875.991	158.138	2551.78	1076.35	113.509	2602.62	546.013	132.613	2551.94	124.736	167.397	2672.27	68.8481
2761	0	-271.785	2412.45	901.119				-193.346	2387.34	506.042	-184.348	2342.86	118.282	-230.098	2454.21	51.2703	184.606	2522.45	875.675	160.313	2556.05	1076.43	114.783	2605.27	545.422	130.877	2551.54	123.842	167.26	2672.7	68.8272
2762	0	-269.454	2415.32	901.626				-192.134	2389.86	506.469	-183.977	2342.97	118.538	-230.037	2454.15	51.2675	186.534	2526.47	875.192	162.383	2560.3	1076.53	115.891	2607.84	544.719	131.127	2552.12	123.933	167.034	2673.21	68.9115
2763	0	-267.098	2418.25	902.084				-190.939	2392.26	506.833	-183.668	2343.05	118.833	-229.975	2454.16	51.2825	188.509	2530.11	874.474	164.565	2564.43	1076.61	116.948	2610.4	544.109	131.958	2552.91	124.131	166.775	2673.69	69.0752
2764	0	-264.74	2421.22	902.513				-189.473	2394.24	507.195	-183.588	2343.44	119.274	-229.976	2454.16	51.2837	190.34	2533.81	873.758	166.8	2568.38	1076.64	117.739	2612.98	543.446	132.112	2553.41	124.206	166.675	2673.82	69.1044
2765	0	-262.445	2424.2	902.96				-188.301	2396.56	507.594	-183.223	2343.34	119.657	-229.97	2454.23	51.3064	192.685	2534.03	872.465	169.044	2572.24	1076.62	118.677	2615.65	542.868	132.165	2553.8	124.213	166.674	2673.74	69.0474
2766	0	-260.212	2427.29	903.448				-187.154	2398.98	507.993	-182.985	2343.37	120.039	-229.926	2454.18	51.2855	194.303	2540.15	872.014	171.319	2575.83	1076.54	119.253	2618.28	542.273	131.447	2553.81	123.868	166.683	2673.66	68.9634
2767	0	-257.903	2430.18	903.853				-185.725	2400.88	508.254	-182.552	2342.86	120.256	-229.895	2454.15	51.2744	196.089	2544.05	871.292	173.745	2579.32	1076.51	119.93	2621.06	541.676	132.159	2554.6	124.228	166.59	2673.55	68.9135
2768	0	-255.61	2433.2	904.333				-184.5	2402.94	508.692	-181.396	2341.11	120.125	-229.89	2454.16	51.252	198.453	2544.63	870.194	176.234	2582.63	1076.41	120.538	2624.02	541.1	132.18	2554.98	124.263	166.284	2674.14	68.8383
2769	0	-253.422	2436.12	904.839				-183.435	2404.97	509.137	-182.009	2341.75	121.166	-229.93	2454.25	51.263	200.329	2547.74	869.674	178.768	2585.86	1076.24	120.91	2626.86	540.582	132.64	2555.67	124.342	166.208	2674.31	68.9064
2770	0	-251.25	2439.05	905.303				-182.499	2406.89	509.489	-181.275	2340.89	121.262	-229.921	2454.19	51.1834	202.209	2550.93	869.059	181.264	2588.93	1076.02	121.483	2629.76	539.99	132.488	2555.9	124.289	166.189	2674.23	68.8769
2771	0	-249.112	2441.94	905.841				-181.245	2408.63	510.055	-181.109	2340.88	121.739	-229.962	2454.23	51.1653	204.069	2553.99	868.485	183.922	2591.98	1075.81	121.831	2632.46	539.406	132.071	2555.9	124.152	166.182	2674.15	68.8117
2772	0	-246.983	2444.77	906.436				-180.277	2410.56	510.561	-181.044	2341.23	122.332	-229.966	2454.23	51.1469	206.036	2557.02	867.96	186.487	2595.01	1075.61	122.248	2635.06	538.931	132.044	2556.16	124.065	166.241	2673.75	68.9969
2773	0	-244.769	2447.19	907.031				-179.383	2412.47	511.133	-181.067	2341.7	123.063	-229.967	2454.24	51.1116	207.873	2560.07	867.337	188.976	2597.97	1075.35	123	2637.54	538.485	132.097	2556.39	124.037	166.149	2674.04	68.7336
2774	0	-242.723	2449.66	907.672				-178.507	2414.45	511.776	-181.296	2342.6	124.004	-229.964	2454.23	51.0876	209.741	2563	866.832	191.434	2600.87	1075.09	123.535	2639.77	538.009	131.705	2556.34	123.691	166.291	2673.57	68.7838
2775	0	-240.711	2452.03	908.445				-177.568	2416.25	512.434	-181.28	2343.04	124.787	-230.022	2454.22	51.0532	211.622	2566	866.314	193.801	2603.75	1074.92	124.505	2641.84	537.587	132.463	2557.12	123.857	166.336	2673.41	68.6946
2776	0	-238.789	2454.22	909.304				-176.55	2417.81	513.083	-181.205	2343.73	125.783	-230.025	2454.15	50.9864	213.356	2568.96	865.841	196.058	2606.67	1074.69	125.471	2643.6	537.193	132.419	2557.18	123.766	166.285	2673.48	68.6989
2777	0	-236.941	2456.28	910.257				-175.567	2419.4	513.737	-181.265	2344.46	126.937	-230.081	2454.14	50.914	215.104	2571.87	865.429	198.231	2609.59	1074.57	126.459	2645	536.857	132.282	2557.15	123.649	166.245	2673.53	68.6657
2778	0	-235.19	2458.22	911.399				-174.936	2421.58	514.68	-181.085	2345.07	127.954	-230.167	2454.09	50.8322	216.781	2574.74	865.109	200.386	2612.48	1074.49	127.582	2646.05	536.564	132.765	2557.43	123.661	166.195	2673.69	68.6401
2779	0	-233.514	2459.88	912.664				-174.252	2423.67	515.677	-181.206	2345.91	129.033	-230.887	2454.94	51.2236	218.301	2577.47	864.951	202.379	2615.37	1074.45	128.841	2646.75	536.319	132.927	2557.58	123.56	166.167	2673.78	68.6185
2780	0	-231.85	2461.47	914.09				-173.638	2425.67	516.846	-180.863	2346.47	130.275	-231.263	2455.18	51.3176	219.835	2580.05	865.025	204.392	2618.32	1074.44	130.194	2647.09	536.177	132.533	2557.18	123.328	166.162	2673.79	68.5829
2781	0	-230.222	2462.77	915.664				-173.174	2427.99	517.956	-180.543	2347.06	131.5	-231.321	2454.89	51.1509	221.226	2582.57	865.214	206.238	2621.1	1074.58	131.505	2647.01	536.042	132.635	2557.21	123.206	166.199	2673.71	68.515
2782	0	-228.722	2464.03	917.401				-172.962	2430.75	519.403	-180.212	2347.55	132.847	-230.775	2453.4	50.3395	222.605	2584.94	865.597	208.198	2624.04	1074.72	133.033	2646.7	536.077	132.831	2557.18	123.148	166.288	2673.95	68.5635
2783	0	-227.208	2465.15	919.251				-172.73	2433.6	520.736	-179.876	2348.18	134.414	-231.389	2453.79	50.4588	223.861	2587.13	866.091	209.952	2626.84	1075.03	134.494	2646.1	536.168	132.93	2557.13	123.042	166.333	2673.95	68.539
2784	0	-225.673	2466.16	921.274				-172.226	2435.84	522.222	-179.303	2348.67	135.957	-230.924	2452.71	49.8896	225.161	2589.09	866.681	211.589	2629.56	1075.5	136.004	2645.29	536.334	133.134	2557.11	122.987	166.355	2673.92	68.4791
