# Supplementary material for: A Brake-Based Overground Gait Rehabilitation Device for Altering Propulsion Impulse Symmetry
Source: Sensors (Basel). 2021 Oct 5;21(19):6617. doi: 10.3390/s21196617 (PMC8512803; doi:10.3390/s21196617)
Supplement: Supplementary file 1 [file sensors-21-06617-s001.zip › GPT animations/code and data/stroke_data/Trajectory/TR 11.csv]

Trajectories
100
		BDP031:LTroc			BDP031:LIliac			BDP031:LKnee			BDP031:LAnkle			BDP031:LToe			BDP031:RTroc			BDP031:RIliac			BDP031:RKnee			BDP031:RAnkle			BDP031:RToe
Frame	Sub Frame	X	Y	Z	X	Y	Z	X	Y	Z	X	Y	Z	X	Y	Z	X	Y	Z	X	Y	Z	X	Y	Z	X	Y	Z	X	Y	Z
		mm	mm	mm	mm	mm	mm	mm	mm	mm	mm	mm	mm	mm	mm	mm	mm	mm	mm	mm	mm	mm	mm	mm	mm	mm	mm	mm	mm	mm	mm
706	0	-294.447	-973.448	861.294	-246.708	-985.749	1118.16	-209.354	-993.629	469.288	-187.23	-1011.93	84.4643	-220.904	-891.836	23.738	179.671	-933.396	847.587	140.279	-874.305	1049.53	139.994	-797.43	529.094	156.775	-784.183	103.974	188.178	-661.832	66.8482
707	0	-292.784	-970.123	861.537	-244.59	-982.789	1118.45	-208.303	-992.102	469.62	-187.006	-1011.84	84.5648	-220.912	-891.859	23.7519	181.007	-930.074	845.443	142.012	-870.002	1049	140.14	-795.696	527.548	157.15	-781.065	102.988	187.622	-658.933	65.3302
708	0	-291.328	-968.583	862.089	-242.427	-980.085	1118.74	-207.13	-990.399	469.919	-186.792	-1011.79	84.7255	-220.92	-891.87	23.761	182.304	-926.721	843.249	143.755	-865.588	1048.61	140.18	-794.23	525.802	156.806	-780.316	101.389	187.431	-658.255	62.5851
709	0	-289.776	-966.611	862.55	-239.972	-976.994	1119.01	-206.032	-988.867	470.347	-186.582	-1011.72	84.9263	-220.919	-891.848	23.7421	183.45	-922.819	841.01	145.672	-860.884	1048.19	140.736	-792.744	524.232	155.693	-781.422	99.7609	186.909	-658.257	60.9435
710	0	-287.91	-964.263	863.055	-237.304	-973.985	1119.34	-204.714	-986.858	470.617	-186.393	-1011.86	85.304	-220.966	-891.87	23.7627	184.657	-918.508	839.006	147.637	-855.937	1047.83	141.075	-791.747	522.294	154.577	-781.482	98.3694	185.91	-657.925	59.0704
711	0	-285.788	-962.021	863.66	-234.477	-971.134	1119.72	-203.286	-984.934	471.053	-186.228	-1011.78	85.5138	-220.92	-891.867	23.7586	186.105	-914.072	837.408	149.601	-850.883	1047.44	141.773	-791.312	520.188	154.549	-779.488	97.18	185.117	-656.382	56.354
712	0	-283.622	-959.818	864.197	-231.472	-968.186	1120.22	-201.938	-983.344	471.541	-186.051	-1011.67	85.8213	-220.939	-891.908	23.7822	187.683	-909.485	836.182	151.642	-845.817	1047.25	142.146	-791.533	518.229	155.213	-776.971	96.4926	184.979	-655	53.7838
713	0	-281.29	-957.352	864.819	-228.243	-965.135	1120.67	-200.164	-980.812	471.847	-185.795	-1011.52	86.1299	-220.905	-891.821	23.7837	189.164	-904.614	835.58	153.755	-840.642	1047.11	142.646	-791.238	517.516	155.926	-775.454	95.9942	185.202	-654.036	51.5002
714	0	-278.932	-954.689	865.415	-224.901	-961.812	1121.21	-198.338	-978.186	472.162	-185.512	-1011.3	86.357	-220.883	-891.849	23.8492	190.872	-899.591	835.499	156.003	-835.495	1047.03	143.216	-789.39	518.035	156.342	-774.647	95.7309	185.634	-653.516	50.1581
715	0	-276.305	-951.536	865.93	-222.62	-961.038	1121.86	-196.641	-975.806	472.474	-185.244	-1011.15	86.6861	-220.856	-891.785	23.8574	192.616	-894.568	835.837	158.29	-830.281	1047.11	144.197	-786.182	518.633	156.638	-773.782	95.4606	185.882	-653.37	49.047
716	0	-273.583	-948.121	866.35	-220.12	-959.529	1122.6	-194.851	-973.316	472.783	-185.03	-1011.19	87.1239	-220.819	-891.791	23.8607	194.368	-889.273	836.386	160.704	-825.208	1047.27	145.592	-781.977	518.806	156.948	-772.898	95.3002	185.825	-652.985	48.1788
717	0	-270.981	-945.109	866.703	-216.596	-955.16	1122.98	-193.043	-970.788	473.037	-184.837	-1011.17	87.5684	-220.677	-892.037	24.1356	196.661	-884.451	837.422	162.988	-820.249	1047.62	147.036	-777.559	518.909	157.423	-771.87	95.0952	185.605	-652.352	46.7785
718	0	-268.3	-942.091	867.051	-213.476	-951.504	1123.42	-191.373	-968.532	473.375	-184.561	-1010.93	87.9876	-220.766	-891.964	24.1811	198.861	-879.253	838.491	165.437	-815.33	1048	148.332	-773.392	518.902	158.054	-770.909	94.9185	186.278	-652.026	46.1421
719	0	-265.472	-938.491	867.392	-210.587	-948.129	1123.73	-189.672	-966.447	473.812	-184.313	-1010.72	88.4316	-220.737	-891.828	24.213	201.43	-874.348	839.608	167.929	-810.611	1048.54	149.634	-769.422	518.818	158.574	-769.991	94.6981	186.204	-651.892	45.5908
720	0	-262.701	-935.223	867.716	-207.767	-944.707	1123.96	-187.756	-963.956	474.097	-184.09	-1010.69	88.9283	-220.956	-892.153	24.4016	204.07	-869.335	840.589	170.442	-806.136	1049.21	150.973	-765.477	518.553	158.879	-769.268	94.5227	186.174	-651.641	45.2779
721	0	-259.711	-931.624	867.915	-204.9	-941.236	1124.18	-185.903	-961.721	474.444	-183.829	-1010.79	89.5296	-220.994	-892.251	24.4491	206.657	-864.144	841.257	173.083	-801.912	1049.83	152.536	-761.568	518.372	159.09	-768.58	94.3219	186.179	-651.336	44.9964
722	0	-256.793	-928.167	868.121	-201.965	-937.543	1124.32	-184.01	-959.355	474.744	-183.559	-1010.77	90.176	-220.943	-892.239	24.468	209.322	-858.98	841.662	175.874	-797.781	1050.45	153.887	-758.143	518.12	159.285	-767.864	94.1042	186.367	-651.008	44.9455
723	0	-253.71	-924.59	868.354	-198.97	-933.928	1124.44	-182.136	-957.098	475.147	-183.281	-1010.59	90.7567	-220.916	-892.268	24.5282	212.291	-854.045	841.928	178.707	-793.765	1051.06	154.881	-754.48	517.614	159.438	-767.296	93.8559	186.304	-650.856	44.7935
724	0	-250.712	-921.337	868.645	-195.817	-930.28	1124.64	-180.245	-954.737	475.565	-182.944	-1010.39	91.3296	-220.864	-892.262	24.521	215.227	-849.054	842.04	181.619	-789.844	1051.79	156.324	-751.102	517.276	159.521	-766.75	93.6512	186.164	-650.438	44.4689
725	0	-248.1	-919.065	868.88	-192.619	-926.626	1124.88	-178.382	-952.475	476.021	-182.671	-1010.33	91.9988	-220.919	-892.358	24.6142	218.117	-844	841.893	184.572	-785.972	1052.4	157.23	-748.281	516.804	159.569	-766.253	93.4307	186.078	-650.136	44.2779
726	0	-245.087	-915.981	869.246	-189.368	-923.133	1125.21	-176.608	-950.117	476.495	-182.4	-1010.25	92.7576	-220.808	-892.285	24.5915	220.969	-839.224	841.699	187.661	-782.176	1052.96	158.372	-745.45	516.499	159.64	-765.875	93.2547	185.977	-649.946	44.1094
727	0	-241.492	-911.425	869.757	-186.019	-919.585	1125.66	-174.826	-947.592	477.06	-182.189	-1009.95	93.4974	-220.762	-892.243	24.5495	223.881	-834.829	841.561	190.804	-778.204	1053.62	159.402	-742.7	516.224	159.717	-765.451	93.1462	185.913	-649.773	43.9686
728	0	-238.638	-908.621	870.107	-182.832	-916.418	1126.17	-173.335	-945.395	477.825	-182.032	-1009.55	94.2888	-220.738	-892.19	24.5227	226.724	-830.755	841.238	194.077	-774.313	1054.19	160.574	-740.116	515.993	159.857	-765.047	93.0231	185.826	-649.611	43.8682
729	0	-235.703	-905.49	870.903	-179.536	-913.212	1126.86	-171.875	-943.123	478.703	-182.023	-1008.89	95.2515	-220.749	-892.209	24.5313	229.162	-826.51	840.721	197.273	-770.358	1054.65	162.052	-737.63	515.848	159.982	-764.689	92.9015	185.712	-649.376	43.6116
730	0	-232.863	-902.375	871.858	-176.321	-910.106	1127.63	-170.65	-940.756	479.699	-182.157	-1007.96	96.148	-220.867	-892.407	24.5793	231.399	-822.497	840.182	200.314	-766.496	1055.18	163.142	-735.242	515.51	160.089	-764.376	92.7609	185.642	-649.213	43.5033
731	0	-230.525	-900.355	872.998	-173.166	-907.231	1128.54	-169.378	-938.082	480.773	-182.307	-1007	97.2509	-220.834	-892.263	24.464	233.621	-818.885	839.539	203.423	-762.503	1055.65	164.36	-732.996	515.121	160.153	-764.13	92.6311	185.582	-649.123	43.4324
732	0	-227.724	-897.226	874.556	-170.069	-904.425	1129.58	-168.266	-935.452	481.985	-182.566	-1005.77	98.3936	-220.986	-892.362	24.4705	235.582	-815.506	839.088	206.401	-758.577	1056.27	165.877	-731.303	514.871	160.205	-763.935	92.5009	185.53	-649.029	43.3791
733	0	-225.274	-894.695	875.795	-167.071	-901.769	1130.76	-167.391	-932.993	483.455	-182.678	-1005.02	99.9555	-220.896	-891.921	24.1644	237.456	-812.093	838.737	209.163	-754.666	1056.96	167.185	-729.839	514.558	160.291	-763.806	92.388	185.483	-649.018	43.367
734	0	-222.889	-892.062	877.352	-164.127	-899.184	1132.08	-166.426	-929.887	484.834	-182.735	-1004.2	101.572	-220.962	-891.744	23.9885	239.49	-809.07	838.662	211.843	-750.833	1057.59	168.318	-728.694	514.367	160.312	-763.71	92.2957	185.434	-649.013	43.4134
735	0	-220.768	-889.791	879.444	-161.2	-896.772	1133.52	-165.578	-926.805	486.33	-182.81	-1003.25	103.272	-221.086	-891.599	23.8047	241.519	-806.378	838.791	214.455	-747.017	1058.3	169.464	-727.726	514.17	160.425	-763.588	92.1896	185.33	-648.788	43.2041
736	0	-218.777	-887.89	880.907	-158.273	-894.329	1135.07	-164.864	-923.741	488.016	-182.897	-1001.9	105.036	-221.27	-891.605	23.6744	243.225	-803.338	838.896	216.861	-743.276	1059.17	171.642	-726.9	514.039	160.46	-763.522	92.1202	185.354	-648.947	43.3714
737	0	-216.171	-884.192	882.981	-155.388	-891.995	1136.69	-164.139	-920.376	489.609	-182.585	-1000.5	106.7	-221.469	-891.624	23.5103	245.093	-800.5	839.232	219.128	-739.796	1060.07	171.533	-726.264	514.46	160.57	-763.465	92.045	185.343	-648.943	43.3918
738	0	-214.473	-882.359	884.961	-152.517	-889.741	1138.45	-163.448	-916.773	491.24	-182.092	-999.281	108.527	-221.651	-891.63	23.3602	246.828	-797.554	839.697	221.33	-736.315	1061	173.107	-725.584	514.723	160.656	-763.429	91.9641	185.303	-648.86	43.3404
739	0	-212.531	-879.953	886.989	-149.684	-887.473	1140.18	-163.284	-914.252	493.273	-181.751	-997.819	110.321	-221.822	-891.601	23.1989	248.631	-794.82	840.484	223.552	-732.982	1061.93	175.499	-725.371	513.979	160.775	-763.441	91.868	185.278	-648.911	43.392
740	0	-210.671	-877.39	888.997	-146.894	-885.217	1141.96	-162.425	-909.665	494.591	-181.287	-996.453	112.257	-221.982	-891.62	23.1194	250.358	-791.947	841.258	225.639	-729.901	1062.79	173.685	-725.858	512.735	160.896	-763.446	91.7962	185.347	-648.875	43.4975
741	0	-208.976	-875.099	891.12	-144.148	-882.934	1143.71	-161.872	-905.517	496.164	-180.702	-994.831	114.02	-222.058	-891.52	22.9832	252.357	-789.739	842.2	227.795	-726.77	1063.64	176.641	-725.194	513.194	160.995	-763.455	91.7128	185.247	-648.876	43.3597
742	0	-207.31	-872.85	893.123	-141.497	-880.75	1145.47	-161.526	-901.454	497.787	-180.012	-993.197	115.845	-222.203	-891.789	23.1193	254.021	-786.981	842.763	230.029	-723.81	1064.44	178.564	-724.877	514.043	161.122	-763.479	91.6207	185.32	-648.839	43.4513
743	0	-205.657	-870.531	895.18	-138.938	-878.569	1147.17	-161.309	-897.47	499.336	-179.236	-991.284	117.56	-222.144	-891.616	23.1025	255.693	-784.261	843.324	232.137	-720.969	1065.28	179.773	-724.517	515.087	161.261	-763.495	91.5332	185.3	-648.85	43.4689
744	0	-204.078	-868.141	897.101	-136.419	-876.379	1148.85	-161.104	-893.272	500.92	-178.4	-989.503	119.37	-222.159	-891.855	23.3486	257.067	-781.575	843.838	234.199	-718.209	1065.98	181.005	-724.401	515.176	161.37	-763.533	91.4391	185.246	-648.865	43.4905
745	0	-202.509	-865.653	898.937	-134.005	-874.256	1150.4	-160.593	-888.269	502.22	-177.794	-988.235	121.32	-221.929	-891.662	23.3949	258.614	-779.134	844.194	236.269	-715.466	1066.61	182.064	-724.775	513.662	161.489	-763.593	91.3877	185.244	-648.811	43.4344
746	0	-201.025	-863.352	900.76	-131.613	-872.065	1151.91	-160.768	-884.945	504.008	-176.774	-986.143	122.948	-221.718	-891.626	23.5716	259.921	-776.554	844.479	238.231	-712.822	1067.2	180.677	-725.366	512.874	161.56	-763.625	91.279	185.213	-648.767	43.415
747	0	-199.683	-861.064	902.484	-129.304	-870.007	1153.31	-160.582	-880.774	505.598	-175.737	-983.876	124.469	-221.503	-891.721	23.8653	261.278	-774.264	844.61	240.23	-710.188	1067.74	181.919	-725.17	512.897	161.65	-763.639	91.1876	185.203	-648.784	43.4092
748	0	-198.247	-858.558	904.079	-127.038	-867.953	1154.62	-160.889	-875.789	506.555	-176.977	-986.991	128.567	-221.329	-892.008	24.3679	262.479	-771.906	844.789	242.183	-707.628	1068.27	183.415	-724.763	513.384	161.71	-763.669	91.0927	185.186	-648.763	43.4055
749	0	-196.944	-856.169	905.673	-124.876	-865.93	1155.86	-160.875	-871.383	507.922	-176.024	-984.669	130.152	-220.729	-891.246	24.4885	263.668	-769.682	844.859	244.101	-705.001	1068.61	186.135	-724.242	513.787	161.802	-763.655	91.0118	185.174	-648.758	43.3962
750	0	-195.715	-853.771	907.171	-122.732	-863.991	1156.99	-161.114	-865.742	509.034	-175.203	-982.048	131.517	-220.408	-890.982	24.8371	264.887	-767.57	844.888	245.953	-702.511	1069.07	187.854	-723.794	514.008	161.87	-763.677	90.9358	185.17	-648.772	43.3918
751	0	-194.469	-851.236	908.569	-120.674	-862.167	1158.06	-162.259	-858.802	509.925	-174.615	-980.101	133.163	-221.007	-892.308	26.0761	267.188	-768.565	845.4	247.721	-699.956	1069.34	188.538	-723.373	514.549	161.915	-763.673	90.8668	185.159	-648.752	43.3753
752	0	-193.402	-848.892	909.887	-118.701	-860.345	1159.01	-162.233	-854.122	511.051	-174.192	-977.86	134.689	-220.809	-891.389	26.5174	268.483	-766.324	845.525	249.495	-697.475	1069.57	187.703	-723.659	512.914	161.938	-763.612	90.8193	185.153	-648.715	43.3649
753	0	-192.194	-846.211	911.059	-116.746	-858.477	1159.85	-162.012	-848.22	511.792	-173.907	-975.391	136.184	-220.81	-889.777	27.0726	269.85	-763.955	845.558	251.054	-695.024	1069.86	188.86	-723.229	512.779	161.992	-763.611	90.743	185.133	-648.725	43.3673
754	0	-191.125	-843.785	912.184	-114.887	-856.687	1160.58	-163.755	-844.865	512.407	-174.012	-972.538	137.573	-220.721	-886.983	27.0077	271.407	-761.57	845.649	252.662	-692.716	1070.14	189.482	-722.816	512.612	162.017	-763.588	90.6841	185.12	-648.7	43.3695
755	0	-190.003	-841.058	913.175	-113.128	-854.987	1161.26	-163.98	-840.674	513.327	-174.409	-969.218	138.723	-221.14	-883.556	27.3872	273.083	-759.249	845.744	254.27	-690.335	1070.25	190.259	-722.248	512.367	162.022	-763.578	90.6415	185.112	-648.692	43.3523
756	0	-189.01	-838.667	914.049	-111.454	-853.275	1161.83	-164.04	-836.343	514.284	-175.053	-965.168	139.546	-221.853	-879.27	27.79	274.817	-756.98	845.803	255.706	-687.938	1070.43	190.991	-721.6	512.156	162.046	-763.556	90.5821	185.106	-648.699	43.3633
757	0	-187.843	-835.82	914.874	-109.814	-851.51	1162.31	-164.134	-832.175	515.087	-176.208	-960.799	140.294	-222.905	-874.247	27.8726	276.302	-754.701	845.703	257.202	-685.777	1070.51	192.044	-720.659	512.029	162.073	-763.504	90.5194	185.122	-648.691	43.3722
758	0	-186.892	-833.314	915.627	-108.199	-849.753	1162.73	-164.446	-828.349	515.878	-177.579	-955.381	140.601	-224.327	-868.001	28.1397	277.699	-752.545	845.591	258.651	-683.58	1070.5	192.697	-719.66	511.761	162.065	-763.469	90.4769	185.138	-648.68	43.363
759	0	-185.806	-830.545	916.251	-106.698	-848.062	1163.08	-164.693	-824.504	516.561	-179.461	-949.544	140.735	-226.612	-862.349	28.8694	279.357	-750.3	845.275	259.954	-681.613	1070.68	193.469	-718.409	511.517	162.087	-763.4	90.4466	185.147	-648.669	43.3484
760	0	-184.897	-827.887	916.853	-105.176	-846.203	1163.4	-164.927	-820.853	517.265	-181.584	-943.006	140.567	-229.043	-855.412	29.3232	280.131	-748.276	845.359	261.403	-679.506	1070.66	192.863	-717.625	510.621	162.06	-763.33	90.402	185.155	-648.625	43.3425
761	0	-183.771	-825.023	917.382	-103.716	-844.396	1163.64	-165.189	-817.257	517.896	-184.062	-935.959	140.314	-231.592	-847.272	29.4277	281.044	-746.198	845.05	262.882	-677.474	1070.59	194.854	-715.678	510.951	161.998	-763.279	90.3864	185.167	-648.614	43.3333
762	0	-182.829	-822.523	917.87	-102.277	-842.531	1163.88	-165.48	-813.592	518.462	-186.705	-928.249	139.774	-234.364	-838.97	29.4459	281.783	-744.085	844.787	264.209	-675.559	1070.61	195.435	-714.178	510.673	161.954	-763.181	90.3809	185.18	-648.569	43.3233
763	0	-181.814	-819.796	918.338	-100.907	-840.727	1164.04	-165.704	-809.878	518.99	-189.503	-920.06	139.261	-237.245	-829.46	29.2335	282.355	-742.139	844.467	265.666	-673.732	1070.57	197.573	-712.335	510.955	161.885	-763.088	90.37	185.166	-648.499	43.2916
764	0	-180.853	-817.284	918.687	-99.5497	-838.859	1164.2	-166.06	-806.322	519.484	-192.556	-911.319	138.563	-240.37	-819.464	29.2115	283.091	-740.19	844.164	266.989	-671.925	1070.46	198.123	-710.585	510.838	161.817	-762.96	90.339	185.164	-648.413	43.2464
765	0	-179.925	-814.856	919.05	-98.2654	-837.031	1164.34	-166.383	-802.379	519.927	-195.673	-901.787	137.786	-243.587	-808.763	29.1287	283.373	-738.283	843.835	268.212	-670.177	1070.43	199.318	-708.55	510.951	161.757	-762.815	90.3489	185.153	-648.399	43.2908
766	0	-178.999	-812.331	919.377	-96.9871	-835.332	1164.44	-166.593	-798.044	520.161	-198.905	-891.86	137.165	-246.989	-798.273	29.463	283.881	-736.462	843.431	269.514	-668.4	1070.3	199.678	-706.585	511.088	161.716	-762.712	90.3765	185.17	-648.293	43.1979
767	0	-178.074	-810.011	919.666	-95.8135	-833.563	1164.53	-167.238	-794.222	520.796	-202.138	-881.589	136.566	-249.965	-786.566	29.615	284.312	-734.616	843.067	270.789	-666.736	1070.17	199.736	-704.983	510.211	161.626	-762.568	90.3915	185.171	-648.192	43.1628
768	0	-177.279	-807.769	919.962	-94.6831	-831.983	1164.54	-167.722	-789.659	521.193	-205.143	-871.126	136.121	-253.039	-774.883	30.5353	284.586	-732.611	842.573	271.921	-664.979	1070.01	197.83	-703.59	508.827	161.571	-762.471	90.3995	185.201	-648.144	43.1546
769	0	-176.533	-805.651	920.209	-93.6127	-830.393	1164.53	-168.345	-784.828	521.79	-207.969	-860.576	135.874	-255.91	-762.736	32.0042	285.177	-730.751	842.314	272.994	-663.263	1069.9	196.979	-701.873	508.02	161.466	-762.326	90.5035	185.242	-648.034	43.1417
770	0	-175.825	-803.503	920.458	-92.5606	-828.953	1164.54	-169.006	-779.531	522.434	-210.601	-849.789	135.678	-258.503	-750.278	33.6306	285.451	-728.654	841.849	273.977	-661.547	1069.75	198.257	-699.559	508.087	161.389	-762.199	90.5565	185.256	-647.999	43.1285
771	0	-175.201	-801.407	920.696	-91.5567	-827.519	1164.5	-169.774	-774.131	523.115	-213.059	-838.888	135.631	-261.193	-737.655	35.6133	285.827	-726.17	841.435	274.956	-659.786	1069.65	198.382	-697.628	507.781	161.305	-762.088	90.6394	185.115	-648.032	42.988
772	0	-174.675	-799.316	920.934	-90.6183	-826.134	1164.43	-170.394	-768.348	523.721	-215.409	-827.936	135.72	-263.807	-725.427	37.8826	286.006	-723.516	840.939	275.695	-658.1	1069.49	199.765	-695.238	507.858	161.252	-761.937	90.7078	185.127	-648.015	42.9975
773	0	-174.24	-797.423	921.26	-89.6839	-824.826	1164.32	-171.05	-762.37	524.392	-217.661	-817.272	136.043	-265.7	-713.094	39.1702	286.093	-720.738	840.446	276.469	-656.277	1069.35	200.321	-692.739	508.688	161.142	-761.82	90.7896	185.118	-647.943	42.9749
774	0	-173.775	-795.584	921.567	-88.8486	-823.631	1164.21	-171.653	-756.048	525.07	-219.651	-806.483	136.331	-267.598	-701.262	40.593	286.27	-718.232	840.032	277.123	-654.55	1069.3	199.797	-691.249	507.279	161.054	-761.674	90.846	185.127	-647.924	42.9821
775	0	-173.436	-793.552	921.782	-88.0278	-822.493	1164.05	-172.354	-749.546	525.893	-221.394	-795.791	136.572	-269.266	-689.458	42.0316	286.407	-715.9	839.575	277.676	-652.705	1069.17	200.623	-689.073	507.467	160.957	-761.529	90.9058	185.126	-647.902	42.9921
776	0	-173.172	-791.434	921.984	-87.2275	-821.53	1163.92	-173.065	-742.812	526.728	-223.031	-785.891	137.227	-270.743	-677.893	43.6413	286.643	-713.718	839.253	278.212	-650.953	1069.12	200.02	-686.919	507.931	160.837	-761.463	90.9549	185.124	-647.884	43.002
777	0	-172.845	-789.403	922.174	-86.4722	-820.467	1163.71	-173.709	-735.925	527.628	-224.332	-775.642	137.729	-272.097	-666.874	45.3433	286.791	-711.49	838.798	278.718	-649.152	1068.95	200.364	-685.085	507.177	160.693	-761.307	90.9724	185.124	-647.902	43.0317
778	0	-172.674	-787.238	922.431	-85.7449	-819.423	1163.47	-174.529	-729.079	528.624	-225.43	-765.7	138.336	-273.032	-656.117	46.9117	286.913	-709.219	838.384	279.125	-647.374	1068.84	200.02	-683.025	507.078	160.571	-761.169	91.0294	185.119	-647.875	43.0398
779	0	-172.561	-784.978	922.579	-85.1517	-818.576	1163.17	-175.063	-722.601	529.646	-226.333	-755.792	139	-273.772	-645.65	48.4962	286.997	-706.974	837.922	279.471	-645.646	1068.71	199.673	-681.054	506.594	160.434	-761.071	91.052	185.136	-647.867	43.0589
780	0	-172.527	-782.721	922.746	-84.5604	-817.623	1162.87	-175.711	-714.534	530.211	-226.952	-745.975	139.633	-273.264	-635.195	49.629	287.061	-704.709	837.523	279.946	-644.036	1068.56	197.754	-679.936	504.46	160.265	-760.968	91.092	185.135	-647.873	43.0773
781	0	-172.492	-780.464	922.888	-84.0029	-816.593	1162.55	-178.26	-707.574	530.745	-227.432	-736.626	140.361	-273.846	-624.583	52.2821	287.154	-702.503	837.134	280.227	-642.469	1068.44	198.413	-677.717	504.457	160.105	-760.863	91.0863	185.153	-647.87	43.1167
782	0	-172.428	-777.68	922.834	-83.5686	-815.699	1162.22	-178.882	-700.045	531.66	-227.782	-727.112	140.874	-274.513	-613.385	53.6971	287.151	-700.295	836.716	280.644	-640.901	1068.18	198.705	-675.6	504.062	159.965	-760.774	91.1031	185.138	-647.835	43.1147
783	0	-172.363	-775.102	922.839	-83.4494	-815.501	1161.92	-179.383	-693.372	532.579	-228.096	-717.731	141.466	-274.729	-602.314	55.2565	287.073	-698.139	836.241	280.945	-639.484	1068.01	198.902	-673.449	503.863	159.86	-760.631	91.1612	185.145	-647.817	43.128
784	0	-172.512	-772.601	923.041	-82.7532	-813.716	1161.42	-180.155	-686.099	533.567	-228.184	-708.544	142.03	-274.335	-592.376	56.4076	287.111	-696.109	835.845	281.335	-638.077	1067.83	198.283	-671.524	503.331	159.723	-760.505	91.2166	185.115	-647.815	43.1654
785	0	-172.883	-770.063	923.407	-82.4234	-812.587	1161	-180.737	-679.262	534.41	-228.221	-699.431	142.592	-273.566	-583.056	57.2389	286.989	-694.157	835.424	281.672	-636.779	1067.57	198.026	-669.471	502.896	159.608	-760.282	91.2251	185.131	-647.794	43.127
786	0	-173.039	-767.473	923.45	-82.2555	-811.595	1160.56	-181.121	-672.598	535.22	-228.184	-690.536	143.267	-272.583	-574.256	58.1978	286.894	-692.289	835.039	282.065	-635.61	1067.39	198.764	-666.959	502.975	159.529	-760.098	91.2877	185.149	-647.791	43.161
787	0	-173.057	-764.382	923.367	-82.0688	-810.281	1160.05	-181.53	-665.94	536.098	-228.087	-681.601	143.759	-271.51	-565.011	59.0644	286.879	-690.288	834.703	282.389	-634.459	1067.16	198.368	-664.821	502.404	159.441	-759.907	91.3147	185.138	-647.738	43.1606
788	0	-173.156	-761.183	923.178	-82.0457	-809.108	1159.57	-181.04	-659.901	537.286	-227.97	-672.755	144.242	-270.329	-555.661	59.6513	286.637	-688.403	834.304	282.822	-633.318	1066.95	198.382	-662.497	502.425	159.303	-759.689	91.3473	185.185	-647.768	43.2366
789	0	-173.315	-757.997	923.045	-82.3783	-808.719	1159.18	-180.336	-654.518	538.297	-227.75	-663.727	144.476	-269.191	-546.17	60.5333	286.486	-686.496	833.937	283.146	-632.251	1066.74	195.513	-661.093	500.347	159.181	-759.483	91.3515	185.204	-647.74	43.2312
790	0	-173.596	-754.735	922.982	-82.5037	-807.547	1158.68	-179.786	-648.602	539.038	-227.586	-655.27	144.903	-267.872	-536.814	61.1635	286.32	-684.508	833.526	283.584	-631.202	1066.52	195.151	-658.998	499.798	159.032	-759.289	91.366	185.186	-647.757	43.2812
791	0	-173.856	-751.729	922.897	-82.1967	-805.13	1157.93	-179.748	-642.899	539.745	-227.452	-646.752	145.216	-266.42	-527.601	61.8731	286.105	-682.601	833.065	283.884	-630.25	1066.37	194.676	-656.861	499.158	158.866	-759.15	91.4121	185.147	-647.711	43.2779
792	0	-174.074	-748.604	922.696	-82.7036	-804.512	1157.45	-179.563	-637.399	540.176	-227.2	-637.951	145.248	-264.843	-518.878	62.45	285.828	-680.757	832.551	284.222	-629.338	1066.17	193.611	-654.884	498.365	158.701	-759.015	91.4558	185.118	-647.731	43.3315
793	0	-174.315	-745.652	922.602	-82.5771	-802.164	1156.67	-179.163	-631.95	540.36	-227.064	-629.544	145.369	-263.533	-509.61	63.0132	285.558	-678.81	832.1	284.642	-628.357	1066.01	193.11	-652.733	497.821	158.549	-758.861	91.4846	185.117	-647.733	43.3762
794	0	-174.561	-742.288	922.22	-83.3007	-801.672	1156.14	-179.641	-625.362	540.394	-226.917	-621.134	145.408	-262.214	-500.651	63.7787	285.206	-676.898	831.569	284.826	-627.432	1065.76	192.492	-650.504	497.148	158.415	-758.696	91.5007	185.117	-647.672	43.3238
795	0	-174.64	-739.903	921.527	-83.5448	-799.867	1155.46	-179.761	-618.774	540.464	-226.682	-612.571	145.238	-260.948	-491.565	64.2691	284.847	-674.948	831.109	285.175	-626.557	1065.63	194.903	-647.736	496.956	158.247	-758.571	91.501	185.194	-647.493	43.7597
796	0	-174.369	-738.159	921.285	-83.9973	-798.232	1154.63	-179.369	-613.37	540.499	-226.52	-604.57	145.25	-260.012	-482.382	65.0988	284.485	-672.975	830.585	285.372	-625.647	1065.49	192.649	-645.869	496.212	158.067	-758.426	91.528	185.192	-647.495	43.7994
797	0	-174.07	-736.271	921.015	-84.5201	-796.611	1153.94	-178.799	-608.841	540.153	-226.338	-596.65	145.217	-258.87	-473.284	66.0101	284.091	-670.976	830.121	285.495	-624.694	1065.23	191.731	-643.74	495.404	157.884	-758.303	91.5703	185.19	-647.499	43.829
798	0	-174.128	-733.889	920.535	-85.0558	-795.015	1153.1	-178.242	-604.046	539.91	-226.089	-588.734	145.037	-258.198	-464.311	66.6636	283.705	-668.979	829.634	285.598	-623.732	1065.14	191.58	-641.372	494.841	157.746	-758.172	91.5915	185.175	-647.482	43.8392
799	0	-174.401	-730.74	919.918	-85.2445	-792.403	1152.17	-177.596	-599.445	539.621	-225.858	-581.162	144.852	-257.122	-456.142	67.4314	283.317	-666.902	829.258	285.774	-622.691	1065.04	191.482	-639.161	494.361	157.598	-758.023	91.6002	185.177	-647.502	43.8967
800	0	-175.076	-727.157	919.29	-86.2792	-791.665	1151.47	-176.917	-595.451	539.048	-225.578	-573.487	144.54	-256.482	-448.104	68.1655	282.912	-665.025	828.774	285.762	-621.68	1064.9	193.143	-636.531	494.593	157.481	-757.814	91.6011	185.166	-647.478	43.9074
801	0	-175.634	-722.967	918.476	-86.5036	-788.816	1150.44	-176.181	-591.289	538.562	-225.264	-566.296	144.351	-255.691	-440.314	68.8285	282.537	-663.014	828.352	285.681	-620.659	1064.78	193.072	-634.135	494.503	157.396	-757.664	91.6209	185.166	-647.484	43.9279
802	0	-176.548	-718.611	917.52	-87.6893	-787.939	1149.7	-175.577	-587.062	538.087	-224.869	-559.636	144.14	-255.152	-432.778	69.6523	282.175	-661.214	828.013	285.571	-619.584	1064.68	192.585	-632.052	493.922	157.304	-757.509	91.6348	185.175	-647.51	44.0176
803	0	-177.301	-714.637	916.691	-87.8996	-785.064	1148.6	-174.958	-583.205	537.306	-224.459	-552.965	143.799	-254.431	-425.584	70.2134	281.867	-659.416	827.704	285.44	-618.464	1064.6	189.91	-630.854	491.969	157.222	-757.356	91.6584	185.173	-647.471	43.9913
804	0	-177.883	-710.98	915.747	-88.6217	-783.153	1147.68	-174.32	-579.271	536.853	-223.971	-546.375	143.365	-254.086	-418.329	70.6684	281.466	-657.653	827.401	285.335	-617.303	1064.57	189.72	-628.796	491.364	157.146	-757.258	91.6715	185.231	-647.369	44.0457
805	0	-178.33	-707.474	914.946	-89.8423	-782.322	1146.87	-173.905	-575.533	536.195	-223.478	-540.171	143.009	-253.828	-411.332	71.2971	281.159	-655.766	827.113	285.213	-616.1	1064.53	191.636	-626.308	491.649	157.076	-757.091	91.7059	185.229	-647.386	44.0676
806	0	-178.759	-704.171	914.125	-90.1587	-779.365	1145.75	-173.495	-571.633	535.504	-222.726	-535.098	142.941	-253.175	-403.176	71.6145	280.821	-654.018	826.828	285.012	-614.901	1064.59	190.899	-624.66	490.735	156.971	-756.953	91.6876	185.221	-647.395	44.0828
807	0	-179.297	-700.922	913.169	-91.3912	-778.489	1144.9	-172.978	-567.962	535.029	-221.578	-530.587	143.111	-253.426	-397.067	72.1574	280.541	-652.3	826.598	284.801	-613.676	1064.58	187.668	-623.38	489.536	156.91	-756.856	91.7484	185.218	-647.405	44.0776
808	0	-179.659	-697.714	912.501	-92.1895	-776.577	1143.88	-172.849	-564.021	534.33	-221.332	-525.033	142.371	-252.684	-392.158	72.3247	280.293	-650.448	826.414	284.495	-612.418	1064.63	187.186	-621.624	488.959	156.832	-756.718	91.7632	185.22	-647.372	44.0894
809	0	-179.9	-694.961	911.645	-92.5247	-773.586	1142.75	-172.77	-560.226	533.911	-220.622	-518.4	141.508	-251.887	-387.76	71.8239	279.975	-648.365	826.25	284.178	-611.173	1064.69	187.809	-619.553	488.521	156.771	-756.585	91.8123	185.18	-647.46	44.1365
810	0	-180.281	-692.121	910.697	-93.7717	-772.748	1141.9	-172.637	-556.438	533.303	-220.825	-513.921	140.931	-251.289	-383.27	71.6948	279.744	-646.437	826.193	283.826	-609.842	1064.81	187.453	-617.837	488.055	156.701	-756.486	91.8263	185.211	-647.384	44.0931
811	0	-180.602	-689.42	910.106	-94.1008	-769.792	1140.74	-172.341	-553.087	532.571	-220.109	-507.323	140.042	-250.684	-378.43	71.5573	279.327	-643.998	825.925	283.495	-608.48	1064.96	187.018	-616.23	487.646	156.629	-756.324	91.7966	185.028	-647.613	44.0376
812	0	-180.834	-687.091	909.183	-94.9397	-767.687	1139.69	-172.217	-549.756	531.888	-219.167	-503.548	139.811	-250.166	-373.551	71.0619	279.066	-641.814	825.878	283.105	-607.151	1065.15	186.571	-614.654	487.175	156.578	-756.184	91.8546	185.061	-647.497	43.9679
813	0	-181.375	-684.135	908.146	-96.2691	-766.844	1138.82	-172.226	-546.105	531.336	-219.001	-500.227	139.225	-249.583	-369.148	70.7473	278.814	-639.635	825.714	282.668	-605.79	1065.35	187.404	-612.815	486.946	156.529	-756.075	91.8763	185.002	-647.626	44.0451
814	0	-181.943	-680.876	907.212	-97.2921	-764.017	1137.4	-172.468	-542.027	530.642	-218.529	-494.923	138.088	-248.969	-364.669	70.1127	278.462	-637.329	825.68	282.157	-604.374	1065.52	186.991	-611.302	486.514	156.473	-755.98	91.9103	184.991	-647.639	44.0545
815	0	-182.239	-677.981	906.219	-98.1565	-761.912	1136.44	-172.556	-538.406	530.247	-217.898	-490.339	137.4	-248.324	-360.721	69.5236	278.193	-635.049	825.66	281.662	-602.918	1065.74	186.6	-609.788	486.112	156.424	-755.849	91.9343	184.983	-647.639	44.0615
816	0	-182.639	-676.314	905.489	-99.129	-759.862	1135.35	-172.559	-535.265	529.547	-217.375	-485.811	136.596	-247.557	-356.751	68.7188	278.026	-632.786	825.709	281.112	-601.442	1065.99	186.648	-608.311	485.767	156.378	-755.764	91.9753	184.984	-647.645	44.0748
817	0	-182.527	-674.188	904.688	-100.112	-757.61	1134.18	-172.872	-531.387	528.931	-216.862	-481.081	135.705	-246.821	-352.827	68.1263	277.748	-630.395	825.693	280.541	-600.005	1066.29	186.355	-606.897	485.431	156.335	-755.635	92.0192	184.976	-647.611	44.074
818	0	-182.931	-671.941	903.543	-101.142	-755.532	1133.26	-173.024	-528.269	528.448	-216.143	-478.203	135.348	-246.125	-348.786	67.3772	277.397	-628.088	825.7	280.002	-598.472	1066.5	185.921	-605.399	485.148	156.279	-755.54	92.0378	184.968	-647.607	44.0749
819	0	-183.286	-669.214	902.846	-102.331	-753.854	1132.24	-173.085	-525.034	527.575	-215.583	-475.725	134.892	-245.285	-344.94	66.7298	277.155	-625.741	825.769	279.445	-596.884	1066.82	185.66	-604.023	484.8	156.258	-755.44	92.0793	184.977	-647.597	44.0919
820	0	-183.885	-666.043	902.077	-102.885	-750.26	1130.98	-173.172	-522.406	526.778	-214.388	-471.331	134.194	-244.627	-341.233	65.8562	276.85	-623.676	825.843	278.828	-595.454	1067.12	185.855	-602.684	484.47	156.212	-755.332	92.117	184.974	-647.592	44.1039
821	0	-184.914	-662.607	900.784	-104.464	-749.251	1130.24	-172.813	-518.886	525.679	-214.292	-468.641	133.59	-243.635	-337.766	65.1231	276.583	-621.577	825.954	278.068	-593.941	1067.38	185.645	-601.518	484.246	156.166	-755.271	92.1515	184.978	-647.595	44.1175
822	0	-185.28	-659.15	900.022	-105.612	-747.171	1129.22	-172.796	-516.865	524.895	-213.764	-464.88	132.702	-243.113	-333.996	64.204	276.326	-619.681	826.153	277.334	-592.354	1067.62	185.749	-600.25	484.179	156.136	-755.18	92.1845	185.001	-647.621	44.1165
823	0	-186.163	-655.594	899.057	-106.624	-744.46	1128.32	-172.146	-515.776	524.051	-213.101	-460.488	131.932	-242.577	-330.119	63.7141	276.079	-618.033	826.231	276.714	-590.704	1067.92	185.878	-599.003	484.209	156.078	-755.115	92.2085	185.043	-647.459	44.042
824	0	-186.285	-652.629	897.655	-107.75	-741.892	1127.32	-172.073	-513.017	522.662	-212.551	-456.24	131.064	-242.225	-326.148	62.8731	275.843	-616.154	826.429	276.027	-589.026	1068.13	185.609	-597.914	483.922	156.056	-755	92.2369	185.02	-647.548	44.0736
825	0	-186.989	-650.248	896.835	-108.761	-739.02	1126.3	-171.936	-510.213	521.839	-211.236	-453.79	129.708	-241.774	-322.454	62.3725	275.588	-614.378	826.662	275.066	-587.339	1068.42	185.329	-596.774	483.602	155.989	-754.943	92.2809	185.041	-647.577	44.0796
826	0	-187.584	-647.898	895.913	-110.292	-737.279	1125.58	-171.657	-507.813	520.517	-210.441	-452.471	128.642	-241.441	-318.62	61.6302	275.221	-612.725	826.794	274.165	-585.669	1068.68	185.108	-595.597	483.264	155.981	-754.881	92.3189	185.051	-647.535	44.0685
827	0	-187.374	-643.328	894.691	-111.018	-733.317	1124.55	-171.295	-505.701	519.522	-208.84	-448.931	127.276	-241.154	-314.819	61.0932	274.843	-610.95	826.937	273.402	-583.872	1068.92	184.96	-594.542	483.04	155.957	-754.817	92.3458	185.105	-647.452	44.0306
828	0	-188.241	-641.431	893.838	-112.822	-732.029	1123.89	-170.895	-504.461	518.033	-208.317	-448.066	126.278	-240.944	-311.167	60.2311	274.443	-609.203	827.117	272.353	-582.056	1069.12	184.634	-593.526	482.756	155.928	-754.771	92.3863	185.108	-647.453	44.0235
829	0	-188.496	-637.908	892.841	-114.013	-729.114	1123.09	-170.263	-502.508	516.812	-207.182	-445.573	125.138	-240.74	-307.662	59.615	274.005	-607.45	827.19	271.349	-580.168	1069.3	184.418	-592.487	482.516	155.903	-754.71	92.4174	185.137	-647.452	44.0345
830	0	-188.914	-634.484	891.664	-115.367	-726.299	1122.11	-169.711	-500.836	515.341	-206.21	-443.18	123.818	-241.773	-302.245	58.5126	273.568	-605.812	827.371	270.419	-578.17	1069.52	184.14	-591.514	482.276	155.85	-754.645	92.4502	185.121	-647.558	44.0652
831	0	-189.544	-631.706	890.81	-116.933	-724.129	1121.45	-169.219	-499.329	513.943	-205.45	-441.433	122.819	-241.412	-299.271	57.5865	273.086	-604.024	827.562	269.203	-576.282	1069.69	182.695	-590.763	481.93	155.811	-754.641	92.4581	185.135	-647.561	44.072
832	0	-190.257	-628.932	889.593	-118.355	-721.325	1120.53	-168.685	-498.12	512.312	-204.546	-439.052	121.551	-240.931	-296.75	56.5512	272.432	-602.406	827.623	268.174	-574.212	1069.85	183.663	-589.603	481.932	155.765	-754.536	92.5231	185.152	-647.556	44.0752
833	0	-191.048	-626.194	888.581	-119.856	-718.559	1119.8	-168.044	-496.994	510.841	-203.72	-436.707	120.488	-240.712	-294.05	55.3583	271.897	-600.712	827.741	266.908	-572.099	1069.93	184.772	-588.144	482.184	155.704	-754.441	92.565	185.174	-647.513	44.1162
834	0	-191.704	-622.811	887.239	-121.222	-715.146	1118.75	-167.364	-495.533	509.295	-202.76	-433.717	119.095	-240.346	-291.559	53.9472	271.257	-598.851	827.888	265.759	-569.964	1070.07	182.952	-587.627	481.335	155.679	-754.361	92.6099	185.199	-647.467	44.0208
835	0	-192.691	-620.468	886.217	-122.918	-712.773	1118.01	-167.27	-493.545	507.557	-202.129	-431.767	118.022	-239.595	-289.337	52.5434	270.571	-597.006	827.938	264.415	-567.811	1070.18	182.567	-586.494	481.027	155.603	-754.308	92.6926	185.192	-647.504	44.1078
836	0	-193.583	-617.667	885.128	-124.52	-709.942	1117.21	-166.724	-492.794	506.102	-201.405	-429.358	116.881	-239.012	-287.313	50.7629	269.818	-595.097	827.992	263.125	-565.522	1070.25	182.167	-585.297	480.64	155.54	-754.256	92.7463	185.228	-647.435	44.0856
837	0	-194.328	-614.26	883.843	-125.976	-706.506	1116.22	-166.279	-491.612	504.289	-200.534	-426.345	115.544	-237.884	-285.357	49.5204	268.965	-593.116	828.056	261.554	-563.234	1070.34	181.75	-583.818	481.153	155.497	-754.149	92.8026	185.234	-647.428	44.0879
838	0	-195.49	-611.71	882.778	-127.847	-703.927	1115.44	-166.163	-490.61	502.502	-200.079	-424.187	114.429	-237.036	-283.841	47.2814	268.085	-591.107	828.063	260.237	-560.815	1070.38	181.393	-582.652	480.843	155.45	-754.086	92.88	185.268	-647.449	44.0946
839	0	-196.441	-609.139	881.322	-129.527	-700.893	1114.44	-165.393	-489.523	500.818	-199.432	-421.576	113.09	-235.575	-283.114	44.8549	267.261	-589.043	828.101	258.664	-558.331	1070.41	181	-581.437	480.555	155.386	-754.051	92.9637	185.238	-647.481	44.1144
840	0	-197.338	-606.12	879.955	-131.153	-697.411	1113.53	-165.591	-486.936	499.212	-198.733	-418.517	111.841	-233.815	-282.984	42.1414	266.306	-586.868	828.159	256.938	-555.774	1070.43	180.555	-580.112	480.198	155.347	-753.976	93.0499	185.274	-647.41	44.0901
841	0	-198.879	-604.323	878.467	-133.123	-694.675	1112.54	-165.009	-486.366	497.508	-198.376	-416.203	110.512	-232.175	-283.385	39.1983	265.218	-584.568	828.096	255.325	-553.069	1070.43	180.16	-578.806	479.855	155.296	-753.943	93.1477	185.278	-647.473	44.145
842	0	-200.328	-602.139	877.063	-135.003	-691.552	1111.64	-164.6	-486.136	495.328	-197.602	-415.139	108.086	-230.115	-283.96	35.8036	264.113	-582.256	828.081	253.622	-550.311	1070.38	178.606	-577.721	479.405	155.229	-753.878	93.2316	185.312	-647.418	44.0945
843	0	-201.839	-599.913	875.471	-136.944	-688.387	1110.54	-164.913	-483.819	493.617	-196.619	-415.132	105.987	-228.103	-285.036	32.2166	263.01	-579.628	827.98	251.747	-547.486	1070.28	178.213	-576.301	479.042	155.176	-753.852	93.3085	185.317	-647.458	44.152
844	0	-203.388	-597.439	873.956	-138.922	-684.974	1109.53	-164.535	-483.467	491.712	-195.444	-415.443	103.683	-225.826	-286.41	28.5424	261.769	-577.18	827.929	249.877	-544.538	1070.19	177.656	-574.814	478.562	155.123	-753.825	93.3879	185.351	-647.409	44.0676
845	0	-204.89	-594.746	872.373	-140.854	-681.343	1108.44	-164.216	-483.435	489.42	-194.327	-416.191	101.322	-223.841	-288.318	25.5251	260.51	-574.767	827.853	248.042	-541.439	1070.05	177.265	-573.369	478.233	155.047	-753.749	93.4708	185.366	-647.491	44.0754
846	0	-206.657	-592.549	870.895	-143.051	-678.207	1107.47	-164.505	-482.035	487.322	-192.55	-417.402	99.5529	-221.827	-289.954	25.9007	259.191	-572.116	827.684	246.089	-538.274	1069.86	176.806	-571.91	477.834	154.993	-753.711	93.554	185.427	-647.49	44.0208
847	0	-208.209	-589.359	869.213	-145.033	-674.077	1106.28	-164.393	-480.895	485.098	-191.307	-417.804	97.9082	-219.897	-290.539	26.5212	257.766	-569.326	827.58	244.014	-534.971	1069.65	175.932	-570.303	477.672	154.909	-753.632	93.6477	185.448	-647.472	44.0171
848	0	-210.235	-587.149	867.826	-147.488	-670.929	1105.39	-163.492	-481.685	482.84	-190.641	-418.464	97.4628	-219.195	-287.62	27.4782	256.366	-566.538	827.389	241.858	-531.562	1069.4	175.225	-568.644	477.357	154.822	-753.599	93.7801	185.468	-647.435	44.005
849	0	-212.16	-584.594	866.296	-149.843	-667.434	1104.36	-162.933	-481.946	480.638	-188.766	-413.767	95.0562	-217.778	-285.421	28.2483	254.706	-563.644	827.164	239.606	-528.12	1069.09	174.519	-567.006	476.916	154.707	-753.605	93.9636	185.49	-647.418	44.016
850	0	-213.986	-581.269	864.838	-152.099	-663.17	1103.4	-162.302	-481.82	478.758	-187.316	-412.345	94.407	-216.23	-285.08	28.5046	253.034	-560.692	826.896	237.429	-524.632	1068.8	173.393	-565.099	476.753	154.636	-753.531	94.1342	185.772	-647.345	44.0757
851	0	-216.281	-578.905	863.428	-154.825	-659.868	1102.49	-161.85	-480.669	476.986	-185.299	-411.488	93.9819	-215.453	-285.026	28.7687	251.451	-557.629	826.728	235.145	-521.043	1068.44	172.532	-563.572	475.992	154.572	-753.447	94.3439	185.783	-647.305	44.0736
852	0	-218.413	-576.152	862.263	-157.386	-656.175	1101.83	-160.922	-479.512	475.58	-183.003	-410.624	93.8709	-214.743	-285.225	29.0317	249.5	-554.43	826.46	232.819	-517.349	1068.14	171.628	-561.904	475.544	154.486	-753.378	94.5396	185.671	-647.309	44.0806
853	0	-220.437	-572.807	861.202	-159.84	-651.891	1101.26	-159.624	-477.991	474.686	-180.484	-409.606	93.9975	-213.878	-285.335	29.0443	247.691	-551.309	826.218	230.398	-513.608	1067.82	170.536	-560.137	475.321	154.375	-753.287	94.7627	185.666	-647.286	44.0887
854	0	-222.794	-570.578	860.439	-162.626	-648.723	1101	-158.74	-475.743	473.909	-178.351	-408.398	93.662	-213.227	-285.18	29.0692	245.882	-548.057	826.012	227.944	-509.9	1067.53	168.775	-558.635	474.793	154.225	-753.252	95.0032	185.647	-647.261	44.0989
855	0	-225.138	-568.335	859.704	-165.4	-645.542	1100.76	-158.032	-472.778	473.681	-176.948	-406.733	93.2134	-213.061	-285.07	29.1135	243.911	-544.978	825.822	225.451	-506.199	1067.34	167.917	-557.064	474.466	154.107	-753.274	95.2956	185.415	-647.317	43.9433
856	0	-227.176	-565.513	859.16	-167.869	-641.78	1100.72	-158.261	-469.221	473.741	-176.193	-405.975	93.2336	-212.949	-284.822	29.1419	241.76	-541.834	825.611	222.954	-502.359	1067.14	166.699	-555.682	474.353	153.977	-753.208	95.5877	185.445	-647.278	43.9995
857	0	-228.946	-562.478	858.864	-170.069	-637.806	1100.92	-158.827	-466.057	473.925	-175.794	-405.37	93.0868	-212.93	-284.637	29.1522	239.72	-538.931	825.397	220.376	-498.454	1066.98	165.307	-554.553	474.241	153.86	-753.15	95.8603	185.438	-647.25	44.0338
858	0	-231.015	-560.696	858.639	-172.567	-635.085	1101.2	-160.336	-463.093	474.232	-176.166	-404.376	92.7122	-213.044	-284.503	29.1412	237.728	-536.088	825.371	217.845	-494.41	1066.76	164.101	-553.465	474.086	153.777	-753.124	96.1609	185.44	-647.264	44.036
859	0	-232.144	-556.838	858.662	-174.126	-630.289	1101.72	-161.859	-461.466	474.581	-175.786	-405.712	93.1302	-213.198	-284.492	29.1288	235.643	-533.205	825.316	215.256	-490.256	1066.6	162.923	-552.626	474.252	153.711	-753.068	96.4348	185.428	-647.225	44.0308
860	0	-234.298	-556.125	859.432	-176.709	-628.636	1102.99	-164.134	-459.144	474.946	-176.188	-405.891	93.0425	-213.305	-284.535	29.0951	233.378	-529.863	825.294	212.652	-486.038	1066.53	162.084	-552.121	474.203	153.617	-753.084	96.7822	185.42	-647.205	44.0589
861	0	-235.468	-553.215	859.573	-178.309	-624.788	1103.63	-166.11	-457.981	475.221	-176.604	-405.815	92.9358	-213.496	-284.493	29.0336	231.152	-526.936	825.428	210.061	-481.774	1066.41	160.794	-551.44	474.754	153.53	-753.04	97.1296	185.45	-647.175	44.045
862	0	-237.038	-551.193	860.175	-180.31	-621.827	1104.73	-166.972	-458.712	475.508	-177.713	-404.542	92.4171	-213.6	-284.461	28.997	228.946	-524.607	825.754	207.517	-477.495	1066.37	159.609	-551.052	475.32	153.493	-753.055	97.5	185.444	-647.148	44.0463
863	0	-238.478	-549.231	861.136	-182.179	-618.926	1106.19	-168.729	-458.651	475.452	-177.1	-406.423	92.8838	-213.703	-284.447	28.9345	226.785	-522.579	826.222	204.925	-473.214	1066.34	158.713	-550.98	475.883	153.44	-753.062	97.8722	185.478	-647.146	44.0573
864	0	-239.768	-546.131	861.453	-183.899	-614.887	1107	-170.292	-458.054	475.088	-177.142	-407.091	92.9871	-213.739	-284.462	28.9092	224.66	-520.645	826.833	202.463	-469.031	1066.37	157.762	-551.057	476.775	153.427	-753.017	98.3215	185.521	-647.124	44.037
865	0	-241.477	-544.058	862.087	-186.039	-611.875	1108.14	-171.645	-458.55	474.941	-177.259	-407.334	93.021	-213.875	-284.734	28.7732	222.509	-518.711	827.48	199.861	-464.869	1066.49	156.896	-551.355	477.842	153.465	-752.972	98.7584	185.554	-647.075	44.0251
866	0	-242.948	-540.639	862.45	-187.939	-607.517	1109	-172.647	-458.528	474.734	-177.272	-407.543	92.9612	-214.256	-284.209	28.8002	220.338	-517.162	828.314	197.354	-460.831	1066.61	156.025	-551.576	478.724	153.495	-752.865	99.2113	185.587	-647.044	44.0008
867	0	-245.304	-539.217	863.372	-190.725	-605.156	1110.42	-173.748	-458.351	474.566	-177.277	-407.76	92.8461	-214.278	-284.19	28.8003	218.296	-515.229	829.093	194.758	-456.883	1066.71	155.014	-551.666	479.642	153.495	-752.719	99.7948	185.634	-646.933	43.957
868	0	-247.297	-536.36	863.295	-193.148	-601.36	1110.84	-174.959	-457.903	474.363	-177.265	-408.014	92.8008	-214.342	-284.095	28.8044	216.307	-513.223	829.899	192.211	-453.014	1066.91	154.158	-551.744	480.754	153.523	-752.604	100.457	185.667	-646.831	43.9232
869	0	-249.106	-532.733	863.432	-195.387	-596.794	1111.48	-176.089	-457.178	474.265	-177.388	-408.122	92.6942	-214.499	-284.083	28.7775	214.099	-510.987	830.576	189.61	-449.158	1067.05	153.658	-551.982	481.815	153.595	-752.442	101.155	185.746	-646.709	43.9195
870	0	-251.321	-529.908	863.56	-198.032	-593.03	1112.1	-177.481	-456.36	474.298	-177.46	-408.172	92.6342	-214.571	-284.014	28.7535	211.97	-508.574	831.166	187.03	-445.301	1067.29	152.782	-551.712	482.596	153.728	-752.209	101.912	185.843	-646.571	43.9595
871	0	-254.17	-528.934	863.884	-201.31	-591.118	1112.93	-178.667	-455.255	474.281	-177.512	-408.203	92.562	-214.632	-284.054	28.7212	209.965	-506.073	831.767	184.5	-441.576	1067.35	151.931	-550.845	483.361	154.004	-751.883	102.684	186.016	-646.295	43.9499
872	0	-255.821	-524.624	863.6	-203.391	-585.868	1113.14	-179.77	-453.709	474.19	-177.53	-408.147	92.4334	-214.638	-284.059	28.7174	207.999	-503.695	832.358	181.942	-437.804	1067.51	151.271	-549.451	484.112	154.341	-751.475	103.569	186.233	-646.029	43.909
873	0	-258.124	-522.207	863.648	-206.124	-582.512	1113.69	-181.093	-452.723	474.331	-177.397	-407.85	92.2615	-214.637	-284.036	28.6993	205.929	-501.118	832.9	179.4	-434.133	1067.65	150.556	-547.851	484.788	154.675	-750.994	104.518	186.367	-645.878	43.7754
874	0	0	0	0	-208.544	-578.488	1113.9	-182.207	-451.33	474.291	-177.272	-407.566	92.0899	-214.632	-283.984	28.7291	203.981	-498.307	833.393	176.79	-430.476	1067.76	149.794	-545.918	485.265	155.147	-750.333	105.596	186.585	-645.627	43.7339
875	0	0	0	0	-211.461	-576.146	1114.38	-183.174	-449.853	474.171	-176.99	-407.122	91.8657	-214.612	-283.926	28.7659	202.07	-495.359	833.789	174.22	-426.803	1067.76	149.221	-543.753	485.695	155.574	-749.731	106.801	186.763	-645.456	43.6508
876	0	-264.422	-513.067	863.121	-213.528	-571.508	1114.43	-183.802	-448.932	474.114	-176.692	-406.721	91.6449	-214.561	-283.948	28.7736	199.993	-492.315	834.201	171.636	-423.125	1067.7	148.657	-541.376	486.268	156.165	-748.924	108.102	186.916	-645.393	43.6466
877	0	-266.136	-511.386	862.886	-215.966	-567.735	1114.53	-184.654	-447.326	473.884	-176.319	-406.236	91.3868	-214.55	-283.879	28.7942	197.827	-489.225	834.643	169.184	-419.437	1067.62	147.98	-538.861	486.734	156.626	-748.093	109.455	187.242	-644.978	43.5124
878	0	-267.43	-509.392	862.823	-218.422	-564.342	1114.65	-185.403	-445.58	473.564	-176.024	-405.698	91.052	-214.5	-283.8	28.8482	195.802	-486.09	834.907	166.676	-415.805	1067.58	147.347	-536.138	487.165	157.177	-747.101	110.873	187.39	-644.728	43.4743
879	0	-269.582	-506.551	862.627	-220.929	-560.832	1114.66	-186.18	-443.878	473.319	-175.714	-405.317	90.8575	-214.465	-283.79	28.868	193.66	-483.013	835.212	164.21	-412.139	1067.57	146.636	-533.353	487.596	157.542	-746.199	112.506	187.512	-644.392	43.5116
880	0	-271.769	-503.587	862.457	-223.472	-557.199	1114.69	-187.084	-442.151	473.089	-175.527	-404.625	90.5319	-214.426	-283.723	28.8757	191.656	-480.179	835.579	161.798	-408.54	1067.64	145.903	-530.416	488.146	157.991	-744.997	114.233	187.686	-643.94	43.7682
881	0	-273.926	-500.819	862.25	-225.983	-553.762	1114.69	-187.974	-440.497	472.989	-175.387	-404.112	90.3044	-214.341	-283.598	28.9209	189.583	-476.14	835.784	159.379	-405.096	1067.67	145.251	-527.036	488.705	158.336	-743.763	116.167	187.919	-643.629	43.7025
882	0	-276.189	-497.936	862.115	-228.603	-550.211	1114.76	-188.961	-438.857	472.883	-175.282	-403.766	90.1278	-214.33	-283.599	28.9343	187.49	-472.723	836.17	156.86	-401.689	1067.92	144.796	-523.33	489.43	158.853	-742.179	118.342	188.115	-643.252	43.9831
883	0	-278.391	-494.97	861.927	-231.16	-546.576	1114.78	-189.983	-436.999	472.854	-175.245	-403.411	89.9545	-214.315	-283.553	28.9673	185.508	-469.473	836.587	154.497	-398.367	1068.18	144.015	-518.867	490.007	159.452	-740.344	120.883	188.446	-642.704	44.1707
884	0	-280.682	-491.811	861.823	-233.807	-542.748	1114.89	-191.014	-435.338	472.79	-175.211	-403.107	89.7754	-214.279	-283.572	28.974	183.345	-466.248	837.134	151.945	-395.185	1068.66	143.304	-513.279	490.511	160.123	-738.188	123.809	188.776	-642.322	44.2275
885	0	-282.943	-488.901	861.78	-236.423	-539.17	1115.05	-192.224	-433.763	472.708	-175.221	-402.942	89.6864	-214.247	-283.483	28.9828	181.619	-462.861	837.589	149.542	-392.03	1069.07	142.332	-506.332	490.846	160.738	-735.614	127.122	189.029	-642.371	43.3294
886	0	-285.155	-485.729	861.77	-238.99	-535.329	1115.24	-193.29	-432.377	472.601	-175.231	-402.787	89.5758	-214.21	-283.544	29.0147	182.384	-459.171	838.695	147.013	-389.141	1069.65	141.515	-498.864	491.325	161.204	-732.224	130.707	187.614	-642.598	42.3289
887	0	-287.327	-482.488	861.753	-241.517	-531.419	1115.43	-194.37	-431.068	472.483	-175.253	-402.604	89.4201	-214.188	-283.482	29.0349	180.863	-456.007	839.407	144.532	-386.464	1070.14	145.659	-490.159	491.962	161.835	-728.398	134.995	187.853	-641.446	43.0956
888	0	-289.518	-479.428	861.809	-244.064	-527.69	1115.7	-195.383	-429.763	472.275	-175.261	-402.477	89.3165	-214.173	-283.424	29.0073	179.166	-452.86	840.209	142.066	-383.82	1070.67	145.635	-481.545	492.643	162.65	-723.73	139.825	188.277	-639.82	44.1586
889	0	-291.68	-476.145	861.812	-246.582	-523.738	1115.91	-196.537	-428.822	472.085	-175.31	-402.243	89.1557	-214.134	-283.478	29.0306	177.525	-449.877	841.144	139.711	-381.399	1071.15	144.829	-471.319	493.546	163.509	-718.143	145.084	188.618	-638.059	45.3037
890	0	-293.865	-472.886	861.754	-249.122	-519.811	1116.05	-197.671	-427.882	471.931	-175.38	-402.086	89.0164	-214.127	-283.452	29.0723	176.212	-447.036	842.159	137.433	-379.24	1071.58	144.963	-459.383	494.413	164.591	-711.671	150.628	189.083	-636.239	46.4853
891	0	-296.006	-469.646	861.676	-251.618	-515.901	1116.18	-198.768	-426.839	471.771	-175.487	-401.854	88.8752	-214.107	-283.422	29.0542	175.163	-444.285	843.134	135.307	-377.194	1071.85	145.708	-447.416	495.439	165.767	-704.682	156.394	189.316	-634.19	48.1525
892	0	-298.149	-466.397	861.532	-254.116	-511.983	1116.25	-200.078	-426.089	471.549	-175.564	-401.638	88.6584	-214.107	-283.435	29.0641	174.098	-441.722	843.958	133.311	-375.376	1072.17	146.711	-435.37	496.74	166.742	-697.438	162.6	189.431	-631.413	51.0693
893	0	-300.087	-463.672	861.475	-256.41	-508.59	1116.39	-201.347	-425.538	471.314	-175.723	-401.465	88.488	-214.096	-283.403	29.0565	173.225	-439.293	844.905	131.205	-373.943	1072.28	147.648	-423.188	498.209	166.502	-689.274	168.949	189.488	-627.88	54.8253
894	0	-302.074	-459.986	861.018	-258.752	-504.235	1116.14	-202.662	-424.766	471.096	-175.855	-401.252	88.2873	-214.095	-283.399	29.0554	169.577	-437.446	845.02	129.253	-372.62	1072.13	148.522	-411.069	499.825	166.875	-681.095	175.714	189.559	-624.438	59.0969
895	0	-303.827	-457.176	860.897	-260.861	-500.756	1116.23	-203.972	-424.326	470.847	-176.039	-401.153	88.1645	-214.099	-283.378	29.0465	168.737	-435.242	845.573	127.586	-371.55	1071.92	149.416	-399.35	501.653	166.85	-672.702	182.269	189.543	-621.162	63.6685
896	0	-305.49	-454.059	860.585	-262.879	-496.97	1116.12	-205.256	-423.841	470.609	-176.234	-401.054	88	-214.153	-283.374	29.0421	168.179	-433.119	846.076	126.03	-370.707	1071.39	150.286	-388.105	504.015	167.122	-665.034	189.285	189.504	-616.419	68.2135
897	0	-306.958	-451.17	860.229	-264.703	-493.413	1115.97	-206.561	-423.605	470.381	-176.442	-400.947	87.8505	-214.164	-283.398	29.046	167.52	-431.232	846.347	124.517	-369.908	1070.6	151.051	-377.29	506.614	166.898	-657.154	195.29	189.269	-609.82	72.2154
898	0	-308.24	-448.369	859.878	-266.34	-489.942	1115.83	-207.75	-423.165	470.138	-176.621	-400.955	87.7451	-214.163	-283.366	29.0304	167.152	-429.249	846.68	123.388	-369.096	1069.76	151.758	-367.12	509.439	166.62	-648.704	200.416	188.613	-601.713	77.2641
899	0	-309.493	-445.658	859.59	-267.949	-486.563	1115.75	-209.009	-422.958	469.917	-176.76	-400.999	87.6831	-214.154	-283.354	29.0284	166.619	-427.439	847.318	122.398	-368.325	1068.87	152.515	-357.45	512.268	165.898	-639.568	204.653	187.909	-591.696	82.2994
900	0	-310.568	-443.333	859.315	-269.379	-483.569	1115.68	-210.197	-422.622	469.657	-176.979	-400.917	87.5767	-214.15	-283.412	29.0053	166.005	-425.474	848.172	121.192	-367.513	1067.99	153.286	-348.349	515.229	165.151	-629.598	207.901	187.319	-580.473	86.1213
901	0	-311.552	-441.134	859.037	-270.719	-480.702	1115.61	-211.305	-422.213	469.456	-177.337	-402.388	87.9606	-214.169	-283.438	29.0211	165.402	-423.834	849.503	120.245	-366.467	1067.07	153.716	-339.581	518.298	164.469	-618.996	209.752	187.128	-568.772	89.0082
902	0	-312.552	-439.136	858.841	-272.074	-478.035	1115.62	-212.287	-421.642	469.364	-177.176	-400.009	87.2656	-214.204	-283.341	29.02	164.481	-422.182	850.958	119.037	-365.251	1066.32	154.28	-331.464	521.463	163.899	-608.142	210.95	187.134	-556.226	90.8865
903	0	-313.552	-437.451	858.705	-273.429	-475.681	1115.69	-213.255	-421.013	469.172	-177.411	-400.664	87.3277	-214.184	-283.367	28.9967	163.541	-420.28	852.673	118.239	-363.789	1065.7	154.648	-323.673	524.604	162.959	-596.472	210.856	187.139	-542.543	91.8479
904	0	-314.562	-435.637	858.575	-274.795	-473.198	1115.77	-214.223	-420.816	469.156	-177.521	-400.782	87.3564	-214.201	-283.368	28.9825	162.646	-418.405	854.221	117.04	-361.967	1065.24	155.291	-316.256	527.755	161.993	-584.254	209.514	187.682	-528.15	92.2867
905	0	-315.59	-434.059	858.512	-276.178	-470.951	1115.91	-214.812	-419.7	469.072	-177.638	-400.725	87.3143	-214.205	-283.358	28.9818	161.793	-416.536	855.91	115.861	-359.945	1065.04	155.544	-309.373	530.656	161.298	-571.534	207.322	188.324	-512.45	92.0116
906	0	-316.647	-432.596	858.446	-277.591	-468.819	1116.05	-215.664	-419.7	469.146	-177.721	-400.744	87.3271	-214.329	-283.184	29.05	160.851	-414.869	857.692	114.834	-357.77	1064.98	156.085	-303.081	533.641	160.803	-558.204	203.96	189.184	-495.903	91.1183
907	0	-317.729	-431.98	858.573	-278.887	-466.68	1116.17	-216.409	-419.259	469.186	-177.827	-400.733	87.3192	-214.345	-283.091	29.1003	159.881	-413.311	859.362	113.588	-355.517	1065.1	156.582	-297.526	536.457	160.606	-544.251	199.764	190.18	-478.046	89.4272
908	0	-318.668	-431.283	858.637	-280.198	-464.383	1116.26	-216.906	-418.767	469.148	-177.871	-400.77	87.3447	-214.372	-282.998	29.1167	159.082	-411.769	860.974	112.32	-353.233	1065.46	156.986	-292.561	539.188	159.906	-529.249	194.59	191.233	-459.95	87.3905
909	0	-319.714	-430.324	858.417	-281.534	-462.245	1115.92	-217.396	-418.14	469.125	-177.944	-400.765	87.3303	-214.434	-283.006	29.0902	158.238	-410.254	862.539	111.367	-350.8	1065.68	157.329	-288.14	541.521	159.877	-513.893	189.043	192.413	-440.976	84.9432
910	0	-320.586	-429.099	858.378	-282.775	-460.061	1115.81	-217.512	-418.075	469.066	-177.994	-400.736	87.3519	-214.418	-283.004	29.1121	157.639	-409.127	864.047	110.209	-348.471	1065.99	157.63	-284.233	543.654	160.194	-498.005	183.062	193.676	-421.162	82.109
911	0	-321.416	-427.755	858.24	-283.785	-457.683	1115.82	-217.775	-417.57	469.063	-178.014	-400.782	87.3919	-214.424	-282.986	29.1065	156.918	-408.04	865.247	109.259	-346.189	1066.29	157.938	-280.72	545.32	160.717	-481.57	176.687	194.883	-400.844	79.0862
912	0	-322.037	-426.264	858.199	-284.712	-455.321	1115.81	-218.247	-416.346	469.157	-178.044	-400.715	87.3772	-214.422	-282.969	29.1036	156.64	-406.935	866.346	108.291	-343.902	1066.56	158.292	-277.453	546.89	161.682	-464.789	170.394	196.214	-379.725	76.2003
913	0	-322.621	-424.704	858.071	-285.498	-452.903	1115.75	-218.278	-415.931	469.132	-178.046	-400.703	87.4163	-214.387	-282.906	29.1022	156.119	-405.454	867.349	107.679	-341.708	1066.9	157.778	-274.422	547.913	162.688	-447.551	163.975	197.248	-358.704	73.3673
914	0	-323.013	-423.064	858	-286.192	-450.663	1115.76	-218.429	-414.99	469.167	-178.046	-400.706	87.418	-214.405	-282.987	29.1038	155.597	-403.657	868.148	107.028	-339.658	1067.16	157.58	-271.261	548.651	163.985	-429.963	157.744	198.553	-337.944	70.5404
915	0	-323.291	-421.252	857.973	-286.6	-448.028	1115.78	-218.507	-413.968	469.257	-178.046	-400.607	87.4353	-214.399	-282.934	29.0925	154.263	-398.691	868.455	106.491	-337.533	1067.33	157.857	-269.615	549.178	165.388	-412.369	151.817	199.591	-317.248	67.9807
916	0	-323.343	-419.137	857.897	-287.108	-446.162	1115.99	-218.544	-413.028	469.264	-178.024	-400.632	87.459	-214.38	-282.934	29.1172	153.83	-396.299	869.113	106.088	-335.522	1067.48	157.226	-267.505	549.546	166.957	-394.824	146.355	200.841	-296.776	65.7184
917	0	-323.381	-416.929	857.859	-287.18	-443.246	1115.8	-218.553	-412.102	469.296	-177.988	-400.595	87.4925	-214.359	-282.926	29.1061	153.861	-394.757	869.684	105.889	-333.64	1067.57	156.81	-265.03	549.66	168.613	-377.56	141.354	202.167	-276.468	63.8962
918	0	-323.319	-414.76	857.819	-287.416	-441.146	1115.88	-218.519	-411.046	469.407	-177.968	-400.611	87.5318	-214.355	-282.934	29.1074	154.043	-393.203	870.261	105.823	-331.797	1067.6	155.924	-262.692	549.714	170.162	-360.579	136.846	205.875	-255.005	65.1902
919	0	-323.153	-412.498	857.853	-287.482	-438.777	1115.9	-218.423	-410.179	469.511	-177.933	-400.572	87.5779	-214.345	-282.933	29.1379	154.362	-391.458	870.573	105.692	-329.96	1067.54	155.394	-260.501	549.517	171.816	-344.205	133.046	207.458	-236.249	64.6967
920	0	-322.874	-410.219	857.87	-287.612	-436.876	1116.04	-218.298	-409.321	469.563	-177.875	-400.572	87.6086	-214.364	-282.975	29.1519	154.548	-389.195	870.628	105.769	-328.144	1067.39	154.399	-258.445	549.01	173.194	-328.01	129.539	209.195	-218.04	64.8185
921	0	-322.616	-407.763	857.808	-287.516	-434.697	1116.09	-218.044	-408.338	469.648	-177.813	-400.622	87.6852	-214.321	-282.895	29.1523	154.859	-387.666	870.708	106.064	-326.293	1067.27	153.99	-256.484	548.75	174.5	-312.502	126.587	211.054	-200.553	65.4449
922	0	-322	-405.869	857.932	-287.173	-432.162	1116.09	-217.84	-407.586	469.778	-177.766	-400.573	87.7019	-214.317	-282.869	29.1297	155.21	-385.821	870.402	106.368	-324.402	1067.05	153.092	-254.788	547.872	175.667	-297.488	124.165	212.624	-183.732	66.4695
923	0	-321.582	-404.116	857.988	-286.729	-429.427	1116.09	-217.588	-406.805	469.777	-177.671	-400.512	87.7538	-214.329	-282.915	29.1666	155.588	-383.799	869.872	106.752	-322.482	1066.88	152.297	-253.421	546.787	176.83	-283.254	122.253	214.462	-167.866	67.5987
924	0	-321.107	-402.302	858.087	-286.151	-426.678	1116.14	-217.299	-405.973	469.882	-177.603	-400.624	87.8371	-214.311	-282.884	29.1361	156.099	-381.941	869.188	107.277	-320.353	1066.65	151.73	-252.16	545.945	177.724	-269.699	120.643	216.365	-153.065	69.2022
925	0	-320.583	-400.683	858.147	-284.835	-421.855	1116.01	-216.867	-405.031	470.023	-177.518	-400.595	87.8767	-214.297	-282.925	29.1452	156.784	-380.709	868.736	107.837	-318.187	1066.37	150.528	-250.992	545.134	178.54	-256.718	119.443	217.814	-139.145	70.4615
926	0	-320.001	-399.121	858.219	-284.048	-419.016	1115.99	-216.58	-404.394	470.134	-177.415	-400.681	88.0152	-214.301	-282.938	29.1506	157.214	-378.676	867.764	108.387	-315.935	1066.35	149.805	-250.084	543.881	179.181	-244.772	118.572	220.022	-126.985	72.3616
927	0	-319.443	-397.769	858.283	-283.411	-417.042	1116.13	-216.166	-403.669	470.288	-177.332	-400.619	88.0517	-214.3	-282.939	29.1519	157.755	-376.366	866.808	109.013	-313.49	1066.21	148.898	-248.854	542.87	179.486	-233.74	117.855	221.605	-115.454	74.4267
928	0	-318.791	-396.527	858.435	-282.579	-414.853	1116.3	-215.73	-403.065	470.441	-177.247	-400.702	88.2356	-214.301	-282.935	29.1466	158.029	-373.961	865.645	109.645	-310.822	1066.03	147.735	-247.494	541.493	179.543	-223.671	117.318	222.722	-104.812	76.4048
929	0	-318.203	-395.284	858.567	-281.691	-412.782	1116.41	-215.271	-402.502	470.648	-177.141	-400.824	88.2942	-214.309	-282.952	29.1554	158.608	-371.897	864.547	110.366	-308.027	1065.9	146.987	-245.991	540.438	179.349	-214.715	116.919	223.466	-95.4514	78.2284
930	0	-317.262	-394.262	858.991	-280.709	-410.88	1116.59	-214.769	-401.796	470.74	-177.017	-400.805	88.3577	-214.297	-282.969	29.1553	159.198	-369.662	863.294	111.104	-305.087	1065.68	145.847	-244.708	539.096	178.791	-206.872	116.472	223.773	-87.3223	79.8007
931	0	-316.578	-393.397	859.245	-279.699	-409.267	1116.73	-214.243	-400.838	470.864	-176.888	-400.826	88.4334	-214.318	-282.972	29.1516	159.748	-367.372	862.074	111.936	-302.062	1065.41	145.224	-243.573	538.11	177.905	-200.223	115.928	223.624	-80.3595	80.9575
932	0	-315.656	-392.241	859.482	-278.456	-407.185	1117.02	-213.707	-400.144	471.027	-176.763	-400.815	88.5261	-214.316	-283.004	29.1515	160.274	-365.133	860.964	112.887	-298.809	1065.01	144.665	-242.643	537.006	176.934	-194.605	115.299	223.192	-74.5297	81.3865
933	0	-314.906	-391.365	859.745	-277.221	-405.533	1117.3	-213.262	-399.545	471.2	-176.603	-400.787	88.6093	-214.327	-283.002	29.1398	160.78	-362.323	859.542	113.863	-295.457	1064.56	144.346	-241.61	536.103	175.636	-189.901	114.398	222.194	-69.6977	81.2568
934	0	-313.97	-390.518	860.168	-275.743	-403.289	1117.62	-212.693	-398.739	471.417	-176.477	-400.855	88.702	-214.346	-282.984	29.1303	161.282	-358.965	858.201	114.718	-292.049	1064.15	144.06	-240.591	534.998	174.253	-186.285	113.459	220.743	-65.857	80.5188
935	0	-312.95	-389.578	860.587	-274.388	-401.882	1117.9	-212.16	-397.664	471.648	-176.33	-400.805	88.7769	-214.371	-283.059	29.1344	161.977	-355.628	856.881	115.62	-288.57	1063.58	143.693	-239.27	534.118	172.735	-183.583	112.319	218.861	-62.9443	79.2943
936	0	-311.996	-388.495	860.881	-272.859	-400.204	1118.19	-211.377	-396.888	471.797	-176.248	-400.891	88.9281	-214.394	-283.05	29.1339	162.851	-352.686	856.167	116.689	-284.875	1062.94	143.353	-237.871	532.966	171.107	-181.943	111.218	216.465	-60.9294	78.3255
937	0	-310.802	-387.399	861.237	-271.15	-398.299	1118.64	-210.492	-396.286	472.011	-176.156	-400.96	89.0412	-214.407	-283.066	29.1177	163.849	-349.901	855.817	117.741	-281.258	1062.37	142.78	-236.373	531.931	169.556	-180.963	110.221	213.779	-59.6783	77.4821
938	0	-309.521	-386.039	861.709	-269.083	-395.707	1118.87	-210.038	-394.914	472.25	-176.004	-401.054	89.143	-214.406	-283.105	29.1307	164.907	-346.708	855.57	118.712	-277.691	1061.84	142.289	-234.824	530.771	168.082	-180.645	108.86	210.794	-58.8356	76.1537
939	0	-308.267	-384.892	862.109	-267.44	-394.609	1119.26	-209.195	-393.917	472.429	-175.891	-401.071	89.2905	-214.424	-283.046	29.1043	165.741	-343.169	855.037	119.751	-273.877	1061.21	141.824	-233.194	529.524	166.553	-180.959	107.679	207.802	-58.6031	74.5048
940	0	-306.87	-383.402	862.404	-265.416	-392.72	1119.72	-208.242	-393.155	472.598	-175.778	-401.079	89.415	-214.438	-283.087	29.117	166.631	-339.432	854.338	120.772	-270.29	1060.77	141.456	-231.548	528.308	165.285	-181.248	106.341	204.867	-58.397	72.4671
941	0	-305.433	-382.063	862.93	-263.249	-390.426	1120	-207.302	-392.377	472.877	-175.603	-401.121	89.5652	-214.442	-283.103	29.1033	167.628	-335.686	853.637	121.934	-266.563	1060.29	140.911	-229.813	526.981	164.159	-181.413	105.007	201.698	-57.8304	69.9165
942	0	-303.936	-381.463	863.034	-261.047	-388.367	1120.34	-206.292	-391.125	473.058	-175.487	-401.147	89.665	-214.462	-283.154	29.0921	168.746	-331.906	852.815	123.352	-262.878	1059.82	140.839	-228.393	525.602	163.587	-181.046	104.157	199.111	-56.2224	67.4221
943	0	-302.171	-380.103	863.369	-258.821	-386.414	1120.79	-205.189	-390.282	473.365	-175.297	-401.154	89.7991	-214.505	-283.187	29.1	169.835	-327.915	851.909	124.799	-259.127	1059.33	140.521	-226.932	524.576	163.264	-179.402	103.529	197.668	-54.6178	65.7015
944	0	-300.419	-378.428	863.707	-256.483	-384.203	1121.19	-203.954	-389.375	473.655	-175.084	-401.224	89.9745	-214.481	-283.105	29.105	171.091	-323.745	851.188	126.326	-255.504	1059.01	140.326	-225.337	523.869	163.256	-177.122	103.108	196.876	-53.3191	64.1975
945	0	-298.403	-376.824	864.052	-253.856	-381.192	1121.45	-202.737	-388.189	473.87	-174.88	-401.203	90.1273	-214.479	-283.095	29.1028	172.376	-319.704	850.408	128.061	-251.862	1058.72	140.353	-223.415	523.804	163.564	-175.909	102.751	197.316	-52.6969	62.7145
946	0	-296.423	-375.311	864.297	-251.628	-379.336	1121.92	-201.509	-387.376	474.14	-174.687	-401.244	90.265	-214.487	-283.198	29.1025	173.831	-315.603	849.867	129.934	-248.126	1058.46	140.803	-220.988	523.938	164.057	-175.441	102.439	197.889	-52.1312	61.0133
947	0	-294.403	-373.889	864.773	-250.203	-379.95	1122.68	-200.166	-386.267	474.426	-174.441	-401.198	90.3939	-214.484	-283.169	29.1195	175.13	-311.35	849.541	131.923	-244.372	1058.28	141.485	-217.884	524.453	164.56	-174.877	102.255	198.587	-52.1849	59.6116
948	0	-292.25	-372.208	865.13	-248.611	-380.284	1123.38	-198.889	-385.347	474.721	-174.241	-401.272	90.5995	-214.49	-283.218	29.1145	176.642	-307.115	849.353	133.747	-240.545	1058.18	142.203	-214.196	525.25	165.083	-174.033	102.006	198.831	-51.6546	57.9687
949	0	-290.085	-370.506	865.471	-245.79	-376.832	1123.4	-197.578	-384.326	474.986	-174.05	-401.24	90.7748	-214.493	-283.182	29.1231	178.335	-303.253	849.657	135.878	-236.973	1058.22	143.564	-210.661	525.132	165.533	-173.182	101.719	198.865	-51.2763	56.872
950	0	-287.949	-368.916	865.766	-243.061	-373.311	1123.68	-196.144	-383.129	475.235	-173.844	-401.248	90.9566	-214.493	-283.178	29.1292	180.144	-299.52	850.046	138.049	-233.27	1058.54	144.866	-207.068	525.414	166.057	-172.334	101.46	198.915	-50.8493	55.6102
951	0	-285.735	-367.157	866.158	-240.468	-370.35	1123.85	-194.783	-382.14	475.539	-173.654	-401.227	91.1489	-214.515	-283.201	29.0861	182.009	-295.76	850.725	140.146	-229.698	1058.33	145.78	-203.828	525.459	166.474	-171.632	101.257	199.019	-50.3644	54.6089
952	0	-283.493	-365.498	866.498	-237.962	-367.862	1124.11	-193.26	-380.724	475.774	-173.465	-401.176	91.3085	-214.5	-283.204	29.1063	183.811	-291.92	851.349	142.342	-226.215	1058.39	146.741	-200.526	526.009	166.869	-171.08	101.105	199.142	-50.2041	53.9217
953	0	-281.132	-363.603	866.87	-235.523	-365.584	1124.36	-191.718	-379.31	476.028	-173.172	-401.154	91.6253	-214.509	-283.198	29.1267	185.901	-288.413	852	144.545	-222.754	1058.42	147.821	-197.336	525.903	167.313	-170.329	101.005	199.393	-49.9896	53.2594
954	0	-278.684	-361.563	867.145	-233.025	-363.299	1124.54	-190.128	-378.12	476.325	-172.902	-401.229	91.9381	-214.502	-283.214	29.1177	188.085	-285.189	852.666	146.901	-219.29	1058.72	149.223	-193.848	526.04	167.605	-169.538	100.837	199.081	-49.3039	52.2446
955	0	-276.108	-359.43	867.394	-230.408	-360.881	1124.71	-188.458	-376.641	476.572	-172.672	-401.279	92.1882	-214.466	-283.189	29.1254	190.268	-281.506	852.896	149.294	-215.906	1058.91	150.285	-190.611	525.956	167.828	-168.846	100.729	198.968	-48.9346	51.556
956	0	-273.457	-357.205	867.591	-227.724	-358.271	1124.84	-186.84	-375.204	476.95	-172.333	-401.122	92.4379	-214.472	-283.197	29.1339	192.634	-277.992	853.146	151.906	-212.494	1059.06	151.375	-187.35	525.658	167.989	-168.162	100.545	198.968	-48.7397	51.1678
957	0	-270.763	-354.8	867.793	-224.967	-355.93	1125	-185.028	-373.468	477.097	-172.082	-401.065	92.7302	-214.47	-283.2	29.1268	195.185	-274.796	853.182	154.57	-209.169	1059.21	152.257	-184.337	525.496	168.063	-167.554	100.413	199.017	-48.4359	50.9412
958	0	-267.972	-352.522	868.099	-222.046	-353.306	1125.2	-183.371	-371.974	477.428	-171.793	-400.863	92.998	-214.458	-283.231	29.183	197.735	-271.396	852.998	157.123	-205.89	1059.61	153.243	-181.246	525.33	168.04	-167.138	100.277	198.915	-48.461	50.8935
959	0	-265.091	-349.854	868.243	-219.081	-350.855	1125.4	-181.628	-370.32	477.719	-171.522	-400.78	93.3351	-214.413	-283.175	29.1766	200.326	-267.954	852.64	159.909	-202.628	1059.79	154.559	-178.215	525.078	167.923	-166.616	100.101	198.826	-48.3288	50.8587
960	0	-262.173	-347.362	868.492	-215.929	-348.164	1125.56	-179.911	-368.694	478.037	-171.272	-400.723	93.6563	-214.378	-283.172	29.2086	203.02	-264.513	852.229	162.799	-199.428	1060.04	155.477	-174.997	524.794	167.917	-166.054	99.9852	198.6	-48.2654	50.7058
961	0	-259.219	-344.631	868.745	-212.779	-345.631	1125.74	-178.121	-366.937	478.269	-170.93	-400.616	93.9236	-214.389	-283.172	29.206	205.83	-261.197	851.794	165.732	-196.11	1060.2	156.377	-171.951	524.739	167.987	-165.5	99.8403	198.797	-48.2265	50.79
962	0	-256.266	-342.02	868.997	-209.554	-342.98	1125.96	-176.461	-365.046	478.556	-170.63	-400.527	94.286	-214.341	-283.196	29.227	209.652	-261.098	851.675	168.869	-192.62	1060.53	157.319	-168.395	524.621	168.086	-165.006	99.6787	198.725	-48.0698	50.6784
963	0	-253.283	-339.286	869.244	-206.333	-340.355	1126.17	-174.748	-363.18	478.788	-170.399	-400.461	94.638	-214.327	-283.183	29.2353	211.796	-256.297	851.128	171.504	-189.407	1060.24	158.709	-164.957	524.472	168.19	-164.505	99.5212	198.694	-47.9458	50.6008
964	0	-250.307	-336.526	869.557	-203.144	-337.68	1126.42	-173.29	-361.477	479.089	-170.081	-400.356	95.0085	-214.301	-283.188	29.2318	213.888	-252.192	850.656	174.524	-185.957	1060.33	160.181	-161.509	524.245	168.343	-164.051	99.3955	198.547	-47.8073	50.4677
965	0	-247.474	-333.959	869.871	-199.908	-335.109	1126.61	-171.57	-359.499	479.337	-169.845	-400.295	95.3111	-214.268	-283.177	29.2623	216.548	-248.748	850.434	177.497	-182.477	1060.39	161.485	-157.895	524.025	168.528	-163.621	99.2702	198.48	-47.6998	50.3444
966	0	-244.509	-330.964	870.165	-196.718	-332.53	1126.81	-169.995	-357.543	479.556	-169.607	-400.273	95.6172	-214.243	-283.192	29.2651	219.119	-245.228	850.151	180.528	-179.011	1060.22	162.814	-154.338	523.95	168.774	-163.247	99.1566	198.536	-47.626	50.3109
967	0	-241.778	-328.49	870.605	-193.477	-329.886	1127.11	-168.485	-355.656	479.875	-169.348	-400.126	95.9779	-214.24	-283.198	29.2914	221.568	-241.633	849.833	183.428	-175.516	1060.43	163.017	-150.85	523.723	169.013	-162.814	99.0045	198.511	-47.5312	50.2156
968	0	-238.957	-325.763	870.969	-190.245	-327.296	1127.37	-166.758	-353.413	480.153	-169.101	-399.901	96.3478	-214.18	-283.138	29.2902	224.084	-238.063	849.591	186.459	-172.037	1060.59	164.298	-147.624	523.605	169.192	-162.453	98.9004	198.413	-47.4309	50.1104
969	0	-236.163	-322.894	871.21	-187.042	-324.738	1127.66	-165.354	-351.515	480.405	-168.877	-399.763	96.7341	-214.131	-283.115	29.3126	226.536	-234.508	849.36	189.634	-168.395	1060.61	165.48	-144.294	523.38	169.313	-162.159	98.8047	198.393	-47.3202	50.0396
970	0	-233.511	-319.989	871.71	-183.839	-322.171	1127.89	-163.736	-349.427	480.749	-168.602	-399.678	97.1586	-214.11	-283.138	29.3217	228.954	-230.83	849.066	192.008	-165.008	1060.55	166.275	-141.174	522.879	169.393	-161.78	98.6696	198.376	-47.2402	49.9742
971	0	-230.747	-317.35	872.146	-180.639	-319.599	1128.19	-162.175	-347.251	481.017	-168.349	-399.656	97.6647	-214.058	-283.056	29.3195	231.384	-227.114	848.706	194.991	-161.544	1060.78	167.28	-138.138	522.563	169.433	-161.482	98.5515	198.205	-47.0961	49.8942
972	0	-228.018	-314.313	872.497	-177.447	-317.065	1128.53	-160.699	-345.101	481.413	-168.099	-399.52	98.1785	-214.012	-283.047	29.3549	233.903	-223.437	848.442	197.832	-158.08	1060.87	168.412	-134.983	522.095	169.486	-161.161	98.4193	198.144	-46.9948	49.8762
973	0	-225.32	-311.387	872.982	-174.262	-314.571	1128.85	-159.17	-343.089	481.771	-167.79	-399.408	98.6376	-213.947	-283.069	29.3672	236.316	-219.79	848.174	200.375	-154.858	1060.98	168.962	-132.195	521.689	169.533	-160.874	98.3313	198.089	-46.9157	49.8364
974	0	-222.724	-308.769	873.482	-171.113	-311.996	1129.16	-157.755	-341.133	482.212	-167.541	-399.309	99.2279	-213.873	-283.016	29.3975	238.666	-216.119	847.756	202.487	-151.824	1061.09	170.019	-129.337	521.462	169.425	-160.6	98.2661	198.052	-46.8096	49.8478
975	0	-219.991	-305.589	873.853	-168.009	-309.536	1129.55	-156.332	-339.098	482.707	-167.246	-399.103	99.8853	-213.823	-282.962	29.3818	241.112	-212.375	847.244	205.646	-148.447	1061.26	170.797	-126.564	521.059	169.389	-160.281	98.1802	197.917	-46.6939	49.8428
976	0	-217.294	-302.791	874.429	-164.901	-306.976	1129.97	-154.857	-337.106	483.178	-167.026	-398.805	100.448	-213.786	-283.011	29.4011	243.503	-208.873	846.804	208.024	-145.525	1061.43	171.475	-123.904	520.633	169.4	-159.959	98.0734	197.825	-46.5799	49.7885
977	0	-214.721	-300.06	874.989	-161.822	-304.434	1130.4	-153.594	-335.195	483.842	-166.8	-398.629	101.244	-213.76	-283.01	29.3893	245.763	-205.325	846.363	211.208	-142.285	1061.74	172.42	-121.271	520.288	169.413	-159.599	97.976	197.725	-46.5208	49.7718
978	0	-212.271	-297.405	875.697	-158.749	-302.06	1131.02	-152.377	-333.356	484.55	-166.617	-398.517	102.071	-213.736	-282.955	29.3736	248.068	-201.853	845.859	213.19	-139.655	1061.63	173.486	-118.735	520.04	169.431	-159.328	97.916	197.68	-46.4555	49.7426
979	0	-209.777	-294.58	876.413	-155.659	-299.564	1131.56	-151.214	-331.634	485.388	-166.401	-397.909	102.903	-213.723	-282.93	29.3653	250.283	-198.794	845.404	215.706	-136.899	1061.76	174.515	-116.33	519.762	169.509	-159.124	97.8278	197.608	-46.355	49.6901
980	0	-207.426	-292.294	877.397	-152.578	-297.195	1132.31	-150.09	-329.408	486.134	-166.265	-397.365	103.895	-213.787	-283.06	29.3336	252.384	-195.741	844.948	218.768	-133.921	1061.78	175.437	-113.989	519.261	169.54	-158.875	97.711	197.591	-46.2711	49.6516
981	0	-205.143	-289.682	878.399	-149.513	-294.77	1133.03	-149.043	-327.229	487.013	-166.033	-396.926	104.95	-213.802	-283.041	29.267	254.498	-192.846	844.476	221.432	-131.18	1061.95	176.663	-111.888	518.879	169.647	-158.652	97.6047	197.556	-46.1869	49.5949
982	0	-202.84	-287.282	879.502	-146.453	-292.431	1133.92	-148.126	-325.25	488.024	-165.844	-396.309	105.959	-213.828	-283.225	29.2371	256.475	-190.096	843.983	224.011	-128.483	1062.05	177.725	-110.15	518.465	169.715	-158.507	97.5083	197.512	-46.1042	49.5385
983	0	-200.662	-284.802	880.77	-143.472	-290.211	1134.89	-147.092	-322.926	489.077	-165.513	-395.783	107.223	-213.876	-283.41	29.1637	258.346	-187.502	843.543	226.668	-125.76	1062.21	179.1	-108.629	518.255	169.78	-158.293	97.4071	197.469	-45.987	49.4323
984	0	-198.654	-282.751	882.165	-140.561	-287.913	1135.92	-146.209	-320.729	490.257	-165.011	-394.624	108.39	-213.891	-283.596	29.0522	260.222	-185.098	843.298	229.302	-123.103	1062.35	180.079	-107.408	517.913	169.866	-158.131	97.2785	197.402	-45.8791	49.313
985	0	-196.682	-280.692	883.61	-137.686	-285.891	1137.12	-145.309	-318.238	491.322	-164.552	-393.86	109.812	-213.904	-283.898	29.0247	261.971	-182.696	843.118	231.78	-120.488	1062.53	181.404	-106.342	517.642	169.987	-158.027	97.148	197.429	-45.7765	49.2334
986	0	-194.735	-278.463	885.207	-134.862	-283.767	1138.41	-144.381	-315.509	492.534	-164.039	-392.836	111.054	-214.359	-285.06	29.2589	263.822	-180.532	843.039	234.428	-117.855	1062.93	181.686	-105.367	517.159	170.08	-157.966	97.0521	197.369	-45.6493	49.1161
987	0	-193.055	-276.713	886.909	-132.143	-281.914	1139.86	-143.671	-312.888	493.907	-163.383	-391.893	112.54	-214.415	-285.564	29.2567	265.42	-178.367	843.054	236.879	-115.286	1063.19	183.677	-105.099	517.084	170.125	-157.883	96.7845	197.375	-45.5547	48.9817
988	0	-191.193	-274.423	888.573	-129.487	-280.031	1141.32	-142.956	-310.016	495.2	-162.512	-390.55	114.131	-214.178	-285.544	29.0128	267.061	-176.336	843.215	239.273	-112.8	1063.69	185.201	-105.978	516.912	170.235	-157.907	96.685	197.352	-45.4981	48.8794
989	0	-189.631	-272.755	890.466	-126.963	-278.195	1142.97	-142.274	-306.9	496.643	-161.863	-389.429	115.826	-213.753	-285.304	28.6247	268.617	-174.413	843.664	241.695	-110.309	1064.2	186.825	-105.924	517.132	170.464	-158	96.6909	197.326	-45.411	48.761
990	0	-188.042	-270.867	892.319	-124.465	-276.437	1144.67	-141.748	-303.773	498.089	-161.343	-387.763	117.313	-213.141	-284.675	28.1506	270.204	-172.582	844.162	243.959	-107.873	1064.72	187.761	-105.984	517.188	170.659	-158.023	96.5747	197.312	-45.3686	48.6739
991	0	-186.423	-269.102	894.242	-122.065	-274.881	1146.43	-141.373	-300.373	499.558	-160.989	-385.6	118.728	-213.792	-286.31	28.8588	271.633	-170.814	844.75	245.912	-105.575	1065.54	189.751	-106.214	517.269	170.811	-158.039	96.3375	197.322	-45.3841	48.5604
992	0	-185.103	-267.243	896.244	-119.719	-273.114	1148.18	-141.083	-296.729	500.959	-160.393	-383.735	120.211	-213.675	-286.598	29.0156	273.165	-169.072	845.381	247.878	-103.289	1066.23	191.039	-106.991	517.356	171.089	-158.176	96.2853	197.356	-45.3789	48.4901
993	0	-183.718	-266.039	898.264	-117.436	-271.59	1149.94	-140.953	-293.031	502.606	-159.425	-381.962	121.948	-213.195	-286.301	28.7003	274.463	-167.322	846.086	249.861	-101.069	1067.06	192.335	-107.893	517.55	171.352	-158.326	96.1984	197.378	-45.3323	48.4255
994	0	-182.323	-264.372	900.288	-115.18	-269.965	1151.67	-141.025	-289.141	504.123	-158.218	-379.683	123.638	-212.542	-285.583	28.3869	276.001	-165.697	846.849	251.99	-98.8409	1068.13	193.955	-108.748	517.76	171.559	-158.445	96.0998	197.396	-45.3354	48.3586
995	0	-180.959	-262.564	902.287	-112.99	-268.348	1153.44	-141.174	-285.155	505.775	-158.288	-379.796	125.868	-212.158	-285.147	28.3671	277.302	-164.071	847.583	253.719	-96.7459	1069.08	195.293	-109.647	517.857	171.764	-158.604	95.9996	197.381	-45.4025	48.3347
996	0	-179.753	-261.007	904.331	-110.827	-266.77	1155.2	-141.45	-280.61	507.364	-157.712	-378.013	127.7	-211.945	-284.997	28.475	278.603	-162.512	848.199	255.372	-94.6967	1069.84	196.825	-110.688	518.094	171.983	-158.799	95.8772	197.416	-45.3878	48.2797
997	0	-178.61	-259.295	906.299	-108.716	-265.213	1156.9	-141.865	-275.997	508.982	-157.457	-375.879	129.398	-211.683	-284.87	28.6484	280.043	-160.965	849.052	257.142	-92.7222	1070.84	197.954	-111.792	518.189	172.286	-159.008	95.7998	197.429	-45.42	48.1441
998	0	-177.552	-257.397	908.28	-106.622	-263.612	1158.54	-142.3	-271.565	510.743	-157.221	-374.037	131.359	-211.4	-284.264	28.7385	281.354	-159.341	849.665	259.011	-90.7175	1071.87	199.547	-112.735	518.547	172.594	-159.111	95.6835	197.464	-45.4588	48.1086
999	0	-176.542	-255.693	910.352	-104.53	-261.991	1160.13	-142.861	-266.859	512.194	-157.198	-372.513	133.452	-211.167	-283.276	28.9012	282.876	-157.902	850.255	260.435	-88.8635	1072.49	200.929	-113.683	518.667	172.731	-159.321	95.5054	197.541	-45.419	48.151
1000	0	-175.328	-254.141	912.183	-102.553	-260.42	1161.63	-143.37	-262.184	513.758	-157.396	-370.059	135.113	-211.161	-281.923	29.3234	284.223	-156.321	850.676	262.177	-86.951	1072.99	202.055	-114.694	518.74	173.46	-159.074	95.2969	197.594	-45.4486	48.1625
1001	0	-174.231	-251.999	914.062	-100.501	-258.81	1163.11	-143.807	-257.78	515.294	-158.047	-367.642	136.897	-211.477	-280.203	29.7068	285.459	-154.78	851.168	263.753	-85.2371	1073.68	203.221	-115.64	518.828	172.773	-159.828	95.1475	197.61	-45.4759	48.1479
1002	0	-173.242	-249.9	915.846	-98.5766	-257.236	1164.44	-144.196	-253.457	516.988	-159.118	-364.061	138.237	-211.953	-277.126	29.7621	286.843	-153.246	851.533	265.236	-83.4044	1074.26	204.612	-116.519	518.995	172.997	-159.969	95.2455	197.64	-45.5113	48.1499
1003	0	-172.314	-247.834	917.476	-96.6883	-255.598	1165.72	-144.991	-248.563	518.789	-160.906	-361.265	139.887	-212.65	-273.803	30.0076	287.991	-151.604	851.901	266.932	-81.4874	1074.59	205.766	-117.214	518.97	173.012	-160	95.0007	197.521	-45.7173	47.8844
1004	0	-171.323	-245.622	918.958	-94.7646	-253.911	1166.89	-147.842	-241.679	519.695	-162.982	-356.583	140.747	-213.401	-269.044	30.0768	289.132	-149.986	852.145	268.745	-79.5466	1075.02	206.862	-117.852	519.052	173.231	-160.111	95.0393	197.561	-45.7218	47.8665
1005	0	-170.338	-243.375	920.369	-92.9215	-252.351	1167.88	-149.08	-236.918	521.152	-165.726	-351.495	141.576	-214.492	-263.176	30.1024	290.187	-148.443	852.299	270.3	-77.7141	1075.23	208.012	-118.232	519.078	173.352	-160.222	94.9872	197.587	-45.729	47.857
1006	0	-169.322	-240.913	921.73	-91.1366	-250.8	1168.86	-150.359	-232.81	522.634	-168.798	-345.016	141.915	-215.797	-256.346	30.3722	291.135	-146.793	852.375	271.676	-75.953	1075.31	209.009	-118.444	518.932	173.503	-160.265	94.774	197.61	-45.7287	47.8307
1007	0	-168.809	-239.265	923.098	-89.3559	-249.287	1169.73	-151.418	-229.381	524.089	-172.482	-338.541	142.316	-217.27	-248.069	30.3994	292.12	-145.167	852.403	273.433	-74.156	1075.32	209.9	-118.515	518.903	173.507	-160.364	94.7855	197.646	-45.7281	47.8323
1008	0	-167.867	-236.821	924.255	-87.6714	-247.697	1170.46	-152.467	-225.561	525.464	-176.48	-330.766	142.44	-218.866	-238.893	30.6178	293.336	-143.566	852.077	274.72	-72.4428	1075.26	210.999	-118.506	518.79	173.554	-160.415	94.7257	197.677	-45.7764	47.86
1009	0	-167.071	-234.395	925.518	-86.0142	-246.096	1171.22	-153.61	-221.784	526.716	-180.9	-322.455	142.458	-220.914	-229.313	30.8477	294.058	-141.949	852.251	276.273	-70.691	1075.38	211.827	-118.342	518.528	173.547	-160.409	94.6994	197.7	-45.7303	47.8488
1010	0	-165.704	-230.982	926.199	-84.4551	-244.456	1171.81	-154.753	-217.979	527.83	-185.61	-313.4	142.393	-223.118	-219.228	31.5265	294.853	-140.314	852.072	277.642	-69.0239	1075.21	212.117	-116.72	518.189	173.534	-160.425	94.6553	197.644	-45.7451	47.8876
1011	0	-164.915	-228.182	927.156	-82.8833	-242.992	1172.43	-155.88	-213.704	528.892	-190.401	-303.528	142.226	-223.831	-205.344	31.3152	295.635	-138.656	851.828	278.695	-67.386	1075.1	212.363	-115.407	518.177	173.571	-160.415	94.6333	197.673	-45.7372	47.8854
1012	0	-164.198	-226.01	928.104	-81.4104	-241.421	1172.9	-156.906	-209.743	529.815	-195.075	-293.559	142.355	-226.801	-194.788	33.0864	296.48	-137.075	851.619	280.671	-65.9081	1074.92	213.011	-114.59	518.09	173.449	-160.291	94.6552	197.781	-45.6396	47.8802
1013	0	-163.819	-224.161	929.093	-79.9611	-239.876	1173.32	-158.248	-205.155	531.036	-199.626	-283.421	142.504	-228.969	-181.611	34.8167	297.198	-135.424	851.286	282.21	-64.4077	1074.73	213.472	-113.231	517.747	173.323	-160.198	94.6166	197.873	-45.5433	47.9715
1014	0	-162.747	-221.284	929.607	-78.5852	-238.42	1173.71	-159.524	-199.33	531.887	-203.991	-272.921	142.766	-231.632	-168.542	36.648	297.834	-133.918	850.928	283.435	-62.957	1074.63	213.809	-111.592	517.498	173.239	-160.095	94.6732	197.951	-45.3556	48.1378
1015	0	-162.174	-219.2	930.298	-77.3372	-237.034	1174.04	-160.701	-193.733	532.875	-208.126	-262.519	143.299	-234.825	-156.017	38.926	298.548	-132.341	850.368	284.926	-61.6333	1074.24	213.931	-109.852	517.136	173.142	-160.002	94.7171	197.988	-45.3504	48.0766
1016	0	-161.683	-216.889	930.98	-76.0551	-235.725	1174.33	-161.679	-187.849	533.866	-212.172	-252.446	143.934	-238.306	-143.851	41.4072	299.458	-130.859	850.002	286.303	-60.3336	1073.97	214.08	-107.87	516.816	173.015	-159.773	94.7138	197.933	-45.2973	48.0285
1017	0	-161.293	-214.328	931.586	-74.8768	-234.289	1174.5	-162.514	-181.541	534.86	-215.736	-242.482	144.769	-242.205	-132.074	44.2278	299.366	-129.12	849.531	287.647	-59.0448	1073.49	214.1	-105.975	516.474	172.897	-159.638	94.7824	197.831	-45.3419	47.8552
1018	0	-161.229	-212.333	932.336	-73.7326	-233.046	1174.67	-163.607	-175.393	535.834	-218.979	-232.605	145.621	-246.294	-120.621	47.1122	299.281	-126.673	848.735	289.022	-57.7936	1073.2	214.039	-103.902	515.862	172.685	-159.428	94.7896	197.875	-45.139	47.9363
1019	0	-160.525	-209.583	932.756	-72.6604	-231.744	1174.8	-164.965	-168.362	537.011	-221.892	-222.942	146.628	-250.641	-109.729	50.1033	299.308	-123.98	847.9	290.273	-56.5675	1072.84	214.223	-101.796	515.585	172.544	-159.232	94.836	198.041	-45.0833	48.0032
1020	0	-160.077	-207.262	933.268	-71.562	-230.493	1174.9	-166.504	-161.459	538.082	-224.608	-213.361	147.575	-254.939	-98.9978	53.0504	299.331	-122.053	847.291	291.465	-55.2954	1072.54	214.15	-99.6983	515.244	172.428	-158.96	94.8439	198.297	-44.9536	48.0424
1021	0	-159.792	-204.798	933.833	-70.5388	-229.16	1174.96	-168.014	-154.439	539.115	-226.978	-204.1	148.607	-259.333	-88.939	56.1167	300.044	-120.277	846.833	292.59	-53.933	1072.15	213.916	-97.5871	514.812	172.347	-158.848	94.9386	198.43	-44.8561	48.0599
1022	0	-159.717	-202.268	934.518	-69.5628	-228.137	1175.01	-169.601	-147.41	540.353	-229.085	-194.612	149.655	-263.508	-78.8072	59.0162	300.43	-118.294	846.206	293.718	-52.5956	1071.87	213.885	-95.3595	514.314	172.196	-158.639	95.0418	198.61	-44.8106	47.9804
1023	0	-159.409	-200.05	935.021	-68.6518	-227.092	1175.07	-171.198	-140.604	541.617	-230.96	-185.385	150.695	-267.248	-68.7789	61.8008	300.591	-116.234	845.632	294.459	-51.2686	1071.53	213.946	-93.1583	514.025	172.117	-158.439	95.1115	198.674	-44.7123	48.041
1024	0	-159.186	-197.368	935.634	-67.8098	-226.178	1175.05	-172.829	-133.859	542.945	-232.759	-176.058	151.58	-270.646	-58.9484	64.4865	301.011	-114.081	845.19	296.065	-49.9024	1071.18	214.011	-90.8931	513.625	172.028	-158.228	95.1972	197.237	-45.364	46.8272
1025	0	-159.028	-194.511	936.011	-66.9485	-224.966	1175.01	-174.367	-127.08	544.245	-234.529	-166.977	152.823	-273.58	-49.2868	67.0828	301.317	-112.051	844.712	297.072	-48.5467	1070.93	214.102	-88.5756	513.295	171.969	-158.003	95.2959	197.304	-44.9936	47.3105
1026	0	-158.801	-191.751	936.607	-66.1843	-223.859	1174.97	-175.696	-120.088	545.679	-236.221	-157.747	153.921	-276.05	-39.4679	69.5805	301.106	-109.745	844.197	297.665	-47.1784	1070.6	214.2	-86.2271	512.841	171.937	-157.752	95.3734	197.91	-44.8248	47.4231
1027	0	-159.646	-189.696	937.897	-65.5091	-222.842	1174.94	-177.2	-113.06	547.21	-237.907	-148.282	154.941	-277.839	-29.4637	71.8609	300.079	-107.611	843.826	298.385	-45.7095	1070.38	214.203	-83.9333	512.472	171.873	-157.502	95.4681	197.861	-44.7313	47.3566
1028	0	-158.992	-186.503	938.031	-64.7467	-221.638	1174.85	-178.522	-106.485	548.357	-239.705	-139.096	156.341	-279.152	-19.2585	73.9766	301.228	-105.553	843.42	299.045	-44.4342	1070.22	214.26	-81.6783	512.185	171.797	-157.294	95.5264	197.894	-44.6884	47.3041
1029	0	-159.055	-183.183	938.284	-64.1263	-220.559	1174.77	-179.775	-99.7351	549.74	-241.438	-129.496	157.549	-280.049	-9.1479	75.9769	300.715	-103.51	842.966	299.57	-43.0556	1069.98	214.553	-79.5866	511.081	171.718	-157.119	95.6038	197.994	-44.4997	47.4671
1030	0	-159.059	-180.386	938.851	-63.5438	-219.422	1174.63	-180.857	-93.0058	551.053	-243.224	-120.076	158.826	-280.407	1.36056	77.8601	299.762	-101.464	842.602	299.94	-41.8493	1069.7	213.852	-77.3573	510.319	171.651	-156.949	95.6645	198.014	-44.3547	47.4796
1031	0	-159.221	-177.588	939.228	-62.9694	-218.102	1174.46	-181.902	-86.2359	552.373	-244.933	-110.433	160.109	-280.403	11.8726	79.6429	301.082	-99.5245	841.973	300.7	-40.644	1069.39	213.804	-75.1598	509.813	171.585	-156.746	95.8142	197.931	-44.3238	47.3782
1032	0	-159.384	-174.499	939.72	-62.5448	-217.17	1174.35	-182.831	-79.4061	553.694	-246.609	-100.968	161.375	-280.199	22.291	81.3676	300.08	-97.6642	841.801	301.095	-39.4197	1069.06	213.609	-73.0157	509.418	171.423	-156.519	95.8279	198.05	-44.1461	47.3796
1033	0	-159.605	-171.699	940.021	-62.0791	-215.718	1174.16	-183.713	-72.7649	555.078	-248.145	-90.9348	162.393	-279.743	32.7563	83.0659	300.88	-95.7529	841.325	301.489	-38.1209	1068.66	213.684	-70.8301	509.069	171.426	-156.372	96.0338	198.133	-44.1032	47.406
1034	0	-159.903	-168.523	940.469	-61.7838	-214.539	1173.97	-184.436	-66.0078	556.396	-249.591	-81.8295	163.696	-279.33	43.4127	84.6082	300.947	-93.8812	840.938	302.051	-36.9901	1068.29	213.534	-68.5436	508.538	171.335	-156.223	96.1607	198.097	-44.063	47.4482
1035	0	-160.051	-165.654	940.723	-61.4311	-213.034	1173.78	-185.143	-59.4028	557.667	-250.859	-72.106	164.747	-278.947	53.7825	86.2517	300.638	-91.943	840.444	302.73	-35.9057	1067.96	213.568	-66.4797	508.032	171.239	-156.03	96.2623	198.15	-44.0109	47.4416
1036	0	-160.673	-162.951	941.457	-61.2176	-211.596	1173.56	-185.755	-52.7794	558.748	-252.099	-63.1103	165.9	-278.514	63.9105	87.8747	300.471	-90.1015	840.007	303.325	-34.9039	1067.53	213.27	-64.2849	507.497	171.101	-155.809	96.3375	198.192	-43.9677	47.4746
1037	0	-160.471	-159.151	941.321	-61.0601	-210.209	1173.36	-186.425	-46.5369	559.898	-252.967	-53.6909	166.802	-278.137	73.8975	89.575	300.38	-88.2531	839.503	303.708	-33.9208	1067.07	212.996	-62.1171	506.99	170.976	-155.592	96.429	198.194	-43.9727	47.4872
1038	0	-160.745	-155.855	941.622	-60.9308	-208.596	1173.13	-186.73	-39.8004	560.818	-253.766	-44.5317	167.763	-277.995	84.0003	91.202	299.942	-86.4769	838.993	304.408	-32.9025	1066.61	212.804	-59.987	506.526	170.784	-155.418	96.3968	198.211	-43.9741	47.5262
1039	0	-161.144	-153.059	942.089	-60.9273	-207.157	1172.93	-186.934	-33.3485	561.782	-254.418	-35.5445	168.572	-277.972	93.7657	92.9765	299.836	-84.7554	838.46	304.888	-31.9989	1066.26	212.379	-57.7811	505.93	170.708	-155.273	96.5666	198.335	-43.8811	47.7111
1040	0	-161.286	-149.098	942.125	-60.939	-205.585	1172.69	-187.18	-27.2506	562.557	-254.87	-26.4642	169.203	-278.033	103.368	94.7212	299.809	-83.145	837.896	305.528	-31.0938	1065.94	211.993	-55.6083	505.351	170.521	-155.139	96.6414	198.182	-43.9015	47.6951
1041	0	-161.854	-145.603	942.478	-60.963	-203.8	1172.39	-187.337	-21.2073	563.247	-255.275	-17.9945	170.025	-278.326	112.442	96.5106	299.562	-81.5075	837.377	306.021	-30.1921	1065.64	211.506	-53.4462	504.845	170.312	-154.985	96.7132	198.076	-43.9588	47.7076
1042	0	-162.323	-142.627	942.699	-61.2099	-202.486	1172.1	-187.369	-15.2829	563.855	-255.47	-9.37659	170.57	-278.535	121.539	98.1683	299.207	-79.9196	836.812	306.604	-29.2784	1065.28	210.841	-51.3899	504.285	170.102	-154.862	96.7663	198.031	-43.9443	47.7265
1043	0	-162.163	-138.523	942.481	-61.3821	-200.89	1171.75	-187.399	-9.69201	564.41	-255.633	-1.20107	171.102	-278.88	130.461	99.9148	298.738	-78.1532	836.252	307	-28.3534	1065.02	209.806	-49.323	503.593	169.884	-154.741	96.8143	197.997	-43.9692	47.7221
1044	0	-162.415	-134.629	942.352	-61.4197	-198.73	1171.27	-187.357	-4.22326	564.778	-255.635	7.23404	171.478	-279.174	139.162	101.548	298.243	-76.4104	835.638	307.441	-27.4627	1064.75	210.269	-47.147	503.333	169.649	-154.602	96.9232	197.979	-43.9961	47.7624
1045	0	-163.043	-131.337	942.693	-61.6834	-196.758	1170.81	-187.053	1.08707	565.016	-255.704	15.0915	172.025	-279.404	147.712	103.125	297.657	-74.4885	834.986	308.01	-26.5543	1064.48	209.091	-45.1698	502.715	169.422	-154.403	97.0108	197.9	-43.873	47.9285
1046	0	-162.964	-127.406	942.417	-62.0205	-194.902	1170.34	-186.739	6.07224	565.124	-255.617	23.1368	172.266	-279.548	156.037	104.613	297.225	-72.5678	834.419	308.18	-25.6328	1064.33	209.3	-42.8865	502.412	169.233	-154.292	97.1292	197.836	-44.0986	47.6653
1047	0	-163.03	-123.963	942.034	-62.4299	-193.128	1169.85	-186.31	10.8395	565.237	-255.464	30.8852	172.574	-279.596	164.061	106.053	296.848	-70.6027	833.943	308.459	-24.7108	1063.91	207.924	-40.539	501.521	169.04	-154.061	97.1301	198.286	-44.0865	47.6362
1048	0	-163.241	-120.022	941.761	-62.9051	-191.179	1169.36	-185.81	15.5402	565.365	-255.208	38.4258	172.85	-279.395	172.259	107.171	296.378	-68.5463	833.434	308.306	-23.699	1064.13	207.445	-38.0465	500.998	168.974	-153.938	97.2797	198.796	-43.8941	47.9624
1049	0	-163.513	-116.26	941.456	-63.3828	-189.322	1168.81	-185.255	20.1005	565.234	-254.935	46.0119	172.892	-279.088	179.999	108.182	295.9	-66.4475	832.918	308.393	-22.6425	1064.24	207.027	-35.642	500.392	168.824	-153.799	97.387	199.089	-43.7327	48.1046
1050	0	-163.552	-113.515	941.132	-64.0289	-187.609	1168.22	-184.661	24.41	565.083	-254.668	52.6469	173.235	-278.664	187.634	109.119	295.403	-64.3931	832.445	308.38	-21.6025	1064.19	206.907	-33.6355	499.898	168.699	-153.631	97.4198	198.964	-43.6206	48.2895
1051	0	-164.085	-109.707	940.791	-64.4367	-185.423	1167.61	-183.942	28.0532	564.714	-254.061	59.6441	173.106	-277.912	194.882	109.798	295.052	-62.3605	831.985	308.308	-20.6083	1064.08	206.771	-32.1507	499.463	168.538	-153.447	97.4733	198.842	-43.6257	48.2737
1052	0	-164.139	-106.715	940.296	-64.9797	-183.467	1166.94	-183.171	32.4827	564.747	-253.645	66.3948	173.118	-277.092	201.766	110.387	294.828	-60.3873	831.611	308.347	-19.5758	1063.99	206.549	-30.6204	499.019	168.347	-153.252	97.4827	198.626	-43.5749	48.3069
1053	0	-164.53	-103.244	939.811	-65.7155	-181.84	1166.27	-182.102	35.3477	564.315	-252.934	73.0178	172.792	-276.133	208.354	110.861	294.485	-58.5292	831.215	308.395	-18.5095	1063.83	206.077	-28.6881	498.314	168.158	-153.169	97.5256	198.524	-43.6165	48.2649
1054	0	-164.851	-100.096	939.187	-66.1535	-179.313	1165.56	-181.305	39.097	563.805	-252.167	78.6869	172.684	-275.042	214.732	110.988	294.171	-56.6194	830.845	308.541	-17.4268	1063.75	205.906	-26.8201	497.948	168.106	-153.11	97.7234	198.273	-43.6902	48.308
1055	0	-164.902	-97.1497	938.529	-66.7335	-177.122	1164.75	-180.717	42.7116	563.284	-251.188	84.6588	172.197	-273.774	220.533	111.084	294.018	-54.771	830.495	308.665	-16.3045	1063.65	205.667	-24.8278	497.477	168.001	-153.004	97.7933	198.264	-43.5488	48.3116
1056	0	-165.165	-94.4882	937.905	-67.5547	-175.574	1164.06	-180.068	46.2975	562.805	-250.365	89.8735	171.847	-272.398	226.081	110.917	293.783	-52.8732	830.1	308.726	-15.1788	1063.53	205.362	-22.8518	496.965	167.94	-152.893	97.8681	198.274	-43.5984	48.3723
1057	0	-165.398	-91.1766	937.144	-68.0441	-173.034	1163.12	-179.452	49.8932	562.146	-249.056	94.8925	171.274	-271.038	231.267	110.529	293.555	-50.9874	829.768	308.759	-14.1187	1063.45	205.186	-20.8127	496.436	167.833	-152.742	97.9454	198.324	-43.5542	48.4167
1058	0	-165.793	-88.1908	936.515	-68.9056	-171.519	1162.41	-178.902	53.3974	561.515	-247.776	99.5828	170.725	-269.575	236.026	110.02	293.295	-49.0844	829.396	308.856	-13.0086	1063.39	204.98	-18.9159	495.97	167.761	-152.611	98.0351	198.355	-43.5242	48.4715
1059	0	-165.934	-85.3399	935.83	-69.4084	-168.903	1161.46	-178.173	56.2448	560.881	-246.4	103.852	170.041	-268.029	240.45	109.37	292.976	-47.0995	828.973	308.95	-11.8966	1063.32	203.955	-16.9594	495.128	167.604	-152.407	98.0909	198.281	-43.4735	48.4906
1060	0	-166.306	-82.4007	935.005	-70.3028	-167.273	1160.65	-177.591	59.871	560.275	-244.883	107.818	169.298	-266.551	244.477	108.533	292.738	-45.3032	828.538	308.948	-10.8132	1063.24	204.22	-15.0254	494.736	167.468	-152.273	98.1207	198.174	-43.4624	48.4996
1061	0	-166.585	-79.5335	934.281	-70.8422	-164.664	1159.64	-176.887	62.9374	559.555	-243.078	111.429	168.319	-264.84	248.443	107.535	292.511	-43.3209	828.093	308.862	-9.70678	1063.22	204.342	-13.2957	494.268	167.277	-152.128	98.1974	198.13	-43.4488	48.5572
1062	0	-166.633	-77.006	933.52	-71.7218	-163.031	1158.86	-176.415	66.0453	558.61	-241.507	115.259	167.469	-263.144	251.882	106.551	292.264	-41.4687	827.74	308.749	-8.6019	1063.17	204.027	-11.6704	493.797	167.11	-151.953	98.2227	198.128	-43.5214	48.4624
1063	0	-166.933	-73.9007	932.708	-72.274	-160.441	1157.8	-175.751	68.9669	557.707	-239.868	118.79	166.336	-261.425	255.339	105.413	291.977	-39.6274	827.303	308.64	-7.51443	1063.11	203.587	-9.98308	493.133	166.991	-151.739	98.2187	198.092	-43.5318	48.4937
1064	0	-167.291	-71.0595	931.844	-73.2398	-158.721	1156.92	-175.161	71.7178	556.626	-237.888	121.866	165.26	-259.57	258.644	104.267	291.701	-37.7723	826.833	308.47	-6.37552	1062.99	203.319	-8.33556	492.668	166.842	-151.602	98.2971	198.062	-43.305	48.7198
1065	0	-167.4	-68.1071	930.912	-73.8206	-155.999	1155.87	-175.415	75.1824	555.332	-236.303	125.598	163.955	-257.765	261.862	103.064	291.453	-35.8967	826.41	308.394	-5.26981	1062.98	203.081	-6.60691	492.203	166.721	-151.439	98.336	198.003	-43.2987	48.7137
1066	0	-167.683	-65.3113	930.047	-74.7843	-154.378	1155	-174.729	78.348	554.285	-234.562	128.734	162.744	-255.738	265.036	101.786	291.341	-34.1479	825.982	308.247	-4.13712	1062.93	202.626	-4.66339	491.634	166.628	-151.254	98.3632	197.992	-43.3193	48.7412
1067	0	-167.922	-62.7747	928.913	-75.6998	-152.48	1154	-173.859	80.9693	553.173	-232.817	131.536	161.506	-253.8	268.386	100.535	291.261	-32.3633	825.541	307.855	-3.26657	1062.88	202.088	-2.30669	490.921	166.517	-151.08	98.438	197.933	-43.3423	48.7426
1068	0	-168.217	-59.7174	927.995	-76.2703	-149.235	1152.88	-172.182	82.1843	552.147	-231.061	134.875	160.2	-251.836	271.567	99.204	291.152	-30.5455	825.003	307.613	-2.1857	1062.81	201.601	-0.131384	490.425	166.415	-150.959	98.5061	197.911	-43.2756	48.7887
1069	0	-168.255	-57.182	926.938	-77.4703	-147.977	1152.02	-172.112	85.2749	550.485	-229.366	138.083	158.822	-249.955	274.655	97.8293	290.902	-28.8309	824.576	307.363	-1.10597	1062.76	201.334	1.45325	490.114	166.271	-150.755	98.4417	197.915	-43.2523	48.812
1070	0	-168.645	-54.164	925.969	-78.0146	-144.702	1150.83	-170.577	86.9662	549.328	-227.811	141.158	157.334	-247.834	277.876	96.4929	290.725	-27.0809	824.235	307.12	0.0301401	1062.72	201.19	2.73896	489.837	166.219	-150.618	98.6156	197.914	-43.2403	48.7997
1071	0	-168.739	-51.3548	924.767	-79.2165	-143.131	1150	-169.474	89.2497	547.967	-226.119	143.992	155.974	-245.877	280.864	95.0542	290.583	-25.3317	824.013	306.848	1.15674	1062.67	201.075	4.02825	489.365	166.172	-150.475	98.6706	197.872	-43.2352	48.8032
1072	0	-169.144	-48.5956	923.554	-79.7896	-140.066	1148.81	-168.531	91.4881	546.363	-224.38	146.308	154.542	-243.867	283.765	93.5619	290.421	-23.6241	823.778	306.541	2.34109	1062.58	200.923	5.3929	488.863	166.07	-150.385	98.7105	197.859	-43.2127	48.8432
1073	0	-169.076	-46.1906	922.559	-80.9566	-138.361	1147.83	-167.356	93.0661	544.73	-222.943	149.654	152.943	-242.098	286.76	92.0267	290.308	-21.8731	823.509	306.168	3.56908	1062.58	200.926	6.75734	488.428	165.983	-150.264	98.7443	197.837	-43.2338	48.8288
1074	0	-169.327	-43.3008	921.057	-81.8798	-136.143	1146.72	-166.316	94.538	542.937	-221.262	152.587	151.369	-240.209	289.57	90.4147	290.266	-20.1432	823.263	305.924	4.77984	1062.57	200.735	8.2263	487.978	165.878	-150.139	98.7866	197.82	-43.2327	48.8252
1075	0	-169.751	-39.6382	919.938	-82.8421	-133.852	1145.68	-165.41	97.2364	541.553	-219.667	155.067	149.818	-238.435	292.048	88.8455	290.198	-18.4832	823.063	305.46	6.03457	1062.59	200.549	9.73066	487.519	165.77	-150.036	98.8175	197.783	-43.1938	48.8497
1076	0	-170.02	-37.2827	918.79	-83.9019	-131.721	1144.57	-164.293	99.3075	539.692	-217.985	157.445	148.111	-236.642	294.638	87.1352	290.082	-16.7977	822.872	304.962	7.26957	1062.58	200.277	11.1637	487.14	165.692	-149.983	98.8763	197.743	-43.2383	48.8215
1077	0	-169.593	-34.075	917.516	-84.8004	-129.151	1143.37	-163.258	100.862	537.987	-216.379	160.085	146.408	-235.072	296.825	85.399	289.9	-15.0209	822.669	304.452	8.57533	1062.56	199.988	12.7422	486.687	165.623	-149.828	98.9511	197.737	-43.2095	48.8456
1078	0	-170.108	-31.6788	916.256	-85.8429	-126.742	1142.26	-162.287	102.422	536.111	-214.439	161.835	144.688	-233.454	298.932	83.5675	289.614	-13.2827	822.506	303.933	10.0204	1062.67	199.767	14.3123	486.243	165.525	-149.675	98.9698	197.729	-43.1687	48.8563
1079	0	-169.923	-28.3888	914.852	-87.0968	-125.062	1141.18	-161.354	103.949	534.08	-212.883	164.009	142.867	-231.873	300.906	81.6804	289.377	-11.463	822.322	303.339	11.3933	1062.73	199.511	15.9087	485.711	165.404	-149.631	98.9952	197.709	-43.162	48.8408
1080	0	-170.172	-25.5216	913.695	-87.7426	-121.513	1139.87	-160.365	105.157	532.054	-211.093	165.638	140.932	-230.385	302.857	79.6813	289.268	-9.62253	822.183	302.731	12.8091	1062.87	199.371	17.4455	485.307	165.417	-149.467	98.9426	197.722	-43.1752	48.8436
1081	0	-170.311	-22.7012	912.229	-88.7672	-118.827	1138.73	-159.388	106.298	530.134	-209.449	167.555	139.073	-228.845	304.456	77.7117	289.096	-7.92264	822.097	302.127	14.3431	1062.89	199.169	18.8855	484.791	166.086	-148.927	98.8176	197.698	-43.1998	48.8301
1082	0	-170.589	-20.0879	910.68	-89.9197	-116.604	1137.55	-158.386	107.163	528.169	-207.618	168.967	137.094	-227.332	305.874	75.7421	289.136	-5.7994	821.968	301.409	15.9255	1062.94	198.982	20.3981	484.327	165.954	-148.728	99.1393	197.706	-43.1909	48.8679
1083	0	-170.877	-17.0273	909.566	-91.1278	-114.545	1136.36	-157.359	108.027	525.999	-205.875	170.245	135.1	-225.709	307.298	73.5127	289.092	-3.73979	821.814	300.745	17.5863	1062.96	198.822	21.8947	483.89	165.757	-148.876	99.3092	197.696	-43.1594	48.8627
1084	0	-171.052	-14.6511	907.956	-92.2053	-111.876	1135.18	-156.235	108.08	523.657	-204.041	171.302	133.07	-224.21	308.294	71.3743	288.806	-1.73696	821.73	299.934	19.2975	1063.13	198.465	23.5382	483.367	165.349	-148.826	99.2417	197.699	-43.1521	48.8731
1085	0	-170.994	-12.8702	906.174	-93.1392	-108.956	1133.93	-155.45	109.512	521.896	-202.145	172.217	130.918	-222.604	309.238	69.038	288.477	0.423476	821.52	299.275	21.0972	1063.2	198.535	24.9904	483.018	165.367	-148.66	99.3129	197.701	-43.1395	48.8799
1086	0	-171.636	-9.57099	905.158	-94.254	-106.249	1132.68	-154.435	109.877	519.79	-200.53	173.454	128.807	-221.036	310.359	66.6211	288.139	2.81842	821.411	298.349	22.8319	1063.39	198.341	26.5492	482.566	165.485	-148.575	99.5258	197.695	-43.0955	48.8766
1087	0	-172.147	-6.3434	903.759	-95.5141	-103.905	1131.55	-153.534	110.111	517.501	-198.571	173.918	126.685	-219.608	311.093	64.1178	287.736	5.24102	821.284	297.404	24.7696	1063.5	198.175	28.1804	482.047	165.454	-148.432	99.5847	197.681	-43.121	48.8328
1088	0	-172.369	-3.66394	902.265	-96.8367	-101.806	1130.39	-152.62	110.464	515.466	-196.845	174.757	124.519	-217.956	311.57	61.6451	287.409	7.56172	821.207	296.569	26.7213	1063.5	197.909	29.6889	481.642	165.395	-148.345	99.6626	197.713	-43.0485	48.8446
1089	0	-172.933	-1.23676	900.718	-97.4372	-97.5043	1128.98	-151.996	111.362	513.323	-195.096	175.227	122.439	-216.398	311.707	58.9743	286.989	9.85406	821.155	295.523	28.7395	1063.62	197.887	31.2349	481.345	165.385	-148.222	99.7808	197.732	-43.0633	48.7688
1090	0	-173.325	1.42921	899.314	-99.0786	-95.6563	1127.93	-151.287	112.479	511.413	-193.336	175.64	120.216	-214.772	311.665	56.2082	286.455	11.9514	821.109	294.523	30.7691	1063.73	197.628	32.8824	480.845	165.383	-148.038	99.8674	197.727	-43.0403	48.7242
1091	0	-173.73	4.13011	897.971	-100.368	-93.3605	1126.7	-150.599	113.418	509.57	-191.357	175.251	118.075	-213.245	311.393	53.4289	286.069	14.1281	821.048	293.501	32.9168	1063.79	197.381	34.6239	480.334	165.332	-147.814	99.8766	197.742	-43.025	48.6147
1092	0	-174.552	6.69146	896.242	-101.773	-90.9755	1125.69	-149.893	113.953	507.62	-189.794	175.129	116.01	-211.643	310.965	50.5797	285.739	16.2909	821.034	292.358	35.0583	1063.82	198.226	36.5469	480.44	165.385	-147.66	100.128	197.749	-42.8901	48.5282
1093	0	-175.121	9.4523	895.079	-103.373	-89.2356	1124.51	-149.858	116.908	505.999	-188.108	175.151	113.69	-209.981	310.334	47.6549	285.226	18.3464	820.96	291.237	37.2826	1063.86	197.849	38.3105	479.847	165.337	-147.442	100.28	197.778	-42.8549	48.5157
1094	0	-175.644	12.165	893.568	-104.255	-85.3294	1123.23	-149.675	118.616	504.224	-186.325	174.356	111.46	-208.302	309.434	44.6848	284.665	20.3957	820.848	290.148	39.4875	1063.79	197.533	40.0804	479.247	165.38	-147.312	100.534	197.824	-42.7725	48.4453
1095	0	-176.36	14.3122	892.052	-105.763	-82.8145	1122.1	-149.25	119.846	502.5	-185.001	174.135	109.272	-206.45	308.616	41.7085	284.029	22.4063	820.69	288.872	41.7463	1063.68	197.518	41.8952	478.712	165.374	-147.178	100.795	197.834	-42.7479	48.2871
1096	0	-176.601	16.1136	890.104	-107.32	-80.61	1120.89	-149.064	121.406	500.81	-183.334	173.253	107.09	-204.611	307.836	38.5738	283.404	24.4685	820.487	287.632	44.0363	1063.49	197.161	43.6912	478.265	165.361	-147.036	101.062	197.84	-42.6987	48.1657
1097	0	-177.803	19.8637	889.247	-108.058	-75.7904	1119.45	-148.919	122.539	498.946	-182.032	172.926	104.833	-202.75	307.293	35.8793	282.84	26.3891	820.243	286.369	46.419	1063.27	196.882	45.6764	477.68	165.304	-146.886	101.339	197.963	-42.6486	48.0626
1098	0	-178.587	22.6982	887.762	-109.963	-74.0813	1118.44	-148.592	123.748	497.226	-181.048	173.58	103.621	-200.843	307.744	34.3738	282.27	28.1394	819.983	285.21	48.8272	1062.97	196.602	47.701	476.997	165.338	-146.776	101.587	197.928	-42.5548	48.0054
1099	0	-179.463	25.3248	886.504	-111.692	-72.2294	1117.27	-147.802	123.4	495.411	-179.954	175.22	102.421	-199.022	309.158	32.8381	281.522	29.975	819.673	283.777	51.2037	1062.61	196.309	49.8181	476.471	165.398	-146.664	101.88	198.338	-42.5554	47.8348
1100	0	-180.599	28.3045	885.127	-112.896	-68.5335	1116.23	-147.591	124.581	493.719	-179.339	177.602	101.756	-197.893	310.45	31.445	280.711	31.8819	819.338	282.412	53.6861	1062.33	196.027	51.8715	475.888	165.409	-146.54	102.12	198.192	-42.5535	47.762
1101	0	-181.433	31.1858	883.713	-114.75	-66.3654	1115.19	-147.376	126.855	492.622	-178.235	178.838	101.372	-197.411	311.596	31.5118	279.737	34.0848	818.918	281.028	56.1252	1061.93	195.583	53.9129	475.242	165.387	-146.327	102.312	198.169	-42.5239	47.6267
1102	0	-182.532	34.1898	882.76	-116.16	-63.0023	1114.34	-147.292	129.825	491.644	-175.925	179.929	100.736	-196.486	311.618	32.197	278.689	36.2642	818.492	279.545	58.6065	1061.51	195.141	55.9291	474.724	165.489	-146.254	102.754	198.158	-42.5354	47.4446
1103	0	-183.869	37.226	881.522	-118.011	-61.0308	1113.52	-146.495	131.66	491.037	-173.334	180.788	100.271	-195.195	311.235	32.6389	277.631	38.6232	818.196	278.169	61.0572	1061.14	194.504	57.8629	474.207	165.544	-146.035	103.064	198.189	-42.5412	47.4674
1104	0	-185.014	39.7318	880.901	-119.467	-57.9999	1112.98	-146.201	135.371	490.652	-170.998	181.486	100.381	-194.42	311.906	33.3008	276.542	40.975	817.882	276.46	63.5041	1060.8	193.806	59.7372	473.627	165.528	-145.782	103.34	198.184	-42.4572	47.521
1105	0	-186.01	41.9782	880.36	-121.384	-56.277	1112.57	-146.195	139.95	490.302	-168.298	182.915	100.322	-193.008	311.773	33.893	275.095	43.4628	817.463	274.888	66.0219	1060.5	192.893	61.5519	473.137	165.466	-145.513	103.619	198.178	-42.4104	47.5952
1106	0	-187.129	44.3461	879.859	-123.003	-54.1235	1112.39	-145.949	144.438	490.202	-166.229	184.168	100.247	-192.483	312.264	34.3615	273.657	45.8931	817.24	273.361	68.6506	1060.25	191.958	63.1677	472.868	165.374	-145.28	103.904	198.158	-42.4079	47.6202
1107	0	-188.369	46.4452	879.37	-124.456	-51.4282	1112.12	-145.463	148.91	490.056	-164.674	184.813	100.894	-191.93	312.415	34.7069	272.256	48.2953	816.993	271.496	71.2815	1060.05	190.858	64.6478	472.52	165.291	-145.109	104.219	198.174	-42.3344	47.7499
1108	0	-189.444	48.0936	878.877	-126.052	-49.7125	1112.09	-145.259	153.239	490.063	-163.196	185.681	101.156	-191.303	312.398	35.0168	270.848	50.6342	816.862	269.856	73.9757	1059.99	189.861	65.9642	472.292	165.181	-144.944	104.54	196.954	-43.7304	46.0083
1109	0	-190.852	50.1218	878.606	-127.19	-46.7949	1112.12	-145.603	157.31	490.352	-162.344	186.427	101.452	-190.893	312.649	35.2211	269.269	52.9128	816.754	268.242	76.7851	1059.86	188.682	67.2119	472.006	165.062	-144.763	104.775	196.838	-43.7478	45.995
1110	0	-191.91	51.874	878.492	-128.383	-44.1786	1112.1	-146.245	161.157	490.746	-161.644	187.068	101.512	-190.702	312.932	35.2369	267.848	55.0335	816.714	266.396	79.5411	1059.85	187.675	68.3074	471.876	164.978	-144.604	104.946	196.754	-43.685	46.0163
1111	0	-193.334	53.7583	878.397	-129.98	-43.0947	1112.69	-147.256	164.727	491.2	-161.438	187.588	101.584	-190.676	312.961	35.1501	266.444	56.9839	816.623	264.784	82.3274	1059.78	186.768	69.1709	471.867	164.941	-144.499	105.187	196.692	-43.7094	46.0468
1112	0	-194.871	55.6302	878.433	-131	-40.4856	1112.69	-148.489	167.805	491.68	-161.439	187.784	101.586	-190.713	313.055	35.0485	264.991	58.7885	816.603	263.226	85.2673	1059.65	185.794	70.0042	471.799	164.827	-144.445	105.378	196.579	-43.7124	46.0724
1113	0	-195.805	56.8552	878.469	-132.423	-38.7644	1112.88	-150.079	170.553	492.009	-161.55	188.111	101.584	-190.941	313.051	34.9307	263.694	60.5064	816.569	261.473	88.0957	1059.58	185.115	70.8804	471.871	164.687	-144.442	105.57	196.594	-43.7132	46.1223
1114	0	-196.839	57.5998	877.856	-133.535	-36.1301	1113.06	-151.786	173.209	492.273	-161.714	188.423	101.586	-191.05	313.115	34.8634	262.323	62.0308	816.597	259.772	90.9858	1059.31	184.517	71.8829	471.828	164.783	-144.318	105.797	196.612	-43.7032	46.1264
1115	0	-198.206	59.1485	878.045	-134.995	-34.111	1113.35	-153.448	175.402	492.467	-161.809	188.681	101.524	-191.149	313.235	34.81	260.958	63.5261	816.588	258.204	93.7465	1059.26	182.93	72.798	471.276	164.897	-144.048	106.063	196.614	-43.7418	46.1273
1116	0	-200.026	62.0433	878.892	-136.667	-32.8787	1113.72	-154.951	177.25	492.576	-161.826	188.658	101.592	-191.147	313.044	34.6495	259.518	64.6839	816.762	256.565	96.4639	1059.1	182.343	73.6443	471.231	165.192	-143.728	106.244	196.614	-43.744	46.1273
1117	0	-201.769	64.7186	878.915	-137.794	-29.6231	1113.76	-156.508	178.94	492.513	-161.783	188.853	101.512	-191.18	313.154	34.6583	258.244	66.1383	816.854	255.04	99.0727	1058.98	181.911	74.0739	471.37	164.444	-144.208	106.411	196.625	-43.7121	46.1236
1118	0	-202.768	65.7874	878.286	-138.91	-26.1636	1113.88	-158.026	180.633	492.415	-161.689	189.113	101.472	-191.221	313.23	34.6508	257.032	67.509	816.972	253.459	101.624	1058.85	181.454	74.3558	471.606	164.411	-144.138	106.902	196.913	-43.6187	46.1883
1119	0	-203.958	66.5358	877.942	-140.687	-24.5864	1114.23	-159.281	182.229	492.218	-161.55	189.135	101.465	-191.203	313.237	34.6267	255.709	69.1217	817.172	252	104.197	1058.67	180.957	74.902	471.752	164.503	-143.893	107.356	196.778	-43.6652	46.151
1120	0	-206.229	69.3863	878.598	-142.316	-22.876	1114.46	-160.458	183.937	492.123	-161.424	189.591	101.29	-191.219	313.218	34.5737	254.476	70.6473	817.273	250.373	106.586	1058.42	180.581	75.8157	471.998	164.665	-143.675	107.796	196.54	-43.6402	46.0144
1121	0	-207.66	70.5448	877.835	-143.989	-21.2205	1114.5	-161.526	185.794	491.925	-161.357	189.992	101.118	-191.216	313.146	34.6022	253.359	72.1622	817.41	248.746	108.96	1058.31	180.176	76.8491	472.12	164.698	-143.523	108.202	196.72	-43.494	45.9703
1122	0	-209.358	72.4719	877.931	-145.253	-18.4207	1114.47	-162.612	187.894	491.81	-161.335	189.96	101.244	-191.154	313.145	34.5817	252.167	73.8716	817.511	247.196	111.348	1058.09	179.739	78.0099	472.118	164.759	-143.353	108.647	197.422	-43.3065	46.3427
1123	0	-210.984	74.1642	877.653	-146.987	-16.7554	1114.46	-163.715	190.269	491.697	-161.233	190.386	101.111	-191.082	313.318	34.6536	250.891	75.5477	817.614	245.607	113.754	1058.01	179.237	79.1734	472.041	164.941	-143.149	109.078	197.121	-43.2436	46.0655
1124	0	-212.486	75.1076	877.018	-148.222	-13.7337	1114.28	-164.848	193.103	491.701	-161.202	190.367	101.093	-191.15	313.369	34.6716	249.727	77.4865	817.654	243.992	116.209	1057.83	178.775	80.3898	471.979	165.155	-142.916	109.399	197.536	-43.175	46.2101
1125	0	-213.802	76.1728	876.668	-149.84	-11.9598	1114.17	-166.168	195.894	491.653	-161.149	190.819	101.068	-191.148	313.32	34.6515	248.728	79.5382	817.689	242.415	118.731	1057.61	178.335	81.5794	471.897	165.228	-142.605	109.6	197.685	-43.165	46.158
1126	0	-214.809	76.7227	875.564	-151.172	-9.34202	1113.82	-167.29	198.352	491.653	-161.026	191.008	101.082	-191.115	313.307	34.6347	247.562	81.6174	817.631	240.838	121.375	1057.51	177.905	82.6325	471.912	165.471	-142.546	109.999	197.715	-42.9064	46.0417
1127	0	-216.549	78.7962	875.101	-152.711	-7.71441	1113.56	-168.433	201.253	491.643	-160.776	190.952	101.08	-190.959	313.38	34.6466	246.418	83.6606	817.633	239.057	124.158	1057.25	177.486	83.6505	471.858	165.629	-142.413	110.275	197.708	-42.8799	45.7585
1128	0	-218.054	80.14	874.747	-154.213	-5.84796	1113.13	-169.586	204.298	491.704	-160.842	191.618	101.109	-191.026	313.345	34.6139	245.419	85.8108	817.551	237.572	126.961	1057.11	177.055	84.7668	471.745	165.789	-142.323	110.505	197.955	-42.8985	45.7737
1129	0	-219.406	81.7335	873.903	-155.536	-3.5615	1112.46	-170.754	207.24	491.548	-160.669	192.051	101.14	-190.994	313.417	34.6133	244.407	88.0172	817.462	235.752	129.804	1056.93	176.722	85.7943	471.628	166.004	-142.151	110.753	197.971	-42.8465	45.7121
1130	0	-220.657	83.5571	873.127	-156.791	-0.722709	1111.7	-171.901	210.366	491.301	-160.469	192.591	101.097	-190.889	313.442	34.6102	243.329	90.1948	817.355	234.091	132.784	1056.67	176.404	86.889	471.481	166.197	-142.014	110.953	198.115	-42.7821	45.6716
1131	0	-221.943	85.505	872.408	-158.405	1.06966	1110.95	-173.724	214.92	491.098	-160.359	192.797	101.135	-190.87	313.513	34.5585	242.336	92.4811	817.342	232.549	135.98	1056.37	176.169	88.0042	471.355	166.354	-141.849	111.127	198.581	-42.6983	45.814
1132	0	-223.191	87.411	871.411	-159.775	3.46949	1110.1	-174.929	218.485	490.748	-160.209	193.293	101.091	-190.817	313.606	34.5756	241.237	94.8277	817.247	230.591	139.156	1056.09	175.836	89.3418	471.085	166.525	-141.651	111.387	198.811	-42.604	45.8518
1133	0	-224.369	89.5467	870.51	-161.387	5.47759	1109.23	-176.112	221.975	490.325	-159.827	193.811	101.116	-190.806	313.722	34.5875	240.308	97.1911	817.229	228.822	142.344	1055.88	175.593	90.7258	470.801	166.713	-141.513	111.591	199.076	-42.7021	45.6099
1134	0	-225.582	91.8987	869.61	-162.875	7.90125	1108.34	-177.24	225.74	489.794	-159.439	194.475	101.061	-190.555	313.883	34.7749	239.257	99.6635	817.148	227.229	145.756	1055.63	175.321	92.1057	470.572	166.818	-141.297	111.8	199.238	-42.4376	45.8252
1135	0	-226.764	94.3707	868.431	-164.552	9.97515	1107.35	-177.998	229.269	489.379	-159.227	194.708	101.017	-190.52	313.946	34.806	238.261	102.157	817.033	225.098	149.389	1055.36	175.171	93.6266	470.311	167.157	-141.077	112.258	199.967	-41.781	46.6107
1136	0	-228.075	97.04	867.757	-166.09	12.5529	1106.5	-178.821	232.982	488.834	-158.623	194.863	101.092	-190.518	313.784	34.731	237.184	104.841	816.868	223.173	153.275	1055.09	174.972	95.1597	470.01	167.399	-140.807	112.528	199.983	-41.9167	46.3741
1137	0	-229.318	100.068	866.846	-167.757	15.2669	1105.54	-179.224	236.24	488.136	-158.147	195.575	100.944	-190.469	313.762	34.7479	236.18	107.595	816.788	221.206	157.287	1054.87	174.741	96.9032	469.724	167.695	-140.511	112.905	198.793	-42.615	45.3706
1138	0	-230.516	103.057	866.041	-169.782	17.0226	1104.82	-179.853	240.005	487.559	-157.659	196.322	100.777	-190.427	313.788	34.7675	235.08	110.495	816.633	219.023	161.568	1054.75	174.416	98.6353	469.377	167.954	-140.205	113.383	199.332	-42.4127	45.4809
1139	0	-231.727	106.288	865.047	-171.264	20.5008	1103.75	-179.934	243.121	486.777	-157.259	196.627	100.763	-190.355	313.824	34.8089	233.919	113.464	816.504	217.618	161.777	1054	174.05	100.463	469.102	168.154	-139.883	113.948	199.384	-42.3639	45.4793
1140	0	-232.901	109.281	863.877	-173.017	23.2086	1102.88	-180.426	247.1	486.101	-156.79	197.389	100.715	-190.276	313.859	34.8265	232.852	116.477	816.313	216.211	162.928	1053.87	173.661	102.484	468.768	168.335	-139.455	114.485	199.399	-42.3444	45.4429
1141	0	-234.255	112.329	862.758	-174.818	26.3143	1102.01	-180.665	250.654	485.398	-156.287	198.173	100.628	-190.227	313.865	34.8671	231.771	119.49	816.156	214.31	165.829	1053.65	173.271	104.674	468.335	168.58	-138.881	115.018	199.385	-42.3413	45.3954
1142	0	-235.703	115.242	862.097	-176.717	29.0513	1101.22	-180.744	254.225	484.842	-155.823	197.934	100.7	-190.163	313.884	34.8915	230.58	122.439	815.99	212.35	169.452	1053.39	172.809	106.992	467.862	168.805	-138.409	115.831	199.405	-42.2107	45.3653
1143	0	-236.998	118.393	860.959	-178.447	32.2866	1100.42	-180.867	257.541	484.063	-155.491	198.83	100.809	-190.097	313.899	34.9322	229.263	125.593	815.849	210.4	173.175	1053.21	172.339	109.311	467.483	168.873	-137.875	116.521	200.498	-41.9641	45.4801
1144	0	-238.28	121.772	860.032	-180.343	35.3435	1099.63	-181.143	260.757	483.512	-154.966	199.484	100.459	-189.827	313.932	34.9344	228.115	128.643	815.78	208.604	176.153	1053.18	171.653	111.693	467.118	169.06	-137.402	117.37	200.114	-41.7176	45.6459
1145	0	-239.439	125.243	859.138	-182.273	38.4707	1098.98	-181.35	264.265	482.774	-154.639	199.781	100.446	-189.727	313.895	34.9722	227.053	131.6	815.595	206.576	179.411	1053	171.449	113.889	467.101	169.33	-136.692	118.254	200.169	-41.5384	45.6897
1146	0	-240.697	128.438	858.105	-184.204	41.6737	1098.28	-181.781	267.516	482.183	-154.416	200.062	100.35	-188.703	310.645	34.0424	225.839	134.481	815.612	204.638	182.564	1053	170.971	116.306	466.947	169.495	-135.882	119.062	200.197	-41.2478	45.8978
1147	0	-242.163	131.577	857.574	-186.112	45.1039	1097.69	-182.152	270.705	481.529	-154.281	200.261	100.26	-188.999	310.356	34.2773	224.711	137.329	815.682	202.739	186.153	1052.88	170.541	118.758	466.756	169.716	-135.114	120.173	200.268	-41.0592	45.8904
1148	0	-243.374	135.053	856.886	-188.05	48.4743	1097.17	-182.666	273.592	480.828	-154.072	200.513	100.198	-188.642	310.312	34.0049	223.558	140.23	815.762	200.833	189.172	1052.89	170.25	121.207	466.675	169.884	-134.236	121.363	200.362	-40.8567	46.0052
1149	0	-244.588	138.637	856.296	-190.286	51.0671	1096.83	-183.115	276.303	480.276	-153.897	200.846	100.006	-188.588	310.33	33.9964	222.278	142.993	815.859	198.925	192.101	1053.01	169.987	123.757	466.881	170.151	-133.297	122.669	200.335	-40.631	46.2977
1150	0	-245.841	142.166	855.819	-191.986	55.0825	1096.32	-183.611	278.577	479.788	-154.012	201.017	99.9895	-188.584	310.288	34.0901	221.099	145.793	816.075	197.072	195.461	1053.22	169.689	126.35	467.017	170.388	-132.083	123.985	200.562	-40.384	46.324
1151	0	-247.105	145.678	855.515	-194.051	58.6679	1095.96	-184.235	281.144	479.067	-153.645	201.345	99.8947	-188.506	309.991	33.9891	219.812	148.579	816.356	195.211	198.885	1053.39	169.432	129.271	467.351	170.782	-130.876	125.856	200.703	-40.0226	46.4668
1152	0	-248.412	149.267	855.385	-195.997	62.2164	1095.81	-184.613	283.293	478.56	-153.553	201.615	99.8696	-188.891	310.602	34.3498	218.644	151.341	816.706	193.092	202.312	1053.49	169.209	132.483	467.676	171.336	-129.132	128.023	200.649	-39.7297	46.4346
1153	0	-249.668	152.866	855.202	-198.059	65.6339	1095.79	-185.07	285.229	478.054	-153.433	201.74	99.7661	-188.872	310.674	34.348	217.563	154.157	817.181	191.339	205.682	1053.92	169.267	136.099	468.363	171.945	-127.214	130.296	200.86	-39.2283	46.6575
1154	0	-250.962	156.431	854.994	-200.049	69.1789	1095.8	-185.497	286.859	477.535	-153.189	201.622	99.6866	-188.849	310.624	34.3404	216.19	156.996	817.621	189.249	208.94	1054.18	169.846	139.867	469.085	172.573	-124.923	133.075	201.138	-38.5544	46.989
1155	0	-252.411	159.605	855.236	-202.166	72.6064	1095.95	-185.212	287.339	477.116	-153.257	201.885	99.6748	-189.686	313.455	35.1372	214.989	159.885	818.276	187.282	211.621	1054.57	170.157	144.748	469.784	173.422	-122.194	136.116	201.351	-37.8601	47.249
1156	0	-253.972	162.747	855.297	-204.169	76.331	1096.18	-184.98	287.697	476.636	-153.025	201.758	99.5804	-189.641	313.617	35.1545	213.835	162.853	819.069	185.384	214.304	1055.13	170.007	150.901	470.56	174.135	-118.759	139.354	201.686	-36.6373	47.7852
1157	0	-255.384	165.626	854.991	-206.271	80.034	1096.44	-185.121	288.98	476.308	-153.12	202.004	99.6022	-189.716	313.697	35.2409	212.69	165.779	819.869	183.443	216.805	1055.69	170.804	156.899	471.532	175.14	-114.903	143.278	201.737	-35.6326	48.3386
1158	0	-256.906	168.461	855.243	-208.307	83.5863	1096.79	-185.679	290.582	475.81	-153.023	202.164	99.5138	-188.726	310.979	34.5746	211.353	168.909	820.749	181.465	220.111	1056.25	170.776	164.362	472.69	176.118	-110.444	147.429	202.274	-34.2187	48.9412
1159	0	-258.304	170.987	855.182	-210.381	86.9714	1097.21	-186.149	292.239	475.543	-152.719	201.832	99.3396	-188.552	310.469	34.4897	210.097	172.037	821.784	179.265	223.093	1056.87	175.021	171.869	474.162	177.115	-105.242	152.016	202.753	-32.3279	49.6543
1160	0	-260.105	174.646	855.401	-212.384	90.5387	1097.62	-186.456	293.249	475.214	-152.581	201.823	99.2953	-189.538	313.248	35.2107	209.165	175.007	822.917	177.253	225.878	1057.47	175.056	180.273	475.83	178.158	-99.2604	157.001	202.915	-30.6117	50.6513
1161	0	-261.453	177.546	855.4	-214.441	93.8358	1098	-186.607	294.007	474.881	-152.514	201.837	99.2315	-188.655	310.991	34.6112	208.106	178.219	824.047	175.166	228.888	1058.07	175.302	189.546	477.57	179.492	-92.5832	162.259	203.388	-28.2653	52.167
1162	0	-262.814	179.831	855.221	-216.326	97.3698	1098.39	-186.723	294.75	474.636	-152.451	201.945	99.0643	-189.143	312.196	35.005	207.199	181.311	825.167	172.614	235.381	1059.02	176.247	199.451	479.511	180.883	-85.3122	167.907	203.972	-25.8734	54.6209
1163	0	-264.001	182.207	854.998	-218.16	100.566	1098.68	-186.927	295.253	474.342	-152.3	202.188	98.7503	-189.507	313.471	35.2552	206.403	184.251	826.408	170.668	237.196	1059.54	177.133	209.939	481.729	181.933	-77.2085	173.912	204.373	-22.3911	57.4499
1164	0	-264.607	183.256	854.138	-219.941	103.837	1098.96	-187.156	295.681	474.117	-152.194	202.281	98.7044	-189.614	313.645	35.3039	205.695	187.302	827.559	169.09	238.643	1060.15	177.833	220.849	484.191	182.52	-68.3743	179.982	204.943	-19.0103	60.707
1165	0	-265.79	185.652	854.136	-221.553	107.088	1099.19	-187.439	296.031	473.898	-152.197	202.26	98.5701	-189.631	313.662	35.3025	205.09	190.324	828.705	167.461	240.222	1060.69	178.334	231.983	486.765	183.302	-59.3477	186.358	205.187	-15.6037	64.4977
1166	0	-266.928	187.874	853.83	-223.075	110.035	1099.41	-187.733	296.282	473.707	-152.5	202.144	98.3823	-189.556	313.465	35.2587	204.541	193.275	829.8	166.041	241.878	1061.13	178.584	243.037	489.484	183.72	-49.9156	192.643	204.951	-11.4692	68.8382
1167	0	-267.358	188.829	853.629	-224.464	112.931	1099.54	-188.01	296.409	473.499	-152.211	202.332	98.248	-189.22	312.696	35.0785	204.115	195.701	830.677	164.565	243.461	1061.46	178.171	254.344	492.373	183.08	-39.9196	198.828	204.951	-6.58431	74.0669
1168	0	-268.111	190.118	853.223	-225.706	115.923	1099.74	-188.363	296.688	473.329	-152.254	202.384	98.1899	-189.188	312.56	35.059	203.843	197.871	831.708	163.482	245.047	1061.78	178.31	264.783	495.694	183.039	-31.1609	205.085	204.642	-0.436491	79.4921
1169	0	-268.902	191.603	853.322	-226.813	118.709	1099.92	-188.779	297.055	473.171	-152.484	202.357	98.0837	-189.645	313.645	35.2871	203.554	200.115	832.849	162.18	246.568	1061.98	178.073	274.902	498.869	182.606	-22.0326	211.099	204.078	6.11063	84.6601
1170	0	-269.542	192.978	853.106	-227.74	121.432	1100.12	-189.181	297.256	473.06	-152.318	202.544	97.9632	-189.721	313.97	35.3378	203.414	202.275	833.917	161.384	248.133	1062.08	177.76	284.808	502.248	181.523	-13.437	216.219	202.819	15.6112	88.1344
1171	0	-270.157	194.103	853.11	-228.545	124.087	1100.42	-189.576	297.19	472.944	-152.333	202.565	97.9009	-189.671	313.751	35.2925	203.1	204.266	834.839	160.602	249.703	1062.09	177.485	294.37	505.597	179.19	-3.63441	220.055	200.319	27.6335	92.6221
1172	0	-270.998	195.452	853.392	-229.285	126.598	1100.67	-189.839	296.952	472.874	-152.629	202.262	97.9448	-189.361	312.81	35.0852	202.938	206.348	835.728	159.834	251.276	1062.01	177.043	303.396	508.724	178.706	6.44013	221.742	197.521	41.5857	96.4531
1173	0	-271.577	196.524	853.629	-230.016	129.227	1101.03	-190.12	296.637	472.829	-152.677	202.246	97.8992	-189.671	313.649	35.2891	202.752	208.377	836.714	159.274	252.848	1061.92	176.632	311.97	511.834	176.564	17.832	223.499	194.404	55.9603	98.0469
1174	0	-272.205	197.78	853.865	-230.644	131.596	1101.47	-190.372	296.385	472.812	-152.511	202.298	97.7359	-189.741	313.91	35.2954	202.729	210.641	837.794	158.701	254.513	1061.92	176.171	320.199	515.166	173.774	30.1305	222.684	191.448	70.7078	98.4915
1175	0	-272.876	199.171	854.477	-231.242	133.826	1102.07	-190.628	296.014	472.885	-152.798	202.117	97.6959	-189.047	312.484	34.7873	202.645	212.817	839.059	158.122	256.166	1061.94	175.793	328.133	518.514	171.435	42.8313	221.149	188.398	86.0971	97.1348
1176	0	-273.462	200.509	854.779	-231.855	136.273	1102.68	-190.91	295.727	472.896	-152.674	202.17	97.6883	-189.293	312.502	34.9606	202.403	214.769	840.463	157.672	257.815	1061.99	175.596	335.65	521.946	169.064	55.741	218.894	185.358	102.053	95.9372
1177	0	-274.052	201.806	855.508	-232.373	138.739	1103.39	-190.866	295.297	473.125	-152.719	202.285	97.6352	-189.34	312.805	34.9543	202.098	216.516	841.985	157.236	259.568	1062.2	175.265	342.743	525.01	166.421	69.0608	215.351	183.079	118.842	93.9172
1178	0	-274.664	203.301	855.908	-232.925	141.077	1104.1	-190.923	295.051	473.288	-152.907	202.208	97.5481	-189.34	312.91	34.9576	201.652	218.084	843.397	156.711	261.321	1062.48	175.174	349.349	527.959	163.969	83.2213	210.951	180.815	136.874	91.3694
1179	0	-275.044	204.689	856.557	-233.45	143.351	1104.96	-190.9	294.709	473.492	-152.382	202.792	97.2487	-189.234	312.686	34.9118	201.305	219.675	844.935	156.094	262.958	1062.92	175.162	355.557	530.825	161.361	98.2016	205.809	179.336	155.92	88.7167
1180	0	-275.583	206.312	857.285	-233.814	145.738	1105.74	-190.822	294.491	473.597	-152.829	202.313	97.6817	-189.57	313.872	35.1364	200.765	221.191	846.221	155.611	264.529	1063.31	175.202	361.268	533.481	159.132	113.932	199.897	176.813	175.905	85.101
1181	0	-276.009	207.898	857.92	-234.121	148.339	1106.56	-190.708	294.035	473.758	-152.803	202.763	97.5233	-189.653	314.174	35.2229	200.298	222.715	847.4	155.229	266.053	1063.74	174.716	366.312	535.972	158.234	129.581	193.668	176.946	197.315	82.5238
1182	0	-276.333	209.421	858.494	-234.444	150.757	1107.54	-190.531	293.668	473.958	-152.474	203.052	97.1934	-189.681	314.174	35.2659	199.868	224.135	848.471	154.843	267.604	1064.11	174.809	370.926	538.472	156.345	146.669	186.922	176.358	218.954	79.3204
1183	0	-276.654	211.307	859.227	-234.649	153.38	1108.37	-190.225	293.235	474.101	-152.873	202.596	97.4952	-189.675	314.113	35.2479	199.515	225.319	849.609	154.497	269.062	1064.4	174.225	375.115	540.381	155.027	164.156	179.982	175.591	240.95	75.9462
1184	0	-276.782	213.327	860.075	-234.844	156.027	1109.27	-189.79	292.647	474.258	-152.886	202.585	97.4578	-189.117	312.552	34.8036	199.19	226.273	850.921	154.419	270.497	1064.63	173.852	378.894	542.293	154.353	181.943	173.09	175.475	263.397	72.6907
1185	0	-276.899	214.913	860.741	-234.916	158.572	1110.21	-189.407	292.168	474.395	-152.905	202.486	97.4784	-189.016	312.054	34.6677	198.733	227.253	851.966	154.502	271.873	1064.85	173.195	382.615	543.821	154.082	200.155	166.386	174.842	285.74	69.7782
1186	0	-276.826	216.931	861.211	-234.897	161.357	1111.07	-188.972	291.869	474.553	-152.921	202.407	97.4925	-189.005	311.957	34.6651	198.377	228.036	852.795	154.788	273.257	1064.87	172.335	386.394	545.15	154.171	218.314	160.244	175.136	308.05	67.6091
1187	0	-276.824	219.088	861.919	-234.754	163.937	1111.9	-188.497	291.554	474.786	-152.895	202.364	97.4771	-189.664	314.002	35.2811	198.127	228.868	853.7	155.121	274.625	1064.87	171.463	389.854	546.173	154.814	236.48	154.321	175.411	330.28	65.9695
1188	0	-276.64	220.96	862.31	-234.718	167.085	1112.78	-188.037	291.161	474.885	-152.897	202.107	97.4043	-189.639	314.301	35.3326	197.933	229.579	854.249	155.841	276.052	1064.81	170.806	392.059	547.115	155.737	254.284	149.036	176.337	351.445	64.6982
1189	0	-276.445	223.282	862.959	-234.439	170.085	1113.59	-187.545	290.634	475.036	-152.866	202.043	97.4625	-189.643	314.21	35.3374	197.829	230.393	854.639	156.404	277.448	1064.59	169.924	394.145	547.821	157.074	271.708	144.301	177.49	372.239	63.916
1190	0	-276.215	225.249	863.439	-234.114	172.984	1114.49	-186.884	290.127	475.238	-152.841	201.991	97.4657	-189.67	314.274	35.3634	198.007	231.667	854.971	156.9	278.894	1064.44	169.134	396.615	548.509	158.477	288.615	140.075	178.979	392.569	63.6753
1191	0	-275.72	227.373	863.904	-233.657	176.021	1115.24	-186.342	289.84	475.36	-152.505	202.133	97.32	-189.086	312.52	34.8688	198.032	232.652	855.053	157.694	280.456	1064.14	168.051	399.083	548.886	160.168	304.886	136.411	180.356	411.34	63.1873
1192	0	-275.365	229.413	864.511	-233.086	179.102	1116.07	-185.89	289.366	475.516	-152.532	202.141	97.285	-189.626	313.967	35.3077	198.034	233.689	855.037	158.642	282.129	1063.9	166.917	401.391	549.007	162.057	320.436	133.218	184.141	430.152	65.4835
1193	0	-274.929	231.425	865.163	-232.41	182.036	1116.87	-185.331	288.792	475.716	-152.759	201.761	97.4586	-189.646	314.328	35.365	198.226	234.563	854.797	159.332	283.9	1063.62	165.677	403.388	548.676	164.067	335.192	130.298	186.03	447.135	66.175
1194	0	-274.523	233.356	865.671	-231.645	185.078	1117.73	-184.909	288.274	475.919	-152.757	201.595	97.5104	-189.661	313.943	35.2	198.179	236.206	854.25	160.134	285.802	1063.41	165.015	405.136	548.278	165.903	349.075	127.832	188.059	462.728	67.2328
1195	0	-274.063	235.336	866.222	-230.72	188.153	1118.58	-184.612	287.681	476.025	-152.731	201.468	97.5455	-189.064	312.394	34.8361	200.654	237.451	853.531	161.109	287.897	1063.17	163.252	406.708	547.474	167.683	361.959	125.592	190.146	477.466	68.6552
1196	0	-273.486	237.263	866.948	-229.758	191.292	1119.29	-184.244	286.946	476.257	-152.665	201.448	97.5492	-189.645	314.033	35.327	201.105	238.949	852.502	162.188	290.219	1062.91	162.505	407.903	546.422	169.357	373.65	123.626	191.785	491.056	70.2114
1197	0	-272.917	238.823	867.535	-228.667	194.227	1120.15	-183.748	286.524	476.538	-152.591	201.414	97.5004	-189.689	314.398	35.3818	201.236	240.912	851.216	163.115	292.768	1062.56	161.559	408.793	545.038	170.752	384.24	121.709	193.503	502.584	71.8545
1198	0	-272.276	240.629	868.071	-227.428	197.358	1120.88	-183.346	286.022	476.717	-152.56	201.333	97.5182	-189.821	314.412	35.2935	201.207	243.666	849.664	164.046	295.486	1062.21	160.903	409.421	543.578	171.856	393.372	119.84	194.832	512.843	72.908
1199	0	-271.669	242.395	868.697	-226.133	200.286	1121.67	-182.745	285.474	476.931	-152.672	201.143	97.5133	-189.926	314.317	35.2034	201.965	245.528	848.432	165.323	298.493	1061.9	160.58	410.069	542.583	172.678	401.191	117.988	195.22	521.296	73.3258
1200	0	-270.885	244.042	869.156	-224.809	203.043	1122.45	-182.112	285.04	477.209	-152.478	201.113	97.5215	-189.944	314.329	35.2037	202.141	248.697	846.958	166.413	301.709	1061.59	160.2	410.308	540.79	173.111	407.37	116.059	195.626	528.345	73.089
1201	0	-270.002	245.693	869.841	-223.278	205.95	1123.21	-181.594	284.612	477.434	-152.47	200.927	97.5813	-189.91	314.347	35.2454	203.002	251.087	846.142	167.571	305.171	1061.23	160.344	410.282	539.133	173.082	411.933	113.973	195.086	533.63	72.0955
1202	0	-269.078	247.202	870.529	-221.652	208.729	1123.99	-181.02	284.254	477.695	-152.533	200.79	97.6185	-189.892	314.527	35.3455	203.534	254.415	845.2	168.861	308.699	1060.83	160.316	409.799	537.054	172.403	414.899	112.154	195.182	536.218	71.6494
1203	0	-267.969	248.984	871.305	-219.939	211.54	1124.7	-180.302	283.795	477.959	-152.271	200.906	97.6162	-189.784	314.276	35.3069	204.444	257.358	844.321	170.398	312.493	1060.36	160.174	409.424	534.945	171.2	415.895	110.656	194.604	536.521	69.5554
1204	0	-266.662	250.848	871.547	-217.985	214.503	1125.37	-179.519	283.519	478.265	-152.426	200.694	97.644	-189.829	314.274	35.2934	205.069	260.975	843.432	171.907	316.53	1059.83	160.65	408.678	532.744	169.704	414.641	108.732	193.684	536.738	67.7148
1205	0	-265.281	252.748	872.265	-215.942	217.35	1126.2	-178.792	283.427	478.546	-152.147	200.727	97.6008	-189.809	314.307	35.3046	206.076	264.347	842.77	173.896	320.437	1059.31	159.952	408.084	530.708	168.078	413.107	107.268	192.466	535.646	66.511
1206	0	-264.101	255.434	873.242	-213.784	220.112	1126.88	-177.839	283.141	478.852	-152.04	200.674	97.6037	-189.844	314.352	35.3133	206.936	268.123	842.097	175.437	324.689	1058.85	159.724	408.152	528.795	167.559	412.981	106.223	192.392	535.92	64.7396
1207	0	-262.652	257.936	873.701	-211.51	222.891	1127.69	-176.838	282.71	479.156	-152.042	200.657	97.6525	-189.863	314.363	35.2979	207.533	272.4	841.472	177.223	328.901	1058.41	159.17	408.918	527.552	167.854	414.212	105.688	192.339	536.768	63.2482
1208	0	-261.304	261.033	874.879	-209.002	225.697	1128.62	-175.576	282.437	479.455	-151.921	200.69	97.9766	-189.86	314.348	35.3171	208.581	276.555	840.912	179.272	333.264	1058.09	158.781	409.161	527.659	168.576	416.2	105.522	193.036	537.494	61.5018
1209	0	-259.567	263.44	875.285	-206.522	228.455	1129.52	-174.286	281.866	479.848	-151.792	200.458	98.2104	-189.815	314.272	35.2917	209.454	280.864	840.29	181.574	337.557	1057.74	159.198	410.859	528.669	168.898	416.865	105.409	193.092	538.02	60.1935
1210	0	-257.567	265.205	875.727	-204.054	231.351	1130.55	-172.793	281.011	480.165	-151.723	200.341	98.4297	-189.847	314.267	35.297	210.653	284.985	840.036	183.798	341.834	1057.48	159.708	413.972	529.485	169.023	417.153	105.292	192.979	537.896	59.9913
1211	0	-255.368	266.778	876.457	-201.677	234.309	1131.45	-171.534	280.019	480.634	-151.512	200.371	98.4562	-189.851	314.288	35.347	212.26	288.677	840.338	186.103	346.168	1057.33	160.288	417.322	529.751	169.153	417.786	105.138	192.647	538.029	59.7405
1212	0	-252.923	268.638	877.129	-199.332	237.333	1132.41	-170.107	278.79	481.039	-151.428	200.185	98.5898	-189.842	314.327	35.3486	213.714	292.661	841.191	188.203	350.339	1057.35	160.642	420.551	529.959	169.455	418.461	105.241	192.496	538.457	59.222
1213	0	-250.832	271.258	877.671	-196.964	240.2	1133.3	-168.923	277.265	481.756	-151.377	200.129	98.6769	-189.905	314.33	35.3344	214.975	296.744	842.358	190.872	354.581	1057.49	161.279	423.592	530.136	169.888	419.142	105.053	192.842	538.536	58.6606
1214	0	-249.207	274.765	878.301	-194.721	243.246	1134.06	-167.559	275.863	482.009	-151.312	199.863	98.8397	-189.836	314.253	35.3164	216.906	300.7	843.655	193.162	358.658	1057.85	161.766	426.559	530.048	170.285	419.819	104.909	192.875	538.901	57.5948
1215	0	-247.036	277.569	878.956	-192.27	246.807	1134.76	-166.207	274.232	482.48	-151.206	199.813	98.9471	-189.905	314.268	35.2952	218.676	304.783	844.384	195.573	362.528	1058.25	162.531	429.454	529.707	170.727	420.577	104.729	192.785	539.29	57.067
1216	0	-244.571	279.38	879.296	-189.829	249.863	1135.36	-164.823	272.722	483.063	-151.15	199.72	99.0701	-189.908	314.276	35.2954	220.917	308.803	844.814	198.082	366.382	1058.79	163.594	432.156	529.453	171.015	421.225	104.467	192.843	539.471	56.8126
1217	0	-241.975	281.439	879.759	-187.247	253.339	1135.92	-163.086	271.035	483.397	-151.106	199.557	99.2872	-189.922	314.309	35.3151	222.781	313.7	845.044	200.652	370.142	1059.4	164.415	434.685	529.088	171.178	421.737	104.21	192.711	539.649	56.5728
1218	0	-239.43	283.747	880.059	-184.591	256.71	1136.42	-161.498	269.483	483.839	-150.87	199.524	99.45	-189.855	314.293	35.3153	225.118	318.035	845.315	203.232	374.023	1059.9	165.177	437.012	528.639	171.295	422.254	103.942	192.553	539.927	56.4952
1219	0	-236.912	286.25	880.354	-181.839	259.838	1136.92	-159.807	267.867	484.268	-150.352	200.562	99.4588	-189.869	314.271	35.3565	227.429	322.762	845.51	205.95	377.883	1060.55	166.004	439.588	528.133	171.459	422.745	103.756	191.925	540.372	55.9028
1220	0	-234.533	288.633	880.631	-178.928	263.141	1137.36	-158.124	266.652	484.529	-150.736	199.7	99.9779	-189.854	314.227	35.3118	229.99	327.304	845.701	208.58	381.798	1061.16	167.022	442.262	527.903	171.753	423.404	103.452	192.095	540.471	55.8153
1221	0	-231.881	290.934	880.857	-175.983	266.368	1137.69	-156.272	265.963	484.934	-150.642	199.327	100.457	-189.829	314.127	35.3134	232.582	331.72	845.933	211.081	385.799	1061.57	167.925	444.83	527.625	172.096	423.897	103.325	191.994	540.477	55.5085
1222	0	-229.166	293.056	881.052	-173.06	269.767	1138.08	-154.742	265.958	485.259	-150.885	199.151	100.881	-189.865	314.163	35.3134	235.099	335.591	845.883	213.437	389.87	1061.91	169.03	447.483	527.388	172.367	424.331	103.161	192.058	540.638	55.349
1223	0	-226.463	295.312	881.217	-170.058	272.985	1138.33	-153.199	266.427	485.528	-150.658	199.165	101.214	-189.881	314.147	35.2927	237.609	340.181	845.938	216.112	394.104	1062.35	170.102	450.155	527.178	172.577	424.776	102.997	192.111	540.757	55.1895
1224	0	-224.179	297.642	881.516	-167.078	275.821	1138.72	-151.756	267.635	485.943	-150.18	199.51	101.625	-189.872	314.072	35.2881	240.024	344.847	845.913	218.623	398.369	1062.66	171.163	452.844	527.009	172.758	425.18	102.854	192.078	540.958	55.0129
1225	0	-221.718	299.524	881.81	-164.171	278.503	1139.08	-150.437	269.316	486.245	-150.119	200.163	102.101	-189.84	314.089	35.3037	242.354	348.843	845.834	221.102	402.676	1062.99	172.122	455.412	526.772	173.036	425.589	102.634	192.046	541.107	54.8382
1226	0	-218.966	300.927	882.149	-161.335	280.986	1139.42	-149.219	271.57	486.575	-149.964	200.422	102.7	-189.851	314.148	35.3033	244.532	352.959	845.753	223.55	407.122	1063.28	173.253	457.729	526.488	173.315	426.021	102.462	191.995	541.353	54.6055
1227	0	-216.413	302.307	882.673	-158.521	283.627	1139.69	-148.177	274.188	487.032	-149.802	200.583	103.393	-189.824	314.203	35.3206	246.999	356.984	845.67	225.775	411.608	1063.61	174.271	459.88	526.373	173.425	426.379	102.326	191.908	541.553	54.4103
1228	0	-214.075	303.944	883.319	-155.76	285.833	1140.14	-147.115	277.145	487.646	-149.834	201.261	104.265	-189.824	314.229	35.2901	248.773	360.208	845.578	228.077	415.888	1063.79	174.452	461.82	526.003	173.511	426.626	102.168	191.705	541.726	54.1975
1229	0	-211.717	305.1	884.057	-153.096	287.523	1140.59	-146.313	280.612	488.223	-149.574	201.944	105.148	-189.841	314.236	35.243	249.975	363.994	845.336	229.854	420.47	1064.34	174.701	462.944	525.413	173.525	426.947	102.004	191.672	541.919	54.1225
1230	0	-209.132	305.744	885.043	-150.414	289.183	1141.07	-145.609	284.186	488.926	-149.468	202.392	106.397	-189.879	314.282	35.2437	252.106	367.699	845.161	231.852	424.763	1064.8	176.463	464.804	525.808	173.549	427.199	101.873	191.595	542.043	54.0573
1231	0	-206.859	306.668	885.956	-147.745	290.726	1141.66	-145.041	287.82	489.745	-149.424	203.111	107.777	-189.916	314.22	35.1683	254.028	371.32	845.07	233.645	428.925	1065.22	177.911	466.077	525.248	173.602	427.371	101.736	191.477	542.182	53.9593
1232	0	-205.12	308.839	887.262	-145.111	291.97	1142.41	-144.641	291.579	490.636	-149.343	204.192	109.169	-189.971	314.23	35.1003	255.925	374.967	845.16	235.352	432.886	1065.74	178.716	467.415	525.164	173.671	427.566	101.646	191.422	542.225	53.9157
1233	0	-203.489	311.002	888.503	-142.515	293.173	1143.34	-144.375	295.59	491.755	-149.369	205.141	110.676	-190.036	314.18	34.9515	257.652	378.685	845.396	237.184	436.725	1066.2	178.99	468.599	524.82	173.722	427.768	101.511	191.381	542.328	53.851
1234	0	-200.721	311.585	889.553	-139.828	294.436	1144.25	-144.553	300.313	492.976	-149.187	206.386	112.212	-190.176	314.172	34.8727	259.31	382.199	845.959	239.156	440.233	1066.67	180.509	469.865	525.152	173.766	427.888	101.438	191.277	542.379	53.7453
1235	0	-199.022	311.974	891.475	-137.082	295.56	1145.45	-144.59	304.476	494.233	-148.934	207.505	113.959	-190.567	314.011	34.8226	260.881	385.65	846.401	240.898	443.604	1067.11	181.755	470.949	525.092	173.783	428.039	101.394	191.287	542.386	53.7224
1236	0	-197.412	313.679	893.133	-134.393	296.291	1146.71	-144.902	309.169	495.519	-148.56	208.43	115.678	-190.668	313.898	34.8458	262.471	388.932	846.922	243.303	446.762	1067.3	182.745	471.731	524.862	173.786	428.139	101.255	191.237	542.403	53.7134
1237	0	-195.814	315.5	894.827	-131.949	298.011	1147.92	-145.395	314.055	496.823	-148.217	209.968	117.634	-190.719	313.907	34.9124	263.901	391.987	847.322	245.032	449.872	1068.14	182.9	472.383	524.206	173.814	428.196	101.249	191.233	542.412	53.735
1238	0	-194.971	318.163	896.616	-129.423	299.595	1149.24	-145.611	318.406	498.089	-147.704	210.935	119.699	-190.919	313.666	35.0967	265.402	394.913	847.668	247.091	452.82	1068.66	183.911	472.97	524.1	173.836	428.224	101.164	191.203	542.421	53.7595
1239	0	-193.84	320.506	898.631	-127.04	300.838	1150.68	-146.374	323.326	499.575	-147.314	212.774	121.736	-191.213	314.116	35.2698	266.549	397.726	848.165	248.814	455.612	1069.17	185.126	473.458	524.094	173.854	428.242	101.053	191.17	542.397	53.7477
1240	0	-192.783	323.03	900.653	-124.646	302.554	1152.01	-146.941	327.888	501.012	-146.644	214.202	123.705	-191.014	314.465	35.5227	268.35	398.761	848.67	250.856	458.312	1069.8	185.848	473.959	524.178	173.827	428.293	100.975	191.01	542.309	53.6964
1241	0	-191.422	324.706	902.332	-122.506	304.059	1153.45	-147.663	332.369	502.414	-145.921	216.229	125.902	-190.869	313.79	35.274	269.595	400.862	849.099	252.58	460.885	1070.49	186.76	474.3	524.015	173.86	428.313	100.923	190.944	542.265	53.6894
1242	0	-190.443	327.093	904.273	-120.323	305.905	1154.78	-148.504	337.176	504.073	-145.283	218.041	127.615	-190.808	314.052	35.5575	270.599	403.467	849.479	254.373	463.493	1071.22	187.435	474.628	523.983	173.895	428.303	100.887	190.976	542.25	53.7693
1243	0	-189.392	329.288	905.976	-118.282	307.634	1156.12	-149.221	341.48	505.591	-144.772	219.831	129.65	-190.796	314.917	35.4255	271.674	406.104	849.724	256.053	465.964	1071.91	188.511	474.988	523.984	173.837	428.258	100.813	190.942	542.232	53.8065
1244	0	-188.051	331.039	907.606	-116.352	309.529	1157.45	-149.958	345.526	507.187	-144.346	221.926	131.397	-190.504	315.615	35.757	272.877	408.268	850.062	257.525	468.491	1072.66	189.046	475.353	523.985	173.839	428.263	100.778	190.919	542.19	53.8667
1245	0	-186.801	333.032	909.278	-114.486	311.44	1158.72	-150.624	349.261	508.801	-144.343	225.108	132.937	-191.039	317.051	36.0973	274.165	410.243	850.385	258.622	470.832	1073.28	189.827	476.794	523.753	173.831	428.244	100.733	190.881	542.206	53.9365
1246	0	-185.846	335.27	910.919	-112.814	313.197	1159.95	-151.112	352.399	510.379	-144.426	228.147	134.311	-191.883	318.935	36.5068	275.501	412.241	850.799	260.412	473.418	1074.38	190.717	475.855	523.823	173.84	428.26	100.705	190.864	542.149	54
1247	0	-184.574	337.33	912.219	-111.271	315.039	1161.01	-151.632	355.649	511.861	-145.008	231.825	135.392	-193.248	321.755	36.8083	276.428	414.427	851.127	261.228	475.75	1074.97	191.573	476.267	523.718	173.707	428.304	100.662	190.728	542.083	53.983
1248	0	-183.841	340.139	913.799	-109.736	316.831	1162.06	-151.986	358.347	513.282	-146.025	236.078	136.088	-195.253	325.146	37.1806	276.952	416.578	851.256	262.82	478.189	1075.66	192.043	476.971	523.781	173.563	428.355	100.635	190.678	542.148	53.998
1249	0	-183.132	343.236	915.169	-108.357	318.514	1162.96	-152.814	361.668	514.608	-147.414	240.86	136.58	-197.446	329.749	37.3691	278.388	418.911	851.593	263.651	480.531	1076.44	192.934	477.603	523.663	173.459	428.43	100.629	190.661	542.133	54.0729
1250	0	-182.319	346.193	916.101	-106.952	320.272	1163.82	-153.387	364.614	515.822	-149.279	246.153	136.919	-200.563	335.366	37.6473	279.42	421.15	851.75	265.28	482.947	1077.2	193.469	478.205	523.558	173.348	428.454	100.626	190.65	542.058	54.2102
1251	0	-181.149	348.351	917.023	-105.736	322.162	1164.48	-153.648	366.888	516.9	-151.686	251.576	136.883	-203.787	341.854	37.8569	280.231	423.349	851.88	265.917	485.451	1077.8	194.172	478.975	523.414	173.205	428.492	100.632	190.717	542.092	54.3214
1252	0	-179.712	350.02	917.776	-104.445	323.935	1165.08	-154.004	369.23	517.944	-154.001	258.272	136.681	-207.462	349.043	38.2012	281.074	425.667	852.017	267.125	488.079	1078.38	194.522	479.805	523.18	173.001	428.532	100.602	190.691	542.093	54.397
1253	0	-178.163	351.965	918.267	-103.268	325.711	1165.5	-154.529	372.001	518.745	-157.242	266.181	136.103	-211.46	357.2	38.361	281.273	428.023	851.851	268.103	490.748	1079.04	194.84	480.569	522.986	172.672	428.5	100.459	190.717	542.067	54.4587
1254	0	-177.389	354.116	918.99	-102.022	327.444	1165.96	-154.801	374.434	519.463	-160.457	274.379	135.798	-215.749	365.941	38.7564	282.158	430.441	851.797	269.274	493.666	1079.64	195.18	481.437	522.569	172.506	428.586	100.511	190.74	542.1	54.5438
1255	0	-176.451	356.172	919.603	-100.926	328.746	1166.27	-155.753	378.204	520.275	-164.027	282.639	135.308	-220.114	375.308	39.2759	282.821	432.886	851.733	269.824	496.803	1080.27	195.596	482.722	522.514	172.39	428.702	100.528	190.775	542.144	54.5741
1256	0	-176.26	359.607	920.179	-99.8138	330.418	1166.46	-156.271	381.171	520.908	-167.49	289.909	135.258	-224.308	385.194	40.3842	283.554	435.324	851.571	270.691	500.125	1080.8	195.724	483.918	522.153	172.157	428.842	100.491	191.111	542.413	54.978
1257	0	-175.081	361.617	920.625	-98.7585	332.102	1166.53	-156.672	384.739	521.753	-170.793	299.361	135.122	-228.357	395.8	41.9516	284.301	437.697	851.528	271.535	503.319	1081.25	195.832	485.303	521.69	171.916	428.945	100.432	191.178	542.482	55.0496
1258	0	-174.611	364.33	920.846	-97.7261	333.844	1166.48	-157.741	388.723	522.238	-174.44	309.071	134.858	-232.142	407.042	43.2077	284.834	440.184	851.379	272.481	506.094	1081.65	195.757	486.849	521.302	171.651	429.088	100.352	191.247	542.663	55.2639
1259	0	-173.596	366.753	920.908	-96.6803	335.365	1166.44	-159.008	394.028	523.035	-177.995	318.614	134.804	-235.903	418.248	44.6414	285.468	442.691	851.252	273.134	508.582	1081.7	195.822	488.279	520.791	171.406	429.255	100.318	191.495	542.539	55.1997
1260	0	-173.378	368.731	921.41	-95.683	336.718	1166.3	-160.324	399.103	523.834	-181.365	328.772	134.658	-239.442	429.269	45.8589	286.467	445.242	851.091	274.296	510.948	1081.86	195.547	490.09	520.305	171.194	429.398	100.258	191.155	542.613	55.2507
1261	0	-171.469	367.788	921.711	-94.6934	337.931	1166.15	-161.628	404.179	524.655	-184.815	338.663	134.733	-242.78	440.054	47.1002	287.007	447.758	850.68	275.909	506.554	1080.56	195.204	492.136	520.065	170.947	429.581	100.233	190.851	542.318	54.8405
1262	0	-169.747	366.832	922.013	-93.6954	339.233	1165.87	-163.16	409.6	525.458	-187.858	348.614	134.909	-245.838	451.33	48.0346	287.464	450.225	850.323	277.276	506.64	1080.54	194.91	494.213	519.753	170.685	429.77	100.234	191.253	542.559	55.2109
1263	0	-168.916	367.86	922.329	-92.7833	340.353	1165.54	-164.791	415.658	526.317	-190.722	358.639	135.272	-248.678	462.016	49.3998	287.692	452.852	849.864	278.186	509.564	1080.58	194.802	496.583	519.258	170.448	429.975	100.211	191.176	542.621	55.2598
1264	0	-168.581	369.883	922.547	-91.8195	341.366	1165.18	-166.362	421.737	527.186	-193.291	368.147	135.631	-251.367	472.955	50.7107	287.827	455.602	849.411	278.419	512.058	1080.7	194.316	498.524	518.941	170.247	430.162	100.186	191.2	542.697	55.3208
1265	0	-168.208	371.875	922.74	-90.9485	342.113	1164.88	-167.806	427.633	528.136	-195.838	378.482	136.326	-253.823	483.599	52.1992	288.021	458.383	849.027	279.037	513.005	1080.63	193.975	500.669	518.51	170.178	430.304	100.137	191.185	542.728	55.3541
1266	0	-170.029	376.955	923.133	-90.1427	343.011	1164.46	-169.621	434.223	529.314	-197.805	387.773	136.957	-256.066	494.256	53.5957	288.086	461.204	848.71	279.476	514.726	1080.43	193.737	502.763	518.142	169.975	430.513	100.176	191.17	542.777	55.358
1267	0	-169.955	380.728	923.056	-89.3644	343.717	1164.05	-171.314	441.102	530.31	-199.946	398.194	137.74	-258.2	504.751	55.3129	288.253	464.152	848.373	279.794	516.927	1080.56	193.581	504.812	517.721	169.669	430.767	100.1	191.173	542.828	55.3752
1268	0	-169.903	381.862	922.987	-88.5915	344.475	1163.56	-172.716	447.779	531.424	-201.769	407.837	138.585	-260.018	515.224	56.7475	288.37	467.098	848.034	279.983	519.118	1080.54	193.254	507.04	517.2	169.742	430.886	100.132	191.189	542.878	55.3782
1269	0	-169.661	383.984	923.644	-87.8614	344.987	1163.12	-174.24	454.752	532.593	-203.4	417.925	139.4	-262.128	525.305	58.5691	288.585	469.998	847.708	280.295	521.464	1080.58	193.117	509.091	516.753	169.626	431.001	100.164	191.179	542.945	55.387
1270	0	-169.448	385.6	924.017	-87.1925	345.753	1162.7	-175.672	461.84	533.545	-204.947	426.822	140.474	-263.152	536.278	59.8947	288.614	472.937	847.348	280.239	524.336	1080.7	193.124	511.077	516.401	169.57	431.132	100.171	191.197	542.974	55.4032
1271	0	-168.522	385.332	923.805	-86.5909	346.472	1162.3	-177.088	468.674	534.86	-206.458	437.147	141.354	-264.473	546.709	61.5597	288.549	476.062	847.095	280.432	527.503	1080.87	192.984	513.04	515.953	169.518	431.368	100.156	191.191	543.02	55.3996
1272	0	-169.207	388.54	924.284	-86.0674	347.071	1161.85	-178.402	475.49	536.174	-207.945	447.288	142.248	-265.688	557.4	63.1753	288.45	479.406	846.921	280.623	531.298	1081.03	192.891	514.824	515.537	169.356	431.424	100.222	191.226	543.047	55.4489
1273	0	-168.771	390.031	924.224	-85.4348	348.066	1161.44	-179.537	482.314	537.386	-209.439	457.183	143.505	-266.921	568.078	64.9753	288.228	482.869	846.726	280.119	537.31	1082.43	192.819	516.634	515.268	169.272	431.528	100.242	191.203	543.097	55.4694
1274	0	-168.069	390.781	924.345	-85.0221	348.949	1161.1	-180.461	488.952	538.618	-210.789	466.787	144.427	-267.681	578.949	66.618	287.86	486.061	846.669	280.091	538.976	1082.6	192.642	518.243	514.858	169.11	431.65	100.21	191.194	543.107	55.4661
1275	0	-169.408	395.831	924.547	-84.5312	350.109	1160.8	-181.368	495.504	539.779	-212.219	477.319	145.369	-268.419	590.155	68.4011	287.73	489.109	846.547	280.267	540.295	1082.6	192.362	520.131	514.339	169.028	431.777	100.296	191.031	543.088	55.3793
1276	0	-170.075	399.896	924.844	-84.209	351.214	1160.54	-182.062	502.017	540.935	-213.471	486.707	146.552	-269.195	600.983	70.3719	287.781	491.593	846.479	280.292	541.776	1082.74	192.307	521.894	513.948	168.98	431.888	100.328	191.037	543.094	55.4052
1277	0	-170.124	402.976	925.357	-83.9632	352.358	1160.3	-182.706	508.64	542.045	-214.807	497.151	147.48	-269.892	612.083	72.1607	287.657	493.946	846.346	280.375	543.351	1083	192.165	523.485	513.709	168.931	431.956	100.395	191.075	543.142	55.4293
1278	0	-170.287	405.998	925.345	-83.8122	353.843	1159.96	-183.188	514.585	543.178	-215.966	506.899	148.539	-270.387	623.503	74.0329	287.383	496.439	846.255	280.185	544.908	1083.21	191.998	524.987	513.345	168.847	432.091	100.408	191.068	543.166	55.4681
1279	0	-169.685	407.752	925.346	-83.6585	355.176	1159.71	-183.683	521.02	544.07	-217.164	517.046	149.334	-270.918	634.693	75.9483	287.122	498.995	846.279	280.417	546.531	1083.56	192.031	526.584	512.75	168.788	432.199	100.435	191.13	543.181	55.5015
1280	0	-170.149	411.653	925.669	-83.7631	356.997	1159.36	-183.962	527.198	544.961	-218.154	527.21	150.218	-271.435	645.797	77.9382	286.98	501.541	846.394	280.7	548.263	1084.02	191.746	528.344	512.338	168.697	432.352	100.438	191.067	543.226	55.5346
1281	0	-170.249	414.89	925.544	-83.8676	358.65	1159.04	-184.14	533.181	545.818	-219.121	537.22	151.153	-272.019	656.414	80.0241	286.865	503.963	846.594	280.72	549.958	1084.39	191.337	530.06	512.102	168.579	432.472	100.463	191.066	543.228	55.5401
1282	0	-170.377	418.437	925.539	-83.9933	360.59	1158.69	-184.267	539.113	546.438	-220.289	547.107	151.732	-272.67	666.921	82.0434	286.696	506.462	846.729	280.743	551.696	1084.79	191.053	531.811	511.809	168.518	432.605	100.508	191.044	543.275	55.5572
1283	0	-170.666	422.431	925.457	-84.2391	362.498	1158.33	-184.34	545.068	547.139	-220.884	556.098	152.575	-272.942	677.503	83.872	286.375	509.034	846.845	281.084	553.494	1085.29	190.789	533.606	511.501	168.457	432.689	100.513	191.045	543.269	55.6094
1284	0	-170.679	425.497	925.229	-84.5205	364.351	1157.88	-184.216	550.647	547.59	-221.291	565.755	153.288	-273.409	687.598	85.7598	286.693	511.491	847.152	280.886	555.284	1085.65	190.595	535.232	511.103	168.404	432.835	100.508	191.17	543.281	55.521
1285	0	-171.021	429.114	925.118	-84.9659	366.462	1157.28	-184.027	556.492	548.167	-221.824	574.646	153.717	-273.785	697.419	87.5662	286.495	513.935	847.284	280.841	557.21	1086.16	190.506	536.906	510.866	168.46	432.835	100.618	191.065	543.305	55.6219
1286	0	-170.612	431.611	924.729	-85.4171	368.301	1156.76	-183.981	562.274	548.489	-222.193	583.981	154.169	-273.959	706.982	89.1976	286.229	516.454	847.452	280.903	559.264	1086.74	190.327	538.374	510.648	168.298	433.025	100.561	191.087	543.331	55.6427
1287	0	-171.611	436.857	924.703	-85.9767	370.392	1156.25	-183.719	567.893	548.836	-222.346	592.236	155.01	-274.119	716.16	90.7184	285.956	518.932	847.489	280.458	561.422	1087.05	190.18	540.095	510.327	168.244	433.169	100.604	191.11	543.332	55.6504
1288	0	-171.9	440.246	924.247	-86.5641	372.528	1155.58	-183.276	573.332	548.958	-222.422	600.319	155.307	-274.213	724.989	92.0786	285.643	521.331	847.621	280.22	563.57	1087.35	189.96	541.738	509.938	168.205	433.298	100.635	191.193	543.402	55.516
1289	0	-172.49	444.594	923.884	-87.2091	374.635	1154.84	-182.918	578.129	549.045	-222.382	608.257	155.67	-273.799	733.468	93.1063	285.376	523.762	847.647	281.376	566.448	1088.27	189.843	543.495	509.583	168.15	433.402	100.653	191.105	543.451	55.6555
1290	0	-172.994	448.523	923.272	-87.8659	376.706	1154.17	-182.633	584.101	549.047	-222.216	616.172	155.772	-273.513	741.64	93.9914	285.001	526.066	847.594	281.4	568.775	1088.68	189.703	545.204	509.249	168.089	433.512	100.689	191.093	543.463	55.6439
1291	0	-172.454	450.136	922.531	-88.5948	378.813	1153.27	-182.172	588.478	548.912	-222.052	623.735	155.733	-272.817	749.451	94.5161	284.801	528.345	847.544	280.833	570.71	1088.34	189.562	547.097	508.854	168.033	433.65	100.714	191.114	543.494	55.6381
1292	0	-173.209	454.452	922.142	-89.386	381.008	1152.49	-181.039	592.414	548.841	-221.731	630.245	155.967	-272.42	756.545	94.8686	284.51	530.423	847.504	280.499	572.859	1088.42	189.321	548.948	508.407	168.117	433.756	100.728	191.165	543.563	55.637
1293	0	-173.056	456.967	921.252	-90.2463	383.102	1151.69	-180.569	596.855	548.481	-221.333	637.062	155.855	-270.904	764.173	94.9347	284.38	532.392	847.386	280.146	574.979	1088.38	189.154	550.826	507.967	167.923	433.895	100.763	191.115	543.626	55.6005
1294	0	-173.953	461.333	920.636	-91.1118	385.256	1150.69	-180.56	602.609	548.259	-220.819	643.287	155.569	-269.496	770.976	94.7575	284.305	534.328	847.218	280.276	567.29	1087.3	189.052	552.784	507.599	167.831	434.018	100.791	191.168	543.562	55.4805
1295	0	-174.931	466.181	919.935	-92.0342	387.664	1149.77	-180.369	607.461	547.701	-219.99	649.913	155.163	-268.209	777.353	94.3388	283.874	536.408	846.988	280.511	566.499	1087.24	188.82	554.731	507.11	167.724	434.18	100.822	191.169	543.627	55.4295
1296	0	-174.768	468.433	918.668	-93.0056	390.285	1148.64	-179.234	610.462	546.718	-219.315	655.532	154.467	-266.613	783.652	93.6593	283.545	538.525	846.87	280.11	568.583	1087.26	188.664	556.729	506.662	167.693	434.303	100.885	191.152	543.695	55.3893
1297	0	-174.618	470.309	917.825	-93.9579	392.688	1147.62	-179.013	614.984	546.027	-218.46	660.4	154.14	-265.062	789.621	92.8318	283.181	540.615	846.697	279.496	570.684	1087.32	188.434	558.799	506.247	167.399	434.575	100.822	191.175	543.891	55.4336
1298	0	-175.141	473.735	916.805	-94.9657	395.265	1146.46	-178.782	619.521	545.14	-217.602	666.102	153.05	-263.299	794.961	91.7101	282.847	542.802	846.464	278.931	572.57	1087.2	188.239	560.838	505.678	167.531	434.641	100.958	191.194	543.948	55.366
1299	0	-177.196	480.297	915.786	-96.0643	397.895	1145.37	-178.158	623.14	543.928	-216.75	671.077	151.885	-261.327	799.92	90.3872	282.525	544.824	846.229	278.492	573.974	1087.07	187.955	562.872	505.191	167.479	434.795	100.994	191.182	544.049	55.3277
1300	0	-177.56	483.817	914.421	-97.2754	400.565	1144.24	-177.822	627.227	542.861	-215.751	676.165	150.525	-259.435	804.7	88.8327	282.188	547.032	845.967	277.926	575.655	1086.99	187.752	564.658	504.754	167.376	434.952	101.004	191.221	544.114	55.2499
1301	0	-177.394	485.808	913.074	-98.4952	403.333	1142.91	-176.858	629.666	541.318	-214.22	680.492	149.414	-257.5	809.433	87.1217	281.762	549.091	845.758	277.416	577.422	1086.76	187.404	566.84	504.086	167.306	435.074	101.071	191.219	544.178	55.2276
1302	0	-177.685	488.496	911.869	-99.6191	406.004	1141.79	-176.313	633.21	539.81	-213.532	684.492	148.068	-255.663	813.77	85.2574	281.363	551.248	845.5	276.97	579.128	1086.6	187.304	568.838	503.683	167.249	435.211	101.127	191.209	544.215	55.1463
1303	0	-178.128	491.785	910.362	-101.119	409.173	1140.47	-175.232	635.326	537.955	-212.226	688.817	146.363	-253.586	817.768	83.2633	280.928	553.37	845.252	275.726	581.529	1086.57	187.097	570.795	503.214	167.197	435.285	101.19	191.241	544.257	55.1544
1304	0	-179.513	497.099	908.928	-102.54	412.145	1139.27	-174.094	637.535	536.094	-211.453	692.423	144.823	-251.809	821.648	81.0721	280.452	555.506	844.985	274.814	584.058	1086.47	186.815	572.795	502.719	167.111	435.413	101.207	191.269	544.308	55.1152
1305	0	-179.91	500.412	907.528	-103.948	415.212	1138.08	-173.107	639.76	534.223	-210.03	694.773	143.613	-249.961	825.234	78.915	279.925	557.64	844.794	274.109	586.066	1086.24	186.512	574.789	502.255	167.073	435.543	101.297	191.297	544.342	55.1153
1306	0	-180.346	503.471	906.127	-105.555	418.316	1136.76	-172.017	641.794	532.216	-208.751	698.261	142.066	-248.027	828.883	76.6769	279.464	559.788	844.58	272.963	588.623	1086.29	186.383	576.683	501.726	166.993	435.652	101.341	191.275	544.389	55.0667
1307	0	-181.197	507.312	904.569	-107.216	421.468	1135.61	-171.093	644.148	530.043	-207.724	701.467	139.964	-246.081	832.144	74.3594	278.799	561.887	844.445	271.994	590.978	1086.23	186.074	578.667	501.275	166.943	435.801	101.409	191.199	544.299	54.9302
1308	0	-181.715	510.802	903.113	-108.809	424.7	1134.33	-169.621	645.292	527.625	-206.466	704.619	138.075	-244.18	835.521	71.8785	278.217	564.031	844.325	270.896	593.261	1086.16	185.745	580.65	500.701	166.898	435.934	101.488	191.057	543.833	54.3268
1309	0	-183.388	516.192	901.73	-110.631	428.002	1133.07	-168.317	646.477	525.237	-205.4	707.7	136.041	-242.223	838.59	69.3639	277.616	566.15	844.155	269.843	595.28	1086.06	185.458	582.423	500.215	166.866	436.18	101.518	191.057	544.014	54.4397
1310	0	-184.413	520.508	900.211	-112.338	431.529	1131.87	-166.972	647.801	522.687	-204.113	709.681	134.034	-240.116	841.262	66.8234	276.859	568.274	843.981	268.715	597.044	1085.99	185.061	584.246	499.915	166.812	436.325	101.602	191.283	544.374	54.8765
1311	0	-184.694	523.563	898.417	-114.196	435.025	1130.58	-165.428	648.519	520.172	-202.583	712.125	131.713	-237.973	843.476	64.2447	276.187	570.388	843.774	267.765	595.93	1085.89	184.671	586.298	499.277	166.614	436.247	101.709	191.41	544.434	54.9577
1312	0	-184.367	525.845	896.74	-116.03	438.588	1129.44	-164.252	649.26	517.618	-200.981	714.203	129.467	-235.787	845.449	61.5923	275.443	572.577	843.61	266.586	596.257	1085.86	184.077	588.209	498.618	166.505	436.37	101.812	191.395	544.449	54.9313
1313	0	-184.953	529.013	895.072	-117.989	442.406	1128.01	-162.684	649.83	515.023	-199.271	715.793	126.95	-233.476	847.179	58.6514	274.761	574.703	843.434	265.337	598.834	1085.68	183.82	589.959	498.36	166.438	436.47	101.922	191.505	544.527	54.9466
1314	0	-185.644	532.781	893.468	-119.964	446.148	1126.96	-161.598	650.749	512.516	-197.375	716.672	124.447	-230.953	848.028	55.5526	273.837	576.884	843.329	264.1	601.227	1085.55	183.416	592.099	497.775	166.303	436.619	101.988	191.434	544.531	54.9561
1315	0	-186.938	537.686	891.816	-121.939	449.567	1125.79	-160.376	651.284	509.974	-195.49	717.203	121.825	-228.318	848.544	52.1984	272.827	579.103	843.18	262.682	603.855	1085.36	182.918	594.039	497.12	166.209	436.754	102.036	191.481	544.532	54.9636
1316	0	-187.543	541.528	890.045	-123.977	453.432	1124.55	-159.173	651.749	507.363	-193.359	717.367	119.119	-225.42	848.226	48.6075	271.881	581.368	842.898	261.214	605.903	1085.18	182.446	595.801	496.619	166.15	436.868	102.122	191.589	544.504	54.9987
1317	0	-189.025	545.626	888.449	-126.09	457.392	1123.21	-158.351	652.607	504.839	-191.118	717.031	116.212	-222.331	847.478	44.5969	271.043	583.586	842.629	259.961	607.686	1085.06	181.997	597.973	495.942	166.058	436.999	102.214	191.619	544.527	55.0269
1318	0	-189.117	548.748	886.722	-128.195	461.716	1121.76	-157.182	653.134	502.324	-188.952	715.68	113.155	-218.724	845.877	40.2892	270.004	585.887	842.362	258.328	609.78	1084.81	181.445	599.73	495.425	165.963	437.116	102.265	191.485	544.546	54.9636
1319	0	-189.824	551.788	884.876	-130.45	465.332	1120.62	-156.325	653.494	499.673	-186.456	714.5	110.026	-215.345	844.56	36.0237	268.839	588.236	842.036	256.785	612.282	1084.54	180.99	601.466	494.786	165.862	437.217	102.338	191.547	544.568	55.0245
1320	0	-191.007	556.237	883.106	-132.655	469.025	1119.3	-155.426	654.176	497.153	-184.048	712.571	107.311	-212.37	843.62	35.3733	267.641	590.589	841.752	255.196	614.936	1084.18	180.405	603.459	494.274	165.693	437.27	102.366	191.655	544.52	55.101
1321	0	-192.309	560.28	881.128	-135.036	473.022	1118.03	-154.614	654.671	494.637	-180.657	712.184	106.245	-210.02	843.573	36.0474	266.517	593.1	841.542	253.464	617.612	1083.89	179.9	605.266	493.601	165.613	437.358	102.402	191.564	544.523	54.9635
1322	0	-193.534	563.685	879.235	-137.424	476.965	1116.71	-153.171	654.069	492.126	-178.178	714.123	104.939	-208.237	844.54	36.6163	265.322	595.535	841.254	251.815	620.325	1083.59	179.359	607.258	493.02	165.549	437.42	102.357	191.745	544.485	55.0898
1323	0	-194.578	566.734	877.474	-139.949	480.704	1115.8	-151.853	654.29	489.976	-175.502	716.303	104.379	-207.211	844.732	37.3402	263.913	598.102	840.978	249.929	622.828	1083.16	178.462	608.951	492.43	165.819	437.635	102.397	191.629	544.534	55.0315
1324	0	-196.798	571.086	876.028	-142.5	484.78	1114.67	-150.667	655.872	488.351	-171.835	718.835	104.503	-206.028	844.974	38.0675	262.359	600.648	840.608	247.925	625.401	1082.86	177.639	610.713	491.695	165.849	437.755	102.738	191.632	544.552	55.0666
1325	0	-198.011	574.974	874.963	-145.084	488.3	1114.04	-149.222	658.415	487.422	-168.906	719.735	104.745	-204.78	845.293	38.8378	260.844	603.224	840.382	245.866	628.252	1082.71	176.678	612.417	491.148	165.499	437.764	102.78	191.602	544.513	55.1167
1326	0	-199.32	577.958	874.08	-147.7	491.969	1113.55	-148.121	661.864	487.084	-165.821	721.633	105.289	-203.743	846.368	39.2626	259.326	605.836	840.195	243.902	631.48	1082.55	175.737	613.889	490.666	165.346	437.81	102.844	191.598	544.531	55.1737
1327	0	-200.915	581.218	873.263	-150.121	495.536	1113.19	-147.594	665.674	486.933	-163.425	723.03	105.548	-202.519	846.407	39.5844	257.622	608.458	839.975	241.693	634.387	1082.42	174.359	615.315	490.155	165.318	437.857	102.94	191.567	544.54	55.2065
1328	0	-203.132	585.432	872.804	-152.332	499.05	1112.96	-147.215	669.253	486.855	-162.002	724.856	105.319	-201.946	846.127	39.6266	255.853	611.093	839.662	239.56	637.445	1082.36	173.337	616.599	489.749	165.212	437.934	103.072	191.565	544.535	55.2516
1329	0	-204.958	588.716	872.761	-154.533	502.396	1113.15	-147.309	672.451	486.873	-161.345	725.858	105.159	-201.985	846.546	39.6287	254.263	613.787	839.435	237.37	640.609	1082.33	172.013	617.833	489.394	165.082	437.976	103.206	191.547	544.457	55.2173
1330	0	-205.814	589.941	872.661	-156.403	505.303	1113.43	-148.432	675.872	487.202	-161.189	725.968	105.16	-201.944	846.873	39.5621	252.519	616.342	839.188	235.242	643.969	1082.32	171.139	618.833	489.182	164.946	437.94	103.426	191.539	544.456	55.1963
1331	0	-207.066	591.314	872.682	-158.216	508.293	1113.86	-149.956	678.872	487.66	-161.414	726.095	105.101	-201.979	846.873	39.4073	250.787	618.79	839.06	233.037	647.245	1082.41	170.092	619.735	489.109	164.82	437.864	103.614	191.576	544.482	55.1507
1332	0	-208.489	593.192	872.951	-159.826	511.438	1114.33	-151.819	681.302	488.076	-161.847	726.311	105.094	-202.012	847.109	39.1708	249.152	621.063	839.094	230.974	650.886	1082.47	169.318	620.365	489.144	164.77	437.744	103.841	191.619	544.484	55.1342
1333	0	-210.238	595.354	873.433	-161.447	514.567	1115.03	-153.677	683.44	488.51	-162.216	726.53	105.117	-202.515	847.118	39.1116	247.394	623.152	839.314	229.054	654.924	1082.53	168.661	620.92	489.349	164.709	437.662	104.049	191.677	544.496	55.0924
1334	0	-211.941	597.218	873.933	-162.983	517.778	1115.65	-155.611	685.05	488.956	-162.536	726.604	105.05	-202.62	847.157	39.02	245.632	625.066	839.585	226.794	658.484	1082.57	167.971	621.268	489.507	164.717	437.562	104.222	191.757	544.54	55.0855
1335	0	-214.265	600.222	874.6	-164.429	520.4	1116.74	-157.228	686.315	489.276	-162.855	726.447	104.962	-202.772	847.052	38.9469	244.033	626.789	839.908	224.772	662.038	1082.54	167.375	621.339	489.737	164.716	437.476	104.403	191.822	544.625	55.1406
1336	0	-216.483	603.581	875.4	-166.101	523.185	1117.64	-158.162	686.876	489.665	-163.086	726.099	104.986	-202.849	847.005	38.8937	242.426	628.421	840.342	222.75	664.723	1082.81	166.933	621.293	490.106	164.663	437.383	104.572	191.869	544.623	55.1155
1337	0	-218.701	606.417	876.214	-167.789	526.547	1118.39	-159.202	687.586	489.779	-163.124	725.988	104.993	-202.865	847.021	38.8703	240.613	629.986	840.807	220.863	668.606	1082.72	166.144	621.096	490.595	164.61	437.271	104.781	191.878	544.589	55.0376
1338	0	-220.564	608.707	876.649	-169.684	529.573	1119.4	-159.803	687.611	489.585	-162.993	726.076	104.872	-202.855	846.997	38.8796	238.954	631.519	841.152	218.732	672.296	1082.82	165.627	620.873	491.185	164.518	437.17	104.998	191.965	544.598	55.0079
1339	0	-222.48	610.962	877.108	-171.615	532.734	1120.16	-160.521	688.103	489.361	-162.914	726.021	104.802	-202.855	847	38.8852	237.119	632.908	841.736	216.675	675.265	1082.88	164.969	620.604	491.648	164.344	437.006	105.375	192.012	544.602	54.9685
1340	0	-224.386	613.263	877.196	-173.582	535.824	1120.97	-161.06	688.612	489.254	-162.818	725.937	104.743	-202.808	847.033	38.8985	235.469	634.585	841.965	214.793	678.299	1082.9	164.253	620.472	492.015	164.317	437.001	105.419	192.063	544.575	54.8801
1341	0	-226.369	615.473	877.378	-175.635	539.357	1121.56	-161.833	689.513	489.085	-162.745	725.967	104.69	-202.785	846.965	38.8941	233.716	636.292	842.307	212.735	681.394	1082.93	163.579	620.557	492.408	164.233	436.908	105.631	192.055	544.601	54.7722
1342	0	-228.171	617.618	877.377	-177.719	542.515	1122.26	-162.331	689.338	488.766	-162.689	725.921	104.54	-202.824	847.062	38.9369	231.961	638.289	842.64	210.788	684.683	1082.93	162.89	620.679	492.78	164.183	436.818	105.879	191.543	544.001	53.8411
1343	0	-230.066	619.787	877.397	-179.619	546.067	1122.82	-163.576	690.626	488.786	-162.004	725.085	104.538	-202.814	846.984	38.9114	230.295	640.374	842.911	208.869	688.153	1082.92	162.302	620.902	493.119	164.184	436.706	106.111	191.542	544.011	53.6846
1344	0	-231.8	621.746	877.341	-181.576	549.069	1123.36	-164.053	690.643	488.54	-162.537	725.754	104.324	-202.828	846.984	38.9184	228.594	642.362	843.137	206.969	691.082	1082.92	161.723	621.266	493.531	164.219	436.715	106.426	191.584	544.086	53.58
1345	0	-233.593	623.73	877.437	-183.436	552.235	1123.93	-165.126	692.373	488.638	-162.368	725.848	104.216	-202.843	847.001	38.9249	226.979	644.315	843.367	204.949	693.88	1082.77	160.962	621.749	493.81	164.293	436.778	106.728	191.613	544.185	53.4957
1346	0	-235.266	625.817	877.433	-185.335	555.62	1124.31	-165.903	693.509	488.543	-162.311	726.002	104.075	-202.841	847.023	38.9074	225.46	646.402	843.739	203.121	696.746	1082.56	160.244	622.431	493.907	164.544	436.875	107.005	191.668	544.228	53.3668
1347	0	-236.98	627.96	877.386	-187.013	559.092	1124.69	-166.494	694.221	488.268	-162.144	726.401	103.946	-202.824	847.042	38.9237	223.679	648.585	843.836	201.219	699.687	1082.29	159.765	623.256	494.047	164.59	436.957	107.352	191.738	544.32	53.2807
1348	0	-238.523	630.164	877.392	-188.696	562.178	1124.94	-167.308	695.645	488.269	-161.971	727.344	103.98	-202.798	847.036	38.9282	222.151	650.841	843.894	199.532	703.507	1081.93	159.351	624.219	494.16	164.965	437.164	107.662	191.8	544.414	53.1734
1349	0	-240.159	632.264	877.228	-190.415	565.135	1125.19	-167.928	697.228	488.068	-161.466	727.5	103.638	-202.754	847.093	38.9407	220.519	653.037	843.959	197.51	706	1081.65	158.812	625.342	494.334	165.034	437.272	108.005	191.87	544.508	53.0251
1350	0	-241.583	634.564	877.028	-192.091	568.267	1125.33	-168.387	698.925	487.831	-160.967	727.06	103.695	-202.709	847.118	38.9553	218.976	655.125	843.902	195.886	708.749	1081.25	158.083	626.634	494.416	165.124	437.428	108.232	191.926	544.592	52.8608
1351	0	-243.138	636.74	876.776	-193.867	571.026	1125.41	-168.817	700.561	487.512	-160.047	726.813	103.354	-202.644	847.129	38.9848	217.646	656.994	843.889	194.159	712.811	1080.85	157.676	627.965	494.529	165.165	437.712	108.763	191.937	544.728	52.7327
1352	0	-244.527	639.344	876.457	-195.537	574.109	1125.47	-169.223	702.22	487.232	-159.57	727.652	103.132	-202.589	847.217	39.0393	216.065	658.992	843.779	192.245	715.385	1080.41	156.868	629.526	494.601	164.746	437.934	109.397	191.96	544.771	52.5531
1353	0	-245.868	641.907	876.247	-197.279	576.825	1125.53	-169.608	703.943	486.99	-159.406	728.89	102.87	-202.549	847.214	39.0768	214.587	661.273	843.723	190.608	718.376	1080.04	156.22	631.282	494.655	164.622	438.366	110.126	192.035	544.839	52.3481
1354	0	-247.37	644.627	875.948	-199.041	579.457	1125.52	-170.01	705.91	486.937	-159.367	729.569	102.62	-202.491	847.245	39.1182	213.032	663.668	843.63	188.783	721.413	1079.65	155.674	633.222	494.702	164.819	439.042	111.019	192.075	545.014	52.2662
1355	0	-248.763	647.34	875.849	-200.847	582.468	1125.51	-170.567	707.777	486.852	-159.237	730.29	102.287	-202.418	847.26	39.1769	211.568	666.156	843.585	187.041	724.555	1079.3	154.987	635.345	494.773	164.793	439.578	112.049	192.147	545.225	52.2612
1356	0	-250.243	650.199	875.949	-202.629	585.456	1125.58	-171.08	709.351	486.647	-158.625	729.947	102.276	-202.397	847.296	39.2032	210.1	668.709	843.53	185.362	727.461	1079.16	154.355	637.802	494.976	164.885	440.264	113.183	192.139	545.493	52.2106
1357	0	-251.887	653.396	875.843	-204.402	588.215	1125.7	-171.594	710.781	486.548	-158.36	729.97	102.123	-202.369	847.411	39.2262	208.665	671.282	843.791	183.754	730.555	1079	153.72	640.363	495.112	164.957	441.158	114.489	192.228	545.734	52.1456
1358	0	-253.299	656.473	876.019	-206.11	591.322	1125.76	-172.298	712.407	486.573	-158.856	730.939	102.049	-202.364	847.395	39.2429	207.197	673.901	843.919	181.962	733.408	1078.96	152.863	643.376	495.263	164.886	442.081	115.973	192.276	546.024	52.1026
1359	0	-254.846	659.456	876.279	-207.86	594.395	1126.1	-172.943	713.704	486.633	-158.345	730.319	101.927	-202.319	847.392	39.2394	205.815	676.409	844.156	180.317	736.349	1079.1	152.387	646.742	495.589	165.009	443.147	117.689	192.513	546.378	52.2089
1360	0	-256.345	662.226	876.466	-209.584	597.499	1126.51	-173.842	715.12	486.632	-158.133	729.96	101.866	-202.322	847.429	39.2719	204.259	679.22	844.468	178.745	739.489	1079.29	151.757	650.595	495.893	165.375	444.537	119.602	192.606	546.694	52.2531
1361	0	-257.776	665.047	876.5	-211.201	600.851	1126.88	-174.583	716.229	486.684	-158.132	730.032	101.798	-201.939	846.919	39.2857	202.871	681.837	844.688	176.89	742.465	1079.34	151.086	654.792	496.132	165.491	446.033	121.774	192.621	547.137	52.3469
1362	0	-259.2	667.67	876.634	-212.781	603.789	1127.25	-175.264	716.868	486.555	-158.258	730.401	101.778	-201.921	846.838	39.3058	201.733	684.531	845.06	175.354	744.933	1079.49	150.357	659.726	496.587	165.735	447.868	124.258	192.829	547.62	52.5056
1363	0	-260.617	670.263	876.629	-214.342	607.029	1127.58	-175.881	718.144	486.555	-158.089	730.292	101.735	-201.907	846.877	39.3092	200.197	687.257	845.321	173.859	747.186	1079.65	149.785	665.087	496.956	165.964	449.96	127.013	193.025	548.148	52.6959
1364	0	-261.889	672.803	876.555	-215.929	610.257	1128	-176.439	718.993	486.462	-158.054	730.348	101.688	-201.87	846.903	39.3322	199.006	689.904	845.738	172.348	749.249	1079.86	150.659	671.083	497.363	166.222	452.2	130.208	193.132	548.91	53.0305
1365	0	-263.119	675.138	876.594	-217.56	613.409	1128.36	-176.981	719.619	486.334	-158.06	730.479	101.597	-201.845	846.931	39.3657	197.691	692.521	845.998	170.771	751.634	1079.97	150.316	677.231	497.869	166.502	454.835	133.628	193.285	549.209	53.0234
1366	0	-264.484	677.527	876.542	-219.175	616.785	1128.52	-177.721	720.499	486.328	-157.92	730.474	101.544	-201.813	846.91	39.3685	196.566	695.15	846.34	169.218	754.115	1080.15	150.202	684.87	498.305	166.842	457.934	137.316	193.612	550.025	53.4801
1367	0	-265.697	680.061	876.504	-220.78	620.126	1128.71	-178.354	721.19	486.176	-157.915	730.485	101.477	-201.778	846.909	39.3712	195.761	697.926	846.436	167.784	756.008	1080.19	150.498	693.498	498.566	167.122	461.48	141.32	193.81	550.934	53.9904
1368	0	-266.842	682.558	876.264	-222.336	623.31	1128.85	-178.774	721.502	485.957	-157.878	730.586	101.284	-201.773	846.928	39.4096	194.761	700.288	846.893	166.46	757.41	1080.28	150.889	702.493	499.169	167.524	465.761	145.71	193.962	551.907	54.4126
1369	0	-268.144	684.927	876.032	-223.888	626.416	1129.01	-179.374	721.891	485.705	-157.884	730.679	101.113	-201.75	846.953	39.4432	193.963	702.718	847.172	165.08	759.277	1080.25	150.36	710.877	500.308	168.041	470.505	150.435	194.213	553.29	55.2548
1370	0	-269.443	687.276	875.826	-225.359	629.647	1129.03	-180.178	722.58	485.579	-157.888	730.728	100.906	-201.709	846.92	39.4555	193.364	705.124	847.494	163.721	760.811	1080.22	150.824	719.977	501.514	168.48	475.994	155.476	194.335	554.904	56.3756
1371	0	-270.568	689.876	875.418	-226.798	632.847	1129.12	-180.829	722.559	485.34	-157.938	730.879	100.816	-201.683	846.852	39.4378	192.588	707.619	847.852	162.592	762.256	1080.02	151.355	730.357	502.938	168.814	482.074	160.879	194.399	556.947	58.5664
1372	0	-271.617	692.047	875.282	-228.123	635.818	1129.2	-181.36	722.109	484.971	-158.11	731.015	100.632	-201.666	846.851	39.4498	191.945	709.651	848.319	161.363	763.809	1079.89	152.058	741.131	504.385	169.318	488.745	166.803	194.765	559.484	61.3107
1373	0	-272.882	694.088	875.104	-229.415	638.851	1129.19	-182.058	722.238	484.719	-158.221	731.218	100.395	-201.593	845.986	39.333	191.645	711.838	848.487	160.206	765.281	1079.38	153.074	750.943	506.218	168.499	496.229	172.717	195.118	562.178	64.4502
1374	0	-273.918	696.008	874.753	-230.56	642.072	1129.02	-182.815	722.184	484.498	-158.372	731.394	100.224	-201.69	846.829	39.6389	191.695	713.812	848.73	159.078	766.493	1078.81	154.001	761.596	508.165	168.553	503.462	178.677	195.085	565.429	68.3163
1375	0	-274.715	698.17	874.311	-231.627	644.984	1129.22	-183.545	721.804	484.218	-158.572	731.51	100.099	-201.617	846.772	39.4597	191.775	715.675	848.903	158.35	767.479	1078.21	154.883	771.956	510.23	168.537	510.785	184.831	194.649	568.937	72.4923
1376	0	-275.436	699.863	874.312	-232.587	647.992	1129.24	-184.271	721.376	483.891	-158.751	731.604	99.9989	-201.561	846.708	39.4269	191.815	717.514	849.194	157.527	768.42	1077.66	155.757	781.983	512.608	168.08	518.032	190.744	193.07	572.639	76.5429
1377	0	-276.338	701.584	874.034	-233.301	650.901	1129.12	-185.085	721.063	483.664	-158.94	731.805	99.8364	-201.563	846.672	39.4089	191.76	719.44	849.519	156.651	769.217	1076.61	156.945	791.669	515.381	167.216	525.283	196.38	192.152	577.084	80.842
1378	0	-277.02	702.886	873.875	-233.979	653.456	1129.24	-185.927	720.578	483.371	-159.153	731.696	99.7617	-201.528	846.612	39.3959	191.592	721.724	850.195	155.997	771.911	1075.73	158.016	800.742	518.071	166.334	531.821	201.63	192.007	583.413	84.4566
1379	0	-277.78	704.054	873.844	-234.585	656.037	1129.25	-186.613	720.099	483.126	-159.425	731.731	99.7325	-201.54	846.56	39.3641	191.569	724.08	850.822	155.411	774.005	1074.59	159.105	809.139	520.774	165.087	539.099	205.666	191.211	591.572	88.7562
1380	0	-278.508	705.092	873.704	-234.967	658.361	1129.45	-187.196	719.645	482.98	-159.638	731.649	99.6533	-201.601	846.626	39.3692	191.771	725.633	851.742	154.981	775.434	1073.58	160.255	816.968	523.422	163.94	547.315	208.272	190.683	601.219	92.6981
1381	0	-279.166	705.687	873.69	-235.354	660.501	1129.61	-188.008	719.379	482.839	-159.767	731.556	99.6074	-201.617	846.563	39.3351	191.882	726.533	852.812	154.75	776.321	1072.53	161.46	823.966	526.047	162.802	556.377	209.659	190.099	612.009	94.96
1382	0	-279.872	706.283	873.463	-235.718	662.816	1129.51	-188.642	719.048	482.582	-159.881	731.391	99.5473	-201.642	846.544	39.3127	192.001	727.096	854.033	154.462	776.006	1071.54	162.503	830.276	528.91	161.767	566.609	209.565	191.132	623.928	96.4286
1383	0	-280.572	706.772	873.378	-235.976	665.005	1129.68	-189.099	718.926	482.542	-160.017	731.437	99.5431	-201.653	846.604	39.3062	192.087	727.757	855.568	154.276	777.77	1070.75	163.582	836.188	531.943	161.529	577.764	208.399	190.517	636.563	96.2595
1384	0	-281.139	707.031	873.353	-236.217	667.33	1129.71	-189.429	718.448	482.382	-160.105	731.351	99.5025	-201.661	846.501	39.2711	192.095	728.413	857.176	153.855	780.761	1069.83	164.508	841.633	534.731	161.091	589.323	206.283	189.82	650.441	95.227
1385	0	-281.622	706.925	873.249	-236.48	669.215	1129.8	-189.687	718.074	482.294	-160.23	731.29	99.4102	-201.662	846.543	39.274	192.011	729.143	858.792	153.756	782.171	1069.19	165.677	846.858	537.278	160.094	601.581	202.981	189.62	665.565	93.8003
1386	0	-281.928	706.86	873.233	-236.727	670.909	1130.02	-189.924	717.975	482.292	-160.379	731.342	99.4317	-201.706	846.551	39.2703	192.046	729.873	860.279	153.623	783.252	1068.72	166.686	851.71	539.778	159.599	614.663	198.666	189.936	681.813	91.8192
1387	0	-282.234	707.022	873.071	-236.925	672.557	1130.25	-190.135	717.964	482.335	-160.426	731.331	99.4006	-201.707	846.479	39.2658	191.85	730.529	861.456	153.681	782.944	1068.28	167.985	856.23	541.812	159.653	628.485	193.699	190.341	699.039	89.3148
1388	0	-282.435	707.437	873.023	-236.977	674.577	1130.35	-190.29	718.054	482.339	-160.492	731.312	99.3969	-201.931	846.724	39.1692	192.048	731.128	862.419	153.601	785.536	1068.02	169.062	860.571	543.771	160.105	642.929	188.18	191.131	717.2	86.4658
1389	0	-282.542	707.837	873.126	-236.906	676.598	1130.39	-190.363	718.321	482.356	-160.503	731.191	99.3935	-201.953	846.792	39.1651	192.093	731.777	863.327	153.82	786.332	1068.06	170.066	864.145	545.453	160.683	657.94	182.162	191.977	736.063	83.3799
1390	0	-282.557	708.747	873.099	-236.74	678.657	1130.47	-190.321	718.537	482.368	-160.548	731.258	99.4011	-201.741	846.576	39.2686	192.026	732.553	864.458	153.861	787.879	1067.83	170.927	866.87	546.985	161.903	673.43	175.782	193.227	755.497	80.3438
1391	0	-282.48	709.663	873.132	-236.423	680.845	1130.65	-190.192	718.749	482.359	-160.543	731.186	99.4085	-201.725	846.516	39.2761	192.554	732.894	865.526	154.367	789.786	1067.73	171.585	869.805	548.149	163.338	689.255	169.327	195.403	774.086	77.5747
1392	0	-282.071	710.587	873.196	-236.032	682.876	1130.88	-189.956	719.039	482.333	-160.528	731.269	99.4047	-201.725	846.506	39.2691	192.858	733.671	866.075	154.643	791.394	1067.63	172.748	872.496	549.016	165.278	705.458	162.917	197.161	794.109	74.9971
1393	0	-281.63	712.207	873.253	-235.372	685.259	1131.06	-189.66	719.639	482.372	-160.541	731.203	99.4071	-201.728	846.525	39.2759	193.264	734.666	866.235	155.26	792.906	1067.31	172.855	874.375	549.244	167.477	721.766	156.705	198.856	814.292	72.7225
1394	0	-281.057	713.699	873.368	-234.709	687.588	1131.19	-189.334	720.283	482.376	-160.48	731.255	99.4501	-201.706	846.445	39.2791	193.785	735.766	866.27	155.837	794.484	1067.22	173.69	876.436	549.595	170.142	737.404	151.072	201.04	834.143	71.0968
1395	0	-280.3	715.451	873.491	-233.915	689.769	1131.39	-189.005	721.08	482.418	-160.472	731.263	99.4524	-201.308	845.657	39.1127	194.74	736.858	866.319	156.617	795.951	1066.9	173.756	878.029	549.476	172.632	753.387	145.571	203.249	853.42	69.656
1396	0	-279.453	717.606	873.608	-232.924	692.287	1131.51	-188.575	722.061	482.541	-160.408	731.289	99.4757	-201.671	846.406	39.2672	195.639	738.092	866.441	157.47	797.07	1066.59	173.855	879.368	549.15	175.267	769.203	140.502	205.821	872.249	68.8202
1397	0	-278.312	719.944	873.707	-231.882	694.979	1131.62	-188.117	723.21	482.664	-160.34	731.391	99.5127	-201.697	846.522	39.3136	196.673	739.484	866.418	158.727	798.859	1066.32	174.348	880.933	548.837	177.961	784.298	135.901	208.373	890.56	68.0932
1398	0	-277.198	722.284	873.928	-230.504	697.793	1131.72	-187.521	724.201	482.724	-160.264	731.431	99.5602	-201.662	846.538	39.3017	197.875	740.994	866.197	160.047	800.501	1066.05	174.378	882.077	547.7	180.554	798.833	131.925	211.545	907.97	68.4748
1399	0	-275.893	724.518	874.026	-229.178	699.625	1132.15	-186.902	725.14	482.828	-160.177	731.475	99.6145	-201.658	846.538	39.3211	199.15	742.714	865.83	161.529	802.278	1065.67	174.123	883.15	546.821	183.028	812.568	128.464	214.099	923.705	68.5715
1400	0	-274.565	726.841	874.263	-227.756	702.085	1132.34	-186.013	726.067	482.909	-159.981	731.695	99.632	-201.643	846.56	39.3434	200.583	744.529	865.175	163.022	803.934	1065.27	173.888	884.234	545.452	185.248	825.038	125.585	216.267	937.984	69.1772
1401	0	-273.196	729.313	874.495	-226.044	704.81	1132.34	-185.119	727.023	482.983	-159.835	731.61	99.7486	-201.639	846.521	39.3512	202.082	746.317	864.193	164.699	805.6	1064.99	173.513	885.445	544.223	187.364	836.13	123.12	218.602	950.533	69.8399
1402	0	-271.518	731.34	874.639	-224.221	707.454	1132.4	-184.405	728.662	483.303	-159.633	731.583	99.8424	-201.63	846.536	39.3707	203.666	748.309	862.853	166.424	807.452	1064.66	173.179	886.556	542.742	188.796	845.577	120.838	220.608	961.283	70.9
1403	0	-269.936	733.427	875	-222.353	709.645	1132.78	-183.355	729.975	483.498	-159.47	731.571	99.939	-201.598	846.498	39.3725	205.467	750.223	861.206	168.23	809.426	1064.5	173.182	887.845	541.498	190.05	853.342	119	221.451	969.847	70.8614
1404	0	-268.352	735.589	875.435	-220.376	712.031	1132.93	-182.414	731.259	483.879	-159.24	731.608	100.06	-201.613	846.546	39.3808	207.165	751.853	859.46	170.233	811.705	1064.34	172.964	889.032	540.508	190.698	859.431	117.173	222.548	976.459	70.9287
1405	0	-266.353	737.438	875.904	-218.167	714.211	1133.31	-181.149	732.56	484.074	-159.035	731.577	100.188	-201.647	846.603	39.4042	208.474	753.857	857.641	172.349	814.274	1064.19	173.016	890.195	539.247	190.686	863.969	116.071	222.465	980.673	70.7791
1406	0	-264.564	739.655	876.487	-215.918	716.018	1133.72	-180.187	734.355	484.413	-158.745	731.638	100.334	-201.679	846.71	39.4166	209.733	756.225	856.007	174.584	816.876	1064.06	173.142	891.093	537.835	190.195	866.411	114.858	222.144	982.333	69.6371
1407	0	-262.659	741.521	876.863	-213.354	718.433	1134.01	-178.761	735.471	484.778	-158.429	731.713	100.496	-201.732	846.822	39.4284	210.976	758.872	854.558	177.155	819.999	1064.02	173.528	891.828	536.288	189.261	866.085	113.721	221.593	982.705	67.7568
1408	0	-260.58	743.315	877.382	-210.741	720.184	1134.49	-177.705	737.215	485.201	-158.197	731.81	100.67	-201.735	846.847	39.4305	212.285	761.775	853.17	179.502	822.766	1063.98	174.001	892.448	534.92	188.397	864.755	112.616	220.809	983.324	66.8904
1409	0	-258.361	744.956	877.955	-207.954	721.836	1134.97	-176.27	739.003	485.62	-158.1	731.764	100.924	-201.763	846.846	39.4097	213.907	764.889	851.957	182.145	826.201	1063.98	173.602	892.398	533.29	188.22	865.283	111.804	219.035	983.604	65.391
1410	0	-256.062	747.037	878.622	-204.95	723.792	1135.52	-174.97	740.525	486.215	-157.765	731.692	101.058	-201.801	846.921	39.4231	215.263	768.261	850.873	184.924	829.807	1064.13	173.87	892.819	532.088	188.458	866.843	111.229	217.906	984.792	64.1169
1411	0	-253.733	748.824	879.432	-202.091	725.265	1136.13	-173.253	742.575	486.569	-157.591	732.037	101.452	-201.747	846.895	39.4439	216.916	772.06	850.032	187.794	833.396	1064.45	173.744	893.828	531.76	188.657	868.286	111.008	217.062	985.435	63.2388
1412	0	-251.259	750.561	880.179	-199.121	726.559	1136.89	-171.331	744.197	487.032	-157.354	732.251	101.715	-201.734	846.915	39.4736	218.66	776.185	849.831	190.482	836.923	1064.74	174.015	895.947	532.11	189.21	869.35	110.963	217.346	985.756	62.6669
1413	0	-248.773	752.527	880.763	-196.021	728.255	1137.45	-169.72	746.595	487.555	-157.04	732.341	101.917	-201.687	846.885	39.5092	220.634	780.541	850.148	193.094	840.215	1065.1	174.382	898.677	532.424	189.913	869.82	110.905	217.499	986.103	62.0046
1414	0	-246.184	754.676	881.248	-193.078	729.997	1138.12	-167.847	748.508	487.907	-156.719	732.271	102.093	-201.667	846.895	39.5397	222.583	784.955	850.612	195.835	844.471	1065.57	174.981	901.97	532.407	190.346	870.395	110.866	217.469	986.3	61.153
1415	0	-243.533	756.894	881.826	-190.183	731.407	1138.88	-166.198	750.769	488.295	-156.374	732.321	102.421	-201.619	846.969	39.5539	224.705	789.491	851.266	198.568	848.353	1066.26	175.96	905.74	532.477	191.047	871.501	110.69	217.071	986.55	60.8703
1416	0	-240.834	758.787	882.462	-187.278	732.672	1139.47	-164.289	752.634	488.65	-156.096	732.597	102.762	-201.637	847.018	39.5996	226.984	794.022	851.822	201.203	852.462	1067.04	176.575	908.106	532.289	191.062	871.878	110.34	217.149	986.356	60.4476
1417	0	-238.05	761.237	882.805	-184.276	734.576	1139.79	-162.476	754.581	489.062	-155.847	732.496	103.141	-201.573	846.942	39.5919	229.534	798.556	852.549	203.839	856.558	1067.84	177.089	910.483	531.892	191.287	872.145	110.162	217.006	986.63	60.1189
1418	0	-235.183	763.305	883.195	-181.376	736.535	1140.24	-160.68	756.757	489.503	-155.665	732.64	103.613	-201.676	847.293	39.696	232.224	803.024	853.105	206.636	860.731	1068.53	177.941	912.709	531.494	191.489	872.772	109.947	216.971	986.837	59.9706
1419	0	-232.388	765.868	883.729	-178.442	738.286	1140.62	-158.766	758.751	489.924	-155.44	732.84	103.991	-201.659	847.394	39.718	234.952	807.699	853.682	209.325	864.445	1069.61	179.027	914.88	531.171	191.604	873.197	109.771	217.004	986.931	59.9404
1420	0	-229.523	768.265	884.213	-175.397	740.003	1141.01	-156.995	761.06	490.336	-155.157	733.018	104.345	-201.505	847.099	39.6853	237.783	812.204	854.049	211.819	867.726	1070.26	179.973	916.898	530.985	191.747	873.585	109.552	217.007	987.125	59.8444
1421	0	-226.329	770.344	884.613	-172.262	741.691	1141.49	-154.971	762.881	490.695	-154.869	733.134	104.657	-201.449	847.096	39.7475	240.765	816.717	854.375	214.31	870.957	1071.14	180.803	918.727	530.45	191.889	874.053	109.349	217.222	987.539	59.9827
1422	0	-223.316	772.756	884.949	-169.116	743.908	1141.81	-153.312	765.194	491.003	-154.527	733.255	105.049	-201.414	847.097	39.7761	243.559	821.054	854.685	217.405	875.016	1071.85	182.5	920.76	530.176	192.046	874.416	109.087	217.251	987.657	59.8627
1423	0	-220.201	775.418	885.286	-165.881	746.11	1142.1	-151.41	766.944	491.368	-154.267	733.413	105.409	-201.409	847.114	39.7908	246.554	825.215	854.884	220.211	878.301	1072.48	183.906	922.589	529.784	192.138	874.752	108.877	217.134	987.754	59.6208
1424	0	-217.396	777.986	885.748	-162.573	748.361	1142.37	-149.858	769.011	491.669	-154.061	733.465	105.878	-201.354	847.13	39.8481	249.349	829.307	855.01	223.158	881.778	1073.22	185.51	924.502	529.469	192.265	875.017	108.644	217.141	987.748	59.4906
1425	0	-214.69	780.269	886.143	-159.3	750.263	1142.76	-148.069	770.695	492.089	-153.776	733.304	106.549	-201.352	847.111	39.8527	252.174	833.094	855.016	226.125	884.788	1073.77	187.063	926.32	529.162	192.381	875.28	108.452	216.965	987.795	59.1795
1426	0	-211.854	782.96	886.631	-156.055	752.474	1143.03	-146.575	772.861	492.527	-153.574	733.639	106.775	-201.303	847.185	39.8691	254.924	836.542	854.977	228.835	887.557	1074.13	188.676	928.127	529.056	192.293	875.654	108.456	217.317	987.967	59.1149
1427	0	-208.921	785.017	887.131	-152.825	754.726	1143.4	-145.111	774.822	493.077	-153.397	733.988	107.246	-201.251	847.177	39.9038	257.538	839.9	854.806	232	890.649	1074.61	189.871	929.594	528.581	192.135	875.797	108.246	217.466	988.036	59.212
1428	0	-206.147	787.451	887.695	-149.652	756.717	1143.81	-143.582	776.604	493.528	-153.169	734.243	107.81	-201.244	847.199	39.918	259.838	842.78	854.359	235.261	894.125	1074.96	191.413	931.125	528.144	192.654	875.861	107.933	217.348	988.255	58.8114
1429	0	-203.516	789.897	888.173	-146.574	758.78	1144.23	-142.066	778.304	494.016	-152.962	734.363	108.376	-201.19	847.276	39.9496	262.112	845.382	853.862	238.368	896.742	1075.28	192.802	932.413	527.757	192.451	876.066	107.706	217.784	988.501	58.9781
1430	0	-200.747	792.287	888.611	-143.506	760.866	1144.7	-140.682	780.412	494.578	-152.796	734.464	108.931	-201.766	847.205	40.1953	264.322	847.941	853.196	241.278	899.355	1075.54	194.807	933.968	527.374	192.405	876.254	107.569	217.547	988.584	58.8607
1431	0	-198.274	794.237	889.509	-140.57	762.482	1145.16	-139.426	782.757	495.318	-152.787	734.771	109.593	-201.787	847.162	40.1909	266.39	850.305	852.422	244.068	901.803	1075.71	195.671	935.087	526.858	192.308	876.477	107.403	217.571	988.755	58.8152
1432	0	-196.253	796.363	890.243	-137.538	764.642	1145.69	-138.152	784.7	495.941	-152.689	735.279	110.311	-201.785	847.151	40.1988	268.239	852.848	851.746	247.235	904.657	1076.04	196.883	936.344	526.415	192.258	876.706	107.277	217.322	988.787	58.7531
1433	0	-193.568	798.653	890.974	-134.69	766.495	1146.3	-136.86	786.603	496.57	-152.567	735.62	111.006	-201.791	847.166	40.1906	270.365	854.979	851.322	250.109	907.306	1076.27	197.908	937.421	525.882	192.267	876.925	107.127	217.424	989.018	58.8023
1434	0	-191.585	800.706	891.947	-131.885	768.075	1147.09	-136.685	789.5	497.424	-152.396	736.108	112.088	-201.763	847.217	40.2016	272.558	856.696	850.933	252.446	909.104	1076.51	199.173	938.644	525.687	192.268	877.06	107.102	217.292	989.102	58.7455
1435	0	-189.269	802.848	892.844	-129.07	769.833	1147.85	-135.495	791.859	498.249	-152.303	737.03	113.024	-201.75	847.315	40.2243	274.791	858.534	850.695	255.299	911.751	1076.81	200.276	939.767	525.298	192.392	876.935	107.13	217.361	989.227	58.7429
1436	0	-187.153	804.325	894.238	-126.33	771.41	1148.64	-134.613	794.121	499.391	-152.382	738.248	114.339	-201.843	847.331	40.2854	276.891	860.575	850.578	257.594	913.419	1077.1	201.13	940.767	525.021	192.209	877.393	106.968	217.342	989.286	58.6852
1437	0	-185.445	806.277	895.595	-123.552	773.197	1149.62	-133.738	796.491	500.523	-152.46	739.398	115.434	-201.915	847.291	40.2928	278.754	862.724	850.474	260.349	915.834	1077.37	202.24	941.72	524.799	192.11	877.614	106.864	217.438	989.327	58.6419
1438	0	-183.635	808.052	897.04	-120.799	774.556	1150.8	-133.092	798.906	501.606	-151.675	739.442	116.529	-201.751	847.172	40.1252	280.613	864.848	850.584	262.78	918.211	1077.69	203.204	942.51	524.593	191.893	877.927	106.887	217.526	989.46	58.6251
1439	0	-181.552	809.715	898.399	-118.126	775.866	1151.82	-132.483	801.478	502.863	-151.363	740.466	117.791	-201.811	847.235	40.0782	282.496	867.055	850.702	264.743	919.567	1078	203.977	943.13	524.424	191.868	877.995	106.85	217.282	989.523	58.6221
1440	0	-179.864	811.128	899.996	-115.508	776.922	1153.15	-131.81	804.172	504.064	-150.929	741.268	119.32	-201.69	847.144	39.9794	284.153	869.272	850.907	267.082	921.909	1078.41	205.051	943.667	524.307	191.855	878.029	106.809	217.137	989.617	58.5809
1441	0	-178.054	812.494	901.32	-112.895	777.977	1154.26	-131.296	807.069	505.307	-150.012	742.068	120.569	-201.451	847.226	39.9484	285.728	871.406	850.993	269.278	923.842	1078.66	205.834	943.835	524.286	191.954	878.018	106.599	217.074	989.694	58.5912
1442	0	-176.919	813.362	903.16	-110.388	779.103	1155.53	-130.83	809.987	506.736	-148.763	742.656	122.002	-201.379	847.213	39.9859	287.135	873.562	851.13	271.123	925.674	1079.05	206.888	944.28	524.347	191.955	878.036	106.529	217.174	989.746	58.6881
1443	0	-175.569	814.795	904.846	-107.941	780.098	1156.99	-130.501	813.105	508.002	-148.004	744.038	123.482	-201.277	847.029	40.0274	288.489	875.725	851.356	273.286	928.044	1079.6	207.756	944.126	524.454	192.009	878.043	106.489	217.058	989.769	58.584
1444	0	-174.105	815.974	906.549	-105.604	781.217	1158.24	-130.287	816.358	509.313	-147.121	745.565	124.784	-201.214	847.032	40.1383	289.856	877.795	851.706	274.907	929.861	1080.01	208.376	943.342	524.502	192.024	878.007	106.435	217.135	989.814	58.633
1445	0	-172.64	817.241	908.183	-103.285	782.208	1159.55	-130.147	819.216	510.715	-146.114	747.104	126.233	-201.125	847.096	40.1982	291.15	879.917	852.242	276.641	931.942	1080.55	209.521	943.38	524.666	192.106	877.935	106.366	217.015	989.793	58.5045
1446	0	-171.431	818.487	909.814	-101.211	783.071	1161.01	-129.965	822.838	512.147	-144.87	748.652	127.578	-200.949	847.063	40.3782	292.541	881.828	852.631	278.36	934.264	1081.21	210.519	943.104	524.829	192.193	877.834	106.352	217.145	989.857	58.5503
1447	0	-170.159	819.264	911.479	-99.092	783.732	1162.4	-129.862	826.105	513.489	-143.953	750.317	129.147	-200.748	847.198	40.5587	293.549	883.708	853.338	280.18	936.797	1081.93	211.479	942.812	524.953	192.344	877.817	106.222	217.039	989.836	58.4762
1448	0	-169.095	820.427	913.158	-97.0978	784.26	1163.76	-129.737	829.538	514.932	-142.938	752.126	130.675	-200.242	846.9	40.657	294.515	885.516	853.922	281.384	938.674	1082.46	212.53	942.41	525.16	192.597	877.53	106.071	217.007	989.874	58.4601
1449	0	-168.025	821.405	914.78	-95.1826	785.236	1165.01	-129.745	832.895	516.35	-142.293	753.864	132.018	-199.96	847.283	40.842	295.805	887.252	854.523	282.971	941.209	1083.24	213.59	941.992	525.377	192.528	877.635	106.132	217.02	989.885	58.4369
1450	0	-167.233	822.122	916.223	-93.3278	786.056	1166.27	-129.562	836.038	517.646	-141.395	756.073	133.646	-200.12	848.489	41.2249	296.568	889.08	855.148	284.38	943.479	1083.89	214.565	941.446	525.498	192.628	877.613	106.04	216.998	989.933	58.4033
1451	0	-166.038	823.237	917.829	-91.5276	786.841	1167.4	-129.609	839.545	518.98	-140.508	758.321	135.12	-200.307	849.764	41.6946	297.639	890.825	855.761	285.578	945.059	1084.6	215.567	940.912	525.681	192.736	877.497	105.945	217.127	989.946	58.4388
1452	0	-165.056	824.553	919.337	-89.8154	787.556	1168.71	-129.626	842.841	520.304	-140.369	760.138	136.512	-200.723	851.493	42.1421	298.57	892.488	856.283	286.936	947.188	1085.08	216.574	940.212	525.735	192.855	877.469	105.924	217.003	989.96	58.381
1453	0	-163.929	825.583	920.536	-88.149	788.565	1169.57	-129.511	846.138	521.531	-140.32	763.556	137.846	-201.401	852.992	42.5306	299.446	894.179	856.807	287.875	948.848	1085.57	217.595	939.716	525.926	192.925	877.471	105.857	217.004	989.947	58.3602
1454	0	-162.964	826.554	921.865	-86.5213	789.479	1170.58	-129.632	849.309	522.797	-140.611	767.215	138.984	-202.067	855.985	42.9247	299.905	895.78	857.264	288.93	950.654	1086.05	218.431	938.983	525.855	193.057	877.434	105.746	217.165	989.918	58.4092
1455	0	-161.983	827.674	922.994	-84.9551	790.22	1171.48	-129.759	852.23	524.049	-140.972	771.41	139.9	-202.745	859.303	43.3437	301.081	897.244	857.756	290.02	952.427	1086.56	219.457	938.607	526.038	193.118	877.413	105.633	217.135	989.918	58.4015
1456	0	-160.961	829.004	924.127	-83.491	791.253	1172.3	-129.802	855.731	525.143	-141.645	775.653	140.769	-203.592	863.476	43.7572	301.944	898.858	858.102	291.248	954.3	1086.98	220.215	938.072	525.96	193.163	877.443	105.638	217.131	989.839	58.403
1457	0	-160.089	830.411	925.116	-81.9878	791.978	1173.12	-129.962	858.729	526.211	-142.946	780.513	141.445	-204.924	868.474	43.9842	302.666	900.339	858.453	291.939	955.429	1087.09	220.985	937.666	525.872	193.167	877.378	105.575	217.147	989.823	58.3771
1458	0	-159.058	831.825	926.073	-80.5853	792.752	1173.82	-130.187	861.402	527.335	-144.289	785.762	142.142	-206.479	874.201	44.3984	303.534	901.842	858.648	293.433	957.542	1087.6	221.817	937.446	525.901	193.196	877.34	105.482	217.033	989.773	58.3873
1459	0	-158.049	833.029	926.83	-79.2609	793.942	1174.23	-130.376	864.645	528.389	-146.068	792.016	142.603	-207.949	880.682	44.6788	304.72	903.255	858.959	294.366	959.073	1087.87	222.495	937.353	525.859	193.218	877.282	105.439	216.975	989.755	58.3428
1460	0	-157.306	834.838	927.597	-77.8949	795.168	1174.7	-130.689	867.861	529.363	-148.239	798.565	143.034	-209.764	888.179	45.0142	305.449	904.703	859.142	295.463	960.69	1088.08	223.054	937.339	525.694	193.236	877.243	105.385	217.001	989.717	58.3776
1461	0	-156.554	836.285	928.429	-76.7179	795.586	1175.38	-131.008	870.877	530.089	-150.58	805.747	143.228	-210.849	895.705	44.8203	306.154	906.205	859.222	296.405	962.075	1088.3	223.663	937.604	525.601	193.22	877.222	105.331	217.008	989.685	58.4375
1462	0	-155.658	837.615	929.002	-75.5455	796.744	1175.61	-131.705	874.347	530.984	-153.409	813.358	143.401	-212.33	904.815	44.8528	306.884	907.7	859.251	297.414	963.537	1088.47	224.243	938.132	525.522	193.192	877.197	105.271	217.058	989.636	58.4121
1463	0	-154.755	839.234	929.445	-74.3621	798.021	1175.71	-132.219	877.687	531.699	-156.151	821.17	143.609	-213.535	913.475	44.9691	307.489	909.191	859.135	298.184	964.894	1088.63	224.57	938.76	525.387	193.187	877.16	105.226	217.085	989.585	58.4265
1464	0	-154.061	840.9	929.969	-73.289	799.168	1175.93	-132.847	881.318	532.543	-158.69	829.442	143.754	-214.62	923.629	45.4563	308.146	910.833	859.086	299.209	966.423	1088.77	224.898	939.675	525.138	193.097	877.163	105.172	217.154	989.56	58.4764
1465	0	-153.546	842.623	930.422	-72.2763	800.27	1176.02	-133.409	885.161	533.247	-161.602	837.493	143.879	-215.783	934.162	46.2033	308.582	912.493	858.934	299.998	967.731	1088.81	225.127	940.693	524.851	193.005	877.204	105.143	217.261	989.579	58.5599
1466	0	-152.969	844.615	930.658	-71.3833	801.119	1176.02	-133.973	889.121	533.949	-164.284	845.651	144.208	-216.716	944.484	47.1337	309.058	914.186	858.743	301.092	969.514	1088.73	225.323	941.853	524.532	192.846	877.217	105.103	217.27	989.555	58.5908
1467	0	-152.409	846.033	931.153	-70.3909	801.969	1176.1	-134.675	893.223	534.542	-166.907	854.361	144.603	-217.96	954.549	48.0581	309.586	915.924	858.558	301.553	970.618	1088.88	225.19	943.122	524.192	192.671	877.2	104.977	217.3	989.557	58.6565
1468	0	-151.656	847.542	931.247	-69.522	803.16	1175.82	-135.34	897.478	535.178	-169.582	863.17	145.028	-219.089	965.318	49.2314	309.869	917.758	858.255	302.291	971.98	1088.87	225.054	944.619	523.901	192.653	876.982	105.244	217.311	989.585	58.6868
1469	0	-151.275	849.512	931.377	-68.7256	804.165	1175.74	-135.987	901.934	535.727	-172.399	870.79	145.501	-220.394	975.227	50.7013	310.183	919.703	857.833	303.048	973.369	1088.82	224.898	946.406	523.497	192.415	877.289	105.048	217.205	989.587	58.6698
1470	0	-150.839	850.994	931.662	-67.952	805.143	1175.38	-136.6	906.675	536.344	-174.756	878.708	146.198	-221.995	985.097	51.7994	310.422	921.83	857.286	303.507	974.732	1088.71	224.68	948.421	523.118	192.218	877.449	105.036	217.207	989.617	58.6993
1471	0	-150.506	852.81	931.734	-67.1897	806.109	1175.1	-137.285	911.69	536.995	-176.926	887.712	146.715	-223.402	994.258	53.1332	310.617	923.837	856.811	304.336	976.447	1088.45	224.332	950.632	522.731	192.091	877.661	104.998	217.22	989.669	58.7248
1472	0	-150.217	854.73	931.856	-66.4847	806.998	1174.76	-137.906	916.417	537.633	-178.97	895.573	147.353	-224.928	1003.31	54.4863	310.744	926.109	856.387	304.395	977.476	1088.18	223.995	952.951	522.278	191.955	877.887	105.066	217.233	989.707	58.7314
1473	0	-149.992	856.431	931.812	-65.8715	807.573	1174.43	-138.787	921.717	538.273	-180.593	904.306	147.736	-226.777	1012.25	56.0636	310.708	928.753	855.827	304.987	979.339	1087.95	223.589	955.331	521.747	191.974	878.097	105.082	217.243	989.761	58.7641
1474	0	-149.831	858.197	931.932	-65.28	808.388	1173.91	-139.655	927.035	538.884	-182.234	911.223	148.526	-228.63	1020.66	57.5544	310.683	931.665	855.24	305.458	981.022	1087.71	223.166	957.65	521.352	191.789	878.246	105.067	217.232	989.778	58.7628
1475	0	-149.708	860.037	931.857	-64.7467	809.024	1173.52	-140.405	932.218	539.371	-183.167	920.045	148.751	-230.544	1028.66	58.9587	310.511	934.546	854.677	305.896	982.782	1087.46	222.652	959.941	520.82	191.388	878.26	105.042	217.331	989.863	58.8137
1476	0	-149.713	861.84	931.877	-64.2713	809.657	1173.02	-141.23	937.568	539.985	-184.178	928.384	148.848	-232.458	1036.35	60.4148	310.225	937.331	853.958	306.134	984.434	1087.25	222.28	962.318	520.33	191.331	878.473	105.079	217.259	989.902	58.8205
1477	0	-149.632	863.747	931.684	-63.7778	810.455	1172.39	-142.147	942.954	540.636	-185.195	935.111	149.481	-234.199	1043.66	61.7302	310.044	939.731	853.347	306.094	985.934	1086.82	221.626	964.626	519.837	191.22	878.652	105.111	217.256	989.961	58.8429
1478	0	-149.761	865.589	931.707	-63.4129	811.282	1171.82	-143.138	948.395	541.227	-185.677	942.384	149.708	-236.042	1050.82	62.9504	309.94	941.915	852.736	306.661	988.183	1086.62	221.177	967.054	519.313	191.06	878.86	105.137	217.271	989.986	58.8791
1479	0	-149.916	867.525	931.68	-63.1197	812.061	1171.3	-144.062	953.78	541.715	-186.366	949.278	150.264	-237.632	1057.82	63.9588	309.615	944.26	852.232	306.684	989.845	1086.06	220.665	969.43	518.782	190.825	879.16	105.16	217.236	990.073	58.8892
1480	0	-149.849	869.734	931.507	-62.8489	812.995	1170.53	-145.01	959.066	542.205	-186.982	955.886	150.481	-239.242	1064.82	65.0176	309.258	946.854	851.695	306.771	991.612	1086	220.245	971.844	518.303	190.686	879.301	105.174	217.227	990.053	58.8806
1481	0	-150.086	872.053	931.237	-62.6624	813.851	1169.83	-145.977	964.336	542.736	-187.377	963.014	150.858	-240.628	1071.67	65.9711	308.954	949.476	851.171	306.791	993.437	1085.84	219.785	974.155	517.682	190.586	879.413	105.217	217.214	990.096	58.8893
1482	0	-150.221	874.206	930.909	-62.5112	814.794	1169.19	-146.635	969.026	542.923	-187.907	968.848	151.396	-241.766	1078.6	66.8874	308.649	952.069	850.703	306.792	995.128	1085.7	219.374	976.517	517.254	190.481	879.591	105.242	217.224	990.123	58.8952
1483	0	-150.366	876.464	930.675	-62.4704	815.787	1168.56	-147.245	973.59	543.034	-188.332	976.129	151.524	-242.911	1085.63	67.5207	308.262	954.626	850.412	307.073	997.197	1085.51	218.956	978.839	516.741	190.365	879.72	105.303	217.25	990.162	58.9165
1484	0	-150.63	878.828	930.453	-62.4818	816.827	1167.83	-147.972	978.422	543.201	-188.884	982.779	151.808	-243.769	1092.49	68.3237	308.044	957.168	850.038	306.968	998.865	1085.41	218.508	981.22	516.158	190.323	879.81	105.335	217.207	990.221	58.9321
1485	0	-150.916	881.384	930.138	-62.5895	818.072	1167.12	-148.431	982.843	543.428	-189.434	989.916	151.968	-244.446	1099.84	68.9322	307.632	959.684	849.635	306.671	1000.25	1085.14	218.103	983.676	515.651	189.718	880.703	105.286	217.284	990.18	58.9504
1486	0	-151.218	884.116	929.763	-62.6636	819.462	1166.41	-148.938	987.196	543.424	-189.977	997.241	152.087	-245.196	1107.3	69.5521	307.129	962.22	849.22	306.581	1001.88	1085.01	217.631	986.047	515.076	190.068	880.234	105.377	217.251	990.223	58.9604
1487	0	-151.716	886.818	929.477	-62.8428	821.031	1165.73	-149.459	991.503	543.328	-190.696	1003.96	152.281	-245.759	1114.86	70.1534	306.843	964.726	848.967	306.528	1003.61	1084.89	217.231	988.418	514.584	189.933	880.473	105.397	217.229	990.231	58.9854
1488	0	-151.849	889.56	929.051	-63.0269	822.612	1165.01	-149.772	995.242	543.194	-191.322	1010.86	152.331	-245.972	1122.6	70.7767	306.434	967.236	848.625	306.445	1005.1	1084.73	216.802	990.721	513.973	189.789	880.769	105.418	216.98	989.79	58.4912
1489	0	-152.364	892.378	928.74	-63.3847	824.129	1164.28	-150.381	999.957	543.278	-191.964	1017.63	152.396	-246.504	1129.83	71.2144	305.949	969.875	848.292	306.863	1007.46	1084.66	216.292	992.892	513.507	189.809	880.865	105.447	216.942	989.796	58.5081
1490	0	-152.605	895.205	928.522	-63.7186	825.945	1163.59	-150.765	1004.17	543.233	-192.656	1024.51	152.415	-246.578	1137.02	71.4553	305.741	972.429	848.007	306.64	1008.72	1084.45	215.784	995.067	512.917	189.714	881.03	105.534	217.245	990.275	59.059
1491	0	-153.073	898.277	928.066	-64.0749	827.833	1162.9	-151.18	1008.23	543.117	-193.406	1031.29	152.442	-246.632	1144.49	71.7489	305.277	974.871	847.682	306.515	1010.05	1084.28	215.311	997.306	512.44	189.202	881.83	105.487	217.202	990.308	59.0836
1492	0	-153.53	901.323	927.547	-64.6172	829.466	1162.22	-151.37	1012.01	542.889	-194.046	1037.76	152.486	-246.735	1151.52	72.1136	304.707	977.344	847.307	306.401	1011.64	1084.15	214.701	999.452	511.857	189.044	882.042	105.502	217.221	990.292	59.0865
1493	0	-153.85	904.351	927.232	-65.1923	831.5	1161.57	-151.617	1016.19	542.764	-194.726	1044.61	152.275	-246.912	1158.67	72.4583	304.212	979.716	846.9	306.51	1013.36	1084.08	214.22	1001.54	511.408	188.958	882.17	105.531	217.171	990.302	59.1238
1494	0	-154.407	907.329	926.846	-65.7598	833.579	1160.82	-151.662	1019.4	542.213	-195.475	1051.02	152.191	-247.118	1165.23	72.8786	303.787	981.971	846.586	306.115	1014.49	1083.74	213.733	1003.54	510.878	188.85	882.327	105.575	216.831	989.835	58.6569
1495	0	-154.944	910.678	926.383	-66.4442	835.691	1160.13	-151.912	1023.53	541.973	-195.874	1056.84	152.187	-247.181	1172	73.1432	303.232	984.255	846.321	306.032	1016.13	1083.64	213.153	1005.46	510.388	188.76	882.514	105.612	216.898	989.887	58.6895
1496	0	-155.584	913.774	925.969	-67.1372	837.453	1159.54	-151.84	1027.1	541.498	-196.424	1063.17	151.968	-247.646	1178.79	73.4361	302.774	986.335	846.059	305.76	1017.45	1083.52	212.639	1007.34	509.94	188.674	882.623	105.63	216.763	989.836	58.7073
1497	0	-156.06	917.234	925.416	-68.035	839.631	1158.85	-151.891	1030.37	541.088	-196.895	1068.71	151.956	-248	1185.08	73.6687	302.106	988.53	845.652	305.492	1018.8	1083.45	212.144	1009.16	509.49	188.884	882.259	105.816	216.853	989.829	58.7601
1498	0	-156.641	920.637	924.922	-68.9518	841.765	1158.03	-152.108	1034.15	540.549	-197.347	1074.17	151.709	-247.988	1190.87	73.6404	301.53	990.7	845.351	305.168	1020.3	1083.45	211.63	1010.91	509.045	188.745	882.411	105.902	216.707	989.862	58.7782
1499	0	-157.142	923.536	924.545	-69.8185	843.883	1157.56	-152.063	1037.32	540.032	-197.69	1079.65	151.411	-247.968	1196.34	73.6413	301.009	992.802	845.232	304.661	1021.46	1083.28	210.983	1012.64	508.611	188.653	882.477	105.943	216.637	989.87	58.8011
1500	0	-157.675	926.905	924.081	-70.756	846.475	1156.85	-152.033	1040.38	539.436	-197.879	1085.07	151.069	-247.927	1201.8	73.4113	300.402	994.907	845.102	304.626	1023.59	1083.47	210.633	1014.3	508.234	188.155	883.224	105.868	216.65	989.872	58.8259
1501	0	-158.336	930.338	923.52	-71.7329	848.94	1156.19	-152.293	1043.88	538.936	-198.118	1089.89	150.578	-248.026	1207.13	73.2695	299.746	996.918	844.926	304.041	1024.97	1083.6	210.048	1015.92	507.859	188.018	883.387	105.915	216.682	989.867	58.915
1502	0	-158.989	933.4	923.046	-72.816	851.301	1155.54	-152.215	1046.69	538.289	-198.35	1094.07	150.328	-248.035	1212.56	72.8541	299.168	999.002	844.733	302.866	1025.68	1083.62	209.558	1017.52	507.469	187.937	883.516	105.965	216.647	989.881	58.9461
1503	0	-159.597	936.677	922.565	-74.0725	853.648	1154.86	-152.198	1049.68	537.522	-198.436	1099.87	149.636	-247.666	1217.08	72.2846	298.454	1000.99	844.522	302.558	1027.34	1083.67	209.101	1019.13	507.176	187.862	883.637	105.983	216.596	989.853	58.9577
1504	0	-160.267	940.004	921.867	-75.2582	855.935	1154.27	-152.479	1052.87	536.73	-198.688	1103.36	149.273	-247.503	1222.05	71.7089	298.056	1002.87	844.308	301.965	1028.94	1083.86	208.548	1020.68	506.862	187.726	883.74	106.076	216.573	989.872	58.9929
1505	0	-160.956	943.2	921.262	-76.4806	858.383	1153.46	-152.495	1055.55	535.994	-198.946	1106.82	148.566	-246.784	1226.07	70.7735	297.423	1004.79	844.151	301.433	1030.44	1083.92	207.991	1022.1	506.6	188.067	883.111	106.214	216.558	989.883	58.995
1506	0	-161.686	946.404	920.474	-77.853	860.456	1152.9	-152.541	1058.07	535.069	-198.888	1110.73	148.012	-246.161	1230.23	69.8263	296.874	1006.55	844.012	300.895	1031.82	1084.05	207.465	1023.54	506.256	187.557	883.916	106.154	216.533	989.914	59.0088
1507	0	-162.439	949.303	919.827	-79.2401	863.203	1152.06	-152.734	1061.2	534.444	-198.906	1114.59	147.29	-245.599	1234.49	68.5806	296.373	1008.27	843.877	300.167	1032.98	1084.15	207.075	1025.11	505.982	187.848	883.423	106.289	216.515	989.965	59.0191
1508	0	-163.24	952.465	919.049	-80.6276	865.812	1151.31	-152.911	1063.74	533.405	-198.93	1117.94	146.571	-244.58	1237.99	67.466	295.825	1010.09	843.772	299.742	1034.61	1084.06	206.603	1026.66	505.715	187.298	884.152	106.199	216.499	989.965	58.9658
1509	0	-163.926	955.529	918.226	-82.1138	868.336	1150.46	-152.801	1065.98	532.51	-198.726	1121.64	145.795	-243.649	1241.34	66.0347	295.36	1011.77	843.615	299.04	1035.88	1084.1	206.173	1028.14	505.398	187.208	884.295	106.207	216.49	989.995	58.9136
1510	0	-164.678	958.313	917.491	-83.585	870.848	1149.75	-152.943	1068.45	531.391	-198.638	1124.57	144.927	-242.554	1244.12	64.4125	294.862	1013.6	843.505	298.355	1037.04	1084.11	205.713	1029.51	505.012	187.205	884.458	106.31	216.511	990.091	58.8441
1511	0	-165.567	961.499	916.652	-85.0759	873.505	1148.95	-153.178	1070.99	530.577	-198.573	1126.74	143.84	-241.278	1246.72	62.5452	294.156	1015.48	843.398	297.617	1038.27	1084.19	205.546	1031.01	504.766	187.42	884.598	106.385	216.432	990.142	58.7667
1512	0	-166.4	964.833	915.517	-86.5811	876.533	1148.15	-153.063	1073.17	529.443	-198.275	1129.28	142.843	-240.174	1249.12	60.6084	293.63	1017.17	843.315	296.748	1039.49	1084.32	205.341	1032.42	504.538	187.377	884.738	106.471	216.464	990.203	58.6768
1513	0	-167.168	967.744	914.82	-88.0491	879.597	1147.35	-152.999	1075.04	528.191	-197.92	1131.53	141.684	-239.208	1251.55	58.6018	292.925	1018.73	843.249	295.916	1040.72	1084.45	205.137	1033.64	504.279	187.251	884.823	106.522	216.474	990.292	58.6053
1514	0	-168.092	970.948	913.94	-89.6046	882.438	1146.47	-153.074	1077.25	527.116	-197.58	1133.28	140.35	-237.798	1252.89	56.2927	292.455	1020.28	843.279	294.975	1041.9	1084.56	205.105	1034.95	504.032	187.202	884.901	106.597	216.501	990.344	58.5348
1515	0	-168.846	974.257	912.783	-91.1496	885.553	1145.53	-153.146	1079.69	525.751	-196.95	1135.18	139.025	-236.491	1254.02	53.9469	291.85	1021.6	843.487	293.906	1043.07	1084.69	204.918	1036.15	503.748	187.633	884.271	106.829	216.533	990.426	58.4325
1516	0	-169.906	978.086	911.776	-92.7427	888.615	1144.71	-153.22	1081.98	524.381	-196.338	1136.49	137.62	-235.326	1255.57	51.4221	291.415	1022.7	843.411	292.924	1044.4	1084.83	204.854	1037.45	503.442	187.638	884.233	106.926	216.559	990.528	58.3523
1517	0	-170.585	981.151	910.663	-94.3958	892.082	1143.79	-152.996	1083.61	522.987	-195.74	1137.42	136.121	-233.803	1255.65	48.8544	290.829	1023.81	843.407	291.747	1045.65	1084.85	204.8	1038.66	503.137	187.627	884.324	107.001	216.674	990.625	58.3083
1518	0	-171.387	984.702	909.53	-96.1856	895.49	1142.78	-152.78	1084.91	521.273	-194.706	1138.3	134.477	-232.34	1255.9	46.0693	290.444	1024.72	843.431	290.659	1046.93	1084.84	204.677	1039.91	502.828	187.633	884.342	107.102	216.748	990.726	58.2369
1519	0	-172.195	988.139	908.363	-98.0169	898.584	1142.01	-152.501	1086.81	519.63	-193.797	1138.78	132.588	-230.667	1255.56	43.1582	289.883	1025.63	843.425	289.454	1048.28	1084.78	204.747	1041.14	502.519	187.59	884.423	107.272	216.853	990.755	58.1342
1520	0	-173.276	992.008	907.071	-99.8192	902.435	1140.88	-152.312	1088.34	517.904	-192.772	1139.15	130.698	-229.058	1255.26	40.1474	289.005	1026.46	843.322	288.299	1049.73	1084.68	204.624	1042.38	502.168	187.11	885.069	107.294	216.969	990.74	58.0144
1521	0	-174.192	996.086	905.847	-101.924	906.285	1139.89	-152.142	1089.89	516.123	-191.392	1138.85	128.803	-227.788	1254.99	39.6134	288.359	1027.25	843.31	286.922	1051.02	1084.53	204.614	1043.56	501.829	187.306	885.081	107.542	217.119	990.83	57.9627
1522	0	-175.172	999.753	904.565	-104.085	909.555	1138.78	-151.538	1090.66	514.171	-189.363	1138.33	127.668	-227.058	1255.43	40.0854	287.542	1028.14	843.243	285.615	1052.48	1084.36	204.705	1044.89	501.461	187.674	884.372	107.846	217.2	990.812	57.7722
1523	0	-176.061	1003.51	902.961	-106.272	913.181	1137.78	-151.102	1092.01	512.283	-187.902	1138.2	126.015	-226.259	1255.84	40.4173	286.701	1029.06	843.158	283.612	1053.36	1084.27	204.745	1046.23	501.134	187.578	884.385	107.944	217.266	990.874	57.6988
1524	0	-177.154	1007.72	901.426	-108.476	917.028	1136.76	-150.733	1093.76	510.37	-186.481	1138.14	124.233	-224.326	1254.16	40.1565	285.848	1030.12	843.104	282.551	1055.34	1083.99	204.56	1047.64	500.662	187.059	885.098	107.96	217.366	990.89	57.6389
1525	0	-178.375	1011.75	899.935	-110.867	920.952	1135.57	-150.226	1095.18	508.496	-185.237	1138.43	122.454	-222.879	1255.02	40.5797	284.814	1031.36	842.986	281.122	1057.15	1083.76	204.5	1049.11	500.223	187.537	884.444	108.2	217.427	990.884	57.5804
1526	0	-179.545	1015.89	898.317	-113.15	924.791	1134.48	-149.821	1096.77	506.478	-183.462	1141.53	120.679	-221.861	1255.45	40.891	283.722	1032.68	842.866	279.48	1058.64	1083.59	204.294	1050.5	499.848	187.466	884.454	108.325	217.495	990.904	57.563
1527	0	-180.816	1020.03	896.77	-115.659	929.162	1133.22	-149.177	1097.76	504.495	-182.596	1140.09	119.004	-220.751	1253.9	40.7873	282.615	1034.13	842.74	277.745	1060.39	1083.33	203.893	1051.87	499.406	187.41	884.563	108.449	217.525	990.959	57.5657
1528	0	-181.911	1024.07	895.032	-118.124	932.994	1132.18	-148.55	1098.96	502.462	-181.031	1137.24	117.178	-220.908	1254.2	41.0447	281.29	1035.65	842.523	276.06	1062.29	1083.12	203.225	1053.25	498.917	187.399	884.653	108.548	217.558	990.942	57.5154
1529	0	-183.216	1028.14	893.42	-120.619	936.993	1130.99	-148.042	1100.01	500.676	-179.3	1136.93	115.559	-221.072	1255.3	41.4426	280.153	1037.13	842.44	274.179	1064.17	1082.92	202.912	1054.89	498.513	187.336	884.776	108.683	217.536	990.898	57.5776
1530	0	-184.551	1032.04	891.668	-123.251	941.282	1129.95	-147.641	1101.21	499.054	-178.317	1137.95	114.421	-221.051	1255.58	41.5833	278.789	1038.76	842.311	272.228	1066.12	1082.76	201.985	1056.38	497.966	187.3	884.843	108.857	217.571	990.877	57.5612
1531	0	-185.93	1035.96	890.225	-125.958	945.1	1128.9	-147.496	1102.13	497.553	-177.734	1138.78	113.239	-220.823	1255.24	41.5943	277.342	1040.49	842.195	270.168	1068.1	1082.65	201.372	1058.27	497.449	187.164	885.013	109.065	217.596	990.932	57.4661
1532	0	-187.259	1039.6	888.901	-128.496	948.957	1128.03	-147.452	1103.52	496.42	-176.876	1140.08	111.97	-220.662	1254.83	41.777	275.764	1042.35	842.014	268.064	1070.25	1082.43	200.311	1059.96	496.93	187.124	885.153	109.275	217.785	990.807	57.4751
1533	0	-188.695	1043.19	887.76	-131.244	952.716	1127.4	-147.475	1105.22	495.51	-175.978	1139.33	111.138	-221.452	1255.58	42.226	274.304	1044.39	841.751	265.975	1072.61	1082.23	199.338	1061.68	496.536	186.912	885.352	109.469	217.83	990.808	57.4872
1534	0	-190.015	1046.33	886.828	-133.734	956.537	1126.93	-147.723	1106.57	494.795	-175.564	1139.26	110.388	-221.483	1255.86	42.3465	272.682	1046.49	841.566	263.831	1075	1082.06	198.103	1063.23	496.085	186.672	885.487	109.704	217.845	990.815	57.5232
1535	0	-191.617	1049.36	885.979	-136.145	960.266	1126.64	-148.071	1108.66	494.289	-174.933	1139.42	109.917	-221.187	1255.96	42.3003	270.773	1048.64	841.409	261.554	1077.46	1081.94	197.097	1064.8	495.737	186.79	885.488	110.144	217.815	990.842	57.5435
1536	0	-193.143	1052	885.618	-138.567	963.954	1126.59	-148.522	1110.71	494.029	-174.411	1139.44	109.598	-221.034	1255.82	42.2744	269.153	1050.92	841.396	259.43	1080.09	1081.86	195.89	1066.14	495.489	186.638	885.476	110.448	217.766	990.886	57.5679
1537	0	-194.856	1054.41	885.371	-141.015	966.681	1126.64	-149.187	1112.52	494.103	-174.248	1139.76	109.515	-220.998	1255.83	42.2969	267.15	1053.06	841.339	257.079	1082.79	1081.85	194.734	1067.43	495.385	186.446	885.506	110.76	217.588	990.956	57.5178
1538	0	-196.695	1056.64	885.483	-143.17	969.447	1126.94	-150.117	1114.43	494.206	-174.002	1140.36	109.243	-220.983	1255.81	42.301	265.191	1055.23	841.37	254.741	1085.7	1081.79	193.47	1068.6	495.314	186.362	885.712	111.024	217.542	990.973	57.5079
1539	0	-198.612	1058.49	885.681	-145.279	972.75	1127.42	-151.334	1116.21	494.52	-174.092	1140.13	109.316	-220.99	1255.81	42.2946	263.214	1057.39	841.391	252.458	1088.66	1081.79	192.144	1069.65	495.357	186.19	885.742	111.497	217.696	990.955	57.5423
1540	0	-200.6	1060.03	885.941	-147.421	975.363	1128.02	-152.492	1117.65	494.732	-174.164	1140.09	109.301	-221.085	1255.78	42.3215	261.121	1059.48	841.48	250.171	1091.74	1081.8	190.928	1070.52	495.443	186.032	885.835	111.824	217.384	990.975	57.4599
1541	0	-202.74	1061.42	886.354	-149.219	977.854	1128.63	-153.858	1119.37	495.024	-174.197	1140.01	109.261	-221.059	1256	42.4666	258.981	1061.5	841.637	247.768	1094.93	1081.83	189.798	1071.25	495.637	186.072	885.488	112.41	217.46	991.026	57.5827
1542	0	-204.889	1062.8	886.725	-151.07	980.17	1129.37	-155.275	1120.69	495.185	-174.262	1139.99	109.161	-221.093	1255.79	42.2971	256.844	1063.36	841.805	245.584	1098.44	1081.74	188.39	1071.5	496.019	185.709	885.949	112.425	217.443	991.016	57.4588
1543	0	-207.116	1063.64	886.956	-153.067	982.541	1129.92	-156.528	1121.62	495.191	-174.369	1140.16	109.156	-221.081	1255.7	42.2821	254.631	1065.18	842.048	243.048	1101.58	1081.95	187.259	1071.83	496.338	185.365	886.255	112.655	217.425	991.046	57.4604
1544	0	-209.388	1064.83	887.16	-154.973	984.942	1130.61	-157.867	1122.41	495.144	-174.484	1140.27	109.067	-221.289	1255.67	42.3967	252.482	1067	842.409	240.441	1104.79	1081.92	186.125	1072.06	496.905	185.458	886.14	112.965	217.417	991.031	57.5515
1545	0	-211.688	1065.94	887.337	-157.18	987.463	1131.15	-159.117	1123.06	495.078	-174.047	1139.37	108.695	-221.109	1255.7	42.3053	250.352	1068.83	842.819	238.148	1108.21	1082.01	185.074	1072.29	497.354	185.341	886.068	113.258	217.321	991.116	57.4769
1546	0	-214.069	1066.89	887.351	-159.443	989.887	1131.6	-160.244	1123.53	494.95	-173.853	1138.79	108.454	-221.093	1255.69	42.2867	248.16	1070.66	843.421	235.672	1111.75	1082.02	184.035	1072.5	497.684	185.275	886.122	113.567	217.345	991.073	57.545
1547	0	-216.465	1068.18	887.383	-161.715	991.931	1132.18	-161.543	1124.1	494.829	-173.801	1138.63	108.262	-221.147	1255.67	42.2888	245.944	1072.52	843.9	233.223	1115.08	1082	183.044	1072.87	498.143	185.387	886.252	113.926	217.361	991.125	57.4451
1548	0	-218.76	1069.3	887.289	-164.089	994.569	1132.47	-162.558	1124.29	494.71	-173.486	1138.3	107.941	-221.343	1255.66	42.41	243.992	1074.44	844.401	230.688	1118.42	1082.03	181.997	1073.22	498.588	185.336	886.343	114.257	217.539	991.187	57.4097
1549	0	-221.092	1070.6	887.214	-166.448	997.522	1132.84	-163.786	1125.02	494.592	-173.35	1138	107.674	-221.315	1255.49	42.328	241.796	1076.5	844.793	228.094	1121.68	1081.95	180.969	1073.76	498.851	185.301	886.513	114.601	217.432	991.174	57.5074
1550	0	-223.359	1072.16	887.182	-168.822	999.876	1133.26	-164.782	1125.46	494.547	-173.631	1138.34	107.63	-221.377	1255.47	42.2971	239.685	1078.67	845.314	225.537	1125.01	1081.92	179.929	1074.52	499.292	185.401	886.681	114.994	217.489	991.296	57.4031
1551	0	-225.612	1073.57	887.157	-171.284	1002.21	1133.69	-165.976	1126.21	494.43	-173.706	1138.46	107.485	-221.374	1255.56	42.3633	237.803	1080.94	845.462	222.995	1128.26	1081.84	179.046	1075.43	499.584	185.177	886.824	115.525	217.505	991.384	57.369
1552	0	-227.849	1075.26	887.217	-173.529	1004.92	1133.98	-166.97	1126.88	494.315	-173.69	1138.42	107.276	-221.191	1255.57	42.2266	235.688	1083.21	845.709	220.449	1131.46	1081.77	177.823	1076.24	499.778	185.241	887.113	116.026	217.595	991.332	57.2107
1553	0	-230.039	1077.11	887.133	-175.599	1007.88	1134.2	-168.173	1127.76	494.276	-173.776	1138.61	107.088	-221.387	1255.49	42.3246	233.687	1085.56	845.877	218	1134.73	1081.7	176.827	1077.48	499.943	185.324	887.464	116.577	217.636	991.44	57.1754
1554	0	-232.089	1078.9	887.105	-177.885	1010.52	1134.54	-169.179	1128.49	494.154	-173.851	1138.61	106.964	-221.366	1255.54	42.3318	231.766	1087.92	846.056	215.513	1137.96	1081.61	175.89	1078.84	500.183	185.25	887.74	117.122	217.637	991.519	57.1286
1555	0	-234.238	1081.05	887.022	-180.074	1013.17	1134.95	-170.324	1129.34	494.058	-174.075	1139.33	107.006	-221.366	1255.41	42.2904	229.704	1090.37	846.079	213.023	1141.03	1081.5	174.639	1080.25	500.414	184.985	888.455	118.032	217.699	991.616	57.0864
1556	0	-236.398	1083.25	886.986	-181.972	1016.17	1135.16	-171.322	1129.73	493.903	-174.276	1139.61	106.948	-221.386	1255.43	42.2924	227.74	1092.92	846.318	210.841	1144.45	1081.39	173.434	1081.74	500.507	185.237	888.642	118.658	217.728	991.733	57.0567
1557	0	-238.137	1085.01	886.972	-184.046	1018.54	1135.44	-172.422	1130.56	493.745	-174.491	1139.96	106.964	-220.763	1255.12	42.0343	225.665	1095.47	846.343	208.193	1147.46	1081.13	172.368	1083.45	500.696	185.205	889.32	119.491	217.748	991.904	57.0489
1558	0	-240.13	1087.14	887.01	-186.173	1021.24	1135.75	-173.389	1131.32	493.732	-174.608	1140.06	106.874	-220.706	1254.94	41.9596	223.539	1098.09	846.414	205.78	1150.84	1080.99	171.212	1085.4	500.943	185.083	889.953	120.39	217.787	992.034	57.0416
1559	0	-241.967	1089.26	886.846	-188.317	1023.89	1135.99	-174.53	1132.14	493.574	-174.752	1140.15	106.819	-220.531	1254.89	41.8334	221.548	1100.8	846.5	203.366	1154.09	1080.84	170.138	1087.51	501.193	185.226	890.692	121.603	217.811	992.155	57.0005
1560	0	-244.007	1091.67	887	-190.445	1026.31	1136.29	-175.526	1132.81	493.508	-174.805	1140.3	106.749	-220.726	1254.85	41.9405	219.535	1103.51	846.707	200.844	1157.32	1080.77	169.071	1089.8	501.387	185.388	891.408	122.766	217.945	992.404	57.0329
1561	0	-245.794	1093.93	886.812	-192.647	1028.67	1136.46	-176.613	1133.65	493.428	-174.917	1140.28	106.634	-220.74	1254.85	41.9117	217.504	1106.31	846.9	198.648	1160.73	1080.74	168.103	1092.45	501.611	185.439	892.354	124.051	217.993	992.676	57.0612
1562	0	-247.686	1095.95	886.816	-194.793	1031.7	1136.53	-177.69	1134.59	493.379	-175.032	1140.35	106.546	-220.715	1254.73	41.8638	215.549	1109.08	847.171	196.286	1164.08	1080.82	166.931	1095.11	501.799	185.648	893.354	125.441	218.112	992.963	57.1307
1563	0	-249.45	1097.94	886.769	-196.985	1034.39	1136.66	-178.714	1135.6	493.354	-175.128	1140.39	106.455	-220.711	1254.71	41.862	213.701	1111.84	847.449	193.649	1167.07	1080.77	166.22	1098.16	502.239	185.914	894.366	127.144	218.188	993.338	57.1946
1564	0	-251.324	1099.89	886.75	-199.226	1036.66	1136.98	-179.825	1136.8	493.274	-175.107	1139.88	106.276	-220.69	1254.6	41.8363	211.738	1114.69	847.829	191.477	1170.5	1081.05	165.299	1101.43	502.601	186.035	895.797	128.846	218.245	993.715	57.318
1565	0	-253.278	1102.02	886.701	-201.286	1038.93	1137.23	-180.664	1137.51	493.269	-175.198	1140.38	106.307	-220.641	1254.68	41.8559	210.001	1117.6	848.289	189.107	1173.6	1081.27	164.334	1104.92	502.953	186.124	897.067	130.869	218.354	994.011	57.4244
1566	0	-255.451	1104.31	886.712	-203.356	1041.69	1137.4	-181.803	1138.7	493.227	-175.298	1140.65	106.261	-220.613	1254.64	41.8379	208.109	1120.55	848.657	186.615	1176.62	1081.52	163.541	1109.02	503.542	186.257	898.797	133.071	218.495	994.612	57.6309
1567	0	-257.169	1106.18	886.442	-205.601	1044.2	1137.54	-182.616	1139.4	493.186	-175.399	1140.78	106.198	-220.567	1254.56	41.8272	206.465	1123.62	849.137	184.224	1179.72	1081.78	162.885	1113.61	504.222	186.296	900.682	135.46	218.596	995.033	57.7136
1568	0	-259.154	1107.94	886.444	-207.655	1046.93	1137.64	-183.689	1140.42	493.189	-175.41	1140.77	106.158	-220.43	1254.32	41.77	204.822	1126.5	849.541	181.866	1182.7	1082.11	161.979	1118.53	504.727	186.213	902.99	138.017	218.764	995.538	57.9818
1569	0	-260.826	1109.61	886.319	-209.67	1049.64	1137.75	-184.581	1141.22	493.113	-175.406	1140.76	106.049	-220.541	1254.49	41.8057	203.092	1129.5	849.974	179.381	1185.6	1082.4	160.912	1124.35	505.359	186.514	905.268	141.311	218.823	996.202	58.3567
1570	0	-262.583	1111.41	886.22	-211.783	1051.92	1137.89	-185.589	1142.07	493.083	-175.442	1140.82	105.91	-220.521	1254.5	41.8168	201.526	1132.42	850.365	177.033	1188.53	1082.7	160.629	1131.38	506.129	186.573	908.163	144.895	219.025	997.046	58.7844
1571	0	-264.613	1113.61	886.12	-213.745	1054.64	1138.08	-186.474	1142.67	492.917	-175.586	1140.9	105.821	-220.527	1254.5	41.8164	200.13	1135.39	850.746	174.799	1191.29	1082.97	161.242	1139.23	506.841	186.495	911.548	148.93	219.155	997.934	59.1874
1572	0	-266.241	1115.5	885.729	-215.821	1057.49	1138.26	-187.073	1142.82	492.819	-175.633	1140.88	105.68	-220.445	1254.38	41.7935	198.77	1138.31	851.121	172.465	1193.84	1083.16	160.435	1147.52	507.622	186.863	915.667	153.398	219.35	998.898	59.7196
1573	0	-268.221	1117.71	885.581	-217.774	1060.16	1138.22	-188.341	1143.65	492.573	-175.488	1140.28	105.272	-220.389	1254.32	41.7781	197.452	1141.32	851.511	170.22	1196.35	1083.3	159.374	1156.46	508.783	186.765	920.421	158.141	219.481	1000.24	60.6873
1574	0	-269.666	1119.76	885.298	-219.56	1063.18	1138.19	-189.036	1143.66	492.373	-175.522	1140.42	105.162	-219.709	1253.12	41.5032	196.329	1144.19	851.942	168.015	1198.64	1083.3	158.799	1166.54	510.08	186.574	926.075	163.436	219.566	1001.89	62.4272
1575	0	-271.397	1121.8	885.099	-221.467	1065.77	1138.23	-189.942	1143.84	492.133	-175.627	1140.47	104.983	-220.176	1253.81	41.6768	195.292	1147.05	852.229	165.916	1200.79	1083.28	158.805	1177.43	511.601	186.171	932.562	169.105	219.277	1003.89	64.7715
1576	0	-272.731	1123.66	884.563	-223.092	1068.58	1138.26	-190.725	1143.55	491.792	-175.725	1140.52	104.864	-220.091	1253.73	41.6517	194.142	1149.78	852.592	164.033	1202.84	1083.01	158.028	1188.04	513.495	185.365	939.616	175.215	219.252	1006.52	68.0458
1577	0	-274.302	1125.94	884.217	-224.824	1071.41	1138.11	-191.7	1143.44	491.435	-175.786	1140.47	104.644	-219.979	1253.51	41.6009	193.47	1152.76	852.779	162.318	1204.68	1082.66	157.75	1198.4	515.498	184.643	947.055	181.518	218.725	1009.36	71.6763
1578	0	-275.621	1128	883.88	-226.453	1074.12	1138.04	-192.698	1143.38	491.18	-176.034	1140.68	104.579	-219.792	1253.45	41.5014	192.793	1155.46	853.058	160.608	1206.22	1082.12	158.149	1211.35	517.638	183.655	954.751	187.977	217.953	1012.51	75.9689
1579	0	-276.782	1129.76	883.529	-227.801	1077.29	1137.92	-193.478	1142.76	490.769	-176.259	1140.93	104.488	-219.714	1253.03	41.486	192.068	1158.02	853.337	159.186	1207.82	1081.46	158.355	1222.3	519.82	182.165	962.698	194.476	216.971	1016.49	80.9422
1580	0	-278.131	1131.77	883.015	-229.228	1080.12	1137.77	-194.566	1142.52	490.528	-176.439	1140.98	104.36	-219.732	1252.92	41.4716	191.254	1160.42	853.559	157.821	1209.07	1080.74	158.486	1232.84	522.223	180.51	970.609	200.481	215.682	1020.72	86.3028
1581	0	-279.259	1133.71	882.711	-230.498	1082.65	1137.74	-195.563	1142.19	490.267	-176.705	1141	104.205	-219.814	1253.09	41.5064	190.8	1162.89	854.044	156.655	1210.14	1079.77	158.854	1242.9	524.851	178.621	978.378	206.306	214.371	1025.84	91.4823
1582	0	-280.397	1135.49	882.409	-231.473	1085.2	1137.7	-196.351	1141.49	489.932	-176.879	1140.92	104.078	-219.703	1253.13	41.3625	190.321	1165.32	854.659	155.697	1211.15	1078.77	159.183	1252.39	527.591	176.233	985.415	211.809	213.339	1032.84	95.6221
1583	0	-281.293	1136.63	882.192	-232.312	1087.8	1137.68	-197.282	1141.08	489.724	-177.159	1140.91	103.961	-219.884	1253.13	41.5306	190.622	1166.87	855.385	154.95	1212.17	1077.66	159.418	1261	530.46	173.902	993.526	215.626	211.872	1041.56	99.8658
1584	0	-282.243	1137.76	881.994	-233.102	1090.59	1137.62	-198.216	1140.89	489.471	-177.514	1140.75	103.751	-219.965	1253.21	41.5262	189.508	1168.7	856.183	154.404	1213.34	1076.58	159.639	1268.79	533.249	171.947	1002.98	217.609	210.195	1052.7	103.434
1585	0	-283.032	1138.33	881.781	-233.602	1093.07	1137.61	-198.801	1140.38	489.299	-177.51	1140.53	103.662	-219.98	1253.15	41.5241	189.379	1169.71	857.137	153.932	1214.44	1075.57	159.923	1275.94	536.125	169.734	1013.36	218.407	208.23	1064.82	105.023
1586	0	-283.875	1139.06	881.651	-234.23	1095.33	1137.64	-199.369	1140.05	489.198	-177.723	1140.73	103.654	-220.027	1253.18	41.5071	189.107	1170.83	857.997	153.491	1215.75	1074.55	160.326	1283	539.143	168.045	1025.08	217.483	206.021	1077.8	105.358
1587	0	-284.662	1139.47	881.452	-234.707	1097.15	1137.69	-199.896	1140.01	489.104	-177.738	1140.53	103.573	-219.874	1253.17	41.3603	189.035	1171.72	859.148	153.048	1217.14	1073.76	160.502	1289.68	542.182	166.524	1037.68	215.367	203.959	1092.86	104.377
1588	0	-285.233	1139.51	881.393	-235.233	1098.88	1137.84	-200.301	1139.89	489.044	-177.987	1140.58	103.529	-219.882	1253.09	41.3473	188.973	1172.57	860.346	152.706	1218.68	1073.12	159.91	1294.14	544.756	165.009	1051.01	212.078	201.846	1109.32	102.52
1589	0	-285.652	1139.49	881.162	-235.731	1100.81	1137.85	-200.623	1140.05	489.076	-177.88	1140.36	103.504	-219.95	1253.13	41.3591	188.873	1173.47	861.63	152.434	1220.55	1072.74	160.426	1300.32	547.302	163.691	1065.18	207.722	199.835	1127.96	99.9726
1590	0	-286.182	1139.5	881.089	-236.101	1102.6	1137.92	-200.843	1139.99	489.061	-177.951	1140.43	103.495	-219.95	1253.16	41.3569	188.753	1174.45	862.859	152.002	1222.47	1072.55	160.69	1305.95	549.586	162.561	1080.32	202.437	197.965	1147.34	96.8567
1591	0	-286.46	1139.69	880.972	-236.427	1104.16	1138.02	-200.896	1139.88	489.051	-177.945	1140.33	103.519	-219.946	1253.16	41.3654	188.791	1175.36	863.947	151.758	1224.5	1072.52	161.014	1310.87	551.727	161.642	1096.17	196.522	196.429	1167.69	93.4436
1592	0	-286.504	1139.69	880.84	-236.65	1106.25	1137.96	-200.873	1139.93	489.067	-177.91	1140.25	103.573	-219.987	1253.13	41.3277	188.674	1176.42	865.154	151.463	1226.61	1072.62	161.209	1315.21	553.758	161.053	1112.68	190.216	194.917	1188.6	89.7187
1593	0	-286.423	1139.92	880.749	-236.616	1108.66	1137.94	-200.801	1140.21	489.126	-177.943	1140.31	103.57	-219.98	1253.1	41.3381	188.729	1177.74	866.262	151.214	1228.87	1072.83	161.377	1319.07	555.507	161.076	1129.89	183.598	193.696	1210.11	85.9673
1594	0	-286.332	1140.58	880.668	-236.634	1110.63	1137.93	-200.587	1140.22	489.097	-177.968	1140.31	103.617	-219.982	1253.1	41.3326	188.72	1179.22	867.402	151.21	1231.25	1073.13	161.463	1322.63	556.95	161.39	1147.48	176.683	192.873	1231.96	82.4535
1595	0	-286.361	1141.76	880.719	-236.631	1112.16	1138.04	-200.274	1140.43	489.088	-177.94	1140.29	103.658	-219.997	1253.11	41.3587	188.961	1180.61	868.296	151.084	1233.32	1073.29	161.574	1325.72	557.935	162.076	1165.55	169.916	192.446	1254.17	79.3601
1596	0	-285.884	1142.59	880.56	-236.186	1114.45	1138.06	-199.882	1140.72	489.087	-177.73	1140.37	103.798	-219.982	1253.07	41.3194	189.282	1181.94	868.824	151.033	1235.44	1073.45	162.007	1328.8	558.806	162.963	1183.81	163.469	192.268	1276.7	76.6768
1597	0	-284.909	1143.2	880.251	-235.795	1116.59	1138.06	-199.484	1141.06	489.022	-177.701	1140.32	103.859	-219.99	1253.09	41.2961	189.722	1183.63	869.304	151.341	1237.87	1073.65	162.036	1331.43	559.183	163.863	1202.19	157.377	193.199	1299.96	74.9557
1598	0	-284.311	1144.76	880.188	-235.064	1119.18	1138.1	-198.991	1141.48	489.03	-177.629	1140.02	103.79	-219.949	1253.02	41.3278	190.36	1185.59	869.915	151.633	1240.3	1073.65	161.786	1333.31	559.26	165.349	1220.31	151.725	193.474	1320.76	73.1099
1599	0	-283.45	1146.24	880.107	-234.394	1121.54	1138.07	-198.412	1141.97	489.014	-177.399	1140.16	103.917	-219.925	1252.99	41.3237	191.005	1187.77	870.281	152.093	1242.9	1073.74	160.767	1334.65	558.884	166.983	1238.01	146.641	194.66	1341.24	72.2441
1600	0	-282.693	1148.17	880.204	-233.472	1123.91	1138.1	-197.907	1142.84	489.045	-177.381	1140.16	103.911	-219.952	1253.01	41.3274	191.95	1190.21	870.556	152.705	1245.45	1073.53	160.922	1337	558.319	168.698	1255.08	142.163	195.969	1361.34	71.9317
1601	0	-281.407	1149.71	880.046	-232.336	1126.35	1138.15	-197.398	1143.77	489.166	-177.231	1140.15	103.946	-219.938	1253.01	41.3263	192.977	1192.95	870.812	153.367	1248.13	1073.44	160.756	1338.88	557.604	170.683	1271.54	138.298	197.637	1380.51	72.0447
1602	0	-280.032	1151.05	879.948	-231.061	1128.81	1138.17	-196.712	1144.5	489.178	-177	1139.73	103.902	-219.974	1253.03	41.3281	194.487	1195.31	870.919	154.236	1250.93	1073.07	159.986	1340.13	556.327	172.707	1287.07	134.922	199.527	1398.45	72.7552
1603	0	-278.844	1152.82	879.955	-229.671	1131.41	1138.2	-195.886	1145.16	489.201	-176.948	1140.27	104.08	-219.954	1252.97	41.3045	196.034	1197.75	870.736	155.131	1253.84	1072.64	159.459	1341.59	555.007	174.795	1301.33	132.254	201.678	1415.03	74.1962
1604	0	-277.8	1154.79	880.189	-228.072	1133.71	1138.23	-195.072	1145.99	489.289	-176.789	1140.36	104.173	-219.906	1252.92	41.2937	197.585	1200.81	870.269	156.018	1256.67	1072.03	159.609	1343.77	553.762	177.066	1314.14	129.893	203.807	1429.72	75.8993
1605	0	-276.194	1156.32	880.359	-226.439	1136.1	1138.32	-194.307	1147.14	489.545	-176.602	1140.43	104.252	-219.913	1252.94	41.2962	199.666	1204.1	869.601	157.3	1259.93	1071.5	159.823	1346.08	552.356	179.169	1325.39	127.74	205.711	1442.08	77.0177
1606	0	-274.66	1157.72	880.621	-224.537	1138.21	1138.46	-193.426	1148.34	489.737	-176.429	1140.48	104.358	-219.878	1252.79	41.2553	201.063	1207.65	868.757	158.797	1263.4	1070.82	159.585	1347.93	550.704	180.893	1334.98	125.965	207.391	1452.63	78.1386
1607	0	-273.072	1159.1	880.953	-222.59	1140.01	1138.58	-192.316	1149.15	489.797	-176.135	1140.41	104.444	-219.815	1252.76	41.232	202.417	1211.31	867.432	160.089	1266.86	1070.18	159.736	1350.24	549.128	181.829	1342.6	124.046	208.887	1461.14	78.7758
1608	0	-271.332	1160.31	881.327	-220.218	1142.54	1138.7	-191.321	1150.52	490.138	-175.95	1140.51	104.563	-219.891	1252.91	41.2608	203.56	1215.03	865.601	161.742	1270.8	1069.5	159.866	1352.4	547.537	182.754	1348.36	122.203	209.984	1467.56	78.7948
1609	0	-269.777	1161.92	881.722	-217.901	1144.65	1138.94	-190.286	1152.08	490.464	-175.703	1140.44	104.671	-220.272	1253.56	41.4114	204.562	1218.95	863.468	163.299	1274.9	1069.02	160.089	1354.26	545.885	183.242	1352.48	120.724	210.649	1471.54	78.3681
1610	0	-267.972	1163.49	882.292	-215.329	1146.26	1139.38	-189.053	1153.2	490.713	-175.428	1140.31	104.782	-220.397	1253.84	41.465	205.661	1223.07	861.302	165.205	1279.23	1068.58	160.602	1355.69	543.945	183.126	1354.82	119.374	210.668	1472.85	76.5303
1611	0	-265.973	1164.64	882.849	-212.562	1148.1	1139.88	-187.842	1154.59	491.106	-175.163	1140.24	104.964	-220.242	1253.44	41.3425	206.904	1227.41	859.413	167.019	1283.79	1068.09	161.162	1356.38	541.863	182.453	1354.53	117.542	210.428	1473.14	73.5716
1612	0	-264.142	1166.2	883.694	-209.599	1150.26	1140.27	-186.774	1156.38	491.565	-174.932	1140.07	105.167	-220.709	1254.2	41.4917	208.206	1232	857.673	169.111	1288.72	1067.72	161.595	1356.74	539.786	181.391	1353.6	115.896	209.538	1473.17	72.0727
1613	0	-261.824	1167.65	884.302	-206.721	1152	1140.79	-185.159	1157.64	491.86	-174.63	1139.92	105.418	-220.341	1253.58	41.3227	209.553	1236.68	855.778	171.084	1293.74	1067.43	162.023	1357.08	537.877	180.699	1354.61	114.961	208.405	1473.76	70.3676
1614	0	-259.344	1169.31	885.044	-203.276	1153.81	1141.33	-183.856	1159.42	492.34	-174.216	1139.79	105.677	-220.838	1254.33	41.5076	210.813	1241.66	854.068	173.158	1298.89	1067.19	162.25	1357.57	536.31	180.776	1356.82	114.137	207.412	1474.79	68.4917
1615	0	-256.994	1171.03	885.724	-199.823	1155.88	1142.17	-182.127	1161.44	492.797	-174.002	1139.99	105.959	-220.937	1254.57	41.5452	211.981	1246.93	852.619	175.278	1304.07	1067.13	162.405	1358.87	535.589	181.345	1358.62	113.966	207.297	1475.6	67.048
1616	0	-254.437	1173.26	886.535	-196.461	1157.69	1142.81	-180.544	1163.85	493.282	-173.968	1140.59	106.416	-220.952	1254.73	41.6114	213.796	1252.55	851.958	177.502	1309.38	1067.15	162.704	1361.61	536.076	181.676	1359.51	113.978	207.068	1475.18	67.0533
1617	0	-251.845	1175.43	887.124	-192.987	1159.33	1143.44	-178.587	1165.87	493.582	-173.929	1141.15	106.794	-220.96	1254.76	41.6451	215.357	1257.98	851.957	179.705	1314.74	1067.27	162.929	1365.51	536.922	181.973	1359.75	114.107	206.943	1475.39	67.3612
1618	0	-249.037	1177.47	887.63	-189.826	1160.87	1144.01	-176.866	1168.36	494.001	-173.347	1140.8	106.932	-220.966	1254.92	41.7835	217.201	1263.5	852.649	181.943	1320.07	1067.54	163.579	1370.25	537.465	182.081	1360.34	114.1	206.748	1475.52	66.9789
1619	0	-246.292	1180.01	888.231	-186.427	1162.74	1144.45	-175.109	1170.59	494.253	-173.084	1141.31	107.533	-221.622	1255.37	42.0875	219.025	1268.86	853.738	184.084	1325.42	1067.86	164.197	1374.87	537.521	182.059	1361.49	113.812	206.664	1475.6	66.8325
1620	0	-243.183	1182.32	888.543	-183.118	1165.14	1144.89	-173.484	1173.05	494.754	-172.736	1140.94	107.852	-221.653	1255.48	42.1665	221.142	1274.38	854.968	186.323	1330.77	1068.28	164.826	1378.9	537.18	182.607	1362.3	113.615	206.699	1475.83	66.1729
1621	0	-240.312	1184.98	889.081	-180.124	1167.34	1145.34	-171.885	1175.39	495.014	-172.64	1141.1	108.273	-221.663	1255.59	42.2064	223.156	1279.66	856.127	188.509	1335.93	1068.91	165.792	1382.68	536.646	183.09	1362.9	113.459	207.012	1476.26	66.2697
1622	0	-237.445	1187.78	889.499	-177.036	1169.56	1145.93	-170.149	1177.55	495.488	-172.391	1141.3	108.679	-221.69	1255.53	42.1917	225.002	1284.14	857.063	190.734	1340.89	1069.56	166.846	1385.86	536.143	183.436	1363.65	113.335	207.07	1476.66	66.0401
1623	0	-234.322	1190.23	889.948	-173.726	1171.92	1146.24	-168.372	1179.89	495.828	-171.943	1141.42	109.148	-221.712	1255.59	42.2197	227.253	1289.82	857.65	193.113	1345.59	1070.21	167.968	1388.79	535.739	183.731	1364.26	113.088	206.838	1476.94	65.5687
1624	0	-231.274	1192.9	890.359	-170.462	1174.89	1146.49	-166.488	1182.13	496.381	-171.669	1141.68	109.631	-221.619	1255.74	42.2687	229.62	1295.3	858.008	195.609	1350.13	1070.95	169.157	1391.47	535.398	183.836	1364.67	112.829	206.844	1477.43	65.4822
1625	0	-228.188	1195.58	890.672	-167.232	1177.79	1146.76	-164.642	1184.22	496.686	-171.339	1141.82	110.157	-221.638	1255.8	42.2729	232.577	1300.59	858.245	198.204	1354.5	1071.61	170.385	1393.96	535.038	184.177	1365.17	112.729	206.842	1477.48	65.3168
1626	0	-225.135	1198.25	891.01	-163.98	1180.29	1147.18	-162.815	1186.43	497.178	-171.033	1142.17	110.709	-221.665	1255.95	42.3506	235.418	1305.03	858.241	200.836	1358.58	1072.35	171.507	1396.39	534.692	184.034	1365.5	112.389	206.83	1477.63	65.087
1627	0	-222.22	1201.34	891.531	-160.676	1182.81	1147.62	-161.124	1188.72	497.627	-170.728	1142.87	111.517	-221.703	1255.81	42.4302	237.725	1310.49	858.312	203.584	1362.63	1073.05	172.831	1399.08	534.3	184.306	1365.91	112.247	206.916	1477.87	64.9109
1628	0	-219.068	1203.96	892.007	-157.395	1185.05	1148.05	-159.456	1191.1	498.171	-170.063	1142.89	112.012	-221.627	1255.71	42.4123	239.324	1317.09	858.562	206.515	1366.66	1073.72	174.035	1401.51	533.941	184.504	1366.26	112.085	206.876	1478.05	64.7888
1629	0	-216.292	1206.98	892.522	-154.233	1188.05	1148.46	-157.873	1194.09	498.901	-169.737	1142.78	112.492	-221.601	1255.89	42.4671	241.781	1322.01	858.614	209.384	1370.51	1074.39	175.376	1404.08	533.713	184.697	1366.67	111.945	206.664	1478.18	64.5485
1630	0	-213.406	1209.66	893.032	-150.903	1191.33	1149.01	-156.43	1195.42	499.34	-169.557	1143.33	113.315	-221.623	1255.94	42.4316	244.875	1325.47	858.464	212.401	1374.29	1075.04	176.423	1406.48	533.431	184.815	1367.02	111.753	206.798	1478.43	64.5601
1631	0	-210.593	1212.49	893.955	247.039	1329	858.426	-155.15	1197.6	500.135	-168.605	1142.85	114.058	-221.637	1255.91	42.414	248.255	1328	858.155	215.341	1378.01	1075.64	177.679	1408.98	533.186	184.381	1367.32	111.553	206.734	1478.59	64.4076
1632	0	-207.894	1215.48	894.626	249.456	1332.29	858.103	-153.913	1200.02	500.898	-168.976	1144.35	115.375	-221.45	1255.59	42.2596	251.545	1330.19	857.759	218.217	1381.61	1076.23	179.019	1411.45	532.934	184.383	1367.66	111.424	206.703	1478.72	64.2867
1633	0	-205.3	1218.31	895.71	251.742	1335.57	857.717	-152.728	1202.08	501.885	-169.374	1145.74	116.547	-221.269	1255.26	42.0809	254.523	1332.42	857.332	221.144	1385.12	1076.74	179.974	1413.09	532.45	184.197	1367.85	111.211	206.55	1478.84	64.0487
1634	0	-202.778	1221.02	896.673	254.062	1338.05	857.06	-151.728	1204.34	502.93	-168.651	1145.2	117.473	-221.277	1255.07	42.0586	257.075	1334.89	856.918	223.996	1388.43	1077.25	181.23	1414.84	532.223	184.117	1368.13	111.076	206.491	1478.99	63.9264
1635	0	-200.261	1223.61	897.781	256.282	1340.29	856.646	-150.803	1206.85	504.042	-168.875	1146.44	118.897	-221.211	1254.73	41.9776	259.181	1337.66	856.553	226.905	1391.79	1077.78	182.274	1416.25	531.934	184.089	1368.29	110.974	206.446	1479.1	63.8519
1636	0	-198.012	1226.19	899.123	258.104	1343.02	856.22	-149.975	1209.43	505.325	-167.824	1145.94	120.021	-221.268	1254.49	41.9184	260.886	1340.69	856.264	229.603	1394.83	1078.25	183.476	1417.63	531.653	184.038	1368.42	110.873	206.351	1479.08	63.7431
1637	0	-195.967	1228.93	900.46	259.938	1345.64	855.884	-149.18	1211.53	506.439	-166.945	1145.75	120.961	-221.397	1254.29	41.8055	262.285	1343.88	856.07	232.261	1397.85	1078.67	184.569	1418.73	531.418	184.052	1368.6	110.804	206.3	1479.16	63.7192
1638	0	-193.88	1231.46	901.953	261.936	1348.19	855.735	-148.322	1215.06	507.611	-167.355	1148.7	122.624	-221.404	1253.9	41.7199	263.5	1347.09	855.982	234.617	1400.51	1079.06	185.555	1419.57	531.211	184.023	1368.69	110.716	206.312	1479.3	63.7412
1639	0	-191.936	1233.91	903.43	263.743	1350.63	855.886	-147.536	1217.98	508.858	-166.736	1150.07	123.873	-221.294	1253.59	41.5944	264.659	1350.14	856.005	237.272	1403.4	1079.64	186.637	1420.36	531.044	184.147	1368.91	110.624	206.329	1479.35	63.7562
1640	0	-189.978	1236.14	904.92	265.438	1353.02	856.121	-146.728	1221	510.078	-165.3	1150.89	125.343	-221.28	1253.2	41.6631	265.877	1352.92	856.139	239.686	1406.03	1080.12	187.651	1421.01	530.961	184.21	1368.97	110.565	206.314	1479.39	63.7556
1641	0	-188.159	1238.3	906.487	267.163	1354.86	856.33	-145.955	1224.09	511.293	-164.037	1152.17	126.864	-221.109	1252.94	41.6163	267.234	1355.33	856.378	242.03	1408.63	1080.64	188.711	1421.44	530.848	184.179	1368.87	110.503	206.29	1479.44	63.7647
1642	0	-186.246	1240.69	907.924	268.866	1357.08	856.78	-145.176	1227.36	512.635	-162.712	1153.27	128.377	-220.91	1252.55	41.6557	268.753	1357.39	856.712	244.311	1411.06	1081.18	189.844	1421.86	530.787	184.225	1368.89	110.426	206.265	1479.42	63.7227
1643	0	-184.959	1242.86	909.764	-114.185	1222.38	1162.46	-144.514	1230.67	513.86	-161.042	1154.55	129.66	-220.506	1252.1	41.7492	270.38	1359.22	857.13	246.534	1413.36	1081.72	190.885	1421.91	530.684	184.276	1368.89	110.347	206.263	1479.42	63.7727
1644	0	-183.585	1245.18	911.444	-111.944	1224.11	1163.84	-143.934	1234.16	515.094	-159.615	1155.67	131.114	-220.03	1251.59	41.777	271.988	1361.03	857.599	248.674	1415.6	1082.28	191.958	1422.01	530.7	184.374	1368.83	110.314	206.237	1479.38	63.7783
1645	0	-182.167	1247.26	912.978	-109.554	1226.49	1165.15	-143.552	1237.53	516.466	-157.863	1157.01	132.545	-219.892	1251.59	41.9981	273.406	1363.07	858.084	250.694	1417.7	1082.82	192.993	1421.87	530.702	184.428	1368.79	110.206	206.203	1479.29	63.8039
1646	0	-180.64	1249.21	914.637	-107.458	1228.64	1166.55	-142.894	1240.7	517.476	-156.103	1158.89	133.957	-219.614	1251.46	42.3064	274.734	1364.91	858.4	252.669	1419.88	1083.3	194.018	1421.79	530.738	184.487	1368.7	110.146	206.197	1479.28	63.8633
1647	0	-179.329	1251.31	916.197	-105.397	1230.25	1167.69	-142.795	1244.72	518.898	-154.637	1160.39	135.313	-218.953	1251.2	42.3894	276.01	1366.89	858.774	254.567	1421.95	1083.91	194.982	1421.75	530.747	184.55	1368.65	110.088	206.18	1479.24	63.9478
1648	0	-178.123	1253.34	917.705	-103.448	1231.62	1169.02	-142.768	1248.86	520.13	-153.085	1162.59	136.737	-217.947	1251.22	42.4818	277.31	1368.77	859.023	256.421	1424.06	1084.57	195.908	1421.66	530.784	184.601	1368.62	110.019	206.147	1479.2	64.0356
1649	0	-176.95	1255.45	918.975	-101.366	1233.45	1170.2	-142.385	1252.59	521.422	-151.47	1164.44	138.155	-217.349	1251.05	42.8064	278.868	1368.54	858.801	258.161	1426.11	1085.11	196.785	1421.69	530.81	184.89	1368.76	109.927	206.109	1479.12	64.1394
1650	0	-175.708	1257.64	920.616	-99.4281	1235.73	1171.23	-142.155	1256.49	522.628	-149.946	1166.5	139.45	-217.079	1251.46	43.2705	280.245	1370.04	859.202	259.875	1428.18	1085.7	197.603	1421.61	530.791	184.893	1368.72	109.852	206.286	1479.12	64.3442
1651	0	-174.628	1259.84	922.034	-97.6267	1237.72	1172.25	-142.555	1261.27	523.971	-148.675	1168.54	140.937	-216.623	1251.9	43.5931	281.257	1372.33	859.393	261.507	1430.16	1086.27	198.307	1421.58	530.771	184.634	1368.46	109.777	206.313	1479.12	64.5402
1652	0	-173.581	1262.07	923.32	-95.7251	1239.77	1173.24	-142.512	1263.98	524.914	-147.456	1170.92	142.054	-216.258	1252.5	43.9286	282.165	1374.17	859.52	263.118	1432.18	1086.76	198.953	1421.62	530.688	184.651	1368.46	109.74	206.294	1479	64.6139
1653	0	-172.449	1264.31	924.664	-94.0331	1241.58	1174.23	-142.505	1268.99	526.091	-146.544	1173.58	143.232	-216.368	1254.22	44.4964	283.327	1376.1	859.695	264.752	1434.22	1087.24	199.555	1421.77	530.584	184.782	1368.49	109.667	206.069	1478.82	64.6268
1654	0	-171.401	1266.56	925.775	-92.1751	1243.17	1174.99	-142.556	1272.92	527.083	-145.786	1176.41	144.358	-216.38	1255.64	44.88	284.307	1377.86	859.763	266.291	1436.17	1087.65	200.048	1421.98	530.463	184.984	1368.53	109.646	206.288	1478.86	64.8403
1655	0	-170.296	1268.83	926.897	-90.4241	1244.78	1175.62	-142.654	1276.72	527.937	-145.561	1179.99	145.223	-217.043	1257.98	45.4612	285.377	1379.78	859.841	267.814	1438.07	1088.02	200.458	1422.29	530.314	184.272	1368.31	109.415	206.288	1478.81	64.9413
1656	0	-169.145	1270.82	927.752	-88.7811	1246.45	1176.39	-142.737	1281.35	529.068	-145.504	1183.66	145.863	-218.133	1261.54	46.1756	286.342	1381.63	859.799	269.39	1440	1088.29	200.835	1422.75	530.235	184.348	1368.49	109.362	206.257	1478.76	65.0158
1657	0	-168.103	1273.09	928.719	-87.1635	1248.11	1176.86	-142.917	1284.15	529.636	-146.123	1188.54	146.279	-219.058	1265.38	46.6722	287.279	1383.41	859.728	270.915	1441.98	1088.49	201.209	1423.48	530.05	184.378	1368.5	109.33	205.85	1478.44	65.0509
1658	0	-167.034	1275.14	929.327	-85.6411	1249.68	1177.31	-143.217	1287.92	530.49	-146.9	1193.85	146.719	-220.424	1270.42	47.3963	288.186	1385.28	859.566	272.51	1443.94	1088.63	201.496	1424.32	529.812	184.019	1368.54	109.13	206.033	1478.53	65.1621
1659	0	-166.023	1277.42	930.131	-84.2247	1250.66	1177.72	-143.327	1289.77	530.634	-147.961	1200.14	146.812	-222.278	1276.49	48.1197	289.109	1387.08	859.443	273.972	1445.92	1088.74	201.905	1425.47	529.54	183.878	1368.45	109.132	206.068	1478.51	65.2069
1660	0	-164.924	1279.49	930.793	-82.8274	1252.34	1178	-143.455	1294.44	531.689	-149.979	1206.39	146.893	-224.438	1283.78	48.4716	290.095	1389.18	859.373	275.442	1447.84	1088.86	202.167	1426.75	529.335	184.108	1368.75	109.041	206.066	1478.39	65.2013
1661	0	-163.917	1281.54	931.227	-81.4005	1253.65	1178.38	-143.641	1298	532.227	-152.213	1213.16	146.949	-226.413	1291.08	48.4439	290.358	1392.46	859.195	276.733	1449.81	1089.05	202.406	1428.1	529.157	183.933	1368.76	108.935	206.042	1478.28	65.1708
1662	0	-162.875	1283.31	931.611	-80.0661	1255.37	1178.41	-143.868	1301.39	532.727	-154.699	1220.77	146.756	-228.728	1299.44	48.5684	290.981	1395.28	859.121	278.088	1451.87	1089.09	202.562	1429.57	528.886	183.948	1368.89	108.91	206.047	1478.33	65.25
1663	0	-161.738	1285.05	931.844	-78.6599	1257.25	1178.47	-144.108	1304.99	533.225	-157.696	1229.41	146.606	-231.382	1308.85	48.5687	291.701	1397.39	858.875	279.229	1453.91	1089.21	202.701	1431.08	528.498	183.877	1368.89	108.867	206.047	1478.34	65.2765
1664	0	-160.783	1286.8	932.016	-77.5295	1258.6	1178.43	-144.438	1308.89	533.768	-160.982	1237.81	146.329	-233.952	1318.54	48.2331	292.473	1399.66	858.69	280.28	1455.93	1089.27	202.884	1432.84	528.25	183.596	1368.79	108.84	206.074	1478.37	65.3159
1665	0	-159.786	1288.34	932.291	-76.384	1259.43	1178.44	-144.636	1312.62	534.25	-164.414	1246.5	146.054	-236.568	1328.73	47.9192	293.03	1401.93	858.453	281.223	1458.05	1089.32	202.948	1434.65	527.952	183.786	1369.25	108.8	206.139	1478.5	65.3888
1666	0	-158.935	1290	932.491	-75.1166	1260.91	1178.34	-145.491	1317.38	534.896	-168.003	1255.36	145.84	-239.095	1339.37	47.5725	293.674	1404.54	858.203	282.094	1460.32	1089.38	202.936	1436.51	527.555	183.69	1369.39	108.771	206.098	1478.51	65.3988
1667	0	-158.064	1291.53	932.675	-73.977	1262.52	1178.1	-145.788	1320.99	535.166	-171.609	1264.8	145.609	-241.476	1350.48	47.4822	294.138	1407.17	857.842	282.839	1462.45	1089.38	202.942	1438.44	527.126	183.537	1369.36	108.798	206.119	1478.59	65.405
1668	0	-157.226	1293.12	932.863	-72.938	1263.66	1178.06	-146.401	1325.32	535.564	-175.028	1274.62	145.561	-243.772	1361.79	47.9362	294.653	1409.98	857.583	283.579	1464.71	1089.38	202.914	1440.49	526.782	183.36	1369.4	108.783	206.094	1478.64	65.3548
1669	0	-156.484	1294.65	932.994	-71.7273	1265.03	1177.85	-147.119	1330.03	536.067	-178.373	1284.07	145.646	-246.003	1373.39	48.7771	295.009	1412.73	857.246	284.254	1467.01	1089.36	202.799	1442.52	526.341	183.284	1369.45	108.772	206.063	1478.72	65.3161
1670	0	-155.848	1296.24	933.212	-70.6138	1266.17	1177.55	-148.137	1335.38	536.93	-181.599	1293.72	145.8	-248.22	1385.04	49.9941	295.309	1415.51	856.857	284.816	1469.24	1089.33	202.745	1444.45	525.916	183.218	1369.66	108.793	206.045	1478.84	65.2347
1671	0	-155.425	1298.02	933.48	-69.4954	1267.36	1177.35	-149.097	1340.53	537.235	-184.438	1303.38	146.147	-250.398	1396.42	51.3772	295.515	1418.52	856.445	285.318	1471.45	1089.3	202.642	1446.52	525.508	183.147	1369.9	108.855	206.023	1478.94	65.1534
1672	0	-154.945	1299.91	933.72	-68.349	1268.91	1177.03	-150.237	1346.07	537.807	-187.079	1313.23	146.662	-252.558	1407.45	52.9321	295.662	1421.39	856.045	285.757	1473.67	1089.23	202.644	1448.49	525.086	183.09	1370.1	108.856	206.043	1479.04	65.1006
1673	0	-154.515	1301.63	934.116	-67.2985	1269.91	1176.97	-151.305	1351.72	538.462	-189.661	1322.1	147.377	-254.641	1418.1	54.5315	295.751	1424.26	855.699	286.198	1475.95	1089.22	202.556	1450.38	524.737	183.094	1370.25	108.906	206.037	1479.14	65.0339
1674	0	-154.307	1303.61	934.498	-66.3562	1270.82	1176.71	-152.091	1357.31	538.91	-191.866	1331.43	148.026	-256.86	1428.23	56.155	295.738	1427.11	855.363	286.61	1478.21	1089.16	202.453	1452.14	524.395	182.973	1370.36	108.943	206.008	1479.26	64.9737
1675	0	-154.049	1305.73	934.946	-65.3518	1272.05	1176.59	-153.401	1363.43	539.595	-193.839	1340.55	148.717	-258.862	1438.03	57.672	295.794	1429.82	854.923	286.981	1480.43	1089.16	202.374	1453.88	523.926	182.897	1370.38	108.96	206.054	1479.31	64.9527
1676	0	-153.836	1307.66	935.343	-64.5115	1272.92	1176.56	-155.12	1370.49	540.686	-195.649	1349.04	149.539	-260.883	1447.27	59.3211	295.728	1432.41	854.617	287.323	1482.64	1089.16	202.355	1455.47	523.642	182.85	1370.5	109.008	206.214	1479.46	64.8927
1677	0	-153.695	1309.87	935.68	-63.6074	1274.2	1176.42	-156.679	1377.39	541.719	-197.12	1357.46	150.481	-262.935	1456.3	60.9559	295.661	1434.9	854.333	287.601	1484.77	1089.15	202.374	1457.04	523.382	182.818	1370.54	108.908	206.041	1479.4	64.8878
1678	0	-153.661	1312.36	936.03	-62.9933	1275.04	1176.28	-158.196	1384.12	542.872	-198.287	1366.77	151.475	-264.764	1465.02	62.5902	295.427	1437.64	854.176	287.95	1486.93	1089.19	202.371	1458.59	523.013	182.726	1370.67	109.071	206.037	1479.39	64.8217
1679	0	-153.766	1315.1	936.483	-62.3962	1276.03	1176.25	-159.688	1390.82	543.825	-199.503	1374.49	152.203	-266.511	1473.38	64.1277	294.9	1440.79	854.011	288.43	1489.29	1089.21	202.308	1460.13	522.618	182.758	1370.54	108.991	206.064	1479.45	64.8714
1680	0	-153.835	1317.76	936.944	-61.7257	1277.6	1176.11	-161.15	1397.49	545.03	-200.364	1382.85	153.26	-268.164	1481.78	65.7725	294.652	1443.98	853.851	288.782	1491.3	1089.28	202.223	1461.53	522.311	182.579	1370.76	109.073	206.099	1479.5	64.9076
1681	0	-153.853	1320.39	937.392	-61.3396	1278.56	1176.05	-162.964	1404.57	546.236	-201.205	1391.67	154.232	-269.779	1490.44	67.3633	294.515	1446.29	853.842	289.149	1493.29	1089.34	202.183	1462.95	522.071	182.486	1370.79	109.051	206.135	1479.47	64.9018
1682	0	-154.106	1323.7	937.892	-60.855	1280.02	1175.95	-164.231	1410.92	547.33	-202.222	1399.71	155.2	-271.208	1499.06	68.9652	294.27	1448.3	853.795	289.38	1494.95	1089.44	202.098	1464.35	521.744	182.439	1370.88	109.064	206.033	1479.39	64.8207
1683	0	-154.354	1326.95	938.29	-60.5103	1281.67	1175.87	-165.464	1417.39	548.454	-203.178	1407.77	156.033	-272.453	1507.64	70.2854	294.235	1450.39	853.807	289.738	1496.66	1089.64	202.094	1465.68	521.41	182.377	1370.93	109.073	206.145	1479.47	64.9213
1684	0	-154.563	1330.23	938.724	-60.399	1283.03	1175.81	-166.775	1424.16	549.638	-204.241	1416.53	157.024	-273.695	1516.28	71.4861	294.261	1452.19	853.778	290.255	1498.55	1089.79	202.001	1467.07	521.154	182.357	1371.04	109.074	206.087	1479.37	64.8113
1685	0	-154.92	1333.7	939.068	-60.3283	1284.49	1175.7	-168.049	1430.88	550.719	-205.298	1425.19	157.983	-274.599	1525.94	73.2812	294.24	1453.89	853.787	290.426	1499.67	1090	201.943	1468.54	520.909	182.282	1371.12	109.095	206.181	1479.5	64.9488
1686	0	-155.251	1337.31	939.484	-60.1302	1286.72	1175.57	-169.148	1437.35	551.619	-206.545	1433.94	158.917	-275.661	1535.63	74.7382	294.221	1455.74	853.805	290.761	1501.04	1090.24	201.836	1470.01	520.596	182.189	1371.17	109.079	206.142	1479.41	64.8427
1687	0	-155.695	1341.2	939.893	-60.116	1288.92	1175.46	-169.876	1443.19	552.556	-207.821	1443.01	159.728	-276.531	1545.43	76.3663	294.079	1457.62	853.808	291.201	1502.39	1090.39	201.703	1471.59	520.186	182.103	1371.21	109.115	206.218	1479.55	64.9732
1688	0	-156.041	1344.78	940.207	-60.2609	1290.87	1175.29	-170.622	1449.32	553.438	-209.356	1452.23	160.765	-277.47	1555.59	77.958	293.957	1459.6	853.817	291.685	1503.76	1090.56	201.561	1473.17	519.878	182.073	1371.32	109.12	206.233	1479.57	65.0115
1689	0	-156.535	1348.83	940.528	-60.5517	1292.7	1175.17	-171.393	1455.34	554.229	-210.992	1461.45	161.556	-278.328	1565.89	79.5207	293.733	1461.54	853.764	292.124	1505.02	1090.79	201.434	1474.76	519.56	181.95	1371.4	109.115	206.213	1479.45	64.8648
1690	0	-156.953	1352.79	940.758	-60.8802	1294.62	1174.99	-172.011	1461.36	554.886	-212.585	1470.71	162.487	-279.205	1576.32	81.1277	293.731	1463.63	853.643	292.693	1506.38	1090.92	201.33	1476.33	519.208	181.876	1371.49	109.166	206.227	1479.41	64.8522
1691	0	-157.846	1357.52	941.056	-61.1034	1296.91	1174.67	-172.557	1467.38	555.496	-214.331	1479.47	163.233	-280.091	1586.93	82.9282	293.493	1465.82	853.598	292.993	1507.54	1090.95	201.122	1478.06	518.799	181.826	1371.57	109.192	206.231	1479.48	64.8688
1692	0	-157.976	1361.04	941.179	-61.4495	1299.51	1174.32	-172.945	1473.13	556.026	-216.047	1489.16	164.154	-281.006	1597.59	84.5872	293.312	1467.94	853.455	293.66	1508.85	1091.06	200.964	1479.84	518.454	181.718	1371.65	109.213	206.233	1479.48	64.8706
1693	0	-158.432	1365.03	941.22	-61.8295	1302.23	1173.99	-173.201	1478.83	556.48	-217.624	1498.33	164.786	-281.932	1608.01	86.3649	293.181	1470.05	853.299	294.135	1510.11	1091.08	200.725	1481.75	517.995	181.646	1371.8	109.244	206.245	1479.48	64.845
1694	0	-158.765	1369.04	941.164	-62.2391	1304.89	1173.5	-173.473	1484.73	556.817	-219.284	1507.6	165.616	-282.847	1618.24	88.0968	292.912	1472.03	853.111	294.627	1511.5	1091.12	200.634	1483.76	517.538	181.535	1371.88	109.271	206.254	1479.57	64.8387
1695	0	-159.494	1373.51	940.984	-62.8149	1307.36	1172.98	-173.903	1490.8	557.263	-220.851	1516.78	166.311	-283.862	1628.35	89.8004	292.674	1474.09	852.782	294.882	1512.5	1091.07	200.385	1485.74	517.109	181.482	1371.96	109.321	206.256	1479.61	64.8249
1696	0	-160.068	1377.66	940.906	-63.3133	1309.97	1172.5	-174.046	1496.61	557.415	-222.31	1526.02	167.032	-284.796	1638.17	91.4975	292.479	1476.27	852.45	295.318	1513.97	1091.03	200.183	1487.79	516.596	181.33	1372.1	109.359	206.277	1479.64	64.777
1697	0	-160.544	1381.78	940.607	-63.9883	1312.55	1171.9	-174.099	1502.27	557.617	-223.579	1534.32	167.71	-285.713	1647.62	92.9726	292.286	1478.31	852.15	295.685	1515.26	1090.85	200.047	1489.82	516.118	181.257	1372.3	109.428	206.317	1479.72	64.7273
1698	0	-161.082	1386.18	940.328	-64.6399	1315.11	1171.28	-174.371	1508.14	557.793	-224.741	1542.78	168.218	-286.651	1656.78	94.4173	292.016	1480.45	851.702	295.747	1516.39	1090.73	199.93	1491.89	515.608	181.134	1372.45	109.482	206.332	1479.8	64.6795
1699	0	-161.563	1390.4	939.898	-65.433	1317.56	1170.44	-174.622	1513.95	557.799	-225.666	1551	168.731	-287.537	1665.49	95.8415	291.851	1482.59	851.389	296.169	1517.93	1090.48	199.749	1494.04	515.13	181.096	1372.52	109.597	206.322	1479.91	64.6334
1700	0	-161.892	1394.55	939.43	-66.2003	1320.13	1169.73	-174.723	1519.56	557.827	-226.488	1558.99	169.01	-288.426	1674.05	96.933	291.598	1484.79	850.998	296.252	1519.23	1090.31	199.671	1496.23	514.623	180.963	1372.71	109.657	206.359	1479.95	64.5676
1701	0	-162.634	1399.06	938.929	-66.9986	1323.03	1168.73	-174.914	1525.3	557.815	-227.099	1566.23	169.28	-289.165	1682.3	97.9867	291.269	1487.3	850.561	296.464	1520.74	1090.1	199.546	1498.5	514.023	180.847	1372.95	109.737	206.357	1480.07	64.5227
1702	0	-163.157	1403.4	938.352	-67.8079	1325.98	1167.91	-175.171	1530.9	557.677	-227.577	1573.74	169.474	-289.74	1689.9	98.7272	290.909	1489.91	850.211	296.459	1522.01	1089.84	199.45	1500.8	513.443	180.816	1373.12	109.862	206.37	1480.15	64.459
1703	0	-163.62	1407.68	937.623	-68.6152	1328.85	1166.83	-175.392	1536.26	557.441	-227.921	1581.11	169.513	-290.109	1697.27	99.3228	290.616	1492.43	849.86	296.512	1523.45	1089.56	199.351	1503.04	512.792	180.771	1373.35	109.935	206.397	1480.23	64.3898
1704	0	-164.209	1411.89	936.971	-69.4565	1332	1165.72	-175.601	1541.58	557.15	-227.998	1588.76	169.597	-290.676	1704.67	99.5266	290.297	1494.81	849.299	295.984	1524.24	1089.39	199.314	1505.4	512.223	180.704	1373.42	110.01	206.412	1480.28	64.3051
1705	0	-164.767	1416.09	936.276	-70.413	1334.95	1164.7	-175.812	1546.92	556.842	-228.271	1594.91	169.412	-290.756	1711.62	99.615	290.112	1496.97	848.828	296.45	1526.13	1088.87	199.24	1507.74	511.609	180.573	1373.65	110.11	206.446	1480.29	64.218
1706	0	-165.323	1420.29	935.357	-71.5237	1337.69	1163.52	-176.024	1552.05	556.465	-228.139	1601.44	169.083	-291.044	1718.61	99.3357	290.006	1499.16	848.402	296.073	1527.3	1088.64	199.192	1510.08	510.938	180.493	1373.73	110.123	206.434	1480.3	64.0856
1707	0	-165.886	1424.33	934.514	-72.6739	1340.2	1162.51	-176.268	1556.97	555.851	-228.061	1607.92	168.802	-290.37	1724.74	98.9377	289.834	1501.3	847.896	296.012	1528.7	1088.29	199.179	1512.36	510.177	180.378	1373.85	110.192	206.457	1480.37	64.0661
1708	0	-166.551	1428.44	933.578	-73.7094	1343.33	1161.16	-176.519	1562.07	555.288	-227.828	1614.72	168.425	-289.724	1730.82	98.2674	289.664	1503.38	847.331	295.849	1530.1	1087.91	199.136	1514.84	509.465	180.358	1374.03	110.304	206.507	1480.4	63.9881
1709	0	-167.019	1432.33	932.619	-74.8202	1346.72	1159.95	-176.694	1566.85	554.613	-228.258	1620.54	168.035	-289.011	1736.84	97.3742	289.565	1505.49	846.874	295.709	1531.45	1087.53	198.83	1516.85	508.733	180.239	1374.18	110.367	206.504	1480.44	63.9339
1710	0	-167.666	1436.32	931.596	-75.7782	1350.02	1158.66	-176.776	1571.55	553.816	-227.856	1626.48	167.437	-288.231	1742.74	96.3773	289.421	1507.56	846.373	295.566	1532.89	1087.21	198.994	1519.42	508.1	180.211	1374.52	110.462	206.533	1480.47	63.8807
1711	0	-168.538	1440.81	930.375	-76.983	1353.28	1157.43	-176.841	1575.96	552.889	-227.351	1632.37	166.707	-287.303	1748.63	95.088	289.312	1509.58	845.894	295.346	1534.3	1086.83	198.727	1521.52	507.416	180.009	1374.52	110.517	206.545	1480.5	63.8636
1712	0	-169.004	1444.71	929.26	-78.3234	1355.85	1156.1	-176.638	1580.11	551.955	-226.789	1638.39	166.262	-286.144	1754.31	93.7262	289.194	1511.71	845.474	295.091	1535.67	1086.37	198.57	1523.61	506.672	179.957	1374.6	110.588	206.561	1480.56	63.8051
1713	0	-169.387	1448.34	928.08	-79.6586	1359.02	1154.78	-176.59	1584.5	550.909	-226.238	1643.74	165.167	-284.984	1759.9	92.2282	288.997	1513.76	844.958	294.701	1536.95	1085.97	198.459	1525.77	505.959	179.89	1374.82	110.66	206.606	1480.57	63.7407
1714	0	-169.802	1452.06	926.825	-80.9732	1362.1	1153.58	-176.26	1588.39	549.675	-225.598	1649.46	164.361	-283.538	1765.5	90.6344	288.836	1515.77	844.517	294.546	1538.62	1085.69	198.433	1527.95	505.285	179.866	1374.9	110.694	206.635	1480.61	63.727
1715	0	-170.465	1456.16	925.615	-82.4212	1365.27	1152.35	-175.849	1592.07	548.404	-225.06	1655.15	163.479	-282.073	1770.92	89.0947	288.592	1517.7	844.042	294.273	1540.19	1085.38	198.419	1530.18	504.62	179.727	1375.18	110.861	206.605	1480.6	63.6571
1716	0	-171.093	1460.22	924.449	-83.7921	1368.67	1151.1	-175.425	1595.67	547.014	-224.32	1660.78	162.395	-280.495	1776.63	87.3663	288.395	1519.66	843.576	293.738	1541.6	1085.05	198.268	1532.4	503.921	179.641	1375.35	110.97	206.614	1480.61	63.6152
1717	0	-171.669	1464.29	923.192	-85.2523	1372.23	1149.78	-174.941	1599.17	545.546	-223.553	1666.28	161.39	-278.957	1782.25	85.9314	287.976	1521.53	843.141	293.264	1543.21	1084.73	198.113	1534.56	503.31	179.679	1375.59	111.121	206.63	1480.68	63.6128
1718	0	-172.364	1468.5	921.966	-86.8015	1375.55	1148.72	-174.292	1602.52	544.01	-222.823	1671.57	160.263	-277.223	1787.76	84.2882	287.39	1523.07	842.679	292.68	1544.79	1084.42	197.879	1536.48	502.65	179.495	1375.65	111.081	206.63	1480.67	63.5696
1719	0	-172.991	1472.5	920.729	-88.2619	1379.16	1147.35	-173.522	1605.63	542.374	-221.894	1676.04	159.152	-275.469	1793.14	82.7788	286.934	1525.02	842.292	292.078	1546.43	1084.21	197.79	1538.46	502.142	179.414	1375.8	111.163	206.659	1480.72	63.522
1720	0	-173.644	1476.59	919.511	-89.8645	1382.36	1146.34	-172.517	1608.25	540.586	-220.736	1681.45	157.819	-273.772	1798.59	81.3144	286.399	1526.99	842.005	291.348	1548.22	1084	197.472	1540.24	501.496	179.351	1375.85	111.286	206.654	1480.76	63.5074
1721	0	-174.33	1480.69	918.252	-91.4939	1385.95	1145.27	-171.547	1611.08	538.815	-219.876	1685.4	156.615	-271.953	1803.69	79.7862	286.062	1529.1	841.643	290.558	1549.89	1083.81	197.283	1542.05	501.001	179.426	1376.21	111.465	206.694	1480.83	63.4694
1722	0	-175.084	1484.77	916.877	-93.1086	1389.84	1144.18	-170.581	1613.83	537.041	-218.697	1688.98	154.887	-269.943	1808.41	78.2511	286.053	1531.4	841.299	289.746	1551.73	1083.63	197.017	1543.88	500.403	179.196	1376.43	111.518	206.707	1480.84	63.4035
1723	0	-175.897	1488.95	915.692	-94.9718	1393.44	1143.22	-169.434	1616.38	535.23	-216.278	1693.47	153.499	-267.737	1812.66	76.6168	285.484	1533.58	841.045	288.952	1553.6	1083.44	196.717	1545.79	499.848	178.877	1376.44	111.651	206.716	1480.85	63.3531
1724	0	-176.623	1492.97	914.468	-96.6192	1397.37	1142.03	-168.434	1617.77	533.274	-214.812	1697.48	152.024	-265.415	1816.76	74.7697	284.722	1535.56	840.888	287.969	1555.49	1083.33	196.403	1547.61	499.375	178.835	1376.55	111.774	206.76	1480.97	63.4216
1725	0	-177.423	1497.06	913.216	-98.6161	1400.86	1141.18	-167.394	1621.66	531.69	-212.967	1700.57	150.344	-263.089	1820.58	72.6634	283.948	1537.65	840.7	287	1557.4	1083.18	196.087	1549.2	498.861	178.8	1376.72	111.848	206.893	1481.22	63.5738
1726	0	-178.309	1501.08	911.86	-100.37	1404.45	1140.23	-166.482	1624.74	530.044	-211.002	1703.55	148.519	-260.273	1823.66	70.2551	283.21	1539.83	840.526	286.064	1559.42	1083.07	195.854	1550.97	498.507	178.77	1376.89	111.951	206.929	1481.27	63.547
1727	0	-179.279	1505.25	910.618	-102.252	1407.91	1139.29	-165.695	1627.5	528.355	-209.058	1706.7	146.7	-257.24	1826.51	67.6302	282.641	1542.13	840.475	284.956	1561.49	1083.03	195.448	1552.51	498.085	178.728	1377.02	112.089	206.953	1481.26	63.499
1728	0	-180.14	1509.06	909.411	-104.093	1411.66	1138.33	-164.784	1630.46	526.675	-206.712	1708.65	144.566	-253.905	1828.89	64.7435	281.872	1544.28	840.44	283.797	1563.61	1082.98	194.865	1553.9	497.637	178.657	1377.12	112.168	206.961	1481.33	63.4459
1729	0	-181.031	1512.92	908.148	-106.072	1415.48	1137.3	-164.058	1633.47	525.047	-203.06	1708.16	141.652	-250.438	1830.94	61.6346	280.927	1546.36	840.375	282.77	1565.97	1082.82	194.443	1555.54	497.225	178.592	1377.19	112.311	207.024	1481.38	63.396
1730	0	-182.038	1516.84	906.886	-108.138	1419.73	1136.36	-163.234	1636.38	523.402	-202.171	1712.46	140.52	-246.703	1832.55	58.3492	279.736	1548.4	840.254	281.295	1568.02	1082.91	193.462	1556.59	496.592	178.566	1377.3	112.491	207.046	1481.32	63.2395
1731	0	-183.277	1521.04	905.683	-110.209	1423.48	1135.63	-162.529	1639.26	521.696	-199.704	1714.44	138.364	-242.663	1833.79	54.9122	278.78	1550.69	840.196	279.839	1570.33	1082.93	193.408	1558.59	496.474	178.49	1377.32	112.716	206.929	1481.18	63.0448
1732	0	-184.293	1524.68	904.626	-112.109	1427.19	1134.79	-161.767	1642.21	519.977	-197.12	1715.3	136.154	-238.18	1834.45	51.1762	277.88	1553.02	840.174	278.29	1572.8	1082.85	193.007	1560.29	496.117	178.445	1377.4	112.917	206.885	1481.2	62.9853
1733	0	-185.494	1528.49	903.228	-114.355	1430.98	1133.88	-161.012	1644.89	518.238	-194.457	1716.1	133.867	-233.769	1834.87	47.4831	276.803	1555.38	840.094	276.708	1575.34	1082.79	192.526	1561.93	495.778	178.547	1377.51	113.293	207.131	1481.18	62.773
1734	0	-187.029	1533.04	902.154	-116.467	1435.11	1133.16	-160.145	1647.5	516.432	-191.784	1716.61	131.507	-229.437	1834.39	43.5424	275.45	1557.71	840.019	275.039	1578.05	1082.64	192.051	1563.59	495.46	178.355	1377.52	113.492	207.191	1481.22	62.6887
1735	0	-188.485	1537.27	901.188	-118.653	1438.93	1132.36	-159.359	1649.89	514.579	-189.161	1716.73	129.599	-227.856	1836.79	44.8217	274.154	1560.04	839.875	273.265	1580.79	1082.58	191.407	1565.22	495.01	178.192	1377.54	113.682	207.262	1481.3	62.6176
1736	0	-189.895	1541.4	900.042	-120.845	1442.67	1131.83	-158.415	1652.07	512.676	-185.562	1716.93	128.486	-225.379	1837.44	45.217	272.781	1562.55	839.714	271.374	1583.6	1082.3	190.368	1566.34	494.562	178.44	1377.59	114.073	207.283	1481.31	62.534
1737	0	-191.428	1545.59	898.829	-123.302	1447.08	1130.77	-157.43	1654.18	510.69	-185.288	1718.36	127.772	-222.53	1836.96	44.7111	271.049	1564.99	839.483	269.396	1586.51	1082.1	189.748	1568.14	494.244	178.359	1377.76	114.32	207.316	1481.35	62.4762
1738	0	-192.986	1549.97	897.777	-125.626	1451.07	1130.07	-156.239	1656.28	508.637	-182.839	1718.24	126.027	-221.536	1837.35	45.6406	269.578	1567.65	839.215	267.291	1589.43	1081.77	189.055	1569.81	493.805	178.372	1377.88	114.566	207.223	1481.32	62.4011
1739	0	-194.697	1554.55	896.642	-128.283	1455.42	1129.47	-155.218	1658.31	506.721	-180.099	1717.71	123.609	-220.354	1837.37	46.1199	267.924	1570.32	838.832	265.236	1592.46	1081.5	188.43	1571.64	493.425	178.375	1378.02	114.877	207.39	1481.46	62.3548
1740	0	-196.468	1559.18	895.413	-130.619	1460.01	1128.67	-154.847	1660.4	504.954	-176.386	1713.76	120.012	-219.608	1836.67	46.3137	266.343	1573.09	838.64	263.177	1595.6	1081.19	187.542	1573.39	493.099	178.215	1378.15	115.278	207.455	1481.47	62.3
1741	0	-198.069	1563.4	894.142	-133.463	1464.72	1127.91	-154.719	1662.06	503.276	-175.778	1716.64	118.906	-219.583	1836.52	46.7632	264.425	1575.64	838.414	260.989	1598.62	1080.76	186.756	1575.2	492.638	177.807	1378.29	115.617	207.442	1481.51	62.2367
1742	0	-199.867	1567.99	892.923	-136.035	1468.84	1127.28	-154.82	1663.64	501.619	-174.709	1718.29	117.532	-219.488	1836.33	46.8595	262.368	1578.11	838.007	258.812	1601.77	1080.38	185.776	1577.12	492.138	177.794	1378.48	115.926	207.475	1481.56	62.2072
1743	0	-201.736	1572.76	891.937	-138.816	1473.38	1126.8	-155.083	1665.33	500.1	-174.029	1717.4	115.946	-219.287	1836.08	46.8569	260.846	1580.96	837.682	256.598	1604.94	1079.96	184.856	1579.1	491.721	177.486	1378.73	116.192	207.467	1481.55	62.114
1744	0	-203.586	1576.95	890.913	-141.689	1478.02	1126.2	-155.581	1667.02	498.652	-172.344	1713.97	113.51	-219.16	1836	46.8856	258.696	1583.46	837.329	254.195	1608.1	1079.5	183.974	1581.22	491.194	177.184	1378.86	116.61	207.453	1481.59	62.0889
1745	0	-205.88	1581.98	890.159	-144.496	1482.37	1125.73	-156.12	1668.67	497.434	-171.217	1712.64	112.159	-219.015	1835.86	46.8843	256.698	1586.25	836.975	251.848	1611.36	1079.09	182.792	1583.3	490.738	176.913	1378.91	117.016	207.447	1481.64	62.0696
1746	0	-207.633	1585.69	889.207	-147.594	1486.96	1125.5	-156.768	1670.31	496.417	-170.9	1715.12	111.95	-218.938	1835.99	46.9605	254.238	1588.91	836.607	249.402	1614.61	1078.62	181.647	1585.5	490.314	175.884	1377.37	117.447	207.487	1481.67	62.0421
1747	0	-210.055	1590.12	888.67	-150.478	1491.48	1125.53	-157.506	1672.04	495.868	-171.15	1718.59	111.853	-218.843	1836.26	47.1522	251.998	1591.89	836.211	246.874	1617.93	1078.13	180.324	1587.78	489.863	175.94	1377.72	117.968	207.506	1481.87	62.0774
1748	0	-212.128	1593.53	888.388	-153.33	1495.67	1125.77	-158.518	1674.27	495.637	-170.921	1718.85	111.431	-218.834	1836.34	47.2006	249.814	1594.9	835.889	244.263	1621.39	1077.74	178.951	1590.14	489.545	175.804	1378.23	118.732	207.501	1481.91	62.0426
1749	0	-214.034	1596.15	888.298	-156.288	1499.98	1126.51	-159.142	1676.2	495.663	-170.302	1718.28	111.11	-218.773	1836.49	47.219	247.125	1597.76	835.444	241.634	1624.87	1077.31	177.389	1592.66	489.357	175.777	1378.71	119.639	207.511	1481.98	62.0403
1750	0	-216.792	1599.86	888.797	-159.052	1503.66	1127.24	-160.233	1678.62	495.923	-169.822	1717.26	110.553	-218.64	1836.33	47.2227	244.609	1600.75	835.105	238.935	1628.51	1076.93	175.875	1595.15	489.092	175.662	1379.24	120.393	207.482	1482.09	62.0715
1751	0	-219.191	1602.62	889.195	-161.691	1507.51	1128.25	-161.578	1680.9	496.289	-169.94	1718.62	110.837	-218.758	1836.6	47.2938	241.95	1603.74	834.945	236.187	1632.16	1076.57	174.207	1597.34	488.944	175.559	1379.88	121.263	207.492	1482.16	62.0816
1752	0	-221.818	1605.2	889.801	-164.176	1511.45	1129.15	-163.013	1682.97	496.563	-170.301	1719.48	110.967	-218.617	1836.39	47.205	239.067	1606.6	834.805	233.474	1635.96	1076.31	172.671	1599.37	489.001	175.515	1380.43	122.156	207.475	1482.25	62.1539
1753	0	-224.284	1606.96	890.227	-166.301	1515.2	1130.25	-164.652	1684.9	496.825	-170.427	1719.75	110.876	-218.794	1836.61	47.2905	236.228	1609.18	834.722	230.474	1639.74	1076.16	170.954	1600.87	489.168	175.377	1380.84	123.104	207.451	1482.31	62.1122
1754	0	-226.987	1608.99	890.588	-168.767	1518.29	1131.02	-166.271	1686.65	497.019	-170.626	1719.95	110.769	-218.845	1836.63	47.2743	233.332	1611.7	834.776	227.702	1643.64	1075.74	169.45	1602.22	489.582	175.289	1381.29	123.898	207.455	1482.38	62.1408
1755	0	-229.531	1610.27	890.836	-171.247	1521.56	1132.17	-168.001	1687.84	497.065	-170.606	1719.96	110.568	-218.892	1836.68	47.2785	229.79	1613.86	835.151	225.064	1647.87	1075.65	167.831	1603.09	490.09	175.124	1381.86	124.841	207.416	1482.46	62.1727
1756	0	-232.493	1612.37	891.21	-173.596	1524.6	1132.93	-169.732	1688.84	497.064	-170.568	1719.8	110.363	-218.931	1836.65	47.2554	227.069	1616.02	835.412	222.14	1651.92	1075.47	166.326	1603.93	490.825	174.915	1382.19	125.708	207.392	1482.53	62.2023
1757	0	-235.306	1614.03	891.523	-175.901	1527.73	1133.87	-171.457	1689.48	496.971	-170.637	1719.84	110.172	-218.943	1836.62	47.2075	224.519	1618.25	835.874	219.225	1656	1075.21	164.911	1605.05	491.496	174.808	1382.69	126.753	207.343	1482.6	62.2469
1758	0	-238.372	1616.09	891.805	-178.594	1530.97	1134.34	-173.092	1689.77	496.828	-170.68	1719.63	109.932	-218.949	1836.6	47.2014	221.895	1620.38	836.368	216.348	1660.1	1075.06	163.523	1606.31	492.126	174.59	1383.19	127.732	207.35	1482.76	62.3219
1759	0	-241.041	1617.74	891.968	-181.183	1534.33	1135.31	-174.704	1689.84	496.674	-170.739	1719.47	109.662	-219.001	1836.59	47.163	219.248	1622.72	836.933	213.484	1664.12	1074.95	162.317	1607.83	492.731	174.516	1383.75	128.829	207.442	1482.91	62.3919
1760	0	-243.843	1619.54	892.049	-183.792	1537.69	1135.91	-176.08	1689.88	496.513	-170.728	1719.28	109.415	-219.006	1836.57	47.1737	216.649	1625.12	837.521	210.564	1668.18	1074.72	161.085	1609.41	493.315	174.459	1384.35	129.909	207.386	1483.15	62.5299
1761	0	-246.645	1621.78	892.235	-186.786	1541.13	1136.65	-177.486	1690.07	496.312	-170.74	1719.19	109.218	-219.012	1836.48	47.1061	214.168	1627.52	838.216	207.722	1672.13	1074.67	159.914	1611.25	493.86	174.479	1385.06	131.114	207.569	1483.24	62.4692
1762	0	-249.277	1623.9	892.266	-189.411	1544.59	1137.21	-178.819	1690.51	496.195	-170.818	1719.11	108.981	-219.022	1836.45	47.0865	212.177	1628.09	838.829	204.823	1675.97	1074.62	158.907	1613.41	494.414	174.508	1385.85	132.383	207.675	1483.49	62.5473
1763	0	-251.915	1626.33	892.287	-192.376	1548.18	1137.54	-179.937	1690.76	495.971	-170.792	1719.02	108.767	-219.041	1836.47	47.089	209.719	1630.83	839.333	202.005	1679.77	1074.56	157.907	1615.84	494.991	174.828	1386.83	133.911	207.814	1483.79	62.6214
1764	0	-254.483	1628.95	892.234				-181.152	1691.28	495.748	-170.882	1719.12	108.629	-219.031	1836.42	47.0553	207.321	1633.97	839.735	199.181	1683.51	1074.57	156.831	1618.51	495.374	175.26	1388.07	135.374	208.016	1484.21	62.7576
1765	0	-256.937	1631.53	892.06				-182.252	1691.72	495.402	-170.934	1719.12	108.46	-219.054	1836.45	47.0472	205.147	1637.29	840.101	196.355	1687.21	1074.65	155.87	1621.46	495.747	176.898	1390.25	137.588	208.136	1484.58	62.9509
1766	0	-259.115	1633.62	891.687				-183.266	1692.22	495.106	-170.972	1719.15	108.3	-219.063	1836.36	47.0081	202.912	1640.38	840.473	193.72	1690.98	1074.73	154.891	1624.38	496.069	176.493	1391.1	139.1	208.318	1484.95	63.087
1767	0	-261.213	1636.04	891.39				-184.419	1692.94	494.872	-170.976	1719.15	108.118	-219.061	1836.35	46.9862	200.772	1643.56	840.838	190.958	1694.56	1074.85	153.935	1627.37	496.416	176.621	1392.41	140.796	208.41	1485.31	63.2148
1768	0	-263.372	1638.68	891.117				-185.453	1693.6	494.665	-170.947	1719.11	107.911	-219.034	1836.33	46.9663	198.738	1646.89	841.201	188.242	1698.25	1074.97	152.882	1630.33	496.969	176.844	1394.29	142.737	208.34	1485.69	63.4211
1769	0	-265.683	1641.7	890.873				-186.553	1694.24	494.459	-170.854	1718.99	107.73	-219.038	1836.36	46.9817	196.728	1650.15	841.577	185.697	1702.04	1075.19	151.758	1633.33	497.581	176.453	1395.51	144.567	208.408	1486.13	63.6161
1770	0	-267.697	1644.34	890.514				-187.504	1694.84	494.25	-170.762	1718.87	107.575	-219.005	1836.35	46.9775	194.927	1653.71	841.925	183.027	1705.71	1075.44	150.76	1636.75	498.285	176.545	1397.5	146.804	208.627	1486.62	63.8862
1771	0	-269.447	1646.4	890.282				-188.572	1695.67	494.08	-170.815	1719	107.49	-218.995	1836.34	46.9663	192.997	1657.05	842.228	180.338	1709.33	1075.72	149.869	1640.78	498.891	176.432	1399.46	149.318	208.741	1487.22	64.2378
1772	0	-271.252	1648.64	890.032				-189.56	1696.29	493.813	-170.78	1718.9	107.321	-219.037	1836.4	47.0065	191.129	1660.31	842.536	177.787	1713.04	1076.07	149.068	1645.47	499.457	176.448	1401.54	152.156	208.795	1487.71	64.6106
1773	0	-273.134	1650.92	889.669				-190.51	1697.02	493.7	-170.808	1719	107.24	-219.029	1836.42	46.9991	189.366	1663.69	842.881	175.076	1716.57	1076.3	148.359	1650.94	500.115	176.234	1404.33	155.441	208.707	1488.45	65.0526
1774	0	-274.845	1652.91	889.319				-191.552	1697.79	493.488	-170.87	1719.1	107.177	-218.991	1836.37	46.9857	187.778	1666.9	843.258	172.518	1720.03	1076.62	147.743	1657.24	500.738	176.333	1407.58	158.688	208.795	1489.28	65.5461
1775	0	-276.545	1654.95	889.103				-192.478	1698.62	493.416	-170.815	1719.13	107.062	-218.994	1836.36	46.9598	186.209	1669.94	843.783	169.947	1723.35	1076.93	147.568	1664.48	501.468	176.304	1411.35	162.308	208.786	1490.38	66.3467
1776	0	-278.387	1657.18	888.8				-193.446	1699.45	493.28	-170.925	1719.27	106.982	-218.997	1836.38	46.9688	184.757	1672.94	844.29	167.451	1726.49	1077.16	147.477	1672.48	502.221	176.371	1415.83	166.509	208.85	1491.66	67.4892
1777	0	-280.145	1659.37	888.488				-194.436	1700.12	493.146	-170.95	1719.31	106.836	-218.986	1836.37	46.9671	183.462	1675.36	844.758	164.95	1729.48	1077.32	147.283	1681.28	503.023	175.544	1420.33	171.064	208.784	1493.27	69.0352
1778	0	-281.748	1661.27	888.225				-195.31	1700.82	492.947	-171.103	1719.5	106.766	-218.983	1836.37	46.966	182.319	1676.61	845.052	162.554	1732.21	1077.52	147.612	1690.93	504.211	175.147	1425.97	175.758	208.755	1495.15	70.9028
1779	0	-283.484	1663.21	887.877				-196.231	1701.36	492.797	-171.124	1719.64	106.65	-218.973	1836.35	46.9482	180.547	1683.54	846.153	160.229	1734.86	1077.72	148.245	1701.33	505.493	174.948	1432.39	180.777	208.616	1497.25	73.2151
1780	0	-285.084	1665.03	887.498				-197.101	1701.83	492.534	-171.221	1719.68	106.515	-218.962	1836.31	46.9137	179.318	1687.81	846.901	158.006	1737.18	1077.74	148.672	1711.79	506.918	174.513	1439.11	186.181	208.407	1499.59	75.9889
1781	0	-286.613	1666.89	887.177				-197.928	1702.18	492.302	-171.217	1719.56	106.333	-218.982	1836.33	46.9286	178.455	1690.82	847.621	155.878	1739.37	1077.74	149.489	1722.45	508.607	173.783	1446.29	191.84	207.977	1502.36	79.0997
1782	0	-288.228	1668.7	886.703				-198.789	1702.31	492.012	-171.285	1719.61	106.212	-219.012	1836.38	46.9026	177.359	1692.41	848.155	153.846	1741.4	1077.65	149.727	1732.65	510.433	172.8	1453.68	197.422	207.398	1505.46	82.9006
1783	0	-289.591	1670.31	886.244				-199.561	1702.3	491.697	-171.412	1719.69	106.122	-218.826	1836.24	46.8116	176.625	1695.04	848.918	152.002	1743.32	1077.29	150.55	1742.94	512.603	171.939	1461.75	203.283	206.654	1508.98	86.8947
1784	0	-290.92	1671.93	885.818				-200.372	1702.41	491.359	-171.487	1719.68	105.975	-218.818	1836.16	46.7231	175.934	1697.54	849.531	150.262	1745.09	1076.94	151.348	1752.85	515.031	170.816	1470.23	208.949	205.744	1512.8	91.0766
1785	0	-292.054	1673.27	885.436				-201.178	1702.21	491.128	-171.575	1719.61	105.801	-218.851	1836.19	46.711	175.367	1700.68	850.409	148.708	1746.75	1076.5	152.245	1762.64	517.787	169.325	1478.55	214.233	204.433	1517.27	95.7425
1786	0	-293.251	1674.75	884.974				-201.995	1702.16	490.89	-171.771	1719.67	105.713	-218.833	1836.19	46.7097	174.59	1703.99	851.406	147.24	1748.49	1076	153.051	1771.9	520.529	167.669	1486.71	219.472	202.974	1522.23	100.514
1787	0	-294.381	1676.05	884.72				-202.745	1702.01	490.698	-171.918	1719.66	105.663	-218.861	1836.11	46.6543	174.239	1706.63	852.517	145.814	1750.03	1075.4	153.979	1780.84	523.434	165.48	1494.91	224.696	201.326	1527.66	104.958
1788	0	-295.198	1676.83	884.418				-203.506	1701.75	490.391	-172.048	1719.63	105.594	-218.826	1836.09	46.6322	173.787	1709.07	853.89	144.445	1751.56	1074.85	154.923	1789.59	526.371	163.178	1502.19	229.524	199.759	1534.87	107.981
1789	0	-296.264	1677.79	884.084				-204.1	1701.58	490.22	-172.148	1719.55	105.498	-218.871	1836.12	46.6161	173.61	1711.34	855.358	143.24	1753.36	1074.25	155.715	1797.72	529.369	160.582	1509.55	233.043	197.35	1544.09	111.244
1790	0	-297.121	1678.36	883.816				-204.859	1701.48	490.051	-172.261	1719.4	105.419	-218.898	1836.08	46.5761	173.546	1713.32	856.492	142.006	1755.12	1073.72	156.32	1805.23	532.174	158.927	1518.58	235.017	194.367	1555.39	114.096
1791	0	-298.283	1679.22	883.629				-205.547	1701.35	489.871	-172.368	1719.33	105.349	-218.897	1836.08	46.5674	173.325	1715.49	858.066	140.867	1756.99	1073.25	156.32	1811.8	534.866	156.917	1528.14	235.956	191.202	1567.93	115.474
1792	0	-298.877	1679.17	883.516				-205.999	1701.24	489.789	-172.499	1719.32	105.331	-218.947	1836.08	46.5234	173.247	1717.43	859.2	139.866	1759.05	1072.71	156.208	1817.87	537.641	154.592	1538.37	235.269	188.033	1581.6	115.814
1793	0	-299.487	1679.05	883.373				-206.465	1701.22	489.732	-172.56	1719.2	105.284	-218.947	1836.08	46.5168	173.272	1718.83	860.569	138.933	1761.13	1072.32	156.382	1824.06	540.567	153.15	1549.94	233.727	184.858	1595.36	114.843
1794	0	-300.159	1679.23	883.303				-206.918	1701.23	489.669	-172.635	1719.08	105.24	-218.963	1836.02	46.4899	173.241	1720.05	861.789	137.993	1763.27	1072.15	156.986	1830.4	543.551	151.891	1561.76	231.507	182.012	1609.87	113.113
1795	0	-300.885	1679.51	883.218				-207.244	1701.22	489.579	-172.65	1719.01	105.239	-218.964	1836	46.4507	173.058	1720.92	863.009	137.177	1765.4	1071.99	156.839	1835.72	546.226	150.437	1573.73	228.234	179.407	1625.06	110.928
1796	0	-301.481	1679.74	883.163				-207.497	1701.27	489.518	-172.692	1718.88	105.212	-218.982	1835.94	46.4212	172.973	1721.82	864.082	136.334	1767.53	1071.79	157.235	1841.28	548.758	149.001	1585.98	224.164	177.429	1640.97	108.285
1797	0	-301.808	1679.7	883.054				-207.689	1701.33	489.536	-172.691	1718.85	105.207	-219	1835.94	46.418	172.7	1722.65	865.161	135.638	1769.71	1071.77	157.659	1846.62	551.046	147.75	1598.68	219.584	176.004	1657.54	105.509
1798	0	-302.079	1679.82	882.923				-207.838	1701.5	489.496	-172.74	1718.74	105.213	-219.004	1835.95	46.4252	172.441	1723.86	866.334	134.916	1771.74	1071.86	157.816	1851.42	553.114	146.95	1611.89	214.622	175.079	1674.69	102.419
1799	0	-302.271	1680.15	882.845				-207.73	1701.26	489.337	-172.713	1718.61	105.202	-219.044	1836.01	46.4404	172.186	1725.18	867.167	134.462	1773.95	1071.89	157.996	1855.85	554.846	146.539	1625.71	209.041	174.518	1692.09	99.2297
1800	0	-302.445	1680.84	882.761				-207.7	1701.37	489.34	-172.745	1718.63	105.26	-219.066	1836.01	46.4393	171.999	1726.4	868.361	134.028	1776.07	1071.97	158.706	1860.53	556.661	147.04	1640.08	203.172	174.608	1709.92	96.0659
1801	0	-302.511	1681.69	882.7				-207.663	1701.6	489.333	-172.76	1718.67	105.271	-219.06	1835.93	46.4594	172.004	1727.31	869.118	133.766	1778.05	1072.01	158.054	1863.6	557.958	146.99	1654.09	197.256	175.063	1727.88	93.0021
1802	0	-302.478	1682.6	882.643				-207.838	1702.34	489.529	-172.743	1718.56	105.244	-219.066	1835.94	46.4224	172.009	1728.67	870.096	133.597	1780.06	1072.03	159.005	1867.88	559.339	148.359	1669.23	191.24	176.2	1746.05	90.3817
1803	0	-302.39	1683.73	882.566				-207.751	1702.74	489.5	-172.7	1718.59	105.246	-219.023	1835.92	46.3639	172.137	1729.9	870.775	133.477	1781.97	1071.98	158.509	1870.81	560.107	148.737	1683.57	185.343	177.612	1764.18	88.04
1804	0	-302.19	1685.02	882.518				-207.608	1703.21	489.504	-172.706	1718.6	105.316	-219.067	1835.92	46.4543	172.439	1731.74	871.419	133.608	1783.9	1071.88	157.584	1873.08	560.718	149.481	1697.86	179.499	179.185	1782.12	85.9301
1805	0	-301.75	1686.18	882.492				-207.459	1703.71	489.539	-172.672	1718.56	105.304	-219.072	1835.94	46.4088	172.728	1733.42	872.034	133.835	1785.89	1071.7	158.06	1876.55	561.3	150.971	1712.21	174.015	180.975	1799.81	84.2703
1806	0	-301.285	1687.47	882.508				-207.258	1704.23	489.573	-172.598	1718.56	105.345	-219.079	1835.97	46.382	173.11	1735.21	872.503	133.979	1787.65	1071.56	157.661	1879.23	561.45	152.329	1726.15	168.712	183.07	1817.17	82.8925
1807	0	-300.787	1689	882.624				-207.02	1704.8	489.631	-172.589	1718.57	105.343	-219.077	1835.97	46.4211	173.603	1737.34	872.852	134.335	1789.54	1071.25	157.067	1881.49	561.517	154.039	1739.86	163.752	185.582	1834.06	81.6907
1808	0	-300.212	1690.48	882.706				-206.718	1705.34	489.678	-172.487	1718.54	105.375	-219.079	1835.98	46.4076	174.029	1739.89	873.107	134.802	1791.45	1070.92	156.648	1883.8	561.341	156.105	1753.36	159.239	187.763	1850.3	80.8416
1809	0	-299.55	1691.88	882.777				-206.394	1705.85	489.709	-172.371	1718.5	105.382	-219.096	1835.99	46.4154	174.471	1743.07	873.297	135.2	1793.29	1070.57	156.106	1885.87	561.009	157.979	1766.3	154.973	189.751	1865.76	80.1828
1810	0	-298.851	1693.16	882.903				-205.985	1706.37	489.794	-172.33	1718.55	105.449	-219.103	1835.96	46.4478	175.076	1745.49	873.537	135.875	1795.37	1070.19	155.601	1887.73	560.49	159.795	1778.35	151.192	191.943	1880.65	80.2055
1811	0	-298.147	1694.61	883.074				-205.791	1707.52	490.095	-172.191	1718.48	105.447	-219.062	1835.85	46.4186	177.851	1742.33	872.75	136.542	1797.5	1069.85	155.032	1889.29	559.794	161.69	1789.9	147.802	193.961	1894.24	80.0751
1812	0	-297.298	1695.89	883.285				-205.114	1707.62	490.019	-172.593	1719.4	105.868	-219.111	1835.92	46.383	178.536	1744.26	872.11	137.279	1799.71	1069.46	154.588	1890.83	559.056	163.518	1800.52	144.811	195.723	1906.75	79.9076
1813	0	-296.401	1697.13	883.459				-204.607	1708.17	490.102	-172.178	1718.87	105.752	-219.109	1835.89	46.4446	179.223	1746.62	871.469	138.076	1802	1069.08	153.67	1891.88	557.759	165.103	1810.23	142.01	197.356	1918.22	80.219
1814	0	-295.433	1698.13	883.687				-203.96	1708.86	490.295	-172.509	1719.75	106.108	-219.121	1835.92	46.4047	179.911	1748.72	870.554	139.038	1804.46	1068.79	153.043	1893.05	556.471	165.715	1818.17	139.408	198.771	1928.6	80.3828
1815	0	-294.324	1699.18	883.912				-203.282	1709.56	490.477	-171.944	1719.47	106.267	-219.114	1835.81	46.445	180.692	1750.91	869.327	140.135	1807.06	1068.39	152.271	1893.94	554.991	166.779	1825.76	137.099	199.845	1937.59	80.6125
1816	0	-293.219	1700.29	884.208				-202.586	1710.28	490.653	-172.3	1720	106.374	-219.118	1835.81	46.4278	181.58	1753.28	868.055	141.213	1809.79	1068.09	151.625	1894.84	553.389	167.707	1832.58	134.787	200.585	1945.5	80.6555
1817	0	-292.03	1701.32	884.484				-201.762	1711.08	490.944	-172.235	1720.24	106.523	-219.374	1836.06	46.6107	182.182	1755.4	866.559	142.371	1812.59	1067.83	151.582	1896.12	551.834	168.978	1838.68	132.61	201.057	1952.07	80.1821
1818	0	-290.69	1702.4	884.913				-200.906	1711.92	491.208	-171.974	1720.21	106.612	-219.414	1836.09	46.6	182.906	1757.69	864.957	143.646	1815.52	1067.53	151.399	1896.84	550.089	169.922	1843.72	130.138	201.354	1957.59	79.5284
