# Supplementary material for: A Brake-Based Overground Gait Rehabilitation Device for Altering Propulsion Impulse Symmetry
Source: Sensors (Basel). 2021 Oct 5;21(19):6617. doi: 10.3390/s21196617 (PMC8512803; doi:10.3390/s21196617)
Supplement: Supplementary file 1 [file sensors-21-06617-s001.zip › GPT animations/code and data/stroke_data/Trajectory/TR 12.csv]

Trajectories
100
		BDP031:LTroc			BDP031:LIliac			BDP031:LKnee			BDP031:LAnkle			BDP031:LToe			BDP031:RTroc			BDP031:RIliac			BDP031:RKnee			BDP031:RAnkle			BDP031:RToe
Frame	Sub Frame	X	Y	Z	X	Y	Z	X	Y	Z	X	Y	Z	X	Y	Z	X	Y	Z	X	Y	Z	X	Y	Z	X	Y	Z	X	Y	Z
		mm	mm	mm	mm	mm	mm	mm	mm	mm	mm	mm	mm	mm	mm	mm	mm	mm	mm	mm	mm	mm	mm	mm	mm	mm	mm	mm	mm	mm	mm
751	0	-233.749	-1324.19	886.464	-168.918	-1343.33	1139.89	-176.355	-1323.22	485.757	-184.351	-1393.21	103.456	-221.365	-1280.77	20.2633	230.549	-1284.3	831.159	219.896	-1224.87	1056.85	147.961	-1204.77	499.038	129.19	-1272.19	87.1171	156.785	-1158.08	38.2944
752	0	-232.185	-1323.06	888.204	-166.286	-1341.81	1141.54	-176.249	-1319.69	487.193	-183.823	-1392.26	105.139	-221.591	-1280.91	20.1458	231.87	-1282.37	831.883	221.96	-1221.75	1057.84	148.944	-1205.45	499.323	129.287	-1272.23	87.0452	156.822	-1158.15	38.3512
753	0	-231.031	-1322.54	890.115	-164.62	-1342.33	1142.92	-176.313	-1316.32	488.799	-183.36	-1391.11	106.73	-221.716	-1280.79	19.9743	233.098	-1280.5	832.619	223.057	-1220.67	1058.55	149.647	-1206.01	499.367	129.37	-1272.36	87.0181	156.8	-1158.18	38.3905
754	0	-230.136	-1322.47	892.075	-162.708	-1342.33	1144.5	-176.416	-1313	490.45	-182.946	-1390.04	108.515	-221.953	-1280.8	19.8322	234.239	-1278.69	833.343	223.959	-1217.44	1059.17	150.228	-1206.62	499.593	129.433	-1272.49	86.9222	156.805	-1158.22	38.4282
755	0	-228.966	-1321.86	894.02	-160.634	-1341.86	1146.03	-176.644	-1310.08	492.287	-182.579	-1388.9	110.194	-222.167	-1280.62	19.5905	235.313	-1277.08	833.998	225.021	-1213.74	1059.74	151.211	-1207.37	499.676	129.522	-1272.64	86.8518	156.786	-1158.26	38.4462
756	0	-227.975	-1321.33	895.87	-159.113	-1342.49	1147.71	-176.716	-1307	494.041	-182.38	-1387.71	111.91	-222.391	-1280.24	19.3052	236.41	-1275.5	834.543	227.252	-1214.46	1060.79	152.159	-1208.09	499.708	129.59	-1272.82	86.7822	156.757	-1158.3	38.4688
757	0	-226.921	-1320.6	897.7	-156.989	-1341.78	1149.13	-176.927	-1302.47	495.627	-182.359	-1386.34	113.567	-222.984	-1280.12	19.37	237.359	-1273.8	834.956	228.832	-1213.23	1061.6	152.999	-1208.76	499.701	129.653	-1272.97	86.7108	156.734	-1158.39	38.4979
758	0	-225.932	-1319.86	899.418	-154.908	-1341.1	1150.57	-177.16	-1300.26	497.809	-182.59	-1384.54	114.956	-223.915	-1279.9	19.534	238.386	-1272.24	835.359	230.255	-1211.19	1062.21	153.782	-1209.3	499.734	129.723	-1273.13	86.6162	156.643	-1158.43	38.532
759	0	-224.561	-1318.31	901.161	-152.731	-1340.06	1151.74	-177.768	-1296.93	499.071	-183.441	-1381.58	115.836	-224.127	-1277.79	19.1146	239.468	-1270.79	835.739	231.271	-1207.9	1062.51	154.169	-1210.4	499.499	129.784	-1273.3	86.5803	156.622	-1158.53	38.5623
760	0	-223.492	-1317.27	902.735	-150.692	-1339.21	1152.91	-176.295	-1295.11	501.566	-185.269	-1377.53	116.15	-224.984	-1275.87	18.9713	240.461	-1269.19	835.99	232.149	-1204.8	1062.82	155.26	-1210.39	499.921	129.828	-1273.39	86.5066	156.602	-1158.59	38.5741
761	0	-222.408	-1315.95	904.201	-148.642	-1338.17	1153.97	-176.507	-1293	503.375	-186.297	-1374.67	117.338	-226.161	-1273.36	18.7203	241.425	-1267.49	836.224	233.6	-1203.03	1063.3	156.316	-1210.66	499.98	129.894	-1273.49	86.4358	156.575	-1158.64	38.5846
762	0	-222.408	-1315.95	904.201	-146.538	-1336.91	1154.9	-181.391	-1285.15	502.137	-187.324	-1370.91	118.157	-227.98	-1270.81	18.7815	242.496	-1265.89	836.41	235.107	-1201.03	1063.65	157.065	-1210.72	499.887	129.935	-1273.59	86.3869	156.552	-1158.68	38.636
763	0	-220.108	-1313.06	906.853	-144.643	-1335.98	1155.74	-182.027	-1282.23	503.493	-188.301	-1365.78	118.287	-229.813	-1266.99	18.7208	243.557	-1264.2	836.54	236.404	-1199.36	1063.91	157.531	-1210.54	499.694	130.004	-1273.64	86.3385	156.57	-1158.82	38.7427
764	0	-220.108	-1313.06	906.853	-142.763	-1334.9	1156.46	-182.689	-1279.7	504.893	-189.929	-1360.16	118.533	-231.777	-1261.96	18.8287	244.531	-1262.29	836.566	238.067	-1198.73	1064.28	158.342	-1210.19	499.568	130.052	-1273.67	86.283	156.574	-1158.74	38.6652
765	0	-220.108	-1313.06	906.853	-140.964	-1333.88	1157.09	-183.166	-1276.93	506.207	-192.482	-1354.92	118.963	-234.524	-1256.77	19.1881	245.532	-1260.37	836.542	239.578	-1197.07	1064.5	159.436	-1209.65	499.406	130.124	-1273.65	86.2275	156.557	-1158.71	38.6097
766	0	-217.766	-1309.59	909.019	-139.237	-1332.85	1157.59	-183.802	-1274.27	507.446	-195.473	-1349.08	119.342	-237.288	-1250.56	19.5428	246.572	-1258.47	836.453	240.73	-1195.02	1064.55	160.299	-1208.98	499.15	130.176	-1273.57	86.189	156.597	-1158.71	38.6205
767	0	-216.529	-1307.67	910.035	-137.607	-1331.89	1157.97	-184.597	-1271.54	508.652	-199.494	-1344.2	120.302	-240.286	-1243.34	19.5009	247.593	-1256.54	836.303	241.92	-1193.02	1064.6	160.817	-1207.84	498.923	130.23	-1273.49	86.1395	156.647	-1158.7	38.5911
768	0	-215.179	-1305.65	911.526	-135.993	-1330.9	1158.24	-185.502	-1268.6	509.634	-204.724	-1340.31	121.774	-243.033	-1235.5	19.7557	248.532	-1254.42	836.058	243.122	-1190.81	1064.57	161.206	-1206.6	498.622	130.213	-1273.36	86.1111	156.625	-1158.64	38.5718
769	0	-213.885	-1303.42	912.206	-134.489	-1329.99	1158.4	-186.456	-1265.58	510.583	-208.46	-1333.17	121.937	-245.875	-1226.91	20.3285	249.346	-1252.3	835.73	244.232	-1189	1064.47	161.996	-1205.23	498.492	130.216	-1273.26	86.0938	156.624	-1158.55	38.5058
770	0	-212.832	-1301.53	912.753	-132.997	-1329.01	1158.44	-187.996	-1262.53	511.459	-212.172	-1325.65	122.088	-249.122	-1218.24	21.8299	250.26	-1250.44	835.362	245.699	-1187.8	1064.39	162.755	-1203.61	498.324	130.202	-1273.11	86.1222	156.632	-1158.54	38.5194
771	0	-211.948	-1299.73	912.947	-131.615	-1328.18	1158.42	-190.414	-1258.89	512.093	-215.819	-1317.57	122.253	-252.322	-1208.88	23.628	251.015	-1248.41	834.895	247.057	-1186.75	1064.25	163.326	-1201.72	497.904	130.209	-1272.93	86.1265	156.699	-1158.49	38.4899
772	0	-211.328	-1298.49	913.256	-130.225	-1327.3	1158.3	-191.453	-1254.47	512.818	-219.601	-1309.21	122.531	-255.843	-1199.46	25.7402	251.698	-1246.26	834.338	248.574	-1186.06	1064.11	163.286	-1199.57	497.166	130.159	-1272.69	86.1383	156.702	-1158.41	38.4681
773	0	-210.805	-1297.35	913.633	-128.914	-1326.49	1158.11	-192.635	-1250.04	513.611	-223.405	-1300.52	122.98	-258.652	-1188.49	27.4467	252.22	-1243.95	833.761	249.662	-1184.57	1063.8	163.281	-1197.38	496.532	130.15	-1272.38	86.1431	156.729	-1158.34	38.4505
774	0	-210.083	-1295.63	913.909	-127.674	-1325.79	1157.89	-194.008	-1245.63	514.459	-227.232	-1291.92	123.526	-262.087	-1178.32	29.5252	252.788	-1241.76	833.164	250.68	-1183.18	1063.46	163.852	-1195.39	496.129	130.09	-1272.12	86.1808	156.713	-1158.18	38.3897
775	0	-209.785	-1294.56	913.954	-126.434	-1325.03	1157.62	-195.413	-1241.16	515.476	-230.84	-1283.16	124.2	-265.676	-1168.59	31.8834	253.285	-1239.51	832.539	251.517	-1181.02	1062.96	164.288	-1193.27	495.888	130.004	-1271.82	86.2002	156.721	-1158.08	38.3472
776	0	-209.5	-1293.41	914.062	-125.287	-1324.45	1157.38	-196.506	-1235.84	516.279	-234.426	-1274.48	125.001	-269.212	-1158.62	34.3054	253.723	-1237.21	831.881	252.261	-1179.04	1062.47	164.36	-1190.82	495.299	129.947	-1271.55	86.217	156.717	-1157.93	38.2842
777	0	-209.289	-1292.27	914.167	-124.115	-1323.77	1157.14	-197.754	-1230.22	517.239	-237.701	-1265.89	125.845	-272.784	-1148.72	36.8852	254.03	-1234.82	831.167	253.031	-1176.96	1061.98	164.076	-1188.27	494.615	129.886	-1271.26	86.2586	156.719	-1157.82	38.2421
778	0	-209.141	-1291.11	914.282	-123.036	-1323.21	1156.88	-199.329	-1224.87	518.508	-240.821	-1257.22	126.777	-276.422	-1139.15	39.617	254.233	-1232.38	830.439	253.706	-1175.01	1061.47	164.483	-1185.91	494.225	129.856	-1270.98	86.3239	156.695	-1157.72	38.2081
779	0	-209.044	-1289.92	914.419	-121.948	-1322.6	1156.61	-200.827	-1219.08	519.691	-243.744	-1248.66	127.829	-280.067	-1129.61	42.2808	254.433	-1229.99	829.718	252.612	-1167.98	1060.29	164.56	-1183.62	493.708	129.795	-1270.71	86.3749	156.66	-1157.57	38.08
780	0	-208.991	-1288.66	914.585	-120.928	-1322.08	1156.35	-202.534	-1213.25	520.925	-246.451	-1240.22	128.912	-283.622	-1120.37	45.0643	254.544	-1227.56	828.988	253.444	-1166.86	1059.83	164.043	-1181.01	492.897	129.78	-1270.56	86.4409	156.732	-1157.57	38.1324
781	0	-208.971	-1287.34	914.787	-119.94	-1321.58	1156.14	-204.131	-1207.42	522.225	-248.943	-1231.84	130.169	-287.065	-1111.05	47.7179	254.58	-1225.07	828.333	254.553	-1167.2	1059.5	164.437	-1178.8	492.636	129.728	-1270.3	86.5273	156.681	-1157.37	37.997
782	0	-208.981	-1285.93	915.03	-119.001	-1321.06	1155.95	-205.863	-1201.74	523.66	-251.247	-1223.36	131.342	-290.433	-1102.42	50.693	254.527	-1222.6	827.678	255.625	-1167.88	1059.28	164.354	-1176.4	492.107	129.663	-1270.12	86.6535	156.748	-1157.34	37.9549
783	0	-209.013	-1284.43	915.316	-118.128	-1320.62	1155.81	-207.513	-1195.97	525.031	-253.385	-1214.99	132.581	-293.231	-1092.84	53.0867	254.57	-1220.53	827.099	256.316	-1167.58	1058.84	164.599	-1174.06	491.83	129.604	-1269.86	86.7634	156.755	-1157.23	37.9018
784	0	-209.064	-1282.82	915.646	-117.291	-1320.12	1155.68	-208.913	-1189.83	526.406	-255.394	-1206.68	133.968	-295.967	-1083.69	55.7644	254.378	-1218.23	826.425	256.919	-1166.6	1058.4	164.373	-1171.61	491.412	129.519	-1269.64	86.8549	156.772	-1157.18	37.8536
785	0	-209.132	-1281.11	916.02	-116.472	-1319.58	1155.54	-210.508	-1183.96	527.772	-257.334	-1198.31	135.282	-298.78	-1075.5	58.8085	254.221	-1216.15	825.812	257.436	-1165.9	1057.92	164.126	-1169.2	490.817	129.479	-1269.44	86.9054	156.757	-1157.13	37.8591
786	0	-209.213	-1279.29	916.434	-115.743	-1319.08	1155.45	-212.069	-1178.28	529.31	-259.213	-1189.92	136.736	-300.9	-1066.13	61.1893	253.972	-1214.02	825.2	257.226	-1163.33	1057.13	163.91	-1167.09	490.362	129.412	-1269.27	86.9865	156.786	-1157.1	37.8517
787	0	-209.306	-1277.36	916.886	-115.383	-1319.21	1155.34	-213.655	-1172.83	530.881	-260.987	-1181.47	138.1	-303.224	-1057.69	63.9411	253.642	-1211.85	824.605	257.21	-1160.7	1056.5	163.884	-1165.03	489.97	129.366	-1269.13	87.0657	156.758	-1157.02	37.8631
788	0	-209.412	-1275.32	917.371	-114.361	-1317.82	1155.16	-215.106	-1167.02	532.259	-262.712	-1172.98	139.491	-304.762	-1048.32	66.4408	253.352	-1210.03	824.08	257.268	-1159.31	1055.92	163.927	-1163.06	489.566	129.279	-1268.98	87.1618	156.757	-1156.99	37.8461
789	0	-209.53	-1273.18	917.883	-113.827	-1317.13	1155.05	-216.494	-1161.46	533.673	-264.43	-1164.39	140.921	-306.033	-1038.66	68.718	253.036	-1208.22	823.625	257.816	-1158.64	1055.45	163.462	-1160.9	488.784	129.166	-1268.8	87.2362	156.927	-1156.76	38.0998
790	0	-209.661	-1270.93	918.417	-113.371	-1316.42	1154.91	-217.9	-1156.37	535.233	-266.052	-1155.88	142.308	-307.173	-1029.26	71.1049	252.659	-1206.34	823.146	258.189	-1158.25	1054.94	163.22	-1158.99	488.529	129.027	-1268.63	87.3653	156.928	-1156.75	38.0937
791	0	-209.805	-1268.6	918.964	-112.975	-1315.56	1154.76	-219.049	-1150.57	536.487	-267.664	-1147.36	143.794	-308.845	-1021.5	73.494	252.269	-1204.57	822.708	258.372	-1156.64	1054.38	162.504	-1157.15	488.079	128.944	-1268.52	87.4493	156.733	-1156.92	37.8532
792	0	-209.964	-1266.17	919.517	-112.68	-1314.74	1154.65	-221.444	-1145.29	537.651	-269.299	-1139.02	144.864	-309.682	-1012.35	75.8496	251.855	-1202.9	822.238	258.187	-1154.65	1053.76	162.733	-1155.7	487.83	128.832	-1268.37	87.5259	156.722	-1156.9	37.8472
793	0	-210.141	-1263.66	920.069	-112.454	-1313.87	1154.51	-222.409	-1140.06	538.985	-270.78	-1130.44	146.214	-310.268	-1002.78	77.924	251.367	-1200.96	821.82	258.274	-1152.78	1053.27	162.201	-1153.62	486.85	128.699	-1268.22	87.6097	156.907	-1156.74	38.0992
794	0	-210.335	-1261.09	920.61	-112.327	-1312.93	1154.38	-223.175	-1134.52	540.044	-272.164	-1122.02	147.492	-310.857	-993.588	80.1083	250.904	-1199.15	821.42	258.338	-1151.62	1052.8	162.696	-1151.63	486.198	128.608	-1268.13	87.7333	156.759	-1156.89	37.8982
795	0	-210.551	-1258.45	921.132	-112.415	-1312.27	1154.3	-224.064	-1129.31	541.314	-273.403	-1113.59	148.684	-311.26	-985.001	82.3505	250.448	-1197.28	821.003	258.692	-1150.8	1052.47	162.473	-1149.83	485.836	128.515	-1268.07	87.8165	156.902	-1156.74	38.1139
796	0	-210.788	-1255.75	921.626	-112.269	-1310.93	1154.03	-224.049	-1124.55	542.495	-274.586	-1105.35	149.856	-311.896	-975.341	84.04	249.863	-1195.29	820.61	258.928	-1150.08	1052.26	161.499	-1148.13	485.283	128.36	-1267.9	87.879	156.904	-1156.75	38.1602
797	0	-211.049	-1253.01	922.084	-112.388	-1309.88	1153.83	-225.091	-1118.7	543.218	-275.664	-1097.28	150.973	-312.277	-966.203	85.8925	249.267	-1193.29	820.221	258.831	-1148.36	1051.83	160.805	-1146.42	484.797	128.236	-1267.88	88.0054	156.89	-1156.77	38.1849
798	0	-211.336	-1250.23	922.497	-112.519	-1308.76	1153.61	-225.738	-1113.22	543.875	-276.646	-1089.37	152.023	-312.822	-958.011	88.1179	248.766	-1191.45	819.863	258.682	-1145.98	1051.53	160.621	-1144.63	484.339	128.06	-1267.72	88.058	156.879	-1156.8	38.2123
799	0	-211.648	-1247.42	922.858	-112.724	-1307.47	1153.34	-226.539	-1109.04	545.009	-277.572	-1081.75	153.012	-313.354	-949.834	90.1886	248.227	-1189.47	819.472	258.444	-1144.1	1051.22	160.175	-1142.98	484.017	127.901	-1267.61	88.12	156.859	-1156.78	38.2451
800	0	-211.988	-1244.6	923.16	-112.993	-1306.15	1153.03	-226.747	-1103.74	545.624	-278.37	-1074.3	153.964	-313.868	-941.564	91.9264	247.535	-1187.21	819.067	258.528	-1142.96	1051.1	159.391	-1141.35	483.392	127.735	-1267.52	88.1979	156.849	-1156.81	38.2644
801	0	-212.354	-1241.76	923.396	-113.364	-1304.91	1152.74	-227.2	-1099.01	546.265	-279.015	-1067.02	154.79	-314.41	-933.772	93.7121	246.948	-1185.26	818.695	258.773	-1142.25	1051.1	158.831	-1139.72	482.934	127.578	-1267.43	88.2617	156.821	-1156.77	38.2791
802	0	-212.746	-1238.91	923.56	-113.761	-1303.47	1152.39	-227.493	-1094.6	546.964	-279.605	-1060.02	155.558	-315.305	-927.171	95.9874	246.422	-1183.33	818.354	258.776	-1141.36	1050.97	158.203	-1138.01	482.321	127.423	-1267.27	88.2836	156.881	-1156.88	38.3864
803	0	-213.163	-1236.07	923.647	-114.203	-1301.95	1152.02	-227.686	-1090.23	547.437	-280.125	-1053.33	156.23	-315.702	-919.752	97.579	245.835	-1181.27	818.021	258.719	-1140.21	1050.88	157.85	-1136.27	482.014	127.285	-1267.15	88.3695	156.823	-1156.77	38.3149
804	0	-213.603	-1233.23	923.655	-114.663	-1300.39	1151.6	-227.763	-1085.68	547.668	-280.491	-1046.68	156.763	-316.133	-912.695	98.956	245.28	-1179.33	817.679	258.775	-1139.09	1050.9	157.4	-1134.53	481.624	127.145	-1267.07	88.4245	156.808	-1156.77	38.3237
805	0	-214.062	-1230.39	923.58	-115.228	-1298.84	1151.21	-227.858	-1081.6	547.969	-280.77	-1040.37	157.219	-316.473	-905.937	100.137	244.735	-1177.35	817.31	258.721	-1138	1050.9	157.01	-1132.75	481.164	126.986	-1266.99	88.4992	156.878	-1156.88	38.4383
806	0	-214.536	-1227.56	923.422	-115.794	-1297.15	1150.72	-227.869	-1077.69	548.126	-280.955	-1034.36	157.594	-316.752	-899.216	101.071	244.274	-1175.5	817.017	258.59	-1137.1	1050.87	156.437	-1131.15	480.606	126.78	-1266.86	88.576	156.808	-1156.75	38.3543
807	0	-215.02	-1224.74	923.181	-116.374	-1295.42	1150.2	-227.72	-1073.24	547.913	-281.058	-1028.58	157.803	-317.026	-893.288	102.087	243.772	-1173.55	816.725	258.151	-1134.84	1050.65	156.098	-1129.47	480.175	126.597	-1266.74	88.5883	156.843	-1156.82	38.4392
808	0	-215.505	-1221.95	922.88	-116.969	-1293.6	1149.64	-227.92	-1070.07	548.056	-281.117	-1023.06	157.908	-317.156	-887.618	102.914	243.24	-1171.56	816.367	257.649	-1132.51	1050.45	155.411	-1127.81	479.502	126.364	-1266.66	88.641	156.802	-1156.77	38.4397
809	0	-215.949	-1219	922.448	-117.593	-1291.71	1149	-227.712	-1066.31	547.814	-281.008	-1017.71	157.886	-317.126	-882.13	103.523	242.675	-1169.49	815.984	257.598	-1131.6	1050.41	154.839	-1126.12	479.036	126.186	-1266.54	88.6497	156.823	-1156.81	38.5188
810	0	-216.469	-1216.23	921.962	-118.286	-1289.84	1148.37	-227.537	-1062.78	547.502	-280.833	-1012.6	157.766	-316.936	-876.845	103.87	242.18	-1167.48	815.654	257.823	-1131.55	1050.48	154.566	-1124.46	478.544	126.002	-1266.45	88.6932	156.791	-1156.7	38.7332
811	0	-216.899	-1213.36	921.49	-118.997	-1287.92	1147.68	-227.378	-1059.16	546.958	-280.524	-1007.95	157.536	-316.624	-871.91	104.044	241.767	-1165.75	815.361	257.971	-1131.75	1050.55	154.019	-1122.72	477.819	125.821	-1266.34	88.721	156.762	-1156.66	38.7463
812	0	-217.416	-1210.66	920.87	-119.756	-1286.01	1146.97	-227.503	-1056.46	546.617	-280.06	-1003.51	157.185	-316.494	-867.911	104.396	241.277	-1163.81	814.96	257.51	-1129.85	1050.35	153.971	-1120.91	477.416	125.731	-1266.21	88.7508	156.747	-1156.66	38.7741
813	0	-217.711	-1207.59	920.187	-120.505	-1284.04	1146.23	-227.322	-1052.78	545.897	-279.524	-999.378	156.747	-315.702	-862.939	103.83	240.705	-1161.5	814.56	256.773	-1127.15	1050.09	153.444	-1119.17	476.893	125.583	-1266.04	88.7409	156.769	-1156.57	38.8192
814	0	-218.085	-1204.58	919.501	-121.349	-1282.01	1145.42	-227.285	-1049.82	545.288	-278.837	-995.439	156.202	-314.984	-858.722	103.437	240.223	-1159.39	814.193	256.242	-1124.99	1049.9	152.936	-1117.41	476.416	125.489	-1265.93	88.7504	156.813	-1156.62	38.8763
815	0	-218.46	-1201.58	918.762	-122.22	-1279.96	1144.59	-227.092	-1046.39	544.372	-278.133	-991.665	155.429	-314.188	-854.719	102.76	239.861	-1157.32	813.855	256.052	-1124.03	1049.89	152.338	-1115.66	475.706	125.388	-1265.77	88.7595	156.801	-1156.64	38.956
816	0	-218.898	-1198.74	917.97	-123.099	-1277.95	1143.71	-227.053	-1043.74	543.639	-277.341	-987.999	154.464	-313.246	-850.755	101.749	239.463	-1155.29	813.594	256.082	-1123.76	1050	152.198	-1113.88	475.27	125.278	-1265.62	88.7702	156.785	-1156.61	38.9759
817	0	-219.383	-1195.88	917.134	-124.025	-1275.93	1142.79	-226.919	-1041.01	542.816	-276.501	-984.65	153.493	-312.267	-847.39	100.794	238.933	-1152.96	813.245	255.921	-1123.1	1050	151.923	-1112.17	474.806	125.125	-1265.44	88.8006	156.745	-1156.57	38.9625
818	0	-219.882	-1193.05	916.223	-124.996	-1273.9	1141.86	-226.759	-1038.31	541.857	-275.519	-981.383	152.359	-311.318	-844.322	99.7365	238.391	-1150.54	812.88	255.304	-1121.05	1049.91	151.415	-1110.38	474.321	125.04	-1265.21	88.7986	156.779	-1156.64	39.0184
819	0	-220.406	-1190.19	915.289	-125.992	-1271.84	1140.91	-226.564	-1035.52	540.743	-274.522	-978.416	151.182	-310.318	-841.677	98.6949	237.906	-1148.18	812.524	254.505	-1118.54	1049.8	150.818	-1108.6	473.783	124.951	-1265.08	88.8551	156.715	-1156.53	38.9657
820	0	-220.967	-1187.53	914.385	-127.011	-1269.64	1139.92	-226.375	-1033.11	539.707	-273.469	-975.656	149.96	-309.141	-838.73	97.181	237.399	-1145.82	812.265	253.906	-1116.72	1049.83	150.412	-1106.81	473.135	124.84	-1264.99	88.92	156.697	-1156.51	38.9922
821	0	-221.791	-1185.21	913.41	-128.074	-1267.51	1138.89	-226.049	-1030.71	538.563	-272.301	-972.928	148.613	-307.956	-836.066	95.6254	236.908	-1143.52	812.008	253.429	-1115.49	1049.91	150.175	-1104.98	472.674	124.774	-1264.82	88.9446	156.677	-1156.48	39.0209
822	0	-222.303	-1182.35	912.356	-129.162	-1265.32	1137.88	-225.76	-1028.27	537.261	-271.151	-970.352	147.143	-306.826	-833.657	94.0621	236.374	-1141.13	811.708	252.834	-1113.97	1049.91	149.794	-1103.24	472.229	124.694	-1264.6	88.958	156.646	-1156.51	39.0432
823	0	-222.85	-1179.35	911.335	-130.278	-1263.01	1136.81	-225.453	-1026.01	535.902	-269.963	-967.854	145.644	-305.659	-831.311	92.3212	235.936	-1138.85	811.441	252.118	-1112	1049.92	149.37	-1101.54	471.755	124.611	-1264.42	88.9983	156.613	-1156.49	39.0882
824	0	-223.279	-1176.38	910.203	-131.423	-1260.71	1135.75	-224.893	-1023.43	534.272	-268.781	-965.437	144.092	-304.472	-828.947	90.5294	235.644	-1136.84	811.292	251.512	-1110.33	1050	148.815	-1099.97	471.257	124.527	-1264.21	88.9961	156.598	-1156.47	39.1144
825	0	-223.735	-1173.28	909.039	-132.595	-1258.28	1134.67	-224.67	-1021.81	532.871	-267.67	-962.979	142.431	-303.254	-826.643	88.7204	235.054	-1134.3	811.005	250.916	-1108.84	1050.14	148.245	-1098.35	470.639	124.44	-1264.08	89.0469	156.597	-1156.48	39.1398
826	0	-224.294	-1170.48	907.818	-133.807	-1255.86	1133.55	-224.042	-1019.74	531.074	-266.588	-960.59	140.757	-302.057	-824.074	86.6869	234.471	-1131.76	810.736	250.269	-1107.05	1050.14	147.876	-1096.62	470.1	124.349	-1263.88	89.0529	156.579	-1156.46	39.1394
827	0	-224.9	-1167.57	906.601	-135.066	-1253.34	1132.43	-223.501	-1018.1	529.276	-265.545	-958.079	138.951	-300.928	-821.803	84.7522	234.109	-1129.62	810.61	249.57	-1105.22	1050.23	147.424	-1095.02	469.709	124.262	-1263.76	89.0595	156.566	-1156.48	39.171
828	0	-225.402	-1164.52	905.303	-136.359	-1250.74	1131.28	-222.837	-1016.69	527.385	-264.554	-955.669	137.205	-299.835	-819.301	82.7631	233.739	-1127.39	810.441	248.988	-1103.94	1050.39	147.319	-1093.41	469.355	124.2	-1263.59	89.1004	156.561	-1156.48	39.2011
829	0	-225.816	-1161.31	903.97	-137.705	-1248.11	1130.15	-222.153	-1015.11	525.061	-263.527	-953.229	135.331	-298.862	-816.778	80.7923	233.271	-1125.15	810.317	248.194	-1102.28	1050.54	147.015	-1091.91	468.944	124.109	-1263.46	89.1374	156.557	-1156.49	39.2087
830	0	-226.156	-1157.71	902.573	-139.081	-1245.36	1128.99	-221.364	-1013.92	522.836	-262.608	-950.836	133.482	-297.826	-814.117	78.7617	232.863	-1122.95	810.244	247.271	-1100.23	1050.61	146.607	-1090.35	468.501	124.046	-1263.3	89.1442	156.55	-1156.48	39.2401
831	0	-226.569	-1154.35	901.165	-140.488	-1242.54	1127.8	-220.389	-1013.55	520.862	-261.661	-948.343	131.571	-296.961	-811.637	76.9254	232.35	-1120.62	810.147	246.474	-1098.5	1050.84	145.926	-1088.91	468.152	123.959	-1263.17	89.2	156.54	-1156.49	39.2464
832	0	-227.269	-1151.57	899.735	-141.954	-1239.67	1126.62	-219.589	-1013.13	518.576	-260.758	-945.92	129.678	-296.106	-809.336	75.1284	231.957	-1118.28	810.1	245.824	-1096.93	1051.1	145.992	-1087.48	467.698	123.916	-1263.04	89.2194	156.523	-1156.47	39.2477
833	0	-227.915	-1148.63	898.3	-143.461	-1236.71	1125.47	-218.704	-1012.33	516.004	-259.837	-943.732	127.82	-295.281	-806.766	73.2585	231.675	-1116.2	810.169	244.794	-1094.55	1051.09	145.378	-1086.08	467.227	123.851	-1262.89	89.2035	156.528	-1156.5	39.2871
834	0	-228.199	-1144.77	896.714	-145.008	-1233.76	1124.32	-217.62	-1011.78	513.44	-258.864	-941.473	125.801	-294.651	-804.529	71.3738	231.241	-1114.14	810.224	243.758	-1092.71	1051.36	144.895	-1084.7	466.776	123.772	-1262.79	89.2153	156.514	-1156.48	39.2962
835	0	-228.751	-1141.44	895.216	-146.468	-1230.36	1123.04	-216.494	-1011.24	510.91	-257.842	-939.372	123.826	-294.024	-802.494	69.6034	230.824	-1111.89	810.266	242.777	-1090.74	1051.61	144.961	-1083.33	466.526	123.679	-1262.66	89.2158	156.516	-1156.49	39.3177
836	0	-229.356	-1138.26	893.669	-148.256	-1227.45	1121.93	-215.664	-1011.31	508.499	-256.801	-937.446	121.912	-293.691	-800.655	67.6686	230.311	-1109.45	810.275	241.709	-1088.72	1051.89	144.733	-1081.87	466.069	123.61	-1262.61	89.259	156.51	-1156.52	39.3467
837	0	-229.911	-1134.73	892.07	-149.993	-1224.2	1120.76	-214.453	-1010.69	505.923	-255.635	-935.56	119.906	-293.274	-798.509	65.2035	229.898	-1107.24	810.423	240.364	-1086.81	1052.17	144.411	-1080.57	465.598	123.57	-1262.51	89.2663	156.509	-1156.5	39.3366
838	0	-230.455	-1131.39	890.532	-151.745	-1221	1119.59	-213.452	-1010.58	503.462	-254.455	-934.01	117.898	-292.865	-797.134	62.7951	229.445	-1105.23	810.604	239.031	-1084.69	1052.54	144.125	-1079.24	465.164	123.528	-1262.43	89.2926	156.516	-1156.51	39.3505
839	0	-231.212	-1128.26	888.904	-153.505	-1217.62	1118.39	-212.332	-1010.18	500.907	-253.121	-932.601	115.822	-291.724	-796.264	60.569	228.916	-1102.96	810.759	237.442	-1082.73	1052.84	143.643	-1078.09	464.726	123.467	-1262.35	89.3226	156.531	-1156.54	39.3828
840	0	-231.193	-1123.74	887.208	-155.274	-1214.14	1117.15	-211.42	-1010.1	498.61	-251.732	-931.4	113.718	-290.351	-795.232	58.7795	228.365	-1100.73	810.884	235.86	-1080.54	1053.15	143.478	-1076.79	464.378	123.424	-1262.25	89.3023	156.545	-1156.53	39.3788
841	0	-232.175	-1120.99	885.5	-157.064	-1210.78	1115.99	-210.678	-1010.05	496.418	-250.302	-930.593	111.603	-288.765	-794.188	56.6349	227.89	-1098.53	811.063	234.082	-1078.42	1053.5	143.559	-1075.51	464.196	123.385	-1262.17	89.3451	156.557	-1156.53	39.3826
842	0	-232.754	-1117.75	883.81	-158.921	-1207.29	1114.75	-209.528	-1008.83	494.05	-248.83	-930.206	109.426	-287.301	-793.937	53.9433	227.306	-1096.36	811.289	232.446	-1076.02	1053.85	143.623	-1074.28	463.867	123.339	-1262.13	89.3813	156.574	-1156.58	39.404
843	0	-234.094	-1115.69	882.164	-160.782	-1203.87	1113.5	-208.702	-1007.96	491.814	-247.281	-929.724	107.213	-285.984	-793.946	50.7547	226.752	-1094.14	811.51	230.614	-1073.76	1054.13	142.993	-1073.04	463.435	123.272	-1262.07	89.4158	156.585	-1156.59	39.4207
844	0	-234.59	-1112.1	880.402	-162.726	-1200.43	1112.28	-207.999	-1006.97	489.667	-245.654	-929.359	104.818	-284.165	-793.9	47.1074	227.038	-1093.93	811.96	228.879	-1071.3	1054.36	142.838	-1071.75	463.022	123.249	-1262.04	89.4579	156.577	-1156.55	39.4514
845	0	-235.514	-1109.17	878.655	-164.698	-1197.03	1111.05	-207.495	-1006.15	487.663	-244.566	-930.582	103.062	-282.282	-794.62	43.43	226.198	-1091.35	812.072	227.285	-1068.7	1054.61	142.22	-1070.56	462.581	123.177	-1262.02	89.5165	156.595	-1156.55	39.4632
846	0	-236.511	-1106.41	876.894	-166.65	-1193.45	1109.76	-207.082	-1005.08	485.612	-241.687	-927.393	98.9914	-280.055	-795.407	39.5225	225.316	-1088.87	812.151	225.661	-1065.93	1054.75	141.98	-1069.22	462.143	123.109	-1261.94	89.552	156.675	-1156.5	39.4735
847	0	-237.537	-1103.71	875.193	-168.617	-1189.84	1108.47	-206.65	-1003.78	483.474	-240.994	-929.512	97.4052	-277.743	-796.377	35.4584	224.508	-1086.66	812.2	223.542	-1063.37	1054.89	142.091	-1067.73	461.866	123.062	-1261.92	89.6298	156.614	-1156.54	39.4524
848	0	-238.568	-1100.99	873.362	-170.669	-1186.3	1107.21	-206.311	-1002.51	481.246	-240.003	-931.12	95.4922	-275.343	-797.518	31.3853	223.61	-1084.43	812.278	221.636	-1060.8	1054.22	141.988	-1066.36	461.521	123.035	-1261.87	89.7067	156.696	-1156.52	39.4095
849	0	-239.228	-1097.4	871.576	-172.818	-1182.83	1105.95	-206.126	-1001.69	479.118	-238.837	-931.032	93.5054	-272.821	-797.971	27.8937	222.654	-1082.09	812.237	220.458	-1057.42	1054.83	141.904	-1064.57	461.168	122.989	-1261.83	89.7852	156.631	-1156.5	39.4209
850	0	-240.317	-1094.31	869.67	-174.956	-1179.09	1104.64	-205.893	-1000.88	476.885	-238.505	-930.354	92.3013	-270.203	-796.77	24.526	221.691	-1079.8	812.293	218	-1054.73	1055.04	139.604	-1064.95	459.944	122.921	-1261.77	89.8683	156.644	-1156.47	39.4189
851	0	-241.625	-1091.52	867.792	-177.203	-1174.77	1103.07	-205.725	-1000.15	474.638	-238.512	-930.369	92.1203	-267.873	-795.258	22.7432	220.64	-1077.34	812.19	216.194	-1051.73	1054.96	139.624	-1062.97	460.001	122.844	-1261.68	89.9573	156.644	-1156.46	39.3991
852	0	-242.945	-1088.34	866.06	-179.52	-1170.76	1101.72	-205.53	-999.389	472.686	-237.537	-928.57	91.6901	-265.974	-793.52	21.6243	219.548	-1074.97	812.125	213.994	-1048.94	1054.8	139.118	-1061.48	459.834	122.771	-1261.62	90.0741	156.643	-1156.43	39.3891
853	0	-244.244	-1084.96	864.43	-181.877	-1167	1100.59	-204.072	-996.864	471.586	-235.72	-926.173	91.0716	-264.965	-792.829	21.7619	218.287	-1072.39	812.088	212.856	-1045.49	1054.45	138.727	-1059.92	459.429	122.708	-1261.54	90.1653	156.651	-1156.39	39.3752
854	0	-245.718	-1081.52	862.918	-184.198	-1163	1099.57	-204.099	-994.796	470.127	-233.077	-924.285	90.5775	-263.819	-792.536	22.428	217.06	-1069.86	812.068	210.535	-1042.41	1054.79	138.271	-1058.5	459.05	122.654	-1261.51	90.3344	156.65	-1156.35	39.3526
855	0	-247.624	-1080.09	861.12	-186.641	-1159.3	1098.81	-202.954	-990.915	469.624	-229.631	-922.67	90.9613	-262.487	-792.111	23.2068	215.615	-1067.17	812.088	208.387	-1039.21	1054.77	137.653	-1057.11	458.811	122.605	-1261.49	90.5225	156.648	-1156.31	39.3265
856	0	-249.461	-1076.41	860.323	-189.063	-1155.49	1098.21	-202.236	-987.017	469.054	-226.475	-921.056	91.6618	-261.12	-791.431	23.9912	214.58	-1065.56	812.268	206.394	-1035.98	1054.73	136.496	-1055.88	458.585	122.537	-1261.43	90.7665	156.66	-1156.24	39.2978
857	0	-250.899	-1072.32	859.46	-191.482	-1151.68	1097.83	-199.152	-985.309	468.818	-223.334	-919.345	92.0677	-259.892	-791.221	25.039	212.281	-1061.16	812.066	204.292	-1032.74	1054.74	135.654	-1054.64	458.317	122.454	-1261.5	91.1018	156.671	-1156.19	39.2682
858	0	-252.347	-1068.72	858.75	-193.923	-1148.07	1097.61	-198.141	-982.253	468.36	-217.29	-914.634	90.7447	-258.741	-790.812	25.8613	211.765	-1061.1	812.601	202.236	-1029.31	1054.76	134.923	-1053.47	458.27	122.373	-1261.52	91.3873	156.674	-1156.13	39.2079
859	0	-253.868	-1065.57	858.189	-196.141	-1144.23	1097.43	-196.835	-979.336	468.123	-213.753	-914.896	90.8799	-258.047	-790.223	26.1317	210.059	-1058.73	812.678	200.054	-1025.69	1054.8	133.681	-1052.57	458.044	122.31	-1261.59	91.659	156.681	-1156.09	39.1753
860	0	-255.389	-1062.53	857.575	-198.458	-1140.68	1097.46	-196.315	-975.734	467.509	-212.111	-913.092	90.6145	-257.536	-789.572	26.1557	208.159	-1055.75	812.711	197.947	-1021.89	1054.78	132.934	-1051.67	458.012	122.225	-1261.65	91.8812	156.709	-1156.08	39.1273
861	0	-256.793	-1059.07	856.855	-200.684	-1137.09	1097.52	-196.278	-972.253	467.014	-211.291	-911.201	90.0777	-257.248	-789.352	26.207	206.447	-1053.35	812.812	195.749	-1018.16	1054.76	132.476	-1050.88	458.106	122.171	-1261.69	92.18	156.722	-1156.04	39.0861
862	0	-258.45	-1056.11	856.421	-202.866	-1133.31	1097.65	-196.992	-969.618	466.895	-211.093	-910.306	89.6877	-257.166	-789.055	26.0156	204.633	-1051	813.015	193.579	-1014.28	1054.72	131.561	-1050.25	458.255	122.114	-1261.75	92.4983	156.76	-1156.03	39.0765
863	0	-260.206	-1053.08	856.194	-205.128	-1129.78	1097.96	-198.155	-967.414	466.809	-211.157	-909.845	89.3446	-257.306	-789.087	25.8822	202.822	-1048.7	813.181	191.314	-1010.44	1054.75	130.981	-1049.72	458.486	122.086	-1261.77	92.8128	156.765	-1155.91	38.9658
864	0	-262.119	-1050.21	856.314	-207.444	-1126.25	1098.46	-199.855	-965.964	467.013	-211.545	-909.544	89.0778	-257.443	-789.026	25.7222	201.064	-1046.65	813.482	189.133	-1006.61	1054.84	130.213	-1049.33	458.783	122.079	-1261.75	93.1446	156.796	-1155.92	38.9638
865	0	-264.03	-1047.2	856.814	-209.664	-1122.47	1099.11	-201.617	-964.871	467.36	-212.081	-909.456	88.9202	-257.587	-788.979	25.5552	199.33	-1044.74	813.966	186.787	-1002.83	1054.98	129.36	-1049.03	459.163	121.992	-1261.7	93.4998	156.791	-1155.82	38.9071
866	0	-265.889	-1043.89	857.514	-211.941	-1118.9	1099.86	-203.389	-963.938	467.627	-212.643	-909.714	88.871	-257.745	-789.019	25.429	197.547	-1042.86	814.556	184.445	-999.077	1055.26	129.203	-1048.73	459.921	121.89	-1261.66	93.8941	156.805	-1155.82	38.8944
867	0	-267.721	-1040.67	858.315	-214.138	-1115.38	1101.05	-205.204	-963.512	467.868	-213.13	-909.782	88.7763	-257.915	-789.141	25.3382	195.716	-1041	815.266	182.053	-995.543	1055.68	128.289	-1048.67	460.472	121.77	-1261.58	94.3865	156.786	-1155.76	38.8749
868	0	-269.662	-1037.82	859.198	-215.909	-1110.88	1102.26	-206.607	-962.876	468.064	-213.54	-909.9	88.7051	-258.022	-789.189	25.2867	193.725	-1038.95	815.987	179.718	-991.874	1056.09	127.014	-1048.77	461.123	121.733	-1261.46	94.8877	156.835	-1155.73	38.8644
869	0	-271.615	-1035.18	860	-218.877	-1109.37	1103.49	-207.936	-962.599	468.139	-213.852	-910.026	88.6424	-258.197	-789.524	25.3911	191.679	-1036.78	816.734	177.343	-988.121	1056.64	126.345	-1048.76	461.959	121.655	-1261.34	95.3618	156.803	-1155.63	38.8959
870	0	-273.636	-1032.72	860.713	-220.83	-1105.59	1104.55	-208.937	-962.173	468.107	-214.036	-910.169	88.6043	-258.159	-789.362	25.2634	189.483	-1034.5	817.456	174.934	-984.433	1057.18	125.331	-1048.66	462.596	121.607	-1261.18	95.9878	156.771	-1155.51	38.9391
871	0	-275.557	-1030.14	861.1	-222.814	-1101.63	1105.53	-209.754	-961.6	467.998	-214.119	-910.202	88.5159	-258.153	-789.332	25.255	188.339	-1034.4	818.613	172.557	-980.828	1057.66	124.672	-1048.54	463.651	121.538	-1261.01	96.6385	156.709	-1155.45	38.9928
872	0	-277.572	-1027.76	861.221	-225.131	-1098.43	1106.52	-210.621	-961.021	467.832	-214.091	-910.159	88.4019	-258.142	-789.313	25.247	186.323	-1032.24	819.341	170.148	-977.107	1058.13	123.425	-1048.28	464.47	121.467	-1260.73	97.4056	156.665	-1155.33	39.006
873	0	-279.778	-1025.97	861.317	-227.292	-1094.65	1107.28	-211.491	-960.305	467.699	-214.081	-910.08	88.2984	-258.224	-789.534	25.3638	184.135	-1029.64	820.005	167.706	-973.382	1058.49	122.339	-1047.93	465.17	121.34	-1260.46	98.1617	156.621	-1155.13	39.1345
874	0	-281.927	-1024.17	861.284	-229.47	-1090.79	1107.87	-212.64	-959.79	467.711	-214.014	-910.047	88.2044	-258.239	-789.594	25.3951	182.008	-1027.06	820.676	165.378	-969.584	1058.81	121.129	-1047.17	465.768	121.218	-1260.13	99.0992	156.611	-1154.91	39.0955
875	0	-284.2	-1022.53	861.278	-231.891	-1087.62	1108.46	-213.639	-958.715	467.648	-213.95	-909.881	88.059	-258.108	-789.236	25.2087	179.936	-1024.37	821.265	162.904	-965.78	1059.07	120.296	-1046.22	466.337	121.166	-1259.72	99.9171	156.696	-1154.98	39.0668
876	0	-286.294	-1020.51	861.103	-234.148	-1083.89	1108.82	-214.694	-957.635	467.593	-213.84	-909.625	87.8868	-258.211	-789.488	25.3394	177.961	-1021.74	821.797	160.391	-962.104	1059.31	119.064	-1045.01	466.695	121.178	-1259.35	100.848	156.78	-1154.84	39.103
877	0	-288.51	-1018.83	860.958	-236.654	-1080.74	1109.03	-215.733	-956.365	467.549	-213.656	-909.175	87.6098	-258.136	-789.312	25.243	175.969	-1018.97	822.328	157.908	-958.291	1059.5	118.18	-1043.58	467.062	121.298	-1258.9	101.809	156.89	-1154.69	39.1028
878	0	-290.521	-1016.73	860.705	-238.9	-1077.21	1109.24	-216.704	-954.987	467.507	-213.461	-908.851	87.4144	-258.133	-789.267	25.249	174.055	-1016.04	822.749	155.33	-954.448	1059.6	117.433	-1042	467.345	121.415	-1258.42	102.686	157.041	-1154.43	39.1383
879	0	-292.565	-1014.82	860.441	-241.336	-1074.14	1109.27	-217.613	-953.498	467.383	-213.241	-908.534	87.288	-258.045	-789.174	25.2557	172.244	-1013.06	823.175	152.864	-950.503	1059.62	116.824	-1040.12	467.623	121.592	-1257.87	103.678	157.084	-1154.26	39.1274
880	0	-294.55	-1012.75	860.108	-243.562	-1070.66	1109.15	-218.491	-952.07	467.265	-212.9	-907.901	86.9434	-258.001	-789.1	25.297	170.413	-1009.89	823.461	150.312	-946.551	1059.49	116.358	-1038.12	468.011	121.882	-1257.19	104.7	157.18	-1154.09	39.1281
881	0	-296.468	-1010.57	859.717	-245.921	-1067.73	1109.1	-219.276	-950.576	467.082	-212.574	-907.291	86.6395	-257.916	-788.989	25.3093	168.589	-1006.62	823.724	147.86	-942.623	1059.37	115.783	-1036.07	468.265	122.125	-1256.46	105.782	157.234	-1153.86	39.0708
882	0	-298.264	-1008.06	859.223	-248.036	-1064.43	1109.07	-219.933	-949.087	466.866	-212.338	-906.959	86.3811	-257.884	-788.933	25.3586	166.762	-1003.26	823.844	145.349	-938.636	1059.24	115.311	-1033.78	468.51	122.379	-1255.73	107.027	157.391	-1153.6	39.0777
883	0	-299.961	-1005.66	858.812	-250.179	-1061.31	1108.97	-220.608	-947.532	466.589	-212.083	-906.623	86.1876	-257.797	-788.85	25.3701	165.001	-999.808	823.94	142.961	-934.543	1059.03	114.735	-1031.21	468.696	122.67	-1254.82	108.368	157.761	-1153.38	39.1705
884	0	-302.002	-1004.17	858.688	-252.31	-1058.38	1108.92	-221.295	-946.091	466.372	-211.865	-906.199	85.9378	-257.753	-788.758	25.3993	163.236	-996.219	823.979	140.638	-930.42	1058.75	114.098	-1028.4	468.861	122.843	-1253.78	109.848	157.965	-1153.12	39.2787
885	0	-303.448	-1000.95	858.278	-254.258	-1055.12	1108.88	-221.787	-944.089	465.959	-211.718	-905.88	85.6959	-257.722	-788.761	25.4252	161.52	-992.711	824.012	138.161	-926.416	1058.54	113.351	-1025.19	468.981	123.042	-1252.53	111.524	157.973	-1152.74	39.2964
886	0	-304.979	-997.573	858.06	-256.287	-1052.3	1109.08	-223.03	-943.81	466.218	-211.663	-905.673	85.561	-257.748	-788.749	25.455	159.734	-989.197	823.981	135.756	-922.444	1058.46	112.844	-1021.53	469.205	123.197	-1251.2	113.503	158.073	-1152.28	39.5889
887	0	-306.522	-994.469	858.126	-258.028	-1048.75	1109.18	-223.982	-942.825	466.238	-211.682	-905.53	85.4252	-257.728	-788.687	25.4171	158.085	-985.651	824.112	133.469	-918.483	1058.38	112.061	-1017.28	469.32	123.429	-1249.67	115.789	158.273	-1151.88	39.7203
888	0	-307.977	-991.461	858.383	-259.959	-1045.77	1109.44	-224.893	-941.542	466.197	-211.748	-905.507	85.3813	-257.734	-788.711	25.4322	156.418	-982.137	824.322	131.207	-914.541	1058.39	111.202	-1012.52	469.388	123.668	-1248.03	118.458	158.556	-1151.4	40.0567
889	0	-309.573	-988.556	858.638	-261.812	-1042.81	1109.75	-225.795	-940.392	466.202	-211.785	-905.415	85.3069	-257.852	-789.03	25.5716	154.715	-978.604	824.607	128.871	-910.869	1058.48	110.8	-1007.2	469.52	124.052	-1246.33	121.606	158.705	-1150.87	40.3203
890	0	-311.135	-985.805	858.797	-263.634	-1039.71	1110.04	-226.849	-939.642	466.289	-211.865	-905.369	85.2673	-257.751	-788.783	25.4365	153.127	-975.111	825.01	126.463	-907.194	1058.66	110.107	-1001.41	469.63	124.428	-1244.18	124.808	158.451	-1149.97	40.9076
891	0	-312.882	-983.592	858.871	-265.471	-1036.77	1110.38	-227.727	-938.642	466.266	-211.923	-905.328	85.215	-257.746	-788.699	25.3804	151.618	-971.689	825.526	124.105	-903.609	1058.88	109.464	-995.52	469.586	124.567	-1241.02	128.046	159.544	-1149.79	41.0716
892	0	-314.651	-981.716	858.916	-267.333	-1033.8	1110.68	-228.569	-937.69	466.201	-211.951	-905.269	85.1238	-257.732	-788.706	25.4297	150.063	-968.287	826.093	121.832	-900.161	1059.12	110.244	-987.384	470.405	123.914	-1235.84	130.402	160.272	-1149.28	41.0028
893	0	-316.214	-979.457	858.79	-269.313	-1030.92	1110.93	-229.45	-936.84	466.126	-211.958	-905.172	85.0643	-257.724	-788.69	25.4255	148.659	-964.912	826.724	119.584	-896.841	1059.35	110.296	-979.671	470.933	124.561	-1232.33	134.469	161.814	-1148.86	40.7335
894	0	-317.762	-977.408	858.649	-271.149	-1027.75	1111.07	-230.315	-935.987	466.031	-211.963	-905.044	84.9585	-257.737	-788.729	25.4442	147.335	-961.477	827.321	117.397	-893.62	1059.59	110.862	-971.393	471.567	125.068	-1228.23	138.917	160.724	-1148.11	40.5049
895	0	-319.374	-975.741	858.462	-273.04	-1024.7	1111.24	-231.238	-935.228	465.95	-211.967	-904.934	84.8605	-257.844	-789.008	25.614	146.072	-958.127	827.928	115.205	-890.632	1059.76	110.71	-962.928	471.358	125.512	-1223.24	143.433	158.043	-1147.69	40.1089
896	0	-320.824	-973.88	858.224	-274.933	-1021.94	1111.36	-232.099	-934.558	465.854	-211.992	-904.865	84.7958	-257.726	-788.694	25.4767	144.98	-954.832	828.506	113.051	-887.808	1059.93	111.339	-953.225	472.763	125.85	-1217.57	148.217	158.101	-1145.79	41.4581
897	0	-322.244	-972.056	857.962	-276.756	-1018.97	1111.36	-232.962	-933.807	465.696	-212.024	-904.722	84.6762	-257.701	-788.658	25.4551	144.052	-951.566	829.066	110.945	-885.071	1060.03	111.976	-943.029	473.917	126.146	-1211.22	153.204	158.311	-1143.71	43.5372
898	0	-323.656	-970.285	857.683	-278.543	-1015.98	1111.43	-233.823	-933.208	465.573	-212.06	-904.662	84.594	-257.729	-788.679	25.4693	143.293	-948.432	829.693	108.944	-882.523	1060.03	112.85	-932.069	475.926	126.344	-1204.36	158.607	158.5	-1141.2	46.1127
899	0	-325.047	-968.379	857.356	-280.221	-1013.04	1111.4	-234.784	-932.926	465.479	-212.124	-904.59	84.4586	-257.724	-788.672	25.4669	142.562	-945.303	830.306	107.108	-880.126	1060	113.07	-921.165	477.142	126.531	-1197.18	164.547	158.636	-1138.51	49.0993
900	0	-326.454	-966.676	857.115	-281.82	-1010.09	1111.42	-235.743	-932.62	465.338	-212.184	-904.491	84.3306	-257.72	-788.657	25.4571	142.01	-942.346	830.964	105.339	-877.749	1059.89	113.819	-909.657	479.334	126.87	-1189.42	170.738	158.456	-1135.3	52.1863
901	0	-327.823	-965.018	856.909	-283.31	-1007.18	1111.39	-236.55	-932.158	465.055	-212.266	-904.549	84.2656	-257.721	-788.644	25.4475	141.504	-939.399	831.659	103.594	-875.591	1059.67	114.483	-898.229	481.309	125.86	-1179.1	175.382	158.09	-1131.85	56.1432
902	0	-329.15	-963.234	856.67	-284.677	-1004.25	1111.36	-237.522	-932.116	464.884	-212.394	-904.557	84.1607	-257.759	-788.703	25.4514	140.936	-936.561	832.35	101.938	-873.621	1059.28	115.098	-886.867	483.69	126.342	-1171.33	182.321	157.631	-1127.67	60.8485
903	0	-330.348	-961.406	856.398	-285.889	-1001.45	1111.33	-238.568	-932.301	464.733	-212.572	-904.57	84.0209	-257.774	-788.73	25.4369	140.656	-933.817	833.16	100.597	-871.567	1058.86	115.425	-875.747	486.104	125.665	-1162.34	188.505	156.994	-1123.17	66.3152
904	0	-331.571	-959.817	856.202	-287	-998.602	1111.3	-239.525	-932.391	464.506	-212.755	-904.615	83.9396	-257.814	-788.721	25.3906	140.298	-931.119	833.947	99.1588	-869.74	1058.24	115.791	-864.886	488.612	123.895	-1152.38	193.684	156.049	-1117.17	72.0232
905	0	-332.659	-958.377	856.031	-287.996	-995.881	1111.24	-240.34	-932.178	464.211	-212.915	-904.586	83.8084	-257.835	-788.697	25.3744	140.119	-928.351	834.899	98.0515	-867.88	1057.59	116.33	-854.452	491.414	122.643	-1143.38	199.583	155.068	-1110.67	77.1751
906	0	-333.754	-957.008	855.857	-288.883	-993.2	1111.18	-241.206	-932.225	464.024	-213.014	-904.481	83.6774	-257.877	-788.765	25.3607	139.783	-925.639	835.917	96.7733	-866.194	1056.82	117.545	-844.37	494.542	121.216	-1135.42	205.157	154.251	-1102.61	80.992
907	0	-334.827	-955.929	855.762	-289.718	-990.599	1111.17	-242.14	-932.302	463.815	-213.087	-904.344	83.5085	-257.932	-788.793	25.3304	139.604	-923.069	837.178	95.8368	-864.348	1056.07	118.376	-834.748	497.778	120.629	-1128.08	210.25	152.817	-1092.6	85.0613
908	0	-335.755	-954.882	855.658	-290.457	-988.071	1111.17	-242.913	-932.363	463.627	-213.137	-904.104	83.3389	-257.925	-788.78	25.3208	139.345	-920.645	838.535	94.9718	-862.451	1055.06	119.321	-825.75	501.243	119.328	-1118.16	212.594	151.285	-1080.62	88.7411
909	0	-336.477	-953.614	855.511	-291.173	-985.733	1111.13	-243.512	-932.307	463.424	-213.258	-904.166	83.2831	-257.973	-788.769	25.2659	139.178	-918.36	840.117	94.1331	-860.563	1054.23	120.036	-817.224	504.623	117.844	-1107.21	213.846	149.841	-1067.29	90.5238
910	0	-337.28	-952.849	855.325	-291.842	-983.487	1111.15	-243.83	-931.43	463.038	-213.508	-904.508	83.3369	-257.994	-788.818	25.2887	138.999	-916.194	841.683	93.322	-858.664	1053.39	120.842	-809.194	508.083	116.728	-1095.07	213.394	148.576	-1053.32	91.0865
911	0	-337.993	-952.271	855.175	-292.55	-981.263	1111.12	-244.767	-932.467	463.271	-213.528	-904.411	83.2278	-258.043	-788.905	25.3027	138.776	-914.182	843.382	92.5362	-856.656	1052.71	121.733	-801.508	511.808	115.62	-1082.26	211.935	147.437	-1038.34	90.7013
912	0	-338.716	-951.891	855.108	-293.215	-979.008	1111.04	-245.261	-932.409	463.204	-213.2	-903.479	82.7964	-258.067	-788.888	25.2741	138.61	-912.32	844.993	91.7985	-854.6	1052.06	122.531	-794.254	515.349	114.626	-1069.22	209.77	146.395	-1022.2	89.2929
913	0	-339.448	-951.747	855.07	-293.903	-976.955	1111.06	-245.678	-932.29	463.155	-214.828	-907.214	84.2477	-258.079	-788.945	25.274	138.332	-910.637	846.697	91.2179	-852.492	1051.5	123.277	-787.375	518.722	113.805	-1055.43	206.349	145.853	-1005.06	87.5467
914	0	-340.013	-951.46	855.019	-294.598	-975.071	1111.11	-245.975	-932.082	463.129	-214.666	-906.931	84.1327	-258.108	-788.957	25.2617	138.045	-909.092	848.296	90.6025	-850.32	1051.17	123.685	-780.918	521.586	113.266	-1040.71	201.948	145.504	-986.511	85.1838
915	0	-340.447	-950.719	854.896	-295.159	-972.859	1111.07	-246.233	-931.827	463.11	-214.295	-905.877	83.6779	-258.1	-788.931	25.2464	137.751	-907.667	849.794	90.0245	-848.138	1051.01	124.204	-774.85	524.334	113.373	-1025.93	197	145.609	-966.987	82.5891
916	0	-340.777	-950.058	854.83	-295.743	-970.936	1111.03	-246.422	-931.49	463.159	-214.085	-905.254	83.4378	-258.127	-788.935	25.2158	137.495	-906.181	851.1	89.479	-846.021	1051.01	125.222	-769.24	527.202	113.294	-1009.97	191.222	145.871	-946.552	79.6242
917	0	-341.12	-949.298	854.79	-296.241	-968.89	1111.03	-246.572	-931.087	463.171	-213.988	-905.006	83.3631	-258.179	-789	25.2492	137.516	-905.214	852.432	88.9988	-843.973	1051.09	125.474	-763.92	529.561	113.592	-993.51	184.935	146.307	-924.872	76.3532
918	0	-341.384	-948.361	854.783	-296.494	-966.713	1111.06	-246.628	-930.66	463.242	-214.067	-905.201	83.448	-258.151	-788.942	25.2263	136.337	-901.225	853.233	88.6936	-841.871	1051.15	125.96	-758.934	531.813	114.382	-976.614	178.419	147.233	-903.763	73.2302
919	0	-341.457	-947.223	854.833	-296.744	-964.735	1111.07	-246.611	-930.123	463.308	-214.096	-905.345	83.5059	-258.176	-789.004	25.257	136.078	-899.432	854.243	88.5986	-839.773	1051.24	126.586	-755.462	533.546	115.463	-959.479	171.758	148.532	-881.781	70.1782
920	0	-341.841	-946.911	855.166	-296.815	-962.463	1111.17	-246.524	-929.375	463.366	-214.052	-905.354	83.5445	-258.138	-788.96	25.2264	136.24	-898.079	855.076	88.4273	-837.775	1051.44	126.659	-751.789	535.09	116.841	-941.887	165.009	149.796	-859.269	67.1989
921	0	-341.324	-944.442	855.002	-296.853	-960.437	1111.32	-246.452	-928.787	463.45	-213.973	-905.217	83.5387	-258.15	-788.998	25.2531	136.409	-896.419	855.898	88.5857	-835.792	1051.67	127.192	-747.688	536.4	118.505	-924.05	158.382	151.307	-836.984	64.4509
922	0	-340.97	-942.388	855.054	-296.639	-957.891	1111.45	-245.961	-927.136	463.342	-213.874	-905.021	83.4886	-258.119	-788.979	25.2377	136.797	-894.733	856.551	88.7393	-833.862	1051.79	127.441	-744.247	537.242	120.338	-906.196	152.093	152.786	-815.493	61.9894
923	0	-340.584	-940.427	855.164	-296.445	-956.176	1111.71	-246.011	-926.838	463.629	-213.761	-904.901	83.5085	-258.108	-788.937	25.2486	137.296	-893.114	857.135	88.9888	-831.866	1051.94	127.319	-741.312	537.831	122.65	-888.705	146.414	153.456	-794.513	60.2942
924	0	-340.1	-938.344	855.295	-296.153	-954.339	1111.99	-245.808	-926.049	463.797	-213.676	-904.865	83.5348	-258.114	-788.956	25.2609	137.96	-891.184	857.599	89.4425	-829.853	1052.11	127.085	-738.577	538.182	124.768	-871.095	140.891	156.077	-773.843	58.4235
925	0	-339.447	-936.021	855.439	-295.692	-952.261	1112.28	-245.451	-924.817	463.913	-213.633	-904.823	83.582	-258.095	-788.917	25.2623	138.684	-889.175	857.916	90.0379	-827.835	1052.2	126.84	-736.109	538.376	126.97	-853.786	135.891	161.373	-750.239	60.8828
926	0	-338.795	-933.841	855.606	-295.232	-950.327	1112.6	-244.74	-922.811	463.732	-213.558	-904.804	83.624	-258.097	-788.926	25.269	139.526	-886.974	858.083	90.7339	-825.827	1052.18	126.412	-733.894	538.287	129.163	-837.119	131.525	163.941	-731.151	60.6425
927	0	-337.855	-931.153	855.704	-294.483	-947.885	1112.84	-244.593	-922.46	464.132	-213.474	-904.765	83.7075	-258.138	-789.185	25.4062	140.444	-884.908	858.191	91.4682	-823.754	1052.11	126.114	-731.837	537.998	131.426	-821.135	127.739	166.746	-712.641	61.0695
928	0	-337.12	-929.163	855.989	-293.94	-946.141	1113.28	-244.169	-921.482	464.356	-213.372	-904.734	83.7614	-258.08	-788.937	25.299	141.368	-882.692	858.028	92.3554	-821.613	1052.05	125.764	-729.818	537.4	133.663	-805.841	124.406	169.194	-695.181	61.8581
929	0	-336.091	-926.57	856.116	-293.103	-943.794	1113.55	-243.557	-920.237	464.519	-213.275	-904.717	83.8529	-258.041	-788.882	25.2901	142.562	-880.594	857.729	93.4247	-819.307	1051.89	125.32	-727.96	536.584	135.865	-791.332	121.53	171.689	-678.662	62.8812
930	0	-334.968	-923.92	856.275	-292.171	-941.39	1113.86	-242.935	-919.012	464.727	-213.125	-904.751	83.9655	-258.049	-788.92	25.3179	143.609	-878.279	857.107	94.5548	-816.975	1051.62	124.692	-726.351	535.518	137.834	-777.887	118.995	174.129	-663.517	64.2083
931	0	-333.934	-921.752	856.581	-291.329	-939.467	1114.32	-242.178	-917.737	464.954	-212.982	-904.776	84.1005	-258.029	-788.905	25.33	144.669	-876.135	856.367	95.7758	-814.584	1051.41	124.541	-724.862	534.403	139.653	-765.415	116.874	176.009	-649.465	65.3801
932	0	-332.782	-919.628	856.87	-290.369	-937.59	1114.75	-241.431	-916.383	465.142	-212.821	-904.839	84.2778	-258.002	-788.859	25.3332	145.797	-874.071	855.416	97.0829	-812.002	1051.12	124.141	-723.542	533.157	141.272	-754.184	114.929	178.011	-637.348	66.6218
933	0	-331.583	-917.597	857.234	-287.761	-931.238	1114.16	-240.619	-915.052	465.396	-212.649	-904.83	84.3973	-257.99	-788.819	25.3471	146.824	-871.969	854.241	98.6329	-809.261	1050.84	123.418	-722.321	531.516	142.559	-744.233	113.185	179.174	-626.541	67.6386
934	0	-330.214	-915.259	857.548	-285.546	-926.437	1114.03	-239.802	-913.801	465.666	-212.472	-904.803	84.509	-258.077	-789.057	25.4729	147.679	-869.635	852.767	100.184	-806.465	1050.57	123.255	-721.218	529.896	143.573	-735.829	111.567	179.559	-616.553	68.2686
935	0	-328.797	-913.176	857.913	-283.662	-923.142	1114.15	-238.917	-912.38	465.971	-212.288	-904.81	84.6227	-257.989	-788.807	25.3328	148.492	-867.161	851.087	101.8	-803.484	1050.34	122.903	-720.177	528.078	144.255	-728.794	109.938	179.766	-608.79	68.4641
936	0	-327.327	-911.296	858.325	-281.747	-920.147	1114.35	-237.963	-911.033	466.287	-212.075	-904.729	84.7129	-257.988	-788.8	25.336	149.481	-864.742	849.329	103.563	-800.275	1050.09	122.487	-719.042	526.12	144.632	-723.467	108.212	179.669	-602.876	68.1739
937	0	-325.666	-909.135	858.745	-279.743	-917.397	1114.64	-237.022	-909.739	466.621	-211.9	-904.744	84.8261	-257.995	-788.826	25.35	150.543	-861.785	847.596	105.403	-796.95	1049.88	122.581	-718.156	524.554	144.677	-719.655	106.415	179.168	-598.564	67.2714
938	0	-323.988	-907.083	859.272	-277.679	-914.926	1115.05	-235.894	-908.161	466.963	-211.713	-904.84	85.0027	-258.076	-789.056	25.4724	151.661	-858.867	846.049	107.215	-793.572	1049.68	122.687	-717.653	522.655	144.273	-717.332	104.557	178.166	-596.216	66.0816
939	0	-322.208	-905.072	859.836	-275.434	-912.652	1115.51	-234.862	-906.691	467.319	-211.541	-904.912	85.1961	-257.999	-788.844	25.3741	152.807	-855.536	844.545	109.24	-790.005	1049.49	122.353	-717.287	520.879	143.298	-716.45	103.138	176.928	-595.437	64.3181
940	0	-320.336	-903.074	860.471	-272.99	-910.266	1116.02	-233.697	-905.148	467.674	-211.39	-904.999	85.3696	-258.067	-789.034	25.4854	154.274	-852.243	843.119	111.397	-786.244	1049.39	122.805	-717.012	519.091	141.914	-717.099	101.201	175.72	-595.865	62.496
941	0	-318.344	-900.989	861.106	-270.379	-907.925	1116.56	-232.415	-903.358	468.071	-211.174	-904.922	85.5757	-258.012	-788.872	25.3681	155.716	-848.564	841.92	113.487	-782.396	1049.3	122.484	-716.923	516.845	140.456	-717.938	99.7269	174.266	-596.165	61.2731
942	0	-316.282	-898.924	861.825	-267.552	-905.611	1117.24	-231.202	-901.789	468.524	-210.969	-904.82	85.7188	-257.989	-788.805	25.3576	157.125	-844.477	840.727	115.818	-778.437	1049.24	121.829	-716.55	514.779	139.907	-717.497	98.5792	172.455	-594.508	58.7603
943	0	-314.02	-896.664	862.499	-263.615	-900.691	1117.78	-229.859	-900.128	468.99	-210.776	-904.795	85.9048	-257.96	-788.785	25.3779	158.668	-840.275	839.68	118.296	-774.288	1049.15	121.301	-715.721	512.641	140.021	-715.511	97.8134	171.669	-593.441	57.2116
944	0	-311.611	-894.065	863.097	-261.168	-899.84	1118.56	-228.235	-898.151	469.343	-210.575	-904.774	86.1457	-258.034	-789.067	25.5294	160.204	-835.713	838.568	120.645	-770.187	1049.11	121.199	-714.557	511.614	140.339	-713.287	97.4415	171.021	-592.424	55.748
945	0	-309.215	-891.504	863.729	-258.631	-898.966	1119.53	-226.638	-896.175	469.793	-210.347	-904.799	86.4154	-257.926	-788.822	25.4404	161.737	-830.86	837.461	123.026	-766.149	1049.2	121.334	-712.057	511.955	140.752	-712.431	97.2476	170.905	-591.88	54.4474
946	0	-306.799	-889.083	864.308	-255.894	-897.203	1120.37	-225.044	-894.125	470.121	-210.059	-904.832	86.6606	-257.912	-788.773	25.4397	163.618	-826.382	837.099	125.427	-762.026	1049.36	121.889	-708.667	513.243	141.055	-712.04	97.1393	171.173	-591.57	53.5948
947	0	-304.473	-887.024	864.92	-252.967	-894.768	1121.17	-223.355	-892.067	470.467	-209.755	-904.697	86.8728	-257.887	-788.749	25.4508	165.45	-821.861	837.312	127.953	-757.877	1049.59	122.362	-705.304	514.193	141.374	-711.389	97.0536	171.281	-591.446	53.0859
948	0	-302.004	-884.639	865.429	-249.804	-891.39	1121.56	-221.719	-890.109	470.785	-209.502	-904.735	87.1689	-257.841	-788.699	25.4584	167.433	-817.402	838.301	130.377	-753.876	1050.09	122.764	-702.066	514.505	141.732	-710.609	96.9211	171.076	-591.263	52.4513
949	0	-299.321	-881.925	865.854	-246.865	-888.292	1122.07	-220.039	-888.177	471.145	-209.242	-904.712	87.4451	-257.824	-788.654	25.4525	169.483	-812.857	839.497	132.73	-749.913	1050.55	123.787	-698.782	514.703	142.148	-709.863	96.7291	170.797	-590.689	51.3869
950	0	-296.674	-879.312	866.169	-244.153	-885.647	1122.45	-218.432	-886.501	471.563	-209.047	-904.699	87.7411	-257.835	-788.684	25.4758	171.777	-808.315	840.595	135.29	-746.042	1051.18	124.639	-695.397	514.687	142.728	-709.029	96.4883	170.987	-590.492	50.6023
951	0	-293.824	-876.359	866.418	-241.448	-883.134	1122.81	-216.696	-884.555	471.885	-208.793	-904.707	88.0852	-257.816	-788.711	25.4879	174.028	-803.775	841.703	137.833	-742.195	1051.93	126.061	-692.108	514.584	143.219	-708.261	96.2123	171.321	-590.22	49.8185
952	0	-290.984	-873.573	866.619	-238.724	-880.44	1123.04	-214.931	-882.698	472.261	-208.51	-904.617	88.416	-257.788	-788.687	25.4682	176.414	-799.365	842.767	140.394	-738.479	1052.64	127.508	-689.148	514.121	143.742	-707.438	95.8692	171.242	-589.685	48.5954
953	0	-288.158	-871.082	866.989	-235.927	-877.684	1123.28	-213.093	-880.673	472.59	-208.192	-904.423	88.7557	-257.767	-788.657	25.4794	178.816	-794.792	843.607	143.134	-734.893	1053.36	129.101	-687.193	513.619	144.036	-706.806	95.5387	171.443	-589.427	47.9907
954	0	-285.169	-868.181	867.218	-233.042	-874.819	1123.44	-211.186	-878.674	472.933	-207.899	-904.345	89.1509	-257.727	-788.609	25.5108	181.351	-790.266	844.229	145.972	-731.299	1054.08	130.893	-684.829	513.569	144.271	-706.298	95.2616	171.475	-589.304	47.8932
955	0	-282.082	-865.276	867.445	-230.043	-871.968	1123.61	-209.346	-876.583	473.23	-207.575	-904.276	89.5244	-257.748	-788.692	25.5749	184.082	-785.842	844.677	148.853	-727.641	1054.86	132.511	-682.81	513.15	144.387	-705.929	95.0235	171.668	-588.906	47.8728
956	0	-279.262	-863.002	867.946	-226.96	-869.108	1123.77	-207.438	-874.456	473.529	-207.215	-904.131	89.9124	-257.8	-788.986	25.7511	186.925	-781.64	844.97	151.783	-724.09	1055.6	134.315	-680.713	512.76	144.52	-705.537	94.827	171.706	-588.779	47.776
957	0	-276.15	-860.087	868.044	-223.738	-866.192	1124	-205.651	-872.525	473.917	-206.909	-904.021	90.3142	-257.648	-788.685	25.6484	189.788	-777.63	844.907	154.841	-720.45	1056.15	135.451	-678.532	512.181	144.666	-705.044	94.6182	171.502	-588.871	47.5295
958	0	-273.058	-857.207	868.609	-220.482	-863.317	1124.24	-203.872	-870.39	474.202	-206.592	-903.865	90.7094	-257.711	-788.952	25.8378	192.631	-773.817	844.667	157.818	-716.866	1056.78	137.528	-676.041	512.037	144.729	-704.586	94.4068	171.398	-588.657	47.3321
959	0	-269.936	-854.18	868.707	-217.159	-860.399	1124.49	-202.095	-868.312	474.574	-206.248	-903.799	91.1873	-257.556	-788.699	25.7574	195.377	-769.999	844.22	160.911	-713.34	1057.32	138.168	-673.534	511.512	144.753	-704.146	94.2654	171.284	-588.477	47.2618
960	0	-266.617	-850.533	868.874	-213.866	-857.568	1124.79	-200.32	-866.086	474.878	-205.9	-903.602	91.6101	-257.489	-788.633	25.7715	198.08	-766.46	843.814	163.975	-709.778	1057.77	139.649	-670.953	511.184	144.77	-703.663	94.0504	171.62	-588.238	47.4093
961	0	-263.593	-847.501	869.185	-210.538	-854.713	1125.04	-198.676	-864.045	475.262	-205.595	-903.484	92.0603	-257.463	-788.639	25.8083	200.83	-763.117	843.383	167.065	-706.307	1058.25	141.03	-668.473	510.802	144.803	-703.189	93.8557	171.653	-588.099	47.3882
962	0	-260.572	-844.351	869.499	-207.304	-851.932	1125.28	-197.097	-861.969	475.628	-205.284	-903.262	92.5417	-257.813	-789.539	26.2906	203.535	-759.989	842.908	170.195	-702.875	1058.6	142.687	-665.988	510.641	144.824	-702.635	93.65	171.427	-588.08	47.0673
963	0	-257.632	-841.396	869.916	-204.039	-849.154	1125.55	-195.558	-859.924	476.028	-205.038	-903.215	93.0555	-257.827	-789.757	26.4058	206.073	-756.913	842.5	173.323	-699.502	1058.9	143.85	-663.596	510.098	144.894	-702.262	93.4871	171.746	-587.722	47.2654
964	0	-254.733	-838.304	870.287	-200.824	-846.338	1125.83	-194.081	-857.92	476.409	-204.771	-903.032	93.5318	-257.287	-788.645	25.9506	208.683	-753.767	841.97	176.389	-696.082	1059.27	145.293	-661.219	509.472	144.86	-701.852	93.3135	171.749	-587.555	47.194
965	0	-251.943	-835.239	870.632	-197.774	-843.727	1126.09	-192.704	-855.928	476.797	-204.458	-902.882	94.1091	-257.173	-788.437	25.9036	211.068	-750.714	841.498	179.497	-692.777	1059.51	146.436	-658.945	508.927	144.866	-701.486	93.1583	171.765	-587.376	47.0967
966	0	-249.191	-832.245	871.085	-194.785	-841.091	1126.38	-191.155	-853.515	477.111	-204.188	-902.746	94.6457	-257.812	-790.086	26.6811	213.624	-747.789	841.149	182.482	-689.497	1059.84	148.355	-656.78	508.805	144.845	-701.111	93.0037	171.79	-587.23	47.0304
967	0	-246.653	-829.346	871.526	-191.85	-838.435	1126.7	-189.874	-851.413	477.577	-203.87	-902.543	95.2189	-257.939	-790.486	26.9709	216.056	-744.633	840.826	185.466	-686.197	1060.08	149.409	-654.667	508.307	144.872	-700.775	92.8664	171.824	-587.164	46.846
968	0	-244.036	-826.268	871.996	-188.997	-835.868	1127.09	-188.616	-849.247	478.078	-203.536	-902.445	95.9886	-257.855	-790.455	26.9322	218.276	-741.44	840.541	188.247	-683.149	1060.36	150.442	-652.74	507.809	144.889	-700.505	92.7177	171.817	-586.987	46.7424
969	0	-241.676	-823.678	872.583	-186.272	-833.449	1127.58	-187.304	-846.727	478.526	-203.236	-902.201	96.7101	-257.914	-790.588	26.9151	220.656	-738.476	840.482	190.86	-680.095	1060.73	151.629	-650.826	507.334	144.982	-700.153	92.5831	171.868	-586.828	46.5767
970	0	-239.18	-820.604	873.212	-183.578	-831.027	1128.13	-186.207	-844.435	479.172	-202.773	-901.838	97.4688	-258.07	-790.939	26.929	222.936	-735.487	840.536	193.587	-677.01	1061.06	153.281	-648.885	507.225	145.03	-699.874	92.4187	171.764	-586.732	46.3276
971	0	-236.97	-817.906	873.978	-180.903	-828.565	1128.75	-185.066	-841.737	479.83	-202.165	-901.497	98.3231	-258.2	-791.325	26.9013	225.15	-732.491	840.614	195.958	-674.241	1061.45	154.529	-647.203	506.953	145.183	-699.671	92.3525	171.679	-586.458	46.0739
972	0	-234.75	-815.224	874.865	-178.338	-826.23	1129.44	-184.188	-839.225	480.682	-201.335	-901.229	99.3098	-258.239	-791.739	26.7705	227.357	-729.523	840.733	198.357	-671.421	1061.85	155.939	-645.68	506.703	145.234	-699.486	92.2147	171.643	-586.289	45.9462
973	0	-232.571	-812.5	875.908	-175.732	-823.907	1130.3	-183.285	-836.565	481.603	-200.342	-900.717	100.339	-258.19	-792.103	26.6117	229.604	-726.805	841.035	200.948	-668.674	1062.27	156.896	-644.422	506.496	145.337	-699.29	92.1126	171.604	-586.188	45.8425
974	0	-230.559	-810.073	877.041	-173.169	-821.575	1131.19	-182.107	-833.413	482.286	-199.183	-900.144	101.412	-258.026	-792.241	26.3634	232.656	-727.165	841.467	203.224	-666.182	1062.75	157.771	-643.465	506.146	145.43	-699.149	92.0268	171.517	-585.912	45.5937
975	0	-228.597	-807.824	878.247	-170.645	-819.449	1132.22	-181.318	-830.961	483.486	-197.928	-899.568	102.584	-257.77	-792.409	26.0517	234.551	-724.689	841.553	205.458	-663.721	1063.16	159.015	-642.494	506.089	145.498	-699.099	91.9668	171.52	-586.004	45.7242
976	0	-226.746	-805.673	879.478	-168.123	-817.221	1133.25	-180.4	-828.074	484.451	-196.476	-898.854	103.752	-257.208	-792.077	25.3404	236.32	-722.168	841.547	207.701	-661.273	1063.72	160.066	-641.879	506.013	145.541	-698.977	91.8927	171.486	-585.888	45.6168
977	0	-224.968	-803.679	880.843	-165.72	-815.214	1134.36	-179.489	-825.046	485.437	-194.919	-898.25	105.135	-256.464	-791.537	24.815	238.027	-719.911	841.59	210.046	-658.909	1064.18	160.688	-641.336	505.832	145.558	-698.853	91.8075	171.443	-585.801	45.5684
978	0	-223.251	-801.75	882.213	-163.363	-813.221	1135.53	-178.732	-821.996	486.5	-193.164	-896.677	106.097	-255.829	-791.191	24.3525	239.546	-717.766	841.611	212.176	-656.461	1064.78	161.642	-640.908	505.817	145.587	-698.813	91.7372	171.398	-585.732	45.541
979	0	-221.56	-799.695	883.587	-161.033	-811.251	1136.72	-178.08	-819.082	487.732	-191.487	-895.448	107.292	-255.356	-791.352	24.2834	241.018	-715.743	841.64	214.366	-654.118	1065.33	162.316	-640.798	505.735	145.596	-698.772	91.6905	171.357	-585.716	45.557
980	0	-219.907	-797.806	885.042	-158.762	-809.343	1137.97	-177.36	-815.769	488.838	-189.663	-894.163	108.681	-256.921	-795.986	26.4294	242.338	-713.915	841.829	216.402	-651.857	1065.95	163.353	-640.642	505.706	145.604	-698.738	91.605	171.344	-585.751	45.6264
981	0	-218.425	-796.034	886.519	-156.568	-807.496	1139.19	-176.892	-813.051	490.13	-187.942	-892.835	110.064	-256.04	-795.634	26.1564	243.697	-712.056	841.993	218.331	-649.498	1066.54	163.982	-640.572	505.655	145.62	-698.698	91.5161	171.313	-585.646	45.5725
982	0	-216.869	-794.167	888.017	-154.427	-805.702	1140.43	-176.066	-809.765	491.415	-186.248	-891.498	111.584	-255.082	-794.905	25.6533	245.022	-710.279	842.148	220.168	-647.281	1067.24	164.869	-640.518	505.695	145.612	-698.685	91.4674	171.29	-585.626	45.5995
983	0	-215.472	-792.484	889.499	-152.38	-804.039	1141.66	-175.233	-806.752	492.838	-184.553	-889.852	112.899	-254.465	-794.83	25.6305	246.261	-708.488	842.501	221.936	-644.893	1067.92	165.719	-640.545	505.665	145.598	-698.628	91.3654	171.37	-585.503	45.819
984	0	-214.061	-790.47	890.954	-150.345	-802.435	1142.86	-174.979	-802.625	493.86	-182.974	-888.303	114.392	-253.977	-795.131	25.7588	247.479	-706.644	842.86	223.826	-642.505	1068.58	166.551	-640.671	505.545	145.577	-698.614	91.2596	171.346	-585.457	45.8515
985	0	-212.777	-788.851	892.433	-148.39	-800.84	1144.03	-175.462	-797.665	494.933	-181.455	-886.537	115.734	-253.534	-795.29	25.7963	248.848	-704.771	843.178	225.331	-640.23	1069.24	167.008	-640.946	505.412	145.564	-698.652	91.2055	171.341	-585.42	45.9197
986	0	-211.478	-786.859	893.769	-146.452	-799.314	1145.14	-175.74	-792.679	496.024	-180	-884.669	117.148	-252.927	-795.301	25.9205	250	-702.927	843.628	226.878	-637.978	1069.99	168.064	-641.061	505.42	145.602	-698.639	91.1513	171.202	-585.585	45.742
987	0	-210.284	-785.004	895.084	-144.575	-797.789	1146.21	-175.49	-788.817	497.318	-178.677	-882.756	118.548	-252.453	-795.156	26.1165	251.251	-701.023	844.029	228.452	-635.631	1070.53	169.057	-641.343	505.451	145.624	-698.651	91.0693	171.336	-585.379	45.9443
988	0	-209.152	-783.167	896.363	-142.715	-796.296	1147.22	-175.457	-784.597	498.32	-177.463	-880.67	119.936	-251.98	-794.562	26.4324	252.573	-699.041	844.507	229.793	-633.443	1071.29	169.826	-641.59	505.353	145.72	-698.687	91.03	171.207	-585.507	45.7316
989	0	-207.998	-781.058	897.544	-140.926	-794.947	1148.12	-175.917	-780.176	499.113	-176.362	-878.027	121.212	-251.664	-793.61	26.9704	253.771	-696.984	844.772	231.299	-631.196	1071.85	170.55	-641.862	505.234	145.743	-698.686	90.9473	171.176	-585.544	45.7776
990	0	-206.939	-779.147	898.744	-139.172	-793.539	1148.97	-175.617	-775.775	500.262	-175.523	-875.121	122.422	-251.401	-791.818	27.4858	254.688	-694.848	845.177	232.564	-629.04	1072.49	171.931	-641.964	505.342	145.788	-698.711	90.8713	171.172	-585.455	45.7347
991	0	-205.929	-777.215	899.812	-137.438	-792.058	1149.76	-175.399	-771.365	501.332	-175.018	-872.026	123.738	-251.332	-789.292	28.0275	255.978	-692.907	845.424	234.046	-626.888	1072.87	172.63	-642.226	505.215	145.829	-698.72	90.8033	171.162	-585.499	45.7713
992	0	-204.85	-775.02	900.777	-135.785	-790.614	1150.42	-175.277	-766.826	502.235	-174.762	-868.347	124.752	-251.329	-786.072	28.5124	257.191	-690.818	845.716	235.282	-624.793	1073.52	173.329	-642.434	505.083	145.891	-698.747	90.7468	171.186	-585.44	45.7215
993	0	-203.834	-772.948	901.705	-134.194	-789.244	1151.05	-175.444	-762.455	503.197	-174.879	-864.266	125.662	-251.486	-782.031	28.7373	258.265	-688.774	845.968	236.561	-622.776	1074.06	174.573	-642.522	505.195	145.943	-698.773	90.7055	171.2	-585.432	45.7176
994	0	-202.863	-770.888	902.567	-132.682	-787.854	1151.55	-175.76	-758.167	504.045	-175.227	-859.714	126.371	-252.031	-777.718	28.9748	259.25	-686.864	846.104	237.899	-620.829	1074.49	173.956	-644.025	504.49	145.97	-698.814	90.6441	171.196	-585.446	45.7737
995	0	-201.8	-768.563	903.236	-131.23	-786.392	1151.97	-176.112	-753.699	504.787	-176.006	-854.722	126.96	-253.096	-773.375	29.6176	260.273	-684.93	846.27	239.066	-618.951	1074.88	174.263	-644.136	504.352	145.987	-698.763	90.5829	171.205	-585.43	45.773
996	0	-200.77	-766.181	903.871	-129.859	-785.001	1152.32	-177.011	-749.26	505.477	-177.038	-849.091	127.323	-254.364	-768.28	30.2172	261.282	-683.075	846.362	240.245	-617.082	1075.24	176.506	-641.947	504.857	146	-698.778	90.5372	171.239	-585.409	45.7484
997	0	-199.8	-764.078	904.463	-128.513	-783.473	1152.55	-177.244	-744.909	506.122	-178.587	-842.949	127.575	-256.327	-763.155	31.3102	262.275	-681.266	846.421	241.703	-615.14	1075.44	177.111	-641.244	504.796	145.934	-698.741	90.4543	171.253	-585.42	45.7982
998	0	-198.802	-761.67	904.938	-127.233	-781.959	1152.72	-177.412	-740.682	506.862	-180.668	-835.894	127.415	-257.989	-756.766	31.515	263.276	-679.581	846.391	242.791	-613.519	1075.73	178.174	-640.374	504.677	145.864	-698.694	90.4163	171.271	-585.408	45.8269
999	0	-197.781	-759.239	905.293	-126.024	-780.417	1152.82	-177.17	-736.808	507.599	-182.968	-828.498	127.113	-259.361	-748.431	31.3676	264.221	-677.878	846.301	243.923	-611.764	1076	179.101	-639.346	504.554	145.739	-698.637	90.3433	171.322	-585.325	46.1311
1000	0	-196.842	-756.925	905.624	-124.863	-778.956	1152.83	-177.139	-732.591	508.186	-185.53	-820.308	126.658	-260.164	-737.921	30.6517	265.035	-676.126	846.12	245.086	-610.143	1076.16	179.526	-638.184	504.318	145.598	-698.56	90.279	171.333	-585.256	46.1256
1001	0	-195.869	-754.574	905.823	-123.762	-777.491	1152.73	-177.238	-728.337	508.66	-188.231	-812.032	126.29	-261.766	-728.347	30.4882	265.784	-674.386	845.921	246.175	-608.621	1076.34	179.117	-637.144	503.846	145.475	-698.462	90.2962	171.338	-585.279	46.1838
1002	0	-194.929	-752.075	905.931	-122.658	-775.903	1152.58	-177.404	-723.963	509.093	-191.179	-803.021	125.719	-263.314	-718.1	30.3847	266.576	-672.586	845.664	247.288	-607.112	1076.54	179.385	-635.656	503.564	145.319	-698.352	90.1959	171.324	-585.346	46.2732
1003	0	-194.067	-749.753	905.995	-121.618	-774.468	1152.36	-177.666	-719.429	509.446	-194.359	-793.205	125.048	-264.387	-706.602	29.8888	267.307	-670.797	845.435	248.488	-605.635	1076.55	179.249	-634.128	503.184	145.215	-698.266	90.1677	171.443	-585.46	46.4047
1004	0	-193.234	-747.501	906.016	-120.686	-773.087	1152.13	-177.929	-714.714	509.694	-197.297	-783.461	124.46	-265.385	-694.734	29.4833	268.002	-668.84	845.146	249.549	-604.129	1076.64	179.371	-632.313	502.826	145.093	-698.163	90.1233	171.342	-585.304	46.3285
1005	0	-192.423	-745.152	905.991	-119.745	-771.636	1151.84	-178.279	-709.823	509.966	-200.042	-773.552	124.001	-266.027	-682.119	29.1891	268.547	-666.763	844.844	250.5	-602.657	1076.73	179.662	-630.414	502.574	144.976	-698.032	90.0971	170.994	-585.592	45.9945
1006	0	-191.634	-742.859	905.889	-118.847	-770.297	1151.49	-178.707	-704.747	510.263	-202.66	-763.3	123.583	-266.58	-669.32	29.1778	269.059	-664.542	844.496	251.485	-601.178	1076.84	179.906	-628.323	502.405	144.88	-697.93	90.1248	170.978	-585.583	46.0235
1007	0	-190.979	-740.712	905.852	-118.002	-769.043	1151.09	-179.167	-699.406	510.605	-204.945	-752.553	123.028	-266.942	-656.172	29.3925	269.608	-662.261	844.236	252.258	-599.667	1076.87	179.532	-626.123	501.985	144.771	-697.737	90.1267	170.947	-585.609	46.1082
1008	0	-190.349	-738.516	905.72	-117.189	-767.914	1150.7	-179.514	-694.119	511.048	-208.265	-744.12	123.705	-267.291	-643.046	29.8471	270.107	-659.837	843.93	253.086	-598.058	1077	179.143	-624.035	501.54	144.693	-697.667	90.1482	170.942	-585.604	46.1534
1009	0	-189.788	-736.318	905.632	-116.403	-766.774	1150.29	-179.898	-688.696	511.643	-210.355	-733.119	123.428	-267.73	-630.19	30.5415	270.516	-657.327	843.616	253.652	-596.547	1077.04	179.049	-621.996	501.196	144.594	-697.515	90.1969	171.378	-585.448	46.6469
1010	0	-189.322	-734.184	905.536	-115.697	-765.646	1149.87	-180.197	-683.096	512.22	-212.429	-722.083	123.283	-268.4	-618.117	31.7062	270.827	-654.755	843.331	254.441	-594.805	1077.1	179.56	-619.656	500.937	144.509	-697.379	90.1817	171.381	-585.422	46.6584
1011	0	-188.847	-732.031	905.437	-114.95	-764.596	1149.45	-180.554	-677.248	512.855	-214.289	-711.008	123.262	-269.003	-605.936	33.0014	271.053	-652.069	843.062	255.019	-593.117	1077.29	179.134	-617.562	500.533	144.386	-697.282	90.2091	171.364	-585.402	46.6842
1012	0	-188.431	-729.75	905.304	-114.276	-763.684	1149	-180.652	-671.323	513.494	-215.758	-699.918	123.4	-269.585	-593.852	34.3375	271.282	-649.347	842.828	255.414	-591.396	1077.55	178.566	-615.437	500.135	144.312	-697.17	90.2512	171.361	-585.428	46.7109
1013	0	-188.107	-727.501	905.188	-113.578	-762.768	1148.57	-180.801	-665.062	514.269	-217.104	-689.245	123.87	-269.96	-581.345	35.7468	271.463	-646.637	842.568	255.879	-589.614	1077.72	178.068	-613.401	499.679	144.204	-697.081	90.293	171.243	-585.473	46.6581
1014	0	-187.772	-725.289	905.14	-112.931	-761.915	1148.14	-181.023	-658.623	514.987	-217.97	-678.296	124.314	-270.687	-569.5	37.4428	271.529	-643.87	842.324	256.236	-587.783	1077.81	178.095	-611.292	499.121	144.144	-696.928	90.313	171.132	-585.382	46.6201
1015	0	-187.595	-723.236	905.137	-112.33	-761.045	1147.68	-181.306	-651.823	515.692	-218.719	-667.943	124.949	-271.414	-557.905	39.3869	271.656	-641.113	842.099	256.506	-585.891	1078.02	178.009	-609.035	498.994	144.069	-696.82	90.3457	171.179	-585.433	46.7054
1016	0	-187.436	-720.924	905.06	-111.768	-760.219	1147.27	-181.519	-645.112	516.473	-219.147	-657.247	125.444	-272.194	-546.574	41.3474	271.619	-638.506	841.902	256.713	-584.013	1078.27	177.437	-607.193	498.565	143.989	-696.684	90.3979	171.072	-585.344	46.6752
1017	0	-187.234	-718.566	905.016	-111.192	-759.323	1146.82	-181.759	-638.43	517.265	-219.391	-646.807	126.155	-272.883	-535.308	43.2739	271.599	-635.752	841.62	256.967	-582.185	1078.43	177.338	-605.245	498.289	143.895	-696.556	90.4335	171.044	-585.356	46.6912
1018	0	-187.065	-716.062	904.878	-110.769	-758.554	1146.34	-182.042	-631.505	517.966	-219.543	-636.987	127.022	-273.586	-524.186	45.2588	271.447	-633.152	841.5	257.261	-580.352	1078.56	176.933	-603.4	497.897	143.841	-696.428	90.4714	171.038	-585.345	46.7292
1019	0	-186.985	-713.814	904.825	-110.286	-757.524	1145.82	-182.191	-624.47	518.696	-219.403	-626.384	127.545	-274.227	-513.145	47.1835	271.474	-630.611	841.352	257.304	-578.556	1078.84	176.972	-601.601	497.638	143.749	-696.282	90.4825	171.002	-585.38	46.8161
1020	0	-186.95	-711.362	904.716	-109.97	-756.714	1145.32	-182.247	-617.163	519.19	-219.314	-616.236	128.325	-274.644	-501.664	48.8522	271.413	-628.156	841.228	257.46	-576.716	1078.99	176.657	-599.809	497.157	143.702	-696.156	90.508	171.147	-585.243	46.8816
1021	0	-186.83	-708.61	904.509	-109.616	-755.594	1144.75	-182.472	-610.555	520.047	-219.196	-605.957	129.016	-274.899	-490.151	50.426	271.435	-625.756	841.08	257.556	-574.972	1079.2	176.152	-598.396	496.806	143.652	-696.032	90.5313	171.145	-585.243	46.8837
1022	0	-186.828	-705.907	904.278	-109.454	-754.624	1144.21	-182.572	-603.881	520.749	-219.037	-595.898	129.863	-275.347	-479.267	52.4364	271.406	-623.544	841.023	257.572	-573.281	1079.32	176.286	-596.529	496.52	143.596	-695.891	90.5393	171.148	-585.241	46.9036
1023	0	-186.849	-703.268	904.107	-109.302	-753.34	1143.6	-182.735	-597.275	521.501	-218.877	-585.552	130.622	-275.767	-468.614	54.4704	271.451	-621.352	841.025	257.71	-571.546	1079.47	176.279	-594.912	496.248	143.558	-695.778	90.5885	171.012	-585.325	46.8226
1024	0	-186.994	-700.576	903.903	-109.215	-752.078	1142.98	-182.824	-590.852	522.263	-218.861	-575.307	131.351	-275.931	-457.782	56.4601	271.541	-619.107	841.013	257.711	-569.922	1079.67	176.275	-593.194	495.958	143.506	-695.707	90.5993	171.612	-585.766	47.0995
1025	0	-186.81	-697.027	903.298	-109.227	-750.811	1142.35	-182.961	-584.716	522.966	-219.02	-565.552	132.344	-276.032	-447.048	58.4367	271.52	-617.087	840.974	257.717	-568.398	1079.89	176.492	-591.545	495.673	143.455	-695.596	90.6244	171.449	-585.841	47.026
1026	0	-186.743	-693.439	902.817	-109.322	-749.224	1141.67	-182.79	-578.41	523.591	-219.342	-556.188	133.498	-275.853	-436.043	60.1836	271.577	-615.01	840.957	257.95	-566.847	1079.95	176.613	-590.102	495.387	143.405	-695.539	90.6418	170.995	-585.328	46.8394
1027	0	-187.192	-691.147	902.757	-109.743	-748.179	1141.11	-182.658	-572.459	524.208	-219.551	-546.259	134.351	-275.788	-425.404	62.1749	271.727	-612.873	840.918	257.888	-565.411	1080.16	176.763	-588.465	495.02	143.371	-695.444	90.6558	171.16	-585.193	46.9494
1028	0	-187.39	-688.164	902.298	-109.846	-746.111	1140.27	-182.515	-566.644	524.798	-219.891	-536.346	135.204	-275.438	-414.537	64.026	271.737	-610.942	841.054	257.894	-564.054	1080.33	176.706	-587.027	494.466	143.339	-695.379	90.6553	171.673	-585.75	47.1836
1029	0	-187.419	-684.606	901.552	-110.163	-744.164	1139.5	-182.239	-560.725	525.254	-220.237	-526.612	135.922	-275.013	-403.95	65.7758	271.786	-608.933	841.053	257.905	-562.69	1080.52	176.502	-585.417	494.221	143.311	-695.273	90.6765	171.734	-585.787	47.2011
1030	0	-187.486	-680.716	900.962	-110.557	-742.268	1138.72	-181.965	-555.195	525.701	-220.642	-517.355	136.848	-274.602	-393.869	67.6186	271.867	-606.952	840.986	257.96	-561.363	1080.69	176.822	-583.766	493.888	143.273	-695.165	90.6681	171.22	-585.209	46.9884
1031	0	-187.868	-677.716	900.565	-111.247	-740.823	1138.03	-181.635	-549.298	526.049	-220.915	-508.144	137.64	-274.226	-384.206	69.3487	271.913	-605.043	841.019	257.94	-560.13	1080.87	176.882	-581.998	493.507	143.209	-695.082	90.7029	171.731	-585.762	47.1966
1032	0	-188.221	-674.548	900.071	-111.838	-738.954	1137.26	-181.451	-544.085	526.35	-221.191	-499.037	138.205	-273.839	-374.988	71.0051	272.225	-603.092	840.947	257.857	-558.901	1081.06	176.17	-580.589	492.955	143.156	-694.976	90.725	171.734	-585.733	47.1734
1033	0	-188.536	-671.094	899.474	-112.411	-736.864	1136.38	-181.216	-538.88	526.58	-221.487	-490.819	138.867	-273.35	-365.951	72.4845	272.012	-601.27	840.929	257.784	-557.663	1081.2	176.05	-579.044	492.467	143.093	-694.911	90.7434	171.76	-585.813	47.2372
1034	0	-188.741	-667.262	898.806	-113.076	-734.761	1135.63	-180.882	-533.641	526.622	-221.585	-482.319	139.29	-272.784	-357.259	73.6714	272.029	-599.42	840.872	257.776	-556.409	1081.28	176.252	-577.248	492.03	143.039	-694.775	90.753	171.761	-585.688	47.1603
1035	0	-189.216	-663.952	898.254	-113.747	-732.616	1134.78	-180.355	-528.406	526.575	-221.617	-474.414	139.668	-272.2	-349.034	74.6631	272.002	-597.643	840.74	257.779	-555.093	1081.29	175.889	-575.906	491.527	142.999	-694.727	90.7761	171.782	-585.751	47.2096
1036	0	-189.485	-660.113	897.566	-114.285	-730.191	1133.98	-180.071	-523.418	526.406	-221.545	-467.189	139.957	-271.595	-341.328	75.4435	271.941	-595.923	840.648	257.742	-553.89	1081.43	175.998	-573.971	491.171	142.952	-694.591	90.8162	171.792	-585.666	47.1076
1037	0	-189.892	-656.403	896.951	-114.957	-727.807	1133.07	-179.735	-518.913	526.2	-221.456	-460.675	140.196	-270.908	-334.193	76.0011	271.889	-594.164	840.535	257.596	-552.639	1081.44	175.856	-572.242	490.713	142.91	-694.512	90.8689	171.801	-585.615	47.0947
1038	0	-190.256	-652.552	896.234	-115.739	-725.663	1132.36	-179.337	-514.183	525.75	-221.028	-454.247	140.126	-270.283	-327.895	76.3015	271.703	-592.405	840.407	257.391	-551.377	1081.47	175.859	-570.395	490.077	142.856	-694.335	90.9237	171.929	-585.642	47.1066
1039	0	-190.754	-649.066	895.631	-116.617	-723.224	1131.36	-178.883	-509.837	525.265	-220.605	-448.61	140.016	-269.426	-321.772	76.2	271.598	-590.648	840.341	257.13	-550.104	1081.51	176.146	-568.282	489.741	142.795	-694.202	90.9794	171.813	-585.51	47.0218
1040	0	-191.161	-645.331	894.927	-117.576	-720.961	1130.77	-178.503	-505.739	524.692	-219.981	-443.08	139.663	-268.554	-316.253	75.7682	271.425	-588.903	840.242	256.845	-548.748	1081.57	176.363	-566.599	489.269	142.725	-694.054	91.0474	171.769	-585.404	46.9509
1041	0	-191.649	-641.524	894.205	-118.179	-717.519	1129.49	-178.063	-501.551	523.899	-219.167	-437.915	139.112	-267.608	-311.518	74.9993	271.3	-587.145	840.138	256.465	-547.345	1081.62	176.51	-564.637	488.889	142.683	-693.906	91.095	171.925	-585.53	46.9779
1042	0	-192.093	-637.529	893.399	-119.396	-715.528	1128.71	-177.73	-497.754	523.061	-218.408	-433.617	138.526	-266.506	-307.215	73.7959	271.047	-585.242	840	256.042	-545.922	1081.7	175.946	-563.221	488.427	142.61	-693.752	91.1209	171.936	-585.485	46.9531
1043	0	-192.652	-633.779	892.577	-120.163	-712.195	1127.62	-177.386	-493.895	521.863	-217.402	-429.235	137.585	-265.206	-303.36	72.195	270.792	-583.451	839.901	255.616	-544.505	1081.79	175.911	-561.453	488	142.539	-693.626	91.1901	171.81	-585.292	46.8392
1044	0	-193.113	-629.68	891.62	-121.551	-709.983	1126.64	-177.153	-490.889	520.72	-216.467	-425.587	136.719	-263.805	-300.022	70.2794	270.427	-581.665	839.809	255.14	-543.003	1081.87	175.686	-559.906	487.637	142.493	-693.548	91.2631	171.805	-585.211	46.8002
1045	0	-193.799	-626.213	890.763	-122.494	-706.447	1125.59	-176.575	-487.486	519.161	-215.459	-422.431	135.671	-262.046	-296.573	67.9769	270.076	-579.828	839.775	254.548	-541.58	1081.88	175.452	-558.463	487.211	142.39	-693.406	91.2912	171.806	-585.163	46.7858
1046	0	-194.328	-622.283	889.622	-123.75	-703.447	1124.59	-175.936	-485.06	517.714	-214.446	-419.545	134.552	-259.689	-292.731	65.1495	269.673	-577.969	839.756	253.855	-540.256	1081.99	175.503	-556.661	486.986	142.332	-693.331	91.3529	171.973	-585.411	46.9842
1047	0	-195.034	-618.789	888.651	-125.365	-701.302	1123.83	-175.253	-482.913	516.081	-213.279	-416.806	133.216	-257.813	-290.568	62.4818	269.254	-576.03	839.66	253.189	-538.744	1082.01	175.221	-555.161	486.716	142.272	-693.243	91.3866	171.819	-585.113	46.7826
1048	0	-195.603	-614.758	887.436	-126.65	-698.037	1122.62	-172.872	-482.466	514.806	-212.093	-414.415	131.637	-255.746	-289.056	59.9143	268.684	-574.105	839.523	252.542	-536.812	1081.97	175.038	-553.515	486.427	142.192	-693.116	91.4234	172.071	-585.34	46.8944
1049	0	-196.395	-611.268	886.378	-128.072	-694.708	1121.74	-171.936	-481.016	512.931	-210.814	-412.546	130.013	-253.234	-287.182	57.0323	268.223	-572.192	839.493	251.647	-534.256	1081.67	175.149	-551.876	486.228	142.161	-693.04	91.4873	171.894	-585.063	46.7419
1050	0	-197.063	-607.507	885.091	-129.571	-691.304	1120.7	-171.224	-479.634	510.868	-209.456	-410.985	128.176	-250.338	-284.849	53.8501	267.615	-570.241	839.387	250.799	-532.117	1081.44	174.975	-550.235	485.869	142.098	-692.961	91.534	171.838	-584.997	46.6593
1051	0	-197.801	-603.966	883.884	-131.147	-688.076	1119.88	-170.464	-478.168	508.479	-207.939	-409.697	126.113	-247.539	-283.575	50.6782	266.989	-568.211	839.26	249.557	-529.456	1081.19	174.321	-548.787	485.459	142.018	-692.876	91.6049	171.851	-584.966	46.6684
1052	0	-198.577	-600.356	882.572	-132.833	-684.857	1118.95	-169.885	-476.786	505.835	-206.369	-408.928	123.976	-244.741	-282.953	47.4552	266.287	-566.18	839.135	248.685	-527.101	1081.22	173.982	-547.174	485.097	141.986	-692.741	91.6703	172.072	-585.098	46.8205
1053	0	-199.387	-597.052	881.243	-134.161	-680.519	1118.01	-169.117	-476.195	503.252	-204.557	-408.27	121.598	-241.797	-282.588	44.0324	265.458	-564.209	839.039	247.917	-525.747	1081.08	173.845	-545.363	484.758	141.894	-692.646	91.7412	172.031	-585.001	46.7145
1054	0	-200.084	-593.171	879.945	-136.182	-677.764	1117.58	-168.068	-476.053	500.803	-202.692	-408.23	119.221	-238.773	-282.704	40.493	264.649	-562.205	838.84	246.607	-523.204	1080.94	173.765	-543.541	484.465	141.804	-692.509	91.8259	172.086	-585.039	46.7894
1055	0	-200.978	-589.671	878.621	-137.796	-673.706	1116.41	-166.939	-475.873	498.299	-200.593	-408.82	116.751	-235.74	-283.468	36.8791	263.793	-560.273	838.679	245.576	-520.701	1080.76	173.06	-541.875	484.006	141.721	-692.41	91.9404	172.129	-585.064	46.7789
1056	0	-201.683	-585.72	877.342	-139.3	-669.066	1115.55	-165.482	-476.009	495.974	-198.266	-409.38	113.898	-232.623	-284.862	33.0961	262.912	-558.226	838.478	244.488	-519.341	1080.63	172.476	-540.186	483.501	141.663	-692.33	92.0607	172.061	-584.887	46.6787
1057	0	-202.649	-582.341	875.883	-141.361	-665.69	1114.76	-163.982	-476.607	493.445	-195.842	-410.861	111.062	-229.443	-286.825	29.1614	262.024	-556.344	838.384	243.668	-518.718	1080.61	171.911	-538.49	483.063	141.586	-692.216	92.1802	172.031	-584.797	46.6847
1058	0	-203.594	-578.866	874.522	-143.467	-662.108	1114	-162.602	-477.104	491.434	-193.314	-413.012	108.227	-226.384	-289.413	25.348	261.054	-554.276	838.166	242.547	-516.654	1080.4	171.357	-536.585	482.62	141.501	-692.111	92.2919	172.227	-584.701	46.7105
1059	0	-204.29	-574.729	873.07	-145.483	-658.112	1113.31	-161.549	-477.15	488.923	-190.227	-415.892	105.743	-224.003	-291.664	26.3388	259.939	-552.132	837.929	240.904	-513.448	1079.95	170.754	-534.758	482.058	141.458	-692.037	92.3896	172.173	-584.624	46.5894
1060	0	-205.412	-571.402	871.555	-147.349	-653.483	1112.4	-159.295	-478.764	487.042	-186.761	-418.216	104.019	-222.026	-292.555	27.2601	258.785	-549.891	837.698	239.52	-510.916	1079.72	170.261	-532.858	481.63	141.42	-691.986	92.5125	172.506	-584.515	46.4671
1061	0	-206.344	-567.68	870.231	-149.598	-649.618	1111.61	-157.736	-479.91	484.838	-185.088	-420.352	101.982	-219.956	-293.41	28.0078	257.421	-547.374	837.451	238.069	-508.369	1079.41	169.652	-531.052	480.993	141.382	-691.876	92.6088	172.556	-584.515	46.4453
1062	0	-207.387	-563.816	868.785	-151.407	-644.465	1110.74	-156.125	-480.34	482.496	-182.343	-417.995	98.7531	-217.558	-294.408	28.5428	256.053	-544.522	837.178	236.418	-505.784	1079.02	169.157	-529.025	480.68	141.327	-691.813	92.7995	172.52	-584.331	46.349
1063	0	-208.551	-560.261	867.417	-153.87	-640.696	1110.11	-154.841	-480.939	480.383	-181.185	-419.254	97.5494	-215.442	-294.702	29.3679	254.659	-541.711	836.861	234.929	-503.117	1078.68	168.732	-527.07	480.173	141.292	-691.763	92.9783	172.668	-584.24	46.3002
1064	0	-209.811	-557.034	865.957	-156.314	-636.774	1109.32	-154.538	-480.569	478.326	-179.561	-421.36	96.8053	-214.922	-294.946	29.6322	253.194	-538.891	836.538	233.072	-499.813	1078.18	168.247	-524.967	479.602	141.267	-691.706	93.152	172.845	-584.216	46.2126
1065	0	-211.147	-553.577	864.455	-158.657	-632.474	1108.57	-154.042	-479.986	476.652	-178.521	-419.617	95.2223	-214.942	-294.989	29.5572	251.728	-536.114	836.241	231.202	-496.833	1077.72	168.214	-522.996	479.131	141.27	-691.627	93.3876	172.909	-584.103	46.086
1066	0	-212.52	-549.941	863.171	-161.034	-628.156	1108.09	-154.115	-478.883	475.593	-177.66	-419.13	94.8886	-214.874	-294.834	29.5435	250.19	-533.474	835.902	229.225	-493.26	1077.27	167.73	-521.072	478.74	141.273	-691.526	93.6089	172.911	-583.978	45.9731
1067	0	-214.023	-546.318	862.154	-163.045	-622.894	1107.49	-154.748	-476.356	475.09	-176.467	-419.447	94.8347	-214.644	-294.629	29.5743	248.617	-530.883	835.493	227.523	-490.221	1076.86	166.624	-519.22	478.07	141.238	-691.433	93.8119	172.937	-583.912	45.9025
1068	0	-215.606	-543.092	861.327	-165.582	-619.197	1107.16	-155.466	-472.912	474.984	-175.828	-419.661	94.706	-214.505	-294.444	29.5402	247.088	-528.346	835.215	225.52	-487.084	1076.36	166.151	-517.343	477.706	141.197	-691.396	94.0725	172.944	-583.762	45.7855
1069	0	-217.225	-539.82	860.667	-168.176	-616.111	1107	-156.53	-469.125	474.876	-175.527	-418.647	94.4166	-214.473	-294.215	29.4476	245.45	-525.896	834.931	223.366	-484.082	1075.94	165.291	-515.52	477.221	141.137	-691.306	94.4109	173.053	-583.749	45.7795
1070	0	-218.936	-536.603	860.274	-170.136	-611.425	1107.02	-157.943	-465.095	474.875	-175.455	-417.576	94.3615	-214.517	-294.157	29.4558	243.748	-523.431	834.654	221.306	-480.872	1075.39	164.121	-513.74	477.138	141.032	-691.192	94.7079	173.147	-583.77	45.6665
1071	0	-220.865	-533.703	860.328	-172.085	-607.034	1107.26	-159.602	-461.433	474.939	-175.524	-416.95	94.3345	-214.494	-294.048	29.4326	241.978	-521.129	834.31	219.339	-478.096	1074.89	162.986	-511.924	476.359	140.935	-691.028	94.9352	173.206	-583.735	45.6675
1072	0	-222.764	-530.914	860.65	-174.438	-604.133	1107.5	-161.183	-458.315	475.168	-175.613	-416.461	94.2601	-214.501	-293.902	29.3745	240.078	-518.795	833.958	217.339	-474.728	1074.33	161.67	-510.387	476.155	140.813	-690.979	95.2366	173.208	-583.647	45.6169
1073	0	-224.624	-528.079	861.397	-176.074	-599.809	1108.31	-162.457	-456.389	475.693	-175.62	-416.291	94.2133	-214.542	-293.863	29.3293	238.069	-516.559	833.631	215.343	-471.139	1073.74	160.841	-508.832	475.63	140.659	-690.869	95.5688	173.163	-583.56	45.5541
1074	0	-226.511	-525.419	862.357	-177.923	-596.284	1109.15	-163.987	-454.572	475.679	-175.72	-416.211	94.13	-214.546	-293.882	29.329	236.095	-514.521	833.33	213.28	-468.112	1073.31	159.584	-507.478	475.464	140.536	-690.736	95.912	173.169	-583.567	45.5376
1075	0	-228.485	-522.86	863.346	-179.725	-592.708	1110.04	-165.387	-453.842	475.684	-175.83	-416.142	94.0314	-214.621	-294.009	29.3893	234.046	-512.696	833.091	211.225	-464.612	1072.78	158.928	-506.377	475.606	140.38	-690.64	96.2783	173.096	-583.521	45.4189
1076	0	-230.628	-520.297	864.107	-181.512	-589.068	1111.02	-166.622	-453.762	475.662	-175.903	-416.139	93.8974	-214.623	-293.869	29.3031	232.069	-511.328	833.106	209.124	-460.382	1072.28	157.255	-505.604	475.433	140.269	-690.568	96.5672	172.969	-583.46	45.4787
1077	0	-232.722	-517.398	864.621	-183.367	-585.488	1112	-167.862	-453.762	475.58	-175.966	-416.167	93.7522	-214.64	-293.828	29.2622	230.108	-509.827	833.23	206.991	-455.663	1071.84	156.228	-504.953	475.549	140.184	-690.473	96.8692	172.88	-583.163	45.643
1078	0	-234.961	-514.694	865.035	-185.345	-581.84	1113	-169.055	-453.741	475.458	-176.117	-416.252	93.5623	-214.674	-293.795	29.241	227.988	-507.906	833.518	204.829	-452.042	1071.65	155.984	-504.248	475.938	140.159	-690.423	97.236	173.191	-583.23	45.6634
1079	0	-237.175	-512.175	865.521	-187.47	-577.951	1113.91	-170.187	-453.591	475.338	-176.261	-416.193	93.3792	-214.685	-293.792	29.2305	225.701	-505.578	833.948	202.884	-449.281	1071.68	155.099	-503.623	476.699	140.184	-690.266	97.7405	173.263	-583.535	45.5571
1080	0	-239.348	-509.33	865.827	-189.764	-574.099	1114.72	-171.474	-453.105	475.272	-176.418	-416.136	93.1829	-214.703	-293.798	29.2436	223.497	-503.262	834.427	200.926	-446.16	1071.74	154.389	-502.982	477.229	140.14	-690.069	98.092	172.528	-582.528	45.3599
1081	0	-241.507	-506.585	865.958	-192.109	-570.03	1115.42	-172.654	-452.216	475.142	-176.578	-416.026	93.0233	-214.74	-293.812	29.2216	221.397	-500.932	835.054	198.979	-443.043	1071.87	154.064	-502.112	477.892	140.327	-689.814	98.7263	172.599	-582.397	45.3139
1082	0	-243.801	-503.844	866.005	-194.674	-566.129	1116.07	-173.829	-450.931	475.074	-176.656	-415.754	92.7514	-214.717	-293.669	29.1532	219.262	-498.646	835.734	196.375	-438.347	1072.27	153.39	-500.909	478.303	140.47	-689.386	99.515	172.724	-582.176	45.2738
1083	0	-246.114	-501.118	865.939	-197.249	-562.008	1116.61	-175.044	-449.704	475.008	-176.742	-415.534	92.5622	-214.763	-293.787	29.2382	217.232	-496.413	836.372	194.081	-434.977	1072.53	152.638	-499.217	478.656	140.664	-688.804	100.463	172.87	-581.995	45.2457
1084	0	-248.343	-498.165	865.905	-199.825	-557.726	1117	-176.343	-448.362	475.043	-176.674	-415.214	92.382	-214.741	-293.729	29.2526	215.223	-493.925	836.911	191.563	-431.093	1072.56	151.941	-497.099	478.961	140.897	-688.265	101.663	173.072	-581.806	45.1996
1085	0	-250.561	-495.186	865.863	-202.462	-553.645	1117.32	-177.159	-446.429	474.798	-176.564	-414.841	92.1595	-214.699	-293.662	29.2719	213.295	-491.545	837.477	189.052	-427.444	1072.5	151.586	-494.349	479.25	141.252	-687.359	102.944	173.228	-581.525	45.0269
1086	0	-252.764	-492.281	865.781	-205.006	-549.381	1117.55	-178.091	-444.614	474.597	-176.425	-414.625	91.9964	-214.647	-293.59	29.2455	211.424	-488.954	838.006	186.549	-424.235	1072.49	151.184	-491.149	479.576	141.639	-686.469	104.457	173.424	-581.139	44.9873
1087	0	-254.809	-489.051	865.525	-207.616	-545.277	1117.69	-179.038	-442.935	474.424	-176.206	-414.172	91.696	-214.6	-293.536	29.3181	209.602	-486.385	838.401	184.02	-421.186	1072.44	151.026	-487.089	479.835	142.053	-685.319	106.26	173.67	-580.647	45.0578
1088	0	-256.771	-485.599	865.221	-210.159	-540.966	1117.8	-179.988	-441.347	474.215	-175.931	-413.687	91.4672	-214.544	-293.522	29.3741	207.753	-483.668	838.622	181.517	-417.959	1072.33	151.117	-482.729	479.957	142.565	-684.07	108.415	173.859	-580.843	44.8623
1089	0	-258.683	-482.199	864.899	-212.675	-536.775	1117.83	-180.884	-439.63	474.009	-175.672	-413.318	91.1786	-214.489	-293.508	29.3867	205.977	-481.029	838.871	179.098	-414.895	1072.19	151.216	-477.499	480.103	143.248	-682.557	110.951	174.315	-580.706	44.4621
1090	0	-260.543	-478.759	864.599	-215.177	-532.625	1117.78	-181.891	-438.022	473.809	-175.515	-413.065	90.9838	-214.48	-293.476	29.4317	204.286	-478.222	838.954	176.769	-411.855	1071.98	151.516	-471.872	480.335	144.047	-680.612	113.777	174.69	-580.567	43.8101
1091	0	-262.329	-474.974	864.217	-217.574	-528.356	1117.69	-183.088	-436.537	473.614	-175.467	-412.799	90.7813	-214.443	-293.446	29.4208	202.516	-475.418	838.96	174.488	-409.056	1071.72	152.593	-464.438	480.94	144.927	-678.303	117.003	173.526	-581.821	41.7756
1092	0	-264.067	-470.996	863.861	-219.964	-524.128	1117.63	-184.334	-435.048	473.486	-175.431	-412.444	90.5301	-214.447	-293.384	29.4553	200.89	-472.622	838.995	172.295	-406.418	1071.54	153.53	-457.03	481.504	146.07	-675.659	120.734	174.114	-580.683	42.4446
1093	0	-265.777	-467.041	863.713	-222.267	-519.98	1117.6	-185.545	-433.645	473.318	-175.509	-412.252	90.3591	-214.47	-293.366	29.452	199.488	-469.899	838.964	170.182	-404.061	1071.21	154.846	-448.667	482.404	147.531	-672.419	124.877	174.607	-579.827	42.7111
1094	0	-267.61	-462.953	863.627	-224.525	-515.711	1117.55	-186.84	-432.205	473.13	-175.595	-411.951	90.12	-214.471	-293.267	29.4334	198.022	-467.275	839.054	168.214	-401.914	1070.99	156.251	-439.677	483.616	149.181	-668.555	129.616	175.457	-578.371	43.2154
1095	0	-269.387	-458.56	863.568	-226.725	-511.477	1117.52	-188.094	-431.025	472.979	-175.692	-411.681	89.8863	-214.481	-293.287	29.4695	196.738	-464.519	839.193	166.285	-399.938	1070.67	157.995	-429.914	485.02	150.823	-663.865	134.675	176.242	-577.187	43.6847
1096	0	-271.181	-454.377	863.504	-228.824	-507.245	1117.52	-189.353	-429.806	472.71	-175.789	-411.528	89.6665	-214.47	-293.262	29.4523	195.59	-461.924	839.356	164.536	-398.117	1070.38	160.489	-419.656	487.005	152.955	-658.497	140.215	176.892	-575.634	44.2177
1097	0	-272.955	-450.556	863.354	-230.811	-502.967	1117.5	-190.701	-429.068	472.388	-175.896	-411.336	89.4513	-214.529	-293.25	29.4473	194.543	-459.327	839.568	162.801	-396.475	1070.05	162.428	-408.994	488.973	155.323	-652.409	146.026	177.541	-573.725	45.1157
1098	0	-274.696	-447	863.136	-232.775	-498.811	1117.54	-191.996	-428.401	472.094	-176.065	-411.187	89.2737	-214.526	-293.208	29.4386	193.594	-456.748	839.74	161.206	-394.967	1069.7	164.188	-398.135	491.26	157.953	-645.518	151.923	178.454	-571.754	45.9165
1099	0	-276.246	-443.531	862.694	-234.571	-494.645	1117.54	-193.321	-427.914	471.726	-176.25	-411.119	89.1169	-214.52	-293.186	29.4289	192.988	-454.392	840.12	159.695	-393.649	1069.3	166.469	-387.509	493.98	160.473	-638.394	158.148	179.203	-569.062	48.5731
1100	0	-277.788	-440.475	862.424	-236.297	-490.693	1117.55	-194.706	-427.426	471.522	-176.425	-411.054	88.9274	-214.53	-293.158	29.4205	192.504	-452.168	840.614	158.077	-392.391	1068.91	168.702	-377.19	496.83	161.514	-630.856	164.421	180.206	-565.422	52.104
1101	0	-279.192	-437.613	862.204	-237.949	-486.745	1117.62	-195.887	-427.161	471.257	-176.67	-410.984	88.7499	-214.553	-293.125	29.405	192.241	-449.965	841.351	156.752	-391.231	1068.42	170.578	-367.285	499.893	162.791	-623.078	170.868	181.012	-561.719	56.1201
1102	0	-280.501	-435.45	861.925	-239.449	-483.039	1117.65	-196.819	-427.75	470.949	-176.875	-410.923	88.5978	-214.57	-293.073	29.3823	192.049	-447.961	842.34	155.425	-389.999	1067.85	172.188	-357.689	503.11	164.094	-615.871	177.244	181.509	-558.255	59.9275
1103	0	-281.748	-433.649	861.671	-241.028	-479.776	1117.74	-198.301	-427.18	470.743	-177.054	-410.892	88.475	-214.544	-292.986	29.3244	191.716	-446.002	843.491	154.125	-388.893	1067.46	173.629	-348.477	506.335	164.919	-608.834	183.39	182.105	-552.772	63.5148
1104	0	-282.905	-432.112	861.426	-242.474	-477.008	1117.73	-198.96	-427.373	470.638	-177.182	-410.84	88.3684	-214.61	-293.073	29.3504	191.588	-444.094	844.935	153.012	-387.616	1067.04	175.121	-339.578	509.699	165.189	-601.561	188.531	183.271	-545.617	67.7919
1105	0	-284.041	-430.857	861.207	-243.976	-474.706	1118.12	-199.918	-427.294	470.486	-177.327	-410.851	88.3253	-214.611	-293.037	29.3021	191.448	-442.348	846.497	151.939	-386.24	1066.56	176.595	-331.103	513.259	165.182	-593.783	192.639	184.845	-537.239	73.239
1106	0	-285.05	-429.855	861.029	-243.842	-468.014	1117.74	-200.828	-427.013	470.357	-177.452	-410.839	88.2479	-214.623	-293.041	29.2895	191.379	-440.787	848.268	150.967	-384.727	1066.24	177.464	-323.097	516.565	164.771	-584.997	195.716	186.559	-527.234	77.4927
1107	0	-286.059	-429.001	860.888	-244.654	-464.27	1117.72	-201.359	-426.777	470.329	-177.55	-410.874	88.2242	-214.634	-293.002	29.2767	191.304	-439.248	850.102	150.036	-383.197	1065.97	178.903	-315.847	520.203	164.757	-575.176	197.661	188.366	-516.033	80.6814
1108	0	-287.048	-428.348	860.709	-245.91	-462.372	1117.54	-201.788	-426.561	470.334	-177.648	-410.901	88.2081	-214.67	-293.124	29.3413	191.259	-437.994	852.135	149.294	-381.449	1065.85	179.927	-309.216	523.833	164.624	-564.304	198.058	190.047	-503.755	82.9867
1109	0	-287.988	-427.838	860.569	-246.87	-460.14	1117.51	-202.155	-426.244	470.357	-177.714	-410.908	88.2206	-214.687	-293.12	29.3425	191.146	-436.711	854.317	148.581	-379.525	1065.85	180.408	-302.964	527.327	165.738	-554.22	197.662	192.096	-490.037	84.4991
1110	0	-288.741	-427.162	860.502	-247.556	-457.26	1117.38	-202.405	-425.836	470.404	-177.77	-410.902	88.2378	-214.672	-293.133	29.344	190.911	-435.516	856.607	148.034	-377.571	1066.02	181.559	-297.273	530.834	164.97	-541.523	195.757	193.941	-475.189	85.0156
1111	0	-289.215	-426.222	860.462	-248.458	-455.453	1117.27	-202.549	-425.376	470.427	-177.771	-410.976	88.3204	-214.651	-293.04	29.2905	190.479	-434.119	858.805	147.53	-375.522	1066.28	182.717	-292.024	534.192	165.255	-528.337	192.677	196.102	-459.029	84.9084
1112	0	-289.601	-425.189	860.376	-249.061	-453.15	1117.32	-202.63	-424.74	470.5	-177.795	-411.038	88.3757	-214.679	-293.138	29.3452	190.24	-432.824	860.841	147.11	-373.243	1066.76	183.216	-287.321	537.265	165.976	-514.627	188.9	197.933	-441.567	83.9699
1113	0	-289.839	-424.012	860.314	-249.734	-451.352	1117.36	-202.606	-424.11	470.582	-177.801	-411.041	88.4558	-214.646	-293.053	29.3031	190.062	-431.511	862.619	146.801	-370.997	1067.29	183.587	-282.988	539.61	167.048	-500.191	184.402	199.872	-423.309	82.608
1114	0	-289.837	-422.611	860.224	-250.202	-449.309	1117.37	-202.476	-423.427	470.642	-177.764	-411.088	88.511	-214.673	-293.142	29.3527	189.785	-429.992	864.151	146.659	-368.644	1067.95	184.178	-278.951	542.159	168.45	-485.081	179.267	201.975	-404.364	80.9406
1115	0	-289.694	-420.964	860.171	-250.207	-446.176	1117.26	-202.247	-422.753	470.726	-177.718	-411.06	88.518	-214.667	-293.149	29.3579	190.026	-429.001	865.605	146.504	-366.412	1068.54	184.394	-275.247	544.064	170.207	-469.724	173.931	204.012	-385.004	79.0668
1116	0	-289.441	-419.208	860.118	-250.271	-443.598	1117.21	-201.972	-422.036	470.754	-177.659	-411.033	88.5506	-214.648	-293.168	29.3628	189.248	-424.837	866.241	146.555	-364.152	1069.2	184.654	-271.525	545.646	172.14	-453.602	168.222	206.253	-365.031	77.2917
1117	0	-288.977	-417.186	859.931	-250.227	-441.006	1117.18	-201.602	-421.24	470.898	-177.581	-410.997	88.5984	-214.611	-293.105	29.33	189.235	-422.549	867.039	146.711	-361.912	1069.83	184.537	-267.983	546.666	174.296	-437.165	162.417	208.231	-344.846	75.4188
1118	0	-288.399	-415.075	859.74	-249.96	-438.182	1117.13	-201.023	-420.424	471.024	-177.492	-410.96	88.6534	-214.619	-293.084	29.379	189.807	-420.866	867.725	146.89	-359.83	1070.35	184.592	-265.664	547.243	176.539	-420.574	156.741	210.817	-324.558	73.8834
1119	0	-287.739	-412.164	859.427	-249.474	-435.148	1117	-200.676	-419.266	470.947	-177.411	-410.953	88.6716	-214.598	-293.07	29.3796	190.478	-419.255	868.246	147.192	-357.723	1070.82	184.628	-263.703	547.604	178.92	-404.091	151.263	213.048	-304.488	72.2953
1120	0	-286.641	-409.946	859.406	-248.867	-432.045	1116.91	-200.125	-418.22	470.973	-177.316	-410.937	88.7391	-214.592	-293.16	29.4162	191.253	-417.322	868.55	147.636	-355.604	1071.25	184.151	-261.288	547.718	181.26	-387.804	146.093	215.594	-284.224	72.6492
1121	0	-285.64	-407.626	859.316	-248.138	-428.85	1116.82	-199.543	-417.125	471.081	-177.256	-410.911	88.7958	-214.594	-293.17	29.4192	192.111	-415.15	868.653	148.275	-353.608	1071.47	183.635	-258.919	547.582	183.523	-371.927	141.366	217.561	-265.718	71.3583
1122	0	-284.556	-405.267	859.356	-247.245	-425.735	1116.79	-199.069	-416.007	471.129	-177.142	-410.939	88.8625	-214.55	-293.092	29.3954	193.21	-413.006	868.635	149.044	-351.602	1071.56	182.679	-256.721	546.839	185.731	-356.527	137.065	219.853	-248.184	70.6347
1123	0	-283.269	-402.516	859.258	-246.191	-422.639	1116.76	-198.532	-414.924	471.234	-177.011	-410.872	88.892	-214.503	-293.036	29.3943	194.345	-410.654	868.404	150.063	-349.575	1071.49	182.17	-254.732	546.067	187.672	-341.827	133.218	221.717	-231.341	70.1935
1124	0	-281.926	-399.924	859.329	-244.943	-419.507	1116.78	-197.838	-413.867	471.315	-176.88	-410.941	89.0257	-214.522	-293.098	29.4421	195.513	-408.253	867.975	151.221	-347.448	1071.35	181.456	-253.119	544.883	189.431	-327.864	129.748	223.614	-215.635	70.3277
1125	0	-280.66	-397.52	859.403	-243.563	-416.577	1116.84	-197.066	-412.906	471.405	-176.732	-410.903	89.0886	-214.552	-293.196	29.4674	196.597	-405.76	867.331	152.479	-345.268	1070.99	180.762	-251.591	543.75	190.876	-314.919	126.605	225.322	-200.937	70.574
1126	0	-279.329	-395.233	859.602	-242.144	-413.892	1117.01	-196.314	-411.574	471.577	-176.552	-410.94	89.2027	-214.524	-293.207	29.501	197.942	-403.511	866.402	153.808	-342.991	1070.62	179.789	-250.317	542.073	191.969	-303.04	123.825	226.647	-187.595	70.9431
1127	0	-277.969	-393.083	859.802	-240.659	-411.379	1117.16	-195.539	-410.459	471.74	-176.374	-410.904	89.2675	-214.512	-293.091	29.4478	199.349	-401.446	865.355	155.423	-340.415	1070.19	178.793	-249.118	540.249	192.784	-292.265	121.151	227.665	-175.621	71.2262
1128	0	-276.708	-391.265	860.135	-238.996	-408.903	1117.36	-194.749	-409.311	471.899	-176.207	-410.95	89.3636	-214.523	-293.181	29.4679	200.626	-399.005	863.929	156.839	-337.707	1069.67	178.062	-247.786	538.156	193.208	-282.677	118.641	228.5	-165.048	71.2339
1129	0	-275.393	-389.444	860.481	-237.118	-406.345	1117.54	-193.943	-408.103	472.2	-176.044	-411.007	89.4916	-214.503	-293.112	29.4266	201.733	-396.483	862.115	158.584	-334.815	1069.11	176.836	-246.308	535.64	193.335	-274.362	116.235	228.866	-155.932	70.7809
1130	0	-274.062	-387.718	860.845	-235.154	-403.841	1117.81	-193.185	-406.963	472.364	-175.867	-411.058	89.6325	-214.517	-293.168	29.4809	202.89	-394.167	860.113	160.269	-331.625	1068.52	175.759	-244.616	533.368	193.128	-267.436	113.758	228.421	-148.375	70.3188
1131	0	-272.693	-386.41	861.279	-232.991	-401.234	1118.04	-192.428	-405.959	472.596	-175.674	-411.088	89.7904	-214.519	-293.157	29.4625	203.949	-391.697	857.805	162.059	-328.291	1067.92	174.809	-243.373	531.394	192.43	-261.805	111.085	227.775	-142.234	69.2069
1132	0	-271.325	-385.152	861.817	-230.909	-399.372	1118.43	-191.258	-404.607	472.905	-175.511	-411.048	89.8811	-214.505	-293.101	29.4189	204.952	-389.038	855.325	163.987	-324.605	1067.29	174.138	-242.901	529.049	191.291	-257.459	108.701	226.406	-137.691	67.9625
1133	0	-269.783	-383.642	862.261	-228.74	-397.986	1118.94	-190.434	-403.354	473.203	-175.328	-411.011	90.0075	-214.54	-293.123	29.4273	205.985	-385.957	852.945	166.106	-320.766	1066.5	173.539	-243.062	526.586	189.729	-253.889	106.614	224.473	-135.175	66.2282
1134	0	-268.181	-382.383	862.983	-226.399	-396.439	1119.37	-189.26	-401.836	473.359	-175.164	-411.018	90.1548	-214.525	-293.149	29.4458	206.998	-382.307	850.506	168.401	-316.635	1065.75	172.823	-243.817	523.681	187.499	-253.001	104.246	222.845	-134.509	63.766
1135	0	-266.477	-381.221	863.582	-223.473	-393.804	1119.76	-188.165	-400.763	473.762	-174.947	-411.099	90.3501	-214.542	-293.19	29.4543	208.081	-378.578	848.221	170.657	-312.182	1064.96	172.408	-244.649	520.833	185.11	-253.806	102.134	220.897	-133.374	62.3982
1136	0	-264.618	-379.968	864.318	-220.725	-392.167	1120.34	-186.913	-399.38	474.131	-174.756	-411.188	90.5886	-214.571	-293.231	29.4447	209.583	-374.693	846.165	172.977	-307.79	1064.06	171.858	-245.133	517.846	184.157	-252.544	101.267	218.612	-131.261	60.1729
1137	0	-262.605	-378.232	865.012	-217.722	-390.706	1121.11	-185.799	-397.6	474.504	-174.552	-411.128	90.8494	-214.554	-293.155	29.4153	210.789	-370.153	844.222	175.45	-303.118	1063.39	171.256	-244.78	515.655	184.661	-249.595	100.571	217.616	-129.748	57.9113
1138	0	-260.54	-376.757	865.728	-214.349	-388.647	1121.85	-184.33	-395.91	474.96	-174.355	-411.079	91.1004	-214.53	-293.141	29.4261	212.068	-365.085	842.547	177.831	-298.427	1062.86	170.988	-243.402	515.123	185.311	-248.075	100.406	217.447	-128.651	55.8343
1139	0	-258.427	-375.295	866.508	-211.138	-386.987	1122.67	-182.745	-394.054	475.373	-174.119	-411.063	91.4038	-214.495	-293.17	29.4314	213.647	-359.916	841.278	180.396	-293.688	1062.31	170.936	-239.784	516.476	185.754	-247.515	100.394	218.019	-128.442	55.039
1140	0	-256.171	-373.448	867.204	-208.055	-385.752	1123.71	-181.114	-392.261	475.791	-173.858	-411.055	91.6976	-214.515	-293.269	29.4886	215.317	-354.825	840.99	182.834	-288.897	1061.74	171.345	-235.659	518.307	186.087	-246.909	100.475	218.52	-128.374	54.8154
1141	0	-253.861	-371.727	867.884	-204.973	-384.181	1124.52	-179.585	-390.69	476.024	-173.588	-410.957	91.9509	-214.484	-293.19	29.4587	217.107	-349.81	841.803	185.375	-284.052	1061.42	172.146	-231.84	519.352	186.484	-246.102	100.472	217.961	-127.769	53.6577
1142	0	-251.558	-370.111	868.452	-201.859	-382.109	1125.36	-178.014	-388.753	476.285	-173.339	-410.766	92.1906	-214.483	-293.206	29.4857	219.08	-344.92	843.47	187.787	-279.323	1061.28	172.97	-228.317	519.697	186.986	-244.95	100.3	217.814	-127.37	52.6698
1143	0	-249.118	-368.197	869.072	-199.079	-380.712	1125.83	-176.553	-387.323	476.611	-173.152	-410.841	92.5912	-214.494	-293.206	29.4976	221.184	-340.133	845.307	190.014	-274.695	1061.33	174.016	-224.789	519.529	187.699	-243.888	100.044	218.336	-127.119	51.4786
1144	0	-246.546	-366.303	869.431	-196.382	-379.199	1126.5	-174.88	-385.583	476.979	-172.891	-410.648	92.8595	-214.471	-293.188	29.4882	223.281	-335.126	846.675	192.39	-270.317	1061.49	175.012	-221.065	519.166	188.453	-242.984	99.7658	218.539	-126.556	50.3177
1145	0	-243.96	-364.387	869.931	-193.42	-376.978	1126.83	-173.171	-384.278	477.31	-172.735	-410.812	93.3323	-214.447	-293.188	29.4846	225.472	-329.715	847.551	194.74	-265.932	1061.84	176.297	-217.419	518.591	189.053	-242.243	99.481	218.732	-126.195	49.4368
1146	0	-241.396	-362.94	870.35	-190.437	-374.597	1127.04	-171.45	-382.528	477.665	-172.441	-410.912	93.7545	-214.444	-293.203	29.5103	227.921	-324.635	848.24	197.15	-261.795	1062.25	177.03	-214.46	517.754	189.132	-241.355	99.1412	218.925	-125.941	49.3089
1147	0	-238.691	-361.36	870.706	-187.665	-373.02	1127.35	-169.415	-380.751	478.055	-172.096	-410.668	94.1632	-214.416	-293.215	29.5172	230.55	-319.334	848.549	199.608	-257.933	1062.73	178.059	-212.465	517.054	189.23	-240.808	98.8575	218.872	-125.749	49.1488
1148	0	-235.569	-358.731	870.862	-184.354	-370.341	1127.6	-167.527	-378.977	478.398	-171.757	-410.608	94.588	-214.378	-293.235	29.5623	233.493	-314.489	848.939	202.204	-254.08	1063.32	179.597	-210.413	516.604	189.238	-240.253	98.4613	218.858	-125.489	48.9153
1149	0	-232.635	-356.969	871.205	-181.833	-370.195	1128.24	-165.484	-377.137	478.71	-171.423	-410.582	95.0581	-214.332	-293.252	29.5842	236.456	-309.634	849.323	204.904	-250.428	1063.85	181.305	-208.423	516.407	189.361	-239.826	98.1962	218.956	-125.373	48.8965
1150	0	-229.543	-354.722	871.419	-179.361	-370.63	1128.92	-163.532	-375.206	479.141	-171.049	-410.526	95.5991	-214.263	-293.292	29.6284	239.415	-304.863	849.658	207.841	-246.73	1064.28	182.672	-206.639	516.212	189.549	-239.57	98.1315	218.734	-125.28	48.8532
1151	0	-226.487	-352.742	872.027	-175.828	-368.051	1129.36	-161.737	-373.506	479.551	-170.679	-410.323	96.1705	-214.203	-293.254	29.6675	242.365	-300.555	849.962	210.573	-242.991	1064.96	183.554	-204.661	515.884	189.624	-239.225	97.9445	218.645	-125.18	48.8647
1152	0	-223.437	-350.603	872.479	-172.534	-366.024	1129.77	-160.062	-371.802	480.057	-170.316	-410.085	96.6663	-214.175	-293.245	29.6996	244.993	-296.337	849.928	213.544	-239.193	1065.54	184.894	-202.563	515.521	189.725	-238.858	97.7774	218.588	-125.064	48.7719
1153	0	-220.527	-348.745	872.932	-168.867	-363.127	1130.13	-158.249	-369.76	480.567	-169.976	-410.042	97.3462	-214.101	-293.216	29.7088	247.673	-292.574	849.615	216.423	-235.543	1066.11	186.277	-200.41	515.212	189.835	-238.502	97.638	218.162	-124.735	48.4242
1154	0	-217.544	-346.619	873.501	-165.371	-360.54	1130.83	-156.705	-367.838	481.108	-169.643	-409.772	97.9748	-214.071	-293.265	29.7671	249.997	-288.593	849.087	219.592	-231.712	1066.53	187.37	-198.286	514.97	189.982	-238.113	97.4888	218.289	-124.721	48.4946
1155	0	-214.514	-343.965	874.079	-161.945	-358.174	1131.37	-155.182	-365.899	481.704	-169.314	-409.61	98.6457	-213.984	-293.223	29.7466	252.359	-285.072	848.57	222.594	-228.006	1067.11	188.477	-196.088	514.817	190.144	-237.854	97.3694	218.283	-124.576	48.3754
1156	0	-211.729	-341.929	874.936	-158.561	-355.774	1131.96	-153.884	-364	482.386	-169.172	-409.43	99.5677	-213.982	-293.216	29.7462	254.724	-282.237	848.12	225.662	-224.371	1067.49	189.69	-194.138	514.617	190.239	-237.596	97.2322	218.216	-124.413	48.2332
1157	0	-209.76	-341.688	876.259	-155.347	-353.595	1132.69	-152.613	-362.228	483.229	-169.018	-409.258	100.442	-213.979	-293.212	29.754	256.895	-279.334	847.606	228.642	-220.839	1067.86	191.027	-192.439	514.341	190.308	-237.392	97.1041	218.258	-124.279	48.1671
1158	0	-206.934	-339.04	876.998	-152.344	-351.731	1133.52	-151.512	-360.281	484.177	-168.889	-408.716	101.437	-213.977	-293.132	29.7193	259.073	-276.78	847.217	231.482	-217.388	1068.21	192.399	-191.035	513.99	190.376	-237.191	96.9746	218.231	-124.124	48.0853
1159	0	-204.218	-336.161	877.845	-149.304	-349.677	1134.36	-150.358	-358.152	485.126	-168.793	-408.257	102.552	-214.005	-293.187	29.748	261.838	-276.293	847.196	234.259	-214.131	1068.52	194.092	-189.63	513.786	190.377	-237.067	96.874	218.281	-123.977	48.1549
1160	0	-201.821	-333.752	878.995	-146.429	-347.977	1135.31	-149.36	-356.125	486.255	-168.694	-407.785	103.726	-214.06	-293.075	29.6863	263.833	-273.524	846.924	237.032	-210.938	1068.93	194.931	-188.467	513.493	190.405	-236.859	96.7776	218.243	-123.895	48.1066
1161	0	-199.588	-331.603	880.307	-143.572	-346.112	1136.31	-148.406	-353.951	487.412	-168.674	-407.342	104.985	-214.173	-293.234	29.6684	265.809	-270.854	846.742	239.57	-207.937	1069.34	196.055	-187.076	513.317	190.376	-236.659	96.6846	218.141	-123.822	47.9707
1162	0	-197.375	-329.097	881.628	-140.709	-344.285	1137.48	-147.356	-351.385	488.538	-168.444	-406.852	106.29	-214.267	-293.328	29.6195	267.844	-268.417	846.822	242.007	-205.07	1069.79	196.837	-186.016	513.074	190.382	-236.483	96.6044	218.111	-123.697	47.9441
1163	0	-196.346	-329.702	883.791	-137.872	-342.342	1138.61	-146.416	-348.886	489.801	-167.916	-405.749	107.427	-214.321	-293.495	29.5399	269.897	-266.024	847.042	244.302	-202.411	1070.32	197.904	-184.821	513.086	190.396	-236.305	96.5194	218.078	-123.646	47.9127
1164	0	-194.368	-327.597	885.337	-135.109	-340.452	1139.86	-145.434	-346.134	491.007	-167.409	-405.462	108.968	-214.358	-293.744	29.5035	271.848	-263.548	847.393	246.638	-199.794	1070.79	198.701	-183.779	512.755	190.417	-236.205	96.4833	218.091	-123.586	48.0106
1165	0	-192.202	-324.449	886.506	-132.339	-338.585	1141.15	-144.473	-343.364	492.241	-166.711	-404.668	110.35	-214.385	-293.852	29.422	273.86	-261.094	847.675	248.897	-197.33	1071.24	199.345	-183.039	512.562	190.342	-236.069	96.3986	218.003	-123.54	47.955
1166	0	-190.212	-321.814	887.921	-129.707	-336.64	1142.43	-143.583	-340.47	493.481	-165.844	-403.913	111.782	-214.365	-294.091	29.4049	275.729	-258.66	847.9	251.208	-194.958	1071.67	200.319	-182.156	512.444	190.329	-235.943	96.3397	217.961	-123.45	47.9502
1167	0	-188.343	-319.238	889.303	-127.087	-334.741	1143.7	-142.616	-337.253	494.623	-164.852	-403.114	113.182	-214.865	-295.427	29.6516	277.671	-256.219	848.122	253.475	-192.642	1072.07	200.873	-181.207	512.199	190.24	-235.845	96.2945	217.873	-123.545	47.8983
1168	0	-186.542	-317.063	890.719	-124.558	-332.933	1144.97	-141.886	-334.383	495.844	-163.598	-402.005	114.497	-214.777	-295.803	29.6828	279.392	-253.796	848.295	255.649	-190.379	1072.52	201.095	-180.883	511.549	190.116	-235.728	96.2	217.859	-123.528	47.9368
1169	0	-184.92	-315.077	892.228	-122.128	-331.113	1146.2	-141.025	-331.214	497.054	-162.093	-400.519	115.651	-214.209	-295.483	29.4257	280.907	-251.444	848.326	257.886	-188.176	1072.86	201.947	-181.922	511.291	190.054	-235.658	96.1625	217.855	-123.445	47.943
1170	0	-183.293	-312.968	893.661	-119.773	-329.362	1147.44	-140.263	-328.089	498.177	-160.412	-399.12	116.763	-213.504	-294.913	29.0601	282.419	-249.133	848.25	260.118	-185.89	1073.2	202.356	-181.879	511.364	189.918	-235.561	96.108	217.866	-123.427	48.0218
1171	0	-181.857	-310.97	895.063	-117.488	-327.642	1148.57	-139.537	-324.812	499.283	-158.568	-397.744	117.91	-212.812	-294.451	28.9256	283.719	-246.891	848.163	262.182	-183.616	1073.57	203.072	-181.079	511.513	189.817	-235.524	96.0526	217.903	-123.39	48.0989
1172	0	-180.426	-309.152	896.459	-115.259	-325.957	1149.68	-138.815	-321.446	500.293	-156.674	-396.324	119.063	-212.241	-294.216	28.8702	284.898	-244.709	848.045	264.216	-181.397	1073.94	203.706	-180.342	511.341	189.678	-235.515	96.0133	217.934	-123.417	48.1804
1173	0	-178.976	-307.028	897.738	-113.129	-324.216	1150.68	-138.194	-318.299	501.387	-154.707	-394.648	120.113	-211.74	-294.023	28.9414	286.036	-242.559	847.978	266.205	-179.05	1074.35	204.368	-179.764	511.388	189.557	-235.476	95.9546	217.885	-123.518	48.2491
1174	0	-177.584	-305.294	898.979	-111.086	-322.68	1151.7	-137.49	-314.956	502.393	-152.733	-392.801	121.043	-212.37	-295.942	29.8646	287.096	-240.525	847.916	267.955	-176.673	1074.79	204.869	-179.372	511.217	189.42	-235.464	95.8937	217.881	-123.53	48.3046
1175	0	-176.334	-303.547	900.155	-109.124	-321.204	1152.59	-136.997	-312.02	503.448	-150.712	-390.74	121.9	-211.541	-295.32	29.6349	288.135	-238.28	847.9	269.715	-174.286	1075.2	205.399	-178.937	511.102	189.357	-235.453	95.8422	217.738	-123.684	48.2885
1176	0	-174.985	-301.9	901.222	-107.278	-319.696	1153.39	-136.286	-308.745	504.286	-148.604	-388.938	122.88	-210.744	-294.617	29.6658	289.142	-236.167	847.994	271.493	-171.822	1075.57	205.989	-178.344	510.957	189.302	-235.405	95.7874	217.742	-123.695	48.3367
1177	0	-173.616	-299.976	902.259	-105.465	-318.19	1154.21	-135.439	-305.713	505.097	-146.475	-386.862	123.683	-210.197	-293.904	29.7456	290.242	-233.813	848.097	273.043	-169.332	1076	206.513	-177.603	510.749	189.239	-235.383	95.7305	217.757	-123.699	48.3611
1178	0	-172.384	-298.052	903.208	-103.742	-316.861	1154.88	-134.634	-302.98	505.758	-144.379	-384.206	124.374	-209.861	-293.218	29.997	291.279	-231.41	848.398	274.603	-166.859	1076.48	206.99	-176.887	510.547	189.222	-235.377	95.6951	217.929	-123.643	48.5272
1179	0	-171.083	-296.358	904.072	-102.081	-315.513	1155.55	-133.738	-299.786	506.486	-142.342	-381.377	125.046	-209.54	-291.975	30.2901	292.254	-228.942	848.598	276.485	-164.265	1076.67	207.516	-176.105	510.352	189.17	-235.313	95.6584	217.952	-123.656	48.5384
1180	0	-169.893	-294.601	904.827	-100.443	-314.327	1156.1	-133.402	-295.748	507.2	-140.589	-378.116	125.591	-209.27	-290.195	30.5587	293.226	-226.382	848.724	277.663	-161.951	1077.13	208.002	-175.304	510.156	189.121	-235.226	95.6244	217.938	-123.669	48.5789
1181	0	-168.726	-293.017	905.615	-98.8326	-313.111	1156.63	-133.466	-291.195	507.752	-139.022	-374.428	126.096	-208.961	-287.356	30.6762	294.278	-223.673	848.852	278.933	-159.503	1077.62	208.66	-174.487	510.054	189.116	-235.133	95.5523	217.944	-123.657	48.6361
1182	0	-167.525	-291.224	906.285	-97.2777	-311.902	1157.09	-132.693	-287.927	508.384	-137.868	-370.288	126.486	-208.37	-283.534	30.5741	295.195	-220.843	848.959	280.349	-157.128	1078.14	209.097	-173.658	509.804	189.054	-235.028	95.5578	217.93	-123.669	48.6595
1183	0	-166.292	-289.408	906.838	-95.7108	-310.673	1157.47	-131.887	-285.006	509.01	-137	-365.485	126.756	-208.026	-279.191	30.8276	296.087	-217.787	848.873	281.714	-154.689	1078.55	209.405	-172.788	509.484	189.078	-234.924	95.4565	217.915	-123.665	48.684
1184	0	-165.137	-287.524	907.318	-94.1881	-309.583	1157.83	-131.282	-281.202	509.754	-136.651	-360.036	126.823	-207.788	-273.994	31.12	296.954	-214.859	848.786	282.93	-152.406	1078.86	210.089	-171.591	509.111	189.053	-234.769	95.4571	217.767	-123.68	48.6124
1185	0	-163.997	-285.825	907.845	-92.6623	-308.433	1158.16	-130.603	-277.324	510.317	-136.595	-353.936	126.772	-207.518	-267.478	31.0606	297.821	-211.957	848.751	284.173	-150.092	1079.3	210.445	-169.708	508.689	189.027	-234.63	95.4231	217.739	-123.633	48.6011
1186	0	-162.954	-284.29	908.392	-91.1459	-307.181	1158.39	-129.915	-273.624	510.795	-136.933	-347.388	126.784	-207.508	-260.241	31.1813	298.571	-209.037	848.597	285.21	-147.864	1079.61	210.683	-167.167	508.5	188.991	-234.486	95.3964	217.746	-123.606	48.6026
1187	0	-161.865	-282.422	908.727	-89.6976	-305.913	1158.58	-129.421	-269.928	511.206	-137.666	-340.241	126.619	-207.802	-252.931	31.2006	299.308	-206.114	848.514	286.279	-145.591	1079.86	210.952	-165.25	508.343	188.911	-234.392	95.3354	217.745	-123.661	48.6458
1188	0	-160.838	-280.823	909.116	-88.271	-304.563	1158.71	-128.946	-266.101	511.492	-138.477	-332.338	126.37	-207.879	-243.844	31.0514	300.002	-203.223	848.323	287.238	-143.354	1079.98	211.142	-163.95	508.207	188.874	-234.248	95.3527	218.335	-123.738	48.9986
1189	0	-159.885	-278.958	909.466	-86.865	-303.415	1158.81	-128.427	-261.912	511.765	-139.729	-324.502	126.179	-208.338	-235.137	31.059	300.652	-200.451	848.083	288.297	-141.074	1079.96	211.363	-162.655	507.966	188.811	-234.107	95.3117	218.364	-123.757	49.0421
1190	0	-158.86	-276.883	909.57	-85.5132	-302.002	1158.83	-128.175	-257.073	512.026	-141.066	-316.044	125.911	-208.944	-225.961	31.0527	301.16	-197.769	847.772	289.141	-138.867	1080.04	212.314	-160.374	507.905	188.659	-233.868	95.1549	218.364	-123.694	49.0428
1191	0	-157.956	-275.084	909.842	-84.2237	-300.788	1158.83	-128.139	-252.41	512.294	-142.646	-307.325	125.6	-209.585	-216.298	30.9792	301.798	-195.157	847.425	290.216	-136.561	1080.1	211.976	-159.196	507.37	188.605	-233.68	95.28	217.988	-123.295	48.9492
1192	0	-157.112	-273.112	910.013	-82.9678	-299.536	1158.75	-128.006	-247.186	512.673	-144.548	-298.1	125.264	-210.293	-206.455	30.9933	302.405	-192.714	847.136	291.012	-134.382	1080.14	211.973	-157.323	506.923	188.501	-233.443	95.252	217.819	-123.263	48.8032
1193	0	-156.592	-272.63	910.364	-81.7668	-298.231	1158.62	-128.091	-241.813	512.971	-146.61	-288.344	124.93	-210.984	-196.112	30.8677	302.98	-190.356	846.798	291.864	-132.158	1080.02	212.036	-155.319	506.462	188.416	-233.205	95.2458	217.961	-123.184	48.9119
1194	0	-155.65	-269.116	910.294	-80.6333	-297.004	1158.47	-128.267	-236.383	513.358	-148.644	-278.718	124.711	-211.722	-185.382	30.7578	303.473	-187.927	846.266	293.013	-129.815	1080.28	212.132	-153.314	506.023	188.311	-233.033	95.2122	217.944	-123.138	48.8841
1195	0	-155.028	-266.717	910.405	-79.52	-295.863	1158.27	-128.833	-230.23	513.764	-150.578	-268.884	124.594	-212.38	-174.183	30.5503	303.831	-185.579	845.796	293.665	-127.817	1079.87	212.277	-151.255	505.647	188.35	-233.028	95.145	217.986	-123.056	48.9004
1196	0	-154.483	-264.795	910.508	-78.5273	-294.531	1158	-129.728	-223.547	514.128	-152.467	-258.913	124.667	-213.037	-162.99	30.4544	304.147	-183.26	845.445	294.102	-125.833	1079.73	212.717	-148.817	505.383	188.288	-232.92	95.1629	218.469	-123.494	49.0231
1197	0	-153.921	-262.424	910.592	-77.5415	-293.286	1157.76	-130.313	-217.659	514.619	-154.228	-248.799	124.607	-213.641	-151.373	30.5633	304.541	-180.793	845.142	294.727	-123.763	1079.59	212.484	-147.173	504.858	188.21	-232.791	95.159	218.473	-123.467	49.0164
1198	0	-153.476	-260.207	910.694	-76.605	-292.09	1157.52	-130.969	-211.863	515.362	-157.036	-240.369	125.222	-214.304	-139.69	30.9228	304.627	-178.26	844.764	295.814	-121.505	1079.79	213.124	-144.56	504.563	188.154	-232.631	95.255	218.479	-123.399	49.0059
1199	0	-153.094	-257.658	910.766	-75.8077	-290.903	1157.26	-131.826	-205.41	516.01	-158.894	-229.873	125.435	-215.003	-127.879	31.7512	305.018	-175.7	844.465	295.855	-119.717	1079.34	213.242	-142.34	504.15	188.099	-232.508	95.2672	218.506	-123.328	49.0007
1200	0	-152.894	-255.269	910.925	-75.0406	-289.759	1156.97	-132.649	-199.094	516.751	-161.133	-219.7	125.793	-215.753	-115.896	32.7517	305.201	-173.127	844.128	296.394	-117.803	1079.31	212.697	-140.996	503.5	188.029	-232.368	95.3323	218.493	-123.281	48.9651
1201	0	-152.653	-252.797	911.136	-74.2857	-288.585	1156.78	-133.385	-192.959	517.387	-163.132	-209.255	126.225	-216.601	-103.943	34.0496	305.375	-170.543	843.795	297.014	-115.778	1079.19	213.163	-138.38	503.198	187.923	-232.211	95.3733	218.511	-123.173	48.9312
1202	0	-152.416	-250.123	911.3	-73.5991	-287.199	1156.51	-134.519	-187.109	518.291	-165.07	-198.924	126.958	-217.519	-91.9874	35.5088	305.404	-167.94	843.449	297.226	-113.955	1079.16	212.711	-136.835	502.55	187.893	-232.089	95.4228	218.532	-123.08	48.8779
1203	0	-152.468	-247.476	911.601	-72.997	-286.001	1156.33	-135.322	-179.253	519.033	-167.133	-188.271	127.569	-218.475	-79.9463	37.1228	305.527	-165.435	843.124	297.728	-112.08	1079.01	213.198	-134.021	502.293	187.846	-231.951	95.4874	218.532	-122.957	48.8382
1204	0	-152.411	-244.688	911.938	-72.4836	-284.703	1156.12	-136.137	-172.423	519.887	-169.044	-177.732	128.499	-219.715	-68.4562	38.9646	305.562	-162.837	842.748	298.008	-110.261	1078.99	212.79	-132.488	501.704	187.769	-231.763	95.5557	218.581	-122.756	48.8573
1205	0	-152.48	-241.753	912.24	-71.9721	-283.404	1155.97	-137.158	-165.571	520.877	-170.867	-167.252	129.393	-221.084	-56.9428	40.8513	305.423	-160.452	842.369	298.403	-108.635	1078.91	213.254	-129.817	501.459	187.654	-231.524	95.5957	218.665	-122.554	48.8614
1206	0	-152.709	-239.335	912.756	-71.5422	-282.136	1155.79	-138.258	-158.374	521.913	-172.683	-156.855	130.466	-222.473	-45.8864	43.0323	305.412	-158.013	842.048	298.557	-106.875	1078.76	213.545	-127.414	501.127	187.587	-231.292	95.6618	218.677	-122.417	48.8191
1207	0	-152.725	-235.773	912.874	-71.135	-280.68	1155.6	-139.348	-151.409	522.995	-174.341	-146.566	131.522	-223.984	-34.7095	45.1488	305.339	-155.542	841.688	298.903	-105.293	1078.71	212.886	-125.819	500.488	187.398	-230.967	95.6774	218.69	-122.275	48.7385
1208	0	-153.179	-233.246	913.432	-70.8585	-279.37	1155.4	-140.384	-144.529	524.237	-176.105	-136.585	132.716	-225.574	-23.7136	47.4431	305.104	-153.122	841.333	299.286	-103.636	1078.47	213.244	-123.077	500.227	187.349	-230.773	95.8019	218.204	-121.839	48.4816
1209	0	-153.3	-229.645	913.507	-70.5383	-277.821	1155.18	-141.493	-137.428	525.336	-177.735	-126.541	133.864	-227.265	-12.7351	49.6059	304.81	-150.784	840.928	299.445	-102.048	1078.35	213.052	-120.734	499.732	187.3	-230.572	95.8748	218.702	-122.07	48.6933
1210	0	-153.843	-226.875	913.93	-70.4344	-276.419	1154.92	-142.661	-130.318	526.363	-179.307	-116.317	134.998	-228.975	-2.08095	51.9292	304.617	-148.504	840.52	299.502	-100.468	1078.24	212.505	-119.145	499.171	187.099	-230.234	95.997	218.221	-121.71	48.4519
1211	0	-154.024	-223.084	914.004	-70.3658	-274.85	1154.59	-143.988	-123.368	527.616	-181.043	-106.528	136.241	-230.723	8.84497	54.0912	304.172	-146.151	840.095	299.561	-98.9702	1078.04	212.822	-116.459	498.88	187.005	-230.012	96.0938	218.204	-121.576	48.5206
1212	0	-154.352	-219.349	913.96	-70.3361	-273.268	1154.26	-144.767	-116.571	528.535	-182.695	-96.7339	137.509	-232.446	19.4946	56.3642	303.841	-143.96	839.705	299.843	-97.3738	1077.85	212.208	-114.459	498.252	186.93	-229.839	96.1757	218.203	-121.54	48.5324
1213	0	-155.17	-216.758	914.681	-70.3949	-271.711	1153.88	-145.993	-109.44	529.437	-184.315	-86.4806	138.581	-234.271	30.0033	58.6589	303.454	-141.763	839.341	299.981	-95.8564	1077.59	211.897	-112.604	497.588	186.818	-229.635	96.2499	217.958	-121.552	48.5136
1214	0	-155.809	-213.621	914.91	-70.6232	-270.092	1153.47	-147.143	-102.694	530.366	-186.001	-76.9466	139.857	-236.259	40.0937	60.9663	303.151	-139.493	838.967	300.032	-94.3521	1077.34	211.501	-110.516	497.024	186.696	-229.407	96.3512	217.984	-121.537	48.5482
1215	0	-156.135	-209.464	914.911	-70.7889	-268.235	1153.04	-148.249	-96.1085	531.286	-187.697	-67.3885	141.253	-238.023	50.5551	63.2745	302.666	-137.296	838.548	300.139	-92.8193	1077.02	210.767	-108.514	496.419	186.609	-229.233	96.432	218.007	-121.474	48.5751
1216	0	-156.515	-205.344	914.82	-71.1074	-266.478	1152.55	-149.364	-89.6511	532.187	-189.529	-57.6529	142.359	-239.671	61.3732	65.6368	302.201	-135.041	838.111	300.174	-91.2257	1076.7	210.748	-105.975	495.983	186.435	-228.9	96.3892	217.958	-121.438	48.5664
1217	0	-157.076	-201.519	914.804	-71.4344	-264.587	1152.05	-150.349	-83.1878	532.906	-191.378	-47.6404	143.343	-241.447	71.7625	67.9749	301.71	-132.666	837.668	300.132	-89.7088	1076.39	210.768	-103	495.615	186.367	-228.773	96.5858	217.958	-121.455	48.6004
1218	0	-157.641	-197.598	914.841	-71.8892	-262.603	1151.53	-151.449	-77.1756	533.667	-193.272	-38.7935	144.756	-243.179	82.3016	70.1912	301.264	-130.355	837.325	300.119	-88.0933	1076.09	210.192	-100.638	495.115	186.243	-228.561	96.6719	217.903	-121.407	48.623
1219	0	-158.46	-194.384	915.027	-72.4211	-260.657	1151	-152.412	-70.9255	534.381	-194.947	-28.601	145.635	-244.901	92.7095	72.3989	300.815	-127.935	836.935	300.109	-86.5199	1075.87	209.195	-98.5945	494.118	186.112	-228.354	96.7196	217.882	-121.395	48.6643
1220	0	-159.033	-190.203	914.827	-72.971	-258.507	1150.4	-153.443	-64.8656	535.007	-196.837	-19.4048	146.822	-246.751	102.561	74.6624	300.442	-125.532	836.531	300.079	-84.8832	1075.65	208.641	-96.4295	493.264	185.969	-228.236	96.7876	217.793	-121.343	48.6891
1221	0	-159.624	-186.154	914.716	-73.6016	-256.283	1149.82	-154.399	-58.9855	535.522	-198.718	-10.8729	148.189	-248.355	112.668	76.9378	299.864	-123.166	836.106	299.974	-83.2852	1075.44	208.268	-94.4224	492.578	185.868	-228.085	96.8616	217.789	-121.361	48.7283
1222	0	-160.519	-182.737	914.63	-74.2892	-254.035	1149.16	-155.271	-53.1777	536.006	-200.579	-2.01145	149.425	-249.778	122.968	79.0387	299.321	-120.767	835.748	299.827	-81.7467	1075.28	207.879	-92.7606	491.942	185.742	-227.899	96.8968	217.737	-121.299	48.726
1223	0	-161.129	-178.41	914.286	-75.0591	-251.65	1148.47	-156.222	-47.3654	536.405	-202.466	6.98259	150.39	-251.356	132.601	81.2148	298.879	-118.409	835.443	299.695	-80.1639	1075.11	207.198	-91.3352	491.266	185.627	-227.679	96.9408	217.74	-121.375	48.7511
1224	0	-162.062	-175.128	914.25	-75.8875	-249.17	1147.85	-157.07	-42.1262	536.785	-204.202	16.0927	151.321	-252.909	141.923	83.3265	298.37	-116.079	835.096	299.466	-78.5745	1074.97	207.156	-89.6945	490.659	185.505	-227.535	96.9807	217.69	-121.351	48.7569
1225	0	-162.624	-170.678	913.744	-76.7928	-246.666	1147.1	-157.761	-37.1341	537.102	-205.912	24.8078	152.292	-254.43	151.434	85.2179	297.829	-113.719	834.784	299.278	-76.9395	1074.82	206.808	-87.9761	490.224	185.362	-227.394	97.0296	217.716	-121.316	48.8289
1226	0	-163.303	-166.613	913.412	-77.6599	-243.904	1146.41	-158.446	-31.948	537.286	-207.561	33.285	153.148	-255.963	160.241	87.189	297.438	-111.479	834.472	299.086	-75.3082	1074.62	207.038	-85.3661	489.992	185.243	-227.199	97.0825	217.733	-121.276	48.8719
1227	0	-164.03	-162.617	912.982	-78.6367	-241.06	1145.7	-159.125	-26.986	537.232	-209.093	41.3278	154.03	-257.362	168.895	89.0305	296.826	-109.311	834.101	298.728	-73.654	1074.42	206.351	-84.0965	489.254	185.121	-227.043	97.1712	217.74	-121.279	48.9303
1228	0	-164.852	-158.913	912.604	-79.6967	-238.138	1144.94	-159.724	-22.1653	537.187	-210.503	49.3038	154.696	-258.703	177.178	90.6748	296.301	-107.039	833.68	298.366	-72.0317	1074.26	205.81	-82.2822	488.503	185.008	-226.895	97.2325	217.749	-121.243	48.9715
1229	0	-165.765	-155.373	912.285	-80.7468	-235.241	1144.22	-159.468	-18.0842	537.518	-211.79	56.541	155.506	-259.903	185.001	92.1658	295.78	-104.906	833.365	297.962	-70.4189	1074.08	205.558	-80.3563	487.947	184.887	-226.742	97.3012	217.751	-121.223	49.0002
1230	0	-166.335	-150.897	911.712	-81.8598	-232.26	1143.52	-160.012	-14.9037	537.244	-212.914	63.444	155.932	-260.937	192.645	93.3994	295.245	-102.817	832.974	297.517	-68.7223	1073.89	205.354	-78.3585	487.233	184.766	-226.617	97.3172	217.754	-121.243	49.0249
1231	0	-167.284	-147	911.189	-83.0558	-229.272	1142.79	-160.735	-10.0014	536.854	-213.666	70.7184	156.104	-261.906	199.642	94.2171	294.631	-100.757	832.663	297.048	-67.077	1073.69	205.279	-76.3383	486.581	184.701	-226.481	97.3465	217.755	-121.227	49.0239
1232	0	-168.061	-142.942	910.703	-84.3911	-226.26	1142.03	-160.814	-6.31599	536.473	-214.576	76.4325	156.362	-262.707	206.404	94.8137	293.975	-98.7594	832.284	296.622	-65.4556	1073.38	205.162	-74.4981	486.015	184.64	-226.359	97.4122	217.679	-121.189	49.051
1233	0	-168.935	-138.998	910.188	-85.7297	-223.152	1141.29	-161.236	-2.78482	536.086	-215.257	82.0918	156.364	-263.384	212.622	95.1853	293.451	-96.7673	831.901	296.111	-63.6408	1073.01	205.174	-72.665	485.478	184.554	-226.194	97.4325	217.813	-121.196	49.0391
1234	0	-169.76	-135.21	909.583	-87.2038	-220.198	1140.53	-162.137	1.62289	535.484	-215.639	87.709	156.067	-263.852	218.474	95.0622	292.714	-94.709	831.54	295.378	-62.0295	1072.73	205.039	-70.8988	484.868	184.434	-226.104	97.466	217.859	-121.241	49.0188
1235	0	-170.953	-131.917	909.135	-88.4626	-216.554	1139.65	-162.597	5.43873	534.719	-216.013	92.8638	155.695	-264.08	223.56	94.843	292.125	-92.7133	831.256	294.746	-60.1671	1072.44	204.885	-69.1093	484.29	184.33	-225.969	97.5117	217.924	-121.13	49.01
1236	0	-171.776	-127.804	908.287	-89.9537	-213.169	1138.84	-163.15	8.92011	534	-216.328	97.4352	155.129	-264.203	228.256	94.4048	291.565	-90.7358	830.991	294.082	-58.3235	1072.18	204.656	-67.276	483.677	184.214	-225.827	97.5315	217.921	-121.115	49.0809
1237	0	-172.776	-123.83	907.487	-91.5136	-209.979	1138.01	-163.574	12.3123	532.943	-216.494	101.719	154.544	-264.289	232.587	93.4998	290.765	-88.6925	830.71	293.336	-56.4087	1071.91	204.604	-65.2564	483.153	184.078	-225.725	97.5967	217.866	-121.152	48.9618
1238	0	-173.839	-120.012	906.673	-93.0635	-206.519	1137.18	-164.011	15.4798	531.937	-216.568	105.882	153.565	-264.098	236.53	92.3794	290.068	-86.6128	830.374	292.582	-54.4813	1071.61	204.848	-62.717	482.871	183.977	-225.688	97.7708	217.853	-121.119	48.9775
1239	0	-174.857	-116.405	905.849	-94.8933	-203.754	1136.43	-164.409	18.7153	530.629	-216.63	109.385	152.583	-263.728	239.988	91.0792	289.279	-84.5557	830.045	291.473	-52.6398	1071.39	203.956	-61.1127	482.071	183.828	-225.481	97.7824	217.859	-121.131	48.9409
1240	0	-175.924	-112.691	904.916	-96.3452	-199.706	1135.46	-164.648	21.4588	529.203	-216.629	112.734	151.385	-263.332	242.981	89.3993	288.509	-82.4383	829.75	290.393	-50.4823	1071.11	203.81	-58.7723	481.763	183.649	-225.237	97.7547	217.847	-121.074	48.8975
1241	0	-176.986	-108.839	903.903	-98.245	-196.559	1134.65	-164.979	24.0508	527.736	-216.496	115.968	149.809	-262.68	245.73	87.4867	287.813	-80.3445	829.439	289.453	-48.3559	1071	203.3	-57.1357	481.27	183.622	-225.119	97.9856	217.934	-121.011	48.9114
1242	0	-178.027	-104.955	902.796	-100.065	-193.112	1133.8	-165.303	26.8182	525.95	-216.168	118.282	148.432	-261.901	248.16	85.204	286.906	-78.1502	829.182	288.162	-46.0936	1070.79	203.038	-55.1849	480.9	183.514	-224.945	98.102	217.856	-121.032	48.8551
1243	0	-179.113	-101.116	901.747	-101.682	-188.769	1132.89	-165.597	29.1532	524.155	-216.116	120.943	146.988	-260.955	250.182	82.6885	285.921	-75.7675	828.997	287.085	-43.7625	1070.6	202.342	-53.8284	480.354	183.378	-224.735	98.1976	217.831	-121.017	48.8153
1244	0	-180.311	-97.1597	900.627	-103.746	-185.489	1132.07	-165.731	31.3531	522.277	-215.803	122.884	145.315	-259.919	251.708	79.9687	284.794	-73.1499	828.65	285.685	-41.4077	1070.41	202.013	-52.0496	479.966	183.28	-224.626	98.3216	217.857	-120.949	48.8195
1245	0	-181.503	-93.2614	899.459	-105.402	-180.928	1131.15	-165.859	33.311	520.305	-215.268	124.546	143.398	-258.608	252.989	76.9369	283.611	-70.1936	828.432	284.359	-38.9505	1070.32	201.351	-50.6474	479.416	183.214	-224.404	98.4217	217.872	-120.93	48.7872
1246	0	-182.763	-89.3181	898.346	-107.656	-177.697	1130.39	-165.85	35.1448	518.194	-214.675	125.876	141.315	-257.048	254.029	73.6146	282.195	-67.4327	828.143	283.059	-36.5029	1070.19	200.79	-48.9518	478.919	183.13	-224.281	98.5408	217.872	-120.891	48.7671
1247	0	-184.038	-85.3978	897.189	-109.893	-174.229	1129.72	-165.682	36.9334	516.151	-213.93	126.003	139.215	-255.119	254.474	69.8916	281.111	-64.9976	827.967	281.404	-33.9416	1070.06	200.42	-47.1591	478.476	183.01	-224.176	98.6656	217.866	-120.839	48.7115
1248	0	-185.317	-81.3061	895.919	-111.911	-169.686	1128.9	-165.563	38.111	513.942	-212.674	126.621	136.782	-253.485	253.99	65.9975	279.772	-62.6748	827.722	280.061	-31.1995	1069.72	199.753	-45.4321	477.987	182.879	-224.075	98.7826	217.853	-120.776	48.7583
1249	0	-186.655	-77.2893	894.835	-114.181	-165.825	1128.02	-165.094	39.0537	511.846	-211.691	126.383	134.106	-251.673	252.741	61.8326	278.631	-60.5149	827.559	278.413	-28.9086	1069.3	199.237	-43.5406	477.558	182.801	-223.942	98.9369	217.853	-120.742	48.6365
1250	0	-188.096	-73.3821	893.642	-116.279	-161.351	1127.2	-164.106	39.0699	509.681	-210.527	125.679	131.329	-249.576	251.017	57.339	277.269	-58.2509	827.296	277.391	-29.3008	1068.89	198.49	-41.9357	477.009	182.684	-223.855	99.1763	217.849	-120.667	48.612
1251	0	-189.379	-69.029	892.463	-118.238	-155.836	1126.14	-163.939	39.7637	507.171	-209.226	124.834	128.253	-247.245	248.87	52.4688	275.977	-56.0386	827.185	276.094	-28.3371	1068.75	197.589	-40.496	476.397	182.575	-223.689	99.3686	218.105	-120.395	48.8823
1252	0	-190.901	-64.7651	890.959	-120.915	-152.405	1125.35	-164.026	40.7258	504.989	-207.96	122.867	125.231	-244.693	246.168	47.2817	274.539	-53.7802	826.999	274.253	-25.9853	1068.5	197.21	-38.307	476	182.485	-223.567	99.5205	217.8	-120.58	48.5491
1253	0	-192.398	-60.3024	889.502	-123.301	-148.118	1124.55	-164.083	41.7022	502.445	-206.871	119.837	122.393	-241.977	242.993	41.8261	273.17	-51.3369	826.842	272.299	-23.0206	1068.19	196.341	-36.5926	475.502	182.376	-223.431	99.7291	218.074	-120.666	48.4003
1254	0	-193.869	-55.9713	888.194	-125.986	-143.98	1123.66	-164.125	42.5338	499.801	-205.476	116.964	119.093	-238.66	239.921	36.1276	271.641	-48.9415	826.684	270.228	-20.037	1067.96	195.767	-34.5506	475.12	182.262	-223.312	99.8828	218.062	-120.629	48.3727
1255	0	-195.548	-51.7372	886.837	-128.357	-138.891	1122.67	-164.233	43.3828	497.144	-203.952	114.123	115.678	-235.746	235.859	30.4218	270.068	-46.5073	826.41	268.207	-17.548	1067.8	194.877	-32.9161	474.468	182.135	-223.181	100.027	217.898	-120.629	48.2452
1256	0	-197.02	-46.7806	885.118	-131.283	-134.946	1121.7	-164.139	43.4507	494.368	-202.446	110.064	112.586	-233.196	232.611	30.3074	268.497	-44.0453	826.258	266.334	-15.4185	1067.6	194.098	-31.0672	474.004	182.053	-223.116	100.302	217.925	-120.583	48.1907
1257	0	-198.537	-42.5829	883.734	-133.995	-130.069	1120.58	-164.248	43.8404	491.655	-199.001	108.109	109.963	-231.044	231.496	31.8702	266.667	-41.3699	825.939	264.268	-12.639	1067.21	193.101	-28.972	473.388	181.947	-222.999	100.51	217.915	-120.566	48.0834
1258	0	-200.444	-37.9842	882.01	-136.545	-124.659	1119.58	-163.866	43.7379	488.869	-198.511	104.878	107.912	-228.704	232.499	33.2599	264.809	-38.7583	825.668	261.7	-8.73514	1066.69	191.913	-27.2619	472.756	181.873	-222.906	100.772	217.957	-120.529	48.0435
1259	0	-202.326	-33.1858	880.199	-139.533	-119.646	1118.44	-163.072	43.366	485.986	-197.147	106.01	104.397	-226.777	233.103	34.1892	262.978	-35.956	825.421	259.197	-4.86547	1066.28	191.418	-25.1475	472.381	181.78	-222.845	101.107	217.991	-120.512	48.0209
1260	0	-204.213	-28.452	878.425	-142.958	-115.936	1117.52	-162.328	43.3649	483.388	-195.336	103.831	102.54	-227.045	232.516	34.1158	261.043	-33.1514	825.162	256.87	-2.10855	1065.99	190.609	-23.1568	471.955	181.648	-222.754	101.417	218.014	-120.441	47.9578
1261	0	-206.022	-23.8289	876.499	-146.1	-111.481	1116.66	-162.376	43.8574	481.403	-193.986	102.769	101.501	-227.776	232.645	33.7176	259.077	-30.2471	824.86	254.322	1.0534	1065.55	189.449	-21.2501	471.57	181.569	-222.66	101.76	218.081	-120.532	47.7627
1262	0	-207.9	-19.1063	874.925	-149.203	-105.961	1115.54	-163.073	45.1145	480.159	-193.062	104.134	100.769	-227.707	232.893	33.71	256.991	-27.208	824.558	251.949	4.8088	1065.14	188.707	-18.987	471.112	181.506	-222.564	102.123	218.061	-120.543	47.6371
1263	0	-209.915	-14.8909	873.682	-151.898	-99.6323	1114.68	-163.908	47.78	479.319	-192.138	105.71	99.986	-227.592	233.106	33.8502	254.795	-24.1995	824.227	249.304	8.37376	1064.83	187.231	-17.2365	470.557	181.48	-222.456	102.452	216.681	-121.869	45.68
1264	0	-212.097	-10.7661	872.629	-155.146	-94.815	1114.23	-164.521	51.8176	478.984	-191.144	106.579	99.4277	-227.15	232.736	33.8965	252.52	-21.0723	823.876	246.527	11.5365	1064.62	186.024	-15.3122	470.156	181.435	-222.24	102.852	216.743	-121.79	45.641
1265	0	-214.405	-6.74093	871.85	-158.397	-90.2876	1113.98	-165.107	55.8819	478.913	-190.144	107.586	99.0908	-226.959	232.79	33.9641	250.122	-18.0135	823.635	243.635	15.3306	1064.17	184.417	-13.3201	469.792	181.335	-222.007	103.482	216.815	-121.632	45.6917
1266	0	-216.538	-3.47122	871.617	-161.6	-86.222	1114.17	-165.688	59.5089	479.059	-189.808	108.885	99.0897	-226.855	232.868	33.9868	247.849	-14.957	823.562	240.808	18.8956	1063.99	182.977	-11.4155	469.628	181.119	-221.723	104.093	217.227	-121.826	45.8913
1267	0	-218.914	-0.576622	872.003	-164.868	-83.3718	1114.93	-167.055	63.4595	479.627	-189.834	109.355	99.1527	-226.886	233.051	33.9781	245.346	-11.8312	823.37	237.901	22.4412	1063.83	181.227	-9.78668	469.502	180.851	-221.389	104.697	216.425	-121.353	45.7966
1268	0	-221.345	1.63765	872.497	-167.297	-78.6529	1115.66	-168.65	66.1004	480.219	-189.879	109.548	99.1106	-227.16	233.509	33.9949	242.883	-8.88331	823.294	234.593	27.4271	1063.52	179.33	-8.21785	469.417	180.54	-221.087	105.524	216.387	-121.138	45.9303
1269	0	-223.937	4.03016	873.357	-170.419	-76.8719	1116.94	-170.366	67.1114	480.694	-190.177	109.635	99.0815	-227.087	233.254	33.8848	240.145	-6.0305	823.147	231.746	30.7206	1063.58	177.41	-6.66292	469.467	180.228	-220.78	106.307	216.314	-121.174	45.7019
1270	0	-226.574	5.92917	874.087	-172.039	-71.6335	1117.75	-172.604	68.484	481.231	-190.814	109.594	98.9876	-227.191	233.216	33.8203	237.396	-3.22288	823.172	229.187	34.3884	1063.57	175.614	-5.33013	469.717	180.098	-220.414	107.169	216.991	-121.004	45.7775
1271	0	-229.288	8.12761	875.169	-173.754	-66.5464	1118.76	-174.62	68.7486	481.486	-191.153	109.581	98.8927	-227.3	233.142	33.7645	234.619	-0.663024	823.235	226.128	39.2967	1063.45	173.98	-4.19208	470.032	179.891	-219.914	108.117	216.659	-120.718	45.9649
1272	0	-232.014	10.2206	875.684	-176.324	-64.0321	1119.95	-176.57	68.8913	481.658	-191.514	109.387	98.7699	-227.351	233.103	33.7129	231.958	1.70386	823.727	223.125	43.9181	1063.55	172.483	-4.05587	470.689	179.807	-219.381	109.042	216.681	-120.549	46.0157
1273	0	-234.679	12.3256	876.351	-178.279	-59.7556	1121.1	-178.446	68.7305	481.653	-191.777	109.14	98.6807	-227.389	233.157	33.6809	229.259	4.16648	824.627	220.151	48.5567	1063.82	171.575	-3.78214	472.05	179.788	-218.85	110.139	216.676	-120.331	45.919
1274	0	-237.435	14.5595	877.072	-181.145	-57.6271	1122.32	-180.096	69.2318	481.562	-192.004	109.116	98.5229	-227.468	233.099	33.7032	226.607	6.53184	825.964	217.124	52.8256	1064.26	170.241	-3.73	473.299	179.831	-218.246	111.32	216.765	-119.824	46.4897
1275	0	-240.342	16.6666	877.374	-183.625	-53.7958	1123.36	-181.568	69.667	481.544	-192.291	109.281	98.4012	-227.471	233.131	33.6902	224.443	7.73221	827.572	214.203	56.3974	1064.92	169.494	-2.11035	474.709	179.885	-217.495	112.529	216.499	-119.814	46.2515
1276	0	-243.107	18.9661	877.531	-186.205	-48.9544	1123.94	-182.919	70.672	481.472	-192.444	109.233	98.2433	-227.509	233.094	33.6931	222.214	9.3761	829.351	211.196	60.7925	1065.59	168.508	-0.742019	475.871	179.919	-216.812	113.871	216.613	-119.414	46.2659
1277	0	-245.986	21.1588	877.649	-189.35	-45.4183	1124.64	-184.243	71.9186	481.425	-192.533	109.376	98.0884	-227.518	233.1	33.6946	219.787	12.1122	830.933	207.765	65.4052	1066.26	167.427	0.784998	476.759	180.095	-216.176	115.25	217.219	-119.232	46.5324
1278	0	-248.775	23.8678	877.662	-192.788	-42.3664	1125.31	-185.528	73.4496	481.395	-192.635	109.335	98.0823	-227.491	233.094	33.7217	217.368	15.1162	832.298	204.546	69.5252	1066.95	166.524	2.64927	477.729	180.328	-215.257	116.679	217.247	-118.904	46.5198
1279	0	-251.552	26.1823	877.615	-196.046	-38.3926	1125.65	-186.658	75.2963	481.388	-192.524	109.594	97.8068	-227.434	233.155	33.7646	215.055	18.1614	833.375	201.475	74.1227	1067.68	165.56	4.79981	478.529	180.607	-214.329	118.165	217.41	-118.572	46.536
1280	0	-254.121	29.1907	877.495	-199.24	-34.3248	1125.84	-187.534	76.4743	481.317	-192.374	109.776	97.6774	-227.427	233.161	33.7989	212.737	21.4528	834.339	198.252	77.7608	1068.41	164.33	6.69451	479.324	180.703	-213.293	119.71	217.799	-118.454	46.7129
1281	0	-256.843	32.1314	877.35	-202.164	-29.4896	1125.99	-188.754	78.3578	481.27	-192.265	110.162	97.4916	-227.338	233.216	33.8357	210.62	24.7879	835.156	195.173	81.1121	1069.17	163.477	9.21301	480.069	180.837	-212.232	121.416	217.987	-118.083	47.0624
1282	0	-259.195	35.0688	876.893	-205.304	-25.3376	1126.03	-189.891	80.3995	481.258	-192.125	110.556	97.2626	-227.301	233.198	33.8892	208.343	28.4207	835.73	191.976	84.9379	1069.88	162.461	12.1515	480.699	180.84	-210.955	123.112	217.993	-117.718	47.2424
1283	0	-261.544	38.6448	876.583	-208.343	-21.252	1126.06	-190.522	81.5563	481.077	-191.888	110.702	96.9844	-227.266	233.236	33.933	206.203	32.1903	836.22	188.806	88.1721	1070.38	161.552	15.4264	481.244	180.793	-209.487	125.108	218.12	-117.411	47.43
1284	0	-263.804	42.0767	876.28	-211.332	-17.3597	1126.02	-191.772	83.4468	480.912	-191.814	111.302	96.7367	-227.233	233.284	33.9387	204.007	35.9141	836.629	185.984	92.2556	1070.69	160.454	19.1981	481.616	180.525	-207.887	127.27	218.157	-117.035	47.7746
1285	0	-265.869	45.4278	875.877	-214.154	-13.1755	1126.09	-192.706	84.7551	480.667	-191.612	111.697	96.4527	-227.198	233.331	34.0053	202.042	39.7145	836.98	182.446	99.524	1071.27	159.327	23.4151	481.978	180.179	-206.121	129.727	218.114	-116.631	48.0567
1286	0	-267.887	49.0189	875.362	-216.836	-8.81469	1125.97	-193.942	87.2123	480.689	-191.521	111.931	96.2798	-227.181	233.411	34.0225	200.038	43.4197	837.206	179.885	102.745	1071.46	158.53	28.2349	482.208	179.77	-204.052	132.385	217.8	-116.238	48.3311
1287	0	-269.755	52.949	874.86	-219.532	-4.92047	1125.87	-195.139	88.5781	480.521	-191.456	112.091	96.1188	-227.117	233.343	34.0196	198.077	47.0564	837.402	177.23	105.842	1071.64	157.64	33.6772	482.361	179.291	-201.735	135.356	217.682	-115.654	48.8156
1288	0	-271.47	56.7975	874.413	-222.203	-0.874208	1125.79	-196.089	89.5426	480.393	-191.45	112.197	95.9836	-227.105	233.434	34.0296	196.045	50.6911	837.603	174.606	109.186	1071.76	156.875	40.3876	482.353	178.755	-199.071	138.558	217.632	-115.047	49.4952
1289	0	-273.451	60.8585	874.372	-224.729	3.24359	1125.7	-197.26	91.0413	480.246	-191.208	112.01	95.8997	-227.213	233.595	34.0336	194.191	54.2086	837.813	172.227	112.558	1072.02	156.279	48.4857	482.59	178.059	-195.77	141.901	217.458	-114.261	50.5273
1290	0	-275.236	64.6874	874.186	-227.327	7.17659	1125.65	-198.466	92.5464	480.203	-191.454	112.409	95.7349	-227.224	233.631	34.0217	192.218	57.6529	838.042	169.57	115.722	1072.26	156.237	56.5979	483.197	177.372	-192.106	145.764	216.933	-113.499	51.6744
1291	0	-277.035	68.8438	873.948	-229.802	11.1074	1125.61	-199.617	93.9215	480.06	-191.464	112.646	95.5284	-227.215	233.632	34.0609	190.431	61.1245	838.354	167.088	118.905	1072.34	156.046	64.3695	484.049	176.583	-187.935	150.009	216.915	-112.152	53.2292
1292	0	-278.847	72.944	873.906	-232.239	14.937	1125.59	-200.815	95.3354	479.928	-191.541	112.694	95.4256	-227.196	233.683	34.0667	188.574	64.4928	838.658	164.486	121.836	1072.66	155.524	73.1221	484.741	175.732	-183.099	154.746	217.042	-111.46	55.1915
1293	0	-280.68	76.5851	873.693	-234.659	18.6222	1125.61	-201.964	96.427	479.775	-191.51	112.598	95.2379	-227.191	233.644	34.078	186.812	67.7332	839.034	162.119	124.629	1072.81	155.646	83.1924	485.726	174.783	-177.447	159.741	217.035	-109.88	57.5511
1294	0	-282.634	80.3224	873.429	-237.065	22.4238	1125.63	-203.053	97.5585	479.647	-191.561	112.584	95.1166	-227.205	233.662	34.0708	185.284	70.948	839.475	159.771	127.351	1072.85	156.004	93.9537	487.128	173.787	-171.251	165.275	216.364	-107.73	60.3096
1295	0	-284.338	83.5074	873.157	-239.378	26.1125	1125.65	-204.118	98.5341	479.494	-191.789	112.912	94.8209	-227.182	233.703	34.0761	183.808	73.9391	839.884	157.444	129.876	1072.93	156.1	104.826	488.588	172.526	-164.406	171.232	215.722	-105.534	63.7392
1296	0	-286.157	86.2872	872.852	-241.557	29.6759	1125.68	-205.228	99.2464	479.346	-191.731	112.91	94.7909	-227.186	233.654	34.045	182.333	76.9144	840.314	155.185	132.244	1072.97	156.271	116.145	490.35	171.22	-156.867	177.374	214.945	-102.479	67.4934
1297	0	-287.934	88.9761	872.551	-243.666	33.3284	1125.73	-206.263	99.7078	479.144	-192.18	113.291	94.5221	-227.206	233.641	33.9769	181.085	79.7382	840.722	152.957	134.506	1072.84	156.805	127.583	492.502	169.91	-148.661	183.583	214.054	-98.8017	71.8206
1298	0	-289.595	91.352	872.187	-245.574	36.8667	1125.77	-207.335	100.255	478.981	-192.384	113.439	94.3739	-227.04	233.401	34.0498	179.86	82.351	841.23	150.923	136.622	1072.63	157.235	138.793	494.888	168.57	-139.948	189.834	212.8	-95.0534	76.7322
1299	0	-291.2	93.7013	871.931	-247.434	40.2789	1125.79	-208.058	100.186	478.839	-192.283	113.039	94.4147	-227.221	233.591	33.955	178.824	84.8411	841.805	148.971	138.558	1072.31	157.117	149.503	497.29	166.675	-131.453	195.803	211.405	-90.2665	82.1788
1300	0	-292.851	95.2705	871.613	-249.108	43.5024	1125.83	-209.212	100.444	478.636	-192.642	113.463	94.2293	-227.065	233.47	34.0154	177.97	87.0672	842.606	147.254	140.308	1071.92	158.06	160.068	500.24	164.772	-122.732	201.523	209.24	-84.2263	87.5208
1301	0	-294.594	96.6031	871.338	-250.6	46.6275	1125.87	-210.228	100.44	478.402	-192.875	113.428	94.1397	-227.069	233.454	34.0156	177.266	89.3354	843.627	145.491	142.069	1071.47	158.312	170.27	502.928	162.521	-114.341	207.444	207.328	-77.7617	92.166
1302	0	-296.168	97.9711	871.138	-251.942	49.8287	1125.9	-211.338	101.12	478.38	-192.899	113.233	94.0424	-227.096	233.461	33.9829	176.588	91.3098	844.959	143.933	143.787	1070.97	158.577	179.627	506.062	159.941	-106.51	212.686	205.828	-69.5554	96.0454
1303	0	-297.618	99.4279	870.899	-253.171	52.7235	1125.88	-212.345	101.387	478.314	-193.044	113.597	93.9451	-227.125	233.421	33.9691	175.847	93.3764	846.213	142.348	145.607	1070.29	158.212	189.098	508.991	157.727	-97.8319	216.405	203.111	-59.6274	100.139
1304	0	-299.023	100.452	870.637	-254.367	55.4268	1125.92	-213.251	101.37	478.149	-192.99	113.298	93.8913	-227.126	233.427	34.0004	175.08	95.3731	847.716	141.093	147.43	1069.73	159.643	197.317	512.293	155.851	-88.2471	218.974	200.414	-48.0905	102.942
1305	0	-300.463	101.373	870.638	-255.544	57.8599	1125.88	-214.282	101.942	478.128	-193.226	113.545	93.8219	-227.372	233.647	33.8587	174.479	97.3302	849.19	140.071	149.307	1069.08	160.614	205.409	515.55	153.884	-77.6882	220.122	197.421	-35.8091	104.29
1306	0	-301.522	102.35	870.403	-256.637	60.0621	1125.92	-214.998	102.41	478.052	-193.333	113.545	93.7785	-227.365	233.668	33.9033	173.898	99.2391	850.63	139.062	151.238	1068.49	161.421	213.245	518.983	152.289	-66.0999	219.869	194.896	-22.6507	104.499
1307	0	-302.605	103.268	870.23	-257.674	62.5004	1125.88	-215.671	102.463	477.928	-193.426	113.435	93.7885	-227.171	233.44	33.9313	173.313	101.055	852.143	137.996	153.456	1068.05	161.846	220.256	522.29	150.691	-54.268	218.894	192.276	-8.70978	103.776
1308	0	-303.619	104.263	869.999	-258.687	64.4193	1125.85	-216.278	102.476	477.773	-193.516	113.414	93.7863	-227.346	233.67	33.8767	172.863	102.833	853.656	137.216	155.759	1067.8	162.312	227.221	525.522	149.136	-42.1657	217.172	189.956	6.03632	102.627
1309	0	-304.371	104.773	869.876	-259.635	66.3752	1125.87	-216.852	102.848	477.757	-193.626	113.378	93.7585	-227.401	233.634	33.8918	172.388	104.576	855.337	136.438	158.074	1067.68	163.139	234.05	528.75	147.757	-29.4695	214.526	187.83	21.7316	100.88
1310	0	-305.313	105.836	869.895	-260.413	68.7647	1125.89	-217.211	103.243	477.756	-193.629	113.444	93.7366	-227.362	233.675	33.87	171.964	106.374	856.793	135.559	160.542	1067.64	163.358	240.24	531.564	146.614	-16.1066	210.996	186.119	38.2527	98.7786
1311	0	-305.865	106.572	869.74	-261.146	71.1848	1125.86	-217.465	103.512	477.64	-193.815	113.337	93.729	-227.329	233.576	33.9149	171.748	107.8	858.185	134.864	162.984	1067.73	163.752	246.283	534.423	145.82	-2.25766	206.833	184.892	55.4956	96.3187
1312	0	-306.424	107.712	869.504	-261.651	73.4087	1125.9	-217.604	103.843	477.608	-193.7	113.322	93.7635	-227.383	233.557	33.878	170.963	110.886	859.207	134.073	165.499	1067.88	164.124	252.458	537.078	145.253	12.0643	202.221	184.125	73.989	94.0301
1313	0	-306.776	108.707	869.32	-262.115	75.7698	1125.89	-217.726	104.213	477.541	-193.728	113.383	93.7391	-227.23	233.365	33.9119	170.764	112.858	860.542	133.262	167.955	1068.07	164.387	258.075	539.468	145.097	26.8067	197.041	183.859	92.2052	90.8484
1314	0	-306.954	109.828	869.354	-262.487	77.9342	1125.94	-217.71	104.702	477.575	-193.724	113.42	93.7363	-227.243	233.425	33.9248	170.443	114.785	861.619	132.681	170.401	1068.31	164.469	262.691	541.603	145.306	41.9442	191.652	184.168	111.445	88.0666
1315	0	-307	111.216	869.065	-262.723	80.3327	1125.96	-217.659	105.068	477.425	-193.726	113.309	93.7598	-227.39	233.557	33.891	170.517	116.414	862.769	132.175	172.784	1068.54	164.234	266.31	543.35	145.877	57.4752	185.95	184.713	131.035	85.383
1316	0	-306.909	112.54	868.888	-262.772	82.6954	1125.95	-217.546	105.702	477.405	-193.675	113.293	93.7705	-227.428	233.582	33.8438	170.59	118.394	863.56	131.962	175.114	1068.74	163.974	270.176	545.094	146.78	73.3072	180.157	185.745	150.883	82.8827
1317	0	-306.589	113.912	868.709	-262.766	85.0595	1125.81	-217.397	105.921	477.213	-193.63	113.369	93.77	-227.33	233.636	33.8772	170.881	120.417	864.315	131.852	177.448	1068.97	163.855	274.192	546.481	147.905	89.4233	174.415	187.344	169.885	80.1165
1318	0	-306.247	115.442	868.544	-262.625	87.3456	1125.83	-217.091	106.7	477.323	-193.634	113.331	93.8071	-227.333	233.49	33.9376	171.14	122.33	865.193	131.653	179.641	1069.22	163.126	277.992	547.377	149.344	105.605	168.746	189.401	190.33	78.488
1319	0	-305.804	116.805	868.43	-262.235	89.8804	1125.82	-216.929	107.19	477.294	-193.718	113.318	93.7926	-227.309	233.533	33.9204	171.555	124.403	865.794	131.826	181.963	1069.3	162.671	281.628	548.14	151.071	121.857	163.241	189.901	210.89	76.6291
1320	0	-305.237	118.584	868.447	-261.64	92.7844	1125.67	-216.578	107.713	477.286	-193.51	113.362	93.8421	-227.206	233.34	33.9128	172.037	126.592	866.412	131.912	184.237	1069.26	162.184	284.882	548.674	152.982	138.035	158.061	192.288	230.419	74.9614
1321	0	-304.537	120.098	868.443	-261.202	94.5788	1125.77	-216.188	108.512	477.344	-193.273	113.123	93.9096	-227.198	233.305	33.9305	172.657	128.884	866.759	132.008	186.372	1069.21	161.288	288.016	548.854	154.928	154.032	153.078	194.404	249.733	74.0272
1322	0	-303.843	121.854	868.299	-260.405	96.8585	1125.79	-215.85	109.463	477.499	-193.373	113.33	93.9492	-227.281	233.472	33.9568	173.302	131.306	867.009	132.438	188.634	1069.13	160.583	290.85	548.89	157.036	169.89	148.423	196.475	268.397	72.9905
1323	0	-303.087	123.366	868.262	-259.512	99.3005	1125.82	-215.494	110.147	477.556	-193.3	113.444	93.9936	-227.215	233.322	33.9327	174.176	133.7	867.208	133.094	190.936	1068.88	159.654	293.701	548.668	159.089	185.377	144.216	198.991	286.649	72.5748
1324	0	-302.223	124.794	868.353	-258.463	101.551	1125.87	-215.075	110.938	477.662	-193.16	113.096	94.0536	-227.411	233.599	33.9188	175.093	136.172	867.044	133.76	193.312	1068.6	159.072	296.371	548.182	161.159	200.38	140.327	201.144	304.87	73.1835
1325	0	-301.457	126.454	868.548	-257.412	103.76	1125.93	-214.446	111.702	477.724	-192.922	112.97	94.1375	-227.417	233.587	33.9072	176.108	138.615	866.712	134.671	195.737	1068.22	157.864	298.63	547.354	163.287	215.037	136.764	203.388	321.36	73.0888
1326	0	-300.521	127.854	868.661	-256.195	105.706	1126.02	-213.738	112.022	477.741	-192.825	112.982	94.2278	-227.189	233.283	33.9597	177.177	140.855	866.188	135.627	198.341	1067.86	157.789	301.032	546.736	165.276	228.985	133.595	205.196	337.379	73.1978
1327	0	-299.371	129.24	868.622	-254.961	107.642	1126.11	-212.977	112.639	477.917	-192.673	112.967	94.2632	-227.173	233.254	33.9567	178.557	142.861	865.359	136.588	201.061	1067.48	156.987	303.07	545.513	167.182	242.179	130.638	206.759	352.198	73.7719
1328	0	-298.422	130.566	868.844	-253.539	109.827	1126.29	-212.369	113.698	478.114	-192.679	113.21	94.3379	-227.196	233.203	33.9398	179.663	145.308	864.235	137.866	203.931	1066.97	155.951	304.66	544.155	168.808	254.592	127.986	207.197	366.965	74.0622
1329	0	-297.156	131.692	869.054	-252.027	111.714	1126.44	-211.728	114.74	478.334	-192.676	113.207	94.3662	-227.184	233.21	33.9383	180.708	148.232	862.829	139.003	206.933	1066.4	155.215	306.343	542.603	170.166	265.926	125.661	208.352	379.636	74.9214
1330	0	-295.958	133.251	869.54	-250.26	114.049	1126.56	-210.815	115.958	478.555	-192.311	112.873	94.4876	-227.393	233.391	33.8567	181.878	150.652	861.435	140.466	210.208	1065.91	154.22	308.179	540.768	171.252	275.982	123.517	209.292	390.821	75.7336
1331	0	-294.553	134.688	869.77	-248.465	116.173	1126.85	-209.907	116.603	478.655	-192.137	113.126	94.6361	-227.214	233.255	33.9381	182.887	153.327	859.544	142.227	213.54	1065.3	153.433	309.788	538.946	172.024	284.559	121.404	209.139	400.066	75.4396
1332	0	-293.145	135.758	870.022	-246.404	118.374	1127.01	-208.897	117.866	478.964	-191.732	112.783	94.7938	-227.411	233.455	33.8637	183.876	156.159	857.575	143.996	217.191	1064.64	152.504	311.349	537.041	172.394	291.685	119.267	207.794	408.959	74.8793
1333	0	-291.691	137.177	870.507	-244.309	120.375	1127.27	-208.041	119.098	479.186	-191.666	112.885	94.9554	-227.234	233.194	33.9184	184.774	159.694	855.366	145.934	220.907	1064.02	151.969	312.616	535.116	172.372	297.133	116.96	207.34	415.067	73.9447
1334	0	-289.99	138.444	871.141	-241.978	122.394	1127.57	-207.007	120.32	479.497	-191.418	113.06	95.0335	-227.429	233.318	33.8665	185.716	163.315	853.274	148.061	224.778	1063.44	151.607	313.9	533.223	172.067	301.061	114.47	206.484	419.358	72.2559
1335	0	-288.103	139.561	871.436	-239.362	124.379	1127.97	-205.75	121.426	479.797	-191.415	113.173	95.05	-227.422	233.383	33.8619	186.821	166.713	851.431	150.103	228.713	1062.85	151.141	314.666	531.138	171.268	303.297	111.813	205.366	421.803	70.2658
1336	0	-286.06	141.609	871.946	-236.643	126.353	1128.33	-204.736	122.91	480.148	-191.105	113.172	95.2479	-227.441	233.408	33.8759	188.128	170.513	849.557	152.411	232.903	1062.27	150.73	314.812	528.556	169.771	304.09	109.764	204.251	422.528	68.6188
1337	0	-284.063	142.923	872.74	-233.682	128.057	1128.87	-203.411	124.445	480.497	-190.932	113.196	95.4167	-227.266	233.155	33.9089	189.592	174.247	847.932	154.754	237.163	1061.76	150.515	314.564	525.5	168.016	303.761	107.486	203.132	423.27	65.9312
1338	0	-281.677	144.736	873.298	-230.394	129.803	1129.32	-202.005	125.887	480.976	-190.766	112.97	95.7116	-227.264	233.143	33.8914	191.044	178.916	846.383	157.116	241.49	1061.34	150.249	314.073	522.243	167.18	303.779	106.022	202.32	424.734	62.6294
1339	0	-279.317	146.382	874.008	-226.972	131.361	1129.94	-200.595	127.708	481.44	-190.503	113.035	95.9578	-227.429	233.364	33.9072	192.6	183.955	844.774	159.534	246.033	1061.06	149.809	313.859	519.278	167.667	306.416	105.344	202.073	425.932	60.5623
1340	0	-276.774	148.484	874.691	-223.507	133.018	1130.72	-199.453	129.951	481.814	-190.316	113.092	96.2671	-227.423	233.411	33.9086	194.103	189.025	843.112	162.177	250.603	1060.89	149.922	315.351	518.027	168.135	308.977	105.057	202.031	426.957	58.542
1341	0	-274.188	150.275	875.593	-220.051	134.306	1131.54	-197.845	132.35	482.243	-190.007	113.277	96.505	-227.402	233.348	33.9418	195.708	194.32	841.398	164.685	255.174	1060.79	149.465	319.649	518.65	168.44	309.909	104.874	202.263	427.567	57.574
1342	0	-271.549	152.097	876.179	-216.639	135.817	1132.29	-196.164	134.498	482.559	-189.744	113.431	96.8229	-227.355	233.332	33.9779	197.701	199.746	840.429	167.347	259.758	1060.85	149.544	323.467	520.606	168.531	310.414	104.912	202.042	427.478	57.3211
1343	0	-268.94	154.289	876.848	-213.319	137.466	1133.02	-194.478	136.486	482.939	-189.358	113.456	97.1863	-227.25	233.208	33.991	199.88	204.942	840.63	169.861	264.458	1061.06	150.258	327.797	521.887	168.711	311.103	104.947	201.725	427.729	56.8609
1344	0	-266.027	156.236	877.299	-210.074	138.962	1133.67	-192.791	138.622	483.317	-188.928	113.172	97.6121	-227.254	233.239	34.01	202.001	210.282	842.106	172.519	269.102	1061.47	151.062	331.54	522.325	169.204	312.161	104.778	201.782	428.101	55.8573
1345	0	-263.334	158.501	877.87	-207	140.729	1134.24	-191.105	140.656	483.706	-188.678	113.205	97.9281	-227.285	233.231	34.0185	204.149	215.696	843.655	174.99	273.688	1062.1	152.302	335.457	522.297	170.019	313.26	104.617	202.021	428.382	54.7975
1346	0	-260.436	160.826	878.276	-203.914	142.423	1134.61	-189.255	142.535	484.128	-188.576	113.72	98.2189	-227.282	233.289	34.018	206.533	220.832	845.294	177.554	278.224	1062.65	153.539	339.225	522.058	170.699	314.102	104.398	202.405	428.624	54.3027
1347	0	-257.435	162.982	878.608	-200.883	144.356	1134.92	-187.585	144.41	484.47	-188.319	113.816	98.6607	-227.277	233.29	34.0225	209.047	225.874	846.402	180.119	282.485	1063.42	154.617	343.116	521.602	171.276	314.696	104.279	202.535	428.855	53.9396
1348	0	-254.291	165.063	879.012	-197.63	146.343	1135.22	-185.624	146.332	484.885	-187.931	113.979	99.0545	-227.265	233.262	34.0492	211.522	231.348	847.154	182.913	286.522	1064.22	155.87	346.672	521.13	171.646	315.341	104.035	202.516	429.231	53.5371
1349	0	-251.117	167.706	879.496	-194.366	148.289	1135.4	-183.61	148.367	485.29	-187.696	113.952	99.5592	-227.272	233.316	34.0634	214.376	236.403	847.728	185.799	290.388	1064.91	157.321	349.558	520.567	171.693	315.938	103.755	202.583	429.406	53.536
1350	0	-247.658	170.673	879.796	-190.929	150.536	1135.58	-181.447	150.109	485.762	-187.432	114.215	99.9562	-227.255	233.234	34.083	217.357	241.266	847.994	188.808	294.182	1065.72	158.692	352.037	519.934	171.878	316.353	103.561	202.657	429.393	53.517
1351	0	-244.57	172.709	880.188	-187.322	152.698	1135.79	-179.483	152.24	485.969	-187.052	114.359	100.459	-227.198	233.245	34.0792	220.523	245.921	847.974	192.011	297.908	1066.25	160.328	354.117	519.368	172.094	316.793	103.371	202.594	429.602	53.4908
1352	0	-241.048	175.343	880.435	-183.529	154.896	1136.09	-177.589	154.463	486.395	-186.439	114.062	100.954	-227.174	233.19	34.1129	223.658	250.442	847.818	195.445	301.584	1066.83	161.855	356.198	519.034	172.346	317.242	103.183	202.497	429.655	53.5047
1353	0	-237.517	178.365	880.749	-179.768	157.152	1136.39	-175.568	156.638	486.765	-186.272	114.591	101.548	-227.095	233.183	34.1507	226.877	254.69	847.615	198.766	305.166	1067.23	163.203	358.277	518.587	172.546	317.714	102.999	202.442	429.786	53.4599
1354	0	-234.305	180.358	881.301	-175.883	159.476	1136.73	-173.37	158.256	487.148	-185.827	115.056	102.017	-227.037	233.285	34.2234	230.156	258.524	847.382	202.133	308.71	1067.75	164.71	360.306	518.079	172.682	318.115	102.8	202.327	429.716	53.2614
1355	0	-230.817	182.914	881.707	-172.091	161.698	1137.14	-171.426	160.047	487.686	-185.667	115.069	102.585	-226.937	233.272	34.2312	233.34	261.696	846.878	205.392	312.235	1068.25	165.875	362.48	517.624	172.906	318.466	102.648	202.255	429.904	53.158
1356	0	-227.526	185.309	882.226	-168.293	163.616	1137.65	-169.929	162.704	488.259	-185.056	115.234	103.421	-226.876	233.238	34.3119	236.183	265.022	846.393	208.811	315.713	1068.55	167.306	364.629	517.399	173.041	318.786	102.478	202.221	430.165	53.0418
1357	0	-224.277	187.613	882.887	-164.598	165.717	1138.25	-168.203	164.532	488.857	-184.713	115.446	104.106	-226.827	233.196	34.325	238.71	268.216	845.969	212.191	319.082	1068.97	168.641	366.642	517.071	173.19	319.129	102.288	202.101	430.457	52.7947
1358	0	-221.135	189.56	883.689	-161.011	167.769	1138.84	-166.732	166.438	489.689	-184.392	115.666	105.009	-226.888	233.036	34.2669	241.3	271.088	845.693	215.537	322.414	1069.33	169.935	368.195	516.664	173.433	319.357	102.1	202.052	430.533	52.7247
1359	0	-217.95	191.381	884.31	-157.549	169.635	1139.54	-165.155	168.541	490.452	-183.775	115.925	105.86	-227.077	232.563	34.1689	243.62	273.78	845.454	219.028	325.715	1069.78	171.473	369.635	516.443	173.647	319.53	101.913	202.252	430.468	52.6397
1360	0	-215.531	192.367	885.981	-154.181	171.395	1140.37	-163.733	170.419	491.484	-182.729	116.631	106.809	-227.484	232.326	34.1355	246.083	276.225	845.311	222.227	328.936	1070.22	172.925	370.829	516.045	173.831	319.668	101.753	201.973	430.692	52.5866
1361	0	-212.187	194.662	886.728	-150.879	173.197	1141.3	-162.455	172.434	492.49	-181.73	117.599	107.722	-227.625	231.673	34.0499	248.616	278.632	845.295	225.25	332.056	1070.76	174.432	371.776	516.018	174.061	319.781	101.599	201.865	430.783	52.5141
1362	0	-209.476	196.671	887.841	-147.784	174.974	1142.37	-160.971	174.58	493.568	-180.501	117.771	109.224	-227.984	230.57	34.139	250.853	281.038	845.397	228.124	335.126	1071.39	175.783	372.52	515.743	174.314	319.841	101.418	201.807	430.716	52.4264
1363	0	-207.037	197.821	889.414	-144.638	176.49	1143.52	-159.381	176.912	494.766	-179.243	118.524	110.453	-228.024	229.956	34.0706	253.073	283.459	845.629	230.744	337.897	1072.14	177.288	373.248	515.728	174.479	319.862	101.23	201.739	430.76	52.3518
1364	0	-204.431	199.404	890.969	-141.564	178.039	1144.85	-157.967	179.495	496.008	-177.607	119.59	111.827	-227.91	229.306	33.7714	255.298	285.815	845.993	233.18	340.72	1072.98	178.918	375.014	515.558	174.644	319.903	101.114	201.751	430.805	52.3818
1365	0	-201.966	200.679	892.654	-138.518	179.617	1146.2	-156.53	181.949	497.307	-176.112	120.341	113.267	-227.334	229.203	33.3591	257.595	288.107	846.622	235.922	343.454	1073.99	180.196	373.524	515.442	174.829	319.893	100.939	201.654	430.776	52.2659
1366	0	-200.072	201.017	894.6	-135.476	181.166	1147.64	-155.176	184.706	498.667	-174.334	120.816	114.859	-227.083	229.026	33.2727	259.904	290.341	847.424	238.047	346.137	1074.86	181.761	373.413	515.607	175.027	319.897	100.782	201.599	430.859	52.2787
1367	0	-197.525	203.353	895.923	-132.576	182.664	1149.09	-153.954	187.521	500.034	-172.373	121.933	116.332	-227.875	227.194	33.9105	262.025	292.503	848.102	239.817	349.3	1076.01	182.923	373.583	515.703	175.253	319.826	100.688	201.567	430.727	52.1208
1368	0	-195.472	204.297	897.774	-129.693	184.026	1150.63	-152.817	190.21	501.518	-170.57	123.044	117.888	-227.387	226.602	33.6894	264.352	294.723	848.974	242.122	354.104	1077.56	184.449	373.335	515.82	175.47	319.703	100.589	201.561	430.796	52.1889
1369	0	-193.311	205.616	899.45	-126.94	185.25	1152.15	-151.733	193.02	502.861	-168.484	124.7	119.387	-226.734	226.951	33.5961	266.324	296.858	849.779	244.722	353.562	1077.42	185.607	372.969	515.924	175.652	319.589	100.486	201.458	430.765	52.0337
1370	0	-191.289	206.995	901.292	-124.196	186.68	1153.68	-150.84	195.94	504.31	-166.755	125.946	121.035	-226.164	226.839	33.6288	268.406	299.012	850.451	246.988	354.875	1078.25	187.219	372.453	516.116	175.827	319.473	100.348	201.434	430.907	52.1118
1371	0	-189.485	207.928	903.003	-121.522	188.059	1155.24	-150.029	199.031	505.761	-165.176	127.483	122.56	-225.51	226.824	33.7168	270.202	301.147	851.213	249.343	357.346	1079.24	188.482	371.908	516.23	176.09	319.293	100.236	201.184	431.005	52.0413
1372	0	-187.466	209.324	904.661	-118.913	189.335	1156.73	-149.233	202.391	507.262	-163.523	128.82	124.028	-225.191	226.076	33.8027	271.977	303.143	851.93	251.62	359.486	1080.03	189.947	371.291	516.389	176.339	319.124	100.119	201.379	430.81	51.981
1373	0	-185.601	210.621	906.267	-116.398	190.581	1158.2	-148.604	205.785	508.715	-162.056	129.87	125.703	-224.689	225.609	33.9432	273.626	305.073	852.428	253.612	361.457	1080.7	191.376	370.703	516.509	176.537	318.98	99.9614	201.385	430.922	52.0458
1374	0	-183.842	212.139	908.102	-113.914	191.899	1159.56	-147.725	208.747	510.041	-160.492	131.733	126.997	-224.059	225.342	33.9935	274.999	306.891	852.837	255.416	364.583	1081.49	192.591	370.166	516.62	176.727	318.849	99.8125	201.374	430.859	51.9968
1375	0	-182.251	213.09	909.67	-111.428	193.062	1160.92	-147.068	212.275	511.415	-159.263	133.083	128.648	-223.036	225.383	33.7413	276.326	308.707	853.092	257.497	366.284	1082.02	194.069	369.603	516.761	176.903	318.773	99.6761	201.361	430.724	51.8712
1376	0	-180.917	214.394	911.463	-109.084	194.02	1162.19	-146.495	216.025	512.904	-158.077	133.916	130.088	-222.085	225.723	33.7394	277.642	310.498	853.397	259.502	368.425	1082.72	195.136	369.036	516.796	177.063	318.63	99.5914	201.328	430.779	51.865
1377	0	-179.416	215.685	913.08	-106.724	195.199	1163.33	-146.855	222.237	514.977	-156.98	135.584	131.591	-221.672	225.613	34.2603	278.818	312.232	853.738	260.942	370.348	1083.28	196.666	368.528	516.882	177.24	318.514	99.4765	201.285	430.759	51.868
1378	0	-177.959	217.162	914.56	-104.445	196.296	1164.43	-146.811	226.96	516.083	-156.429	138.255	132.789	-221.198	226.506	34.7849	280.18	314.155	854.032	262.65	372.305	1083.65	197.77	368.037	516.852	177.367	318.355	99.3905	201.293	430.703	51.8581
1379	0	-176.574	219.125	915.909	-102.129	197.34	1165.44	-146.954	230.828	516.797	-156.067	140.641	134.324	-220.949	227.297	35.3578	281.457	316.058	854.333	264.179	374.45	1084.05	199.095	367.671	516.768	177.482	318.301	99.2759	201.297	430.723	51.8898
1380	0	-175.357	220.493	917.268	-99.992	198.245	1166.41	-146.885	235.129	518.043	-155.926	143.382	135.66	-221.09	228.149	36.2868	282.675	318.019	854.623	265.905	376.458	1084.25	200.245	367.396	516.779	177.538	318.215	99.1847	201.29	430.666	51.8072
1381	0	-174.107	222.033	918.463	-97.8499	199.167	1167.24	-148.001	241.367	519.297	-156.063	145.916	137.027	-221.061	229.894	37.0541	283.988	319.963	854.838	267.385	379.654	1084.79	201.377	367.229	516.685	177.614	318.133	99.0926	201.301	430.696	51.9051
1382	0	-172.885	223.84	919.454	-95.7708	200.275	1167.99	-148.462	246.224	520.201	-156.382	149.052	138.275	-221.32	232.286	37.6341	285.258	321.87	855.034	268.537	381.344	1084.93	202.298	367.217	516.425	177.651	318.094	98.9907	201.283	430.7	51.88
1383	0	-171.721	225.75	920.847	-93.7489	201.246	1168.62	-148.806	250.32	521.249	-157.297	152.651	139.318	-221.799	235.441	38.1639	286.465	323.744	855.151	270.142	383.34	1085.12	203.253	367.37	516.226	177.722	318.081	99.016	201.296	430.697	51.8901
1384	0	-170.582	227.821	921.494	-91.8472	202.076	1169.24	-149.465	254.448	522.31	-158.399	156.695	140.097	-222.33	239.736	38.4269	287.76	325.634	855.251	271.95	385.115	1085.1	204.451	367.625	515.941	177.762	318.049	98.9876	201.297	430.558	51.8016
1385	0	-169.557	229.701	922.482	-89.9972	203.223	1169.63	-149.884	258.583	523.242	-159.756	161.507	140.742	-222.978	244.783	38.6883	288.974	327.538	855.282	273.082	386.99	1085.38	205.388	368.112	515.682	177.724	318.044	98.8121	201.315	430.613	51.8709
1386	0	-168.353	231.911	923.175	-88.1855	204.369	1170.07	-150.742	262.462	524.145	-162.082	166.165	141.595	-223.323	251.507	38.6111	290.2	329.36	855.267	274.749	388.721	1085.44	206.237	368.717	515.47	177.748	318.031	98.786	201.318	430.616	51.8863
1387	0	-167.35	234.047	923.991	-86.5679	205.587	1170.37	-151.37	266.057	525.01	-164.771	171.493	141.815	-223.877	259.176	38.1779	291.517	331.219	855.14	276.135	390.762	1085.48	206.953	369.651	515.234	177.727	318.079	98.7433	201.297	430.606	51.8873
1388	0	-166.2	236.603	924.266	-84.9453	206.601	1170.62	-152.048	269.85	525.805	-167.656	178.007	141.678	-224.415	267.7	37.728	292.562	333.016	854.979	277.743	391.465	1085.37	207.937	370.631	515.138	177.65	318.125	98.7027	201.288	430.598	51.9303
1389	0	-165.076	238.787	925.187	-83.3272	207.83	1170.81	-152.475	273.132	526.637	-170.847	185.687	141.359	-225.349	276.523	37.7611	293.518	334.857	854.773	279.171	393.391	1085.33	208.603	371.932	514.983	177.581	318.174	98.6769	201.231	430.597	51.963
1390	0	-164.077	240.955	925.332	-81.8021	209.166	1170.96	-152.71	276.397	527.292	-174.352	192.564	141.228	-226.16	286.145	37.952	294.291	336.674	854.544	280.844	395.14	1085.3	208.763	373.114	514.469	177.471	318.252	98.6456	201.23	430.598	51.9938
1391	0	-163.285	243.136	926.152	-80.3501	210.48	1171.09	-152.798	279.215	527.925	-177.665	200.822	141.003	-226.971	296.68	38.1325	295.126	338.443	854.184	282.129	396.657	1085.19	209.19	374.477	514.096	177.435	318.302	98.6235	201.191	430.61	52.0864
1392	0	-162.345	245.2	926.489	-78.9936	211.722	1171.13	-152.986	282.265	528.404	-181.157	208.442	141.005	-228.056	307.432	38.7867	295.889	340.217	853.824	283.728	398.156	1085.14	209.364	375.587	513.709	177.192	318.339	98.6472	201.131	430.518	52.1131
1393	0	-161.334	247.562	926.835	-77.6581	213.088	1171.16	-153.542	286.252	528.968	-184.553	216.877	141.204	-229.345	318.455	39.5712	296.828	342.175	853.491	285.007	399.622	1085.08	209.756	376.948	513.342	177.04	318.389	98.6366	201.102	430.478	52.1856
1394	0	-160.416	249.554	927.151	-76.2915	214.226	1171.12	-153.968	290.458	529.434	-187.633	225.948	141.144	-231.117	328.656	41.0581	297.643	343.898	853.055	286.505	400.704	1085.02	209.435	377.936	512.971	176.88	318.477	98.645	201.081	430.399	52.28
1395	0	-159.603	251.716	927.471	-75.1962	215.834	1171.05	-154.384	295.137	530.178	-190.557	234.839	141.185	-232.99	339.623	42.519	298.532	345.863	852.833	287.679	402.169	1085	209.795	379.178	512.677	176.716	318.52	98.6386	201.072	430.266	52.3294
1396	0	-158.737	253.987	927.598	-74.0394	217.077	1171.05	-154.067	299.377	531.117	-193.171	243.908	141.344	-234.98	350.431	44.1997	299.194	347.903	852.561	289.077	403.499	1085.03	209.932	380.393	512.34	176.515	318.592	98.6602	201.175	430.101	52.5456
1397	0	-157.798	256.047	927.841	-72.9725	218.48	1170.92	-154.476	304.293	531.806	-195.315	252.761	141.643	-237.31	360.316	46.0379	300.017	349.986	852.328	290.178	404.766	1085.12	210.043	381.67	512.067	176.266	318.628	98.6936	201.233	430.022	52.657
1398	0	-156.947	258.238	928.086	-71.955	219.765	1170.77	-154.753	309.036	532.449	-197.416	262.017	141.882	-239.548	371.5	48.0012	300.653	352.112	852.112	291.173	406.471	1085.17	210.097	383.034	511.769	175.985	318.681	98.6868	201.274	429.963	52.7185
1399	0	-156.213	259.919	928.214	-70.8925	221.056	1170.69	-155.202	314.343	533.129	-198.997	270.46	142.345	-242.181	381.663	50.0113	301.109	354.399	851.79	292.367	407.904	1085.3	210.095	384.498	511.31	175.638	318.785	98.6736	201.332	429.88	52.8917
1400	0	-155.338	262.254	928.358	-69.8909	222.394	1170.42	-155.451	319.128	533.767	-200.154	280.431	142.533	-244.758	391.327	52.063	301.497	356.788	851.353	293.284	409.408	1085.38	210.362	386.45	510.909	175.362	318.878	98.6884	201.419	429.766	52.9573
1401	0	-154.676	264.355	928.431	-68.9255	223.645	1170.22	-155.948	324.461	534.586	-201.014	288.436	143.007	-247.617	400.845	54.4259	301.758	359.062	851.187	294.197	410.879	1085.56	210.067	388.257	510.459	175.105	319.016	98.6639	201.495	429.794	53.1462
1402	0	-154.011	266.416	928.619	-67.9504	224.704	1170.07	-156.898	330.355	535.101	-201.753	296.693	143.623	-250.668	409.532	56.8629	302.183	361.496	850.941	294.967	412.521	1085.75	209.764	390.338	510.038	175.016	319.192	98.5847	201.604	429.726	53.1708
1403	0	-153.362	268.376	928.682	-66.9869	225.909	1169.75	-156.622	334.756	535.882	-201.89	305.527	144	-253.611	418.076	59.3451	302.466	363.944	850.721	296.066	414.2	1085.89	209.678	392.708	509.743	174.846	319.334	98.5307	201.709	429.904	53.5127
1404	0	-152.698	270.633	928.951	-66.1552	227.016	1169.47	-156.58	339.539	536.691	-202.033	314.269	144.443	-256.475	426.463	61.7949	302.754	366.463	850.512	296.609	416.098	1085.99	209.577	394.812	509.362	175.151	319.555	98.378	201.768	429.892	53.6662
1405	0	-152.076	272.877	928.685	-65.121	227.823	1169.24	-156.882	345.208	537.662	-201.904	323.172	145.109	-259.059	434.628	64.3023	303.06	369.051	850.333	297.459	417.917	1086.12	209.479	396.766	508.971	174.391	319.47	98.4986	201.813	429.89	53.6177
1406	0	-151.802	274.404	929.273	-64.3309	229.402	1168.92	-157.635	351.888	538.556	-201.892	331.014	145.921	-261.248	443.249	66.4502	303.322	371.607	850.132	298.154	419.589	1086.31	209.457	398.673	508.67	174.299	319.62	98.5862	201.945	429.945	53.6288
1407	0	-151.153	276.689	929.541	-63.5029	230.568	1168.56	-157.944	357.847	539.441	-201.817	339.521	146.735	-263.033	451.896	68.6817	303.721	374.271	849.967	298.947	421.399	1086.45	209.49	400.52	508.45	174.268	319.824	98.6263	201.977	430.08	53.5598
1408	0	-150.582	279.064	929.413	-62.6495	231.635	1168.21	-157.646	362.282	539.913	-201.845	348.619	147.454	-264.452	460.894	70.6876	303.986	376.912	849.856	299.571	423.374	1086.58	209.512	402.305	507.974	174.244	319.994	98.6471	202.03	430.16	53.5435
1409	0	-150.081	281.401	929.432	-61.8679	232.735	1167.86	-158.939	370.328	540.974	-202.212	357.376	148.076	-265.458	470.139	72.536	304.299	379.586	849.645	300.174	425.191	1086.74	209.655	403.987	507.613	174.21	320.186	98.6834	202.065	430.281	53.495
1410	0	-149.703	283.89	929.591	-61.0898	233.888	1167.5	-158.996	375.706	541.2	-202.361	366.333	148.91	-266.051	479.711	74.1941	304.627	382.227	849.599	300.76	426.903	1086.81	209.987	405.41	507.376	174.138	320.34	98.7379	202.054	430.417	53.3449
1411	0	-149.312	286.175	929.605	-60.3169	235.089	1167.1	-159.046	381.235	541.913	-202.524	375.014	149.861	-267.233	488.288	76.2585	304.676	384.927	849.324	301.179	429.04	1086.94	210.26	406.786	507.251	174.066	320.496	98.7919	202.104	430.564	53.2875
1412	0	-148.969	288.48	929.667	-59.5661	236.403	1166.66	-159.079	387.07	542.652	-202.809	383.869	150.578	-266.452	498.899	77.5632	305.057	387.546	849.175	301.764	431.09	1087.14	210.425	408.297	506.969	174.036	320.722	98.8006	202.148	430.73	53.2301
1413	0	-148.604	290.891	929.611	-58.8497	237.566	1166.26	-159.017	392.95	543.378	-203.107	393.344	151.389	-266.215	509.291	79.2881	305.304	390.118	849.012	302.272	432.515	1087.07	210.578	410.066	506.572	173.969	320.895	98.8804	202.237	430.923	53.1778
1414	0	-148.309	293.362	929.443	-58.1318	238.932	1165.77	-158.85	398.714	544.061	-203.435	402.791	152.158	-265.753	519.085	80.6523	305.559	392.664	848.798	302.947	434.105	1087.15	210.772	411.955	506.253	173.867	321.085	98.9239	202.221	431.084	53.1869
1415	0	-148.039	296.188	929.589	-57.5713	240.317	1165.31	-158.715	404.855	544.719	-203.458	412.125	152.838	-265.024	529.353	82.003	305.799	395.206	848.572	303.597	435.658	1087.22	211.057	414.119	506.056	173.732	321.129	99.0363	202.241	431.21	53.154
1416	0	-147.851	298.885	929.517	-56.9532	241.874	1164.74	-158.51	411.003	545.356	-203.888	421.362	153.808	-264.196	539.252	83.6676	306.132	397.67	848.278	304.191	436.945	1087.12	211.513	416.531	505.662	173.64	321.366	99.0933	202.23	431.367	53.1056
1417	0	-147.577	301.98	929.275	-56.3741	243.289	1164.12	-158.265	417.122	546.109	-203.987	430.629	154.545	-262.96	549.3	84.9558	306.278	399.968	847.982	304.818	437.844	1086.95	211.303	418.513	505.045	173.502	321.535	99.1987	202.243	431.54	53.0781
1418	0	-147.389	305.079	929.209	-55.9141	244.76	1163.59	-158.075	423.338	546.778	-204.067	438.959	155.247	-261.638	559.565	86.1609	306.601	402.209	847.69	305.381	439.222	1086.83	211.4	420.612	504.715	173.364	321.673	99.2756	202.242	431.694	53.0335
1419	0	-147.224	308.253	929.058	-55.5136	246.326	1163.01	-157.722	429.607	547.423	-204.055	447.725	156.077	-260.065	569.768	87.2709	306.875	404.421	847.422	305.9	441.016	1086.69	211.34	422.658	504.267	173.265	321.863	99.3336	202.131	431.77	52.9669
1420	0	-147.159	311.58	928.715	-55.1785	247.971	1162.41	-157.541	435.99	548.032	-204.104	456.951	156.792	-258.669	579.541	88.4816	307.043	406.607	847.065	306.735	442.319	1086.66	211.507	424.741	503.78	173.242	322.016	99.3809	202.154	431.902	52.9213
1421	0	-147.042	314.874	928.706	-54.9083	249.593	1161.79	-157.186	442.176	548.607	-203.734	465.987	157.313	-257.372	589.045	89.8217	307.372	408.79	846.763	307.328	443.861	1086.38	211.738	426.951	503.352	173.652	322.28	99.1964	202.172	432.008	52.8843
1422	0	-147.072	318.592	928.384	-54.7382	251.398	1161.11	-156.721	448.29	549.145	-203.466	474.432	157.8	-256.011	598.615	91.0125	307.573	410.87	846.496	307.965	445.263	1086.23	211.792	429.102	502.956	173.586	322.418	99.3352	202.214	432.116	52.8543
1423	0	-147.021	322.228	928.247	-54.6426	253.111	1160.52	-156.367	454.403	549.662	-202.879	483.207	158.341	-254.596	607.742	92.2617	307.674	412.996	846.23	308.499	446.841	1086.12	211.811	431.411	502.431	173.224	322.459	99.5829	202.233	432.243	52.8055
1424	0	-146.998	325.856	928.077	-54.571	254.829	1159.89	-155.783	460.18	549.959	-202.33	491.355	158.806	-253.384	616.629	93.38	307.825	415.135	845.94	308.952	448.216	1085.91	211.821	433.729	501.941	173.188	322.661	99.6896	202.252	432.355	52.7683
1425	0	-147.054	329.801	927.926	-54.544	256.677	1159.25	-155.393	466.476	550.467	-201.71	499.326	159.375	-252.067	625.291	94.6443	308.1	417.204	845.57	309.542	449.579	1085.8	212.052	436.16	501.503	173.027	322.794	99.7919	202.256	432.449	52.6896
1426	0	-147.077	333.613	927.702	-54.5336	258.438	1158.64	-154.662	471.888	550.785	-201.238	506.712	159.822	-250.855	633.935	95.7491	308.137	419.333	845.16	310.088	450.602	1085.59	211.92	438.518	500.954	172.901	322.97	99.9081	202.23	432.57	52.626
1427	0	-147.123	337.702	927.425	-54.609	260.391	1157.89	-154.114	477.97	551.226	-200.597	515.137	160.224	-249.678	642.325	96.9697	308.129	421.364	844.743	310.665	451.661	1085.38	211.94	440.971	500.44	172.819	323.179	100.035	202.48	432.591	52.5484
1428	0	-147.129	341.883	927.068	-54.5833	262.111	1157.29	-153.446	483.626	551.449	-199.585	522.839	160.57	-248.562	650.161	98.1216	308.268	423.427	844.274	311.321	452.646	1084.81	212.085	443.463	500.08	172.774	323.397	100.162	202.494	432.739	52.509
1429	0	-147.246	345.769	926.984	-54.6708	264.088	1156.59	-152.691	488.962	551.649	-198.765	530.173	160.414	-247.459	658.083	99.2359	308.351	425.458	843.842	311.606	453.993	1084.57	212.019	445.896	499.427	172.754	323.597	100.264	202.215	432.971	52.382
1430	0	-147.327	349.844	926.673	-54.8139	266.212	1155.88	-152.277	495.012	551.968	-198.018	537.371	161.002	-246.171	666.051	100.154	308.265	427.395	843.38	312.042	455.084	1084.17	212.065	448.414	498.878	172.685	323.854	100.418	202.488	433.009	52.4264
1431	0	-147.466	353.582	926.447	-55.0135	268.073	1155.19	-151.391	500.223	552.005	-197.071	544.387	161.48	-244.888	673.598	101.228	308.244	429.344	842.916	312.361	456.111	1083.82	212.125	450.861	498.398	172.672	324.077	100.51	202.233	433.271	52.248
1432	0	-147.619	357.557	926.125	-55.2552	270.088	1154.46	-150.844	505.372	552.123	-196.142	551.747	161.565	-243.492	681.247	102.113	308.237	431.091	842.375	313.03	457.366	1083.41	212.2	453.435	497.756	172.646	324.343	100.628	202.253	433.439	52.1701
1433	0	-147.76	361.497	925.596	-55.5044	272.002	1153.77	-150.155	510.51	552.226	-195.412	558.614	161.704	-242.134	688.6	102.966	308.325	432.886	841.706	313.46	458.524	1082.89	212.221	455.968	497.133	172.619	324.651	100.8	202.255	433.601	52.0816
1434	0	-147.832	364.824	925.071	-55.8674	274.444	1153	-149.497	515.158	552.126	-194.578	565.53	161.889	-240.471	695.878	103.624	308.264	434.445	841.146	313.822	459.546	1082.23	212.259	458.509	496.471	172.556	324.958	100.961	202.278	433.764	51.9728
1435	0	-148.047	368.268	924.634	-56.2173	276.491	1152.2	-148.643	520.014	552.444	-193.729	571.872	161.965	-238.724	703.164	104.238	308.141	436.026	840.521	314.401	460.754	1081.76	212.321	461.049	495.853	172.56	325.193	101.2	202.271	433.868	51.7751
1436	0	-148.283	371.863	924.278	-56.616	278.8	1151.47	-148.304	524.783	552.229	-192.943	578.327	162.022	-236.971	710.435	104.911	308.069	437.543	839.875	314.582	461.914	1081.08	212.327	463.509	495.162	172.416	325.468	101.407	202.288	433.958	51.7186
1437	0	-148.487	375.081	923.572	-57.0849	281.05	1150.66	-147.744	529.257	551.977	-192.017	585.009	161.94	-235.279	717.158	105.484	308.017	439.01	839.199	314.665	463.424	1080.38	212.411	466.028	494.44	172.33	325.763	101.638	202.294	434.09	51.5805
1438	0	-148.851	378.294	923.104	-57.6326	283.22	1149.92	-146.998	533.357	551.787	-191.219	591.588	161.873	-233.627	723.734	106.019	307.715	440.275	838.543	314.958	464.509	1079.51	212.521	468.333	493.888	172.333	326.052	101.914	202.287	434.025	51.2724
1439	0	-149.154	381.512	922.537	-58.193	285.607	1149.12	-146.035	536.675	551.513	-190.414	597.962	161.711	-231.801	730.329	106.402	307.646	441.8	837.853	314.944	466.339	1079.09	212.934	470.885	493.174	172.305	326.296	102.175	201.737	433.544	50.4086
1440	0	-149.474	384.481	921.858	-58.7583	287.811	1148.2	-146.101	541.78	551.325	-189.916	603.424	161.718	-229.891	736.8	106.78	307.552	443.215	837.219	314.823	468.152	1078.23	213.14	473.269	492.56	172.297	326.564	102.415	201.664	433.557	50.2842
1441	0	-149.855	387.593	921.222	-59.3442	290.085	1147.4	-145.941	546.726	551.113	-189.308	608.083	161.944	-228.08	743.132	107.052	307.422	444.496	836.612	314.884	469.549	1077.57	213.151	475.523	491.958	172.17	326.907	102.707	201.692	433.612	50.2193
1442	0	-150.288	390.343	920.483	-60.0289	292.288	1146.51	-145.706	550.856	550.834	-188.405	614.662	161.422	-226.125	749.163	107.183	307.127	445.777	835.896	314.903	470.334	1076.68	213.422	477.91	491.188	172.097	327.201	102.946	201.802	433.635	50.2227
1443	0	-150.648	393.226	919.69	-60.7059	294.592	1145.65	-144.587	553.294	550.373	-187.799	618.924	161.581	-224.319	754.983	107.286	306.943	447.201	835.181	315.047	469.211	1075.96	213.654	480.095	490.624	172.06	327.488	103.197	202.466	434.373	51.0988
1444	0	-151.237	396.305	919.01	-61.3921	296.785	1144.81	-144.845	557.945	550.07	-186.97	624.81	160.899	-222.58	760.621	107.502	306.776	448.577	834.52	315.085	470.932	1075.16	213.732	482.252	489.91	172.034	327.75	103.444	201.852	433.76	50.1403
1445	0	-151.59	399.204	918.417	-62.1413	299.085	1143.95	-144.772	562.167	549.661	-186.421	629.13	160.949	-220.841	766.303	107.467	306.533	449.811	833.899	315.036	470.546	1074.44	213.867	484.301	489.165	172.008	328.011	103.614	201.805	433.696	50.0233
1446	0	-151.958	401.905	917.624	-62.9021	301.471	1143.13	-144.369	565.516	549.236	-185.627	633.912	160.542	-219.315	771.415	107.478	306.218	451.204	833.223	315.141	470.146	1073.76	214.047	486.386	488.708	171.989	328.258	103.783	201.776	433.77	50.0263
1447	0	-152.38	404.708	916.884	-63.7104	303.611	1142.27	-143.79	568.387	548.849	-184.992	638.457	160.063	-217.635	775.683	107.298	306.019	452.602	832.593	315.088	470.835	1073	214.151	488.461	488.028	171.912	328.432	103.979	201.765	433.775	50.0299
1448	0	-152.906	407.468	916.113	-64.5782	305.923	1141.48	-143.574	571.632	548.202	-184.258	642.984	159.794	-216.769	780.896	107.351	305.935	453.846	831.885	314.842	472.447	1072.36	213.989	490.255	487.426	171.858	328.59	104.123	201.781	433.808	50.0607
1449	0	-153.218	410.27	915.399	-65.3934	308.361	1140.63	-143.413	574.821	547.701	-183.64	647.044	159.21	-215.794	785.425	107.27	305.4	455.277	831.28	314.523	473.311	1071.69	214.044	492.122	486.874	171.783	328.761	104.267	201.773	433.753	50.0441
1450	0	-153.813	413.182	914.772	-66.2334	310.393	1139.9	-143.288	578.266	547.164	-183.048	650.967	158.727	-214.801	789.535	106.955	305.012	456.733	830.629	314.502	475.122	1071.05	213.953	493.973	486.179	171.751	328.883	104.365	201.795	433.77	50.0633
1451	0	-154.162	415.763	913.809	-67.1443	312.762	1139.14	-143.272	581.545	546.61	-182.471	654.685	158.082	-214.028	793.549	106.825	304.763	457.991	830.089	314.222	476.265	1070.46	213.885	495.796	485.582	171.718	329.02	104.466	201.812	433.786	50.1121
1452	0	-154.552	418.409	913.247	-68.0322	315.076	1138.44	-143.292	584.593	546.024	-181.747	658.39	157.539	-213.342	797.398	106.511	304.328	459.357	829.369	314.026	477.193	1069.96	213.517	497.572	484.941	171.696	329.154	104.572	201.837	433.745	50.0987
1453	0	-155.062	421.012	912.654	-68.9101	317.613	1137.71	-143.104	587.375	545.359	-181.424	661.852	156.861	-212.725	800.749	106.165	303.872	460.758	828.753	313.754	478.047	1069.43	213.273	499.273	484.277	171.648	329.304	104.635	201.829	433.748	50.123
1454	0	-155.431	423.906	911.976	-69.7678	319.967	1137.03	-143.018	589.713	544.545	-180.934	664.758	156.325	-212.19	804.106	105.642	303.47	462.315	828.211	313.446	479.317	1068.83	212.959	500.787	483.762	171.557	329.44	104.693	201.823	433.75	50.1806
1455	0	-155.919	426.497	911.184	-70.6642	321.994	1136.37	-143.185	592.423	543.875	-180.653	667.924	155.508	-211.635	807.014	105.15	302.934	463.963	827.698	313.039	480.947	1068.39	212.564	502.213	483.333	171.49	329.58	104.72	201.743	433.747	50.1887
1456	0	-156.449	429.27	910.608	-71.5987	324.427	1135.71	-143.295	594.953	543.148	-180.295	670.503	154.743	-211.181	809.914	104.473	302.388	465.95	827.153	312.108	486.03	1068.29	211.896	503.617	482.702	171.314	329.731	104.72	201.726	433.747	50.2544
1457	0	-156.78	431.485	909.871	-72.5685	326.828	1135	-143.303	597.013	542.307	-179.742	673.294	153.959	-210.897	812.371	103.791	301.764	468.028	826.692	311.743	487.006	1067.84	211.347	504.912	482.17	171.217	329.861	104.785	201.671	433.74	50.2637
1458	0	-157.365	434.118	909.297	-73.4817	329.034	1134.49	-143.5	599.186	541.645	-179.502	675.255	153.14	-210.589	814.701	102.961	301.184	470.005	826.316	311.348	487.985	1067.48	210.966	506.214	481.841	171.13	329.997	104.777	201.64	433.777	50.3469
1459	0	-157.827	436.588	908.489	-74.4514	331.245	1133.93	-143.463	601.158	540.584	-179.255	677.322	152.208	-210.362	816.708	102.077	300.636	471.856	825.879	310.848	489.329	1067.21	210.157	507.58	481.201	171.02	330.113	104.816	201.779	433.687	50.1781
1460	0	-158.315	438.928	907.891	-75.4288	333.858	1133.22	-143.716	603.13	539.727	-179.041	679.106	151.304	-210.167	818.474	101.073	300.054	473.697	825.566	310.412	490.748	1066.96	209.62	508.994	480.748	170.864	330.221	104.842	201.833	433.664	50.3369
1461	0	-158.883	441.413	907.215	-76.4525	336.342	1132.68	-143.946	604.909	538.821	-178.755	680.777	150.234	-209.981	820.056	99.9787	299.51	475.441	825.259	309.85	492.321	1066.83	209.254	510.306	480.448	170.739	330.383	104.842	201.781	433.654	50.3617
1462	0	-159.521	443.847	906.648	-77.4643	338.479	1132.24	-143.974	606.197	537.845	-178.465	682.087	149.18	-209.927	821.54	98.6948	298.885	477.138	825.087	309.193	493.868	1066.69	208.651	511.544	480.123	170.669	330.495	104.917	201.791	433.662	50.4345
1463	0	-160.04	446.039	906.016	-78.5353	340.823	1131.73	-144.239	607.207	536.64	-178.315	683.282	148.098	-209.832	822.484	97.5054	298.356	478.867	824.896	308.292	495.344	1066.6	207.972	512.773	479.76	170.556	330.566	104.975	201.342	433.756	50.4833
1464	0	-160.628	448.206	905.409	-79.5658	343.424	1131.12	-144.591	608.691	535.569	-178.013	684.425	146.995	-209.971	823.601	96.1726	297.824	480.43	824.76	307.679	496.989	1066.6	207.413	513.848	479.471	170.448	330.693	105.001	201.317	433.724	50.5176
1465	0	-161.303	450.812	904.849	-80.6029	345.972	1130.64	-144.929	609.941	534.39	-177.934	685.568	145.717	-209.965	824.365	94.6767	297.313	481.984	824.723	306.957	498.672	1066.64	206.729	514.921	479.124	170.327	330.804	105.072	201.37	433.707	50.6266
1466	0	-161.885	452.999	904.15	-81.6833	348.354	1130.21	-144.903	610.177	533.032	-177.863	686.202	144.453	-210.133	825.076	93.3792	296.877	483.529	824.808	306.419	500.368	1066.68	206.139	515.931	478.855	170.277	331.011	105.101	201.285	433.685	50.6594
1467	0	-162.454	455.072	903.542	-82.7752	350.623	1129.76	-145.105	610.928	531.668	-177.885	686.704	143.194	-210.465	825.695	91.732	296.247	485.182	824.691	305.487	502.087	1066.72	205.542	516.904	478.663	170.176	331.138	105.1	201.207	433.654	50.6716
1468	0	-163.162	457.482	902.851	-83.908	353.16	1129.31	-145.121	611.102	530.113	-178.019	687.512	141.676	-210.963	826.302	90.1653	295.713	486.763	824.667	304.818	503.77	1066.78	205.164	517.897	478.36	170.085	331.231	105.118	201.162	433.702	50.7174
1469	0	-163.886	459.808	902.105	-84.9869	355.678	1128.8	-145.112	611.128	528.561	-178.174	688.135	140.287	-211.275	826.433	88.6712	295.05	488.344	824.634	303.91	505.511	1066.85	204.328	518.897	478.01	169.919	331.176	105.171	201.081	433.584	50.7144
1470	0	-164.619	462.18	901.462	-86.171	358.198	1128.41	-145.03	610.879	526.885	-178.262	688.507	138.921	-211.84	826.636	87.0324	294.459	489.903	824.569	303.05	507.308	1066.83	203.837	519.945	477.743	169.852	331.271	105.222	201.098	433.576	50.7959
1471	0	-165.424	464.748	900.815	-87.444	360.908	1127.92	-144.986	610.696	525.069	-178.538	688.422	137.459	-212.499	826.821	85.4354	293.841	491.526	824.516	302.149	509.081	1066.96	203.393	520.923	477.616	169.79	331.357	105.297	201.03	433.574	50.7554
1472	0	-166.132	467.058	899.905	-88.6794	363.779	1127.38	-145.122	610.594	523.47	-178.908	688.351	136.125	-213.007	826.109	83.5974	293.236	493.18	824.48	300.953	510.908	1066.95	202.85	522.137	477.31	169.698	331.489	105.356	200.988	433.579	50.7799
1473	0	-166.863	469.346	899.248	-89.9316	366.611	1126.99	-145.142	610.389	521.627	-179.702	687.627	134.901	-213.975	826.46	82.0046	292.455	494.735	824.442	300.069	512.817	1066.99	202.192	523.176	477.063	169.6	331.606	105.438	200.988	433.541	50.7743
1474	0	-167.726	471.766	898.426	-91.2895	369.147	1126.55	-145.232	610.146	519.799	-179.821	687.923	132.946	-214.803	826.177	80.1822	291.807	496.511	824.436	299.086	514.774	1067.01	201.605	524.259	476.79	169.501	331.712	105.514	200.916	433.542	50.805
1475	0	-168.516	474.267	897.583	-92.6849	372.055	1126.03	-145.39	609.857	518.072	-180.087	688.032	131.105	-215.658	825.589	78.2391	291.089	498.234	824.333	298.125	516.706	1067.04	201.078	525.332	476.489	169.463	331.796	105.552	200.99	433.514	50.8921
1476	0	-169.313	476.839	896.657	-94.0631	375.044	1125.43	-145.475	609.344	516.099	-180.471	687.187	129.607	-216.479	824.959	76.1202	290.325	499.823	824.239	296.967	518.688	1067.04	200.461	526.521	476.163	169.356	331.909	105.631	200.843	433.511	50.8826
1477	0	-170.232	479.362	895.653	-95.5296	377.806	1124.91	-145.676	609.017	514.202	-180.855	687.012	127.726	-217.288	823.919	73.8563	289.557	501.421	824.179	296.07	520.673	1066.98	199.955	527.643	475.844	169.289	331.987	105.719	200.619	433.567	50.9562
1478	0	-171.143	481.651	894.86	-97.0124	380.65	1124.43	-145.873	608.641	512.511	-181.301	685.954	125.93	-218.13	822.784	71.4959	288.734	503.187	824.116	294.574	522.637	1066.89	199.48	528.729	475.562	169.195	332.076	105.782	200.702	433.573	51.0143
1479	0	-172.051	484.163	893.741	-98.5569	383.762	1123.8	-146.174	608.225	510.606	-182.027	683.981	124.411	-218.893	821.486	68.9527	287.962	504.87	824.016	293.474	524.735	1066.8	198.883	529.859	475.186	169.1	332.137	105.838	200.656	433.516	51.0223
1480	0	-173.005	486.692	892.779	-100.125	386.741	1123.19	-146.671	608.108	508.704	-181.982	683.423	122.153	-219.616	819.633	66.2281	287.047	506.593	823.887	292.373	526.8	1066.73	198.143	531.04	474.736	169.037	332.22	105.947	200.604	433.516	51.0104
1481	0	-173.92	489.158	891.642	-101.782	389.662	1122.6	-147.157	607.911	506.914	-182.602	681.585	120.344	-220.195	817.716	63.3523	286.165	508.285	823.75	290.94	528.953	1066.49	197.662	532.143	474.358	168.951	332.278	106.043	200.582	433.493	51.0374
1482	0	-174.926	491.597	890.654	-103.448	392.797	1121.92	-147.482	607.669	505.124	-182.442	680.316	118.254	-220.81	815.505	60.2803	285.211	510.013	823.573	289.588	531.08	1066.36	197.154	533.338	473.969	168.855	332.372	106.159	200.528	433.443	51.0005
1483	0	-175.877	493.949	889.514	-105.157	395.549	1121.45	-147.784	607.038	503.131	-182.91	678.606	116.049	-221.37	812.876	56.972	284.202	511.788	823.338	288.226	533.284	1066.16	196.525	534.532	473.538	168.743	332.434	106.241	200.57	433.394	51.0173
1484	0	-176.947	496.7	888.211	-106.95	398.96	1120.5	-148.244	606.654	501.172	-182.858	677.021	113.982	-221.805	810.255	53.5543	283.149	513.496	823.076	286.67	535.567	1065.92	195.898	535.685	473.029	168.637	332.502	106.317	200.561	433.387	51.021
1485	0	-178.035	499.346	886.931	-108.729	402.297	1119.68	-148.972	606.354	499.324	-183.302	674.423	111.963	-222.239	807.393	50.0146	282.175	515.284	822.986	285.349	537.862	1065.75	195.476	536.875	472.688	168.554	332.55	106.42	200.525	433.388	51.0158
1486	0	-179.182	501.859	885.662	-110.538	405.283	1119.02	-149.907	606.77	497.702	-183.585	671.976	109.738	-222.575	804.216	46.4266	281.042	517.082	822.669	283.719	540.194	1065.47	194.679	538.095	472.152	168.453	332.623	106.476	200.555	433.385	51.0433
1487	0	-180.404	504.127	884.582	-112.522	408.42	1118.22	-150.422	606.449	495.711	-183.992	670.159	107.893	-222.787	801.477	43.0543	279.977	518.905	822.497	282.123	542.566	1065.13	194.089	539.382	471.704	168.327	332.694	106.536	200.647	433.299	51.042
1488	0	-181.586	506.924	883.011	-114.457	411.814	1117.36	-150.858	605.536	493.744	-184.479	670.007	106.227	-222.172	801.593	40.0754	278.778	520.766	822.223	280.509	545.042	1064.83	193.608	540.633	471.321	168.202	332.778	106.674	200.66	433.296	51.0339
1489	0	-182.791	509.444	881.8	-116.481	414.987	1116.71	-151.486	604.678	491.827	-185.756	670.558	105.407	-222.215	802.127	38.3376	277.364	522.659	821.928	278.723	547.482	1064.5	192.691	541.89	470.713	168.113	332.923	106.787	200.645	433.312	51.0585
1490	0	-184.2	511.923	880.563	-118.589	418.23	1115.98	-151.943	603.917	490.059	-185.933	671.996	104.8	-222.1	802.94	36.6861	276.158	524.634	821.689	277.021	550.055	1064.21	192.151	543.302	470.305	167.933	333.019	106.972	200.634	433.329	51.0538
1491	0	-185.672	514.584	879.475	-120.724	421.608	1115.31	-152.213	603.84	488.648	-185.595	673.902	104.092	-222.087	803.642	35.269	274.569	526.716	821.411	275.067	552.635	1063.86	191.219	544.681	469.877	167.833	333.157	107.152	200.647	433.331	51.0837
1492	0	-187.072	517.121	878.429	-122.814	424.644	1114.88	-152.372	604.852	487.543	-184.412	677.162	103.24	-221.779	804.009	35.468	273.261	528.849	821.231	273.26	555.106	1063.63	190.031	545.951	469.366	167.748	333.291	107.297	200.699	433.337	51.1036
1493	0	-188.669	519.71	877.379	-125.069	428.072	1114.29	-152.581	607.02	486.981	-182.507	678.334	102.943	-221.155	804.346	35.8635	271.713	530.993	821.078	271.49	557.79	1063.29	189.18	547.171	469.038	167.649	333.36	107.542	200.69	433.39	51.1266
1494	0	-190.336	522.029	876.653	-127.22	431.219	1114.07	-152.815	609.823	486.515	-179.644	680.106	102.947	-219.999	805.02	36.2846	270.016	533.13	820.949	269.371	560.411	1063.26	188.127	548.41	468.807	167.599	333.571	107.658	200.641	433.413	51.1232
1495	0	-192.04	524.065	875.996	-129.4	434.121	1114.09	-152.306	612.695	486.032	-177.177	681.538	103.264	-218.681	805.389	36.8448	268.34	535.444	820.85	267.149	563.195	1063.1	187.008	549.513	468.601	167.391	333.663	108.027	200.846	433.485	51.276
1496	0	-193.805	526.134	875.572	-131.645	436.668	1114.17	-151.613	616.049	485.595	-174.285	682.857	103.557	-217.561	806.011	37.6505	266.638	537.763	820.754	264.92	566.046	1062.94	185.696	550.607	468.442	167.281	333.783	108.326	200.838	433.519	51.3168
1497	0	-195.743	528.188	875.299	-133.737	439.805	1114.14	-150.593	619.296	485.163	-171.099	684.147	104.204	-216.104	805.695	38.4017	264.831	540.114	820.804	262.677	569.113	1062.87	184.657	551.566	468.369	167.218	333.891	108.589	200.798	433.55	51.3436
1498	0	-197.491	530.115	874.844	-135.744	442.776	1114.29	-149.848	622.519	484.722	-168.192	685.156	104.836	-215.395	806.563	39.009	262.805	542.446	820.705	260.447	572.221	1062.75	183.326	552.526	468.217	167.032	333.943	109.011	200.815	433.558	51.3439
1499	0	-199.214	532.125	874.323	-137.83	445.504	1114.3	-149.21	625.58	484.315	-165.772	685.955	104.723	-214.912	807.073	39.5708	260.806	544.901	820.728	258.362	575.416	1062.67	182.362	553.428	468.248	167.017	334.099	109.188	200.817	433.601	51.3501
1500	0	-200.804	534.537	873.851	-139.952	448.703	1114.23	-149.1	628.255	483.877	-164.294	687.361	104.641	-215.265	806.983	40.03	258.868	547.292	820.797	255.961	578.691	1062.55	181.472	554.33	468.42	166.93	334.233	109.515	200.833	433.668	51.3727
1501	0	-202.556	537.049	873.47	-142.161	451.57	1114.42	-149.288	630.2	483.422	-163.256	688.056	104.343	-215.233	807.292	40.2993	256.907	549.36	820.882	253.672	581.988	1062.52	180.753	555.147	468.636	166.9	334.327	109.944	200.871	433.727	51.3577
1502	0	-204.703	539.407	873.4	-144.396	454.337	1114.54	-150.021	632.041	483.178	-162.805	688.533	103.879	-215.054	807.458	40.0809	255.206	550.655	821.248	251.46	585.198	1062.48	179.808	555.973	468.728	166.962	334.37	110.353	200.861	433.766	51.2954
1503	0	-206.315	542.294	873.113	-146.671	457.597	1114.78	-150.98	633.766	483.085	-162.723	689.484	103.89	-214.971	807.589	39.9805	253.722	551.273	821.691	249.207	588.381	1062.49	179.133	556.72	468.904	166.994	334.586	110.869	200.951	433.847	51.2637
1504	0	-208.231	545.469	873.045	-149.026	460.816	1115.15	-152.107	635.502	483.144	-162.77	690.06	103.754	-215.016	807.793	39.9035	252.096	552.322	822.207	246.964	591.43	1062.62	178.782	557.455	469.327	167.082	334.83	111.322	201.049	433.905	51.2327
1505	0	-210.027	548.599	873.328	-151.328	464.166	1115.66	-153.461	637.188	483.238	-162.873	690.338	103.641	-214.949	807.869	39.7251	250.52	553.937	822.916	244.747	594.448	1062.83	178.349	558.221	469.77	167.186	335.109	111.961	201.179	434.016	51.2619
1506	0	-211.985	552.049	873.78	-153.709	467.566	1116.32	-154.643	638.101	483.351	-162.961	690.492	103.594	-215.085	808.009	39.7378	248.672	555.752	823.637	242.458	597.386	1063.18	177.921	559.031	470.33	167.267	335.413	112.619	201.274	434.104	51.2452
1507	0	-213.718	555.407	874.347	-156.03	471.409	1116.86	-155.864	639.188	483.462	-163.161	690.591	103.476	-215.155	808.097	39.6516	246.858	557.591	824.444	240.209	600.228	1063.69	177.52	559.881	470.995	167.328	335.811	113.39	201.382	434.172	51.1904
1508	0	-215.665	558.655	874.93	-158.29	474.916	1117.87	-157.17	640.32	483.535	-163.415	690.708	103.424	-215.175	808.075	39.61	245.254	559.496	825.219	237.87	603.033	1064.25	177.105	560.601	471.668	167.434	336.252	114.159	201.427	434.294	51.1868
1509	0	-217.604	561.985	875.456	-160.678	478.822	1118.73	-158.294	641.242	483.608	-163.574	690.707	103.377	-215.238	808.034	39.5904	243.396	561.408	825.943	235.542	605.86	1064.87	176.606	561.304	472.42	167.422	336.671	114.988	201.496	434.429	51.1873
1510	0	-219.558	564.944	875.916	-162.853	482.76	1119.56	-159.186	642.167	483.548	-163.683	690.757	103.289	-215.23	808.068	39.5404	241.525	563.369	826.768	233.23	608.768	1065.49	175.747	561.946	473.219	167.489	337.166	115.897	201.192	434.702	51.3359
1511	0	-221.479	567.781	876.204	-165.12	486.284	1120.43	-160.125	642.754	483.489	-163.721	690.712	103.202	-215.233	808.112	39.5631	239.487	565.309	827.496	230.847	612.069	1066.2	174.915	562.803	473.851	167.429	337.615	116.765	201.185	434.817	51.3554
1512	0	-223.484	570.458	876.53	-167.478	490.203	1121.25	-160.952	643.302	483.396	-163.664	690.759	103.111	-215.208	808.12	39.5656	237.605	567.198	828.343	228.548	616.102	1067.08	174.25	563.458	474.632	167.329	338.038	117.705	201.162	434.931	51.3509
1513	0	-225.514	573.073	876.698	-169.721	493.895	1122	-161.779	643.956	483.227	-163.663	690.808	103.022	-215.184	808.114	39.5682	235.729	569.153	829.016	225.84	621.424	1067.86	172.993	564.199	475.391	167.202	338.431	118.698	201.161	435.056	51.3481
1514	0	-227.363	575.425	876.868	-172.148	497.638	1122.66	-162.568	644.583	483.131	-163.562	690.88	102.888	-215.111	808.051	39.5505	233.541	571.213	829.678	222.883	626.771	1068.41	172.406	565.074	476.05	167.107	338.849	119.527	202.24	435.099	51.5196
1515	0	-229.383	577.688	876.9	-174.498	501.38	1123.23	-163.513	645.507	482.998	-163.507	691.11	102.748	-215.086	808.136	39.5658	231.684	573.152	830.368	220.46	631.202	1068.79	171.135	565.811	476.712	166.941	339.236	120.544	202.255	435.149	51.5374
1516	0	-231.478	579.972	876.793	-176.892	505.26	1123.65	-164.358	646.327	482.878	-163.317	691.222	102.562	-215.019	808.133	39.5636	229.605	575.094	831.003	219.614	626.505	1068.73	170.051	566.724	477.356	166.78	339.766	121.349	202.242	435.227	51.5449
1517	0	-233.476	582.332	876.614	-179.392	508.553	1124.03	-165.262	647.425	482.852	-163.205	691.503	102.332	-214.962	808.103	39.5777	227.639	577.101	831.658	217.788	625.272	1069.09	168.812	567.661	477.893	166.641	340.216	122.188	202.253	435.282	51.5697
1518	0	-235.503	584.672	876.401	-181.879	512.142	1124.25	-166.254	648.793	482.72	-163.061	691.794	102.178	-214.815	808.125	39.5079	225.693	579.135	832.232	215.607	628.32	1069.5	168.183	568.834	478.494	166.541	340.517	123.081	202.251	435.372	51.5601
1519	0	-237.538	586.98	876.123	-184.32	515.925	1124.24	-167.13	650.155	482.679	-162.867	692.155	102.025	-214.782	808.174	39.5034	223.987	581.354	832.879	213.008	632.391	1069.73	166.718	569.607	478.844	166.56	341.049	123.825	202.274	435.486	51.5712
1520	0	-239.401	589.279	875.917	-186.772	519.157	1124.5	-168.093	651.914	482.577	-162.635	692.748	101.868	-214.821	808.066	39.5167	221.852	583.696	833.436	210.554	636.125	1069.88	165.686	570.839	479.195	166.526	341.444	124.579	202.299	435.579	51.5889
1521	0	-241.408	591.646	875.657	-189.28	522.328	1124.64	-168.88	653.526	482.443	-162.353	693.328	101.684	-214.8	808.072	39.5154	219.99	586.11	833.929	208.058	639.458	1070.05	165.166	572.132	479.597	166.659	341.911	125.433	202.122	435.871	51.7533
1522	0	-243.266	594.264	875.396	-191.722	525.522	1124.64	-169.764	655.293	482.272	-162.024	693.735	101.454	-214.842	808.181	39.482	218.149	588.684	834.434	205.698	642.717	1070.19	164.34	573.589	479.963	166.699	342.478	126.21	202.18	436.065	51.7694
1523	0	-245.231	596.779	875.333	-194.098	529.006	1124.59	-170.58	657.062	482.206	-161.892	694.023	101.298	-214.819	808.191	39.5069	216.178	591.382	834.827	203.195	646.467	1070.23	163.523	575.136	480.337	166.954	343.178	127.091	202.418	435.99	51.6099
1524	0	-247.314	599.793	875.067	-196.541	532.084	1124.8	-171.441	658.581	482.125	-161.758	694.442	101.137	-214.676	808.514	39.6006	214.427	594.275	835.108	200.779	649.977	1070.31	162.461	576.669	480.626	166.981	343.865	128.034	202.494	436.111	51.608
1525	0	-249.237	602.645	874.944	-198.846	535.073	1124.92	-172.256	660.149	482.036	-161.631	694.883	100.943	-214.756	808.213	39.5369	212.58	597.21	835.465	198.559	652.945	1070.35	161.927	578.636	481.076	167.022	344.627	129.024	202.507	436.273	51.6334
1526	0	-251.294	605.583	874.817	-201.142	538.424	1125.04	-173.229	661.651	482.025	-161.519	695.126	100.786	-214.785	808.404	39.7171	210.8	600.184	835.743	196.008	656.842	1070.43	160.98	580.334	481.445	167.354	345.382	130.18	202.645	436.736	52.0586
1527	0	-253.346	608.646	874.804	-203.417	541.888	1125.22	-174.236	662.901	481.953	-161.459	695.257	100.71	-214.767	808.42	39.6835	208.927	603.325	836.034	193.667	660.983	1070.58	160.323	582.509	481.888	167.295	346.212	131.442	202.543	436.95	52.1255
1528	0	-255.264	611.403	874.895	-205.714	545.081	1125.48	-175.204	664.146	482.021	-161.458	695.361	100.587	-214.741	808.254	39.5334	207.137	606.269	836.437	191.126	664.57	1070.63	159.54	584.592	482.344	167.328	347.255	132.744	202.688	437.216	52.2266
1529	0	-257.289	614.154	874.954	-207.849	548.421	1125.79	-176.27	665.149	481.97	-161.537	695.385	100.58	-214.708	808.235	39.5436	205.496	609.223	836.835	188.792	668.634	1070.59	158.589	587.091	482.771	167.38	348.41	134.294	202.49	437.577	52.504
1530	0	-259.19	616.827	875.214	-210.122	552.059	1126.14	-177.31	666.237	482.071	-161.611	695.523	100.513	-214.726	808.253	39.5435	203.439	612.222	837.255	186.187	671.64	1071.08	157.857	589.853	483.231	167.403	349.716	135.886	202.503	437.853	52.5746
1531	0	-261.137	619.451	875.313	-212.324	555.157	1126.48	-177.684	666.811	482.322	-161.685	695.49	100.443	-214.734	808.25	39.5436	201.614	615.177	837.685	183.776	674.711	1071.34	156.884	592.954	483.667	167.44	351.135	137.791	202.916	438.069	52.708
1532	0	-263.055	622.154	875.342	-214.584	558.551	1126.86	-178.709	667.508	482.28	-161.79	695.51	100.421	-214.788	808.436	39.6708	199.761	618.133	838.299	181.261	678.412	1071.62	156.21	596.318	484.113	167.278	352.669	139.85	203.133	438.507	53.0079
1533	0	-264.876	624.662	875.403	-216.727	561.919	1127.21	-179.808	668.436	482.22	-161.835	695.527	100.317	-214.571	807.922	39.4657	197.879	621.025	838.842	178.875	681.932	1072.02	155.55	600.169	484.624	167.153	354.509	142.029	202.948	438.841	53.1504
1534	0	-266.783	627.039	875.389	-218.983	565.096	1127.5	-180.664	669.161	482.092	-161.93	695.557	100.287	-214.725	808.23	39.5272	196.039	623.933	839.509	176.701	684.375	1072.41	154.937	604.233	485.075	167.119	356.642	144.26	203.665	439.171	53.7873
1535	0	-268.621	629.3	875.293	-221.191	568.362	1127.82	-181.712	670.127	482.052	-161.949	695.662	100.263	-214.724	808.258	39.5441	194.29	626.872	840.264	174.247	687.639	1072.75	154.227	608.724	485.56	167.13	358.935	146.675	203.789	439.24	53.8633
1536	0	-270.416	631.313	875.066	-223.478	571.721	1127.97	-182.649	670.956	481.93	-161.935	695.614	100.179	-214.732	808.282	39.5621	192.436	629.742	840.916	171.801	691.184	1073.11	153.93	613.69	486.09	167.009	361.455	149.308	204.007	439.715	54.4081
1537	0	-272.233	633.667	874.813	-225.731	574.909	1128.24	-183.602	672.077	481.9	-161.996	695.724	100.133	-214.717	808.234	39.5441	190.811	632.73	841.562	169.503	694.76	1073.5	153.475	619.037	486.748	166.932	364.278	152.117	203.654	440.429	54.9063
1538	0	-273.891	635.879	874.634	-227.98	578.232	1128.31	-184.529	672.907	481.764	-161.953	695.725	100.054	-214.712	808.308	39.5503	189.146	635.593	842.12	167.232	697.673	1073.73	153.208	624.746	487.24	166.81	367.557	154.968	203.837	441.283	55.5547
1539	0	-275.681	638.037	874.451	-230.183	581.616	1128.28	-185.59	673.799	481.755	-161.789	695.932	99.9586	-214.699	808.303	39.5561	187.596	638.556	842.638	164.954	700.213	1074.09	152.832	631.014	487.813	166.686	371.118	158.151	203.769	442.323	56.5016
1540	0	-277.423	640.25	874.207	-232.324	584.755	1128.39	-186.532	674.725	481.669	-161.807	696.088	99.8951	-214.695	808.302	39.5458	186.029	641.574	843.112	162.722	702.7	1074.37	152.973	637.801	488.499	166.537	375.234	161.576	203.98	443.717	57.7241
1541	0	-279.142	642.419	873.882	-234.385	587.803	1128.44	-187.549	675.526	481.637	-161.83	696.126	99.792	-214.655	808.328	39.5352	184.539	644.613	843.601	160.47	705.268	1074.57	152.884	645.32	489.235	166.235	379.768	165.351	203.872	444.981	58.8802
1542	0	-280.923	644.497	873.709	-236.553	591.103	1128.32	-188.559	676.163	481.351	-162.022	695.985	99.7333	-214.674	808.284	39.5458	183.411	647.632	844.047	158.157	708.145	1074.78	153.09	653.492	490.131	166.001	384.986	169.314	203.824	446.637	60.4258
1543	0	-282.771	646.784	873.367	-238.436	594.122	1128.28	-189.526	676.929	481.364	-162.088	696.055	99.606	-214.685	808.525	39.6871	182.236	650.684	844.443	155.965	710.988	1074.94	153.033	662.159	491.058	165.714	390.786	173.539	203.713	448.599	62.4151
1544	0	-284.285	649.071	872.925	-240.344	597.154	1128.22	-190.533	677.441	481.154	-162.11	696.12	99.4919	-214.496	807.986	39.4737	181.223	653.768	844.844	153.61	713.939	1074.83	153.28	672.165	492.072	165.256	397.09	178.01	203.523	450.753	64.7657
1545	0	-285.829	651.238	872.646	-242.154	600.242	1128.14	-191.513	677.468	480.883	-162.198	696.188	99.3783	-214.64	808.266	39.5485	180.323	656.812	845.243	151.712	716.661	1074.91	153.508	683.574	493.154	165.013	403.7	182.987	203.175	453.145	67.6294
1546	0	-287.379	653.224	872.287	-243.945	603.249	1127.98	-192.591	678.168	480.711	-162.342	696.296	99.1648	-214.657	808.358	39.5497	179.54	659.934	845.641	149.533	719.181	1074.7	153.49	693.857	494.622	164.441	411.116	188.129	202.655	455.762	71.1286
1547	0	-288.966	655.319	871.914	-245.519	606.141	1127.86	-193.444	678.128	480.413	-162.451	696.319	99.0743	-214.667	808.368	39.5198	178.742	662.943	845.914	147.485	721.31	1074.49	153.205	702.931	496.251	163.817	418.799	193.509	202.215	459.072	75.3079
1548	0	-290.27	657.32	871.494	-247.042	609.069	1127.72	-194.507	678.15	480.127	-162.626	696.357	98.9456	-214.63	808.452	39.5183	177.928	666.016	846.234	145.804	723.063	1074.1	152.859	712.643	497.911	163.004	426.6	199.012	201.527	462.981	79.7707
1549	0	-291.609	659.098	871.131	-248.458	611.886	1127.68	-195.432	678.299	479.904	-162.684	696.48	98.8077	-214.467	808.079	39.422	177.373	669.002	846.636	144.28	725.008	1073.67	153.204	722.829	499.878	162.001	434.716	204.439	199.797	467.923	84.785
1550	0	-292.836	660.684	870.843	-249.824	614.799	1127.63	-196.366	678.298	479.663	-162.927	696.489	98.6253	-214.681	808.432	39.5068	176.649	671.917	846.907	142.584	727.045	1072.99	153.081	732.904	501.857	160.471	442.723	209.787	198.308	473.633	89.9443
1551	0	-294.057	662.261	870.614	-250.96	617.416	1127.46	-197.32	678.038	479.379	-163.131	696.394	98.6117	-214.688	808.459	39.4791	176.123	674.931	847.594	140.952	729.034	1072.47	153.349	742.598	504.05	158.829	450.887	214.758	197.166	479.871	94.899
1552	0	-295.291	663.838	870.496	-252.054	620.256	1127.28	-198.114	678.001	479.167	-163.352	696.297	98.5657	-214.71	808.445	39.4529	175.338	677.73	848.116	139.706	731.247	1071.71	154.107	751.488	506.559	157.064	458.673	219.668	195.871	486.933	98.6387
1553	0	-296.313	664.97	870.226	-253.034	622.706	1127.36	-198.604	677.781	479.092	-163.499	696.27	98.4917	-214.632	808.649	39.4955	174.808	680.685	849.063	138.57	732.259	1071.1	154.573	760.755	509.158	155.301	466.14	223.827	194.244	496.149	101.727
1554	0	-297.306	665.899	869.866	-253.945	625.06	1127.22	-199.803	677.981	478.887	-163.626	696.23	98.4253	-214.634	808.653	39.4677	174.375	683.209	850.316	137.442	734.549	1070.36	154.818	769.395	511.839	153.805	474.981	226.16	192.223	506.936	104.867
1555	0	-298.382	666.707	869.915	-254.87	627.194	1127.33	-200.442	678.155	478.746	-163.708	696.264	98.3634	-214.646	808.637	39.4345	174.063	685.644	851.635	136.721	736.945	1069.74	155.577	777.94	514.66	152.172	485.218	227.126	190.031	519.172	106.273
1556	0	-299.356	667.288	869.731	-255.799	629.24	1127.33	-200.972	678.227	478.626	-163.78	696.229	98.3043	-214.584	808.653	39.4636	173.416	687.984	852.806	135.561	739.098	1069.09	155.986	786.543	517.527	150.796	496.411	226.703	187.667	532.545	106.521
1557	0	-300.463	667.784	869.64	-256.592	631.143	1127.25	-201.64	678.381	478.652	-163.865	696.169	98.3034	-214.593	808.659	39.4413	172.806	690.326	854.121	134.75	740.653	1068.67	156.241	794.291	520.368	149.529	508.225	225.392	185.512	546.769	105.693
1558	0	-301.289	667.935	869.539	-257.453	633.138	1127.27	-202.388	678.733	478.712	-163.948	696.175	98.2705	-214.601	808.668	39.4279	172.491	692.473	855.533	133.927	742.848	1068.29	156.007	800.685	523.091	148.381	520.229	223.598	183.585	561.873	104.244
1559	0	-302.078	668.341	869.484	-258.274	635.002	1127.13	-202.804	678.947	478.656	-163.989	696.205	98.2736	-214.638	808.661	39.4323	172.018	694.539	856.936	133.258	745.052	1067.97	155.763	807.194	525.921	147.184	532.857	220.701	181.945	577.756	102.059
1560	0	-302.792	668.81	869.407	-259.09	636.82	1126.99	-203.251	679.307	478.6	-163.993	696.191	98.2493	-214.722	808.63	39.4678	171.608	696.561	858.356	132.346	747.22	1067.96	155.903	814.023	528.731	146.123	546.283	216.958	180.707	594.264	99.6567
1561	0	-303.463	669.147	869.352	-259.773	638.638	1127.02	-203.355	679.326	478.674	-164.064	696.148	98.2998	-214.736	808.646	39.486	171.172	698.401	859.875	131.352	749.267	1067.88	156.025	820.662	531.414	145.434	560.272	212.655	179.824	611.914	96.8741
1562	0	-304.008	669.667	869.361	-260.342	640.347	1127.05	-203.575	679.631	478.694	-164.034	696.087	98.3184	-214.749	808.611	39.4717	170.63	700.256	861.289	130.526	751.593	1068.01	156.16	826.907	534.035	144.893	574.97	207.756	179.283	630.527	94.0964
1563	0	-304.485	670.434	869.372	-260.734	642.422	1126.89	-203.805	680.03	478.766	-164.078	696.074	98.3204	-214.756	808.633	39.4599	170.127	702.122	862.796	129.896	753.708	1068.3	156.343	832.933	536.684	144.689	590.245	202.285	178.586	650.002	90.8886
1564	0	-304.68	671.107	869.316	-261.124	644.15	1127.08	-203.917	680.512	478.803	-164.057	696.029	98.3695	-214.747	808.64	39.4741	169.909	703.996	864.12	129.293	755.954	1068.53	156.475	838.711	539.146	144.763	605.916	196.673	178.958	670.088	87.9762
1565	0	-304.911	672.15	869.293	-261.304	646.041	1126.93	-203.959	681.107	478.872	-164.036	696.019	98.3917	-214.81	808.65	39.4565	169.664	705.881	865.408	128.688	758.295	1068.81	156.565	844.053	541.277	145.084	622.104	190.815	179.009	690.69	84.69
1566	0	-305.004	673.143	869.255	-261.544	647.957	1127.06	-203.957	681.608	478.904	-164.004	696.034	98.3915	-214.726	808.635	39.4933	169.443	707.866	866.547	128.218	760.514	1069.22	156.747	849.137	543.271	145.846	638.504	184.912	179.684	711.415	81.5492
1567	0	-305.064	674.261	869.203	-261.727	649.572	1127.14	-203.892	682.276	478.92	-164.012	696.196	98.4029	-214.752	808.605	39.4582	169.29	709.865	867.511	127.899	762.665	1069.43	156.733	853.839	544.91	146.856	655.333	178.921	180.652	732.52	78.7744
1568	0	-305.028	675.516	869.199	-261.6	651.604	1127.07	-203.778	682.802	478.951	-163.938	696.154	98.4696	-214.664	808.656	39.4278	169.334	712.05	868.234	127.653	764.865	1069.61	156.652	858.176	546.355	148.103	672.325	173.095	182.117	752.774	76.4609
1569	0	-304.798	676.762	869.198	-261.426	654.137	1127.05	-203.635	683.049	478.889	-163.891	696.206	98.4828	-214.664	808.662	39.4375	169.766	714.23	868.993	127.574	767.043	1069.68	156.708	862.333	547.656	149.646	689.444	167.437	183.806	773.834	74.5434
1570	0	-304.386	677.962	869.168	-261.244	656.057	1126.97	-203.455	683.6	478.9	-163.81	696.192	98.508	-214.716	808.641	39.4015	170.321	716.42	869.729	127.52	769.255	1069.74	156.494	866.28	548.689	151.16	706.483	162.219	185.295	794.799	73.0736
1571	0	-304.002	679.504	869.208	-260.786	658.208	1126.99	-203.135	684.151	478.909	-163.772	696.255	98.5326	-214.667	808.655	39.4394	170.846	718.812	870.412	127.477	771.546	1069.75	156.275	869.983	549.503	153.545	722.564	157.58	187.379	815.243	72.0686
1572	0	-303.565	680.813	869.157	-260.298	660.363	1127.21	-202.763	684.87	479.001	-163.671	696.287	98.5647	-214.65	808.649	39.4431	171.39	721.375	870.886	127.535	773.858	1069.73	155.962	873.532	550.068	155.483	738.945	153.186	189.61	834.999	71.6738
1573	0	-302.956	681.971	869.395	-259.855	662.347	1127.14	-202.399	685.267	479.018	-163.622	696.285	98.6007	-214.645	808.638	39.4283	171.881	724.099	871.216	127.676	776.307	1069.6	155.639	876.921	550.44	157.497	755.12	149.137	192.146	854.101	71.4981
1574	0	-302.288	682.958	869.365	-259.227	664.16	1127.25	-202.063	685.874	479.163	-163.506	696.285	98.7126	-214.65	808.625	39.4489	172.497	726.84	871.445	127.841	778.75	1069.5	155.378	880.1	550.609	159.513	770.699	145.516	194.742	872.201	71.6699
1575	0	-301.697	684.264	869.441	-258.468	665.929	1127.23	-201.7	686.719	479.321	-163.377	696.333	98.738	-214.677	808.595	39.4423	173.219	729.589	871.557	128.204	781.422	1069.31	155.501	883.346	550.737	161.79	785.673	142.308	197.342	890.099	72.3533
1576	0	-301.042	685.29	869.662	-257.623	667.879	1127.49	-201.404	687.526	479.48	-163.246	696.33	98.8507	-214.68	808.6	39.4655	173.976	732.354	871.401	128.543	784.152	1069.14	155.216	886.119	550.529	163.91	799.915	139.653	199.843	906.302	72.6582
1577	0	-300.356	686.259	869.875	-256.659	669.719	1127.66	-200.988	688.179	479.653	-163.03	696.283	98.9087	-214.666	808.495	39.4249	174.679	735.048	871.027	129.022	786.97	1068.96	154.822	888.584	550.03	166.198	813.469	137.193	202.672	922.001	74.1687
1578	0	-299.584	687.239	870.038	-255.71	671.36	1127.79	-200.546	689.062	479.875	-162.909	696.28	98.9171	-214.673	808.541	39.4428	175.448	737.755	870.395	129.603	789.974	1068.58	154.451	890.865	549.422	168.101	826.112	134.993	204.93	936.474	75.3459
1579	0	-298.732	688.143	870.287	-254.723	672.828	1127.95	-199.968	689.871	480.069	-162.718	696.336	99.0109	-214.68	808.538	39.4386	176.209	740.454	869.566	130.303	793.307	1068.47	154.051	892.965	548.473	170.277	837.854	133.107	206.774	949.746	76.3121
1580	0	-297.927	688.668	870.633	-253.505	674.413	1128.28	-199.314	690.361	480.257	-162.545	696.28	99.069	-214.786	808.354	39.4352	176.884	743.04	868.827	131.071	796.456	1067.87	153.864	895.022	547.483	172.011	848.344	131.47	208.65	961.446	77.47
1581	0	-297.087	689.617	870.874	-252.232	676.081	1128.45	-198.638	691.102	480.466	-162.379	696.261	99.1712	-214.804	808.315	39.4154	177.165	745.97	867.639	132.106	800.026	1067.36	153.66	896.824	546.159	173.738	857.9	129.799	209.913	972.092	78.198
1582	0	-295.971	690.314	871.311	-250.889	677.742	1128.65	-197.944	691.708	480.711	-162.123	696.478	99.2182	-214.818	808.317	39.4133	177.61	749.091	866.266	132.701	803.252	1067.22	153.429	898.523	544.796	175.152	866.152	128.212	211.053	981.362	78.8659
1583	0	-294.828	691.298	871.676	-249.476	678.892	1129.15	-197.149	692.779	480.885	-161.965	696.446	99.2667	-214.828	808.336	39.416	177.989	752.389	864.849	134.445	809.776	1066.94	153.212	900.272	543.268	176.474	873.208	126.731	211.973	989.378	79.308
1584	0	-293.524	692.132	872.16	-247.864	680.363	1129.38	-196.569	693.713	481.346	-161.811	696.209	99.4695	-214.836	808.359	39.4181	178.332	755.602	863.452	135.579	813.836	1066.57	152.992	901.901	541.555	177.487	879.096	125.053	212.42	996.084	79.2698
1585	0	-292.34	693.083	872.634	-246.075	681.717	1129.89	-195.627	695.029	481.685	-161.601	696.373	99.5729	-214.853	808.368	39.4028	179.027	758.94	862.105	136.885	817.807	1066.36	152.878	903.043	539.694	178.073	883.721	123.361	212.96	1001.39	78.854
1586	0	-290.938	693.786	873.194	-244.281	683.083	1130.3	-194.734	695.684	481.965	-161.382	696.438	99.6657	-214.91	808.265	39.3725	179.662	762.654	860.893	138.051	821.928	1066.12	152.848	903.881	537.869	178.674	887.3	121.456	212.887	1005.19	77.7173
1587	0	-289.415	694.869	873.582	-242.255	684.484	1130.68	-193.878	696.963	482.257	-161.213	696.521	99.7814	-214.901	808.23	39.3686	180.38	766.578	859.828	139.358	826.145	1065.75	152.824	904.424	535.959	178.769	889.847	119.261	212.871	1007.89	76.2335
1588	0	-287.823	696.121	874.139	-240.097	686.077	1131.17	-192.802	698.063	482.666	-161.04	696.537	99.8584	-214.782	808.507	39.3892	181.432	770.629	858.882	140.404	830.33	1065.51	152.829	904.705	533.849	178.46	891.351	117.389	212.345	1009.27	74.6745
1589	0	-286.015	697.361	874.569	-237.819	687.568	1131.66	-191.905	699.208	483.004	-160.853	696.583	99.9345	-214.782	808.521	39.379	182.293	774.881	857.993	141.605	834.67	1065.37	152.88	904.697	531.637	177.647	891.881	115.509	211.788	1009.88	72.5583
1590	0	-284.108	698.677	875.179	-235.469	689.233	1132.08	-190.637	700.532	483.316	-160.642	696.7	100.079	-214.799	808.515	39.3901	183.357	779.393	857.133	142.91	839.114	1065.22	152.834	904.658	529.237	176.283	891.645	113.829	210.805	1010.63	70.4566
1591	0	-281.925	700.173	875.735	-232.889	690.857	1132.57	-189.477	701.521	483.685	-160.419	696.667	100.23	-214.815	808.539	39.3889	184.449	784.048	856.138	144.16	843.565	1065.04	152.641	904.788	526.923	175.738	892.346	112.891	209.94	1011.61	68.3288
1592	0	-279.879	701.686	876.244	-230.245	692.549	1133.08	-188.161	702.73	484.023	-160.213	696.736	100.376	-214.774	808.492	39.3781	185.813	788.904	855.144	145.668	847.967	1064.94	152.475	905.568	525.16	176.166	894.101	112.187	209.597	1012.88	67.049
1593	0	-277.724	703.477	876.79	-227.483	694.655	1133.59	-186.714	704.056	484.406	-160.005	696.79	100.511	-214.744	808.452	39.397	187.116	793.891	854.083	146.735	852.032	1065	152.459	907.389	524.419	176.214	895.522	111.881	209.723	1013.93	65.4989
1594	0	-275.469	704.904	877.366	-224.815	696.291	1134.33	-185.257	705.745	484.824	-159.694	696.786	100.704	-214.725	808.475	39.3745	188.427	799.026	853.124	148.755	856.507	1064.95	152.333	910.326	524.904	176.659	896.597	111.769	209.4	1014.5	64.037
1595	0	-273.217	706.358	877.967	-222.08	698.073	1134.98	-183.696	707.055	485.087	-159.448	696.693	100.887	-214.688	808.473	39.3333	189.928	803.942	852.763	150.021	860.638	1065.12	152.033	913.722	525.876	176.98	897.34	111.763	209.276	1014.5	63.1897
1596	0	-270.773	708.269	878.392	-219.422	700.056	1135.49	-182.319	708.581	485.454	-159.154	696.715	101.029	-214.661	808.449	39.3152	191.534	808.747	853.164	151.911	864.975	1065.45	152.32	918.259	526.963	177.107	898.04	111.83	209.111	1014.65	62.7769
1597	0	-268.329	710.194	878.7	-216.849	701.884	1135.93	-180.651	709.747	485.682	-158.918	696.72	101.192	-214.65	808.476	39.3103	194.041	811.929	854.383	153.716	869.178	1065.88	152.277	921.741	527.692	177.234	898.726	111.854	208.554	1015.07	62.0209
1598	0	-265.904	711.997	878.831	-214.228	704.208	1136.35	-179.153	710.966	486.042	-158.691	696.987	101.415	-214.619	808.439	39.3073	195.804	816.382	855.561	155.609	873.172	1066.39	152.403	925.342	528.024	177.803	899.685	111.839	208.362	1015.35	61.3336
1599	0	-263.414	713.698	879.418	-211.806	706.292	1136.67	-177.502	712.077	486.303	-158.463	696.64	101.569	-214.62	808.435	39.2872	197.691	820.99	856.574	157.328	876.888	1066.96	152.505	929.032	528.073	178.184	900.617	111.755	208.273	1016.02	60.4615
1600	0	-260.904	715.58	879.693	-209.164	708.83	1136.74	-175.959	713.639	486.614	-158.234	696.652	101.808	-214.567	808.576	39.2759	199.415	825.043	857.182	159.567	880.823	1067.68	152.973	932.534	527.836	178.718	901.583	111.502	208.31	1016.26	60.0593
1601	0	-258.234	717.741	879.95	-206.604	711.379	1136.89	-174.115	714.636	486.886	-157.99	696.695	102.115	-214.526	808.605	39.2524	201.819	829.663	857.868	161.901	884.536	1068.33	153.602	935.802	527.56	179.101	902.3	111.399	208.432	1016.36	59.9554
1602	0	-255.368	719.621	880.171	-203.959	713.726	1137.01	-172.559	716.341	487.188	-157.698	696.801	102.33	-214.481	808.555	39.238	204.075	834.268	858.414	164.261	888.058	1068.87	154.473	938.733	527.264	179.305	902.671	111.302	208.575	1016.51	59.852
1603	0	-252.516	721.321	880.435	-201.203	716.322	1137.12	-170.527	717.453	487.425	-157.38	696.93	102.538	-214.457	808.57	39.2377	206.098	838.191	858.855	166.683	891.655	1069.33	155.493	941.473	526.98	179.387	903.136	111.117	208.415	1016.6	59.6454
1604	0	-249.615	723.414	880.693	-198.306	718.867	1137.24	-169.032	719.661	487.743	-157.097	697.151	102.773	-214.433	808.586	39.227	208.516	842.16	859.245	169.393	895.443	1069.84	156.848	944.05	526.718	179.477	903.453	110.993	208.315	1016.68	59.5167
1605	0	-246.684	725.735	880.948	-195.263	721.57	1137.34	-167.04	721.012	488.062	-156.835	697.311	103.02	-214.432	808.577	39.2481	210.918	845.893	859.362	172.044	899.218	1070.27	158.051	946.386	526.282	179.309	904.133	110.973	208.248	1016.78	59.2828
1606	0	-243.85	727.998	881.289	-192.126	724.293	1137.46	-165.265	722.511	488.296	-156.542	697.447	103.237	-214.384	808.566	39.2444	213.52	849.609	859.208	174.031	900.101	1070.44	159.411	948.712	525.734	179.485	904.286	110.618	208.312	1016.91	59.2387
1607	0	-240.677	730.355	881.575	-188.868	726.941	1137.74	-163.784	724.982	488.71	-156.249	697.543	103.427	-214.373	808.587	39.2715	216.496	853.378	858.753	176.739	903.483	1070.72	160.761	951.098	525.151	179.601	904.718	110.41	208.327	1017.12	59.0936
1608	0	-237.712	732.86	881.967	-185.541	729.694	1137.92	-161.952	726.628	488.982	-156.071	697.561	103.726	-214.408	808.636	39.2648	219.515	856.655	857.658	179.732	907.187	1070.98	161.999	953.782	524.592	179.661	905.205	110.302	208.333	1017.34	58.998
1609	0	-234.776	735.717	882.212	-182.207	732.545	1138.07	-160.242	728.404	489.374	-155.742	697.676	104.1	-214.375	808.626	39.2902	222.564	860.209	856.525	182.996	911.24	1071.21	163.381	956.815	524.166	179.757	905.623	110.157	208.564	1017.76	59.0487
1610	0	-231.736	738.563	882.703	-178.845	735.58	1138.32	-158.504	730.216	489.594	-155.447	698.007	104.398	-214.323	808.535	39.3153	225.471	863.315	855.457	186.013	914.928	1071.34	164.83	960.036	523.738	179.979	905.851	110.034	208.553	1018.01	59.0251
1611	0	-228.714	741.533	882.939	-175.453	738.442	1138.51	-156.896	732.332	489.948	-155.171	698.014	104.885	-214.354	808.674	39.2959	227.612	866.836	854.675	188.992	918.294	1071.36	165.741	961.908	523.214	179.845	906.455	109.894	208.383	1018.12	58.6916
1612	0	-225.671	744.616	883.225	-172.101	741.452	1138.67	-155.4	734.858	490.292	-154.946	698.343	105.162	-214.321	808.666	39.323	230.562	869.956	854.114	192.063	921.752	1071.33	167.047	964.617	522.767	179.958	906.927	109.775	208.371	1018.34	58.4698
1613	0	-222.795	747.904	883.533	-168.725	744.469	1138.86	-153.87	737.405	490.736	-154.673	698.564	105.438	-214.306	808.638	39.3236	232.003	875.082	853.596	195.255	925.43	1071.35	168.463	967.539	522.34	180.021	907.435	109.63	208.392	1018.61	58.3479
1614	0	-220.02	751.412	883.785	-165.321	747.181	1139.14	-152.433	739.88	491.004	-154.496	698.901	105.636	-214.281	808.617	39.3546	234.045	878.835	853.212	198.321	928.982	1071.37	169.824	970.333	521.782	180.014	907.911	109.486	208.369	1018.84	58.2401
1615	0	-217.077	754.847	884.164	-162.112	750.641	1139.08	-150.74	741.614	491.227	-154.355	698.874	106.172	-214.26	808.701	39.3927	236.789	882.056	853.036	201.472	932.506	1071.43	171.21	973.034	521.272	179.982	908.33	109.299	208.481	1019.09	58.1691
1616	0	-214.388	758.401	884.441	-158.882	753.792	1139.32	-149.489	744.188	491.555	-154.067	699.031	106.593	-214.192	808.683	39.4421	239.54	885.207	852.696	204.538	935.855	1071.47	172.617	975.672	520.685	179.978	908.674	109.137	208.481	1019.18	58.0916
1617	0	-211.586	761.93	884.728	-155.708	756.477	1139.52	-147.956	746.744	491.76	-153.752	699.163	106.85	-214.168	808.682	39.4454	242.32	888.54	852.259	207.683	939.229	1071.53	174.097	978.286	520.077	179.966	908.999	108.973	208.489	1019.39	58.0164
1618	0	-208.931	765.881	884.956	-152.478	759.417	1139.85	-146.362	749.12	492.146	-153.491	699.563	107.526	-214.117	808.723	39.497	244.778	891.88	851.727	210.801	942.537	1071.61	175.481	980.684	519.417	180.005	909.31	108.831	208.256	1019.22	57.626
1619	0	-206.29	769.737	885.279	-149.291	762.655	1140.17	-145.189	750.743	491.9	-153.235	699.967	108.056	-213.949	808.626	39.5646	247.488	895.28	851.387	214.033	945.902	1071.66	176.956	982.926	518.826	180.098	909.671	108.662	208.243	1019.34	57.4532
1620	0	-203.702	773.27	885.81	-146.186	765.853	1140.51	-143.784	753.046	492.21	-152.977	700.285	108.7	-213.885	808.638	39.6128	249.96	898.575	850.964	217.348	949.548	1071.87	178.526	985.061	518.336	180.088	910.068	108.526	208.255	1019.49	57.3539
1621	0	-201.115	776.615	886.418	-143.235	768.765	1140.98	-142.437	755.2	492.665	-152.67	700.543	109.27	-213.81	808.688	39.6479	252.542	901.786	850.77	220.368	952.269	1071.95	179.946	986.904	517.922	180.271	910.154	108.37	208.282	1019.65	57.2904
1622	0	-198.743	779.937	887.042	-140.253	771.721	1141.48	-141.355	758.071	493.42	-152.429	700.985	109.96	-213.748	808.703	39.6658	254.953	904.973	850.715	223.272	955.155	1072.13	181.515	988.572	517.453	180.393	910.412	108.23	208.313	1019.72	57.193
1623	0	-196.289	783.443	887.749	-137.409	774.671	1142.21	-140.541	761.011	494.162	-152.136	701.576	110.855	-213.802	808.526	39.6149	257.217	908.033	850.742	226.265	957.968	1072.38	183.085	990.049	517.164	180.535	910.561	108.158	208.457	1019.86	57.1204
1624	0	-193.993	786.415	888.717	-134.64	777.273	1142.91	-139.518	763.525	494.958	-151.639	702.122	111.735	-214.099	808.309	39.4691	260.133	910.704	851.024	229.202	960.79	1072.72	184.672	991.282	516.913	180.649	910.695	108.065	208.396	1019.9	57.0581
1625	0	-191.684	789.371	889.778	-131.933	779.935	1143.85	-138.858	766.219	495.881	-150.931	702.476	112.85	-214.103	807.761	39.5064	262.374	913.534	851.189	231.985	963.528	1073.17	186.158	992.159	516.588	180.799	910.753	107.974	208.464	1020	56.9956
1626	0	-189.59	792.182	891.088	-129.27	782.532	1144.97	-138.041	768.86	497.015	-150.168	703.538	114.092	-214.064	807.014	39.4212	264.379	916.212	851.301	234.734	966.252	1073.68	187.628	992.779	516.285	180.979	910.775	107.877	208.473	1020.07	56.9325
1627	0	-187.57	794.88	892.474	-126.676	785.122	1146.07	-137.44	771.883	498.321	-149.199	704.522	115.393	-214.341	806.944	39.4344	266.125	918.748	851.258	237.497	968.96	1074.24	189.115	993.244	516.277	181.174	910.87	107.789	208.403	1020.14	56.9971
1628	0	-185.694	797.259	894.048	-124.14	787.783	1147.4	-136.684	774.853	499.677	-148.274	705.643	116.802	-214.308	806.367	39.3272	268.081	920.925	851.28	240.058	971.456	1074.97	190.235	993.26	516.171	181.28	910.893	107.724	208.439	1020.1	56.8942
1629	0	-183.908	799.541	895.923	-121.603	790.24	1148.92	-136.181	777.999	501.071	-147.137	706.903	118.461	-214.295	805.74	39.2812	269.882	922.862	851.241	242.537	974.106	1075.78	191.671	993.273	516.261	181.435	910.942	107.647	208.476	1020.22	56.9265
1630	0	-182.134	801.781	897.729	-119.22	792.575	1150.44	-135.663	780.989	502.532	-145.869	707.705	119.794	-213.896	805.056	39.1922	271.335	924.748	851.58	244.597	976.238	1076.58	192.863	992.895	516.319	181.546	910.971	107.598	208.53	1020.25	56.9173
1631	0	-180.561	803.966	899.676	-116.733	794.865	1152.23	-135.347	784.683	504.107	-144.741	709.877	121.479	-213.956	805.072	39.3402	272.94	926.441	851.944	247.092	978.775	1077.5	194.023	992.32	516.519	181.67	910.947	107.55	208.467	1020.11	56.8116
1632	0	-178.932	805.868	901.662	-114.396	797.013	1153.98	-135.058	788.181	505.72	-143.399	711.627	122.946	-214.118	804.885	39.5863	274.117	928.162	852.434	249.297	981.241	1078.42	195.134	991.562	516.614	181.773	910.933	107.459	208.46	1020.11	56.8095
1633	0	-177.496	808.016	903.65	-112.03	799.03	1155.78	-134.834	791.66	507.283	-142.166	713.24	124.842	-213.994	804.649	39.6875	275.205	929.915	852.952	251.405	983.507	1079.26	196.269	990.842	516.856	181.897	910.877	107.406	208.451	1020.14	56.7941
1634	0	-176.089	809.911	905.721	-109.799	800.993	1157.56	-134.834	795.557	509.056	-141.414	715.258	126.488	-213.465	804.457	39.7476	276.425	931.431	853.621	253.456	985.776	1080.21	197.376	990.018	517.034	181.998	910.819	107.338	208.472	1020.1	56.8024
1635	0	-174.858	811.988	907.855	-107.564	802.993	1159.5	-134.837	799.723	510.744	-140.648	717.054	128.196	-212.639	804.246	39.5824	278.036	932.736	854.313	255.408	987.912	1081.14	198.432	989.125	517.234	182.1	910.758	107.243	208.508	1020.19	56.8855
1636	0	-173.726	814.168	909.931	-105.455	804.852	1161.19	-134.924	803.775	512.349	-139.671	719.223	130.191	-212.467	803.379	39.7126	279.467	934.061	855.013	257.271	989.928	1082.03	199.489	988.146	517.41	182.187	910.732	107.161	208.506	1020.2	56.8737
1637	0	-172.656	816.416	911.932	-103.298	806.78	1162.91	-135.192	808.146	514.024	-139.256	720.823	132.075	-211.963	803.421	39.8502	280.804	935.423	855.731	259.134	992.072	1082.82	200.516	987.224	517.608	182.306	910.646	107.108	208.554	1020.08	56.7885
1638	0	-171.583	818.366	914.031	-101.177	808.57	1164.7	-135.321	812.393	515.691	-138.759	723.14	133.638	-211.602	804.202	40.1116	281.946	936.922	856.317	261.054	994.217	1083.66	201.567	986.406	517.796	182.388	910.568	106.991	208.557	1020.13	56.8054
1639	0	-170.63	820.464	916.063	-99.1638	810.417	1166.27	-136.395	819.035	517.756	-138.292	724.822	135.589	-211.039	804.177	40.4493	282.953	938.48	856.825	262.697	996.026	1084.33	202.577	985.594	517.927	182.503	910.503	106.917	208.597	1020.11	56.8004
1640	0	-169.745	822.744	917.938	-97.1394	812.259	1167.76	-137.197	824.717	519.339	-137.915	727.015	137.643	-211.079	805.2	41.1934	284.171	939.993	857.233	264.345	997.813	1084.88	203.52	984.829	518.03	182.577	910.424	106.841	208.596	1020.07	56.7855
1641	0	-169.1	825.382	919.719	-95.1719	813.808	1169.25	-137.908	829.498	520.485	-137.795	729.184	139.626	-211.284	805.901	41.7927	285.089	941.64	857.526	266.181	999.698	1085.37	204.405	984.009	518.083	182.66	910.309	106.746	208.59	1020.05	56.7788
1642	0	-168.179	827.963	921.38	-93.3129	815.481	1170.53	-138.62	834.57	521.932	-138.139	731.93	141.485	-211.34	807.143	42.6456	286.12	943.277	857.799	267.824	1001.42	1085.86	205.272	983.312	518.078	182.709	910.22	106.663	208.58	1019.99	56.7989
1643	0	-167.312	830.447	923.052	-91.5247	817.073	1171.74	-139.335	839.756	523.104	-138.917	735.052	143.305	-211.977	809.652	43.6436	287.197	944.797	858.041	269.378	1002.93	1086.22	206.078	982.645	518.1	182.719	910.086	106.566	208.596	1019.99	56.7989
1644	0	-166.595	833.165	924.464	-89.6949	819.103	1173.02	-140.784	845.85	524.46	-140.036	738.437	145.099	-212.512	812.117	44.4407	288.131	946.412	858.197	271.044	1004.55	1086.55	206.973	982.114	518.082	182.78	910.001	106.504	208.82	1020.32	57.208
1645	0	-165.857	835.958	925.73	-88.1536	820.711	1173.64	-142.147	851.175	525.622	-141.113	742.01	146.392	-213.577	816.165	45.338	288.96	948.01	858.282	272.681	1006.06	1086.75	207.799	981.695	518.025	182.817	909.887	106.374	208.608	1019.94	56.8563
1646	0	-165.161	838.778	926.945	-86.5736	822.18	1174.51	-143.424	856.257	526.68	-143.133	746.731	147.596	-214.823	820.71	46.0918	290.123	949.466	858.325	274.392	1007.55	1086.95	208.639	981.451	517.998	182.763	909.855	106.184	208.827	1020.28	57.2446
1647	0	-164.461	841.711	928.154	-85.1202	823.825	1175.19	-144.694	861.514	527.747	-145.462	751.308	148.605	-216.213	825.878	46.5101	290.937	951.008	858.285	275.784	1008.66	1087.1	209.416	981.334	517.905	182.787	909.753	106.182	208.825	1020.31	57.2726
1648	0	-163.894	844.588	929.097	-83.7058	825.394	1175.98	-145.791	866.331	528.839	-148.217	756.911	149.299	-218.078	832.876	46.8703	291.774	952.548	858.248	277.785	1010.36	1087.28	210.2	981.416	517.843	182.657	909.902	105.964	208.847	1020.3	57.2816
1649	0	-163.151	847.612	929.967	-82.3884	827.022	1176.49	-147.098	870.911	529.885	-151.659	763.276	149.79	-219.728	841.33	47.0482	292.706	953.847	858.094	279.436	1011.61	1087.36	210.967	981.64	517.68	182.82	909.561	106.094	208.853	1020.29	57.2954
1650	0	-162.645	850.634	930.941	-81.1513	828.725	1176.96	-148.37	875.579	530.891	-155.175	770.468	150.242	-221.497	850.063	46.9037	293.661	955.164	857.987	280.626	1012.35	1087.53	211.616	982.029	517.495	182.589	909.852	105.861	208.654	1019.9	56.8729
1651	0	-161.936	853.676	931.706	-80.0393	830.644	1177.28	-148.923	879.62	531.873	-159.344	778.608	150.529	-223.114	859.487	46.4503	294.258	956.498	857.832	282.363	1013.6	1087.48	212.288	982.701	517.33	182.754	909.503	105.996	208.911	1020.27	57.3067
1652	0	-161.366	856.639	932.433	-78.9777	832.421	1177.63	-149.877	883.749	532.56	-163.544	786.532	150.185	-224.931	869.509	45.997	295.149	957.714	857.68	284.128	1014.87	1087.5	212.796	983.512	517.122	182.611	909.568	105.985	208.933	1020.31	57.3286
1653	0	-160.703	859.919	932.863	-77.9633	834.509	1177.76	-150.978	888.224	533.25	-168.476	794.747	150.288	-227.41	880.762	45.9807	295.79	958.815	857.537	285.647	1015.82	1087.53	213.295	984.47	516.898	182.59	909.575	105.93	208.955	1020.27	57.3374
1654	0	-160.165	862.927	933.453	-76.9977	836.305	1178	-152.212	893.286	534.068	-173.017	804.383	149.885	-229.637	892.941	45.9781	296.66	959.97	857.382	286.962	1016.38	1087.57	213.677	985.54	516.661	182.509	909.581	105.892	208.956	1020.23	57.3353
1655	0	-159.7	865.956	934.11	-76.108	838.305	1178.11	-153.179	898.151	534.89	-177.757	812.941	149.973	-231.308	904.517	46.0853	297.273	961.154	857.103	288.713	1017.4	1087.55	213.953	986.828	516.352	182.366	909.649	105.869	208.951	1020.26	57.3702
1656	0	-159.042	869.09	934.245	-75.2689	840.269	1178.07	-153.862	902.425	535.443	-182.246	822.31	149.927	-233.719	916.694	46.6619	297.669	962.188	856.609	290.121	1018.27	1087.55	214.181	988.06	516.006	182.24	909.683	105.911	208.98	1020.28	57.4119
1657	0	-158.738	872.079	934.747	-74.5397	842.253	1178.08	-154.62	907.051	535.868	-186.458	832.366	149.7	-236.575	929.929	47.43	298.536	963.528	856.379	291.83	1019.28	1087.51	214.303	989.437	515.682	182.086	909.783	105.829	208.742	1019.85	57.0011
1658	0	-158.158	874.929	934.976	-73.8106	844.364	1177.98	-155.614	912.375	536.443	-190.335	842.766	149.731	-238.769	941.825	48.5806	299.206	964.745	856.052	293.052	1019.75	1087.4	214.402	990.852	515.274	181.94	909.804	105.845	208.951	1020.2	57.4346
1659	0	-157.748	877.84	935.116	-73.0797	846.078	1177.86	-156.453	917.524	537.013	-194.296	852.833	149.902	-241.218	954.368	49.7135	299.797	966.143	855.632	294.357	1020.39	1087.35	214.4	992.36	514.895	181.823	909.896	105.812	208.717	1019.92	57.1386
1660	0	-157.297	880.7	935.392	-72.413	847.694	1177.8	-157.262	923.153	537.509	-197.526	863.658	149.924	-244.335	966.377	51.4366	300.072	967.782	855.103	295.915	1021.49	1087.34	214.383	994.006	514.567	181.646	909.936	105.874	208.68	1019.95	57.1628
1661	0	-156.877	883.556	935.511	-71.7985	849.424	1177.61	-158.017	928.9	538.013	-200.577	873.995	150.232	-247.296	978.419	53.2276	300.396	969.417	854.637	296.898	1022.01	1087.21	214.284	995.673	514.176	181.549	909.987	105.799	208.727	1019.85	57.1343
1662	0	-156.693	886.666	935.743	-71.1754	850.93	1177.49	-158.765	934.539	538.514	-203.149	884.454	150.656	-250.272	990.21	55.1441	300.856	971.118	854.251	298.032	1022.77	1087.16	214.161	997.459	513.761	181.352	910.119	105.853	208.619	1019.89	57.2517
1663	0	-156.367	889.604	935.749	-70.6189	852.352	1177.33	-159.534	940.566	539.095	-205.477	894.759	151.108	-253.367	1001.68	57.1384	301.063	972.915	853.843	299.141	1023.72	1087.08	214	999.191	513.377	181.018	910.221	105.759	208.73	1019.94	57.2467
1664	0	-155.975	892.467	935.838	-70.1069	853.732	1177.18	-160.294	946.388	539.665	-207.419	904.726	151.53	-256.323	1012.91	59.1501	301.323	974.928	853.316	300.017	1024.7	1087.01	213.852	1001.05	512.987	180.85	910.434	105.795	208.948	1020.23	57.5965
1665	0	-155.9	895.199	936.035	-69.5952	855.164	1176.91	-160.838	952.721	540.395	-208.79	914.765	152.039	-259.568	1023.24	61.494	301.668	976.815	852.884	300.871	1025.78	1086.91	213.618	1002.84	512.492	180.786	910.503	105.777	208.558	1019.91	57.3246
1666	0	-155.628	898.006	936.016	-69.1066	856.983	1176.43	-161.454	958.921	541.016	-209.946	925.451	152.044	-262.648	1033.87	63.7868	301.825	978.697	852.524	301.768	1026.98	1086.83	213.4	1004.7	512.112	180.72	910.577	105.806	208.803	1020.17	57.6658
1667	0	-155.54	900.929	936.222	-68.6556	858.495	1176.22	-162.155	965.287	541.773	-210.767	935.912	152.385	-266.045	1044.87	65.9211	301.999	980.785	852.103	302.233	1027.93	1086.67	213.179	1006.54	511.746	180.108	911.29	105.744	208.575	1019.92	57.392
1668	0	-155.42	903.943	936.302	-68.2594	859.973	1175.84	-162.559	971.791	542.469	-211.341	945.982	152.825	-268.352	1054.27	68.236	302.125	982.833	851.724	303.067	1029.28	1086.62	212.969	1008.35	511.298	179.953	911.421	105.724	208.529	1019.87	57.4135
1669	0	-155.259	906.872	936.373	-67.9043	861.301	1175.57	-163.197	977.965	543.238	-211.312	956.801	153.142	-270.577	1063.86	70.3444	302.178	984.85	851.359	303.669	1030.58	1086.53	212.739	1010.14	510.878	179.839	911.481	105.718	208.518	1019.9	57.442
1670	0	-155.205	909.775	936.468	-67.5577	862.249	1175.67	-163.862	985.107	544.004	-211.447	966.315	153.712	-272.629	1073.76	72.451	302.23	986.949	851.064	304.167	1031.7	1086.47	212.528	1011.87	510.522	179.663	911.491	105.755	208.53	1019.88	57.4431
1671	0	-155.186	912.667	936.434	-67.4356	864.215	1175.23	-164.704	992.181	544.645	-211.24	975.825	154.376	-274.124	1083.27	74.5235	302.318	988.9	850.734	304.717	1033.09	1086.43	212.31	1013.7	510.119	179.63	911.6	105.77	208.522	1019.88	57.4681
1672	0	-155.154	915.785	936.548	-67.348	866.088	1174.74	-164.881	998.297	545.312	-211.021	985.218	155.031	-275.843	1092.87	76.5719	302.121	991.046	850.306	305.232	1034.39	1086.35	212.053	1015.55	509.654	179.566	911.652	105.836	208.538	1019.85	57.5255
1673	0	-155.181	918.832	936.652	-67.38	867.772	1174.3	-164.92	1004.27	546.027	-210.738	994.706	155.561	-276.596	1102.77	78.314	301.931	992.834	850.13	305.628	1035.51	1086.31	211.859	1017.42	509.252	179.492	911.792	105.82	208.481	1019.89	57.5715
1674	0	-155.242	921.786	936.755	-67.3827	869.561	1173.86	-165.082	1010.7	546.734	-210.385	1004.02	156.363	-276.89	1112.56	79.914	302.195	995.031	849.789	306.052	1036.72	1086.27	211.617	1019.28	508.913	179.381	911.859	105.855	208.455	1019.9	57.598
1675	0	-155.359	924.565	936.935	-67.3256	871.343	1173.41	-164.638	1016.52	547.13	-210.068	1013.59	157.088	-276.716	1122.56	81.4578	302.21	996.939	849.552	306.537	1037.94	1086.22	211.384	1021.06	508.436	179.256	911.95	105.86	208.459	1019.88	57.587
1676	0	-155.363	927.691	937.006	-67.1563	873.204	1173.02	-164.572	1023.03	547.675	-209.822	1023.12	157.708	-276.257	1132.72	82.7922	302.185	998.896	849.286	307.134	1039.23	1086.23	211.192	1022.93	507.995	179.18	912.034	105.922	208.462	1019.89	57.6
1677	0	-155.427	930.808	936.958	-67.2378	874.908	1172.56	-164.166	1028.89	548.363	-209.427	1032.87	158.425	-275.431	1143.12	84.1095	302.139	1000.86	849.01	307.48	1040.36	1086.18	211.021	1024.8	507.592	179.104	912.199	105.97	208.434	1019.9	57.5772
1678	0	-155.608	933.78	937.013	-67.348	876.496	1172.08	-163.949	1035.54	549.077	-209.078	1042.33	159.198	-274.331	1153.59	85.4056	302.087	1002.78	848.752	307.797	1041.37	1086.1	210.837	1026.7	507.194	178.991	912.349	106.009	208.427	1019.94	57.6049
1679	0	-155.782	936.702	937.026	-67.4619	878.172	1171.7	-163.38	1041.55	549.649	-208.655	1052.07	159.914	-272.544	1164.3	86.5454	301.993	1004.78	848.525	308.111	1042.48	1086.12	210.644	1028.58	506.709	178.913	912.504	106.08	208.387	1019.96	57.5863
1680	0	-155.828	940.056	936.925	-67.4872	879.946	1171.27	-163.296	1048.51	550.261	-208.274	1061.31	160.509	-270.536	1174.74	87.6056	301.812	1006.69	848.258	308.513	1043.68	1086.1	210.551	1030.46	506.321	178.882	912.678	106.064	208.351	1020.01	57.5882
1681	0	-156.051	943.331	936.897	-67.6873	881.58	1170.8	-162.633	1054.52	550.872	-207.657	1070.94	161.244	-268.376	1184.95	88.5942	301.794	1008.65	848.06	308.74	1044.74	1086.03	210.367	1032.34	505.921	178.84	912.834	106.226	208.339	1020	57.512
1682	0	-156.239	946.289	936.759	-67.7189	883.307	1170.36	-161.866	1060.55	551.235	-207.044	1080.35	161.833	-266.271	1195.35	89.5397	301.749	1010.54	847.839	309.136	1045.9	1086	210.253	1034.26	505.433	179.164	912.411	106.449	208.315	1020.1	57.5479
1683	0	-156.492	949.711	936.552	-68.0416	884.84	1169.91	-161.329	1066.85	551.704	-206.363	1089.54	162.258	-263.694	1205.79	90.4781	301.65	1012.47	847.581	309.241	1046.86	1085.95	210.158	1036.23	504.988	178.701	913.189	106.341	208.303	1020.15	57.4994
1684	0	-156.893	953.017	936.512	-68.3957	886.293	1169.35	-160.603	1073.07	552.234	-205.439	1098.95	162.987	-261.167	1215.93	91.1884	301.43	1014.46	847.263	309.315	1047.74	1085.79	210.043	1038.13	504.528	178.818	913.14	106.507	208.284	1020.2	57.4873
1685	0	-156.938	956.424	936.246	-68.863	887.784	1168.89	-159.63	1078.75	552.489	-204.55	1108.05	163.305	-258.136	1225.3	91.8171	301.254	1016.38	846.911	309.275	1048.66	1085.74	209.953	1040.14	504.054	178.714	913.386	106.573	208.255	1020.23	57.4211
1686	0	-157.09	959.831	935.906	-69.1084	889.474	1168.23	-158.592	1084.19	552.532	-203.498	1116.09	163.815	-255.3	1235.19	92.5238	301.062	1018.26	846.507	309.457	1049.78	1085.47	209.845	1042.15	503.558	178.625	913.697	106.626	208.276	1020.3	57.4351
1687	0	-157.417	963.391	935.647	-69.3294	891.286	1167.46	-157.464	1089.65	552.772	-202.301	1125.34	163.932	-253.204	1245.03	93.4543	300.979	1020.08	846.139	309.663	1051.02	1085.11	209.778	1044.19	503.047	178.614	913.801	106.715	208.22	1020.34	57.4137
1688	0	-157.569	966.63	935.47	-69.9122	892.592	1166.97	-156.576	1095.28	552.821	-201.104	1132.49	164.35	-250.083	1253.83	94.0346	300.625	1021.89	845.754	309.508	1051.76	1085.03	209.629	1046.1	502.479	178.544	914.105	106.779	208.324	1020.28	57.3577
1689	0	-157.771	970.271	935.007	-70.2792	894.134	1166.25	-155.713	1101.39	553.001	-199.723	1140.93	164.31	-247.254	1262.33	94.5503	300.493	1023.65	845.294	309.569	1052.73	1084.7	209.572	1048.08	501.935	178.486	914.236	106.842	208.246	1020.43	57.41
1690	0	-158.08	974.072	934.547	-70.5253	895.949	1165.53	-154.872	1107.23	553.012	-198.266	1147.58	164.726	-244.603	1270.73	95.0824	300.181	1025.47	844.817	309.75	1053.97	1084.39	209.457	1050.07	501.402	178.438	914.401	106.923	208.242	1020.45	57.3996
1691	0	-158.216	977.879	934.215	-70.9649	897.525	1164.8	-153.867	1112.87	552.988	-196.82	1154.63	164.693	-242.263	1279.31	95.6488	300.028	1027.13	844.4	309.738	1054.98	1084.07	209.401	1052.02	500.863	178.254	914.731	106.93	208.182	1020.47	57.3968
1692	0	-158.599	981.711	933.677	-71.5086	899.039	1163.88	-152.283	1117.1	552.508	-195.142	1161.82	164.53	-239.646	1286.9	96.1688	299.843	1028.75	843.937	309.622	1055.92	1083.54	209.201	1053.92	500.256	178.276	914.783	107.067	208.19	1020.49	57.3801
1693	0	-158.634	985.177	933.056	-71.8799	900.663	1163.09	-151.116	1122	552.446	-193.572	1168.59	164.409	-237.027	1293.86	96.4327	299.735	1030.4	843.508	309.678	1056.97	1083.16	209.093	1055.91	499.747	178.044	915.111	107.084	208.264	1020.43	57.4005
1694	0	-158.876	988.914	932.601	-72.4111	902.213	1162.24	-149.869	1126.71	551.826	-191.768	1175.2	164.252	-234.756	1300.99	96.7623	299.362	1032.09	842.957	309.574	1057.95	1082.72	208.938	1057.81	499.231	177.947	915.333	107.141	208.23	1020.4	57.3864
1695	0	-159.027	992.455	931.833	-72.9036	903.743	1161.48	-148.534	1131.15	551.43	-190.029	1181.58	163.853	-232.718	1307.78	97.0575	299.175	1033.79	842.55	309.509	1058.91	1082.36	208.757	1059.7	498.633	177.85	915.535	107.191	208.135	1020.53	57.4382
1696	0	-159.264	996.041	931.137	-73.347	905.429	1160.59	-147.336	1135.82	550.908	-188.291	1187.06	163.195	-230.486	1314.38	97.1534	298.983	1035.4	842.114	309.494	1060.03	1081.87	208.573	1061.54	498.081	177.696	915.731	107.259	208.131	1020.58	57.443
1697	0	-159.51	999.461	930.477	-73.799	907.087	1159.81	-146.083	1139.7	550.15	-186.469	1193.05	162.898	-228.26	1320.3	97.1703	298.774	1037	841.63	309.469	1061.11	1081.5	208.423	1063.34	497.564	177.601	915.874	107.296	208.118	1020.56	57.4631
1698	0	-159.646	1002.89	929.659	-74.2785	908.781	1159.11	-144.867	1143.47	549.498	-184.423	1198.69	162.292	-225.976	1325.32	96.7587	298.46	1038.6	841.194	309.417	1062.24	1081.19	208.195	1065.04	497.018	177.532	916.033	107.349	208.108	1020.55	57.4682
1699	0	-160.004	1006.26	928.901	-75.1628	911.204	1158.16	-143.697	1146.97	548.527	-182.81	1203.56	161.798	-223.798	1331	96.7598	298.156	1040.35	840.8	309.324	1063.38	1080.93	208.012	1066.7	496.554	177.539	915.974	107.448	208.092	1020.59	57.4983
1700	0	-160.243	1009.39	927.956	-75.9351	913.641	1157.38	-142.593	1150.2	547.816	-180.723	1208.65	161.005	-222.123	1336.69	96.2717	298.014	1041.96	840.485	309.12	1064.33	1080.62	207.839	1068.2	496.05	177.333	916.354	107.4	208.089	1020.6	57.4976
1701	0	-160.546	1012.5	927.078	-76.9837	915.898	1156.59	-141.603	1153.23	546.79	-178.807	1212.68	160.248	-219.467	1340.92	96.0338	297.775	1043.38	840.182	308.991	1065.49	1080.42	207.65	1069.63	495.566	177.294	916.293	107.542	208.064	1020.58	57.4754
1702	0	-160.842	1015.5	926.233	-78.0724	918.281	1155.7	-140.364	1155.77	545.76	-177.173	1216.43	159.587	-217.277	1345.12	95.1638	297.511	1044.98	839.926	308.773	1066.63	1080.21	207.661	1071.23	495.109	177.18	916.402	107.588	208.079	1020.58	57.5
1703	0	-161.049	1018.32	925.39	-79.1813	920.668	1155.05	-139.347	1157.95	544.588	-175.456	1220.24	158.778	-215.328	1349.46	94.4015	297.202	1046.56	839.706	308.493	1067.8	1080.14	207.47	1072.35	494.845	177.024	916.642	107.5	208.053	1020.57	57.5066
1704	0	-161.515	1021.32	924.425	-80.1937	923.135	1154.5	-138.335	1160.01	543.377	-173.487	1223.93	157.565	-212.974	1352.74	93.3039	296.941	1048.06	839.524	308.237	1068.98	1080.12	207.425	1073.53	494.471	177.04	916.571	107.662	208.108	1020.54	57.4977
1705	0	-161.911	1024.11	923.711	-81.2821	925.658	1153.68	-137.529	1161.94	542.236	-171.617	1227.03	156.619	-211	1356.33	92.2503	296.727	1049.48	839.45	308.019	1070.25	1080.02	207.36	1074.76	494.154	177.014	916.638	107.719	208.11	1020.6	57.5162
1706	0	-162.273	1026.73	922.628	-82.2566	928.559	1153	-136.674	1163.64	540.93	-169.907	1229.79	155.679	-208.782	1358.81	90.8714	296.563	1050.78	839.5	307.613	1071.43	1080.2	207.429	1075.87	493.9	176.978	916.684	107.746	208.128	1020.6	57.4922
1707	0	-162.718	1029.58	921.896	-83.4396	931.328	1152.43	-135.894	1165.23	539.744	-168.231	1232.26	154.51	-207.255	1361.14	89.4351	296.075	1052.11	839.453	307.235	1072.65	1080.25	207.432	1076.89	493.634	177	916.736	107.808	208.153	1020.56	57.4298
1708	0	-163.105	1032.15	921.041	-84.6547	934.077	1151.92	-135.106	1166.6	538.391	-166.604	1234.22	153.405	-205.387	1363.05	87.7506	295.794	1053.48	839.437	306.787	1073.89	1080.33	207.549	1078.01	493.424	176.867	916.976	107.76	208.178	1020.65	57.4531
1709	0	-163.59	1034.98	920.314	-85.7442	937.141	1151.27	-134.388	1167.87	537.109	-164.91	1235.54	152.106	-203.55	1364.49	85.9747	296.469	1053.18	839.65	306.375	1075.16	1080.42	207.477	1078.88	493.202	176.891	916.914	107.929	208.207	1020.62	57.398
1710	0	-164.027	1037.8	919.584	-86.8136	940.158	1150.7	-133.748	1169.07	535.855	-163.423	1237.16	150.818	-201.916	1365.49	83.9659	296.129	1054.5	839.729	305.846	1076.49	1080.52	207.472	1079.77	493.011	176.885	916.981	108.019	208.391	1020.43	57.2316
1711	0	-164.61	1040.49	918.867	-88.0131	942.892	1150.12	-133.103	1170	534.506	-161.877	1237.78	149.44	-200.453	1366.14	81.8938	295.709	1055.9	839.812	305.31	1077.86	1080.64	207.481	1080.62	492.851	176.912	917.172	108.06	208.45	1020.46	57.1972
1712	0	-164.971	1043.14	918.163	-89.2545	945.373	1149.73	-132.54	1171.18	533.345	-160.307	1238.54	147.943	-198.782	1365.97	79.6829	295.292	1057.18	839.85	304.71	1079.17	1080.73	207.44	1081.55	492.716	176.823	917.199	108.307	208.344	1020.77	57.2285
1713	0	-165.635	1046.04	917.417	-90.3751	948.209	1149.4	-132.132	1172.38	531.997	-159.198	1238.58	146.537	-197.604	1365.68	77.3294	294.921	1058.51	839.933	304.031	1080.52	1080.85	207.194	1082.38	492.6	176.799	917.298	108.373	208.389	1020.99	57.3228
1714	0	-166.112	1048.78	916.729	-91.5582	951.316	1148.9	-131.854	1173.49	530.802	-157.478	1238.14	144.892	-196.257	1364.71	74.8048	294.446	1059.83	839.952	303.309	1081.89	1080.94	207.205	1083.49	492.36	176.651	917.513	108.352	208.648	1020.88	57.2006
1715	0	-166.82	1051.75	915.967	-92.8625	954.304	1148.39	-131.419	1174.36	529.482	-156.471	1237.81	143.403	-195.143	1363.49	72.1721	293.846	1061.29	839.938	302.625	1083.39	1080.98	206.993	1084.43	492.239	176.708	917.474	108.528	208.78	1020.91	57.1291
1716	0	-167.32	1054.5	915.214	-94.2156	957.24	1147.86	-131.204	1175.57	528.178	-155.31	1236.57	141.746	-193.955	1361.89	69.4063	293.216	1062.72	839.934	301.897	1084.91	1080.99	206.862	1085.46	492.007	176.623	917.653	108.649	208.781	1021.01	57.0616
1717	0	-168.034	1057.52	914.548	-95.4758	960.465	1147.38	-131.068	1176.34	526.892	-154.348	1235.49	139.993	-192.931	1359.92	66.4237	292.568	1064.09	839.868	301.096	1086.4	1080.97	206.701	1086.49	491.754	176.635	917.588	108.906	208.879	1021.02	57.0052
1718	0	-168.774	1060.62	913.797	-96.8356	963.723	1146.9	-131.015	1177.31	525.524	-153.558	1233.81	138.358	-191.961	1357.84	63.3237	292.002	1065.66	839.804	300.249	1088.05	1080.95	206.521	1087.64	491.521	176.705	917.586	109.127	208.828	1020.91	56.7326
1719	0	-169.442	1063.5	913.008	-98.3374	966.428	1146.49	-131.072	1178.13	524.12	-152.938	1232.47	136.507	-190.901	1355.31	60.0002	291.316	1067.19	839.766	299.459	1089.86	1080.96	206.298	1088.61	491.276	177.103	917.122	109.471	208.92	1020.96	56.7136
1720	0	-170.262	1066.53	912.203	-99.695	969.434	1146.04	-131.141	1178.77	522.778	-152.58	1230.67	134.908	-189.847	1352.6	56.4963	290.546	1068.64	839.688	298.27	1091.32	1080.77	206.151	1089.76	491.099	176.721	917.646	109.505	208.953	1021.03	56.6907
1721	0	-171.141	1069.6	911.474	-101.285	972.325	1145.41	-131.331	1179.39	521.235	-152.17	1228.9	133.038	-189.014	1349.85	52.9627	289.668	1070.18	839.598	297.367	1093.13	1080.68	206.044	1090.95	490.921	176.677	917.679	109.693	209.044	1021.1	56.6311
1722	0	-172.018	1072.69	910.533	-102.792	975.669	1144.77	-131.722	1180.13	519.799	-151.893	1226.59	131.226	-188.014	1346.9	49.3234	288.94	1071.76	839.565	296.401	1095.16	1080.4	205.525	1091.94	490.591	176.639	917.692	109.859	209.059	1021.04	56.5425
1723	0	-172.986	1075.75	909.688	-104.294	979.404	1144.23	-132.247	1180.82	518.312	-151.918	1224.41	129.336	-187.196	1343.99	45.6016	288.081	1073.4	839.475	295.085	1096.83	1080.38	205.148	1093.2	490.262	176.643	917.733	110.057	208.869	1021.25	56.4866
1724	0	-173.982	1078.95	908.586	-106.034	982.636	1143.65	-132.712	1181.05	516.621	-152.062	1222.15	127.532	-186.384	1340.74	41.9065	286.949	1074.9	839.282	293.915	1098.92	1080.18	204.905	1094.5	489.929	177.162	917.012	110.407	209.045	1021.03	56.3989
1725	0	-174.981	1082.09	907.792	-107.74	985.958	1142.98	-133.171	1181.24	514.94	-152.485	1219.87	125.669	-185.675	1337.57	38.9355	286.002	1076.53	839.067	292.613	1100.86	1079.91	204.551	1095.81	489.58	176.561	917.74	110.412	208.954	1021.19	56.3461
1726	0	-176.167	1085.32	906.627	-109.436	989.692	1142.15	-133.898	1181.56	513.348	-152.743	1217.51	124.145	-184.927	1335.48	39.1106	285.054	1078.22	838.902	291.271	1102.96	1079.63	204.158	1097.15	489.191	176.499	917.829	110.529	208.971	1021.25	56.3289
1727	0	-177.123	1087.99	905.574	-111.217	992.818	1141.52	-134.618	1181.68	511.662	-152.57	1215.2	122.933	-183.596	1333.26	39.1771	283.974	1079.95	838.696	289.711	1104.97	1079.43	203.705	1098.57	488.795	177.178	917.199	110.741	208.949	1021.18	56.2211
1728	0	-178.427	1091.42	904.434	-113.002	996.453	1140.84	-135.038	1181.3	509.809	-153.395	1213.32	121.345	-182.872	1332.86	39.6033	282.749	1081.75	838.51	288.39	1107.36	1079.12	203.194	1099.95	488.341	176.552	917.912	110.899	209.037	1021.22	56.227
1729	0	-179.823	1094.72	903.281	-114.737	1001.34	1139.85	-135.093	1180.4	507.955	-154.484	1212.4	119.759	-182.472	1333.09	40.0907	281.576	1083.53	838.363	286.801	1109.62	1078.87	202.684	1101.43	487.998	177.097	917.233	111.221	209.032	1021.22	56.1833
1730	0	-181.109	1097.67	902.089	-116.91	1004.61	1139.1	-135.687	1180.71	506.286	-152.741	1206.11	117.026	-182.269	1333.72	40.6901	280.379	1085.47	838.204	285.171	1111.98	1078.55	202.168	1102.95	487.609	177.099	917.298	111.289	209.1	1021.1	56.1037
1731	0	-182.429	1100.7	900.889	-119.096	1007.41	1138.62	-135.528	1179.54	504.463	-153.107	1203.05	114.89	-182.242	1334.29	41.0187	278.927	1087.51	837.989	283.443	1114.45	1078.24	201.536	1104.44	487.062	176.95	917.489	111.482	209.202	1021.05	56.0853
1732	0	-184.017	1103.92	899.674	-121.251	1010.99	1138.07	-136.304	1179.77	503.041	-153.921	1202.69	113.408	-182.308	1334.71	41.1983	277.533	1089.66	837.695	281.836	1117.25	1077.83	200.883	1106.06	486.616	176.951	917.553	111.66	209.124	1021.29	56.1818
1733	0	-185.508	1106.86	898.582	-123.294	1014.77	1137.51	-136.966	1179.89	501.715	-154.964	1203.8	112.906	-182.345	1334.79	41.1961	275.943	1091.77	837.321	279.724	1119.68	1077.57	200.237	1107.69	486.214	176.923	917.672	111.82	209.244	1021.01	56.0017
1734	0	-187.144	1110.02	897.557	-125.416	1019.57	1136.83	-137.317	1179.8	500.633	-155.51	1205.16	111.85	-182.319	1334.83	41.3412	274.45	1094.03	837.07	278.017	1122.73	1077.31	199.64	1109.28	485.713	176.874	917.823	112.051	209.246	1021.03	56.0083
1735	0	-188.746	1112.87	896.547	-127.807	1023.1	1136.48	-137.763	1180.32	499.568	-154.902	1204.03	110.398	-182.101	1334.88	41.5539	272.712	1096.26	836.831	275.783	1125.4	1076.83	198.933	1110.94	485.326	176.795	917.939	112.33	209.297	1021.05	55.996
1736	0	-190.423	1115.52	895.7	-130.197	1026.47	1136.17	-137.894	1181.25	498.572	-154.446	1207.95	110.097	-181.868	1334.9	41.6789	270.919	1098.57	836.512	273.627	1128.42	1076.34	198.072	1112.6	484.971	176.752	918.085	112.546	209.302	1021.02	55.9165
1737	0	-192.077	1118.21	894.796	-132.596	1029.58	1135.97	-137.619	1182.05	497.584	-154.002	1210.16	110.436	-181.554	1334.81	41.8054	268.902	1100.93	836.138	271.424	1131.54	1075.93	197.155	1114.21	484.659	176.729	918.256	112.89	209.302	1020.99	55.8564
1738	0	-193.882	1120.64	894.11	-134.985	1033.13	1136.08	-137.114	1182.9	496.658	-153.258	1211.77	110.209	-181.298	1334.78	41.9572	267.028	1103.38	835.814	269.06	1134.77	1075.52	196.205	1115.88	484.343	176.7	918.454	113.238	209.343	1020.89	55.7609
1739	0	-195.702	1123.22	893.275	-137.372	1036.71	1136.08	-137.061	1184.48	495.988	-152.177	1211.75	109.883	-181.07	1334.8	42.1589	264.924	1105.78	835.653	266.633	1138.03	1075.05	195.254	1117.59	484.154	176.597	918.736	113.598	209.349	1020.96	55.7556
1740	0	-197.582	1125.51	892.753	-139.807	1040.19	1136.37	-137.603	1186.6	495.577	-151.358	1211.42	109.42	-181.001	1334.93	42.301	262.73	1108.12	835.461	264.209	1141.43	1074.62	194.214	1119.21	483.966	176.557	919.039	114.069	209.391	1020.97	55.7267
1741	0	-199.572	1127.58	892.336	-142.235	1043.45	1136.54	-137.983	1188.16	495.294	-150.55	1210.73	108.947	-180.955	1334.99	42.3823	260.531	1110.56	835.366	261.582	1144.76	1074.15	193.081	1120.83	483.802	176.49	919.321	114.512	209.41	1021	55.7495
1742	0	-201.682	1129.7	891.94	-144.479	1047.24	1136.71	-139.158	1189.91	495.176	-150.489	1211.05	108.877	-180.961	1335.1	42.3384	258.154	1112.8	835.283	259.059	1148.29	1073.73	191.97	1122.41	483.694	176.323	919.497	115.012	209.451	1020.8	55.5747
1743	0	-203.822	1131.9	891.84	-146.981	1050.91	1137.1	-140.608	1191.49	495.294	-150.816	1211.75	108.958	-180.844	1335.05	42.4011	255.807	1114.97	835.296	256.499	1151.92	1073.31	190.926	1124.06	483.655	176.431	919.949	115.623	209.516	1020.91	55.5883
1744	0	-206.139	1133.81	891.819	-149.284	1053.72	1137.58	-142.266	1192.97	495.389	-151.245	1212.47	109.014	-181.103	1335.52	42.6161	253.595	1117.14	835.415	253.909	1155.51	1072.94	189.82	1125.7	483.715	176.359	920.334	116.32	209.586	1021.05	55.5996
1745	0	-208.626	1136.38	892.282	-151.513	1057.01	1138.07	-144.211	1194.37	495.559	-151.666	1213.28	109.118	-181.315	1335.87	42.6563	251.286	1119.26	835.625	251.35	1159.11	1072.56	188.812	1127.44	483.907	176.525	920.848	117.076	209.629	1021.27	55.6153
1746	0	-210.938	1138.63	892.551	-153.71	1060.27	1138.73	-146.035	1195.62	495.704	-152.12	1212.83	108.688	-181.473	1336.02	42.6152	248.903	1121.26	835.982	248.706	1162.63	1072.29	187.947	1129.22	484.172	176.632	921.305	117.984	209.776	1021.37	55.6164
1747	0	-213.392	1141.04	892.976	-156.02	1063.08	1139.37	-147.989	1196.67	495.81	-152.42	1212.84	108.559	-181.569	1335.98	42.5177	246.557	1123.09	836.312	246.076	1166.16	1072.05	187.041	1130.93	484.503	176.677	921.859	118.852	209.834	1021.5	55.6112
1748	0	-215.839	1143.42	893.399	-158.119	1066.66	1139.89	-149.808	1197.65	495.816	-152.714	1213	108.474	-181.606	1336	42.4767	244.605	1125.06	836.81	243.517	1169.8	1071.93	186.056	1132.59	484.775	176.736	922.379	119.828	209.833	1021.61	55.5928
1749	0	-218.198	1145.66	893.701	-160.374	1070.15	1140.56	-151.428	1198.64	495.778	-153.032	1213.37	108.456	-181.731	1336.07	42.4441	241.814	1127.95	837.288	240.877	1173.32	1071.88	185.123	1134.19	485.45	176.764	922.951	120.817	209.685	1021.82	55.5511
1750	0	-220.649	1148.11	894.018	-162.762	1073.23	1141	-152.953	1199.38	495.68	-153.252	1213.7	108.336	-181.871	1336.07	42.4382	239.029	1131.05	837.812	238.204	1176.82	1071.92	184.305	1135.79	486.018	177.067	923.348	121.611	209.746	1021.95	55.557
1751	0	-223.216	1150.58	894.25	-165.064	1076.42	1141.64	-154.103	1199.84	495.51	-153.181	1213.71	108.182	-181.879	1336.13	42.4239	236.906	1133.37	838.444	235.524	1180.4	1071.99	183.402	1137.49	486.563	176.728	924.158	122.888	209.833	1022.05	55.5828
1752	0	-225.604	1153.01	894.316	-167.379	1080.11	1142.02	-155.373	1200.59	495.331	-152.637	1212.66	107.699	-181.851	1336.17	42.4093	234.746	1135.86	839.004	233.127	1184.3	1072.03	182.362	1139.26	487.046	176.691	924.804	124.178	209.894	1022.12	55.5985
1753	0	-227.911	1155.25	894.174	-169.944	1083.66	1142.37	-156.238	1200.74	495.059	-152.657	1213.75	107.637	-181.826	1336.15	42.4142	232.597	1138.52	839.575	230.242	1187.57	1072.27	181.241	1141.27	487.495	176.691	925.556	125.395	209.945	1022.32	55.6818
1754	0	-230.551	1158.48	894.198	-172.533	1087.32	1142.69	-157.394	1201.38	494.76	-153.157	1214.72	107.474	-181.795	1336.18	42.459	230.23	1141.45	839.796	227.55	1191.03	1072.48	180.233	1143.6	487.877	176.559	926.377	126.712	210.014	1022.45	55.775
1755	0	-232.816	1161.18	893.949	-175.137	1091.1	1142.96	-158.234	1201.68	494.355	-152.79	1214.52	107.077	-181.736	1336.17	42.4792	227.985	1144.47	840.045	224.856	1194.61	1072.61	179.301	1146.15	488.221	176.28	927.225	128.24	210.063	1022.68	55.869
1756	0	-234.941	1163.87	893.654	-177.604	1094.94	1143.14	-159.23	1202.02	494.041	-153.047	1215.23	106.879	-181.727	1336.16	42.4922	225.859	1147.55	840.236	222.352	1198.22	1072.74	178.283	1149.03	488.48	176.783	928.112	129.715	210.135	1022.97	56.0699
1757	0	-237.06	1166.64	893.222	-180.38	1098.69	1143.19	-160.192	1202.49	493.694	-153.175	1215.4	106.527	-181.705	1336.14	42.4971	223.713	1150.79	840.389	219.741	1201.79	1072.91	177.279	1152.45	488.742	176.577	929.617	131.659	210.145	1023.11	56.1454
1758	0	-239.103	1169.31	892.671	-183.057	1102.05	1143.36	-161.381	1203.46	493.384	-153.088	1215.84	106.43	-181.772	1336.24	42.5223	221.515	1154.08	840.466	217.099	1205.41	1073.08	176.43	1156.32	488.977	176.425	931.315	133.449	210.246	1023.36	56.315
1759	0	-241.18	1172.52	892.342	-185.575	1105.71	1143.32	-162.328	1204.04	493.076	-153.104	1216.15	106.221	-181.769	1336.21	42.5094	219.542	1157.4	840.63	214.384	1208.97	1073.19	175.672	1160.77	489.164	176.593	932.537	136.027	210.308	1023.66	56.5087
1760	0	-243.121	1175.41	891.883	-187.966	1109.62	1143.26	-163.617	1205.19	492.896	-153.131	1216.27	105.969	-181.793	1336.24	42.5053	217.532	1160.7	840.777	211.803	1212.53	1073.2	175.101	1165.83	489.412	176.578	934.388	138.579	210.619	1023.42	56.5263
1761	0	-245.028	1178.12	891.468	-190.529	1113.2	1143.17	-164.616	1205.91	492.58	-153.128	1216.32	105.779	-181.834	1336.29	42.5254	215.56	1164.03	840.893	209.24	1216.14	1073.22	174.723	1171.49	489.701	176.354	936.528	141.389	210.778	1023.59	56.7479
1762	0	-246.8	1180.78	890.97	-192.951	1116.39	1143.2	-165.817	1206.83	492.341	-153.188	1216.33	105.643	-181.853	1336.4	42.5368	213.754	1167.38	841.03	206.362	1219.58	1073.18	174.919	1177.97	490.261	176.357	939.11	144.641	210.736	1024.46	57.3497
1763	0	-248.664	1183.42	890.562	-195.217	1119.91	1143.06	-166.849	1207.61	492.002	-153.178	1216.38	105.483	-181.864	1336.44	42.5406	212.063	1170.76	841.17	203.994	1223.28	1073.05	175.046	1184.94	490.821	176.159	942.145	148.112	210.674	1025.07	57.7314
1764	0	-250.468	1185.96	890.195	-197.471	1123.39	1142.86	-167.914	1208.55	491.678	-153.049	1216.51	105.19	-181.856	1336.42	42.572	210.303	1174.12	841.247	201.457	1226.74	1072.84	174.823	1192.28	491.312	176.227	945.694	151.972	210.882	1026.1	58.378
1765	0	-252.197	1188.38	889.658	-199.672	1126.62	1142.68	-168.979	1209.3	491.429	-152.985	1216.7	105.026	-181.854	1336.4	42.5922	208.698	1177.42	841.313	198.874	1230.22	1072.57	175.112	1200.33	492.099	176.479	949.627	156.244	211.015	1027.31	59.2809
1766	0	-254.027	1190.81	889.182	-201.775	1130.13	1142.4	-169.971	1209.93	491.157	-152.894	1216.64	104.717	-181.875	1336.52	42.5854	207.488	1180.7	841.472	196.471	1233.51	1072.31	175.565	1209.08	493.098	176.36	954.217	160.809	211.056	1028.39	60.4688
1767	0	-255.737	1193.15	888.707	-203.815	1133.14	1142.18	-170.995	1210.36	490.791	-152.867	1216.85	104.536	-181.789	1336.35	42.5044	206.306	1183.96	841.594	193.989	1236.73	1072.02	176.035	1218.3	494.273	175.943	959.413	165.702	211.081	1029.93	62.2309
1768	0	-257.525	1195.47	888.173	-205.664	1136.65	1141.82	-172.028	1210.85	490.437	-152.818	1216.83	104.297	-181.794	1336.4	42.5633	205.17	1187.29	841.671	191.478	1239.47	1071.68	176.622	1227.86	495.711	175.602	965.181	170.795	211.075	1031.75	64.5116
1769	0	-259.219	1197.49	887.625	-207.661	1139.61	1141.57	-172.935	1211.12	490.056	-152.846	1216.78	104.062	-181.833	1337.05	42.7796	204.234	1190.59	841.866	189.564	1242.57	1071.38	177.07	1237.53	497.288	175.066	971.417	176.469	210.812	1033.74	67.1438
1770	0	-260.95	1199.63	887.18	-209.372	1142.98	1141.32	-174.087	1211.32	489.695	-152.993	1216.81	103.861	-181.8	1336.42	42.5875	203.614	1193.72	842.135	187.28	1245.12	1070.91	177.437	1247.23	499.063	174.218	978.347	182.265	210.439	1036.07	70.3099
1771	0	-262.501	1201.3	886.571	-211.079	1145.92	1141.14	-174.96	1211.17	489.349	-153.095	1216.92	103.746	-181.779	1336.34	42.5381	203.06	1196.74	842.573	185.205	1247.43	1070.46	177.809	1257.2	501.122	173.367	985.922	188.176	209.819	1038.72	73.9745
1772	0	-264.017	1202.95	886.123	-212.593	1148.88	1140.93	-176.159	1211.5	489.168	-153.26	1216.7	103.595	-181.797	1336.33	42.5198	202.577	1199.58	843.051	183.493	1249.84	1070.02	179.149	1269.15	503.727	172.311	993.742	194.199	208.879	1041.8	78.3488
1773	0	-265.471	1204.81	885.763	-213.953	1152.42	1140.71	-177.065	1211.13	488.847	-153.408	1216.82	103.327	-181.799	1336.34	42.5206	202.066	1202.55	843.73	181.741	1251.94	1069.55	179.342	1279.02	506.197	170.911	1001.86	200.381	207.941	1045.65	83.3162
1774	0	-266.77	1206.53	885.323	-215.373	1155.24	1140.82	-178.073	1211.25	488.616	-153.553	1216.77	103.265	-181.818	1336.29	42.5009	201.737	1205.31	844.619	180.216	1253.91	1069.03	179.505	1288.72	508.79	169.016	1009.72	206.289	206.517	1050.51	88.731
1775	0	-268.083	1208.32	885.009	-216.519	1158.23	1140.57	-179.091	1211.05	488.357	-153.637	1216.64	103.105	-181.862	1336.3	42.4834	201.831	1207.47	846.168	178.559	1255.51	1068.62	179.753	1298.1	511.671	166.79	1017.82	211.666	204.991	1056.28	94.3485
1776	0	-269.307	1209.95	884.619	-217.528	1161.22	1140.32	-179.847	1210.8	488.021	-153.798	1216.57	103.013	-181.859	1336.31	42.4761	201.604	1210.03	847.434	177.55	1257.52	1067.98	180.203	1307.12	514.615	164.463	1025.79	216.999	203.556	1062.35	98.6857
1777	0	-270.421	1211.78	884.359	-218.449	1164.2	1140.19	-180.704	1210.71	487.77	-153.894	1216.56	102.93	-181.868	1336.22	42.4165	201.398	1212.19	848.724	176.968	1261.07	1067.33	180.758	1315.86	517.842	161.778	1033.04	221.499	202.006	1068.8	102.086
1778	0	-270.867	1212.09	883.896	-219.304	1167.15	1140.08	-181.446	1210.71	487.548	-154.046	1216.5	102.778	-181.905	1336.25	42.4271	201.014	1214.31	849.81	176.326	1263.23	1066.81	181.135	1324.03	520.997	159.523	1041.28	224.427	200.333	1078.52	106.174
1779	0	-271.8	1213.13	883.5	-219.86	1171.1	1140	-182.041	1210.66	487.321	-154.179	1216.56	102.692	-181.983	1336.3	42.4333	201.044	1216.11	851.319	175.14	1264.7	1066.06	180.593	1329.78	523.503	157.378	1050.8	225.96	198.676	1091.43	109.12
1780	0	-272.503	1213.99	883.272	-220.851	1173.52	1139.78	-182.575	1210.69	487.193	-154.067	1216.34	102.785	-182.002	1336.33	42.3991	200.901	1217.63	852.653	174.518	1266.59	1065.66	180.968	1337	526.935	155.642	1061.47	225.95	196.515	1102.36	109.212
1781	0	-273.331	1214.92	883.045	-221.807	1175.62	1139.78	-183.111	1210.84	487.11	-154.312	1216.34	102.634	-181.94	1336.32	42.3774	200.838	1219.06	854.324	173.884	1268.4	1065.23	181.09	1343.66	530.098	154.313	1073.15	224.698	194.373	1115.91	108.701
1782	0	-274.183	1215.95	882.737	-222.591	1177.8	1139.71	-183.525	1211.05	487.023	-154.391	1216.44	102.613	-182.34	1336.24	42.5418	199.772	1220.57	856.084	173.365	1270.54	1064.94	181.46	1350.1	533.32	153.132	1085.03	222.527	192.431	1130.87	107.307
1783	0	-274.713	1216.53	882.656	-223.359	1180.14	1139.69	-183.861	1211.21	486.999	-154.45	1216.44	102.619	-181.958	1336.21	42.3611	199.768	1221.63	857.2	172.784	1272.45	1064.72	181.548	1355.92	536.221	152.228	1097.67	219.438	190.67	1147.03	105.119
1784	0	-275.504	1217.77	882.496	-224.103	1182.68	1139.58	-184.051	1211.36	486.925	-154.47	1216.45	102.619	-181.925	1336.18	42.3741	199.511	1222.78	858.667	171.856	1273.03	1064.55	181.256	1361.16	538.85	151.635	1111.1	215.27	189.296	1164.51	102.421
1785	0	-275.897	1218.58	882.394	-224.772	1185.24	1139.46	-184.229	1211.65	486.883	-154.507	1216.34	102.598	-181.955	1336.24	42.3797	199.835	1223.12	860.24	171.366	1275.03	1064.67	181.488	1366.52	541.346	151.551	1125.25	210.369	188.083	1183.69	99.4516
1786	0	-276.237	1219.66	882.181	-225.332	1187.99	1139.31	-184.416	1212.13	486.873	-154.578	1216.4	102.661	-181.946	1336.2	42.3555	199.953	1224.05	861.608	170.924	1277.03	1064.97	181.281	1371.29	543.495	152.002	1139.97	204.684	187.237	1201.46	95.654
1787	0	-276.458	1220.99	882.076	-225.707	1190.79	1139.39	-184.548	1212.76	486.87	-154.619	1216.44	102.657	-182.003	1336.21	42.3773	199.526	1225.19	862.714	170.511	1279.12	1065.14	181.117	1375.87	545.518	152.433	1155.21	198.634	187.131	1222.35	92.4096
1788	0	-276.566	1222.69	882.019	-225.977	1193.43	1139.38	-184.664	1213.43	486.895	-154.616	1216.53	102.72	-181.993	1336.28	42.3866	199.351	1226.39	863.821	170.244	1281.17	1065.4	181.934	1380.97	547.478	153.175	1170.93	192.051	187.484	1242.75	88.7335
1789	0	-276.555	1224.33	881.912	-226.116	1196.2	1139.38	-184.672	1214.02	486.884	-154.632	1216.47	102.711	-181.938	1336.19	42.3657	199.211	1227.73	864.56	170.172	1283.27	1065.61	181.992	1385.02	548.865	154.697	1187.2	185.282	188.141	1262.51	84.9614
1790	0	-276.433	1226.35	881.608	-226.086	1199.25	1139.16	-184.58	1214.68	486.876	-154.534	1216.44	102.823	-181.981	1336.25	42.4158	199.386	1229.23	865.128	170.278	1285.45	1065.82	181.634	1388.21	549.881	156.067	1203.9	178.467	189.693	1284.56	81.8438
1791	0	-276.146	1228.46	881.418	-225.906	1202.34	1139.12	-184.44	1215.3	486.83	-154.516	1216.38	102.679	-182.016	1336.24	42.4374	199.721	1230.84	865.637	170.032	1287.18	1065.9	181.541	1391.49	550.615	157.903	1220.48	171.694	191.467	1305.96	78.9145
1792	0	-275.615	1230.38	881.207	-225.703	1205.34	1138.83	-184.156	1216.04	486.777	-154.473	1216.42	102.813	-181.925	1336.2	42.426	199.98	1232.49	865.941	169.715	1288.54	1065.97	181.154	1394.15	550.981	159.657	1237.38	165.292	193.286	1326.44	76.1951
1793	0	-274.972	1232.31	880.976	-225.121	1208.58	1138.73	-183.823	1216.52	486.656	-154.454	1216.55	102.722	-181.92	1336.25	42.441	200.489	1234.29	866.131	170.166	1290.63	1065.84	180.926	1397.1	551.14	162.046	1254.31	159.342	195.982	1348.03	74.2422
1794	0	-274.434	1234.85	880.886	-224.627	1211.73	1138.55	-183.46	1217.49	486.683	-154.392	1216.54	102.769	-181.884	1336.24	42.4657	201.201	1236.26	866.187	170.529	1292.64	1065.64	180.46	1399.39	550.99	164.59	1270.98	153.72	197.725	1365.61	72.3853
1795	0	-273.609	1237.05	880.716	-223.783	1214.69	1138.54	-183.095	1218.33	486.697	-154.326	1216.54	102.831	-181.882	1336.24	42.4656	202.07	1238.37	866.12	171.244	1294.9	1065.31	179.655	1401.41	550.524	167.106	1287.32	148.593	201.179	1386.25	72.0871
1796	0	-272.772	1239.22	880.575	-222.992	1217.68	1138.5	-182.656	1219.26	486.679	-154.253	1216.62	102.855	-181.91	1336.28	42.4644	202.912	1240.53	865.954	171.907	1297.2	1064.97	179.118	1403.48	549.981	169.747	1303.25	143.9	204.019	1404.74	71.2166
1797	0	-271.842	1241.48	880.55	-221.978	1220.92	1138.42	-182.204	1220.14	486.729	-154.212	1216.76	102.947	-181.877	1336.23	42.497	203.795	1242.77	865.638	172.792	1299.74	1064.58	178.515	1405.33	549.198	172.197	1318.68	139.644	206.819	1422.67	70.9846
1798	0	-271.06	1243.78	880.457	-221.067	1224.18	1138.26	-181.721	1220.89	486.664	-154.064	1216.67	102.967	-181.868	1336.22	42.4894	204.804	1245.14	865.077	173.574	1302.31	1064.11	177.744	1406.78	548.137	174.88	1333.51	135.874	209.605	1439.72	71.2205
1799	0	-270.056	1245.99	880.521	-220.083	1226.91	1138.15	-181.138	1222.08	486.777	-153.867	1216.56	103.083	-181.874	1336.22	42.4963	205.838	1247.36	864.626	174.449	1305.05	1063.66	177.032	1408	546.934	177.532	1347.56	132.565	212.034	1455.57	71.4621
1800	0	-269.249	1248.12	880.552	-218.812	1228.9	1138.18	-180.6	1222.96	486.849	-153.817	1216.67	103.139	-181.875	1336.22	42.4967	207.17	1249.65	863.707	175.48	1308.05	1063.17	176.847	1409.85	545.659	180.1	1360.56	129.711	214.764	1470.89	72.338
1801	0	-268.088	1249.98	880.552	-217.557	1230.96	1138.2	-179.825	1224.2	487.005	-153.664	1216.64	103.184	-181.888	1336.26	42.5221	208.599	1252.01	862.888	176.494	1311.12	1062.67	176.617	1411.45	544.279	182.247	1372.18	127.055	216.848	1484.23	73.0437
1802	0	-267.001	1251.69	880.627	-216.039	1233.37	1138.26	-178.93	1225.08	487.133	-153.584	1216.73	103.279	-181.89	1336.27	42.5233	209.692	1254.53	861.7	177.771	1314.55	1062.21	175.761	1412.54	542.469	183.198	1380.59	124.79	218.211	1495.58	73.4646
1803	0	-265.852	1253.45	880.731	-214.548	1235.98	1138.33	-178.073	1226.19	487.353	-153.41	1216.76	103.361	-181.884	1336.27	42.5155	210.633	1257.1	860.297	179.022	1318.17	1061.77	174.967	1413.66	540.544	184.554	1389.05	122.716	219.349	1505.28	73.7546
1804	0	-264.362	1254.91	881.079	-212.881	1238.78	1138.39	-177.327	1227.81	487.6	-153.182	1216.74	103.57	-181.889	1336.26	42.5226	211.816	1259.94	858.812	180.449	1321.99	1061.3	174.342	1414.98	538.62	185.607	1395.86	120.438	220.01	1513.02	73.4596
1805	0	-263.164	1256.9	881.271	-211.017	1241.78	1138.55	-176.408	1229.18	487.882	-152.922	1216.86	103.766	-181.889	1336.26	42.5228	212.719	1263.01	856.982	182.073	1326	1060.94	173.927	1416.25	536.691	185.909	1401.34	119.04	220.256	1518.61	72.9576
1806	0	-261.938	1259.02	881.554	-209.321	1244.93	1138.77	-175.22	1230.4	488.115	-152.739	1216.79	103.918	-181.889	1336.26	42.5227	212.591	1266.29	854.918	183.528	1330.17	1060.63	173.735	1417.26	534.841	185.611	1404.99	117.926	220.179	1521.74	71.885
1807	0	-260.313	1260.74	881.99	-207.084	1248.52	1138.91	-174.119	1231.87	488.501	-152.477	1216.73	104.077	-181.889	1336.26	42.5227	213.461	1269.92	853.066	185.524	1334.77	1060.25	173.641	1418.34	533.07	184.718	1406.01	116.496	219.669	1522.29	69.3358
1808	0	-258.598	1262.63	882.552	-205.148	1251.99	1139.22	-173.127	1233.84	488.852	-152.292	1216.77	104.227	-181.933	1336.34	42.5517	214.582	1274.08	851.444	187.22	1339.26	1060.05	173.666	1419.2	531.236	183.305	1404.88	115.132	218.991	1522.7	67.602
1809	0	-256.583	1264.38	883.042	-202.913	1255.73	1139.51	-171.744	1235.36	489.159	-152.088	1216.88	104.492	-181.931	1336.33	42.4974	215.678	1278.35	849.904	189.215	1344.02	1059.81	173.85	1420.26	529.414	182.386	1404.38	114.567	218.699	1522.52	68.9708
1810	0	-254.572	1266.54	883.583	-200.699	1256.43	1140.33	-170.487	1237.2	489.608	-151.88	1217.01	104.77	-182.015	1336.38	42.5575	217.437	1283	848.686	191.245	1348.93	1059.66	174.275	1421.55	528.016	182.135	1405.07	114.308	218.646	1522.68	68.9839
1811	0	-252.466	1269.17	884.134	-197.92	1258.53	1141.09	-168.953	1239.26	490.007	-151.671	1217.06	105.101	-181.972	1336.41	42.5756	218.015	1286.47	847.806	193.383	1353.81	1059.57	174.698	1423.65	527.727	182.441	1406.25	114.383	218.841	1523.36	67.5283
1812	0	-250.304	1271.6	884.787	-195.127	1261.46	1141.52	-167.294	1241.31	490.414	-151.508	1217.2	105.444	-181.963	1336.44	42.6041	219.607	1291.7	847.369	195.573	1358.9	1059.71	175.114	1426.42	528.68	182.915	1407.55	114.338	219.036	1523.78	66.5377
1813	0	-248.008	1274.22	885.332	-192.19	1264.86	1142.32	-165.72	1243.59	490.798	-151.242	1217.3	105.782	-181.93	1336.4	42.5989	221.385	1297.33	847.856	198.332	1364.41	1059.88	175.869	1429.44	529.925	182.488	1408.42	113.988	219.203	1523.93	65.9153
1814	0	-245.693	1277.03	885.744	-189.455	1267.58	1142.92	-164.077	1245.76	491.119	-151.034	1217.44	106.114	-181.939	1336.43	42.6188	223.1	1302.82	849.346	200.832	1369.7	1060.22	176.744	1432.26	530.593	183.104	1409.28	114.032	219.224	1524.2	65.0729
1815	0	-243.288	1279.83	886.143	-186.915	1270.28	1143.67	-162.424	1247.98	491.486	-150.643	1217.35	106.482	-181.852	1336.39	42.6436	225.126	1308.18	851.507	202.981	1374.54	1060.74	177.738	1434.91	530.609	182.938	1409.91	113.682	219.382	1524.75	64.7226
1816	0	-240.621	1282.58	886.485	-184.649	1272.39	1144.07	-160.69	1250.05	491.819	-150.402	1217.36	106.913	-181.882	1336.38	42.6269	226.881	1313.32	853.487	205.43	1379.76	1061.47	179.005	1437.87	530.164	183.345	1410.78	113.516	219.457	1524.97	64.4824
1817	0	-238.109	1285.66	886.933	-182.352	1274.95	1144.64	-158.917	1252.02	492.209	-150.251	1217.51	107.537	-181.817	1336.41	42.6772	229.156	1318.83	855.255	207.752	1384.69	1062.27	180.156	1440.83	529.714	183.537	1411.37	113.294	219.709	1525.26	64.1162
1818	0	-235.585	1288.6	887.262	-179.9	1277.93	1145.06	-157.22	1254.05	492.663	-150.013	1217.53	107.978	-181.82	1336.41	42.6884	231.496	1324.22	856.356	209.903	1389.44	1063.16	181.112	1443.79	529.017	183.639	1412.06	113.097	219.737	1525.5	63.8479
1819	0	-232.879	1291.25	887.518	-177.39	1281.12	1145.23	-155.386	1256.26	493.141	-149.702	1217.32	108.473	-181.739	1336.33	42.7033	233.918	1329.46	856.959	212.401	1394.24	1064.16	182.255	1446.51	528.431	183.668	1412.6	112.916	219.562	1525.65	63.3618
1820	0	-230.117	1294.18	887.946	-174.939	1283.73	1145.61	-153.696	1258.65	493.671	-149.474	1217.38	109.057	-181.671	1336.22	42.6701	236.696	1334.48	857.18	215.037	1399.1	1065.11	183.622	1448.98	527.926	183.77	1413.09	112.767	219.542	1526.02	63.1161
1821	0	-227.331	1296.98	888.336	-172.263	1286.86	1146.11	-151.739	1260.66	494.08	-149.305	1217.64	109.72	-181.482	1335.84	42.5109	239.963	1339.49	857.211	217.632	1403.69	1065.88	184.869	1450.94	527.529	183.799	1413.53	112.558	219.567	1526.47	62.9075
1822	0	-224.402	1299.45	888.721	-169.182	1290	1146.99	-150.018	1263.04	494.611	-149.116	1217.74	110.139	-181.324	1335.48	42.2829	243.212	1344.24	857.18	220.17	1408.25	1066.67	186.252	1452.85	527.429	183.882	1414.04	112.404	219.502	1526.79	62.79
1823	0	-221.436	1302.01	889.041	-166.459	1292.78	1147.92	-148.142	1265.2	495.062	-148.757	1217.87	110.913	-181.202	1335.3	42.2199	245.694	1348.81	857.318	222.351	1412.45	1067.51	187.431	1454.77	527.37	183.915	1414.37	112.211	219.377	1526.86	62.7114
1824	0	-218.832	1304.68	889.622	-163.456	1295.83	1148.91	-146.577	1267.51	495.716	-148.574	1218.28	111.789	-181.199	1335.3	42.2674	248.174	1353.25	857.463	224.811	1416.92	1068.41	188.637	1456.89	527.22	184.163	1414.74	112.08	219.281	1526.89	62.5559
1825	0	-216.002	1307.3	890.338	-160.47	1298.88	1149.81	-144.927	1269.49	496.302	-148.228	1218.33	112.567	-181.154	1335.36	42.2796	250.477	1357.46	857.693	227.255	1421.39	1069.23	189.773	1458.78	526.974	184.378	1415.13	111.967	219.255	1527.05	62.4622
1826	0	-213.085	1309.57	890.958	-157.64	1301.64	1150.67	-143.706	1271.65	496.961	-147.957	1218.41	113.32	-181.159	1335.38	42.283	252.793	1361.75	857.894	229.542	1425.57	1070	190.883	1460.82	526.707	184.366	1415.23	111.884	219.228	1527.11	62.3848
1827	0	-210.454	1312.24	892.024	-154.701	1304.42	1151.57	-142.192	1274.13	498.003	-147.945	1219.15	114.365	-181.159	1335.37	42.2824	255.345	1365.91	858.038	231.938	1429.78	1070.81	192.058	1462.53	526.398	184.786	1415.65	111.826	219.215	1527.25	62.3403
1828	0	-207.801	1314.44	892.973	-151.875	1307.18	1152.36	-140.841	1276.14	499.029	-147.551	1219.81	115.468	-181.159	1335.37	42.2115	257.806	1369.76	858.089	234.222	1433.96	1071.52	193.107	1464.04	526.211	184.912	1415.82	111.73	219.216	1527.36	62.2878
1829	0	-205.477	1317	894.262	-149.002	1309.82	1153.2	-139.773	1278.42	500.261	-147.546	1219.64	116.618	-181.227	1335.35	42.1661	259.138	1373.09	858.113	236.553	1438.01	1072.27	194.249	1465.36	526.13	185.027	1415.97	111.675	219.173	1527.41	62.2627
1830	0	-203.252	1319.62	895.675	-146.136	1312.47	1154.08	-138.668	1282.05	501.647	-147.474	1220.79	118.061	-181.235	1335.37	42.0746	261.301	1376.53	858.278	238.876	1442.09	1073.06	195.345	1466.35	526.075	185.09	1416.07	111.605	219.177	1527.44	62.2326
1831	0	-200.955	1321.62	897.098	-143.362	1314.99	1154.93	-137.686	1283.24	502.911	-147.394	1222.4	119.434	-181.386	1335.45	41.9845	263.195	1379.75	858.45	241.108	1446.03	1073.82	196.341	1467.28	525.984	185.22	1416.22	111.559	219.106	1527.51	62.1865
1832	0	-198.684	1323.69	898.856	-140.57	1317.55	1155.86	-136.68	1286.41	504.282	-147.564	1222.46	120.944	-181.556	1335.37	41.7973	265.053	1383.07	858.626	243.357	1450.01	1074.67	197.298	1468.01	525.859	185.284	1416.28	111.489	219.076	1527.57	62.1552
1833	0	-196.756	1325.7	900.756	-138.087	1319.78	1156.83	-136.038	1288.24	505.796	-147.714	1223.18	122.698	-181.937	1335.62	41.7782	266.913	1386.33	858.838	245.298	1453.66	1075.55	198.251	1468.74	525.81	185.374	1416.27	111.471	219.121	1527.64	62.1904
1834	0	-194.801	1327.92	902.56	-135.534	1321.89	1158.51	-135.319	1290.95	507.229	-147.904	1223.68	124.404	-182.072	1335.53	41.5675	268.599	1389.37	859.179	247.293	1457.3	1076.46	198.962	1469.31	525.726	185.548	1416.42	111.412	219.065	1527.62	62.1517
1835	0	-193.04	1329.99	904.433	-132.856	1324.15	1160.28	-134.662	1293.79	508.896	-147.358	1227.38	125.913	-182.24	1335.29	41.2766	270.246	1392.3	859.606	249.305	1460.84	1077.4	199.772	1469.83	525.729	185.702	1416.55	111.349	219.026	1527.66	62.1406
1836	0	-191.221	1331.96	906.483	-130.308	1326.38	1161.86	-134.23	1296.84	510.365	-147.93	1225.98	127.962	-182.348	1334.99	40.9538	271.934	1395.98	860.467	251.09	1464.23	1078.25	200.789	1470.69	525.955	185.751	1416.72	111.272	219.089	1527.72	62.1786
1837	0	-189.468	1333.91	908.474	-127.96	1328.31	1163.63	-133.704	1299.95	512.141	-147.749	1225.74	129.734	-182.451	1334.78	40.7848	273.278	1400.56	861.066	252.985	1467.41	1079.14	201.341	1471.06	526.088	185.801	1416.8	111.193	219.045	1527.73	62.1582
1838	0	-187.884	1336.07	910.544	-125.367	1330.43	1165.29	-133.279	1303.18	513.743	-147.499	1227.16	131.342	-182.514	1334.64	40.7145	274.754	1404.4	861.936	254.784	1470.58	1079.92	201.8	1471.35	526.186	185.874	1416.95	111.132	218.988	1527.75	62.1824
1839	0	-186.485	1338.12	912.596	-123.045	1332.23	1167.03	-132.873	1306.63	515.391	-147.355	1228.03	133.473	-182.655	1334.61	40.7245	276.139	1407.31	862.501	256.59	1473.64	1080.65	202.352	1471.82	526.226	185.841	1416.96	111.042	218.997	1527.82	62.2636
1840	0	-185.151	1340.18	914.656	-120.631	1334.41	1168.82	-132.742	1310.14	516.833	-147.188	1228.4	135.387	-182.75	1334.64	40.7348	277.355	1409.44	862.774	258.466	1476.69	1081.28	202.569	1471.72	526.239	185.806	1417.06	110.993	218.934	1527.79	62.2308
1841	0	-183.665	1341.99	916.626	-118.391	1336.33	1170.63	-132.381	1313.71	518.438	-146.686	1230.3	137.066	-183.666	1335.94	41.1804	278.371	1412.04	863.113	260.208	1479.6	1081.81	202.873	1471.85	526.226	185.797	1417.16	110.935	218.918	1527.83	62.288
1842	0	-182.669	1344.22	918.566	-116.21	1337.94	1172.32	-132.147	1317.53	519.848	-146.562	1231.38	139.017	-183.988	1336.13	41.1872	279.472	1414.92	863.391	261.951	1482.44	1082.33	203.133	1471.93	526.262	185.789	1417.23	110.861	218.922	1527.91	62.3363
1843	0	-181.417	1345.91	920.416	-114.019	1339.46	1173.84	-132.038	1321.35	521.268	-146.141	1232.79	140.766	-183.837	1335.92	41.27	280.313	1417.15	863.43	263.625	1485.34	1082.72	203.325	1472	526.281	185.675	1417.3	110.736	218.843	1527.9	62.3633
1844	0	-180.178	1347.54	922.033	-111.972	1340.71	1175.42	-132.043	1325.23	522.601	-145.799	1234.2	142.419	-183.534	1335.58	41.33	281.049	1418.92	863.396	265.235	1488.19	1083.1	203.571	1472.13	526.318	185.62	1417.4	110.655	218.832	1527.97	62.424
1845	0	-179.213	1349.59	923.78	-109.95	1342.73	1176.82	-132.257	1329.81	523.968	-144.84	1235.55	143.841	-183.218	1335.24	41.3791	281.939	1421.42	863.471	266.66	1490.89	1083.55	203.766	1472.35	526.329	185.848	1417.72	110.457	218.763	1527.96	62.4629
1846	0	-178.185	1351.45	925.472	-108.062	1344.89	1178.21	-132.251	1333.96	525.008	-144.362	1236.6	145.518	-182.808	1334.98	41.3547	282.687	1424.41	863.603	268.017	1493.62	1083.86	204.015	1472.66	526.285	185.514	1417.51	110.498	218.716	1527.95	62.4668
1847	0	-177.392	1353.65	927.178	-106.162	1346.55	1179.28	-132.42	1338.26	526.167	-143.635	1238.34	146.751	-182.251	1333.94	41.1328	283.2	1426.34	863.522	269.257	1496.3	1084.24	204.26	1472.98	526.242	185.505	1417.57	110.431	218.696	1527.98	62.5236
1848	0	-176.52	1355.69	928.84	-104.313	1347.78	1180.7	-133.014	1343.3	527.244	-143.145	1239.53	148.603	-181.841	1333.59	41.2559	283.955	1429	863.559	270.465	1499.17	1084.56	204.519	1473.43	526.15	185.415	1417.63	110.354	218.648	1528	62.5528
1849	0	-175.702	1357.73	930.282	-102.557	1349.24	1181.71	-133.562	1347.93	528.396	-142.467	1241.11	150.172	-181.339	1333.41	41.5699	284.807	1432.01	863.687	271.514	1501.89	1084.9	204.892	1473.89	526.057	185.434	1417.69	110.307	218.604	1527.95	62.5451
1850	0	-174.844	1359.45	931.74	-100.904	1350.56	1182.77	-134.155	1352.78	529.522	-141.391	1242.28	151.598	-181.117	1333.76	42.0619	285.572	1434.71	863.801	272.282	1504.4	1085.28	205.28	1474.4	525.953	185.4	1417.73	110.253	218.539	1527.95	62.515
1851	0	-174.514	1361.99	933.082	-99.3356	1351.69	1183.67	-134.859	1357.8	530.596	-141.327	1244.31	153.223	-182.174	1335.92	43.0771	286.1	1436.18	863.515	273.409	1507.19	1085.57	205.684	1475.03	525.841	185.374	1417.77	110.185	218.532	1527.9	62.5422
1852	0	-173.505	1363.33	934.292	-97.6552	1353.1	1184.42	-135.513	1362.46	531.523	-141.214	1246.44	154.75	-182.339	1336.89	43.6002	286.948	1439.51	863.864	274.241	1509.87	1085.78	206.07	1475.62	525.726	185.407	1417.86	110.111	218.61	1528.07	62.6834
1853	0	-172.765	1364.96	935.524	-96.1653	1353.99	1185.22	-136.056	1366.65	532.401	-140.884	1248.52	156.214	-182.476	1337.69	44.086	287.574	1442.7	863.795	275.11	1512.55	1086.08	206.533	1476.41	525.576	185.424	1417.93	110.061	218.61	1528.12	62.7089
1854	0	-172.007	1366.75	936.502	-94.62	1354.95	1186.03	-136.893	1371.12	533.26	-141.492	1251.22	157.443	-182.733	1338.73	44.5597	288.413	1446.17	863.591	275.94	1515.12	1086.34	206.859	1477.19	525.403	185.428	1417.94	109.997	218.463	1527.92	62.5984
1855	0	-171.339	1368.61	937.544	-93.2415	1356.27	1186.67	-138.082	1375.74	534.11	-141.46	1253.53	158.355	-183.318	1340.35	45.0537	288.857	1448.53	863.671	276.752	1517.65	1086.52	207.35	1478.2	525.226	185.434	1418.02	109.94	218.468	1527.91	62.6115
1856	0	-170.614	1370.35	938.378	-91.7711	1358.01	1186.93	-139.09	1379.73	534.924	-141.521	1255.48	159.227	-184.171	1342.43	45.3874	289.44	1450.97	863.603	277.593	1520.18	1086.82	207.716	1479.25	525.053	185.419	1418.02	109.901	218.563	1528.05	62.7466
1857	0	-170.138	1372.5	939.234	-90.5364	1359.28	1187.67	-140.185	1383.4	535.779	-140.536	1255.87	159.265	-185.512	1345.38	45.8361	290.016	1453.54	863.451	277.955	1522.2	1087.02	208.172	1480.51	524.83	185.458	1418.12	109.841	218.576	1528.12	62.7806
1858	0	-169.35	1374.19	939.858	-89.2905	1360.38	1187.75	-141.277	1387.26	536.545	-143.815	1263.07	160.722	-187.101	1348.91	46.1945	290.516	1456.19	863.299	279.109	1525.01	1087.09	208.398	1481.69	524.55	185.444	1418.13	109.785	218.537	1528.09	62.789
1859	0	-168.776	1376.39	940.613	-87.9979	1361.55	1188.11	-142.226	1390.38	537.344	-146.505	1269.47	161.306	-189.322	1353.39	46.5687	291.008	1458.27	862.959	279.872	1527.42	1087.26	208.511	1482.79	524.169	185.413	1418.23	109.798	218.508	1528.03	62.895
1860	0	-167.957	1378.24	941.229	-86.8257	1362.94	1188.35	-143.115	1393.32	538.133	-148.051	1274.52	161.454	-192.06	1358.71	47.2314	291.553	1461.03	862.937	280.664	1529.69	1087.44	208.993	1484.65	524.139	185.422	1418.32	109.762	218.446	1527.92	62.695
1861	0	-167.308	1380.35	941.848	-85.7123	1363.68	1188.68	-144.121	1397.08	538.849	-150.199	1279.94	161.364	-195.06	1364.64	47.6463	291.849	1463.26	862.657	281.533	1532.12	1087.44	209.209	1486.22	523.853	185.341	1418.37	109.717	218.448	1527.92	62.6982
1862	0	-166.535	1382.23	942.268	-84.5848	1365.18	1188.79	-145.044	1398.93	539.421	-152.95	1285.73	160.885	-198.42	1371.47	48.055	292.281	1465.96	862.41	281.921	1534.16	1087.58	209.344	1487.86	523.446	185.305	1418.51	109.72	218.392	1527.83	62.7849
1863	0	-165.806	1383.97	942.619	-83.5411	1366.64	1188.97	-145.923	1401.4	539.93	-154.598	1292.84	160.423	-202.179	1378.54	48.3886	292.742	1468.59	862.308	282.677	1536.46	1087.85	209.509	1489.53	523.157	185.295	1418.64	109.714	218.402	1527.89	62.7275
1864	0	-165.285	1386.18	943.001	-82.5634	1368.01	1189.12	-146.681	1403.94	540.496	-157.826	1300.59	159.874	-206.247	1386.22	48.5268	293.135	1470.85	862.119	283.41	1538.76	1088.01	209.595	1491.36	522.936	185.275	1418.76	109.723	218.399	1527.89	62.7534
1865	0	-164.686	1388.15	943.361	-81.5361	1369.75	1189.18	-147.437	1406.53	540.939	-160.755	1308.5	159.314	-210.254	1394.22	48.6032	293.351	1473.22	861.78	283.968	1540.96	1088.12	209.528	1493.09	522.552	185.215	1418.8	109.71	218.383	1527.93	62.7762
1866	0	-164.129	1390.07	943.68	-80.808	1370.87	1189.23	-148.072	1409.05	541.399	-164.016	1316.86	158.575	-215.06	1403.54	49.0252	293.584	1475.93	861.634	284.617	1543.19	1088.26	209.648	1495.09	522.315	185.134	1418.88	109.733	218.385	1527.93	62.7794
1867	0	-163.642	1391.89	943.922	-79.7789	1372.38	1189.18	-148.934	1412	541.85	-167.08	1325.05	157.898	-219.581	1412.31	49.2232	293.821	1478.71	861.456	285.144	1545.35	1088.39	209.559	1496.95	522.023	185.042	1418.96	109.683	218.24	1527.87	62.7983
1868	0	-162.978	1393.41	944.114	-79.1062	1373.28	1189.25	-149.816	1415.25	542.398	-170.372	1334.16	157.101	-224.212	1421.77	49.5585	293.894	1481.36	861.131	285.676	1547.61	1088.55	209.451	1498.97	521.639	185.021	1419.11	109.727	218.244	1527.86	62.832
1869	0	-162.625	1394.91	944.394	-78.3125	1374.63	1189.1	-150.586	1418.43	542.788	-173.637	1343.63	156.601	-228.74	1431.7	49.727	293.94	1484.2	860.877	286.109	1549.8	1088.71	209.225	1500.94	521.223	184.904	1419.07	109.76	218.336	1527.94	62.8375
1870	0	-162.274	1396.78	944.6	-77.7691	1375.73	1188.98	-151.407	1421.97	543.196	-176.987	1353.03	156.426	-233.456	1441.51	50.5265	293.939	1486.94	860.659	286.481	1552.11	1088.88	209.074	1502.97	520.873	184.854	1419.21	109.774	218.188	1527.81	62.9813
1871	0	-161.925	1398.18	944.608	-77.2427	1376.3	1188.93	-152.543	1426.44	543.766	-179.913	1362.5	156.221	-238.004	1451.46	51.639	293.914	1489.72	860.459	286.783	1554.42	1089.03	208.736	1504.85	520.45	184.815	1419.4	109.79	218.153	1527.79	63.0132
1872	0	-161.605	1399.7	944.829	-76.5311	1377.43	1188.68	-153.311	1430.3	544.032	-183.098	1372.09	155.901	-242.356	1461.55	53.2099	293.794	1492.48	860.17	286.907	1556.68	1089.22	208.505	1506.92	520.054	184.617	1419.36	109.789	218.091	1527.75	63.0782
1873	0	-161.39	1401.02	944.911	-76.0361	1378.1	1188.52	-154.719	1435.27	544.703	-185.482	1381.26	156.044	-246.597	1471.56	55.1323	293.663	1495.37	859.948	287.048	1559.07	1089.4	208.308	1509.01	519.759	184.254	1419.12	109.671	218.099	1527.71	63.1648
1874	0	-161.265	1402.49	944.958	-75.5311	1378.83	1188.26	-156.198	1440.55	545.358	-187.909	1389.96	156.229	-250.99	1482.25	57.2385	293.422	1498.34	859.737	287.102	1561.45	1089.58	208.034	1510.96	519.378	184.187	1419.08	109.579	218.073	1527.68	63.2217
1875	0	-161.16	1403.86	945.007	-74.9692	1379.63	1187.91	-157.64	1445.87	545.928	-190.178	1400.48	156.494	-254.985	1492.75	59.5024	293.4	1501.75	859.359	286.769	1563.52	1089.9	207.847	1513.12	519.05	184.239	1419.61	109.915	218.074	1527.68	63.2338
1876	0	-161.097	1405.54	945.02	-74.5527	1380.54	1187.38	-159.038	1451.1	546.417	-192.644	1411.73	156.944	-258.88	1503.06	61.49	293.019	1504.54	859.283	286.955	1566.29	1090.1	207.384	1514.94	518.647	184.302	1419.85	110.031	218.021	1527.71	63.1524
1877	0	-160.997	1406.92	945.034	-74.2545	1381.25	1187.02	-160.413	1456.52	546.915	-194.878	1421.47	157.237	-262.376	1513.47	63.3349	292.82	1507.49	859.169	286.692	1568.72	1090.34	207.139	1516.88	518.271	184.243	1420.01	110.086	218.02	1527.65	63.2997
1878	0	-160.995	1408.56	945.007	-73.803	1382.13	1186.55	-161.83	1462.26	547.673	-197.293	1430.27	157.744	-265.535	1523.69	64.9205	292.533	1510.52	859.058	286.437	1571.19	1090.69	206.702	1518.71	517.954	183.916	1419.76	110.012	217.96	1527.68	63.2155
1879	0	-160.891	1409.96	944.833	-73.3191	1382.98	1186.17	-163.247	1468.69	547.878	-199.418	1439.96	158.19	-268.511	1534.43	66.4635	292.155	1513.55	858.89	286.18	1573.68	1090.93	206.547	1520.81	517.64	184.103	1420.15	110.137	217.945	1527.61	63.3592
1880	0	-160.845	1411.69	944.688	-73.0405	1383.55	1185.71	-164.456	1474.28	548.648	-201.427	1449.87	158.664	-270.969	1544.84	67.9037	291.906	1516.56	858.806	285.825	1576.19	1091.25	206.319	1522.6	517.26	184.049	1420.23	110.187	217.955	1527.58	63.3802
1881	0	-160.973	1413.45	944.623	-72.7068	1383.76	1185.22	-166.031	1480.52	549.387	-203.516	1459.88	159.188	-273.075	1555.43	69.3183	291.597	1519.65	858.761	285.48	1578.61	1091.54	206.079	1524.46	516.973	183.998	1420.25	110.216	217.91	1527.6	63.4035
1882	0	-161.197	1415.61	944.497	-72.5386	1384.07	1184.54	-167.709	1487.38	550.229	-205.424	1469.8	159.679	-274.918	1566.26	70.6901	291.193	1522.92	858.615	285.01	1581.03	1091.85	205.756	1526.13	516.602	183.961	1420.34	110.252	217.893	1527.57	63.4519
1883	0	-161.33	1417.64	944.235	-72.467	1384.98	1183.93	-169.104	1493.94	551.007	-207.37	1479.71	160.366	-276.444	1576.96	71.8657	290.838	1525.95	858.476	284.521	1583.3	1092.11	205.455	1527.68	516.312	183.928	1420.5	110.258	217.843	1527.55	63.3913
1884	0	-161.672	1419.97	944.004	-72.403	1385.74	1183.23	-170.723	1500.79	551.648	-209.063	1489.3	160.829	-277.604	1587.82	72.9291	290.393	1529.19	858.448	284.158	1585.74	1092.42	205.459	1529.65	515.951	183.916	1420.61	110.308	217.846	1527.56	63.4033
1885	0	-161.956	1422.28	943.69	-72.324	1386.93	1182.51	-171.918	1507.24	552.161	-210.767	1500.07	161.591	-278.629	1598.75	73.9026	290.041	1532.19	858.464	283.638	1588.06	1092.76	205.248	1531.15	515.675	183.849	1420.75	110.354	217.89	1527.54	63.4987
1886	0	-162.373	1424.83	943.433	-72.3446	1388.55	1181.6	-173.01	1513.82	552.78	-212.592	1509.71	162.048	-279.439	1609.65	74.8569	289.692	1534.96	858.441	283.079	1590.19	1093.03	205.08	1532.79	515.524	183.756	1420.8	110.356	217.806	1527.51	63.4511
1887	0	-162.741	1427.51	943.03	-72.4115	1389.83	1180.77	-174.148	1520.53	553.272	-214.036	1519.29	162.697	-280.138	1620.57	75.6882	289.308	1537.75	858.435	282.696	1592.46	1093.3	204.883	1534.43	515.2	183.745	1420.91	110.365	217.862	1527.51	63.5307
1888	0	-163.167	1430.4	942.58	-72.6777	1391.12	1179.95	-175.117	1527.05	553.702	-215.528	1528.99	163.165	-280.663	1631.44	76.4639	289.034	1540.42	858.468	282.196	1594.61	1093.6	204.944	1536.41	514.952	183.677	1421.02	110.454	217.906	1527.52	63.5572
1889	0	-163.65	1433.25	942.066	-73.0728	1392.67	1179.14	-175.993	1533.57	554.05	-216.927	1538.77	163.726	-281.051	1642.12	77.2533	288.605	1543.15	858.592	281.782	1596.67	1093.91	204.766	1537.94	514.543	183.639	1421.15	110.45	217.868	1527.56	63.5732
1890	0	-164.117	1436.46	941.484	-73.457	1394.06	1178.18	-176.659	1539.99	554.338	-218.172	1547.87	163.992	-281.602	1652.75	77.8937	288.268	1545.84	858.691	281.355	1598.67	1094.19	204.73	1539.64	514.203	183.634	1421.33	110.557	217.796	1527.55	63.4794
1891	0	-164.823	1439.95	940.83	-74.0219	1395.61	1177.36	-177.323	1546.32	554.5	-219.173	1558.16	164.297	-281.707	1663.07	78.5887	288.106	1548.15	858.785	280.819	1600.55	1094.6	204.599	1541.22	513.881	183.526	1421.43	110.541	217.79	1527.51	63.5014
1892	0	-165.381	1443.35	940.037	-74.8983	1396.81	1176.39	-178.13	1553.2	554.723	-220.112	1566.86	164.614	-282.02	1673.33	79.2578	287.718	1550.8	858.908	280.369	1602.33	1094.87	204.488	1542.92	513.545	183.246	1421.32	110.435	217.788	1527.55	63.5065
1893	0	-166.081	1447.03	939.282	-75.6363	1398.23	1175.46	-178.053	1558.76	554.522	-220.923	1575.65	164.778	-282.07	1683.49	79.9099	287.347	1553.25	858.997	279.895	1604.11	1095.2	204.356	1544.58	513.3	183.417	1421.18	110.464	217.807	1527.55	63.4574
1894	0	-166.852	1450.83	938.45	-76.4675	1400.48	1174.59	-178.025	1564.39	554.284	-221.583	1584.98	164.998	-282.223	1693.28	80.4354	287.089	1555.46	859.089	279.156	1605.62	1095.58	204.196	1546.22	513	183.373	1421.67	110.643	217.785	1527.56	63.4603
1895	0	-167.548	1454.54	937.584	-78.4042	1400.71	1173.71	-178.097	1570.35	554.12	-221.979	1593.82	164.81	-282.172	1703.03	80.8912	286.668	1557.84	859.171	278.851	1607.45	1095.82	204.034	1547.87	512.684	183.254	1421.68	110.67	217.917	1527.6	63.5609
1896	0	-168.465	1458.65	936.664	-79.1108	1403.28	1172.7	-177.892	1575.83	553.585	-222.995	1602.36	164.816	-282.17	1712.62	81.2187	287.201	1557.72	858.831	278.365	1609.11	1096.09	203.719	1549.59	512.263	183.21	1421.83	110.727	217.841	1527.59	63.4704
1897	0	-169.444	1462.9	935.77	-80.1268	1407.06	1171.5	-177.641	1581.17	552.919	-223.124	1611.1	164.886	-281.953	1722.05	81.4521	286.394	1560.83	859.121	277.916	1610.79	1096.38	203.472	1551.36	511.94	183.103	1421.9	110.759	217.817	1527.64	63.4317
1898	0	-170.352	1467.27	934.809	-81.4871	1410.47	1170.4	-177.086	1586	552.123	-223.07	1619.09	164.644	-281.429	1731.07	81.5311	285.782	1563.34	859.255	277.265	1612.18	1096.58	203.184	1553.08	511.625	183.088	1422.07	110.878	217.852	1527.66	63.4244
1899	0	-171.331	1471.61	933.753	-82.9577	1413.23	1169.37	-176.685	1591.1	551.281	-222.923	1627.57	164.229	-280.885	1739.91	81.5591	285.345	1565.47	859.282	276.619	1613.65	1096.78	202.829	1554.8	511.225	183.01	1422.09	110.825	217.851	1527.67	63.4334
1900	0	-172.177	1475.89	932.709	-84.4899	1415.96	1168.37	-176.015	1595.8	550.207	-222.618	1635.72	163.675	-280.15	1748.66	81.3828	284.754	1567.42	859.283	276.047	1615.16	1096.99	202.426	1556.51	510.864	182.883	1422.13	110.849	217.844	1527.7	63.4773
1901	0	-173.136	1480.42	931.507	-86.2738	1418.49	1167.39	-175.274	1600.48	549.206	-222.02	1643.38	163.096	-279.194	1757.08	80.9734	284.268	1569.37	859.279	275.23	1616.58	1097.11	202.108	1558.2	510.524	182.66	1422.08	110.776	217.852	1527.71	63.4539
1902	0	-174.102	1484.84	930.319	-87.7684	1421.4	1166.28	-174.388	1604.89	547.924	-221.117	1650.78	162.295	-277.699	1764.98	80.3901	283.686	1571.34	859.256	274.529	1618.04	1097.2	201.71	1559.85	510.081	182.548	1422.18	110.98	217.872	1527.74	63.4694
1903	0	-175.266	1489.55	929.029	-89.6088	1424.15	1165.41	-173.496	1609.25	546.507	-220.311	1657.85	161.539	-275.956	1772.58	79.5663	282.984	1573.15	859.282	273.482	1619.23	1097.35	201.324	1561.57	509.74	182.486	1422.4	111.051	217.874	1527.77	63.4456
1904	0	-176.392	1494.32	927.709	-91.4003	1427.64	1164.2	-172.518	1613.12	544.917	-219.115	1664.78	160.423	-273.853	1779.85	78.3978	282.462	1575.14	859.354	272.866	1620.86	1097.39	200.986	1563.22	509.408	182.545	1422.8	111.264	217.885	1527.76	63.4433
1905	0	-177.429	1498.99	926.387	-93.3493	1430.68	1163.3	-171.47	1617.1	543.326	-217.957	1671.18	159.288	-271.496	1786.66	77.0488	281.682	1576.89	859.355	271.915	1622.36	1097.43	200.587	1564.81	509.032	182.555	1422.97	111.435	217.905	1527.83	63.4642
1906	0	-178.556	1503.49	924.987	-95.5476	1434.26	1161.87	-170.43	1621.01	541.585	-216.504	1677.15	158.074	-268.683	1793.13	75.3046	281.041	1578.71	859.344	270.973	1623.89	1097.47	200.212	1566.51	508.674	182.4	1423.06	111.486	217.921	1527.84	63.449
1907	0	-179.822	1508.38	923.628	-97.618	1437.9	1160.78	-169.406	1624.79	539.885	-213.721	1682.81	156.269	-265.444	1799.11	73.3041	280.26	1580.52	859.335	269.935	1625.49	1097.53	199.9	1568.11	508.379	182.311	1423.07	111.549	217.935	1527.82	63.4608
1908	0	-181.105	1513.15	922.132	-99.9507	1441.27	1159.49	-168.188	1628.17	538.043	-211.562	1687.7	154.451	-261.765	1804.34	71.0372	279.483	1582.27	859.301	268.74	1627.11	1097.57	199.525	1569.68	508.054	182.229	1423.13	111.607	217.943	1527.81	63.4378
1909	0	-182.358	1517.74	920.514	-102.394	1444.99	1158.21	-167.09	1631.7	536.148	-209.374	1692.27	152.623	-257.848	1809.26	68.3714	278.605	1584.03	859.292	267.803	1629	1097.51	199.099	1571.27	507.666	182.16	1423.29	111.672	217.977	1527.84	63.4595
1910	0	-183.606	1522.4	918.943	-104.665	1448.72	1157.02	-165.976	1635.18	534.21	-207.154	1696.37	150.696	-253.528	1813.64	65.3935	277.665	1585.77	859.261	266.287	1630.55	1097.66	198.719	1572.86	507.324	182.093	1423.3	111.782	218.015	1527.89	63.4629
1911	0	-185.03	1527.21	917.335	-107.336	1452.42	1155.69	-164.931	1638.56	532.11	-204.468	1700.01	148.503	-249.061	1817.43	62.2404	276.793	1587.6	859.267	264.849	1632.39	1097.65	198.289	1574.44	507.045	181.984	1423.41	111.819	218.025	1527.93	63.4501
1912	0	-186.651	1532.25	915.714	-109.955	1456.2	1154.3	-163.873	1641.99	529.992	-201.472	1702.81	146.089	-244.139	1820.59	58.5449	275.755	1589.38	859.247	263.38	1634.27	1097.59	197.83	1576.01	506.668	181.919	1423.47	111.907	218.058	1527.92	63.4551
1913	0	-187.915	1536.75	913.964	-112.792	1460.19	1153.16	-162.409	1644.67	527.717	-196.288	1701.5	142.426	-238.696	1822.91	54.8188	274.521	1591.11	859.183	261.799	1636.29	1097.6	197.391	1577.57	506.28	181.82	1423.59	111.964	218.079	1527.93	63.5178
1914	0	-189.233	1541.06	912.113	-115.447	1464.26	1151.8	-160.918	1647.14	525.255	-195.089	1706.54	140.763	-232.886	1823.95	50.6583	273.632	1593.05	859.101	260.23	1638.41	1097.52	196.837	1579.1	505.945	181.737	1423.77	112.034	218.113	1527.84	63.4677
1915	0	-190.661	1545.81	910.371	-118.244	1468.69	1150.41	-159.726	1649.68	522.795	-192.653	1709.81	138.556	-227.708	1825.26	46.5332	272.215	1595.18	859.062	258.613	1640.59	1097.39	196.284	1580.77	505.633	181.67	1423.89	112.151	218.148	1527.96	63.4905
1916	0	-192.348	1551.16	908.757	-121.216	1473.21	1149.07	-158.226	1651.84	520.229	-189.49	1711.01	135.879	-223.884	1828.11	43.8505	270.482	1596.91	858.973	256.778	1642.75	1097.26	195.761	1582.48	505.22	181.54	1423.92	112.203	218.15	1527.97	63.5014
1917	0	-194.056	1556.35	906.869	-124.102	1477.58	1147.61	-156.812	1653.92	517.507	-185.634	1711.32	133.12	-218.814	1828.74	42.7798	268.986	1600.19	858.929	254.932	1645.07	1097.15	195.046	1584.13	504.814	181.423	1424.06	112.283	218.207	1527.96	63.5918
1918	0	-195.552	1561.23	904.854	-127.182	1481.97	1146.12	-155.478	1655.78	514.797	-183.559	1713.48	132.401	-216.233	1829.52	43.3731	267.429	1602.91	858.746	253.007	1647.4	1097	194.466	1585.89	504.41	181.369	1424.21	112.369	218.212	1527.99	63.5741
1919	0	-196.992	1566.03	902.785	-130.455	1486.73	1144.86	-153.625	1657.17	512.021	-180.016	1713.08	130.237	-214.94	1829.94	44.3625	265.822	1605.41	858.558	251.103	1649.89	1096.83	193.725	1587.71	503.972	181.05	1423.66	112.105	218.253	1528.01	63.6343
1920	0	-198.783	1571.36	900.839	-133.737	1491.78	1143.23	-151.614	1658.17	509.023	-176.934	1712.35	127.64	-213.767	1829.59	45.0072	264.116	1607.65	858.381	249.158	1652.48	1096.47	193.001	1589.64	503.555	180.985	1424.25	112.575	218.252	1528.02	63.6481
1921	0	-200.132	1576.18	898.689	-137.001	1496.92	1141.69	-150.516	1659.9	506.424	-173.846	1711.79	124.816	-212.66	1828.78	45.5889	262.608	1610.17	858.226	246.9	1654.87	1096.46	192.034	1591.49	503.04	180.818	1424.41	112.776	218.263	1527.99	63.6117
1922	0	-201.814	1581.58	896.526	-140.339	1502.14	1140.33	-149.997	1660.61	504.05	-170.579	1710.46	121.849	-212.402	1828.61	46.29	260.814	1612.46	857.855	244.815	1657.55	1096.29	191.148	1593.45	502.561	180.577	1424.43	112.899	218.245	1527.97	63.5922
1923	0	-203.38	1586.68	894.443	-143.751	1507.45	1138.68	-149.6	1660.72	501.524	-167.922	1708.96	119.011	-212.078	1828.13	46.4387	259.134	1614.99	857.619	242.617	1660.25	1096.03	190.348	1595.3	502.232	180.381	1424.57	113.072	218.234	1528.02	63.6034
1924	0	-205.04	1591.82	892.43	-147.303	1512.63	1137.23	-149.544	1660.98	499.383	-165.523	1705.74	115.864	-211.885	1827.83	46.5308	257.432	1617.51	857.33	240.384	1662.98	1095.66	189.435	1597.52	501.778	180.186	1424.66	113.282	218.299	1528.06	63.6226
1925	0	-206.801	1596.8	890.369	-150.759	1517.97	1135.96	-149.791	1661.52	497.471	-164.311	1704.82	113.823	-211.587	1827.68	46.4333	255.555	1619.95	856.974	238.106	1665.71	1095.62	188.391	1599.71	501.241	180.137	1424.71	113.471	218.339	1528.08	63.5863
1926	0	-208.506	1601.79	888.617	-154.264	1523.35	1134.77	-150.185	1662.29	495.944	-164.087	1706.74	113.025	-211.402	1827.46	46.385	253.883	1622.56	856.694	235.698	1668.53	1095.51	187.345	1602.13	500.559	179.983	1424.73	113.786	218.402	1528.16	63.6258
1927	0	-210.424	1606.41	886.993	-157.574	1528.66	1133.95	-150.788	1663.64	494.889	-163.617	1706.68	112.253	-211.324	1827.54	46.5115	252.002	1625.15	856.393	233.213	1671.35	1095.33	186.005	1604.09	499.823	179.893	1424.66	114.081	218.51	1528.2	63.5164
1928	0	-212.369	1610.72	885.715	-161.046	1533.73	1133.15	-151.513	1665.4	494.143	-162.651	1706.93	111.596	-211.147	1827.76	46.6689	249.971	1627.69	856.093	230.684	1674.32	1095.1	184.295	1605.5	499.075	179.944	1424.8	114.552	218.605	1528.28	63.4729
1929	0	-214.358	1614.42	885.021	-164.382	1538.73	1132.81	-152.303	1667.87	493.86	-162.184	1707.78	111.132	-211.038	1827.77	46.694	248.145	1630.48	855.766	228.063	1677.33	1094.8	182.892	1607.46	498.56	179.955	1425.09	115.102	218.668	1528.34	63.4405
1930	0	-216.525	1617.63	884.674	-167.577	1543.71	1132.71	-153.303	1670.49	493.849	-162.161	1709.31	111.188	-211.113	1828.02	46.7923	245.983	1633.04	855.27	225.364	1680.51	1094.53	181.584	1609.57	498.126	179.909	1425.45	115.626	218.625	1528.48	63.242
1931	0	-218.659	1620.22	884.655	-170.423	1548.13	1133.04	-154.373	1672.91	493.729	-162.151	1710.29	111.122	-211.133	1828.04	46.7944	243.873	1635.78	854.966	222.707	1683.99	1094.23	180.259	1611.74	497.849	179.745	1425.56	116.402	218.742	1528.52	63.3632
1932	0	-221.02	1622.54	884.828	-173.222	1552.27	1133.42	-155.445	1674.36	493.856	-162.091	1710.53	110.972	-211.132	1828.04	46.7764	241.609	1638.63	854.664	219.921	1687.57	1093.85	178.646	1613.86	497.53	179.419	1425.72	117.064	218.615	1528.47	63.2475
1933	0	-223.467	1624.45	885.109	-175.6	1556.04	1133.74	-156.857	1675.51	493.983	-161.951	1710.41	110.722	-211.075	1827.88	46.721	239.2	1642.14	854.254	217.217	1691.37	1093.39	177.167	1616.1	497.106	178.945	1425.79	117.98	218.567	1528.54	63.1738
1934	0	-225.948	1626.35	885.488	-177.863	1559.86	1134.75	-158.471	1676.44	494.08	-161.833	1710.24	110.438	-211.077	1827.88	46.7068	236.645	1645.27	853.766	214.504	1695.16	1092.87	175.43	1617.87	496.764	178.712	1426.09	118.728	218.49	1528.65	63.1138
1935	0	-228.512	1628.14	885.881	-180.141	1563.66	1134.95	-159.978	1676.95	493.981	-161.877	1710.33	110.156	-211.183	1828.08	46.7901	234.055	1648.24	853.451	211.704	1699.18	1092.3	174.283	1620.14	496.651	178.353	1426.33	119.382	218.397	1528.7	63.0053
1936	0	-230.959	1629.74	886.097	-182.104	1567.54	1135.65	-161.353	1677.01	493.824	-161.931	1710.62	109.905	-211.226	1828.01	46.7392	231.621	1650.62	853.282	208.976	1703.18	1091.81	173.011	1622.08	496.642	178.006	1426.73	120.405	218.329	1528.82	62.9605
1937	0	-233.45	1631.26	886.094	-184.222	1571.06	1136.2	-162.714	1677.29	493.582	-161.867	1710.78	109.622	-211.035	1827.83	46.7005	229.355	1651.86	853.383	206.185	1707.16	1091.29	171.694	1623.79	496.848	177.77	1427.09	121.101	218.187	1528.94	62.8196
1938	0	-235.943	1632.77	885.927	-186.522	1574.16	1136.49	-164.241	1678	493.426	-161.68	1710.66	109.231	-211.079	1827.98	46.7309	226.723	1653.96	853.504	203.416	1711.1	1090.76	170.537	1625.79	497.268	177.848	1427.97	122.197	218.158	1529.1	62.7805
1939	0	-238.649	1634.67	885.825	-188.908	1577.73	1136.88	-165.59	1678.94	493.227	-162.32	1711.53	108.984	-211.098	1828.05	46.7917	224.331	1656.62	853.826	200.544	1714.96	1090.28	169.447	1627.9	497.646	177.799	1428.39	123.191	218.259	1529.27	62.7839
1940	0	-241.437	1636.95	885.596	-191.661	1580.91	1137.13	-166.574	1679.74	492.952	-161.866	1710.97	108.824	-211.097	1828.07	46.8108	221.905	1659.55	854.151	197.67	1718.72	1089.95	168.337	1630.19	497.911	178.088	1429.59	124.679	218.315	1529.46	62.7616
1941	0	-243.905	1638.79	885.359	-194.234	1583.8	1137.63	-167.781	1681.07	492.819	-161.615	1710.48	108.433	-211.159	1828.1	46.8486	219.648	1661.18	854.368	194.993	1722.38	1089.56	167.129	1632.9	497.986	178.269	1430.46	126.156	218.279	1529.67	62.7192
1942	0	-246.264	1640.79	885.104	-197.257	1586.79	1137.6	-168.879	1681.88	492.523	-161.649	1710.59	108.341	-211.137	1828.02	46.8017	217.438	1663.39	854.661	192.135	1725.86	1089.2	166.194	1636.39	498.07	178.357	1431.43	127.84	218.36	1529.93	62.7758
1943	0	-248.608	1643.22	884.932	-199.946	1590.05	1137.63	-170.057	1682.88	492.435	-161.736	1710.77	108.217	-211.098	1827.96	46.7793	215.325	1666.04	854.851	189.312	1729.16	1089	165.168	1640.45	498.197	178.456	1432.74	129.674	218.708	1530.34	62.8849
1944	0	-250.973	1645.59	884.788	-202.621	1594.01	1137.67	-171.415	1683.94	492.416	-162.133	1711.6	108.376	-211.104	1828.01	46.7374	212.972	1668.82	854.978	186.657	1732.39	1088.99	164.129	1644.99	498.16	178.432	1434.11	131.75	218.801	1530.64	63.0195
1945	0	-253.225	1648.08	884.616	-205.125	1597.91	1138.01	-172.486	1684.65	492.268	-162.373	1712.09	108.329	-211.094	1828.01	46.7629	211.082	1671.96	855.163	183.986	1735.4	1088.78	163.151	1650.16	498.148	178.662	1435.77	134.137	219.055	1531.14	63.1492
1946	0	-255.568	1650.84	884.434	-207.724	1601.3	1138.47	-173.767	1685.38	492.165	-161.853	1711.09	107.824	-211.144	1828.04	46.7603	209.052	1674.93	855.292	181.383	1738.32	1088.71	162.123	1655.71	498.143	178.43	1437.42	136.708	219.082	1531.55	63.3045
1947	0	-257.559	1653.25	884.222	-210.134	1604.54	1138.9	-174.98	1686.33	492.117	-161.564	1710.63	107.497	-211.085	1827.96	46.7365	207.005	1677.85	855.317	178.967	1741.09	1088.61	161.193	1661.84	498.1	178.493	1439.43	139.654	219.157	1532.03	63.5655
1948	0	-259.38	1655.56	884.019	-212.5	1607.59	1139.24	-176.119	1686.97	491.93	-162.279	1711.99	107.797	-211.086	1827.97	46.7428	205.197	1680.9	855.415	176.595	1743.67	1088.42	160.249	1668.66	498.094	178.321	1441.51	143.182	219.145	1532.62	64.0771
1949	0	-261.055	1657.77	883.75	-214.712	1610.53	1139.4	-177.383	1688.18	491.856	-162.486	1712.43	107.816	-211.088	1827.99	46.7597	203.369	1683.75	855.439	174.378	1746.15	1088.05	159.423	1676.25	498.189	178.24	1444.52	146.742	219.179	1533.23	64.3199
1950	0	-262.782	1660.29	883.585	-216.749	1613.41	1139.71	-178.434	1688.94	491.721	-161.883	1711.24	107.269	-211.056	1827.94	46.7503	201.709	1686.37	855.379	172.335	1748.56	1087.84	158.827	1684.66	498.449	178.018	1447.78	150.569	219.197	1533.95	64.8884
1951	0	-264.477	1662.93	883.499	-218.715	1616.07	1139.92	-179.53	1689.77	491.546	-162.416	1712	107.408	-210.966	1827.8	46.672	199.514	1692.9	855.523	170.364	1750.75	1087.52	158.419	1693.54	498.953	177.774	1451.43	154.835	219.074	1534.95	66.1518
1952	0	-266.215	1665.65	883.371	-220.602	1618.62	1140.05	-180.695	1690.73	491.416	-162.691	1712.45	107.373	-211.017	1827.92	46.7571	197.736	1697.43	855.669	168.472	1752.84	1087.12	157.916	1702.82	499.472	177.971	1455.93	159.777	218.955	1536.42	67.7098
1953	0	-267.896	1668.24	883.212	-222.304	1621.13	1140.09	-181.833	1691.38	491.087	-162.687	1712.29	107.189	-211.03	1827.99	46.7761	196.174	1701.04	855.488	166.764	1754.87	1086.63	157.547	1712.41	500.271	177.554	1460.79	164.756	219.11	1538.1	69.6426
1954	0	-269.422	1670.6	883.01	-223.987	1623.44	1140.21	-182.935	1692.15	490.896	-162.708	1712.09	106.944	-210.944	1827.81	46.6924	194.835	1703.76	855.339	165.076	1756.72	1086.23	157.387	1722.56	501.149	177.238	1466.42	170.306	218.824	1539.93	72.0539
1955	0	-271.401	1673.72	883.013	-225.579	1625.65	1140.14	-184.193	1692.94	490.709	-163.06	1712.44	106.839	-210.935	1827.85	46.6666	193.614	1706.32	855.039	163.479	1758.47	1085.63	157.16	1732.89	502.414	176.531	1472.24	175.731	218.431	1542.09	74.9936
1956	0	-272.856	1675.96	882.761	-227.11	1627.74	1140.09	-185.224	1693.52	490.541	-163.138	1712.35	106.752	-210.964	1827.8	46.6568	191.809	1710.85	854.949	161.943	1760.09	1085.04	156.95	1743.46	503.941	174.951	1478.32	181.529	217.975	1544.49	78.1935
1957	0	-274.452	1678.06	882.464	-228.575	1629.73	1140.15	-186.479	1694.01	490.301	-163.244	1712.24	106.55	-210.963	1827.8	46.6554	190.156	1715.72	855.243	160.472	1761.6	1084.58	156.708	1753.93	505.561	174.015	1485.36	187.429	217.299	1547.41	81.9724
1958	0	-275.953	1679.99	882.268	-229.934	1631.7	1139.85	-187.493	1694.43	490.17	-163.47	1712.35	106.468	-210.974	1827.79	46.6545	191.681	1711.73	854.714	159.107	1763.11	1083.75	156.601	1764.47	507.454	172.743	1492.78	193.286	216.392	1550.71	86.0379
1959	0	-277.413	1681.83	882.244	-231.276	1633.62	1139.58	-188.67	1694.79	490.005	-163.535	1712.32	106.359	-210.995	1827.79	46.6359	192.053	1709.06	854.426	157.76	1764.56	1082.96	156.581	1774.65	509.517	171.227	1500.47	198.937	215.07	1554.61	90.6237
1960	0	-278.728	1683.39	882.05	-232.571	1635.49	1139.3	-189.666	1695.15	489.828	-163.807	1712.44	106.313	-211.031	1827.86	46.628	191.052	1711.16	854.787	156.459	1765.96	1082.14	156.563	1784.37	511.793	169.333	1508.23	204.207	213.523	1559.3	95.4985
1961	0	-280.098	1684.76	881.928	-233.617	1637.48	1138.97	-190.705	1695.17	489.663	-163.933	1712.38	106.219	-211.044	1827.79	46.606	190.02	1714.06	855.577	155.409	1767.48	1081.29	156.755	1793.7	514.214	167.764	1516.23	209.532	211.607	1564.2	99.9849
1962	0	-281.409	1686.09	881.82	-234.686	1639.51	1138.59	-191.639	1695.48	489.493	-163.957	1712.1	106.096	-210.778	1827.58	46.4227	189.756	1716.73	856.598	154.334	1769.05	1080.38	157.08	1802.71	516.71	165.458	1523.6	214.337	210.407	1571.25	103.709
1963	0	-282.673	1687.23	881.698	-235.755	1641.48	1138.2	-192.565	1695.68	489.33	-164.067	1712.01	106.019	-210.797	1827.52	46.4148	189.202	1719.35	857.683	153.259	1770.55	1079.45	157.339	1811.06	519.373	163.479	1531.13	218.19	208.451	1579.53	106.593
1964	0	-283.755	1688.08	881.711	-236.588	1643.69	1137.79	-193.456	1695.9	489.247	-163.764	1711.13	105.69	-210.842	1827.56	46.4063	189.275	1723.3	859.387	152.422	1772.29	1078.52	157.786	1818.87	522.103	162.002	1539.92	220.334	206.053	1589.8	108.986
1965	0	-284.862	1688.9	881.709	-237.388	1646.03	1137.42	-194.169	1696.07	489.176	-163.866	1710.93	105.579	-210.844	1827.57	46.4075	188.538	1725.13	860.824	151.616	1774.16	1077.62	157.873	1825.68	524.894	160.374	1549.96	220.806	203.314	1601.44	109.678
1966	0	-285.688	1689.5	881.68	-238.092	1648.39	1137.11	-194.833	1696.17	489.104	-164.063	1710.94	105.56	-210.847	1827.57	46.3732	188.168	1726.28	862.33	150.906	1776.06	1076.79	158.518	1832.63	528.072	159.175	1561.25	220.211	200.641	1614.31	109.014
1967	0	-286.586	1690.17	881.612	-238.711	1650.8	1136.93	-195.477	1696.44	489.03	-164.237	1710.98	105.543	-210.906	1827.49	46.4277	187.87	1727.4	863.921	150.282	1778	1076.08	159.196	1839.28	531.325	158.487	1573.58	218.173	198.231	1628.16	107.411
1968	0	-287.338	1690.85	881.641	-239.017	1653.54	1136.71	-195.993	1696.77	489.031	-164.367	1710.96	105.567	-210.961	1827.58	46.4106	187.636	1728.73	865.671	149.97	1780.27	1075.32	159.893	1845.53	534.36	157.77	1586.2	215.317	195.964	1643.07	105.065
1969	0	-287.891	1691.37	881.634	-239.416	1656.23	1136.69	-196.358	1697.15	489.014	-164.493	1710.91	105.546	-210.934	1827.56	46.3752	187.283	1730.03	867.272	149.565	1782.5	1074.78	160.588	1851.34	537.239	156.596	1599.12	211.724	194.264	1659.2	102.361
1970	0	-288.437	1692.25	881.643	-239.978	1658.72	1136.87	-196.627	1697.5	488.985	-164.53	1710.86	105.52	-210.95	1827.5	46.3769	186.952	1730.92	868.678	148.998	1784.51	1074.43	161.213	1856.8	539.758	156.082	1613.07	207.141	193.022	1676.23	99.2308
1971	0	-288.929	1693.29	881.7	-240.511	1661.18	1137.22	-196.914	1698.01	489.02	-164.629	1710.87	105.548	-210.999	1827.53	46.3857	186.651	1732.18	870.081	148.46	1786.51	1074.26	161.826	1861.92	542.081	155.533	1627.64	201.65	192.285	1694.21	95.9115
1972	0	-289.309	1694.37	881.725	-240.757	1663.79	1137.57	-197.073	1698.47	489.009	-164.662	1710.83	105.544	-210.977	1827.52	46.3759	186.19	1733.59	871.263	148.209	1788.65	1074.07	162.502	1866.7	544.2	155.162	1642.59	196.12	192.028	1712.91	92.5621
1973	0	-289.575	1695.66	881.708	-240.951	1666.41	1137.97	-197.216	1699.02	489.047	-165.12	1711.61	105.848	-210.972	1827.5	46.3806	185.539	1735.36	872.769	148.009	1790.8	1073.95	163.095	1871.08	546.275	155.329	1658.1	190.122	192.313	1732.35	89.342
1974	0	-289.663	1696.76	881.702	-241.005	1668.96	1138.33	-197.272	1699.5	489.067	-164.896	1711.13	105.716	-210.976	1827.51	46.371	185.639	1736.68	873.539	147.95	1792.89	1073.78	163.53	1875.01	547.924	155.566	1673.96	183.995	192.784	1752.02	86.1347
1975	0	-289.691	1698.45	881.719	-240.75	1671.69	1138.71	-197.275	1700.04	489.115	-164.757	1710.82	105.619	-211.007	1827.52	46.3761	185.825	1736.89	874.428	148.2	1795.15	1073.63	164.014	1878.68	549.336	157.725	1691.55	177.764	194.104	1772.52	83.2103
1976	0	-289.505	1700.04	881.753	-240.229	1674.38	1139.1	-197.23	1700.67	489.036	-164.663	1710.71	105.603	-210.987	1827.51	46.3869	186.395	1737.49	875.025	148.715	1797.37	1073.49	164.21	1881.91	550.328	159.566	1708.67	171.489	195.588	1793.23	80.3466
1977	0	-289.057	1701.6	881.755	-239.665	1676.99	1139.52	-197.087	1701.75	489.178	-164.686	1710.83	105.662	-210.975	1827.51	46.3874	186.854	1738.71	875.3	149.274	1799.51	1073.39	164.443	1885.17	551.054	161.425	1725.61	165.419	197.45	1814.18	78.0149
1978	0	-288.754	1703.73	881.751	-239.306	1679.29	1139.92	-196.906	1702.51	489.218	-164.603	1710.86	105.745	-210.976	1827.48	46.437	187.231	1740.14	875.539	149.627	1801.34	1073.25	164.513	1887.99	551.445	162.52	1742.56	159.174	199.351	1834.81	75.7491
1979	0	-288.173	1705.86	881.767	-238.559	1681.85	1140.2	-196.557	1703.36	489.225	-164.561	1710.89	105.75	-210.973	1827.51	46.3885	187.77	1741.86	875.702	150.369	1803.43	1073.01	164.451	1890.55	551.676	164.858	1759.46	153.874	201.686	1855.2	74.2989
1980	0	-287.506	1707.92	881.76	-238.179	1683.91	1140.54	-196.243	1704.22	489.301	-164.576	1711.01	105.85	-210.99	1827.49	46.4586	188.379	1743.54	875.667	150.743	1805.03	1072.82	164.275	1893.01	551.699	166.986	1775.9	148.855	204.162	1875.41	73.366
1981	0	-286.735	1710.07	881.842	-237.378	1686.32	1140.8	-195.847	1705.1	489.396	-164.423	1711.02	105.898	-210.941	1827.44	46.4299	189.32	1745.45	875.6	151.539	1806.97	1072.55	164.008	1895.22	551.268	170.027	1792.48	144.647	206.613	1894.75	72.9747
1982	0	-285.781	1712.05	881.923	-236.993	1688.25	1141.03	-195.469	1706.06	489.564	-164.3	1710.96	105.938	-210.939	1827.43	46.4403	190.337	1747.41	875.35	151.919	1808.43	1072.25	163.603	1896.96	550.651	172.738	1808.12	140.974	209.242	1913.22	73.1916
1983	0	-284.826	1714.12	882.057	-235.769	1690.94	1141.21	-194.887	1706.89	489.688	-164.194	1711	106.002	-210.955	1827.49	46.4608	191.399	1749.5	874.902	153.137	1810.65	1071.91	163.162	1898.7	549.806	175.185	1822.84	137.764	211.454	1930.4	73.6741
1984	0	-283.762	1716.04	882.246	-234.586	1693.66	1141.36	-194.315	1707.95	489.869	-164.095	1711.07	106.101	-210.94	1827.45	46.4022	192.575	1751.67	874.282	154.315	1812.91	1071.52	162.937	1900.51	549.017	176.592	1835.83	134.833	213.859	1946.56	74.6965
1985	0	-282.505	1717.81	882.433	-233.073	1696.71	1141.38	-193.593	1708.84	490.014	-163.969	1711.11	106.167	-210.917	1827.44	46.3945	193.847	1753.9	873.391	155.822	1815.49	1071.02	163.518	1903.26	548.208	178.988	1848.7	132.687	215.497	1960.88	75.6895
1986	0	-281.359	1719.7	882.711	-231.822	1699.57	1141.51	-192.827	1709.81	490.199	-164.993	1712.8	106.676	-210.917	1827.44	46.3949	195.223	1756.2	872.263	157.068	1817.89	1070.62	163.171	1905.22	547.147	181.352	1860.55	130.831	216.804	1973.5	76.4946
1987	0	-280.1	1721.57	882.957	-230.273	1702.85	1141.53	-192.019	1710.93	490.389	-164.531	1712.83	106.897	-210.963	1827.53	46.4354	196.577	1758.62	870.968	158.612	1820.7	1070.11	162.843	1907.2	545.913	183.075	1870.92	129.282	218.215	1985.1	77.4752
1988	0	-278.63	1723.17	883.274	-228.735	1706.25	1141.52	-191.123	1712.01	490.651	-163.884	1712.42	106.699	-210.962	1827.54	46.4645	197.854	1761.12	869.437	160.144	1823.63	1069.57	162.597	1909.2	544.649	184.779	1879.78	127.736	219.217	1995.07	78.1703
1989	0	-277.136	1724.73	883.622	-227.045	1709.91	1141.65	-190.085	1712.97	490.874	-163.153	1710.94	106.496	-211.019	1827.51	46.4611	199.056	1763.84	867.695	161.829	1826.82	1069.18	162.474	1910.96	543.242	185.645	1886.95	126.324	220.163	2003.38	78.9046
1990	0	-275.468	1726.08	884.026	-224.871	1714.18	1141.63	-189.06	1714.23	491.04	-163.755	1712.46	107.191	-211.185	1827.7	46.5716	200.217	1766.85	865.928	163.997	1830.62	1068.62	162.547	1912.56	541.819	186.124	1892.93	125.655	220.762	2009.75	79.4304
1991	0	-273.711	1727.47	884.402	-222.625	1718.65	1141.74	-187.981	1715.53	491.532	-162.803	1711.31	106.916	-211.212	1827.67	46.6036	200.339	1768.99	864.048	166.238	1834.63	1068.21	162.698	1914.07	540.488	187.348	1897.47	124.978	220.767	2013.16	78.7414
1992	0	-271.776	1728.92	884.865	-219.866	1722.87	1142.22	-186.695	1716.78	491.864	-162.252	1710.68	106.876	-211.233	1827.67	46.5905	201.648	1772.51	862.537	168.07	1838.52	1067.69	162.894	1915.65	539.295	185.971	1897.83	123.82	220.417	2014.11	76.9959
1993	0	-269.702	1730.3	885.503	-217.236	1724.26	1142.73	-185.413	1718.2	492.228	-162.96	1712.48	107.679	-211.182	1827.64	46.5654	203.318	1776.59	861.381	169.979	1842.51	1067.27	163.222	1917.26	538.19	185.059	1896.71	122.463	219.648	2014.09	74.9442
1994	0	-267.536	1731.55	886.051	-214.514	1725.52	1143.15	-184.054	1719.66	492.675	-162.855	1712.98	107.948	-211.214	1827.64	46.5841	204.91	1780.63	860.376	171.863	1846.78	1066.97	163.705	1918.62	537.028	184.782	1896.08	121.78	219.441	2014.95	74.0965
1995	0	-265.322	1733.28	886.588	-211.744	1727.27	1143.56	-182.512	1721.08	493.087	-162.623	1712.95	108.188	-211.307	1827.69	46.6488	206.163	1784.75	859.453	173.688	1851.1	1066.7	164.278	1919.88	535.854	184.589	1897.2	121.182	218.85	2015.62	73.2966
1996	0	-262.814	1734.56	887.269	-208.68	1728.56	1144.11	-180.926	1722.68	493.533	-162.322	1712.9	108.363	-211.282	1827.7	46.6501	207.773	1789.48	858.702	175.584	1855.47	1066.5	164.736	1921.39	535.01	184.614	1898.79	120.757	218.588	2016.4	72.3154
1997	0	-260.915	1736.94	887.986	-206.053	1731.88	1144.7	-179.42	1724.86	494.368	-161.923	1712.83	108.548	-211.354	1827.87	46.7362	209.455	1794.64	858.247	177.555	1860.19	1066.41	165.096	1923.59	534.663	185.565	1900.21	120.857	218.471	2016.79	71.2154
1998	0	-257.892	1738.11	888.61	-202.302	1733.99	1145.2	-177.501	1726.47	494.4	-161.679	1712.96	108.828	-211.294	1827.97	46.7978	211.623	1800.11	858.404	179.664	1865.01	1066.4	165.319	1926.32	534.798	185.478	1900.77	120.562	218.555	2017.11	70.8359
1999	0	-255.138	1739.46	889.139	-198.819	1736.28	1145.6	-175.698	1728.12	494.865	-161.571	1713.35	109.292	-211.304	1827.97	46.7934	213.438	1805.33	858.938	181.728	1869.87	1066.56	165.682	1929.69	535.165	186.117	1901.5	120.702	218.282	2017.19	70.4156
2000	0	-252.301	1741.15	889.622	-195.72	1736.82	1146.23	-173.901	1729.87	495.225	-161.418	1713.74	109.716	-211.217	1827.76	46.7522	215.379	1810.78	859.79	183.623	1874.75	1066.86	166.079	1933.31	535.541	186.51	1902.38	120.552	218.021	2017.45	69.6797
2001	0	-249.715	1743.46	890.24	-192.871	1737.98	1147.01	-172.129	1731.83	495.604	-161.008	1713.74	109.951	-211.294	1827.93	46.8422	217.43	1816.21	860.656	185.882	1879.89	1067.3	166.503	1937.05	535.699	186.702	1903.24	120.29	217.939	2017.59	69.2717
2002	0	-246.798	1745.24	890.686	-190.035	1738.6	1147.68	-170.217	1733.61	496.079	-160.687	1713.77	110.264	-211.298	1828.02	46.8768	219.684	1821.8	861.371	187.902	1884.83	1067.82	166.997	1940.69	535.424	188.323	1904.83	120.333	218.053	2017.76	69.0046
2003	0	-243.705	1746.97	891.129	-186.756	1740.72	1148.1	-168.344	1735.68	496.517	-160.875	1714.17	110.96	-211.288	1827.92	46.8469	221.886	1827.36	861.847	189.993	1889.76	1068.42	167.68	1944.18	534.856	189.074	1905.58	120.353	218.1	2017.87	68.7325
2004	0	-240.703	1748.9	891.639	-183.553	1742.9	1148.45	-166.449	1737.6	497.03	-160.084	1714.01	111.111	-211.3	1827.95	46.8591	224.554	1833.02	862.251	192.194	1894.6	1069.08	168.479	1947.42	534.175	190.12	1906.78	120.327	217.994	2017.97	68.6834
2005	0	-237.508	1750.82	892.172	-180.155	1745.06	1148.82	-164.427	1739.31	497.379	-159.589	1713.82	111.438	-211.16	1827.75	46.8396	226.91	1838.57	862.399	194.426	1899.35	1069.76	169.153	1950.6	533.642	190.408	1907.43	120.208	217.894	2018.11	68.4828
2006	0	-234.391	1752.98	892.683	-176.836	1747.46	1149.16	-162.534	1741.5	497.78	-159.248	1714.11	111.912	-211.236	1827.89	46.8991	229.522	1844.14	862.41	196.8	1903.89	1070.38	169.97	1953.74	533.358	190.363	1907.93	119.908	217.811	2018.28	68.3196
2007	0	-231.153	1755.03	893.059	-173.68	1748.71	1149.77	-160.56	1743.69	498.299	-159.025	1714.29	112.422	-211.148	1827.92	46.9311	231.911	1849.53	862.468	199.308	1908.52	1071.04	171.012	1956.71	532.967	189.918	1908.25	119.477	217.74	2018.43	68.1772
2008	0	-227.953	1757.44	893.687	-169.909	1750.77	1150.17	-158.618	1745.77	498.598	-158.687	1714.36	112.926	-211.126	1827.86	46.9209	234.526	1854.96	862.527	201.902	1913.15	1071.58	172.065	1959.46	532.68	189.937	1908.65	119.242	217.661	2018.55	68.0547
2009	0	-224.609	1759.48	894.005	-166.261	1753.5	1150.47	-156.779	1747.93	499.089	-158.256	1714.31	113.43	-211.028	1827.9	46.9596	237.29	1860.32	862.527	204.517	1917.5	1072.17	173.178	1962.03	532.23	189.562	1908.88	118.755	217.514	2018.57	67.9249
2010	0	-221.359	1761.77	894.537	-162.705	1756.48	1150.99	-154.924	1749.8	499.512	-157.978	1714.46	113.91	-210.967	1827.84	46.9714	239.883	1865.23	862.455	207.26	1922.03	1072.76	174.432	1964.55	531.803	189.714	1909.31	118.751	217.335	2018.56	67.7349
2011	0	-218.254	1764.38	895.178	-159.141	1758.81	1151.53	-153.269	1751.92	499.977	-157.35	1714.26	114.384	-210.922	1827.8	46.9839	242.523	1870.11	862.331	209.924	1926.38	1073.28	175.64	1967	531.284	189.469	1909.55	118.492	217.198	2018.64	67.5523
2012	0	-215.122	1766.69	895.651	-155.549	1760.83	1151.91	-151.757	1754.32	500.583	-157.125	1714.63	115.241	-210.947	1827.9	47.0986	244.286	1874.61	862.097	212.63	1930.66	1073.84	177.063	1969.46	530.976	189.377	1909.87	118.278	217.136	2018.78	67.4192
2013	0	-211.908	1768.9	896.198	-152.054	1763.22	1152.35	-150.185	1756.33	501.119	-157.035	1714.72	115.628	-210.923	1828.05	47.133	246.486	1878.87	862.01	215.317	1934.81	1074.37	178.483	1971.68	530.572	189.577	1910.22	118.157	217.042	2018.88	67.3177
2014	0	-208.989	1771.53	896.915	-148.669	1765.7	1152.94	-148.796	1758.48	501.687	-156.946	1715.07	116.689	-210.944	1828.08	47.1302	248.786	1882.82	861.898	218.012	1938.98	1074.88	179.755	1973.43	530.262	189.56	1910.42	117.972	217.014	2018.99	67.1959
2015	0	-206.08	1773.89	897.579	-145.435	1768.21	1153.4	-147.459	1760.69	502.492	-156.822	1715.16	117.654	-210.917	1828.19	47.1629	251.041	1887.14	862.087	220.663	1942.98	1075.38	181.234	1975.34	529.978	189.563	1910.57	117.771	216.88	2019.07	67.0755
2016	0	-203.3	1776.36	898.433	-142.329	1770.82	1154.06	-146.13	1763.02	503.185	-156.598	1715.4	118.255	-210.962	1828.14	47.122	252.763	1892.45	861.851	223.556	1947.16	1076.02	182.52	1976.88	529.543	189.649	1910.86	117.64	216.899	2019.28	66.9583
2017	0	-200.627	1778.93	899.268	-139.33	1773.55	1154.69	-145.046	1765.26	503.99	-156.792	1715.91	119.467	-211.095	1828.01	47.0941	255.11	1895.76	861.792	225.868	1950.68	1076.46	183.922	1978.47	529.164	189.551	1911.02	117.471	216.956	2019.38	66.9005
2018	0	-197.874	1781.11	900.173	-136.252	1775.88	1155.39	-143.944	1767.48	504.805	-156.585	1717.26	120.357	-211.298	1827.67	46.9972	257.429	1898.85	861.627	228.298	1954.28	1077.05	185.196	1979.81	528.633	189.548	1911.2	117.348	217.004	2019.65	66.8602
2019	0	-195.629	1783.88	901.343	-133.495	1777.6	1156.38	-143.028	1769.98	505.919	-156.187	1717.59	121.541	-211.47	1827.23	46.885	259.596	1901.83	861.459	230.664	1957.71	1077.65	186.518	1980.86	528.275	189.66	1911.35	117.285	216.892	2019.71	66.724
2020	0	-193.434	1786.72	902.583	-130.789	1779.4	1157.44	-142.249	1772.58	507.14	-155.784	1718.34	122.719	-211.652	1826.92	46.8532	261.75	1904.85	861.505	232.933	1960.94	1078.31	187.821	1981.87	528.019	189.686	1911.4	117.154	216.881	2019.77	66.6584
2021	0	-191.52	1789.68	903.967	-128.528	1781.89	1158.7	-141.229	1774.85	508.245	-155.236	1719.15	123.943	-211.831	1826.65	46.8245	263.85	1907.99	861.837	235.122	1963.88	1079.03	189.107	1982.86	527.886	189.698	1911.52	117.058	216.9	2019.9	66.619
2022	0	-188.902	1791.66	905.364	-125.563	1783.39	1159.98	-140.341	1777.53	509.337	-154.548	1720.26	125.512	-212.239	1826.49	46.9303	265.739	1910.55	862.143	237.456	1966.86	1079.74	190.334	1983.77	527.786	189.88	1911.69	116.985	216.889	2019.88	66.6083
2023	0	-187.01	1794.41	906.808	-122.907	1786.25	1161.34	-139.304	1780.15	510.555	-153.826	1720.93	126.798	-212.39	1826.16	46.887	267.61	1913.21	862.517	239.676	1969.63	1080.47	191.498	1984.55	527.7	189.929	1911.74	116.934	216.917	2019.95	66.572
2024	0	-184.924	1796.57	908.362	-120.231	1789.17	1162.57	-138.708	1783.13	511.898	-152.779	1721.8	128.201	-212.462	1825.69	46.8145	269.39	1915.46	862.835	242.145	1972.45	1081.11	192.551	1985.13	527.573	189.913	1911.71	116.826	216.91	2020.02	66.5541
2025	0	-183.289	1799.46	910.012	-117.944	1791.82	1163.84	-138.285	1786.29	513.343	-151.646	1722.68	129.51	-212.436	1825.29	46.7872	271.132	1917.77	863.24	244.264	1974.71	1081.85	193.555	1985.57	527.502	190.09	1911.79	116.782	216.89	2020.05	66.5801
2026	0	-181.448	1801.67	911.548	-115.704	1794	1165.46	-137.975	1789.62	514.843	-150.022	1722.84	130.637	-212.209	1824.8	46.724	272.704	1920.09	863.592	246.492	1977.07	1082.53	194.506	1985.88	527.439	190.033	1911.69	116.695	216.909	2020.06	66.6006
2027	0	-179.93	1804.24	913.235	-113.449	1796.49	1166.91	-137.345	1792.59	516.15	-148.93	1724.04	132.094	-212.076	1824.53	46.845	274.258	1922.12	863.885	248.821	1979.39	1083.2	195.436	1986.05	527.458	190.185	1911.74	116.592	216.926	2020.05	66.6228
2028	0	-178.308	1806.54	914.809	-111.089	1798.7	1168.25	-137.085	1796.04	517.621	-147.725	1725.46	133.771	-212.289	1824.5	47.1741	275.647	1924.33	864.208	250.871	1981.54	1083.86	196.286	1986.12	527.441	190.061	1911.56	116.502	216.986	2020.11	66.6672
2029	0	-177.125	1809.28	916.599	-109.169	1801.35	1169.8	-136.749	1799.23	519.057	-146.847	1727.14	135.289	-212.158	1824.43	47.3609	277.048	1926.23	864.409	253.174	1983.84	1084.53	197.239	1986.11	527.483	190.098	1911.52	116.424	216.973	2020.09	66.697
2030	0	-175.831	1811.83	918.28	-107.265	1803.21	1170.9	-136.474	1802.76	520.37	-145.531	1728.21	136.853	-211.915	1824.3	47.546	278.16	1928.07	864.654	255.196	1986.04	1085.17	198.026	1985.99	527.542	189.91	1911.36	116.269	216.959	2020.04	66.7244
2031	0	-174.402	1814	919.908	-105.035	1805.14	1172.2	-136.438	1806.41	521.792	-144.447	1729.97	138.452	-211.541	1824.11	47.7191	279.282	1929.74	864.832	257.154	1988.3	1085.85	198.838	1985.93	527.624	189.974	1911.28	116.163	216.96	2020.03	66.8225
2032	0	-173.37	1816.47	921.493	-103.203	1807.36	1173.45	-136.467	1810.55	523.222	-143.441	1731.64	140.128	-211.185	1824.1	47.9423	280.295	1931.84	865.089	258.853	1990.3	1086.55	199.586	1985.94	527.701	189.857	1911.17	116.069	217.02	2020.07	66.8572
2033	0	-172.419	1819.08	923.066	-101.451	1809.72	1174.7	-136.695	1814.8	524.604	-142.206	1733.18	141.568	-210.754	1824.2	48.1516	281.209	1934.02	865.352	260.61	1992.61	1087.24	200.239	1985.85	527.706	189.863	1911.16	115.978	217.042	2020.09	66.9417
2034	0	-171.656	1821.98	924.734	-99.8874	1812.37	1176.04	-137.034	1819.31	525.863	-141.171	1734.83	143.187	-210.246	1824.1	48.6264	282.071	1936.08	865.567	262.379	1994.88	1087.85	200.882	1985.78	527.727	189.747	1911.08	115.905	217.042	2020.06	67.0056
2035	0	-170.947	1824.81	926.322	-98.3773	1814.95	1177.29	-137.355	1823.77	527.23	-139.927	1736.39	144.786	-209.558	1824	48.9783	283.032	1937.98	865.812	263.739	1996.99	1088.43	201.509	1985.98	527.745	189.594	1910.95	115.799	217.103	2020.12	67.0742
2036	0	-169.944	1827.08	927.756	-96.5122	1817.68	1178.4	-137.549	1828.05	528.35	-139.002	1738.26	146.379	-209.074	1824.16	49.422	283.923	1939.78	865.968	265.392	1999.41	1088.96	202.001	1986.25	527.674	189.609	1910.92	115.766	217.161	2020.07	67.1911
2037	0	-169.3	1829.93	929.101	-95.0049	1820.99	1179.42	-138.152	1833.16	529.525	-138.216	1740.31	148.052	-208.657	1824.44	49.9918	284.729	1941.69	866.15	266.604	2001.47	1089.49	202.469	1986.61	527.632	189.616	1911	115.7	217.103	2020.02	67.1339
2038	0	-168.699	1832.86	930.502	-94.0566	1821.01	1180.4	-138.709	1838.35	530.666	-137.549	1742.56	149.657	-208.338	1825.03	50.6849	285.678	1943.25	866.11	267.875	2003.57	1089.96	202.925	1987	527.549	189.796	1911.15	115.709	217.045	2019.97	67.1323
2039	0	-168.137	1835.53	931.836	-92.9127	1821.2	1181.69	-139.441	1843.52	531.762	-136.899	1744.5	151.156	-208.159	1825.68	51.2709	286.826	1941.99	865.647	269.174	2005.76	1090.35	203.339	1987.58	527.355	189.787	1911.21	115.67	217.183	2020.11	67.2502
2040	0	-167.522	1838.31	932.97	-91.484	1823.32	1182.4	-140.005	1848.33	532.714	-136.541	1746.77	152.575	-208.155	1826.51	51.9764	287.525	1944.12	865.57	270.494	2008	1090.73	203.671	1988.18	527.151	189.503	1911.03	115.539	217.176	2020.15	67.3103
2041	0	-167.029	1841.14	934.095	-90.1779	1825.48	1183.1	-140.761	1853.35	533.591	-136.502	1749.5	153.922	-208.581	1828.13	52.6446	288.185	1946.43	865.492	271.67	2010.18	1091.01	203.931	1988.84	526.87	189.379	1911	115.484	217.18	2020.17	67.3465
2042	0	-166.534	1844.06	935.171	-88.8698	1827.73	1183.75	-141.562	1858.44	534.483	-136.727	1752.58	155.203	-209.068	1830.16	53.2596	288.797	1948.79	865.414	272.876	2012.32	1091.26	204.194	1989.61	526.498	189.42	1911.08	115.497	217.187	2020.18	67.3862
2043	0	-166.048	1846.89	936.094	-87.5703	1829.9	1184.25	-142.592	1863.72	535.41	-137.162	1755.95	156.32	-209.825	1832.29	53.8306	289.32	1951.22	865.237	274.04	2014.45	1091.5	204.565	1990.42	526.144	189.382	1911.17	115.449	217.206	2020.19	67.3984
2044	0	-165.673	1849.93	936.897	-86.3828	1832.27	1184.63	-143.473	1868.57	536.197	-137.965	1759.91	157.313	-210.914	1835.2	54.3317	289.816	1953.67	865.016	275.081	2016.58	1091.68	204.824	1991.47	525.884	189.221	1911.11	115.32	217.205	2020.24	67.4413
2045	0	-165.271	1853.11	937.758	-85.1675	1834.79	1185.07	-144.441	1873.12	536.898	-138.996	1763.86	158.005	-212.145	1838.57	54.7039	290.266	1956.12	864.825	276.17	2018.64	1091.78	205.091	1992.52	525.637	189.574	1911.47	115.181	217.214	2020.25	67.4728
2046	0	-164.996	1856.37	938.474	-84.0787	1837.38	1185.36	-145.39	1877.74	537.542	-140.457	1768.6	158.533	-213.876	1842.78	55.1402	290.655	1958.62	864.678	277.211	2020.81	1091.86	205.287	1993.85	525.341	188.337	1910.98	114.949	217.222	2020.31	67.5048
2047	0	-164.731	1859.59	939.07	-83.0007	1839.93	1185.53	-146.336	1882.11	538.18	-142.262	1773.86	158.965	-216.019	1848.01	55.5216	290.997	1961.08	864.328	278.292	2022.91	1091.97	205.453	1995.4	525.012	188.158	1910.75	114.954	217.235	2020.31	67.5349
2048	0	-164.248	1862.75	939.679	-82.1461	1841.55	1185.91	-147.24	1886.37	538.72	-144.445	1779.87	159.102	-218.354	1853.65	56.06	291.366	1963.57	863.99	279.306	2024.9	1092.05	205.573	1997.07	524.69	188.659	1911.33	115.218	217.217	2020.31	67.573
2049	0	-163.874	1865.91	940.095	-81.3991	1843.16	1186.09	-148.202	1890.57	539.275	-146.86	1786	158.988	-221.151	1860.43	56.8604	291.615	1966.03	863.778	280.224	2026.95	1092.06	205.61	1998.76	524.316	188.604	1911.51	115.254	217.232	2020.29	67.5996
2050	0	-163.568	1869.05	940.506	-80.8694	1843.17	1186.58	-149.179	1894.84	539.794	-149.824	1793.01	158.759	-224.186	1868.23	57.704	291.935	1968.56	863.411	281.238	2028.96	1092.08	205.583	2000.58	523.904	188.482	1911.61	115.225	217.427	2020.43	67.6941
2051	0	-163.169	1872.11	940.799	-80.005	1845.89	1186.52	-150.147	1899.04	540.127	-152.847	1800.67	158.56	-227.331	1876.68	58.2746	292.139	1971.08	863.03	282.152	2031.05	1092.08	205.52	2002.47	523.536	188.323	1911.63	115.201	217.341	2020.42	67.7138
2052	0	-162.852	1875.27	941.123	-79.2216	1848.71	1186.49	-151.038	1903.15	540.636	-155.969	1808.66	158.199	-230.712	1885.72	58.6738	292.312	1973.67	862.692	282.948	2033.08	1092.05	205.48	2004.59	523.075	188.197	1911.73	115.2	217.253	2020.36	67.7035
2053	0	-162.579	1878.33	941.379	-78.609	1850.51	1186.48	-151.956	1907.39	541.041	-159.652	1817.12	157.896	-234.151	1895.31	58.9628	292.433	1976.27	862.245	283.857	2035.16	1091.98	205.374	2006.69	522.667	188.102	1911.91	115.216	217.391	2020.45	67.783
2054	0	-162.588	1881.74	941.668	-78.2781	1852.67	1186.49	-152.725	1911.57	541.36	-163.233	1825.71	157.432	-237.757	1905.26	58.9415	292.428	1978.69	861.822	284.643	2037.22	1091.91	205.129	2008.75	522.209	187.97	1912.08	115.213	217.255	2020.42	67.7503
2055	0	-162.315	1884.58	941.802	-77.6661	1854.25	1186.36	-153.665	1916.05	541.827	-167.358	1834.85	157.006	-241.403	1915.58	58.8077	292.49	1981.15	861.358	285.385	2039.33	1091.8	204.895	2010.94	521.676	187.805	1912.14	115.218	217.355	2020.5	67.8167
2056	0	-162.06	1887.38	941.902	-77.0716	1855.79	1186.18	-154.68	1920.77	542.225	-171.278	1844.11	156.289	-245.259	1926.72	58.3962	292.543	1983.64	860.881	286.014	2041.43	1091.81	204.687	2013.15	521.325	187.682	1912.3	115.251	217.393	2020.53	67.8279
2057	0	-162.051	1890.28	942.071	-76.7223	1857.44	1186.08	-155.694	1925.49	542.589	-175.246	1853.71	155.669	-248.826	1937.55	58.0565	292.603	1986.12	860.526	286.545	2043.56	1091.76	204.333	2015.22	520.749	187.52	1912.42	115.269	217.444	2020.57	67.8691
2058	0	-162.035	1893.29	942.242	-75.8249	1861.72	1185.45	-156.896	1930.43	542.893	-179.245	1863.92	155.207	-252.461	1948.91	57.7735	292.409	1989.16	860.017	287.098	2045.8	1091.69	204.067	2017.28	520.311	187.386	1912.57	115.236	217.42	2020.6	67.9002
2059	0	-162.011	1896	942.312	-75.6556	1864.16	1185	-158.197	1935.89	543.406	-183.144	1874.22	154.727	-256.622	1960.46	57.9781	292.127	1993.59	859.698	287.485	2047.97	1091.55	203.781	2019.3	519.87	187.322	1912.7	115.239	217.368	2020.59	67.9283
2060	0	-161.941	1898.55	942.397	-75.1666	1865.91	1184.38	-159.452	1941.25	543.872	-187.443	1885.67	154.886	-260.105	1972.43	58.217	292.015	1996.85	859.339	287.862	2050.19	1091.52	203.42	2021.45	519.35	187.243	1912.84	115.29	217.316	2020.54	67.9606
2061	0	-161.946	1901.21	942.421	-74.8711	1867.15	1184.11	-161.05	1947.26	544.404	-191.077	1896.85	155.002	-263.396	1984.49	58.8851	291.791	1999.31	858.92	288.2	2052.47	1091.49	203.14	2023.52	518.911	187.766	1913.26	115.205	217.334	2020.6	68.0104
2062	0	-162.194	1904.07	942.48	-74.8185	1868.58	1183.89	-162.288	1952.74	544.745	-194.569	1907.54	155.041	-266.304	1996.5	59.7806	291.64	2001.88	858.605	288.51	2054.72	1091.46	202.814	2025.5	518.446	186.787	1912.89	115.131	217.165	2020.51	68.0024
2063	0	-162.598	1907.31	942.683	-74.9216	1870.41	1183.8	-163.813	1958.91	545.542	-197.976	1918.78	155.499	-269.098	2009.01	61.1278	291.468	2004.48	858.222	288.638	2056.99	1091.48	202.429	2027.48	517.976	186.567	1912.96	115.137	217.246	2020.54	68.056
2064	0	-162.553	1909.61	942.589	-74.5765	1871.3	1183.42	-165.313	1965.28	545.992	-201.128	1929.93	155.902	-272.334	2021.74	62.9721	291.204	2007.6	857.953	288.815	2059.31	1091.47	202.177	2029.5	517.486	186.494	1913.11	115.164	217.167	2020.55	68.0664
2065	0	-162.789	1912.22	942.669	-74.5111	1872.48	1183.21	-166.803	1971.91	546.624	-204.112	1940.96	156.355	-275.466	2034.5	64.9671	290.823	2011.18	857.642	288.905	2061.63	1091.45	201.888	2031.48	517.11	186.345	1913.26	115.165	217.11	2020.53	68.0789
2066	0	-163.198	1915.2	942.796	-73.978	1876.02	1182.43	-167.724	1977.89	546.616	-207.033	1952.36	157.054	-278.494	2047.21	67.0264	290.334	2014.7	857.331	288.919	2063.89	1091.45	201.678	2033.4	516.773	186.302	1913.41	115.218	217.067	2020.49	68.1127
2067	0	-163.631	1918.29	942.879	-73.977	1878.49	1181.94	-169.567	1985.27	547.526	-209.881	1963.79	157.861	-281.291	2059.57	68.9083	289.962	2017.88	857.138	288.947	2066.2	1091.41	201.412	2035.24	516.242	186.208	1913.54	115.224	217.051	2020.48	68.158
2068	0	-164.238	1921.45	942.998	-74.3012	1880.06	1181.66	-170.764	1991.95	548.427	-212.524	1975.02	158.656	-284.034	2071.91	70.8431	289.537	2020.82	856.864	288.819	2068.34	1091.43	201.109	2037.08	515.809	186.586	1914	115.438	217.076	2020.49	68.1365
2069	0	-164.648	1924.55	943.067	-74.4294	1881.57	1181.33	-172.262	1999.16	549.249	-214.809	1984.91	159.051	-286.68	2084.37	72.7305	289.203	2023.25	856.565	288.832	2070.65	1091.42	200.894	2039.02	515.389	186.186	1913.84	115.28	217.106	2020.52	68.1723
2070	0	-164.942	1927.2	942.981	-74.4404	1882.63	1180.85	-173.859	2006.87	550.265	-217.273	1997.21	160.333	-288.772	2096.28	74.5248	288.825	2025.59	856.256	288.644	2072.8	1091.35	200.731	2040.91	514.999	186.336	1914.14	115.415	217.053	2020.51	68.2011
2071	0	-165.625	1930.55	943.044	-74.8414	1884.39	1180.51	-175.146	2014.16	551.178	-219.686	2008.99	161.483	-290.743	2108.3	76.278	288.552	2027.14	855.922	288.552	2075.02	1091.24	200.416	2042.67	514.439	185.959	1914.05	115.277	217.054	2020.51	68.1975
2072	0	-166.257	1933.9	943.021	-75.1911	1886.15	1180.09	-176.409	2021.47	552.103	-221.667	2019.7	162.335	-292.601	2120.39	78.108	288.139	2029.34	855.624	288.381	2077.18	1091.1	200.089	2044.47	513.982	185.871	1914.16	115.329	217.033	2020.5	68.1908
2073	0	-166.892	1937.21	943.043	-75.5436	1887.87	1179.71	-177.844	2029.16	553.121	-223.449	2030.34	163.198	-294.203	2132.31	79.8491	287.753	2031.91	855.351	288.094	2079.16	1090.99	199.969	2046.49	513.471	185.787	1914.29	115.344	216.947	2020.47	68.2555
2074	0	-167.387	1940.33	942.858	-75.7565	1889.4	1179.13	-178.977	2036.41	553.905	-225.251	2041.33	164.245	-295.475	2144.15	81.5257	287.219	2034.54	855.124	287.938	2081.25	1090.87	199.728	2048.42	513.038	185.694	1914.47	115.395	217.011	2020.53	68.2213
2075	0	-168.251	1944.11	942.899	-76.1784	1890.94	1178.84	-180.191	2043.89	554.538	-227.031	2052.28	165.265	-296.54	2155.83	83.0938	286.749	2037.01	854.824	287.739	2083.25	1090.64	199.462	2050.34	512.503	185.656	1914.64	115.488	216.948	2020.55	68.2283
2076	0	-168.953	1947.71	942.69	-76.7956	1892.76	1178.41	-181.246	2051.17	555.38	-228.531	2062.68	166.081	-297.36	2167.49	84.5219	286.302	2039.54	854.502	287.574	2085.24	1090.38	199.268	2052.31	512.016	185.988	1915.15	115.779	216.937	2020.59	68.2323
2077	0	-169.857	1951.73	942.586	-77.9613	1895.29	1178.08	-182.287	2058.5	556.193	-229.889	2072.88	166.824	-297.934	2179.12	85.9676	285.86	2041.91	854.236	287.317	2087.14	1090.09	199.047	2054.3	511.507	185.973	1915.36	115.839	216.99	2020.68	68.214
2078	0	-170.555	1955.45	942.272	-78.9205	1897.52	1177.55	-183.117	2065.6	556.732	-231.29	2083.14	167.633	-298.24	2190.37	87.1653	285.379	2044.21	853.938	287.11	2088.99	1089.87	198.807	2056.19	510.99	185.951	1915.54	115.916	216.992	2020.68	68.1891
2079	0	-171.515	1959.67	942.093	-80.1428	1900.26	1177.14	-183.957	2072.74	557.309	-232.634	2093.56	168.466	-298.334	2201.5	88.2285	284.843	2046.41	853.549	286.764	2090.75	1089.63	198.677	2058.19	510.468	185.843	1915.66	115.935	217.005	2020.74	68.1505
2080	0	-172.456	1963.89	941.82	-81.3454	1902.98	1176.65	-184.657	2079.61	557.729	-233.732	2103.17	169.141	-298.098	2212.24	89.0936	284.356	2048.79	853.295	286.482	2092.65	1089.26	198.478	2060.2	509.959	185.865	1915.87	116.03	217.026	2020.81	68.134
2081	0	-173.214	1967.85	941.365	-82.364	1905.45	1175.97	-185.306	2086.46	558.054	-234.63	2112.34	169.672	-297.785	2222.96	89.9265	283.866	2051.05	853.072	286.148	2094.43	1089.03	198.166	2062.12	509.41	185.808	1916.09	116.142	217.345	2021.14	68.0518
2082	0	-174.208	1972.32	940.893	-83.6203	1908.44	1175.27	-185.955	2093.4	558.405	-235.255	2121.09	169.972	-297.287	2233.15	90.4638	283.351	2053.41	852.784	285.783	2096.22	1088.82	198.014	2064.14	508.85	185.929	1916.38	116.367	216.98	2020.84	67.9525
2083	0	-175.34	1977.12	940.53	-85.014	1911.76	1174.69	-186.349	2099.87	558.404	-235.776	2129.33	170.194	-296.564	2242.94	90.794	282.785	2055.79	852.558	285.324	2097.97	1088.66	197.763	2066.18	508.3	185.661	1916.5	116.369	217.107	2021.01	68.0012
2084	0	-176.312	1981.53	939.883	-86.247	1914.68	1173.82	-186.76	2106.46	558.487	-236.056	2136.97	170.168	-295.696	2252.38	90.9075	282.195	2058.07	852.379	284.763	2099.78	1088.45	197.471	2068.19	507.771	185.656	1916.79	116.512	217.125	2021.14	67.9754
2085	0	-177.368	1986.21	939.341	-87.5642	1917.86	1173.05	-187.025	2112.64	558.324	-236.28	2145.15	170.146	-294.83	2261.55	90.8927	281.491	2060.42	852.093	284.195	2101.57	1088.3	197.276	2070.31	507.214	185.487	1916.85	116.701	217.066	2021.15	67.88
2086	0	-178.449	1991.07	938.776	-88.9067	1921.24	1172.26	-187.215	2118.74	558.046	-236.484	2152.96	170.073	-293.688	2270.15	90.5163	280.96	2062.7	851.825	283.556	2103.33	1088.21	197.02	2072.44	506.671	185.377	1917.02	116.848	216.908	2021.12	67.8146
2087	0	-179.7	1996.15	938.178	-90.4196	1924.83	1171.44	-187.352	2124.73	557.62	-236.467	2160.28	169.727	-292.501	2278.29	90.064	280.266	2064.83	851.586	282.851	2105.2	1088.08	196.608	2074.36	506.104	185.255	1917.03	116.837	217.087	2021.29	67.7603
2088	0	-180.758	2001.2	937.387	-91.7389	1928.39	1170.42	-187.687	2130.89	557.445	-236.366	2167.6	169.167	-291.06	2285.72	89.0825	279.628	2066.83	851.316	282.163	2106.98	1087.95	196.259	2076.4	505.487	185.186	1917.27	117.044	217.058	2021.34	67.6969
2089	0	-181.863	2006.22	936.582	-93.1054	1931.93	1169.4	-187.255	2135.89	556.326	-236.004	2174.29	168.624	-289.441	2292.92	87.9898	278.949	2068.77	851.033	281.383	2108.84	1087.79	195.804	2078.26	504.877	185.109	1917.41	117.155	217.154	2021.4	67.5969
2090	0	-182.99	2011.53	935.754	-94.4936	1935.74	1168.34	-187.067	2140.89	555.574	-235.487	2180.72	167.819	-287.782	2299.45	86.5897	278.214	2070.88	850.731	280.496	2110.67	1087.63	194.842	2079.53	504.097	184.862	1917.66	117.023	217.144	2021.51	67.5599
2091	0	-184.075	2016.63	934.745	-95.8403	1939.36	1167.11	-186.864	2146.15	554.306	-234.707	2186.75	166.765	-286.125	2305.76	84.9309	277.553	2072.54	850.475	279.631	2112.57	1087.49	194.027	2081.02	503.435	184.946	1917.89	117.435	217.212	2021.6	67.5221
2092	0	-185.385	2022.3	933.78	-97.4125	1943.54	1165.92	-186.677	2151.12	553.02	-233.951	2192.4	165.672	-284.688	2312.36	83.2493	276.72	2074.57	850.211	278.641	2114.47	1087.41	193.707	2083.13	502.846	184.92	1918.18	117.64	217.001	2021.48	67.4238
2093	0	-186.657	2027.79	932.685	-98.9458	1947.54	1164.6	-186.206	2155.56	551.537	-234.494	2200.1	165.233	-281.72	2316.5	80.5102	275.818	2076.81	849.891	277.646	2116.41	1087.29	193.404	2085.2	502.331	184.856	1918.42	117.876	217.078	2021.61	67.3326
2094	0	-187.788	2033.08	931.491	-100.998	1950.84	1163.75	-185.86	2160.06	549.981	-236.588	2208.05	165.634	-279.281	2321.36	78.023	274.972	2079.08	849.538	276.59	2118.31	1087.17	193	2087.27	501.706	184.728	1918.65	117.951	217.346	2021.74	67.3208
2095	0	-189.018	2038.45	930.243	-103.15	1954.23	1162.84	-185.149	2163.85	548.143	-236.413	2214.15	164.536	-276.534	2325.71	75.1956	274.073	2081.44	849.243	275.487	2120.36	1086.98	192.621	2089.27	501.116	184.65	1918.8	118.129	217.288	2021.75	67.2513
2096	0	-190.82	2044.82	928.898	-104.954	1961.8	1161.36	-184.47	2167.49	546.003	-235.064	2218.75	162.756	-273.838	2330.28	72.3641	273.143	2083.84	848.954	274.251	2122.32	1086.82	192.213	2091.37	500.452	184.552	1918.98	118.291	217.301	2021.83	67.1691
2097	0	-192.202	2050.37	927.469	-107.634	1966.19	1160.26	-183.964	2171.22	543.986	-233.673	2223.16	160.58	-271.148	2334.79	69.4413	272.183	2086.24	848.662	273.035	2124.52	1086.69	191.84	2093.42	499.856	184.513	1919.03	118.843	217.317	2021.88	67.1139
2098	0	-193.368	2055.46	925.985	-110.097	1970.14	1159.1	-183.204	2174.33	541.565	-232.232	2227.43	158.617	-268.702	2339.89	66.7646	271.155	2088.6	848.413	271.655	2126.67	1086.47	191.493	2095.45	499.192	184.441	1919.22	119.051	217.354	2021.91	67.0687
2099	0	-194.734	2060.72	924.393	-112.761	1974.26	1157.84	-182.477	2177.35	539.227	-231.007	2231.59	156.282	-264.852	2342.48	62.8794	270.025	2091.12	848.165	270.231	2128.85	1086.29	191.055	2097.48	498.601	184.288	1919.29	119.268	217.402	2021.96	67.032
2100	0	-196.045	2065.95	922.728	-115.371	1978.33	1156.5	-181.591	2179.99	536.648	-229.03	2235.04	153.632	-262.144	2347.08	60.0242	268.847	2093.72	847.806	268.606	2130.93	1086.02	190.774	2099.68	497.978	184.17	1919.5	119.528	217.473	2022.01	66.9802
2101	0	-197.579	2071.28	921.003	-118.203	1982.51	1155.11	-180.66	2182.24	533.962	-226.795	2238.38	150.881	-258.792	2350.58	56.5867	267.517	2096.32	847.565	267.137	2133.35	1085.82	190.526	2102.04	497.442	183.476	1919.29	119.882	217.503	2022.05	66.9497
2102	0	-199.084	2076.59	919.152	-121.005	1986.68	1153.58	-179.847	2184.73	531.199	-224.86	2241.44	148.056	-255.48	2353.96	53.2066	266.181	2099.25	847.376	265.409	2135.7	1085.56	189.995	2103.98	496.753	183.398	1919.43	120.097	217.622	2022.09	66.8595
2103	0	-200.553	2081.7	917.171	-123.79	1991.2	1152.08	-179.162	2187.39	528.478	-222.347	2244.01	144.985	-251.826	2356.36	49.4898	264.728	2102.24	847.107	263.644	2138.17	1085.31	189.584	2106.22	496.086	183.431	1919.59	120.375	217.574	2022.09	66.8115
2104	0	-202.318	2087.21	915.218	-126.872	1996.13	1150.6	-178.444	2189.87	525.615	-219.801	2245.94	141.851	-248.582	2357.9	47.5477	263.214	2105.28	846.761	261.708	2140.65	1085.03	189.235	2108.42	495.416	183.361	1919.73	120.575	217.64	2022.11	66.7337
2105	0	-203.852	2092.57	913.195	-129.721	2000.91	1149.06	-177.644	2192.38	522.788	-216.925	2247.03	139.617	-248.436	2360.55	48.721	261.66	2107.97	846.446	259.729	2143.15	1084.71	188.768	2110.7	494.734	183.449	1919.88	120.944	217.806	2022.1	66.5871
2106	0	-205.625	2098.15	911.1	-132.81	2005.9	1147.44	-176.847	2194.77	520.057	-213.71	2246.93	137.48	-247.557	2361.73	49.2763	260.054	2110.51	846.034	257.683	2145.9	1084.3	188.503	2113.16	494.127	183.427	1920.01	121.262	217.904	2022.15	66.5414
2107	0	-207.448	2103.82	909.072	-136.062	2011.51	1145.97	-175.671	2197.07	517.118	-210.541	2246.3	134.361	-246.748	2361.82	49.7023	258.457	2113.02	845.603	255.467	2148.67	1083.91	188.003	2115.51	493.434	183.055	1919.98	121.481	217.937	2022.3	66.5928
2108	0	-209.21	2109.27	906.963	-139.255	2016.9	1144.42	-174.789	2199.72	514.444	-207.895	2245.54	131.615	-245.718	2361.09	50.1307	256.72	2115.51	845.198	253.249	2151.55	1083.4	187.567	2118.11	492.868	182.872	1920.1	121.81	217.942	2022.3	66.5673
2109	0	-211.055	2114.98	905.041	-142.529	2022.55	1143.06	-174.205	2201.93	511.73	-204.905	2244.06	128.748	-244.9	2360.53	50.8247	254.978	2117.98	844.732	250.965	2154.51	1082.93	186.866	2120.58	492.168	182.682	1920.23	122.146	218.063	2022.28	66.4241
2110	0				-213.005	2120.66	903.143	-173.73	2203.63	509.179	-201.909	2242.35	126.106	-244.317	2360.03	51.2523	253.238	2120.67	844.155	248.584	2157.56	1082.38	186.151	2123.22	491.594	182.603	1920.52	122.554	218.088	2022.35	66.4211
2111	0				-214.944	2126.27	901.288	-173.075	2204.97	506.747	-198.812	2240.64	123.219	-243.847	2359.79	51.4957	251.351	2123.27	843.937	246.244	2160.74	1081.81	185.285	2125.75	490.85	182.723	1920.93	123.161	218.08	2022.41	66.3931
2112	0				-216.997	2131.95	899.555	-172.529	2206.51	504.597	-194.26	2238.76	118.857	-243.548	2359.89	51.7709	249.361	2125.92	843.393	243.756	2163.97	1081.3	184.21	2128.23	490.138	182.305	1921.01	123.498	218.07	2022.33	66.2776
2113	0				-219.008	2137.36	898.033	-172.112	2208.18	502.666	-193.338	2239.31	117.218	-243.203	2360	51.9229	247.281	2128.74	842.968	241.129	2167.29	1080.75	183.077	2130.82	489.48	182	1921.02	123.982	218.155	2022.46	66.2513
2114	0				-221.099	2142.61	896.694	-172.247	2210.19	501.152	-192.947	2240.77	116.553	-242.822	2359.87	51.9804	244.989	2131.62	842.496	238.451	2170.73	1080.27	181.924	2133.54	488.895	182.087	1921.52	124.589	218.106	2022.53	66.2873
2115	0				-223.312	2147.6	895.578	-172.828	2212.73	500.149	-192.394	2241.34	115.719	-242.651	2359.87	52.0165	242.475	2135.34	842.013	235.669	2174.28	1079.77	180.654	2136.25	488.405	182.211	1922.16	125.391	218.066	2022.6	66.3009
2116	0				-225.62	2152.41	894.938	-173.635	2215.35	499.703	-191.937	2241.18	115.201	-242.667	2359.87	51.9719	239.396	2140.08	841.603	232.954	2178.08	1079.31	179.222	2139.06	488.101	182.064	1922.71	126.452	218.085	2022.69	66.258
2117	0				-228	2156.91	895.012	-174.908	2218.11	499.9	-192.106	2241.36	115.169	-242.71	2359.97	51.9983	236.66	2143.77	841.174	230.104	2181.93	1079.02	177.716	2142.01	487.955	182.001	1923.41	127.443	218.152	2022.84	66.2119
2118	0				-230.476	2160.95	895.832	-176.903	2220.94	500.744	-192.749	2241.54	115.336	-242.863	2359.85	51.865	234.043	2147.06	840.996	227.104	2185.87	1078.76	175.939	2144.97	488.002	181.869	1924.43	129.011	218.202	2023.06	66.1999
2119	0				-233.086	2164.56	896.985	-179.21	2223.29	501.799	-193.386	2241.45	115.493	-243.106	2360	51.8486	231.325	2150.34	840.835	223.995	2189.9	1078.68	173.975	2148.07	488.088	181.351	1925.23	130.407	218.212	2023.27	66.1846
2120	0				-235.786	2167.58	898.32	-181.735	2225.63	502.873	-194.053	2241.12	115.48	-243.359	2360.02	51.7148	228.552	2153.66	840.933	220.838	2194.07	1078.74	171.92	2151.27	488.342	181.14	1926.4	132.272	218.129	2023.52	66.3051
2121	0				-238.61	2170.08	899.535	-184.167	2227.42	503.609	-195.051	2241.29	115.664	-243.559	2359.92	51.5693	224.916	2156.9	841.446	217.716	2198.53	1078.87	170.003	2154.42	488.782	180.878	1927.76	134.263	218.108	2023.79	66.4042
2122	0				-241.611	2172.42	900.574	-186.533	2228.94	504.051	-195.719	2241.41	115.783	-243.724	2359.88	51.474	222.016	2160.18	841.81	214.428	2203.04	1079.07	168.202	2157.65	489.438	180.334	1928.82	136.12	218.045	2024.07	66.5366
2123	0				-244.553	2174.06	901.351	-188.667	2229.89	504.155	-196.066	2241.38	115.727	-243.841	2359.93	51.434	219.118	2163.34	842.593	211.318	2207.98	1079.32	166.574	2160.83	490.284	179.847	1930.09	138.153	218.082	2024.46	66.7216
2124	0				-247.155	2174.99	901.889	-190.543	2230.2	504.017	-196.286	2241.3	115.605	-243.9	2359.98	51.4107	216.164	2166.59	843.561	208.039	2212.95	1079.56	165.173	2164.1	491.287	179.902	1931.8	140.525	218.201	2024.85	66.9308
2125	0				-250.236	2176.39	902.048	-192.215	2230.15	503.739	-196.373	2241.28	115.428	-243.897	2359.98	51.4188	213.274	2170.06	844.674	204.682	2217.91	1079.82	163.888	2167.6	492.204	180.718	1933.89	143.324	218.283	2025.18	67.0991
2126	0				-253.232	2177.72	902.026	-193.721	2229.82	503.398	-196.224	2240.85	115.166	-243.912	2359.92	51.4113	210.515	2173.74	845.795	201.41	2222.94	1080.14	162.589	2171.4	493.023	181.741	1936.27	146.111	218.393	2025.56	67.3569
2127	0				-256.145	2178.85	901.743	-195.132	2229.37	503.051	-196.05	2240.87	114.795	-243.836	2359.93	51.4282	207.776	2177.48	846.708	198.005	2227.87	1080.43	161.905	2176.08	494.203	181.247	1938.04	148.617	218.565	2026.16	67.7448
2128	0				-259.399	2180.71	901.241	-196.477	2229.1	502.765	-195.803	2240.8	114.439	-243.815	2359.87	51.4502	205.232	2181.41	847.615	194.556	2232.72	1080.78	160.923	2180.84	494.63	180.822	1939.95	151.162	218.698	2026.64	68.0814
2129	0				-262.574	2182.54	900.902	-197.397	2228.76	502.388	-195.684	2241.28	114.272	-243.741	2359.89	51.4678	202.77	2185.39	848.433	191.155	2237.49	1081.11	160.308	2186.36	495.299	181.095	1942.65	154.578	218.841	2027.23	68.4307
2130	0				-265.439	2184.32	900.588	-198.57	2229.02	502.061	-195.653	2241.88	114.129	-243.709	2359.94	51.5417	200.632	2189.05	849.061	187.77	2242.04	1081.45	159.878	2192.87	496.036	181.378	1945.65	158.121	219.16	2028.13	69.0181
2131	0				-267.842	2186.18	900.173	-199.559	2229.32	501.721	-195.389	2241.81	113.764	-243.712	2359.95	51.5663	198.585	2192.21	849.646	184.569	2246.52	1081.79	159.532	2199.95	496.976	181.054	1948.83	161.602	219.32	2029.01	69.7216
2132	0				-270.547	2189.1	899.783	-200.677	2229.86	501.483	-195.542	2242.3	113.577	-243.725	2359.9	51.5197	196.543	2196.37	850.081	181.287	2250.77	1082.1	159.173	2207.67	497.486	181.068	1952.96	165.551	219.33	2030.15	70.8178
2133	0				-272.829	2191.7	899.183	-201.895	2230.54	501.26	-195.705	2243.03	113.531	-243.757	2359.9	51.5183	194.647	2201.16	850.464	178.16	2254.79	1082.34	158.979	2216.24	498.435	180.329	1957.22	169.888	219.311	2031.43	72.0836
2134	0				-275.056	2194.31	898.556	-203.221	2231.09	500.957	-195.827	2243.34	113.387	-243.776	2359.89	51.5047	192.829	2206.03	850.681	175.135	2258.7	1082.54	158.897	2225.77	499.402	179.588	1962.31	174.633	219.324	2033.14	73.9166
2135	0				-277.328	2197.29	898.03	-204.334	2231.32	500.682	-195.924	2243.66	113.219	-243.763	2359.88	51.4586	191.196	2210.25	850.735	172.261	2262.43	1082.65	158.594	2235.9	500.319	178.765	1968.22	179.798	219.211	2035.12	76.0839
2136	0				-278.543	2198.96	897.589	-205.703	2231.81	500.368	-196.012	2243.9	113.032	-243.744	2359.91	51.4575	189.267	2218.04	851.304	169.473	2265.98	1082.69	158.903	2247.4	501.862	178.539	1975.49	185.297	218.28	2037.1	78.6232
2137	0				-280.102	2201.53	897.04	-206.795	2231.76	499.919	-196.038	2243.86	112.74	-243.776	2359.86	51.444	187.905	2223.29	851.562	166.892	2269.33	1082.51	158.731	2259.1	503.442	177.549	1983.11	191.103	217.759	2039.74	81.8398
2138	0				-281.775	2204.41	896.491	-207.977	2231.82	499.586	-196.078	2243.95	112.527	-243.741	2359.9	51.4378	186.681	2227.59	851.839	164.464	2272.57	1082.25	158.632	2271.13	505.005	176.473	1991.53	197.568	217.268	2042.98	85.721
2139	0				-283.168	2207.13	895.992	-209.122	2231.81	499.206	-196.142	2243.96	112.3	-243.788	2359.89	51.4386	185.61	2231.85	852.096	162.208	2275.68	1081.9	158.534	2283.36	507.148	174.564	2000.17	204.125	216.185	2046.74	90.4896
2140	0				-284.59	2209.7	895.564	-210.154	2231.68	498.85	-196.231	2243.9	112.031	-243.833	2359.91	51.4065	184.705	2235.85	852.297	160.054	2278.58	1081.44	158.582	2295.53	509.662	172.883	2009.68	210.734	214.927	2051.2	95.7956
2141	0				-285.799	2212.12	895.254	-211.249	2231.66	498.51	-196.4	2243.83	111.865	-243.766	2359.9	51.3657	183.913	2240.04	852.678	158.183	2281.47	1080.91	158.743	2307.51	512.48	170.803	2019.22	217.177	213.124	2056.66	101.743
2142	0				-287.112	2214.62	895.007	-212.25	2231.49	498.203	-196.609	2243.82	111.702	-243.803	2359.87	51.3338	182.808	2244.61	853.341	156.446	2284.18	1080.45	158.613	2318.77	515.42	168.327	2028.7	223.511	211.037	2063.25	108.046
2143	0				-288.231	2216.57	894.674	-213.253	2231.36	497.941	-196.879	2243.8	111.604	-243.841	2359.87	51.2775	183.025	2246.57	853.602	154.808	2286.73	1079.82	158.507	2329.55	518.533	165.765	2038.57	229.384	209.051	2070.46	113.683
2144	0				-289.413	2218.49	894.41	-214.102	2231.24	497.731	-197.083	2243.72	111.46	-243.902	2359.85	51.2559	183.36	2248.13	854.46	153.408	2289.29	1079.31	158.666	2340.14	522.07	162.498	2047.26	234.975	207.464	2079.84	117.835
2145	0				-290.502	2219.99	894.174	-214.871	2231.05	497.509	-197.281	2243.69	111.368	-243.855	2359.83	51.22	182.942	2250.99	856.226	152.088	2291.74	1078.75	159.114	2350.31	525.922	161.265	2057.16	239.912	204.946	2091.09	122.422
2146	0				-291.53	2221.36	893.97	-215.648	2231.17	497.417	-197.405	2243.81	111.431	-243.911	2359.8	51.2088	182.541	2253.58	858.157	150.864	2294.11	1078.24	159.225	2359.46	529.612	159.203	2068.75	242.265	202.283	2104.41	125.735
2147	0				-292.507	2222.31	893.712	-216.03	2231.19	497.307	-197.451	2243.58	111.294	-243.911	2359.84	51.1915	182.275	2255.77	859.92	149.885	2296.51	1077.89	158.867	2367.91	533.072	154.147	2079.96	241.746	201.017	2120.97	127.323
2148	0				-293.219	2222.8	893.424	-216.356	2231.19	497.189	-197.466	2243.57	111.289	-243.94	2359.84	51.2012	182.113	2257.52	861.602	148.942	2298.84	1077.56	159.043	2376.38	536.811	152.475	2093.58	241.209	198.399	2136.83	127.307
2149	0				-293.909	2223.09	893.146	-216.629	2231.31	497.138	-197.475	2243.59	111.297	-243.966	2359.84	51.2047	181.666	2259.65	863.37	148.079	2301.23	1077.35	159.786	2384.88	540.607	150.524	2107.59	239.484	195.703	2153.63	125.913
2150	0				-294.572	2223.36	892.984	-216.819	2231.49	497.104	-197.458	2243.5	111.292	-243.974	2359.79	51.1912	181.576	2259.25	865.304	147.355	2303.54	1077.26	160.08	2392.59	544.317	148.258	2121.93	236.211	193.142	2171.9	123.757
2151	0				-295.067	2223.45	892.834	-217.054	2231.87	497.285	-197.439	2243.43	111.288	-243.942	2359.79	51.158	181.97	2259.36	867.025	146.966	2306.17	1077.28	160.481	2399.9	547.842	146.521	2137.46	231.788	190.921	2191.34	120.745
2152	0				-295.521	2223.71	892.802	-217.185	2232.26	497.387	-197.462	2243.42	111.348	-243.972	2359.79	51.1869	181.278	2260.57	868.896	146.635	2308.88	1077.39	160.835	2406.65	551.092	144.944	2153.57	225.984	188.985	2212.04	117.079
2153	0				-295.908	2224.15	892.811	-217.22	2232.7	497.502	-197.436	2243.41	111.408	-243.962	2359.76	51.1332	180.719	2261.86	870.746	146.542	2311.69	1077.66	161.235	2412.91	553.998	146.145	2171.76	219.76	187.352	2233.67	112.909
2154	0				-296.129	2224.92	892.797	-217.116	2233.16	497.603	-197.37	2243.26	111.42	-244.019	2359.81	51.1577	180.863	2263.61	872.534	146.485	2314.56	1078.1	161.429	2418.56	556.649	145.519	2189.3	212.716	186.473	2256.36	108.615
2155	0				-296.165	2226.03	892.799	-216.948	2233.67	497.666	-197.355	2243.23	111.492	-244.001	2359.81	51.1536	180.43	2264.89	874.195	146.431	2317.32	1078.69	161.711	2423.79	558.95	145.259	2207.22	205.312	184.361	2277.59	103.798
2156	0				-295.992	2227.37	892.683	-216.732	2234.27	497.717	-197.305	2243.26	111.539	-243.976	2359.8	51.1363	181.378	2267.54	875.822	146.477	2320.3	1079.2	161.724	2428.45	560.949	146.109	2226.06	198.046	184.307	2301.36	99.5708
2157	0				-295.642	2229.03	892.607	-216.456	2235.04	497.674	-197.206	2243.23	111.578	-243.966	2359.75	51.1331	181.623	2269.74	876.916	146.572	2323.26	1079.6	161.71	2432.63	562.492	147.341	2245.14	190.492	184.755	2325.54	95.6727
2158	0				-295.181	2230.9	892.472	-216.011	2235.92	497.685	-197.067	2243.16	111.586	-244.006	2359.73	51.1968	182.023	2272.2	877.728	146.725	2326.19	1079.95	161.566	2436.36	563.405	150.419	2265.61	183.381	185.721	2349.92	92.2244
2159	0				-294.39	2232.75	892.26	-215.583	2236.81	497.726	-196.944	2243.18	111.659	-244.028	2359.75	51.2381	182.675	2274.74	878.343	146.819	2329.11	1080.26	161.141	2440.15	564.009	152.379	2285.11	175.998	187.139	2374.34	89.1776
2160	0				-293.644	2235.2	891.962	-214.918	2237.75	497.822	-196.765	2243.2	111.707	-244.002	2359.75	51.2267	183.346	2277.54	878.831	147.015	2332.12	1080.46	160.599	2443.79	564.284	154.723	2304.13	169.459	188.35	2397.51	86.835
2161	0				-292.762	2237.81	891.76	-214.295	2238.77	497.876	-196.612	2243.2	111.75	-243.998	2359.8	51.2844	184.102	2280.64	879.171	147.383	2335.21	1080.59	159.576	2448.4	564.467	157.272	2322.44	163.114	190.024	2420	85.2685
2162	0				-291.595	2240.16	891.616	-213.622	2240.01	497.945	-196.382	2243.19	111.784	-243.991	2359.77	51.288	185.026	2283.91	879.27	147.915	2338.43	1080.62	158.75	2451.38	563.976	160.845	2340.68	157.765	192.059	2441.49	84.3711
2163	0				-290.554	2242.95	891.512	-213.009	2241.32	498.038	-196.285	2243.32	111.852	-244.037	2359.77	51.3094	186	2287.3	879.136	148.566	2341.67	1080.51	157.796	2453.69	562.964	162.122	2357.3	152.891	194.073	2461.37	83.9408
2164	0				-289.401	2245.63	891.542	-212.175	2242.62	498.114	-196.105	2243.33	111.957	-244.04	2359.76	51.3244	187.115	2290.86	878.713	149.377	2345.06	1080.38	156.86	2455.91	561.612	166.562	2373.09	149.073	196.142	2479.55	83.6908
2165	0				-288.072	2248.17	891.611	-211.325	2243.93	498.213	-195.949	2243.46	112.057	-244.041	2359.77	51.3461	188.284	2294.64	877.936	150.283	2348.55	1080.14	155.96	2455.07	559.184	169.438	2387.19	145.841	198.285	2496	83.8579
2166	0				-286.663	2250.61	891.762	-210.309	2245.21	498.349	-195.793	2243.63	112.165	-244.034	2359.77	51.3521	189.638	2298.56	876.885	151.157	2352.07	1079.86	154.423	2456.75	557.118	172.254	2399.69	142.798	200.189	2510.24	84.1491
2167	0				-285.126	2252.84	892.005	-209.349	2246.73	498.573	-195.559	2243.59	112.368	-244.008	2359.72	51.3532	190.867	2302.58	875.578	152.309	2355.9	1079.55	153.287	2458.62	555.181	167.917	2407.23	138.534	201.847	2522.32	84.4441
2168	0				-283.488	2254.87	892.255	-208.398	2248.43	498.806	-195.286	2243.61	112.481	-244.008	2359.71	51.3658	191.947	2306.65	873.948	153.663	2359.92	1079.32	152.306	2460.38	553.175	170.506	2416.49	135.898	203.111	2532.04	84.4544
2169	0				-281.815	2257	892.619	-207.078	2249.75	499.086	-194.91	2243.7	112.685	-243.998	2359.77	51.3807	193.058	2310.73	871.99	154.963	2364.08	1079.01	151.493	2461.94	550.944	171.839	2423.37	133.42	203.842	2539.59	83.9285
2170	0				-279.973	2258.69	893.007	-205.978	2251.47	499.466	-194.813	2243.83	112.925	-244.009	2359.72	51.3678	193.994	2314.84	869.794	156.444	2368.51	1078.74	150.871	2463.19	548.606	172.918	2428.32	130.532	204.035	2545.13	82.5637
2171	0				-278.168	2260.51	893.478	-204.88	2253.29	499.866	-194.548	2243.86	113.136	-244.008	2359.71	51.3658	193.904	2318.4	867.368	158.097	2373.22	1078.51	150.179	2464.41	545.818	173.018	2431.53	127.601	203.356	2548.58	80.4712
2172	0				-276.197	2262.28	894.101	-203.635	2254.99	500.251	-194.155	2243.68	113.191	-244.036	2359.77	51.3637	194.995	2323.5	864.919	159.839	2378.28	1078.25	149.626	2464.35	542.711	171.594	2433.03	125.629	202.213	2549.94	77.364
2173	0				-274.112	2263.91	894.797	-202.384	2256.79	500.636	-193.891	2243.62	113.45	-244.087	2359.82	51.4044	196.278	2329.21	862.6	161.984	2383.75	1077.89	149.342	2464.33	539.239	170.923	2433.68	123.202	200.669	2551.45	73.6733
2174	0				-271.841	2265.58	895.548	-201.071	2258.76	501.169	-193.635	2243.59	113.702	-244.107	2359.83	51.4375	197.366	2334.51	860.484	163.902	2389.13	1077.65	149.23	2463.54	535.804	170.819	2434.09	121.895	199.656	2552.06	73.4013
2175	0				-269.636	2267.55	896.407	-199.71	2260.91	501.755	-193.366	2243.48	113.988	-244.115	2359.78	51.4211	198.629	2340.03	858.54	165.768	2394.58	1077.51	149.848	2466.91	533.863	170.965	2434.71	121.962	199.659	2551.93	74.5101
2176	0				-267.436	2269.58	897.252	-198.035	2263.13	502.277	-193.065	2243.54	114.416	-244.049	2359.78	51.4558	199.965	2345.89	857.12	167.751	2400.11	1077.56	149.566	2469.68	534.175	170.99	2435.74	122.775	199.755	2552.27	73.4169
2177	0				-265.118	2271.53	898.065	-196.898	2266.4	502.979	-192.498	2243.14	114.78	-244.054	2359.81	51.5126	201.323	2352.31	856.609	169.742	2405.7	1077.63	149.179	2473.6	536.46	170.821	2437.08	123.311	199.741	2552.62	73.5982
2178	0				-262.601	2273.6	898.846	-194.934	2268.17	503.233	-192.074	2243.06	115.134	-243.996	2359.78	51.4706	203.012	2358.67	857.6	171.823	2411.41	1077.85	148.768	2478.46	538.962	170.635	2438.35	123.068	199.566	2553.13	73.5621
2179	0				-260.187	2275.96	899.607	-193.292	2270.3	503.61	-191.716	2242.99	115.482	-243.941	2359.82	51.5441	204.031	2364.69	859.733	173.808	2417.23	1078.27	148.576	2482.51	540.199	170.796	2438.99	122.592	199.513	2553.16	73.3446
2180	0				-257.545	2278.25	900.135	-191.725	2272.69	503.962	-191.411	2242.85	115.743	-243.922	2359.81	51.5612	205.839	2370.37	862.042	175.825	2423.02	1078.85	149.044	2485.73	539.848	171.056	2439.13	122.505	199.576	2553.08	73.1155
2181	0				-254.894	2280.64	900.578	-190.44	2275.39	504.696	-191.115	2242.95	116.227	-243.871	2359.75	51.542	207.677	2375.88	863.874	177.695	2428.68	1079.52	149.84	2488.42	538.234	171.173	2439.6	122.365	199.613	2553.14	72.9381
2182	0				-252.055	2283	901.069	-188.408	2276.7	505.044	-191.242	2243.89	117.086	-243.828	2359.79	51.5794	209.62	2381.56	865.183	179.611	2434.13	1080.42	150.484	2490.89	536.431	171.056	2440.08	122.152	199.616	2553.35	72.8378
2183	0				-249.392	2285.73	901.528	-187.081	2279.29	505.093	-191.501	2245	118.194	-243.766	2359.8	51.5733	211.879	2387.59	865.824	181.583	2439.36	1081.32	151.167	2493.54	535.259	178.336	2443.84	123.862	199.618	2553.57	72.7837
2184	0				-246.567	2288.33	901.934	-185.017	2280.78	505.4	-191.383	2245.71	119.013	-243.65	2359.8	51.5869	214.166	2393.31	865.922	183.546	2444.24	1082.21	152.144	2496	534.899	178.293	2444.17	123.532	199.62	2553.77	72.7346
2185	0				-243.628	2290.85	902.28	-183.748	2283.61	506.015	-191.076	2245.89	119.431	-243.561	2359.8	51.63	216.286	2399.14	866.017	185.552	2448.82	1083.08	153.173	2498.1	534.98	178.255	2444.41	123.314	199.646	2554.05	72.7228
2186	0				-240.755	2293.58	902.619	-181.644	2285.26	506.33	-190.818	2246.4	120.053	-243.446	2359.62	51.5179	218.623	2405.15	865.908	187.774	2453.14	1083.86	154.425	2499.99	534.799	178.277	2444.73	123.047	199.677	2554.32	72.7367
2187	0				-237.793	2296.24	902.943	-179.491	2286.64	506.612	-190.706	2246.89	120.813	-243.357	2359.57	51.5382	221.014	2410.33	866.079	190.09	2457.32	1084.54	155.607	2501.93	534.333	177.596	2445.01	122.687	199.708	2554.53	72.7336
2188	0				-234.99	2299.18	903.286	-178.291	2289.42	507.206	-190.437	2247.61	121.616	-243.267	2359.63	51.5572	223.478	2414.94	866.224	192.496	2461.3	1085.17	156.741	2503.99	533.836	177.079	2445.32	122.395	199.71	2554.69	72.6451
2189	0				-232.23	2302.05	903.611	-176.278	2290.84	507.53	-190.089	2248.17	122.222	-243.185	2359.6	51.6161	225.893	2418.98	866.295	195.046	2465.1	1085.83	157.779	2506.23	533.513	176.905	2445.67	122.199	199.667	2554.86	72.5586
2190	0				-229.443	2304.99	903.974	-175.155	2293.52	508.188	-189.519	2248.52	122.666	-243.214	2359.86	51.8147	228.098	2422.77	866.097	197.66	2468.76	1086.41	158.682	2508.63	533.181	176.657	2446.04	121.994	199.703	2555.05	72.4992
2191	0				-226.769	2307.72	904.384	-174.109	2296.01	508.778	-189.511	2248.85	123.658	-243.187	2359.46	51.7136	230.541	2425.75	865.498	200.343	2472.2	1086.9	159.523	2510.89	532.761	176.49	2446.31	121.869	199.711	2555.26	72.4616
2192	0				-224.114	2310.58	904.932	-172.14	2297.25	509.202	-188.92	2249.68	124.406	-243.279	2359.17	51.7233	232.78	2428.64	864.783	203.066	2475.6	1087.28	160.434	2513.1	532.267	175.421	2446.01	121.724	199.712	2555.43	72.4541
2193	0				-221.556	2313.34	905.52	-171.071	2299.66	509.9	-188.166	2250.29	125.076	-243.556	2358.8	51.7704	234.486	2432.33	864.14	205.858	2478.9	1087.59	161.287	2515.04	531.831	173.222	2444.97	121.097	199.757	2555.65	72.5138
2194	0				-219.02	2315.88	906.2	-169.211	2300.79	510.356	-186.802	2250.93	125.818	-243.64	2358.16	51.7495	236.26	2435.64	863.633	208.646	2482.17	1087.77	162.092	2516.81	531.368	171.755	2444.46	120.359	199.83	2555.85	72.5511
2195	0				-216.677	2318.62	906.97	-168.113	2303.19	511.1	-185.382	2252.14	126.53	-243.645	2357.52	51.8048	236.784	2441.65	863.14	211.427	2485.28	1087.94	162.983	2518.39	531.016	172.667	2445.27	120.65	199.82	2556.01	72.6327
2196	0				-214.394	2321.14	907.753	-166.408	2305.07	511.968	-183.478	2252.4	127.395	-243.764	2357.17	51.9915	239.506	2442.5	862.607	214.063	2488.27	1088.08	163.788	2519.73	530.647	172.744	2445.56	120.63	199.817	2556.13	72.6471
2197	0				-212.215	2323.38	908.66	-164.773	2307.15	512.764	-181.354	2252.51	128.124	-243.789	2356.63	52.1166	241.724	2443.57	862.221	216.697	2491.23	1088.23	164.631	2520.97	530.348	172.577	2445.67	120.485	199.8	2556.2	72.7354
2198	0				-210.177	2325.69	909.56	-163.224	2309.38	513.537	-178.058	2251.17	128.023	-243.755	2355.9	52.1945	243.705	2445.5	861.917	219.177	2494.11	1088.42	165.408	2521.91	530.092	172.557	2445.8	120.391	199.824	2556.27	72.8905
2199	0				-208.058	2327.73	910.468	-161.783	2311.61	514.4	-175.945	2252.05	128.947	-243.546	2355.07	52.1948	245.543	2447.55	861.845	221.507	2496.92	1088.69	166.177	2522.73	529.794	172.694	2446.01	120.385	199.807	2556.32	72.9099
2200	0				-206.066	2329.73	911.47	-160.189	2313.61	515.132	-173.385	2252.36	129.521	-243.11	2354.38	52.1961	247.338	2449.55	861.98	223.779	2499.59	1088.97	167.073	2523.54	529.559	172.712	2446.16	120.371	199.935	2556.46	73.0991
2201	0				-204.145	2331.64	912.51	-158.761	2315.92	516.029	-170.675	2252.41	130.108	-242.633	2353.65	52.3342	249.494	2449.11	861.799	225.879	2502.25	1089.48	167.851	2524.09	529.415	172.743	2446.27	120.307	199.737	2556.39	72.979
2202	0				-202.367	2333.5	913.576	-157.472	2318.24	516.95	-169.221	2254.98	131.716	-242.131	2353.08	52.4201	251.202	2451.33	862.151	227.953	2504.93	1090	168.803	2524.55	529.406	172.75	2446.27	120.245	199.701	2556.42	73.0138
2203	0				-200.555	2335.09	914.787	-156.092	2320.48	517.909	-167.275	2256.73	132.975	-241.737	2352.57	52.5941	252.807	2453.77	862.639	229.893	2507.46	1090.58	169.678	2524.82	529.429	172.855	2446.31	120.189	199.703	2556.43	73.0487
2204	0				-198.972	2336.86	915.94	-154.943	2322.81	518.94	-165.048	2258.02	134.08	-241.746	2352.08	53.0794	254.44	2456.22	863.206	231.74	2510.05	1091.21	170.678	2524.95	529.469	172.947	2446.35	120.109	199.699	2556.47	73.0913
2205	0				-197.293	2338.43	917.208	-153.913	2325.36	519.976	-162.734	2259.28	135.04	-240.57	2351.65	52.9708	255.966	2458.72	863.716	233.555	2512.58	1091.89	171.544	2524.88	529.52	172.688	2446.13	119.825	199.702	2556.47	73.1034
2206	0				-195.72	2339.92	918.455	-152.828	2327.81	521.072	-160.466	2260.4	136.017	-239.927	2351.37	53.1325	257.327	2461.13	864.249	235.289	2515.14	1092.63	172.655	2524.85	529.601	172.776	2446.1	119.749	199.671	2556.41	73.1021
2207	0				-194.249	2341.49	919.843	-152.08	2330.78	522.378	-158.593	2262.33	137.452	-239.504	2351.2	53.4535	258.691	2463.45	864.818	236.831	2517.68	1093.44	173.644	2524.51	529.67	172.838	2446.03	119.579	199.73	2556.42	73.1499
2208	0				-192.754	2342.91	921.244	-151.336	2333.5	523.441	-155.931	2262.5	137.982	-236.838	2349.08	52.2589	259.906	2465.66	865.347	238.407	2520.23	1094.17	174.736	2524.21	529.856	172.874	2445.94	119.459	199.731	2556.38	73.1408
2209	0				-191.258	2344.24	922.689	-150.682	2336.31	524.631	-154.993	2265.64	139.872	-236.065	2348.78	52.4828	261.06	2467.77	865.942	239.845	2522.86	1095.09	175.773	2523.72	530.039	174.825	2447.36	119.918	199.762	2556.33	73.1663
2210	0				-189.816	2345.69	924.132	-150.633	2339.8	526.143	-153.405	2267.78	141.308	-236.294	2350.04	53.4644	262.22	2469.93	866.613	241.161	2525.46	1095.99	176.752	2523.25	530.222	175.085	2447.44	119.85	199.759	2556.28	73.1974
2211	0				-188.426	2347.13	925.599	-150.106	2342.81	527.31	-151.976	2269.9	142.68	-235.376	2349.93	53.6081	263.31	2472.03	867.338	242.384	2528.06	1096.86	177.758	2522.56	530.382	175.041	2447.32	119.816	199.788	2556.23	73.2452
2212	0				-187.007	2348.46	927.056	-150.082	2346.1	528.576	-150.364	2271.79	143.948	-234.274	2349.63	53.7026	264.468	2474.12	868.019	243.667	2530.81	1097.79	178.739	2521.88	530.563	174.791	2447.15	119.598	199.761	2556.16	73.2783
2213	0				-185.651	2349.99	928.477	-150.036	2349.81	529.876	-149.115	2274.24	145.451	-233.651	2349.91	54.1501	265.572	2476.19	868.715	244.754	2533.52	1098.68	179.53	2521.08	530.702	175.059	2447.17	119.478	199.785	2556.18	73.3418
2214	0				-184.448	2351.69	929.906	-149.98	2353.19	531.096	-147.229	2275.32	146.167	-232.524	2350.06	54.232	266.736	2478.37	869.47	245.857	2536.14	1099.53	180.698	2520.51	530.907	175.105	2447.15	119.388	199.756	2556.12	73.3647
2215	0				-183.288	2353.43	931.246	-148.528	2354.57	531.364	-146.247	2278.21	147.617	-231.702	2350.3	54.4685	267.826	2480.52	870.184	246.947	2538.74	1100.4	181.662	2519.91	531.029	175.119	2447.07	119.263	199.757	2556.11	73.3749
2216	0				-182.117	2355.16	932.66	-147.948	2357.07	532.454	-145.428	2281.31	148.932	-231.397	2351.41	55.0389	268.767	2482.75	870.811	248.016	2541.32	1101.18	182.628	2519.42	531.158	175.096	2446.99	119.145	199.786	2556.11	73.4243
2217	0				-180.987	2357.06	933.93	-147.969	2360.61	533.543	-144.787	2284.51	149.94	-231.447	2353.23	55.7367	269.717	2485.04	871.391	248.975	2543.81	1101.96	183.623	2519.03	531.254	174.946	2446.82	118.99	199.846	2556.09	73.4608
2218	0				-179.93	2358.91	935.06	-148.76	2365.05	534.641	-144.547	2288.19	150.902	-231.809	2355.66	56.3816	270.596	2487.34	871.911	250.049	2546.28	1102.69	184.513	2518.63	531.33	175.123	2446.87	118.927	199.847	2556.04	73.4596
2219	0				-178.951	2360.91	936.131	-150.354	2370.97	536.511	-144.654	2292.1	151.664	-232.533	2358.72	57.0508	271.39	2489.67	872.34	251.061	2548.68	1103.36	185.438	2518.33	531.342	175.162	2446.86	118.81	199.877	2555.99	73.4522
2220	0				-177.902	2362.81	937.128	-150.362	2374.11	537.481	-145.105	2297	152.227	-233.375	2362.24	57.4643	272.065	2491.92	872.663	251.993	2551.06	1103.98	186.368	2518.13	531.302	175.173	2446.81	118.725	199.906	2556.01	73.4728
2221	0				-177.079	2364.98	937.948	-150.952	2378.21	538.343	-146.093	2302.16	152.936	-234.56	2366.42	57.7967	272.665	2494.17	872.961	253.189	2553.64	1104.48	187.081	2518.03	531.221	175.223	2446.83	118.66	199.939	2556.01	73.5416
2222	0				-176.224	2367.17	938.722	-150.496	2380.29	538.366	-147.384	2307.57	153.318	-236.238	2371.75	58.1715	273.314	2496.5	873.211	253.96	2555.8	1105.07	188.125	2518.43	531.193	175.235	2446.79	118.562	199.966	2556.03	73.5517
2223	0				-175.395	2369.4	939.372	-151.121	2384.41	539.195	-149.167	2313.44	153.638	-237.9	2377.32	58.2665	273.953	2498.76	873.412	254.85	2558.08	1105.57	188.749	2518.55	531.077	175.299	2446.81	118.502	199.995	2556.04	73.5496
2224	0				-174.616	2371.6	939.873	-151.716	2388.32	539.922	-151.466	2320.04	154.033	-240.03	2383.85	58.4132	274.538	2501.03	873.638	255.712	2560.31	1105.99	189.466	2519.04	530.969	175.295	2446.81	118.447	200.023	2556.06	73.5992
2225	0				-173.845	2373.94	940.404	-152.377	2392.25	540.62	-153.769	2326.66	154.169	-242.237	2391.01	58.5387	275.193	2503.5	873.847	256.593	2562.56	1106.34	190.194	2519.74	530.853	175.322	2446.82	118.432	200.054	2556.02	73.5933
2226	0				-173.235	2376.33	940.806	-153.162	2396.59	541.289	-156.289	2333.12	154.159	-244.759	2398.86	58.6045	275.745	2505.93	874.006	257.312	2564.77	1106.64	190.896	2520.64	530.725	175.337	2446.88	118.405	200.112	2556.04	73.6076
2227	0				-172.501	2378.58	941.147	-154.026	2400.96	541.808	-159.324	2340.49	154.307	-247.23	2407.37	58.6269	276.243	2508.43	874.115	258.035	2566.99	1106.95	191.115	2521.37	530.412	175.263	2446.82	118.336	200.143	2556.04	73.6133
2228	0				-171.952	2381	941.394	-155.125	2405.51	542.405	-162.644	2348.49	154.525	-249.935	2416.67	58.7083	276.751	2510.98	874.124	258.665	2569.17	1107.22	191.756	2522.73	530.231	175.266	2446.83	118.287	200.147	2555.99	73.5804
2229	0				-171.419	2383.44	941.628	-156.179	2410.67	543.035	-166.127	2356.66	154.594	-252.787	2426.56	58.7325	277.187	2513.45	874.138	259.253	2571.38	1107.39	192.205	2524.15	530.003	173.855	2445.79	117.715	200.171	2556.06	73.6002
2230	0				-170.976	2385.83	941.784	-157.488	2416.03	543.604	-169.82	2364.92	154.638	-255.372	2436.68	58.6428	277.621	2516.06	874.132	259.832	2573.67	1107.59	191.846	2525.06	529.527	174.79	2446.59	118.097	200.443	2556.21	73.7927
2231	0				-170.467	2388.15	941.93	-158.871	2421.47	544.245	-173.581	2373.87	154.799	-258.091	2447.46	58.6664	277.954	2518.69	873.987	260.359	2575.98	1107.7	192.005	2526.76	529.247	173.78	2445.87	117.69	200.455	2556.22	73.8002
2232	0				-170.1	2390.56	942.041	-160.445	2427.16	544.802	-177.6	2383.31	155.056	-260.622	2458.52	58.6338	278.192	2521.41	873.768	260.785	2578.21	1107.79	192.602	2529.08	529.035	174.226	2446.36	117.903	200.47	2556.24	73.8002
2233	0				-169.798	2393.03	942.111	-162.125	2433.27	545.556	-181.481	2392.84	155.211	-263.261	2470	58.8233	278.391	2524.19	873.556	261.165	2580.49	1107.86	192.443	2530.79	528.664	173.543	2445.97	117.667	200.481	2556.29	73.8203
2234	0				-169.442	2395.32	942.11	-163.561	2439.4	546.108	-185.389	2402.79	155.514	-265.834	2481.71	59.2	278.553	2527.04	873.266	261.527	2582.85	1107.91	192.019	2532.37	528.185	173.366	2445.91	117.616	200.468	2556.29	73.8282
2235	0				-169.247	2397.74	942.16	-165.184	2445.74	546.764	-189.169	2413.03	155.923	-268.42	2493.72	59.8101	278.537	2529.88	872.958	261.829	2585.19	1107.95	191.93	2534.33	527.814	174.468	2446.92	118.109	200.475	2556.33	73.8201
2236	0				-169.05	2400.13	942.19	-166.818	2452.06	547.393	-192.809	2423.54	156.334	-271.041	2505.84	60.6677	278.526	2532.84	872.708	262.051	2587.53	1107.93	191.819	2536.4	527.416	174.5	2447.15	118.146	200.392	2556.28	73.7759
2237	0				-168.994	2402.69	942.196	-168.654	2458.82	548.075	-196.333	2434.26	156.913	-273.588	2517.84	61.6273	278.421	2535.78	872.4	262.202	2589.93	1108	191.647	2538.44	527.014	174.476	2447.3	118.174	200.463	2556.39	73.8412
2238	0				-169.083	2405.36	942.165	-170.349	2465.57	548.822	-199.687	2444.97	157.557	-276.234	2530.1	62.8619	278.235	2538.87	872.143	262.372	2592.36	1108.02	191.41	2540.54	526.639	174.397	2447.43	118.169	200.207	2556.23	73.6527
2239	0				-169.197	2408.02	942.108	-172.251	2472.89	549.599	-202.88	2455.8	158.112	-278.977	2542.18	64.1888	278.11	2541.94	871.896	262.506	2594.92	1108.19	191.132	2542.51	526.218	174.176	2447.43	118.173	200.469	2556.43	73.8966
2240	0				-169.244	2410.66	942.045	-174.062	2480.03	550.351	-206.098	2466.93	158.993	-281.616	2554.23	65.6127	277.784	2545.01	871.643	262.448	2597.18	1108.15	190.964	2544.48	525.818	173.007	2446.68	117.83	200.491	2556.5	73.9194
2241	0				-169.409	2413.5	941.938	-175.413	2486.66	551.037	-208.916	2477.77	159.727	-284.501	2566.36	67.2807	277.486	2548.1	871.483	262.45	2599.61	1108.26	190.708	2546.43	525.433	173.853	2447.53	118.187	200.424	2556.48	73.8758
2242	0				-169.679	2416.51	941.796	-174.817	2490.47	550.778	-211.857	2488.96	160.515	-287.283	2578.41	68.9752	277.012	2551.15	871.293	262.431	2601.99	1108.35	190.506	2548.38	525.064	174.001	2447.85	118.286	200.171	2556.38	73.717
2243	0				-169.942	2419.56	941.687	-176.199	2497.36	551.454	-214.438	2499.94	161.411	-290.351	2590.59	70.8737	276.466	2554.15	871.164	262.288	2604.35	1108.52	190.252	2550.28	524.687	173.843	2447.85	118.288	200.167	2556.42	73.7585
2244	0				-170.355	2422.73	941.482	-177.714	2504.65	552.213	-217.099	2511.15	162.391	-292.955	2602.19	72.5765	276.184	2557.13	871.109	262.285	2606.92	1108.58	189.958	2552.06	524.29	173.789	2447.97	118.328	200.171	2556.47	73.7742
2245	0				-170.832	2426.13	941.299	-179.12	2511.81	552.845	-219.457	2522.28	163.237	-295.815	2614.14	74.5629	276.598	2560.15	870.862	261.882	2609.03	1108.89	189.762	2553.9	523.968	173.76	2448.07	118.344	200.14	2556.51	73.8356
2246	0				-171.289	2429.46	940.963	-180.508	2519.03	553.598	-221.635	2533.43	164.084	-298.528	2626.14	76.5484	276.262	2563.08	870.743	261.782	2611.53	1109.16	189.467	2555.67	523.613	173.701	2448.16	118.499	200.141	2556.56	73.8272
2247	0				-171.821	2432.9	940.751	-181.69	2525.98	554.22	-223.751	2544.54	165.082	-301.143	2637.88	78.5353	275.797	2565.92	870.595	261.359	2613.76	1109.23	189.242	2557.4	523.309	172.938	2447.68	118.31	200.132	2556.58	73.8398
2248	0				-172.456	2436.67	940.475	-182.918	2533.09	554.839	-225.725	2555.67	166.036	-303.614	2649.72	80.5877	275.304	2568.66	870.633	260.989	2616.24	1109.47	188.992	2559.14	522.936	173.47	2448.28	118.584	200.133	2556.63	73.8524
2249	0				-173.09	2440.29	940.106	-183.928	2539.83	555.331	-228.021	2567.42	167.295	-306.006	2661.71	82.6362	274.855	2571.36	870.76	260.593	2619.02	1109.78	188.734	2560.82	522.627	173.262	2448.31	118.56	200.14	2556.72	73.8358
2250	0				-173.739	2444.05	939.71	-185.001	2546.89	555.942	-229.481	2577.81	167.91	-308.322	2673.68	84.7998	274.495	2573.94	870.836	260.062	2621.87	1110.09	188.592	2562.48	522.306	172.514	2447.9	118.385	200.166	2556.74	73.8452
2251	0				-174.465	2447.87	939.293	-185.956	2553.86	556.435	-230.99	2588.47	168.704	-310.066	2685.07	86.499	274.134	2576.45	870.877	260.079	2622.44	1109.67	188.424	2564.19	522.03	172.409	2448	118.385	200.167	2556.79	73.8579
2252	0				-175.255	2451.78	938.779	-186.951	2561.08	556.906	-232.629	2599.34	169.601	-311.652	2696.78	88.3046	273.786	2578.96	870.878	259.746	2624.4	1109.74	188.248	2565.88	521.779	172.389	2448.11	118.435	200.172	2556.83	73.8495
2253	0				-176.09	2455.84	938.256	-187.671	2567.62	557.184	-234.13	2610.08	170.506	-312.998	2708.27	90.0432	273.281	2581.42	870.898	259.239	2626.84	1109.89	188.05	2567.62	521.454	172.227	2448.23	118.255	200.287	2556.91	73.9142
2254	0				-176.951	2459.91	937.745	-188.323	2574.37	557.384	-235.373	2620.51	171.368	-314.255	2719.7	91.6205	272.536	2583.78	870.885	258.817	2628.93	1109.94	187.766	2569.4	521.184	172.259	2448.32	118.524	200.311	2556.98	73.9324
2255	0				-177.875	2464.13	937.15	-188.996	2581.02	557.58	-236.673	2631.36	172.338	-315.025	2730.92	93.0409	273.196	2586.32	870.732	258.354	2631.12	1109.98	187.466	2571.53	520.852	172.495	2448.68	118.612	200.32	2557.02	73.9266
2256	0				-178.819	2468.37	936.482	-189.657	2587.62	557.72	-237.469	2640.48	172.618	-315.502	2742.03	94.245	272.803	2588.72	870.633	257.88	2633.27	1109.99	187.226	2573.74	520.431	172.392	2448.74	118.629	200.366	2557.09	73.9258
2257	0				-179.925	2472.81	935.818	-190.184	2594.23	557.716	-238.366	2650.33	173.208	-314.493	2751.48	94.2821	272.41	2591.12	870.565	257.424	2635.26	1109.97	186.868	2575.76	520.084	172.31	2448.87	118.663	200.358	2557.13	73.9017
2258	0				-181.263	2477.63	935.151	-190.656	2600.69	557.655	-239.092	2660.13	173.687	-315.521	2762.87	95.812	271.884	2593.57	870.469	256.94	2638.07	1110.01	186.546	2577.44	519.714	172.113	2448.87	118.687	200.37	2557.14	73.9058
2259	0				-182.168	2481.81	934.338	-191.168	2607.25	557.513	-239.483	2668.02	173.746	-315.037	2773.01	96.2848	271.377	2595.98	870.326	256.323	2639.7	1109.76	186.127	2578.6	519.396	172.119	2449.08	118.767	200.321	2557.16	73.8452
2260	0				-183.2	2486.25	933.523	-191.359	2613.4	557.081	-239.663	2676.29	173.677	-313.968	2782.49	96.3206	270.783	2598.45	870.21	255.735	2641.87	1109.64	185.689	2579.61	518.911	171.94	2449.1	118.939	200.29	2557.2	73.8178
2261	0				-184.44	2491.07	932.752	-191.587	2619.64	556.739	-239.683	2683.08	173.404	-312.707	2791.64	96.0447	270.151	2600.85	869.991	255.13	2643.97	1109.54	185.199	2581.31	518.571	171.865	2449.23	118.984	200.382	2557.26	73.8967
2262	0				-185.639	2495.72	931.906	-191.669	2625.67	556.191	-240.869	2691.07	174.104	-311.024	2800.24	95.426	269.539	2603.36	869.745	254.451	2645.98	1109.27	184.72	2583.49	518.112	171.821	2449.41	118.945	200.352	2557.28	73.8464
2263	0				-187.026	2500.78	930.977	-191.654	2631.52	555.464	-240.735	2698.82	173.587	-309.208	2808.49	94.6608	268.76	2605.84	869.505	253.7	2648.34	1109.07	184.164	2585.67	517.667	171.699	2449.62	118.991	200.374	2557.29	73.8543
2264	0				-188.343	2505.66	930.023	-191.441	2637.3	554.499	-240.38	2706.07	172.992	-307.184	2816.37	93.5862	268.032	2608.35	869.246	252.872	2650.7	1108.89	183.75	2587.81	517.202	171.565	2449.71	119.052	200.444	2557.39	73.8938
2265	0				-189.787	2510.82	929.05	-190.996	2642.44	553.349	-239.821	2712.97	172.296	-304.722	2831.21	93.3327	267.22	2610.92	868.977	251.917	2653.01	1108.69	183.211	2590.03	516.77	171.536	2449.85	119.109	200.408	2557.37	73.8362
2266	0				-191.305	2516.02	927.999	-190.541	2647.58	552.051	-238.932	2719.21	171.173	-303.993	2845.07	94.6287	266.305	2613.45	868.664	250.965	2655.38	1108.47	182.667	2592.28	516.376	171.578	2450.03	119.391	200.438	2557.37	73.84
2267	0				-192.77	2521.34	926.865	-189.892	2652.48	550.591	-237.985	2725.29	169.97	-301.082	2850.71	92.3747	265.401	2616.07	868.403	249.82	2657.8	1108.2	182.045	2594.56	515.99	171.338	2450.12	119.344	200.465	2557.39	73.85
2268	0				-194.202	2526.63	925.596	-189.044	2656.87	548.864	-236.813	2730.86	168.525	-297.676	2855.2	89.6467	264.381	2618.7	868.064	248.627	2660.34	1107.95	181.78	2596.79	515.768	171.058	2450.22	119.278	200.491	2557.41	73.8594
2269	0				-195.815	2532.13	924.295	-188.155	2661.25	546.976	-235.584	2736.24	167.013	-294.411	2860.32	87.1118	263.274	2621.29	867.651	247.272	2662.93	1107.65	181.07	2598.94	515.224	170.929	2450.42	119.376	200.524	2557.46	73.8985
2270	0				-197.395	2537.55	922.951	-187.205	2665.3	544.976	-233.998	2741.04	165.188	-291.184	2865.99	84.8701	262.051	2623.94	867.25	245.96	2665.53	1107.35	180.22	2601.08	514.659	170.781	2450.57	119.49	200.493	2557.46	73.8731
2271	0				-198.94	2542.96	921.52	-186.156	2669.08	542.787	-231.997	2745.21	163.102	-287.682	2871.47	82.3523	260.806	2626.62	866.875	244.49	2668.3	1106.94	179.274	2603.38	514.046	170.649	2450.73	119.552	200.553	2557.52	73.9107
2272	0				-200.443	2548.3	919.96	-185.1	2672.6	540.473	-230.117	2749.22	160.941	-283.791	2875.93	79.2505	259.432	2629.4	866.484	242.956	2671.14	1106.61	178.246	2606.09	513.315	170.5	2450.88	119.634	200.527	2557.51	73.8913
2273	0				-202.098	2553.73	918.45	-184.087	2676.1	538.088	-231.094	2773.45	164.176	-279.608	2879.93	75.962	258.005	2632.24	866.053	241.284	2674.07	1106.18	177.191	2608.97	512.637	170.355	2451.02	119.753	200.578	2557.59	73.921
2274	0				-203.768	2559.27	916.826	-182.96	2679.19	535.566	-228.869	2776.87	161.619	-275.285	2883.46	72.3753	256.568	2635.19	865.652	239.591	2676.89	1105.76	176.134	2611.87	511.911	170.207	2451.12	119.859	200.58	2557.6	73.9226
2275	0				-205.52	2564.92	915.221	-181.929	2682.36	532.964	-226.145	2779.11	158.566	-270.502	2885.62	68.1715	254.971	2638.11	865.199	237.752	2680.16	1105.38	175.129	2614.53	511.17	170.05	2451.26	120.003	200.583	2557.64	73.8918
2276	0				-207.292	2570.52	913.455	-183.899	2696.25	533.286	-223.141	2780.01	155.099	-265.915	2889.09	64.5697	253.374	2641.27	864.773	235.901	2683.3	1104.91	174.217	2617.02	510.498	169.974	2451.43	120.14	200.615	2557.71	73.8781
2277	0				-209.112	2576.1	911.67	-182.938	2699.76	530.737	-219.944	2780.71	151.567	-261.198	2891.99	60.6263	251.593	2644.37	864.35	233.892	2686.59	1104.44	173.259	2619.42	509.819	169.389	2451.49	120.048	200.701	2557.8	73.8594
2278	0				-210.929	2581.6	909.761	-181.869	2701.92	527.768	-216.654	2779.77	147.667	-256.072	2892.91	56.1335	249.879	2647.68	863.921	231.778	2689.98	1103.97	172.263	2621.71	509.146	169.759	2451.74	120.48	200.728	2557.88	73.8155
2279	0				-212.835	2587.12	907.83	-180.821	2704.11	524.766	-211.511	2777.75	143.385	-251.016	2887.5	54.3396	248.102	2650.97	863.452	229.565	2693.66	1103.45	171.295	2624.06	508.525	169.709	2451.87	120.677	200.818	2557.96	73.7942
2280	0				-214.788	2592.66	905.824	-179.725	2706.02	521.69	-207.068	2777.57	141.37	-249.3	2888.51	56.3751	246.179	2654.34	862.986	227.334	2697.15	1102.85	170.462	2626.38	507.933	169.632	2451.92	120.855	200.936	2558.07	73.7287
2281	0				-216.874	2598.35	903.742	-178.312	2707.96	518.662	-204.177	2776.58	138.804	-247.534	2887.81	57.0619	244.246	2657.77	862.478	224.833	2700.89	1102.17	169.573	2628.71	507.31	169.531	2451.92	121.055	201.075	2558.12	73.5616
2282	0				-219.123	2604.23	901.705	-176.675	2709.82	515.38	-201.31	2776.72	135.95	-246.119	2887.23	57.6271	242.149	2661.22	861.918	222.462	2704.79	1101.59	168.633	2631.22	506.64	169.484	2451.99	121.306	201.233	2558.28	73.4665
2283	0				-221.255	2609.91	899.625	-175.452	2711.34	512.378	-198.551	2775.58	133.146	-245.227	2886.46	58.2637	240.053	2664.79	861.293	219.884	2708.77	1100.95	167.754	2633.76	505.919	169.437	2452.02	121.619	201.349	2558.38	73.3751
2284	0				-223.431	2615.63	897.542	-174.895	2712.55	509.463	-196.058	2775.52	130.697	-244.74	2885.81	58.291	237.921	2668.38	860.704	217.271	2712.79	1100.24	166.793	2636.41	505.158	169.142	2452.04	121.865	201.469	2558.5	73.2864
2285	0				-225.729	2621.59	895.475	-174.505	2713.64	506.802	-194.092	2775.61	128.583	-244.518	2885.69	58.4672	235.676	2672.02	860.035	214.613	2716.77	1099.57	166.081	2639.29	504.486	168.615	2451.96	122.612	201.584	2558.59	73.2405
2286	0				-228.094	2627.59	893.598	-174.274	2714.61	504.453	-192.608	2775.97	126.66	-244.246	2885.29	58.4071	233.424	2675.61	859.335	211.919	2720.81	1098.84	165.15	2642.14	503.713	168.263	2452.08	123.013	201.638	2558.66	73.1863
2287	0				-230.537	2633.54	892.078	-174.902	2717.42	502.779	-191.864	2776.7	125.184	-243.989	2885.06	58.4076	231.015	2679.2	858.633	209.101	2724.97	1098.1	164.229	2644.95	503.256	168.146	2452.29	123.57	201.655	2558.74	73.1101
2288	0				-233.148	2639.29	890.643	-175.828	2720.78	502.817	-190.988	2777.25	124.351	-243.87	2885.26	58.6182	228.521	2682.85	857.978	206.236	2729.11	1097.38	163.189	2647.86	502.689	167.935	2452.49	124.099	201.662	2558.81	73.0551
2289	0				-235.668	2644.74	889.584	-176.738	2723.93	502.201	-190.48	2777.93	123.896	-243.709	2885.43	58.7187	226.063	2686.57	857.297	203.337	2733.08	1096.61	161.396	2650.7	502.172	167.796	2452.84	124.683	201.66	2558.93	73.0459
2290	0				-238.279	2650.07	889.279	-177.985	2726.9	502.079	-190.593	2778.24	123.701	-243.696	2885.47	58.7433	223.165	2690.2	856.573	200.266	2737.32	1095.99	159.525	2653.73	501.483	167.353	2453.17	125.457	201.571	2559.04	73.0404
2291	0				-240.999	2654.99	889.865	-179.537	2729.33	502.448	-190.734	2778.17	123.522	-243.765	2885.45	58.6343	220.386	2693.89	855.832	197.229	2741.34	1095.38	157.352	2656.87	500.593	166.886	2453.62	126.366	201.374	2559.16	73.014
2292	0				-243.665	2659.19	890.966	-181.789	2731.33	503.195	-191.048	2777.61	123.285	-243.836	2885.19	58.3903	217.527	2697.47	855.042	194.17	2745.69	1094.81	155.059	2660.1	499.726	166.647	2454.29	127.507	201.179	2559.27	72.9737
2293	0				-246.375	2662.92	892.368	-184.305	2733.14	503.987	-191.265	2776.24	123.013	-243.979	2885.1	58.2955	214.636	2701.07	854.35	191.167	2749.97	1094.35	152.671	2663.55	498.985	165.84	2454.95	128.843	200.965	2559.43	72.9636
2294	0				-249.154	2666.45	893.901	-186.823	2734.5	504.683	-191.822	2775.77	122.905	-244.148	2885.47	58.4094	211.556	2704.56	853.705	188.202	2754.52	1093.84	150.331	2667.3	498.394	165.149	2455.77	130.59	200.719	2559.59	72.9543
2295	0				-251.985	2669.57	895.242	-189.1	2735.57	505.093	-192.486	2776.26	122.735	-244.275	2885.25	58.2631	208.358	2707.95	853.25	185.209	2759.1	1093.41	148.232	2671.33	498.077	164.637	2457.06	132.609	200.578	2559.82	73.0011
2296	0				-254.843	2672.42	896.161	-191.172	2736.13	505.158	-192.903	2776.78	122.758	-244.33	2885.21	58.2066	205.213	2711.11	853.104	182.196	2763.69	1092.97	146.419	2675.71	498.181	164.146	2458.61	135.039	200.475	2560.1	73.0616
2297	0				-257.748	2675.02	896.615	-193.05	2736.89	505.147	-193.108	2777.12	122.684	-244.325	2885.26	58.233	202.001	2714.15	853.383	179.162	2768.11	1092.6	144.952	2680.69	498.77	163.451	2460.27	137.72	200.418	2560.47	73.215
2298	0				-260.662	2677.59	896.753	-194.554	2737.44	504.806	-193.121	2777.17	122.493	-244.287	2885.21	58.2573	198.895	2717.02	854.02	176.033	2772.65	1092.32	143.5	2686.31	499.477	162.336	2461.84	140.742	200.491	2560.85	73.3772
2299	0				-263.622	2680.18	896.664	-195.711	2738.19	504.43	-192.96	2777.08	122.198	-244.244	2885.1	58.214	195.152	2720.06	854.798	172.53	2778.61	1092.62	142.161	2692.55	500.242	162.376	2464.54	144.463	200.62	2561.37	73.6616
2300	0				-266.638	2682.68	896.376	-196.786	2738.87	504.102	-192.744	2776.91	121.871	-244.194	2885.06	58.2449	193.146	2722.98	855.743	169.529	2782.11	1092.31	140.898	2699.57	500.821	162.644	2467.53	148.308	200.76	2561.97	74.0115
2301	0				-269.687	2685.4	896.077	-197.741	2739.94	503.752	-192.673	2776.91	121.652	-244.155	2885.08	58.2832	190.459	2726.14	856.642	166.458	2785.97	1092.3	139.984	2707.75	501.313	164.453	2471.27	153.384	200.835	2562.65	74.4152
2302	0				-272.58	2688.09	895.88	-199.02	2741.18	503.467	-192.565	2776.95	121.436	-244.122	2885.38	58.4753	187.968	2729.48	857.361	163.334	2789.85	1092.32	139.046	2716.92	501.912	163.43	2474.74	157.975	200.895	2563.38	74.9085
2303	0				-275.422	2691.27	895.711	-200.318	2742.6	503.316	-192.621	2777.03	121.372	-244.136	2885.05	58.2725	184.763	2733.11	858.021	160.275	2793.45	1092.41	138.307	2726.98	502.375	162.588	2478.84	162.895	200.857	2564.39	75.7138
2304	0				-278.098	2694.57	895.394	-201.757	2743.67	503.272	-192.611	2777.13	121.07	-244.127	2885.3	58.4325	182.906	2736.87	858.367	157.267	2796.81	1092.45	137.69	2737.59	502.985	161.654	2483.74	168.029	200.792	2565.82	77.2578
2305	0				-280.585	2697.7	895.012	-203.239	2744.77	503.228	-192.664	2777.23	120.889	-244.132	2885.03	58.2597	181.005	2740.79	858.683	154.39	2799.96	1092.43	137.221	2748.97	503.643	160.641	2489.57	173.344	200.416	2567.56	79.4024
2306	0				-282.828	2700.76	894.613	-204.633	2745.72	503.094	-192.685	2777.31	120.728	-244.129	2885	58.2123	179.253	2744.85	858.935	151.659	2802.93	1092.33	136.704	2761.1	504.62	159.97	2496.41	179.575	199.785	2569.55	82.0506
2307	0				-285.029	2703.91	894.204	-206.051	2746.5	502.881	-192.752	2777.45	120.567	-244.129	2885.34	58.4117	177.513	2749.09	859.075	149.063	2805.79	1092.13	136.456	2773.78	505.626	156.19	2502.61	186.323	198.956	2571.86	85.2876
2308	0				-286.903	2706.99	893.848	-207.234	2746.62	502.369	-192.774	2777.44	120.373	-244.132	2885.39	58.4318	175.952	2753.36	859.093	146.704	2808.55	1091.7	136.24	2786.59	507.032	154.429	2510.6	192.969	197.866	2574.53	89.3126
2309	0				-288.683	2710.21	893.512	-208.451	2747.27	502.184	-192.746	2777.35	120.146	-244.131	2885.37	58.4249	174.574	2757.46	859.075	144.51	2811.24	1091.09	134.253	2798.7	508.603	152.432	2519.28	199.908	196.529	2577.78	93.8312
2310	0				-290.408	2713.4	893.141	-209.716	2747.73	501.897	-192.78	2777.31	119.902	-244.13	2885.36	58.4228	173.799	2761.55	859.001	142.537	2813.84	1090.37	134.062	2811.09	510.412	149.99	2528.32	206.756	194.829	2581.6	98.9121
2311	0				-291.87	2716.5	892.878	-210.936	2748.07	501.649	-192.899	2777.36	119.711	-244.131	2885.36	58.4229	173.247	2765.53	858.996	140.853	2816.52	1089.31	133.888	2823.18	512.613	147.065	2537.57	213.492	192.615	2586.31	104.615
2312	0				-293.352	2719.5	892.7	-211.943	2747.92	501.131	-193.165	2777.65	119.645	-244.149	2885	58.2062	172.006	2769.51	859.111	139.2	2819.03	1088.48	133.868	2834.78	515.013	143.679	2546.83	219.342	190.173	2592.1	110.445
2313	0				-294.752	2722.3	892.618	-213.206	2748.29	501.066	-193.475	2777.89	119.623	-244.18	2885.31	58.3789	172.301	2773.67	859.632	137.727	2821.61	1087.5	133.936	2845.84	517.661	141.327	2556.62	226.227	187.789	2598.53	115.893
2314	0				-296.223	2725.08	892.647	-214.512	2749.24	500.848	-193.798	2778	119.553	-244.218	2884.98	58.188	171.852	2775.55	860.127	136.375	2824.27	1086.65	134.175	2856.38	520.593	137.187	2565.25	231.489	185.641	2606.98	119.824
2315	0				-297.673	2727.68	892.729	-215.624	2749.72	500.72	-194.158	2778.23	119.585	-244.267	2884.95	58.1322	171.067	2779.68	861.628	135.105	2827.07	1085.83	134.296	2866.46	523.678	133.796	2574.66	235.657	182.758	2617.23	124
2316	0				-298.997	2729.74	892.75	-216.531	2749.88	500.554	-194.326	2778.26	119.524	-244.323	2885.01	58.1675	170.451	2782.95	862.973	133.892	2829.97	1085.22	134.57	2875.94	526.936	131	2585.97	238.065	179.557	2629.63	127.004
2317	0				-300.325	2731.55	892.772	-217.436	2750.51	500.513	-194.465	2778.1	119.46	-244.338	2885.01	58.1535	170.094	2785.99	864.482	132.632	2833	1084.59	134.636	2884.94	530.29	128.468	2598.54	238.899	176.151	2643.53	127.874
2318	0				-301.443	2733	892.721	-218.033	2750.89	500.424	-194.471	2777.84	119.336	-244.354	2884.94	58.1205	169.622	2789.25	865.784	131.473	2836.14	1084.15	134.699	2893.68	533.775	127.257	2612.71	238.462	172.741	2658.75	127.398
2319	0				-302.595	2734.3	892.628	-218.603	2751.61	500.449	-194.475	2777.68	119.301	-244.356	2885.01	58.1652	169.234	2792.15	867.28	130.402	2839.31	1083.86	134.484	2901.97	537.278	122.561	2625.97	235.658	169.635	2675.23	125.724
2320	0				-303.567	2735.44	892.533	-219.043	2752.38	500.506	-194.468	2777.65	119.292	-244.357	2885.06	58.1928	168.708	2794.29	869.097	129.385	2842.43	1083.78	134.823	2910.18	540.879	121.509	2640.92	233.284	166.841	2693.08	123.138
2321	0				-304.428	2736.59	892.451	-219.276	2752.7	500.399	-194.414	2777.55	119.306	-244.378	2885.13	58.2227	168.138	2796.1	871.28	128.803	2845.85	1083.59	135.745	2918.44	544.418	120.15	2656.72	229.288	164.791	2712.4	120.152
2322	0				-305.223	2737.69	892.44	-219.707	2754.22	500.774	-194.452	2777.6	119.379	-244.353	2884.96	58.1359	167.307	2797.76	873.595	128.49	2849.34	1083.72	136.359	2926.09	547.761	119.114	2673.4	224.24	162.888	2732.68	116.395
2323	0				-305.853	2738.91	892.489	-219.871	2755.15	500.905	-194.426	2777.68	119.464	-244.356	2885.02	58.1889	166.372	2799.42	875.873	128.27	2852.74	1083.88	136.771	2933.22	550.861	118.622	2690.9	218.248	161.515	2754.07	112.435
2324	0				-306.395	2740.35	892.589	-219.9	2755.65	500.872	-194.428	2777.59	119.541	-244.355	2884.96	58.1484	165.6	2800.77	877.87	128.145	2855.92	1084.25	137.113	2939.97	553.801	120.047	2709.65	211.749	160.586	2776.37	108.31
2325	0				-306.815	2742.27	892.707	-220.057	2757.05	501.19	-194.41	2777.62	119.632	-244.356	2884.98	58.1677	164.956	2803.75	879.951	127.614	2858.59	1084.82	137.444	2946.28	556.606	120.208	2728.2	205.317	159.974	2799.21	104.07
2326	0				-306.545	2743.68	892.763	-220.217	2758.64	501.483	-194.43	2777.69	119.743	-244.354	2884.95	58.1464	164.701	2804.93	881.341	126.265	2860.55	1085.28	138.128	2952.54	559.264	120.999	2747.26	198.864	160.042	2822.64	100.138
2327	0				-306.406	2745.76	892.761	-220.031	2759.49	501.59	-194.394	2777.83	119.874	-244.354	2884.95	58.144	164.512	2807.05	882.752	126.096	2863.27	1085.66	138.148	2957.92	561.42	122.115	2766.55	192.502	160.927	2846.54	96.7398
2328	0				-306.172	2748.2	892.841	-219.87	2760.67	501.549	-194.393	2777.95	120.01	-244.351	2885.22	58.305	164.682	2809.56	884.016	126.076	2866.01	1086.02	138.318	2963.07	563.34	123.654	2786.23	186.247	162.202	2870.48	93.7463
2329	0				-306.026	2751.32	892.844	-219.632	2761.87	501.593	-194.341	2778.2	120.134	-244.352	2884.97	58.196	164.699	2811.9	885.149	126.147	2868.78	1086.34	138.489	2967.99	564.887	125.973	2806.2	180.296	163.819	2894.32	91.3997
2330	0				-305.44	2754.2	892.721	-219.368	2763.16	501.644	-194.27	2778.32	120.228	-244.33	2884.95	58.1841	165.364	2814.9	886.038	126.493	2871.63	1086.58	138.523	2972.61	566.118	127.708	2825.72	174.353	165.913	2918.05	89.7884
2331	0				-304.923	2757.43	892.661	-218.993	2764.66	501.741	-194.216	2778.49	120.37	-244.307	2885.17	58.3488	166.415	2818.41	886.826	126.859	2874.54	1086.78	138.596	2977.3	567.071	130.296	2845.36	169.264	168.242	2941.35	88.7692
2332	0				-304.442	2760.92	892.588	-218.617	2766.1	501.828	-194.161	2778.85	120.557	-244.28	2885.27	58.3875	167.134	2821.67	887.343	127.287	2877.51	1086.93	138.505	2981.91	567.682	132.858	2864.79	164.529	170.687	2964.17	88.3749
2333	0				-303.378	2763.93	892.351	-218.219	2767.79	501.921	-194.055	2779.02	120.695	-244.251	2884.87	58.1963	168.247	2825.34	887.718	127.812	2880.65	1086.99	138.268	2985.72	567.87	134.458	2883.72	159.707	173.254	2986.44	88.5221
2334	0				-303.527	2768.57	892.503	-217.682	2769.38	502.02	-193.893	2779.1	120.781	-244.244	2884.84	58.1883	169.177	2829.16	887.857	128.408	2883.85	1087.02	138.51	2993.78	568.744	138.457	2902.27	156.619	175.904	3007.85	89.1773
2335	0				-302.783	2772.1	892.543	-217.088	2770.71	502.109	-193.566	2779.16	120.428	-244.241	2884.86	58.208	170.263	2833.08	887.786	129.162	2887.29	1086.98	138.148	2997.02	568.301	141.847	2920.08	153.472	178.541	3028.33	90.1576
2336	0				-301.804	2775.27	892.6	-216.443	2772.32	502.27	-193.278	2778.45	120.618	-244.241	2884.88	58.2256	171.555	2837.15	887.45	129.894	2890.81	1086.91	137.766	2999.44	567.584	143.787	2936.87	150.758	181.111	3047.58	91.4698
2337	0				-301.993	2783.98	894.001	-215.782	2773.92	502.442	-192.892	2777.84	120.454	-244.214	2884.97	58.3113	172.854	2841.26	886.874	130.79	2894.6	1086.8	137.294	3001.07	566.513	145.388	2952.43	148.188	183.393	3065.56	93.0396
2338	0				-302.075	2791.44	894.717	-214.967	2775.26	502.493	-192.636	2777.8	120.493	-244.188	2884.87	58.2629	174.099	2845.3	886.118	131.841	2898.58	1086.64	136.937	3000.62	564.782	148.334	2967.02	146.603	185.502	3081.99	94.7013
2339	0				-301.257	2795.49	895.083	-214.167	2777.04	502.761	-192.485	2778.19	120.756	-244.18	2884.81	58.2309	175.289	2849.45	885.228	132.903	2902.79	1086.45	136.778	3003.47	563.698	150.739	2980.17	145.278	187.374	3096.69	96.1929
2340	0				-299.786	2797.5	895.234	-213.431	2779.09	503.118	-192.464	2778.94	121.117	-244.185	2884.85	58.256	176.296	2853.43	884.02	134.04	2907.1	1086.25	136.766	3006.29	562.467	156.513	2992.95	144.952	188.916	3109.64	97.3652
2341	0				-298.103	2798.97	895.381	-212.482	2781.15	503.453	-192.338	2779.48	121.478	-244.186	2884.86	58.2594	177.156	2857.36	882.617	135.337	2911.64	1086.02	136.587	3009.07	560.996	158.175	3003.16	143.239	190.045	3120.75	98.1298
2342	0				-296.485	2800.77	895.686	-211.479	2783.01	503.726	-191.982	2779.44	121.549	-244.182	2884.86	58.2607	177.613	2860.81	880.937	136.694	2916.41	1085.87	136.549	3011.74	559.328	159.08	3011.51	141.563	190.835	3130.04	98.4487
[truncated: 35 more rows]
