# Supplementary material for: A Brake-Based Overground Gait Rehabilitation Device for Altering Propulsion Impulse Symmetry
Source: Sensors (Basel). 2021 Oct 5;21(19):6617. doi: 10.3390/s21196617 (PMC8512803; doi:10.3390/s21196617)
Supplement: Supplementary file 1 [file sensors-21-06617-s001.zip › GPT animations/code and data/stroke_data/Trajectory/TR 13.csv]

Trajectories
100
		BDP031:LTroc			BDP031:LIliac			BDP031:LKnee			BDP031:LAnkle			BDP031:LToe			BDP031:RTroc			BDP031:RIliac			BDP031:RKnee			BDP031:RAnkle			BDP031:RToe
Frame	Sub Frame	X	Y	Z	X	Y	Z	X	Y	Z	X	Y	Z	X	Y	Z	X	Y	Z	X	Y	Z	X	Y	Z	X	Y	Z	X	Y	Z
		mm	mm	mm	mm	mm	mm	mm	mm	mm	mm	mm	mm	mm	mm	mm	mm	mm	mm	mm	mm	mm	mm	mm	mm	mm	mm	mm	mm	mm	mm
921	0	-196.326	-1085.64	901.495				-162.832	-1097.24	502.076	-178.391	-1194.66	123.053	-234.392	-1101.49	23.0373	264.444	-991.877	842.718	254.004	-943.574	1072.39	174.292	-1018.39	521.732	170.951	-997.982	89.6727	195.146	-884.327	38.8788
922	0	-194.232	-1084.07	903.863				-162.918	-1091.94	503.534	-177.539	-1191.93	124.196	-232.477	-1100.57	23.1713	265.968	-989.452	843.297	255.792	-940.864	1072.83	175.265	-1017.53	521.865	171.094	-997.937	89.6625	195.174	-884.281	38.8176
923	0	-192.747	-1082.77	904.962				-162.805	-1086.81	504.67	-176.637	-1189.28	125.375	-229.862	-1099.21	22.7498	268.148	-989.332	843.942	257.475	-938.191	1073.19	176.623	-1017.9	522.281	171.237	-997.867	89.6217	195.192	-884.208	38.7699
924	0	-191.375	-1081.1	907.291				-163.094	-1081.74	505.358	-175.504	-1187.33	126.944	-229.06	-1097.54	23.2171	269.322	-986.873	844.246	259.037	-935.472	1073.53	177.62	-1016.94	522.814	171.34	-997.788	89.5956	195.343	-884.091	38.7345
925	0	-189.946	-1079.92	908.857				-163.276	-1076.13	506.751	-174.393	-1185.47	128.533	-231.492	-1096.27	25.0484	270.397	-984.333	844.31	260.59	-932.942	1073.87	178.795	-1016.86	523.027	171.417	-997.773	89.5842	195.369	-884.055	38.6986
926	0	-188.806	-1077.55	909.74				-163.391	-1071.18	507.782	-173.522	-1183.13	130.03	-231.763	-1094.31	25.6331	271.481	-981.947	844.364	262.051	-930.358	1074.23	180.283	-1014.04	527.972	171.482	-997.722	89.5482	195.362	-884.027	38.6822
927	0	-188.376	-1072.74	910.031				-163.894	-1065.96	508.91	-172.903	-1180.62	131.311	-231.651	-1092.54	25.7293	272.422	-979.621	844.365	263.467	-927.736	1074.41	181.135	-1012.66	530.34	171.529	-997.665	89.4873	195.358	-883.97	38.6435
928	0	-188.914	-1065.19	910.281				-164.338	-1060.74	510.031	-172.858	-1177.32	132.514	-231.856	-1090.77	26.483	273.422	-977.419	844.307	264.968	-925.3	1074.54	181.729	-1014.25	525.328	171.56	-997.653	89.5098	195.417	-883.992	38.629
929	0	-189.582	-1058.39	910.353				-164.882	-1056.32	510.85	-173.186	-1173.66	133.483	-232.269	-1088.69	26.9629	274.479	-975.241	844.302	266.312	-922.706	1074.59	182.015	-1013.42	523.262	171.633	-997.592	89.4807	195.339	-883.984	38.5801
930	0	-190.438	-1053.53	910.885				-165.506	-1051.89	511.708	-173.626	-1169.55	134.34	-230.541	-1085.38	26.5687	275.468	-973.006	844.339	267.761	-920.361	1074.7	182.669	-1012.05	523.427	171.681	-997.513	89.4525	195.415	-883.878	38.5625
931	0	-189.333	-1050.01	911.706				-166.068	-1047.98	512.587	-175.022	-1164.36	134.581	-231.925	-1079.79	26.7531	276.393	-970.846	844.289	269.057	-917.956	1074.72	183.58	-1011.05	523.847	171.737	-997.461	89.4576	195.437	-883.856	38.5537
932	0	-188.498	-1048.68	912.819				-166.52	-1044.6	513.352	-176.939	-1158.7	134.798	-232.893	-1073.18	26.6548	277.454	-968.771	844.231	270.449	-915.597	1074.71	184.315	-1009.54	523.987	171.769	-997.413	89.4162	195.431	-883.803	38.529
933	0	-185.58	-1049.36	913.449				-167.236	-1040.82	514.28	-179.151	-1152.34	134.704	-234.182	-1066.71	26.556	278.492	-966.728	844.133	271.655	-913.359	1074.67	185.058	-1008.5	523.74	171.793	-997.31	89.4009	195.35	-883.856	38.4945
934	0	-182.325	-1051.41	914.249				-167.708	-1037.51	514.915	-182.059	-1145.12	134.44	-239.649	-1060.03	27.4236	279.342	-964.486	843.92	272.945	-911.182	1074.6	185.854	-1006.55	525.054	171.761	-997.233	89.428	195.43	-883.751	38.4874
935	0	-180.06	-1052.18	915.169				-168.297	-1033.89	515.446	-185.409	-1137.16	133.893	-243.217	-1054.34	26.6214	279.566	-960.779	843.571	274.156	-909.142	1074.5	186.249	-1003.72	526.694	171.773	-997.15	89.4359	195.431	-883.71	38.465
936	0	-179.584	-1049.79	915.946				-168.826	-1030.03	516.248	-189.18	-1128.62	133.225	-245.134	-1044.41	26.4004	280.312	-958.736	843.346	275.32	-907.143	1074.34	186.714	-1001.31	530.303	171.749	-997.06	89.4533	195.433	-883.709	38.4569
937	0	-180.834	-1044.06	916.295				-169.164	-1027.16	516.694	-193.266	-1119.28	132.522	-247.486	-1033.36	26.2187	281.115	-956.742	843.089	276.515	-905.305	1074.15	187.252	-998.897	532.147	171.707	-996.963	89.4826	195.441	-883.69	38.4354
938	0	-180.243	-1039.42	915.724				-169.814	-1023.9	517.042	-197.689	-1109.16	131.839	-249.364	-1020.2	26.163	281.818	-954.842	842.785	277.588	-903.524	1073.97	186.822	-997.532	527.556	171.681	-996.853	89.5046	195.431	-883.66	38.4212
939	0	-179.805	-1037.38	915.458				-170.488	-1019.93	517.811	-201.853	-1098.84	131.269	-249.967	-1003.46	26.0413	282.496	-952.98	842.437	278.689	-901.896	1073.74	186.725	-997.118	524.643	171.621	-996.78	89.5455	195.418	-883.61	38.4023
940	0	-178.386	-1037.35	916.813				-170.881	-1016.07	518.463	-205.972	-1088	130.75	-253.242	-990.28	26.832	283.089	-950.974	842.001	279.554	-900.158	1073.49	186.55	-995.941	522.918	171.532	-996.638	89.5768	195.42	-883.625	38.4198
941	0	-176.756	-1038.29	917.267				-171.872	-1011.39	519.121	-210	-1077.17	130.459	-253.103	-975.155	27.7292	283.58	-949.046	841.543	280.463	-898.527	1073.24	186.43	-994.41	522.469	171.447	-996.549	89.6255	195.413	-883.629	38.4473
942	0	-174.681	-1039.28	918.481				-172.333	-1006.9	519.851	-213.623	-1065.39	130.215	-254.875	-960.075	29.2582	283.933	-947.054	841.062	281.307	-896.877	1072.92	186.604	-992.563	523.222	171.31	-996.398	89.634	195.383	-883.597	38.4422
943	0	-172.728	-1040.46	918.76				-173.225	-1001.86	520.502	-217.153	-1054.22	130.258	-257.253	-945.116	31.4257	284.256	-945.056	840.575	282.098	-895.36	1072.65	186.466	-991.878	522.425	171.138	-996.295	89.6155	195.362	-883.605	38.4721
944	0	-171.54	-1041.18	919.345				-173.642	-996.927	521.179	-220.287	-1043	130.426	-259.381	-931.335	32.9424	284.482	-943.07	840.094	282.84	-893.784	1072.37	185.957	-989.759	521.872	170.967	-996.193	89.5907	195.173	-883.709	38.5149
945	0	-170.454	-1040.78	919.645				-174.136	-991.176	522.186	-223.004	-1032.34	130.911	-261.524	-918.825	34.9661	284.591	-941.144	839.641	283.544	-892.174	1072.15	185.644	-988.527	521.483	170.783	-996.083	89.5656	195.248	-883.663	38.5938
946	0	-169.902	-1039.55	919.905				-174.914	-985.334	522.634	-224.982	-1022.35	131.566	-263.825	-907.54	37.27	284.701	-939.297	839.216	284.131	-890.548	1071.9	185.255	-986.91	520.966	170.607	-995.959	89.5425	195.239	-883.717	38.6684
947	0	-169.752	-1037.55	920.17				-175.901	-978.673	523.52	-225.301	-1010.47	131.385	-265.781	-897.35	39.2567	284.757	-937.486	838.783	284.637	-888.975	1071.71	185.705	-985.701	523.536	170.359	-995.889	89.4935	195.089	-883.805	38.7368
948	0	-169.937	-1035.06	920.483				-176.644	-972.568	524.411	-224.87	-997.911	130.865	-268.381	-887.7	41.4042	284.919	-935.666	838.388	285.01	-887.377	1071.5	186.43	-983.966	527.746	170.127	-995.848	89.4479	195.426	-883.561	39.1028
949	0	-170.363	-1032.37	920.857				-177.789	-966.334	525.281	-225.85	-989.105	131.699	-270.846	-878.274	43.4699	284.776	-933.71	837.921	285.402	-885.78	1071.33	184.878	-983.13	521.753	169.856	-995.792	89.3421	195.42	-883.597	39.208
950	0	-170.729	-1029.59	921.085				-179.48	-958.717	525.965	-229.171	-986.107	134.656	-273.488	-869.029	45.5858	284.664	-931.846	837.522	285.717	-884.3	1071.21	185.646	-981.463	525.664	169.66	-995.735	89.2551	195.377	-883.682	39.2748
951	0	-171.833	-1027.09	921.934				-180.643	-952.384	526.716	-232.211	-983.321	137.588	-275.853	-860.177	47.546	284.524	-929.95	837.096	285.825	-882.73	1070.99	185.262	-980.24	524.175	169.475	-995.74	89.1797	195.378	-883.725	39.3697
952	0	-171.619	-1024.57	921.611				-181.436	-946.893	528.089	-232.224	-974.37	138.002	-278.88	-852.652	50.2795	284.383	-928.173	836.748	285.917	-881.251	1070.88	183.793	-978.627	519.813	169.272	-995.67	89.0933	195.364	-883.806	39.4612
953	0	-172.302	-1020.92	922.196				-182.34	-940.705	529.597	-232.515	-965.811	138.511	-279.778	-843.941	51.8516	284.113	-926.468	836.359	286.044	-879.834	1070.78	184.293	-977.234	522.336	169.133	-995.626	89.025	195.368	-883.844	39.5703
954	0	-172.898	-1017.3	922.437				-183.158	-934.554	530.761	-232.957	-958.163	139.55	-280.756	-835.622	53.2652	283.905	-924.699	835.979	286.097	-878.468	1070.69	184.867	-974.989	526.314	168.976	-995.527	88.9507	195.35	-883.853	39.6155
955	0	-173.703	-1013.87	922.465				-184.184	-928.592	531.712	-233.344	-950.952	140.089	-281.425	-827.51	54.7342	283.678	-923.021	835.721	286.121	-877.059	1070.62	184.519	-974.179	523.367	168.85	-995.42	88.8661	194.867	-884.041	39.5583
956	0	-174.62	-1010.13	923.038				-185.031	-922.87	532.813	-233.815	-943.24	141.292	-281.542	-821.123	55.203	283.342	-921.091	835.326	286.315	-875.769	1070.56	183.029	-972.251	519.202	168.699	-995.313	88.8169	194.501	-884.053	39.6814
957	0	-175.595	-1006.83	923.073				-185.937	-917.576	533.376	-234.419	-935.337	141.449	-281.352	-815.056	55.5045	283.009	-919.356	835.053	286.347	-874.45	1070.49	182.592	-970.456	518.431	168.555	-995.191	88.7933	194.509	-884.105	39.7215
958	0	-176.12	-1003.92	922.769				-186.393	-912.679	533.602	-234.773	-927.513	141.631	-280.852	-808.598	55.7168	282.685	-917.589	834.837	286.434	-873.154	1070.42	182.931	-968.942	520.162	168.425	-995.041	88.7532	194.509	-884.148	39.7456
959	0	-176.716	-1001.2	923.034				-186.919	-907.977	534.395	-235.085	-919.374	142.252	-280.203	-800.448	56.6515	282.382	-915.599	834.596	286.551	-871.845	1070.43	182.413	-967.205	519.717	168.323	-994.971	88.7206	194.549	-884.673	39.7725
960	0	-175.96	-1002.62	922.919				-187.491	-903.261	534.92	-235.784	-911.81	142.781	-279.443	-791.836	57.1768	282.069	-913.215	834.336	286.63	-870.616	1070.44	181.874	-965.724	518.166	168.188	-994.839	88.7442	194.551	-884.72	39.7982
961	0	-176.859	-998.625	923.158				-188.324	-897.81	535.5	-236.521	-904.332	143.255	-278.477	-782.937	57.4195	281.706	-911.083	834.1	286.674	-869.386	1070.44	181.367	-963.99	517.795	168.108	-994.708	88.718	194.561	-884.758	39.8242
962	0	-177.363	-995.227	923.258				-188.763	-892.956	535.939	-237.106	-896.517	143.498	-277.901	-775.501	58.589	281.31	-908.976	833.844	286.748	-868.15	1070.5	180.913	-962.435	517.478	167.975	-994.61	88.7487	194.556	-884.777	39.8384
963	0	-178.206	-990.968	923.553				-189.542	-887.239	536.575	-238.059	-890.001	144.336	-277.072	-767.049	58.9812	280.891	-906.943	833.608	286.731	-866.954	1070.55	180.385	-960.646	517.032	167.915	-994.451	88.7782	195.364	-884.264	40.2616
964	0	-178.425	-988.374	923.351				-189.695	-883.188	536.713	-238.572	-882.559	144.327	-276.587	-759.265	59.7918	280.438	-904.847	833.44	286.701	-865.82	1070.67	179.946	-959.175	516.705	167.825	-994.32	88.8174	195.295	-884.197	40.2096
965	0	-178.657	-985.743	922.928				-189.862	-879.099	536.63	-239.201	-875.46	144.527	-276.131	-751.201	60.2649	279.923	-902.675	833.235	286.658	-864.689	1070.78	179.507	-957.341	516.734	167.73	-994.136	88.8102	195.314	-884.271	40.3158
966	0	-178.992	-982.794	922.647				-190.132	-874.693	536.689	-239.817	-868.732	144.59	-276.096	-744.125	61.0624	279.389	-900.665	833.082	286.544	-863.441	1070.95	179.932	-955.534	519.461	167.624	-993.97	88.8437	195.296	-884.276	40.3627
967	0	-179.135	-980.2	922.354				-190.21	-870.641	536.736	-240.298	-862.061	144.604	-275.942	-736.403	61.2828	279.012	-898.548	832.889	286.43	-862.294	1071.1	180.492	-953.284	524.379	167.539	-993.868	88.8916	195.26	-884.285	40.3923
968	0	-179.129	-978.021	921.855				-190.138	-867.006	536.577	-240.818	-855.879	144.588	-276.192	-729.805	61.9667	278.344	-896.58	832.791	286.228	-861.158	1071.19	178.009	-952.136	515.57	167.431	-993.674	88.9125	195.214	-884.255	40.4061
969	0	-179.259	-975.97	921.108				-190.204	-863.498	536.17	-241.045	-849.555	144.384	-276.827	-723.603	62.7036	277.809	-894.545	832.653	285.979	-859.962	1071.38	178.324	-950.519	518.277	167.35	-993.503	88.9441	195.236	-884.233	40.4776
970	0	-179.525	-973.318	920.471				-190.404	-859.388	535.873	-241.421	-844.031	144.276	-277.181	-718.492	63.4704	277.213	-892.555	832.497	285.658	-858.816	1071.56	178.964	-948.47	522.408	167.235	-993.392	89.0069	195.2	-883.947	40.5799
971	0	-179.685	-971.181	919.692				-190.499	-855.794	535.435	-241.459	-838.273	143.824	-277.391	-711.87	64.2316	276.642	-890.509	832.275	285.324	-857.63	1071.7	177.212	-947.055	517.125	167.163	-993.249	89.0357	195.188	-884.223	40.5275
972	0	-179.465	-969.332	918.965				-190.214	-852.488	535.047	-241.627	-832.936	143.463	-278.733	-704.715	65.007	276.218	-888.541	832.112	284.978	-856.411	1071.79	178.727	-946.275	518.577	167.078	-993.128	89.0776	195.109	-883.918	40.6112
973	0	-179.288	-967.941	918.091				-189.972	-849.639	534.514	-241.642	-827.501	142.895	-280.344	-697.235	65.9664	275.62	-886.681	831.943	284.553	-855.231	1071.87	176.029	-943.84	514.92	167.028	-993.008	89.14	195.111	-884.201	40.5599
974	0	-177.881	-968.428	916.932				-189.74	-846.88	533.502	-241.72	-822.352	142.42	-282.166	-689.77	66.8741	274.978	-884.671	831.706	284.095	-854.078	1071.97	175.435	-941.807	514.566	166.944	-992.938	89.1948	195.066	-883.895	40.6442
975	0	-177.808	-968.227	916.764				-189.68	-843.91	532.852	-241.872	-817.61	141.911	-281.871	-684.966	66.5304	274.559	-882.996	831.597	283.615	-852.918	1072.05	175.064	-940.444	513.647	166.874	-992.797	89.1859	195.064	-884.159	40.5745
976	0	-177.934	-966.767	916.411				-189.621	-840.185	531.955	-241.954	-812.468	141.165	-281.508	-679.764	65.95	274.116	-881.12	831.377	283.038	-851.74	1072.03	174.684	-938.676	513.121	166.829	-992.752	89.1937	195.027	-883.832	40.6182
977	0	-178.355	-963.74	916.074				-189.455	-837.679	531.248	-242.248	-807.977	140.606	-281.356	-675.211	65.5559	273.642	-879.441	831.229	282.432	-850.63	1072.03	174.447	-937.055	512.741	166.782	-992.662	89.2105	195.024	-884.173	40.5906
978	0	-180.065	-958.742	914.973				-189.509	-834.481	530.168	-242.381	-803.153	139.948	-281.042	-670.327	65.0636	273.191	-877.72	831.071	281.851	-849.501	1071.98	174.839	-935.538	514.001	166.718	-992.623	89.2466	195.038	-884.199	40.616
979	0	-181.63	-954.46	913.754				-189.42	-832	528.971	-242.556	-798.77	139.051	-280.772	-665.883	64.3313	272.707	-876.056	830.883	281.298	-848.411	1071.9	175.377	-933.664	515.767	166.666	-992.592	89.2512	195.048	-884.344	40.7395
980	0	-183.021	-950.441	912.638				-189.155	-829.782	527.876	-242.595	-794.105	138.242	-280.365	-661.157	63.6874	272.233	-874.504	830.689	280.67	-847.355	1071.77	176.409	-932.127	519.011	166.606	-992.532	89.2457	195.08	-884.165	40.6585
981	0	-184.361	-946.901	911.096				-188.84	-828.042	526.356	-242.662	-789.845	137.397	-279.985	-656.836	63.0082	271.727	-873.015	830.466	279.886	-846.295	1071.61	174.648	-930.658	512.732	166.575	-992.505	89.2416	195.082	-883.878	40.7456
982	0	-185.578	-943.283	909.644				-188.402	-826.224	524.925	-242.609	-785.676	136.413	-279.487	-652.607	62.1894	271.233	-871.596	830.236	279.11	-845.284	1071.4	175.279	-929.245	514.362	166.518	-992.41	89.2348	195.121	-884.211	40.6983
983	0	-186.885	-939.627	908.218				-188.054	-824.369	523.521	-242.482	-781.836	135.331	-278.914	-648.706	61.2722	270.727	-870.321	830.031	278.275	-844.179	1071.06	175.214	-927.877	517.506	166.467	-992.361	89.2195	195.157	-884.258	40.7209
984	0	-188.315	-935.937	906.533				-187.829	-822.479	521.857	-242.2	-778.301	134.219	-278.186	-645.11	60.3261	270.152	-869.027	829.803	277.445	-843.119	1070.88	174.568	-926.045	512.57	166.421	-992.336	89.2346	195.206	-884.374	40.8662
985	0	-189.197	-933.962	905.497				-187.438	-820.691	520.502	-241.691	-774.637	132.886	-277.231	-641.385	59.158	269.549	-867.899	829.611	276.632	-842.085	1070.66	175.379	-925.175	514.315	166.361	-992.293	89.2582	195.223	-884.375	40.8706
986	0	-190.104	-931.739	903.927				-187.084	-818.98	518.663	-241.022	-771.377	131.488	-276.116	-638.064	57.9256	268.958	-866.702	829.381	275.773	-841.013	1070.39	175.122	-923.844	513.284	166.323	-992.257	89.2786	195.244	-884.404	40.8778
987	0	-191.287	-929.24	902.857				-186.558	-817.446	517.112	-240.122	-768.423	129.806	-274.77	-635.05	56.4086	268.291	-865.539	829.191	274.843	-839.966	1070.16	174.487	-921.652	513.227	166.237	-992.196	89.2535	195.257	-884.399	40.882
988	0	-192.134	-927.52	901.154				-186.093	-817.248	514.529	-239.085	-765.858	128.433	-274.188	-632.913	54.6003	267.553	-864.369	829.055	273.864	-838.902	1069.88	173.623	-920.1	510.954	166.19	-992.135	89.2871	195.284	-884.439	40.8862
989	0	-193.226	-924.577	900.032				-185.875	-815.828	512.529	-237.787	-763.485	126.676	-273.345	-630.97	52.408	266.83	-863.23	828.878	272.796	-837.731	1069.61	172.313	-918.766	508.255	166.117	-992.074	89.2941	195.299	-884.425	40.8955
990	0	-194.533	-921.491	898.448				-185.392	-814.557	510.706	-236.553	-761.899	124.943	-272.566	-629.812	50.2394	266.077	-861.965	828.761	271.759	-836.617	1069.41	172.197	-918.752	508.601	166.075	-991.948	89.2866	195.377	-884.272	40.8278
991	0	-195.743	-918.677	896.646				-184.813	-813.559	508.665	-234.658	-759.375	122.696	-271.126	-627.718	47.5568	265.215	-860.677	828.609	270.551	-835.393	1069.14	171.311	-916.171	508.38	166.007	-991.903	89.2977	195.358	-884.086	40.9705
992	0	-196.813	-916.14	895.149				-184.092	-812.838	506.929	-233.214	-758.589	121.061	-270.136	-627.361	45.4867	264.274	-859.364	828.518	269.255	-834.117	1068.9	170.93	-914.898	509.111	165.919	-991.885	89.3736	195.398	-884.25	40.8137
993	0	-197.92	-913.137	893.338				-183.409	-811.652	504.879	-231.664	-758.563	119.578	-269.041	-627.764	43.5682	263.254	-857.922	828.412	267.974	-832.788	1068.75	169.43	-913.697	506.945	165.854	-991.82	89.4131	195.407	-883.973	40.869
994	0	-199.176	-910.037	891.543				-182.876	-810.367	502.846	-229.69	-757.771	117.643	-267.522	-627.4	41.1983	262.255	-856.42	828.387	266.54	-831.396	1068.58	168.672	-911.862	507.248	165.781	-991.814	89.4772	195.355	-883.98	40.8184
995	0	-200.358	-907.041	890.04				-182.268	-809.188	501.103	-225.305	-751.533	113.416	-263.591	-621.591	36.5358	261.103	-854.811	828.374	265.069	-829.878	1068.36	168.257	-910.833	507.832	165.682	-991.703	89.5118	195.391	-884.27	40.7504
996	0	-201.105	-903.555	889.207				-181.225	-807.517	500.032	-223.332	-751.912	111.525	-262.074	-622.4	34.209	259.948	-853.172	828.419	263.586	-828.423	1068.2	167.889	-909.684	508.615	165.596	-991.66	89.5835	195.429	-884.229	40.7575
997	0	-202.41	-900.325	887.476				-180.741	-806.103	498.062	-221.262	-752.716	109.376	-256.584	-631.503	28.4278	258.643	-851.463	828.397	261.834	-826.681	1068.01	166.271	-908.128	506.31	165.541	-991.594	89.6515	195.435	-883.938	40.8188
998	0	-203.811	-897.498	885.838				-180.352	-805.093	496.185	-219.304	-754.054	107.265	-252.079	-636.267	24.2914	257.4	-849.629	828.44	260.048	-824.978	1067.82	165.598	-906.806	506.661	165.462	-991.551	89.7375	195.475	-883.831	40.8152
999	0	-204.937	-894.938	883.93				-179.688	-804.349	494.037	-217.245	-755.448	105.077	-251.402	-634.434	21.3941	256.002	-847.606	828.482	258.154	-823.089	1067.63	165.156	-905.5	507.372	165.402	-991.478	89.8053	195.516	-884.129	40.7729
1000	0	-206.108	-892.662	881.986				-179.069	-803.888	491.855	-214.685	-757.914	103.474	-248.9	-634.351	21.7074	254.605	-845.222	828.482	256.208	-821.047	1067.5	163.794	-903.988	506.127	165.317	-991.452	89.9427	195.529	-884.083	40.7394
1001	0	-207.014	-890.772	880.087				-178.186	-803.815	489.717	-212.3	-759.059	102.16	-247.005	-633.965	22.5017	253.057	-843.125	828.503	254.112	-818.807	1067.31	162.856	-902.407	505.783	165.252	-991.401	90.0852	195.503	-883.702	40.7262
1002	0	-207.801	-888.684	878.147				-177.183	-803.543	487.538	-210.904	-759.296	100.792	-245.147	-633.326	23.0374	251.451	-840.923	828.568	252.031	-816.575	1067.26	162.116	-900.646	505.983	165.188	-991.389	90.22	195.52	-883.607	40.686
1003	0	-208.788	-886.053	876.244				-176.38	-802.727	485.395	-209.531	-758.489	99.6096	-243.378	-632.617	23.9061	249.815	-838.545	828.589	249.81	-814.229	1067.19	161.686	-899.137	507.861	165.093	-991.426	90.3832	195.601	-883.583	40.6806
1004	0	-209.75	-883.518	874.573				-175.552	-802.009	483.486	-208.416	-757.355	98.5099	-242.002	-631.941	24.695	248.101	-836.244	828.635	247.496	-811.793	1067.17	159.884	-897.071	505.346	165.026	-991.456	90.5729	195.648	-883.548	40.6507
1005	0	-211.609	-880.01	873.39				-175.621	-800.317	482.064	-207.135	-756.806	97.2916	-241.389	-631.858	25.2115	246.388	-833.866	828.613	245.26	-809.347	1067.12	159.103	-895.629	505.69	164.967	-991.417	90.7181	195.676	-883.479	40.5954
1006	0	-213.365	-876.015	872.417				-175.587	-798.137	480.852	-205.371	-756.732	95.9673	-241.188	-631.994	25.3859	244.539	-831.426	828.695	242.915	-806.813	1067.08	157.877	-894.203	505.469	164.921	-991.381	90.9431	195.712	-883.435	40.5732
1007	0	-215.142	-872.509	871.17				-175.574	-796.448	479.366	-203.199	-756.326	95.1842	-240.87	-631.656	25.4198	242.681	-828.999	828.652	240.573	-804.212	1067.06	156.628	-892.242	505.768	164.825	-991.379	91.2328	195.781	-883.401	40.4813
1008	0	-216.379	-869.122	870.176				-175.021	-794.877	478.133	-201.342	-755.66	95.0912	-240.176	-631.589	25.9397	240.763	-826.44	828.61	237.801	-801.497	1066.93	155.019	-890.553	505.619	164.739	-991.322	91.5582	195.953	-883.365	40.454
1009	0	-218.289	-865.082	869.548				-175.142	-792.653	477.266	-199.323	-754.439	94.733	-239.669	-631.445	26.1432	238.691	-823.862	828.582	235.395	-798.876	1066.9	153.639	-889.953	505.923	164.636	-991.287	91.8862	196.058	-883.262	40.4501
1010	0	-219.842	-860.189	869.014				-174.906	-789.576	476.493	-197.283	-754.653	94.2194	-238.603	-630.899	26.9428	236.589	-821.292	828.483	232.708	-796.119	1066.73	151.249	-887.032	504.767	164.511	-991.256	92.2547	196.098	-883.163	40.4032
1011	0	-221.611	-855.192	868.712				-174.884	-786.395	475.952	-195.684	-754.218	93.7646	-238.286	-630.706	27.1138	234.321	-818.671	828.453	229.971	-793.379	1066.68	149.256	-885.139	504.832	164.367	-991.235	92.6763	196.106	-883.105	40.3741
1012	0	-223.913	-850.221	868.586				-175.396	-783.24	475.588	-194.749	-753.402	93.5164	-238.131	-630.927	27.1139	232.082	-816.097	828.363	227.168	-790.337	1066.71	147.197	-883.685	504.702	164.203	-991.159	93.0558	196.109	-883.04	40.3525
1013	0	-226.643	-845.324	868.535				-176.337	-780.159	475.298	-194.173	-752.654	93.1417	-238.096	-631.438	26.8732	229.775	-813.453	828.24	224.473	-787.397	1066.67	145.343	-882.186	505.111	163.964	-991.07	93.4596	196.095	-882.997	40.3472
1014	0	-229.318	-841.298	868.53				-177.222	-777.949	475.053	-193.885	-752.185	92.7553	-238.291	-631.08	26.9292	227.397	-810.874	828.132	221.731	-784.26	1066.62	144.083	-880.038	509.174	163.79	-990.954	93.8876	196.044	-882.957	40.3438
1015	0	-232.865	-837.388	868.857				-178.979	-775.855	475.141	-193.888	-751.888	92.5017	-238.436	-630.735	26.8874	224.954	-808.458	827.962	218.767	-780.993	1066.7	142.428	-878.65	511.82	163.561	-990.767	94.3015	195.953	-883.234	40.3336
1016	0	-236.044	-834.154	869.15				-180.369	-774.437	475.195	-194.075	-751.652	92.265	-238.619	-630.664	26.9273	222.531	-806.101	827.883	215.967	-777.67	1066.73	140.603	-877.363	512.589	163.341	-990.585	94.754	195.683	-883.271	40.3496
1017	0	-239.645	-830.688	869.67				-182.18	-772.788	475.476	-194.287	-751.616	92.1415	-238.65	-630.478	26.8065	220.092	-803.768	827.818	213.119	-774.249	1066.87	138.673	-875.859	513.758	163.059	-990.386	95.2775	195.62	-883.235	40.3934
1018	0	-243.117	-828.067	870.028				-183.862	-771.982	475.596	-194.547	-751.592	92.0023	-238.713	-630.541	26.7529	217.65	-801.731	827.8	210.184	-770.743	1067.07	135.466	-874.92	507.128	162.724	-990.221	95.8028	195.464	-883.115	40.4774
1019	0	-246.561	-825.63	870.377				-185.516	-771.362	475.705	-194.733	-751.637	91.8874	-238.692	-630.386	26.6709	215.151	-799.624	827.955	207.357	-767.241	1067.39	133.941	-873.454	509.009	162.412	-990.072	96.4138	195.397	-883.036	40.555
1020	0	-248.743	-823.509	870.586				-187.318	-770.376	475.94	-194.722	-751.383	91.5415	-238.716	-630.373	26.7182	212.762	-797.437	828.052	204.518	-763.663	1067.75	132.784	-871.556	512.29	162.139	-989.808	97.0283	195.427	-882.965	40.6806
1021	0	-250.353	-821.764	870.404				-188.547	-769.766	475.784	-194.657	-751.119	91.3264	-238.754	-630.42	26.75	210.159	-795.202	828.323	201.635	-760.07	1068.24	131.188	-869.872	514.413	161.857	-989.512	97.7791	195.165	-883.004	40.7361
1022	0	-252.125	-819.814	870.45				-189.939	-768.951	475.854	-194.845	-751.468	91.3157	-238.816	-630.333	26.8229	207.729	-793.049	828.729	198.812	-756.395	1068.69	127.957	-868.721	507.22	161.661	-989.168	98.6607	195.11	-882.929	40.7719
1023	0	-253.62	-817.944	870.187				-191.052	-768.217	475.617	-195.603	-751.269	91.5579	-238.809	-630.176	26.7616	205.382	-790.76	829.064	195.988	-752.863	1069.19	127.085	-866.557	509.475	161.498	-988.755	99.629	195.127	-882.818	40.8574
1024	0	-255.011	-816.119	869.942				-192.063	-767.527	475.397	-192.121	-751.229	90.8109	-238.81	-630.092	26.7566	203.03	-788.241	829.519	192.972	-749.33	1069.56	126.565	-864.702	512.063	161.322	-988.131	100.778	195.27	-882.477	41.1356
1025	0	-256.594	-814.009	869.645				-193.266	-766.552	475.125	-193.08	-751.901	90.9919	-238.892	-630.115	26.8424	200.586	-785.953	830.051	190.031	-745.868	1069.88	124.086	-861.143	513.07	161.206	-987.45	102.123	195.346	-882.359	41.0299
1026	0	-257.995	-811.726	869.329				-194.285	-765.405	474.835	-193.928	-751.402	90.8484	-238.888	-630.132	26.8463	198.204	-783.145	830.39	187.102	-742.53	1070.12	122.976	-859.016	507.97	161.083	-986.677	103.682	195.408	-882.269	41.0537
1027	0	-259.429	-809.409	869.186				-195.339	-764.223	474.717	-194.094	-750.571	90.3918	-238.924	-630.08	26.8397	195.828	-780.267	830.684	184.059	-738.956	1070.39	121.628	-855.279	508.874	161.006	-985.695	105.357	195.427	-882.106	41.1109
1028	0	-261.103	-807.257	869.017				-196.632	-763.207	474.573	-194.086	-749.929	89.8595	-238.901	-630.058	26.8376	193.518	-777.386	831.051	181.09	-735.624	1070.83	120.58	-851.001	510.848	160.953	-984.504	107.343	196.158	-883.082	38.8884
1029	0	-262.526	-805.378	868.984				-197.674	-762.463	474.565	-194.318	-749.537	89.5746	-238.956	-630.006	26.8161	191.263	-774.381	831.294	178.043	-732.255	1071.16	117.045	-844.722	508.869	160.861	-983.115	109.586	196.153	-883.016	38.7803
1030	0	-264.102	-803.607	868.75				-198.87	-761.827	474.356	-194.569	-749.244	89.3277	-238.969	-630.044	26.8418	189.058	-771.317	831.491	175.002	-728.959	1071.57	116.189	-839.594	509.315	160.762	-981.454	112.152	193.579	-884	38.1151
1031	0	-265.654	-802.104	868.604				-200.041	-761.46	474.236	-194.632	-749.118	89.1257	-238.961	-630.13	26.8402	186.865	-768.231	831.669	171.981	-725.709	1071.94	118.1	-834.795	510.511	160.636	-979.472	115.031	194.123	-883.535	38.267
1032	0	-267.202	-800.152	868.429				-201.209	-760.643	474.086	-194.565	-749.275	89.0474	-239.002	-630.115	26.8452	184.77	-765.1	831.723	169.118	-722.704	1072.26	117.383	-828.536	510.638	160.471	-977.232	118.267	193.99	-882.783	39.1818
1033	0	-268.59	-798.548	868.152				-202.216	-760.174	473.834	-194.455	-749.548	89.0616	-238.985	-630.074	26.8315	182.722	-761.971	831.831	166.254	-719.831	1072.51	116.632	-821.612	509.41	160.31	-974.679	121.88	194.613	-881.953	39.9732
1034	0	-270.104	-796.971	867.888				-203.35	-759.733	473.596	-194.272	-749.856	89.0542	-238.976	-630.049	26.8357	180.665	-758.865	831.893	163.436	-716.907	1072.6	116.562	-814.935	509.663	159.916	-971.494	125.774	194.644	-881.033	40.7023
1035	0	-271.39	-793.725	867.614				-204.255	-757.622	473.347	-194.167	-750.103	89.059	-239.016	-630.13	26.8575	178.986	-755.756	831.965	160.737	-714.34	1072.65	115.762	-805.85	508.703	159.376	-967.374	129.867	194.571	-880.077	41.5323
1036	0	-272.846	-792.965	867.298				-205.33	-757.997	473.057	-194.049	-750.275	88.9433	-239.004	-630.009	26.8325	177.357	-752.571	832.119	158.299	-711.871	1072.69	115.414	-796.869	509.143	158.879	-963.111	134.522	194.375	-878.402	42.8352
1037	0	-274.242	-792.226	866.947				-206.346	-758.393	472.73	-194.022	-750.317	88.7635	-238.988	-630.075	26.8384	175.935	-749.409	832.218	155.79	-709.408	1072.59	115.852	-788.989	510.457	158.265	-958.15	139.782	194.137	-876.822	44.6953
1038	0	-275.574	-790.2	866.993				-207.297	-757.503	472.801	-194.118	-750.271	88.3287	-239.004	-630.024	26.8473	174.629	-746.341	832.465	153.457	-707.106	1072.51	116.662	-777.941	515.081	157.529	-952.47	145.386	193.818	-874.996	46.9416
1039	0	-277.072	-789.847	866.448				-208.414	-758.285	472.282	-194.19	-750.009	88.227	-239.026	-630.031	26.8261	173.58	-743.449	832.763	151.187	-704.917	1072.42	115.688	-767.328	514.719	156.546	-946.128	151.235	193.659	-872.992	49.8277
1040	0	-278.482	-789.008	865.955				-209.444	-758.581	471.815	-194.374	-749.777	87.9228	-239.038	-630.054	26.831	172.728	-740.454	833.083	149.121	-702.931	1072.31	115.124	-757.205	512.703	155.375	-939.267	157.542	193.166	-870.929	53.1008
1041	0	-279.99	-787.777	865.709				-210.571	-758.485	471.593	-194.675	-749.495	87.5677	-239.049	-630.102	26.7992	172.167	-737.686	833.721	147.037	-700.92	1072.13	114.699	-746.694	513.589	154.144	-931.981	164.267	192.837	-868.155	57.1213
1042	0	-281.379	-786.771	865.443				-211.579	-758.615	471.353	-194.989	-749.085	87.2758	-239.073	-630.024	26.8307	171.38	-735.06	834.454	145.069	-699.103	1071.95	114.939	-737.599	516.135	152.874	-923.98	171.121	191.966	-864.727	61.6315
1043	0	-282.919	-786.065	865.196				-212.739	-759.044	471.131	-195.28	-748.689	86.9573	-239.098	-630.084	26.7899	170.326	-732.615	835.398	143.26	-697.188	1071.7	115.042	-728.154	519.106	151.318	-915.341	177.394	190.739	-860.792	66.5416
1044	0	-284.337	-785.218	864.986				-213.776	-759.333	470.946	-195.643	-748.409	86.7287	-239.194	-630.26	26.8389	168.825	-730.632	836.672	141.392	-695.313	1071.44	114.483	-717.523	521.292	149.264	-906.721	183.78	189.213	-855.933	72.0952
1045	0	-285.793	-784.545	864.573				-214.852	-759.795	470.559	-195.733	-748.576	86.629	-239.167	-630.112	26.7537	171.617	-727.26	838.461	139.816	-693.425	1071.07	113.211	-705.973	522.661	147.004	-898.387	189.708	187.923	-850.045	77.9343
1046	0	-286.774	-783.63	864.466				-215.452	-760.015	470.477	-195.88	-748.703	86.5549	-239.253	-630.197	26.7373	170.462	-724.91	840.155	138.365	-691.662	1070.66	112.802	-696.51	525.267	144.632	-890.295	195.466	186.048	-843.773	82.6451
1047	0	-288.1	-782.792	864.246				-216.397	-760.313	470.282	-195.951	-748.902	86.4741	-239.234	-630.21	26.7574	169.749	-722.649	842.033	136.967	-689.876	1070.19	113.563	-690.632	529.446	142.251	-883.208	200.582	183.999	-835.438	86.2975
1048	0	-289.294	-781.985	863.989				-217.21	-760.641	470.051	-195.96	-749.108	86.4496	-239.265	-630.233	26.6873	169.361	-720.609	843.99	135.697	-688.062	1069.63	112.149	-680.664	531.134	140.139	-874.541	203.988	181.164	-825.455	89.9932
1049	0	-290.142	-781.177	863.789				-217.678	-760.968	469.876	-196.006	-749.342	86.4318	-239.33	-630.268	26.7032	169.103	-718.923	845.815	134.643	-686.033	1069.05	111.957	-672.748	534.293	138.217	-864.643	205.787	178.073	-813.844	92.2956
1050	0	-291.029	-780.513	863.537				-218.184	-761.439	469.649	-196.018	-749.554	86.4103	-239.298	-630.268	26.663	168.908	-717.353	847.635	133.632	-684.106	1068.66	111.221	-664.275	536.723	136.463	-853.797	206.396	175.153	-801.184	93.1332
1051	0	-291.938	-779.545	863.377				-218.712	-761.606	469.514	-195.585	-750.834	86.6973	-239.31	-630.262	26.6329	168.697	-715.696	849.416	132.635	-682.034	1068.23	110.713	-658.637	538.709	134.924	-841.971	205.732	172.563	-787.734	93.2142
1052	0	-292.789	-778.122	863.507				-219.182	-761.319	469.669	-195.958	-750.338	86.3145	-239.385	-630.296	26.6441	168.382	-714.205	851.058	131.848	-679.891	1067.91	112.255	-652.947	542.564	133.626	-830.432	204.499	170.048	-773.38	92.4869
1053	0	-293.837	-776.703	863.234				-219.85	-761.035	469.421	-196.32	-749.606	85.9307	-239.301	-630.304	26.6317	168.024	-712.656	852.515	131.227	-677.724	1067.51	112.089	-648.478	542.777	132.272	-817.889	202.247	168.417	-757.961	91.1523
1054	0	-294.494	-774.909	863.386				-220.126	-760.377	469.599	-196.48	-749.466	85.8248	-239.422	-630.304	26.6155	167.692	-711.34	853.946	130.678	-675.548	1067.1	111.38	-640.087	544.113	131.229	-804.673	198.844	167.199	-741.628	89.5538
1055	0	-295.106	-773.72	863.271				-220.358	-760.323	469.51	-196.534	-749.404	85.7628	-239.496	-630.218	26.6007	167.3	-709.986	855.271	130.241	-673.288	1066.66	111.817	-634.403	546.287	130.465	-790.82	194.798	166.4	-724.717	87.6184
1056	0	-295.472	-772.19	863.21				-220.343	-759.929	469.473	-196.56	-749.346	85.7297	-239.608	-630.114	26.5395	167.015	-708.663	856.535	129.927	-671.066	1066.25	111.799	-628.922	546.588	129.72	-776.19	189.961	166.036	-706.701	85.4138
1057	0	-295.957	-770.761	863.118				-220.447	-759.635	469.407	-196.612	-749.338	85.7421	-239.606	-630.252	26.474	166.879	-707.322	857.613	129.631	-668.922	1065.91	112.622	-626.123	547.882	129.701	-761.292	184.819	166.055	-687.963	82.958
1058	0	-296.276	-768.631	863.187				-220.386	-758.639	469.501	-196.694	-749.177	85.6872	-239.868	-629.755	26.4462	166.75	-705.598	858.529	129.505	-666.739	1065.56	113.293	-622.1	548.311	130.439	-746.291	179.396	166.539	-668.785	80.5257
1059	0	-296.677	-766.872	863.194				-220.406	-758.016	469.533	-196.729	-748.998	85.6052	-238.934	-630.978	26.609	166.574	-703.706	859.31	129.395	-664.641	1065.34	113.659	-618.244	548.929	131.408	-730.581	173.719	167.545	-649.01	78.1016
1060	0	-297.013	-765.127	863.183				-220.361	-757.406	469.548	-196.755	-748.927	85.5718	-238.962	-631.775	26.5112	166.799	-702.159	859.942	129.363	-662.482	1065.09	113.649	-614.26	548.698	132.7	-714.426	167.771	168.932	-628.926	75.9355
1061	0	-297.305	-763.188	863.167				-220.273	-756.603	469.557	-196.706	-748.923	85.625	-238.793	-632.137	26.3807	167.425	-701.331	860.475	129.415	-660.24	1064.92	113.855	-611.156	548.628	134.278	-698.127	161.869	170.548	-608.756	73.907
1062	0	-297.485	-760.901	863.201				-220.072	-755.451	469.617	-196.665	-748.913	85.6681	-238.734	-632.147	26.3906	167.74	-699.319	860.883	129.596	-658.047	1064.78	114.263	-608.495	548.664	136.317	-681.743	156.202	172.176	-588.859	72.1991
1063	0	-297.617	-758.511	863.269				-219.824	-754.196	469.71	-196.619	-748.88	85.7254	-238.734	-632.033	26.3945	168.195	-696.709	861.152	129.905	-655.789	1064.69	114.862	-606.307	548.386	138.59	-665.381	150.825	174.104	-569.023	70.5588
1064	0	-297.545	-756.28	863.272				-219.371	-753.1	469.737	-196.57	-748.871	85.778	-238.771	-631.831	26.4728	168.651	-694.167	861.171	130.318	-653.361	1064.62	114.296	-602.641	547.042	140.986	-649.247	145.769	178.324	-548.78	70.581
1065	0	-297.668	-754.378	863.22				-219.113	-752.334	469.711	-196.478	-748.859	85.8585	-238.767	-631.714	26.4671	169.567	-692.349	861.273	130.778	-650.9	1064.49	116.378	-605.069	547.647	143.551	-633.525	141.12	180.443	-528.693	71.3024
1066	0	-297.721	-752.175	863.301				-218.786	-751.266	469.817	-196.434	-748.875	85.9484	-238.743	-631.849	26.4453	170.757	-691.307	861.293	131.304	-648.279	1064.42	117.537	-603.679	547.532	146.192	-618.213	136.82	182.449	-510.895	71.3202
1067	0	-297.837	-749.553	863.414				-218.521	-749.78	469.956	-196.369	-748.769	85.9714	-238.72	-631.839	26.4538	169.924	-683.716	860.413	131.919	-645.535	1064.33	116.421	-598.422	544.445	148.988	-603.445	132.949	184.923	-494.214	70.83
1068	0	-297.893	-747.341	863.509				-218.197	-748.703	470.076	-196.268	-748.748	85.9997	-238.763	-631.816	26.4938	170.333	-679.993	859.882	132.827	-642.868	1064.23	117.149	-597.824	543.138	151.823	-589.264	129.438	187.506	-477.723	70.7923
1069	0	-297.702	-745.096	863.504				-217.625	-747.593	470.097	-196.152	-748.781	86.1189	-238.759	-631.776	26.4825	171.295	-677.423	859.293	133.465	-639.661	1063.92	118.035	-596.246	541.926	154.625	-575.756	126.289	190.043	-462.619	71.3837
1070	0	-297.332	-742.392	863.715				-216.874	-746.025	470.333	-196.008	-748.785	86.2122	-238.749	-631.788	26.4772	172.247	-674.785	858.498	134.406	-636.437	1063.67	120.298	-598.684	542.103	157.41	-563.105	123.426	192.861	-448.714	72.0758
1071	0	-297.082	-740.42	863.785				-216.244	-745.188	470.428	-195.866	-748.77	86.3176	-238.812	-631.593	26.5901	173.222	-672.188	857.565	135.412	-633.006	1063.32	120.666	-598.075	543.023	160.046	-551.497	120.897	194.966	-435.562	72.5938
1072	0	-296.856	-738.039	863.94				-215.637	-743.943	470.608	-195.689	-748.837	86.4423	-238.796	-631.347	26.6506	174.259	-669.613	856.376	136.56	-629.529	1062.98	121.272	-596.655	541.411	162.409	-541.133	118.643	196.981	-424.013	73.2865
1073	0	-296.541	-735.222	864.118				-214.941	-742.26	470.811	-195.509	-748.872	86.6049	-238.991	-631.305	26.6762	175.045	-666.613	854.906	137.956	-625.92	1062.59	124.669	-596.076	538.416	164.538	-531.97	116.505	198.342	-413.66	73.3957
1074	0	-296.034	-732.533	864.28				-214.054	-740.707	470.999	-195.314	-748.863	86.7502	-238.674	-631.671	26.4996	176.011	-663.777	853.204	139.122	-621.898	1062.15	124.411	-596.11	536.262	166.257	-524.105	114.433	199.416	-404.797	73.2235
1075	0	-295.571	-729.513	864.628				-213.21	-738.822	471.372	-195.032	-749.101	86.9963	-238.743	-631.927	26.4436	176.773	-660.51	851.248	140.433	-617.741	1061.77	124.094	-595.948	533.858	167.561	-517.798	112.443	200.374	-397.966	72.9984
1076	0	-295.639	-726.009	864.393				-212.897	-736.454	471.162	-194.907	-748.915	87.1455	-238.72	-631.933	26.4506	177.681	-657.585	849.303	141.969	-613.538	1061.43	125.812	-595.147	532.068	168.417	-512.939	110.301	200.903	-392.609	72.0405
1077	0	-295.003	-722.999	864.567				-211.88	-734.579	471.362	-194.786	-748.724	87.2612	-238.791	-631.969	26.4412	178.587	-654.146	847.425	143.476	-609.09	1061.1	126.349	-595.051	530.221	168.841	-509.587	107.942	200.829	-388.765	70.3335
1078	0	-293.189	-720.42	864.905				-210.979	-733	471.597	-194.631	-748.764	87.456	-238.795	-631.971	26.4704	179.79	-650.555	845.554	145.058	-604.462	1060.74	126.506	-594.992	528.312	168.629	-507.611	106.067	200.425	-386.979	68.1481
1079	0	-291.387	-717.609	865.476				-209.84	-731.325	471.804	-194.479	-748.758	87.658	-238.779	-631.923	26.466	181.513	-646.764	843.935	146.684	-599.591	1060.43	127.121	-594.559	527.037	167.879	-506.959	104.165	199.786	-385.602	64.6169
1080	0	-289.321	-715.072	865.825				-208.653	-729.348	472.152	-194.242	-748.69	87.8753	-238.738	-631.95	26.4699	183.333	-642.913	842.645	148.512	-594.747	1060.13	126.566	-594.552	525.053	167.113	-506.937	102.186	198.438	-383.453	60.9714
1081	0	-286.796	-712.445	866.307				-207.101	-726.575	472.4	-194.05	-748.536	88.1208	-238.755	-631.979	26.4506	185.183	-638.195	841.584	150.445	-589.664	1059.79	126.343	-593.929	524.366	167.029	-505.017	101.167	197.284	-381.735	57.8039
1082	0	-284.623	-709.711	866.935				-205.872	-724.858	472.783	-193.865	-748.431	88.3318	-238.912	-631.49	26.6852	186.258	-632.672	840.543	152.586	-584.816	1059.57	125.851	-593.36	522.865	167.523	-501.982	100.308	197.185	-380.616	55.1611
1083	0	-282.157	-706.649	867.291				-204.407	-722.705	473.073	-193.513	-748.226	88.5782	-238.966	-631.143	26.8094	188.374	-628.498	839.61	154.763	-579.775	1059.19	127.183	-591.151	523.483	168.244	-500.292	99.754	197.441	-379.365	52.3122
1084	0	-279.118	-703.708	867.498				-202.814	-720.506	473.383	-193.124	-747.851	88.7928	-238.965	-630.977	26.7968	190.387	-624.019	839.196	156.948	-574.828	1058.95	126.909	-588.431	523.577	168.915	-498.96	99.4596	197.489	-378.608	49.7895
1085	0	-277.153	-700.586	868.201				-201.219	-718.164	473.638	-192.913	-748.123	89.292	-238.764	-631.197	26.9123	192.146	-618.917	839.553	159.46	-569.897	1058.76	127.407	-586.049	523.732	169.35	-497.682	99.2389	197.729	-378.049	48.4341
1086	0	-274.647	-697.56	868.687				-199.65	-715.983	473.915	-192.268	-747.339	89.3537	-238.868	-631.261	26.7529	194.228	-613.916	840.448	161.826	-565.129	1058.65	127.243	-582.037	522.94	169.762	-496.642	99.0924	198.01	-377.425	47.7766
1087	0	-271.933	-694.588	869.04				-197.938	-713.669	474.202	-193.024	-749.799	90.6426	-237.876	-633.611	26.3337	195.931	-608.676	841.295	164.355	-560.584	1058.61	129.6	-577.927	522.802	170.158	-495.695	98.9297	198.095	-377.21	47.029
1088	0	-269.182	-691.326	869.403				-196.287	-711.299	474.576	-192.269	-748.661	90.7669	-238.179	-633.373	26.4377	198.785	-604.63	842.369	166.875	-556.202	1058.64	132.202	-573.405	523.092	170.606	-494.937	98.8486	198.433	-376.687	46.6708
1089	0	-266.579	-687.71	869.638				-194.682	-709.301	474.89	-192.119	-748.725	91.224	-238.487	-632.571	26.4678	201.638	-600.254	843.419	169.349	-551.794	1058.67	134.593	-569.18	523.026	171.137	-494.209	98.7683	198.859	-376.596	46.6658
1090	0	-264.086	-684.141	869.808				-192.931	-707.014	475.13	-191.676	-748.297	91.524	-238.602	-632.208	26.4625	204.33	-595.168	844.784	172.147	-547.81	1058.82	137.007	-564.698	523.999	171.444	-493.518	98.6457	199.109	-376.356	46.2817
1091	0	-261.315	-680.086	869.933				-191.046	-704.788	475.45	-191.345	-747.976	91.9054	-238.703	-632.089	26.4633	207.059	-590.36	845.577	174.912	-543.869	1059.01	139.489	-560.97	523.933	171.581	-492.726	98.4613	199.155	-376.087	46.1874
1092	0	-258.396	-676.429	870.092				-189.159	-702.358	475.685	-191.05	-747.793	92.3808	-238.749	-631.827	26.4954	205.3	-582.728	845.608	177.522	-539.66	1059.18	140.753	-556.976	524.054	171.577	-492.058	98.2821	199.107	-375.843	46.0161
1093	0	-255.304	-673.048	870.255				-187.128	-699.912	475.933	-190.717	-747.544	92.8756	-238.772	-631.706	26.5355	208.018	-577.373	846.023	180.535	-535.674	1059.35	141.916	-553.455	523.874	171.495	-491.467	98.0811	198.997	-375.547	45.9156
1094	0	-252.098	-670.074	870.493				-185.276	-697.662	476.246	-190.378	-747.444	93.4359	-238.751	-631.665	26.5632	211.132	-571.998	846.144	183.692	-531.677	1059.67	143.099	-550.419	523.754	171.396	-490.881	97.8414	198.881	-375.444	45.8495
1095	0	-248.499	-667.549	870.738				-183.361	-695.413	476.535	-190.076	-747.149	93.9204	-238.667	-631.574	26.5781	213.726	-566.536	846.047	186.88	-527.677	1059.97	144.079	-547.254	523.713	171.299	-490.475	97.7002	198.802	-375.222	45.7641
1096	0	-245.03	-664.94	871.078				-181.558	-693.12	476.896	-189.753	-746.687	94.4212	-238.609	-631.511	26.639	215.995	-560.297	845.495	190.09	-523.537	1060.3	145.115	-543.827	523.329	171.247	-490.059	97.5805	198.624	-374.968	45.6886
1097	0	-241.417	-662.357	871.363				-179.711	-690.805	477.28	-189.516	-746.212	94.881	-238.482	-631.535	26.701	219.439	-558.683	845.555	193.212	-519.305	1060.67	145.849	-541.194	523.442	171.235	-489.54	97.4554	198.52	-374.757	45.6488
1098	0	-238.129	-659.488	871.726				-177.96	-688.466	477.706	-189.435	-745.597	95.3381	-238.483	-631.683	26.8393	222.419	-555.576	844.956	196.277	-514.973	1060.97	146.89	-538.107	523.152	171.249	-489.011	97.3242	198.433	-374.569	45.6248
1099	0	-235.186	-656.048	872.046				-176.367	-686.312	478.172	-189.294	-744.991	95.8564	-238.344	-631.572	26.7632	224.775	-550.71	844.265	199.327	-510.557	1061.43	148.275	-535.029	523.566	171.27	-488.519	97.2294	198.376	-374.457	45.6018
1100	0	-232.395	-652.289	872.384				-174.806	-684.119	478.67	-189.089	-744.436	96.5344	-238.362	-631.489	26.7768	227.156	-546.241	843.469	202.114	-506.093	1061.68	149.583	-531.965	523.027	171.252	-488.109	97.1518	198.317	-374.278	45.5971
1101	0	-229.509	-648.597	872.838				-173.256	-681.815	479.237	-188.821	-744.282	97.4311	-238.385	-631.451	26.7643	229.514	-542.069	842.736	205.081	-501.895	1062.17	151.27	-528.734	523.236	171.229	-487.683	97.0617	198.272	-374.097	45.626
1102	0	-226.453	-645.554	873.481				-171.749	-679.58	479.856	-188.538	-743.974	98.3943	-238.46	-631.568	26.8379	231.809	-538.282	842.104	207.966	-497.679	1062.43	152.409	-525.889	523.071	171.214	-487.26	96.9434	198.168	-374.071	45.4549
1103	0	-223.133	-642.563	874.181				-170.469	-677.434	480.64	-188.207	-743.601	99.3218	-238.461	-631.511	26.7612	234.117	-534.682	841.586	210.818	-493.601	1062.71	154.126	-522.993	523.362	171.165	-486.886	96.7938	198.159	-373.997	45.4426
1104	0	-219.83	-639.651	874.917				-169.124	-675.135	481.414	-187.824	-743.05	100.321	-238.416	-631.527	26.7178	236.302	-531.069	840.997	213.544	-489.634	1063	155.079	-520.442	522.608	171.181	-486.583	96.693	198.11	-373.887	45.4253
1105	0	-220.848	-636.556	876.436				-167.819	-672.727	482.297	-187.468	-742.548	101.476	-238.421	-631.689	26.6514	238.555	-527.776	840.572	216.194	-485.847	1063.17	156.272	-518.074	522.473	171.179	-486.237	96.5751	198.091	-373.813	45.4242
1106	0	-218.702	-632.425	876.605				-166.487	-670.223	483.215	-186.947	-742.07	102.752	-238.77	-632.768	26.9688	240.646	-524.402	840.362	218.997	-482.195	1063.33	157.471	-515.941	522.57	171.168	-485.938	96.449	197.972	-373.737	45.4298
1107	0	-216.12	-628.738	877.594				-165.193	-667.609	484.141	-186.341	-741.446	104.049	-238.792	-633.499	27.0602	242.702	-520.741	840.025	221.411	-478.507	1063.7	161.986	-513.446	523.488	171.192	-485.609	96.3352	197.933	-373.858	45.3914
1108	0	-213.232	-625.972	878.852				-164.042	-665.094	485.172	-185.631	-740.872	105.424	-238.9	-634.393	27.202	244.88	-517.544	840.016	224.012	-474.928	1064.06	163.28	-511.536	523.651	171.151	-485.375	96.2281	197.892	-373.778	45.4236
1109	0	-210.103	-623.814	880.075				-162.856	-662.533	486.342	-184.753	-740.034	106.698	-238.833	-635.103	27.2818	246.846	-514.089	840.073	226.528	-471.524	1064.59	165.175	-510.487	523.837	171.21	-485.214	96.1321	197.862	-373.716	45.4195
1110	0	-207.424	-622.318	881.817				-161.582	-659.542	487.515	-183.764	-739.237	108.116	-238.56	-635.606	27.296	248.898	-510.935	840.296	228.959	-468.223	1065.11	166.623	-509.073	524.129	171.219	-485.067	96.046	197.824	-373.679	45.411
1111	0	-204.999	-620.616	883.55				-160.352	-657.197	488.667	-182.669	-737.982	109.491	-238.31	-636.266	27.1751	250.967	-507.947	840.647	231.515	-465.003	1065.66	167.541	-508.203	524.323	171.249	-484.918	95.9464	197.779	-373.664	45.3938
1112	0	-203.032	-618.727	885.105				-159.132	-655.029	490.008	-181.547	-736.912	110.994	-237.364	-635.239	26.6897	253.773	-507.812	841.384	234.01	-461.947	1066.32	168.917	-507.364	524.483	171.313	-484.818	95.854	197.767	-373.603	45.3525
1113	0	-201.332	-616.844	886.736				-158.236	-652.098	491.543	-180.214	-735.631	112.418	-236.508	-634.586	25.869	255.608	-505.107	841.861	236.407	-459.009	1066.95	169.172	-506.698	524.988	171.358	-484.777	95.7926	197.738	-373.55	45.3397
1114	0	-200.044	-613.98	888.498				-157.555	-648.044	493.018	-178.871	-734.462	114.046	-235.529	-633.519	24.9255	257.129	-502.42	842.255	238.787	-456.129	1067.57	171.358	-506.349	525.23	171.492	-484.711	95.6774	197.748	-373.496	45.3186
1115	0	-198.971	-610.899	890.044				-156.984	-644.031	494.586	-177.317	-733.1	115.704	-236.867	-636.682	26.3649	258.816	-499.994	842.683	240.93	-453.215	1068.2	172.61	-506.184	525.642	171.653	-484.684	95.5894	197.735	-373.428	45.2913
1116	0	-197.454	-607.333	892.48				-156.749	-640.776	496.196	-175.702	-731.818	117.398	-235.876	-635.774	25.9209	260.135	-497.771	842.999	243.205	-450.425	1068.92	174.053	-505.949	526.111	171.759	-484.604	95.4862	197.727	-373.368	45.2636
1117	0	-196.469	-604.858	893.835				-156.035	-637.498	497.545	-173.86	-729.888	118.947	-235.266	-635.403	25.8305	261.445	-495.636	843.315	245.381	-447.72	1069.66	175.026	-505.693	526.088	171.948	-484.565	95.4462	197.791	-373.342	45.2445
1118	0	-195.017	-601.916	896.178				-155.488	-634.236	499.095	-172.105	-728.254	120.69	-234.395	-634.926	25.8801	262.731	-493.691	843.654	247.474	-445.064	1070.34	176.542	-506.2	526.869	172.12	-484.584	95.366	197.713	-373.317	45.1579
1119	0	-193.641	-600.049	897.771				-155.177	-630.91	500.746	-170.314	-726.395	122.42	-233.521	-634.75	25.8732	263.943	-491.747	844.018	249.477	-442.401	1071.07	177.655	-506.214	527.593	172.265	-484.569	95.2895	197.711	-373.262	45.1138
1120	0	-191.626	-598.865	899.943				-154.873	-626.978	502.031	-168.588	-724.286	124.009	-234.636	-638.925	27.4158	265.072	-489.864	844.398	251.311	-439.743	1071.79	178.848	-506.071	527.904	172.408	-484.592	95.2317	197.708	-373.262	45.0732
1121	0	-189.763	-598.073	901.971				-154.236	-623.169	503.539	-166.801	-722.527	125.732	-233.066	-638.115	27.1132	266.208	-488.025	844.824	253.134	-437.194	1072.55	181.129	-506.425	528.605	172.533	-484.604	95.1772	197.711	-373.283	45.023
1122	0	-187.961	-596.926	903.99				-153.515	-619.949	505.204	-165.098	-720.509	127.257	-230.95	-636.036	26.0674	267.374	-486.073	845.299	254.795	-434.627	1073.2	181.792	-506.738	528.832	172.656	-484.631	95.0947	197.702	-373.288	44.9916
1123	0	-185.991	-595.863	905.91				-153.822	-614.496	506.725	-163.521	-718.509	128.941	-230.063	-635.852	26.7112	268.561	-484.182	845.765	256.508	-432.144	1073.74	182.396	-507.494	528.877	172.749	-484.678	95.0393	197.703	-373.277	44.9758
1124	0	-184.689	-594.518	907.909				-153.995	-609.213	507.997	-162.328	-716.231	130.821	-230.308	-637.834	28.1977	269.74	-482.247	846.316	258.05	-429.618	1074.31	179.932	-507.963	528.063	172.848	-484.71	94.9701	197.694	-373.287	44.9593
1125	0	-183.063	-592.789	909.396				-154.181	-603.921	509.507	-160.934	-713.075	132.054	-230.444	-639.119	29.6593	270.892	-480.235	846.769	259.723	-427.291	1074.77	180.767	-508.599	528.106	172.968	-484.839	94.9035	197.7	-373.329	44.9683
1126	0	-181.773	-591.13	911.208				-154.461	-599.059	510.706	-160.77	-710.88	133.979	-229.115	-637.214	29.8018	271.938	-478.208	847.154	261.088	-424.785	1075.11	181.765	-509.586	528.471	173.051	-484.962	94.8649	197.687	-373.344	44.9566
1127	0	-180.79	-588.817	912.718				-154.733	-594.407	511.868	-160.781	-707.858	135.635	-227.736	-635.228	30.3118	272.974	-476.177	847.516	262.758	-422.54	1075.52	183.159	-509.058	528.829	173.134	-485.029	94.7861	197.71	-373.381	44.9563
1128	0	-179.663	-587.045	913.638				-155.035	-589.242	513.126	-161.236	-704.33	136.907	-228.025	-632.007	31.1887	273.973	-474.061	847.753	264.111	-420.125	1075.74	182.601	-505.078	528.104	173.196	-485.105	94.719	197.707	-373.245	44.9927
1129	0	-178.588	-585.241	914.876				-155.421	-584.749	514.195	-162.331	-700.613	138.157	-229.011	-627.43	31.5938	274.886	-471.833	847.843	265.714	-417.985	1075.89	182.773	-503.296	527.716	173.274	-485.16	94.6386	197.714	-373.204	45.117
1130	0	-177.647	-582.441	916.988				-156.134	-580.628	515.166	-163.681	-695.669	138.918	-229.884	-623.121	32.369	275.821	-469.799	847.978	267.087	-415.685	1076.08	183.808	-502.104	527.246	173.293	-485.208	94.5399	197.717	-373.244	45.1418
1131	0	-176.63	-579.157	917.868				-156.811	-576.653	516.232	-165.79	-690.499	139.691	-231.542	-617.838	32.9877	276.759	-467.799	847.997	268.455	-413.413	1076.08	185.339	-504.493	528.158	173.296	-485.197	94.4413	197.663	-373.342	45.0523
1132	0	-175.779	-576.954	918.374				-157.669	-572.436	517.412	-168.516	-684.718	140.214	-233.855	-611.682	33.4935	277.64	-465.773	847.986	270.083	-411.459	1076.22	187.653	-508.178	529.425	173.31	-485.226	94.3514	197.679	-373.347	45.1133
1133	0	-174.943	-574.745	919.476				-158.46	-568.078	518.422	-171.732	-678.039	140.492	-236.404	-603.356	33.5821	278.532	-463.814	847.882	271.278	-409.399	1076.23	188.684	-507.462	530.186	173.273	-485.265	94.2427	197.692	-373.355	45.1511
1134	0	-174.476	-571.625	920.492				-159.222	-563.898	519.291	-175.535	-670.658	140.609	-239.985	-594.075	34.074	279.32	-461.836	847.748	272.792	-407.602	1076.27	189.069	-506.35	529.303	173.271	-485.253	94.1815	197.7	-373.578	45.0993
1135	0	-174.386	-567.474	921.423				-160.043	-559.934	520.138	-179.545	-662.351	140.521	-243.086	-583.92	34.1453	280.147	-459.944	847.612	273.988	-405.642	1076.29	189.899	-505.784	530.184	173.216	-485.222	94.1041	197.708	-373.451	45.2051
1136	0	-174.434	-563.46	922.234				-160.868	-556.018	520.839	-183.927	-653.717	140.306	-244.189	-569.454	34.2432	280.969	-458.062	847.378	275.405	-403.643	1076.27	190.295	-505.156	529.869	173.15	-485.172	94.0658	197.736	-373.443	45.2633
1137	0	-174.881	-558.503	923.122				-161.87	-551.589	521.64	-188.714	-643.77	139.862	-246.363	-557.37	33.8869	281.726	-456.238	847.173	276.622	-401.844	1076.28	190.945	-504.477	529.627	173.02	-485.167	93.9889	197.693	-373.609	45.3619
1138	0	-174.827	-554.774	922.941				-163.137	-545.597	522.703	-193.617	-633.449	139.488	-249.595	-545.838	33.743	282.551	-454.484	846.938	277.875	-400.089	1076.42	189.963	-500.546	528.425	172.896	-485.161	93.9541	197.678	-373.532	45.3346
1139	0	-174.64	-551.411	923.869				-164.473	-540.599	523.559	-198.232	-622.814	139.259	-252.855	-533.526	33.9278	283.367	-453.075	846.65	278.944	-398.268	1076.46	189.032	-494.535	527.792	172.765	-485.104	93.9056	197.609	-373.582	45.4075
1140	0	-173.675	-549.609	923.985				-165.545	-535.969	524.4	-202.83	-611.821	139.122	-255.045	-520.688	34.1179	284.323	-452.017	846.306	280.238	-396.629	1076.53	189.084	-493.494	527.574	172.658	-485.071	93.8575	197.267	-373.653	45.3888
1141	0	-172.734	-548.252	925.022				-166.794	-530.686	525.217	-206.884	-600.981	139.153	-257.07	-507.528	34.7649	284.893	-450.197	845.835	281.187	-394.882	1076.58	191.152	-497.481	528.957	172.546	-484.968	93.8456	197.246	-373.893	45.357
1142	0	-171.418	-547.313	925.106				-168.316	-524.346	526.115	-211.418	-588.794	139.422	-260.885	-495.312	36.0302	285.119	-447.206	845.278	282.263	-393.156	1076.57	191.664	-496.034	529.254	172.453	-484.93	93.8567	197.584	-373.53	45.5396
1143	0	-170.227	-546.696	925.604				-169.797	-517.904	527.039	-215.608	-576.997	139.435	-262.73	-482.505	36.7598	285.404	-444.309	844.828	283.174	-391.439	1076.53	191.575	-493.789	528.819	172.358	-484.842	93.8553	197.242	-373.617	45.5305
1144	0	-169.062	-545.561	926.175				-171.11	-511.529	527.925	-219.054	-565.779	139.926	-265.776	-469.422	38.424	285.866	-441.981	844.313	284.146	-389.741	1076.58	192.175	-491.537	529.639	172.231	-484.733	93.854	197.228	-373.69	45.508
1145	0	-168.11	-544.324	926.742				-172.682	-504.875	528.718	-222.351	-554.183	140.301	-268.187	-455.876	40.2609	286.14	-439.821	843.851	284.995	-387.91	1076.51	195.305	-489.502	530.408	172.121	-484.618	93.833	197.216	-373.855	45.5486
1146	0	-167.125	-542.891	927.381				-173.834	-498.275	529.642	-225.402	-542.348	140.54	-268.17	-441.64	41.9272	286.551	-437.487	843.341	285.799	-386.093	1076.52	195.397	-487.526	529.935	172.013	-484.53	93.8401	197.187	-373.808	45.549
1147	0	-166.506	-541.358	927.842				-175.255	-491.085	530.709	-228.107	-531.173	140.677	-271.518	-428.956	43.9544	286.754	-435.21	842.936	286.469	-384.303	1076.53	194.845	-485.747	529.429	171.914	-484.416	93.8361	197.209	-373.587	45.6374
1148	0	-162.531	-540.811	927.492				-176.776	-483.544	531.732	-229.985	-520.332	141.86	-275.265	-416.523	46.7081	287.05	-432.794	842.451	287.175	-382.477	1076.56	191.407	-483.963	528.048	171.785	-484.328	93.848	197.364	-373.522	45.7271
1149	0	-164.388	-541.09	928.452				-178.219	-476.033	532.768	-231.688	-509.728	142.908	-280.707	-404.68	49.4698	287.222	-430.408	842.058	287.735	-380.665	1076.6	194.197	-481.822	528.713	171.726	-484.24	93.8492	197.456	-373.458	45.8239
1150	0	-164.008	-538.733	928.72				-179.573	-468.682	533.86	-232.233	-499.797	144.278	-283.999	-393.392	52.0217	287.397	-427.964	841.671	288.196	-378.797	1076.67	194.721	-479.996	528.827	171.614	-484.14	93.8511	197.47	-373.635	45.864
1151	0	-163.935	-535.015	929.286				-180.694	-460.423	535.194	-234.482	-489.244	144.377	-285.528	-382.937	53.9856	287.469	-425.459	841.32	288.72	-376.933	1076.72	194.262	-477.961	528.488	171.512	-484.064	93.8589	197.518	-373.383	45.9748
1152	0	-163.988	-531.68	929.629				-182.072	-452.832	536.449	-237.666	-478.863	145.455	-287.287	-372.244	56.4177	287.609	-423.026	841.019	289.084	-375.124	1076.86	193.851	-475.933	528.045	171.415	-483.967	93.8841	197.483	-373.41	45.9634
1153	0	-165.051	-528.095	929.131				-183.058	-445.588	537.572	-236.288	-468.69	147.276	-289.657	-361.303	58.9594	287.456	-420.591	840.637	289.484	-373.32	1076.89	193.825	-474.004	527.82	171.32	-483.95	93.8977	197.489	-373.626	45.9227
1154	0	-165.151	-523.941	929.463				-184.032	-439.894	538.317	-236.606	-458.756	148.504	-293.463	-348.276	60.2035	287.61	-418.231	840.283	289.761	-371.557	1076.93	193.802	-472.011	527.629	171.196	-483.827	93.9076	197.568	-373.38	46.0231
1155	0	-165.573	-519.161	930.119				-184.89	-432.189	539.465	-240.688	-447.764	148.468	-294.882	-337.312	62.3464	287.462	-416.03	839.993	290.199	-369.886	1076.99	193.416	-469.821	527.437	171.157	-483.766	93.9247	197.55	-373.356	46.0164
1156	0	-166.737	-515.194	929.953				-185.681	-425.001	540.131	-242.642	-435.956	148.666	-296.23	-326.977	64.6251	287.526	-413.728	839.685	290.501	-368.326	1077.09	193.168	-467.798	527.034	171.084	-483.678	93.9599	197.558	-373.289	46.0476
1157	0	-166.895	-511.217	929.682				-186.256	-418.773	541.227	-243.114	-425.871	149.748	-297.038	-316.4	66.6362	287.508	-411.622	839.437	290.778	-366.755	1077.18	193.103	-465.721	526.777	171.006	-483.594	94.0008	197.361	-373.379	45.9009
1158	0	-167.245	-508.083	929.588				-187.121	-411.439	542.321	-243.614	-415.938	150.691	-297.431	-305.493	68.381	287.356	-409.552	839.219	291.053	-365.201	1077.19	192.858	-463.343	526.563	170.927	-483.476	94.0768	197.561	-373.19	46.0143
1159	0	-167.72	-504.597	929.923				-187.68	-404.336	543.201	-244.267	-405.567	151.672	-297.618	-294.461	69.9474	287.266	-407.388	838.999	291.399	-363.735	1077.22	192.473	-461.255	526.233	170.853	-483.364	94.135	197.368	-373.199	45.9209
1160	0	-168.43	-500.262	930.508				-188.157	-397.684	544.099	-243.539	-397.236	153.106	-297.307	-283.626	71.5397	287.18	-405.351	838.749	291.854	-362.293	1077.35	191.938	-458.765	525.683	170.77	-483.181	94.227	197.442	-373.088	45.8838
1161	0	-169.253	-495.755	930.047				-188.604	-390.548	544.901	-243.87	-387.424	154.147	-297.143	-273.222	73.0894	286.993	-402.859	838.47	292.036	-360.993	1077.32	191.835	-456.512	525.431	170.707	-482.998	94.3381	197.433	-373.123	45.7813
1162	0	-170.113	-491.68	929.843				-188.805	-383.737	545.696	-244.32	-377.681	154.95	-296.777	-262.953	74.7186	286.779	-400.489	838.121	292.343	-359.69	1077.29	191.145	-454.176	525.121	170.612	-482.794	94.4277	197.443	-373.159	45.725
1163	0	-170.479	-487.636	929.824				-189.108	-377.045	546.181	-244.63	-367.862	155.483	-295.934	-252.297	76.2667	286.541	-398.149	837.931	292.533	-358.419	1077.2	190.461	-451.626	524.54	170.536	-482.604	94.5417	197.409	-373.064	45.6785
1164	0	-171.043	-483.37	930.182				-189.212	-370.644	546.71	-244.899	-358.506	156.22	-295.143	-242.252	77.1464	286.259	-395.963	837.591	292.858	-357.277	1077.03	190.276	-449.288	524.166	170.432	-482.375	94.6709	197.633	-372.588	45.8856
1165	0	-171.609	-479.602	929.708				-189.259	-364.126	547.147	-245.174	-349.198	156.715	-293.018	-230.235	77.6277	285.979	-393.794	837.272	293.162	-356.159	1076.82	189.747	-446.617	523.88	170.325	-482.126	94.794	197.656	-372.546	45.8659
1166	0	-172.111	-476.309	929.393				-189.21	-357.402	547.495	-245.341	-340.012	157.127	-291.896	-220.146	78.6624	285.692	-391.585	836.831	293.402	-355.038	1076.53	188.814	-444.514	523.415	170.204	-481.907	94.9186	197.633	-372.617	45.7636
1167	0	-171.681	-473.597	929.119				-189.036	-351.742	547.577	-245.108	-330.847	157.3	-290.829	-210.975	79.7328	285.214	-389.364	836.369	293.689	-353.977	1076.19	188.217	-441.966	522.844	170.079	-481.669	95.0143	197.619	-372.564	45.7837
1168	0	-167.887	-473.536	928.025				-188.877	-345.987	547.773	-243.45	-319.796	157.064	-289.683	-201.651	80.6443	284.758	-387.211	835.89	293.988	-352.863	1075.73	187.812	-439.481	522.475	169.959	-481.491	95.1339	197.634	-372.443	45.8331
1169	0	-165.588	-475.13	928.288				-188.686	-339.673	548.065	-244.649	-313.374	157.778	-288.318	-192.458	81.4333	284.331	-384.966	835.426	294.004	-351.599	1075.3	186.866	-437.184	522.129	169.847	-481.281	95.2127	197.621	-372.432	45.918
1170	0	-164.048	-476.568	928.683				-188.319	-333.813	548.017	-244.313	-306.897	158.196	-286.845	-183.291	81.905	283.719	-382.921	834.873	293.981	-350.398	1074.82	182.84	-434.673	521.065	169.718	-481.04	95.2978	197.643	-372.367	45.8644
1171	0	-163.15	-476.749	928.419				-187.821	-328.539	547.934	-243.844	-299.509	158.529	-285.14	-173.915	82.402	283.17	-380.735	834.342	293.974	-349.178	1074.37	182.157	-432.397	520.493	169.581	-480.846	95.3792	197.631	-372.083	46.014
1172	0	-176.046	-452.711	927.261				-187.571	-323.001	547.772	-243.146	-290.806	158.238	-283.691	-165.124	82.7496	282.716	-378.65	833.912	293.903	-347.869	1073.91	181.539	-430.085	519.784	169.478	-480.647	95.4602	197.498	-372.31	45.8965
1173	0	-180.891	-437.016	926.27				-187.33	-317.272	547.544	-242.497	-283.327	157.974	-282.298	-156.873	83.1983	282.223	-376.52	833.437	293.716	-346.412	1073.42	180.902	-427.691	519.194	169.329	-480.409	95.5755	197.468	-372.257	45.8676
1174	0	-181.217	-434.534	925.509				-187.016	-311.351	547.191	-241.708	-275.376	157.744	-280.986	-148.775	83.4881	281.599	-374.338	832.924	293.41	-345.039	1073.1	180.024	-425.673	517.915	169.216	-480.185	95.6429	197.419	-372.272	45.9766
1175	0	-177.197	-435.824	924.589				-186.665	-305.704	547.153	-241.021	-268.334	157.169	-279.522	-141.033	83.7609	280.958	-372.188	832.412	293.068	-343.513	1072.57	179.425	-423.179	517.153	169.047	-479.89	95.6837	197.415	-372.161	45.9685
1176	0	-174.694	-439.52	924.761				-186.321	-300.449	546.008	-240.217	-261.77	156.946	-278.196	-133.587	83.92	280.339	-370.09	831.946	292.666	-342.006	1072.1	178.933	-421.012	516.573	168.926	-479.712	95.8285	197.426	-372.125	46.0077
1177	0	-175.184	-437.034	924.222				-185.795	-295.687	545.917	-239.582	-255.77	156.699	-276.824	-126.676	84.1148	279.783	-367.936	831.526	292.344	-340.512	1071.63	178.554	-418.532	515.817	168.806	-479.502	95.9324	197.365	-372.109	45.9952
1178	0	-177.658	-430.549	923.406				-184.988	-291.863	545.475	-238.864	-249.599	156.144	-275.365	-119.705	83.9284	279.179	-365.802	831.155	291.925	-338.997	1071.29	178.074	-416.417	515.146	168.672	-479.27	96.0544	197.358	-372.057	45.993
1179	0	-179.164	-423.682	922.149				-184.965	-286.832	544.488	-237.968	-243.966	155.709	-273.966	-113.303	83.7473	278.555	-363.623	830.709	291.375	-337.47	1070.92	177.763	-413.933	514.81	168.572	-479.07	96.1803	197.349	-371.949	45.9604
1180	0	-180.322	-419.153	921.114				-184.634	-282.149	543.85	-236.894	-237.679	154.893	-272.533	-107.084	83.357	277.837	-361.555	830.286	290.762	-335.914	1070.48	177.624	-411.515	514.398	168.491	-478.808	96.2832	197.325	-371.972	46.0382
1181	0	-183.726	-415.523	920.452				-184.113	-278.408	542.849	-235.807	-231.946	154.067	-270.966	-101.223	82.781	277.172	-359.371	829.829	290.212	-334.426	1070.16	177.227	-409.228	513.654	168.501	-478.742	96.5362	197.301	-371.929	45.9622
1182	0	-185.156	-411.744	919.099				-183.798	-274.46	541.895	-234.74	-225.841	152.911	-269.57	-95.8297	82.1867	276.572	-357.389	829.467	289.551	-333.078	1069.78	176.747	-407.118	513.017	168.245	-478.38	96.5028	197.333	-371.888	46.0871
1183	0	-185.358	-408.911	918.329				-183.37	-270.881	540.591	-232.225	-217.272	150.921	-267.982	-90.5817	81.3811	275.896	-355.26	829.098	288.951	-331.555	1069.4	176.421	-404.985	512.356	168.139	-478.142	96.5772	197.291	-371.853	46.1047
1184	0	-185.777	-406.467	917.079				-183.051	-267.248	539.722	-230.752	-211.005	149.894	-266.422	-85.798	80.5546	275.182	-353.324	828.719	288.395	-330.198	1069.04	175.945	-403.077	511.95	168.052	-477.913	96.6411	197.251	-371.896	46.2145
1185	0	-186.461	-403.937	916.014				-182.694	-264.424	538.558	-229.944	-207.023	148.429	-264.974	-81.1315	79.4463	274.556	-351.423	828.426	287.643	-328.816	1068.63	175.461	-401.151	511.415	167.948	-477.817	96.7513	197.303	-371.809	46.1928
1186	0	-186.572	-402.464	914.635				-182.42	-261.534	537.444	-229.517	-205.015	148.225	-263.233	-76.6075	78.1316	273.844	-349.521	828.085	286.995	-327.366	1068.28	174.906	-399.312	511.022	167.846	-477.663	96.835	197.294	-371.833	46.2263
1187	0	-186.44	-400.223	913.489				-181.991	-258.798	536.061	-228.174	-201.237	147.001	-261.632	-72.7367	76.865	273.185	-347.595	827.762	286.243	-326.094	1067.9	174.266	-397.231	510.56	167.752	-477.51	96.911	197.29	-371.842	46.2337
1188	0	-187.596	-396.81	912.223				-181.757	-256.534	533.906	-227.033	-197.024	145.375	-260.036	-68.9468	75.3446	272.563	-345.749	827.45	285.407	-324.658	1067.55	173.785	-395.689	510.266	167.64	-477.303	96.9588	197.266	-371.815	46.2062
1189	0	-188.831	-391.95	911.874				-181.241	-253.902	533.041	-225.929	-192.912	143.793	-258.329	-65.0172	73.617	271.804	-343.871	827.161	284.521	-323.144	1067.19	173.186	-393.864	509.865	167.532	-477.182	97.0455	197.228	-371.85	46.278
1190	0	-190.278	-387.903	910.61				-180.935	-252.083	531.26	-225.251	-190.023	142.779	-256.671	-61.4317	71.8803	271.04	-342.023	826.952	283.681	-321.625	1066.88	172.68	-392.203	509.536	167.404	-476.997	97.1302	197.228	-371.849	46.3461
1191	0	-191.503	-384.145	909.286				-180.409	-250.554	529.421	-224.524	-187.425	141.28	-255.081	-58.2788	70.1	270.294	-340.222	826.672	282.559	-319.972	1066.6	172.239	-390.402	509.14	167.321	-476.877	97.2591	197.22	-371.814	46.2981
1192	0	-192.822	-380.282	908.031				-179.976	-248.919	527.65	-223.726	-184.057	139.684	-253.548	-55.1774	68.2158	269.464	-338.365	826.465	281.696	-318.476	1066.4	171.692	-388.587	508.964	167.216	-476.745	97.3107	197.236	-371.801	46.3065
1193	0	-192.835	-378.594	906.589				-179.176	-248.183	525.81	-222.994	-181.111	137.751	-252.074	-52.2345	66.2058	268.618	-336.443	826.245	280.451	-316.823	1066.17	171.232	-386.937	508.712	167.073	-476.626	97.4207	197.216	-371.819	46.3257
1194	0	-194.144	-375.081	905.479				-178.729	-247.181	523.512	-222.414	-178.956	136.098	-250.701	-49.4117	64.2012	267.623	-334.605	826.001	279.387	-315.182	1066.14	170.736	-385.308	508.56	166.959	-476.437	97.4614	197.266	-371.82	46.3594
1195	0	-195.309	-371.149	904.166				-178.384	-245.849	521.331	-221.75	-176.978	134.406	-249.408	-46.9979	62.1583	266.608	-332.678	825.824	278.061	-313.397	1065.91	170.318	-383.504	508.332	166.854	-476.34	97.5331	197.272	-371.786	46.3556
1196	0	-196.472	-367.372	903.055				-177.913	-244.745	519.302	-221.082	-174.886	132.553	-248.264	-44.9331	60.0669	265.755	-330.868	825.687	276.741	-311.7	1065.72	169.998	-381.765	508.661	166.73	-476.191	97.6835	197.226	-371.834	46.3648
1197	0	-197.766	-363.265	901.677				-177.472	-243.825	517.356	-220.277	-172.87	130.447	-247.123	-43.2453	57.7273	264.618	-329.043	825.578	275.372	-309.905	1065.6	168.716	-380.74	506.892	166.628	-476.116	97.8072	197.292	-371.772	46.3381
1198	0	-198.627	-359.833	900.248				-177.208	-242.897	515.038	-219.791	-172.005	128.404	-245.968	-41.9618	55.2102	263.576	-327.224	825.392	273.917	-308.136	1065.43	168.016	-379.043	506.449	166.527	-476.024	97.9277	197.262	-371.801	46.3801
1199	0	-199.886	-355.496	898.772				-176.944	-241.67	512.769	-218.89	-170.998	126.466	-244.867	-41.1823	52.4764	262.473	-325.41	825.307	272.331	-306.373	1065.22	167.375	-377.436	506.119	166.411	-475.923	98.0301	197.281	-371.724	46.3113
1200	0	-201.398	-351.053	897.244				-176.935	-240.337	510.448	-218.074	-170.357	124.185	-243.676	-40.9412	49.4801	261.361	-323.672	825.222	270.768	-304.462	1064.93	166.768	-375.853	505.927	166.304	-475.787	98.1374	197.264	-371.724	46.2429
1201	0	-202.852	-347.108	896.33				-176.866	-239.503	508.742	-217.253	-169.953	122.019	-242.488	-41.0956	46.222	260.142	-321.899	825.147	269.409	-302.759	1064.65	166.207	-374.117	505.859	166.192	-475.729	98.2634	197.248	-371.766	46.3163
1202	0	-204.312	-342.834	895.048				-176.805	-238.339	506.667	-216.396	-170.311	119.602	-241.194	-41.8534	42.7522	259.004	-320.012	825.019	267.558	-300.833	1064.4	165.745	-372.245	506.352	166.098	-475.635	98.4168	197.294	-371.661	46.2721
1203	0	-205.628	-339.687	893.407				-176.6	-238.304	504.232	-215.553	-171.201	117.341	-239.771	-43.1315	39.0255	257.616	-318.334	824.906	265.824	-298.883	1064.18	164.563	-370.94	505.179	166.03	-475.541	98.5515	197.312	-371.606	46.1707
1204	0	-206.85	-336.19	891.899				-177.012	-236.874	502.196	-214.65	-172.292	114.886	-237.922	-44.1483	35.4673	256.32	-316.681	824.71	263.963	-296.843	1063.93	163.695	-369.438	504.759	165.932	-475.426	98.7644	197.324	-371.572	46.1048
1205	0	-207.975	-332.977	890.14				-177.182	-235.639	500.24	-213.939	-173.465	112.414	-236.214	-46.2145	31.1781	254.936	-314.301	824.581	262.034	-294.653	1063.67	162.956	-367.736	504.598	165.834	-475.366	98.9513	197.353	-371.533	46.0174
1206	0	-209.772	-328.532	888.697				-177.406	-234.948	497.936	-213.147	-175.333	109.901	-234.608	-48.8615	27.1806	253.562	-312.178	824.566	260.156	-292.54	1063.41	162.397	-365.78	504.81	165.742	-475.312	99.1366	197.339	-371.468	46.0294
1207	0	-211.615	-324.271	887.166				-177.677	-234.44	495.544	-211.938	-178.112	107.876	-233.036	-50.0155	27.7195	251.968	-310.194	824.379	258.089	-290.216	1063.12	160.911	-364.272	503.687	165.641	-475.268	99.3062	197.341	-371.438	45.9907
1208	0	-213.485	-320.534	885.592				-177.976	-234.456	493.11	-210.72	-179.845	106.245	-231.433	-49.7573	28.731	250.254	-308.145	824.266	255.879	-287.84	1062.83	159.969	-362.438	503.592	165.479	-475.224	99.561	197.362	-371.359	45.9754
1209	0	-214.716	-317.549	884.412				-177.943	-233.985	491.049	-210.186	-179.817	104.45	-229.769	-49.0594	29.4316	248.601	-306.007	824.128	253.693	-285.375	1062.57	159.043	-360.481	503.715	165.37	-475.109	99.7679	197.47	-371.336	45.901
1210	0	-216.554	-313.859	882.559				-177.732	-233.521	488.895	-209.977	-178.505	103.159	-227.908	-48.5793	30.2941	246.952	-303.823	823.929	251.405	-282.841	1062.25	157.351	-358.738	502.802	165.261	-475.036	100.025	197.466	-371.413	45.6615
1211	0	-217.898	-310.371	881.287				-177.538	-233.157	486.723	-208.5	-177.134	101.996	-226.616	-47.5372	30.8513	245.05	-301.533	823.632	249.161	-280.282	1062.02	156.541	-356.717	503.463	165.125	-474.93	100.26	197.471	-371.383	45.7438
1212	0	-219.868	-306.651	879.84				-177.284	-232.552	484.941	-207.186	-176.077	100.791	-225.488	-46.8086	31.3653	243.067	-299.173	823.5	246.684	-277.634	1061.81	154.784	-355.346	502.538	164.975	-474.885	100.581	197.575	-371.284	45.7432
1213	0	-221.725	-303.106	878.502				-177.088	-231.313	483.56	-206.145	-175.57	99.5152	-224.632	-46.6306	31.8091	241.097	-296.766	823.397	244.257	-274.882	1061.52	153.069	-353.268	502.067	164.808	-474.726	100.926	197.542	-371.288	45.7549
1214	0	-223.959	-299.55	877.501				-176.971	-229.939	482.391	-202.509	-177.91	99.6254	-223.464	-46.9031	32.367	239.043	-294.3	823.266	241.646	-272.12	1061.37	152.139	-351.306	503.352	164.542	-474.557	101.28	197.454	-371.273	45.7452
1215	0	-225.926	-295.295	876.404				-176.586	-227.868	481.124	-199.114	-177.996	99.6072	-222.06	-46.5706	33.0463	236.87	-291.843	823.041	238.898	-269.373	1061.34	150.086	-349.495	502.987	164.307	-474.442	101.707	197.953	-372.074	44.3356
1216	0	-228.262	-291.716	875.519				-175.529	-225.52	479.976	-195.99	-178.314	99.7876	-221.681	-46.3101	33.2793	234.535	-289.227	822.863	236.19	-266.496	1061.19	147.791	-347.827	502.098	164.077	-474.259	102.121	195.704	-373.202	43.1582
1217	0	-230.315	-288.133	874.386				-174.189	-223.169	478.579	-193.847	-177.045	98.6258	-221.585	-46.2265	33.3398	232.148	-286.727	822.697	233.438	-263.549	1061.02	145.784	-345.97	502.057	163.77	-474.092	102.606	195.527	-373.063	43.2671
1218	0	-232.561	-284.877	873.324				-173.476	-220.442	477.77	-192.914	-174.371	97.2625	-221.358	-46.3498	33.562	229.732	-284.224	822.632	230.459	-260.461	1060.89	143.75	-344.017	502.645	163.496	-473.899	103.231	195.479	-372.989	43.4222
1219	0	-234.692	-280.717	872.602				-174.061	-216.578	477.507	-192.064	-172.735	96.7246	-221.279	-46.2245	33.5501	227.25	-281.666	822.397	227.686	-257.096	1060.66	141.486	-342.399	501.889	163.211	-473.68	103.834	195.465	-372.948	43.4801
1220	0	-237.027	-278.074	871.764				-174.85	-214.231	477.128	-191.659	-172.77	96.5171	-221.329	-46.1042	33.4553	224.789	-279.184	822.236	224.72	-253.974	1060.61	139.44	-340.608	501.587	162.952	-473.49	104.445	195.374	-372.899	43.428
1221	0	-239.219	-275.221	871.262				-176.342	-211.709	477.062	-191.588	-173.148	96.4031	-221.428	-46.0066	33.3896	222.34	-276.866	822.23	221.922	-250.689	1060.6	137.538	-338.835	501.557	162.804	-473.265	105.237	195.399	-372.863	43.4232
1222	0	-241.776	-272.721	871.084				-178.199	-209.542	477.319	-191.797	-173.186	96.3685	-221.568	-46.0861	33.3699	219.924	-274.612	822.243	218.901	-247.333	1060.73	135.855	-336.99	501.633	162.663	-472.921	106.121	195.196	-372.785	43.4659
1223	0	-244.13	-269.847	871.365				-180.028	-209.139	477.586	-192.541	-172.699	96.1439	-221.674	-45.895	33.2204	217.549	-272.32	822.354	215.704	-243.804	1060.94	134.589	-334.901	502.327	162.601	-472.502	107.106	195.218	-372.777	43.4556
1224	0	-246.517	-267.049	871.925				-182.112	-208.016	477.951	-193.255	-172.426	95.9807	-221.731	-45.8665	33.133	215.116	-270.166	822.793	212.865	-240.337	1061.29	134.013	-332.479	504.668	162.518	-471.848	108.18	196.368	-372.437	43.5416
1225	0	-249.043	-264.46	872.823				-184.29	-206.773	478.257	-193.734	-171.93	95.7013	-221.798	-45.82	33.0588	212.721	-267.889	823.249	210.026	-236.85	1061.98	135.325	-330.384	505.447	162.374	-471.254	109.533	196.359	-372.361	43.5289
1226	0	-252.127	-262.049	873.236				-186.223	-205.89	478.462	-194.021	-172.013	95.6901	-221.855	-45.7978	33.0374	210.442	-265.948	823.96	207.079	-233.245	1062.81	134.691	-328.2	506.138	162.27	-470.632	111.015	196.375	-372.322	43.5343
1227	0	-254.62	-260.617	873.352				-187.566	-205.987	478.371	-194.304	-172.074	95.5313	-221.859	-45.8004	33.0397	207.941	-264.538	824.965	204.075	-229.677	1063.75	130.578	-326.015	505.868	162.131	-469.864	112.608	196.246	-372.028	43.8094
1228	0	-257.374	-258.487	873.557				-189.169	-205.386	478.368	-194.408	-172.097	95.4007	-221.884	-45.7796	33.0094	205.607	-262.325	825.922	200.873	-225.931	1064.59	129.693	-323.15	508.267	161.996	-469.064	114.281	196.353	-371.786	44.108
1229	0	-259.59	-256.914	873.522				-190.235	-205.342	478.125	-194.362	-172.21	95.266	-221.887	-45.8649	32.9563	203.277	-260.182	826.891	198.083	-222.489	1065.55	131.188	-320.918	508.539	161.899	-468.161	116.056	196.572	-371.528	44.2709
1230	0	-262.122	-254.319	873.709				-191.617	-204.275	478.104	-193.989	-173.037	95.3913	-221.886	-45.896	32.9742	200.933	-257.782	827.924	195.036	-219.073	1066.32	130.231	-318.072	509.347	161.856	-467.121	117.892	196.638	-371.228	44.4089
1231	0	-264.229	-252.269	873.638				-192.574	-203.754	477.826	-194.17	-173.6	95.4515	-221.906	-45.9483	32.9706	198.594	-255.423	828.948	192.014	-215.703	1067.11	129.099	-315.108	510.253	161.917	-465.993	119.755	196.752	-370.944	44.5963
1232	0	-266.558	-250.502	873.544				-193.753	-203.516	477.524	-194.717	-173.109	94.9287	-221.874	-45.8596	33.0155	196.482	-252.954	829.823	189.214	-212.365	1067.79	127.796	-312.075	510.972	161.97	-464.783	121.68	196.631	-370.656	44.7312
1233	0	-268.927	-248.044	873.55				-194.971	-202.586	477.322	-195.304	-172.214	94.7076	-221.909	-45.919	32.9731	194.43	-250.205	830.596	185.918	-208.881	1068.46	124.853	-308.667	511.842	161.955	-463.502	123.622	196.841	-370.318	44.9903
1234	0	-271.438	-246.129	873.254				-195.972	-202.469	476.846	-193.475	-171.676	94.7259	-221.9	-45.8526	33.0056	192.315	-247.503	831.161	182.933	-205.513	1069.05	123.398	-305.429	510.641	161.916	-462.172	125.666	196.99	-370.103	45.313
1235	0	-273.954	-244.224	872.74				-197.199	-200.869	476.904	-193.435	-172.097	94.5689	-221.9	-45.8201	33.0198	190.307	-244.549	831.764	180.157	-202.086	1069.7	123.797	-301.48	513.139	161.904	-460.695	127.806	197.132	-369.794	45.5649
1236	0	-275.758	-241.753	872.467				-198.203	-199.939	476.739	-193.439	-172.329	94.2573	-221.868	-45.862	32.9876	188.27	-241.537	832.273	176.845	-198.702	1070.32	121.829	-297.339	513.45	161.884	-458.924	129.994	197.062	-369.484	45.814
1237	0	-277.722	-238.862	872.31				-199.368	-198.59	476.689	-193.828	-171.9	93.9741	-221.917	-45.8252	33.0171	186.455	-238.408	832.604	173.909	-195.272	1070.65	120.898	-292.901	512.968	161.838	-457.093	132.469	197.145	-368.961	46.2105
1238	0	-279.401	-236.161	872.039				-200.248	-197.429	476.525	-193.917	-171.361	93.5902	-221.981	-45.7437	32.9945	184.653	-235.208	832.972	170.903	-191.862	1071.08	119.709	-288.457	511.118	161.78	-455.004	135.085	197.129	-368.521	46.5272
1239	0	-281.212	-233.491	871.716				-201.259	-196.301	476.309	-193.489	-171.405	93.4932	-221.967	-45.8844	32.9165	182.775	-232.042	833.091	168.122	-188.563	1071.32	119.539	-282.978	511.491	161.626	-452.356	137.72	197.09	-367.989	47.0098
1240	0	-283.122	-230.661	871.315				-202.37	-195.012	476.016	-193.049	-170.917	93.183	-221.985	-45.9944	32.9047	181.161	-228.793	833.325	165.314	-185.245	1071.29	119.522	-277.156	511.957	161.579	-449.376	140.844	197.18	-367.129	47.7152
1241	0	-284.661	-228.43	870.813				-203.109	-194.322	475.622	-192.937	-170.337	92.9024	-221.893	-46.1279	32.8951	179.472	-225.605	833.461	162.595	-182.093	1071.36	119.312	-270.712	512.052	161.555	-445.859	144.243	197.156	-366.162	48.6834
1242	0	-286.57	-225.698	870.471				-204.22	-193.132	475.387	-192.931	-170.147	92.6473	-221.244	-47.8489	32.5382	177.928	-222.466	833.684	159.595	-178.807	1071.25	119.115	-264.309	511.204	161.526	-441.832	147.936	197.326	-364.941	49.8205
1243	0	-288.298	-223.874	869.997				-205.149	-192.849	475.02	-192.917	-170.145	92.4777	-221.1	-48.5734	32.3788	176.434	-219.236	833.792	157.057	-175.737	1071.27	119.947	-255.876	514.252	161.457	-437.344	152.062	197.823	-363.361	51.4358
1244	0	-290.052	-221.459	869.792				-206.103	-191.976	474.922	-192.869	-170.269	92.2981	-221.1	-48.5016	32.3922	175.102	-216.169	834.266	154.337	-172.781	1071.26	119.585	-247.891	513.154	161.329	-432.224	156.582	197.949	-361.8	53.0782
1245	0	-292.117	-219.317	869.229				-207.369	-191.375	474.467	-192.986	-170.528	91.9581	-221.138	-48.2286	32.4598	173.913	-213.261	834.628	151.617	-170.009	1071.25	120.089	-239.365	514.406	161.164	-426.557	161.41	197.793	-359.936	54.9849
1246	0	-293.84	-217.833	868.996				-208.293	-191.432	474.34	-193.505	-169.705	91.5028	-221.143	-48.2143	32.4278	172.635	-210.465	835.236	149.229	-167.347	1071.29	120.707	-230.343	516.463	160.955	-420.361	166.58	197.632	-357.983	57.5455
1247	0	-296.064	-215.942	868.701				-209.717	-191.082	474.153	-193.694	-169.521	91.2929	-221.18	-48.1834	32.4694	171.426	-207.787	836.004	146.861	-164.86	1071.4	121.205	-221.28	518.023	160.794	-413.827	172.084	197.41	-355.577	60.2895
1248	0	-297.759	-214.478	868.362				-210.612	-191.16	473.921	-193.89	-169.501	91.1139	-221.15	-48.2669	32.4089	170.181	-205.288	836.794	144.452	-162.573	1071.5	121.886	-212.086	520.65	160.439	-406.796	177.674	197.268	-352.841	63.6728
1249	0	-299.626	-213.356	867.994				-211.68	-191.579	473.66	-194.186	-169.143	90.8497	-221.187	-48.2215	32.4648	171.151	-202.607	838.088	142.185	-160.439	1071.57	121.946	-203.286	521.311	159.96	-399.216	183.273	196.674	-349.888	67.2927
1250	0	-301.695	-211.541	867.611				-212.95	-191.305	473.385	-194.36	-169.112	90.7046	-221.197	-48.18	32.4434	170.137	-200.411	839.388	140.093	-158.5	1071.63	122.221	-194.259	523.745	159.511	-391.399	188.844	196.045	-346.594	71.1398
1251	0	-303.376	-210.217	867.248				-213.832	-191.522	473.129	-194.496	-169.068	90.5306	-221.21	-48.1656	32.4	169.11	-197.851	840.647	138.174	-156.659	1071.68	122.554	-185.718	526.592	159.044	-383.714	194.394	195.286	-342.75	75.3954
1252	0	-305.182	-209.079	866.853				-214.839	-191.926	472.842	-194.603	-169.056	90.367	-221.232	-48.173	32.3776	168.285	-196.18	842.204	136.426	-154.975	1071.67	122.799	-178.759	527.665	158.392	-376.529	199.586	194.664	-337.904	80.1419
1253	0	-306.795	-208.07	866.448				-215.901	-191.722	472.588	-194.747	-169.351	90.3792	-221.218	-48.1932	32.3903	167.723	-193.465	843.878	134.646	-153.297	1071.53	122.826	-171.1	529.881	157.039	-369.005	204.481	193.495	-332.638	84.7945
1254	0	-308.153	-207.621	866.027				-216.71	-192.079	472.318	-194.825	-169.268	90.1669	-221.278	-48.1932	32.3317	167.14	-191.583	845.775	133.21	-151.76	1071.46	122.596	-163.76	532.195	155.669	-361.724	209.398	192.73	-327.015	88.9396
1255	0	-309.633	-206.913	865.757				-217.639	-192.177	472.2	-195.004	-169.339	90.1096	-221.271	-48.279	32.3614	166.718	-189.869	847.474	131.892	-150.152	1071.2	122.329	-157.504	534.169	154.322	-355.739	213.869	191.132	-319.49	91.6733
1256	0	-310.57	-206.211	865.563				-218.525	-192.197	472.078	-195.006	-169.242	89.9476	-221.287	-48.3099	32.3248	166.285	-188.463	849.012	130.596	-148.537	1070.97	121.318	-148.398	539.026	153.253	-348.957	216.971	189.062	-311.029	94.811
1257	0	-311.248	-205.592	865.355				-219.152	-192.298	471.944	-195.108	-169.323	89.7977	-221.302	-48.3081	32.3268	165.94	-186.973	850.534	129.423	-146.787	1070.58	119.895	-140.227	539.705	152.238	-341.255	218.764	186.521	-301.014	97.038
1258	0	-312.029	-205.209	865.191				-219.883	-192.636	471.854	-195.212	-169.309	89.7442	-221.285	-48.304	32.2742	165.463	-185.611	851.86	128.282	-144.971	1070.25	123.159	-137.861	542.454	151.157	-332.928	219.623	184.975	-290.273	98.2878
1259	0	-312.884	-204.54	865.059				-220.688	-192.689	471.795	-195.29	-169.398	89.722	-221.325	-48.4175	32.2825	164.878	-184.679	853.053	127.361	-143.166	1069.95	125.692	-132.136	546.403	150.471	-323.98	219.22	183.06	-278.971	98.8075
1260	0	-313.506	-203.464	865.013				-221.259	-192.334	471.823	-195.392	-169.436	89.6202	-221.358	-48.4444	32.283	164.552	-183.619	854.294	126.533	-141.312	1069.62	120.856	-126.18	546.965	149.456	-314.643	218.315	181.37	-267.239	98.2631
1261	0	-314.051	-202.425	864.878				-221.754	-192.016	471.762	-195.479	-169.36	89.5859	-221.379	-48.3414	32.2693	164.061	-182.352	855.438	125.814	-139.416	1069.28	120.753	-121.128	548.331	148.358	-305.044	216.581	180.085	-254.972	97.2294
1262	0	-314.45	-201.534	864.732				-222.101	-191.847	471.689	-195.567	-169.431	89.5699	-221.377	-48.3004	32.2884	163.596	-180.776	856.491	125.224	-137.546	1068.83	120.488	-117.093	549.506	147.507	-295.149	213.789	179.207	-242.152	95.8467
1263	0	-314.798	-200.801	864.497				-222.399	-191.835	471.528	-195.6	-169.409	89.536	-221.439	-48.3815	32.2661	163.019	-179.303	857.624	124.792	-135.772	1068.4	120.807	-112.446	550.666	146.506	-284.593	210.331	179.186	-228.485	94.1919
1264	0	-315.14	-199.8	864.367				-222.69	-191.555	471.471	-195.671	-169.463	89.5247	-221.43	-48.4276	32.2741	162.53	-178.008	858.56	124.09	-133.8	1068.04	120.912	-108.674	551.364	145.702	-273.527	206.281	180.046	-214.937	92.3118
1265	0	-315.527	-198.565	864.271				-223.027	-191.042	471.449	-195.729	-169.452	89.5118	-221.417	-48.4353	32.2833	162.378	-177.542	859.482	123.739	-132.082	1067.56	121.133	-105.745	551.805	145.432	-262.21	201.551	180.381	-199.693	90.2305
1266	0	-315.839	-197.18	864.186				-223.288	-190.377	471.437	-195.758	-169.411	89.47	-221.439	-48.4158	32.3025	162.228	-176.749	860.487	123.304	-130.439	1067.14	121.173	-102.313	552.585	145.528	-250.413	196.376	181.039	-183.864	87.8096
1267	0	-316.075	-195.795	864.123				-223.474	-189.713	471.447	-195.813	-169.418	89.473	-221.395	-48.4288	32.291	161.869	-175.246	861.159	122.941	-128.79	1066.86	121.172	-99.3924	552.48	145.906	-238.351	190.912	182.078	-167.786	85.2324
1268	0	-316.299	-194.624	864.012				-223.647	-189.264	471.41	-195.795	-169.349	89.4433	-221.412	-48.4321	32.3257	161.638	-173.79	861.792	122.71	-127.304	1066.65	121.232	-97.0636	552.823	146.849	-225.966	185.362	183.488	-151.34	82.5367
1269	0	-316.355	-192.823	863.962				-223.653	-188.185	471.434	-195.793	-169.314	89.4316	-221.406	-48.4208	32.2976	161.52	-172.574	862.252	122.619	-125.791	1066.38	121.128	-94.4715	552.331	147.78	-213.213	179.322	184.915	-134.774	79.9952
1270	0	-316.503	-191.09	863.89				-223.75	-187.173	471.435	-195.794	-169.337	89.4099	-221.349	-48.531	32.2962	161.536	-171.517	862.832	122.554	-124.442	1066.3	121.169	-92.5681	552.153	149.048	-200.166	173.264	186.601	-118.059	77.3844
1271	0	-316.478	-189.207	863.87				-223.674	-186.011	471.489	-195.792	-169.328	89.4656	-221.327	-48.4661	32.3632	161.666	-170.109	863.237	122.676	-122.972	1066.08	121.038	-90.912	551.873	150.541	-186.797	167.099	188.613	-101.369	74.9364
1272	0	-316.46	-187.959	863.696				-223.605	-185.484	471.388	-195.773	-169.316	89.4373	-221.308	-48.4131	32.4032	161.83	-169.053	863.379	122.809	-121.599	1066	120.886	-89.1033	551.026	152.347	-173.578	161.451	190.212	-84.309	73.22
1273	0	-316.435	-186.57	863.608				-223.53	-184.816	471.374	-195.769	-169.266	89.4458	-221.365	-48.3997	32.4023	162.081	-167.883	863.365	123.071	-120.307	1065.86	120.739	-87.8014	550.335	154.182	-160.2	155.874	192.189	-67.271	71.7585
1274	0	-316.382	-185.39	863.476				-223.426	-184.358	471.315	-195.744	-169.19	89.4508	-221.325	-48.422	32.3915	162.348	-166.667	863.249	123.513	-118.883	1065.75	120.505	-86.4024	549.352	156.19	-147.007	150.5	193.561	-50.9341	70.1822
1275	0	-316.255	-183.505	863.551				-223.249	-183.194	471.463	-195.846	-168.942	89.4219	-221.264	-48.4387	32.438	162.816	-165.567	862.882	124.053	-117.498	1065.62	120.303	-84.8333	548.158	158.121	-133.801	145.409	196.174	-34.7951	69.2033
1276	0	-315.405	-182.178	863.646				-223.106	-182.098	471.589	-195.851	-168.917	89.4683	-221.256	-48.4306	32.4646	163.253	-164.629	862.49	124.732	-116.086	1065.57	120.273	-84.1939	547.021	160.223	-121.149	140.842	198.393	-19.1942	68.1713
1277	0	-314.501	-180.424	863.782				-222.974	-181.245	471.512	-195.798	-168.856	89.5045	-221.277	-48.4234	32.4527	163.711	-163.805	861.821	125.488	-114.638	1065.42	120.134	-83.4611	546.04	162.194	-108.637	136.562	200.057	-3.37208	68.5273
1278	0	-314.166	-177.514	863.961				-222.697	-180.211	471.818	-195.763	-168.742	89.5208	-222.136	-45.9596	33.1169	164.272	-162.885	860.921	126.369	-113.175	1065.28	119.84	-82.9991	544.662	164.116	-96.5724	132.694	201.958	11.0066	68.3483
1279	0	-314.842	-172.968	864.197				-222.549	-179.063	471.869	-195.704	-168.803	89.5681	-222.243	-45.5021	33.1369	164.789	-162.134	859.796	127.311	-111.658	1065.1	120.081	-82.6285	543.64	165.853	-85.1171	129.08	203.25	24.6423	67.8236
1280	0	-315.518	-168.422	864.496				-222.253	-177.863	472.06	-195.606	-168.604	89.5652	-222.237	-45.6173	33.0959	165.336	-161.334	858.617	128.245	-109.978	1064.92	118.675	-82.5586	541.63	167.436	-74.1578	125.678	204.537	37.3183	67.9378
1281	0	-314.32	-167.133	864.603				-221.857	-176.69	472.162	-195.514	-168.448	89.5883	-222.223	-45.6819	33.1236	165.943	-160.64	857.251	129.752	-108.331	1064.58	118.408	-82.8837	539.594	168.819	-63.9256	122.746	205.494	49.0228	67.7868
1282	0	-313.029	-165.979	864.697				-221.368	-175.652	472.251	-195.419	-168.547	89.7132	-222.231	-45.6041	33.1015	166.538	-159.957	855.656	130.762	-106.388	1064.09	117.585	-83.3742	538.033	169.957	-54.603	120.016	206.279	59.963	67.7273
1283	0	-311.546	-165.135	864.857				-220.687	-174.925	472.407	-195.405	-168.572	89.7992	-222.235	-45.5454	33.1594	167.07	-159.242	854.04	131.975	-104.401	1063.61	117.05	-83.9403	536.082	170.73	-46.0038	117.343	206.637	69.6749	67.7245
1284	0	-310.986	-162.433	864.984				-220.079	-174.109	472.536	-195.31	-168.71	89.8962	-222.199	-45.5907	33.1591	167.753	-158.34	852.258	133.286	-102.32	1063.28	116.128	-84.9399	534.002	170.998	-38.4948	114.999	206.314	78.503	67.2983
1285	0	-310.337	-159.415	865.19				-219.381	-172.977	472.743	-195.323	-168.943	90.0334	-222.213	-45.6326	33.1161	168.135	-157.451	850.223	134.651	-100.142	1062.9	115.404	-85.6244	532.184	170.977	-32.1068	112.53	206.335	85.7675	66.7524
1286	0	-308.8	-158.116	865.416				-218.662	-171.739	472.922	-195.116	-168.69	90.0702	-222.198	-45.6505	33.1403	169.093	-156.427	848.651	135.837	-97.6904	1062.42	115.816	-86.7095	530.657	170.377	-26.7398	110.069	206.081	91.1747	66.0045
1287	0	-307.341	-156.677	865.698				-218.021	-170.359	473.155	-194.749	-167.982	89.8883	-222.407	-45.6261	32.9257	168.965	-152.379	846.599	137.776	-95.4556	1062.07	114.152	-87.3974	528.864	169.51	-22.6241	108.22	205.147	95.3748	65.1368
1288	0	-306.007	-154.075	866.067				-217.366	-168.491	473.466	-194.843	-168.628	90.2374	-222.387	-45.5581	32.9858	169.453	-150.332	844.78	139.275	-92.8043	1061.41	113.024	-88.9978	526.243	167.841	-19.2793	106.758	203.299	98.2532	63.8959
1289	0	-304.424	-152.212	866.282				-216.461	-167.364	473.623	-195.23	-169.784	90.7675	-222.424	-45.4465	33.0578	170.793	-149.02	843.649	140.973	-90.1587	1060.85	113.476	-90.0235	524.647	166.286	-18.0603	105.165	202.07	99.4614	61.8332
1290	0	-303.426	-148.866	866.835				-215.354	-166.24	473.882	-194.881	-169.293	90.7855	-222.417	-45.4803	33.0449	171.867	-147.015	842.497	142.706	-87.2865	1060.28	113.469	-90.8036	524.418	165.738	-18.8581	103.853	200.957	101.004	58.3872
1291	0	-301.875	-146.152	867.362				-214.383	-165.172	474.11	-194.662	-169.087	90.8391	-222.361	-45.447	33.1161	172.951	-144.465	841.736	144.819	-84.5487	1059.74	110.205	-90.4658	522.626	165.955	-18.3442	103.178	200.042	102.441	57.1016
1292	0	-300.087	-144.043	867.831				-213.403	-163.139	474.425	-194.617	-169.277	91.0968	-222.383	-45.3807	33.1305	174.329	-141.762	841.002	146.817	-81.6226	1059.17	109.426	-90.405	522.617	166.278	-17.0184	102.797	200.011	103.004	55.8323
1293	0	-298.117	-141.984	868.202				-212.127	-161.446	474.756	-194.45	-169.181	91.2652	-222.326	-45.4008	33.1484	176.318	-139.187	840.398	149.085	-78.7429	1058.7	109.159	-89.3825	522.277	166.596	-16.1375	102.609	200.138	103.332	54.4547
1294	0	-295.691	-140.911	868.601				-210.739	-160.217	474.982	-194.187	-168.919	91.3195	-222.286	-45.3225	33.1499	178.157	-135.972	840.366	151.411	-75.7977	1058.39	112.026	-87.3445	524.892	167.088	-15.6663	102.45	201.044	103.948	53.7995
1295	0	-293.581	-138.976	869.12				-209.666	-158.125	475.328	-193.949	-168.714	91.449	-222.347	-45.412	33.1846	179.871	-133.049	841.129	153.742	-72.8558	1058.14	113.123	-85.419	524.943	167.456	-15.3907	102.436	201.109	103.682	53.3021
1296	0	-292.122	-135.691	869.572				-208.353	-156.874	475.421	-193.742	-168.582	91.6906	-222.296	-45.3794	33.2175	178.833	-128.161	841.742	156.153	-70.0521	1057.97	115.442	-83.0459	526.335	167.691	-15.0083	102.344	201.315	104.06	53.1111
1297	0	-289.709	-133.437	869.959				-206.834	-155.222	475.795	-193.601	-168.476	91.9012	-222.256	-45.3704	33.2704	180.384	-124.477	842.523	158.652	-67.3259	1057.9	118.177	-79.7633	526.312	168.185	-14.565	102.314	201.39	103.742	52.1795
1298	0	-287.777	-130.553	870.357				-205.796	-152.941	476.18	-193.488	-168.504	92.1554	-222.235	-45.2705	33.257	182.419	-120.811	843.536	160.982	-64.613	1057.87	120.78	-76.2733	526.872	168.739	-14.0771	102.221	201.691	104.083	51.6796
1299	0	-285.422	-128.532	870.581				-204.335	-151.522	476.389	-193.339	-168.469	92.3222	-222.253	-45.3652	33.2604	185.231	-118.102	844.83	163.565	-62.097	1057.92	123.061	-73.2005	526.924	169.256	-13.5422	102.079	202.036	104.222	50.779
1300	0	-282.86	-126.336	870.777				-202.667	-149.928	476.572	-193.187	-168.565	92.6018	-222.249	-45.358	33.3112	187.391	-114.02	845.466	166.178	-59.5967	1058.09	125.143	-69.8713	527.031	169.636	-12.7963	101.807	202.159	104.584	50.1023
1301	0	-280.567	-123.526	871.131				-201.268	-147.72	476.913	-192.988	-168.465	92.8045	-222.254	-45.3107	33.2994	190.088	-110.322	846.034	168.881	-57.086	1058.26	126.697	-67.0589	527.004	169.875	-12.2435	101.675	202.362	104.933	49.9475
1302	0	-277.677	-121.276	871.379				-199.273	-146.072	477.147	-192.743	-168.396	92.9912	-222.236	-45.399	33.3156	192.788	-106.642	846.57	171.659	-54.6062	1058.37	128.276	-64.0361	527.202	169.938	-11.6622	101.431	202.356	105.095	49.9606
1303	0	-275.277	-118.379	871.681				-197.766	-143.777	477.436	-192.468	-168.408	93.324	-222.177	-45.3669	33.2805	195.502	-102.782	846.644	174.487	-52.0153	1058.4	129.621	-61.0707	526.932	169.95	-11.1625	101.274	202.279	105.285	49.8613
1304	0	-272.838	-115.122	872.036				-195.829	-142.243	477.665	-192.101	-168.183	93.5966	-222.2	-45.389	33.3525	197.864	-98.144	846.299	177.508	-49.2551	1058.36	130.61	-58.3086	526.679	169.999	-10.6389	101.078	202.286	105.65	49.8923
1305	0	-270.223	-111.902	872.369				-194.076	-140.013	477.841	-191.853	-168.005	93.9001	-222.182	-45.4547	33.3632	200.489	-93.9472	845.911	180.577	-46.2579	1058.4	131.511	-55.5427	526.134	169.983	-9.96192	100.845	202.44	105.81	49.5967
1306	0	-267.022	-109.277	872.416				-192.216	-138.259	478.12	-191.572	-168.085	94.2537	-222.166	-45.5307	33.3432	203.329	-90.5974	845.463	183.754	-42.9718	1058.46	132.451	-52.6355	525.971	170.032	-9.3709	100.646	202.578	105.985	49.54
1307	0	-263.971	-106.892	873.101				-190.623	-135.948	478.494	-191.33	-167.97	94.5506	-222.147	-45.5094	33.3656	206.065	-86.1495	844.861	186.973	-39.6028	1058.61	133.471	-49.9061	525.654	170.072	-8.74043	100.46	202.504	106.381	49.2825
1308	0	-260.982	-104.119	873.521				-188.552	-134.415	478.619	-191.082	-167.747	94.8227	-222.186	-45.615	33.3374	209.127	-84.0161	844.34	190.25	-35.9636	1058.7	134.855	-46.5497	525.331	170.129	-8.15414	100.376	202.428	106.762	49.1677
1309	0	-258.322	-101.064	873.816				-188.027	-130.567	478.99	-190.862	-167.665	95.2245	-222.182	-45.6562	33.3264	211.673	-80.3604	843.425	193.542	-32.2497	1058.79	135.903	-43.8297	525.51	170.148	-7.52302	100.222	202.38	107.108	49.1743
1310	0	-255.384	-97.8289	874.319				-185.646	-129.179	479.511	-190.564	-167.452	95.6884	-222.212	-45.7151	33.3064	214.127	-76.3773	842.539	196.837	-28.4553	1058.79	137.376	-41.0297	525.455	170.134	-7.05959	100.155	202.49	107.571	49.4218
1311	0	-251.383	-96.9117	875.299				-184.632	-126.612	479.522	-190.366	-167.536	96.1709	-222.243	-45.7968	33.2641	216.356	-72.2198	841.865	200.162	-24.644	1058.78	138.756	-38.3931	524.703	170.17	-6.61754	100.024	202.364	107.69	49.0905
1312	0	-249.014	-94.0763	875.252				-183.11	-124.024	479.957	-189.973	-167.459	96.6017	-222.12	-45.7214	33.3246	218.562	-67.9336	841.236	203.414	-20.7474	1058.86	139.962	-35.9223	524.723	170.238	-6.23013	99.848	202.301	107.923	49.0244
1313	0	-246.63	-90.5935	875.902				-181.488	-121.855	480.333	-189.784	-167.326	97.1341	-222.043	-45.7584	33.3393	220.936	-63.9195	840.865	206.601	-16.9045	1058.98	141.552	-32.6418	524.786	170.28	-5.85071	99.6963	202.222	108.117	48.9815
1314	0	-243.972	-87.3047	876.361				-180.003	-119.39	480.715	-189.392	-167.353	97.8022	-222.007	-45.8868	33.3499	223.474	-60.7744	840.556	209.967	-13.0501	1059	142.999	-30.1761	524.859	170.329	-5.50565	99.5567	202.284	108.255	48.9687
1315	0	-241.661	-84.2295	877.206				-178.193	-117.316	481.219	-189.235	-167.195	98.329	-221.965	-45.9244	33.3229	225.787	-57.0287	840.333	212.825	-9.34779	1059.3	144.518	-27.9276	524.302	170.424	-5.21967	99.4425	202.283	108.393	48.9319
1316	0	-239.488	-80.6146	878.114				-176.694	-114.887	481.69	-188.896	-166.877	99.0196	-221.949	-46.0072	33.3507	228.443	-53.776	840.3	215.74	-5.61908	1059.54	146.043	-25.6788	524.05	170.419	-4.88585	99.2437	202.308	108.504	48.9585
1317	0	-236.667	-77.8207	878.812				-175.092	-112.631	482.19	-188.469	-167.26	99.846	-221.869	-46.0912	33.2854	230.972	-50.3657	840.205	218.594	-1.98852	1059.9	147.58	-23.4874	524.096	170.548	-4.66642	99.1903	202.335	108.576	48.9237
1318	0	-234.369	-75.2942	879.535				-173.592	-110.284	482.824	-188.097	-167.174	100.748	-221.807	-46.2141	33.3206	234.329	-49.1557	840.579	221.359	1.59238	1060.31	150.245	-21.3608	524.656	170.569	-4.29469	98.9728	202.352	108.686	48.918
1319	0	-231.853	-72.9514	880.502				-172.126	-107.873	483.433	-187.725	-167.057	101.688	-221.686	-46.193	33.3086	236.785	-45.1581	840.721	224.074	5.07689	1060.75	151.943	-19.3146	524.199	170.671	-3.94887	98.8389	202.382	108.73	48.9295
1320	0	-229.246	-70.1835	881.28				-170.603	-105.653	484.275	-187.596	-166.279	102.758	-221.632	-46.1694	33.2882	239.235	-41.1155	840.912	226.725	8.40668	1061.27	153.396	-17.2216	524.295	170.711	-3.68469	98.7383	202.33	108.801	48.9289
1321	0	-226.699	-67.8854	882.235				-169.159	-103.346	485.264	-187.403	-165.581	103.738	-221.589	-46.183	33.2383	241.774	-37.4088	841.126	229.363	11.5834	1061.74	154.805	-15.3729	524.23	170.75	-3.42111	98.5452	202.291	108.859	48.9993
1322	0	-224.34	-65.5983	883.416				-168.238	-100.46	486.365	-187.239	-165.241	105.033	-221.592	-46.0683	33.2249	244.193	-33.9523	841.209	232.378	14.656	1062.14	156.302	-13.711	524.324	170.766	-3.23054	98.5077	202.245	108.927	49.0271
1323	0	-221.917	-63.4136	884.78				-166.981	-97.8112	487.546	-187.175	-164.365	106.279	-221.601	-45.969	33.1636	246.452	-30.7619	841.184	234.883	17.5385	1062.83	158.007	-12.1362	525.074	170.736	-3.03371	98.3966	202.16	109.009	49.031
1324	0	-219.448	-61.2264	886.141				-165.979	-95.2538	488.784	-187.252	-163.527	107.664	-221.631	-45.86	33.1579	248.567	-27.7835	841.003	237.683	20.4134	1063.43	160.168	-10.666	525.506	170.734	-2.86704	98.3901	202.133	109.021	49.0838
1325	0	-217.248	-59.1881	887.73				-164.917	-92.6055	490.088	-187.259	-162.617	109.153	-221.733	-45.7442	33.1176	250.745	-24.9444	840.895	240.432	23.2861	1064.03	159.806	-9.9518	524.671	170.634	-2.61666	98.2196	202.096	109.063	49.1079
1326	0	-215.04	-57.3114	889.345				-164.161	-89.9682	491.468	-187.375	-161.833	110.698	-221.855	-45.6296	33.0433	252.548	-22.2128	840.569	243.169	26.1721	1064.74	160.997	-8.89404	525.431	170.641	-2.49648	98.2245	202.011	109.062	49.1187
1327	0	-212.864	-55.7501	891				-163.466	-87.1258	492.871	-187.414	-160.282	112.041	-222.043	-45.5246	32.9225	254.376	-19.6508	840.291	245.856	29.0631	1065.4	161.484	-8.32195	524.932	170.629	-2.33531	98.1431	201.921	109.031	49.1026
1328	0	-210.805	-54.4457	892.832				-162.669	-84.2929	494.387	-187.417	-158.794	113.508	-222.291	-45.3887	32.7586	255.953	-17.1514	840.05	248.538	31.9847	1066.17	163.797	-7.36729	526.084	170.66	-2.28218	98.1418	201.882	109.083	49.1617
1329	0	-208.763	-52.9291	894.781				-162.246	-81.1919	495.933	-187.372	-157.808	115.276	-222.529	-45.3822	32.668	257.63	-14.7176	839.943	251.031	34.9723	1066.94	164.008	-7.1631	526.106	170.635	-2.10337	98.0744	201.883	109.126	49.1849
1330	0	-206.855	-51.8097	896.618				-161.771	-78.0643	497.431	-187.378	-156.417	116.846	-222.79	-45.3332	32.5452	259.19	-12.2137	840.027	253.521	37.823	1067.73	164.33	-6.92721	525.826	170.771	-2.08682	98.1204	201.777	109.147	49.2009
1331	0	-204.906	-50.0696	898.467				-161.294	-75.035	499.108	-187.346	-154.543	118.504	-223.009	-45.3709	32.3867	260.696	-9.83953	840.102	255.915	40.697	1068.4	166.131	-6.44236	526.909	170.772	-1.8968	97.9863	201.733	109.139	49.1953
1332	0	-203.203	-49.1135	900.412				-161.114	-71.651	500.61	-186.832	-152.714	119.965	-223.187	-45.3557	32.3061	262.061	-7.83406	840.409	258.43	43.6399	1069.14	166.919	-6.47567	526.639	170.878	-1.77432	97.9726	201.777	109.156	49.1678
1333	0	-201.646	-48.4833	902.631				-160.817	-68.1786	502.065	-186.217	-151.346	121.82	-223.285	-45.3332	32.2027	263.751	-5.43877	840.893	260.591	46.4622	1069.53	167.825	-6.42965	527.048	170.964	-1.70465	97.9077	201.772	109.156	49.164
1334	0	-199.929	-47.4697	904.457				-160.529	-64.6667	503.689	-185.316	-149.71	123.336	-223.33	-45.3425	32.129	265.208	-2.87777	841.363	262.332	49.3486	1070.21	169.839	-6.23438	528.14	170.996	-1.5772	97.7999	201.662	109.17	49.1342
1335	0	-198.211	-45.9171	906.202				-160.272	-61.1646	505.137	-184.32	-148.238	125.043	-223.27	-45.3091	32.1126	266.695	-0.479834	841.958	264.267	52.1596	1070.71	170.799	-6.39711	528.349	171.162	-1.58494	97.8373	201.66	109.194	49.1141
1336	0	-196.771	-45.2273	908.048				-160.187	-57.5676	506.696	-183.274	-146.617	126.669	-223.255	-45.1757	32.1967	268.24	1.97246	842.587	266.012	55.0957	1071.33	171.867	-6.52072	528.778	171.323	-1.5296	97.814	201.661	109.226	49.0613
1337	0	-195.241	-44.0047	909.682				-159.951	-53.8547	508.118	-182.2	-144.786	128.314	-223.236	-44.8292	32.3067	269.614	4.32531	843.254	267.684	57.8858	1071.88	174.368	-6.4118	529.226	171.492	-1.44074	97.7678	201.659	109.326	49.026
1338	0	-193.821	-43.1107	911.465				-159.548	-50.6658	509.655	-181.254	-142.92	129.929	-223.457	-44.7078	32.5962	271.07	6.83573	843.877	269.196	60.7081	1072.44	175.017	-6.72782	529.776	171.661	-1.40983	97.7799	201.67	109.376	48.9523
1339	0	-192.418	-42.1097	913.068				-159.018	-47.7394	511.08	-180.386	-140.835	131.5	-223.453	-43.4045	32.6706	272.359	9.38306	844.392	270.796	63.426	1072.91	175.864	-6.87575	530.097	171.809	-1.34902	97.7588	201.714	109.441	48.9296
1340	0	-190.997	-41.0842	914.511				-158.468	-44.514	512.505	-179.825	-138.311	132.863	-223.758	-42.2277	32.8007	273.743	11.8117	844.908	272.242	66.183	1073.28	178.5	-6.6237	531.509	171.941	-1.27549	97.726	201.715	109.481	48.8638
1341	0	-189.528	-40.3666	916.022				-159.018	-38.3506	514.141	-179.318	-135.299	134.068	-224.255	-40.5857	32.9209	274.953	14.2293	845.44	273.557	68.7951	1073.78	177.068	-7.45466	530.132	172.088	-1.20496	97.6604	201.732	109.492	48.7877
1342	0	-188.124	-39.4129	917.277				-158.943	-34.9686	515.178	-179.215	-131.905	135.071	-224.353	-37.2037	32.6435	276.216	16.693	845.889	274.787	71.4368	1074.14	181.194	-6.71383	531.541	172.229	-1.06406	97.7337	201.706	109.605	48.6138
1343	0	-186.715	-38.3702	918.732				-158.956	-31.7216	516.302	-179.28	-127.744	135.944	-226.293	-35.8788	33.1835	277.467	18.9587	846.312	276.06	74.0652	1074.62	179.503	-6.71791	530.743	172.337	-1.06669	97.5756	201.734	109.571	48.687
1344	0	-185.292	-37.2162	919.894				-158.878	-28.4279	517.606	-179.759	-122.9	136.497	-226.984	-31.8936	32.9056	278.484	21.3357	846.484	277.332	76.5082	1074.96	181.041	-7.16479	530.817	172.476	-1.01803	97.5275	201.73	109.604	48.6627
1345	0	-183.921	-35.8721	921.003				-158.995	-25.248	518.746	-180.523	-117.575	137.042	-228.282	-26.028	33.0214	279.671	23.623	846.747	278.49	79.0787	1075.13	181.954	-6.99851	531.169	172.597	-1.01526	97.4761	201.69	109.686	48.5204
1346	0	-182.558	-34.6768	922.064				-158.855	-22.0732	520.004	-181.815	-111.761	137.393	-229.559	-19.7831	33.2241	280.772	25.8502	846.865	279.654	81.4139	1075.43	183.105	-6.68319	531.493	172.754	-1.03842	97.4494	201.752	109.677	48.5443
1347	0	-181.204	-33.9002	923.023				-159.141	-19.0194	521.16	-183.477	-104.906	137.533	-230.737	-12.0156	32.9449	281.788	28.1103	847.076	280.877	83.7871	1075.43	184.145	-6.1918	531.612	172.815	-0.975593	97.3888	201.824	109.703	48.4638
1348	0	-180.035	-33.0041	924.023				-160.422	-14.1005	522.134	-185.601	-97.3239	137.45	-231.987	-3.24355	33.1804	282.699	30.3699	847.11	282.042	86.1561	1075.5	184.965	-5.77449	531.523	173.025	-1.03858	97.4446	201.76	109.706	48.4041
1349	0	-178.794	-31.6863	924.779				-160.958	-10.7614	523.175	-188.296	-89.4823	137.618	-233.216	6.44542	33.1697	283.776	32.5303	847.28	283.167	88.3482	1075.51	186.028	-5.01298	531.883	173.141	-1.05686	97.3873	201.792	109.708	48.3651
1350	0	-177.561	-30.7145	925.647				-161.453	-7.368	524.187	-191.2	-80.5533	137.439	-234.313	16.7609	33.3611	284.871	34.7115	847.406	284.476	90.3904	1075.47	186.922	-4.21357	531.947	173.202	-0.982594	97.3432	201.813	109.762	48.3112
1351	0	-176.38	-29.2841	926.295				-161.924	-4.19513	525.127	-194.669	-72.083	137.674	-234.741	28.1113	33.6404	285.841	36.8445	847.483	285.445	92.5669	1075.46	187.656	-3.12672	531.916	173.302	-0.983352	97.3505	201.826	109.778	48.277
1352	0	-175.396	-28.1949	926.93				-162.333	-0.282291	526.15	-197.13	-61.4352	137.494	-235.652	39.853	34.8424	286.729	38.8991	847.464	286.503	94.5703	1075.42	188.301	-2.03315	531.922	173.48	-1.01562	97.4164	201.935	109.808	48.2593
1353	0	-174.479	-27.1145	927.706				-162.885	3.63614	527.127	-200.124	-51.2912	137.711	-235.898	53.1819	36.4561	287.661	40.9255	847.382	287.586	96.4731	1075.39	188.226	-0.447977	531.645	173.519	-0.960381	97.4867	201.866	109.81	48.1792
1354	0	-173.67	-26.0589	928.416				-163.328	8.01715	528.389	-203.665	-42.1836	138.359	-236.565	65.6597	38.2512	288.393	42.8974	847.171	288.585	98.3767	1075.28	189.166	0.919728	531.757	173.538	-0.895019	97.5207	201.94	109.937	48.2536
1355	0	-172.808	-24.3919	929.041				-163.938	13.2928	529.243	-205.82	-30.5701	138.691	-237.368	77.9488	40.1319	289.008	44.8471	846.953	289.415	100.27	1075.25	189.474	2.6551	531.582	173.562	-0.868458	97.5659	201.895	109.836	48.0934
1356	0	-172.124	-23.2876	929.678				-164.441	18.7488	530.295	-209.121	-21.1906	139.587	-238.506	90.1552	42.2094	289.503	47.1122	846.623	290.501	102.085	1074.98	189.483	4.29002	531.397	173.541	-0.766275	97.6348	201.914	109.922	48.0438
1357	0	-171.597	-21.9511	930.443				-165.018	24.3125	531.391	-211.561	-11.2025	140.515	-239.746	101.973	44.425	289.728	49.9917	846.262	291.11	103.899	1074.91	189.712	6.21461	531.257	173.488	-0.65557	97.7049	201.979	110.009	48.056
1358	0	-171.056	-20.5993	931.083				-165.825	30.4569	532.68	-213.825	-1.39416	141.503	-241.479	112.972	46.7697	290.023	52.519	845.933	292.066	105.903	1074.82	189.751	8.20788	531.008	173.345	-0.465028	97.6784	201.849	110.079	47.9916
1359	0	-170.622	-19.1411	931.713				-166.676	36.7955	533.958	-215.867	8.17658	142.411	-243.408	123.553	49.2563	289.947	54.5569	845.442	292.751	107.986	1074.75	189.463	9.84973	530.323	173.283	-0.312115	97.8632	201.863	110.168	48.0097
1360	0	-170.182	-17.238	932.239				-167.505	43.1449	535.25	-217.641	17.1235	143.596	-245.665	133.893	51.7426	290.359	56.3454	844.928	293.248	110.166	1074.41	189.325	12.062	530.275	173.206	-0.221781	97.9563	201.869	110.196	47.9261
1361	0	-169.95	-15.9736	932.938				-168.571	49.4328	536.509	-219.187	26.0744	144.615	-248.224	143.435	54.4595	290.523	58.4346	844.583	294.12	112.5	1074.49	189.303	13.8228	530.068	173.113	-0.118946	97.8996	201.956	110.257	47.9324
1362	0	-169.689	-14.3269	933.584				-169.36	56.0683	537.942	-220.638	34.5984	145.835	-250.498	152.577	56.7332	290.515	60.6764	844.067	294.23	114.994	1074.19	189.228	15.7635	529.495	173.094	-0.0461988	98.0826	201.901	110.218	47.8742
1363	0	-169.669	-12.8252	934.098				-170.289	62.2462	539.431	-221.735	43.1996	146.748	-252.934	161.534	59.0949	290.415	63.0161	843.648	295.534	113.641	1073.11	188.773	17.4731	529.46	173.009	0.0640499	98.1664	201.916	110.243	47.872
1364	0	-169.628	-11.308	934.764				-171.35	68.5373	540.784	-222.762	51.5412	147.78	-255.296	170.202	61.4695	290.225	65.2681	843.181	295.888	114.901	1073.09	188.284	20.0662	528.568	172.884	0.167158	98.228	201.974	110.226	47.9625
1365	0	-169.655	-9.60498	935.314				-172.926	74.9781	541.989	-223.693	59.7688	148.819	-257.625	178.374	63.8967	290.07	67.581	842.821	296.567	116.647	1072.68	187.509	24.2236	527.159	172.811	0.278817	98.2934	201.917	110.336	47.9029
1366	0	-169.5	-7.24788	935.721				-174.366	81.5668	543.176	-224.736	67.743	149.94	-259.468	186.609	66.0648	290.072	69.7698	842.497	296.611	119.684	1072.45	187.525	23.9985	527.798	172.657	0.394676	98.2997	201.907	110.336	47.9522
1367	0	-169.436	-5.0032	936.162				-175.553	87.6366	544.413	-225.788	75.6851	151.106	-261.045	194.839	68.2015	289.938	71.8783	842.221	297.122	121.044	1072.29	187.347	24.7617	527.728	172.502	0.552676	98.2814	201.98	110.341	48.0876
1368	0	-169.356	-2.6824	936.655				-176.565	93.2218	545.638	-226.892	83.6924	152.341	-262.222	202.834	70.2576	289.916	73.9254	841.865	297.584	122.411	1072.19	187.078	26.1618	527.325	172.523	0.517064	98.3403	201.976	110.35	48.1209
1369	0	-169.445	-0.391946	937.113				-177.594	98.4398	546.74	-228.205	91.9659	153.374	-262.976	210.626	72.1332	289.785	75.9462	841.565	298.004	123.665	1072.02	187.056	28.4361	527.93	172.319	0.729898	98.2588	201.881	110.333	48.1409
1370	0	-169.065	3.2431	937.079				-178.357	103.819	548.002	-229.517	100.168	154.521	-264.04	219.103	73.8764	289.689	77.9447	841.333	298.551	124.102	1072.06	186.97	30.1151	527.339	172.211	0.771496	98.2686	201.911	110.303	48.2692
1371	0	-169.148	5.7253	937.292				-179.119	108.758	549.214	-230.822	108.446	155.683	-264.873	228.096	75.6712	289.607	79.8984	841.136	298.571	126.054	1071.94	186.634	31.7174	526.928	172.058	0.672994	98.2654	201.869	110.21	48.3221
1372	0	-169.561	7.16733	937.782				-179.886	113.994	550.183	-232.378	116.736	156.744	-265.595	237.242	77.4649	289.425	81.849	840.826	298.901	127.443	1071.88	186.481	33.685	526.671	171.975	0.865539	98.2208	201.919	110.158	48.3959
1373	0	-169.73	9.463	937.977				-180.64	119.377	551.207	-233.851	124.76	157.902	-266.269	246.37	79.2561	289.227	83.7772	840.445	299.109	128.505	1071.88	186.225	35.4931	526.429	171.836	0.961546	98.2133	201.985	110.16	48.4695
1374	0	-169.833	11.7584	938.073				-181.779	125.426	552.008	-235.139	132.656	158.816	-266.91	255.281	80.8275	289.016	85.6663	840.014	299.289	129.69	1071.95	185.847	37.3456	525.566	171.717	1.0223	98.246	201.786	110.181	48.4923
1375	0	-170.101	14.4289	938.05				-182.833	131.182	552.816	-236.587	140.881	159.806	-267.581	264.101	82.5159	288.785	87.545	839.664	299.512	130.031	1071.99	185.575	39.1486	525.296	171.547	1.14183	98.2602	201.783	110.159	48.571
1376	0	-170.228	16.7744	937.921				-183.454	135.927	553.458	-237.966	148.761	160.777	-268.348	272.679	84.1215	288.595	89.5206	839.275	299.852	131.376	1071.83	185.286	41.2214	525.013	171.398	1.25493	98.2856	201.814	110.076	48.6743
1377	0	-170.517	19.3501	937.929				-184.185	141.104	554.04	-239.272	156.637	161.471	-269.299	281.055	85.8276	288.191	91.4297	838.822	299.979	133.583	1071.83	184.77	42.9857	524.335	171.23	1.35542	98.2863	201.829	110.046	48.7839
1378	0	-170.759	22.1949	937.715				-184.797	145.729	554.602	-240.277	164.431	162.217	-270.275	289.292	87.4803	287.873	93.446	838.358	299.962	134.964	1071.63	184.393	45.0199	524.136	171.009	1.53664	98.2191	201.79	110.03	48.824
1379	0	-171.023	24.5744	937.578				-185.313	150.514	554.969	-241.334	171.585	162.861	-271.373	297.185	89.1656	287.488	95.3397	837.861	300.489	135.781	1071.37	183.879	46.6748	523.471	170.837	1.58016	98.2654	201.728	109.994	48.8958
1380	0	-171.247	27.3791	937.355				-185.73	154.744	555.401	-242.237	178.582	163.389	-273.151	305.698	91.0846	287.234	97.3556	837.502	300.655	136.925	1071.22	183.465	48.7182	523.385	170.659	1.71279	98.1965	201.614	110.018	48.81
1381	0	-171.684	29.9131	937.139				-186.275	159.344	555.726	-243.027	185.582	163.928	-274.452	313.373	92.7558	286.816	99.4043	837.096	301.041	136.373	1071.04	182.95	50.3403	522.772	170.454	1.8979	98.1511	201.602	109.918	48.9906
1382	0	-171.847	32.6453	936.656				-186.629	163.623	556.006	-243.681	192.677	164.305	-275.562	320.248	94.0769	286.481	101.506	836.641	301.3	136.568	1070.95	182.556	52.4576	522.677	170.285	2.0617	98.1454	201.576	109.898	49.0658
1383	0	-172.167	35.5416	936.348				-187.092	167.826	556.112	-244.14	199.048	164.698	-276.83	326.912	95.4184	286.151	103.645	836.248	301.364	137.464	1070.85	182.047	54.0852	521.992	170.156	2.26844	98.1409	201.5	109.851	49.1056
1384	0	-172.441	38.3984	935.861				-187.069	171.635	555.955	-244.548	205.537	164.925	-278.096	333.632	96.7574	285.7	105.756	835.752	301.048	140.871	1070.67	181.688	56.1273	521.785	170	2.3847	98.1567	201.405	109.834	49.1167
1385	0	-172.947	40.9268	935.693				-186.751	174.299	556.11	-244.958	211.744	165.097	-279.351	340.408	98.0423	285.178	107.972	835.365	300.988	141.185	1070.6	181.294	57.9852	521.163	169.911	2.51298	98.1974	201.345	109.82	49.1375
1386	0	-173.267	43.5398	935.215				-186.622	177.063	555.976	-245.221	217.902	165.203	-280.685	347.327	99.2821	284.681	110.111	835.046	301.099	140.973	1070.67	180.911	59.9576	520.728	169.821	2.61494	98.2453	201.293	109.747	49.1263
1387	0	-173.513	46.8247	934.439				-186.5	180.338	555.705	-245.537	224.044	165.172	-281.647	353.741	100.337	283.938	112.357	834.735	300.909	141.806	1070.53	180.638	61.7173	520.22	169.728	2.75086	98.2942	201.27	109.746	49.1502
1388	0	-174.107	49.1201	934.094				-186.112	183.604	555.593	-245.853	229.432	165.277	-282.358	359.69	101.289	283.692	114.491	834.364	300.659	143.043	1070.4	180.402	63.6786	519.86	169.63	2.92229	98.2832	201.189	109.716	49.1704
1389	0	-174.663	51.2486	933.6				-186.561	187.364	555.338	-246.019	235.189	165.186	-283.054	365.872	101.794	283.161	116.69	834.007	300.293	144.232	1070.17	180.29	65.2369	519.37	169.531	3.12811	98.2613	201.118	109.704	49.1753
1390	0	-175.061	54.1003	932.86				-186.898	191.193	554.85	-246.259	240.281	165.103	-283.492	371.692	102.308	282.706	118.754	833.732	299.908	145.598	1070.13	180.196	67.2641	519.169	169.453	3.29571	98.2868	201.104	109.71	49.2049
1391	0	-175.468	57.0197	932.008				-187.066	194.635	554.293	-246.341	245.352	164.955	-283.334	376.043	102.27	282.18	120.879	833.453	299.403	147.578	1069.81	179.933	68.8233	518.587	169.372	3.46138	98.3574	201.083	109.748	49.2011
1392	0	-175.9	59.4416	931.156				-187.295	197.958	553.802	-246.275	250.389	164.572	-283.695	381.746	102.385	281.659	122.962	833.285	298.507	151.794	1070.11	179.837	70.8086	518.506	169.323	3.60733	98.3826	201.036	109.763	49.1968
1393	0	-176.406	61.5461	930.409				-187.438	201.321	553.201	-246.107	255.079	164.218	-283.596	386.623	102.302	281.14	124.956	833.062	298.201	152.563	1069.83	179.273	72.2846	517.49	169.245	3.82799	98.394	201.003	109.779	49.2254
1394	0	-176.982	64.099	929.514				-187.444	204.021	552.59	-245.897	259.283	163.778	-283.445	391.261	101.96	280.724	126.989	832.901	297.738	153.249	1069.78	178.962	74.1557	517.346	169.168	3.97698	98.4663	200.968	109.818	49.2122
1395	0	-177.556	66.2754	928.692				-187.52	207.215	551.909	-245.561	263.334	163.2	-283.139	395.476	101.45	280.268	128.918	832.752	297.423	154.311	1069.68	179.117	75.5477	516.959	169.111	4.08023	98.593	200.915	109.809	49.2147
1396	0	-178.098	68.4675	927.918				-187.661	210.24	551.116	-245.087	266.776	162.744	-282.634	399.409	100.665	279.815	130.856	832.607	296.983	155.351	1069.62	178.973	77.3325	516.796	169.048	4.23907	98.6039	200.91	109.808	49.2421
1397	0	-178.136	72.3139	926.611				-187.693	213.14	550.41	-244.53	270.247	162.017	-282.054	402.823	99.7726	279.259	132.804	832.394	296.565	156.416	1069.55	178.977	78.8431	516.429	169.023	4.36421	98.6562	200.859	109.83	49.2091
1398	0	-178.947	74.2077	925.832				-187.67	215.878	549.589	-243.971	274.032	161.264	-281.367	406.08	98.6163	278.807	134.603	832.315	295.917	157.55	1069.48	178.861	80.2796	516.067	168.973	4.44801	98.7397	200.886	109.88	49.2322
1399	0	-179.734	75.8347	925.023				-187.641	218.354	548.661	-242.978	277.695	160.188	-280.686	408.996	97.4161	278.371	136.506	832.28	295.379	158.639	1069.41	178.813	81.9604	515.917	168.913	4.58073	98.781	200.874	109.838	49.2051
1400	0	-180.259	78.6562	923.972				-187.625	220.994	547.701	-241.996	279.952	159.364	-279.869	411.669	96.0135	277.889	138.346	832.171	294.828	159.831	1069.37	178.57	83.2669	515.392	168.836	4.68785	98.8615	200.875	109.863	49.2324
1401	0	-180.851	81.2414	922.981				-187.844	224.013	546.626	-240.862	283.216	158.109	-279.051	414.129	94.5194	277.438	140.075	832.061	294.13	160.925	1069.36	178.44	84.9369	515.212	168.774	4.8163	98.8548	200.859	109.871	49.2414
1402	0	-181.556	83.338	922.092				-187.737	226.507	545.522	-239.662	285.433	157.031	-278.205	416.467	92.8909	277.031	141.882	831.945	293.476	162.163	1069.27	178.171	86.1322	514.698	168.711	4.90356	98.9258	200.869	109.869	49.2736
1403	0	-182.197	86.0554	920.892				-187.566	228.437	544.235	-238.487	287.589	155.834	-277.274	418.747	91.2032	276.607	143.8	831.751	292.672	163.339	1069.23	178.053	87.4935	514.508	168.635	4.97527	99.0126	200.844	109.873	49.2752
1404	0	-182.98	88.8399	919.951				-187.261	230.487	542.763	-237.377	289.531	154.46	-276.348	420.72	89.4916	276.124	145.517	831.683	292.08	164.691	1069.25	177.869	89.0371	514.447	168.627	5.1469	99.0536	200.84	109.872	49.2756
1405	0	-183.648	91.4553	918.668				-187.243	232.695	541.137	-236.45	291.448	153.031	-275.261	422.999	87.6114	275.625	147.19	831.479	291.379	165.954	1069.23	177.599	90.2238	514.018	168.557	5.14469	99.1762	200.807	109.822	49.2384
1406	0	-183.861	95.3905	917.312				-187.023	234.75	539.454	-234.924	293.237	151.574	-274.22	425.227	85.7918	275.167	148.864	831.455	290.464	167.297	1069.21	178.263	91.9282	515.377	168.484	5.31964	99.0831	200.731	109.876	49.3445
1407	0	-184.464	98.6045	916.077				-186.472	235.771	537.537	-233.791	295.564	149.889	-273.098	427.349	83.8107	274.553	150.489	831.396	289.46	168.68	1069.26	177.748	92.9017	513.494	168.406	5.40335	99.1033	200.765	109.875	49.3672
1408	0	-185.136	101.42	914.795				-185.632	236.776	535.52	-232.762	298.255	148.211	-271.951	429.798	81.893	274.12	152.256	831.416	288.592	170.027	1069.24	177.372	94.314	513.127	168.374	5.49639	99.1295	201.157	109.9	49.4851
1409	0	-185.619	104.805	913.435				-184.664	237.285	533.329	-231.68	300.675	146.533	-270.812	432.123	79.8902	273.573	153.879	831.316	287.482	171.561	1069.29	177.139	95.9736	513.26	168.254	5.60373	99.1519	200.866	109.817	49.3402
1410	0	-186.049	108.23	911.964				-183.606	237.816	531.105	-230.633	302.906	144.71	-269.646	434.447	77.9218	272.917	155.636	831.247	286.588	173.113	1069.5	176.722	97.1734	512.584	168.179	5.74131	99.1592	200.778	109.823	49.3896
1411	0	-186.946	111.54	910.404				-182.502	238.197	528.631	-229.469	304.686	142.923	-268.306	436.191	76.0123	272.27	157.456	831.144	285.381	174.703	1069.31	176.385	98.5973	512.336	168.094	5.82323	99.1233	200.549	109.779	49.3815
1412	0	-187.628	115.14	908.905				-180.939	238.149	526.193	-228.316	306.405	141.025	-267.18	438.218	73.7431	271.744	159.162	831.071	284.419	176.265	1069.24	176.087	100.017	512.033	168.062	5.85607	99.2401	200.893	109.751	49.383
1413	0	-188.377	118.148	907.051				-179.501	238.005	523.703	-227.174	308.474	138.85	-265.766	439.907	71.4944	270.969	161.058	830.833	283.211	178.01	1069.18	175.733	101.382	511.678	167.97	5.91951	99.2851	200.929	109.755	49.378
1414	0	-189.375	120.932	905.817				-178.141	238.176	521.292	-225.549	309.744	136.637	-264.325	441.312	69.0255	270.191	162.926	830.567	282.008	179.753	1069.14	175.371	103.111	512.256	167.923	5.96083	99.3463	200.994	109.765	49.3985
1415	0	-190.428	123.63	904.442				-177.023	238.065	518.871	-223.94	310.856	134.368	-262.746	442.142	66.2925	269.446	164.578	830.552	280.557	181.661	1069.08	174.703	104.37	511.603	167.797	6.08074	99.2653	200.999	109.756	49.4129
1416	0	-191.568	126.371	902.954				-175.957	238.692	516.419	-222.404	311.813	132.105	-260.937	442.615	63.3044	268.632	166.381	830.402	279.388	183.731	1069	173.986	105.761	511.056	167.768	6.15337	99.3622	201.201	109.759	49.3826
1417	0	-192.564	129.337	901.398				-175.056	238.872	513.948	-220.759	311.853	129.792	-259.025	442.554	60.034	267.824	168.097	830.275	277.836	185.783	1069.06	173.372	107.214	510.748	167.683	6.27285	99.3816	201.071	109.788	49.3774
1418	0	-193.487	132.665	899.524				-174.176	239.561	511.651	-218.871	311.401	127.284	-256.835	441.923	56.373	266.935	169.974	830.107	276.525	188.402	1068.98	172.857	108.868	510.532	167.634	6.34787	99.4328	201.099	109.827	49.3784
1419	0	-194.477	135.907	897.91				-173.405	240.197	509.316	-216.861	310.739	124.579	-254.309	440.746	52.3907	265.999	171.79	829.984	274.919	191.343	1069.05	172.373	110.431	510.315	167.548	6.38535	99.6062	201.121	109.864	49.3144
1420	0	-195.59	138.826	896.157				-172.835	241.297	506.966	-214.747	309.511	121.85	-251.634	438.918	48.1634	265.006	173.831	829.912	273.544	191.944	1068.42	171.9	112.237	510.353	167.468	6.47676	99.7176	201.113	109.872	49.2517
1421	0	-196.79	142.372	894.528				-172.488	242.477	504.605	-212.381	307.878	119.127	-248.773	436.54	43.6128	264.15	175.808	829.809	272.349	193.021	1068.47	171.217	113.844	509.9	167.425	6.55336	99.6926	201.123	109.918	49.2104
1422	0	-197.866	145.608	892.914				-172.059	243.748	502.347	-209.737	306.348	116.12	-245.632	433.691	38.8441	263.173	177.907	829.763	270.724	194.94	1068.35	170.704	115.375	509.59	167.419	6.75836	99.9939	201.224	109.983	49.1834
1423	0	-199.238	148.708	891.395				-171.606	244.733	500.082	-207.29	304.678	113.046	-242.244	430.463	33.8422	262.058	180.093	829.55	268.964	197.36	1068.23	170.048	117.39	509.464	167.407	6.8345	100.2	201.507	109.347	48.6214
1424	0	-200.488	151.557	889.727				-171.063	245.609	497.814	-204.767	303.765	110.032	-239.119	427.008	30.2595	260.881	182.319	829.369	266.988	199.635	1068.32	169.06	119.211	508.885	167.345	6.91709	100.403	201.555	109.365	48.5723
1425	0	-202.02	154.855	888.369				-170.382	246.398	495.508	-201.379	301.644	107.659	-236.572	425.028	31.2143	259.599	184.633	829.131	265.081	202.405	1068.16	168.283	121.119	508.515	167.168	7.06576	100.506	201.577	109.302	48.3188
1426	0	-203.407	158.592	886.741				-169.804	247.263	493.349	-198.971	300.263	106.056	-234.089	426.097	32.5391	258.455	187.293	828.806	263.031	206.074	1067.74	167.303	123.154	507.954	167.179	7.08404	100.761	200.771	108.361	47.2958
1427	0	-204.803	162.446	885.301				-168.304	246.822	490.986	-198.146	298.508	104.941	-231.409	426.766	33.4888	256.976	189.573	828.559	261.197	208.337	1067.77	166.729	125.09	507.855	167.106	7.09642	100.994	200.71	108.428	47.1702
1428	0	-206.577	166.203	884.036				-167.072	246.694	488.583	-196.153	300.634	103.914	-228.885	427.636	34.5308	255.505	192.031	828.327	259.206	210.4	1067.51	164.898	127.283	506.841	167.041	7.10891	101.249	200.842	108.172	47.1197
1429	0	-208.421	170.126	882.621				-166.087	247.916	486.301	-194.078	301.262	103.631	-227.509	428.389	35.203	253.944	194.535	828.017	256.966	213.128	1067.46	164.564	129.25	506.914	167.05	7.08032	101.603	201.109	108.837	47.5009
1430	0	-210.016	174.197	881.242				-165.503	249.338	484.853	-192.287	302.19	103.033	-227.282	428.531	35.356	252.285	197.208	827.662	254.96	215.412	1066.76	163.567	131.276	506.764	167.064	7.07348	101.976	201.065	109.053	47.3222
1431	0	-211.865	178.44	880.037				-164.987	251.577	483.862	-189.91	303.231	102.536	-226.923	428.331	35.3435	250.531	199.669	827.307	252.684	218.404	1066.86	163.002	133.449	507.418	167.013	7.15343	102.279	201.24	109.017	47.2694
1432	0	-213.799	182.599	879.044				-164.693	255.159	483.194	-188.066	304.51	102.062	-226.517	428.776	35.8104	248.756	202.18	827.194	250.425	221.379	1066.6	161.008	135.209	505.952	166.943	7.30495	102.62	201.23	109.178	47.256
1433	0	-215.691	186.293	878.302				-164.551	259.203	482.737	-186.411	305.76	101.334	-226.094	428.883	36.1066	246.827	204.689	826.969	248.287	222.75	1065.36	159.366	137.045	505.454	166.893	7.44228	103.015	201.204	109.311	47.2646
1434	0	-217.686	190.131	877.764				-164.601	263.769	482.291	-185.191	306.603	101	-225.92	428.977	36.1747	244.627	207.104	826.734	245.91	225.702	1065.51	158.179	138.79	505.618	166.786	7.55119	103.499	201.081	109.379	47.1352
1435	0	-219.67	193.729	877.439				-164.976	268.189	482.169	-184.707	307.576	101.041	-225.837	429.11	36.1814	242.591	209.549	826.345	243.428	228.641	1065.22	156.261	140.434	505.162	166.672	7.72868	103.883	201.054	109.429	47.157
1436	0	-221.582	197.274	877.313				-165.797	272.21	482.451	-184.56	307.987	100.985	-225.794	429.207	36.2107	240.382	211.886	826.163	240.944	231.635	1065.04	154.249	141.997	504.961	166.5	7.90858	104.389	200.904	109.618	47.0595
1437	0	-223.553	200.437	877.669				-167.571	276.308	483.17	-184.641	308.087	100.987	-225.881	429.326	36.1555	238.158	214.21	825.988	238.232	234.203	1065.28	152.165	143.535	505.032	166.32	8.04756	104.969	200.825	109.763	46.9957
1438	0	-225.577	203.591	878.163				-169.352	279.337	483.932	-185.033	308.32	101.016	-226.043	429.325	36.0308	235.918	216.36	825.95	235.75	236.714	1065.15	150.105	145.009	505.365	166.146	8.24897	105.525	200.542	109.947	46.817
1439	0	-227.786	206.632	878.986				-171.636	281.992	484.703	-185.606	308.528	101.037	-226.176	429.38	35.9039	233.342	218.277	825.903	232.964	240.424	1065.27	147.904	146.394	505.45	166.034	8.57509	106.152	200.55	110.032	46.7919
1440	0	-230.022	209.071	879.738				-173.959	284.338	485.366	-186.292	308.517	101.044	-226.331	429.407	35.7807	230.875	220.3	825.905	230.344	244.462	1065.7	145.856	147.737	506.08	166.044	8.76056	106.866	200.646	110.122	46.8603
1441	0	-232.446	211.554	880.733				-176.215	286.139	485.893	-186.807	308.549	101.09	-226.465	429.435	35.7001	228.489	222.36	826.08	227.8	247.8	1066.12	143.896	148.753	506.491	165.881	9.07278	107.635	200.787	110.287	46.9347
1442	0	-234.983	214.115	881.529				-178.467	287.519	486.194	-187.188	308.599	101.04	-226.557	429.447	35.65	225.997	224.231	826.449	225.063	251.286	1066.92	142.114	149.962	507.685	165.81	9.43783	108.388	200.671	110.281	46.7635
1443	0	-237.538	215.944	882.035				-180.485	288.576	486.354	-187.457	308.73	100.979	-226.599	429.471	35.5992	223.547	226.16	827.049	222.35	255.109	1067.47	140.321	151.04	509.461	165.773	9.84573	109.164	200.723	110.323	46.7868
1444	0	-240.314	218.269	882.695				-181.137	287.784	486.488	-187.643	308.683	100.859	-226.655	429.455	35.5595	221.027	227.962	827.816	218.889	260.838	1068.05	139.215	152.2	510.636	165.698	10.2408	110.152	200.916	110.573	46.9577
1445	0	-243.066	220.287	882.959				-182.38	287.617	486.159	-187.692	308.781	100.699	-226.648	429.438	35.5559	218.577	229.874	828.667	216.022	263.315	1069.09	137.801	153.359	512.348	165.725	10.6821	111.264	201.003	110.664	46.982
1446	0	-245.722	222.169	883.053				-184.054	288.378	485.721	-187.739	308.841	100.523	-226.685	429.475	35.5709	216.052	231.843	829.572	213.586	265.873	1069.33	136.06	154.543	511.61	165.736	11.2329	112.156	201.155	110.774	47.0278
1447	0	-248.612	224.416	883.151				-185.397	289.007	485.384	-187.661	308.796	100.313	-226.672	429.449	35.5964	213.703	233.973	830.627	210.467	270.216	1070.02	134.368	155.873	511.323	165.678	11.8078	113.284	200.76	110.615	46.6811
1448	0	-251.398	225.991	882.989				-186.34	288.482	485.091	-187.611	308.873	100.157	-226.657	429.491	35.5942	211.29	236.212	831.515	207.273	273.749	1070.34	133.758	157.624	513.163	165.746	12.4119	114.519	201.283	111.032	47.0913
1449	0	-254.049	227.777	882.721				-187.226	287.68	484.67	-187.527	308.971	99.8728	-226.67	429.446	35.6413	208.931	238.646	832.391	203.659	279.215	1071	133.315	159.863	515.582	165.893	13.1237	115.812	201.386	111.246	47.1987
1450	0	-256.612	229.564	882.422				-188.164	287.184	484.35	-187.442	309.138	99.526	-226.53	429.545	35.7719	206.468	241.134	833.034	201.016	281.739	1071.52	132.311	162.062	516.51	165.897	13.8498	117.212	201.502	111.442	47.283
1451	0	-259.212	231.424	882.06				-189.127	286.747	483.889	-187.353	309.144	99.2174	-226.617	429.471	35.6588	204.195	243.854	833.714	197.633	283.683	1072.26	130.379	164.577	514.516	166.099	14.7181	118.812	201.609	111.66	47.363
1452	0	-261.683	233.734	881.729				-190.255	286.829	483.484	-187.269	309.015	99.0083	-226.612	429.503	35.668	201.905	246.784	834.355	194.964	287.482	1072.55	129.357	167.448	515.632	166.078	15.9015	120.347	201.74	111.972	47.5359
1453	0	-264.117	236.109	881.257				-190.944	286.445	483.101	-187.213	309.004	98.7484	-226.617	429.45	35.6412	199.651	249.806	834.763	191.881	291.368	1073.02	128.539	170.875	516.176	166.285	17.1246	122.21	201.738	112.161	47.6082
1454	0	-266.383	238.472	880.75				-191.99	286.368	482.703	-187.173	309.025	98.5557	-226.66	429.484	35.6606	197.398	252.933	835.218	188.816	294.417	1073.27	127.409	174.737	516.426	166.315	18.5016	124.29	201.909	112.436	47.7653
1455	0	-268.627	240.934	880.293				-193.071	286.758	482.432	-187.193	309.017	98.3871	-226.67	429.522	35.6597	195.161	256.111	835.475	185.465	297.845	1073.8	126.473	179.364	518.435	166.21	20.1715	126.621	201.843	112.783	47.9629
1456	0	-270.132	241.167	879.616				-194.155	287.102	482.21	-187.225	309.011	98.22	-226.58	429.581	35.8031	193.034	259.339	835.759	182.88	301.519	1073.86	124.991	184.221	517.695	166.203	22.0033	129.161	201.808	113.008	48.1664
1457	0	-272.006	242.423	879.065				-195.341	287.69	481.915	-187.229	309.095	98.0098	-226.718	429.614	35.6621	190.887	262.597	835.929	180.135	304.82	1073.92	123.785	189.482	516.051	166.173	24.1141	132.173	201.897	113.702	48.7307
1458	0	-274.036	245.029	878.57				-196.528	288.219	481.66	-187.23	309.245	97.7487	-226.734	429.594	35.6381	188.734	265.884	836.133	176.821	308.059	1074.23	124.165	195.744	518.124	165.939	26.7516	135.167	202.35	114.331	49.0985
1459	0	-276.115	247.869	877.895				-197.708	288.754	481.326	-187.206	309.51	97.4968	-226.766	429.658	35.6733	186.812	269.114	836.288	174.098	311.173	1074.22	123.242	202.126	516.82	165.908	29.7336	138.664	202.395	115.149	49.7678
1460	0	-278.245	250.09	877.223				-198.858	289.301	481.136	-187.178	309.625	97.2099	-226.771	429.626	35.6449	184.905	272.315	836.381	171.268	314.23	1074.22	122.611	209.249	516.809	165.74	33.2217	142.524	202.566	116.018	50.5198
1461	0	-280.226	252.268	876.903				-200.045	289.661	480.806	-187.144	309.746	96.9098	-226.79	429.66	35.6484	183.064	275.576	836.647	168.573	318.506	1074.14	122.487	216.807	516.808	165.815	37.3072	146.682	203.04	117.337	51.8836
1462	0	-282.109	254.851	876.492				-201.318	289.991	480.467	-187.149	309.888	96.6499	-226.805	429.688	35.6515	181.349	278.651	836.754	165.374	320.951	1074.1	122.279	225.135	516.844	165.548	42.0039	151.212	203.583	118.516	53.5748
1463	0	-284.994	259.35	876.486				-202.416	290.195	480.209	-187.161	310.042	96.421	-226.98	429.514	35.7021	179.632	281.64	836.961	162.687	323.186	1074.06	122.043	234.142	516.975	165.175	47.4229	156.235	203.688	119.819	55.5681
1464	0	-287.096	262.175	876.016				-203.589	290.429	479.844	-187.201	310.033	96.2776	-227.039	429.468	35.7177	178.2	284.635	837.218	159.857	326.193	1074.06	121.984	243.791	517.619	164.586	53.5103	161.674	203.25	121.855	57.6761
1465	0	-288.972	264.167	875.603				-204.666	290.637	479.579	-187.224	310.088	96.1124	-227.043	429.497	35.7235	177.087	287.415	837.555	157.242	328.722	1074.03	122.276	253.9	518.48	163.762	60.1533	167.477	202.96	124.162	60.6838
1466	0	-290.788	266.124	875.253				-205.829	290.655	479.274	-187.334	310.174	95.9403	-227.085	429.524	35.7178	175.959	290.175	838.022	154.321	331.87	1074.04	122.206	264.581	519.723	162.964	67.5801	173.59	202.489	126.917	64.2444
1467	0	-292.481	267.962	874.885	-249.436	215.944	1118.34	-207.115	290.534	478.972	-187.462	310.134	95.7799	-227.12	429.512	35.7013	175.051	292.757	838.659	151.921	334.175	1073.96	122.573	274.987	520.925	161.952	75.4752	179.828	201.704	130.04	68.4294
1468	0	-294.444	269.898	874.461	-251.469	219.088	1118.05	-208.151	290.468	478.707	-187.578	310.088	95.6059	-227.071	429.68	35.6483	174.067	295.374	839.406	149.48	335.436	1074.04	122.291	285.187	522.246	160.621	83.6786	186.019	200.75	133.65	73.2397
1469	0	-296.25	271.516	874.089	-253.347	221.915	1117.81	-209.448	290.344	478.422	-187.75	310.096	95.4679	-226.955	429.807	35.6213	173.458	297.827	840.557	147.277	337.096	1073.86	122.814	295.176	524.438	159.171	92.0167	192.185	200.077	138.732	78.8211
1470	0	-297.982	273.154	873.755	-255.15	224.761	1117.61	-210.486	290.47	478.152	-187.87	310.137	95.2868	-226.964	429.848	35.6091	172.705	300.064	841.843	145.193	342.493	1073.47	122.284	304.848	526.208	157.276	99.9297	197.968	198.367	144.068	84.2033
1471	0	-299.687	274.509	873.486	-256.926	227.324	1117.48	-211.525	290.076	477.923	-188.075	310.211	95.1607	-226.868	429.942	35.7758	172.015	302.142	843.249	143.751	342.77	1072.93	121.789	314.155	528.423	155.176	108.004	203.36	195.902	149.699	89.3826
1472	0	-301.392	275.53	873.209	-258.702	229.553	1117.34	-212.643	290.043	477.756	-188.207	310.204	95.0269	-227.029	429.942	35.5903	171.163	304.204	844.965	142.243	343.239	1072.44	121.48	322.724	530.762	152.925	115.752	208.661	194.898	156.356	93.3277
1473	0	-302.992	276.591	872.954	-260.373	231.822	1117.22	-213.486	289.947	477.459	-188.37	310.246	94.8952	-227.046	429.854	35.5721	170.275	306.159	846.774	140.757	344.17	1072.08	120.982	331.013	533.276	150.507	122.857	213.15	193.235	164.684	96.492
1474	0	-304.379	277.145	872.709	-261.831	233.584	1117.11	-214.476	290.059	477.306	-188.509	310.207	94.8226	-227.082	429.918	35.5999	170.706	307.93	848.762	139.361	345.557	1071.71	120.279	338.703	535.805	148.469	131.393	215.782	190.976	174.426	100.157
1475	0	-305.88	277.937	872.532	-263.403	235.584	1117.07	-215.592	289.837	477.205	-188.546	310.091	94.7734	-227.104	429.943	35.5981	169.98	309.604	850.573	138.028	347.255	1071.33	119.778	345.77	537.839	146.354	141.103	216.985	189.647	185.598	102.282
1476	0	-307.051	278.475	872.363	-264.645	237.33	1117.04	-216.222	290.102	477.028	-188.689	310.014	94.7606	-227.088	429.922	35.5523	169.14	311.267	852.429	137.186	349.258	1071.08	119.401	352.659	540.628	144.456	151.659	217.043	187.094	197.808	102.521
1477	0	-308.189	278.611	872.239	-265.854	238.674	1117.05	-216.999	290.26	476.867	-188.802	309.949	94.7388	-227.122	429.969	35.5561	168.533	312.9	854.165	135.459	351.205	1070.85	119.036	359.195	543.103	142.854	163.154	215.942	185.517	211.198	102.342
1478	0	-309.302	279.277	872.15	-267.038	240.548	1117.1	-217.721	290.37	476.795	-188.896	310.013	94.6753	-227.147	429.941	35.561	167.778	314.502	855.861	134.673	353.417	1070.65	118.969	365.227	544.855	141.311	174.794	214.163	183.438	225.498	101.303
1479	0	-310.248	280.271	871.867	-268.055	242.751	1116.95	-218.365	290.492	476.785	-188.974	309.924	94.6759	-226.97	430.066	35.8074	167.007	316.109	857.41	132.849	355.358	1070.45	119.006	371.02	546.674	139.941	187.049	211.378	181.504	240.471	99.7386
1480	0	-311.152	281.309	871.665	-269.03	244.997	1116.89	-218.245	290.463	477.015	-189.04	309.901	94.6531	-227.125	429.998	35.5747	166.332	317.578	858.941	132.153	357.609	1070.2	119.229	376.444	548.118	138.747	199.97	207.765	180.49	256.243	97.3284
1481	0	-311.899	281.158	871.741	-269.848	246.053	1117.1	-219.221	291.381	476.786	-189.091	309.822	94.63	-227.18	429.951	35.5453	165.415	318.691	860.048	131.338	359.914	1069.64	119.557	381.847	549.524	137.83	213.511	203.478	179.496	272.861	94.727
1482	0	-311.799	280.449	871.496	-269.819	246.552	1116.99	-219.625	291.789	476.758	-189.197	309.793	94.6426	-227.164	429.901	35.5502	164.775	320.18	861.356	130.956	361.772	1069.07	119.691	386.956	551.02	137.144	227.503	198.695	179.089	290.367	91.8486
1483	0	-312.306	281.257	871.311	-270.397	248.569	1116.94	-219.937	292.181	476.778	-189.229	309.826	94.6758	-227.167	429.93	35.5809	164.238	321.885	862.402	130.329	363.894	1068.42	118.693	391.743	551.325	136.881	241.869	193.492	178.968	308.489	89.0321
1484	0	-312.597	282.31	871.549	-270.759	250.829	1117.31	-220.119	292.656	476.791	-189.285	309.827	94.6406	-227.166	429.933	35.547	163.683	323.999	863.373	129.839	365.729	1067.93	120.78	395.948	553.007	136.913	256.606	188.021	178.951	326.959	85.9759
1485	0	-312.852	283.353	871.419	-271.085	253.081	1117.32	-220.184	293.223	476.78	-189.283	309.793	94.624	-227.153	429.919	35.58	163.283	325.673	864.139	129.341	367.641	1067.56	120.04	400.084	553.212	137.288	271.701	182.281	179.784	346.234	83.3871
1486	0	-313.238	285.098	871.39	-271.542	256.034	1117.43	-219.902	293.506	476.913	-189.282	309.839	94.6343	-227.156	429.888	35.5437	163.3	326.027	864.77	128.938	369.56	1067.27	119.938	403.908	553.587	138.072	286.944	176.492	180.837	365.435	80.5345
1487	0	-313.65	286.864	871.297	-272.025	259.008	1117.47	-220.426	294.711	476.782	-189.284	309.861	94.6634	-227.159	429.971	35.5843	163.219	327.353	865.502	128.716	371.461	1066.99	119.714	407.205	553.629	139.284	302.44	170.761	182.058	384.538	78.0705
1488	0	-313.404	288.818	871.27	-271.85	262.17	1117.58	-220.384	295.669	476.771	-189.246	309.781	94.655	-227.13	429.923	35.5683	162.965	330.667	865.953	128.549	373.277	1066.81	119.494	410.364	553.473	140.906	318.033	165.057	183.68	403.656	75.7434
1489	0	-313.418	291.087	871.299	-271.935	265.647	1117.74	-220.029	296.041	476.873	-189.253	309.814	94.6944	-227.139	429.908	35.5679	163.301	331.914	866.146	128.573	375.143	1066.6	119.069	413.176	553.643	142.825	333.643	159.561	185.62	422.791	73.9171
1490	0	-313.745	293.599	871.234	-272.333	269.368	1117.82	-219.847	296.834	476.974	-189.211	309.941	94.6963	-227.136	429.934	35.5706	163.656	333.494	866.425	128.656	377.035	1066.51	119.023	415.126	552.993	145.028	349.006	154.282	187.672	441.688	72.4585
1491	0	-313.2	295.908	871.306	-271.859	272.884	1118.02	-219.732	297.888	477.02	-189.17	309.93	94.7185	-227.143	429.945	35.5948	164.112	335.669	866.546	129.093	379.077	1066.26	118.945	417.481	552.633	147.389	364.089	149.468	189.629	460.034	71.5551
1492	0	-312.872	298.345	871.428	-271.603	276.529	1118.28	-219.506	298.748	477.042	-189.126	309.959	94.7388	-227.115	430.007	35.6291	164.442	338.076	866.464	129.408	381.174	1066.05	118.486	418.908	551.92	149.838	378.713	144.853	191.927	477.681	70.8799
1493	0	-312.516	300.257	871.186	-271.317	279.649	1118.18	-219.208	299.811	477.16	-189.022	309.998	94.7688	-227.125	429.983	35.6112	165.063	340.372	866.32	129.701	383.282	1065.97	118.495	420.721	551.398	152.336	392.968	140.695	194.489	494.907	70.6891
1494	0	-311.748	302.396	871.175	-270.62	282.996	1118.3	-218.887	300.681	477.234	-188.955	310.085	94.8362	-227.081	429.945	35.6511	165.674	342.394	866.067	130.401	385.497	1065.75	118.398	422.108	549.823	154.913	406.687	136.849	196.014	510.827	70.483
1495	0	-310.959	304.231	871.462	-269.902	286.039	1118.72	-218.453	301.53	477.305	-188.808	310.11	94.9053	-227.108	429.996	35.6441	166.305	344.564	865.717	130.818	387.817	1065.78	118.213	423.428	549.075	157.411	419.628	133.394	198.784	526.484	71.0693
1496	0	-310.633	306.357	871.525	-269.647	289.373	1118.92	-217.944	302.579	477.432	-188.7	310.149	94.9356	-227.087	429.956	35.6467	167.009	346.659	865.091	131.54	390.364	1065.71	118.199	424.851	547.287	159.83	431.784	130.271	200.766	540.861	71.5166
1497	0	-309.987	308.944	871.649	-269.072	293.169	1119.18	-217.495	303.659	477.619	-188.576	310.253	95.0001	-227.081	429.948	35.6409	167.622	348.859	864.415	132.256	392.973	1065.71	117.746	425.195	546.409	162.069	443.167	127.454	202.441	554.065	71.8115
1498	0	-308.994	310.683	871.615	-268.15	296.116	1119.28	-217.035	304.709	477.749	-188.452	310.168	95.089	-227.081	429.961	35.6371	168.164	350.981	863.504	133.217	395.743	1065.61	117.46	425.923	545.081	163.846	453.492	124.897	203.162	566.579	71.9015
1499	0	-307.587	311.398	871.887	-266.814	298.039	1119.69	-216.466	305.941	477.97	-188.315	310.216	95.1861	-227.078	429.949	35.6776	168.703	352.99	862.555	134.176	398.603	1065.71	117.666	426.045	543.666	165.191	462.959	122.553	204.159	577.508	72.6697
1500	0	-306.675	313.311	872.109	-265.468	300.046	1120.06	-215.789	306.969	478.172	-188.16	310.231	95.2894	-227.088	429.914	35.6307	169.427	355.262	861.482	135.266	401.64	1065.64	116.247	426.246	541.269	166.115	471.472	120.323	204.49	587.438	73.0623
1501	0	-305.574	315.068	872.489	-264.237	302.673	1120.27	-215.057	308.227	478.35	-187.945	310.206	95.4175	-227.078	429.871	35.6258	169.953	357.672	860.044	136.762	404.899	1065.6	115.946	426.157	539.651	166.519	478.565	118.202	204.357	595.004	72.5046
1502	0	-304.443	316.882	872.724	-263.002	305.753	1120.43	-214.347	309.249	478.496	-187.828	310.216	95.5582	-227.064	429.802	35.6433	170.671	360.214	858.805	137.905	408.203	1065.64	115.476	426.231	538.528	166.398	484.496	115.964	204.01	601.292	71.3562
1503	0	-302.964	318.405	873.033	-261.556	308.771	1120.74	-213.33	310.755	478.753	-187.634	310.23	95.6701	-227.025	429.843	35.6334	171.55	362.695	857.311	139.314	411.575	1065.52	115.016	426.199	536.266	165.668	489.03	113.684	203.158	606.053	70.0693
1504	0	-301.519	320.738	873.311	-259.807	311.34	1121.22	-212.858	312.831	478.98	-187.446	310.308	95.8002	-227.118	429.698	35.6588	172.667	365.013	855.891	140.471	415.098	1065.51	113.97	425.78	534.711	164.209	492.175	111.828	201.287	609.475	68.76
1505	0	-300.295	322.857	873.913	-258.21	313.61	1121.7	-211.812	314.377	479.28	-187.247	310.353	95.925	-227.035	429.641	35.8368	173.351	368.129	854.511	142.312	418.746	1065.31	113.441	425.248	532.437	162.306	493.817	110.43	199.56	610.951	67.3762
1506	0	-298.331	324.759	874.278	-255.874	315.664	1121.95	-210.731	316.124	479.551	-187.079	310.354	96.088	-227.176	429.556	35.6912	174.111	371.355	852.844	143.835	422.494	1065.34	113.001	424.971	531.765	160.544	493.68	108.667	197.663	612.436	64.2645
1507	0	-296.646	327.511	874.555	-254.015	318.665	1122.27	-209.426	317.725	479.927	-186.903	310.482	96.1994	-227.204	429.501	35.7184	175.192	374.571	851.343	145.55	426.375	1065.32	111.099	424.632	528.951	159.905	493.655	107.666	196.004	613.925	61.8463
1508	0	-294.418	329.528	875.051	-251.613	320.933	1122.8	-208.165	319.616	480.219	-186.667	310.597	96.4303	-227.03	429.476	35.8543	176.453	378.313	849.821	147.354	430.301	1065.34	111.572	425.41	528.625	160.11	495.648	107.003	193.635	616.463	59.8286
1509	0	-292.483	332.133	875.62	-249.315	323.022	1123.34	-206.108	320.968	480.744	-186.384	310.67	96.6798	-227.139	429.491	35.7432	177.626	382.139	848.033	149.459	434.269	1065.5	109.919	426.152	529.582	160.212	498.047	106.547	192.267	617.955	57.8003
1510	0	-290.208	334.546	876.248	-246.852	325.867	1123.96	-205.183	323.439	480.939	-185.983	311.038	96.9006	-227.108	429.506	35.7703	179.248	385.654	846.712	151.126	438.239	1065.95	109.178	427.177	529.14	160.394	499.817	106.384	191.941	618.36	56.6611
1511	0	-288.129	337.448	876.397	-244.424	328.496	1124.75	-203.456	325.678	481.308	-185.841	310.788	97.2478	-227.034	429.477	35.7867	181.072	389.33	846.393	153.264	442.236	1066.38	109.004	428.557	528.196	160.545	500.44	106.298	192.584	618.571	56.3282
1512	0	-285.44	339.581	877.178	-241.904	330.988	1125.28	-201.918	327.81	481.628	-185.583	310.742	97.6073	-226.971	429.452	35.816	182.19	393.784	847.318	155.148	446.274	1066.94	111.027	430.669	530.829	160.668	500.507	106.333	192.635	618.564	56.1853
1513	0	-282.903	342.053	877.436	-239.608	333.711	1125.73	-200.337	330.072	482.011	-185.316	310.786	97.8879	-226.932	429.481	35.824	183.212	398.159	848.217	157.346	450.081	1067.52	114.768	432.666	531.408	160.906	500.839	106.458	192.492	618.695	55.9322
1514	0	-280.476	344.622	877.759	-237.439	336.555	1126.06	-198.667	332.176	482.26	-185.054	310.817	98.1351	-226.876	429.445	35.8395	184.691	403.312	849.532	159.701	453.873	1068.12	115.519	435.979	532.272	161.31	501.638	106.404	192.809	618.543	55.6179
1515	0	-278.032	347.329	878.074	-235.393	339.545	1126.33	-197.187	334.355	482.596	-184.774	310.986	98.4755	-226.832	429.391	35.8718	186.568	407.298	850.763	161.911	457.479	1068.87	116.026	439.301	532.152	161.949	502.054	106.357	193.213	618.693	54.9397
1516	0	-275.147	349.862	878.226	-233.416	342.617	1126.55	-195.519	336.48	482.96	-184.564	311.396	98.7355	-226.644	429.561	35.8235	189.492	410.445	851.867	164.444	461.021	1069.55	120.303	442.55	532.593	162.451	502.379	106.251	193.374	618.76	54.6101
1517	0	-272.746	352.797	878.533	-231.468	345.727	1126.78	-193.815	338.549	483.156	-184.35	311.467	99.018	-226.742	429.404	35.8971	191.627	415.894	852.994	166.683	464.436	1070.35	122.501	445.772	533.388	162.714	503.055	106.104	193.452	619.002	54.5067
1518	0	-270.599	356.659	878.629	-229.513	348.836	1127.01	-192.055	340.68	483.58	-184.108	311.64	99.3351	-226.744	429.336	35.9499	194.236	419.041	853.894	169.298	467.826	1071.06	124.573	448.966	532.722	162.978	503.725	105.907	193.71	619.381	54.3726
1519	0	-268.098	360.117	878.789	-227.52	351.911	1127.28	-190.377	342.783	483.783	-183.762	312.092	99.648	-226.521	429.47	35.8878	196.753	423.209	854.403	171.902	471.284	1071.67	126.748	452.007	533.304	163.176	504.268	105.746	193.465	619.793	54.4269
1520	0	-264.854	362.248	878.979	-225.465	354.925	1127.6	-188.766	345.416	484.178	-183.444	312.055	99.9781	-226.688	429.251	35.9669	199.534	427.809	854.606	174.612	474.784	1072.24	128.343	455.18	533.011	163.364	504.787	105.566	193.241	620.161	54.3672
1521	0	-261.444	364.197	879.109	-223.327	357.857	1127.98	-186.803	346.846	484.285	-183.2	312.014	100.343	-226.67	429.209	35.9871	202.177	432.156	854.554	177.239	478.351	1072.8	129.883	458.27	532.736	163.547	505.383	105.413	193.225	620.407	54.2647
1522	0	-258.512	366.729	879.2	-221.089	360.688	1128.44	-185.15	348.739	484.496	-182.884	312.036	100.756	-226.605	429.23	36.0178	204.994	436.436	854.377	179.909	482.099	1073.26	131.012	461.375	532.485	163.673	505.981	105.226	193.216	620.603	54.1278
1523	0	-255.959	370.713	879.244	-218.74	363.406	1128.97	-183.427	350.696	484.86	-182.567	312.111	101.17	-226.543	429.229	36.0532	207.447	441.013	854.018	182.532	485.915	1073.69	132.819	464.61	533.09	163.722	506.628	105.178	193.339	620.835	54.0025
1524	0	-253.308	374.438	879.295	-216.27	366.003	1129.58	-181.582	352.693	484.979	-182.189	312.402	101.447	-226.514	429.211	36.0777	210.192	445.345	853.617	185.258	489.817	1074	134.172	467.841	532.822	163.647	507.124	105.124	193.794	621.086	53.9401
1525	0	-249.78	377.093	879.733	-213.675	368.473	1130.28	-180.048	354.551	485.257	-181.854	312.746	101.705	-226.477	429.158	36.0815	213.01	449.343	853.23	187.976	493.818	1074.22	135.537	470.901	531.955	163.734	507.608	105.024	193.798	621.378	53.7918
1526	0	-246.566	378.144	879.75	-210.953	370.815	1131.06	-178.401	356.493	485.472	-181.568	312.931	102.071	-226.427	429.209	36.1031	215.821	453.196	852.828	190.798	497.9	1074.25	136.819	474.258	532.1	163.792	508.153	104.935	193.652	621.566	53.6738
1527	0	-243.341	380.12	880.027	-208.106	373.032	1131.92	-176.731	358.324	485.753	-181.227	313.053	102.477	-226.39	429.188	36.1333	218.17	457.294	852.179	193.51	501.943	1074.47	138.081	477.609	531.902	163.813	508.664	104.772	193.559	621.842	53.6267
1528	0	-240.403	382.516	880.272	-205.138	375.127	1132.85	-175.302	360.304	486.036	-180.941	313.213	102.879	-226.37	429.162	36.1652	220.392	461.52	851.354	196.385	506.032	1074.43	139.214	480.691	531.08	163.944	509.156	104.743	193.366	622.038	53.3355
1529	0	-237.656	385.071	880.598	-202.055	377.108	1133.85	-173.717	362.094	486.324	-180.52	313.229	103.281	-226.343	429.069	36.1873	222.383	465.709	850.503	198.964	510.119	1074.51	140.286	483.593	530.771	164.059	509.552	104.666	193.148	622.277	53.3745
1530	0	-234.904	387.249	881.008	-198.866	378.983	1134.91	-172.36	364.062	486.614	-180.204	313.336	103.872	-226.294	429.084	36.242	224.514	469.497	849.553	201.557	514.203	1074.5	141.519	486.633	530.694	164.124	509.878	104.597	192.766	621.917	52.6213
1531	0	-232.163	389.15	881.486	-195.582	380.765	1136.03	-170.835	365.69	486.961	-179.987	313.439	104.464	-226.248	429.125	36.238	226.587	472.937	848.778	204.169	518.197	1074.42	142.701	489.44	530.433	164.195	510.21	104.534	192.713	622.02	52.5696
1532	0	-229.035	390.396	881.853	-192.216	382.465	1137.18	-169.45	367.663	487.417	-179.773	313.64	104.962	-226.164	429.133	36.2941	228.639	476.428	848.141	206.735	522.327	1074.35	144.049	492.205	530.534	164.212	510.476	104.461	192.73	622.113	52.5362
1533	0	-231.206	399.303	883.056	-188.781	384.097	1138.37	-168.197	369.693	487.858	-179.673	314.131	105.478	-226.114	429.098	36.3156	230.526	480.139	847.677	209.164	526.504	1074.3	145.41	494.812	530.356	164.266	510.716	104.417	193.021	622.708	53.141
1534	0	-229.047	402.906	883.584	-185.292	385.677	1139.58	-166.941	371.935	488.341	-179.537	314.521	105.964	-226.057	429.087	36.3186	232.453	484.07	847.423	211.611	530.93	1074.28	146.777	497.223	530.165	164.299	511.014	104.311	193.164	623.032	53.462
1535	0	-226.426	404.717	884.166	-181.765	387.217	1140.8	-165.563	373.402	488.87	-179.613	315.37	106.483	-226.042	429.08	36.2996	234.41	487.758	847.413	213.869	536.043	1074.3	148.051	499.438	529.848	164.334	511.228	104.219	193.11	622.939	53.2347
1536	0	-224.254	406.598	884.967	-178.217	388.735	1142.02	-164.493	375.797	489.459	-179.452	315.916	107.291	-225.986	429.105	36.2795	236.48	491.45	847.371	215.729	542.051	1074.46	149.551	501.549	529.796	164.401	511.459	104.154	193.043	623.012	53.2367
1537	0	-222.15	408.831	885.828	-174.663	390.244	1143.23	-163.255	377.388	490.121	-179.432	316.406	108.086	-225.977	429.086	36.2426	238.473	494.866	847.521	217.856	547.414	1074.54	150.273	503.579	529.815	164.477	511.663	104.111	192.888	622.97	53.0324
1538	0	-220.175	410.779	886.801	-171.122	391.76	1144.41	-162.151	379.31	490.982	-179.277	316.908	109.009	-226.029	429.058	36.1982	240.484	498.356	847.647	221.028	545.957	1074.16	151.382	505.371	529.719	164.503	511.792	104.034	192.534	622.516	52.4184
1539	0	-218.329	412.102	888.172	-167.609	393.295	1145.56	-161.342	381.58	492.015	-179.035	317.474	109.961	-226.061	429.046	36.1374	242.402	501.785	847.793	223.71	546.549	1074.4	152.572	506.753	528.918	164.517	511.935	103.971	192.342	622.531	52.4432
1540	0	-216.404	413.88	889.63	-164.141	394.862	1146.67	-160.307	383.572	493.051	-178.713	318.2	111.149	-226.004	429.158	36.1073	244.318	505.005	847.893	226.351	549.679	1074.22	154.22	508.231	529.373	164.569	512.079	103.872	192.475	622.554	52.4238
1541	0	-214.379	415.694	890.828	-160.732	396.472	1147.73	-159.548	386.071	494.191	-178.201	318.986	112.166	-226.022	428.724	35.7631	246.06	508.044	848.041	228.421	553.687	1074.56	155.796	509.414	530.244	164.61	512.182	103.763	192.441	622.572	52.4308
1542	0	-212.538	417.356	892.31	-157.397	398.134	1148.74	-158.561	388.061	495.327	-177.506	319.559	113.463	-225.864	428.909	35.6454	247.755	511.072	848.072	230.587	557.046	1074.88	156.725	510.278	529.738	164.677	512.296	103.705	192.742	623.181	53.1562
1543	0	-210.721	419.015	893.898	-154.15	399.855	1149.68	-157.876	391.082	496.543	-176.571	320.043	114.91	-226.265	428.052	35.6146	249.306	513.82	848.051	232.965	559.493	1075.21	157.578	511.433	529.824	164.873	512.291	103.72	192.721	623.165	53.2099
1544	0	-208.848	420.756	895.578	-151.001	401.64	1150.55	-157.163	393.365	497.782	-175.611	321.202	116.159	-226.353	427.365	35.5386	250.794	516.471	847.987	235.081	562.666	1075.71	158.821	511.733	529.964	164.784	512.508	103.523	192.668	623.196	53.2003
1545	0	-206.994	422.365	897.237	-147.959	403.488	1151.36	-156.344	395.936	499.063	-174.142	321.947	117.604	-225.814	427.562	35.1214	252.121	519.038	847.945	236.717	566.37	1076.23	159.408	512.005	530.209	164.829	512.592	103.462	192.67	623.192	53.2162
1546	0	-205.228	423.876	898.909	-145.033	405.4	1152.1	-155.678	398.972	500.316	-172.971	322.999	118.963	-225.573	427.484	35.0485	253.396	521.391	847.847	239.468	567.625	1076.78	160.52	513.077	530.21	164.833	512.66	103.368	192.642	623.176	53.2781
1547	0	-203.509	425.067	900.663	-142.228	407.369	1152.77	-154.972	401.817	501.61	-171.069	323.887	120.238	-225.301	427.297	35.0623	254.711	523.749	848.051	241.65	570.839	1077.62	161.762	514.373	529.32	164.862	512.711	103.287	192.595	623.223	53.3026
1548	0	-201.74	426.225	902.529	-139.545	409.387	1153.39	-154.333	404.802	502.983	-169.622	325.837	121.611	-225.059	427.086	35.102	255.818	525.975	848.245	243.415	573.804	1077.89	162.457	512.904	530.973	164.919	512.76	103.209	192.557	623.179	53.2492
1549	0	-199.997	427.538	904.257	-136.985	411.44	1153.95	-153.742	407.701	504.29	-167.773	327.472	122.884	-224.897	426.705	35.2797	257.019	528.172	848.381	245.155	576.63	1078.6	164.451	512.687	531.715	164.949	512.777	103.139	192.545	623.187	53.308
1550	0	-198.3	428.575	906.017	-134.544	413.511	1154.48	-153.121	410.697	505.608	-166.059	328.978	124.382	-225.257	425.205	35.4221	258.087	530.511	848.739	246.816	579.099	1079.24	164.557	512.622	531.791	164.943	512.86	103.016	192.523	623.181	53.4101
1551	0	-196.714	429.496	907.735	-132.214	415.576	1154.97	-152.396	413.224	506.877	-164.062	330.427	125.82	-224.658	424.96	35.3279	259.236	532.765	849.155	247.521	581.369	1079.88	166.174	512.473	532.63	164.978	512.91	102.908	192.473	623.219	53.4516
1552	0	-195.143	430.773	909.516	-129.985	417.609	1155.46	-151.76	415.63	508.249	-162.017	332.453	127.102	-224.001	425.187	35.4609	260.402	535.065	849.595	250.551	584.345	1080.48	167.082	512.443	533.176	164.986	512.94	102.804	192.417	623.176	53.4741
1553	0	-193.458	431.932	911.082	-127.842	419.575	1155.96	-151.728	419.567	509.564	-160.14	334.362	128.476	-223.641	424.997	35.6456	261.58	537.533	849.99	250.665	586.53	1081.2	168.415	512.428	534.038	164.972	512.962	102.704	192.378	623.169	53.5096
1554	0	-191.944	433.057	912.754	-125.766	421.436	1156.5	-151.921	423.902	511.023	-158.21	336.219	129.824	-223.111	424.796	35.5248	262.68	540.09	850.342	253.26	589.485	1081.72	169.179	511.982	533.387	165.074	512.947	102.587	192.339	623.214	53.5479
1555	0	-190.484	434.227	914.231	-123.732	423.146	1157.1	-151.911	427.506	512.3	-156.424	338.414	131.038	-222.392	425.133	35.5628	263.719	542.776	850.62	254.696	592.412	1082.41	170.305	512.051	533.713	165.114	513.022	102.453	192.349	623.201	53.5798
1556	0	-188.941	435.12	915.613	-121.712	424.647	1157.82	-151.435	430.578	513.446	-154.913	340.792	132.229	-222.262	425.155	35.8128	264.817	545.374	850.895	255.034	594.738	1083.07	172	511.87	535.185	165.162	513.06	102.348	192.397	623.191	53.6159
1557	0	-187.339	436.376	916.876	-119.682	425.927	1158.63	-151.257	433.918	514.572	-153.593	342.431	133.791	-222.021	425.926	35.9335	265.895	547.944	851.297	256.167	597.839	1084.01	173.18	511.746	535.13	165.229	513.063	102.219	192.442	623.204	53.6724
1558	0	-185.923	437.618	918.146	-117.592	426.838	1159.63	-150.916	436.962	515.671	-152.391	346.076	134.567	-221.862	427.026	36.2311	267.022	550.494	851.583	257.88	599.408	1084.45	173.94	511.73	535.28	165.308	513.072	102.105	192.287	623.204	53.6176
1559	0	-184.501	438.791	919.345	-115.501	427.696	1160.54	-150.769	440.2	516.836	-151.984	349.012	135.63	-221.944	429.019	36.5703	268.175	553.009	851.819	259.203	601.62	1085.04	175.576	511.732	535.992	165.384	513.066	101.981	192.369	623.213	53.6453
1560	0	-183.112	439.903	920.634	-113.344	428.042	1161.41	-150.267	443.12	517.82	-151.694	351.982	136.382	-222.488	431.449	36.8769	269.387	555.431	852.087	260.484	604.417	1085.57	176.581	511.678	536.137	165.453	513.099	101.875	192.364	623.149	53.6173
1561	0	-181.62	441.201	921.462	-111.287	428.355	1162.06	-150.685	447.637	518.992	-151.772	356.727	137.388	-223.482	434.713	37.3361	270.551	557.94	852.295	261.699	606.841	1086.25	177.542	511.713	536.259	165.539	513.053	101.778	192.371	623.173	53.6291
1562	0	-180.259	442.842	922.45	-109.374	429.076	1162.65	-150.867	451.018	519.8	-152.373	361.502	138.17	-224.847	438.845	37.7784	271.71	560.53	852.507	262.904	609.708	1086.92	179.329	511.871	537.227	165.631	513.046	101.684	192.261	623.138	53.5668
1563	0	-178.66	444.189	923.261	-107.222	429.504	1163.06	-150.964	454.168	520.693	-153.21	367.255	138.463	-226.459	443.428	38.3765	272.761	563.041	852.805	263.979	612.56	1087.24	179.869	512.125	537.212	165.669	513.05	101.559	192.398	623.181	53.5984
1564	0	-177.25	445.339	924.047	-105.261	429.734	1163.45	-151.123	457.323	521.615	-154.724	372.942	138.771	-228.461	449.375	38.6576	273.794	565.525	852.992	265.237	614.893	1087.88	181.079	512.511	537.519	165.779	513.044	101.482	192.274	623.211	53.5714
1565	0	-175.939	446.528	924.809	-103.398	430.004	1163.82	-151.511	461.214	522.358	-156.66	379.505	139.05	-231.068	455.442	38.9002	274.927	567.959	853.112	266.393	617.095	1088.48	182.447	512.992	537.792	165.911	513.181	101.43	192.257	623.213	53.5597
1566	0	-174.531	447.993	925.412	-101.438	430.55	1164.02	-151.451	463.971	523.36	-158.862	386.901	138.962	-233.476	463.257	39.1191	276.053	570.426	853.278	267.64	618.976	1088.81	182.816	513.697	537.573	165.913	513.11	101.373	192.418	623.226	53.5634
1567	0	-173.191	449.787	925.964	-99.5463	431.425	1164.18	-151.892	467.82	524.321	-161.655	394.601	139.02	-236.231	471.888	39.1228	276.912	572.862	853.346	268.749	621.149	1089.3	184.228	514.505	537.961	165.998	513.054	101.305	192.306	623.188	53.4631
1568	0	-171.765	451.29	926.457	-97.5687	432.009	1164.27	-152.499	472.162	524.998	-164.931	402.896	139.068	-238.611	482.01	39.223	277.905	575.222	853.345	269.715	623.631	1089.9	184.849	515.4	537.797	166.072	513.073	101.283	192.312	623.203	53.4482
1569	0	-170.67	452.507	927.016	-95.9223	432.306	1164.43	-153.493	476.957	525.765	-168.495	411.502	139.042	-241.243	492.486	39.0631	278.922	577.536	853.359	270.812	626.747	1090.15	185.736	516.566	538.028	166.136	513.093	101.268	192.484	623.241	53.459
1570	0	-169.435	453.89	927.34	-94.1355	432.769	1164.36	-154.253	481.371	526.409	-172.8	419.704	139.174	-243.908	503.585	39.2454	279.711	579.767	853.266	271.804	629.038	1090.47	186.271	517.707	537.673	166.237	513.263	101.339	192.389	623.227	53.3993
1571	0	-168.343	455.508	927.6	-92.4911	433.469	1164.22	-154.926	485.787	527.053	-176.686	429.106	139.385	-246.26	515.634	39.6674	280.523	581.97	853.145	273.09	630.279	1090.75	187.138	519.113	538.143	166.201	513.175	101.287	192.326	623.221	53.2966
1572	0	-167.296	457.229	927.904	-90.8922	434.27	1164.13	-155.795	490.636	527.816	-180.542	439.255	139.399	-248.508	528.459	40.5945	281.194	584.265	852.97	274.148	632.377	1090.79	186.97	520.548	537.704	166.198	513.172	101.309	192.455	623.307	53.3378
1573	0	-166.511	458.596	928.305	-89.556	434.718	1164.13	-156.631	495.732	528.224	-184.22	449.124	139.4	-250.975	541.168	41.9234	281.945	586.648	852.79	275.123	633.759	1090.96	187.683	521.995	537.433	166.171	513.248	101.338	192.459	623.304	53.3311
1574	0	-165.612	460.275	928.584	-88.1046	435.477	1164.01	-157.676	501.372	529.016	-188.1	459.898	139.821	-253.218	554.226	43.3349	282.549	588.97	852.505	276.214	635.053	1090.96	187.983	523.57	537.378	166.193	513.224	101.408	192.431	623.352	53.2284
1575	0	-164.881	461.739	928.828	-86.8221	436.022	1163.86	-158.67	507.025	529.993	-191.845	470.652	140.359	-255.403	567.336	45.0294	282.928	591.136	852.146	277.244	636.412	1090.98	187.789	525.329	537.183	166.152	513.253	101.475	192.447	623.353	53.2759
1576	0	-164.323	463.422	929.117	-85.7122	436.786	1163.75	-159.269	512.049	530.862	-195.619	481.374	140.85	-257.755	579.831	46.5949	283.392	593.279	851.722	278.437	637.901	1091.09	187.725	526.952	536.533	166.111	513.309	101.517	192.46	623.339	53.2106
1577	0	-163.634	465.49	929.393	-84.4709	437.934	1163.62	-160.158	517.861	531.76	-198.74	491.544	141.511	-259.797	592.205	48.4005	283.961	595.232	851.355	279.361	638.656	1090.64	188.053	528.663	536.217	166.047	513.298	101.59	192.483	623.37	53.2104
1578	0	-163.175	466.963	929.451	-83.4608	438.488	1163.29	-162.006	525.907	532.867	-201.822	502.421	142.339	-261.923	604.509	50.317	284.434	597.09	850.875	280.159	640.175	1090.54	187.935	530.249	536	165.949	513.328	101.632	192.506	623.349	53.1777
1579	0	-162.941	468.923	929.736	-82.6749	439.528	1163.17	-163.664	533.507	533.815	-204.404	512.933	143.074	-264.021	616.376	52.3165	284.713	598.96	850.441	280.849	641.576	1090.32	187.874	531.89	535.892	165.873	513.329	101.697	192.485	623.356	53.1528
1580	0	-162.609	471.198	930.126	-81.7902	440.884	1163.16	-164.711	539.956	534.809	-206.988	523.591	144.176	-266.128	627.891	54.4326	285.125	600.599	850.004	282.085	641.611	1090.09	187.583	533.365	535.399	165.791	513.378	101.715	192.434	623.43	53.1269
1581	0	-162.428	473.304	930.39	-81.0578	442.07	1163.03	-165.907	546.64	535.895	-209.213	533.669	145.18	-268.209	639.064	56.6399	285.486	602.262	849.594	283.161	643.319	1089.65	187.558	534.867	535.388	165.767	513.397	101.744	192.344	623.389	53.1281
1582	0	-162.221	475.764	930.374	-80.299	443.611	1162.62	-167.139	553.689	536.923	-211.06	543.477	146.189	-270.019	650.211	58.9182	285.757	603.787	849.177	283.782	644.791	1089.49	187.323	536.302	535.157	165.71	513.451	101.747	192.457	623.42	53.1661
1583	0	-162.28	477.942	930.699	-79.8063	444.87	1162.54	-168.39	560.744	538.078	-212.682	552.928	147.311	-272.192	660.463	61.1883	286.086	605.466	848.891	284.438	646.527	1089.13	186.839	537.59	534.562	165.648	513.462	101.753	192.353	623.219	52.9219
1584	0	-162.168	480.827	930.758	-79.142	446.835	1162.2	-169.635	567.929	539.28	-214.033	562.345	148.486	-274.015	671.066	63.4658	286.384	607.035	848.678	285.029	647.613	1088.77	186.755	539.303	535.036	165.598	513.468	101.744	192.477	623.34	53.1642
1585	0	-162.332	483.321	931.14	-78.7541	448.41	1162.19	-170.842	575.06	540.51	-215.566	572.15	149.618	-275.806	681.14	65.6513	286.418	608.81	848.24	285.481	648.991	1088.7	186.841	540.773	534.454	165.491	513.549	101.69	192.508	623.365	53.2119
1586	0	-162.471	486.301	931.416	-78.4649	449.334	1162.21	-171.985	581.917	541.781	-216.531	581.784	150.74	-277.521	690.7	67.6941	286.423	610.534	847.893	286.296	649.769	1088.46	186.766	542.337	534.054	165.392	513.592	101.685	192.43	623.275	53.2324
1587	0	-162.706	489.161	931.733	-78.183	450.825	1161.8	-173.122	588.854	542.996	-217.487	590.454	151.889	-278.785	700.726	69.9806	286.509	612.392	847.601	286.487	651.144	1088.38	187.585	543.926	533.618	165.325	513.638	101.698	192.434	623.128	53.0114
1588	0	-162.904	492.314	932.117	-78.1084	452.065	1161.43	-173.992	595.152	544.096	-218.582	599.851	152.846	-279.893	710.964	72.0936	286.357	614.247	847.27	286.919	652.166	1088.39	186.541	545.542	533.161	165.268	513.714	101.708	192.46	623.095	53.007
1589	0	-163.151	495.403	932.27	-77.7815	453.088	1161.07	-175.112	602.047	545.292	-219.67	609.135	154.148	-280.956	720.804	74.0884	286.301	616.113	847.023	287.656	653.174	1088.35	186.329	547.444	533.087	165.176	513.767	101.708	192.613	623.246	53.2274
1590	0	-163.463	498.596	932.484	-77.5199	454.215	1160.77	-175.96	608.313	546.325	-221.005	618.677	155.122	-281.645	730.82	76.1179	286.187	617.761	846.747	288.087	653.687	1088.26	186.051	549.204	532.864	165.077	513.802	101.757	192.597	623.258	53.2454
1591	0	-163.79	502.189	933.015	-77.6844	455.524	1160.57	-176.618	614.649	547.315	-221.59	627.871	156.362	-282.321	740.821	78.0708	286.238	619.462	846.661	288.635	654.779	1088.2	185.956	551.177	533.007	165.021	513.875	101.774	192.507	623.115	53.0627
1592	0	-164.253	505.492	933.298	-77.8108	456.619	1160.3	-176.99	621.662	548.797	-222.69	636.877	157.626	-282.71	750.725	79.8538	285.931	620.973	846.434	288.99	655.712	1088.18	185.968	552.91	532.678	164.94	513.96	101.806	192.504	623.144	53.0767
1593	0	-164.656	508.741	933.527	-77.9941	457.832	1159.87	-177.581	628.115	549.768	-223.392	645.772	158.628	-282.55	760.506	81.714	285.799	622.491	846.216	289.782	656.626	1087.92	185.522	554.572	531.802	164.843	514.071	101.84	192.497	623.154	53.0626
1594	0	-165.06	512.517	933.684	-78.1398	459.662	1159.39	-177.905	633.871	550.606	-224.28	655.104	159.72	-282.785	770.373	83.5826	285.709	624.13	846.1	290.127	657.579	1087.88	185.002	556.215	531.422	164.733	514.157	101.887	192.458	623.112	52.9519
1595	0	-165.611	515.863	933.994	-78.3499	461.289	1159.02	-177.903	638.856	551.236	-225.219	663.858	160.829	-282.924	780.089	85.2692	285.393	625.797	845.846	290.959	658.006	1087.62	184.812	558.114	531.521	164.634	514.289	101.934	192.53	623.148	52.9906
1596	0	-166.268	519.481	934.114	-78.7446	462.96	1158.64	-178.504	645.484	552.172	-225.936	672.879	161.76	-282.862	789.896	86.9833	285.105	627.544	845.66	291.659	659.052	1087.15	183.949	559.812	530.759	164.56	514.439	101.96	192.478	623.049	52.8297
1597	0	-166.804	523.101	934.343	-79.172	464.743	1158.51	-178.725	651.196	552.837	-227.132	681.809	162.645	-282.684	799.523	88.4625	284.741	629.284	845.364	292.36	659.771	1087.25	183.265	561.544	530.479	164.461	514.592	102.021	192.597	623.196	53.0762
1598	0	-167.305	526.568	934.44	-79.4697	466.544	1158.22	-179.179	657.128	553.583	-227.634	690.133	163.476	-282.493	808.859	90.119	284.312	631.103	845.016	292.896	660.312	1086.98	182.654	563.622	530.516	164.383	514.731	102.076	192.609	623.249	53.0828
1599	0	-167.991	530.391	934.687	-79.7914	468.655	1157.92	-179.24	662.428	554.088	-228.117	698.974	164.337	-282.074	817.909	91.4852	283.94	632.903	844.78	293.657	661.428	1086.72	182.008	565.383	530.142	164.287	514.874	102.133	192.576	623.023	52.7909
1600	0	-168.577	533.98	934.681	-80.0844	470.177	1157.54	-179.504	668.24	554.673	-229.072	706.907	165.154	-281.878	827.08	92.9623	283.433	634.576	844.394	294	662.595	1086.62	181.574	567.477	530.557	164.144	515.013	102.176	192.524	622.949	52.7229
1601	0	-169.141	538.001	934.657	-80.5928	472.026	1157.2	-179.346	672.703	554.924	-229.296	715.153	165.584	-281.395	835.606	94.216	283.013	636.263	844.066	294.118	663.513	1086.35	183.049	569.717	532.917	164.053	515.159	102.24	192.507	622.957	52.68
1602	0	-169.777	541.637	934.599	-81.0243	473.835	1156.9	-179.836	679.259	555.556	-229.766	722.474	166.465	-281.109	844.094	95.55	282.573	637.999	843.732	294.318	664.628	1086.1	180.177	571.053	528.951	163.921	515.316	102.292	192.526	622.956	52.7184
1603	0	-170.322	544.874	934.405	-81.5919	476.176	1156.44	-179.393	683.168	555.606	-230.015	730.208	166.855	-280.186	852.448	96.6128	282.169	639.712	843.36	294.335	665.798	1085.68	179.55	573.176	529.209	163.76	515.493	102.383	192.539	622.933	52.6272
1604	0	-171.03	548.704	934.256	-82.1176	478.51	1156.1	-180.302	689.208	555.536	-230.279	737.512	167.387	-279.755	860.723	97.7019	281.592	641.509	842.995	294.489	666.857	1085.27	178.837	575.338	529.073	163.614	515.735	102.438	192.5	622.994	52.6675
1605	0	-171.852	552.536	934.283	-82.783	480.687	1155.67	-180.31	694.341	555.844	-230.206	745.081	167.738	-279.26	868.209	98.5114	281.034	643.276	842.596	294.324	668.262	1084.9	178.404	577.445	528.701	163.458	515.967	102.527	192.467	623.03	52.6061
1606	0	-172.461	556.418	934.172	-83.6212	483.15	1155.26	-179.854	698.599	556.05	-230.55	751.056	168.114	-278.872	875.202	99.319	280.592	645.029	842.249	293.989	669.872	1084.71	177.533	579.395	528.367	163.369	516.217	102.615	192.486	623.071	52.5544
1607	0	-173.171	559.881	933.751	-84.3473	485.535	1154.88	-179.619	702.877	555.969	-230.509	757.45	168.207	-278.454	882.009	99.9301	280.086	647	841.881	293.667	671.115	1084.33	177.123	581.601	527.812	163.189	516.462	102.795	192.467	623.124	52.5152
1608	0	-173.822	563.644	933.598	-85.2725	487.84	1154.28	-179.744	707.484	555.78	-230.578	763.527	168.461	-277.901	888.49	100.321	279.468	648.768	841.444	293.685	672.197	1083.76	176.683	583.684	527.006	163.126	516.712	102.836	192.466	623.144	52.467
1609	0	-174.635	567.145	933.227	-86.1134	489.995	1153.8	-180.26	712.482	555.728	-230.463	769.513	168.249	-277.538	894.807	100.738	278.959	650.388	841	293.684	673.163	1083.09	176.123	585.732	526.674	163.004	516.854	103	192.503	623.155	52.4389
1610	0	-175.475	570.977	932.86	-87.0575	492.533	1153.21	-180.478	717.322	555.6	-230.281	775.775	168.216	-276.949	900.781	100.917	278.48	651.765	840.625	293.257	674.623	1082.67	175.625	587.871	526.089	162.903	517.12	103.084	192.499	623.19	52.4476
1611	0	-175.984	574.262	932.357	-87.997	494.899	1152.5	-180.551	721.395	555.223	-230.382	780.282	168.431	-276.421	906.411	100.912	278.042	652.809	840.206	293.215	675.69	1082.15	175.064	589.898	525.4	162.808	517.357	103.243	192.461	623.303	52.4419
1612	0	-176.817	577.75	931.878	-88.9643	497.49	1151.81	-180.897	725.809	554.835	-229.922	786.327	167.753	-275.862	911.671	100.767	277.728	654.222	839.678	293.069	676.305	1081.55	174.508	592.046	524.718	162.714	517.621	103.354	192.454	623.349	52.4017
1613	0	-177.482	581.081	931.374	-89.9695	500.249	1150.93	-181.202	730.199	554.518	-229.989	791.123	167.602	-275.214	916.8	100.362	277.161	655.897	839.14	293.064	677.026	1080.8	174.036	594.3	524.211	162.613	517.818	103.485	192.457	623.384	52.4066
1614	0	-178.252	584.566	930.612	-91.115	503.173	1150.21	-181.491	734.094	554.095	-229.436	796.238	166.963	-274.715	921.734	100.007	276.608	657.581	838.653	292.641	678.367	1080.26	173.521	596.484	523.512	162.511	518.077	103.621	192.474	623.312	52.2804
1615	0	-178.85	587.93	929.976	-92.3536	505.813	1149.4	-181.363	737.263	553.384	-229.552	799.313	166.947	-274.005	926.288	99.3851	276.155	659.36	838.142	292.461	679.314	1079.68	173.009	598.818	523.047	162.368	518.326	103.79	192.478	623.399	52.2917
1616	0	-179.66	591.327	929.259	-93.4938	508.813	1148.7	-181.522	740.726	552.819	-229.319	803.84	166.12	-273.4	930.467	98.6654	275.461	661.107	837.563	292.196	677.876	1078.87	172.491	600.914	522.295	162.282	518.55	103.942	192.424	623.407	52.2422
1617	0	-180.317	594.822	928.389	-94.5988	511.934	1147.71	-181.677	744.464	552.206	-229.192	807.418	165.511	-272.937	934.67	97.8356	274.916	662.858	837.046	292.078	677.598	1078.28	172.065	603.252	521.985	162.199	518.756	104.095	192.419	623.598	52.3334
1618	0	-181.117	598.164	927.74	-95.7795	514.945	1146.88	-181.794	747.533	551.332	-229.163	811.339	164.7	-272.222	938.72	96.8322	274.378	664.67	836.566	291.59	678.942	1077.66	171.556	605.353	521.133	162.071	518.972	104.285	192.393	623.54	52.1567
1619	0	-181.923	601.595	926.842	-97.1391	517.553	1145.81	-182.087	750.778	550.456	-228.842	815.214	163.861	-271.69	942.091	95.7547	273.8	666.283	836.229	291.094	680.651	1077.04	171.221	607.618	520.515	161.998	519.163	104.486	192.377	623.629	52.3315
1620	0	-182.673	604.836	925.96	-98.5926	520.129	1145.07	-182.199	753.846	549.492	-228.66	818.777	162.932	-271.159	945.947	94.6869	273.216	668.086	835.596	290.654	681.937	1076.18	170.635	610.085	519.654	161.914	519.361	104.623	192.396	623.588	52.0546
1621	0	-183.57	608.24	925.149	-99.8907	522.88	1144.23	-182.638	756.981	548.427	-228.33	822.33	161.699	-270.573	949.255	93.4461	272.73	669.84	835.145	290.033	683.373	1075.64	170.075	612.509	518.879	161.83	519.548	104.79	192.454	623.751	52.2606
1622	0	-184.353	611.408	924.264	-101.354	525.534	1143.21	-182.908	759.92	547.395	-228.082	825.342	160.62	-269.976	952.633	91.9377	272.094	671.695	834.643	289.61	684.115	1075.08	169.64	614.675	518.029	161.746	519.694	104.92	192.472	623.779	52.2705
1623	0	-185.241	614.709	923.207	-102.818	528.484	1142.3	-183.184	762.94	546.22	-227.855	828.21	159.468	-269.275	955.396	90.4026	271.45	673.486	834.147	288.97	685.641	1074.4	169.256	616.872	517.165	161.682	519.872	105.058	192.348	623.913	52.2951
1624	0	-186.187	618.27	922.229	-104.308	531.775	1141.25	-183.944	765.988	544.882	-227.581	831.143	158.097	-268.892	958.199	88.9531	270.798	675.209	833.712	288.416	686.516	1073.57	168.934	618.712	516.415	161.668	520.034	105.282	192.331	623.898	52.2388
1625	0	-187.252	622.025	921.247	-105.848	534.731	1140.31	-184.129	768.694	543.668	-227.287	834.06	156.808	-268.354	960.838	87.2257	270.201	677.015	833.275	287.432	687.515	1073.14	168.474	620.57	515.968	161.526	520.161	105.476	192.327	623.911	52.1907
1626	0	-188.072	625.106	920.22	-107.331	537.814	1139.18	-184.411	771.213	542.25	-226.994	836.33	155.465	-268.19	963.336	85.6672	269.592	678.828	832.851	286.761	689.257	1072.5	168.014	622.788	515.282	161.42	520.334	105.646	192.334	624.001	52.1924
1627	0	-189.043	628.59	919.315	-108.768	541.058	1138.18	-184.706	773.859	540.915	-226.708	838.619	153.947	-267.602	965.602	83.7565	268.869	680.692	832.423	285.868	691.323	1071.96	167.3	624.687	514.933	161.307	520.499	105.82	192.342	624.004	52.1942
1628	0	-189.949	632.004	918.237	-110.526	543.898	1137.25	-184.882	776.003	539.504	-226.536	840.725	152.54	-267.439	967.922	82.0505	268.148	682.558	832.051	284.995	693.09	1071.39	166.853	626.142	514.484	161.202	520.6	105.926	192.321	623.981	52.145
1629	0	-190.931	635.604	917.05	-112.162	547.372	1136.33	-185.17	778.429	537.917	-225.986	843.427	150.912	-266.996	970.131	80.0627	267.467	684.339	831.725	284.003	694.825	1070.87	166.903	626.267	514.754	161.104	520.737	106.036	192.313	624.004	52.1646
1630	0	-191.992	639.082	916.112	-113.937	550.195	1135.38	-185.375	780.807	536.442	-225.952	845.507	149.554	-266.546	971.864	77.9119	266.704	686.181	831.419	283.086	696.072	1070.52	166.889	626.87	515.596	160.998	520.838	106.121	192.307	624.019	52.1662
1631	0	-192.942	642.643	914.891	-115.61	553.366	1134.3	-185.475	782.748	534.831	-225.894	847.58	148.058	-266.255	974.26	76.1319	265.912	687.966	831.121	282.093	697.494	1070.19	165.101	632.046	513.346	160.91	520.926	106.239	192.309	624.015	52.1726
1632	0	-194.004	646.075	913.959	-117.466	556.777	1133.4	-185.451	784.186	533.128	-225.637	850.257	146.41	-265.858	976.565	74.1962	264.813	689.971	830.916	281.093	699.665	1069.95	164.487	633.803	512.544	160.738	521.103	106.282	192.332	624.014	52.2144
1633	0	-194.994	649.608	912.922	-119.155	560.164	1132.53	-185.249	785.348	531.201	-225.609	852.463	144.863	-265.407	978.772	72.3058	264.241	691.714	830.606	279.929	700.98	1069.68	163.923	635.226	512.371	160.599	521.18	106.367	192.294	624.013	52.2028
1634	0	-196.021	653.135	911.978	-120.918	563.592	1131.96	-184.929	786.348	529.3	-225.594	854.626	143.468	-264.476	981.427	70.5411	263.32	693.627	830.374	278.706	702.96	1069.5	163.705	635.365	512.406	160.436	521.29	106.41	192.33	623.993	52.3027
1635	0	-197.105	656.583	910.742	-122.903	567.219	1131.11	-184.731	787.411	527.435	-225.762	856.896	141.971	-264.017	984.002	68.8381	262.444	695.531	830.218	277.608	704.283	1069.29	163.164	636.64	512.242	160.279	521.434	106.472	192.335	623.996	52.2904
1636	0	-197.827	660.735	909.357	-124.525	571.551	1130.1	-184.161	787.701	525.428	-225.994	859.517	140.404	-263.522	986.776	67.3104	261.532	697.488	830.092	276.223	706.799	1069.24	162.708	637.736	511.905	160.154	521.548	106.507	192.367	623.882	52.4141
1637	0	-199.227	664.298	908.296	-126.826	575.293	1129.42	-183.553	787.623	523.193	-226.24	861.949	138.854	-262.898	989.84	65.5927	260.549	699.444	830.003	274.859	708.78	1069.06	162.312	639.102	511.752	160.03	521.643	106.62	192.304	623.965	52.3775
1638	0	-200.538	667.513	907.468	-129.037	578.688	1128.98	-183.204	788.081	520.967	-226.463	864.487	137.316	-262.524	992.45	64.3809	259.543	701.426	829.899	273.582	710.578	1069.02	161.783	640.379	511.722	159.898	521.758	106.674	192.284	623.954	52.426
1639	0	-201.501	671.416	906.039	-130.9	582.77	1127.93	-182.948	788.638	518.846	-226.576	866.524	135.792	-262.248	995.111	63.1541	258.531	703.464	829.799	272.056	712.407	1069	161.602	641.606	511.069	159.8	521.857	106.755	192.281	623.945	52.449
1640	0	-202.856	674.95	904.852	-133.156	586.483	1127.12	-182.742	788.945	516.713	-226.371	868.575	134.116	-261.872	997.253	61.7579	257.399	705.512	829.748	270.546	714.824	1068.93	160.538	643.102	510.761	159.68	521.941	106.869	192.282	623.914	52.4997
1641	0	-204.162	678.408	903.809	-135.362	590.121	1126.46	-182.612	789.424	514.693	-226.251	870.107	132.319	-261.49	999.051	60.1493	256.284	707.586	829.712	268.825	717.167	1068.88	159.923	644.566	510.786	159.564	522.023	106.953	192.289	623.879	52.5289
1642	0	-205.367	682.046	902.395	-137.468	593.938	1125.43	-182.571	790.294	512.775	-225.894	871.467	130.376	-261.096	1000.44	58.2232	255.016	709.784	829.63	267.156	719.453	1068.9	159.328	645.79	510.59	159.408	522.084	107.056	192.523	624.018	52.7643
1643	0	-206.657	685.574	901.126	-139.658	597.645	1124.54	-182.67	791.14	510.834	-225.471	872.088	128.363	-260.56	1001.61	56.1177	253.864	711.965	829.618	265.425	721.764	1068.95	158.864	647.005	510.538	159.258	522.161	107.171	192.299	623.831	52.5733
1644	0	-207.978	688.894	899.827	-141.88	601.144	1123.62	-182.924	792.27	508.911	-224.756	872.414	126.313	-259.804	1001.23	53.2538	252.716	714.126	829.602	263.704	723.959	1068.86	158.143	648.365	510.191	159.094	522.185	107.241	192.528	623.97	52.8296
1645	0	-209.465	692.116	898.458	-144.267	604.546	1122.64	-183.312	793.73	507.18	-224.119	872.313	124.145	-258.833	1000.69	50.1465	251.39	716.391	829.528	261.824	726.434	1068.86	157.894	649.604	509.896	158.962	522.204	107.35	192.561	623.961	52.8526
1646	0	-210.896	695.298	896.961	-146.648	608.246	1121.79	-183.579	795.108	505.368	-223.434	871.823	121.83	-257.854	999.683	46.7263	250.038	718.678	829.402	259.831	729.471	1068.65	156.633	651.227	509.735	158.831	522.219	107.478	192.528	623.905	52.8406
1647	0	-212.364	698.561	895.443	-149.268	611.433	1120.72	-183.973	796.447	503.468	-222.665	871.194	119.429	-256.654	998.454	43.1683	248.712	720.975	829.372	257.745	732.172	1068.51	156.023	652.747	509.437	158.683	522.34	107.565	192.556	623.844	52.877
1648	0	-213.928	701.494	893.919	-152.005	614.482	1119.75	-185.062	799.056	501.415	-222.07	870.243	116.974	-255.271	996.738	39.2959	247.268	723.408	829.213	255.663	735.047	1068.48	155.322	654.223	509.265	158.496	522.313	107.704	192.53	623.884	52.9018
1649	0	-215.45	704.701	892.307	-154.348	618.426	1118.72	-185.22	799.402	499.455	-221.798	869.031	114.571	-253.931	995.215	35.6393	245.819	725.93	829.003	253.447	738.071	1068.22	154.292	655.744	508.689	158.325	522.371	107.834	192.518	623.865	52.9265
1650	0	-217.118	707.671	890.723	-156.869	622.537	1117.5	-185.586	799.849	497.236	-220.528	867.628	112.065	-253.021	994.826	36.1739	244.327	728.427	828.657	251.162	741.326	1067.98	153.296	657.364	508.39	158.167	522.413	107.973	192.489	623.774	52.8951
1651	0	-218.796	710.776	889.23	-159.459	626.425	1116.57	-186.023	800.566	495.131	-219.926	866.668	110.39	-251.764	995.209	36.942	242.738	731.04	828.363	248.819	744.836	1067.61	152.519	659.05	508.42	158.012	522.499	108.158	192.488	623.82	52.9582
1652	0	-220.641	714.288	887.566	-162.073	630.78	1115.2	-186.336	801.178	492.841	-219.543	867.179	108.973	-250.083	996.321	37.3066	241	733.701	828.106	246.508	747.666	1067.31	151.397	660.464	507.645	157.914	522.579	108.374	192.472	623.869	52.9879
1653	0	-222.518	717.971	885.836	-164.772	635.017	1113.96	-186.287	801.617	490.66	-218.677	868.767	108.305	-248.538	997.311	37.7718	239.297	736.375	827.7	244.178	750.588	1067.02	149.566	664.606	507.157	157.767	522.693	108.659	192.434	623.823	52.9441
1654	0	-224.456	721.634	884.272	-167.596	639.041	1112.72	-186.057	802.485	488.742	-216.239	871.305	107.392	-247.773	998.267	38.1712	237.294	739.269	827.089	241.722	754.173	1066.45	148.24	667.932	511.482	157.589	522.827	108.915	192.411	623.908	53.0441
1655	0	-226.503	725.713	882.68	-170.22	643.792	1111.76	-186.133	804.868	487.029	-213.913	870.976	107.03	-246.777	998.211	38.8954	235.372	742.163	826.838	239.042	757.949	1066.1	148.189	669.415	513.36	157.396	522.904	109.313	192.384	623.904	53.0618
1656	0	-228.689	729.741	881.521	-173.138	647.734	1110.81	-185.455	807.286	486.464	-210.425	871.554	107.013	-246.013	998.492	39.5481	233.228	745.136	826.498	236.581	761.13	1065.74	144.81	669.897	507.837	157.21	523.06	109.68	192.38	623.975	53.1336
1657	0	-230.708	733.719	880.535	-176.001	651.509	1110.41	-184.412	809.705	485.707	-207.115	873.241	107.021	-244.828	998.844	40.2467	231.036	748.187	826.187	233.902	764.415	1065.46	142.781	671.618	507.264	156.888	523.207	110.201	192.325	624.019	53.1589
1658	0	-232.805	737.637	879.703	-178.981	654.674	1110.13	-183.033	812.948	485.133	-204.139	875.652	106.598	-243.923	999.177	40.8509	228.669	751.384	825.783	231.157	768.138	1065.25	140.652	673.309	507.513	156.503	523.442	110.663	192.209	624.151	53.3037
1659	0	-234.898	740.811	879.305	-181.751	658.792	1110.06	-181.683	816.568	484.165	-201.86	877.548	105.742	-243.642	999.265	41.0347	226.14	754.554	825.416	228.461	771.319	1065.18	138.465	675.021	507.42	156.157	523.6	111.11	192.152	624.229	53.3674
1660	0	-236.837	744.138	878.598	-184.653	662.271	1110.13	-181.131	820.589	483.877	-200.69	878.332	105.473	-243.469	999.372	41.1004	223.786	757.666	825.156	225.589	775.232	1065.29	136.159	676.891	507.522	155.807	523.752	111.74	192.111	624.248	53.4176
1661	0	-238.857	747.202	878.042	-187.296	666.267	1110.28	-181.475	823.98	483.496	-200.003	879	105.184	-243.336	999.398	41.0554	221.329	760.656	824.965	222.803	779.412	1065.33	134.605	677.931	505.953	155.562	523.91	112.489	191.978	624.212	53.3611
1662	0	-240.917	749.837	877.747	-189.874	669.981	1110.78	-182.887	826.974	483.64	-200.116	879.275	104.959	-243.489	999.454	40.9465	218.932	763.51	824.944	219.938	783.226	1065.47	133.018	677.229	507.695	155.423	524.131	113.051	191.657	624.082	53.0475
1663	0	-243.292	752.667	877.846	-192.318	672.953	1111.49	-184.843	828.954	484.016	-200.734	879.344	104.858	-243.675	999.49	40.8064	216.666	766.09	825.117	217.047	787.582	1065.48	131.45	677.727	508.019	155.337	524.481	113.81	191.815	624.221	53.1569
1664	0	-245.786	755.354	878.363	-194.557	675.923	1112.6	-187.264	830.13	484.573	-201.445	879.298	104.753	-243.885	999.56	40.652	214.249	768.565	825.341	214.128	791.274	1065.87	129.209	680.925	507.743	155.246	524.882	114.675	191.756	624.328	53.1181
1665	0	-248.165	757.543	879.265	-197.026	679.284	1113.43	-189.609	830.698	485.17	-202.131	879.093	104.788	-244.03	999.526	40.5078	212.011	770.919	825.657	211.393	795.511	1066.37	127.702	682.54	508.703	155.175	525.35	115.639	191.851	624.354	53.1389
1666	0	-250.629	760.41	880.28	-199.259	682.639	1114.75	-191.732	830.973	485.569	-202.661	879.107	104.677	-244.17	999.439	40.3888	209.757	773.02	826.416	208.652	799.828	1067	126.432	683.72	510.408	155.013	525.853	116.551	191.69	624.429	53.0421
1667	0	-252.986	763.004	881.175	-201.539	686.606	1116.04	-193.707	831.503	485.932	-203.248	878.992	104.657	-244.28	999.426	40.3425	207.41	775.238	827.34	205.818	804.141	1067.92	125.729	684.455	513.186	155.014	526.279	117.823	192.061	624.282	53.1741
1668	0	-255.321	765.493	882.015	-203.969	690.07	1117.34	-195.444	831.76	486.097	-203.562	878.957	104.611	-244.326	999.419	40.2706	205.168	777.174	828.585	203.012	807.959	1068.95	124.391	685.34	515.113	154.97	526.747	118.912	192.455	624.113	53.1954
1669	0	-257.836	768.304	882.684	-206.522	693.786	1118.1	-196.664	832.024	485.939	-204.085	878.07	104.278	-244.374	999.394	40.275	202.99	779.168	829.776	200.086	812.142	1070.11	121.166	686.681	515.098	154.91	527.242	120.189	192.573	624.218	53.2111
1670	0	-260.259	770.753	883.057	-208.944	697.3	1118.99	-197.815	832.743	485.903	-203.792	878.563	104.426	-244.391	999.4	40.2701	200.8	781.093	831.245	197.203	816.39	1071.37	121.268	687.368	515.328	155.027	527.734	121.519	192.593	624.419	53.2406
1671	0	-262.793	773.034	883.332	-211.43	700.392	1119.93	-198.675	833.257	485.723	-203.777	878.615	104.366	-244.377	999.396	40.2693	198.531	783.225	832.607	194.224	820.75	1072.5	119.905	688.706	517.754	155.053	528.474	122.762	192.302	624.939	53.2383
1672	0	-265.271	775.605	883.317	-214.159	703.27	1120.54	-199.662	834.177	485.617	-203.773	878.539	104.24	-244.383	999.371	40.2885	196.354	785.471	833.935	191.68	821.488	1073.42	119.413	689.846	519.466	155.108	529.14	124.021	192.425	625.124	53.3014
1673	0	-267.811	777.979	883.137	-213.332	702.221	1120.77	-200.766	835.498	485.624	-203.725	878.464	104.144	-244.366	999.352	40.3013	194.31	787.904	834.992	188.694	825.349	1074.39	116.91	691.591	520.586	155.04	529.896	125.419	192.493	625.284	53.3623
1674	0	-270.243	780.238	883.121	-212.535	701.16	1120.99	-201.725	836.606	485.675	-203.665	878.397	104.02	-244.353	999.359	40.3009	191.99	790.605	835.924	185.713	829.288	1075.29	115.489	693.254	520.769	155.058	530.678	126.781	192.53	625.433	53.4309
1675	0	-272.555	782.68	882.94	-211.799	700.137	1121.26	-202.929	837.959	485.686	-203.652	878.489	103.941	-244.371	999.378	40.2884	190.025	793.373	836.887	182.855	833.391	1075.93	114.004	695.176	521.109	154.814	531.513	128.24	192.508	625.621	53.5363
1676	0	-274.917	784.904	882.646	-210.982	699.045	1121.53	-204.159	839.346	485.761	-203.656	878.557	103.804	-244.378	999.398	40.3013	187.894	796.318	837.591	179.896	837.232	1076.93	113.773	697.177	522.277	154.783	532.37	129.587	192.565	625.739	53.6503
1677	0	-277.138	787.334	882.366	-210.283	697.996	1121.84	-205.146	840.673	485.722	-203.571	878.757	103.674	-244.394	999.382	40.2846	185.933	799.385	838.224	176.976	841.128	1077.68	112.983	699.384	523.013	154.6	533.211	131.045	192.505	625.901	53.7913
1678	0	-279.243	789.932	882.124	-209.543	696.992	1122.16	-206.447	842.356	485.686	-203.474	878.963	103.537	-244.391	999.469	40.3185	183.846	802.518	838.697	174.082	845.099	1078.34	112.15	702.06	523.538	154.473	534.284	132.576	192.485	626.106	53.9569
1679	0	-281.858	793.052	881.879	-208.297	695.544	1122.52	-207.268	843.608	485.602	-203.321	879.205	103.383	-244.333	999.442	40.3204	182.023	805.816	839.159	171.209	849.265	1078.99	110.798	705.173	523.637	154.331	535.43	134.248	192.972	625.869	54.1572
1680	0	-283.706	795.273	881.408	-207.352	694.327	1122.78	-208.187	845.115	485.394	-203.093	879.553	103.205	-244.3	999.508	40.3484	180.129	809.152	839.455	168.455	853.071	1079.39	109.042	708.724	523.353	154.318	536.643	136.126	193.158	625.862	54.2543
1681	0	-285.916	798.329	881.089	-206.46	693.394	1123.15	-209.032	846.469	485.262	-202.779	879.896	102.95	-244.273	999.554	40.3885	178.19	812.522	839.623	165.84	857.071	1079.54	107.075	713.041	524.896	154.139	538.129	138.044	193.291	626.14	54.459
1682	0	-288.108	801.359	880.801	-205.568	692.515	1123.55	-210.032	848.171	485.146	-202.627	880.259	102.75	-244.226	999.602	40.4075	176.222	816.007	839.737	163.229	861.006	1079.7	107.817	716.891	524.606	154.063	539.897	140.221	193.423	626.47	54.7038
1683	0	-289.801	804.311	880.25	-204.771	691.902	1124.05	-210.756	849.556	484.938	-202.563	880.557	102.526	-244.209	999.586	40.4502	174.439	819.515	839.802	160.652	864.795	1079.68	106.996	721.386	523.541	153.953	541.964	142.437	193.461	627.068	55.0473
1684	0	-291.501	807.383	879.809	-203.931	691.437	1124.74	-211.659	851.103	484.812	-202.478	880.692	102.34	-244.187	999.64	40.4658	172.439	822.983	839.877	158.086	868.598	1079.65	104.87	726.759	523.463	153.958	544.299	144.874	193.542	627.813	55.5751
1685	0	-293.144	810.58	879.73	-203.18	690.956	1125.61	-212.538	852.252	484.578	-202.483	880.71	102.242	-244.216	999.753	40.5304	170.67	826.496	839.92	155.568	872.542	1079.67	106.88	731.794	524.975	153.863	546.89	147.566	193.534	628.542	56.282
1686	0	-294.722	814.118	879.465	-202.418	690.711	1126.49	-213.556	853.507	484.464	-202.48	880.807	102.147	-244.191	999.687	40.4672	168.908	830.055	839.971	153.041	876.048	1079.74	106.291	737.626	524.958	153.809	549.757	150.373	193.537	629.508	56.9962
1687	0	-296.401	817.52	879.451	-201.585	690.457	1127.45	-214.456	854.403	484.413	-202.491	881.044	101.883	-244.237	999.766	40.5111	167.141	833.688	840.1	150.601	879.679	1079.81	105.531	743.734	522.602	153.603	552.988	153.444	193.61	630.463	57.7966
1688	0	-297.661	819.99	879.215	-201.086	690.245	1128.62	-215.46	855.207	484.25	-202.565	881.137	101.781	-244.246	999.848	40.5066	165.435	837.271	840.337	148.032	883.236	1080.07	105.099	749.688	522.449	153.411	556.788	156.923	193.35	631.462	58.8107
1689	0	-298.879	822.162	879.218	-200.467	690.243	1130.19	-216.452	856.016	484.188	-202.67	881.217	101.668	-244.243	999.806	40.4545	163.751	840.859	840.601	145.673	886.664	1080.29	104.454	757.938	523.352	152.955	561.061	160.601	193.21	632.67	60.2175
1690	0	-300.63	824.986	879.162	-199.826	690.543	1131.81	-217.919	857.362	484.038	-202.73	881.199	101.541	-244.289	999.868	40.4945	162.349	844.418	841.103	143.382	890.098	1080.53	104.071	765.858	523.16	152.47	565.896	164.809	193.092	634.181	61.6782
1691	0	-302.111	827.256	879.173	-199.72	690.911	1133.8	-218.555	857.897	483.95	-202.768	881.273	101.439	-244.22	999.736	40.4542	161.127	847.885	841.606	140.838	893.118	1080.98	104.35	774.268	523.565	151.737	571.349	169.501	192.439	635.758	63.5067
1692	0	-303.927	829.813	878.726	-198.868	691.964	1136.43	-219.304	858.107	483.838	-202.792	881.324	101.329	-244.257	999.843	40.4823	159.978	851.236	842.24	138.759	896.335	1081.14	104.329	783.509	523.989	151.029	577.526	174.348	192.531	638.022	65.9781
1693	0	-305.509	832.034	878.66	-198.582	692.924	1139.31	-220.228	858.669	483.77	-202.891	881.428	101.244	-244.207	999.73	40.4391	158.933	854.471	842.888	136.523	899.294	1081.39	104.194	793.819	524.293	150.326	584.382	179.63	192.058	640.192	68.7016
1694	0	-307.123	834.112	878.369	-198.65	694.576	1143.25	-221.043	858.974	483.52	-202.942	881.461	101.084	-244.237	999.788	40.4518	158.078	857.604	843.662	134.226	901.904	1081.66	103.934	804.018	525.127	149.301	591.691	185.252	191.231	643.054	72.48
1695	0	-308.635	835.75	878.105	-198.325	696.525	1147.45	-222.018	859.587	483.481	-203.009	881.422	100.974	-244.247	999.791	40.4552	157.33	860.504	844.507	132.431	904.711	1081.67	104.079	814.641	526.25	148.379	599.639	191.15	190.796	646.214	76.5157
1696	0	-310.085	837.138	877.964	-199.278	699.21	1152.09	-222.933	860.198	483.282	-203.096	881.553	100.838	-244.202	999.682	40.4292	156.568	863.303	845.357	130.485	907.169	1081.76	104.147	825.272	527.385	147.342	608.125	197.03	189.084	650.109	80.9929
1697	0	-311.436	838.705	877.662	-199.823	702.436	1156.97	-223.709	859.924	483.111	-203.233	881.473	100.747	-244.197	999.683	40.4008	155.975	866.059	846.146	128.792	909.631	1081.61	104.207	836.027	529.455	145.966	616.953	202.898	187.779	654.545	85.7172
1698	0	-312.811	840.295	877.279	-200.627	706.556	1162.53	-224.852	860.426	482.962	-203.368	881.433	100.613	-244.231	999.643	40.3865	155.481	868.776	846.834	127.072	911.918	1081.68	104.28	846.591	530.176	144.546	625.833	208.759	186.217	659.876	91.1187
1699	0	-313.666	841.4	876.943	-203.002	711.799	1167.75	-225.572	860.494	482.815	-203.506	881.442	100.473	-244.253	999.62	40.3746	155.108	871.521	847.657	125.603	914.005	1081.44	103.977	856.708	531.677	142.782	634.78	214.097	183.082	666.328	96.1727
1700	0	-314.741	842.795	876.648	-202.953	717.869	1173.09	-226.145	860.281	482.613	-203.579	881.295	100.333	-244.287	999.585	40.3629	154.932	874.039	848.507	124.355	916.077	1081.21	103.772	866.462	533.556	140.913	643.649	219.337	182.372	673.608	101.35
1701	0	-316.096	844.717	876.413	-203.513	725.653	1176.31	-227.197	860.361	482.373	-203.746	881.166	100.281	-244.33	999.584	40.3542	154.866	876.53	849.672	123.105	918.024	1080.66	103.704	876.086	535.405	138.842	652.099	224.181	181.052	682.603	104.412
1702	0	-316.985	846.076	876.037	-205.195	734.496	1179.55	-227.849	860.416	482.254	-203.829	881.149	100.19	-244.331	999.628	40.3116	154.68	878.95	851.154	122.234	920.073	1080.17	103.296	885.214	537.613	136.773	660.604	227.883	178.611	692.656	107.49
1703	0	-317.657	846.872	875.813	-207.793	744.591	1182.04	-228.296	860.298	482.05	-203.898	881.094	100.111	-244.322	999.588	40.3282	154.812	881.292	852.668	121.368	922.089	1079.6	103.131	893.786	539.719	135.065	670.623	229.908	175.255	703.961	109.821
1704	0	-318.598	848.023	875.541	-210.578	756.253	1182.78	-228.89	860.487	481.89	-203.948	881.081	100.049	-244.349	999.542	40.2914	154.679	883.578	854.189	120.645	924.184	1078.95	103.803	901.772	541.806	133.293	681.542	230.687	171.71	716.834	110.403
1705	0	-319.34	849.216	875.389	-213.163	769.405	1182.63	-229.551	860.847	481.823	-204.052	881.159	99.973	-244.358	999.545	40.2911	154.715	885.861	855.47	120.03	926.347	1078.23	102.773	910.036	543.966	131.613	693.41	230.053	168.365	731.196	110.088
1706	0	-319.892	850.178	875.425	-215.084	778.38	1181.18	-230.046	861.21	481.817	-204.13	881.169	99.956	-244.376	999.563	40.2816	154.707	888.03	856.592	119.491	928.552	1077.74	102.938	917.791	545.643	129.955	705.69	228.766	165.685	741.381	108.481
1707	0	-320.416	851.161	875.321	-217.003	792.133	1179.32	-230.471	861.249	481.727	-204.172	881.157	99.9786	-244.301	999.336	40.2529	154.506	890.281	857.789	118.994	930.698	1077.18	103.106	925.017	547.144	128.434	718.029	226.723	163.007	756.344	106.46
1708	0	-321	852.36	875.345	-218.548	807.676	1177.51	-230.756	861.9	481.818	-204.239	881.192	99.9534	-244.303	999.322	40.2295	154.322	892.729	858.931	118.418	932.844	1076.73	103.582	932.453	548.622	126.839	730.905	223.796	160.703	773.097	104.49
1709	0	-321.691	853.991	875.394	-219.538	823.568	1174.79	-231.077	862.585	481.859	-204.284	881.116	99.9301	-244.315	999.312	40.2209	154.107	895.409	860.261	118.056	935.187	1076.34	103.983	939.129	549.609	125.131	745.011	219.574	158.954	790.2	101.607
1710	0	-322.222	855.561	875.507	-220.028	840.39	1171.84	-231.334	863.229	481.925	-204.34	881.081	99.9406	-244.265	999.22	40.2283	153.99	897.731	861.347	117.97	937.809	1075.79	104.377	945.703	551.142	123.677	759.51	214.899	157.705	808.232	98.5023
1711	0	-322.335	856.965	875.481	-219.857	860.831	1169.57	-231.479	863.947	481.943	-204.363	881.154	99.9589	-244.21	999.064	40.1985	154.042	899.304	862.603	117.785	940.219	1075.3	104.291	951.55	551.96	122.886	773.77	209.952	157.116	829.883	96.0655
1712	0	-322.383	858.429	875.469	-219.845	879.419	1166.12	-231.562	864.605	482.006	-204.378	881.113	99.9999	-244.237	999.158	40.2063	154.18	900.566	863.594	117.672	942.567	1074.83	105.73	957.325	553.131	121.999	789.206	204.168	156.369	849.682	92.4568
1713	0	-322.273	859.692	875.449	-219.015	898.39	1162.87	-231.589	865.487	482.03	-204.398	881.156	100.031	-244.222	999.194	40.245	154.132	902.722	864.705	117.569	944.906	1074.41	105.503	963.223	553.699	121.692	805.253	197.966	156.439	869.862	89.0471
1714	0	-322.021	861.177	875.446	-217.965	918.38	1159.6	-231.555	866.171	482.094	-204.401	881.171	100.077	-244.227	999.148	40.2038	154.281	904.951	865.781	117.67	947.322	1074.17	105.273	968.483	554.09	121.673	821.686	191.628	156.73	891.063	85.62
1715	0	-322.412	863.543	875.685	-216.589	938.604	1156.52	-231.435	867.103	482.205	-204.371	881.158	100.126	-244.208	999.12	40.2067	154.54	907.145	866.595	117.833	949.83	1073.88	105.621	973.434	554.751	122.117	838.361	185.134	157.347	912.497	82.3822
1716	0	-321.61	865.216	875.751	-215.245	959.058	1153.43	-231.281	868.326	482.326	-204.348	881.211	100.17	-244.225	999.138	40.2024	154.658	909.307	867.471	118.035	952.298	1073.69	105.707	977.774	554.713	122.852	855.884	178.55	157.932	934.162	79.1297
1717	0	-321.041	866.891	875.839	-213.24	979.524	1150.81	-231.114	869.418	482.45	-204.281	881.173	100.206	-244.247	999.211	40.2094	154.943	911.497	868.044	118.362	954.824	1073.51	105.559	981.982	555.121	123.828	873.546	172.067	159.177	955.838	76.3458
1718	0	-320.795	869.432	875.927	-211.305	1000.26	1148.64	-230.831	870.511	482.565	-204.248	881.276	100.259	-244.24	999.214	40.2678	155.452	913.755	868.674	118.788	957.352	1073.45	105.292	986.347	555.005	125.09	891.096	165.871	160.353	977.782	74.0209
1719	0	-320.37	872.497	876.113	-208.914	1020.77	1146.94	-230.571	872.153	482.701	-204.185	881.36	100.311	-244.204	999.13	40.2451	156.056	916.189	869.081	119.408	959.976	1073.41	105.356	989.471	555.35	126.762	908.518	159.964	161.985	999.502	72.1547
1720	0	-319.775	875.395	876.304	-206.363	1041.09	1145.85	-230.091	873.022	482.827	-204.155	881.544	100.41	-244.259	999.329	40.3014	156.747	918.582	869.438	120.067	962.697	1073.28	105.628	992.506	554.49	128.638	926.303	154.576	163.777	1021.03	70.9099
1721	0	-319.039	878.174	876.336	-203.949	1060.6	1144.93	-229.716	874.421	483.023	-204.068	881.611	100.501	-244.289	999.375	40.3067	157.52	921.133	869.536	120.825	965.421	1073.25	105.885	996.518	552.457	130.689	943.694	149.591	165.432	1041.76	69.8237
1722	0	-318.31	880.905	876.611	-201.023	1079.74	1144.88	-229.338	875.574	483.168	-203.956	881.608	100.574	-244.301	999.416	40.3022	158.292	923.814	869.46	121.642	967.949	1073.26	105.778	999.965	553.351	132.952	960.71	144.992	167.598	1062.11	69.6191
1723	0	-317.498	883.879	876.772	-197.957	1098.17	1144.91	-228.781	877.024	483.348	-203.867	881.76	100.658	-244.351	999.485	40.3126	159.188	926.47	869.165	122.715	970.614	1073.22	105.761	1001.53	553.626	135.235	977.309	140.878	169.905	1081.75	69.4823
1724	0	-316.377	886.332	876.88	-195.215	1115.66	1145.06	-228.209	877.984	483.5	-203.72	881.835	100.795	-244.393	999.542	40.3564	160.221	929.115	868.739	123.841	973.478	1073.06	106.27	1003.91	552.12	137.64	993.491	137.192	171.888	1100.44	69.4753
1725	0	-315.135	888.63	876.955	-192.606	1132.31	1145.51	-227.492	879.518	483.733	-203.544	881.817	100.906	-244.446	999.634	40.3647	161.168	931.804	868.046	125.18	976.562	1072.93	106.698	1006.39	552.419	140.032	1008.9	133.764	173.737	1118.31	69.7637
1726	0	-313.807	890.881	877.071	-189.55	1148.31	1146.71	-226.707	880.243	483.741	-203.365	881.813	101.006	-244.427	999.608	40.3787	162.172	934.608	867.19	126.421	979.54	1072.69	106.365	1008.74	548.249	142.423	1023.71	130.774	176.035	1135.51	70.7987
1727	0	-312.559	893.26	877.318	-187.047	1163.15	1147.6	-225.74	881.822	483.958	-203.197	881.89	101.119	-244.418	999.608	40.386	163.956	936.425	866.339	127.882	982.677	1072.39	106.035	1010.91	546.432	144.689	1037.41	128.156	177.778	1151.56	71.5315
1728	0	-311.383	895.785	877.587	-184.984	1176.24	1148.55	-225.091	883.592	484.264	-203.016	881.981	101.221	-244.373	999.545	40.3819	165.243	939.09	865.07	129.36	986.177	1072	107.005	1011.84	545.35	146.91	1049.97	125.731	179.082	1165.87	72.3255
1729	0	-309.695	897.777	877.864	-183.066	1187.62	1149.5	-224.123	885.098	484.457	-202.827	881.999	101.371	-244.395	999.591	40.3931	166.421	942.072	863.686	131.023	989.698	1071.66	105.635	1013.63	543.525	148.586	1061.13	123.631	180.24	1178.46	73.1117
1730	0	-307.968	899.799	878.161	-182.032	1197.06	1149.93	-223.001	886.224	484.635	-202.58	882.168	101.468	-244.39	999.593	40.387	167.61	945.363	862.003	132.807	993.522	1071.01	104.831	1014.52	543.34	149.799	1070.61	121.603	180.516	1189.11	73.3799
1731	0	-306.457	902.258	878.517	-181.012	1204.82	1150.21	-221.861	887.778	484.925	-202.337	882.144	101.656	-244.396	999.563	40.3733	168.726	948.672	860.123	134.659	997.486	1070.58	104.727	1015.7	541.719	150.64	1078.4	119.614	180.776	1198.08	73.4999
1732	0	-305.013	905.032	878.943	-180.713	1209.89	1149.85	-220.888	889.887	485.341	-202.111	882.153	101.84	-244.417	999.612	40.3857	169.762	952.616	857.932	136.428	1001.65	1070.09	105.014	1017.75	537.997	150.467	1084.5	117.841	180.316	1204.36	72.9828
1733	0	-302.639	906.281	879.324	-180.954	1212.61	1148.77	-219.615	891.516	485.613	-201.877	882.157	101.976	-244.409	999.624	40.3996	170.927	956.644	855.915	138.42	1006.17	1069.59	104.677	1018.87	536.212	149.872	1088.86	116.61	179.316	1208.29	71.737
1734	0	-300.526	908.406	879.828	-180.949	1213.1	1146.36	-218.33	893.168	485.966	-201.685	882.295	102.129	-244.42	999.638	40.3984	172.289	961.081	854.23	140.404	1010.82	1069.13	105.698	1019.58	535.13	148.835	1090.76	114.815	178.561	1209.99	69.1662
1735	0	-298.204	910.503	880.451	-182.212	1213.03	1141.77	-217.093	895.231	486.41	-201.434	882.459	102.301	-244.422	999.701	40.4154	173.975	965.508	852.661	142.563	1015.63	1068.57	104.305	1021.07	532.509	148.208	1090.58	113.082	176.538	1211.13	64.4157
1736	0	-295.732	912.622	880.968	-182.605	1212.91	1139.36	-215.743	896.582	486.66	-201.239	882.412	102.607	-244.434	999.709	40.4322	175.342	970.572	851.332	144.838	1020.72	1068.21	104.641	1022.79	531.409	148.362	1091.46	112.184	175.387	1212.22	61.8536
1737	0	-293.393	915.187	881.676	-181.912	1211.85	1139.42	-214.221	898.828	487.18	-201.061	882.679	102.891	-244.398	999.647	40.4247	177.002	975.919	850.445	146.986	1025.67	1067.8	104.773	1024.34	531.598	148.371	1093.6	111.772	175.32	1212.37	61.7434
1738	0	-290.564	917.122	882.406	-180.904	1211.3	1138.2	-212.573	901.157	487.624	-200.83	882.671	103.213	-244.378	999.68	40.4539	178.5	981.886	849.474	149.562	1031.01	1067.28	105.063	1026.97	531.996	148.667	1094.66	111.733	175.569	1213.02	60.3695
1739	0	-288.192	919.503	883.109	-180.041	1210.45	1137.79	-210.855	903.422	488.084	-200.589	882.706	103.471	-244.344	999.632	40.4532	179.887	987.57	849.139	152.074	1036.49	1067.04	106.088	1029.75	532.238	149.194	1095.37	111.925	175.673	1213.39	59.8002
1740	0	-286.611	923.658	883.883	-179.324	1209.34	1138.13	-209.193	905.513	488.414	-200.304	882.797	103.869	-244.327	999.635	40.4692	181.568	993.086	849.682	154.56	1041.89	1066.87	107.683	1033.03	534.817	149.514	1096.28	111.922	175.631	1213.49	59.9734
1741	0	-283.86	926.583	884.43	-178.517	1208.26	1137.9	-207.472	907.881	488.783	-200.086	882.852	104.241	-244.251	999.599	40.5009	183.407	998.757	851.056	157.174	1047.29	1066.67	110.453	1037.08	534.701	149.749	1097.05	111.905	175.678	1213.62	59.5896
1742	0	-281.771	929.757	885.154	-177.203	1207.13	1138.05	-205.84	910.379	489.16	-199.837	883.023	104.573	-244.263	999.641	40.5545	185.099	1004.52	852.573	159.851	1052.57	1066.64	113.311	1041	535.109	150.057	1097.72	111.698	176.233	1213.7	59.5718
1743	0	-278.159	931.705	885.444	-176.174	1206.35	1137.88	-204.072	912.435	489.517	-199.611	883.136	105.004	-244.265	999.651	40.5746	187.319	1010.14	853.959	162.181	1057.41	1066.74	115.002	1046.64	533.974	150.478	1098.28	111.555	176.503	1214.13	59.2441
1744	0	-275.664	934.677	886.175	-175.368	1205.41	1137.72	-202.381	914.624	489.928	-199.322	883.261	105.47	-244.235	999.604	40.5666	189.872	1015.42	855.253	164.64	1062.28	1067.05	118.241	1048.19	535.537	150.772	1098.9	111.298	176.549	1214.4	58.9235
1745	0	-272.704	937.577	886.468	-174.621	1204.51	1137.7	-200.511	916.631	490.325	-199.124	883.436	105.941	-244.232	999.644	40.5839	192.284	1020.71	856.301	166.612	1066.41	1067.54	120.474	1051.29	535.042	150.945	1099.44	111.094	176.538	1214.71	58.745
1746	0	-269.422	939.991	886.801	-173.937	1203.52	1137.65	-198.627	918.798	490.653	-198.943	883.667	106.41	-244.174	999.545	40.5767	195.011	1025.83	857.1	169.055	1070.85	1068.11	121.78	1053.98	536.117	151.034	1100.04	110.907	176.462	1214.93	58.538
1747	0	-266.093	941.981	887.047	-173.304	1202.71	1137.83	-196.887	921.512	491.046	-198.601	883.734	106.981	-244.103	999.564	40.5953	197.48	1031.4	857.732	171.556	1075.17	1068.74	123.428	1056.78	535.009	151.49	1100.1	110.95	176.336	1215.33	58.5555
1748	0	-263.664	945.442	887.63	-172.798	1201.42	1137.43	-194.923	923.898	491.493	-198.249	883.587	107.553	-243.873	999.426	40.5268	199.319	1038	857.81	174.407	1079.69	1069.31	124.847	1058.88	536.039	151.162	1100.93	110.634	176.082	1215.25	57.9968
1749	0	-260.349	948.345	887.863	-172.144	1200.33	1137.5	-192.756	925.632	491.842	-197.771	883.763	108.122	-243.718	999.341	40.5049	202.174	1042.83	857.998	177.283	1083.96	1069.85	126.418	1061.2	536.086	151.095	1101.3	110.408	175.977	1215.37	57.9052
1750	0	-257.046	950.982	888.324	-171.408	1199.47	1137.73	-191.24	928.51	492.244	-197.378	884.055	108.741	-243.528	999.067	40.3517	205.336	1046.49	857.798	180.136	1088.17	1070.53	128.132	1063.77	535.096	151.08	1101.69	110.152	175.954	1215.72	57.9719
1751	0	-253.868	953.834	888.496	-170.698	1198.52	1137.87	-189.5	930.933	492.763	-197.05	884.043	109.449	-243.58	999.402	40.546	208.171	1049.81	857.736	182.88	1092.03	1071.1	129.714	1066.1	535.653	151.082	1102.04	110.029	175.905	1215.98	57.9561
1752	0	-251.135	957.254	889.072	-169.962	1197.48	1138	-187.78	933.008	493.239	-196.81	884.501	110.324	-243.466	999.434	40.508	210.345	1054.34	857.54	185.928	1096.03	1071.67	131.122	1068.23	536.117	151.085	1102.48	109.919	175.881	1216.15	57.9183
1753	0	-248.223	960.519	889.702	-169.26	1196.56	1138.18	-186.116	935.092	493.882	-196.463	884.668	110.955	-243.449	999.381	40.5097	212.834	1058.49	857.201	189.353	1100.42	1072.25	132.909	1070.44	535.066	150.84	1102.77	109.776	175.825	1216.44	57.9402
1754	0	-245.23	963.677	890.43	-168.566	1195.43	1138.29	-184.724	937.401	494.7	-196.621	885.351	111.746	-243.414	999.351	40.4727	215.615	1062.07	856.685	192.175	1104.06	1072.86	134.325	1072.57	536.05	150.8	1103.06	109.622	175.759	1216.53	57.8926
1755	0	-242.528	966.934	891.1	-167.853	1194.37	1138.54	-183.431	939.431	495.445	-196.544	886.331	112.861	-243.393	999.406	40.4684	218.226	1065.32	856.214	195.136	1107.82	1073.36	135.947	1074.75	536.403	150.854	1103.32	109.526	175.713	1216.67	57.9758
1756	0	-240.099	970.456	892.148	-167.11	1193.3	1138.64	-182.122	941.646	496.383	-196.089	886.181	113.852	-243.464	999.632	40.5263	220.754	1068.32	855.778	198.266	1111.64	1073.88	137.589	1076.7	535.278	150.934	1103.56	109.405	175.696	1216.81	57.9228
1757	0	-237.327	972.775	893.013	-166.404	1192.13	1138.79	-180.962	943.918	497.306	-196.32	887.273	114.863	-244.087	999.718	40.7491	223.027	1071.18	855.375	201.209	1115.23	1074.4	139.048	1078.41	536.758	151.031	1103.7	109.326	175.644	1216.85	57.9139
1758	0	-234.665	975.329	894.248	-165.709	1190.99	1138.96	-179.83	946.189	498.322	-196.387	888.061	116.244	-244.189	999.694	40.7044	225.244	1074.09	855.091	204.174	1118.65	1074.84	140.673	1079.76	537.209	151.041	1103.85	109.228	175.579	1216.92	57.9185
1759	0	-232.247	978.081	895.382	-164.933	1189.82	1139.16	-178.901	948.602	499.468	-196.057	889.135	117.346	-244.141	999.458	40.5352	227.419	1076.96	854.855	206.938	1121.95	1075.32	141.485	1081.27	535.94	151.094	1104	109.112	175.596	1216.96	57.9547
1760	0	-230.027	980.495	896.767	-164.257	1188.68	1139.37	-177.835	951.16	500.611	-195.694	889.83	118.841	-244.215	999.221	40.4079	229.618	1079.77	854.718	209.559	1125.11	1075.79	142.801	1082.14	537.178	151.144	1104.12	109.017	175.513	1217.03	58.0031
1761	0	-227.924	983.216	898.195	-163.381	1187.77	1139.77	-176.773	953.67	501.784	-195.417	890.439	120.12	-243.923	998.888	40.0945	231.63	1082.5	854.763	212.16	1128.32	1076.31	143.215	1083.6	536.075	151.193	1104.2	108.897	175.629	1217.33	58.2467
1762	0	-225.973	985.697	899.586	-162.62	1186.62	1139.91	-175.705	956.553	502.984	-194.724	889.571	121.781	-243.898	998.697	39.9837	233.654	1085.19	855.008	214.542	1131.31	1076.83	144.486	1084.23	536.909	151.345	1104.25	108.868	175.631	1217.4	58.2242
1763	0	-223.941	987.89	901.154	-161.838	1185.45	1140.03	-174.965	959.78	504.29	-193.943	890.423	123.14	-243.907	998.459	39.897	235.686	1087.71	855.3	216.888	1134.19	1077.32	146.679	1084.66	536.649	151.416	1104.34	108.704	175.654	1217.43	58.1834
1764	0	-222.155	990.516	902.662	-161.112	1184.21	1140.23	-174.076	962.902	505.484	-193.001	892.21	124.459	-243.899	998.182	39.8457	237.544	1090.29	855.71	219.189	1137.22	1077.84	147.347	1085.48	537.516	151.458	1104.37	108.671	175.621	1217.4	58.2245
1765	0	-220.523	992.925	904.235	-160.323	1183.04	1140.36	-173.178	966.045	506.718	-192.159	893.431	125.881	-243.857	997.913	39.9272	239.236	1092.88	856.138	221.426	1139.94	1078.36	148.608	1085.72	537.745	151.506	1104.36	108.573	175.65	1217.45	58.2001
1766	0	-218.811	995.09	905.763	-159.582	1181.79	1140.5	-172.497	969.316	507.986	-190.924	894.531	127.429	-243.817	997.771	40.0664	240.946	1095.32	856.616	223.662	1142.79	1078.92	150.356	1085.97	538.362	151.555	1104.39	108.491	175.632	1217.4	58.1784
1767	0	-217.35	997.49	907.494	-158.928	1180.57	1140.75	-171.972	972.889	509.293	-189.783	895.705	128.892	-244.209	997.052	40.1393	242.292	1097.81	856.985	225.605	1145.49	1079.57	150.703	1086.35	538.723	151.65	1104.4	108.388	175.527	1217.4	58.2604
1768	0	-215.832	999.816	909.144	-158.233	1179.37	1140.89	-171.316	976.237	510.569	-188.471	897.122	130.437	-243.789	996.776	40.247	244.014	1100.16	857.422	227.582	1148.09	1080.06	152.601	1086.28	538.882	151.652	1104.42	108.286	175.463	1217.4	58.2411
1769	0	-214.385	1002.07	910.821	-157.461	1178.13	1141.06	-170.846	979.825	511.904	-187.16	898.728	131.898	-242.974	996.665	40.2577	245.229	1102.3	857.602	229.505	1150.76	1080.54	152.571	1086.73	538.905	151.69	1104.38	108.244	175.476	1217.38	58.2513
1770	0	-212.993	1004.17	912.419	-156.732	1176.94	1141.24	-170.643	983.969	513.233	-185.682	900.328	133.464	-242.77	996.451	40.387	246.456	1104.39	857.792	231.504	1153.49	1080.91	154.243	1086.72	539.705	151.778	1104.43	108.192	175.445	1217.39	58.2773
1771	0	-211.613	1006.29	914.109	-155.988	1175.71	1141.39	-170.294	987.752	514.459	-184.147	902.097	134.74	-242.663	996.334	40.5827	247.546	1106.41	858.014	233.113	1156.08	1081.47	154.819	1086.89	539.991	151.84	1104.46	108.114	175.429	1217.38	58.2664
1772	0	-210.292	1008.36	915.737	-155.222	1174.48	1141.58	-169.986	991.457	515.68	-182.792	903.658	136.448	-241.994	996.047	40.5857	248.497	1108.45	858.124	234.855	1158.69	1081.97	156.693	1086.59	539.555	151.859	1104.49	108.014	175.436	1217.35	58.2938
1773	0	-209.022	1010.41	917.532	-154.503	1173.28	1141.77	-170.021	995.513	517.016	-181.189	905.361	137.776	-241.433	995.827	40.643	249.561	1110.44	858.281	236.394	1161.31	1082.31	157.182	1086.86	539.529	151.869	1104.57	107.939	175.396	1217.37	58.3261
1774	0	-207.786	1012.36	918.9	-153.767	1172.06	1142	-169.959	1000.17	518.565	-179.769	907.26	139.256	-240.341	995.712	40.6373	250.516	1112.45	858.44	238.01	1163.88	1082.78	158.383	1087.06	541.194	151.897	1104.6	107.879	175.373	1217.36	58.3935
1775	0	-206.785	1014.54	920.572	-153.033	1170.84	1142.21	-170.122	1004.53	519.772	-178.169	908.793	140.695	-239.622	995.74	40.8712	251.407	1114.47	858.578	239.439	1166.49	1083.19	158.493	1087.28	541.281	151.745	1104.62	107.784	175.347	1217.35	58.4416
1776	0	-205.541	1016.44	922.055	-152.347	1169.6	1142.42	-170.719	1009.19	520.916	-176.838	910.735	141.985	-239.111	996.006	41.2615	252.36	1116.57	858.728	240.882	1169.06	1083.5	160.154	1087.15	540.426	151.771	1104.71	107.698	175.274	1217.32	58.4869
1777	0	-204.407	1018.4	923.472	-151.603	1168.39	1142.64	-170.965	1013.46	522.037	-175.652	912.893	143.363	-238.664	996.393	41.614	253.356	1118.59	858.875	242.104	1171.5	1083.95	160.885	1087.87	541.717	151.681	1104.75	107.553	175.259	1217.31	58.5496
1778	0	-203.467	1020.55	924.789	-150.905	1167.15	1142.83	-170.953	1017.21	523.165	-174.675	915.529	144.581	-238.778	997.518	42.2427	254.406	1120.72	858.962	243.533	1173.93	1084.13	160.888	1088.29	541.664	151.619	1104.84	107.5	175.198	1217.29	58.5755
1779	0	-202.357	1022.53	926.152	-150.189	1165.89	1143	-171.066	1021.24	524.304	-174.046	918.186	145.785	-238.865	999.162	42.6987	255.199	1122.95	858.992	244.866	1176.33	1084.52	162.157	1088.43	540.957	151.512	1104.87	107.385	175.155	1217.24	58.5848
1780	0	-201.396	1024.64	927.275	-149.479	1164.73	1143.2	-171.379	1025.54	525.441	-173.87	921.576	146.705	-239.247	1001.52	43.1859	256.245	1125.24	858.949	246.201	1178.76	1084.71	162.697	1089.46	541.968	151.467	1104.96	107.291	175.106	1217.29	58.6317
1781	0	-200.501	1026.86	928.349	-148.724	1163.53	1143.41	-171.548	1029.34	526.253	-174.155	925.518	147.396	-240.104	1004.75	43.6562	257.217	1127.71	858.843	247.685	1181.13	1084.93	163.905	1090.09	542.799	151.396	1105.02	107.232	175.101	1217.29	58.6797
1782	0	-199.344	1028.58	929.43	-148.029	1162.3	1143.65	-171.995	1033.23	527.259	-175.077	930.654	148.115	-241.349	1008.86	44.121	257.963	1130.27	858.642	248.669	1183.39	1085.42	164.875	1091.03	541.46	151.357	1105.07	107.156	175.036	1217.28	58.7546
1783	0	-198.373	1030.83	930.273	-147.273	1161.08	1143.82	-172.069	1036.34	528.108	-176.311	935.203	148.358	-242.948	1014.17	44.449	258.701	1133.05	858.471	249.999	1185.79	1085.69	164.265	1092.27	540.838	151.345	1105.16	107.098	175.033	1217.27	58.7709
1784	0	-197.404	1033.05	931.023	-146.552	1159.83	1144	-172.957	1040.35	528.886	-177.939	941.247	148.434	-244.989	1020.48	44.7888	259.343	1135.97	858.294	251.259	1188.1	1085.91	166.318	1093.43	541.723	151.318	1105.21	107.019	174.995	1217.23	58.7836
1785	0	-196.377	1035.07	931.937	-145.817	1158.65	1144.19	-173.186	1043.41	529.583	-180.011	947.895	148.55	-247.214	1027.72	44.9751	260.568	1137.31	858.11	252.433	1190.43	1086.13	165.861	1094.84	541.565	151.267	1105.33	106.984	174.971	1217.26	58.8193
1786	0	-195.326	1037.13	932.474	-145.079	1157.41	1144.36	-173.521	1046.88	530.323	-182.696	955.446	148.219	-249.73	1036.07	44.9637	261.34	1140.48	857.721	253.824	1192.78	1086.3	166.88	1096.41	541.604	151.259	1105.43	106.897	174.949	1217.23	58.8257
1787	0	-194.383	1039.49	933.064	-144.329	1156.23	1144.54	-173.885	1050.32	530.959	-185.93	963.028	147.957	-252.294	1045.47	44.8206	261.745	1143.27	857.301	254.793	1195.04	1086.68	166.645	1098.31	542.471	151.236	1105.53	106.864	174.94	1217.26	58.8446
1788	0	-193.438	1041.64	933.563	-143.621	1155.01	1144.71	-174.464	1054.13	531.652	-189.612	971.987	147.543	-254.949	1055.83	44.5973	261.839	1147.2	857.213	255.838	1197.26	1086.89	167.13	1100.05	541.089	151.173	1105.61	106.825	174.889	1217.25	58.8544
1789	0	-192.376	1043.6	933.894	-142.867	1153.85	1144.88	-174.931	1057.99	532.29	-193.668	981.595	147.172	-257.585	1067.3	44.3794	263.101	1148.98	856.853	256.927	1199.56	1087.06	167.231	1101.77	540.973	151.157	1105.82	106.819	174.884	1217.3	58.868
1790	0	-191.454	1045.54	934.328	-142.137	1152.64	1145.06	-175.578	1062.13	532.91	-197.746	991.758	146.796	-260.028	1079.28	44.1543	264.011	1150.91	856.394	257.891	1201.93	1087.17	167.864	1103.89	542.03	151.122	1105.97	106.839	174.854	1217.3	58.8802
1791	0	-190.635	1047.65	934.62	-141.382	1151.39	1145.22	-176.412	1066.68	533.581	-202.226	1001.57	146.605	-262.272	1091.7	44.3626	264.392	1153.6	856.068	258.67	1204.04	1087.31	167.591	1105.63	540.129	151.108	1106.09	106.837	174.851	1217.27	58.8839
1792	0	-189.787	1049.55	934.892	-140.649	1150.22	1145.37	-177.358	1071.57	534.283	-206.435	1011.47	146.613	-264.58	1104.71	44.9713	264.555	1156.78	855.667	259.807	1206.42	1087.42	167.086	1108.4	541.559	151.019	1106.29	106.826	174.824	1217.3	58.8786
1793	0	-188.934	1051.22	935.24	-139.933	1149	1145.55	-178.39	1076.89	535.038	-210.855	1021.39	146.789	-266.603	1117.99	45.7677	264.906	1159.43	855.207	260.596	1208.69	1087.67	167.553	1110.2	540.137	150.929	1106.38	106.814	174.781	1217.29	58.889
1794	0	-187.948	1052.99	935.565	-139.211	1147.81	1145.72	-179.428	1082.52	535.811	-214.648	1032.13	146.937	-268.781	1131.19	46.9034	265.464	1162.08	854.855	261.345	1210.99	1087.77	168.134	1112.3	541.096	150.848	1106.55	106.79	174.744	1217.31	58.9036
1795	0	-187.414	1054.83	935.909	-138.488	1146.63	1145.91	-180.611	1088.65	536.66	-218.64	1042.77	147.293	-270.864	1143.94	48.183	265.789	1164.79	854.392	262.031	1213.29	1087.86	168.686	1114.23	540.066	150.844	1106.7	106.843	174.707	1217.34	58.9275
1796	0	-186.9	1056.82	936.104	-137.797	1145.41	1146.05	-181.829	1094.81	537.456	-222.307	1053.6	147.755	-273.641	1156.85	49.7981	266.09	1167.49	853.858	262.664	1215.58	1087.97	167.85	1116.34	539.035	150.785	1106.84	106.88	174.639	1217.33	58.9083
1797	0	-186.417	1058.72	936.49	-137.036	1144.16	1146.21	-183.153	1101.32	538.393	-225.416	1064.08	148.318	-275.927	1168.87	51.3823	266.49	1170.14	853.546	263.355	1217.82	1088.08	167.665	1118.86	539.303	150.672	1106.99	106.935	174.641	1217.3	58.9071
1798	0	-185.914	1060.61	936.888	-136.344	1143.01	1146.42	-184.49	1108.38	539.482	-228.497	1074.64	149.161	-278.613	1180.9	53.3162	266.666	1172.85	853.113	264.009	1220.05	1088.12	166.572	1121.37	539.317	150.586	1107.13	106.982	174.574	1217.35	58.9584
1799	0	-185.479	1062.8	937.041	-135.606	1141.74	1146.56	-185.954	1115.52	540.429	-230.974	1085.07	149.893	-281.067	1191.89	55.1701	266.722	1175.9	852.603	264.599	1222.37	1088.23	166.806	1123.44	537.789	150.54	1107.28	107.027	174.553	1217.29	58.9413
1800	0	-185.196	1065.04	937.356	-134.833	1140.58	1146.76	-187.326	1122.46	541.38	-233.233	1095.22	150.682	-283.766	1202.72	57.2073	266.837	1179.02	852.26	265.099	1224.52	1088.32	166.747	1125.55	538.881	150.41	1107.43	107.036	174.566	1217.34	58.9777
1801	0	-184.89	1067.13	937.659	-134.116	1139.37	1146.93	-188.591	1129.64	542.381	-235.022	1104.82	151.522	-286.704	1213.39	59.3391	266.937	1182.2	851.921	265.643	1226.75	1088.4	167.895	1127.37	538.221	150.308	1107.51	107.083	174.524	1217.34	58.9862
1802	0	-184.516	1069.44	937.924	-133.332	1138.17	1147.13	-189.96	1136.96	543.548	-236.783	1114.76	152.558	-289.4	1223.64	61.5451	266.98	1185.19	851.55	266.202	1228.91	1088.44	167.537	1129.28	537.642	150.261	1107.59	107.087	174.548	1217.35	59.0276
1803	0	-184.301	1071.99	938.083	-132.585	1136.96	1147.28	-191.454	1144.72	544.511	-238.261	1124.73	153.396	-292.036	1233.8	63.7351	267.037	1188.12	851.274	266.619	1230.93	1088.5	167.315	1131.56	537.307	150.176	1107.67	107.128	174.537	1217.35	59.0137
1804	0	-184.16	1074.78	938.261	-131.803	1135.76	1147.47	-192.607	1151.39	545.56	-239.613	1134.52	154.258	-294.409	1243.41	65.7548	267.172	1190.82	851.067	267.168	1233.02	1088.47	166.955	1133.53	537.166	150.157	1107.77	107.187	174.559	1217.36	59.0506
1805	0	-184.062	1077.48	938.444	-131.044	1134.54	1147.64	-193.778	1158.29	546.543	-240.818	1144.11	155.204	-297.049	1253.77	67.895	267.148	1193.24	850.795	267.547	1234.88	1088.58	166.846	1135.48	536.75	150.115	1107.91	107.204	174.559	1217.35	59.0609
1806	0	-184.081	1080.76	938.551	-130.263	1133.32	1147.81	-195.353	1166.03	547.803	-241.994	1153.84	156.241	-298.979	1263.81	69.9374	267.179	1195.65	850.501	268.05	1236.72	1088.6	166.194	1137.77	536.022	150.057	1107.98	107.277	174.58	1217.35	59.0715
1807	0	-184.228	1084.02	938.663	-129.508	1132.14	1148.02	-196.673	1173.02	548.606	-243.173	1163.75	157.175	-300.818	1273.81	71.9123	267.28	1197.94	850.354	268.642	1238.72	1088.72	167.447	1139.43	537.202	150.016	1108.1	107.316	174.577	1217.38	59.1122
1808	0	-184.007	1087.08	938.739	-128.749	1130.9	1148.14	-197.74	1179.72	549.699	-244.502	1173.58	158.194	-302.588	1284.61	73.839	267.355	1200.35	850.233	269.037	1240.33	1088.7	167.214	1141.08	535.905	150.071	1108.21	107.37	174.576	1217.34	59.0728
1809	0	-184.088	1090.45	938.854	-127.998	1129.69	1148.31	-198.675	1186.38	550.635	-245.758	1183.34	159.089	-303.788	1295.07	75.7813	268.112	1201.95	849.954	269.66	1242.14	1088.85	166.884	1143.52	536.821	149.844	1108.2	107.366	174.568	1217.35	59.0874
1810	0	-184.238	1093.73	938.944	-127.212	1128.5	1148.48	-199.405	1192.69	551.531	-246.991	1193.8	160.083	-304.973	1305.9	77.6992	268.331	1204.08	849.772	270.081	1243.7	1088.89	166.241	1145.32	535.904	149.805	1108.28	107.446	174.594	1217.37	59.0965
1811	0	-184.247	1096.93	938.93	-126.416	1127.3	1148.66	-200.048	1198.99	552.384	-248.33	1203.98	161.083	-306.106	1317.59	79.6703	268.316	1206.52	849.631	270.857	1245.92	1088.98	166.112	1146.91	534.182	149.74	1108.33	107.48	174.631	1217.37	59.1138
1812	0	-184.446	1100.5	938.791	-125.647	1126.12	1148.85	-200.51	1205.21	553.135	-249.782	1214.5	161.924	-306.847	1328.55	81.5198	268.333	1208.92	849.632	271.377	1247.71	1089.14	165.257	1149.5	535.568	149.735	1108.4	107.542	174.641	1217.4	59.14
1813	0	-184.63	1104.11	938.681	-124.882	1124.93	1149.01	-200.907	1211.61	553.814	-250.998	1224.31	163.027	-307.501	1339.82	83.4549	268.138	1211.38	849.448	271.944	1249.13	1089.16	165.444	1151.1	534.404	149.694	1108.57	107.641	174.647	1217.43	59.1416
1814	0	-184.955	1107.73	938.677	-124.097	1123.72	1149.15	-201.363	1218.4	554.551	-252.199	1234.46	163.933	-307.927	1350.73	85.2776	267.939	1213.59	849.361	272.366	1250.73	1089.22	165.036	1153.19	534.619	149.64	1108.67	107.692	174.673	1217.42	59.1217
1815	0	-185.179	1111.59	938.481	-123.32	1122.57	1149.35	-201.533	1224.42	555.186	-253.316	1244.45	164.926	-308.525	1362.02	87.2038	267.988	1215.87	849.183	272.93	1252.14	1089.19	164.907	1155.39	534.472	149.535	1108.74	107.692	174.69	1217.49	59.1586
1816	0	-185.502	1115.33	938.19	-122.543	1121.42	1149.47	-201.722	1230.86	555.719	-254.224	1254.34	165.823	-308.723	1372.48	88.893	267.877	1218.11	848.977	273.398	1253.57	1089.22	165.279	1157.01	533.63	149.467	1108.9	107.779	174.708	1217.54	59.1235
1817	0	-185.852	1118.9	938.151	-121.789	1120.29	1149.64	-202.178	1237.5	556.236	-255.06	1263.81	166.476	-308.981	1382.93	90.5893	267.686	1220.27	848.765	273.733	1254.84	1089.18	165.229	1158.86	532.995	149.393	1109.05	107.812	174.702	1217.62	59.1299
1818	0	-186.156	1122.77	937.967	-120.986	1119.09	1149.79	-202.215	1243.56	556.547	-255.7	1273.36	167.249	-309.199	1392.99	92.2338	267.68	1222.57	848.537	273.824	1255.84	1089.15	164.693	1161.28	533.545	149.31	1109.28	107.9	174.746	1217.64	59.123
1819	0	-186.656	1126.82	937.646	-120.227	1117.98	1149.99	-202.255	1249.69	556.844	-256.174	1282.15	167.928	-309.289	1402.74	93.8162	267.481	1224.72	848.366	273.909	1256.69	1089.04	164.619	1162.99	532.635	149.209	1109.45	107.931	174.746	1217.73	59.1596
1820	0	-187.09	1130.85	937.294	-119.449	1116.8	1150.11	-202.347	1256	557.206	-256.469	1290.8	168.538	-309.441	1412.36	95.1795	267.298	1226.9	848.096	274.206	1258.09	1088.87	164.571	1164.81	532.124	149.154	1109.57	107.986	174.765	1217.77	59.1196
1821	0	-187.477	1134.69	936.913	-118.712	1115.63	1150.24	-202.109	1261.83	557.397	-256.652	1299.38	168.966	-309.255	1421.22	96.4415	267.07	1229.02	847.856	274.39	1259.35	1088.69	164.219	1167.13	532.663	149.157	1109.66	108.061	174.743	1217.81	59.089
1822	0	-188.133	1139.11	936.583	-117.946	1114.41	1150.35	-202.155	1267.94	557.568	-256.635	1307.63	169.342	-309.116	1429.87	97.4637	266.853	1231.13	847.565	274.635	1260.73	1088.5	163.861	1168.96	532.403	149.096	1109.82	108.122	174.75	1217.8	59.0431
1823	0	-188.483	1143.21	936.327	-117.185	1113.31	1150.55	-201.987	1273.84	557.684	-256.514	1315.6	169.637	-308.757	1438.44	98.3744	266.638	1233.24	847.306	274.596	1262.07	1088.27	163.684	1170.71	531.383	149.054	1109.99	108.154	174.751	1217.91	59.0753
1824	0	-189.043	1147.43	935.805	-116.423	1112.14	1150.7	-201.904	1279.85	557.709	-256.211	1323.04	169.893	-308.109	1446.48	99.0516	266.393	1235.47	847.051	274.603	1263.43	1088.08	163.486	1173.22	531.791	148.989	1110.13	108.24	174.754	1217.95	59.0671
1825	0	-189.529	1151.89	935.404	-115.68	1110.96	1150.83	-201.793	1285.56	557.678	-255.572	1330.26	169.734	-307.306	1454.22	99.5472	266.033	1237.63	846.838	274.6	1264.84	1087.87	163.165	1175.15	531.233	148.911	1110.32	108.349	174.737	1217.98	59.0427
1826	0	-190.032	1156.16	935.035	-114.892	1109.8	1151.04	-201.622	1291.22	557.53	-255.263	1337.76	169.766	-306.241	1461.8	99.7768	265.684	1239.83	846.516	274.785	1266.62	1087.68	162.686	1176.9	529.919	148.844	1110.45	108.456	174.766	1218.03	59.0905
1827	0	-190.646	1160.58	934.484	-114.148	1108.56	1151.17	-201.389	1296.77	557.358	-254.53	1344.78	169.602	-304.983	1469.1	99.8348	265.431	1242.03	846.185	274.491	1267.9	1087.35	162.418	1179.5	529.823	148.724	1110.72	108.535	174.751	1218	59.0557
1828	0	-191.234	1165	933.997	-113.354	1107.48	1151.34	-201.141	1302.05	557.078	-253.875	1351.48	169.383	-303.629	1476.3	99.7424	265.066	1244.21	845.857	274.283	1269.32	1087.12	161.872	1181.24	528.254	148.647	1110.87	108.647	174.786	1218.13	59.0685
1829	0	-191.709	1169.33	933.424	-112.594	1106.29	1151.47	-200.509	1306.72	556.535	-253.045	1357.56	168.922	-301.733	1483.12	99.4389	264.687	1246.33	845.554	274.357	1270.99	1086.96	162.257	1183.35	528.706	148.61	1111.02	108.742	174.787	1218.15	59.0378
1830	0	-192.388	1173.67	932.796	-111.851	1105.14	1151.63	-200.181	1311.53	556.038	-252.335	1363.81	168.526	-300.246	1489.76	99.0105	264.484	1248.69	845.103	273.977	1272.46	1086.7	161.917	1185.52	528.391	148.539	1111.22	108.866	174.771	1218.21	59.0399
1831	0	-193.103	1177.94	932.149	-111.069	1103.98	1151.72	-199.788	1316.39	555.342	-251.463	1369.95	168.086	-297.959	1496.1	98.29	263.953	1250.6	844.847	273.784	1274.01	1086.44	163.272	1187.2	528.089	148.567	1111.42	109.023	174.793	1218.26	58.9644
1832	0	-193.731	1181.95	931.277	-110.304	1102.92	1151.86	-199.44	1321.2	554.705	-250.493	1375.51	167.365	-295.963	1502.35	97.5252	263.476	1252.67	844.59	273.465	1275.49	1086.09	162.164	1189.84	527.62	148.552	1111.61	109.163	174.798	1218.41	58.9418
1833	0	-194.427	1186.04	930.575	-111.05	1105.44	1151.21	-199.159	1326.05	554.013	-249.704	1381.49	166.815	-294.2	1508.58	96.386	263.21	1254.65	844.177	273.106	1276.92	1085.73	162.275	1191.67	526.136	148.563	1111.83	109.313	174.838	1218.5	58.8816
1834	0	-195.301	1190.18	929.62	-111.995	1108.3	1150.06	-198.898	1330.68	553.127	-248.517	1386.7	165.841	-291.601	1513.73	95.4013	262.99	1256.85	843.729	272.629	1278.3	1085.32	162.242	1193.64	525.804	148.546	1112.03	109.476	174.899	1218.63	58.8161
1835	0	-195.846	1193.82	928.78				-198.52	1335.15	552.276	-247.3	1391.57	164.956	-289.326	1518.91	94.1598	262.424	1258.45	843.443	272.203	1279.69	1084.98	161.829	1196.15	525.521	148.595	1112.38	109.716	174.954	1218.75	58.7482
1836	0	-196.633	1197.69	927.725				-197.974	1339.38	551.246	-246.192	1396.55	164.086	-287.127	1524.01	92.8102	262.04	1260.15	843.155	271.766	1281.07	1084.5	161	1198.25	524.809	148.46	1112.43	109.823	174.974	1218.81	58.693
1837	0	-197.451	1201.94	926.634				-197.6	1343.74	550.217	-245.017	1401.32	163.054	-284.794	1528.81	91.3759	261.636	1261.93	842.758	271.214	1282.46	1084.08	161.026	1200.56	524.514	148.178	1112.82	110.184	175.03	1218.91	58.628
1838	0	-198.272	1205.97	925.633				-197.094	1347.8	549.112	-243.649	1405.87	161.839	-282.519	1533.17	89.7102	261.086	1263.56	842.287	270.792	1284.02	1083.69	160.42	1202.51	523.371	148.401	1112.74	110.331	175.155	1218.98	58.5155
1839	0	-198.943	1209.89	924.485				-196.683	1351.78	547.985	-242.198	1410.22	160.581	-280.607	1537.81	88.2646	260.909	1266.21	842.04	270.197	1285.26	1082.99	159.404	1205.29	523.933	148.352	1112.84	110.541	175.263	1219.11	58.4291
1840	0	-199.799	1214.11	923.309				-196.084	1355.58	546.721	-240.772	1414.29	159.256	-278.513	1541.96	86.6494	260.46	1268.1	841.579	269.494	1286.54	1082.38	159.284	1207.11	522.37	148.484	1112.97	110.826	175.476	1219.28	58.3148
1841	0	-200.652	1218.39	922.203				-195.504	1359.34	545.407	-239.389	1418.05	157.879	-276.253	1545.87	84.8832	259.959	1269.66	841.254	268.852	1287.79	1081.82	159.066	1209.65	522.261	148.458	1113.28	110.921	175.608	1219.37	58.2117
1842	0	-201.349	1222.46	921.106				-194.965	1362.9	544.009	-237.849	1421.83	156.367	-273.971	1549.66	83.035	259.543	1271.21	840.776	268.235	1289.28	1081.36	158.72	1211.76	521.328	148.625	1113.04	111.373	175.638	1219.4	58.0732
1843	0	-202.161	1226.78	919.913				-194.132	1366.13	542.505	-236.026	1425.22	154.733	-271.771	1553.5	81.2007	258.972	1272.55	840.414	267.502	1290.56	1080.58	158.515	1214.12	521.064	148.47	1113.22	111.753	175.746	1219.42	58.0288
1844	0	-203.065	1231.18	918.701				-193.583	1369.5	540.91	-234.673	1428.94	153.171	-269.576	1556.97	79.0966	258.131	1272.8	840.086	266.626	1291.89	1080.04	158.347	1215.98	520.068	148.466	1113.4	111.968	175.795	1219.51	57.9656
1845	0	-204.02	1235.76	917.38				-192.877	1372.71	539.242	-233.121	1432.43	151.407	-267.069	1560.38	77.0458	257.579	1274.33	839.621	265.816	1293.31	1079.41	158.004	1217.97	519.464	148.416	1113.52	112.144	175.832	1219.59	57.8987
1846	0	-205.014	1240.44	915.957				-192.277	1375.93	537.418	-231.689	1435.8	149.573	-264.906	1563.72	74.8491	256.99	1276.04	839.172	265.109	1294.94	1078.64	157.215	1220.31	519.283	148.136	1113.7	112.423	175.886	1219.62	57.8745
1847	0	-205.936	1244.9	914.678				-191.596	1379.02	535.623	-230.245	1439.22	147.827	-262.559	1567.1	72.4226	255.97	1277.06	838.67	264.239	1296.6	1078.12	156.718	1222.4	518.748	148.028	1113.93	112.552	175.896	1219.65	57.8652
1848	0	-206.758	1249.24	913.273				-190.954	1382.1	533.757	-228.713	1442.28	145.864	-260.073	1570.22	69.9584	255.198	1278.65	838.193	263.207	1298.17	1077.51	156.045	1224.29	518.243	147.961	1114.1	112.681	176.027	1219.63	57.9222
1849	0	-207.747	1253.58	911.809				-190.331	1385.03	531.911	-227.004	1444.97	143.901	-257.959	1573.32	67.5008	254.427	1280.4	837.665	262.235	1299.97	1076.94	155.677	1226.36	517.581	147.843	1114.29	112.844	175.915	1219.68	57.9342
1850	0	-208.739	1258.13	910.326				-189.746	1387.97	530.004	-226.229	1448.63	142.26	-255.539	1576.47	64.6694	253.458	1282.14	837.178	261.071	1301.71	1076.34	155.013	1228.82	517.32	147.761	1114.53	112.987	175.932	1219.7	57.9124
1851	0	-209.622	1262.39	908.745				-189.43	1391.33	528.076	-224.96	1451.67	140.211	-253.108	1579.45	61.9997	252.71	1284.23	836.701	259.928	1303.71	1075.72	154.259	1230.74	516.315	147.713	1114.69	113.129	175.958	1219.75	57.9309
1852	0	-210.641	1266.66	907.169				-188.829	1394.05	526.065	-223.554	1454.68	138.19	-250.558	1582.42	58.97	251.376	1286.04	836.055	258.589	1305.69	1075.19	153.196	1233.11	515.301	147.627	1114.81	113.347	176.105	1219.78	58.0501
1853	0	-211.831	1271.23	905.669				-188.318	1396.63	523.887	-220.931	1454.97	135.241	-248.01	1584.99	56.084	250.284	1288.08	835.505	257.293	1307.91	1074.73	152.374	1235.43	514.994	147.441	1115.03	113.552	175.981	1219.83	57.9623
1854	0	-213.082	1275.87	904.128				-187.57	1398.71	521.468	-221.11	1460.16	133.808	-245.553	1587.75	52.9546	249.184	1290.34	835.135	256.107	1310.27	1073.88	151.744	1237.22	513.829	147.213	1115.16	113.69	176.01	1219.83	57.995
1855	0	-214.315	1280.4	902.533				-187.025	1400.78	519.053	-220.185	1463.41	131.697	-243.206	1590.41	50.1853	247.9	1292.55	834.627	254.394	1312.45	1073.4	151.092	1239.87	514.018	146.908	1115.27	113.847	175.92	1219.73	57.9932
1856	0	-215.623	1285.14	900.947				-186.318	1402.6	516.462	-220.174	1466.27	129.891	-240.707	1592.84	47.1839	246.564	1294.89	834.061	252.622	1314.73	1072.89	151.1	1241.5	512.921	146.758	1115.46	113.948	175.968	1219.76	58.0539
1857	0	-216.792	1289.27	899.059				-185.648	1404.14	513.847	-219.029	1468.37	127.394	-238.28	1594.99	44.4687	245.354	1297.37	833.685	251.163	1317.48	1072.36	149.607	1243.92	512.675	146.572	1115.59	114.108	175.955	1219.71	58.0734
1858	0	-218.455	1294.32	897.443				-185.132	1405.64	511.159	-217.557	1469.88	124.59	-236.331	1597.54	41.6858	243.986	1300	833.241	249.331	1320.14	1071.98	148.976	1246.58	512.296	146.305	1115.7	114.334	175.944	1219.7	58.09
1859	0	-219.893	1299.04	895.644				-184.747	1406.94	508.332	-216.388	1471.25	121.877	-234.563	1599.18	40.3423	242.403	1302.58	832.719	247.781	1323.04	1071.06	147.92	1248.71	511.742	146.101	1115.87	114.513	175.984	1219.74	58.1031
1860	0	-221.244	1303.63	893.775				-184.333	1408.26	505.599	-214.446	1471.43	120.271	-233.776	1599.94	40.7052	241.246	1305.45	832.286	245.767	1325.81	1070.56	146.908	1250.98	510.918	145.906	1116	114.782	175.943	1219.77	58.0977
1861	0	-222.796	1308.52	891.905				-183.948	1409.55	502.777	-211.899	1471.13	117.948	-233.197	1600.72	41.2398	239.618	1308.38	831.809	243.655	1328.72	1069.99	146.276	1253.58	510.447	145.708	1116.25	115.071	175.956	1219.79	58.0632
1862	0	-224.329	1313.18	890.013				-183.534	1410.8	500.048	-208.764	1469.14	114.621	-232.192	1601.22	41.8043	237.516	1311.13	831.329	241.521	1331.71	1069.41	144.943	1256.44	510.121	145.526	1116.55	115.446	175.954	1219.88	58.0694
1863	0	-226.114	1318.28	888.261				-182.998	1412.15	497.475	-204.96	1466.59	112.1	-230.475	1601.23	42.5195	236.192	1314.35	830.757	239.623	1334.93	1068.57	143.698	1258.77	509.232	145.426	1116.82	115.775	175.981	1219.91	58.0368
1864	0	-227.833	1323.13	886.56				-182.311	1413.12	495.015	-201.729	1466.53	110.855	-228.767	1601.53	43.1185	233.937	1317.39	830.263	237.383	1338.21	1067.99	143.349	1261.57	508.863	145.427	1117.18	116.25	175.979	1219.92	57.9644
1865	0	-229.429	1327.87	885.012				-181.519	1413.95	492.816	-200.241	1472.51	111.321	-227.403	1601.87	43.9236	232.028	1320.8	829.787	235.136	1341.48	1067.45	142.545	1264.38	508.635	145.24	1117.48	116.756	176.125	1220.1	58.0277
1866	0	-231.487	1332.88	883.829				-180.126	1415.1	491.057	-196.397	1475.51	112.253	-226.286	1601.74	44.4131	229.856	1324.14	829.222	232.668	1344.73	1066.93	140.462	1267.51	507.72	145.239	1118.01	117.571	176.065	1220.04	57.8794
1867	0	-233.387	1337.66	882.921				-177.993	1417.1	489.752	-193.044	1476.67	112.19	-225.354	1602.22	45.1675	227.696	1327.63	828.685	230.277	1348.11	1066.52	138.818	1270.36	507.157	145.175	1118.5	118.284	176.265	1220.24	57.8941
1868	0	-235.205	1342.32	882.23				-175.93	1420.84	489.08	-189.382	1477.35	111.038	-224.796	1602.24	45.533	225.531	1331.13	828.185	227.827	1351.44	1066.2	136.989	1273.35	506.861	145.23	1119.09	119.179	176.242	1220.24	57.815
1869	0	-237.103	1346.36	881.589				-174.249	1424.81	488.653	-187.515	1479.33	110.36	-224.475	1602.15	45.6654	223.3	1334.74	827.753	225.248	1354.88	1065.9	134.926	1276.25	506.605	145.39	1119.67	120.155	176.406	1220.36	57.7115
1870	0	-238.909	1350.3	880.982				-173.796	1429.41	488.428	-186.929	1481.71	110.274	-224.257	1602.24	45.7149	221.092	1338.37	827.503	223.086	1358.79	1065.77	132.775	1279.14	506.344	145.493	1120.43	121.256	176.547	1220.58	57.6532
1871	0	-240.886	1354.15	880.884				-174.383	1434.16	488.664	-187.025	1482.2	109.96	-224.363	1602.31	45.6616	218.935	1342.01	827.372	220.704	1362.78	1065.74	130.712	1281.82	506.741	145.546	1121.1	122.216	176.574	1220.6	57.5474
1872	0	-242.922	1357.85	881.234				-176.571	1438.62	489.533	-187.5	1482.18	109.758	-224.475	1602.35	45.5003	216.593	1345.23	827.308	218.155	1366.6	1065.76	128.972	1284.4	507.067	145.574	1121.8	123.459	176.658	1220.68	57.4599
1873	0	-245.041	1361.43	882.176				-179.21	1441.92	490.583	-188.372	1482.29	109.761	-224.805	1602.49	45.2896	214.312	1348.19	827.364	215.76	1370.73	1065.91	126.95	1286.47	507.171	145.776	1122.52	124.61	176.719	1220.81	57.3512
1874	0	-247.018	1364.83	883.533				-182.149	1444.72	491.794	-189.424	1482.38	109.85	-225.085	1602.62	45.1619	212.056	1351.08	827.624	213.238	1374.88	1066.44	126.028	1288.07	508.138	145.742	1123.27	125.843	176.779	1220.92	57.2541
1875	0	-249.01	1368.11	885.116				-184.738	1446.87	492.714	-190.204	1482.25	109.954	-225.272	1602.56	44.9953	209.905	1353.87	828.133	211.165	1379.3	1066.87	123.709	1290.03	508.972	145.938	1124.06	127.177	176.871	1220.94	57.1795
1876	0	-251.479	1371.66	886.642				-187.255	1448.99	493.556	-191.204	1482.58	110.145	-225.423	1602.6	44.9156	207.615	1356.45	828.835	208.655	1383.67	1067.81	121.698	1291.8	508.939	146.093	1124.89	128.517	177.035	1221.04	57.1055
1877	0	-253.846	1374.3	887.873				-189.539	1450.8	493.983	-191.634	1482.71	110.168	-225.499	1602.6	44.8225	205.745	1359.4	829.749	206.292	1388.2	1068.8	123.161	1292.26	511.539	146.386	1125.7	130.031	177.209	1221.27	57.1186
1878	0	-256.385	1377.22	888.916				-191.588	1452.21	494.164	-191.794	1482.65	110.167	-225.532	1602.53	44.8053	203.132	1361.5	831.02	203.69	1392.63	1069.83	119.992	1294.35	512.771	146.461	1126.57	131.556	177.322	1221.26	57.0243
1879	0	-258.89	1379.76	889.465				-193.166	1453.22	494.089	-191.841	1482.56	110.08	-225.5	1602.59	44.7907	200.725	1363.89	832.113	201.096	1397.2	1070.92	118.431	1296.33	514.878	146.74	1127.52	133.113	177.499	1221.43	57.0408
1880	0	-261.379	1382.48	889.853				-194.041	1453.73	493.838	-191.853	1482.61	110.058	-225.531	1602.53	44.8061	198.62	1366.57	833.363	198.698	1401.92	1071.71	115.933	1303.88	520.179	147.368	1128.42	134.815	177.651	1221.71	57.0391
1881	0	-264.182	1385.42	890.049				-194.505	1454	493.514	-191.9	1481.89	109.809	-225.5	1602.59	44.8598	196.554	1369.33	834.525	196.19	1406.51	1072.6	116.047	1305.98	524.125	147.687	1129.56	136.56	177.675	1221.7	57.0068
1882	0	-266.601	1387.69	889.88				-195.081	1454.58	493.231	-191.642	1482.47	109.814	-225.44	1602.53	44.8723	194.65	1372.15	835.779	193.471	1410.94	1073.47	114.626	1306.25	516.04	147.885	1130.83	138.26	177.979	1221.98	57.1035
1883	0	-269.019	1390.24	889.761				-195.985	1454.99	492.959	-191.588	1482.68	109.772	-225.422	1602.6	44.9158	192.488	1375.03	836.695	190.908	1415.37	1074.25	113.923	1308.67	518.857	147.949	1132.03	140.137	178.109	1222.21	57.1344
1884	0	-271.372	1393.07	889.642				-196.877	1455.43	492.708	-191.38	1482.69	109.507	-225.382	1602.55	44.9457	190.676	1378.28	837.534	188.248	1419.65	1075.02	113.699	1311.29	519.195	148.095	1133.57	141.936	178.219	1222.31	57.116
1885	0	-273.654	1395.87	889.623				-197.789	1455.86	492.423	-190.641	1481.85	109.093	-225.351	1602.61	44.9634	188.775	1381.58	838.166	185.595	1423.6	1075.67	113.351	1314.59	519.682	148.328	1135.1	143.816	178.362	1222.53	57.1427
1886	0	-275.619	1398.35	889.258				-198.75	1456.18	492.175	-191.293	1482.62	108.79	-225.349	1602.62	44.9622	186.473	1384.85	838.767	183.199	1427.79	1076.3	111.519	1318.73	518.996	148.671	1136.91	145.888	178.615	1222.85	57.2173
1887	0	-277.682	1401.42	889.043				-199.596	1456.62	491.936	-191.422	1482.93	108.622	-225.307	1602.56	44.9717	184.868	1388.38	839.226	180.774	1431.82	1076.96	111.732	1323.08	519.711	149.101	1138.87	147.998	178.923	1223.36	57.3503
1888	0	-279.546	1404.42	888.691				-200.351	1456.94	491.579	-191.457	1483	108.498	-225.287	1602.54	44.9871	183.282	1392.12	839.64	178.28	1435.69	1077.48	112.039	1327.17	520.469	149.513	1141.05	150.326	179.236	1224.04	57.5628
1889	0	-281.339	1407.31	888.281				-201.299	1457.72	491.389	-190.894	1482.75	108.009	-225.272	1602.62	45.0334	181.631	1396.01	839.954	176.002	1439.55	1077.94	110.735	1332.31	519.517	150.217	1143.43	152.813	179.498	1224.73	57.6972
1890	0	-283.298	1410.54	887.981				-202.094	1457.17	490.972	-190.842	1482.83	107.758	-225.274	1602.63	45.0367	180.165	1399.93	840.199	173.558	1443.44	1078.16	111.023	1337.99	520.846	150.678	1146.14	155.359	180.005	1225.24	57.9083
1891	0	-284.74	1413.19	887.51				-202.843	1458.7	490.782	-189.994	1481.58	107.186	-225.235	1602.57	45.0177	178.566	1403.68	840.303	171.449	1447.43	1078.32	112.109	1342.34	521.853	151.165	1149.13	158.04	180.102	1225.63	57.9988
1892	0	-286.505	1416.58	887.194				-203.857	1459.59	490.494	-189.557	1480.91	106.879	-225.209	1602.55	45.0108	177.26	1406.44	840.219	169.255	1451.37	1078.39	112.436	1348.11	522.227	151.17	1152.45	161.085	180.236	1226.37	58.3618
1893	0	-288.108	1420.07	886.829				-204.689	1460	490.194	-189.552	1480.99	106.719	-225.2	1602.63	45.0314	175.595	1413.52	840.59	166.922	1455.26	1078.46	114.911	1366.46	513.313	151.201	1156.6	164.369	180.466	1227.53	59.0717
1894	0	-289.249	1422.59	886.387				-205.573	1460.62	489.936	-190.649	1482.73	107.111	-225.202	1602.64	45.0345	174.058	1418.51	840.62	164.78	1459.27	1078.51	116.285	1386.48	504.949	151.661	1160.79	167.992	179.866	1228.14	59.8461
1895	0	-290.547	1425.32	886.163				-206.537	1461.18	489.639	-190.148	1482.08	106.692	-225.222	1602.64	45.0355	172.874	1421.97	840.651	162.799	1463.28	1078.71	119.255	1404.1	495.775	151.889	1166.07	172.019	179.887	1229.58	61.1137
1896	0	-291.567	1428	885.963				-207.429	1461.66	489.415	-191.242	1483.32	106.71	-225.22	1602.64	45.0327	171.99	1426.28	841.029	160.45	1466.93	1078.75	120.631	1423.61	487.037	151.984	1172.08	176.572	180.555	1232.13	63.3159
1897	0	-292.868	1430.67	885.703				-208.366	1462.13	489.135	-191.539	1483.86	106.733	-225.222	1602.64	45.0353	171.167	1430.12	841.34	158.37	1470.63	1078.89	122.804	1442.42	478.305	151.879	1178.67	181.548	180.399	1234.54	65.7787
1898	0	-294.262	1433.42	885.546				-209.24	1462.27	488.926	-191.517	1483.67	106.515	-225.223	1602.64	45.0355	170.365	1433.1	841.753	156.316	1474.09	1079.08	125.297	1460.49	469.331	151.914	1186.11	186.977	179.53	1236.38	68.1878
1899	0	-295.467	1435.74	885.391				-210.05	1462.53	488.775	-191.353	1483.22	106.284	-225.223	1602.64	45.0355	170.122	1436.63	842.499	154.374	1477.45	1079.26	127.93	1478.32	460.346	151.878	1194.21	192.579	179.431	1239.13	71.4376
1900	0	-296.864	1438.17	885.341				-210.894	1462.55	488.582	-191.402	1483.12	106.146	-225.233	1602.56	44.9646	169.695	1440.35	843.519	152.239	1480.57	1079.46	130.351	1496.49	451.452	152	1202.79	198.356	178.883	1241.32	75.0797
1901	0	-297.98	1440	885.054				-211.635	1462.46	488.404	-191.073	1482.95	105.788	-225.232	1602.56	44.9448	169.41	1443.29	844.555	150.508	1483.47	1079.58	133.15	1514.58	442.338	151.736	1211.68	204.346	178.548	1245.01	79.4997
1902	0	-299.076	1441.7	884.74				-212.288	1462.26	488.162	-191.189	1482.95	105.68	-225.276	1602.62	44.9901	169.258	1446.34	845.728	148.674	1486.07	1079.69	133.269	1527.15	446.102	151.498	1220.81	210.438	178.005	1249.65	84.581
1903	0	-300.073	1442.94	884.339				-212.899	1462.02	487.942	-191.335	1483.05	105.616	-225.294	1602.63	44.9845	169.225	1449.2	846.972	147.202	1488.53	1079.75	136.297	1529.82	447.893	150.783	1229.54	216.343	177.367	1255.17	89.9294
1904	0	-300.999	1444.1	883.892				-213.583	1461.83	487.731	-191.425	1482.95	105.492	-225.294	1602.63	44.968	169.288	1451.89	848.367	145.635	1490.67	1079.75	138.031	1534.09	450.325	149.854	1238.35	222.114	176.699	1261.82	95.1298
1905	0	-301.918	1445.19	883.495				-214.086	1461.61	487.487	-191.564	1483.03	105.471	-225.294	1602.63	44.9676	169.434	1454.58	849.692	144.704	1492.99	1079.71	141.818	1535.11	451.395	148.966	1247.54	227.436	175.882	1269.07	99.7726
1906	0	-302.657	1445.92	883.072				-214.499	1461.32	487.285	-191.624	1482.9	105.396	-225.329	1602.56	44.9242	169.526	1456.99	851.333	143.38	1494.78	1079.72	143.14	1543.85	455.001	147.903	1255.85	231.986	175.275	1278.78	103.388
1907	0	-303.213	1446.32	882.726				-215.004	1461.12	487.102	-191.723	1482.86	105.353	-225.328	1602.56	44.9206	169.512	1459.28	853.092	142.38	1496.61	1079.68	143.468	1554.47	459.16	146.458	1264.41	235.512	174.131	1289.72	107.777
1908	0	-303.799	1446.89	882.519				-215.559	1461.09	487.001	-191.719	1482.69	105.277	-225.388	1602.62	44.9415	169.854	1462.16	854.95	141.783	1498.83	1079.54	143.59	1564.11	462.857	145.257	1274.23	237.939	172.797	1302.69	111.369
1909	0	-304.336	1447.45	882.395				-216.001	1461.28	487.054	-191.822	1482.75	105.286	-225.405	1602.55	44.8986	169.922	1464.87	856.818	141.532	1501.21	1079.38	143.854	1572.48	466.005	143.624	1284.98	238.743	171.633	1316.19	113.005
1910	0	-304.798	1448	882.252				-216.304	1461.33	487.074	-191.814	1482.63	105.241	-225.428	1602.55	44.9029	169.918	1466.96	858.499	140.99	1503.21	1079.4	144.223	1580.64	469.05	142.507	1296.89	238.222	170.487	1330.45	113.62
1911	0	-305.293	1448.68	882.113				-216.549	1461.37	487.056	-191.87	1482.59	105.242	-225.437	1602.47	44.8617	170.264	1469.22	860.201	140.527	1505.5	1079.15	144.665	1588.91	472.226	141.36	1309.04	236.983	169.241	1345.38	113.33
1912	0	-305.597	1449.33	882.026				-216.719	1461.49	487.065	-191.851	1482.48	105.24	-225.477	1602.52	44.8477	170.342	1471.21	861.678	140.302	1507.46	1079.17	144.923	1597.26	475.223	140.459	1321.44	234.842	168.445	1361.38	112.106
1913	0	-305.702	1450.08	881.979				-216.836	1461.64	487.045	-191.863	1482.46	105.246	-225.505	1602.55	44.8631	170.483	1472.68	863.212	140.118	1509.73	1078.87	145.251	1605.31	478.088	139.623	1334.59	231.366	167.842	1378.52	110.294
1914	0	-305.807	1450.95	881.945				-216.965	1461.92	487.064	-191.887	1482.41	105.207	-225.501	1602.54	44.8383	170.598	1474.73	864.468	139.876	1512.05	1078.53	146.025	1612.2	480.334	139.119	1348.58	226.881	167.2	1396.59	107.884
1915	0	-305.777	1451.76	881.856				-217.012	1462.31	487.058	-191.905	1482.35	105.251	-225.519	1602.54	44.8539	170.711	1477.03	865.883	139.783	1514.36	1078.07	146.733	1619.15	482.711	138.733	1363.13	221.775	167.207	1415.8	105.031
1916	0	-305.73	1452.99	881.815				-217.033	1462.77	487.086	-191.886	1482.31	105.248	-225.544	1602.61	44.8809	170.884	1478.79	866.852	140.225	1517.1	1077.25	147.426	1626.03	484.984	138.727	1378.33	215.921	167.308	1435.67	101.746
1917	0	-305.728	1454.65	881.829				-216.956	1463.17	487.07	-191.927	1482.37	105.273	-225.578	1602.55	44.8674	171.014	1480.62	867.563	140.477	1519.57	1076.62	148.166	1632.73	486.823	137.805	1392.26	209.486	167.884	1456.39	98.4178
1918	0	-305.494	1456.34	881.825				-216.876	1463.76	487.107	-191.896	1482.36	105.266	-225.493	1602.47	44.7876	171.387	1482.57	868.275	140.431	1521.91	1076.05	148.492	1638.8	488.49	138.919	1408.31	202.754	169.134	1477.91	94.9962
1919	0	-305.009	1457.66	881.805				-216.729	1464.17	487.1	-191.9	1482.34	105.268	-225.529	1602.46	44.8324	171.856	1484.5	868.788	140.981	1524.67	1075.49	148.898	1644.76	489.762	139.726	1425.06	195.712	169.837	1499.21	91.2261
1920	0	-304.62	1459.74	881.867				-216.525	1465.13	487.17	-191.886	1482.43	105.331	-225.576	1602.53	44.864	172.327	1486.48	869.193	141.428	1527.2	1075.01	149.366	1650.59	490.883	141.401	1442.49	188.399	171.336	1520.99	87.6386
1921	0	-304.114	1462.01	881.898				-216.245	1465.96	487.228	-191.831	1482.41	105.298	-225.54	1602.54	44.8365	172.994	1488.94	869.395	141.841	1529.72	1074.56	149.662	1655.95	491.661	142.925	1459.85	181.403	172.628	1542.56	84.5691
1922	0	-303.496	1464.1	881.989				-215.9	1466.8	487.303	-191.784	1482.39	105.35	-225.575	1602.53	44.879	173.589	1490.81	869.531	142.377	1532.24	1074.15	149.816	1661.2	492.181	144.659	1477.13	174.47	174.772	1564.43	82.1782
1923	0	-302.763	1466.27	882.129				-215.529	1467.74	487.395	-191.804	1482.43	105.377	-225.572	1602.53	44.855	174.44	1492.99	869.632	143.022	1534.89	1073.88	149.838	1666.26	492.419	145.863	1494.23	167.679	176.178	1585.66	79.7616
1924	0	-301.833	1468.13	882.255				-215.12	1468.63	487.532	-191.688	1482.36	105.382	-225.596	1602.54	44.8813	175.368	1495.04	869.486	143.92	1537.54	1073.55	149.621	1671.12	492.438	147.629	1511.14	161.617	178.042	1606.27	77.7567
1925	0	-300.911	1470.23	882.431				-214.68	1469.58	487.668	-191.71	1482.53	105.496	-225.576	1602.53	44.8805	176.486	1497.43	869.461	144.92	1540.36	1073.29	148.955	1676.01	492.236	149.509	1527.74	155.695	180.14	1626.48	76.2498
1926	0	-299.846	1472.2	882.59				-214.073	1470.59	487.832	-191.603	1482.48	105.527	-225.575	1602.53	44.8798	177.546	1500.24	869.338	145.804	1543.03	1072.99	148.122	1680.8	491.97	151.749	1543.73	150.469	182.197	1645.81	75.1165
1927	0	-298.775	1474.24	882.837				-213.449	1471.51	487.931	-191.559	1482.53	105.611	-225.575	1602.53	44.8798	178.863	1500.84	868.791	146.698	1545.84	1072.78	147.181	1685.42	491.217	153.878	1559.04	145.539	184.238	1664.18	74.2589
1928	0	-297.381	1475.83	882.976				-212.814	1472.48	488.132	-191.371	1482.44	105.67	-225.576	1602.53	44.8799	180.069	1503.17	868.405	148.298	1548.83	1072.55	146.028	1689.87	490.29	155.688	1573.48	141.129	186.255	1681.5	73.8746
1929	0	-295.999	1477.61	883.138				-212.018	1473.51	488.311	-191.245	1482.4	105.741	-225.596	1602.54	44.882	181.099	1505.45	867.277	149.677	1551.91	1072.3	144.693	1693.91	489.146	157.541	1586.85	137.038	187.989	1697.41	73.4697
1930	0	-294.694	1479.55	883.377				-211.188	1474.6	488.509	-191.466	1482.62	106.036	-225.541	1602.54	44.8387	182.341	1508.43	866.552	151.215	1555.14	1072.03	143.158	1697.7	487.563	159.541	1599.58	133.474	189.651	1711.99	73.2572
1931	0	-293.119	1481.41	883.732				-210.189	1475.78	488.734	-191.399	1482.72	106.13	-225.574	1602.53	44.8786	183.793	1512.46	865.065	152.866	1558.51	1071.8	141.653	1701.02	485.725	161.535	1610.92	130.232	191.126	1725.21	73.2124
1932	0	-291.417	1483.18	884.037				-209.223	1477.12	489.098	-191.272	1482.89	106.332	-225.589	1602.47	44.8477	184.956	1515.88	863.495	154.684	1561.98	1071.58	140.079	1703.88	483.323	163.368	1621.04	127.275	192.299	1736.65	73.0082
1933	0	-289.715	1485.17	884.469				-208.11	1478.51	489.387	-189.644	1481.26	105.922	-225.556	1602.46	44.8152	186.17	1519.09	861.939	156.446	1565.69	1071.3	138.182	1705.77	480.166	165.071	1629.83	124.209	193.189	1746.56	72.7416
1934	0	-287.947	1486.93	884.851				-207.016	1479.76	489.67	-188.99	1480.54	105.842	-225.606	1602.46	44.8616	187.327	1521.75	859.828	158.341	1569.48	1070.97	136.496	1707.53	476.528	165.881	1636.87	121.723	193.439	1754.01	72.2447
1935	0	-285.995	1488.89	885.478				-205.736	1481.28	490.071	-189.838	1482.1	106.526	-225.558	1602.47	44.8162	188.399	1524.67	857.79	160.572	1573.59	1070.51	134.641	1713.46	474.305	165.583	1641.96	120.25	193.534	1758.46	71.6841
1936	0	-283.934	1490.94	885.98				-204.436	1482.66	490.36	-189.863	1482.59	106.864	-225.609	1602.46	44.8328	189.719	1528.33	855.764	162.83	1577.84	1070.17	133.19	1716.8	470.561	164.707	1644.34	118.419	193.367	1759.47	69.4245
1937	0	-281.852	1493.26	886.628				-203.074	1484.36	490.763	-189.611	1482.69	107.115	-225.564	1602.46	44.7894	191.114	1532.17	853.706	165.188	1582.34	1069.77	132.115	1717.97	466.204	162.927	1642.99	116.823	192.103	1760.07	65.4651
1938	0	-279.177	1494.76	887.224				-201.432	1486.04	491.153	-189.447	1482.79	107.353	-225.606	1602.46	44.8612	192.702	1536.93	851.825	167.587	1586.91	1069.44	131.181	1718.44	461.669	162.537	1642.28	117.07	191.649	1759.44	66.9214
1939	0	-276.746	1496.97	887.946				-199.768	1487.98	491.659	-189.286	1482.89	107.532	-225.602	1602.47	44.8348	194.192	1541.88	850.354	170.104	1591.68	1069.16	132.637	1716.59	460.684	162.3	1642.67	117.217	191.57	1759.33	68.1378
1940	0	-274.247	1499.28	888.733				-197.932	1489.98	492.158	-189.079	1482.97	107.767	-225.558	1602.46	44.8221	196.019	1547.18	849.266	172.299	1596.46	1069.09	134.139	1714.71	459.755	162.593	1643.71	117.145	191.912	1760.36	66.8632
1941	0	-271.586	1501.32	889.357				-196.158	1491.99	492.608	-188.723	1483	108.009	-225.542	1602.54	44.8691	198.084	1552.33	848.897	175.38	1601.39	1068.97	135.789	1712.79	458.833	163.63	1645.75	117.004	191.63	1760.53	65.1327
1942	0	-268.812	1503.45	890.027				-194.424	1494.18	493.004	-188.931	1483.33	108.595	-225.533	1602.47	44.9069	200.293	1557.32	849.934	178.232	1606.24	1069.15	136.876	1711.17	458.255	164.304	1646.74	116.999	191.822	1760.59	65.0437
1943	0	-266.102	1505.94	890.678				-192.642	1496.08	493.393	-188.119	1483.27	108.797	-225.565	1602.53	44.9159	202.351	1562.69	852.065	181.167	1611.23	1069.26	138.983	1709.16	457.293	164.362	1646.87	117.014	191.988	1760.72	64.9913
1944	0	-263.256	1508.35	891.091				-190.802	1498.15	493.767	-187.84	1483.35	109.188	-225.57	1602.54	44.9533	204.363	1567.88	854.242	183.771	1615.77	1069.45	140.557	1707.28	456.519	164.297	1647.28	116.802	191.963	1760.75	64.4535
1945	0	-260.4	1510.75	891.618				-188.862	1499.76	494.202	-187.078	1482.62	109.263	-225.535	1602.48	44.9612	206.309	1573.74	856.124	186.582	1620.25	1069.77	142.613	1704.6	455.431	164.778	1647.97	116.646	192.158	1760.98	64.1585
1946	0	-257.44	1513.17	892.076				-186.997	1502.11	494.697	-187.322	1483.5	109.853	-225.507	1602.46	44.9499	208.584	1579.32	857.335	189.147	1624.46	1070.28	143.664	1703.52	454.857	165.064	1648.43	116.381	192.287	1761.11	64.0573
1947	0	-254.347	1515.5	892.531				-185.067	1504.14	495.114	-187.079	1483.83	110.257	-225.507	1602.47	44.9499	210.801	1585.24	858.227	192.223	1628.89	1070.79	145.202	1701.9	454.097	165.201	1648.9	116.138	192.26	1761.37	63.7455
1948	0	-251.321	1517.99	892.929				-182.96	1506.18	495.523	-186.832	1483.83	110.728	-225.497	1602.54	45.0178	214.67	1587.71	858.409	194.374	1632.43	1071.62	146.744	1699.95	453.403	165.32	1649.37	115.902	192.259	1761.72	63.6437
1949	0	-248.111	1520.29	893.347				-180.978	1508.54	496.029	-186.742	1484.27	111.326	-225.439	1602.48	45.0024	218.088	1590.03	858.503	197.033	1636.3	1072.32	148.128	1698.44	452.837	164.616	1649.47	115.438	192.288	1762.02	63.5521
1950	0	-244.986	1522.84	893.732				-178.881	1510.92	496.483	-186.764	1484.92	111.812	-225.399	1602.54	45.0763	221.357	1593.7	858.739	199.955	1640.36	1072.84	149.401	1697.13	452.159	164.639	1649.76	115.229	192.222	1762.21	63.4871
1951	0	-241.722	1525.33	894.066				-177.011	1513.39	497.222	-185.857	1484.8	112.443	-225.343	1602.49	45.1144	224.682	1598.28	858.876	202.884	1644.31	1073.45	151.603	1695.06	451.626	164.738	1650.13	115.033	192.187	1762.42	63.4414
1952	0	-238.755	1528.18	894.447				-174.985	1515.57	497.401	-185.221	1484.56	112.858	-225.265	1602.48	45.1532	227.516	1603.11	858.814	205.654	1648.15	1074.21	153.534	1692.86	450.877	164.753	1650.49	114.835	192.166	1762.6	63.3595
1953	0	-235.49	1530.8	894.913				-173.094	1517.69	497.858	-184.678	1484.35	113.433	-225.203	1602.42	45.1625	228.891	1611.02	859.216	208.34	1651.91	1074.96	155.372	1690.7	450.288	164.852	1650.8	114.639	192.212	1762.75	63.356
1954	0	-232.553	1533.71	895.484				-171.424	1519.97	498.546	-184.274	1484.65	113.525	-225.168	1602.49	45.1765	231.648	1615.02	859.202	211.537	1656.01	1075.68	157.07	1689.05	449.216	165.06	1651.15	114.643	192.251	1762.95	63.3132
1955	0	-229.265	1536.21	896.041				-169.758	1522.25	499.146	-184.136	1484.32	114.987	-225.147	1602.58	45.2046	234.458	1617.37	858.901	214.353	1659.8	1076.51	158.503	1686.76	449.514	165.025	1651.3	114.406	192.232	1763.09	63.2724
1956	0	-226.465	1539.14	896.853				-168.351	1524.71	499.964	-183.838	1484.16	115.75	-225.081	1602.51	45.1625	237.154	1619.55	858.567	217.247	1663.58	1077.3	160.095	1684.65	449.113	165.117	1651.55	114.251	192.203	1763.25	63.229
1957	0	-223.593	1541.79	897.703				-166.933	1526.92	500.803	-184.223	1484.46	117.038	-225.121	1602.33	45.064	239.589	1622.54	858.269	220.123	1667.3	1078.19	161.005	1683	449.237	164.842	1651.63	113.96	192.206	1763.37	63.2071
1958	0	-220.723	1544.34	898.702				-165.623	1529.12	501.759	-183.456	1484.17	117.971	-225.163	1602.15	44.9837	241.859	1625.68	857.924	223.1	1670.88	1078.94	163.067	1680.76	449.006	165.288	1652.01	113.989	192.149	1763.51	63.1971
1959	0	-218.299	1547.24	899.779				-164.662	1531.83	502.954	-182.621	1483.62	118.781	-225.335	1602.25	44.9813	244.078	1628.42	857.75	225.918	1674.24	1079.72	165.197	1678.25	448.652	165.147	1652.03	113.882	192.151	1763.63	63.1851
1960	0	-215.81	1549.83	901.071				-163.538	1534.38	504.14	-182.203	1484.04	120.137	-225.495	1602.08	44.9475	246.315	1631.51	857.625	228.782	1677.44	1080.42	166.909	1676.71	448.844	165.413	1652.27	113.842	192.051	1763.71	63.1863
1961	0	-213.603	1552.45	902.499				-162.329	1536.66	505.212	-181.904	1485.18	121.479	-225.661	1601.95	44.8629	248.379	1633.7	857.632	231.414	1680.47	1081.07	168.503	1675.9	449.022	165.529	1652.43	113.766	192.046	1763.82	63.1719
1962	0	-211.443	1555.11	904.132				-161.424	1539.76	506.561	-182.251	1487.42	123.164	-225.851	1601.85	44.7754	250.478	1636.36	857.84	233.977	1683.32	1081.79	169.451	1676.19	449.542	165.688	1652.57	113.755	192.027	1763.86	63.1448
1963	0	-209.436	1557.58	905.77				-160.556	1542.98	508.041	-180.976	1487.84	124.574	-225.985	1601.68	44.7175	252.445	1639.26	858.175	236.408	1686.11	1082.51	172.021	1674.66	449.789	165.882	1652.68	113.731	192.002	1763.91	63.1222
1964	0	-207.352	1559.64	907.514				-159.739	1546.12	509.526	-180.099	1488.69	125.93	-226.252	1601.48	44.6319	254.377	1641.82	858.584	238.75	1688.76	1083.31	174.192	1673.55	449.981	165.53	1652.5	113.483	191.984	1763.97	63.089
1965	0	-205.599	1561.91	909.276				-158.847	1549.27	510.988	-179.926	1491.22	127.98	-226.384	1601.17	44.5006	256.357	1644.34	859.163	241.054	1691.48	1084.24	175.66	1674.13	450.867	165.83	1652.62	113.519	191.99	1763.98	63.0439
1966	0	-203.917	1564.14	911.06				-158.212	1552.62	512.436	-179.298	1493.06	129.499	-226.49	1600.98	44.431	258.16	1646.67	859.865	243.231	1693.99	1085.15	177.583	1674.02	451.221	165.914	1652.62	113.468	191.963	1764.05	63.0159
1967	0	-202.178	1565.78	912.783				-157.776	1556.36	513.879	-178.623	1494.7	131.191	-226.473	1600.83	44.5503	259.816	1649.16	860.665	245.375	1696.49	1086.05	179.553	1673.7	451.75	165.992	1652.6	113.376	191.942	1764.12	63.0146
1968	0	-200.654	1567.85	914.593				-157.329	1559.83	515.467	-177.683	1496.26	132.86	-226.461	1600.79	44.6461	261.469	1651.27	861.207	247.548	1698.94	1086.91	181.788	1673.31	452.254	166.117	1652.56	113.348	191.95	1764.13	63.0118
1969	0	-199.001	1569.49	916.342				-156.761	1563.67	516.9	-176.857	1497.9	134.367	-226.438	1600.69	44.7352	262.781	1653.43	861.761	249.588	1701.31	1087.79	183.908	1673	452.598	166.215	1652.49	113.235	191.929	1764.17	62.9924
1970	0	-197.785	1571.64	918.274				-156.846	1567.98	518.316	-175.864	1499.33	136.029	-226.365	1600.68	44.7803	264.116	1655.23	862.255	251.615	1703.62	1088.49	186.195	1672.47	453.096	166.387	1652.58	113.237	191.92	1764.16	63.0039
1971	0	-196.611	1573.87	920.117				-156.728	1572.16	519.976	-174.296	1500.85	137.429	-226.324	1600.64	44.8527	265.253	1657.24	862.666	253.553	1705.9	1089.2	189.059	1672.03	453.332	166.505	1652.59	113.201	191.911	1764.2	62.9862
1972	0	-195.241	1575.53	921.971				-156.804	1576.55	521.378	-173.558	1502.39	139.14	-226.271	1600.56	44.8693	266.37	1658.86	862.994	255.352	1708.07	1089.82	191.091	1671.63	453.878	166.557	1652.58	113.142	191.922	1764.21	62.9731
1973	0	-193.978	1577.17	923.689				-156.871	1580.92	523.026	-173.076	1505.37	140.774	-226.094	1600.46	44.7814	267.388	1660.57	863.296	257.01	1710.35	1090.51	192.869	1672.65	454.348	166.432	1652.44	112.983	191.933	1764.17	62.937
1974	0	-192.946	1579.24	925.355				-157.417	1585.73	524.514	-172.758	1505.34	142.401	-225.947	1600.52	44.799	268.453	1662.67	863.624	258.757	1712.52	1091.06	194.481	1670.67	454.811	166.758	1652.55	113.022	191.929	1764.17	62.9147
1975	0	-191.679	1580.96	927.016				-157.914	1590.32	525.932	-173.203	1506.94	144.595	-225.706	1600.67	44.8424	269.495	1664.06	864.038	260.26	1714.68	1091.56	195.331	1670.31	455.841	166.838	1652.52	112.942	191.902	1764.17	62.9315
1976	0	-190.727	1582.98	928.547				-158.59	1595.08	527.353	-172.97	1508.89	146.33	-225.488	1600.9	45.0268	270.457	1665.63	864.312	261.776	1716.7	1092.01	196.858	1670.3	456.413	166.673	1652.34	112.774	191.874	1764.13	62.9265
1977	0	-189.76	1585.14	930.158				-159.243	1599.73	528.898	-173.029	1511.13	148.056	-225.44	1601.65	45.3844	271.516	1667.22	864.708	263.119	1718.75	1092.45	198.094	1670.6	456.974	166.897	1652.38	112.776	191.887	1764.09	62.9175
1978	0	-188.926	1587.41	931.7				-159.849	1604.3	530.319	-172.811	1513.08	149.643	-225.589	1602.79	45.9932	272.559	1668.93	865.07	264.418	1720.81	1092.78	199.607	1670.59	457.397	167.014	1652.39	112.701	191.894	1764.1	62.9207
1979	0	-187.812	1589.27	933.018				-160.807	1609.48	531.83	-173.403	1515.47	151.387	-226.021	1604.31	46.6594	273.511	1671.04	865.432	265.722	1722.61	1093.15	200.31	1671.02	457.977	167.128	1652.35	112.68	191.943	1764.11	62.9729
1980	0	-187.107	1591.72	934.387				-161.419	1614.09	533.274	-174.028	1518.39	152.787	-226.722	1606.53	47.2792	274.533	1672.59	865.592	267.078	1724.6	1093.39	200.98	1671.99	458.213	167.071	1652.31	112.541	191.903	1764.09	62.9476
1981	0	-186.32	1593.92	935.668				-162.262	1618.68	534.455	-175.104	1521.55	154.15	-227.669	1609.36	47.8712	275.41	1674.15	865.73	268.43	1726.38	1093.57	201.198	1673.2	458.412	167.154	1652.27	112.547	191.918	1764.05	62.9584
1982	0	-185.515	1596.23	936.787				-163.053	1622.75	535.565	-176.39	1525.46	155.227	-228.711	1612.94	48.402	276.217	1676.13	865.805	269.569	1728.13	1093.84	201.207	1675.15	458.325	167.184	1652.25	112.469	191.923	1764.05	62.9538
1983	0	-184.833	1598.44	937.846				-163.961	1626.81	536.722	-178.523	1529.59	156.379	-230.091	1617.72	48.6637	277.051	1678.32	865.817	270.971	1729.87	1093.97	200.368	1677.33	458.313	167.166	1652.22	112.413	191.932	1764.05	62.9532
1984	0	-184.191	1601.02	938.878				-164.703	1630.46	537.844	-180.738	1534.96	156.643	-231.818	1623.3	49.1885	277.75	1680.14	865.797	272.065	1731.49	1094.17	199.448	1680.75	457.413	167.101	1652.26	112.333	191.942	1764.06	62.9586
1985	0	-183.495	1603.24	939.71				-165.756	1634.34	538.882	-183.276	1541.39	157.003	-233.57	1629.94	49.319	278.473	1681.5	865.688	273.259	1732.97	1094.19	198.205	1685.22	456.609	167.106	1652.27	112.307	191.962	1764.06	62.9707
1986	0	-182.896	1605.53	940.431				-166.622	1637.9	539.76	-186.153	1547.81	157.412	-235.598	1637.69	49.5872	279.071	1683.34	865.553	274.471	1734.46	1094.16	196.623	1689.69	455.854	167.032	1652.23	112.16	191.937	1764.06	62.9818
1987	0	-182.329	1608.03	941.222				-167.606	1641.63	540.64	-189.426	1554.93	157.528	-237.462	1646.25	49.5481	279.511	1685.01	865.385	275.693	1735.89	1094.15	194.644	1694.86	454.806	166.772	1652.08	112.056	191.924	1764.06	63.0137
1988	0	-181.766	1610.46	941.935				-168.382	1645.2	541.454	-193.091	1563.25	157.423	-239.374	1655.75	49.4908	280.084	1686.86	865.099	276.839	1737.27	1094.1	192.275	1701.23	453.537	166.96	1652.27	112.161	191.962	1764.06	63.0405
1989	0	-181.347	1612.97	942.471				-169.171	1648.84	542.232	-196.445	1571.52	156.96	-241.364	1666.11	49.4816	280.526	1688.57	864.828	277.633	1738.61	1093.94	190.215	1707.54	451.91	166.677	1652.22	112.152	191.956	1764.03	63.0596
1990	0	-180.562	1614.91	942.887				-169.897	1652.46	542.956	-200.211	1580.53	156.836	-243.171	1676.69	49.861	280.933	1690.28	864.563	279.007	1739.99	1093.88	187.744	1714.6	450.622	166.371	1652.14	112.059	191.945	1763.98	63.11
1991	0	-180.153	1617.34	943.326				-170.861	1656.53	543.697	-204.255	1589.11	156.813	-245.001	1688.13	50.641	281.305	1691.76	864.164	280.034	1741.32	1093.78	184.995	1721.22	449.434	166.457	1652.28	112.067	191.982	1764.02	63.1445
1992	0	-179.691	1619.55	943.658				-171.688	1660.59	544.366	-207.807	1598.7	156.739	-246.926	1699.95	51.8556	281.714	1693.6	863.766	280.957	1742.62	1093.71	182.737	1728.86	448.197	166.362	1652.47	112.044	191.963	1764	63.1962
1993	0	-179.193	1621.56	943.958				-172.492	1664.86	545.021	-211.155	1608.38	156.933	-248.834	1711.87	53.2647	281.952	1695.12	863.387	281.965	1743.97	1093.59	180.683	1736.59	447.226	165.798	1652.22	111.933	191.963	1764	63.2458
1994	0	-178.756	1623.61	944.173				-173.292	1669.34	545.725	-214.499	1618.28	157.227	-250.975	1723.88	54.8254	282.171	1696.97	862.904	282.777	1745.33	1093.46	178.635	1744.53	446.357	165.684	1652.33	111.921	191.958	1763.95	63.2928
1995	0	-178.667	1626.04	944.47				-174.028	1674.05	546.403	-217.478	1628.07	157.637	-253.178	1735.58	56.7352	282.317	1698.56	862.335	283.753	1746.77	1093.23	176.95	1752.37	445.602	165.521	1652.48	111.942	191.897	1763.96	63.3876
1996	0	-178.575	1628.37	944.759				-174.566	1678.77	547.122	-220.338	1638.16	158.047	-255.635	1747.09	58.5707	282.478	1700.43	861.91	284.448	1748.19	1093.13	175.385	1760.5	444.849	165.652	1652.9	112.01	191.891	1763.89	63.4348
1997	0	-177.974	1630.09	944.971				-175.14	1683.88	547.846	-222.909	1647.83	158.81	-258.213	1758.18	60.7661	282.542	1702.43	861.462	285.13	1749.63	1092.96	174.599	1762.38	444.602	165.184	1652.71	111.847	191.901	1763.9	63.5032
1998	0	-177.723	1631.87	945.202				-175.782	1689	548.58	-225.017	1657.33	159.56	-260.962	1768.98	62.8954	282.563	1704.38	860.783	285.745	1751.13	1092.83	174.506	1762.58	444.175	165.045	1652.77	111.833	191.884	1763.89	63.553
1999	0	-177.771	1634.03	945.581				-176.586	1694.59	549.406	-226.913	1666.54	160.358	-263.604	1779.18	65.1233	282.434	1706.81	860.41	286.166	1752.54	1092.7	173.396	1764.73	443.79	164.956	1652.92	111.806	191.621	1763.73	63.5103
2000	0	-177.829	1636.35	945.858				-177.389	1700.22	550.2	-228.58	1675.66	161.165	-266.381	1789.05	67.3938	282.224	1709.39	860.016	286.66	1754.11	1092.59	172.591	1766.66	443.694	164.842	1653.01	111.821	191.609	1763.72	63.5598
2001	0	-177.816	1638.43	946.076				-178.095	1705.72	551.067	-229.756	1684.24	162.065	-268.94	1798.26	69.5426	282.184	1711.65	859.423	286.971	1755.67	1092.49	171.555	1768.7	443.502	164.75	1653.13	111.77	191.813	1763.85	63.6855
2002	0	-177.736	1640.31	946.316				-178.998	1711.54	551.986	-231.085	1693.05	162.968	-271.433	1807.03	71.6813	281.973	1714.05	858.935	287.329	1757.25	1092.34	171.343	1770.06	443.191	164.612	1653.23	111.792	191.552	1763.75	63.6556
2003	0	-177.829	1642.52	946.62				-180.063	1717.62	552.954	-231.394	1700.77	163.716	-273.671	1815.39	73.5751	281.606	1716.69	858.469	287.61	1758.9	1092.15	170.933	1771.59	442.903	164.466	1653.33	111.788	191.536	1763.75	63.6701
2004	0	-177.945	1644.75	946.805				-180.897	1723.34	553.766	-231.038	1708.39	163.287	-275.34	1823.26	75.1991	281.391	1719.32	858.052	287.85	1760.56	1091.99	170.327	1773.11	442.626	164.022	1653.32	111.685	191.505	1763.72	63.6987
2005	0	-178.184	1647.13	946.99				-181.713	1729.08	554.622	-231.233	1716.4	163.858	-277.167	1831.54	76.9873	281.071	1721.8	857.509	287.989	1762.29	1091.83	169.676	1775.07	442.375	163.977	1653.47	111.754	191.51	1763.73	63.7483
2006	0	-178.334	1649.42	947.222				-182.564	1734.89	555.524	-231.765	1724.78	164.66	-278.693	1839.74	78.6698	280.637	1724.53	857.026	288.095	1763.97	1091.72	168.996	1777.22	442.193	163.659	1653.52	111.652	191.516	1763.73	63.7704
2007	0	-178.575	1651.89	947.36				-183.352	1740.69	556.356	-232.095	1732.75	165.384	-279.894	1848.02	80.2598	280.312	1727.32	856.626	288.277	1765.78	1091.61	168.29	1778.98	441.826	164.335	1654.16	111.768	191.462	1763.71	63.816
2008	0	-178.791	1654.27	947.414				-184.183	1746.58	557.107	-232.798	1740.99	166.128	-280.612	1856.46	81.6421	279.816	1730.3	856.171	288.301	1767.57	1091.58	167.616	1781.57	441.577	163.665	1653.95	111.874	191.642	1763.79	63.9324
2009	0	-179.021	1656.75	947.488				-184.705	1751.73	557.642	-231.572	1748.03	165.837	-281.035	1864.94	82.8856	279.391	1732.5	855.67	288.377	1769.27	1091.42	166.789	1784.11	441.436	163.48	1654.07	111.933	191.623	1763.83	63.9904
2010	0	-179.136	1659.01	947.502				-185.242	1757.11	558.203	-231.925	1755.7	166.286	-281.261	1873.63	84.0845	278.847	1735.3	855.341	288.456	1771.06	1091.28	166.482	1785	440.618	163.397	1654.26	111.942	191.61	1763.76	64.013
2011	0	-179.237	1661.29	947.386				-185.853	1762.41	558.659	-231.027	1761.12	165.944	-281.029	1882.33	85.0081	278.448	1738.15	854.953	288.472	1772.83	1091.12	165.65	1787.76	440.544	163.023	1654.32	111.908	191.59	1763.75	64.0496
2012	0	-179.548	1663.91	947.266				-186.376	1767.9	559.206	-232.878	1771.56	167.358	-280.549	1891.11	85.914	277.76	1741.06	854.491	288.461	1774.59	1091	165.04	1789.97	440.138	163.295	1654.83	112.13	191.506	1763.75	64.0985
2013	0	-180.382	1667.36	947.253				-186.845	1773.17	559.591	-233.852	1780.46	168.096	-280.051	1900.09	86.6981	277.256	1743.71	854.145	288.428	1776.35	1090.88	164.176	1792.29	439.818	163.166	1655.06	112.157	191.474	1763.72	64.1247
2014	0	-180.873	1670.45	947.048				-187.375	1778.78	559.88	-234.314	1788.43	168.417	-279.449	1909.08	87.5598	276.613	1746.74	853.717	288.423	1778.1	1090.77	163.437	1794.53	439.478	163.07	1655.39	112.238	191.33	1763.73	64.059
2015	0	-181.215	1673.21	946.733				-187.581	1783.78	560.093	-234.943	1796.61	168.784	-278.854	1918.07	88.3019	276.133	1749.59	853.249	288.338	1779.92	1090.65	162.764	1796.89	438.889	162.891	1655.57	112.31	191.385	1763.72	64.1811
2016	0	-181.338	1675.48	946.479				-188.223	1789.59	560.554	-233.896	1801.85	168.135	-278.114	1926.78	89.0059	275.445	1752.63	853.015	288.253	1781.72	1090.47	161.576	1800.43	438.849	162.769	1655.75	112.367	191.339	1763.81	64.2137
2017	0	-181.852	1678.37	946.069				-188.561	1794.76	560.784	-233.371	1808.04	167.784	-277.509	1935.54	89.7494	274.964	1755.34	852.543	288.209	1783.48	1090.32	161.509	1801.39	437.77	162.661	1655.97	112.448	191.243	1763.76	64.1149
2018	0	-182.101	1681.24	945.777				-188.689	1799.6	560.797	-235.587	1818.89	169.148	-276.862	1944.15	90.5483	274.406	1758.61	852.201	288.133	1785.32	1090.21	160.404	1804.35	437.726	162.439	1656.12	112.449	191.26	1763.81	64.2797
2019	0	-182.42	1683.99	945.385				-188.957	1804.66	560.874	-235.417	1825.59	168.939	-276.743	1952.57	91.409	273.875	1761.28	851.813	287.884	1787.15	1090.23	159.863	1806.65	437.375	162.329	1656.35	112.53	191.232	1763.83	64.2852
2020	0	-182.761	1686.66	944.751				-189.103	1809.49	560.838	-236.558	1834.44	169.333	-276.61	1960.78	92.1805	273.267	1764.27	851.297	287.666	1788.97	1090.09	159.106	1809.13	436.929	162.22	1656.56	112.59	191.151	1763.86	64.29
2021	0	-183.065	1689.62	944.327				-189.27	1814.32	560.719	-236.962	1842.4	169.682	-276.302	1968.56	92.9091	272.686	1767.56	850.996	287.542	1790.84	1090.02	158.499	1811.37	436.614	162.108	1656.79	112.708	191.149	1763.87	64.2977
2022	0	-183.433	1692.44	943.587				-189.455	1819.23	560.604	-237.199	1849.61	169.652	-276.542	1976.3	93.8235	272.064	1770.59	850.69	287.036	1792.74	1089.9	157.773	1813.49	436.264	161.957	1657.01	112.756	191.072	1763.87	64.3179
2023	0	-183.78	1695.35	943.039				-189.467	1823.78	560.442	-236.592	1854.97	169.252	-276.968	1983.65	94.6434	271.496	1773.69	850.31	286.754	1794.72	1089.75	157.559	1815.52	436.337	161.862	1657.15	112.798	191.033	1763.91	64.3272
2024	0	-184.207	1698.46	942.335				-189.585	1828.29	560.133	-236.02	1860.94	168.686	-277.698	1991.23	95.6157	270.97	1776.51	849.928	286.199	1796.56	1089.65	156.768	1818.02	435.592	161.762	1657.32	112.852	191.033	1763.91	64.3277
2025	0	-184.752	1701.79	941.704				-189.625	1832.74	559.883	-236.877	1869.28	169.196	-278.199	1997.89	96.2548	270.302	1779.38	849.637	285.792	1798.56	1089.6	156.165	1820.46	435.892	161.632	1657.47	112.893	191.025	1763.95	64.3315
2026	0	-185.148	1704.74	940.9				-189.617	1836.94	559.483	-237.281	1876.28	169.34	-278.935	2004.48	96.9431	269.883	1781.96	849.337	285.379	1800.5	1089.52	155.902	1821.88	435.396	161.619	1657.72	113.01	190.993	1764	64.3112
2027	0	-185.9	1708.27	940.293				-189.756	1841.51	559.18	-236.114	1880.56	168.432	-279.831	2010.95	97.6439	269.259	1784.94	849.091	284.857	1802.42	1089.42	155.864	1822.84	434.831	161.467	1657.89	113.042	190.983	1764	64.3046
2028	0	-186.325	1711.09	939.426				-189.629	1845.16	558.635	-236.952	1888.39	168.822	-280.521	2017.07	98.1452	268.851	1787.46	848.833	284.264	1804.26	1089.25	154.436	1827.63	435.794	161.6	1658.05	113.156	190.965	1764.06	64.3174
2029	0	-186.904	1714.13	938.74				-189.795	1849.23	558.167	-235.946	1892.46	167.944	-281.102	2023.14	98.5548	268.21	1790.4	848.731	283.683	1806.16	1089.15	152.439	1834.59	436.795	161.547	1658.26	113.243	190.965	1764.07	64.3182
2030	0	-187.587	1717.32	937.916				-189.788	1852.84	557.558	-236.454	1899.31	168.107	-281.594	2028.95	98.8337	267.761	1792.39	848.41	283.103	1808.06	1089.07	150.421	1841.98	437.778	161.644	1658.5	113.391	190.955	1764.11	64.3268
2031	0	-188.178	1720.35	937.12				-189.97	1856.64	557.026	-236.673	1905.2	167.885	-281.586	2034.31	98.8113	267.293	1794.68	848.238	282.516	1809.99	1089.01	148.928	1847.85	438.375	161.6	1658.65	113.445	190.96	1764.11	64.2971
2032	0	-188.74	1723.13	936.135				-190.153	1860.09	556.344	-236.774	1910.65	167.515	-282.099	2039.93	98.7735	266.861	1797.08	848.102	281.866	1811.86	1089.04	148.225	1851.75	438.483	161.357	1658.68	113.41	190.946	1764.1	64.2901
2033	0	-189.635	1726.46	935.413				-190.387	1863.49	555.643	-235.518	1913.54	166.273	-281.944	2044.96	98.2924	266.478	1799.1	848.054	281.177	1813.66	1088.96	147.937	1853.13	438.51	161.466	1658.93	113.584	190.935	1764.14	64.2988
2034	0	-190.295	1729.53	934.466				-190.608	1866.69	554.955	-236.38	1919.85	166.279	-281.669	2049.94	97.7381	265.942	1801.56	847.961	280.548	1815.48	1088.93	148.333	1852.82	437.999	161.468	1659.14	113.668	190.907	1764.14	64.3183
2035	0	-190.976	1732.62	933.7				-190.693	1869.77	554.012	-236.886	1925.72	166.126	-280.7	2054.66	96.8204	265.598	1802.96	847.801	280.029	1817.29	1088.82	149.032	1851.88	437.04	161.431	1659.24	113.691	190.94	1764.14	64.3009
2036	0	-191.545	1735.21	932.494				-190.78	1872.64	553.004	-235.485	1927.67	164.527	-279.931	2058.95	95.811	265.13	1805.24	847.84	279.196	1819.07	1088.85	149.434	1851.08	436.192	161.369	1659.34	113.734	190.942	1764.2	64.3232
2037	0	-192.556	1738.68	931.647				-190.887	1875.59	552.048	-234.92	1930.97	163.474	-279.445	2063.26	94.7145	264.681	1807.53	847.868	278.439	1820.84	1088.87	149.898	1850.93	435.809	161.308	1659.44	113.759	190.964	1764.17	64.2811
2038	0	-193.332	1741.99	930.859				-190.816	1877.97	550.933	-235.538	1936.32	163.203	-278.828	2067.27	93.4882	264.318	1809.39	847.884	277.68	1822.57	1088.87	150.107	1851.57	435.616	161.053	1659.38	113.656	190.954	1764.21	64.2887
2039	0	-194.078	1745.23	929.901				-190.973	1880.73	549.762	-235.896	1940.97	162.7	-278.029	2070.83	92.031	263.698	1811.4	847.916	276.769	1824.29	1088.81	150.577	1851.5	435.192	161.12	1659.51	113.843	190.969	1764.24	64.2983
2040	0	-194.975	1748.76	929.101				-190.944	1883.25	548.475	-235.672	1944.58	161.877	-277.384	2074.22	90.4181	263.302	1812.92	847.881	275.924	1826.04	1088.8	150.77	1851.91	434.936	161.075	1659.57	113.971	190.997	1764.32	64.2504
2041	0	-195.75	1752.06	928.068				-190.775	1885.52	547.189	-235.33	1947.53	160.802	-276.496	2076.85	88.5322	262.699	1814.85	847.898	275.025	1827.78	1088.8	151.103	1852.16	434.238	160.98	1659.64	113.978	191.031	1764.31	64.2294
2042	0	-196.638	1755.72	927.061				-190.647	1887.84	545.941	-234.9	1950.41	159.758	-275.793	2079.34	86.6692	262.225	1816.58	847.878	274.107	1829.58	1088.8	151.388	1852.28	433.962	160.954	1659.75	114.059	191.028	1764.42	64.1921
2043	0	-197.427	1759.19	926.187				-190.518	1890.05	544.575	-234.731	1953.61	158.771	-275.025	2081.42	84.5605	262.159	1815.15	847.423	273.067	1831.32	1088.75	151.492	1852.63	433.688	160.766	1659.7	114.045	191.061	1764.46	64.15
2044	0	-198.197	1762.68	925.071				-190.357	1892.11	543.107	-233.981	1955.69	157.43	-274.274	2083.22	82.3634	261.537	1816.91	847.436	271.988	1833.04	1088.73	151.59	1853.48	433.311	160.728	1659.86	114.149	191.094	1764.6	64.1051
2045	0	-199.154	1766.59	924.19				-190.106	1894.07	541.589	-232.825	1956.62	155.716	-273.406	2084.42	80.059	260.887	1818.77	847.462	270.932	1834.87	1088.66	151.301	1854.88	433.307	160.926	1660.11	114.425	191.189	1764.73	64.0358
2046	0	-199.942	1770.15	923.114				-189.776	1896.07	540.014	-230.923	1956.44	153.454	-272.541	2085.38	77.5988	260.148	1820.52	847.472	269.609	1836.63	1088.62	150.834	1857.02	433.354	160.953	1660.12	114.873	191.249	1764.81	63.9675
2047	0	-200.799	1773.85	922.012				-189.486	1897.83	538.307	-229.723	1957.24	151.596	-271.569	2085.95	74.8987	259.419	1822.25	847.491	268.364	1838.39	1088.6	150.215	1859.66	433.449	161.545	1660.7	115.186	191.334	1764.92	63.867
2048	0	-201.752	1777.79	920.936				-189.324	1899.77	536.638	-230.049	1960.68	150.637	-270.326	2086.07	71.9626	258.598	1824.09	847.485	266.968	1840.29	1088.61	149.937	1862.26	433.391	161.59	1660.81	115.468	191.428	1765.06	63.8026
2049	0	-202.929	1781.91	919.923				-189.081	1901.55	534.841	-228.708	1960.71	148.458	-269.036	2086.1	68.9553	257.795	1826.02	847.469	265.578	1842.13	1088.45	149.808	1864.42	433.271	161.643	1660.89	115.742	191.574	1765.14	63.7006
2050	0	-203.85	1785.68	918.621				-188.874	1903.39	533.032	-226.979	1959.91	145.887	-267.484	2085.7	65.6705	257.002	1827.88	847.437	264.126	1844.16	1088.3	149.88	1865.9	432.997	161.331	1660.7	115.975	191.666	1765.25	63.6416
2051	0	-205.234	1790.2	917.465				-188.586	1904.96	531.033	-225.949	1960.53	143.953	-265.735	2084.95	62.0783	255.993	1829.88	847.367	262.573	1846.14	1088.08	150.417	1866.58	432.822	161.142	1660.59	116.167	191.791	1765.32	63.5503
2052	0	-206.393	1794.21	916.011				-188.431	1906.61	528.938	-224.565	1960.33	141.67	-263.778	2084.04	58.3248	254.983	1831.83	847.283	260.971	1848.19	1087.89	150.725	1867.69	432.001	161.226	1660.69	116.414	191.965	1765.39	63.4498
2053	0	-207.6	1798.32	914.652				-188.12	1907.95	526.695	-223.73	1960.41	139.346	-261.56	2082.73	54.3558	253.973	1833.79	847.192	259.213	1850.32	1087.63	151.124	1868.68	431.497	161.202	1660.72	116.648	192.078	1765.4	63.4083
2054	0	-208.996	1802.56	913.197				-187.928	1909.42	524.462	-221.958	1959.2	136.593	-259.183	2081.21	50.237	252.871	1835.9	847.068	257.452	1852.55	1087.35	151.206	1869.97	431.176	160.846	1660.59	116.882	192.18	1765.47	63.3675
2055	0	-210.285	1806.6	911.645				-187.624	1910.81	522.052	-221.565	1959.03	134.656	-256.985	2079.56	47.0941	251.698	1837.9	846.964	255.683	1854.9	1087.09	151.246	1871.66	430.774	160.543	1660.46	117.136	192.238	1765.53	63.3357
2056	0	-211.897	1811.1	910.067				-187.339	1912.05	519.598	-217.635	1955.48	131.23	-256.155	2080.52	48.2466	250.405	1839.93	846.83	253.756	1857.26	1086.71	151.287	1873.13	430.507	160.317	1660.46	117.374	192.316	1765.55	63.2784
2057	0	-213.3	1815.32	908.382				-187.012	1912.97	517.086	-214.95	1953.69	129.026	-254.949	2081.38	49.1713	249.101	1842.05	846.593	251.78	1859.7	1086.35	151.025	1875.19	429.754	160.418	1660.65	117.755	192.376	1765.6	63.2514
2058	0	-214.957	1819.74	906.74				-186.624	1914.26	514.783	-214.186	1953.72	127.062	-253.307	2081.67	49.8587	247.6	1844.25	846.3	249.911	1862.34	1085.95	150.423	1877.49	429.641	160.158	1660.7	117.836	192.481	1765.68	63.261
2059	0	-216.633	1824.11	904.96				-185.854	1915.34	512.186	-213.153	1953.46	125.415	-252.004	2081.37	50.4482	246.047	1846.63	846.04	247.719	1865.06	1085.6	150.118	1879.36	429.169	160.055	1660.84	118.146	192.641	1765.74	63.2317
2060	0	-218.539	1828.55	903.331				-185.182	1916.45	509.764	-211.841	1953.06	123.166	-251.224	2081.37	50.91	244.376	1849.07	845.733	245.374	1867.64	1085.11	152.496	1873.28	426.608	159.9	1660.91	118.401	192.673	1765.78	63.2396
2061	0	-220.31	1832.77	901.587				-184.721	1917.45	507.557	-210.521	1953.62	121.479	-250.37	2081.21	51.3685	242.603	1851.74	845.337	243.095	1870.43	1084.68	154.793	1865.83	423.917	160.016	1661.24	118.744	192.634	1765.74	63.2191
2062	0	-222.303	1837.31	899.988				-184.208	1918.26	505.555	-209.957	1958.25	121.294	-249.727	2081.25	51.9024	240.715	1854.42	844.957	240.814	1873.45	1084.28	154.968	1863.87	422.603	159.741	1661.23	118.987	192.777	1765.86	63.2618
2063	0	-224.291	1841.65	898.556				-183.836	1919.5	503.7	-208.921	1960.74	121.202	-248.392	2080.72	52.5812	238.751	1857.11	844.543	238.304	1876.36	1083.79	153.216	1859.83	420.796	159.701	1661.39	119.256	192.777	1765.9	63.2301
2064	0	-226.396	1845.94	897.211				-182.916	1920.67	501.932	-206.009	1959.7	119.448	-247.766	2081.06	53.3223	236.593	1859.97	844.083	235.809	1879.5	1083.37	152.371	1859.01	418.673	159.589	1661.58	119.516	192.857	1765.96	63.2502
2065	0	-228.35	1849.92	896.012				-181.983	1922.67	500.288	-202.674	1957.31	117.045	-247.638	2081.66	53.7261	234.26	1863	843.651	233.162	1882.68	1082.99	151.101	1862.26	418.982	159.604	1661.84	119.893	192.857	1765.95	63.2112
2066	0	-230.556	1853.91	894.578				-180.751	1924.88	498.67	-201.045	1958.49	115.97	-247.39	2081.53	53.7377	232.2	1866.2	843.166	230.416	1885.88	1082.58	150.014	1864.85	418.849	159.591	1662.12	120.308	192.932	1766.03	63.2364
2067	0	-232.508	1857.43	893.339				-180.345	1927.39	497.42	-200.786	1961.3	115.554	-247.182	2081.79	53.8424	229.543	1869.26	842.83	227.714	1889.36	1082.27	148.888	1866.86	418.519	159.587	1662.44	120.743	192.996	1766.11	63.2151
2068	0	-234.87	1861.17	892.406				-180.965	1929.88	496.775	-200.26	1961.37	114.781	-247.182	2081.63	53.709	227.121	1872.41	842.455	224.883	1892.96	1081.9	147.433	1868.9	418.135	159.244	1662.62	121.327	193.019	1766.19	63.2396
2069	0	-237.004	1864.2	891.679				-182.266	1932.34	496.654	-199.993	1960.95	114.264	-247.244	2081.71	53.6441	224.56	1875.68	842.136	222.043	1896.7	1081.74	147.229	1870.64	417.826	159.372	1663.15	121.877	193.016	1766.2	63.1876
2070	0	-239.394	1867.37	891.679				-184.073	1934.67	497.035	-200.219	1960.87	114.028	-247.4	2081.77	53.5624	221.947	1878.77	841.836	219.047	1900.44	1081.55	144.857	1872.6	417.76	159.106	1663.45	122.553	193.003	1766.3	63.1858
2071	0	-241.679	1870.02	892.108				-186.315	1936.81	497.777	-201.008	1961.36	114.096	-247.543	2081.85	53.4643	219.443	1881.89	841.645	216.013	1904.37	1081.56	144.017	1874.6	418.268	159.21	1663.98	123.503	193.018	1766.31	63.1161
2072	0	-244.195	1872.8	892.908				-188.744	1938.91	498.616	-201.649	1961.49	114.072	-247.693	2081.83	53.3711	216.704	1885.01	841.671	213.02	1908.4	1081.85	141.912	1876.11	418.159	159.159	1664.67	124.447	193.001	1766.36	63.0937
2073	0	-246.608	1875.06	893.864				-190.968	1940.5	499.154	-202.617	1962.02	114.462	-247.834	2081.81	53.2454	213.992	1887.93	841.8	210.015	1912.68	1082.35	140.376	1878	418.17	159.063	1665.25	125.512	193.011	1766.45	63.0583
2074	0	-249.233	1877.21	894.582				-193.113	1941.81	499.514	-202.626	1961.53	114.142	-247.958	2081.93	53.2139	211.212	1890.84	842.038	206.974	1917.05	1083.02	139.083	1879.74	418.678	158.966	1665.87	126.737	192.986	1766.5	62.9973
2075	0	-252.055	1879.19	895.377				-195.131	1942.78	499.689	-202.891	1961.36	114.03	-248.027	2081.91	53.0652	208.426	1893.6	842.481	203.887	1921.61	1083.73	138.083	1881.26	419.701	158.938	1666.63	128.055	193.032	1766.58	62.9767
2076	0	-254.902	1881.08	895.999				-196.858	1943.33	499.616	-203.099	1961.35	113.905	-248.075	2081.89	53.0402	205.646	1896.32	843.13	200.725	1926.21	1084.54	138.361	1887.23	421.541	158.939	1667.46	129.467	193.053	1766.61	62.9171
2077	0	-258	1883	896.257				-198.386	1943.65	499.421	-203.154	1961.26	113.719	-248.124	2081.97	53.0457	202.893	1898.96	843.98	197.505	1930.76	1085.18	136.612	1894.61	423.67	158.948	1668.29	130.973	193.182	1766.74	62.9284
2078	0	-261.263	1884.95	896.375				-199.638	1943.5	499.187	-203.125	1961.13	113.454	-248.096	2081.91	53.0305	200.088	1901.56	844.95	194.251	1935.32	1085.84	135.166	1899.18	425.18	158.946	1669.15	132.599	193.363	1767.02	62.982
2079	0	-264.441	1886.8	896.315				-200.758	1943.17	498.908	-203.137	1961.15	113.24	-248.085	2081.92	53.0711	197.316	1904.21	845.93	190.981	1939.79	1086.44	131.158	1908.7	428.085	158.656	1669.88	134.065	193.471	1767.21	63.0294
2080	0	-267.505	1888.73	896.221				-201.965	1942.99	498.676	-203.045	1961.05	113.001	-248.075	2081.89	53.0675	194.632	1906.93	846.969	187.826	1944.17	1086.9	128.792	1918.33	430.927	160.563	1671.96	136.667	193.646	1767.45	63.1067
2081	0	-270.552	1890.66	896.022				-203.025	1942.67	498.464	-203.04	1960.98	112.764	-248.079	2081.92	53.0834	192.155	1909.74	848.013	184.545	1948.32	1087.36	126.726	1925.61	432.811	160.975	1673.49	138.713	193.741	1767.63	63.0717
2082	0	-273.538	1892.87	895.747				-204.284	1942.57	498.164	-203.102	1960.96	112.528	-248.08	2081.9	53.0688	189.808	1912.71	848.945	181.304	1952.26	1087.73	125.657	1930.37	434.003	160.542	1674.68	140.831	193.877	1767.94	63.2086
2083	0	-276.405	1895.26	895.601				-205.437	1942.52	497.847	-203.154	1960.85	112.244	-248.09	2081.85	53.0572	187.524	1915.83	849.738	178.05	1956.09	1088.04	125.365	1933.02	434.474	160.443	1676.18	143.043	194.23	1768.41	63.2527
2084	0	-278.652	1897	895.379				-206.742	1942.89	497.595	-203.226	1960.76	112.032	-248.114	2081.83	53.0487	185.186	1919.03	850.381	174.787	1959.75	1088.41	125.671	1934.55	434.559	160.328	1678.12	145.53	194.349	1768.72	63.4669
2085	0	-281.01	1899.2	894.874				-207.974	1943.33	497.312	-203.326	1960.77	111.798	-248.113	2081.83	52.9861	182.815	1922.32	850.969	171.554	1963.23	1088.91	126.431	1935.94	434.559	160.478	1680.41	148.363	194.327	1769.01	63.8278
2086	0	-283.499	1901.96	894.349				-209.246	1943.92	497.014	-203.457	1960.92	111.63	-248.149	2081.87	52.9989	180.616	1925.79	851.447	168.351	1966.63	1089.36	127.067	1938.27	434.358	160.818	1682.93	151.383	194.499	1769.65	64.2315
2087	0	-285.847	1904.51	893.744				-210.573	1944.75	496.829	-203.477	1960.96	111.379	-248.167	2081.82	52.9617	178.463	1929.23	851.852	165.182	1969.96	1089.81	127.522	1942.14	434.461	162.411	1686.79	155.281	194.679	1770.46	64.704
2088	0	-288.057	1907.09	893.211				-211.802	1945.58	496.625	-203.309	1960.86	111.018	-248.174	2081.86	52.9679	176.295	1932.77	852.202	162.032	1973.19	1090.21	127.633	1947.88	434.947	161.788	1689.66	158.788	194.792	1771.24	65.384
2089	0	-290.17	1909.83	892.602				-212.63	1945.68	495.87	-203.312	1960.85	110.833	-248.164	2081.87	52.9691	174.402	1936.29	852.52	159.008	1976.38	1090.47	127.012	1956.33	436.008	163.161	1694.66	163.11	195.242	1772.46	66.1667
2090	0	-292.09	1912.44	892.095				-214.216	1946.85	495.862	-203.335	1960.99	110.593	-248.163	2081.91	52.9697	172.514	1939.9	852.783	155.941	1979.38	1090.71	126.466	1966.38	437.313	162.071	1698.56	167.837	195.048	1773.71	67.4816
2091	0	-294.235	1915.47	891.375				-215.39	1947.3	495.497	-203.367	1961.12	110.392	-248.129	2081.87	52.9672	170.848	1943.3	853.004	153.071	1982.34	1090.76	126.325	1976.52	438.981	161.173	1703.59	172.891	195.079	1775.65	69.5425
2092	0	-296.186	1918.38	890.905				-216.53	1947.52	495.041	-203.391	1961.15	110.177	-248.123	2081.88	52.9599	169.287	1946.74	853.237	150.268	1985.26	1090.77	125.925	1987.38	440.665	161.359	1710.07	178.394	194.851	1777.86	72.1692
2093	0	-297.976	1920.99	890.32				-217.898	1947.92	494.77	-203.496	1961.18	109.981	-248.038	2081.83	52.9361	167.822	1950.06	853.446	147.627	1987.99	1090.69	125.845	1998.31	442.728	161.242	1717.27	184.54	194.667	1780.35	75.0912
2094	0	-299.784	1923.77	889.972				-219.109	1948	494.45	-203.646	1961.27	109.782	-248.114	2081.92	52.9572	166.642	1953.22	853.749	145.043	1990.68	1090.67	125.736	2009.35	445.166	160.552	1724.95	190.633	194.579	1783.31	78.6384
2095	0	-301.716	1926.72	889.637				-220.426	1948.1	494.223	-203.834	1961.22	109.568	-248.003	2081.58	52.7891	165.514	1956.24	854.186	142.584	1993.09	1090.64	125.728	2020.68	447.835	159.826	1733.4	197.114	193.922	1786.59	82.8479
2096	0	-303.575	1929.27	889.336				-221.597	1948.08	493.959	-204.669	1961.96	109.831	-247.996	2081.55	52.768	164.548	1959.07	854.771	140.213	1995.4	1090.62	125.561	2032.22	450.968	158.7	1741.84	203.704	193.063	1790.74	87.7936
2097	0	-305.236	1931.37	889				-222.786	1947.88	493.625	-204.381	1961.51	109.254	-248.036	2081.53	52.7328	163.747	1961.58	855.645	138.101	1997.53	1090.47	125.32	2043.71	454.418	157.245	1750.44	210.179	191.86	1795.76	93.2122
2098	0	-306.99	1933.25	888.619				-223.846	1947.71	493.312	-204.392	1961.15	109	-247.904	2081.34	52.6163	162.887	1963.91	856.769	136.096	1999.59	1090.25	125.466	2054.31	457.68	155.699	1759.23	216.353	190.363	1801.57	98.9158
2099	0	-308.664	1935.01	888.282				-224.885	1947.47	492.97	-204.57	1961.18	108.89	-248.069	2081.45	52.6628	162.23	1966.09	857.948	134.257	2001.56	1090.22	125.814	2063.63	460.765	153.611	1767.77	221.987	188.846	1807.84	104.154
2100	0	-310.048	1936.11	887.875				-225.809	1947.25	492.701	-204.803	1961.29	108.835	-247.948	2081.31	52.567	161.592	1968.31	859.326	132.482	2003.53	1089.99	126.219	2072.22	464.09	151.195	1775.45	227.252	187.599	1815.7	107.897
2101	0	-311.579	1937.25	887.509				-226.825	1947.07	492.394	-204.906	1961.26	108.756	-247.977	2081.34	52.5721	160.958	1970.45	860.823	130.936	2005.57	1089.68	126.845	2080.54	467.431	148.928	1783.89	231.118	185.626	1825.11	112.123
2102	0	-312.983	1937.94	887.139				-227.651	1946.98	492.247	-205.099	1961.3	108.723	-248.118	2081.12	52.4692	160.345	1972.67	862.411	129.524	2007.63	1089.39	129.561	2081.34	469.153	147.62	1794.05	233.86	183.405	1836.36	115.437
2103	0	-314.21	1938.15	886.847				-228.507	1947.23	492.157	-205.203	1961.35	108.68	-248.119	2081.12	52.4226	159.784	1974.71	864.053	127.983	2009.82	1089.46	132.393	2083.67	470.611	143.723	1804.03	234.232	180.91	1848.46	116.824
2104	0	-315.447	1938.5	886.69				-229.105	1947.22	492.116	-205.218	1961.2	108.619	-248.13	2081.13	52.424	159.205	1976.57	865.703	126.667	2012.12	1089.44	132.336	2091.4	473.705	141.015	1815.4	233.68	178.138	1861.87	117.097
2105	0	-316.502	1938.43	886.473				-229.694	1947.48	492.147	-205.261	1961.14	108.588	-248.13	2081.13	52.4245	158.717	1978.44	867.418	125.543	2014.47	1089.38	132	2100.65	477.105	139.265	1827.99	232.544	175.36	1876.27	116.401
2106	0	-317.558	1938.72	886.372				-230.492	1948.25	492.383	-205.373	1961.27	108.631	-248.133	2081.08	52.4116	158.081	1980.33	869.148	124.549	2016.95	1089.29	131.561	2108.31	479.916	137.2	1840.87	230.182	172.529	1891.87	114.812
2107	0	-318.413	1939.01	886.258				-230.708	1948.26	492.218	-205.454	1961.3	108.668	-248.152	2081.08	52.4149	157.517	1982.22	870.883	123.72	2019.52	1089.21	131.381	2115.65	482.681	134.951	1854.17	226.605	169.684	1908.62	112.579
2108	0	-319.12	1939.43	886.177				-231.009	1948.56	492.215	-205.494	1961.33	108.682	-248.153	2081.08	52.4157	156.886	1984.1	872.514	122.963	2022.12	1089.11	131.314	2122.86	485.378	133.083	1868.35	222.178	167.371	1926.58	109.821
2109	0	-319.76	1940.36	886.153				-231.329	1949.14	492.324	-205.494	1961.32	108.698	-248.155	2081.09	52.4053	156.426	1986.03	874	122.361	2024.69	1089	131.1	2129.9	488.048	131.064	1882.98	217.05	165.394	1945.55	106.6
2110	0	-320.233	1941.49	886.143				-231.56	1949.87	492.409	-205.516	1961.28	108.731	-248.153	2081.08	52.4155	155.829	1987.95	875.397	121.636	2027.41	1088.58	131.02	2135.71	489.732	131.091	1899.34	211.371	163.491	1965.14	103.381
2111	0	-319.571	1941.06	885.914				-231.719	1950.53	492.461	-205.487	1961.32	108.737	-248.153	2081.08	52.4156	155.464	1990.09	876.785	121.382	2029.77	1088.55	130.798	2142.18	491.729	129.803	1915.24	205.101	162.11	1985.54	99.886
2112	0	-319.152	1941.33	885.637				-231.839	1951.28	492.676	-205.463	1961.28	108.751	-248.153	2081.08	52.4156	155.173	1992.32	877.845	120.987	2032.21	1088.4	130.471	2148.46	493.413	128.755	1931.46	198.876	161.697	2006.93	96.7081
2113	0	-319.428	1943.34	885.524				-231.755	1951.76	492.475	-205.486	1961.31	108.756	-248.152	2081.07	52.4272	154.894	1994.61	878.645	120.654	2034.63	1088.21	130.279	2154.54	495.121	128.8	1948.89	192.708	160.585	2027.96	93.58
2114	0	-319.409	1945.39	885.354				-231.665	1952.56	492.477	-205.45	1961.29	108.792	-248.151	2081.06	52.4396	154.896	1997.13	879.283	120.456	2037.05	1088.06	129.988	2160.38	496.522	128.836	1966.29	186.414	160.434	2049.26	90.579
2115	0	-319.482	1947.86	885.255				-231.547	1953.34	492.446	-205.393	1961.28	108.805	-248.152	2081.07	52.4273	154.98	1999.89	879.854	120.32	2039.48	1087.91	129.505	2165.93	497.709	128.905	1983.73	180.261	159.794	2070.15	87.7522
2116	0	-319.437	1950.46	885.248				-231.174	1953.85	492.141	-205.371	1961.35	108.82	-248.151	2081.06	52.4396	155.136	2002.72	880.385	120.314	2041.96	1087.91	128.946	2171.36	498.696	129.067	2001.08	174.271	159.976	2091.15	85.6197
2117	0	-319.327	1953.21	885.251				-230.952	1954.67	492.163	-205.316	1961.38	108.869	-248.15	2081.07	52.4571	155.687	2003.76	880.529	120.432	2044.48	1087.76	128.117	2176.64	499.422	129.13	2018.3	168.542	160.591	2112.09	83.9455
2118	0	-318.831	1955.52	885.265				-230.96	1956.02	492.43	-205.253	1961.39	108.882	-248.151	2081.07	52.4399	156.2	2006.07	880.671	120.644	2046.89	1087.76	127.122	2181.56	499.985	130.978	2035.74	163.51	161.275	2132.63	82.6354
2119	0	-318.234	1957.8	885.239				-230.703	1957.03	492.465	-205.189	1961.4	108.924	-248.151	2081.06	52.4395	156.763	2009.04	880.774	120.823	2049.44	1087.69	125.598	2186.72	500.597	130.656	2052.57	158.551	162.352	2152.6	81.8756
2120	0	-317.674	1960.13	885.271				-230.361	1957.93	492.539	-205.048	1961.33	108.939	-248.158	2081.06	52.4674	157.35	2012.07	880.757	121.294	2052.26	1087.54	124.216	2191.37	500.185	130.986	2068.67	154.193	163.627	2172.11	81.4909
2121	0	-317.032	1962.33	885.343				-230.027	1958.89	492.626	-204.931	1961.27	108.972	-248.148	2081.06	52.4677	158.11	2014.97	880.688	121.724	2055.13	1087.41	122.571	2196.12	500.118	132.904	2085.32	150.554	164.89	2190.78	81.4776
2122	0	-316.322	1964.42	885.422				-229.601	1959.8	492.71	-204.843	1961.33	109.017	-248.148	2081.06	52.4679	158.78	2017.64	880.411	122.214	2058.06	1087.26	120.405	2203.73	500.636	134.16	2100.78	147.302	166.201	2208.57	81.8535
2123	0	-315.519	1966.33	885.516				-229.146	1960.77	492.839	-204.668	1961.23	109.033	-248.157	2081.05	52.4791	159.469	2020.32	879.859	122.891	2061.16	1087.06	118.477	2208.58	499.684	133.039	2113.73	143.649	167.32	2225.38	82.4631
2124	0	-314.706	1968.04	885.62				-228.707	1961.76	492.988	-204.505	1961.11	109.048	-248.158	2081.06	52.4676	160.221	2022.92	879.105	123.585	2064.45	1086.84	116.414	2212.85	498.27	134.732	2127.91	141.255	167.908	2240.45	83.1509
2125	0	-313.62	1969.38	885.746				-228.31	1963.1	493.391	-204.381	1961.23	109.152	-248.158	2081.06	52.4673	160.871	2025.56	878.114	124.255	2067.8	1086.57	114.242	2218.21	496.675	136.059	2140.68	139.079	168.825	2254.95	84.1819
2126	0	-312.532	1970.61	885.938				-227.445	1963.61	493.348	-204.355	1961.4	109.332	-248.183	2081.02	52.4489	161.576	2028.33	876.955	125.195	2071.46	1086.23	112.948	2222.05	495.014	137.348	2152.21	137.193	169.471	2267.87	85.1258
2127	0	-311.572	1972.16	886.186				-226.636	1964.54	493.496	-204.666	1961.99	109.839	-248.181	2081.01	52.4583	162.297	2031.18	875.615	126.015	2075.36	1086.03	112.447	2224.47	493.237	138.029	2161.95	135.478	169.917	2279.12	85.9889
2128	0	-310.314	1973.22	886.456				-225.853	1965.69	493.759	-203.938	1961.44	109.541	-248.181	2081.01	52.4587	162.952	2034.17	874.1	126.973	2079.31	1085.79	111.823	2226.9	490.953	138.683	2170.34	133.606	169.964	2288.49	86.4453
2129	0	-308.979	1974.37	886.733				-225.136	1967.08	494.227	-203.548	1961.15	109.522	-248.193	2081.01	52.441	163.693	2037.45	872.366	127.818	2083.54	1085.4	110.929	2230.03	488.609	139.089	2176.99	131.989	169.77	2295.93	86.4337
2130	0	-307.675	1975.71	887.098				-224.061	1968.21	494.326	-203.37	1961.11	109.708	-248.195	2081.01	52.4304	164.371	2040.94	870.504	129.107	2087.82	1085.21	109.95	2233.38	485.81	139.485	2182.4	129.932	169.361	2301.47	85.7389
2131	0	-305.934	1976.57	887.445				-223.037	1969.37	494.617	-203.181	1961.26	109.944	-248.239	2081.06	52.4454	165.005	2044.7	868.779	130.291	2092.28	1084.69	108.882	2236.49	482.699	138.429	2185.26	127.912	168.528	2305.01	84.411
2132	0	-304.573	1978.4	888.017				-221.979	1970.79	494.982	-202.97	1961.3	110.134	-248.254	2081.01	52.4334	165.796	2048.93	867.223	131.51	2096.86	1084.13	106.569	2231.05	476.711	138.498	2187.53	126.985	167.783	2306.39	82.8902
2133	0	-302.539	1979.55	888.466				-221.224	1972.86	495.625	-202.797	1961.44	110.303	-248.4	2081.33	52.5819	166.729	2053.49	865.889	132.927	2101.65	1083.45	105.628	2231.5	472.626	136.843	2187.38	124.884	166.565	2306.87	80.2442
2134	0	-300.609	1981.06	888.922				-219.73	1973.86	495.736	-202.496	1961.35	110.397	-248.447	2081.34	52.5892	167.763	2058.32	864.672	134.397	2106.69	1082.82	105.078	2235.64	469.389	135.44	2186.71	123.185	165.397	2307.82	78.8365
2135	0	-298.868	1983.38	889.533				-218.448	1975.41	496.076	-202.202	1961.25	110.549	-248.563	2081.35	52.6489	168.738	2063.72	863.575	136.031	2111.94	1082.19	103.98	2236.03	464.636	134.375	2188.09	122.13	164.211	2309.15	77.1198
2136	0	-296.661	1985.18	890.097				-217.114	1977.3	496.512	-202.03	1961.47	110.781	-248.495	2081.63	52.7246	169.612	2069.16	862.483	137.651	2117.39	1081.58	103.942	2235.6	460.657	133.99	2190.83	121.293	163.386	2310.64	75.0505
2137	0	-294.441	1987.13	890.558				-215.56	1979.26	496.886	-201.79	1961.66	111.115	-248.495	2081.6	52.7536	170.613	2074.92	861.45	139.408	2122.81	1081.2	104.043	2235.35	457.087	134.692	2193.03	121.04	163.399	2311.63	73.4146
2138	0	-292.208	1989.3	891.103				-213.939	1981.33	497.245	-201.492	1961.76	111.349	-248.438	2081.57	52.768	171.667	2080.95	860.671	141.104	2128.24	1080.88	101.927	2238.02	456.461	134.863	2193.78	121.076	163.691	2311.92	72.6469
2139	0	-291.079	1993.46	891.914				-212.126	1983.2	497.245	-201.224	1961.87	111.734	-248.551	2081.55	52.8392	172.95	2086.86	860.698	142.788	2133.63	1080.79	102.059	2240.58	455.981	135.432	2194.58	121.374	163.536	2311.94	72.1777
2140	0	-288.813	1995.99	892.364				-210.678	1985.62	497.825	-200.956	1962.09	112.049	-248.515	2081.56	52.8644	174.366	2092.63	861.361	144.6	2138.97	1080.69	102.998	2242.12	455.69	135.644	2195.34	121.363	163.178	2312.31	71.4859
2141	0	-286.248	1998.19	892.784				-209.077	1987.74	498.169	-200.717	1962.34	112.374	-248.516	2081.54	52.8688	175.912	2098.33	862.582	146.388	2144.12	1080.75	103.25	2243.95	455.879	135.799	2196.47	121.194	163.056	2312.57	70.98
2142	0	-283.704	2000.68	893.263				-207.786	1990.4	498.512	-200.409	1962.5	112.678	-248.433	2081.58	52.8537	177.515	2103.93	863.923	148.21	2149.04	1080.93	102.895	2246.7	456.036	136.916	2197.83	121.216	163.166	2312.88	70.387
2143	0	-281.14	2003.26	893.603				-205.81	1991.87	498.825	-200.192	1962.75	113.081	-248.474	2081.58	52.8968	179.07	2109.34	865.317	150.022	2153.76	1081.29	102.338	2249.94	456.205	138.01	2199.03	121.215	163.1	2313.13	69.7794
2144	0	-278.457	2005.8	893.923				-204.066	1993.96	499.247	-199.901	1962.88	113.439	-248.612	2081.67	52.9857	180.875	2114.51	866.583	152.027	2158.18	1081.64	102.292	2252.33	455.973	139.544	2200.68	121.381	162.936	2313.47	69.1595
2145	0	-275.639	2008.32	894.218				-202.288	1995.88	499.555	-199.501	1962.85	113.762	-248.607	2081.73	53.0695	182.827	2119.98	867.577	154.076	2162.44	1082.14	102.425	2254.39	455.722	139.528	2201.55	121.149	162.797	2313.76	68.6754
2146	0	-272.935	2010.9	894.445				-201.093	1998.95	500.217	-199.209	1963.16	114.272	-248.617	2081.78	53.0932	184.815	2125.28	868.385	156.392	2166.58	1082.55	102.477	2256.61	455.306	139.513	2202.16	120.959	162.673	2313.96	68.2592
2147	0	-269.981	2013.33	894.676				-198.797	2000.24	500.358	-198.98	1963.69	114.901	-248.539	2081.78	53.1436	186.953	2130.65	868.994	158.784	2170.57	1082.97	103.812	2257.17	454.828	139.494	2202.54	120.727	162.63	2314.13	68.0321
2148	0	-267.377	2016.34	895.014				-197.076	2002.15	500.719	-198.911	1964.62	115.625	-248.478	2081.79	53.203	189.273	2135.65	869.549	161.31	2174.52	1083.33	104.739	2260.52	455.065	139.762	2203.03	120.564	162.58	2314.33	67.6363
2149	0	-264.455	2018.92	895.289				-195.281	2004.3	501.129	-198.272	1964.36	115.885	-248.391	2081.83	53.2265	191.562	2140.21	869.923	163.955	2178.54	1083.74	104.287	2268.09	456.15	139.948	2203.46	120.358	162.648	2314.49	67.3304
2150	0	-261.728	2021.69	895.658				-193.706	2006.57	501.669	-198.169	1965.32	116.698	-248.22	2081.71	53.1804	194.043	2144.54	869.886	166.678	2182.6	1084.18	103.294	2276.51	457.443	140.09	2203.81	120.147	162.633	2314.55	67.0265
2151	0	-258.802	2024.25	896.068				-192.258	2008.83	502.339	-198.019	1966.25	117.532	-248.035	2081.58	53.2184	196.465	2148.65	869.571	169.39	2186.64	1084.62	103.036	2281.95	458.086	140.297	2204.23	120.011	162.645	2314.59	66.8833
2152	0	-256.183	2027.14	896.603				-190.639	2010.72	502.684	-197.516	1966.43	118.079	-247.867	2081.48	53.22	198.883	2152.56	868.998	172.093	2190.79	1085.06	103.744	2284.47	457.647	140.088	2204.4	119.691	162.79	2315.04	66.5321
2153	0	-253.411	2029.72	897.161				-189.21	2012.59	503.309	-196.646	1966.14	118.577	-247.6	2081.21	53.2381	201.125	2156.4	868.448	174.735	2194.93	1085.45	104.549	2287.58	456.963	140.379	2204.77	119.608	162.626	2314.85	66.5766
2154	0	-250.903	2032.48	897.93				-188.202	2015.5	504.088	-195.514	1965.55	119.012	-247.484	2080.96	53.2135	202.985	2161.01	868.067	177.309	2199.02	1085.85	105.732	2290.31	457.14	140.094	2205.02	119.384	162.617	2314.97	66.4762
2155	0	-248.304	2034.92	898.711				-186.515	2017.27	504.647	-195.848	1967.58	120.754	-247.601	2081.07	53.39	205.022	2164.7	867.815	179.83	2203.02	1086.17	107.368	2291.95	456.104	140.15	2205.29	119.255	162.652	2315.12	66.4172
2156	0	-245.771	2037.37	899.658				-185.128	2019.27	505.332	-194.936	1968.37	121.681	-247.649	2080.93	53.4442	207.004	2167.82	867.51	182.205	2206.91	1086.53	108.639	2292.6	456.069	140.044	2205.4	119.048	162.592	2315.22	66.3839
2157	0	-243.556	2039.98	900.662				-184.174	2022.14	506.218	-194.219	1969.15	122.681	-247.672	2080.71	53.4515	208.819	2170.65	867.228	184.479	2210.77	1086.86	109.61	2295.29	456.922	139.979	2205.43	118.899	162.496	2315.25	66.3627
2158	0	-241.372	2042.55	901.763				-182.668	2023.88	507.122	-193.611	1970.36	124.05	-247.671	2080.49	53.4872	210.679	2173.36	866.765	186.696	2214.4	1087.2	109.207	2301.51	458.665	140.391	2205.75	118.894	162.476	2315.29	66.3323
2159	0	-239.256	2045	903.041				-181.341	2026.3	508.291	-192.812	1971.21	125.298	-247.673	2080.28	53.5093	212.468	2175.33	866.469	188.837	2217.96	1087.61	108.822	2307.95	459.979	139.976	2205.58	118.688	162.571	2315.39	66.3719
2160	0	-237.245	2047.4	904.408				-180.343	2029.21	509.331	-191.904	1972.21	126.643	-247.812	2080.18	53.6261	214.125	2178.04	866.473	190.84	2221.35	1088.03	108.613	2312.86	461.125	140.088	2205.74	118.614	162.406	2315.31	66.2637
2161	0	-235.336	2049.68	905.787				-179.357	2032.18	510.415	-190.907	1973.25	127.902	-247.793	2079.8	53.5635	215.748	2181.31	866.688	192.781	2224.69	1088.49	109.299	2315.41	461.898	140.222	2205.84	118.569	162.393	2315.3	66.2447
2162	0	-233.555	2052.02	907.292				-178.373	2035.03	511.578	-189.922	1974.46	129.372	-247.747	2079.59	53.528	217.229	2184.55	867.055	194.717	2227.86	1089.07	111.002	2315.01	462.033	140.055	2205.86	118.448	162.348	2315.29	66.2398
2163	0	-231.705	2054.26	908.884				-177.55	2038.31	513.045	-188.848	1975.46	130.727	-247.651	2079.41	53.5215	218.841	2187.64	867.468	196.71	2231.03	1089.6	113.033	2313.36	461.346	140.28	2206.06	118.424	162.315	2315.31	66.2723
2164	0	-230.069	2056.53	910.499				-176.754	2041.29	514.311	-187.546	1977.15	132.046	-247.558	2079.25	53.5407	220.291	2190.62	867.954	198.68	2234.17	1090.17	114.97	2312.03	460.735	140.788	2206.44	118.465	162.272	2315.29	66.3102
2165	0	-228.414	2058.76	912.137				-176.075	2044.58	515.632	-186.61	1977.74	133.462	-247.454	2079.04	53.5383	221.74	2193.45	868.448	200.566	2237.13	1090.76	116.993	2310.82	460.085	140.97	2206.61	118.449	162.258	2315.33	66.3521
2166	0	-226.865	2060.78	913.846				-175.546	2047.84	517.074	-185.119	1978.16	134.596	-247.299	2078.92	53.6129	223.075	2196.27	868.886	202.563	2240.16	1091.43	118.867	2309.86	459.435	140.995	2206.67	118.382	162.223	2315.34	66.3783
2167	0	-225.805	2063.62	915.692				-175.627	2052	518.52	-183.915	1978.96	136.067	-247.206	2078.92	53.8931	224.326	2199.05	869.289	204.549	2243.08	1092.12	120.232	2309.61	458.98	140.7	2206.44	118.26	162.213	2315.33	66.44
2168	0	-224.263	2065.44	917.284				-175.042	2054.57	519.838	-182.165	1978.7	136.944	-247.058	2078.91	54.0282	225.522	2201.78	869.617	206.459	2245.97	1092.83	121.259	2309.78	458.654	140.233	2206.16	118.046	162.256	2315.38	66.4659
2169	0	-222.853	2067.51	919.012				-174.798	2057.86	521.195	-180.957	1979.29	138.29	-246.858	2078.87	54.1948	226.605	2204.46	869.869	208.322	2248.78	1093.45	121.921	2310.23	458.333	140.207	2206.19	117.953	162.169	2315.27	66.4938
2170	0	-221.469	2069.5	920.697				-174.931	2061.59	522.528	-180.335	1981.09	139.905	-246.591	2078.78	54.2892	227.624	2207.08	870.049	210.236	2251.53	1094.07	123.049	2309.14	457.874	140.708	2206.51	117.997	162.164	2315.28	66.4969
2171	0	-220.134	2071.56	922.414				-174.799	2064.75	523.722	-180.053	1983.17	141.808	-246.051	2078.68	54.2385	228.601	2209.58	870.154	211.993	2254.24	1094.69	122.997	2309.38	457.266	140.697	2206.5	117.941	162.148	2315.24	66.5306
2172	0	-219.043	2073.92	924.115				-175.314	2068.5	525.152	-178.384	1983.19	142.545	-246.068	2078.69	54.4355	229.54	2212.05	870.216	213.635	2256.89	1095.25	122.738	2310.56	457.235	140.383	2206.35	117.734	162.131	2315.23	66.6234
2173	0	-217.915	2076.18	925.694				-175.909	2072.79	526.48	-178.7	1986.4	144.83	-245.746	2078.62	54.4882	230.4	2214.42	870.216	215.256	2259.46	1095.85	122.499	2311.98	457.123	140.403	2206.42	117.727	162.209	2315.28	66.7038
2174	0	-216.725	2078.38	927.232				-176.398	2076.67	527.753	-176.928	1986.13	145.389	-245.395	2078.63	54.5886	231.249	2216.81	870.206	216.761	2262.09	1096.42	122.2	2313.11	457.205	140.048	2206.16	117.517	162.205	2315.34	66.7623
2175	0	-215.635	2080.52	928.64				-176.752	2080.09	528.761	-177.017	1989.2	147.383	-245.025	2078.58	54.6644	232.251	2219.15	870.257	218.236	2264.68	1096.91	122.054	2314.05	457.282	140.282	2206.37	117.557	162.206	2315.37	66.8227
2176	0	-214.599	2082.68	929.932				-177.269	2084.15	529.883	-176.606	1991.47	148.974	-244.577	2078.53	54.8709	233.245	2221.49	870.331	219.576	2267.24	1097.44	122	2314.99	457.35	140.333	2206.44	117.504	162.192	2315.36	66.8578
2177	0	-213.507	2084.95	931.242				-177.892	2088.11	531.022	-175.945	1993.28	150.324	-244.091	2078.66	55.0602	234.13	2223.74	870.358	220.938	2269.74	1097.85	122.439	2315.2	457.14	140.306	2206.43	117.429	162.14	2315.36	66.8919
2178	0	-212.869	2087.63	932.525				-178.502	2092.2	531.907	-175.117	1994.81	151.617	-243.67	2078.95	55.3748	235.093	2226.05	870.434	222.207	2272.16	1098.22	122.963	2314.83	456.912	140.318	2206.43	117.401	162.16	2315.37	66.9569
2179	0	-211.746	2089.59	933.563				-179.171	2096.07	533.074	-174.424	1996.5	152.88	-243.37	2079.41	55.6705	236.061	2228.38	870.477	223.548	2274.56	1098.55	123.808	2313.94	456.565	140.194	2206.32	117.28	162.253	2315.39	66.948
2180	0	-210.81	2091.92	934.661				-179.822	2100.26	534.037	-173.908	1998.39	154.073	-243.17	2080.03	55.8998	236.956	2230.55	870.512	224.654	2276.96	1098.89	124.496	2313.41	456.091	140.082	2206.29	117.192	162.181	2315.34	67.0231
2181	0	-209.92	2094.18	935.591				-180.493	2104.33	534.869	-173.507	2000.4	155.092	-243.028	2080.86	56.0588	237.838	2232.69	870.532	225.837	2279.29	1099.18	125.311	2312.96	455.542	140.151	2206.35	117.182	162.226	2315.35	67.0877
2182	0	-208.945	2096.32	936.498				-181.026	2107.89	535.589	-173.33	2002.73	156.014	-243.019	2082.17	56.2076	238.773	2234.72	870.485	227.087	2281.57	1099.48	125.918	2312.89	455.114	140.122	2206.39	117.15	162.215	2315.35	67.1275
2183	0	-208.316	2099.08	937.248				-181.578	2111.43	536.309	-173.241	2005.11	156.689	-243.07	2083.52	56.3471	239.701	2236.62	870.368	228.214	2283.82	1099.8	126.571	2313.05	454.696	139.748	2206.2	117.049	162.249	2315.33	67.2017
2184	0	-207.338	2101.36	937.954				-182.095	2114.8	537.088	-173.642	2008.08	157.343	-243.675	2085.87	56.3613	240.595	2238.43	870.139	229.486	2285.9	1100.01	127.24	2313.28	454.19	139.771	2206.27	116.951	162.288	2315.33	67.2881
2185	0	-206.421	2103.71	938.563				-182.536	2118.11	537.747	-174.15	2011.1	157.793	-244.662	2088.78	56.4918	241.547	2240.25	869.978	230.594	2287.98	1100.32	127.845	2313.46	453.808	139.758	2206.33	116.885	162.282	2315.28	67.371
2186	0	-205.694	2106.36	939.112				-182.844	2121.02	538.262	-175.185	2014.9	158.101	-246.12	2092.29	56.7997	242.493	2242.05	869.888	231.9	2289.96	1100.48	128.301	2313.78	453.486	139.591	2206.31	116.778	162.295	2315.29	67.451
2187	0	-204.725	2108.71	939.59				-183.272	2124.1	538.898	-176.448	2019.1	158.162	-247.724	2096.15	56.5579	243.451	2243.87	869.868	233.052	2291.88	1100.75	128.639	2314.47	453.204	139.412	2206.29	116.699	162.34	2315.25	67.502
2188	0	-203.982	2111.56	940.062				-183.364	2126.64	539.29	-178.259	2024.04	158.067	-249.749	2100.85	56.426	244.286	2246.03	869.701	234.413	2293.76	1100.88	128.951	2315.06	452.966	138.432	2205.57	116.245	162.346	2315.25	67.5703
2189	0	-203.06	2114.01	940.374				-183.743	2129.6	539.884	-180.181	2028.95	157.977	-251.877	2105.63	56.2321	244.919	2248.93	869.617	235.585	2295.7	1101.15	129.347	2314.98	452.638	138.299	2205.53	116.101	162.346	2315.21	67.6096
2190	0	-202.082	2116.29	940.601				-183.971	2132.12	540.241	-182.444	2034.8	157.663	-254.544	2111.11	55.6877	245.68	2251.5	869.64	236.883	2297.64	1101.33	129.666	2314.63	452.353	138.217	2205.61	116.057	162.357	2315.23	67.6717
2191	0	-201.226	2118.72	940.808				-184.148	2134.8	540.651	-185.125	2041.17	157.201	-257.946	2117.67	55.5365	246.568	2253.5	869.557	237.984	2299.64	1101.62	129.73	2314.69	452.151	138.222	2205.76	115.99	162.559	2315.31	67.9049
2192	0	-200.258	2121.02	940.992				-184.736	2137.75	541.117	-188.076	2048.17	156.822	-261.535	2124.85	55.7945	247.343	2255.23	869.372	239.06	2301.59	1101.86	129.495	2315.48	452.001	138.25	2205.86	115.935	162.362	2315.18	67.7598
2193	0	-199.309	2123.11	941.145				-185.015	2140.56	541.527	-191.032	2055.52	156.505	-265.473	2132.74	56.1136	248.081	2257.13	869.107	240.146	2303.54	1102.09	129.187	2316.73	452.044	138.188	2205.88	115.873	162.398	2315.17	67.7914
2194	0	-198.466	2125.38	941.307				-185.47	2143.59	541.867	-194.36	2063.35	156.232	-269.526	2141.34	56.3314	248.723	2259.23	868.956	241.056	2305.63	1102.37	129.695	2317.57	451.935	138.193	2205.91	115.81	162.42	2315.16	67.8458
2195	0	-197.492	2127.37	941.427				-184.985	2145.42	541.477	-197.873	2071.9	155.783	-273.546	2150.35	56.3406	249.316	2261.55	868.847	241.951	2307.68	1102.66	133.734	2308.09	449.098	138.134	2205.98	115.771	162.42	2315.16	67.8718
2196	0	-196.789	2129.49	941.502				-185.552	2149.14	541.811	-201.634	2080.74	155.416	-277.487	2160.11	56.2429	249.845	2263.94	868.698	242.727	2309.8	1102.95	134.749	2307.74	448.813	137.992	2205.93	115.656	162.429	2315.12	67.8782
2197	0	-196.025	2131.39	941.593				-186.88	2154.16	542.431	-205.502	2089.85	155.056	-281.193	2170.29	56.2723	250.327	2266.42	868.567	243.456	2311.96	1103.26	134.743	2309.87	449.056	137.915	2205.93	115.6	162.485	2315.17	67.9965
2198	0	-195.52	2133.63	941.767				-188.604	2159.79	543.204	-209.286	2099.24	154.892	-284.63	2181.13	56.6367	250.676	2268.78	868.42	244.088	2314.21	1103.56	134.741	2311.78	449.091	138.129	2206.18	115.685	162.445	2315.13	67.905
2199	0	-194.614	2134.95	941.697				-189.598	2164.26	543.743	-213.072	2108.83	154.92	-288.019	2192.59	57.3736	251.181	2271.49	868.386	244.658	2316.39	1103.9	134.951	2312.96	449.084	137.888	2206.09	115.618	162.489	2315.13	67.9842
2200	0	-193.932	2136.56	941.756				-190.6	2168.93	544.319	-216.494	2118.4	154.807	-291.134	2204.41	58.5121	251.388	2273.83	868.11	245.159	2318.63	1104.21	135.355	2313.53	448.821	137.857	2206.16	115.517	162.551	2315.18	67.9679
2201	0	-193.254	2138.15	941.821				-191.95	2174.6	544.971	-219.9	2128.33	155.017	-294.058	2216.12	59.6842	251.942	2276.73	868.128	245.603	2320.88	1104.53	135.524	2314.62	448.522	137.932	2206.32	115.668	162.556	2315.16	67.9879
2202	0	-192.704	2139.89	941.92				-193.218	2180.25	545.795	-223.457	2138.3	155.327	-297.064	2228.3	61.1285	252.047	2279.09	867.905	246.004	2323.18	1104.82	135.637	2316	448.398	137.866	2206.45	115.705	162.535	2315.21	67.9495
2203	0	-192.27	2141.82	942.015				-194.636	2186.66	546.571	-226.657	2148.04	155.815	-299.516	2239.9	62.321	252.225	2281.75	867.811	246.346	2325.49	1105.13	135.806	2317.01	448.353	137.802	2206.53	115.667	162.476	2315.22	67.8309
2204	0	-191.784	2143.62	942.093				-195.986	2193.31	547.336	-229.856	2158	156.427	-302.049	2251.66	63.6187	252.716	2284.88	867.837	246.726	2327.82	1105.42	135.713	2318.94	448.496	137.958	2206.84	115.671	162.436	2315.27	67.7964
2205	0	-191.565	2145.71	942.145				-197.106	2199.72	547.796	-232.741	2167.96	157.002	-304.344	2263.1	64.9402	252.853	2287.55	867.729	247.062	2330.07	1105.65	135.703	2320.74	448.701	137.79	2206.88	115.609	162.451	2315.32	67.7828
2206	0	-191.25	2147.85	942.186				-198.636	2206.75	548.801	-234.567	2176.45	157.183	-306.513	2274.4	66.3104	253.043	2290.25	867.62	247.274	2332.41	1105.95	135.774	2322.3	448.911	137.728	2206.95	115.611	162.447	2315.36	67.7348
2207	0	-191.004	2150.06	942.216				-200.426	2214.36	549.794	-237.826	2187.51	158.328	-308.446	2285.33	67.7017	253.18	2292.84	867.475	247.526	2334.58	1106.21	135.998	2323.65	448.847	137.702	2207.11	115.67	162.431	2315.39	67.7129
2208	0	-190.828	2152.42	942.222				-201.748	2221.46	550.78	-239.999	2197.57	159.082	-310.266	2296.25	69.1213	253.31	2295.42	867.349	247.744	2336.74	1106.39	136.125	2324.99	449.126	137.745	2207.3	115.718	162.421	2315.47	67.7208
2209	0	-190.994	2155.4	942.309				-202.835	2227.97	551.685	-242.04	2207.68	159.95	-311.978	2307.04	70.4633	253.372	2297.92	867.176	248.014	2338.92	1106.6	136.097	2327.12	449.487	137.929	2207.58	115.826	162.44	2315.54	67.6834
2210	0	-191.04	2158.41	942.257				-204.198	2235.39	552.239	-244.074	2217.85	160.876	-313.578	2317.93	71.8649	253.397	2300.4	867.028	248.259	2340.96	1106.75	135.088	2331.74	450.408	138.255	2208.08	115.992	162.45	2315.59	67.6797
2211	0	-191.264	2161.66	942.277				-205.721	2242.95	553.305	-246.084	2228.08	161.789	-314.894	2328.57	73.1222	253.602	2302.9	866.949	248.53	2342.92	1106.88	134.091	2336.63	451.238	137.717	2207.82	115.828	162.417	2315.69	67.6608
2212	0	-191.014	2164.16	942.033				-207.237	2250.69	554.284	-247.407	2237.55	162.288	-316.119	2339.34	74.4238	253.696	2305.18	866.804	248.829	2344.8	1106.99	133.527	2340.38	451.761	138.674	2208.78	116.226	164.057	2317.83	68.509
2213	0	-191.028	2167.34	941.842				-208.137	2257.43	554.966	-248.111	2246.21	162.497	-317.228	2350.26	75.6413	253.691	2307.47	866.679	249.068	2346.6	1107.08	133.952	2341.38	451.93	138.656	2209.01	116.306	164.114	2317.98	68.5315
2214	0	-191.545	2171.21	941.744				-209.072	2264.31	555.65	-249.46	2255.84	163.192	-318.196	2361.18	76.907	253.762	2309.8	866.546	249.369	2348.38	1107.16	133.77	2343.64	451.485	138.656	2209.11	116.324	164.093	2317.99	68.4964
2215	0	-191.804	2174.82	941.572				-210.044	2271.73	556.403	-251.684	2267.46	164.505	-318.771	2371.92	78.0065	253.852	2311.97	866.501	249.695	2350.11	1107.2	134.254	2345.22	451.563	138.63	2209.27	116.381	164.078	2318.02	68.4848
2216	0	-191.821	2178.22	941.334				-210.6	2278.22	557.017	-252.114	2276.05	164.464	-319.509	2383.13	79.256	253.916	2314.08	866.399	249.95	2351.67	1107.24	135.136	2345.43	451.212	138.639	2209.39	116.408	164.106	2318.05	68.4603
2217	0	-192.19	2182.11	941.225				-211.242	2285.01	557.491	-253.062	2285.66	165.009	-319.852	2394.02	80.4177	253.954	2316.27	866.316	250.259	2353.24	1107.26	135.006	2347.91	450.832	138.565	2209.47	116.422	164.075	2318.05	68.4898
2218	0	-192.904	2186.57	941.045				-211.889	2291.97	558.078	-254.157	2295.91	165.637	-320.326	2405.29	81.6648	253.85	2318.29	866.258	250.502	2354.72	1107.31	135.911	2349.34	450.838	138.644	2209.69	116.485	164.096	2318.13	68.4711
2219	0	-193.15	2190.28	940.693				-212.211	2298.52	558.231	-255.281	2306.18	166.226	-320.503	2416.26	82.8039	253.768	2320.29	866.231	250.755	2356.15	1107.35	136.084	2351.04	450.559	138.614	2209.8	116.533	164.101	2318.13	68.4467
2220	0	-193.68	2194.33	940.387				-212.099	2304.52	558.663	-256.035	2316	166.72	-320.573	2427.26	83.9	253.649	2322.21	866.115	250.964	2357.59	1107.41	136.349	2352.83	450.281	138.558	2209.95	116.589	164.073	2318.15	68.4654
2221	0	-194.238	2198.51	940.024				-212.227	2311	558.847	-256.709	2325.89	167.105	-320.639	2438.15	84.9968	253.729	2324.19	865.927	251.127	2358.99	1107.52	136.984	2353.86	449.898	138.673	2210.2	116.702	164.094	2318.22	68.4658
2222	0	-195.021	2202.86	939.563				-212.177	2317.22	559.055	-257.361	2335.71	167.582	-320.541	2448.9	86.0452	253.879	2326.07	865.761	251.25	2360.4	1107.64	137.171	2355.59	449.285	138.864	2210.46	116.852	164.069	2318.22	68.4062
2223	0	-195.658	2207.11	939.156				-212.012	2323.28	558.971	-257.666	2345.26	167.856	-320.165	2459.33	86.917	254.233	2327.88	865.577	251.328	2361.82	1107.79	145.299	2338.8	445.303	138.812	2210.62	116.9	164.1	2318.24	68.3932
2224	0	-196.43	2211.35	938.593				-211.903	2329.49	558.922	-257.873	2354.59	168.124	-319.592	2469.45	87.7069	254.063	2329.66	865.41	251.326	2363.24	1107.94	143.886	2342.1	444.961	139.026	2211	117.042	164.067	2318.26	68.3842
2225	0	-197.404	2216.12	938.145				-211.623	2335.39	558.859	-257.939	2363.8	168.341	-318.814	2479.32	88.2489	253.838	2331.38	865.251	251.272	2364.81	1108.09	143.844	2344.02	444.48	138.937	2211.07	117.105	163.914	2318.2	68.261
2226	0	-197.946	2220.17	937.523				-210.974	2341.1	558.624	-257.839	2372.85	168.466	-317.875	2489.06	88.8385	253.685	2333.18	865.121	251.114	2366.56	1108.31	144.153	2345.35	443.786	139.044	2211.39	117.19	163.894	2318.22	68.2342
2227	0	-198.973	2225.02	937.003				-210.813	2347.25	558.329	-257.43	2381.4	168.471	-316.469	2498.16	88.9592	253.417	2334.9	865.011	250.867	2368.48	1108.6	144.141	2347.08	443.219	138.831	2211.43	117.247	163.937	2318.36	68.2087
2228	0	-199.574	2229.15	936.28				-210.131	2352.76	558.007	-256.805	2389.58	168.315	-315.118	2507.06	88.9715	253.106	2336.66	864.879	250.494	2370.51	1108.89	145.136	2347.67	442.511	138.881	2211.65	117.341	163.948	2318.45	68.1561
2229	0	-200.299	2233.64	935.65				-209.676	2358.35	557.686	-256.026	2397.46	168.121	-313.561	2515.91	88.919	252.798	2338.44	864.722	250.05	2372.63	1109.21	145.547	2348.82	441.891	138.733	2211.71	117.396	164.161	2318.72	68.2282
2230	0	-201.259	2238.38	934.973				-209.306	2364.18	557.23	-255.132	2405.08	167.787	-311.465	2523.78	88.206	252.469	2340.2	864.604	249.529	2374.82	1109.49	144.322	2351.86	441.646	138.672	2211.85	117.474	164.062	2318.74	68.12
2231	0	-202.088	2243	934.211				-208.592	2369.41	556.59	-254.026	2412.36	167.413	-309.084	2531.34	87.393	252.078	2341.97	864.536	249.75	2373.67	1109.28	144.252	2353.72	441.461	138.753	2212.03	117.548	164.122	2318.83	68.0835
2232	0	-203.036	2247.66	933.442				-208.184	2374.96	555.949	-252.617	2418.98	166.766	-306.408	2538.28	86.2641	251.65	2343.77	864.483	249.495	2374.77	1109.25	145.058	2354.46	441.055	138.71	2212.18	117.609	164.113	2318.94	68.0353
2233	0	-204.078	2252.43	932.556				-207.356	2379.99	555.181	-251.025	2425.4	166.084	-303.595	2544.79	84.9015	251.253	2345.71	864.403	249.027	2376.64	1109.11	144.95	2356.29	440.826	138.649	2212.38	117.672	164.205	2319.07	67.977
2234	0	-205.005	2257.08	931.677				-206.791	2385.18	554.381	-249.443	2431.51	165.288	-300.432	2550.72	83.1677	250.75	2347.69	864.339	248.574	2378.36	1108.97	144.908	2358.48	440.958	138.737	2212.53	117.759	164.243	2319.16	67.9304
2235	0	-206.003	2261.7	930.726				-206.068	2390.13	553.443	-247.561	2437.13	164.35	-297.205	2556.53	81.3291	250.218	2349.65	864.275	248.068	2380.12	1108.79	144.617	2360.8	441.106	138.684	2212.67	117.833	164.275	2319.24	67.8819
2236	0	-207.005	2266.39	929.765				-205.377	2395.14	552.426	-245.689	2442.58	163.273	-293.906	2562.16	79.2722	249.777	2351.72	864.038	247.469	2382.03	1108.68	144.135	2363.62	440.746	138.596	2212.81	117.922	164.326	2319.33	67.8293
2237	0	-207.961	2270.89	928.686				-204.514	2399.66	551.234	-243.848	2447.82	162.229	-290.303	2567.26	77.0845	249.071	2353.87	863.925	246.881	2383.74	1108.57	142.505	2369.78	441.045	139.107	2213.2	118.074	164.353	2319.4	67.7962
2238	0	-208.931	2275.4	927.628				-203.733	2404.19	550.003	-242.06	2452.95	161.059	-286.286	2571.78	74.4952	248.233	2356.09	863.814	246.183	2385.63	1108.42	139.787	2377.26	442.389	138.988	2213.29	118.213	164.36	2319.42	67.7245
2239	0	-210.025	2280.1	926.582				-202.936	2408.55	548.632	-240.269	2457.91	159.806	-282.477	2576.39	71.9709	247.261	2358.31	863.816	245.401	2387.66	1108.25	136.71	2385.4	443.898	138.315	2213.2	118.237	164.371	2319.47	67.6719
2240	0	-211.144	2284.7	925.446				-201.874	2412.44	547.109	-238.354	2462.7	158.44	-278.51	2580.73	69.2941	246.333	2360.53	863.807	244.667	2389.5	1108.02	134.634	2391.92	444.792	137.825	2213.01	118.252	164.385	2319.54	67.6439
2241	0	-212.314	2289.41	924.17				-200.825	2416.18	545.444	-236.453	2467.29	156.894	-273.717	2583.78	65.9946	245.612	2362.83	863.75	243.815	2391.44	1107.82	133.101	2396.05	445.46	137.923	2213.22	118.384	164.458	2319.66	67.5888
2242	0	-213.392	2293.95	922.818				-199.627	2419.69	543.645	-234.379	2471.43	155.38	-270.711	2588.98	63.9658	245.17	2365.15	863.589	242.807	2393.66	1107.56	133.023	2397.53	445.563	137.633	2213.21	118.37	164.428	2319.68	67.5464
2243	0	-214.427	2298.49	921.418				-198.382	2422.94	541.751	-232.031	2475.21	153.547	-266.917	2593	61.2687	244.871	2367.43	863.422	241.834	2395.69	1107.26	132.557	2398.64	445.119	137.359	2213.31	118.403	164.502	2319.77	67.4882
2244	0	-215.612	2303.19	919.982				-197.05	2426	539.71	-229.698	2478.9	151.578	-262.341	2595.28	57.8684	243.98	2369.68	863.242	240.848	2397.7	1106.92	132.334	2398.68	444.9	137.26	2213.41	118.537	164.526	2319.83	67.4624
2245	0	-216.8	2307.96	918.534				-195.694	2428.75	537.577	-227.352	2482.34	149.659	-259.626	2599.75	55.876	243.12	2371.95	863.045	239.746	2399.73	1106.57	132.948	2396.65	443.961	137.391	2213.56	118.73	164.587	2319.91	67.3987
2246	0	-217.999	2312.74	916.984				-194.326	2431.48	535.359	-224.848	2485.37	147.434	-255.358	2601.68	52.5031	242.226	2374.19	862.919	238.546	2401.88	1106.27	131.948	2397.49	443.742	137.203	2213.65	118.906	164.635	2319.97	67.353
2247	0	-219.126	2317.59	915.405				-193.147	2434.19	533.208	-222.32	2488.21	145.076	-251.798	2604.09	49.6043	241.295	2376.52	862.751	237.283	2404.2	1105.96	130.795	2399.72	443.386	138.015	2214.06	119.528	164.698	2320.02	67.2731
2248	0	-220.34	2322.65	913.789				-191.703	2436.54	530.842	-220.722	2491.94	143.486	-249.624	2607.39	48.7409	240.263	2378.76	862.51	235.889	2406.42	1105.68	130.192	2401.42	443.259	137.087	2213.84	119.361	164.774	2320.09	67.215
2249	0	-221.51	2327.45	912.102				-190.373	2438.91	528.374	-216.357	2492.26	141.317	-250.071	2619.54	52.4979	239.183	2381.01	862.306	234.482	2408.56	1105.37	128.337	2404.9	443.592	135.816	2213	119.615	164.926	2320.19	67.116
2250	0	-222.864	2332.66	910.4				-189.133	2441.29	526.027	-212.621	2493.31	139.83	-249.121	2622.39	53.3949	238.031	2383.24	862.047	233.024	2410.91	1105.08	126.459	2410.01	443.786	135.586	2212.94	119.882	165.049	2320.28	67.0295
2251	0	-224.177	2337.74	908.741				-187.689	2443.45	523.602	-209.504	2493.67	137.193	-248.02	2622.76	53.7228	236.853	2385.56	861.812	231.423	2413.21	1104.7	124.98	2415.25	444.423	135.208	2212.9	120.21	165.172	2320.35	66.9369
2252	0	-225.474	2342.84	907.111				-186.384	2445.68	521.117	-205.543	2493.11	134.901	-246.696	2621.12	53.3962	235.623	2387.79	861.526	229.865	2415.62	1104.34	127.92	2417.52	442.747	135.338	2213.12	120.582	165.317	2320.49	66.869
2253	0	-226.931	2348.2	905.444				-185.321	2447.7	518.689	-204.871	2494.48	134.459	-245.548	2620.43	53.7131	234.272	2390.14	861.188	228.166	2417.94	1103.92	127.572	2421.72	442.921	135.202	2213.2	120.983	165.403	2320.53	66.8108
2254	0	-228.378	2353.32	903.842				-184.606	2449.61	516.171	-207.241	2498.3	134.899	-244.711	2621.31	54.409	232.969	2392.49	860.892	226.498	2420.32	1103.55	124.182	2428.38	443.977	134.644	2213.03	121.296	165.534	2320.59	66.7625
2255	0	-229.817	2358.53	902.332				-183.433	2450.67	513.892	-205.228	2498.79	133.319	-243.368	2620.47	55.2115	231.514	2394.9	860.479	224.64	2423.09	1103.15	125.174	2431.69	443.012	134.606	2213.23	121.762	165.57	2320.65	66.7857
2256	0	-231.384	2363.71	900.807				-182.588	2451.97	511.648	-200.212	2497.94	130.1	-242.531	2620.22	55.6972	230.025	2397.37	860.071	222.897	2425.49	1102.7	129.171	2433.68	440.409	134.543	2213.49	122.014	165.659	2320.76	66.7628
2257	0	-233.017	2368.83	899.523				-181.638	2453.13	509.593	-197.262	2496.67	127.776	-241.995	2619.99	55.9617	228.387	2399.89	859.581	221.117	2428.04	1102.27	131.1	2435.24	438.702	134.505	2213.78	122.457	165.739	2320.8	66.7899
2258	0	-234.664	2373.88	898.299				-180.907	2454.51	507.823	-196.164	2496.91	126.984	-241.326	2620.2	55.9424	226.679	2402.47	859.098	219.131	2430.78	1101.79	131.178	2438.32	438.526	134.537	2214.21	122.885	165.793	2320.88	66.8313
2259	0	-236.449	2378.84	897.233				-180.663	2456.48	506.563	-194.856	2496.84	125.902	-241.39	2619.65	56.1441	224.83	2405.15	858.511	217.213	2433.25	1101.35	131.466	2441.07	438.06	134.207	2214.39	123.296	165.727	2320.89	66.8509
2260	0	-238.17	2383.54	896.354				-180.786	2458.52	505.662	-194.102	2496.79	124.992	-241.18	2619.5	56.2663	222.993	2407.87	857.946	215.116	2436.33	1100.87	131.2	2443.86	437.765	134.133	2214.78	123.828	165.786	2321	66.8608
2261	0	-240.016	2388.12	895.671				-181.198	2460.84	504.834	-193.157	2496.51	124.028	-241.023	2619.47	56.3865	221.029	2410.71	857.353	213.133	2439.07	1100.42	131.124	2446.4	437.417	134.002	2215.11	124.351	165.748	2321.02	66.8576
2262	0	-241.933	2392.49	895.138				-181.469	2462.94	504.12	-192.008	2495.96	122.888	-240.779	2618.87	56.1282	218.907	2413.62	856.731	210.886	2442.23	1100.01	131.254	2448.69	436.894	133.814	2215.51	124.823	165.749	2321.05	66.8292
2263	0	-243.708	2396.47	894.844				-182.025	2464.92	503.355	-191.356	2495.87	122.029	-240.777	2619.39	56.5527	216.829	2416.59	856.193	208.749	2445.2	1099.65	130.886	2451.43	436.651	133.667	2215.89	125.489	165.728	2321.11	66.7846
2264	0	-245.684	2400.32	894.697				-182.951	2467.09	503.078	-190.452	2495.57	121.222	-240.688	2619.48	56.6654	214.54	2419.59	855.641	206.519	2448.27	1099.28	130.769	2453.96	436.459	133.569	2216.25	126.145	165.705	2321.14	66.7222
2265	0	-247.7	2403.99	894.754				-183.988	2468.97	502.89	-188.734	2495.08	119.668	-240.633	2619.46	56.6865	212.275	2422.58	855.244	204.135	2451.81	1099.01	131.467	2456.3	435.521	133.698	2216.97	126.971	165.706	2321.15	66.6646
2266	0	-249.688	2407.04	894.957				-185.238	2470.77	502.883	-187.587	2494.26	118.624	-240.629	2619.44	56.7181	209.845	2425.61	854.859	201.723	2455.24	1098.72	131.594	2458.31	435.093	132.965	2216.94	127.6	165.704	2321.19	66.5688
2267	0	-251.801	2409.88	895.257				-186.566	2472.39	502.961	-187.552	2494.49	118.296	-240.629	2619.43	56.7224	207.485	2428.6	854.648	199.364	2458.65	1098.52	130.609	2461.37	435.381	132.782	2217.26	128.413	165.797	2321.31	66.4879
2268	0	-254.056	2412.46	895.567				-188.015	2473.86	503.009	-187.793	2494.97	118.24	-240.643	2619.38	56.7031	205.119	2431.62	854.436	196.886	2462.39	1098.41	129.348	2464.69	435.941	133.075	2218.17	129.553	165.862	2321.43	66.3994
2269	0	-256.364	2414.75	895.809				-189.464	2475.02	503.009	-187.868	2495.13	117.958	-240.643	2619.37	56.7003	202.704	2434.53	854.395	194.261	2467.08	1098.53	128.252	2467.68	436.275	132.733	2218.66	130.541	165.905	2321.5	66.3196
2270	0	-258.69	2416.76	896.043				-190.884	2475.99	502.994	-187.962	2495.34	117.818	-240.697	2619.4	56.6862	200.311	2437.42	854.484	191.85	2470.03	1098.3	127.139	2470.72	436.75	132.942	2219.58	131.867	165.967	2321.58	66.2407
2271	0	-261.037	2418.59	896.192				-192.283	2476.67	502.935	-188.099	2495.54	117.641	-240.698	2619.4	56.6873	197.963	2440.23	854.732	189.36	2473.25	1098.14	125.981	2473.76	437.189	132.004	2219.8	132.79	166.04	2321.62	66.1617
2272	0	-263.403	2420.31	896.289				-193.576	2477.21	502.862	-188.182	2495.76	117.502	-240.728	2619.28	56.6361	195.674	2442.91	855.109	186.804	2476.82	1098.1	124.878	2476.8	437.667	131.845	2220.35	134.081	166.129	2321.76	66.1721
2273	0	-265.884	2422.2	896.316				-194.91	2477.73	502.836	-188.336	2495.92	117.365	-240.748	2619.29	56.6395	193.576	2445.62	855.639	184.174	2480.72	1098.18	123.703	2479.79	438.145	131.424	2221.03	135.109	166.211	2321.96	66.1729
2274	0	-268.39	2423.97	896.259				-196.12	2478.15	502.685	-188.304	2495.93	117.07	-240.713	2619.01	56.5318	191.404	2448.29	856.202	181.605	2484.56	1098.36	122.716	2482.63	438.467	131.973	2222.3	137.116	166.333	2322.12	66.1739
2275	0	-270.615	2425.48	896.175				-197.152	2478.25	502.547	-188.32	2496	116.856	-240.713	2619.22	56.6572	188.598	2451.12	856.924	178.964	2488.38	1098.55	121.68	2485.54	438.869	131.972	2223.22	138.73	166.5	2322.36	66.2053
2276	0	-272.879	2427.35	896.135				-198.305	2478.65	502.448	-188.231	2495.9	116.68	-240.711	2619.2	56.6362	186.706	2454.01	857.491	176.32	2492.12	1098.82	120.749	2488.27	439.309	135.245	2225.91	141.419	166.696	2322.59	66.217
2277	0	-275.162	2429.33	896.109				-199.425	2479.23	502.365	-188.189	2495.85	116.527	-240.685	2619.04	56.5623	184.921	2456.89	858.098	173.682	2495.77	1099.12	119.77	2491.05	439.772	135.258	2227.21	143.098	166.844	2322.82	66.2383
2278	0	-277.257	2431.29	895.893				-200.348	2479.67	502.198	-188.209	2495.95	116.438	-240.723	2619.04	56.5632	183.113	2459.87	858.714	171.02	2499.23	1099.41	118.73	2493.98	440.299	135.187	2228.66	145.117	166.965	2323.01	66.24
2279	0	-279.407	2433.56	895.73				-201.37	2480.33	502.09	-188.252	2495.97	116.262	-240.738	2619.13	56.5986	181.319	2462.93	859.208	168.499	2502.67	1099.7	117.667	2496.83	440.738	135.086	2230.28	147.284	167.084	2323.2	66.2933
2280	0	-281.344	2435.82	895.54				-202.316	2480.99	501.933	-188.333	2496.08	116.212	-240.771	2619.25	56.6681	179.539	2466.12	859.712	165.981	2505.94	1099.95	116.566	2499.77	441.304	135.64	2232.17	149.799	167.395	2323.65	66.4912
2281	0	-283.276	2438.23	895.305				-203.356	2481.69	501.794	-188.347	2496.1	116.07	-240.75	2619.26	56.6791	177.923	2469.38	860.132	163.526	2509.2	1100.18	115.532	2502.63	441.778	136.092	2234.44	152.552	167.275	2323.85	66.6734
2282	0	-284.975	2440.46	895.029				-204.42	2482.61	501.688	-188.339	2496.09	115.889	-240.787	2619.22	56.6283	176.247	2472.67	860.466	161.12	2512.39	1100.33	114.52	2505.45	442.214	136.326	2236.79	155.372	166.102	2322.54	66.4451
2283	0	-286.824	2443.1	894.796				-205.347	2483.19	501.463	-188.37	2496.12	115.734	-240.784	2619.06	56.5584	174.579	2476.03	860.701	158.761	2515.44	1100.45	113.468	2508.31	442.674	136.982	2239.8	158.49	166.476	2323.21	66.8964
2284	0	-288.453	2445.68	894.424				-206.394	2483.93	501.323	-188.349	2496.11	115.562	-240.792	2619.11	56.5836	173.095	2479.45	860.894	156.572	2518.46	1100.52	112.47	2511.13	443.118	137.17	2242.92	161.531	166.728	2324	67.4915
2285	0	-290.107	2448.31	894.163				-207.396	2484.59	501.077	-188.367	2496.2	115.345	-240.782	2619.2	56.6334	171.6	2482.79	861.01	154.28	2521.46	1100.54	111.432	2514.06	443.518	137.656	2246.59	165.134	166.643	2324.69	67.9883
2286	0	-291.767	2451.13	893.806				-208.293	2485.08	500.761	-188.365	2496.16	115.164	-240.778	2619.06	56.5424	170.113	2486.12	861.014	152.062	2524.42	1100.48	110.412	2516.84	443.952	135.952	2249.62	169.261	166.842	2325.81	68.7428
2287	0	-293.322	2453.82	893.459				-209.344	2485.75	500.433	-188.424	2496.2	114.939	-240.74	2619	56.5175	168.869	2489.43	861.01	150.005	2527.23	1100.43	110.987	2524.76	444.815	136.504	2254.47	173.502	167.083	2327.2	70.0076
2288	0	-294.879	2456.66	893.072				-210.228	2486.16	500.13	-188.472	2496.26	114.786	-240.718	2619.13	56.6278	167.666	2492.57	860.985	147.894	2529.96	1100.34	111.408	2533.22	446.029	137.5	2260.44	178.274	167.441	2329.03	71.7645
2289	0	-296.38	2459.36	892.741				-211.173	2486.78	499.964	-188.465	2496.2	114.58	-240.775	2619.06	56.5438	166.742	2494.46	860.689	145.996	2532.56	1100.15	111.755	2542.68	447.713	137.95	2266.56	183.323	167.363	2330.92	73.882
2290	0	-297.865	2461.99	892.384				-212.017	2487.02	499.577	-188.497	2496.22	114.416	-240.74	2618.93	56.4791	165.446	2500.91	861.236	144.084	2535.01	1099.99	112.655	2552.08	449.318	137.975	2273.09	188.88	169.345	2335.81	77.1711
2291	0	-299.238	2464.49	892.09				-212.919	2487.37	499.248	-188.58	2496.31	114.265	-240.704	2619.18	56.6292	164.725	2504.23	861.473	142.342	2537.36	1099.81	113.284	2561.78	451.509	138.012	2280.38	194.566	169.33	2338.56	80.1768
2292	0	-300.59	2466.7	891.729				-213.729	2487.31	498.867	-188.665	2496.33	114.102	-240.722	2619.17	56.6276	164.238	2506.69	861.646	140.632	2539.6	1099.59	113.577	2572.71	454.134	137.841	2288.3	200.353	168.99	2341.38	83.773
2293	0	-301.851	2468.69	891.426				-214.628	2487.24	498.629	-188.772	2496.22	113.919	-240.743	2619.24	56.6529	163.767	2509.27	861.967	139.026	2541.72	1099.36	113.808	2583.89	457.064	137.544	2296.44	206.371	168.501	2345.11	88.1891
2294	0	-303.015	2470.4	891.169				-215.46	2486.93	498.38	-188.94	2496.25	113.798	-240.8	2619.05	56.5424	163.395	2511.78	862.48	137.602	2543.71	1099.07	113.998	2594.7	460.318	136.892	2304.69	212.561	168.03	2349.82	93.2379
2295	0	-304.154	2471.98	890.86				-216.423	2486.87	498.172	-189.11	2496.22	113.676	-240.798	2619.22	56.589	163.097	2514.16	863.327	136.244	2545.64	1098.79	114.48	2604.63	463.607	135.878	2313.06	218.531	167.108	2355.26	98.618
2296	0	-305.182	2473.26	890.631				-217.104	2486.37	497.981	-189.233	2496.13	113.59	-240.831	2618.97	56.4472	162.972	2516.29	864.346	135.01	2547.54	1098.45	115.226	2613.31	466.684	134.043	2320.61	224.05	166.114	2361.23	103.857
2297	0	-306.08	2474.1	890.427				-217.772	2486.03	497.802	-189.347	2496.04	113.46	-240.892	2618.95	56.3985	162.777	2518.41	865.734	134.09	2549.37	1098	116.385	2621.02	469.589	131.303	2328.34	228.309	165.419	2367.93	108.274
2298	0	-306.94	2474.64	890.216				-218.414	2485.77	497.7	-189.461	2495.95	113.385	-240.934	2618.91	56.3835	162.703	2520.5	867.231	133.127	2551.33	1097.6	117.924	2628.25	472.612	131.459	2336.37	234.22	164.981	2376.04	111.956
2299	0	-307.772	2475.08	889.988				-218.978	2485.63	497.586	-189.537	2495.82	113.298	-240.939	2619.13	56.4981	162.533	2522.51	868.899	132.18	2553.4	1097.09	119.412	2635.57	475.729	129.811	2344.46	237.41	164.343	2385.52	116.225
2300	0	-308.436	2475.17	889.736				-219.388	2485.38	497.413	-189.643	2495.78	113.26	-240.958	2618.96	56.3503	162.398	2524.86	870.691	131.457	2555.53	1096.62	120.779	2642.75	478.895	128.039	2353.69	239.43	163.771	2396.39	119.335
2301	0	-309.028	2475.29	889.513				-219.664	2485.23	497.295	-189.71	2495.71	113.245	-240.975	2619.06	56.4297	162.396	2526.67	872.552	131.015	2557.94	1096.29	121.69	2650.46	482.088	126.729	2364.12	240.125	162.769	2408.23	120.885
2302	0	-309.588	2475.53	889.341				-219.894	2485.2	497.233	-189.762	2495.69	113.246	-240.976	2618.57	56.1401	162.556	2528.91	874.471	130.56	2560.32	1096.15	122.038	2658.86	485.606	123.317	2374.74	238.249	162.024	2421.52	121.425
2303	0	-309.976	2475.66	889.209				-220.127	2485.27	497.233	-189.748	2495.54	113.214	-240.984	2618.4	56.065	162.464	2530.35	876.242	130.183	2562.74	1096.01	122.593	2667	489.183	123.157	2386.81	237.235	161.093	2435.93	120.993
2304	0	-310.248	2475.93	889.136				-220.357	2485.45	497.266	-189.796	2495.51	113.251	-241.07	2619.05	56.427	162.497	2532.17	878.016	129.788	2565.27	1095.81	123.1	2674.53	492.602	122.604	2399.28	234.934	160.034	2451.4	119.756
2305	0	-309.036	2474.29	888.789				-220.535	2485.85	497.31	-189.81	2495.46	113.236	-241.095	2619.14	56.4596	162.578	2534.03	879.753	129.551	2567.79	1095.67	123.758	2681.53	495.673	121.918	2412.33	231.259	159.174	2468.07	117.698
2306	0	-309.308	2475.08	888.834				-220.451	2485.95	497.336	-189.83	2495.41	113.242	-241.094	2619.11	56.4443	162.681	2535.73	881.33	129.158	2570.29	1095.51	124.884	2687.68	498.19	121.378	2425.99	226.776	158.39	2485.53	115.067
2307	0	-309.632	2476.38	888.878				-220.391	2486.24	497.353	-189.842	2495.34	113.268	-241.109	2619.04	56.4044	162.889	2537.79	882.713	129.134	2572.94	1095.31	125.77	2693.73	500.403	120.413	2439.88	221.356	157.745	2503.97	111.956
2308	0	-309.699	2477.74	888.882				-220.3	2486.74	497.414	-189.789	2495.29	113.272	-241.114	2618.81	56.2987	163.014	2539.45	883.97	129.032	2575.51	1095.14	126.628	2699.41	502.39	120.354	2454.66	215.445	157.668	2523.23	108.692
2309	0	-309.519	2479	888.83				-220.125	2487.23	497.438	-189.758	2495.26	113.301	-241.104	2619	56.4099	163.342	2541.23	884.93	129.183	2578.23	1095.02	127.384	2704.92	503.901	122.898	2470.98	208.937	156.909	2542.34	105.061
2310	0	-309.172	2480.49	888.76				-219.822	2487.83	497.436	-189.687	2495.27	113.338	-241.035	2618.36	56.0325	163.661	2543.47	885.826	129.322	2580.82	1094.88	128.135	2710.46	505.231	123.708	2486.75	202.513	157.308	2562.56	101.526
2311	0	-308.669	2482.1	888.72				-219.409	2488.57	497.473	-189.611	2495.31	113.377	-241.1	2618.93	56.3819	164.196	2545.85	886.508	129.416	2583.43	1094.85	128.846	2715.59	506.266	124.663	2502.66	196.097	157.859	2582.94	98.0801
2312	0	-308.104	2484.08	888.726				-218.986	2489.47	497.49	-189.485	2495.27	113.388	-241.115	2618.83	56.3025	164.821	2547.74	886.959	129.704	2586.11	1094.81	129.369	2720.57	507.072	127.054	2519.7	189.901	158.953	2603.51	94.8421
2313	0	-307.391	2486.14	888.752				-218.381	2490.03	497.367	-189.366	2495.36	113.437	-241.108	2619.01	56.4509	165.622	2549.99	887.222	130.103	2588.78	1094.85	129.658	2725.54	507.659	129.097	2536.4	183.485	160.252	2624.1	92.0598
2314	0	-306.583	2488.3	888.762				-217.913	2491.03	497.543	-189.247	2495.38	113.465	-241.107	2618.76	56.337	166.51	2552.42	887.461	130.575	2591.49	1094.94	129.733	2730.2	508.123	130.516	2552.35	177.217	161.877	2644.49	89.636
2315	0	-305.618	2490.43	888.738				-217.342	2492.01	497.626	-189.158	2495.43	113.555	-241.075	2618.82	56.3592	167.511	2555.46	887.703	131.119	2594.31	1095.05	129.61	2734.86	508.159	132.533	2568.55	171.121	163.698	2664.56	87.6549
2316	0	-304.614	2492.69	888.806				-216.77	2492.94	497.702	-189.018	2495.43	113.595	-241.063	2618.49	56.1813	168.55	2557.81	887.699	131.724	2597.1	1095.13	129.128	2739.59	508.144	135.697	2584.92	165.903	165.788	2684.25	86.1837
2317	0	-303.562	2495	888.929				-216.161	2494.23	497.927	-188.933	2495.54	113.712	-241.045	2618.6	56.2832	169.759	2560.66	887.586	132.602	2600.14	1095.19	128.423	2744.36	507.835	137.545	2600.48	160.48	168.212	2703.33	85.2862
2318	0	-302.363	2497.13	889.063				-215.512	2495.4	498.115	-188.839	2495.82	113.929	-241.031	2618.66	56.3176	170.89	2563.67	887.309	133.448	2603.21	1095.2	127.515	2748.99	507.111	140.077	2615.71	155.845	170.59	2721.58	84.7858
2319	0	-300.985	2499.04	889.191				-214.632	2496.35	498.207	-188.54	2495.62	113.861	-241.028	2618.66	56.3372	172.108	2566.55	886.792	134.322	2606.37	1095.23	126.504	2753.29	506.068	140.498	2629.71	150.772	172.954	2738.82	84.7206
2320	0	-299.706	2501.06	889.416				-213.794	2497.41	498.361	-188.394	2495.64	113.93	-241.028	2618.66	56.336	173.485	2569.46	885.993	135.479	2609.76	1095.15	125.329	2757.54	504.823	145.094	2644.17	148.104	175.325	2754.87	85.0906
2321	0	-298.275	2502.9	889.606				-212.953	2498.78	498.617	-188.155	2495.65	114.041	-241.048	2619	56.5251	174.765	2572.56	885.012	136.498	2613.11	1095.14	124.05	2761.61	503.059	147.714	2656.88	145.048	177.587	2769.56	85.6868
2322	0	-296.773	2504.69	889.867				-211.996	2500.03	498.829	-187.908	2495.6	114.093	-240.98	2618.4	56.1688	176.145	2575.95	883.94	137.802	2616.71	1095.06	122.365	2765.71	500.997	150.128	2668.48	142.391	179.694	2782.72	86.33
2323	0	-295.221	2506.46	890.159				-210.795	2501.03	498.976	-187.658	2495.63	114.209	-241.103	2618.68	56.3696	177.495	2578.88	882.465	138.911	2620.39	1094.99	120.483	2770.22	498.592	155.047	2679.64	140.922	181.43	2794.01	86.804
2324	0	-293.578	2508.15	890.519				-209.871	2502.54	499.314	-187.432	2495.76	114.341	-241.082	2618.93	56.5279	178.691	2582.18	880.916	140.281	2624.32	1094.86	118.607	2774.43	496.042	155.333	2687.35	138.558	182.956	2803.68	87.0123
2325	0	-291.789	2509.61	890.855				-208.776	2503.94	499.567	-187.241	2495.85	114.505	-241.087	2618.5	56.2744	179.795	2585.52	879.15	141.435	2628.46	1094.52	116.702	2778.97	493.416	155.027	2694.09	136.427	184.117	2811.65	86.9557
2326	0	-290.074	2511.42	891.371				-207.562	2505.21	499.895	-186.943	2495.85	114.574	-241.087	2618.47	56.2721	180.877	2589.13	877.146	143.287	2632.57	1094.39	114.81	2783.69	490.979	156.051	2699.76	134.352	184.837	2817.9	86.4573
2327	0	-288.099	2512.97	891.864				-206.415	2506.73	500.266	-186.835	2495.99	114.71	-241.099	2618.87	56.4816	181.885	2592.87	875.236	144.869	2636.92	1094.11	115.371	2784.16	488.776	156.645	2704.13	132.334	184.981	2822.63	85.311
2328	0	-286.032	2514.61	892.374				-205.222	2508.2	500.628	-186.62	2496.13	114.882	-241.144	2618.75	56.4019	182.863	2597.01	873.38	146.715	2641.44	1093.72	116.039	2784.64	486.608	156.408	2707.19	130.429	184.49	2825.6	83.8672
2329	0	-284.003	2516.47	892.976				-203.948	2509.75	500.935	-186.364	2496.24	115.02	-241.105	2618.31	56.1231	184.075	2601.23	871.765	148.401	2646.26	1093.27	116.748	2785.09	484.405	156.022	2709.1	128.775	183.722	2826.97	81.3957
2330	0	-281.873	2518.44	893.574				-202.688	2511.26	501.331	-186.163	2496.32	115.202	-241.164	2618.69	56.3711	185.42	2605.86	870.423	150.123	2651.11	1092.73	117.401	2785.5	482.248	155.368	2709.55	126.822	182.553	2828.42	77.6018
2331	0	-279.526	2520.42	894.176				-200.932	2512.3	501.33	-185.916	2496.34	115.351	-241.186	2618.77	56.3941	186.772	2610.88	869.149	152.091	2656.16	1092.16	118.102	2785.86	480.057	155.063	2710.38	125.665	181.472	2829.94	75.022
2332	0	-277.076	2522.37	894.835				-199.811	2514.66	501.901	-185.739	2496.45	115.572	-241.174	2618.86	56.4615	188.111	2616.19	867.918	154.12	2661.28	1091.7	118.731	2786.31	477.938	154.685	2712.62	125.012	181.25	2830.44	74.5491
2333	0	-274.536	2524.43	895.47				-197.902	2516	502.225	-185.573	2496.69	115.909	-241.201	2618.7	56.3625	189.425	2621.84	866.879	156.284	2666.42	1091.23	119.35	2786.88	475.935	154.483	2713.45	124.76	181.627	2830.58	74.2659
2334	0	-271.96	2526.6	896.109				-196.693	2518.63	502.806	-185.297	2496.76	116.175	-241.179	2618.68	56.3644	190.895	2627.71	866.255	158.56	2671.56	1090.86	120.079	2787.29	473.862	154.993	2713.51	125.09	182.031	2831.08	73.9686
2335	0	-269.334	2528.86	896.75				-194.7	2520.25	503.098	-186.15	2498.39	117.188	-241.176	2618.7	56.3772	192.482	2633.65	866.461	160.857	2676.68	1090.53	119.679	2789.26	472.534	155.681	2714.4	125.272	181.984	2831.33	73.8212
2336	0	-266.661	2531.18	897.413				-193.449	2522.82	503.625	-186.119	2498.91	117.715	-241.183	2618.85	56.4399	194.14	2639.36	867.388	163.169	2681.76	1090.27	120.163	2790.11	470.721	157.543	2716.33	125.505	181.984	2831.47	73.651
2337	0	-263.926	2533.45	898.007				-191.484	2524.41	503.915	-185.82	2498.98	118.005	-241.172	2618.78	56.463	195.922	2644.95	868.609	165.554	2686.7	1090.09	120.915	2790.52	468.672	157.917	2717.02	125.386	182.163	2831.59	73.2089
2338	0	-261.053	2535.83	898.537				-190.221	2526.91	504.49	-185.664	2499.14	118.407	-241.163	2618.69	56.4081	197.722	2650.51	869.912	167.613	2691.49	1089.81	121.523	2791.02	466.734	157.29	2717.22	124.91	182.36	2831.8	73.0946
2339	0	-258.073	2538	899.022				-188.273	2528.39	504.831	-185.574	2499.48	118.913	-241.16	2618.6	56.3908	199.731	2655.7	871.037	170.357	2695.93	1089.99	122.067	2791.69	464.9	158.192	2718.18	124.855	182.39	2832.09	72.9088
2340	0	-255.061	2540.22	899.467				-186.636	2530.48	505.186	-185.431	2499.7	119.256	-241.16	2618.68	56.4178	201.886	2660.96	871.942	172.851	2700.27	1090.11	122.662	2792.25	462.904	158.914	2718.86	124.677	182.391	2832.43	72.858
2341	0	-252.032	2542.48	899.947				-184.748	2532.37	505.55	-185.626	2500.26	120.112	-241.14	2618.64	56.411	204.09	2666.27	872.5	175.421	2704.44	1090.33	122.92	2793.15	461.42	158.955	2719.28	124.563	182.389	2832.88	72.8168
2342	0	-249.055	2544.84	900.393				-182.751	2534.11	506.1	-186.825	2500.83	121.442	-241.12	2618.7	56.4388	206.537	2671.34	872.739	178.083	2708.53	1090.55	123.532	2803.66	464.186	158.119	2719.49	124.303	182.392	2833.27	72.7931
2343	0	-245.966	2547.02	900.844				-179.108	2533.23	505.604	-186.702	2501.08	122.024	-241.098	2618.72	56.4991	209.124	2676.03	872.893	180.862	2712.54	1090.76	124.172	2808.81	464.813	158.214	2719.75	124.096	182.366	2833.52	72.7441
2344	0	-242.741	2549.12	901.293				-177.122	2534.93	505.843	-186.578	2500.88	122.569	-241.051	2618.73	56.5017	211.713	2680.47	872.761	183.727	2716.58	1091	124.595	2810.58	463.944	157.917	2719.87	123.849	182.311	2833.65	72.7029
2345	0	-239.635	2551.34	901.784				-175.481	2537.26	506.455	-186.866	2501.22	123.728	-241.021	2618.73	56.5437	214.336	2684.63	872.536	186.638	2720.62	1091.31	124.865	2812.13	463.529	157.874	2720.13	123.645	182.311	2833.75	72.6468
2346	0	-236.642	2553.78	902.363				-173.803	2539.4	506.961	-187.598	2501.95	124.945	-240.97	2618.74	56.5611	216.911	2688.79	872.094	189.523	2724.7	1091.7	125.478	2813.6	462.799	158.226	2720.51	123.535	182.291	2833.91	72.6304
2347	0	-233.576	2556.07	902.98				-172.19	2541.26	507.458	-186.899	2502.08	125.397	-240.936	2618.73	56.5636	219.373	2692.59	871.528	192.412	2728.81	1092.12	126.343	2815.75	462.183	157.32	2720.52	123.126	182.232	2834.01	72.5892
2348	0	-230.511	2558.3	903.677				-170.807	2543.69	508.143	-186.493	2502.42	125.947	-240.914	2618.74	56.5602	221.985	2694.18	870.825	195.284	2732.97	1092.58	127.101	2817.86	461.597	156.471	2720.58	122.783	182.232	2834.16	72.6134
2349	0	-227.544	2560.54	904.558				-169.523	2545.96	508.986	-186.453	2502.98	126.96	-240.904	2618.8	56.5861	224.165	2698.35	870.743	198.128	2737.05	1093.02	127.822	2819.58	461.28	156.363	2720.76	122.521	182.24	2834.29	72.5823
2350	0	-224.775	2562.99	905.613				-168.328	2548.19	509.869	-186.355	2503.39	127.806	-240.912	2618.61	56.4602	226.447	2701.8	870.74	200.883	2741.11	1093.44	128.992	2820.61	460.809	156.244	2720.88	122.23	182.237	2834.36	72.5227
2351	0	-222.087	2565.22	906.642				-167.338	2550.5	510.927	-186.442	2504.01	129.083	-241.013	2618.42	56.372	228.563	2704.93	870.65	203.577	2745.01	1093.86	129.497	2822.06	460.932	156.1	2721.02	122.02	182.209	2834.44	72.5427
2352	0	-219.347	2567.33	907.866				-166.37	2552.73	511.969	-186.786	2504.83	130.665	-241.2	2618.15	56.282	230.684	2708.11	870.587	206.144	2748.82	1094.24	126.829	2829.32	463.53	156.197	2721.17	121.843	182.21	2834.53	72.5878
2353	0	-216.612	2569.27	909.096				-165.551	2555.22	513.131	-186.559	2505.73	131.789	-241.413	2617.81	56.1511	232.686	2711.21	870.469	208.656	2752.45	1094.63	125.774	2834.97	464.776	156.812	2721.51	121.796	182.238	2834.64	72.5966
2354	0	-214.021	2571.18	910.493				-164.664	2557.39	514.2	-186.279	2506.86	133.203	-241.844	2616.97	56.1605	234.738	2713.54	870.326	211.052	2755.94	1095.03	126.774	2835.95	464.897	156.951	2721.73	121.637	182.231	2834.72	72.6307
2355	0	-211.55	2573.17	911.899				-163.817	2560.23	515.557	-179.089	2502.24	131.014	-241.67	2617.3	56.1025	236.64	2715.12	870.191	213.351	2759.3	1095.49	128.348	2835.19	464.225	157.049	2721.87	121.516	182.208	2834.78	72.6676
2356	0	-209.616	2575.77	913.553				-162.923	2563.14	516.717	-177.643	2502.4	132.023	-241.728	2617.13	56.0785	238.53	2718.37	870.516	215.578	2762.54	1095.98	129.973	2834.41	463.447	157.181	2721.99	121.406	182.203	2834.81	72.6587
2357	0	-208.111	2578.82	915.187				-162.183	2566.26	518.09	-177.094	2504.04	133.672	-241.727	2616.87	56.0523	240.322	2721.44	870.821	217.791	2765.7	1096.56	131.201	2834.56	463.058	157.206	2722.09	121.303	182.156	2834.71	72.6544
2358	0	-206.297	2581.25	916.789				-161.308	2569.02	519.251	-176.257	2505.59	135.316	-241.703	2616.64	56.0917	242.14	2724.11	871.09	219.909	2768.69	1097.15	131.867	2836.22	462.991	157.298	2722.18	121.23	182.157	2834.75	72.676
2359	0	-204.463	2583.65	918.458				-160.483	2572.05	520.593	-174.986	2506.96	136.733	-241.653	2616.47	56.2112	243.839	2726.59	871.384	222.111	2771.68	1097.77	132.781	2837.22	462.636	157.528	2722.34	121.223	182.124	2834.71	72.7041
2360	0	-202.663	2585.81	920.171				-159.968	2575.6	522.063	-173.541	2508.22	138.174	-241.782	2616.14	56.2171	245.529	2729.06	871.701	224.269	2774.64	1098.45	134.093	2837.37	462.24	157.73	2722.4	121.187	182.123	2834.75	72.7326
2361	0	-200.947	2587.96	921.821				-159.409	2578.87	523.323	-172.058	2509.7	139.567	-241.336	2616.32	56.616	247.118	2731.42	872.011	226.409	2777.61	1099.18	134.995	2837.98	462.069	157.889	2722.4	121.095	182.124	2834.77	72.7806
2362	0	-199.256	2589.94	923.508				-159.016	2582.44	524.8	-170.775	2511.49	141.164	-241.076	2616.26	56.8077	248.614	2733.76	872.282	228.554	2780.55	1099.94	136.287	2837.93	461.837	157.97	2722.41	121.057	182.065	2834.78	72.846
2363	0	-197.64	2591.99	925.221				-158.724	2586.1	526.089	-169.244	2513.03	142.537	-240.816	2616.2	57.003	250.072	2735.99	872.523	230.617	2783.48	1100.65	138.498	2836.04	461.262	157.996	2722.38	120.952	182.039	2834.76	72.8656
2364	0	-196.099	2594	926.792				-158.535	2589.91	527.554	-168.066	2515.05	144.277	-240.416	2616.05	57.2153	251.412	2738.1	872.751	232.641	2786.3	1101.4	139.907	2835.27	460.84	158.066	2722.35	120.89	182.006	2834.76	72.9028
2365	0	-194.558	2596.04	928.461				-158.449	2593.67	528.824	-166.643	2516.93	145.745	-239.91	2615.81	57.3212	252.688	2740.14	872.971	234.631	2789.12	1102.1	141.222	2834.97	460.71	158.108	2722.25	121.118	182.007	2834.76	72.9128
2366	0	-193.103	2597.98	930.062				-158.509	2597.7	530.264	-167.248	2520.57	148.523	-239.377	2616.12	57.6573	253.893	2742.17	873.139	236.561	2791.87	1102.75	142.207	2835.01	460.729	158.078	2722.25	120.725	182.008	2834.75	72.8848
2367	0	-191.766	2600.04	931.58				-158.508	2601.29	531.439	-165.939	2522.5	150.056	-238.818	2616.4	57.9304	255.037	2744.18	873.319	238.248	2794.51	1103.37	142.463	2836.13	461.129	158.185	2722.23	120.63	182.009	2834.75	72.8941
2368	0	-190.446	2602.08	933.171				-158.744	2605.3	532.824	-163.471	2523.91	150.908	-238.18	2616.38	58.1922	256.173	2746.24	873.504	240.059	2797.49	1104.13	143.653	2835.86	461.016	158.327	2722.18	120.57	182.011	2834.75	72.8661
2369	0	-189.324	2604.23	934.653				-159.544	2610.16	534.194	-162.458	2526.24	152.613	-237.466	2616.42	58.4056	257.332	2748.19	873.737	241.866	2799.45	1104.37	144.636	2835.41	460.888	158.526	2722.14	120.505	182.01	2834.75	72.8418
2370	0	-188.081	2606.18	936.096				-159.449	2613.91	535.475	-161.387	2528.7	153.916	-237.066	2617.03	58.8446	258.459	2750.24	874	243.619	2797	1104.28	146.087	2834.31	460.525	159.017	2722.34	120.516	182.012	2834.8	72.8544
2371	0	-186.989	2608.37	937.534				-160.262	2618.86	536.817	-159.695	2530.31	154.843	-236.766	2617.48	59.0554	259.685	2752.25	874.271	245.202	2798.49	1104.62	147.064	2833.85	460.291	158.977	2722.2	120.421	182.037	2834.82	72.8117
2372	0	-185.906	2610.42	938.786				-160.008	2622.25	537.874	-159.937	2533.73	156.634	-236.692	2618.83	59.7261	260.818	2754.31	874.528	246.71	2800.85	1105.1	148.612	2832.75	459.848	159.041	2722.16	120.369	182.038	2834.82	72.7872
2373	0	-184.862	2612.59	940.121				-160.852	2627.39	539.207	-160.12	2537.14	158.234	-237.047	2620.93	60.4643	261.972	2756.29	874.791	248.133	2803.28	1105.5	149.582	2832.64	459.531	159.187	2722.15	120.283	182.066	2834.89	72.7383
2374	0	-183.892	2614.8	941.285				-161.187	2631.63	540.384	-161.647	2541.57	160.26	-237.583	2622.68	60.738	263.066	2758.36	875.021	249.536	2805.37	1105.83	150.622	2832.72	459.42	159.132	2722.12	120.212	182.122	2834.9	72.7259
2375	0	-182.957	2617.04	942.434				-161.029	2635.12	541.344	-161.658	2545.05	160.798	-238.675	2626.6	61.8393	264.1	2760.33	875.179	250.856	2807.48	1106.14	151.72	2832.81	459.115	159.227	2722.14	120.065	182.125	2834.9	72.6841
2376	0	-182.086	2619.39	943.473				-161.568	2639.42	542.329	-162.441	2549.07	161.578	-239.986	2630.28	62.1405	264.488	2761.59	875.16	252.179	2809.43	1106.43	152.902	2832.85	458.841	159.317	2722.14	120.029	182.128	2834.9	72.6359
2377	0	-181.183	2621.66	944.404				-162.184	2643.49	543.389	-162.765	2552.58	161.336	-240.967	2633.78	61.9881	265.322	2763.39	875.18	253.422	2811.43	1106.7	154.133	2832.83	458.522	159.343	2722.16	119.941	182.155	2834.92	72.6023
2378	0	-180.43	2624.19	945.289				-162.791	2647.59	544.347	-166.099	2559.43	162.808	-243.335	2640.74	63.0659	266.178	2765.16	875.125	254.668	2813.27	1106.93	155.464	2832.62	458.12	159.391	2722.13	119.889	182.157	2834.92	72.5773
2379	0	-179.592	2626.64	946.097				-163.457	2651.55	545.251	-168.79	2565.48	163.296	-245.585	2648.13	63.5629	267.011	2766.84	875.056	255.916	2815.08	1107.02	156.554	2832.75	457.731	159.446	2722.16	119.867	182.214	2834.94	72.579
2380	0	-178.776	2628.98	946.825				-164.127	2655.62	546.153	-170.79	2570.53	162.774	-247.358	2654.53	62.9525	267.867	2768.45	874.962	257.187	2816.99	1107.13	157.811	2832.51	457.301	159.578	2722.2	119.852	182.239	2834.96	72.555
2381	0	-178.13	2631.6	947.502				-164.897	2659.76	546.988	-175.979	2578.34	164.051	-249.624	2662.63	62.5891	268.589	2769.94	874.82	258.473	2818.39	1107.1	158.588	2832.7	457.076	159.546	2722.18	119.838	182.239	2835.01	72.5599
2382	0	-177.393	2634.08	948.09				-165.592	2663.5	547.692	-179.542	2584.78	164.009	-251.869	2672.56	62.4903	269.284	2771.37	874.62	259.675	2819.93	1107.05	159.28	2833.11	456.861	159.542	2722.18	119.819	182.24	2835.01	72.5389
2383	0	-176.774	2636.6	948.62				-166.466	2667.88	548.424	-181.872	2592.36	162.429	-254.036	2683	62.1932	269.985	2772.76	874.371	261.036	2821.39	1106.97	159.688	2833.46	456.696	159.551	2722.18	119.809	182.242	2835	72.5486
2384	0	-176.274	2639.24	949.099				-170.185	2682.57	552.083	-185.293	2599.45	161.669	-256.108	2694.27	62.1224	270.638	2773.97	874.077	262.209	2823.04	1106.94	160.116	2833.59	456.442	159.53	2722.21	119.805	182.268	2835.03	72.5347
2385	0	-175.717	2641.7	949.497				-171.214	2687.52	552.954	-189.592	2608.29	161.696	-258.177	2706.57	62.5349	271.222	2775.2	873.76	263.468	2824.31	1106.84	160.123	2834.26	456.314	159.509	2722.25	119.792	182.268	2835.07	72.5371
2386	0	-175.287	2644.21	949.799				-172.339	2692.38	553.822	-194.4	2618.09	161.966	-260.165	2718.87	62.9982	271.761	2776.74	873.447	264.667	2825.88	1106.73	159.771	2835.37	456.389	159.456	2722.31	119.792	182.292	2835.09	72.5462
2387	0	-174.941	2646.96	950.175				-173.129	2696.58	554.405	-198.401	2627.51	161.778	-262.641	2733.04	64.5	272.285	2779.74	873.378	265.789	2827.42	1106.59	158.886	2837.22	456.779	159.41	2722.32	119.867	182.296	2835.13	72.5695
2388	0	-174.546	2649.28	950.544				-174.457	2702.64	555.187	-203.799	2638.28	162.829	-264.068	2744.28	64.5842	272.666	2782.03	873.113	266.864	2828.71	1106.44	158.278	2839.03	457.036	159.344	2722.38	119.87	182.322	2835.13	72.6162
2389	0	-174.295	2651.76	950.877				-175.169	2707.09	555.55	-209.144	2649.32	163.948	-266.867	2758.79	66.8564	273.005	2783.47	872.618	267.864	2829.83	1106.27	157.719	2840.69	457.142	159.244	2722.49	119.889	182.351	2835.19	72.6194
2390	0	-173.995	2654.19	951.201				-176.331	2712.77	556.495	-213.064	2659.58	164.424	-268.309	2769.41	67.1111	273.243	2785.02	872.159	268.77	2831.42	1106.18	157.343	2842.44	457.08	159.454	2722.61	120.07	182.351	2835.19	72.6488
2391	0	-173.924	2656.82	951.487				-176.836	2717.01	555.946	-216.371	2669.43	164.978	-271.012	2782.84	69.3402	273.474	2786.98	871.689	269.663	2832.62	1106.02	157.502	2843.96	456.938	159.423	2722.75	120.072	182.376	2835.21	72.6652
2392	0	-175.572	2666.56	953.358				-178.35	2724.23	557.681	-219.669	2679.47	165.729	-273.997	2797.26	72.5368	273.521	2789.05	871.225	270.463	2834.19	1105.91	158.106	2844.47	456.567	159.415	2722.83	120.133	182.376	2835.21	72.6582
2393	0	-177.29	2675.07	954.287				-179.578	2730.8	558.957	-222.156	2689.08	166.229	-276.296	2807.25	73.5311	273.585	2791.22	870.83	271.173	2835.44	1105.7	158.376	2845.17	456.184	159.415	2722.97	120.168	182.376	2835.25	72.7225
2394	0	-177.867	2679.38	954.75				-180.825	2737.23	559.797	-224.723	2698.74	167.181	-278.332	2816.4	74.7803	273.576	2793.42	870.461	271.852	2836.67	1105.57	158.1	2846.71	456.011	158.202	2722.81	119.935	182.377	2835.25	72.7604
2395	0	-177.602	2680.87	954.927				-181.239	2741.38	559.153	-226.453	2707.78	167.664	-280.252	2823.98	75.388	273.431	2795.62	870.136	272.548	2838.21	1105.47	157.24	2849.23	456.167	158.404	2723	119.839	182.373	2835.25	72.7944
2396	0	-177.314	2682.11	955.061				-182.078	2746.36	560.167	-228.069	2716.88	168.493	-282.739	2833.23	77.1069	273.275	2797.9	869.773	273.069	2839.51	1105.38	156.332	2851.83	456.266	158.341	2723.08	119.982	182.372	2835.24	72.8468
2397	0	-177.32	2684.33	955.243				-184.104	2755.62	561.469	-228.421	2725.51	168.372	-285.659	2843.11	79.257	273.13	2800.14	869.44	273.546	2841.18	1105.4	155.59	2854	456.257	158.866	2723.6	120.18	182.371	2835.24	72.8994
2398	0	-177.508	2687.11	955.462				-185.899	2764.19	562.787	-229.454	2734.16	169.145	-288.26	2852.48	81.3157	272.898	2802.33	869.172	273.956	2842.66	1105.33	154.973	2855.95	456.249	158.764	2723.68	120.197	182.371	2835.24	72.9291
2399	0	-177.82	2690.32	955.689				-186.685	2769.49	563.539	-231.35	2743.5	170.642	-291.239	2863.09	84.0101	272.749	2804.57	868.898	274.389	2844.17	1105.26	154.481	2857.56	456.003	158.672	2723.7	120.314	182.368	2835.2	72.9687
2400	0	-178.143	2693.58	955.93				-187.912	2775.97	564.526	-232.796	2760.61	172.393	-293.511	2870.98	85.4089	272.52	2806.66	868.701	274.769	2845.67	1105.26	154.291	2858.57	455.672	158.552	2723.84	120.176	182.363	2835.19	73.0514
2401	0	-178.417	2696.48	956.061				-189.149	2782.75	565.596	-235.573	2777.54	176.123	-295.601	2879.58	87.021	272.267	2808.77	868.462	275.121	2847.23	1105.27	154.201	2859.33	455.285	158.919	2724.06	120.342	182.365	2835.19	73.0631
2402	0	-178.79	2699.76	956.167				-190.385	2789.41	566.666	-237.869	2792.26	179.028	-297.745	2888.5	88.942	272.064	2810.82	868.239	275.43	2848.44	1105.24	153.856	2860.57	455.01	158.711	2724.1	120.323	182.34	2835.17	73.1062
2403	0	-179.087	2702.9	956.202				-191.443	2795.94	567.677	-238.932	2802.88	180.351	-299.79	2898.03	91	271.783	2812.85	868.036	275.727	2849.96	1105.3	153.576	2861.67	454.91	158.513	2724.17	120.286	182.336	2835.17	73.177
2404	0	-179.302	2705.95	956.226				-192.406	2802.17	568.554	-239.402	2810.86	180.686	-301.434	2907.12	92.6339	271.611	2814.93	867.834	276.03	2851.37	1105.34	153.242	2862.81	454.774	158.276	2724.19	120.19	182.34	2835.16	73.219
2405	0	-179.551	2708.94	956.127				-193.471	2809.09	569.467	-239.522	2818.11	180.578	-302.853	2916.68	94.3459	271.325	2816.93	867.668	276.257	2852.65	1105.32	152.855	2864.16	454.65	158.146	2724.24	120.188	182.306	2835.16	73.2328
2406	0	-179.889	2712.15	956.026				-193.983	2814.47	569.999	-239.954	2826.07	180.832	-304.112	2926.58	96.0456	271.178	2819.01	867.563	276.53	2854.09	1105.37	152.824	2865.37	454.439	157.926	2724.31	120.152	182.307	2835.2	73.2684
2407	0	-180.271	2715.5	955.865				-194.697	2820.7	570.456	-240.762	2835.38	181.479	-305.073	2936.15	97.514	270.949	2821.05	867.408	276.728	2855.48	1105.42	152.8	2866.51	454.212	157.775	2724.41	120.182	182.307	2835.2	73.2983
2408	0	-180.724	2718.93	955.615				-195.139	2826.28	571.071	-241.703	2845.11	182.295	-306.079	2946.62	99.2016	270.694	2823.15	867.283	276.882	2856.62	1105.4	152.611	2867.96	453.955	158.075	2724.67	120.449	182.305	2835.21	73.3167
2409	0	-181.209	2722.54	955.365				-195.758	2832.69	571.399	-242.786	2855.13	183.249	-306.715	2957.12	100.845	270.573	2825.17	867.154	277.078	2857.96	1105.44	152.243	2869.67	453.961	157.953	2724.82	120.474	182.302	2835.26	73.3676
2410	0	-181.65	2725.99	955.072				-195.912	2837.62	571.901	-243.654	2864.96	184.064	-307.18	2967.41	102.218	270.338	2827.3	867.04	277.174	2859.28	1105.5	151.967	2871.47	453.883	157.831	2724.89	120.474	182.304	2835.31	73.3585
2411	0	-182.261	2729.53	954.697				-196.219	2843.51	572.206	-244.601	2874.69	184.803	-307.562	2977.75	103.724	270.188	2829.43	866.942	277.267	2860.59	1105.58	151.716	2873.17	453.666	157.772	2725	120.49	182.279	2835.34	73.3512
2412	0	-182.654	2732.69	954.324				-196.388	2849.21	572.413	-245.292	2883.91	185.426	-307.877	2988.64	105.346	269.878	2831.61	866.846	277.357	2862.08	1105.63	151.683	2874.47	453.354	157.608	2725.08	120.496	182.274	2835.39	73.4277
2413	0	-183.073	2735.91	953.844				-196.602	2855.31	572.645	-245.999	2892.99	185.969	-308.533	3000.96	107.761	269.7	2833.78	866.724	277.342	2863.61	1105.69	151.464	2876.12	453.078	157.527	2725.22	120.532	182.25	2835.38	73.39
2414	0	-183.506	2739.15	953.363				-196.58	2860.64	573.136	-246.427	2901.66	186.353	-308.191	3009.8	108.475	269.442	2836.02	866.653	277.328	2865.11	1105.73	151.201	2877.84	452.754	157.352	2725.26	120.543	182.251	2835.42	73.4243
2415	0	-184	2742.51	952.852				-196.421	2865.9	573.003	-246.816	2910.34	186.849	-307.78	3018.38	109.2	269.179	2838.23	866.563	277.297	2866.33	1105.72	150.931	2879.67	452.401	157.308	2725.4	120.549	182.245	2835.48	73.4681
2416	0	-184.575	2746.24	952.334				-196.421	2871.6	572.968	-247.181	2919.15	187.389	-307.494	3027.81	110.399	268.868	2840.44	866.47	277.231	2867.77	1105.75	150.747	2881.44	452.004	157.27	2725.53	120.596	182.271	2835.5	73.4883
2417	0	-185.138	2749.82	951.821				-196.365	2877.41	573.11	-247.323	2927.66	187.891	-307.532	3038.21	112.015	268.588	2842.66	866.302	277.034	2869.33	1105.81	150.298	2883.53	451.59	157.505	2725.77	120.798	182.247	2835.53	73.4816
2418	0	-185.717	2753.38	951.289				-196.162	2882.88	573.082	-247.36	2936.42	188.468	-307.699	3048.93	113.873	268.256	2844.77	866.18	276.887	2870.91	1105.88	149.868	2885.74	451.367	157.415	2725.91	120.774	182.244	2835.58	73.509
2419	0	-186.287	2756.99	950.643				-195.748	2887.59	572.885	-247.347	2944.43	188.805	-306.854	3056.11	113.982	267.97	2846.96	866.057	276.748	2872.26	1105.94	149.405	2887.99	450.98	157.313	2726.08	120.806	182.244	2835.58	73.5098
2420	0	-186.877	2760.66	950.001				-195.533	2892.94	572.648	-246.979	2951.74	188.867	-305.938	3062.96	114.165	267.667	2849.04	865.889	276.474	2873.83	1105.95	149.109	2889.82	450.598	157.228	2726.16	120.829	182.247	2835.62	73.5297
2421	0	-187.533	2764.65	949.353				-195.261	2898.28	572.53	-246.442	2958.78	188.918	-304.95	3070.05	114.281	267.359	2851.17	865.8	276.254	2875.3	1105.97	148.941	2891.44	450.311	157.036	2726.23	120.747	182.221	2835.66	73.5454
2422	0	-188.165	2768.53	948.716				-194.853	2903.28	572.229	-245.782	2965.88	188.944	-304.059	3077.58	114.673	267.056	2853.16	865.652	275.986	2876.72	1105.95	148.673	2892.81	450.323	156.942	2726.35	120.778	182.217	2835.67	73.5383
2423	0	-188.782	2772.38	948.004				-194.469	2908.05	571.884	-245.07	2972.65	188.945	-303.655	3086.83	115.804	266.724	2855.15	865.501	275.609	2878.31	1105.91	148.857	2893.8	450.064	156.845	2726.52	120.821	182.245	2835.72	73.5706
2424	0	-189.319	2776.1	947.258				-194.107	2912.93	571.486	-244.173	2979.03	188.696	-302.285	3092.94	115.289	266.477	2857.09	865.393	275.318	2879.69	1105.81	149.604	2893.79	449.513	156.832	2726.71	120.866	182.246	2835.77	73.5732
2425	0	-189.918	2779.89	946.495				-193.583	2917.48	570.96	-243.195	2985.27	188.5	-300.41	3098.29	114.382	266.143	2859.01	865.266	274.914	2881.33	1105.8	149.104	2895.57	449.107	156.531	2726.72	120.825	182.245	2835.77	73.5731
2426	0	-190.549	2783.93	945.721				-193.122	2921.81	570.336	-242.12	2991.14	188.094	-298.445	3103.37	113.123	265.819	2860.85	865.134	274.602	2882.57	1105.72	148.688	2897.82	449.055	156.219	2726.89	120.552	182.216	2835.81	73.5809
2427	0	-191.203	2787.87	944.912				-192.681	2926.1	569.639	-240.819	2996.46	187.48	-296.753	3109.89	112.498	265.438	2862.68	865.019	274.176	2884.1	1105.68	148.204	2900.08	448.951	156.446	2727.01	120.982	182.242	2835.88	73.5875
2428	0	-191.825	2791.71	944.043				-192.278	2929.88	568.786	-239.42	3001.36	186.677	-295.057	3117.15	112.13	265.168	2864.49	864.893	273.75	2885.72	1105.6	148.21	2901.3	448.718	156.374	2727.14	120.977	182.299	2835.94	73.585
2429	0	-192.438	2795.34	943.108				-191.803	2933.89	567.873	-237.927	3006.23	185.807	-292.291	3121	109.997	264.68	2866.34	864.78	273.281	2887.12	1105.47	149.09	2901.3	447.669	156.307	2727.27	121.031	182.303	2835.99	73.5753
2430	0	-193.188	2799.27	942.169				-191.204	2937.43	566.794	-236.474	3010.43	184.762	-289.235	3124.09	107.541	264.215	2868.12	864.739	272.81	2888.49	1105.36	149.372	2901.64	447.301	156.284	2727.4	121.094	182.331	2836.04	73.5777
2431	0	-193.976	2803.24	941.233				-190.52	2941	565.663	-234.587	3013.95	183.423	-286.518	3128.53	105.7	263.544	2869.91	864.7	272.225	2890.19	1105.36	149.125	2903.24	447.187	156.289	2727.5	121.184	182.354	2836.11	73.5665
2432	0	-194.821	2807.22	940.283				-189.546	2943.95	564.415	-232.74	3017.14	181.858	-284.346	3134.78	104.636	262.997	2871.72	864.677	271.676	2891.67	1105.26	148.55	2905.54	447.209	156.22	2727.64	121.216	182.36	2836.15	73.5603
2433	0	-195.605	2810.91	939.226				-189.37	2948.95	563.671	-230.674	3018.32	179.759	-281.187	3137.75	101.98	262.582	2873.48	864.546	270.969	2893.26	1105.18	147.605	2908.53	447.461	156.227	2727.77	121.354	182.414	2836.17	73.5517
2434	0	-196.377	2814.56	938.125				-188.483	2951.61	561.748	-228.241	3020.19	177.608	-277.999	3140.47	99.188	262.623	2875.31	864.097	270.256	2895.07	1105.1	146.912	2911	447.752	156.212	2727.9	121.42	182.418	2836.22	73.5643
2435	0	-197.192	2818.29	936.936				-187.567	2954.22	560.324	-226.192	3022.55	175.689	-274.695	3142.88	96.2243	262.108	2877.08	864.062	269.503	2896.53	1105	148.566	2909.69	446.77	156.176	2728	121.493	182.446	2836.28	73.5673
2436	0	-198.046	2822.04	935.782				-186.327	2956.03	558.277	-224.496	3025.87	174.218	-271.352	3144.99	93.1296	261.684	2878.85	863.942	268.659	2898.34	1104.99	149.12	2909.32	445.902	156.141	2728.13	121.598	182.47	2836.3	73.561
2437	0	-198.907	2825.82	934.587				-185.673	2959.42	556.764	-222.645	3028.37	172.58	-268.389	3148.03	90.5874	261.11	2880.6	863.924	267.739	2900.29	1104.95	149.149	2910.33	445.631	156.086	2728.21	121.636	182.504	2836.34	73.5415
2438	0	-199.783	2829.57	933.342				-184.246	2960.66	554.455	-220.739	3030.51	170.594	-265.919	3152.56	88.7824	260.495	2882.47	863.874	266.746	2902.15	1104.85	148.659	2912.34	445.73	156.116	2728.36	121.762	182.527	2836.36	73.5501
2439	0	-200.768	2833.68	932.012				-183.069	2962.52	552.341	-218.833	3032.7	168.593	-263.217	3156.18	86.5069	259.903	2884.26	863.842	265.695	2904.15	1104.82	147.591	2915.31	446.153	156.06	2728.44	121.836	182.563	2836.36	73.5216
2440	0	-201.778	2837.88	930.689				-182.107	2964.89	550.226	-217.136	3035.18	166.771	-260.073	3158.2	83.5227	259.234	2886.12	863.777	264.569	2906.23	1104.76	146.924	2917.48	446.381	156.157	2728.51	122.149	182.59	2836.42	73.5162
2441	0	-202.713	2841.98	929.284				-180.671	2965.78	547.764	-215.502	3037.52	164.909	-256.691	3159.23	80.0977	258.559	2888.02	863.727	263.442	2908.31	1104.74	146.604	2919.25	446.445	156.089	2728.67	122.24	182.648	2836.48	73.5211
2442	0	-203.669	2846.16	927.848				-179.342	2966.82	545.271	-213.638	3039.29	162.81	-253.291	3159.9	76.585	257.805	2889.98	863.689	262.24	2910.47	1104.65	147.271	2919.2	446.083	156.078	2728.81	122.34	182.65	2836.49	73.4694
