# Supplementary material for: A Brake-Based Overground Gait Rehabilitation Device for Altering Propulsion Impulse Symmetry
Source: Sensors (Basel). 2021 Oct 5;21(19):6617. doi: 10.3390/s21196617 (PMC8512803; doi:10.3390/s21196617)
Supplement: Supplementary file 1 [file sensors-21-06617-s001.zip › GPT animations/code and data/stroke_data/Trajectory/TR 14.csv]

Trajectories
100
		BDP031:LTroc			BDP031:LIliac			BDP031:LKnee			BDP031:LAnkle			BDP031:LToe			BDP031:RTroc			BDP031:RIliac			BDP031:RKnee			BDP031:RAnkle			BDP031:RToe
Frame	Sub Frame	X	Y	Z	X	Y	Z	X	Y	Z	X	Y	Z	X	Y	Z	X	Y	Z	X	Y	Z	X	Y	Z	X	Y	Z	X	Y	Z
		mm	mm	mm	mm	mm	mm	mm	mm	mm	mm	mm	mm	mm	mm	mm	mm	mm	mm	mm	mm	mm	mm	mm	mm	mm	mm	mm	mm	mm	mm
1058	0	-211.994	-1070.5	887.826	-130.524	-1149.07	1127.44	-186.009	-946.17	505.995	-228.306	-864.576	126.342	-272.496	-742.116	47.1605	247.865	-1018.8	829.76	250.291	-997.867	1072.33	171.551	-1041.8	485.277	147.554	-1186.31	89.3854	177.15	-1080.07	37.7491
1059	0	-212.926	-1066.13	886.337	-132.67	-1145.13	1126.59	-185.837	-943.641	504.169	-227.46	-862.39	124.548	-271.094	-739.627	45.016	247.078	-1016.74	829.708	248.855	-995.788	1072.26	171.167	-1040.33	485.006	147.483	-1186.24	89.4909	177.152	-1080.02	37.7328
1060	0	-214.07	-1062.21	884.979	-134.934	-1140.93	1125.65	-185.529	-941.416	502.361	-226.588	-860.643	122.627	-269.915	-738.264	42.8497	246.25	-1014.78	829.632	247.546	-993.535	1072.18	170.756	-1038.89	484.727	147.388	-1186.18	89.5837	177.17	-1080.01	37.7382
1061	0	-215.312	-1058.55	883.68	-137.12	-1136.9	1124.77	-185.252	-939.675	500.656	-225.601	-859.055	120.463	-268.377	-737.12	40.076	245.27	-1012.84	829.53	246.042	-991.201	1072.07	171.795	-1037.31	484.162	147.318	-1186.09	89.7082	177.176	-1079.98	37.7343
1062	0	-216.42	-1054.41	882.19	-139.373	-1132.82	1123.79	-185.007	-938.002	498.616	-224.566	-858.087	118.274	-266.499	-736.301	36.883	244.301	-1010.85	829.456	244.439	-988.904	1071.93	171.311	-1035.78	484.108	147.244	-1186	89.8162	177.175	-1079.92	37.7217
1063	0	-217.56	-1050.33	880.746	-141.774	-1128.6	1122.89	-184.469	-939.586	495.713	-223.464	-857.807	116.095	-264.562	-736.26	33.4152	243.383	-1008.85	829.375	242.964	-986.505	1071.82	170.325	-1034.37	483.757	147.129	-1185.88	89.9746	177.19	-1079.91	37.7326
1064	0	-218.742	-1046.29	879.293	-144.152	-1124.44	1121.94	-184.618	-938.002	494.057	-222.361	-857.868	113.951	-262.283	-736.576	29.6587	242.236	-1006.82	829.237	241.346	-984.036	1071.6	169.456	-1032.94	483.507	147.006	-1185.79	90.1044	177.213	-1079.89	37.7443
1065	0	-220.391	-1044.64	878.855	-146.519	-1120.14	1120.88	-184.732	-935.766	492.05	-221.312	-858.083	111.532	-259.966	-737.614	25.7992	241.082	-1004.76	829.076	239.559	-981.606	1071.4	168.585	-1031.53	483.301	146.91	-1185.73	90.2355	177.465	-1079.73	37.8566
1066	0	-222.067	-1041.15	877.512	-149.055	-1115.78	1120.08	-185.016	-933.612	489.975	-220.266	-858.752	109.196	-257.43	-738.861	21.647	239.883	-1002.64	828.91	237.781	-979.016	1071.17	167.502	-1029.99	482.982	146.782	-1185.62	90.3366	177.515	-1079.64	37.9191
1067	0	-223.86	-1038.1	876.379	-151.573	-1111.42	1119.18	-185.531	-931.899	487.864	-219.167	-859.838	106.879	-255.556	-739.818	20.5651	238.607	-1000.55	828.719	236.001	-976.375	1070.91	166.34	-1028.48	482.735	146.639	-1185.5	90.4732	177.874	-1079.3	38.1613
1068	0	-224.782	-1032.35	874.548	-154.146	-1106.93	1118.26	-185.907	-930.03	485.45	-217.229	-860.982	105.572	-254.165	-739.466	21.2248	237.243	-998.331	828.469	234.186	-973.648	1070.64	164.994	-1026.84	482.434	146.471	-1185.39	90.625	177.93	-1079.22	38.2197
1069	0	-226.041	-1027.14	872.901	-156.86	-1102.41	1117.33	-186.035	-928.547	482.998	-216.197	-861.665	103.811	-252.853	-739.236	21.9825	235.814	-996.064	828.28	232.268	-970.884	1070.3	163.756	-1025.19	482.155	146.32	-1185.31	90.8228	177.941	-1079.18	38.2578
1070	0	-227.759	-1022.93	871.527	-159.544	-1097.78	1116.46	-185.954	-927.54	480.632	-215.454	-861.538	101.585	-251.549	-738.446	22.5116	234.187	-993.804	828.056	230.254	-968.034	1069.97	162.867	-1023.47	481.83	146.154	-1185.22	90.971	177.919	-1079.09	38.2564
1071	0	-229.522	-1018.5	870.092	-162.327	-1093.12	1115.58	-185.441	-927.082	478.938	-214.595	-861.947	99.7089	-250.643	-737.852	22.8996	232.541	-991.395	827.77	228.224	-965.151	1069.63	162.099	-1021.8	481.546	146.022	-1185.2	91.1835	177.91	-1079.03	38.3051
1072	0	-231.73	-1014.91	868.885	-165.163	-1088.44	1114.7	-184.525	-926.063	477.055	-213.712	-862.579	97.5468	-249.48	-737.562	23.9919	230.908	-988.986	827.496	226.106	-962.158	1069.26	161.06	-1019.97	481.198	145.896	-1185.17	91.4188	177.888	-1079.01	38.3177
1073	0	-233.414	-1009.72	867.38	-168.142	-1083.64	1113.86	-184.211	-925.247	475.406	-212.189	-863.425	95.5291	-249.6	-737.804	24.5535	229.068	-986.391	827.205	223.942	-959.118	1068.85	160.029	-1018.24	480.952	145.78	-1185.19	91.7066	177.863	-1078.93	38.2917
1074	0	-235.075	-1004.13	865.895	-171.091	-1078.81	1113.14	-184.57	-924.174	473.578	-210.597	-863.847	93.7785	-249.224	-738.287	24.5896	227.11	-983.698	826.923	221.737	-956.033	1068.47	159.106	-1016.34	480.629	145.728	-1185.16	92.0659	177.919	-1078.95	38.2837
1075	0	-237.132	-999.274	864.719	-174.204	-1073.9	1112.46	-185.393	-922.595	471.873	-209.223	-863.17	92.4617	-248.719	-738.92	24.7895	225.18	-981.123	826.623	219.436	-952.846	1068.04	158.081	-1014.49	480.318	145.618	-1185.09	92.4364	177.938	-1078.91	38.2255
1076	0	-239.254	-994.452	863.613	-177.285	-1069.06	1111.96	-186.037	-920.105	470.259	-207.699	-862.334	91.5598	-248.052	-739.592	25.2304	223.104	-978.393	826.31	217.092	-949.609	1067.63	156.858	-1012.5	480.066	145.535	-1185	92.7277	178.003	-1078.83	38.2597
1077	0	-241.44	-989.972	862.637	-180.486	-1064.24	1111.56	-186.009	-917.462	469.179	-205.913	-861.955	90.7632	-247.725	-739.662	25.5129	220.872	-975.502	826	214.542	-946.302	1067.18	155.754	-1010.49	479.787	145.433	-1184.92	93.1972	178.005	-1078.71	38.2395
1078	0	-243.75	-985.801	861.813	-183.672	-1059.45	1111.3	-184.241	-915.825	468.966	-203.565	-863.385	90.8567	-247.197	-740.673	25.4415	218.561	-972.659	825.712	211.835	-942.818	1066.76	154.337	-1008.63	479.529	145.365	-1184.72	93.6997	178.019	-1078.46	38.1343
1079	0	-245.703	-981.12	860.927	-186.77	-1054.76	1111.2	-184.898	-912.467	468.268	-202.397	-862.915	90.3079	-247.594	-740.173	25.4936	216.128	-969.668	825.314	209.079	-939.292	1066.34	152.96	-1006.56	479.319	145.193	-1184.53	94.1472	178.011	-1078.36	38.1429
1080	0	-248.114	-977.482	860.391	-189.923	-1050.04	1111.22	-186.144	-909.085	467.806	-202.057	-862.041	90.0091	-247.859	-739.718	25.4157	213.698	-966.717	824.99	206.383	-935.696	1065.98	151.343	-1004.66	479.098	145	-1184.23	94.6552	177.984	-1078.25	38.1817
1081	0	-250.4	-973.728	860.064	-193.211	-1045.97	1111.45	-187.526	-905.872	467.613	-201.937	-861.277	89.6913	-248.077	-739.559	25.3124	211.088	-963.798	824.624	203.535	-932.001	1065.54	149.641	-1002.87	478.976	144.812	-1183.91	95.2909	177.922	-1078.09	38.1776
1082	0	-252.829	-970.016	860.078	-195.986	-1041.13	1111.89	-189.104	-903.642	468.063	-201.956	-861.227	89.4958	-248.228	-739.493	25.2356	208.486	-960.888	824.28	200.562	-928.224	1065.19	147.831	-1001.09	478.971	144.659	-1183.58	95.9287	177.8	-1078.04	38.2177
1083	0	-255.525	-966.998	860.55	-199.006	-1037.11	1112.54	-191.108	-901.652	468.409	-202.166	-861.093	89.3456	-248.359	-739.474	25.2258	205.904	-958.138	824.017	197.715	-924.332	1064.89	146.164	-999.417	479.133	144.381	-1183.15	96.7675	177.666	-1078	38.1918
1084	0	-258.158	-963.828	861.182	-201.987	-1033.27	1113.35	-193.299	-899.671	468.744	-202.507	-860.884	89.2503	-248.435	-739.467	25.123	203.231	-955.375	823.902	194.837	-920.396	1064.65	144.509	-997.767	479.469	144.137	-1182.65	97.6989	177.562	-1077.83	38.2858
1085	0	-260.889	-960.843	861.947	-204.698	-1029.27	1114.23	-195.57	-898.346	469.033	-202.813	-860.865	89.1544	-248.569	-739.472	25.0767	200.487	-952.803	823.961	191.901	-916.526	1064.61	143.016	-996.244	479.886	143.937	-1182.11	98.7241	177.476	-1077.68	38.3553
1086	0	-263.725	-958.2	862.806	-207.15	-1024.98	1115.17	-197.709	-897.334	469.384	-203.102	-860.839	89.0341	-248.654	-739.431	24.9945	197.795	-950.263	824.218	188.946	-912.557	1064.56	142.083	-995.52	480.663	143.767	-1181.56	99.9718	177.447	-1077.55	38.4185
1087	0	-266.573	-955.31	863.549	-209.867	-1021.22	1116.19	-199.638	-896.355	469.455	-203.327	-860.859	88.907	-248.728	-739.44	24.9671	194.931	-947.788	824.695	186.157	-908.561	1064.61	140.845	-994.104	481.437	143.65	-1180.76	101.314	177.845	-1077.19	38.6566
1088	0	-269.378	-952.265	864.048	-212.432	-1017.23	1116.94	-201.402	-895.423	469.46	-203.445	-860.744	88.7037	-248.845	-739.371	24.9243	192.334	-945.362	825.436	183.338	-904.662	1064.83	139.449	-991.946	482.323	143.582	-1179.93	102.767	178.095	-1079.33	35.5163
1089	0	-272.407	-949.54	864.478	-215.399	-1013.65	1117.87	-203.176	-894.518	469.342	-203.539	-860.668	88.5413	-248.883	-739.385	24.8922	189.638	-943.007	826.341	180.332	-900.773	1065.1	138.097	-989.715	483.377	143.476	-1179.11	104.443	178.288	-1079.38	35.2342
1090	0	-275.349	-946.588	864.665	-218.115	-1009.95	1118.72	-204.719	-893.144	469.105	-203.568	-860.54	88.3603	-248.916	-739.34	24.9178	187.087	-940.536	827.304	177.468	-896.931	1065.4	136.754	-987.131	484.375	143.406	-1178.25	106.262	175.595	-1080.56	34.8208
1091	0	-278.415	-943.849	864.786	-220.989	-1006.4	1119.53	-206.015	-891.595	469.009	-203.625	-860.321	88.1772	-248.912	-739.356	24.9364	184.347	-937.865	828.195	174.566	-893.126	1065.75	135.527	-983.896	485.24	143.36	-1177.13	108.185	178.188	-1078.87	35.6984
1092	0	-281.297	-940.555	864.763	-223.913	-1002.96	1120.32	-206.403	-891.13	469.071	-203.622	-860.124	87.95	-248.926	-739.403	24.9661	181.807	-935.069	829.063	171.458	-889.428	1066.11	134.404	-980.408	486.071	143.417	-1175.84	110.252	178.188	-1078.58	35.9489
1093	0	-284.415	-938.023	864.932	-226.88	-999.611	1121.08	-207.835	-889.545	468.949	-203.693	-859.793	87.7039	-248.898	-739.322	24.9641	179.291	-932.054	829.81	168.563	-885.827	1066.54	133.248	-976.502	486.827	143.433	-1174.67	112.549	178.583	-1078.19	36.1355
1094	0	-287.223	-934.615	864.907	-229.88	-996.353	1121.82	-209.232	-888.216	468.924	-203.75	-859.564	87.493	-248.894	-739.286	24.9451	176.845	-929.001	830.445	165.585	-882.383	1066.96	132.114	-972.14	487.468	143.556	-1172.67	114.658	177.056	-1078.83	35.9008
1095	0	-290.026	-931.526	864.803	-232.905	-993.183	1122.54	-210.825	-886.385	468.712	-203.784	-859.141	87.2429	-248.921	-739.338	24.9726	174.462	-925.834	830.975	162.536	-879.143	1067.36	130.922	-967.284	488.043	143.617	-1171.06	117.393	177.139	-1078.31	36.4261
1096	0	-292.565	-927.865	864.497	-235.948	-990.099	1123.23	-212.323	-885.13	468.82	-203.836	-858.843	87.0118	-248.885	-739.266	24.9382	172.045	-922.568	831.364	159.587	-875.873	1067.66	129.943	-961.772	488.439	143.486	-1169.05	120.205	177.57	-1077.72	36.8171
1097	0	-295.197	-924.599	864.256	-238.998	-987.095	1123.91	-214.019	-884.595	468.97	-203.876	-858.58	86.7577	-248.945	-739.294	24.9533	169.719	-919.257	831.669	156.613	-872.82	1067.97	128.834	-955.739	488.781	142.482	-1165.5	122.522	177.543	-1077.12	37.4794
1098	0	-297.792	-921.617	864.052	-242.05	-984.17	1124.57	-215.216	-882.413	468.514	-203.932	-858.394	86.5735	-248.901	-739.262	24.9276	167.461	-915.905	831.863	153.785	-869.772	1068.11	127.908	-949.088	489.038	142.113	-1162.71	125.824	177.529	-1076.5	38.0952
1099	0	-300.214	-918.386	863.728	-245.096	-981.319	1125.22	-216.637	-880.964	468.191	-203.963	-858.162	86.3217	-248.948	-739.317	24.9695	165.202	-912.495	832.011	150.819	-866.829	1068.22	127.074	-941.757	489.246	142.036	-1160.02	129.339	177.426	-1075.73	38.6997
1100	0	-302.371	-914.623	863.21	-248.127	-978.538	1125.85	-217.892	-879.629	467.875	-204.016	-857.97	86.136	-248.938	-739.233	24.9667	163.05	-909.094	832.129	148.101	-863.859	1068.27	126.237	-933.857	489.421	141.849	-1156.6	133.429	177.253	-1074.88	39.5365
1101	0	-304.521	-911.032	862.705	-251.137	-975.823	1126.46	-219.281	-878.504	467.609	-204.098	-857.722	85.9195	-248.894	-739.211	24.948	161.074	-905.656	832.158	145.394	-861.13	1068.26	125.735	-925.391	489.823	141.362	-1152.65	137.839	177.006	-1073.4	40.8394
1102	0	-306.64	-907.74	862.296	-254.119	-973.172	1127.06	-220.731	-877.532	467.337	-204.174	-857.497	85.6742	-248.895	-739.231	24.9622	159.068	-902.272	832.25	142.693	-858.489	1068.26	125.131	-916.22	490.239	140.834	-1148.3	142.451	176.782	-1071.94	42.6196
1103	0	-308.546	-904.103	861.829	-257.066	-970.58	1127.64	-222.04	-876.472	466.977	-204.293	-857.333	85.4655	-248.893	-739.246	24.9752	157.207	-898.925	832.274	140.196	-855.813	1068.15	124.781	-906.45	490.935	140.056	-1142.92	147.505	176.616	-1070.3	44.7108
1104	0	-310.576	-901.107	861.542	-259.971	-968.042	1128.21	-223.412	-875.65	466.71	-204.442	-857.171	85.2377	-248.901	-739.25	24.9621	155.444	-895.618	832.38	137.792	-853.357	1068.05	124.502	-896.226	491.938	139.066	-1136.91	152.976	176.448	-1068.87	47.4703
1105	0	-312.411	-897.896	861.221	-262.829	-965.556	1128.77	-224.814	-875.161	466.467	-204.582	-857.094	85.0506	-248.93	-739.202	24.9466	153.885	-892.457	832.535	135.352	-850.956	1067.92	124.158	-885.238	493.323	137.859	-1130.36	159	176.022	-1066.77	50.5376
1106	0	-314.267	-894.82	860.864	-265.632	-963.117	1129.32	-226.21	-874.805	466.226	-204.737	-856.989	84.8575	-248.944	-739.242	24.9742	152.319	-889.493	832.799	132.923	-848.561	1067.76	124.007	-873.907	495.055	136.634	-1123.06	165.341	175.54	-1064.16	54.2757
1107	0	-316.203	-892.345	860.458	-268.375	-960.721	1129.85	-227.58	-874.371	465.855	-204.941	-856.821	84.6157	-248.953	-739.14	24.9127	150.812	-886.72	833.085	130.632	-846.277	1067.55	123.982	-862.46	496.987	135.351	-1115.12	171.971	174.622	-1061.02	58.7084
1108	0	-318.075	-889.901	860.087	-271.051	-958.365	1130.37	-228.856	-873.946	465.477	-205.147	-856.579	84.3509	-248.966	-739.178	24.8853	149.262	-884.134	833.385	128.374	-843.959	1067.31	123.243	-850.656	499.342	132.759	-1105.8	177.994	173.316	-1057.43	63.607
1109	0	-319.78	-886.438	859.169	-273.656	-956.044	1130.87	-230.265	-874.27	465.348	-205.313	-856.472	84.1245	-248.977	-739.195	24.8879	148.092	-882.386	833.393	126.316	-841.821	1067.11	126.296	-839.31	502.407	131.175	-1097.93	184.781	171.81	-1052.85	68.9687
1110	0	-321.584	-884.223	858.704	-276.184	-953.754	1131.37	-231.568	-874.273	464.973	-205.497	-856.371	83.9394	-249.012	-739.162	24.8769	146.819	-882.997	834.714	124.126	-839.656	1066.8	124.17	-828.949	504.883	128.659	-1089.29	190.818	169.937	-1047.26	74.91
1111	0	-323.53	-883.139	858.433	-278.63	-951.492	1131.85	-232.68	-874.122	464.619	-205.685	-856.259	83.7392	-249.003	-739.14	24.8034	147.851	-874.657	835.896	122.144	-837.564	1066.57	124.228	-818.797	507.995	125.598	-1080.05	196.747	168.001	-1041.49	80.6473
1112	0	-325.33	-882.092	858.058	-280.989	-949.253	1132.31	-233.416	-873.173	464.099	-205.861	-856.28	83.6486	-249.049	-739.146	24.8121	145.939	-871.036	836.79	120.18	-835.484	1066.21	124.975	-810.134	511.573	122.316	-1071.7	202.181	166.242	-1033.34	84.9411
1113	0	-326.998	-880.842	857.612	-283.256	-947.034	1132.76	-234.948	-874.25	464.167	-206.01	-856.314	83.6007	-249.064	-739.202	24.7946	144.894	-868.807	838.256	118.31	-833.461	1065.87	125.17	-801.042	514.972	119.295	-1063.11	206.507	163.744	-1023.89	89.3009
1114	0	-328.704	-880.037	857.266	-285.427	-944.83	1133.2	-235.915	-874.472	464.039	-206.173	-856.282	83.4743	-249.11	-739.235	24.7642	144.21	-866.723	840.005	116.526	-831.26	1065.41	125.222	-792.446	518.393	116.495	-1053.01	209.123	161.142	-1013.25	93.0365
1115	0	-330.177	-880.11	856.992	-287.496	-942.639	1133.62	-236.682	-874.388	463.834	-206.153	-856.488	83.56	-249.129	-739.266	24.7761	143.344	-864.093	841.844	114.978	-828.948	1065.04	125.208	-784.363	521.662	113.792	-1042.15	210.558	158.14	-1000.75	94.6547
1116	0	-331.226	-880.974	856.731	-289.461	-940.455	1134.03	-237.569	-874.59	463.717	-206.236	-856.568	83.5491	-249.155	-739.209	24.7462	142.675	-861.861	843.928	113.389	-826.657	1064.68	124.94	-776.445	524.879	111.468	-1030.01	210.601	155.158	-987.362	95.1462
1117	0	-331.956	-882.194	856.493	-291.317	-938.276	1134.42	-238.29	-874.654	463.642	-206.299	-856.643	83.5637	-249.158	-739.199	24.7325	141.996	-859.787	846.07	112.063	-824.243	1064.37	124.816	-768.904	527.942	109.298	-1017.48	209.735	152.412	-972.757	94.5352
1118	0	-332.624	-883.221	856.317	-293.061	-936.097	1134.79	-238.948	-874.592	463.59	-206.392	-856.543	83.4761	-249.168	-739.247	24.7058	141.215	-857.696	848.097	110.679	-821.724	1064.13	124.816	-761.593	530.832	107.233	-1004.41	207.837	149.689	-957.155	93.4911
1119	0	-333.469	-883.622	856.233	-294.689	-933.916	1135.15	-239.408	-874.264	463.502	-206.465	-856.595	83.4526	-249.166	-739.261	24.7167	140.326	-855.501	850.004	109.379	-818.953	1064	124.707	-754.836	533.479	105.495	-990.725	205.047	147.322	-940.014	91.8159
1120	0	-334.553	-883.32	856.226	-296.197	-931.728	1135.49	-239.978	-874.148	463.491	-206.53	-856.577	83.4458	-249.223	-739.246	24.6897	139.562	-853.282	851.72	108.201	-816.124	1063.94	124.882	-748.257	535.917	104.115	-976.331	201.382	145.438	-922.121	89.5904
1121	0	-335.614	-882.786	856.199	-297.583	-929.53	1135.81	-240.441	-873.811	463.469	-206.568	-856.594	83.4373	-249.204	-739.193	24.6753	138.747	-851.228	853.312	106.909	-813.304	1063.98	125.045	-742.232	538.215	103.094	-961.306	196.992	144.064	-903.632	86.9254
1122	0	-336.397	-882.346	856.085	-298.845	-927.318	1136.11	-240.859	-873.453	463.416	-206.617	-856.625	83.4499	-249.21	-739.247	24.6622	138.019	-848.989	854.714	105.678	-810.409	1064.05	125.152	-736.233	540.365	102.53	-945.749	192.054	143.224	-884.293	84.0461
1123	0	-337.16	-881.364	856	-299.979	-925.09	1136.39	-241.241	-873.03	463.43	-206.65	-856.629	83.4534	-249.203	-739.235	24.6533	137.317	-846.703	855.899	104.542	-807.545	1064.25	124.354	-729.575	542.066	102.423	-929.738	186.615	142.862	-864.408	80.9288
1124	0	-337.886	-881.311	856.179	-300.983	-922.843	1136.65	-241.805	-873.295	463.69	-206.686	-856.672	83.4686	-249.198	-739.209	24.6321	136.671	-844.424	857.07	103.541	-804.612	1064.41	124.088	-724.202	543.513	103.106	-913.585	181.098	142.95	-843.997	77.8068
1125	0	-337.96	-879.551	855.817	-301.854	-920.572	1136.89	-241.718	-871.854	463.41	-206.686	-856.665	83.4514	-249.243	-739.222	24.6525	136.074	-842.015	857.967	102.663	-801.696	1064.51	123.932	-719.244	544.756	103.919	-896.774	175.153	143.52	-822.602	75.0262
1126	0	-338.192	-877.631	855.746	-302.592	-918.275	1137.11	-241.848	-871.08	463.342	-206.684	-856.668	83.4668	-249.241	-739.214	24.645	135.714	-839.505	858.587	102.055	-798.852	1064.57	123.636	-714.615	545.693	105.175	-879.509	169.005	144.552	-801.123	72.0885
1127	0	-338.419	-875.848	855.74	-303.195	-915.95	1137.3	-241.973	-870.443	463.339	-206.687	-856.683	83.4759	-249.257	-739.258	24.6731	135.478	-836.931	859.03	101.504	-796.093	1064.58	123.196	-710.331	546.394	106.739	-862.144	162.993	145.603	-779.01	69.33
1128	0	-338.593	-873.872	855.748	-303.66	-913.593	1137.48	-242.046	-869.613	463.35	-206.668	-856.627	83.4692	-249.288	-739.355	24.6625	136.223	-836.298	859.721	101.033	-793.338	1064.6	122.781	-706.307	546.777	108.747	-844.469	157.003	147.598	-757.699	67.1288
1129	0	-338.716	-871.938	855.785	-303.986	-911.202	1137.63	-242.067	-868.826	463.39	-206.638	-856.658	83.4991	-249.268	-739.312	24.6946	136.435	-834.254	860.02	100.815	-790.526	1064.49	122.26	-702.643	546.927	111.009	-826.987	151.348	150.223	-736.64	65.1422
1130	0	-338.814	-869.973	855.817	-304.174	-908.775	1137.76	-242.064	-868.006	463.426	-206.59	-856.66	83.5319	-249.273	-739.275	24.6639	136.637	-831.394	860.259	100.571	-787.776	1064.27	121.777	-699.359	546.858	113.591	-809.736	146.045	152.751	-716.051	63.7608
1131	0	-338.867	-867.932	855.87	-304.221	-906.309	1137.86	-242.015	-867.111	463.481	-206.526	-856.695	83.5818	-249.217	-739.359	24.8377	136.914	-828.485	860.38	100.572	-784.95	1064.21	121.074	-696.253	546.529	116.355	-792.691	141.128	156.209	-695.2	62.9371
1132	0	-338.875	-865.877	855.943	-304.128	-903.802	1137.94	-241.922	-866.202	463.557	-206.475	-856.679	83.6029	-249.192	-739.357	24.9211	137.31	-825.55	860.36	100.61	-782.061	1063.94	120.496	-693.343	546.011	119.176	-776.097	136.701	159.955	-675.098	62.7454
1133	0	-338.854	-863.906	856.063	-303.893	-901.252	1137.99	-241.799	-865.378	463.681	-206.405	-856.723	83.6668	-249.352	-739.304	24.9217	137.707	-822.507	860.241	100.685	-779.16	1063.67	120.044	-690.595	545.274	122.177	-759.96	132.698	162.464	-655.209	64.3446
1134	0	-338.707	-861.839	856.112	-303.518	-898.657	1138.02	-241.55	-864.457	463.733	-206.316	-856.704	83.7178	-249.312	-739.185	24.8707	138.108	-819.481	860.046	100.946	-776.246	1063.41	119.493	-687.892	544.282	125.176	-744.323	129.251	165.53	-637.18	64.5489
1135	0	-338.36	-859.505	856.092	-303.002	-896.015	1138.03	-241.102	-863.269	463.715	-206.244	-856.747	83.7598	-249.296	-739.143	24.8533	138.609	-816.434	859.728	101.254	-773.165	1063.06	118.971	-685.406	543.191	128.107	-729.298	126.201	168.891	-620.359	65.1624
1136	0	-338.151	-857.712	856.258	-302.345	-893.326	1138.01	-240.791	-862.622	463.885	-206.151	-856.821	83.8626	-249.317	-739.217	24.8607	139.054	-813.329	859.047	101.718	-769.973	1062.62	118.565	-683.129	541.916	131.031	-714.947	123.544	171.85	-603.993	66.1779
1137	0	-337.906	-855.96	856.47	-301.548	-890.587	1137.96	-240.445	-862.016	464.1	-206.024	-856.883	83.9408	-249.324	-739.174	24.8394	139.603	-810.483	858.289	102.218	-766.694	1062.14	118.172	-681.09	540.616	133.75	-701.261	121.279	174.478	-588.479	67.4828
1138	0	-337.568	-854.074	856.623	-300.613	-887.798	1137.89	-240.005	-861.277	464.256	-205.888	-856.953	84.0189	-249.31	-739.184	24.839	140.166	-807.708	857.332	102.921	-763.278	1061.65	117.681	-679.322	539.175	136.369	-688.613	119.368	177.302	-574.841	68.7532
1139	0	-337.148	-852.055	856.789	-299.539	-884.958	1137.8	-239.484	-860.403	464.426	-205.762	-857.013	84.1355	-249.345	-739.144	24.8254	140.538	-804.769	856.173	103.564	-759.818	1061.21	117.355	-677.868	537.705	138.535	-676.71	117.678	179.038	-561.462	69.8752
1140	0	-336.137	-850.961	857.047	-298.329	-882.066	1137.68	-238.879	-859.51	464.62	-205.624	-857.123	84.2543	-249.361	-739.19	24.823	140.974	-801.943	854.95	104.371	-756.092	1060.72	117.097	-676.703	536.165	140.459	-665.805	116.187	180.669	-549.119	71.2374
1141	0	-335.526	-849.637	857.494	-296.984	-879.121	1137.53	-238.214	-858.772	464.913	-205.471	-857.181	84.3756	-249.388	-739.266	24.8297	141.301	-799.125	853.58	105.148	-752.266	1060.22	116.966	-675.544	534.58	142.016	-655.98	114.826	181.981	-538.099	72.529
1142	0	-334.277	-848.319	857.801	-295.506	-876.123	1137.37	-237.552	-857.529	465.055	-205.287	-857.278	84.4878	-249.398	-739.212	24.7998	141.753	-796.386	852.24	106.045	-748.277	1059.8	116.921	-674.523	533.04	143.163	-647.306	113.603	183.426	-528.572	73.9722
1143	0	-333.542	-847.145	858.142	-293.897	-873.073	1137.18	-236.912	-856.626	465.286	-205.15	-857.365	84.6289	-249.432	-739.254	24.8254	142.133	-793.363	850.745	106.891	-744.277	1059.42	117.085	-673.552	531.591	143.946	-639.586	112.247	184.104	-520.167	74.3602
1144	0	-332.4	-845.104	858.385	-292.159	-869.97	1136.96	-236.123	-855.533	465.525	-204.989	-857.412	84.7607	-249.458	-739.268	24.7829	142.728	-790.221	849.399	107.867	-740.095	1058.94	117.38	-672.559	530.198	144.443	-633.123	110.989	184.421	-513.164	74.5658
1145	0	-331.22	-843.409	858.827	-290.294	-866.815	1136.73	-235.326	-854.572	465.779	-204.824	-857.528	84.9399	-249.462	-739.289	24.7937	143.771	-786.889	848.322	108.917	-735.739	1058.39	117.602	-671.634	528.787	144.507	-627.744	109.534	184.374	-507.365	74.1457
1146	0	-329.929	-842.279	859.234	-288.307	-863.608	1136.48	-234.595	-853.843	466.122	-204.644	-857.522	85.0499	-249.444	-739.2	24.7459	145.465	-783.243	847.473	109.993	-731.415	1057.9	117.991	-670.88	527.364	144.328	-623.388	107.968	183.952	-502.767	73.2287
1147	0	-328.261	-840.39	859.515	-286.199	-860.351	1136.2	-233.487	-852.353	466.339	-204.472	-857.656	85.2909	-249.489	-739.221	24.7318	146.617	-778.481	847.133	111.106	-727.078	1057.54	118.416	-670.096	525.784	143.855	-620.237	106.348	183.417	-499.39	71.6369
1148	0	-326.487	-838.459	859.844	-283.974	-857.045	1135.91	-232.274	-850.823	466.603	-204.272	-857.772	85.4677	-249.513	-739.299	24.7539	147.777	-773.957	846.889	112.186	-722.586	1057.18	118.71	-669.34	524.193	143.12	-618.183	104.919	182.329	-496.999	69.9967
1149	0	-324.935	-836.869	860.142	-281.636	-853.69	1135.61	-231.282	-849.633	466.838	-204.063	-857.673	85.6118	-249.481	-739.195	24.6928	149.415	-770.309	846.418	113.37	-717.995	1056.81	118.968	-668.651	522.445	142.294	-617.019	103.681	181.269	-496.246	68.3207
1150	0	-323.168	-835.02	860.472	-279.188	-850.29	1135.29	-230.001	-848.013	467.107	-203.844	-857.669	85.737	-249.529	-739.243	24.7143	151.014	-766.978	845.539	114.715	-713.509	1056.4	120.058	-667.808	520.759	141.366	-617.013	101.983	179.848	-495.276	65.5589
1151	0	-321.148	-833.216	861.002	-276.634	-846.845	1134.95	-228.865	-847.069	467.502	-203.639	-857.672	85.8987	-249.547	-739.232	24.6796	152.759	-763.353	844.563	116.214	-708.98	1056.02	121.887	-666.669	519.472	140.975	-616.999	100.682	179.278	-494.841	62.8714
1152	0	-319.108	-831.223	861.281	-273.979	-843.358	1134.61	-227.595	-845.636	467.74	-203.442	-857.739	86.1016	-249.544	-739.227	24.679	154.199	-759.081	843.88	117.901	-704.513	1055.63	119.228	-665.784	517.962	141.101	-616.083	99.7337	178.677	-493.202	61.2961
1153	0	-317.083	-829.386	862.232	-271.227	-839.831	1134.25	-226.106	-844.126	468.121	-203.216	-857.756	86.2915	-249.564	-739.281	24.7084	156.177	-754.406	843.354	119.672	-700.1	1055.37	119.56	-664.201	517.146	141.168	-614.5	99.2739	178.638	-492.622	60.4866
1154	0	-314.752	-827.323	862.757	-268.383	-836.269	1133.89	-224.581	-842.571	468.418	-202.994	-857.702	86.4899	-249.542	-739.216	24.6752	158.108	-749.764	842.724	121.416	-695.777	1055.14	120.005	-662.217	516.884	141.484	-613.011	98.9927	179.121	-491.759	59.1934
1155	0	-312.389	-824.842	862.824	-265.453	-832.673	1133.53	-222.98	-841.023	468.722	-202.773	-857.605	86.7048	-249.588	-739.246	24.7197	159.685	-745.302	842.284	123.526	-691.428	1054.96	120.835	-659.63	517.13	141.866	-612.233	98.7801	179.662	-492.452	57.5595
1156	0	-309.842	-822.45	863.095	-262.441	-829.047	1133.16	-221.155	-838.952	468.885	-202.544	-857.414	86.8459	-249.605	-739.25	24.7298	161.529	-741.103	842.111	125.582	-687.232	1054.9	121.758	-656.442	517.714	142.208	-611.366	98.6217	179.68	-492.291	56.3942
1157	0	-307.265	-819.916	863.474	-259.353	-825.395	1132.8	-219.684	-837.785	469.318	-202.289	-857.251	87.0932	-249.573	-739.281	24.7365	163	-736.875	842.289	127.888	-682.974	1054.94	123.016	-652.625	518.452	142.531	-610.292	98.4661	179.751	-491.513	55.0449
1158	0	-304.639	-817.21	863.742	-256.194	-821.721	1132.44	-218.133	-836.429	469.674	-202.108	-857.195	87.371	-249.56	-739.264	24.7525	162.414	-733.124	842.385	129.993	-678.921	1055.07	123.97	-648.443	518.981	142.93	-609.251	98.2916	179.733	-490.847	53.8538
1159	0	-302.029	-814.705	864.013	-252.972	-818.03	1132.09	-216.447	-834.843	470	-201.993	-856.907	87.4589	-249.608	-739.321	24.7285	164.211	-728.007	843.149	132.526	-674.689	1055.34	125.034	-644.047	519.33	143.459	-608.179	98.0554	179.571	-489.901	52.1855
1160	0	-299.433	-812.124	864.248	-249.692	-814.326	1131.75	-214.793	-833.252	470.339	-201.922	-856.557	87.5508	-249.59	-739.238	24.7265	165.117	-720.161	843.494	134.809	-670.66	1055.65	126.354	-639.806	519.527	144.137	-607.08	97.8329	179.261	-488.766	50.4648
1161	0	-296.805	-809.427	864.293	-246.361	-810.615	1131.43	-213.025	-831.51	470.66	-202.11	-855.859	87.4926	-249.624	-739.299	24.757	167.114	-715.259	844.317	137.316	-666.592	1056.1	127.65	-635.553	519.527	144.779	-605.908	97.5651	179.445	-488.125	48.9388
1162	0	-293.501	-808.14	864.392	-242.986	-806.902	1131.13	-211.248	-829.665	470.891	-201.836	-855.795	87.8147	-249.599	-739.237	24.7232	169.507	-711.166	845.029	139.938	-662.513	1056.47	128.863	-631.677	519.406	145.328	-604.713	97.3623	179.495	-487.595	47.7711
1163	0	-290.336	-806.957	865.356	-239.573	-803.193	1130.85	-209.369	-827.83	471.24	-201.531	-855.721	88.1855	-249.597	-739.238	24.7446	172.411	-708.225	845.56	142.531	-658.503	1056.82	130.064	-627.767	519.325	145.817	-603.585	97.1212	179.415	-487.027	46.4282
1164	0	-286.313	-806.21	865.499	-236.131	-799.494	1130.6	-207.484	-825.794	471.481	-201.178	-855.801	88.5547	-249.602	-739.317	24.7864	175.131	-704.902	845.661	145.164	-654.477	1057.17	131.302	-623.833	519.129	146.12	-602.598	96.9303	179.58	-486.452	46.0378
1165	0	-282.47	-805.564	865.68	-232.668	-795.812	1130.38	-205.534	-823.67	471.776	-200.774	-855.84	89.0318	-249.581	-739.327	24.8193	177.719	-700.215	845.483	147.992	-650.416	1057.45	132.35	-620.057	518.971	146.333	-601.74	96.742	179.435	-486.246	45.7182
1166	0	-278.978	-804.059	866.262	-229.19	-792.153	1130.21	-203.713	-821.721	472.093	-200.387	-855.823	89.4739	-249.565	-739.299	24.8295	180.446	-695.565	845.196	150.913	-646.338	1057.68	133.546	-616.372	518.727	146.458	-601.117	96.5587	179.411	-485.978	45.4902
1167	0	-275.985	-801.696	866.654	-225.706	-788.526	1130.07	-201.844	-819.617	472.471	-200.016	-855.814	89.9936	-249.543	-739.367	24.892	183.241	-690.725	844.863	153.798	-642.12	1057.92	134.474	-612.71	518.508	146.622	-600.528	96.4778	179.208	-485.769	45.3161
1168	0	-273.279	-797.54	867.449	-222.225	-784.938	1129.98	-200	-817.351	472.734	-199.637	-855.802	90.4696	-249.509	-739.334	24.9232	185.906	-685.974	844.486	156.725	-637.857	1058.09	135.506	-609.031	518.238	146.76	-599.813	96.3015	179.128	-485.526	45.1432
1169	0	-270.878	-793.008	867.079	-218.756	-781.396	1129.95	-198.218	-815.121	473.133	-199.247	-855.593	90.9242	-249.461	-739.351	24.9576	188.582	-681.146	844.152	159.504	-633.496	1058.32	136.516	-605.628	517.993	146.829	-599.13	96.1461	179.045	-485.327	45.0547
1170	0	-269.531	-786.262	866.441	-215.307	-777.911	1129.98	-196.422	-812.782	473.446	-198.864	-855.491	91.4407	-249.436	-739.292	24.9646	191.251	-676.461	843.927	162.4	-629.141	1058.46	137.569	-602.091	517.723	146.917	-598.619	95.9885	178.99	-485.144	44.9997
1171	0	-267.03	-781.338	867.218	-211.888	-774.49	1130.08	-194.668	-810.312	473.831	-198.502	-855.266	91.98	-249.369	-739.377	25.0517	193.845	-671.93	843.789	165.269	-624.679	1058.63	138.725	-598.85	517.488	147.052	-598.065	95.8634	179.027	-485.101	44.976
1172	0	-263.743	-778.147	867.746	-208.508	-771.143	1130.25	-192.995	-807.9	474.232	-198.191	-855.17	92.5841	-249.322	-739.331	25.0829	196.112	-667.29	843.555	168.083	-620.235	1058.85	139.925	-595.622	517.156	147.227	-597.508	95.7327	178.993	-484.974	44.8563
1173	0	-260.616	-775.028	868.109	-205.182	-767.899	1130.49	-191.358	-805.367	474.626	-197.88	-855.025	93.2501	-249.278	-739.327	25.1322	198.465	-662.729	843.397	170.892	-615.752	1059.07	141.192	-592.393	517.041	147.406	-597.059	95.6408	178.941	-484.751	44.7268
1174	0	-257.499	-771.996	868.61	-201.907	-764.72	1130.86	-189.897	-803.11	475.214	-197.542	-854.637	93.8267	-249.171	-739.313	25.1733	200.773	-658.542	843.249	173.619	-611.259	1059.37	142.365	-589.338	516.784	147.594	-596.669	95.5077	178.896	-484.7	44.5466
1175	0	-254.475	-769.001	869.178	-198.723	-761.594	1131.34	-188.448	-800.613	475.713	-197.234	-854.359	94.5188	-249.093	-739.311	25.1878	203.048	-654.447	843.213	176.292	-606.906	1059.73	143.719	-586.501	516.463	147.73	-596.288	95.3931	178.852	-484.553	44.4349
1176	0	-251.569	-765.975	869.907	-195.574	-758.743	1131.66	-186.907	-798.004	476.311	-196.872	-854.1	95.2943	-249.063	-739.43	25.2211	205.152	-650.376	843.108	178.811	-602.558	1060.14	144.801	-583.859	516.229	147.901	-595.945	95.2607	178.833	-484.416	44.3456
1177	0	-248.795	-762.63	870.575	-192.456	-755.66	1132.56	-185.613	-795.66	477.108	-196.578	-853.588	96.2203	-249.123	-739.579	25.1776	207.291	-646.108	843.056	181.387	-598.22	1060.57	145.936	-581.314	516.026	148.036	-595.668	95.1786	178.789	-484.278	44.2724
1178	0	-246.095	-759.14	871.421	-189.581	-753.055	1133.29	-184.274	-793.168	477.948	-196.215	-853.058	97.1354	-249.181	-739.754	25.1621	209.319	-642.068	842.999	183.9	-594.031	1061.05	147.07	-578.965	515.827	148.123	-595.369	95.0471	178.703	-484.234	44.1879
1179	0	-243.564	-755.797	872.473	-186.67	-750.232	1134.14	-182.963	-790.616	478.892	-195.634	-852.124	98.1254	-249.246	-740.02	25.0825	211.238	-638.101	842.961	186.263	-590.093	1061.61	148.086	-576.714	515.643	148.155	-595.129	94.9429	178.652	-484.11	44.2017
1180	0	-240.986	-752.128	873.555	-183.745	-747.544	1135.09	-181.833	-788.122	480.014	-194.959	-851.3	99.3301	-249.355	-740.295	24.9733	214.429	-637.926	843.562	188.734	-586.184	1062.28	149.061	-574.662	515.429	148.212	-594.952	94.859	178.601	-484.075	44.2189
1181	0	-238.517	-748.292	874.772	-180.926	-744.65	1136.14	-180.581	-784.99	481.16	-194.123	-850.246	100.507	-249.428	-740.634	24.8519	216.417	-634.364	843.729	191.072	-582.535	1063.08	149.855	-572.694	515.273	148.201	-594.793	94.804	178.535	-484.023	44.2436
1182	0	-236.178	-744.841	876.225	-177.839	-741.502	1137.37	-179.489	-782.259	482.657	-193.242	-849.347	101.884	-249.459	-741.059	24.7585	218.348	-630.905	843.837	193.56	-578.948	1063.81	150.732	-571.086	515.193	148.187	-594.525	94.6812	178.407	-484.009	44.2099
1183	0	-234.184	-742.187	877.891	-175.225	-739.182	1138.72	-178.383	-779.132	483.999	-192.142	-847.92	103.109	-250.163	-743.127	25.3064	220.232	-627.436	843.968	195.983	-575.577	1064.58	151.599	-569.665	515.08	148.158	-594.325	94.6306	178.357	-483.976	44.2604
1184	0	-232.209	-739.475	879.537	-172.401	-736.439	1140.11	-178.204	-774.547	485.243	-191.028	-847.193	104.81	-250.088	-743.613	25.2122	221.968	-624.57	844.109	198.541	-572.338	1065.34	152.444	-568.343	514.939	148.132	-594.11	94.5482	178.268	-483.947	44.3043
1185	0	-229.909	-735.696	881.06	-169.726	-733.765	1141.55	-177.013	-771.555	486.445	-189.697	-846.04	106.183	-249.717	-743.547	24.8095	223.761	-621.5	844.206	200.943	-569.26	1066.02	153.164	-567.414	514.83	148.034	-593.958	94.4557	178.207	-483.888	44.355
1186	0	-228.109	-733.323	882.72	-167.06	-731.002	1142.99	-176.115	-769.238	488.045	-187.825	-844.307	107.496	-249.138	-743.154	24.2295	225.436	-619.291	844.385	203.459	-566.268	1066.65	154.003	-566.563	514.734	147.927	-593.789	94.3476	178.312	-483.86	44.5211
1187	0	-226.408	-730.947	884.584	-164.553	-728.473	1144.36	-175.19	-766.161	489.458	-186.569	-843.493	109.205	-248.41	-742.458	23.8205	226.917	-616.554	844.375	205.812	-563.391	1067.24	154.808	-565.989	514.636	147.805	-593.652	94.2618	178.141	-483.93	44.5501
1188	0	-224.885	-729.086	886.47	-161.924	-725.457	1145.86	-174.426	-762.927	490.879	-186.205	-844.483	111.841	-248.085	-742.738	23.8662	228.407	-613.742	844.405	208.199	-560.589	1067.82	155.646	-565.474	514.571	147.703	-593.529	94.1963	178.045	-483.887	44.6298
1189	0	-223.14	-726.344	888.172	-159.422	-722.592	1147.28	-173.643	-760.014	492.43	-183.305	-840.736	112.402	-247.658	-743.097	23.97	229.776	-611.285	844.435	210.597	-557.695	1068.32	156.457	-564.957	514.534	147.588	-593.382	94.0716	177.762	-483.976	44.4679
1190	0	-221.605	-723.952	889.925	-156.931	-719.588	1148.7	-172.805	-757.1	493.929	-182.758	-841.151	114.736	-247.144	-743.458	24.1401	231.123	-608.84	844.466	212.699	-554.95	1068.93	157.267	-564.673	514.464	147.452	-593.25	93.989	177.76	-483.99	44.644
1191	0	-219.916	-721.372	891.496	-154.479	-716.514	1150.11	-172.428	-753.102	494.923	-181.002	-839.39	116.16	-246.622	-743.641	24.2807	232.3	-606.576	844.602	215.048	-552.167	1069.33	159.446	-564.672	514.399	147.314	-593.14	93.8689	177.75	-483.931	44.7603
1192	0	-218.49	-719.186	893.17	-152.066	-713.38	1151.49	-171.7	-750.059	496.465	-179.527	-837.968	117.777	-246.094	-743.897	24.4532	233.5	-604.207	844.768	216.876	-549.313	1070.04	162.042	-564.176	514.317	147.198	-593.094	93.7698	177.84	-483.791	44.8472
1193	0	-216.94	-716.628	894.671	-149.697	-710.198	1152.84	-171.228	-746.184	497.902	-178.069	-836.161	119.116	-245.412	-743.953	24.6269	234.724	-601.89	844.944	218.968	-546.525	1070.54	160.587	-563.908	514.455	147.188	-593.02	93.6957	177.897	-483.755	44.9831
1194	0	-215.74	-715.074	896.405	-147.373	-706.975	1154.16	-171.999	-741.433	498.678	-176.785	-834.644	120.662	-244.689	-743.844	24.6404	235.855	-599.466	845.203	220.764	-543.611	1071.2	159.238	-564.111	514.126	147.172	-593.008	93.6355	177.815	-483.731	44.8896
1195	0	-214.002	-711.648	897.525	-145.098	-703.722	1155.43	-171.81	-737.543	499.82	-175.428	-832.801	122.091	-243.741	-743.359	24.4889	236.984	-596.931	845.489	222.224	-540.862	1071.97	162.545	-563.466	514.122	147.205	-592.953	93.5439	177.807	-483.709	44.8866
1196	0	-212.932	-709.924	899.157	-142.873	-700.447	1156.66	-171.444	-733.951	501.199	-174.256	-831.109	123.46	-242.737	-742.609	24.3416	238.29	-594.267	845.879	223.722	-537.99	1072.58	165.365	-563.013	514.51	147.256	-592.98	93.4389	177.924	-483.706	44.9797
1197	0	-211.578	-707.495	900.557	-140.701	-697.158	1157.84	-171.283	-729.93	502.503	-173.09	-829.341	124.902	-243.434	-745.408	25.7853	239.358	-591.625	846.269	225.29	-535.122	1073.13	164.007	-563.058	514.597	147.3	-593.02	93.3709	178.027	-483.692	45.0321
1198	0	-210.465	-705.674	902.063	-138.585	-693.862	1158.97	-171.444	-725.834	503.67	-172.072	-827.536	126.402	-242.612	-744.502	26.0092	240.465	-588.863	846.685	226.66	-532.319	1073.78	165.258	-562.916	514.574	147.382	-593.097	93.2615	178.027	-483.722	45.0253
1199	0	-209.193	-703.123	903.231	-136.525	-690.567	1160.04	-171.705	-721.35	504.755	-171.345	-825.596	127.856	-242.686	-744.941	26.7794	241.598	-586.198	847.125	228.026	-529.377	1074.31	166.572	-562.816	514.511	147.473	-593.146	93.1601	178.093	-483.754	45.0392
1200	0	-207.921	-700.608	904.565	-134.525	-687.279	1161.05	-172.201	-717.069	505.608	-170.679	-823.322	129.204	-242.954	-745.397	27.4728	242.647	-583.455	847.413	229.3	-526.689	1074.97	167.888	-562.966	514.591	147.562	-593.204	93.0582	178.124	-483.763	45.0225
1201	0	-206.939	-698.583	905.752	-132.585	-684.004	1161.99	-173.281	-713.029	506.411	-170.259	-820.841	130.498	-242.831	-744.06	27.7212	243.604	-580.895	847.729	230.475	-524.047	1075.51	169.225	-563.049	514.65	147.66	-593.252	92.9705	178.143	-483.786	45.0077
1202	0	-206.192	-697.327	907.207	-130.707	-680.748	1162.87	-173.662	-709.243	507.541	-170.079	-818.125	131.695	-243	-742.321	28.2451	244.67	-578.424	848.02	231.705	-521.418	1076.08	170.357	-563.075	514.615	147.734	-593.307	92.8786	178.391	-483.761	45.0437
1203	0	-204.741	-693.838	908.006	-128.894	-677.516	1163.68	-174.236	-705.195	508.459	-170.297	-815.134	132.799	-243.095	-739.234	28.2025	245.676	-576.034	848.294	232.862	-518.828	1076.52	171.433	-563.149	514.579	147.812	-593.327	92.797	178.349	-483.796	44.9922
1204	0	-203.747	-691.593	909.089	-127.146	-674.314	1164.42	-174.726	-701.483	509.445	-170.699	-811.626	133.835	-243.412	-735.362	28.1866	246.722	-573.754	848.492	231.009	-517.541	1077.06	172.565	-563.153	514.53	147.865	-593.434	92.7425	178.362	-483.824	44.9554
1205	0	-203.161	-690.409	910.367	-125.465	-671.145	1165.08	-175.084	-697.447	510.22	-171.492	-807.748	134.736	-244.705	-732.39	28.7272	247.775	-571.432	848.662	231.704	-515.518	1076.89	173.739	-563.06	514.479	147.933	-593.473	92.6741	178.921	-483.693	44.9596
1206	0	-202.093	-687.832	911.267	-123.852	-668.013	1165.67	-175.443	-693.658	511.038	-172.484	-803.182	135.406	-246.505	-729.486	30.1651	248.7	-569.379	848.793	233.226	-513.141	1077.38	174.689	-562.759	514.447	147.984	-593.544	92.633	178.934	-483.649	44.9206
1207	0	-201.338	-685.85	912.355	-122.309	-664.923	1166.18	-175.913	-690.062	511.927	-173.946	-798.609	136.133	-248.168	-724.663	30.5199	249.608	-567.528	848.93	234.579	-510.807	1078.59	175.647	-562.509	514.482	148.046	-593.581	92.5944	178.445	-483.721	44.9199
1208	0	-200.168	-682.716	912.921	-120.835	-661.877	1166.62	-176.262	-686.317	512.728	-175.675	-793.547	136.689	-250.231	-719.817	31.1241	250.557	-565.681	848.983	235.529	-508.999	1077.78	176.578	-562.003	514.34	148.112	-593.622	92.5863	178.454	-483.695	44.875
1209	0	-199.641	-681.179	913.921	-119.433	-658.879	1166.98	-176.654	-682.348	513.433	-177.501	-787.725	136.975	-252.526	-714.341	31.6199	251.364	-563.986	849.041	236.628	-507.009	1078.21	177.47	-561.366	514.321	148.166	-593.651	92.5383	178.493	-483.635	44.8073
1210	0	-198.978	-679.189	914.788	-118.102	-655.931	1167.26	-177.145	-678.852	514.353	-179.741	-781.843	137.313	-255.092	-708.137	32.1751	252.186	-562.193	849.145	238.182	-505.046	1078.31	178.076	-560.748	514.218	148.178	-593.69	92.5388	178.506	-483.579	44.7617
1211	0	-198.621	-678.029	915.769	-116.845	-653.034	1167.46	-177.687	-675.145	515.045	-182.247	-775.214	137.553	-258.091	-701.62	32.8884	252.858	-560.562	849.152	239.2	-503.095	1079.05	178.835	-559.949	514.095	148.197	-593.68	92.4888	178.522	-483.522	44.7076
1212	0	-199.121	-679.011	917.15	-115.66	-650.192	1167.58	-178.251	-671.184	515.776	-184.897	-767.851	137.59	-261.127	-694.404	33.2838	253.577	-558.805	849.104	240.395	-501.321	1078.92	179.307	-559.119	513.977	148.171	-593.672	92.5004	178.618	-483.373	44.7375
1213	0	-198.873	-677.981	917.959	-114.55	-647.405	1167.63	-178.879	-667.097	516.365	-187.929	-760.278	137.529	-264.255	-686.44	33.0846	254.252	-557.192	849.085	241.726	-499.524	1078.89	179.886	-558.29	513.867	148.169	-593.635	92.4661	178.634	-483.364	44.7398
1214	0	-198.151	-675.424	918.425	-113.514	-644.675	1167.59	-179.56	-663.039	517.052	-191.306	-752.593	137.351	-267.414	-678.18	32.8397	254.916	-555.451	848.943	242.596	-497.986	1078.42	180.163	-557.263	513.737	148.136	-593.57	92.4723	178.639	-483.449	44.725
1215	0	-197.522	-672.934	918.837	-112.553	-642.002	1167.48	-180.294	-658.75	517.552	-194.782	-744.531	137.165	-270.458	-669.114	32.5972	255.304	-553.91	848.728	243.618	-496.305	1078.32	180.46	-556.123	513.56	148.085	-593.542	92.4455	178.648	-483.442	44.7751
1216	0	-197.01	-670.641	919.28	-111.666	-639.388	1167.29	-181.258	-654.612	518.224	-198.351	-735.705	136.855	-273.527	-659.376	32.3679	255.907	-552.052	848.562	244.68	-494.513	1079.16	180.481	-554.774	513.325	148	-593.418	92.4305	178.629	-483.446	44.7317
1217	0	-195.192	-664.703	918.815	-110.855	-636.832	1167.03	-182.229	-650.012	518.743	-201.892	-726.399	136.594	-276.602	-649.132	32.2262	256.34	-550.292	848.342	245.73	-492.952	1078.62	180.542	-553.59	513.092	147.925	-593.33	92.4117	178.625	-483.459	44.7726
1218	0	-194.419	-661.288	918.91	-110.12	-634.334	1166.69	-183.347	-645.323	519.415	-205.651	-716.904	136.451	-279.527	-638.277	32.1331	256.619	-548.419	848.081	246.587	-491.402	1078.22	180.756	-552.206	512.993	147.811	-593.213	92.389	178.632	-483.461	44.8205
1219	0	-194.047	-658.987	919.264	-109.459	-631.895	1166.28	-184.613	-640.205	519.843	-209.495	-707.073	136.273	-282.467	-627.101	32.3464	256.989	-546.385	847.869	246.888	-489.885	1078.33	180.787	-550.87	512.75	147.727	-593.15	92.4117	178.603	-483.445	44.8462
1220	0	-193.807	-656.8	919.571	-108.875	-629.513	1165.8	-185.791	-634.83	520.409	-213.274	-697.092	136.231	-285.196	-615.531	32.7731	257.297	-544.247	847.601	247.322	-488.441	1078.49	180.575	-549.396	512.532	147.603	-593.044	92.3733	178.564	-483.455	44.9167
1221	0	-193.666	-654.762	919.866	-108.365	-627.188	1165.25	-187.254	-629.062	521.067	-216.889	-687.234	136.344	-288.031	-603.899	33.7204	257.567	-542.035	847.414	248.727	-486.515	1078.48	180.529	-547.995	512.344	147.491	-592.95	92.3606	178.565	-483.46	44.9689
1222	0	-193.646	-652.891	920.19	-107.93	-624.92	1164.63	-188.479	-623.34	521.726	-220.552	-677.483	136.544	-290.567	-591.746	34.8058	257.853	-539.779	847.202	249.266	-485.02	1078.52	180.598	-546.437	512.066	147.414	-592.922	92.3843	178.569	-483.492	44.9918
1223	0	-193.183	-649.703	920.185	-107.571	-622.705	1163.95	-189.764	-617.221	522.269	-223.709	-666.745	136.619	-293.177	-579.84	36.2854	257.979	-537.363	847.013	252.804	-482.255	1079.06	180.677	-545.035	511.888	147.305	-592.876	92.3873	178.581	-483.471	45.0415
1224	0	-192.981	-646.991	920.428	-107.286	-620.544	1163.2	-191.063	-610.804	522.908	-227.043	-656.025	136.676	-295.446	-567.672	37.8429	258.077	-535.135	846.871	250.116	-481.68	1079.21	180.424	-543.544	511.656	147.202	-592.825	92.3512	178.597	-483.505	45.0818
1225	0	-193.207	-645.19	920.671	-107.074	-618.435	1162.4	-192.411	-604.596	523.709	-230.206	-645.21	137.003	-297.139	-554.189	38.9165	258.203	-532.698	846.76	250.759	-480.103	1078.77	180.346	-542.158	511.463	147.089	-592.782	92.3508	178.602	-483.518	45.128
1226	0	-193.455	-643.445	921.136	-106.937	-616.375	1161.53	-193.519	-598.166	524.512	-233.186	-634.421	137.389	-299.102	-541.009	39.9455	258.297	-530.46	846.712	254.219	-477.268	1079.75	180.333	-540.663	511.244	146.968	-592.761	92.3375	178.611	-483.572	45.1814
1227	0	-193.055	-639.774	921.042	-106.873	-614.363	1160.61	-194.017	-591.329	525.325	-236.101	-623.613	137.963	-301.077	-528.669	41.225	258.342	-528.09	846.603	254.486	-475.693	1080.06	180.358	-539.211	511.039	146.866	-592.733	92.3133	179.214	-484.177	45.5444
1228	0	-193.111	-637.104	921.117	-106.881	-612.396	1159.64	-195.534	-583.357	526.155	-238.844	-612.583	138.514	-301.758	-513.882	41.787	258.409	-525.962	846.628	254.897	-474.052	1080.41	180.184	-537.727	510.813	146.783	-592.707	92.3011	179.343	-484.407	45.5578
1229	0	-192.878	-633.578	921.043	-106.961	-610.472	1158.61	-196.604	-576.369	527.007	-241.314	-601.7	139.283	-303.603	-501.61	43.0997	258.404	-523.76	846.594	255.23	-472.603	1080.86	179.769	-536.196	510.575	146.712	-592.684	92.2904	179.364	-484.427	45.6117
1230	0	-193.074	-630.77	921.234	-107.113	-608.588	1157.54	-197.804	-569.471	527.833	-243.623	-590.818	139.978	-305.448	-489.69	44.6495	258.402	-521.666	846.519	255.531	-471.032	1081.15	179.181	-534.507	510.224	146.631	-592.596	92.2928	179.402	-484.477	45.6517
1231	0	-193.174	-627.593	921.079	-107.335	-606.742	1156.43	-198.676	-562.106	528.691	-245.567	-579.915	140.761	-307.234	-478.234	46.3401	258.482	-519.491	846.462	255.839	-469.567	1081.38	178.793	-533.064	509.639	146.567	-592.527	92.3109	179.48	-484.51	45.7885
1232	0	-194.624	-627.354	921.716	-107.627	-604.931	1155.27	-199.805	-554.406	529.589	-247.424	-569.035	141.514	-308.972	-466.795	48.0966	258.469	-517.465	846.342	256.024	-468.154	1081.78	178.733	-531.509	509.202	146.471	-592.429	92.3075	179.491	-484.538	45.8271
1233	0	-195.012	-624.85	921.852	-107.987	-603.152	1154.08	-200.937	-546.678	530.516	-248.936	-558.134	142.339	-310.581	-455.246	49.9083	258.554	-515.451	846.316	256.181	-466.715	1082.03	182.13	-529.433	509.221	146.389	-592.309	92.3208	179.528	-484.634	45.8564
1234	0	-195.275	-621.574	921.785	-108.416	-601.401	1152.85	-201.788	-539.402	531.717	-250.348	-547.487	143.164	-312.074	-443.862	51.609	258.578	-513.369	846.31	256.434	-465.383	1082.24	181.805	-527.798	509.003	146.31	-592.194	92.3113	179.508	-484.62	45.8669
1235	0	-194.266	-614.484	920.716	-108.912	-599.677	1151.59	-203.292	-530.92	532.458	-251.683	-537.042	144.1	-313.212	-432.793	53.5111	258.507	-511.48	846.219	256.593	-464.046	1082.45	180.942	-526.311	508.635	146.209	-592.06	92.3129	179.492	-484.555	45.8763
1236	0	-194.647	-611.008	920.508	-109.473	-597.974	1150.31	-204.163	-523.52	533.215	-252.944	-526.437	144.931	-314.279	-421.393	55.0664	258.524	-509.413	846.148	256.78	-462.624	1082.65	180.287	-524.401	508.502	146.135	-591.958	92.3622	179.513	-484.574	45.8626
1237	0	-194.79	-607.123	920.312	-110.1	-596.29	1149	-204.78	-516.795	533.761	-253.894	-515.725	145.537	-314.967	-410.704	56.8164	258.436	-507.327	846.085	256.963	-461.215	1082.79	180.015	-522.644	508.471	146.058	-591.883	92.4005	179.547	-484.591	45.8665
1238	0	-194.988	-603.105	919.952	-110.791	-594.622	1147.67	-205.263	-510.287	534.331	-254.839	-505.12	146.377	-315.075	-400.095	58.6193	258.459	-505.266	846.052	257.03	-459.845	1082.97	179.289	-521.101	508.122	145.972	-591.732	92.4203	179.579	-484.581	45.8634
1239	0	-195.516	-599.887	919.869	-111.545	-592.965	1146.32	-205.562	-503.788	534.819	-255.519	-494.21	147.126	-314.989	-389.197	60.2343	258.403	-503.262	846.155	257.158	-458.443	1083.08	178.361	-519.619	507.671	146.019	-591.692	92.4535	179.641	-484.575	45.8803
1240	0	-196.039	-596.461	919.836	-112.36	-591.317	1144.96	-205.946	-497.208	535.32	-256.412	-483.92	147.698	-315.086	-377.682	61.7593	258.152	-501.311	846.149	257.06	-457.059	1083.34	177.826	-518.031	507.277	146.008	-591.493	92.4643	179.533	-484.458	45.8209
1241	0	-196.424	-592.534	919.424	-113.236	-589.674	1143.59	-206.121	-490.947	535.801	-256.982	-473.517	148.449	-315.256	-366.053	63.0901	257.988	-499.337	846.072	257.09	-455.658	1083.5	181.144	-515.983	507.136	145.865	-591.421	92.5456	179.582	-484.386	45.8162
1242	0	-196.928	-588.702	919.131	-114.171	-588.031	1142.21	-206.417	-484.452	536.251	-257.46	-463.217	149.089	-314.673	-354.61	64.0279	257.884	-497.095	846.067	257.08	-454.224	1083.74	180.964	-514.291	506.812	145.708	-591.235	92.5599	179.599	-484.359	45.8203
1243	0	-197.488	-584.849	918.823	-115.165	-586.385	1140.83	-206.322	-478.118	536.567	-257.769	-452.941	149.65	-314.116	-343.641	65.1584	257.63	-495.067	846.132	257.022	-452.776	1083.93	180.72	-512.491	506.53	145.63	-591.108	92.6041	179.588	-484.295	45.8036
1244	0	-197.89	-580.448	918.371	-116.215	-584.733	1139.45	-206.297	-471.607	536.854	-258.079	-443.023	150.197	-313.236	-332.406	66.0771	257.373	-492.808	846.128	256.953	-451.333	1084.1	180.251	-510.738	506.342	145.55	-591.013	92.6601	179.592	-484.325	45.8173
1245	0	-198.71	-576.969	918.157	-117.321	-583.071	1138.07	-206.182	-465.227	537.064	-258.222	-432.898	150.486	-312.097	-321.785	66.8024	257.122	-490.466	846.106	256.913	-449.808	1084.3	179.999	-508.881	505.96	145.479	-590.807	92.7694	179.606	-484.302	45.7989
1246	0	-199.405	-573.013	917.901	-118.482	-581.395	1136.7	-205.982	-459.011	537.232	-258.132	-423.049	150.771	-310.609	-311.757	67.5015	256.918	-488.259	846.082	256.776	-448.089	1084.38	179.638	-507.032	505.655	145.391	-590.654	92.8055	179.585	-484.244	45.7548
1247	0	-200.065	-568.757	917.178	-119.695	-579.701	1135.35	-205.78	-452.782	537.245	-258.047	-413.799	151.265	-310.023	-301.541	67.8174	256.617	-485.901	846.045	256.437	-446.763	1084.6	179.471	-505.164	505.453	145.331	-590.507	92.8813	179.703	-484.363	45.7309
1248	0	-200.933	-565.112	916.951	-120.96	-577.986	1134	-205.409	-446.419	537.235	-257.89	-404.543	151.724	-308.9	-291.519	68.3443	256.256	-483.738	845.979	256.153	-445.225	1084.74	178.881	-503.166	505.131	145.235	-590.393	92.9348	179.645	-484.274	45.7313
1249	0	-201.812	-561.203	916.175	-122.275	-576.246	1132.68	-205.003	-440.392	537.26	-256.624	-394.057	151.2	-307.416	-281.885	68.5048	255.768	-481.574	845.886	255.82	-443.586	1084.82	178.62	-501.187	504.764	145.153	-590.289	93.0088	179.664	-484.321	45.7123
1250	0	-202.61	-557.235	915.72	-123.639	-574.478	1131.37	-204.487	-434.15	537.057	-256.129	-385.082	151.387	-304.657	-271.548	68.3536	255.275	-479.438	845.757	255.504	-441.913	1084.87	178.357	-499.113	504.666	145.075	-590.176	93.0884	179.665	-484.318	45.7567
1251	0	-203.589	-553.618	915.048	-125.051	-572.677	1130.09	-203.171	-429.948	536.798	-255.641	-376.732	151.273	-301.738	-261	68.2649	254.783	-477.248	845.59	255.119	-440.278	1084.89	177.734	-497.107	504.201	144.967	-590.015	93.1361	179.667	-484.275	45.7516
1252	0	-204.147	-548.655	914.127	-126.509	-570.84	1128.84	-202.159	-425.816	536.063	-254.995	-369.072	151.675	-299.74	-253.75	67.6328	254.292	-475.045	845.424	254.627	-438.619	1084.93	174.232	-495.107	504.256	144.83	-589.914	93.2067	179.69	-484.224	45.685
1253	0	-205.28	-545.109	913.601	-128.011	-568.965	1127.62	-201.018	-421.536	535.097	-254.202	-361.008	151.424	-297.417	-245.798	67.2383	253.787	-472.833	845.271	254.055	-436.864	1084.91	173.853	-492.835	503.75	144.699	-589.711	93.2482	179.766	-484.182	45.8435
1254	0	-206.028	-540.664	912.878	-129.557	-567.046	1126.43	-200.195	-416.973	533.949	-253.318	-354.293	151.617	-294.573	-238.35	66.8533	253.19	-470.662	845.146	253.446	-435.072	1084.89	173.885	-490.689	503.45	144.472	-589.48	93.2855	179.652	-484.059	45.7696
1255	0	-207.088	-536.778	912.051	-131.145	-565.083	1125.28	-199.102	-412.335	532.892	-252.126	-346.631	151.001	-291.688	-228.277	66.0959	252.533	-468.474	844.898	252.848	-433.28	1084.82	173.642	-488.511	503.003	144.336	-589.253	93.3396	179.636	-483.993	45.797
1256	0	-207.881	-532.015	911.03	-132.774	-563.07	1124.17	-197.989	-408.42	531.54	-250.715	-339.735	150.402	-289.158	-220.332	65.5841	251.761	-466.281	844.694	252.075	-431.438	1084.75	173.327	-486.304	502.563	144.209	-589.029	93.397	179.607	-483.973	45.8051
1257	0	-209.044	-528.38	909.996	-134.441	-561.006	1123.1	-196.715	-404.756	530.276	-249.294	-333.405	149.736	-286.41	-212.891	64.8056	250.974	-464.067	844.426	251.165	-429.556	1084.59	173.144	-484.073	502.124	144.075	-588.808	93.4325	179.66	-483.983	45.8281
1258	0	-209.779	-523.396	908.781	-136.146	-558.887	1122.08	-195.626	-401.053	528.566	-247.705	-327.251	148.716	-283.713	-206.373	64.0789	250.164	-461.841	844.135	250.382	-427.675	1084.42	172.872	-481.879	501.642	143.962	-588.5	93.5729	179.607	-483.881	45.8227
1259	0	-210.939	-519.554	907.499	-137.888	-556.71	1121.1	-194.338	-397.149	526.95	-245.853	-321.618	147.656	-280.867	-200.153	63.0219	248.902	-459.764	843.786	249.521	-425.728	1084.29	172.615	-479.708	501.137	143.833	-588.293	93.585	179.582	-483.892	45.8376
1260	0	-211.652	-514.729	906.14	-139.664	-554.474	1120.17	-192.784	-394.681	525.734	-243.815	-316.525	146.293	-277.912	-194.587	61.657	248.554	-457.424	843.615	248.524	-423.784	1084.07	172.307	-477.587	500.702	143.754	-588.117	93.6336	179.422	-483.809	45.7814
1261	0	-212.815	-510.882	904.59	-141.474	-552.174	1119.3	-191.248	-392.266	524.054	-241.642	-312.038	144.745	-274.867	-189.872	59.9809	247.818	-455.134	843.373	247.428	-421.846	1083.91	172.286	-475.56	500.045	143.667	-587.927	93.6758	179.461	-483.969	45.9593
1262	0	-213.927	-507.55	903.422	-143.316	-549.81	1118.47	-189.968	-389.98	521.832	-239.448	-307.904	142.79	-271.645	-185.79	57.877	247.012	-452.92	843.12	246.504	-419.771	1083.67	171.603	-473.403	499.69	143.462	-587.642	93.7303	179.425	-483.828	45.8883
1263	0	-214.668	-502.588	901.575	-145.188	-547.379	1117.71	-188.644	-387.462	519.772	-237.051	-304.628	140.832	-268.362	-182.578	55.4386	246.118	-450.648	842.852	245.25	-417.761	1083.44	171.401	-471.277	499.219	143.382	-587.516	93.7893	179.635	-484.05	44.8342
1264	0	-215.81	-498.949	899.908	-147.09	-544.879	1117	-187.866	-384.272	517.708	-234.462	-302.101	138.793	-264.926	-180.334	52.552	245.244	-448.41	842.608	244.294	-415.67	1083.16	171.018	-469.11	498.844	143.297	-587.406	93.902	179.571	-483.685	45.7587
1265	0	-216.654	-494.407	898.189	-149.021	-542.309	1116.35	-186.979	-381.022	515.597	-231.834	-300.13	136.404	-261.199	-178.778	49.2205	244.453	-446.238	842.462	242.974	-413.508	1082.9	170.475	-467.044	498.489	143.213	-587.294	93.9841	179.547	-483.555	45.7179
1266	0	-217.714	-490.55	896.551	-150.977	-539.666	1115.76	-185.739	-378.526	513.595	-229.224	-299.372	134.096	-257.281	-177.838	45.2801	243.528	-444.012	842.207	241.782	-411.445	1082.72	169.825	-464.983	497.849	143.136	-587.208	94.0702	179.551	-483.536	45.7236
1267	0	-218.936	-487.366	895.117	-152.96	-536.949	1115.23	-184.521	-376.908	511.064	-226.516	-298.459	131.33	-253.242	-177.526	41.0339	242.586	-441.707	842.004	240.273	-409.306	1082.51	169.615	-462.876	497.375	143.061	-587.082	94.1431	179.598	-483.495	45.7021
1268	0	-219.719	-482.552	893.116	-154.966	-534.158	1114.77	-183.373	-376.554	507.902	-223.812	-298.086	128.345	-248.971	-178.238	36.6875	241.667	-439.42	841.869	239.084	-407.043	1082.3	169.071	-460.855	496.932	143.015	-586.988	94.194	179.623	-483.456	45.6613
1269	0	-221.042	-478.67	891.314	-156.996	-531.292	1114.36	-182.8	-374.564	505.214	-221.11	-298.276	125.205	-244.602	-179.19	31.9263	241.005	-437.034	841.703	237.503	-404.794	1082.13	168.815	-458.713	496.489	142.932	-586.813	94.331	179.702	-483.457	45.6363
1270	0	-222.349	-474.849	889.571	-159.047	-528.349	1114.03	-182.128	-372.643	502.408	-218.457	-298.974	122.041	-240.106	-180.711	26.9834	239.804	-434.55	841.509	235.93	-402.526	1081.95	168.379	-456.605	496.148	142.889	-586.778	94.4478	179.448	-482.864	45.926
1271	0	-223.222	-469.662	887.392	-161.118	-525.33	1113.75	-181.164	-371.115	499.699	-215.398	-300.293	118.898	-236.821	-182.395	26.1347	238.754	-432.157	841.291	234.414	-400.019	1081.76	167.923	-454.524	495.522	142.843	-586.707	94.5055	179.5	-482.781	45.9707
1272	0	-224.49	-465.355	885.453	-163.209	-522.235	1113.54	-180.247	-370.033	497.112	-211.44	-302.115	116.95	-235.02	-182.482	26.8763	237.626	-429.635	841.116	232.777	-397.578	1081.53	166.878	-452.362	494.965	142.782	-586.652	94.5947	179.525	-482.725	45.9252
1273	0	-225.853	-461.178	883.687	-165.319	-519.063	1113.4	-179.064	-369.315	494.242	-208.904	-303.253	114.294	-233.998	-182.661	27.4399	236.497	-427.091	840.86	230.898	-395.132	1081.29	166.164	-450.19	494.541	142.697	-586.643	94.6909	179.552	-482.705	45.9136
1274	0	-227.136	-456.43	881.746	-167.445	-515.815	1113.32	-177.831	-368.939	491.474	-207.018	-304.353	111.071	-233.087	-182.911	28.1747	235.099	-424.46	840.574	229.175	-392.59	1081.1	165.408	-447.894	494.102	142.555	-586.513	94.816	179.15	-482.187	45.8728
1275	0	-228.311	-451.353	879.774	-169.588	-512.492	1113.3	-176.975	-368.591	488.667	-204.951	-305.585	108.516	-232.332	-183.204	28.6654	233.913	-421.785	840.352	227.428	-389.902	1080.84	164.31	-445.777	493.363	142.443	-586.454	94.9795	179.115	-482.099	45.8839
1276	0	-229.501	-446.154	877.805	-171.745	-509.095	1113.35	-176.523	-368.257	486.102	-202.968	-306.254	106.022	-231.815	-183.526	28.9872	232.681	-419.011	840.034	225.541	-387.183	1080.64	163.742	-443.344	493.228	142.227	-586.248	95.1534	179.171	-482.035	45.9325
1277	0	-230.724	-441.176	875.988	-173.917	-505.626	1113.45	-176.3	-367.911	483.664	-200.901	-306.888	103.78	-231.24	-183.692	29.3498	231.198	-416.197	839.677	223.643	-384.485	1080.41	162.442	-441.101	492.488	142.116	-586.188	95.3237	179.218	-482.028	45.8917
1278	0	-232.061	-436.227	874.265	-176.102	-502.086	1113.62	-176.133	-367.084	481.757	-198.95	-307.566	102.192	-230.161	-183.698	29.9707	229.716	-413.365	839.318	221.582	-381.561	1080.15	161.887	-438.954	492.108	141.977	-586.151	95.5266	179.208	-482.046	45.8706
1279	0	-233.47	-431.302	872.566	-178.299	-498.476	1113.84	-175.9	-365.553	480.19	-196.695	-308.712	100.615	-229.783	-184.155	30.5154	228.08	-410.56	838.999	219.587	-378.653	1079.88	160.507	-436.849	491.471	141.823	-586.082	95.7545	179.19	-481.957	45.8577
1280	0	-234.9	-426.68	870.997	-180.508	-494.801	1114.13	-175.592	-363.141	478.785	-194.492	-310.555	99.5485	-229.578	-184.323	30.6883	226.397	-407.664	838.698	217.363	-375.934	1079.63	160.755	-434.625	490.982	141.68	-586.002	96.0486	179.28	-482.042	46.0009
1281	0	-236.331	-422.372	869.619	-182.728	-491.061	1114.46	-175.675	-360.828	477.663	-193.286	-310.611	98.6257	-229.453	-184.231	30.8603	224.745	-404.692	838.343	215.269	-372.814	1079.31	159.29	-432.887	490.167	141.516	-585.825	96.2455	179.14	-481.92	45.878
1282	0	-237.817	-418.34	868.376	-184.958	-487.262	1114.85	-176.124	-358.091	476.461	-192.667	-309.961	97.2839	-229.392	-184.248	31.0042	222.873	-401.754	837.899	213.038	-369.613	1079.04	158.063	-430.933	489.599	141.283	-585.695	96.494	179.014	-481.956	45.8428
1283	0	-239.543	-414.947	867.469	-187.197	-483.405	1115.29	-176.742	-355.548	475.603	-191.37	-310.578	96.4501	-229.414	-184.196	31.0896	220.907	-398.646	837.393	210.715	-366.229	1078.7	156.227	-429.067	489.203	141.104	-585.668	96.7912	178.911	-481.915	45.8696
1284	0	-241.272	-411.453	866.578	-189.444	-479.495	1115.77	-177.417	-353.157	474.871	-190.715	-309.619	95.4619	-229.429	-184.056	31.0753	219.009	-395.572	836.812	208.294	-362.643	1078.27	154.723	-427.276	489.09	140.896	-585.582	97.0897	178.92	-481.841	45.9185
1285	0	-243.187	-408.358	865.926	-191.7	-475.536	1116.29	-178.122	-350.8	474.168	-190.402	-308.385	94.6721	-229.49	-184.017	31.0917	217.014	-392.617	836.307	205.847	-358.941	1077.89	153.073	-425.554	488.945	140.698	-585.518	97.4618	179.018	-481.856	45.8165
1286	0	-245.293	-405.517	865.405	-193.964	-471.533	1116.85	-178.93	-348.324	473.812	-189.951	-308.003	94.3502	-229.513	-183.942	31.1224	214.962	-389.727	835.801	203.413	-355.165	1077.44	151.497	-423.878	488.842	140.529	-585.463	97.8551	179.069	-481.914	45.6332
1287	0	-247.463	-402.682	865.033	-196.235	-467.491	1117.45	-180.108	-346.408	473.598	-189.461	-307.769	94.014	-229.561	-183.886	31.1439	212.737	-386.945	835.22	200.863	-351.327	1077.05	149.812	-422.297	488.805	140.307	-585.393	98.2856	179.271	-481.907	45.7538
1288	0	-249.572	-399.815	864.92	-198.513	-463.415	1118.08	-180.292	-345.519	474.022	-189.209	-307.411	93.7788	-229.577	-183.832	31.117	210.659	-384.287	834.708	198.343	-347.388	1076.46	148.426	-420.573	488.726	140.039	-585.191	98.7852	178.97	-481.957	45.3509
1289	0	-251.835	-396.931	864.972	-200.797	-459.313	1118.73	-180.966	-345.431	473.707	-189.071	-307.428	93.6745	-229.613	-183.762	31.1273	208.501	-381.821	834.341	195.888	-343.533	1076.11	147.199	-418.743	488.609	139.738	-584.971	99.3038	181.144	-482.963	44.9739
1290	0	-254.204	-394.313	865.235	-203.088	-455.189	1119.39	-182.649	-343.565	473.718	-189.202	-306.863	93.3387	-229.691	-183.729	31.116	206.341	-379.421	833.986	193.367	-339.597	1075.57	145.828	-417.056	488.569	139.429	-584.785	99.8582	181.106	-482.647	45.1829
1291	0	-256.491	-391.339	865.512	-205.385	-451.051	1120.08	-184.449	-341.638	473.719	-189.34	-306.529	93.0425	-229.756	-183.685	31.0845	204.073	-377.037	833.665	190.997	-335.702	1075.21	144.55	-415.435	488.571	139.11	-584.544	100.474	180.841	-482.274	45.3024
1292	0	-258.764	-388.32	865.873	-207.688	-446.906	1120.77	-186.395	-339.461	473.741	-189.392	-306.695	93.0508	-229.807	-183.64	31.0676	201.735	-374.733	833.559	188.547	-331.891	1074.93	143.2	-413.982	488.721	138.808	-584.312	101.067	180.757	-481.957	45.5444
1293	0	-261.132	-385.488	866.29	-209.998	-442.762	1121.46	-187.96	-338.021	473.799	-189.574	-306.261	92.6667	-229.879	-183.613	31.0585	199.56	-372.44	833.549	186.135	-328.086	1074.76	141.952	-412.557	488.914	138.462	-584.02	101.812	178.678	-482.095	44.5013
1294	0	-263.44	-382.631	866.61	-212.313	-438.628	1122.15	-189.427	-336.748	473.753	-189.696	-306.3	92.5673	-229.91	-183.574	31.0552	197.349	-370.149	833.632	183.831	-324.303	1074.53	140.683	-411.098	489.214	138.102	-583.721	102.519	177.117	-483.068	43.3672
1295	0	-265.71	-379.654	866.792	-214.635	-434.512	1122.82	-190.837	-335.612	473.707	-189.936	-306.312	92.4484	-229.968	-183.51	31.0208	195.152	-367.839	833.877	181.381	-320.604	1074.25	139.467	-409.589	489.61	137.81	-583.358	103.402	177.377	-483.5	43.3973
1296	0	-268.015	-376.678	866.904	-216.964	-430.423	1123.47	-192.048	-334.126	473.699	-190.014	-306.036	92.2235	-230.003	-183.393	30.99	193.019	-365.358	834.206	179.133	-316.935	1074.08	138.32	-407.897	490.061	137.605	-582.951	104.401	177.509	-482.751	43.5072
1297	0	-270.28	-373.757	867.048	-219.299	-426.372	1124.1	-193.339	-332.927	473.513	-190.154	-305.908	92.0603	-229.987	-183.532	31.0633	190.898	-362.816	834.521	176.759	-313.315	1073.97	137.258	-405.767	490.435	137.502	-582.414	105.592	177.852	-482.995	43.5168
1298	0	-272.533	-370.792	867.109	-221.642	-422.369	1124.69	-194.639	-331.791	473.531	-190.208	-305.63	91.8403	-229.989	-183.512	31.0602	188.87	-360.186	834.904	174.496	-309.803	1073.9	136.238	-403.495	490.928	137.483	-581.657	106.937	177.523	-482.446	43.3888
1299	0	-274.689	-367.801	867.201	-223.993	-418.425	1125.23	-195.697	-330.306	473.441	-190.278	-305.351	91.6253	-229.995	-183.426	30.9808	186.792	-357.428	835.171	172.034	-306.351	1073.88	135.291	-400.741	491.483	137.495	-580.674	108.418	177.416	-482.289	43.3504
1300	0	-276.832	-364.809	867.179	-226.352	-414.551	1125.71	-196.808	-329.071	473.452	-190.306	-305.055	91.4499	-229.982	-183.449	31.0449	184.765	-354.71	835.612	169.743	-302.96	1073.99	134.446	-397.411	491.939	137.522	-579.653	110.098	177.626	-481.847	43.737
1301	0	-278.84	-361.905	867.207	-228.72	-410.759	1126.14	-197.937	-327.883	473.388	-190.4	-304.837	91.2882	-229.994	-183.393	31.002	182.802	-351.935	835.973	167.412	-299.6	1074.11	133.648	-393.608	492.34	137.488	-578.398	111.958	177.697	-481.389	44.0284
1302	0	-280.788	-358.825	867.151	-231.131	-407.114	1126.45	-199.121	-326.484	473.386	-190.415	-304.862	91.2953	-229.983	-183.446	31.042	180.993	-349.172	836.418	165.014	-296.34	1074.27	132.804	-389.347	492.745	137.426	-577.014	114.098	177.788	-481.066	44.2392
1303	0	-282.626	-355.737	867.056	-233.446	-403.387	1126.79	-200.051	-325.128	473.362	-190.52	-304.671	91.1584	-229.977	-183.402	30.9738	179.252	-346.318	836.863	162.768	-293.16	1074.55	132.001	-384.447	493.123	137.313	-575.44	116.554	177.8	-480.757	44.3725
1304	0	-284.545	-352.988	867.02	-235.841	-399.947	1126.93	-201.016	-323.818	473.34	-190.565	-304.561	91.0693	-229.992	-183.387	31	177.334	-343.411	837.342	160.535	-289.992	1074.63	131.271	-379.027	493.505	137.169	-573.536	119.166	177.796	-480.281	44.8094
1305	0	-286.349	-349.586	866.829	-238.271	-396.754	1126.99	-202.157	-322.553	473.219	-190.641	-304.442	90.9756	-230	-183.4	31.0054	175.802	-340.461	837.7	158.439	-287.074	1074.95	130.558	-373.076	493.861	136.944	-571.334	122.135	177.895	-479.82	45.2264
1306	0	-288.072	-346.375	866.648	-240.579	-393.254	1127.01	-203.102	-321.202	473.203	-190.684	-304.311	90.9035	-229.978	-183.405	31.0159	174.167	-337.37	838.128	156.283	-284.045	1075.02	130.223	-365.791	494.127	136.736	-568.752	125.369	177.773	-479.278	45.6231
1307	0	-289.849	-343.187	866.422	-242.788	-389.909	1127.05	-203.739	-320.736	473.169	-190.724	-304.164	90.7605	-229.963	-183.368	31.0023	172.732	-334.236	838.481	154.233	-281.233	1075.29	129.798	-358.322	494.559	136.43	-565.871	129.076	177.663	-478.577	46.2039
1308	0	-291.501	-340.33	866.277	-244.823	-386.806	1127.14	-205.022	-319.085	473.093	-190.771	-304.013	90.6716	-229.971	-183.337	30.9967	171.242	-331.081	838.762	152.213	-278.384	1075.29	129.487	-350.111	494.999	136.173	-562.484	133.167	177.568	-477.806	47.0102
1309	0	-293.233	-337.398	866.137	-246.878	-383.629	1126.97	-206.231	-317.858	472.97	-190.838	-304.121	90.6935	-229.98	-183.361	30.9638	169.932	-327.825	839.047	150.177	-275.793	1075.42	129.392	-341.13	495.712	135.87	-558.487	137.666	177.428	-476.676	48.271
1310	0	-294.817	-334.348	865.786	-248.841	-380.324	1126.82	-207.081	-316.946	472.883	-190.89	-304.082	90.6107	-229.97	-183.44	31.008	168.835	-324.633	839.354	148.293	-273.349	1075.54	129.377	-331.471	496.563	135.513	-553.647	142.546	177.702	-475.469	50.1429
1311	0	-296.447	-331.561	865.75	-250.843	-377.456	1126.74	-207.938	-315.984	472.711	-190.981	-303.762	90.3737	-229.963	-183.362	30.9867	167.789	-321.299	839.68	146.481	-271.147	1075.61	129.498	-321.088	497.471	134.732	-547.881	147.814	178.187	-474.534	52.4369
1312	0	-298.099	-329.031	865.611	-252.628	-374.323	1126.55	-208.648	-315.682	472.614	-191.104	-303.613	90.2179	-229.988	-183.285	30.9517	166.91	-318.149	840.054	144.722	-268.777	1075.54	129.918	-309.998	498.995	133.961	-541.471	153.64	177.679	-472.072	54.8433
1313	0	-299.866	-325.752	865.284	-254.378	-371.288	1126.37	-209.663	-315.112	472.272	-191.249	-303.62	90.1202	-230.009	-183.258	30.947	166.223	-315.032	840.534	142.951	-266.747	1075.48	130.353	-298.549	500.65	133.096	-534.352	159.958	177.053	-469.593	58.08
1314	0	-300.997	-323.872	865.007	-256.041	-368.261	1126.16	-210.678	-314.396	472.098	-191.403	-303.44	89.9361	-230.004	-183.275	30.9332	165.528	-311.935	840.981	141.133	-264.816	1075.23	130.739	-286.654	502.356	132.02	-526.6	166.643	176.321	-466.671	62.0958
1315	0	-302.3	-322.423	864.591	-257.614	-365.236	1125.94	-211.866	-314.112	471.784	-191.606	-303.36	89.7835	-230.018	-183.256	30.8964	165.06	-309.036	841.363	139.62	-263.02	1074.92	131.734	-275.381	504.929	130.869	-518.073	173.363	175.354	-462.787	66.863
1316	0	-303.362	-321.056	864.279	-259.092	-362.206	1125.7	-212.813	-313.909	471.576	-191.758	-303.196	89.5432	-230.038	-183.225	30.86	164.686	-306.326	841.858	138.045	-261.214	1074.41	132.426	-263.996	507.595	129.527	-509.318	180.068	174.248	-458.163	71.9934
1317	0	-304.445	-319.51	864.006	-260.473	-359.167	1125.46	-213.78	-313.527	471.405	-191.978	-303.268	89.4497	-230.043	-183.189	30.8533	164.397	-303.92	842.443	136.631	-259.617	1073.87	133.421	-253.534	510.536	127.936	-500.686	186.501	172.653	-452.776	77.8646
1318	0	-305.72	-318.298	863.699	-261.751	-356.113	1125.22	-214.94	-313.481	471.201	-192.156	-303.18	89.308	-230.096	-183.254	30.8893	163.991	-301.577	843.138	135.472	-258.131	1073.16	134.332	-243.291	513.806	126.092	-492.066	192.865	170.724	-446.887	83.4371
1319	0	-306.579	-317.205	863.551	-262.925	-353.045	1124.98	-215.683	-313.552	471.155	-192.355	-303.081	89.1116	-230.129	-183.23	30.7974	163.423	-299.425	844.024	134.233	-256.576	1072.27	136.403	-232.505	517.068	124.141	-484.423	198.924	169.858	-439.082	87.6568
1320	0	-307.706	-315.699	863.205	-263.992	-349.96	1124.74	-216.695	-313.211	470.912	-192.495	-303.059	88.9821	-230.155	-183.189	30.7733	165.327	-297.094	845.409	133.501	-255.075	1071.36	136.297	-223.779	520.408	121.945	-475.799	203.524	168.44	-430.1	91.6464
1321	0	-308.546	-314.475	862.924	-264.948	-346.859	1124.51	-217.419	-313.15	470.733	-192.665	-302.952	88.8634	-230.208	-183.142	30.7442	164.628	-295.131	846.968	132.675	-253.625	1070.38	136.274	-215.706	523.843	120.518	-465.725	206.352	166.543	-418.947	95.3959
1322	0	-309.457	-313.263	862.732	-265.792	-343.744	1124.29	-218.215	-313.104	470.644	-192.825	-302.836	88.7442	-230.21	-183.16	30.7146	163.787	-293.418	848.398	131.908	-252.008	1069.27	136.672	-207.621	527.225	118.873	-454.422	207.844	164.473	-406.024	97.2469
1323	0	-310.319	-311.879	862.484	-266.522	-340.616	1124.08	-218.962	-312.884	470.499	-192.945	-302.881	88.7066	-230.205	-183.233	30.7137	163.36	-291.887	850.005	131.495	-250.515	1068.52	137.025	-199.886	530.569	117.528	-441.748	207.84	162.584	-391.802	97.8546
1324	0	-311.073	-310.477	862.289	-267.135	-337.478	1123.88	-219.6	-312.647	470.407	-193.058	-302.902	88.712	-230.216	-183.124	30.6753	163.121	-290.474	851.608	131.145	-248.862	1067.74	137.578	-192.489	533.846	116.299	-428.683	206.688	161.181	-376.511	97.3472
1325	0	-311.676	-309.146	862.076	-267.632	-334.335	1123.71	-220.087	-312.48	470.296	-193.168	-302.908	88.6619	-230.216	-183.195	30.6646	163.024	-289.287	853.133	130.535	-247.073	1067.01	138.032	-185.532	536.883	115.074	-414.822	204.503	160.075	-360.145	96.0344
1326	0	-312.77	-307.512	861.856	-268.01	-331.191	1123.55	-220.241	-312.024	470.459	-193.234	-302.884	88.6556	-230.253	-183.244	30.6586	162.798	-288.145	854.644	130.721	-245.238	1066.48	138.669	-178.873	539.645	114.081	-400.016	201.119	159.125	-342.627	93.8955
1327	0	-313.113	-306.897	861.852	-268.269	-328.05	1123.42	-220.668	-311.474	470.391	-193.303	-302.884	88.6492	-230.253	-183.221	30.6489	162.653	-287.289	856.207	130.569	-243.238	1066.01	139.267	-172.681	542.195	113.299	-384.41	196.741	158.649	-323.714	91.1856
1328	0	-312.841	-306.36	862.174	-268.408	-324.919	1123.31	-220.104	-311.539	470.681	-193.356	-302.846	88.6331	-230.257	-183.202	30.6467	162.445	-286.345	857.594	130.25	-241.315	1065.74	139.967	-166.857	544.499	112.81	-367.965	191.62	158.559	-303.673	88.3256
1329	0	-314.089	-304.648	861.931	-268.427	-321.802	1123.23	-221.059	-310.43	470.405	-193.432	-303.06	88.731	-230.291	-183.233	30.6515	162.141	-285.474	858.918	130.181	-239.371	1065.68	140.456	-161.614	546.528	112.63	-350.902	185.856	158.82	-282.981	85.5452
1330	0	-313.492	-304.599	862.481	-268.325	-318.706	1123.17	-221.316	-309.579	470.46	-193.403	-302.905	88.6481	-230.298	-183.263	30.6661	162.053	-284.595	860.187	130.097	-237.266	1065.77	140.836	-156.82	548.187	112.831	-333.328	179.728	159.413	-261.185	82.3836
1331	0	-313.582	-303.412	862.516	-268.102	-315.637	1123.15	-221.312	-309.022	470.422	-193.423	-302.948	88.7136	-230.272	-183.236	30.6605	161.859	-283.616	861.132	130.135	-235.187	1065.9	141.092	-152.496	549.589	113.58	-315.507	173.415	160.084	-239.224	79.2646
1332	0	-313.601	-301.426	862.355	-267.759	-312.601	1123.16	-221.234	-308.306	470.477	-193.392	-302.956	88.7582	-230.294	-183.263	30.6714	161.831	-282.402	861.807	130.187	-233.032	1066.02	141.288	-148.565	550.623	114.765	-297.096	167.032	161.696	-216.083	76.3102
1333	0	-313.658	-299.188	862.108	-267.297	-309.605	1123.2	-220.999	-307.679	470.439	-193.387	-303.017	88.8055	-230.284	-183.227	30.6582	161.935	-281.062	862.304	130.343	-230.704	1066.06	141.391	-145.058	551.261	116.368	-278.591	160.74	163.094	-193.363	73.758
1334	0	-313.523	-296.983	861.921	-266.716	-306.654	1123.27	-220.51	-307.068	470.635	-193.352	-303.003	88.8286	-230.272	-183.206	30.6457	162.347	-279.571	862.762	130.753	-228.503	1066.25	141.464	-141.79	551.508	118.517	-259.898	154.656	164.484	-171.121	71.4197
1335	0	-313.147	-294.598	861.828	-266.016	-303.754	1123.38	-219.66	-306.646	470.795	-193.302	-303.008	88.8765	-230.267	-183.3	30.6932	162.772	-277.798	862.972	131.043	-225.998	1066.21	141.31	-138.806	551.344	120.991	-241.245	148.891	166.59	-148.712	69.2896
1336	0	-312.586	-292.437	861.747	-265.199	-300.91	1123.52	-219.211	-305.898	470.877	-193.246	-302.984	88.9092	-230.277	-183.215	30.6877	163.354	-275.721	863.013	131.582	-223.362	1066.01	141.097	-136.07	550.8	123.946	-222.809	143.581	168.788	-126.303	67.3325
1337	0	-311.913	-290.209	861.721	-264.266	-298.128	1123.7	-218.738	-305.228	470.855	-193.162	-302.955	88.9778	-230.259	-183.207	30.6996	164.098	-273.392	862.884	132.253	-220.784	1065.92	140.923	-133.499	550.048	127.099	-204.677	138.64	171.536	-104.61	67.1723
1338	0	-310.95	-287.738	861.77	-263.219	-295.412	1123.91	-218.33	-304.133	471.003	-193.1	-303.029	89.0752	-230.27	-183.247	30.7409	164.939	-270.765	862.479	132.982	-217.957	1065.65	140.178	-130.528	549.043	130.48	-187.184	134.27	173.683	-83.592	67.029
1339	0	-309.954	-285.751	861.878	-262.059	-292.766	1124.16	-217.838	-302.847	471.043	-192.94	-303.043	89.0971	-230.258	-183.243	30.7288	165.882	-267.995	862.057	133.778	-214.992	1065.36	139.554	-127.979	547.535	133.808	-170.344	130.17	176.049	-63.8369	67.1474
1340	0	-308.79	-283.841	862.04	-260.787	-290.192	1124.44	-217.978	-301.1	470.894	-192.829	-303.094	89.2301	-230.26	-183.257	30.7387	166.874	-264.917	861.256	134.614	-211.887	1064.88	139.052	-125.754	546.009	137.399	-154.511	126.856	178.425	-45.1885	67.5891
1341	0	-307.452	-282.032	862.307	-259.406	-287.694	1124.75	-216.674	-300.019	471.414	-192.645	-303.176	89.3267	-230.242	-183.25	30.7455	167.983	-261.616	860.316	135.5	-208.495	1064.25	138.637	-123.73	544.306	140.599	-139.769	123.963	180.138	-27.3691	68.3427
1342	0	-306.216	-280.091	862.492	-257.917	-285.273	1125.1	-216.031	-299.113	471.652	-192.448	-303.169	89.3964	-230.245	-183.23	30.7567	169.146	-258.121	859.018	136.545	-205.034	1063.78	138.098	-121.662	542.433	143.689	-126.366	121.464	182.777	-12.6167	69.4765
1343	0	-305.139	-278.258	862.604	-256.323	-282.928	1125.48	-215.66	-297.716	471.483	-192.233	-303.168	89.491	-230.238	-183.256	30.761	170.288	-254.439	857.499	137.65	-201.241	1063.14	137.668	-119.703	540.504	146.316	-114.587	119.274	183.942	1.54709	70.0141
1344	0	-303.573	-276.84	862.713	-254.626	-280.66	1125.88	-214.107	-297.23	471.799	-192.061	-303.21	89.6592	-230.266	-183.311	30.796	171.401	-250.517	855.823	138.828	-197.125	1062.45	137.317	-117.853	538.545	148.485	-104.364	117.428	185.734	12.8172	70.6734
1345	0	-303.427	-273.933	862.496	-252.828	-278.466	1126.32	-213.974	-295.255	471.791	-191.866	-303.299	89.8032	-230.259	-183.254	30.7904	172.429	-246.634	853.941	140.089	-192.87	1061.9	137.205	-116.094	536.623	150.131	-95.7253	115.45	187.307	22.2029	70.9916
1346	0	-302.042	-272.517	862.939	-250.932	-276.344	1126.78	-213.201	-293.893	472.031	-191.607	-303.41	89.9641	-230.259	-183.286	30.7925	173.334	-242.631	852.253	141.375	-188.332	1061.37	137.196	-114.653	534.679	151.471	-88.8292	113.5	188.244	29.3052	70.0737
1347	0	-300.503	-270.793	863.468	-248.94	-274.287	1127.26	-212.274	-292.223	472.357	-191.357	-303.417	90.1394	-230.245	-183.265	30.7772	174.251	-238.263	850.72	142.802	-183.574	1060.78	137.253	-113.469	532.558	152.118	-83.5291	111.477	188.716	35.2071	69.0661
1348	0	-298.952	-269.522	863.865	-246.855	-272.291	1127.77	-211.334	-291.007	472.55	-191.105	-303.456	90.2943	-230.277	-183.33	30.7709	175.218	-233.629	849.241	144.211	-178.562	1060.27	137.313	-112.487	530.309	152.358	-79.6618	109.116	188.608	39.5604	67.5397
1349	0	-297.118	-268.111	864.31	-244.679	-270.347	1128.29	-210.112	-289.649	472.793	-190.844	-303.453	90.4576	-230.324	-183.305	30.7798	176.415	-228.773	847.792	145.789	-173.341	1059.8	137.413	-111.713	528.013	151.981	-77.2206	107.02	187.894	42.0537	65.5912
1350	0	-295.533	-266.594	864.844	-242.416	-268.447	1128.82	-209.139	-288.186	473.123	-190.62	-303.433	90.6335	-230.326	-183.352	30.7704	177.524	-223.592	846.255	147.453	-167.985	1059.3	137.362	-111.192	525.612	150.977	-75.7889	105.203	186.797	42.8669	63.0982
1351	0	-293.608	-265.098	865.326	-240.068	-266.578	1129.37	-207.825	-286.745	473.402	-190.373	-303.519	90.8357	-230.344	-183.36	30.7688	178.652	-218.306	844.674	149.304	-162.419	1058.77	137.384	-110.774	523.362	149.579	-75.7023	102.921	185.38	44.0492	60.4492
1352	0	-291.098	-264.266	865.921	-237.639	-264.727	1129.92	-206.441	-284.961	473.807	-190.13	-303.58	91.0638	-230.366	-183.397	30.7709	179.943	-212.622	843.58	151.116	-156.623	1058.34	137.183	-110.158	521.282	148.266	-74.9454	101.438	183.63	45.8439	57.8499
1353	0	-288.343	-263.27	866.546	-235.13	-262.881	1130.48	-204.998	-283.241	474.24	-189.78	-304.022	91.4966	-230.379	-183.348	30.748	181.381	-206.661	842.37	152.981	-150.818	1057.96	137.162	-109.202	519.613	148.305	-72.0102	100.432	181.654	48.3561	54.7226
1354	0	-285.665	-261.619	867.35	-232.546	-261.02	1131.03	-203.226	-281.556	474.381	-189.368	-304.429	91.9761	-230.36	-183.37	30.7576	183.083	-200.454	841.423	154.726	-144.893	1057.8	137.002	-107.391	518.608	148.895	-69.2398	99.8173	180.846	49.8947	51.9577
1355	0	-282.909	-260.024	867.948	-229.889	-259.127	1131.57	-201.593	-279.752	475.022	-188.967	-304.383	92.3614	-230.358	-183.455	30.831	185.102	-194.4	840.685	156.6	-139.111	1057.64	138.484	-104.545	518.709	149.361	-67.6681	99.5352	180.93	50.1358	49.4052
1356	0	-280.31	-257.796	868.646	-227.163	-257.179	1132.11	-199.612	-277.849	475.17	-188.533	-304.509	92.7821	-230.367	-183.368	30.8113	186.816	-187.705	840.893	158.494	-133.277	1057.64	136.976	-101.021	519.115	149.624	-66.9221	99.4648	181.397	50.8863	49.4898
1357	0	-277.492	-255.426	869.077	-224.37	-255.152	1132.62	-198.029	-275.975	475.676	-188.245	-304.531	93.0893	-230.351	-183.397	30.8251	188.546	-181.585	841.605	160.403	-127.53	1057.84	138.628	-96.2733	519.992	149.746	-66.4151	99.4175	181.525	50.9521	49.4306
1358	0	-274.437	-252.977	869.677	-221.514	-253.02	1133.11	-196.096	-274.055	476.02	-188.308	-303.701	93.0666	-230.337	-183.396	30.8331	190.425	-176.274	842.593	162.343	-121.871	1058.01	139.472	-91.1658	520.769	150.073	-65.7487	99.5512	181.49	50.9636	48.8527
1359	0	-271.48	-250.725	870.153	-218.581	-250.605	1133.54	-194.56	-271.73	476.475	-188.572	-302.604	93.0626	-230.349	-183.358	30.8423	192.577	-171.148	843.771	164.225	-116.371	1058.52	140.707	-85.9848	521.48	150.547	-64.8298	99.5408	181.539	51.1868	48.3593
1360	0	-268.047	-249.337	870.23	-215.668	-248.35	1133.97	-192.759	-269.453	476.61	-188.588	-301.697	93.3176	-230.358	-183.408	30.8116	194.799	-165.889	845.031	166.311	-111.091	1059.04	142.045	-81.0754	521.8	151.221	-63.9938	99.3882	182.032	51.3785	47.8768
1361	0	-264.163	-248.095	871.057	-212.622	-245.846	1134.36	-191.009	-267.912	477.199	-188.332	-301.467	93.7074	-230.347	-183.417	30.8232	197.012	-160.339	846.594	168.666	-106.001	1059.66	143.42	-76.7513	521.981	151.724	-63.2652	99.1527	182.265	51.6171	47.7005
1362	0	-260.401	-246.904	871.547	-209.423	-242.8	1134.75	-189.151	-265.837	477.597	-187.897	-301.546	94.3191	-230.324	-183.53	30.8585	199.478	-154.895	847.933	171.324	-101.19	1060.35	144.842	-72.9552	521.891	152.067	-62.5381	98.9926	182.285	51.9853	47.7504
1363	0	-256.505	-245.993	871.723	-206.42	-239.933	1134.9	-187.173	-264.124	478.056	-187.613	-301.397	94.805	-230.275	-183.531	30.8298	201.95	-149.494	848.902	174.264	-96.6745	1060.99	147.502	-69.4726	521.732	152.338	-61.9539	98.8736	182.257	52.2446	47.6674
1364	0	-252.269	-244.975	872.205	-203.186	-236.891	1135.32	-185.179	-262.181	478.452	-187.131	-301.569	95.5373	-230.244	-183.58	30.866	202.307	-144.616	848.971	176.889	-92.3419	1061.77	149.057	-66.3735	521.398	152.492	-61.4253	98.6393	182.44	52.3533	47.7259
1365	0	-252.632	-241.821	872.572	-200.135	-233.646	1135.48	-183.23	-260.103	478.898	-186.57	-301.453	96.1192	-230.162	-183.613	30.95	205.285	-139.754	849.252	179.926	-88.069	1062.18	150.386	-63.6967	520.952	152.617	-60.971	98.3678	182.339	52.5351	47.5814
1366	0	-250.288	-236.409	872.559	-196.62	-229.648	1135.59	-181.219	-258.314	479.452	-186.193	-301.415	96.8468	-230.091	-183.712	30.9998	208.513	-135.127	849.357	182.831	-84.053	1062.91	151.531	-61.2785	520.529	152.764	-60.5828	98.1136	182.268	52.9961	47.7354
1367	0	-248.118	-231.147	873.015	-193.504	-227.371	1136.08	-179.296	-256.149	479.88	-185.71	-301.35	97.6169	-229.997	-183.725	31.0152	211.642	-130.607	849.298	185.943	-80.0206	1063.44	153.453	-59.03	520.206	152.96	-60.2517	98.0314	182.122	53.2767	47.6983
1368	0	-245.406	-227.148	873.37	-190.148	-224.908	1136.52	-177.425	-254.072	480.486	-185.106	-301.133	98.2221	-229.828	-183.775	31.068	214.456	-126.762	849.226	188.989	-76.0961	1064.13	154.564	-56.9512	519.82	153.111	-59.9076	97.8642	182.09	53.3292	47.4412
1369	0	-242.086	-224.286	874.136	-186.421	-221.349	1136.85	-175.689	-251.809	481.037	-184.508	-300.861	99.1007	-229.672	-183.871	31.1154	217.225	-122.375	848.976	192.09	-72.1374	1064.79	156.098	-54.8729	519.764	153.255	-59.5413	97.7244	181.929	53.3172	47.0942
1370	0	-238.505	-222.752	874.8	-183.467	-219.256	1137.51	-173.845	-249.718	481.714	-184.005	-300.731	100.027	-229.513	-183.944	31.1637	219.949	-118.366	848.619	194.844	-68.3113	1065.32	157.282	-52.6484	519.601	153.342	-59.2511	97.533	181.929	53.311	47.0146
1371	0	-237.117	-216.019	875.526	-180.015	-217.054	1138.22	-172.273	-247.505	482.513	-183.684	-300.199	101.1	-229.426	-184.014	31.1806	222.607	-114.762	848.321	197.666	-64.3701	1065.86	158.729	-50.2474	519.525	153.494	-58.9291	97.4604	181.883	53.393	46.9383
1372	0	-234.019	-212.49	876.298	-176.874	-214.453	1139.14	-170.739	-245.169	483.469	-183.216	-299.642	102.149	-229.414	-184.21	31.1642	225.026	-111.472	847.949	200.936	-60.4326	1066.33	160.363	-48.0227	519.348	153.64	-58.7967	97.4604	181.82	53.5468	46.8704
1373	0	-231.041	-210.28	877.445	-173.775	-211.418	1139.97	-169.375	-242.932	484.674	-182.759	-299.264	103.408	-229.406	-184.341	31.1592	227.327	-108.302	847.636	203.48	-56.7191	1067.12	161.439	-46.6679	519.12	153.675	-58.5201	97.2364	181.783	53.7032	46.8619
1374	0	-228.114	-207.628	878.718	0	0	0	-168.185	-240.458	485.906	-182.276	-298.429	104.689	-229.439	-184.557	31.0892	229.593	-105.245	847.392	206.333	-52.9244	1067.54	163.18	-45.0505	519.082	153.76	-58.3827	97.1678	181.587	53.9207	46.7815
1375	0	-225.366	-204.858	880.191	0	0	0	-167.057	-237.797	487.062	-181.718	-297.26	105.915	-229.431	-184.759	31.0209	231.818	-102.348	847.272	209.271	-49.2591	1068.17	164.624	-43.7976	518.932	153.793	-58.2984	96.9729	181.549	54.1012	46.8785
1376	0	-222.778	-202.044	881.732	0	0	0	-165.93	-235.122	488.47	-181.204	-296.417	107.396	-229.474	-184.931	30.9937	233.903	-99.3799	847.193	212.003	-45.7434	1068.66	166.069	-42.8578	518.893	153.886	-58.2259	96.8276	181.527	54.2549	46.9466
1377	0	-220.487	-199.866	883.481	-161.479	-202.022	1144.83	-164.855	-232.095	489.916	-180.549	-295.374	108.926	-229.486	-185.045	30.9356	235.979	-96.4931	847.335	214.655	-42.2954	1069.25	167.423	-42.1004	518.813	154.006	-58.1882	96.8069	181.504	54.2818	46.9056
1378	0	-218.503	-197.994	885.417	-158.578	-199.439	1146.3	-163.763	-229.064	491.276	-179.92	-294.232	110.504	-229.491	-185.203	30.8481	237.684	-93.5715	847.514	217.341	-38.9548	1069.87	168.809	-41.5472	518.787	154.109	-58.1633	96.6305	181.45	54.2753	46.8088
1379	0	-216.593	-196.174	887.385	-155.866	-199.802	1147.23	-162.8	-226.082	492.767	-179.115	-293.077	112.216	-229.481	-185.414	30.8031	239.631	-90.7759	847.955	219.403	-35.5485	1070.48	170.242	-41.0096	518.673	154.297	-58.1064	96.5179	181.481	54.2557	46.6439
1380	0	-214.462	-193.735	889.281	-153.1	-200.083	1148.24	-161.781	-223.019	494.34	-178.255	-291.74	113.971	-229.928	-186.563	30.9742	241.321	-88.2527	848.512	222.131	-32.2616	1071.26	171.657	-40.6781	518.767	154.446	-58.1076	96.4315	181.496	54.1892	46.5521
1381	0	-212.775	-192.07	891.257	-150.231	-201.117	1149.18	-160.66	-220.707	495.842	-177.298	-290.344	115.705	-229.74	-186.463	30.8758	243.054	-85.6366	849.173	224.341	-28.869	1071.92	173.316	-40.3123	518.823	154.65	-58.1278	96.4022	181.489	54.1805	46.4709
1382	0	-210.806	-189.665	893.148	-148.505	-199.895	1150.24	-160.682	-216.141	497.46	-176.372	-288.89	117.372	-229.41	-186.188	30.81	244.569	-83.1069	849.793	226.448	-25.4032	1072.74	174.508	-40.2613	518.86	154.859	-58.1332	96.3551	181.502	54.2113	46.4259
1383	0	-209.086	-187.556	895.094	-146.214	-198.484	1151.31	-160.138	-211.384	499.092	-175.61	-287.513	119.229	-228.923	-185.71	30.6256	246.088	-80.5227	850.439	228.301	-21.9218	1073.57	175.982	-40.2388	518.933	155.03	-58.154	96.2335	181.582	54.1179	46.5305
1384	0	-207.749	-186.523	897.181	-144.385	-197.292	1152.17	-160.058	-206.848	500.513	-174.802	-285.763	120.695	-228.382	-185.101	30.5627	247.532	-77.9932	850.925	230.369	-18.4798	1074.28	177.016	-40.2604	518.932	155.232	-58.2493	96.177	181.474	54.285	46.3947
1385	0	-206.96	-186.54	899.561	-142.252	-197.304	1153.14	-159.672	-203.515	502.04	-173.986	-284.482	122.624	-228.026	-185.035	30.6047	248.942	-75.4749	851.556	232.44	-15.068	1075.15	178.625	-40.4163	519.089	155.36	-58.3329	96.0818	181.368	54.3674	46.4079
1386	0	-204.661	-182.768	901.025	-140.372	-196.992	1153.95	-159.54	-199.857	503.417	-173.185	-282.682	124.185	-227.692	-185.082	30.6627	250.187	-72.9834	851.959	234.356	-12.1415	1074.84	179.388	-40.5033	519.065	155.487	-58.3806	95.9923	181.445	54.4434	46.4284
1387	0	-203.247	-180.194	902.781	-138.607	-196.369	1154.66	-159.524	-195.89	504.685	-172.294	-281.01	125.821	-227.323	-185.081	30.728	251.464	-70.6028	852.36	236.291	-9.45454	1075.32	180.914	-40.5474	519.222	155.51	-58.3309	95.7671	181.376	54.4316	46.4289
1388	0	-202.203	-179.035	904.834	-137.133	-194.982	1155.62	-159.797	-191.157	506.204	-171.59	-279.591	127.437	-226.921	-184.986	30.9071	252.698	-68.1956	852.554	235.95	-11.6096	1075.92	182.068	-40.5375	519.297	155.667	-58.4391	95.8563	181.396	54.448	46.3842
1389	0	-201.604	-179.122	906.93	-135.599	-194.141	1156.49	-160.011	-186.972	507.64	-171.56	-278.776	129.384	-226.57	-184.778	31.1859	253.581	-65.7783	852.655	237.978	-12.3254	1076.74	182.553	-40.5162	519.131	155.685	-58.4552	95.7531	181.474	54.294	46.4386
1390	0	-199.79	-175.589	908.291	-134.812	-192.132	1157.18	-160.972	-181.618	508.884	-171.023	-277.257	131.176	-226.135	-184.461	31.483	254.605	-63.3089	852.772	240.137	-9.77341	1077.01	183.978	-40.5274	519.206	155.725	-58.4533	95.6358	181.348	54.3232	46.3087
1391	0	-198.651	-173.076	909.811	-133.594	-190.954	1157.71	-161.502	-177.094	509.974	-170.631	-275.699	132.787	-225.718	-184.052	31.7744	255.489	-60.8376	852.805	241.482	-6.70331	1076.77	184.862	-40.3107	519.093	155.766	-58.4837	95.5775	181.421	54.3454	46.32
1392	0	-198.251	-172.937	911.704	-132.412	-189.509	1158.1	-162.068	-172.304	510.931	-170.214	-274.082	134.544	-225.278	-183.616	32.1063	256.455	-58.3557	852.862	242.573	-3.03838	1077.6	185.475	-40.0412	518.982	155.745	-58.4866	95.5066	181.345	54.3492	46.321
1393	0	-197.426	-171.483	913.252	-131.452	-188.51	1158.9	-162.856	-167.961	512.291	-169.929	-272.407	136.158	-224.949	-183.123	32.4782	257.32	-56.07	852.777	244	3.2065	1077.69	186.56	-39.9733	518.899	155.737	-58.4756	95.4212	181.395	54.3957	46.4002
1394	0	-196.449	-169.325	914.623	-130.348	-186.807	1159.26	-163.5	-162.913	513.206	-169.577	-270.631	137.791	-224.756	-182.587	33.0486	258.232	-53.8138	852.926	245.022	6.86043	1077.47	187.465	-39.5186	518.805	155.692	-58.4983	95.3826	181.311	54.3687	46.4091
1395	0	-195.461	-167.065	915.945	-129.599	-184.705	1159.87	-164.499	-157.466	514.382	-169.56	-268.883	139.523	-225.393	-183.648	33.9665	259.156	-51.4703	852.973	246.483	8.629	1077.61	187.841	-39.0208	518.628	155.588	-58.4737	95.194	181.313	54.3574	46.4517
1396	0	-194.625	-164.71	917.107	-128.567	-182.989	1160.3	-165.214	-152.404	515.373	-169.499	-266.595	140.961	-225.044	-182.095	34.6223	260.107	-49.0622	853.075	247.907	10.2347	1077.76	188.406	-38.4562	518.45	155.56	-58.4334	95.1301	181.432	54.3079	46.6029
1397	0	-193.866	-162.383	918.271	-127.452	-181.725	1160.79	-165.847	-147.795	516.417	-169.804	-264.094	142.363	-226.114	-182.326	35.2653	261.014	-46.6575	853.115	249.642	11.5912	1077.52	189.658	-37.7437	518.503	155.513	-58.3967	95.0862	181.364	54.3432	46.5539
1398	0	-193.084	-160.049	919.358	-126.293	-180.395	1161.21	-166.437	-143.12	517.404	-170.436	-261.398	143.629	-226.495	-179.787	35.6394	261.801	-44.3281	853.083	250.675	13.8002	1078.01	190.096	-36.9153	518.326	155.414	-58.3707	95.1216	181.327	54.3348	46.5695
1399	0	-192.232	-157.333	920.231	-125.322	-179.294	1161.5	-167.214	-138.674	518.256	-171.266	-258.04	144.537	-227.435	-177.37	36.2636	262.578	-42.1286	852.955	251.88	15.8185	1078.08	190.409	-35.9701	518.139	155.364	-58.3357	95.0959	181.326	54.2842	46.5666
1400	0	-191.508	-154.957	921.185	-124.484	-178.642	1161.95	-168.123	-134.677	519.26	-172.497	-254.285	145.3	-228.681	-174.015	36.6073	263.389	-39.9672	852.905	253.273	17.3903	1078.11	190.956	-34.8566	517.992	155.216	-58.2478	94.9233	181.342	54.2689	46.6381
1401	0	-190.715	-152.532	922.023	-123.638	-178.362	1162.31	-169.025	-131.052	520.18	-174.093	-249.977	145.748	-230.246	-169.787	36.778	264.166	-37.8759	852.701	254.403	19.1739	1078.26	191.452	-33.8639	517.816	155.114	-58.2254	95.0014	181.346	54.2688	46.694
1402	0	-189.894	-149.785	922.796	-122.62	-178.069	1162.54	-169.756	-127.414	520.976	-176.039	-245.359	146.097	-232.091	-164.713	36.8624	265.004	-35.8106	852.48	255.722	20.9329	1078.44	191.748	-32.7855	517.636	155.008	-58.1786	94.9361	181.34	54.261	46.7576
1403	0	-189.05	-146.979	923.379	-121.58	-178.258	1162.77	-170.463	-124.258	521.769	-178.277	-240.147	146.135	-234.178	-158.632	36.7834	265.554	-33.8576	852.247	257.054	22.4266	1078.31	192.231	-31.6704	517.327	154.84	-58.1379	94.8917	181.356	54.2705	46.847
1404	0	-188.279	-144.417	924.007	-120.659	-178.304	1162.79	-171.29	-120.959	522.343	-180.881	-234.084	145.917	-236.635	-152.239	36.8936	266.246	-31.804	851.976	258.168	24.1376	1078.35	192.489	-30.4993	517.045	154.701	-58.0471	94.8958	181.306	54.2797	46.9191
1405	0	-187.525	-142.012	924.587	-119.658	-178.466	1162.88	-172.037	-117.776	522.994	-183.59	-227.611	145.669	-239.274	-144.885	36.972	267.056	-29.8537	851.739	259.468	26.082	1079	192.754	-29.3193	516.801	154.485	-57.9323	94.8157	181.426	54.2568	47.0832
1406	0	-186.749	-139.341	925.018	-118.653	-178.686	1162.92	-172.78	-114.651	523.6	-186.494	-220.354	145.246	-242.456	-137.144	37.0362	267.712	-27.932	851.477	260.62	27.9703	1078.96	192.849	-28.0004	516.589	154.182	-57.7906	94.6443	181.468	54.2823	47.2511
1407	0	-185.904	-136.868	925.359	-117.596	-179.064	1162.84	-173.471	-111.684	524.079	-189.777	-213.185	144.945	-245.959	-128.871	37.0176	268.24	-25.9624	851.147	261.744	29.9409	1078.83	192.875	-26.6131	516.177	153.931	-57.7187	94.6261	181.537	54.2525	47.3494
1408	0	-185.122	-134.592	925.789	-116.382	-179.059	1162.95	-174.005	-108.334	524.744	-193.088	-204.975	144.319	-249.728	-120.193	36.9992	268.946	-23.949	850.816	263.054	31.4647	1078.97	192.9	-25.1985	515.97	153.691	-57.6909	94.677	181.565	54.259	47.4399
1409	0	-184.293	-132.269	926.044	-115.225	-179.269	1162.87	-174.595	-105.199	525.231	-196.421	-196.4	143.877	-253.684	-111.257	37.259	269.368	-21.9143	850.424	264.308	32.8352	1078.62	193.167	-23.6151	515.863	153.502	-57.5848	94.6389	181.593	54.2743	47.523
1410	0	-183.566	-129.944	926.325	-114.012	-179.125	1162.86	-175.131	-101.71	525.778	-199.791	-187.339	143.454	-257.509	-101.323	37.1907	269.922	-19.7974	850.015	265.069	34.691	1079.01	193.049	-21.9142	515.581	153.374	-57.5002	94.6266	181.59	54.2127	47.5707
1411	0	-182.889	-127.834	926.534	-112.763	-178.923	1162.72	-175.629	-98.1632	526.203	-203.155	-178.007	143.041	-261.442	-90.9859	37.3739	270.324	-17.6725	849.798	265.814	36.7264	1079.09	192.994	-20.1151	515.491	153.203	-57.3757	94.5765	181.568	54.2168	47.6441
1412	0	-182.184	-125.734	926.759	-111.612	-178.452	1162.72	-176.226	-94.3473	526.759	-206.649	-168.418	142.689	-265.41	-80.7655	37.8344	270.706	-15.4312	849.432	266.847	38.2639	1079.01	192.889	-18.116	515.097	153.052	-57.3535	94.5856	181.653	54.2121	47.708
1413	0	-181.57	-123.84	927.05	-110.53	-177.253	1162.57	-176.893	-89.8032	527.17	-209.762	-158.503	142.479	-269.325	-70.0636	38.6939	271.061	-13.1006	849.212	267.838	39.7782	1079.03	192.66	-16.1427	514.842	152.909	-57.2906	94.6339	181.695	54.1596	47.7614
1414	0	-181.103	-122.191	927.294	-109.465	-176.483	1162.79	-177.575	-85.6879	527.95	-212.963	-148.654	142.344	-273.156	-59.2134	39.8811	271.2	-10.7594	848.806	268.861	41.3028	1079.02	192.699	-13.945	514.71	152.687	-57.1656	94.5248	181.7	54.1659	47.7909
1415	0	-180.569	-120.296	927.556	-108.811	-175.034	1162.7	-178.669	-80.8935	528.423	-215.627	-138.873	142.508	-276.755	-47.9436	41.3573	271.478	-8.24299	848.594	268.961	43.5789	1079.71	192.331	-11.7709	514.398	152.604	-57.0841	94.6278	181.735	54.1755	47.8448
1416	0	-180.179	-118.61	927.718	-107.92	-173.279	1162.74	-179.526	-75.7936	529.027	-218.205	-128.84	142.652	-280.086	-36.2691	43.0754	271.615	-5.74381	848.358	268.68	49.6117	1080.31	191.873	-9.61571	514.102	152.415	-56.9396	94.6158	181.731	54.1726	47.8599
1417	0	-179.803	-116.83	927.981	-107.226	-171.278	1162.99	-180.581	-70.4482	529.832	-220.714	-118.946	143.019	-283.817	-25.3348	45.7298	271.717	-3.22951	848.043	269.551	51.2917	1080.34	191.661	-7.41363	513.813	152.245	-56.8109	94.5582	181.718	54.2148	47.9012
1418	0	-179.505	-115.144	928.242	-106.271	-169.36	1163.13	-181.373	-65.1843	530.537	-223.085	-108.627	143.396	-286.874	-13.9019	47.6822	271.792	-0.527416	847.717	269.758	52.6833	1080.26	191.283	-5.38668	513.52	152.095	-56.7257	94.578	181.727	54.2072	47.9212
1419	0	-179.277	-113.482	928.428	-105.298	-167.022	1163.08	-182.148	-59.5018	531.049	-225.331	-98.6635	143.951	-289.791	-2.58302	49.6572	271.598	2.17091	847.24	270.544	54.2869	1080.41	190.348	-3.06289	513.038	151.949	-56.5937	94.6653	181.712	54.2577	47.9342
1420	0	-179.071	-111.441	928.624	-104.422	-164.726	1163.3	-183.02	-53.8608	531.829	-227.554	-88.4936	144.534	-292.456	8.60237	51.5522	271.647	5.03623	847.08	270.649	55.8641	1080.33	190.488	-1.17042	512.932	151.833	-56.4712	94.8374	181.677	54.2454	47.9657
1421	0	-178.927	-109.553	928.924	-103.471	-162.222	1163.46	-183.817	-48.0113	532.542	-229.498	-78.3938	145.269	-295.145	18.9917	53.5361	271.542	7.79172	846.89	271.423	57.7149	1080.62	190.379	0.795384	512.674	151.768	-56.3755	94.7591	181.665	54.294	47.983
1422	0	-178.715	-107.803	928.995	-102.378	-159.257	1163.53	-184.471	-41.7013	533.18	-231.234	-68.4512	146.048	-297.175	30.2081	55.4037	271.392	10.7022	846.652	271.493	59.4655	1080.71	189.797	2.79124	512.323	151.67	-56.2177	94.964	181.613	54.335	48.0442
1423	0	-178.581	-105.464	929.225	-101.42	-156.277	1163.86	-185.262	-35.377	534.068	-232.806	-58.5584	146.817	-299.135	40.9826	57.221	271.258	13.5299	846.354	272.272	61.3932	1080.91	189.362	4.81519	512.075	151.556	-56.0619	94.8989	181.604	54.3787	48.0715
1424	0	-178.516	-103.4	929.348	-100.633	-153.018	1164.21	-186.222	-28.7722	534.979	-234.268	-48.7712	147.635	-300.769	51.5981	58.9444	271.082	16.3686	846.083	272.098	63.1812	1081.06	189.101	6.88437	511.913	151.489	-55.8788	94.9384	181.574	54.3645	48.0786
1425	0	-178.411	-101.101	929.521	-99.8523	-149.911	1164.66	-187.19	-22.3202	535.99	-235.605	-39.2796	148.585	-302.143	62.0344	60.6292	270.741	19.2487	845.963	272.555	65.1351	1081.14	188.731	8.86038	511.52	151.383	-55.7123	95.0168	181.56	54.424	48.11
1426	0	-178.457	-98.8991	929.724	-99.0662	-146.587	1165.09	-188.152	-15.6516	536.977	-236.878	-29.3951	149.301	-303.287	72.3921	62.2456	270.405	22.0293	845.845	272.47	66.9617	1081.35	188.31	10.9003	511.168	151.276	-55.5382	95.0311	181.354	54.492	47.9181
1427	0	-178.507	-96.5979	929.832	-98.2936	-143.33	1165.55	-189.127	-9.04951	537.997	-237.83	-19.6103	150.126	-304.255	82.4924	63.8762	270.238	24.7809	845.772	272.649	68.9277	1081.57	187.92	12.9878	510.846	151.147	-55.3806	95.115	181.498	54.4723	48.1364
1428	0	-178.495	-93.9873	929.955	-97.4994	-140.139	1166.02	-190.081	-2.51351	539.027	-238.75	-9.88382	150.966	-304.968	92.6249	65.324	269.99	27.4039	845.531	272.926	70.81	1081.67	187.714	15.059	510.625	151.072	-55.2295	95.2116	181.491	54.4649	48.1582
1429	0	-178.667	-91.3647	929.982	-96.567	-137.066	1166.46	-190.896	3.9043	540.032	-239.627	-0.706538	151.901	-305.46	102.726	66.715	269.581	29.9538	845.377	272.916	72.5881	1081.88	187.389	17.131	510.202	151.005	-55.0795	95.2692	181.464	54.5119	48.1688
1430	0	-178.733	-88.6272	930.091	-95.1522	-134.579	1166.95	-191.229	9.73606	541.085	-240.254	9.03045	152.616	-305.846	113.01	67.8819	269.278	32.4728	845.143	273.311	74.4048	1081.95	186.881	19.1416	509.861	150.951	-54.9078	95.3537	181.454	54.5527	48.1689
1431	0	-178.91	-85.6342	930.06	-93.8073	-132.246	1167.16	-191.632	15.4144	541.85	-240.966	18.5622	153.368	-305.773	123.692	68.9966	268.952	34.8951	845.019	273.385	76.1397	1082.14	186.447	21.3051	509.521	150.855	-54.7614	95.3608	181.42	54.5996	48.1826
1432	0	-179.13	-82.6487	930.076	-93.6937	-127.155	1167.51	-193.267	23.8506	542.758	-241.453	27.9498	154.158	-305.635	134.12	70.2156	268.869	37.399	844.887	273.364	77.8234	1082.27	186.213	23.3314	509.201	150.78	-54.5598	95.4354	181.416	54.6374	48.1747
1433	0	-179.438	-79.807	930.137	-92.657	-123.311	1167.77	-193.978	31.0398	543.584	-241.974	37.2632	154.969	-305.573	144.265	71.3123	268.737	40.0502	844.804	273.486	79.4289	1082.21	184.206	25.5803	508.997	150.69	-54.3772	95.5125	181.375	54.6356	48.127
1434	0	-179.744	-76.3697	930.029	-91.1564	-120.945	1167.84	-194.225	36.7501	544.214	-242.349	46.6046	155.672	-305.477	154.185	72.605	268.414	42.4044	844.667	273.701	80.9987	1082.32	183.841	27.68	508.634	150.589	-54.1946	95.4831	181.379	54.6756	48.1285
1435	0	-180.056	-73.1874	930.032	-89.7361	-118.074	1167.96	-194.553	42.9667	544.889	-242.684	55.824	156.459	-305.359	164.077	73.7447	268.019	44.812	844.61	273.771	82.5816	1082.35	183.519	29.8373	508.259	150.529	-53.9956	95.5475	181.375	54.6744	48.1336
1436	0	-180.382	-69.9209	929.918	-88.2561	-115.35	1168.09	-194.821	49.0353	545.587	-243.101	64.8679	157.154	-304.914	174.426	74.9098	267.765	47.1319	844.423	273.865	84.0536	1082.38	182.986	31.9344	508.003	150.494	-53.8124	95.691	181.368	54.7427	48.177
1437	0	-180.861	-66.5703	929.82	-86.8227	-112.452	1168.03	-195.135	55.2785	546.084	-243.359	74.1938	157.716	-304.68	184.404	76.1064	267.448	49.4027	844.232	273.905	85.553	1082.54	182.864	34.0595	507.597	150.386	-53.5926	95.7603	181.344	54.7829	48.1781
1438	0	-181.319	-63.093	929.665	-85.1648	-109.954	1167.95	-195.225	61.1213	546.562	-243.596	83.3875	158.251	-304.378	194.21	77.2663	267.117	51.7263	844.06	274.108	87.0157	1082.51	182.613	36.1753	507.187	150.277	-53.3685	95.7526	181.321	54.8462	48.1777
1439	0	-181.787	-59.7757	929.44	-83.5419	-107.474	1167.79	-195.35	66.947	546.968	-243.801	92.2043	158.933	-304.24	203.803	78.4877	266.761	54.0796	843.829	274.183	88.3862	1082.43	182.291	38.2807	506.816	150.281	-53.2342	95.8879	181.272	54.8529	48.1565
1440	0	-182.235	-56.3371	929.179	-83.8704	-106.002	1167.4	-195.32	72.9778	547.176	-243.858	101.18	159.383	-304.084	213.375	79.6547	266.295	56.0901	843.661	274.359	89.7316	1082.47	181.874	40.4975	506.336	150.181	-53.0799	95.9561	181.283	54.8976	48.1742
1441	0	-182.752	-52.6203	928.855	-84.087	-103.817	1166.65	-195.273	78.4257	547.474	-244.036	109.927	159.86	-303.888	222.313	81.1206	266.048	58.2493	843.441	274.832	91.172	1082.22	181.62	42.5762	505.911	150.042	-52.7474	95.9416	181.288	54.94	48.213
1442	0	-183.253	-49.0299	928.414	-84.7359	-102.521	1166.04	-195.16	84.1414	547.642	-244.054	118.625	160.283	-303.82	231.778	82.148	265.69	60.4819	843.104	275.398	92.508	1082.16	181.325	44.7962	505.414	149.91	-52.471	96.1184	181.274	54.9597	48.227
1443	0	-183.838	-45.5633	928.048	-85.3276	-100.765	1165.58	-195.002	89.6199	547.77	-244.104	127.09	160.717	-303.501	240.978	83.1727	265.335	62.7126	842.814	275.639	93.8773	1082.1	180.885	46.9232	505.043	149.83	-52.2826	96.1528	181.245	55.003	48.2108
1444	0	-184.402	-41.9021	927.5	-85.9689	-98.6267	1164.65	-194.677	95.1838	547.631	-244.065	135.392	161.122	-303.365	249.908	84.2112	264.93	64.8159	842.541	275.579	95.2708	1082.03	180.461	49.0773	504.629	149.714	-52.0365	96.1036	181.249	55.0624	48.2311
1445	0	-184.928	-38.4101	926.986	-86.5071	-97.0135	1164.06	-194.408	100.309	547.619	-244.034	143.562	161.395	-303.16	258.775	85.2316	264.675	66.9203	842.277	275.496	96.594	1081.78	180.086	51.2262	504.148	149.617	-51.7402	96.1472	181.251	55.1293	48.234
1446	0	-185.488	-34.8403	926.39	-87.4997	-95.7127	1163.65	-194.136	105.366	547.544	-243.914	151.565	161.671	-302.84	266.94	86.2282	264.411	69.0258	842.074	275.104	97.9827	1081.8	179.692	53.4415	503.687	149.54	-51.5679	96.2409	181.247	55.1886	48.2312
1447	0	-186.038	-31.3446	925.719	-88.8657	-91.0144	1163.56	-193.785	110.486	547.262	-243.762	159.256	161.754	-302.526	275.213	87.0441	263.881	71.0706	841.658	274.845	99.3525	1081.69	179.356	55.6862	503.27	149.511	-51.3074	96.4041	181.233	55.2272	48.2269
1448	0	-186.614	-27.7197	925.013	-90.2228	-86.7988	1163.46	-193.426	115.123	546.974	-243.497	166.722	161.981	-302.188	283.234	87.8317	263.32	73.1947	841.351	274.509	100.679	1081.48	178.965	57.8321	502.787	149.441	-51.0714	96.5253	181.248	55.3208	48.2334
1449	0	-187.207	-24.3233	924.309	-91.649	-82.4762	1163.3	-193.135	119.868	546.619	-243.212	174.153	161.876	-301.788	291.042	88.5107	263.043	75.1644	841.131	274.083	102.045	1081.29	178.751	60.1227	502.279	149.404	-50.844	96.6986	181.289	55.3754	48.2425
1450	0	-187.83	-20.8791	923.502	-93.0604	-78.3605	1163.05	-192.83	124.405	546.18	-242.899	180.927	161.875	-301.365	298.623	89.0407	262.649	77.0902	840.744	273.749	103.371	1081.07	178.433	62.4074	501.768	149.287	-50.6999	96.7926	181.275	55.3336	48.0892
1451	0	-188.447	-17.4674	922.667	-94.5067	-74.1524	1162.69	-192.559	129.035	545.634	-242.495	187.734	161.744	-300.637	305.43	89.6257	262.287	79.0809	840.375	273.299	104.728	1080.81	178.064	64.5176	501.296	149.227	-50.5419	96.8968	181.381	55.421	48.1479
1452	0	-189.075	-13.9961	921.827	-95.9434	-70.3705	1162.33	-192.279	133.238	545.087	-242.046	194.16	161.45	-300.165	312.606	89.6257	261.945	81.0133	839.977	272.862	106.017	1080.61	177.683	66.6658	500.764	149.172	-50.3431	96.894	181.278	55.4087	48.0303
1453	0	-189.73	-10.6677	920.882	-97.3919	-66.6236	1161.91	-192.011	137.407	544.475	-241.515	200.309	161.26	-299.341	319.301	89.5769	261.626	82.7853	839.653	272.433	107.347	1080.35	177.344	68.6549	500.225	149.058	-50.1548	96.9976	181.225	55.5206	48.1486
1454	0	-190.369	-7.28462	919.98	-98.887	-63.0635	1161.36	-191.789	141.388	543.734	-241.007	206.165	160.874	-298.558	325.2	89.5431	261.307	84.6248	839.237	272.119	108.651	1079.99	177.078	70.5813	499.738	148.857	-49.9773	97.1143	181.254	55.5519	48.1545
1455	0	-191.161	-4.16412	919.04	-100.379	-59.6157	1160.81	-191.565	145.258	542.995	-240.53	211.329	160.577	-297.553	331.48	88.9913	260.913	86.3519	838.825	271.853	109.929	1079.68	176.623	72.4521	499.175	148.763	-49.8337	97.2002	181.244	55.5856	48.1858
1456	0	-191.915	-1.28106	918.036	-101.899	-56.3989	1160.18	-191.368	148.896	542.184	-240.066	216.908	160.048	-296.492	337.185	88.281	260.57	88.1397	838.413	271.583	111.179	1079.3	176.335	74.1897	498.728	148.662	-49.644	97.2423	181.258	55.5146	48.1031
1457	0	-192.631	1.93353	916.986	-103.519	-53.0208	1159.46	-191.272	152.696	541.267	-239.479	221.858	159.664	-295.272	342.447	87.5428	260.288	89.7644	838.09	271.285	112.419	1078.98	176.125	75.7367	498.272	148.568	-49.5416	97.3029	181.288	55.552	48.1239
1458	0	-193.361	5.09442	915.962	-104.887	-50.5406	1158.68	-190.923	155.598	540.301	-239.004	227.366	159.119	-294	347.968	86.4531	259.972	91.3002	837.788	270.898	113.713	1078.74	175.929	77.25	497.872	148.455	-49.3924	97.3278	181.225	55.5138	48.0845
1459	0	-194.115	8.25243	914.997	-106.246	-47.9047	1157.82	-190.565	158.655	539.247	-238.436	232.163	158.391	-292.642	353.187	85.271	259.672	92.8951	837.501	270.503	114.968	1078.57	175.581	78.626	497.445	148.342	-49.2762	97.3628	181.219	55.4798	48.1562
1460	0	-194.733	11.7013	913.971	-107.471	-45.8042	1157.01	-190.073	161.178	538.254	-238.091	236.885	157.753	-291.356	357.863	84.165	259.297	94.4076	837.275	270.154	116.16	1078.46	175.324	80.0262	497.112	148.292	-49.1767	97.4076	180.989	55.517	47.9025
1461	0	-195.557	14.605	913.022	-108.021	-45.0006	1155.8	-188.906	162.403	536.851	-237.693	241.011	157.2	-289.856	362.714	82.9902	258.909	96.0065	837.11	269.748	117.313	1078.37	174.872	81.5281	496.692	148.204	-49.079	97.4414	181.208	55.4625	48.1015
1462	0	-196.269	17.6171	912.034	-109.426	-43.2643	1154.58	-188.594	164.561	535.445	-236.962	245.402	156.162	-288.451	367.357	81.7386	258.528	97.4862	836.951	269.225	118.431	1078.32	174.762	82.6527	496.51	148.188	-49.025	97.5426	181.215	55.4359	48.1307
1463	0	-196.814	20.7482	910.906	-111.126	-40.6777	1153.36	-188.577	167.569	534.038	-236.734	250.064	155.16	-287.086	372.01	80.6171	258.15	98.8525	836.854	268.617	119.594	1078.3	174.638	83.8077	496.236	148.109	-48.9132	97.5831	180.982	55.4579	47.9198
1464	0	-197.839	23.998	909.982	-112.454	-38.5838	1151.95	-188.189	170.084	532.432	-236.373	253.692	154.289	-285.753	376.176	79.5107	257.772	100.279	836.812	267.998	120.73	1078.39	174.446	84.9327	495.955	148.058	-48.8416	97.6299	181.221	55.3992	48.1725
1465	0	-198.555	27.4403	908.984	-113.711	-37.4847	1150.59	-187.729	171.605	530.887	-235.514	257.275	152.984	-284.507	380.094	78.4198	257.307	101.71	836.852	267.43	121.92	1078.54	174.276	86.1367	495.73	147.977	-48.7626	97.6581	181.27	55.3956	48.1997
1466	0	-199.323	30.7747	908.052	-114.771	-36.4148	1149.19	-187.072	173.097	529.297	-235.327	261.029	152.027	-283.322	383.623	77.3324	256.845	103.139	836.925	266.794	123.08	1078.66	174.107	87.2392	495.484	147.916	-48.6865	97.5941	181.282	55.4372	48.2266
1467	0	-200.138	33.9002	907.102	-115.752	-35.5829	1147.75	-186.337	174.35	527.671	-234.852	264.116	150.925	-282.257	386.72	76.1947	256.409	104.52	837.02	266.048	124.259	1078.77	173.87	88.2794	495.303	147.86	-48.6444	97.6702	181.297	55.4334	48.258
1468	0	-200.887	37.4795	906.187	-116.788	-34.6126	1146.32	-185.656	175.742	526.052	-233.927	267.357	149.323	-281.169	389.349	74.9745	255.903	105.869	837.132	265.381	125.414	1078.87	173.666	89.289	495.158	147.83	-48.6417	97.7378	181.357	55.4559	48.2577
1469	0	-201.677	40.8299	905.231	-117.982	-33.8351	1145.02	-185.134	176.941	524.559	-233.349	269.086	148.127	-280.054	391.627	73.6093	255.36	107.157	837.207	264.714	126.629	1078.97	173.434	90.2384	494.954	147.794	-48.623	97.7841	181.392	55.4076	48.25
1470	0	-202.464	44.3261	904.306	-119.155	-32.7369	1143.56	-184.59	178.461	522.915	-232.437	270.031	146.693	-278.907	393.492	71.8914	254.851	108.452	837.253	263.839	127.837	1079.08	173.205	91.1326	494.779	147.715	-48.563	97.7425	181.475	55.4226	48.2536
1471	0	-203.21	47.9468	903.242	-120.472	-31.7405	1142.12	-184.19	179.879	521.285	-231.703	271.597	145.265	-277.554	394.81	69.8184	254.445	109.728	837.37	263.017	129.092	1079.19	172.958	91.998	494.637	147.659	-48.5362	97.7889	181.505	55.4044	48.2194
1472	0	-204.04	51.4727	902.24	-122.191	-30.417	1141.19	-183.762	181.415	519.925	-230.475	273.164	143.111	-276.091	395.463	67.4347	253.882	111	837.419	262.179	130.419	1079.3	172.767	92.9311	494.462	147.635	-48.5214	97.8791	181.483	55.4133	48.1586
1473	0	-204.596	55.7238	901.046	-124.053	-28.2347	1140.55	-183.471	182.902	518.353	-229.212	273.79	141.228	-274.476	395.519	64.7435	253.189	112.31	837.454	261.171	131.79	1079.34	172.595	93.9842	494.3	147.543	-48.4898	97.8705	181.487	55.4555	48.1368
1474	0	-205.76	58.43	900.219	-125.725	-24.8865	1139.79	-183.236	184.518	516.857	-227.965	274.078	139.265	-272.697	395.406	61.6118	252.585	113.607	837.495	260.187	133.23	1079.41	172.206	94.8699	494.093	147.497	-48.4295	97.9347	181.467	55.3494	47.9855
1475	0	-206.642	61.8114	899.216	-127.161	-20.7212	1138.74	-183.074	186.07	515.41	-226.383	274.507	137.046	-270.747	394.293	58.3459	252.034	114.939	837.557	259.055	134.794	1079.45	171.976	95.8185	493.902	147.475	-48.4216	98.0507	181.532	55.4003	48.0308
1476	0	-207.521	65.4212	898.098	-129.016	-16.743	1138.01	-182.961	187.81	513.672	-225.362	272.397	135.677	-268.685	393.128	54.7415	251.41	116.435	837.471	258.8	133.468	1079.17	171.988	96.5317	493.537	147.429	-48.3824	98.1083	180.914	54.0392	46.4859
1477	0	-208.448	68.7059	897.104	-131.042	-13.5943	1137.42	-182.774	189.261	512.116	-224.139	271.48	133.383	-266.406	391.599	51.1675	250.754	117.825	837.523	257.642	134.124	1079.22	171.671	97.5517	493.35	147.366	-48.3377	98.2206	181.491	55.3435	47.8673
1478	0	-209.322	72.2475	895.899	-132.999	-9.64581	1136.38	-182.668	190.363	510.44	-222.804	271.016	130.857	-263.849	389.645	46.9223	250.031	119.205	837.484	256.456	136.114	1079.11	171.343	98.6126	493.118	147.229	-48.2839	98.1538	181.002	54.0075	46.4349
1479	0	-210.334	75.8321	894.838	-134.938	-6.45064	1135.69	-182.482	191.676	508.578	-221.628	269.719	128.728	-261.247	387.948	43.1495	249.195	120.625	837.275	255.111	138.079	1079.05	170.953	99.7717	492.894	147.19	-48.2402	98.2911	181.544	55.4249	47.8921
1480	0	-211.497	79.075	893.617	-137.037	-3.05243	1134.91	-182.299	192.755	506.654	-220.484	267.949	126.438	-257.826	387.248	39.1216	248.233	122.159	837.249	253.639	140.401	1078.92	170.506	100.99	492.624	147.105	-48.2384	98.4302	181.011	54.0214	46.306
1481	0	-212.52	82.7373	892.609	-138.94	0.525744	1133.99	-182.311	193.708	504.984	-219.448	265.936	124.104	-255.071	384.805	34.7385	247.279	123.71	837.111	252.217	142.062	1078.83	170.107	102.122	492.383	147.044	-48.1694	98.5115	181.065	53.8946	46.2879
1482	0	-213.676	86.3264	891.326	-141.701	3.56084	1133.54	-181.983	194.23	502.886	-218.094	264.623	121.553	-252.489	381.596	30.5346	246.259	125.291	836.986	250.878	144.002	1078.7	169.754	103.301	492.046	146.947	-48.13	98.5608	181.083	53.9332	46.2509
1483	0	-214.812	89.9525	889.782	-143.429	8.17094	1132.3	-181.687	194.942	500.9	-216.824	262.172	119.093	-250.833	379.358	30.2848	245.319	126.97	836.865	248.831	147.237	1078.46	169.3	104.585	491.785	146.878	-48.0946	98.6484	181.134	53.9796	46.2045
1484	0	-215.761	94.7469	888.529	-146.214	11.0177	1131.58	-180.758	194.736	498.815	-214.599	260.76	117.363	-249.665	378.387	31.2716	243.954	128.63	836.694	247.477	149.042	1078.34	168.943	105.933	491.576	146.842	-48.0953	98.8867	181.192	54.0019	46.2215
1485	0	-217.431	97.8481	887.283	-148.266	15.632	1130.72	-180.22	194.489	496.393	-213.556	258.785	115.271	-248.222	378.817	31.7964	242.952	130.357	836.596	245.897	151.161	1078.13	168.331	107.264	491.339	146.794	-48.0757	98.9946	181.29	54.0286	46.1919
1486	0	-218.908	101.114	885.932	-150.508	20.8534	1129.48	-179.403	194.016	493.982	-213.068	257.966	113.111	-247.133	378.858	32.3347	241.706	132.075	836.52	243.939	153.908	1077.93	167.7	108.617	491.104	146.708	-48.0658	99.1031	181.361	54.0918	46.1879
1487	0	-220.227	105.181	884.396	-152.529	26.2238	1128.3	-178.917	194.305	491.954	-212.005	256.749	111.26	-246.26	379.042	32.8052	240.383	134.016	836.343	242.242	155.894	1077.69	166.9	110.073	490.835	146.64	-48.0503	99.3171	181.262	54.1717	46.1218
1488	0	-221.386	109.57	882.684	-154.645	31.5933	1127.02	-177.989	193.028	490.04	-211.051	255.642	109.319	-245.919	378.716	33.175	239.134	135.96	836.17	240.39	158.411	1077.56	167.279	111.849	490.325	146.594	-48.1018	99.4248	181.14	54.4749	46.0812
1489	0	-223.017	113.666	881.206	-158.137	33.8271	1126.81	-178.389	193.944	488.066	-209.815	254.801	107.515	-245.751	378.414	33.3337	237.813	138.127	835.972	238.618	158.81	1077.41	166.167	113.224	490.177	146.572	-48.0824	99.6193	181.273	54.5957	46.1543
1490	0	-224.815	116.975	879.812	-160.333	38.3676	1125.65	-178.724	194.562	486.505	-208.531	254.233	106.049	-245.515	378.205	33.5232	236.194	140.11	835.861	236.85	159.169	1077.38	166.064	115.094	489.972	146.525	-48.0633	99.8042	183.102	55.4073	46.8473
1491	0	-226.466	120.502	878.579	-163.125	42.4359	1124.75	-179.021	196.29	484.98	-207.299	254.066	104.803	-245.267	377.998	33.7882	234.574	142.06	835.682	234.582	160.338	1077.22	165.257	116.564	489.792	146.563	-48.056	100.089	183.201	55.4823	46.8276
1492	0	-228.403	123.774	877.336	-165.935	46.4223	1124.15	-179.193	198.113	483.903	-206.11	253.8	103.754	-245.169	378.151	33.7986	232.825	144.137	835.443	232.407	162.814	1076.77	164.57	118.37	489.3	146.439	-47.9822	100.382	183.216	55.4271	46.7299
1493	0	-230.296	127.23	876.391	-169.024	49.8994	1123.66	-178.864	200.621	483.22	-204.906	253.964	102.822	-245.05	377.909	34.054	230.926	146.388	835.281	229.975	165.295	1076.62	163.634	120.037	489.213	146.386	-47.9259	100.641	183.29	55.4977	46.6712
1494	0	-232.036	130.518	875.326	-171.222	54.7996	1122.9	-179.067	203.037	482.633	-204.006	254.475	102.21	-244.963	377.977	34.165	229.132	148.6	835.029	227.348	167.643	1076.37	162.247	121.41	489.022	146.265	-47.8421	100.911	183.288	55.5269	46.7036
1495	0	-233.877	133.445	874.275	-174.056	58.8159	1122.58	-179.368	204.229	481.552	-202.922	254.889	101.796	-245.06	377.725	34.3337	227.243	150.807	834.787	224.984	171.133	1076.05	160.735	122.747	488.891	146.222	-47.7748	101.272	183.473	55.6406	46.7645
1496	0	-235.776	136.248	873.893	-177.189	61.8682	1122.82	-180.064	207	481.141	-201.67	254.795	101.313	-245.049	377.668	34.4699	224.956	153.034	834.452	222.206	174.108	1075.74	159.07	124.032	488.759	146.115	-47.7149	101.485	183.335	55.6727	46.6965
1497	0	-237.637	139.031	873.51	-179.734	65.7808	1122.66	-181.079	209.917	481.067	-201.066	255.144	101.019	-245.015	377.782	34.5255	222.88	155.135	834.29	219.547	177.12	1075.43	157.429	125.151	488.751	145.987	-47.6996	101.931	183.237	55.6057	46.6756
1498	0	-239.568	141.447	873.14	-182.393	69.1629	1122.62	-182.134	212.288	481.016	-200.713	255.443	100.827	-245.005	377.793	34.5954	220.543	157.312	834.016	216.989	180.201	1075.08	156.059	126.419	488.684	145.818	-47.4803	102.244	183.308	55.7259	46.7389
1499	0	-241.719	143.628	872.8	-185.346	71.5682	1123.21	-183.454	214.522	480.925	-200.461	255.663	100.544	-245.007	377.783	34.6068	218.274	159.413	833.853	214.463	182.715	1074.93	154.673	127.565	488.661	145.698	-47.4106	102.701	182.088	55.1439	46.337
1500	0	-243.945	145.8	872.824	-188.386	76.0675	1123.28	-184.518	216.11	480.916	-200.171	255.942	100.307	-245.047	377.865	34.6176	215.837	161.438	833.701	211.781	186.006	1074.64	153.188	128.628	488.784	145.532	-47.2676	103.148	181.659	55.0684	46.2178
1501	0	-246.258	148.094	872.818	-190.516	79.2036	1123.53	-185.892	217.415	480.813	-200.097	256.07	100.099	-245.086	377.928	34.6031	213.393	163.343	833.727	209.004	189.96	1074.38	151.718	129.636	488.91	145.343	-47.053	103.687	181.646	55.0806	46.2684
1502	0	-248.75	149.895	872.856	-193.477	80.6768	1124.4	-187.228	218.162	480.64	-200.062	256.261	99.8127	-245.112	377.822	34.5634	210.768	165.226	833.775	206.181	194.318	1074.07	150.328	130.474	489.311	145.072	-46.8243	104.053	181.594	55.1576	46.2727
1503	0	-251.132	151.947	872.913	-196.604	81.9099	1125.48	-188.638	218.829	480.477	-200.024	256.36	99.5479	-245.16	377.858	34.5592	208.412	167.087	833.893	203.349	197.962	1073.91	149.039	131.41	489.717	144.908	-46.641	104.692	181.847	55.3471	46.4967
1504	0	-253.746	153.917	872.97	-199.542	84.019	1126.4	-189.986	219.342	480.286	-200.107	256.477	99.2165	-245.227	377.917	34.5376	206.036	168.99	834.248	200.628	201.049	1073.87	148.097	132.65	490.133	144.747	-46.3883	105.292	181.653	55.6	46.4512
1505	0	-256.334	155.985	873.08	-202.081	87.3876	1126.98	-191.465	219.506	480.097	-200.213	256.561	98.9068	-245.305	377.887	34.5113	203.628	170.832	834.67	197.734	205.013	1073.75	146.886	133.726	490.646	144.662	-46.1565	106.041	181.475	55.7811	46.376
1506	0	-258.984	157.881	873.026	-204.344	91.7489	1127.24	-193.01	220.024	479.975	-200.382	256.632	98.6303	-245.347	378.004	34.4669	201.076	172.867	835.11	194.88	209.246	1073.71	145.661	134.847	491.211	144.584	-45.7708	106.798	181.661	56.0801	46.6572
1507	0	-261.67	159.83	872.993	-206.595	96.5158	1127.34	-194.329	220.196	479.695	-200.55	256.647	98.3309	-245.421	377.955	34.4611	198.538	175.075	835.576	191.879	213.643	1073.67	144.361	136.112	491.746	144.622	-45.3892	107.751	181.641	56.182	46.6246
1508	0	-264.261	161.915	872.993	-209.101	101.078	1127.43	-195.708	220.645	479.506	-200.654	256.72	98.0727	-245.481	378.058	34.4325	196.144	177.267	836.091	188.919	217.372	1073.76	143.191	137.697	492.347	144.618	-44.9668	108.806	181.648	56.2498	46.5845
1509	0	-266.975	163.917	873.008	-211.964	105.118	1127.67	-197.012	221.312	479.336	-200.839	256.779	97.8841	-245.498	378.079	34.4047	193.726	179.719	836.497	185.984	220.85	1073.93	141.758	139.686	492.745	144.594	-44.4004	110.02	181.414	56.1522	46.2991
1510	0	-269.672	166.379	872.748	-215.084	108.774	1128.05	-198.375	222.002	479.225	-200.902	256.735	97.7354	-245.551	378.094	34.3847	191.453	182.271	837.005	183.054	224.619	1074.03	140.79	141.849	493.405	144.533	-43.6895	111.195	181.648	56.3473	46.397
1511	0	-272.434	168.305	872.783	-218.072	112.667	1128.47	-199.571	222.754	479.039	-200.956	256.849	97.555	-245.618	378.143	34.3747	188.956	184.871	837.302	179.597	227.153	1074.05	139.486	144.482	493.856	144.456	-42.9429	112.62	181.701	56.5519	46.5055
1512	0	-274.944	170.678	872.672	-221.125	116.623	1128.59	-200.878	223.864	478.832	-201.022	256.945	97.3902	-245.629	378.114	34.3576	186.576	187.625	837.725	176.928	230.267	1073.91	138.19	147.426	494.312	144.424	-42.1917	114.431	181.696	56.6293	46.4926
1513	0	-277.571	172.735	872.637	-224.014	119.931	1129.13	-202.227	224.816	478.759	-201.056	256.987	97.2359	-245.684	378.199	34.3288	184.154	190.518	837.968	173.938	234.251	1074.41	136.693	150.678	494.653	144.281	-40.9926	116.277	181.703	56.76	46.5213
1514	0	-279.934	175.315	872.221	-226.608	122.955	1129.29	-203.598	225.7	478.609	-201.088	257.127	97.0422	-245.716	378.207	34.3337	181.85	193.51	838.279	170.338	238.185	1074.47	135.588	155.323	494.846	144.146	-39.6827	118.297	181.629	56.9021	46.4921
1515	0	-282.317	177.565	872.175	-229.449	126.166	1129.47	-204.795	226.641	478.384	-201.119	257.266	96.8615	-245.725	378.218	34.3169	179.43	196.515	838.38	167.747	242.35	1074.35	134.21	159.768	495.095	143.9	-38.2649	120.582	182.085	57.2323	46.8644
1516	0	-284.713	179.83	871.841	-232.354	129.525	1129.5	-206.208	227.742	478.451	-201.135	257.44	96.659	-245.766	378.288	34.3108	177.121	199.594	838.428	164.834	245.642	1074.34	132.919	164.795	495.259	143.602	-36.5266	123.04	182.506	57.7486	47.3936
1517	0	-287.106	182.743	871.56	-235.077	132.858	1129.56	-207.579	228.745	478.318	-201.156	257.638	96.4535	-245.785	378.266	34.3119	174.804	202.79	838.59	161.909	248.614	1074.34	131.759	170.479	495.411	143.246	-34.6082	125.715	182.233	57.9468	47.5878
1518	0	-289.391	185.164	871.37	-237.795	136.175	1129.59	-208.992	229.677	478.144	-201.185	257.896	96.2705	-245.795	378.319	34.2996	172.365	206.015	838.59	159.093	251.363	1074.27	130.58	176.637	495.551	142.912	-32.4005	128.656	182.397	58.3202	47.8784
1519	0	-291.723	187.713	871.104	-240.392	139.293	1129.59	-210.35	231.013	478.153	-201.259	258.039	96.0705	-245.79	378.313	34.273	170.2	209.358	838.595	155.963	254.682	1074.57	129.555	183.328	495.734	142.652	-29.9317	132.05	182.3	59.0215	48.498
1520	0	-293.978	190.487	871.052	-243.096	142.427	1129.67	-211.706	232.015	478.013	-201.428	258.183	95.8935	-245.812	378.351	34.3046	168.089	212.696	838.57	153.384	258.506	1073.84	128.583	190.57	495.941	142.318	-26.901	135.544	182.12	59.6482	48.9677
1521	0	-296.166	193.102	870.778	-245.397	144.823	1129.59	-213.153	232.833	477.837	-201.503	258.487	95.6022	-245.86	378.414	34.2698	165.987	216.146	838.552	150.735	261.181	1073.63	127.398	198.122	496.163	142.155	-23.6156	139.517	182.978	59.6735	49.8177
1522	0	-298.46	195.635	870.659	-247.991	147.813	1129.55	-214.416	233.651	477.694	-201.638	258.712	95.3574	-245.877	378.435	34.2962	163.827	219.564	838.514	148.225	263.789	1073.51	126.904	206.346	496.659	141.885	-19.632	143.65	183.09	60.625	50.9493
1523	0	-300.499	198.289	870.636	-250.234	150.518	1129.55	-215.799	234.536	477.552	-201.728	258.807	95.208	-245.533	378.313	34.4287	161.927	223.048	838.325	145.578	266.609	1073.25	126.274	215.211	497.285	141.547	-15.1525	148.271	182.864	62.2056	52.3958
1524	0	-302.738	200.749	870.589	-252.653	153.845	1129.53	-217.058	235.084	477.392	-201.856	258.861	95.0668	-245.729	378.449	34.3473	160.069	226.421	838.425	143.009	269.264	1072.97	125.941	224.734	498.183	141.194	-9.95184	153.321	182.636	63.8845	54.3266
1525	0	-305.002	202.915	870.385	-254.8	156.648	1129.62	-218.331	235.544	477.19	-201.952	258.913	94.8986	-245.711	378.542	34.4029	158.353	229.838	838.358	140.268	271.603	1072.91	125.606	234.713	499.38	140.55	-4.15001	158.78	182.215	65.5945	56.6872
1526	0	-307.129	205.261	870.153	-256.795	159.095	1129.85	-219.57	236.151	476.876	-202.084	258.992	94.698	-245.703	378.507	34.3924	156.844	233.135	838.506	138.117	274.499	1072.32	125.397	245.453	500.744	139.644	2.202	164.743	181.742	67.7621	59.5676
1527	0	-309.164	207.161	869.794	-258.959	162.179	1129.76	-220.892	236.325	476.669	-202.222	258.874	94.5385	-245.753	378.609	34.3924	155.668	236.273	838.824	135.807	277.978	1071.9	125.495	256.4	502.577	138.472	9.28706	171.029	181.018	70.08	62.9862
1528	0	-311.301	209.008	869.633	-260.884	164.815	1129.89	-222.066	236.622	476.361	-202.363	258.914	94.3939	-245.738	378.63	34.3574	154.499	239.408	839.192	133.37	280.122	1071.74	125.387	267.226	504.835	137.217	17.0585	177.251	180.011	72.8885	67.05
1529	0	-313.146	210.878	869.508	-262.897	167.193	1130	-223.4	236.479	476.183	-202.565	258.926	94.1819	-245.798	378.691	34.386	153.377	242.458	839.762	131.235	282.169	1071.35	125.698	278.241	507.232	135.842	25.4162	183.674	179.35	76.4624	71.4878
1530	0	-315.114	212.39	869.224	-264.751	170.533	1130.03	-224.509	236.386	475.875	-202.774	259.012	93.9663	-245.777	378.534	34.3056	152.388	245.307	840.525	128.969	282.796	1070.46	125.196	288.612	509.98	134.081	34.1071	189.979	178.191	80.444	76.5169
1531	0	-316.732	213.438	869.06	-266.567	173.165	1129.89	-225.625	236.527	475.784	-202.941	259.057	93.7735	-245.817	378.517	34.2763	151.259	248.048	841.359	127.644	286.486	1070.18	126.82	299.447	512.954	131.997	42.7975	196.039	177.079	85.3569	82.3561
1532	0	-318.408	214.63	868.681	-268.203	175.657	1129.99	-226.831	236.426	475.512	-203.077	259.053	93.6323	-245.83	378.733	34.3084	150.159	250.771	842.618	125.055	289.018	1069.97	126.216	308.93	516.309	129.566	51.432	201.728	174.953	91.5494	88.1844
1533	0	-319.723	214.736	868.118	-269.611	178.263	1130.25	-227.838	236.313	475.338	-203.258	259.074	93.4771	-245.745	378.368	34.1864	150.609	253.096	844.355	123.288	290.94	1069.24	126.346	318.422	519.466	127.046	60.284	207.108	172.411	98.4317	93.1242
1534	0	-321.198	215.293	867.9	-271.259	180.089	1129.92	-229.093	236.387	475.128	-203.554	259.294	93.3076	-245.876	378.698	34.2352	150.061	255.474	846.085	121.451	292.775	1068.65	126.296	327.236	522.897	124.179	67.8474	212.314	170.765	106.727	96.7595
1535	0	-322.149	215.396	867.635	-272.544	182.45	1129.83	-229.824	236.007	474.872	-203.539	259.045	93.2304	-245.943	378.694	34.1823	148.994	257.966	847.837	120.431	295.552	1067.69	126.436	335.596	526.245	121.552	76.2535	215.841	168.213	116.375	100.622
1536	0	-323.455	215.72	867.324	-273.922	184.976	1129.6	-230.7	235.976	474.722	-203.657	258.924	93.172	-245.928	378.71	34.187	148.132	260.231	849.417	118.489	297.643	1067.26	126.363	343.327	529.515	119.345	85.8521	218.011	165.571	127.577	103.518
1537	0	-324.525	216.113	867.165	-275.062	187.571	1129.52	-231.539	235.826	474.576	-203.818	258.772	93.1522	-245.963	378.55	34.1219	147.576	262.254	851.041	117.098	298.841	1066.75	126.125	350.796	532.676	117.125	96.4364	218.79	162.744	139.77	104.219
1538	0	-325.564	216.016	866.974	-275.857	187.918	1129.26	-232.251	235.902	474.546	-203.901	258.706	93.0996	-245.983	378.623	34.1356	146.963	264.144	852.494	116.164	300.888	1066.14	125.943	357.893	535.776	115.353	108.39	218.193	160.271	153.003	104.52
1539	0	-326.399	215.912	866.696	-276.447	188.258	1128.91	-232.758	235.972	474.43	-203.963	258.909	92.9585	-246.016	378.717	34.1617	146.471	265.974	853.957	115.374	303.219	1065.43	125.744	364.583	538.685	113.647	120.487	216.827	158.08	167.517	103.455
1540	0	-326.938	215.982	866.713	-276.741	188.772	1128.85	-233.486	236.425	474.483	-204.029	258.88	92.941	-246.018	378.65	34.1138	145.928	267.598	855.429	114.388	306.168	1065.08	125.596	371.044	541.322	112.1	132.926	214.576	154.699	182.814	101.408
1541	0	-328.381	217.688	866.603	-277.939	190.922	1128.67	-233.955	236.735	474.328	-204.094	258.902	92.9212	-245.912	378.349	34.0586	145.393	269.236	856.807	113.091	307.978	1065.19	125.442	377.273	543.698	110.74	146.102	211.475	152.173	199.196	99.1188
1542	0	-329.7	219.189	866.706	-279.013	192.867	1128.7	-234.302	236.84	474.387	-204.149	258.821	92.9215	-246.043	378.563	34.1028	144.766	270.917	858.064	112.293	309.874	1065.21	125.459	383.268	545.901	109.576	159.89	207.55	150.229	216.512	96.3158
1543	0	-329.594	218.499	866.5	-278.663	192.622	1128.42	-234.14	237.02	474.697	-204.198	258.747	92.9074	-245.96	378.372	34.0448	144.302	272.546	859.25	111.603	311.803	1065.25	125.267	388.739	547.942	108.736	174.171	202.985	148.258	234.217	93.7371
1544	0	-329.292	217.702	866.068	-278.115	192.268	1127.91	-234.929	237.553	474.344	-204.245	258.756	92.9335	-246.072	378.546	34.0556	143.928	274.091	860.249	110.785	314.29	1065.37	125.185	393.979	549.776	108.174	188.906	198.04	147.3	252.929	90.4059
1545	0	-328.029	216.97	866.303	-276.608	191.98	1128.07	-234.758	238.153	474.656	-204.307	258.627	92.9887	-246.118	378.609	34.0743	143.566	275.698	861.355	110.048	316.989	1065.57	125.139	398.863	551.393	108.059	204.1	192.614	146.616	272.182	87.3359
1546	0	-328.31	218.142	866.252	-276.644	193.596	1127.95	-235.407	239.037	474.424	-204.289	258.758	92.933	-246.069	378.595	34.0624	143.253	277.417	862.359	109.565	319.444	1065.56	124.914	403.377	552.744	108.191	219.582	186.947	146.463	291.926	84.4327
1547	0	-328.901	220.054	866.385	-276.99	195.952	1128.01	-235.581	239.683	474.481	-204.514	258.63	92.946	-246.129	378.58	34.1063	142.986	279.141	863.228	108.313	325.081	1066.13	124.724	407.555	553.809	108.76	235.453	181.181	146.803	311.826	81.6478
1548	0	-329.644	222.745	866.487	-277.487	199.087	1128.04	-235.245	240.214	474.687	-204.324	258.676	92.9924	-246.061	378.608	34.0651	142.859	280.924	863.95	108.091	326.541	1066.29	124.498	411.348	554.617	109.665	251.545	175.355	147.548	331.986	78.9867
1549	0	-330.551	226.047	866.357	-278.15	202.833	1127.83	-235.703	241.066	474.412	-204.296	258.734	92.9908	-246.086	378.605	34.1102	142.743	282.727	864.495	107.931	327.984	1066.45	124.107	414.82	555.184	110.987	267.853	169.601	148.704	352.224	76.8271
1550	0	-330.808	228.899	866.34	-278.162	206.129	1127.74	-235.602	242.038	474.563	-204.246	258.697	93.0652	-246.104	378.619	34.1129	142.883	284.673	865.036	107.774	329.869	1066.58	123.686	418.077	555.532	112.605	284.398	163.954	150.253	372.533	74.8334
1551	0	-330.979	231.301	866.324	-278.088	208.975	1127.65	-235.494	242.92	474.65	-204.458	258.67	93.0569	-246.076	378.581	34.1208	143.031	286.686	865.426	108.193	331.986	1066.56	123.36	421.067	555.649	114.538	300.906	158.615	152.111	392.526	73.3827
1552	0	-330.78	233.556	866.433	-277.645	211.674	1127.69	-235.079	243.599	474.807	-204.241	258.81	93.1159	-246.087	378.589	34.1307	143.35	288.829	865.849	107.749	334.023	1066.76	122.832	423.962	555.612	116.685	317.28	153.609	154.06	412.188	72.3129
1553	0	-330.745	235.827	866.476	-277.365	214.389	1127.66	-234.883	244.633	474.947	-204.186	258.784	93.1704	-246.076	378.585	34.1256	143.67	291.135	866.147	107.756	336.213	1066.72	121.859	427.097	555.228	119.113	333.473	148.917	156.678	431.951	71.9504
1554	0	-330.44	237.943	866.565	-276.814	216.949	1127.68	-234.728	245.417	475.007	-204.173	258.788	93.2004	-245.947	378.336	34.0979	144.054	293.437	866.188	108.416	338.483	1066.34	121.509	429.583	554.711	121.675	349.409	144.761	159.339	450.718	71.5975
1555	0	-330.002	240.034	866.78	-276.132	219.484	1127.82	-234.556	246.351	475.085	-204.065	258.749	93.2794	-246.057	378.615	34.1629	144.532	295.786	866.165	108.4	340.823	1066.31	121.277	431.849	554.115	124.264	365.091	140.923	162.115	469.497	71.9731
1556	0	-329.847	242.382	867.046	-275.732	222.276	1128.01	-234.374	247.493	475.241	-204.034	258.761	93.3207	-246.069	378.624	34.1309	144.963	298.174	866.068	108.756	343.187	1066.05	121.242	434.028	553.265	127.043	380.293	137.556	165.451	487.08	72.7518
1557	0	-329.766	245.033	867.184	-275.406	225.371	1128.07	-234.138	248.482	475.351	-203.969	258.742	93.399	-246.079	378.535	34.1193	145.391	300.552	865.714	109.258	345.668	1065.73	120.83	435.997	552.339	129.746	395.015	134.559	168.072	504.21	74.2741
1558	0	-328.87	246.509	867.307	-274.264	227.291	1128.12	-233.973	249.301	475.477	-203.931	258.674	93.4774	-245.928	378.34	34.1001	146.046	302.812	865.374	109.773	348.279	1065.35	120.749	437.867	551.338	132.56	409.204	132.1	170.962	520.524	75.8145
1559	0	-327.899	247.709	867.543	-273.049	228.935	1128.29	-233.688	250.475	475.621	-203.865	258.606	93.5754	-246.042	378.462	34.1069	146.582	305.143	864.819	110.563	350.97	1064.88	120.941	439.402	550.113	135.423	422.561	129.845	173.069	536.114	77.0764
1560	0	-328.053	249.625	867.798	-272.958	231.295	1128.47	-233.384	251.671	475.868	-203.768	258.671	93.6366	-246.061	378.493	34.1149	147.197	307.477	863.994	111.174	353.809	1064.44	120.947	440.829	548.936	138.065	435.371	128.053	175.737	550.826	79.4451
1561	0	-327.587	251.666	867.972	-272.247	233.779	1128.57	-233.011	252.61	476.061	-203.657	258.634	93.7046	-246.06	378.476	34.1101	147.844	309.816	863.073	112.047	356.872	1063.91	121.012	441.96	547.645	140.567	447.229	126.496	178.107	563.737	80.5263
1562	0	-326.941	253.921	868.129	-271.356	236.479	1128.65	-232.459	253.764	476.237	-203.583	258.65	93.836	-246.064	378.457	34.1268	148.503	312.106	862.262	112.884	359.959	1063.53	121.154	443.007	546.393	142.982	457.974	125.288	180.2	574.828	81.6157
1563	0	-325.828	254.743	868.578	-269.999	237.744	1129.03	-232.004	254.875	476.38	-203.469	258.65	93.949	-246.103	378.481	34.1148	149.055	314.525	861.196	113.843	363.265	1062.96	121.407	443.906	544.954	145.068	467.707	124.077	182.037	585.903	83.5378
1564	0	-324.846	256.213	868.835	-268.772	239.659	1129.21	-231.439	255.837	476.573	-203.334	258.632	94.0021	-246.131	378.533	34.1342	149.72	316.989	860.053	114.83	366.671	1062.48	121.781	444.817	543.408	146.965	476.096	123.118	183.851	595.303	85.3459
1565	0	-324.512	258.993	868.995	-268.192	242.883	1129.3	-231.102	257.327	476.481	-203.193	258.692	94.1206	-246.111	378.475	34.1085	150.247	319.577	858.841	115.731	370.241	1062.03	122.04	445.634	541.753	148.456	483.319	121.99	185.276	603.079	86.1516
1566	0	-323.731	261.138	869.337	-267.166	245.472	1129.57	-230.319	258.181	476.571	-202.957	258.745	94.2345	-246.127	378.474	34.0931	150.891	322.387	857.414	116.759	373.898	1061.58	122.33	446.501	540.322	149.768	489.025	121.065	186.395	609.18	86.4727
1567	0	-322.007	261.992	869.897	-265.198	246.77	1130.05	-229.781	259.952	477.065	-202.924	258.392	94.4312	-245.964	378.189	34.059	151.654	325.676	856.171	118.043	377.691	1061.13	122.696	447.36	538.766	150.827	493.34	119.774	187.36	613.869	86.5362
1568	0	-320.039	262.936	870.346	-262.984	248.157	1130.43	-229.093	261.137	477.309	-202.757	258.274	94.5611	-246.168	378.44	34.1052	152.348	329.67	855.08	119.277	381.622	1060.69	123.192	448.214	537.199	151.628	496.333	118.248	188.138	617.23	85.9126
1569	0	-318.278	264.329	870.808	-260.978	249.995	1130.82	-227.53	262.494	477.946	-202.45	258.734	94.6348	-246.204	378.463	34.0661	153.298	332.992	854.083	120.334	385.615	1060.41	124.291	448.905	535.656	151.863	498.073	116.414	188.635	618.735	84.8294
1570	0	-316.585	266.162	871.18	-259.041	252.272	1131.12	-227.212	264.05	477.84	-202.265	258.944	94.7352	-246.218	378.493	34.0832	154.484	335.834	852.721	121.814	389.773	1059.98	125.19	449.529	534.038	151.771	498.373	114.906	189.114	619.209	83.4495
1571	0	-314.379	267.933	871.572	-256.59	254.486	1131.44	-225.972	265.051	477.99	-202.086	259.006	94.9213	-246.249	378.408	34.0152	155.908	338.877	851.414	123.355	393.941	1059.61	124.716	449.921	531.986	151.412	497.728	113.318	188.902	618.524	80.471
1572	0	-312.801	270.4	872.084	-254.767	257.398	1131.87	-225.153	266.77	478.467	-201.878	259.111	95.0472	-246.284	378.429	33.9974	157.204	342.583	850.663	125.004	398.224	1059.25	125.138	450.374	530.239	150.844	496.805	111.714	189.048	617.862	77.6394
1573	0	-311.196	273.592	872.443	-252.917	261.034	1132.16	-223.845	268.488	478.755	-201.661	259.156	95.2002	-246.297	378.38	33.9817	158.577	346.818	849.957	126.558	402.559	1058.88	125.631	450.802	528.551	150.705	496.347	110.239	189.133	617.665	74.5687
1574	0	-308.976	275.777	873.126	-250.452	263.663	1132.77	-222.512	269.936	479.016	-201.409	259.201	95.3463	-246.335	378.421	33.9912	160.173	351.15	849.313	128.354	406.891	1058.62	126.172	451.368	527.109	150.829	496.768	109.132	189.433	618.527	72.2956
1575	0	-306.469	277.577	873.62	-247.7	265.906	1133.19	-221.266	271.667	479.463	-201.358	259.228	95.5258	-246.237	378.629	33.8362	161.794	355.509	848.396	130.48	411.282	1058.36	126.905	452.196	526.073	151.218	498.78	108.426	189.413	619.804	70.4715
1576	0	-303.924	279.741	874.126	-244.91	268.515	1133.62	-219.835	273.562	479.67	-200.797	259.064	95.9009	-246.306	378.295	33.947	163.336	359.802	847.738	132.794	415.543	1058.3	127.59	453.569	525.827	151.658	500.828	107.746	189.586	621.034	68.3327
1577	0	-301.656	282.159	874.54	-242.397	271.376	1133.96	-218.201	275.431	479.734	-200.536	258.882	96.2416	-246.319	378.188	33.9034	164.632	363.882	847.065	134.92	419.825	1058.29	128.956	455.384	525.681	152.146	501.834	107.202	189.502	621.796	66.4824
1578	0	-299.348	285.495	874.917	-239.844	275.156	1134.27	-216.818	277.286	480.322	-200.249	258.833	96.5939	-246.306	378.098	33.9101	166.379	368.197	846.754	137.087	424.117	1058.4	129.891	458.237	526.001	152.571	502.568	106.914	190.34	621.848	65.0877
1579	0	-297.058	288.404	875.408	-237.309	278.509	1134.68	-214.975	278.977	480.534	-199.982	258.729	96.8843	-246.301	378.082	33.9011	168.356	372.706	847.2	139.339	428.28	1058.57	131.174	461.8	526.53	152.938	503.33	106.684	190.555	622.051	63.3772
1580	0	-294.365	291.148	875.888	-234.371	281.697	1135.09	-213.295	280.869	481.147	-199.736	258.807	97.0868	-246.233	378.36	33.7623	170.641	377.083	847.827	141.851	432.424	1058.99	132.663	465.945	527.031	153.7	504.302	106.408	191.025	622.469	62.1214
1581	0	-291.654	293.822	876.161	-231.416	284.815	1135.29	-211.724	282.672	481.147	-199.393	258.78	97.3822	-246.277	378.124	33.9268	172.953	381.104	848.587	144.43	436.443	1059.4	134.06	470.298	527.42	154.371	505.227	106.152	191.335	623.251	60.7002
1582	0	-288.967	296.926	876.432	-228.484	288.363	1135.49	-210.176	284.914	481.563	-199.224	259.079	97.5875	-246.253	378.031	33.9236	175.503	385.226	849.582	146.973	440.38	1059.89	135.66	474.388	527.558	155.188	506.605	105.764	191.849	624.12	59.2478
1583	0	-286.24	300.022	876.589	-225.512	291.904	1135.57	-208.206	286.743	481.69	-199.127	259.255	97.8515	-246.214	377.998	33.9712	177.848	389.061	850.572	149.711	444.271	1060.32	137.275	478.327	527.544	155.767	507.834	105.382	192.496	624.64	58.1288
1584	0	-283.638	303.395	876.833	-222.665	295.72	1135.74	-206.759	288.95	482.096	-199.101	260.089	97.9243	-246.163	377.951	33.9688	180.376	393.251	851.304	152.774	448.095	1060.85	138.798	482.024	527.32	156.378	509.028	105.038	192.212	625.45	56.7116
1585	0	-281.21	307.576	877.116	-219.992	300.345	1135.95	-204.663	290.781	482.174	-199.021	260.433	98.21	-246.108	377.928	34.0045	183.102	397.546	851.836	155.465	451.826	1061.25	140.341	485.623	527.137	156.65	510.06	104.778	192.183	626.067	55.3539
1586	0	-278.562	311.829	877.12	-217.099	305.042	1135.88	-202.86	293.213	482.603	-198.816	260.559	98.5629	-246.063	377.874	34.0682	185.762	401.729	851.992	158.574	455.595	1061.63	141.831	489.098	526.942	156.924	511.1	104.489	191.927	626.338	54.4036
1587	0	-275.7	315.359	877.527	-213.992	309.016	1136.22	-200.9	295.309	482.843	-198.564	260.75	98.9244	-246.019	377.821	34.0966	188.673	406.049	852.007	161.944	459.312	1061.97	143.007	492.464	526.63	157.231	511.876	104.23	191.71	626.569	53.895
1588	0	-272.275	318.137	877.811	-210.322	312.238	1136.43	-199.114	297.833	483.252	-198.233	260.82	99.3528	-245.972	377.802	34.1127	191.627	410.342	851.818	165.026	463.127	1062.21	144.299	495.86	526.344	157.338	512.517	104.077	191.639	626.807	53.6317
1589	0	-268.642	320.459	877.92	-206.445	315.004	1136.46	-197.174	300.197	483.492	-198.087	261.415	99.7063	-245.775	377.831	34.0252	194.547	414.605	851.495	168.586	466.837	1062.51	145.621	499.183	526.108	157.393	513.108	103.951	191.585	627.027	53.5332
1590	0	-265.465	323.772	878.447	-203.022	318.761	1136.92	-195.52	302.874	483.87	-197.701	261.598	99.9993	-245.706	377.883	34.1018	197.468	418.772	851.238	171.607	470.804	1062.68	146.854	502.545	525.888	157.503	513.658	103.845	191.687	627.253	53.4468
1591	0	-262.785	327.92	878.631	-200.097	323.353	1137.03	-193.454	304.883	484.014	-197.364	261.773	100.481	-245.646	378.057	34.2681	200.203	422.903	850.819	175.171	474.756	1063.09	147.996	505.981	525.681	157.553	514.185	103.733	191.491	627.428	53.65
1592	0	-259.514	331.79	878.647	-196.581	327.667	1136.97	-191.806	307.265	484.361	-196.984	261.799	101.052	-245.552	378.168	34.2717	203.07	427.146	850.373	178.104	478.829	1063.31	149.236	509.441	525.43	157.604	514.79	103.648	191.396	627.655	53.6462
1593	0	-256.278	335.148	878.941	-193.101	331.469	1137.19	-190.224	310.258	484.669	-196.671	262.04	101.513	-245.483	378.055	34.329	205.836	431.431	849.862	181.39	482.998	1063.57	150.539	512.786	525.143	157.646	515.347	103.516	191.321	627.943	53.3941
1594	0	-253.437	338.713	879.271	-190.015	335.478	1137.45	-188.27	312.128	484.992	-196.28	262.428	102.03	-245.392	378.067	34.3559	208.502	435.473	849.461	184.576	487.328	1063.9	151.768	516.222	524.742	157.654	515.842	103.378	191.319	627.996	53.5413
1595	0	-250.14	341.44	879.682	-186.473	338.649	1137.78	-186.646	314.616	485.315	-196.015	262.735	102.585	-245.542	377.709	34.5062	210.986	439.521	849.052	187.665	491.719	1064.28	152.96	519.591	524.409	157.631	516.271	103.297	191.3	628.06	53.4473
1596	0	-248.224	347.452	880.181	-184.312	345.105	1138.21	-184.946	316.963	485.688	-195.533	262.64	103.201	-245.477	377.691	34.5652	213.552	443.584	848.67	190.686	496.234	1064.56	154.298	522.918	524.149	157.611	516.781	103.161	191.35	628.248	53.3378
1597	0	-245.678	352.115	880.585	-181.521	350.212	1138.54	-183.354	319.629	486.108	-195.382	263.251	103.834	-245.375	377.701	34.5673	216.087	447.661	848.332	193.74	500.855	1064.87	155.542	526.229	523.75	157.636	517.295	103.028	191.275	628.378	53.2847
1598	0	-242.925	355.511	880.901	-178.524	354.051	1138.78	-181.977	322.405	486.608	-194.915	263.286	104.401	-245.3	377.74	34.6096	218.549	451.88	847.922	196.629	505.544	1065.15	156.785	529.499	523.436	157.631	517.762	102.907	191.225	628.588	53.1503
1599	0	-240.165	358.958	881.367	-175.518	357.943	1139.17	-180.64	325.344	487.158	-194.691	264.23	105.065	-245.19	377.8	34.6014	220.956	455.984	847.531	199.272	510.366	1065.46	158.114	532.695	522.983	157.643	518.207	102.787	191.205	628.854	53.0451
1600	0	-237.124	362.221	881.825	-172.232	361.65	1139.56	-178.948	327.351	487.649	-194.661	264.653	105.93	-245.177	377.735	34.5628	223.373	460.137	847.132	202.32	515.395	1065.78	159.407	535.64	522.645	157.704	518.637	102.66	191.477	628.633	52.8198
1601	0	-234.971	365.051	882.904	-169.834	364.923	1140.57	-177.76	330.073	488.326	-194.253	265.001	107.011	-245.191	377.607	34.5317	225.847	464.141	846.806	204.983	520.256	1066.13	160.703	538.43	522.326	157.931	518.941	102.556	191.438	628.682	52.7333
1602	0	-232.049	368.978	883.427	-166.668	369.295	1141.01	-176.351	332.505	489.138	-193.979	265.74	107.91	-245.233	377.423	34.447	228.124	467.954	846.77	207.705	524.764	1066.47	161.917	541.016	521.999	157.823	519.261	102.455	190.913	628.135	51.9318
1603	0	-229.977	371.489	884.379	-164.35	372.25	1141.89	-175.498	335.682	490.146	-193.56	266.117	109.127	-245.201	377.224	34.259	230.53	471.82	846.714	210.382	529.262	1066.89	163.264	543.354	521.68	157.902	519.503	102.365	190.955	628.198	51.9117
1604	0	-227.691	374.179	885.612	-161.82	375.384	1143.05	-174.183	338.289	491.043	-193.084	266.915	110.425	-245.061	377.108	34.0591	232.707	475.531	846.676	213.016	533.099	1067.28	164.49	545.369	521.516	157.989	519.741	102.259	190.963	628.282	51.9157
1605	0	-224.955	378.173	886.793	-158.838	379.822	1144.16	-172.967	341.056	492.127	-192.27	267.901	111.64	-244.938	377.102	33.9864	234.813	479.089	846.749	215.71	536.354	1067.74	165.618	547.083	521.362	158.094	519.939	102.203	190.941	628.527	51.9128
1606	0	-223.084	379.816	888.358	-156.723	381.909	1145.65	-172.097	344.709	493.363	-191.717	268.375	113.156	-244.896	376.982	33.9186	236.7	482.515	846.987	219.097	533.43	1067.56	166.816	548.417	521.259	158.198	520.139	102.102	190.88	628.566	51.8318
1607	0	-221.024	382.191	889.999	-154.418	384.728	1147.22	-171.17	347.864	494.744	-190.544	268.739	114.869	-244.856	376.586	33.8508	238.79	485.582	847.301	221.933	532.859	1068.03	167.89	549.415	521.193	158.267	520.195	102.088	191.038	628.207	51.6885
1608	0	-218.799	384.633	891.605	-151.947	387.613	1148.75	-170.188	351.186	496.043	-189.4	269.883	116.39	-244.787	376.159	33.8046	240.639	488.574	847.628	224.418	535.154	1068.47	169.273	550.112	521.195	158.4	520.237	102.012	190.962	628.24	51.5876
1609	0	-216.764	386.869	893.336	-149.668	390.293	1150.41	-169.192	353.867	497.352	-188.137	271.164	117.955	-244.661	375.853	33.8212	242.236	491.182	848.049	226.752	538.958	1069.43	170.126	550.612	521.176	158.484	520.298	101.959	191.053	628.369	51.6847
1610	0	-214.887	388.891	895.083	-147.546	392.759	1152.08	-168.586	357.9	498.894	-186.73	272.509	119.701	-244.478	375.557	33.926	243.958	493.622	848.404	229.198	543.417	1069.96	171.457	550.791	521.205	158.608	520.334	101.941	190.854	628.5	51.5757
1611	0	-213.018	390.769	897.039	-145.432	395.081	1153.97	-167.561	360.371	500.314	-185.069	273.953	121.347	-244.229	375.254	34.0479	245.449	495.865	848.741	230.513	543.691	1070.47	172.55	550.928	521.333	158.742	520.355	101.85	190.794	628.566	51.5614
1612	0	-211.325	392.72	898.994	-143.494	397.476	1155.85	-166.789	363.383	502	-183.861	275.94	123.251	-243.887	375.098	34.1273	246.917	497.961	849.248	233.523	546.691	1071.58	173.575	550.498	521.439	158.862	520.331	101.764	190.946	628.658	51.5847
1613	0	-209.582	394.559	901.207	-141.506	399.76	1157.99	-166.435	368.335	503.648	-182.356	277.653	125.057	-243.288	375.109	34.2074	248.431	499.979	849.697	234.873	548.087	1072.28	175.577	550.229	521.585	159	520.231	101.725	190.884	628.71	51.5809
1614	0	-207.901	396.533	903.065	-138.885	401.065	1159.59	-166.506	372.779	505.538	-180.789	279.418	126.837	-242.804	374.903	34.4845	249.782	501.835	850.164	237.539	551.974	1073.28	175.751	550.013	521.787	159.107	520.17	101.661	191.069	628.72	51.5217
1615	0	-206.343	398.301	905.076	-136.387	402.165	1161.34	-166.646	376.653	506.921	-179.394	281.275	128.738	-242.564	374.367	34.9182	251.156	503.703	850.755	238.687	554.512	1074.42	177.481	549.5	521.781	159.232	520.088	101.603	190.769	628.957	51.7537
1616	0	-204.952	400.373	907.114	-134.056	403.569	1163.13	-166.65	381.066	508.411	-177.957	283.372	130.507	-242.289	373.213	35.1192	252.575	505.506	851.289	241.397	557.931	1075.1	179.451	548.915	521.957	159.328	519.913	101.648	190.667	629.076	51.7053
1617	0	-203.498	402.228	909.18	-131.971	406.11	1164.81	-166.453	385.043	509.824	-176.835	285.099	132.445	-241.7	373.176	35.452	253.985	507.373	851.999	241.797	559.585	1076.27	179.372	548.381	522.169	159.552	519.884	101.407	190.782	629.194	51.6897
1618	0	-202.134	404.057	910.9	-129.977	408.624	1166.16	-166.437	389.366	511.383	-175.393	287.148	134.156	-240.904	373.754	35.697	255.288	509.561	852.674	244.169	562.371	1077.32	180.883	547.922	522.283	159.626	519.828	101.297	190.865	629.113	51.7867
1619	0	-200.829	405.956	912.686	-127.748	409.836	1167.56	-166.184	393.732	512.809	-174.424	289.164	136.252	-240.176	374.312	36.3298	256.434	512.139	853.42	245.375	564.863	1077.66	182.024	547.463	522.382	159.771	519.745	101.224	191.012	629.651	52.3225
1620	0	-199.717	407.99	914.415	-125.712	411.182	1168.91	-167.306	400.828	514.773	-173.552	291.92	137.841	-239.637	375.319	36.9075	257.603	514.865	854.036	246.856	567.211	1078.77	183.265	547.077	522.526	159.814	519.635	101.202	191.009	629.645	52.3046
1621	0	-198.415	410.104	915.965	-123.486	412.61	1170.08	-167.436	405.264	515.647	-173.115	294.497	139.814	-239.487	376.332	37.7933	258.759	517.358	854.469	248.131	569.257	1079.24	184.267	546.791	522.528	159.869	519.536	101.025	191.104	629.552	52.4049
1622	0	-197.18	412.186	917.589	-121.326	414.004	1171.32	-167.596	409.746	516.831	-172.779	297.47	141.398	-239.616	377.967	38.592	259.901	519.476	854.812	249.769	573.718	1079.95	185.31	546.606	522.525	159.929	519.436	100.958	191.096	629.566	52.4403
1623	0	-196.032	414.469	919.023	-119.255	415.6	1172.37	-167.699	414.355	517.68	-172.583	300.779	142.963	-240.014	380.065	39.4787	261.291	521.1	855.082	251.296	575.889	1080.43	186.441	546.464	522.521	159.985	519.395	100.879	191.089	629.509	52.4323
1624	0	-194.862	416.948	920.363	-117.71	418.167	1173.18	-168.364	419.7	519.312	-172.962	304.714	144.35	-240.717	382.657	40.3216	262.611	522.659	855.227	252.952	577.221	1080.66	187.365	546.494	522.494	160.025	519.3	100.831	191.055	629.488	52.4095
1625	0	-193.713	419.157	921.416	-116.109	419.252	1173.91	-168.554	424.548	520.062	-173.456	308.893	145.458	-241.758	385.93	41.0604	264.087	524.387	855.226	254.165	580.887	1081.24	188.487	546.694	522.457	160.06	519.317	100.748	191.098	629.526	52.4672
1626	0	-192.669	421.62	922.645	-114.613	420.591	1174.81	-168.954	428.955	521.05	-174.379	313.749	146.384	-243.097	390.115	41.6905	265.082	526.558	855.395	255.614	582.551	1081.61	189.456	547.14	522.45	160.075	519.307	100.677	191.19	629.475	52.4624
1627	0	-191.452	424.059	923.287	-112.945	421.907	1175.13	-169.574	433.479	522.051	-175.71	318.947	147.202	-244.775	394.863	42.4113	266.258	528.757	855.423	257.262	583.937	1081.76	190.372	547.563	522.332	160.161	519.379	100.511	191.099	629.495	52.457
1628	0	-190.317	426.294	924.242	-111.358	423.018	1175.77	-170.263	438.217	522.974	-177.272	324.73	147.816	-246.669	400.289	42.8408	267.253	530.986	855.402	258.829	586.021	1081.86	191.196	548.176	522.241	160.127	519.293	100.549	191.099	629.52	52.4355
1629	0	-189.225	428.591	925.111	-109.815	424.192	1176.31	-170.813	442.69	523.792	-179.143	331.395	148.14	-248.842	406.573	43.3651	268.27	533.24	855.342	259.968	587.506	1082.13	192.076	548.946	522.051	160.152	519.337	100.499	191.136	629.49	52.4481
1630	0	-188.295	431.102	925.878	-108.433	425.579	1176.76	-171.487	447.279	524.55	-181.388	338.222	148.388	-251.183	413.987	43.7557	269.199	535.387	855.254	261.399	589.825	1082.29	192.688	549.83	521.89	160.225	519.331	100.493	191.12	629.543	52.4664
1631	0	-187.195	433.59	926.405	-106.882	426.944	1176.96	-172.348	452.091	525.318	-183.864	345.943	148.382	-253.786	421.837	43.9922	270.222	537.454	855.136	262.596	591.658	1082.48	193.55	550.98	521.749	160.233	519.375	100.426	191.051	629.583	52.3392
1632	0	-186.18	435.906	927.127	-105.415	428.136	1177.36	-172.596	456.27	526.053	-186.67	354.063	148.22	-256.589	430.542	44.2811	271.339	539.488	855.052	263.965	593.876	1082.7	193.911	552.157	521.533	160.243	519.463	100.43	191.131	629.573	52.3424
1633	0	-185.062	438.158	927.44	-103.846	429.265	1177.35	-173.3	461.015	526.916	-189.667	362.62	148.121	-259.175	440.049	44.1721	272.277	541.597	854.915	265.244	596.143	1082.9	194.481	553.556	521.305	160.238	519.548	100.401	191.065	629.617	52.3222
1634	0	-184.172	440.594	927.854	-102.504	430.577	1177.44	-173.767	465.318	527.462	-192.575	371.24	147.737	-261.979	450.221	44.3666	273.253	543.72	854.774	266.297	597.599	1082.88	194.851	555.074	521.125	160.236	519.614	100.416	191.124	629.611	52.4476
1635	0	-183.304	442.933	928.187	-101.184	431.793	1177.46	-174.667	470.073	528.221	-196.168	381.363	147.441	-264.733	461.101	44.2451	273.927	545.914	854.496	267.628	600.328	1082.85	195.336	556.569	520.876	160.147	519.668	100.417	190.81	629.766	52.4418
1636	0	-182.591	445.023	928.53	-100.02	432.76	1177.48	-175.303	474.913	528.911	-199.626	391.651	147.18	-267.452	472.617	44.2645	274.531	548.227	854.385	268.348	600.855	1082.98	195.516	558.282	520.598	160.078	519.739	100.424	190.909	629.754	52.52
1637	0	-181.863	447.202	928.936	-98.8401	433.815	1177.56	-175.765	479.905	529.345	-203.185	402.069	146.852	-269.974	484.838	44.3101	275.049	550.555	854.095	269.666	601.877	1082.88	195.76	559.812	520.291	159.998	519.798	100.443	190.827	629.832	52.4719
1638	0	-181.102	449.538	929.058	-97.6278	435.027	1177.36	-176.445	485.221	530.027	-206.479	412.652	146.602	-272.333	497.385	44.54	275.46	552.825	853.802	270.739	602.605	1082.63	195.91	561.558	520.032	159.9	519.825	100.485	190.525	629.281	51.8296
1639	0	-180.584	451.623	929.262	-96.6577	435.989	1177.24	-177.042	490.558	530.646	-209.755	423.716	146.444	-274.512	510.231	45.0544	275.985	555.083	853.349	271.715	604.207	1082.76	196.064	563.336	519.761	159.859	519.889	100.493	190.844	629.766	52.5561
1640	0	-180.149	453.606	929.402	-95.7718	436.848	1177.06	-177.63	496.077	531.184	-212.834	434.721	146.448	-276.626	523.29	45.8922	276.456	557.299	852.954	272.569	605.108	1082.4	196.138	564.944	519.441	159.772	519.942	100.51	190.865	629.197	51.9159
1641	0	-179.554	455.993	929.563	-94.7251	438.112	1176.9	-178.234	501.708	531.844	-215.576	446.136	146.414	-278.782	536.846	47.1765	276.934	559.219	852.62	273.651	607.326	1082.43	196.172	566.583	519.084	159.65	519.972	100.53	190.531	629.306	51.968
1642	0	-179.209	458.196	929.709	-93.9283	439.192	1176.72	-178.772	507.57	532.5	-218.039	456.832	146.485	-280.682	550.048	48.7202	277.251	560.927	852.211	274.303	607.882	1082.3	196.227	568.279	518.799	159.498	520.015	100.524	190.962	629.776	52.7763
1643	0	-178.911	460.561	929.925	-93.1793	440.433	1176.62	-179.386	513.665	533.143	-220.81	468.711	146.902	-282.549	563.282	50.6603	278.156	562.253	851.966	275.411	609.616	1082.34	196.191	570.042	518.496	159.371	520.072	100.542	190.993	629.776	52.7321
1644	0	-178.553	463.029	929.971	-92.3688	441.777	1176.34	-179.855	519.843	533.784	-222.984	480.05	147.249	-284.234	576.189	51.9674	278.519	563.714	851.534	275.976	612.039	1082.47	196.171	571.826	518.162	159.224	520.091	100.526	190.862	629.79	52.7116
1645	0	-178.399	465.285	930.093	-91.764	442.911	1176.14	-180.268	526.081	534.566	-224.936	491.426	147.627	-285.958	589.43	53.9396	278.687	565.667	851.217	276.643	613.964	1082.46	196.13	573.654	517.773	159.085	520.237	100.569	190.595	629.22	52.1877
1646	0	-178.17	467.972	930.294	-91.0833	444.474	1176.02	-180.695	532.811	535.329	-226.684	502.685	148.176	-287.607	602.399	55.8869	278.73	567.834	850.888	276.999	615.097	1082.67	196.018	575.55	517.481	158.914	520.363	100.531	190.599	629.218	52.1415
1647	0	-177.934	470.538	930.398	-90.3956	445.917	1175.8	-181.134	539.23	536.098	-228.433	513.927	148.755	-289.001	614.845	57.8321	278.673	570.055	850.58	278.002	616.746	1082.5	195.758	577.435	517.15	158.755	520.494	100.558	190.613	629.272	52.2232
1648	0	-177.91	473.032	930.557	-89.9202	447.287	1175.64	-181.66	546.045	536.993	-229.454	525.438	149.399	-290.289	627.427	59.7211	278.6	572.363	850.282	278.243	618.001	1082.7	195.581	579.33	516.845	158.592	520.665	100.573	190.58	629.247	52.182
1649	0	-177.776	475.83	930.477	-89.3348	448.962	1175.24	-181.642	552.458	537.854	-230.579	536.445	150.109	-291.42	639.369	61.7456	278.695	574.459	849.977	278.699	618.473	1082.59	195.294	581.235	516.335	158.447	520.802	100.555	190.63	629.331	52.2692
1650	0	-177.658	478.631	930.525	-88.7648	450.639	1174.96	-182.11	559.606	538.458	-231.376	547.199	150.908	-292.298	651.592	63.7649	278.77	576.781	849.707	279.386	620.38	1082.8	195.123	583.167	516.118	158.284	520.944	100.534	190.653	629.318	52.286
1651	0	-177.72	481.421	930.738	-88.3751	452.306	1174.85	-182.218	566.528	539.386	-231.987	558.226	151.694	-293.153	662.915	65.8555	278.591	578.912	849.437	279.488	622.082	1083.02	194.866	585.008	515.842	158.18	521.034	100.515	190.65	629.351	52.3109
1652	0	-177.594	484.406	930.613	-87.7974	454.167	1174.41	-182.458	573.328	540.335	-231.987	568.092	152.564	-293.761	674.226	67.8223	278.451	581.245	849.19	279.887	623.551	1082.92	194.58	586.905	515.424	158.075	521.192	100.488	190.616	629.431	52.3098
1653	0	-177.726	487.193	930.684	-87.8435	456.764	1174.27	-182.778	580.641	541.111	-232.028	578.726	153.467	-294.275	685.381	69.7511	278.346	583.425	848.963	280.097	626.648	1083.13	194.329	588.817	515.125	158.128	521.314	100.645	190.685	629.453	52.3995
1654	0	-177.86	490.16	930.85	-86.9723	456.893	1174.79	-182.702	587.256	542.043	-231.923	588.852	154.34	-294.506	696.307	71.7506	278.254	585.645	848.792	280.717	630.152	1083.39	194.115	590.696	514.77	158.07	521.462	100.676	190.612	629.4	52.3619
1655	0	-177.839	493.346	930.772	-87.0638	457.865	1174.48	-182.698	594.085	542.961	-231.922	599.132	155.287	-294.574	707.126	73.539	278.102	587.861	848.587	280.737	630.345	1083.5	193.78	592.569	514.429	157.896	521.695	100.723	190.862	628.865	52.1245
1656	0	-178.124	496.505	930.824	-87.0631	459.832	1173.69	-182.379	600.527	543.862	-231.573	609.308	156.133	-294.328	717.753	75.3067	277.906	590.049	848.427	280.99	632.377	1083.62	193.475	594.517	514.121	157.782	521.836	100.592	191.124	629.181	52.565
1657	0	-178.21	499.626	930.752	-87.2107	461.833	1173.34	-182.975	608.733	544.926	-231.279	619.049	157.035	-294.014	728.408	76.9966	277.344	592.147	848.048	281.024	634.015	1083.59	193.136	596.314	513.753	157.608	522.034	100.645	190.926	628.847	52.2267
1658	0	-178.486	502.855	930.772	-87.182	463.606	1172.87	-182.572	614.566	545.749	-230.738	628.479	157.811	-293.274	738.611	78.4265	277.309	594.355	848.095	281.155	635.118	1083.55	192.883	598.136	513.326	157.481	522.209	100.633	190.903	628.823	52.2383
1659	0	-178.715	505.952	930.575	-87.4068	465.327	1172.52	-182.422	621.047	546.431	-230.241	638.366	158.693	-292.514	749.508	80.0718	277.051	596.436	847.982	281.552	635.873	1083.8	192.459	600.002	512.934	157.387	522.346	100.671	190.914	628.806	52.275
1660	0	-179.043	509.533	930.456	-87.5026	466.913	1172.05	-182.512	627.761	547.093	-229.67	647.966	159.411	-291.126	759.302	81.4287	276.825	598.542	847.774	282.008	636.685	1083.86	192.181	601.843	512.642	157.288	522.504	100.729	190.887	628.769	52.2341
1661	0	-179.256	512.743	930.231	-87.7648	468.743	1171.48	-182.451	635.173	547.851	-229.181	657.614	160.186	-289.715	769.565	82.7244	276.627	600.63	847.676	282.065	638.027	1084.02	191.847	603.672	512.215	157.23	522.693	100.7	190.93	628.931	52.3641
1662	0	-179.671	516.089	930.14	-88.0621	470.393	1171	-182.228	641.344	548.496	-228.445	667.222	160.857	-288.058	779.962	83.9205	276.348	602.66	847.553	281.933	639.134	1083.96	191.661	605.4	511.871	157.143	522.784	100.761	190.881	628.795	52.2661
1663	0	-179.965	519.577	929.812	-88.3654	472.271	1170.5	-181.523	646.769	548.87	-227.852	676.444	161.476	-286.477	790.312	85.0898	276.146	604.72	847.451	282.273	640.239	1083.89	191.306	607.199	511.525	157.023	523.083	100.668	190.841	628.787	52.2757
1664	0	-180.341	522.965	929.449	-88.8701	474.151	1170.02	-181.458	653.534	549.338	-227.165	685.566	162.099	-284.716	800.238	86.3199	275.904	606.763	847.247	282.291	641.356	1084.07	190.949	609.031	511.168	156.93	523.273	100.656	190.864	628.793	52.3036
1665	0	-180.832	526.44	928.998	-89.3979	475.804	1169.44	-180.94	659.254	549.593	-226.424	694.692	162.613	-283.021	810.148	87.2778	275.72	608.766	847.172	282.286	642.668	1084.17	190.705	610.711	510.832	156.86	523.427	100.675	190.873	628.799	52.2861
1666	0	-181.324	530.104	928.646	-89.9132	478.017	1168.81	-180.479	665.49	549.909	-225.659	703.291	162.973	-281.455	819.87	88.2806	275.49	610.774	847.024	282.191	643.881	1084.24	190.591	612.569	510.432	156.788	523.661	100.645	190.509	629.147	52.2364
1667	0	-181.692	533.582	928.086	-90.6297	480.288	1168.29	-179.921	671.04	549.99	-224.75	711.881	163.342	-279.482	829.025	89.1083	275.277	612.591	847.013	282.213	645.335	1084.35	190.428	614.303	510.059	156.741	523.887	100.564	190.438	629.011	52.1081
1668	0	-182.204	537.152	927.474	-91.2494	482.311	1167.55	-178.786	675.25	549.806	-223.914	719.92	163.655	-277.727	838.199	90.0051	275.211	614.456	846.884	281.755	646.753	1084.36	190.286	616.14	509.702	156.636	523.993	100.66	190.446	629.028	52.0769
1669	0	-182.446	540.993	926.908	-91.9225	484.485	1166.76	-178.27	680.683	549.705	-222.948	728.102	163.933	-275.823	846.822	90.8272	274.972	616.19	846.784	281.628	648.765	1084.5	190.364	618.073	509.306	156.464	524.296	100.626	190.444	629.058	52.079
1670	0	-182.914	544.569	926.204	-92.7512	486.626	1166.11	-177.471	685.995	549.589	-221.961	735.801	164.036	-273.943	855.307	91.3238	274.748	618.025	846.644	281.263	650.939	1084.4	190.52	619.684	508.812	156.416	524.413	100.686	190.439	629.097	52.0833
1671	0	-183.433	548.124	925.619	-93.4612	489.073	1165.17	-176.667	690.949	549.3	-220.866	743.049	163.98	-271.98	863.426	91.8382	274.511	619.749	846.531	281.046	651.953	1084.62	190.005	621.492	508.553	156.291	524.557	100.699	190.457	629.144	52.0683
1672	0	-183.796	551.972	924.789	-94.2594	491.299	1164.45	-175.714	695.347	548.761	-219.712	750.522	164.024	-270.124	871.018	92.3071	274.211	621.559	846.386	280.718	653.202	1084.64	189.864	623.413	508.08	156.235	524.64	100.732	190.594	629.223	52.2182
1673	0	-184.237	555.545	923.95	-95.2349	493.738	1163.63	-174.929	700.317	548.542	-218.607	757.322	163.841	-268.272	878.548	92.5969	274.004	623.315	846.241	280.352	655.004	1084.56	189.857	625.145	507.651	156.189	524.787	100.808	190.585	629.277	52.2201
1674	0	-184.747	559.341	923.272	-95.8407	497.373	1162.42	-173.882	704.309	547.756	-217.303	763.708	163.647	-266.331	885.362	92.8656	274.213	624.871	845.973	279.983	655.579	1084.49	189.85	626.956	507.211	156.201	524.888	100.871	190.578	629.327	52.2167
1675	0	-185.101	563.143	922.286	-97.2724	498.934	1161.86	-172.931	708.328	547.102	-215.999	769.939	163.241	-264.353	891.909	92.8488	274.001	626.53	845.815	279.868	653.987	1084.63	189.81	628.657	506.833	156.154	525.014	101.053	190.595	629.349	52.2006
1676	0	-185.433	566.708	921.282	-98.2893	501.174	1160.91	-171.945	712.432	546.297	-214.468	775.209	162.816	-262.443	898.056	92.5167	273.259	628.275	845.831	279.8	653.978	1084.62	189.798	630.415	506.408	156.085	525.131	101.13	190.62	629.408	52.1481
1677	0	-185.914	570.34	920.306	-99.3886	503.911	1160.07	-171.051	716.074	545.539	-213.012	780.746	162.128	-260.513	903.545	92.1732	273.001	630.001	845.754	279.147	655.482	1084.55	189.789	632.162	505.962	156.054	525.225	101.182	190.618	629.42	52.1859
1678	0	-186.289	573.932	919.262	-100.569	506.43	1158.97	-170.206	719.946	544.685	-211.457	785.989	161.635	-258.468	908.891	91.4879	272.663	631.644	845.626	278.602	657.087	1084.5	189.736	633.763	505.587	155.98	525.328	101.258	190.62	629.435	52.1982
1679	0	-186.747	577.494	918.163	-101.693	509.286	1158.22	-169.288	723.58	543.581	-209.963	790.831	160.704	-256.427	913.699	90.5649	272.396	633.29	845.513	278.354	657.799	1084.52	189.472	635.471	505.204	155.921	525.44	101.307	190.619	629.469	52.2058
1680	0	-187.317	581.04	917.22	-103.013	511.642	1157.5	-168.524	727.286	542.901	-208.427	794.553	159.861	-254.217	918.174	89.3639	272.066	635.007	845.394	277.849	659.873	1084.39	189.312	637.133	504.772	155.89	525.531	101.378	190.921	630.105	52.5695
1681	0	-187.841	584.402	916.209	-104.204	514.674	1156.15	-167.668	730.54	541.625	-206.538	799.015	158.882	-251.947	922.245	87.9192	271.702	636.664	845.334	277.201	662.026	1084.41	189.129	638.727	504.397	155.862	525.581	101.425	190.955	630.132	52.5641
1682	0	-188.399	587.837	915.05	-105.63	518.033	1155.41	-167.634	734.921	540.494	-204.661	803.053	157.655	-249.741	926.239	86.4628	271.639	638.339	845.357	276.599	662.017	1084.44	188.876	640.306	504.066	155.797	525.675	101.495	190.962	630.159	52.5487
1683	0	-189.008	591.351	913.933	-107.408	520.534	1154.47	-165.869	736.316	539.23	-202.789	806.315	156.419	-247.059	929.436	84.3963	270.978	639.922	845.188	275.922	663.06	1084.49	188.662	641.808	503.812	155.785	525.806	101.576	190.978	630.19	52.5507
1684	0	-189.692	594.765	912.719	-108.557	523.173	1153.54	-164.767	738.278	537.575	-201.326	809.34	155.283	-244.514	932.632	82.3499	270.593	641.599	845.116	275.153	664.062	1084.45	188.734	643.011	503.435	155.747	525.883	101.634	190.987	630.161	52.5651
1685	0	-190.347	598.291	911.528	-109.991	526.329	1152.29	-164.082	740.722	536.256	-199.34	812.73	153.925	-241.818	935.447	80.0253	270.132	643.246	845.019	274.637	665.623	1084.63	188.615	644.37	503.133	155.698	525.957	101.698	190.972	630.186	52.5525
1686	0	-191.016	601.695	910.215	-111.4	529.283	1151.5	-163.149	742.744	534.709	-198.017	814.304	152.23	-239.091	937.812	77.6042	269.697	644.852	844.978	273.87	667.077	1084.69	188.608	645.548	502.845	155.67	526.009	101.729	191.001	630.171	52.5716
1687	0	-191.662	604.89	909.068	-112.789	532.03	1150.87	-162.417	744.885	533.094	-196.558	815.952	150.98	-236.385	940.169	75.0962	269.306	646.423	844.994	273.058	668.344	1084.81	188.495	646.808	502.603	155.616	526.196	101.854	191.004	630.214	52.5523
1688	0	-192.211	608.378	907.794	-114.525	531.814	1149.33	-161.489	746.548	531.277	-194.608	819.216	149.254	-233.958	942.898	72.6417	268.817	648.048	844.986	272.337	669.743	1084.91	188.139	648.07	502.408	155.508	526.207	101.835	190.989	630.181	52.5773
1689	0	-192.784	611.665	906.616	-115.744	535.433	1148.9	-160.242	747.094	528.926	-193.149	821.147	147.355	-231.238	944.854	70.0755	268.288	649.609	845.019	271.219	671.439	1085.04	187.8	649.205	502.154	155.464	526.253	101.875	191.031	630.177	52.575
1690	0	-193.509	615.033	905.244	-117.257	539.908	1147.72	-159.206	747.801	526.979	-191.542	822.979	145.511	-228.511	946.647	67.4603	267.692	651.15	845.088	270.338	672.644	1085.17	187.587	650.347	501.94	155.412	526.328	101.913	191.26	630.214	52.5813
1691	0	-194.233	618.6	903.919	-119.326	542.829	1147.06	-158.307	748.977	524.877	-190.011	824.75	143.546	-225.438	948.411	64.8539	267.102	652.695	845.155	269.281	674.711	1085.37	187.348	651.463	501.779	155.381	526.441	101.952	191.3	629.935	52.5257
1692	0	-195.04	622.036	902.662	-120.918	546.157	1146.34	-157.226	749.24	522.574	-188.722	826.135	141.677	-222.046	950.149	61.9226	266.518	654.278	845.235	268.2	676.167	1085.51	187.079	652.57	501.511	155.295	526.526	102.008	191.303	630.205	52.6071
1693	0	-195.728	625.619	901.154	-122.942	550.662	1145.25	-156.05	749.368	520.189	-187.154	827.481	139.722	-219.281	950.754	59.2367	265.813	655.871	845.333	267.025	677.93	1085.61	186.708	653.57	501.292	155.275	526.586	102.032	191.156	630.169	52.669
1694	0	-196.522	629.174	899.726	-124.81	555.421	1144.43	-155.053	749.257	517.719	-185.759	828.616	137.663	-217.039	951.678	56.7392	265.082	657.53	845.486	265.863	679.642	1085.74	186.098	654.569	501.098	155.215	526.62	102.086	192.014	629.658	52.6908
1695	0	-197.34	632.916	898.255	-127.052	559.441	1143.64	-153.928	749.01	515.387	-184.201	829.136	135.471	-214.91	952.784	54.1958	264.244	659.118	845.552	264.701	681.366	1085.89	185.839	655.674	500.961	155.151	526.653	102.087	192.048	629.62	52.6989
1696	0	-198.329	636.674	896.815	-128.973	563.781	1142.37	-153.067	749.025	513.083	-182.75	829.166	133.215	-212.49	952.979	51.4591	263.372	660.757	845.603	263.187	683.284	1086	185.48	656.725	500.812	155.097	526.679	102.099	192.041	629.587	52.7315
1697	0	-199.104	640.385	895.425	-131.277	567.834	1141.69	-152.601	749.259	510.904	-181.081	829.701	130.722	-210.145	952.793	48.5786	262.532	662.425	845.612	262.068	685.1	1086.11	184.958	657.871	500.572	154.942	526.724	102.074	191.821	629.652	52.636
1698	0	-199.922	644.124	893.876	-133.42	572.411	1140.41	-151.586	748.631	508.542	-179.593	828.179	128.105	-207.566	951.271	45.3163	261.515	664.214	845.569	260.572	686.837	1086.23	184.275	659.093	500.278	154.879	526.727	102.086	191.842	629.585	52.6495
1699	0	-200.888	647.772	892.258	-135.644	576.491	1139.69	-151.009	748.931	506.235	-177.676	827.598	125.301	-205.362	949.967	41.8688	260.601	666.077	845.542	259.011	689.011	1086.23	183.655	660.268	500.009	154.782	526.703	102.109	192.07	629.501	52.8375
1700	0	-201.685	651.547	890.481	-137.986	580.618	1138.42	-150.757	749.736	504.026	-176.308	824.522	122.474	-203.016	947.871	37.8397	259.668	668	845.481	257.333	691.546	1086.32	182.848	661.696	499.691	154.688	526.695	102.117	192.092	629.462	52.8406
1701	0	-202.715	655.211	888.608	-140.336	584.096	1137.45	-150.488	749.968	501.67	-174.759	821.747	119.419	-200.631	945.67	35.2734	258.461	670.073	845.414	255.812	693.836	1086.28	182.193	663.289	499.316	154.623	526.745	102.16	192.111	629.396	52.8751
1702	0	-203.529	658.935	886.878	-141.811	589.373	1135.47	-150.178	750.057	499.192	-172.457	819.836	116.958	-198.795	943.574	35.6847	257.39	672.126	845.201	254.256	695.44	1086.3	181.305	664.874	498.896	154.534	526.74	102.201	192.122	629.364	52.8839
1703	0	-204.484	662.292	885.087	-144.179	591.675	1134.75	-149.67	749.941	496.651	-170.902	817.853	114.938	-197.243	944.208	36.6794	256.232	674.414	844.905	252.436	698.45	1085.91	180.378	666.816	498.307	154.445	526.82	102.339	192.132	629.314	52.9093
1704	0	-205.526	665.984	883.128	-146.913	596.852	1133.29	-148.868	749.956	494.08	-170.115	817.281	112.617	-195.577	944.544	37.6198	255.056	676.646	844.547	250.643	701.414	1085.7	179.517	668.565	497.809	154.337	526.855	102.427	192.133	629.28	52.9198
1705	0	-206.616	669.486	881.139	-149.694	601.839	1131.79	-148.224	749.766	491.592	-169.36	816.761	111.178	-193.833	945.095	38.6731	253.792	679.097	844.15	248.746	703.718	1085.36	178.781	670.665	497.341	154.211	526.887	102.496	192.172	629.222	52.9491
1706	0	-207.792	673.195	879.017	-152.563	607.033	1130.16	-147.939	749.624	489.219	-168.406	816.84	109.677	-191.963	944.77	39.0659	252.478	681.647	843.641	246.779	706.291	1085.09	177.827	672.647	496.603	154.103	526.918	102.587	192.17	629.19	52.9505
1707	0	-208.94	676.765	876.907	-154.655	610.818	1128.68	-147.939	749.662	487.149	-167.245	816.289	107.842	-191.799	944.502	39.1742	251.156	684.31	843.169	244.825	709.556	1084.55	177.267	674.852	495.847	153.91	526.918	102.682	192.183	629.162	52.9608
1708	0	-210.05	680.24	874.856	-156.895	615.642	1127.88	-147.908	750.378	485.264	-165.448	815.395	106.228	-191.935	944.443	39.0895	249.696	687.072	842.545	242.522	712.251	1084.11	176.171	677.013	495.183	153.882	527.055	102.731	192.13	629.078	52.9177
1709	0	-211.414	683.962	873.015	-158.002	619.689	1125.97	-147.916	752.22	483.928	-164.137	816.538	105.593	-191.854	944.541	39.0826	247.958	689.883	841.961	240.623	715.628	1083.66	175.315	679.2	494.531	153.778	526.972	102.882	192.2	629.118	52.9733
1710	0	-212.879	687.458	871.471	-159.21	623.509	1124.37	-147.955	754.629	483.033	-162.828	817.43	104.931	-191.413	943.999	39.1021	246.284	692.827	841.332	238.438	719.236	1083.14	174.072	681.195	493.928	153.593	526.997	102.994	192.209	629.047	52.8561
1711	0	-214.333	690.962	870.089	-160.407	627.339	1122.93	-147.446	757.743	482.332	-161.116	817.739	104.332	-191.234	943.839	39.2046	244.6	695.807	840.806	236.227	722.603	1082.54	172.946	683.111	493.271	153.507	527.042	103.169	192.278	629.018	52.829
1712	0	-215.87	694.332	869.21	-161.687	631.033	1121.99	-146.991	760.815	481.902	-159.689	818.679	104.159	-191.182	943.883	39.2412	242.937	698.782	840.316	233.872	726.069	1082.03	171.706	684.918	492.76	153.411	527.063	103.334	191.876	629.357	52.8553
1713	0	-217.385	697.471	868.691	-162.945	634.498	1121.41	-146.944	763.857	481.743	-159.143	819.69	104.144	-191.199	944.092	39.384	241.085	701.88	839.87	231.568	729.866	1081.67	170.948	686.707	492.364	153.313	527.125	103.567	191.96	628.695	52.5993
1714	0	-218.996	700.263	868.563	-164.299	637.614	1121.22	-147.556	766.873	481.789	-158.849	820.251	104.07	-191.243	944.21	39.3975	239.309	704.897	839.484	229.317	733.157	1081.42	169.662	688.041	492.059	153.223	527.162	103.74	192.024	628.452	52.4188
1715	0	-220.722	702.89	868.623	-165.768	640.566	1121.22	-148.487	769.038	481.957	-158.705	820.282	103.93	-191.307	944.247	39.2376	237.369	707.859	839.074	227.052	736.545	1081.16	168.342	689.053	491.949	153.119	527.164	103.972	192.223	628.445	52.425
1716	0	-222.694	705.219	869.15	-167.484	643.22	1121.69	-150.032	770.318	482.23	-158.904	820.257	103.851	-191.418	944.195	39.2138	235.404	710.603	838.881	224.791	740.55	1080.99	167.039	689.763	492.062	153.01	527.227	104.181	192.245	628.45	52.4289
1717	0	-224.567	707.384	869.932	-169.1	645.71	1122.41	-151.624	771.169	482.589	-159.156	820.17	103.729	-191.574	944.173	39.1418	233.451	713.164	838.765	222.324	745.052	1080.88	165.969	690.135	492.409	152.821	527.258	104.415	192.32	628.536	52.4315
1718	0	-226.5	709.219	870.928	-170.776	647.87	1123.35	-153.294	771.221	482.788	-159.407	820.102	103.649	-191.646	944.162	39.1055	231.437	715.516	838.762	220.071	749.191	1080.75	165.012	690.297	492.832	152.829	527.295	104.631	192.39	628.561	52.4255
1719	0	-228.522	711.193	871.565	-172.54	650.169	1123.93	-154.929	771.476	482.865	-159.765	820.001	103.583	-191.772	944.251	39.0603	229.372	717.568	839.11	218.021	753.427	1080.83	164.023	690.17	493.428	152.751	527.274	104.963	192.401	628.656	52.3861
1720	0	-230.691	713.261	872.143	-174.453	652.561	1124.44	-156.532	771.631	483.01	-160.049	819.955	103.475	-191.879	944.325	39.0579	227.439	719.496	839.613	215.719	757.389	1080.95	163.287	690.02	494.22	152.655	527.152	105.312	192.682	628.717	52.3907
1721	0	-232.686	714.859	872.746	-176.191	654.485	1124.99	-157.93	771.931	483.037	-160.286	819.834	103.459	-191.943	944.341	39.0124	225.428	721.285	840.386	213.33	762.327	1080.92	162.339	689.759	495.072	152.642	527.07	105.607	192.652	628.845	52.2969
1722	0	-234.946	716.765	873.276	-178.194	656.715	1125.46	-159.231	772.53	483.057	-160.683	819.735	103.341	-192.004	944.324	39.0107	223.58	723.101	841.282	211.092	767.5	1081.01	161.644	689.539	495.949	152.566	526.999	105.928	192.576	628.85	52.2002
1723	0	-237.186	718.817	873.376	-180.177	659.092	1125.5	-160.468	773.343	483.061	-160.954	819.679	103.269	-191.889	944.276	38.8972	221.68	725.03	842.204	208.824	771.827	1081.08	160.825	689.533	496.696	152.6	526.907	106.262	192.773	628.939	52.1273
1724	0	-239.301	720.769	873.506	-182.035	661.369	1125.57	-161.654	774.527	483.046	-161.105	819.65	103.124	-191.942	944.245	38.8909	219.7	727.141	843.03	206.419	775.514	1081.15	160.238	689.849	497.44	152.589	526.88	106.666	192.885	628.994	52.029
1725	0	-241.721	722.886	873.599	-184.198	663.811	1125.6	-162.88	775.85	483.078	-161.23	819.523	103.089	-192.139	944.277	38.9502	217.83	729.472	843.745	204	779.91	1081.14	159.543	690.378	498.235	152.667	526.929	107.119	193.013	629.11	51.9514
1726	0	-244.116	725.229	873.752	-186.337	666.479	1125.69	-163.962	777.214	483.078	-161.262	819.583	102.905	-192.146	944.302	38.9557	215.98	732.004	844.325	201.634	783.624	1080.97	158.848	691.191	498.704	152.754	527.004	107.509	193.037	629.302	51.8398
1727	0	-246.485	728.139	873.829	-188.448	669.714	1125.71	-165.194	779.094	483.225	-161.256	819.891	102.775	-192.184	944.364	38.9481	214.145	734.563	844.76	199.229	788.33	1080.83	158.069	692.464	499.35	152.813	527.094	107.983	193.119	629.462	51.7515
1728	0	-248.595	730.976	873.931	-190.302	672.876	1125.75	-166.035	780.527	483.216	-161.196	820.092	102.63	-192.146	944.301	38.9566	212.515	737.439	845.04	196.745	792.661	1080.77	157.259	693.818	499.716	152.872	527.333	108.613	193.163	629.72	51.6852
1729	0	-250.45	734.028	873.661	-191.899	676.252	1125.42	-167.282	782.536	483.253	-161.074	820.262	102.469	-192.131	944.366	38.949	210.827	740.542	845.162	194.269	796.812	1080.73	156.574	695.598	499.995	152.956	527.731	109.4	193.208	630.014	51.6954
1730	0	-252.521	736.612	873.642	-193.714	679.162	1125.34	-168.065	784.01	483.159	-160.836	820.542	102.31	-191.991	944.468	39.0317	208.821	743.687	845.289	191.631	799.524	1080.78	155.612	697.577	500.337	153.042	528.164	110.028	193.242	630.222	51.7083
1731	0	-254.003	738.932	873.691	-194.939	681.806	1125.33	-169.103	785.921	483.16	-160.658	820.881	102.09	-191.905	944.735	39.0144	207	747.001	845.263	189.768	803.542	1080.46	154.774	699.9	500.433	153.141	528.68	111.143	193.3	630.541	51.6184
1732	0	-255.307	741.312	873.652	-195.986	684.512	1125.23	-170.076	787.791	483.046	-160.406	821.256	101.931	-191.961	944.788	39.1984	205.104	750.456	845.224	187.67	807.652	1080.28	153.862	702.516	500.759	153.263	529.348	112.401	193.308	630.609	51.4109
1733	0	-256.869	744.448	873.529	-197.29	687.973	1125.05	-171.047	789.648	482.983	-160.318	821.456	101.781	-191.925	944.724	39.2454	203.191	753.995	845.113	185.671	811.185	1080.05	152.902	705.548	501.079	153.482	530.161	113.632	193.23	630.532	51.0042
1734	0	-259.337	749.136	873.465	-199.502	692.986	1124.93	-172.052	791.255	482.959	-160.272	821.654	101.694	-191.929	944.765	39.2312	201.308	757.603	845.125	183.369	814.066	1079.99	152.199	708.987	501.313	153.483	531.134	115.18	193.285	630.81	50.9021
1735	0	-261.011	753.188	873.523	-200.919	697.362	1124.93	-172.925	792.974	482.813	-160.226	821.701	101.573	-191.952	944.93	39.2859	199.482	761.171	845.098	181.802	818.021	1079.79	151.162	713.038	501.566	153.895	532.248	117.16	193.475	631.11	50.8898
1736	0	-263.314	758.436	873.597	-202.965	702.935	1124.94	-174.139	795.013	482.867	-160.291	821.908	101.468	-191.974	944.999	39.3204	197.538	764.809	845.178	179.965	821.897	1079.75	150.524	717.674	501.924	154.381	533.66	119.427	193.819	631.345	50.8645
1737	0	-264.445	761.976	873.593	-203.839	706.8	1124.88	-174.982	796.281	482.725	-160.328	822.01	101.346	-191.989	945.071	39.3378	195.735	768.451	845.417	177.946	825.369	1079.92	150.018	722.986	502.342	154.753	535.348	121.933	194.066	631.662	50.918
1738	0	-266.313	766.279	873.806	-205.45	711.428	1125.03	-176.208	798.086	482.724	-160.367	822.178	101.25	-191.999	945.081	39.311	194.014	772.064	845.797	175.821	828.876	1080.12	149.427	729.171	502.774	155.274	537.58	125.012	194.194	632.059	50.9508
1739	0	-268.046	770.481	874.015	-206.927	715.955	1125.18	-177.079	799.082	482.641	-160.384	822.268	101.091	-191.994	945.067	39.308	192.211	775.692	846.289	173.889	832.551	1080.53	149.109	736.288	503.289	155.897	540.058	128.491	194.412	632.49	51.0658
1740	0	-269.798	774.278	874.095	-208.421	720.077	1125.2	-178.196	800.393	482.545	-160.391	822.302	100.987	-192.012	945.089	39.311	190.576	779.354	846.825	171.826	835.994	1080.93	149.462	743.579	503.906	156.607	543.028	132.617	194.806	633.119	51.2373
1741	0	-271.626	777.671	874.055	-209.992	723.795	1125.1	-179.036	801.534	482.441	-160.446	822.565	100.813	-191.994	945.155	39.3235	189.188	782.968	847.64	169.631	839.408	1081.39	149.59	752.644	504.741	157.311	546.453	137.349	195.051	634.102	51.8399
1742	0	-273.468	781.063	873.866	-211.578	727.512	1124.85	-180.116	803.03	482.397	-160.523	822.765	100.698	-192.007	945.223	39.35	187.79	786.606	848.491	167.503	842.624	1081.77	150.012	763.01	505.767	157.992	550.799	142.472	195.539	635.383	52.5987
1743	0	-275.049	784.035	873.676	-212.902	730.809	1124.6	-181.09	804.289	482.288	-160.6	822.895	100.544	-192.045	945.283	39.366	186.615	790.252	849.376	165.09	845.213	1082.12	150.834	773.95	506.919	159.069	556.161	147.999	195.98	636.678	53.4546
1744	0	-276.705	786.764	873.562	-214.301	733.862	1124.42	-182.098	805.587	482.237	-160.625	823.115	100.382	-192.044	945.233	39.3617	185.491	793.913	850.274	162.929	848.171	1082.57	151.784	785.625	508.334	160.295	562.298	153.985	196.273	638.016	54.7322
1745	0	-278.443	789.519	873.319	-215.782	736.942	1124.12	-183.104	806.258	481.976	-160.679	823.249	100.222	-192.039	945.318	39.3656	184.664	797.401	851.161	160.945	850.99	1082.81	152.951	797.605	509.919	161.305	568.866	160.37	196.649	640.109	57.6027
1746	0	-280.255	792.324	872.904	-217.337	740.073	1123.65	-184.294	807.088	481.874	-160.801	823.433	100.072	-192.046	945.314	39.3622	183.894	801.02	851.916	158.886	853.36	1082.89	154.282	809.958	511.889	162.129	575.979	167.559	196.849	642.956	61.1566
1747	0	-281.625	794.181	872.524	-218.45	742.254	1123.21	-185.161	807.109	481.498	-160.937	823.523	99.9188	-192.088	945.288	39.351	183.272	804.505	852.7	157.085	855.658	1082.83	155.527	822.266	513.973	162.997	583.89	174.578	197.021	646.363	65.2204
1748	0	-283.073	796.075	872.284	-219.642	744.473	1122.91	-186.435	807.966	481.398	-161.09	823.604	99.8619	-192.124	945.301	39.3375	182.673	807.903	853.31	155.422	857.79	1082.58	156.749	834.329	516.27	163.767	591.932	181.79	197.337	650.326	70.0482
1749	0	-284.472	798.052	872.039	-220.784	746.774	1122.6	-187.337	807.981	481.097	-161.311	823.706	99.7224	-192.143	945.306	39.3144	182.467	811.078	854.071	153.79	859.511	1082.16	158.106	845.866	519.138	164.074	599.93	188.999	196.956	654.931	75.0111
1750	0	-285.888	799.947	871.587	-221.943	748.995	1122.09	-188.374	808.154	480.793	-161.47	823.764	99.6018	-192.162	945.352	39.2879	182.275	814.363	854.976	152.601	861.564	1081.38	159.152	857.123	521.88	164.241	608.159	195.882	196.089	661.286	80.2443
1751	0	-287.191	801.768	871.175	-222.988	751.14	1121.62	-189.523	808.385	480.694	-161.64	823.661	99.4574	-192.21	945.38	39.2648	182.066	817.61	855.971	151.251	863.142	1080.76	160.584	868.267	525.15	164.284	616.083	202.452	195.786	668.994	85.3768
1752	0	-288.668	803.816	870.919	-224.208	753.514	1121.3	-190.365	808.251	480.379	-161.811	823.709	99.3911	-192.258	945.35	39.2455	182.265	820.689	857.204	150.212	864.904	1079.91	161.277	878.437	528.347	164.088	624.896	207.869	195.638	678.145	91.4616
1753	0	-289.992	805.635	870.784	-225.276	755.658	1121.11	-191.377	808.481	480.248	-161.881	823.728	99.2743	-192.242	945.306	39.2241	182.138	823.636	858.671	149.271	866.692	1079.07	162.304	888.164	531.494	163.902	634.552	212.456	195.321	688.876	96.5126
1754	0	-290.938	806.717	870.537	-225.965	757.065	1120.8	-192.127	808.572	480.127	-161.972	823.664	99.2439	-192.302	945.278	39.1905	181.776	826.528	860.001	148.533	868.666	1078.24	162.571	897.512	535.164	163.744	645.275	215.725	194.769	700.716	99.9246
1755	0	-291.984	807.862	870.305	-226.754	758.534	1120.51	-192.779	808.92	480.012	-162.083	823.656	99.1598	-192.34	945.316	39.1636	181.428	829.354	861.675	147.668	870.769	1077.52	163.275	906.551	538.675	163.684	656.923	217.578	194.531	713.259	102.556
1756	0	-292.935	808.9	870.116	-227.448	759.897	1120.26	-193.491	809.445	479.951	-162.159	823.606	99.1519	-192.377	945.345	39.1409	181.3	832.062	863.372	146.98	873.083	1076.87	164.171	915.587	542.17	163.298	668.946	218.452	194.951	726.729	104.218
1757	0	-293.889	810.005	869.874	-228.145	761.328	1119.96	-194.014	809.655	479.857	-162.233	823.555	99.0911	-192.38	945.3	39.1327	180.854	834.622	865.145	146.354	875.742	1076.22	164.35	923.766	545.225	162.982	681.744	218.083	196.22	740.664	105.139
1758	0	-294.812	811.118	869.86	-228.811	762.765	1119.88	-194.457	809.881	479.831	-162.294	823.533	99.1104	-192.385	945.244	39.1106	180.654	837.135	867.111	145.652	878.516	1075.96	164.926	931.625	548.332	162.997	695.467	216.45	197.059	756.641	105.317
1759	0	-295.517	812.025	869.72	-229.259	763.997	1119.68	-194.902	810.222	479.828	-162.321	823.553	99.0983	-192.411	945.266	39.1074	180.083	839.439	868.89	144.94	881.397	1075.83	165.494	939.095	551.356	163	710.139	213.617	198.409	772.564	104.811
1760	0	-296.101	812.926	869.637	-229.586	765.223	1119.54	-195.267	810.835	479.922	-162.337	823.477	99.1068	-192.452	945.288	39.074	179.661	841.589	870.708	144.299	884.4	1075.93	166.071	946.032	554.063	163.206	725.522	209.839	199.474	791.259	103.515
1761	0	-296.646	813.913	869.605	-229.874	766.535	1119.45	-195.491	811.491	479.989	-162.341	823.488	99.1382	-192.466	945.283	39.0699	179.366	843.836	872.313	143.459	887.176	1076.24	166.598	952.28	556.405	163.678	741.595	205.226	200.89	811.06	101.457
1762	0	-296.948	814.932	869.535	-229.92	767.879	1119.32	-195.624	811.987	479.97	-162.334	823.444	99.1428	-192.45	945.256	39.0973	178.982	845.93	873.937	142.922	890.125	1076.6	166.985	958.082	558.543	164.275	758.435	199.937	202.039	831.405	98.8179
1763	0	-297.285	816.211	869.452	-229.999	769.483	1119.18	-195.692	812.699	480.001	-162.327	823.538	99.203	-192.471	945.296	39.0645	178.733	848.104	875.267	142.383	893.367	1076.68	167.284	963.424	560.223	165.488	775.161	194.345	203.126	852.896	95.9623
1764	0	-297.442	817.649	869.384	-229.9	771.246	1119.05	-195.682	813.564	480.091	-162.361	823.515	99.2415	-192.456	945.239	39.0975	178.569	850.264	876.514	141.893	896.334	1077.01	167.549	968.239	561.579	166.783	793.209	188.082	204.619	875.107	92.9083
1765	0	-298.011	819.837	869.154	-230.212	773.759	1118.76	-195.604	814.358	480.113	-162.311	823.518	99.3182	-192.458	945.284	39.1173	178.384	852.542	877.351	141.441	899.294	1077.35	167.722	972.687	562.574	168.474	811.724	181.68	206.189	897.418	90.0902
1766	0	-298.069	821.793	869.062	-230.013	776.039	1118.61	-195.466	815.13	480.166	-162.289	823.662	99.3728	-192.451	945.246	39.1144	178.325	854.891	878.077	141.243	902.294	1077.6	167.756	976.758	563.18	170.332	830.961	175.202	207.731	920.338	87.2885
1767	0	-297.292	822.669	869.07	-228.979	777.241	1118.55	-195.209	816.064	480.241	-162.223	823.682	99.3939	-192.462	945.267	39.1307	178.429	857.34	878.652	141.107	905.309	1077.84	167.537	980.604	563.453	172.348	850.13	169.037	209.28	943.599	84.7792
1768	0	-296.701	823.994	868.992	-228.131	778.89	1118.42	-194.883	817.191	480.292	-162.143	823.684	99.4351	-192.459	945.272	39.1434	178.636	859.943	879.109	141.054	908.163	1077.94	167.508	984.254	563.501	174.608	869.521	163.113	210.736	966.51	82.6208
1769	0	-296.388	826.032	868.998	-227.561	781.253	1118.36	-194.671	818.269	480.366	-162.076	823.836	99.5265	-192.45	945.29	39.1161	178.894	862.719	879.358	141.118	911.096	1078.02	167.107	987.582	563.161	176.766	888.719	157.685	212.486	988.915	80.6078
1770	0	-296.391	829.183	869.04	-227.307	784.729	1118.34	-194.393	819.602	480.524	-161.991	823.923	99.6089	-192.447	945.268	39.1471	180.365	864.13	879.586	141.362	914.061	1078.13	166.676	990.767	562.501	179.02	907.56	152.664	213.6	1010.88	79.2137
1771	0	-295.267	831.185	869.144	-225.926	787.056	1118.39	-194.03	820.735	480.595	-161.881	823.861	99.6454	-192.446	945.28	39.1436	180.771	867.059	879.469	141.516	916.808	1078	166.248	993.651	561.651	181.111	926.087	148.189	215.239	1032.96	78.8906
1772	0	-294.883	833.774	869.081	-225.286	789.969	1118.27	-193.645	821.987	480.713	-161.78	823.945	99.6873	-192.453	945.268	39.1361	181.678	870.322	879.16	142.11	919.894	1077.95	165.857	996.594	560.596	183.361	944.254	144.273	216.244	1053.82	78.5359
1773	0	-294.304	836.621	869.185	-224.449	793.142	1118.31	-193.134	823.089	480.754	-161.696	824.055	99.7526	-192.456	945.315	39.156	182.148	873.462	878.603	142.618	923.081	1077.79	165.253	999.141	559.233	185.32	961.795	140.877	218.283	1073.83	78.9599
1774	0	-293.428	838.942	869.318	-223.316	795.788	1118.38	-192.527	823.954	480.791	-161.588	824.137	99.7905	-192.476	945.325	39.1524	182.881	876.618	877.853	142.991	925.969	1077.47	164.257	1001.68	557.864	187.241	978.798	138.125	220.268	1093.3	79.8043
1775	0	-292.519	841.29	869.34	-222.15	798.46	1118.34	-191.921	825.025	480.944	-161.446	824.1	99.8621	-192.478	945.308	39.1538	183.793	879.983	877.002	144.005	929.695	1076.9	163.422	1003.78	556.292	188.954	995.106	135.736	221.901	1111.5	80.7205
1776	0	-291.761	843.712	869.477	-221.136	801.208	1118.42	-191.349	826.051	481.037	-161.216	824.08	99.899	-192.485	945.266	39.1303	184.799	883.235	875.743	144.808	933.235	1076.61	162.723	1005.73	554.475	190.371	1010.62	133.857	222.972	1128.6	81.1953
1777	0	-290.742	845.707	869.687	-219.86	803.527	1118.57	-190.752	827.467	481.255	-161.057	824.028	100.019	-192.508	945.342	39.1515	185.691	886.498	874.466	145.748	936.972	1076.22	162.227	1007.5	552.517	191.429	1025.14	132.179	223.822	1144.61	81.8862
1778	0	-289.613	847.622	869.803	-218.473	805.767	1118.63	-190.097	828.776	481.496	-160.927	824.087	100.204	-192.509	945.352	39.1531	186.374	889.784	872.944	146.587	940.938	1075.7	161.624	1009.2	550.953	192.314	1038.69	130.837	224.553	1159.3	82.5879
1779	0	-288.464	849.544	870.106	-217.068	808.014	1118.87	-189.539	830.063	481.688	-160.798	824.128	100.334	-192.555	945.319	39.1521	187.078	893.164	871.171	147.593	945.104	1075.24	161.016	1010.5	549.137	192.283	1051.08	129.564	224.739	1172.68	83.5801
1780	0	-287.467	851.787	870.428	-215.814	810.582	1119.13	-188.757	831.428	481.899	-160.628	824.093	100.475	-192.572	945.323	39.1253	187.737	896.637	869.416	148.559	949.419	1074.88	160.571	1011.62	547.377	192.373	1062.36	128.388	224.903	1184.71	84.5616
1781	0	-286.38	853.68	870.769	-214.47	812.799	1119.41	-188.018	832.35	482.047	-160.418	824.098	100.649	-192.591	945.355	39.1134	188.444	899.994	867.631	149.729	954.126	1074.24	160.34	1012.51	545.609	191.887	1072.22	127.232	224.633	1195.06	84.9175
1782	0	-284.756	854.693	871.064	-212.589	814.137	1119.65	-187.241	833.874	482.372	-160.235	824.061	100.858	-192.62	945.349	39.1118	188.993	903.726	865.953	150.699	958.861	1073.88	160.382	1013.5	543.833	190.664	1080.49	125.751	223.777	1204.23	85.0602
1783	0	-283.619	856.506	871.293	-211.195	816.275	1119.82	-186.477	835.309	482.634	-160.085	824.236	101.053	-192.639	945.403	39.1067	189.863	908.06	864.586	151.734	963.65	1073.51	159.671	1014.06	541.91	189.6	1087.43	124.255	222.66	1211.81	84.8148
1784	0	-282.331	858.459	871.86	-209.65	818.554	1120.32	-185.752	836.695	482.946	-159.915	824.316	101.259	-192.69	945.312	39.0925	191.051	912.135	863.308	152.771	968.67	1073.05	159.709	1014.87	540.023	187.859	1093.13	122.301	220.832	1218.25	83.8794
1785	0	-281.113	860.644	872.245	-208.175	821.064	1120.65	-184.838	838.349	483.296	-159.778	824.342	101.421	-192.716	945.411	39.053	191.686	917.72	862.49	154.15	973.906	1072.37	159.55	1015.72	538.234	185.922	1097.43	121.005	218.379	1222.95	83.4902
1786	0	-279.306	862.186	872.801	-206.112	822.931	1121.15	-183.871	839.596	483.546	-159.604	824.372	101.578	-192.737	945.387	39.0458	192.52	922.831	861.878	155.346	979.277	1071.77	159.531	1016.8	536.257	184.319	1100.78	119.631	215.66	1225.74	82.3644
1787	0	-277.768	864.243	873.468	-204.317	825.313	1121.75	-182.928	841.056	483.845	-159.408	824.426	101.753	-192.962	945.322	39.066	193.314	927.456	861.171	156.756	984.625	1071.13	159.051	1018.21	534.553	182.562	1101.92	117.812	212.727	1227.01	80.1361
1788	0	-276.02	866.402	873.983	-202.312	827.796	1122.21	-182.013	843.09	484.267	-159.19	824.394	101.942	-192.978	945.279	39.0485	194.279	931.667	859.964	158.213	990.214	1070.69	158.706	1020.15	532.985	180.761	1101.53	115.764	210.286	1228.32	78.3054
1789	0	-275.097	869.335	874.692	-201.132	831.055	1122.86	-180.908	844.879	484.646	-158.972	824.4	102.144	-192.983	945.232	39.0368	195.372	936.386	858.855	160.437	998.283	1070.07	158.193	1022.37	531.566	178.966	1102.2	114.383	207.425	1229.81	76.5618
1790	0	-273.306	871.814	875.235	-199.084	833.858	1123.34	-179.596	846.369	484.851	-158.754	824.388	102.298	-192.975	945.165	39.0014	196.035	941.594	857.925	162.048	1003.81	1069.53	157.752	1024.77	530.113	178.055	1104.99	113.56	205.125	1232.15	73.8135
1791	0	-271.174	874.109	875.744	-196.695	836.478	1123.79	-178.403	848.262	485.252	-158.543	824.493	102.562	-192.962	945.138	38.9935	196.965	947.337	857.216	163.446	1008.98	1068.96	157.479	1027.4	529.102	177.738	1108.1	113.071	203.129	1233.65	70.6793
1792	0	-268.999	876.138	876.385	-194.262	838.832	1124.37	-176.991	850.046	485.631	-158.27	824.609	102.859	-192.938	945.153	39.003	198.124	953.001	856.522	164.953	1014.29	1068.55	157.75	1030.62	528.797	177.861	1109.94	112.566	202.535	1235.72	68.4532
1793	0	-267.032	878.589	876.865	-192.039	841.608	1124.79	-175.543	851.754	485.914	-158.018	824.642	103.276	-192.873	944.995	38.9769	198.863	956.332	856.164	166.75	1019.59	1068.32	158.21	1034.74	529.199	178.17	1110.82	112.218	202.97	1236.24	66.6889
1794	0	-265.141	881.621	877.278	-189.891	844.965	1125.14	-174.304	853.813	486.321	-157.717	824.618	103.566	-192.897	945.051	38.9809	200.18	961.937	856.311	167.883	1024.51	1068.19	159.103	1039.72	529.861	178.812	1111.76	111.993	203.909	1236.5	65.1896
1795	0	-262.549	883.177	877.692	-187.042	846.846	1125.5	-172.737	855.479	486.598	-157.308	824.454	103.932	-192.822	944.866	38.9736	201.846	968.263	856.406	169.805	1029.99	1068.18	160.307	1045.15	530.479	179.4	1112.83	111.588	204.174	1236.59	63.7611
1796	0	-260.012	885.038	877.976	-184.248	849.031	1125.72	-171.379	857.362	486.981	-156.902	824.339	104.235	-192.767	944.834	38.9444	203.444	976.262	857.045	171.122	1034.96	1068.36	161.635	1050.85	531.176	180.068	1113.92	111.453	204.3	1236.79	62.5274
1797	0	-257.812	887.382	878.541	-181.792	851.701	1126.23	-169.96	859.18	487.376	-156.549	824.29	104.65	-192.944	944.623	38.7376	205.25	982.108	858.01	172.173	1037.59	1068.62	162.817	1056.51	531.841	180.61	1114.8	111.317	204.535	1237.19	61.2826
1798	0	-255.298	889.494	878.912	-179.02	854.137	1126.54	-168.427	861.088	487.727	-156.228	824.252	105.073	-192.924	944.587	38.727	206.959	987.88	859.321	174.118	1042.55	1068.9	163.961	1062.16	532.502	181.35	1115.69	111.232	205.036	1237.44	60.2133
1799	0	-252.828	891.741	879.323	-176.293	856.709	1126.89	-166.945	863.28	488.186	-155.948	824.651	105.501	-192.94	944.604	38.7555	208.782	993.604	860.579	175.997	1047.44	1069.29	165.082	1067.59	533.003	181.988	1116.76	111.066	205.196	1237.94	59.0366
1800	0	-250.191	893.986	879.89	-173.399	859.279	1127.4	-165.323	865.146	488.59	-155.884	824.88	105.843	-192.884	944.539	38.7565	210.944	999.462	861.675	178.057	1052.31	1069.73	166.192	1072.83	533.293	182.312	1117.69	110.948	205.325	1238.24	58.7724
1801	0	-247.547	896.146	880.271	-170.499	861.764	1127.72	-163.652	867.216	488.905	-155.403	824.611	106.258	-192.883	944.521	38.7777	212.859	1004.95	862.392	180.247	1057.08	1070.22	167.113	1077.52	533.313	182.332	1118.41	110.864	205.39	1238.49	58.9615
1802	0	-245.098	899.183	880.575	-167.793	865.126	1127.96	-161.886	869.078	489.254	-155.27	825.398	106.843	-192.563	944.375	38.73	214.988	1010.29	862.983	182.405	1061.71	1070.74	167.862	1081.75	533.217	182.169	1119.05	110.742	205.144	1238.8	59.0397
1803	0	-243.08	903.231	881.168	-165.518	869.499	1128.49	-160.1	871.028	489.497	-155.122	825.821	107.497	-192.513	944.259	38.7208	217.325	1015.55	863.159	184.678	1066.39	1071.08	168.547	1085.58	532.843	181.838	1119.79	110.683	204.989	1238.99	59.0509
1804	0	-240.486	906.453	881.442	-162.667	873.046	1128.71	-158.471	873.308	489.986	-154.761	826.431	107.95	-192.441	944.272	38.7825	219.371	1020.2	862.983	187.061	1070.94	1071.34	168.999	1089.18	532.553	181.736	1120.31	110.562	204.73	1239.21	59.0665
1805	0	-236.859	908.002	881.599	-158.783	874.92	1128.81	-156.561	875.262	490.407	-154.44	826.598	108.417	-192.385	944.191	38.7815	221.989	1025.08	862.47	189.655	1075.65	1071.72	169.536	1092.78	532.226	181.555	1120.89	110.473	204.543	1239.18	59.0589
1806	0	-233.651	910.003	881.926	-155.319	877.245	1129.07	-154.903	877.773	490.888	-154.169	826.795	108.897	-192.323	944.195	38.856	223.811	1029.31	861.946	192.158	1080.18	1071.93	169.885	1096.49	532.017	181.364	1121.6	110.36	204.468	1239.51	58.93
1807	0	-231.302	913.954	882.54	-152.712	881.521	1129.63	-153.151	879.64	491.342	-153.78	826.872	109.603	-192.27	944.126	38.8384	226.222	1033.76	861.052	194.72	1084.72	1072.01	170.371	1100.37	531.928	181.176	1122.22	110.257	204.226	1239.42	58.8401
1808	0	-228.784	917.966	883.053	-149.937	885.859	1130.08	-151.649	881.816	491.913	-153.394	827.444	110.184	-192.236	943.941	38.7946	228.467	1038.03	860.215	197.393	1089.27	1072.12	170.868	1104.49	531.856	181.098	1122.91	110.054	204.058	1239.33	58.6605
1809	0	-225.664	920.674	883.284	-146.561	888.891	1130.25	-150.142	883.968	492.351	-153.073	827.866	110.859	-192.308	943.902	38.8104	230.646	1042.18	859.457	200.114	1093.85	1072.03	171.583	1108.7	531.762	180.726	1123.43	109.932	204.103	1239.87	58.7776
1810	0	-222.814	923.183	883.987	-143.454	891.725	1130.89	-148.703	885.935	493.025	-152.666	828.058	111.618	-192.4	943.828	38.7941	232.682	1046.41	858.744	202.59	1098.08	1071.88	172.231	1113.06	531.729	180.662	1123.96	109.812	204.204	1239.79	58.6074
1811	0	-220.365	926.331	884.696	-140.748	895.198	1131.54	-147.502	888.369	493.676	-152.126	828.338	112.36	-192.803	944.059	38.837	234.747	1050.58	858.134	205.144	1102.36	1071.74	173.256	1117.62	531.675	180.649	1124.52	109.743	204.094	1239.9	58.437
1812	0	-218.808	931.208	885.604	-138.933	900.4	1132.39	-145.988	890.424	494.298	-151.523	828.69	113.086	-193.479	944.56	39.0143	236.688	1054.78	857.563	207.673	1106.63	1071.53	174.099	1121.79	531.539	180.597	1124.99	109.643	204.027	1240.18	58.3338
1813	0	-216.167	934.415	886.447	-136.035	903.932	1133.17	-144.642	892.622	494.93	-150.685	829.014	114.061	-193.634	944.433	39.0077	238.52	1059.3	857.279	210.133	1110.87	1071.46	174.934	1125.76	531.26	180.605	1125.5	109.589	203.945	1240.41	58.2701
1814	0	-213.63	936.932	887.212	-133.242	906.774	1133.88	-143.413	895.306	495.62	-150.087	829.528	114.841	-193.767	943.963	38.9427	239.896	1064.35	856.653	212.733	1115.3	1071.29	175.816	1129.47	530.98	180.562	1125.97	109.487	203.626	1240.57	57.9978
1815	0	-211.257	939.698	888.163	-130.612	909.865	1134.77	-141.678	897.401	496.422	-149.139	830.156	115.69	-193.648	943.654	38.9262	241.794	1068.54	856.278	215.043	1119.32	1071.24	176.669	1132.75	530.585	180.553	1126.37	109.392	203.517	1240.66	57.8244
1816	0	-208.91	942.513	889.157	-128.008	913.005	1135.7	-140.542	900.244	496.895	-148.16	830.669	116.508	-193.463	943.098	38.844	243.545	1073.79	856.233	217.403	1123.45	1071.21	177.462	1135.74	530.235	180.519	1126.73	109.326	203.441	1240.75	57.7287
1817	0	-206.551	944.945	890.038	-125.392	915.762	1136.53	-139.044	902.383	497.427	-147.475	831.104	117.887	-193.476	942.971	38.8242	245.332	1078.42	856.006	219.612	1127.49	1071.21	178.265	1138.38	529.957	180.517	1127.03	109.234	203.429	1240.85	57.669
1818	0	-204.306	947.961	891.105	-122.891	919.103	1137.53	-137.594	905.008	498.418	-146.132	831.766	118.918	-193.011	942.193	38.5766	247.2	1081.81	855.744	221.709	1131.25	1071.24	178.966	1140.77	529.68	180.521	1127.24	109.241	203.37	1241.04	57.6412
1819	0	-202.203	950.647	892.372	-120.53	922.113	1138.74	-136.319	907.811	499.462	-145.193	832.27	120.184	-193.026	942.219	38.5401	249.109	1085.41	855.682	224.206	1135.42	1071.55	179.752	1142.96	529.483	180.496	1127.58	109.099	203.316	1241.17	57.6045
1820	0	-199.968	953.401	893.632	-118.039	925.193	1139.94	-135.08	910.636	500.538	-143.908	832.801	121.279	-192.679	941.942	38.4166	251.048	1089.2	855.89	226.28	1139.14	1071.91	180.598	1144.75	529.326	180.535	1127.79	109.06	203.28	1241.25	57.5604
1821	0	-197.708	955.455	895.043	-115.522	927.571	1141.29	-133.633	913.097	501.767	-142.708	833.907	122.677	-192.629	941.483	38.3012	252.602	1093.05	856.284	228.358	1143.04	1072.28	181.542	1146.35	529.231	180.566	1127.92	108.957	203.259	1241.31	57.546
1822	0	-195.549	957.686	896.535	-113.106	930.128	1142.72	-132.595	915.719	502.855	-141.257	834.805	123.975	-192.548	940.898	38.2027	254.201	1096.57	856.6	230.41	1146.71	1072.73	182.751	1147.85	529.165	180.624	1128.04	108.946	203.24	1241.4	57.5502
1823	0	-193.576	960.142	898.094	-110.875	932.908	1144.22	-131.587	918.83	504.246	-140.303	835.566	125.358	-192.295	940.244	38.0453	255.79	1100.36	856.974	232.249	1150.32	1073.23	183.978	1149.2	529.184	180.846	1128.23	108.77	203.232	1241.38	57.4999
1824	0	-191.712	962.207	899.862	-108.755	935.298	1145.93	-130.541	921.476	505.54	-139.029	836.746	126.808	-192.231	939.652	38.056	257.19	1103.83	857.334	234.161	1154.19	1073.87	184.963	1150.35	529.183	180.862	1128.3	108.741	203.189	1241.42	57.4847
1825	0	-189.674	964.107	901.684	-106.459	937.523	1147.69	-129.732	924.447	507.036	-137.808	837.907	128.252	-191.954	939.175	37.9935	258.5	1107.11	857.668	236.1	1157.89	1074.5	185.774	1151.28	529.136	180.958	1128.43	108.66	203.18	1241.47	57.4958
1826	0	-187.712	965.794	903.532	-104.241	939.534	1149.48	-128.947	927.393	508.39	-136.47	839.229	130.049	-191.633	938.993	38.1231	259.759	1110.2	857.846	237.742	1161.45	1075.1	187.001	1152.25	529.223	181.078	1128.57	108.571	203.167	1241.46	57.4919
1827	0	-185.838	967.496	905.505	-102.11	941.562	1151.39	-128.001	930.36	509.778	-135.273	840.451	131.562	-191.473	938.661	38.2668	261.153	1112.94	858.005	239.693	1165.23	1075.84	187.935	1152.76	529.17	181.137	1128.68	108.448	203.182	1241.48	57.5286
1828	0	-184.046	969.262	907.39	-100.061	943.653	1153.22	-127.487	933.341	511.36	-134.052	841.921	133.185	-191.279	938.346	38.369	262.303	1115.63	858.188	241.3	1168.7	1076.47	189.041	1153.26	529.152	181.152	1128.74	108.368	203.189	1241.48	57.5662
1829	0	-182.384	971.001	909.374	-98.1418	945.717	1155.14	-127.085	937.137	512.855	-132.95	843.461	134.833	-191.316	937.561	38.4104	263.382	1118.44	858.258	243.019	1172.2	1077.06	189.952	1153.62	529.161	181.358	1128.93	108.255	203.144	1241.55	57.615
1830	0	-180.723	972.709	911.234	-96.224	947.75	1156.94	-126.727	941.047	514.28	-131.78	845.097	136.368	-190.955	937.432	38.4618	264.644	1121.41	858.438	244.553	1175.61	1077.64	190.928	1154.03	529.129	181.173	1128.79	108.142	203.131	1241.55	57.6663
1831	0	-179.105	974.289	913.307	-94.3494	949.655	1158.96	-126.678	944.084	515.832	-130.727	846.627	138.026	-190.367	937.622	38.6159	265.712	1124.4	858.741	246.165	1178.93	1078.25	191.817	1154.35	529.134	181.357	1128.99	108.002	203.09	1241.57	57.6902
1832	0	-177.516	976.117	915.147	-92.5034	951.807	1160.74	-126.929	947.668	517.021	-129.654	848.098	139.516	-189.687	937.417	38.6579	266.859	1126.5	859.054	247.53	1182.03	1078.77	192.885	1154.7	529.133	181.461	1128.98	107.939	203.073	1241.53	57.7027
1833	0	-176.059	977.898	916.938	-90.7892	953.913	1162.47	-126.955	951.382	518.213	-128.711	849.74	141.226	-189.191	937.377	38.8167	268.28	1128.14	859.385	249.163	1185.24	1079.34	193.739	1155.09	529.143	181.558	1129.05	107.85	203.029	1241.53	57.7157
1834	0	-174.651	979.625	918.732	-89.1246	955.965	1164.2	-127.149	955.036	519.523	-128.027	850.971	142.818	-188.637	937.232	38.9703	269.47	1130.43	859.777	250.61	1188.3	1079.85	194.836	1155.57	529.134	181.556	1129	107.753	203.018	1241.53	57.7108
1835	0	-173.215	981.36	920.39	-87.4318	958.025	1165.8	-127.611	959.268	520.725	-127.013	853.196	144.306	-188.295	937.119	39.2958	270.789	1133.32	860.136	252.072	1191.28	1080.28	195.78	1156.02	529.113	181.633	1129.06	107.689	202.997	1241.5	57.7101
1836	0	-171.92	983.368	921.971	-85.8801	960.358	1167.32	-127.757	962.79	522.003	-126.509	853.366	146.134	-187.953	937.363	39.7669	271.948	1136.23	860.489	253.458	1194.22	1080.69	196.861	1156.55	529.096	181.703	1129.02	107.58	203.008	1241.39	57.6761
1837	0	-170.523	985.172	923.421	-84.2256	962.487	1168.71	-128.412	967.779	523.404	-126.057	854.091	147.876	-187.653	937.481	40.3226	273.039	1139.16	860.73	254.969	1197.07	1081.08	197.872	1157.05	529.075	181.83	1128.97	107.453	202.996	1241.5	57.7136
1838	0	-169.334	987.22	924.944	-82.7804	964.86	1170.17	-129.191	971.893	524.199	-125.666	856.447	149.284	-187.341	937.631	40.9621	273.944	1142.01	860.879	256.431	1199.84	1081.4	198.867	1157.6	529.046	181.776	1129.07	107.42	203.013	1241.58	57.7162
1839	0	-168.171	989.12	926.33	-81.3603	967.085	1171.5	-129.808	976.031	525.248	-125.251	858.429	151.111	-187.148	937.668	41.368	274.873	1144.72	860.857	257.796	1202.46	1081.62	199.916	1158.16	528.999	182.027	1128.94	107.312	202.999	1241.57	57.6713
1840	0	-166.754	991.2	927.512	-79.6859	969.49	1172.62	-130.522	980.301	526.217	-125.338	860.196	152.841	-186.933	938.449	42.1156	275.861	1147.38	860.857	259.189	1205.17	1081.91	200.892	1158.83	528.887	181.987	1129.06	107.232	203.026	1241.56	57.643
1841	0	-165.479	993.134	928.717	-78.1546	971.749	1173.77	-131.492	985.031	527.107	-125.198	861.512	154.138	-187.102	938.823	42.6568	276.808	1149.97	860.857	260.461	1207.65	1082.1	201.903	1159.65	528.835	182.041	1129.07	107.192	203.016	1241.6	57.6467
1842	0	-164.454	995.296	929.884	-76.8727	974.235	1174.87	-132.245	989.063	528.094	-125.28	863.624	155.721	-187.04	939.643	43.0462	277.759	1152.45	860.833	261.775	1210.12	1082.28	202.841	1160.61	528.757	182.107	1129.09	107.139	203.001	1241.68	57.6354
1843	0	-163.319	997.402	931.011	-75.4804	976.667	1175.94	-132.819	993.13	528.702	-125.841	865.608	157.106	-187.572	940.092	43.8273	278.621	1154.81	860.848	263.002	1212.72	1082.51	203.757	1161.57	528.657	182.262	1128.91	107.085	203.014	1241.69	57.6245
1844	0	-162.259	999.513	931.897	-74.1633	979.103	1176.77	-133.652	998.413	529.913	-126.296	868.045	158.469	-188.237	941.752	44.4861	279.57	1157.11	860.762	264.357	1215.12	1082.7	204.404	1161.25	528.404	182.231	1129.14	107.053	203.028	1241.74	57.6136
1845	0	-161.243	1001.79	932.756	-72.8901	981.701	1177.57	-134.732	1001.69	530.586	-127.296	870.726	159.603	-189.028	943.464	45.0337	280.521	1159.37	860.74	265.453	1217.37	1082.87	205.244	1162.38	528.302	182.331	1129.2	106.999	203.028	1241.72	57.5655
1846	0	-160.269	1003.88	933.675	-71.6591	984.115	1178.42	-136.125	1006.14	531.687	-128.451	873.75	160.56	-190.101	945.3	45.65	281.348	1161.6	860.789	266.552	1219.61	1082.96	205.968	1163.67	528.208	182.56	1129.34	107.067	203.017	1241.76	57.5172
1847	0	-159.28	1006.13	934.325	-70.4139	986.691	1179.01	-137.891	1011.88	533.026	-129.875	877.243	161.426	-191.68	948.056	46.2015	282.189	1163.72	860.669	267.825	1221.92	1083.07	206.682	1165.01	528.079	182.57	1129.37	107.039	203.017	1241.73	57.4608
1848	0	-158.481	1008.32	935.198	-69.3574	989.211	1179.83	-138.425	1013.8	533.393	-131.627	880.853	162.054	-193.734	951.888	46.8044	283.134	1165.84	860.695	268.871	1224.09	1083.13	207.368	1166.18	527.887	182.533	1129.35	106.947	203.021	1241.76	57.4095
1849	0	-157.585	1010.24	935.937	-68.2052	991.455	1180.51	-139.532	1017.53	534.222	-133.546	885.047	162.646	-195.785	955.611	47.0581	283.753	1167.89	860.673	269.961	1226.16	1083.16	207.956	1167.33	527.719	182.539	1129.37	106.949	203.022	1241.77	57.357
1850	0	-156.85	1012.26	936.687	-67.2124	993.797	1181.2	-140.811	1021.34	534.96	-135.83	889.962	163.022	-198.343	959.821	47.4836	284.565	1169.87	860.545	271.155	1228.35	1083.24	208.538	1168.55	527.622	182.57	1129.38	106.932	203.034	1241.81	57.362
1851	0	-156.181	1014.59	937.112	-66.2868	996.455	1181.56	-142.122	1025	535.551	-138.426	894.9	163.041	-201.522	965.257	48.0492	285.082	1171.85	860.435	272.147	1230.24	1083.3	209.043	1169.76	527.417	182.609	1129.41	106.96	203.029	1241.81	57.3066
1852	0	-155.36	1016.55	937.879	-65.2089	998.74	1182.27	-142.526	1027.05	536.171	-141.22	900.636	162.959	-205.143	971.103	48.4473	285.843	1173.79	860.309	273.214	1232.23	1083.32	209.392	1171.02	527.242	182.625	1129.41	106.941	203.029	1241.88	57.289
1853	0	-154.753	1018.78	938.48	-64.3451	1001.3	1182.81	-143.751	1030.13	536.802	-144.196	906.799	162.87	-208.852	977.504	48.8233	286.374	1175.75	860.14	274.198	1234.07	1083.37	209.82	1172.39	527.102	182.609	1129.42	106.976	203.067	1241.88	57.2364
1854	0	-154.172	1020.97	938.971	-63.5069	1003.81	1183.24	-144.899	1033.74	537.593	-147.473	912.989	162.846	-212.577	984.558	49.1634	286.852	1177.66	859.933	275.091	1235.9	1083.38	210.198	1173.77	526.921	182.608	1129.48	106.981	203.016	1241.93	57.2099
1855	0	-153.592	1022.69	939.559	-62.6702	1005.86	1183.77	-146.46	1038.33	538.744	-150.716	920.992	162.157	-217.007	992.055	49.4939	287.448	1179.65	859.859	275.985	1237.63	1083.47	210.363	1175.07	526.721	182.583	1129.49	106.984	203.026	1241.93	57.176
1856	0	-153.046	1024.41	940.157	-61.8676	1007.9	1184.31	-147.326	1041.06	539.196	-154.502	928.284	161.753	-221.376	999.679	49.7545	287.689	1181.67	859.688	276.897	1239.47	1083.5	210.488	1176.36	526.447	182.525	1129.52	107.028	203.033	1241.93	57.168
1857	0	-152.567	1026.64	940.672	-61.1311	1010.45	1184.76	-148.454	1044.46	539.715	-158.434	936.012	161.255	-225.685	1008.35	49.842	288.085	1183.63	859.445	277.737	1241.11	1083.55	210.571	1177.66	526.257	182.326	1129.41	107.037	203.041	1241.94	57.1806
1858	0	-152.196	1028.37	941.143	-60.5036	1012.51	1185.17	-149.641	1048.56	540.324	-162.25	944.421	160.907	-230.296	1017.48	50.0247	288.396	1185.66	859.273	278.364	1242.77	1083.62	210.609	1179.02	526.077	182.265	1129.43	107.078	203.054	1241.95	57.1824
1859	0	-151.799	1030.17	941.585	-59.8493	1014.63	1185.55	-150.998	1052.8	540.86	-166.264	953.689	160.324	-234.611	1027	50.3207	288.615	1187.57	858.901	279.116	1244.41	1083.71	210.706	1180.37	525.862	182.215	1129.45	107.108	203.019	1241.93	57.1528
1860	0	-151.495	1032.07	942.041	-59.2892	1016.86	1185.95	-152.234	1056.75	541.342	-170.774	962.697	159.949	-239.507	1037.46	50.405	288.77	1189.54	858.694	279.721	1246.03	1083.8	210.72	1181.88	525.677	182.179	1129.51	107.122	203.044	1241.95	57.1854
1861	0	-151.258	1033.77	942.307	-58.7946	1018.88	1186.16	-153.447	1061.19	541.836	-174.816	972.472	159.63	-244.071	1048.13	50.8999	288.985	1191.48	858.392	280.369	1247.62	1083.86	210.646	1183.41	525.447	182.126	1129.63	107.135	203.045	1241.97	57.179
1862	0	-151.039	1035.71	942.679	-58.3188	1021.15	1186.47	-154.86	1066.13	542.464	-178.815	982.108	159.408	-248.508	1059.41	51.8208	289.088	1193.43	858.076	280.916	1249.26	1083.9	210.479	1184.91	525.184	182.075	1129.67	107.132	203.05	1241.89	57.2228
1863	0	-150.923	1037.5	943.197	-57.9461	1023.26	1186.93	-156.273	1070.98	543.122	-182.767	991.961	159.258	-253.013	1071.14	53.1021	289.054	1195.45	857.749	281.422	1250.75	1083.97	210.265	1186.43	524.902	181.968	1129.78	107.139	203.058	1241.87	57.273
1864	0	-150.779	1039.44	943.521	-57.5455	1025.53	1187.19	-157.679	1076.14	543.521	-186.351	1002.96	159.232	-257.586	1083.8	54.8777	288.948	1197.34	857.435	281.922	1252.37	1083.99	210.026	1187.93	524.635	181.808	1129.86	107.181	203.056	1241.87	57.3335
1865	0	-150.907	1041.46	943.78	-57.4165	1027.87	1187.39	-158.952	1081.51	544.144	-190.398	1013.42	159.096	-261.668	1095.95	56.4897	288.88	1199.14	857.194	282.486	1254.11	1084.03	209.694	1189.53	524.334	181.619	1130.11	107.118	203.051	1241.9	57.392
1866	0	-150.861	1043.56	944.1	-57.1132	1030.3	1187.65	-160.514	1087.39	544.949	-194.349	1024.83	159.322	-265.945	1108.77	58.3545	288.742	1200.98	856.829	282.698	1255.28	1084.13	209.25	1191.09	524.025	181.545	1130.04	107.188	203.054	1241.83	57.4366
1867	0	-150.93	1045.76	944.405	-56.9259	1032.82	1187.9	-162.312	1093.95	545.674	-197.974	1036.56	159.874	-269.788	1121.32	60.0833	288.665	1202.77	856.466	283.359	1257.07	1084.1	208.853	1192.71	523.758	181.389	1130.18	107.186	203.051	1241.85	57.4932
1868	0	-151.049	1047.96	944.542	-56.7871	1035.35	1187.97	-163.684	1100.13	546.473	-201.939	1047.16	160.016	-273.874	1134.25	61.9282	288.473	1204.6	856.123	283.775	1258.69	1084.16	208.45	1194.36	523.48	181.302	1130.23	107.199	203.029	1241.85	57.5801
1869	0	-151.188	1050.29	944.922	-56.6691	1038	1188.29	-165.294	1106.85	547.326	-205.572	1058.38	160.434	-277.299	1147.05	63.6662	288.33	1206.36	855.876	284.18	1260	1084.18	207.852	1195.99	523.101	180.983	1130.43	107.365	203.025	1241.82	57.6753
1870	0	-151.477	1052.84	945	-56.7014	1040.88	1188.31	-166.823	1113.6	548.187	-209.038	1069.72	160.878	-280.556	1159.74	65.3494	288.053	1208.29	855.544	284.405	1261.17	1084.08	207.261	1197.65	522.777	180.729	1130.64	107.375	202.99	1241.75	57.7415
1871	0	-151.694	1055.31	945.134	-56.6622	1043.67	1188.38	-168.389	1120.28	548.943	-212.314	1080.93	161.511	-283.824	1172.73	67.309	287.571	1210.38	855.12	284.767	1262.29	1084.18	206.648	1199.36	522.46	180.446	1130.89	107.327	202.971	1241.79	57.8158
1872	0	-152.047	1057.95	945.274	-56.7576	1046.64	1188.47	-170.093	1127.34	549.966	-215.505	1092.36	162.08	-286.553	1185.31	69.13	287.507	1212.02	854.62	284.99	1263.47	1084.2	206.086	1201.12	522.114	180.158	1130.97	107.338	202.993	1241.69	57.8562
1873	0	-152.396	1060.81	945.445	-56.85	1049.82	1188.58	-171.504	1134.11	550.773	-218.547	1103.68	162.818	-289.663	1197.1	70.9501	287.275	1213.86	854.404	285.248	1264.47	1084.17	205.49	1202.88	521.737	180.145	1131.26	107.301	202.404	1240.02	57.2853
1874	0	-152.819	1063.64	945.396	-56.8517	1051.73	1188.46	-173.252	1141.79	551.788	-221.319	1114.78	163.519	-292.049	1210.71	73.0169	286.887	1215.69	854.023	285.457	1265.59	1084.27	204.949	1204.7	521.359	180.02	1131.31	107.314	202.942	1241.45	57.9401
1875	0	-153.344	1066.56	945.303	-56.8273	1053.62	1188.11	-174.849	1148.95	552.754	-224.079	1125.97	164.303	-294.507	1223.26	75.0794	286.611	1217.7	853.479	285.777	1266.69	1084.37	204.466	1206.55	521.013	179.89	1131.42	107.327	202.98	1241.71	58.0636
1876	0	-153.75	1069.6	945.32	-56.7042	1054.39	1187.77	-176.082	1155.79	553.583	-226.408	1137.08	165.111	-296.746	1235.67	76.9112	286.225	1219.65	853.297	285.962	1267.68	1084.46	203.901	1208.36	520.621	179.691	1131.55	107.339	202.947	1241.5	58.0507
1877	0	-154.39	1072.54	945.294	-56.8138	1055.06	1187.39	-177.419	1162.99	554.522	-228.694	1148.12	165.937	-298.685	1248.02	78.8144	286.061	1220.86	853.076	286.265	1268.72	1084.5	203.405	1210.23	520.193	179.622	1131.72	107.405	202.93	1241.48	58.0671
1878	0	-154.878	1075.76	945.271	-56.7724	1056	1187.01	-178.514	1169.87	555.428	-230.905	1159.16	166.817	-300.189	1260.51	80.5484	285.598	1223.29	852.76	286.508	1269.75	1084.6	202.946	1212.05	519.807	179.491	1131.84	107.435	202.937	1241.47	58.0881
1879	0	-155.503	1078.98	945.088	-56.8683	1056.94	1186.47	-180.681	1179.37	556.877	-232.799	1170.02	167.628	-302.169	1272.14	82.5593	285.321	1225.24	852.386	286.697	1270.69	1084.72	202.439	1213.82	519.397	179.381	1131.95	107.474	202.964	1241.44	58.1075
1880	0	-156.178	1082.27	944.98	-57.2731	1058.55	1185.87	-181.461	1185.85	557.486	-234.625	1180.83	168.467	-303.394	1283.62	84.2632	285.048	1226.82	852.163	287.012	1271.73	1084.83	202.084	1215.59	519.002	179.233	1132.06	107.52	202.951	1241.48	58.143
1881	0	-156.858	1085.73	944.947	-57.6842	1060.31	1185.36	-182.475	1192.77	558.171	-236.231	1191.21	169.334	-304.845	1295.53	86.0833	284.206	1232.16	852.223	287.228	1272.73	1084.98	201.647	1217.4	518.566	178.948	1132.13	107.554	202.947	1241.42	58.1455
1882	0	-157.509	1089.49	944.584	-58.3329	1062.76	1184.69	-183.491	1199.82	558.849	-237.695	1201.75	170.149	-305.901	1306.01	88.0229	283.851	1233.85	851.938	287.454	1273.62	1085.08	201.213	1219.08	518.171	178.797	1132.24	107.443	202.509	1240.06	57.6416
1883	0	-158.43	1093.01	944.258	-58.5571	1064.32	1184.23	-184.456	1206.89	559.595	-239.153	1211.93	170.963	-306.777	1318.49	89.5438	283.612	1235.56	851.736	287.698	1274.48	1085.22	200.831	1220.81	517.692	178.795	1132.36	107.414	202.479	1240	57.6261
1884	0	-159.048	1096.63	943.847	-59.3509	1066.45	1183.77	-185.089	1213.52	560.109	-240.256	1222.81	171.571	-307.549	1329.71	91.0445	283.431	1237.29	851.549	288.009	1275.49	1085.39	200.508	1222.53	517.318	178.54	1132.62	107.493	202.97	1241.18	58.1385
1885	0	-159.735	1100.48	943.506	-59.8279	1068.04	1183.1	-185.742	1220.18	560.717	-241.345	1232.99	172.245	-308.21	1341.09	92.7365	283.207	1239	851.337	288.178	1276.24	1085.44	200.199	1224.35	516.91	178.41	1132.84	107.462	203.036	1241.65	58.3098
1886	0	-160.632	1104.46	943.057	-60.6691	1070.08	1182.55	-186.479	1225.93	561.153	-242.258	1243.13	172.983	-308.48	1351.62	94.1348	283.013	1240.58	851.19	288.393	1277	1085.6	199.785	1225.97	516.445	178.328	1133.04	107.489	202.673	1240.15	57.7469
1887	0	-161.428	1108.31	942.698	-61.4867	1071.78	1182.06	-186.798	1233.42	561.5	-242.953	1253.46	173.306	-308.822	1362.39	95.551	282.79	1242.14	850.992	288.599	1277.69	1085.73	199.56	1227.75	516.02	178.226	1133.19	107.507	202.986	1241.19	58.1608
1888	0	-162.342	1112.43	942.185	-62.4381	1073.84	1181.51	-187.554	1240.73	561.899	-243.539	1262.43	174.208	-309.081	1373.13	96.9665	282.466	1243.57	850.821	288.745	1278.43	1085.75	199.314	1229.41	515.562	178.15	1133.31	107.545	202.642	1240.12	57.7666
1889	0	-163.17	1116.55	941.842	-63.2459	1076.07	1180.64	-187.527	1245.45	561.807	-244.061	1272.06	174.551	-308.95	1383.36	98.2886	282.367	1244.97	850.584	288.954	1279.19	1085.81	198.96	1231.04	515.117	178.089	1133.47	107.531	202.723	1240.07	57.8047
1890	0	-164.093	1120.68	941.276	-64.0462	1078.49	1179.82	-187.249	1251.52	561.78	-244.412	1281.4	174.932	-308.845	1393.7	99.4596	282.28	1246.34	850.37	289.173	1279.84	1085.82	198.743	1232.79	514.625	178.004	1133.53	107.534	202.77	1240.04	57.7909
1891	0	-164.94	1124.62	940.818	-65.0335	1080.51	1179.24	-187.553	1257.93	561.86	-244.54	1290.53	175.284	-308.537	1403.64	100.604	282.83	1246.66	850.115	289.332	1280.58	1085.79	198.386	1234.32	514.201	177.931	1133.63	107.577	202.769	1240.05	57.82
1892	0	-165.851	1128.84	940.083	-65.9378	1083.06	1178.28	-187.381	1263.83	561.69	-244.644	1299.4	175.505	-308.012	1413.5	101.563	283.155	1247.05	849.86	289.529	1281.39	1085.73	198.241	1236.14	513.737	177.881	1133.71	107.568	202.866	1240.83	58.0993
1893	0	-166.813	1133.02	939.453	-67.4816	1085.48	1177.31	-187.343	1269.81	561.571	-244.588	1307.65	175.879	-307.543	1423.32	102.463	282.922	1248.48	849.738	289.425	1281.99	1085.81	197.962	1237.66	513.225	177.822	1133.78	107.59	203.008	1241.11	58.2615
1894	0	-167.679	1137.41	938.719	-68.4814	1087.89	1176.76	-186.751	1274.93	561.195	-244.518	1317.04	175.939	-306.478	1432.57	103.109	282.421	1249.97	849.586	289.744	1282.85	1085.67	197.513	1239.16	512.847	177.77	1133.86	107.61	202.868	1240.1	57.9006
1895	0	-168.645	1141.58	938.066	-69.6343	1089.64	1176.08	-186.587	1279.47	560.731	-244.343	1325.61	176.043	-305.387	1441.68	103.574	282.296	1251.5	849.384	289.715	1283.66	1085.62	197.087	1240.08	512.117	177.694	1133.93	107.639	202.866	1240.05	57.9014
1896	0	-169.583	1145.88	937.396	-70.8019	1091.57	1175.4	-185.732	1285.17	560.145	-243.912	1334.38	176.196	-304.232	1450.9	103.921	282.04	1252.95	849.17	289.78	1284.55	1085.61	197.517	1244.14	511.98	177.602	1134.07	107.65	203	1240.77	58.1595
1897	0	-170.453	1150.08	936.631	-72.0868	1094.4	1174.82	-184.996	1289.72	559.322	-243.674	1341.97	175.817	-302.771	1459.8	104.199	281.698	1254.36	848.938	289.752	1285.52	1085.6	197.275	1245.94	511.506	177.487	1134.21	107.697	202.894	1240.03	57.8903
1898	0	-171.33	1154.48	935.844	-73.6233	1097.36	1173.74	-184.204	1294.34	558.497	-243.271	1348.98	175.369	-301.135	1468.46	104.255	281.235	1255.77	848.657	289.862	1286.57	1085.46	196.948	1247.53	511.055	177.418	1134.35	107.745	202.936	1240.01	57.8809
1899	0	-172.104	1158.75	934.811	-74.9226	1100.42	1172.84	-183.226	1298.38	557.453	-242.568	1355.64	175.269	-299.008	1476.62	104.082	280.853	1257.19	848.402	289.718	1287.4	1085.46	196.579	1249.12	510.494	177.333	1134.47	107.798	203.01	1240.73	58.1089
1900	0	-173.033	1163.13	933.966	-76.3326	1103.71	1172.08	-182.134	1302.53	556.425	-241.624	1363.69	174.787	-296.975	1484.6	103.718	280.402	1258.64	848.146	289.027	1287.65	1085.53	196.259	1250.7	510.046	177.258	1134.61	107.883	202.93	1240.1	57.867
1901	0	-173.993	1167.61	932.839	-77.64	1107.33	1171.38	-181.046	1306.4	555.147	-240.791	1370.55	174.087	-294.864	1492.41	103.254	280.008	1260.03	847.902	288.492	1288.1	1085.46	195.799	1252.35	509.608	177.17	1134.7	107.961	203.412	1241.61	58.5001
1902	0	-174.989	1172.02	931.816	-79.3177	1110.32	1170.42	-179.806	1309.95	553.756	-239.651	1377.26	173.56	-292.43	1499.49	102.431	279.533	1261.47	847.629	288.155	1288.98	1085.37	195.362	1254.02	509.118	177.123	1134.78	108.041	203.011	1240.77	58.0687
1903	0	-175.879	1176.12	930.828	-81.043	1112.81	1169.32	-178.807	1313.38	552.199	-238.394	1383.58	172.66	-290.079	1506.44	101.527	279.072	1262.97	847.406	287.78	1289.89	1085.3	194.982	1255.72	508.701	177.099	1134.89	108.109	203.437	1241.68	58.4764
1904	0	-176.72	1180.28	929.636	-82.6471	1115.68	1168.37	-177.713	1317.06	550.72	-236.881	1389.42	171.718	-287.484	1512.69	100.243	278.562	1264.4	847.141	287.367	1290.7	1085.23	194.469	1257.43	508.283	177.069	1135.03	108.195	203.071	1240.91	58.0669
1905	0	-177.676	1184.55	928.493	-84.803	1119.44	1167.62	-176.658	1320.37	549.106	-235.256	1395.18	170.708	-284.624	1518.36	98.7496	278.01	1265.84	846.903	286.929	1291.75	1085.15	194.07	1259.13	507.89	177	1135.11	108.242	203.059	1240.8	57.9847
1906	0	-178.532	1188.88	927.35	-86.8599	1123.25	1166.87	-175.535	1323.68	547.546	-233.373	1400.33	169.444	-281.762	1523.61	96.9984	277.262	1266.15	846.714	286.47	1292.61	1085.08	193.685	1260.81	507.499	176.904	1135.23	108.356	202.93	1240.25	57.7261
1907	0	-179.532	1193.26	926.176	-89.0594	1127.11	1166.09	-174.371	1326.75	545.948	-231.335	1405.51	168.116	-278.668	1528.26	94.9305	276.647	1267.54	846.552	286.018	1293.62	1085.04	193.216	1262.44	507.075	176.866	1135.29	108.428	202.965	1240.86	57.9154
1908	0	-180.539	1197.79	924.798	-91.2671	1131.12	1165.1	-173.148	1329.95	544.306	-229.186	1410	166.639	-275.311	1532.19	92.6036	276.201	1269	846.327	285.409	1294.55	1084.89	192.885	1264.03	506.806	176.766	1135.39	108.509	203.01	1241.03	57.9242
1909	0	-181.397	1201.77	923.703	-93.3252	1134.59	1164.4	-171.919	1333.03	542.652	-226.781	1413.44	164.87	-271.756	1535.69	89.9194	275.611	1270.24	846.068	284.947	1295.63	1084.74	192.491	1265.56	506.361	176.676	1135.5	108.555	203.118	1241.25	57.99
1910	0	-182.332	1206.24	922.252	-95.4605	1138.54	1163.34	-170.837	1336.07	540.828	-224.25	1416.89	162.997	-268.105	1538.63	87.0135	275.105	1271.64	845.873	283.908	1296.19	1084.82	192.188	1267.07	505.981	176.615	1135.6	108.653	203.163	1241.41	57.9894
1911	0	-183.22	1210.51	920.958	-97.5484	1142.29	1162.44	-169.747	1338.9	538.97	-221.731	1417.91	160.794	-264.108	1541.16	83.6067	274.64	1272.99	845.759	283.202	1297.08	1084.73	191.813	1268.53	505.699	176.558	1135.72	108.711	203.203	1241.51	57.9538
1912	0	-184.078	1214.71	919.531	-99.6065	1145.97	1161.41	-168.634	1341.64	537.095	-219.042	1420.47	158.669	-260.425	1542.97	80.1218	273.994	1274.3	845.647	282.334	1297.89	1084.65	191.553	1270.04	505.32	176.471	1135.75	108.768	203.247	1241.7	57.9905
1913	0	-185.084	1219.23	918.133	-101.813	1149.97	1160.4	-167.301	1343.81	534.996	-216.523	1421.46	156.264	-256.189	1544.45	76.2916	273.417	1275.56	845.543	281.547	1298.83	1084.56	191.328	1271.5	504.978	176.39	1135.83	108.835	203.246	1241.69	57.9501
1914	0	-186.182	1223.91	916.732	-104.111	1154.14	1159.4	-166.35	1346.44	532.91	-213.734	1422.45	153.844	-252.06	1545.61	72.2448	272.791	1276.94	845.43	280.6	1299.78	1084.5	190.989	1272.84	504.562	176.312	1135.95	108.91	203.332	1241.78	57.9783
1915	0	-187.173	1228.47	915.26	-106.301	1158.18	1158.32	-165.412	1347.73	530.772	-210.863	1423.47	151.168	-247.475	1546.27	68.0755	272.1	1278.21	845.305	279.651	1300.82	1084.47	190.769	1274.17	504.316	176.255	1136.02	108.921	203.426	1241.97	58.0376
1916	0	-188.204	1233.06	913.858	-108.532	1162.26	1157.31	-164.067	1350.58	528.473	-208.048	1424.37	148.543	-242.801	1546.61	63.8051	271.387	1279.56	845.194	278.627	1301.97	1084.4	190.38	1275.52	503.937	176.221	1136.08	109.005	203.478	1241.99	58.0174
1917	0	-189.189	1237.73	912.371	-110.718	1166.41	1156.22	-162.877	1352.58	526.189	-205.045	1424.56	145.783	-238.452	1547.06	59.5394	270.844	1280.95	845.176	277.504	1303.03	1084.38	190.183	1276.74	503.643	176.173	1136.14	109.121	203.509	1242.06	58.0077
1918	0	-190.338	1242.61	910.942	-113.066	1170.77	1155.18	-161.771	1354.38	523.684	-202.143	1424.48	142.986	-234.167	1547.36	55.3505	269.925	1282.2	845.036	276.318	1304.24	1084.34	189.833	1277.94	503.322	176.069	1136.18	109.147	203.602	1242.2	58.0642
1919	0	-191.407	1247.45	909.492	-115.336	1175.09	1154.12	-160.32	1355.48	521.198	-199.413	1424.76	140.231	-229.157	1546.35	50.9009	269.055	1283.56	844.912	275.364	1305.71	1084.41	189.401	1279.24	503.045	176.01	1136.2	109.163	203.717	1242.3	58.1567
1920	0	-192.523	1252.39	907.938	-117.652	1179.51	1152.96	-159.089	1356.92	518.684	-197.258	1425.54	137.622	-224.327	1545.4	46.3689	268.146	1284.81	844.916	273.839	1306.83	1084.25	188.829	1280.45	502.698	175.904	1136.3	109.233	203.865	1242.49	58.2168
1921	0	-193.643	1257.4	906.453	-119.972	1184.01	1151.87	-157.701	1357.88	516.11	-194.704	1425.33	134.804	-219.552	1544.13	42.0294	266.873	1285.76	844.831	272.467	1308.37	1084.23	188.254	1281.62	502.455	175.813	1136.39	109.345	203.878	1242.52	58.2009
1922	0	-194.726	1262.33	904.817	-122.255	1188.42	1150.63	-156.549	1358.88	513.76	-191.767	1424.15	131.878	-215.556	1542.81	40.4247	265.227	1286.51	844.691	270.902	1309.72	1084.17	187.317	1282.65	502.118	175.71	1136.45	109.442	203.895	1242.51	58.2387
1923	0	-195.999	1267.59	903.17	-124.728	1193.16	1149.37	-155.518	1360.17	511.238	-186.793	1420.99	129.089	-213.211	1542.45	41.1303	264.01	1287.87	844.581	269.528	1311.26	1084.08	186.751	1283.9	501.827	175.601	1136.49	109.504	203.917	1242.5	58.2051
1924	0	-197.203	1272.78	901.542	-127.132	1197.83	1148.14	-153.92	1360.59	508.678	-182.336	1416.42	126.093	-211.37	1542.17	41.6975	262.853	1289.42	844.532	267.939	1312.92	1084.02	186.138	1285.2	501.644	175.491	1136.55	109.641	203.947	1242.54	58.2183
1925	0	-198.317	1277.83	899.671	-129.939	1201.79	1147.15	-152.614	1361.67	506.195	-179.092	1413.48	122.935	-210.331	1541.96	42.4627	261.881	1291.32	844.554	266.306	1314.62	1083.91	185.32	1286.52	501.294	175.342	1136.7	109.741	204.003	1242.51	58.2901
1926	0	-199.264	1282.47	897.76	-132.758	1206.77	1145.75	-151.122	1361.66	503.516	-177.863	1414.69	120.971	-209.444	1541.62	43.2297	260.641	1293.14	844.534	264.607	1316.45	1083.83	184.643	1287.89	501.085	175.077	1136.76	109.84	204.072	1242.57	58.3275
1927	0	-200.514	1287.75	896.044	-135.544	1212.41	1144.66	-150.425	1361.74	500.948	-176.438	1414.71	118.987	-208.82	1541.12	43.4722	259.514	1295.06	844.52	262.785	1318.34	1083.75	183.944	1289.3	500.786	174.91	1136.79	109.966	204.056	1242.58	58.3439
1928	0	-201.918	1293.05	894.11	-138.842	1216.89	1143.67	-150.155	1361.83	498.593	-174.634	1413.54	117.002	-208.587	1540.46	43.6113	258.175	1297.01	844.437	261.14	1320.66	1083.97	183.528	1290.83	500.469	174.93	1136.88	110.075	204.098	1242.58	58.3624
1929	0	-203.001	1297.72	892.31	-141.563	1222.56	1142.11	-150.182	1362.35	496.606	-173.983	1413.9	115.41	-208.767	1540.22	43.7419	257.048	1299.2	844.336	258.938	1322.54	1083.7	182.538	1292.21	500.18	174.879	1136.88	110.293	204.107	1242.55	58.3384
1930	0	-204.321	1302.28	890.522	-144.584	1228.16	1140.84	-150.409	1363.41	494.982	-173.563	1414.89	114.114	-208.757	1540.03	43.7396	255.43	1301.19	844.269	256.948	1324.77	1083.67	181.804	1293.6	499.963	174.605	1136.97	110.35	204.099	1242.6	58.2611
1931	0	-205.949	1307.16	888.891	-147.633	1233.69	1139.86	-150.897	1365.1	493.683	-172.968	1414.68	112.8	-209.024	1540.09	43.6974	253.824	1303.26	844.247	254.724	1327.12	1083.72	180.71	1294.98	499.69	174.582	1137.03	110.521	204.203	1242.64	58.2898
1932	0	-207.545	1311.68	887.379	-150.649	1238.88	1138.99	-151.37	1366.52	492.558	-172	1414.18	111.571	-208.91	1540.02	43.6992	252.183	1305.4	844.19	252.476	1329.56	1083.62	179.917	1296.48	499.47	174.485	1137.04	110.761	204.287	1242.7	58.2237
1933	0	-208.728	1315	886.129	-153.254	1242.85	1138.39	-152.121	1368.61	491.873	-171.646	1414.84	111.059	-209.027	1540.1	43.7526	250.526	1307.7	844.102	250.22	1332.17	1083.63	179.035	1297.98	499.34	174.379	1137	110.934	204.368	1242.78	58.1737
1934	0	-210.35	1318.4	885.302	-156.141	1247.18	1137.94	-152.711	1370.69	491.396	-170.847	1415.09	110.521	-208.736	1540.08	43.9046	248.665	1309.92	844.024	248.183	1335.1	1083.68	178.538	1299.51	499.128	174.354	1136.89	111.208	204.428	1242.81	58.168
1935	0	-212.079	1321.43	884.803	-159.135	1251.13	1137.81	-153.478	1373.44	491.321	-170.381	1416.14	110.486	-208.576	1540.07	43.989	246.861	1312.25	843.956	245.537	1337.81	1083.64	177.491	1300.75	499.042	174.008	1137.17	111.491	204.545	1242.94	58.1194
1936	0	-213.955	1324.01	884.68	-161.54	1255.07	1137.77	-153.979	1375.73	491.21	-169.954	1416.94	110.438	-208.5	1540.15	44.0832	244.934	1314.52	843.886	242.939	1340.83	1083.67	176.503	1301.92	498.995	174.029	1137.25	111.697	204.605	1243.05	58.0744
1937	0	-216.142	1326.84	884.804	-164.257	1259.25	1137.98	-154.78	1378.16	491.255	-169.195	1416.54	110.016	-208.491	1540.16	44.1234	243.067	1316.94	843.795	240.679	1344.23	1083.61	175.231	1302.78	499.122	174.385	1136.76	112.196	204.664	1243.23	58.071
1938	0	-218.3	1329.04	884.748	-166.863	1262.49	1138.09	-155.405	1379.96	491.119	-169.16	1417.3	110.071	-208.426	1540.17	44.1286	241.011	1319.22	843.759	238.028	1347.61	1083.71	173.945	1303.65	499.294	174.535	1136.62	112.747	204.67	1243.19	57.9801
1939	0	-220.461	1330.96	884.73	-168.904	1265.99	1138.63	-156.429	1381.64	491.028	-168.342	1416.52	109.527	-208.425	1540.17	44.1278	238.896	1321.38	843.728	235.539	1351.19	1083.73	173.05	1304.39	499.51	174.428	1136.58	113.161	204.643	1243.25	57.8895
1940	0	-222.748	1333.1	884.869	-171.199	1269.68	1139.01	-157.65	1383.09	491.095	-168.879	1417.36	109.798	-208.446	1540.17	44.1299	236.796	1323.53	843.798	233.027	1355.06	1083.59	171.777	1304.96	499.886	174.189	1136.72	113.568	204.667	1243.3	57.8612
1941	0	-225.137	1335.43	885.1	-173.474	1273.55	1139.28	-158.829	1383.85	490.99	-169.087	1417.73	109.523	-208.488	1540.23	44.1678	234.304	1325.15	843.84	230.555	1358.89	1083.48	170.879	1305.68	500.313	174.009	1136.8	113.968	204.894	1243.65	57.9206
1942	0	-227.489	1337.07	885.16	-175.487	1277.29	1139.89	-160.28	1384.72	490.978	-169.23	1417.74	109.348	-208.5	1540.17	44.1329	231.943	1326.84	844.127	228	1362.68	1083.39	169.768	1306.35	500.774	173.777	1136.93	114.502	204.951	1243.72	57.8525
1943	0	-229.97	1339.34	885.354	-177.97	1280.18	1140.32	-161.912	1385.48	491.05	-169.347	1417.58	109.06	-208.573	1540.15	44.0863	229.742	1328.67	844.509	225.453	1366.56	1083.24	168.798	1307.05	501.287	173.759	1137.03	114.982	204.953	1243.77	57.7765
1944	0	-232.482	1341.67	885.571	-180.483	1283.14	1140.78	-163.388	1385.9	491.011	-169.588	1417.49	108.895	-208.715	1540.12	44.0301	227.533	1330.48	844.907	222.871	1370.45	1083.12	167.852	1308.01	501.799	173.704	1137.26	115.574	204.953	1243.4	57.4327
1945	0	-234.884	1343.62	885.573	-182.518	1287.3	1141.48	-164.882	1386.44	490.906	-169.943	1417.75	108.744	-208.649	1540.15	44.0182	225.384	1332.56	845.529	220.356	1374.43	1083.05	167.091	1309.16	502.374	173.911	1137.56	116.089	205.059	1243.81	57.5048
1946	0	-237.396	1346.31	885.697	-185.151	1291.01	1141.92	-166.476	1387.73	490.946	-169.595	1416.82	108.177	-208.719	1540.15	44.006	223.341	1334.79	846.035	217.651	1378.26	1082.97	165.722	1310.33	502.846	173.653	1137.97	116.837	205.142	1243.89	57.348
1947	0	-239.798	1348.64	885.689	-187.673	1294.36	1142.24	-167.785	1388.71	490.79	-169.383	1416.26	107.804	-208.784	1540.21	43.9964	221.026	1336.7	846.38	215.042	1382.07	1082.89	165.033	1312.08	503.237	173.739	1138.37	117.57	205.195	1243.95	57.201
1948	0	-242.157	1350.82	885.503	-190.152	1297.56	1142.38	-168.915	1389.57	490.592	-170.514	1418.01	108.185	-208.798	1540.14	43.9803	218.924	1338.25	846.654	212.393	1385.78	1082.79	164.05	1314.05	503.591	173.967	1138.89	118.462	205.493	1244.22	57.087
1949	0	-244.612	1353.38	885.454	-192.727	1301.13	1142.66	-170.246	1391.03	490.543	-170.056	1417.46	107.75	-208.795	1540.13	43.9771	216.398	1344.43	847.206	209.867	1389.61	1082.65	163.271	1316.45	503.884	174.122	1139.53	119.445	205.485	1244.22	56.9931
1950	0	-246.9	1355.84	885.279	-195.135	1304.62	1142.8	-171.407	1392.2	490.358	-170.614	1418.4	107.836	-208.795	1540.14	43.9778	214.301	1349.03	847.49	206.931	1393.13	1082.73	162.029	1318.98	504.147	174.301	1140.22	120.69	205.577	1244.27	56.7366
1951	0	-249.315	1358.61	885.112	-197.67	1308.41	1142.96	-172.539	1393.22	490.186	-170.665	1418.76	107.691	-208.795	1540.14	43.9781	212.142	1352.16	847.668	204.492	1396.93	1082.83	160.869	1322.01	504.375	174.462	1141.15	122.057	205.614	1244.33	56.6108
1952	0	-251.717	1361.47	884.963	-200.192	1312.29	1143.14	-173.721	1394.64	490.053	-170.684	1418.93	107.514	-208.796	1540.13	43.9781	210.056	1355.33	847.876	201.606	1400.45	1082.72	159.655	1325.62	504.597	174.567	1142.3	123.646	205.641	1244.26	56.349
1953	0	-254.018	1364.47	884.613	-202.371	1316.14	1142.83	-174.883	1395.76	489.983	-170.654	1419.06	107.345	-208.795	1540.14	43.978	207.82	1358.08	847.733	198.932	1403.92	1082.57	158.45	1329.62	504.662	174.82	1143.55	125.519	205.538	1243.32	55.8667
1954	0	-256.115	1367.28	884.616	-204.345	1319.8	1142.87	-176.002	1396.86	489.917	-170.656	1419.21	107.105	-208.969	1540.21	43.8685	205.662	1360.73	847.586	196.382	1407.34	1082.48	157.629	1334.25	504.855	174.902	1144.89	127.603	205.768	1244.08	55.9042
1955	0	-257.996	1369.9	884.443	-206.103	1323.27	1142.74	-177.345	1398.14	489.861	-170.651	1419.23	106.964	-208.913	1540.17	43.9192	203.652	1363.83	847.447	193.964	1410.85	1082.48	155.83	1338.16	504.819	175.082	1146.48	129.829	205.884	1244.64	55.9011
1956	0	-259.838	1372.62	884.299	-207.822	1326.84	1142.64	-178.555	1398.95	489.683	-170.665	1419.28	106.68	-208.866	1540.13	43.9254	201.742	1366.12	846.993	191.351	1414.08	1082.42	154.571	1343.48	504.912	175.202	1148.26	132.329	205.876	1244.39	55.7056
1957	0	-261.583	1375.23	884.066	-209.444	1330.31	1142.45	-179.751	1399.98	489.613	-170.797	1419.57	106.553	-208.866	1540.13	43.9092	200.315	1371.94	847.251	189.038	1417.43	1082.3	153.649	1349.49	504.993	175.701	1150.21	135.135	205.817	1243.9	55.3371
1958	0	-263.477	1378.1	883.862	-211.215	1334.03	1142.29	-181.136	1401.24	489.587	-170.825	1419.59	106.362	-209.018	1540.19	43.8123	198.339	1376.43	847.367	186.888	1420.81	1082.23	153.055	1356.11	505.187	176.299	1152.68	138.098	206.038	1244.37	55.5939
1959	0	-265.279	1380.94	883.722	-212.894	1337.72	1142.19	-182.162	1401.98	489.365	-170.836	1419.58	106.151	-209.019	1540.2	43.7877	196.673	1380.11	847.587	184.614	1423.95	1082.19	152.25	1362.88	505.438	175.986	1155.26	141.492	206.21	1244.94	55.9537
1960	0	-267.1	1383.67	883.568	-214.592	1341.31	1142.08	-183.362	1402.97	489.217	-170.866	1419.66	105.993	-208.908	1540.19	43.8728	194.913	1382.44	847.281	182.508	1427.18	1082.17	151.454	1370.04	505.813	176.443	1158.38	145.28	206.218	1245.57	56.3201
1961	0	-268.99	1386.31	883.297	-216.359	1344.8	1141.85	-184.404	1403.76	489.04	-170.92	1419.76	105.817	-208.888	1540.14	43.8435	193.437	1385.42	847.259	180.415	1430.31	1082.15	151.421	1378.41	506.445	176.764	1162.12	149.291	206.249	1246.25	56.7764
1962	0	-270.56	1388.45	882.996	-217.806	1347.79	1141.59	-185.385	1404.24	488.732	-170.985	1419.86	105.683	-208.927	1540.19	43.8585	192.165	1388.95	847.427	178.292	1433.24	1082.08	151.088	1386.93	507.39	176.684	1166.33	153.862	206.527	1247.35	57.7057
1963	0	-272.399	1390.81	882.778	-219.522	1351.01	1141.42	-186.543	1404.95	488.564	-171.077	1419.97	105.527	-208.93	1540.2	43.8619	190.906	1392.32	847.66	176.352	1436.17	1082.02	150.946	1395.94	508.444	176.64	1171.13	158.716	206.025	1248.14	58.597
1964	0	-274.049	1393.03	882.564	-221.05	1354.08	1141.24	-187.438	1405.36	488.312	-171.167	1420	105.391	-208.892	1540.13	43.8136	189.852	1396.06	848.136	174.359	1439	1081.92	151.539	1406.19	509.93	176.522	1176.61	163.964	205.963	1249.49	60.6053
1965	0	-275.679	1394.9	882.141	-222.556	1356.79	1140.86	-188.522	1405.82	487.997	-171.242	1420	105.262	-208.941	1540.11	43.8098	188.857	1398.72	848.445	172.372	1441.67	1081.8	151.356	1415.88	511.684	175.719	1182.58	169.818	205.767	1251.49	63.4247
1966	0	-277.385	1396.74	881.82	-224.14	1359.49	1140.59	-189.558	1405.99	487.801	-171.411	1420.14	105.131	-208.938	1540.11	43.7861	188.242	1401.73	849.07	170.511	1444.28	1081.66	151.9	1426.36	513.64	174.948	1189.4	175.926	205.95	1254.16	66.6965
1967	0	-278.605	1397.81	881.523	-225.236	1361.42	1140.33	-190.52	1406.09	487.491	-171.592	1420.17	105.027	-208.958	1540.12	43.7877	187.587	1404.23	849.607	168.663	1446.71	1081.44	152.512	1436.76	515.993	174.054	1196.9	182.177	204.76	1256.3	70.1309
1968	0	-280.124	1399.21	881.2	-226.633	1363.66	1140.05	-191.614	1406.21	487.365	-171.723	1420.2	104.91	-208.999	1540.18	43.8063	187.242	1407.1	850.488	166.875	1448.98	1081.19	153.693	1447.42	518.753	172.776	1204.47	188.533	203.773	1259.38	74.4933
1969	0	-281.546	1400.7	880.856	-227.932	1366	1139.75	-192.516	1406.12	487.149	-171.922	1420.21	104.809	-209.024	1540.19	43.7812	186.96	1409.32	851.523	165.192	1451.13	1080.87	154.732	1457.66	521.542	170.891	1212.27	194.974	202.306	1263.18	79.2908
1970	0	-282.955	1401.95	880.531	-229.218	1368.1	1139.46	-193.449	1405.94	486.909	-171.968	1420.05	104.665	-209.076	1540.18	43.7647	186.712	1412.22	853.033	163.568	1453.04	1080.41	155.655	1467.42	524.53	168.86	1220.02	201.021	200.883	1267.63	84.7281
1971	0	-283.934	1402.56	880.227	-230.074	1369.57	1139.2	-194.317	1405.86	486.684	-172.161	1420.08	104.575	-209.072	1540.18	43.7394	186.426	1414.76	854.612	162.096	1455	1079.89	156.911	1476.88	527.704	166.536	1227.82	206.986	199.484	1272.89	89.8717
1972	0	-285.144	1403.33	879.838	-231.161	1371.2	1138.86	-195.082	1405.64	486.479	-171.285	1418.6	103.981	-209.074	1540.17	43.7092	186.263	1416.37	856.274	160.883	1456.85	1079.26	158.156	1485.95	531.047	164.016	1234.99	212.431	198.475	1280.12	93.9672
1973	0	-286.146	1403.99	879.497	-232.04	1372.71	1138.56	-195.762	1405.46	486.236	-172.226	1419.36	104.041	-209.121	1540.15	43.7031	186.146	1418.75	858.283	160.154	1459.01	1078.71	159.021	1493.9	534.25	161.276	1243.01	216.37	197.138	1288.66	98.3687
1974	0	-287.089	1404.67	879.097	-232.86	1374.24	1138.2	-196.397	1405.34	486.033	-172.938	1420.29	104.193	-209.142	1540.16	43.7054	185.962	1421	860.019	159.107	1460.78	1077.88	160.222	1501.61	537.645	158.71	1252.28	218.819	195.597	1298.97	102.12
1975	0	-288.175	1405.56	878.848	-233.823	1375.98	1137.99	-196.898	1405.29	485.917	-173.011	1420.34	104.164	-209.145	1540.16	43.6761	185.776	1422.82	861.792	158.349	1462.54	1077.26	161.093	1508.76	540.953	156.202	1262.78	219.982	194.068	1310.64	103.983
1976	0	-288.928	1405.89	878.611	-234.454	1377.17	1137.8	-197.386	1405.39	485.793	-173.087	1420.33	104.091	-209.144	1540.16	43.675	185.659	1424.45	863.43	157.614	1464.25	1076.75	161.93	1515.47	544.188	154.04	1274.69	219.565	192.361	1323.7	104.809
1977	0	-289.487	1406.12	878.42	-234.889	1378.25	1137.65	-197.861	1405.65	485.716	-173.045	1420.15	104.034	-209.184	1540.22	43.6933	185.701	1425.73	865.065	157.273	1466.1	1076.16	162.909	1522	547.149	152.118	1287.25	218.354	190.54	1338.39	104.432
1978	0	-290.304	1406.88	878.235	-235.583	1379.86	1137.51	-198.291	1405.94	485.724	-173.053	1420.05	103.975	-209.219	1540.16	43.68	185.65	1427.04	866.624	156.871	1468.07	1075.71	163.858	1528.32	549.746	150.314	1300.56	215.779	189.014	1354.68	103.566
1979	0	-290.886	1407.62	878.219	-236.042	1381.45	1137.53	-198.574	1406.08	485.668	-173.089	1420.01	103.932	-209.217	1540.15	43.6769	185.558	1427.73	867.882	156.6	1470.01	1075.36	164.68	1534.26	552.26	148.833	1314.81	212.21	187.07	1372.11	101.707
1980	0	-291.266	1408.34	878.194	-236.3	1383.03	1137.55	-198.759	1406.13	485.597	-173.132	1419.97	103.924	-209.217	1540.15	43.6774	185.616	1426.59	869.264	156.51	1472.09	1075.02	165.582	1540.04	554.447	147.811	1329.94	207.94	185.752	1391.22	99.3458
1981	0	-291.516	1409.1	878.141	-236.427	1384.64	1137.54	-198.958	1406.39	485.56	-173.146	1419.9	103.916	-209.217	1540.15	43.6083	185.627	1427.11	870.211	156.236	1474.03	1074.86	166.309	1545.37	556.428	147.046	1345.68	202.974	183.648	1410.64	96.1822
1982	0	-291.706	1410.21	878.055	-236.494	1386.6	1137.49	-199.102	1406.91	485.563	-173.156	1419.89	103.903	-209.227	1540.07	43.6034	185.557	1428.13	871.177	156.147	1476.38	1074.81	166.909	1550.36	558.162	146.52	1362	197.477	183.207	1431.62	93.4902
1983	0	-291.842	1411.48	878.092	-236.507	1388.72	1137.57	-199.177	1407.5	485.606	-172.982	1419.67	103.894	-209.291	1540.13	43.6315	185.559	1429.29	871.934	155.537	1477.75	1074.86	167.44	1555.01	559.64	146.226	1378.68	191.877	182.381	1452.49	90.3765
1984	0	-291.799	1412.72	878.046	-236.341	1390.82	1137.57	-199.222	1408.08	485.625	-173.027	1419.73	103.918	-209.27	1540.14	43.6091	185.625	1430.41	872.469	155.635	1479.82	1074.73	167.682	1559.07	560.632	145.232	1393.96	185.758	181.295	1473.12	87.129
1985	0	-291.647	1414.38	878.102	-236.067	1393.33	1137.67	-199.188	1408.86	485.707	-172.997	1419.67	103.911	-209.293	1540.14	43.6337	185.845	1431.7	872.838	156.025	1482.11	1074.58	167.712	1562.83	561.424	145.216	1410.52	179.603	180.937	1493.86	84.2371
1986	0	-291.336	1415.89	878.14	-235.633	1395.69	1137.75	-199.104	1409.7	485.787	-173.052	1419.78	104.009	-209.294	1540.15	43.6349	186.173	1433.03	873.084	156.272	1484.14	1074.37	167.538	1566.13	561.896	146.892	1428.66	174.015	181.427	1514.95	81.8763
1987	0	-290.741	1417.34	878.118	-234.915	1397.99	1137.77	-198.909	1410.34	485.8	-173.177	1419.85	104.043	-209.292	1540.14	43.6495	186.691	1434.56	873.194	156.807	1486.37	1074.02	167.614	1569.48	562.242	148.158	1445.77	168.508	182.125	1535.55	79.8411
1988	0	-290.257	1419.27	878.2	-234.307	1400.77	1137.89	-198.587	1411.17	485.871	-173.184	1419.96	104.071	-209.29	1540.14	43.6795	187.169	1436.23	873.121	157.314	1488.57	1073.64	167.325	1572.68	562.113	149.653	1462.21	163.145	183.441	1555.66	78.2752
1989	0	-289.732	1421.31	878.278	-233.66	1403.66	1138.01	-198.268	1412.15	485.916	-173.124	1420.08	104.121	-209.29	1540.14	43.6802	187.648	1438.01	872.984	157.701	1490.67	1073.21	166.735	1575.32	561.498	151.163	1477.96	158.026	185.075	1574.93	77.0248
1990	0	-288.853	1422.93	878.334	-232.658	1406.13	1138.11	-197.898	1413.04	486.009	-173.058	1419.99	104.149	-209.294	1540.14	43.6351	188.641	1440.4	872.684	158.811	1493.52	1072.8	166.605	1578.15	560.379	152.979	1493.31	153.324	187.311	1593.44	76.2807
1991	0	-288.042	1424.71	878.406	-231.724	1408.77	1138.23	-197.445	1413.56	486.141	-172.975	1420	104.254	-209.292	1540.14	43.6489	189.478	1442.91	872.384	159.771	1496.24	1072.26	165.976	1580.7	559.34	155.373	1508.37	149.247	189.435	1610.88	75.7937
1992	0	-287.019	1426.26	878.501	-230.578	1411.17	1138.36	-196.881	1414.5	486.204	-172.935	1420.09	104.283	-209.288	1540.14	43.6251	190.174	1445.55	871.842	160.62	1499.09	1071.77	165.503	1583.3	558.117	156.926	1521.64	145.324	191.972	1627.26	75.6194
1993	0	-286.145	1428.06	878.641	-229.581	1413.82	1138.54	-196.339	1415.43	486.393	-172.43	1419.84	104.497	-209.324	1540.07	43.6329	191.078	1448.43	871.16	161.705	1502.2	1071.2	164.713	1585.38	556.59	159.18	1534.9	141.885	194.136	1642.16	75.4509
1994	0	-285.106	1429.69	878.89	-228.419	1416.31	1138.84	-195.799	1416.29	486.512	-172.175	1419.68	104.549	-209.305	1540.06	43.6146	191.864	1451.54	870.324	162.663	1505.46	1070.59	163.898	1587.33	554.971	161.572	1547.13	138.818	196.563	1656.17	75.4145
1995	0	-283.931	1431.22	879.125	-227.121	1418.69	1139.11	-194.996	1417.07	486.659	-172.037	1419.61	104.606	-209.321	1540.07	43.5922	192.978	1454.99	869.263	163.434	1508.63	1070.01	163.296	1589.39	553.22	163.74	1558.36	135.938	198.954	1669.13	75.38
1996	0	-282.628	1432.63	879.457	-225.695	1420.95	1139.49	-194.265	1417.93	486.865	-171.852	1419.57	104.702	-209.365	1540.13	43.6347	194.025	1458.54	868.026	165.032	1512.64	1069.35	162.411	1590.93	551.306	165.736	1568.49	133.096	200.992	1680.57	75.2681
1997	0	-281.381	1434.05	879.756	-224.326	1423.23	1139.83	-193.433	1418.84	487.062	-171.658	1419.58	104.8	-209.363	1540.14	43.6136	195.083	1462.3	866.537	166.112	1516.6	1068.77	161.608	1592.29	549.278	167.669	1577.6	130.338	202.617	1690.59	74.9053
1998	0	-280.118	1435.55	880.104	-222.94	1425.58	1140.22	-192.465	1419.89	487.252	-171.575	1419.6	104.928	-209.364	1540.13	43.5817	195.984	1465.93	865.008	167.408	1520.74	1068.13	160.852	1593.39	547.31	169.694	1585.76	128.031	203.969	1699.36	74.461
1999	0	-278.418	1436.4	880.475	-221.117	1427.28	1140.63	-191.508	1420.9	487.505	-171.303	1419.63	105.039	-209.392	1540.06	43.5592	197.01	1469.88	863.426	168.656	1525.02	1067.46	160.562	1594.48	545.24	171.23	1592.55	125.502	204.976	1706.93	73.8665
2000	0	-276.59	1437.27	880.836	-219.165	1429	1141.03	-190.325	1422.04	487.801	-171.189	1419.6	105.178	-209.396	1540.05	43.5629	197.971	1473.85	861.804	170.13	1529.71	1066.81	160.604	1595.61	543.194	172.456	1598.38	123.072	206.197	1714.16	73.2495
2001	0	-274.997	1438.6	881.347	-217.45	1431.18	1141.59	-189.371	1423.48	488.125	-170.947	1419.69	105.258	-209.441	1540.03	43.5041	199.025	1478.16	860.144	171.758	1534.59	1066.26	159.883	1595.58	540.82	172.844	1603.04	120.998	206.415	1719.02	72.0882
2002	0	-273.324	1440.12	881.843	-215.654	1433.56	1142.13	-188.093	1424.68	488.44	-170.788	1419.72	105.505	-209.441	1540.03	43.5022	200.16	1482.54	858.412	173.882	1540.1	1065.63	159.376	1595.75	538.227	172.577	1606.61	119.438	206.36	1721.58	70.2636
2003	0	-271.331	1441.39	882.389	-213.538	1435.67	1142.71	-186.891	1425.87	488.781	-170.66	1419.72	105.714	-209.503	1540.09	43.4932	201.392	1487.14	856.698	175.847	1545.6	1065.19	159.268	1596.37	536.001	171.302	1607.57	117.43	204.956	1722.18	66.5508
2004	0	-269.097	1442.83	883.06	-211.181	1437.97	1143.43	-185.53	1427.19	489.103	-170.467	1419.75	105.943	-209.518	1540.03	43.4771	202.606	1491.86	855.024	178.091	1551.21	1064.66	158.397	1596.85	534.239	169.561	1606.95	116.12	204.008	1723.26	64.3503
2005	0	-266.986	1444.72	883.726	-208.947	1440.71	1144.13	-184	1428.62	489.479	-170.412	1419.72	106.245	-209.513	1540.02	43.5038	203.909	1496.9	853.478	179.955	1556.37	1064.15	157.745	1598.64	533.245	169.324	1608.58	116.137	203.466	1723.89	65.1911
2006	0	-264.6	1446.51	884.398	-206.438	1443.36	1144.85	-182.405	1430.17	489.868	-170.2	1419.79	106.514	-209.515	1540.03	43.4902	205.229	1502.73	852.299	182.236	1561.7	1063.71	158.118	1602.05	533.579	169.179	1609.58	116.115	203.367	1723.82	65.3651
2007	0	-261.835	1447.82	885.114	-203.55	1445.52	1145.61	-180.733	1432.19	490.465	-169.531	1419.6	106.846	-209.475	1539.96	43.4874	206.679	1508.58	851.452	184.182	1566.78	1063.49	158.54	1605.79	534.623	169.442	1609.71	116.346	203.577	1724.24	64.3578
2008	0	-259.24	1449.88	885.905	-200.832	1448.43	1146.44	-179.017	1433.16	490.812	-168.423	1418.21	106.648	-209.458	1540.03	43.5334	208.585	1513.75	851.362	186.318	1571.89	1063.43	159.084	1609.72	535.66	168.942	1610.06	116.172	203.717	1724.82	64.3582
2009	0	-256.72	1451.98	886.623	-198.19	1451.39	1147.2	-177.312	1436.02	491.261	-168.514	1418.97	107.286	-209.465	1540.05	43.5618	210.557	1518.36	852.23	188.393	1576.83	1063.47	159.679	1613.56	536.267	169.584	1611.37	116.137	203.675	1725.03	64.3344
2010	0	-254.013	1454.11	887.232	-195.36	1454.37	1147.85	-175.391	1437.86	491.596	-168.195	1419.13	107.633	-209.444	1540.04	43.559	212.55	1523.21	854.291	190.511	1581.8	1063.73	160.33	1617.25	536.508	169.894	1612.02	115.977	203.912	1725.12	63.7129
2011	0	-250.928	1456.03	887.728	-192.151	1457.14	1148.39	-173.42	1439.43	491.972	-168.001	1419.2	107.997	-209.446	1540.04	43.5788	214.424	1528.49	856.678	192.699	1586.65	1064.23	161.352	1620.88	536.469	170.106	1612.58	115.771	203.976	1725	63.5816
2012	0	-248.235	1458.49	888.223	-189.336	1460.46	1148.93	-171.621	1441.3	492.393	-167.37	1418.62	108.111	-209.409	1539.98	43.5466	216.356	1533.84	858.639	195.111	1591.45	1064.93	162.729	1624.18	536.247	170.321	1613.11	115.57	204.194	1725.16	63.2522
2013	0	-245.358	1460.86	888.726	-186.335	1463.67	1149.47	-169.806	1443.22	492.842	-167.174	1418.65	108.535	-209.406	1539.98	43.5437	218.714	1539.56	859.936	197.446	1595.87	1065.51	163.912	1627.01	536.022	170.332	1613.56	115.214	204.271	1725.36	63.0725
2014	0	-242.289	1463.08	889.177	-183.144	1466.74	1149.97	-167.963	1445.38	493.408	-167.648	1419.62	109.224	-209.403	1539.98	43.5896	221.124	1544.5	860.562	200.065	1600.28	1066.21	165.318	1629.46	535.68	170.85	1614.27	115.119	204.424	1725.62	62.9336
2015	0	-239.491	1465.44	889.62	-180.223	1469.96	1150.45	-166.174	1447.47	493.836	-166.813	1419.25	109.764	-209.408	1539.98	43.6155	223.903	1548.95	860.803	202.954	1604.57	1066.78	166.763	1631.53	535.217	171.188	1614.9	114.919	204.504	1725.89	62.7638
2016	0	-236.229	1467.55	890.122	-176.838	1472.92	1150.99	-164.212	1449.44	494.314	-166.086	1418.62	109.941	-209.408	1539.98	43.6157	226.791	1553.02	860.821	205.69	1608.52	1067.39	168.466	1633.66	534.693	171.294	1615.38	114.711	204.55	1726.08	62.742
2017	0	-233.179	1469.96	890.627	-173.665	1476.19	1151.54	-162.333	1451.72	494.917	-165.513	1418.34	110.292	-209.334	1539.99	43.6431	229.796	1557.09	860.654	208.486	1612.36	1067.96	170.089	1635.67	534.232	171.449	1615.68	114.59	204.543	1726.29	62.7009
2018	0	-230.116	1472.4	891.22	-170.479	1479.47	1152.18	-160.427	1454.07	495.365	-165.363	1418.83	111.211	-209.279	1540.01	43.6738	232.688	1561.17	860.355	211.716	1616.59	1068.47	171.243	1637.04	533.758	171.58	1616.05	114.422	204.5	1726.48	62.6467
2019	0	-227.013	1474.87	891.897	-167.254	1482.8	1152.9	-158.693	1456.61	496.005	-166.35	1420.82	112.53	-209.24	1539.99	43.7095	235.548	1565.45	860.06	214.471	1620.3	1068.93	172.548	1638.58	533.304	171.676	1616.32	114.261	204.465	1726.67	62.6067
2020	0	-223.946	1477.61	892.525	-164.063	1486.39	1153.57	-156.928	1458.89	496.508	-166.316	1421.5	113.269	-209.188	1540	43.7095	238.321	1569.34	859.76	217.118	1624.1	1069.62	174.093	1640.12	532.982	171.786	1616.6	114.085	204.393	1726.78	62.5261
2021	0	-221.001	1480.31	893.376	-160.995	1489.94	1154.46	-155.552	1461.65	497.393	-166.293	1422.15	114.358	-209.169	1540.01	43.6729	240.889	1572.98	859.547	220.077	1628.1	1070.08	175.488	1641.73	532.733	172.306	1616.95	113.974	204.347	1726.93	62.4531
2022	0	-218.253	1483.27	894.235	-158.124	1493.75	1155.36	-154.2	1464.16	498.282	-166.377	1422.59	115.041	-209.219	1540.07	43.6488	243.335	1576.33	859.368	222.802	1632.06	1070.78	177.051	1643.29	532.641	172.027	1616.94	113.726	204.217	1726.89	62.3124
2023	0	-215.277	1485.85	895.276	-155.026	1497.19	1156.44	-152.92	1466.4	499.068	-166.374	1422.91	116.26	-209.233	1540	43.5631	245.612	1579.4	859.237	225.5	1635.98	1071.52	178.495	1644.76	532.551	172.165	1617.08	113.596	204.204	1726.96	62.2339
2024	0	-212.719	1488.76	896.506	-151.755	1499.71	1157.42	-151.822	1468.96	500.224	-165.956	1423.49	117.402	-209.308	1540.11	43.5245	247.9	1582.61	859.202	228.084	1639.72	1072.23	180.085	1646.11	532.452	172.305	1617.23	113.494	204.237	1726.99	62.1763
2025	0	-210.187	1491.58	897.757	-148.511	1502.15	1158.41	-150.842	1471.52	501.497	-166.126	1424.21	118.703	-209.509	1540.19	43.3576	249.875	1585.34	859.303	230.698	1643.34	1072.94	181.832	1647.41	532.311	172.527	1617.4	113.411	204.275	1727.09	62.1459
2026	0	-207.897	1494.63	899.396	-145.509	1504.81	1159.79	-150.016	1474.45	502.89	-166.296	1425.25	120.164	-209.674	1540.31	43.264	251.98	1588.25	859.529	233.29	1646.89	1073.61	183.284	1648.42	532.227	172.274	1617.23	113.18	204.271	1727.15	62.1025
2027	0	-205.521	1497.31	900.964	-142.42	1507.11	1161.1	-149.186	1476.89	504.192	-166.534	1426.21	121.891	-209.767	1540.28	43.1392	254.075	1591.16	859.731	235.867	1650.23	1074.25	184.726	1649.12	532.174	172.316	1617.24	113.083	204.241	1727.19	62.0517
2028	0	-203.502	1500.26	902.772	-139.689	1509.67	1162.65	-148.613	1480.06	505.981	-166.804	1427.27	123.475	-210.067	1540.47	43.0523	255.909	1595.36	860.334	238.318	1653.45	1074.99	186.099	1649.66	532.083	172.72	1617.46	113.132	204.227	1727.22	62.0225
2029	0	-201.5	1502.98	904.645	-136.975	1512.01	1164.27	-147.959	1482.86	507.473	-166.992	1427.88	125.181	-210.366	1540.42	42.8391	257.539	1599.78	860.52	240.674	1656.53	1075.71	187.665	1650.3	532.06	172.86	1617.5	113.027	204.22	1727.26	61.986
2030	0	-199.567	1505.5	906.633	-134.328	1514.14	1166	-147.541	1486.06	509.199	-167.271	1429.06	127.072	-210.602	1540.38	42.7217	259.426	1602.66	860.757	242.972	1659.5	1076.52	189.029	1650.51	532.036	172.986	1617.52	112.951	204.249	1727.39	61.9855
2031	0	-197.744	1508.28	908.786	-131.793	1516.54	1167.9	-147.196	1489.31	510.908	-167.491	1429.69	128.932	-210.836	1540.33	42.4839	261.3	1604.84	861.047	245.282	1662.36	1077.22	190.31	1650.66	532.034	173.125	1617.48	112.919	204.206	1727.4	61.9036
2032	0	-196.123	1510.96	910.865	-129.46	1518.83	1169.72	-147.1	1492.94	512.735	-167.677	1430.58	130.778	-211.06	1540.35	42.3011	262.955	1607.03	861.452	247.509	1665.09	1078.02	191.764	1650.9	532.136	173.09	1617.36	112.718	204.176	1727.48	61.8779
2033	0	-194.479	1513.3	912.972	-127.104	1520.79	1171.57	-146.879	1496.37	514.265	-167.662	1432.12	132.488	-211.278	1540.35	42.0441	264.622	1609.43	862.191	249.663	1667.72	1078.74	192.934	1650.91	532.227	173.182	1617.29	112.661	204.279	1727.48	61.8182
2034	0	-193.091	1515.84	915.186	-125.003	1522.95	1173.52	-146.932	1500.21	516.097	-167.892	1433.8	134.215	-211.382	1540.29	41.948	266.073	1611.96	862.871	251.825	1670.34	1079.43	194.48	1651.15	532.34	173.298	1617.32	112.615	204.296	1727.52	61.8139
2035	0	-191.744	1518.16	917.241	-122.702	1525.28	1175.34	-147.103	1504.04	517.773	-167.975	1435.27	135.864	-211.512	1540.18	41.8071	267.471	1614.02	863.433	253.972	1672.83	1080.07	195.55	1651.08	532.376	173.737	1617.55	112.77	204.296	1727.52	61.759
2036	0	-190.224	1519.94	919.18	-120.229	1527.09	1177.03	-147.51	1508.29	519.554	-168.106	1437.52	137.504	-211.672	1540.19	41.7717	268.638	1616.39	864.025	256.075	1675.35	1080.59	196.01	1650.54	532.42	173.473	1617.28	112.563	204.315	1727.56	61.6941
2037	0	-188.978	1522.08	921.186	-118.029	1529.24	1178.8	-148.057	1512.71	521.217	-168.247	1438.1	139.361	-211.796	1540.26	41.7783	269.807	1618.25	864.4	258.008	1677.7	1081.08	197.203	1650.45	532.467	173.427	1617.17	112.49	204.288	1727.51	61.6756
2038	0	-188.005	1524.67	923.316	-115.609	1532.68	1179.92	-148.576	1516.96	522.721	-168.422	1438.17	140.868	-211.9	1540.37	41.8002	270.766	1620.34	864.703	259.861	1680.11	1081.48	197.814	1650.07	532.506	173.496	1617.2	112.482	204.266	1727.53	61.6821
2039	0	-187.139	1527.13	925.283	-113.405	1535.89	1181.62	-149.514	1521.99	524.434	-168.643	1439.47	142.693	-212.142	1540.68	41.7224	271.606	1622.51	864.888	261.657	1682.47	1081.82	198.247	1649.6	532.547	173.806	1617.43	112.622	204.274	1727.55	61.7017
2040	0	-186.294	1529.38	927.335	-111.448	1537.57	1183.19	-150.258	1527.19	526.007	-168.994	1441.16	144.525	-212.26	1540.87	41.779	272.524	1624.51	865.021	263.315	1684.9	1082.15	199.243	1649.65	532.632	173.509	1617.18	112.433	204.151	1727.56	61.6808
2041	0	-185.259	1531.36	929.109	-109.3	1538.97	1184.47	-151.377	1531.51	527.477	-169.384	1442.4	146.281	-212.359	1541.11	41.8993	273.327	1626.05	865.087	264.865	1687.36	1082.42	199.717	1649.55	532.682	173.808	1617.36	112.55	204.244	1727.6	61.684
2042	0	-184.421	1533.56	930.999	-107.349	1540.59	1185.88	-152.648	1536.87	529.124	-169.756	1443.84	148.068	-212.411	1541.38	42.1671	274.11	1628.14	865.215	266.339	1689.75	1082.66	200.012	1649.33	532.661	173.513	1617.19	112.383	204.222	1727.58	61.6811
2043	0	-183.799	1535.99	932.709	-105.615	1542.45	1187.1	-153.786	1541.73	530.462	-170.207	1445.16	149.804	-212.456	1541.54	42.3765	274.821	1630.99	865.425	267.783	1692.32	1082.81	201.32	1650.19	532.719	173.795	1617.3	112.448	204.147	1727.62	61.7114
2044	0	-182.976	1538.23	934.33	-103.678	1544.1	1188.23	-155.256	1547	531.888	-170.941	1447.17	151.708	-212.627	1542.07	42.6962	275.631	1633	865.567	268.944	1694.63	1083.04	201.816	1650.57	532.744	173.842	1617.41	112.428	204.241	1727.59	61.7109
2045	0	-182.324	1540.51	935.883	-101.913	1545.81	1189.29	-156.607	1552.64	533.498	-171.581	1448.86	153.504	-212.992	1542.8	43.1212	276.447	1634.63	865.634	270.397	1697.28	1083.08	202.319	1651.16	532.676	173.77	1617.36	112.356	204.254	1727.55	61.7361
2046	0	-181.702	1542.92	937.4	-100.179	1547.63	1190.32	-157.869	1558.03	534.876	-172.474	1451.22	155.293	-213.689	1543.99	43.5137	277.246	1636.69	865.743	271.532	1699.58	1083.21	202.998	1651.97	532.645	173.746	1617.35	112.357	204.259	1727.57	61.7684
2047	0	-180.955	1545.05	938.744	-98.3189	1549.18	1191.18	-159.15	1563.44	536.202	-173.411	1453.88	156.825	-214.594	1545.72	44.0538	277.976	1639.04	865.832	272.716	1701.85	1083.27	203.393	1652.77	532.55	173.381	1617.16	112.148	204.164	1727.56	61.8118
2048	0	-180.525	1547.82	940.163	-96.7761	1551.38	1192.11	-160.801	1569.16	537.572	-174.992	1456.91	158.503	-215.535	1547.76	44.5309	278.632	1641.46	865.81	273.749	1704	1083.32	203.668	1653.58	532.492	173.515	1617.24	112.178	204.266	1727.54	61.8747
2049	0	-179.833	1550.13	941.302	-95.086	1553.02	1192.71	-162.181	1574.04	538.81	-177.108	1460.72	160.073	-217.011	1550.67	45.1086	279.324	1643.81	865.69	274.847	1706.1	1083.36	203.779	1654.64	532.346	172.971	1617.1	111.807	204.266	1727.54	61.9322
2050	0	-179.26	1552.67	942.42	-94.0894	1553.77	1193.83	-163.485	1578.46	539.958	-179.525	1465.02	161.343	-218.755	1554.41	45.7102	280.773	1642.57	865.134	275.978	1708.14	1083.37	203.995	1655.92	532.076	173.223	1617.3	112.036	204.253	1727.5	61.9844
2051	0	-178.59	1555.17	943.441	-92.4268	1555.24	1194.22	-164.938	1582.99	541.061	-181.508	1469.9	161.983	-220.853	1559.18	46.3182	281.44	1644.33	864.727	276.996	1710.06	1083.38	204.164	1657.48	531.882	173.032	1617.3	112.022	204.235	1727.5	62.0393
2052	0	-178.244	1558.32	944.501	-91.089	1557.35	1194.64	-166.4	1586.97	542.061	-184.212	1475.41	162.511	-223.35	1565.08	46.8112	281.958	1647.11	864.343	278.102	1711.92	1083.35	204.174	1659.08	531.626	172.967	1617.43	111.963	204.222	1727.54	62.0944
2053	0	-177.702	1561.19	945.357	-89.5543	1559.19	1194.86	-167.655	1590.95	542.995	-187.023	1481.35	162.742	-225.943	1571.66	47.1678	282.192	1649.55	863.913	279.171	1713.76	1083.3	204.031	1660.72	531.44	172.517	1617.28	111.762	204.425	1727.63	62.1863
2054	0	-176.87	1563.63	946.037	-88.7048	1558.4	1195.83	-168.887	1594.64	543.95	-190.71	1488.61	162.902	-229.015	1579.37	47.5235	282.666	1651.94	863.483	280.259	1715.57	1083.25	203.994	1662.66	531.077	172.103	1617.29	111.719	204.423	1727.65	62.224
2055	0	-176.548	1566.5	946.788	-87.4435	1560.23	1196.06	-170.111	1598.41	544.813	-194.42	1496.75	162.929	-232.226	1587.98	47.9262	282.928	1654.17	862.924	281.368	1717.34	1083.13	203.854	1664.73	530.755	172.193	1617.69	111.861	204.38	1727.63	62.275
2056	0	-175.907	1569	947.381	-85.8621	1561.67	1196.13	-171.095	1601.87	545.564	-198.22	1505.04	162.737	-235.469	1597.05	48.2572	283.275	1656.38	862.385	282.435	1719.12	1083.01	203.44	1666.68	530.46	172.038	1617.78	111.825	204.157	1727.52	62.3292
2057	0	-175.43	1571.53	947.82	-84.9685	1564.24	1195.95	-172.123	1605.61	546.385	-202.25	1513.84	162.469	-239.051	1607.01	48.5955	283.707	1658.53	861.857	283.557	1720.94	1082.92	203.368	1669.07	530.115	171.771	1617.8	111.822	204.13	1727.52	62.367
2058	0	-174.574	1573.43	948.193	-83.3802	1565.58	1196.26	-173.11	1609.42	547.124	-206.246	1522.97	162.267	-242.747	1617.63	49.2562	283.83	1660.24	861.241	284.436	1722.78	1082.62	203.227	1671.43	529.874	171.404	1617.96	111.696	204.094	1727.56	62.3965
2059	0	-174.412	1576.11	948.633	-82.4847	1567.72	1196.64	-174.079	1613.22	547.804	-209.979	1532.49	162.098	-246.434	1628.69	50.4573	284.064	1663.14	860.76	285.291	1724.63	1082.39	202.817	1673.7	529.529	171.281	1618.09	111.771	204.081	1727.56	62.4076
2060	0	-173.826	1578.17	948.982	-82.0874	1566.67	1196.9	-175.015	1617.35	548.547	-213.598	1542.09	162.087	-250.362	1640.27	52.1698	283.296	1669.51	860.717	286.179	1726.61	1082.27	202.626	1676.12	529.201	171.473	1618.53	111.975	204.083	1727.59	62.3934
2061	0	-173.193	1579.72	949.259	-81.0008	1567.72	1196.97	-175.787	1621.45	549.229	-217.189	1552.14	162.283	-254.517	1652.29	54.4261	283.224	1673.24	860.487	286.957	1728.56	1082.14	202.378	1678.41	528.844	171.164	1618.58	111.949	204.052	1727.6	62.4168
2062	0	-173.134	1582.1	949.736	-80.7308	1569.29	1197.6	-176.537	1626.09	549.994	-220.541	1562.24	162.706	-258.614	1664.42	56.6443	283.265	1675.35	859.946	287.557	1730.5	1081.97	201.955	1680.68	528.545	171.052	1618.65	111.88	204.059	1727.64	62.3946
2063	0	-172.992	1584.2	950.097	-79.4366	1571.05	1197.26	-177.443	1631.11	550.751	-223.382	1572.54	162.997	-262.685	1676.28	59.0829	283.121	1677.47	859.338	288.132	1732.55	1081.83	201.775	1683.02	528.128	171.283	1619.16	112.273	204.044	1727.68	62.3969
2064	0	-172.711	1585.83	950.533	-78.7582	1572.5	1197.68	-178.139	1635.84	551.479	-226.583	1582.93	163.483	-266.881	1688.29	61.6231	283.034	1680.2	859.006	288.553	1734.62	1081.7	201.32	1685.22	527.826	171.177	1619.43	112.233	203.996	1727.69	62.3657
2065	0	-172.57	1587.42	950.961				-178.572	1640.32	552.1	-229.275	1593.28	163.972	-270.858	1699.92	64.233	282.902	1682.55	858.545	288.848	1736.65	1081.58	200.821	1687.24	527.492	171.147	1619.53	112.325	203.933	1727.75	62.3481
2066	0	-172.436	1588.91	951.366				-179.279	1645.44	552.947	-232.763	1602.86	164.936	-274.807	1711.53	67.0303	282.566	1685.3	858.021	289.174	1738.7	1081.54	200.464	1689.29	527.069	171.162	1619.7	112.459	204.026	1727.75	62.3676
2067	0	-172.572	1590.64	951.838				-180.191	1650.76	553.863	-235.181	1612.88	165.938	-278.46	1722.75	69.7186	282.323	1687.77	857.669	289.296	1740.66	1081.47	199.588	1690.96	526.702	171.174	1619.87	112.608	204.013	1727.8	62.4009
2068	0	-172.7	1592.52	952.276				-181.34	1656.61	554.968	-237.251	1622.6	166.745	-282.037	1733.87	72.465	282.052	1690.22	857.282	289.415	1742.72	1081.41	199.214	1693.04	526.392	170.952	1620.17	112.859	203.836	1727.8	62.347
2069	0	-172.731	1594.02	952.662				-182.321	1662.46	556	-239.106	1632.36	167.698	-285.038	1744.12	75.1933	281.641	1692.83	856.885	289.419	1744.63	1081.34	198.961	1695.21	526.197	170.949	1620.37	112.97	203.962	1727.83	62.3865
2070	0	-172.763	1595.94	953.219				-183.459	1668.31	557.018	-240.873	1642.08	168.636	-287.662	1754.19	77.6709	281.336	1695.17	856.585	289.533	1746.67	1081.26	198.311	1697.01	525.715	170.897	1620.42	112.923	203.952	1727.8	62.3431
2071	0	-173.079	1597.97	953.685				-184.522	1674.16	558.089	-242.085	1651.15	169.275	-290.283	1764.24	80.2947	280.738	1697.77	856.233	289.512	1748.55	1081.15	197.952	1698.96	525.362	170.795	1620.68	113.128	203.988	1727.88	62.3984
2072	0	-173.396	1600.07	954.176				-185.275	1679.53	559.107	-243.303	1660.11	170.264	-292.83	1774.54	82.8276	280.435	1699.92	855.855	289.429	1750.42	1081.01	197.432	1700.85	525.042	170.762	1620.92	113.061	203.955	1727.89	62.4389
2073	0	-173.791	1602.26	954.608				-186.317	1685.63	560.364	-244.737	1669.57	171.359	-294.716	1784.19	85.1618	279.884	1702.26	855.611	289.335	1752.17	1080.91	196.899	1702.64	524.611	170.709	1621.09	113.084	203.911	1727.88	62.411
2074	0	-174.105	1604.57	955.234				-187.621	1691.87	561.523	-245.742	1678.43	172.456	-296.287	1793.55	87.2101	279.316	1704.43	855.313	289.288	1753.88	1080.79	196.436	1704.55	524.263	170.598	1621.26	113.094	203.857	1727.86	62.4318
2075	0	-174.464	1606.61	955.47				-188.703	1698.21	562.861	-246.798	1687.16	173.477	-297.561	1802.79	89.2128	278.836	1706.27	854.875	289.113	1755.52	1080.62	195.82	1706.33	523.874	170.062	1621.22	112.985	203.842	1727.9	62.4583
2076	0	-174.783	1608.68	955.831				-189.645	1704.04	563.862	-247.784	1695.89	174.495	-298.482	1812.12	90.897	278.251	1708.46	854.562	288.977	1757.11	1080.44	195.728	1708.5	523.517	170.02	1621.34	112.981	203.787	1727.92	62.5465
2077	0	-175.27	1611.17	956.198				-190.353	1709.61	564.395	-248.678	1704.43	175.63	-299.177	1821.15	92.4497	277.821	1710.27	854.302	289.03	1758.62	1080.21	195.071	1710.35	523.158	170.118	1621.74	113.12	203.718	1728	62.6711
2078	0	-175.64	1613.37	956.425				-191.337	1715.51	565.45	-249.386	1712.64	176.398	-299.369	1829.94	93.7406	277.089	1712.39	854.051	288.907	1760.07	1079.95	194.192	1711.65	522.653	169.935	1621.94	113.173	203.72	1727.96	62.6974
2079	0	-176.311	1616.25	956.728				-192.123	1721.13	566.38	-249.846	1720.6	177.324	-299.457	1838.71	95.0112	276.733	1714.05	853.564	288.836	1761.41	1079.73	193.85	1713.77	522.257	169.793	1622.17	113.102	203.665	1727.97	62.7657
2080	0	-176.704	1618.74	956.894				-193.044	1727.2	567.284	-250.611	1728.56	178.102	-299.222	1847.16	96.0647	276.064	1715.92	853.149	288.764	1762.74	1079.52	192.911	1715.22	521.744	169.639	1622.4	113.245	203.655	1727.92	62.7952
2081	0	-177.104	1621.02	956.982				-193.97	1733.02	568.077	-251.31	1736.67	178.968	-298.871	1855.54	96.9911	275.523	1717.72	852.866	288.689	1763.91	1079.24	192.73	1717.46	521.231	169.446	1622.51	113.236	203.615	1727.92	62.8304
2082	0	-177.757	1623.86	957.064				-194.833	1738.8	568.821	-252.008	1744.52	179.655	-298.46	1863.78	97.7294	275.017	1719.45	852.445	288.707	1765.11	1078.93	191.772	1718.91	520.72	169.401	1622.71	113.354	203.573	1727.92	62.8705
2083	0	-178.229	1626.33	957.036				-195.546	1744.39	569.563	-252.584	1752.02	180.254	-297.912	1871.81	98.4094	274.345	1721.36	852.018	288.743	1766.23	1078.7	191.352	1720.71	520.204	169.281	1622.84	113.363	203.474	1727.81	62.8242
2084	0	-178.948	1629.37	957.109				-196.217	1749.83	570.14	-252.723	1759.09	180.522	-297.425	1879.81	98.9858	273.904	1722.99	851.639	288.715	1767.27	1078.46	191.141	1722.85	519.717	169.207	1623.05	113.296	203.49	1727.91	62.9556
2085	0	-179.714	1632.72	956.98				-196.805	1755.11	570.54	-253.16	1766.28	180.983	-296.948	1887.38	99.4961	273.255	1724.93	851.392	288.66	1768.34	1078.22	190.665	1724.51	519.329	169.065	1623.1	113.33	203.445	1727.87	62.9843
2086	0	-180.486	1636.03	956.788				-197.254	1760.02	570.828	-253.69	1773.37	181.212	-296.414	1894.89	99.9203	272.856	1726.69	851.045	288.475	1769.22	1078.06	190.21	1726.15	518.776	168.915	1623.22	113.437	203.371	1727.81	62.9743
2087	0	-181.146	1638.91	956.508				-197.604	1764.6	570.884	-253.806	1779.89	181.293	-295.975	1902.15	100.344	272.315	1728.53	850.666	288.525	1770.38	1077.9	189.771	1727.74	518.381	168.782	1623.35	113.463	203.465	1727.86	63.0631
2088	0	-181.838	1642.18	956.183				-197.991	1769.27	570.805	-254.127	1786.63	181.344	-295.624	1909.21	100.655	271.768	1730.28	850.441	288.448	1771.38	1077.81	189.261	1729.03	517.946	168.774	1623.66	113.557	203.44	1727.89	63.0796
2089	0	-182.556	1645.43	955.797				-198.134	1773.58	570.628	-254.541	1793.23	181.333	-295.403	1916.08	100.914	271.356	1731.86	850.202	288.282	1772.44	1077.78	189.057	1730.71	517.493	168.565	1623.65	113.492	203.44	1727.92	63.1125
2090	0	-183.397	1649.06	955.411				-198.065	1777.39	570.271	-254.606	1799.05	181.048	-295.256	1922.76	101.187	270.762	1733.94	849.996	288.097	1773.44	1077.82	188.378	1731.75	517.051	168.454	1623.72	113.537	203.396	1727.92	63.0736
2091	0	-184.032	1652.4	954.865				-198.072	1781.4	569.722	-254.992	1805.55	181.015	-295.276	1929.33	101.371	270.419	1735.5	849.77	287.852	1774.44	1077.91	188.089	1733.11	516.707	168.444	1623.88	113.581	203.335	1727.93	63.0446
2092	0	-184.723	1655.89	954.305				-197.995	1784.98	569.103	-254.738	1810.73	180.436	-294.755	1935.17	101.36	269.948	1737.45	849.535	287.568	1775.47	1078.03	187.821	1734.53	516.325	168.497	1624.12	113.691	203.266	1727.91	63.0184
2093	0	-185.099	1658.98	953.468				-197.509	1788.28	568.275	-255.322	1817.08	180.364	-294.993	1940.83	101.313	269.425	1739.28	849.416	287.281	1776.54	1078.19	187.594	1735.83	515.94	168.315	1624.12	113.677	203.188	1727.84	62.9377
2094	0	-185.996	1663.04	952.753				-197.418	1792.04	567.411	-255.093	1821.99	179.721	-295.162	1946.14	101.097	269.097	1740.82	849.261	286.984	1777.47	1078.4	187.394	1737.04	515.686	168.274	1624.29	113.713	203.214	1727.87	62.9773
2095	0	-186.691	1666.98	951.948				-197.099	1795.26	566.389	-253.879	1825.22	178.535	-295.405	1951.22	100.647	268.694	1742.51	849.207	286.659	1778.53	1078.65	187.238	1738.21	515.388	168.226	1624.33	113.748	203.26	1727.99	63.0289
2096	0	-187.265	1670.6	950.945				-196.426	1797.93	565.419	-253.582	1829.82	177.815	-295.739	1955.86	100.008	268.277	1744.25	849.173	286.343	1779.6	1078.98	187.201	1739.27	515.092	168.176	1624.41	113.716	203.117	1727.89	62.9351
2097	0	-187.861	1674.32	949.911				-195.915	1800.6	564.092	-252.401	1833.7	176.562	-295.92	1960.23	99.3592	267.943	1745.61	849.175	286.012	1780.61	1079.33	187.304	1740.46	514.827	168.13	1624.46	113.763	203.17	1727.96	62.9515
2098	0	-188.329	1677.87	948.796				-195.194	1803.03	562.472	-252.665	1839.46	176.377	-296.063	1964.21	98.5025	267.586	1746.71	849.157	285.597	1781.64	1079.73	187.262	1741.42	514.621	168.138	1624.59	113.818	203.199	1727.98	62.9691
2099	0	-188.712	1681.26	947.55				-194.671	1805.49	561.378	-252.343	1843.55	175.614	-296.128	1967.93	97.3845	267.309	1748.38	849.211	285.324	1782.77	1080.13	187.322	1742.41	514.457	168.109	1624.63	113.817	203.158	1727.91	62.9372
2100	0	-189.593	1685.48	946.468				-194.02	1807.69	559.884	-251.824	1847.69	174.717	-295.8	1971.16	96.1396	266.947	1749.06	849.426	284.895	1783.76	1080.6	187.423	1743.4	514.236	168.122	1624.78	113.838	203.263	1728.04	62.9059
2101	0	-190.144	1689.14	945.225				-193.307	1809.58	558.294	-251.098	1850.92	173.526	-295.315	1974.31	94.6975	266.895	1750.52	849.574	284.418	1784.78	1081	187.641	1744.49	514.009	168.096	1624.76	113.792	203.314	1727.88	62.8661
2102	0	-190.735	1692.74	944.045				-192.629	1811.27	556.603	-250.174	1853.94	172.19	-294.144	1977.08	92.8842	266.783	1751.86	849.61	283.857	1785.74	1081.48	187.903	1745.62	513.953	168.026	1624.78	113.703	203.367	1727.86	62.8625
2103	0	-191.62	1697	942.82				-191.69	1812.29	554.804	-249.431	1857.15	170.828	-292.912	1979.99	91.0741	266.638	1753.9	849.776	283.269	1786.67	1081.98	188.081	1746.66	513.86	168.119	1624.89	113.772	203.355	1727.76	62.8025
2104	0	-192.023	1700.2	941.495				-190.759	1813.18	552.846	-248.401	1859.61	169.254	-291.282	1982.57	88.8857	266.397	1755.62	849.894	282.694	1787.63	1082.47	188.283	1747.73	513.71	168.011	1624.83	113.769	203.371	1727.97	62.9601
2105	0	-192.534	1703.63	940.145				-190.009	1814.15	550.919	-246.946	1861.65	167.409	-289.074	1985.02	86.5014	266.167	1757.18	850.057	282.051	1788.61	1083.01	188.515	1748.8	513.585	167.778	1624.81	113.697	203.474	1727.81	62.8502
2106	0	-193.046	1707.07	938.73				-189.17	1814.95	548.841	-245.945	1864.41	165.866	-286.638	1987.2	83.9398	266.074	1758.67	850.159	281.438	1789.72	1083.51	188.553	1749.79	513.342	168.057	1624.94	113.866	203.508	1727.88	62.8885
2107	0	-193.574	1710.47	937.284				-188.039	1815.27	546.629	-243.412	1864.15	163.215	-283.884	1989.05	81.1454	265.801	1760.01	850.299	280.774	1790.78	1084.01	188.742	1750.86	513.234	167.938	1624.99	113.816	203.594	1727.83	62.8795
2108	0	-194.201	1714.06	935.864				-187.43	1816.17	544.58	-242.856	1867.77	161.966	-281.464	1991.2	78.4599	265.385	1761.47	850.436	279.976	1791.8	1084.54	188.757	1751.87	512.994	167.572	1624.81	113.716	203.593	1727.85	62.8978
2109	0	-194.783	1717.51	934.34				-186.348	1816.71	542.455	-239.853	1867	159.127	-278.627	1992.48	75.3694	264.98	1762.84	850.552	279.129	1792.83	1085.03	188.821	1752.9	512.818	167.689	1624.88	113.872	203.658	1727.83	62.8491
2110	0	-195.657	1721.41	932.85				-185.24	1817.11	540.293	-238.455	1868.92	157.372	-275.657	1993.25	72.2404	264.619	1764	850.627	278.276	1793.92	1085.46	188.827	1753.97	512.643	167.857	1625.1	113.931	203.708	1727.86	62.8552
2111	0	-196.547	1725.26	931.296				-184.183	1818.07	538.277	-236.862	1870.73	155.565	-272.513	1993.53	68.8495	264.066	1765.64	850.795	277.268	1794.99	1086	188.847	1755.04	512.52	167.874	1625.2	114.034	203.568	1727.93	62.8662
2112	0	-197.366	1729.09	929.727				-182.792	1818.22	535.976	-233.83	1869.78	152.733	-269.18	1993.03	65.1451	263.609	1767.07	850.958	276.295	1796.22	1086.43	188.775	1756.11	512.354	167.949	1625.26	114.198	203.782	1727.95	62.8585
2113	0	-198.158	1732.79	928.138				-181.587	1819.03	533.742	-232.494	1871.19	151.224	-265.66	1991.86	61.2626	263.212	1768.95	851.083	275.207	1797.47	1086.82	188.692	1757.23	512.2	167.83	1625.18	114.308	203.779	1728.01	62.7735
2114	0	-198.933	1736.32	926.409				-180.306	1819.56	531.445	-230.057	1871	148.794	-261.446	1990.39	56.8875	262.473	1770.33	851.281	274.066	1798.74	1087.16	188.466	1758.31	512.009	167.808	1625.31	114.35	203.682	1728.1	62.7534
2115	0	-199.831	1739.89	924.68				-179.23	1820.74	529.108	-227.818	1870.31	146.636	-257.573	1988.15	52.5748	261.842	1771.42	851.404	272.733	1800.05	1087.47	188.182	1759.42	511.834	167.832	1625.34	114.466	203.798	1728.07	62.6229
2116	0	-200.744	1743.51	922.921				-177.866	1821.33	526.877	-224.446	1868.68	143.764	-253.463	1985.64	48.0378	261.024	1773.03	851.511	271.454	1801.6	1087.72	188.003	1760.65	511.684	168.105	1625.25	114.942	203.914	1728.21	62.6585
2117	0	-201.729	1747.12	921.114				-176.96	1822.65	525.155	-221.281	1867	140.99	-249.874	1982.99	46.1365	260.298	1774.45	851.639	269.936	1802.91	1087.98	187.725	1761.97	511.484	168.161	1625.11	115.029	203.999	1728.28	62.5748
2118	0	-202.816	1750.76	919.28				-175.728	1823.67	522.819	-216.76	1864.32	138.746	-247.472	1981.53	46.9102	259.134	1775.5	851.613	268.45	1804.52	1088.18	187.39	1763.24	511.314	168.055	1624.91	114.976	204.083	1728.36	62.5443
2119	0	-203.926	1754.6	917.501				-174.139	1824.09	520.637	-212.69	1862.37	136.548	-245.807	1981.35	47.9094	258.007	1776.57	851.588	266.67	1805.99	1088.3	187.151	1764.61	511.1	168.2	1624.67	115.296	204.118	1728.41	62.3878
2120	0	-205.014	1758.26	915.643				-172.345	1824.49	517.984	-209.746	1860.59	134.084	-244.086	1980.84	48.6111	256.971	1777.8	851.571	264.992	1807.67	1088.43	186.999	1766.19	510.984	168.148	1624.41	115.43	204.229	1728.47	62.261
2121	0	-206.262	1762.1	913.777				-171.004	1825.38	515.763	-207.281	1860.34	132.222	-242.196	1979.94	49.09	255.8	1779.66	851.649	263.065	1809.29	1088.52	186.665	1767.62	510.822	168.068	1624.28	115.593	204.317	1728.52	62.138
2122	0	-207.481	1765.82	911.827				-169.765	1825.37	513.369	-205.029	1860.75	130.446	-241.063	1979.7	49.6189	254.602	1781.53	851.693	261.251	1811.04	1088.56	186.253	1769.03	510.593	168.436	1624.41	115.911	204.419	1728.57	62.0445
2123	0	-208.781	1769.8	909.861				-169.044	1825.63	511.214	-202.895	1860.96	129.239	-240.671	1979.25	49.771	253.42	1782.87	851.643	259.231	1812.7	1088.59	185.997	1770.57	510.377	167.572	1623.83	116.303	204.513	1728.66	61.9636
2124	0	-210.015	1773.77	907.974				-168.59	1826.24	509.367	-201.006	1860.91	127.608	-240.843	1978.76	49.8292	252.14	1784.36	851.622	257.27	1814.58	1088.57	185.399	1771.98	510.072	167.847	1623.95	116.646	204.636	1728.74	61.9057
2125	0	-211.395	1777.85	906.187				-168.525	1827.57	507.798	-199.663	1860.67	125.814	-240.516	1978.32	49.8842	250.722	1786.2	851.634	255.233	1816.36	1088.56	184.976	1773.57	509.875	167.851	1624.05	116.935	204.767	1728.78	61.8504
2126	0	-212.84	1781.76	904.56				-168.842	1829.25	506.424	-198.179	1859.78	124.301	-240.206	1977.98	49.9316	249.168	1788.05	851.655	253.083	1818.21	1088.56	184.835	1775.55	509.754	167.596	1624.01	117.025	204.905	1728.88	61.8223
2127	0	-214.408	1785.38	903.027				-169.114	1831.19	505.108	-197.586	1859.17	122.85	-240.135	1977.79	49.8696	247.622	1789.95	851.724	250.858	1820.17	1088.57	183.962	1777.03	509.554	167.797	1624.25	117.438	204.937	1728.92	61.7661
2128	0	-215.937	1788.94	901.713				-169.615	1833.23	504.04	-197.376	1858.74	121.626	-240.148	1977.74	49.8391	245.929	1791.67	851.802	248.543	1822.17	1088.55	183.339	1778.79	509.354	167.772	1624.35	117.657	205.114	1729.05	61.7672
2129	0	-217.695	1792.23	900.527				-170.518	1835.03	503.131	-196.161	1856.61	119.579	-240.21	1977.8	49.8148	244.158	1793.38	851.762	246.077	1824.27	1088.52	181.621	1779.8	509.132	167.195	1624.13	117.871	205.151	1729.09	61.7494
2130	0	-219.673	1795.48	899.782				-171.825	1837.19	502.563	-196.017	1856.04	118.686	-240.324	1977.79	49.7522	242.297	1795.12	851.728	243.584	1826.55	1088.52	180.823	1781.78	509.003	167.435	1624.41	118.271	205.182	1729.08	61.7618
2131	0	-221.567	1798.09	899.084				-173.076	1838.84	501.96	-196.309	1855.94	117.953	-240.429	1977.81	49.7409	240.383	1797.09	851.657	240.927	1828.94	1088.49	179.04	1782.81	508.876	167.459	1624.68	118.713	205.203	1729.16	61.7204
2132	0	-223.602	1800.4	898.772				-174.333	1840.42	501.601	-196.42	1855.86	117.337	-240.501	1977.79	49.6922	238.22	1798.95	851.562	238.37	1831.61	1088.45	177.447	1784.11	508.788	167.316	1624.94	119.132	205.25	1729.24	61.7326
2133	0	-225.951	1802.69	898.406				-175.628	1841.85	501.297	-196.422	1855.69	116.813	-240.566	1977.85	49.6841	235.824	1801.16	851.505	235.552	1834.26	1088.39	175.629	1785.06	508.755	167.253	1625.29	119.485	205.261	1729.24	61.6942
2134	0	-228.303	1804.82	898.173				-176.847	1843.14	500.97	-196.314	1855.67	116.361	-240.612	1977.91	49.701	233.575	1803.17	851.479	232.706	1837.15	1088.34	174.038	1786.46	508.879	167.105	1625.51	119.835	205.24	1729.25	61.6802
2135	0	-230.717	1806.75	898.008				-177.954	1844.26	500.661	-196.048	1855.69	116.022	-240.577	1977.86	49.7198	231.024	1805.47	851.505	229.961	1840.18	1088.27	172.145	1787.45	509.024	166.973	1625.77	120.355	205.249	1729.33	61.6899
2136	0	-233.276	1808.51	897.788				-179.156	1845.68	500.593	-195.737	1855.79	115.643	-240.543	1977.9	49.781	228.468	1807.65	851.477	227.059	1843.29	1088.23	170.637	1788.95	509.3	167.006	1626.24	120.926	205.191	1729.36	61.681
2137	0	-235.762	1810.22	897.626				-180.143	1846.65	500.241	-195.325	1855.86	115.256	-240.483	1977.86	49.8337	225.697	1810.07	851.539	224.077	1846.5	1088.2	169.059	1790.38	509.586	166.942	1626.62	121.507	205.244	1729.43	61.6227
2138	0	-238.475	1812.01	897.438				-180.943	1847.21	499.605	-195.058	1856	114.85	-240.455	1977.88	49.8946	223.096	1811.88	851.684	221.082	1849.82	1088.2	167.296	1791.69	509.96	166.624	1626.75	122.121	205.083	1729.37	61.6307
2139	0	-241.132	1813.69	897.151				-182.094	1848.07	499.425	-194.67	1856	114.365	-240.538	1977.96	49.9658	220.213	1814.26	851.937	218.018	1853.16	1088.17	165.23	1792.72	510.232	166.306	1627.08	122.841	205.137	1729.49	61.6581
2140	0	-243.897	1815.33	896.684				-183.368	1848.8	498.983	-194.463	1856.02	113.931	-240.51	1977.85	49.9318	217.584	1816.28	852.26	214.919	1856.6	1088.15	164.146	1795.01	510.616	166.305	1627.51	123.568	205.226	1729.61	61.6073
2141	0	-246.654	1816.99	896.29				-184.649	1849.15	498.596	-194.385	1856.03	113.543	-240.515	1977.83	49.9264	214.741	1818.76	852.653	211.797	1860.07	1088.13	162.79	1797.05	510.848	166.239	1627.98	124.395	205.26	1729.65	61.6069
2142	0	-249.449	1818.83	895.954				-186.093	1849.68	498.257	-194.352	1856.01	113.117	-240.574	1977.88	49.9244	212.142	1821.2	852.945	208.541	1863.52	1088.08	161.116	1799	511.168	166.594	1628.84	125.613	205.288	1729.74	61.5869
2143	0	-252.241	1820.62	895.563				-187.53	1850.18	497.93	-193.902	1855.5	112.35	-240.588	1977.83	49.897	209.47	1823.71	853.169	205.299	1867.05	1088.05	159.635	1801.5	511.345	166.641	1629.5	126.729	205.334	1729.78	61.591
2144	0	-254.976	1822.6	895.148				-188.74	1850.06	497.377	-194.377	1855.95	112.318	-240.458	1977.79	49.8216	206.941	1826.3	853.466	201.916	1870.43	1088.06	158.513	1804.73	511.598	166.71	1630.32	128.077	205.374	1729.86	61.5777
2145	0	-257.689	1824.39	894.751				-190.494	1850.98	497.398	-194.625	1856.33	112.142	-240.504	1977.85	49.8047	204.539	1829.18	853.781	198.564	1873.84	1088.12	157.523	1808.42	511.96	166.837	1631.42	129.681	205.364	1729.93	61.5343
2146	0	-260.217	1826.18	894.391				-191.986	1851.4	497.172	-194.662	1856.3	111.829	-240.507	1977.77	49.7474	202.267	1832.74	854.08	195.234	1877.23	1088.2	156.345	1812.44	512.221	166.93	1632.43	131.487	205.451	1730.09	61.5662
2147	0	-262.937	1828.34	894.077				-193.369	1851.97	496.933	-194.726	1856.36	111.589	-240.48	1977.74	49.7126	199.863	1835.83	854.172	191.655	1880.44	1088.26	155.354	1816.92	512.456	166.725	1633.65	133.312	205.669	1730.44	61.7355
2148	0	-265.398	1830.18	893.512				-194.744	1852.38	496.667	-194.827	1856.55	111.389	-240.538	1977.73	49.7281	197.347	1838.7	854.243	188.269	1883.69	1088.34	154.236	1821.83	512.76	166.615	1635.01	135.512	205.825	1730.77	61.8808
2149	0	-267.866	1832.3	893.209				-196.228	1853.22	496.687	-194.789	1856.53	111.072	-240.567	1977.79	49.7135	194.897	1841.6	854.318	184.928	1886.86	1088.46	153.199	1827.3	513.02	167.178	1637.03	138.209	205.999	1731.2	62.0976
2150	0	-270.243	1834.1	892.785				-197.433	1853.44	496.202	-194.166	1855.89	110.292	-240.559	1977.81	49.7034	192.52	1844.05	854.32	181.648	1889.99	1088.49	152.27	1833.21	513.379	168.7	1639.77	141.363	206.03	1731.53	62.2471
2151	0	-272.625	1836.1	892.352				-198.432	1853.27	495.571	-194.751	1856.46	110.418	-240.578	1977.71	49.6545	190.173	1846.64	854.364	178.455	1893	1088.54	151.55	1839.66	513.75	168.603	1642.09	144.398	206.195	1732.1	62.6006
2152	0	-274.997	1838.19	891.864				-199.978	1853.91	495.618	-194.995	1856.89	110.281	-240.603	1977.73	49.6547	187.877	1848.02	854.142	175.342	1895.88	1088.47	150.684	1846.4	514.212	168.393	1644.57	147.68	206.289	1732.72	62.9697
2153	0	-277.342	1840.01	891.341				-201.361	1854.16	495.376	-195.086	1857	110.075	-240.623	1977.75	49.6299	186.457	1854.46	854.572	172.327	1898.71	1088.38	150.086	1853.74	514.866	168.775	1647.88	151.518	206.679	1733.44	63.702
2154	0	-279.955	1842.49	890.994				-202.756	1854.35	495.046	-195.763	1857.71	110.103	-240.629	1977.7	49.6007	184.425	1858.34	854.821	169.395	1901.34	1088.28	149.595	1861.6	515.691	168.275	1651.25	155.438	206.735	1734.23	64.3397
2155	0	-282.492	1844.77	890.483				-204.179	1854.55	494.666	-195.432	1857.3	109.644	-240.532	1977.38	49.406	182.632	1860.45	854.86	166.531	1903.91	1088.09	149.246	1869.92	516.709	168.221	1655.45	159.962	206.585	1735.14	65.214
2156	0	-284.48	1846.1	890.044				-205.637	1854.85	494.474	-195.428	1857.08	109.301	-240.686	1977.62	49.5265	181.107	1862.78	854.979	163.842	1906.38	1087.85	149.187	1878.79	518.065	167.849	1660.18	164.761	206.271	1736.46	66.7542
2157	0	-286.653	1847.66	889.527				-206.832	1854.64	494.132	-195.517	1857.07	109.019	-240.714	1977.68	49.5508	180.091	1863.18	855.234	161.287	1908.68	1087.6	149.286	1888.13	519.765	166.805	1665.34	169.97	205.847	1737.86	69.0236
2158	0	-288.708	1848.97	888.99				-208.299	1854.64	493.921	-195.687	1857.2	108.814	-240.776	1977.72	49.5315	179.038	1865.07	855.457	158.839	1910.82	1087.35	149.537	1897.76	521.684	164.271	1670.28	175.576	205.14	1739.46	71.8826
2159	0	-290.749	1850.23	888.557				-209.698	1854.55	493.547	-195.865	1857.24	108.622	-240.795	1977.73	49.52	178.179	1867.44	855.936	156.466	1912.9	1086.99	150.039	1907.75	524.07	162.664	1676.76	181.558	204.045	1741.24	75.1304
2160	0	-292.621	1851.23	888.057				-210.975	1854.01	493.549	-195.95	1857.06	108.385	-240.779	1977.67	49.4883	177.43	1869.96	856.669	154.225	1914.9	1086.5	150.774	1917.85	526.759	160.624	1683.93	187.766	202.778	1743.48	79.0622
2161	0	-294.511	1852.12	887.684				-212.211	1853.52	492.937	-196.161	1857.12	108.204	-240.849	1977.74	49.4527	176.769	1872.28	857.708	152.031	1916.68	1086.02	151.602	1927.53	529.603	158.123	1691.46	193.997	201.172	1746.28	83.628
2162	0	-296.417	1853.06	887.292				-213.383	1852.96	492.426	-196.404	1857.16	108.038	-240.867	1977.66	49.4691	176.219	1874.69	859.11	149.911	1918.5	1085.44	152.861	1937.11	532.858	155.029	1698.92	200.119	198.99	1749.45	88.3939
2163	0	-298.186	1853.67	886.803				-214.731	1852.59	492.38	-196.604	1857.13	107.833	-240.902	1977.7	49.3773	175.541	1876.9	860.906	148.024	1920.29	1084.81	154.14	1946.05	536.253	151.619	1706.5	205.845	196.617	1753.15	93.5469
2164	0	-299.856	1854.18	886.419				-215.939	1852.24	492.159	-196.814	1857.1	107.658	-240.89	1977.59	49.3953	174.959	1878.98	862.954	146.208	1921.98	1084.1	155.783	1954.58	539.797	148.083	1714.26	211.486	193.93	1756.86	98.8175
2165	0	-301.436	1854.54	886.008				-216.978	1851.62	491.803	-196.961	1856.92	107.444	-240.922	1977.61	49.3828	174.26	1880.91	865.135	144.413	1923.64	1083.38	157.677	1962.66	543.515	143.681	1721.19	216.933	191.203	1761.93	103.08
2166	0	-302.89	1854.65	885.555				-217.945	1851.33	491.596	-197.075	1856.76	107.257	-240.917	1977.56	49.3532	173.629	1882.52	867.28	142.839	1925.34	1082.52	159.185	1969.72	547.074	138.72	1728	221.122	188.717	1769.15	106.634
2167	0	-304.298	1855.04	885.211				-218.868	1851.02	491.39	-197.217	1856.82	107.11	-240.903	1977.54	49.3263	172.992	1883.84	869.341	141.447	1927.08	1081.69	160.666	1976.1	550.602	135.072	1736.79	223.498	185.337	1778.5	110.141
2168	0	-305.533	1855.03	884.916				-219.572	1850.64	491.143	-197.363	1856.85	107.044	-240.942	1977.53	49.2796	172.655	1885.34	871.413	140.196	1928.96	1080.81	161.92	1981.94	554.022	131.624	1746.88	224.771	182.129	1790	111.774
2169	0	-306.501	1854.94	884.58				-220.216	1850.37	490.916	-197.513	1856.93	106.969	-240.916	1977.51	49.2882	172.503	1886.86	873.393	138.958	1930.71	1080.07	162.925	1987.21	557.176	128.572	1758.24	224.295	178.925	1802.83	112.122
2170	0	-307.541	1854.81	884.203				-220.793	1850.33	490.785	-198.077	1857.38	107.287	-240.98	1977.66	49.2878	172.576	1888.5	875.27	138.289	1932.87	1079.22	164.085	1992.54	560.11	126.294	1770.55	222.825	175.633	1817.22	110.995
2171	0	-308.378	1854.85	883.928				-221.192	1850.29	490.7	-197.664	1857	106.928	-240.996	1977.64	49.2822	172.507	1889.87	876.977	137.539	1935.01	1078.64	164.866	1997.43	562.629	123.858	1783.07	220.485	172.917	1833.13	109.116
2172	0	-309.192	1855.15	883.706				-221.559	1850.42	490.599	-197.612	1856.75	106.785	-240.977	1977.59	49.2698	172.074	1890.89	878.404	136.769	1937.25	1078.21	165.486	2002.19	564.816	122.049	1796.47	216.95	170.344	1849.9	106.629
2173	0	-309.813	1855.41	883.545				-221.855	1850.66	490.523	-197.618	1856.76	106.788	-240.958	1977.53	49.2558	171.752	1891.85	879.732	135.798	1939.26	1078.03	166.139	2006.79	566.785	120.991	1810.74	212.644	167.959	1867.4	103.294
2174	0	-310.321	1855.95	883.39				-222.238	1851.2	490.738	-197.657	1856.74	106.79	-240.98	1977.58	49.2686	171.431	1892.83	880.806	135.096	1941.57	1077.91	166.502	2011.15	568.419	120.534	1825.71	207.779	166.731	1886.42	99.9053
2175	0	-310.578	1856.55	883.259				-222.262	1851.32	490.735	-197.658	1856.74	106.79	-241.005	1977.61	49.273	171.1	1893.85	881.735	134.465	1943.91	1077.88	166.678	2015.36	569.872	121.171	1841.39	202.09	166.008	1906.33	96.5816
2176	0	-310.671	1857.27	883.115				-222.233	1851.5	490.733	-197.676	1856.67	106.798	-241.009	1977.6	49.2699	170.806	1894.93	882.501	134.132	1946.31	1077.95	166.636	2019.35	570.908	121.983	1857.24	196.54	166.236	1926.76	93.4229
2177	0	-310.611	1857.92	882.969				-222.137	1851.89	490.754	-197.608	1856.67	106.83	-240.977	1977.56	49.2594	170.54	1896.16	883.124	133.826	1948.78	1078.03	166.136	2023.01	571.679	123.331	1873.35	190.513	166.855	1947.4	90.4522
2178	0	-310.46	1859.11	882.884				-221.994	1852.37	490.807	-197.587	1856.56	106.828	-241.006	1977.58	49.2799	170.44	1897.49	883.576	133.59	1951.02	1078.1	165.485	2026.53	572.16	124.469	1889.32	184.394	167.94	1968.14	87.7407
2179	0	-310.215	1860.25	882.798				-221.657	1852.75	490.605	-197.557	1856.61	106.875	-240.993	1977.54	49.2702	170.503	1899	883.876	133.708	1953.39	1078.2	164.768	2030.03	572.465	126.306	1905.39	178.682	169.813	1988.67	85.4961
2180	0	-309.737	1861.62	882.69				-221.308	1853.48	490.644	-197.483	1856.62	106.951	-240.98	1977.56	49.303	170.608	1900.68	884.02	133.917	1955.87	1078.29	163.571	2033.14	572.432	129.653	1922.1	173.39	172.503	2009.36	83.9053
2181	0	-309.278	1863.19	882.592				-220.908	1854.19	490.694	-197.377	1856.59	106.951	-240.989	1977.56	49.3076	170.734	1902.56	883.925	134.253	1958.3	1078.31	162.392	2036.17	572.081	133.097	1938.55	168.394	175.356	2029.09	82.5943
2182	0	-308.568	1864.65	882.484				-220.403	1854.82	490.705	-197.305	1856.59	107.033	-240.987	1977.56	49.3071	171.014	1904.73	883.617	134.705	1960.81	1078.24	160.99	2039.03	571.436	136.448	1954.47	163.441	179.147	2048.99	82.2352
2183	0	-307.73	1866.17	882.468				-219.472	1854.63	490.272	-197.119	1856.47	107.003	-240.989	1977.56	49.307	171.531	1907.25	883.256	135.122	1963.23	1078.12	159.78	2042.08	570.614	140.1	1970.1	159.126	182.546	2067.46	81.9921
2184	0	-306.955	1867.87	882.513				-219.068	1855.69	490.47	-197.014	1856.51	107.092	-240.98	1977.56	49.3094	172	1909.94	882.603	135.823	1965.92	1077.91	158.286	2044.76	569.557	143.735	1985.31	155.269	186.406	2085.58	82.2653
2185	0	-305.939	1869.29	882.565				-218.683	1856.8	490.676	-196.923	1856.51	107.198	-240.94	1977.49	49.3433	172.754	1912.93	882.021	136.478	1968.68	1077.6	157.24	2047.67	568.392	147.384	1999.97	151.779	190.093	2102.6	82.808
2186	0	-304.927	1870.76	882.669				-218.196	1857.86	491.015	-196.776	1856.43	107.259	-240.975	1977.53	49.2958	173.452	1916.44	881.235	137.077	1971.42	1077.23	155.717	2050.07	567.012	151.001	2014.04	148.697	193.806	2119.1	83.6687
2187	0	-303.861	1872.28	882.795				-217.569	1858.68	491.105	-196.571	1856.36	107.288	-240.976	1977.52	49.349	174.209	1920.65	880.711	137.928	1974.48	1076.72	154.371	2052.47	565.502	154.067	2027.19	145.859	197.031	2134.51	84.5602
2188	0	-302.753	1873.57	882.96				-216.271	1858.57	490.985	-196.441	1856.46	107.45	-240.976	1977.5	49.337	174.875	1925.96	879.738	138.818	1977.79	1076.17	153.292	2054.97	563.868	157.921	2040.31	143.669	199.812	2148.99	85.5493
2189	0	-301.645	1874.95	883.163				-216.006	1860.08	491.27	-196.318	1856.6	107.597	-240.975	1977.44	49.3268	175.656	1930.17	878.711	139.816	1981.29	1075.51	152.685	2057.74	562.046	160.636	2051.95	141.391	201.902	2162.43	86.3687
2190	0	-300.375	1876.13	883.365				-215.122	1861.22	491.507	-196.159	1856.61	107.691	-240.979	1977.42	49.3296	176.376	1933.91	877.427	140.748	1985.01	1074.82	151.543	2059.89	560.088	162.758	2062.53	139.013	203.282	2174.67	87.1352
2191	0	-299.134	1877.34	883.618				-214.281	1862.27	491.727	-195.915	1856.57	107.834	-240.977	1977.42	49.3192	177.19	1937.82	876.014	141.733	1988.99	1074.1	150.422	2061.87	558.034	165.132	2072.28	137.198	204	2185.66	87.5474
2192	0	-297.716	1878.35	883.893				-212.991	1862.58	491.795	-195.669	1856.46	107.912	-241.015	1977.44	49.2916	177.996	1942.16	874.336	142.752	1993.25	1073.43	149.261	2063.67	555.86	166.308	2080.44	134.954	203.866	2195.26	87.6768
2193	0	-296.193	1879.38	884.182				-212.33	1864.31	492.132	-195.49	1856.52	108.017	-241.048	1977.44	49.2946	178.857	1946.35	872.476	143.821	1997.69	1072.77	148.457	2065.42	553.646	167.008	2087.26	132.761	202.96	2203.41	87.1976
2194	0	-294.555	1880.28	884.615				-211.312	1865.48	492.432	-195.307	1856.59	108.186	-241.104	1977.49	49.2541	179.631	1950.59	870.032	144.94	2002.43	1072.2	147.644	2067.01	551.329	166.952	2092.57	130.574	201.47	2210.27	86.3559
2195	0	-292.785	1881.28	885.141				-210.372	1866.85	492.771	-195.078	1856.6	108.344	-241.123	1977.42	49.2088	180.513	1955.05	867.699	146.374	2007.55	1071.61	146.62	2068.37	549.201	166.773	2097.09	128.571	199.159	2215.52	84.7041
2196	0	-290.898	1882.38	885.697				-209.01	1868.02	492.997	-194.822	1856.49	108.439	-241.151	1977.46	49.2047	181.337	1959.61	865.253	147.638	2012.65	1071.04	146.372	2069.83	547.098	165.878	2100.06	126.474	196.411	2218.2	82.6851
2197	0	-288.874	1883.83	886.327				-207.926	1869.65	493.473	-194.532	1856.4	108.663	-241.216	1977.46	49.1902	182.315	1964.05	863.4	148.956	2017.95	1070.55	145.549	2070.72	544.662	163.798	2101.01	124.197	193.249	2219.68	79.4762
2198	0	-286.621	1885.07	886.965				-206.536	1871.01	493.841	-194.33	1856.42	108.928	-241.239	1977.45	49.1852	183.634	1968.87	861.672	150.502	2023.45	1070.02	144.941	2071.65	542.211	160.955	2100.83	122.051	190.375	2222.12	77.1686
2199	0	-284.217	1886.44	887.491				-205.038	1872.59	494.235	-194.106	1856.45	109.185	-241.259	1977.47	49.1956	185.036	1974.16	860.046	151.921	2028.85	1069.57	143.636	2072.22	539.828	159.649	2102.74	121.212	188.039	2224.47	75.0492
2200	0	-281.73	1888.06	888.189				-203.426	1874.22	494.662	-193.949	1856.7	109.572	-241.317	1977.47	49.2167	186.288	1979.67	858.601	153.603	2034.31	1069.15	141.949	2072.98	537.906	158.55	2105.5	120.079	186.571	2226.53	72.7363
2201	0	-279.014	1889.65	888.88				-201.811	1876.21	495.124	-193.605	1856.67	109.855	-241.551	1977.54	49.2909	187.492	1985.86	857.561	155.446	2039.78	1068.88	141.991	2076.05	537.95	158.57	2107.13	119.769	186.255	2227.14	71.4551
2202	0	-276.345	1891.62	889.682				-199.879	1877.93	495.479	-193.265	1856.79	110.188	-241.562	1977.65	49.3397	188.712	1991.57	856.848	157.216	2045.15	1068.67	141.996	2079.81	538.868	159.868	2108.32	120.254	186.72	2227.28	70.9669
2203	0	-273.67	1893.73	890.297				-198.157	1880.12	495.981	-193.023	1856.98	110.546	-241.555	1977.65	49.3754	190.252	1996.89	856.701	159.166	2050.46	1068.68	142.127	2084.2	539.984	160.615	2108.91	120.752	186.646	2226.93	70.8894
2204	0	-270.81	1895.61	890.902				-196.352	1881.92	496.237	-192.611	1856.9	110.862	-241.494	1977.56	49.3325	191.918	2001.95	857.488	161.123	2055.74	1068.83	142.456	2089.33	540.965	161.808	2110.48	120.848	186.265	2227.36	70.1359
2205	0	-267.995	1897.76	891.502				-194.696	1883.97	496.705	-192.246	1856.88	111.275	-241.297	1977.03	49.0169	193.494	2007.34	858.917	163.136	2060.93	1069.14	143.021	2094.7	541.491	162.523	2112.07	121.004	186.344	2227.83	69.4345
2206	0	-265.091	1899.76	891.972				-192.975	1885.68	496.98	-191.965	1856.97	111.597	-241.143	1977.15	49.0728	195.119	2013.57	860.376	165.18	2066	1069.62	143.698	2100.1	541.725	163.759	2113.39	121.065	186.391	2227.39	69.1336
2207	0	-262.148	1902.01	892.47				-191.238	1887.49	497.462	-191.795	1857.14	111.951	-241.168	1977.17	49.1359	196.965	2019.16	861.67	167.354	2070.88	1070.09	144.702	2105.5	541.778	164.435	2113.93	120.887	186.564	2227.5	68.4736
2208	0	-259.126	1904.19	892.984				-189.551	1889.56	497.868	-191.508	1857.34	112.479	-241.251	1977.36	49.2168	198.933	2024.87	862.834	169.605	2075.63	1070.62	145.604	2110.12	541.574	165.293	2114.91	120.82	186.676	2227.58	68.187
2209	0	-256.134	1906.23	893.376				-187.657	1891.42	498.295	-191.117	1857.36	112.929	-241.262	1977.39	49.2499	201.074	2030.02	863.443	171.951	2080.2	1071.15	146.74	2114.28	541.351	165.462	2115.65	120.62	186.689	2227.77	67.9608
2210	0	-253.008	1908.37	893.724				-185.795	1893.56	498.78	-190.663	1857.28	113.35	-241.249	1977.4	49.2755	203.287	2034.97	863.66	174.327	2084.65	1071.61	147.915	2117.88	540.983	164.374	2115.61	120.076	186.603	2227.86	67.8641
2211	0	-249.972	1910.71	894.215				-183.902	1895.73	499.095	-190.298	1857.44	113.803	-241.213	1977.35	49.2795	205.795	2040.03	863.897	176.92	2089.08	1072.12	149.022	2120.92	540.458	163.802	2115.68	119.709	186.507	2227.99	67.7438
2212	0	-246.876	1913.2	894.698				-181.902	1897.8	499.41	-190.787	1859.24	114.926	-241.14	1977.35	49.3198	208.191	2045.02	863.951	179.58	2093.44	1072.59	150.128	2123.77	539.961	163.559	2115.94	119.411	186.4	2228.26	67.8105
2213	0	-243.651	1915.57	895.145				-180.204	1900.38	499.978	-190.51	1859.94	115.654	-241.054	1977.32	49.4254	210.95	2050.04	864.064	182.226	2097.73	1073.05	151.182	2126.37	539.445	163.446	2116.1	119.16	186.217	2228.41	67.7723
2214	0	-240.501	1918.2	895.654				-178.255	1902.53	500.361	-190.143	1860.48	116.37	-241.002	1977.3	49.4712	213.575	2054.64	864.283	184.805	2102.13	1073.58	152.123	2128.68	539.036	164.027	2116.67	119.134	186.05	2228.47	67.681
2215	0	-237.359	1920.67	896.199				-176.68	1905.25	501.039	-189.35	1860.25	117.025	-240.948	1977.38	49.6064	216.065	2059.34	864.428	187.467	2106.57	1074.13	153.186	2131.18	538.713	164.338	2117.2	119.066	185.912	2228.56	67.5636
2216	0	-234.354	1923.43	896.784				-174.88	1907.25	501.508	-187.907	1858.99	117.224	-240.994	1977.59	49.8114	218.293	2063.85	864.396	190.03	2111.03	1074.71	154.399	2133.81	538.612	164.111	2117.35	118.897	185.846	2228.58	67.3782
2217	0	-231.309	1926.2	897.528				-173.478	1909.89	502.297	-188.447	1861.38	119.083	-240.975	1977.51	49.9385	220.442	2067.89	864.413	192.46	2115.36	1075.28	155.173	2136.26	538.483	164.351	2117.71	118.885	185.838	2228.65	67.2418
2218	0	-228.391	1928.74	898.265				-171.693	1911.8	502.897	-187.67	1861.84	119.953	-241.029	1977.05	49.9141	222.439	2071.87	864.451	194.989	2119.72	1075.86	156.371	2138.93	538.376	164.308	2118.02	118.732	185.868	2228.69	67.1682
2219	0	-225.627	1931.33	899.256				-170.639	1914.65	503.843	-186.874	1862.54	120.868	-241.11	1976.61	49.9412	224.509	2075.5	864.19	197.491	2123.85	1076.39	157.421	2141.33	538.231	164.642	2118.43	118.717	185.773	2228.71	67.1102
2220	0	-223.099	1934.18	900.285				-169.132	1916.7	504.659	-185.889	1863.49	121.92	-241.07	1975.99	49.8417	226.543	2078.94	863.99	199.939	2127.9	1076.89	158.487	2143.65	538.052	164.799	2118.63	118.667	185.824	2228.87	67.0487
2221	0	-220.497	1936.75	901.355				-167.62	1918.85	505.654	-185.167	1864.75	123.331	-241.002	1975.42	49.8376	228.39	2082.37	863.711	202.401	2131.74	1077.37	159.748	2145.82	537.903	163.703	2117.95	118.175	185.719	2228.88	67.0541
2222	0	-217.95	1939.02	902.68				-166.421	1921.71	506.917	-184.103	1865.84	124.543	-241.07	1974.73	49.7424	230.314	2085.66	863.473	204.838	2135.42	1077.81	160.772	2147.46	537.614	163.657	2118.03	118.076	185.779	2229	67.0263
2223	0	-215.582	1941.46	903.979				-164.925	1923.9	507.882	-182.91	1866.69	125.783	-241.018	1974.54	49.9033	232.026	2088.87	863.37	207.162	2138.97	1078.24	161.758	2149.05	537.353	164.226	2118.62	118.179	185.72	2229.13	67.0528
2224	0	-213.551	1944.15	905.404				-163.511	1926.13	508.909	-181.751	1867.86	127.189	-241.027	1974.14	49.9131	233.656	2092.08	863.197	209.515	2142.39	1078.75	162.88	2150.44	537.162	164.017	2118.54	118.051	185.677	2229.22	67.0501
2225	0	-211.453	1946.68	906.899				-162.48	1928.96	510.124	-180.417	1868.77	128.425	-241.157	1973.84	50.0247	235.393	2094.95	863.143	211.7	2145.64	1079.29	163.749	2151.56	536.966	164.004	2118.68	117.92	185.648	2229.33	67.071
2226	0	-209.304	1948.7	908.462				-161.504	1932.16	511.708	-179.197	1869.73	129.853	-241.029	1973.42	49.9298	236.994	2097.79	863.284	213.912	2148.88	1079.87	164.69	2152.63	536.823	164.224	2119.11	117.957	185.64	2229.39	67.0479
2227	0	-207.43	1951.09	910.052				-160.579	1934.95	512.984	-177.768	1870.9	131.097	-240.894	1973.09	49.9709	238.622	2100.67	863.637	215.955	2151.92	1080.5	165.674	2153.5	536.655	164.263	2119.32	117.934	185.642	2229.39	67.018
2228	0	-205.668	1953.58	911.628				-159.675	1937.9	514.375	-176.497	1871.61	132.46	-240.717	1972.71	49.9728	240.095	2103.44	863.925	217.999	2154.86	1081.19	166.459	2154.29	536.601	164.277	2119.45	117.893	185.651	2229.4	67.0314
2229	0	-203.882	1955.66	913.147				-159.137	1941.23	515.838	-174.552	1871.55	133.399	-240.528	1972.46	50.0232	241.553	2106.35	864.383	220.067	2157.74	1081.91	167.259	2154.87	536.577	163.135	2118.75	117.425	185.674	2229.48	67.0916
2230	0	-202.057	1957.58	914.736				-158.449	1944.14	517.039	-173.503	1873.08	135.01	-240.277	1972.21	50.0944	243.473	2107.23	864.584	222.098	2160.47	1082.56	168.311	2155.5	536.536	163.402	2119	117.434	185.677	2229.52	67.0914
2231	0	-200.562	1959.86	916.398				-157.65	1946.79	518.175	-172.475	1874.66	136.485	-240.018	1972.04	50.1722	244.659	2110.54	865.137	224.003	2163.13	1083.22	169.223	2155.91	536.546	164.314	2119.81	117.703	185.703	2229.58	67.1298
2232	0	-199.208	1962.33	918.05				-157.27	1949.81	519.816	-171.437	1876.01	137.955	-239.548	1971.79	50.1976	245.838	2113.47	865.575	226.011	2165.82	1083.86	170.222	2156.15	536.568	163.232	2119	117.215	185.647	2229.61	67.1799
2233	0	-197.738	1964.25	919.725				-157.248	1953.58	521.252	-170.552	1877.88	139.527	-239.294	1971.84	50.3701	246.959	2116.09	865.907	227.904	2168.35	1084.48	171.023	2156.18	536.521	163.978	2119.66	117.439	185.668	2229.72	67.2558
2234	0	-196.836	1966.91	921.408				-156.999	1956.91	522.315	-169.475	1879.35	140.976	-239.145	1972.01	50.6172	248.075	2118.45	866.085	229.742	2170.83	1085.22	172.18	2156.41	536.585	164.12	2119.8	117.425	185.663	2229.75	67.2596
2235	0	-195.206	1968.58	922.967				-157.147	1960.5	524.047	-168.433	1880.85	142.394	-238.749	1972.18	50.857	249.1	2120.64	866.158	231.516	2173.3	1085.9	173.13	2156.39	536.622	163.185	2118.96	116.94	185.683	2229.82	67.2794
2236	0	-194.168	1971.06	924.709				-157.315	1964.25	525.43	-167.506	1882.65	143.915	-238.3	1972.32	51.2239	250.094	2122.68	866.238	233.197	2175.74	1086.56	174.245	2156.43	536.66	163.139	2118.83	116.81	185.716	2229.84	67.3427
2237	0	-192.986	1973.27	926.297				-157.766	1968.25	526.727	-166.623	1884.28	145.495	-237.853	1972.47	51.614	251.102	2124.64	866.321	234.59	2177.92	1087.25	175.194	2156.38	536.694	163.17	2118.8	116.723	185.702	2229.79	67.3204
2238	0	-191.85	1975.43	927.839				-157.503	1971.62	527.869	-165.63	1885.87	146.858	-237.297	1972.53	52.0569	252.04	2126.51	866.502	236.359	2180.36	1087.95	176.232	2156.32	536.733	163.164	2118.75	116.655	185.726	2229.76	67.3137
2239	0	-190.963	1977.93	929.437				-158.076	1975.67	529.092	-164.833	1887.79	148.545	-236.705	1972.68	52.4969	253.055	2128.38	866.741	237.839	2182.67	1088.58	177.117	2156.14	536.766	163.151	2118.68	116.528	185.797	2229.76	67.3655
2240	0	-190.018	1980.35	930.926				-158.673	1980.25	530.15	-164.102	1889.52	150.085	-236.487	1973.45	53.1782	253.99	2130.13	866.963	239.315	2184.84	1089.19	178.05	2156.07	536.739	163.15	2118.68	116.414	185.81	2229.77	67.426
2241	0	-189.363	1983.08	932.344				-159.501	1985.21	531.917	-163.371	1891.35	151.501	-235.883	1973.51	53.8116	254.967	2131.91	867.207	240.742	2186.97	1089.79	178.745	2155.89	536.705	163.078	2118.59	116.291	185.705	2229.68	67.3557
2242	0	-188.531	1985.64	933.859				-159.653	1988.86	532.811	-162.627	1893.06	153.1	-235.406	1973.68	54.4241	255.891	2133.69	867.387	242.225	2188.92	1090.32	179.578	2155.82	536.639	163.005	2118.55	116.158	185.744	2229.68	67.4561
2243	0	-187.832	1988.39	935.11				-160.329	1993.56	533.913	-162.246	1895.08	154.729	-234.998	1973.94	54.9114	256.848	2135.42	867.502	243.601	2190.79	1090.79	180.292	2155.91	536.594	162.871	2118.47	116.062	185.611	2229.61	67.5348
2244	0	-187.046	1990.71	936.212				-160.846	1997.98	534.735	-161.778	1896.74	156.098	-234.736	1974.47	55.4441	257.839	2137.15	867.541	245.037	2192.64	1091.16	180.841	2156.03	536.499	162.747	2118.46	115.947	185.609	2229.56	67.6018
2245	0	-186.274	1993.06	937.305				-161.583	2002.74	535.723	-161.519	1898.65	157.397	-234.666	1975.43	56.0819	258.706	2138.74	867.467	246.564	2194.36	1091.45	181.443	2156.39	536.415	163.293	2118.91	116.191	185.659	2229.52	67.6456
2246	0	-185.819	1996.27	938.43				-162.283	2007.19	536.628	-161.628	1901.2	158.733	-234.919	1977.05	56.6409	259.435	2140.08	867.346	248.006	2196	1091.72	181.982	2156.92	536.322	163.006	2118.87	116.019	185.674	2229.49	67.7342
2247	0	-185.089	1998.84	939.238				-162.918	2011.48	537.449	-161.943	1903.86	159.79	-235.011	1978.15	57.1403	260.402	2141.89	867.143	249.573	2197.52	1091.9	182.493	2157.7	536.225	162.464	2118.42	115.646	185.686	2229.46	67.7686
2248	0	-184.622	2001.61	940.104				-163.589	2015.8	538.233	-162.227	1906.4	160.809	-235.354	1980.12	57.6204	261.188	2143.5	866.932	251.063	2199.08	1092.05	182.799	2158.51	536.096	162.455	2118.48	115.648	185.722	2229.42	67.834
2249	0	-184.077	2004.38	940.898				-164.174	2019.73	538.909	-162.901	1909.56	161.678	-236.086	1982.67	58.1483	261.974	2145.15	866.738	252.56	2200.6	1092.19	183.253	2159.49	535.965	162.336	2118.47	115.542	185.729	2229.42	67.8715
2250	0	-183.368	2006.98	941.546				-164.837	2023.55	539.581	-163.654	1912.69	162.211	-236.974	1986.08	58.7172	262.617	2146.86	866.535	254.044	2202.13	1092.32	183.538	2160.64	535.81	162.315	2118.58	115.482	185.781	2229.39	67.9263
2251	0	-182.669	2009.41	942.098				-165.586	2027.29	540.206	-164.849	1916.56	162.728	-237.928	1989.65	59.0351	263.328	2148.69	866.324	255.432	2203.62	1092.45	183.916	2161.86	535.62	162.305	2118.65	115.46	185.789	2229.39	67.9528
2252	0	-182.269	2012.22	942.747				-166.127	2030.58	540.717	-166.202	1920.74	163.127	-239.27	1994.12	59.3585	263.913	2150.46	866.069	256.737	2205.13	1092.54	184.135	2163.14	535.424	162.255	2118.64	115.384	185.815	2229.35	67.9762
2253	0	-181.692	2014.88	943.155				-166.735	2033.88	541.23	-167.948	1925.19	163.217	-240.962	1998.82	59.7106	264.611	2152.36	865.772	257.92	2206.58	1092.64	184.307	2164.45	535.214	162.157	2118.68	115.335	185.851	2229.38	68.0283
2254	0	-181.196	2017.51	943.672				-167.348	2037.19	541.746	-169.86	1930.06	163.38	-243.106	2004.19	60.0553	265.218	2154.3	865.407	259.113	2208.25	1092.72	184.379	2165.76	534.928	162.035	2118.67	115.31	185.873	2229.37	68.0453
2255	0	-180.536	2019.87	944.004				-168.049	2040.77	542.298	-172.059	1935.37	163.24	-245.61	2009.86	60.2035	265.764	2156.27	865.098	260.226	2209.88	1092.78	184.535	2167.3	534.665	162.083	2118.84	115.308	185.868	2229.37	68.0599
2256	0	-179.98	2022.1	944.335				-168.447	2043.8	542.708	-174.633	1941.35	163.066	-248.433	2016.07	60.1572	266.273	2158.31	864.685	261.248	2211.55	1092.85	184.613	2168.9	534.434	161.961	2118.87	115.278	185.868	2229.37	68.06
2257	0	-179.278	2024.21	944.709				-169.042	2046.74	543.042	-177.57	1947.67	162.773	-251.54	2022.9	60.0394	266.726	2160.51	864.335	262.16	2213.29	1092.89	184.679	2170.53	534.186	161.97	2118.97	115.291	185.864	2229.36	68.0842
2258	0	-178.657	2026.1	944.881				-169.982	2050.67	543.68	-180.752	1954.71	162.445	-254.797	2030.09	59.7072	267.097	2162.79	864.011	263.074	2215.08	1092.93	184.798	2172.32	533.861	161.964	2119.1	115.303	185.991	2229.46	68.2022
2259	0	-177.957	2027.88	945.083				-170.526	2053.7	543.916	-184.141	1962.14	162.002	-258.027	2037.91	59.3952	267.379	2165.08	863.588	263.862	2216.92	1092.98	184.513	2173.95	533.585	161.892	2119.24	115.328	185.858	2229.41	68.1468
2260	0	-177.42	2029.79	945.302				-171.176	2057.12	544.369	-187.491	1969.81	161.59	-261.682	2046.56	59.1522	267.61	2167.43	863.228	264.551	2218.82	1093.01	184.451	2175.76	533.293	161.595	2119.12	115.208	185.979	2229.45	68.2547
2261	0	-177.025	2031.77	945.521				-172.042	2060.73	544.812	-191.272	1978.39	161.229	-264.823	2054.56	58.6539	267.808	2169.87	862.87	265.164	2220.78	1093.04	184.382	2177.54	532.931	161.525	2119.19	115.209	185.966	2229.49	68.2781
2262	0	-176.653	2033.76	945.773				-172.625	2063.84	545.221	-194.758	1987.15	160.906	-268.656	2063.62	58.8188	267.905	2172.3	862.521	265.657	2222.74	1093.06	184.071	2179.29	532.589	161.681	2119.49	115.338	185.796	2229.41	68.2037
2263	0	-176.252	2035.41	946.012				-174.115	2068.56	545.706	-198.268	1996.4	160.828	-272.999	2073.85	59.5136	267.873	2174.69	862.195	266.065	2224.66	1093.1	183.779	2181.07	532.293	161.669	2119.66	115.368	185.773	2229.4	68.2218
2264	0	-175.645	2036.62	946.12				-174.12	2071.04	545.29	-201.763	2005.52	160.682	-276.889	2083.9	59.7154	267.914	2177.22	861.921	266.491	2226.75	1093.17	183.594	2182.91	531.944	161.546	2119.71	115.385	185.778	2229.44	68.2682
2265	0	-175.129	2037.89	946.225				-175.137	2075.05	545.856	-205.722	2015.45	160.7	-280.369	2093.66	59.6844	267.912	2179.77	861.637	266.845	2228.9	1093.24	183.131	2184.72	531.604	161.513	2119.87	115.449	185.71	2229.45	68.2979
2266	0	-174.69	2039.16	946.287				-176.745	2080.64	546.558	-209.407	2025.48	160.838	-283.968	2104.04	60.2157	267.85	2182.24	861.419	267.074	2230.95	1093.28	182.859	2186.56	531.313	161.467	2120.02	115.444	185.715	2229.46	68.3021
2267	0	-174.185	2040.26	946.281				-178.316	2086.16	547.237	-212.869	2035.27	161.006	-287.467	2114.81	61.0103	267.74	2184.75	861.16	267.294	2233.07	1093.32	182.703	2188.54	530.972	161.413	2120.1	115.44	185.611	2229.45	68.3386
2268	0	-173.672	2041.33	946.29				-180.045	2091.94	547.922	-216.088	2044.96	161.201	-290.934	2125.95	62.1544	267.634	2187.36	860.889	267.46	2235.24	1093.41	182.208	2190.28	530.656	161.023	2119.91	115.285	185.571	2229.49	68.3627
2269	0	-173.39	2042.77	946.307				-181.609	2097.44	548.627	-219.16	2054.7	161.529	-294.226	2137.17	63.6325	267.58	2189.97	860.721	267.507	2237.31	1093.49	182.106	2192.17	530.326	161.181	2120.18	115.41	185.566	2229.49	68.3656
2270	0	-173.27	2044.46	946.406				-183.148	2103.43	549.45	-222.105	2064.78	161.976	-297.498	2148.65	65.4118	267.408	2192.57	860.498	267.539	2239.43	1093.57	181.895	2194	529.977	161.156	2120.32	115.475	185.409	2229.36	68.2453
2271	0	-173.018	2045.89	946.421				-185.055	2109.74	550.363	-225.006	2075.27	162.636	-300.644	2160.17	67.4078	267.197	2195.13	860.254	267.521	2241.52	1093.66	181.564	2195.72	529.676	161.116	2120.41	115.453	185.41	2229.37	68.2054
2272	0	-172.766	2047.29	946.471				-186.127	2115.2	551.103	-227.695	2085.29	163.354	-303.655	2171.72	69.4306	267.043	2197.79	860.133	267.537	2243.61	1093.76	181.488	2197.53	529.302	160.995	2120.48	115.471	185.71	2229.63	68.4757
2273	0	-172.728	2049.03	946.51				-187.716	2121.55	552.116	-230.387	2095.54	164.193	-306.576	2183.12	71.4206	266.682	2200.38	859.934	267.418	2245.6	1093.88	181.24	2199.3	528.984	161.016	2120.6	115.487	185.369	2229.39	68.201
2274	0	-172.712	2050.86	946.6				-188.629	2127.08	552.955	-232.762	2105.61	164.967	-309.335	2194.45	73.4474	266.48	2202.97	859.742	267.376	2247.64	1093.96	180.904	2200.92	528.661	160.911	2120.64	115.461	185.335	2229.39	68.2353
2275	0	-172.699	2052.65	946.671				-189.999	2133.73	553.921	-235.331	2116.21	165.95	-311.892	2205.67	75.3973	266.066	2205.27	859.66	267.238	2249.62	1094.07	180.779	2202.64	528.297	160.734	2120.6	115.391	185.328	2229.42	68.2105
2276	0	-172.954	2054.79	946.652				-190.774	2139.63	554.813	-237.541	2126.33	166.905	-314.345	2216.85	77.4361	265.88	2207.86	859.481	267.163	2251.57	1094.15	180.56	2204.25	527.954	160.679	2120.68	115.456	185.271	2229.44	68.2151
2277	0	-172.675	2056.48	946.657				-192.143	2146.27	555.814	-239.73	2136.62	167.995	-316.645	2228.04	79.4905	265.684	2210.23	859.309	267.072	2253.41	1094.25	180.249	2205.89	527.64	160.591	2120.8	115.466	185.406	2229.64	68.337
2278	0	-172.759	2058.52	946.703				-192.949	2152.57	556.636	-241.184	2145.9	168.722	-318.714	2239.04	81.551	265.374	2212.57	859.191	266.936	2255.27	1094.29	179.984	2207.46	527.237	160.492	2120.93	115.503	185.384	2229.65	68.3285
2279	0	-172.968	2060.93	946.718				-193.841	2158.78	557.655	-243.295	2156.49	169.98	-320.61	2250.12	83.6794	265.182	2214.84	859.125	266.851	2257.04	1094.37	179.878	2209.09	526.942	160.449	2121.02	115.514	185.189	2229.54	68.2368
2280	0	-173.243	2063.45	946.713				-194.991	2165.31	558.68	-245.255	2166.97	171.271	-322.357	2261.03	85.7372	264.937	2217.02	859.016	266.814	2258.77	1094.43	179.637	2210.69	526.641	160.419	2121.17	115.514	185.178	2229.57	68.2286
2281	0	-173.469	2065.88	946.651				-196.156	2172.22	559.552	-246.693	2176.71	172.243	-323.98	2272.09	87.8434	264.629	2219.17	858.9	266.826	2260.43	1094.51	179.348	2212.22	526.254	160.337	2121.36	115.567	185.383	2229.73	68.3344
2282	0	-173.456	2068.05	946.419				-196.962	2178.6	560.545	-248.169	2186.67	173.3	-325.349	2283.02	89.8737	264.483	2221.18	858.831	267.068	2262.41	1094.69	179.22	2213.83	525.943	160.308	2121.52	115.594	185.35	2229.67	68.3862
2283	0	-173.68	2070.59	946.352				-197.528	2184.68	561.491	-249.619	2196.94	174.52	-326.473	2293.72	91.8079	264.254	2223.11	858.749	266.781	2263.68	1094.65	179.161	2215.42	525.621	160.282	2121.67	115.574	185.346	2229.68	68.3962
2284	0	-174.292	2073.88	946.353				-198.789	2191.98	562.541	-250.683	2206.12	175.428	-327.537	2304.42	93.6796	263.995	2225.06	858.651	266.835	2265.23	1094.69	178.877	2217	525.226	160.239	2121.77	115.616	185.349	2229.77	68.3087
2285	0	-174.55	2076.64	946.102				-198.887	2197.29	563.174	-251.996	2215.95	176.491	-328.373	2315.16	95.5363	263.88	2227.03	858.604	266.883	2266.71	1094.8	178.64	2218.52	524.919	160.209	2121.92	115.642	185.348	2229.76	68.4172
2286	0	-175.315	2080.18	946.062				-199.544	2203.57	563.945	-253.214	2225.77	177.57	-329.127	2325.68	97.2534	263.658	2228.95	858.576	266.947	2268.08	1094.93	178.631	2220.07	524.562	160.183	2122.08	115.668	185.608	2229.99	68.5674
2287	0	-175.891	2083.45	945.933				-200.086	2209.67	564.668	-254.227	2235.2	178.497	-329.525	2336	98.9192	263.409	2230.91	858.529	267.215	2269.65	1094.99	178.48	2221.64	524.212	160.156	2122.24	115.695	185.625	2230.06	68.5893
2288	0	-176.465	2086.77	945.642				-200.474	2215.71	565.258	-254.978	2243.99	179.221	-330.057	2346.37	100.61	263.269	2232.75	858.516	267.041	2270.77	1095.15	178.162	2223.1	523.852	160.061	2122.36	115.683	185.577	2230.05	68.6006
2289	0	-177.058	2090.14	945.396				-200.717	2221.48	565.819	-255.823	2253.19	180.177	-330.234	2356.46	102.141	263.076	2234.67	858.477	267.075	2272.06	1095.25	178.022	2224.68	523.448	160.024	2122.51	115.737	185.614	2230.14	68.6286
2290	0	-177.664	2093.53	945.001				-201.002	2227.29	566.383	-256.737	2262.94	181.168	-330.447	2366.56	103.702	262.838	2236.53	858.4	267.055	2273.35	1095.38	178.101	2226.35	523.126	159.943	2122.7	115.792	185.602	2230.13	68.5986
2291	0	-178.293	2097.11	944.694				-201.742	2234.07	566.697	-257.411	2271.25	181.835	-330.31	2376.18	105.044	262.677	2238.4	858.332	267.024	2274.59	1095.51	177.808	2227.79	522.806	159.837	2122.76	115.785	185.599	2230.12	68.5972
2292	0	-178.975	2100.65	944.266				-201.891	2239.74	567.141	-257.793	2279.48	182.388	-330.303	2385.97	106.421	262.507	2240.27	858.313	266.938	2275.84	1095.6	177.571	2229.25	522.363	159.811	2122.97	115.796	185.609	2230.14	68.6197
2293	0	-179.533	2104.1	943.807				-202.02	2245.28	567.364	-258.381	2287.92	183.05	-330.006	2395.31	107.597	262.312	2242.17	858.289	266.85	2277.07	1095.76	177.476	2230.82	521.987	159.778	2123.07	115.861	185.61	2230.15	68.6113
2294	0	-180.238	2107.75	943.258				-201.768	2250.41	567.512	-258.776	2296.02	183.507	-329.519	2404.35	108.568	262.026	2243.92	858.165	266.714	2278.33	1095.9	177.542	2232.47	521.697	160.158	2123.46	116.146	185.631	2230.17	68.6241
2295	0	-180.954	2111.54	942.773				-201.957	2256.04	567.542	-259.002	2303.68	183.73	-328.855	2412.96	109.426	261.987	2245.81	858.102	266.562	2279.6	1096.07	177.54	2234.05	521.284	159.73	2123.3	115.971	185.747	2230.26	68.6784
2296	0	-181.775	2115.47	942.146				-201.936	2261.48	567.491	-258.766	2310.5	183.687	-328.253	2421.65	110.185	261.782	2247.57	858.024	266.328	2280.88	1096.18	177.391	2235.54	520.94	159.642	2123.39	115.967	185.767	2230.29	68.6933
2297	0	-182.578	2119.27	941.471				-202.045	2266.93	567.395	-258.606	2317.37	183.817	-327.464	2429.92	110.723	261.603	2249.29	857.973	266.067	2282.21	1096.3	177.318	2237.01	520.585	160.003	2123.76	116.318	185.388	2229.97	68.3821
2298	0	-183.368	2123.12	940.836				-201.652	2271.55	567.068	-258.55	2324.49	183.892	-326.467	2437.84	110.985	261.393	2250.92	857.918	265.861	2283.58	1096.43	177.267	2238.46	520.187	159.621	2123.64	116.066	185.376	2229.95	68.3704
2299	0	-184.233	2127.09	940.002				-201.411	2276.29	566.742	-258.224	2330.91	183.689	-325.3	2445.34	111.099	261.252	2252.66	857.871	265.529	2284.89	1096.52	177.236	2240.01	519.852	159.874	2123.94	116.379	185.378	2230	68.3539
2300	0	-185.238	2131.09	939.058				-201.416	2281.33	566.196	-258.28	2337.81	183.716	-324.042	2452.56	111.032	261.034	2254.35	857.778	265.187	2286.25	1096.6	177.16	2241.47	519.502	159.849	2124.07	116.405	185.401	2230.02	68.3631
2301	0	-185.865	2134.97	938.289				-200.867	2285.51	565.456	-257.461	2343.44	183.042	-322.657	2459.45	110.631	260.821	2255.96	857.714	264.874	2287.56	1096.71	177.077	2242.92	519.07	159.782	2124.14	116.391	185.419	2230.04	68.3597
2302	0	-186.779	2138.95	937.356				-200.618	2289.95	564.766	-256.668	2348.99	182.402	-321.064	2465.94	110.034	260.688	2257.6	857.672	264.482	2288.89	1096.76	176.964	2244.4	518.742	159.738	2124.18	116.426	185.465	2230.05	68.3008
2303	0	-187.588	2142.79	936.334				-200.145	2293.9	563.709	-255.896	2354.82	181.792	-319.355	2472.13	109.185	260.464	2259.25	857.645	264.019	2290.24	1096.81	176.993	2245.97	518.363	159.68	2124.26	116.426	185.472	2230.1	68.2735
2304	0	-188.37	2146.66	935.324				-199.368	2297.43	562.788	-255.107	2360.32	181.069	-317.477	2477.77	108.133	260.232	2260.9	857.588	263.651	2291.59	1096.93	176.916	2247.4	517.952	159.618	2124.34	116.452	185.506	2230.13	68.2694
2305	0	-189.328	2150.76	934.304				-198.917	2301.08	561.481	-254.175	2365.45	180.122	-315.598	2483.21	106.807	259.933	2262.49	857.49	263.113	2292.97	1096.95	176.558	2248.53	517.576	159.586	2124.39	116.498	185.54	2230.18	68.2623
2306	0	-190.224	2154.73	933.177				-198.235	2304.72	560.234	-253.034	2370.31	179.064	-313.358	2488.16	105.209	259.65	2264.08	857.433	262.637	2294.3	1097.04	175.912	2249.4	517.103	159.547	2124.43	116.538	185.571	2230.25	68.2483
2307	0	-191.358	2159.06	932.108				-197.507	2307.9	558.813	-251.828	2374.9	177.965	-311.295	2493.01	103.496	259.276	2265.78	857.398	262.059	2295.72	1097.1	175.757	2250.74	516.781	159.486	2124.51	116.558	185.574	2230.24	68.1825
2308	0	-192.11	2162.65	930.823				-196.801	2310.84	557.291	-250.422	2379.14	176.584	-308.66	2497.01	101.29	259.028	2267.48	857.402	261.408	2297.15	1097.2	175.675	2252.12	516.517	159.445	2124.55	116.588	185.52	2230.13	68.0578
2309	0	-192.964	2166.48	929.637				-195.968	2313.95	555.72	-249.035	2383.6	175.316	-306.331	2501.15	99.1339	258.627	2269.24	857.409	260.71	2298.75	1097.32	175.59	2253.55	516.211	159.412	2124.65	116.613	185.516	2230.14	68.0026
2310	0	-194.216	2171.11	928.567				-195.111	2316.73	554.108	-247.273	2386.46	173.455	-303.574	2504.76	96.6006	258.295	2271.02	857.461	259.987	2300.34	1097.46	175.265	2254.77	515.834	159.413	2124.76	116.694	185.548	2230.19	68.0005
2311	0	-195.071	2175.07	927.278				-194.018	2318.97	552.145	-245.378	2389.36	171.529	-300.646	2508.03	93.7804	257.932	2272.85	857.538	259.138	2302.06	1097.61	175.042	2256.1	515.591	159.301	2124.78	116.74	185.583	2230.22	67.9787
2312	0	-196.176	2179.28	925.987				-193.28	2321.85	550.22	-243.555	2392.13	169.691	-297.637	2510.95	90.7948	257.405	2274.59	857.542	258.257	2303.75	1097.83	174.923	2257.44	515.298	159.307	2124.89	116.787	185.63	2230.24	67.9627
2313	0	-197.476	2183.8	924.744				-192.334	2324.11	548.228	-241.402	2394.2	167.427	-294.4	2513.48	87.6479	256.897	2276.34	857.552	257.353	2305.52	1097.98	174.699	2258.8	514.962	159.275	2124.99	116.833	185.689	2230.36	68.0013
2314	0	-198.39	2187.95	923.353				-191.631	2326.8	546.054	-239.22	2396.05	165.254	-291.16	2515.89	84.4883	256.215	2278.08	857.536	256.362	2307.33	1098.12	174.296	2260.15	514.694	159.234	2125.03	116.863	185.745	2230.5	68.0514
2315	0	-199.601	2192.48	922.066				-189.951	2327.91	543.85	-237.175	2398.12	163.042	-287.816	2518.11	81.2865	255.486	2279.91	857.558	255.28	2309.23	1098.29	174.05	2261.55	514.471	159.148	2125.09	116.927	185.772	2230.52	68.0259
2316	0	-200.603	2196.58	920.581				-188.904	2329.84	541.575	-234.887	2399.88	160.645	-284.33	2519.69	77.856	254.551	2281.71	857.527	254.206	2311.14	1098.39	174.01	2263.17	514.198	159.122	2125.14	116.992	185.833	2230.55	67.9781
2317	0	-201.899	2201.44	919.248				-188.128	2332.21	539.385	-232.569	2401.37	158.244	-280.809	2521.11	74.3713	253.512	2283.52	857.458	253.032	2312.99	1098.43	173.599	2264.54	514.04	159.034	2125.15	117.041	185.858	2230.61	67.9498
2318	0	-202.932	2205.71	917.703				-186.373	2332.93	536.929	-229.985	2402.46	155.65	-277.193	2522.17	70.8278	252.917	2285.37	857.383	251.654	2315.08	1098.54	173.102	2265.77	513.607	158.982	2125.23	117.088	185.885	2230.69	67.9138
2319	0	-204.024	2210.07	916.195				-185.214	2334.67	534.353	-227.571	2403.56	153.062	-273.345	2522.75	67.0891	253.227	2287.63	857.442	250.496	2317.02	1098.58	172.977	2267.54	513.578	158.984	2125.35	117.215	185.954	2230.73	67.8819
2320	0	-205.225	2214.63	914.646				-184.265	2336.57	532.006	-224.781	2403.82	150.222	-269.435	2523.15	63.2045	250.857	2288.72	857.38	249.047	2319.2	1098.6	172.692	2269.15	513.364	158.925	2125.43	117.291	185.999	2230.81	67.8659
2321	0	-206.75	2219.64	913.075				-182.996	2337.79	529.42	-221.858	2403.81	147.282	-265.148	2522.6	58.9771	249.729	2290.66	857.301	247.672	2320.87	1098.52	172.344	2270.68	513.015	158.864	2125.46	117.37	186.065	2230.84	67.8054
2322	0	-208.167	2224.4	911.519				-181.833	2339.26	526.871	-218.989	2403.61	144.21	-260.807	2521.75	54.6155	248.616	2292.66	857.146	246.061	2323.07	1098.48	171.842	2272.37	512.754	158.796	2125.54	117.471	186.165	2230.97	67.8285
2323	0	-209.433	2228.95	909.916				-180.945	2340.85	524.37	-215.8	2402.67	141	-256.393	2520.54	50.1462	247.505	2294.76	857.084	244.439	2325.44	1098.42	171.375	2273.99	512.413	158.754	2125.57	117.587	186.278	2231.06	67.7076
2324	0	-210.89	2233.81	908.332				-179.709	2341.97	521.612	-212.772	2401.36	137.979	-254.206	2527.32	51.5181	246.314	2296.93	857.045	242.725	2327.67	1098.29	170.96	2275.81	512.077	158.788	2125.62	117.792	186.375	2231.19	67.6677
2325	0	-212.419	2238.67	906.674				-178.794	2343.39	519.229	-208.506	2399.24	135.698	-251.914	2528.16	52.8423	245.193	2299.23	856.911	240.945	2330.05	1098.07	170.421	2277.55	511.729	158.793	2125.68	117.991	186.642	2231.49	67.7133
2326	0	-213.991	2243.53	904.935				-177.277	2344.06	516.35	-206.142	2399.37	133.79	-250.002	2526.74	53.0595	243.85	2301.43	856.8	238.964	2332.64	1097.87	169.883	2279.41	511.361	159.212	2125.93	118.214	186.56	2231.45	67.5627
2327	0	-215.636	2248.38	903.232				-176.014	2345.34	513.825	-202.917	2397.12	130.474	-248.715	2525.84	53.3851	242.434	2303.75	856.68	237.049	2335.24	1097.63	169.443	2281.39	511.031	159.197	2126.04	118.399	186.699	2231.53	67.4684
2328	0	-217.138	2252.96	901.429				-174.607	2346	511.05	-200.964	2397.51	128.173	-247.804	2525.64	53.9264	241.066	2306.23	856.387	234.916	2338.02	1097.36	168.828	2283.5	510.567	159.063	2126.08	118.719	186.832	2231.7	67.4115
2329	0	-218.933	2258.02	899.535				-174.012	2346.54	508.424	-199.143	2397.03	125.971	-247.264	2525	54.0936	239.655	2308.67	856.138	232.823	2340.75	1097.08	168.435	2285.62	510.107	159.074	2126.2	118.939	186.911	2231.81	67.3648
2330	0	-220.574	2262.79	897.676				-173.601	2346.74	505.948	-197.881	2397.6	124.392	-247.169	2524.43	54.167	238.173	2311.2	855.755	230.747	2343.42	1096.65	167.742	2287.7	509.625	158.676	2126.14	119.222	188.741	2234.07	68.0529
2331	0	-222.467	2267.68	895.871				-173.471	2347.42	503.867	-196.037	2397.82	122.513	-247.069	2523.95	54.2631	236.572	2313.81	855.397	228.497	2346.16	1096.28	166.915	2289.83	509.119	158.194	2126.08	119.346	188.971	2234.27	68.0234
2332	0	-224.384	2272.41	894.228				-173.518	2348.79	502.036	-194.703	2397.31	120.676	-246.901	2523.73	54.3607	234.937	2316.39	855.026	226.204	2348.92	1095.82	166.335	2292.13	508.666	158.203	2126.19	119.811	188.95	2234.33	68.0535
2333	0	-226.372	2277.14	892.681				-174.482	2351.92	501.173	-193.901	2396.91	118.996	-246.852	2523.63	54.4457	233.096	2318.99	854.613	223.841	2351.64	1095.34	165.449	2294.46	508.158	158.202	2126.34	120.299	189.012	2234.42	67.9958
2334	0	-228.598	2281.95	891.171				-174.842	2353.97	499.911	-193.012	2396.52	117.547	-246.877	2523.64	54.4485	231.153	2321.67	854.242	221.428	2354.37	1094.83	164.238	2296.66	507.661	158.081	2126.56	120.612	189.075	2234.55	67.983
2335	0	-230.541	2286.17	889.952				-175.671	2356.5	499.089	-192.393	2397.19	116.724	-246.845	2523.71	54.475	229.044	2324.4	853.76	218.936	2357.22	1094.32	163.076	2299.11	507.127	158.041	2126.86	121.069	189.125	2234.71	67.9652
2336	0	-232.577	2290.14	889.024				-176.626	2358.89	498.33	-191.972	2397.73	116.228	-246.726	2524.17	54.7733	226.094	2327.26	853.407	216.404	2360.17	1093.69	161.842	2301.56	506.639	157.402	2126.99	121.631	189.147	2234.84	67.947
2337	0	-234.863	2293.96	888.429				-177.541	2361.11	497.811	-191.14	2397.54	115.578	-246.797	2524.53	55.0192	223.767	2330.15	852.827	213.738	2363.15	1093.13	160.287	2303.82	506.162	156.926	2127.11	122.248	189.119	2234.89	67.9649
2338	0	-237.29	2297.57	888.201				-178.523	2363.18	497.746	-190.556	2397.85	115.252	-246.808	2524.51	55.0265	221.527	2333.05	852.252	211.012	2366.35	1092.55	159.029	2306.24	505.844	156.515	2127.24	122.778	189.003	2234.93	68.003
2339	0	-239.696	2300.58	888.341				-179.714	2365.05	497.769	-190.48	2398.31	115.137	-246.81	2524.25	54.8721	219.082	2335.95	851.768	208.176	2369.59	1092.07	157.047	2308.32	505.564	156.398	2127.71	123.457	188.958	2235.03	67.9595
2340	0	-242.254	2303.52	888.701				-181.157	2366.63	497.965	-190.445	2398.52	115.003	-246.799	2524.43	55.0102	216.463	2338.86	851.192	205.327	2373.17	1091.61	157.134	2310.99	505.424	155.999	2128.16	124.163	188.819	2235.07	67.9734
2341	0	-244.789	2306.04	889.205				-182.747	2367.89	498.208	-190.478	2398.56	114.821	-246.825	2524.76	55.074	213.751	2341.76	850.839	202.497	2377.07	1091.25	155.601	2313.25	505.46	155.99	2128.84	125.147	188.732	2235.2	67.9185
2342	0	-247.348	2308.42	889.787				-184.467	2368.81	498.403	-190.585	2398.65	114.626	-246.921	2524.31	54.8384	211.096	2344.6	850.498	199.633	2381.13	1091	150.083	2313.55	505.256	155.804	2129.5	126.234	188.66	2235.3	67.8882
2343	0	-249.936	2310.69	890.399				-186.278	2369.6	498.516	-190.667	2398.6	114.372	-246.938	2524.75	55.0427	208.349	2347.35	850.421	196.752	2385.27	1090.89	148.294	2315.65	505.616	155.618	2130.25	127.345	188.598	2235.37	67.8214
2344	0	-252.616	2312.91	890.853				-188.046	2370.25	498.565	-190.819	2398.68	114.175	-247.011	2524.33	54.8168	205.679	2349.94	850.577	193.85	2389.48	1090.74	146.894	2318.25	506.175	155.6	2131.22	128.734	188.554	2235.46	67.7688
2345	0	-255.22	2314.81	891.134				-189.761	2370.9	498.566	-191.27	2400.08	114.357	-247.064	2524.24	54.7901	202.941	2352.53	850.901	190.984	2393.75	1090.64	145.487	2320.98	506.771	155.476	2132.04	130.231	188.557	2235.6	67.7175
2346	0	-257.96	2317.01	891.343				-191.286	2371.55	498.468	-191.228	2399.06	113.849	-247.082	2524.25	54.7661	200.275	2355.1	851.424	188.048	2397.97	1090.67	144.683	2324.49	507.47	154.955	2132.76	131.738	188.589	2235.73	67.7012
2347	0	-260.736	2319.35	891.561				-192.771	2372.32	498.35	-191.191	2398.94	113.585	-247.082	2524.28	54.7664	197.623	2357.8	852.1	185.117	2402.14	1090.68	143.553	2327.94	508.257	154.854	2133.71	133.529	188.647	2235.92	67.676
2348	0	-263.346	2321.32	891.615				-194.113	2373.09	498.201	-191.249	2399.05	113.386	-247.08	2524.3	54.7917	195.167	2360.74	852.849	182.149	2406.21	1090.77	142.606	2331.92	508.933	154.931	2135.12	135.72	188.702	2236.15	67.6925
2349	0	-266.066	2323.68	891.658				-195.225	2374.07	498.293	-191.262	2399.16	113.228	-247.002	2524.23	54.695	192.612	2363.74	853.496	179.222	2410.18	1090.9	141.53	2336.29	509.492	154.781	2136.55	137.876	188.847	2236.39	67.6767
2350	0	-268.749	2326.22	891.693				-196.378	2375.12	497.957	-191.273	2399.32	113.045	-246.992	2524.12	54.6901	190.145	2366.98	854.105	176.208	2413.94	1091.06	140.493	2341.15	510.093	154.257	2137.97	140.229	188.971	2236.58	67.6799
2351	0	-271.317	2328.72	891.685				-197.924	2376.72	497.861	-191.298	2399.51	112.876	-247.007	2524.25	54.7209	187.852	2370.27	854.632	173.223	2417.57	1091.3	139.689	2346.64	510.589	154.009	2139.83	142.875	189.225	2237.09	67.9265
2352	0	-273.771	2331.33	891.512				-198.529	2376.72	497.578	-191.237	2399.6	112.735	-247.014	2524.15	54.6383	185.707	2373.78	855.025	170.361	2421.05	1091.5	138.648	2352.6	511.107	153.377	2141.93	145.723	189.434	2237.62	68.1837
2353	0	-276.119	2333.94	891.335				-200.032	2378.1	497.715	-191.235	2399.73	112.6	-247.005	2524.17	54.6478	183.568	2377.34	855.368	167.554	2424.37	1091.7	137.961	2359.26	511.82	155.596	2145.66	149.716	189.513	2238.11	68.499
2354	0	-278.298	2336.57	891.08				-201.244	2378.92	497.602	-191.261	2399.84	112.432	-247.01	2524.13	54.6239	181.534	2380.85	855.626	164.849	2427.49	1091.89	137.223	2366.59	512.409	157.398	2149.48	154.48	189.691	2238.81	68.9695
2355	0	-280.397	2339.19	890.873				-202.455	2379.81	497.51	-191.273	2400	112.234	-247.008	2524.14	54.6253	179.366	2384.19	855.778	162.285	2430.54	1091.98	136.391	2374.55	513.219	156.777	2152.88	158.486	189.784	2239.65	69.4599
2356	0	-282.367	2341.93	890.611				-203.785	2380.66	497.33	-191.321	2400.19	112.04	-247.034	2524.12	54.6025	177.976	2388.02	855.927	159.773	2433.37	1092.02	135.447	2383.03	514.136	156.276	2156.93	162.836	189.893	2240.72	70.1376
2357	0	-284.331	2344.75	890.3				-204.837	2381.26	497.03	-191.364	2400.26	111.793	-247.071	2524.26	54.6727	177.176	2392.12	856.304	157.399	2436.11	1092.01	135.037	2392.57	515.394	156.142	2161.96	167.535	190.01	2241.9	70.9505
2358	0	-286.175	2347.49	890.024				-206.123	2381.99	496.702	-191.429	2400.41	111.622	-247.069	2524.27	54.6391	175.903	2395.64	856.54	155.15	2438.67	1091.9	134.671	2402.63	516.852	153.66	2166.4	172.854	189.817	2243.01	72.3337
2359	0	-287.871	2350.16	889.684				-206.67	2381.53	496.278	-191.52	2400.51	111.418	-247.171	2524.45	54.8032	174.821	2399.01	856.772	153.123	2441.15	1091.66	134.725	2413.19	518.561	153.755	2173.05	178.967	189.569	2244.94	75.0207
2360	0	-289.481	2352.71	889.417				-208.089	2382.26	496.172	-191.621	2400.55	111.245	-247.033	2524.23	54.6371	173.958	2401.95	857.031	151.141	2443.47	1091.38	134.627	2423.84	520.588	153.393	2180.52	185.44	188.93	2247.21	78.3024
2361	0	-291.217	2355.41	889.067				-209.105	2382.44	495.921	-191.82	2400.67	111.105	-247.131	2524.5	54.8208	173.182	2405.24	857.531	149.339	2445.73	1091.05	134.705	2434.54	522.783	151.924	2188.19	191.7	188.36	2250.27	82.4414
2362	0	-292.528	2357.54	888.822				-210.108	2382.32	495.539	-192.031	2400.68	110.915	-247.065	2524.27	54.6548	172.381	2411.11	858.548	147.581	2447.72	1090.63	134.994	2445.23	525.243	150.473	2196.26	198.245	187.126	2253.62	87.2158
2363	0	-293.914	2359.64	888.595				-211.201	2382.26	495.253	-192.236	2400.73	110.764	-247.095	2524.25	54.602	172.01	2414.42	859.347	146.105	2449.72	1090.15	135.34	2455.64	527.819	147.867	2203.88	204.689	185.265	2257.45	92.0514
2364	0	-295.168	2361.42	888.263				-212.096	2381.93	494.908	-192.402	2400.68	110.588	-247.125	2524.22	54.5436	171.778	2417.5	860.3	144.644	2451.63	1089.62	135.713	2465.55	530.687	145.347	2211.7	210.531	183.56	2262.04	97.504
2365	0	-296.46	2362.94	887.954				-212.981	2381.66	494.615	-192.64	2400.68	110.5	-247.141	2524.22	54.5174	171.555	2420.4	861.58	143.348	2453.44	1089.04	136.03	2474.96	533.64	142.686	2219.73	216.287	181.763	2267.89	102.253
2366	0	-297.557	2363.95	887.673				-213.938	2381.48	494.46	-192.785	2400.62	110.383	-247.292	2524.65	54.7831	170.396	2418.28	862.167	142.131	2455.26	1088.35	136.551	2484.07	536.927	139.978	2227.14	221.451	180.137	2275.81	106.161
2367	0	-298.715	2364.89	887.38				-214.658	2381.19	494.233	-192.937	2400.55	110.256	-247.258	2524.35	54.5554	170.215	2420.07	863.606	141.059	2457.04	1087.61	137.029	2492.54	540.083	137.399	2236.13	224.982	177.832	2285.6	110.394
2368	0	-299.018	2364.38	887.066				-215.466	2381.13	494.056	-192.986	2400.39	110.097	-247.261	2524.35	54.534	170.058	2422.45	865.151	140.074	2458.85	1086.83	137.385	2500.42	543.358	134.691	2246.3	226.881	175.272	2297.07	113.107
2369	0	-300.299	2365.15	886.763				-216.13	2381.1	493.902	-193.038	2400.29	110.012	-247.289	2524.26	54.4732	169.905	2424.55	866.831	139.214	2460.65	1086.1	137.909	2508.08	546.587	132.374	2257.82	227.481	173.026	2310.07	114.434
2370	0	-301.155	2365.21	886.575				-216.493	2380.9	493.949	-193.159	2400.35	110.002	-247.295	2524.3	54.5011	169.823	2426.3	868.392	138.53	2462.58	1085.41	138.374	2515.3	549.792	130.174	2270.23	227.003	170.396	2324.35	114.359
2371	0	-302.1	2365.57	886.435				-216.608	2380.46	493.67	-193.214	2400.27	109.949	-247.33	2524.3	54.4921	169.752	2427.65	869.964	137.861	2464.51	1084.81	138.727	2522.28	552.771	128.421	2283.21	225.455	168.298	2340	113.577
2372	0	-302.667	2365.63	886.336				-217.385	2381.22	493.838	-193.26	2400.24	109.944	-247.334	2524.32	54.5013	169.659	2428.5	871.637	137.313	2466.6	1084.28	139.142	2529	555.457	126.476	2296.81	222.613	166.279	2356.74	112.158
2373	0	-303.311	2366.09	886.313				-217.836	2381.77	493.908	-193.318	2400.23	109.948	-247.344	2524.23	54.4277	169.441	2429.31	873.086	136.877	2468.65	1083.93	139.592	2535.45	557.979	125.449	2311.58	218.727	164.543	2374.65	109.942
2374	0	-303.698	2366.64	886.286				-217.93	2381.67	493.858	-193.368	2400.21	109.964	-247.388	2524.31	54.5009	169.196	2429.63	874.391	136.401	2470.8	1083.6	106.952	2527.84	554.422	126.028	2327.8	213.789	162.624	2392.97	107.208
2375	0	-303.857	2367.19	886.284				-217.959	2381.95	493.891	-193.424	2400.19	109.967	-247.388	2524.33	54.4657	169.633	2433.25	876.195	136.323	2473.14	1083.35	142.927	2548.35	562.762	126.265	2344.13	208.864	162.123	2413.36	104.475
2376	0	-303.985	2368	886.251				-218.147	2382.47	494.075	-193.475	2400.22	110.012	-247.376	2524.28	54.4131	170.003	2436.41	877.79	136.238	2475.49	1083.16	143.517	2553.8	564.795	126.639	2360.84	203.802	161.774	2433.85	101.645
2377	0	-304.092	2369.21	886.251				-218.152	2382.91	494.107	-193.515	2400.2	110.056	-247.409	2524.31	54.4463	169.919	2437.15	878.87	136.298	2477.89	1083.05	143.365	2558.59	566.313	127.331	2377.77	198.378	162.18	2455.13	98.9192
2378	0	-303.959	2370.35	886.261				-218.085	2383.33	494.148	-193.489	2400.1	110.041	-247.41	2524.33	54.4513	170.03	2438.2	879.775	136.577	2480.29	1083.03	143.495	2563.17	567.738	129.749	2396.27	192.764	162.867	2476.46	96.2907
2379	0	-303.682	2371.7	886.267				-217.918	2383.78	494.137	-193.437	2400.05	110.038	-247.408	2524.3	54.439	170.202	2439.73	880.447	136.779	2482.81	1082.94	143.535	2567.38	568.873	131.804	2414.27	186.919	164.356	2498.32	94.0017
2380	0	-303.322	2373.22	886.276				-217.381	2384.12	494.05	-193.407	2400.02	110.088	-247.395	2524.25	54.4236	170.553	2441.79	881.075	137.113	2485.33	1082.77	143.963	2571.35	569.755	133.487	2432.02	181.282	166.115	2520.01	91.9206
2381	0	-302.853	2374.83	886.286				-217.319	2385.27	494.255	-193.349	2400.02	110.119	-247.425	2524.24	54.4791	170.999	2443.94	881.542	137.367	2487.81	1082.76	143.887	2574.87	570.416	135.558	2449.76	175.648	168.596	2541.81	90.4255
2382	0	-302.301	2376.56	886.337				-216.82	2385.91	494.287	-193.28	2400.1	110.175	-247.424	2524.23	54.4706	171.577	2446.41	881.885	137.762	2490.34	1082.68	143.902	2578.12	570.629	136.72	2466.42	169.91	171.194	2563.14	89.2913
2383	0	-301.61	2378.38	886.388				-216.499	2386.96	494.336	-193.126	2400.03	110.218	-247.426	2524.25	54.4805	172.27	2448.81	882.008	138.343	2493.08	1082.62	143.585	2580.95	570.49	139.192	2483.28	165.015	174.123	2583.97	88.5612
2384	0	-300.689	2380.06	886.493				-215.949	2387.9	494.421	-193.017	2400.11	110.288	-247.398	2524.25	54.4687	173.048	2451.42	882.073	138.874	2495.76	1082.56	127.042	2577.22	566.93	142.662	2500.23	160.481	177.34	2604.07	88.2966
2385	0	-299.433	2381.37	886.496				-215.376	2388.77	494.514	-192.841	2400.09	110.321	-247.422	2524.26	54.484	173.913	2454.28	881.987	139.641	2498.71	1082.41	122.408	2578.04	565.376	146.66	2516.54	156.747	180.682	2623.14	88.519
2386	0	-297.898	2382.39	886.501				-214.704	2389.53	494.657	-192.71	2400.17	110.469	-247.422	2524.26	54.4849	174.843	2457.42	881.65	140.376	2501.75	1082.22	134.529	2585.3	566.752	150.501	2531.92	153.326	184.126	2641.02	88.9914
2387	0	-296.544	2383.84	886.643				-213.525	2390.04	494.447	-192.614	2400.24	110.56	-247.417	2524.25	54.4758	175.885	2460.54	881.28	141.205	2504.88	1082.01	145.429	2591.93	567.617	154.252	2546.27	150.371	187.601	2657.45	89.7623
2388	0	-296.602	2387.51	887.128				-212.926	2391.35	494.743	-192.426	2400.33	110.7	-247.409	2524.18	54.4402	177.076	2463.82	880.671	142.322	2508.37	1081.69	144.536	2593.76	566.057	157.985	2559.31	148.046	190.918	2672.36	90.7679
2389	0	-295.359	2389.39	887.433				-212.259	2392.86	495.1	-192.186	2400.31	110.825	-247.42	2524.25	54.498	178.258	2467.65	879.981	143.184	2511.63	1081.35	143.954	2595.58	564.543	163.024	2572.04	146.379	194.048	2685.62	91.8206
2390	0	-293.785	2390.72	887.69				-210.694	2393.24	495.158	-191.841	2400.19	110.88	-247.421	2524.26	54.5046	179.382	2471.13	878.986	144.436	2515.47	1081.09	143.749	2597.36	562.884	164.837	2581.33	143.932	196.947	2696.97	92.7137
2391	0	-292.11	2391.86	887.991				-210.082	2394.97	495.802	-191.56	2400.12	110.991	-247.448	2524.18	54.4736	180.537	2474.92	877.644	145.624	2519.34	1080.75	143.846	2599.08	561.078	167.252	2589.53	141.756	199.346	2706.4	93.2082
2392	0	-290.298	2392.97	888.397				-209.091	2396.65	496.032	-191.204	2399.97	111.121	-247.494	2524.17	54.4392	181.556	2478.82	876.019	146.864	2523.46	1080.5	144.078	2600.55	559.202	169.124	2595.99	139.674	201.167	2713.68	92.9926
2393	0	-288.474	2394.29	888.952				-207.381	2397.16	496.204	-190.976	2400.01	111.325	-247.497	2524.1	54.4242	182.48	2482.78	874.409	148.119	2527.72	1080.26	144.342	2601.67	557.338	171.015	2601.06	137.043	202.401	2719.24	92.0997
2394	0	-286.441	2395.34	889.485				-206.512	2399.04	496.744	-190.778	2400.11	111.551	-247.521	2524.18	54.442	183.428	2486.68	872.839	149.462	2532.24	1080.02	144.931	2602.39	555.265	172.104	2604.21	134.438	202.95	2723.04	90.2322
2395	0	-284.294	2396.52	890.113				-205.541	2401.07	497.323	-190.503	2400.12	111.803	-247.546	2524.13	54.4112	184.468	2490.92	871.276	150.899	2536.95	1079.93	145.544	2602.63	552.814	172.764	2606.05	131.577	202.833	2725.05	87.5357
2396	0	-282.008	2397.75	890.761				-203.735	2402.06	497.596	-190.249	2400.22	112.038	-247.551	2524.07	54.3605	185.667	2495.62	869.684	152.391	2541.97	1079.71	146.081	2602.27	550.021	172.613	2606.85	129.45	202.057	2725.65	84.1891
2397	0	-279.493	2399.05	891.477				-202.568	2404.17	498.194	-189.902	2400.16	112.236	-247.603	2523.98	54.3315	186.914	2500.77	868.274	153.969	2547.27	1079.65	146.373	2601.51	547.096	171.889	2606.9	126.917	200.859	2726.91	80.4014
2398	0	-276.908	2400.61	892.224				-200.738	2405.34	498.651	-189.55	2400.16	112.488	-247.609	2523.94	54.3182	188.116	2506.09	866.966	155.689	2552.69	1079.68	146.286	2600.95	544.286	170.788	2608.37	125.444	199.654	2728.92	76.9814
2399	0	-274.166	2402.25	892.962				-199.01	2407.43	499.26	-189.332	2400.24	112.797	-247.606	2523.9	54.3029	189.354	2511.6	865.667	157.496	2558.18	1079.78	146.114	2601.32	542.652	175.139	2613.81	125.996	198.864	2730.51	74.5892
2400	0	-271.377	2404.04	893.73				-197.189	2409.59	499.736	-188.973	2400.29	113.171	-247.578	2523.9	54.3153	190.688	2517.62	864.638	159.364	2563.77	1079.85	146.068	2603.12	542.754	174.48	2615.37	125.696	199.077	2731.08	73.8039
2401	0	-268.44	2405.81	894.506				-195.361	2411.9	500.323	-188.745	2400.55	113.621	-247.564	2523.81	54.3173	192.179	2523.84	864.335	161.299	2569.33	1080.05	146.325	2606.47	543.963	175.255	2615.15	125.953	199.366	2731.02	73.9495
2402	0	-265.572	2407.93	895.214				-193.736	2414.53	500.778	-188.465	2400.78	114.054	-247.536	2523.79	54.3201	193.925	2529.82	864.654	163.249	2574.89	1080.45	146.489	2610.75	545.22	174.62	2614.86	125.837	199.15	2731.32	73.7086
2403	0	-262.675	2410.25	895.923				-191.594	2416.43	501.194	-188.007	2400.7	114.331	-247.522	2523.72	54.3402	195.619	2535.5	865.698	165.128	2580.46	1081	146.917	2615.56	545.961	174.625	2614.92	125.848	198.702	2731.61	73.2054
2404	0	-259.583	2412.42	896.513				-189.805	2418.45	501.589	-187.643	2400.73	114.614	-247.502	2523.74	54.3416	197.283	2541.13	867.137	166.988	2585.9	1081.76	147.436	2620.41	546.078	174.784	2615.44	125.792	198.903	2731.65	72.9969
2405	0	-256.496	2414.81	896.993				-188.095	2420.45	502.026	-187.392	2400.76	114.986	-247.507	2523.7	54.3528	199.09	2546.64	868.566	168.787	2591.11	1082.65	148.138	2624.98	545.841	175.34	2616.57	125.748	199.123	2731.7	72.3754
2406	0	-253.361	2417.1	897.504				-186.221	2422.25	502.421	-187.945	2402.01	115.924	-247.512	2523.67	54.3354	200.98	2552.08	869.904	170.63	2596.07	1083.65	149.071	2629.1	545.419	176.147	2617.98	125.7	199.184	2731.78	72.0548
2407	0	-250.274	2419.6	897.915				-184.54	2424.3	502.915	-187.868	2402.43	116.486	-247.5	2523.69	54.3793	202.874	2557.52	870.81	172.684	2600.77	1084.58	150.024	2632.71	545.055	177.277	2619.56	125.651	199.213	2731.91	71.8703
2408	0	-246.585	2421.24	898.018				-182.616	2426.36	503.36	-188.227	2403.36	117.288	-247.507	2523.68	54.3807	205.063	2562.59	871.194	174.926	2605.16	1085.4	151.029	2635.87	544.642	177.446	2619.99	125.473	199.246	2732.07	71.7146
2409	0	-243.495	2423.71	898.472				-180.393	2427.58	503.514	-188.001	2403.69	117.865	-247.485	2523.69	54.4003	207.437	2567.66	871.239	177.327	2609.33	1086.14	152.195	2638.81	544.162	179.073	2621.26	125.398	199.216	2732.3	71.8249
2410	0	-240.528	2426.44	898.846				-178.86	2430.08	504.068	-186.149	2401.71	117.244	-247.449	2523.61	54.4033	209.848	2572.91	871.017	179.987	2613.33	1086.83	153.337	2641.43	543.592	179.449	2621.91	125.168	199.211	2732.57	71.8769
2411	0	-237.46	2429.16	899.171				-176.851	2431.8	504.298	-185.448	2401.35	117.509	-247.424	2523.62	54.4513	212.384	2577.9	870.899	182.844	2617.16	1087.32	154.465	2643.89	543.058	179.545	2622.22	124.951	199.126	2732.74	71.9061
2412	0	-234.309	2431.61	899.506				-174.9	2433.49	504.586	-185.211	2401.74	118.032	-247.368	2523.6	54.4694	215.043	2582.59	870.778	185.892	2620.9	1087.74	155.656	2646.24	542.459	179.817	2622.58	124.646	199.072	2732.81	71.9059
2413	0	-230.762	2433.47	899.615				-173.556	2436.33	505.11	-184.968	2402.25	118.616	-247.369	2524.06	54.7963	217.612	2587.02	870.532	188.937	2624.52	1088.09	156.817	2648.55	542.011	180.241	2622.94	124.435	199.012	2732.89	71.8721
2414	0	-227.806	2436.23	900.117				-171.765	2438.22	505.486	-184.573	2402.43	119.188	-247.209	2523.6	54.5646	220.101	2591.01	870.182	192.113	2628.15	1088.54	157.99	2650.97	541.601	180.156	2623.27	124.222	198.959	2732.95	71.8515
2415	0	-224.632	2438.49	900.495				-170.282	2440.41	506.028	-184.166	2402.71	119.712	-247.167	2523.61	54.6613	222.567	2594.71	869.628	195.168	2631.74	1088.95	159.088	2653.46	541.301	180.184	2623.55	124.004	198.905	2732.98	71.7561
2416	0	-221.658	2441.04	901.087				-168.76	2442.31	506.48	-183.737	2402.98	120.251	-247.104	2523.54	54.6694	224.943	2598.15	869.18	198.231	2635.29	1089.36	160.363	2655.92	541.013	180.186	2623.83	123.807	198.873	2733.04	71.6742
2417	0	-219.367	2444.37	901.722				-167.18	2443.93	506.897	-183.388	2403.35	120.911	-247.216	2523.65	54.9209	227.325	2601.22	868.73	201.283	2638.73	1089.77	161.469	2658.15	540.747	180.189	2624.05	123.665	198.822	2733.07	71.6308
2418	0	-216.745	2447.22	902.369				-165.979	2446.44	507.717	-182.454	2403.51	121.384	-247.467	2523.17	54.9488	229.731	2604.2	868.306	204.233	2642.15	1090.19	162.71	2660.24	540.501	174.88	2621.92	122.361	198.764	2733.04	71.5894
2419	0	-214.103	2449.8	903.08				-164.502	2448.48	508.335	-181.162	2403.77	121.958	-247.792	2522.49	54.9479	232.002	2607.03	868.021	207.118	2645.38	1090.6	163.856	2661.89	540.179	175.535	2622.34	122.563	198.736	2733.13	71.5843
2420	0	-211.625	2452.51	903.868				-163.149	2450.59	508.82	-179.617	2404.3	122.757	-247.932	2521.7	54.9732	234.229	2609.68	867.736	209.914	2648.46	1091.02	165.024	2663.35	539.868	175.682	2622.55	122.477	198.707	2733.18	71.6633
2421	0	-209.301	2455.31	904.749				-161.958	2453.31	509.812	-177.904	2404.97	123.526	-248.025	2520.98	55.0909	236.35	2612.32	867.552	212.625	2651.47	1091.47	166.089	2664.57	539.552	174.9	2622.25	121.908	198.682	2733.26	71.7079
2422	0	-207.06	2457.93	905.724				-159.973	2454.98	510.206	-176.117	2405.72	124.472	-248.051	2519.99	55.0945	238.365	2614.83	867.621	215.189	2654.32	1091.99	167.25	2665.61	539.393	175.462	2622.64	122.042	198.655	2733.29	71.7533
2423	0	-204.98	2460.7	906.738				-156.773	2454.78	510.605	-174.88	2407.77	126.061	-247.972	2519.12	55.0941	240.268	2617.46	867.841	217.651	2657.01	1092.65	168.377	2666.56	539.225	175.494	2622.68	121.956	198.622	2733.33	71.8238
2424	0	-202.947	2463.43	907.9				-155.219	2457.35	511.593	-172.307	2407.9	126.631	-247.716	2518.52	55.2633	242.084	2620.06	868.165	220.018	2659.62	1093.41	169.541	2667.36	539.131	175.483	2622.76	121.841	198.592	2733.31	71.8611
2425	0	-200.927	2465.96	909.141				-153.998	2460.31	512.736	-170.09	2408.63	127.677	-247.43	2517.63	55.2683	243.894	2622.66	868.491	222.249	2662.15	1094.26	170.615	2668.03	539.069	175.492	2622.77	121.754	198.592	2733.31	71.8607
2426	0	-199	2468.44	910.413				-152.895	2463.29	513.938	-168.649	2410.9	129.418	-246.987	2516.9	55.3414	245.698	2625.16	868.863	224.474	2664.6	1095.13	171.813	2668.65	539.06	175.489	2622.82	121.667	198.59	2733.26	71.8598
2427	0	-197.251	2470.9	911.807				-151.959	2466.54	515.252	-166.778	2412.59	130.772	-246.494	2516.21	55.5159	247.594	2625.09	868.832	226.59	2667.02	1096.09	172.956	2669.08	539.083	175.062	2622.68	121.324	198.621	2733.23	71.8521
2428	0	-195.726	2473.41	913.187				-150.958	2469.34	516.551	-164.965	2414.3	132.152	-245.959	2515.69	55.6629	249.196	2627.44	869.297	228.687	2669.35	1097.06	174.014	2669.35	539.131	175.444	2622.91	121.467	198.646	2733.18	71.8663
2429	0	-193.845	2475.42	914.738				-150.06	2472.04	517.848	-162.314	2414.79	132.924	-245.476	2515.23	55.7892	250.751	2629.82	869.755	230.763	2671.59	1098.05	175.219	2669.47	539.167	175.183	2622.88	121.24	198.699	2733.15	71.9283
2430	0	-192.15	2477.45	916.309				-149.583	2475.21	519.26	-161.279	2417.76	134.887	-245.036	2515	55.9895	252.179	2632.15	870.107	232.801	2673.87	1099.01	176.204	2669.36	539.219	175.115	2622.89	121.127	198.754	2733.12	72.0248
2431	0	-190.561	2479.58	917.902				-148.985	2478.31	520.6	-159.912	2420.04	136.477	-244.511	2515.12	56.2801	253.512	2634.35	870.431	234.825	2676.06	1100.01	177.248	2669.21	539.293	175.025	2622.9	121.018	198.778	2733.1	72.1467
2432	0	-189.128	2481.77	919.543				-149.476	2482.7	522.178	-158.097	2421.57	137.667	-243.808	2514.43	56.1574	254.716	2636.48	870.724	236.799	2678.27	1100.92	178.124	2668.85	539.391	174.949	2623.01	120.914	198.805	2733.1	72.2464
2433	0	-187.703	2483.9	921.197				-149.41	2486.48	523.724	-156.851	2423.81	139.321	-243.229	2514.36	56.4024	255.868	2638.54	871.036	238.753	2680.52	1101.88	179.075	2668.58	539.494	174.807	2623.06	120.732	198.776	2733.13	72.348
2434	0	-186.387	2486.01	922.863				-149.61	2490.58	525.278	-155.668	2426.3	140.914	-242.689	2514.7	56.8346	256.899	2640.54	871.394	240.592	2682.74	1102.83	180.01	2668.19	539.622	174.758	2623.09	120.575	198.796	2733.15	72.4528
2435	0	-185.15	2488.23	924.615				-150.481	2495.43	527.039	-154.494	2428.64	142.362	-242.13	2514.9	57.2662	257.86	2642.48	871.775	242.366	2685.03	1103.73	180.893	2667.75	539.693	174.717	2623.13	120.442	198.77	2733.12	72.5435
2436	0	-183.843	2490.13	926.322				-150.378	2498.53	528.233	-153.522	2431.06	143.779	-241.357	2513.76	56.745	258.928	2644.46	872.191	243.801	2687.25	1104.71	181.873	2667.38	539.858	174.693	2623.12	120.311	198.738	2733.01	72.5868
2437	0	-182.718	2492.27	927.957				-150.77	2502.52	529.76	-152.276	2432.88	144.794	-241.12	2513.95	56.9145	259.891	2646.42	872.657	245.548	2689.59	1105.56	182.846	2667.07	540.031	174.727	2623.13	120.203	198.734	2732.96	72.6735
2438	0	-181.603	2494.18	929.571				-151.262	2506.88	531.241	-152.718	2437.3	146.766	-241.375	2515.6	57.4885	260.84	2648.47	873.18	247.021	2691.92	1106.44	183.806	2666.79	540.211	174.79	2623.16	120.119	198.76	2732.87	72.7315
2439	0	-180.584	2496.12	931.186				-151.898	2510.98	532.788	-152.883	2441.2	148.198	-241.89	2517.94	58.028	261.753	2650.53	873.682	248.385	2694.29	1107.27	184.834	2666.49	540.363	176.41	2624.35	120.5	198.74	2732.8	72.7711
2440	0	-179.528	2497.96	932.651				-152.54	2515.22	534.12	-153.339	2445.22	149.398	-242.653	2520.35	58.251	262.657	2652.64	874.153	249.626	2696.64	1108.03	185.878	2666.35	540.468	176.681	2624.43	120.457	198.764	2732.75	72.8485
2441	0	-178.537	2499.75	934.1				-153.231	2519.14	535.454	-154.287	2449.66	150.404	-243.968	2524.07	58.7651	263.578	2654.86	874.637	250.816	2698.99	1108.8	186.891	2666.14	540.549	176.72	2624.37	120.371	198.793	2732.66	72.8818
2442	0	-177.657	2501.67	935.407				-154	2523.28	536.932	-155.893	2454.77	151.454	-245.576	2528.67	59.1315	264.437	2657.11	875.044	251.905	2701.37	1109.3	187.971	2666.08	540.595	176.776	2624.35	120.232	198.846	2732.63	72.9425
2443	0	-176.719	2503.46	936.716				-153.116	2524.91	537.499	-158.186	2460.66	152.416	-247.645	2534	59.4234	265.253	2659.36	875.413	253.009	2703.59	1109.98	188.91	2666.14	540.621	175.215	2623.05	119.692	198.903	2732.61	72.973
2444	0	-175.902	2505.38	937.905				-155.384	2530.84	539.08	-160.846	2466.8	153.194	-249.778	2539.65	59.3288	265.886	2661.51	875.685	254.022	2705.89	1110.45	189.926	2666.34	540.675	176.575	2623.99	119.997	198.934	2732.56	72.9658
2445	0	-175.094	2507.29	938.974				-156.576	2535.5	540.376	-164.157	2473.65	153.903	-252.118	2543.2	58.9663	266.468	2663.54	875.909	254.995	2708.13	1110.84	190.753	2666.62	540.601	176.566	2623.91	119.903	198.989	2732.53	72.9615
2446	0	-174.176	2508.93	939.838				-157.437	2539.38	541.378	-167.806	2480.77	154.44	-255.19	2555.99	59.8704	267	2665.45	876.063	255.955	2710.26	1111.13	191.553	2667.17	540.55	176.383	2623.75	119.775	199.044	2732.56	72.9226
2447	0	-173.362	2510.65	940.674				-158.647	2544.05	542.601	-171.969	2488.32	154.853	-258.282	2566.92	60.2102	267.444	2667.34	876.104	256.869	2712.39	1111.36	192.252	2667.9	540.474	175.939	2623.43	119.564	199.103	2732.58	72.9121
2448	0	-172.585	2512.53	941.438				-159.632	2548.09	543.344	-176.586	2496.86	155.412	-261.146	2577.99	60.6927	267.971	2669.32	876.104	257.77	2714.48	1111.48	192.873	2668.7	540.298	175.98	2623.44	119.475	199.162	2732.6	72.8742
2449	0	-171.86	2514.3	942.074				-161.122	2553.2	544.47	-181.469	2505.76	156.143	-264.034	2588.91	61.0402	268.847	2671.62	876.052	258.66	2716.52	1111.56	193.334	2669.92	540.093	176.33	2623.77	119.544	199.188	2732.66	72.8496
2450	0	-171.083	2516.01	942.625				-162.626	2558.26	545.471	-185.704	2513.9	156.393	-266.738	2600.61	61.8115	269.258	2673.57	875.872	259.52	2718.56	1111.54	193.778	2671.18	539.927	176.475	2623.93	119.549	199.247	2732.73	72.8245
2451	0	-170.316	2517.65	943.043				-162.083	2560.58	545.692	-190.789	2523.47	157.331	-269.535	2612.58	62.7823	270.123	2675.99	875.805	260.317	2720.52	1111.43	193.961	2672.54	539.713	176.448	2624.03	119.52	199.275	2732.8	72.7935
2452	0	-169.789	2519.48	943.439				-163.274	2565.29	546.437	-195.414	2531.76	157.825	-272.519	2625.32	64.2063	270.777	2678.32	875.564	260.835	2722.3	1111.35	194.155	2674.05	539.419	176.477	2624.18	119.516	199.307	2732.91	72.7787
2453	0	-169.084	2521.07	943.729				-164.847	2570.76	547.333	-199.481	2540.32	158.049	-275.594	2638.42	65.9284	271.304	2680.6	875.296	261.757	2724.35	1111.02	194.279	2675.64	539.129	176.323	2624.24	119.456	199.335	2733.03	72.7787
2454	0	-168.545	2522.97	944.041				-166.43	2576.47	548.256	-204.119	2550.22	158.817	-278.467	2650.46	67.2755	271.758	2682.91	875.008	262.526	2726.34	1110.79	194.322	2677.29	538.826	176.323	2624.42	119.472	199.364	2733.14	72.7612
2455	0	-167.924	2524.55	944.179				-168.045	2582.66	549.205	-208.54	2560.15	159.637	-281.442	2662.19	68.7495	272.072	2685.22	874.631	263.18	2728.32	1110.5	194.296	2678.97	538.496	176.087	2624.46	119.424	199.365	2733.18	72.7747
2456	0	-167.527	2526.42	944.318				-169.742	2588.81	550.167	-212.794	2570.12	160.555	-284.464	2674.23	70.6144	272.31	2687.5	874.297	263.787	2730.33	1110.28	194.105	2680.63	538.121	176.035	2624.67	119.392	199.358	2733.25	72.762
2457	0	-167.144	2528.33	944.398				-171.435	2594.79	551.095	-216.697	2580.07	161.603	-287.636	2685.65	72.4507	272.447	2689.94	873.938	264.286	2732.29	1110.08	193.988	2682.42	537.75	175.921	2624.83	119.408	199.305	2733.32	72.7718
2458	0	-166.792	2530.32	944.49				-173.039	2600.8	551.951	-220.225	2589.66	162.616	-290.828	2696.7	74.5428	272.526	2692.36	873.593	264.713	2734.26	1109.85	193.84	2684.14	537.442	175.697	2624.87	119.355	199.295	2733.39	72.7843
2459	0	-166.593	2532.46	944.488				-174.628	2607.02	552.822	-223.503	2599.54	163.841	-294.117	2707.39	76.7549	272.62	2694.91	873.269	265.098	2736.25	1109.69	193.726	2685.93	537.074	175.691	2625.05	119.347	199.273	2733.41	72.8177
2460	0	-166.342	2534.54	944.513				-176.319	2613.44	553.719	-226.299	2608.75	164.872	-297.851	2719.39	79.8676	272.619	2697.48	873.014	265.428	2738.26	1109.6	193.514	2687.67	536.711	175.648	2625.18	119.362	199.242	2733.45	72.8254
2461	0	-166.141	2536.66	944.573				-177.771	2619.53	554.587	-228.754	2617.79	165.954	-301.06	2728.13	81.7418	272.526	2700.03	872.791	265.64	2740.28	1109.56	193.278	2689.46	536.362	175.475	2625.24	119.35	199.243	2733.5	72.8386
2462	0	-166.109	2539	944.595				-179.385	2626.15	555.654	-230.916	2626.88	167.048	-304.292	2736.73	83.8127	272.419	2702.57	872.628	265.79	2742.25	1109.61	193.167	2691.25	536.065	175.518	2625.43	119.379	199.249	2733.58	72.8447
2463	0	-166.149	2541.44	944.583				-180.691	2632.17	556.519	-232.842	2635.86	168.135	-307.469	2745.31	86.0039	272.327	2705.16	872.501	265.851	2744.2	1109.68	192.916	2692.93	535.719	175.391	2625.56	119.386	199.212	2733.55	72.8641
2464	0	-166.288	2544.07	944.606				-182.132	2638.58	557.523	-234.529	2644.75	169.155	-310.876	2754.67	88.6409	272.24	2707.61	872.404	266.041	2746.24	1109.82	192.826	2694.58	535.383	175.307	2625.68	119.398	199.19	2733.56	72.8319
2465	0	-166.756	2547.19	944.77				-183.423	2644.62	558.442	-236	2653.43	170.093	-313.986	2763.4	90.9563	272.149	2710.05	872.392	266.11	2748.21	1110.03	192.701	2696.2	535.115	175.134	2625.78	119.393	199.196	2733.6	72.8751
2466	0	-166.643	2549.5	944.612				-185.062	2651.09	559.45	-237.329	2662.45	171.119	-316.934	2771.92	93.1308	271.999	2712.44	872.379	266.433	2750.56	1110.4	192.657	2697.72	534.835	175.177	2625.92	119.386	199.177	2733.56	72.9302
2467	0	-166.721	2552.22	944.489				-186.057	2656.86	560.191	-238.495	2670.94	171.845	-319.772	2780.36	95.2527	271.928	2714.71	872.456	266.26	2752.71	1110.78	192.582	2699.12	534.562	174.984	2625.89	119.317	199.175	2733.6	72.9893
2468	0	-167.038	2555.32	944.46				-186.896	2662.29	560.811	-240.11	2682.01	173.496	-322.467	2789.31	97.5224	271.875	2717.03	872.536	265.919	2754.83	1111.37	192.461	2700.5	534.278	174.802	2625.93	119.243	199.184	2733.61	72.9897
2469	0	-167.343	2558.44	944.327				-187.896	2667.9	561.415	-241.486	2691.95	174.699	-324.76	2798.02	99.5632	271.754	2719.2	872.636	266.389	2757.48	1111.93	192.502	2701.9	534.037	174.062	2625.45	118.95	199.216	2733.61	73.0121
2470	0	-167.688	2561.59	944.145				-188.385	2673.21	561.913	-242.485	2700.9	175.565	-326.913	2807.27	101.703	271.754	2721.44	872.8	266.539	2759.73	1112.31	192.56	2703.25	533.841	173.975	2625.44	118.929	199.238	2733.62	73.052
2471	0	-168.051	2564.91	943.938				-189.218	2678.79	562.52	-243.571	2709.75	176.479	-328.588	2815.74	103.316	271.728	2723.52	872.979	266.746	2756.89	1111.61	192.672	2704.62	533.625	173.948	2625.49	118.884	199.239	2733.6	73.0503
2472	0	-168.454	2568.36	943.686				-189.53	2683.97	562.799	-244.682	2718.63	177.361	-330.565	2827.33	106.166	271.695	2725.71	873.121	266.857	2757.56	1111.89	192.733	2705.97	533.401	173.901	2625.53	118.858	199.294	2733.58	73.0425
2473	0	-168.887	2571.87	943.39				-189.743	2688.93	562.93	-245.712	2727.5	178.163	-331.505	2835.46	107.128	271.695	2727.82	873.293	267.019	2759.49	1112.3	192.781	2707.37	533.183	173.912	2625.58	118.872	199.32	2733.59	73.0193
2474	0	-169.291	2575.38	942.957				-191.068	2699.33	564.422	-246.576	2736.03	178.84	-332.247	2844.51	108.517	271.706	2729.79	873.396	267.112	2761.02	1112.64	192.907	2708.69	532.934	173.867	2625.62	118.847	199.352	2733.64	73.038
2475	0	-169.828	2579.06	942.53				-191.805	2707.16	565.1	-247.566	2744.65	179.576	-332.807	2854.42	110.04	271.733	2731.74	873.481	267.198	2762.57	1112.95	193.005	2710.11	532.7	173.877	2625.67	118.861	199.432	2733.68	73.0273
2476	0	-170.317	2582.8	942.027				-192.115	2713.54	565.459	-248.446	2753.09	180.159	-333.092	2864.38	111.41	271.722	2733.67	873.594	267.264	2764.04	1113.2	193.153	2711.55	532.426	173.773	2625.69	118.815	199.501	2733.73	73.0161
2477	0	-170.904	2586.55	941.422				-191.886	2718.56	565.282	-248.963	2760.64	180.532	-333.085	2874.17	112.447	271.738	2735.45	873.686	267.359	2765.42	1113.36	193.171	2712.87	532.139	173.731	2625.77	118.852	199.562	2733.79	72.9733
2478	0	-171.474	2590.38	940.729				-191.423	2722.61	564.755	-250.478	2772.75	182.198	-332.585	2883.69	113.217	271.745	2737.25	873.755	267.408	2766.6	1113.5	193.311	2714.31	531.893	173.687	2625.81	118.852	199.667	2733.89	72.9727
