# Supplementary material for: A Brake-Based Overground Gait Rehabilitation Device for Altering Propulsion Impulse Symmetry
Source: Sensors (Basel). 2021 Oct 5;21(19):6617. doi: 10.3390/s21196617 (PMC8512803; doi:10.3390/s21196617)
Supplement: Supplementary file 1 [file sensors-21-06617-s001.zip › GPT animations/code and data/stroke_data/Trajectory/TR 15.csv]

Trajectories
100
		BDP031:LTroc			BDP031:LIliac			BDP031:LKnee			BDP031:LAnkle			BDP031:LToe			BDP031:RTroc			BDP031:RIliac			BDP031:RKnee			BDP031:RAnkle			BDP031:RToe
Frame	Sub Frame	X	Y	Z	X	Y	Z	X	Y	Z	X	Y	Z	X	Y	Z	X	Y	Z	X	Y	Z	X	Y	Z	X	Y	Z	X	Y	Z
		mm	mm	mm	mm	mm	mm	mm	mm	mm	mm	mm	mm	mm	mm	mm	mm	mm	mm	mm	mm	mm	mm	mm	mm	mm	mm	mm	mm	mm	mm
711	0	-276.236	-876.468	865.072				-200.837	-896.206	469.471	-198.872	-919.5	88.0885	-249.146	-804.621	24.7027	193.024	-808.866	814.157	155.302	-724.215	1050.47	143.626	-699.031	515.628	165.966	-672.484	96.1123	196.738	-553.726	45.9687
712	0	-273.107	-873.892	865.77				-198.691	-893.405	469.754	-198.509	-919.713	88.7469	-249.138	-804.569	24.7163	195.275	-799.21	813.916	157.41	-717.784	1050.42	144.51	-693.202	516.609	166.19	-671.847	96.1914	196.253	-552.769	45.4625
713	0	-269.935	-871.496	866.462				-196.975	-891.384	470.258	-198.087	-919.227	89.0911	-249.082	-804.546	24.7096	197.726	-789.379	813.766	159.585	-711.45	1050.65	145.42	-687.279	517.152	166.801	-670.455	96.1207	197.356	-552.076	45.1524
714	0	-266.653	-868.609	867.019				-194.846	-888.419	470.47	-197.749	-919.191	89.6708	-249.111	-804.594	24.7258	200.285	-779.89	813.582	161.834	-705.297	1051.03	146.462	-681.548	517.307	167.405	-669.315	95.8947	197.99	-551.94	44.2979
715	0	-262.889	-864.368	867.013				-193.2	-886.859	471.141	-197.468	-919.16	90.1889	-249.184	-804.777	24.8361	202.853	-770.047	813.692	164.152	-699.233	1051.45	147.437	-676.108	517.136	167.828	-668.767	95.6987	198.218	-551.953	43.463
716	0	-259.197	-860.1	867.209				-191.359	-884.931	471.677	-197.142	-919.063	90.7576	-249.558	-805.632	25.2702	205.7	-759.874	814.154	166.63	-693.462	1052.08	148.28	-671.432	516.875	168.041	-668.071	95.5536	198.303	-551.726	43.0454
717	0	-257.024	-860.836	868.915				-189.269	-882.697	472.142	-196.801	-918.955	91.3329	-249.084	-804.68	24.812	208.379	-749.719	814.416	169.244	-687.97	1052.61	149.323	-667.19	516.493	168.165	-667.279	95.3528	198.124	-551.512	42.8496
718	0	-253.932	-859.275	869.607				-187.179	-880.447	472.625	-196.434	-918.779	91.9426	-249.67	-805.944	25.58	210.253	-737.505	814.335	172.206	-682.654	1053.04	150.308	-663.42	516.195	168.221	-666.752	95.1916	197.884	-551.306	42.8065
719	0	-250.106	-855.371	869.642				-185.013	-878.068	473.071	-195.998	-918.557	92.6922	-249.811	-806.453	25.8838	213.35	-727.966	814.608	175.234	-677.463	1053.55	151.295	-659.796	515.848	168.329	-666.271	95.0131	197.666	-550.866	43.2718
720	0	-246.237	-851.145	869.609				-182.918	-875.859	473.643	-195.572	-918.302	93.3855	-249.779	-806.589	26.0927	216.998	-719.618	815.045	178.376	-672.585	1053.86	152.189	-656.499	515.519	168.409	-665.805	94.824	197.196	-550.223	43.2754
721	0	-242.457	-847.359	869.861				-180.756	-873.562	474.214	-195.095	-917.951	94.1237	-249.628	-806.461	26.0705	220.797	-711.543	815.639	181.605	-667.649	1054.35	153.118	-653.16	515.079	168.429	-665.39	94.7031	197.222	-550.146	43.506
722	0	-238.886	-844.166	870.223				-178.725	-871.226	474.741	-194.544	-917.499	94.8051	-249.341	-806.024	25.8512	224.756	-703.608	816.185	184.436	-662.883	1054.8	154.18	-649.84	514.663	168.484	-664.891	94.6228	197.093	-550.038	43.1009
723	0	-235.289	-840.911	870.699				-176.816	-869.307	475.486	-194.026	-917.162	95.7027	-249.174	-805.764	25.6643	228.79	-695.934	816.772	187.397	-658.225	1055.41	155.064	-646.325	514.348	168.506	-664.301	94.5176	197.033	-549.719	42.9451
724	0	-231.618	-837.058	871.034				-174.867	-867.187	476.179	-193.611	-916.652	96.5588	-249.121	-805.757	25.4768	233.035	-688.573	817.348	190.425	-653.619	1055.97	156.323	-643.249	514.129	168.547	-663.825	94.439	196.882	-550.034	42.5877
725	0	-228.058	-833.31	871.502				-173.084	-865.501	477.05	-192.992	-915.776	97.3557	-249.081	-805.741	25.3487	237.261	-681.594	817.751	193.619	-649.105	1056.37	157.416	-640.113	513.839	168.586	-663.402	94.3444	196.977	-549.923	42.3957
726	0	-224.898	-830.613	872.386				-171.301	-863.608	477.992	-192.277	-915.035	98.3037	-248.741	-805.206	24.8176	242.051	-675.707	818.421	196.938	-644.589	1056.76	158.762	-636.946	513.57	168.617	-662.99	94.2373	197.057	-549.593	42.404
727	0	-223.141	-831.89	874.424				-169.7	-861.274	479.004	-191.491	-914.466	99.3822	-248.837	-805.414	24.7566	247.211	-670.392	818.922	200.062	-640.208	1057.55	160.005	-634.206	513.212	168.674	-662.558	94.118	197.013	-549.328	42.4553
728	0	-219.719	-828.136	875.269				-167.941	-858.691	479.968	-190.522	-913.563	100.443	-249.916	-807.95	25.8872	252.479	-665.529	819.657	202.937	-636.224	1057.43	161.473	-631.751	512.865	168.713	-662.195	93.9781	197.086	-548.837	42.446
729	0	-216.441	-824.126	876.031				-166.29	-855.988	480.937	-189.474	-912.692	101.511	-249.767	-808.194	25.6985	257.101	-661.044	819.842	206.127	-632.141	1057.55	162.838	-629.546	512.464	168.774	-661.873	93.8513	196.762	-548.749	42.3874
730	0	-212.952	-819.495	876.665				-165.441	-853.171	481.904	-188.21	-911.651	102.568	-249.393	-807.949	25.2069	262.329	-657.396	820.437	209.182	-628.103	1057.83	164.177	-627.559	512.119	168.82	-661.62	93.7334	196.606	-549.181	41.3019
731	0	-209.806	-815.507	877.565				-163.672	-851.083	483.058	-186.712	-910.604	103.888	-248.971	-807.78	24.6863	267.067	-653.754	820.787	211.976	-624.229	1058.2	165.835	-625.759	511.871	168.874	-661.383	93.6505	196.513	-548.444	42.1331
732	0	-206.952	-811.985	878.381				-161.7	-849.177	484.28	-185.521	-910.07	105.149	-248.359	-807.423	24.1145	271.652	-650.774	821.019	214.898	-620.518	1058.53	167.13	-624.067	511.609	168.959	-661.221	93.5175	196.509	-548.344	42.1169
733	0	-205.977	-814.249	881.403				-160.131	-846.154	485.307	-185.22	-911.453	107.502	-247.875	-807.426	23.7853	275.87	-647.804	821.249	215.49	-617.704	1058.79	168.62	-622.65	511.46	169.063	-661.066	93.4448	196.726	-548.188	42.2327
734	0	-204.337	-814.459	883.506				-158.603	-842.799	486.227	-182.195	-908.031	107.768	-247.382	-808.294	24.0872	279.852	-644.987	821.403	219.311	-613.631	1059.19	170.12	-621.329	511.324	169.176	-660.9	93.318	196.73	-548.213	42.0956
735	0	-201.049	-809.437	884.218				-156.725	-840.411	487.518	-181.624	-908.928	109.987	-247.07	-808.753	24.1756	283.863	-642.98	821.792	220.048	-610.847	1059.6	171.704	-620.255	511.14	169.287	-660.815	93.257	196.989	-548.139	42.1288
736	0	-198.662	-806.583	885.459				-154.683	-838.288	488.937	-179.763	-907.839	111.492	-246.68	-809.183	24.2579	287.354	-640.693	822.076	223.06	-607.184	1060.44	174.075	-619.179	510.931	169.394	-660.698	93.178	196.968	-548.168	42.2154
737	0	-196.623	-805.017	887.112				-153.569	-835.019	489.965	-177.754	-906.243	112.744	-246.184	-809.777	24.4226	290.65	-638.807	822.464	226.031	-603.73	1060.66	176.58	-618.391	510.953	169.528	-660.625	93.0963	196.99	-548.062	42.0475
738	0	-194.448	-802.664	888.472				-153.061	-830.87	490.88	-175.851	-904.802	114.193	-245.638	-810.25	24.5336	293.673	-637.081	822.834	227.891	-600.614	1061.32	179.002	-617.769	510.998	169.687	-660.554	93.0092	196.917	-547.901	41.9577
739	0	-192.445	-800.729	890.314				-151.945	-827.605	492.144	-173.959	-903.251	115.545	-244.911	-810.664	24.6464	296.358	-635.449	823.179	230.338	-597.546	1061.7	179.455	-617.296	510.954	169.828	-660.472	92.9204	196.729	-547.862	41.8055
740	0	-190.386	-798.422	891.903				-150.607	-824.96	493.723	-172.011	-901.649	117.152	-243.847	-810.363	24.6021	298.705	-633.808	823.654	233.07	-594.189	1062.56	178.524	-616.948	511.099	169.937	-660.462	92.8557	196.68	-547.695	41.9895
741	0	-188.409	-796.34	893.802				-149.22	-821.805	495.312	-170.098	-899.908	118.651	-242.45	-809.473	24.272	301.827	-635.837	824.606	235.09	-591.16	1063.33	180.212	-616.563	511.197	170.089	-660.444	92.7878	197.307	-548.39	40.5851
742	0	-186.426	-793.853	895.298				-148.142	-818.297	496.891	-168.281	-898.176	120.201	-242.666	-812.287	25.6677	303.383	-634.189	825.161	237.462	-588.203	1063.78	181.59	-616.353	511.208	170.184	-660.413	92.7158	197.302	-548.438	40.473
743	0	-184.436	-791.118	896.673				-148.002	-814.267	498.138	-166.49	-896.403	121.727	-241.864	-812.997	26.1126	304.361	-632.258	825.546	239.754	-585.176	1064.52	182.979	-616.235	511.293	170.322	-660.443	92.6581	196.595	-547.651	41.7174
744	0	-182.674	-788.924	898.699				-147.929	-810.148	499.482	-164.731	-894.487	123.31	-240.764	-812.819	26.6805	304.982	-630.284	826.039	241.844	-582.225	1065.23	184.251	-616.134	511.288	170.432	-660.426	92.5929	196.676	-547.719	41.7082
745	0	-180.857	-786.416	900.177	-107.337	-779.788	1154.39	-147.455	-806.247	500.975	-162.982	-892.421	124.827	-238.732	-810.619	25.8306	305.192	-628.384	826.371	243.945	-579.35	1065.96	185.67	-616.223	511.367	170.513	-660.446	92.5176	196.875	-547.65	41.75
746	0	-179.053	-783.363	901.629	-104.789	-777.815	1155.71	-147.07	-801.749	502.365	-161.402	-890.4	126.492	-238.916	-813.433	27.1199	305.035	-626.378	826.808	245.994	-576.416	1066.77	187.091	-616.429	511.417	170.611	-660.488	92.4633	196.897	-547.654	41.7434
747	0	-177.463	-780.684	903.323	-102.456	-776.216	1157.27	-146.899	-797.09	503.832	-159.975	-888.357	128.136	-238.125	-813.776	28.1917	304.587	-624.544	827.067	247.113	-574.006	1067.09	188.39	-616.571	511.45	170.734	-660.457	92.3486	196.896	-547.655	41.7607
748	0	-176.037	-778.644	905.054	-100.434	-772.559	1157.68	-146.959	-792.534	505.256	-158.578	-885.928	129.692	-236.966	-812.758	28.7953	303.937	-622.591	827.551	249.527	-571.156	1067.76	189.849	-616.748	511.492	170.852	-660.477	92.2654	196.873	-547.616	41.7987
749	0	-174.761	-776.345	906.924	-100.44	-769.666	1157.81	-146.976	-788.02	506.682	-157.376	-883.753	131.487	-235.877	-811.437	29.3428	303.196	-620.772	827.866	249.912	-569.07	1068.15	191.237	-617.042	511.584	170.948	-660.531	92.2274	196.83	-547.473	41.6786
750	0	-173.206	-773.457	908.289	-100.405	-766.92	1158.39	-147.282	-782.849	507.717	-156.458	-881.415	133.198	-234.567	-809.312	29.0661	302.336	-619.084	828.277	250.338	-567.131	1068.99	192.579	-617.174	511.61	171.048	-660.539	92.1107	196.836	-547.428	41.6411
751	0	-172.044	-770.934	909.57	-99.5628	-763.848	1158.69	-147.578	-777.929	509.017	-155.698	-878.493	134.643	-233.943	-807.611	29.8739	301.495	-617.398	828.695	251.571	-564.865	1069.54	193.931	-617.381	511.651	171.159	-660.591	92.0606	196.866	-547.484	41.7228
752	0	-170.489	-767.543	910.78	-97.9583	-760.667	1158.94	-147.883	-772.804	510.22	-155.285	-875.585	136.267	-233.602	-805.342	30.5685	300.677	-615.695	828.985	253.566	-562.491	1070.05	195.183	-617.492	511.7	171.267	-660.639	92.0011	196.883	-547.54	41.7419
753	0	-170.318	-767.786	913.064	-97.0014	-757.734	1159.15	-148.231	-767.898	511.458	-155.362	-872.281	137.732	-233.769	-803.261	31.6931	300.015	-614.134	829.265	254.914	-560.365	1070.52	196.55	-617.542	511.703	171.372	-660.647	91.9204	196.93	-547.504	41.6229
754	0	-168.517	-763.422	913.952	-95.659	-754.852	1159.34	-148.654	-763.114	512.654	-155.8	-868.619	139.111	-234.325	-800.654	32.7195	299.41	-612.596	829.538	256.648	-558.289	1070.97	197.773	-617.592	511.682	171.471	-660.674	91.8484	197.024	-547.565	41.5979
755	0	-167.553	-760.757	915.099	-94.4422	-751.985	1159.33	-149.179	-758.427	513.828	-156.619	-864.453	140.233	-234.947	-796.558	33.2424	299.015	-611.2	829.695	258.256	-556.23	1071.21	199.093	-617.582	511.624	171.585	-660.71	91.8461	197.06	-547.583	41.5274
756	0	-167.453	-760.619	916.951	-93.2263	-749.262	1159.66	-149.773	-753.901	514.986	-157.953	-859.833	141.284	-236.227	-792.594	34.4009	298.756	-609.859	829.836	259.862	-554.313	1071.8	200.404	-617.437	511.606	171.694	-660.67	91.7979	197.071	-547.576	41.4355
757	0	-165.644	-755.751	917.41	-92.1542	-746.647	1159.75	-150.382	-749.384	516	-159.742	-854.756	142.136	-237.751	-787.511	35.2409	298.715	-608.544	829.911	261.325	-552.505	1072.15	201.591	-617.295	511.586	171.794	-660.645	91.7665	197.126	-547.528	41.3904
758	0	-164.752	-752.686	918.253	-91.0527	-744.192	1159.76	-151.029	-744.952	517.096	-161.984	-849.104	142.811	-239.427	-781.061	35.7583	298.971	-607.326	829.949	262.818	-550.857	1072.42	202.556	-617.04	511.485	171.873	-660.581	91.7235	197.132	-547.473	41.3854
759	0	-163.469	-748.903	918.948	-90.0061	-741.705	1159.74	-151.785	-740.678	518.045	-164.7	-842.616	143.199	-241.429	-773.633	36.159	299.531	-606.101	829.873	264.256	-549.177	1072.66	203.426	-616.596	511.44	171.974	-660.476	91.6989	197.158	-547.37	41.3553
760	0	-163.092	-747.488	920.194	-88.5513	-739.162	1159.49	-152.523	-736.146	518.985	-168.139	-836.037	143.609	-243.607	-765.046	36.3692	300.129	-604.976	829.765	266.101	-547.44	1072.67	204.361	-616.058	511.365	172.034	-660.455	91.6946	197.198	-547.306	41.3351
761	0	-162.242	-744.778	920.739	-87.7744	-737.026	1159.44	-153.343	-731.713	519.935	-171.925	-828.28	143.559	-246.024	-755.815	36.3681	301.214	-604.197	829.557	267.269	-546.112	1072.88	205.047	-615.378	511.237	172.076	-660.401	91.6778	197.206	-547.275	41.2767
762	0	-162.308	-744.412	922.112	-86.6948	-734.805	1159.01	-154.356	-727.236	520.84	-176.249	-819.785	143.356	-248.137	-744.731	36.2759	302.514	-603.318	829.309	268.74	-544.697	1072.7	205.625	-614.487	511.04	172.099	-660.38	91.6727	197.219	-547.291	41.2577
763	0	-162.081	-743.422	923.178	-83.5882	-731.924	1158.91	-155.221	-722.385	521.621	-181.012	-810.718	143.084	-250.212	-733.271	36.1367	304.007	-602.539	828.887	272.237	-542.623	1072.85	206.105	-613.539	510.881	172.099	-660.348	91.6937	197.216	-547.298	41.1716
764	0	-160.373	-738.02	922.999	-83.0463	-729.93	1158.33	-156.317	-717.585	522.45	-185.758	-800.919	142.658	-252.189	-721.197	36.3144	305.671	-601.968	828.459	273.17	-541.436	1072.54	206.473	-612.317	510.647	172.053	-660.34	91.6894	197.181	-547.31	40.9936
765	0	-159.612	-735.07	923.442	-81.8622	-727.82	1158.04	-157.397	-712.62	523.322	-190.695	-790.745	142.332	-253.739	-708.086	36.4829	307.459	-601.37	827.978	274.745	-540.133	1072.5	206.712	-611.152	510.339	172.105	-660.219	91.7011	197.201	-547.221	41.1263
766	0	-159.945	-735.177	924.523	-80.9273	-725.713	1157.45	-158.51	-707.31	524.009	-195.701	-779.961	141.93	-253.227	-689.184	35.1069	309.36	-600.87	827.367	276.071	-538.832	1072.17	206.981	-609.794	510.112	172.05	-660.151	91.682	197.209	-547.148	41.1432
767	0	-159.838	-734.224	925.352	-80.0176	-723.685	1156.98	-159.674	-701.777	524.838	-200.559	-768.76	141.676	-254.67	-674.63	35.6633	311.31	-600.362	826.88	277.372	-537.611	1071.96	207.042	-608.402	509.792	172.606	-659.615	91.3967	197.259	-547.179	41.0937
768	0	-158.873	-732.026	924.444	-79.3569	-721.766	1156.22	-161.016	-696.467	525.803	-205.379	-757.207	141.636	-255.764	-659.978	36.4498	313.268	-600.245	826.219	278.424	-536.499	1071.46	207.143	-607.014	509.509	171.667	-660.307	91.7291	197.285	-547.192	41.0872
769	0	-158.453	-730.078	923.567	-79.2409	-720.096	1155.5	-162.235	-690.23	526.538	-209.957	-745.283	141.794	-257.119	-645.48	37.5333	315.276	-599.714	825.701	278.931	-535.636	1070.99	207.368	-605.679	509.273	171.6	-660.261	91.772	197.319	-547.089	41.1656
770	0	-157.393	-727.667	922.756	-78.4847	-717.965	1154.84	-163.481	-684.079	527.428	-214.224	-733.035	142.034	-259.356	-632.648	39.8265	317.199	-599.55	825.087	280.078	-534.311	1070.59	207.182	-604.287	508.958	171.517	-660.239	91.7701	197.315	-547.117	41.1757
771	0	-156.181	-725.329	922.05	-77.5774	-715.905	1154.28	-164.709	-677.454	528.325	-218.192	-720.866	142.572	-260.368	-617.072	41.1066	319.064	-599.233	824.515	281.376	-533.058	1070.29	207.122	-602.818	508.578	171.426	-660.259	91.7904	197.265	-547.075	41.084
772	0	-155.565	-723.091	921.175	-77.2651	-713.947	1153.56	-166.03	-670.815	529.314	-221.896	-709.138	143.425	-262.26	-602.667	43.0505	320.847	-599.147	823.99	282.079	-531.906	1069.82	207.053	-601.298	508.302	171.336	-660.187	91.7996	197.344	-547.136	41.1965
773	0	-155.321	-721.017	920.431	-77.3254	-712.152	1152.96	-167.214	-663.756	530.308	-225.127	-697.356	144.319	-264.374	-589.306	45.6045	322.59	-599.165	823.498	282.41	-530.919	1069.49	207.132	-599.711	507.977	171.211	-660.125	91.8312	197.368	-547.232	41.162
774	0	-154.201	-718.479	919.787	-76.5095	-709.892	1152.47	-168.276	-656.575	531.494	-227.951	-685.957	145.35	-267.049	-576.816	48.645	324.222	-598.962	823.175	283.617	-529.465	1069.25	206.96	-598.26	507.769	171.107	-660.097	91.8733	197.287	-547.067	41.0774
775	0	-154.149	-716.458	919.433	-76.762	-708.15	1152.27	-169.394	-649.204	532.732	-230.465	-674.905	146.416	-269.556	-564.363	51.2962	325.704	-599.041	822.77	283.755	-528.531	1069.31	206.799	-596.695	507.424	170.976	-660.087	91.9075	197.539	-547.863	39.7904
776	0	-153.204	-714.084	918.685	-76.121	-706.055	1151.67	-170.63	-639.666	535.036	-232.807	-664.005	147.415	-271.226	-554.195	54.2808	327.164	-599.094	822.448	284.787	-527.242	1068.97	206.757	-595.296	507.151	170.899	-660.013	91.9089	197.408	-547.119	41.0919
777	0	-153.021	-712.072	918.037	-76.242	-704.322	1151.17	-172.235	-630.812	536.604	-234.636	-653.487	148.567	-274.653	-542.862	57.595	328.37	-599.044	822.202	285.057	-526.316	1068.73	206.732	-593.799	506.827	170.805	-659.988	91.978	197.398	-547.099	41.0764
778	0	-152.794	-709.974	917.536	-76.3191	-702.503	1150.82	-173.456	-623.281	538.009	-236.207	-643.558	149.846	-278.475	-530.606	61.2152	329.531	-599.305	821.951	285.371	-525.304	1068.63	206.62	-592.308	506.55	170.706	-659.932	92.0315	197.949	-547.86	39.7081
779	0	-152.361	-707.915	916.914	-76.1904	-700.722	1150.35	-174.641	-616.789	539.298	-237.544	-633.891	151.198	-282.47	-518.067	64.769	330.525	-599.427	821.649	285.891	-524.33	1068.42	206.372	-590.816	506.232	170.618	-659.902	92.1007	198.057	-547.856	39.6948
780	0	-152.361	-705.922	916.724	-76.4946	-699.009	1150.31	-175.79	-610.639	540.695	-238.533	-624.095	152.363	-286.896	-510.801	67.5466	331.372	-599.499	821.386	285.978	-523.423	1068.64	206.147	-589.39	505.95	170.475	-659.872	92.1616	198.047	-547.9	39.7114
781	0	-151.779	-704.082	916.01	-76.217	-697.448	1149.74	-177.066	-603.709	542.175	-239.527	-614.626	153.524	-288.937	-501.895	70.6905	332.148	-599.571	821.217	286.646	-522.669	1068.33	205.83	-587.881	505.586	170.366	-659.84	92.2163	198.197	-547.89	39.798
782	0	-151.463	-702.168	915.789	-76.2056	-695.813	1149.68	-178.528	-596.429	543.779	-240.308	-605.491	154.83	-291.106	-492.169	73.5375	332.664	-599.832	820.941	287.049	-521.841	1068.52	205.551	-586.404	505.205	170.264	-659.798	92.2697	198.299	-547.895	39.8294
783	0	-151.438	-700.539	915.106	-76.4844	-694.463	1149.14	-179.598	-589.99	545.081	-241.158	-596.203	156.019	-292.8	-482.31	75.9573	333.072	-600.062	820.588	287.161	-521.298	1068.25	205.441	-584.983	504.841	170.197	-659.733	92.3313	198.101	-547.938	39.6279
784	0	-150.917	-698.943	914.507	-76.2676	-693.146	1148.69	-180.355	-584.408	545.984	-241.94	-586.967	157.228	-293.849	-473.458	78.915	333.321	-600.213	820.201	287.769	-520.788	1068.05	205.446	-583.612	504.596	170.1	-659.604	92.3843	198.36	-547.975	39.7537
785	0	-150.636	-697.325	913.854	-76.2906	-691.807	1148.19	-181.138	-579.358	546.877	-242.785	-577.809	158.428	-295.582	-463.17	81.1516	333.363	-600.353	819.825	288.137	-520.255	1067.81	205.026	-582.147	504.307	169.977	-659.55	92.4187	198.435	-547.735	39.6645
786	0	-150.403	-695.891	913.261	-76.3617	-690.652	1147.75	-182.339	-573.008	548.134	-243.684	-568.815	159.675	-296.863	-453.275	83.3864	333.3	-600.603	819.366	288.456	-519.906	1067.63	204.702	-580.858	504.012	169.832	-659.449	92.4562	198.29	-547.969	39.7295
787	0	-150.365	-694.526	912.736	-76.6281	-689.565	1147.37	-183.563	-566.565	549.463	-244.647	-559.778	160.819	-297.617	-443.664	85.3925	332.986	-600.83	818.857	288.581	-519.627	1067.51	204.384	-579.68	503.815	169.732	-659.37	92.4794	198.173	-548.023	39.7628
788	0	-147.456	-692.275	911.957	-74.0234	-687.594	1146.75	-184.79	-560.01	550.576	-245.619	-550.841	161.936	-298.393	-434.341	87.2014	332.488	-600.824	818.365	291.577	-518.462	1067.14	203.998	-577.287	503.321	169.604	-659.373	92.5366	198.194	-547.977	39.7392
789	0	-147.132	-690.958	911.425	-74.0035	-686.555	1146.36	-185.634	-553.706	551.638	-246.576	-542.282	163.151	-298.937	-425.026	89.2397	331.893	-600.917	817.801	291.988	-518.231	1067.01	203.587	-575.752	502.965	169.428	-659.333	92.5723	198.221	-548.024	39.7876
790	0	-146.619	-689.5	910.891	-73.7946	-685.377	1145.98	-186.189	-548.099	552.602	-247.788	-533.603	164.03	-299.668	-414.975	90.9506	331.033	-600.993	817.27	292.587	-517.859	1066.89	203.241	-574.305	502.622	169.287	-659.255	92.5797	198.308	-548.125	39.8882
791	0	-146.322	-688.097	910.371	-73.8015	-684.253	1145.61	-187.125	-542.219	553.392	-248.674	-525.021	164.965	-299.817	-405.274	92.3243	330.061	-601.083	816.744	292.971	-517.542	1066.78	202.618	-572.821	502.128	169.145	-659.191	92.5874	198.259	-548.131	39.8767
792	0	-146.137	-686.789	910.052	-73.9212	-683.223	1145.44	-187.517	-537.149	554.094	-249.204	-517.451	166.187	-299.874	-395.616	93.6829	328.97	-600.958	816.174	293.243	-517.319	1066.87	202.067	-571.402	501.719	168.934	-659.193	92.6101	198.303	-548.15	39.9711
793	0	-145.826	-685.505	909.5	-73.9138	-682.219	1145.04	-188.294	-531.132	554.769	-252.085	-506.645	166.312	-299.182	-386.658	94.8535	327.699	-600.87	815.636	293.641	-517.121	1066.72	201.426	-569.879	501.321	168.713	-659.185	92.5867	198.3	-548.203	39.991
794	0	-145.629	-684.166	908.981	-74.0212	-681.158	1144.67	-188.546	-525.863	555.285	-253.942	-497.232	166.443	-297.279	-375.375	96.2841	326.35	-600.52	815.143	293.925	-516.868	1066.61	200.716	-568.458	500.811	168.51	-659.127	92.548	198.36	-548.327	40.0845
795	0	-145.511	-682.817	908.547	-74.2078	-680.089	1144.39	-189.117	-520.306	555.647	-254.9	-489.272	166.96	-296.906	-364.724	97.5947	325.043	-600.198	814.673	294.129	-516.605	1066.59	200.112	-566.844	500.339	168.32	-659.025	92.5273	198.459	-548.329	40.0944
796	0	-145.313	-681.457	907.96	-74.3135	-679.007	1143.95	-189.266	-515.245	555.852	-255.22	-482.732	167.877	-296.754	-355.424	98.9128	323.613	-599.711	814.142	294.414	-516.33	1066.41	199.522	-565.262	499.941	168.118	-658.76	92.3755	198.643	-548.457	39.9164
797	0	-145.127	-680.091	907.356	-74.4321	-677.92	1143.5	-188.999	-510.646	555.777	-255.511	-476.331	168.438	-295.63	-347.823	99.6607	322.148	-599.091	813.663	294.687	-516.05	1066.21	198.834	-563.457	499.467	167.929	-658.742	92.3794	198.657	-548.471	39.9382
798	0	-144.962	-678.66	906.867	-74.5713	-676.768	1143.16	-189.493	-505.51	556.108	-255.823	-469.864	169.112	-294.438	-341.338	100.07	320.743	-598.257	813.247	294.939	-515.704	1066.13	198.268	-561.68	499.057	167.798	-658.602	92.2577	198.643	-548.497	40.0019
799	0	-144.785	-677.132	906.299	-74.6982	-675.519	1142.74	-189.42	-501.026	556.184	-255.568	-464.966	170.053	-293.288	-335.395	100.396	319.265	-597.035	812.865	295.203	-515.262	1065.97	197.708	-559.972	498.531	167.677	-658.392	92.15	198.63	-548.5	40.015
800	0	-144.685	-675.592	905.799	-74.9023	-674.258	1142.39	-189.357	-496.55	556.273	-255.55	-459.007	170.319	-292.075	-329.607	100.983	318.104	-596.248	812.423	295.39	-514.808	1065.88	197.155	-558.186	498.02	167.521	-658.324	92.0833	198.656	-548.544	40.0482
801	0	-144.573	-674.06	905.257	-75.094	-673.005	1142	-189.381	-491.601	556.501	-255.718	-452.488	169.921	-290.691	-324.349	101.394	316.972	-595.189	812.028	295.589	-514.362	1065.74	196.752	-556.485	497.56	167.306	-658.35	92.0943	198.641	-548.561	40.0599
802	0	-144.463	-672.461	904.769	-75.2883	-671.685	1141.66	-189.619	-486.107	556.35	-255.888	-445.901	169.577	-291.855	-314.965	101.912	315.897	-593.782	811.596	295.786	-513.849	1065.66	196.233	-555.416	497.099	167.142	-658.312	92.0708	198.802	-548.653	39.9122
803	0	-144.378	-670.767	904.282	-75.5075	-670.27	1141.33	-189.437	-481.388	556.149	-256.084	-439.22	169.234	-291.537	-308.371	102.19	313.541	-587.965	810.987	295.957	-513.24	1065.59	195.87	-553.372	496.547	166.847	-658.386	91.9917	197.685	-547.593	41.7743
804	0	-144.367	-669.049	903.799	-75.8009	-668.83	1141	-189.001	-477.619	555.705	-254.595	-435.568	168.331	-290.801	-303.141	102.491	312.427	-585.416	810.436	296.055	-512.608	1065.51	195.528	-551.451	496.058	167.626	-657.392	91.8788	198.78	-548.645	39.9725
805	0	-144.435	-667.312	903.375	-76.1727	-667.372	1140.72	-188.541	-473.526	555.239	-253.184	-431.898	167.485	-290.079	-297.979	102.486	311.887	-583.921	810.076	296.074	-511.957	1065.5	195.258	-549.494	495.606	167.072	-657.633	92.0106	198.808	-548.761	39.9812
806	0	-144.514	-665.518	902.917	-76.5567	-665.857	1140.41	-188.193	-469.712	554.801	-251.785	-428.171	166.606	-289.281	-292.949	102.375	311.445	-582.114	809.665	296.081	-511.248	1065.45	194.939	-547.597	495.083	166.968	-657.582	92.0961	197.696	-547.675	41.6784
807	0	-144.645	-663.727	902.48	-76.9918	-664.346	1140.13	-187.716	-466.255	553.874	-250.437	-424.447	165.748	-288.307	-288.046	102.134	310.962	-579.66	809.232	296.037	-510.543	1065.42	194.708	-545.812	494.538	166.728	-657.605	92.1692	198.712	-548.196	40.622
808	0	-144.805	-661.859	902.038	-77.4552	-662.757	1139.84	-187.012	-462.982	553.207	-249.118	-420.646	164.885	-287.607	-283.293	101.914	310.607	-577.161	808.789	295.964	-509.761	1065.38	194.393	-543.992	494.041	166.64	-657.496	92.2237	198.732	-548.238	40.6312
809	0	-145.052	-659.974	901.661	-78.0065	-661.15	1139.61	-186.53	-459.475	552.408	-247.887	-416.828	164.087	-286.368	-278.825	101.38	310.689	-575.232	808.552	295.804	-508.962	1065.41	194.327	-542.318	493.626	166.539	-657.364	92.257	198.713	-548.259	40.6876
810	0	-145.317	-657.992	901.275	-78.5762	-659.448	1139.37	-186.131	-456.126	551.613	-246.673	-412.912	163.279	-285.294	-274.565	100.575	310.888	-573.052	808.29	295.625	-508.066	1065.44	194.096	-540.58	493.104	166.512	-657.297	92.2924	198.711	-548.238	40.6751
811	0	-145.646	-655.974	900.933	-79.2091	-657.708	1139.18	-185.551	-452.745	550.728	-245.524	-408.961	162.516	-283.841	-270.367	99.8127	310.965	-570.594	807.857	295.384	-507.133	1065.5	193.995	-538.82	492.666	166.391	-657.15	92.3685	198.705	-548.242	40.6805
812	0	-146.004	-653.873	900.552	-79.8709	-655.886	1138.95	-185.034	-449.809	549.774	-244.403	-404.927	161.715	-281.51	-267.582	98.9781	311.236	-567.995	807.702	295.113	-506.118	1065.53	193.826	-537.129	492.209	166.347	-656.987	92.4254	198.698	-548.225	40.6782
813	0	-146.362	-651.751	900.166	-80.5333	-654.043	1138.72	-184.599	-446.764	548.755	-243.282	-400.872	160.908	-279.35	-264.901	97.6993	311.475	-565.206	807.436	294.841	-505.082	1065.55	193.548	-535.386	491.719	166.226	-656.825	92.4805	198.541	-548.174	40.7416
814	0	-146.811	-649.523	899.818	-81.287	-652.094	1138.52	-184.121	-443.671	547.699	-242.253	-396.71	160.139	-277.057	-262.505	96.3195	312.859	-565.099	807.719	294.479	-503.939	1065.61	193.21	-533.748	491.299	166.112	-656.673	92.5751	198.526	-548.212	40.7528
815	0	-147.264	-647.291	899.442	-82.0439	-650.141	1138.29	-183.521	-440.854	546.491	-241.227	-392.545	159.341	-275.164	-259.493	94.5999	313.853	-565.032	807.515	294.113	-502.793	1065.65	192.889	-532.072	490.905	166.059	-656.533	92.6577	198.502	-548.187	40.7665
816	0	-147.843	-644.965	899.11	-82.9269	-648.094	1138.11	-182.822	-438.128	545.379	-240.328	-388.286	158.588	-273.534	-255.523	93.2415	314.014	-562.276	807.394	293.621	-501.553	1065.72	192.479	-530.522	490.527	165.974	-656.384	92.7351	198.545	-548.135	40.6997
817	0	-148.365	-642.511	898.702	-83.7532	-645.919	1137.85	-182.37	-435.486	544.153	-239.371	-383.899	157.759	-271.363	-252.061	91.8244	314.251	-559.357	807.282	293.185	-500.185	1065.72	192.038	-528.782	490.091	165.88	-656.274	92.8378	198.49	-548.137	40.7396
818	0	-148.998	-640.037	898.368	-84.6901	-643.724	1137.67	-181.878	-432.664	542.945	-236.755	-383.397	157.258	-269.291	-248.892	90.2384	314.467	-556.483	807.239	292.639	-498.796	1065.8	191.286	-527.089	489.559	165.861	-656.174	92.9561	198.477	-548.15	40.7677
819	0	-149.729	-637.531	898.107	-85.7258	-641.497	1137.56	-181.377	-429.883	541.653	-235.383	-380.16	155.63	-267.06	-246.183	88.4109	314.66	-553.775	807.172	291.995	-497.376	1065.94	190.624	-525.36	489.146	165.765	-656.004	93.0255	198.474	-548.103	40.7514
820	0	-150.52	-634.925	897.77	-86.8208	-639.17	1137.37	-180.71	-427.633	540.421	-234.337	-376.23	153.971	-264.708	-243.798	86.4029	315.063	-551.837	807.12	291.291	-495.856	1066.01	189.835	-523.793	488.667	165.727	-655.886	93.108	198.453	-548.075	40.7361
821	0	-151.32	-632.233	897.416	-87.925	-636.756	1137.17	-180.311	-425.078	539.067	-232.866	-373.234	152.483	-262.179	-242.007	84.1971	315.216	-549.537	807.08	290.577	-494.249	1066.07	192.244	-521.601	489.061	165.653	-655.743	93.1703	198.458	-548.055	40.7243
822	0	-152.098	-629.566	897.11	-89.0068	-634.369	1137.01	-179.653	-422.924	537.642	-230.858	-371.848	151.54	-260.11	-239.9	82.3802	315.091	-546.779	807.007	289.887	-492.668	1066.17	191.399	-519.817	488.874	165.611	-655.614	93.3156	198.428	-548.045	40.7109
823	0	-152.918	-626.787	896.69	-90.1306	-631.869	1136.75	-178.969	-420.212	536.347	-228.556	-371.191	150.76	-258.244	-237.354	80.306	314.814	-544.169	807.111	289.154	-490.975	1066.16	190.443	-517.957	488.409	165.575	-655.453	93.4487	198.438	-547.988	40.6851
824	0	-153.87	-624.021	896.347	-91.3874	-629.382	1136.55	-178.428	-417.989	534.926	-227.704	-366.875	148.37	-256.345	-234.906	78.0594	314.448	-541.606	807.152	288.288	-489.295	1066.22	189.503	-516.189	487.941	165.531	-655.308	93.6271	198.427	-547.923	40.6449
825	0	-154.864	-621.204	895.93	-92.6853	-626.844	1136.29	-177.94	-415.714	533.459	-226.877	-363.45	146.861	-254.685	-232.513	75.5762	313.903	-539.37	806.91	287.381	-487.564	1066.22	188.45	-514.347	487.541	165.447	-655.109	93.821	198.429	-547.912	40.6303
826	0	-155.831	-618.336	895.595	-93.9568	-624.254	1136.1	-177.203	-413.562	531.954	-225.189	-362.149	145.447	-253.046	-230.452	73.4181	313.423	-536.987	806.911	286.5	-485.781	1066.29	187.671	-512.539	487.104	165.399	-654.932	93.9865	198.565	-547.899	40.5686
827	0	-156.889	-615.522	895.207	-95.3189	-621.72	1135.86	-176.631	-411.282	530.465	-224.047	-359.753	144.113	-251.256	-228.916	71.0407	312.825	-534.848	806.838	285.529	-484.053	1066.31	187.18	-510.655	486.711	165.385	-654.799	94.1401	198.551	-547.857	40.544
828	0	-157.895	-612.611	894.786	-96.6292	-619.087	1135.59	-175.965	-409.202	528.92	-222.866	-356.827	142.335	-249.697	-227.468	68.706	312.34	-533.278	806.723	284.61	-482.227	1066.3	186.94	-508.902	486.32	165.343	-654.674	94.2846	198.559	-547.853	40.5349
829	0	-158.966	-609.662	894.351	-98.0045	-616.418	1135.31	-175.489	-407.171	527.246	-221.671	-354.61	140.823	-248.148	-226.065	66.3963	311.384	-531.003	806.608	283.626	-480.365	1066.27	186.52	-507.275	485.859	165.278	-654.591	94.4203	198.552	-547.796	40.522
830	0	-160.054	-606.789	893.909	-99.396	-613.823	1135.02	-174.808	-405.025	525.723	-220.452	-352.664	139.368	-246.894	-224.428	64.0905	310.538	-528.936	806.381	282.625	-478.577	1066.24	186.026	-505.531	485.418	165.234	-654.471	94.574	198.553	-547.815	40.5227
831	0	-161.147	-603.763	893.45	-100.793	-611.076	1134.71	-174.076	-403.335	524.034	-219.342	-351	137.891	-245.344	-222.667	61.9785	309.657	-526.992	806.26	281.619	-476.636	1066.19	185.68	-504.009	485.05	165.133	-654.302	94.7034	198.531	-547.75	40.5001
832	0	-162.277	-600.833	892.976	-102.228	-608.425	1134.38	-173.535	-401.722	522.094	-218.391	-349.28	136.43	-244.025	-220.484	59.6579	308.663	-525.222	806.121	280.575	-474.792	1066.12	185.183	-502.223	484.606	165.05	-654.193	94.8615	198.533	-547.741	40.4919
833	0	-163.48	-597.745	892.476	-103.734	-605.616	1134.04	-172.99	-400.43	520.398	-217.231	-346.478	134.302	-242.733	-218.3	57.9703	307.744	-523.401	805.955	279.46	-472.79	1066.03	184.906	-500.591	484.23	164.974	-654.055	95.0071	197.507	-547.675	40.7798
834	0	-164.715	-594.733	892.023	-105.274	-602.884	1133.73	-172.312	-399.191	518.524	-216.583	-344.39	132.626	-241.361	-215.952	55.7083	306.842	-522.071	805.862	278.312	-470.864	1065.98	184.421	-498.898	483.804	164.876	-653.917	95.1506	195.779	-548.734	39.4209
835	0	-166.027	-591.621	891.58	-106.891	-600.05	1133.44	-171.748	-398.082	516.388	-215.816	-341.541	130.588	-239.831	-213.766	53.5463	305.852	-520.7	805.756	277.086	-468.838	1065.95	183.838	-497.312	483.375	164.783	-653.782	95.2564	198.184	-547.915	40.2898
836	0	-167.257	-588.462	891.081	-108.424	-597.17	1133.09	-171.312	-397.287	514.383	-215.419	-339.948	129.227	-238.487	-211.385	51.3997	304.925	-519.335	805.643	275.943	-466.765	1065.86	182.965	-495.706	482.991	164.697	-653.694	95.3934	198.211	-547.876	40.3758
837	0	-168.613	-585.277	890.65	-110.084	-594.263	1132.81	-170.866	-396.255	512.421	-215.061	-337.93	127.859	-237.241	-208.675	49.4442	303.865	-518.02	805.507	274.674	-464.665	1065.83	182.189	-494.02	482.625	164.625	-653.559	95.5022	198.173	-547.807	40.4383
838	0	-170.023	-582.022	890.108	-111.798	-591.288	1132.42	-170.365	-395.16	510.26	-214.491	-334.903	125.824	-236.004	-205.982	47.6048	302.909	-516.46	805.324	273.351	-462.496	1065.7	181.367	-492.414	482.34	164.523	-653.399	95.684	198.194	-547.75	40.5722
839	0	-171.438	-578.681	889.712	-113.518	-588.226	1132.17	-170.153	-394.719	507.811	-214.073	-332.582	124.195	-234.871	-203.613	45.6934	301.779	-515.439	805.243	272.022	-460.241	1065.71	180.599	-490.71	481.926	164.412	-653.282	95.8427	198.004	-547.69	40.5734
840	0	-172.995	-575.393	889.197	-115.379	-585.216	1131.81	-169.552	-394.129	505.884	-213.815	-331.118	122.851	-233.985	-201.229	43.8593	300.74	-514.323	805.094	270.552	-458.038	1065.61	179.886	-489.126	481.541	164.343	-653.148	96.0596	198.035	-547.721	40.586
841	0	-174.6	-572.045	888.762	-117.288	-582.148	1131.53	-169.39	-393.573	503.801	-213.159	-328.673	120.817	-233.025	-199.308	41.936	299.616	-513.18	804.983	269.034	-455.776	1065.58	182.626	-487.19	480.872	164.29	-652.958	96.2395	197.953	-547.679	40.5796
842	0	-176.327	-568.623	888.313	-119.544	-579.068	1131.24	-169.232	-393.161	501.553	-212.961	-328.173	119.328	-232.526	-197.72	40.0917	298.515	-511.999	804.844	267.393	-453.44	1065.54	181.785	-485.585	480.511	164.231	-652.841	96.3781	197.973	-547.673	40.5863
843	0	-178.071	-565.141	887.778	-121.669	-575.812	1130.58	-169.108	-391.787	499.737	-212.174	-326.651	117.411	-232.189	-196.17	38.1754	297.349	-510.702	804.685	265.737	-451.043	1065.41	180.636	-483.817	480.136	164.146	-652.766	96.5292	197.762	-547.707	40.5389
844	0	-179.902	-561.629	887.291	-123.827	-572.472	1129.59	-169.367	-391.237	497.864	-211.299	-324.863	114.806	-232.04	-195.154	35.6692	296.127	-509.587	804.507	263.993	-448.618	1065.33	179.238	-482.18	479.787	164.113	-652.631	96.7007	197.724	-547.674	40.5358
845	0	-181.818	-558.091	886.818	-125.965	-568.957	1128.51	-169.514	-390.394	495.693	-210.63	-324.905	112.727	-231.826	-194.958	32.804	295.116	-508.858	804.341	262.163	-446.165	1065.27	178.426	-480.517	479.432	164.042	-652.474	96.9365	197.688	-547.656	40.5162
846	0	-183.666	-554.414	886.303	-128.254	-565.53	1127.33	-169.873	-388.907	493.683	-210.354	-326.525	111.302	-231.62	-195.666	29.7161	294.234	-508.557	804.056	260.402	-443.574	1065.16	177.457	-478.809	478.977	163.982	-652.31	97.1499	196.493	-548.026	40.1092
847	0	-185.564	-550.577	885.698	-130.495	-562.005	1126.09	-170.317	-387.27	491.898	-209.063	-324.827	107.72	-231.297	-197.157	26.2821	292.899	-507.506	803.838	258.59	-440.823	1064.97	176.731	-477.011	478.57	163.909	-652.122	97.4081	196.496	-548.012	40.095
848	0	-187.712	-546.791	885.082	-132.852	-558.418	1124.89	-170.868	-385.723	489.966	-207.19	-323.184	104.545	-230.393	-198.98	25.8916	291.486	-506.401	803.685	256.529	-438.123	1064.76	176.056	-475.169	478.153	163.839	-651.978	97.6497	196.497	-547.984	40.0941
849	0	-189.831	-542.721	884.411	-135.266	-554.828	1123.64	-171.428	-384.373	487.875	-205.945	-323.99	102.645	-229.347	-200.29	26.0843	290.322	-505.323	803.696	254.497	-435.138	1064.5	175.219	-473.236	477.592	163.741	-651.81	97.8671	196.48	-547.948	40.0806
850	0	-192.052	-538.619	883.669	-137.601	-551.201	1122.41	-172.561	-382.05	485.689	-205.524	-325.55	101.256	-229.058	-198.722	26.9164	288.596	-503.312	803.567	252.363	-432.121	1064.16	174.541	-471.365	477.205	163.608	-651.617	98.1566	196.482	-547.959	40.0961
851	0	-194.39	-534.709	883.064	-140.083	-547.557	1121.29	-172.912	-381.12	483.594	-204.794	-325.873	100.191	-228.397	-196.411	28.0754	286.8	-501.422	803.45	250.112	-429.298	1063.96	173.672	-469.55	476.671	163.476	-651.414	98.4344	196.458	-547.857	40.0533
852	0	-196.713	-530.586	882.346	-142.64	-543.856	1120.02	-173.034	-379.945	481.567	-204.145	-324.904	98.9884	-227.135	-194.932	29.0025	285.068	-499.433	803.367	247.876	-426.261	1063.65	172.573	-467.454	476.122	163.309	-651.197	98.7564	196.474	-547.854	40.0703
853	0	-199.07	-526.265	881.596	-145.233	-540.069	1118.92	-173.216	-378.817	479.775	-203.255	-324.023	98.083	-226.197	-193.156	29.7229	283.291	-497.515	803.225	245.605	-423.025	1063.31	171.715	-465.562	475.764	163.129	-651.107	99.1403	196.454	-547.829	40.049
854	0	-201.56	-522.086	880.945	-147.88	-536.277	1117.8	-172.546	-378.578	478.528	-201.918	-322.852	96.9576	-224.231	-193.548	30.189	281.393	-495.396	803.088	243.202	-419.932	1063.07	170.598	-463.571	475.295	162.938	-650.831	99.4138	196.442	-547.847	40.0693
855	0	-204.055	-517.732	880.258	-150.674	-532.472	1116.93	-172.175	-377.714	476.959	-199.82	-321.453	96.0224	-222.626	-195.563	30.2092	279.429	-493.078	803.005	240.795	-416.663	1062.79	169.461	-461.7	474.854	162.756	-650.595	99.8189	196.433	-547.813	40.0589
856	0	-206.734	-513.425	879.548	-153.387	-528.656	1115.98	-171.54	-376.151	475.497	-196.394	-321.392	96.0072	-223.147	-192.135	31.2993	277.373	-490.852	802.833	238.202	-413.442	1062.49	168.298	-459.548	474.412	162.561	-650.382	100.189	196.422	-547.763	40.0607
857	0	-209.399	-509.06	878.774	-156.244	-524.95	1115.1	-170.809	-373.749	474.437	-193.585	-322.036	95.7454	-223.171	-191.799	31.1686	275.24	-488.34	802.718	235.623	-410.163	1062.12	167.195	-457.676	474.049	162.364	-650.099	100.699	196.865	-547.453	40.4629
858	0	-212.181	-504.654	878.001	-159.2	-521.152	1114.73	-169.698	-370.844	473.412	-191.798	-320.765	94.7764	-222.987	-191.917	31.2076	272.974	-485.56	802.578	232.929	-406.843	1061.76	165.952	-455.656	473.817	162.138	-649.734	101.346	197.05	-547.265	40.6655
859	0	-214.934	-500.178	877.299	-162.091	-517.507	1114.4	-169.092	-367.521	473.005	-190.515	-319.318	94.7569	-222.686	-191.703	31.2745	270.648	-483.011	802.581	230.263	-403.453	1061.47	164.696	-453.686	473.565	161.858	-649.34	102.029	197.053	-547.163	40.8064
860	0	-217.752	-495.734	876.657	-165.025	-513.853	1114.34	-169.335	-363.874	472.803	-189.846	-318.432	94.6799	-222.702	-191.58	31.2748	268.235	-480.274	802.583	227.531	-400.094	1061.23	163.596	-452.246	473.237	161.585	-648.947	102.824	197.047	-547.077	40.9364
861	0	-220.567	-491.345	875.992	-167.774	-510.162	1114.34	-169.867	-361.259	472.888	-189.659	-318.207	94.4992	-222.72	-191.54	31.2063	265.659	-477.214	802.705	224.803	-396.791	1060.97	162.378	-450.433	473.093	161.28	-648.547	103.718	197.024	-546.964	40.9068
862	0	-223.199	-486.716	875.419	-170.035	-505.976	1114.22	-171.55	-358.534	473.303	-189.885	-317.977	94.3646	-222.816	-191.469	31.1197	262.937	-474.186	802.882	222.258	-393.248	1060.81	161.245	-448.701	473.08	160.975	-648.006	104.722	197	-546.979	40.9933
863	0	-225.919	-482.208	874.908	-172.783	-502.755	1115.18	-173.379	-356.147	473.838	-190.368	-317.783	94.3087	-222.863	-191.417	31.0573	260.097	-470.878	803.184	219.625	-389.825	1060.71	160.068	-447.385	473.459	160.721	-647.542	105.795	196.974	-546.923	41.0381
864	0	-228.558	-477.796	874.535	-175.422	-499.872	1116.32	-175.288	-354.86	474.217	-190.875	-317.654	94.2546	-223.058	-191.297	30.9354	257.175	-467.424	803.618	217.072	-386.499	1060.74	159.069	-445.534	474.153	160.609	-646.929	106.833	196.985	-546.813	40.9899
865	0	-231.275	-473.366	874.287	-177.611	-496.815	1117.19	-178.091	-353.183	474.005	-191.347	-317.611	94.2114	-222.978	-191.129	30.9671	254.132	-464.109	804.089	214.442	-383.155	1060.9	158.186	-443.656	474.843	160.521	-646.382	107.982	196.797	-546.695	40.8591
866	0	-233.951	-468.945	873.934	-179.982	-494.237	1118.43	-180.339	-351.987	474.126	-191.711	-317.616	94.1409	-223.024	-191.153	30.971	251.083	-460.36	804.488	211.853	-379.819	1060.96	157.199	-442.328	475.678	160.446	-645.883	109.119	196.822	-546.49	40.7692
867	0	-236.548	-464.491	873.707	-182.004	-490.744	1119.43	-182.173	-351.422	474.099	-191.914	-317.655	94.0106	-223.119	-191.127	30.9741	247.952	-456.95	804.861	209.343	-376.451	1061.14	156.059	-441.766	476.794	160.315	-645.323	110.314	196.986	-546.456	40.9207
868	0	-239.087	-460.044	873.573	-184.557	-488.282	1120.59	-183.74	-351.355	474.049	-192.103	-317.682	93.8752	-223.18	-191.022	30.8881	244.784	-453.405	805.241	206.891	-373.09	1061.41	155.223	-440.581	477.709	160.223	-644.776	111.572	197.075	-546.346	40.9861
869	0	-241.64	-455.61	873.378	-186.355	-483.806	1121.58	-185.525	-350.858	473.805	-192.27	-317.748	93.7752	-223.127	-191.072	30.887	241.615	-449.797	805.602	204.424	-369.742	1061.63	154.535	-438.871	478.546	160.101	-644.194	112.811	197.101	-546.21	40.9959
870	0	-244.173	-451.208	873.308	-188.942	-480.97	1122.13	-186.807	-351.089	473.617	-192.427	-317.801	93.6743	-223.111	-191.143	30.9171	238.549	-446.213	805.736	201.978	-366.425	1061.96	153.738	-437.673	479.529	159.993	-643.56	113.936	197.183	-546.135	41.0382
871	0	-246.648	-446.86	873.079	-191.53	-478.081	1122.85	-187.889	-350.761	473.431	-192.56	-317.896	93.616	-223.113	-191.208	30.9382	235.42	-442.809	805.809	199.59	-363.163	1062.14	153.093	-436.293	480.399	159.93	-643.071	115.123	197.404	-545.997	41.0711
872	0	-249.186	-442.59	872.873	-194.221	-474.934	1123.45	-189.059	-350.222	473.417	-192.644	-317.795	93.4698	-223.109	-191.219	30.9473	232.403	-439.251	805.882	197.139	-359.979	1062.35	152.264	-435.091	481.337	159.948	-642.497	116.251	197.516	-545.858	41.1656
873	0	-251.616	-438.416	872.67	-196.945	-471.804	1123.98	-190.095	-349.745	473.394	-192.711	-317.84	93.4055	-223.052	-191.023	31.0343	229.349	-436.024	805.995	194.796	-356.891	1062.55	151.399	-433.85	482.171	159.986	-641.859	117.238	197.617	-545.792	41.1894
874	0	-254.037	-434.209	872.42	-199.761	-468.8	1124.57	-190.913	-349.312	473.473	-192.796	-317.691	93.2634	-223.098	-191.155	30.9887	226.397	-432.853	806.243	192.461	-353.77	1062.71	150.589	-432.52	482.845	160.098	-641.247	118.301	197.79	-545.679	41.1727
875	0	-256.474	-429.938	872.193	-202.383	-465.8	1124.91	-192.015	-348.12	473.531	-192.878	-317.468	93.0885	-223.091	-191.223	30.9524	223.439	-429.833	806.508	190.111	-350.585	1062.89	149.693	-431.055	483.532	160.28	-640.638	119.341	197.782	-545.501	41.154
876	0	-259.02	-425.57	872.093	-204.487	-461.465	1125.27	-193.514	-346.535	473.599	-192.944	-317.394	93.0051	-223.063	-191.312	30.9711	220.649	-427.055	806.873	187.653	-347.302	1063.2	148.882	-429.511	484.152	160.419	-639.993	120.294	197.941	-545.39	41.2097
877	0	-261.682	-421.036	872.01	-207.362	-459.203	1125.6	-194.83	-344.514	473.573	-193.007	-317.323	92.9088	-223.099	-191.269	30.9388	217.874	-424.426	807.128	185.077	-343.853	1063.53	147.74	-428.654	484.897	160.555	-639.335	121.332	198.053	-545.139	41.2095
878	0	-264.325	-416.401	871.937	-209.62	-456.264	1125.92	-196.013	-342.96	473.623	-193.114	-317.01	92.7388	-223.13	-191.27	30.9602	213.133	-416.876	807.264	182.52	-340.304	1063.86	146.974	-426.424	485.246	160.794	-638.572	122.413	198.196	-544.961	41.2283
879	0	-266.893	-411.576	871.762	-211.956	-453.469	1126.04	-197.165	-341.381	473.658	-193.098	-316.844	92.6611	-223.127	-191.262	30.944	210.161	-413.868	807.727	180.04	-336.565	1064.09	145.943	-424.767	485.895	160.969	-637.805	123.55	198.398	-544.715	41.4437
880	0	-269.551	-406.686	871.549	-214.19	-450.539	1126.25	-198.177	-339.633	473.612	-193.064	-316.628	92.5726	-223.119	-191.272	30.9629	207.587	-411.63	808.312	177.468	-332.761	1064.29	145.199	-421.897	486.152	161.038	-636.893	124.826	198.544	-544.588	41.5828
881	0	-272.073	-401.675	871.199	-216.121	-447.705	1126.46	-199.248	-337.981	473.539	-192.832	-316.517	92.4792	-223.12	-191.316	30.9402	205.383	-411.353	808.825	175.033	-328.836	1064.35	144.06	-419.92	486.617	161.084	-635.895	126.295	198.582	-544.405	41.6267
882	0	-274.659	-396.402	870.946	-218.126	-444.898	1126.37	-200.116	-336.409	473.459	-192.77	-315.998	92.242	-223.105	-191.208	30.9542	202.816	-408.935	809.418	172.534	-324.649	1064.5	143.308	-416.335	486.863	161.186	-634.634	127.872	198.737	-544.196	41.8806
883	0	-277.339	-391.363	870.61	-279.318	-386.594	870.432	-201.047	-334.843	473.351	-192.69	-315.688	92.0932	-223.046	-191.129	31.0062	199.896	-405.336	809.916	169.94	-320.695	1064.57	142.325	-412.974	487.23	161.159	-633.234	129.585	198.939	-543.89	42.2114
884	0	-279.743	-386.286	870.248	-280.909	-383.966	870.206	-201.8	-333.129	473.239	-192.565	-315.45	91.913	-223.055	-191.214	30.9667	197.134	-401.853	810.409	167.624	-316.704	1064.62	141.501	-409.062	487.57	161.002	-631.476	131.557	199.076	-543.506	42.4483
885	0	-282.46	-381.33	870.027	-224.024	-436.347	1126.63	-202.524	-331.391	473.163	-192.467	-315.217	91.8108	-223.073	-191.213	31.0054	194.451	-398.392	810.895	164.993	-312.834	1064.81	140.637	-404.538	488.002	160.975	-629.334	133.732	199.158	-543.129	42.8647
886	0	-284.097	-378.661	869.903	-226.338	-434.292	1126.54	-203.322	-329.896	473.039	-192.376	-314.966	91.6695	-223.019	-191.195	30.9994	191.87	-394.876	811.408	162.655	-309.113	1064.87	139.883	-399.492	488.296	160.895	-627.027	136.337	199.374	-542.753	43.454
887	0	-285.65	-375.806	869.823	-227.613	-431.386	1126.29	-204.138	-328.525	472.931	-192.306	-314.636	91.4072	-222.962	-191.149	31.017	189.387	-391.219	811.936	160.181	-305.459	1065.06	139.251	-393.627	488.662	160.911	-624.259	139.31	199.588	-542.159	43.9967
888	0	-287.278	-372.794	869.784	-228.963	-428.323	1126.09	-205.073	-327.324	472.786	-192.265	-314.508	91.3511	-222.938	-191.076	31.0379	187.053	-387.524	812.415	157.839	-301.962	1065.22	138.958	-386.964	489.107	160.811	-621.074	142.623	199.56	-541.464	44.7787
889	0	-288.967	-370.003	869.709	-230.373	-425.481	1125.85	-205.813	-326.352	472.655	-192.235	-314.354	91.2198	-222.896	-191.172	31.0308	184.79	-383.807	812.743	155.462	-298.582	1065.41	138.731	-379.436	489.591	160.614	-617.204	146.403	199.632	-540.585	45.7383
890	0	-290.584	-367.183	869.586	-231.712	-422.609	1125.56	-206.644	-325.476	472.44	-192.168	-314.065	91.0206	-222.884	-191.138	31.0122	182.624	-380.208	813.127	153.036	-295.387	1065.58	138.679	-370.992	490.104	160.376	-612.611	150.655	199.593	-539.403	47.1301
891	0	-292.233	-364.675	869.34	-233.083	-420.051	1125.15	-207.394	-325.042	472.306	-192.147	-313.945	90.9125	-222.857	-191.193	31.0178	180.556	-376.504	813.353	150.855	-292.358	1065.81	138.849	-361.499	491.041	159.946	-607.302	155.554	199.119	-538.202	48.8865
892	0	-293.872	-362.155	869.088	-234.444	-417.48	1124.74	-208.352	-324.879	472.011	-192.147	-313.712	90.6955	-222.827	-191.202	31.0075	178.561	-372.685	813.535	148.726	-289.724	1065.88	139.06	-351.049	492.244	159.401	-601.305	161.127	198.995	-536.464	51.4547
893	0	-295.438	-359.744	868.781	-235.733	-415.018	1124.27	-208.852	-324.982	471.904	-192.144	-313.526	90.5312	-222.825	-191.197	30.9741	176.655	-369.06	813.615	146.589	-287.198	1065.85	139.339	-339.769	493.723	158.956	-594.407	167.233	198.828	-534.242	54.3112
894	0	-296.968	-357.566	868.479	-236.984	-412.788	1123.8	-209.881	-324.453	471.57	-192.144	-313.443	90.3522	-222.81	-191.184	30.9794	174.905	-365.364	813.689	144.626	-284.863	1065.86	139.66	-327.53	495.389	158.317	-586.636	173.91	198.363	-531.763	57.8621
895	0	-298.403	-355.454	868.043	-238.141	-410.625	1123.2	-210.53	-325.001	471.281	-192.267	-313.311	90.1455	-222.825	-191.189	30.9817	173.068	-361.493	813.586	142.949	-282.919	1065.75	140.213	-315.378	497.645	157.461	-578.157	180.467	197.666	-528.672	62.0058
896	0	-299.738	-353.499	867.706	-239.198	-408.619	1122.7	-211.429	-325.263	470.91	-192.365	-313.098	89.8487	-222.827	-191.184	30.9191	171.366	-358.051	813.526	141.26	-281.062	1065.45	140.728	-303.361	500.183	156.904	-569.052	187.241	196.834	-525.234	66.4227
897	0	-301.005	-351.667	867.346	-240.187	-406.735	1122.18	-212.316	-325.502	470.606	-192.563	-313.196	89.7751	-222.838	-191.198	30.9304	169.817	-354.42	813.37	139.759	-279.391	1065.11	142.732	-290.568	502.862	156.006	-559.155	194.067	195.853	-521.011	71.4709
898	0	-302.188	-349.888	867.061	-241.092	-404.906	1121.73	-213.218	-325.581	470.343	-192.659	-313.207	89.534	-222.848	-191.19	30.9244	168.113	-351.044	813.143	138.433	-277.839	1064.71	142.683	-279.589	506.031	155.015	-549.272	200.738	194.871	-515.874	77.1594
899	0	-303.277	-348.144	866.744	-241.903	-403.111	1121.25	-214.279	-326.026	469.934	-192.765	-313.196	89.2962	-222.867	-191.236	30.8798	166.725	-347.681	813.007	137.052	-276.281	1064.28	142.24	-269.337	509.703	154.077	-540.14	207.544	193.234	-509.6	83.1095
900	0	-304.321	-346.578	866.465	-242.668	-401.494	1120.81	-214.858	-326.289	469.819	-192.768	-312.046	88.9956	-222.875	-191.279	30.8529	165.342	-344.489	812.846	136.161	-275	1063.69	142.992	-258.899	513.131	152.029	-530.515	213.482	191.849	-502.215	88.5595
901	0	-305.324	-345.229	866.177	-243.393	-400.093	1120.35	-215.701	-326.358	469.69	-192.986	-313.004	88.9819	-222.937	-191.34	30.8279	163.769	-341.539	812.567	135.213	-273.568	1063.08	143.569	-249.009	516.945	150.488	-520.974	219.1	189.984	-493.537	93.2688
902	0	-306.329	-344.137	865.876	-244.121	-398.95	1119.89	-216.671	-326.562	469.471	-193.069	-313.22	88.9724	-222.938	-191.405	30.8139	162.447	-338.825	812.44	134.291	-272.099	1062.4	144.081	-239.429	520.63	148.888	-512.039	224.126	187.581	-482.584	98.3599
903	0	-307.192	-343.087	865.651	-244.706	-397.849	1119.5	-217.208	-326.594	469.5	-193.187	-313.175	88.8439	-222.994	-191.399	30.7596	161.377	-336.057	812.334	133.613	-270.422	1061.7	144.521	-230.248	524.348	147.049	-502.25	228.47	185.012	-470.125	102.829
904	0	-308.081	-342.454	865.517	-245.316	-397.165	1119.2	-217.684	-326.685	469.344	-193.264	-313.233	88.7827	-222.994	-191.407	30.7104	160.234	-333.417	812.531	133.043	-268.508	1061.07	145.518	-220.901	528.26	144.702	-490.553	230.768	182.427	-456.963	105.945
905	0	-308.983	-342.045	865.528	-245.94	-396.705	1119.05	-218.262	-326.593	469.222	-193.304	-313.263	88.7694	-223.048	-191.489	30.7032	158.688	-326.888	813.399	132.478	-266.473	1060.63	145.414	-212.915	531.743	143.078	-478.883	232.078	179.772	-443.228	107.801
906	0	-309.713	-341.361	865.522	-246.392	-395.97	1118.88	-218.893	-326.145	469.13	-193.358	-313.249	88.7259	-223.056	-191.503	30.7061	159.155	-324.196	814.544	131.927	-264.198	1060.27	146.072	-204.737	535.367	141.368	-467.031	232.402	177.447	-428.928	108.591
907	0	-310.302	-340.686	865.542	-246.703	-395.244	1118.74	-219.308	-325.616	469.148	-193.414	-313.27	88.7216	-223.053	-191.556	30.6874	160.004	-322.221	815.733	131.406	-261.788	1059.98	146.435	-197.112	539.036	139.94	-455.148	232.075	175.72	-414.028	108.588
908	0	-310.882	-340.209	865.511	-247.005	-394.715	1118.54	-219.591	-325.408	469.181	-193.436	-313.307	88.7442	-223.075	-191.567	30.6808	160.926	-320.096	816.896	130.793	-259.215	1059.72	147.238	-189.754	542.429	138.952	-443.235	230.357	174.454	-398.323	107.684
909	0	-311.387	-339.625	865.551	-247.232	-394.081	1118.42	-219.77	-325.111	469.188	-193.482	-313.355	88.7526	-223.065	-191.596	30.6539	161.785	-317.845	817.879	130.32	-256.61	1059.67	147.816	-183.048	545.486	137.855	-430.229	227.346	173.458	-381.981	106.212
910	0	-311.72	-338.864	865.625	-247.286	-393.268	1118.33	-219.859	-324.872	469.301	-193.502	-313.413	88.7847	-223.103	-191.532	30.653	163.423	-316.519	818.658	129.929	-253.99	1059.67	148.615	-176.963	548.307	136.305	-416.007	223.217	172.838	-364.66	103.845
911	0	-312.029	-338.079	865.681	-247.317	-392.433	1118.22	-219.899	-324.446	469.339	-193.51	-313.406	88.8054	-223.079	-191.552	30.6461	166.048	-315.718	818.134	129.37	-251.22	1059.8	149.531	-171.324	550.844	135.227	-401.016	218.095	172.942	-345.641	101.381
912	0	-312.244	-337.052	865.738	-247.255	-391.355	1118.11	-219.859	-324.069	469.331	-193.503	-313.416	88.786	-223.102	-191.574	30.6415	168.068	-314.324	816.839	129.063	-248.674	1059.95	150.362	-166.318	552.972	134.843	-385.628	212.279	173.108	-325.764	98.0407
913	0	-312.358	-336.037	865.774	-247.091	-390.288	1117.99	-219.823	-323.689	469.373	-193.503	-313.533	88.8602	-223.089	-191.555	30.6376	170.166	-313.479	815.989	128.776	-246.205	1060.17	151.256	-161.877	554.685	135.067	-369.93	205.756	173.654	-305.142	94.2577
914	0	-312.399	-334.561	865.727	-246.853	-388.761	1117.78	-219.708	-323.208	469.389	-193.492	-313.551	88.9048	-223.079	-191.556	30.6463	171.148	-313.494	816.324	128.571	-243.805	1060.32	152.158	-157.88	555.933	135.876	-353.841	198.896	174.596	-284.022	90.2104
915	0	-312.312	-332.738	865.652	-246.489	-386.887	1117.54	-219.529	-322.558	469.433	-193.44	-313.58	88.8954	-223.092	-191.672	30.6794	171.627	-313.641	816.616	128.333	-241.214	1060.46	153.028	-154.247	556.775	136.906	-336.973	191.328	175.612	-262.414	85.9632
916	0	-312.197	-330.809	865.618	-246.096	-384.907	1117.34	-219.303	-321.611	469.471	-193.442	-313.581	88.9154	-223.117	-191.648	30.674	171.772	-313.668	816.929	128.4	-239.002	1060.49	153.696	-150.927	557.191	138.537	-319.68	183.541	177.334	-240.457	81.9296
917	0	-312.041	-328.697	865.59	-245.433	-383.059	1117.21	-219.099	-320.859	469.491	-193.415	-313.604	88.9759	-223.11	-191.572	30.6817	171.972	-313.693	817.086	128.685	-236.883	1060.39	154.109	-147.961	557.235	140.423	-302.109	175.718	179.342	-218.254	78.088
918	0	-311.81	-326.325	865.537	-245.433	-383.059	1117.21	-218.807	-320.078	469.538	-193.341	-313.529	88.9539	-223.095	-191.625	30.7034	173.351	-317.105	817.314	128.934	-234.723	1060.26	153.883	-144.715	556.868	142.791	-284.399	167.966	181.742	-196.117	74.6901
919	0	-311.465	-323.694	865.448	-245.433	-383.059	1117.21	-218.63	-319.329	469.534	-193.308	-313.492	88.9821	-223.074	-191.639	30.7196	173.45	-316.914	817.283	129.483	-232.567	1060.08	154.22	-142.476	556.096	145.405	-266.502	160.536	184.239	-173.96	71.7362
920	0	-310.98	-320.882	865.335	-245.433	-383.059	1117.21	-218.195	-318.254	469.615	-193.223	-313.555	89.0386	-223.081	-191.588	30.7367	173.243	-316.39	817.105	130.034	-230.358	1059.84	154.359	-140.605	555.093	148.357	-248.906	153.611	186.284	-151.369	69.0865
921	0	-310.332	-318.016	865.225	-245.433	-383.059	1117.21	-217.712	-317.109	469.633	-193.247	-313.712	89.1246	-223.072	-191.583	30.7416	172.909	-315.648	816.868	130.736	-228.123	1059.45	154.409	-138.939	553.607	151.494	-231.542	147.09	189.286	-130.251	67.294
922	0	-309.511	-315.241	865.155	-245.433	-383.059	1117.21	-217.275	-316.158	469.7	-193.22	-313.852	89.1966	-223.022	-191.577	30.7412	172.467	-314.573	816.591	131.652	-225.893	1058.96	154.413	-137.545	551.895	154.794	-214.58	141.098	192.318	-110.132	66.0015
923	0	-308.514	-312.692	865.157	-245.433	-383.059	1117.21	-216.68	-315.123	469.774	-193.18	-314.043	89.3133	-223.019	-191.534	30.7749	172.468	-313.198	816.239	132.577	-223.625	1058.52	154.414	-136.323	549.946	157.977	-198.367	135.739	195.989	-91.0669	64.835
924	0	-307.348	-310.471	865.26	-245.433	-383.059	1117.21	-215.9	-314.178	469.864	-193.119	-314.118	89.3823	-223.019	-191.492	30.8058	173.721	-311.809	816.057	133.702	-221.144	1057.96	154.119	-135.461	547.827	161.145	-183.001	131.013	199.151	-73.0552	64.5175
925	0	-306.031	-308.61	865.473	-245.433	-383.059	1117.21	-215.359	-313.228	469.889	-192.969	-314.096	89.4087	-223.019	-191.493	30.8097	174.728	-310.163	815.969	134.915	-218.605	1057.44	153.786	-134.772	545.613	164.039	-168.699	126.957	202.437	-55.5823	65.8305
926	0	-304.59	-307.051	865.787	-245.433	-383.059	1117.21	-214.634	-311.905	470.165	-192.821	-314.063	89.5096	-223.022	-191.451	30.8301	176.196	-308.233	815.845	136.248	-215.946	1056.9	153.357	-134.298	543.231	166.725	-155.527	123.532	205.206	-40.6654	66.1469
927	0	-303.066	-305.608	866.157	-233.906	-359.144	1116.08	-213.896	-310.669	470.259	-192.68	-313.986	89.5144	-223.004	-191.453	30.8332	177.612	-305.585	815.708	137.5	-213.051	1056.4	152.826	-134.05	540.846	168.968	-144.108	120.557	207.917	-27.6157	66.4719
928	0	-301.507	-303.983	866.515	-232.068	-357.467	1116.27	-213.084	-309.314	470.424	-192.495	-314.067	89.6697	-223.027	-191.481	30.8776	179.061	-302.525	815.485	139.186	-210.188	1055.96	152.662	-133.989	538.388	170.778	-134.465	117.902	210.72	-16.8147	67.0682
929	0	-301.507	-303.983	866.515	-230.303	-355.268	1116.5	-212.187	-308.111	470.671	-192.256	-313.969	89.8228	-223.006	-191.333	30.8662	180.429	-298.721	815.186	141.012	-207.069	1055.5	151.877	-133.922	536.199	171.962	-126.519	115.356	212.202	-7.86552	67.0534
930	0	-298.351	-299.537	867.102	-228.356	-352.919	1116.53	-211.202	-306.548	470.898	-192.023	-313.701	89.832	-223.043	-191.311	30.8697	181.621	-294.414	814.836	142.556	-203.813	1055.11	151.853	-134.029	533.355	172.766	-120.573	112.957	213.253	-1.15066	66.1742
931	0	-298.351	-299.537	867.102	-226.365	-350.578	1116.75	-210.229	-305.295	471.166	-191.79	-313.637	89.9662	-223.061	-191.364	30.8753	182.624	-289.557	814.481	144.292	-200.273	1054.84	151.538	-133.89	531.394	172.931	-116.44	110.632	212.943	3.37027	64.6779
932	0	-294.861	-295.116	867.865	-224.31	-348.396	1116.97	-209.279	-303.642	471.488	-191.629	-313.689	90.1476	-223.206	-191.179	30.7575	183.75	-284.288	814.208	146.416	-196.719	1054.63	151.999	-133.805	529.33	172.368	-114.048	108.139	212.705	5.84818	63.1242
933	0	-292.974	-292.868	868.201	-222.145	-346.096	1117.14	-208.278	-302.345	471.715	-191.482	-313.731	90.3284	-223.081	-191.246	30.8721	184.644	-278.442	813.825	148.52	-192.87	1054.35	152.968	-133.997	527.339	171.291	-113.104	106.438	211.582	6.66763	61.3466
934	0	-290.995	-290.621	868.714	-219.887	-343.798	1117.49	-207.018	-300.559	472.042	-191.323	-313.823	90.5625	-223.112	-191.277	30.8926	185.389	-272.061	813.385	150.673	-188.958	1054.12	150.448	-134.748	524.657	169.85	-113.707	104.197	209.688	6.69351	59.1256
935	0	-289.049	-288.719	869.297	-217.664	-341.845	1117.91	-205.762	-298.578	472.38	-191.054	-313.939	90.7762	-223.454	-191.006	30.5763	186.474	-265.541	813.128	152.882	-184.978	1053.89	151.079	-135.196	522.067	168.428	-114.205	102.607	207.896	6.62986	57.1986
936	0	-286.795	-286.113	869.755	-215.132	-339.188	1118.2	-204.419	-296.763	472.783	-190.836	-313.929	90.9419	-223.472	-190.934	30.5852	187.585	-258.615	812.873	155.288	-180.929	1053.6	150.896	-135.098	520.264	168.147	-112.729	101.617	205.521	8.62508	55.2177
937	0	-284.463	-283.336	870.378	-212.521	-336.36	1118.66	-202.876	-294.648	473.114	-190.571	-313.987	91.2319	-223.464	-190.941	30.6288	189.157	-252.189	812.743	157.837	-176.835	1053.4	150.679	-134.166	519.55	168.629	-110.277	101.054	203.747	10.0839	52.3338
938	0	-281.918	-280.396	870.811	-209.698	-333.369	1118.93	-201.234	-292.681	473.538	-190.328	-314.034	91.5913	-223.41	-190.762	30.7375	189.569	-242.478	812.577	160.313	-172.638	1053.27	150.74	-132.227	519.643	169.173	-108.528	100.834	204.324	10.9859	50.4705
939	0	-279.407	-277.55	871.411	-206.909	-330.472	1119.37	-199.401	-290.391	473.667	-190.136	-314.208	92.0105	-223.442	-190.782	30.7534	191.221	-234.566	812.751	162.859	-168.551	1053.26	151.191	-129.42	520.366	169.671	-108.038	100.677	204.985	11.1548	49.7777
940	0	-276.843	-274.522	871.828	-204.067	-327.392	1119.62	-197.946	-287.956	474.213	-189.649	-314.19	92.237	-223.449	-190.719	30.8251	192.831	-227.182	812.884	165.577	-164.348	1053.4	152.541	-125.726	520.925	170.102	-107.705	100.653	204.771	10.9178	49.7835
941	0	-274.23	-271.659	872.313	-201.176	-324.479	1119.94	-196.257	-285.921	474.461	-189.265	-314.447	92.6591	-223.308	-190.771	30.855	195.666	-220.603	813.371	168.057	-160.208	1053.71	153.59	-121.457	521.548	170.553	-107.048	100.538	204.201	10.8118	48.9071
942	0	-271.628	-269.022	872.747	-198.297	-321.791	1120.21	-194.651	-283.826	474.684	-188.958	-314.641	92.9796	-223.271	-190.748	30.8805	197.963	-213.487	813.926	170.746	-156.158	1054.05	155.067	-116.832	521.967	171.154	-106.224	100.388	205.33	11.9969	49.0249
943	0	-268.954	-265.977	872.998	-195.344	-318.695	1120.3	-192.875	-281.552	475.062	-188.675	-314.644	93.2622	-223.184	-190.608	30.878	200.423	-206.87	814.485	173.51	-152.123	1054.58	157.544	-112.282	522.019	171.906	-105.519	100.203	205.673	12.1464	48.143
944	0	-268.954	-265.977	872.998	-192.262	-315.359	1120.32	-191.186	-279.496	475.239	-188.887	-313.866	93.379	-223.227	-190.737	30.9712	202.763	-199.843	815.046	176.193	-148.395	1055.13	159.331	-108.236	522.033	172.562	-104.634	99.8563	205.868	12.1255	47.0286
945	0	-263.342	-259.914	873.565	-189.176	-312.529	1120.54	-189.415	-277.341	475.602	-189.143	-312.683	93.2676	-223.175	-190.752	31.0202	205.33	-193.283	815.792	179.121	-144.646	1055.71	160.673	-104.7	521.796	173.243	-103.837	99.677	206.007	12.288	45.9756
946	0	-260.351	-256.926	873.727	-185.907	-309.49	1120.54	-188.021	-274.604	475.774	-189.242	-311.858	93.35	-223.122	-190.691	31.0471	207.459	-186.457	816.266	182.026	-140.98	1056.24	161.362	-101.398	521.349	173.565	-102.971	99.403	205.996	12.499	45.4628
947	0	-257.434	-253.847	873.794	-182.711	-306.359	1120.44	-186.052	-272.792	476.182	-188.967	-311.75	93.8028	-222.931	-190.654	31.1971	210.113	-180.678	816.796	184.955	-137.355	1056.8	162.983	-98.4311	521.234	173.717	-102.37	99.1242	205.915	12.7901	45.3315
948	0	-254.288	-250.815	874.087	-179.287	-303.277	1120.57	-184.078	-270.584	476.413	-188.687	-311.749	94.1976	-222.854	-190.649	31.2454	212.58	-174.759	817.299	187.969	-133.702	1057.22	164.12	-95.7659	520.656	173.764	-101.87	98.8597	205.638	13.1003	45.2335
949	0	-251.183	-247.548	874.344	-175.904	-299.959	1120.66	-182.359	-268.09	476.745	-188.279	-311.793	94.8461	-222.746	-190.972	31.2353	215.191	-169.045	817.779	191.148	-130.01	1057.78	165.386	-93.3502	520.162	173.898	-101.392	98.6262	205.492	13.5709	45.5668
950	0	-248.007	-244.464	874.528	-172.45	-296.823	1120.69	-180.088	-266.62	477.026	-187.893	-311.884	95.4766	-222.698	-190.891	31.293	217.925	-164.071	818.304	194.193	-126.208	1058.26	166.14	-91.0678	519.599	173.978	-100.913	98.4441	205.358	13.8549	45.3342
951	0	-244.882	-241.125	874.98	-169.047	-293.433	1120.97	-178.61	-263.505	477.443	-187.522	-311.836	96.0565	-223.093	-190.425	31.309	221.04	-159.283	818.704	197.292	-122.333	1058.77	167.272	-88.8706	519.28	174.022	-100.437	98.2385	205.161	13.9982	45.3321
952	0	-242.4	-239.653	875.89	-166.287	-291.911	1121.72	-176.577	-261.878	477.869	-187.108	-311.867	96.7894	-223.023	-190.398	31.3297	223.809	-154.688	818.944	200.243	-118.377	1059.23	168.164	-86.5773	518.919	174.153	-100.056	98.0656	205.062	14.0649	45.4895
953	0	-239.623	-237.417	876.415	-163.232	-289.624	1122.08	-175.344	-258.917	478.345	-186.716	-311.704	97.4785	-222.763	-191.171	31.2437	227.507	-150.558	819.621	203.324	-114.416	1059.83	169.477	-84.171	518.78	174.215	-99.5739	97.8179	205.087	14.0903	45.3699
954	0	-236.637	-234.211	876.803	-159.968	-286.366	1122.31	-173.872	-256.317	478.929	-186.305	-311.482	98.1371	-222.723	-191.336	31.216	231.658	-146.376	820.033	206.293	-110.365	1060.23	170.429	-81.7274	518.602	174.413	-99.3396	97.7539	204.951	14.0517	45.073
955	0	-233.65	-230.781	877.384	-156.703	-282.885	1122.72	-172.289	-253.765	479.412	-185.912	-311.09	98.8867	-222.674	-191.555	31.2147	235.729	-143.016	820.263	209.247	-106.462	1060.72	171.999	-79.3299	518.564	174.534	-99.0703	97.6436	204.839	14.1169	44.9139
956	0	-230.967	-227.963	878.133	-153.742	-280.016	1123.31	-171.117	-251.826	480.288	-185.611	-310.732	99.6839	-222.727	-191.737	31.1833	240.229	-139.978	820.414	212.007	-102.624	1061.19	173.252	-77.2131	518.401	174.614	-98.8511	97.4441	204.954	14.1424	45.1113
957	0	-228.32	-224.884	878.986	-150.817	-276.886	1124	-169.948	-249.371	481.04	-185.363	-310.317	100.766	-222.71	-191.981	31.0618	245.031	-138.021	820.551	214.704	-98.9167	1061.68	173.657	-76.0172	517.854	174.679	-98.6006	97.3068	204.91	14.2473	45.1996
958	0	-226.141	-222.642	879.977	-148.36	-274.592	1124.82	-168.952	-246.752	481.95	-185.116	-309.617	101.8	-222.715	-192.026	31.047	248.865	-134.478	820.58	217.403	-95.3442	1062.3	174.467	-74.3764	517.719	174.724	-98.504	97.2298	204.858	14.4008	45.2524
959	0	-224.343	-221.129	881.413	-146.283	-273.029	1126.1	-167.615	-243.79	482.931	-184.855	-308.959	102.978	-222.726	-192.078	31.0092	254.656	-136.708	820.278	219.861	-91.886	1062.78	175.501	-72.6679	517.453	174.738	-98.3708	97.14	204.843	14.5191	45.3337
960	0	-224.343	-221.129	881.413	-143.948	-270.724	1127.28	-166.635	-240.689	484.052	-184.514	-308.072	104.2	-222.7	-192.202	31.0308	259.233	-135.708	820.37	222.211	-88.5759	1063.41	176.704	-71.0922	517.389	174.73	-98.2532	97.0202	205.061	14.7874	45.5628
961	0	-224.343	-221.129	881.413	-141.106	-266.6	1128.11	-165.799	-237.792	485.414	-184.239	-307.263	105.55	-222.696	-192.163	30.9798	263.65	-134.453	820.655	224.566	-85.4064	1063.96	177.505	-69.6872	517.208	174.657	-98.0369	96.8369	204.557	14.5814	45.4191
962	0	-224.343	-221.129	881.413	-138.725	-263.16	1129.3	-165.09	-234.761	486.729	-183.831	-306.382	107.1	-222.745	-192.17	30.9355	268.269	-133.487	821.134	226.848	-82.3679	1064.64	178.414	-68.4022	517.038	174.75	-98.0334	96.8872	204.623	14.5258	45.4995
963	0	-224.343	-221.129	881.413	-136.482	-260.334	1130.79	-164.314	-231.323	487.895	-183.513	-305.31	108.57	-222.822	-192.099	30.8972	272.144	-132.802	821.563	228.986	-79.3807	1065.28	179.54	-67.3079	517.001	174.729	-97.9622	96.8017	204.673	14.527	45.5581
964	0	-224.343	-221.129	881.413	-134.454	-258.057	1132.44	-163.56	-227.856	489.277	-182.921	-304.197	110.301	-222.908	-192.062	30.7793	275.919	-132.296	821.97	231.139	-76.5821	1065.92	180.316	-66.2111	516.937	174.692	-97.8995	96.7225	204.579	14.5519	45.4959
965	0	-224.343	-221.129	881.413	-132.586	-255.853	1134.05	-162.862	-224.204	490.732	-182.42	-302.461	111.64	-223.047	-192.169	30.7729	279.435	-131.886	822.378	233.27	-73.8517	1066.67	181.253	-65.3263	516.81	174.699	-97.8439	96.6909	204.667	14.4989	45.5118
966	0	-224.343	-221.129	881.413	-130.663	-253.483	1135.75	-161.947	-221.183	492.002	-181.747	-301.118	113.227	-223.112	-192.127	30.6797	282.595	-131.489	822.874	235.56	-71.0047	1067.24	182.167	-64.5951	516.804	174.573	-97.7446	96.5023	204.574	14.4741	45.4856
967	0	-224.343	-221.129	881.413	-128.859	-251.252	1137.39	-161.303	-217.986	493.431	-180.786	-299.601	114.854	-223.196	-192.179	30.7183	285.461	-131.149	823.417	237.738	-68.3483	1067.98	183.11	-64.0058	516.848	174.615	-97.7139	96.4892	204.525	14.5163	45.4891
968	0	-224.343	-221.129	881.413	-126.892	-248.351	1138.85	-160.751	-214.852	494.983	-179.916	-298.042	116.541	-223.267	-192.201	30.7119	288.708	-131.336	823.963	239.894	-65.707	1068.51	183.742	-63.4533	516.78	174.452	-97.6179	96.386	204.498	14.5003	45.5373
969	0	-224.343	-221.129	881.413	-125.189	-245.969	1140.47	-160.171	-210.074	497.038	-178.823	-296.456	118.143	-223.214	-192.208	30.6966	291.008	-130.915	824.573	241.826	-63.0856	1069.11	184.333	-63.0547	516.719	174.447	-97.6302	96.4321	204.447	14.4677	45.6253
970	0	-224.343	-221.129	881.413	-123.454	-243.407	1142.01	-161.506	-203.842	498.129	-177.683	-294.681	119.761	-223.134	-192.204	30.7919	292.711	-130.175	825.117	243.892	-60.3991	1069.64	184.879	-62.5846	516.736	174.313	-97.5481	96.3547	204.395	14.4952	45.6959
971	0	-224.343	-221.129	881.413	-122.043	-241.927	1143.81	-161.578	-200.256	499.223	-176.466	-292.901	121.406	-223.021	-192.139	30.9342	294.34	-129.286	825.694	245.994	-57.7572	1070.26	185.576	-62.1941	516.79	174.17	-97.4853	96.3451	204.372	14.5372	45.7392
972	0	-224.343	-221.129	881.413	-121.101	-241.488	1145.77	-161.639	-196.641	500.523	-175.173	-290.841	122.965	-223.324	-192.781	31.3863	295.666	-128.494	826.213	247.661	-54.9934	1070.84	186.211	-61.8545	516.787	173.917	-97.293	96.1665	204.4	14.5538	45.7348
973	0	-224.343	-221.129	881.413	-119.416	-239.143	1147.23	-161.472	-192.786	501.775	-173.826	-288.8	124.626	-223.109	-192.303	31.5313	296.806	-127.611	826.793	249.352	-52.2496	1071.47	187.004	-61.4057	516.712	173.644	-97.1712	96.0759	204.461	14.623	45.7541
974	0	-200.074	-185.766	906.382	-117.843	-236.899	1148.61	-161.652	-188.799	503.161	-172.79	-286.58	126.174	-222.701	-191.001	31.4113	297.772	-126.467	827.305	250.892	-49.4185	1072.09	187.36	-60.9963	516.679	173.446	-97.0717	96.0997	204.502	14.6292	45.7461
975	0	-200.074	-185.766	906.382	-116.381	-234.924	1149.97	-161.609	-185.108	504.544	-171.903	-283.976	127.568	-222.561	-189.055	31.6	298.338	-125.258	827.879	252.53	-46.5448	1072.64	187.68	-60.6106	516.556	173.165	-96.9479	95.9021	204.566	14.6594	45.8544
976	0	-200.074	-185.766	906.382	-114.947	-233.001	1151.23	-161.425	-181.395	505.923	-171.256	-280.869	128.835	-222.892	-187.05	31.9816	298.73	-123.808	828.396	253.917	-43.6855	1073.24	187.79	-60.2062	516.35	172.993	-96.9686	95.9738	204.6	14.7231	45.8455
977	0	-200.074	-185.766	906.382	-113.576	-231.028	1152.46	-161.359	-177.654	507.151	-170.758	-276.83	129.885	-223.341	-184.094	32.298	298.903	-122.096	828.892	255.069	-40.6404	1073.82	188.553	-59.6314	516.224	172.838	-96.88	95.8189	204.536	14.6963	45.9078
978	0	-200.074	-185.766	906.382	-111.972	-228.66	1153.42	-162.071	-172.565	508.343	-170.827	-272.137	130.701	-223.478	-180.307	32.3703	298.933	-120.498	829.498	256.507	-37.7598	1074.38	189.457	-58.8355	516.393	172.779	-96.7001	95.6962	204.386	14.6969	46.0105
979	0	-200.074	-185.766	906.382	-110.353	-226.407	1154.46	-161.666	-169.141	509.302	-171.548	-267.119	131.341	-223.573	-175.005	32.4127	298.939	-118.477	829.841	257.728	-34.8476	1074.89	189.895	-57.9867	516.207	172.662	-96.652	95.6947	204.405	14.7104	46.0627
980	0	-200.074	-185.766	906.382	-108.977	-224.266	1155.23	-161.604	-166.256	510.256	-172.301	-261.482	131.749	-223.793	-168.833	32.536	299.08	-116.303	830.292	258.865	-31.8954	1075.4	190.494	-56.8467	516.102	172.658	-96.5297	95.5583	204.444	14.6519	46.0434
981	0	-200.074	-185.766	906.382	-107.674	-222.476	1156.1	-161.638	-163.067	511.081	-173.556	-254.989	132.06	-224.22	-162.005	32.6253	299.102	-113.943	830.735	260.02	-28.9611	1075.86	190.907	-55.7451	515.913	172.566	-96.3317	95.3793	204.479	14.7019	46.0275
982	0	-200.074	-185.766	906.382	-106.288	-220.423	1156.76	-161.49	-159.455	511.843	-175.03	-247.92	132.122	-224.86	-154.249	32.5217	298.191	-110.555	831.058	261.116	-25.9898	1076.19	191.629	-54.3693	515.85	172.577	-96.2586	95.3547	204.481	14.075	45.0448
983	0	-200.074	-185.766	906.382	-104.905	-218.674	1157.35	-161.335	-156.288	512.591	-176.863	-240.5	132.006	-225.489	-145.756	32.2555	298.193	-107.626	831.387	262.189	-23.0445	1076.78	192.635	-52.8404	515.774	172.548	-96.1517	95.3077	204.603	14.0592	44.9517
984	0	-200.074	-185.766	906.382	-103.555	-216.854	1157.83	-161.09	-152.769	513.224	-178.904	-232.519	131.912	-226.187	-136.605	31.9983	298.262	-104.604	831.595	263.21	-20.1413	1077.04	192.805	-51.2684	515.591	172.429	-95.9074	95.1346	204.639	14.1489	44.9556
985	0	-200.074	-185.766	906.382	-102.261	-214.97	1158.23	-160.817	-148.769	513.854	-181.679	-224.97	131.813	-227.174	-127.307	31.6599	298.625	-101.442	831.829	264.165	-17.3424	1077.34	193.136	-49.3586	515.279	172.442	-95.7868	95.1517	204.593	14.8122	45.9842
986	0	-200.074	-185.766	906.382	-100.966	-213.26	1158.51	-160.784	-144.595	514.443	-183.455	-215.281	131.384	-228.462	-117.606	31.5012	298.944	-97.988	831.905	265.093	-14.4513	1077.68	193.398	-47.5468	514.937	172.34	-95.4995	95.0412	204.879	14.311	45.0653
987	0	-200.074	-185.766	906.382	-99.5754	-211.352	1158.8	-160.851	-140.253	515.065	-186.616	-207.158	131.292	-229.685	-107.436	31.4104	299.512	-94.6332	831.902	265.996	-11.7328	1077.93	194.01	-45.5235	514.696	172.229	-95.2547	94.9974	204.837	14.3428	44.7668
988	0	-200.074	-185.766	906.382	-98.346	-209.689	1159.04	-161.064	-135.567	515.597	-189.488	-197.838	131.087	-230.81	-96.9134	31.1069	300.226	-90.9485	831.822	267.04	-8.81577	1077.85	194.09	-43.4439	514.323	172.122	-95.0391	94.9667	204.632	14.9262	45.606
989	0	-183.549	-157.688	919.549	-97.1474	-208.054	1159.32	-161.469	-130.53	516.183	-192.271	-188.105	130.868	-232.278	-86.0153	30.8285	301.058	-87.341	831.699	268.021	-6.03088	1077.94	193.889	-41.2956	514.007	172.049	-94.7871	95.0561	205.085	14.5269	44.7935
990	0	-183.549	-157.688	919.549	-95.9303	-206.036	1159.37	-162.083	-124.781	516.826	-194.909	-177.84	130.535	-233.874	-74.5929	30.6632	302.071	-83.727	831.591	268.942	-3.32729	1077.91	193.432	-39.1375	513.493	171.975	-94.5544	95.0433	205.014	14.5645	44.8194
991	0	-183.549	-157.688	919.549	-94.7548	-203.916	1159.43	-162.595	-119.232	517.565	-197.545	-167.184	130.194	-235.753	-62.9516	30.5748	303.188	-80.1238	831.296	269.798	-0.618736	1077.75	193.862	-36.7858	513.181	171.762	-94.1639	94.9421	204.96	14.6944	44.8651
992	0	-183.549	-157.688	919.549	-93.5479	-201.667	1159.38	-163.161	-113.578	518.396	-200.109	-156.697	130.25	-238.18	-51.5797	30.5838	304.456	-76.5065	831.092	270.691	2.15237	1077.54	193.538	-34.4309	512.726	171.662	-93.8953	95.0574	204.9	14.747	44.9361
993	0	-183.549	-157.688	919.549	-92.4693	-199.796	1159.45	-164.367	-105.697	519.543	-202.838	-145.97	130.248	-240.857	-40.4664	31.21	305.721	-72.8336	830.771	271.422	4.92185	1077.35	193.288	-31.9589	512.171	171.681	-93.5758	95.0674	204.769	14.8903	44.8296
994	0	-183.549	-157.688	919.549	-91.4059	-197.657	1159.52	-165.519	-100.166	519.636	-205.149	-135.042	130.417	-243.694	-28.7354	32.2927	306.901	-69.1884	830.45	272.092	7.7693	1077.13	193.338	-29.4776	511.728	171.413	-93.3181	94.9189	204.824	14.867	45.0406
995	0	-183.549	-157.688	919.549	-90.387	-195.31	1159.46	-166.647	-93.9338	520.196	-207.133	-124.259	130.728	-246.654	-16.5901	34.0969	308.283	-65.5325	830.232	272.595	10.5921	1076.99	193.352	-26.9684	511.302	171.661	-92.9218	94.9417	204.854	15.0562	45.1689
996	0	-183.549	-157.688	919.549	-89.5579	-193.14	1159.42	-167.555	-87.2414	521.032	-209.046	-113.884	131.326	-249.799	-4.03438	36.554	309.604	-61.9632	829.995	273.195	13.5905	1076.89	193.121	-24.5254	510.81	171.181	-93.0211	94.7761	204.746	15.147	45.1418
997	0	-183.549	-157.688	919.549	-88.6476	-190.769	1159.44	-168.677	-80.2839	521.893	-210.937	-103.281	131.995	-253.465	8.01494	39.6057	310.804	-58.2069	829.771	273.486	16.9622	1076.94	193.083	-22.1072	510.314	171.151	-92.6959	95.0273	204.687	15.2149	45.1716
998	0	-183.549	-157.688	919.549	-87.8623	-188.287	1159.35	-169.813	-73.2664	522.845	-212.793	-92.599	132.921	-257.278	19.5612	42.7535	311.823	-54.773	829.524	273.469	20.6319	1077.18	193.228	-19.6941	509.946	171.057	-92.4191	95.0538	204.654	15.2731	45.0974
999	0	-183.549	-157.688	919.549	-87.124	-185.822	1159.38	-170.944	-66.2066	523.827	-214.885	-81.7998	133.923	-261.041	30.9296	45.6519	312.948	-50.9769	829.389	274.496	20.0568	1076.32	193.125	-17.406	509.525	170.924	-92.1827	95.0368	204.505	15.4109	45.0145
1000	0	-183.549	-157.688	919.549	-86.4489	-183.189	1159.38	-172.055	-59.0104	524.818	-216.925	-70.915	135.042	-264.593	42.1809	48.4077	313.836	-47.5763	829.142	274.469	21.1418	1076.09	192.864	-15.1616	508.914	170.908	-92.0275	95.0248	204.647	15.3969	45.1101
1001	0	-183.549	-157.688	919.549	-85.8355	-180.33	1159.44	-173.231	-51.79	525.78	-219.152	-59.9642	136.123	-268.247	53.6479	51.1333	314.56	-44.1379	828.965	274.498	25.5936	1076.17	192.91	-13.0411	508.361	170.885	-91.8632	95.1011	204.529	15.4553	45.1461
1002	0	-183.549	-157.688	919.549	-85.2218	-177.642	1159.38	-174.44	-44.6903	527.035	-221.341	-48.8875	137.405	-271.549	65.2104	53.9524	315.17	-40.6322	828.893	274.598	29.0415	1076.3	193.133	-10.8675	507.969	170.829	-91.6579	95.0156	205.023	15.3582	45.2794
1003	0	-183.549	-157.688	919.549	-84.608	-174.525	1159.34	-175.396	-37.5253	527.913	-223.531	-37.6294	138.692	-274.705	77.0694	56.8097	315.564	-37.2089	828.757	274.973	31.8362	1076.39	193.151	-8.72058	507.531	170.861	-91.5446	95.161	204.76	15.4795	45.1172
1004	0	-183.549	-157.688	919.549	-84.053	-171.367	1159.24	-175.979	-31.341	529.024	-225.981	-26.6821	140.142	-277.261	89.2265	59.671	315.941	-33.8216	828.66	275.287	34.5073	1076.53	193.183	-6.61173	507.027	170.787	-91.3621	95.1877	205.044	15.4533	45.2465
1005	0	-183.549	-157.688	919.549	-83.5147	-168.155	1159.2	-177.173	-24.295	530.349	-228.315	-14.9898	141.605	-279.955	101.218	62.3219	316.103	-30.4607	828.6	275.602	37.1388	1076.58	193.409	-4.4374	506.616	170.652	-91.0756	95.0744	204.762	15.668	45.0514
1006	0	-174.137	-115.109	922.055	-83.0075	-164.606	1159.05	-179.144	-15.5598	531.717	-230.926	-3.35311	142.964	-282.25	113.441	64.8671	316.214	-27.2368	828.51	276.056	39.5245	1076.65	193.443	-2.30149	506.174	170.66	-90.9135	95.2193	204.719	15.6942	45.009
1007	0	-174.137	-115.109	922.055	-82.5397	-161.049	1159.02	-180.487	-8.23324	532.938	-233.473	7.91949	144.709	-284.309	125.903	67.3559	315.888	-23.812	828.427	276.61	41.6891	1076.87	193.416	-0.20569	505.603	170.582	-90.7601	95.1938	204.752	15.6639	44.9879
1008	0	-174.137	-115.109	922.055	-82.2179	-157.488	1158.92	-181.562	-1.41822	534.117	-235.738	19.4296	145.916	-286.096	138.386	69.8164	315.825	-20.5636	828.454	277.036	44.0017	1076.91	193.636	1.9232	505.161	170.519	-90.5898	95.2394	204.866	15.7642	45.0374
1009	0	-174.137	-115.109	922.055	-81.854	-153.656	1158.77	-182.476	5.47541	535.251	-238.34	31.1318	147.703	-287.719	150.72	72.3458	315.435	-17.3952	828.285	277.627	46.0821	1076.96	192.917	3.96927	504.735	170.522	-90.4102	95.3134	204.956	15.9432	44.9674
1010	0	-174.137	-115.109	922.055	-81.5373	-149.554	1158.56	-183.436	12.5395	536.4	-240.732	42.3304	149.347	-289.288	162.845	74.9397	314.931	-14.2108	828.114	278.169	48.1602	1077.13	192.943	5.98286	504.197	170.504	-90.264	95.4394	204.941	15.8157	44.9096
1011	0	-174.137	-115.109	922.055	-81.3454	-145.373	1158.39	-184.245	19.7171	537.518	-243.043	53.3454	150.999	-290.638	175.078	77.386	314.267	-11.154	828.047	278.753	51.208	1076.87	193.302	8.03401	503.872	170.492	-90.1225	95.6068	204.828	15.9036	44.8234
1012	0	-174.137	-115.109	922.055	-81.1638	-141.258	1158.24	-185.073	27.0251	538.635	-245.073	64.8401	152.512	-292.06	186.681	79.7525	313.643	-7.92007	827.911	279.365	51.6934	1076.87	193.447	10.2149	503.34	170.407	-89.9182	95.6692	204.782	15.98	44.7683
1013	0	-174.137	-115.109	922.055	-81.2034	-137.393	1158.13	-185.938	34.366	539.697	-247.323	74.8288	154.32	-293.591	197.824	82.1402	312.757	-4.63636	827.635	280.849	53.6951	1077.3	193.462	12.3222	502.793	170.344	-89.7764	95.6828	204.811	16.0538	44.7584
1014	0	-174.137	-115.109	922.055	-80.9699	-132.37	1157.84	-186.774	41.6245	540.723	-249.16	85.1236	155.892	-294.966	208.414	84.5757	311.985	-1.50888	827.442	281.34	55.8875	1077.51	193.656	14.4382	502.244	170.271	-89.5554	95.7945	204.833	16.1459	44.7228
1015	0	-174.137	-115.109	922.055	-80.9752	-127.574	1157.52	-187.48	48.8101	541.713	-250.866	95.3148	157.255	-296.021	218.849	86.6977	310.971	1.19632	827.17	281.86	57.7799	1077.63	193.706	16.4856	501.709	170.201	-89.4163	95.8954	204.812	16.2474	44.6195
1016	0	-174.137	-115.109	922.055	-81.0075	-122.756	1157.33	-188.117	56.0029	542.541	-252.485	104.948	158.578	-297.147	229.355	88.5938	310.113	4.21822	826.891	281.933	60.8599	1077.38	193.843	18.5369	501.283	170.135	-89.2592	95.9753	205.102	16.3501	44.7947
1017	0	-174.137	-115.109	922.055	-81.1077	-118.027	1156.98	-188.755	63.2182	543.297	-253.808	114.716	159.729	-298.058	239.295	90.2166	309.31	7.24537	826.691	282.426	61.889	1077.48	193.92	20.535	500.77	170.114	-89.0973	96.0902	205.061	16.4273	44.7326
1018	0	-174.137	-115.109	922.055	-81.2963	-115.492	1156.28	-189.29	70.1743	544.017	-254.971	123.715	160.717	-298.752	248.84	91.6791	308.582	10.3079	826.431	282.815	63.5938	1077.48	193.718	22.6883	500.259	170.055	-88.9333	96.1986	204.916	16.4841	44.5155
1019	0	-176.03	-58.928	921.328	-81.5476	-112.482	1155.7	-189.709	77.0236	544.466	-255.992	132.727	161.683	-299.308	257.937	92.8389	307.663	12.6684	826.16	282.584	65.994	1077.63	193.716	24.72	499.754	170.01	-88.7714	96.1902	204.865	16.5721	44.483
1020	0	-176.03	-58.928	921.328	-82.0713	-108.836	1154.95	-190.172	83.7189	544.859	-256.726	141.004	162.541	-299.564	266.836	93.7053	306.86	15.4414	825.89	282.896	67.1073	1077.39	193.596	26.8337	499.335	169.959	-88.5967	96.4218	204.848	16.5891	44.3395
1021	0	-176.03	-58.928	921.328	-82.6931	-105.503	1154.17	-190.554	90.4514	544.782	-257.523	149.021	163.222	-299.626	275.401	94.1736	306.156	17.8216	825.655	282.759	69.8543	1077.47	196.061	29.019	498.434	169.865	-88.414	96.561	204.837	16.6465	44.3201
1022	0	-176.03	-58.928	921.328	-83.1789	-102.214	1153.5	-190.8	96.308	544.991	-258.108	157.61	163.262	-299.123	284.261	94.2327	305.41	20.2281	825.289	282.589	72.1685	1077.35	196.16	31.0663	498.093	169.801	-88.2485	96.5433	204.859	16.7411	44.3134
1023	0	-176.03	-58.928	921.328	-83.7248	-98.9987	1152.65	-190.886	102.236	544.969	-258.24	164.713	163.887	-298.641	292.155	94.024	304.962	22.6749	824.974	282.442	74.3623	1077.42	196.075	33.1912	497.486	169.696	-88.2166	96.7993	204.877	16.8342	44.2736
1024	0	-176.03	-58.928	921.328	-84.4649	-95.6901	1151.73	-191.052	108.627	544.812	-258.353	172.309	163.94	-297.919	299.792	93.5563	304.567	24.8638	824.533	282.169	76.4632	1077.26	196.127	35.3516	496.888	169.634	-88.0516	96.6817	204.895	16.8414	44.2418
1025	0	-176.03	-58.928	921.328	-85.2615	-92.3186	1150.96	-190.758	114.489	544.562	-258.476	179.861	163.855	-296.791	307.115	92.846	304.182	27.0342	824.199	282.004	78.6013	1077.01	196.215	37.475	496.275	169.393	-88.0354	96.7272	204.945	16.8739	44.2441
1026	0	-176.03	-58.928	921.328	-86.1516	-88.8538	1149.9	-190.016	118.309	543.574	-258.228	186.839	163.606	-295.496	314.152	91.8763	303.929	29.1605	823.706	281.865	80.4616	1076.76	196.252	39.5711	495.799	169.769	-87.6273	97.0317	204.966	16.9351	44.1709
1027	0	-176.03	-58.928	921.328	-87.0722	-85.2671	1149.05	-190.123	124.084	542.82	-258.004	193.578	163.254	-294.031	320.761	90.7308	303.746	31.1861	823.149	281.574	82.6218	1076.5	195.959	41.8264	495.188	169.632	-87.4921	97.1827	204.993	16.9936	44.1587
1028	0	-176.03	-58.928	921.328	-88.0509	-81.5004	1147.87	-189.704	129.433	541.811	-257.29	199.415	162.622	-292.246	327.129	89.2969	303.824	33.125	822.632	281.249	84.8613	1076.21	195.92	44.1153	494.578	169.454	-87.382	97.319	205.145	16.6245	43.9561
1029	0	-176.03	-58.928	921.328	-89.1335	-77.8669	1147.08	-189.48	134.156	540.887	-256.747	205.479	161.902	-290.233	333.177	87.7404	303.698	34.652	822.179	280.936	86.7765	1076.02	195.814	46.2431	494.077	169.323	-87.2607	97.5103	205.156	16.5917	43.883
1030	0	-176.03	-58.928	921.328	-90.1349	-74.324	1145.81	-188.625	138.571	539.376	-255.604	211.563	160.866	-287.988	338.975	85.8978	303.967	36.6002	821.823	280.502	89.0997	1075.69	195.656	48.5576	493.445	169.235	-87.0492	97.6823	205.17	16.7342	43.863
1031	0	-176.03	-58.928	921.328	-91.3581	-70.6503	1145.1	-187.894	143.018	537.8	-254.328	216.396	159.617	-285.517	344.365	83.797	304.015	38.1371	821.143	280.033	91.1002	1075.36	195.509	50.7974	492.921	169.149	-86.8846	97.7842	205.195	16.8209	43.8571
1032	0	-176.03	-58.928	921.328	-92.5926	-66.277	1143.8	-186.746	146.878	536.237	-252.833	221.308	158.27	-282.886	349.351	81.5543	304.417	39.7633	820.634	279.345	93.6632	1074.98	195.44	53.1277	492.313	169.183	-86.7449	98.0132	205.224	16.8813	43.7629
1033	0	-183.409	12.9845	910.661	-94.0385	-62.683	1143.05	-185.109	149.945	534.682	-251.332	226.556	156.732	-280.241	354.175	79.1052	304.51	41.2423	820.028	278.721	96.1096	1074.46	195.127	55.3244	491.695	169.09	-86.5891	98.2369	205.245	16.9716	43.7095
1034	0	-183.409	12.9845	910.661	-95.0654	-58.7335	1141.65	-184.614	153.948	532.84	-249.279	231.304	154.8	-277.368	358.54	76.4724	304.918	42.7292	819.43	278.029	98.4357	1074.13	195.056	57.6628	491.129	169.015	-86.3529	98.3597	205.389	16.7809	43.6622
1035	0	-183.409	12.9845	910.661	-96.7534	-54.4626	1140.74	-183.397	157.62	530.421	-246.96	235.185	152.996	-274.578	362.625	73.7453	305.2	44.2204	818.684	277.303	100.867	1073.68	194.938	60.0485	490.509	168.971	-86.1449	98.5903	205.59	16.9755	43.7064
1036	0	-183.409	12.9845	910.661	-98.0611	-50.5146	1139.47	-182.24	160.932	528.217	-244.454	238.983	150.858	-271.447	366.127	70.9249	305.491	45.7124	817.923	276.58	103.405	1073.24	194.662	62.4965	489.8	169.04	-86.074	98.9686	205.636	17.0731	43.6477
1037	0	-183.409	12.9845	910.661	-99.542	-46.1813	1138.24	-180.903	164.043	525.842	-241.505	242.462	148.308	-268.093	369.392	67.827	306.059	46.9254	817.471	275.51	106.299	1072.66	194.511	65.071	489.172	169.051	-85.9332	99.1915	205.704	17.1739	43.5713
1038	0	-183.409	12.9845	910.661	-101.524	-42.6316	1137.26	-179.478	167.164	523.416	-238.576	245.797	145.903	-264.705	372.27	64.4934	306.931	48.0902	816.756	274.511	108.905	1072.05	194.494	67.5872	488.614	169.079	-85.8377	99.4191	205.664	17.3776	43.5843
1039	0	-183.409	12.9845	910.661	-103.154	-37.9979	1135.72	-177.993	170.431	520.774	-235.195	248.833	142.843	-261.107	374.733	61.0634	306.883	49.8257	815.945	273.194	111.792	1071.46	194.39	70.1044	487.909	168.996	-85.6501	99.6407	205.757	17.4293	43.4601
1040	0	-183.409	12.9845	910.661	-105.213	-34.3795	1134.86	-176.687	173.3	518.241	-231.991	252.22	139.785	-257.161	376.938	57.3108	306.869	51.6358	815.186	272.214	114.19	1070.8	194.258	72.6543	487.253	169.016	-85.5586	99.9256	205.841	17.5438	43.3945
1041	0	-183.409	12.9845	910.661	-107.124	-29.6898	1133.34	-175.355	176.43	515.521	-228.603	255.238	136.281	-253.184	378.903	53.4322	306.838	53.2437	814.198	271.141	116.505	1070.13	194.136	75.2718	486.573	169.136	-85.4618	100.336	205.891	17.5953	43.2888
1042	0	-183.409	12.9845	910.661	-109.065	-24.6482	1131.83	-173.703	178.984	512.811	-225.317	255.122	133.511	-248.538	380.561	49.1667	306.79	55.0845	813.301	269.838	118.986	1069.42	194.423	77.4075	485.711	169.166	-85.3162	100.646	205.94	17.8219	43.1323
1043	0	-192.833	61.1392	893.477	-111.52	-20.261	1130.77	-171.901	181.658	510.032	-221.403	256.568	130.29	-243.722	381.715	44.689	306.743	56.8388	812.404	268.487	121.83	1068.56	194.21	80.0021	484.916	169.186	-85.1422	100.977	205.857	17.9447	43.0675
1044	0	-192.833	61.1392	893.477	-113.674	-15.4185	1129.18	-169.656	183.493	507.381	-217.476	258.632	126.606	-238.647	382.32	40.1439	306.635	58.6547	811.585	267.037	124.327	1067.73	194.017	82.4979	484.307	169.198	-85.0523	101.226	205.972	18.0468	42.9486
1045	0	-192.833	61.1392	893.477	-115.885	-10.3548	1127.57	-168.687	186.859	504.401	-213.739	259.193	123.094	-233.367	382.557	35.3322	306.142	60.7288	810.739	265.441	127.475	1066.83	193.767	85.1678	483.601	169.206	-84.8955	101.49	205.913	18.1753	42.8024
1046	0	-192.833	61.1392	893.477	-118.69	-5.26822	1126.36	-167.212	190.039	501.422	-209.836	259.631	119.542	-227.919	382.468	30.442	305.773	62.6385	809.601	263.96	130.067	1065.76	193.279	88.0193	482.786	169.249	-84.7552	101.778	205.929	18.1658	42.7135
1047	0	-192.833	61.1392	893.477	-121.45	-1.14864	1124.92	-165.377	193.117	498.835	-205.309	259.356	116.355	-223.611	382.413	30.625	305.212	64.668	808.596	262.38	132.764	1064.88	192.836	90.9302	481.976	169.257	-84.5261	102.175	205.88	18.264	42.6636
1048	0	-192.833	61.1392	893.477	-123.768	4.45491	1123.05	-163.856	196.165	495.956	-199.947	259.091	114.47	-221.084	382.774	31.6563	305.126	66.2834	807.589	260.616	135.563	1063.67	192.204	94.0181	481.121	169.32	-84.3691	102.642	205.919	18.34	42.5925
1049	0	-192.833	61.1392	893.477	-126.733	9.92927	1121.36	-161.928	198.604	492.744	-195.8	258.88	111.472	-219.324	382.753	32.696	304.045	68.6386	806.512	258.863	138.424	1062.6	191.471	97.2013	480.294	169.276	-84.0817	102.942	206.286	18.2092	42.5286
1050	0	-192.833	61.1392	893.477	-129.681	14.5647	1120.21	-159.509	199.846	489.166	-192.041	258.029	108.643	-217.602	382.959	33.8607	302.724	71.0994	805.236	256.895	141.594	1061.4	190.748	100.576	479.381	169.342	-83.8408	103.403	206.41	18.2983	42.2853
1051	0	-192.833	61.1392	893.477	-132.228	19.9113	1118.47	-157.823	202.55	486.05	-188.236	256.652	106.07	-216.35	382.699	34.9446	301.506	73.3643	804.186	254.947	144.606	1060.3	189.98	104.015	478.526	169.312	-83.3841	103.815	206.498	18.3813	42.312
1052	0	-192.833	61.1392	893.477	-135.148	25.0779	1116.92	-156.451	205.244	483.055	-184.73	255.848	103.43	-215.917	381.923	35.5356	300.182	75.6696	803.084	252.808	147.86	1059.21	189.267	107.593	477.522	169.361	-82.9805	104.304	206.484	18.644	42.2327
1053	0	-192.833	61.1392	893.477	-138.397	30.316	1115.92	-155.526	207.76	480.508	-181.29	254.115	101.374	-215.636	381.905	35.8245	298.462	77.9436	801.994	250.778	150.973	1057.98	188.395	111.242	476.586	169.509	-82.6003	105.029	206.452	18.8387	42.1774
1054	0	-209.095	119.983	869.737	-141.339	35.905	1114.26	-154.688	210.049	478.506	-179.622	255.291	100.14	-215.613	381.802	35.7179	296.765	80.3238	800.921	248.608	154.265	1056.8	187.454	115.003	475.616	169.512	-81.9927	105.854	206.479	19.0025	42.1416
1055	0	-209.095	119.983	869.737	-144.499	40.8427	1113.41	-154.558	213.309	477.08	-178.754	257.181	99.6068	-215.515	381.744	35.7012	294.805	82.7237	799.964	246.427	157.423	1055.54	186.441	118.865	474.729	169.572	-81.3324	106.78	206.541	19.09	42.1256
1056	0	-209.095	119.983	869.737	-147.604	45.0906	1113.11	-154.981	217.182	476.51	-178.25	258.56	99.5486	-215.605	382.472	35.8219	292.507	84.9976	799.044	244.034	160.531	1054.53	185.286	122.681	473.91	169.833	-80.6481	107.918	206.932	18.8609	42.153
1057	0	-209.095	119.983	869.737	-150.362	50.5447	1112.84	-155.632	221.17	476.884	-177.868	258.915	99.6235	-214.595	381.509	35.6231	290.115	87.3971	798.39	241.627	163.703	1053.48	184.063	126.675	473.332	169.954	-79.5439	109.147	207.042	19.0377	42.2635
1058	0	-209.095	119.983	869.737	-153.242	55.1346	1113.57	-157.109	226.235	478.314	-177.924	258.869	99.6872	-215.257	382.176	35.7753	287.541	89.8433	798.318	239.165	167.11	1052.65	182.64	130.577	473.038	170.104	-78.5517	110.805	206.681	19.7662	42.1936
1059	0	-209.095	119.983	869.737	-155.703	59.1233	1114.73	-159.437	231.561	480.086	-178.4	259.037	99.9278	-215.193	382.35	35.7002	284.707	92.2358	798.685	236.734	170.388	1052.23	181.214	134.251	473.02	170.205	-77.3099	112.325	206.659	19.7693	42.0371
1060	0	-209.095	119.983	869.737	-157.861	63.3127	1116.53	-162.363	237.013	481.872	-179.081	258.873	100.294	-214.802	380.676	35.1124	281.751	94.5334	799.518	234.349	174.06	1052.18	180.905	138.562	473.042	170.138	-76.2556	114.217	206.754	20.0221	42.2898
1061	0	-209.095	119.983	869.737	-159.003	67.5235	1117.64	-165.315	242.269	483.487	-180.204	259.71	100.517	-215.062	380.899	35.0951	278.754	96.92	800.547	231.819	178.466	1052.51	179.433	141.665	473.487	170.205	-75.184	115.999	206.493	20.0778	42.2314
1062	0	-224.62	156.557	875.627	-160.251	71.8313	1119.23	-168.375	247.727	484.853	-181.542	261.109	100.648	-214.845	380.189	34.7896	275.626	99.4174	801.42	229.228	182.58	1052.93	177.869	144.544	474.086	170.394	-74.0466	117.789	206.76	20.3624	42.525
1063	0	-224.62	156.557	875.627	-161.916	75.7309	1120.21	-171.24	253.066	485.77	-182.196	261.714	100.801	-215.357	381.047	34.88	272.335	102.048	802.249	227.062	187.075	1053.56	176.32	147.149	475.003	170.73	-72.7798	119.464	207.284	20.735	42.754
1064	0	-224.62	156.557	875.627	-163.39	78.5534	1121.17	-174.106	258.834	486.568	-182.748	261.947	101.021	-215.5	381.21	34.8133	269.037	104.879	803.032	224.923	191.728	1053.86	174.912	149.749	476.019	171.149	-71.6901	121.331	207.532	21.0279	42.8373
1065	0	-224.62	156.557	875.627	-165.279	81.4643	1122.01	-176.419	264.213	486.895	-183.12	262.264	101.268	-215.219	380.507	34.6052	265.668	107.909	803.571	222.467	196.608	1054.22	173.561	152.307	477.023	171.604	-70.2721	122.921	207.868	21.2766	42.9705
1066	0	-224.62	156.557	875.627	-167.574	85.0176	1122.37	-178.797	269.047	486.996	-183.436	262.637	101.378	-215.284	380.531	34.6005	262.341	110.986	804.139	219.991	201.712	1054.3	172.319	154.892	477.892	171.947	-69.008	124.482	208.277	21.5683	43.072
1067	0	-224.62	156.557	875.627	-169.817	88.1672	1122.4	-180.832	273.26	486.814	-183.662	262.806	101.458	-215.42	380.832	34.6104	259.056	114.455	804.559	216.629	207.345	1054.69	171.583	158.46	478.534	172.502	-67.6145	126.099	208.663	21.8529	43.2398
1068	0	-224.62	156.557	875.627	-172.511	91.0306	1122.38	-182.772	276.815	486.399	-183.749	262.846	101.389	-215.528	380.992	34.6222	255.705	118.228	804.948	214.807	211.455	1054.43	170.945	161.885	478.977	172.902	-66.4094	127.921	208.919	22.0206	43.3588
1069	0	-224.62	156.557	875.627	-175.46	94.4064	1122.01	-184.719	280.331	486.12	-183.523	263.155	101.175	-215.578	381.04	34.6403	252.359	122.177	805.12	212.247	216.107	1054.27	170.529	165.463	479.262	173.327	-64.9309	129.488	209.175	22.1954	43.463
1070	0	-224.62	156.557	875.627	-178.587	98.1031	1121.42	-187.014	284.706	485.717	-183.306	263.106	101.158	-215.569	381.024	34.6648	249.091	126.206	805.373	209.649	220.313	1054.25	170.192	169.298	479.419	173.564	-63.4519	131.142	209.342	22.3793	43.5722
1071	0	-224.62	156.557	875.627	-181.573	101.873	1120.91	-188.663	288.493	485.156	-182.854	263.195	101.018	-215.535	381.064	34.6947	245.752	130.425	805.567	206.843	225.125	1054.08	170.082	173.501	479.438	174.096	-61.8752	132.936	209.655	22.6875	43.8108
1072	0	-224.62	156.557	875.627	-184.292	106.238	1119.95	-189.657	291.706	484.476	-182.293	263.539	100.799	-215.464	381.077	34.763	242.492	134.718	805.802	203.967	229.78	1054.11	169.902	177.877	479.367	174.425	-60.1752	134.889	209.902	23.0341	44.0768
1073	0	-224.62	156.557	875.627	-187.082	110.117	1119.31	-190.238	295.057	483.702	-181.637	263.925	100.812	-215.446	380.997	34.8899	239.149	139.266	805.924	201.038	234.255	1054.16	169.725	182.499	479.471	174.852	-58.122	137.131	210.071	23.5146	44.305
1074	0	-224.62	156.557	875.627	-189.713	114.069	1118.57	-190.653	298.268	482.983	-181.069	264.108	100.788	-215.355	381.099	34.8571	235.652	144.016	806.029	198.204	238.73	1053.93	169.817	187.933	479.576	175.235	-55.7305	139.592	210.501	23.9646	44.7524
1075	0	-224.62	156.557	875.627	-192.226	117.939	1117.89	-191.032	301.973	482.422	-180.706	264.387	100.728	-215.318	381.147	34.8895	232.113	148.87	806.073	195.706	243.765	1054.15	169.626	193.721	479.824	175.588	-52.9138	142.535	210.807	24.5966	45.2285
1076	0	-224.62	156.557	875.627	0	0	0	-191.695	305.837	481.923	-180.477	264.545	100.729	-215.31	381.084	34.8818	228.952	153.982	806.171	193.146	247.847	1054.42	169.688	200.351	480.246	176.014	-49.4647	145.911	211.018	25.3545	45.7479
1077	0	-224.62	156.557	875.627	0	0	0	-192.392	309.533	481.585	-180.261	264.72	100.749	-215.354	381.174	34.8906	225.815	159.096	806.389	190.63	249.987	1054.46	169.811	207.757	480.728	176.469	-45.2977	149.839	211.085	26.4569	46.5588
1078	0	-262.137	201.626	866.096	0	0	0	-193.101	312.968	480.983	-180.073	264.86	100.783	-215.346	381.256	34.906	221.932	165.016	806.309	188.564	253.31	1054.78	170.174	216.263	481.47	176.888	-40.2634	154.262	211.898	27.9997	47.8132
1079	0	-262.137	201.626	866.096	-200.97	134.085	1114.97	-193.734	316.256	480.642	-179.687	264.783	100.745	-215.385	381.281	34.9057	218.38	170.811	805.995	186.155	256.934	1054.87	170.508	225.706	482.62	177.551	-34.3207	159.385	211.728	29.6654	49.2685
1080	0	-262.137	201.626	866.096	-202.667	138.356	1114.51	-194.387	319.586	480.079	-179.434	264.789	100.84	-215.374	381.293	34.9048	215.285	176.26	806.151	184.213	260.249	1054.89	171.105	236.328	484.116	178.414	-27.4158	164.981	212.466	32.036	51.8155
1081	0	-262.137	201.626	866.096	-204.426	142.698	1113.89	-194.96	322.59	479.459	-179.259	265.173	100.613	-215.405	381.292	34.9253	211.898	182.146	805.914	182.159	263.702	1054.82	171.624	247.681	486.043	178.404	-19.1337	171.074	212.825	34.8222	54.9758
1082	0	-262.137	201.626	866.096	-204.834	147.685	1113.65	-195.625	325.436	478.924	-179.114	265.229	100.564	-215.396	381.292	34.9258	208.816	187.953	805.719	180.03	266.602	1054.52	172.433	259.837	488.349	177.899	-9.71266	177.701	212.755	38.2901	58.902
1083	0	-262.137	201.626	866.096	-204.834	147.685	1113.65	-196.275	328.285	478.48	-179.121	265.463	100.491	-215.429	381.295	34.8816	205.766	193.527	805.695	178.578	269.659	1054.52	173.074	272.036	491.059	177.712	0.263016	184.617	212.78	41.836	63.1512
1084	0	-262.137	201.626	866.096	-204.639	154.426	1113	-196.828	330.562	478.028	-179.091	265.536	100.482	-215.457	381.329	34.8751	202.737	199.249	805.596	177.081	272.204	1054.3	172.919	283.749	494.107	177.325	10.848	191.791	212.179	46.1055	68.514
1085	0	-262.137	201.626	866.096	-204.685	157.475	1112.74	-197.49	333.045	477.731	-179.019	265.615	100.434	-215.502	381.337	34.8378	199.862	204.932	805.36	175.711	274.389	1054.15	174.512	296.301	497.572	176.478	21.5857	199.054	211.227	51.4323	74.5043
1086	0	-262.137	201.626	866.096	-205.418	161.449	1112.57	-197.84	334.682	477.21	-178.939	265.605	100.455	-215.548	381.33	34.8256	197.035	210.76	805.343	174.392	275.805	1053.71	174.355	307.367	501.246	175.926	31.1702	206.423	209.893	57.923	81.3355
1087	0	-269.02	234.237	863.275	-206.259	165.603	1112.64	-198.372	336.606	477.061	-178.86	265.579	100.445	-215.559	381.267	34.8037	195.173	215.763	805.448	173.538	278.529	1053.72	174.736	318.445	505.124	173.532	41.3293	213.442	208.085	65.996	88.1877
1088	0	-269.02	234.237	863.275	-207.07	169.175	1112.7	-198.93	338.299	476.9	-178.841	265.601	100.426	-215.595	381.316	34.8028	195.356	218.631	805.844	172.452	281.566	1053.42	175.006	329.116	509.141	171.053	51.9673	219.833	206.123	74.9976	93.3446
1089	0	-269.02	234.237	863.275	-207.56	172.025	1112.93	-199.318	339.242	476.769	-178.873	265.582	100.371	-215.7	381.188	34.8242	196.254	221.917	806.486	171.171	286.178	1053.27	175.057	339.228	513.297	168.125	61.2276	225.634	204.575	86.2553	99.0979
1090	0	-269.02	234.237	863.275	-207.691	173.929	1113.11	-200.303	340.784	476.561	-179.078	265.91	100.34	-215.652	381.243	34.7655	197.104	225.551	806.88	170.508	287.666	1053.08	175.306	349.125	517.433	165.13	71.2072	230.537	202.225	99.6532	105.352
1091	0	-269.02	234.237	863.275	-207.725	175.171	1113.09	-200.279	340.759	476.561	-179.183	266.053	100.217	-215.648	381.271	34.7506	198.03	229.288	807.478	169.977	289.392	1053.06	175.476	358.293	521.657	162.039	82.6045	233.481	199.162	114.225	109.384
1092	0	-269.02	234.237	863.275	-207.725	175.171	1113.09	-201.14	341.499	476.357	-179.218	266.017	100.253	-215.743	381.078	34.8172	198.821	232.97	808.123	169.447	291.582	1053.26	175.599	367.175	525.972	159.037	95.1416	234.612	196.229	129.739	111.773
1093	0	-269.02	234.237	863.275	-207.352	176.371	1112.87	-201.318	341.284	476.237	-179.287	265.955	100.175	-215.752	381.121	34.7972	199.632	236.666	808.99	168.967	293.961	1053.58	175.757	375.767	530.03	156.257	108.36	234.366	192.453	145.965	112.592
1094	0	-269.02	234.237	863.275	-207.563	177.881	1112.99	-200.71	339.875	476.252	-179.35	266.051	100.084	-215.741	381.201	34.7453	200.032	240.006	809.806	168.687	296.355	1053.97	176.189	383.72	534.108	153.533	121.685	233.137	186.74	163.082	111.658
1095	0	-269.02	234.237	863.275	-207.73	179.328	1113.1	-201.204	339.453	476.053	-179.509	266.14	99.9673	-215.784	381.11	34.7974	200.604	242.998	810.799	168.594	298.818	1054.5	176.848	391.321	537.882	150.922	135.468	230.489	185.867	181.155	110.617
1096	0	-269.02	234.237	863.275	-207.762	180.688	1113.36	-201.168	338.515	476.111	-179.563	266.117	99.8662	-215.759	381.021	34.7759	200.975	245.688	811.814	168.65	301.396	1055.1	177.608	398.128	541.31	148.648	150.006	226.288	183.326	200.232	108.039
1097	0	-269.02	234.237	863.275	-207.472	181.703	1113.68	-200.975	337.371	476.255	-179.313	265.683	99.9788	-215.725	381.12	34.7087	201.389	248.023	812.997	168.466	304.152	1055.7	178.371	404.119	544.384	146.727	165.281	220.952	180.963	220.207	104.746
1098	0	-269.02	234.237	863.275	-206.965	182.642	1114.18	-200.891	336.027	476.36	-179.394	265.62	99.9131	-215.83	381.002	34.7896	201.441	249.945	813.945	168.861	306.598	1056.6	179.139	409.479	546.981	145.308	181.227	214.588	179.986	241.226	101.301
1099	0	-269.02	234.237	863.275	-206.526	183.724	1114.81	-200.653	334.944	476.522	-179.421	265.545	99.8449	-215.805	380.974	34.7785	201.747	251.429	814.772	169.131	309.225	1057.46	179.822	414.124	549.17	144.543	197.743	207.279	178.57	263.139	96.9366
1100	0	-269.02	234.237	863.275	-205.708	184.745	1115.51	-200.172	333.649	476.809	-179.498	265.55	99.7813	-215.803	380.978	34.7772	201.818	252.756	815.804	169.436	311.743	1058.1	180.378	418.074	550.641	144.237	214.773	199.482	177.945	285.602	92.5405
1101	0	-269.02	234.237	863.275	-204.968	185.647	1116.01	-199.563	332.294	477.018	-179.531	265.512	99.7086	-215.822	380.946	34.7948	201.755	253.784	816.512	169.743	314.386	1058.8	180.517	421.475	551.757	144.517	232.233	191.224	178.257	308.644	88.3276
1102	0	-269.02	234.237	863.275	-204.666	188.473	1116.86	-198.895	331.129	477.154	-179.52	265.466	99.6645	-215.765	381.135	34.7357	201.541	254.601	817.081	170.34	317.04	1059.44	180.424	424.373	552.243	145.305	249.905	182.816	178.944	331.727	84.1868
1103	0	-271.259	249.964	867.678	-203.875	190.93	1117.73	-198.149	330.121	477.324	-179.583	265.593	99.5863	-215.797	380.981	34.8193	201.343	255.376	817.938	170.812	319.724	1060.01	180.004	426.749	552.593	146.615	267.61	174.589	180.444	354.213	80.4351
1104	0	-271.259	249.964	867.678	-202.796	192.444	1118.35	-197.258	329.016	477.324	-179.543	265.698	99.5041	-215.773	380.909	34.8387	201.454	255.814	818.856	171.485	322.333	1060.53	179.548	428.671	552.293	148.434	285.038	166.732	182.432	376.002	77.3001
1105	0	-271.259	249.964	867.678	-201.754	194.505	1118.9	-196.159	328.155	477.612	-179.47	265.551	99.5519	-215.721	380.894	34.8396	202.009	256.445	819.406	172.188	324.926	1060.98	179.18	430.324	551.739	150.596	302.107	159.288	184.99	396.973	74.5625
1106	0	-271.259	249.964	867.678	-199.922	196.379	1119.43	-195.173	327.462	477.599	-179.397	265.493	99.5045	-215.705	380.838	34.8599	202.666	257.823	819.794	173.092	327.618	1061.24	178.894	431.855	550.974	153.134	318.546	152.392	188.038	416.874	72.3031
1107	0	-271.259	249.964	867.678	-198.451	198.454	1119.68	-194.252	326.751	477.74	-179.319	265.475	99.5061	-215.693	380.872	34.8803	203.838	259.652	820.046	173.961	330.272	1061.44	178.443	433.108	549.76	156.109	334.131	146.124	191.361	435.706	70.7419
1108	0	-271.259	249.964	867.678	-196.784	200.641	1120.12	-193.291	326.377	477.754	-179.227	265.478	99.4493	-215.677	380.831	34.8949	204.941	261.714	820.082	175.142	332.974	1061.46	177.183	434.736	548.272	159.11	348.66	140.403	194.946	453.049	69.3408
1109	0	-271.259	249.964	867.678	-194.781	202.86	1120.64	-191.711	325.819	477.957	-179.132	265.354	99.4538	-215.653	380.833	34.8969	206.025	263.928	819.996	176.489	335.657	1061.31	176.496	435.709	546.459	162.346	361.872	135.342	198.689	469.408	68.6121
1110	0	-271.259	249.964	867.678	-192.961	205.305	1121.14	-191.294	326.076	477.85	-178.996	265.268	99.4794	-215.598	380.853	34.8527	207.259	266.184	819.802	177.934	338.394	1061.09	175.944	436.616	544.449	165.419	373.677	130.73	202.868	482.487	67.5271
1111	0	-260.662	262.321	871.02	-190.967	208.086	1121.42	-189.752	325.735	478.046	-178.865	265.186	99.4778	-215.562	380.898	34.8662	208.711	268.666	819.483	179.605	341.141	1060.78	175.285	437.326	542.286	168.319	383.71	126.473	205.535	493.962	66.1062
1112	0	-260.662	262.321	871.02	-188.883	210.81	1121.78	-189.105	326.491	478.066	-178.771	265.298	99.4996	-215.584	380.727	34.931	209.86	271.077	819.27	181.449	344.048	1060.35	174.853	437.79	539.92	171.074	391.999	122.504	208.797	504.026	65.1079
1113	0	-260.662	262.321	871.02	-186.982	213.834	1122.27	-188.093	326.767	478.136	-178.63	265.285	99.5125	-215.562	380.729	34.9554	211.062	273.922	818.935	183.314	347.062	1059.84	174.572	437.809	537.334	173.396	398.565	118.419	210.901	511.863	63.2057
1114	0	-260.662	262.321	871.02	-186.151	218.935	1123.07	-186.674	326.93	478.338	-178.537	265.29	99.5333	-215.572	380.677	34.9332	212.545	277.303	818.511	185.36	350.275	1059.38	174.673	437.45	534.543	175.435	403.186	114.531	212.475	517.526	61.0112
1115	0	-260.662	262.321	871.02	-183.944	221.792	1123.57	-186.042	327.561	478.374	-178.422	265.413	99.5654	-215.521	380.738	34.872	214.07	281.186	817.909	187.522	353.719	1058.93	174.683	436.515	531.181	177.277	406.202	110.301	213.256	522.056	58.2424
1116	0	-260.662	262.321	871.02	-181.698	223.691	1124.07	-185.295	328.621	478.535	-178.293	265.313	99.6346	-215.563	380.636	34.9295	215.614	285.531	817.379	189.756	357.426	1058.49	174.67	434.99	527.488	178.495	407.868	106.364	212.137	523.406	54.5717
1117	0	-260.662	262.321	871.02	-179.09	225.972	1124.43	-184.5	329.72	478.652	-178.142	265.265	99.7799	-215.512	380.724	34.8736	217.363	290.284	816.853	192.129	361.432	1057.94	175.072	432.973	523.471	177.547	408.255	103.797	213.324	524.283	51.612
1118	0	-260.662	262.321	871.02	-176.658	228.024	1124.95	-183.088	330.363	478.935	-178.113	265.351	99.9408	-215.528	380.565	34.9349	218.894	295.412	816.176	194.49	365.47	1057.57	173.157	431.051	519.508	174.816	408.269	101.938	211.619	524.346	50.4482
1119	0	-260.662	262.321	871.02	-173.896	230.18	1125.73	-182.477	331.866	478.904	-177.952	265.3	100.126	-215.514	380.674	34.9055	220.563	300.789	815.68	196.883	369.565	1057.2	172.755	431.28	517.442	174.022	410.13	102.612	209.342	524.014	52.4164
1120	0	-260.662	262.321	871.02	-171.234	232.687	1126.31	-181.233	332.89	479.111	-177.904	265.701	100.327	-215.52	380.598	34.9805	222.574	306.233	815.327	199.702	373.699	1057	172.783	433.642	518.732	174.223	410.917	103.115	208.799	525.003	52.1355
1121	0	-260.662	262.321	871.02	-168.613	235.477	1127.09	-179.373	333.624	479.387	-177.765	265.851	100.564	-215.4	380.745	35.0062	224.62	311.702	815.302	202.612	377.696	1057.05	173.142	437.312	521.087	174.729	410.844	103.347	209.003	525.387	50.5008
1122	0	-260.662	262.321	871.02	-165.74	237.975	1127.86	-177.601	334.247	479.749	-177.536	265.847	100.713	-215.333	380.612	35.0755	226.798	317.493	815.446	205.213	382.175	1057.01	173.429	441.176	522.828	175.433	412.292	103.428	209.216	526.106	50.8168
1123	0	-260.662	262.321	871.02	-163.032	240.799	1128.71	-175.844	334.61	479.935	-177.361	265.911	100.92	-215.371	380.872	35.1941	229.054	323.057	815.805	208.223	386.532	1057.31	173.652	444.525	523.082	175.657	413.445	102.94	208.59	526.203	50.9401
1124	0	-260.662	262.321	871.02	-160.2	243.126	1129.49	-174.097	334.318	480.191	-177.213	266.032	101.168	-215.409	381.098	35.272	231.532	328.498	816.343	211.052	390.782	1057.95	174.113	447.218	522.305	175.757	413.452	102.878	208.488	526.124	50.6873
1125	0	-260.662	262.321	871.02	-157.261	246.489	1130.14	-172.673	333.868	480.587	-177.229	266.073	101.337	-215.066	380.544	35.1904	234.144	334.529	816.942	213.611	394.806	1058.55	174.591	449.274	521.239	176.169	413.841	102.699	208.669	526.133	50.7494
1126	0	-260.662	262.321	871.02	-154.335	249.346	1130.96	-170.866	332.873	480.974	-176.921	266.08	101.681	-215.391	381.085	35.3496	236.847	339.756	817.645	216.736	398.614	1059.53	175.343	450.932	520.151	176.397	414.525	102.567	208.642	525.917	50.4791
1127	0	-260.662	262.321	871.02	-151.397	252.5	1131.81	-169.187	331.439	481.462	-176.689	265.79	101.909	-215.3	381.018	35.3208	239.777	345.077	818.551	219.548	402.347	1060.59	176.37	452.575	519.476	176.488	414.906	102.405	208.61	526.081	50.299
1128	0	-260.662	262.321	871.02	-148.542	255.433	1132.89	-167.415	329.974	482.055	-176.619	265.725	102.145	-215.184	380.944	35.3534	242.761	350	819.362	222.269	405.829	1061.71	177.287	454.042	519.148	176.686	415.121	102.327	208.435	526.445	50.4225
1129	0	-220.332	301.994	882.571	-145.436	258.557	1133.75	-165.876	328.669	482.825	-176.538	265.735	102.351	-215.177	380.974	35.436	246.085	355.158	819.935	225.31	409.093	1062.48	178.157	455.165	518.771	176.774	415.367	102.176	208.048	526.513	50.2831
1130	0	-220.332	301.994	882.571	-142.536	261.522	1134.84	-163.959	327.125	483.585	-176.667	265.959	102.78	-215.398	380.853	35.2646	249.308	360.168	820.622	228.442	412.14	1063.51	179.098	456.232	518.446	176.924	415.571	101.972	207.559	526.872	50.3555
1131	0	-220.332	301.994	882.571	-139.537	264.649	1135.58	-162.12	325.455	484.263	-176.37	265.707	103.13	-215.79	381.948	35.5176	252.681	364.883	821.349	231.456	415.304	1064.29	179.983	457.242	518.178	177.036	415.727	101.806	207.46	526.971	50.3496
1132	0	-220.332	301.994	882.571	-136.549	267.524	1136.49	-160.12	323.837	484.919	-176.173	265.477	103.669	-215.841	382.161	35.7747	256.086	369.518	821.863	234.089	418.418	1065.14	180.989	458.516	518.045	177.195	415.9	101.641	207.745	526.975	50.2316
1133	0	-220.332	301.994	882.571	-133.798	270.268	1137.49	-158.458	322.593	485.619	-175.902	265.23	104.206	-215.881	381.373	35.5493	259.841	374.237	822.378	236.865	421.835	1066.02	182.435	459.956	517.965	177.392	416.117	101.484	208.008	527.018	50.1239
1134	0	-220.332	301.994	882.571	-130.766	273.124	1138.4	-156.568	321.011	486.213	-175.691	265.395	104.608	-216.323	381.681	35.6686	263.735	378.972	822.757	239.581	425.733	1066.74	183.76	461.583	517.875	177.547	416.301	101.419	207.717	527.189	50.1143
1135	0	-220.332	301.994	882.571	-127.841	276.067	1139.03	-154.532	320.334	487.075	-175.122	265.24	105.013	-216.789	381.118	35.6199	267.767	383.411	822.964	242.049	430.717	1067.53	185.07	463.325	517.871	177.707	416.371	101.191	207.714	527.194	50.0624
1136	0	-220.332	301.994	882.571	-125.203	278.594	1139.88	-153.436	320.574	487.682	-174.504	264.96	105.794	-217.436	379.98	35.5143	272.078	387.776	823.145	244.079	436.558	1068.38	186.187	464.603	517.815	177.865	416.498	101.083	207.641	527.102	50.0304
1137	0	-220.332	301.994	882.571	-122.695	280.755	1140.99	-152.018	321.032	488.506	-173.594	263.695	106.843	-218.423	378.221	35.6121	276.855	391.469	822.996	246.52	440.717	1068.88	187.421	466.017	517.76	177.984	416.575	100.913	207.867	527.253	50.16
1138	0	-197.906	320.429	890.749	-120.41	282.392	1142.32	-151.026	322.544	489.439	-172.501	263.973	107.486	-218.9	377.068	35.5084	281.973	394.16	823.386	250.309	437.119	1068.88	188.591	466.938	517.653	178.075	416.657	100.825	207.726	527.312	50.0914
1139	0	-195.655	321.887	891.699	-117.87	284.449	1143.32	-150.127	324.564	490.387	-170.816	264.44	108.662	-218.931	376.31	35.2398	287.162	396.042	823.55	253.392	435.824	1069.24	189.768	467.65	517.492	178.115	416.756	100.714	207.922	527.286	50.0981
1140	0	-195.655	321.887	891.699	-115.371	286.538	1144.42	-149.223	327.275	491.39	-169.374	264.667	109.794	-219.038	375.761	35.2415	292.572	397.512	823.709	255.821	437.749	1069.45	190.624	468.075	517.274	178.106	416.878	100.64	207.714	527.51	49.9859
1141	0	-195.655	321.887	891.699	-113.03	288.601	1145.68	-148.597	330.375	492.577	-167.69	265.391	111.112	-219.169	374.751	35.2324	298.129	398.096	824.017	257.943	441.284	1069.66	191.754	468.475	517.081	178.09	416.981	100.575	207.748	527.358	49.7902
1142	0	-195.655	321.887	891.699	-110.809	290.33	1146.82	-148.043	333.615	493.815	-165.929	265.851	112.441	-219.135	373.692	35.2896	303.73	398.017	824.344	260.135	444.095	1069.9	192.607	468.487	516.956	178.136	417.082	100.453	207.669	527.58	49.7213
1143	0	-195.655	321.887	891.699	-108.612	292.353	1148.16	-147.738	337.464	494.899	-163.931	266.381	113.8	-218.955	372.805	35.3581	309.677	397.199	824.967	262.263	446.194	1070.23	193.528	468.499	516.899	178.181	417.14	100.385	207.702	527.555	49.6233
1144	0	-195.655	321.887	891.699	-106.569	293.308	1149.44	-147.373	341.197	495.915	-162.108	267.463	115.472	-218.764	371.91	35.4632	314.561	396.884	825.765	264.239	448.712	1070.49	194.575	468.582	516.801	178.16	417.234	100.292	207.648	527.579	49.6499
1145	0	-195.655	321.887	891.699	-104.698	294.828	1150.96	-148.415	346.356	497.109	-160.156	268.304	117.253	-218.545	371.322	35.6547	319.069	396.828	826.278	266.216	451.059	1070.98	195.546	468.621	516.85	178.22	417.271	100.194	207.478	527.52	49.6888
1146	0	-195.655	321.887	891.699	-102.716	296.497	1152.22	-148.69	351.3	498.658	-158.637	270.229	119.043	-218.213	370.81	35.9653	323.187	397.056	826.986	268.158	453.532	1071.4	196.769	468.653	516.932	178.272	417.352	100.125	207.343	527.67	49.6887
1147	0	-195.655	321.887	891.699	-100.965	298.097	1153.75	-148.897	356.274	500.184	-157.146	272.161	120.989	-217.597	370.76	36.3468	327.679	396.899	827.602	270.047	456.683	1071.87	197.972	468.628	517.005	178.4	417.386	100.027	207.377	527.675	49.6142
1148	0	-195.655	321.887	891.699	-99.5473	298.935	1155.55	-149.464	361.893	501.848	-155.719	273.777	123.081	-217.187	370.794	36.924	331.118	397.472	828.24	271.59	459.382	1072.41	199.205	468.73	517.047	178.534	417.393	99.955	207.358	527.708	49.5476
1149	0	-195.655	321.887	891.699	-97.9957	300.816	1157.32	-149.878	367.005	503.706	-154.488	276.312	125.077	-216.99	371.155	37.7328	334.512	397.971	829.057	273.628	461.752	1072.66	200.664	468.674	517.132	178.691	417.342	99.8921	207.633	527.55	49.2758
1150	0	-195.655	321.887	891.699	-96.6873	302.631	1159.23	-150.013	371.58	505.524	-153.526	278.836	127.276	-216.735	372.177	38.4938	337.405	398.787	829.667	275.36	463.569	1073.1	202.086	468.643	517.165	178.866	417.32	99.808	207.75	527.605	49.1694
1151	0	-195.655	321.887	891.699	-94.4221	303.02	1160.49	-150.696	377.772	507.946	-152.866	281.922	129.267	-216.674	373.785	39.4859	339.743	399.773	830.323	277.535	465.264	1073.27	203.702	468.652	517.185	179.063	417.349	99.7627	207.861	527.708	49.0404
1152	0	-195.655	321.887	891.699	-92.2831	304.155	1161.66	-151.655	383.931	509.767	-152.857	285.805	131.132	-216.552	376.868	40.0899	341.546	400.844	830.826	279.175	467.334	1073.57	204.999	468.714	517.18	179.182	417.349	99.6877	207.944	527.729	48.9566
1153	0	-174.59	337.96	912.279	-90.1401	305.033	1162.67	-152.146	388.916	511.603	-153.372	290.234	132.864	-216.822	381.021	40.8226	343.122	402.161	831.122	281.06	469.089	1073.95	206.329	468.684	517.146	179.311	417.406	99.6254	207.979	527.768	48.8959
1154	0	-174.59	337.96	912.279	-88.3168	306.119	1163.38	-152.485	393.52	513.38	-154.651	295.377	134.259	-217.062	386.765	41.4204	343.953	403.593	831.226	282.912	471.022	1074.06	207.525	468.696	517.169	179.34	417.383	99.5771	207.873	527.743	48.7869
1155	0	-174.59	337.96	912.279	-86.4368	307.675	1164.47	-152.962	397.711	515.146	-156.435	301.282	135.391	-217.59	393.7	42.2166	344.403	405.196	831.172	284.496	473.024	1074.33	208.597	468.567	517.1	179.33	417.41	99.5234	207.775	527.78	48.7898
1156	0	-174.59	337.96	912.279	-84.6115	309.203	1165.51	-153.522	401.641	516.908	-158.726	308.12	136.283	-218.525	402.228	43.3513	344.506	406.875	831.082	286.139	474.691	1074.49	209.459	468.391	516.891	179.327	417.405	99.4662	207.764	527.797	48.7717
1157	0	-174.59	337.96	912.279	-82.8093	310.963	1166.59	-154.078	405.605	518.471	-161.534	315.397	137.06	-219.33	411.932	44.5052	344.263	408.55	830.942	287.767	476.025	1074.5	208.633	468.216	516.991	179.288	417.381	99.4384	207.518	527.971	48.579
1158	0	-174.59	337.96	912.279	-81.0444	312.633	1167.52	-154.716	409.361	520.041	-164.88	323.781	137.577	-220.239	422.937	45.5884	343.547	410.238	830.82	289.978	476.429	1074.99	209.276	468.15	516.964	179.308	417.275	99.5662	207.55	527.961	48.5536
1159	0	-174.59	337.96	912.279	-79.2682	314.557	1168.43	-155.197	413.158	521.638	-168.553	332.837	137.965	-221.327	434.782	46.54	341.807	412.537	830.467	290.469	479.618	1075.49	209.967	468.158	516.891	179.29	417.266	99.567	207.469	528.054	48.9788
1160	0	-174.59	337.96	912.279	-78.0206	316.481	1169.51	-155.683	416.866	523.023	-172.24	342.348	138.402	-223.114	446.464	48.0276	340.982	414.026	830.185	291.828	481.468	1075.61	210.545	468.338	516.784	179.168	417.361	99.3703	207.852	527.876	48.8085
1161	0	-166.775	356.311	923.951	-76.4192	318.126	1170.23	-156.221	420.82	524.48	-176.55	352.561	138.768	-225.003	458.738	49.5172	339.183	416.031	829.75	293.519	482.934	1075.75	211.275	468.515	516.742	179.097	417.336	99.3217	207.905	527.874	48.7801
1162	0	-166.775	356.311	923.951	-75.1687	320.175	1171.21	-156.584	424.852	525.998	-180.728	362.82	139.393	-227.264	471.29	51.4494	338.007	417.525	829.473	294.565	484.113	1075.97	211.8	468.825	516.652	179.015	417.369	99.3165	207.911	527.846	48.7768
1163	0	-166.775	356.311	923.951	-73.8009	322.14	1171.79	-156.876	429.249	527.205	-184.898	372.153	140.563	-229.773	483.95	53.6166	336.615	419.25	829.056	295.908	485.349	1076.16	212.153	469.318	516.534	178.972	417.315	99.386	207.936	527.827	48.7615
1164	0	-166.775	356.311	923.951	-72.5048	323.847	1172.46	-156.975	433.352	528.561	-188.761	382.734	141.256	-232.702	496.362	56.2861	335.237	420.994	828.867	297.08	486.68	1076.33	212.48	470.023	516.392	178.875	417.365	99.2885	207.651	527.998	48.5144
1165	0	-166.775	356.311	923.951	-71.2114	325.145	1173.24	-157.627	438.603	529.937	-192.576	393.374	142.288	-235.807	508.207	59.142	333.731	422.621	828.428	298.428	487.9	1076.47	212.974	470.896	516.234	178.777	417.416	99.2891	207.987	527.829	48.6917
1166	0	-162.721	369.604	928.758	-69.8674	326.679	1173.73	-157.735	443.122	531.196	-196.224	404.129	143.132	-239.105	519.782	62.0767	332.344	424.163	828.068	299.433	489.102	1076.63	213.291	471.941	516.015	178.732	417.44	99.3254	208.001	527.811	48.7641
1167	0	-162.721	369.604	928.758	-68.8925	328.498	1173.93	-158.289	448.435	532.612	-199.616	413.569	144.569	-242.595	530.675	65.3195	331.136	425.727	827.644	300.8	490.052	1076.93	213.523	473.125	515.817	178.627	417.519	99.2996	208.02	527.884	48.7753
1168	0	-162.721	369.604	928.758	-68.1307	330.531	1174.33	-158.758	453.554	534.018	-202.734	423.044	146.032	-246.096	541.559	68.2479	330.096	427.105	827.254	301.777	490.657	1076.58	213.849	474.38	515.559	178.489	417.633	99.3589	207.723	528.184	48.5982
1169	0	-162.721	369.604	928.758	-67.3675	332.445	1174.55	-159.413	459.015	535.487	-205.507	432.598	147.344	-249.703	551.813	71.4273	329.136	428.469	826.828	302.975	491.693	1076.7	214.111	475.658	515.277	178.358	417.711	99.3831	207.741	528.264	48.6074
1170	0	-162.721	369.604	928.758	-66.5455	334.896	1174.8	-159.892	464.47	536.958	-208.013	441.86	148.657	-252.925	561.556	74.3327	328.352	429.763	826.317	304.497	493.417	1076.78	214.189	476.855	514.993	178.217	417.76	99.4353	207.891	527.936	48.8969
1171	0	-162.721	369.604	928.758	-65.2898	336.185	1175.3	-160.04	469.024	538.438	-210.262	450.479	150.103	-256.109	570.851	77.1624	327.64	431.096	825.994	305.275	493.854	1076.46	214.311	478.051	514.64	178.06	417.847	99.4759	207.707	528.312	48.6481
1172	0	-162.721	369.604	928.758	-64.2337	336.664	1175.43	-160.935	474.467	539.96	-212.323	458.615	151.609	-258.884	579.427	79.847	326.977	432.627	825.437	306.36	494.536	1076.16	214.513	479.267	514.307	177.969	417.941	99.4586	207.744	528.402	48.6186
1173	0	-162.721	369.604	928.758	-63.4661	338.237	1175.26	-162.08	480.488	541.37	-214.03	466.61	153.075	-261.455	587.464	82.393	326.732	434.116	825.051	307.457	495.582	1075.89	214.683	480.443	514.022	177.776	417.988	99.5275	207.746	528.495	48.6022
1174	0	-159.071	390.646	934.2	-62.8407	339.819	1175.25	-163.174	486.417	542.802	-215.492	474.304	154.508	-263.51	595.03	84.7989	326.571	436.124	824.452	308.239	496.549	1075.75	214.858	481.647	513.741	177.693	418.123	99.5385	207.796	528.531	48.5821
1175	0	-159.071	390.646	934.2	-62.1086	341.408	1175.09	-164.398	492.158	544.371	-216.824	481.322	156.102	-265.291	602.88	86.7928	327.054	437.746	824.157	309.392	497.455	1075.44	214.995	482.969	513.408	177.578	418.097	99.5115	207.81	528.615	48.5748
1176	0	-159.071	390.646	934.2	-61.4684	343.316	1175.16	-165.873	497.965	545.698	-218.032	488.59	157.415	-266.559	610.143	88.5773	327.516	438.658	823.946	310.167	498.494	1075.24	215.155	484.378	512.99	177.425	418.194	99.582	207.684	529.211	48.6927
1177	0	-159.071	390.646	934.2	-61.0666	344.555	1174.9	-167.327	504.104	547.125	-218.983	495.346	158.75	-267.336	617.169	90.172	328.288	439.894	823.581	310.638	502.035	1075	215.357	485.872	512.633	177.356	418.208	99.5482	207.692	529.258	48.6896
1178	0	-159.071	390.646	934.2	-60.0211	346.947	1174.83	-168.602	510.187	548.562	-219.815	502.106	160.104	-267.951	623.913	91.6857	329.062	441.077	823.154	311.491	502.163	1074.96	215.601	487.356	512.289	177.169	418.303	99.6124	208.891	528.081	48.3409
1179	0	-159.071	390.646	934.2	-59.9191	348.421	1174.6	-169.678	515.932	550.094	-220.543	508.724	161.439	-268.115	630.638	92.9389	330.043	441.743	823.031	312.163	502.371	1074.81	215.697	488.892	511.953	177.029	418.377	99.6383	209.02	527.952	48.3127
1180	0	-159.071	390.646	934.2	-59.4421	349.936	1174.55	-170.658	521.656	551.481	-221.051	514.629	162.885	-267.926	637.409	94.0457	331.149	442.311	822.762	312.855	503.237	1074.82	216.294	490.219	511.458	176.918	418.445	99.6684	209.135	527.711	48.2417
1181	0	-159.071	390.646	934.2	-58.9553	351.399	1174.56	-171.644	527.471	552.878	-221.438	521.354	163.996	-267.393	644.012	95.0859	332.339	442.89	822.444	313.116	504.761	1074.62	216.498	491.829	511.098	176.768	418.574	99.6984	208.719	528.353	48.5108
1182	0	-159.071	390.646	934.2	-58.6286	352.827	1174.54	-172.424	532.986	554.249	-221.759	527.777	165.075	-266.755	650.417	95.9855	333.611	443.328	822.183	313.491	505.517	1074.4	216.084	493.819	510.732	176.635	418.658	99.7585	208.772	528.369	48.5091
1183	0	-159.071	390.646	934.2	-58.1957	354.473	1174.34	-172.982	538.501	555.517	-222.016	533.665	166.123	-266.103	656.547	96.8352	334.579	443.97	821.75	314.157	507.131	1074.29	216.548	495.024	510.233	176.486	418.745	99.7944	209.319	528.252	48.5084
1184	0	-158.169	417.988	939.692	-57.9691	355.987	1174.22	-173.424	543.566	556.666	-222.187	540.56	166.94	-265.369	663.06	97.6732	335.515	444.814	821.381	314.698	508.477	1074.06	216.523	496.533	509.836	176.314	418.848	99.854	209.522	527.959	48.3171
1185	0	-158.169	417.988	939.692	-57.6632	357.935	1174.16	-173.764	548.861	557.782	-222.339	545.75	168.145	-264.433	669.501	98.4494	337.316	445.061	820.966	315.198	508.921	1073.92	216.507	498.124	509.388	176.207	418.976	99.9005	209.755	527.459	48.0293
1186	0	-158.169	417.988	939.692	-57.2532	359.696	1173.83	-174.101	553.958	558.709	-222.234	551.793	168.983	-263.333	675.999	99.1455	338.208	446.066	820.538	315.88	510.471	1073.64	216.403	499.736	509.038	176.113	419.118	100.014	210.006	527.111	47.9249
1187	0	-158.169	417.988	939.692	-56.9976	361.397	1173.77	-174.065	558.784	559.65	-222.053	558.182	169.627	-262.245	682.727	99.7969	338.933	447.097	820.057	316.206	511.954	1073.44	216.197	501.33	508.543	175.961	419.243	100.05	209.742	527.746	48.0718
1188	0	-158.169	417.988	939.692	-56.6487	363.373	1173.56	-174.231	563.775	560.363	-221.945	564.446	170.165	-260.973	689.304	100.522	339.649	448.17	819.615	316.869	512.366	1073.47	216.009	503.053	508.124	175.811	419.444	100.157	209.803	527.715	48.061
1189	0	-158.169	417.988	939.692	-56.8977	365.623	1173.55	-174.036	568.451	560.819	-221.55	570.73	170.9	-259.839	696.201	101.221	340.187	449.228	819.204	317.433	513.859	1073.19	215.656	504.728	507.7	175.683	419.565	100.228	209.83	527.622	48.0304
1190	0	-158.169	417.988	939.692	-56.7669	367.595	1173.7	-173.874	572.644	561.686	-221.388	577.503	171.112	-258.732	703.329	101.92	340.517	450.308	818.809	317.853	514.871	1072.99	215.639	506.552	507.416	175.543	419.699	100.274	209.848	527.663	48.0077
1191	0	-158.169	417.988	939.692	-56.6851	369.604	1173.63	-173.784	577.185	562.207	-221.144	584.19	171.239	-257.48	710.511	102.744	340.75	451.44	818.34	318.289	516.184	1072.83	216.019	508.572	506.98	175.379	419.73	100.382	209.82	527.752	48.0013
1192	0	-158.169	417.988	939.692	-56.795	371.781	1173.49	-173.246	581.564	562.537	-220.788	590.455	171.587	-256.371	717.538	103.582	340.727	452.502	817.87	318.64	517.566	1072.74	215.854	510.322	506.393	175.317	419.864	100.409	209.835	527.836	47.9954
1193	0	-158.992	446.355	942.338	-56.8202	373.909	1173.34	-172.658	585.6	562.768	-220.425	596.734	171.857	-255.636	724.781	104.529	340.606	453.633	817.415	318.305	522.956	1072.72	215.59	512.288	506.076	175.168	420.018	100.493	209.835	528.028	48.0366
1194	0	-158.992	446.355	942.338	-56.7914	376.104	1173.11	-171.923	589.77	562.88	-220.099	603.596	171.862	-254.79	731.784	105.449	340.344	454.877	816.886	318.554	523.491	1072.42	215.206	514.105	505.614	175.044	420.15	100.599	209.809	528.089	47.9835
1195	0	-158.992	446.355	942.338	-57.0415	378.254	1172.86	-171.16	593.841	562.884	-219.758	609.74	172.101	-254.001	738.941	106.456	340.012	455.991	816.478	318.812	524.163	1072.22	214.894	516.148	505.228	174.971	420.372	100.678	209.829	528.107	47.9487
1196	0	-158.992	446.355	942.338	-57.2493	380.208	1172.55	-170.239	597.839	562.777	-219.423	616.451	172	-253.409	745.787	107.441	339.362	457.233	815.921	318.975	525.2	1072.02	214.473	518.061	505.001	174.94	420.558	100.701	209.787	528.193	47.9419
1197	0	-158.992	446.355	942.338	-57.3977	382.443	1172.05	-169.289	601.706	562.614	-218.998	622.562	172.172	-252.723	752.621	108.425	338.713	458.375	815.543	319.013	526.477	1071.83	213.991	519.956	504.715	174.856	420.798	100.891	209.801	528.297	47.9108
1198	0	-159.547	462.652	941.567	-57.4704	384.6	1171.31	-168.196	605.447	562.405	-218.486	628.599	172.119	-252.091	759.262	109.263	337.866	459.631	815.023	319.261	527.807	1071.67	213.707	522.114	504.395	174.653	421.003	100.933	209.804	528.316	47.8675
1199	0	-159.547	462.652	941.567	-57.9345	386.732	1170.98	-167.234	608.964	562.114	-218.113	634.715	171.97	-251.331	765.637	110.092	337.105	460.867	814.557	319.013	529.189	1071.33	213.438	524.077	503.865	174.559	421.166	101.028	209.819	528.37	47.7964
1200	0	-159.547	462.652	941.567	-58.4271	387.823	1171.26	-166.098	612.528	561.836	-217.595	640.573	171.946	-250.644	771.991	110.853	336.193	462.213	813.986	318.891	530.597	1071.01	214.173	526.489	503.243	174.473	421.322	101.098	209.747	528.482	47.839
1201	0	-159.547	462.652	941.567	-59.1001	389.897	1170.4	-165.26	615.99	561.331	-217.033	646.353	171.603	-249.709	778.301	111.434	335.227	463.592	813.451	318.84	532.043	1070.65	213.945	528.406	502.717	174.393	421.506	101.181	209.801	528.592	47.7622
1202	0	-159.547	462.652	941.567	-59.4289	391.963	1169.91	-164.246	619.239	560.981	-216.312	651.733	171.565	-248.719	784.1	111.801	334.109	464.957	812.831	318.858	533.463	1070.26	213.578	530.233	502.178	174.294	421.706	101.272	209.797	528.622	47.7401
1203	0	-159.547	462.652	941.567	-59.7449	394.084	1169.18	-163.386	622.255	560.588	-215.522	657.821	170.875	-247.607	789.759	112.024	333.117	466.453	812.24	318.774	534.857	1069.88	213.113	532.076	501.675	174.254	421.883	101.32	209.776	528.683	47.7409
1204	0	-159.547	462.652	941.567	-60.3667	396.446	1168.68	-162.469	625.181	559.95	-214.778	662.323	170.922	-246.327	795.138	112.179	332.343	467.799	811.855	318.58	536.295	1069.48	212.496	533.684	501.384	174.145	422.092	101.402	209.79	528.733	47.7154
1205	0	-159.547	462.652	941.567	-60.8555	399.05	1167.83	-161.715	628.161	559.484	-213.931	667.148	170.474	-245.006	800.337	112.105	331.316	469.277	811.278	318.422	537.734	1069.1	212.169	535.383	500.963	174.079	422.257	101.445	209.791	528.739	47.7084
1206	0	-159.547	462.652	941.567	-61.6426	401.392	1167.17	-161.07	630.602	559.13	-213.002	671.651	170.017	-243.603	805.085	111.847	330.434	470.864	810.742	318.393	539.124	1068.71	211.924	537.145	500.464	173.972	422.442	101.484	209.875	528.67	47.8161
1207	0	-159.547	462.652	941.567	-62.2687	403.573	1166.55	-160.142	633.52	558.388	-212.034	676.124	169.644	-242.125	809.872	111.555	329.638	472.599	810.259	318.18	540.634	1068.31	211.608	538.943	499.942	173.933	422.594	101.573	209.803	528.805	47.713
1208	0	-159.547	462.652	941.567	-62.3104	405.008	1165.34	-159.788	636.629	557.852	-211.046	680.39	169.056	-240.574	814.309	111.094	328.866	474.171	809.788	317.977	542.121	1068	211.378	540.685	499.513	173.871	422.714	101.601	209.752	528.872	47.7142
1209	0	-161.947	492.224	935.226	-62.9048	406.877	1164.66	-159.444	639.661	557.236	-209.888	684.096	168.571	-239.007	818.428	110.549	328.195	475.932	809.358	317.698	543.567	1067.71	211.09	542.461	499.094	173.792	422.882	101.66	209.843	528.79	47.8121
1210	0	-161.947	492.224	935.226	-63.4702	408.668	1164.01	-159.166	642.721	556.754	-208.722	688.103	167.928	-237.24	821.749	109.639	327.407	477.82	808.771	317.4	545.039	1067.45	210.953	544.411	498.505	173.744	423.03	101.751	209.771	528.953	47.7381
1211	0	-161.947	492.224	935.226	-64.2722	410.627	1163.4	-158.909	645.582	556.206	-207.482	691.831	167.146	-235.684	825.61	109.116	327.134	479.638	808.302	317.124	546.508	1067.19	210.75	546.22	498.029	173.788	423.102	101.798	209.739	528.999	47.7523
1212	0	-161.947	492.224	935.226	-65.0501	412.837	1162.81	-158.636	648.256	555.535	-206.388	695.265	166.473	-234.123	829.119	108.198	326.733	481.538	807.94	316.835	547.974	1066.95	210.514	547.968	497.513	173.599	423.333	101.912	209.805	528.925	47.8491
1213	0	-161.947	492.224	935.226	-65.4615	414.712	1161.67	-158.496	651.026	554.996	-205.276	698.153	165.827	-232.62	832.223	107.339	327.24	483.064	807.668	316.494	549.495	1066.71	210.294	549.826	496.861	173.526	423.5	101.965	209.787	528.996	47.8777
1214	0	-161.947	492.224	935.226	-66.3685	417.1	1161.12	-158.295	653.493	554.172	-204.227	701.358	164.949	-231.244	835.267	106.213	327.055	484.874	807.381	316.178	551.033	1066.5	210.055	551.536	496.364	173.479	423.667	102.062	209.781	529.021	47.8824
1215	0	-161.947	492.224	935.226	-67.0552	418.884	1160.51	-158.062	656.036	553.601	-203.084	703.867	164.38	-229.792	838.043	105.356	326.961	486.987	806.941	315.632	552.434	1066.27	210.625	553.499	496.059	173.472	423.868	102.125	209.681	529.195	47.819
1216	0	-161.947	492.224	935.226	-67.8563	421.27	1159.77	-157.862	658.767	552.907	-202.033	706.873	163.422	-228.584	840.777	104.277	327.03	489.025	806.61	315.37	554.068	1066.15	210.486	555.151	495.591	173.447	423.95	102.22	209.778	529.073	47.9166
1217	0	-161.947	492.224	935.226	-68.7855	423.565	1159.18	-157.811	661.484	552.216	-200.925	709.376	162.813	-227.427	843.463	103.105	327.234	491.01	806.294	314.918	555.599	1066.04	210.193	556.695	495.048	173.371	424.141	102.306	209.756	529.132	47.9346
1218	0	-161.947	492.224	935.226	-69.456	424.535	1158.52	-157.727	663.983	551.611	-200.002	712.197	161.829	-225.862	845.086	101.936	327.395	492.811	806.128	314.472	557.156	1065.93	209.838	558.253	494.614	173.342	424.286	102.373	209.746	529.177	47.9553
1219	0	-166.479	514.939	927.772	-70.419	427.067	1157.76	-157.507	666.344	550.729	-199.082	714.138	161.138	-225.228	848.04	100.823	327.837	494.812	805.929	314.03	558.748	1065.84	209.535	559.794	494.424	173.256	424.421	102.433	209.727	529.239	47.881
1220	0	-166.874	517.628	927.006	-71.4826	429.97	1157.09	-157.264	668.366	549.993	-198.317	716.612	160.04	-224.238	850.306	99.7628	328.16	496.729	805.706	313.539	560.313	1065.8	209.262	561.371	493.975	173.188	424.557	102.503	209.766	529.207	48.0021
1221	0	-166.874	517.628	927.006	-72.2784	432.136	1156.77	-157.058	670.554	548.945	-197.302	719.453	159.138	-223.521	852.578	98.5253	328.665	498.866	805.504	312.972	561.971	1065.77	208.912	562.849	493.578	173.177	424.727	102.519	209.689	529.313	48.0241
1222	0	-166.874	517.628	927.006	-73.1592	434.342	1156.13	-156.936	672.619	548.166	-196.741	721.669	158.211	-222.865	854.776	97.2272	329.107	500.987	805.348	312.486	563.598	1065.71	208.728	564.262	493.201	173.055	424.788	102.689	209.769	529.256	48.0266
1223	0	-166.874	517.628	927.006	-74.1846	436.95	1155.12	-156.703	674.735	547.121	-196.032	723.379	157.445	-222.101	856.861	96.0591	329.441	503.128	805.237	312.14	565.263	1065.67	208.165	565.713	492.896	172.972	424.913	102.74	209.596	529.483	47.9575
1224	0	-166.874	517.628	927.006	-75.3908	439.08	1154.93	-156.61	676.966	546.229	-195.41	725.828	156.411	-221.329	858.374	94.5475	329.818	505.371	805.147	311.379	566.816	1065.68	207.819	567.247	492.564	172.947	425.02	102.874	209.681	529.408	48.0702
1225	0	-166.874	517.628	927.006	-76.2396	441.34	1154.24	-156.483	678.847	545.093	-195.007	727.827	155.4	-221.238	860.861	93.2272	330.081	507.574	805.052	310.81	568.533	1065.67	207.511	568.657	492.287	172.943	425.127	102.935	209.636	529.474	48.0081
1226	0	-166.874	517.628	927.006	-77.2377	443.505	1153.36	-156.244	680.837	544.195	-194.333	730.278	154.363	-220.823	863.052	91.8623	330.319	509.832	804.871	310.023	570.143	1065.66	207.177	570.042	491.937	172.898	425.271	102.989	209.585	529.544	47.9725
1227	0	-166.874	517.628	927.006	-78.5009	446.654	1152.88	-156.017	682.564	542.974	-194.023	731.877	153.578	-220.459	864.755	90.4597	330.501	512.174	804.836	309.464	571.855	1065.65	206.754	571.409	491.656	172.882	425.352	103.064	209.567	529.567	47.9913
1228	0	-166.874	517.628	927.006	-79.8427	449.811	1152.33	-155.826	684.226	541.945	-193.596	734.396	152.366	-220.132	866.475	88.967	330.558	514.419	804.718	308.789	573.681	1065.64	206.372	572.746	491.364	172.848	425.477	103.148	209.557	529.57	48.009
1229	0	-170.97	540.396	920.094	-81.0462	452.558	1151.71	-155.667	685.859	540.653	-193.375	736.285	151.13	-219.657	867.808	87.2199	330.508	516.794	804.604	308.293	575.492	1065.64	205.771	574.119	490.849	172.793	425.565	103.179	209.613	529.535	48.1344
1230	0	-170.97	540.396	920.094	-82.0113	454.517	1150.98	-155.516	687.201	539.359	-193.113	738.022	150.134	-219.707	869.902	85.8061	330.415	518.983	804.716	307.517	577.3	1065.67	205.171	575.395	490.739	172.694	425.688	103.233	209.438	529.654	48.0357
1231	0	-170.97	540.396	920.094	-83.0025	456.295	1150.61	-155.334	688.706	538.09	-192.794	739.888	148.962	-219.276	871.077	84.2259	330.335	521.248	804.682	306.718	579.155	1065.7	204.482	576.608	490.354	172.623	425.814	103.29	209.405	529.639	48.0498
1232	0	-170.97	540.396	920.094	-84.1479	458.671	1149.95	-155.162	689.773	536.493	-192.671	741.761	147.607	-219.423	873.266	82.8378	330.204	523.502	804.707	305.957	581.023	1065.72	203.821	578.012	490.046	172.549	425.912	103.317	209.471	529.574	48.2113
1233	0	-170.97	540.396	920.094	-85.3966	461.638	1149.07	-154.966	690.726	535.032	-192.569	743.74	146.417	-218.945	874.616	81.1215	329.802	525.813	804.681	305.053	582.948	1065.79	202.328	579.041	489.887	172.46	426.003	103.375	208.965	530.14	48.3425
1234	0	-170.97	540.396	920.094	-86.8296	464.721	1148.37	-154.794	691.552	533.465	-192.519	745.718	145.011	-219.081	877.07	79.7505	329.312	528.094	804.767	304.207	584.936	1065.84	201.601	580.19	489.63	172.385	426.13	103.393	208.737	530.3	48.3238
1235	0	-170.97	540.396	920.094	-88.2046	468.163	1147.79	-154.584	692.036	531.67	-192.512	747.534	143.653	-218.862	878.828	78.3694	328.853	530.249	804.843	303.241	586.933	1065.94	200.711	581.509	489.331	172.293	426.231	103.458	208.861	530.209	48.4626
1236	0	-170.97	540.396	920.094	-89.5323	471.064	1147.22	-154.566	692.477	529.875	-192.583	749.312	142.227	-218.779	880.826	76.9564	328.227	532.393	804.972	302.207	589.012	1065.96	199.935	582.768	489.098	172.219	426.344	103.482	208.698	530.285	48.4087
1237	0	-170.97	540.396	920.094	-91.0252	473.85	1146.36	-154.757	693.342	528.348	-192.802	749.884	141.103	-218.567	882.722	75.4112	327.475	534.516	805.138	300.858	591.139	1065.98	199.35	584.042	488.735	172.136	426.452	103.494	208.81	530.219	48.5577
1238	0	-170.97	540.396	920.094	-92.4091	477.2	1145.61	-154.427	692.813	526.304	-192.78	751.554	139.582	-218.433	884.655	73.9862	326.649	536.73	805.103	299.891	593.308	1066.1	198.76	585.4	488.47	172.061	426.576	103.509	208.807	530.208	48.5815
1239	0	-170.97	540.396	920.094	-93.9279	479.789	1145.13	-154.716	693.377	524.315	-192.807	753.268	137.996	-218.319	886.398	72.5491	325.825	538.735	805.271	299.006	595.526	1066.16	198.066	586.652	488.134	171.988	426.615	103.528	208.69	530.141	48.4789
1240	0	-170.97	540.396	920.094	-95.4012	482.596	1144.64	-154.74	693.429	522.325	-192.835	754.913	136.42	-218.366	888.139	70.998	324.933	540.899	805.27	297.565	597.793	1066.2	197.649	587.966	487.737	171.904	426.689	103.551	208.831	530.095	48.579
1241	0	-170.97	540.396	920.094	-96.7925	485.684	1143.57	-154.532	692.792	520.349	-192.895	756.082	134.834	-218.06	889.017	69.1897	323.809	542.885	805.277	296.392	600.208	1066.16	197.117	589.315	487.32	171.81	426.73	103.598	208.794	530.118	48.599
1242	0	-180.678	575.919	907.431	-98.2638	488.293	1143.01	-154.228	692.313	518.494	-192.923	756.812	133.153	-218.548	890.89	67.5624	322.696	544.884	805.268	295.15	602.597	1066.14	196.579	590.634	487.02	171.764	426.818	103.603	208.827	530.093	48.6082
1243	0	-180.678	575.919	907.431	-99.8616	491	1142.47	-154.357	692.519	516.559	-192.855	758.356	131.421	-218.661	891.918	65.5546	321.46	546.788	805.25	293.709	605.085	1066.09	195.963	591.981	486.665	171.66	426.869	103.684	208.877	530.016	48.6282
1244	0	-180.678	575.919	907.431	-101.963	494.711	1141.64	-154.64	692.897	514.618	-192.537	759.527	129.521	-218.926	892.361	63.4175	320.262	548.779	805.194	292.251	607.605	1066.07	195.306	593.464	486.303	171.61	426.886	103.735	208.817	530.053	48.6195
1245	0	-180.678	575.919	907.431	-103.577	498.527	1140.68	-155.109	693.664	512.958	-192.563	760.077	127.783	-218.939	892.083	61.0254	319.092	550.558	805.24	290.755	610.248	1065.97	194.614	594.928	485.956	171.562	427.02	103.781	208.672	530.113	48.5318
1246	0	-180.678	575.919	907.431	-105.433	502.066	1139.67	-155.357	693.77	511.072	-192.467	759.752	126.013	-219.218	891.949	58.4439	317.766	552.462	805.207	289.035	613.025	1065.87	194.199	596.329	485.603	171.379	427.13	103.813	208.853	530.108	48.67
1247	0	-180.678	575.919	907.431	-107.212	505.233	1138.76	-155.735	694.132	509.116	-192.318	759.592	124.051	-219.778	892.051	55.7627	316.244	554.435	805.019	287.286	615.854	1065.82	193.554	597.941	485.226	171.522	427.072	103.976	208.674	530.232	48.5812
1248	0	-180.678	575.919	907.431	-108.987	508.325	1138.02	-156.306	695.129	507.254	-192.163	759.597	122.069	-220.023	891.239	52.6499	314.833	556.257	805.139	285.691	618.857	1065.64	193.033	599.531	484.842	171.461	427.137	104.06	208.86	530.181	48.6671
1249	0	-180.678	575.919	907.431	-110.879	511.702	1136.9	-156.944	696.172	505.583	-192.046	759.598	120.023	-220.208	890.005	49.3332	313.273	558.087	805.085	284.118	621.97	1065.55	192.367	601.131	484.405	171.404	427.169	104.194	208.844	530.191	48.6412
1250	0	-180.678	575.919	907.431	-112.975	514.968	1136.05	-157.347	696.747	503.658	-192.116	758.901	117.958	-220.266	888.385	45.7183	311.543	560.243	804.896	282.117	625.066	1065.33	191.746	602.674	483.91	171.223	427.296	104.187	208.857	530.196	48.6431
1251	0	-180.678	575.919	907.431	-115.141	518.364	1134.96	-158.355	697.85	501.635	-192.265	757.528	116.004	-220.404	886.809	41.8859	309.986	562.26	804.911	280.046	628.311	1065.1	191.038	604.289	483.473	171.272	427.297	104.346	208.717	530.25	48.5722
1252	0	-193.309	602.932	893.72	-117.159	521.995	1133.72	-159.024	698.567	499.637	-192.363	756.591	113.827	-220.255	884.742	38.0655	308.242	564.254	804.792	278.03	631.589	1065.03	190.338	605.994	482.976	171.165	427.356	104.444	208.871	530.205	48.6433
1253	0	-193.309	602.932	893.72	-119.209	524.937	1132.83	-159.84	699.549	497.698	-192.732	755.107	111.712	-219.896	882.242	35.2434	306.39	566.346	804.76	276.102	635.12	1064.7	189.54	607.68	482.452	171.043	427.459	104.552	208.89	530.224	48.6324
1254	0	-193.309	602.932	893.72	-121.295	527.942	1131.84	-160.785	701.107	496.117	-192.255	754.218	109.557	-219.459	882.332	35.8781	304.419	568.511	804.705	274.032	638.682	1064.44	188.846	609.563	481.94	170.981	427.516	104.681	208.89	530.218	48.6424
1255	0	-193.309	602.932	893.72	-123.467	531.071	1130.84	-161.411	701.605	494.004	-191.946	753.966	107.7	-218.781	882.968	36.3534	302.434	570.629	804.791	271.774	642.339	1064.1	187.903	611.264	481.424	170.829	427.612	104.787	208.925	530.191	48.6303
1256	0	-193.309	602.932	893.72	-125.877	534.891	1129.69	-162.215	702.583	491.945	-192.394	754.394	106.929	-217.056	883.451	36.3623	300.255	572.993	804.601	269.646	645.991	1063.75	186.947	613.102	480.874	170.743	427.666	104.935	209.305	529.742	48.6247
1257	0	-193.309	602.932	893.72	-128.482	538.787	1128.69	-162.69	703.382	489.82	-192.117	755.881	106.275	-216.019	884.424	36.677	298.22	575.528	804.47	267.35	649.756	1063.39	186.079	615.002	480.255	170.622	427.756	105.082	208.897	530.345	48.8002
1258	0	-193.309	602.932	893.72	-131.064	542.892	1127.9	-162.763	704.115	488.171	-190.589	757.709	105.754	-213.942	883.114	36.812	296.125	578.072	804.438	264.95	653.523	1063.04	184.913	616.84	479.765	170.497	427.82	105.25	208.857	530.393	48.8042
1259	0	-193.309	602.932	893.72	-133.772	547.014	1127.22	-162.256	705.108	486.909	-187.929	758.027	105.557	-212.794	882.025	37.035	294.061	580.931	804.264	262.649	657.281	1062.64	183.527	618.72	479.239	170.405	427.916	105.434	208.886	530.362	48.8333
1260	0	-193.309	602.932	893.72	-136.354	551.162	1126.95	-161.154	706.757	485.845	-184.22	758.109	105.644	-211.894	882.097	37.6206	291.846	583.762	804.193	260.224	661.131	1062.19	182.272	620.454	478.87	170.216	428.03	105.652	208.914	530.166	48.737
1261	0	-208.548	632.657	881.246	-139.041	555.342	1126.72	-159.53	708.82	485.196	-180.692	758.894	105.863	-211.398	883.277	38.5651	289.556	586.795	804.214	257.799	664.952	1061.92	180.799	622.029	478.526	170.004	428.128	105.916	208.926	530.216	48.8253
1262	0	-208.548	632.657	881.246	-141.548	559.292	1126.69	-157.981	711.599	484.574	-177.371	759.919	105.745	-211.559	885.584	39.5949	287.178	589.832	804.295	255.363	668.879	1061.68	179.028	623.374	478.289	169.832	428.227	106.205	208.755	530.41	48.8998
1263	0	-208.548	632.657	881.246	-144.082	562.747	1126.8	-156.335	714.71	483.859	-175.024	761.209	105.088	-211.446	886.089	39.7766	284.831	593.044	804.467	252.617	672.989	1061.53	177.356	624.629	478.198	169.565	428.318	106.535	208.654	530.401	48.938
1264	0	-208.548	632.657	881.246	-146.54	566.11	1126.84	-155.367	717.655	483.234	-173.684	762.181	104.731	-211.107	886.083	39.8693	282.169	596.355	804.744	249.913	677.181	1061.47	175.634	625.712	478.219	169.289	428.422	106.872	208.341	530.661	48.8651
1265	0	-208.548	632.657	881.246	-149.137	569.418	1126.76	-155.409	720.524	482.861	-173.068	762.883	104.546	-211.022	886.134	39.8624	279.671	599.777	805.011	247.204	681.528	1061.44	174.209	626.701	478.341	169.047	428.54	107.209	208.296	530.662	48.8587
1266	0	-208.548	632.657	881.246	-150.922	572.98	1126.78	-156.734	723.351	483.014	-173.159	763.082	104.328	-210.25	884.614	39.4811	277.088	603.288	805.318	244.411	686.048	1061.28	172.762	627.459	478.62	168.758	428.636	107.494	208.24	530.716	48.8642
1267	0	-208.548	632.657	881.246	-152.799	576.26	1127.23	-158.589	724.976	483.292	-173.756	763.164	104.141	-210.611	884.73	39.3631	274.406	606.938	805.748	241.73	690.463	1061.16	171.529	628.249	478.874	168.641	428.754	107.901	208.318	530.762	48.8719
1268	0	-208.548	632.657	881.246	-154.949	579.762	1127.98	-160.733	725.859	483.681	-174.505	763.143	104.034	-210.418	884.068	39.0286	271.733	610.727	806.231	239.201	694.972	1061.19	170.421	628.743	479.497	168.638	428.927	108.449	208.423	530.502	48.6906
1269	0	-208.548	632.657	881.246	-157.096	583.035	1129.12	-162.985	726.146	484.154	-175.25	762.843	103.978	-210.382	883.474	38.697	269.173	614.805	806.711	236.466	699.411	1061.31	169.494	629.408	480.033	168.637	429.103	108.934	208.352	530.522	48.6337
1270	0	-208.548	632.657	881.246	-159.305	586.208	1130.53	-165.232	726.252	484.615	-175.99	762.902	103.911	-210.532	883.261	38.508	266.263	618.608	807.533	233.896	703.831	1061.53	168.588	629.761	480.915	168.535	429.216	109.542	208.279	530.576	48.5711
1271	0	-208.548	632.657	881.246	-161.324	589.611	1131.73	-167.211	726.441	484.956	-176.734	762.769	103.798	-210.736	883.358	38.3757	263.389	622.656	808.253	231.255	708.387	1061.78	167.726	629.983	481.675	168.619	429.465	110.14	209.175	528.742	47.9359
1272	0	-208.548	632.657	881.246	-163.431	592.913	1132.88	-168.984	726.419	485.034	-177.38	762.47	103.823	-210.892	883.487	38.3363	260.667	626.799	808.917	228.701	713.229	1062.09	167.222	630.619	482.694	168.911	429.818	110.778	209.344	529.495	48.2993
1273	0	-231.264	662.754	882.82	-165.419	594.986	1133.44	-170.349	725.753	484.923	-177.454	762.212	103.662	-210.961	883.488	38.3102	257.909	630.985	809.461	225.922	718.423	1062.52	167.474	631.615	483.534	169.129	430.092	111.715	209.938	528.189	47.5544
1274	0	-231.264	662.754	882.82	-167.453	597.283	1133.82	-171.421	725.572	484.824	-177.634	762.052	103.605	-210.972	883.486	38.2704	255.133	635.179	810.002	223.499	723.858	1062.87	166.731	632.465	484.45	169.395	430.583	112.674	209.898	529.176	48.2448
1275	0	-231.264	662.754	882.82	-169.436	599.435	1134.01	-172.198	725.292	484.496	-177.727	761.923	103.516	-210.947	883.452	38.2957	252.403	639.336	810.274	220.639	729.316	1063.25	165.81	633.359	485.48	169.725	431.219	113.677	209.829	530.287	48.15
1276	0	-231.264	662.754	882.82	-171.592	601.435	1133.89	-172.902	725.394	484.289	-177.702	761.85	103.393	-210.942	883.433	38.3081	249.671	643.529	810.51	217.682	734.566	1063.77	164.97	634.673	486.303	170.001	431.805	114.896	209.857	530.716	48.1706
1277	0	-231.264	662.754	882.82	-173.745	603.799	1133.8	-173.611	725.969	484.11	-177.592	761.871	103.267	-210.878	883.36	38.3457	246.928	647.706	810.704	215.256	739.528	1063.97	164.009	636.318	487.184	170.273	432.665	116.073	210.069	530.849	48.1287
1278	0	-231.264	662.754	882.82	-175.761	606.434	1133.63	-174.275	726.805	483.998	-177.506	762.038	103.15	-210.875	883.446	38.3752	244.241	651.889	810.95	214.372	735.934	1063.85	163.039	638.278	487.888	170.361	433.54	117.49	210.596	530.92	48.2873
1279	0	-231.264	662.754	882.82	-177.727	608.9	1133.5	-175.068	727.988	483.879	-177.382	762.161	103.009	-210.896	883.505	38.3944	241.602	656.019	811.228	212.683	736.12	1064.05	161.918	640.583	488.446	170.501	434.483	118.925	210.652	531.28	48.3141
1280	0	-231.264	662.754	882.82	-179.497	611.105	1133.41	-175.922	729.395	483.844	-177.351	762.404	102.859	-210.914	883.535	38.4042	238.832	660.24	811.655	210.372	739.898	1064.37	161.091	643.268	489.257	170.753	435.602	120.531	210.773	531.569	48.3831
1281	0	-231.264	662.754	882.82	-181.127	613.448	1133.08	-176.83	731.103	483.855	-177.233	762.768	102.735	-210.92	883.542	38.4055	236.259	664.241	812.083	208.09	744.37	1064.79	159.905	646.323	489.636	170.975	436.793	122.286	210.961	531.73	48.4995
1282	0	-231.264	662.754	882.82	-182.895	616.095	1132.78	-177.535	732.829	483.906	-177.047	763.023	102.586	-210.892	883.63	38.4543	233.601	668.259	812.589	205.752	748.461	1065.13	158.979	650.164	489.887	171.191	438.206	124.268	211.101	531.996	48.6021
1283	0	-231.264	662.754	882.82	-184.489	619.043	1132.39	-178.198	734.869	483.819	-176.842	763.434	102.425	-210.862	883.722	38.5328	230.858	672.293	813.088	203.521	752.169	1065.26	158.267	654.533	490.203	171.483	439.87	126.471	211.24	532.43	48.7506
1284	0	-231.264	662.754	882.82	-186.008	622.026	1132.14	-178.886	737.047	483.888	-176.505	763.904	102.187	-210.645	883.925	38.786	228.314	676.286	813.604	201.41	755.644	1065.56	157.331	659.669	490.431	171.639	441.858	128.997	211.37	532.846	48.959
1285	0	-231.264	662.754	882.82	-187.503	625.288	1131.68	-179.466	739.022	483.749	-176.208	764.317	102.028	-210.666	884.172	38.92	225.815	680.063	814.25	199.079	759.589	1065.78	156.493	665.582	490.663	171.941	444.178	131.967	211.496	533.342	49.2482
1286	0	-231.264	662.754	882.82	-188.922	628.719	1131.17	-179.96	740.501	483.465	-175.929	764.533	101.882	-210.553	884.147	38.9543	223.399	684.062	814.913	196.885	763.575	1065.91	155.914	672.342	490.735	171.977	446.916	135.197	211.669	534.013	49.7198
1287	0	-231.264	662.754	882.82	-190.153	632.108	1130.74	-180.678	742.128	483.159	-175.738	764.874	101.707	-210.617	884.401	39.0864	220.958	688.039	815.592	194.82	766.867	1066.02	155.441	679.979	490.776	172.078	450.094	138.943	211.563	534.706	50.2272
1288	0	-231.264	662.754	882.82	-191.186	635.862	1130.26	-181.332	743.938	482.97	-175.595	765.182	101.477	-210.66	884.611	39.1927	218.537	691.985	816.225	192.764	770.187	1066.21	155.07	688.324	491.098	172.034	453.826	143.14	211.718	535.769	51.0594
1289	0	-231.264	662.754	882.82	-192.318	639.729	1129.95	-181.989	745.457	482.915	-175.474	765.455	101.253	-210.628	884.771	39.2181	215.591	696.608	816.964	190.508	774.162	1066.41	155.02	697.828	491.523	171.785	458.213	147.773	211.684	536.501	51.8871
1290	0	-231.264	662.754	882.82	-193.328	643.799	1129.85	-182.789	746.829	482.754	-175.315	765.604	101.104	-210.703	884.948	39.2937	213.557	700.708	817.466	188.469	776.776	1066.76	155.033	708.099	492.198	171.349	463.332	152.837	211.381	537.978	54.0587
1291	0	-231.264	662.754	882.82	-194.523	647.791	1129.73	-183.582	747.771	482.73	-175.39	765.831	100.852	-210.8	885.094	39.3159	211.578	704.687	818.034	186.618	780.272	1066.78	155.238	719.087	493.012	170.515	469.425	158.536	211.874	539.906	56.3523
1292	0	-231.264	662.754	882.82	-195.765	652.07	1129.65	-184.68	748.956	482.594	-175.478	765.967	100.766	-210.84	885.246	39.3145	209.54	708.653	818.51	184.631	783.421	1067.03	155.656	730.898	494.406	169.545	476.346	164.697	210.916	541.809	59.3388
1293	0	-231.264	662.754	882.82	-197.061	655.267	1129.64	-185.311	749.303	482.349	-175.498	766.123	100.604	-210.885	885.295	39.3069	207.679	712.623	818.81	182.829	786.258	1067.26	156.445	743.182	496.248	168.056	484.135	171.491	210.382	544.465	63.0271
1294	0	-265.942	727.004	880.061	-198.429	658.206	1129.38	-186.166	749.66	482.02	-175.626	766.133	100.483	-210.968	885.42	39.3243	205.961	716.519	819.033	181.004	789	1067.24	157.933	754.232	498.67	166.394	493.004	178.572	209.109	547.428	67.7504
1295	0	-265.942	727.004	880.061	-199.819	661.443	1129.13	-187.217	750.314	481.829	-175.736	766.143	100.391	-210.972	885.44	39.3303	204.278	720.298	819.044	179.664	790.904	1067.1	159.063	766.581	501.017	164.562	502.285	185.694	207.799	551.148	73.2954
1296	0	-265.942	727.004	880.061	-200.923	664.35	1128.92	-187.957	750.149	481.419	-175.806	766.185	100.231	-211.033	885.518	39.3365	202.608	723.908	818.978	178.112	793.818	1066.95	160.418	778.404	503.724	162.163	511.764	193.076	206.2	555.735	79.6556
1297	0	-265.942	727.004	880.061	-202.065	667.122	1128.61	-188.925	750.244	481.214	-175.932	766.163	100.074	-211.088	885.454	39.3226	201.238	727.365	818.897	176.668	796.284	1066.68	162.068	789.719	506.638	159.476	521.089	199.777	203.885	561.927	86.3658
1298	0	-265.942	727.004	880.061	-203.066	668.979	1128.36	-189.87	750.475	480.983	-176.053	766.25	99.9028	-211.118	885.496	39.3233	199.929	730.813	818.653	175.49	798.254	1066.27	163.454	800.437	509.926	156.449	530.773	206.245	199.178	568.931	91.9401
1299	0	-265.942	727.004	880.061	-204.086	670.656	1128	-190.589	750.54	480.801	-176.183	766.26	99.7615	-211.15	885.56	39.3123	198.533	733.956	818.314	174.5	799.753	1065.63	165.162	810.714	513.266	152.986	539.495	212.601	198.385	577.846	96.5471
1300	0	-265.942	727.004	880.061	-205.046	672.369	1127.45	-191.455	750.76	480.625	-176.313	766.288	99.6476	-211.203	885.616	39.3111	197.166	736.957	817.949	173.456	800.89	1064.95	166.495	820.277	516.924	149.563	549.147	217.235	197.214	587.699	101.511
1301	0	-265.942	727.004	880.061	-205.901	673.756	1127.09	-192.225	750.84	480.465	-176.421	766.33	99.5816	-211.216	885.629	39.2746	196.252	739.773	817.738	172.717	803.191	1063.93	168.617	829.654	520.524	146.785	560.993	219.634	194.924	596.821	104.994
1302	0	-265.942	727.004	880.061	-206.739	674.732	1126.9	-192.821	751.374	480.403	-176.515	766.385	99.5342	-211.259	885.519	39.2552	195.094	742.542	817.18	172.44	803.852	1063.08	169.773	838.044	524.154	144.044	574.111	220.561	192.358	611.114	106.656
1303	0	-265.942	727.004	880.061	-207.439	675.511	1126.79	-193.423	752.066	480.452	-176.599	766.336	99.509	-211.256	885.605	39.2516	194.029	744.916	816.913	172.121	805.177	1062.24	171.231	846.443	527.798	142.001	588.344	220.076	189.453	627.535	106.844
1304	0	-265.942	727.004	880.061	-208.087	676.337	1126.64	-193.908	752.798	480.419	-176.702	766.275	99.5387	-211.305	885.624	39.2374	193.226	747.034	816.99	171.885	806.914	1061.3	172.548	854.62	531.416	140.064	603.083	218.412	186.983	645.047	105.377
1305	0	-265.942	727.004	880.061	-208.608	677.101	1126.48	-194.213	753.289	480.447	-176.734	766.344	99.4523	-211.32	885.692	39.2582	194.045	748.29	818.246	171.807	808.54	1060.57	173.862	862.4	534.639	138.479	618.658	215.708	184.397	664.466	103.215
1306	0	-265.942	727.004	880.061	-209.055	678.256	1126.37	-194.412	753.518	480.41	-176.652	767.3	99.2695	-211.326	885.622	39.2482	195.094	745.404	820.138	171.938	810.081	1060.04	175.179	870.219	537.951	137.41	635.177	211.686	182.024	687.656	100.542
1307	0	-265.942	727.004	880.061	-209.261	679.454	1126.3	-194.555	753.934	480.437	-176.728	767.415	99.2407	-211.328	885.664	39.1962	196.796	743.632	820.782	172.136	812.259	1059.46	176.256	877.604	540.818	136.527	652.477	206.688	180.208	709.723	97.1747
1308	0	-265.942	727.004	880.061	-209.376	680.631	1126.23	-194.706	754.359	480.517	-176.815	766.384	99.4591	-211.338	885.643	39.2146	198.889	743.425	820.328	172.619	814.242	1059	177.342	884.423	543.539	136.582	670.576	201.067	179.338	732.22	93.2695
1309	0	-265.942	727.004	880.061	-209.289	682.158	1126.23	-194.772	754.734	480.515	-176.847	766.251	99.5194	-211.347	885.673	39.2356	201.29	745.129	819.23	172.908	816.036	1058.69	178.133	890.924	546.111	136.938	689.094	194.771	179.34	754.901	89.4759
1310	0	-265.942	727.004	880.061	-209.273	684.397	1125.96	-194.683	755.121	480.468	-176.819	766.23	99.5379	-211.336	885.642	39.2164	202.986	747.443	818.534	173.401	818.213	1058.16	179.065	896.827	548.173	138.108	707.857	188.301	179.362	779.004	85.4397
1311	0	-265.942	727.004	880.061	-209.009	686.288	1125.74	-194.509	755.523	480.406	-176.837	766.224	99.5322	-211.37	885.684	39.2211	204.505	752.068	817.931	174.104	820.466	1057.75	179.779	902.26	549.932	139.694	727.151	181.505	180.072	803.501	81.6357
1312	0	-265.942	727.004	880.061	-208.384	687.87	1125.43	-194.289	756.282	480.416	-176.823	766.064	99.5596	-211.335	885.629	39.2328	205.444	751.935	817.845	174.764	822.783	1057.41	180.324	906.983	551.232	141.598	747.034	174.565	181.35	828.042	78.4252
1313	0	-265.942	727.004	880.061	-207.318	689.426	1125.23	-193.972	756.989	480.389	-176.773	766.021	99.5774	-211.333	885.605	39.2592	206.012	751.399	817.987	175.654	825.268	1057.01	180.025	911.699	552.236	144.219	766.79	167.833	182.89	853.917	75.3746
1314	0	-265.942	727.004	880.061	-206.465	691.347	1125.06	-193.708	757.79	480.396	-176.678	766.199	99.5916	-211.352	885.562	39.2351	206.42	751.03	818.021	176.615	827.625	1056.55	179.78	915.801	552.853	147.387	786.489	161.396	185.718	876.972	73.0675
1315	0	-265.942	727.004	880.061	-205.441	693.504	1124.9	-193.218	758.806	480.473	-176.64	766.229	99.6667	-211.33	885.596	39.257	206.712	750.808	818.025	177.755	830.111	1056.1	179.375	919.647	553.01	150.87	805.86	155.425	188.661	900.599	71.1595
1316	0	-265.942	727.004	880.061	-204.537	696.078	1124.78	-192.649	759.795	480.524	-176.556	766.167	99.7318	-211.301	885.559	39.2559	206.884	750.691	818.102	178.607	832.821	1055.76	179.172	923.203	552.846	154.617	824.947	149.713	191.99	923.518	69.6008
1317	0	-265.942	727.004	880.061	-203.245	698.47	1124.78	-192.025	760.781	480.545	-176.486	766.253	99.8169	-211.299	885.555	39.2531	206.846	750.767	818.113	179.76	835.836	1055.28	178.457	926.566	552.273	158.667	843.322	144.429	195.841	945.547	68.7241
1318	0	-265.942	727.004	880.061	-201.562	700.265	1124.59	-191.294	761.81	480.63	-176.325	766.217	99.8624	-211.295	885.556	39.2528	206.763	751.093	818.197	180.982	838.892	1054.92	177.379	929.825	551.32	162.59	860.875	139.703	199.386	965.985	68.2503
1319	0	-265.942	727.004	880.061	-200.352	702.751	1124.69	-190.463	762.911	480.715	-176.165	766.183	99.9504	-211.266	885.511	39.2531	206.412	751.568	818.353	182.205	842.148	1054.49	176.618	932.558	550.125	166.67	877.292	135.628	203.479	984.938	68.4518
1320	0	-265.942	727.004	880.061	-199.058	705.532	1124.85	-189.659	764.123	480.865	-176.016	766.174	100.041	-211.287	885.5	39.2633	206.096	752.455	818.444	183.583	845.617	1053.93	175.874	935.279	548.573	170.553	892.214	131.823	207.321	1002.31	69.4112
1321	0	-265.942	727.004	880.061	-197.41	707.697	1124.95	-188.734	765.632	481.092	-175.827	766.243	100.19	-211.229	885.442	39.2703	206.681	753.412	818.61	185.142	849.499	1053.54	175.257	937.612	546.849	174.052	905.426	128.477	210.526	1017.44	69.1247
1322	0	-265.942	727.004	880.061	-195.928	710.05	1125.16	-187.616	766.833	481.333	-175.661	766.208	100.302	-211.213	885.446	39.2843	207.763	754.695	818.862	186.638	853.546	1053.05	174.72	939.682	544.985	177.092	917.268	125.342	213.812	1030.64	69.1167
1323	0	-263.595	781.702	877.944	-193.779	711.481	1125.48	-186.581	768.035	481.488	-175.348	766.294	100.411	-211.179	885.4	39.2797	209.099	756.626	819.143	188.167	857.848	1052.63	174.265	941.583	542.727	180.28	926.837	122.048	216.847	1042.16	68.9361
1324	0	-263.595	781.702	877.944	-191.613	712.837	1125.71	-185.275	769.554	481.855	-175.055	766.511	100.575	-211.153	885.324	39.2664	210.389	759.284	819.419	190.044	862.457	1052.24	174.011	943.238	540.359	182.766	934.673	118.786	219.293	1051.46	68.0525
1325	0	-263.595	781.702	877.944	-189.513	714.761	1126.09	-183.925	771.06	482.231	-174.702	766.465	100.698	-211.181	885.258	39.2649	211.548	762.898	819.615	191.835	867.306	1052.12	174.011	944.046	537.399	184.413	941.014	115.121	220.475	1058.28	66.4808
1326	0	-263.595	781.702	877.944	-187.712	717.275	1126.59	-182.703	773.05	482.555	-174.403	766.369	100.849	-211.084	885.132	39.2493	213.077	767.414	819.391	193.722	872.694	1051.93	174.195	944.195	534.22	184.73	945.97	112.753	221.383	1062.48	64.1994
1327	0	-263.595	781.702	877.944	-185.646	719.42	1127.28	-181.169	774.608	483.004	-174.072	766.351	101.083	-211.04	885.034	39.2299	214.764	772.633	819.6	195.662	878.322	1051.85	174.34	943.902	530.767	184.275	948.296	110.181	222.601	1064.43	59.6262
1328	0	-263.595	781.702	877.944	-182.954	720.738	1127.89	-179.75	776.521	483.364	-173.884	766.417	101.41	-210.997	884.99	39.2391	215.77	778.967	819.199	197.723	884.146	1051.82	173.555	943.69	527.623	182.378	948.26	108.429	222.246	1065.44	55.9965
1329	0	-263.595	781.702	877.944	-180.203	722.5	1128.59	-178.049	778.68	483.984	-173.633	766.47	101.843	-210.938	884.894	39.2259	217.086	786.056	818.683	199.81	890.219	1051.92	172.785	944.856	525.768	181.587	949.799	108.653	219.691	1064.61	56.1659
1330	0	-263.595	781.702	877.944	-177.6	724.406	1129.46	-176.212	780.684	484.472	-173.383	766.357	102.315	-210.863	884.78	39.2487	218.865	793.877	818.534	202.114	896.559	1052.08	172.446	947.546	526.105	181.587	951.406	108.698	218.273	1064.56	56.07
1331	0	-263.595	781.702	877.944	-175.075	727.146	1130.32	-174.263	783.435	485.179	-172.975	766.145	102.715	-210.796	884.623	39.2237	219.331	802.957	818.094	204.62	902.92	1052.19	173.26	951.578	527.922	181.974	951.547	109.099	218.832	1064.81	54.8001
1332	0	-263.595	781.702	877.944	-172.389	729.481	1131.54	-172.343	786.29	485.794	-172.614	766.359	103.308	-210.721	884.462	39.1669	221.098	812.333	817.768	207.273	909.226	1052.35	173.859	955.68	529.225	182.355	952.871	109.292	219.688	1065.19	53.7134
1333	0	-263.595	781.702	877.944	-169.861	732.67	1132.56	-170.45	788.856	486.212	-172.537	766.719	103.749	-210.591	884.237	39.1284	223.418	821.656	818.126	210.091	915.781	1052.53	174.451	959.624	529.744	182.905	954.474	109.089	219.754	1065.82	53.808
1334	0	-263.595	781.702	877.944	-167.065	735.743	1133.49	-168.566	791.747	486.738	-172.574	767.281	104.178	-210.695	883.969	38.9259	226.863	829.158	819.742	212.777	922.154	1053.09	175.574	963.247	529.605	182.739	954.923	109.022	219.424	1066.1	53.7294
1335	0	-263.595	781.702	877.944	-163.814	737.932	1134.13	-166.571	794.095	487.234	-172.339	767.526	104.648	-210.626	883.837	38.901	232.135	837.981	819.929	215.211	928.416	1054.09	176.822	966.296	529.084	182.918	955.042	108.843	218.847	1065.71	53.8244
1336	0	-263.595	781.702	877.944	-160.661	740.62	1134.74	-164.835	796.664	487.804	-172.366	767.857	105.245	-210.618	883.826	38.9004	237.139	848.392	819.747	217.72	934.745	1055.44	178.018	968.774	528.484	183.066	955.778	108.625	219.002	1066.19	53.6346
1337	0	-263.595	781.702	877.944	-157.61	743.294	1135.45	-163.027	798.884	488.412	-172.318	768.009	105.959	-210.63	883.863	38.9448	241.485	859.356	819.692	220.044	940.476	1056.29	179.571	970.871	528.044	183.151	956.283	108.442	219.077	1066.68	53.4364
1338	0	-263.595	781.702	877.944	-154.408	745.973	1135.96	-161.411	801.284	489.14	-172.19	768.26	106.784	-210.599	883.828	38.9354	245.933	870.579	819.869	222.229	945.47	1057.52	180.977	972.758	527.576	183.238	956.669	108.219	219.04	1066.84	53.2968
1339	0	-263.595	781.702	877.944	-151.341	748.989	1136.6	-159.74	803.926	490.019	-172.093	768.48	107.43	-211.474	885.497	39.2449	249.512	881.732	819.955	224.475	950.042	1058.68	182.605	974.556	527.153	183.356	957.088	108.085	219.086	1067.14	53.361
1340	0	-263.595	781.702	877.944	-148.217	751.797	1137.34	-158.004	806.257	490.872	-172.16	768.829	108.495	-212.331	887.129	39.5967	253.243	893.007	820.431	225.965	953.442	1059.78	184.157	976.499	526.872	183.276	957.625	107.89	219.059	1067.43	53.37
1341	0	-263.595	781.702	877.944	-145.165	754.859	1137.92	-156.4	808.53	491.586	-172.179	769.115	109.51	-212.545	887.483	39.4205	256.539	904.073	821.04	228.625	957.509	1060.67	185.855	978.449	526.548	183.445	957.545	107.811	219.066	1067.1	52.7992
1342	0	-263.595	781.702	877.944	-142.042	757.936	1138.68	-154.941	811.029	492.515	-172.254	769.495	110.437	-212.574	887.47	39.3599	259.679	914.675	822.026	232.11	962.092	1061.38	187.178	980.148	526.229	183.488	957.781	107.625	219.122	1067.36	52.6685
1343	0	-263.595	781.702	877.944	-138.939	760.446	1139.69	-153.652	813.757	493.525	-172.451	769.957	111.909	-212.58	887.509	39.319	262.568	924.75	823.39	235	965.687	1062	188.652	981.738	525.947	183.553	958.07	107.418	219.085	1067.22	52.4902
1344	0	-263.595	781.702	877.944	-135.971	763.222	1140.64	-152.292	815.677	494.603	-172.56	770.456	113.067	-212.633	887.488	39.2769	267.282	933.44	825.366	237.444	968.484	1062.66	190.21	983.54	525.744	183.657	958.214	107.257	219.008	1067.45	52.7109
1345	0	-263.595	781.702	877.944	-133.187	766.442	1141.75	-151.256	818.508	495.996	-172.707	771.344	114.338	-212.662	887.604	39.2377	271.372	941.494	827.257	240.218	971.621	1063.45	192.007	985.252	525.657	183.795	958.359	107.207	218.975	1067.19	52.7097
1346	0	-263.595	781.702	877.944	-130.456	769.397	1143.07	-150.108	821.144	497.145	-172.842	771.865	115.904	-212.997	887.675	39.2045	275.304	949.01	828.872	243.273	975.013	1064.18	193.463	986.837	525.65	183.933	958.451	107.147	218.94	1068.03	52.8485
1347	0	-199.503	843.378	898.375	-127.781	771.979	1144.43	-149.362	824.304	498.664	-172.943	772.682	117.445	-213.096	887.742	39.0983	278.827	956.423	830.246	246.599	978.49	1064.89	194.869	988.102	525.551	183.894	958.548	107.138	219.006	1067.71	52.8716
1348	0	-199.503	843.378	898.375	-125.138	774.664	1145.92	-148.267	826.739	499.973	-173.208	773.304	119.037	-212.94	887.319	38.891	283.645	962.087	831.513	249.753	981.973	1065.51	196.093	989.145	525.426	184.033	958.564	107.011	218.941	1067.62	52.9174
1349	0	-199.503	843.378	898.375	-122.685	777.081	1147.49	-147.548	829.527	501.527	-173.395	774.391	120.701	-212.908	887.421	38.6418	288.76	966.826	832.668	252.786	985.07	1066.26	197.296	989.711	525.271	184.012	958.651	106.914	218.902	1067.65	52.9179
1350	0	-199.503	843.378	898.375	-120.396	779.688	1149.19	-146.678	832.169	503.073	-173.558	775.548	122.222	-213.081	887.457	38.4669	294.174	970.827	833.737	255.617	987.948	1066.91	198.522	990.164	525.186	184.117	958.617	106.775	218.887	1067.07	52.6796
1351	0	-199.503	843.378	898.375	-118.254	782.027	1150.82	-146.063	835.03	504.599	-173.757	776.604	123.934	-213.548	887.915	38.4144	299.524	974.156	834.661	258.379	990.645	1067.52	199.698	990.617	525.088	184.008	958.804	106.685	218.917	1067.39	52.7282
1352	0	-199.503	843.378	898.375	-116.143	784.312	1152.58	-145.832	838.83	506.345	-173.733	777.815	125.513	-213.788	887.898	38.3304	304.661	976.629	835.468	261.113	993.107	1068.01	200.757	990.004	525.062	184.081	958.719	106.618	218.886	1067.56	52.7634
1353	0	-186.522	858.556	908.581	-114.323	786.862	1154.26	-145.317	842.055	507.801	-173.578	779.077	127.325	-213.958	887.885	38.3675	309.77	978.633	836.076	263.61	995.37	1068.56	202	990.185	525.098	184.237	958.634	106.556	218.876	1067.53	52.7659
1354	0	-186.522	858.556	908.581	-112.392	788.753	1156.09	-144.986	845.665	509.675	-173.336	780.532	129.118	-214.041	887.783	38.3072	314.791	980.126	836.684	266.27	997.974	1069.21	203.07	990.13	525.189	184.262	958.612	106.494	218.826	1067.33	52.7015
1355	0	-186.522	858.556	908.581	-110.782	791.132	1157.83	-144.575	848.952	511.146	-173.373	781.771	130.721	-214.149	887.89	38.3776	319.73	980.745	837.135	268.674	1000.37	1069.93	205.031	990.104	525.224	184.332	958.649	106.417	218.894	1067.41	52.7575
1356	0	-186.522	858.556	908.581	-109.152	793.662	1159.63	-144.055	852.415	512.643	-173.007	782.571	132.726	-214.142	887.836	38.3562	324.233	981.054	837.431	270.578	1002.25	1070.49	206.313	990.112	525.443	184.437	958.603	106.381	218.866	1067.07	52.6571
1357	0	-186.522	858.556	908.581	-107.662	796.057	1161.49	-144.069	856.626	514.324	-172.693	784.018	134.556	-213.859	887.767	38.1684	328.334	980.986	837.727	272.904	1004.77	1071.36	206.955	989.689	525.49	184.381	958.723	106.276	218.824	1067.67	52.8999
1358	0	-186.522	858.556	908.581	-106.159	798.228	1163.28	-144.162	861.261	515.897	-172.523	785.142	136.24	-213.675	888.009	38.1663	332.204	980.699	838.074	274.833	1006.94	1072.14	207.66	989.386	525.558	184.495	958.676	106.193	218.835	1067.7	52.8905
1359	0	-186.522	858.556	908.581	-104.796	800.493	1165.04	-144.035	865.079	517.236	-171.867	787.106	138.004	-213.582	888.007	38.2145	335.268	980.395	838.303	276.8	1009.19	1072.9	209.041	989.159	525.633	184.495	958.699	106.099	218.911	1066.98	52.6067
1360	0	-186.522	858.556	908.581	-103.455	802.576	1166.81	-144.796	870.491	518.758	-171.487	788.838	139.754	-213.41	888.176	38.5136	338.543	979.204	838.575	278.252	1011	1073.34	209.98	989.019	525.745	184.379	958.906	105.972	218.92	1067.75	52.8379
1361	0	-186.522	858.556	908.581	-102.277	804.979	1168.47	-144.697	874.637	520.21	-170.992	790.145	141.543	-213.224	888.635	39.2248	341.722	978.13	838.495	280.283	1013.62	1074.09	211.041	988.904	525.814	184.582	958.629	106.037	218.875	1067.18	52.6143
1362	0	-186.522	858.556	908.581	-100.958	807.017	1170.21	-145.359	880.033	521.71	-170.336	791.883	143.413	-213.085	888.406	39.6312	344.089	977.013	838.556	281.893	1015.64	1074.58	211.671	988.798	525.834	184.609	958.671	105.966	218.867	1067.17	52.6014
1363	0	-186.522	858.556	908.581	-99.8586	809.185	1171.77	-145.756	885.239	523.213	-169.983	793.648	145.221	-212.566	887.86	40.101	346.004	975.934	838.483	283.115	1017.48	1074.93	212.61	988.854	525.917	184.575	958.805	105.848	218.874	1067.16	52.5833
1364	0	-186.522	858.556	908.581	-98.8141	811.277	1173.32	-146.213	890.373	524.599	-169.507	795.68	147.09	-212.285	889.532	40.6501	347.564	974.831	838.361	284.474	1019.52	1075.28	213.482	988.973	525.935	184.68	958.568	105.941	218.884	1067.13	52.5501
1365	0	-186.522	858.556	908.581	-97.7516	813.229	1174.67	-146.675	895.752	525.786	-169.21	797.954	149.039	-212.433	890.041	41.4905	349.233	973.694	838.115	285.825	1021.52	1075.52	214.189	989.267	525.94	184.647	958.784	105.753	218.855	1067.73	52.7317
1366	0	-186.522	858.556	908.581	-96.6742	815.18	1176.18	-146.998	900.957	527.187	-169.082	800.097	150.494	-212.984	890.61	42.1853	349.872	972.857	838.026	287.178	1023.54	1075.66	214.919	989.565	525.9	184.726	958.473	105.913	218.854	1067.86	52.7847
1367	0	-186.522	858.556	908.581	-95.8282	817.359	1177.34	-147.528	906.126	528.504	-169.066	802.757	152.31	-213.253	892.022	42.8657	350.389	972.118	837.778	288.482	1025.63	1075.8	215.437	989.853	525.834	184.71	958.493	105.846	218.882	1067.08	52.5034
1368	0	-186.522	858.556	908.581	-94.8765	819.582	1178.63	-148.035	911.421	529.776	-169.487	805.886	153.716	-213.473	893.637	43.5142	351.487	969.846	837.733	289.536	1027.41	1076.05	216.176	990.328	525.742	184.762	958.439	105.867	218.889	1067.06	52.5128
1369	0	-186.522	858.556	908.581	-93.94	821.726	1179.66	-148.429	916.499	531.003	-170.085	809.38	155.001	-214.663	896.552	44.3072	351.543	969.165	837.542	290.885	1029.48	1076.07	216.774	990.913	525.669	184.757	958.435	105.81	218.846	1067.7	52.6976
1370	0	-186.522	858.556	908.581	-92.9188	823.696	1180.77	-148.952	921.235	532.168	-170.909	813.988	156.199	-215.643	900.197	44.8865	351.44	968.334	837.226	291.77	1031.09	1076.2	217.062	991.51	525.556	184.746	958.476	105.806	218.842	1067.52	52.6262
1371	0	-165.738	898.392	936.977	-92.1096	825.815	1181.55	-149.589	925.806	533.235	-172.174	818.629	157.021	-216.937	904.839	45.6048	350.324	965.53	836.846	293.293	1033.18	1076.12	217.802	992.42	525.478	184.773	958.468	105.766	218.885	1067.16	52.521
1372	0	-165.738	898.392	936.977	-91.347	828.274	1182.38	-150.157	930.126	534.27	-173.734	824.188	157.612	-218.502	910.413	46.1287	349.625	964.607	836.109	294.528	1034.92	1076.1	218.592	993.257	525.318	184.641	958.765	105.622	218.9	1067.18	52.52
1373	0	-164.306	902.916	938.711	-90.519	830.241	1183.16	-150.739	934.444	535.317	-175.633	829.937	158.116	-220.33	917.124	46.7562	348.527	965.296	835.948	295.615	1036.44	1075.93	218.995	994.221	525.095	184.698	958.742	105.694	218.919	1067.15	52.525
1374	0	-164.306	902.916	938.711	-89.7108	832.391	1183.73	-151.417	938.536	536.26	-178.085	836.488	158.354	-222.213	924.795	46.9285	347.397	965.107	835.656	296.724	1037.88	1076.11	219.545	995.355	524.882	184.595	958.923	105.627	218.868	1067.75	52.6998
1375	0	-164.306	902.916	938.711	-88.8476	834.536	1184.39	-152.018	942.314	537.087	-180.747	844.014	158.233	-224.317	933.362	47.1516	346.289	965.171	835.266	297.895	1039.21	1075.97	219.472	996.44	524.636	184.528	959.051	105.577	218.847	1067.83	52.7215
1376	0	-164.306	902.916	938.711	-88.1933	837.187	1184.8	-152.548	945.933	537.735	-183.603	852.72	157.884	-226.158	943.095	47.1582	344.846	964.729	834.887	299.087	1040.58	1076.04	220.009	997.24	524.293	184.564	958.96	105.667	218.844	1067.73	52.7007
1377	0	-164.306	902.916	938.711	-87.3672	839.088	1185.2	-153.118	949.735	538.469	-186.842	861.197	157.647	-228.021	953.405	47.319	343.71	965.009	834.409	300.113	1041.62	1075.82	220.364	999.259	524.235	184.527	959.024	105.679	218.891	1067.15	52.5058
1378	0	-164.306	902.916	938.711	-86.7481	841.103	1185.59	-153.677	953.713	539.159	-189.997	870.379	157.384	-229.785	964.892	47.9323	342.4	964.7	833.981	301.353	1042.96	1075.83	220.431	1000.22	523.97	184.446	959.088	105.701	218.871	1067.71	52.7206
1379	0	-164.306	902.916	938.711	-86.1455	843.245	1185.73	-154.203	957.513	539.74	-193.183	880.203	157.299	-231.034	976.224	48.8923	340.999	964.698	833.468	302.041	1043.68	1075.61	220.529	1001.5	523.677	184.33	959.296	105.618	218.897	1067.21	52.5711
1380	0	-164.306	902.916	938.711	-85.5096	845.469	1186.14	-154.768	961.672	540.482	-196.135	889.849	157.157	-233.153	988.834	50.1881	340.195	964.714	833.193	303.362	1045.09	1075.49	220.711	1003.11	523.483	184.358	959.148	105.71	218.892	1067.11	52.58
1381	0	-164.306	902.916	938.711	-85.0362	847.72	1186.35	-155.25	965.868	541.137	-198.893	900.622	157.17	-235.09	1001.78	51.9965	339.033	964.41	832.84	304.229	1046.13	1075.48	220.798	1004.7	523.244	184.183	959.366	105.631	218.947	1067.32	52.6427
1382	0	-164.306	902.916	938.711	-84.4408	849.395	1186.66	-155.59	970.328	541.857	-201.709	911.245	157.277	-236.496	1014.84	53.9177	338.175	964.477	832.414	305.17	1047.22	1075.35	220.674	1006.22	522.871	184.159	959.142	105.719	218.952	1067.33	52.6805
1383	0	-164.306	902.916	938.711	-83.9864	851.402	1186.81	-155.993	975.13	542.6	-204.175	922.031	157.498	-238.59	1027.56	55.9117	337.451	964.465	831.998	305.833	1048.16	1075.24	220.462	1007.82	522.502	184.112	959.154	105.694	218.961	1067.25	52.7178
1384	0	-164.306	902.916	938.711	-83.5111	853.483	1187.24	-156.118	979.662	543.214	-206.644	932.979	157.889	-240.715	1040.02	58.1152	336.562	964.895	831.658	306.806	1049.47	1075.17	220.34	1009.42	522.178	183.962	959.173	105.69	218.961	1067.15	52.6905
1385	0	-164.306	902.916	938.711	-83.2748	855.4	1187.35	-156.407	984.982	544.02	-208.902	943.252	158.402	-242.547	1051.87	60.5244	334.81	969.73	831.306	307.373	1050.4	1075.01	220.173	1011.05	521.851	183.738	959.128	105.732	218.916	1066.98	52.6872
1386	0	-164.306	902.916	938.711	-83.0152	857.673	1187.58	-156.606	990.012	544.684	-210.808	953.887	158.951	-245.095	1064.25	62.8553	334.189	970.68	830.896	308.039	1051.52	1074.83	220.113	1012.9	521.458	183.561	959.19	105.771	218.886	1067.58	52.8758
1387	0	-164.306	902.916	938.711	-82.8792	859.705	1187.86	-157.023	995.375	545.507	-212.463	964.237	159.678	-247.268	1076.25	65.3505	333.86	971.354	830.646	308.867	1052.98	1074.56	219.829	1014.52	521.068	183.471	959.3	105.729	218.946	1067.25	52.7519
1388	0	-164.306	902.916	938.711	-82.6515	861.783	1187.98	-157.454	1001.07	546.276	-213.955	974.359	160.443	-249.371	1087.57	67.9652	333.571	972.224	830.367	309.436	1054.21	1074.49	219.606	1016.27	520.82	183.208	959.512	105.769	218.957	1067.25	52.7761
1389	0	-164.306	902.916	938.711	-82.4204	864.008	1188.22	-157.796	1006.75	547.124	-215.114	984.43	161.212	-251.722	1099.04	70.6141	333.511	973.283	830.032	309.65	1055.15	1074.19	219.474	1018.04	520.48	183.063	959.555	105.787	218.956	1067.31	52.7743
1390	0	-164.306	902.916	938.711	-82.2059	866.03	1188.41	-158.237	1012.66	548.126	-215.965	994.057	162.15	-253.58	1109.39	73.1059	333.567	974.459	829.751	310.665	1057.08	1074.34	219.013	1019.48	520.141	183.012	959.498	105.773	218.954	1067.35	52.8003
1391	0	-157.279	941.921	945.361	-82.0617	868.363	1188.7	-158.661	1018.98	549.158	-216.621	1003.62	163.086	-255.351	1119.57	75.5317	333.924	975.701	829.533	310.895	1058.26	1074.3	218.793	1021.24	519.846	182.896	959.627	105.765	218.987	1067.3	52.834
1392	0	-157.279	941.921	945.361	-82.1041	870.594	1188.94	-159.079	1024.9	550.187	-216.942	1013.01	164.108	-256.932	1129.25	77.958	334.327	977.147	829.35	311.144	1059.68	1074.43	218.403	1022.86	519.584	182.76	959.732	105.771	219.01	1067.25	52.8348
1393	0	-157.279	941.921	945.361	-82.1453	872.97	1189.33	-159.509	1031.05	551.294	-217.22	1021.44	165.093	-257.9	1138.23	80.1225	334.707	978.598	829.316	311.284	1060.94	1074.45	217.992	1024.56	519.293	182.668	959.767	105.776	219.008	1067.3	52.8532
1394	0	-157.279	941.921	945.361	-82.1273	875.346	1189.53	-159.994	1037.38	552.461	-217.396	1030.47	166.018	-259.046	1147.8	82.305	335.208	980.136	829.184	311.736	1062.67	1074.66	217.728	1026.27	519.05	182.581	959.887	105.818	219.009	1067.26	52.8743
1395	0	-157.279	941.921	945.361	-82.2049	877.576	1189.87	-160.388	1043.46	553.571	-217.178	1040.18	166.807	-259.312	1156.26	84.1436	335.769	981.888	829.283	311.741	1063.98	1074.87	217.333	1027.97	518.709	182.409	960.012	105.832	219.02	1067.3	52.8643
1396	0	-157.279	941.921	945.361	-82.3347	880.233	1190.3	-160.772	1049.67	554.746	-217.115	1048.53	167.973	-259.418	1164.84	85.9161	336.242	983.74	829.273	311.832	1065.37	1075.13	216.969	1029.96	518.386	182.271	960.166	105.895	218.935	1066.99	52.9707
1397	0	-157.279	941.921	945.361	-82.8608	883.124	1190.78	-161.246	1056	555.989	-217.106	1055.61	169.13	-259.217	1173.39	87.6346	336.762	985.67	829.163	311.831	1066.65	1075.39	216.664	1031.86	518.173	182.186	960.276	105.941	219.026	1067.12	52.8472
1398	0	-158.476	959.317	948.279	-82.7032	885.415	1191.18	-161.642	1062.29	557.226	-216.853	1064.88	170.004	-258.989	1182.34	89.1308	337.18	987.707	829.198	311.917	1067.98	1075.61	216.359	1033.8	517.899	182.026	960.485	106.015	219.002	1067.19	52.8476
1399	0	-158.476	959.317	948.279	-82.9892	887.794	1191.5	-162.056	1068.34	558.285	-216.609	1073.11	171.139	-257.929	1190.51	90.3983	337.34	989.778	829.01	312.29	1069.64	1075.87	216.051	1035.84	517.606	181.978	960.604	106.05	218.917	1067.08	52.9333
1400	0	-158.476	959.317	948.279	-83.4889	891.009	1191.77	-162.289	1074.17	559.365	-216.438	1078.84	172.3	-256.766	1198.72	91.5483	337.311	991.997	828.736	312.381	1070.93	1075.99	215.673	1037.88	517.266	181.875	960.786	106.149	219.025	1067.21	52.8582
1401	0	-158.476	959.317	948.279	-83.6635	893.475	1192.05	-162.651	1080.09	560.443	-216.233	1086.7	173.148	-255.339	1206.76	92.5161	337.336	994.283	828.413	312.207	1071.83	1076.06	215.28	1039.75	516.896	181.816	960.949	106.212	219.048	1067.29	52.8807
1402	0	-158.476	959.317	948.279	-83.8775	895.871	1192.3	-162.929	1086.22	561.481	-216.052	1093.47	173.958	-253.789	1214.63	93.3249	337.144	996.652	828.202	312.085	1072.78	1076.11	214.771	1041.59	516.54	181.691	961.107	106.284	219.028	1067.24	52.881
1403	0	-158.476	959.317	948.279	-84.2208	899.191	1192.29	-163.064	1091.94	562.378	-215.872	1100.58	174.603	-252.299	1222.69	94.1904	336.728	999.056	827.735	312.157	1073.94	1076.11	214.266	1043.5	516.065	181.591	961.32	106.322	219.002	1067.26	52.8692
1404	0	-158.476	959.317	948.279	-84.5375	901.74	1192.55	-163.331	1097.81	563.289	-215.338	1107.58	175.33	-250.785	1230.15	94.7926	336.34	1001.38	827.284	312.17	1074.86	1076.17	213.847	1045.33	515.7	181.491	961.498	106.37	219.017	1067.36	52.8888
1405	0	-158.476	959.317	948.279	-85.0134	905.203	1192.54	-163.411	1103.39	564.05	-215.205	1115.05	175.937	-248.93	1237.35	95.3012	335.938	1003.5	826.815	312.163	1075.85	1076.01	213.275	1047.22	515.309	181.404	961.7	106.404	218.989	1067.3	52.8734
1406	0	-158.476	959.317	948.279	-85.2554	908.042	1192.68	-163.479	1108.73	564.702	-214.699	1121.86	176.195	-247.205	1244.73	95.8101	335.382	1005.57	826.297	312.179	1076.82	1075.96	212.806	1049.07	514.9	181.502	961.659	106.317	218.953	1067.38	52.8963
1407	0	-158.476	959.317	948.279	-85.7259	911.038	1192.63	-163.593	1114.2	565.144	-214.511	1127.98	176.626	-245.47	1252.23	96.3265	334.555	1007.68	825.762	312.172	1077.86	1075.8	212.459	1051.07	514.401	181.178	962.181	106.437	219.007	1067.43	52.9942
1408	0	-158.476	959.317	948.279	-86.0536	914.202	1192.44	-163.619	1119.51	565.587	-214.426	1133.93	177.133	-244.06	1259.85	96.7399	333.683	1009.54	825.267	312.167	1078.81	1075.67	211.902	1052.96	514.027	181.027	962.448	106.449	218.959	1067.56	52.9785
1409	0	-158.476	959.317	948.279	-86.7578	917.733	1192.35	-163.591	1124.26	565.809	-213.995	1141.47	177.091	-242.092	1266.58	96.7564	332.726	1011.46	824.74	312.345	1080.15	1075.52	211.241	1054.7	513.558	180.97	962.683	106.476	218.865	1067.38	53.1726
1410	0	-158.476	959.317	948.279	-87.0736	920.641	1192.12	-163.51	1128.97	565.837	-213.541	1148.17	177.006	-240.622	1273.25	97.3241	331.452	1013.16	824.258	312.382	1081.27	1075.31	210.762	1056.53	513.108	180.867	962.912	106.474	218.915	1067.56	53.0423
1411	0	-158.476	959.317	948.279	-87.5969	924.241	1191.78	-163.381	1133.56	565.835	-213.461	1154.46	177.111	-239.803	1280.67	97.8502	330.2	1014.89	823.78	312.176	1082.3	1075.28	210.233	1058.55	512.671	180.698	963.116	106.53	218.805	1067.39	53.2524
1412	0	-158.476	959.317	948.279	-88.2402	928.104	1191.27	-163.29	1138.27	565.895	-213.088	1160.83	176.971	-238.705	1287.49	97.9421	328.633	1016.59	823.379	311.901	1083.22	1075.29	209.808	1060.43	512.243	180.536	963.25	106.561	218.804	1067.42	53.3245
1413	0	-158.476	959.317	948.279	-88.4314	930.953	1190.86	-163.009	1142.24	565.485	-212.698	1166.46	176.519	-237.69	1293.93	98.5909	327.062	1018.31	823.038	311.725	1084.45	1075.34	209.324	1062.15	511.781	180.484	963.411	106.633	218.787	1067.47	53.382
1414	0	-158.476	959.317	948.279	-88.6736	934.122	1190.32	-162.713	1146.18	565.211	-212.794	1172.4	176.549	-236.805	1300.68	98.998	325.382	1019.84	822.785	311.474	1085.61	1075.44	209.376	1064.28	511.298	180.363	963.548	106.645	218.747	1067.46	53.3975
1415	0	-166.261	1012.53	947.863	-89.1372	937.792	1189.72	-162.498	1150.35	564.83	-212.397	1178.56	176.322	-236.365	1307.03	99.5798	323.618	1021.28	822.586	311.209	1086.74	1075.58	208.943	1065.97	510.836	180.257	963.64	106.664	218.763	1067.53	53.4677
1416	0	-166.261	1012.53	947.863	-89.4507	941.08	1189.07	-162.228	1154.14	564.422	-212.202	1184.23	175.861	-236.037	1313.4	100.157	321.647	1022.67	822.453	310.893	1087.98	1075.73	208.415	1067.65	510.408	180.15	963.733	106.669	218.746	1067.51	53.4812
1417	0	-166.261	1012.53	947.863	-89.9281	944.585	1188.47	-161.797	1157.35	563.737	-212.191	1190.09	175.643	-235.628	1319.44	100.553	319.69	1024.08	822.361	310.579	1089.17	1075.92	208.002	1069.37	509.969	180.098	963.855	106.702	218.738	1067.44	53.4627
1418	0	-166.261	1012.53	947.863	-90.7309	948.622	1187.61	-161.299	1160.54	563.06	-211.55	1195.23	175.034	-235.369	1325.26	100.973	317.659	1025.45	822.28	310.264	1090.42	1076.09	207.663	1071.12	509.508	179.99	963.959	106.721	218.723	1067.45	53.5204
1419	0	-166.261	1012.53	947.863	-90.6148	951.439	1186.93	-160.965	1163.63	562.212	-211.527	1200.43	174.665	-235.462	1331.48	101.419	315.67	1026.85	822.193	309.872	1091.56	1076.28	207.383	1072.86	509.115	179.873	964.069	106.721	218.748	1067.45	53.5833
1420	0	-166.261	1012.53	947.863	-90.7999	954.385	1186.12	-160.596	1166.59	561.532	-211.299	1206.17	174.181	-235.302	1336.91	101.833	313.697	1028.33	822.158	309.449	1092.8	1076.49	207.086	1074.62	508.613	179.847	964.158	106.75	218.76	1067.44	53.5936
1421	0	-166.261	1012.53	947.863	-91.2263	957.651	1185.21	-160.315	1169.59	560.597	-210.917	1210.96	173.455	-234.982	1341.81	101.909	311.652	1029.73	822.132	308.873	1093.85	1076.61	206.768	1076.36	508.153	179.809	964.276	106.796	218.697	1067.2	53.5868
1422	0	-166.261	1012.53	947.863	-91.5089	960.829	1184.33	-159.979	1172.21	559.611	-210.459	1215.37	172.779	-235.121	1347.03	102.218	309.937	1031.31	822.114	308.578	1095.23	1076.76	206.565	1078.16	507.824	179.723	964.342	106.856	218.76	1067.44	53.6438
1423	0	-166.261	1012.53	947.863	-91.9485	963.99	1183.35	-159.799	1174.87	558.67	-210.163	1220.48	172.213	-235.084	1351.89	102.123	308.404	1032.89	822.149	308.164	1096.59	1076.87	206.439	1079.84	507.349	179.704	964.44	106.901	218.745	1067.4	53.6312
1424	0	-166.261	1012.53	947.863	-92.4092	966.894	1182.42	-159.549	1177.05	557.39	-209.638	1224.56	171.244	-235.045	1356.49	101.996	307.354	1034.59	822.103	307.688	1097.96	1076.98	206.151	1081.39	506.906	179.604	964.505	106.959	218.747	1067.4	53.5907
1425	0	-166.261	1012.53	947.863	-92.8784	969.975	1181.31	-159.292	1179.23	556.313	-209.146	1229.16	170.473	-235.286	1361.17	101.747	305.786	1036.38	822.09	307.145	1099.34	1077.1	205.969	1083.09	506.542	179.571	964.591	106.985	218.763	1067.33	53.5796
1426	0	-166.261	1012.53	947.863	-93.4025	972.841	1180.3	-159.024	1181.26	555.061	-208.664	1232.65	169.499	-235.009	1364.86	101.051	305.076	1038.29	822.097	306.511	1100.61	1077.16	205.701	1084.5	506.13	179.445	964.65	106.977	218.771	1067.38	53.6082
1427	0	-166.261	1012.53	947.863	-94.0056	975.953	1179.26	-158.991	1183.37	553.666	-207.748	1236.04	168.455	-234.836	1368.4	100.247	304.349	1040.28	822.075	305.99	1102	1077.3	205.412	1085.87	505.725	179.438	964.772	107.076	218.735	1067.19	53.5608
1428	0	-166.261	1012.53	947.863	-94.5378	978.734	1178.12	-158.882	1185.57	552.474	-207.334	1239.61	167.407	-234.592	1371.88	99.2267	303.861	1042.41	822.028	305.422	1103.59	1077.44	205.299	1087.45	505.418	179.36	964.903	107.136	218.732	1067.19	53.5327
1429	0	-166.261	1012.53	947.863	-95.1394	981.636	1177.07	-158.868	1187.67	551.218	-207.029	1242.96	166.485	-234.279	1375.1	97.9977	303.815	1044.67	822.032	304.67	1105.06	1077.61	204.995	1088.75	505.071	179.272	965.008	107.19	218.805	1067.36	53.5371
1430	0	-166.261	1012.53	947.863	-95.7604	984.544	1175.83	-158.743	1189.44	549.687	-206.413	1246.06	165.218	-233.77	1378.12	96.5423	304.015	1047.06	822.043	303.943	1106.6	1077.81	204.752	1090.22	504.777	179.195	965.058	107.214	218.864	1067.35	53.5111
1431	0	-166.261	1012.53	947.863	-96.2885	987.184	1174.83	-158.687	1191.05	548.258	-205.861	1248.82	163.99	-233.106	1380.81	94.905	304.372	1049.49	821.956	303.086	1108.13	1078.02	204.589	1091.76	504.477	179.198	965.138	107.163	218.81	1067.36	53.5037
1432	0	-166.261	1012.53	947.863	-97.0449	990.304	1173.57	-158.565	1192.63	546.928	-204.895	1251.7	162.57	-232.107	1383.22	92.7666	305.021	1052.17	821.875	302.28	1109.69	1078.25	204.225	1093.14	504.123	179.09	965.266	107.357	218.826	1067.38	53.4597
1433	0	-166.261	1012.53	947.863	-97.6004	992.892	1172.51	-158.619	1194.4	545.465	-204.711	1254.37	161.62	-231.577	1385.55	90.9584	305.798	1054.71	821.872	301.379	1111.33	1078.48	204.048	1094.62	503.842	179.006	965.346	107.389	218.818	1067.38	53.4345
1434	0	-166.261	1012.53	947.863	-98.3118	995.951	1171.44	-158.629	1196.14	544.005	-204.162	1256.59	160.332	-230.666	1387.39	88.706	307.041	1057.07	822.036	300.403	1112.98	1078.68	203.975	1096.19	503.591	178.998	965.413	107.505	218.861	1067.41	53.4215
1435	0	-177.809	1074.73	929.568	-99.0968	999.017	1170.19	-158.595	1197.55	542.513	-203.5	1258.29	158.795	-229.771	1389.1	86.3506	308.388	1059.3	821.995	299.43	1114.62	1078.89	203.649	1097.53	503.21	178.974	965.466	107.579	218.837	1067.39	53.4051
1436	0	-177.809	1074.73	929.568	-99.6166	1001.82	1169.1	-158.511	1198.96	540.991	-203.121	1260.84	157.675	-228.944	1390.68	83.972	309.659	1061.93	822.035	298.403	1116.21	1079.08	203.372	1098.96	502.893	178.941	965.561	107.66	218.792	1067.28	53.3216
1437	0	-177.809	1074.73	929.568	-100.343	1004.92	1167.84	-158.346	1200.39	539.347	-202.57	1262.47	156.246	-227.958	1392.15	81.5042	311.226	1064.32	822.109	297.4	1117.86	1079.26	203.124	1100.53	502.546	178.89	965.636	107.723	218.847	1067.42	53.3187
1438	0	-177.809	1074.73	929.568	-101.093	1008.22	1166.66	-158.211	1201.84	537.648	-202.19	1264.18	154.744	-226.894	1393.25	78.9786	312.674	1066.72	822.144	296.34	1119.75	1079.43	202.761	1101.88	502.281	178.838	965.684	107.798	218.789	1067.25	53.2754
1439	0	-177.809	1074.73	929.568	-101.79	1011.25	1165.41	-158.169	1203.06	535.936	-201.495	1265.47	152.978	-226.104	1394.73	76.6321	313.988	1068.86	822.22	295.153	1121.44	1079.58	202.487	1103.48	502.001	178.73	965.771	107.918	218.769	1067.26	53.2713
1440	0	-177.809	1074.73	929.568	-102.57	1014.5	1164.11	-158.112	1204.27	534.274	-201.039	1266.77	151.218	-224.817	1395.59	74.042	315.508	1071.01	822.357	293.952	1123.19	1079.71	202.153	1104.93	501.704	178.659	965.862	107.998	218.92	1067.63	53.0861
1441	0	-177.809	1074.73	929.568	-103.413	1017.76	1162.82	-158.007	1205.37	532.491	-200.545	1267.62	149.349	-223.708	1396.61	71.3774	316.899	1073.27	822.496	292.762	1125.06	1079.87	201.748	1106.39	501.345	178.637	965.903	108.105	218.807	1067.25	53.1736
1442	0	-177.809	1074.73	929.568	-104.145	1021.1	1161.39	-157.93	1206.35	530.567	-200.054	1268.51	147.396	-222.554	1397.59	68.5346	318.239	1075.35	822.601	291.298	1126.73	1080.02	201.464	1108.01	501.022	178.549	966.08	108.237	218.929	1067.49	53.0221
1443	0	-177.809	1074.73	929.568	-104.956	1024.4	1160.06	-157.803	1207.11	528.586	-199.438	1269.2	145.44	-221.009	1397.77	65.538	319.368	1077.39	822.775	290.081	1128.89	1080.09	201.027	1109.47	500.699	178.475	966.187	108.31	218.83	1067.82	53.1307
1444	0	-177.809	1074.73	929.568	-105.828	1027.86	1158.65	-157.656	1207.64	526.567	-198.899	1269.67	143.312	-219.56	1398.01	62.565	320.366	1079.4	822.915	288.697	1130.87	1080.15	200.567	1110.98	500.334	178.438	966.295	108.42	218.816	1067.23	53.1164
1445	0	-177.809	1074.73	929.568	-106.644	1031.34	1157.07	-157.534	1208.2	524.482	-198.509	1270.21	141.318	-219.08	1398.71	59.4829	321.321	1081.18	823.055	287.161	1133	1080.2	200.153	1112.51	499.956	178.412	966.384	108.522	218.832	1067.6	53.2187
1446	0	-177.809	1074.73	929.568	-107.618	1034.69	1155.45	-157.408	1208.73	522.286	-198.313	1270.59	139.533	-217.136	1397.98	56.4544	322.364	1082.14	823.213	285.686	1135.25	1080.26	199.622	1114.11	499.558	178.242	966.453	108.631	218.949	1067.44	52.9671
1447	0	-177.809	1074.73	929.568	-109.705	1037.68	1154.32	-157.281	1209.24	520.073	-198.227	1270.69	137.389	-215.678	1397.59	53.3495	323.046	1083.35	823.349	284.029	1137.4	1080.3	199.117	1115.65	499.262	178.267	966.578	108.731	218.931	1067.3	52.9033
1448	0	-177.809	1074.73	929.568	-111.76	1041.12	1153.19	-157.149	1209.71	517.814	-198.04	1270.77	135.25	-213.702	1396.24	49.5541	323.451	1084.98	823.527	282.399	1139.8	1080.29	198.692	1117.47	498.904	178.212	966.707	108.875	218.93	1067.48	52.9574
1449	0	-177.809	1074.73	929.568	-113.885	1046.23	1152.33	-157.06	1210.06	515.486	-197.927	1270.67	133.13	-212.285	1395.05	46.1235	323.47	1086.68	823.544	280.723	1142.31	1080.3	198.307	1119.17	498.466	178.164	966.85	108.975	218.926	1067.22	53.0633
1450	0	-177.809	1074.73	929.568	-116.273	1049.04	1150.2	-157.02	1210.6	513.129	-196.578	1270	130.165	-210.302	1393.19	42.4531	323.123	1088.2	823.661	278.901	1144.89	1080.31	197.668	1120.84	498.074	178.1	966.924	109.063	218.903	1067.21	53.0421
1451	0	-177.809	1074.73	929.568	-118.877	1050.52	1149.49	-157.041	1210.9	510.76	-195.869	1269.08	127.366	-208.89	1391.66	38.8843	322.854	1089.86	823.739	277.037	1147.57	1080.23	196.924	1122.56	497.647	178.036	966.98	109.144	218.95	1067.43	52.9261
1452	0	-177.809	1074.73	929.568	-120.561	1055.74	1147.74	-157.111	1211.17	508.283	-195.706	1267.64	125.134	-207.703	1390.64	38.1358	322.019	1091.69	823.641	275.154	1150.36	1080.18	196.121	1124.34	497.199	177.966	967.085	109.236	219.047	1067.44	52.9279
1453	0	-177.809	1074.73	929.568	-123.256	1059.61	1146.25	-157.161	1211.4	505.792	-193.241	1265.94	122.817	-207.342	1391.38	38.7935	321.072	1093.37	823.524	273.117	1153.18	1080.08	195.238	1126.15	496.683	177.903	967.135	109.324	219.076	1067.4	52.9521
1454	0	-177.809	1074.73	929.568	-125.929	1062.51	1144.9	-157.065	1211.44	503.237	-192.47	1264.85	120.353	-206.142	1391.42	39.1138	319.79	1095.1	823.521	271.215	1156.31	1079.89	194.455	1128.12	496.185	177.803	967.171	109.466	218.997	1067.41	52.9418
1455	0	-177.809	1074.73	929.568	-128.579	1065.85	1143.31	-156.817	1211.36	500.664	-191.684	1264.27	118.232	-204.864	1391.48	39.7117	318.267	1096.93	823.435	268.823	1159.12	1079.83	193.59	1130.02	495.707	177.699	967.3	109.513	218.976	1067.25	52.8625
1456	0	-177.809	1074.73	929.568	-131.032	1070.25	1141.66	-156.842	1211.64	498.235	-190.898	1263.8	116.156	-203.903	1392.2	40.3626	316.528	1098.79	823.3	266.566	1162.27	1079.64	192.591	1131.98	495.106	177.524	967.387	109.614	218.915	1067.26	53.0231
1457	0	-177.809	1074.73	929.568	-133.437	1075.66	1140.18	-156.717	1211.77	495.954	-188.883	1262.29	113.666	-202.299	1391.51	40.9133	314.641	1100.61	823.177	264.25	1165.52	1079.49	191.637	1134.02	494.568	177.403	967.459	109.724	218.954	1067.27	53.0499
1458	0	-201.992	1151.73	891.918	-136.607	1078.62	1138.53	-156.442	1211.95	493.781	-186.733	1260.64	111.54	-201.876	1391.32	41.2671	312.494	1102.58	823.088	261.929	1168.72	1079.28	190.616	1136.14	494.008	177.25	967.556	109.866	218.944	1067.33	52.9997
1459	0	-203.543	1154.75	889.769	-139.345	1081.84	1137.33	-156.363	1212.71	491.934	-184.841	1261.35	110.525	-201.391	1391.03	41.3951	310.084	1104.57	822.971	259.498	1172.03	1078.99	189.544	1138.1	493.432	177.079	967.624	110.026	218.973	1067.41	53.0216
1460	0	-203.543	1154.75	889.769	-142.176	1085.15	1136.07	-155.901	1213.77	490.449	-182.104	1260.69	109.503	-200.759	1390.82	41.5867	307.4	1106.47	822.897	257.012	1175.4	1078.78	188.202	1139.96	492.93	176.956	967.728	110.205	218.924	1067.31	52.9611
1461	0	-203.543	1154.75	889.769	-145.282	1087.84	1135.26	-155.07	1214.84	489.049	-180.232	1264.07	109.314	-200.302	1390.8	42.0163	304.6	1108.57	822.961	254.499	1178.8	1078.53	187.183	1141.94	492.491	176.786	967.784	110.269	218.974	1067.4	53.0071
1462	0	-203.543	1154.75	889.769	-148.007	1091.31	1134.19	-154.06	1217.07	488.083	-178.051	1265.57	108.7	-200.032	1390.78	42.4369	301.631	1110.93	822.9	251.836	1182.19	1078.31	185.834	1143.74	492.05	176.763	967.858	110.743	218.957	1067.44	52.9474
1463	0	-203.543	1154.75	889.769	-150.844	1094.77	1133.52	-153.111	1219.69	487.462	-175.889	1266.13	108.239	-199.758	1390.8	42.6259	298.53	1113.34	823.281	249.183	1185.63	1078.16	184.676	1145.47	491.698	176.702	967.907	111.103	218.944	1067.47	52.9384
1464	0	-203.543	1154.75	889.769	-153.384	1097.82	1133.06	-152.524	1222.63	486.839	-174.825	1266.71	108.001	-199.67	1390.9	42.754	295.345	1115.83	823.515	246.453	1189.31	1078.14	183.596	1146.9	491.51	176.585	967.92	111.409	219.036	1067.6	52.6953
1465	0	-203.543	1154.75	889.769	-155.958	1100.58	1132.77	-152.394	1224.94	486.406	-174.527	1266.9	107.855	-199.685	1390.93	42.7407	291.204	1119.51	823.84	243.694	1193.06	1078.26	182.441	1148.14	491.465	176.41	967.994	111.72	218.961	1067.66	52.8043
1466	0	-203.543	1154.75	889.769	-158.768	1103.48	1132.89	-153.406	1227.43	486.528	-174.597	1266.97	107.695	-199.857	1391.05	42.6641	288.062	1120.74	824.539	241.015	1196.95	1078.5	181.548	1149.23	491.557	176.349	968.023	112.009	219.009	1067.7	52.583
1467	0	-203.543	1154.75	889.769	-161.495	1104.36	1133.43	-155.037	1228.9	486.905	-174.966	1266.87	107.61	-199.922	1391.04	42.5545	284.28	1123.17	825.355	238.242	1200.75	1078.66	180.415	1149.82	491.874	176.232	968.17	112.34	219.061	1067.69	52.5037
1468	0	-203.543	1154.75	889.769	-163.698	1106.8	1134.01	-157.013	1229.42	487.442	-175.6	1267.08	107.544	-200.011	1390.93	42.3854	280.529	1125.76	826.452	235.556	1204.55	1079	179.381	1150.14	492.3	176.139	968.305	112.757	219.01	1067.73	52.6387
1469	0	-203.543	1154.75	889.769	-165.377	1109.34	1134.65	-159.049	1229.68	487.811	-176.197	1267.28	107.461	-200.151	1390.88	42.2218	276.469	1128.55	827.505	232.886	1208.39	1079.5	178.281	1150.31	492.936	175.905	968.56	113.073	219.034	1068.03	52.6831
1470	0	-203.543	1154.75	889.769	-166.967	1111.93	1135.39	-160.814	1229.8	488.071	-176.58	1266.99	107.507	-200.284	1390.93	42.1681	272.527	1131.44	828.688	230.301	1212.28	1080.02	177.7	1150.27	493.799	175.735	968.688	113.553	219.03	1068.07	52.6975
1471	0	-203.543	1154.75	889.769	-168.661	1113.92	1135.78	-162.53	1230.18	488.278	-176.9	1266.82	107.422	-200.348	1390.92	42.0656	268.515	1134.5	829.621	227.691	1216.04	1080.63	176.556	1149.97	494.776	175.752	968.45	114.382	219.041	1068.27	52.4876
1472	0	-203.543	1154.75	889.769	-170.612	1116.6	1136.34	-163.905	1230.34	488.306	-177.069	1266.66	107.361	-200.39	1390.86	42.0613	264.654	1137.68	830.417	225.231	1219.71	1081.15	175.88	1149.85	495.82	175.6	968.791	114.832	218.955	1068.23	52.469
1473	0	-203.543	1154.75	889.769	-172.45	1119.12	1136.6	-164.979	1230.75	488.25	-177.169	1266.59	107.256	-200.377	1390.83	42.0051	260.832	1140.93	831.017	222.851	1223.33	1081.64	174.805	1149.73	497.043	175.451	969.042	115.4	219.051	1068.3	52.401
1474	0	-203.543	1154.75	889.769	-174.373	1121.33	1136.54	-165.856	1231.34	488.146	-177.148	1266.5	107.201	-200.392	1390.84	42.0441	256.952	1144.39	831.385	220.337	1226.76	1082.03	174.108	1149.57	497.963	175.956	968.441	116.217	219.129	1068.32	52.3859
1475	0	-203.543	1154.75	889.769	-176.32	1123.45	1136.4	-166.798	1232.34	488.049	-177.074	1266.35	107.129	-200.417	1390.81	41.9949	253.054	1147.85	831.644	217.941	1230	1082.39	173.151	1149.76	499.056	175.954	968.67	117.012	219.185	1068.36	52.3754
1476	0	-203.543	1154.75	889.769	-178.242	1125.55	1136.03	-167.523	1233.05	487.914	-177.048	1266.53	107.067	-200.317	1390.72	42.0447	249.411	1151.43	831.679	215.699	1233.14	1082.59	172.308	1150.42	500.008	175.941	969.154	117.938	219.243	1068.44	52.3532
1477	0	-203.543	1154.75	889.769	-180.113	1127.74	1135.83	-168.535	1234.41	487.845	-177.002	1266.61	106.938	-200.351	1390.74	42.0212	245.705	1154.95	831.658	213.422	1236.18	1082.73	171.35	1151.35	500.836	175.96	969.52	118.8	219.288	1068.49	52.2794
1478	0	-203.543	1154.75	889.769	-182.171	1130.28	1135.67	-169.437	1235.43	487.747	-176.893	1266.63	106.809	-201.274	1392.2	42.5781	242.088	1158.38	831.678	211.181	1239.03	1082.77	170.758	1152.63	501.441	175.976	970.104	119.799	219.346	1068.57	52.2665
1479	0	-203.543	1154.75	889.769	-184.066	1132.8	1135.47	-170.467	1236.58	487.733	-176.622	1266.59	106.58	-200.398	1391.04	42.1882	238.449	1161.83	831.723	209.005	1241.73	1082.79	169.416	1153.9	502.169	175.957	970.632	120.704	219.441	1068.64	52.338
1480	0	-203.543	1154.75	889.769	-185.931	1135.28	1135.19	-171.468	1237.87	487.634	-176.51	1266.63	106.403	-200.216	1390.65	42.079	234.875	1165.26	831.777	206.801	1244.34	1082.76	168.926	1155.77	502.574	176.069	971.221	121.72	219.472	1068.68	52.4149
1481	0	-203.543	1154.75	889.769	-187.724	1137.88	1134.89	-172.416	1239.09	487.65	-176.677	1267.03	106.352	-200.244	1390.71	42.1438	231.268	1168.64	831.888	204.308	1246.74	1082.74	168.126	1157.57	502.758	176.147	971.883	122.815	219.476	1068.86	52.6044
1482	0	-203.543	1154.75	889.769	-189.728	1141.03	1134.65	-173.512	1240.66	487.627	-176.625	1267.29	106.247	-200.243	1390.75	42.1863	227.793	1171.92	831.993	202.182	1249.44	1082.56	167.481	1159.96	503.288	176.195	972.611	123.803	219.682	1069.11	52.4212
1483	0	-251.529	1208.18	883.149	-191.623	1144.21	1134.28	-174.328	1242.33	487.7	-176.539	1267.34	106.16	-200.235	1390.84	42.2492	223.853	1176.02	832.046	200.004	1252.08	1082.44	166.633	1162.17	503.559	176.203	973.455	125.042	219.67	1069.37	52.7044
1484	0	-251.529	1208.18	883.149	-193.153	1147.12	1134	-175.525	1243.65	487.363	-176.561	1267.74	105.955	-200.21	1390.81	42.245	220.269	1179.33	832.16	197.922	1254.83	1082.35	165.979	1164.59	503.688	176.386	974.15	126.276	219.779	1069.59	52.7569
1485	0	-251.529	1208.18	883.149	-194.837	1150.12	1133.8	-176.392	1244.72	487.169	-176.499	1267.78	105.756	-200.205	1390.87	42.2365	217.311	1181.73	832.391	195.701	1257.56	1082.2	164.614	1166.95	504.034	176.474	975.084	127.438	219.885	1069.89	52.8773
1486	0	-251.529	1208.18	883.149	-196.347	1153.49	1133.46	-177.456	1246.4	487.06	-176.501	1267.93	105.647	-200.194	1390.91	42.3065	214.56	1184.81	832.654	193.301	1260.22	1082.08	163.944	1169.46	504.198	176.474	976.141	128.921	219.997	1070.14	52.9685
1487	0	-251.529	1208.18	883.149	-197.862	1157	1133.21	-178.363	1247.78	487.026	-176.534	1268.03	105.475	-200.205	1390.9	42.3147	211.487	1188.4	833.001	191.231	1263.4	1081.95	163.084	1172.06	504.388	176.599	977.029	130.07	220.072	1070.24	53.0336
1488	0	-251.529	1208.18	883.149	-199.409	1160.59	1133.04	-179.449	1249.22	486.95	-176.585	1268.21	105.326	-200.152	1390.8	42.2493	208.362	1192.13	833.387	189.196	1266.48	1081.92	162.022	1174.61	504.95	176.725	978.036	131.479	220.226	1070.36	52.9523
1489	0	-251.529	1208.18	883.149	-200.727	1164.13	1132.99	-180.554	1250.82	486.896	-176.581	1268.25	105.211	-200.189	1390.89	42.3094	205.232	1195.51	833.824	187.018	1269.61	1082	161.144	1177.14	505.193	176.686	979.128	132.864	220.195	1070.69	53.0328
1490	0	-251.529	1208.18	883.149	-202.187	1167.51	1132.94	-181.496	1251.93	486.721	-176.707	1268.43	105.135	-201.073	1392.28	42.7623	202.646	1198.77	834.275	184.755	1272.89	1082.12	159.739	1179.71	505.611	176.629	980.148	134.524	220.213	1070.4	53.3464
1491	0	-251.529	1208.18	883.149	-203.654	1170.8	1132.95	-182.749	1253.58	486.857	-176.78	1268.49	105.05	-200.343	1391.27	42.3993	200.392	1201.95	834.773	182.194	1276.03	1082.43	158.631	1182.68	506.13	176.579	981.487	136.207	220.164	1070.61	53.5298
1492	0	-251.529	1208.18	883.149	-205.457	1174.42	1133	-183.648	1254.74	486.813	-176.789	1268.57	104.975	-200.976	1392.19	42.7259	198.246	1205.25	835.297	180.128	1279.53	1082.71	157.73	1185.98	506.692	176.569	982.879	138.112	220.227	1070.92	53.761
1493	0	-251.529	1208.18	883.149	-207.287	1177.74	1133.01	-184.697	1256.25	486.918	-176.774	1268.67	104.904	-200.416	1391.33	42.4383	196.118	1208.38	835.87	177.883	1282.9	1083.03	156.923	1189.67	507.128	176.851	984.43	140.295	220.342	1071.31	54.1213
1494	0	-251.529	1208.18	883.149	-208.869	1180.63	1132.88	-185.635	1257.57	486.882	-176.803	1268.76	104.842	-200.3	1391.11	42.3919	194.284	1211.51	836.467	175.487	1286.33	1083.5	155.917	1193.8	507.727	176.809	986.221	142.538	220.402	1071.58	54.4987
1495	0	-251.529	1208.18	883.149	-210.488	1183.19	1132.7	-186.564	1259.35	487.058	-176.897	1268.93	104.808	-200.301	1391.1	42.3746	192.754	1213.96	837.3	173.268	1289.61	1083.95	155.242	1198.48	508.445	176.556	988.426	145.305	220.432	1072.34	54.9982
1496	0	-251.529	1208.18	883.149	-212.027	1185.47	1132.38	-187.509	1260.17	486.747	-176.168	1267.59	104.337	-200.348	1391.19	42.4011	191.098	1216.98	838	170.811	1292.73	1084.42	154.564	1203.62	509.088	176.833	990.594	147.89	220.573	1072.38	55.3266
1497	0	-251.529	1208.18	883.149	-213.549	1187.89	1132.09	-188.433	1261.18	486.693	-176.694	1268.76	104.595	-200.439	1391.33	42.4452	189.278	1220.44	838.479	168.53	1296.02	1084.85	154.11	1209.52	509.82	176.695	993.55	150.553	220.815	1072.99	55.9293
1498	0	-251.529	1208.18	883.149	-215.401	1190.96	1132.01	-189.447	1262.45	486.56	-176.04	1267.59	104.18	-200.352	1391.32	42.4315	187.823	1223.36	839.028	166.195	1298.94	1085.27	153.865	1215.97	510.434	176.899	996.2	154.089	220.48	1073.46	56.4604
1499	0	-251.529	1208.18	883.149	-216.997	1193.5	1131.78	-190.334	1263.31	486.504	-176.9	1269.05	104.512	-200.521	1391.59	42.5239	186.461	1226.18	839.575	164.004	1301.85	1085.66	153.37	1223.01	511.236	176.847	999.431	157.953	220.76	1074.62	57.6312
1500	0	-251.529	1208.18	883.149	-218.189	1195.51	1131.43	-191.495	1264.44	486.44	-177.148	1269.58	104.47	-201.113	1392.6	42.8938	185.058	1228.94	839.994	161.689	1304.48	1085.96	153.402	1231	511.88	176.708	1003.81	161.654	220.748	1076.01	59.1682
1501	0	-251.529	1208.18	883.149	-219.531	1197.9	1131.01	-192.396	1265.05	486.238	-177.121	1269.57	104.277	-201.26	1392.92	43.0079	183.657	1231.86	840.403	159.535	1307.07	1086.22	153.676	1239.81	512.962	176.175	1008.4	166.046	220.741	1076.82	60.7063
1502	0	-251.529	1208.18	883.149	-221.102	1200.83	1130.73	-193.586	1266.09	486.192	-177.203	1269.63	104.155	-201.207	1392.83	43.0236	182.451	1234.7	840.69	157.46	1309.47	1086.42	153.473	1249.24	513.952	175.759	1013.74	170.946	220.334	1077.43	62.6756
1503	0	-251.529	1208.18	883.149	-222.63	1203.92	1130.31	-194.578	1266.58	485.884	-177.321	1269.77	103.947	-201.223	1392.81	42.9721	181.12	1237.31	840.915	155.322	1311.57	1086.45	153.748	1259.5	515.03	175.087	1019.96	176.201	219.976	1079.08	65.4623
1504	0	-251.529	1208.18	883.149	-223.857	1206.7	1129.77	-195.656	1267.22	485.625	-177.228	1269.75	103.717	-201.152	1392.72	42.941	179.782	1240.02	840.953	153.488	1313.7	1086.38	153.88	1270.45	516.632	174.666	1027.02	182.04	219.216	1081.19	68.7818
1505	0	-251.529	1208.18	883.149	-225.005	1209.24	1129.26	-196.637	1267.52	485.343	-177.499	1269.87	103.554	-201.129	1392.68	42.9285	178.512	1242.49	840.982	151.69	1315.56	1086.23	153.662	1281.23	518.196	173.913	1034.51	188.079	218.997	1084.19	73.1097
1506	0	-251.529	1208.18	883.149	-226.11	1211.99	1128.64	-197.736	1267.97	485.052	-177.655	1270.04	103.417	-201.209	1392.78	42.9537	176.965	1245.29	840.819	150.012	1317.3	1085.95	154.587	1292.95	520.293	173.062	1042.49	194.421	218.437	1087.88	78.1573
1507	0	-251.529	1208.18	883.149	-227.243	1214.79	1128.11	-198.63	1267.86	484.763	-177.796	1269.97	103.201	-201.241	1392.84	42.9263	175.678	1247.92	840.739	148.419	1318.88	1085.65	154.333	1304.16	522.399	172.076	1050.81	200.936	217.399	1092.65	83.5874
1508	0	-251.529	1208.18	883.149	-228.149	1217.39	1127.62	-199.726	1268.26	484.48	-177.972	1270.08	103.104	-201.238	1392.83	42.9236	174.39	1250.32	840.634	146.996	1320.42	1085.13	154.135	1314.95	524.616	170.926	1059.29	207.432	215.625	1096.85	89.3353
1509	0	-251.529	1208.18	883.149	-229.04	1219.95	1127.17	-200.588	1268.15	484.106	-178.147	1270.17	102.978	-201.311	1392.93	42.9301	173.23	1252.68	840.369	145.634	1321.79	1084.57	154.142	1325.63	527.254	169.404	1067.81	213.574	213.965	1103.41	95.2187
1510	0	-296.929	1273.92	876.954	-229.773	1222.1	1126.72	-201.58	1268.34	483.807	-178.299	1270.16	102.833	-201.33	1392.87	42.9182	171.957	1254.93	840.007	144.4	1323.09	1083.85	154.229	1336.01	530.111	167.637	1076.29	219.493	212.26	1111.52	100.032
1511	0	-296.929	1273.92	876.954	-230.455	1224.21	1126.38	-202.628	1268.65	483.676	-178.495	1270.19	102.739	-201.309	1392.82	42.8586	170.261	1256.87	839.548	143.377	1324.49	1083.06	153.491	1343.98	533.04	166.057	1084.7	224.664	209.79	1121.03	104.628
1512	0	-296.929	1273.92	876.954	-231.206	1226.34	1126.19	-203.508	1268.75	483.433	-178.658	1270.22	102.606	-201.379	1392.9	42.8153	168.947	1258.72	839.411	142.449	1325.77	1082.27	153.56	1353.44	536.393	164.348	1094.02	228.835	206.432	1132.14	108.814
1513	0	-296.929	1273.92	876.954	-231.844	1227.92	1125.93	-204.397	1268.68	483.238	-178.825	1270.34	102.576	-201.4	1392.84	42.8037	167.61	1260.44	839.07	141.63	1327.22	1081.36	153.563	1362.45	539.511	162.523	1104.37	231.561	202.901	1144.11	111.407
1514	0	-296.929	1273.92	876.954	-232.707	1229.52	1125.69	-205.226	1268.79	483.092	-178.854	1270.19	102.443	-201.383	1392.81	42.7934	166.607	1262.12	838.833	140.881	1328.67	1080.57	153.39	1370.88	542.849	160.671	1115.72	232.905	199.481	1157.03	113.17
1515	0	-296.929	1273.92	876.954	-233.424	1230.78	1125.43	-205.83	1268.55	482.944	-178.931	1270.19	102.375	-201.45	1392.78	42.7504	165.731	1263.69	838.645	140.356	1330.35	1079.79	153.5	1379.03	545.98	158.686	1127.22	233.429	196.035	1170.3	113.748
1516	0	-296.929	1273.92	876.954	-233.99	1231.32	1125.19	-206.558	1268.68	482.858	-179.121	1270.18	102.377	-201.535	1392.9	42.7614	165.454	1265.11	838.488	139.666	1332.25	1079.16	153.514	1386.82	549.039	156.602	1139.02	232.969	193.089	1184.53	113.385
1517	0	-296.929	1273.92	876.954	-234.718	1231.95	1125.03	-207.212	1269.08	482.841	-179.373	1270.2	102.402	-201.557	1392.84	42.706	165.642	1266.25	838.386	139.265	1334.41	1078.75	153.781	1394.15	551.98	154.355	1151.46	231.202	190.746	1199.78	112.469
1518	0	-296.929	1273.92	876.954	-235.252	1232.67	1124.93	-207.683	1269.02	482.849	-179.43	1270.18	102.418	-201.533	1392.79	42.6895	165.689	1267.24	838.586	138.82	1336.82	1078.46	154.137	1401.05	554.704	152.138	1164.55	228.339	188.505	1215.73	110.995
1519	0	-296.929	1273.92	876.954	-235.675	1233.02	1124.83	-207.997	1269.12	482.864	-178.866	1267.15	102.042	-200.384	1391.18	42.4221	165.795	1267.91	838.758	138.343	1339.1	1078.32	154.59	1407.46	557.214	150.339	1178.45	224.53	187.468	1232.94	108.839
1520	0	-296.929	1273.92	876.954	-236.101	1233.57	1124.69	-208.233	1268.37	482.61	-179.483	1269.71	102.395	-201.194	1392.01	42.4118	165.813	1267.88	839.241	137.745	1341.38	1078.28	155.081	1413.01	559.251	148.929	1193	219.682	185.952	1250.86	106.184
1521	0	-306.57	1281.24	875.458	-236.46	1234.37	1124.66	-208.354	1269.37	482.867	-179.253	1269.46	102.322	-201.706	1392.91	42.6653	165.832	1268.36	839.485	137.221	1343.83	1078.27	155.724	1418.41	561.264	147.764	1208.25	214.072	185.084	1270.61	102.743
1522	0	-306.57	1281.24	875.458	-236.526	1235.11	1124.59	-208.512	1270.08	482.957	-179.462	1269.97	102.431	-200.492	1391.3	42.4242	165.596	1268.31	839.973	136.72	1346.29	1078.34	155.703	1422.94	562.795	146.858	1224.37	208.064	184.697	1290.92	99.298
1523	0	-306.57	1281.24	875.458	-236.395	1236.06	1124.48	-208.523	1270.63	482.996	-179.513	1270.19	102.539	-201.278	1392.02	42.3787	165.292	1268.24	840.561	136.321	1349	1078.35	155.81	1427.08	563.979	146.94	1240.62	201.326	184.471	1312.05	95.3004
1524	0	-306.57	1281.24	875.458	-236.18	1237.35	1124.4	-208.376	1271.12	483.014	-179.693	1270.18	102.638	-201.692	1392.78	42.6559	165.493	1267.97	841.284	136.123	1351.58	1078.47	155.828	1430.83	564.798	147.329	1257.69	194.326	184.503	1333.42	91.4147
1525	0	-306.57	1281.24	875.458	-235.823	1238.88	1124.29	-208.201	1271.82	483.052	-179.595	1270.13	102.693	-201.776	1392.95	42.7163	165.392	1267.78	841.999	135.859	1354.17	1078.53	155.585	1434.1	565.141	148.005	1275.22	187.171	184.688	1355.15	87.5212
1526	0	-306.57	1281.24	875.458	-235.341	1240.48	1124.17	-207.927	1272.65	483.068	-178.966	1269.1	102.426	-201.646	1392.75	42.6517	164.757	1267.95	842.519	135.916	1357	1078.56	155.604	1437.63	565.405	149.556	1293.15	180.334	185.068	1376.88	83.8859
1527	0	-306.57	1281.24	875.458	-234.619	1242.47	1124.04	-207.569	1273.5	483.111	-179.368	1269.95	102.717	-201.653	1392.72	42.6403	164.537	1268.25	843.119	135.815	1359.44	1078.65	154.844	1440.26	565.268	151.292	1311.12	173.643	185.905	1399.08	80.8408
1528	0	-306.57	1281.24	875.458	-233.668	1244.4	1123.82	-207.136	1274.27	483.057	-179.402	1270.35	102.823	-201.6	1392.77	42.692	164.421	1269.11	843.545	135.955	1361.9	1078.7	154.322	1443.03	564.957	153.246	1328.93	167.41	186.975	1420.91	78.4193
1529	0	-306.57	1281.24	875.458	-232.812	1246.83	1123.64	-206.529	1275.02	483	-179.263	1270.23	102.856	-200.393	1391.2	42.4287	165.147	1270.33	843.921	136.06	1364.39	1078.71	153.818	1445.78	564.42	155.357	1346.57	161.522	188.324	1442.39	76.3231
1530	0	-306.57	1281.24	875.458	-231.476	1248.88	1123.44	-205.984	1275.72	483.002	-179.073	1270.14	102.853	-200.038	1390.51	42.21	166.235	1272.28	844.018	136.611	1367.14	1078.57	153.484	1448.44	563.696	157.823	1363.81	156.431	189.905	1463.07	74.9925
1531	0	-303.113	1293.86	874.577	-230.317	1251.49	1123.27	-205.552	1276.79	483.07	-178.991	1270.22	102.917	-200.072	1390.57	42.2688	167.484	1274.57	844.111	137.049	1369.67	1078.43	153.23	1450.97	562.783	159.766	1379.22	151.734	191.78	1483	74.3223
1532	0	-303.113	1293.86	874.577	-229.005	1253.99	1123.21	-205.076	1277.67	483.167	-178.822	1270.15	102.916	-200.158	1390.74	42.3261	169.255	1277.23	844.219	137.807	1372.36	1078.25	152.655	1453.17	561.561	161.237	1394.48	147.478	193.847	1502.08	74.0839
1533	0	-303.113	1293.86	874.577	-227.637	1256.52	1123.07	-204.433	1278.46	483.193	-178.671	1270.14	102.972	-201.366	1392.33	42.6265	170.717	1280.3	844.029	138.074	1374.74	1077.89	152.144	1455.1	560.241	163.363	1409.81	143.78	196.004	1520.14	74.441
1534	0	-303.113	1293.86	874.577	-226.364	1258.95	1123.04	-203.713	1278.96	483.212	-178.565	1270.1	103.067	-201.761	1393.07	42.8574	172.391	1283.8	843.799	139.253	1377.88	1077.71	151.806	1457.06	558.788	165.764	1424.53	140.594	198.038	1537.08	75.0262
1535	0	-303.113	1293.86	874.577	-225.042	1261.13	1123.1	-203.121	1279.02	483.078	-178.368	1270.05	103.074	-201.654	1392.93	42.8597	174.109	1287.73	843.459	140.241	1381.01	1077.34	151.568	1458.74	557.211	167.551	1438.07	137.867	200.228	1552.97	76.1402
1536	0	-303.113	1293.86	874.577	-223.641	1263.11	1123.03	-202.493	1280.72	483.376	-178.213	1270.05	103.146	-200.395	1391.22	42.5191	175.949	1292.08	842.954	141.234	1384.07	1077.03	151.856	1460.77	555.601	169.495	1450.95	135.414	201.722	1566.87	77.0142
1537	0	-303.113	1293.86	874.577	-222.299	1265.12	1123.2	-201.881	1281.85	483.608	-178.094	1270.08	103.24	-200.028	1390.5	42.2915	177.652	1296.92	842.475	142.134	1387.32	1076.69	151.587	1462.02	553.743	171.085	1462.49	133.018	203.464	1579.59	77.9749
1538	0	-303.113	1293.86	874.577	-220.991	1267.09	1123.14	-201.178	1282.73	483.709	-177.927	1270.02	103.354	-200.071	1390.57	42.313	178.949	1298.85	842.286	143.214	1390.89	1076.28	150.904	1462.66	551.699	172.062	1472.7	130.954	204.35	1590.3	78.6148
1539	0	-303.113	1293.86	874.577	-219.416	1268.67	1123.3	-200.245	1283.45	483.838	-177.742	1270.02	103.45	-200.153	1390.64	42.3002	180.989	1304.32	841.742	144.393	1394.58	1075.81	151.018	1463.65	549.827	172.63	1481.48	129.01	205.587	1600.14	79.2443
1540	0	-303.113	1293.86	874.577	-218.116	1270.46	1123.5	-199.568	1284.51	483.976	-177.564	1269.99	103.538	-200.162	1390.65	42.3042	182.544	1310.47	841.052	145.696	1398.64	1075.51	151	1464.42	547.851	172.952	1488.97	127.158	206.183	1608.25	79.0483
1541	0	-303.113	1293.86	874.577	-216.455	1272.01	1123.74	-198.743	1285.66	484.265	-177.418	1270.09	103.709	-201.411	1392.27	42.6158	184.052	1316.78	840.753	146.817	1402.5	1074.93	150.707	1464.86	545.972	172.364	1494.49	124.921	207.383	1615.52	79.1273
1542	0	-303.113	1293.86	874.577	-214.582	1273.54	1123.89	-197.976	1286.93	484.48	-177.107	1270.09	103.82	-201.835	1393.06	42.8641	185.312	1323.52	840.029	148.285	1406.75	1074.35	150.821	1465.35	544.043	172.499	1499.46	123.538	206.917	1620.18	78.4105
1543	0	-303.113	1293.86	874.577	-213.138	1275.67	1124.32	-196.903	1287.83	484.686	-177.083	1270.12	103.963	-201.812	1393.02	42.8568	185.986	1329.95	839.682	149.548	1411.05	1073.85	150.937	1465.84	542.056	171.619	1502.72	122.362	206.672	1622.76	76.9783
1544	0	-303.113	1293.86	874.577	-211.207	1277.58	1124.62	-195.898	1288.93	484.956	-176.878	1270.17	104.155	-201.145	1391.84	42.4152	188.249	1338.1	838.969	150.965	1415.54	1073.29	151.087	1466.46	540.028	171.13	1504.35	120.983	206.793	1624.07	74.8401
1545	0	-303.113	1293.86	874.577	-209.528	1280.26	1125.09	-195.02	1290.6	485.298	-176.722	1270.25	104.337	-201.454	1391.62	42.5138	189.553	1345.63	838.409	152.578	1419.96	1072.75	151.265	1467.18	538.442	169.539	1503.32	119.227	205.455	1624.81	72.6788
1546	0	-303.113	1293.86	874.577	-207.579	1282.98	1125.56	-193.804	1291.84	485.488	-176.49	1270.25	104.537	-201.572	1392.54	42.7047	190.715	1353.09	837.92	154.163	1424.6	1072.14	151.129	1467.92	536.839	168.321	1503.22	117.876	204.286	1625.22	70.8231
1547	0	-303.113	1293.86	874.577	-205.463	1285.41	1125.96	-192.573	1293.06	485.776	-176.344	1270.36	104.791	-200.857	1391.29	42.1938	191.969	1360.75	837.473	155.838	1429.32	1071.57	150.994	1469.05	535.33	168.144	1504.68	117.232	203.103	1626.35	68.3235
1548	0	-303.113	1293.86	874.577	-202.848	1287.77	1126.22	-191.396	1294.75	486.04	-176.193	1270.41	105.03	-200.752	1391	42.1023	193.205	1368.44	837.108	157.774	1434.09	1071.1	150.864	1470.41	533.98	168.295	1506.49	116.423	202.725	1629.25	65.5646
1549	0	-303.113	1293.86	874.577	-200.584	1290.34	1126.73	-189.917	1296.39	486.363	-175.989	1270.38	105.257	-200.725	1391.06	42.1859	194.405	1376.02	836.958	159.567	1438.88	1070.61	150.75	1472.05	533.57	168.581	1508.65	115.938	202.411	1629.89	63.1326
1550	0	-303.113	1293.86	874.577	-198.298	1293.57	1127.21	-188.559	1298.11	486.649	-175.764	1270.37	105.519	-200.737	1391.11	42.2116	195.565	1383.62	836.778	161.528	1443.48	1070.26	151.438	1474.88	533.749	168.784	1509.93	115.702	202.597	1631.45	62.2157
1551	0	-303.113	1293.86	874.577	-195.904	1296.54	1127.61	-187.025	1299.74	486.937	-175.451	1270.3	105.794	-200.72	1391.16	42.2348	196.851	1391.21	836.758	163.443	1448.2	1069.99	152.212	1478.35	534.22	169.062	1510.34	115.676	202.82	1631.82	61.8186
1552	0	-303.113	1293.86	874.577	-193.339	1299.47	1127.97	-185.522	1301.46	487.28	-175.234	1270.38	106.073	-200.689	1391.12	42.2287	198.25	1398.67	836.898	165.408	1452.75	1069.82	153.065	1482.78	534.9	169.077	1510.65	115.745	202.856	1629.74	61.5055
1553	0	-303.113	1293.86	874.577	-190.553	1302.13	1128.2	-184.066	1303.01	487.536	-175.052	1270.46	106.368	-200.692	1391.14	42.2823	200.13	1406.55	837.165	167.253	1457.07	1069.64	154.128	1487.74	535.448	169.428	1511.3	115.878	202.594	1629.05	61.2413
1554	0	-303.113	1293.86	874.577	-187.68	1304.5	1128.55	-182.598	1304.6	487.899	-174.85	1270.57	106.712	-200.726	1391.08	42.2626	201.558	1413.55	837.346	169.462	1461.52	1069.65	154.759	1492.42	535.879	169.858	1512	115.843	202.837	1629.17	60.8352
1555	0	-303.113	1293.86	874.577	-184.977	1307.5	1128.87	-181.169	1306.33	488.148	-174.522	1270.53	107.008	-200.725	1391.07	42.2604	202.925	1420.01	837.674	171.693	1465.79	1069.76	156.258	1497.7	536.254	170.008	1512.56	115.735	203.129	1629.45	60.4701
1556	0	-261.87	1341.77	881.784	-182.361	1310.65	1129.21	-179.508	1307.86	488.491	-174.082	1270.26	107.321	-200.23	1390.73	42.3397	204.498	1426.27	837.795	174.081	1469.96	1069.83	157.023	1502.09	536.315	170.14	1513.33	115.486	203.137	1629.64	60.1218
1557	0	-261.87	1341.77	881.784	-179.712	1313.81	1129.44	-178.061	1309.68	488.78	-173.839	1270.24	107.565	-200.651	1391.06	42.2534	206.169	1432.23	837.999	176.586	1473.96	1069.86	158.027	1506.51	536.327	170.477	1514.34	115.315	203.118	1629.8	59.8363
1558	0	-261.87	1341.77	881.784	-176.756	1316.56	1129.66	-176.386	1311.38	489.086	-173.331	1269.71	107.858	-200.719	1391.17	42.3395	208.007	1437.83	838.075	179.352	1477.95	1069.87	159.105	1510.81	536.189	170.529	1515	115.157	203.29	1630.37	59.7878
1559	0	-261.87	1341.77	881.784	-173.563	1319.29	1129.83	-174.683	1313.24	489.442	-172.973	1269.6	108.166	-200.727	1391.2	42.3643	209.927	1443.2	837.971	182.161	1481.84	1069.85	160.104	1514.92	535.869	170.662	1515.61	115.036	203.531	1631.43	60.0264
1560	0	-251.275	1351.93	882.939	-170.691	1322.61	1130.16	-172.96	1315.26	489.823	-172.573	1269.51	108.524	-200.69	1391.17	42.3907	211.985	1448.14	837.763	185.091	1485.77	1069.86	161.048	1518.65	535.406	170.745	1516.23	114.889	203.499	1632.01	59.9423
1561	0	-251.275	1351.93	882.939	-167.873	1326.2	1130.6	-171.242	1317.07	490.183	-172.14	1269.4	108.891	-200.682	1391.25	42.4355	214.341	1452.61	837.605	188.048	1489.71	1069.9	161.861	1522.14	534.852	170.596	1516.88	114.704	203.372	1632.32	59.8328
1562	0	-251.275	1351.93	882.939	-164.489	1329.13	1130.87	-169.654	1319.11	490.616	-171.813	1269.67	109.487	-200.673	1391.28	42.4568	216.746	1457.06	837.429	191.059	1493.74	1069.91	162.761	1525.54	534.297	170.46	1517.4	114.556	203.231	1632.32	59.711
1563	0	-251.275	1351.93	882.939	-161.392	1332.49	1131.3	-167.927	1321.03	491.034	-171.129	1269.39	109.892	-200.627	1391.28	42.5222	218.644	1463.37	837.566	194.016	1497.91	1070	163.525	1528.73	533.813	170.574	1517.91	114.447	203.237	1632.28	59.6077
1564	0	-251.275	1351.93	882.939	-158.347	1336.07	1131.72	-166.312	1323.27	491.602	-171.097	1269.93	110.592	-200.623	1391.38	42.552	221.63	1467.34	837.661	196.985	1502.22	1070.1	164.396	1532.12	533.471	170.576	1518.44	114.392	203.182	1632.24	59.6147
1565	0	-251.275	1351.93	882.939	-154.853	1339.06	1132.33	-164.613	1325.5	492.275	-171.73	1271.73	111.647	-200.589	1391.38	42.5487	224.868	1471.02	837.678	199.883	1506.55	1070.21	165.513	1535.68	533.183	170.629	1518.89	114.268	202.987	1632.24	59.4271
1566	0	-251.275	1351.93	882.939	-151.408	1341.99	1133.01	-163.038	1327.55	492.851	-171.697	1272.49	112.543	-200.588	1391.41	42.5312	228.671	1474.41	837.511	202.794	1510.98	1070.34	166.073	1538.43	532.776	170.783	1519.43	114.139	202.872	1632.28	59.3041
1567	0	-251.275	1351.93	882.939	-148.513	1345.63	1133.74	-161.675	1329.91	493.637	-171.776	1273.01	113.463	-200.548	1391.3	42.4932	232.736	1477.43	837.142	205.836	1515.53	1070.5	167.086	1541.39	532.461	170.769	1519.76	113.953	202.845	1632.46	59.2509
1568	0	-251.275	1351.93	882.939	-145.694	1349.45	1134.81	-160.258	1332.29	494.531	-171.759	1273.5	114.492	-200.444	1391.13	42.3718	236.833	1479.99	836.863	208.571	1519.87	1070.75	168.181	1544.01	532.181	170.901	1520.12	113.852	202.785	1632.53	59.2309
1569	0	-251.275	1351.93	882.939	-142.913	1353.03	1136	-159.051	1334.83	495.602	-171.735	1274.44	115.624	-200.427	1390.91	42.2228	241.052	1481.95	836.561	211.364	1524.3	1071.04	169.382	1546.29	531.86	171.013	1520.37	113.707	202.614	1632.5	59.092
1570	0	-251.275	1351.93	882.939	-139.703	1355.56	1137.18	-157.871	1337.42	496.85	-171.774	1275.1	116.881	-201.334	1391.96	42.3693	244.716	1484.81	836.374	214.044	1528.47	1071.48	170.318	1548.14	531.416	171.109	1520.64	113.622	202.568	1632.45	59.0008
1571	0	-251.275	1351.93	882.939	-136.679	1358.37	1138.78	-156.57	1339.97	498.162	-171.688	1275.59	118.355	-201.789	1392.51	42.3777	248.876	1485.88	836.33	216.683	1532.61	1071.87	171.7	1549.95	531.296	171.215	1520.84	113.486	202.57	1632.57	59.0081
1572	0	-251.275	1351.93	882.939	-134.004	1361.16	1140.57	-155.439	1342.63	499.522	-171.658	1276.41	119.839	-201.932	1392.39	42.2249	252.971	1486.33	836.449	219.174	1536.7	1072.43	172.868	1551.33	531.152	171.058	1520.88	113.307	202.534	1632.58	58.9806
1573	0	-251.275	1351.93	882.939	-131.298	1364.13	1142.41	-154.41	1345.32	501.1	-171.624	1277.53	121.429	-202.064	1392.1	42.0255	256.973	1486.91	836.781	221.604	1540.68	1073.2	173.99	1552.42	531.057	171.453	1521.19	113.285	202.507	1632.55	58.9136
1574	0	-251.275	1351.93	882.939	-128.795	1366.92	1144.51	-153.524	1348.82	502.845	-171.588	1278.46	123.315	-202.24	1391.88	41.805	260.707	1487.24	837.35	223.763	1544.41	1074.02	175.357	1553.37	530.992	171.351	1521.1	113.069	202.515	1632.67	58.8653
1575	0	-251.275	1351.93	882.939	-126.315	1369.58	1146.63	-152.571	1351.79	504.618	-171.589	1279.49	125.351	-202.375	1391.65	41.5187	264.327	1487.58	837.923	226.246	1548.39	1074.94	176.477	1554.02	531.019	171.802	1521.35	113.104	202.451	1632.61	58.8117
1576	0	-251.275	1351.93	882.939	-123.733	1372.01	1148.96	-151.814	1355.3	506.624	-171.527	1280.5	127.476	-202.563	1391.36	41.2111	267.622	1487.87	838.646	228.451	1552.08	1075.97	178.033	1554.73	531.094	172.018	1521.42	112.98	202.435	1632.6	58.7787
1577	0	-251.275	1351.93	882.939	-121.356	1374.57	1151.25	-151.093	1358.4	508.344	-171.384	1281.33	129.424	-202.743	1390.94	40.7757	270.495	1488.67	839.551	230.67	1555.54	1077.04	179.227	1554.93	531.189	172.146	1521.46	112.895	202.41	1632.67	58.799
1578	0	-251.275	1351.93	882.939	-118.811	1376.68	1153.57	-150.502	1362.04	510.396	-171.113	1282.92	131.314	-203.058	1390.68	40.3731	273.208	1489.7	840.433	232.967	1558.99	1078.01	180.421	1554.98	531.318	172.302	1521.46	112.785	202.374	1632.62	58.7703
1579	0	-202.013	1399.62	909.746	-116.327	1378.85	1156	-150.186	1364.59	512.297	-170.794	1284.72	133.333	-204.293	1391.79	40.4649	276.162	1489.82	841.347	235.27	1562.27	1079.13	181.94	1555.13	531.442	172.409	1521.42	112.711	202.289	1632.48	58.7555
1580	0	-202.013	1399.62	909.746	-114.018	1381.02	1158.47	-149.825	1369.12	514.425	-170.383	1286.4	135.251	-204.777	1391.96	40.3345	278.636	1490.69	842.343	237.519	1565.36	1080.14	183.055	1554.89	531.598	172.54	1521.41	112.606	202.351	1632.62	58.7288
1581	0	-198.052	1403.27	914.818	-111.83	1383.41	1160.97	-149.909	1373.54	516.477	-170.044	1287.23	137.144	-204.841	1391.51	40.1061	280.796	1491.93	843.217	239.831	1568.4	1081.04	184.533	1554.82	531.744	172.361	1521.2	112.399	202.278	1632.48	58.7374
1582	0	-198.052	1403.27	914.818	-109.796	1385.93	1163.44	-149.865	1377.34	518.399	-169.689	1288.4	139.165	-204.817	1391.16	39.9742	282.85	1493.18	844.214	242.104	1571.4	1081.93	186.208	1554.93	531.917	172.746	1521.29	112.454	202.193	1632.54	58.6387
1583	0	-198.052	1403.27	914.818	-107.593	1387.97	1165.81	-150.216	1381.9	520.41	-169.352	1289.86	141.208	-204.772	1390.95	39.9455	284.8	1494.72	844.932	244.299	1574.29	1082.79	187.515	1554.77	532.027	172.85	1521.26	112.379	202.242	1632.57	58.673
1584	0	-198.052	1403.27	914.818	-105.325	1389.75	1168.03	-150.43	1385.91	522.095	-169.098	1290.95	143.269	-204.793	1390.8	39.9347	286.483	1496.7	845.623	246.522	1577.24	1083.55	188.528	1554.44	532.135	172.943	1521.21	112.289	202.208	1632.54	58.6462
1585	0	-198.052	1403.27	914.818	-103.521	1392.44	1170.4	-150.969	1389.63	523.81	-169.166	1292.6	145.294	-204.771	1390.77	40.0244	287.966	1498.71	846.407	248.691	1580.08	1084.34	189.792	1554.24	532.22	173.038	1521.16	112.216	202.21	1632.55	58.6277
1586	0	-198.052	1403.27	914.818	-101.673	1395.01	1172.66	-151.501	1395.7	525.724	-169.25	1294.43	147.223	-204.757	1390.87	40.1525	289.575	1500.94	847.089	250.758	1582.91	1085	191.075	1554.1	532.25	172.554	1520.75	112.179	202.144	1632.57	58.5335
1587	0	-198.052	1403.27	914.818	-99.8794	1397.4	1174.79	-152.263	1401.19	527.433	-169.672	1296.01	149.429	-204.744	1391.05	40.3848	291.393	1502.92	847.713	252.786	1585.77	1085.68	192.414	1554.03	532.282	173.296	1521.11	112.043	202.084	1632.56	58.4863
1588	0	-198.052	1403.27	914.818	-98.0601	1399.54	1176.75	-153.31	1406.78	529.014	-170.065	1297.81	151.543	-204.838	1391.38	40.7151	292.673	1505.74	848.047	254.648	1588.55	1086.21	193.639	1553.94	532.294	173.505	1521.16	111.905	202.102	1632.58	58.4602
1589	0	-198.052	1403.27	914.818	-96.1391	1401.67	1178.61	-154.397	1412.37	530.463	-171.18	1299.85	153.976	-205.042	1391.91	41.0633	294.284	1508.49	848.55	256.477	1591.35	1086.72	194.989	1554	532.278	173.615	1521.07	111.801	202.092	1632.63	58.4393
1590	0	-198.052	1403.27	914.818	-94.4203	1404.01	1180.32	-155.611	1418.19	531.991	-172.273	1302.35	156.161	-205.383	1392.54	41.4768	296.331	1509.46	848.513	258.211	1594.09	1087.14	196.331	1554.09	532.216	173.83	1521.09	111.685	202.109	1632.62	58.4014
1591	0	-198.052	1403.27	914.818	-92.8315	1406.53	1181.99	-156.514	1423.53	533.394	-173.283	1304.77	158.314	-206.044	1393.58	41.9455	298.534	1512.56	848.668	259.818	1596.78	1087.55	197.561	1554.23	532.157	173.918	1521.04	111.553	202.087	1632.63	58.3773
1592	0	-198.052	1403.27	914.818	-91.4161	1409.33	1183.57	-157.87	1429.13	534.925	-174.758	1307.44	160.264	-207.116	1395.09	42.4819	299.289	1516.5	848.824	261.395	1599.44	1087.91	198.855	1554.43	532.072	173.766	1520.81	111.319	202.098	1632.63	58.3527
1593	0	-198.052	1403.27	914.818	-89.7993	1411.72	1185.14	-159.761	1436.32	536.453	-176.675	1310.8	162.252	-208.306	1397.14	42.9607	300.821	1520.09	848.847	262.903	1601.98	1088.18	199.882	1554.64	531.99	174.07	1520.96	111.355	202.081	1632.66	58.327
1594	0	-198.052	1403.27	914.818	-88.2391	1414.35	1186.43	-161.295	1442.42	538.011	-179.137	1314.91	163.972	-210.068	1400.05	43.4425	302.482	1523.61	848.792	264.48	1604.59	1088.42	201.099	1554.98	531.844	173.868	1520.83	111.169	202.094	1632.62	58.3052
1595	0	-198.052	1403.27	914.818	-86.8087	1416.97	1187.73	-162.95	1448.04	539.518	-182.149	1319.5	165.511	-212.808	1404.81	44.487	304.232	1527.15	848.668	265.972	1607.01	1088.59	201.997	1555.34	531.701	174.247	1520.98	111.183	202.102	1632.65	58.3254
1596	0	-198.052	1403.27	914.818	-85.1067	1419.53	1188.91	-164.439	1453.27	540.969	-185.325	1324.8	166.67	-215.402	1410.55	45.3287	305.937	1530.83	848.508	267.409	1609.32	1088.7	203.23	1556.02	531.598	174.281	1520.97	111.162	202.084	1632.67	58.2747
1597	0	-198.052	1403.27	914.818	-83.9637	1422.78	1190.02	-166.027	1458.23	542.435	-189.138	1331.07	167.737	-218.357	1417.36	46.3402	307.939	1534.08	848.31	268.657	1611.42	1088.56	204.071	1556.67	531.407	174.319	1520.98	111.059	202.135	1632.65	58.2102
1598	0	-198.052	1403.27	914.818	-82.5304	1425.68	1191.28	-167.693	1462.39	544.108	-193.037	1338.05	168.221	-221.669	1425.57	47.074	309.912	1537.43	847.992	270.354	1613.68	1088.74	205.099	1557.65	531.221	174.412	1520.97	111.034	202.149	1632.69	58.2172
1599	0	-198.052	1403.27	914.818	-80.9549	1428.3	1192.2	-169.117	1467.06	545.344	-198.117	1346.58	168.778	-225.119	1434.91	47.9129	311.825	1540.66	847.669	271.812	1615.66	1088.69	206.067	1558.84	531.055	174.441	1520.99	110.986	202.32	1632.8	58.2963
1600	0	-198.052	1403.27	914.818	-79.8117	1431.48	1193.33	-170.525	1471.24	546.717	-203.062	1355.39	168.982	-228.766	1445.64	48.7069	313.823	1543.84	847.301	273.269	1617.45	1088.61	206.737	1560.01	530.867	174.466	1521.01	110.958	202.326	1632.82	58.2724
1601	0	-198.052	1403.27	914.818	-78.4466	1434.21	1194.34	-172.172	1475.63	548.158	-207.978	1364.81	168.929	-232.831	1457.12	50.0516	315.751	1547.15	846.921	274.795	1619.29	1088.42	207.386	1561.26	530.547	174.369	1521	110.898	202.264	1632.85	58.2081
1602	0	-198.052	1403.27	914.818	-77.0988	1436.95	1195.25	-173.54	1479.81	549.43	-212.845	1374.7	169.152	-236.809	1469.96	51.9279	317.736	1549.35	846.34	276.327	1620.91	1088.12	207.895	1562.51	530.272	174.013	1520.8	110.745	202.299	1632.76	58.1533
1603	0	-198.052	1403.27	914.818	-75.824	1439.78	1195.94	-174.897	1483.97	550.665	-218.015	1385.25	169.472	-241.445	1483.14	54.5231	319.548	1551.97	845.692	277.914	1622.45	1087.79	208.414	1563.82	529.976	174.246	1521.12	110.893	202.307	1632.76	58.1484
1604	0	-167.076	1452.07	951.758	-74.6769	1442.55	1196.74	-176.143	1488.59	551.961	-222.349	1395.46	169.448	-246.297	1496.7	57.5526	321.509	1554.33	845.049	279.481	1623.83	1087.38	208.756	1565.21	529.769	174.203	1521.2	110.934	202.449	1632.95	58.233
1605	0	-166.193	1454.11	952.511	-73.3081	1445.41	1196.24	-177.512	1493.58	553.255	-226.983	1406.33	169.954	-251.621	1510.37	60.6656	323.446	1556.63	844.329	280.931	1625.13	1086.97	209.117	1566.84	529.485	174.228	1521.28	110.974	202.342	1632.86	58.111
1606	0	-166.193	1454.11	952.511	-71.8804	1447.27	1197.02	-178.433	1498.4	554.494	-231.248	1417.54	170.644	-257.225	1523.88	64.1697	325.159	1558.77	843.617	282.635	1626.58	1086.52	209.314	1568.42	529.179	174.06	1521.27	110.989	202.394	1632.88	58.0453
1607	0	-166.193	1454.11	952.511	-70.7884	1448.56	1197.61	-179.576	1503.59	555.585	-235.439	1428.44	171.478	-262.504	1537.36	67.6604	326.793	1560.67	842.77	283.949	1627.75	1085.88	209.465	1570.18	528.924	173.679	1521.18	110.919	202.4	1632.88	58.0512
1608	0	-166.193	1454.11	952.511	-69.0854	1449.2	1198.11	-180.621	1509.09	556.898	-239.379	1439.54	172.406	-268.042	1550.14	71.4826	328.481	1562.4	842.06	285.266	1628.95	1085.35	209.501	1571.94	528.601	173.802	1521.42	111.065	202.514	1632.86	57.9585
1609	0	-166.193	1454.11	952.511	-67.635	1450.79	1197.83	-181.411	1514.32	558.054	-242.976	1450.22	173.406	-273.575	1562.68	75.3239	329.769	1564.05	841.226	286.477	1630.07	1084.75	209.524	1573.76	528.227	173.738	1521.53	111.102	202.562	1632.89	57.925
1610	0	-166.193	1454.11	952.511	-66.5222	1452.69	1197.88	-182.602	1520.16	559.147	-246.132	1460.95	174.598	-279.04	1574.67	79.2155	331.098	1565.24	840.333	287.594	1631.18	1084.22	209.752	1575.58	527.88	173.594	1521.62	111.169	202.685	1633.08	57.9529
1611	0	-166.193	1454.11	952.511	-65.3815	1453.61	1198.26	-183.855	1525.8	560.642	-249.182	1471.28	175.809	-284.113	1586.18	82.8646	332.186	1566.54	839.421	288.771	1632.5	1083.63	209.766	1577.56	527.606	173.516	1521.83	111.259	202.57	1633.07	57.9387
1612	0	-166.193	1454.11	952.511	-64.4933	1455.06	1198.71	-185.159	1531.95	562.077	-252.044	1482.24	177.077	-288.754	1597.29	86.3768	333.128	1567.6	838.66	289.959	1633.81	1083.07	209.874	1579.48	527.241	173.401	1521.94	111.326	202.646	1633.02	57.8069
1613	0	-166.193	1454.11	952.511	-63.5077	1455.94	1199.08	-186.578	1538.36	563.509	-254.154	1491.56	178.369	-292.771	1607.8	89.5692	334.024	1568.61	837.718	290.586	1634.79	1082.44	209.906	1581.52	527.003	173.379	1522.21	111.48	202.538	1632.96	57.7344
1614	0	-166.193	1454.11	952.511	-62.7542	1457	1199.39	-187.887	1544.27	564.909	-255.719	1501.22	179.392	-295.862	1617.35	92.4729	334.675	1569.56	836.911	291.407	1636.01	1081.86	209.526	1583.31	526.566	173.28	1522.36	111.591	202.526	1633.18	57.8518
1615	0	-166.193	1454.11	952.511	-61.9783	1456.91	1199.46	-189.358	1550.52	566.475	-257.673	1509.85	180.931	-298.534	1627.38	95.1987	335.026	1570.25	836.034	292.077	1637.21	1081.28	209.392	1585.31	526.196	173.162	1522.48	111.657	202.653	1633.04	57.6989
1616	0	-166.193	1454.11	952.511	-61.2033	1457.49	1199.42	-190.784	1556.89	567.967	-258.718	1518.54	181.568	-300.299	1636.41	97.5689	335.436	1571.03	835.172	292.698	1638.43	1080.68	209.307	1587.28	525.795	172.817	1522.4	111.568	202.55	1633.01	57.6771
1617	0	-166.193	1454.11	952.511	-60.4925	1458.42	1199.56	-192.274	1563.43	569.495	-259.467	1526.42	182.693	-301.526	1645.64	99.7244	335.652	1571.68	834.319	293.324	1639.73	1080.16	209.094	1589.22	525.435	173.015	1522.69	111.816	202.587	1633.05	57.6575
1618	0	-166.193	1454.11	952.511	-59.7646	1459.29	1199.46	-193.851	1570.27	571.112	-261.244	1535.24	183.977	-302.177	1654.77	101.496	335.563	1572.26	833.484	293.715	1640.91	1079.58	208.843	1591.11	525.044	172.99	1522.93	111.942	202.581	1633.06	57.6255
1619	0	-166.193	1454.11	952.511	-59.1398	1460.45	1199.49	-195.045	1576.52	572.607	-263.468	1544.31	185.576	-302.495	1664.01	103.201	335.582	1572.71	832.563	294.128	1642.07	1079.02	208.789	1593.16	524.628	172.861	1523.06	111.944	202.548	1633.08	57.6347
1620	0	-166.193	1454.11	952.511	-58.5172	1462.06	1199.47	-196.357	1583.21	574.126	-264.949	1551.69	187.272	-301.918	1672.36	104.44	335.351	1573.36	831.787	294.671	1643.32	1078.5	208.635	1595.03	524.221	172.76	1523.24	112.047	202.526	1633.17	57.6729
1621	0	-166.193	1454.11	952.511	-57.7902	1463.47	1199.16	-196.317	1587.42	574.607	-266.601	1558.92	188.781	-301.213	1680.51	105.589	334.01	1576.62	831.15	295.029	1644.44	1077.97	208.408	1596.78	523.815	172.636	1523.4	112.072	202.61	1633.1	57.6411
1622	0	-164.173	1488.97	963.506	-57.3664	1463.75	1199.16	-198.492	1596.05	576.724	-266.617	1566.44	189.624	-300.326	1688.18	106.349	333.151	1578.23	830.252	295.491	1645.55	1077.46	208.103	1598.42	523.349	172.5	1523.51	112.124	202.576	1633.09	57.6396
1623	0	-164.435	1491.71	963.87	-56.9785	1464.37	1199.08	-199.349	1602.52	577.988	-267.673	1572.77	190.915	-299.348	1696.22	107.302	332.839	1578.4	829.534	295.93	1646.6	1077.03	207.871	1599.97	522.962	172.324	1523.62	112.191	202.593	1633.06	57.6445
1624	0	-164.435	1491.71	963.87	-56.5686	1466.7	1198.65	-200.176	1608.58	579.227	-267.952	1579.7	191.802	-298.123	1703.62	108.097	331.648	1579.64	829.041	296.379	1647.56	1076.52	207.697	1601.45	522.593	172.165	1523.73	112.194	202.501	1633.16	57.695
1625	0	-164.435	1491.71	963.87	-56.3529	1468.69	1198.62	-200.783	1614.44	580.369	-268.365	1586.08	192.585	-296.827	1710.59	108.772	331.117	1580.35	828.06	296.838	1648.42	1076.19	207.369	1602.91	522.207	171.778	1523.58	112.077	202.654	1633.1	57.7129
1626	0	-164.435	1491.71	963.87	-56.3528	1469.61	1198.64	-201.319	1620.17	581.396	-268.613	1592.27	193.004	-296.11	1717.27	109.357	329.868	1581.77	827.513	297.321	1649.26	1075.92	206.933	1604.27	521.83	171.753	1523.79	112.187	202.723	1633.06	57.7149
1627	0	-164.435	1491.71	963.87	-56.4468	1471.24	1198.52	-201.888	1625.83	582.142	-269.157	1598.73	193.92	-294.869	1723.96	110.252	328.938	1582.76	827.091	297.843	1649.91	1075.77	206.642	1605.56	521.468	171.542	1523.77	112.178	202.814	1633.12	57.7874
1628	0	-164.435	1491.71	963.87	-56.6877	1473.38	1198.37	-202.293	1631.31	583.301	-269.577	1605.43	194.642	-293.888	1730.54	110.76	327.608	1584.46	826.542	298.429	1650.58	1075.65	206.287	1606.88	521.109	171.332	1523.92	112.188	202.83	1633.08	57.8369
1629	0	-164.435	1491.71	963.87	-56.6633	1474.98	1198.15	-202.31	1635.97	583.715	-269.734	1611.66	194.942	-293.216	1737.19	111.491	326.519	1585.87	826.038	299.034	1651.16	1075.64	205.735	1608.05	520.713	171.109	1524.06	112.151	202.663	1633.01	57.8369
1630	0	-164.435	1491.71	963.87	-56.1957	1475.97	1197.76	-202.347	1640.79	584.11	-270.093	1618.23	195.31	-292.845	1744.11	112.284	325.904	1586.55	825.822	299.586	1651.6	1075.65	205.312	1609.41	520.357	170.821	1524.22	112.101	202.83	1633.12	57.9823
1631	0	-164.435	1491.71	963.87	-56.3103	1477.92	1197.83	-202.101	1644.94	584.333	-270.23	1624.59	195.408	-292.533	1750.96	113.209	324.661	1588.13	825.503	300.286	1652.1	1075.69	204.825	1610.65	519.996	170.628	1524.44	112.224	202.816	1633.11	58.1013
1632	0	-164.435	1491.71	963.87	-56.948	1480.42	1197.96	-201.779	1648.81	584.493	-270.205	1630.78	195.285	-292.424	1757.85	114.05	323.353	1589.98	824.809	300.902	1652.55	1075.76	204.168	1611.97	519.596	170.394	1524.63	112.409	202.766	1633.1	58.1816
1633	0	-164.435	1491.71	963.87	-57.2616	1482.32	1198.11	-201.143	1652.25	584.156	-270.417	1637.16	195.352	-292.595	1764.9	114.978	322.808	1590.92	824.556	301.426	1652.89	1075.88	203.513	1613.19	519.125	170.183	1525.05	112.456	202.624	1632.9	58.1534
1634	0	-164.435	1491.71	963.87	-57.6655	1484.35	1198.1	-200.895	1656.3	583.956	-270.347	1643.83	195.058	-292.647	1771.79	115.98	321.804	1592.39	824.357	302.069	1653.3	1075.95	202.954	1614.65	518.827	169.834	1525.28	112.486	202.753	1633.03	58.3153
1635	0	-164.435	1491.71	963.87	-58.233	1487.17	1197.83	-200.363	1659.76	583.578	-270.327	1650.24	194.7	-293.023	1778.9	116.953	321.363	1593.29	824.099	302.524	1653.57	1076.03	202.436	1616.16	518.486	169.593	1525.32	112.39	202.744	1632.95	58.3867
1636	0	-164.435	1491.71	963.87	-58.6059	1489.76	1197.55	-199.322	1662.56	582.984	-270.282	1656.98	194.181	-293.471	1785.87	117.917	320.883	1594.15	823.835	303.221	1654.18	1076.05	202.104	1617.71	518.106	169.3	1525.46	112.356	202.742	1633.02	58.45
1637	0	-164.435	1491.71	963.87	-58.9656	1491.91	1197.3	-198.668	1665.81	582.409	-269.277	1662.31	193.548	-293.632	1792.63	118.676	320.363	1595.54	823.303	303.684	1654.65	1076.15	201.626	1619.27	517.78	169.12	1525.65	112.409	202.705	1633	58.4747
1638	0	-164.435	1491.71	963.87	-59.5952	1494.4	1197.05	-197.56	1668.52	581.601	-266.803	1665.4	191.776	-293.718	1799.28	119.422	319.894	1596.85	823.05	304.196	1655.26	1076.18	201.426	1620.96	517.559	169.049	1525.78	112.313	202.718	1632.97	58.4999
1639	0	-164.435	1491.71	963.87	-60.228	1497.18	1196.75	-196.471	1671.08	580.695	-266.797	1672.43	191.484	-293.95	1805.92	120.123	319.785	1597.8	822.854	304.68	1655.92	1076.25	201.012	1622.41	517.104	168.974	1525.9	112.319	202.68	1632.89	58.5449
1640	0	-164.435	1491.71	963.87	-60.8286	1499.98	1196.52	-195.385	1673.83	579.873	-266.99	1679.49	191.257	-292.335	1810.06	119.663	319.761	1599.04	822.662	304.964	1656.59	1076.38	200.701	1623.92	516.757	168.898	1526.09	112.294	202.685	1632.84	58.5249
1641	0	-164.435	1491.71	963.87	-61.347	1502.46	1195.98	-194.169	1676.53	578.981	-266.101	1684.73	190.53	-293.061	1817.77	120.706	319.858	1600.53	822.551	305.225	1657.43	1076.47	200.392	1625.42	516.427	168.823	1526.22	112.321	202.676	1632.83	58.559
1642	0	-164.435	1491.71	963.87	-62.0156	1504.93	1195.66	-193.143	1679.46	578.06	-264.843	1689.88	189.635	-291.42	1822.21	120.278	320.037	1602.14	822.424	305.44	1658.26	1076.63	200.102	1626.73	515.969	168.863	1526.31	112.231	202.742	1632.92	58.5559
1643	0	-168.914	1556.05	960.697	-62.4185	1507.05	1195.08	-192.292	1682.49	577.358	-264.383	1695.48	189.363	-290.39	1827.18	119.981	320.359	1602.75	822.478	305.591	1659.23	1076.86	199.99	1628.25	515.626	168.794	1526.45	112.273	202.702	1632.81	58.5098
1644	0	-168.914	1556.05	960.697	-63.1906	1509.4	1194.75	-191.268	1685.37	576.56	-264.102	1701.18	189.227	-290.774	1834.63	120.511	320.738	1603.19	822.534	305.641	1660.25	1077.14	199.8	1629.76	515.261	168.747	1526.54	112.321	202.666	1632.86	58.4659
1645	0	-168.914	1556.05	960.697	-64.1287	1510.89	1194.02	-190.395	1688.25	575.711	-263.952	1707.24	189.171	-289.606	1839.89	120.022	321.092	1604.62	822.584	305.491	1661.16	1077.32	199.547	1631.24	514.904	168.673	1526.6	112.27	202.667	1632.79	58.4097
1646	0	-168.914	1556.05	960.697	-65.0247	1511.87	1193.38	-189.539	1691.24	575.073	-260.183	1708.69	187.427	-288.003	1844.36	119.217	321.52	1605.97	822.517	305.464	1662.24	1077.56	199.501	1632.78	514.476	168.688	1526.76	112.316	202.635	1632.77	58.4314
1647	0	-168.914	1556.05	960.697	-65.4922	1513.85	1192.74	-188.743	1694.3	574.229	-256.524	1710.11	185.631	-286.575	1848.95	118.497	322.4	1604.64	822.467	305.327	1663.29	1077.75	199.385	1634.28	514.118	168.594	1526.82	112.353	202.73	1632.81	58.5268
1648	0	-168.914	1556.05	960.697	-66.4331	1516.46	1192.13	-187.981	1697.31	573.569	-260.52	1721.09	187.369	-283.361	1850.84	116.658	323.095	1604.43	822.426	305.211	1664.43	1077.88	199.234	1635.72	513.747	168.586	1526.91	112.345	202.687	1632.84	58.4411
1649	0	-170.888	1571.11	956.086	-66.9522	1518.25	1191.38	-187.278	1700.53	572.886	-257.632	1723.8	186.161	-282.426	1855.97	116.133	323.619	1605.51	822.563	305.064	1665.52	1077.99	198.936	1637.2	513.342	168.521	1527	112.38	202.691	1632.97	58.5078
1650	0	-170.888	1571.11	956.086	-67.646	1520.16	1190.64	-186.575	1703.55	572.06	-256.697	1727.56	185.635	-280.674	1860	115.217	324.125	1606.37	822.613	304.887	1666.66	1078.09	198.761	1638.69	512.99	168.518	1527.13	112.408	202.723	1632.99	58.5832
1651	0	-170.888	1571.11	956.086	-68.3429	1522.16	1189.95	-185.978	1706.62	571.489	-254.928	1730.57	184.716	-279.14	1864.1	114.067	324.697	1607.37	822.701	304.673	1667.77	1078.21	198.56	1640.16	512.621	168.381	1527.21	112.41	202.704	1632.93	58.5276
1652	0	-170.888	1571.11	956.086	-68.926	1523.88	1189.14	-185.306	1709.55	570.621	-253.142	1733.56	183.697	-276.309	1866.39	112.439	325.212	1608.31	822.652	304.476	1668.86	1078.23	198.456	1641.66	512.114	168.345	1527.36	112.443	202.561	1632.72	58.4916
1653	0	-170.888	1571.11	956.086	-69.7035	1525.65	1188.48	-184.796	1712.54	569.983	-251.308	1736.61	182.688	-273.666	1869	110.853	325.575	1609.15	822.663	304.327	1670.02	1078.26	198.169	1643.14	511.79	168.329	1527.47	112.458	202.895	1632.78	58.6742
1654	0	-170.888	1571.11	956.086	-70.3481	1527.35	1187.71	-184.232	1715.53	569.215	-249.507	1739.67	181.633	-271.447	1872.05	109.509	325.831	1610.25	822.645	304.146	1671.18	1078.24	197.868	1644.52	511.421	168.211	1527.53	112.472	202.528	1632.72	58.4873
1655	0	-170.888	1571.11	956.086	-70.9179	1529.01	1187.14	-183.793	1718.55	568.559	-247.679	1742.75	180.613	-269.043	1874.94	107.944	326.003	1611.34	822.655	303.991	1672.37	1078.26	197.649	1646.05	511.02	168.171	1527.66	112.541	202.645	1632.97	58.6546
1656	0	-170.888	1571.11	956.086	-71.8086	1531.4	1186.32	-183.192	1721.33	567.726	-245.883	1745.71	179.536	-265.617	1876.94	105.98	326.049	1612.24	822.606	303.805	1673.44	1078.22	197.566	1647.54	510.646	167.908	1527.64	112.556	202.521	1632.72	58.5331
1657	0	-170.888	1571.11	956.086	-72.401	1533.38	1185.33	-182.678	1724.26	566.86	-244.141	1748.69	178.527	-263.314	1879.94	104.525	326.035	1613.12	822.579	303.564	1674.52	1078.25	197.315	1648.95	510.292	167.714	1527.69	112.566	202.573	1632.76	58.5634
1658	0	-170.888	1571.11	956.086	-73.4853	1535.65	1184.67	-181.886	1726.73	565.905	-242.376	1751.75	177.468	-261.903	1883.46	103.455	325.888	1614.08	822.513	303.346	1675.69	1078.23	196.985	1650.16	509.84	167.669	1527.78	112.633	202.59	1632.7	58.5503
1659	0	-170.888	1571.11	956.086	-74.3791	1537.67	1183.99	-181.116	1729.26	564.848	-240.934	1755.47	176.543	-259.283	1885.93	101.659	325.62	1614.95	822.556	303.128	1676.84	1078.24	196.793	1651.54	509.456	167.81	1527.96	112.716	202.509	1632.7	58.5757
1660	0	-170.888	1571.11	956.086	-75.203	1539.82	1183.31	-180.156	1731.56	563.719	-239.245	1758.87	175.49	-257.821	1889.87	100.611	325.135	1615.81	822.555	302.891	1678.01	1078.28	196.772	1652.92	509.111	167.815	1528.15	112.795	202.595	1632.71	58.5543
1661	0	-170.888	1571.11	956.086	-76.2247	1541.77	1182.67	-179.231	1733.57	562.476	-236.524	1760.58	173.867	-255.341	1892.49	98.8705	324.767	1616.46	822.392	302.585	1679.16	1078.33	196.762	1654.28	508.82	167.763	1528.23	112.873	202.586	1632.73	58.5532
1662	0	-170.888	1571.11	956.086	-77.1285	1543.45	1182.02	-178.27	1735.71	561.197	-233.735	1762.06	172.102	-252.581	1895.26	97.015	324.289	1617.18	822.384	302.196	1680.34	1078.39	196.624	1655.55	508.45	167.756	1528.34	112.951	202.51	1632.72	58.5143
1663	0	-170.888	1571.11	956.086	-78.3252	1546.94	1181.16	-177.311	1737.76	560	-232.618	1766	171.144	-250.884	1898.48	95.6565	323.44	1618.21	822.383	301.816	1681.54	1078.46	196.563	1656.94	508.135	167.538	1528.28	112.956	202.523	1632.79	58.4414
1664	0	-170.888	1571.11	956.086	-79.4965	1549.89	1180.54	-176.24	1739.58	558.58	-231.844	1770.41	170.443	-249.389	1901.7	94.2268	322.865	1619.26	822.415	301.367	1682.77	1078.52	196.469	1658.22	507.862	167.718	1528.43	113.106	202.837	1632.9	58.6624
1665	0	-170.888	1571.11	956.086	-80.4788	1552.45	1179.62	-175.025	1741.09	557.106	-230.619	1774.21	169.46	-248.117	1904.85	92.8834	322.09	1620.69	822.496	300.871	1684.17	1078.8	196.45	1659.57	507.547	167.732	1528.55	113.193	202.535	1632.86	58.3821
1666	0	-170.888	1571.11	956.086	-81.477	1554.98	1178.79	-174	1742.94	555.627	-229.592	1777.45	168.73	-246.97	1907.94	91.6395	321.06	1621.37	822.769	300.357	1685.44	1078.77	196.503	1660.95	507.256	167.708	1528.62	113.235	202.567	1632.9	58.3396
1667	0	-170.888	1571.11	956.086	-82.5657	1557.52	1178	-172.871	1744.65	554.169	-226.518	1778.83	166.581	-245.844	1910.6	90.3173	320.781	1621.23	822.518	299.784	1686.79	1078.86	196.521	1662.19	506.956	167.564	1528.55	113.214	202.586	1632.97	58.2778
1668	0	-176.969	1620.45	938.397	-83.9136	1560.53	1177.18	-171.722	1746.26	552.768	-225.472	1782.06	165.483	-245.15	1914.02	89.2768	320.049	1621.44	822.524	299.175	1688.22	1078.89	196.548	1663.55	506.693	167.552	1528.67	113.265	202.607	1633.04	58.2603
1669	0	-176.969	1620.45	938.397	-85.0977	1563.3	1176.45	-170.662	1748.11	551.376	-224.863	1785.9	164.648	-243.825	1916.04	87.9717	319.266	1622.17	822.595	298.575	1689.61	1078.91	196.402	1664.74	506.396	167.637	1528.85	113.464	202.633	1633.11	58.1821
1670	0	-176.969	1620.45	938.397	-86.1573	1565.65	1175.53	-169.841	1750.09	550.081	-223.03	1787.86	163.183	-242.59	1917.85	86.5884	318.43	1622.57	822.506	297.835	1691.06	1078.94	196.237	1666.01	506.068	167.865	1529.06	113.678	202.599	1633.17	58.123
1671	0	-176.969	1620.45	938.397	-87.5038	1568.31	1174.63	-169.007	1751.91	548.708	-220.495	1788.81	161.259	-241.572	1920.13	85.3283	317.626	1623.06	822.544	297.114	1692.48	1079.04	195.99	1667.21	505.78	167.966	1529.25	113.936	202.629	1633.24	58.0787
1672	0	-176.969	1620.45	938.397	-88.8003	1571.01	1173.9	-168.252	1753.77	547.341	-217.176	1788.27	158.809	-240.323	1922.11	83.8858	316.768	1623.79	822.485	296.205	1693.92	1078.94	195.928	1668.59	505.533	168.035	1529.29	114.028	202.716	1633.29	58.0682
1673	0	-176.969	1620.45	938.397	-90.1352	1573.66	1173.14	-167.58	1755.58	546.011	-214.776	1788.93	156.799	-238.75	1923.6	81.9989	316.028	1624.44	822.481	295.399	1695.52	1078.94	195.896	1669.87	505.251	168.321	1529.57	113.957	202.769	1633.3	57.9927
1674	0	-176.969	1620.45	938.397	-91.4598	1576.01	1172.29	-167.007	1757.52	544.728	-213.591	1791.18	155.677	-237.261	1925.28	80.0837	315.176	1625.2	822.478	294.365	1697.05	1078.94	195.912	1671.29	504.934	167.938	1529.44	114.339	202.841	1633.35	57.9736
1675	0	-176.969	1620.45	938.397	-92.8569	1578.84	1171.36	-166.519	1759.46	543.463	-214.047	1795.93	155.403	-235.415	1926.45	77.9648	314.311	1626.01	822.375	293.407	1698.68	1078.85	195.954	1672.64	504.652	168.019	1529.36	114.807	202.864	1633.36	57.9271
1676	0	-176.969	1620.45	938.397	-94.1581	1581.19	1170.4	-166.066	1761.44	542.211	-212.411	1797.18	153.805	-233.739	1928.2	75.8582	313.597	1626.97	822.386	292.337	1700.28	1078.81	196.24	1674.25	504.369	168.148	1529.47	114.98	203.045	1633.49	57.9352
1677	0	-181.843	1643.62	927.789	-95.4394	1583.67	1169.36	-165.824	1763.5	540.859	-212.187	1800.26	153.119	-231.752	1929.47	73.4991	312.662	1628.12	822.19	291.242	1701.85	1078.73	195.988	1675.42	504.125	168.45	1529.55	115.38	203.099	1633.56	57.9374
1678	0	-181.843	1643.62	927.789	-96.9339	1586.17	1168.27	-165.5	1765.57	539.556	-211.643	1802.69	152.167	-229.936	1931.07	71.2213	311.871	1629.41	822.058	290.107	1703.53	1078.61	195.765	1676.62	503.84	168.525	1529.51	115.484	203.147	1633.56	57.8607
1679	0	-181.843	1643.62	927.789	-98.5182	1588.78	1167.35	-165.327	1767.62	538.27	-210.963	1804.78	151.227	-227.597	1931.62	68.4036	311.048	1631.18	822.067	288.882	1705.14	1078.52	195.243	1677.52	503.517	168.588	1529.58	115.573	203.188	1633.59	57.8127
1680	0	-181.843	1643.62	927.789	-99.8885	1592.44	1165.94	-165.074	1769.58	536.934	-209.277	1805.45	149.589	-225.325	1932.23	65.5219	310.242	1632.79	821.857	287.597	1706.86	1078.43	195.074	1678.8	503.27	168.473	1529.43	115.748	203.22	1633.64	57.8053
1681	0	-181.843	1643.62	927.789	-101.636	1596.91	1164.76	-164.91	1771.44	535.537	-208.205	1806.65	147.982	-223.127	1932.74	62.5408	309.364	1634.16	821.731	286.352	1708.73	1078.33	194.695	1680.1	503.041	168.545	1529.46	115.925	203.229	1633.67	57.773
1682	0	-181.843	1643.62	927.789	-103.274	1599.39	1163.68	-164.899	1773.45	534.115	-207.049	1807.76	146.316	-220.84	1932.88	59.6277	309.015	1632.48	821.137	285.033	1710.54	1078.15	194.188	1681.38	502.811	168.411	1529.35	116.268	203.296	1633.68	57.748
1683	0	-181.843	1643.62	927.789	-104.976	1601.9	1162.68	-164.819	1775.48	532.711	-205.85	1808.65	144.716	-218.763	1933.32	56.715	308.147	1634.97	821.082	283.682	1712.4	1078.06	193.8	1682.77	502.553	168.411	1529.22	116.284	203.195	1633.59	57.6494
1684	0	-181.843	1643.62	927.789	-106.788	1604.74	1161.8	-164.816	1777.36	531.287	-204.847	1809.51	143.067	-216.856	1933.69	53.9238	307.273	1637.26	820.962	282.311	1714.32	1077.88	193.429	1684.21	502.335	168.373	1529.13	116.426	203.312	1633.65	57.6611
1685	0	-181.843	1643.62	927.789	-108.526	1607.42	1160.73	-164.802	1778.99	529.807	-204.035	1810.83	141.561	-214.911	1933.9	51.0081	306.332	1639.45	820.755	280.8	1716.34	1077.73	192.915	1685.7	502.088	168.365	1529.15	116.537	203.363	1633.71	57.6795
1686	0	-181.843	1643.62	927.789	-110.366	1610.19	1159.73	-164.762	1780.58	528.235	-203.12	1811.73	139.896	-213.125	1934.23	48.2352	305.271	1641.65	820.54	279.304	1718.42	1077.5	192.494	1687.2	501.78	168.531	1529.27	116.649	203.289	1633.71	57.6206
1687	0	-192.425	1670.08	915.184	-112.214	1613.09	1158.71	-164.793	1782.1	526.624	-202.218	1812.43	138.109	-211.633	1934.52	45.5714	304.292	1644.09	820.332	277.799	1720.63	1077.3	192.025	1688.8	501.552	168.227	1529.08	116.76	203.402	1633.76	57.6373
1688	0	-192.425	1670.08	915.184	-114.142	1615.75	1157.86	-164.884	1783.54	524.969	-201.462	1813.35	136.307	-210.364	1934.72	43.2435	303.227	1646.44	820.208	276.074	1722.81	1077.12	191.251	1690.26	501.167	167.908	1529.03	116.997	203.447	1633.78	57.6094
1689	0	-192.425	1670.08	915.184	-116.212	1618.87	1157.13	-164.93	1784.63	523.138	-200.713	1813.74	135.126	-209.892	1935.08	43.3511	302.067	1649.04	820.052	274.697	1725.17	1077.02	190.72	1691.98	500.852	167.719	1528.88	117.16	203.503	1633.79	57.596
1690	0	-192.425	1670.08	915.184	-118.48	1621.53	1155.54	-164.955	1785.63	521.236	-199.294	1813.66	133.968	-209.686	1935.91	43.5125	300.905	1651.71	819.895	272.741	1727.53	1076.8	189.896	1693.62	500.538	167.742	1528.97	117.327	203.512	1633.77	57.5815
1691	0	-192.425	1670.08	915.184	-119.727	1623.91	1154.51	-164.955	1786.43	519.338	-198.659	1814.05	132.227	-209.688	1936.73	43.624	299.446	1654.31	819.61	270.792	1729.96	1076.61	189.282	1695.39	500.299	167.823	1529.15	117.385	203.579	1633.82	57.5982
1692	0	-192.425	1670.08	915.184	-121.206	1627.66	1153.28	-164.928	1787.22	517.457	-197.71	1814.27	130.815	-209.619	1937.48	43.8314	298.204	1657.15	819.467	268.847	1732.43	1076.45	188.533	1697.28	500.031	167.596	1529.1	117.6	203.651	1633.88	57.6029
1693	0	-192.425	1670.08	915.184	-122.83	1631.53	1152.16	-164.882	1787.97	515.569	-196.358	1814.35	128.972	-209.264	1937.88	44.0448	296.61	1659.89	819.246	266.913	1734.99	1076.23	188.113	1699.09	499.479	167.91	1529.37	117.952	203.698	1633.92	57.6024
1694	0	-192.425	1670.08	915.184	-124.395	1635.44	1151.1	-164.827	1788.49	513.698	-195.482	1814.61	127.577	-208.746	1938.03	44.2607	295.178	1662.8	819.068	264.863	1737.73	1076.02	186.73	1700.6	499.35	167.662	1529.4	118.056	203.722	1633.93	57.5974
1695	0	-192.425	1670.08	915.184	-126.018	1639.14	1149.95	-164.795	1788.81	511.826	-194.452	1814.26	126.092	-208.273	1938.16	44.5242	293.64	1665.85	818.842	262.705	1740.35	1075.8	185.854	1702.43	499.109	167.917	1529.87	118.354	203.788	1633.97	57.5948
1696	0	-192.425	1670.08	915.184	-127.491	1642.7	1148.78	-164.799	1789.26	510.032	-193.647	1813.69	124.686	-207.842	1938.35	44.9356	292.051	1668.86	818.658	260.541	1743.1	1075.6	185.009	1704.44	498.94	167.982	1530.09	118.583	203.844	1634.01	57.552
1697	0	-192.425	1670.08	915.184	-129.294	1646.54	1147.61	-164.728	1789.75	508.325	-192.439	1812.88	123.004	-207.397	1938.36	45.3333	290.38	1671.83	818.572	258.386	1745.98	1075.42	184.044	1706.32	498.788	168.046	1530.36	118.966	203.822	1634.03	57.5258
1698	0	-192.425	1670.08	915.184	-130.984	1650.15	1146.67	-164.548	1790.31	506.729	-191.212	1812.4	121.797	-206.79	1938.11	45.6283	288.724	1674.96	818.472	255.929	1748.93	1075.25	182.671	1707.93	498.511	167.824	1530.5	119.263	203.965	1634.09	57.5019
1699	0	-192.425	1670.08	915.184	-132.883	1653.82	1145.7	-164.288	1790.79	505.175	-189.748	1813.13	120.74	-206.069	1937.79	45.9589	286.819	1677.93	818.407	253.443	1751.84	1075.12	181.689	1709.97	498.335	167.924	1530.79	119.678	203.97	1634.07	57.4111
1700	0	-192.425	1670.08	915.184	-134.591	1657.09	1144.83	-163.924	1791.2	503.64	-187.972	1813.95	120.046	-205.727	1937.78	46.3706	285.052	1681.11	818.444	250.904	1754.98	1075.06	180.473	1711.85	498.288	167.556	1530.86	120.109	204.044	1634.18	57.3947
1701	0	-214.617	1715.13	898.403	-136.339	1660	1143.91	-163.467	1791.56	502.182	-186.206	1813.98	119.359	-205.5	1937.86	46.6282	282.842	1684.1	818.639	248.604	1758.16	1074.95	179.081	1713.64	498.254	167.712	1531.37	120.558	204.12	1634.29	57.4921
1702	0	-214.617	1715.13	898.403	-138.285	1663.21	1143.19	-163.054	1792.15	501.042	-184.823	1813.76	118.362	-205.279	1937.84	46.8007	281.113	1687.6	818.682	245.634	1761.4	1074.9	177.827	1715.54	498.249	167.772	1531.85	121.159	204.172	1634.36	57.4493
1703	0	-214.617	1715.13	898.403	-140.273	1666.32	1142.42	-162.656	1792.64	499.929	-183.567	1814.2	117.7	-204.982	1937.73	46.9435	278.963	1690.71	818.706	242.786	1764.77	1074.85	176.124	1717.37	498.021	167.807	1532.31	121.765	204.228	1634.4	57.4448
1704	0	-214.617	1715.13	898.403	-142.242	1669.14	1141.74	-162.684	1793.09	499.043	-182.393	1814.83	116.979	-204.768	1937.65	47.0847	276.836	1693.86	818.893	240.025	1768.14	1074.84	175.261	1719.42	498.46	167.831	1532.77	122.506	204.239	1634.4	57.4178
1705	0	-214.617	1715.13	898.403	-144.006	1671.47	1141.11	-162.977	1793.41	498.291	-181.784	1815.46	116.529	-204.661	1937.67	47.1901	274.587	1697.28	819.123	237.199	1771.59	1074.82	174.075	1721.61	498.658	167.883	1533.26	123.398	204.319	1634.46	57.4438
1706	0	-214.617	1715.13	898.403	-146.123	1674.16	1140.79	-163.659	1793.52	497.703	-181.242	1815.32	115.939	-204.599	1937.61	47.2228	272.163	1700.27	819.463	234.28	1775.1	1074.8	172.584	1723.65	498.972	167.856	1533.89	124.34	204.361	1634.66	57.4619
1707	0	-214.617	1715.13	898.403	-148.279	1676.83	1140.36	-164.842	1793.67	497.331	-181.035	1815.1	115.453	-204.618	1937.61	47.2232	269.823	1703.85	819.677	231.356	1778.57	1074.84	171.466	1726.21	499.32	167.934	1534.66	125.532	204.441	1634.83	57.5311
1708	0	-214.617	1715.13	898.403	-150.296	1679.12	1140.17	-166.15	1793.3	496.971	-181.244	1815.31	115.06	-204.724	1937.57	47.1535	267.409	1707.17	820.016	228.469	1782.14	1074.97	170.082	1729.02	499.508	167.957	1535.48	126.88	204.522	1634.96	57.525
1709	0	-214.617	1715.13	898.403	-152.424	1681.32	1140.13	-167.848	1792.87	496.787	-181.251	1814.87	114.588	-204.844	1937.61	47.0657	264.811	1710.66	820.546	225.489	1785.6	1075.02	169.267	1732.17	500.024	168.125	1536.6	128.53	204.573	1635.12	57.5941
1710	0	-214.617	1715.13	898.403	-154.747	1683.63	1140.22	-169.616	1792.3	496.631	-181.416	1814.42	114.193	-204.97	1937.59	46.9951	262.03	1714.02	820.945	222.551	1789.15	1075.16	168.577	1736.03	500.531	168.276	1537.75	130.341	204.631	1635.34	57.6332
1711	0	-235.661	1737.66	894.115	-157.063	1685.9	1140.43	-171.288	1791.3	496.443	-181.864	1814.45	113.957	-205.142	1937.71	46.9591	259.44	1717.5	821.414	219.583	1792.61	1075.29	167.506	1739.84	500.994	168.362	1539.13	132.464	204.707	1635.63	57.7422
1712	0	-235.661	1737.66	894.115	-159.221	1687.47	1140.53	-173.022	1790.27	496.218	-181.584	1813.55	113.365	-205.292	1937.8	46.9267	256.432	1720.82	821.943	216.622	1796.2	1075.42	166.697	1744.36	501.57	168.448	1540.59	134.875	204.96	1636.16	57.9502
1713	0	-235.661	1737.66	894.115	-161.583	1689.32	1140.68	-174.686	1789.7	496.119	-181.554	1813.08	112.974	-205.376	1937.81	46.9168	253.517	1724.21	822.433	213.989	1799.74	1075.49	166.321	1749.91	502.229	168.646	1542.32	137.645	205.124	1636.49	58.0881
1714	0	-235.661	1737.66	894.115	-164.135	1691.27	1140.73	-175.801	1788.31	495.912	-181.542	1812.9	112.648	-205.411	1937.82	46.9295	250.641	1727.73	822.834	210.631	1803.27	1075.61	165.855	1755.93	502.922	169.237	1544.8	140.709	205.407	1636.86	58.2341
1715	0	-235.661	1737.66	894.115	-166.679	1693.22	1140.78	-177.271	1788.35	495.524	-180.524	1811.19	111.551	-205.429	1937.83	46.9343	247.576	1731.18	823.087	207.596	1806.78	1075.66	165.566	1762.7	503.61	169.747	1547.51	144.271	205.506	1637.1	58.4102
1716	0	-235.661	1737.66	894.115	-169.324	1695.12	1140.54	-178.39	1788.07	495.076	-180.081	1810.62	111.011	-205.398	1937.81	46.9301	244.548	1734.72	823.333	204.583	1810.2	1075.65	165.057	1769.82	504.278	171.15	1551.13	148.324	205.814	1637.64	58.9148
1717	0	-235.661	1737.66	894.115	-171.992	1697.15	1140.13	-179.261	1787.99	494.553	-181.008	1812.59	111.425	-205.42	1937.8	46.9238	241.396	1738.23	823.475	201.625	1813.56	1075.53	164.903	1777.76	505.171	171.671	1554.87	152.387	206.334	1638.57	59.5403
1718	0	-235.661	1737.66	894.115	-173.922	1698.24	1139.72	-180.183	1787.9	493.985	-179.976	1811.45	110.506	-205.368	1937.74	46.9361	238.488	1741.71	823.451	198.656	1816.81	1075.31	164.919	1786.09	505.847	172.404	1559.13	157.113	206.451	1639.12	60.0667
1719	0	-235.661	1737.66	894.115	-176.068	1699.41	1138.96	-181.159	1788.38	493.539	-179.308	1810.64	109.86	-205.364	1937.73	46.9464	235.327	1745.18	823.348	195.787	1819.98	1074.99	164.884	1794.68	506.688	173.123	1563.96	161.487	206.953	1640.27	60.9462
1720	0	-235.661	1737.66	894.115	-178.048	1701.06	1138.37	-182.06	1788.71	493.073	-179.007	1810.54	109.451	-205.394	1937.78	46.9453	232.164	1748.6	823.162	192.963	1822.97	1074.57	164.915	1803.24	507.644	173.609	1568.9	166.025	207.133	1641.42	61.9651
1721	0	-235.661	1737.66	894.115	-179.927	1702.61	1137.62	-183.003	1789.12	492.599	-178.917	1810.66	109.183	-205.416	1937.8	46.928	229.037	1752.21	822.922	190.309	1825.78	1074.03	164.886	1811.84	508.756	173.306	1573.86	170.787	207.195	1642.92	63.4884
1722	0	-235.661	1737.66	894.115	-181.743	1704.25	1137.02	-183.94	1789.53	492.111	-178.839	1810.68	108.839	-205.454	1937.85	46.9418	225.811	1755.51	822.623	187.67	1828.56	1073.48	164.737	1820.34	510.183	173.18	1579.57	175.455	207.488	1644.8	65.7017
1723	0	-235.661	1737.66	894.115	-183.421	1706.08	1136.44	-185.45	1790.54	491.971	-178.952	1810.91	108.584	-205.474	1937.79	46.9294	222.625	1758.84	822.294	185.238	1831.17	1072.94	164.432	1828.94	511.958	172.738	1585.74	180.559	207.525	1646.98	68.3843
1724	0	-235.661	1737.66	894.115	-184.927	1707.84	1136.05	-186.028	1789.8	491.416	-179.018	1811	108.333	-205.527	1937.84	46.9187	219.51	1762.18	821.983	182.977	1833.77	1072.27	164.241	1837.94	514.332	172.285	1592.64	186.11	207.284	1649.32	71.2307
1725	0	-265.266	1756.48	888.301	-186.221	1709.44	1135.76	-187.127	1789.61	491.118	-178.987	1810.86	108.075	-205.521	1937.74	46.8733	216.509	1764.59	821.732	180.806	1836.17	1071.64	164.067	1847.15	516.769	171.872	1600.33	191.787	206.878	1651.97	74.4654
1726	0	-265.266	1756.48	888.301	-187.398	1711.13	1135.56	-188.191	1789.18	490.863	-178.98	1810.65	107.829	-205.566	1937.79	46.8546	212.582	1770.1	821.957	178.793	1838.57	1071.04	164.01	1856.63	519.82	170.996	1608.44	197.531	206.087	1654.83	78.4917
1727	0	-265.266	1756.48	888.301	-188.471	1712.84	1135.56	-189.315	1788.72	490.579	-179.165	1810.69	107.62	-205.571	1937.73	46.8175	209.557	1775.16	821.8	176.991	1840.94	1070.49	164.742	1866.57	523.174	169.712	1616.77	203.475	205.226	1658.6	83.2593
1728	0	-265.266	1756.48	888.301	-189.474	1714.5	1135.57	-190.396	1788.37	490.423	-179.43	1810.76	107.501	-205.616	1937.69	46.78	206.817	1778.91	821.719	175.326	1843.09	1069.81	164.263	1875.66	526.369	167.592	1624.63	209.082	203.585	1663.04	88.5722
1729	0	-265.266	1756.48	888.301	-190.397	1715.88	1135.58	-191.374	1787.81	490.128	-179.648	1810.73	107.351	-205.623	1937.64	46.7399	203.927	1782.83	821.957	173.866	1845.15	1069.07	164.227	1884.15	529.783	165.549	1632.47	214.559	201.926	1668.36	94.3586
1730	0	-265.266	1756.48	888.301	-191.366	1717.1	1135.59	-192.308	1787.4	489.919	-179.829	1810.67	107.194	-205.673	1937.64	46.6972	200.91	1783.13	821.165	172.489	1847.08	1068.38	164.284	1892.33	533.255	163.291	1640.06	219.663	200.142	1673.87	99.6785
1731	0	-265.266	1756.48	888.301	-192.256	1718.23	1135.59	-193.141	1787	489.577	-179.937	1810.51	107.024	-205.699	1937.55	46.6532	198.126	1784.18	820.625	171.318	1848.75	1067.51	164.585	1900.02	536.716	160.828	1646.93	225.037	198.321	1680.05	103.615
1732	0	-265.266	1756.48	888.301	-193.206	1719.32	1135.6	-193.811	1786.47	489.33	-180.098	1810.32	106.872	-205.745	1937.53	46.6382	195.763	1786.78	820.398	170.345	1850.31	1066.71	165.07	1907	540.177	157.779	1652.88	228.665	196.846	1688.62	106.668
1733	0	-265.266	1756.48	888.301	-194.094	1720.07	1135.54	-194.383	1785.98	489.061	-180.103	1809.95	106.704	-205.764	1937.5	46.5844	196.091	1788.97	821.763	169.578	1851.77	1065.9	165.362	1913.01	543.422	155.385	1660.61	230.122	194.626	1699.38	109.637
1734	0	-274.241	1764.5	887.13	-194.909	1720.49	1135.32	-194.965	1785.69	488.867	-180.19	1809.83	106.598	-205.816	1937.55	46.6138	197.301	1790.77	822.319	168.941	1853.14	1065.12	165.81	1918.45	546.438	153.5	1670.02	230.344	191.946	1711.3	110.638
1735	0	-274.241	1764.5	887.13	-195.527	1720.71	1135.17	-195.366	1785.27	488.677	-180.365	1809.87	106.56	-205.825	1937.49	46.585	199.231	1793.69	821.72	168.469	1854.35	1064.39	166.342	1923.38	549.198	151.721	1680.48	228.887	189.549	1724.45	110.136
1736	0	-274.241	1764.5	887.13	-196.151	1721.2	1135.06	-195.706	1785.01	488.512	-180.503	1809.89	106.576	-205.83	1937.43	46.5701	200.878	1796.52	820.699	168.086	1855.57	1063.82	166.797	1927.87	551.615	150.139	1691.3	226.327	187.242	1738.75	108.526
1737	0	-274.241	1764.5	887.13	-196.653	1721.69	1134.87	-195.931	1784.86	488.447	-180.452	1809.74	106.487	-205.733	1937.23	46.5155	202.227	1797.31	819.901	167.896	1856.8	1063.14	167.594	1932.26	553.673	149.233	1702.9	222.54	185.441	1754.52	106.056
1738	0	-274.241	1764.5	887.13	-197.022	1722.17	1134.64	-196.132	1784.83	488.423	-180.486	1809.66	106.47	-205.857	1937.33	46.5611	203.704	1797.97	819.681	167.741	1857.91	1062.63	168.249	1936.25	555.295	148.573	1715	217.83	183.981	1771.01	102.763
1739	0	-274.241	1764.5	887.13	-197.238	1722.91	1134.45	-196.264	1784.82	488.363	-180.514	1809.6	106.43	-205.874	1937.34	46.5648	204.747	1798.9	819.776	167.893	1859.11	1062.08	168.74	1939.67	556.514	148.059	1727.95	212.066	182.905	1787.42	98.7163
1740	0	-274.241	1764.5	887.13	-197.199	1723.69	1134.27	-196.394	1784.95	488.344	-180.628	1809.72	106.442	-205.907	1937.35	46.5585	205.714	1798.55	819.708	168.111	1860.48	1061.63	169.605	1942.99	557.63	147.965	1741.38	205.505	182.134	1805.07	94.6842
1741	0	-274.241	1764.5	887.13	-197.134	1724.88	1134.13	-196.415	1785.13	488.329	-180.673	1809.72	106.425	-205.934	1937.34	46.5333	206.163	1798.58	819.502	168.408	1861.78	1061.3	169.991	1945.4	558.121	147.998	1755.02	198.755	182.222	1823.84	90.5934
1742	0	-274.241	1764.5	887.13	-196.946	1726.4	1134.07	-196.359	1785.47	488.32	-180.672	1809.7	106.42	-205.924	1937.28	46.5198	206.251	1798.79	819.46	168.541	1862.79	1061.06	170.317	1947.49	558.409	148.905	1769.48	191.387	182.806	1843.44	86.6963
1743	0	-274.241	1764.5	887.13	-196.57	1728.07	1134.03	-196.216	1785.83	488.296	-180.661	1809.69	106.417	-205.928	1937.31	46.5524	206.268	1798.45	819.38	168.695	1863.82	1060.78	171.058	1949.63	558.537	150.746	1784.57	183.525	183.97	1863.33	82.9676
1744	0	-274.241	1764.5	887.13	-196.037	1730.07	1134.05	-196.001	1786.4	488.308	-180.608	1809.71	106.403	-205.948	1937.36	46.5783	206.029	1798.27	819.212	169.337	1864.94	1060.25	171.264	1950.86	558.115	152.352	1799.45	175.921	185.637	1883.27	79.5424
1745	0	-274.241	1764.5	887.13	-195.42	1732.16	1134.01	-195.648	1787.11	488.342	-180.522	1809.61	106.383	-205.92	1937.33	46.5769	205.715	1798.26	819.158	169.877	1866.12	1059.99	171.016	1951.38	557.201	154.601	1814.87	168.385	187.578	1902.92	76.4667
1746	0	-274.241	1764.5	887.13	-194.516	1734.38	1134.12	-195.151	1787.78	488.324	-180.464	1809.71	106.429	-205.942	1937.38	46.6358	205.46	1798.66	819.193	170.713	1867.38	1059.66	171.009	1951.75	556.177	157.458	1830.3	161.07	190.31	1922.59	73.9473
1747	0	-274.241	1764.5	887.13	-193.841	1737.12	1134.17	-194.657	1788.67	488.438	-180.336	1809.67	106.457	-205.875	1937.35	46.6322	204.531	1797.4	818.994	171.695	1868.71	1059.2	170.761	1951.62	554.628	160.083	1845.15	154.119	192.773	1941.1	71.6453
1748	0	-274.241	1764.5	887.13	-192.945	1739.88	1134.26	-194.217	1789.75	488.55	-180.213	1809.62	106.451	-205.881	1937.35	46.6333	204.493	1795.82	818.701	172.663	1870.1	1058.81	170.468	1951.28	552.862	162.64	1859.16	147.578	195.583	1959	69.9916
1749	0	-271.598	1781.45	885.012	-191.787	1742.49	1134.42	-193.568	1790.75	488.623	-180.087	1809.63	106.472	-205.871	1937.36	46.6672	205.478	1794.87	818.471	173.942	1871.59	1058.49	169.969	1950.6	550.748	165.729	1872.66	141.697	198.487	1975.87	68.7734
1750	0	-271.598	1781.45	885.012	-190.674	1745.64	1134.65	-192.808	1791.65	488.606	-179.997	1809.71	106.55	-205.862	1937.36	46.6726	206.329	1794.71	818.35	175.09	1873.15	1058.24	169.63	1949.88	548.347	167.242	1884	136.191	201.238	1990.89	67.8192
1751	0	-271.598	1781.45	885.012	-189.288	1748.34	1134.89	-191.74	1792.36	488.423	-179.998	1809.9	106.65	-205.863	1937.45	46.7154	207.366	1795.91	818.467	176.559	1874.87	1058.08	169.263	1949.15	546.031	169.672	1894.71	131.446	203.543	2003.6	66.9169
1752	0	-271.598	1781.45	885.012	-187.841	1751.25	1135.15	-191.229	1794.31	488.912	-179.91	1810.1	106.768	-205.863	1937.47	46.7705	208.694	1796.9	818.36	178.049	1876.72	1057.87	168.78	1948.33	543.631	171.786	1903.63	127.081	206.38	2014.68	66.3348
1753	0	-271.598	1781.45	885.012	-186.234	1753.85	1135.42	-190.297	1795.79	489.161	-179.768	1810.22	106.907	-205.852	1937.48	46.7659	210.151	1800.2	818.447	179.655	1878.64	1057.57	168.432	1947.53	541.237	172.945	1910.29	123.307	208.732	2023.29	65.6023
1754	0	-271.598	1781.45	885.012	-184.504	1756.42	1135.76	-189.147	1797.13	489.385	-179.696	1810.41	107.113	-205.852	1937.49	46.8035	211.174	1805.37	818.684	181.599	1880.82	1057.43	168.165	1946.93	538.981	173.856	1915.54	120.969	211.187	2029.17	66.1433
1755	0	-271.598	1781.45	885.012	-182.69	1758.98	1136.21	-187.9	1798.38	489.507	-179.55	1810.45	107.269	-205.844	1937.54	46.8282	212.331	1804.4	818.457	183.479	1883.08	1057.29	167.921	1946.47	536.745	172.898	1917.99	119.771	213.558	2032.03	66.2976
1756	0	-260.87	1798.28	886.847	-180.835	1761.68	1136.83	-187.022	1800.38	490.079	-179.357	1810.4	107.445	-205.853	1937.53	46.8216	212.951	1803.08	818.071	185.532	1885.58	1057.2	167.855	1946.41	534.907	171.676	1916.9	118.801	214.063	2032.53	64.8395
1757	0	-260.87	1798.28	886.847	-178.866	1764.08	1137.46	-185.726	1801.96	490.496	-179.099	1810.26	107.601	-205.881	1937.56	46.8716	213.917	1803.29	817.808	187.679	1888.17	1057.18	167.892	1946.87	533.723	169.732	1914.3	118.258	213	2030.88	65.7794
1758	0	-260.87	1798.28	886.847	-176.64	1766.3	1138.2	-184.482	1803.78	490.979	-179.054	1810.35	107.903	-205.868	1937.59	46.897	213.661	1808.46	817.12	190.159	1891	1057.15	168.254	1948.05	533.571	168.625	1913.9	118.18	211.108	2030.93	66.9646
1759	0	-260.87	1798.28	886.847	-174.513	1768.53	1139.12	-183.114	1805.62	491.559	-178.974	1810.48	108.243	-205.859	1937.61	46.9556	214.717	1812.47	817.946	192.723	1893.69	1057.22	168.679	1949.26	534.044	168.834	1915.14	118.143	209.454	2031.02	65.8329
1760	0	-260.87	1798.28	886.847	-172.327	1770.79	1139.94	-181.285	1807.23	491.824	-178.871	1810.74	108.647	-205.849	1937.62	46.9576	215.849	1815.7	817.698	195.433	1896.5	1057.43	169.083	1950.5	534.605	170.23	1917.01	118.233	208.252	2033.65	64.5981
1761	0	-260.87	1798.28	886.847	-170.108	1773.3	1140.83	-180.037	1809.83	492.62	-178.439	1810.42	108.849	-205.832	1937.62	47.0049	217.359	1818.92	817.622	198.255	1899.46	1057.69	169.445	1951.78	534.87	170.941	1917.64	118.056	208.616	2033.97	64.6141
1762	0	-260.87	1798.28	886.847	-167.844	1775.53	1141.53	-178.107	1811.27	492.715	-178.074	1810.28	109.099	-205.812	1937.62	47.0272	219.442	1822.04	817.17	201.165	1902.34	1058.03	170.014	1953.39	534.84	171.292	1917.89	118.01	209.136	2033.31	64.0631
1763	0	-260.87	1798.28	886.847	-165.517	1777.96	1142.21	-176.896	1813.93	493.399	-177.942	1810.48	109.439	-205.74	1937.58	47.0334	220.79	1827.95	817.955	204.168	1905.41	1058.58	170.551	1954.97	534.522	171.332	1918.47	117.641	209.164	2030.42	63.829
1764	0	-260.87	1798.28	886.847	-163.021	1780.48	1142.93	-174.885	1815.34	493.599	-178.541	1811.8	110.292	-205.72	1937.53	47.0575	223.305	1833.28	818.674	206.898	1908.36	1059.21	171.542	1956.72	534.177	171.699	1919.08	117.506	208.934	2029.84	63.4237
1765	0	-260.87	1798.28	886.847	-160.61	1783.01	1143.53	-173.6	1817.91	494.324	-178.482	1812.16	110.819	-205.694	1937.49	47.0653	227.209	1833.86	818.724	209.673	1911.23	1059.87	172.38	1957.99	533.628	171.801	1919.22	117.396	208.827	2029.78	63.1249
1766	0	-260.87	1798.28	886.847	-158.057	1785.53	1144.25	-171.601	1819.58	494.641	-178.598	1812.67	111.434	-205.608	1937.42	47.0927	229.882	1835.97	818.968	212.358	1914.18	1060.65	173.464	1959.34	532.958	172.156	1919.75	117.325	208.836	2030.01	63.047
1767	0	-260.87	1798.28	886.847	-155.525	1788.19	1145.01	-170.24	1822.38	495.42	-178.647	1813.21	112.04	-205.575	1937.45	47.1384	232.678	1840.78	819.661	215.002	1917.2	1061.58	174.191	1960.32	532.337	172.239	1920.16	117.167	208.879	2030.5	63.0438
1768	0	-260.87	1798.28	886.847	-153.02	1790.89	1145.61	-168.246	1824.06	495.669	-178.788	1813.81	112.625	-205.521	1937.4	47.1572	235.228	1845.41	819.82	217.644	1920.21	1062.55	174.876	1961.27	531.98	172.255	1920.42	116.904	208.826	2030.96	63.0688
1769	0	-230.691	1825.55	895.324	-150.241	1793.33	1146.36	-166.863	1826.85	496.383	-177.418	1812	112.22	-205.457	1937.41	47.1932	237.948	1850.54	820.167	220.32	1923.18	1063.54	175.619	1962.18	531.799	172.446	1920.77	116.687	208.766	2031.38	62.9305
1770	0	-230.691	1825.55	895.324	-147.649	1796.15	1147.04	-165.217	1829.27	496.884	-178.353	1813.84	113.499	-205.416	1937.37	47.2194	240.689	1855.99	820.703	222.886	1926.21	1064.57	176.861	1963.87	531.55	172.577	1921.09	116.54	208.699	2032.47	62.9188
1771	0	-230.691	1825.55	895.324	-145.074	1798.92	1147.74	-163.631	1831.63	497.387	-178.217	1814.24	114.105	-205.38	1937.42	47.2954	243.543	1861.89	821.466	225.491	1929.2	1065.49	177.692	1965.18	531.63	172.578	1921.15	116.368	208.65	2034.14	63.0019
1772	0	-230.691	1825.55	895.324	-142.507	1801.62	1148.48	-162.128	1833.83	497.875	-178.114	1814.49	114.614	-205.328	1937.39	47.3352	247.584	1871.77	822.922	228.151	1932.02	1066.35	178.866	1966.82	531.534	172.611	1921.2	116.167	208.74	2032.41	62.7624
1773	0	-230.691	1825.55	895.324	-140.054	1804.31	1149.21	-160.816	1836.21	498.517	-178.039	1814.98	115.325	-205.276	1937.41	47.35	250.491	1876.89	823.303	230.834	1934.81	1067.13	180.198	1968.72	531.479	172.661	1921.31	116.024	208.66	2031.65	62.7237
1774	0	-230.691	1825.55	895.324	-137.654	1807.03	1150.02	-159.513	1838.36	499.168	-178.001	1815.53	116.051	-205.273	1937.41	47.3651	254.027	1880.62	823.764	233.569	1937.62	1067.92	180.983	1969.89	531.33	172.704	1921.39	115.893	208.69	2031.51	62.7278
1775	0	-216.006	1839.81	899.372	-135.364	1809.61	1150.9	-158.224	1840.44	499.81	-177.942	1815.91	116.758	-205.233	1937.41	47.3374	257.64	1884.84	824.385	236.285	1940.34	1068.63	182.413	1971.51	531.231	172.771	1921.48	115.826	208.648	2031.26	62.5642
1776	0	-216.006	1839.81	899.372	-132.95	1812.12	1151.9	-156.972	1842.41	500.807	-178.057	1816.37	117.669	-205.246	1937.36	47.2861	261.115	1888.86	824.892	239.063	1943.01	1069.34	183.859	1972.87	531.082	172.775	1921.65	115.669	208.63	2031.22	62.4787
1777	0	-216.006	1839.81	899.372	-130.66	1814.82	1152.89	-156.134	1844.99	501.407	-177.726	1816.17	118.276	-205.327	1937.46	47.2467	264.859	1892.52	825.474	241.829	1945.44	1069.98	184.707	1973.55	530.815	172.731	1921.67	115.533	208.644	2031.37	62.4788
1778	0	-216.006	1839.81	899.372	-128.442	1817.57	1154.13	-155.322	1847.74	502.466	-178.092	1817.1	119.346	-205.437	1937.44	47.202	268.511	1896.34	826.017	244.61	1947.84	1070.6	186.04	1974.35	530.523	172.914	1921.89	115.473	208.627	2031.55	62.5422
1779	0	-216.006	1839.81	899.372	-126.714	1820.75	1155.28	-154.554	1850.29	503.311	-178.174	1817.72	120.45	-205.773	1937.57	47.1462	272.499	1899.16	826.546	247.303	1949.99	1071.16	186.808	1974.63	530.2	172.8	1921.86	115.308	208.589	2031.86	62.5637
1780	0	-216.006	1839.81	899.372	-124.27	1822.7	1156.61	-153.452	1852.29	504.387	-178.037	1818.17	121.447	-205.917	1937.51	47.0608	276.54	1901.99	826.864	249.509	1951.68	1071.48	187.736	1974.88	530.008	172.741	1921.89	115.19	208.596	2032.21	62.5259
1781	0	-216.006	1839.81	899.372	-121.985	1824.8	1157.95	-152.674	1854.86	505.588	-177.918	1818.84	122.682	-206.091	1937.52	47.0047	280.615	1904.11	827.266	252.206	1953.52	1071.79	188.836	1975.16	529.795	172.69	1921.86	115.121	208.604	2032.4	62.5104
1782	0	-216.006	1839.81	899.372	-120.192	1827.24	1159.54	-151.881	1857.53	506.756	-177.718	1819.56	123.884	-206.199	1937.46	46.9135	285.076	1905.09	827.649	254.512	1954.86	1072.46	189.59	1975.18	529.664	173.057	1922.24	115.165	208.542	2032.34	62.4776
1783	0	-216.006	1839.81	899.372	-118.274	1829.61	1161.05	-151.139	1860.31	507.935	-177.445	1819.75	125.077	-206.381	1937.51	46.8223	289.693	1904.74	827.817	257.122	1956.5	1072.91	190.424	1975.19	529.547	172.719	1922.03	114.962	208.548	2032.15	62.4861
1784	0	-216.006	1839.81	899.372	-116.681	1832.06	1162.7	-150.571	1863.51	509.386	-177.036	1820.16	126.407	-206.593	1937.42	46.6572	294.688	1904.1	828.01	259.517	1957.96	1073.57	191.438	1975.39	529.454	172.875	1922.13	114.931	208.507	2032.06	62.4757
1785	0	-216.006	1839.81	899.372	-115.059	1834.37	1164.52	-150.049	1866.61	510.723	-176.792	1821.42	127.879	-206.872	1937.38	46.5375	298.753	1904.81	828.46	261.914	1959.26	1074.22	192.162	1975.04	529.425	173.046	1922.25	114.931	208.632	2032.26	62.6227
1786	0	-216.006	1839.81	899.372	-113.464	1836.54	1166.12	-149.682	1870.05	512.233	-176.468	1822.45	129.344	-207.209	1937.48	46.4641	302.886	1904.83	828.925	264.326	1960.76	1074.9	193.433	1975.15	529.402	173.085	1922.28	114.862	208.627	2032.2	62.5804
1787	0	-216.006	1839.81	899.372	-111.909	1838.47	1167.85	-149.458	1873.62	513.668	-176.127	1823.62	130.782	-207.575	1937.65	46.5104	306.728	1904.88	829.459	266.585	1962.04	1075.52	194.178	1974.73	529.491	173.133	1922.24	114.773	208.551	2032.29	62.5734
1788	0	-216.006	1839.81	899.372	-110.608	1840.66	1169.73	-149.331	1877.29	515.198	-175.775	1825	132.447	-207.774	1937.75	46.5404	310.036	1905.13	829.982	268.84	1963.45	1076.13	195.027	1974.13	529.572	173.185	1922.21	114.704	208.564	2032.36	62.6323
1789	0	-216.006	1839.81	899.372	-109.139	1842.37	1171.55	-149.274	1881.05	516.762	-175.514	1826.38	133.944	-207.816	1937.72	46.4202	313.341	1905.07	830.504	271.154	1964.87	1076.74	196.328	1973.91	529.681	173.226	1922.12	114.629	208.435	2032.27	62.5979
1790	0	-188.924	1869.45	920.607	-107.803	1844.31	1173.35	-149.389	1885.2	518.296	-175.297	1827.48	135.54	-207.965	1937.71	46.2943	316.438	1904.91	830.992	273.193	1966.31	1077.29	197.208	1973.29	529.855	173.315	1922.05	114.544	208.538	2032.66	62.5826
1791	0	-188.924	1869.45	920.607	-106.621	1846.22	1175.15	-149.489	1889.46	519.893	-175.33	1829.03	137.162	-208.279	1937.87	46.2032	319.325	1904.32	831.494	275.168	1967.76	1077.92	198.062	1972.45	529.864	173.459	1922.02	114.452	208.545	2032.72	62.5729
1792	0	-188.924	1869.45	920.607	-105.408	1847.92	1176.97	-149.763	1893.87	521.575	-175.446	1829.87	138.789	-208.786	1938.29	46.0791	321.85	1904.17	832.073	277.061	1969.3	1078.49	199.157	1971.91	530.081	173.558	1921.97	114.372	208.532	2032.71	62.5298
1793	0	-188.924	1869.45	920.607	-104.416	1849.91	1178.83	-150.175	1898.43	523.25	-175.974	1831.06	140.343	-209.204	1938.75	45.9283	323.66	1904.19	832.703	278.838	1970.84	1078.96	200.087	1971.33	530.234	173.69	1921.88	114.323	208.557	2032.62	62.4757
1794	0	-188.924	1869.45	920.607	-103.393	1851.8	1180.57	-150.823	1903.03	524.94	-176.551	1832.87	142.199	-209.997	1939.88	45.9	325.58	1903.99	833.129	280.422	1972.46	1079.61	201.115	1970.78	530.45	173.733	1921.79	114.212	208.582	2032.56	62.4146
1795	0	-183.554	1877.05	929.169	-101.66	1853.76	1181.58	-151.476	1907.67	526.624	-177.28	1835	143.658	-210.841	1940.98	45.959	327.724	1902.63	833.663	281.832	1974.14	1080.16	201.919	1970.15	530.57	173.86	1921.82	114.155	208.603	2032.55	62.3932
1796	0	-183.554	1877.05	929.169	-99.9996	1855.33	1182.68	-152.336	1912.36	528.371	-178.651	1838.24	145.562	-212.368	1943.18	46.3993	329.059	1902.88	834.247	283.287	1975.83	1080.66	202.94	1969.7	530.722	173.833	1921.65	114.056	208.582	2032.61	62.3813
1797	0	-183.554	1877.05	929.169	-97.9091	1856.3	1183.68	-153.172	1917.04	530.19	-180.063	1841.69	147.068	-213.742	1946.11	46.8028	330.151	1903.34	834.647	284.551	1977.5	1081.13	203.682	1969.2	530.819	173.947	1921.61	114.02	208.615	2032.66	62.367
1798	0	-183.554	1877.05	929.169	-96.4564	1857.56	1184.76	-154.037	1921.48	531.849	-181.875	1845.65	148.667	-215.312	1949.86	47.3253	331.031	1903.85	834.984	285.783	1979.14	1081.58	204.448	1968.81	530.943	173.865	1921.43	113.884	208.592	2032.75	62.2641
1799	0	-183.554	1877.05	929.169	-94.6796	1858.73	1185.58	-154.987	1925.89	533.639	-184.069	1850.61	150.041	-217.014	1954.57	47.7893	331.704	1904.3	835.29	287.003	1980.89	1081.94	205.296	1968.75	530.986	173.992	1921.44	113.849	208.585	2032.8	62.2547
1800	0	-183.554	1877.05	929.169	-93.0499	1859.9	1186.55	-155.939	1929.91	535.265	-186.674	1856.37	151.341	-218.754	1960.19	48.3749	332.412	1904.88	835.523	288.199	1982.55	1082.08	206.162	1968.75	531.028	174.18	1921.5	113.872	208.614	2032.85	62.2362
1801	0	-183.554	1877.05	929.169	-91.6166	1861.36	1187.34	-157.113	1934	537.045	-189.972	1862.42	152.499	-220.575	1967.06	48.9911	332.853	1905.48	835.599	289.315	1984.15	1082.35	206.762	1968.72	531.015	174.095	1921.39	113.775	208.624	2032.87	62.2952
1802	0	-183.554	1877.05	929.169	-90.4742	1862.93	1188.2	-158.285	1937.93	538.578	-192.938	1868.85	153.384	-222.29	1974.84	50.223	333.214	1906.16	835.59	290.515	1985.77	1082.52	207.405	1968.95	530.979	174.14	1921.48	113.775	208.746	2032.85	62.2804
1803	0	-183.554	1877.05	929.169	-88.8456	1864.03	1188.94	-159.516	1941.93	540.23	-196.574	1876.77	154.532	-224.011	1983.66	51.8402	333.042	1907.91	835.318	291.645	1987.24	1082.54	208.081	1969.29	530.831	174.158	1921.49	113.774	208.686	2032.83	62.253
1804	0	-183.554	1877.05	929.169	-86.9393	1864.63	1189.53	-160.726	1945.86	541.761	-199.987	1884.79	155.554	-225.87	1993.39	53.8776	333.047	1909.37	835.072	292.877	1988.72	1082.54	208.499	1969.62	530.829	173.988	1921.44	113.669	208.761	2032.81	62.2666
1805	0	-183.554	1877.05	929.169	-85.7382	1865.9	1190.14	-161.957	1949.92	543.323	-203.178	1892.92	156.503	-227.555	2003.28	55.9714	332.96	1910.81	834.769	294.049	1990.11	1082.4	208.881	1970.15	530.61	173.794	1921.37	113.607	208.702	2032.88	62.2344
1806	0	-183.554	1877.05	929.169	-84.4238	1866.89	1190.81	-163.04	1954.07	544.75	-206.76	1901.72	157.586	-229.56	2013.67	58.1987	332.727	1912.77	834.498	295.26	1991.39	1082.12	209.221	1970.77	530.439	173.691	1921.35	113.548	208.747	2032.9	62.2739
1807	0	-183.554	1877.05	929.169	-83.2529	1868.06	1191.39	-163.712	1957.76	545.905	-210.482	1910.82	158.856	-231.67	2024.14	60.4968	332.556	1914.48	834.192	296.437	1992.71	1081.93	209.469	1971.54	530.296	173.623	1921.37	113.549	208.651	2032.94	62.2729
1808	0	-183.554	1877.05	929.169	-81.7123	1868.6	1191.88	-164.998	1962.59	547.618	-213.852	1920.11	160.164	-234.302	2034.88	63.1824	332.393	1916.37	833.746	297.603	1993.95	1081.63	209.653	1972.4	530.139	173.61	1921.45	113.601	208.601	2033.04	62.2874
1809	0	-183.554	1877.05	929.169	-80.6287	1869.27	1192.35	-165.897	1967.28	549.162	-217.051	1929.22	161.455	-236.87	2045.44	65.9731	332.226	1918.3	833.454	298.761	1995.3	1081.48	209.904	1973.48	529.965	173.452	1921.43	113.525	208.594	2033.08	62.2968
1810	0	-183.554	1877.05	929.169	-171.824	1903.06	947.772	-166.689	1972.02	550.554	-220.139	1938.33	162.871	-239.824	2056	69.1087	332.024	1920.29	833.079	299.883	1996.63	1081.22	210.037	1974.65	529.801	173.497	1921.61	113.619	208.614	2033.14	62.3216
1811	0	-171.334	1904.76	948.555				-167.552	1977.01	552.127	-222.92	1947.47	164.457	-242.924	2066.35	72.3277	331.681	1921.46	832.599	300.862	1998.03	1081.12	210.049	1975.92	529.504	173.397	1921.66	113.614	208.618	2033.09	62.2958
1812	0	-170.872	1906.57	949.419				-168.406	1982.06	553.628	-225.656	1956.43	166.266	-246.188	2076.45	75.4876	331.607	1922.77	832.218	301.853	1999.41	1080.81	210.109	1977.27	529.225	173.454	1921.84	113.718	208.604	2033.13	62.318
1813	0	-170.513	1908.37	950.207				-169.551	1987.7	555.016	-227.93	1965.23	167.683	-249.698	2086.31	78.8429	331.547	1924.03	831.733	302.766	2000.8	1080.63	210.028	1978.56	528.934	173.379	1921.9	113.759	208.589	2033.05	62.3299
1814	0	-170.127	1910.22	950.944				-170.141	1992.52	556.546	-230.059	1973.91	169.281	-253.175	2095.87	82.1958	331.247	1926.3	831.112	303.648	2002.27	1080.4	209.934	1979.89	528.646	173.023	1921.85	113.705	208.588	2033.11	62.3808
1815	0	-169.826	1912.07	951.674				-171.014	1997.71	557.955	-231.947	1982.2	170.854	-256.57	2104.95	85.5512	330.771	1929.06	830.94	304.408	2003.75	1080.18	209.904	1981.37	528.383	173.174	1922.08	113.811	208.535	2033.15	62.3827
1816	0	-169.589	1914.19	952.408				-171.809	2003	559.371	-233.858	1990.34	172.407	-259.891	2113.89	88.8312	330.475	1931.38	830.42	305.158	2005.26	1080.04	209.842	1982.95	528.068	173.099	1922.22	113.861	208.532	2033.15	62.4049
1817	0	-169.354	1916.33	953.078				-172.718	2008.36	560.842	-234.805	1998.05	173.609	-263.003	2122.53	92.0033	330.271	1934.52	830.234	305.835	2006.83	1079.85	209.8	1984.66	527.807	172.736	1922.11	113.745	208.562	2033.22	62.41
1818	0	-169.187	1918.77	953.734				-173.573	2013.58	562.247	-236.153	2005.76	175.391	-265.913	2130.88	95.0962	330.022	1937.34	830.082	306.395	2008.36	1079.59	209.75	1986.5	527.51	172.991	1922.45	113.923	208.582	2033.21	62.3635
1819	0	-168.855	1920.86	954.389				-174.448	2018.95	563.709	-236.681	2012.84	176.771	-268.619	2139.46	98.1412	330.438	1938.59	829.406	306.957	2010.01	1079.44	210.253	1988.95	527.147	172.582	1922.39	113.848	208.603	2033.26	62.3527
1820	0	-168.646	1923.13	955.102				-175.315	2024.23	565.159	-237.672	2020.47	177.888	-270.38	2147.02	100.605	330.622	1940.07	828.906	307.454	2011.62	1079.26	209.805	1990.42	526.72	172.936	1922.86	114.137	208.722	2033.67	62.2119
1821	0	-168.478	1925.64	955.791				-176.051	2029.45	566.449	-238.509	2027.81	179.303	-271.64	2154.47	102.992	331.05	1941.84	828.475	307.971	2013.31	1079.11	210.015	1992.74	526.428	172.629	1922.96	114.133	208.774	2033.69	62.1801
1822	0	-168.387	1928.21	956.386				-176.777	2034.81	567.807	-239.429	2035.27	180.671	-272.874	2162.06	105.182	331.164	1943.73	827.991	308.371	2014.96	1078.89	209.82	1994.69	526.095	172.69	1923.18	114.262	208.673	2033.4	62.3061
1823	0	-168.23	1930.67	956.93				-177.448	2040.18	569.187	-239.699	2041.87	181.797	-273.845	2169.76	107.327	331.463	1945.8	827.522	308.799	2016.61	1078.66	209.821	1996.96	525.641	172.546	1923.33	114.29	208.724	2033.49	62.1784
1824	0	-168.095	1933.05	957.466				-178.038	2045.43	570.398	-239.16	2047.67	182.365	-273.952	2177.12	109.149	331.883	1947.17	826.935	309.199	2018.25	1078.35	209.619	1999.18	525.272	172.306	1923.34	114.274	208.7	2033.45	62.1296
1825	0	-168.062	1935.57	957.952				-178.534	2050.67	571.632	-237.988	2052.09	182.405	-273.822	2184.27	110.792	332.067	1949.33	826.348	309.464	2019.86	1078.07	209.142	2001.06	524.839	172.065	1923.37	114.243	208.784	2033.56	62.089
1826	0	-168.106	1938.1	958.344				-178.959	2055.95	572.821	-239.566	2060.51	184.1	-273.885	2192.29	112.613	332.53	1950.8	825.727	309.83	2021.49	1077.78	208.999	2003.49	524.348	172.058	1923.67	114.399	208.765	2033.64	62.1586
1827	0	-168.102	1940.46	958.692				-179.284	2061.26	573.945	-241.101	2069.18	186.019	-273.577	2200.32	114.328	332.67	1952.78	825.115	310.135	2023.09	1077.43	208.761	2005.92	523.899	171.89	1923.79	114.472	208.811	2033.53	61.975
1828	0	-168.292	1943.08	959.111				-179.628	2066.55	575.013	-242.065	2076.87	187.191	-272.383	2207.06	115.289	332.875	1954.23	824.316	310.403	2024.61	1077.08	208.505	2008.33	523.437	171.731	1923.92	114.561	208.834	2033.6	61.9114
1829	0	-168.345	1945.51	959.359				-179.862	2071.83	575.935	-241.673	2082.74	187.895	-269.462	2211.56	115.15	332.864	1956.39	823.591	310.691	2026.16	1076.61	208.188	2010.72	522.979	171.72	1924.17	114.706	208.924	2033.79	61.9196
1830	0	-168.548	1948.05	959.603				-179.894	2077.08	576.782	-240.38	2087.11	187.583	-267.856	2218.13	115.801	332.653	1958.45	822.881	310.994	2027.74	1076.17	208.033	2013.12	522.307	171.66	1924.38	114.836	208.795	2033.68	61.8557
1831	0	-168.744	1950.68	959.797				-179.939	2082.15	577.526	-241.558	2095.4	189.063	-266.59	2225.47	116.731	332.284	1960.97	822.053	311.163	2029.24	1075.63	207.629	2015.28	521.864	171.587	1924.66	114.972	208.761	2033.77	61.8728
1832	0	-168.979	1953.35	959.914				-179.942	2087.34	578.26	-243.14	2104.1	190.678	-265.325	2232.74	117.577	331.951	1963.11	821.139	311.408	2030.81	1075.14	207.271	2017.45	521.26	171.498	1924.87	115.08	208.773	2033.74	61.8585
1833	0	-169.299	1956.2	959.954				-179.873	2092.21	578.821	-240.651	2107.5	189.643	-263.881	2239.55	118.2	331.406	1965.26	820.418	311.69	2032.33	1074.63	206.756	2019.45	520.888	171.43	1925.09	115.244	208.762	2033.79	61.8707
1834	0	-169.567	1959.01	959.964				-179.761	2097.05	579.251	-239.691	2112.42	189.765	-262.395	2246.21	118.858	330.854	1966.79	819.451	311.908	2033.85	1074.19	206.317	2021.42	520.284	171.282	1925.26	115.362	208.728	2033.79	61.8643
1835	0	-169.9	1962.03	959.996				-179.515	2101.58	579.611	-239.53	2118.91	190.23	-260.983	2252.83	119.488	329.917	1969.35	819.016	311.927	2035.35	1073.75	205.842	2023.4	519.827	171.331	1925.48	115.488	208.745	2033.78	61.8592
1836	0	-170.25	1965.11	960.04				-179.273	2106.1	579.864	-239.313	2125.3	190.581	-259.977	2259.67	120.206	328.924	1971.59	818.154	312.069	2036.95	1073.39	205.421	2025.52	519.304	171.094	1925.57	115.508	208.733	2033.82	61.9077
1837	0	-170.461	1967.98	959.927				-178.947	2110.59	580.055	-241.441	2134.91	192.178	-258.586	2265.84	120.829	328.035	1973.25	817.551	312.105	2038.5	1073.05	204.841	2027.52	518.836	170.59	1925.4	115.328	208.714	2033.79	61.9256
1838	0	-170.808	1971.19	959.884				-178.594	2114.85	580.182	-242.147	2142.31	192.967	-257.461	2272	121.449	326.847	1975.57	817.04	312.195	2040.14	1072.81	204.291	2029.5	518.237	170.663	1925.86	115.616	208.706	2033.81	61.9378
1839	0	-171.034	1974.31	959.81				-178.136	2118.96	580.202	-242.074	2148.51	193.462	-256.796	2278.51	122.218	325.693	1977.39	816.466	312.165	2041.63	1072.64	203.646	2031.47	517.755	170.48	1926.16	115.663	208.613	2033.85	61.9709
1840	0	-171.375	1977.64	959.742				-177.8	2122.98	580.183	-240.155	2152.96	192.532	-255.784	2284.45	122.843	324.218	1979.95	816.049	311.998	2043.05	1072.48	202.988	2033.54	517.186	170.184	1926.31	115.605	208.726	2033.99	62.0417
1841	0	-171.576	1980.76	959.586				-177.254	2126.81	580.053	-236.635	2154.75	190.9	-254.988	2290.37	123.398	322.865	1982.07	815.548	312.016	2044.66	1072.38	202.524	2035.75	516.693	170.086	1926.55	115.634	208.686	2034.03	62.1167
1842	0	-171.865	1984.06	959.344				-176.718	2130.49	579.865	-235.25	2159.21	190.405	-254.061	2296.07	123.914	321.387	1983.88	815.058	311.949	2046.11	1072.25	202.019	2037.89	516.246	169.89	1926.89	115.706	208.558	2033.87	62.1755
1843	0	-172.066	1987.32	959.086				-176.201	2134.07	579.602	-234.816	2164.83	190.381	-253.326	2301.73	124.465	320.346	1985.25	814.642	311.861	2047.64	1072.08	201.326	2039.95	515.685	169.779	1927.13	115.761	208.479	2033.85	62.1586
1844	0	-172.325	1990.69	958.843				-175.826	2137.66	579.382	-234.173	2170.37	190.283	-252.652	2307.32	124.867	319.023	1986.96	814.163	311.838	2049.2	1071.97	200.451	2041.71	515.161	169.461	1927.21	115.745	208.443	2033.88	62.1756
1845	0	-172.773	1994.18	958.644				-175.25	2140.96	578.931	-233.573	2175.62	190.099	-252.021	2312.94	125.308	317.719	1988.62	813.825	311.735	2050.72	1071.88	199.88	2043.7	514.65	169.549	1927.51	115.849	208.372	2033.93	62.1918
1846	0	-172.78	1996.95	958.073				-174.739	2144.12	578.591	-232.76	2180.46	189.832	-251.119	2317.94	125.531	316.544	1990.51	813.425	311.569	2052.2	1071.78	199.477	2045.78	514.177	169.27	1927.63	115.804	208.369	2034.01	62.1588
1847	0	-173.025	1999.94	957.686				-174.299	2147.4	578.179	-231.976	2185.23	189.45	-250.434	2323.13	125.76	315.297	1992.32	813.07	311.402	2053.74	1071.69	199.093	2047.86	513.662	169.191	1927.81	115.895	208.34	2034.02	62.1599
1848	0	-173.259	2002.83	957.326				-174.03	2150.7	577.8	-231.47	2190.1	189.321	-249.743	2328.13	125.922	313.984	1995.03	812.78	311.357	2055.38	1071.53	198.79	2049.9	513.227	169.079	1927.86	115.969	208.329	2034.05	62.1447
1849	0	-173.69	2005.79	956.872				-173.629	2153.69	577.365	-230.822	2194.73	188.934	-249.005	2332.98	126.01	313.113	1997.09	812.549	311.073	2056.93	1071.51	198.575	2051.9	512.781	169.031	1927.99	116.098	208.325	2034.09	62.1473
1850	0	-173.973	2008.52	956.378				-173.353	2156.82	576.83	-230.145	2199.09	188.591	-248.104	2337.4	125.881	312.068	1999.34	812.293	310.724	2058.59	1071.42	198.334	2053.86	512.266	168.943	1928.15	116.162	208.344	2034.04	62.1149
1851	0	-174.447	2011.36	955.898				-173.215	2159.95	576.42	-229.391	2203.35	187.955	-247.533	2342.11	125.829	311.265	2001.38	811.951	310.418	2060.2	1071.34	198.133	2055.75	511.816	169.051	1928.44	116.362	208.315	2034.11	62.1923
1852	0	-174.801	2013.91	955.258				-172.956	2162.89	575.827	-228.81	2207.42	187.533	-246.719	2346.33	125.478	310.733	2003.09	811.735	310.09	2061.85	1071.25	198.373	2058.07	511.394	169.141	1928.72	116.534	208.306	2034.11	62.2139
1853	0	-175.31	2016.7	954.726				-172.786	2165.96	575.306	-228.064	2211.32	186.956	-245.832	2350.29	125.087	309.954	2005.31	811.426	309.737	2063.58	1071.14	198.18	2060.08	510.921	169.228	1929.01	116.675	208.324	2034.17	62.1974
1854	0	-175.801	2019.34	954.08				-172.771	2169.09	574.72	-227.691	2215.38	186.738	-245.027	2354.12	124.606	309.615	2006.69	811.084	309.281	2065.27	1071.03	198.017	2061.98	510.435	169.401	1929.36	116.857	208.305	2034.14	62.2105
1855	0	-176.32	2022.02	953.437				-172.646	2171.97	574.054	-227.217	2219.11	186.177	-244.327	2357.85	124.012	309.194	2008.16	810.731	308.857	2067.05	1070.91	197.78	2063.73	509.941	169.298	1929.48	116.939	208.247	2034.18	62.2315
1856	0	-176.866	2024.71	952.665				-172.718	2175.11	573.502	-226.616	2222.62	185.403	-243.502	2361.28	123.334	308.832	2010.7	810.399	308.362	2068.8	1070.8	197.493	2065.53	509.381	169.454	1929.8	117.097	208.252	2034.17	62.2038
1857	0	-177.374	2027.24	951.958				-172.76	2178.05	572.846	-226.12	2226.01	184.83	-242.948	2364.9	122.712	308.98	2012.84	810.149	307.952	2070.56	1070.67	197.223	2067.27	508.929	169.563	1930.04	117.228	208.243	2034.17	62.2441
1858	0	-177.853	2029.75	951.153				-172.925	2181.18	572.21	-225.616	2229.19	184.111	-242.352	2368.29	121.942	309.048	2014.78	809.68	307.377	2072.26	1070.58	196.98	2069.01	508.373	169.681	1930.3	117.421	208.221	2034.2	62.2443
1859	0	-178.421	2032.57	950.419				-172.955	2184.03	571.427	-225.341	2232.74	183.479	-241.858	2371.53	121.084	309.309	2016.54	809.441	306.891	2074.01	1070.44	196.707	2070.74	507.834	169.461	1930.38	117.439	208.2	2034.21	62.2513
1860	0	-178.938	2035.28	949.512				-173.03	2186.94	570.675	-225.038	2235.96	182.571	-241.415	2374.79	120.21	309.587	2018.77	809.218	306.34	2075.7	1070.3	196.33	2072.4	507.348	169.317	1930.55	117.517	208.165	2034.24	62.1927
1861	0	-179.514	2038.06	948.569				-173.136	2189.63	569.833	-224.403	2238.76	181.582	-241.283	2378.14	119.312	309.994	2020.8	808.945	305.775	2077.46	1070.15	196.22	2074.16	506.828	169.487	1930.93	117.667	208.155	2034.23	62.2248
1862	0	-180.122	2040.73	947.687				-173.211	2192.34	568.876	-224.252	2241.91	180.926	-240.685	2380.96	118.151	310.436	2022.61	808.657	305.227	2079.22	1070.1	195.65	2075.7	506.328	168.991	1930.76	117.532	208.119	2034.27	62.2254
1863	0	-180.61	2043.36	946.681				-173.336	2194.93	567.858	-224.207	2245.2	180.087	-240.411	2383.95	117.1	311.03	2024.57	808.483	304.622	2080.92	1070	195.289	2077.37	505.809	169.096	1931.1	117.599	208.099	2034.26	62.2426
1864	0	-181.219	2046.28	945.722				-173.361	2197.13	566.717	-223.836	2248.25	178.917	-240.112	2386.95	115.942	311.588	2026.55	808.198	304.044	2082.61	1069.96	195.15	2079.19	505.273	168.766	1931.07	117.521	208.1	2034.28	62.2451
1865	0	-181.802	2049.19	944.714				-173.423	2199.25	565.495	-223.723	2251.44	178.074	-239.851	2390.1	114.814	312.072	2028.66	808.075	303.366	2084.31	1069.92	194.735	2080.76	504.81	168.285	1930.86	117.517	208.064	2034.28	62.2727
1866	0	-182.237	2051.94	943.675				-173.465	2201.21	564.218	-223.685	2254.57	177.055	-239.757	2393.24	113.725	312.694	2030.64	807.945	302.764	2086.09	1069.85	194.558	2082.52	504.344	168.123	1930.93	117.568	208.08	2034.24	62.3604
1867	0	-182.79	2054.92	942.61				-173.445	2202.78	562.703	-223.475	2257.69	175.79	-239.88	2396.71	112.782	313.305	2032.46	807.85	302.014	2087.83	1069.88	194.244	2084.14	503.86	168.093	1931.13	117.653	208.042	2034.3	62.2997
1868	0	-183.435	2057.88	941.653				-173.55	2204.31	561.218	-223.515	2260.9	174.794	-239.566	2399.6	111.574	313.917	2034.48	807.749	301.325	2089.58	1069.87	193.969	2085.82	503.39	167.962	1931.15	117.837	208.045	2034.3	62.3005
1869	0	-183.916	2060.65	940.548				-173.623	2205.78	559.661	-223.34	2263.88	173.593	-239.553	2402.49	110.43	314.378	2036.45	807.717	300.531	2091.37	1069.87	193.722	2087.46	502.894	167.833	1931.23	117.891	208.018	2034.31	62.312
1870	0	-184.488	2063.58	939.47				-173.589	2206.91	557.96	-223.128	2266.71	172.297	-239.677	2405.53	109.345	314.832	2038.22	807.628	299.676	2093.2	1069.97	193.627	2089.2	502.498	167.828	1931.42	117.993	208.03	2034.31	62.3983
1871	0	-185.212	2066.79	938.447				-173.504	2207.91	556.2	-222.846	2269.34	170.806	-239.798	2408.4	108.148	315.247	2040.11	807.634	298.876	2095.11	1070.02	193.181	2090.71	502.008	167.765	1931.53	118.058	208.004	2034.34	62.3207
1872	0	-185.847	2069.85	937.262				-173.399	2208.63	554.339	-222.518	2272.05	169.398	-239.983	2411.11	106.914	315.566	2041.99	807.72	298.023	2096.98	1070.08	192.984	2092.4	501.594	167.598	1931.54	118.166	208.023	2034.35	62.3216
1873	0	-186.417	2072.69	936.138				-173.309	2209.41	552.414	-222.465	2274.8	168.189	-240.287	2413.66	105.569	315.856	2043.83	807.786	297.066	2098.96	1070.17	192.668	2093.94	501.144	167.518	1931.68	118.37	207.999	2034.31	62.3198
1874	0	-187.197	2075.74	934.998				-173.187	2210.22	550.478	-222.113	2277.22	166.715	-240.588	2415.98	104.113	316.036	2045.48	807.782	296.024	2100.89	1070.2	192.553	2095.6	500.691	167.463	1931.79	118.611	208.03	2034.32	62.3912
1875	0	-188.046	2078.89	933.899				-173.126	2210.94	548.591	-221.855	2279.56	165.224	-241.517	2419.01	102.963	316.096	2047.15	807.851	294.99	2103.04	1070.28	191.864	2096.86	500.287	167.72	1932.04	118.935	207.992	2034.38	62.3036
1876	0	-188.882	2081.92	932.593				-173.119	2211.85	546.757	-221.278	2281.38	163.664	-241.218	2419.9	100.851	315.978	2049.19	807.907	293.887	2105.15	1070.3	191.72	2098.45	499.905	167.374	1932.04	118.899	208.07	2034.18	62.3949
1877	0	-189.812	2084.94	931.329				-173.12	2212.68	544.96	-220.685	2283.05	161.999	-241.577	2421.28	98.9151	315.919	2050.98	808.072	292.707	2107.32	1070.38	191.533	2100.14	499.436	167.587	1932.28	119.097	208.067	2034.46	62.3292
1878	0	-190.602	2087.83	930.077				-173.081	2213.44	543.082	-220.086	2284.58	160.294	-241.555	2422.21	96.5894	315.643	2052.69	808.203	291.452	2109.53	1070.46	190.801	2101.42	499.106	168.246	1932.7	119.481	208.116	2034.63	62.1885
1879	0	-191.49	2090.64	928.811				-173.044	2214.25	541.202	-219.351	2285.73	158.522	-241.729	2423.03	94.2631	315.322	2054.4	808.305	290.148	2111.86	1070.54	190.443	2103	498.615	168.275	1932.9	119.677	208.249	2034.94	62.2283
1880	0	-192.719	2093.73	927.593				-173.067	2215.11	539.331	-218.741	2286.95	156.817	-241.959	2423.6	91.6046	314.995	2055.75	808.264	288.838	2114.18	1070.57	189.722	2104.17	498.237	168.18	1933.04	119.838	208.082	2034.62	62.0535
1881	0	-193.549	2096.41	926.178				-173.169	2216.14	537.512	-218.26	2287.88	155.122	-241.549	2423.34	88.5528	314.307	2057.95	808.489	287.384	2116.57	1070.61	189.522	2105.89	497.904	168.181	1933.18	120.03	207.986	2034.6	62.0517
1882	0	-194.514	2099.22	924.831				-173.338	2217.15	535.712	-217.353	2288.31	153.207	-241.227	2423.16	85.3981	313.736	2059.3	808.638	285.978	2119.06	1070.61	189.182	2107.37	497.447	167.605	1933.02	120.111	208.042	2034.66	62.054
1883	0	-195.616	2102.14	923.411				-173.415	2218.12	533.805	-216.773	2288.68	151.415	-240.694	2422.73	82.0071	312.556	2061.69	808.757	284.395	2121.52	1070.63	188.481	2108.69	497.087	166.996	1932.83	120.229	208.039	2034.68	62.1135
1884	0	-196.781	2104.97	921.981				-173.613	2219.17	531.894	-215.784	2288.6	149.266	-240.497	2422.92	78.9328	311.739	2063.28	808.849	282.828	2124.11	1070.64	188.297	2110.4	496.706	166.642	1932.78	120.377	208.051	2034.64	62.1211
1885	0	-197.912	2107.93	920.557				-173.932	2220.39	530.065	-215.217	2288.59	147.204	-238.975	2421.55	75.0092	310.752	2065.01	809.059	281.213	2126.77	1070.66	187.759	2111.95	496.31	166.352	1932.81	120.574	208.05	2034.51	62.324
1886	0	-199.164	2110.92	919.111				-174.096	2221.32	528.054	-214.277	2288.2	144.819	-237.65	2420.66	71.3532	309.291	2067.22	809.101	279.569	2129.53	1070.59	187.174	2113.32	495.948	166.278	1932.95	120.716	208.049	2034.5	62.3367
1887	0	-200.462	2113.96	917.681				-174.276	2222.05	525.977	-213.675	2288	142.545	-236.045	2419.82	67.4703	307.89	2069.27	809.191	277.802	2132.3	1070.54	186.801	2114.96	495.519	165.981	1932.91	120.785	208.019	2034.5	62.3433
1888	0	-201.786	2117.14	916.185				-174.54	2222.84	523.903	-214.165	2289.31	140.987	-234.396	2419.14	63.5734	306.412	2071.55	809.321	276.057	2135.17	1070.51	186.154	2116.44	495.076	165.889	1933.03	120.965	208.049	2034.5	62.3136
1889	0	-203.195	2120.28	914.637				-174.843	2223.54	521.767	-213.153	2288.19	138.263	-232.783	2418.43	59.6685	304.665	2073.76	809.42	274.248	2138.04	1070.36	185.824	2118.26	494.674	165.622	1933.04	121.158	208.032	2034.49	62.2952
1890	0	-204.572	2123.54	913.07				-175.113	2224.04	519.54	-212.631	2287.68	135.766	-231.017	2417.43	55.5805	303.011	2075.83	809.436	272.364	2141.1	1070.23	185.078	2119.79	494.262	165.849	1933.37	121.452	208.054	2034.34	62.3422
1891	0	-205.984	2126.74	911.442				-175.304	2224.38	517.17	-212.184	2287.25	133.357	-229.201	2416.27	51.4548	301.173	2077.95	809.42	270.331	2144.11	1070.07	184.314	2121.43	493.774	165.552	1933.42	121.627	208.051	2034.51	62.3325
1892	0	-207.434	2130	909.744				-175.503	2224.6	514.782	-211.928	2286.9	130.942	-227.647	2414.94	47.4534	299.505	2079.5	809.32	268.341	2147.28	1069.93	183.845	2123.35	493.363	165.366	1933.54	121.837	208.036	2034.53	62.2939
1893	0	-208.996	2133.5	908				-175.807	2224.92	512.336	-211.444	2285.84	128.619	-226.436	2414.15	46.2582	299.166	2078.6	808.712	266.186	2150.46	1069.72	182.359	2124.64	492.818	165.239	1933.66	122.056	208.035	2034.52	62.2783
1894	0	-210.559	2137.03	906.212				-176.044	2225.26	509.88	-209.203	2283.95	126.214	-225.316	2414.37	46.816	295.867	2080.79	808.532	264.034	2153.83	1069.47	181.88	2126.7	492.387	165.038	1933.78	122.24	208.046	2034.39	62.3038
1895	0	-212.101	2140.38	904.367				-176.144	2225.38	507.356	-208.648	2283.19	124.057	-224.247	2414.91	47.5187	293.82	2083.33	808.512	261.812	2157.17	1069.3	180.716	2128.32	491.803	164.673	1933.78	122.395	208.075	2034.58	62.1879
1896	0	-213.86	2144.12	902.609				-176.126	2225.61	504.928	-207.723	2282.79	122.11	-224.73	2417.89	49.5623	291.464	2085.89	808.348	259.442	2160.62	1069.01	180.27	2130.86	491.427	164.247	1933.69	122.53	208.104	2034.57	62.2349
1897	0	-215.626	2147.84	900.779				-176.135	2225.9	502.645	-207.2	2282.8	120.486	-223.377	2418.42	50.4266	289.116	2088.54	808.204	257.047	2164.18	1068.75	179.246	2132.75	490.906	164.267	1933.98	122.808	208.075	2034.61	62.1575
1898	0	-217.439	2151.45	898.962				-176.118	2226.24	500.501	-206.384	2282.79	118.876	-222.372	2418.22	50.8403	286.838	2091.23	808.087	254.524	2167.74	1068.44	178.042	2134.73	490.45	164.352	1934.3	123.175	208.157	2034.64	62.163
1899	0	-219.334	2155.21	897.287				-175.749	2226.48	498.34	-204.745	2283.08	117.643	-222.075	2418.33	50.9714	284.128	2094.03	807.98	252.011	2171.44	1068.17	177.063	2136.89	490.021	164.385	1934.58	123.547	208.219	2034.67	62.1479
1900	0	-221.317	2158.96	895.855				-175.784	2228.08	497.126	-202.864	2284.86	117.382	-221.811	2418.53	51.1212	281.618	2096.83	807.914	249.288	2175.11	1067.9	175.323	2138.5	489.585	164.356	1934.84	124.044	208.347	2034.69	62.0373
1901	0	-223.298	2162.41	894.586				-175.371	2229.96	496.114	-203.182	2290.36	118.658	-221.385	2418.59	51.4366	278.569	2099.79	807.862	246.555	2178.93	1067.49	173.892	2140.47	489.304	164.262	1934.94	124.432	208.41	2034.82	61.9624
1902	0	-225.522	2166.12	893.765				-174.758	2232.58	495.434	-201.029	2291.01	118.117	-220.984	2418.56	51.6417	275.597	2102.62	807.91	243.627	2182.84	1067.36	173.032	2143.06	489.166	164.404	1935.4	124.942	208.446	2034.99	61.9482
1903	0	-227.521	2169.15	893.177				-174.046	2235.87	495.002	-199.303	2291.53	117.946	-220.806	2418.64	51.7122	272.718	2105.77	808.22	240.671	2186.93	1067.26	170.852	2144.31	489.003	164.396	1935.8	125.529	208.473	2035.04	61.9294
1904	0	-229.774	2172.29	892.868				-174.007	2239.37	494.855	-198.6	2292.46	117.874	-220.677	2418.72	51.7964	269.31	2108.59	808.55	237.557	2191.13	1067.31	169.845	2146.77	489.112	164.39	1936.4	126.395	208.443	2035.2	61.9391
1905	0	-231.939	2174.94	892.793				-174.679	2242.79	495.09	-198.37	2293.26	117.741	-220.672	2418.77	51.7477	266.398	2112.1	809.176	234.415	2195.54	1067.48	167.581	2148.02	489.273	164.505	1937.08	127.314	208.432	2035.25	61.9923
1906	0	-234.281	2177.5	893.139				-176.083	2245.35	495.603	-198.721	2293.56	117.723	-220.83	2418.84	51.6584	263.127	2115.73	809.98	231.243	2200.03	1067.75	165.539	2149.46	489.725	164.484	1937.7	128.207	208.389	2035.34	62.0465
1907	0	-236.7	2179.65	893.851				-178.163	2247.03	496.218	-199.446	2293.8	117.732	-221.014	2418.87	51.5155	260.061	2119.67	811.204	228.006	2204.58	1068.15	163.844	2150.99	490.395	163.87	1938.05	129.198	208.307	2035.54	62.119
1908	0	-239.202	2181.8	894.743				-180.753	2247.83	496.769	-200.038	2293.62	117.546	-221.22	2418.89	51.3576	256.672	2123.65	812.361	224.8	2209.13	1068.64	162.248	2152.41	491.276	164.263	1939.03	130.403	208.316	2035.64	62.14
1909	0	-241.937	2184.02	895.857				-183.326	2248.15	497.237	-200.987	2293.77	117.611	-221.407	2418.95	51.2529	253.499	2127.42	813.652	221.639	2213.66	1069.24	160.588	2153.5	492.32	164.06	1939.64	131.717	208.34	2035.79	62.2435
1910	0	-244.479	2185.8	896.808				-185.713	2248.11	497.546	-201.761	2293.73	117.616	-221.564	2418.89	51.1439	249.975	2131.31	814.962	218.502	2218.23	1069.97	159.238	2154.7	493.511	164.208	1940.41	132.906	208.443	2035.9	62.2972
1911	0	-247.134	2187.67	897.696				-187.98	2247.94	497.754	-202.306	2293.52	117.516	-221.658	2418.88	51.042	246.805	2134.81	816.366	215.483	2222.93	1070.69	157.644	2155.47	494.841	164.075	1941.03	134.204	208.532	2036.04	62.3726
1912	0	-249.95	2189.62	898.395				-190.076	2247.65	497.881	-202.834	2293.5	117.487	-221.771	2418.92	51.0011	242.794	2142.96	818.105	212.432	2227.39	1071.55	156.341	2156.57	496.126	164.082	1941.78	135.587	208.619	2036.15	62.4697
1913	0	-252.718	2191.61	898.862				-191.891	2247.36	497.887	-203.304	2293.56	117.432	-221.845	2418.87	50.9474	239.318	2148.06	819.147	209.401	2231.82	1072.3	155.033	2157.72	497.541	164.158	1942.6	137.109	208.701	2036.22	62.6175
1914	0	-255.192	2193.14	899.055				-193.348	2247.54	497.846	-203.567	2293.66	117.399	-221.866	2418.87	50.9322	236.136	2151.64	820.052	206.345	2236.09	1073.11	153.836	2159.24	498.842	163.998	1943.38	138.53	208.779	2036.31	62.7486
1915	0	-257.973	2195.02	899.087				-194.477	2248.06	497.737	-203.592	2293.73	117.298	-221.875	2418.81	50.9315	232.637	2156.22	820.91	203.316	2240.38	1073.86	152.475	2160.9	499.965	164.125	1944.43	140.203	208.885	2036.45	62.888
1916	0	-260.569	2196.75	898.828				-195.426	2248.66	497.484	-203.457	2293.75	117.144	-221.875	2418.81	50.9329	228.961	2161.78	821.602	200.295	2244.48	1074.55	152	2163.85	501.073	164.164	1945.34	141.891	209.019	2036.7	63.0473
1917	0	-263.252	2198.57	898.43				-196.479	2249.78	497.298	-203.223	2293.74	116.962	-221.809	2418.82	50.9715	225.774	2166.17	822.211	197.281	2248.51	1075.18	151.083	2166.64	502.092	164.253	1946.55	143.641	209.176	2036.89	63.2267
1918	0	-265.869	2200.78	898.093				-197.338	2250.93	497.082	-202.74	2293.62	116.609	-221.802	2418.87	51.0193	222.711	2170.26	822.813	194.296	2252.48	1075.74	150.322	2169.99	503.01	164.178	1947.91	145.483	209.314	2037.13	63.4382
1919	0	-268.287	2202.63	897.612				-198.232	2252.1	496.897	-202.291	2293.7	116.342	-221.746	2418.82	51.0265	219.237	2174.41	823.32	191.438	2256.3	1076.23	149.493	2173.59	503.622	164.838	1949.75	147.798	209.486	2037.33	63.6488
1920	0	-270.753	2204.93	897.115				-199.12	2253.49	496.731	-201.917	2293.94	116.117	-221.682	2418.83	51.0528	215.781	2179.64	824.066	188.495	2259.99	1076.78	148.901	2177.94	504.256	165.212	1951.61	150.231	209.587	2037.53	63.9449
1921	0	-272.908	2207.07	896.487				-199.759	2254.79	496.533	-201.515	2294.12	115.786	-221.646	2418.93	51.1419	212.526	2183.67	824.743	185.64	2263.7	1077.22	148.313	2182.77	504.759	166.517	1954.1	153.008	209.795	2037.96	64.324
1922	0	-275.042	2209.73	895.929				-200.554	2256.33	496.378	-201.06	2294.26	115.569	-221.581	2418.95	51.2015	209.222	2187.68	825.411	182.735	2267.41	1077.75	147.313	2187.67	505.105	166.857	1956.63	155.757	209.943	2038.51	64.6847
1923	0	-276.889	2212.23	895.225				-201.352	2257.77	496.109	-200.417	2294.08	115.15	-221.517	2418.9	51.221	206.506	2195.6	826.617	179.837	2271.09	1078.23	147.037	2193.59	505.495	166.414	1959.18	158.932	210.049	2039.1	65.1886
1924	0	-278.867	2215.14	894.613				-201.991	2258.95	495.784	-200.349	2294.42	115.037	-221.507	2418.95	51.2649	203.317	2200.82	827.54	176.944	2274.73	1078.67	145.968	2199.33	505.826	166.239	1961.99	161.755	210.175	2039.72	65.8514
1925	0	-280.488	2217.92	893.864				-202.906	2260.44	495.584	-198.537	2292.17	113.619	-221.437	2418.9	51.246	200.066	2204.6	828.308	174.109	2278.3	1079.11	145.47	2205.81	506.239	166.476	1965.46	164.948	210.313	2040.5	66.6671
1926	0	-282.033	2220.98	893.291				-203.707	2261.54	495.295	-199.883	2294.17	114.299	-221.485	2418.95	51.2803	196.081	2204.92	829.006	171.376	2281.93	1079.49	145.087	2212.54	506.723	166.7	1969.4	168.255	210.289	2041.38	67.6399
1927	0	-283.617	2224.37	892.781				-204.681	2262.76	495.13	-199.917	2294.44	114.194	-221.429	2418.93	51.2988	193.085	2208.66	830.027	168.598	2285.48	1079.97	144.346	2219.16	507.196	167.205	1973.76	171.902	210.167	2042.19	68.7628
1928	0	-285.464	2228.33	892.514				-205.687	2263.97	494.983	-199.833	2294.37	113.973	-221.424	2418.93	51.2876	190.177	2213.5	831.101	165.941	2288.97	1080.46	143.83	2226.33	507.828	164.755	1976.97	175.754	210.09	2043.44	70.1173
1929	0	-287.41	2232.57	892.388				-206.605	2264.88	494.76	-199.83	2294.27	113.705	-221.397	2418.88	51.2861	187.41	2218.05	832.265	163.388	2292.45	1080.96	143.281	2233.73	508.591	164.041	1981.66	179.663	210.013	2044.65	71.8593
1930	0	-288.441	2235.38	892.377				-207.602	2265.77	494.645	-199.848	2294.27	113.523	-221.403	2418.89	51.292	184.646	2222.45	833.289	160.863	2295.75	1081.4	142.929	2241.81	509.554	163.426	1987.22	183.956	209.812	2046.2	73.7799
1931	0	-289.883	2238.36	892.31				-208.608	2266.66	494.518	-198.331	2292.08	112.26	-221.38	2418.94	51.3162	182.025	2226.09	834.131	158.435	2299.04	1081.86	142.768	2250.86	510.703	162.666	1993.29	188.398	209.442	2048.02	76.1251
1932	0	-291.502	2241.25	892.265				-209.479	2267.28	494.337	-199.516	2293.63	112.926	-221.362	2418.92	51.3194	179.458	2230.14	834.914	156.066	2302.23	1082.25	142.552	2260.37	512.643	162.196	2000.37	193.671	208.945	2050.22	79.0296
1933	0	-293.181	2243.73	892.056				-210.551	2268.15	494.175	-199.909	2294.18	113.012	-221.355	2418.93	51.3306	177.094	2234.14	835.644	153.847	2305.24	1082.59	142.45	2270.55	514.553	161.365	2007.86	199.046	208.865	2052.75	82.5866
1934	0	-294.794	2246.09	891.857				-211.479	2268.64	493.974	-199.836	2294.07	112.778	-221.37	2418.95	51.3425	174.88	2238.25	836.148	151.639	2308.1	1082.8	142.253	2281.03	516.729	160.69	2015.94	204.587	208.009	2055.58	86.2772
1935	0	-296.413	2248.31	891.699				-212.501	2269.29	493.832	-199.758	2293.95	112.529	-221.358	2418.92	51.3042	173.083	2242.32	836.563	149.583	2310.74	1082.91	142.492	2291.84	519.177	159.864	2024.39	210.495	207.156	2058.91	90.5824
1936	0	-298.068	2250.29	891.44				-213.601	2269.76	493.625	-199.791	2293.96	112.377	-221.363	2418.94	51.318	171.321	2246.93	837.069	147.52	2313.27	1082.88	142.581	2302.46	521.848	158.863	2033.31	215.981	206.163	2062.54	95.1894
1937	0	-299.548	2251.71	891.002				-214.539	2270.14	493.436	-200.341	2294.59	112.484	-221.353	2418.91	51.3041	169.676	2251.2	837.22	145.662	2315.57	1082.72	142.857	2312.83	524.834	158.977	2043.22	221.616	204.941	2067.21	100.111
1938	0	-301.05	2253.04	890.75				-215.715	2270.59	493.315	-200.557	2294.72	112.376	-221.389	2418.95	51.315	168.016	2255.33	837.454	143.85	2317.63	1082.37	143.203	2322.87	527.987	157.032	2051.82	227.135	203.415	2072.93	105.561
1939	0	-302.471	2254.22	890.432				-216.618	2270.75	493.084	-200.721	2294.7	112.24	-221.437	2418.94	51.3131	165.202	2252.93	836.584	142.277	2319.57	1081.93	143.681	2332.3	531.255	155.25	2060.53	232.004	201.687	2079.79	110.843
1940	0	-303.89	2255.33	890.125				-217.68	2271.16	492.964	-200.62	2294.46	111.961	-221.446	2418.94	51.2784	163.544	2253.89	836.012	140.833	2321.47	1081.35	144.083	2341.22	534.672	153.934	2069.42	236.877	200.294	2087.03	115.007
1941	0	-305.253	2256.4	889.871				-218.498	2271.14	492.72	-200.71	2294.39	111.816	-221.46	2418.94	51.2819	162.458	2257.94	836.018	139.497	2323.14	1080.7	144.748	2349.77	538.097	152.718	2077.34	241.491	198.29	2096.52	117.117
1942	0	-306.467	2257.36	889.66				-219.459	2271.48	492.614	-200.743	2294.26	111.602	-221.488	2418.9	51.2603	161.526	2262.36	836.02	138.326	2324.83	1079.93	145.42	2357.55	541.358	151.89	2085.88	244.242	195.348	2108.75	119.271
1943	0	-307.67	2258.21	889.381				-220.234	2271.38	492.402	-200.726	2294.05	111.416	-221.511	2418.92	51.255	160.648	2265.62	836.077	137.332	2326.52	1079.1	145.997	2364.83	544.442	150.976	2095.9	245.02	191.9	2122.5	120.091
1944	0	-308.77	2259.21	889.145				-221.029	2271.54	492.247	-200.735	2293.95	111.281	-221.529	2418.92	51.2557	160.226	2268.72	836.07	136.627	2328.36	1078.22	146.565	2371.67	547.421	149.875	2106.6	244.509	188.303	2136.78	119.666
1945	0	-309.839	2260.39	888.935				-221.799	2271.66	492.151	-200.836	2293.89	111.184	-221.529	2418.92	51.2346	160.381	2271.98	836.545	135.877	2330.04	1077.62	147.027	2378.18	550.363	149.106	2118.16	243.005	184.853	2151.75	118.267
1946	0	-310.702	2261.41	888.779				-222.335	2271.92	492.015	-200.799	2293.8	111.074	-221.558	2418.94	51.2451	160.853	2274.72	837.628	135.367	2331.82	1077.01	147.698	2384.59	553.21	148.022	2129.34	240.906	181.909	2166.66	116.506
1947	0	-311.601	2262.69	888.707				-222.873	2272.38	492.013	-200.828	2293.7	110.989	-221.593	2418.92	51.2312	161.294	2276.1	838.732	135.275	2333.98	1076.54	148.176	2390.65	555.633	148.01	2141.41	238.697	180.329	2181.32	113.72
1948	0	-312.33	2264.01	888.613				-223.332	2272.78	491.942	-201.081	2294.02	111.09	-221.592	2418.97	51.2513	161.537	2275.84	839.266	135.073	2336.08	1076.06	148.715	2396.38	557.795	145.76	2152.61	234.449	179.376	2198.19	111.458
1949	0	-312.904	2265.18	888.47				-223.599	2273.06	491.728	-201.178	2294.01	111.075	-221.597	2418.93	51.2403	161.852	2274.92	839.326	134.899	2338.15	1075.71	149.259	2401.9	559.798	145.377	2165.06	230.643	178.194	2214.8	108.816
1950	0	-313.373	2266.58	888.381				-224.132	2273.93	491.877	-201.451	2294.34	111.216	-221.593	2418.91	51.2307	162.71	2275	839.171	134.859	2340.13	1075.45	149.629	2406.85	561.674	144.866	2178.03	226.057	178.218	2231.58	106.271
1951	0	-313.778	2268.16	888.281				-224.353	2274.45	491.854	-200.711	2293.1	110.393	-221.607	2418.93	51.2406	164.209	2276.1	838.096	134.382	2341.83	1075.29	149.961	2411.42	563.28	144.102	2190.95	221.065	178.702	2249.17	103.686
1952	0	-314.038	2269.79	888.277				-224.536	2275.02	491.786	-200.479	2292.72	110.218	-221.622	2418.92	51.2359	166.142	2277.2	836.8	134.155	2343.7	1075.2	150.178	2415.6	564.763	143.728	2204.39	215.565	179.613	2267.24	100.994
1953	0	-314.185	2271.44	888.241				-224.61	2275.62	491.766	-199.904	2292.05	110.053	-221.597	2418.91	51.252	167.292	2278.45	836.534	134.168	2345.5	1075.13	150.273	2419.25	565.946	145.701	2219.33	209.518	180.844	2285.71	98.2675
1954	0	-314.176	2273.36	888.21				-224.686	2276.38	491.807	-199.921	2292.04	110.075	-221.566	2418.88	51.2454	166.932	2278.5	836.22	133.876	2347.02	1075.09	150.146	2422.46	566.771	146.424	2233.81	203.615	182.243	2303.93	95.3543
1955	0	-314.202	2275.5	888.227				-224.707	2277.21	491.843	-202.136	2294.84	111.312	-221.562	2418.87	51.2363	166.537	2278.77	835.954	133.637	2348.45	1074.97	150.21	2425.48	567.402	146.919	2248.12	197.525	184.178	2322.7	92.5157
1956	0	-314.071	2277.62	888.264				-224.736	2278.18	491.879	-201.871	2294.9	111.434	-221.573	2418.89	51.2474	166.298	2279.02	835.71	133.289	2349.49	1074.75	150.076	2428.1	567.708	148.413	2263.22	191.642	185.982	2341.42	89.6785
1957	0	-313.827	2279.73	888.338				-224.68	2279.15	491.941	-201.676	2294.67	111.313	-221.566	2418.94	51.2599	166.174	2279.25	835.501	133.642	2351.11	1074.54	149.958	2430.58	567.72	150.201	2278.77	185.457	187.734	2360.2	87.1728
1958	0	-313.478	2281.86	888.449				-224.591	2280.19	492.059	-201.649	2294.62	111.29	-221.565	2418.89	51.2633	166.154	2279.52	835.33	134.197	2352.75	1074.28	149.847	2432.85	567.518	153.5	2294.46	179.596	189.809	2379.58	84.9511
1959	0	-313.14	2284.09	888.555				-224.407	2281.09	492.113	-202.272	2295.27	111.482	-221.557	2418.93	51.2743	166.123	2279.88	835.154	134.846	2354.47	1074.06	149.588	2434.92	567.201	153.918	2309.22	173.411	191.624	2398.38	83.1108
1960	0	-312.644	2286.23	888.628				-224.252	2282.15	492.248	-201.713	2294.89	111.452	-221.524	2418.93	51.2802	166.25	2280.15	834.945	135.582	2356.17	1073.7	149.525	2436.97	566.502	155.188	2323.59	167.499	193.622	2417	81.4629
1961	0	-312.035	2288.39	888.786				-224.063	2283.12	492.316	-201.607	2294.8	111.437	-221.53	2418.88	51.2678	166.49	2280.44	834.82	136.284	2357.88	1073.27	149.361	2438.75	565.68	156.396	2337.45	162.278	195.841	2435.08	80.2343
1962	0	-311.363	2290.69	888.916				-223.729	2284.09	492.392	-201.63	2294.9	111.469	-221.52	2418.91	51.2706	166.793	2280.87	834.668	137.141	2359.65	1072.78	149.136	2440.4	564.693	158.613	2351.56	157.611	198.091	2452.64	79.3188
1963	0	-310.633	2292.88	889.071				-223.369	2285.11	492.461	-201.599	2294.96	111.539	-221.523	2418.93	51.2799	167.153	2281.19	834.541	138.324	2361.63	1072.28	148.913	2441.89	563.544	162.135	2366.21	153.336	200.219	2469.3	78.8986
1964	0	-309.795	2294.92	889.221				-222.971	2286.14	492.578	-202.002	2295.5	111.857	-221.528	2418.91	51.3092	167.623	2281.36	834.408	139.347	2363.58	1071.67	148.778	2443.3	562.164	166.57	2380.98	149.884	202.365	2485.25	78.7843
1965	0	-308.91	2296.98	889.417				-222.537	2287.2	492.683	-202.021	2295.63	111.964	-221.531	2418.92	51.2966	168.132	2282.25	833.768	140.459	2365.73	1071.06	148.898	2444.71	560.742	168.889	2393.4	146.551	204.248	2500.03	78.7929
1966	0	-307.832	2298.97	889.624				-221.971	2288.23	492.851	-201.877	2295.64	112.029	-221.515	2418.91	51.3299	168.835	2283.07	833.139	141.915	2367.99	1070.43	148.68	2445.8	559.092	170.88	2404.57	143.577	206.073	2513.56	78.9342
1967	0	-306.774	2300.92	889.819				-221.356	2289.25	492.999	-201.746	2295.6	112.051	-221.517	2418.9	51.3214	170.149	2284.98	832.835	143.157	2370.36	1069.76	148.329	2446.54	557.246	170.175	2413.04	140.062	207.729	2525.54	79.1253
1968	0	-305.605	2302.77	890.079				-220.653	2290.32	493.15	-201.583	2295.62	112.08	-221.519	2418.91	51.3239	172.079	2287.71	832.509	144.872	2373	1069.11	147.823	2447.22	555.394	171.942	2422.11	137.303	209.233	2536.08	79.3045
1969	0	-304.286	2304.63	890.392				-219.793	2291.37	493.328	-201.364	2295.45	112.181	-221.53	2418.93	51.3397	174.159	2290.45	832.237	146.295	2375.71	1068.46	147.483	2447.97	553.505	173.412	2429.63	134.88	210.327	2544.7	79.261
1970	0	-302.862	2306.32	890.655				-219.115	2292.63	493.574	-201.16	2295.38	112.222	-221.52	2418.92	51.3298	175.352	2293.29	831.882	147.964	2378.69	1067.96	147.246	2448.66	551.593	174.162	2435.49	132.325	211.363	2551.57	79.0653
1971	0	-301.306	2308.08	890.98				-218.193	2293.82	493.85	-201.044	2295.43	112.381	-221.518	2418.91	51.326	175.406	2299.57	831.441	149.788	2381.85	1067.35	147.146	2449.14	549.714	174.593	2439.68	129.981	212.128	2556.51	78.4272
1972	0	-299.686	2309.87	891.343				-217.142	2294.78	494.04	-200.959	2295.49	112.554	-221.513	2418.91	51.3267	177.23	2303.3	830.943	151.669	2385.23	1066.9	147.251	2449.32	547.828	174.13	2442.34	127.762	212.489	2559.27	77.5095
1973	0	-297.857	2311.49	891.786				-216.11	2296.07	494.364	-200.747	2295.43	112.7	-221.515	2418.9	51.3185	178.542	2306.66	830.311	153.758	2388.8	1066.47	147.325	2449.02	545.736	173.011	2443.64	126.256	212.678	2560.43	76.0917
1974	0	-295.936	2313.16	892.248				-214.888	2297.31	494.66	-198.853	2293.11	111.673	-221.518	2418.91	51.326	179.906	2310.41	829.675	155.771	2392.48	1066.09	147.201	2448.5	543.457	172.575	2443.41	124.477	212.219	2560.75	73.3669
1975	0	-293.927	2315.02	892.769				-213.567	2298.57	494.983	-198.474	2292.69	111.694	-221.491	2418.87	51.3078	181.266	2314.6	829.199	157.979	2396.29	1065.68	146.824	2448.12	541.402	172.414	2443.29	123.493	211.044	2560.94	71.1235
1976	0	-291.644	2316.59	893.412				-212.211	2300.05	495.394	-198.449	2293.01	112.064	-221.506	2418.88	51.3045	182.619	2319.33	828.787	160.507	2400.29	1065.28	146.467	2448.51	540.168	172.148	2444.75	123.003	209.884	2560.72	70.5605
1977	0	-289.364	2318.36	894.047				-210.615	2301.5	495.834	-198.269	2293.09	112.393	-221.532	2418.92	51.3349	184.312	2324.09	828.512	163.141	2404.39	1065.06	146.628	2449.97	540.21	172.065	2445.79	122.878	210.073	2561.27	70.248
1978	0	-286.955	2320.13	894.721				-208.852	2303.03	496.168	-198.157	2293.29	112.648	-221.527	2418.91	51.344	186.048	2329.67	828.309	165.784	2408.51	1064.84	147.089	2452.13	540.935	172.216	2445.98	123.105	210.305	2561.69	69.6894
1979	0	-284.544	2322.01	895.328				-207.185	2304.84	496.633	-197.917	2293.42	112.948	-221.51	2418.95	51.3722	188.71	2338.25	828.901	168.148	2412.37	1064.97	147.825	2454.85	541.719	172.506	2446.54	123.307	210.243	2560.5	68.8193
1980	0	-281.915	2323.85	895.871				-205.342	2306.3	496.989	-197.686	2293.55	113.307	-221.533	2418.95	51.3846	191.015	2345.84	829.5	170.798	2416.41	1065.14	148.567	2457.92	542.212	171.699	2447.2	122.78	209.98	2561.62	69.2053
1981	0	-279.313	2325.8	896.426				-203.514	2307.82	497.324	-197.483	2293.58	113.591	-221.533	2418.94	51.3844	193.384	2351.49	830.048	173.45	2420.54	1065.51	149.56	2461.14	542.271	171.891	2447.95	122.381	210.04	2561.98	69.3862
1982	0	-276.546	2327.65	896.875				-201.798	2309.36	497.743	-197.271	2293.68	113.945	-221.527	2418.95	51.4107	195.688	2356.53	830.35	175.979	2424.41	1066.07	150.682	2464.19	542.045	172.198	2448.37	122.198	210.244	2561.93	69.1523
1983	0	-273.76	2329.67	897.359				-199.821	2310.79	498.159	-197.083	2293.88	114.307	-221.528	2418.95	51.4112	198.016	2361.86	830.722	178.891	2428.42	1066.7	151.794	2466.97	541.579	172.664	2448.95	122.068	210.338	2561.9	68.8842
1984	0	-270.911	2331.72	897.821				-197.975	2312.51	498.569	-196.876	2294.05	114.686	-221.508	2418.95	51.4075	200.224	2365.07	830.786	181.589	2432.19	1067.45	153.021	2469.41	541.172	173.061	2449.54	121.89	210.403	2562.11	68.719
1985	0	-267.963	2333.74	898.214				-195.901	2314.22	499.042	-196.651	2294.19	115.121	-221.505	2418.94	51.4506	203.276	2372.53	832.06	184.299	2435.7	1068.16	154.316	2471.64	540.801	173.307	2450.17	121.773	210.439	2562.56	68.5779
1986	0	-264.887	2335.67	898.586				-193.924	2315.95	499.487	-196.431	2294.39	115.636	-221.474	2418.9	51.454	205.531	2376.77	831.895	187.012	2439.15	1068.93	155.501	2473.72	540.399	173.484	2450.65	121.677	210.474	2563.11	68.5045
1987	0	-261.812	2337.75	899.062				-191.799	2317.7	499.872	-196.165	2294.49	116.161	-221.452	2418.95	51.4835	208.205	2381.51	832.155	189.901	2442.67	1069.7	156.886	2475.82	540.105	173.6	2450.9	121.474	210.481	2563.48	68.4328
1988	0	-258.7	2340.15	899.497				-189.733	2319.56	500.201	-195.914	2294.75	116.61	-221.409	2418.92	51.5217	211.817	2391	833.156	192.918	2446.11	1070.53	158.049	2477.86	539.689	173.716	2451.24	121.243	210.485	2563.63	68.2281
1989	0	-255.511	2342.43	899.899				-187.949	2321.78	500.758	-195.591	2294.81	117.113	-221.428	2419.03	51.5904	214.889	2397.04	833.945	195.853	2449.54	1071.19	159.337	2479.94	539.355	173.891	2451.7	121.036	210.512	2563.88	68.2085
1990	0	-252.245	2344.8	900.354				-185.946	2323.54	501.221	-195.278	2294.99	117.694	-221.363	2419.1	51.6541	217.995	2401.03	834.339	198.813	2452.93	1071.83	160.715	2482.08	539.105	174.031	2452.03	120.848	210.516	2564.18	68.2215
1991	0	-249.026	2347.15	900.868				-183.977	2325.38	501.684	-196.59	2297.41	119.76	-221.277	2418.95	51.5868	221.175	2405.29	834.86	202.052	2456.4	1072.48	162.137	2484.21	538.894	174.125	2452.34	120.696	210.577	2564.19	68.0946
1992	0	-245.834	2349.68	901.379				-182.326	2327.51	502.248	-196.419	2297.96	120.426	-221.2	2418.89	51.6085	224.697	2409.94	835.449	205.142	2459.89	1073.1	163.582	2486.37	538.647	174.269	2452.66	120.592	210.632	2564.28	67.9902
1993	0	-242.773	2352.28	901.994				-180.446	2329.24	502.865	-196.096	2298.1	121.118	-221.199	2419.05	51.7001	228.417	2414.49	836.062	208.254	2463.3	1073.74	165.066	2488.42	538.428	174.325	2452.95	120.471	210.634	2564.45	67.901
1994	0	-239.769	2354.93	902.606				-178.865	2331.26	503.48	-195.853	2298.06	121.815	-221.143	2419.06	51.7077	232.477	2418.64	836.6	211.544	2466.82	1074.39	166.4	2490.31	538.159	174.446	2453.25	120.404	210.67	2564.62	67.8513
1995	0	-236.773	2357.36	903.331				-177.221	2333.15	504.235	-195.667	2298.16	122.542	-221.121	2419.02	51.6628	236.752	2422.24	837.037	214.522	2470.1	1075	167.834	2492.06	537.834	174.518	2453.65	120.282	210.668	2564.78	67.796
1996	0	-233.892	2359.89	904.144				-175.704	2335.07	504.996	-195.538	2298.47	123.352	-221.135	2419.01	51.616	241.171	2425.46	837.446	217.654	2473.44	1075.56	168.987	2493.57	537.495	174.531	2453.97	120.152	210.673	2565	67.7845
1997	0	-231.104	2362.33	905.067				-174.084	2336.81	505.782	-195.448	2298.76	124.309	-221.129	2418.99	51.5683	245.788	2428.08	837.746	220.806	2476.6	1076.07	170.288	2495.06	537.155	174.496	2454.23	120	210.678	2565.12	67.704
1998	0	-228.441	2364.84	906.044				-172.959	2339.35	506.808	-195.229	2298.92	125.333	-221.18	2418.95	51.4933	250.392	2430.21	838.041	223.586	2479.53	1076.53	171.331	2496.36	536.747	174.371	2454.48	119.891	210.648	2565.25	67.6378
1999	0	-225.89	2367.3	907.152				-171.386	2341.17	507.737	-195.07	2299.36	126.352	-221.285	2418.96	51.4513	254.881	2431.98	838.394	226.51	2482.47	1077.01	172.442	2497.69	536.44	174.334	2454.74	119.731	210.609	2565.26	67.5222
2000	0	-223.419	2369.58	908.442				-170.068	2343.4	509.053	-194.834	2300.07	127.526	-221.465	2418.94	51.3488	259.374	2433.43	838.75	229.253	2485.27	1077.54	173.424	2498.9	536.095	174.242	2455.01	119.665	210.558	2565.74	67.6495
2001	0	-221.011	2371.73	909.779				-168.942	2345.95	510.149	-194.608	2300.63	128.767	-221.611	2418.87	51.257	263.738	2434.71	839.151	231.892	2487.88	1078.07	174.186	2499.97	535.843	174.124	2455.23	119.577	210.544	2565.46	67.639
2002	0	-218.777	2373.82	911.261				-167.504	2348.03	511.334	-194.142	2301.61	130	-221.833	2418.79	51.1465	267.877	2435.97	839.543	234.471	2490.5	1078.65	175.032	2500.96	535.662	174.004	2455.39	119.477	210.521	2565.71	67.9079
2003	0	-216.623	2375.78	912.8				-166.183	2350.14	512.697	-193.651	2302.46	131.431	-222.068	2418.61	51.022	271.736	2437.24	840.049	237.042	2493.07	1079.25	175.839	2501.92	535.509	173.926	2455.61	119.405	210.466	2565.72	67.918
2004	0	-214.516	2377.61	914.344				-165.252	2352.96	514.015	-192.962	2303.54	132.76	-222.31	2418.37	50.8787	275.383	2438.29	840.526	239.6	2495.59	1079.86	176.619	2502.66	535.37	173.867	2455.76	119.304	210.403	2565.68	67.87
2005	0	-212.449	2379.15	916.022				-164.21	2355.61	515.411	-192.096	2304.22	134.066	-222.568	2418.17	50.7066	278.865	2439.04	841.071	242.123	2498.11	1080.43	177.328	2503.26	535.313	173.797	2455.84	119.228	210.417	2565.73	67.82
2006	0	-210.521	2380.77	917.698				-163.117	2358.13	516.736	-191.149	2305.1	135.516	-222.759	2417.97	50.563	281.829	2440.18	841.585	244.56	2500.61	1081.08	178.14	2503.74	535.297	173.778	2455.94	119.199	210.367	2565.71	67.7736
2007	0	-208.642	2382.1	919.416				-162.091	2360.74	518.073	-190.217	2305.92	136.85	-222.945	2417.77	50.4433	284.663	2440.92	842.157	246.87	2503.03	1081.74	178.943	2504.08	535.399	173.806	2456.01	119.138	210.42	2563.92	66.7067
2008	0	-206.828	2383.46	921.152				-161.108	2363.23	519.613	-188.971	2306.65	138.305	-223.096	2417.55	50.4047	287.062	2442.01	842.822	248.948	2505.35	1082.46	179.721	2504.26	535.466	173.775	2456.05	119.095	210.31	2565.49	67.578
2009	0	-205.042	2384.59	922.966				-160.188	2365.92	521.038	-187.816	2307.93	139.725	-223.161	2417.36	50.4291	289.352	2442.86	843.458	251.366	2508.11	1083.13	180.623	2504.35	535.634	173.846	2456.09	119.006	210.294	2565.83	67.761
2010	0	-203.408	2385.84	924.85				-159.485	2368.87	522.609	-186.359	2309.05	141.232	-222.914	2417.02	50.3673	291.253	2443.87	844.176	253.299	2510.51	1083.88	181.436	2504.26	535.783	173.959	2456.13	118.958	210.254	2565.8	67.8187
2011	0	-201.801	2387.01	926.729				-158.778	2371.89	524.136	-185.218	2310.32	142.85	-222.765	2416.94	50.4327	292.972	2444.76	844.839	255.171	2513.02	1084.65	182.34	2504.2	535.936	174.003	2456.1	118.909	210.169	2565.89	67.841
2012	0	-200.322	2388.18	928.614				-157.926	2374.81	525.641	-184.084	2311.15	144.42	-222.941	2417.03	50.6931	294.402	2445.7	845.582	257.035	2515.63	1085.46	183.3	2504	536.145	174.129	2456.15	118.862	210.138	2565.91	67.849
2013	0	-198.689	2389.11	930.404				-157.348	2378.27	527.045	-183.058	2312.15	146.05	-223.294	2416.87	50.8834	295.639	2446.9	846.313	258.656	2518.15	1086.16	184.283	2503.83	536.281	174.22	2456.08	118.794	210.165	2566.09	68.0064
2014	0	-197.165	2390.2	932.224				-156.523	2381.29	528.279	-182.404	2312.92	147.426	-223.264	2416.7	50.9333	296.695	2447.63	847.058	260.117	2520.66	1086.94	185.269	2503.52	536.435	174.351	2456.09	118.735	210.196	2565.95	67.8583
2015	0	-195.684	2391.23	934.035				-156.391	2385.35	530.141	-181.569	2314.23	149.098	-223.263	2416.71	51.0194	297.546	2448.96	847.862	261.524	2523.16	1087.71	186.326	2503.22	536.613	174.574	2456.07	118.681	210.202	2565.9	67.8011
2016	0	-194.229	2392.31	935.809				-156.082	2389.11	531.464	-180.808	2316	150.595	-223.227	2416.87	51.1843	298.187	2450.55	848.657	262.944	2525.7	1088.58	187.406	2502.86	536.768	174.627	2455.97	118.599	210.204	2565.89	67.7588
2017	0	-193.618	2394.62	937.539				-155.986	2392.96	533.101	-180.277	2317.98	152.235	-223.273	2417.37	51.4753	298.653	2452.38	849.35	264.256	2528.24	1089.35	188.474	2502.52	536.952	174.73	2455.91	118.541	210.109	2565.98	67.7649
2018	0	-192.313	2395.86	939.241				-155.868	2396.8	534.606	-180.023	2320.2	153.887	-223.514	2418.12	51.922	299.371	2453.7	850.015	265.447	2530.63	1090.08	189.6	2502.2	537.06	174.777	2455.83	118.455	210.143	2565.97	67.7703
2019	0	-190.836	2396.81	940.802				-155.894	2400.61	535.95	-179.98	2322.62	155.547	-223.945	2419.34	52.5464	299.518	2455.99	850.744	266.59	2532.97	1090.72	190.709	2501.94	537.169	174.81	2455.74	118.372	210.147	2566.02	67.743
2020	0	-189.297	2397.77	942.271				-155.994	2404.69	537.402	-180.11	2325.37	157.122	-224.377	2421.03	53.2132	299.88	2458.34	851.289	267.689	2535.3	1091.36	191.818	2501.73	537.242	174.892	2455.66	118.314	210.149	2565.99	67.7293
2021	0	-187.84	2398.94	943.764				-156.06	2408.49	538.651	-180.53	2328.3	158.556	-225.045	2423.16	53.8455	300.311	2460.68	851.764	268.84	2537.46	1091.96	192.911	2501.59	537.297	175.112	2455.68	118.297	210.172	2566.04	67.7339
2022	0	-186.398	2400.2	945.052				-156.473	2412.76	539.884	-181.415	2331.82	160.036	-226.373	2425.88	54.6081	300.783	2463.12	852.158	269.857	2539.6	1092.49	193.861	2501.46	537.266	175.174	2455.61	118.195	210.152	2565.99	67.6726
2023	0	-185.045	2401.48	946.34				-156.88	2416.92	541.04	-182.519	2335.82	161.382	-227.7	2429.24	55.3057	301.272	2465.57	852.439	271.443	2542.07	1092.93	194.872	2501.47	537.294	175.272	2455.6	118.111	210.177	2565.9	67.6473
2024	0	-183.757	2403.09	947.542				-157.229	2420.78	542.461	-183.831	2340.2	162.416	-228.858	2433.23	55.9042	301.855	2468.05	852.602	272.837	2544.34	1093.32	195.788	2501.6	537.251	175.33	2455.57	118.027	210.155	2565.96	67.6552
2025	0	-182.619	2404.9	948.716				-157.781	2424.77	543.706	-185.605	2345.14	163.557	-230.575	2437.87	56.4581	302.682	2470.22	852.668	275.325	2547.27	1093.68	196.825	2502.02	537.233	175.385	2455.55	117.962	210.196	2566.19	67.8346
2026	0	-181.282	2406.45	949.696				-158.442	2428.72	544.883	-187.568	2350.42	164.339	-232.708	2443.14	57.1914	303.554	2472.57	852.696	276.494	2549.17	1093.96	197.658	2502.48	537.125	175.445	2455.58	117.867	210.214	2566.06	67.6574
2027	0	-180.271	2408.55	950.724				-158.995	2432.44	545.896	-189.723	2356.34	165.231	-235.121	2449.24	57.9716	304.368	2475.39	852.597	277.685	2550.92	1094.16	198.436	2503.12	537.019	175.491	2455.55	117.821	210.214	2566.05	67.6402
2028	0	-179.211	2410.44	951.632				-159.735	2436.37	546.997	-192.237	2362.76	165.944	-238.118	2455.84	58.9204	305.396	2478.2	852.437	278.295	2552.26	1094.27	199.348	2503.95	536.871	175.543	2455.62	117.792	210.281	2566.09	67.6163
2029	0	-178.11	2412.26	952.522				-160.721	2440.61	548.163	-195.002	2369.77	166.579	-239.993	2463.46	59.3115	306.582	2480.71	852.228	279.328	2553.78	1094.33	200.138	2504.93	536.722	175.562	2455.63	117.765	210.299	2566.27	67.7194
2030	0	-177.075	2414.08	953.277				-161.508	2444.55	549.175	-197.861	2377.03	166.982	-243.365	2471.18	60.2923	307.84	2483.35	851.912	280.358	2555.33	1094.41	200.74	2505.96	536.52	175.559	2455.63	117.741	210.318	2566.31	67.6613
2031	0	-176.141	2416.05	953.983				-162.487	2448.76	550.193	-200.974	2384.83	167.571	-245.945	2479.89	61.0658	309.2	2486.07	851.638	281.542	2556.78	1094.39	201.327	2507.19	536.348	175.562	2455.69	117.705	210.334	2566.2	67.4728
2032	0	-175.306	2417.98	954.698				-163.364	2452.82	551.084	-204.135	2392.93	168.059	-248.19	2489.01	61.9876	310.698	2488.64	851.233	282.689	2558.29	1094.35	201.898	2508.54	536.094	175.337	2455.57	117.665	210.393	2566.24	67.4347
2033	0	-174.58	2420	955.343				-165.042	2458.2	552.214	-207.383	2401.11	168.593	-251.446	2498.6	63.858	312.203	2491.14	850.789	283.806	2559.74	1094.25	202.416	2510.09	535.816	175.53	2455.78	117.704	210.431	2566.27	67.3712
2034	0	-173.964	2422.02	955.943				-165.902	2462.57	553.226	-210.389	2409.54	169.143	-254.217	2508.97	65.9578	313.954	2493.25	850.306	284.855	2561.16	1094.11	202.8	2511.69	535.564	175.51	2455.84	117.71	210.483	2566.53	67.4883
2035	0	-173.41	2423.91	956.425				-167.233	2467.59	554.28	-213.366	2418.19	169.724	-256.895	2519.68	68.19	315.61	2495.62	849.785	285.874	2562.62	1093.93	203.194	2513.47	535.261	175.501	2455.94	117.772	210.545	2566.38	67.3069
2036	0	-173.012	2425.89	957.01				-168.318	2472.44	555.278	-216.313	2427.09	170.349	-259.797	2530.53	70.7751	317.245	2497.71	849.197	286.786	2564.05	1093.68	203.391	2515.31	534.95	175.447	2456.02	117.809	210.572	2566.42	67.2394
2037	0	-172.671	2427.73	957.58				-169.488	2477.6	556.335	-219.333	2436.11	171.112	-262.654	2541.49	73.3443	319.021	2499.65	848.637	287.818	2565.56	1093.35	203.643	2517.1	534.573	175.388	2456.1	117.835	210.546	2566.44	67.2166
2038	0	-172.285	2429.47	958.074				-170.699	2482.96	557.407	-222.092	2445.36	171.951	-265.531	2552.42	75.809	320.79	2501.32	848.019	288.638	2567.03	1093.02	203.804	2518.94	534.206	175.296	2456.16	117.88	210.547	2566.44	67.1448
2039	0	-171.859	2430.91	958.588				-171.896	2488.4	558.44	-224.847	2454.77	172.879	-268.43	2563.36	78.385	322.395	2503.28	847.481	289.395	2568.57	1092.71	203.946	2520.8	533.779	175.205	2456.28	117.919	210.55	2566.46	67.1452
2040	0	-170.755	2431.33	959.059				-173.065	2494.02	559.556	-227.462	2464.1	173.711	-271.521	2574.04	81.132	323.916	2505.1	846.912	290.124	2570.12	1092.4	203.82	2522.41	533.338	175.008	2456.3	117.964	210.537	2566.47	67.1336
2041	0	-170.331	2432.59	959.494				-174.156	2499.62	560.648	-229.963	2473.4	174.728	-274.513	2584.8	83.7508	325.467	2506.56	846.364	290.726	2571.7	1092.08	203.769	2524.2	533.006	174.95	2456.39	117.968	210.54	2566.46	67.1317
2042	0	-170.197	2434.24	959.853				-175.363	2505.44	561.809	-232.346	2482.68	176.011	-277.206	2595.2	86.4024	326.708	2508.3	845.875	291.281	2573.29	1091.83	203.75	2526.01	532.589	174.889	2456.46	118.086	210.535	2566.46	67.113
2043	0	-170.067	2435.99	960.196				-176.489	2511.32	562.971	-234.573	2491.88	177.272	-279.998	2605.63	89.1753	328.061	2509.65	845.406	291.732	2574.87	1091.61	203.644	2527.75	532.24	174.854	2456.59	118.158	210.54	2566.57	67.146
2044	0	-169.878	2437.55	960.563				-177.591	2517.18	564.148	-236.759	2501.27	178.595	-282.514	2615.58	91.9496	328.979	2511.34	844.97	292.106	2576.52	1091.4	203.51	2529.59	531.878	174.776	2456.71	118.041	210.534	2566.54	67.1501
2045	0	-169.8	2439.33	960.986				-178.697	2523.17	565.517	-238.584	2510.52	180.113	-285.135	2625.71	94.6733	330.004	2512.73	844.62	292.43	2578.11	1091.25	203.352	2531.38	531.509	174.727	2456.89	118.052	210.599	2566.63	67.2214
2046	0	-169.804	2441.21	961.39				-179.71	2528.96	566.782	-240.301	2519.54	181.585	-288.113	2636.05	97.7229	330.733	2514.06	844.281	292.721	2579.66	1091.17	203.119	2533.09	531.113	174.689	2457.03	118.1	210.626	2566.66	67.2417
2047	0	-169.761	2442.99	961.76				-180.655	2534.77	568.006	-241.89	2528.51	182.907	-289.937	2645.46	100.009	331.357	2515.44	843.985	292.92	2581.22	1091.13	202.847	2534.85	530.747	174.64	2457.21	118.152	210.584	2566.59	67.1922
2048	0	-169.822	2445.04	962.162				-181.834	2541.04	569.31	-243.367	2537.49	184.465	-291.816	2654.93	102.574	331.769	2516.84	843.642	293.146	2582.71	1091.12	202.568	2536.54	530.418	174.582	2457.37	118.134	210.571	2566.59	67.2619
2049	0	-169.848	2447.14	962.603				-182.531	2546.56	570.627	-244.908	2546.33	186.115	-293.684	2664.48	105.118	331.87	2518.36	843.289	293.346	2584.22	1091.14	202.293	2538.22	529.988	174.565	2457.6	118.188	210.576	2566.58	67.2352
2050	0	-169.944	2449.35	963.066				-181.243	2548.97	570.87	-246.253	2555.46	187.485	-295.069	2673.68	107.416	331.922	2519.81	843.026	293.503	2585.62	1091.17	201.907	2539.89	529.672	174.464	2457.72	118.178	210.535	2566.56	67.243
2051	0	-170.059	2451.54	963.453				-181.809	2554.27	572.03	-247.256	2564.22	188.592	-291.268	2679.17	106.945	331.856	2520.87	842.721	293.667	2586.97	1091.23	201.665	2541.58	529.306	174.294	2457.8	118.15	210.446	2566.62	67.3058
2052	0	-170.216	2453.88	963.84				-182.524	2559.97	573.24	-241.981	2567.56	186.301	-291.736	2687.69	108.804	331.214	2522.77	842.361	293.978	2588.29	1091.37	201.277	2543.31	528.936	174.191	2457.91	118.178	210.512	2566.56	67.3312
2053	0	-170.443	2456.36	964.211				-183.157	2565.54	574.392	-241.84	2575.06	187.066	-291.829	2695.87	110.41	330.316	2524.99	842.131	294.082	2589.51	1091.26	200.962	2545.1	528.631	174.031	2458.04	118.082	210.445	2566.64	67.4137
2054	0	-170.699	2458.87	964.598				-183.749	2571.05	575.509	-243.294	2584.22	188.596	-293.138	2705.93	113.069	329.709	2526.23	841.762	294.221	2590.71	1091.28	200.58	2546.89	528.191	173.966	2458.18	118.167	210.395	2566.62	67.3799
2055	0	-170.99	2461.48	964.932				-184.275	2576.53	576.583	-244.017	2592.81	189.88	-293.634	2715.2	115.22	328.814	2527.55	841.212	294.426	2591.89	1091.26	200.1	2548.62	527.831	173.658	2458.25	118.09	210.347	2566.55	67.4319
2056	0	-171.325	2464.19	965.243				-184.646	2581.78	577.549	-244.646	2600.97	190.907	-293.573	2723.78	116.941	327.66	2529.29	840.837	294.643	2592.97	1091.21	199.686	2550.39	527.411	173.744	2458.5	118.222	210.345	2566.58	67.4501
2057	0	-172.671	2468.26	965.501				-184.983	2586.95	578.355	-246.446	2609.73	192.642	-293.494	2732.59	118.704	326.902	2529.98	840.238	294.845	2594.08	1091.11	199.135	2551.98	526.984	173.629	2458.66	118.291	210.321	2566.52	67.5202
2058	0	-173.254	2471.26	965.678				-185.359	2592.26	579.17	-246.864	2617.78	193.623	-293.449	2741.34	120.455	326.037	2528.8	839.047	295.013	2595.17	1091	198.707	2553.68	526.498	173.549	2458.83	118.312	210.256	2566.53	67.5483
2059	0	-173.535	2473.86	965.756				-185.485	2597.13	579.838	-247.375	2625.61	194.438	-293.275	2749.96	122.119	324.713	2530.32	838.577	295.249	2596.24	1090.89	198.155	2555.39	526.141	173.4	2458.93	118.333	210.229	2566.51	67.6011
2060	0	-173.731	2476.33	965.775				-185.706	2602.22	580.393	-247.536	2633.04	195.119	-292.815	2758.14	123.511	323.135	2531.87	837.924	295.341	2597.29	1090.74	197.691	2557.18	525.71	173.245	2459.02	118.351	210.199	2566.51	67.6439
2061	0	-173.963	2478.86	965.71				-185.811	2607.12	580.925	-248.033	2640.6	195.881	-292.441	2766.48	125.126	321.803	2533.42	837.429	295.437	2598.32	1090.58	197.149	2558.94	525.256	173.046	2459.13	118.341	210.206	2566.51	67.7002
2062	0	-174.249	2481.43	965.576				-185.867	2611.91	581.287	-248.112	2647.73	196.312	-291.867	2774.25	126.254	320.586	2534.86	836.956	295.541	2599.37	1090.39	196.651	2560.77	524.82	172.891	2459.23	118.334	210.154	2566.51	67.6908
2063	0	-174.712	2484.33	965.491				-185.928	2616.5	581.566	-248.538	2654.85	196.907	-291.162	2781.8	127.325	319.049	2536.34	836.343	295.594	2600.44	1090.21	196.155	2562.59	524.301	172.753	2459.37	118.392	210.147	2566.52	67.73
2064	0	-175.209	2487.25	965.313				-185.856	2621.02	581.698	-248.397	2661.29	197.131	-290.736	2789.17	128.393	317.868	2537.75	835.87	295.617	2601.55	1090	195.681	2564.4	523.91	172.54	2459.45	118.373	210.153	2566.56	67.7311
2065	0	-175.677	2490.21	965.032				-185.897	2625.51	581.839	-248.675	2667.97	197.479	-289.942	2796.07	129.122	316.593	2539.2	835.37	295.586	2602.64	1089.82	195.18	2566.23	523.361	172.384	2459.53	118.413	210.088	2566.53	67.7191
2066	0	-176.23	2493.24	964.713				-185.798	2629.82	581.733	-248.549	2674.12	197.583	-290.037	2810.62	131.497	315.107	2540.52	834.784	295.502	2603.65	1089.58	194.716	2568.03	522.913	172.307	2459.7	118.466	210.085	2566.54	67.7554
2067	0	-176.844	2496.45	964.321				-185.738	2634.03	581.625	-248.705	2680.28	197.697	-290.25	2820.99	133.535	314.263	2541.87	834.312	295.441	2604.85	1089.38	194.32	2569.82	522.401	172.234	2459.88	118.574	210.078	2566.53	67.7904
2068	0	-177.468	2499.71	963.855				-185.597	2638.07	581.443	-248.544	2685.92	197.687	-289.33	2825.86	133.367	312.968	2543.28	833.758	295.294	2605.99	1089.15	193.964	2571.73	521.947	172.16	2460.06	118.629	210.058	2566.54	67.7822
2069	0	-178.011	2502.84	963.37				-185.408	2641.9	581.084	-248.366	2691.37	197.551	-288.632	2831.28	133.536	312.18	2544.62	833.264	294.969	2607.03	1088.96	193.493	2573.52	521.404	172.074	2460.18	118.691	210.065	2566.54	67.7829
2070	0	-178.56	2505.92	962.821				-185.38	2645.77	580.641	-248.208	2696.46	197.323	-287.935	2836.33	133.458	311.329	2545.98	832.727	294.896	2608.2	1088.7	193.152	2575.43	520.972	171.984	2460.3	118.729	210.055	2566.61	67.8207
2071	0	-179.071	2509.03	962.196				-185.119	2649.26	580.154	-247.744	2701.07	196.851	-287.027	2840.35	132.949	310.446	2547.27	832.22	294.709	2609.32	1088.54	192.678	2577.23	520.414	172.819	2461.2	119.179	209.995	2566.59	67.8391
2072	0	-179.549	2512.11	961.543				-185.11	2652.85	579.622	-247.678	2705.88	196.496	-286.955	2846.64	133.366	310.065	2548.61	831.762	294.398	2610.44	1088.38	192.419	2579.09	519.953	172.809	2461.35	119.265	209.998	2566.62	67.8638
2073	0	-180.183	2515.3	960.879				-184.979	2656.21	578.959	-247.061	2710.05	195.889	-286.455	2851.66	133.14	309.362	2549.91	831.239	294.121	2611.58	1088.16	191.993	2580.87	519.396	172.69	2461.44	119.293	209.997	2566.6	67.851
2074	0	-180.792	2518.49	960.168				-184.919	2659.45	578.246	-246.756	2714.12	195.287	-285.888	2855.55	132.54	309.146	2551.2	830.921	293.871	2612.71	1087.99	191.769	2582.68	518.948	172.623	2461.64	119.402	209.965	2566.63	67.8543
2075	0	-181.411	2521.69	959.429				-184.978	2662.75	577.477	-246.158	2717.84	194.568	-285.205	2859.27	131.791	308.956	2552.52	830.519	293.539	2613.88	1087.87	191.333	2584.41	518.404	172.476	2461.71	119.484	209.973	2566.58	67.8577
2076	0	-181.981	2524.73	958.607				-184.897	2665.67	576.613	-245.475	2721.21	193.665	-284.594	2863.33	131.126	308.788	2553.75	830.101	293.168	2615.06	1087.74	191.068	2586.17	518.027	172.457	2461.93	119.483	209.938	2566.6	67.8925
2077	0	-182.049	2527.06	957.919				-184.757	2668.44	575.67	-245.09	2724.69	192.839	-283.981	2866.83	130.152	308.522	2554.95	829.822	292.791	2616.21	1087.65	190.839	2587.91	517.531	172.282	2462	119.623	209.97	2566.67	67.8756
2078	0	-183.055	2530.57	956.996				-184.843	2671.19	574.707	-244.198	2727.59	191.739	-283.021	2868.86	128.443	307.879	2555.66	829.409	292.293	2617.46	1087.57	190.508	2589.6	517.107	172.202	2462.06	119.704	209.944	2566.62	67.852
2079	0	-183.743	2533.54	956.063				-184.889	2673.96	573.727	-243.397	2730.41	190.56	-282.112	2871.36	126.924	308.086	2557.33	829.119	291.876	2618.62	1087.53	190.309	2591.26	516.627	172.128	2462.19	119.759	209.942	2566.63	67.8874
2080	0	-184.414	2536.51	955.168				-184.789	2676.41	572.616	-242.807	2733.28	189.472	-280.993	2873.18	124.972	308.716	2559.26	829.026	291.342	2619.93	1087.5	189.976	2592.84	516.207	172.037	2462.3	119.834	209.941	2566.61	67.8398
2081	0	-185.142	2539.47	954.236				-184.732	2678.77	571.398	-241.772	2735.72	188.138	-280.398	2876.11	123.452	308.786	2560.7	828.84	290.861	2621.19	1087.49	189.713	2594.38	515.771	172.031	2462.49	119.901	209.94	2566.6	67.8377
2082	0	-185.911	2542.47	953.219				-184.71	2681	570.159	-240.977	2738.21	186.892	-279.151	2877.76	121.354	308.796	2562.17	828.688	290.274	2622.52	1087.48	189.928	2596.25	515.372	171.968	2462.61	119.966	209.942	2566.67	67.8977
2083	0	-186.607	2545.34	952.154				-184.653	2683.06	568.818	-240.262	2740.14	185.014	-278.48	2880.87	119.807	308.311	2563.29	828.464	289.707	2623.84	1087.48	189.662	2597.72	515.031	171.913	2462.73	120.021	209.945	2566.55	67.8443
2084	0	-187.228	2548.42	951.129				-184.339	2684.64	567.261	-239.327	2742.89	184.177	-277.507	2883.12	117.79	310.628	2565.35	828.314	289.036	2625.22	1087.53	189.515	2599.23	514.599	171.877	2462.83	120.063	209.943	2566.54	67.8452
2085	0	-187.969	2551.05	949.952				-184.13	2686.19	565.639	-238.786	2745.52	182.944	-276.794	2886.26	116.237	308.778	2566.72	828.534	288.384	2626.67	1087.58	189.343	2600.54	514.231	171.77	2462.9	120.075	209.937	2566.59	67.8633
2086	0	-188.658	2553.87	948.793				-185.942	2695	566.116	-237.991	2747.67	181.407	-275.538	2887.87	114.047	308.599	2568.21	828.539	287.536	2628.15	1087.71	189.198	2601.9	513.867	171.861	2463.09	120.156	209.938	2566.6	67.8592
2087	0	-189.005	2556.29	947.479				-185.589	2696.84	564.002	-237.15	2749.82	179.828	-274.475	2889.95	112.096	308.51	2569.76	828.627	286.733	2629.64	1087.8	188.839	2603.04	513.445	171.777	2463.18	120.194	209.939	2566.64	67.8542
2088	0	-190.091	2559.66	946.378				-185.037	2697.28	562.165	-236.573	2752.08	178.286	-273.458	2892.2	110.218	310.204	2571.44	828.522	285.922	2631.16	1087.89	188.652	2604.35	513.049	171.719	2463.24	120.239	209.999	2566.61	67.8694
2089	0	-190.844	2562.59	945.104				-184.474	2697.7	560.111	-238.549	2771.94	181.076	-272.888	2896.28	109.156	307.89	2572.66	828.725	284.969	2632.69	1087.98	188.456	2605.63	512.726	172.007	2463.42	120.163	210	2566.61	67.8692
2090	0	-191.622	2565.6	943.818				-183.9	2698.21	557.983	-240.831	2784.34	183.242	-271.573	2898.04	107.051	306.787	2573.57	828.645	283.974	2634.28	1088.05	188.382	2606.88	512.391	171.851	2463.47	120.312	210.003	2566.63	67.8194
2091	0	-192.46	2568.63	942.474				-183.348	2698.81	555.85	-240.827	2788.45	182.323	-270.304	2899.48	104.86	306.537	2575.05	828.737	283.021	2635.9	1088.11	188.11	2608.16	512.071	172.07	2463.65	120.33	210.062	2566.61	67.8223
2092	0	-193.25	2571.66	941.112				-182.682	2698.8	553.608	-239.004	2785.91	178.929	-269.069	2901.42	102.813	305.498	2576.13	828.803	282.005	2637.46	1088.18	187.959	2609.39	511.726	172.489	2464.02	120.423	210.058	2566.61	67.7884
2093	0	-194.078	2574.62	939.706				-182.044	2698.81	551.392	-236.285	2781.47	174.856	-267.892	2902.94	100.615	305.01	2577.5	828.842	280.952	2639.05	1088.22	187.84	2610.68	511.426	172.129	2463.83	120.484	210.063	2566.65	67.7703
2094	0	-194.922	2577.72	938.295				-181.455	2699.01	549.207	-234.129	2778.55	171.215	-267.06	2905.64	98.9449	304.093	2578.81	828.87	279.823	2640.72	1088.25	187.556	2611.9	511.11	172.066	2463.84	120.531	210.098	2566.63	67.7369
2095	0	-195.788	2580.77	936.809				-180.898	2698.97	546.981	-232.728	2777.96	168.743	-265.647	2906.41	96.4633	303.379	2580.14	828.947	278.639	2642.35	1088.33	187.289	2613.16	510.796	172.528	2464.23	120.693	210.12	2566.66	67.7326
2096	0	-196.709	2583.81	935.34				-180.418	2699.07	544.9	-231.734	2779.09	166.763	-264.213	2906.73	93.6857	302.451	2581.4	829.057	277.483	2644.09	1088.35	187.091	2614.44	510.509	171.972	2463.89	120.753	210.121	2566.63	67.7101
2097	0	-197.65	2586.86	933.794				-179.938	2699.5	542.698	-230.97	2781.5	165.425	-262.839	2906.44	90.6665	301.46	2582.71	829.059	276.29	2645.89	1088.39	186.916	2615.66	510.171	171.685	2463.76	120.799	210.15	2566.71	67.7068
2098	0	-198.207	2589.38	932.081				-179.422	2699.56	540.491	-230.322	2783.72	164.181	-261.412	2905.81	87.3946	300.857	2584.23	829.215	275.179	2647.81	1088.43	186.536	2616.95	509.814	171.395	2463.68	120.803	210.173	2566.72	67.7323
2099	0	-199.553	2592.9	930.747				-178.977	2699.84	538.253	-229.235	2784.74	162.408	-259.408	2903.53	83.3128	299.779	2585.39	829.262	273.71	2649.58	1088.38	186.153	2618.27	509.466	170.418	2463.43	120.65	210.185	2566.66	67.6857
2100	0	-200.68	2595.98	929.157				-178.863	2701.18	536.399	-227.851	2783.54	159.898	-257.521	2901.94	79.4661	298.376	2586.27	829.264	272.379	2651.66	1088.44	185.738	2619.56	509.198	170.272	2463.45	120.69	210.18	2566.66	67.6323
2101	0	-201.795	2598.92	927.565				-178.754	2702.49	534.644	-226.124	2781.72	157.258	-255.417	2899.44	75.0527	297.427	2587.65	829.427	271.02	2653.83	1088.43	185.135	2620.86	508.834	169.775	2463.27	120.647	210.185	2566.69	67.6628
2102	0	-202.896	2601.86	925.943				-178.21	2702.39	531.839	-224.235	2777.82	153.95	-254.212	2900.27	72.2598	296.25	2588.94	829.474	269.595	2656.12	1088.36	184.708	2622.19	508.456	170.479	2463.69	121.025	210.179	2566.75	67.67
2103	0	-204.025	2604.82	924.301				-178.882	2705.69	530.712	-222.271	2773.7	150.55	-251.684	2897.3	67.6036	295.197	2590.2	829.604	267.777	2658.22	1088.43	184.117	2623.51	508.101	170.328	2463.77	121.132	210.186	2566.7	67.6566
2104	0	-205.174	2607.77	922.635				-178.767	2706.57	528.773	-220.478	2770.33	147.862	-248.613	2892.44	61.9726	294.182	2591.45	829.803	265.907	2660.44	1088.44	183.409	2624.93	507.749	170.418	2463.87	121.254	210.209	2566.69	67.6125
2105	0	-206.402	2610.84	920.888				-178.388	2706.02	526.303	-219.036	2767.42	145.232	-245.898	2888.7	57.1885	293.011	2592.76	829.934	263.44	2662.41	1088.38	182.737	2626.35	507.42	169.864	2463.74	121.169	210.231	2566.74	67.6238
2106	0	-207.759	2614.15	919.137				-178.529	2707.03	523.844	-217.579	2764.1	142.191	-242.806	2883.62	54.3901	291.745	2594.14	830.092	261.83	2665.24	1088.33	182.131	2627.88	507.058	168.839	2463.41	121.4	210.245	2566.71	67.5561
2107	0	-209.047	2617.31	917.262				-177.99	2706.04	521.118	-215.019	2761.17	139.926	-240.904	2882.02	54.9626	290.447	2595.54	830.291	258.948	2667.2	1088.27	181.344	2629.47	506.682	167.883	2462.93	121.509	210.271	2566.72	67.5352
2108	0	-210.469	2620.79	915.353				-177.553	2705.64	518.774	-213.492	2758.87	137.367	-238.889	2881.74	55.6994	289.062	2596.97	830.353	257.265	2670.3	1088.2	180.593	2631.09	506.248	167.638	2462.77	121.656	210.326	2566.74	67.5154
2109	0	-211.998	2624.46	913.498				-176.921	2705.38	516.102	-212.828	2757.69	135.194	-237.152	2881.37	56.3389	287.695	2598.55	830.535	255.237	2673.21	1088.12	179.912	2632.83	505.894	167.287	2462.79	121.858	210.358	2566.75	67.465
2110	0	-213.465	2628.16	911.533				-176.07	2704.02	513.017	-211.966	2756.68	133.211	-235.867	2881.24	56.9456	286.224	2600.17	830.623	252.902	2676.09	1088.04	179.114	2634.57	505.515	167.286	2462.86	122.003	210.453	2566.71	67.3571
2111	0	-215.075	2631.98	909.528				-176.037	2704.45	511.116	-211.115	2755.58	131.196	-235.475	2880.82	57.1758	284.68	2601.96	830.693	250.577	2678.99	1087.93	178.416	2636.35	505.148	167.335	2462.96	122.368	210.521	2566.75	67.302
2112	0	-216.687	2635.87	907.576				-175.936	2704.51	509.168	-209.738	2754.48	129.341	-235.75	2880.21	57.1207	283.062	2603.81	830.724	248.513	2682.18	1087.81	177.719	2638.14	504.814	167.465	2463.05	122.716	210.613	2566.69	67.1697
2113	0	-218.289	2639.81	905.658				-176.022	2705.59	507.278	-208.18	2754.05	127.95	-236.053	2879.84	57.1191	281.359	2605.83	830.752	246.138	2685.22	1087.65	176.9	2639.93	504.397	167.549	2463.21	123.153	210.65	2566.74	67.1928
2114	0	-220.081	2643.79	904.069				-175.983	2706.99	505.829	-206.884	2755.43	127.06	-235.857	2879.86	57.2008	279.618	2608.01	830.727	243.739	2688.34	1087.46	176.075	2641.76	504.023	167.619	2463.34	123.519	210.713	2566.77	67.1342
2115	0	-222.045	2647.6	902.646				-175.798	2709.2	504.592	-205.875	2756.81	126.243	-235.658	2879.82	57.3119	277.627	2610.28	830.754	240.877	2691.19	1087.26	175.182	2643.58	503.716	167.683	2463.48	123.861	210.731	2566.77	67.0796
2116	0	-223.877	2650.98	901.324				-175.637	2711.89	503.632	-204.875	2758.02	125.811	-235.469	2879.89	57.469	275.81	2612.68	830.918	238.134	2694.31	1087.04	174.066	2645.35	503.435	167.762	2463.72	124.253	210.763	2566.85	67.0184
2117	0	-225.78	2654.14	900.226				-175.734	2714.75	502.971	-203.662	2758.96	125.424	-235.244	2879.9	57.6087	273.64	2615.26	831.083	235.362	2697.58	1086.87	172.734	2647.03	503.169	167.792	2463.94	124.736	210.798	2566.87	67.0098
2118	0	-227.787	2657.18	899.612				-175.976	2717.43	502.643	-203.062	2760.46	125.432	-235.129	2879.91	57.6259	271.562	2617.88	831.44	232.421	2701.03	1086.76	171.518	2648.7	503.087	167.705	2464.19	125.377	210.828	2566.95	66.9919
2119	0	-229.716	2659.69	899.234				-176.602	2719.65	502.438	-202.732	2760.3	125.092	-235.155	2879.97	57.6428	269.152	2620.6	831.826	229.465	2704.58	1086.71	170.052	2650.22	503.023	167.622	2464.41	125.849	210.807	2566.84	66.8396
2120	0	-231.908	2662.09	899.244				-177.801	2722.02	502.736	-202.091	2758.24	123.543	-235.208	2879.99	57.5941	266.695	2623.61	832.425	226.458	2708.26	1086.68	168.67	2651.58	503.095	167.526	2464.63	126.375	210.806	2566.84	66.7999
2121	0	-234.212	2664.45	899.561				-179.444	2723.38	503.072	-202.852	2759.81	124.495	-235.273	2879.96	57.5228	264.193	2626.8	833.113	223.428	2712.09	1086.73	167.291	2652.73	503.256	167.453	2464.91	127.016	210.844	2565.56	66.1737
2122	0	-236.568	2666.6	900.058				-181.394	2724.36	503.52	-203.506	2760.72	124.796	-235.385	2879.95	57.4611	261.317	2630.2	833.893	220.4	2715.96	1086.87	165.944	2653.73	503.707	167.464	2465.27	127.724	210.778	2565.36	66.0467
2123	0	-238.94	2668.73	900.776				-183.434	2724.94	503.929	-202.566	2756.28	122.384	-235.498	2879.92	57.3618	258.466	2633.65	834.763	217.385	2719.91	1087.1	164.517	2654.55	504.242	167.314	2465.68	128.451	210.747	2565.52	66.0749
2124	0	-241.399	2670.79	901.432				-185.409	2725.23	504.224	-202.863	2755.3	121.907	-235.599	2879.98	57.2977	255.336	2637.32	835.501	214.355	2723.88	1087.33	163.337	2655.27	504.992	167.271	2466.13	129.152	210.658	2565.66	66.1162
2125	0	-243.941	2672.84	902.087				-187.325	2725.31	504.361	-203.648	2756.51	122.341	-235.716	2879.96	57.2331	252.413	2641.1	836.267	211.366	2727.9	1087.64	161.963	2655.89	505.865	167.042	2466.44	129.957	210.649	2565.86	66.1153
2126	0	-246.558	2674.85	902.596				-189.127	2725.46	504.409	-203.646	2755.64	121.878	-235.769	2879.95	57.2002	249.263	2645.01	836.924	209.323	2732.67	1087.78	160.793	2656.56	506.813	167.013	2466.94	130.842	210.685	2565.82	66.1138
2127	0	-249.145	2676.7	902.899				-190.755	2725.65	504.36	-203.723	2754.99	121.513	-235.826	2879.97	57.1712	246.087	2649.09	837.459	206.435	2736.64	1088.14	159.522	2657.42	507.805	167.072	2467.53	131.895	210.678	2565.97	66.0931
2128	0	-251.791	2678.54	903.029				-192.177	2726.22	504.27	-205.385	2759.5	123.664	-235.856	2879.9	57.1449	242.887	2653.27	837.951	203.76	2740.77	1088.35	158.404	2658.56	508.74	167.008	2468.09	132.78	210.743	2566.07	66.1049
2129	0	-254.432	2680.4	902.986				-193.458	2727.01	504.145	-205.857	2761.42	124.198	-235.852	2879.9	57.1525	239.682	2657.49	838.261	200.82	2744.63	1088.54	157.137	2659.97	509.646	167.024	2468.73	134.076	210.827	2566.2	66.1609
2130	0	-257.125	2682.28	902.765				-194.614	2727.79	503.96	-205.78	2761.3	123.946	-235.852	2879.9	57.1543	236.305	2661.71	838.475	197.696	2748.33	1088.75	156.042	2661.76	510.487	166.986	2469.46	135.227	210.893	2566.27	66.1644
2131	0	-260.013	2684.4	902.556				-195.61	2728.81	503.73	-204.387	2757.51	121.622	-235.8	2879.89	57.2059	233.219	2665.96	838.585	194.777	2752.11	1088.95	154.86	2663.98	511.156	166.991	2470.19	136.583	210.989	2568.2	66.9267
2132	0	-263.192	2686.99	902.395				-196.57	2729.56	503.346	-203.587	2755.24	120.49	-235.776	2879.79	57.1979	229.831	2670.21	838.674	191.732	2755.8	1089.16	153.757	2666.57	511.702	167.033	2471.1	138.081	211.112	2568.56	67.1508
2133	0	-266.122	2689.56	902.091				-197.637	2730.86	503.389	-203.484	2755.57	120.351	-235.76	2879.83	57.2222	226.73	2674.39	838.864	187.767	2758.41	1089.24	152.607	2669.56	512.146	167.123	2472.08	139.753	211.25	2569.16	67.4447
2134	0	-268.613	2691.77	901.678				-198.833	2732.54	503.108	-203.535	2756.53	120.46	-235.73	2879.9	57.3099	223.242	2678.57	839.016	184.809	2761.85	1089.39	151.637	2673.05	512.644	167.304	2473.35	141.481	211.37	2569.5	67.5504
2135	0	-269.965	2692.75	901.239				-199.942	2733.87	502.97	-203.325	2756.57	120.218	-235.708	2879.84	57.284	220.013	2682.67	839.242	181.826	2765.23	1089.53	150.607	2677.02	512.992	167.211	2474.71	143.419	211.511	2569.54	67.621
2136	0	-272.098	2695.08	900.758				-201.028	2735.1	502.845	-202.883	2755.83	119.729	-235.685	2879.86	57.2981	216.544	2686.73	839.531	178.87	2768.52	1089.66	149.561	2681.52	513.33	167.052	2476.23	145.545	211.654	2569.95	67.8838
2137	0	-274.423	2697.96	900.352				-202.18	2736.16	502.569	-202.822	2756.02	119.594	-235.673	2879.91	57.3188	213.039	2690.71	839.801	175.973	2771.69	1089.74	148.696	2686.58	513.59	167.092	2478.21	148.082	211.755	2570.29	68.1573
2138	0	-276.515	2700.72	899.858				-203.283	2737.13	502.31	-202.822	2756.43	119.488	-235.651	2879.82	57.3112	209.454	2694.65	840.105	173.109	2774.83	1089.75	147.854	2692.35	513.912	166.591	2480.18	150.617	211.814	2570.68	68.5488
2139	0	-278.548	2703.59	899.416				-204.473	2738.17	502.139	-202.597	2756.05	119.08	-235.65	2879.8	57.3066	205.973	2698.49	840.526	170.318	2777.91	1089.79	147.124	2698.69	514.328	166.019	2482.38	153.781	211.855	2571.03	68.9548
2140	0	-280.498	2706.56	898.946				-205.689	2739.26	501.953	-202.573	2756.14	118.624	-235.65	2879.81	57.3077	202.499	2702.35	840.839	167.601	2781	1089.85	146.614	2705.87	514.702	168.304	2486.16	158.542	211.829	2571.45	69.439
2141	0	-282.417	2709.73	898.529				-206.907	2740.43	501.781	-202.796	2756.72	118.737	-235.638	2879.85	57.3261	199.129	2706.13	841.262	164.908	2783.93	1089.79	146.218	2713.74	515.306	167.974	2489.66	162.475	211.841	2572.07	70.2031
2142	0	-284.256	2712.9	898.161				-208.206	2741.53	501.589	-203.105	2757.61	118.776	-235.65	2879.81	57.3101	195.79	2709.97	841.572	162.351	2786.87	1089.76	145.873	2722.23	516.023	167.395	2493.6	166.491	211.808	2572.7	71.3459
2143	0	-286.007	2716.02	897.94				-209.399	2742.27	501.27	-203.238	2757.79	118.609	-235.673	2879.88	57.337	192.58	2713.73	841.895	160.872	2790.56	1089.82	145.887	2731.51	517.047	167.09	2498.43	170.935	211.567	2573.64	72.8576
2144	0	-287.903	2719.22	897.731				-210.647	2742.66	500.931	-203.392	2757.74	118.365	-235.65	2879.75	57.264	189.543	2717.49	842.178	158.526	2793.38	1089.74	143.599	2740.47	517.925	166.77	2503.94	176.402	211.258	2574.94	75.0416
2145	0	-289.751	2722.2	897.484				-211.93	2743.32	500.725	-203.432	2757.6	118.027	-235.654	2879.73	57.2243	186.782	2721.33	842.326	156.071	2795.87	1089.65	143.84	2751.76	520.118	163.594	2508.98	182.263	210.826	2576.64	77.7987
2146	0	-291.551	2724.84	897.185				-213.223	2743.93	500.527	-203.633	2757.86	117.932	-235.682	2879.66	57.1993	184.019	2725.09	842.361	153.921	2798.37	1089.47	144.127	2762.7	522.258	162.675	2515.76	188.245	210.162	2578.69	81.0709
2147	0	-293.332	2727.25	896.929				-214.555	2744.33	500.248	-203.911	2758.2	117.963	-235.671	2879.69	57.206	181.269	2728.48	842.331	151.813	2800.73	1089.25	144.434	2773.43	524.441	161.618	2523.37	194.632	209.375	2581.06	84.948
2148	0	-295.211	2729.65	896.695				-215.825	2744.76	499.997	-204.328	2759.25	118.008	-235.725	2879.89	57.2833	178.629	2731.84	842.298	148.268	2801.75	1088.8	144.643	2784.14	526.646	160.098	2531.52	201.104	208.227	2583.97	89.2856
2149	0	-297.026	2731.65	896.376				-216.915	2744.79	499.661	-205.404	2762.2	118.967	-235.76	2879.83	57.2545	175.976	2734.87	842.117	146.314	2803.77	1088.36	144.915	2794.45	528.765	158.582	2540.16	207.531	206.898	2587.48	94.2531
2150	0	-298.739	2733.37	896.021				-218.158	2744.95	499.44	-206.374	2764.88	119.891	-235.754	2879.79	57.1925	172.894	2737.06	841.744	144.437	2805.69	1087.76	145.323	2803.74	531.977	156.647	2548.78	213.832	205.195	2591.96	99.6883
2151	0	-300.393	2734.77	895.696				-219.296	2745	499.188	-206.945	2766.39	120.313	-235.801	2879.88	57.2452	170.896	2740.14	841.601	142.656	2807.49	1087.09	145.789	2812.72	535.219	153.871	2557.22	219.158	203.44	2597.48	105.553
2152	0	-301.939	2735.87	895.343				-220.442	2745.1	498.965	-207.162	2766.5	120.231	-235.813	2879.84	57.1976	168.737	2742.69	841.294	141.034	2809.24	1086.35	146.363	2821.4	538.433	152.701	2566.2	225.704	201.275	2603.56	111.033
2153	0	-303.532	2736.98	895.114				-221.564	2745.31	498.86	-207.131	2765.76	119.81	-235.866	2879.86	57.1752	165.617	2743.85	840.899	139.425	2810.91	1085.55	146.89	2830.09	541.77	149.77	2574.17	230.684	199.649	2611.67	114.387
2154	0	-305.014	2737.9	894.874				-222.508	2745.43	498.639	-207.108	2765.06	119.416	-235.888	2879.82	57.1565	163.917	2747.33	840.843	137.997	2812.61	1084.66	147.528	2838.58	545.096	146.98	2582.05	234.452	197.177	2621.48	117.474
2155	0	-306.379	2738.62	894.667				-223.559	2745.59	498.572	-207.176	2764.75	119.219	-235.923	2879.85	57.1665	162.627	2752.37	841.105	136.672	2814.26	1083.82	148.283	2846.89	548.456	145.131	2591.91	236.221	193.759	2632.69	119.967
2156	0	-307.6	2739.33	894.528				-224.358	2745.82	498.467	-207.302	2764.73	119.136	-235.941	2879.82	57.1258	162.54	2755.6	842.406	135.596	2816.11	1083.07	149.182	2855.17	551.884	143.663	2603	236.901	190.767	2645.44	120.228
2157	0	-308.811	2740.18	894.376				-225.147	2745.96	498.327	-207.466	2764.93	119.199	-235.975	2879.87	57.1141	162.854	2757.11	843.511	134.956	2818.2	1082.36	149.524	2861.88	554.988	143.08	2615.28	236.327	187.691	2659.63	119.525
2158	0	-309.771	2740.94	894.267				-225.839	2746.37	498.358	-207.659	2765.23	119.274	-235.994	2879.84	57.1079	163.209	2757.7	844.252	134.319	2820.38	1081.69	150.094	2868.33	557.996	140.008	2627.13	233.502	185.37	2675.26	117.893
2159	0	-310.741	2741.96	894.148				-226.386	2746.76	498.361	-207.773	2765.34	119.294	-236.006	2879.8	57.0883	163.708	2757.66	844.67	133.786	2822.66	1081.12	150.656	2874.55	560.737	140.07	2640.16	231.669	183.349	2691.29	115.611
2160	0	-311.58	2743.36	894.106				-226.83	2747.22	498.357	-207.817	2765.21	119.197	-236.006	2879.79	57.0865	164.519	2756.85	844.656	133.363	2825.16	1080.71	151.19	2880.7	563.184	139.568	2653.61	228.187	181.754	2707.98	112.968
2161	0	-312.059	2744.14	893.972				-227.25	2748.06	498.412	-207.781	2764.92	119.159	-236.01	2879.79	57.0767	167.251	2761.76	844.345	133.099	2827.72	1080.41	151.805	2886.54	565.42	139.393	2667.72	223.96	181.047	2725.41	109.943
2162	0	-312.538	2745.51	893.915				-227.483	2748.38	498.376	-207.73	2764.62	119.049	-236.028	2879.75	57.0672	169.07	2762.95	842.854	132.92	2830.41	1080.26	152.35	2892.06	567.395	139.365	2682.35	219.073	181.034	2743.8	106.7
2163	0	-312.925	2747.08	893.827				-227.604	2748.73	498.278	-207.762	2764.66	119.016	-236.024	2879.76	57.0769	170.855	2764.64	842.334	132.825	2833.04	1080.28	152.822	2897.3	569.253	141.594	2698.26	213.347	181.778	2762.99	103.629
2164	0	-313.175	2748.78	893.746				-227.697	2749.24	498.247	-207.813	2764.74	119.049	-236.058	2879.8	57.0899	171.625	2766.47	842.577	132.557	2835.5	1080.23	153.196	2902.13	570.798	143.254	2714.14	207.68	182.901	2782.83	100.482
2165	0	-313.144	2750.52	893.624				-227.666	2749.99	498.235	-207.828	2764.79	119.093	-236.059	2879.81	57.0914	171.509	2767.4	842.315	132.334	2837.97	1080.23	153.543	2906.73	572.097	145.012	2730.23	202.215	184.897	2803.34	97.705
2166	0	-313.109	2752.56	893.509				-227.604	2750.81	498.206	-207.842	2764.94	119.178	-236.036	2879.73	57.0611	171.396	2768.63	842.06	132.244	2840.35	1080.18	153.608	2910.91	573.095	146.941	2746.48	196.596	187.406	2824.09	95.0409
2167	0	-312.82	2754.66	893.357				-227.421	2751.64	498.213	-207.8	2764.86	119.224	-236.023	2879.76	57.0752	171.537	2769.91	841.768	132.426	2842.81	1080.15	153.835	2914.78	573.839	149.393	2763.1	190.953	190.282	2844.85	92.6574
2168	0	-312.431	2756.9	893.224				-227.197	2752.61	498.254	-207.778	2764.9	119.214	-236.024	2879.76	57.1237	171.779	2771.33	841.495	132.591	2845.18	1080.06	153.799	2918.33	574.244	152.894	2780.21	185.419	193.652	2865.66	90.6482
2169	0	-311.961	2759.36	893.133				-226.95	2753.51	498.331	-206.591	2761.45	117.93	-236.024	2879.76	57.1242	172.102	2772.98	841.264	132.833	2847.66	1079.98	153.85	2921.67	574.324	155.832	2797.09	179.889	197.195	2886.51	89.0128
2170	0	-311.176	2761.58	893.077				-226.621	2754.96	498.492	-206.548	2761.28	117.831	-236.006	2879.79	57.1418	172.739	2774.38	841.068	133.265	2850.11	1079.88	153.771	2924.82	574.203	158.303	2813.85	173.993	200.817	2907.3	87.8438
2171	0	-310.471	2764.03	893.036				-226.242	2756	498.554	-206.955	2762.98	118.577	-235.979	2879.72	57.1152	173.297	2776.02	840.888	133.838	2852.69	1079.75	153.812	2927.89	573.772	162.644	2830.93	168.991	204.43	2927.74	87.0152
2172	0	-309.649	2766.46	893.004				-225.724	2756.86	498.563	-207.408	2764.8	119.356	-235.971	2879.75	57.1276	173.972	2777.64	840.715	134.467	2855.3	1079.57	153.679	2930.62	573.111	164.715	2847.32	163.91	208.02	2947.95	86.6562
2173	0	-308.653	2768.71	892.984				-225.09	2757.81	498.638	-207.661	2765.94	119.899	-235.967	2879.76	57.132	174.821	2779.07	840.555	135.285	2858.06	1079.33	153.824	2933.35	572.302	168.271	2863.72	159.764	211.483	2967.4	86.5293
2174	0	-307.681	2771.13	893.029				-224.435	2758.67	498.563	-207.63	2766.29	120.112	-235.947	2879.53	57.0047	175.645	2780.68	840.46	136.174	2860.89	1079.02	153.878	2935.75	571.285	172.059	2879.84	156.061	214.646	2986.2	86.4231
2175	0	-306.616	2773.42	893.111				-223.798	2760.08	498.798	-205.721	2760.59	117.917	-235.966	2879.71	57.1491	176.563	2782.15	840.403	137.263	2863.92	1078.67	154.649	2938.54	570.104	175.709	2895.43	152.78	217.478	3004.43	86.738
2176	0	-305.456	2775.63	893.182				-223.105	2761.31	499.066	-205.073	2758.64	117.282	-235.949	2879.78	57.1748	177.575	2783.55	840.334	138.489	2867.08	1078.28	154.564	2940.38	568.543	178.687	2910.27	149.731	219.96	3021.95	87.2696
2177	0	-305.48	2783.43	894.571				-222.261	2762.53	499.191	-204.191	2756.66	116.652	-235.949	2879.78	57.1727	177.404	2790.54	841.583	139.724	2870.48	1077.87	154.419	2942.12	566.836	181.552	2924.27	147.266	222.242	3038.5	87.9194
2178	0	-305.315	2789.87	895.287				-221.392	2763.77	499.397	-204.03	2756.7	116.726	-235.954	2879.78	57.1942	177.421	2796.16	842.159	140.982	2873.97	1077.47	154.393	2943.78	564.912	183.888	2937.3	144.923	224.15	3053.85	88.6483
2179	0	-304.14	2793.16	895.597				-220.333	2764.9	499.514	-203.931	2757.15	116.992	-235.932	2879.63	57.1152	178.449	2798.64	842.328	142.517	2877.76	1077.02	154.431	2945.17	562.87	185.894	2949.28	142.813	225.394	3067.77	89.1893
2180	0	-302.383	2794.46	895.664				-219.385	2766.64	499.893	-203.809	2757.52	117.242	-235.953	2879.76	57.187	180.058	2799.12	842.256	144.161	2881.78	1076.59	154.496	2946.44	560.701	187.788	2960.02	140.895	226.3	3080.27	89.8222
2181	0	-300.43	2795.57	895.748				-218.393	2768.37	500.144	-203.362	2756.63	117.283	-235.924	2879.62	57.1104	181.864	2799.41	842.2	145.735	2885.9	1076.09	154.508	2947.59	558.61	192.567	2970.56	139.438	226.75	3091.03	89.9128
2182	0	-298.469	2797.09	895.931				-217.102	2769.45	500.252	-203.341	2757.2	117.503	-235.928	2879.6	57.1028	183.678	2800.13	842.243	147.723	2890.33	1075.63	154.641	2948.61	556.562	192.244	2978.38	136.825	226.76	3099.41	88.9151
2183	0	-296.471	2799.11	896.152				-215.873	2771.34	500.629	-203.262	2757.64	117.832	-235.924	2879.62	57.1116	183.783	2798.49	840.339	149.641	2894.82	1075.14	154.807	2949.55	554.443	191.682	2984.76	134.668	226.193	3106.73	89.4824
2184	0	-294.5	2801.71	896.54				-214.401	2772.51	500.701	-203.048	2757.96	118.068	-235.933	2879.59	57.0824	184.903	2802.95	839.098	151.793	2899.5	1074.63	155.016	2950.43	552.316	190.911	2989.75	133.247	225.622	3111.42	88.6719
2185	0	-292.272	2804.04	896.976				-213.106	2774.5	501.188	-202.782	2757.91	118.221	-235.954	2879.76	57.1888	186.859	2807.8	838.454	153.977	2904.29	1074.15	155.247	2951.26	550.237	189.673	2992.31	131.461	225.01	3114.22	86.5157
2186	0	-289.994	2806.67	897.43				-211.533	2776.1	501.49	-202.47	2757.74	118.358	-235.979	2879.72	57.1485	187.913	2815.5	838.002	156.502	2909.29	1073.7	155.288	2952.16	548.339	188.795	2995.82	130.256	224.048	3115.75	82.3031
2187	0	-287.421	2809.16	897.901				-209.999	2778.02	501.849	-202.199	2757.65	118.519	-235.95	2879.59	57.1036	189.45	2822.1	837.584	159.042	2914.34	1073.32	155.428	2953.51	546.789	188.827	2997.38	129.256	222.396	3116.18	78.5427
2188	0	-284.758	2811.7	898.514				-208.169	2779.42	502.07	-201.971	2757.8	118.787	-235.953	2879.55	57.0846	190.362	2830.67	837.576	161.579	2919.41	1073.03	155.798	2955.54	545.824	189.4	2999.18	127.86	221.664	3115.47	75.341
2189	0	-282.007	2814.05	899.031				-206.507	2781.9	502.637	-201.794	2758.1	119.165	-235.942	2879.58	57.0968	192.692	2835.99	837.09	164.317	2924.52	1072.87	156.458	2958.12	545.592	188.53	3001.96	130.119	222.476	3117.33	74.8011
2190	0	-279.165	2816.61	899.642				-204.55	2783.84	503.057	-201.611	2758.4	119.733	-235.962	2879.75	57.1962	194.91	2841.82	836.534	167.114	2929.69	1072.8	157.253	2961.38	546.031	189.368	3005.18	131.775	222.853	3117.2	72.7468
2191	0	-276.368	2819.31	900.201				-202.352	2785.13	502.95	-201.387	2758.91	120.18	-235.911	2879.75	57.2193	197.353	2848.69	836.273	170.043	2934.82	1072.87	158.318	2965.57	546.821	189.895	3006.44	131.635	222.744	3117.3	72.3326
2192	0	-273.43	2821.92	900.736				-200.656	2787.79	503.607	-200.388	2757.04	119.761	-235.915	2879.74	57.2504	199.98	2855.46	836.21	172.973	2939.98	1073.1	159.552	2970.68	547.713	189.708	3006.72	131.464	222.537	3117.1	71.6044
2193	0	-270.42	2824.62	901.261				-198.739	2789.93	504.134	-200.157	2757.06	120.09	-235.893	2879.78	57.2611	202.718	2862.42	836.263	175.939	2945.13	1073.49	160.807	2976.27	548.374	190.1	3005.88	128.392	222.625	3118.2	72.0453
2194	0	-267.325	2827.15	901.684				-196.534	2791.32	504.234	-200.355	2758.48	121.111	-235.87	2879.71	57.2328	205.76	2869.61	836.464	178.935	2950.22	1073.99	162.187	2981.83	548.584	192.519	2999.33	125.497	222.995	3118.35	71.923
2195	0	-264.102	2829.75	902.134				-194.629	2793.51	504.783	-200.156	2758.96	121.71	-235.865	2879.7	57.2398	208.82	2876.71	836.832	181.949	2955.22	1074.53	163.557	2987.24	548.516	193.329	2995.39	123.789	223.188	3118.27	71.5773
2196	0	-260.829	2832.32	902.51				-192.784	2796.17	505.411	-199.73	2758.74	121.829	-235.835	2879.76	57.2882	211.997	2883.7	837.197	184.978	2960.12	1075.12	164.898	2992.17	548.311	191.548	3002.23	127.115	223.202	3118.43	71.2665
2197	0	-257.456	2834.85	902.826				-190.699	2798.24	505.76	-199.381	2758.72	122.389	-235.8	2879.73	57.2798	215.191	2890.95	837.376	187.975	2964.9	1075.72	166.237	2996.66	547.965	191.531	3003.23	126.852	223.211	3118.9	71.1132
2198	0	-253.971	2837.42	903.139				-188.323	2800.02	506.318	-198.98	2758.69	122.975	-235.775	2879.8	57.3364	218.348	2898.27	837.629	190.987	2969.59	1076.32	167.467	3000.9	547.58	191.392	3003.85	126.545	223.211	3119.52	70.965
2199	0	-250.385	2840.11	903.422				-185.836	2802.03	505.924	-198.679	2759.24	123.71	-235.735	2879.74	57.3404	221.723	2905.37	838.085	194.136	2974.26	1076.91	168.622	3004.94	547.131	191.485	3004.43	126.543	223.22	3118.68	69.8706
2200	0	-246.851	2843.08	903.758				-183.713	2804.5	506.787	-198.452	2759.91	124.729	-235.665	2879.76	57.3824	225.058	2912.87	838.405	197.332	2978.94	1077.47	169.817	3008.84	546.629	190.494	3004.9	125.747	223.13	3117.92	69.1534
2201	0	-243.177	2846.11	904.074				-181.616	2807.29	507.422	-198.675	2761.65	127.258	-235.601	2879.81	57.4346	228.547	2919.91	838.725	200.335	2983.64	1078.03	170.988	3012.62	546.115	191.067	3005.39	126.034	223.047	3119.08	69.6514
2202	0	-239.478	2849.11	904.434				-179.474	2809.84	508.013	-198.23	2762.1	128.146	-235.538	2879.81	57.4363	232.284	2926.53	839.128	203.548	2988.47	1078.67	172.136	3016.35	545.703	190.661	3005.94	125.514	223.029	3119.3	69.5955
2203	0	-235.867	2852.32	904.919				-177.215	2811.85	508.461	-197.635	2761.64	128.623	-235.503	2879.77	57.4228	236.238	2933.25	839.524	206.775	2993.34	1079.29	173.403	3020.1	545.332	190.66	3006.38	125.453	223.033	3119.27	69.4486
2204	0	-232.116	2855.24	905.387				-175.229	2814.21	509.251	-197.361	2761.98	129.388	-235.473	2879.83	57.4479	240.231	2939.96	840.111	209.95	2998.23	1079.9	174.768	3023.84	545.015	190.809	3006.85	125.27	222.974	3119.42	69.3994
2205	0	-228.589	2858.36	906.073				-173.6	2817.2	510.027	-197.008	2762.24	130.202	-235.438	2879.81	57.4401	244.541	2946.83	840.622	212.96	3003.05	1080.53	176.195	3027.48	544.7	190.936	3007.32	125.06	222.959	3119.57	69.3847
2206	0	-225.109	2861.41	906.826				-171.409	2818.61	510.581	-196.66	2762.6	131.21	-235.45	2879.76	57.4195	249.029	2953.25	841.235	216.008	3007.88	1081.18	177.712	3030.96	544.381	191.136	3007.69	125.081	222.934	3119.68	69.3289
2207	0	-221.716	2864.32	907.803				-170.179	2821.97	511.595	-196.273	2763.12	132.239	-235.523	2879.72	57.4148	253.685	2959.39	841.715	219.075	3012.6	1081.83	179.205	3034.08	544.057	191.269	3007.97	124.97	222.914	3121.26	70.3592
2208	0	-218.523	2867.3	908.892				-168.471	2824.26	512.859	-195.883	2763.69	133.478	-235.631	2879.57	57.3543	258.595	2964.85	842.325	222.052	3017.17	1082.37	180.751	3036.9	543.7	191.505	3008.24	124.949	222.924	3121.69	70.502
2209	0	-215.309	2870	910.11				-166.749	2826.81	514.308	-195.309	2764.43	134.687	-235.749	2879.04	57.053	263.465	2969.33	842.795	225.084	3021.61	1082.91	182.237	3039.37	543.288	191.66	3008.5	124.854	222.913	3120.15	69.3157
2210	0	-212.399	2872.92	911.505				-165.472	2830.32	515.527	-194.617	2765.22	136.04	-235.82	2878.79	56.9405	268.336	2973.82	843.355	227.966	3025.83	1083.43	183.696	3041.5	542.97	192.051	3008.82	124.973	222.906	3119.87	69.1936
2211	0	-209.44	2875.43	912.992				-163.392	2831.59	516.252	-193.918	2766.12	137.605	-235.977	2878.58	56.8496	273.091	2977.61	843.953	230.921	3030.01	1084.02	185.098	3043.45	542.637	192.114	3008.99	124.87	222.873	3120.04	69.2605
2212	0	-206.581	2877.97	914.579				-162.062	2835.06	517.522	-193.026	2767.39	139.211	-236.118	2878.35	56.7658	277.768	2981.58	844.615	233.739	3034.02	1084.67	186.453	3045.12	542.433	192.257	3009.17	124.804	222.85	3120.18	69.2991
2213	0	-203.818	2880.38	916.243				-160.795	2839.04	519.473	-192.07	2768.81	140.923	-236.275	2878.13	56.6874	282.166	2985.31	845.294	236.52	3037.91	1085.37	187.833	3046.62	542.182	192.413	3009.37	124.717	222.85	3120.19	69.2755
2214	0	-201.113	2882.81	917.936				-159.485	2842.77	520.834	-190.879	2770.17	142.664	-236.369	2877.77	56.5744	286.4	2988.95	845.956	239.168	3041.67	1086.18	189.094	3047.96	542.059	192.618	3009.57	124.653	222.799	3121.66	70.2446
2215	0	-198.629	2885.48	919.711				-158.238	2846.54	522.794	-189.632	2772.26	144.569	-236.445	2877.6	56.5728	290.361	2992.87	846.685	241.813	3045.24	1087.02	190.415	3049.11	541.977	192.814	3009.73	124.605	222.787	3121.73	70.3331
2216	0	-196.025	2887.7	921.473				-156.96	2850.18	524.131	-188.22	2774.36	146.573	-236.484	2877.69	56.8581	294.003	2996.93	847.484	244.566	3048.71	1087.88	191.737	3050.09	541.919	192.992	3009.83	124.569	222.774	3122.32	70.6305
2217	0	-193.519	2889.78	923.312				-155.739	2853.64	525.382	-186.32	2776.09	148.011	-236.263	2877.09	56.893	297.384	3000.17	848.187	247.297	3052.08	1088.73	192.974	3050.9	541.872	193.109	3009.86	124.498	222.764	3121.88	70.445
2218	0	-191.087	2891.76	925.141				-154.61	2857.14	527.3	-185.012	2779.79	150.715	-235.98	2877.09	57.25	300.48	3003.9	848.97	249.886	3055.28	1089.59	194.337	3051.57	541.89	193.339	3009.94	124.377	222.735	3122	70.5044
2219	0	-188.758	2893.83	927.028				-153.452	2860.46	528.56	-182.899	2781.98	152.628	-235.551	2877.02	57.6675	303.276	3006.92	849.539	252.552	3058.45	1090.44	195.758	3052.09	541.933	193.505	3009.95	124.303	222.734	3122.04	70.4713
2220	0	-186.502	2895.8	928.951				-152.287	2863.93	530.156	-181.297	2785.75	154.73	-235.04	2876.86	57.9347	305.847	3007.95	849.69	255.15	3061.52	1091.27	197.152	3052.53	542.003	193.373	3009.86	124.225	222.744	3120.46	69.3593
2221	0	-184.247	2897.69	930.842				-151.18	2867.37	531.632	-179.577	2789.59	157.305	-234.386	2875.98	57.8721	308.153	3011.77	850.429	257.577	3064.49	1092.12	198.54	3052.88	542.071	193.476	3009.89	124.122	222.737	3120.2	69.2434
2222	0	-182.173	2899.68	932.816				-150.868	2872.95	533.307	-177.455	2792.43	159.374	-233.484	2875.65	57.9762	310.151	3014.95	851.111	259.955	3067.47	1093	200.086	3053.13	542.218	193.566	3009.89	124.017	222.714	3120.35	69.2983
2223	0	-180.109	2901.52	934.705				-149.787	2876.45	534.421	-175.074	2794.32	161.128	-232.431	2875.5	58.2803	311.665	3017.81	851.696	262.41	3070.73	1093.61	201.448	3053.33	542.288	193.591	3009.83	123.886	222.692	3121.85	70.3385
2224	0	-178.063	2903.19	936.569				-149.557	2882.03	536.592	-172.278	2795.43	162.496	-231.303	2875.12	58.6971	312.976	3020.63	852.256	264.51	3073.72	1094.43	202.815	3053.47	542.398	193.698	3009.81	123.714	222.688	3121.91	70.3917
2225	0	-176.086	2904.92	938.42				-149.339	2887.74	538.128	-169.489	2796.57	163.945	-230.184	2874.98	59.238	314.711	3023.31	852.959	266.381	3076.68	1095.24	204.151	3053.57	542.467	193.857	3009.79	123.628	222.662	3122.35	70.6145
2226	0	-174.319	2906.7	940.186				-148.46	2891.59	539.07	-166.881	2798.3	165.497	-228.913	2875.18	59.8734	315.281	3025.9	853.38	268.006	3079.53	1096.02	205.526	3053.68	542.548	194.034	3009.81	123.62	222.669	3122.42	70.6372
2227	0	-172.555	2908.46	941.951				-148.06	2896.7	540.416	-164.781	2800.83	167.327	-227.788	2875.08	60.503	316.655	3028.35	853.972	269.563	3082.45	1096.77	206.84	3053.85	542.632	194.125	3009.79	123.507	222.676	3122.38	70.6054
2228	0	-170.774	2910.1	943.626				-147.765	2902.3	541.767	-162.82	2803.76	169.263	-226.658	2875.45	61.087	317.418	3030.83	854.546	271.161	3085.45	1097.6	207.418	3053.79	542.574	194.215	3009.77	123.427	222.672	3122.39	70.6165
2229	0	-169.155	2911.94	945.148				-147.561	2908.03	543.048	-161.083	2806.91	171.262	-225.713	2876.31	61.992	318.265	3033.2	854.965	272.513	3088.26	1098.32	209.301	3054.13	542.676	194.251	3009.74	123.284	222.635	3122.41	70.6163
2230	0	-167.507	2913.52	946.654				-147.384	2913.65	544.256	-159.619	2810.46	173.058	-225.06	2877.43	63.0008	318.885	3035.44	855.343	273.79	3091.1	1098.91	210.502	3054.24	542.64	194.297	3009.72	123.211	222.631	3122.17	70.4886
2231	0	-165.894	2915.22	948.06				-147.327	2919.43	545.496	-158.29	2813.98	174.63	-224.672	2879.74	64.3745	319.527	3037.7	855.644	275.054	3093.88	1099.54	211.686	3054.43	542.623	194.303	3009.69	123.092	222.579	3122.09	70.4462
2232	0	-164.386	2917.17	949.332				-147.422	2925.22	546.7	-156.007	2813.77	174.342	-224.685	2882.52	65.6432	319.897	3039.91	855.835	276.388	3096.64	1100.08	212.763	3054.68	542.582	194.485	3009.7	123.17	222.601	3122.2	70.5109
2233	0	-162.853	2919.02	950.59				-147.881	2931.73	548.307	-155.512	2818.01	175.628	-224.896	2886.16	66.7019	320.029	3042.1	855.977	277.784	3099.44	1100.43	213.902	3055.08	542.522	194.606	3009.68	123.101	222.623	3122.46	70.6439
2234	0	-161.363	2920.94	951.673				-147.862	2936.79	549.472	-156.158	2825.19	177.429	-225.56	2891.4	68.0537	321.357	3044.17	856.207	278.915	3102	1100.83	215.102	3055.64	542.476	194.769	3009.71	123.025	222.654	3122.46	70.6603
2235	0	-159.874	2922.85	952.727				-147.953	2941.41	550.562	-157.48	2833.28	179.162	-226.149	2895.77	68.1913	321.588	3046.23	856.231	280.324	3104.6	1101.37	216.261	3056.33	542.36	194.893	3009.73	122.969	222.649	3122.47	70.6247
2236	0	-158.447	2924.8	953.697				-148.006	2946.06	551.656	-158.928	2840.97	180.085	-227.274	2902.45	68.6338	322.297	3048.3	856.217	281.667	3107.19	1101.72	217.248	3057.05	542.234	194.973	3009.75	122.922	222.648	3122.45	70.6056
2237	0	-157.026	2926.91	954.61				-148.227	2950.34	552.68	-160.557	2848.1	180.261	-228.607	2910.57	68.9648	323.631	3050.26	856.282	282.984	3109.71	1101.98	218.224	3058	542.098	195.011	3009.72	122.831	222.654	3122.53	70.671
2238	0	-155.716	2929.21	955.479				-148.24	2954.27	553.656	-162.498	2855.25	179.906	-230.205	2920.39	69.27	324.444	3052.26	856.212	284.393	3112.12	1102.25	219.131	3059.01	541.97	195.097	3009.84	122.684	222.668	3122.53	70.6122
2239	0	-154.388	2931.37	956.282				-148.46	2958.5	554.622	-164.974	2863.31	179.396	-231.899	2931.51	69.3003	325.534	3054.22	856.15	285.714	3114.47	1102.44	219.829	3060.07	541.855	195.123	3009.8	122.728	222.702	3122.49	70.5372
2240	0	-153.055	2933.51	956.971				-148.702	2962.65	555.575	-167.993	2871.99	178.598	-233.645	2944.61	69.393	326.69	3056.11	856.036	287.112	3116.71	1102.61	220.696	3061.28	541.529	195.108	3009.81	122.612	222.67	3122.54	70.5742
2241	0	-151.764	2935.63	957.632				-148.855	2966.94	556.469	-171.31	2881.14	177.627	-234.953	2956.9	68.7119	327.932	3057.92	855.894	288.378	3118.81	1102.79	221.384	3062.5	541.299	195.094	3009.92	122.469	222.688	3122.54	70.4988
2242	0	-150.482	2937.54	958.137				-149.062	2971.28	557.273	-174.887	2891.13	176.969	-236.251	2970.62	68.5504	329.306	3059.68	855.626	289.758	3120.9	1102.83	221.945	3063.77	541.073	195.045	3010.01	122.468	222.688	3122.53	70.4529
2243	0	-149.308	2939.65	958.569				-149.25	2975.75	558.06	-178.468	2901.45	176.105	-237.314	2985.02	68.762	330.752	3061.4	855.378	291.08	3122.85	1102.84	222.572	3065.12	540.777	195.237	3010.12	122.605	222.69	3122.55	70.4528
2244	0	-148.181	2941.66	958.992				-149.461	2980.63	558.917	-181.778	2911.78	175.303	-238.485	2999.47	69.2869	332.221	3063.05	855.05	292.491	3124.81	1102.79	223.059	3066.46	540.532	195.202	3010.21	122.658	222.699	3122.58	70.4822
2245	0	-147.088	2943.63	959.323				-149.547	2985.41	559.648	-184.979	2920.72	174.41	-239.857	3015.31	70.7566	333.775	3064.67	854.714	293.828	3126.7	1102.72	223.551	3067.94	540.247	195.164	3010.25	122.636	222.69	3122.53	70.3884
2246	0	-146.06	2945.51	959.596				-149.515	2990.22	560.213	-187.888	2932.04	173.874	-241.242	3030.9	72.556	335.357	3066.15	854.304	295.064	3128.5	1102.61	223.938	3069.4	539.949	195.094	3010.28	122.664	222.703	3122.47	70.252
2247	0	-145.062	2947.18	959.894				-149.369	2995.34	560.691	-191.127	2944.05	174.078	-242.894	3046.87	75.1304	336.936	3067.6	853.942	296.229	3130.25	1102.51	224.329	3071.05	539.66	195.091	3010.36	122.714	222.732	3122.48	70.2349
2248	0	-144.255	2948.99	960.174				-149.73	3001.74	561.774	-193.893	2955.89	174.422	-244.428	3061.24	77.2187	338.468	3069.03	853.503	297.396	3132	1102.34	224.643	3072.72	539.333	195.21	3010.47	122.807	222.762	3122.5	70.2131
2249	0	-143.528	2950.89	960.485				-149.66	3007.59	562.554	-195.963	2966.54	174.25	-246.114	3076.04	80.0938	339.931	3070.33	853.202	298.417	3133.67	1102.19	224.92	3074.4	539.016	195.582	3010.73	123.052	222.764	3122.48	70.1562
2250	0	-142.913	2952.76	960.754				-149.622	3013.61	563.181	-199.287	2980.99	176.423	-247.75	3088.98	82.2418	341.407	3071.59	852.749	299.382	3135.32	1102.07	225.068	3076.1	538.607	195.508	3010.76	123.091	222.784	3122.5	70.161
2251	0	-142.264	2954.46	960.978				-150.173	3021.11	564.477	-201.071	2991.59	176.76	-249.615	3101.9	84.9056	342.478	3072.77	852.347	300.304	3136.98	1101.92	225.111	3077.71	538.311	195.69	3010.94	123.235	222.789	3122.51	70.1108
2252	0	-141.73	2956.22	961.189				-150.098	3026.98	565.218	-203.798	3005.02	178.909	-251.811	3115.02	88.0811	344.076	3073.92	852.045	301.102	3138.55	1101.77	225.345	3079.4	537.928	195.711	3011	123.302	222.792	3122.4	69.9802
2253	0	-141.301	2958.14	961.403				-149.542	3031.76	564.885	-205.425	3017.02	180.091	-254.355	3128.46	91.8147	344.791	3075.03	851.587	301.883	3140.11	1101.59	225.342	3080.95	537.612	195.728	3011.09	123.357	222.803	3122.42	69.9589
2254	0	-140.998	2960.37	961.628				-150.572	3040.35	567.122	-206.477	3027.24	180.989	-256.603	3140.2	94.5344	346.256	3076.05	851.293	302.545	3141.56	1101.45	225.506	3082.56	537.286	195.751	3011.19	123.414	222.833	3121.11	69.0036
2255	0	-140.703	2962.61	961.834				-150.952	3047.38	568.196	-207.02	3037.6	182.086	-258.518	3150.38	97.11	346.725	3077.16	850.885	303.275	3143.03	1101.26	225.594	3084.14	536.964	196.031	3011.47	123.588	222.807	3122.67	70.0122
2256	0	-140.446	2964.9	962.001				-150.692	3052.4	567.935	-207.669	3048.48	183.64	-259.418	3157.44	98.312	348.013	3078.16	850.558	303.934	3144.51	1101.11	225.696	3085.64	536.607	195.602	3011.44	123.528	222.83	3122.92	70.1374
2257	0	-140.228	2967.23	962.194				-151.47	3059.9	569.303	-208.157	3058.96	185.08	-261.166	3167.46	101.154	348.558	3079.22	850.251	304.541	3145.89	1100.97	225.756	3087.09	536.31	195.31	3011.38	123.485	222.859	3121.24	68.9936
2258	0	-140.034	2969.77	962.364				-152.055	3067.06	570.491	-208.192	3068.54	186.292	-262.278	3176.1	103.191	348.634	3080.33	849.926	305.156	3147.23	1100.85	225.88	3088.51	535.943	195.173	3011.48	123.465	222.826	3122.54	69.844
2259	0	-139.839	2972.23	962.545				-152.699	3073.97	571.597	-208.01	3077.64	187.36	-263.807	3186.94	106.396	348.885	3081.36	849.582	305.791	3148.48	1100.77	225.979	3089.84	535.597	195.135	3011.56	123.472	222.844	3122.88	70.0327
2260	0	-139.695	2974.84	962.683				-153.267	3080.81	572.924	-207.644	3086.55	188.402	-264.864	3197.35	109.11	349.37	3082.4	849.293	306.415	3149.68	1100.76	225.948	3091.07	535.348	195.241	3011.72	123.56	222.84	3122.83	70.01
2261	0	-139.668	2977.71	962.877				-154.173	3088.37	574.67	-207.207	3095.1	189.333	-264.185	3203.6	109.601	348.773	3083.58	848.963	307.093	3150.81	1100.69	226.12	3092.29	535.021	194.543	3011.63	123.398	222.841	3122.9	70.0573
2262	0	-139.602	2980.47	963.073				-154.351	3094.16	575.522	-206.582	3103.23	190.183	-264.178	3212.85	111.51	348.669	3084.62	848.695	307.808	3151.87	1100.67	226.254	3093.51	534.805	194.647	3011.77	123.454	222.845	3122.75	69.9137
2263	0	-139.569	2983.18	963.245				-154.758	3100.43	576.614	-206.068	3111.28	190.982	-263.451	3221.07	112.581	348.467	3085.72	848.369	308.536	3152.83	1100.68	226.353	3094.66	534.502	194.639	3011.7	123.444	222.867	3122.81	69.9863
2264	0	-139.678	2986.23	963.442				-155.065	3106.5	577.79	-205.736	3119.69	192.02	-262.288	3229.01	113.445	348.194	3086.76	848.184	309.283	3153.69	1100.75	226.458	3095.76	534.215	195.118	3012.04	123.637	222.886	3121.17	68.914
2265	0	-139.805	2989.4	963.606				-155.249	3112.47	578.673	-205.394	3128.13	193.059	-261.662	3239.2	115.471	347.48	3087.83	847.966	310.124	3154.49	1100.86	226.481	3096.82	533.983	194.536	3011.86	123.481	222.859	3122.65	69.8717
2266	0	-139.957	2992.5	963.78				-155.866	3119.56	580.075	-204.95	3136.39	194.04	-260.872	3249.6	117.217	347.371	3088.81	847.722	310.918	3155.16	1100.97	226.542	3097.87	533.712	194.374	3011.84	123.497	222.88	3122.79	69.9694
2267	0	-140.133	2995.74	963.905				-155.739	3124.67	580.933	-204.395	3143.84	194.961	-258.44	3255.71	116.822	346.302	3089.84	847.413	311.83	3155.76	1101.11	226.61	3098.92	533.461	194.884	3012.15	123.704	222.898	3122.8	70.002
2268	0	-140.328	2999.02	963.995				-155.563	3129.86	581.4	-203.818	3151.15	195.339	-256.825	3264.39	117.905	345.562	3090.82	847.258	312.67	3156.37	1101.29	226.639	3099.94	533.249	194.78	3012.18	123.814	222.922	3122.78	70.0039
2269	0	-140.534	3002.34	964.083				-156	3136.82	582.521	-203.604	3160.34	197.02	-255.408	3273.84	119.213	344.876	3091.71	847.015	313.542	3156.87	1101.44	226.664	3100.97	533.055	194.289	3012.05	123.589	222.935	3121.16	68.942
2270	0	-140.781	3005.63	964.104				-155.377	3140.98	582.908	-203.525	3167.74	197.383	-253.775	3282.62	120.239	344.229	3092.57	846.733	314.362	3157.33	1101.66	226.688	3102.11	532.829	194.136	3012.1	123.534	222.905	3122.35	69.7624
2271	0	-140.985	3008.94	964.036				-155.446	3147.15	583.574	-202.999	3174.69	198.285	-251.886	3290.49	120.841	343.881	3093.3	846.431	315.233	3157.76	1101.87	226.687	3103.07	532.557	194.089	3012.18	123.572	222.949	3122.36	69.7605
2272	0	-141.266	3012.39	964.009				-154.745	3151.41	583.903	-202.268	3181.02	198.098	-250.028	3297.96	121.365	343.213	3094.12	846.156	316.004	3158.2	1102.06	226.661	3104.1	532.289	194.052	3012.26	123.548	222.948	3122.43	69.8733
2273	0	-141.723	3016.29	963.976				-154.785	3157.64	584.547	-201.451	3187.11	198.145	-248.244	3305.38	121.891	342.492	3094.87	845.972	316.803	3158.63	1102.27	226.595	3105.07	531.996	193.878	3012.31	123.5	222.953	3122.18	69.7052
2274	0	-142.041	3020.03	963.913				-153.864	3161.48	584.553	-200.745	3193.54	198.473	-246.642	3312.8	122.583	341.688	3095.57	845.756	317.527	3159.02	1102.46	226.512	3106.05	531.769	193.767	3012.41	123.495	222.959	3120.99	69.0332
2275	0	-142.241	3023.44	963.682				-153.304	3166.3	584.819	-200.138	3200.15	198.669	-245.222	3320.22	123.316	341.564	3096.13	845.65	318.255	3159.45	1102.61	226.434	3107.01	531.537	193.103	3012.46	123.38	222.93	3120.89	68.9815
2276	0	-142.465	3026.98	963.464				-152.895	3171.59	584.893	-199.446	3206.14	198.687	-243.816	3327.29	123.996	340.713	3096.82	845.412	318.861	3159.87	1102.76	226.355	3108.02	531.252	193.476	3012.71	123.41	222.936	3120.82	68.9972
2277	0	-142.752	3030.7	963.225				-151.756	3175.02	584.665	-198.708	3212.5	198.906	-242.387	3333.72	124.491	340.63	3097.3	845.369	319.417	3160.34	1102.89	226.244	3109.07	531.029	193.386	3012.79	123.372	222.917	3122.02	69.7621
2278	0	-142.994	3034.55	962.89				-150.841	3179.08	584.489	-198.133	3218.56	198.903	-241.171	3340.26	125.1	340.39	3097.94	845.31	320.02	3160.84	1103.06	226.196	3110.13	530.74	193.089	3012.78	123.244	222.944	3121.01	69.1554
2279	0	-143.187	3038.25	962.536				-149.914	3183.28	584.246	-197.232	3224.52	198.814	-239.987	3346.46	125.607	339.699	3098.48	845.099	320.525	3161.33	1103.21	226.132	3111.24	530.444	192.962	3012.88	123.148	222.908	3120.64	69.0228
2280	0	-143.254	3041.64	962.056				-148.889	3187.12	583.96	-196.215	3230.03	198.707	-239.003	3352.68	126.181	339.923	3099	845.121	320.956	3161.87	1103.37	226.073	3112.32	530.17	192.885	3012.95	123.144	222.892	3121.78	69.6738
2281	0	-143.439	3045.32	961.574				-147.875	3190.93	583.379	-195.195	3235.07	198.302	-238.111	3358.86	126.769	339.535	3099.58	845.014	321.336	3162.43	1103.52	226.01	3113.42	529.874	192.92	3013.11	123.246	222.912	3120.88	69.1619
2282	0	-143.215	3047.95	960.871				-146.871	3194.68	582.858	-194.283	3240.87	198.118	-236.984	3364.39	127.058	339.453	3100.05	844.975	321.677	3162.95	1103.67	225.9	3114.56	529.564	192.864	3013.23	123.196	222.93	3120.71	69.1034
2283	0	-142.451	3049.11	959.844				-145.742	3198.14	582.245	-193.403	3246.86	198.153	-235.996	3369.87	127.364	339.583	3100.7	844.998	321.963	3163.52	1103.81	225.826	3115.73	529.326	192.754	3013.36	123.098	222.937	3120.78	69.1385
2284	0	-142.226	3051.35	959.063				-144.646	3201.37	581.528	-192.262	3251.72	197.817	-234.938	3375.1	127.529	339.836	3101.24	845.003	322.201	3164.1	1103.97	225.846	3116.94	529.009	192.802	3013.41	123.222	222.908	3120.7	69.1024
2285	0	-142.11	3053.94	958.304				-143.517	3204.43	580.776	-191.054	3256.77	197.37	-233.704	3380	127.526	340.192	3101.83	844.965	322.391	3164.69	1104.1	225.933	3118.11	528.714	192.694	3013.52	123.121	222.958	3120.7	69.1019
2286	0	-142.075	3056.6	957.479				-142.471	3207.42	579.913	-189.754	3261.05	196.753	-232.523	3384.78	127.438	340.575	3102.47	844.877	322.579	3165.3	1104.25	225.961	3119.28	528.419	192.72	3013.6	123.253	222.963	3120.71	69.109
2287	0	-142.007	3058.97	956.597				-141.445	3210.3	579.094	-188.179	3265.26	196.167	-231.228	3389.34	127.212	341.176	3103.12	845.051	322.719	3165.93	1104.37	225.998	3120.44	528.115	192.48	3013.62	123.096	222.963	3120.71	69.1099
2288	0	-141.896	3061.3	955.678				-140.456	3213.05	578.232	-186.958	3270.04	195.723	-229.689	3393.31	126.681	341.871	3103.9	845.027	322.858	3166.56	1104.53	226.052	3121.56	527.828	192.398	3013.73	123.074	222.963	3120.71	69.1096
2289	0	-141.95	3063.86	954.781				-139.538	3215.73	577.385	-185.39	3273.86	194.929	-228.342	3397.46	126.188	342.382	3104.67	845.076	322.976	3167.18	1104.65	226.101	3122.64	527.569	192.2	3013.8	122.965	222.986	3120.79	69.1412
2290	0	-141.957	3066.27	953.809				-138.639	3218.32	576.474	-183.768	3277.42	194.2	-226.591	3400.93	125.422	343.061	3105.54	845.181	323.041	3167.87	1104.78	226.204	3123.74	527.238	192.142	3013.87	122.961	222.984	3120.78	69.133
2291	0	-142.048	3068.84	952.898				-137.78	3220.93	575.636	-182.046	3280.58	193.231	-224.955	3404.31	124.545	343.571	3106.48	845.233	323.081	3168.53	1104.92	226.275	3124.81	527.013	192.087	3013.9	122.967	222.969	3120.75	69.0869
2292	0	-142.058	3071.13	951.885				-136.995	3223.37	574.766	-180.233	3283.81	192.434	-223.195	3407.35	123.397	344.36	3107.43	845.362	323.097	3169.28	1105.06	226.361	3125.89	526.783	192.091	3013.95	122.97	223.015	3120.75	69.0791
2293	0	-142.24	3073.68	950.895				-136.205	3225.79	573.844	-178.374	3286.69	191.396	-221.421	3410.21	122.364	345.076	3108.48	845.563	323.063	3170.03	1105.22	226.557	3126.97	526.532	192.1	3014.05	123.013	223.015	3120.73	69.0709
2294	0	-142.327	3076.04	949.865				-135.485	3228.06	572.879	-176.386	3289.11	190.41	-219.512	3412.54	121.087	345.774	3109.51	845.76	322.956	3170.8	1105.39	226.704	3128.01	526.315	191.729	3014.06	122.857	223.066	3120.73	69.0147
2295	0	-142.464	3078.36	948.878				-134.756	3230.34	571.892	-174.428	3291.6	189.466	-217.599	3414.64	119.575	346.36	3110.59	845.946	322.823	3171.6	1105.58	226.816	3129.09	526.104	191.744	3014.11	122.868	223.072	3120.75	69.027
2296	0	-142.711	3080.89	947.893				-134.008	3232.51	570.863	-172.351	3293.61	188.152	-215.781	3416.83	118.099	346.948	3111.78	846.163	322.692	3172.43	1105.78	226.883	3130.14	525.878	192.152	3014.22	123.157	223.073	3120.73	68.9884
2297	0	-142.872	3083.15	946.9				-133.269	3234.64	569.792	-170.26	3295.51	187.007	-213.774	3418.43	116.437	347.163	3112.99	846.315	322.487	3173.22	1105.97	226.964	3131.16	525.695	191.786	3014.27	122.975	223.12	3120.77	68.989
2298	0	-143.084	3085.65	945.929				-132.507	3236.57	568.579	-168.173	3297.48	185.788	-211.911	3420.04	114.605	347.956	3114.13	846.593	322.206	3174.15	1106.17	227.091	3132.16	525.491	192.153	3014.31	123.304	223.125	3120.76	68.9499
2299	0	-143.372	3088.21	944.964				-131.732	3238.42	567.415	-166.115	3299.23	184.632	-209.879	3421.23	113.09	348.368	3115.32	846.782	321.925	3175.08	1106.34	227.096	3133.2	525.25	192.192	3014.37	123.36	223.129	3120.78	68.9167
2300	0	-143.537	3090.57	944.023				-131.005	3240.42	566.381	-163.942	3300	183.231	-207.939	3422.41	110.948	348.804	3116.55	846.967	321.597	3176.03	1106.51	227.121	3134.21	525.087	192.188	3014.41	123.422	223.203	3120.89	68.9569
2301	0	-143.749	3093.05	943.052				-130.237	3242.3	565.206	-161.854	3301.59	181.912	-205.682	3422.09	108.737	348.829	3117.8	847.059	321.244	3176.99	1106.64	227.149	3135.18	524.923	192.242	3014.52	123.506	223.203	3120.89	68.9011
2302	0	-144.12	3095.92	942.146				-129.415	3243.91	563.943	-159.81	3302.84	180.473	-203.448	3421.82	106.504	349.13	3119.01	847.228	320.869	3178.01	1106.75	227.203	3136.25	524.731	192.299	3014.55	123.599	223.23	3120.95	68.8951
2303	0	-144.445	3098.55	941.213				-128.564	3245.55	562.674	-157.8	3304.06	179.205	-201.336	3421.59	104.256	349.539	3120.17	847.428	320.371	3179.06	1106.84	227.263	3137.33	524.526	192.375	3014.62	123.688	223.287	3120.98	68.8276
2304	0	-144.718	3101.12	940.294				-127.766	3247.32	561.462	-155.878	3304.96	177.91	-199.128	3421.44	102	349.624	3121.35	847.503	319.969	3180.19	1106.92	227.23	3138.33	524.349	192.014	3014.6	123.876	223.306	3121.08	68.8442
2305	0	-145.029	3103.75	939.38				-126.812	3248.62	559.977	-153.91	3305.81	176.371	-197.071	3421.32	99.7053	349.673	3122.5	847.625	319.416	3181.36	1106.97	227.228	3139.38	524.175	192.29	3014.64	124.341	223.341	3121	68.7815
2306	0	-145.395	3106.49	938.449				-125.894	3249.98	558.511	-152.175	3306.94	174.917	-194.983	3421.22	97.397	349.443	3123.65	847.611	318.894	3182.55	1107	227.234	3140.41	523.976	191.009	3014.42	124.378	223.391	3121.02	68.7438
2307	0	-145.824	3109.34	937.539				-125.094	3251.54	557.281	-150.46	3307.71	173.589	-192.95	3421.22	95.0836	349.212	3124.74	847.724	318.318	3183.83	1107.03	227.208	3141.38	523.784	192.154	3014.76	124.232	223.395	3121.01	68.705
2308	0	-146.3	3112.32	936.587				-124.279	3252.94	555.816	-148.778	3308.47	172.123	-190.96	3421.26	92.7708	349.48	3125.69	847.893	317.698	3185.16	1107.05	227.185	3142.39	523.559	190.958	3014.44	124.698	223.425	3120.93	68.6519
2309	0	-146.804	3115.22	935.63				-123.304	3253.92	554.306	-147.125	3308.7	170.691	-189.042	3421.29	90.5303	348.79	3126.73	847.868	317.007	3186.47	1107.15	227.146	3143.4	523.382	190.823	3014.44	124.773	223.451	3120.99	68.6474
2310	0	-147.309	3118.1	934.653				-122.417	3255.25	552.61	-145.358	3307.93	168.817	-187.181	3421.42	88.205	348.796	3127.64	848.04	316.258	3187.88	1107.17	227.061	3144.4	523.198	190.745	3014.5	124.824	223.501	3121.02	68.6607
2311	0	-147.858	3120.99	933.686				-121.471	3256.14	551.071	-143.818	3309.19	167.139	-185.317	3421.63	85.8357	348.449	3128.55	848.103	315.512	3189.38	1107.14	226.923	3145.38	523.029	190.794	3014.56	124.862	223.509	3122.35	69.4346
2312	0	-148.441	3123.78	932.643				-120.527	3256.9	549.455	-142.798	3310.39	165.936	-183.505	3421.92	83.5178	347.958	3129.44	848.195	314.715	3190.96	1107.16	226.704	3146.34	522.887	190.542	3014.52	124.931	223.562	3122.79	69.7082
2313	0	-149.083	3126.68	931.618				-119.586	3257.68	547.711	-141.767	3311.17	164.635	-181.742	3422.24	81.2332	347.484	3130.25	848.298	313.868	3192.56	1107.21	226.454	3147.33	522.699	190.273	3014.51	124.965	223.581	3121.26	68.7321
2314	0	-149.682	3129.58	930.515				-118.714	3258.14	545.918	-140.882	3312.2	163.616	-180.099	3422.65	78.9517	346.903	3131.1	848.397	312.901	3194.25	1107.27	226.193	3148.37	522.528	190.364	3014.6	125.009	223.605	3121.05	68.639
2315	0	-150.323	3132.47	929.436				-117.827	3258.52	544.078	-139.901	3312.26	161.498	-178.486	3423.14	76.7061	346.323	3131.96	848.535	311.905	3196.02	1107.37	225.921	3149.44	522.409	190.168	3014.58	125.057	223.576	3122.54	69.5683
2316	0	-150.982	3135.32	928.343				-117.026	3258.7	542.264	-138.775	3311.2	159.162	-176.964	3423.7	74.4377	345.598	3132.77	848.671	310.817	3197.87	1107.44	224.953	3150.6	522.293	189.911	3014.55	125.083	223.643	3121.38	68.7634
2317	0	-151.699	3138.12	927.217				-116.159	3258.52	540.201	-137.311	3308.79	156.487	-175.474	3424.33	72.1623	344.536	3133.68	848.75	309.697	3199.79	1107.5	224.638	3151.83	522.127	189.641	3014.49	125.141	223.664	3122.65	69.608
2318	0	-152.474	3141.04	926.05				-115.48	3258.43	538.247	-136.556	3309.4	154.585	-174.029	3425.06	69.8658	344.138	3134.56	848.969	308.532	3201.8	1107.55	224.254	3153.06	521.948	188.966	3014.24	125.241	223.721	3121.43	68.7259
2319	0	-153.344	3144.1	924.843				-114.667	3257.91	536.18	-136.106	3309.08	152.785	-172.454	3425.02	67.2276	342.897	3135.57	849.04	307.293	3203.88	1107.6	223.901	3154.4	521.753	188.876	3014.3	125.273	223.736	3121.04	68.5571
2320	0	-154.207	3147.05	923.628				-114.146	3257.68	534.148	-135.448	3308.48	150.738	-171.051	3424.45	64.5378	341.914	3136.61	849.122	306.031	3205.99	1107.62	223.489	3155.76	521.53	188.896	3014.34	125.455	223.767	3121.17	68.6147
2321	0	-155.079	3149.95	922.36				-113.824	3257.62	532.018	-135.077	3308.73	149.325	-169.837	3423.71	62.0463	340.872	3137.76	849.208	304.725	3208.17	1107.6	223.098	3157.1	521.331	188.861	3014.41	125.632	223.823	3121.23	68.6103
2322	0	-155.962	3152.71	921.011				-113.293	3256.71	530.128	-134.239	3306.78	147.505	-168.867	3422.7	61.9158	339.808	3138.91	849.288	303.339	3210.43	1107.54	222.612	3158.55	521.088	188.859	3014.45	125.806	223.845	3121.31	68.6419
2323	0	-156.971	3155.62	919.68				-112.934	3256.17	528.074	-133.081	3304.7	147.039	-168.061	3421.65	61.7593	338.695	3140.24	849.334	301.91	3212.76	1107.45	222.177	3160.05	520.861	188.822	3014.52	125.934	223.893	3121.33	68.602
2324	0	-158.066	3158.72	918.394				-112.63	3255.85	526.149	-132.182	3303.04	145.104	-167.27	3420.61	61.3892	337.517	3141.69	849.329	300.466	3215.12	1107.33	221.721	3161.6	520.592	188.88	3014.62	126.167	223.947	3121.33	68.6043
2325	0	-159.093	3161.46	917.022				-112.182	3255.41	524.087	-131.546	3301.08	143.217	-166.312	3419.88	61.2428	336.22	3143.19	849.326	298.894	3217.57	1107.15	221.139	3163.19	520.297	188.943	3014.72	126.433	224.001	3121.34	68.587
2326	0	-160.239	3164.26	915.677				-111.932	3255.07	522.228	-130.973	3299.54	141.388	-165.164	3419.07	61.17	334.898	3144.81	849.275	297.325	3220.08	1106.96	220.544	3164.88	519.996	188.995	3014.77	126.648	224.053	3121.35	68.5927
2327	0	-161.483	3167.19	914.369				-111.719	3254.89	520.417	-130.357	3298.56	139.688	-164.212	3418.8	61.3788	333.768	3146.48	849.226	295.589	3222.7	1106.72	219.961	3166.69	519.71	189.018	3014.9	126.869	224.087	3123.3	69.7227
2328	0	-162.614	3169.78	913.025				-111.579	3254.95	518.791	-129.801	3297.47	138.011	-163.347	3418.76	61.7618	332.068	3148.35	849.019	293.835	3225.4	1106.44	219.242	3168.53	519.351	189.028	3014.99	127.057	224.124	3123.38	69.8062
2329	0	-164.009	3172.66	911.727				-111.753	3255.75	518.512	-129.336	3296.85	136.649	-162.709	3418.63	62.0185	330.245	3150.37	848.923	292.051	3228.22	1106.13	218.397	3170.43	518.962	188.994	3015.12	127.266	224.165	3121.55	68.605
2330	0	-165.306	3175.19	910.459				-111.825	3256.62	517.098	-128.493	3296.27	135.294	-162.356	3418.38	62.1963	328.935	3152.45	848.777	290.161	3231.06	1105.77	217.569	3172.38	518.644	189.029	3015.3	127.539	224.181	3121.33	68.4814
2331	0	-166.862	3177.92	909.255				-112.272	3258.47	516.278	-127.472	3296.52	134.244	-161.993	3418.28	62.3682	327.018	3154.68	848.584	288.17	3234.04	1105.37	216.784	3174.51	518.254	189.009	3015.47	127.818	224.208	3121.52	68.5302
2332	0	-168.334	3180.47	908.1				-112.092	3258.95	514.388	-126.47	3296.51	133.535	-161.608	3418.14	62.5054	324.73	3157.09	848.336	286.106	3237.01	1104.96	215.776	3176.63	517.853	188.939	3015.59	128.033	224.238	3121.49	68.5226
2333	0	-169.878	3183.07	907.046				-111.753	3259.47	513.145	-125.384	3296.39	132.692	-161.341	3418.06	62.6105	323.067	3159.55	848.114	283.934	3240.09	1104.51	214.746	3178.74	517.379	188.959	3015.76	128.358	224.257	3121.57	68.5343
2334	0	-171.537	3185.75	906.016				-111.519	3260.73	511.897	-123.931	3297.45	132.198	-161.173	3417.99	62.6593	320.864	3162.19	847.822	281.732	3243.23	1104.03	213.625	3180.87	516.978	188.891	3015.92	128.599	224.263	3121.58	68.5064
2335	0	-173.109	3188.28	905.054				-111.42	3262.12	510.777	-123.131	3296.9	131.18	-161.024	3417.98	62.736	318.701	3164.94	847.557	279.467	3246.41	1103.55	212.465	3182.97	516.556	188.807	3016.04	128.812	224.237	3121.55	68.4781
2336	0	-174.811	3191.08	904.208				-111.574	3263.86	510.026	-122.119	3296.64	130.277	-160.842	3418.04	62.9043	316.29	3167.91	847.199	277.18	3249.59	1103.03	211.202	3185	516.168	188.69	3016.23	129.07	224.236	3121.64	68.5242
2337	0	-176.594	3193.95	903.452				-111.724	3265.21	509.073	-121.253	3296.97	129.759	-160.641	3418.06	62.9962	313.685	3170.97	846.91	274.825	3252.83	1102.51	209.757	3186.93	515.842	188.579	3016.42	129.417	224.234	3121.65	68.5272
2338	0	-178.347	3196.74	902.84				-112.355	3267.02	508.709	-120.43	3297.15	129.336	-160.505	3417.9	63.0095	310.925	3174.12	846.462	272.498	3256.11	1101.99	208.405	3188.92	515.501	188.536	3016.67	129.726	224.182	3121.71	68.5385
2339	0	-180.117	3199.35	902.372				-113.016	3268.32	508.29	-120.201	3296.35	128.507	-160.406	3417.88	63.0276	308.643	3177.36	846.251	270.152	3259.39	1101.5	206.946	3190.82	515.277	188.504	3016.97	130.121	224.129	3121.72	68.5175
[truncated: 52 more rows]
