# Supplementary material for: A Brake-Based Overground Gait Rehabilitation Device for Altering Propulsion Impulse Symmetry
Source: Sensors (Basel). 2021 Oct 5;21(19):6617. doi: 10.3390/s21196617 (PMC8512803; doi:10.3390/s21196617)
Supplement: Supplementary file 1 [file sensors-21-06617-s001.zip › GPT animations/code and data/stroke_data/Trajectory/TR 16.csv]

Trajectories
100
		BDP031:LTroc			BDP031:LIliac			BDP031:LKnee			BDP031:LAnkle			BDP031:LToe			BDP031:RTroc			BDP031:RIliac			BDP031:RKnee			BDP031:RAnkle			BDP031:RToe
Frame	Sub Frame	X	Y	Z	X	Y	Z	X	Y	Z	X	Y	Z	X	Y	Z	X	Y	Z	X	Y	Z	X	Y	Z	X	Y	Z	X	Y	Z
		mm	mm	mm	mm	mm	mm	mm	mm	mm	mm	mm	mm	mm	mm	mm	mm	mm	mm	mm	mm	mm	mm	mm	mm	mm	mm	mm	mm	mm	mm
1850	0	-283.759	-988.542	865.038				-203.916	-999.636	466.573	-196.086	-1027.73	86.6362	-236.935	-912.659	23.7608	189.332	-931.226	854.79	151.327	-844.279	1040.05	135.568	-814.358	515.038	147.583	-796.632	93.1966	185.044	-678.521	35.2846
1851	0	-280.867	-983.951	865.092				-201.905	-996.91	466.74	-195.904	-1027.68	86.9997	-237.154	-912.736	23.6635	192.027	-925.412	855.854	154.139	-839.906	1040.72	136.725	-810.158	514.77	148.176	-795.581	92.9224	183.972	-676.25	36.2093
1852	0	-278.397	-979.176	865.572				-200.316	-993.998	467.332	-195.569	-1027.65	87.5081	-237.096	-912.844	23.6349	194.683	-919.915	856.788	157.037	-835.636	1041.31	137.668	-806.213	514.551	148.456	-794.789	92.7619	185.071	-678.192	36.7258
1853	0	-275.472	-974.64	865.564				-198.273	-991.326	467.437	-195.15	-1027.54	88.0371	-236.879	-912.888	23.7638	197.828	-914.818	857.575	159.734	-831.385	1042.02	138.571	-802.286	514.379	148.478	-794.088	92.5981	184.948	-677.651	36.4548
1854	0	-272.517	-969.938	865.89				-196.199	-988.488	467.875	-194.788	-1027.49	88.5227	-236.806	-912.979	23.7926	200.625	-909.165	858.066	162.489	-827.104	1042.76	139.736	-798.204	513.861	148.507	-793.469	92.4138	184.526	-677.183	36.6996
1855	0	-268.18	-967.302	865.833				-194.3	-985.925	468.121	-194.428	-1027.48	89.1043	-236.383	-911.242	24.0818	203.518	-903.517	858.346	165.204	-822.683	1043.41	140.97	-793.505	513.72	148.526	-792.876	92.2148	185.713	-677.686	34.1477
1856	0	-264.234	-964.357	866.3				-192.446	-983.059	468.455	-194.045	-1027.35	89.6195	-236.481	-909.945	24.4287	206.825	-898.746	858.654	168.051	-818.223	1043.98	146.622	-789.798	512.955	148.513	-792.232	92.0516	185.425	-677.465	34.4805
1857	0	-260.781	-960.903	866.5				-190.365	-980.385	468.782	-193.677	-1027.19	90.1523	-236.448	-909.599	24.4784	209.678	-893.607	858.693	170.829	-813.763	1044.54	147.441	-786.018	512.527	148.502	-791.604	91.9857	185.154	-677.167	34.6319
1858	0	-257.439	-956.805	866.775				-188.798	-977.62	469.26	-193.311	-1027.01	90.7093	-236.396	-910.049	24.5297	212.525	-888.36	858.705	173.682	-809.143	1045.2	148.167	-782.294	512.1	148.457	-790.953	91.7854	184.778	-676.713	34.219
1859	0	-254.38	-952.418	867.002				-187.046	-974.561	469.742	-193.034	-1026.87	91.3019	-236.217	-910.474	24.3859	215.157	-883.325	858.448	176.542	-804.348	1045.74	149.155	-778.487	511.751	148.497	-790.373	91.6691	184.787	-676.527	33.9702
1860	0	-251.663	-947.86	867.25				-185.522	-972.043	470.099	-192.685	-1026.57	91.8668	-236.146	-910.693	24.4236	218.002	-878.873	858.212	179.546	-799.626	1046.1	150.165	-774.779	511.487	148.514	-789.834	91.5541	184.953	-676.118	33.9364
1861	0	-249.162	-943.283	867.503				-183.958	-969.386	470.579	-192.365	-1026.31	92.489	-236.085	-910.659	24.4366	220.661	-874.163	857.81	182.517	-794.938	1046.56	151.26	-771.162	511.106	148.551	-789.316	91.4308	184.953	-676.029	33.7243
1862	0	-246.997	-938.435	867.704				-182.648	-966.456	471.152	-192.097	-1026.13	93.2119	-235.999	-910.736	24.4672	223.57	-869.669	857.371	185.368	-790.285	1047.01	152.596	-767.905	510.796	148.591	-788.938	91.2962	184.495	-675.082	33.7331
1863	0	-244.707	-933.978	868.56				-181.08	-964.213	471.583	-191.794	-1025.71	93.9178	-235.895	-910.708	24.4935	225.907	-865.534	856.726	188.323	-785.601	1047.35	154.041	-764.866	510.395	148.606	-788.556	91.1723	184.356	-674.818	33.6659
1864	0	-241.297	-932.678	869.246				-179.682	-961.904	472.17	-191.53	-1025.32	94.7894	-235.884	-910.55	24.4701	228.842	-861.445	856.5	191.22	-781.111	1047.83	155.68	-762.141	510.023	148.622	-788.249	91.0785	184.476	-674.943	33.7495
1865	0	-238.071	-931.114	870.358				-178.469	-959.331	473.183	-191.35	-1024.79	95.7506	-235.932	-910.681	24.4905	231.277	-857.185	856.568	194.085	-776.894	1048.27	157.459	-759.563	509.547	148.636	-788.057	90.9742	184.348	-674.863	33.6793
1866	0	-235.038	-929.27	871.374				-177.448	-956.478	474.102	-191.081	-1024.02	96.7435	-235.929	-910.813	24.4891	237.037	-855.083	857.001	196.796	-772.804	1048.79	159.516	-757.205	509.391	148.637	-787.838	90.9062	184.535	-675.252	33.6227
1867	0	-231.811	-927.364	872.486				-176.234	-953.562	475.115	-190.856	-1023.41	97.9613	-235.855	-910.871	24.4642	236.802	-850.084	856.762	199.494	-768.937	1049.3	159.633	-755.365	508.75	148.659	-787.64	90.8056	184.776	-675.501	33.5867
1868	0	-231.2	-919.31	873.313				-175.15	-950.997	476.138	-190.575	-1022.44	99.1454	-236.092	-910.566	24.9137	235.374	-846.803	856.351	202.147	-765.114	1049.81	157.903	-753.58	508.84	148.691	-787.464	90.7458	184.574	-675.166	33.9916
1869	0	-229.047	-917.255	874.708				-174.028	-947.923	477.218	-190.338	-1021.55	100.537	-236.143	-910.272	24.5572	237.847	-843.155	856.761	204.742	-761.641	1050.54	161.621	-751.771	508.216	148.721	-787.284	90.6982	184.504	-675.019	33.9731
1870	0	-227.05	-915.326	876.544				-173.063	-944.975	478.737	-190.011	-1020.63	102.007	-236.294	-910.148	24.6629	240.013	-839.621	857.149	207.365	-758.193	1051.35	162.952	-750.243	508.065	148.775	-787.167	90.6888	184.731	-675.283	33.5211
1871	0	-225.278	-912.904	878.217				-172.322	-941.534	480.095	-189.673	-1019.59	103.533	-236.389	-909.955	24.6344	242.273	-836.32	857.573	209.772	-754.744	1052.09	162.092	-749.061	508.12	148.792	-787.03	90.6094	184.307	-674.595	33.8104
1872	0	-223.565	-910.181	879.901				-171.64	-937.792	481.463	-189.24	-1018.37	105.103	-236.397	-909.879	24.4782	244.274	-833.073	858.171	212.151	-751.521	1052.94	164.304	-747.938	507.869	148.874	-786.874	90.6005	184.231	-674.571	33.5721
1873	0	-221.759	-907.498	881.783				-170.865	-934.09	483.029	-188.624	-1016.93	106.667	-236.526	-909.853	24.4827	246.445	-830.048	858.679	214.781	-748.282	1053.63	166.824	-747.114	507.658	148.91	-786.79	90.5458	184.573	-675.047	33.4842
1874	0	-220.207	-905.14	883.676				-170.344	-930.713	484.605	-187.922	-1015.65	108.4	-236.527	-909.75	24.4906	248.336	-827.154	859.161	217.005	-745.126	1054.53	167.272	-746.683	507.73	148.955	-786.71	90.466	184.302	-674.581	33.6427
1875	0	-218.635	-902.149	885.537				-169.803	-926.703	486.151	-187.204	-1014.47	110.262	-236.468	-909.746	24.5572	250.239	-824.42	859.731	219.649	-742.031	1055.42	165.705	-746.394	508.045	149.023	-786.586	90.3693	184.688	-675.176	33.4883
1876	0	-217.089	-899.148	887.271				-169.288	-922.683	487.569	-186.272	-1012.99	112.123	-236.421	-910.036	24.6076	251.967	-822.102	860.134	221.887	-738.929	1056.21	166.753	-746.04	508.105	149.092	-786.517	90.3251	184.45	-674.72	33.865
1877	0	-215.556	-896.137	889.252				-168.786	-918.653	489.234	-185.273	-1011.52	114.024	-236.188	-910.157	24.6464	253.608	-819.467	860.523	224.095	-735.809	1056.95	167.973	-745.998	508.249	149.174	-786.482	90.2968	184.47	-674.675	33.8652
1878	0	-214.43	-892.924	891.19				-168.691	-914.421	490.856	-184.296	-1010.08	116.106	-235.84	-910.337	24.7032	255.031	-816.518	860.844	226.168	-732.771	1057.6	168.933	-745.886	508.374	149.256	-786.483	90.2753	184.446	-674.542	33.7898
1879	0	-212.477	-891.313	893.228				-168.614	-909.771	492.197	-182.918	-1008.03	117.754	-235.41	-910.277	24.8709	256.749	-814.902	861.354	228.211	-729.796	1058.49	170.074	-745.814	508.477	149.366	-786.503	90.2518	184.645	-674.91	33.3283
1880	0	-210.638	-889.194	895.622				-168.84	-904.434	493.946	-181.682	-1006.4	119.776	-236.156	-913.19	24.7035	258.274	-812.742	861.893	230.11	-726.796	1059.3	171.343	-745.808	508.62	149.456	-786.555	90.2542	184.529	-674.618	33.4785
1881	0	-208.533	-887.652	896.966				-168.933	-899.438	495.459	-180.558	-1004.93	121.851	-236.113	-914.118	25.2708	259.412	-810.006	862.282	232.221	-723.813	1059.69	172.522	-745.825	508.778	149.54	-786.565	90.2041	184.615	-674.605	33.4293
1882	0	-206.698	-885.971	898.964				-168.909	-894.815	496.748	-179.423	-1003.23	123.771	-235.027	-913.439	25.5327	260.864	-807.695	862.895	234.006	-721.005	1060.48	173.746	-745.945	508.877	149.664	-786.636	90.1765	184.656	-674.615	33.4318
1883	0	-205.39	-884.417	900.624				-169.059	-888.042	498.124	-178.324	-1001.24	125.881	-233.853	-913.241	25.8314	262.169	-805.408	863.494	235.768	-718.148	1061.3	174.898	-745.893	508.96	149.786	-786.66	90.1524	184.557	-674.418	33.3522
1884	0	-203.654	-882.712	902.44				-169.643	-883.44	499.707	-177.27	-998.998	127.708	-232.399	-913.056	26.1859	263.571	-803.201	864.06	237.356	-715.492	1061.75	176.004	-745.992	509.056	149.93	-786.622	90.1189	184.593	-674.644	33.1805
1885	0	-202.725	-880.486	904.175				-169.909	-878.755	500.966	-177.945	-999.397	130.916	-231.345	-912.602	26.6715	264.882	-800.943	864.697	238.901	-712.94	1062.33	177.319	-746.409	509.171	150.095	-786.572	90.0612	184.608	-674.604	33.1347
1886	0	-201.12	-878.075	905.509				-170.423	-873.245	502.252	-177.33	-996.963	132.766	-230.879	-911.821	27.1233	266.2	-798.694	865.261	240.533	-710.574	1062.34	178.674	-746.756	509.326	150.24	-786.574	90.0454	184.566	-674.52	33.1106
1887	0	-200.133	-876.392	906.465				-170.763	-867.851	503.275	-177.006	-994.423	134.623	-230.717	-911.052	27.622	267.43	-796.488	865.718	242.187	-708.001	1063.29	179.858	-747.029	509.389	150.33	-786.542	90.0159	184.772	-674.406	33.1858
1888	0	-198.453	-874.043	908.304				-171.43	-862.069	504.701	-176.986	-991.422	136.14	-230.709	-909.589	28.145	268.707	-794.263	866.191	243.725	-705.614	1063.75	180.787	-747.082	509.407	150.439	-786.515	89.9615	184.796	-674.407	33.1449
1889	0	-197.399	-871.714	909.423				-172.056	-858.544	505.923	-177.383	-988.463	137.835	-231.131	-907.23	28.7699	269.912	-792.09	866.488	245.177	-703.404	1064.04	181.698	-746.919	509.369	150.514	-786.485	89.9259	184.779	-674.344	33.0906
1890	0	-196.349	-869.144	910.493				-172.447	-852.573	506.899	-178.087	-984.482	139.043	-231.832	-904.072	29.2511	271.212	-789.98	866.799	246.768	-701.257	1064.36	182.815	-746.672	509.313	150.568	-786.495	89.865	184.793	-674.3	33.0586
1891	0	-195.419	-866.507	911.471				-173.217	-847.042	508.027	-179.318	-980.04	139.969	-232.854	-900.014	29.7076	272.41	-787.814	866.937	248.342	-699.201	1064.37	183.753	-746.334	509.24	150.628	-786.465	89.8058	184.825	-674.328	33.0384
1892	0	-195.043	-864.569	911.756				-173.98	-842.827	509.094	-180.948	-975.141	140.663	-234.375	-895.323	30.1045	273.574	-785.816	867.023	249.965	-697.107	1064.63	184.492	-745.697	509.107	150.69	-786.455	89.7584	184.814	-674.337	32.9994
1893	0	-193.3	-862.099	912.812				-174.769	-839.059	509.946	-182.921	-969.534	140.942	-236.39	-889.242	30.2403	274.796	-783.802	867.103	251.252	-695.189	1064.75	185.327	-745.019	508.957	150.738	-786.458	89.7275	185.109	-674.307	32.9833
1894	0	-192.722	-859.433	914.009				-175.673	-835.144	510.867	-185.535	-962.579	140.576	-238.864	-882.175	30.3754	275.892	-781.831	867.092	252.741	-693.303	1064.76	186.3	-744.208	508.844	150.812	-786.42	89.6882	185.002	-674.165	32.8837
1895	0	-191.916	-856.494	914.773				-176.401	-831.31	511.874	-188.545	-955.504	140.434	-241.835	-874.027	30.4616	276.963	-779.899	867.04	254.124	-691.443	1064.85	187.008	-743.199	508.702	150.833	-786.382	89.6873	185.16	-674.238	32.8856
1896	0	-191.379	-853.364	915.222				-177.111	-827.759	512.707	-191.91	-947.613	139.914	-244.976	-865	30.3951	277.967	-778.036	866.911	255.54	-689.676	1064.86	187.521	-741.883	508.477	150.829	-786.337	89.6701	185.285	-674.24	32.873
1897	0	-190.99	-850.319	915.451				-177.94	-824.025	513.385	-195.673	-939.054	139.328	-248.324	-855.042	30.4137	278.866	-776.21	866.712	254.186	-689.098	1064.41	188.193	-740.467	508.214	150.842	-786.262	89.6721	185.337	-674.172	32.8151
1898	0	-190.526	-847.362	915.827				-178.562	-820.675	513.998	-199.59	-929.779	138.433	-251.855	-843.916	30.2146	279.687	-774.458	866.484	254.943	-687.639	1064.2	188.715	-738.932	507.966	150.835	-786.195	89.6949	185.353	-674.19	32.7928
1899	0	-185.653	-845.041	914.653				-179.398	-817.088	514.473	-203.973	-920.09	137.714	-255.227	-832.17	30.0745	280.408	-772.701	866.141	256.191	-686.015	1064.13	188.984	-737.222	507.723	150.818	-786.133	89.7627	185.339	-674.163	32.7816
1900	0	-187.657	-844.374	916.842				-180.081	-813.448	514.946	-208.509	-909.593	136.82	-258.66	-819.566	29.7702	281.106	-770.898	865.764	257.159	-684.366	1064.42	189.433	-735.476	507.439	150.737	-786.039	89.796	185.435	-674.161	32.7753
1901	0	-186.975	-842.897	917.413				-180.907	-809.157	515.43	-212.921	-898.466	135.91	-262.056	-806.174	29.6874	281.621	-769.149	865.259	258.836	-682.71	1063.88	189.645	-733.766	507.169	150.649	-785.92	89.8333	185.437	-674.133	32.7581
1902	0	-186.302	-840.583	917.224				-181.758	-805.17	515.879	-217.101	-887.479	135.286	-265.388	-793.933	30.5669	282.144	-767.302	864.735	259.848	-681.101	1064.21	189.758	-731.776	506.846	150.524	-785.823	89.8738	185.547	-674.247	32.8524
1903	0	-185.951	-837.925	917.104				-182.611	-800.644	516.319	-220.455	-876.979	135.191	-269.358	-779.497	31.9218	282.646	-765.56	864.199	261.175	-679.612	1063.97	188.616	-727.209	505.961	150.382	-785.747	89.9184	185.479	-674.174	32.7851
1904	0	-185.809	-835.112	917.145				-183.358	-796.171	516.797	-225.45	-863.377	134.249	-272.682	-765.042	33.4852	283.032	-763.759	863.632	262.045	-678.209	1063.57	188.621	-725.209	505.53	150.211	-785.67	89.9733	185.449	-674.143	32.779
1905	0	-174.747	-846.199	917.407				-184.21	-791.076	517.232	-229.603	-850.745	133.808	-275.489	-751.367	35.5055	283.517	-762.111	863.083	263.094	-676.804	1063.43	189.399	-725.278	505.387	150.094	-785.564	90.0053	185.403	-674.065	32.7526
1906	0	-186.025	-829.051	917.217				-184.881	-785.994	517.715	-232.785	-838.95	133.841	-276.834	-734.477	36.8924	283.916	-760.301	862.419	263.696	-675.498	1063.05	189.362	-723.662	505.088	149.96	-785.464	90.0422	185.403	-674.115	32.7614
1907	0	-192.485	-813.396	915.548				-185.626	-780.596	518.274	-235.715	-827.174	134.019	-279.271	-719.993	38.7053	283.77	-757.084	861.746	266.821	-673.131	1062.74	189.342	-721.867	504.69	149.82	-785.359	90.0855	185.413	-674.081	32.7621
1908	0	-195.724	-802.725	914.359				-186.134	-774.828	518.934	-238.802	-814.871	133.965	-281.85	-706.767	40.8061	283.999	-754.824	861.228	265.283	-672.61	1062.62	189.242	-720.066	504.383	149.697	-785.273	90.1563	185.545	-674.223	32.8334
1909	0	-196.927	-797.175	913.611				-186.908	-768.594	519.534	-241.193	-803.32	134.341	-284.297	-693.991	42.948	284.26	-753.194	860.77	267.848	-670.575	1062.11	188.943	-718.141	503.993	149.583	-785.215	90.1776	185.594	-674.229	32.8586
1910	0	-196.765	-796.531	913.656				-187.531	-762.286	520.236	-243.212	-792.273	134.942	-286.564	-681.47	45.055	284.677	-751.73	860.425	268.673	-668.977	1062.37	188.651	-716.305	503.598	149.417	-785.164	90.1821	185.418	-674.091	32.7815
1911	0	-193.917	-799.942	914.219				-188.417	-756.25	520.932	-245.03	-781.186	135.469	-288.751	-669.454	47.2273	284.879	-750.098	860.031	268.959	-667.625	1062.34	188.493	-714.546	503.227	149.3	-785.116	90.2018	185.424	-674.132	32.827
1912	0	-190.15	-806.303	916.04				-189.154	-749.404	521.834	-246.402	-770.62	136.115	-290.919	-658.261	49.5636	284.704	-747.269	859.518	269.402	-666.247	1062.26	188.315	-712.851	502.841	149.132	-785.087	90.196	185.59	-674.226	32.9016
1913	0	-186.296	-813.847	917.38				-189.97	-742.633	522.748	-247.256	-760.448	137.002	-292.836	-647.597	51.9526	284.425	-744.704	859.017	269.298	-664.988	1062.63	188.055	-711.075	502.414	148.992	-784.999	90.2131	185.599	-674.292	32.9315
1914	0	-181.889	-820.793	918.396				-190.62	-734.052	524.177	-248.196	-750.151	137.652	-294.478	-637.145	54.0504	284.415	-742.83	858.61	269.616	-663.733	1062.41	187.689	-709.345	502.013	148.857	-784.931	90.2288	185.398	-674.192	32.9148
1915	0	-179.151	-825.688	920.188				-191.57	-728.103	524.756	-248.471	-740.563	138.616	-296.994	-629.571	56.5757	284.447	-741.233	858.194	269.596	-662.511	1062.54	187.345	-707.587	501.587	148.718	-784.845	90.2451	186.083	-675.219	33.3164
1916	0	-177.633	-827.552	920.779				-192.213	-721.971	525.672	-248.719	-730.96	139.471	-297.976	-620.024	58.5669	284.339	-739.672	857.825	269.681	-661.469	1062.59	187.076	-705.899	501.225	148.473	-784.733	90.2466	185.59	-674.444	33.0705
1917	0	-177.118	-826.362	921.23				-192.976	-714.915	526.705	-248.598	-721.708	140.471	-298.508	-610.219	60.2474	284.177	-738.03	857.409	269.997	-660.379	1062.57	186.801	-704.38	500.821	148.345	-784.709	90.1896	185.42	-674.258	33.0055
1918	0	-177.6	-823.584	920.163				-193.88	-707.752	527.884	-248.24	-712.945	141.476	-298.61	-600.552	61.751	283.996	-736.554	857.057	270.228	-659.382	1062.58	186.513	-702.979	500.424	148.147	-784.612	90.1597	186.09	-675.316	33.359
1919	0	-179.063	-816.936	921.551				-194.397	-700.795	528.999	-247.968	-703.95	142.49	-298.506	-591.133	63.1439	283.781	-735.054	856.696	270.242	-658.425	1062.85	186.166	-701.605	499.992	147.963	-784.462	90.0776	186.124	-675.404	33.4051
1920	0	-182.344	-809.089	920.646				-195.19	-693.45	530.191	-247.936	-694.703	142.98	-298.037	-582.009	64.5329	283.5	-733.627	856.373	270.445	-657.567	1062.76	185.739	-700.244	499.626	147.748	-784.352	90.026	186.058	-675.13	33.5354
1921	0	-185.352	-800.284	919.572				-195.698	-688.694	531.348	-247.535	-685.765	143.864	-297.237	-573.254	65.8705	283.203	-732.139	856.061	270.695	-656.768	1062.47	185.3	-698.814	499.239	147.583	-784.24	89.9841	186.301	-675.437	33.7677
1922	0	-188.141	-792.2	918.365				-196.028	-681.032	532.146	-246.838	-677.32	144.792	-296.235	-564.276	67.0338	282.931	-730.768	855.797	270.868	-656.06	1062.32	184.914	-697.386	498.852	147.456	-784.063	89.9208	186.066	-675.159	33.6016
1923	0	-190.24	-785.002	918.307				-196.159	-674.101	532.984	-246.599	-668.529	145.328	-294.781	-555.037	67.8787	282.539	-729.435	855.533	271.06	-655.384	1062.37	184.577	-695.932	498.494	147.369	-783.931	89.8399	186.097	-675.395	33.49
1924	0	-191.939	-779.88	918.015				-196.473	-667.832	533.488	-245.543	-660.615	146.409	-292.017	-543.799	68.4888	282.308	-728.221	855.258	271.188	-654.816	1062.25	184.217	-694.493	498.149	147.183	-783.638	89.8043	186.138	-675.443	33.5176
1925	0	-192.411	-776.363	917.813				-196.655	-661.843	534.664	-245.109	-652.23	147.045	-289.99	-534.405	69.2051	281.984	-727.145	855.015	271.531	-654.289	1062.14	183.776	-692.995	497.804	147.07	-783.519	89.754	186.188	-675.513	33.6044
1926	0	-192.55	-774.715	918.102				-196.348	-656.671	535.318	-244.7	-643.552	147.504	-287.876	-525.013	69.6741	281.723	-726.071	854.758	271.755	-653.833	1062.05	183.285	-691.466	497.345	146.966	-783.383	89.7161	186.146	-675.498	33.6041
1927	0	-192.345	-773.906	918.566				-196.184	-650.779	535.639	-243.493	-636.081	148.426	-285.83	-516.589	70.7118	281.332	-724.994	854.501	272.052	-653.297	1061.82	182.819	-690.024	496.959	146.869	-783.277	89.5927	186.219	-675.649	33.6634
1928	0	-179.719	-789.514	918.624				-196.064	-645.032	536.541	-243.195	-627.361	148.654	-283.636	-507.605	71.2817	281.004	-724.013	854.263	272.316	-652.766	1061.75	182.417	-688.573	496.539	146.748	-783.118	89.5147	185.525	-674.617	33.486
1929	0	-182.162	-783.377	918.631				-195.863	-639.491	537.059	-242.427	-619.469	149.064	-281.363	-498.637	71.8773	280.683	-722.87	854.019	272.523	-652.247	1061.73	181.815	-687.066	496.114	146.627	-782.984	89.4558	186.449	-675.815	33.9874
1930	0	-183.538	-777.484	918.206				-195.37	-634.124	537.356	-241.392	-612.478	149.631	-279.3	-490.188	72.752	280.32	-721.614	853.79	272.723	-651.732	1061.73	181.408	-685.65	495.719	146.5	-782.874	89.4244	186.217	-675.438	33.9611
1931	0	-185.784	-771.861	918.408				-195.108	-628.669	537.663	-240.277	-605.477	150.08	-277.163	-481.593	73.4902	279.85	-720.336	853.473	272.796	-651.103	1061.65	180.914	-684.183	495.324	146.396	-782.739	89.4563	185.861	-674.997	33.8906
1932	0	-187.54	-766.984	917.647				-194.755	-623.32	537.911	-239.55	-598.359	150.57	-275.156	-473.061	74.1742	279.394	-719.041	853.245	272.866	-650.49	1061.63	180.42	-682.714	494.903	146.244	-782.572	89.4209	185.835	-674.996	33.9302
1933	0	-188.907	-762.211	917.644				-194.052	-618.62	538.167	-238.806	-591.104	150.676	-273.209	-464.909	74.9158	278.864	-717.533	852.935	272.914	-649.836	1061.67	179.875	-681.074	494.465	146.126	-782.482	89.4161	185.652	-675.121	33.9815
1934	0	-190.259	-758.146	917.141				-193.627	-613.317	538.122	-237.956	-583.77	150.837	-271.492	-456.678	75.6423	278.453	-716.196	852.649	272.825	-649.092	1061.65	179.562	-679.688	494.137	146.033	-782.42	89.4365	185.67	-675.128	34.0079
1935	0	-191.061	-754.666	916.668				-193.072	-608.111	538.032	-237.353	-576.512	150.644	-269.927	-448.856	76.4233	278.033	-714.792	852.365	272.737	-648.337	1061.7	179.193	-678.086	493.685	145.944	-782.294	89.4628	185.647	-675.146	34.027
1936	0	-191.756	-751.458	916.194				-192.309	-603.774	537.529	-236.562	-569.589	150.579	-268.448	-441.415	77.2347	277.538	-713.41	852.07	272.596	-647.513	1061.72	178.81	-676.523	493.328	145.865	-782.183	89.4768	185.644	-675.145	34.0714
1937	0	-192.381	-747.734	916.066				-191.097	-600.17	537.11	-235.748	-563.056	150.516	-267.217	-434.041	77.8546	277.126	-712.033	851.853	272.461	-646.661	1061.77	178.494	-674.857	492.898	145.779	-782.109	89.5754	185.652	-675.124	34.0632
1938	0	-193.174	-744.682	914.777				-190.053	-596.913	536.508	-234.914	-556.334	150.144	-266.012	-426.948	78.4497	276.708	-710.775	851.652	272.217	-645.761	1061.85	178.175	-673.377	492.503	145.695	-781.997	89.5462	185.267	-674.641	33.8205
1939	0	-193.467	-741.774	913.891				-188.947	-593.626	535.632	-234.104	-550.209	149.854	-264.94	-420.402	79.0946	276.331	-709.394	851.498	271.964	-644.835	1061.94	177.796	-671.67	492.058	145.661	-781.884	89.5512	185.322	-674.644	33.8573
1940	0	-194.087	-738.626	913.415				-188.243	-589.975	534.994	-233.207	-544.075	149.368	-263.827	-414.08	79.6405	275.829	-707.966	851.36	271.634	-643.8	1061.96	177.502	-670.287	491.729	145.43	-781.603	89.5487	185.339	-674.609	33.861
1941	0	-194.219	-736.411	911.854				-187.171	-586.551	534.009	-232.28	-538.501	148.914	-262.944	-408	79.8848	275.32	-706.496	851.181	271.335	-642.916	1062.04	177.159	-668.63	491.246	145.393	-781.474	89.585	185.364	-674.651	33.8634
1942	0	-194.628	-731.813	911.547				-186.333	-583.021	533.353	-231.307	-532.938	148.217	-261.956	-402.364	80.0501	274.833	-705.045	851.013	270.98	-642.002	1062.18	176.885	-667.14	490.827	145.332	-781.373	89.6211	185.543	-674.778	33.9688
1943	0	-195.192	-727.532	910.862				-185.651	-579.809	532.318	-230.24	-528.046	147.7	-261.071	-397.192	80.102	274.383	-703.61	850.831	270.571	-641	1062.28	176.66	-665.656	490.462	145.296	-781.288	89.6123	185.667	-674.618	34.0848
1944	0	-195.498	-723.56	910.328				-184.71	-576.905	531.435	-229.029	-523.382	146.908	-260.041	-392.246	79.8779	273.915	-702.103	850.686	270.133	-639.958	1062.34	176.523	-664.253	490.021	145.231	-781.175	89.6255	185.656	-674.57	34.0699
1945	0	-195.993	-720.045	909.649				-183.959	-574.458	530.406	-227.83	-519.152	146.166	-258.994	-387.925	79.5372	273.464	-700.588	850.507	269.724	-638.926	1062.4	176.369	-662.764	489.599	145.164	-781.103	89.6191	185.676	-674.607	34.0928
1946	0	-196.594	-716.185	908.76				-183.313	-571.665	529.166	-226.458	-514.92	145.189	-257.774	-383.603	78.9621	272.958	-699.044	850.322	269.242	-637.885	1062.47	176.089	-661.344	489.197	145.133	-781.048	89.6192	185.738	-674.903	34.209
1947	0	-197.019	-712.985	907.84				-182.491	-569.534	527.896	-224.673	-512.616	144.713	-256.53	-379.888	78.0832	272.496	-697.47	850.141	268.747	-636.785	1062.61	175.75	-659.822	488.785	145.078	-780.997	89.6476	185.922	-675.049	34.3273
1948	0	-197.767	-709.674	907.002				-181.993	-567.291	526.709	-223.298	-509.18	143.59	-255.143	-376.301	76.8731	272.077	-695.882	850.009	268.198	-635.649	1062.68	175.483	-658.383	488.371	145.038	-780.96	89.6347	185.578	-674.966	34.1266
1949	0	-198.566	-706.553	906.146				-181.546	-565.238	525.503	-222.275	-505.068	142.057	-253.591	-373.165	75.6014	271.56	-694.194	849.852	267.553	-634.508	1062.71	175.222	-656.962	487.963	144.938	-780.926	89.6528	185.592	-674.975	34.1311
1950	0	-199.38	-703.563	904.968				-181.113	-563.317	523.976	-221.039	-502.024	140.82	-251.939	-370.044	74.0591	270.95	-692.331	849.671	266.959	-633.303	1062.78	175.099	-655.576	487.556	144.916	-780.845	89.6778	185.586	-675.001	34.1251
1951	0	-200.177	-700.752	903.86				-180.664	-561.573	522.518	-219.51	-500.098	139.856	-250.264	-367.437	72.4199	270.374	-690.563	849.515	266.349	-632.054	1062.83	174.865	-654.067	487.151	144.851	-780.809	89.7179	185.639	-675.02	34.1451
1952	0	-200.895	-698.032	902.718				-180.135	-559.922	521.026	-217.886	-498.226	138.631	-248.494	-364.883	70.5205	269.778	-688.847	849.36	265.612	-630.772	1062.88	174.628	-652.537	486.792	144.799	-780.725	89.7648	185.709	-674.913	34.1435
1953	0	-201.751	-695.186	901.413				-179.744	-558.144	519.372	-217.097	-495.311	136.992	-246.723	-362.708	68.5299	269.231	-687.25	849.264	264.817	-629.384	1062.87	174.359	-650.958	486.39	144.742	-780.681	89.8144	185.911	-674.793	34.2478
1954	0	-202.462	-692.83	900.21				-179.209	-556.856	517.819	-216.284	-492.45	135.154	-244.928	-360.587	66.341	268.641	-685.78	849.15	264.07	-627.99	1062.89	174.094	-649.538	485.98	144.697	-780.615	89.8529	185.865	-674.885	34.2422
1955	0	-203.427	-690.164	898.769				-178.927	-555.258	516.028	-213.236	-495.422	135.42	-243.03	-358.608	64.0308	268.026	-683.811	849.007	263.29	-626.478	1062.95	173.778	-647.967	485.64	144.632	-780.53	89.8864	185.857	-674.839	34.2085
1956	0	-204.132	-687.749	897.415				-178.386	-553.911	514.324	-212.736	-492.202	133.277	-241.213	-357.038	61.6113	267.444	-682.219	848.889	262.289	-624.969	1062.97	173.576	-646.529	485.304	144.59	-780.468	89.9541	185.86	-674.82	34.1884
1957	0	-204.782	-685.691	895.882				-177.79	-552.921	512.441	-212.346	-489.168	131.041	-239.506	-355.654	59.0995	266.787	-680.567	848.8	261.463	-623.415	1062.98	173.243	-645.242	484.94	144.547	-780.419	90.0111	185.874	-674.807	34.1525
1958	0	-205.39	-683.968	894.234				-177.151	-552.267	510.443	-211.933	-486.405	128.687	-237.776	-354.54	56.4693	266.011	-678.678	848.747	260.457	-621.712	1063.03	172.869	-643.789	484.635	144.523	-780.357	90.0608	185.913	-674.797	34.1204
1959	0	-206.916	-680.122	892.79				-176.643	-551.64	508.556	-211.63	-483.706	126.26	-236.156	-353.49	53.7668	265.251	-676.83	848.733	259.318	-619.957	1062.99	172.693	-642.332	484.386	144.491	-780.308	90.1333	185.953	-674.652	34.0275
1960	0	-207.746	-676.649	891.364				-176.28	-550.97	506.5	-209.878	-485.402	125.584	-234.772	-353.036	50.9921	264.463	-674.892	848.7	258.19	-618.128	1062.97	172.505	-640.915	484.068	144.437	-780.267	90.2049	186.032	-674.698	33.9367
1961	0	-208.796	-673.515	890.178				-175.732	-550.348	504.456	-208.474	-485.928	124.033	-233.384	-352.714	48.1088	263.658	-672.917	848.676	256.953	-616.261	1063.01	172.203	-639.425	483.779	144.415	-780.199	90.2583	186.018	-674.65	33.8679
1962	0	-209.702	-670.376	888.906				-175.259	-549.38	502.54	-207.597	-485.28	122.157	-232.27	-352.549	45.2601	262.784	-670.943	848.746	255.861	-614.287	1063.04	171.832	-638.093	483.489	144.398	-780.189	90.3317	186.008	-674.643	33.8438
1963	0	-210.623	-667.331	887.716				-174.676	-548.794	500.528	-206.984	-484.862	120.148	-231.023	-352.792	42.1265	261.82	-668.863	848.737	254.582	-612.275	1063.13	171.514	-636.727	483.243	144.373	-780.125	90.4081	186.023	-674.596	33.7624
1964	0	-211.454	-663.846	886.325				-174.163	-548.649	498.255	-204.529	-480.059	116.058	-229.867	-353.503	38.9471	260.845	-666.826	848.762	253.254	-610.11	1063.15	171.029	-635.317	482.917	144.323	-780.117	90.5173	185.816	-674.627	33.5987
1965	0	-212.454	-660.747	885.092				-173.7	-548.613	496.255	-203.586	-479.772	113.678	-229.085	-354.058	35.7013	259.836	-664.66	848.854	251.812	-607.844	1063.14	170.506	-633.732	482.588	144.291	-780.129	90.6327	185.837	-674.558	33.5715
1966	0	-213.459	-657.594	883.813				-173.296	-548.377	494.035	-202.714	-481.084	111.844	-227.24	-355.69	32.6025	258.763	-662.51	848.883	250.356	-605.53	1063.11	170.032	-632.298	482.312	144.215	-780.066	90.7364	185.838	-674.543	33.5155
1967	0	-214.439	-654.129	882.454				-173.043	-548.014	491.985	-201.855	-482.504	109.874	-225.627	-358.614	28.9183	257.708	-660.28	848.848	248.899	-603.175	1063.11	169.58	-630.794	481.947	144.178	-780.064	90.8623	185.85	-674.561	33.4776
1968	0	-215.498	-650.892	881.058				-173.464	-546.683	489.638	-201.084	-484.077	107.644	-224.407	-361.426	24.988	256.496	-657.97	848.879	247.194	-600.769	1063.22	168.969	-629.165	481.68	144.116	-780.04	90.9563	185.861	-674.487	33.4522
1969	0	-216.526	-647.517	879.688				-173.63	-545.857	487.108	-200.371	-486.579	105.736	-223.011	-364.056	23.9383	255.304	-655.636	848.868	245.673	-598.141	1063.02	168.39	-627.565	481.293	144.085	-779.985	91.0739	185.876	-674.507	33.4125
1970	0	-217.649	-644.214	878.302				-172.687	-546.656	485.213	-198.999	-489.505	104.937	-221.51	-366.119	24.5365	254.009	-653.216	848.806	243.957	-595.493	1062.91	167.697	-625.95	480.944	143.999	-779.982	91.2086	185.898	-674.468	33.4016
1971	0	-218.727	-640.947	876.837				-173.569	-546.708	482.687	-198.422	-490.666	103.043	-220.945	-364.3	25.6392	252.682	-650.781	848.773	242.26	-592.73	1062.71	167.07	-624.388	480.62	143.935	-779.927	91.3219	185.86	-674.46	33.3921
1972	0	-219.949	-637.615	875.466				-173.743	-546.782	480.468	-198.436	-491.996	102.095	-219.687	-362.461	26.3842	251.256	-648.215	848.732	240.494	-589.898	1062.58	166.332	-622.526	480.199	143.859	-779.925	91.4321	185.889	-674.448	33.3924
1973	0	-221.141	-634.136	874.03				-173.313	-546.503	478.271	-197.172	-488.675	99.056	-218.082	-361.723	26.8092	249.769	-645.596	848.586	238.532	-586.986	1062.39	165.574	-620.848	479.847	143.753	-779.907	91.5953	185.909	-674.489	33.3565
1974	0	-222.411	-630.736	872.558				-172.986	-546.803	476.285	-197.556	-489.09	98.6076	-216.343	-361.004	27.3271	248.356	-642.958	848.48	236.579	-583.989	1062.22	164.709	-619.013	479.359	143.624	-779.893	91.7891	185.915	-674.48	33.369
1975	0	-223.754	-627.716	871.185				-172.783	-546.757	474.479	-197.081	-489.061	97.5591	-215.116	-361.168	27.6313	246.714	-640.178	848.299	234.618	-580.882	1061.97	163.741	-617.279	479.02	143.531	-779.853	91.9575	185.956	-674.464	33.3546
1976	0	-225.215	-624.352	869.799				-172.799	-546.365	473.04	-196.213	-489.064	96.3046	-214.859	-361.443	27.7191	245.047	-637.361	848.106	232.43	-577.755	1061.78	162.892	-615.464	478.634	143.412	-779.852	92.2024	186.091	-674.556	33.4369
1977	0	-226.721	-621.049	868.574				-172.947	-545.368	471.669	-194.494	-489.799	96.2038	-214.738	-361.294	27.7317	243.406	-634.609	847.896	230.36	-574.594	1061.49	161.932	-613.546	478.189	143.328	-779.831	92.4659	185.944	-674.245	33.224
1978	0	-228.33	-617.706	867.386				-172.901	-544.382	470.788	-192.662	-489.673	96.2525	-214.514	-360.846	27.7899	241.625	-631.617	847.644	228.252	-571.405	1061.19	160.925	-611.619	477.818	143.234	-779.759	92.6973	185.929	-674.191	33.1708
1979	0	-229.995	-614.647	866.558				-172.825	-542.312	469.987	-190.919	-489.258	95.6186	-214.342	-360.651	28.0099	239.795	-628.62	847.392	225.924	-568.132	1060.87	159.788	-609.873	477.461	143.128	-779.686	92.9592	185.972	-674.194	33.1766
1980	0	-231.874	-612.313	866.078				-172.529	-539.311	469.628	-189.233	-489.186	94.8745	-214.161	-360.283	28.1567	237.921	-625.708	847.118	223.587	-564.876	1060.59	158.723	-608.101	477.185	143.007	-779.543	93.2427	185.963	-674.107	33.0968
1981	0	-233.38	-608.84	865.34				-171.946	-535.498	469.75	-187.997	-488.492	94.4728	-213.993	-360.314	28.1621	235.995	-622.765	846.82	221.277	-561.496	1060.19	157.415	-606.47	476.919	142.854	-779.416	93.5612	185.963	-674.144	33.1584
1982	0	-235.037	-606.01	864.906				-171.385	-535.671	468.997	-187.322	-487.356	94.2019	-213.876	-360.445	28.1469	234.019	-619.811	846.545	218.719	-558.004	1059.93	156.266	-605.024	476.756	142.709	-779.269	93.857	185.965	-674.127	33.1528
1983	0	-236.816	-603.447	864.671				-172.089	-533.596	468.834	-186.96	-486.823	93.8985	-213.516	-361.85	27.7364	232.005	-616.992	846.322	216.31	-554.475	1059.67	154.84	-603.691	476.561	142.548	-779.185	94.221	185.967	-674.204	33.1933
1984	0	-238.617	-600.85	864.515				-173.533	-531.2	468.843	-186.935	-486.679	93.708	-213.618	-361.922	27.6674	229.943	-614.308	846.154	213.872	-550.896	1059.47	153.552	-602.55	476.492	142.346	-779.09	94.5951	185.869	-674.023	33.0556
1985	0	-240.675	-598.467	864.693				-175.145	-529.257	468.958	-187.151	-486.414	93.5878	-213.658	-362.055	27.5572	227.863	-611.641	846.011	211.42	-547.242	1059.32	152.992	-602.51	476.556	142.147	-779.044	94.9947	185.836	-674.189	33.0216
1986	0	-242.711	-596.225	865.12				-177.066	-528.001	469.411	-187.524	-486.435	93.4893	-214.048	-361.03	27.8219	225.815	-609.254	846.047	208.943	-543.63	1059.32	152.333	-602.572	477.007	141.971	-778.989	95.3728	185.907	-674.289	33.0789
1987	0	-244.781	-594.058	865.71				-178.998	-527.123	469.654	-187.916	-486.295	93.3257	-214.279	-360.372	27.8385	223.767	-607.002	846.21	206.452	-539.855	1059.18	150.928	-601.827	477.442	141.708	-778.922	95.7786	185.844	-674.118	33.16
1988	0	-246.878	-591.79	866.308				-180.864	-526.594	469.925	-188.262	-486.163	93.1806	-214.453	-360.186	27.8848	221.508	-604.863	846.484	204.005	-536.06	1059.16	149.592	-601.015	477.839	141.528	-778.841	96.2378	185.871	-674.13	33.2308
1989	0	-248.981	-589.491	866.879				-182.56	-526.374	470.017	-188.677	-485.966	92.8756	-214.783	-358.72	28.3565	219.408	-602.79	846.961	201.592	-532.235	1059.34	148.319	-600.474	478.403	141.278	-778.766	96.6827	185.845	-674.149	33.2326
1990	0	-251.145	-587.462	867.358				-184.003	-526.33	470.035	-188.951	-486.393	92.9551	-214.614	-359.808	27.916	217.217	-600.596	847.525	199.115	-528.434	1059.42	147.063	-599.991	478.984	141.081	-778.69	97.1784	185.869	-674.214	33.2727
1991	0	-253.263	-585.351	867.679				-185.275	-526.401	469.895	-189.105	-486.506	92.8557	-214.453	-360.792	27.7186	215.033	-598.996	848.204	196.736	-524.65	1059.59	146.015	-599.174	479.614	140.992	-778.532	97.6888	185.767	-674.053	33.1731
1992	0	-255.394	-583.432	867.902				-186.323	-526.107	469.628	-189.231	-486.24	92.5333	-214.431	-360.955	27.7129	213.229	-597.75	849	194.306	-520.903	1059.71	144.871	-598.881	480.408	140.909	-778.371	98.2559	185.723	-673.995	33.0932
1993	0	-257.597	-581.418	867.892				-187.31	-525.713	469.409	-189.281	-486.115	92.3579	-215.218	-358.474	28.3422	211.167	-595.598	849.817	191.964	-517.309	1059.68	143.929	-597.92	481.137	140.944	-778.118	98.9118	185.83	-673.991	33.1183
1994	0	-259.745	-579.472	867.885				-188.332	-524.982	469.226	-189.278	-486.059	92.1852	-215.273	-358.021	28.3094	208.915	-592.685	850.497	189.736	-513.795	1059.72	143.022	-596.535	481.755	141.027	-777.811	99.7032	185.948	-674.027	33.1276
1995	0	-261.93	-577.644	867.962				-189.106	-523.866	469.109	-189.227	-485.984	92.0318	-215.302	-358.197	28.2798	206.807	-589.887	851.256	187.287	-510.302	1059.77	142.207	-594.852	482.291	141.178	-777.327	100.589	186.205	-674.097	33.2322
1996	0	-264.002	-575.675	867.771				-189.818	-522.427	469.117	-189.106	-485.858	91.8622	-215.304	-358.216	28.2659	204.82	-587.094	851.898	185.171	-506.877	1059.59	141.391	-593.056	482.799	141.418	-776.732	101.593	186.657	-673.914	33.2569
1997	0	-266.04	-573.682	867.6				-190.39	-520.342	469.56	-188.872	-485.722	91.7522	-215.294	-358.236	28.2975	203.065	-584.406	852.452	182.902	-503.512	1059.51	140.665	-590.876	483.273	141.636	-776.122	102.739	186.778	-673.847	33.2423
1998	0	-267.957	-571.588	867.398				-189.935	-521.276	469.724	-188.639	-485.288	91.5128	-215.348	-358.139	28.3181	201.442	-581.738	852.937	180.702	-500.188	1059.57	139.871	-588.372	483.725	141.836	-775.36	103.941	186.911	-673.735	33.2071
1999	0	-269.706	-569.216	867.107				-190.434	-521.398	469.4	-188.429	-484.861	91.2875	-215.251	-358.057	28.3676	199.86	-578.941	853.386	178.301	-496.826	1059.7	139.059	-585.51	484.07	142.208	-774.326	105.336	186.983	-673.616	33.1775
2000	0	-271.437	-566.954	866.884				-191.614	-519.021	469.586	-188.218	-484.53	91.1321	-215.562	-357.276	28.5452	198.314	-575.96	853.776	176.039	-493.516	1059.82	138.309	-582.249	484.408	142.455	-773.446	106.971	187.086	-673.416	33.1316
2001	0	-273.093	-564.765	866.682				-192.592	-517.375	469.164	-187.94	-484.23	90.997	-215.525	-357.129	28.5246	196.732	-572.72	853.996	173.676	-490.196	1060.03	137.659	-578.459	484.667	142.856	-772.162	108.691	187	-673.187	33.1637
2002	0	-274.808	-562.455	866.44				-193.786	-515.663	469.016	-187.684	-483.902	90.8287	-215.112	-358.081	28.3862	195.182	-569.313	854.168	171.337	-486.876	1060.23	137.042	-574.269	484.889	143.132	-770.88	110.729	187.321	-672.758	33.2158
2003	0	-276.283	-559.769	866.148				-194.818	-513.655	468.762	-187.526	-483.744	90.7469	-215.086	-358.096	28.4166	193.69	-565.989	854.292	169.049	-483.559	1060.42	136.384	-569.745	485.167	143.471	-769.156	112.92	187.698	-672.415	33.4523
2004	0	-277.745	-556.967	865.85				-195.686	-511.794	468.573	-187.466	-483.703	90.7003	-215.006	-358.183	28.4679	192.098	-562.574	854.408	166.751	-480.271	1060.64	135.834	-564.915	485.448	143.657	-767.389	115.268	187.517	-671.988	33.4384
2005	0	-279.149	-554.061	865.653				-196.545	-510.101	468.504	-187.421	-483.765	90.7055	-214.992	-358.184	28.4646	190.572	-559.191	854.481	164.386	-477.181	1060.76	135.434	-559.554	485.69	143.908	-765.437	117.82	187.906	-671.791	33.6633
2006	0	-280.627	-551.07	865.546				-197.522	-508.526	468.414	-187.364	-483.442	90.4829	-214.964	-358.112	28.4335	189.151	-556.029	854.625	162.377	-473.88	1061.23	134.89	-554.307	485.977	144.041	-763.501	120.51	188.155	-671.543	34.0094
2007	0	-282.066	-548.052	865.583				-198.358	-507.348	468.387	-187.124	-482.718	90.1859	-214.954	-358.259	28.4382	187.604	-552.806	854.78	160.253	-470.789	1061.59	134.456	-548.89	486.363	144.153	-761.381	123.323	188.223	-671.132	34.5643
2008	0	-283.623	-544.982	865.626				-199.2	-505.95	468.347	-186.718	-481.53	89.6017	-214.901	-358.279	28.4683	186.085	-549.626	854.999	158.064	-467.82	1062	134.052	-543.616	486.864	144.171	-758.877	126.288	188.275	-670.745	35.0957
2009	0	-285.168	-541.989	865.68				-199.985	-504.572	468.282	-187.948	-484.393	90.5837	-214.872	-358.302	28.4799	184.614	-546.305	855.253	156.001	-464.977	1062.42	133.503	-538.121	487.413	143.89	-755.996	129.261	187.835	-669.477	35.5836
2010	0	-286.749	-538.972	865.68				-200.702	-503.321	468.176	-187.631	-483.688	90.3304	-214.855	-358.309	28.4556	182.872	-542.579	855.559	153.891	-462.205	1062.93	133.22	-531.348	487.906	143.808	-752.739	132.597	188.117	-669.951	36.2393
2011	0	-288.244	-536.292	865.67				-201.543	-502.129	468.099	-187.322	-482.543	89.8141	-214.798	-358.354	28.4585	181.352	-539.066	855.884	151.83	-459.521	1063.37	132.943	-524.604	488.747	143.547	-749.286	136.382	187.554	-668.833	37.2773
2012	0	-289.718	-533.715	865.673				-202.415	-501.097	468.068	-187.297	-482.266	89.7003	-214.796	-358.426	28.4548	179.952	-535.933	856.347	149.714	-457.002	1063.86	134.874	-515.574	489.08	143.158	-745.115	140.549	187.154	-667.81	38.7466
2013	0	-291.128	-531.231	865.656				-203.092	-500.12	467.975	-187.378	-482.312	89.602	-214.726	-358.402	28.4333	178.661	-533.16	856.853	147.872	-454.655	1064.28	135.415	-507.171	490.102	142.716	-740.337	145.124	187.62	-668.327	41.0303
2014	0	-292.597	-528.815	865.561				-203.908	-499.167	467.852	-187.286	-482.032	89.4069	-214.799	-358.46	28.4767	177.489	-530.506	857.31	146.034	-452.386	1064.56	135.552	-498.358	491.407	142.015	-734.886	150.241	187.647	-667.768	43.718
2015	0	-293.983	-526.46	865.397				-204.781	-498.528	467.645	-187.255	-481.737	89.2001	-214.74	-358.47	28.4431	176.347	-528.166	857.787	144.365	-450.324	1064.69	135.683	-489.044	493.083	141.127	-729.031	155.849	186.868	-665.95	46.1204
2016	0	-294.912	-524.718	865.362				-205.688	-497.943	467.395	-187.335	-481.651	89.088	-214.76	-358.457	28.4376	175.465	-525.995	858.301	142.668	-448.375	1064.75	136.143	-478.796	495.012	140.166	-722.517	161.969	186.078	-663.671	49.3672
2017	0	-295.611	-523.582	865.196				-206.618	-497.566	467.244	-187.416	-481.511	88.9222	-214.777	-358.487	28.4134	174.578	-524.133	858.707	141.092	-446.65	1064.77	136.92	-468.37	497.491	139.257	-715.237	168.257	184.998	-660.798	53.1693
2018	0	-296.182	-522.448	864.95				-207.495	-497.304	466.971	-187.553	-481.479	88.7863	-214.81	-358.459	28.4029	173.837	-522.355	859.146	139.656	-445.065	1064.54	137.837	-457.94	500.258	137.81	-707.285	174.296	183.826	-657.571	57.6803
2019	0	-296.797	-521.648	864.728				-208.417	-497.377	466.723	-187.652	-481.333	88.5438	-214.809	-358.405	28.3444	173.197	-520.978	859.557	138.344	-443.64	1064.23	138.755	-447.753	503.225	135.885	-698.6	180.342	182.528	-653.852	63.0645
2020	0	-297.379	-521.033	864.628				-209.305	-497.635	466.596	-187.799	-481.228	88.3819	-214.898	-358.479	28.3681	172.54	-519.685	859.941	136.889	-442.549	1063.69	139.546	-438.213	506.531	133.86	-690.067	186.395	181.245	-649.804	69.1381
2021	0	-298.105	-520.305	864.302				-210.337	-497.781	466.243	-187.899	-481.274	88.2528	-214.937	-358.462	28.3659	171.899	-518.559	860.343	136.039	-441.231	1063.09	140.948	-429.163	509.92	131.676	-682.326	192.08	179.508	-644.718	75.4231
2022	0	-298.633	-519.645	863.95				-211.172	-497.995	465.865	-188.05	-481.465	87.9345	-214.955	-358.453	28.3126	171.341	-517.727	860.755	134.698	-440.63	1062.15	142.19	-420.415	513.256	128.889	-674.153	197.445	176.511	-638.044	80.7495
2023	0	-298.941	-519.094	863.723				-211.786	-498.316	465.611	-188.125	-480.671	87.9472	-214.995	-358.444	28.3164	170.743	-517.035	861.215	134.306	-439.521	1061.52	143.506	-412.245	516.656	126.139	-667.311	202.95	174.113	-630.799	84.3277
2024	0	-299.469	-518.24	863.398				-212.62	-498.335	465.259	-188.311	-481.279	87.7921	-215.073	-358.455	28.2775	170.164	-516.177	861.736	133.709	-438.727	1060.49	144.831	-404.831	519.935	123.29	-660.224	207.217	173.311	-624.932	87.9281
2025	0	-299.872	-517.651	863.111				-213.33	-498.619	464.945	-188.462	-481.492	87.7248	-215.051	-358.594	28.2985	169.589	-515.48	862.288	132.948	-437.706	1059.48	146.679	-397.412	523.075	120.998	-651.274	209.295	170.02	-614.415	90.6698
2026	0	-300.089	-516.871	862.933				-213.852	-498.712	464.741	-188.573	-481.551	87.6087	-215.127	-358.565	28.2377	169.087	-514.964	862.965	132.519	-436.788	1058.33	147.086	-391.722	526.336	118.559	-641.419	210.234	166.787	-602.015	92.3309
2027	0	-300.293	-516.18	862.717				-214.363	-498.895	464.499	-188.658	-481.569	87.5363	-215.101	-358.624	28.2532	168.771	-514.46	863.679	132.138	-435.843	1057.21	148.142	-385.777	529.252	116.471	-630.405	209.732	163.601	-588.892	92.1101
2028	0	-300.596	-515.351	862.594				-214.973	-498.938	464.349	-188.725	-481.544	87.4509	-215.165	-358.547	28.1791	168.511	-514.03	864.469	131.873	-434.806	1056.13	149.142	-380.186	531.924	114.699	-619.137	208.252	158.59	-571.997	89.9622
2029	0	-300.842	-514.485	862.531				-215.524	-498.945	464.259	-188.781	-481.585	87.3958	-215.171	-358.587	28.1913	168.289	-513.627	865.343	131.614	-433.401	1055.2	150.345	-374.573	534.249	113.079	-607.566	206.119	155.49	-556.684	87.7402
2030	0	-300.976	-513.475	862.464				-215.965	-498.808	464.165	-188.881	-481.557	87.3253	-215.183	-358.615	28.1515	168.2	-513.3	866.171	131.487	-432.146	1054.34	150.956	-369.766	536.428	111.674	-595.402	202.897	155.102	-543.992	86.0032
2031	0	-300.998	-512.416	862.479				-216.293	-498.623	464.154	-188.925	-481.588	87.3045	-215.166	-358.686	28.1893	168.063	-513.04	866.975	131.362	-430.723	1053.67	151.818	-364.922	538.255	110.669	-582.559	198.733	153.472	-527.237	83.1895
2032	0	-300.975	-511.315	862.452				-216.576	-498.394	464.1	-188.986	-481.55	87.2641	-215.161	-358.688	28.1904	167.898	-512.662	867.666	131.407	-429.196	1052.91	152.339	-360.681	540.04	110.079	-569.02	193.899	152.386	-508.926	80.0778
2033	0	-300.879	-510.062	862.444				-216.787	-498.014	464.065	-189.047	-481.551	87.2299	-215.162	-358.694	28.1961	167.674	-511.868	868.242	131.104	-427.714	1052.49	152.767	-356.718	541.497	110.211	-555.346	188.716	152.314	-490.56	76.918
2034	0	-300.707	-508.876	862.484				-216.921	-497.701	464.079	-189.109	-481.517	87.2307	-215.194	-358.674	28.1957	167.436	-510.769	868.638	131.027	-426.176	1052.02	153.105	-353.075	542.864	110.55	-540.9	183.045	152.851	-471.627	73.8116
2035	0	-300.5	-507.654	862.529				-217.021	-497.352	464.097	-189.114	-481.525	87.2447	-215.213	-358.603	28.1558	167.137	-509.335	869.047	131.139	-424.579	1051.59	153.461	-350.026	544.158	111.366	-526.014	176.901	154.022	-452.681	70.6574
2036	0	-300.245	-506.24	862.56				-217.072	-496.811	464.101	-189.141	-481.445	87.2225	-215.201	-358.676	28.1972	167.026	-507.876	869.411	131.247	-423.002	1051.22	153.373	-347.266	544.737	112.724	-510.935	170.65	156.317	-433.585	67.6635
2037	0	-299.508	-504.094	862.754				-216.641	-495.539	464.269	-189.165	-481.509	87.2489	-215.229	-358.627	28.1642	167.169	-506.662	869.842	131.452	-421.322	1050.9	153.119	-344.762	545.149	114.529	-495.685	164.356	159.115	-414.773	65.0525
2038	0	-299.353	-502.932	862.721				-216.792	-495.25	464.21	-189.17	-481.521	87.2949	-215.194	-358.695	28.2152	167.23	-505.452	870.196	131.821	-419.649	1050.59	152.677	-342.498	545.284	116.831	-480.253	158.116	162.034	-395.229	62.6956
2039	0	-298.982	-501.395	862.754				-216.727	-494.586	464.215	-189.204	-481.459	87.2928	-215.215	-358.621	28.1668	167.307	-504.089	870.457	132.248	-417.915	1050.28	152.172	-340.425	545.092	119.562	-464.847	152.027	165.605	-376.096	60.4165
2040	0	-298.632	-499.854	862.842				-216.684	-493.918	464.277	-189.177	-481.452	87.3245	-215.194	-358.649	28.2375	167.528	-502.702	870.716	132.804	-416.251	1050.06	151.467	-338.475	544.664	122.658	-449.565	146.286	169.191	-356.943	58.9582
2041	0	-298.008	-497.964	862.968				-216.366	-492.901	464.376	-189.147	-481.428	87.3591	-215.15	-358.662	28.2392	167.796	-501.147	870.889	133.425	-414.503	1049.76	150.258	-336.23	543.995	126.057	-434.522	140.837	173.077	-338.472	57.7426
2042	0	-297.477	-496.018	863.051				-216.142	-491.828	464.432	-189.128	-481.374	87.4041	-215.215	-358.596	28.2082	168.382	-499.482	870.92	134.113	-412.755	1049.43	149.266	-334.368	543.017	129.658	-419.75	135.791	177.121	-320.135	56.5983
2043	0	-296.867	-494.002	863.178				-215.838	-490.685	464.533	-189.102	-481.427	87.4687	-215.17	-358.562	28.2378	168.982	-497.753	870.762	134.935	-410.912	1049.07	148.641	-332.893	541.86	133.398	-405.358	131.178	182.027	-303.603	56.8849
2044	0	-296.19	-492.155	863.304				-215.467	-489.711	464.632	-189.066	-481.372	87.5016	-215.165	-358.542	28.2239	169.751	-495.832	870.488	135.869	-408.992	1048.61	147.493	-331.471	540.626	137.111	-391.581	127.084	185.565	-287.115	56.2526
2045	0	-295.526	-490.236	863.48				-215.109	-488.665	464.781	-189.028	-481.36	87.5551	-215.148	-358.653	28.2924	170.53	-493.905	869.977	136.983	-407.031	1048.1	146.669	-330.138	539.215	140.768	-378.483	123.392	189.322	-271.536	56.0917
2046	0	-294.963	-488.133	863.585				-214.852	-487.435	464.861	-188.947	-481.278	87.5989	-215.161	-358.526	28.2662	171.489	-491.929	869.286	138.208	-404.952	1047.64	145.965	-328.894	537.553	144.422	-366.181	119.972	192.832	-257.152	56.079
2047	0	-294.055	-486.217	863.798				-214.251	-486.392	465.047	-188.885	-481.291	87.6649	-215.112	-358.517	28.285	172.47	-489.878	868.478	139.507	-402.734	1047.13	145.207	-327.742	535.804	147.696	-354.695	117.095	196.306	-244.19	55.6133
2048	0	-293.245	-484.31	863.966				-213.747	-485.358	465.188	-188.775	-481.24	87.7201	-215.109	-358.506	28.2741	173.479	-487.779	867.512	140.988	-400.383	1046.56	144.653	-326.725	534.012	150.609	-344.197	114.331	198.515	-231.07	55.6076
2049	0	-292.327	-482.188	864.249				-213.136	-484.109	465.445	-188.699	-481.22	87.8156	-215.136	-358.41	28.2649	174.507	-485.55	866.4	142.514	-397.748	1046.04	144.054	-326.026	531.99	153.184	-334.995	111.762	199.554	-218.322	55.5447
2050	0	-291.348	-480.1	864.482				-212.463	-482.894	465.65	-188.547	-481.132	87.8996	-215.114	-358.521	28.3394	175.555	-483.224	865.154	144.132	-394.969	1045.47	143.454	-325.45	530.056	155.306	-327.193	109.289	201.412	-211.502	54.4961
2051	0	-290.362	-477.967	864.725				-211.783	-481.634	465.867	-188.404	-481.103	87.9989	-215.104	-358.452	28.33	176.501	-480.71	863.809	145.757	-392.026	1045.06	142.991	-325.17	528.074	156.998	-320.835	106.844	203.072	-204.984	52.6646
2052	0	-289.409	-475.797	864.897				-211.137	-480.338	466.012	-188.256	-481.111	88.1347	-215.089	-358.438	28.3338	177.324	-477.977	862.29	147.498	-388.835	1044.56	143.096	-325.058	525.944	157.973	-316.048	104.744	203.102	-201.068	50.6851
2053	0	-288.297	-473.293	865.228				-210.33	-478.707	466.317	-188.142	-481.068	88.2605	-215.114	-358.508	28.3246	178.278	-475.024	860.758	149.225	-385.427	1044.13	143.318	-325.277	523.836	158.121	-312.626	103.28	203.023	-198.792	49.4106
2054	0	-287.107	-470.823	865.567				-209.447	-477.109	466.629	-187.979	-481.078	88.4156	-215.14	-358.449	28.3224	179.275	-471.857	859.18	151.084	-381.754	1043.71	143.649	-325.788	521.681	157.302	-311.895	101.326	205.86	-196.647	50.2639
2055	0	-285.662	-468.663	866.01				-208.309	-475.822	467.045	-187.885	-481.158	88.6508	-215.076	-358.531	28.3289	180.598	-468.576	857.643	152.957	-377.902	1043.44	143.911	-326.337	519.608	156.922	-312.899	99.6851	205.179	-195.653	47.2617
2056	0	-284.185	-466.132	866.337				-207.138	-474.164	467.345	-187.721	-481.161	88.8638	-215.116	-358.465	28.3221	182.009	-464.841	856.193	154.876	-373.794	1043.2	143.998	-326.406	517.84	157.123	-312.173	99.2184	203.935	-194.929	43.9366
2057	0	-282.588	-463.435	866.8				-205.846	-472.341	467.782	-187.569	-481.149	89.1118	-215.04	-358.44	28.3594	183.718	-461.005	855.043	156.894	-369.728	1043.19	144.642	-325.788	517.379	157.602	-309.85	98.793	203.503	-194.108	43.1487
2058	0	-280.71	-460.688	867.301				-204.275	-470.467	468.256	-187.349	-481.001	89.4177	-215.02	-358.458	28.4221	185.695	-456.874	854.313	158.932	-365.385	1043.11	143.32	-324.483	517.447	157.812	-309.167	98.7818	203.638	-193.36	42.6441
2059	0	-279.02	-457.786	867.716				-202.891	-468.437	468.645	-187.113	-481.027	89.7783	-214.981	-358.351	28.4899	187.789	-452.605	854.323	160.965	-361.06	1043.34	144.123	-322.49	518.256	157.999	-308.766	98.7718	203.65	-193.207	42.5975
2060	0	-277.08	-454.579	868.192				-201.258	-466.103	469.094	-186.824	-481.034	90.1218	-214.905	-358.216	28.5664	189.817	-448.326	855.115	163.06	-356.71	1043.68	146.148	-319.875	519.204	158.443	-307.836	98.7395	203.805	-192.392	42.3213
2061	0	-275.251	-451.742	868.633				-199.735	-464.14	469.508	-186.577	-481.172	90.536	-214.86	-358.223	28.6099	191.749	-444.025	856.404	165.119	-352.353	1044.28	146.986	-316.924	519.883	158.898	-306.992	98.6633	204.046	-191.737	41.8517
2062	0	-273.375	-448.953	869.086				-198.165	-462.224	469.934	-186.34	-481.227	90.8881	-214.817	-358.236	28.5838	193.677	-439.94	858.023	167.095	-348.1	1045	148.197	-313.948	519.62	159.549	-306.127	98.4272	204.214	-191.078	41.4655
2063	0	-271.508	-446.107	869.529				-196.604	-460.251	470.352	-186.135	-481.259	91.3462	-214.83	-358.195	28.6495	195.625	-435.819	859.528	169.306	-344.208	1045.86	149.277	-310.89	519.38	160.069	-305.464	98.1597	204.484	-191.007	40.8033
2064	0	-269.54	-443.167	870.005				-194.943	-458.184	470.8	-185.928	-481.406	91.7703	-214.789	-357.97	28.6696	197.526	-431.698	860.773	171.48	-340.445	1046.7	150.48	-308.099	519.134	160.532	-304.972	97.9745	204.655	-191.027	40.0488
2065	0	-267.43	-440.093	870.488				-193.14	-455.983	471.256	-185.708	-481.523	92.2361	-214.761	-357.97	28.7134	199.817	-427.551	861.864	173.716	-336.96	1047.49	151.786	-305.602	518.888	160.926	-304.409	97.823	204.612	-191.871	39.2397
2066	0	-265.556	-437.603	870.822				-191.571	-454.366	471.564	-185.254	-481.84	92.8381	-214.657	-358.24	28.7309	202.503	-423.633	862.697	176.055	-333.616	1048.23	152.948	-303.695	518.625	161.143	-303.785	97.6331	204.824	-191.529	39.0923
2067	0	-263.469	-434.758	871.225				-189.791	-452.394	471.941	-184.904	-481.911	93.3164	-214.687	-358.158	28.7105	205.288	-419.574	863.316	178.59	-330.44	1048.85	154.273	-301.424	518.319	161.268	-303.326	97.4311	204.641	-190.503	39.1087
2068	0	-261.344	-431.941	871.644				-187.972	-450.45	472.333	-184.895	-481.113	93.4365	-214.651	-358.141	28.7325	208.216	-415.368	863.706	181.183	-327.359	1049.39	155.645	-299.242	518.095	161.325	-303.006	97.2239	204.978	-190.503	39.6501
2069	0	-259.319	-429.205	872.08				-186.253	-448.588	472.742	-185.056	-480.201	93.5297	-214.581	-358.102	28.7356	211.294	-411.359	864.04	183.89	-324.309	1049.87	156.715	-297.005	517.702	161.367	-302.722	97.0481	204.752	-190.284	39.1486
2070	0	-256.975	-426.341	872.536				-184.216	-446.596	473.171	-185.378	-478.911	93.6141	-213.088	-363.531	27.3047	214.282	-407.448	864.235	186.672	-321.195	1050.35	157.809	-294.967	517.473	161.353	-302.329	96.8245	204.724	-190.719	38.6487
2071	0	-255.085	-423.586	872.967				-182.632	-444.714	473.576	-185.157	-478.703	94.1201	-213.171	-363.86	27.3658	217.16	-403.611	864.492	189.402	-317.987	1050.94	159.064	-292.895	517.243	161.497	-302.052	96.7684	204.688	-190.439	38.6011
2072	0	-253.05	-420.821	873.37				-180.904	-442.822	473.952	-184.887	-478.701	94.8045	-213.152	-363.273	27.4816	219.935	-399.911	864.588	192.193	-314.73	1051.55	160.049	-290.692	517.042	161.599	-301.713	96.6393	204.426	-189.529	38.694
2073	0	-251.038	-418.059	873.964				-179.197	-440.933	474.52	-184.599	-478.645	95.3976	-213.145	-362.982	27.5498	222.522	-396.41	864.609	194.994	-311.365	1052.26	161.247	-288.363	516.927	161.644	-301.348	96.5489	204.384	-189.287	38.5985
2074	0	-248.165	-416.027	874.36				-177.761	-439.435	474.974	-184.305	-478.658	96.0287	-213.105	-362.844	27.6513	225.029	-393.096	864.626	197.725	-308.1	1052.9	162.521	-286.111	516.882	161.7	-301.015	96.4406	204.391	-189.211	38.6561
2075	0	-244.857	-413.811	875.124				-176.412	-437.844	475.575	-184.123	-478.727	96.6923	-213.096	-362.559	27.6861	227.346	-389.944	864.493	200.46	-304.789	1053.49	163.632	-283.935	516.686	161.689	-300.777	96.3441	204.449	-189.134	38.8113
2076	0	-242.182	-411.941	875.644				-175.04	-435.951	476.164	-183.992	-478.657	97.4432	-213.017	-362.46	27.7284	229.688	-386.924	864.233	203.068	-301.591	1054.11	164.721	-281.882	516.42	161.684	-300.48	96.2345	204.471	-189.041	38.8868
2077	0	-239.585	-410.528	876.29				-173.56	-434.323	476.729	-183.872	-478.605	98.1682	-212.999	-362.29	27.7997	232.046	-384.016	863.939	205.768	-298.516	1054.65	165.873	-279.95	516.05	161.647	-300.245	96.1149	204.728	-189.383	39.2828
2078	0	-237.209	-409.14	876.973				-172.3	-432.721	477.333	-183.743	-478.434	99.0566	-212.879	-362.243	27.8869	234.328	-381.244	863.654	208.335	-295.521	1055.2	167.204	-278.131	515.797	161.59	-299.953	95.9835	204.352	-188.845	38.9828
2079	0	-234.894	-407.625	877.657				-171.102	-430.991	477.936	-183.685	-478.015	99.7028	-212.884	-362.209	27.863	236.356	-378.528	863.373	210.909	-292.646	1055.67	168.507	-276.385	515.54	161.545	-299.767	95.8919	204.291	-188.706	38.9465
2080	0	-232.392	-406.092	878.437				-169.717	-429.244	478.636	-183.588	-477.546	100.48	-212.833	-362.149	27.9002	238.543	-375.854	863.229	213.542	-289.888	1056.12	167.088	-274.974	515.146	161.474	-299.552	95.7739	204.276	-188.558	39.1549
2081	0	-230.096	-404.715	879.352				-168.538	-427.653	479.471	-183.45	-477.011	101.275	-212.77	-362.109	27.9105	240.657	-373.249	863.206	215.816	-287.233	1056.62	168.397	-273.265	514.92	161.407	-299.321	95.6438	204.217	-188.437	39.2446
2082	0	-228.169	-402.504	880.277				-167.727	-425.227	480.316	-183.353	-476.684	102.288	-212.729	-362.3	27.817	242.704	-370.621	863.271	218.106	-284.567	1057.16	170.618	-271.801	514.286	161.361	-299.157	95.5352	204.177	-188.398	39.3206
2083	0	-225.961	-401.093	881.183				-166.636	-423.601	481.143	-183.29	-476.164	103.189	-212.594	-362.311	27.9282	244.648	-367.965	863.375	220.37	-281.989	1057.66	171.073	-270.386	514.416	161.318	-298.953	95.4398	204.099	-188.356	39.4039
2084	0	-223.55	-399.181	882.159				-165.341	-421.476	482.039	-183.157	-475.768	104.248	-212.752	-362.524	27.5428	246.537	-365.394	863.614	222.325	-279.361	1058.28	169.453	-269.254	514.228	161.255	-298.829	95.3967	204.066	-188.325	39.5058
2085	0	-221.208	-396.838	882.896				-164.116	-418.918	482.696	-183.027	-475.218	105.188	-212.019	-363.395	27.665	248.572	-362.774	863.924	224.577	-276.88	1058.83	170.463	-267.96	514.05	161.23	-298.718	95.324	203.977	-188.34	39.5953
2086	0	-219.397	-395.593	884.121				-163.422	-417.459	483.841	-182.895	-474.768	106.311	-215.356	-358.881	27.6875	250.397	-360.216	864.077	226.639	-274.415	1059.51	171.188	-266.814	513.837	161.171	-298.552	95.2283	203.917	-188.342	39.6637
2087	0	-217.927	-394.383	885.555				-162.456	-415.677	484.989	-182.594	-474.261	107.452	-215.481	-358.552	27.5012	252.319	-357.537	864.312	228.842	-272.014	1060.08	172.126	-265.82	513.834	161.15	-298.478	95.1478	203.883	-188.325	39.7347
2088	0	-216.411	-392.833	886.865				-161.444	-413.556	486.013	-182.152	-473.535	108.46	-215.393	-358.931	27.4605	254.164	-354.908	864.534	230.562	-269.317	1060.72	172.845	-264.951	513.737	161.164	-298.358	95.0876	203.851	-188.314	39.7532
2089	0	-214.965	-391.409	888.076				-160.502	-411.559	486.938	-181.606	-472.874	109.543	-215.364	-359.199	27.4478	255.98	-352.342	864.61	232.539	-266.949	1061.39	173.571	-264.246	513.655	161.147	-298.291	95.0154	203.857	-188.284	39.8264
2090	0	-213.412	-390.085	889.558				-159.453	-409.663	488.135	-180.949	-472.354	110.81	-215.264	-359.471	27.4494	257.694	-349.697	864.66	234.379	-264.432	1061.98	174.23	-263.493	513.571	161.186	-298.251	94.964	203.835	-188.351	39.8477
2091	0	-211.8	-389.186	890.966				-158.345	-408.192	489.258	-180.121	-471.574	111.813	-215.195	-359.711	27.4653	259.43	-347.272	864.835	236.149	-261.962	1062.64	175.023	-263.077	513.585	161.184	-298.132	94.8783	203.754	-188.37	39.9453
2092	0	-210.34	-387.706	892.472				-157.389	-406.14	490.478	-179.158	-470.609	112.918	-215.156	-359.864	27.4145	260.828	-344.893	864.966	237.878	-259.473	1063.22	175.715	-262.651	513.53	161.201	-298.06	94.785	203.736	-188.445	39.9936
2093	0	-208.7	-386.123	893.958				-156.253	-403.986	491.678	-178.043	-469.707	114.042	-215.107	-360.121	27.415	262.442	-342.534	865.068	239.354	-256.966	1063.93	176.47	-262.384	513.569	161.229	-298.038	94.7252	203.73	-188.608	40.1493
2094	0	-207.16	-384.471	895.45				-155.217	-401.762	492.884	-176.845	-468.693	115.146	-215.032	-360.372	27.3546	263.861	-340.186	865.289	241.126	-254.529	1064.57	177.224	-262.171	513.599	161.261	-297.983	94.6542	203.73	-188.625	40.1772
2095	0	-205.217	-383.369	897.058				-153.778	-400.088	494.206	-175.589	-467.659	116.29	-214.938	-360.666	27.3461	265.138	-337.953	865.613	242.413	-252.076	1065.35	178.023	-262.1	513.67	161.267	-297.971	94.5879	203.677	-188.717	40.2183
2096	0	-205.167	-380.646	897.942				-154.232	-396.793	494.805	-174.239	-466.732	117.401	-214.881	-360.844	27.3273	266.476	-335.867	865.932	243.788	-249.689	1066.03	178.858	-262.026	513.691	161.31	-297.943	94.5125	203.653	-188.737	40.2616
2097	0	-204.365	-378.934	898.847				-153.934	-394.509	495.424	-172.812	-465.295	118.409	-214.816	-360.979	27.3468	267.811	-333.777	866.475	245.232	-247.264	1066.74	179.505	-262.12	513.679	161.316	-297.924	94.4212	203.628	-188.811	40.3019
2098	0	-202.089	-380.472	900.082				-153.068	-392.341	496.499	-171.345	-463.934	119.456	-214.632	-361.001	27.3255	269.017	-331.766	866.882	246.569	-244.874	1067.39	180.413	-262.141	513.743	161.331	-297.918	94.3798	203.599	-188.848	40.3263
2099	0	-199.862	-381.083	901.532				-151.852	-390.18	497.652	-169.96	-462.274	120.386	-214.567	-361.077	27.377	270.246	-329.828	867.405	247.964	-242.697	1068.02	181.21	-262.249	513.765	161.335	-297.891	94.28	203.549	-188.839	40.2707
2100	0	-198.087	-380.682	902.826				-150.601	-388.493	498.958	-168.656	-460.938	121.393	-214.32	-361.042	27.4218	271.355	-327.852	867.901	249.324	-240.532	1068.76	182.136	-262.375	513.858	161.419	-297.94	94.2168	203.582	-188.895	40.2966
2101	0	-196.862	-379.362	904.005				-150.068	-385.324	500.281	-167.315	-459.532	122.333	-214.712	-361.894	27.823	272.492	-325.902	868.355	250.752	-238.338	1069.22	182.949	-262.396	513.88	161.61	-298.079	94.0927	203.57	-188.983	40.3257
2102	0	-195.897	-377.465	905.012				-150.539	-381.146	500.965	-165.901	-457.724	123.201	-214.525	-361.809	27.953	273.738	-323.927	868.789	252.255	-236.189	1069.78	183.958	-262.343	513.908	161.602	-298.016	94.0278	203.629	-189.218	40.3275
2103	0	-194.916	-375.689	905.774				-150.502	-378.303	501.431	-164.635	-456.021	124.002	-214.056	-360.848	27.7768	274.954	-321.863	869.141	253.41	-234.181	1070.33	185.109	-262.326	513.995	161.752	-298.034	93.9559	203.753	-189.459	40.3881
2104	0	-193.827	-374.131	906.759				-149.903	-375.997	502.229	-163.657	-454.327	124.893	-213.581	-359.203	27.3981	276.245	-319.897	869.654	254.715	-232.074	1070.76	185.94	-262.267	513.925	161.867	-298.073	93.886	203.771	-189.749	40.4886
2105	0	-192.572	-372.948	907.708				-149.545	-373.541	503.097	-162.676	-452.451	125.78	-213.457	-357.854	27.5256	277.518	-317.794	869.917	255.966	-229.981	1071.23	187.072	-262.177	513.94	161.95	-298.087	93.7945	203.848	-189.818	40.4123
2106	0	-191.246	-372.026	908.443				-149.176	-370.722	503.876	-162.018	-450.249	126.586	-213.712	-356.603	27.846	278.725	-315.731	870.407	257.4	-227.759	1071.75	188.236	-261.752	513.931	162.052	-298.085	93.7135	203.89	-189.744	40.3254
2107	0	-189.265	-372.328	909.787				-148.807	-367.891	504.599	-161.486	-447.685	127.259	-214.184	-354.979	28.1111	279.934	-313.672	870.738	258.782	-225.787	1072.05	189.019	-261.308	513.771	162.188	-298.091	93.6192	203.931	-189.886	40.3539
2108	0	-188.175	-370.832	910.56				-148.469	-364.939	505.241	-161.266	-444.788	127.921	-214.825	-352.643	28.3741	281.19	-311.515	871.009	260.353	-223.569	1072.38	190.238	-261.483	513.707	162.309	-298.156	93.5865	204.08	-190.077	40.3706
2109	0	-187.151	-368.997	911.129				-148.227	-362.044	505.826	-161.192	-441.47	128.491	-215.714	-350.078	28.8416	282.368	-309.421	871.35	261.729	-221.443	1072.59	191.676	-261.895	513.748	162.429	-298.165	93.5096	204.155	-190.106	40.2859
2110	0	-186.025	-367.41	911.541				-148.033	-359.297	506.419	-161.527	-437.915	129.03	-216.853	-346.916	29.2534	283.637	-307.339	871.548	262.877	-219.265	1073	192.529	-261.759	513.738	162.504	-298.133	93.4244	204.178	-190.206	40.3106
2111	0	-184.934	-366.045	912.099				-147.518	-357.232	507.054	-162.065	-433.456	129.376	-218.099	-343.015	29.6205	284.89	-305.16	871.7	263.955	-217.161	1073.31	193.416	-261.211	513.73	162.604	-298.208	93.4152	204.245	-190.24	40.2838
2112	0	-183.836	-364.632	912.575				-148.42	-352.409	507.834	-162.941	-428.873	129.632	-219.293	-338.078	29.7878	286.136	-302.891	871.917	265.36	-215.086	1073.79	194.373	-260.413	513.657	162.644	-298.185	93.3552	204.299	-190.26	40.2641
2113	0	-182.614	-363.157	912.865				-148.482	-349.098	508.273	-164.194	-423.29	129.865	-219.862	-332.333	29.7808	287.237	-300.678	871.984	265.985	-213.111	1073.98	196.42	-259.591	513.291	162.727	-298.159	93.326	204.342	-190.247	40.2375
2114	0	-181.534	-361.947	913.508				-148.401	-346.353	508.865	-165.867	-417.666	130.002	-220.403	-325.682	29.8015	288.124	-298.397	871.983	266.443	-211.178	1074.28	197.761	-258.648	513.418	162.759	-298.153	93.2663	204.389	-190.201	40.1299
2115	0	-180.459	-360.623	913.771				-148.636	-343.07	509.479	-167.311	-411.127	129.937	-221.061	-318.51	29.8767	289.189	-296.41	871.988	267.521	-209.197	1074.7	198.381	-257.672	513.243	162.806	-298.089	93.198	204.405	-190.306	40.1795
2116	0	-179.359	-359.203	914.088				-148.843	-339.483	510.114	-169.391	-404.46	130.021	-221.75	-310.549	29.6575	290.269	-294.161	872.029	267.759	-207.24	1075	198.857	-256.619	513.049	162.81	-298.042	93.1858	204.405	-190.17	40.1189
2117	0	-178.339	-357.806	914.518				-149.27	-335.06	510.675	-171.444	-397.522	130.098	-222.408	-302.591	29.6046	291.106	-291.835	871.921	268.618	-205.177	1075.37	198.958	-255.412	512.808	162.794	-297.962	93.1987	204.413	-190.192	40.0869
2118	0	-177.357	-356.598	914.844				-149.352	-331.265	511.382	-173.556	-390.108	130.2	-223.158	-294.308	29.5076	291.976	-289.759	871.88	269.034	-203.283	1075.5	199.739	-254.019	512.609	162.821	-297.908	93.1643	204.388	-190.094	40.1065
2119	0	-176.341	-355.057	915.11				-150.054	-325.176	512.346	-175.905	-382.275	130.127	-223.663	-285.768	29.3972	292.855	-287.598	871.732	269.426	-201.43	1075.73	200.23	-252.64	512.42	162.807	-297.876	93.1647	204.404	-190.175	40.0927
2120	0	-175.244	-353.097	915.08				-150.713	-320.48	512.965	-178.82	-374.863	130.169	-223.93	-278.17	29.5071	293.576	-285.487	871.569	270.392	-199.457	1076	200.621	-251.106	512.141	162.797	-297.78	93.1454	204.362	-190.032	40.1015
2121	0	-174.423	-351.87	915.584				-151.333	-315.823	513.594	-181.499	-366.933	130.362	-225.12	-267.933	29.124	294.297	-283.51	871.338	269.905	-197.796	1076.12	200.715	-249.594	511.846	162.746	-297.697	93.1754	204.319	-189.941	40.1101
2122	0	-173.611	-350.547	915.81				-152.225	-310.849	514.216	-183.85	-358.115	130.451	-226.858	-258.091	28.8988	295.156	-281.564	871.136	271.3	-195.702	1076.32	200.802	-247.965	511.584	162.682	-297.589	93.1672	204.261	-189.81	40.1287
2123	0	-172.775	-348.867	916.01				-152.954	-305.931	514.872	-186.409	-349.174	130.295	-227.897	-247.949	28.8592	295.915	-279.461	870.839	270.924	-194.028	1076.5	200.787	-246.4	511.283	162.635	-297.517	93.1962	204.232	-189.738	40.139
2124	0	-172.038	-347.22	916.178				-153.746	-300.683	515.586	-188.861	-340.226	130.437	-229.145	-237.649	28.9467	296.505	-277.245	870.62	271.962	-192.194	1076.66	201.028	-244.643	510.877	162.558	-297.445	93.2265	204.177	-189.608	40.1348
2125	0	-171.247	-345.404	916.258				-154.258	-296.016	516.301	-191.102	-330.508	130.393	-230.485	-227.404	29.3797	297.099	-274.689	870.28	272.615	-190.423	1076.82	201.319	-242.849	510.572	162.498	-297.299	93.2166	204.144	-189.613	40.2226
2126	0	-170.582	-343.653	916.449				-154.719	-291.703	517.128	-193.188	-321.094	130.679	-232.009	-217.008	30.3361	297.475	-272.339	869.969	273.249	-188.622	1077.05	201.481	-241.061	510.381	162.444	-297.237	93.2303	204.046	-189.432	40.2397
2127	0	-169.99	-341.782	916.6				-155.714	-286.161	517.816	-195.221	-311.401	130.901	-233.69	-206.278	31.7501	297.912	-269.739	869.598	273.788	-186.81	1077.16	201.626	-239.133	510.159	162.366	-297.059	93.2214	204.049	-189.164	40.1362
2128	0	-169.485	-340.317	916.863				-156.556	-280.231	518.736	-196.87	-301.704	131.33	-235.822	-195.501	33.6689	298.22	-267.071	869.308	274.288	-185.006	1077.4	201.171	-237.215	509.712	162.301	-296.973	93.2258	204.008	-189.044	40.1202
2129	0	-168.865	-338.554	917.05				-157.373	-274.153	519.543	-198.405	-292.218	132.194	-237.91	-184.912	35.9961	298.532	-264.469	869.014	274.584	-183.197	1077.5	201.173	-235.282	509.359	162.204	-296.857	93.2536	203.973	-188.911	40.0902
2130	0	-168.223	-336.814	917.287				-158.3	-267.547	520.577	-200.004	-282.842	133.156	-240.187	-174.14	38.4797	298.833	-261.817	868.707	275.188	-181.434	1077.69	201.444	-233.254	509.058	162.162	-296.71	93.2447	203.929	-188.846	40.0586
2131	0	-167.582	-335.431	917.524				-159.094	-260.978	521.618	-201.562	-272.899	133.797	-242.464	-163.705	40.8089	299.123	-259.353	868.404	275.597	-179.607	1077.89	201.045	-231.352	508.651	162.06	-296.563	93.3057	203.904	-188.624	40.0323
2132	0	-167.312	-333.63	917.59				-160.01	-254.393	522.567	-203.153	-263.207	134.781	-244.555	-153.615	43.117	299.388	-256.92	868.074	275.86	-177.9	1078.08	200.876	-229.43	508.337	161.991	-296.488	93.3537	203.963	-188.772	39.9555
2133	0	-166.612	-332.374	917.553				-160.735	-248.462	523.444	-204.751	-253.345	135.695	-246.748	-143.296	45.6292	299.63	-254.632	867.754	276.039	-176.236	1078.21	201.118	-227.453	507.988	161.895	-296.311	93.3835	203.88	-188.382	39.9404
2134	0	-166.012	-331.165	917.763				-161.525	-242.549	524.392	-206.125	-243.85	136.799	-248.864	-132.559	48.3092	299.84	-252.507	867.407	276.409	-174.484	1078.3	200.902	-225.565	507.507	161.825	-296.036	93.3792	203.838	-188.37	40.0891
2135	0	-165.759	-329.331	917.95				-162.158	-236.868	525.187	-207.501	-233.944	137.889	-251.5	-121.353	50.8433	300.096	-250.443	867.182	276.887	-172.76	1078.48	200.925	-223.641	507.133	161.758	-295.968	93.4102	203.808	-188.3	40.0702
2136	0	-165.506	-327.061	918.033				-162.939	-230.594	526.044	-208.63	-224.522	139.358	-253.939	-110.643	53.6905	300.296	-248.395	866.86	277.184	-171.089	1078.69	201.045	-221.813	506.856	161.705	-295.836	93.4405	203.834	-188.158	40.0302
2137	0	-165.645	-324.177	918.103				-163.785	-224.018	527.119	-211.293	-212.666	140.368	-256.157	-99.6361	56.3371	300.513	-246.397	866.587	277.265	-169.544	1078.74	200.817	-219.965	506.45	161.654	-295.675	93.4461	203.756	-188.043	39.9741
2138	0	-165.812	-320.917	918.089				-164.382	-218.515	527.784	-213.168	-202.12	141.431	-258.288	-88.471	59.0013	300.529	-244.36	866.24	277.701	-167.975	1078.84	200.545	-218.025	505.918	161.545	-295.53	93.4768	203.732	-187.902	39.9691
2139	0	-166.138	-317.414	918.061				-164.981	-212.542	528.684	-215.687	-190.848	142.077	-260.097	-77.3473	61.5703	300.5	-242.202	865.9	278.065	-166.488	1078.86	200.69	-216.187	505.606	161.473	-295.438	93.5318	203.785	-187.575	39.7562
2140	0	-166.481	-314.021	918.039				-166.027	-205.638	529.838	-216.476	-181.882	144.051	-261.876	-66.4949	64.03	300.445	-240.192	865.595	278.455	-165.01	1078.82	200.609	-214.24	505.193	161.352	-295.323	93.5696	203.694	-187.392	39.7031
2141	0	-166.651	-310.692	917.935				-166.82	-199.159	530.813	-218.07	-171.826	145.327	-264.35	-53.7221	66.2501	300.514	-238.216	865.234	278.804	-163.62	1078.82	200.11	-212.399	504.709	161.244	-295.217	93.643	203.662	-187.305	39.6944
2142	0	-166.657	-307.854	917.803				-167.453	-192.319	531.966	-219.899	-161.62	146.602	-265.793	-43.0334	68.7308	300.486	-236.387	864.909	279.384	-162.257	1078.73	200.012	-210.518	504.274	161.157	-295.153	93.6885	203.735	-187.094	39.583
2143	0	-167.352	-303.296	918.733				-168.577	-185.85	532.769	-222.144	-151.085	147.546	-267.069	-32.277	71.1376	300.425	-234.514	864.552	279.768	-160.949	1078.62	200.214	-208.516	503.884	161.062	-295.015	93.7005	203.693	-187.007	39.5386
2144	0	-168.7	-298.547	918.249				-169.384	-179.463	533.603	-224.151	-140.868	148.664	-268.146	-21.6547	73.3903	300.347	-232.746	864.204	280.049	-159.696	1078.45	200.079	-206.511	503.492	160.946	-294.928	93.757	203.694	-186.922	39.5415
2145	0	-169.547	-293.923	917.792				-170.028	-173.423	534.412	-224.998	-132.384	150.49	-269.022	-11.3433	75.544	300.282	-230.945	863.83	281.693	-158.113	1078.29	199.307	-204.455	502.934	160.858	-294.752	93.7837	203.674	-186.821	39.5425
2146	0	-169.761	-290.375	917.621				-170.904	-166.926	535.261	-226.677	-122.643	151.488	-269.759	-1.11171	77.6368	300.087	-229.235	863.523	282.397	-156.429	1078.22	199.418	-202.338	502.424	160.743	-294.635	93.8142	203.665	-186.767	39.5074
2147	0	-170.07	-287.431	917.502				-171.751	-160.546	536.097	-227.867	-113.919	152.779	-270.24	9.00634	79.6487	300.02	-227.345	863.031	282.96	-154.586	1078.22	199.284	-200.397	501.912	160.629	-294.448	93.8522	203.622	-186.636	39.4613
2148	0	-170.09	-284.788	917.343				-172.331	-154.667	536.742	-229.875	-103.771	153.251	-270.292	19.9422	81.5369	299.861	-225.566	862.656	283.031	-152.948	1078.2	199.151	-198.246	501.431	160.572	-294.3	93.8961	203.63	-186.588	39.4596
2149	0	-170.455	-281.563	917.25				-172.996	-148.697	537.413	-231.252	-94.812	154.225	-270.874	29.418	83.1745	299.77	-223.64	862.216	283.402	-152.967	1078.24	198.829	-196.201	500.769	160.462	-294.214	93.9398	203.625	-186.476	39.4123
2150	0	-171.153	-277.481	916.834				-173.459	-142.997	537.909	-231.631	-87.903	155.896	-271.405	38.4685	84.7245	299.596	-221.692	861.85	284.181	-153.686	1077.31	198.168	-194.091	500.201	160.38	-294.095	94.0012	203.633	-186.459	39.3682
2151	0	-171.731	-272.764	916.599				-174.014	-137.21	538.368	-232.896	-79.2142	156.467	-271.973	47.127	86.2328	299.332	-219.791	861.413	284.489	-153.218	1077.27	198.698	-192.013	499.754	160.275	-293.952	94.0709	203.669	-186.545	39.2921
2152	0	-172.979	-267.915	916.099				-174.504	-131.287	538.668	-234.132	-70.7812	157.119	-272.451	55.4909	87.5735	299.095	-217.72	860.977	284.67	-151.613	1077.15	198.513	-189.877	499.162	160.221	-293.851	94.1472	204.751	-189.356	38.8137
2153	0	-173.438	-263.129	915.787				-174.935	-125.582	539.076	-234.721	-63.5853	157.978	-272.883	63.5812	88.685	298.823	-215.697	860.482	284.438	-149.751	1076.98	198.437	-187.725	498.587	160.163	-293.776	94.0939	204.912	-189.621	38.8512
2154	0	-163.022	-276.476	915.355				-175.317	-120.194	539.229	-235.021	-57.0563	158.769	-273.341	71.2452	89.6423	298.552	-213.696	860.037	284.221	-148.218	1076.79	198.789	-185.435	498.014	160.098	-293.625	94.1535	205.545	-190.535	38.793
2155	0	-158.413	-285.574	915.433				-175.665	-115.182	539.175	-234.677	-52.3743	159.905	-273.65	78.6902	90.4535	298.224	-211.663	859.596	284.534	-146.94	1076.8	198.381	-183.304	497.318	160.06	-293.515	94.1713	205.719	-190.717	38.7334
2156	0	-156.403	-287.53	916.333				-175.933	-110.162	538.831	-235.609	-45.5727	160.005	-273.79	86.0115	90.9311	297.855	-209.753	859.168	284.036	-144.947	1076.52	198.742	-181.119	496.857	160.016	-293.324	94.3747	205.697	-190.588	38.6929
2157	0	-157.545	-282.121	915.674				-176.311	-105.212	538.838	-235.672	-39.7767	160.524	-273.843	92.8766	91.2363	297.604	-207.811	858.764	283.584	-143.603	1076.11	198.506	-178.967	496.195	159.965	-293.239	94.4418	205.755	-190.63	38.6838
2158	0	-161.206	-270.613	914.197				-176.457	-100.401	538.518	-235.765	-32.9757	160.416	-273.769	99.4873	91.4676	297.269	-205.941	858.353	283.461	-142.397	1075.82	198.041	-176.789	495.515	159.914	-293.079	94.5134	205.83	-190.679	38.6523
2159	0	-165.257	-257.043	912.588				-176.666	-95.7188	537.949	-235.988	-27.365	160.45	-273.413	105.86	91.5238	296.945	-204.011	857.983	283.457	-141.207	1075.72	197.781	-174.646	494.826	159.754	-292.848	94.617	204.938	-189.598	38.2203
2160	0	-169.428	-245.099	911.35				-176.689	-91.7139	537.579	-235.895	-21.1126	160.191	-273.092	112.37	91.23	296.577	-202.133	857.675	283.2	-139.72	1075.51	197.908	-172.624	494.307	159.687	-292.693	94.6477	205.844	-190.509	38.56
2161	0	-171.377	-237.396	909.755				-176.764	-87.6402	536.637	-235.761	-16.1114	159.864	-272.505	118.107	90.9076	296.228	-200.222	857.361	282.711	-137.806	1075.22	197.856	-170.622	493.779	159.625	-292.586	94.7443	205.964	-190.588	38.5723
2162	0	-172.119	-232.997	909.243				-176.661	-83.7321	535.782	-235.799	-10.2341	159.228	-271.828	123.805	90.1186	295.819	-198.284	857.033	282.63	-136.571	1075.09	197.65	-168.545	493.126	159.531	-292.38	94.8167	205.956	-190.515	38.5013
2163	0	-172.135	-230.415	908.662				-176.534	-79.2588	534.865	-235.32	-5.38497	158.898	-270.979	129.181	89.1782	295.362	-196.296	856.729	282.085	-134.649	1074.78	198	-166.493	492.69	159.467	-292.224	94.8985	204.912	-189.524	37.8061
2164	0	-172.165	-228.308	907.712				-176.323	-75.5034	533.956	-234.799	-0.676432	158.237	-270.112	133.991	88.1762	294.92	-194.226	856.481	281.89	-133.145	1074.68	198.091	-164.476	492.185	159.399	-292.069	94.9723	204.903	-189.461	37.755
2165	0	-171.802	-226.161	906.533				-176.16	-72.0815	532.581	-234.387	5.1271	156.809	-269.181	138.778	86.8414	294.493	-192.144	856.251	281.489	-131.57	1074.5	197.77	-162.5	491.593	159.34	-291.965	95.0298	204.942	-189.417	37.6961
2166	0	-173.121	-222.021	905.783				-175.747	-68.75	531.358	-234.027	10.0631	155.807	-268.06	143.038	85.1393	293.97	-190.074	856.057	281.033	-130.102	1074.3	197.564	-160.541	490.989	159.323	-291.894	95.0753	204.814	-189.182	37.588
2167	0	-174.928	-215.547	904.693				-175.223	-65.9283	529.785	-233.776	14.7286	154.56	-266.774	146.973	83.3645	293.525	-188.049	855.855	280.231	-127.711	1074	197.861	-158.821	490.621	159.303	-291.772	95.1553	205.016	-189.318	37.6241
2168	0	-177.447	-207.954	903.292				-174.679	-62.3316	528.338	-231.826	17.853	153.347	-265.418	150.71	81.3916	293.06	-185.962	855.713	279.577	-125.702	1073.82	197.469	-157.078	489.978	159.258	-291.647	95.2585	204.867	-189.042	37.4942
2169	0	-180.308	-198.635	902.429				-174.181	-59.1008	526.841	-230.611	21.831	151.82	-263.892	153.869	79.18	292.499	-183.966	855.483	278.87	-123.709	1073.66	197.431	-155.346	489.48	159.228	-291.526	95.3772	204.867	-188.974	37.4431
2170	0	-181.143	-193.628	899.809				-173.552	-56.4489	525.111	-229.191	25.5369	150.302	-262.228	156.983	76.9219	291.99	-181.829	855.351	278.157	-121.82	1073.54	197.551	-153.519	488.931	159.17	-291.374	95.5176	204.87	-188.919	37.3663
2171	0	-181.955	-190.349	898.739				-172.757	-53.7199	523.281	-227.41	28.0444	148.673	-260.286	159.878	74.4297	291.41	-179.767	855.188	277.358	-119.469	1073.31	197.596	-151.598	488.307	159.137	-291.201	95.7262	204.809	-188.683	37.3913
2172	0	-182.508	-187.613	897.733				-172.042	-50.9223	521.325	-225.83	30.2449	146.586	-258.179	162.428	71.7082	290.817	-177.607	855.016	276.279	-116.78	1073.09	197.227	-149.606	487.74	159.093	-291.1	95.8878	205.244	-188.967	37.4387
2173	0	-182.976	-184.485	896.328				-171.264	-48.3985	519.257	-222.396	35.1405	144.327	-255.83	164.539	68.864	290.188	-175.6	854.983	275.454	-114.732	1073.07	196.683	-147.29	487.201	159.041	-290.938	96.0414	205.27	-188.965	37.3887
2174	0	-183.996	-180.409	895.041				-170.388	-46.2857	517.241	-220.893	38.6297	142.247	-253.276	166.582	65.9	289.35	-173.357	854.763	274.367	-112.272	1072.84	196.303	-144.873	486.724	159.008	-290.802	96.199	205.31	-188.851	37.3831
2175	0	-185.392	-175.307	893.643				-169.37	-44.5114	515.125	-219.035	42.5002	140.512	-250.494	168.269	62.8033	288.465	-170.708	854.598	273.248	-109.602	1072.59	196.05	-142.551	486.422	158.897	-290.669	96.3729	205.25	-188.757	37.2533
2176	0	-186.39	-170.259	892.023				-168.239	-42.5356	512.91	-216.988	43.7363	137.718	-247.631	169.795	59.5379	287.329	-167.691	854.307	272.124	-107.053	1072.38	195.44	-140.383	485.984	158.85	-290.544	96.5294	205.322	-188.723	37.3092
2177	0	-187.499	-165.918	890.534				-167.362	-40.2945	510.517	-214.819	44.0579	134.867	-244.65	171.027	56.0431	286.17	-164.561	854.154	270.838	-104.281	1072.03	194.904	-138.317	485.631	158.691	-290.342	96.6535	205.317	-188.694	37.1965
2178	0	-188.273	-162.236	888.979				-166.15	-38.7118	508.057	-212.179	44.0953	132.617	-241.283	171.811	52.3857	285.076	-161.534	853.918	269.39	-101.176	1071.61	194.578	-136.27	485.183	158.633	-290.122	96.8857	205.379	-188.669	37.2312
2179	0	-189.258	-158.233	887.389				-165.149	-36.8082	505.563	-210.015	45.1096	129.921	-237.871	172.182	48.7622	284.037	-158.857	853.575	268.303	-98.5007	1071.22	194.179	-134.359	484.688	158.58	-289.99	97.0413	205.384	-188.703	37.1111
2180	0	-189.933	-154.322	885.629				-163.838	-34.9968	502.899	-207.103	45.1155	127.104	-234.287	172.231	44.7503	282.802	-156.544	853.421	266.88	-96.1523	1070.86	193.974	-132.269	484.271	158.534	-289.879	97.2425	205.398	-188.615	37.0264
2181	0	-190.666	-150.725	883.943				-162.585	-33.4994	500.309	-204.295	45.1568	124.208	-230.574	171.875	40.5241	281.566	-154.179	853.128	265.487	-93.6578	1070.43	193.348	-130.153	483.719	158.441	-289.754	97.4789	205.692	-188.883	36.9927
2182	0	-191.734	-146.69	882.433				-161.667	-31.5634	497.894	-201.736	45.0488	121.256	-226.581	170.918	36.2419	280.264	-151.733	852.802	263.878	-90.1777	1069.82	193.074	-127.982	483.121	158.433	-289.678	97.7317	205.796	-188.908	36.8848
2183	0	-192.976	-142.08	880.964				-160.922	-29.0528	495.522	-199.003	44.1664	117.953	-222.685	169.515	31.664	278.838	-149.222	852.432	262.071	-86.6468	1069.33	193.333	-126.257	482.109	158.419	-289.604	97.9917	206.011	-188.887	36.7236
2184	0	-194.049	-137.563	879.451				-160.01	-26.6349	493.104	-195.971	42.864	114.625	-218.84	167.809	28.4656	277.36	-146.704	852.042	260.158	-83.7514	1068.52	193.27	-124.01	481.586	158.394	-289.514	98.2835	206.125	-188.979	36.6909
2185	0	-195.268	-133.245	877.8				-159.242	-24.4165	490.549	-192.339	41.2031	111.904	-216.111	166.568	29.3966	275.718	-143.982	851.548	258.859	-82.0344	1067.81	192.64	-121.598	480.99	158.421	-289.391	98.6203	206.208	-188.979	36.574
2186	0	-197.509	-127.945	876.171				-158.355	-22.7653	487.924	-188.563	39.5915	110.047	-213.406	165.993	30.1548	274.074	-141.376	851.126	257.163	-80.2028	1067.17	192.128	-118.792	480.455	158.43	-289.296	99.0064	206.353	-188.949	36.4085
2187	0	-199.387	-122.817	874.495				-157.104	-21.2858	485.252	-186.211	39.0256	107.347	-211.37	165.968	31.111	272.28	-138.72	850.565	255.56	-77.8062	1066.29	191.603	-115.834	479.777	158.458	-289.177	99.4563	206.51	-188.986	36.3454
2188	0	-200.884	-117.805	872.761				-155.472	-19.9224	482.522	-183.41	39.4253	105.178	-209.504	166.021	32.2349	270.435	-135.921	849.921	253.577	-74.408	1065.24	190.843	-112.856	478.998	158.46	-289.011	99.8816	206.648	-188.991	36.2619
2189	0	-202.668	-112.444	870.98				-154.128	-18.21	479.746	-181.298	38.9776	103.334	-208.458	166.199	33.04	268.462	-133.178	849.137	251.499	-70.7115	1064.25	190.213	-109.724	478.218	158.436	-288.787	100.306	206.748	-189.024	36.2008
2190	0	-206.572	-103.328	869.664				-153.44	-16.5495	477.298	-179.571	38.9001	101.254	-208.485	166.321	33.2959	266.451	-130.361	848.274	249.295	-67.0804	1063.12	189.296	-106.473	477.313	158.458	-288.564	100.768	206.82	-188.927	36.1692
2191	0	-208.122	-99.351	867.832				-153.22	-14.2298	475.499	-176.642	37.8835	99.8677	-208.442	166.387	33.3492	264.334	-127.55	847.299	247.22	-63.9405	1061.9	188.379	-103.018	476.444	158.525	-288.325	101.343	206.96	-188.876	36.1559
2192	0	-209.699	-95.6037	865.947				-153.028	-12.1399	473.649	-173.592	36.844	98.2802	-208.26	166.314	33.3579	262.191	-124.778	846.2	244.942	-60.7647	1060.65	187.485	-99.4655	475.493	158.615	-287.815	101.947	207.115	-188.844	36.2321
2193	0	-211.407	-90.8148	864.741				-152.966	-9.00829	472.476	-173.56	39.7232	98.3542	-208.053	166.193	33.3361	259.858	-121.944	845.055	242.791	-57.4282	1059.21	186.445	-95.8974	474.628	158.835	-287.234	102.629	207.338	-188.691	36.3016
2194	0	-213.17	-86.6791	863.674				-153.202	-5.0316	471.839	-173.678	42.4169	97.9989	-207.743	166.015	33.3255	257.609	-119.102	844.002	240.58	-54.7668	1057.69	185.39	-92.2554	473.703	159.109	-286.654	103.408	207.469	-188.563	36.3966
2195	0	-215.056	-82.5232	863.452				-153.561	-1.03483	472.048	-172.686	42.6279	97.8546	-207.579	165.976	33.2736	255.189	-116.308	842.835	238.221	-51.671	1056.33	184.083	-88.7474	472.994	159.211	-286.026	104.351	207.337	-188.11	36.2062
2196	0	-216.532	-78.8792	863.947				-154.844	4.0382	472.826	-172.473	42.8798	97.9331	-207.652	165.991	33.3107	252.804	-113.446	841.751	235.969	-48.903	1055.1	182.634	-85.3845	472.364	159.282	-285.34	105.506	207.049	-188.446	35.5271
2197	0	-218.546	-75.323	864.775				-156.664	9.02334	473.937	-172.622	43.1535	97.9966	-207.747	166.003	33.2206	250.273	-110.54	840.816	233.549	-46.1488	1054.17	181.275	-81.9698	472.001	159.235	-284.523	106.657	207.05	-188.254	35.573
2198	0	-220.736	-71.0435	866.408				-158.936	13.9452	475.317	-173.04	43.2313	98.1304	-207.976	166.049	33.1552	247.797	-107.843	839.952	231.229	-43.6096	1053.67	179.815	-78.8353	471.864	159.224	-283.703	107.925	207.155	-188.11	35.7394
2199	0	-223.026	-67.5762	868.036				-161.428	18.8096	476.776	-173.389	43.4558	98.2542	-208.141	166.039	33.0351	245.43	-105.192	839.228	228.833	-40.5832	1053.43	178.274	-75.9832	472.035	159.24	-282.825	109.298	207.253	-187.899	35.9063
2200	0	-225.724	-63.4626	869.34				-164.328	24.3203	477.912	-173.89	43.7428	98.4259	-208.072	165.797	32.9455	242.923	-102.614	838.779	226.529	-37.8844	1053.44	177.035	-73.237	472.39	159.375	-281.935	110.635	207.325	-187.676	35.9915
2201	0	-227.208	-63.3582	870.434				-167.225	30.2424	479.158	-174.27	43.9012	98.621	-208.203	165.785	32.8986	240.248	-100.224	838.632	224.245	-34.6976	1053.44	175.707	-70.79	472.891	159.483	-281.236	112.098	207.476	-187.523	36.022
2202	0	-229.327	-62.471	870.955				-169.676	35.7895	480.027	-174.744	44.225	98.9169	-208.338	166.069	32.9266	237.532	-97.9063	838.819	221.78	-30.5719	1053.12	174.525	-68.5144	473.527	159.829	-280.349	113.19	207.679	-187.258	35.9537
2203	0	-232.624	-60.042	871.434				-172.221	41.8735	480.775	-175.418	44.8545	99.0337	-208.396	166.222	32.9326	234.775	-95.4424	839.376	219.403	-26.4009	1052.86	173.344	-66.464	474.204	160.271	-279.617	114.366	207.917	-187.057	35.981
2204	0	-235.716	-57.3041	871.553				-174.56	48.2666	481.164	-176.209	46.1755	98.7784	-208.338	166.121	32.8701	232.074	-92.7244	839.919	216.686	-20.5169	1052.87	172.454	-64.3933	474.828	160.534	-279.175	115.488	208.115	-186.909	35.9819
2205	0	-238.745	-55.6706	870.704				-177.254	54.0438	481.437	-176.584	46.8759	98.8278	-208.422	166.078	32.864	229.564	-89.8985	840.615	214.367	-16.6212	1052.19	171.558	-62.4992	475.267	160.871	-278.615	116.347	208.337	-186.898	36.0609
2206	0	-241.685	-54.0062	869.747				-179.86	59.8519	481.602	-176.816	47.0929	98.8453	-208.478	166.129	32.8704	227.121	-88.0877	841.163	212.097	-13.0121	1051.55	171.045	-60.4134	475.473	161.15	-278.037	117.065	208.493	-186.808	36.0456
2207	0	-244.541	-52.0529	868.69				-182.383	65.9489	481.668	-176.733	47.238	98.8889	-208.534	166.098	32.8355	225.144	-86.1373	841.755	209.734	-9.32882	1050.52	170.281	-58.4803	475.463	161.283	-277.687	117.629	208.642	-186.78	36.0578
2208	0	-247.248	-50.7123	867.443				-184.756	71.4331	481.543	-176.743	47.4512	98.9405	-208.511	166.05	32.7588	223.088	-83.1571	842.105	207.517	-5.60636	1049.48	169.82	-56.3353	475.186	161.339	-277.407	118.09	208.738	-186.746	36.039
2209	0	-249.79	-49.5194	866.141				-186.964	76.7697	481.363	-176.618	47.7698	98.9378	-208.51	166.047	32.8156	221.25	-79.7029	842.179	204.996	-1.78634	1048.36	169.387	-54.1307	474.751	161.475	-277.227	118.518	208.85	-186.734	36.0187
2210	0	-252.517	-46.4015	864.687				-188.921	82.2441	481.104	-176.34	48.2865	98.9778	-208.436	166.05	32.8054	219.438	-76.0394	842.007	202.436	2.12438	1047.32	168.899	-51.6667	474.057	161.617	-276.994	118.827	208.984	-186.728	36.0014
2211	0	-254.822	-43.6905	862.665				-190.455	87.3115	480.278	-175.936	48.7654	98.9952	-208.358	166.057	32.8009	217.912	-72.1476	841.623	199.86	6.17454	1046.38	168.303	-49.421	473.36	161.74	-276.734	119.175	209.129	-186.709	36.0097
2212	0	-257.481	-40.9715	861.121				-192.344	92.3869	479.929	-175.715	49.0873	99.0289	-208.302	165.966	32.8562	216.398	-67.9481	840.966	197.072	10.0921	1045.47	167.808	-47.1893	472.414	161.845	-276.256	119.529	209.179	-186.648	36.0087
2213	0	-259.036	-37.6893	859.552				-193.676	96.6976	479.066	-175.036	49.4317	99.1369	-208.459	166.455	33.0598	214.832	-63.662	840.114	194.379	14.0809	1044.74	167.031	-45.0671	471.621	161.866	-275.888	120.002	209.278	-186.585	36.0245
2214	0	-260.587	-33.7029	858.11				-195.004	101.712	478.33	-174.493	49.7243	99.1213	-208.156	166.078	32.9754	213.485	-59.4661	839.262	191.883	18.0177	1043.93	166.146	-42.5635	470.794	161.876	-275.419	120.571	209.348	-186.524	36.0715
2215	0	-262.321	-29.7408	856.435				-196.515	106.703	477.361	-174.109	49.8922	99.1695	-208.021	165.844	32.909	212.168	-55.5021	838.118	189.38	21.8935	1043.18	165.29	-39.6228	469.921	161.921	-274.73	121.318	209.448	-186.377	36.113
2216	0	-263.704	-26.1324	854.783				-197.675	111.34	476.414	-173.846	50.0678	99.216	-208.016	165.834	32.9552	210.9	-51.587	837.129	187.198	25.657	1042.24	164.317	-36.3235	469.031	161.923	-273.988	122.315	209.547	-186.247	36.2105
2217	0	-264.91	-23.1664	852.905				-198.658	115.334	475.241	-173.51	49.9559	99.3502	-207.951	165.889	32.9654	209.627	-47.8957	836.168	184.773	29.3749	1041.53	163.292	-32.6982	468.161	162.103	-272.998	123.555	209.64	-186.015	36.2613
2218	0	-266.31	-20.0016	851.111				-199.835	119.528	474.153	-173.28	50.078	99.4428	-207.935	165.904	33.0028	208.293	-44.3027	835.065	182.703	32.9085	1040.92	162.42	-28.6858	467.307	162.415	-271.667	124.976	209.797	-185.786	36.3805
2219	0	-267.793	-14.6381	850.792				-201.187	123.953	473.446	-173.118	50.2154	99.4995	-207.883	165.829	32.9872	206.76	-40.4579	834.012	180.596	36.5097	1040.47	161.486	-24.4049	466.567	162.717	-270.282	126.661	210.017	-185.601	36.5961
2220	0	-269.132	-10.3819	850.066				-202.395	127.271	472.331	-172.893	50.4108	99.54	-207.882	165.783	32.9605	205.221	-36.5046	833.242	178.205	40.5011	1039.91	160.847	-19.4176	465.776	163.197	-268.446	128.646	210.228	-185.062	36.7053
2221	0	-270.289	-6.13675	849.781				-203.421	130.577	471.658	-172.811	50.7184	99.5262	-207.488	164.752	32.6985	203.561	-32.606	832.541	175.866	44.1893	1039.56	160.313	-13.8249	465.395	163.747	-266.45	131.02	210.453	-184.513	37.0986
2222	0	-271.689	-1.78356	849.338				-204.689	133.992	470.826	-172.771	50.9838	99.549	-207.754	164.892	32.6256	201.85	-28.9116	832.036	173.395	47.946	1039.23	159.846	-8.36283	465.257	164.357	-264.048	133.929	210.618	-183.714	37.6021
2223	0	-272.628	1.61177	849.016				-205.497	136.449	470.116	-172.626	51.2051	99.5561	-207.734	164.995	32.6389	200.227	-25.4401	831.702	171.196	51.1361	1039.06	159.528	-2.71176	465.484	165.136	-260.998	137.45	210.865	-183.016	38.2326
2224	0	-274.056	5.23318	849.289				-206.475	139.1	469.647	-172.538	51.7654	99.3427	-207.796	165.071	32.6618	198.634	-21.9401	831.424	168.729	54.5722	1039.05	159.433	4.06122	466.01	165.852	-257.142	141.247	211.056	-181.556	38.7791
2225	0	-275.077	8.2783	849.35				-207.047	141.175	468.966	-172.665	51.5518	99.5143	-207.797	165.183	32.7158	197	-18.504	831.299	166.24	57.8444	1038.99	159.727	11.7973	466.833	166.707	-252.589	145.822	211.332	-180.753	39.61
2226	0	-277.054	11.8327	849.071				-207.597	143.323	468.585	-172.675	51.6654	99.5781	-207.868	165.276	32.6962	195.549	-15.3347	831.444	164.02	61.1509	1039.07	160.311	20.4371	468.2	167.492	-247.36	150.934	211.408	-179.683	40.9126
2227	0	-278.939	15.0536	848.881				-208.055	145.138	468.294	-172.33	52.078	99.3867	-207.897	165.286	32.7086	194.139	-12.0808	831.702	161.536	64.2972	1039.17	161.029	29.6434	470.057	168.42	-241.022	156.382	211.333	-178.33	42.9894
2228	0	-280.38	16.9228	848.961				-208.301	146.102	467.836	-172.629	51.634	99.5202	-207.866	165.313	32.7058	192.662	-8.94126	832.053	159.019	67.2504	1039.37	162.023	39.4568	472.274	169.451	-234.149	162.177	211.638	-176.44	46.0104
2229	0	-282.372	19.1446	848.786				-208.571	146.863	467.327	-172.512	51.7483	99.4665	-207.858	165.32	32.7048	191.313	-6.16001	832.622	156.681	69.9399	1039.65	163.147	49.4686	474.949	170.572	-226.862	168.479	211.688	-174.002	49.1664
2230	0	-284.101	20.8788	848.544				-208.838	147.315	467.001	-172.59	51.7159	99.4403	-207.963	165.235	32.7024	190.236	-3.49226	833.437	154.282	72.3869	1039.75	164.567	59.8779	477.807	171.651	-218.943	174.824	211.741	-171.258	52.5668
2231	0	-285.723	22.1841	848.217				-209.489	147.948	466.76	-172.555	51.795	99.4156	-207.907	165.235	32.6732	189.204	-0.905775	834.31	152.074	74.7974	1039.74	165.705	69.6495	481.309	172.575	-210.413	181.016	212.067	-168.73	56.4151
2232	0	-287.34	22.9368	847.999				-210.353	148.01	466.542	-172.571	51.7869	99.3664	-207.976	165.238	32.6453	188.358	1.35047	835.355	149.987	76.8238	1039.76	166.963	79.3993	484.931	173.337	-201.68	187.372	212.543	-166.832	60.6043
2233	0	-288.694	23.5747	847.774				-211.447	148.743	466.549	-172.625	51.6206	99.2971	-207.946	165.084	32.634	187.502	3.55688	836.415	148.051	78.8746	1039.87	168.144	88.7889	488.926	173.823	-192.673	193.374	212.375	-162.288	65.486
2234	0	-290.041	23.5874	847.579				-211.785	146.816	466.139	-172.611	51.3429	99.3068	-207.972	165	32.6028	186.663	5.72561	837.554	146.65	80.4481	1039.88	168.918	97.693	493.206	174.419	-183.738	199.34	212.706	-158.651	70.6341
2235	0	-291.283	23.4651	847.333				-213.481	147.008	466.259	-172.874	51.3413	99.224	-207.988	165.025	32.5858	185.921	7.54827	838.996	145.147	82.8098	1039.83	169.505	106.01	497.376	174.543	-175.011	204.601	211.377	-151.272	75.9055
2236	0	-292.423	22.9641	847.229				-213.676	144.524	465.853	-172.862	51.2738	99.0926	-208.031	164.913	32.5282	185.531	9.52844	840.585	143.709	84.7639	1039.77	170.291	114.196	501.641	173.723	-166.04	209.761	210.94	-144.547	81.4574
2237	0	-293.502	22.2465	846.942				-214.858	143.906	465.872	-172.782	50.9537	98.9388	-208.041	164.828	32.4487	184.893	11.6428	842.52	142.593	86.781	1039.94	171.027	122.132	505.823	173.082	-157.43	214.881	209.972	-136.723	85.7764
2238	0	-294.603	21.5313	846.635				-215.735	142.849	465.747	-172.79	50.6578	98.9091	-208.046	164.737	32.419	184.338	13.6888	844.56	141.363	88.7677	1039.98	171.478	129.494	510.105	172.33	-150.125	219.295	208.944	-126.84	88.8878
2239	0	-295.597	20.834	846.436				-216.433	141.421	465.565	-172.8	50.2323	98.7252	-208.051	164.664	32.4104	183.875	15.6849	846.746	140.287	90.7595	1040.17	171.953	136.457	514.125	171.761	-141.922	222.315	206.732	-114.764	92.4595
2240	0	-296.725	20.064	846.727				-216.833	139.535	465.408	-172.921	50.1472	98.6548	-208.093	164.53	32.364	183.536	17.6913	848.747	139.227	92.9327	1040.61	172.192	142.981	517.956	170.441	-132.564	224.264	204.966	-102.811	94.809
2241	0	-297.56	19.2242	846.89				-217.307	138.048	465.446	-173.001	50.1233	98.5969	-208.089	164.506	32.3091	183.266	19.7729	850.697	138.498	94.8189	1040.89	172.545	149.365	521.718	169.699	-123.374	224.885	202.631	-89.82	96.1155
2242	0	-298.324	18.564	847.191				-217.501	136.797	465.581	-173.047	50.0537	98.4776	-208.134	164.438	32.3213	182.893	21.5706	852.617	137.252	96.985	1041.15	172.718	155.405	525.385	168.316	-112.73	224.172	200.283	-76.3913	96.1802
2243	0	-299.081	18.1734	847.614				-217.545	135.143	465.731	-173.084	49.9317	98.3633	-208.128	164.448	32.2933	182.686	23.1514	854.49	136.407	99.0115	1041.78	172.835	161.013	529.023	167.281	-102.428	223.028	197.989	-63.1782	95.5219
2244	0	-299.612	18.1229	848.291				-217.505	133.676	465.863	-173.315	49.8635	98.2555	-208.116	164.329	32.29	182.438	24.7012	856.119	135.622	101.066	1042.38	172.479	165.967	532.081	165.691	-91.9123	221.138	195.85	-50.3113	94.3358
2245	0	-300.037	18.3693	849.103				-217.304	132.183	466.139	-173.155	49.7445	98.2029	-208.069	164.274	32.2911	182.314	26.0629	857.76	135.133	103.107	1043.25	172.754	171.17	535.02	164.265	-81.3181	218.596	194.438	-36.689	93.1568
2246	0	-300.431	18.9629	849.903				-216.973	130.931	466.304	-173.188	49.5765	98.1397	-208.11	164.244	32.2866	181.991	27.7804	859.236	134.593	104.954	1043.73	172.7	175.81	537.689	163.263	-70.6228	215.79	193.892	-21.2977	92.0636
2247	0	-300.617	19.61	850.674				-216.483	129.6	466.458	-173.169	49.4122	98.045	-208.091	164.208	32.2922	181.709	29.4721	860.708	134.027	106.787	1044.64	172.884	180.191	539.937	161.888	-59.2503	211.939	194.282	-5.88725	90.811
2248	0	-300.903	20.6058	851.617				-216.039	128.108	466.748	-173.23	49.4192	97.9279	-208.121	164.167	32.2824	181.554	31.0562	862.092	133.703	108.466	1045.43	172.656	184.078	542.125	160.424	-47.1613	207.35	194.091	10.4475	88.7804
2249	0	-300.971	21.7201	852.622				-215.655	126.89	466.973	-173.245	49.4886	97.7635	-208.153	164.162	32.284	181.366	32.3632	863.41	133.584	109.969	1046.11	171.945	187.766	544.109	160.049	-35.3001	202.584	194.671	27.1932	86.9657
2250	0	-300.81	23.4265	853.221				-215.019	125.596	467.213	-173.228	49.3357	97.6969	-208.122	164.177	32.275	181.472	33.5241	864.718	133.565	111.368	1046.71	172.076	190.538	545.713	159.134	-22.7081	197.191	195.338	44.3119	84.6377
2251	0	-300.587	25.2285	854.198				-214.424	124.353	467.375	-173.22	49.2546	97.6474	-208.135	164.125	32.2885	181.369	34.5237	865.907	134.174	112.819	1047.38	171.43	193.154	546.749	158.965	-9.76615	191.48	196.319	61.0834	81.9772
2252	0	-300.456	26.86	855.424				-213.78	123.305	467.542	-173.216	49.3143	97.5244	-208.111	164.09	32.29	181.242	35.4095	867.014	133.956	113.907	1047.72	170.901	195.561	547.722	159.162	3.46905	185.458	197.355	78.3343	79.0492
2253	0	-300.113	28.8741	856.298				-213.013	122.31	467.699	-173.2	49.179	97.5219	-208.101	164.04	32.3113	181.121	36.3281	868.029	134.268	115.061	1048.26	170.634	197.847	548.363	159.513	16.9914	179.354	198.63	95.4419	76.1693
2254	0	-299.845	30.4906	857.086				-212.241	121.088	467.888	-173.107	48.9705	97.4174	-208.107	164.124	32.3071	181.133	37.1273	868.959	134.728	116.251	1048.68	169.614	199.803	548.695	160.331	30.6475	173.234	199.804	112.786	73.4309
2255	0	-299.403	32.4232	857.819				-211.602	120.187	468.039	-173.125	49.0093	97.4004	-208.111	164.069	32.3286	180.977	37.8144	869.576	135.256	117.43	1049	168.755	201.556	548.684	161.409	44.4441	167.172	201.245	130.349	70.9565
2256	0	-299.041	34.3285	858.513				-210.913	119.254	468.239	-173.118	49.0167	97.3429	-208.171	164.074	32.3734	181.129	38.5133	870.14	135.921	118.586	1049.24	167.591	203.733	548.618	162.673	58.2192	161.192	202.495	147.934	68.4678
2257	0	-298.454	36.3312	859.069				-210.052	118.182	468.437	-173.089	48.899	97.3061	-208.152	164.137	32.3552	181.359	39.2921	870.462	136.619	119.749	1049.36	167.052	204.882	548.113	164.326	71.8745	155.403	204.35	164.821	66.0963
2258	0	-298.042	37.9617	859.906				-209.419	117.323	468.543	-173.069	48.9323	97.2883	-208.17	164.027	32.3588	181.56	40.0236	870.548	137.555	120.887	1049.58	165.789	206.184	547.603	165.88	85.3924	149.993	206.058	181.232	64.5257
2259	0	-297.49	39.967	860.47				-208.739	116.247	468.79	-173.034	48.9197	97.2386	-208.155	164.117	32.3713	181.78	40.7489	870.512	138.477	122.192	1049.58	164.855	207.067	546.804	167.579	98.4762	144.809	207.778	197.6	62.8534
2260	0	-296.949	41.6071	860.933				-207.993	115.26	468.853	-173.034	48.8399	97.2129	-208.066	164.021	32.3759	182.175	41.5614	870.395	139.384	123.488	1049.55	164.29	207.793	545.787	169.231	111.078	139.958	209.02	212.899	61.5429
2261	0	-296.351	43.6201	861.563				-207.329	114.353	468.977	-172.983	48.7256	97.2068	-208.04	163.967	32.3842	182.578	42.5557	869.976	140.457	124.912	1049.47	163.318	208.231	544.656	170.906	123.12	135.493	210.649	227.15	60.4397
2262	0	-295.836	45.2139	862.132				-206.485	112.929	469.08	-172.957	48.6698	97.1892	-208.033	163.981	32.3766	183.103	43.4438	869.557	141.507	126.427	1049.39	162.5	208.59	543.163	172.49	134.451	131.485	211.528	241.795	59.6436
2263	0	-295.137	47.0972	862.655				-205.366	112.167	469.433	-172.947	48.8039	97.1305	-208.052	163.911	32.3637	183.746	44.5346	868.984	142.56	128.186	1049.19	162.045	208.811	541.646	173.856	145.022	127.717	213.001	254.517	58.7247
2264	0	-294.543	48.5196	863.18				-204.548	111.302	469.529	-172.883	48.627	97.1627	-208.049	163.943	32.402	184.359	45.7162	868.187	143.776	130	1049.04	161.539	208.756	539.834	175.247	154.639	124.267	215.073	265.238	58.0152
2265	0	-293.808	50.4443	863.69				-203.995	111.167	469.831	-172.816	48.4403	97.2103	-208.049	163.95	32.4028	185.012	47.0328	867.29	144.915	132.073	1048.79	160.73	208.643	537.867	176.489	163.312	121.026	215.776	276.096	57.3997
2266	0	-293.025	51.9536	864.04				-203.399	111.101	470.055	-172.716	48.3154	97.2298	-208.021	163.925	32.3834	185.749	48.5399	866.355	146.17	134.322	1048.57	159.957	208.134	535.782	177.364	170.684	117.976	217.372	284.34	56.7168
2267	0	-292.063	53.4052	864.455				-202.412	110.1	469.917	-172.679	48.3453	97.238	-208.006	163.981	32.4227	186.451	50.1378	865.261	147.447	136.667	1048.38	159.542	207.365	533.704	178.051	176.842	115.056	217.646	291.852	55.8109
2268	0	-291.171	55.1813	865.056				-201.772	109.868	470.2	-172.633	48.3208	97.2535	-207.998	163.967	32.4241	187.348	51.8725	864.115	148.788	139.226	1048.21	158.896	206.645	531.577	178.287	181.477	112.328	217.781	297.685	54.5558
2269	0	-290.13	56.7243	865.581				-201.183	110.173	470.387	-172.5	48.2409	97.2426	-207.992	164.015	32.445	188.042	53.9161	862.868	150.052	142.028	1048.03	156.021	205.088	528.994	178.271	184.627	109.572	217.877	301.512	52.971
2270	0	-288.899	58.2588	866.073				-200.418	110.443	470.611	-172.402	48.2133	97.2833	-208.003	164.046	32.484	188.763	56.0578	861.661	151.545	144.882	1047.89	155.775	203.907	526.801	177.616	186.478	107.081	217.731	303.084	51.6234
2271	0	-287.436	59.9649	866.666				-199.353	110.354	470.778	-172.29	48.2122	97.2926	-207.994	164.042	32.4867	189.454	58.4447	860.412	153.032	147.952	1047.75	154.864	202.553	524.386	176.232	187.043	105.33	216.373	303.16	49.9175
2272	0	-286.103	61.823	867.063				-198.474	110.408	470.91	-172.176	48.1814	97.3089	-208.496	164.91	32.554	190.491	60.9683	859.27	154.568	151.034	1047.75	153.893	201.22	521.946	174.602	186.097	103.684	215.413	303.426	48.2862
2273	0	-284.63	63.4545	867.852				-197.451	110.635	471.162	-172.108	48.193	97.3184	-208.392	164.855	32.5906	191.458	63.7983	858.014	156.14	154.414	1047.64	153.402	200.43	520.054	173.872	186.076	103.115	213.92	304.241	47.3335
2274	0	-282.957	65.3727	868.505				-196.134	110.567	471.486	-172.151	48.3518	97.2728	-207.98	164.236	32.5919	192.844	66.6129	857.065	157.607	157.624	1047.71	152.924	200.59	519.383	173.665	187.229	102.973	213.257	304.209	47.8295
2275	0	-281.092	67.3366	869.133				-194.772	110.285	471.635	-171.946	48.4278	97.4	-207.952	164.238	32.6325	194.437	69.725	856.136	159.672	161.075	1047.81	152.888	201.844	520.04	173.645	187.797	103.175	212.981	304.394	47.6289
2276	0	-279.463	69.3041	870.243				-193.338	110.077	471.996	-171.886	48.5508	97.4099	-208.337	165.056	32.7701	196.008	72.8917	855.725	161.799	164.201	1047.97	153.143	203.781	521.301	173.853	188.018	103.298	212.94	304.734	46.8315
2277	0	-277.553	71.4226	870.991				-191.795	108.997	472.143	-171.859	48.799	97.4188	-207.861	164.387	32.7359	197.533	76.0588	856.018	164.027	167.167	1048.28	153.14	206.075	522.244	174.142	188.711	103.314	213.005	304.977	46.3282
2278	0	-275.638	73.4129	871.649				-190.244	108.041	472.591	-171.81	48.9173	97.4188	-208.244	165.19	32.8764	199.203	79.2238	857.005	165.852	170.486	1048.71	155.53	208.794	522.745	174.356	189.408	103.14	213.018	305.058	46.1433
2279	0	-273.648	75.7334	872.394				-188.673	106.556	472.887	-171.87	49.062	97.4131	-208.235	165.277	32.9061	200.666	82.2935	858.144	168.233	173.311	1049.22	156.231	211.467	522.801	174.663	189.944	102.956	213.083	305.299	45.2961
2280	0	-271.454	78.0091	873.153				-187.793	105.152	473.115	-172.065	49.4851	97.2359	-208.236	165.302	32.9308	202.379	85.3997	859.488	170.524	176.155	1049.76	156.444	213.843	522.509	175.095	190.311	102.94	213.254	305.484	44.6706
2281	0	-269.448	80.3405	873.919				-186.823	103.716	473.385	-172.006	49.4183	97.2841	-208.231	165.372	32.9703	204.047	88.4723	860.665	172.984	178.84	1050.36	156.755	215.961	522.181	175.461	190.639	102.894	213.26	305.831	44.2844
2282	0	-267.183	82.9019	874.71				-184.635	100.67	474.147	-171.967	49.3067	97.3562	-208.167	165.322	32.9884	206.013	91.579	861.667	175.613	181.476	1050.94	157.592	217.763	521.867	175.886	191.139	102.644	213.299	306.105	44.114
2283	0	-264.842	85.382	875.335				-182.963	97.6667	474.437	-171.997	49.3944	97.3685	-208.155	165.346	33.0632	208.058	94.634	862.428	178.5	183.915	1051.39	158.361	219.187	521.559	176.097	191.727	102.349	213.409	306.099	43.9146
2284	0	-262.453	87.5634	875.706				-181.404	94.9945	474.955	-172.031	49.2731	97.3623	-208.027	165.163	33.0337	210.26	97.7155	862.995	181.355	186.501	1051.81	159.46	220.432	521.135	176.251	192.142	102.09	213.439	306.1	43.7148
2285	0	-260.046	89.8107	876.465				-179.647	92.0125	475.453	-171.981	49.1781	97.4244	-208.033	165.41	33.1489	212.71	100.803	863.472	184.103	189.164	1052.36	160.321	221.743	520.643	176.374	192.399	101.943	213.592	306.128	43.5672
2286	0	-257.33	92.1316	876.716				-177.874	88.7594	475.771	-171.968	48.9381	97.5609	-207.982	165.445	33.183	215.252	103.869	863.773	187.14	192.038	1052.69	163.967	223.189	520.337	176.476	192.666	101.819	213.509	306.345	43.5123
2287	0	-254.8	94.371	877.094				-175.912	85.1808	476.007	-171.923	48.6844	97.5951	-207.939	165.319	33.1449	217.834	107.115	864	190.208	195.083	1053.04	164.729	224.765	520.041	176.614	193.021	101.701	213.484	306.518	43.4138
2288	0	-252.086	96.744	877.236				-174.015	81.9756	476.217	-171.899	48.5113	97.6562	-208.045	165.607	33.2902	220.393	110.359	864.145	193.195	198.318	1053.74	165.363	226.675	519.814	176.754	193.492	101.617	213.526	306.752	43.221
2289	0	-249.218	99.2929	877.234				-172.445	80.1234	476.306	-171.858	48.3491	97.6794	-208.67	167.246	33.6814	222.914	113.321	864.319	195.9	201.438	1053.92	165.955	228.913	519.612	176.918	194.01	101.523	213.661	306.949	43.1468
2290	0	-246.564	101.589	877.22				-170.949	80.0086	476.446	-171.692	48.3909	97.6746	-208.923	167.431	33.5226	225.366	116.621	864.255	198.567	204.762	1054.16	166.741	231.507	519.479	177.066	194.567	101.437	213.822	307.2	42.8854
2291	0	-243.536	103.719	876.966				-169.117	79.9562	476.419	-171.619	48.3826	97.7919	-209.05	167.328	33.4655	227.687	119.938	864.063	201.278	208.104	1054.27	167.611	234.08	519.279	177.185	194.989	101.349	213.722	307.444	42.7488
2292	0	-240.775	105.651	876.832				-167.631	81.6512	476.549	-171.443	48.1219	98.1672	-208.942	167.056	33.4133	230.183	123.08	863.793	203.983	211.44	1054.19	168.35	236.558	518.998	177.27	195.34	101.267	213.543	307.828	42.4634
2293	0	-238.078	107.866	877.045				-165.971	84.1027	476.684	-171.482	48.6422	98.3398	-208.893	167.064	33.436	232.656	126.246	863.439	206.602	214.64	1054.06	169.394	239.55	518.681	177.341	195.822	101.234	213.55	308.052	42.3596
2294	0	-235.469	109.584	877.274				-164.317	87.2308	476.871	-171.162	49.049	98.5837	-208.822	167.145	33.5424	235.026	129.31	863.046	209.236	217.813	1053.86	170.207	242.107	518.232	177.364	196.286	101.147	213.531	308.15	42.318
2295	0	-232.806	110.936	877.477				-162.988	91.0942	477.167	-170.631	49.1879	99.0049	-208.798	167.23	33.5646	237.564	132.59	862.594	211.967	221.082	1053.53	171.178	244.492	517.752	177.351	196.748	101.065	213.511	308.266	42.3006
2296	0	-230.345	112.478	877.88				-161.358	94.1174	477.199	-170.008	48.9155	99.4767	-208.723	167.266	33.6064	240.094	135.857	862.099	214.393	224.322	1053.22	172.079	246.882	517.166	177.327	197.106	101.092	213.459	308.4	42.3189
2297	0	-228.125	113.976	878.53				-160.022	96.7475	477.353	-169.532	49.0363	99.9971	-208.66	167.332	33.6704	242.612	139.283	861.609	216.82	227.642	1052.94	173.289	249.128	516.638	177.246	197.529	100.983	213.646	308.266	42.3073
2298	0	-225.837	115.508	878.696				-158.819	100.486	477.793	-169.158	49.2466	100.407	-208.575	167.27	33.7085	245.217	142.651	860.907	218.669	230.915	1052.95	174.443	251.246	515.997	177.172	198.011	100.711	213.607	308.239	42.3647
2299	0	-223.63	117.502	879.09				-157.516	102.753	477.806	-169.031	49.6912	100.893	-208.478	167.221	33.7371	247.625	146.16	860.276	221.194	234.227	1052.79	175.68	253.264	515.491	177.13	198.308	100.577	213.649	308.376	42.2376
2300	0	-221.363	119.254	879.344				-156.257	104.946	478.06	-168.744	50.134	101.316	-208.378	167.2	33.7985	250.098	149.505	859.885	223.529	237.46	1052.76	176.588	255.173	515.103	177.104	198.543	100.495	213.637	308.449	42.2209
2301	0	-218.923	122.146	879.87				-155.177	107.451	478.549	-168.465	50.4161	101.799	-208.305	167.223	33.8202	252.559	152.775	859.531	225.888	240.63	1052.7	176.065	256.746	514.41	177.125	198.779	100.373	213.724	308.395	42.1761
2302	0	-217.195	123.494	880.481				-154.351	109.938	479.068	-168.28	50.6885	102.401	-208.296	167.187	33.8384	254.712	155.936	859.221	228.242	243.649	1052.83	178.118	258.498	513.996	177.186	198.969	100.265	213.686	308.5	42.1354
2303	0	-215.376	125.565	881.391				-153.537	112.146	479.62	-167.872	51.1387	103.009	-208.241	167.233	33.8368	256.879	158.947	859.192	230.915	246.524	1052.72	180.046	260.214	513.711	177.262	199.145	100.155	213.351	308.903	42.0915
2304	0	-213.385	127.763	882.129				-152.389	113.725	480.133	-167.758	51.5698	103.789	-208.2	167.149	33.8152	258.941	161.722	859.146	233.238	249.248	1052.88	181.903	261.711	513.403	177.365	199.314	100.097	213.693	308.619	42.0765
2305	0	-211.587	129.854	883.235				-151.479	115.351	480.785	-167.648	52.1262	104.704	-208.167	167.151	33.7993	260.953	164.377	859.126	235.983	251.935	1053.17	181.215	263.029	513.135	177.428	199.47	100.03	213.77	308.642	42.0602
2306	0	-209.649	132.081	883.934				-150.636	117.385	481.679	-167.535	52.6429	105.656	-208.191	167.063	33.7631	262.881	167.076	859.163	238.524	254.504	1053.47	182.529	264.21	512.856	177.524	199.584	99.9676	213.81	308.662	42.0003
2307	0	-207.377	135.412	885.025				-149.943	119.863	482.742	-167.288	53.2429	106.989	-208.227	167.003	33.737	264.781	169.479	859.14	241.452	257.132	1053.78	183.755	265.128	512.676	177.602	199.663	99.9131	213.802	308.689	41.9644
2308	0	-205.5	138.175	886.196				-149.522	122.667	483.891	-167.027	53.9256	108.264	-208.251	166.971	33.7196	266.36	171.825	859.186	243.186	259.436	1054.38	184.906	265.878	512.547	177.664	199.773	99.8352	213.801	308.719	41.9301
2309	0	-203.886	140.107	887.676				-149.017	125.358	485.054	-166.699	54.9009	109.514	-208.295	166.836	33.6227	268.092	174.066	859.31	245.323	261.808	1054.91	185.505	266.235	512.476	177.732	199.863	99.7699	213.431	309.073	41.9114
2310	0	-202.273	141.736	889.182				-148.342	128.345	486.357	-166.316	55.905	110.929	-208.35	166.659	33.5563	269.639	176.211	859.647	247.445	263.998	1055.52	186.365	266.357	512.403	177.765	199.954	99.6842	213.686	308.794	41.9346
2311	0	-200.718	143.528	891.126				-147.969	131.719	487.756	-165.889	56.7509	112.64	-208.371	166.459	33.5027	271.245	178.18	860.114	248.951	266.516	1056.4	186.922	266.536	512.447	177.803	200.021	99.6017	213.744	308.749	41.9845
2312	0	-199.152	144.956	892.907				-147.605	135.304	489.161	-165.227	58.0557	114.179	-208.414	166.35	33.6009	272.478	180.14	860.527	250.97	268.725	1057.22	187.463	266.381	512.5	177.754	200.071	99.5616	213.613	308.797	42.011
2313	0	-197.78	146.494	894.914				-147.277	138.888	490.533	-164.611	59.2556	116.023	-208.386	166.272	33.5842	273.894	181.996	861.188	252.91	270.953	1058.02	188.04	266.089	512.649	177.783	200.126	99.502	213.306	309.073	41.9909
2314	0	-196.317	147.624	896.843				-147.096	143.011	492.184	-163.925	60.8355	117.642	-208.346	166.214	33.6236	274.97	183.76	861.863	254.46	273.242	1059.14	188.458	265.778	512.811	177.784	200.114	99.4341	213.224	309.088	42.0282
2315	0	-194.81	149.404	898.673				-147.114	147.323	493.878	-163.266	61.9251	119.713	-208.651	165.475	33.7769	276.166	185.468	862.704	255.993	275.519	1060	188.904	265.375	513.062	177.793	200.17	99.4022	213.19	309.067	42.0525
2316	0	-193.328	151.222	900.378				-147.864	152.242	495.407	-162.562	63.4424	121.549	-208.563	165.382	33.8003	277.28	187.213	863.45	257.524	277.774	1061.07	189.489	264.975	513.359	177.767	200.14	99.323	213.203	309.037	42.0724
2317	0	-192.092	152.683	902.42				-148.417	156.369	497.035	-161.854	65.1498	123.363	-208.356	165.591	33.7734	278.39	189.012	864.291	258.917	280.025	1062.17	189.887	264.805	513.434	177.774	200.147	99.2494	213.219	309.018	42.1399
2318	0	-190.894	154.059	904.494				-148.861	160.365	498.949	-161.225	66.76	125.223	-208.023	166.052	33.5831	279.401	190.843	864.974	260.301	282.226	1063.28	190.687	264.039	513.904	177.778	200.149	99.1882	213.119	309.014	42.1542
2319	0	-190.185	154.494	906.623				-149.255	164.161	500.682	-161.001	68.2524	127.078	-207.74	166.907	33.4951	280.207	192.815	865.691	261.723	284.342	1064.3	191.281	263.63	514.114	177.791	200.145	99.0963	213.096	309.009	42.1847
2320	0	-189.067	155.857	908.505				-149.723	167.751	502.554	-160.849	70.027	128.81	-207.889	167.786	33.7007	281.426	194.642	866.433	263.033	286.459	1065.31	191.764	264.042	514.106	177.762	200.152	99.0284	213.109	308.947	42.2129
2321	0	-187.973	157.834	910.311				-150.092	171.208	504.298	-160.675	72.5538	130.475	-208.362	169.15	34.0015	282.495	196.503	866.953	264.481	288.431	1066.34	192.762	262.049	514.609	177.725	200.147	98.9303	213.079	308.956	42.2496
2322	0	-186.847	159.527	911.938				-150.674	174.266	505.936	-160.978	75.6216	131.988	-209.137	171.218	34.4247	283.565	198.406	867.699	265.876	290.487	1067.08	193.211	261.866	514.794	177.695	200.117	98.8274	213.039	308.924	42.2864
2323	0	-185.877	161.114	913.511				-151.368	178.033	507.671	-161.546	79.4952	133.206	-210.223	173.912	34.8098	284.558	200.378	868.318	267.258	292.551	1068.1	193.931	261.458	514.984	177.645	200.103	98.7696	213.013	308.908	42.3209
2324	0	-184.959	163.151	914.905				-151.461	180.271	509.174	-162.55	83.9073	134.335	-211.678	177.643	35.2254	285.491	202.37	868.864	268.55	294.488	1068.86	194.501	260.98	515.102	177.597	200.102	98.6283	213.012	308.897	42.3919
2325	0	-184.128	164.536	916.443				-151.821	182.535	510.603	-163.874	88.7653	135.274	-213.521	182.158	35.5626	286.43	204.41	869.381	269.851	296.46	1069.71	194.891	260.652	515.084	177.579	200.096	98.5326	212.962	308.769	42.5061
2326	0	-183.219	166.267	917.712				-152.178	185.699	512.526	-165.631	94.5938	135.972	-215.661	188.104	35.6733	287.435	206.533	869.809	270.923	298.365	1070.33	195.67	260.42	515.16	177.572	200.126	98.4204	212.964	308.838	42.4292
2327	0	-182.381	168.201	919.312				-153.737	189.847	513.867	-167.908	100.708	136.446	-217.98	194.829	35.9256	288.347	208.635	870.225	272.202	300.42	1071.12	196.304	260.317	515.25	177.588	200.134	98.3706	212.959	308.784	42.5582
2328	0	-181.74	169.373	920.506				-155.15	193.467	515.087	-170.341	107.906	136.769	-220.482	202.528	36.0201	289.272	210.765	870.541	273.39	302.436	1071.75	196.904	260.679	515.225	177.567	200.174	98.2651	212.983	308.819	42.501
2329	0	-180.688	171.073	921.616				-156.072	196.857	516.287	-173.341	115.777	136.989	-223.357	210.806	36.2371	290.122	212.977	870.799	274.31	304.465	1072.36	197.408	261.42	515.139	177.565	200.206	98.2037	212.952	308.812	42.5016
2330	0	-179.609	173.729	922.474				-157.097	200.281	517.533	-176.733	124.469	137.052	-226.213	220.35	36.2371	290.879	215.241	870.998	275.407	306.561	1072.86	198.114	261.615	515.104	177.55	200.261	98.1681	212.971	308.81	42.5345
2331	0	-179.261	173.924	923.669				-158.176	203.873	518.747	-180.373	133.596	137.137	-228.769	230.72	36.2612	291.582	217.472	871.181	276.386	308.669	1073.11	198.556	262.303	514.982	177.524	200.316	98.1198	212.972	308.809	42.5352
2332	0	-178.299	175.182	924.515				-159.42	208.023	519.924	-184.097	143.317	137.317	-231.453	241.779	36.794	292.374	219.933	871.121	277.028	310.87	1073.98	199.047	263.201	514.834	177.507	200.383	98.0896	212.986	308.794	42.5498
2333	0	-177.546	176.712	925.233				-160.737	212.22	521.201	-187.987	153.179	137.542	-233.956	253.641	37.9642	292.998	222.274	871.028	277.462	312.917	1074.27	199.264	264.178	514.779	177.503	200.458	98.0444	212.971	308.798	42.5389
2334	0	-176.606	178.71	925.773				-162.073	216.991	522.418	-191.782	163.399	138.095	-236.476	265.964	39.4778	293.558	224.642	870.876	278.223	315.046	1074.63	199.407	265.538	514.505	177.431	200.568	98.0337	212.949	308.816	42.5399
2335	0	-175.872	179.991	926.359				-163.408	222.292	523.614	-195.824	173.801	138.742	-239.111	278.617	41.343	294.206	227.024	870.641	278.596	317.137	1074.91	199.633	266.992	514.23	177.415	200.709	98.0279	212.98	308.805	42.5491
2336	0	-175.171	181.461	926.843				-164.803	227.728	524.856	-199.771	184.735	139.452	-241.688	291.317	43.3166	294.639	229.378	870.43	279.002	319.195	1075.13	199.818	268.701	514.014	177.34	200.825	98.0302	212.987	308.792	42.5656
2337	0	-174.642	182.687	927.226				-166.138	233.55	526.106	-203.308	195.81	140.24	-244.432	303.803	45.371	295.07	231.815	870.072	279.443	321.197	1075.35	199.713	270.426	513.626	177.256	200.953	98.0334	212.961	308.811	42.5702
2338	0	-174.07	184.655	927.748				-167.507	239.807	527.405	-207.136	206.571	141.289	-247.06	316.303	47.3248	295.41	234.161	869.712	279.312	323.116	1075.43	199.848	272.011	513.434	177.181	201.094	98.0577	212.948	308.826	42.5798
2339	0	-173.679	186.054	928.263				-168.828	246.296	528.66	-210.855	217.829	142.436	-249.987	328.302	49.3874	295.822	236.487	869.245	279.894	325.081	1075.53	199.503	274.243	512.823	177.1	201.238	98.0617	212.973	308.787	42.5836
2340	0	-173.363	187.766	928.796				-170.422	252.958	530.099	-214.277	228.529	143.623	-252.959	339.921	51.6013	295.945	239.496	868.763	280.796	327.099	1075.61	199.556	276.375	512.474	177.03	201.369	98.1333	212.948	308.823	42.5965
2341	0	-173.091	189.419	929.157				-171.98	259.799	531.45	-217.446	238.994	144.904	-255.938	351.315	53.8986	295.98	242.944	868.221	280.968	328.937	1075.59	199.432	278.461	512.003	176.948	201.512	98.1386	212.934	308.821	42.593
2342	0	-172.719	191.189	929.586				-173.632	266.732	532.919	-220.302	249.162	146.137	-258.915	362.426	56.2579	296.202	245.653	867.727	281.149	330.778	1075.43	199.252	280.473	511.603	176.859	201.678	98.1468	212.959	308.824	42.5816
2343	0	-172.554	192.845	929.82				-175.31	273.935	534.436	-223.043	259.568	147.431	-261.867	373.165	58.7224	296.471	248.129	867.15	281.546	332.649	1075.37	199.018	282.583	511.044	176.775	201.817	98.1544	212.931	308.861	42.6089
2344	0	-172.424	194.903	930.363				-176.99	280.85	535.908	-225.553	269.834	148.749	-264.653	383.805	60.9607	296.755	250.4	866.599	281.865	334.476	1075.24	198.811	284.618	510.589	176.682	201.977	98.1955	212.944	308.867	42.6091
2345	0	-172.303	197.126	930.453				-178.49	287.828	537.34	-227.765	279.268	150.262	-267.258	394.066	63.2846	296.989	252.963	866.077	282.548	336.412	1075.24	198.827	286.697	510.107	176.65	202.08	98.2582	212.982	308.807	42.5934
2346	0	-172.298	199.175	930.918				-180.061	294.641	538.75	-230.046	288.624	151.756	-269.76	404.255	65.6259	297.185	255.551	865.572	282.965	338.369	1075.14	198.68	288.652	509.514	176.554	202.208	98.2874	212.951	308.881	42.5983
2347	0	-172.119	201.585	931.167				-181.533	301.293	540.329	-232.072	298.333	153.239	-272.141	414.247	68.0186	297.238	258.175	865.203	283.035	340.215	1075.15	198.645	290.653	509.049	176.492	202.353	98.3049	213.061	308.777	42.6044
2348	0	-172.001	203.862	931.216				-182.743	307.288	541.667	-233.889	307.702	154.549	-274.21	424.139	70.2573	297.459	260.863	864.76	283.152	342.071	1075.06	198.386	292.551	508.56	176.452	202.466	98.3337	213.066	308.768	42.5788
2349	0	-172.252	206.086	931.938				-184.302	313.965	543.074	-235.621	316.67	155.9	-276.013	434.002	72.4782	297.565	263.316	864.353	283.177	343.821	1075.14	198.343	294.456	508.078	176.397	202.555	98.3858	212.966	308.871	42.5959
2350	0	-172.155	208.607	931.868				-185.552	320.342	544.276	-237.392	325.995	157.275	-277.62	443.449	74.5502	297.622	265.85	864.017	283.026	345.524	1075.24	198.419	296.679	507.496	176.316	202.701	98.4339	213.097	308.783	42.5886
2351	0	-172.147	211.82	931.98				-186.84	325.976	545.695	-238.888	335.054	158.47	-278.941	452.821	76.671	297.759	268.244	863.855	282.905	347.263	1075.4	198.385	298.331	507.211	176.284	202.798	98.4678	213.116	308.782	42.5831
2352	0	-172.382	214.107	932.09				-187.699	331.725	546.514	-240.437	344.318	159.731	-280.233	462.416	78.6359	297.726	270.619	863.673	282.756	349.011	1075.57	198.368	300.133	506.68	176.252	202.891	98.5316	213.13	308.791	42.5733
2353	0	-172.378	216.994	931.938				-188.625	337.177	547.469	-241.871	353.296	161.024	-281.465	471.979	80.6459	297.534	272.983	863.456	282.758	350.801	1075.78	198.244	302.037	506.225	176.171	203.002	98.5763	213.151	308.813	42.5555
2354	0	-172.663	219.712	931.886				-189.49	342.435	548.374	-243.032	361.392	162.221	-282.457	481.493	82.5355	297.333	275.361	863.231	282.708	352.565	1076	198.121	303.829	505.829	176.105	203.107	98.6232	213.157	308.81	42.5386
2355	0	-172.86	222.236	931.75				-190.031	347.182	549.114	-244.108	370.536	163.11	-283.383	490.752	84.314	297.152	277.775	863.091	282.58	354.301	1076.22	197.994	305.59	505.374	176.045	203.227	98.7294	213.176	308.812	42.5253
2356	0	-173.248	224.763	931.58				-190.493	352.026	549.766	-245.215	378.733	164.167	-284.188	499.926	85.9656	296.912	280.091	862.889	282.57	356.06	1076.45	197.824	307.322	504.974	175.957	203.323	98.7773	213.193	308.784	42.5203
2357	0	-173.484	227.592	931.334				-190.979	356.929	550.284	-246.266	387.522	164.935	-284.946	508.695	87.5641	296.557	282.426	862.833	282.307	357.701	1076.58	197.657	309.005	504.53	175.887	203.453	98.8493	213.19	308.82	42.5118
2358	0	-173.871	230.13	930.995				-191.178	361.597	550.632	-246.964	394.949	165.746	-285.535	517.21	89.0403	296.216	284.979	862.824	282.243	359.324	1076.76	197.56	310.643	504.167	175.828	203.536	98.9025	213.191	308.823	42.4885
2359	0	-174.31	232.631	930.603				-191.358	366.168	550.894	-247.431	402.672	166.426	-286.153	525.428	90.3037	295.742	287.435	862.793	282.042	360.987	1076.9	197.423	312.308	503.806	175.794	203.625	98.969	213.216	308.831	42.4695
2360	0	-174.723	235.401	930.057				-191.35	370.621	550.975	-247.856	410.388	166.792	-286.499	533.355	91.3952	295.316	289.91	862.681	281.895	362.589	1077.05	197.181	313.969	503.378	175.698	203.746	99.0681	213.209	308.847	42.4544
2361	0	-175.299	238.199	929.522				-191.326	374.96	550.954	-248.088	417.119	167.347	-286.691	540.752	92.3289	294.913	292.413	862.406	281.775	364.092	1077.09	197.022	315.701	502.975	175.666	203.844	99.1272	213.215	308.836	42.4154
2362	0	-175.649	241.207	929.015				-191.389	379.091	550.852	-248.153	424.192	167.487	-286.779	548.044	92.9049	294.432	294.632	862.369	281.81	365.707	1077.25	196.742	317.372	502.559	175.611	203.93	99.1601	213.232	308.876	42.3841
2363	0	-176.249	243.916	928.46				-191.125	382.927	550.531	-248.003	430.761	167.636	-286.626	554.86	93.2822	293.949	296.801	862.256	281.617	367.333	1077.3	196.439	318.997	502.203	175.519	204.028	99.286	213.239	308.871	42.3623
2364	0	-176.776	247.088	927.685				-190.778	386.598	550.07	-247.736	436.944	167.533	-286.302	561.27	93.4058	293.331	299.028	862.22	281.25	368.99	1077.35	196.182	320.673	501.829	175.451	204.126	99.3393	213.235	308.883	42.3407
2365	0	-177.351	249.892	926.828				-190.482	390.229	549.546	-247.357	443.277	167.063	-285.575	567.428	92.9542	293.063	300.886	862.128	280.773	370.776	1077.42	195.907	322.305	501.419	175.328	204.197	99.4592	213.233	308.898	42.312
2366	0	-178.006	252.713	926.21				-190.014	393.549	548.72	-246.957	448.238	167.014	-284.823	572.916	92.3331	292.499	302.883	862.011	280.366	372.652	1077.49	195.669	323.893	500.993	175.278	204.316	99.5061	213.23	308.91	42.2996
2367	0	-178.557	256.136	925.217				-189.344	396.695	547.786	-246.291	454.194	166.191	-283.693	578.477	91.522	292.126	304.956	861.877	280.22	374.682	1077.47	195.348	325.355	500.603	175.204	204.359	99.5476	213.244	308.906	42.3098
2368	0	-179.215	259.127	924.267				-188.407	399.346	546.636	-245.577	458.972	165.653	-282.234	583.62	90.2654	291.672	306.875	861.775	279.223	377.021	1077.38	195.222	327.059	500.259	175.146	204.462	99.6412	213.265	308.923	42.2855
2369	0	-179.747	262.359	923.126				-187.337	401.794	545.364	-244.719	463.729	164.747	-280.676	588.44	88.9654	291.12	308.796	861.556	278.799	379.503	1077.79	194.842	328.533	499.814	175.081	204.571	99.7016	213.241	308.922	42.3004
2370	0	-180.449	265.292	922.096				-185.997	403.684	543.981	-243.697	468.022	163.51	-279.01	592.668	87.6231	290.97	310.647	861.703	277.639	382.383	1077.82	194.656	330.15	499.389	174.998	204.481	99.913	213.263	308.888	42.296
2371	0	-181.084	268.671	920.773				-185.354	406.399	542.296	-242.692	471.643	162.312	-276.938	596.569	86.0178	289.903	312.433	861.404	278.307	377.894	1076.96	194.368	331.638	498.997	174.904	204.542	100.015	213.278	308.952	42.2575
2372	0	-181.934	271.899	919.465				-184.286	408.757	540.4	-241.318	475.25	160.82	-274.628	600.286	84.1541	289.297	314.239	861.231	278.194	377.789	1077.04	194.173	333.172	498.636	174.876	204.778	99.9121	213.319	308.986	42.222
2373	0	-182.648	275.055	917.983				-182.88	409.997	538.153	-240.015	478.352	159.081	-272.145	603.505	82.0617	288.708	315.9	861.078	277.365	379.63	1076.86	193.957	334.846	498.21	174.756	204.787	100.121	213.317	308.996	42.2101
2374	0	-183.415	278.383	916.521				-181.601	411.255	535.827	-238.398	480.754	157.335	-269.44	606.197	79.5295	288.129	317.571	860.936	276.401	381.697	1076.83	193.751	336.462	497.744	174.726	204.826	100.208	213.327	308.987	42.1748
2375	0	-184.181	281.278	914.723				-180.283	412.722	533.492	-236.803	482.688	155.305	-266.578	608.433	76.7049	287.255	319.175	860.752	275.56	383.454	1076.74	193.486	338.119	497.354	174.674	204.914	100.296	213.378	308.997	42.1792
2376	0	-184.919	284.567	913.301				-178.727	413.277	530.915	-234.924	484.06	152.973	-263.676	609.913	73.6378	286.513	320.948	860.525	274.306	385.202	1076.62	193.254	339.767	496.911	174.603	204.992	100.364	213.367	309.035	42.1674
2377	0	-185.831	287.603	911.574				-177.316	414.295	528.25	-232.753	485.155	150.444	-260.531	610.79	70.3359	285.898	322.612	860.333	273.336	386.624	1076.49	192.973	341.428	496.456	174.531	205.108	100.414	213.428	309.037	42.104
2378	0	-186.702	290.846	909.783				-175.79	414.676	525.489	-230.288	486.159	147.718	-257.388	611.084	66.7349	285.082	324.319	860.219	272.163	388.579	1076.22	192.726	343.164	495.967	174.484	205.22	100.506	213.437	309.05	42.0886
2379	0	-187.539	294.225	907.925				-174.371	415.142	522.664	-227.75	485.951	145	-254.114	610.803	62.6625	284.302	325.987	860.071	271.058	390.515	1075.99	192.354	344.795	495.537	174.492	205.252	100.557	213.433	309.084	42.0245
2380	0	-188.383	297.225	906.132				-172.915	415.181	519.901	-224.721	486.087	141.984	-250.768	609.622	58.5146	283.279	327.676	859.745	269.829	392.546	1075.73	192.063	346.57	495.076	174.397	205.407	100.708	213.364	309.227	41.8999
2381	0	-189.083	301.096	904.049				-171.373	415.425	516.952	-221.473	485.217	138.632	-247.117	607.964	54.0557	282.495	329.385	859.684	268.865	394.517	1075.49	191.722	348.344	494.572	174.377	205.494	100.866	213.355	309.258	41.8429
2382	0	-189.578	305.237	901.72				-169.709	415.381	513.859	-218.169	483.753	135.438	-243.426	605.506	49.4982	281.477	331.144	859.504	267.669	396.26	1075.16	191.398	350.046	494.071	174.342	205.614	100.983	213.445	309.254	41.9301
2383	0	-190.587	308.527	899.893				-168.11	415.089	510.841	-214.821	481.835	132.033	-239.52	602.712	44.5463	280.528	332.802	859.283	266.117	398.636	1074.81	190.985	351.853	493.635	174.355	205.677	101.173	213.483	309.251	41.8872
2384	0	-191.654	311.34	897.819				-166.497	414.475	507.604	-211.197	479.184	128.504	-235.183	599.33	39.2459	279.555	334.502	859.185	264.768	401.042	1074.46	190.507	353.584	493.153	174.212	205.845	101.214	213.515	309.33	41.7853
2385	0	-192.731	314.626	895.937				-164.949	414.077	504.53	-207.649	476.325	124.722	-230.912	595.573	34.0382	278.424	336.05	858.998	263.346	403.147	1074.13	190.194	355.411	492.629	174.125	205.897	101.309	213.502	309.309	41.8167
2386	0	-193.675	318.27	893.672				-163.375	413.384	501.425	-203.708	473.293	121.162	-226.936	591.93	32.5551	277.146	337.62	858.836	261.804	404.734	1073.86	189.775	357.213	492.156	174.065	205.957	101.361	213.65	309.27	41.7566
2387	0	-194.784	321.632	891.802				-161.831	412.712	498.296	-198.954	469.559	118.567	-223.868	589.95	33.2141	276.058	339.203	858.701	260.611	403.945	1073.62	189.278	358.986	491.669	174.025	206.066	101.596	213.58	309.344	41.7128
2388	0	-195.872	324.98	889.738				-159.861	411.583	494.987	-195.487	466.32	116.119	-221.325	589.32	34.2287	274.627	340.941	858.522	259.229	403.939	1073.39	188.64	360.839	491.166	173.939	206.167	101.701	213.658	309.306	41.7114
2389	0	-197.046	328.466	887.72				-157.611	410.03	491.944	-193.169	463.996	113.837	-219.096	588.725	35.4123	273.238	342.738	858.331	257.61	406.042	1073	188.071	362.663	490.613	173.859	206.224	101.845	213.695	309.314	41.6927
2390	0	-197.955	332.366	885.599				-156.459	410.474	489.434	-190.578	463.42	111.508	-217.887	588.718	36.4501	271.854	344.609	858.116	255.648	408.969	1072.64	187.317	364.427	490.234	173.786	206.273	101.979	213.732	309.335	41.6746
2391	0	-199.545	335.08	883.518				-155.447	410.474	487.113	-188.352	462.759	109.278	-217.276	588.27	36.8231	270.397	346.605	857.9	253.655	411.625	1072.33	186.838	365.879	489.64	173.681	206.311	102.108	213.757	309.32	41.6602
2392	0	-200.698	338.359	881.378				-154.484	409.436	484.621	-186.245	461.461	107.422	-217.597	587.348	36.8032	268.863	348.676	857.654	251.995	413.616	1072.07	186.178	367.533	489.102	173.621	206.375	102.29	213.801	309.348	41.6261
2393	0	-202.079	341.529	879.447				-154.122	409.566	482.685	-184.109	460.055	105.709	-218.15	586.417	36.6717	267.431	350.623	857.436	250.139	415.095	1071.79	185.571	369.171	488.669	173.489	206.4	102.49	213.815	309.384	41.6094
2394	0	-203.421	344.716	877.771				-153.916	410.463	481.17	-182.262	459.909	104.637	-218.129	586.328	36.8297	266.015	352.541	857.267	248.243	417.229	1071.47	184.675	370.842	488.195	173.4	206.437	102.741	213.819	309.384	41.6093
2395	0	-204.852	347.584	876.106				-153.767	411.938	479.719	-181.197	461.075	104.069	-217.89	586.388	36.9005	264.46	354.998	857.008	246.143	419.36	1071.16	183.665	372.465	487.757	173.293	206.473	102.96	213.808	309.41	41.5918
2396	0	-206.313	350.587	874.683				-153.796	413.999	478.779	-180.267	461.872	103.398	-217.86	586.473	36.9384	262.682	357.778	856.722	244.008	421.672	1070.85	182.668	374.09	487.307	173.193	206.581	103.192	213.838	309.386	41.5944
2397	0	-207.797	353.096	873.536				-154.21	416.64	478.115	-178.753	461.346	102.806	-217.735	586.63	37.0737	260.804	360.851	856.448	241.605	424.012	1070.52	181.494	375.718	486.937	173.047	206.643	103.5	213.844	309.399	41.6188
2398	0	-209.215	355.457	872.655				-154.853	419.355	477.895	-177.917	461.919	102.62	-217.638	586.678	37.1485	258.902	363.254	856.187	239.271	426.36	1070.34	180.238	377.436	486.626	172.837	206.704	103.796	213.783	309.463	41.6315
2399	0	-210.73	357.448	872.061				-155.513	421.611	477.849	-177.52	462.501	102.472	-217.657	586.792	37.1238	257.165	365.162	856.04	236.957	428.708	1070.25	178.816	378.982	486.328	172.596	206.758	104.118	213.849	309.198	41.4248
2400	0	-212.446	358.922	871.87				-156.471	424.405	478.013	-177.357	463.099	102.319	-217.67	586.734	37.1271	255.315	367.028	855.85	234.383	431.428	1070.16	177.591	380.352	486.218	172.417	206.806	104.384	213.772	309.2	41.4201
2401	0	-214.268	360.034	872.007				-157.793	426.84	478.167	-177.147	463.324	102.193	-217.72	586.745	37.0869	253.55	368.96	855.731	231.655	434.38	1070.23	176.211	381.61	486.116	172.212	206.824	104.755	213.724	309.238	41.4511
2402	0	-216.01	361.652	872.128				-158.96	428.162	478.447	-177.063	463.405	102.024	-217.749	586.739	37.0866	251.576	371.038	855.596	229.039	436.796	1070.25	174.885	382.696	486.162	171.996	206.884	105.091	213.718	309.261	41.4725
2403	0	-218.006	362.91	872.307				-160.38	429.406	478.68	-177.093	463.656	101.849	-217.771	586.699	37.0311	249.67	373.068	855.478	226.226	439.826	1070.25	173.771	383.688	486.283	171.794	206.982	105.426	213.648	309.313	41.4851
2404	0	-219.925	364.115	872.574				-161.688	430.07	478.666	-177.091	463.824	101.659	-217.805	586.71	37.0613	247.502	375.321	855.474	223.512	442.806	1070.37	172.589	384.435	486.529	171.632	207.059	105.841	213.632	309.334	41.5142
2405	0	-222.051	365.164	872.778				-162.974	430.731	478.693	-177.095	463.944	101.502	-217.839	586.71	37.0514	245.251	377.533	855.508	220.817	445.995	1070.43	171.457	385.171	486.806	171.463	207.142	106.34	213.537	309.417	41.5982
2406	0	-224.272	366.163	872.903				-164.103	431.07	478.533	-177.109	464.028	101.314	-217.904	586.852	37.0664	243.183	379.539	856.008	218.095	449.973	1070.45	170.422	385.681	487.265	171.297	207.265	106.778	213.488	309.48	41.5334
2407	0	-226.404	367.071	872.775				-165.167	431.276	478.329	-177.063	463.973	100.972	-217.893	586.841	37.1198	240.971	380.926	856.495	215.556	453.366	1070.48	169.385	386.193	487.746	171.088	207.411	107.224	213.545	309.472	41.6763
2408	0	-228.59	368.287	872.651				-166.174	431.308	478.202	-177.117	464.166	100.945	-217.887	586.89	37.1664	238.85	381.815	857.138	213.115	456.098	1070.4	168.648	386.916	488.053	170.906	207.501	107.726	213.48	309.463	41.6367
2409	0	-231.164	368.757	872.878				-167.186	431.58	477.997	-177.141	464.154	100.784	-217.865	586.913	37.1724	236.834	382.78	857.83	210.519	459.401	1070.27	167.475	387.553	488.614	170.865	207.681	108.222	213.708	309.406	41.6877
2410	0	-233.373	369.843	872.785				-168.125	432.127	477.919	-177.2	464.254	100.584	-217.912	586.939	37.1465	234.617	384.513	858.574	208.034	462.687	1070.23	166.663	388.359	489.078	170.862	207.865	108.775	213.747	309.618	41.8258
2411	0	-235.234	372.019	872.45				-169.301	432.293	477.526	-177.224	464.314	100.394	-217.926	587.01	37.1537	232.439	386.825	859.059	205.43	465.418	1070.2	165.706	389.27	489.531	170.914	208.088	109.341	214.263	309.206	41.7258
2412	0	-237.506	373.515	872.402				-170.502	432.779	477.325	-177.293	464.243	100.293	-217.859	586.893	37.1757	230.31	389.393	859.713	202.951	468.037	1070.34	164.931	390.389	489.912	171.042	208.291	109.938	214.429	309.233	41.7274
2413	0	-239.702	374.928	872.407				-171.545	433.624	477.185	-177.357	464.331	100.172	-217.875	586.894	37.238	227.917	391.854	860.176	200.476	471.407	1070.2	164.092	391.426	490.384	171.196	208.586	110.541	214.527	309.338	41.7335
2414	0	-241.776	376.409	872.354				-172.655	434.395	477.152	-177.432	464.45	100.054	-217.912	586.951	37.2307	225.559	394.356	860.832	197.858	474.69	1070.26	163.165	392.53	490.801	171.317	208.928	111.261	214.616	309.466	41.6721
2415	0	-243.743	377.919	872.385				-173.77	435.178	477.059	-177.451	464.449	99.8881	-217.904	586.875	37.17	223.974	396.651	861.151	195.547	477.795	1070.19	162.25	393.849	491.206	171.412	209.362	111.999	214.717	309.569	41.6684
2416	0	-245.651	379.584	872.33				-174.775	435.971	476.986	-177.515	464.553	99.7662	-217.913	586.914	37.206	221.922	399.08	861.531	193.224	480.126	1070.08	161.355	395.463	491.552	171.512	209.888	112.834	214.797	309.704	41.6725
2417	0	-247.444	381.165	872.43				-175.811	436.815	476.884	-177.506	464.637	99.6644	-217.964	586.948	37.153	220.06	401.503	861.856	190.841	482.805	1069.88	160.361	397.19	491.894	171.547	210.463	113.821	214.822	309.858	41.6814
2418	0	-249.232	382.679	872.473				-176.814	437.49	476.829	-177.52	464.809	99.5965	-217.97	587.009	37.2338	218.145	404.029	862.09	188.366	485.88	1069.87	159.213	399.066	492.208	171.568	211.122	114.801	214.875	309.991	41.7478
2419	0	-250.843	384.318	872.488				-177.773	438.576	476.738	-177.504	464.915	99.4738	-217.433	585.898	37.0144	216.239	406.537	862.401	186.157	488.705	1069.79	158.209	401.289	492.519	171.483	211.826	116.071	214.898	310.189	41.8145
2420	0	-252.392	386.37	872.417				-178.643	439.431	476.776	-177.482	465.093	99.375	-217.392	585.52	36.7925	214.406	409.104	862.539	183.831	491.625	1069.75	157.054	403.971	492.695	171.515	212.703	117.401	214.984	310.368	41.9164
2421	0	-253.927	388.304	872.297				-178.995	439.746	476.872	-177.523	465.314	99.2893	-216.792	584.105	36.4885	212.581	411.736	862.77	181.451	496.154	1069.83	156.046	406.645	493.178	171.45	213.574	119.095	215.025	310.551	42.069
2422	0	-255.295	389.885	872.319				-179.827	440.538	476.915	-177.547	465.535	99.1573	-216.769	584.005	36.4878	210.287	414.441	863.132	179.011	499.574	1069.77	155.054	409.898	493.525	171.591	214.882	120.759	215.009	310.773	42.1272
2423	0	-256.477	390.571	871.943				-180.749	441.537	476.819	-177.593	465.658	99.0407	-217.307	585.28	36.7419	208.864	416.899	863.202	176.689	502.815	1069.9	154.035	413.86	493.883	171.657	216.331	122.822	215.297	311.055	42.4838
2424	0	-257.831	391.681	871.923				-181.749	442.585	476.906	-177.613	465.801	98.921	-217.284	585.506	36.8257	207.12	419.59	863.46	174.577	504.611	1069.96	153.191	418.376	494.348	171.647	218.102	125.262	215.374	311.338	42.7087
2425	0	-259.255	393.553	871.919				-182.589	443.327	476.853	-177.674	465.939	98.8001	-217.299	585.28	36.7646	205.385	422.151	863.705	172.401	506.725	1070.16	152.523	423.784	494.698	171.748	220.126	127.966	215.659	311.577	43.0336
2426	0	-260.972	395.956	871.922				-183.664	444.437	476.734	-177.707	466.052	98.7044	-217.246	585.205	36.7088	203.584	424.682	863.937	170.484	508.16	1070.31	151.777	429.785	495.256	171.894	222.469	130.996	215.726	312.026	43.3054
2427	0	-262.784	398.599	871.943				-184.442	444.807	476.735	-177.748	466.211	98.6012	-217.257	585.254	36.7822	201.803	427.267	864.209	168.151	510.662	1070.71	151.409	436.422	495.809	171.995	225.309	134.428	215.971	312.412	43.6811
2428	0	-265.067	401.314	871.906				-185.327	445.235	476.527	-177.771	466.286	98.4679	-217.304	585.277	36.7645	199.86	429.872	864.619	166.199	512.416	1070.72	150.784	443.874	496.41	172.184	228.654	138.202	215.797	312.99	44.4716
2429	0	-266.547	403.011	871.595				-186.383	445.543	476.243	-177.841	466.336	98.3366	-217.325	585.134	36.8061	198.719	432.216	864.737	163.989	514.54	1070.71	150.721	451.905	497.351	172.329	232.432	142.479	215.65	313.663	45.3248
2430	0	-268.447	404.747	871.471				-187.388	445.706	476.054	-177.856	466.623	98.1393	-216.941	584.486	36.6337	197.279	434.631	864.896	161.878	516.598	1071.02	151.27	462.135	498.188	172.21	236.856	147.203	215.588	314.682	46.5728
2431	0	-270.208	406.81	871.365				-188.535	446.385	475.806	-177.91	466.729	97.9408	-217.031	584.426	36.6523	196.066	437.05	865.186	159.881	518.52	1070.94	151.385	470.601	500.366	171.84	242.038	152.508	215.115	316.045	48.8884
2432	0	-272.081	408.922	871.092				-189.349	446.28	475.466	-178.003	466.798	97.7511	-217.34	584.942	36.7851	195.051	439.38	865.508	157.976	520.331	1070.87	151.56	480.671	502.36	171.274	247.95	158.273	214.597	317.74	51.622
2433	0	-273.691	410.603	870.848				-190.458	446.393	475.207	-178.119	466.682	97.5543	-217.321	585.039	36.7755	194.097	441.726	865.858	156.36	522.206	1070.51	152.602	491.352	504.774	170.732	254.564	164.561	214.036	319.687	54.9051
2434	0	-275.559	412.437	870.552				-191.545	446.4	474.899	-178.158	466.729	97.3718	-216.991	584.512	36.6253	193.088	443.882	866.188	154.608	523.893	1070.24	152.978	501.915	507.474	169.828	261.853	171.059	213.625	321.881	58.6125
2435	0	-277.342	414.437	870.172				-192.459	445.95	474.62	-178.255	466.614	97.1635	-217.11	584.273	36.6471	192.58	445.652	866.643	152.92	525.527	1069.84	154.236	512.479	510.396	168.502	269.674	177.535	212.653	324.461	63.2962
2436	0	-278.758	416.151	869.946				-193.402	445.383	474.302	-178.387	466.557	97.0044	-217.129	584.25	36.6085	191.824	447.419	867.26	151.414	525.904	1069.26	155.163	522.593	513.698	166.768	277.557	184.132	211.667	327.682	68.7584
2437	0	-280.028	417.322	869.676				-194.366	444.678	473.949	-178.526	466.63	96.8101	-216.949	584.134	36.4371	191.328	449.019	867.778	150.426	525.225	1068.48	156.123	532.163	516.975	164.81	285.189	190.353	210.676	331.569	74.1295
2438	0	-281.138	418.048	869.407				-195.253	444.077	473.708	-178.74	466.561	96.6696	-217.49	584.871	36.6616	190.867	450.465	868.363	149.167	526.242	1067.78	156.87	540.902	520.419	162.613	292.837	195.964	208.34	336.354	79.6863
2439	0	-282.205	418.76	869.088				-196.129	443.491	473.509	-178.856	466.397	96.5389	-217.588	584.952	36.6134	190.357	451.808	869.018	147.767	527.747	1067.01	157.613	548.959	523.741	160.13	299.65	201.469	206.319	342.77	83.8237
2440	0	-283.093	419.059	868.706				-196.876	443.005	473.226	-179.041	466.492	96.352	-217.213	584.232	36.4851	189.903	452.895	869.805	147.006	528.546	1065.91	158.196	556.163	527.073	157.444	306.398	205.912	205.582	349.755	87.3629
2441	0	-284.22	419.288	868.382				-197.605	442.475	472.88	-179.156	466.404	96.218	-217.141	584.073	36.4196	189.483	453.8	870.523	146	529.582	1065.03	158.976	562.862	530.183	155.169	314.85	208.34	203.618	358.802	90.7742
2442	0	-285.285	419.628	868.153				-198.254	442.057	472.784	-179.266	466.425	96.1276	-217.086	583.91	36.2716	189.206	454.519	871.238	145.407	530.214	1063.87	159.858	569.085	533.055	152.93	324.198	209.442	202.056	369.844	93.3115
2443	0	-286.038	419.758	867.804				-198.889	442.003	472.69	-179.337	466.387	96.0061	-217.205	583.958	36.3204	188.862	455.142	871.919	144.849	531.548	1062.96	160.441	574.821	535.82	151.09	334.706	209.205	200.199	382.108	94.1417
2444	0	-286.201	419.405	867.592				-199.398	441.937	472.531	-179.415	466.354	95.9537	-217.329	584.046	36.4141	188.469	455.534	872.457	144.425	532.698	1061.93	160.943	580.189	538.514	149.586	345.879	207.779	198.548	395.457	93.6322
2445	0	-286.261	419.22	867.469				-199.804	442.038	472.462	-179.466	466.325	95.9056	-217.312	584.056	36.3715	188.413	455.795	873.162	143.838	534.09	1061.27	161.519	585.407	540.841	148.344	357.314	205.56	196.829	409.88	92.1224
2446	0	-286.283	419.028	867.385				-200.172	442.132	472.433	-179.517	466.391	95.8486	-217.315	584.029	36.3767	188.164	456.103	873.724	143.44	535.457	1060.64	161.858	590.112	542.894	147.357	369.588	202.217	195.175	425.474	89.8812
2447	0	-286.162	418.663	867.338				-200.397	442.052	472.44	-179.578	466.32	95.8622	-217.34	584.049	36.3906	187.876	456.7	874.292	143.066	537.335	1060.13	162.334	594.691	544.648	146.681	382.609	197.671	194.114	442.118	87.0451
2448	0	-286.038	418.421	867.338				-200.618	442.096	472.494	-179.595	466.285	95.827	-217.391	583.936	36.3993	187.537	457.404	874.724	142.667	539.767	1059.83	162.667	598.668	546.229	146.347	396.092	192.607	193.278	459.468	83.8804
2449	0	-285.805	418.179	867.287				-200.731	442.141	472.497	-179.626	466.251	95.8324	-217.392	584	36.39	187.224	458.199	874.997	142.445	541.567	1059.44	163.008	602.325	547.44	146.338	409.998	186.988	192.668	477.485	80.337
2450	0	-285.483	418.051	867.251				-200.755	442.298	472.515	-179.593	466.192	95.8174	-217.413	583.966	36.3751	187.107	458.93	875.228	142.5	542.185	1059.33	163.378	605.618	548.406	146.546	424.269	180.85	192.747	496.026	76.7052
2451	0	-285.108	418.125	867.218				-200.726	442.659	472.536	-179.655	466.162	95.8549	-217.411	583.954	36.3728	186.868	459.693	875.421	142.769	543.598	1058.86	163.321	608.29	548.892	147.132	438.671	174.528	193.132	514.762	73.1814
2452	0	-284.622	418.275	867.254				-200.586	443.094	472.627	-179.637	466.151	95.8643	-217.344	583.883	36.3289	187.094	460.482	875.634	143.06	545.257	1058.46	163.392	610.571	549.17	148.092	453.256	168.122	193.804	533.597	69.8674
2453	0	-284.134	418.462	867.201				-200.443	443.567	472.628	-179.619	466.143	95.9039	-217.157	583.797	36.1719	187.183	461.325	875.854	143.366	547.068	1058.04	163.035	612.356	549.036	149.279	468.033	161.529	194.783	552.304	66.714
2454	0	-283.56	418.668	867.153				-200.215	444.059	472.634	-179.592	466.177	95.9336	-217.387	583.882	36.3585	187.448	462.29	876.051	143.891	549.018	1057.8	162.766	613.878	548.644	150.775	482.767	155.23	195.942	570.962	63.8789
2455	0	-282.897	418.852	867.066				-199.898	444.529	472.601	-179.527	466.207	95.9853	-217.386	583.968	36.3934	187.792	463.504	876.132	144.254	549.725	1057.6	162.344	615.092	547.857	152.465	497.175	149.177	197.291	589.108	61.2488
2456	0	-281.655	419.764	867.333				-199.608	445.641	472.744	-179.549	466.067	96.0376	-217.393	583.946	36.4212	187.882	464.957	876.099	145.097	551.119	1057.14	161.925	616.076	546.741	153.996	511.117	143.366	198.66	606.66	59.1689
2457	0	-280.945	421.22	867.354				-199.213	446.419	472.831	-179.42	466.248	96.0552	-217.37	584.014	36.4157	188.642	466.213	876.041	145.698	552.792	1056.86	161.401	616.894	545.415	155.9	524.518	138.075	200.227	623.103	57.3745
2458	0	-281.435	424.824	867.762				-198.776	447.16	472.906	-179.358	466.226	96.1075	-217.358	584.072	36.4175	189.237	467.778	875.947	146.536	554.237	1056.6	160.969	617.5	543.808	157.72	537.072	133.238	201.67	638.693	55.8915
2459	0	-283.456	430.951	867.967				-198.324	448.082	473.01	-179.288	466.191	96.1663	-217.371	583.97	36.395	190.053	469.506	875.6	147.465	556.236	1056.14	160.604	618.202	542.049	159.462	548.891	128.617	203.357	653.169	54.8373
2460	0	-283.143	434.324	868.388				-197.856	448.916	473.157	-179.184	466.267	96.213	-217.303	584.058	36.4229	190.939	471.36	875.226	148.346	557.968	1055.81	159.062	618.816	540.197	161.092	559.543	124.599	204.705	665.938	53.8849
2461	0	-282.783	437.847	868.845				-197.34	449.899	473.342	-179.095	466.28	96.2672	-217.341	584.077	36.447	191.848	473.361	874.589	149.47	559.834	1055.36	158.102	619.233	538.363	162.577	569.003	120.89	206.331	677.808	53.4556
2462	0	-280.892	438.167	868.972				-196.682	450.917	473.528	-178.961	466.326	96.3322	-217.455	584.491	36.3969	193.201	475.3	873.817	150.883	561.763	1054.77	157.332	619.506	536.292	163.761	576.972	117.592	207.795	687.509	52.7956
2463	0	-279.995	439.698	869.411				-195.92	451.688	473.693	-178.806	466.345	96.3919	-217.613	584.75	36.5254	194.193	477.541	872.847	152.013	564.368	1054.27	156.792	619.671	534.134	164.842	583.421	114.574	208.903	695.321	51.8325
2464	0	-278.928	441.606	869.768				-195.227	452.673	473.878	-178.667	466.328	96.5071	-217.721	584.886	36.6246	195.281	479.896	871.76	153.438	567.006	1053.94	156.283	619.575	531.971	165.442	588.293	111.863	209.828	701.136	50.8805
2465	0	-278.129	444	870.261				-194.469	453.925	474.202	-178.465	466.401	96.6927	-217.343	584.145	36.5006	196.347	482.317	870.287	154.981	569.768	1053.52	155.723	619.101	529.686	165.721	591.665	109.295	210.307	704.905	50.249
2466	0	-276.744	445.72	870.614				-193.472	454.77	474.444	-178.293	466.607	96.8269	-217.645	584.845	36.6135	197.3	484.864	868.647	156.467	572.995	1053.17	155.234	618.248	527.175	164.98	593.804	107.712	210.183	706.066	49.332
2467	0	-274.661	446.176	870.984				-192.636	455.78	474.761	-178.199	466.591	96.9852	-217.692	584.95	36.6443	198.367	487.559	866.989	158.048	576.084	1052.86	154.306	617.024	524.821	163.3	593.534	106.196	210.387	705.218	47.9215
2468	0	-273.207	447.088	871.862				-191.59	457.093	475.13	-178.057	466.656	97.136	-217.513	584.932	36.5668	199.448	490.396	865.032	159.683	579.378	1052.77	153.499	616.511	523.012	162.091	592.296	105.756	209.515	704.591	48.5775
2469	0	-270.518	447.205	872.392				-190.488	458.371	475.589	-177.955	466.571	97.3817	-217.681	585.016	36.726	201.07	493.365	863.425	161.309	582.861	1052.87	152.832	616.758	522.18	161.689	592.272	106.029	208.302	705.128	50.0635
2470	0	-268.832	447.855	873.051				-189.136	459.751	476.112	-177.773	466.564	97.589	-217.619	585.106	36.7585	202.643	496.679	862.013	163.093	585.993	1052.7	152.749	618.046	522.716	161.883	592.916	106.266	207.685	705.783	50.2168
2471	0	-267.108	449.175	873.989				-187.953	461.277	476.458	-177.601	466.616	97.8908	-217.664	585.098	36.7999	204.593	499.879	861.203	164.864	589.687	1053.01	153.037	619.765	523.715	162.343	594.134	106.349	207.054	706.171	49.4125
2472	0	-265.466	451.062	874.815				-186.589	462.841	476.917	-177.36	466.635	98.1413	-217.645	585.17	36.8413	205.792	503.592	861.336	166.091	590.767	1053.31	153.052	621.552	524.24	162.726	594.76	106.151	206.533	706.268	48.8229
2473	0	-263.881	453.22	875.29				-185.351	464.274	477.14	-177.132	466.583	98.3651	-217.657	585.251	36.8797	207.391	506.99	862.239	167.895	592.911	1053.55	153.532	623.581	524.624	162.985	594.857	106.174	206.186	705.857	47.9859
2474	0	-261.122	453.913	875.755				-183.913	465.571	477.468	-176.896	466.38	98.6439	-217.653	585.287	36.9036	209.012	510.367	863.522	169.882	596.132	1054.19	153.954	625.778	524.778	163.174	595.441	106.111	206.321	705.725	47.6135
2475	0	-258.186	454.013	876.291				-182.571	466.914	477.811	-176.646	466.353	98.8851	-217.14	584.3	36.675	210.466	513.558	864.933	171.71	600.193	1054.71	154.91	628.125	524.483	163.574	595.829	106.005	206.813	705.652	47.4056
2476	0	-255.305	454.621	876.804				-181.087	468.177	478.184	-176.43	466.409	99.1663	-218.219	586.54	37.2068	212.15	516.748	865.997	173.701	604.487	1055.4	155.681	630.304	524.007	163.924	596.18	105.914	207.223	705.597	47.2044
2477	0	-252.209	455.536	877.193				-179.539	469.766	478.684	-176.217	466.444	99.4237	-218.307	587.027	37.3373	213.97	520.09	866.942	176.048	607.722	1055.69	156.693	632.191	523.546	164.271	596.633	105.728	207.261	705.82	46.9675
2478	0	-249.791	456.919	877.486				-177.925	471.266	478.932	-175.883	466.425	99.7873	-218.253	586.854	37.3309	216.221	523.29	867.524	178.17	610.559	1056.27	157.671	633.881	522.985	164.479	597.027	105.536	207.287	705.99	46.7954
2479	0	-247.25	458.872	877.835				-176.309	472.889	479.367	-175.62	466.421	100.055	-218.105	586.756	37.2828	218.735	526.578	867.906	180.643	613.286	1056.63	158.84	635.65	522.266	164.618	597.351	105.34	207.276	706.126	46.6146
2480	0	-245.307	461.634	878.217				-174.532	474.592	479.658	-175.295	466.496	100.307	-218.193	586.817	37.287	221.517	530.002	867.975	183.202	615.508	1056.88	161.013	638.121	521.847	164.76	597.659	105.135	207.272	706.262	46.4707
2481	0	-242.218	463.508	878.304				-172.628	475.995	480.175	-175.014	466.569	100.617	-218.113	586.85	37.2285	224.212	533.087	868.242	185.918	618.013	1057.13	162.339	640.403	521.312	164.899	597.993	104.924	207.294	706.483	46.3853
2482	0	-239.193	465.217	878.645				-170.744	477.75	480.484	-174.736	466.595	100.916	-218.115	586.651	37.1651	227.031	536.294	868.207	188.666	620.731	1057.57	163.609	641.238	521.065	165.079	598.368	104.699	207.318	706.657	46.3698
2483	0	-236.237	466.965	879.033				-169.133	479.717	480.949	-174.439	466.58	101.184	-218.122	586.516	37.1476	229.804	539.398	868.185	191.409	623.317	1057.65	164.84	642.381	520.952	165.314	598.586	104.666	207.345	706.832	46.2978
2484	0	-234.31	470.371	879.415				-167.539	481.577	481.159	-174.56	467.177	101.363	-218.176	586.506	37.1977	232.526	542.364	868.117	194.432	625.531	1057.89	165.957	644.093	520.577	165.477	599.029	104.359	207.478	707.007	46.2393
2485	0	-231.718	473.095	879.618				-166.056	483.342	481.54	-174.599	467.71	101.73	-218.236	586.516	37.1739	235.127	545.258	867.919	197.46	627.946	1058.23	167.201	646.098	520.337	165.712	599.34	104.217	207.516	707.188	46.0819
2486	0	-229.703	476.683	880.415				-164.985	485.467	481.721	-174.411	467.914	102.103	-218.209	586.618	37.2255	237.794	548.293	867.671	200.579	630.495	1058.54	168.52	647.872	520.067	165.825	599.675	104.036	207.518	707.386	45.8295
2487	0	-227.489	479.884	881.017				-163.643	487.074	481.932	-174.31	468.181	102.469	-218.149	586.542	37.2026	240.067	550.763	867.543	203.644	632.908	1058.84	169.829	649.465	519.842	165.906	599.967	103.817	207.566	707.416	45.7149
2488	0	-225.002	482.942	881.555				-162.304	489.209	482.36	-174.246	468.561	102.865	-218.103	586.544	37.2471	242.553	553.212	867.247	206.897	635.41	1059.17	171.16	650.732	519.684	166.013	600.117	103.673	207.584	707.557	45.622
2489	0	-222.49	485.497	882.117				-160.86	491.017	482.72	-174.082	468.713	103.273	-218.053	586.436	37.2281	244.915	555.446	867.063	210.073	637.603	1059.5	171.237	651.671	519.391	166.048	600.283	103.494	207.594	707.593	45.5391
2490	0	-219.797	487.682	882.84				-159.171	492.979	483.533	-173.837	468.818	103.801	-217.976	586.405	37.2912	247.217	557.624	866.858	213.086	640.019	1060.06	172.464	652.376	519.059	166.107	600.452	103.326	207.489	707.784	45.5537
2491	0	-217.42	489.705	883.309				-158.012	495.138	484.108	-173.611	468.811	104.418	-217.938	586.4	37.3129	249.455	559.67	866.839	215.993	642.605	1060.5	173.623	652.809	518.719	166.146	600.51	103.214	207.382	707.733	45.5593
2492	0	-214.973	491.913	884.078				-156.791	497.541	484.668	-173.476	469.078	105.033	-217.888	586.421	37.3236	251.929	561.458	866.783	218.844	645.069	1060.95	175.017	653.104	518.493	166.183	600.559	103.065	207.432	707.863	45.578
2493	0	-212.658	494.175	884.905				-155.763	499.635	485.313	-173.426	469.337	105.798	-217.701	586.596	37.3479	253.912	563.394	867.164	221.613	647.385	1061.44	176.394	653.313	518.202	166.277	600.624	102.95	207.468	707.887	45.5834
2494	0	-210.591	496.33	885.776				-154.611	501.653	485.973	-173.401	469.495	106.608	-217.697	586.492	37.2919	256.052	565.251	867.504	224.474	649.137	1061.81	177.835	653.547	518.075	166.394	600.661	102.859	207.571	707.945	45.6405
2495	0	-208.552	498.598	886.775				-153.843	504.271	486.922	-173.312	469.863	107.439	-217.774	586.37	37.2568	258.012	567.157	867.926	227.089	650.756	1062.37	179.187	653.776	517.946	166.537	600.651	102.766	207.604	707.921	45.5805
2496	0	-206.537	500.734	887.829				-153.309	506.094	487.573	-173.127	470.363	108.263	-217.942	586.196	37.1913	260.005	568.858	868.521	229.588	652.599	1062.98	180.491	654.016	517.863	166.633	600.655	102.657	207.631	707.922	45.5252
2497	0	-202.769	500.735	888.832				-152.452	508.715	488.813	-172.746	470.675	109.456	-218.089	585.965	37.1268	262.062	570.443	869.149	231.862	654.666	1063.75	181.872	654.238	517.831	166.678	600.671	102.599	207.576	707.877	45.4086
2498	0	-202.474	503.758	890.126				-151.93	511.529	490.052	-172.353	471.341	110.644	-218.42	585.496	37.1466	263.934	572.055	869.608	234.239	656.435	1064.38	182.914	654.429	517.722	166.753	600.724	102.503	207.727	708.008	45.4984
2499	0	-201.522	507.658	891.858				-151.392	514.091	491.365	-171.84	472.095	111.77	-218.563	585.262	37.066	265.721	573.724	870.048	236.582	657.561	1064.96	184.191	654.418	517.727	166.821	600.725	102.398	207.715	708.031	45.4763
2500	0	-200.338	510.788	893.517				-150.793	517.052	492.599	-171.393	472.758	113.105	-218.589	585.245	36.9267	267.464	575.173	870.36	238.851	659.461	1065.7	185.205	654.393	517.688	166.779	600.708	102.345	207.644	707.957	45.5239
2501	0	-198.695	512.79	894.827				-150.375	519.947	493.857	-170.649	473.858	114.409	-218.383	585.179	36.6481	269.208	576.699	870.557	241.184	660.651	1066.34	186.192	654.092	517.668	166.927	600.741	102.183	207.648	707.917	45.5058
2502	0	-197.131	514.524	896.588				-150.055	523.076	495.349	-170.019	474.67	115.771	-218.363	585.151	36.5173	270.936	578.214	870.743	243.439	662.237	1067.16	187.012	653.723	517.736	166.949	600.764	102.071	207.523	707.904	45.49
2503	0	-195.482	516.092	898.242				-149.573	526.044	496.592	-169.362	475.408	117.363	-218.354	585.099	36.4697	272.573	579.624	870.906	245.653	664.014	1067.88	187.859	653.217	517.689	166.912	600.76	101.921	207.673	707.964	45.5262
2504	0	-193.787	517.679	899.784				-149.359	529.387	497.941	-168.507	476.482	118.915	-218.412	585.038	36.4692	273.975	580.898	871.177	248.112	665.014	1068.45	188.616	652.591	517.766	166.964	600.709	101.824	207.663	708.028	45.6053
2505	0	-192.765	519.859	901.432				-149.632	533.246	499.572	-167.77	477.977	120.448	-218.425	584.968	36.5035	275.376	582.195	871.427	250.398	666.673	1069.05	189.409	652.045	517.875	166.967	600.691	101.75	207.61	707.983	45.6129
2506	0	-191.987	522.719	903.312				-149.554	537.005	501.097	-167.084	479.41	121.927	-218.407	585.057	36.5669	276.597	583.435	871.768	252.283	668.139	1069.77	190.135	651.524	517.973	166.858	600.697	101.573	207.636	707.934	45.6073
2507	0	-191.367	525.52	904.771				-149.474	540.734	502.569	-166.121	480.939	123.398	-218.407	585.103	36.6575	277.824	584.71	872.151	253.95	669.788	1070.72	190.855	651.081	518.07	166.865	600.671	101.481	207.622	707.977	45.6132
2508	0	-190.069	527.46	906.626				-149.909	545.286	504.31	-165.496	482.387	125.024	-218.36	585.178	36.7243	278.967	585.987	872.595	255.914	670.664	1071.39	191.733	650.702	518.135	166.917	600.621	101.422	207.633	707.933	45.5585
2509	0	-188.508	528.44	908.431				-150.154	549.786	505.626	-164.824	483.978	126.644	-218.301	585.197	36.7353	279.953	587.29	873.043	257.71	672.224	1072.03	192.484	650.326	518.321	166.936	600.552	101.324	207.557	707.904	45.635
2510	0	-187.349	530.061	909.934				-150.858	554.723	507.359	-164.37	485.583	128.252	-218.194	585.382	36.7578	280.884	588.589	873.484	259.222	674.079	1072.59	193.244	649.851	518.439	166.963	600.468	101.295	207.641	707.983	45.5925
2511	0	-186.026	531.514	911.585				-151.282	559.102	508.927	-164.289	487.339	130.033	-218.12	585.753	36.8876	282.04	589.932	873.967	260.901	675.72	1073.51	194.133	649.317	518.579	166.997	600.399	101.196	207.55	707.924	45.4601
2512	0	-184.965	532.759	913.224				-151.91	563.722	510.301	-163.831	488.966	131.691	-218.254	586.219	37.3139	282.877	591.357	874.366	262.318	677.413	1074.07	194.907	648.76	518.718	167.035	600.318	101.173	207.65	708.026	45.5411
2513	0	-184.037	534.492	914.714				-152.625	568.605	511.888	-163.658	491.075	133.376	-218.519	587.192	37.6627	283.968	592.704	874.709	264.028	678.359	1074.6	195.775	648.311	518.831	167.033	600.263	101.104	207.604	708.017	45.5661
2514	0	-183.24	536.532	916.372				-153.164	573.437	513.515	-164.118	493.884	135.196	-218.986	588.683	38.2649	285.341	594.105	875.084	265.397	679.209	1075.01	196.739	647.867	518.928	167.05	600.148	101.063	207.642	707.96	45.521
2515	0	-182.56	538.466	917.808				-154.191	579.327	515.198	-164.565	496.937	136.719	-219.776	589.744	38.8687	285.831	595.586	875.27	266.8	680.805	1075.48	197.488	647.441	518.996	167.094	600.089	101.028	207.668	708.048	45.4933
2516	0	-181.744	540.31	919.212				-154.477	583.693	516.584	-165.558	500.472	138.381	-220.507	592.489	39.3977	286.879	597.037	875.51	267.841	682.695	1075.81	198.266	647.039	519.151	167.107	600.01	100.988	207.65	708.037	45.4871
2517	0	-181.143	542.572	920.498				-155.324	588.582	518.173	-166.757	504.419	139.85	-221.671	595.414	40.2272	287.892	598.404	875.738	269.369	684.417	1076.2	198.911	646.953	519.154	167.071	599.943	100.943	207.693	708.046	45.4869
2518	0	-180.457	544.851	921.795				-156.336	593.349	519.531	-168.253	508.417	141.167	-223.537	598.936	40.9374	288.76	599.694	875.814	270.937	685.233	1076.51	199.622	646.841	519.182	167.055	599.885	100.912	207.695	708.055	45.4233
2519	0	-180.169	547.563	922.973				-156.669	596.991	520.575	-170.296	513.651	142.292	-225.145	603.822	41.6303	289.68	600.991	875.888	271.928	686.071	1076.51	200.331	646.937	519.212	167.033	599.824	100.872	207.67	708.103	45.4041
2520	0	-179.667	550.313	924.144				-157.559	601.146	522.021	-172.378	519.751	143.35	-227.53	608.611	42.1257	290.701	602.323	875.799	273.23	688.305	1076.87	200.865	647.114	519.114	167.021	599.798	100.824	207.806	708.169	45.3458
2521	0	-178.704	552.441	925.119				-158.812	606.078	523.382	-175.156	525.526	144.132	-229.728	614.615	42.6859	291.438	603.344	875.895	274.341	689.436	1076.87	201.349	647.387	518.98	167.026	599.762	100.768	207.806	708.161	45.3363
2522	0	-178.067	554.739	926.094				-159.26	609.501	524.342	-177.588	532.116	144.96	-232.298	621.364	43.1801	292.368	604.484	875.793	275.659	690.386	1076.92	201.825	647.811	518.855	166.954	599.751	100.739	207.916	708.114	45.4203
2523	0	-177.185	556.875	926.946				-160.005	613.282	525.376	-180.807	539.091	145.545	-235.028	628.948	43.6369	293.013	605.6	875.648	276.934	691.127	1076.78	202.289	648.456	518.723	166.825	599.753	100.682	207.855	708.14	45.3245
2524	0	-176.636	559.542	927.551				-160.982	617.293	526.365	-184.204	547.026	145.991	-237.813	637.097	44.076	293.844	606.65	875.466	278.117	692.485	1076.86	202.517	649.287	518.55	166.737	599.772	100.704	207.874	708.137	45.3445
2525	0	-175.769	561.584	928.422				-161.619	621.09	527.433	-187.894	555.428	146.541	-240.531	645.99	44.258	294.375	607.752	875.113	279.452	692.972	1076.65	202.712	650.228	518.339	166.654	599.817	100.589	207.979	708.115	45.418
2526	0	-175.374	564.052	928.974				-162.69	625.142	528.501	-191.563	563.989	146.875	-243.262	655.605	44.5378	295.017	608.944	874.831	280.592	693.786	1076.5	202.88	651.503	518.039	166.537	599.873	100.59	207.924	708.163	45.3542
2527	0	-174.69	566.859	929.43				-163.591	629.42	529.38	-195.135	572.769	147.153	-245.728	666.018	44.9303	295.598	610.118	874.472	281.909	694.635	1076.36	203.135	652.924	517.731	166.44	599.948	100.577	207.988	708.139	45.4302
2528	0	-174.12	569.233	929.869				-164.432	633.043	530.185	-198.798	581.781	147.586	-248.33	676.292	45.6058	296.145	611.246	874.089	283.004	694.85	1076.14	203.11	654.56	517.407	166.348	600.013	100.551	208.005	708.113	45.4457
2529	0	-173.768	571.394	930.335				-165.383	637.164	531.083	-202.233	591.333	148.002	-251.006	686.851	46.6816	296.23	612.75	873.632	284.333	696.619	1075.96	203.012	656.195	517.073	166.215	600.182	100.54	207.93	708.168	45.3548
2530	0	-172.811	573.008	930.681				-166.434	641.645	532.017	-205.535	600.638	148.633	-253.082	698.489	48.399	296.695	615.003	872.974	285.164	697.994	1075.76	202.821	658.009	516.758	166.083	600.307	100.535	207.938	708.22	45.3695
2531	0	-172.236	574.593	930.904				-167.422	645.806	532.879	-208.7	610.234	149.231	-255.086	709.167	50.1099	296.772	617.447	872.343	286.63	699.766	1075.42	202.606	660.002	516.342	165.905	600.441	100.526	207.932	708.197	45.3864
2532	0	-171.899	576.576	931.15				-168.27	650.144	533.794	-211.593	619.643	150.042	-256.631	719.006	52.1789	297.147	619.714	871.838	287.672	700.547	1074.96	202.522	661.903	515.897	165.814	600.64	100.502	207.907	708.211	45.4116
2533	0	-171.184	577.782	931.228				-169.225	654.502	534.654	-214.293	629.146	150.895	-259.06	730.11	54.467	297.228	621.248	871.145	288.239	700.682	1074.63	202.329	663.847	515.577	165.71	600.784	100.498	207.9	708.245	45.4301
2534	0	-170.895	579.493	931.49				-170.02	659.106	535.496	-216.941	638.819	151.741	-261.456	741.254	56.9007	297.778	622.606	870.644	289.347	702.469	1074.42	202.084	665.877	515.18	165.477	600.969	100.491	207.987	708.215	45.5245
2535	0	-170.796	581.352	931.692				-170.628	663.689	536.365	-219.202	648.098	152.809	-263.815	751.862	59.348	298.081	624.206	870.103	289.55	701.668	1074.23	201.925	668.038	514.672	165.512	601.117	100.511	207.914	708.268	45.4639
2536	0	-171.004	583.84	931.877				-171.384	668.628	537.198	-221.524	657.323	153.939	-266.268	762.559	61.6876	298.291	626.175	869.511	290.892	704.273	1074.08	201.751	670.039	514.3	165.454	601.262	100.53	207.879	708.264	45.4434
2537	0	-170.879	585.724	932.093				-171.942	673.313	538.02	-223.381	666.29	154.93	-268.545	772.637	63.996	298.534	628.393	868.947	290.971	706.124	1074.16	201.597	672.126	513.931	165.342	601.404	100.506	207.946	708.255	45.5456
2538	0	-170.613	587.269	932.091				-172.518	678.1	538.831	-225.425	674.924	156.058	-270.755	782.012	66.2138	298.612	630.714	868.551	291.395	707.343	1073.99	201.208	674.174	513.473	165.251	601.551	100.528	207.938	708.26	45.5439
2539	0	-170.373	588.605	932.265				-173.223	683.515	539.784	-226.711	683.856	157.053	-272.918	791.276	68.5477	299.057	633.024	867.938	291.576	708.658	1074.04	200.929	676.191	513.042	165.17	601.729	100.533	207.918	708.337	45.5828
2540	0	-170.554	590.518	932.406				-173.641	688.336	540.615	-227.825	692.082	157.939	-274.917	800.068	70.8183	298.862	635.732	867.594	291.477	710.054	1073.82	200.754	678.284	512.67	165.082	601.9	100.549	207.956	708.333	45.5965
2541	0	-170.326	591.812	932.662				-174.165	693.273	541.579	-228.602	699.972	158.999	-276.979	808.422	73.0363	298.716	638.532	867.179	291.8	711.921	1074.22	200.495	680.089	512.278	165.014	602.086	100.548	207.903	708.38	45.6052
2542	0	-169.95	592.851	932.788				-174.738	698.563	542.625	-229.218	707.647	160.044	-278.679	816.366	75.2318	298.538	641.146	866.775	291.529	712.699	1074.05	200.483	681.757	511.85	164.921	602.256	100.585	207.889	708.408	45.585
2543	0	-170.238	594.784	933.028				-175.201	703.661	543.602	-229.957	714.555	161.067	-280.116	823.961	77.3856	298.45	643.559	866.357	292.127	714.628	1074.17	199.968	683.949	511.548	164.865	602.446	100.595	207.925	708.396	45.6105
2544	0	-170.451	597.052	933.176				-175.688	708.856	544.704	-229.923	722.182	162.037	-281.542	831.596	79.4158	298.305	645.881	866	292.029	716.399	1074.06	200.063	685.467	511.08	164.825	602.593	100.672	207.794	708.461	45.5319
2545	0	-170.308	598.899	933.372				-176.311	714.516	545.702	-230.105	729.107	163.009	-282.563	838.851	81.295	298.138	647.992	865.721	291.732	717.015	1074.06	199.892	687.404	510.819	164.736	602.757	100.736	207.754	708.528	45.4973
2546	0	-170.086	600.51	933.428				-176.565	719.321	546.603	-230.086	735.808	163.937	-283.292	845.828	82.9358	297.933	650.088	865.443	291.868	721.06	1074.33	199.738	689.115	510.367	164.678	602.942	100.792	207.766	708.527	45.5219
2547	0	-170.054	602.159	933.553				-177.085	724.578	547.532	-229.913	742.684	164.774	-283.788	852.853	84.4152	297.666	652.283	865.12	291.941	723.785	1074.41	199.497	690.917	509.934	164.637	603.064	100.851	207.763	708.597	45.5494
2548	0	-170.375	604.624	933.808				-177.472	729.367	548.387	-229.444	749.845	166.01	-283.817	859.959	85.7955	297.237	654.643	864.835	291.992	724.649	1074.37	198.896	693.012	509.751	164.567	603.244	100.91	207.763	708.615	45.5461
2549	0	-170.687	607.205	933.887				-177.672	733.998	549.131	-229.368	755.872	166.412	-283.728	866.601	86.8921	296.913	656.855	864.55	291.621	726.438	1074.21	198.928	694.316	509.225	164.537	603.402	100.977	207.759	708.632	45.5381
2550	0	-170.983	609.622	934.008				-177.846	738.572	549.82	-228.89	762.578	167.108	-282.881	872.81	87.8556	296.689	658.891	864.31	292.353	727.781	1074.22	198.369	696.446	508.956	164.467	603.526	101.058	207.724	708.673	45.5406
2551	0	-171.329	612.046	934.077				-178.139	743.344	550.436	-228.404	768.635	167.812	-282.195	879.64	88.6495	296.428	660.763	864.101	292.422	728.779	1073.9	198.195	698.044	508.704	164.418	603.72	101.149	207.688	708.705	45.5286
2552	0	-171.553	614.628	934.307				-177.975	747.446	550.971	-227.932	774.797	168.248	-281.289	886.382	89.3811	296.136	662.518	863.894	292.457	729.984	1073.79	197.825	699.696	508.338	164.347	603.867	101.204	207.729	708.697	45.5418
2553	0	-172.936	618.706	934.128				-178.099	752.064	551.457	-227.494	780.76	168.765	-280.017	892.746	89.7924	295.915	664.252	863.663	292.537	731.227	1073.72	197.901	700.896	507.713	164.291	603.974	101.26	207.681	708.692	45.5373
2554	0	-173.39	622.032	934.464				-177.964	756.129	551.883	-226.966	786.984	169.246	-278.72	899.452	90.3272	295.563	665.989	863.425	292.473	732.903	1073.52	197.67	702.339	507.508	164.227	604.117	101.336	207.682	708.701	45.5499
2555	0	-173.629	624.259	934.171				-177.693	759.871	552.033	-226.402	792.901	169.49	-277.205	905.878	90.6584	295.153	667.777	863.116	292.388	734.547	1073.42	197.352	703.905	507.111	164.182	604.204	101.388	207.677	708.703	45.5793
2556	0	-173.919	626.484	934.102				-177.466	763.93	552.086	-225.822	798.512	169.742	-275.626	911.924	90.9153	294.712	669.688	862.925	292.425	736.183	1073.45	196.952	705.343	506.782	164.079	604.196	101.488	207.721	708.743	45.6042
2557	0	-174.248	629.411	934.216				-177.342	768.117	552.189	-225.217	804.395	169.822	-273.768	917.899	90.8778	294.495	671.639	862.768	292.501	737.838	1073.29	196.634	706.804	506.405	164.127	604.405	101.488	207.7	708.694	45.5974
2558	0	-174.708	632.338	934.134				-176.984	771.732	552.285	-224.559	809.499	169.85	-272.037	923.814	91.0931	294.056	673.51	862.575	292.496	739.165	1073.14	196.196	708.312	506.117	164.055	604.51	101.546	207.708	708.714	45.6194
2559	0	-175.242	635.171	934.07				-176.66	775.337	552.295	-223.966	814.993	169.757	-270.393	929.769	91.1361	293.57	675.335	862.342	292.523	740.757	1073.03	195.999	709.768	505.742	163.983	604.625	101.572	207.593	708.782	45.6297
2560	0	-175.668	637.848	933.787				-176.077	778.732	551.956	-223.268	820.001	169.663	-268.734	935.283	91.0672	293.205	677.164	862.165	292.365	742.319	1072.91	195.622	711.223	505.482	163.876	604.738	101.621	207.652	708.724	45.6442
2561	0	-176.255	640.641	933.61				-175.732	782.283	551.635	-222.596	825.058	169.466	-266.982	940.735	91.0266	292.816	678.96	861.93	292.461	741.29	1072.92	195.15	712.603	505.141	163.726	604.759	101.696	207.646	708.738	45.6558
2562	0	-176.578	643.62	933.147				-175.066	785.355	551.352	-222.102	830.095	168.981	-265.51	945.952	90.8515	292.49	680.739	861.817	292.315	741.665	1072.92	194.935	713.917	504.873	163.745	604.907	101.693	207.693	708.721	45.6771
2563	0	-177.067	646.615	932.766				-174.535	788.451	550.688	-221.23	834.461	168.781	-263.942	951.271	90.7836	291.929	682.523	861.762	292.151	743.522	1072.68	194.569	715.25	504.641	163.649	604.977	101.744	207.672	708.733	45.6614
2564	0	-177.517	649.869	932.359				-173.888	791.222	550.208	-220.523	838.859	168.198	-262.466	955.913	90.4826	291.459	684.267	861.645	291.944	745.283	1072.73	194.472	716.477	504.412	163.515	605.074	101.786	207.68	708.753	45.6606
2565	0	-178.057	652.878	931.885				-173.027	793.661	549.309	-219.608	842.69	167.79	-261.038	960.239	90.096	291.287	685.91	861.707	291.718	746.783	1072.77	194.345	717.76	504.028	163.575	605.133	101.827	207.7	708.756	45.6176
2566	0	-178.267	655.78	931.292				-172.26	795.958	548.469	-218.814	846.842	167.052	-259.735	964.542	89.6481	290.742	687.311	861.629	291.55	747.939	1072.82	194.181	719.089	503.86	163.542	605.174	101.874	207.711	708.744	45.6171
2567	0	-178.488	658.523	930.623				-171.442	797.924	547.433	-217.946	850.443	166.488	-258.539	968.528	89.167	290.322	688.558	861.575	291.447	748.947	1072.91	193.94	720.357	503.573	163.519	605.27	101.945	207.747	708.759	45.614
2568	0	-178.832	661.573	929.949				-170.632	800.03	546.359	-216.977	853.816	165.518	-257.274	972.042	88.5431	290.056	689.679	861.539	291.285	750.13	1073	193.811	721.554	503.338	163.508	605.329	101.983	207.751	708.75	45.5973
2569	0	-179.126	664.583	929.129				-169.781	801.888	545.042	-215.836	856.841	164.7	-256.137	975.192	87.5931	289.745	690.873	861.519	291.089	751.393	1073.05	193.704	722.877	503.106	163.485	605.407	102.06	207.743	708.8	45.5581
2570	0	-179.412	667.285	928.389				-168.727	803.26	543.878	-214.942	859.378	163.616	-255.169	978.135	86.6964	289.39	692.141	861.479	290.703	752.905	1073.11	193.63	724.079	502.823	163.391	605.51	102.132	207.758	708.808	45.5094
2571	0	-179.764	670.617	927.403				-167.886	804.651	542.421	-213.843	862.068	162.499	-253.761	980.267	85.3486	289.053	693.526	861.399	290.367	754.315	1073.11	193.506	725.224	502.564	163.384	605.595	102.242	207.809	708.85	45.4732
2572	0	-180.17	673.27	926.608				-167.029	805.965	541.007	-212.541	863.851	161.277	-252.666	982.558	84.108	288.727	694.902	861.321	289.884	755.201	1073.23	193.318	726.553	502.305	163.447	605.59	102.493	207.481	709.107	45.3481
2573	0	-180.438	676.194	925.477				-166.335	807.565	539.71	-211.352	865.449	159.923	-251.66	984.662	82.5997	288.295	696.325	861.226	289.846	756.239	1073.11	193.21	727.906	502.078	163.412	605.721	102.562	207.493	709.138	45.3178
2574	0	-180.932	679.116	924.576				-165.648	808.787	538.141	-209.952	866.895	158.394	-250.649	986.601	80.601	287.956	697.858	861.131	289.474	757.344	1073.18	193.131	729.169	501.774	163.329	605.862	102.6	207.453	709.191	45.2495
2575	0	-181.291	681.908	923.47				-164.888	809.876	536.521	-208.53	867.921	156.912	-248.957	987.201	78.7459	287.528	699.429	861.052	288.942	758.855	1073.21	193.09	730.471	501.487	163.382	605.902	102.848	207.451	709.246	45.1826
2576	0	-181.85	684.741	922.488				-164.262	810.863	535.082	-207.085	868.661	155.151	-247.413	987.716	76.4212	287.054	701.195	860.809	288.49	760.238	1073.21	193.076	731.917	501.185	163.4	605.974	102.994	207.477	709.252	45.1025
2577	0	-182.348	687.639	921.429				-163.734	811.959	533.584	-205.449	868.944	153.363	-245.722	987.856	73.8644	286.666	703.044	860.783	288.091	761.195	1073.15	193.035	733.303	500.86	163.358	606.047	103.131	207.531	709.457	45.1575
2578	0	-182.424	690.58	920.088				-163.264	813.029	531.885	-203.933	869.075	151.677	-243.956	987.552	71.1223	286.216	704.839	860.646	287.64	762.174	1073.08	192.957	734.718	500.531	163.348	606.133	103.29	207.805	709.143	44.9483
2579	0	-183.05	693.497	918.935				-162.676	814.095	530.348	-202.336	869.009	149.718	-241.764	986.644	68.0673	285.673	706.344	860.531	287.041	763.621	1073	192.945	736.116	500.262	163.275	606.246	103.424	207.559	709.556	45.0635
2580	0	-184.111	695.86	918.071				-162.259	815.019	528.646	-200.73	868.854	147.734	-239.549	985.694	64.7876	285.191	707.507	860.446	286.459	765.074	1072.85	192.963	737.604	499.848	163.359	606.373	103.497	207.689	709.487	45.1234
2581	0	-184.416	698.606	916.758				-161.966	816.218	527.027	-199.361	867.906	145.631	-237.3	984.345	61.3571	284.636	708.374	860.295	285.832	766.233	1072.71	192.677	739.105	499.512	163.166	606.467	103.72	207.857	709.155	44.77
2582	0	-184.919	701.478	915.406				-161.621	817.157	525.316	-197.83	867.34	143.548	-235.018	982.841	57.7625	284.075	709.134	860.091	285.203	767.069	1072.43	192.494	740.474	499.236	163.03	606.561	103.912	207.907	709.148	44.7105
2583	0	-185.815	703.936	914.471				-161.247	817.996	523.534	-196.419	866.291	141.388	-232.556	981.035	54.0982	283.537	709.963	859.831	284.521	768.208	1072.07	192.367	741.8	498.867	163.014	606.696	104.012	207.781	709.308	44.4231
2584	0	-186.595	706.716	913.326				-160.89	818.852	521.738	-195.173	865.301	139.362	-230.077	979.277	50.2868	283.035	711.073	859.634	283.694	769.833	1071.86	192.209	743.366	498.434	162.961	606.791	104.155	207.928	709.168	44.5731
2585	0	-187.064	709.869	911.77				-160.453	819.466	519.881	-194.092	864.17	137.256	-227.561	977.528	46.39	282.334	712.494	859.47	282.725	771.531	1071.79	192.05	744.69	498.133	162.917	606.911	104.306	207.943	709.166	44.5394
2586	0	-187.944	712.712	910.47				-159.979	819.755	517.905	-193.023	862.7	135.214	-224.961	975.563	42.6097	281.485	714.308	859.211	281.86	772.757	1071.47	191.839	746.074	497.764	162.878	607.008	104.441	207.998	709.192	44.4747
2587	0	-188.668	715.617	909.018				-159.512	819.945	515.803	-191.978	861.351	133.077	-222.325	973.712	38.7167	280.874	716.311	859.054	280.932	774	1071.27	191.483	747.491	497.372	162.845	607.038	104.612	207.98	709.172	44.4761
2588	0	-189.538	718.659	907.844				-159.027	820.069	513.588	-190.821	860.26	130.831	-220.032	972.162	36.9704	279.768	718.111	858.882	279.858	775.381	1070.96	191.174	748.949	496.941	162.801	607.134	104.68	208.011	709.208	44.4256
2589	0	-190.244	721.429	906.32				-158.456	819.93	511.473	-189.025	859.045	129.75	-218.649	972.151	37.5242	278.862	719.625	858.743	278.647	777.54	1070.89	190.833	750.465	496.563	162.702	607.243	104.743	207.967	709.219	44.4457
2590	0	-191.083	724.777	904.868				-157.881	819.627	509.323	-187.735	858.038	128.27	-218.554	972.486	38.0826	277.977	720.902	858.528	277.617	778.959	1070.65	190.518	751.906	496.131	162.644	607.297	104.835	207.992	709.262	44.4587
2591	0	-192.004	727.828	903.359				-157.071	819.138	507.09	-187.374	857.253	126.45	-218.058	973.002	38.0414	277.181	721.989	858.395	276.362	780.489	1070.47	190.035	753.401	495.797	162.585	607.404	104.893	207.969	709.341	44.3792
2592	0	-192.94	730.975	901.931				-156.171	818.426	504.793	-186.983	856.202	124.792	-217.904	972.907	38.352	276.089	723.231	858.272	275.229	782.341	1070.43	189.743	754.902	495.347	162.507	607.445	104.991	208.135	709.185	44.4277
2593	0	-193.94	734.141	900.356				-155.245	817.528	502.297	-186.842	855.352	122.968	-217.718	972.727	38.3328	275.285	724.616	858.181	273.778	784.148	1070.09	189.198	756.464	494.904	162.439	607.534	105.101	208.066	709.227	44.3952
2594	0	-194.875	736.915	898.838				-154.542	816.362	500.03	-186.323	854.368	121.113	-217.563	972.411	38.2515	274.218	726.251	858.103	272.349	786.111	1070.08	188.754	757.986	494.569	162.339	607.627	105.241	208.072	709.231	44.3992
2595	0	-195.741	740.097	897.466				-154.318	814.907	497.957	-185.633	852.925	119.088	-217.406	972.109	38.3696	273.184	728.017	858.034	270.939	788.113	1070.12	188.132	759.542	494.363	162.323	607.717	105.36	208.099	709.209	44.4062
2596	0	-196.832	743.107	895.979				-154.325	813.835	496.111	-184.698	851.372	117.144	-216.992	971.649	38.589	272.089	729.927	857.986	269.312	790.266	1070.07	187.454	761.048	494.058	162.289	607.89	105.503	208.193	709.19	44.4335
2597	0	-197.775	746.295	894.764				-154.26	812.972	494.455	-183.941	850.452	115.415	-216.623	971.56	38.9588	270.859	731.874	857.968	267.793	792.273	1070.17	186.868	762.665	493.597	162.199	607.903	105.678	208.143	709.228	44.4068
2598	0	-198.679	749.251	893.416				-153.886	812.116	492.591	-183.219	849.196	113.825	-216.278	971.435	39.2575	269.53	733.842	857.949	266.076	794.455	1070.14	186.107	764.168	493.447	162.172	607.992	105.845	208.131	709.234	44.3699
2599	0	-199.647	751.832	891.997				-153.574	811.759	491.14	-182.375	848.104	112.346	-215.978	971.109	39.4349	268.224	735.993	857.924	264.019	800.3	1070.29	185.479	765.622	493.227	162.054	608.054	106.018	208.158	709.223	44.4312
2600	0	-200.6	754.39	890.787				-153.22	811.286	489.631	-181.241	847.713	111.148	-215.918	970.934	39.4367	267.071	738.118	857.904	262.145	802.338	1070.36	184.625	767.136	493.04	162.01	608.138	106.193	208.17	709.2	44.3933
2601	0	-201.78	756.745	889.497				-153.14	811.536	488.406	-180.348	847.603	110.251	-215.838	970.931	39.5551	265.646	740.29	857.908	260.429	804.201	1070.5	183.73	768.515	492.902	161.858	608.177	106.403	208.188	709.215	44.4202
2602	0	-202.732	759.136	888.362				-153.169	811.825	487.334	-179.61	847.527	109.396	-215.7	970.794	39.6041	264.259	742.444	857.946	258.504	806.302	1070.63	183.002	769.893	492.634	161.768	608.228	106.565	208.198	709.208	44.4098
2603	0	-203.833	760.993	887.259				-153.356	812.923	486.686	-178.71	847.887	108.691	-215.635	970.851	39.721	262.818	744.584	858.029	256.606	808.479	1070.66	182.289	771.298	492.451	161.69	608.305	106.747	208.209	709.199	44.4036
2604	0	-205.144	762.474	886.41				-153.549	814.354	485.971	-177.646	847.457	108.233	-215.298	970.988	40.1479	261.444	746.706	858.042	254.474	810.842	1070.79	181.364	772.516	492.353	161.604	608.309	106.94	208.207	709.277	44.2969
2605	0	-206.565	764.001	885.512				-153.96	816.301	485.588	-176.839	847.471	107.66	-215.222	971.072	40.3038	259.786	748.814	858.029	252.563	813.219	1070.79	180.798	772.705	492.378	161.564	608.349	107.164	208.203	709.303	44.2477
2606	0	-208.12	765.407	884.889				-154.36	818.152	485.384	-176.033	847.943	107.405	-215.229	971.17	40.4116	258.177	750.986	858.053	250.463	815.813	1070.82	179.962	773.871	492.345	161.483	608.426	107.456	208.198	709.319	44.2598
2607	0	-209.725	766.747	884.508				-154.685	819.836	485.143	-175.872	848.736	107.226	-214.471	969.924	40.2322	256.577	753.14	858.159	248.209	818.465	1070.84	178.989	774.842	492.303	161.372	608.476	107.678	208.198	709.286	44.3619
2608	0	-211.321	768.227	884.119				-155.311	821.883	484.967	-175.141	848.798	106.938	-214.239	969.523	40.2075	254.988	755.269	858.384	246.018	821.211	1070.88	178.135	775.932	492.342	161.239	608.507	107.968	208.174	709.257	44.3243
2609	0	-213.098	769.467	883.83				-156.037	823.438	484.784	-174.545	848.748	106.529	-214.292	969.727	40.2824	253.329	757.628	858.564	243.682	824.092	1071.02	177.208	776.809	492.417	161.107	608.561	108.229	208.175	709.286	44.3333
2610	0	-214.885	770.897	883.553				-156.835	824.823	484.681	-174.339	849.015	106.4	-214.341	969.9	40.3058	251.528	760.105	858.668	241.322	826.978	1071.07	176.273	777.725	492.549	161.026	608.613	108.488	208.177	709.315	44.3262
2611	0	-216.61	772.342	883.296				-157.648	825.891	484.563	-174.237	849.694	106.262	-214.332	969.699	40.2226	249.626	762.443	858.887	239.122	829.925	1071.06	175.509	778.584	492.641	160.88	608.716	108.721	208.179	709.342	44.3493
2612	0	-218.446	773.513	883.206				-158.494	826.817	484.492	-174.091	849.678	105.954	-214.425	970.131	40.4356	247.675	764.334	859.129	236.693	832.965	1071.15	174.69	779.421	492.767	160.666	608.824	109.023	208.185	709.367	44.3899
2613	0	-220.283	774.944	883.051				-159.531	827.698	484.478	-174	849.863	105.789	-214.492	970.299	40.4441	246.054	765.688	859.438	234.315	835.963	1071.1	173.801	780.044	492.948	160.67	608.928	109.35	208.172	709.372	44.3842
2614	0	-222.155	776.601	882.978				-160.503	828.036	484.235	-174.01	850.009	105.632	-214.518	970.33	40.4459	244.393	766.96	859.672	231.837	838.999	1071.03	172.846	780.582	493.158	160.578	609.002	109.617	208.179	709.426	44.3689
2615	0	-224.036	778.12	882.948				-161.534	828.677	484.248	-174.104	850.111	105.313	-214.471	970.146	40.4031	242.531	768.824	860.139	229.672	841.885	1071.06	172.057	781.299	493.43	160.546	609.09	109.936	208.173	709.474	44.397
2616	0	-225.943	779.985	882.86				-162.495	828.917	483.951	-174.18	849.917	105.053	-214.395	969.96	40.3425	240.746	771.343	860.493	227.493	844.849	1071.03	171.013	781.836	493.622	160.487	609.194	110.182	208.206	709.446	44.3928
2617	0	-227.727	781.823	882.79				-163.437	829.125	483.881	-174.299	850.024	104.897	-214.457	970.009	40.3515	238.726	773.844	860.899	225.033	847.886	1071.07	170.118	782.491	494.006	160.445	609.342	110.513	208.218	709.495	44.3727
2618	0	-229.582	783.16	882.758				-164.434	829.32	483.681	-174.399	849.99	104.704	-214.48	969.965	40.3404	236.866	775.996	861.384	222.865	850.851	1071.09	169.101	783.27	494.332	160.449	609.486	110.908	208.268	709.514	44.3848
2619	0	-231.381	784.746	882.552				-165.254	829.285	483.498	-174.503	850.147	104.557	-214.506	969.975	40.3442	235.012	777.871	861.717	220.728	853.75	1071.08	168.16	784.053	494.774	160.478	609.694	111.371	208.268	709.601	44.3814
2620	0	-233.149	786.557	882.441				-166.303	829.661	483.401	-174.639	850.183	104.425	-214.495	969.908	40.2586	233.183	779.863	862.223	218.484	856.759	1071.16	167.344	784.942	495.095	160.508	609.9	111.857	208.284	709.644	44.3775
2621	0	-234.993	788.029	882.23				-167.214	829.849	483.252	-174.716	850.144	104.303	-214.527	969.925	40.2615	231.63	781.894	862.747	216.149	859.869	1071.29	166.284	785.928	495.483	160.562	610.162	112.342	208.359	709.805	44.3875
2622	0	-236.816	789.633	882.075				-168.048	829.962	483.06	-174.802	850.173	104.175	-214.563	969.971	40.2729	229.724	784.096	863.217	213.703	862.981	1071.55	165.36	787.061	495.831	160.572	610.511	112.931	208.373	709.835	44.3566
2623	0	-238.503	791.262	882.086				-169.073	830.616	482.922	-174.933	850.259	104.08	-214.588	969.989	40.2713	228.097	786.475	863.866	211.457	866.071	1071.65	164.402	788.295	496.199	160.767	610.731	113.709	208.409	709.951	44.3366
2624	0	-240.206	792.856	881.897				-169.883	830.829	482.775	-174.993	850.359	103.96	-214.191	969.419	40.2047	226.464	788.817	864.206	209.005	869.179	1071.85	163.434	789.689	496.52	160.719	611.156	114.346	208.446	710.001	44.3091
2625	0	-242.096	794.27	881.764				-170.915	831.422	482.608	-175.062	850.431	103.907	-214.46	969.627	40.1833	224.748	791.339	864.725	206.568	872.299	1072.12	162.486	791.4	496.897	160.795	611.701	115.157	208.493	710.121	44.2787
2626	0	-243.765	795.807	881.689				-171.822	831.901	482.548	-175.041	850.454	103.806	-214.191	969.421	40.229	222.989	793.856	865.153	204.261	875.415	1072.35	161.67	793.118	497.243	160.88	612.182	116.013	208.563	710.233	44.3015
2627	0	-245.568	797.366	881.472				-172.76	832.972	482.522	-175.091	850.458	103.633	-214.205	969.32	40.2101	221.245	796.451	865.604	201.667	878.563	1072.61	160.784	795.04	497.602	160.876	612.758	117.058	208.526	710.375	44.2669
2628	0	-247.155	798.817	881.207				-173.715	833.839	482.458	-175.078	850.539	103.626	-214.306	969.555	40.2852	219.468	799.124	865.923	199.349	881.671	1072.75	159.855	797.35	498.004	160.936	613.5	118.058	208.558	710.543	44.2777
2629	0	-248.835	800.206	881.095				-174.66	834.77	482.527	-175.166	850.653	103.49	-214.272	969.578	40.2901	217.961	801.705	866.354	196.954	884.739	1073.06	159.014	799.786	498.185	160.946	614.235	119.38	208.653	710.738	44.3915
2630	0	-250.444	801.961	880.837				-175.52	835.546	482.439	-175.185	850.824	103.394	-214.293	969.551	40.2777	216.493	804.308	866.891	194.626	887.786	1073.36	158.187	802.408	498.47	160.964	615.141	120.783	208.776	710.99	44.5074
2631	0	-252.048	803.631	880.633				-176.349	836.224	482.404	-175.195	850.895	103.315	-214.198	969.402	40.2498	214.898	806.992	867.196	192.227	890.84	1073.67	157.22	805.606	498.872	161.129	616.1	122.343	208.868	711.205	44.6136
2632	0	-253.723	805.119	880.487				-177.349	837.23	482.479	-175.235	851.048	103.236	-214.217	969.402	40.2425	213.163	809.724	867.447	189.835	893.914	1073.92	156.404	809.043	499.174	161.226	617.315	124.05	208.895	711.399	44.7488
2633	0	-255.452	806.934	880.252				-178.101	837.971	482.406	-175.221	851.161	103.075	-214.377	969.633	40.281	211.581	812.537	867.827	187.455	896.981	1074.22	155.5	812.925	499.541	161.039	618.744	125.916	209.003	711.437	45.0563
2634	0	-257.032	808.915	879.996				-178.937	838.59	482.393	-175.255	851.317	102.956	-214.417	969.784	40.3334	209.908	815.422	868.044	185.114	899.925	1074.54	154.568	817.336	499.965	160.934	620.278	128.192	209.032	711.657	45.3109
2635	0	-258.692	810.867	879.81				-179.844	839.644	482.274	-175.245	851.349	102.872	-214.42	969.677	40.3061	208.315	818.524	868.466	182.78	902.829	1074.93	153.803	822.335	500.397	160.961	622.119	130.63	209.198	711.955	45.8106
2636	0	-260.306	812.763	879.609				-180.51	840.08	482.183	-175.337	851.393	102.736	-214.433	969.751	40.2947	206.919	821.568	868.558	180.104	905.633	1075.45	152.817	827.913	500.929	160.847	624.356	133.369	209.156	712.155	46.2005
2637	0	-261.916	814.615	879.495				-181.395	841	482.071	-175.349	851.579	102.619	-214.469	969.692	40.2451	205.565	824.651	868.758	178.09	908.432	1075.73	151.925	834.464	501.522	160.643	626.836	136.56	209.081	712.37	46.75
2638	0	-263.422	816.489	879.115				-182.142	841.464	481.943	-175.385	851.592	102.422	-214.496	969.841	40.3127	204.04	827.631	868.931	175.759	911.029	1076.15	151.051	841.712	502.195	160.091	629.978	140.17	208.891	712.68	47.6714
2639	0	-264.964	818.474	878.892				-182.841	841.493	481.625	-175.455	851.626	102.281	-214.535	969.852	40.2941	202.872	830.639	869.22	173.312	913.425	1076.62	149.799	849.646	503.104	159.499	633.632	144.318	208.399	713.134	48.5592
2640	0	-266.27	820.158	878.676				-183.625	841.759	481.343	-175.466	851.696	102.164	-214.573	969.859	40.2572	201.866	833.466	869.525	171.546	915.673	1076.88	148.7	858.3	504.27	158.612	637.953	149.201	207.817	713.714	50.0885
2641	0	-267.627	822.034	878.249				-184.381	841.925	481.065	-175.541	851.695	101.95	-214.596	969.991	40.262	200.885	836.28	869.749	169.589	917.702	1076.97	147.59	868.206	505.503	157.597	643.147	154.625	207.042	714.799	52.4495
2642	0	-268.831	823.76	877.781				-185.102	841.674	480.778	-175.659	851.515	101.82	-214.635	969.991	40.2647	199.917	838.717	869.995	167.576	919.562	1077.22	146.78	878.764	507.304	156.203	649.095	160.418	206.35	716.033	55.2065
2643	0	-269.97	825.373	877.237				-186.017	841.548	480.59	-175.574	851.424	101.654	-214.661	970.023	40.2668	199.256	841.118	870.303	165.893	921.362	1077.14	146.126	889.854	509.407	154.281	656.058	166.743	204.984	717.873	58.6925
2644	0	-271.018	826.903	876.974				-186.741	841.39	480.331	-175.818	851.371	101.485	-214.73	970.086	40.2649	198.7	843.289	870.585	164.238	922.998	1076.85	145.66	901.455	511.91	152.237	663.833	173.397	203.581	719.888	62.9058
2645	0	-272.043	828.199	876.68				-187.364	840.863	480.053	-175.982	851.385	101.366	-214.743	970.011	40.2222	198.138	845.38	870.963	162.864	924.417	1076.72	145.582	913.157	514.632	149.944	672.082	180.018	202.095	722.539	68.0667
2646	0	-273.091	829.605	876.173				-188.272	840.536	479.866	-176.116	851.437	101.18	-214.773	970.124	40.274	197.643	847.279	871.296	161.649	925.672	1076.44	145.526	924.281	517.356	147.286	680.601	186.735	200.093	726.03	73.9007
2647	0	-274.206	830.982	875.752				-189.19	840.676	479.674	-176.203	851.4	100.964	-214.843	970.087	40.21	197.037	849.046	871.616	160.136	926.967	1075.95	145.554	934.69	520.275	144.353	689.021	193.018	197.902	730.493	80.3256
2648	0	-275.078	831.751	875.393				-189.912	839.93	479.28	-176.284	851.327	100.762	-214.875	970.147	40.2071	196.593	850.77	871.993	159.111	928.059	1075.29	146.496	945.02	523.199	141.198	697.257	198.631	195.499	735.673	86.4963
2649	0	-276.201	832.5	874.925				-190.905	839.582	478.981	-176.423	851.273	100.569	-214.953	970.157	40.1974	196.474	852.499	872.453	157.939	929.168	1074.45	146.51	953.863	526.275	137.994	705.347	204.108	193.16	741.829	91.686
2650	0	-277.084	832.626	874.371				-191.681	838.845	478.601	-176.608	851.264	100.36	-214.984	970.17	40.1588	196.171	854.131	872.697	157.302	930.089	1073.26	146.305	961.642	529.25	134.734	712.26	208.693	191.394	750.412	94.8391
2651	0	-278.232	833.412	874.036				-192.608	838.543	478.404	-176.685	851.114	100.185	-215.046	970.117	40.1009	196.515	855.798	872.879	156.463	931.223	1072.06	146.816	969.252	532.21	132.323	721.485	210.859	188.913	760.798	96.9246
2652	0	-279.264	833.705	873.753				-193.342	837.886	478.16	-176.87	851.169	100.037	-215.07	970.138	40.0762	196.48	857.374	872.905	156.061	932.295	1070.71	148.075	976.587	535.012	130.348	732.64	211.258	186.436	773.981	98.3307
2653	0	-280.301	833.67	873.609				-194.006	837.543	477.931	-177.027	851.154	99.9316	-215.1	970.086	40.0443	196.69	858.891	873.117	155.533	933.524	1069.42	148.298	983.052	537.747	128.733	745.389	210.117	183.867	788.98	97.7273
2654	0	-281.261	834.121	873.64				-194.816	837.837	477.974	-177.115	851.302	99.9206	-215.321	970.366	39.8737	196.662	860.295	873.313	154.956	934.944	1068.41	148.566	989.264	540.418	128.185	758.711	207.728	181.677	805.447	95.5931
2655	0	-282.268	834.265	873.762				-195.379	837.645	477.932	-177.202	851.298	99.8439	-215.162	970.133	40.0065	196.442	861.472	873.373	154.733	936.527	1067.16	148.941	995.262	542.775	128.095	772.087	204.635	179.643	823.251	92.4135
2656	0	-282.904	834.051	873.859				-195.907	837.46	477.849	-177.343	851.305	99.8251	-215.187	970.079	40.0095	196.05	862.582	873.78	154.342	938.345	1066.26	149.374	1000.99	544.857	128.316	786.926	200.422	178.19	842.583	88.8211
2657	0	-283.595	834.478	873.93				-196.286	837.551	477.794	-177.401	850.984	99.712	-215.379	970.373	39.8553	195.871	863.675	874.037	154.161	940.276	1065.37	149.726	1006.35	546.655	129.179	802.797	195.006	177.148	863.296	84.867
2658	0	-284.189	835.238	874.007				-196.739	837.628	477.805	-177.527	851.122	99.7646	-215.42	970.465	39.8415	195.763	864.766	874.372	154.029	942.29	1064.68	150.231	1011.45	548.164	130.199	819.364	188.996	176.861	884.858	80.8949
2659	0	-284.503	835.719	874.159				-197.099	838.392	477.932	-177.637	851.101	99.7128	-215.433	970.364	39.8227	195.181	865.883	874.526	153.797	944.274	1063.96	150.576	1016.07	549.703	131.76	836.529	182.554	176.987	907.239	76.9816
2660	0	-284.787	836.427	874.308				-197.33	838.617	477.988	-177.714	851.133	99.7471	-215.405	970.3	39.8402	194.816	867.176	874.787	153.932	946.304	1063.04	150.83	1020.33	551.117	133.332	854.281	175.928	177.366	929.854	73.0932
2661	0	-285.043	837.678	874.466				-197.348	839.28	478.1	-177.719	851.2	99.7412	-215.435	970.367	39.8016	194.553	868.5	874.871	153.964	948.335	1062.46	151.223	1023.9	551.916	135.642	872.236	169.367	179.246	953.168	69.965
2662	0	-285.01	839.065	874.54				-197.322	839.803	478.141	-177.723	851.259	99.7691	-215.429	970.336	39.7813	194.358	869.772	874.898	154.207	950.498	1061.71	151.49	1027.33	552.47	138.414	890.585	162.782	181.012	976.473	67.03
2663	0	-284.892	840.382	874.625				-197.167	840.609	478.194	-177.681	850.969	99.8007	-215.436	970.371	39.8009	194.037	871.207	874.891	154.578	952.771	1061.13	151.66	1030.12	552.633	141.424	908.968	156.421	183.063	999.47	64.6958
2664	0	-284.599	841.794	874.666				-196.942	841.312	478.212	-177.612	850.93	99.8103	-215.458	970.394	39.824	193.882	872.813	874.829	154.708	955.18	1060.62	151.678	1032.35	552.392	144.379	927.172	150.587	185.565	1022.03	62.9329
2665	0	-284.555	843.714	874.471				-196.706	841.982	478.264	-177.589	851.276	99.9166	-215.432	970.357	39.8226	195.195	873.346	875.009	155.244	957.693	1060.02	151.685	1034.23	551.685	147.501	944.972	145.154	188.102	1044.37	61.8937
2666	0	-283.697	845.522	874.953				-196.385	843.286	478.31	-177.509	851.362	99.9412	-215.427	970.333	39.8366	195.963	874.942	875.003	155.694	960.304	1059.63	151.716	1035.82	550.846	151.19	961.833	140.607	190.94	1065.38	61.5668
2667	0	-282.937	847.066	874.982				-195.979	844.012	478.298	-177.396	851.376	99.9821	-215.43	970.35	39.8223	196.31	876.957	874.919	156.28	962.985	1059.2	151.298	1037.27	549.759	154.09	978.536	136.064	193.689	1085.3	61.6985
2668	0	-281.998	848.847	875.156				-195.452	845.027	478.462	-177.285	851.353	100.037	-215.268	970.116	39.9912	196.907	879.202	874.822	157.053	965.751	1058.65	151.156	1038.92	548.476	156.957	993.792	132.319	196.455	1103.65	62.3842
2669	0	-281.184	851.048	875.29				-194.921	846.305	478.626	-177.184	851.441	100.111	-215.393	970.27	39.8367	197.642	881.757	874.611	157.882	968.661	1058.17	151.241	1040.42	547.086	159.575	1007.4	129.177	199.091	1120.25	63.5804
2670	0	-280.062	853.176	875.509				-194.254	847.391	478.732	-176.971	851.481	100.218	-215.201	970.038	39.9849	198.129	884.742	874.308	158.879	971.7	1057.71	151.282	1041.89	545.569	161.712	1019.31	126.673	202.3	1134.49	64.8263
2671	0	-278.849	855.205	875.768				-193.441	848.863	478.779	-176.8	851.364	100.292	-215.184	969.975	40.0122	199.579	887.709	874.08	159.943	974.9	1057.18	151.674	1043.62	543.976	163.403	1029.12	124.45	205.001	1146.24	65.8046
2672	0	-277.53	857.176	876.102				-192.574	850.175	479.119	-176.616	851.528	100.421	-215.161	969.957	40.0053	200.721	891.075	873.462	161.325	978.173	1056.59	152.081	1045.34	542.268	164.776	1036.72	122.351	207.466	1155.35	66.6343
2673	0	-276.051	859.109	876.404				-191.734	851.334	479.321	-176.446	851.439	100.581	-215.345	970.217	39.8711	201.956	894.723	872.753	162.723	981.597	1056.26	151.869	1046.75	540.597	165.638	1042.03	120.217	208.696	1161.4	66.2622
2674	0	-274.489	861.173	876.848				-190.596	852.834	479.679	-176.256	851.441	100.76	-215.158	969.947	40.0021	203.178	898.451	871.871	164.06	985.21	1055.99	152.138	1047.88	538.915	166.14	1045.36	118.013	208.979	1164.86	64.7249
2675	0	-272.887	863.018	877.253				-189.711	854.642	479.917	-176.055	851.523	100.989	-215.15	969.959	39.9889	204.543	902.251	870.603	165.813	988.992	1055.8	152.532	1048.21	536.772	166.246	1046.95	116.136	209.581	1165.8	63.1217
2676	0	-271.007	864.858	877.776				-188.493	856.152	480.377	-175.863	851.411	101.186	-215.091	969.869	40.0197	205.838	906.397	869.412	167.358	993.045	1055.72	153.126	1048.33	534.56	165.854	1046.9	114.374	209.642	1165.03	60.8384
2677	0	-269.139	866.833	878.325				-187.441	857.81	480.849	-175.558	851.343	101.348	-215.078	969.833	40.0138	207.275	910.656	868.18	168.988	997.17	1055.62	153.299	1047.89	531.976	165.021	1046	112.205	208.487	1164.53	58.1832
2678	0	-267.227	869.044	879.037				-186.21	859.513	481.189	-175.382	851.329	101.565	-215.198	970.021	39.8767	208.599	915.078	866.955	170.898	1001.55	1055.63	153.256	1047.36	529.568	164.675	1046.71	111.165	206.464	1165.35	55.7078
2679	0	-265.029	870.614	879.745				-184.826	861.383	481.721	-175.108	851.512	101.886	-215.159	969.974	39.8688	210.119	919.892	865.673	172.581	1006.11	1055.74	153.06	1047.5	527.96	165.124	1049.52	110.716	205.308	1166.17	54.4723
2680	0	-262.767	872.643	880.636				-183.393	863.321	482.228	-174.817	851.642	102.256	-214.911	969.541	40.0037	211.684	924.973	864.612	174.561	1010.77	1055.92	153.101	1048.82	527.912	165.709	1051.28	110.614	205.343	1166.34	53.5371
2681	0	-260.489	874.825	881.33				-181.792	865.746	482.758	-174.46	851.615	102.639	-214.821	969.441	40.0454	213.45	930.076	864.139	176.534	1015.59	1056.17	153.473	1051.4	528.966	166.345	1051.57	110.855	205.158	1166.65	52.7371
2682	0	-258.194	876.975	882.197				-180.195	868.285	483.253	-174.145	851.503	103.054	-214.767	969.36	40.0572	215.253	935.238	864.286	178.538	1020.61	1056.61	153.828	1054.62	530.057	166.712	1051.98	110.959	205.801	1166.37	52.562
2683	0	-255.592	879.194	882.913				-178.717	870.807	483.622	-173.807	851.493	103.476	-214.716	969.352	40.087	217.079	940.444	865.022	180.488	1025.74	1057.13	154.311	1058.41	530.799	166.985	1053.34	110.798	205.408	1167.48	52.3865
2684	0	-253.117	881.359	883.618				-177.077	873.047	484.126	-173.523	851.357	103.848	-214.734	969.286	40.0986	218.671	945.41	866.292	182.464	1030.87	1057.86	154.936	1062.2	531.018	167.283	1054.32	110.452	205.356	1167.72	51.8846
2685	0	-250.462	883.864	884.14				-175.472	874.966	484.47	-173.578	851.754	104.235	-214.686	969.286	40.077	220.179	950.139	867.77	184.265	1036.1	1058.66	155.579	1065.5	530.51	167.622	1054.75	110.331	205.441	1167.72	51.5825
2686	0	-247.895	886.331	884.83				-173.898	877.595	484.972	-173.52	852.061	104.729	-214.724	969.34	40.0419	222.148	954.771	869.139	186.184	1041.16	1059.69	156.558	1068.48	529.914	167.831	1055.06	110.156	205.491	1168.1	51.3238
2687	0	-245.235	888.706	885.359				-172.38	880.057	485.541	-173.491	852.509	105.28	-214.629	969.144	40.0565	224.016	959.112	870.4	187.984	1046.26	1060.71	157.408	1070.87	529.489	168.048	1055.71	109.957	205.11	1168.46	51.0326
2688	0	-242.773	891.512	885.889				-170.738	882.384	486.108	-173.125	852.718	105.78	-214.596	969.128	40.0077	226.036	963.706	871.366	190.054	1051.14	1061.71	158.454	1073.36	529.195	168.175	1056.09	109.703	205.03	1168.27	50.9029
2689	0	-240.097	893.997	886.288				-169.021	884.415	486.499	-172.918	852.996	106.293	-214.874	969.715	40.1694	228.204	968.43	872.084	191.96	1055.91	1062.5	159.752	1074.88	528.767	168.284	1056.34	109.483	205.106	1168.42	50.7948
2690	0	-237.529	896.566	886.834				-167.513	886.617	487.049	-172.797	853.271	106.868	-215.457	971.187	40.5419	230.65	973.509	872.708	194.913	1050.91	1062.49	160.953	1077.07	528.482	168.505	1056.69	109.328	204.871	1169.06	50.8876
2691	0	-235.069	899.372	887.27				-166.038	888.894	487.58	-172.53	853.442	107.391	-215.289	971.261	40.4992	232.227	979.141	872.882	197.212	1054.04	1063.04	162.213	1079.2	528.256	168.473	1057.1	109.149	204.769	1169.39	50.8459
2692	0	-232.509	901.967	887.715				-164.517	890.881	488.009	-172.338	853.44	108.015	-215.288	971.235	40.539	235.086	983.623	873.226	199.694	1057.79	1063.57	163.348	1081.26	527.916	168.523	1057.35	109.009	204.751	1169.57	50.7727
2693	0	-229.937	904.78	888.26				-163.189	893.116	488.514	-172.124	853.587	108.587	-215.258	971.286	40.5933	237.851	987.69	873.421	202.21	1061.33	1064.08	164.479	1083.39	527.684	168.644	1057.61	108.855	204.708	1169.61	50.6453
2694	0	-227.354	907.64	888.847				-161.694	894.808	489.037	-171.898	854.12	109.263	-215.257	971.265	40.5657	240.324	991.635	873.645	204.78	1064.82	1064.6	165.891	1085.53	527.408	168.675	1057.91	108.75	204.754	1169.72	50.4989
2695	0	-224.961	910.208	889.463				-160.599	897.253	489.656	-171.77	854.09	109.847	-215.468	971.38	40.4688	242.595	995.354	873.761	207.377	1068.1	1065.18	167.227	1087.78	527.199	168.679	1058.26	108.654	204.843	1169.81	50.3979
2696	0	-222.434	912.986	890.081				-159.644	899.998	490.415	-171.647	854.238	110.7	-215.543	971.334	40.345	244.808	998.776	873.768	209.806	1071.31	1065.76	168.357	1089.93	526.951	168.647	1058.64	108.513	204.907	1169.9	50.2697
2697	0	-220.056	915.857	890.741				-158.284	901.731	490.958	-171.454	854.545	111.324	-215.748	971.344	40.3212	247.099	1001.95	873.66	212.426	1074.41	1066.21	169.362	1091.76	526.589	168.482	1059.03	108.48	204.996	1169.93	50.1474
2698	0	-217.625	918.444	891.397				-157.26	903.608	491.736	-171.332	855.044	112.09	-215.777	971.168	40.2546	249.389	1004.84	873.335	215.123	1077.51	1066.6	170.479	1093.43	526.229	168.389	1059.35	108.416	204.997	1169.99	50.1232
2699	0	-215.378	921.294	892.165				-156.107	905.775	492.404	-171.227	855.859	113.006	-215.773	971.092	40.2129	251.539	1007.46	872.977	217.753	1080.41	1066.98	171.457	1094.94	525.931	168.265	1059.59	108.323	204.971	1170.07	50.1383
2700	0	-213.478	924.136	893.066				-155.173	908.185	493.119	-171.033	856.377	113.885	-215.711	970.957	40.1804	253.492	1009.87	872.563	220.312	1083.09	1067.29	172.326	1096.13	525.541	168.152	1059.76	108.238	204.872	1170.28	50.177
2701	0	-211.286	927.047	893.855				-154.004	910.15	493.949	-170.623	856.779	114.845	-215.474	970.33	40.0498	255.238	1012.07	872.137	222.816	1085.77	1067.58	173.456	1097.41	525.262	168.088	1059.85	108.168	204.804	1170.41	50.2273
2702	0	-209.419	929.299	894.96				-153.268	912.563	494.615	-170.191	857.427	115.968	-215.364	970.348	39.6741	257.167	1014.17	871.817	225.254	1088.21	1067.85	174.155	1098.37	524.976	168.086	1059.94	108.104	204.682	1170.6	50.3149
2703	0	-207.589	932.016	895.86				-152.439	915.231	495.556	-169.866	857.931	117.028	-215.538	970.664	39.7135	258.785	1016.1	871.745	227.733	1090.64	1068.14	175.264	1099.35	524.781	168.066	1060.11	107.96	204.676	1170.63	50.2294
2704	0	-205.955	934.839	896.954				-151.509	917.735	496.418	-169.377	858.558	117.988	-215.432	970.508	39.6001	260.661	1018	871.829	230.083	1093.03	1068.45	176.088	1100.07	524.6	168.052	1060.17	107.888	204.708	1170.67	50.2281
2705	0	-204.039	936.676	898.126				-150.621	920.472	497.283	-168.432	859.08	119.41	-215.308	970.069	39.7374	262.173	1019.95	871.995	232.366	1095.29	1068.81	177.096	1100.78	524.472	168.225	1060.2	107.764	204.685	1170.71	50.1843
2706	0	-202.627	939.002	899.429				-149.705	922.77	498.336	-167.808	859.897	120.443	-215.044	969.276	39.5757	263.746	1021.79	872.323	234.596	1097.53	1069.15	178.197	1101.28	524.449	168.349	1060.27	107.7	204.649	1170.72	50.2247
2707	0	-201.014	941.215	900.602				-149.033	925.537	499.499	-167.109	860.661	121.658	-215.244	969.449	39.5131	265.076	1023.64	872.745	236.677	1099.72	1069.57	179.23	1101.71	524.408	168.232	1060.26	107.54	204.73	1170.71	50.1062
2708	0	-199.49	943.31	901.936				-148.355	928.658	500.87	-166.13	861.841	122.874	-215.319	969.462	39.5564	266.395	1025.51	873.176	238.683	1101.95	1070.08	180.492	1102.05	524.45	168.263	1060.29	107.428	204.767	1170.74	50.0644
2709	0	-198.105	945.366	903.452				-147.792	931.443	501.889	-165.311	862.402	124.085	-215.23	969.189	39.5456	267.848	1027.36	873.655	240.693	1104.07	1070.58	181.439	1101.94	524.423	168.319	1060.21	107.442	204.778	1170.77	50.056
2710	0	-196.787	947.302	904.953				-147.22	934.231	503.164	-164.351	863.69	125.447	-215.121	969.061	39.6351	269.175	1029.18	874.337	242.531	1106.21	1071.15	182.517	1101.9	524.507	168.427	1060.13	107.336	204.751	1170.79	50.0684
2711	0	-195.547	948.912	906.511				-146.87	937.385	504.535	-163.623	865.215	126.784	-215.075	969.007	39.7135	270.526	1031.11	874.77	244.267	1108.26	1071.69	183.626	1101.68	524.565	168.501	1060.1	107.207	204.724	1170.87	50.0671
2712	0	-194.459	951.008	908.089				-146.659	940.626	505.815	-162.867	866.187	128.265	-214.985	968.912	39.7728	272.14	1032.94	875.227	245.827	1110.22	1072.48	184.662	1101.49	524.744	168.542	1060.11	107.152	204.744	1170.86	50.0519
2713	0	-193.289	952.72	909.717				-146.375	943.948	507.022	-161.893	867.828	129.746	-214.858	968.833	39.8246	273.361	1034.87	875.819	247.478	1112.31	1073.13	185.726	1101.05	524.838	168.655	1060	107.077	204.641	1170.95	50.1165
2714	0	-192.295	954.733	911.45				-146.637	948.145	508.412	-161.068	869.025	131.143	-214.7	968.846	39.9322	274.579	1036.71	876.249	249.002	1114.28	1073.87	186.537	1100.61	524.946	168.552	1059.91	106.952	204.724	1170.89	50.0415
2715	0	-191.066	956.492	913.021				-146.865	951.972	509.759	-160.387	870.669	132.822	-214.924	968.552	40.2844	275.603	1038.58	876.675	250.521	1116.35	1074.61	187.629	1100.09	525.072	168.544	1059.83	106.847	204.781	1170.87	50.0483
2716	0	-190.044	958.196	914.77				-147.211	955.684	510.903	-159.603	872.159	134.284	-214.272	968.63	40.3671	276.797	1040.28	877.217	251.692	1118.38	1075.42	188.411	1099.53	525.193	168.567	1059.73	106.748	204.76	1170.83	50.026
2717	0	-189.258	960.017	916.462				-147.579	959.683	512.321	-159.049	873.542	135.89	-214.717	968.627	40.4185	277.85	1042.05	877.712	252.967	1120.35	1076.27	189.35	1098.94	525.321	168.852	1059.71	106.76	204.752	1170.81	50.0281
2718	0	-188.277	961.613	918.041				-148.127	963.466	513.613	-158.603	875.329	137.355	-214.291	968.881	40.5138	278.613	1043.81	878.113	254.209	1122.52	1077.14	190.143	1098.4	525.454	168.685	1059.62	106.532	204.763	1170.78	50.0322
2719	0	-187.429	963.413	919.608				-148.656	967.633	514.904	-158.263	876.909	139.056	-214.142	969.179	40.9207	279.678	1045.41	878.87	255.325	1124.48	1077.9	190.984	1097.9	525.559	168.674	1059.55	106.46	204.766	1170.78	50.0463
2720	0	-186.539	965.339	921.065				-149.3	971.957	516.202	-158.069	879.031	140.578	-214.373	969.228	41.4199	280.552	1047.07	879.348	256.447	1126.59	1078.69	191.952	1097.47	525.687	168.763	1059.49	106.391	204.741	1170.76	50.0933
2721	0	-185.675	967.119	922.532				-149.933	976.101	517.541	-157.972	880.963	142.133	-214.611	969.94	41.9041	281.383	1048.73	879.793	257.58	1128.69	1079.45	192.594	1097.11	525.748	168.79	1059.47	106.27	204.765	1170.77	50.1149
2722	0	-185.021	968.765	923.842				-150.649	980.267	518.789	-158.239	883.211	143.685	-215.307	971.705	42.5113	282.103	1050.38	880.205	258.566	1130.69	1080.15	193.376	1096.86	525.793	168.778	1059.35	106.208	204.797	1170.74	50.1261
2723	0	-184.156	970.709	925.217				-151.352	984.161	519.949	-158.75	886.116	145.104	-215.76	972.988	42.9536	282.922	1052.02	880.529	259.624	1132.72	1080.78	194.318	1096.79	525.867	168.801	1059.43	106.171	204.8	1170.74	50.1285
2724	0	-183.635	972.901	926.557				-151.95	987.74	521.055	-159.702	889.18	146.306	-216.992	975.485	43.5329	283.593	1053.7	880.843	260.714	1134.67	1081.3	194.835	1096.71	525.858	168.736	1059.38	106.016	204.811	1170.72	50.155
2725	0	-183.114	974.988	927.532				-152.606	991.966	522.482	-160.751	892.544	147.445	-218.063	977.889	43.9754	284.44	1055.42	881.12	261.725	1136.46	1081.74	195.492	1096.75	525.836	168.819	1059.33	106.009	204.885	1170.62	50.2345
2726	0	-182.503	976.696	928.633				-153.677	996.074	523.615	-162.249	896.479	148.415	-219.834	981.534	44.3934	284.686	1057.15	881.192	262.841	1138.25	1082.05	196.237	1096.92	525.833	168.828	1059.34	105.917	204.819	1170.67	50.165
2727	0	-181.805	978.616	929.715				-155.17	1000.17	524.49	-164.204	900.828	149.29	-221.8	985.711	44.8479	285.222	1058.95	881.422	263.807	1140.03	1082.36	196.835	1097.23	525.795	168.788	1059.28	105.857	204.884	1170.58	50.2741
2728	0	-181.075	980.885	930.37				-156.025	1003.44	525.334	-166.191	905.723	149.978	-224.179	990.124	45.457	285.933	1060.76	881.496	264.925	1141.92	1082.55	197.396	1097.92	525.859	168.765	1059.32	105.811	204.858	1170.61	50.1933
2729	0	-180.617	982.867	931.352				-156.963	1006.8	526.283	-168.574	911.199	150.502	-226.928	995.049	45.9645	286.529	1062.62	881.591	265.72	1143.44	1082.89	198.007	1098.71	525.775	168.718	1059.31	105.75	204.886	1170.62	50.2041
2730	0	-179.916	984.728	932.106				-158.214	1010.44	527.17	-171.339	916.8	151.096	-229.963	1001.12	46.5007	287.183	1064.42	881.628	266.748	1145.24	1083.09	198.274	1099.4	525.58	168.696	1059.33	105.752	204.892	1170.61	50.2095
2731	0	-179.511	986.916	932.827				-159.27	1013.94	528.001	-174.33	923.611	151.371	-232.871	1007.8	46.9261	287.991	1066.39	881.707	267.438	1146.61	1083.33	198.536	1100.26	525.338	168.638	1059.34	105.715	204.898	1170.6	50.2518
2732	0	-178.855	989.01	933.496				-160.348	1017.44	528.846	-177.57	930.208	151.674	-236.395	1014.57	47.261	288.3	1068.29	881.52	268.462	1148.44	1083.47	198.905	1101.34	525.297	168.543	1059.37	105.683	204.898	1170.6	50.2525
2733	0	-178.436	991.335	934.032				-161.451	1020.99	529.517	-181.112	937.81	151.803	-239.955	1022.13	47.4877	288.769	1070.23	881.353	269.197	1150.06	1083.68	198.863	1102.23	525.024	168.427	1059.43	105.676	204.905	1170.56	50.2616
2734	0	-177.998	993.166	934.504				-162.63	1024.78	530.255	-184.463	945.413	151.827	-243.85	1030.23	47.8498	289.074	1072.2	881.047	270.018	1151.72	1083.74	198.975	1103.37	524.8	168.384	1059.46	105.703	204.866	1170.57	50.2901
2735	0	-177.428	995.211	934.804				-163.863	1028.55	530.943	-188.073	953.356	151.917	-247.616	1038.66	48.1197	289.453	1074.16	880.798	270.711	1153.33	1083.88	198.989	1104.74	524.634	168.448	1059.55	105.719	204.875	1170.56	50.32
2736	0	-176.964	997.359	935.272				-165.132	1032.47	531.63	-191.709	961.989	151.978	-251.568	1047.88	48.5539	289.954	1076.14	880.731	271.428	1155.02	1083.98	198.893	1106.27	524.385	168.679	1059.24	105.906	204.871	1170.52	50.3272
2737	0	-176.678	999.377	935.559				-166.495	1036.44	532.264	-195.86	971.047	152.207	-255.652	1056.84	48.6341	290.117	1078.11	880.519	272.085	1156.62	1084.06	198.794	1107.94	524.124	168.288	1059.71	105.74	204.855	1170.53	50.3859
2738	0	-176.188	1001.36	935.797				-167.88	1040.75	532.996	-199.52	979.812	152.218	-259.507	1066.58	49.0081	290.459	1080.15	880.356	272.32	1158.05	1084.07	198.677	1109.75	523.837	168.042	1059.74	105.728	204.863	1170.54	50.4158
2739	0	-176.039	1003.37	936.206				-169.349	1044.94	533.659	-203.304	988.833	152.314	-263.108	1076.36	49.6307	290.567	1082.27	879.975	273.282	1160.19	1084.18	198.368	1111.68	523.538	167.835	1059.78	105.659	204.883	1170.45	50.4421
2740	0	-175.771	1004.97	936.449				-170.704	1049.65	534.334	-206.88	997.688	152.538	-267.059	1086.97	50.7835	290.774	1084.45	879.648	273.598	1161.82	1084.29	197.976	1113.7	523.183	167.651	1059.95	105.54	204.863	1170.45	50.5325
2741	0	-175.455	1006.78	936.623				-172.09	1054.42	535.014	-210.246	1006.9	152.827	-271.291	1097.75	52.483	290.886	1086.59	879.316	274.007	1163.62	1084.39	197.637	1115.8	522.809	167.497	1060.04	105.577	204.853	1170.44	50.5771
2742	0	-175.379	1008.59	936.751				-173.566	1059.11	535.664	-213.311	1016.21	153.119	-274.412	1108.46	54.1204	290.655	1088.91	878.81	274.57	1165.49	1084.45	197.225	1117.94	522.469	167.473	1060.2	105.562	204.827	1170.46	50.6328
2743	0	-175.234	1010.57	936.866				-175.002	1064.25	536.363	-216.286	1025.29	153.637	-277.779	1118.62	56.1863	290.683	1091.32	878.303	274.673	1167.08	1084.46	196.701	1120.09	522.066	167.812	1060.34	105.689	204.822	1170.41	50.6791
2744	0	-175.096	1012.17	936.821				-176.427	1069.63	537.117	-219.096	1034.57	154.103	-281.194	1129.83	58.2106	290.629	1093.73	877.896	274.893	1168.84	1084.55	196.374	1122.3	521.676	167.514	1060.53	105.713	204.82	1170.41	50.7136
2745	0	-175.768	1014.92	936.877				-177.849	1074.94	537.86	-221.824	1043.85	154.679	-284.015	1140.14	60.0662	290.642	1096.15	877.442	275.197	1170.72	1084.55	195.899	1124.47	521.286	167.431	1060.69	105.685	204.758	1170.43	50.7539
2746	0	-175.433	1016.22	937.09				-179.351	1080.67	538.593	-224.421	1053.41	155.364	-287.097	1150.4	61.7952	290.542	1098.71	876.982	275.537	1172.68	1084.78	195.417	1126.62	520.872	166.965	1060.85	105.619	204.741	1170.43	50.7607
2747	0	-175.378	1018.04	937.313				-180.632	1086.3	539.303	-226.983	1062.84	155.978	-289.939	1160.69	63.7284	290.391	1101.27	876.627	275.591	1174.42	1084.7	195.15	1128.93	520.493	167.097	1060.95	105.632	204.738	1170.42	50.8054
2748	0	-175.595	1020.1	937.283				-182.096	1092.24	540.165	-229.204	1071.94	156.684	-292.525	1170.54	65.3932	290.177	1103.89	876.271	275.572	1176.3	1084.75	194.596	1130.89	519.994	166.481	1061.46	105.621	204.764	1170.44	50.825
2749	0	-175.834	1022.53	937.351				-183.056	1097.5	540.706	-231.338	1081.27	157.45	-295.158	1180.49	67.0643	289.906	1106.56	875.778	275.584	1178.19	1084.87	194.232	1132.99	519.699	166.448	1061.53	105.646	204.771	1170.49	50.855
2750	0	-176.091	1024.55	937.434				-184.478	1103.86	541.293	-233.244	1090.48	158.171	-297.307	1190.12	68.7936	289.689	1109.2	875.485	275.867	1180.38	1084.97	193.835	1134.95	519.31	166.438	1061.57	105.363	204.722	1170.46	50.8338
2751	0	-176.321	1026.91	937.537				-185.644	1109.84	542.123	-234.937	1099.5	158.953	-299.584	1200.15	70.5761	289.355	1111.96	875.234	275.53	1182	1085.14	193.426	1136.9	518.943	166.438	1061.68	105.515	204.765	1170.5	50.8723
2752	0	-176.672	1029.11	937.69				-186.567	1115.34	542.89	-236.413	1108.47	159.8	-301.455	1209.57	72.2012	289.028	1114.7	874.9	275.372	1183.81	1085.27	192.968	1138.83	518.53	166.689	1061.8	105.684	204.749	1170.47	50.8784
2753	0	-176.966	1031.68	937.796				-187.707	1121.22	543.655	-237.891	1117.46	160.53	-303.111	1218.93	73.8284	288.649	1117.31	874.693	275.293	1185.67	1085.43	192.712	1140.78	518.181	166.635	1061.91	105.698	204.756	1170.42	50.8869
2754	0	-177.353	1034.2	937.811				-188.762	1127.56	544.56	-239.124	1126.24	161.423	-304.596	1228.55	75.5238	288.366	1119.83	874.339	275.112	1187.51	1085.56	192.317	1142.62	517.797	166.482	1062.07	105.674	204.769	1170.45	50.9108
2755	0	-177.761	1037.22	937.771				-189.759	1133.5	545.422	-240.368	1135.13	162.177	-305.807	1238.01	76.8984	287.821	1122.11	874.092	274.94	1189.3	1085.68	191.874	1144.44	517.426	166.419	1062.19	105.693	204.756	1170.46	50.9334
2756	0	-178.226	1040.26	937.772				-190.671	1139.62	546.189	-241.489	1143.94	163.016	-306.66	1247.31	78.2435	287.559	1123.95	874.031	275.219	1191.78	1085.79	191.547	1146.27	517.09	166.359	1062.35	105.7	204.795	1170.44	50.9311
2757	0	-178.794	1043.27	937.675				-191.563	1145.43	546.912	-242.554	1152.62	163.759	-307.589	1257.23	79.6837	287.335	1125.55	873.885	274.999	1193.32	1085.89	191.203	1148.12	516.665	166.308	1062.5	105.737	204.809	1170.43	50.9131
2758	0	-179.196	1046.37	937.738				-192.31	1151.63	547.585	-243.409	1161.23	164.425	-308.044	1266.48	80.7822	286.982	1127.17	873.746	275.377	1195.42	1085.96	190.803	1149.92	516.338	166.2	1062.59	105.76	204.773	1170.45	50.9615
2759	0	-179.814	1049.54	937.634				-193.078	1157.44	548.209	-244.274	1169.92	165.17	-308.088	1275.59	81.7844	286.674	1129.1	873.556	274.903	1196.63	1085.96	190.468	1151.79	515.979	166.184	1062.73	105.783	204.792	1170.52	50.9695
2760	0	-180.361	1053.03	937.531				-193.695	1163.41	548.717	-245.055	1178.51	165.714	-308.15	1285.04	82.8116	286.186	1131.22	873.458	274.935	1198.3	1085.92	190.171	1153.6	515.568	166.078	1062.84	105.83	204.771	1170.5	50.9149
2761	0	-180.86	1056.6	937.407				-194.159	1169.13	549.205	-245.778	1186.93	166.322	-308.069	1294.46	83.6575	285.542	1133.45	873.438	274.872	1199.84	1085.82	189.739	1155.41	515.177	165.926	1063.03	105.894	204.788	1170.55	50.8782
2762	0	-181.685	1060.27	937.228				-194.488	1174.72	549.582	-246.468	1195.28	166.805	-307.411	1303.21	84.3182	285.152	1135.65	873.239	274.826	1201.26	1085.7	189.438	1157.16	514.853	165.834	1063.17	105.925	204.809	1170.59	50.8729
2763	0	-182.341	1063.69	937.151				-194.92	1180.55	549.898	-247.008	1203.63	167.281	-306.905	1312.12	84.8487	284.567	1137.72	873.077	274.757	1202.66	1085.51	189.123	1158.96	514.472	165.705	1063.33	105.973	204.826	1170.6	50.8434
2764	0	-183.056	1067.43	936.949				-195.265	1186.22	550.049	-247.466	1211.92	167.602	-306.464	1321.46	85.4941	284.843	1138.82	873.116	274.776	1204.04	1085.25	188.881	1160.88	514.287	165.606	1063.48	106.044	204.856	1170.63	50.8102
2765	0	-183.835	1071.22	936.703				-195.251	1191.64	550.186	-247.768	1219.93	167.92	-305.501	1329.94	85.7016	284.495	1140.8	873.04	274.71	1205.4	1084.96	188.479	1162.54	513.772	165.494	1063.57	106.057	204.876	1170.64	50.7631
2766	0	-184.456	1074.91	936.149				-195.46	1197.11	550.256	-248.116	1227.79	168.061	-304.625	1338.62	85.9865	283.937	1143	872.929	274.632	1206.74	1084.64	188.169	1164.38	513.372	165.519	1063.57	106.197	204.877	1170.67	50.7392
2767	0	-185.203	1078.68	935.702				-195.434	1202.29	550.177	-248.226	1235.56	168.212	-303.383	1346.66	85.9655	283.559	1145.07	872.742	274.4	1208.15	1084.38	187.957	1166.25	512.972	165.366	1063.82	106.319	204.92	1170.72	50.6814
2768	0	-186.045	1082.53	935.255				-195.429	1207.54	549.961	-248.278	1243.12	168.25	-302.142	1354.74	85.7787	283.023	1146.91	872.62	274.392	1209.72	1083.93	187.6	1168.16	512.54	165.321	1063.9	106.416	204.929	1170.75	50.6507
2769	0	-187.015	1086.81	934.717				-195.218	1212.44	549.636	-248.221	1250.4	168.148	-300.508	1362.38	85.3349	282.242	1148.86	872.354	274.136	1211.18	1083.67	187.286	1170.07	512.125	165.464	1064.18	106.457	204.933	1170.76	50.6248
2770	0	-187.848	1090.74	934.175				-195.122	1217.45	549.227	-248.062	1258.07	168.047	-299.44	1370.23	85.0762	281.736	1150.78	872.16	274.069	1212.82	1083.39	186.985	1171.96	511.691	165.284	1064.3	106.521	204.936	1170.8	50.5752
2771	0	-188.541	1094.53	933.52				-194.708	1222.04	548.613	-247.751	1264.96	167.709	-297.516	1377.38	84.159	281.332	1152.74	871.872	273.768	1214.35	1083.05	186.62	1173.9	511.263	165.165	1064.33	106.811	204.938	1170.84	50.5494
2772	0	-189.42	1098.93	932.739				-194.208	1226.32	547.881	-247.6	1271.55	167.28	-295.773	1384.48	83.3549	280.508	1154.54	871.479	273.386	1215.75	1082.85	186.279	1175.91	510.806	164.982	1064.5	106.894	204.876	1170.85	50.5269
2773	0	-190.374	1103.33	931.789				-193.654	1230.39	546.936	-247.16	1278.45	166.886	-293.946	1391.13	82.2746	279.999	1156.35	871.206	272.702	1216.87	1082.56	185.956	1177.95	510.351	164.903	1064.62	106.967	204.937	1170.69	50.3399
2774	0	-191.104	1107.29	931.109				-193.064	1234.39	545.834	-246.888	1283.24	166.202	-292.043	1397.78	81.1339	279.424	1158.16	871.022	271.784	1217.75	1082.36	185.518	1179.94	509.891	164.809	1064.74	107.096	204.996	1170.94	50.4882
2775	0	-191.833	1111.33	930.209				-192.294	1238.11	544.694	-246.145	1290.53	165.496	-290.053	1404.2	79.9421	278.801	1159.92	870.67	271.377	1219.35	1082.02	185.17	1181.99	509.379	164.688	1064.83	107.209	205.073	1170.67	50.2586
2776	0	-192.61	1115.33	929.363				-191.522	1241.4	543.363	-245.771	1295.57	164.737	-287.873	1410.4	78.6005	277.99	1161.62	870.275	270.821	1220.94	1081.87	184.796	1184.03	508.877	164.63	1065.06	107.339	205.163	1170.65	50.1668
2777	0	-193.612	1119.76	928.259				-190.561	1244.36	541.804	-244.901	1301.24	163.77	-285.588	1416.49	77.3241	277.335	1163.38	869.936	270.224	1222.42	1081.63	184.402	1186.05	508.409	164.578	1065.18	107.44	205.04	1171.03	50.397
2778	0	-194.669	1124.37	927.084				-189.525	1247.11	540.155	-244.022	1306.73	162.688	-283.6	1422.66	76.1226	276.668	1165.18	869.67	269.696	1223.97	1081.51	184.022	1188.04	507.914	164.456	1065.26	107.554	205.2	1170.73	50.2087
2779	0	-195.67	1128.56	925.949				-188.443	1249.71	538.299	-243.037	1311.86	161.449	-280.916	1427.84	74.5719	276.015	1166.98	869.463	269.029	1225.63	1081.31	183.667	1190.05	507.446	164.703	1065.11	107.837	205.236	1170.77	50.175
2780	0	-196.533	1132.56	924.791				-187.495	1252.05	536.384	-241.702	1317.45	160.077	-278.653	1433.5	73.1587	275.17	1168.9	869.167	268.383	1227.19	1081.03	183.278	1192.03	506.947	164.41	1065.51	107.708	205.304	1170.81	50.082
2781	0	-197.419	1136.49	923.472				-186.566	1254.57	534.387	-240.401	1320.06	158.466	-276.12	1438.19	71.3991	274.521	1170.96	868.919	267.541	1228.79	1080.86	183.028	1193.99	506.405	164.256	1065.65	107.812	205.331	1170.87	49.9965
2782	0	-198.49	1140.96	922.027				-185.829	1257.12	532.455	-238.867	1322.98	156.72	-273.536	1442.44	69.5497	273.816	1173.1	868.676	266.725	1230.36	1080.72	182.593	1196.09	505.916	164.215	1065.87	108.029	205.359	1170.89	49.9397
2783	0	-199.519	1145.24	920.622				-184.668	1258.96	530.251	-237.092	1326.3	154.729	-270.809	1446.07	67.344	272.726	1175.12	868.358	265.722	1231.86	1080.44	182.258	1198.18	505.369	164.143	1066.07	108.163	205.345	1170.95	49.8935
2784	0	-200.645	1149.57	919.082				-183.735	1260.99	528.158	-234.988	1331.65	152.607	-267.96	1449.01	64.8666	272.501	1177.45	868.265	264.91	1233.49	1080.22	181.744	1200.3	504.819	163.891	1066.25	108.326	205.385	1170.95	49.8338
2785	0	-201.634	1153.59	917.513				-182.414	1262.64	525.976	-233.122	1331.68	150.182	-264.89	1451.27	61.9333	270.868	1179.18	867.863	263.467	1234.9	1079.9	181.269	1202.37	504.263	163.709	1066.37	108.481	205.339	1170.88	49.688
2786	0	-202.704	1157.86	915.938				-181.562	1264.7	523.746	-230.694	1332.49	147.544	-261.74	1452.71	58.6316	269.321	1180.58	867.355	262.539	1236.7	1079.43	180.746	1204.44	503.665	163.785	1066.56	108.608	205.406	1171.05	49.7101
2787	0	-203.845	1162.33	914.28				-180.691	1266.85	521.395	-228.273	1333.47	144.913	-258.547	1453.63	55.1217	268.36	1182.36	867.073	261.148	1238.2	1079.12	180.2	1206.62	503.133	163.686	1066.78	108.847	205.432	1171.12	49.5916
2788	0	-204.977	1166.64	912.541				-179.908	1269.15	519.077	-225.793	1334.52	142.25	-255.053	1453.63	51.1815	267.235	1184.06	866.81	259.808	1239.86	1078.73	179.6	1208.8	502.526	163.585	1066.99	109.073	205.455	1171.13	49.5296
2789	0	-205.979	1170.83	910.737				-179.584	1272.09	516.895	-223.166	1335.01	139.493	-251.512	1453.33	47.0569	265.757	1185.67	866.467	258.317	1241.55	1078.34	179.023	1211.01	501.954	163.493	1067.13	109.32	205.437	1171.24	49.4258
2790	0	-207.1	1175.12	908.94				-178.71	1274.23	514.247	-220.466	1334.51	136.411	-247.929	1452.73	42.7351	264.542	1187.49	866.07	256.998	1243.26	1077.77	178.34	1213.29	501.325	163.449	1067.32	109.552	205.44	1171.22	49.3122
2791	0	-208.353	1179.66	907.04				-177.854	1276.11	511.862	-217.779	1334.16	133.415	-244.335	1451.1	40.1181	263.333	1189.4	865.67	255.517	1245.16	1077.34	177.742	1215.65	500.714	163.414	1067.55	109.789	205.487	1171.28	49.2658
2792	0	-209.628	1184.23	905.114				-176.969	1277.84	509.403	-214.353	1335.23	131.231	-242.402	1450.48	40.5758	261.805	1190.97	865.22	254	1247	1076.85	177.089	1218.05	500.073	163.323	1067.66	109.96	205.477	1171.3	49.1508
2793	0	-210.928	1188.77	903.062				-175.992	1279.58	506.818	-210.387	1333.8	129.401	-241.213	1450.92	41.5995	260.499	1192.82	864.779	252.337	1249	1076.32	176.499	1220.42	499.452	163.273	1067.81	110.208	205.513	1171.35	49.0514
2794	0	-212.201	1193.31	901.069				-175.023	1281.53	504.202	-207.625	1331.54	126.215	-239.86	1450.45	42.376	259.102	1195.05	864.403	250.545	1250.92	1075.84	175.799	1222.81	498.822	163.206	1068.03	110.471	205.547	1171.4	48.9573
2795	0	-213.538	1197.96	898.958				-173.729	1282.77	501.368	-205.227	1330.36	123.605	-238.836	1450.4	42.8797	257.851	1198.01	863.98	248.704	1252.83	1075.32	175.119	1225.26	498.21	163.167	1068.12	110.702	205.688	1171.46	48.8703
2796	0	-214.614	1202.43	896.716				-172.681	1283.53	498.693	-203.201	1329.13	121.257	-238.051	1449.72	43.2295	256.315	1200.14	863.528	246.953	1255	1074.76	174.448	1227.69	497.592	163.055	1068.25	110.983	205.833	1171.5	48.8873
2797	0	-216.2	1207.64	894.819				-172.156	1283.98	495.856	-200.241	1326.35	118.468	-237.688	1449.34	43.6171	254.74	1201.83	863.002	245.077	1257.03	1074.28	173.617	1230.09	496.982	162.987	1068.38	111.265	205.768	1171.59	48.7362
2798	0	-217.668	1212.6	892.769				-171.441	1284.6	493.465	-197.799	1324.26	115.84	-237.815	1449.22	43.8157	253.118	1203.62	862.497	243.111	1258.92	1073.8	173.048	1232.64	496.338	162.991	1068.56	111.569	205.826	1171.7	48.6282
2799	0	-219.255	1217.85	890.744				-171.123	1285.76	491.353	-196.267	1323.48	113.624	-237.625	1448.79	43.9918	251.596	1205.53	861.94	241.238	1260.99	1073.09	172.291	1235.23	495.722	163.034	1068.74	111.9	205.896	1171.77	48.5697
2800	0	-220.695	1222.44	888.818				-170.964	1287.05	489.453	-195.106	1323.09	111.661	-237.312	1448.36	44.0576	249.536	1207.41	861.453	239.431	1263.08	1072.4	171.505	1237.85	495.068	162.969	1068.97	112.341	205.941	1171.91	48.5267
2801	0	-222.195	1227.06	887.25				-170.923	1288.69	487.751	-194.083	1322.56	109.983	-237.001	1448.06	44.1799	247.829	1209.38	860.926	237.37	1264.99	1071.67	170.664	1240.46	494.426	162.913	1069.17	112.73	206.014	1172.01	48.493
2802	0	-223.647	1231.44	885.626				-171.044	1290.59	486.208	-192.844	1322.47	108.362	-236.781	1447.66	44.2837	246.077	1211.48	860.272	235.32	1267.04	1071.07	169.803	1243.17	493.795	162.881	1069.45	113.194	206.366	1171.81	48.6688
2803	0	-225.281	1235.41	884.23				-171.124	1292.4	484.861	-192.755	1325.11	108.31	-236.462	1447.61	44.2035	243.965	1213.47	859.577	233.122	1269.19	1070.61	168.601	1245.75	493.102	162.844	1069.85	113.683	206.104	1172.19	48.4334
2804	0	-226.904	1239.2	883.209				-171.407	1294.38	484.011	-192.267	1326.07	107.863	-236.416	1447.69	44.2503	241.811	1215.58	858.844	230.951	1271.29	1069.7	167.475	1248.34	492.454	162.653	1070.23	114.151	206.144	1172.28	48.4055
2805	0	-228.59	1242.84	882.581				-171.993	1297.15	483.728	-191.972	1326.94	107.651	-236.37	1447.72	44.291	239.864	1217.74	858.232	228.511	1273.35	1069.09	166.014	1250.72	491.959	162.553	1070.64	114.746	206.082	1172.24	48.3433
2806	0	-230.427	1245.84	882.546				-172.747	1300.46	484.263	-191.782	1327.48	107.613	-236.368	1447.72	44.328	237.71	1219.78	857.635	226.152	1275.55	1068.56	164.538	1252.98	491.573	162.37	1071.07	115.487	206.559	1172.07	48.6611
2807	0	-232.401	1248.67	883.06				-174.038	1302.74	484.684	-191.771	1327.63	107.578	-236.369	1447.73	44.315	235.416	1221.9	857.094	224.021	1278.15	1068	162.741	1255	491.348	162.12	1071.6	116.163	206.397	1171.88	48.3891
2808	0	-234.364	1250.96	883.607				-175.634	1305.56	485.316	-191.877	1327.63	107.496	-236.435	1447.79	44.2783	232.953	1223.92	856.652	221.848	1280.74	1067.59	161.151	1256.89	491.408	161.934	1072.01	116.92	206.455	1171.86	48.427
2809	0	-236.487	1252.86	884.418				-177.342	1308.49	486.019	-192.089	1327.73	107.498	-236.512	1447.8	44.246	230.862	1226.06	856.434	219.234	1283.34	1067.61	159.685	1258.68	491.639	161.969	1072.51	117.994	206.507	1171.89	48.457
2810	0	-238.852	1254.65	885.241				-179.109	1311.17	486.54	-192.459	1327.99	107.537	-236.562	1447.86	44.2329	228.382	1228.03	856.392	216.691	1286.15	1067.57	157.596	1260.03	492.058	161.733	1073.02	118.78	206.713	1171.79	48.571
2811	0	-241.236	1256.01	885.962				-180.809	1313.35	486.859	-192.563	1327.72	107.382	-236.62	1447.86	44.1824	226.083	1230.06	856.575	214.386	1289.31	1067.67	156.063	1261.43	492.584	161.725	1073.49	119.752	206.69	1171.82	48.5284
2812	0	-243.7	1257.1	886.318				-182.39	1315.33	487.038	-193.161	1328.19	107.54	-236.635	1447.85	44.1803	223.491	1232.03	856.969	211.894	1292.67	1067.73	154.583	1263.03	493.401	161.601	1074.15	120.709	206.746	1171.95	48.5296
2813	0	-246.302	1258.31	886.582				-183.99	1317.04	487.121	-193.307	1328.5	107.582	-236.637	1447.85	44.1856	221.16	1234.17	857.598	209.341	1295.95	1067.8	153.063	1264.28	493.879	161.884	1074.63	121.605	206.771	1172.21	48.5706
2814	0	-249.011	1259.53	886.84				-185.466	1318.32	487.143	-193.067	1328.32	107.354	-236.661	1447.78	44.1705	218.712	1236.28	858.291	206.752	1299.47	1067.85	152.234	1265.81	494.36	162.445	1074.78	122.641	206.821	1172.47	48.6123
2815	0	-251.556	1260.39	886.848				-186.959	1319.39	487.183	-193.091	1328.28	107.279	-236.69	1447.84	44.1812	216.504	1238.02	858.99	204.194	1303.05	1067.9	151.439	1267.66	495.217	162.279	1075.25	123.523	206.877	1172.69	48.6025
2816	0	-254.158	1261.16	886.647				-188.272	1320.14	487.145	-193.125	1328.28	107.204	-236.712	1447.84	44.1656	213.78	1238.96	859.856	201.543	1306.64	1068.02	150.539	1268.97	495.662	162.369	1075.91	124.214	206.999	1172.79	48.5842
2817	0	-256.762	1262.23	886.598				-189.696	1320.92	487.099	-193.174	1328.36	107.137	-236.711	1447.84	44.1643	211.643	1241.24	860.639	198.823	1310.15	1068.01	149.877	1270.39	496.037	162.528	1076.23	125.06	207.107	1172.72	48.5311
2818	0	-259.237	1263.04	886.475				-190.914	1321.53	487.083	-192.754	1327.38	106.723	-236.73	1447.85	44.1552	209.664	1243.83	861.425	196.073	1313.65	1068.1	149.202	1271.72	496.373	162.843	1076.63	125.787	207.27	1172.81	48.5184
2819	0	-261.611	1264.09	886.375				-192.08	1322.15	487.008	-193.221	1328.12	106.873	-236.764	1447.92	44.1736	207.698	1246.37	862.113	193.423	1317.16	1068.24	148.678	1272.98	496.724	163.016	1077.18	126.496	207.474	1172.96	48.557
2820	0	-263.916	1265.34	886.208				-193.369	1323.19	486.966	-193.519	1328.74	106.95	-236.768	1447.93	44.1769	206.017	1249.17	862.71	190.692	1320.55	1068.45	148.255	1274.48	497.022	163.263	1077.69	127.306	207.72	1173.24	48.6795
2821	0	-266.075	1266.57	885.895				-194.478	1323.77	486.749	-193.538	1328.6	106.802	-236.786	1447.85	44.1568	204.135	1251.86	863.236	188.013	1324.06	1068.74	147.18	1275.78	497.501	163.237	1078.55	128.109	207.84	1173.24	48.6413
2822	0	-268.015	1267.86	885.557				-195.673	1324.66	486.613	-193.7	1328.76	106.735	-236.785	1447.84	44.1382	202.368	1254.52	863.623	185.339	1327.3	1069	146.664	1277.47	497.82	163.743	1078.99	129.229	207.973	1173.66	48.7483
2823	0	-269.787	1269.29	885.543				-196.733	1325.51	486.431	-193.792	1328.8	106.595	-236.819	1447.84	44.1423	200.556	1257.15	864.087	182.743	1330.61	1069.28	145.946	1279.39	498.307	163.898	1079.83	130.197	208.123	1173.84	48.7443
2824	0	-271.65	1270.61	885.144				-197.954	1325.21	486.184	-193.893	1328.89	106.542	-236.881	1447.97	44.143	198.659	1259.12	864.417	180.136	1334.06	1069.72	145.241	1281.44	498.623	164.048	1080.75	131.464	208.147	1174.09	48.717
2825	0	-273.033	1271.68	884.962				-198.762	1327	486.244	-194.005	1329.03	106.492	-236.787	1447.94	44.1972	197.212	1262.26	864.853	177.661	1337.18	1069.9	144.356	1283.89	499.12	164.223	1081.77	132.856	207.791	1175.19	48.9432
2826	0	-274.889	1273.74	884.98				-199.783	1328.1	486.242	-194.049	1329.07	106.4	-236.812	1448	44.2105	195.628	1265.3	865.247	175.106	1340.52	1070.13	143.755	1286.72	499.741	164.298	1082.94	134.378	208.318	1174.92	49.1373
2827	0	-276.505	1275.53	884.884				-200.686	1328.74	486.16	-193.402	1327.68	105.847	-236.908	1447.91	44.1056	194.191	1268.35	865.544	172.629	1343.7	1070.45	142.822	1289.73	500.16	164.434	1084.27	136.274	208.077	1175.91	49.417
2828	0	-277.76	1276.84	884.709				-201.522	1329.2	485.944	-193.17	1327.06	105.56	-236.818	1448.04	44.234	192.644	1271.37	865.745	170.19	1346.96	1070.85	141.975	1293.39	500.736	164.529	1085.96	138.354	208.39	1175.81	49.7106
2829	0	-279.079	1278.57	884.563				-202.366	1329.6	485.85	-194.21	1329.18	106.125	-236.803	1447.97	44.2025	191.004	1274.29	866.036	167.512	1349.9	1071.2	141.356	1297.58	501.365	164.662	1087.89	140.802	208.276	1176.39	50.095
2830	0	-280.66	1280.66	884.329				-203.254	1330.11	485.744	-194.492	1329.78	106.142	-236.83	1448.08	44.2781	189.75	1277.36	866.421	165.455	1353.22	1071.58	140.876	1302.65	502.029	164.689	1090.13	143.682	208.552	1176.75	50.6421
2831	0	-281.875	1282.45	884.141				-203.924	1329.94	485.574	-194.544	1329.85	105.887	-236.833	1448	44.2415	187.88	1280.32	866.563	163.032	1356.22	1071.94	140.287	1308.41	502.95	165.049	1092.7	146.855	208.636	1177.1	51.2294
2832	0	-283.31	1284.26	883.942				-204.655	1329.7	485.369	-194.575	1329.72	105.79	-236.831	1447.99	44.2197	186.142	1282.89	866.86	160.678	1359.03	1072.27	140.513	1315.06	503.789	165.175	1095.83	150.524	208.724	1177.44	51.9307
2833	0	-284.469	1285.81	883.762				-205.515	1329.51	485.209	-193.711	1327.93	105.138	-236.861	1447.92	44.2108	184.723	1285.21	867.161	158.391	1361.67	1072.57	140.118	1321.81	504.838	165.016	1099.37	154.533	208.754	1178.09	52.7728
2834	0	-286.042	1287.86	883.508				-206.24	1328.83	485.042	-194.632	1329.62	105.43	-236.884	1447.96	44.2185	183.616	1287.55	867.557	156.229	1364.23	1072.79	139.822	1328.32	506.17	164.813	1103.58	159.055	208.695	1178.75	54.0704
2835	0	-287.355	1289.57	883.248				-206.864	1327.51	484.661	-194.805	1330.02	105.197	-236.891	1447.99	44.2334	182.26	1289.86	867.858	154.114	1366.56	1072.93	140.72	1338.85	508.025	164.407	1108.59	163.947	208.331	1179.62	55.7673
2836	0	-288.667	1291.08	882.764				-207.575	1325.95	484.178	-194.868	1330	104.932	-236.899	1447.96	44.2037	181.115	1292.01	868.063	152.192	1368.66	1072.96	140.542	1346.78	510.169	164.039	1114.4	169.429	207.889	1180.79	57.9961
2837	0	-289.983	1292.42	882.116				-208.328	1324.28	483.699	-195.015	1330.02	104.704	-236.949	1448.04	44.2059	180.244	1294.13	868.313	150.345	1370.52	1072.88	141.198	1356.95	512.686	163.529	1120.82	175.433	207.272	1182.54	60.913
2838	0	-291.281	1293.77	881.598				-209.102	1322.39	483.232	-195.158	1329.86	104.361	-236.961	1448.03	44.1833	179.341	1297.26	868.841	148.523	1371.97	1072.53	141.725	1367.2	515.434	162.369	1128.06	181.87	206.53	1184.46	64.729
2839	0	-292.452	1294.94	881.015				-209.906	1320.52	482.796	-195.29	1329.82	104.118	-237.021	1448.02	44.1646	178.715	1299.14	869.023	147.14	1373.53	1072.13	142.643	1377.74	518.81	161.122	1136.02	188.491	205.588	1187.49	69.402
2840	0	-293.657	1296.23	880.557				-210.79	1318.68	482.427	-195.541	1329.64	103.879	-237.072	1447.99	44.1315	178.252	1300.6	869.213	145.616	1374.82	1071.74	143.557	1388.08	522.23	159.581	1144.23	195.214	204.3	1190.96	75.2195
2841	0	-294.6	1296.75	880.025				-211.602	1316.98	482.044	-195.713	1329.48	103.705	-237.161	1447.99	44.1346	177.894	1303.09	869.779	144.569	1376.43	1071.37	144.394	1398.06	525.879	157.59	1152.42	202.083	203.251	1195.44	81.6754
2842	0	-295.279	1296.85	879.679				-212.261	1315.33	481.639	-195.805	1329.06	103.438	-237.208	1447.97	44.0906	177.71	1305.75	870.625	143.241	1377.57	1070.85	145.394	1407.59	529.602	155.542	1160.45	208.736	201.455	1201.15	88.0916
2843	0	-296.051	1297.13	879.228				-212.837	1314.22	481.299	-195.968	1328.89	103.232	-237.296	1448	44.0603	177.541	1307.6	871.359	142.364	1379.09	1070.31	146.97	1417.22	533.33	153.029	1168.23	215.124	199.136	1207.64	94.0214
2844	0	-296.866	1297.32	878.879				-213.397	1313.3	480.994	-196.078	1328.77	103.083	-237.374	1448.03	44.027	177.326	1308.85	872.191	141.589	1380.5	1069.44	147.804	1425.74	537.224	150.494	1175.99	220.846	196.809	1214.52	99.0816
2845	0	-297.642	1296.96	878.51				-213.855	1312.76	480.81	-196.414	1328.86	102.933	-237.391	1448	43.9998	176.919	1309.08	872.751	140.515	1381.93	1068.75	149.316	1434.37	541.074	148.114	1183.46	226.004	194.298	1222.45	104.405
2846	0	-298.222	1296.45	878.305				-214.293	1312.32	480.71	-196.522	1328.96	102.94	-237.465	1447.99	43.9641	177.022	1310.15	873.618	139.937	1383.71	1068.09	150.023	1441.9	545.118	145.428	1191.49	230.415	191.473	1231.91	108.831
2847	0	-298.846	1295.63	878.048				-214.772	1312.06	480.63	-196.562	1328.9	102.859	-237.513	1447.92	43.9306	177.259	1312.24	874.711	139.306	1385.65	1067.34	150.859	1448.96	548.696	142.9	1200.89	232.841	188.763	1242.29	111.944
2848	0	-299.399	1295.21	878.034				-215.156	1311.93	480.688	-196.603	1328.83	102.839	-237.532	1447.93	43.9016	177.572	1314.51	875.676	138.814	1387.87	1066.64	151.705	1455.69	552.253	140.572	1211.12	234.325	185.613	1253.65	113.855
2849	0	-299.651	1294.51	877.915				-215.42	1311.67	480.694	-196.575	1328.66	102.802	-237.584	1447.89	43.8849	177.936	1316.86	876.798	138.154	1390.33	1066.24	152.186	1461.6	555.75	138.139	1221.56	234.778	182.784	1265.76	114.617
2850	0	-299.811	1293.91	877.882				-215.568	1311.42	480.769	-196.58	1328.58	102.774	-237.597	1447.92	43.8761	178.303	1319.22	877.837	137.664	1392.71	1065.86	153.083	1467.46	558.928	136.06	1232.34	234.058	181.036	1278.73	114.649
2851	0	-299.936	1293.36	877.966				-215.665	1311.26	480.84	-196.624	1328.49	102.797	-237.63	1447.86	43.8698	178.412	1320.81	878.978	137.088	1395.3	1065.65	154.177	1473.22	561.777	133.934	1243.71	232.107	178.791	1293.24	113.704
2852	0	-299.852	1292.99	878.065				-215.635	1311.11	480.886	-196.615	1328.46	102.838	-237.659	1447.9	43.8555	178.948	1324.07	880.208	136.78	1398.03	1065.6	155.2	1478.38	564.328	132.409	1255.79	228.997	177.528	1308.67	111.902
2853	0	-299.813	1293.06	878.084				-215.53	1311.26	481.018	-196.657	1328.44	102.829	-237.688	1447.83	43.8377	179.064	1326.27	881.246	136.406	1400.6	1065.63	156.301	1482.94	566.544	131.102	1268.63	224.728	176.795	1325.19	109.443
2854	0	-299.695	1293.28	878.125				-215.336	1311.44	481.117	-196.503	1328.19	102.957	-237.682	1447.81	43.8423	179.23	1327.54	882.373	136.262	1403.15	1065.66	157.417	1487.04	568.01	130.864	1281.97	219.528	176.715	1342.73	106.265
2855	0	-298.83	1292.97	878.134				-215.022	1311.71	481.2	-196.423	1328.02	102.955	-237.741	1447.82	43.8461	179.305	1328.24	883.093	136.504	1405.79	1065.7	158.418	1490.5	569.238	130.857	1295.95	213.351	177.489	1361.25	102.723
2856	0	-298.171	1293.32	878.173				-214.536	1311.94	481.215	-196.396	1327.99	103.036	-237.707	1447.76	43.8327	179.629	1330	883.936	136.623	1407.94	1065.69	159.26	1493.51	569.883	131.65	1310.52	206.447	178.947	1380.71	98.729
2857	0	-297.383	1294.1	878.268				-213.911	1312.25	481.275	-196.259	1327.85	103.042	-237.718	1447.77	43.8457	180.115	1332.09	884.771	137.053	1410.03	1065.62	160.011	1496.23	569.968	133.302	1325.71	199.113	180.517	1399.68	94.8756
2858	0	-296.459	1294.9	878.227				-213.449	1312.87	481.276	-196.178	1327.85	103.087	-237.731	1447.78	43.8553	180.521	1334.01	885.415	137.553	1412.12	1065.55	160.418	1498.41	569.486	135.753	1341.28	191.46	182.687	1419.93	90.617
2859	0	-295.829	1296.77	878.295				-212.861	1313.61	481.385	-196.056	1327.79	103.13	-237.699	1447.74	43.8373	180.93	1336.27	885.735	138.232	1414.12	1065.43	160.717	1500.36	568.559	138.783	1357.04	183.508	185.492	1440.59	86.5586
2860	0	-295.744	1299.98	878.553				-212.278	1314.51	481.53	-195.953	1327.84	103.214	-237.688	1447.68	43.8586	180.865	1339.89	886.009	138.968	1416.19	1065.41	160.586	1501.96	567.192	142.108	1372.82	175.462	188.261	1461.33	83.0078
2861	0	-293.728	1300.42	878.498				-211.607	1315.24	481.584	-195.786	1327.77	103.23	-237.67	1447.64	43.852	181.503	1343.32	885.887	139.819	1418.1	1065.1	160.104	1503.06	565.272	146.16	1387.39	168.002	191.374	1481.48	79.7335
2862	0	-293.256	1303.49	878.701				-210.766	1316.02	481.684	-195.629	1327.78	103.261	-237.677	1447.67	43.8542	182.569	1346.35	885.253	141.007	1420.21	1064.89	159.715	1504.02	563.063	150.621	1402.53	160.877	194.66	1500.86	77.0011
2863	0	-291.976	1305.67	878.825				-210.063	1317.26	481.843	-195.471	1327.86	103.309	-237.644	1447.6	43.849	183.555	1348.93	884.895	141.95	1422.19	1064.59	159.398	1505.11	560.597	154.749	1416.31	154.517	198.028	1518.94	74.6825
2864	0	-290.584	1307.69	878.883				-209.128	1318.12	481.897	-195.373	1328.03	103.395	-237.651	1447.62	43.8591	185.231	1353.26	884.621	143.232	1424.35	1064.3	159.191	1506.26	558.205	159.138	1429	148.938	201.452	1535.53	72.8093
2865	0	-288.895	1309.55	879.042				-208.141	1319.14	482.055	-195.193	1328.24	103.488	-237.618	1447.59	43.8451	186.324	1356.15	883.3	144.829	1426.89	1063.92	158.772	1507.05	555.819	163.004	1439.92	143.988	204.783	1550.59	71.4974
2866	0	-287.209	1311.81	879.301				-207.028	1320.22	482.284	-195	1328.31	103.607	-237.626	1447.59	43.8464	187.768	1358.07	882.078	146.478	1429.44	1063.67	158.406	1508.02	553.595	166.357	1449.07	139.808	208.262	1563.01	70.435
2867	0	-285.427	1313.81	879.652				-205.934	1321.39	482.478	-194.747	1328.33	103.689	-237.611	1447.52	43.8424	189	1361.59	880.987	148.149	1432.14	1063.4	157.939	1509	551.262	168.745	1455.85	136.18	211.263	1573.19	69.9083
2868	0	-283.364	1315.4	879.966				-204.823	1322.72	482.746	-194.607	1328.49	103.866	-237.621	1447.44	43.8202	190.242	1364.49	879.214	149.761	1434.97	1063.18	157.435	1509.96	548.843	170.818	1460.93	132.891	213.662	1579.99	69.2179
2869	0	-281.56	1317.33	880.388				-203.505	1323.9	483.098	-194.286	1328.39	104.033	-237.633	1447.46	43.8268	191.774	1367.2	877.632	151.576	1438.33	1063.09	157.519	1511.48	546.378	171.99	1463.94	129.966	215.146	1584.12	67.7855
2870	0	-279.78	1319.45	880.909				-202.429	1325.47	483.489	-194.113	1328.43	104.238	-237.589	1447.36	43.8082	194.568	1366.89	875.758	153.617	1441.9	1063.04	157.637	1512.43	543.799	172.894	1465.2	126.931	215.919	1585.82	65.3649
2871	0	-277.433	1320.48	881.442				-201.138	1326.75	483.923	-193.883	1328.28	104.402	-237.9	1447.75	43.8603	196.338	1368.99	873.905	155.649	1445.83	1063.02	157.333	1512.24	540.788	173.108	1465.07	123.629	215.55	1585.61	62.3444
2872	0	-275.305	1321.95	882.162				-199.899	1328.14	484.33	-193.7	1328.34	104.609	-237.929	1447.72	43.875	198.675	1370.86	871.866	157.644	1450.03	1063.15	156.483	1510.79	537.467	173.13	1464.02	119.995	214.224	1585.24	58.4546
2873	0	-273.124	1323.59	882.685				-198.684	1329.72	484.732	-193.395	1328.3	104.782	-237.971	1447.76	43.8878	199.604	1374.63	869.96	159.795	1454.53	1063.28	156.062	1508.67	533.816	172.249	1462.65	116.81	211.128	1583.75	56.8733
2874	0	-270.758	1324.9	883.405				-197.335	1331.26	485.13	-193.522	1328.41	105.073	-237.994	1447.69	43.8715	200.552	1378.28	868.024	161.728	1459.16	1063.43	155.498	1506.38	529.761	170.484	1462.22	114.704	208.117	1580.77	57.421
2875	0	-268.2	1326.27	884.186				-195.849	1333.19	485.707	-192.923	1327.97	105.324	-237.979	1447.68	43.8857	201.127	1389.93	868.151	163.885	1464.01	1063.71	153.689	1504.46	526.644	169.331	1462.84	114.369	206.934	1579.37	58.3439
2876	0	-265.661	1327.89	885.118				-194.136	1335.21	486.268	-192.448	1327.63	105.598	-237.955	1447.75	43.9176	205.387	1391.74	866.81	166.042	1468.63	1064.02	152.799	1504.83	526.533	169.506	1463.91	115.433	206.838	1577.58	56.9573
2877	0	-263.009	1329.3	886.092				-192.315	1337.37	486.939	-192.059	1327.6	106.013	-237.888	1447.63	43.9374	209.165	1394.64	866.112	168.226	1473.24	1064.46	153.232	1507.26	528.792	170.112	1465.27	115.766	206.893	1576.8	55.5544
2878	0	-259.67	1329.66	887.099				-190.475	1339.74	487.359	-191.178	1326.49	105.978	-237.845	1447.68	43.9805	211.075	1399.77	866.286	170.472	1477.79	1064.99	153.367	1510.39	530.834	170.688	1466.52	115.623	206.857	1576.98	55.6161
2879	0	-257.55	1332.41	887.96				-188.859	1342.01	487.724	-190.716	1326.2	106.15	-237.789	1447.64	44.0098	213.434	1404.14	867.596	172.836	1482.38	1065.61	153.87	1513.85	531.898	170.948	1466.85	115.573	206.742	1576.65	55.0043
2880	0	-254.697	1334.45	888.753				-187.146	1344.15	488.112	-190.427	1326.19	106.493	-237.788	1447.64	44.0659	215.406	1407.9	869.23	174.837	1486.89	1066.5	154.063	1516.89	531.679	171.215	1467.02	115.324	206.55	1580.2	55.949
2881	0	-251.779	1336.48	889.348				-185.54	1346.04	488.492	-190.307	1326.38	106.856	-237.756	1447.58	44.0497	217.189	1411.67	871.124	177.05	1491.05	1067.49	154.666	1519.49	530.592	171.522	1467.39	115.036	206.48	1581.45	56.0801
2882	0	-248.878	1338.55	889.678				-184.018	1348.09	488.948	-190.556	1327.1	107.457	-237.768	1447.63	44.0609	219.461	1414.96	872.708	179.382	1494.82	1068.71	155.629	1521.61	529.596	171.684	1467.82	114.824	206.591	1581.39	55.9947
2883	0	-245.954	1340.79	890.17				-182.178	1349.45	489.464	-189.947	1326.81	107.907	-237.738	1447.57	44.1012	221.852	1418.28	873.899	181.875	1498.44	1069.85	156.808	1523.55	528.823	171.817	1468.04	114.722	206.574	1581.25	55.8597
2884	0	-243.033	1342.86	890.571				-180.525	1351.22	489.888	-189.369	1326.37	108.197	-237.679	1447.57	44.1122	223.337	1423.6	874.979	184.633	1501.79	1070.75	157.826	1525.15	528.342	172.046	1468.34	114.498	206.636	1581.45	55.7452
2885	0	-240.073	1344.94	890.925				-178.806	1352.84	490.437	-189.86	1328.15	109.022	-237.629	1447.51	44.1647	225.264	1428.62	875.641	187.506	1504.69	1071.48	159.255	1526.69	527.932	172.113	1468.49	114.295	206.876	1580.83	55.4003
2886	0	-237.283	1347.42	891.382				-177.191	1354.65	490.836	-190.008	1329.34	109.734	-237.783	1447.69	44.2437	227.576	1433.17	875.97	190.533	1507.43	1071.91	160.582	1527.89	527.451	172.207	1468.72	114.17	207.362	1577.52	54.3051
2887	0	-234.512	1350.02	891.735				-175.386	1356.36	491.297	-189.853	1329.77	110.34	-237.731	1447.83	44.319	230.522	1436.7	876.033	193.671	1509.85	1072.22	161.515	1528.63	526.955	172.173	1468.92	113.947	207.121	1577.18	54.0357
2888	0	-231.736	1352.48	892.1				-173.622	1358.27	491.663	-189.539	1330.02	110.907	-237.656	1447.69	44.3148	233.668	1439.8	875.964	197.026	1512.38	1072.52	162.828	1529.87	526.599	172.183	1469.15	113.656	207.052	1577.29	54.1273
2889	0	-228.868	1355.1	892.414				-171.999	1360.11	491.898	-189.067	1330.12	111.455	-237.633	1447.68	44.3823	236.439	1443.07	875.987	200.106	1514.77	1073.07	163.931	1530.89	526.064	172.211	1469.26	113.423	207.145	1577.53	54.0297
2890	0	-226.328	1357.95	892.714				-170.465	1362.24	492.306	-188.37	1330.28	111.902	-237.718	1447.51	44.4996	239.156	1446.03	876.05	203.196	1517.18	1073.63	165.213	1532.51	525.768	172.276	1469.41	113.241	206.85	1582.01	55.4945
2891	0	-223.761	1360.39	893.108				-168.877	1364.26	492.862	-187.634	1330.54	112.469	-238.027	1446.98	44.5466	241.936	1448.52	876.127	206.335	1519.51	1074.19	166.412	1534.24	525.539	172.398	1469.57	113.137	207.528	1578.83	54.3305
2892	0	-221.158	1363.16	893.588				-167.352	1366.15	493.267	-186.743	1330.85	113.124	-238.261	1446.1	44.4791	244.406	1450.95	876.082	209.388	1521.79	1074.59	167.749	1536.02	525.272	172.436	1469.73	113.052	207.336	1580.07	54.743
2893	0	-218.65	1365.87	894.081				-165.84	1368.13	493.724	-185.122	1330.97	113.407	-238.51	1445.17	44.4629	246.716	1453.33	875.875	212.349	1524.04	1075.01	168.863	1537.58	525.04	172.442	1469.82	112.942	207.35	1581.09	54.9464
2894	0	-216.551	1369.23	894.594				-164.462	1370.29	494.167	-183.515	1331.21	113.998	-238.721	1444.53	44.5663	248.738	1455.08	875.433	215.3	1526.12	1075.28	170.025	1538.92	524.784	172.524	1470.03	112.736	207.219	1582.65	55.446
2895	0	-213.79	1371.1	895.029				-162.955	1372.19	494.579	-182.071	1332.22	114.858	-238.836	1443.87	44.6614	251.122	1456.92	875.123	218.308	1528.25	1075.57	171.031	1539.93	524.344	172.424	1470.25	112.735	207.434	1581.25	54.8571
2896	0	-211.854	1374.05	895.714				-161.281	1374.24	495.199	-180.402	1332.88	115.436	-238.85	1443.44	44.8186	254.221	1455.64	874.415	221.153	1530.14	1075.78	171.939	1540.7	523.999	172.387	1470.41	112.682	207.354	1581.21	54.8518
2897	0	-210.11	1377.21	896.477				-159.576	1376.36	495.808	-178.68	1333.33	116.23	-238.814	1442.92	44.8983	256.321	1457.5	874.044	224.022	1532.04	1076	172.913	1541.17	523.69	172.309	1470.58	112.583	207.601	1579.25	54.2782
2898	0	-207.689	1378.9	897.092				-158.086	1378.73	496.673	-177.565	1334.48	116.97	-238.739	1442.3	44.9532	258.353	1458.99	873.797	226.732	1533.73	1076.25	173.697	1541.58	523.49	172.104	1470.73	112.44	207.68	1578.24	54.0762
2899	0	-206.067	1381.9	898.085				-156.906	1381.17	497.492	-175.693	1334.96	117.911	-238.68	1441.74	44.9305	260.294	1460.36	873.707	229.29	1535.33	1076.55	174.449	1541.74	523.262	172.212	1470.79	112.357	207.518	1578.43	54.2215
2900	0	-204.298	1384.23	898.883				-155.721	1383.44	498.332	-174.165	1335.98	118.816	-238.594	1441.26	44.9851	262.059	1461.54	873.781	231.769	1537.06	1077.05	175.342	1541.98	523.148	172.156	1470.97	112.331	207.485	1578.31	54.1918
2901	0	-202.811	1386.73	900.023				-154.753	1386.76	499.308	-172.837	1336.82	119.744	-238.416	1440.83	45.0434	263.681	1462.99	874.017	234.044	1538.69	1077.63	176.168	1542.25	523.085	172.152	1471.47	112.316	207.609	1578.54	54.2858
2902	0	-201.273	1388.83	901.104				-153.935	1388.35	500.302	-171.318	1337.8	120.815	-238.097	1440.23	45.0441	265.095	1464.89	874.39	236.271	1540.41	1078.25	177.046	1542.35	523.081	172.167	1471.47	112.298	207.544	1578.84	54.366
2903	0	-199.519	1390.47	902.311				-152.902	1391.02	501.296	-170.037	1338.81	121.788	-237.833	1439.81	45.0516	266.214	1467.6	874.933	238.437	1542.18	1078.95	178.072	1542.66	523.139	172.208	1471.51	112.24	207.22	1582.09	55.4093
2904	0	-198.066	1392.29	903.642				-152.638	1392.98	502.243	-168.692	1339.79	122.926	-237.554	1439.53	45.1188	267.701	1468.86	875.52	240.472	1543.9	1079.74	178.884	1542.61	523.211	172.241	1471.6	112.167	207.014	1583.84	55.9476
2905	0	-196.647	1394.06	905.013				-152.194	1395.58	503.45	-167.489	1341.03	124.158	-237.243	1439.3	45.1955	268.839	1469.57	875.835	242.385	1545.68	1080.59	180.067	1542.62	523.357	172.314	1471.71	112.124	207.01	1583.87	55.9777
2906	0	-195.313	1395.68	906.42				-151.638	1398.23	504.709	-166.516	1342.42	125.409	-236.965	1439.13	45.2915	270.139	1471.02	876.533	244.34	1547.55	1081.38	180.873	1542.38	523.492	172.348	1471.7	112.006	207.69	1578.96	54.4429
2907	0	-193.985	1397.39	907.936				-150.976	1400.57	505.749	-165.437	1343.65	126.752	-236.741	1439.14	45.3755	271.456	1472.65	877.068	246.228	1549.36	1082.16	181.871	1542	523.661	172.426	1471.72	111.921	207.692	1578.17	54.2053
2908	0	-192.916	1399.08	909.497				-150.91	1403.77	507.276	-164.669	1345.32	128.058	-236.532	1439.17	45.4874	272.819	1474.3	877.575	247.898	1551.12	1083.02	182.772	1541.56	523.865	172.405	1471.63	111.81	207.677	1578.27	54.2917
2909	0	-191.891	1400.84	911.125				-150.858	1406.95	508.747	-163.856	1346.53	129.497	-236.351	1439.29	45.6039	274.116	1476.03	878.041	249.626	1553	1083.84	183.557	1540.92	524.063	172.448	1471.61	111.692	207.668	1578.44	54.3756
2910	0	-190.817	1402.39	912.766				-150.63	1409.8	510.059	-163.218	1348.37	130.751	-236.141	1439.46	45.7035	275.322	1478.1	878.56	251.18	1554.89	1084.71	184.237	1540.31	524.275	172.45	1471.62	111.566	207.104	1582.49	55.7948
2911	0	-189.813	1404.19	914.379				-150.626	1412.71	511.544	-162.723	1350.52	132.261	-236.169	1439.97	45.9844	276.671	1480.62	879.121	252.605	1556.78	1085.65	185.202	1539.78	524.507	172.43	1471.54	111.497	207.64	1579.06	54.689
2912	0	-188.806	1405.98	915.98				-150.852	1415.9	513.015	-162.38	1352.79	133.737	-236.289	1440.83	46.3134	277.74	1482.62	879.716	253.93	1558.75	1086.65	185.86	1539.1	524.775	172.534	1471.54	111.419	207.592	1578.36	54.5266
2913	0	-187.722	1407.56	917.558				-150.893	1418.97	514.447	-162.273	1355.39	135.117	-236.652	1442.17	46.6578	278.763	1484.49	880.204	255.158	1560.81	1087.74	186.368	1538.36	525.05	172.427	1471.46	111.344	207.614	1578.24	54.5311
2914	0	-186.969	1409.53	919.096				-150.877	1421.85	515.718	-162.489	1358.42	136.464	-237.129	1443.93	47.2193	279.811	1486.4	880.636	256.179	1562.83	1088.77	187.166	1537.7	525.304	172.462	1471.41	111.243	207.556	1578.29	54.5653
2915	0	-186.073	1411.45	920.682				-151.106	1426	517.538	-163.037	1361.73	137.846	-237.807	1446.24	47.5094	281.179	1486.4	881.4	257.243	1564.98	1089.84	187.883	1537.17	525.565	172.49	1471.35	111.151	207.334	1581.32	55.9439
2916	0	-185.198	1413.25	922.081				-151.509	1428.73	518.802	-163.833	1365.47	139.148	-238.767	1449.37	48.1635	282.362	1488.23	882.102	258.263	1567.11	1090.84	188.653	1536.56	525.772	172.666	1471.32	111.079	207.203	1582.52	56.3386
2917	0	-184.159	1414.55	923.45				-152.047	1432.51	520.327	-165.018	1369.74	140.353	-239.963	1452.81	48.843	282.767	1489.39	882.599	259.198	1569.17	1091.71	189.378	1536.06	525.976	172.662	1471.3	110.978	207.843	1578.3	54.8762
2918	0	-183.549	1416.54	924.849				-152.461	1435.82	521.556	-166.51	1374.46	141.463	-241.659	1457.29	49.2914	283.972	1492.13	883.228	260.219	1571.29	1092.61	190.148	1535.65	526.126	172.625	1471.24	110.933	207.825	1577.85	54.8049
2919	0	-182.567	1418.24	926.112				-153.208	1439.39	522.767	-168.619	1379.74	142.489	-243.025	1461.82	49.3252	284.845	1494.15	883.792	261.123	1573.3	1093.36	191.06	1535.26	526.325	172.664	1471.2	110.841	207.839	1577.92	54.8447
2920	0	-181.605	1419.62	927.179				-154.033	1443.12	524.042	-170.998	1385.53	143.385	-244.979	1467.77	49.5358	285.464	1496.07	884.324	262.083	1575.41	1094.02	191.714	1534.8	526.42	172.976	1471.22	110.506	207.348	1581.2	56.0977
2921	0	-180.839	1421.54	928.38				-155.01	1447.02	525.339	-173.82	1391.89	144.231	-247.272	1474.95	49.8552	285.894	1497.76	884.743	263.098	1577.47	1094.56	192.502	1534.67	526.518	172.964	1471.17	110.371	207.241	1582.37	56.4852
2922	0	-180.001	1423.08	929.394				-156.118	1450.86	526.514	-177.013	1398.51	145.068	-249.563	1482.9	49.7553	286.17	1499.22	885.06	264.069	1579.46	1095.1	193.339	1534.75	526.586	172.974	1471.18	110.302	206.922	1583.32	56.4883
2923	0	-179.674	1425.41	930.478				-157.298	1455.16	527.852	-180.621	1406	145.705	-251.654	1491.3	49.7383	287.037	1501.39	885.381	264.956	1581.53	1095.56	193.853	1534.83	526.593	172.868	1471.17	110.098	207.629	1578.47	54.9366
2924	0	-178.966	1427.06	931.398				-158.734	1459.64	529.121	-184.529	1413.93	146.335	-253.778	1500.51	49.8181	287.729	1503.39	885.644	265.901	1583.52	1095.97	194.436	1535.27	526.58	172.947	1471.17	110.035	207.58	1577.88	54.7783
2925	0	-178.379	1429.02	932.266				-160.166	1464.2	530.27	-188.376	1421.75	147.092	-255.617	1510.06	50.0902	288.413	1505.28	885.847	266.738	1585.6	1096.26	195.034	1535.87	526.533	172.861	1471.17	109.992	207.62	1577.92	54.7862
2926	0	-177.693	1430.89	933.026				-161.647	1469	531.505	-192.232	1430.01	147.881	-257.587	1520.36	50.8403	288.973	1507.17	885.999	267.508	1587.64	1096.6	195.494	1536.72	526.416	172.866	1471.24	109.961	207.662	1578.09	54.8174
2927	0	-177.139	1432.84	933.758				-163.409	1474.22	532.71	-196.283	1438.78	148.543	-259.903	1531.46	51.9729	289.433	1511.45	886.143	268.186	1589.67	1096.79	195.758	1537.75	526.259	172.898	1471.24	109.962	207.621	1578.02	54.7985
2928	0	-176.647	1434.91	934.159				-165.15	1479.76	533.916	-200.481	1448.32	149.497	-261.861	1542.56	53.196	289.847	1513.99	886.191	268.862	1591.78	1096.98	195.937	1538.97	526.03	172.836	1471.29	109.929	207.66	1577.94	54.7669
2929	0	-176.174	1437.01	934.89				-166.561	1484.98	535.013	-204.424	1457.52	150.427	-264.704	1554.61	54.9933	290.482	1515.91	885.993	269.424	1593.84	1097.1	196.111	1540.37	525.762	172.762	1471.36	109.926	207.61	1578.01	54.7828
2930	0	-175.792	1439.09	935.381				-168.372	1490.92	536.232	-208.448	1467.48	151.488	-267.329	1566.06	56.6659	290.951	1517.66	885.782	270.004	1596.08	1097.16	196.171	1542.01	525.433	172.743	1471.48	109.885	207.479	1578.5	54.9639
2931	0	-175.517	1441.49	935.797				-170.128	1497.18	537.222	-212.397	1477.8	152.599	-270.413	1577.74	58.4923	291.285	1519.79	885.443	270.413	1598.25	1097.22	196.084	1543.77	525.115	172.651	1471.61	109.902	207.524	1578.4	54.8668
2932	0	-174.999	1443.74	936.201				-171.719	1503.17	538.363	-216.164	1487.43	153.719	-273.806	1588.94	60.6171	291.572	1524.44	885.268	270.904	1600.56	1097.2	195.995	1545.55	524.694	172.571	1471.75	109.864	207.585	1578.22	54.9365
2933	0	-174.719	1446.07	936.415				-173.657	1509.89	539.34	-220.283	1497.22	154.903	-276.717	1599.71	62.5012	291.891	1527.23	884.886	271.256	1602.84	1097.15	195.919	1547.41	524.287	172.562	1471.93	109.939	207.68	1577.98	54.8737
2934	0	-174.468	1448.47	936.557				-174.845	1515.69	539.869	-223.325	1507.43	156.167	-279.897	1610.23	64.4129	292.137	1529.7	884.416	271.594	1605.21	1097.08	195.757	1549.46	523.867	172.708	1472.08	110.177	207.511	1578.37	54.9824
2935	0	-174.383	1451.06	936.697				-176.916	1522.82	540.933	-226.423	1517.17	157.242	-283.474	1620.75	66.6779	292.408	1532.42	883.946	271.863	1607.6	1096.95	195.499	1551.47	523.385	172.465	1472.05	110.163	207.454	1578.38	54.806
2936	0	-174.129	1453.38	936.756				-178.461	1528.78	542.294	-229.466	1527.46	158.472	-287.091	1631.32	68.9853	292.568	1535.4	883.398	272.114	1610.03	1096.88	195.275	1553.6	522.937	171.968	1472.06	110.209	207.622	1578.24	54.6704
2937	0	-174.036	1455.96	936.794				-180.244	1535.97	543.232	-232.32	1537.19	159.608	-290.882	1641.78	71.5351	292.769	1538.57	883.002	272.289	1612.47	1096.77	195.24	1555.95	522.446	171.978	1472.28	110.232	207.497	1578.47	54.7435
2938	0	-174.011	1458.74	936.626				-181.958	1542.8	544.147	-234.9	1547.16	160.711	-294.671	1652.25	73.9308	292.823	1541.65	882.431	272.493	1614.97	1096.71	195.115	1558.3	521.956	172.177	1472.62	110.381	207.532	1578.58	54.731
2939	0	-173.952	1461.37	936.424				-183.599	1549.61	545.292	-237.448	1556.96	161.965	-298.34	1662.64	76.5359	292.763	1544.74	882.009	272.599	1617.34	1096.66	194.842	1560.64	521.453	172.147	1472.68	110.423	207.523	1578.72	54.7055
2940	0	-173.967	1464.12	936.291				-185.101	1556.19	546.264	-239.813	1566.82	163.029	-301.81	1673.06	78.9246	292.88	1547.89	881.602	272.747	1619.83	1096.53	194.756	1563.03	520.861	172.017	1472.77	110.415	207.589	1578.59	54.6222
2941	0	-174.065	1467.04	936.098				-186.752	1563.18	547.263	-242.085	1576.76	164.119	-304.718	1683.47	81.2906	293.191	1551.37	881.153	272.829	1622.29	1096.42	194.533	1565.39	520.354	171.919	1472.95	110.464	207.611	1578.59	54.6393
2942	0	-174.131	1470.19	936.005				-187.818	1569.29	547.993	-244.315	1586.92	165.228	-307.785	1694.22	83.6693	293.264	1554.49	880.808	272.948	1624.63	1096.34	194.271	1567.7	519.755	171.703	1473.05	110.443	207.777	1578.38	54.4298
2943	0	-174.283	1473.36	935.698				-189.104	1575.78	548.812	-246.626	1597.12	166.374	-310.615	1705.02	86.038	293.247	1557.44	880.413	272.911	1626.89	1096.24	194.043	1570	519.252	171.789	1473.26	110.578	207.802	1578.52	54.3963
2944	0	-174.486	1476.54	935.419				-190.227	1582.07	549.537	-249.146	1607.47	167.666	-313	1716.15	88.3411	293.276	1560.34	880.055	272.978	1629.17	1096.11	193.972	1572.34	518.651	171.807	1473.45	110.636	207.807	1578.56	54.3763
2945	0	-174.721	1479.9	935.039				-191.208	1588.09	550.168	-251.23	1617.6	168.792	-315.084	1727.22	90.4878	293.066	1563.05	879.726	273.006	1631.46	1096.03	193.766	1574.7	518.095	171.813	1473.74	110.808	207.733	1578.82	54.569
2946	0	-174.905	1483.22	934.715				-192.049	1594.21	550.785	-253.26	1627.75	169.958	-317.243	1738.42	92.5476	293.005	1565.71	879.431	272.986	1633.67	1095.84	193.596	1576.97	517.606	171.785	1473.95	110.883	207.616	1579.22	54.5752
2947	0	-175.232	1486.82	934.339				-192.773	1600.42	551.35	-255.145	1638.07	171.094	-318.656	1749.39	94.4681	292.651	1568.14	879.049	273.046	1635.94	1095.72	193.44	1579.15	516.933	171.72	1474.07	110.996	207.682	1579.14	54.4001
2948	0	-175.588	1490.51	933.815				-193.452	1606.58	551.924	-256.842	1648.12	172.23	-319.695	1760.22	96.159	292.839	1571.01	878.691	272.982	1638.05	1095.57	193.466	1581.58	516.476	171.542	1474.18	111.072	207.7	1579.31	54.3925
2949	0	-175.91	1494.25	933.462				-194.053	1612.81	552.343	-258.257	1657.94	173.175	-320.417	1770.72	97.7553	292.385	1573.25	878.482	272.988	1640.18	1095.37	193.285	1583.82	515.951	171.474	1474.35	111.141	207.716	1579.29	54.28
2950	0	-176.351	1498.01	932.953				-194.555	1619.11	552.584	-259.575	1667.31	174.117	-320.88	1781.07	99.0065	292.229	1575.76	878.203	272.856	1642.17	1095.13	193.169	1586.04	515.42	171.443	1474.48	111.203	207.758	1579.35	54.2494
2951	0	-176.891	1502.16	932.438				-195.031	1625.39	552.94	-260.639	1676.69	174.929	-320.919	1791	100.091	292.072	1578.24	877.943	272.842	1644.25	1094.78	193.06	1588.24	514.855	171.415	1474.64	111.294	207.514	1581.82	54.8268
2952	0	-177.403	1506.11	932.035				-195.328	1631.65	553.158	-261.34	1685.49	175.413	-320.808	1800.5	100.773	291.783	1580.69	877.635	272.906	1646.35	1094.51	193.067	1590.44	514.304	171.688	1474.93	111.381	207.79	1579.71	54.172
2953	0	-177.941	1510.44	931.469				-195.703	1637.95	553.292	-261.716	1694.48	175.973	-320.286	1809.41	101.238	291.581	1583.12	877.335	272.706	1648.27	1094.21	193.005	1592.66	513.806	171.043	1474.81	111.455	207.906	1579.49	54.1087
2954	0	-178.63	1514.81	930.749				-196.159	1644.51	553.498	-261.88	1702.28	176.287	-319.608	1818.05	101.427	291.319	1585.51	877.141	272.644	1650.27	1093.82	192.95	1594.83	513.268	171.099	1475.06	111.545	207.865	1579.66	53.9599
2955	0	-179.24	1519.25	930.178				-196.18	1650.41	553.26	-261.919	1710.21	176.38	-318.604	1826.16	101.243	290.953	1587.92	876.921	272.562	1652.26	1093.34	192.821	1596.94	512.75	170.845	1475.17	111.616	207.906	1579.84	53.9258
2956	0	-179.776	1523.57	929.445				-196	1656.1	553.008	-261.577	1717.53	176.221	-317.19	1833.89	100.669	290.613	1590.22	876.643	272.51	1654.24	1092.99	192.787	1599.2	512.207	170.776	1475.31	111.716	207.974	1579.79	53.8522
2957	0	-180.348	1527.93	928.745				-196.086	1662.04	552.677	-261.035	1725.2	176.11	-315.563	1841.09	99.8756	290.26	1592.63	876.418	272.291	1656.2	1092.61	192.675	1601.92	511.793	170.888	1475.5	111.854	208.005	1579.91	53.6913
2958	0	-181.201	1532.72	927.966				-195.762	1667.9	552.123	-260.571	1729.98	175.495	-313.715	1848.08	98.5896	289.929	1595.01	876.181	272.021	1658.1	1092.15	192.436	1604.57	511.286	170.859	1475.74	111.987	208.065	1579.86	53.5569
2959	0	-181.9	1537.57	927.156				-195.475	1673.34	551.356	-259.636	1737.02	174.9	-311.285	1854.34	97.0684	289.311	1597.23	875.86	271.746	1660.1	1091.65	192.454	1604.43	510.407	170.754	1475.9	112.138	208.118	1579.8	53.4257
2960	0	-182.734	1542.62	926.254				-194.99	1678.52	550.554	-257.706	1740.98	173.299	-308.723	1860.62	95.1793	288.862	1599.54	875.598	271.311	1662.01	1091.26	192.353	1606.95	509.926	170.718	1476.09	112.326	208.176	1579.84	53.3442
2961	0	-183.391	1547.39	925.38				-194.516	1683.72	549.539	-256.864	1748.15	172.866	-305.695	1866.43	93.0634	288.369	1601.85	875.365	270.888	1664.1	1090.78	192.057	1609.55	509.452	170.616	1476.16	112.438	208.226	1579.83	53.231
2962	0	-184.152	1552.28	924.329				-193.672	1688.47	548.325	-255.429	1754.31	171.712	-302.407	1871.8	90.7381	287.699	1604.13	875.094	270.374	1666.16	1090.33	191.795	1611.91	508.984	170.509	1476.28	112.56	208.232	1579.93	53.0639
2963	0	-185.233	1557.47	923.323				-192.77	1692.96	546.91	-253.769	1759.39	170.379	-298.999	1877	88.2004	287.072	1606.54	874.718	269.738	1668.27	1089.95	191.588	1614.2	508.472	170.432	1476.51	112.772	208.348	1579.95	53.0785
2964	0	-185.973	1562.48	922.198				-191.819	1697.3	545.338	-251.754	1765.13	168.866	-295.218	1881.8	85.3035	286.358	1608.86	874.37	269.151	1670.46	1089.53	191.156	1616.4	507.952	170.37	1476.65	112.939	208.374	1579.94	52.9133
2965	0	-186.801	1567.58	921.012				-190.701	1701.54	543.521	-249.575	1770.45	167.394	-291.272	1886.17	82.4472	285.672	1611.31	874.132	268.412	1672.65	1089.09	190.827	1618.59	507.385	170.267	1476.76	113.118	208.759	1580.76	53.1435
2966	0	-187.796	1572.58	919.737				-189.371	1705.29	541.571	-247.32	1770.97	164.979	-287.303	1890.41	79.3858	284.781	1613.68	873.81	267.682	1674.9	1088.67	190.718	1620.97	506.988	170.272	1477.01	113.328	208.715	1580.73	52.9913
2967	0	-188.501	1577.06	918.145				-187.975	1708.94	539.509	-244.75	1774.21	162.856	-283.807	1895.11	76.5211	283.813	1616.01	873.427	266.741	1677.09	1088.14	190.045	1622.99	506.371	170.277	1477.24	113.598	208.88	1581.01	53.1466
2968	0	-189.372	1581.8	916.644				-186.519	1712.45	537.161	-241.984	1777.92	160.555	-279.032	1898.4	73.1673	282.845	1618.33	873.15	265.821	1679.3	1087.65	189.752	1625.33	505.8	170.185	1477.47	113.897	208.963	1581.5	53.0964
2969	0	-190.396	1586.61	915.043				-184.847	1715.54	534.845	-238.088	1781.06	157.672	-274.663	1901.49	69.6284	282.747	1620.99	872.834	264.853	1681.62	1087.13	189.27	1627.6	505.284	170.169	1477.75	114.193	209.067	1581.62	53.0148
2970	0	-191.773	1592.06	913.536				-183.326	1718.64	532.309	-235.211	1784.74	155.053	-270.56	1904.46	66.013	281.836	1623.35	872.522	263.862	1684.16	1086.57	188.829	1630.01	504.717	170.073	1477.82	114.444	209.059	1582.13	53.0267
2971	0	-193.048	1597.07	911.787				-181.601	1721.4	529.702	-230.5	1784.09	151.163	-265.79	1906.85	62.0636	279.901	1625.16	872.159	262.718	1686.64	1086.16	188.46	1632.33	504.182	170.013	1477.91	114.641	209.134	1582.17	52.961
2972	0	-194.269	1601.92	910.068				-179.895	1723.88	526.866	-227.381	1787.53	148.577	-260.365	1908.51	57.9527	278.894	1627.51	871.822	261.338	1689.29	1085.71	187.949	1634.71	503.584	169.999	1478.03	114.859	209.23	1582.2	52.8472
2973	0	-195.401	1606.64	908.111				-178.182	1726.49	524.112	-222.945	1788	144.831	-255.225	1910.24	53.6679	277.818	1630.47	871.593	260.136	1692	1085.14	187.62	1637.03	503.041	169.919	1478.1	115.122	209.347	1581.88	52.6913
2974	0	-196.781	1611.75	906.166				-176.277	1728.58	521.102	-220.372	1792.33	142.648	-249.874	1911.09	49.2715	276.953	1632.56	871.253	259.182	1694.72	1084.65	187.244	1639.39	502.41	169.926	1478.23	115.392	209.412	1581.75	52.5791
2975	0	-198.139	1616.6	904.088				-174.477	1730.82	518.057	-217.062	1794.31	139.627	-244.684	1911.5	45.5113	274.482	1634.09	870.875	257.391	1697.66	1084.04	186.767	1641.55	501.883	169.946	1478.3	115.686	209.068	1583.98	53.1331
2976	0	-199.401	1621.58	902.121				-172.742	1733.09	515.094	-212.865	1795.47	136.969	-240.953	1911.42	45.5701	273.017	1636.47	870.507	256.063	1700.31	1083.28	186.399	1643.73	501.249	170.019	1478.58	116.036	209.573	1581.81	52.4529
2977	0	-200.846	1626.63	899.991				-170.777	1734.88	511.79	-206.949	1797.18	135.64	-239.268	1911.56	46.2719	271.465	1638.9	870.121	254.471	1703.09	1082.43	185.809	1645.54	500.648	169.841	1478.64	116.26	209.635	1581.42	52.2775
2978	0	-202.335	1631.92	897.883				-168.889	1737.12	508.716	-202.549	1799.18	133.203	-237.805	1911.28	46.7943	269.88	1641.54	869.688	252.713	1705.78	1081.64	185.312	1647.39	499.897	170.019	1478.86	116.573	209.785	1581.72	52.3081
2979	0	-203.831	1637.03	895.72				-166.701	1738.62	505.349	-198.662	1795.22	129.14	-236.256	1911.07	47.6434	268.382	1644.29	869.28	250.936	1708.99	1081	184.485	1652.48	499.593	169.96	1479.04	116.85	209.806	1581.88	52.2959
2980	0	-205.279	1642.22	893.559				-164.638	1739.65	502.028	-194.69	1793.22	126.244	-234.75	1910.97	48.2974	266.712	1646.97	868.904	249.145	1712.12	1080.33	184.246	1654.73	498.821	169.962	1479.23	117.116	209.456	1584.18	52.9217
2981	0	-206.687	1647.35	891.329				-163.436	1741.05	499.167	-191.18	1791.8	123.504	-233.722	1910.38	48.4329	264.932	1649.88	868.391	247.159	1715.19	1079.7	183.032	1656.65	498.107	169.896	1479.35	117.364	209.86	1582.19	52.27
2982	0	-208.44	1652.96	889.499				-162.419	1742.07	496.607	-186.975	1787.77	119.551	-233.217	1909.66	48.5519	263.267	1652.86	867.946	245.144	1718.28	1078.96	182.24	1659.31	497.412	169.705	1479.59	117.681	209.685	1580.73	51.7928
2983	0	-209.896	1657.8	887.347				-162.03	1744.11	494.407	-184.421	1786.63	117.052	-232.846	1909.21	48.6614	261.335	1655.8	867.379	243.379	1720.42	1078.39	181.454	1662.08	496.74	170.213	1480.2	118.323	209.961	1581.73	52.0271
2984	0	-211.589	1663.02	885.543				-162.221	1746.28	492.496	-183.136	1786.72	115.216	-232.7	1909.06	48.7301	259.456	1658.92	866.98	241.298	1723.29	1077.77	180.468	1664.88	496.061	170.063	1480.55	118.821	209.802	1582.38	52.4111
2985	0	-213.368	1668.07	883.903				-162.134	1747.76	490.563	-182.852	1787.04	113.515	-232.696	1908.98	48.7171	257.553	1662.19	866.439	239.152	1726.27	1077.14	179.298	1667.45	495.392	170.119	1480.72	119.291	210.369	1581.56	52.0646
2986	0	-215.297	1673.14	882.542				-162.495	1749.58	488.95	-182.362	1787.12	112.12	-232.685	1908.98	48.7741	255.326	1665.36	865.942	236.799	1729	1076.41	178.268	1670.26	494.815	170.435	1480.83	119.885	210.143	1580.63	51.7791
2987	0	-217.169	1677.79	881.355				-163.207	1751.52	487.691	-181.582	1787.49	111.26	-232.732	1909.1	48.8013	253.321	1668.79	865.434	234.559	1731.93	1075.8	176.82	1672.77	494.287	170.195	1480.9	120.408	210.169	1580.73	51.7805
2988	0	-219.112	1682.18	880.821				-164.232	1753.95	487.284	-181.499	1788.12	110.925	-232.754	1909.13	48.8085	251.135	1672.26	864.995	232.138	1735.06	1075.32	175.522	1675.65	493.887	170.124	1481.28	121.42	210.236	1580.92	51.791
2989	0	-221.309	1686.68	880.684				-165.399	1756.53	487.328	-181.52	1788.65	110.833	-232.689	1909.12	48.7818	248.177	1675.61	864.667	229.431	1738.33	1074.94	173.884	1678.81	493.52	170.43	1482.06	122.309	210.253	1580.99	51.7797
2990	0	-223.431	1690.44	881.361				-166.759	1759.1	487.954	-181.463	1788.8	110.888	-232.71	1909.08	48.7766	245.687	1679.25	864.393	226.778	1742	1074.84	172.202	1682.04	493.522	170.018	1482.52	123.577	210.049	1581.2	51.7654
2991	0	-225.626	1693.75	882.569				-168.459	1761.48	488.816	-181.687	1788.87	110.924	-232.757	1909.14	48.7769	243.407	1682.86	864.067	223.944	1745.86	1075.03	170.52	1685.39	493.622	169.667	1483.46	125.251	209.977	1581.29	51.856
2992	0	-227.822	1696.63	884.068				-170.27	1763.67	489.599	-181.997	1788.87	110.934	-232.826	1909.13	48.7401	241.093	1686.51	863.872	221.11	1750.09	1075.48	169.086	1689.02	493.837	169.807	1484.82	126.914	210.035	1581.51	51.9802
2993	0	-230.24	1699.05	885.298				-172.156	1765.83	490.273	-182.44	1789.1	111.012	-232.888	1909.13	48.6952	238.502	1690.06	863.881	218.183	1754.35	1076.09	167.331	1692.05	494.237	169.499	1485.97	128.659	210.365	1581.83	52.2971
2994	0	-232.687	1701.03	886.253				-173.905	1767.74	490.706	-182.717	1789.17	110.967	-232.957	1909.14	48.6752	235.845	1693.58	864.067	215.174	1759.12	1076.8	165.949	1695.06	494.94	169.349	1487.08	130.355	210.419	1582.25	52.4541
2995	0	-235.307	1702.62	886.886				-175.531	1769.25	490.853	-182.842	1789.31	110.857	-232.934	1909.25	48.7106	233.21	1697.07	864.705	212.094	1763.97	1077.52	164.471	1697.65	495.694	169.155	1488.2	131.915	210.435	1582.54	52.5712
2996	0	-237.902	1704.17	887.297				-176.902	1770.16	490.72	-182.871	1789.44	110.711	-232.971	1909.12	48.6387	230.523	1700.56	865.526	209.042	1769.02	1078.25	163.14	1700.2	496.623	169.371	1489.64	133.651	210.536	1582.69	52.662
2997	0	-240.537	1705.63	887.476				-178.193	1770.77	490.505	-182.769	1789.41	110.495	-232.984	1909.04	48.6647	227.645	1703.78	866.483	205.951	1774.1	1078.85	162.168	1703.02	497.755	169.729	1491.16	135.564	210.513	1582.66	52.4677
2998	0	-243.257	1707.13	887.375				-179.438	1771.05	490.265	-183.737	1791.04	111.073	-232.98	1909.02	48.6558	225.056	1707.35	867.54	202.877	1779.24	1079.42	161.012	1705.61	498.698	170.161	1492.6	137.394	210.643	1582.84	52.5764
2999	0	-245.918	1708.65	887.103				-180.702	1771.33	490.149	-182.946	1790.34	110.345	-232.958	1909.18	48.7325	222.345	1710.77	868.603	199.884	1784.28	1079.74	160.253	1708.63	499.618	170.262	1493.8	139.282	211.065	1583.4	52.9957
3000	0	-248.798	1710.72	887.115				-181.784	1771.41	489.998	-182.545	1789.71	109.95	-232.972	1909.16	48.7443	219.931	1714.3	869.636	196.838	1789.14	1080.18	159.274	1711.66	500.46	170.207	1495.03	140.856	211.386	1583.65	53.1301
3001	0	-251.113	1712.09	887.073				-183.01	1771.79	489.926	-182.291	1789.47	109.635	-232.983	1909.11	48.7266	217.495	1717.94	870.665	193.719	1793.9	1080.57	158.75	1715.08	501.173	170.833	1496.78	142.901	211.459	1584.04	53.2903
3002	0	-253.402	1713.85	887.008				-184.059	1772.21	490.11	-182.32	1789.6	109.517	-233.023	1909.05	48.6937	215.323	1721.71	871.552	190.786	1798.57	1080.99	157.932	1718.51	501.826	171.073	1498.2	144.851	211.251	1587.42	54.1598
3003	0	-255.995	1716.86	886.917				-185.077	1772.61	489.762	-182.405	1789.72	109.439	-232.809	1908.85	48.6194	213.151	1725.47	872.283	187.805	1803.05	1081.45	157.3	1722.37	502.466	171.459	1500	146.869	211.56	1588.13	54.5719
3004	0	-258.263	1719.79	886.718				-186.076	1773.16	489.507	-182.531	1789.89	109.35	-233.034	1909.04	48.6561	210.968	1729.29	872.897	184.871	1807.39	1081.97	156.689	1726.62	503.006	171.953	1502.15	149.228	211.766	1588.27	54.9474
3005	0	-260.35	1722.52	886.45				-187.132	1773.86	489.481	-182.611	1789.9	109.205	-233.055	1909.11	48.708	209.201	1733.36	873.454	181.78	1811.5	1082.52	156.131	1731.44	503.611	172.694	1504.49	151.993	211.914	1588.62	55.3896
3006	0	-262.515	1725.77	886.176				-188.202	1774.63	489.335	-182.707	1790.08	109.052	-233.032	1909.03	48.6484	207.419	1737.32	874.019	178.822	1815.51	1083.11	155.566	1736.87	504.131	172.808	1507.05	154.906	212.046	1589.4	56.1913
3007	0	-264.552	1729.08	886.021				-189.193	1775.3	489.236	-182.746	1790.23	108.962	-232.955	1908.91	48.6111	205.507	1741.29	874.37	176.017	1819.45	1083.59	155.126	1743.08	504.689	173.401	1510.23	158.203	212.204	1589.91	56.7442
3008	0	-266.189	1731.98	885.942				-190.239	1776.09	489.083	-182.73	1790.3	108.798	-232.887	1908.77	48.5582	203.632	1744.9	874.587	173.399	1823.21	1083.96	154.83	1750.12	505.4	173.188	1513.62	161.815	211.83	1589.63	57.106
3009	0	-267.837	1735.01	885.814				-191.304	1776.96	489.019	-183.167	1791.42	109.013	-232.885	1908.76	48.5558	202.449	1753.55	875.201	170.827	1826.94	1084.23	154.62	1757.96	506.153	173.104	1517.7	165.789	211.668	1590.28	58.137
3010	0	-269.377	1738.33	885.619				-192.131	1777.35	488.681	-183.265	1791.77	108.899	-232.876	1908.77	48.5579	200.667	1758.68	875.67	168.369	1830.4	1084.44	154.413	1766.52	507.095	173.176	1522.8	170.209	211.482	1591.15	59.7218
3011	0	-271.001	1741.71	885.346				-192.981	1777.58	488.321	-183.119	1791.46	108.586	-232.991	1908.96	48.6729	199.131	1761.27	875.777	166.419	1833.77	1084.52	154.128	1775.89	508.39	173.166	1528.58	174.981	211.278	1592.6	61.888
3012	0	-272.531	1745.05	885.212				-193.944	1778.05	488.025	-183.886	1792.17	108.784	-233.083	1909.04	48.7321	197.824	1764.05	875.898	163.81	1836.9	1084.44	154.145	1786.08	509.853	173.01	1534.93	180.701	211.394	1594.61	64.6388
3013	0	-273.994	1748.21	884.944				-194.855	1778.18	487.64	-183.401	1791.82	108.223	-233.19	1909.22	48.7978	196.63	1767.53	876.129	161.707	1839.85	1084.3	154.255	1796.82	511.601	171.55	1541.33	186.651	211.263	1596.26	67.7929
3014	0	-275.376	1751.16	884.6				-195.77	1778.38	487.267	-183.95	1792.53	108.357	-233.206	1909.27	48.7977	195.467	1770.73	876.315	159.804	1842.5	1084.02	154.796	1808.22	513.798	171.235	1549.66	192.836	210.776	1599.02	71.7974
3015	0	-276.854	1754.39	884.341				-196.672	1778.44	486.955	-183.739	1791.93	107.942	-233.2	1909.15	48.7665	194.527	1773.35	876.468	158.08	1844.98	1083.65	155.22	1819.51	516.254	170.32	1558.31	198.914	210.193	1602.25	76.6475
3016	0	-278.162	1756.99	884.085				-197.597	1778.41	486.687	-183.413	1790.87	107.423	-233.215	1909.12	48.7323	193.655	1775.64	876.702	156.613	1847.3	1083.28	155.811	1830.72	518.875	169.43	1567.33	205.667	208.971	1606.2	82.2655
3017	0	-279.318	1759.46	883.601				-198.547	1778.34	486.487	-183.461	1790.54	107.161	-233.225	1909.1	48.7126	192.681	1778.09	877.026	155.068	1849.33	1082.57	156.488	1841.58	521.676	167.325	1575.73	211.962	207.302	1611.03	88.8911
3018	0	-280.599	1761.91	883.175				-199.606	1778.3	486.434	-183.689	1790.57	107.035	-233.267	1909.05	48.6352	191.993	1780.37	877.447	153.889	1851.29	1081.93	156.974	1851.82	524.683	165.815	1584.74	218.204	205.473	1617.42	95.4721
3019	0	-281.689	1763.76	882.864				-200.176	1777.67	485.934	-183.847	1790.6	106.896	-233.346	1909.04	48.6183	191.278	1782.7	877.805	152.923	1853.12	1081.14	157.467	1861.71	527.775	163.732	1593.81	223.903	204.546	1625.2	101.01
3020	0	-282.716	1765.33	882.338				-201.048	1777.35	485.729	-184.428	1791.46	107.094	-233.371	1909.06	48.6046	190.767	1785.19	878.328	151.81	1854.96	1080.26	158.249	1871.18	531.044	160.969	1601.68	229.348	202.48	1632.59	103.743
3021	0	-283.791	1766.77	882.055				-201.662	1777.11	485.588	-184.167	1790.68	106.708	-233.37	1909.05	48.5953	189.536	1782.94	878.347	150.975	1856.78	1079.36	158.484	1879.64	534.38	158.263	1610.4	233.348	201.396	1642.5	108.376
3022	0	-284.756	1767.74	881.849				-202.314	1777.08	485.355	-184.135	1790.36	106.546	-233.437	1909.04	48.5944	189.373	1784.12	879.117	150.261	1858.74	1078.48	159.092	1887.89	537.641	156.037	1620.8	235.436	199.461	1654.4	111.946
3023	0	-285.647	1768.47	881.674				-202.917	1777.17	485.393	-184.684	1791.23	106.819	-233.451	1909.05	48.5846	189.07	1786.42	879.986	149.614	1860.92	1077.66	159.775	1895.92	540.891	153.855	1632.46	236.048	198.182	1669.53	113.745
3024	0	-286.531	1769.11	881.568				-203.485	1777.44	485.451	-184.538	1790.82	106.641	-233.445	1908.95	48.576	188.883	1788.85	881.036	149.033	1863.09	1076.83	160.503	1903.6	544.112	151.988	1645.54	234.871	195.486	1684.19	113.628
3025	0	-287.261	1769.4	881.427				-203.847	1777.74	485.439	-185.229	1791.96	107.081	-233.48	1909.01	48.5398	188.797	1790.36	882.185	148.593	1865.52	1076.22	161.387	1911.1	547.165	150.22	1659.06	232.861	193.309	1700.13	112.431
3026	0	-288.012	1769.86	881.356				-204.275	1778.24	485.378	-185.457	1792.31	107.193	-233.493	1908.97	48.5292	188.728	1791.92	883.379	148.181	1868.05	1075.65	161.915	1918	549.923	148.169	1672.93	229.766	191.542	1717.79	110.323
3027	0	-288.553	1770.38	881.28				-204.556	1778.69	485.528	-185.394	1792.04	107.13	-233.518	1908.96	48.5786	188.521	1793.73	884.638	147.85	1870.64	1075.15	162.637	1924.83	552.632	146.721	1687.84	225.413	189.705	1736.97	107.39
3028	0	-288.924	1771.37	881.263				-204.773	1779.31	485.67	-185.544	1792.19	107.221	-233.511	1908.98	48.523	188.252	1795.83	885.802	147.599	1873.38	1074.77	163.422	1931.25	555.003	144.694	1703.37	219.744	188.252	1757.46	103.667
3029	0	-289.189	1772.73	881.331				-204.849	1779.85	485.756	-185.49	1792.1	107.187	-233.524	1908.96	48.5523	188.185	1797.48	886.95	147.321	1876.12	1074.53	164.152	1937.17	557.164	144.702	1720.34	213.887	187.065	1779.21	99.6845
3030	0	-289.252	1774.12	881.384				-204.815	1780.47	485.801	-185.55	1792.21	107.287	-233.53	1908.97	48.5833	188.223	1799.21	887.866	147.27	1878.83	1074.24	165.074	1942.92	559.059	144.501	1737.84	207.327	186.379	1802	95.4738
3031	0	-289.11	1775.6	881.389				-204.702	1781.21	485.879	-185.484	1792.1	107.271	-233.604	1909.07	48.5983	188.384	1801.37	888.843	147.192	1881.66	1074	165.726	1948.03	560.596	144.099	1755.53	200.16	185.916	1825.1	91.1772
3032	0	-288.947	1777.48	881.367				-204.5	1781.99	485.897	-185.391	1792.05	107.331	-233.534	1908.96	48.5516	188.469	1803.65	889.619	147.251	1884.51	1073.82	166.459	1952.84	561.887	143.731	1773.67	192.641	186.007	1848.02	86.7771
3033	0	-288.611	1779.54	881.335				-204.2	1782.97	485.898	-184.902	1791.64	107.14	-233.532	1908.9	48.5602	188.768	1806.32	890.26	147.455	1887.27	1073.67	166.888	1957.11	562.673	145.508	1793.48	185.232	186.114	1870.36	82.3991
3034	0	-288.211	1781.96	881.244				-203.813	1783.94	485.959	-185.287	1792.13	107.409	-233.509	1908.95	48.5833	189.008	1808.75	890.716	147.742	1890.1	1073.48	167.204	1961.06	563.067	146.939	1812.87	178.122	187.421	1894.11	78.6235
3035	0	-287.6	1784.45	881.177				-203.386	1785.04	486.025	-184.454	1790.76	106.972	-233.5	1908.96	48.5707	189.45	1811.45	891.14	148.235	1892.9	1073.18	167.496	1964.8	563.101	148.677	1832.43	171.044	188.916	1917.86	75.1347
3036	0	-286.872	1787.15	881.219				-202.995	1786.24	486.128	-184.116	1790.2	106.856	-233.483	1908.95	48.5955	190.01	1814.31	891.45	148.809	1895.78	1072.98	167.764	1968.33	562.816	148.985	1850.8	163.642	191.032	1942.67	72.597
3037	0	-286.345	1790.24	881.341				-202.539	1787.51	486.222	-184.486	1791.18	107.28	-233.481	1908.97	48.6057	190.657	1816.98	891.584	149.469	1898.81	1072.77	167.602	1971.39	562.186	152.246	1871.06	157.444	193.255	1966.11	70.2667
3038	0	-285.368	1793.25	881.463				-201.947	1788.69	486.297	-184.125	1790.69	107.153	-233.473	1908.95	48.5942	191.427	1820.21	891.71	150.351	1901.8	1072.55	167.388	1974.35	561.24	155.112	1890.7	151.738	195.934	1989.53	68.8764
3039	0	-283.699	1795.37	881.605				-201.336	1789.98	486.452	-183.844	1790.48	107.161	-233.417	1908.9	48.5559	192.261	1823.19	891.483	151.182	1905.02	1072.25	167.403	1977.24	560.077	156.837	1908.79	146.364	198.652	2012.14	68.3027
3040	0	-282.139	1797.66	881.719				-200.7	1791.14	486.6	-183.602	1790.39	107.255	-233.218	1908.7	48.4214	193.659	1827.15	891.465	152.362	1908.24	1071.83	167.48	1980.09	558.684	160.532	1927.43	142.091	201.572	2034.03	68.27
3041	0	-280.76	1800.29	881.812				-200.007	1792.69	486.932	-183.513	1790.46	107.338	-233.221	1908.67	48.4261	194.89	1831.49	890.894	153.525	1911.45	1071.35	167.16	1982.44	557.14	164.756	1945.74	138.245	204.402	2054.88	68.9435
3042	0	-279.368	1803.01	881.996				-199.205	1794.17	486.899	-183.428	1790.75	107.485	-233.213	1908.68	48.4295	195.832	1836.58	890.389	154.915	1915.02	1070.87	166.693	1984.65	555.345	167.318	1962.35	134.589	207.464	2074.93	70.0734
3043	0	-277.815	1805.54	882.169				-198.241	1795.49	487.065	-183.264	1790.88	107.644	-233.214	1908.69	48.4376	199.115	1834.38	888.701	156.297	1918.67	1070.32	166.212	1986.92	553.505	169.416	1977.45	131.601	210.575	2097.79	73.249
3044	0	-276.153	1807.99	882.364				-197.286	1796.95	487.191	-183.032	1790.96	107.745	-233.193	1908.66	48.4112	200.198	1833.81	887.31	157.916	1922.66	1069.82	165.608	1988.94	551.43	170.812	1990.56	128.968	212.581	2111.95	74.0784
3045	0	-274.397	1810.24	882.622				-196.146	1798.31	487.452	-182.726	1790.86	107.827	-233.213	1908.67	48.403	202.077	1837.13	886.076	159.535	1926.79	1069.28	165.4	1991.1	549.463	172.934	2002.42	126.9	214.692	2124.73	75.1585
3046	0	-272.521	1812.59	883.005				-194.962	1799.83	487.723	-182.424	1790.87	107.929	-233.212	1908.66	48.4149	204.139	1841.35	885.002	161.159	1931.21	1068.88	165.011	1992.93	547.482	174.812	2012.69	125.307	217.19	2137.08	77.0787
3047	0	-270.604	1814.65	883.403				-193.73	1801.44	487.951	-182.122	1790.87	108.094	-233.211	1908.61	48.388	206.15	1847.21	883.899	162.915	1935.92	1068.45	164.752	1994.87	545.525	175.77	2020.86	124.952	219.148	2147.55	78.6413
3048	0	-268.687	1816.85	883.881				-192.387	1803.08	488.348	-181.879	1790.86	108.313	-233.219	1908.6	48.3974	205.751	1858.73	883.462	164.667	1940.96	1068.15	164.58	1996.96	543.78	176.7	2026.59	124.119	220.741	2156.4	80.1256
3049	0	-267.026	1819.5	884.34				-191.034	1804.98	488.797	-181.655	1791.04	108.523	-233.412	1908.89	48.478	207.507	1865.45	882.215	166.528	1946.2	1067.86	164.604	1999.31	542.233	176.295	2028.49	122.787	220.363	2154.52	77.3227
3050	0	-265.016	1821.86	885.065				-189.552	1806.81	489.283	-181.489	1791.22	108.839	-233.546	1908.99	48.4991	209.317	1870.79	880.63	168.416	1951.76	1067.64	164.958	2002.06	540.802	175.362	2028.13	121.193	221.17	2154.39	74.2436
3051	0	-262.482	1823.95	885.689				-188.166	1808.77	489.667	-181.238	1791.31	109.107	-233.562	1909.01	48.5105	211.117	1873.77	879.002	170.395	1957.59	1067.44	164.905	2004.28	539.092	174.419	2027.69	119.534	220.131	2156.24	70.177
3052	0	-259.828	1826.01	886.457				-186.501	1810.67	489.989	-180.905	1791.37	109.451	-233.57	1909.05	48.5022	213.38	1880.42	877.747	172.435	1963.51	1067.36	164.805	2006.15	537.62	174.62	2030.22	119.116	218.245	2153.03	65.9717
3053	0	-256.97	1827.9	887.212				-184.788	1813.07	490.622	-181.326	1792.43	109.919	-233.558	1909.03	48.5253	215.844	1886.72	876.736	174.585	1969.47	1067.4	164.993	2008.31	536.864	175.078	2033.04	118.653	216.555	2146.45	62.17
3054	0	-254.272	1830.29	887.929				-182.951	1815.52	491.055	-180.41	1791.86	110.126	-233.549	1909.04	48.5508	217.87	1893.29	876.309	176.773	1975.5	1067.46	165.685	2011.41	537.002	175.59	2034.23	118.669	216.624	2146.34	60.7275
3055	0	-251.417	1832.69	888.737				-181.08	1818.05	491.608	-179.934	1791.57	110.477	-233.561	1909.15	48.6365	220.23	1898.75	876.437	179.17	1981.53	1067.6	166.294	2015	537.608	176.029	2034.96	118.811	216.492	2146.71	60.603
3056	0	-248.38	1834.95	889.417				-179.174	1820.4	491.958	-179.66	1791.7	110.954	-233.473	1909.06	48.6403	222.205	1904.74	876.827	181.511	1987.53	1067.85	167.452	2019.71	538.451	176.185	2035.74	118.839	216.469	2147.04	60.4806
3057	0	-245.2	1837.28	890.126				-177.308	1822.86	492.411	-179.401	1791.97	111.491	-233.452	1909.09	48.6433	224.519	1910.4	877.889	183.963	1993.48	1068.1	168.346	2024.46	538.789	176.716	2036.91	118.784	216.873	2147.28	60.0918
3058	0	-241.998	1839.68	890.672				-175.326	1825.19	492.84	-179.077	1792.17	111.915	-233.448	1909.11	48.672	227.428	1921.52	879.887	186.317	1999.26	1068.46	169.474	2029.2	538.631	177.228	2037.75	118.441	217.199	2147.18	59.4862
3059	0	-238.75	1842.38	891.251				-173.418	1827.54	493.341	-179.485	1793.53	112.795	-233.428	1909.09	48.6936	229.567	1929.42	881.358	188.681	2004.97	1069.01	170.734	2033.54	538.154	177.445	2038.2	118.214	217.196	2148.85	60.1801
3060	0	-234	1842.85	891.446				-171.476	1829.88	493.867	-179.754	1794.71	113.841	-233.373	1909.06	48.7007	231.959	1935.12	882.353	191.1	2010.48	1069.68	171.836	2037.2	537.687	177.575	2038.78	118.146	218.014	2154.49	61.5064
3061	0	-231.239	1846.45	891.985				-169.431	1832.14	494.259	-178.707	1794.07	114.289	-233.35	1909.09	48.7574	236.834	1935.3	882.84	193.497	2015.74	1070.47	172.862	2040.6	537.462	177.737	2039.39	118.053	218.041	2155.85	61.6969
3062	0	-228.066	1849.85	892.531				-167.426	1834.49	494.839	-179.05	1795	115.028	-233.308	1909.11	48.769	240.092	1939.14	883.502	195.843	2020.69	1071.26	174.189	2043.91	537.434	177.834	2039.85	117.868	217.939	2155.89	61.4952
3063	0	-224.608	1852.48	892.943				-165.371	1836.84	495.405	-178.716	1795.38	115.871	-233.219	1909.08	48.7929	243.131	1945.06	884.308	198.411	2025.52	1071.93	175.297	2047.07	537.196	177.989	2040.24	117.692	217.996	2154.41	60.7324
3064	0	-221.221	1855.44	893.51				-163.359	1839.3	495.991	-178.426	1795.63	116.685	-233.163	1909.13	48.8201	246.11	1951.69	884.997	200.983	2030.19	1072.66	176.857	2050.52	537.126	178.192	2040.67	117.42	217.201	2149.19	59.1391
3065	0	-217.961	1858.47	894.294				-161.169	1841.01	496.395	-178.273	1796.28	117.767	-233.093	1909.14	48.858	249.078	1956.91	885.509	203.665	2034.72	1073.29	178.108	2053.52	536.782	179.336	2041.79	117.531	217.002	2149.1	59.0229
3066	0	-214.979	1861.97	894.696				-159.62	1843.6	497.225	-178.069	1796.75	118.835	-233.056	1909.13	48.8606	251.908	1961.63	885.82	206.45	2039.08	1073.89	179.193	2056.18	536.574	179.787	2042.24	117.498	217.077	2149.28	58.9645
3067	0	-211.827	1864.88	895.413				-158.029	1845.93	498.133	-177.995	1797.44	120.078	-233.006	1909.13	48.8741	254.134	1967.19	886.201	209.332	2043.31	1074.52	180.645	2059.03	536.442	179.841	2042.46	117.366	217.217	2149.34	58.7988
3068	0	-208.678	1867.75	896.422				-156.721	1848.27	499.133	-177.631	1798.13	121.202	-233.006	1908.99	48.8016	255.883	1973.33	886.112	212.255	2047.46	1075.12	182.115	2061.75	536.341	180.049	2042.73	117.252	217.344	2149.32	58.5652
3069	0	-205.298	1869.93	897.325				-155.148	1850.05	500.294	-177.667	1798.82	122.589	-233.013	1909	48.8186	258.296	1978.13	886.239	215.236	2051.5	1075.71	183.616	2064.31	536.247	179.48	2042.25	116.975	217.421	2149.45	58.5616
3070	0	-202.231	1872.26	898.546				-154.062	1852.52	501.484	-177.491	1799.77	123.921	-233.081	1908.8	48.8	260.637	1983.68	886.579	218.268	2055.44	1076.27	184.749	2066.28	536.024	180.201	2042.92	117.046	217.45	2149.77	58.7115
3071	0	-199.311	1874.53	899.998				-153.064	1855.13	502.913	-177.113	1800.61	125.325	-233.131	1908.44	48.7014	263.131	1987.99	886.339	221.235	2059.35	1076.77	186.232	2068.99	535.999	179.381	2042.29	116.617	217.514	2149.68	58.5704
3072	0	-196.62	1876.9	901.6				-151.839	1857.22	504.29	-176.564	1801.41	126.851	-233.157	1908.05	48.6165	265.792	1990.94	886.4	224.215	2063.03	1077.38	187.378	2069.19	535.656	180.795	2043.52	116.909	217.497	2149.6	58.4169
3073	0	-194.108	1879.22	903.275				-150.739	1859.96	505.664	-175.955	1802.5	128.475	-233.284	1907.78	48.6101	268.446	1994.74	886.645	226.841	2066.59	1078.05	188.57	2069.71	535.376	180.976	2043.64	116.845	217.418	2149.76	58.3716
3074	0	-191.746	1881.39	905.155				-149.588	1862.56	507.143	-175.142	1803.68	130.092	-233.477	1907.48	48.622	270.059	1997.46	886.627	229.588	2070.06	1078.76	190.003	2071.23	535.296	181.014	2043.73	116.737	217.347	2149.85	58.3895
3075	0	-189.346	1883.05	906.812				-148.659	1865.54	508.615	-174.121	1804.71	131.765	-233.459	1907.22	48.6323	271.916	1997.15	886.237	232.175	2073.34	1079.48	191.217	2071.84	535.224	181.191	2043.78	116.632	217.317	2149.9	58.4256
3076	0	-187.044	1885.03	908.623				-147.537	1868.39	509.993	-173.124	1806.21	133.494	-233.35	1906.9	48.6863	274.704	1995.32	886.108	234.711	2076.54	1080.2	192.538	2072.32	535.2	180.942	2043.57	116.443	217.273	2149.99	58.4125
3077	0	-185.17	1887.15	910.603				-146.778	1871.67	511.546	-172.058	1807.79	135.14	-233.175	1906.46	48.727	276.721	1997.97	886.557	237.252	2079.57	1080.91	193.805	2072.72	535.281	181.006	2043.48	116.341	217.306	2149.99	58.3395
3078	0	-183.338	1889.24	912.531				-146.405	1875.65	513.28	-170.506	1808.93	136.91	-232.877	1906.11	48.8822	278.536	2000.51	887.049	239.71	2082.35	1081.58	195.301	2073.06	535.37	181.136	2043.51	116.252	217.323	2150.07	58.242
3079	0	-181.512	1890.95	914.374				-146.03	1879.32	514.966	-169.206	1810.01	138.51	-232.473	1905.83	49.0303	280.283	2002.88	887.608	242.127	2085.17	1082.18	196.497	2072.99	535.353	181.264	2043.48	116.16	217.348	2150.01	58.14
3080	0	-179.915	1892.87	916.33				-145.679	1883.42	516.465	-167.888	1811.36	140.107	-232.032	1905.65	49.1778	281.898	2005.19	888.193	244.378	2087.8	1082.79	197.87	2073.26	535.524	181.34	2043.38	116.076	217.409	2149.93	58.1086
3081	0	-178.253	1894.54	918.193				-145.288	1886.94	518.003	-166.247	1812.28	141.417	-231.604	1905.83	49.3921	283.299	2007.31	888.846	246.534	2090.42	1083.39	199.405	2073.43	535.659	181.412	2043.22	115.973	217.378	2149.93	58.0703
3082	0	-176.88	1896.64	920.121				-145.481	1891.78	519.728	-165.36	1814.27	143.183	-231.116	1905.86	49.6115	284.82	2009.5	889.424	248.628	2092.98	1083.97	200.368	2073.31	535.645	181.279	2042.93	115.848	217.375	2149.96	58.0855
3083	0	-175.542	1898.72	921.95				-145.38	1895.93	521.018	-164.245	1815.82	144.742	-230.562	1905.98	49.8274	286.312	2011.57	889.911	250.688	2095.41	1084.46	201.689	2073.49	535.766	180.874	2042.33	115.47	217.389	2150.11	57.9851
3084	0	-174.487	1901.11	923.868				-145.326	1900.22	522.312	-163.293	1817.74	146.361	-230.006	1906.24	50.1763	287.405	2013.53	890.276	252.31	2097.82	1085.09	202.736	2073.42	535.784	181.363	2042.58	115.571	217.385	2150.23	58.0248
3085	0	-172.98	1902.67	925.598				-146.034	1905.72	524.203	-162.537	1819.85	148.119	-229.248	1906.24	50.4543	288.571	2015.4	890.516	253.999	2100.21	1085.61	203.811	2073.51	535.845	181.534	2042.6	115.499	217.371	2150.21	58.0303
3086	0	-172.01	1904.98	927.344				-146.519	1910.87	525.5	-161.77	1821.88	149.909	-228.555	1906.41	50.778	290.353	2017.98	890.847	255.625	2102.52	1086.08	204.877	2073.63	535.852	181.635	2042.58	115.442	217.381	2150.25	58.0246
3087	0	-171.079	1907.35	929.053				-147.131	1916.22	526.851	-161.133	1823.62	151.639	-228.093	1906.92	51.24	291.94	2020.31	890.955	257.118	2104.78	1086.47	205.655	2073.64	535.846	181.685	2042.55	115.393	217.384	2150.36	57.9924
3088	0	-170.046	1909.52	930.753				-147.766	1921.54	528.198	-160.423	1825.38	153.18	-227.805	1907.69	51.8793	292.895	2022.18	891.06	258.56	2106.91	1086.83	206.652	2073.87	535.834	181.747	2042.58	115.337	217.362	2150.13	57.9874
3089	0	-169.233	1912.09	932.334				-148.616	1926.96	529.556	-160.237	1827.36	154.984	-227.379	1908.41	52.4688	294.015	2023.98	891.074	260.047	2108.96	1087.07	207.376	2074.07	535.79	181.789	2042.61	115.32	217.377	2150.04	57.9645
3090	0	-168.541	1914.83	933.895				-149.38	1932.27	530.726	-160.326	1829.82	156.681	-227.089	1909.68	53.1057	295.055	2025.8	891.113	261.428	2110.97	1087.28	208.033	2074.29	535.728	181.904	2042.71	115.349	217.371	2150.36	58.0463
3091	0	-167.668	1917.16	935.192				-150.228	1937.49	531.979	-160.86	1832.78	158.247	-227.33	1912.07	53.9582	296.041	2027.51	891.009	262.927	2112.81	1087.38	208.878	2074.7	535.578	181.754	2042.6	115.224	217.346	2150.04	58.0242
3092	0	-167.078	1919.9	936.478				-151.117	1942.43	533.179	-161.887	1836.25	159.629	-227.921	1915.44	54.7269	297.011	2029.12	891.01	264.366	2114.57	1087.39	209.424	2075.03	535.444	181.676	2042.54	115.187	217.309	2150.04	58.0478
3093	0	-166.121	1922.21	937.599				-151.996	1947.02	534.34	-163.26	1840.11	160.733	-228.592	1919.56	55.3339	297.978	2030.83	891.043	265.877	2116.27	1087.38	209.875	2075.47	535.275	181.759	2042.67	115.261	217.289	2150.07	58.1545
3094	0	-165.655	1925.27	938.636				-152.847	1951.33	535.557	-165.461	1844.98	161.611	-229.703	1924.87	55.8527	298.96	2032.45	890.906	267.475	2117.87	1087.31	210.385	2075.92	535.112	181.56	2042.72	115.176	217.328	2150.07	58.2007
3095	0	-165.083	1928.18	939.705				-153.667	1955.28	536.646	-168.038	1850.43	162.179	-231.073	1931.31	56.1515	299.769	2033.88	890.668	269.101	2119.3	1087.2	210.775	2076.03	534.782	181.395	2042.75	115.168	217.326	2150.02	58.2617
3096	0	-164.317	1930.75	940.506				-154.555	1959.12	537.662	-171.065	1856.29	162.433	-232.67	1938.69	56.2226	300.626	2035.31	890.532	270.69	2120.71	1087.11	210.967	2076.37	534.511	181.288	2042.85	115.157	217.353	2149.96	58.2736
3097	0	-163.816	1933.92	941.496				-155.509	1962.94	538.502	-174.559	1864.28	162.523	-234.481	1947.34	56.1926	301.37	2036.7	890.325	272.298	2121.99	1087.01	211.638	2079.7	534.777	180.957	2042.86	115.134	217.35	2149.96	58.3076
3098	0	-163.148	1936.65	942.161				-156.222	1966.19	539.223	-179.37	1871.27	162.609	-236.628	1957.3	56.1767	302.08	2037.96	890.048	273.947	2123.15	1086.9	211.871	2079.84	534.28	180.61	2042.92	115.147	217.348	2149.87	58.3668
3099	0	-162.843	1939.91	942.887				-157.15	1969.88	539.984	-183.634	1879.39	162.317	-238.409	1967.6	55.6781	302.048	2038.43	889.517	275.6	2124.32	1086.75	211.815	2080.47	533.892	180.338	2043.13	115.152	217.345	2149.81	58.4297
3100	0	-162.161	1942.65	943.406				-157.938	1973.51	540.702	-188.164	1887.51	161.875	-240.377	1979.03	55.4352	302.839	2039.86	889.187	277.235	2125.36	1086.6	211.869	2081.58	533.58	180.118	2043.36	115.187	217.386	2149.81	58.4919
3101	0	-161.538	1945.37	943.838				-158.883	1977.31	541.328	-193.142	1897.04	161.667	-241.899	1990.51	55.2455	303.532	2041.23	888.84	278.885	2126.37	1086.39	211.872	2082.92	533.278	180.044	2043.61	115.252	217.395	2149.77	58.6667
3102	0	-160.924	1948.01	944.181				-159.895	1981.36	541.91	-197.611	1906.8	161.308	-244.156	2003.16	55.9454	304.245	2042.67	888.335	280.486	2127.33	1086.15	211.778	2084.19	532.947	179.861	2043.81	115.268	217.402	2149.71	58.7475
3103	0	-160.493	1950.94	944.528				-160.756	1985.82	542.659	-201.893	1916.85	161.079	-246.424	2016.21	57.0847	304.925	2044.05	887.89	282.086	2128.31	1085.93	211.659	2085.56	532.659	179.619	2043.97	115.302	217.395	2149.65	58.801
3104	0	-159.88	1953.51	944.921				-161.847	1990.61	543.389	-205.835	1927.41	161.028	-248.82	2029.2	58.5545	305.176	2044.95	887.523	283.526	2129.29	1085.77	211.622	2087.24	532.386	179.476	2044.07	115.289	217.462	2149.59	58.8859
3105	0	-159.436	1956.1	945.243				-162.78	1995.47	544.098	-209.507	1937.86	161.121	-251.241	2041.88	60.3723	306.135	2046.24	886.915	284.954	2130.3	1085.65	211.414	2088.99	532.073	179.303	2044.09	115.282	217.463	2149.54	58.941
3106	0	-159.071	1958.52	945.638				-163.513	2000.75	544.894	-213.122	1947.96	161.531	-254.06	2054.53	62.3074	306.441	2048.8	886.528	286.244	2131.41	1085.55	211.111	2090.71	531.802	179.332	2044.29	115.34	217.523	2149.52	59.0243
3107	0	-158.56	1960.68	945.963				-164.358	2006.4	545.761	-216.355	1958.3	162.151	-257.223	2066.97	64.5449	306.864	2050.77	886.152	287.328	2132.57	1085.57	211.006	2092.63	531.516	179.192	2044.38	115.318	217.556	2149.46	59.0532
3108	0	-158.353	1963.01	946.327				-165.299	2012.42	546.583	-219.216	1968.75	162.938	-260.411	2078.39	66.8156	307.284	2051.77	885.589	288.377	2133.8	1085.56	210.832	2094.53	531.203	178.901	2044.4	115.247	217.55	2149.42	59.0619
3109	0	-158.088	1965.14	946.71				-166.15	2018.48	547.484	-221.454	1978.79	163.586	-264.002	2089.71	69.4601	307.441	2054.97	885.258	289.335	2135.05	1085.6	210.472	2096.31	530.886	178.746	2044.42	115.233	217.585	2149.45	59.1342
3110	0	-157.823	1967.14	947.089				-167.085	2024.83	548.47	-223.876	1988.75	164.702	-267.57	2100.3	72.0579	307.808	2057	884.827	290.076	2136.31	1085.65	210.351	2098.19	530.543	178.614	2044.53	115.25	217.583	2149.44	59.1769
3111	0	-157.615	1969.32	947.442				-168.1	2031.33	549.355	-225.908	1998.61	165.772	-271.012	2110.42	74.7243	307.924	2058.42	884.308	290.828	2137.68	1085.76	210.258	2100.11	530.237	178.668	2044.73	115.233	217.587	2149.43	59.1767
3112	0	-157.76	1972.05	947.898				-169.33	2038.16	550.487	-227.421	2008.12	166.853	-274.45	2120.28	77.3794	308.149	2060.08	883.935	291.394	2139.02	1085.9	209.859	2101.8	529.931	178.627	2044.9	115.275	217.587	2149.43	59.1764
3113	0	-157.596	1974.24	948.22				-170.429	2044.91	551.624	-227.831	2016.81	167.343	-276.956	2128.72	79.6555	308.33	2062.05	883.366	291.945	2140.5	1086.06	209.751	2103.55	529.622	178.253	2044.91	115.207	217.589	2149.49	59.1952
3114	0	-157.489	1976.55	948.622				-171.605	2051.98	552.98	-228.485	2026.01	168.092	-279.905	2138.17	82.2067	308.449	2064.04	882.967	292.38	2142	1086.28	209.6	2105.31	529.278	178.037	2044.99	115.119	217.588	2149.44	59.1774
3115	0	-157.473	1979.02	948.92				-172.48	2058.52	554.143	-228.551	2034.35	168.64	-282.606	2147.61	84.7354	308.516	2066.11	882.63	292.75	2143.42	1086.52	209.259	2106.81	528.977	178.028	2045.17	115.15	217.595	2149.43	59.1769
3116	0	-157.341	1981.36	949.244				-173.593	2065.44	555.431	-229.191	2043.18	169.503	-284.947	2157.16	87.1831	308.531	2068.09	882.204	293.144	2144.97	1086.8	208.959	2108.39	528.627	177.787	2045.11	115.02	217.621	2149.47	59.21
3117	0	-157.543	1984.16	949.69				-174.549	2072.14	556.707	-230.132	2052.9	170.871	-286.878	2166.85	89.5168	308.674	2070.15	881.859	293.427	2146.43	1087.08	208.707	2109.92	528.335	177.775	2045.34	115.05	217.624	2149.51	59.1979
3118	0	-157.566	1986.74	950.158				-175.347	2078.7	557.649	-230.005	2060.47	171.355	-288.257	2176.59	91.6528	308.446	2071.85	881.565	293.698	2147.9	1087.37	208.8	2111.87	528.089	177.828	2045.56	115.076	217.653	2149.47	59.1976
3119	0	-157.74	1989.57	950.67				-175.259	2083.68	558.074	-231.557	2071.43	173.133	-289.173	2186.27	93.5887	308.343	2073.62	881.178	294.026	2149.25	1087.62	208.476	2113.48	527.717	177.773	2045.65	115.052	217.692	2149.51	59.2162
3120	0	-158.07	1992.53	951.018				-176.911	2091.59	559.889	-232.575	2081.58	174.596	-289.638	2196.26	95.3832	307.879	2075.06	880.796	294.328	2150.55	1087.83	208.149	2115.14	527.348	177.708	2045.79	115.066	217.687	2149.5	59.2251
3121	0	-158.211	1995.34	951.304				-177.392	2097.87	561.05	-232.253	2088.79	174.9	-289.719	2206.41	97.0136	307.729	2076.82	880.556	294.59	2151.73	1087.96	208.119	2117	527.109	177.658	2045.93	115.063	217.686	2149.5	59.2247
3122	0	-158.528	1998.38	951.651				-178.13	2104.5	562.296	-232.744	2097.53	175.801	-289.462	2216.59	98.4666	307.648	2078.52	880.241	295.104	2152.9	1088.05	207.774	2118.78	526.707	177.516	2046.09	115.062	217.7	2149.56	59.228
3123	0	-158.983	2001.55	952.007				-178.896	2111.2	563.529	-233.534	2107.12	176.903	-288.877	2226.99	99.8015	307.4	2080.22	879.843	295.503	2153.94	1088.11	207.389	2120.58	526.258	177.165	2046.06	115.08	217.735	2149.54	59.2107
3124	0	-159.283	2004.61	952.225				-179.391	2117.67	564.693	-234.133	2116.37	177.958	-288.033	2237.2	101.013	307.202	2081.94	879.514	296.038	2154.93	1088.05	207.191	2122.49	525.943	177.052	2046.16	115.049	217.699	2149.55	59.2189
3125	0	-159.625	2007.74	952.514				-179.82	2124.04	565.737	-234.811	2125.9	179.074	-287.013	2247.53	102.175	306.948	2083.68	879.16	296.576	2155.81	1087.97	206.707	2124.29	525.447	177.009	2046.38	115.089	217.729	2149.54	59.2242
3126	0	-160.147	2011.28	952.772				-180.082	2130.24	566.651	-235.417	2135.32	180.031	-285.923	2257.66	103.22	306.694	2085.37	878.713	297.077	2156.6	1087.75	206.326	2126.12	525.018	176.917	2046.56	115.084	217.736	2149.59	59.238
3127	0	-160.439	2014.26	952.865				-180.404	2136.44	567.5	-235.825	2144.45	180.882	-284.859	2267.91	104.396	306.478	2087.02	878.268	297.619	2157.38	1087.48	206.184	2128.2	524.652	176.819	2046.69	115.114	217.74	2149.58	59.2262
3128	0	-161.006	2017.84	953.022				-180.563	2142.5	568.23	-236.385	2153.7	181.769	-283.755	2277.86	105.47	306.142	2088.57	877.861	298.233	2158.08	1087.21	205.67	2130.07	524.108	176.685	2046.83	115.14	217.736	2149.62	59.2209
3129	0	-161.713	2021.76	953.134				-180.661	2148.5	568.833	-236.695	2162.6	182.443	-282.396	2287.54	106.534	305.895	2090.1	877.356	298.786	2158.77	1086.83	205.443	2132.04	523.636	176.581	2046.94	115.232	217.739	2149.63	59.2225
3130	0	-162.155	2025.22	953.145				-180.595	2154.16	569.276	-237.017	2171.31	183.1	-281.456	2297.09	107.586	305.58	2091.63	876.813	299.309	2159.48	1086.45	204.916	2133.77	523.048	176.489	2047.13	115.317	217.734	2149.63	59.2368
3131	0	-162.677	2028.97	953.144				-180.479	2159.97	569.527	-237.221	2179.77	183.611	-280.834	2306.64	108.784	305.207	2093.06	876.336	299.785	2160.2	1086.06	204.467	2135.61	522.685	176.323	2047.21	115.349	217.749	2149.64	59.2302
3132	0	-163.164	2032.64	952.958				-180.319	2165.49	569.738	-237.352	2188.02	184.07	-279.755	2315.34	109.687	304.966	2094.53	875.78	300.231	2160.89	1085.59	204.572	2137.95	522.165	176.214	2047.32	115.406	217.746	2149.65	59.2282
3133	0	-163.822	2036.69	952.752				-179.898	2170.63	569.732	-237.418	2196.25	184.481	-279.08	2323.91	110.618	304.614	2095.92	875.252	300.586	2161.58	1085.18	204.275	2139.88	521.664	176.048	2047.4	115.424	217.767	2149.67	59.2332
3134	0	-164.337	2040.62	952.433				-179.631	2176.04	569.676	-237.45	2204.1	184.862	-278.579	2332.35	111.6	304.166	2097.1	874.767	300.947	2162.36	1084.73	203.99	2141.71	521.12	175.876	2047.47	115.463	217.774	2149.73	59.2085
3135	0	-164.781	2044.44	952.07				-179.225	2180.92	569.474	-237.337	2211.56	184.925	-278.16	2340.38	112.516	303.856	2098.45	874.243	301.233	2163.14	1084.36	203.984	2143.7	520.676	175.769	2047.58	115.506	217.783	2149.73	59.2095
3136	0	-165.463	2048.8	951.665				-178.71	2185.86	569.128	-236.962	2218.71	184.91	-277.842	2348.22	113.44	303.347	2099.7	873.707	301.439	2163.91	1083.97	203.825	2145.63	520.168	175.601	2047.67	115.552	217.815	2149.8	59.1667
3137	0	-166.126	2053.1	951.21				-178.064	2190.29	568.717	-236.7	2225.56	184.821	-277.384	2355.52	114.088	302.882	2101.02	873.234	301.515	2164.67	1083.63	203.261	2147.05	519.491	175.495	2047.78	115.587	217.839	2149.84	59.1424
3138	0	-166.36	2056.81	950.592				-177.666	2194.97	568.478	-236.306	2232.25	184.664	-276.811	2362.3	114.626	302.473	2102.29	872.814	301.706	2165.44	1083.33	203.284	2148.95	518.959	175.516	2047.94	115.679	217.841	2149.84	59.1334
3139	0	-166.761	2060.83	949.938				-177.544	2200.16	568.148	-235.71	2238.55	184.448	-276.655	2369.21	115.112	302.051	2103.46	872.399	301.791	2166.23	1083.04	203.463	2151	518.465	175.563	2048.11	115.774	217.898	2149.91	59.1004
3140	0	-167.17	2064.67	949.359				-176.684	2203.74	567.324	-235.249	2244.71	184.157	-276.078	2375.4	115.365	301.647	2104.69	872.019	301.843	2166.87	1082.73	203.244	2152.53	517.945	175.504	2048.21	115.871	217.876	2149.92	59.0586
3141	0	-167.779	2068.86	948.607				-176.071	2207.67	566.635	-234.593	2250.39	183.716	-275.251	2381.24	115.335	301.308	2105.85	871.601	301.856	2167.58	1082.46	203.32	2154.34	517.425	175.198	2048.09	115.787	217.933	2149.96	59.0208
3142	0	-168.21	2072.8	947.885				-175.536	2211.41	565.859	-233.638	2255.55	183.114	-274.566	2386.82	115.13	300.996	2107.11	871.306	301.901	2168.21	1082.26	203.397	2156.01	517.001	175.057	2048.11	115.796	217.94	2150	58.9822
3143	0	-168.647	2076.42	947.068				-174.84	2214.9	564.989	-232.734	2260.63	182.494	-273.556	2391.92	114.612	300.667	2108.31	871.016	301.881	2168.75	1082.02	203.65	2157.76	516.504	175.357	2048.43	115.981	217.974	2150.03	58.9608
3144	0	-169.195	2080.31	946.213				-174.129	2218	563.991	-231.798	2265.27	181.817	-272.17	2396.36	113.711	300.354	2109.39	870.747	301.904	2169.33	1081.8	203.653	2159.16	516.067	175.328	2048.49	116.044	217.972	2150.05	58.9268
3145	0	-169.739	2084.2	945.39				-173.547	2221.07	562.803	-230.843	2269.76	181.123	-270.844	2400.93	112.832	299.94	2110.47	870.555	301.914	2169.93	1081.59	203.789	2160.56	515.646	175.268	2048.5	116.036	218.036	2150.04	58.8945
3146	0	-170.273	2087.89	944.537				-172.764	2223.83	561.774	-229.734	2274.04	180.313	-269.147	2404.89	111.507	299.485	2111.55	870.389	301.859	2170.49	1081.42	204.027	2162.03	515.257	175.253	2048.56	116.098	218.032	2150.07	58.8579
3147	0	-170.82	2091.45	943.669				-172.012	2226.42	560.267	-228.416	2277.56	179.274	-267.313	2408.48	109.982	299.134	2112.6	870.252	301.754	2171.07	1081.28	203.88	2163.15	514.866	175.252	2048.65	116.195	218.077	2150.12	58.807
3148	0	-171.43	2095.07	942.767				-171.344	2228.95	559.197	-227.002	2280.85	178.12	-265.322	2411.74	108.266	298.717	2113.54	870.099	301.631	2171.64	1081.22	203.916	2164.5	514.575	175.178	2048.67	116.222	218.104	2150.12	58.8099
3149	0	-172.059	2098.71	941.896				-170.638	2231.22	557.868	-225.551	2283.85	176.92	-262.902	2414.38	106.096	298.331	2114.36	870.037	301.509	2172.18	1081.25	203.988	2165.75	514.185	175.158	2048.71	116.268	218.144	2150.15	58.7572
3150	0	-172.64	2102.2	941.137				-169.852	2233.26	556.447	-223.94	2286.44	175.525	-260.5	2417.14	103.99	297.638	2115.02	869.959	301.273	2172.78	1081.3	204.133	2167	513.87	175.142	2048.84	116.406	218.173	2150.16	58.7257
3151	0	-173.285	2105.75	940.274				-169.155	2235.15	555.021	-222.272	2288.9	174.083	-257.743	2419.12	101.436	296.867	2115.44	869.759	301.019	2173.4	1081.3	204.03	2168.19	513.62	174.655	2048.49	116.251	218.179	2150.16	58.6887
3152	0	-174.001	2109.48	939.567				-168.313	2236.79	553.562	-220.55	2291.04	172.495	-254.16	2419.81	98.1843	296.14	2116.06	869.619	300.709	2174.01	1081.37	204.073	2169.37	513.271	175.005	2048.86	116.514	218.184	2150.16	58.6698
3153	0	-174.69	2113.07	938.758				-167.589	2238.34	552.002	-218.703	2292.75	170.786	-251.592	2422.24	95.6004	295.565	2116.81	869.47	300.345	2174.66	1081.44	203.979	2170.46	512.975	174.997	2048.95	116.575	218.243	2150.2	58.6461
3154	0	-175.418	2116.72	937.98				-166.679	2239.68	550.383	-216.776	2294.33	169.059	-248.755	2423.86	92.7246	294.844	2117.62	869.325	299.931	2175.39	1081.52	204.019	2171.84	512.843	174.818	2048.88	116.611	218.265	2150.19	58.6239
3155	0	-176.14	2120.45	937.194				-165.775	2240.81	548.902	-215.079	2295.79	167.328	-245.47	2424.79	89.5061	294.197	2118.43	869.229	299.448	2176.07	1081.6	203.401	2172.44	512.474	174.699	2048.92	116.655	218.304	2150.2	58.6102
3156	0	-176.787	2124.14	936.349				-164.832	2241.92	546.947	-213.198	2297.01	165.514	-241.285	2424.02	85.687	293.424	2119.46	869.131	298.935	2176.87	1081.66	203.249	2173.55	512.3	174.612	2048.93	116.731	218.303	2150.21	58.5762
3157	0	-177.57	2128.04	935.564				-163.977	2243.16	545.303	-210.246	2296.9	163.364	-237.873	2424.32	82.4287	292.725	2120.55	869.058	298.319	2177.66	1081.78	203.068	2174.67	512.054	174.526	2048.98	116.77	218.336	2150.24	58.5481
3158	0	-178.251	2131.87	934.672				-162.839	2243.77	543.074	-208.237	2297.58	161.28	-234.68	2424.82	79.4801	291.883	2121.61	869.025	297.665	2178.48	1081.9	202.785	2175.67	511.809	174.4	2048.96	116.803	218.401	2150.27	58.5621
3159	0	-179.017	2135.7	933.834				-162.09	2245.03	541.334	-206.084	2298.04	159.292	-231.749	2425.47	76.5937	291.013	2122.71	868.976	296.949	2179.42	1082.01	202.456	2176.82	511.59	174.317	2049.02	116.912	218.4	2150.26	58.5348
3160	0	-179.777	2139.56	932.942				-160.556	2244.82	539.286	-204.235	2298.58	157.384	-228.468	2425.45	73.5618	290.063	2123.76	868.932	296.128	2180.39	1082.08	202.07	2177.9	511.342	174.268	2049.05	116.964	218.457	2150.28	58.4755
3161	0	-181.088	2144.34	932.025				-159.35	2245.24	537.497	-202.522	2299.05	155.519	-225.271	2425.28	70.6589	289.132	2124.89	868.916	295.301	2181.32	1082.04	201.852	2179.06	511.063	174.133	2049	117.028	218.468	2150.26	58.4852
3162	0	-181.741	2147.96	931.005				-158.486	2245.86	535.614	-200.795	2299.11	153.594	-222.319	2425.06	67.7443	288.1	2126.04	868.873	294.372	2182.35	1082.12	201.59	2180.19	510.826	174.109	2049.11	117.132	218.467	2150.26	58.4854
3163	0	-182.187	2151.22	929.91				-157.354	2246.02	533.551	-199.647	2299.54	151.883	-219.081	2424.32	64.5552	287.014	2127.14	868.826	293.464	2183.46	1082.15	201.107	2181.33	510.557	174.032	2049.12	117.172	218.521	2150.28	58.4354
3164	0	-182.681	2154.39	928.742				-156.312	2246.21	531.524	-197.699	2299.25	149.76	-216.008	2423.4	61.4096	286.013	2128.44	868.833	292.42	2184.52	1082.09	200.81	2182.57	510.317	173.933	2049.1	117.234	218.494	2150.25	58.3783
3165	0	-183.227	2157.75	927.56				-155.393	2246.51	529.461	-195.886	2298.46	147.632	-213.133	2422.37	58.1144	284.947	2129.68	868.852	291.295	2185.71	1082.14	200.499	2183.79	509.968	173.866	2049.23	117.328	218.54	2150.3	58.3788
3166	0	-183.935	2161.23	926.342				-154.427	2246.66	527.394	-194.462	2297.92	145.461	-209.654	2420.37	54.3936	283.906	2131.05	868.843	290.224	2187.02	1082.1	199.974	2185.04	509.736	173.795	2049.3	117.417	218.566	2150.32	58.345
3167	0	-184.832	2164.79	925.025				-153.704	2247.05	525.417	-192.728	2296.7	143.43	-206.386	2418.25	50.6431	282.738	2132.37	868.841	288.992	2188.29	1082.07	199.615	2186.34	509.484	173.741	2049.38	117.571	218.627	2150.37	58.3004
3168	0	-185.731	2168.26	923.722				-153.115	2247.6	523.468	-193.703	2298.95	142.249	-203.247	2415.94	46.8621	281.581	2133.72	868.812	287.717	2189.63	1082.1	199.544	2187.98	509.193	173.739	2049.51	117.664	218.602	2150.35	58.2941
3169	0	-186.649	2171.75	922.352				-152.323	2247.79	521.493	-192.076	2297.11	140.272	-203.114	2416.88	48.1709	280.406	2135.17	868.756	286.43	2191.08	1082.06	198.793	2189.15	508.904	173.664	2049.66	117.829	218.598	2150.4	58.2878
3170	0	-187.571	2175.08	920.893				-151.658	2248.09	519.484	-189.387	2294.48	139.05	-201.287	2416.18	48.8008	279.195	2136.7	868.725	285.037	2192.67	1082.18	198.675	2190.91	508.676	173.697	2049.74	117.969	218.669	2150.39	58.2558
3171	0	-188.545	2178.34	919.435				-151.016	2248.38	517.537	-187.724	2293.02	136.936	-200.109	2415.7	49.2772	277.966	2138.3	868.639	283.578	2194.18	1082.12	197.748	2192.14	508.361	173.532	2049.77	118.091	218.668	2150.4	58.2216
3172	0	-189.54	2181.59	917.978				-150.058	2248.35	515.489	-186.674	2291.6	135.194	-199.175	2415.22	49.7107	276.729	2139.85	868.597	282.089	2195.93	1082.19	197.353	2193.59	508.01	173.553	2049.91	118.261	218.695	2150.48	58.2398
3173	0	-190.552	2184.84	916.478				-149.577	2248.49	513.531	-185.772	2290.47	133.559	-198.598	2415.02	50.0468	275.454	2141.53	868.566	280.52	2197.57	1082.11	196.599	2194.93	507.747	173.481	2049.99	118.383	218.702	2150.48	58.2221
3174	0	-191.55	2187.93	914.924				-149.523	2248.42	511.697	-185.162	2289.85	132.023	-198.275	2414.65	50.2525	274.115	2143.19	868.5	278.914	2199.47	1082.19	195.868	2196.12	507.42	173.612	2050.11	118.582	218.706	2150.48	58.1793
3175	0	-192.581	2191.02	913.359				-149.827	2248.3	510.001	-184.243	2288.86	130.322	-198.069	2414.26	50.3192	272.846	2144.96	868.461	277.229	2201.23	1082.22	194.848	2197.29	507.103	173.574	2050.2	118.676	218.734	2150.49	58.1924
3176	0	-193.62	2194.01	911.917				-150.298	2248.45	508.532	-183.389	2288.2	128.825	-197.834	2413.96	50.4362	271.318	2146.63	868.372	275.516	2203.2	1082.26	194.573	2199.05	506.854	173.493	2050.26	118.804	218.766	2150.5	58.1692
3177	0	-194.797	2197.05	910.616				-150.887	2249.28	507.316	-182.833	2287.59	127.518	-197.614	2413.89	50.6585	269.919	2148.46	868.346	273.779	2205.15	1082.39	193.366	2200.03	506.638	173.499	2050.39	118.977	218.767	2150.5	58.151
3178	0	-195.998	2199.98	909.359				-151.242	2250.1	506.218	-182.452	2287.03	126.314	-197.5	2413.86	50.8172	268.081	2149.96	868.318	271.917	2207.09	1082.47	192.668	2201.39	506.396	173.45	2050.43	119.064	218.823	2150.54	58.1288
3179	0	-197.289	2202.71	908.148				-151.584	2251.02	505.087	-181.82	2286.79	125.238	-197.386	2413.68	50.861	266.642	2151.89	868.396	270.019	2209.14	1082.68	191.85	2202.71	506.125	173.302	2050.46	119.168	218.821	2150.53	58.1193
3180	0	-198.603	2205.27	907.068				-152.076	2252.18	504.212	-180.981	2286.56	124.322	-197.273	2413.57	50.9194	265.185	2153.86	868.519	268.089	2211.28	1082.8	190.901	2203.89	506.02	173.199	2050.44	119.218	218.824	2150.54	58.1109
3181	0	-199.869	2207.37	906.08				-152.369	2253.01	503.347	-180.438	2286.88	123.902	-197.155	2413.49	51.0124	263.725	2155.96	868.692	265.98	2213.48	1083.04	190.051	2205.07	505.919	172.669	2050.18	119.198	218.827	2150.55	58.1164
3182	0	-201.381	2209.44	905.289				-152.802	2254.07	502.682	-179.496	2288.32	123.488	-197.03	2413.4	51.1155	262.256	2158.08	868.89	263.899	2215.81	1083.23	189.023	2206.09	505.846	172.934	2050.43	119.465	218.828	2150.54	58.0875
3183	0	-202.844	2211.16	904.517				-153.253	2255.29	502.069	-178.598	2288.31	122.823	-196.928	2413.38	51.2623	260.569	2160.04	869.028	261.763	2218.23	1083.55	188.087	2207.01	505.805	172.859	2050.52	119.578	218.814	2150.59	58.1078
3184	0	-204.561	2212.99	903.902				-153.512	2256.4	501.546	-177.784	2288.46	122.302	-196.779	2413.29	51.3871	258.891	2162.07	869.29	259.485	2220.85	1083.86	186.98	2207.75	505.841	172.86	2050.51	119.739	218.819	2150.54	58.0865
3185	0	-206.221	2214.48	903.233				-153.652	2257.55	500.968	-176.775	2288.85	121.725	-196.631	2413.2	51.4897	257.19	2164.19	869.57	257.252	2223.5	1084.16	185.949	2208.51	505.954	172.821	2050.5	119.88	218.815	2150.55	58.0797
3186	0	-208.005	2216.18	902.626				-153.901	2258.9	500.484	-175.942	2289.41	121.315	-196.457	2413.15	51.635	255.389	2166.18	869.939	254.834	2226.26	1084.6	184.788	2209	506.084	172.71	2050.44	120.048	218.814	2150.55	58.1021
3187	0	-209.853	2217.95	902.001				-154.044	2260.22	499.947	-175.146	2289.59	120.945	-196.299	2413.11	51.7405	253.472	2168.08	870.354	252.577	2229.31	1084.93	183.859	2209.65	506.259	172.148	2050	119.948	218.866	2150.56	58.1018
3188	0	-211.663	2219.73	901.479				-154.251	2261.35	499.414	-174.481	2289.69	120.56	-196.176	2413.07	51.8303	251.642	2170.1	870.799	250.153	2232.13	1085.31	182.578	2209.94	506.528	172.512	2050.27	120.389	218.882	2150.57	58.0659
3189	0	-213.423	2221.4	900.904				-154.759	2262.54	498.944	-173.943	2289.6	120.113	-196.108	2413.08	51.905	249.755	2172.03	871.302	247.709	2235.15	1085.57	181.848	2210.52	506.796	172.15	2050.07	120.477	218.908	2150.57	58.0693
3190	0	-215.242	2223.22	900.381				-155.362	2263.48	498.508	-173.612	2289.6	119.786	-196.109	2413.08	51.9322	248.42	2174.42	871.913	245.349	2238.09	1085.92	180.798	2210.96	507.201	172.104	2050.01	120.706	218.911	2150.58	58.0352
3191	0	-217.133	2225.2	899.925				-156.234	2264.53	498.226	-173.456	2289.58	119.433	-196.109	2413.08	51.9322	246.677	2176.46	872.512	242.905	2241.09	1086.31	179.801	2211.28	507.549	171.837	2049.72	120.654	218.934	2150.61	58.0446
3192	0	-218.984	2227.31	899.619				-157.105	2265.14	498.024	-173.412	2289.6	119.152	-196.123	2413.02	51.9067	244.899	2178.59	873.152	240.463	2244	1086.58	178.844	2211.76	507.936	172.88	2050.74	121.207	218.89	2150.65	58.0444
3193	0	-220.793	2229.23	899.316				-158.213	2265.78	497.912	-173.426	2289.5	118.888	-196.171	2413.07	51.9014	243.216	2180.69	873.814	238.023	2246.91	1086.93	177.931	2212.2	508.217	172.982	2050.83	121.439	218.862	2150.7	58.0762
3194	0	-222.629	2231.2	899.065				-159.364	2266.62	497.833	-173.584	2289.47	118.632	-196.238	2413.06	51.8653	241.299	2182.59	874.384	235.62	2249.82	1087.24	176.964	2212.7	508.579	172.73	2050.78	121.655	218.813	2150.71	58.0615
3195	0	-224.616	2233.39	898.945				-160.507	2267.26	497.73	-173.714	2289.52	118.489	-196.245	2413.06	51.8388	239.478	2184.65	874.948	233.103	2252.66	1087.55	176.065	2213.29	508.904	172.54	2050.69	121.934	218.806	2150.73	58.0642
3196	0	-226.429	2235.29	898.833				-161.593	2267.97	497.69	-173.742	2289.39	118.241	-196.296	2413.11	51.8409	237.624	2186.82	875.553	230.74	2255.51	1087.89	175.12	2213.81	509.231	172.798	2051.04	122.309	218.806	2150.74	58.0357
3197	0	-228.228	2236.89	898.673				-162.667	2268.72	497.563	-173.674	2289.22	117.995	-196.321	2413.06	51.7923	235.834	2188.98	876.116	228.316	2258.45	1088.17	174.134	2214.49	509.593	172.414	2050.89	122.681	218.776	2150.76	58.0361
3198	0	-230.092	2238.57	898.455				-163.544	2269.4	497.404	-173.654	2289.21	117.806	-196.325	2413.05	51.8297	233.94	2191.11	876.628	225.965	2261.33	1088.4	173.2	2215.2	509.917	172.303	2050.92	123.002	218.768	2150.76	58.0064
3199	0	-232.043	2240.25	898.276				-164.575	2270.15	497.211	-173.65	2289.26	117.662	-196.324	2413.07	51.814	232.1	2193.23	877.05	223.611	2264.31	1088.6	172.083	2215.81	510.221	171.585	2050.5	123.22	218.735	2150.84	57.9968
3200	0	-233.974	2241.89	898.04				-165.376	2270.82	497.017	-171.793	2287	116.115	-196.316	2413.12	51.828	230.344	2195.52	877.453	221.225	2267.15	1088.76	171.164	2216.71	510.54	171.688	2050.78	123.855	218.744	2150.85	57.9952
3201	0	-235.795	2243.44	897.751				-166.284	2271.58	496.829	-171.744	2287	115.798	-196.313	2413.11	51.8525	228.471	2197.7	877.797	218.873	2270.09	1088.81	170.201	2217.74	510.817	173.394	2052.16	124.875	218.753	2150.92	58.0143
3202	0	-237.674	2244.93	897.458				-167.269	2272.4	496.65	-171.483	2286.86	115.593	-196.314	2413.1	51.8655	226.648	2200.13	878.183	216.557	2272.96	1088.85	169.146	2218.9	511.131	172.761	2052.12	125.256	218.735	2150.97	57.9709
3203	0	-239.996	2247.07	897.266				-168.102	2273.15	496.539	-171.327	2286.73	115.41	-196.314	2413.1	51.8654	224.743	2202.45	878.5	214.224	2275.97	1088.83	168.275	2220.13	511.38	171.607	2051.92	125.714	218.733	2151.01	57.9876
3204	0	-242.326	2249.13	896.933				-169.156	2274.01	496.436	-171.09	2286.54	115.124	-196.314	2413.1	51.8653	222.911	2204.9	878.815	211.906	2278.93	1088.86	167.37	2221.47	511.566	173.735	2053.28	126.633	218.704	2151.11	57.9714
3205	0	-244.43	2250.98	896.705				-170.069	2274.72	496.258	-171.026	2286.55	114.941	-196.314	2413.1	51.8653	221.079	2207.36	879.128	209.571	2281.92	1088.88	166.303	2222.81	511.846	173.508	2053.66	127.178	218.724	2151.14	57.9647
3206	0	-245.761	2251.7	896.41				-171.058	2275.65	496.13	-171.048	2286.71	114.883	-196.314	2413.1	51.8653	219.208	2209.75	879.479	207.118	2284.92	1088.97	165.584	2224.4	512.107	171.802	2053.31	127.972	218.704	2151.23	57.9592
3207	0	-247.54	2253.04	896.11				-172.055	2276.43	495.989	-171.027	2286.69	114.763	-196.335	2413.1	51.869	217.43	2212.21	879.827	204.76	2287.94	1089.09	164.626	2225.92	512.353	171.864	2053.9	128.849	218.679	2151.31	57.9335
3208	0	-249.359	2254.43	895.804				-172.946	2277.17	495.905	-171.072	2286.81	114.637	-196.374	2413.1	51.858	215.622	2214.6	880.192	202.352	2291.05	1089.26	163.631	2227.55	512.638	171.866	2054.51	129.544	218.631	2151.37	57.9446
3209	0	-251.237	2255.84	895.598				-173.972	2277.89	495.757	-171.056	2286.81	114.501	-196.376	2413.1	51.8668	213.872	2217.02	880.606	199.87	2294.19	1089.48	162.884	2229.43	512.924	171.727	2055.12	130.581	218.633	2151.46	57.9255
3210	0	-253.112	2257.41	895.43				-174.889	2278.56	495.609	-172.792	2289.16	115.569	-196.381	2413.09	51.8651	212.126	2219.49	881.011	197.426	2297.29	1089.71	162.059	2231.49	513.286	171.562	2055.51	131.524	218.644	2151.58	57.9331
3211	0	-254.965	2258.76	895.212				-175.853	2279.27	495.535	-173.216	2289.78	115.761	-196.375	2413.1	51.8536	210.481	2221.99	881.42	194.945	2300.32	1089.95	161.126	2233.64	513.609	171.528	2056.23	132.607	218.705	2151.68	57.9516
3212	0	-256.765	2259.95	894.962				-176.818	2279.87	495.419	-173.098	2289.53	115.478	-196.381	2413.1	51.8604	208.76	2224.48	881.834	192.397	2303.38	1090.2	160.504	2236.21	513.982	171.46	2057.09	133.985	218.746	2151.82	58.0424
3213	0	-258.52	2261.16	894.805				-177.761	2280.54	495.365	-173.128	2289.55	115.376	-196.38	2413.1	51.8471	207.194	2227.04	882.245	189.838	2306.32	1090.51	159.858	2239.06	514.47	172.054	2058.41	135.345	218.766	2151.99	58.1205
3214	0	-260.413	2262.52	894.614				-178.77	2281.1	495.242	-173.278	2289.7	115.329	-196.378	2413.11	51.83	205.549	2229.54	882.67	187.412	2309.3	1090.82	159.118	2242.06	514.904	171.497	2059.11	136.962	218.951	2152.16	58.2522
3215	0	-262.263	2263.74	894.346				-179.658	2281.6	495.15	-173.174	2289.63	115.054	-196.41	2413.16	51.8465	204.045	2232.08	883.085	184.961	2312.09	1091.17	158.56	2245.37	515.395	171.472	2060.2	138.624	219.074	2152.35	58.3684
3216	0	-264.145	2264.94	894.13				-180.641	2282.24	494.997	-171.73	2287.71	113.882	-196.432	2413.16	51.8468	202.46	2234.45	883.544	182.509	2314.88	1091.43	157.876	2248.67	515.785	170.777	2060.8	140.371	219.224	2152.5	58.4545
3217	0	-265.927	2266.17	893.911				-181.49	2282.63	494.896	-171.565	2287.38	113.642	-196.428	2413.15	51.8435	201.035	2237	884.06	180.11	2317.53	1091.79	157.368	2252.52	516.345	172.01	2063.23	142.664	219.38	2152.52	58.6913
3218	0	-267.625	2267.14	893.592				-182.387	2283.16	494.765	-171.621	2287.44	113.588	-196.432	2413.16	51.8462	199.707	2239.54	884.659	177.728	2320.1	1092.08	156.976	2256.78	516.971	171.215	2064.14	144.849	219.635	2152.63	58.9571
3219	0	-269.256	2268.01	893.253				-183.312	2283.5	494.593	-171.676	2287.52	113.517	-196.433	2413.15	51.8273	198.44	2242.01	885.171	175.409	2322.62	1092.36	156.722	2261.3	517.58	171.194	2065.84	147.175	219.869	2152.77	59.2016
3220	0	-271.015	2269.22	892.95				-184.151	2283.86	494.459	-171.71	2287.56	113.374	-196.428	2413.15	51.843	197.055	2244.44	885.581	173.088	2325	1092.64	156.369	2266.19	518.255	171.177	2067.78	149.764	220.29	2153.21	59.6901
3221	0	-272.687	2270.16	892.591				-185.099	2284.19	494.284	-171.791	2287.75	113.303	-196.432	2413.16	51.8464	195.579	2246.73	886.028	170.757	2327.32	1092.85	156.196	2271.7	519.063	171.414	2070.23	152.538	220.229	2153.15	59.9684
3222	0	-274.363	2271.09	892.142				-185.93	2284.45	494.135	-171.59	2287.43	113.08	-196.443	2413.09	51.8297	194.06	2248.97	886.432	168.598	2329.56	1093.03	156.128	2277.71	519.991	171.581	2073.04	155.9	220.37	2153.58	60.5087
3223	0	-275.913	2272.08	891.749				-186.858	2284.73	493.896	-171.521	2287.26	112.885	-196.429	2413.14	51.823	192.654	2251.14	886.772	166.324	2331.68	1093.17	156.191	2284.48	521.128	173.511	2077.06	160.298	220.405	2153.91	61.0512
3224	0	-277.557	2273.12	891.323				-187.843	2285.04	493.726	-171.535	2287.35	112.734	-196.462	2413.1	51.8163	191.258	2253.24	887.195	164.261	2333.69	1093.25	156.535	2292.08	522.526	173.736	2080.93	164.662	220.325	2154.34	61.9991
3225	0	-279.077	2273.98	890.776				-188.631	2285.07	493.393	-171.605	2287.44	112.561	-196.459	2413.09	51.8082	190.084	2255.39	887.663	162.003	2335.62	1093.29	156.825	2300.31	524.133	173.455	2085.32	169.07	220.007	2157.78	64.5393
3226	0	-280.587	2275.07	890.326				-189.657	2285.19	493.089	-172.099	2288.04	112.61	-196.44	2413.1	51.8119	188.978	2257.38	888.131	159.929	2337.32	1093.26	157.091	2309.03	525.989	172.818	2090.18	173.673	219.592	2159.49	66.7692
3227	0	-282.144	2276.11	889.85				-190.435	2285.07	492.8	-172.173	2288.16	112.455	-196.458	2413.09	51.8084	187.883	2259.32	888.595	157.903	2338.96	1093.16	157.491	2318.38	528.193	172.498	2095.94	178.826	219.062	2160.46	69.124
3228	0	-283.531	2277.05	889.326				-191.467	2284.91	492.479	-172.261	2288.27	112.195	-196.468	2413.1	51.8048	187.386	2261.43	889.198	155.92	2340.42	1092.98	157.92	2327.98	530.745	170.745	2101.59	185.008	218.368	2161.73	72.0559
3229	0	-284.875	2277.89	888.891				-192.331	2284.66	492.179	-172.307	2288.25	111.983	-196.388	2413.04	51.7909	186.639	2263.31	889.619	154.055	2341.77	1092.73	158.56	2337.82	533.444	169.016	2107.91	190.721	217.413	2163.24	75.5442
3230	0	-286.281	2278.89	888.374				-193.347	2284.35	491.87	-172.429	2288.29	111.824	-196.396	2413.05	51.7971	185.784	2264.95	890.03	152.243	2342.9	1092.43	159.032	2347.27	536.466	168.117	2115.34	196.586	216.435	2165.8	79.935
3231	0	-287.557	2279.94	887.945				-194.212	2284.05	491.53	-172.881	2288.46	111.653	-196.404	2413.07	51.7781	184.97	2266.49	890.434	150.527	2343.92	1092.03	159.784	2356.66	539.595	167.254	2122.96	202.69	215.434	2168.27	84.8072
3232	0	-288.836	2280.73	887.479				-195.132	2283.74	491.249	-172.626	2288.11	111.365	-196.422	2413.06	51.7936	184.173	2267.81	890.867	148.952	2344.82	1091.58	160.213	2365.28	542.837	166.164	2130.45	208.591	214.085	2171.74	90.0888
3233	0	-289.966	2281.45	887.008				-196.029	2283.49	490.939	-172.681	2288.01	111.189	-196.516	2413.14	51.8041	183.435	2269.03	891.311	147.536	2345.57	1090.94	160.24	2373.09	546.069	164.962	2137.87	214.05	211.999	2177.99	95.7136
3234	0	-291.136	2282.28	886.613				-196.829	2283.14	490.626	-172.788	2287.98	111.032	-196.445	2413.05	51.7459	182.79	2270.15	891.778	146.222	2346.25	1090.29	160.615	2380.61	549.268	163.636	2144.93	219.834	211.684	2185.88	101.613
3235	0	-292.143	2283.01	886.272				-197.628	2282.87	490.311	-172.9	2287.93	110.872	-196.491	2413.07	51.7481	182.196	2271.12	892.272	145.199	2346.88	1089.45	161.072	2387.72	552.492	160.251	2150.14	224.014	210.155	2193.24	104.782
3236	0	-293.206	2283.47	885.995				-198.425	2282.69	490.107	-173.055	2287.95	110.792	-196.5	2413.08	51.7477	181.532	2271.94	892.804	144.303	2347.53	1088.67	161.39	2394.12	555.562	158.364	2157.09	227.422	208.085	2201.11	107.991
3237	0	-294.163	2283.71	885.746				-199.16	2282.37	489.917	-173.156	2287.84	110.78	-196.532	2413.07	51.7294	180.91	2272.7	893.326	143.461	2348.27	1087.85	161.69	2399.93	558.467	156.573	2165.21	229.026	205.558	2210.91	110.287
3238	0	-295.122	2283.93	885.568				-199.762	2282.14	489.735	-173.19	2287.8	110.614	-196.574	2413.09	51.715	180.351	2273.36	893.864	142.791	2349.09	1087.16	161.858	2405.39	561.144	155.497	2174.63	229.456	203.211	2222.39	111.15
3239	0	-296.074	2284.08	885.476				-200.458	2282	489.657	-173.284	2287.8	110.529	-196.569	2413.08	51.715	179.805	2273.98	894.322	142.058	2349.99	1086.52	161.903	2410.47	563.696	154.639	2184.93	228.656	200.893	2234.96	110.971
3240	0	-296.938	2283.92	885.305				-201.069	2281.89	489.591	-173.34	2287.72	110.475	-196.609	2413.07	51.7053	179.226	2274.56	894.774	141.491	2351.11	1085.95	161.933	2415.3	566.002	153.823	2195.76	226.845	198.544	2248.21	109.934
3241	0	-297.675	2283.81	885.144				-201.487	2281.82	489.491	-173.378	2287.67	110.424	-196.636	2413.09	51.7046	178.678	2275.22	895.265	140.808	2352.31	1085.48	161.927	2419.96	567.934	152.499	2206.27	224.348	195.641	2255.53	106.339
3242	0	-298.411	2283.64	885.013				-202.033	2281.97	489.511	-173.498	2287.73	110.398	-196.633	2413.09	51.6691	177.985	2275.81	895.665	140.333	2353.63	1085.03	161.77	2424.37	569.64	151.328	2217.36	221.004	194.055	2269.36	103.731
3243	0	-299.065	2283.63	884.89				-202.39	2281.82	489.401	-173.587	2287.75	110.412	-196.635	2413.08	51.6556	177.408	2276.42	896.017	139.733	2355.03	1084.56	161.724	2428.53	571.033	150.939	2229.46	217.206	193.126	2284.96	101.5
3244	0	-299.531	2283.68	884.821				-202.732	2281.87	489.386	-173.625	2287.7	110.361	-196.673	2413.11	51.6649	176.803	2277.23	896.325	139.351	2356.6	1084.2	161.453	2432.32	572.393	150.523	2241.75	213.011	192.613	2302.31	99.4137
3245	0	-300.081	2283.96	884.78				-202.975	2281.96	489.341	-173.716	2287.79	110.396	-196.693	2413.07	51.6563	176.279	2278.15	896.632	138.768	2358.04	1083.87	161.251	2435.8	573.55	150.623	2254.44	208.266	192.622	2319.38	96.9379
3246	0	-300.46	2284.32	884.719				-203.188	2282.17	489.3	-173.769	2287.78	110.383	-196.7	2413.08	51.6684	175.857	2279.17	896.91	138.38	2359.5	1083.47	160.739	2438.88	574.353	150.928	2267.4	203.298	193.109	2336.97	94.4469
3247	0	-300.728	2284.83	884.652				-203.303	2282.38	489.229	-173.727	2287.71	110.315	-196.695	2413.08	51.6627	175.49	2280.27	897.13	138.036	2360.96	1083.07	160.286	2441.65	574.941	151.401	2280.69	197.912	193.992	2352.76	91.2128
3248	0	-300.89	2285.45	884.555				-203.439	2282.79	489.176	-173.717	2287.7	110.308	-196.697	2413.07	51.6616	175.209	2281.5	897.391	137.805	2362.48	1082.67	159.635	2444.16	575.181	154.877	2295.77	192.507	195.183	2370.71	88.8784
3249	0	-300.941	2286.31	884.442				-203.396	2283.03	489.176	-173.72	2287.7	110.311	-196.668	2413.08	51.6614	174.986	2282.95	897.579	137.901	2364.13	1082.3	158.734	2446.27	575.055	157.122	2309.89	186.751	196.419	2390.73	87.5373
3250	0	-300.932	2287.43	884.391				-203.341	2283.36	489.11	-173.73	2287.64	110.291	-196.689	2413.08	51.6624	174.827	2284.5	897.741	138.126	2365.82	1081.9	157.856	2448.14	574.689	157.858	2323.63	181.375	198.096	2409.43	85.9948
3251	0	-300.713	2288.53	884.271				-203.222	2283.82	489.084	-173.8	2287.78	110.343	-196.684	2413.07	51.6845	175.132	2284.12	897.603	138.443	2367.51	1081.59	157.012	2449.84	574.149	159.737	2337.27	176.165	200.003	2425.05	83.6701
3252	0	-300.475	2289.83	884.194				-203.116	2284.26	489.081	-173.737	2287.66	110.308	-196.698	2413.06	51.6743	175.171	2285.78	897.609	138.76	2369.17	1081.27	156.122	2451.4	573.26	156.977	2348.53	169.981	201.876	2441.87	82.2447
3253	0	-300.196	2291.31	884.159				-202.955	2284.72	489.065	-173.749	2287.74	110.328	-196.695	2413.07	51.6868	175.314	2287.72	897.609	139.2	2370.79	1080.91	155.623	2453.12	572.368	159.176	2361.93	165.121	203.794	2458.61	81.199
3254	0	-299.74	2292.6	884.168				-202.782	2285.27	489.052	-173.759	2287.76	110.337	-196.698	2413.06	51.6744	175.634	2289.5	897.522	139.553	2372.41	1080.6	154.981	2454.42	571.326	160.737	2374.79	160.405	205.68	2475.18	80.7225
3255	0	-299.26	2293.98	884.205				-202.628	2285.74	489.066	-173.707	2287.7	110.368	-196.695	2413.07	51.6867	176.101	2291.2	897.293	139.636	2373.83	1080.34	154.001	2455.36	569.919	162.639	2387.12	156.477	207.51	2490.59	80.2219
3256	0	-298.756	2295.36	884.292				-202.427	2286.31	489.082	-173.688	2287.69	110.367	-196.692	2413.06	51.6723	176.857	2292.5	896.986	140.484	2375.69	1079.74	153.317	2456.29	568.49	167.71	2400.58	153.75	209.276	2505.27	79.784
3257	0	-298.174	2296.67	884.331				-202.223	2286.9	489.115	-173.611	2287.68	110.396	-196.688	2413.06	51.6782	177.66	2293.68	896.581	140.751	2377.26	1079.35	152.666	2457.01	566.808	173.195	2413.95	151.259	210.87	2519.53	79.8016
3258	0	-297.577	2297.92	884.436				-201.941	2287.49	489.195	-173.582	2287.71	110.42	-196.704	2413.07	51.6829	177.584	2299.76	896.227	141.473	2379.15	1078.81	152.021	2457.52	565.066	174.982	2424.96	148.018	212.238	2532.64	79.9603
3259	0	-296.999	2299.15	884.532				-201.576	2288.13	489.264	-173.492	2287.7	110.446	-196.695	2413.08	51.6872	178.083	2302.54	895.517	142.288	2381.15	1078.22	151.308	2457.86	563.117	173.533	2433.75	144.23	213.352	2544.92	80.2822
3260	0	-296.338	2300.27	884.673				-201.126	2288.74	489.359	-173.394	2287.62	110.451	-196.695	2413.08	51.6871	178.79	2304.2	894.556	143.122	2383.31	1077.69	150.846	2457.98	561.151	173.81	2442.59	141.335	214.174	2556.11	80.6539
3261	0	-295.576	2301.37	884.868				-200.714	2289.49	489.499	-173.313	2287.68	110.539	-196.691	2413.05	51.6729	179.501	2306.03	893.498	144.098	2385.64	1077.1	150.233	2457.91	559.09	175.858	2450.86	139.567	214.74	2565.96	80.9503
3262	0	-294.762	2302.47	885.078				-200.327	2290.46	489.677	-173.21	2287.65	110.574	-196.706	2413.02	51.668	180.369	2307.45	892.287	145.171	2388.13	1076.55	149.72	2457.69	556.97	176.481	2457.66	137.502	214.792	2574.37	80.9032
3263	0	-293.931	2303.69	885.341				-199.821	2291.28	489.821	-173.117	2287.63	110.63	-196.706	2413.01	51.6613	181.152	2309.03	890.909	146.269	2390.77	1076.09	149.319	2457.39	554.899	175.045	2462.77	134.779	214.531	2581.43	80.649
3264	0	-292.963	2304.99	885.637				-199.274	2292.17	489.999	-173.078	2287.74	110.735	-196.696	2413	51.656	181.85	2310.98	889.459	147.415	2393.57	1075.53	148.994	2457.05	552.876	174.392	2466.56	132.321	213.984	2586.69	79.9225
3265	0	-291.888	2306.27	885.935				-198.592	2293.08	490.178	-172.988	2287.75	110.864	-196.753	2413.04	51.6661	182.804	2312.21	887.894	148.704	2396.53	1075.1	148.675	2456.56	550.886	177.512	2470.3	131.372	213.101	2589.97	78.7164
3266	0	-290.684	2307.62	886.328				-197.855	2294.09	490.406	-172.953	2287.87	111	-196.744	2413.04	51.6713	183.613	2314.26	886.432	149.999	2399.57	1074.63	148.382	2455.91	548.89	176.477	2471.81	129.751	211.719	2591.22	77.8711
3267	0	-289.261	2308.87	886.678				-197.016	2295.09	490.627	-172.898	2287.94	111.165	-196.828	2413.11	51.6934	184.597	2316.41	885.073	151.278	2402.8	1074.22	148.12	2455.01	546.859	171.266	2470.33	127.063	210.111	2591.13	76.1578
3268	0	-287.77	2310.4	887.094				-196.11	2296.32	490.971	-172.822	2288	111.337	-196.836	2413.11	51.6889	185.74	2318.62	883.763	152.805	2406.17	1073.85	147.83	2454.05	544.892	169.468	2469.16	125.164	207.929	2590.99	74.4418
3269	0	-286.151	2311.95	887.529				-195.189	2297.78	491.253	-172.727	2288.08	111.507	-196.762	2413.06	51.6787	186.991	2321.29	882.668	154.41	2409.72	1073.45	147.365	2453.05	543.008	169.007	2469.29	124.472	205.801	2590.72	72.5014
3270	0	-284.458	2313.78	888.038				-193.967	2298.96	491.579	-172.587	2288.15	111.727	-196.833	2413.1	51.6914	188.417	2323.91	881.727	156.032	2413.18	1073.24	146.957	2452.47	541.667	170.963	2470.98	124.525	203.934	2591.97	70.7284
3271	0	-282.559	2315.43	888.533				-192.638	2300.36	491.889	-172.481	2288.3	111.981	-196.698	2413.01	51.675	189.902	2326.98	881.097	157.631	2416.69	1073.13	146.862	2452.64	541.301	171.118	2472.54	124.128	203.343	2592.69	69.3799
3272	0	-280.701	2317.36	889.107				-191.263	2302.01	492.216	-172.291	2288.43	112.193	-196.766	2413.11	51.7494	191.52	2330.09	880.897	159.408	2420.14	1073.12	147.3	2453.69	541.899	171.379	2473.52	124.126	203.755	2592.97	67.9146
3273	0	-278.684	2319.29	889.601				-189.863	2303.58	492.513	-172.079	2288.43	112.447	-196.739	2413.06	51.7503	193.087	2333.38	881.17	161.114	2423.6	1073.26	148.056	2455.5	542.582	171.636	2473.86	124.061	204.057	2593.05	67.4066
3274	0	-276.665	2321.14	889.965				-188.464	2305	492.765	-171.88	2288.54	112.65	-196.707	2413.12	51.7826	194.743	2336.61	881.837	162.825	2426.82	1073.54	149.117	2458.1	543.289	169.918	2473.83	123.157	204.511	2593.06	67.1822
3275	0	-274.639	2323.2	890.273				-187.234	2306.48	493.079	-171.682	2288.53	112.845	-196.676	2413.07	51.7675	196.525	2339.79	882.706	164.889	2430.24	1073.77	150.328	2461.32	543.788	171.544	2474.54	123.704	204.764	2593.27	66.7343
3276	0	-272.544	2325.34	890.583				-185.839	2307.92	493.353	-171.463	2288.47	113.067	-196.675	2413.07	51.7659	198.48	2343.19	883.642	166.775	2433.34	1074.15	151.563	2464.59	544.054	172.435	2475.19	123.45	205.015	2593.39	66.2303
3277	0	-270.4	2327.55	890.89				-184.493	2309.33	493.644	-171.217	2288.38	113.23	-196.67	2413.07	51.7728	200.579	2346.64	884.648	168.74	2436.3	1074.63	153.202	2467.97	544.064	171.098	2475.11	122.908	205.461	2593.43	65.598
3278	0	-268.137	2329.66	891.11				-183.018	2310.73	493.92	-171.104	2288.54	113.516	-196.677	2413.06	51.8061	202.802	2350.04	885.532	171.062	2439.19	1075.02	154.726	2471.09	543.986	171.714	2475.59	122.777	205.726	2593.37	64.9125
3279	0	-265.91	2331.92	891.324				-181.565	2312.27	494.203	-170.909	2288.68	113.756	-196.648	2413.11	51.8216	205.1	2353.58	886.312	173.451	2441.99	1075.32	156.393	2473.99	543.769	172.22	2476.26	122.671	205.977	2593.47	64.4071
3280	0	-263.469	2334.12	891.443				-179.93	2313.76	494.432	-170.738	2288.82	113.996	-196.642	2413.13	51.8481	207.584	2357.11	886.992	175.957	2444.66	1075.49	157.941	2476.71	543.521	172.454	2476.7	122.508	206.102	2593.7	64.1244
3281	0	-261.076	2336.51	891.603				-178.316	2315.46	494.652	-170.154	2288.36	114.18	-196.612	2413.07	51.8449	210.086	2360.72	887.497	178.585	2447.41	1075.66	159.489	2479.22	543.121	172.809	2477.18	122.354	206.004	2594.12	64.1755
3282	0	-258.351	2338.82	891.71				-176.559	2317.11	494.909	-170.029	2288.53	114.535	-196.575	2413.13	51.8846	212.67	2364.74	887.846	181.302	2450.26	1075.85	160.794	2481.65	542.708	172.864	2477.53	122.122	205.89	2594.39	64.3179
3283	0	-255.763	2341.43	891.88				-174.911	2319.03	495.124	-169.733	2288.69	114.783	-196.529	2413.08	51.8861	215.273	2368.36	888.02	184.002	2453.18	1076.11	162.047	2484.12	542.225	173.111	2478.15	121.979	205.71	2594.75	64.2447
3284	0	-252.962	2343.96	892.013				-173.131	2320.63	495.375	-169.472	2288.77	115.022	-196.542	2413.08	51.9316	218.017	2372.1	888.02	186.78	2456.28	1076.4	163.276	2486.62	541.788	173.213	2478.67	121.792	205.582	2594.93	64.2964
3285	0	-250.138	2346.7	892.123				-171.369	2322.43	495.596	-169.226	2289	115.331	-196.489	2413.09	51.9468	220.983	2375.41	887.768	189.581	2459.47	1076.74	164.315	2489.35	541.418	173.306	2479.18	121.726	205.734	2595.18	63.9994
3286	0	-247.233	2349.32	892.361				-169.768	2324.44	495.978	-169.05	2289.37	115.663	-196.467	2413.08	51.98	223.986	2378.87	887.516	192.337	2462.87	1077.05	165.287	2492.16	541.164	173.386	2479.72	121.65	205.86	2595.37	63.7734
3287	0	-244.328	2352.01	892.584				-168.028	2326.24	496.238	-168.298	2288.79	115.577	-196.434	2413.1	52.0205	226.648	2382.67	887.044	195.086	2466.24	1077.32	166.303	2495.17	540.928	173.433	2480.21	121.551	205.928	2595.63	63.6229
3288	0	-241.358	2354.69	892.827				-166.398	2328.14	496.484	-168.069	2288.96	115.896	-196.412	2413.15	52.0706	229.318	2386.12	886.511	197.65	2469.66	1077.49	167.383	2498.28	540.702	173.497	2480.77	121.431	206.06	2595.8	63.4744
3289	0	-238.489	2357.41	893.104				-164.724	2329.98	496.766	-167.93	2289.24	116.311	-196.383	2413.17	52.1108	231.83	2389.67	885.952	200.84	2473.21	1077.85	168.392	2501.26	540.402	173.517	2481.22	121.297	205.995	2596.04	63.3821
3290	0	-235.579	2360.01	893.448				-163.102	2331.63	496.964	-167.749	2289.43	116.73	-196.363	2413.24	52.1341	234.326	2393.16	885.459	203.975	2476.87	1077.98	169.399	2504.13	540.035	173.619	2481.69	121.175	205.987	2596.28	63.3034
3291	0	-232.669	2362.48	893.823				-161.502	2333.55	497.277	-167.513	2289.67	117.141	-196.324	2413.2	52.1433	236.794	2396.6	884.982	206.908	2480.46	1078.18	170.458	2506.98	539.689	173.667	2482.16	121.037	205.942	2596.53	63.1815
3292	0	-229.977	2365.08	894.237				-159.898	2335.3	497.517	-167.42	2289.96	117.728	-196.307	2413.23	52.2108	239.179	2399.93	884.478	209.827	2483.98	1078.35	171.559	2509.68	539.3	173.686	2482.59	120.901	205.934	2596.77	63.0529
3293	0	-227.166	2367.36	894.656				-158.376	2337.31	497.925	-167.104	2290.11	118.248	-196.229	2413.21	52.2046	241.607	2403.3	884.157	212.717	2487.43	1078.46	172.656	2512.27	538.886	173.896	2483.1	120.762	205.933	2596.96	62.9439
3294	0	-224.597	2369.79	895.173				-156.797	2339.16	498.281	-168.515	2292.3	120.261	-196.176	2413.18	52.214	243.993	2407.12	883.907	215.513	2490.86	1078.57	173.734	2514.72	538.448	174.189	2483.68	120.732	205.916	2597.13	62.8477
3295	0	-222.036	2372.09	895.739				-155.329	2341.23	498.735	-168.86	2293.29	121.094	-196.112	2413.19	52.2593	246.389	2410.58	883.716	218.224	2494.26	1078.71	174.791	2517.09	538.089	174.16	2483.91	120.556	205.81	2597.23	62.7729
3296	0	-219.539	2374.38	896.345				-153.753	2342.97	499.102	-168.451	2293.31	121.518	-196.038	2413.14	52.2468	248.753	2414.24	883.697	220.732	2497.69	1078.73	175.857	2519.36	537.69	174.34	2484.31	120.467	205.892	2597.32	62.6792
3297	0	-217.16	2376.64	897.073				-152.299	2345.03	499.656	-168.286	2293.7	122.138	-195.964	2413.12	52.2619	251.214	2418.05	883.746	223.455	2500.86	1079.02	176.894	2521.39	537.349	174.188	2484.37	120.283	205.799	2597.47	62.399
3298	0	-214.739	2378.71	897.837				-151.033	2347.22	500.22	-167.823	2293.76	122.873	-195.919	2413.08	52.24	253.598	2421.45	883.844	226.261	2504.12	1079.24	177.831	2523.24	536.988	174.393	2484.71	120.214	205.909	2597.48	62.4915
3299	0	-212.305	2380.7	898.683				-149.497	2348.91	500.893	-167.493	2293.98	123.632	-196.006	2413.04	52.2073	255.956	2425.05	884.034	228.919	2507.45	1079.53	178.945	2525.11	536.72	174.276	2484.77	120.043	205.908	2597.57	62.4704
3300	0	-210.014	2382.75	899.685				-148.301	2351.02	501.716	-167.252	2294.47	124.526	-195.937	2412.94	52.1653	258.328	2428.58	884.3	231.272	2510.49	1079.77	179.994	2526.65	536.493	174.303	2484.93	119.922	205.856	2597.61	62.4095
3301	0	-207.788	2384.72	900.844				-147.268	2353.32	502.793	-166.973	2294.97	125.534	-196.008	2412.89	52.1153	260.49	2432.08	884.539	233.684	2513.51	1080.09	180.902	2527.97	536.283	174.341	2485.05	119.844	205.815	2597.66	62.4058
3302	0	-205.546	2386.54	902.12				-145.986	2355.23	503.909	-166.558	2295.58	126.734	-196.181	2412.74	51.9924	262.65	2435.48	884.753	236.187	2516.45	1080.48	181.86	2529.13	536.146	174.435	2485.2	119.758	205.752	2597.7	62.4184
3303	0	-203.406	2388.27	903.662				-144.953	2357.46	505.135	-166.166	2296.29	127.954	-196.353	2412.55	51.8729	264.83	2438.67	884.959	238.466	2519.28	1080.95	182.878	2530.07	535.991	174.52	2485.29	119.684	205.687	2597.73	62.3999
3304	0	-201.378	2389.98	905.347				-144.075	2360.04	506.607	-165.688	2297.21	129.45	-196.555	2412.36	51.7592	266.764	2441.98	885.18	240.896	2522.09	1081.54	183.835	2530.73	535.966	174.598	2485.38	119.609	205.691	2597.78	62.3864
3305	0	-199.386	2391.5	907.11				-143.14	2362.49	508.049	-165.093	2298.2	131.05	-196.712	2412.04	51.564	268.738	2444.77	885.355	242.932	2524.7	1082.2	184.853	2531.17	535.919	174.665	2485.41	119.548	205.717	2597.78	62.3088
3306	0	-197.543	2392.98	909.12				-142.294	2365.22	509.666	-164.366	2298.98	132.604	-196.96	2411.74	51.3728	270.801	2447.24	885.505	245.273	2527.51	1082.94	185.754	2531.39	535.984	174.756	2485.46	119.501	205.664	2597.79	62.2832
3307	0	-195.677	2394.28	911.204				-141.518	2367.97	511.185	-163.489	2299.58	134.127	-197.241	2411.47	51.2131	272.707	2448.75	885.665	247.553	2530.17	1083.84	186.716	2531.37	536.057	174.858	2485.49	119.467	205.65	2597.8	62.2514
3308	0	-193.901	2395.46	913.333				-140.687	2370.84	512.936	-162.773	2300.68	135.919	-197.479	2411.24	51.0313	274.505	2450.49	885.927	249.569	2532.8	1084.73	187.837	2531.16	536.171	174.987	2485.55	119.422	205.625	2597.84	62.2516
3309	0	-192.191	2396.45	915.556				-140.09	2374.04	514.463	-161.935	2302.02	137.725	-197.685	2411.08	50.9975	275.957	2452.48	886.376	251.583	2535.42	1085.61	188.937	2530.78	536.342	175.164	2485.58	119.355	205.587	2597.87	62.2291
3310	0	-190.615	2397.53	917.784				-139.9	2377.69	516.361	-161.154	2303.31	139.649	-197.673	2410.84	50.8633	277.374	2454.78	887.043	253.578	2538.05	1086.55	190.016	2530.15	536.566	175.283	2485.58	119.296	205.562	2597.86	62.159
3311	0	-189.118	2398.63	920.077				-139.351	2380.94	517.961	-160.249	2304.5	141.354	-197.536	2410.65	50.7877	278.584	2456.57	887.819	255.388	2540.63	1087.49	191.258	2529.5	536.822	175.443	2485.55	119.265	205.535	2597.89	62.1583
3312	0	-187.64	2399.49	922.302				-139.133	2384.61	519.7	-159.559	2305.82	143.267	-197.599	2410.64	50.8092	279.826	2458.41	888.748	257.212	2543.18	1088.33	192.38	2528.68	537.062	175.621	2485.58	119.199	205.539	2597.9	62.1131
3313	0	-186.25	2400.42	924.561				-139.062	2388.57	521.391	-158.974	2307.56	145.303	-198.067	2410.78	51.0163	280.968	2460.34	889.736	258.975	2545.66	1089.19	193.632	2527.84	537.297	175.786	2485.56	119.117	205.521	2597.9	62.0653
3314	0	-184.94	2401.51	926.785				-139.24	2392.93	523.241	-158.85	2307.79	146.857	-198.599	2410.61	51.0854	282.262	2462.28	890.788	260.697	2548.08	1089.98	194.788	2526.92	537.572	175.89	2485.5	119.042	205.556	2597.95	62.0292
3315	0	-183.617	2402.46	928.854				-139.286	2396.89	524.778	-159.371	2308.34	148.723	-199.05	2410.48	51.0694	283.577	2464.21	891.592	262.226	2550.47	1090.75	196.205	2526.18	537.838	176.053	2485.47	118.93	205.568	2598	62.0323
3316	0	-182.255	2403.28	930.96				-139.599	2401.35	526.45	-159.515	2309.8	150.726	-199.26	2410.5	50.9188	284.883	2466.4	892.487	263.663	2552.86	1091.45	197.384	2525.28	538.001	176.15	2485.35	118.812	205.56	2597.95	61.9629
3317	0	-180.999	2404.35	932.952				-140.114	2406.08	528.168	-159.692	2311.43	152.596	-199.326	2410.48	50.8045	286.22	2468.44	893.322	265.133	2555.2	1092.1	198.614	2524.57	538.219	176.307	2485.32	118.732	205.563	2597.99	61.9362
3318	0	-179.85	2405.56	934.85				-140.814	2410.86	529.807	-160.241	2313.38	154.592	-199.422	2410.65	50.7173	287.52	2470.71	894.115	266.441	2557.47	1092.72	199.787	2523.92	538.357	176.474	2485.29	118.646	205.585	2598	61.8829
3319	0	-178.611	2406.72	936.655				-141.871	2415.83	531.597	-160.807	2315.14	156.399	-199.268	2410.85	50.7149	288.911	2472.79	894.639	267.823	2559.7	1093.21	201.071	2524.02	538.626	176.639	2485.27	118.564	205.576	2598.05	61.8615
3320	0	-177.459	2408.05	938.393				-142.881	2420.37	533.158	-161.666	2317.04	158.319	-199.873	2411.68	51.0739	290.163	2475.05	895.17	269.1	2561.89	1093.61	202.174	2524.19	538.829	176.802	2485.24	118.482	205.578	2598.05	61.826
3321	0	-176.246	2409.29	940.117				-144.293	2425.37	534.796	-162.86	2319.3	160.224	-200.414	2412.74	51.3926	291.52	2477.41	895.495	270.445	2564.04	1093.94	203.205	2521.71	538.395	176.91	2485.18	118.379	205.612	2598.01	61.762
3322	0	-175.231	2410.83	941.651				-145.545	2430.19	536.428	-163.692	2322.12	161.727	-201.253	2414.29	51.7352	292.682	2479.48	895.765	271.724	2566.12	1094.2	204.271	2521.64	538.395	176.959	2485.15	118.327	205.609	2598.01	61.753
3323	0	-174.252	2412.49	943.149				-146.677	2434.63	537.873	-165.719	2325.03	163.486	-202.259	2416.52	52.1352	293.937	2481.51	895.861	273.039	2568.14	1094.37	205.25	2522.13	538.502	177.073	2485.15	118.267	205.609	2598.01	61.6963
3324	0	-173.053	2413.84	944.561				-148.287	2439.45	539.651	-167.85	2328.18	164.888	-203.994	2419.44	52.5725	295.061	2483.6	895.832	274.367	2570.17	1094.45	206.171	2522.54	538.487	177.131	2485.12	118.214	205.646	2598.06	61.6738
3325	0	-172.089	2415.63	945.842				-149.586	2443.23	540.858	-171.122	2332.01	166.162	-205.542	2423.2	53.023	296.141	2485.67	895.661	275.734	2572.08	1094.44	207.101	2523.02	538.442	177.18	2485.09	118.165	205.654	2598.07	61.6415
3326	0	-171.102	2417.33	947.09				-151.386	2447.49	542.635	-174.038	2336.51	167.099	-207.718	2428.17	53.3627	297.289	2487.6	895.528	277.069	2574	1094.37	207.948	2523.57	538.364	177.244	2485.11	118.154	205.678	2598.09	61.5899
3327	0	-170.022	2418.96	948.168				-152.789	2450.65	543.712	-177.315	2342.06	167.798	-210.126	2434	53.8911	298.257	2489.66	895.46	278.314	2575.79	1094.2	208.699	2524.42	538.217	177.322	2485.2	118.135	205.644	2598.07	61.5358
3328	0	-169.095	2420.72	949.29				-154.572	2454.25	545.017	-181.093	2348.07	168.045	-212.629	2440.92	54.1625	299.239	2491.62	895.191	279.601	2577.5	1093.97	209.336	2525.32	538.023	177.344	2485.26	118.092	205.71	2598.09	61.5033
3329	0	-168.164	2422.36	950.303				-156.043	2457.18	546.234	-185.171	2354.83	168.359	-215.455	2448.84	54.5499	300.158	2493.33	894.907	280.979	2579.3	1093.79	209.918	2526.4	537.82	177.296	2485.29	118.039	205.71	2598.14	61.4671
3330	0	-167.261	2423.95	951.2				-157.719	2460.37	547.445	-189.534	2362.11	168.416	-218.536	2457.79	55.1274	301.425	2492.54	894.494	282.298	2580.94	1093.53	210.323	2527.51	537.614	177.305	2485.35	118.052	205.708	2598.14	61.447
3331	0	-166.589	2425.82	952.068				-159.551	2463.8	548.409	-194.384	2370.32	168.431	-221.54	2467.62	55.4718	302.146	2494.24	894.2	283.492	2582.58	1093.18	210.748	2528.9	537.312	177.335	2485.46	118.055	205.743	2598.16	61.4128
3332	0	-165.56	2427.1	952.799				-160.838	2466.59	549.633	-199.131	2378.94	168.292	-224.801	2477.88	56.3452	302.817	2495.67	893.799	284.771	2584.07	1092.79	211.114	2530.33	537.013	177.301	2485.56	118.044	205.74	2598.21	61.405
3333	0	-164.748	2428.5	953.381				-162.412	2469.86	550.695	-203.755	2387.84	168.361	-228.486	2489.14	57.9307	303.662	2496.96	893.404	285.914	2585.51	1092.4	211.313	2531.65	536.671	177.275	2485.7	118.07	205.75	2598.22	61.3617
3334	0	-164.014	2429.86	953.935				-164.047	2473.66	551.667	-208.388	2397.18	168.677	-232.364	2500.95	60.1082	303.878	2500.04	893.134	287.082	2586.93	1091.91	211.434	2533.03	536.251	177.698	2486.25	118.299	205.77	2598.28	61.3552
3335	0	-163.39	2431.19	954.489				-165.256	2476.97	552.65	-212.781	2406.77	169.105	-236.445	2512.93	62.7911	304.223	2501.6	892.588	288.17	2588.31	1091.45	211.38	2534.81	535.914	177.97	2486.7	118.458	205.772	2598.33	61.3334
3336	0	-162.725	2432.28	954.937				-166.497	2480.74	553.52	-217.121	2416.6	169.654	-240.765	2524.91	65.7591	304.784	2502.4	892.009	289.23	2589.7	1090.95	211.349	2538.64	535.92	177.058	2486.1	118.23	205.776	2598.33	61.3134
3337	0	-162.12	2433.29	955.418				-167.659	2484.86	554.538	-221.016	2426.22	170.387	-245.704	2536.97	69.0033	304.949	2504.55	891.085	290.186	2591.05	1090.39	211.42	2541	535.697	176.913	2486.2	118.222	205.772	2598.33	61.315
3338	0	-161.619	2434.38	955.92				-168.699	2489.23	555.732	-224.853	2435.98	171.329	-250.528	2548.45	72.3164	304.939	2507.22	890.771	291.121	2592.44	1089.9	211.24	2542.31	535.205	176.774	2486.27	118.267	205.751	2598.37	61.3024
3339	0	-161.16	2435.41	956.372				-167.657	2490.54	555.771	-228.11	2445.47	172.217	-255.064	2559.48	75.6476	305.334	2508.76	890.106	291.952	2593.87	1089.4	210.91	2543.6	534.779	176.626	2486.36	118.259	205.733	2598.37	61.324
3340	0	-160.898	2436.5	956.81				-168.451	2494.8	556.706	-231.438	2454.69	173.494	-260.005	2570.15	79.0679	305.517	2510.47	889.463	292.618	2595.32	1088.98	210.814	2545.29	534.409	176.521	2486.42	118.309	205.733	2598.42	61.3315
3341	0	-160.614	2437.61	957.378				-169.695	2499.83	557.832	-234.016	2463.65	174.644	-265.455	2580.45	82.7152	305.83	2512.55	888.859	293.188	2596.78	1088.59	210.548	2547.11	533.993	176.495	2486.56	118.389	205.742	2598.42	61.2968
3342	0	-160.414	2438.68	957.87				-171.119	2505.04	559.078	-236.49	2472.26	175.895	-270.756	2590.17	86.3633	305.896	2514.54	888.23	293.691	2598.28	1088.25	210.325	2548.92	533.721	176.412	2486.69	118.43	205.708	2598.47	61.2919
3343	0	-160.171	2439.73	958.461				-172.541	2510.34	560.389	-238.351	2480.8	177.056	-275.146	2599.29	89.658	306.364	2516.8	887.803	294.046	2599.77	1087.98	210.212	2550.74	533.339	176.382	2486.83	118.537	205.708	2598.51	61.3016
3344	0	-160.104	2441.05	959.009				-173.865	2515.6	561.726	-240.84	2488.98	178.932	-279.548	2608.05	92.9456	306.637	2518.99	887.295	294.419	2601.29	1087.78	209.866	2552.48	533.034	176.298	2486.95	118.574	205.732	2598.53	61.3063
3345	0	-160.065	2442.31	959.525				-175.241	2520.89	563.105	-242.989	2496.88	180.708	-282.779	2616.37	95.6462	306.522	2520.89	886.729	294.659	2602.8	1087.63	209.67	2554.18	532.74	176.281	2487.16	118.643	205.749	2598.53	61.2681
3346	0	-160.019	2443.78	960.059				-176.607	2526.29	564.482	-245.223	2505.45	182.134	-286.219	2625.13	98.4959	306.545	2522.82	886.347	294.837	2604.26	1087.45	209.48	2555.89	532.426	176.125	2487.2	118.658	205.71	2598.52	61.2825
3347	0	-159.957	2445.25	960.673				-178.029	2531.86	565.938	-243.784	2511.22	182.187	-283.75	2629.65	98.4479	306.363	2524.61	885.928	295.004	2605.68	1087.34	209.162	2557.42	532.18	176.017	2487.25	118.702	205.737	2598.53	61.2864
3348	0	-159.947	2446.88	961.242				-179.245	2537.23	567.356	-241.148	2515.8	181.043	-284.734	2636.55	100.084	306.229	2526.4	885.596	295.16	2607.06	1087.22	208.953	2558.94	531.853	175.978	2487.34	118.742	205.738	2598.53	61.3072
3349	0	-159.925	2448.38	961.738				-180.392	2542.65	568.697	-240.363	2521.13	181.258	-285.813	2644.35	101.991	306.062	2528.09	885.313	295.306	2608.35	1087.12	208.65	2560.36	531.562	175.883	2487.4	118.739	205.758	2598.53	61.3097
3350	0	-160.043	2450.2	962.31				-181.504	2548.15	570.094	-240.756	2528.1	182.391	-286.336	2652.16	103.661	305.845	2529.78	885.003	295.492	2609.61	1087.02	208.259	2561.76	531.279	175.78	2487.46	118.76	205.768	2598.49	61.3227
3351	0	-160.199	2452.07	962.806				-182.557	2553.72	571.482	-241.857	2535.79	183.743	-286.382	2659.9	105.11	305.659	2531.4	884.772	295.639	2610.85	1086.92	208.203	2563.21	531.011	175.727	2487.49	118.785	205.794	2598.48	61.3569
3352	0	-160.313	2453.91	963.226				-183.472	2559.16	572.788	-242.821	2543.3	185.06	-285.752	2667.47	106.317	305.353	2532.97	884.573	295.838	2611.99	1086.82	207.858	2564.6	530.685	175.614	2487.5	118.793	205.791	2598.45	61.3719
3353	0	-160.549	2455.73	963.621				-184.272	2564.6	574.051	-243.606	2550.6	186.314	-284.991	2674.98	107.389	305.06	2534.57	884.349	296.03	2613.13	1086.72	207.5	2565.97	530.455	175.498	2487.5	118.8	205.819	2598.42	61.38
3354	0	-160.785	2457.8	964.057				-184.914	2570.02	575.288	-244.728	2557.97	187.802	-282.839	2680.77	107.369	304.748	2536.26	884.11	296.243	2614.26	1086.66	207.225	2567.35	530.087	175.396	2487.55	118.846	205.855	2598.42	61.407
3355	0	-161.104	2459.97	964.452				-185.472	2575.45	576.481	-245.238	2565.01	188.637	-281.703	2688.37	108.373	304.414	2538.03	883.911	296.479	2615.32	1086.58	206.812	2568.75	529.772	175.163	2487.5	118.845	205.849	2598.38	61.4591
3356	0	-161.475	2462.19	964.795				-185.896	2580.69	577.517	-245.64	2571.78	189.445	-280.999	2696.39	109.48	304.037	2539.79	883.701	296.727	2616.28	1086.51	206.367	2570.06	529.476	175.006	2487.58	118.836	205.858	2598.36	61.4664
3357	0	-161.833	2464.52	965.063				-186.286	2585.84	578.467	-246.148	2578.58	190.369	-279.56	2703.4	110.065	303.69	2541.54	883.412	296.986	2617.24	1086.4	205.91	2571.44	529.119	174.782	2487.6	118.853	205.848	2598.35	61.5358
3358	0	-162.235	2467.04	965.244				-186.473	2590.74	579.152	-246.518	2585.53	191.364	-277.585	2709.48	110.207	303.164	2543.23	883.105	297.263	2618.18	1086.3	205.344	2572.76	528.774	174.641	2487.74	118.858	205.872	2598.37	61.5844
3359	0	-162.594	2469.51	965.426				-186.552	2595.49	579.808	-246.362	2591.72	191.753	-276.494	2716.52	110.898	302.76	2544.97	882.829	297.582	2619.08	1086.22	204.709	2574.13	528.469	175.013	2488.4	119.069	205.845	2598.34	61.6482
3360	0	-162.944	2472.1	965.541				-186.638	2600.21	580.301	-246.066	2597.88	191.553	-275.2	2723.12	111.412	302.36	2546.74	882.506	297.913	2619.98	1086.09	204.14	2575.6	528.092	175.056	2488.74	119.081	205.813	2598.3	61.6931
3361	0	-163.36	2474.88	965.598				-186.532	2604.73	580.62	-245.778	2603.92	191.818	-273.941	2729.31	111.621	301.868	2548.16	882.134	298.2	2620.82	1085.96	203.414	2577.04	527.736	174.824	2488.86	119.083	205.809	2598.29	61.7409
3362	0	-163.825	2477.84	965.587				-186.433	2609.07	580.818	-245.772	2610.23	192.035	-273.398	2736.31	112.565	301.404	2549.62	881.828	298.468	2621.7	1085.83	202.807	2578.54	527.397	174.551	2488.95	119.03	205.731	2598.27	61.8182
3363	0	-164.208	2480.73	965.471				-186.135	2613.08	580.815	-245.324	2616.22	191.921	-272.482	2742.4	112.942	301.06	2551.02	881.466	298.687	2622.58	1085.74	202.064	2580.07	527.021	174.259	2488.99	118.993	205.7	2598.27	61.8964
3364	0	-164.556	2483.7	965.305				-185.908	2617.12	580.758	-245.375	2622.5	192.193	-271.981	2748.85	113.663	300.065	2552.2	881.076	298.823	2623.45	1085.66	201.331	2581.64	526.659	174.002	2489.06	118.994	205.665	2598.31	61.9936
3365	0	-164.894	2486.62	965.106				-185.433	2620.76	580.54	-244.79	2628.22	191.923	-271.514	2755.03	114.309	299.466	2553.82	880.701	298.686	2624.43	1085.59	200.623	2583.23	526.279	173.841	2489.13	118.955	205.629	2598.3	62.0962
3366	0	-165.257	2489.81	964.837				-185.007	2624.47	580.227	-244.178	2633.88	191.552	-271.095	2761.14	114.901	298.968	2555.65	880.468	298.831	2625.36	1085.63	199.973	2584.86	525.872	173.871	2489.4	119.016	205.573	2598.23	62.1248
3367	0	-165.613	2492.93	964.501				-184.501	2627.97	579.823	-243.934	2639.88	191.425	-271.389	2767.88	116.007	298.42	2556.86	880.069	299.18	2626.32	1085.68	199.5	2586.51	525.467	173.63	2489.45	118.957	205.581	2598.22	62.197
3368	0	-165.918	2495.9	964.026				-183.798	2631.15	579.328	-242.606	2644.72	190.278	-271.409	2774.13	116.623	297.908	2559.09	879.82	299.25	2627.31	1085.74	198.798	2588.09	525.089	173.571	2489.68	118.972	205.569	2598.19	62.27
3369	0	-166.353	2499.1	963.609				-183.172	2634.35	578.697	-241.986	2650.13	189.882	-270.934	2779.84	117.096	297.516	2560.74	879.546	299.262	2628.33	1085.81	198.362	2589.76	524.714	173.114	2489.51	118.846	205.514	2598.18	62.3186
3370	0	-166.495	2501.87	963.024				-182.446	2637.33	578.004	-240.964	2655.28	189.144	-271.055	2785.86	117.808	297.101	2562.39	879.313	299.251	2629.39	1085.95	197.819	2591.35	524.318	172.618	2489.26	118.685	205.479	2598.17	62.3786
3371	0	-166.761	2504.76	962.405				-181.617	2640.07	577.199	-240.501	2660.7	188.727	-271.573	2798.22	119.601	296.78	2564.23	879.062	299.209	2630.45	1086.11	197.446	2592.97	523.912	172.515	2489.36	118.686	205.492	2598.18	62.4485
3372	0	-167.033	2507.47	961.748				-181.113	2643.05	576.492	-239.858	2666.03	188.25	-273.201	2810.58	122.687	296.46	2566.2	878.842	299.128	2631.59	1086.31	196.987	2594.56	523.539	172.488	2489.47	118.708	205.468	2598.11	62.448
3373	0	-167.257	2510.01	961.022				-180.465	2645.78	575.713	-238.86	2670.95	187.453	-272.509	2814.76	122.308	296.111	2568.23	878.751	299.002	2632.76	1086.53	196.651	2596.12	523.083	172.644	2489.68	118.894	205.459	2598.15	62.4873
3374	0	-167.697	2512.74	960.247				-179.913	2648.46	574.913	-238.238	2676.05	186.972	-272.126	2820.13	122.627	295.862	2570.06	878.513	298.876	2633.89	1086.75	196.206	2597.65	522.726	172.57	2489.76	118.922	205.437	2598.1	62.5039
3375	0	-167.882	2515.1	959.475				-179.355	2651.03	574.079	-237.269	2680.76	186.278	-271.983	2826.21	123.093	295.482	2572.67	878.474	298.668	2635.09	1086.99	195.916	2599.26	522.382	172.203	2489.67	118.679	205.427	2598.09	62.5353
3376	0	-168.201	2517.46	958.639				-178.743	2653.57	573.221	-236.377	2685.28	185.606	-270.919	2829.27	122.17	295.196	2574.88	878.406	298.456	2636.34	1087.27	195.688	2600.84	522.018	172.218	2489.77	118.822	205.449	2598.1	62.5625
3377	0	-168.583	2519.82	957.78				-178.285	2656.2	572.413	-235.243	2689.65	184.683	-269.908	2832.61	121.391	294.886	2576.98	878.322	298.149	2637.62	1087.59	195.376	2602.43	521.677	172.206	2489.94	118.902	205.428	2598.09	62.5579
3378	0	-168.98	2522.12	957.006				-177.713	2658.61	571.568	-234.02	2693.73	183.968	-269.22	2837.17	121.09	294.565	2578.99	878.228	297.829	2638.93	1087.89	195.141	2604.01	521.317	172.076	2489.97	118.854	205.416	2598.09	62.5775
3379	0	-169.38	2524.43	956.112				-177.288	2661.19	570.735	-233.341	2698.19	183.575	-268.894	2843.04	121.406	294.428	2580.95	878.102	297.481	2640.22	1088.2	195.009	2605.61	520.959	172.238	2490.24	119.035	205.458	2598.19	62.5787
3380	0	-169.84	2526.66	955.301				-176.875	2663.75	569.861	-232.911	2702.32	183.544	-268.569	2848.54	121.362	294.099	2582.67	877.966	297.092	2641.56	1088.51	194.773	2607.15	520.586	172.269	2490.4	119.098	205.458	2598.17	62.5269
3381	0	-170.267	2528.9	954.471				-176.497	2666.26	569.057	-231.893	2706.23	182.933	-267.088	2849.78	119.384	293.923	2584.39	877.868	296.694	2642.91	1088.83	194.664	2608.72	520.295	172.271	2490.57	119.134	205.455	2598.16	62.52
3382	0	-170.716	2531.07	953.528				-176.257	2668.93	568.278	-230.712	2709.84	182.263	-266.351	2853.49	118.603	293.723	2586.02	877.759	296.116	2644.2	1089.07	194.587	2610.27	520.019	172.257	2490.67	119.204	205.472	2598.18	62.473
3383	0	-171.254	2533.36	952.675				-175.842	2671.34	567.444	-229.52	2713.27	181.522	-265.329	2856.06	117.165	293.536	2587.64	877.611	295.782	2645.62	1089.42	194.331	2611.71	519.643	172.264	2490.78	119.262	205.463	2598.23	62.4523
3384	0	-171.654	2535.59	951.824				-175.647	2674.12	566.673	-228.366	2716.63	180.835	-264.629	2858.9	115.918	293.295	2589.27	877.492	295.315	2646.96	1089.65	194.184	2613.15	519.339	172.227	2490.82	119.313	205.453	2598.22	62.414
3385	0	-172.075	2537.84	950.822				-175.39	2676.74	565.802	-227.182	2720.1	180.249	-263.746	2861.5	114.497	292.943	2590.89	877.411	294.814	2648.34	1089.88	194.07	2614.59	519.072	172.203	2490.93	119.368	205.492	2598.24	62.3463
3386	0	-172.581	2540.18	949.924				-177.668	2688.37	567.482	-225.991	2723.03	179.346	-262.973	2863.92	113.026	292.708	2592.64	877.367	294.373	2649.68	1090.04	194.024	2616.07	518.74	172.217	2491.08	119.455	205.493	2598.29	62.2887
3387	0	-173.958	2543.85	949.057				-177.528	2691.82	566.841	-224.77	2726.01	178.532	-262.575	2867.24	111.822	292.349	2594.27	877.279	293.824	2651.03	1090.18	193.865	2617.5	518.497	172.229	2491.18	119.525	205.548	2598.37	62.2429
3388	0	-174.93	2546.95	948.11				-177.211	2694.2	565.923	-223.546	2728.81	177.729	-261.561	2868.51	109.833	292.012	2595.88	877.239	293.334	2652.35	1090.3	193.787	2618.99	518.179	172.186	2491.23	119.578	205.577	2598.4	62.2067
3389	0	-175.531	2549.67	947.194				-176.746	2696.09	565.022	-222.367	2731.58	176.853	-260.984	2870.84	108.391	291.721	2597.48	877.184	292.764	2653.63	1090.41	193.721	2620.34	517.846	172.165	2491.33	119.67	205.615	2598.43	62.1235
3390	0	-176.31	2552.57	946.053				-177.022	2700.29	564.336	-221.305	2734.33	175.982	-260.175	2872.95	106.812	291.324	2599.07	877.089	292.245	2654.91	1090.49	193.507	2621.75	517.497	172.177	2491.44	119.802	205.636	2598.48	62.0465
3391	0	-176.196	2554.57	945.214				-176.393	2701.94	563.137	-220.361	2737.06	175.058	-259.687	2875.85	105.592	291.056	2600.67	876.98	291.653	2656.19	1090.57	193.347	2623.12	517.206	172.155	2491.5	119.885	205.634	2598.52	61.9739
3392	0	-176.637	2557.15	944.224				-176.13	2704.25	562.014	-223.44	2763.61	180.939	-258.957	2877.94	104.02	290.721	2602.21	876.938	291.145	2657.45	1090.59	193.225	2624.54	516.9	172.099	2491.57	119.966	205.664	2598.55	61.9304
3393	0	-176.958	2559.67	943.191				-175.734	2706.59	560.861	-222.157	2765.33	179.607	-257.99	2879.66	102.224	290.364	2603.82	876.921	290.511	2658.75	1090.62	193.141	2625.91	516.65	172.083	2491.67	120.085	205.67	2598.6	61.8899
3394	0	-177.199	2562.08	942.071				-175.71	2709.78	559.738	-221.06	2767.33	178.266	-257.335	2882.37	100.775	289.91	2605.27	876.905	289.906	2660.01	1090.65	193.013	2627.29	516.312	172.038	2491.77	120.182	205.714	2598.62	61.8222
3395	0	-177.583	2564.63	940.915				-175.076	2711.02	558.417	-220.287	2770.05	177.168	-256.34	2884.78	99.0669	289.544	2606.8	876.856	289.281	2661.37	1090.66	192.845	2628.64	516.026	172.027	2491.85	120.238	205.724	2598.62	61.7962
3396	0	-178.033	2567.2	939.802				-174.709	2712.96	557.08	-219.572	2772.91	176.109	-255.176	2886.89	97.212	289.115	2608.36	876.742	288.642	2662.71	1090.67	192.683	2629.95	515.753	171.992	2491.95	120.337	205.718	2598.67	61.7861
3397	0	-178.67	2570.22	938.698				-174.34	2714.85	555.697	-218.814	2775.59	174.991	-254.12	2889.04	95.13	288.733	2609.94	876.788	287.93	2664.03	1090.67	192.63	2631.3	515.476	172.006	2492.1	120.432	205.753	2598.7	61.7994
3398	0	-179.272	2573.13	937.636				-173.823	2716.55	554.234	-218.325	2778.54	173.849	-253.187	2891.64	93.2467	288.155	2611.42	876.733	287.147	2665.45	1090.7	192.333	2632.65	515.238	171.974	2492.19	120.474	205.762	2598.65	61.7541
3399	0	-179.882	2575.98	936.52				-173.32	2717.95	552.672	-217.632	2780.98	172.555	-252.728	2896.58	92.3159	287.619	2612.96	876.796	286.341	2666.92	1090.74	191.972	2633.87	514.981	171.947	2492.28	120.509	205.763	2598.64	61.7492
3400	0	-180.515	2578.83	935.379				-172.666	2719.08	550.994	-217.222	2783.82	171.451	-251.321	2898	89.6533	287.121	2614.61	876.834	285.468	2668.39	1090.79	191.87	2635.19	514.752	171.879	2492.36	120.574	205.801	2598.67	61.7639
3401	0	-181.241	2581.79	934.232				-171.889	2720.06	549.207	-216.753	2786.77	170.319	-250.347	2901.21	87.8998	286.527	2616.28	876.761	284.594	2669.94	1090.89	191.628	2636.49	514.486	171.775	2492.42	120.623	205.774	2598.66	61.7931
3402	0	-181.987	2584.61	933.045				-171.531	2722.33	547.416	-216.627	2790.04	169.357	-248.726	2901.72	84.8189	285.896	2617.96	876.848	283.631	2671.54	1091	191.354	2637.71	514.264	171.75	2492.52	120.662	205.792	2598.67	61.7901
3403	0	-182.806	2587.52	931.822				-170.189	2721.48	545.304	-216.258	2792.92	168.251	-247.661	2904.01	82.9145	285.263	2619.68	876.985	282.568	2673.16	1091.14	190.931	2638.91	514.008	171.645	2492.53	120.721	205.81	2598.69	61.8103
3404	0	-183.652	2590.51	930.61				-169.33	2722.08	543.448	-216.041	2795.58	167.016	-246.823	2907.08	81.4769	284.565	2621.42	877.119	281.47	2674.89	1091.29	190.647	2640.13	513.773	171.576	2492.66	120.789	205.795	2598.67	61.7893
3405	0	-184.487	2593.45	929.344				-168.547	2722.42	541.39	-215.648	2797.74	165.6	-245.857	2909.81	80.0689	283.823	2623.27	877.278	280.326	2676.68	1091.46	190.262	2641.28	513.586	171.516	2492.69	120.857	205.793	2598.67	61.8139
3406	0	-185.371	2596.42	928.034				-167.94	2722.71	539.415	-215.085	2799.72	164.092	-244.742	2911.79	78.5798	282.876	2624.92	877.411	279.106	2678.48	1091.67	189.89	2642.49	513.394	171.42	2492.7	120.891	205.807	2598.67	61.8064
3407	0	-186.32	2599.38	926.722				-167.446	2723.31	537.498	-214.448	2801.61	162.535	-244.304	2915.41	77.7884	282.097	2626.86	877.613	277.87	2680.37	1091.9	189.572	2643.65	513.139	171.385	2492.79	120.952	205.848	2598.7	61.8514
3408	0	-186.92	2601.78	925.245				-166.907	2723.29	535.523	-213.714	2803.45	160.888	-243.142	2916.25	75.8675	281.212	2628.76	877.762	276.575	2682.31	1092.1	189.2	2644.82	512.921	171.356	2492.84	121.032	205.854	2598.67	61.8058
3409	0	-188.403	2605.34	924.086				-166.396	2723.3	533.514	-212.822	2804.69	159.163	-241.745	2916.47	73.4864	280.436	2630.8	877.891	275.205	2684.29	1092.31	188.704	2645.89	512.7	171.323	2492.93	121.094	205.895	2598.72	61.7897
3410	0	-189.473	2608.35	922.803				-165.949	2723.69	531.629	-211.885	2805.64	157.275	-241.199	2918.51	71.9203	279.399	2632.7	878.115	273.776	2686.37	1092.51	188.427	2647.07	512.535	171.323	2493.03	121.188	205.911	2598.68	61.7352
3411	0	-190.581	2611.31	921.455				-165.71	2724.45	529.835	-210.571	2805.59	155.058	-240.12	2918.63	69.3461	278.394	2634.78	878.304	272.322	2688.41	1092.71	188.075	2648.28	512.325	171.288	2493.07	121.293	205.956	2598.72	61.7219
3412	0	-191.647	2614.16	920.052				-165.548	2725.23	528.011	-209.157	2805.07	152.746	-238.68	2917.41	66.135	277.388	2636.85	878.462	270.823	2690.58	1092.87	187.693	2649.52	512.121	171.229	2493.14	121.368	206.011	2598.74	61.6247
3413	0	-192.728	2617.04	918.668				-165.421	2726.2	526.185	-207.829	2805.24	150.805	-237.508	2916.44	63.0995	276.337	2638.94	878.62	269.254	2692.82	1093.01	187.192	2650.74	511.846	171.251	2493.26	121.469	206.033	2598.75	61.593
3414	0	-193.881	2619.96	917.249				-165.49	2727.54	524.431	-206.422	2803.92	148.417	-236.004	2914.69	59.659	275.325	2641.24	878.657	267.76	2695.08	1093.12	186.801	2652.03	511.579	171.195	2493.39	121.596	206.038	2598.75	61.5569
3415	0	-195.155	2622.9	915.819				-165.576	2728.81	522.608	-204.804	2802.76	146.096	-234.282	2911.99	55.665	274.1	2643.4	878.775	265.973	2697.44	1093.21	186.282	2653.35	511.309	171.16	2493.48	121.693	206.09	2598.78	61.5235
3416	0	-196.474	2625.86	914.405				-165.65	2729.92	520.92	-203.493	2801.08	143.755	-233.29	2911.68	54.2012	272.218	2645.36	878.781	264.201	2699.83	1093.26	185.47	2654.67	511.047	171.078	2493.54	121.819	206.094	2598.78	61.4972
3417	0	-197.8	2628.75	912.983				-165.591	2730.56	518.787	-200.43	2794.19	140.688	-230.912	2907.61	53.1212	270.974	2647.8	878.871	262.457	2702.3	1093.27	184.815	2656.16	510.731	170.907	2493.45	122.042	206.074	2598.86	61.2226
3418	0	-199.084	2631.64	911.559				-165.43	2731.23	516.787	-197.975	2789.16	137.774	-229.165	2906.42	53.1967	269.302	2650.15	878.88	260.534	2704.83	1093.31	184.147	2657.67	510.449	171.005	2493.71	122.218	206.079	2598.87	61.2079
3419	0	-200.762	2634.9	910.136				-165.157	2731.71	514.819	-196.928	2788.26	136.303	-228.349	2908.72	55.5989	267.817	2652.75	878.887	258.619	2707.5	1093.37	183.313	2659.31	510.127	170.992	2493.82	122.457	206.112	2598.88	61.18
3420	0	-202.158	2638	908.764				-164.816	2732.31	512.915	-196.02	2786.7	134.375	-226.87	2910.1	56.5559	266.175	2655.46	878.831	256.54	2710.24	1093.43	182.594	2660.95	509.822	170.908	2493.87	122.703	206.134	2598.9	61.1625
3421	0	-203.926	2641.47	907.331				-164.596	2732.88	511.046	-195.564	2785.94	132.928	-225.597	2910	57.0047	264.455	2658.24	878.723	254.389	2713.08	1093.47	181.736	2662.73	509.541	170.802	2493.94	122.954	206.13	2598.9	61.1532
3422	0	-205.523	2644.77	905.863				-164.483	2733.48	509.153	-194.711	2785.09	131.377	-224.84	2909.62	57.1377	262.768	2661.1	878.691	252.178	2715.97	1093.51	180.699	2664.48	509.191	170.728	2494.02	123.197	206.144	2598.91	61.1372
3423	0	-207.265	2648.36	904.443				-164.399	2734.02	507.214	-193.649	2784.78	130.007	-224.645	2909.52	57.4406	260.875	2664.06	878.447	249.936	2718.94	1093.44	179.651	2666.36	508.896	170.619	2494.17	123.458	206.165	2598.92	61.1255
3424	0	-209.287	2652.23	903.158				-165.084	2737.08	506.19	-192.152	2785.01	128.777	-224.245	2909.01	57.3631	259.001	2667	878.16	247.538	2721.99	1093.33	178.642	2668.24	508.46	170.53	2494.39	123.721	206.17	2598.92	61.1068
3425	0	-211.161	2655.94	901.99				-165.051	2738.64	505.968	-190.718	2785.15	128.013	-223.963	2908.76	57.3723	257.123	2670.12	877.97	245.09	2725.03	1093.17	177.342	2670.16	508.136	170.433	2494.56	123.978	206.196	2598.94	61.1152
3426	0	-213.036	2659.55	900.891				-164.862	2740.51	504.64	-189.593	2785.64	126.779	-223.852	2908.74	57.4473	255.056	2673.12	877.685	242.569	2728.18	1092.93	176.248	2672.04	507.773	170.303	2494.82	124.32	206.196	2598.99	61.1265
3427	0	-215.151	2663.27	899.847				-164.602	2742.3	503.384	-187.779	2784.71	125.344	-223.65	2908.63	57.5433	252.962	2676.22	877.382	239.977	2731.36	1092.72	174.878	2674.01	507.451	170.18	2495.09	124.679	206.224	2599.01	61.1026
3428	0	-217.317	2667.02	898.989				-164.337	2743.93	502.316	-187.415	2788.72	125.754	-223.397	2908.63	57.7366	250.731	2679.25	877.19	237.278	2734.59	1092.49	173.368	2675.89	507.167	170.026	2495.27	125.124	206.222	2599.06	61.1387
3429	0	-219.623	2670.76	898.384				-164.51	2746.03	501.579	-186.464	2790.23	125.718	-223.125	2908.5	57.7735	248.493	2682.3	876.845	234.523	2737.89	1092.28	171.975	2677.7	506.899	169.843	2495.5	125.527	206.285	2599.08	61.2913
3430	0	-221.761	2674.08	897.786				-164.716	2747.82	501.128	-185.828	2791.25	125.443	-223.125	2908.96	58.1549	246.149	2685.24	876.631	231.718	2741.25	1092.1	170.458	2679.38	506.737	169.589	2495.73	125.954	206.162	2599.16	61.3569
3431	0	-224.105	2677.17	897.325				-164.878	2748.83	500.06	-183.827	2787.01	123.147	-223.096	2909	58.1737	243.69	2688.07	876.354	228.854	2744.73	1091.93	168.989	2680.95	506.622	169.459	2496.08	126.474	206.029	2599.19	61.3593
3432	0	-226.139	2679.78	897.058				-166.326	2751.21	500.563	-183.106	2785.09	122.083	-223.042	2908.61	57.8691	241.356	2690.88	876.294	225.974	2748.19	1091.83	167.48	2682.3	506.639	169.354	2496.34	127.036	205.97	2599.25	61.404
3433	0	-227.048	2680.63	896.895				-167.657	2752.56	500.603	-183.062	2785.14	121.853	-223.115	2908.54	57.8332	239.188	2693.67	876.251	223.139	2751.78	1091.74	165.971	2683.61	506.712	169.213	2496.68	127.713	205.96	2599.29	61.4795
3434	0	-229.231	2682.9	897.038				-169.266	2753.37	500.74	-183.345	2785.77	121.803	-223.191	2908.57	57.7702	236.988	2696.27	876.329	220.329	2755.29	1091.69	164.575	2684.84	506.928	169.026	2497.02	128.367	205.908	2599.32	61.4674
3435	0	-231.573	2685.12	897.336				-170.99	2754	500.961	-184.862	2789.8	123.019	-223.289	2908.5	57.7308	234.761	2698.68	876.394	217.486	2758.84	1091.75	163.109	2686.12	507.287	168.982	2497.45	129.14	205.899	2599.38	61.4859
3436	0	-233.894	2687.17	897.744				-172.682	2754.43	501.144	-186.278	2793.69	124.414	-223.384	2908.58	57.6849	232.298	2700.8	876.69	214.717	2762.36	1091.82	161.844	2687.64	507.767	169.039	2497.92	129.958	205.876	2599.4	61.4615
3437	0	-236.292	2689.16	898.182				-174.389	2754.79	501.304	-187.108	2795.78	125.095	-223.446	2908.55	57.651	229.856	2702.83	877.036	211.969	2765.86	1091.92	160.493	2689.33	508.38	168.833	2498.37	130.892	205.871	2599.46	61.4477
3438	0	-238.734	2690.96	898.521				-175.569	2754.11	500.577	-187.265	2795.74	125.049	-223.52	2908.5	57.5901	227.371	2704.81	877.495	209.254	2769.33	1092.01	159.368	2690.55	508.882	168.896	2498.92	132.016	205.784	2599.54	61.4411
3439	0	-241.349	2692.8	898.776				-177.287	2754.24	501.392	-186.936	2794.35	124.343	-223.558	2908.34	57.4938	224.846	2706.71	878.143	206.579	2772.77	1092.08	158.706	2690	509.44	168.913	2499.43	133.035	205.821	2599.62	61.4122
3440	0	-243.876	2694.45	898.938				-179.172	2755.08	501.033	-186.665	2793.15	123.697	-223.587	2908.36	57.5052	222.399	2708.6	878.837	203.888	2776.19	1092.11	157.642	2691.34	510.139	167.272	2499.39	133.996	205.751	2599.67	61.3726
3441	0	-246.379	2696.08	898.933				-180.464	2755.28	500.797	-186.49	2792.36	123.255	-223.605	2908.34	57.4558	219.897	2710.6	879.594	201.183	2779.56	1092.11	156.535	2693.41	510.826	166.514	2499.66	135.17	205.77	2599.73	61.3461
3442	0	-248.854	2697.57	898.871				-181.81	2756.6	500.518	-186.437	2792.23	122.976	-223.611	2908.29	57.469	217.432	2712.76	880.409	198.513	2782.89	1092.04	155.656	2695.44	511.5	165.509	2499.62	136.259	205.788	2599.8	61.3733
3443	0	-251.37	2699.16	898.751				-182.621	2756.48	500.539	-186.449	2792.44	122.877	-223.606	2908.3	57.4783	214.961	2715.08	881.115	195.852	2786.15	1092	154.609	2697.46	512.036	165.528	2500.38	137.431	205.904	2599.89	61.4079
3444	0	-253.852	2701.03	898.587				-183.603	2757.23	500.495	-186.483	2792.83	122.836	-223.62	2908.28	57.4777	212.545	2717.54	881.721	193.173	2789.44	1091.95	153.67	2699.74	512.58	165.682	2501.27	138.825	205.945	2599.95	61.4596
3445	0	-256.185	2702.95	898.302				-184.638	2758.13	500.361	-186.513	2793.21	122.789	-223.609	2908.32	57.5088	210.259	2720	882.246	190.5	2792.59	1091.87	152.706	2702.31	513.013	165.685	2502.23	140.168	206.122	2600.04	61.5444
3446	0	-258.416	2705.01	897.964				-185.755	2759.12	500.242	-186.513	2793.48	122.701	-223.654	2908.65	57.8039	208.017	2722.51	882.669	187.86	2795.71	1091.86	151.711	2705.32	513.304	165.761	2503.29	141.691	206.212	2600.18	61.6288
3447	0	-260.622	2707.18	897.531				-186.687	2759.84	499.933	-186.489	2793.77	122.586	-223.666	2908.66	57.8053	205.711	2724.86	882.93	185.201	2798.8	1091.79	150.681	2708.75	513.529	165.654	2504.5	143.279	206.246	2600.31	61.7969
3448	0	-262.746	2709.45	897.117				-187.82	2760.89	499.853	-186.52	2794.03	122.404	-223.655	2908.67	57.8134	203.849	2727.64	883.066	182.542	2801.84	1091.75	149.688	2712.73	513.773	165.657	2505.93	145.289	206.366	2600.3	62.0963
3449	0	-264.852	2711.77	896.707				-188.849	2761.92	499.722	-186.449	2794.1	122.286	-223.582	2908.27	57.5317	201.884	2730.36	883.108	179.847	2804.79	1091.76	148.715	2717.19	513.908	165.608	2507.52	147.615	206.449	2600.42	62.4148
3450	0	-266.841	2714.21	896.311				-189.888	2763	499.602	-186.454	2794.31	122.15	-223.582	2908.2	57.5042	200.128	2733.09	883.105	177.203	2807.69	1091.72	147.705	2722.14	513.971	165.344	2509.26	149.962	206.636	2600.43	62.8823
3451	0	-268.725	2716.74	895.857				-190.922	2764.07	499.365	-185.155	2790.53	120.393	-223.582	2908.19	57.5382	198.323	2735.82	883.048	174.602	2810.61	1091.6	146.731	2727.62	513.991	165.802	2511.58	152.864	206.688	2600.55	63.0461
3452	0	-270.535	2719.38	895.413				-191.898	2764.8	499.106	-184.757	2789.07	119.589	-223.583	2908.21	57.5492	197.099	2738.83	883.014	172.098	2813.4	1091.46	146.05	2733.42	514.046	165.31	2514	155.837	206.673	2600.74	63.5185
3453	0	-272.271	2722.18	895.051				-192.868	2765.62	498.847	-184.82	2789.27	119.481	-223.586	2908.21	57.5475	195.191	2741.5	882.845	169.565	2816.17	1091.27	145.362	2739.18	514.158	165.055	2516.9	158.89	206.638	2600.94	64.0515
3454	0	-273.985	2725.08	894.772				-193.919	2766.65	498.755	-184.948	2789.61	119.438	-223.554	2908.27	57.5708	193.427	2744.11	882.674	167.091	2818.9	1091.16	144.538	2748.46	514.41	166.109	2520.32	163.198	206.503	2601.17	64.7153
3455	0	-275.516	2727.8	894.486				-194.768	2767.06	498.345	-185	2789.8	119.268	-223.644	2908.65	57.849	191.729	2746.62	882.514	164.72	2821.53	1091.04	144.282	2755.26	514.789	166.09	2524.03	167.052	206.242	2601.69	65.6798
3456	0	-277.208	2730.78	894.292				-195.926	2767.97	498.216	-185.212	2790.2	119.104	-223.575	2908.3	57.5854	190.14	2749.16	882.296	162.415	2824.12	1090.86	144.091	2763.2	515.336	165.202	2528.02	171.175	205.949	2602.34	67.1004
3457	0	-278.898	2733.6	894.102				-196.978	2768.68	498.003	-185.336	2790.41	118.981	-223.585	2908.19	57.5397	188.612	2751.54	882.15	160.188	2826.52	1090.68	143.961	2771.8	516.085	164.596	2532.85	175.53	205.649	2603.33	68.8017
3458	0	-280.492	2736.13	893.827				-197.986	2769.13	497.743	-186.158	2792.74	119.573	-223.582	2908.21	57.5464	187.197	2753.85	882.027	158.019	2828.81	1090.46	144.016	2780.96	517.207	163.591	2537.96	179.913	205.217	2604.47	70.7867
3459	0	-282.155	2738.55	893.556				-199.054	2769.44	497.452	-186.926	2794.97	120.322	-223.582	2908.2	57.5409	185.909	2756.04	881.924	155.989	2830.97	1090.21	144.366	2790.62	518.713	163.086	2544	185.02	204.693	2605.78	73.3898
3460	0	-283.843	2740.77	893.276				-200.21	2770.12	497.307	-187.391	2796.21	120.594	-223.587	2908.22	57.5552	184.715	2758.07	881.832	154.076	2833	1089.95	144.806	2800.61	520.537	160.252	2549.29	191.303	203.991	2607.26	76.2509
3461	0	-285.442	2742.82	893.071				-201.245	2770.07	496.993	-187.518	2796.1	120.398	-223.581	2908.24	57.5251	183.652	2760.08	881.911	152.315	2834.9	1089.64	145.311	2810.68	522.596	159.401	2556.41	197.307	203.316	2609.07	79.7826
3462	0	-286.933	2744.67	892.83				-202.282	2769.89	496.725	-187.48	2795.55	119.992	-223.636	2908.23	57.5018	182.638	2761.9	882.014	150.554	2836.64	1089.28	145.923	2820.76	524.938	158.306	2564.12	203.04	202.194	2611.35	83.9518
3463	0	-288.584	2746.42	892.632				-203.533	2770.65	496.715	-187.752	2795.48	119.893	-223.633	2908.24	57.5033	181.669	2763.63	882.275	149.018	2838.27	1088.94	146.713	2830.61	527.532	156.989	2571.99	208.92	200.823	2614.3	88.4699
3464	0	-290.06	2747.91	892.383				-204.434	2770.22	496.325	-187.874	2795.47	119.69	-223.665	2908.16	57.4713	180.861	2765.19	882.615	147.648	2839.8	1088.45	147.525	2840.04	530.36	155.367	2579.85	214.787	199.219	2618.04	93.6004
3465	0	-291.31	2749.17	892.126				-205.458	2770.54	496.225	-188.03	2795.38	119.53	-223.686	2908.24	57.4578	180.172	2766.68	883.007	146.326	2841.23	1087.97	146.236	2848.2	533.024	153.527	2587.46	219.913	197.48	2622.26	98.7586
3466	0	-292.605	2750.43	891.902				-206.281	2770.33	495.926	-188.256	2795.53	119.494	-223.656	2908.41	57.5245	179.542	2768.1	883.55	145.091	2842.62	1087.42	147.066	2856.51	536.076	152.32	2595.29	225.566	195.908	2627.38	103.702
3467	0	-293.75	2751.55	891.714				-207.181	2770.54	495.818	-188.424	2795.65	119.441	-223.712	2908.2	57.4226	179.037	2769.41	884.157	143.971	2844	1086.85	148.224	2864.45	539.203	149.68	2602.09	230.211	194.457	2634.58	106.81
3468	0	-294.895	2752.66	891.521				-207.827	2770.25	495.463	-188.55	2795.63	119.337	-223.751	2908.2	57.4169	178.485	2770.76	884.995	143	2845.41	1086.3	149.46	2871.79	542.443	147.361	2609.28	233.402	192.622	2643.15	109.369
3469	0	-295.764	2753.52	891.337				-208.622	2770.7	495.526	-188.572	2795.35	119.165	-223.762	2908.21	57.3901	178.027	2772.04	885.83	142.19	2846.82	1085.68	150.56	2878.38	545.475	145.881	2618.17	234.938	190.47	2653.48	111.619
3470	0	-296.802	2754.59	891.178				-209.241	2770.89	495.465	-188.602	2795.1	119.002	-223.826	2908.59	57.6444	177.595	2773.24	886.76	141.534	2848.32	1085.12	151.382	2884.51	548.446	144.863	2628.2	235.463	188.518	2665.5	112.473
3471	0	-297.625	2755.62	891.062				-209.775	2771.15	495.375	-188.625	2794.91	118.906	-223.839	2908.64	57.6754	177.283	2774.39	887.651	140.861	2849.88	1084.62	152.349	2890.39	551.271	144.859	2639.52	234.507	186.6	2678.59	112.002
3472	0	-298.409	2756.54	891.02				-210.335	2771.74	495.429	-188.676	2794.89	118.861	-223.833	2908.63	57.6758	176.987	2775.6	888.64	140.294	2851.48	1084.21	153.473	2896.12	554.01	142.404	2650.32	232.323	185.027	2692.47	110.59
3473	0	-299.083	2757.74	890.954				-210.695	2772.02	495.385	-188.799	2794.96	118.912	-223.813	2908.24	57.3961	176.704	2776.7	889.581	139.873	2853.12	1083.89	154.364	2901.55	556.434	142.079	2662.11	229.892	183.923	2707.38	108.442
3474	0	-299.597	2758.92	890.916				-210.961	2772.49	495.325	-188.825	2794.95	118.883	-223.801	2908.21	57.3668	176.484	2777.74	890.518	139.458	2854.82	1083.63	155.242	2906.82	558.667	141.531	2674.51	226.239	183.456	2723.24	105.851
3475	0	-300	2760.34	890.901				-211.265	2773.35	495.442	-188.868	2794.93	118.851	-223.79	2908.14	57.3584	176.382	2778.02	891.451	139.227	2856.56	1083.41	156.282	2911.92	560.616	143.287	2688.42	221.263	183.767	2740.05	102.901
3476	0	-300.309	2761.91	890.881				-211.463	2774	495.453	-188.915	2794.91	118.87	-223.812	2908.2	57.3754	176.264	2779.16	892.098	138.961	2858.29	1083.22	157.305	2916.73	562.471	144.247	2702.38	216.465	184.432	2757.6	99.6427
3477	0	-300.471	2763.53	890.855				-211.522	2774.49	495.415	-188.913	2794.81	118.863	-223.812	2908.21	57.3865	176.301	2779.93	892.855	138.844	2859.99	1083.04	158.311	2921.12	564.149	145.128	2716.62	211.124	185.686	2776.18	96.2965
3478	0	-300.515	2765.26	890.833				-211.464	2775.09	495.367	-188.953	2794.86	118.884	-223.792	2908.13	57.3932	176.346	2781.11	893.549	138.88	2861.59	1082.86	159.251	2925.18	565.573	146.357	2731.29	205.576	187.347	2795.31	92.9371
3479	0	-300.421	2767.23	890.737				-211.407	2775.89	495.387	-188.981	2794.95	118.974	-223.79	2908.11	57.3816	176.389	2782.4	894.278	138.827	2863.01	1082.56	160.109	2928.87	566.729	148.208	2746.49	199.666	189.694	2815.11	89.7364
3480	0	-300.002	2768.92	890.775				-211.313	2776.66	495.401	-189.014	2795.15	119.053	-223.778	2908.14	57.4036	176.524	2783.67	894.944	138.815	2864.32	1082.25	160.859	2932.23	567.578	150.67	2762.1	193.704	192.257	2835.1	86.6183
3481	0	-299.507	2770.81	890.709				-211.139	2777.49	495.411	-188.99	2795.15	119.106	-223.757	2908.19	57.4155	176.784	2784.94	895.548	139.278	2866.03	1082.07	161.515	2935.36	568.268	153.607	2778.09	187.713	195.39	2855.39	83.7734
3482	0	-298.92	2773.16	891.214				-210.903	2778.49	495.479	-188.974	2795.19	119.148	-223.717	2908.38	57.5125	177.173	2786.39	896.07	139.894	2867.7	1081.93	162.141	2938.14	568.657	156.644	2794.16	182.144	198.754	2875.82	81.3513
3483	0	-300.128	2781.27	891.813				-210.553	2779.58	495.539	-188.924	2795.19	119.201	-223.737	2908.14	57.4192	177.707	2787.96	896.555	140.411	2869.28	1081.81	162.707	2940.75	568.876	160.827	2810.74	176.346	202.36	2895.95	79.249
3484	0	-300.729	2788.04	892.396				-210.206	2780.66	495.627	-188.867	2795.18	119.22	-223.684	2908.34	57.5209	178.367	2789.69	897.012	140.819	2870.68	1081.74	163.279	2943.09	568.785	165.142	2827.23	171.147	206.107	2916.11	77.6824
3485	0	-300.384	2791.74	892.579				-209.854	2781.69	495.684	-188.806	2795.24	119.292	-223.685	2908.35	57.5569	179.164	2791.47	897.367	141.105	2872.14	1081.68	163.765	2945.31	568.54	166.785	2842.71	164.818	209.998	2935.86	76.637
3486	0	-299.25	2793.13	892.469				-209.408	2783	495.834	-188.709	2795.27	119.349	-223.723	2908.15	57.4652	180.076	2793.29	897.655	141.88	2873.99	1081.53	164.313	2947.35	568.116	170.135	2858.32	160.002	213.905	2955.17	76.0099
3487	0	-298.041	2794.46	892.352				-208.794	2783.69	495.82	-188.654	2795.35	119.459	-223.682	2908.08	57.4363	181.217	2795.12	897.81	142.662	2876.03	1081.42	164.783	2949.14	567.537	173.798	2873.71	156.16	217.825	2973.69	75.7029
3488	0	-296.919	2796.55	892.449				-208.211	2784.67	495.913	-188.627	2795.52	119.577	-223.67	2908.13	57.478	182.366	2797.01	897.836	143.815	2878.18	1081.27	165.34	2950.88	566.759	177.445	2888.66	152.618	221.598	2991.51	75.8916
3489	0	-295.861	2798.95	892.537				-207.617	2786.01	496.143	-186.746	2790.17	117.702	-223.672	2908.11	57.5066	183.697	2798.93	897.773	144.945	2880.41	1081.16	166.463	2952.93	565.832	180.51	2902.86	149.412	225.21	3008.5	76.4911
3490	0	-294.721	2801.5	892.69				-206.941	2787.27	496.242	-186.678	2789.96	117.491	-223.676	2908.12	57.512	184.988	2800.99	897.595	146.124	2882.85	1080.96	166.874	2954.41	564.689	183.389	2916.19	146.7	228.433	3024.34	77.2936
3491	0	-293.436	2803.85	892.84				-206.121	2788.44	496.462	-187.377	2792.69	118.669	-223.646	2908.05	57.4895	186.473	2803.12	897.225	147.713	2885.54	1080.81	167.177	2955.63	563.392	184.83	2928.54	143.896	231.393	3039.14	78.5595
3492	0	-292.067	2805.99	892.981				-205.291	2789.67	496.578	-188.054	2795.63	119.955	-223.646	2908.02	57.5105	187.831	2805.37	896.731	149.024	2888.28	1080.75	167.424	2956.78	561.981	187.668	2939.99	141.873	234.043	3052.77	80.0835
3493	0	-290.56	2808.25	893.178				-204.379	2790.8	496.833	-188.381	2797.33	120.764	-223.651	2908.03	57.5357	189.333	2807.63	896.056	150.678	2891.25	1080.64	167.674	2957.93	560.56	189.812	2950.29	140.2	236.487	3065.05	81.1153
3494	0	-289.007	2810.51	893.399				-203.338	2792.23	497.049	-188.154	2797.35	120.865	-223.637	2908.06	57.5281	190.775	2810.06	895.276	152.289	2894.4	1080.55	167.82	2958.95	559.032	193.753	2959.88	139.154	240.305	3075.39	81.8396
3495	0	-287.257	2812.47	893.597				-202.203	2793.5	497.257	-187.713	2796.5	120.644	-223.61	2908.12	57.5531	192.417	2812.63	894.278	154.244	2897.78	1080.51	167.948	2959.82	557.488	195.162	2967.38	137.69	242.184	3083.95	82.1154
3496	0	-285.381	2814.42	893.837				-200.975	2794.77	497.445	-185.824	2791.31	118.753	-223.614	2908.12	57.5711	194.007	2815.32	893.068	155.988	2901.26	1080.49	168.13	2960.52	555.868	195.403	2973.13	135.824	243.338	3090.46	81.8247
3497	0	-283.464	2816.58	894.151				-199.909	2796.79	497.902	-185.306	2790.07	118.412	-223.583	2908.08	57.5617	195.683	2818.19	891.756	158.077	2904.99	1080.48	168.328	2961.03	554.249	190.872	2976.32	132.89	243.825	3094.84	81.3237
3498	0	-281.367	2818.77	894.51				-198.412	2797.9	498.028	-184.672	2788.92	118.334	-223.663	2908.44	57.8233	197.075	2821.05	890.465	160.194	2908.8	1080.53	168.606	2961.3	552.543	190.343	2979	131.49	243.357	3095.95	80.4722
3499	0	-279.102	2820.8	894.957				-197.124	2799.9	498.544	-184.457	2789.05	118.527	-223.59	2908.19	57.6221	198.984	2824.33	889.376	162.244	2912.77	1080.63	168.753	2961.49	550.689	189.2	2979.19	129.908	241.989	3095.82	78.6507
3500	0	-276.72	2822.93	895.391				-195.367	2800.95	498.44	-184.344	2789.31	118.751	-223.592	2908.2	57.6774	200.791	2827.81	888.422	164.579	2916.9	1080.7	168.78	2961.62	548.701	187.598	2977.91	128.58	240.498	3095.94	76.2771
3501	0	-274.181	2825.37	895.956				-193.988	2803.36	499.247	-184.077	2789.53	119.032	-223.593	2908.22	57.686	202.898	2831.63	887.585	167.098	2921.18	1080.81	168.696	2961.88	546.879	187.272	2978.58	127.505	239.471	3096.85	74.3305
3502	0	-271.622	2827.9	896.503				-192.203	2804.94	499.24	-183.807	2789.71	119.297	-223.593	2908.24	57.7052	205.389	2835.89	886.865	169.685	2925.55	1080.97	168.857	2962.79	545.788	187.929	2981.04	126.795	238.229	3097.3	72.5067
3503	0	-268.873	2830.34	897.127				-190.458	2807.46	499.82	-183.55	2789.92	119.642	-223.592	2908.46	57.9098	207.886	2840.52	886.412	172.304	2929.87	1081.19	169.361	2964.49	545.868	192.657	2983.3	128.373	234.525	3096.76	70.1941
3504	0	-266.073	2832.67	897.711				-188.585	2809.79	500.313	-183.284	2790.2	120.006	-223.587	2908.53	57.9632	210.537	2845.51	886.438	174.976	2934.24	1081.56	170.228	2966.85	546.464	189.595	2983.15	126.774	234.335	3096.71	69.2079
3505	0	-263.227	2835.28	898.23				-186.475	2811.48	500.559	-183.041	2790.45	120.364	-223.536	2908.48	57.9733	213.113	2849.76	886.87	177.754	2938.66	1082.09	171.43	2970.26	547.203	190.573	2984.01	126.699	234.45	3096.79	69.0783
3506	0	-260.379	2838.11	898.778				-184.766	2814.11	500.986	-182.776	2790.67	120.7	-223.529	2908.5	57.9858	215.008	2852.99	887.541	180.545	2943.16	1082.74	172.765	2974.41	547.843	190.86	2984.77	126.675	235.242	3097.31	68.8936
3507	0	-257.411	2840.93	899.222				-182.849	2816.33	501.292	-182.494	2790.92	121.047	-223.496	2908.58	58.0705	217.559	2858.29	888.591	183.378	2947.66	1083.47	174.244	2978.98	548.253	191.278	2985.48	126.574	236.807	3098.6	68.2788
3508	0	-254.336	2843.61	899.664				-180.803	2818.23	501.621	-182.252	2791.23	121.496	-223.473	2908.51	58.0457	220.303	2863.65	889.757	186.281	2952.08	1084.31	175.773	2983.52	548.223	193.259	2986.87	126.63	237.366	3098.77	67.2728
3509	0	-251.156	2846.33	900.043				-179.068	2820.99	502.164	-182.042	2791.53	121.939	-223.442	2908.57	58.0738	223.169	2868.9	890.928	189.377	2956.32	1085.21	177.249	2987.86	547.964	194.615	2987.89	126.586	237.738	3098.73	66.4595
3510	0	-247.902	2849.2	900.384				-176.954	2823.01	502.51	-181.73	2791.48	122.32	-223.411	2908.53	58.1145	226.114	2873.01	891.86	192.486	2960.45	1086.2	178.622	2991.82	547.671	195.105	2988.45	126.503	237.754	3098.99	66.0138
3511	0	-244.556	2852.07	900.648				-174.75	2825.17	502.822	-181.551	2792.01	122.867	-223.324	2908.16	57.8484	229.221	2881.32	893.089	195.515	2964.47	1087.15	180.071	2995.5	547.326	195.28	2989.02	126.42	237.633	3099.2	65.8875
3512	0	-241.121	2855.12	900.861				-172.794	2828.08	503.288	-181.331	2792.39	123.388	-223.275	2908.15	57.912	232.341	2887.41	894.121	198.316	2968.19	1087.95	181.466	2998.92	547.015	195.439	2989.43	126.274	237.605	3099.3	65.7715
3513	0	-237.692	2858.42	901.039				-170.714	2830.62	503.651	-180.968	2792.82	124.15	-223.206	2908.13	57.9308	235.594	2892.73	894.813	202.027	2972.63	1088.89	182.838	3002.19	546.75	195.622	2989.79	126.092	237.372	3099.43	65.93
3514	0	-234.309	2861.85	901.231				-168.321	2832.63	503.955	-180.556	2793.06	124.59	-223.182	2908.6	58.273	239.138	2897.59	895.361	204.765	2976.36	1089.6	184.259	3005.46	546.495	195.716	2990.22	125.871	237.092	3099.63	66.0958
3515	0	-230.815	2865.47	901.413				-166.162	2834.96	504.292	-180.083	2792.97	124.938	-223.038	2908.26	58.0591	242.571	2902.71	895.838	207.778	2980.22	1090.52	185.701	3008.72	546.115	195.739	2990.62	125.668	236.756	3099.83	66.1776
3516	0	-227.283	2868.99	901.496				-164.315	2837.88	504.788	-180.511	2795.5	126.708	-223.044	2908.64	58.3997	246.22	2907.28	896.024	210.863	2984.27	1091.33	187.064	3012.03	545.768	195.77	2991.03	125.503	236.636	3099.99	66.1331
3517	0	-223.923	2872.76	901.634				-162.242	2840.25	505.196	-180.808	2798.24	128.282	-222.862	2908.25	58.1515	249.722	2912.3	896.149	214.375	2988.58	1092.29	188.53	3015.27	545.419	195.857	2991.46	125.437	236.732	3100.13	65.992
3518	0	-220.492	2876.31	901.766				-160.207	2842.17	505.292	-180.88	2800.04	129.486	-222.782	2908.18	58.1317	253.136	2916.71	896.015	217.482	2992.61	1093.19	190.171	3018.61	545.044	195.882	2991.87	125.264	236.905	3100.28	65.8171
3519	0	-217.097	2879.64	901.92				-158.556	2845.06	505.889	-180.633	2800.78	130.288	-222.694	2908.21	58.1929	256.434	2921.16	895.688	220.779	2996.63	1093.87	191.739	3021.85	544.641	195.938	2992.29	125.13	237.077	3100.39	65.5867
3520	0	-213.783	2882.96	902.128				-156.579	2846.8	506.235	-180.131	2800.76	130.826	-222.633	2908.31	58.305	259.629	2925.62	895.205	224.044	3000.49	1094.5	193.655	3024.84	544.199	195.965	2992.76	125.004	237.239	3100.58	65.3404
3521	0	-210.667	2886.43	902.481				-155.036	2849.88	506.839	-179.327	2800.26	131.194	-222.51	2908.25	58.2996	262.691	2930.35	894.785	227.16	3004.2	1094.97	195.259	3027.75	543.664	195.93	2993.14	124.833	237.323	3100.77	65.0675
3522	0	-207.796	2890.12	903.01				-153.091	2851.7	506.816	-178.678	2799.95	131.763	-222.448	2908.09	58.3486	265.759	2934.79	894.249	230.346	3007.88	1095.4	196.763	3030.43	542.979	195.875	2993.52	124.659	237.411	3101.11	64.9837
3523	0	-204.936	2893.39	903.583				-151.724	2854.84	507.961	-178.16	2800.4	132.525	-222.493	2907.97	58.361	268.707	2938.89	893.817	233.459	3011.39	1095.71	198.249	3032.86	542.354	195.827	2993.92	124.535	237.343	3101.25	64.929
3524	0	-202.162	2896.46	904.25				-150.113	2857.15	508.448	-177.281	2801.02	133.348	-222.616	2908.06	58.6023	271.72	2943.82	893.512	236.542	3014.77	1096.01	199.603	3035.06	541.791	195.819	2994.33	124.431	237.22	3101.35	65.0179
3525	0	-199.529	2899.33	905.083				-148.616	2859.7	508.958	-176.139	2801.67	134.318	-222.631	2907.79	58.631	274.272	2947.75	892.948	239.618	3017.99	1096.17	200.993	3037.1	541.231	195.743	2994.57	124.36	237.028	3101.59	65.1029
3526	0	-196.992	2902	906.062				-147.438	2863.33	510.549	-174.809	2802.3	135.392	-222.575	2907.45	58.6839	274.845	2943.62	891.199	242.571	3021.09	1096.3	202.221	3038.96	540.769	195.701	2994.83	124.282	236.86	3101.74	65.1471
3527	0	-194.633	2904.61	907.136				-145.684	2865.66	510.951	-173.279	2802.97	136.442	-222.457	2907.04	58.7112	276.855	2944.27	890.694	245.517	3024.13	1096.44	203.449	3040.61	540.413	195.692	2995.13	124.212	236.776	3101.86	65.1349
3528	0	-192.331	2907.06	908.328				-144.016	2868.13	511.37	-169.939	2799.06	136.08	-222.249	2906.26	58.5473	279.226	2948.36	890.581	248.337	3027.06	1096.6	204.658	3042.13	540.108	195.658	2995.31	124.091	236.812	3101.96	65.0836
3529	0	-190.107	2909.2	909.649				-142.838	2871.8	513.018	-168.016	2799.93	137.135	-222.017	2906.08	58.8354	280.864	2949.83	890.491	251.129	3029.95	1096.87	205.888	3043.52	539.886	195.646	2995.49	123.987	236.848	3102.05	65.0191
3530	0	-187.997	2911.39	911.029				-141.614	2875.4	514.129	-166.303	2802.97	139.056	-221.692	2905.48	58.8195	283.08	2953.02	890.918	253.814	3032.76	1097.18	207.086	3044.53	539.748	195.674	2995.64	123.901	236.912	3102.12	64.9295
3531	0	-186.048	2913.45	912.468				-140.428	2878.81	515.202	-164.077	2804.83	140.299	-221.208	2904.6	58.8698	285.329	2957.04	891.565	256.416	3035.6	1097.55	208.226	3045.38	539.644	195.714	2995.75	123.825	236.965	3102.15	64.858
3532	0	-184.064	2915.23	914.05				-139.269	2882.16	516.278	-161.699	2806.5	141.805	-220.641	2904.08	59.0118	287.859	2962.45	892.333	258.942	3038.3	1097.98	209.36	3045.92	539.623	195.779	2995.82	123.765	236.994	3102.21	64.811
3533	0	-182.156	2916.79	915.634				-138.135	2885.43	517.371	-159.564	2809.08	143.589	-220.015	2904.32	59.511	290.449	2968.62	893.46	261.379	3041.09	1098.5	210.466	3046.23	539.649	195.837	2995.84	123.688	236.9	3102.33	64.8263
3534	0	-180.403	2918.52	917.363				-137.14	2888.64	519.039	-157.135	2811.24	145.251	-219.313	2903.36	59.4224	292.72	2973.41	894.431	263.713	3043.84	1099.09	211.541	3046.35	539.747	195.911	2995.83	123.624	236.833	3102.37	64.8345
3535	0	-178.718	2920.13	919.195				-136.073	2891.8	520.143	-154.788	2813.34	146.909	-218.695	2902.85	59.658	294.069	2974.62	894.716	265.946	3046.54	1099.73	212.529	3046.43	539.924	195.996	2995.8	123.609	236.788	3102.42	64.8684
3536	0	-177.082	2921.68	921.039				-135.056	2894.79	521.187	-152.32	2814.84	148.394	-217.832	2902.69	59.9535	295.293	2975.39	894.952	267.975	3049.33	1100.44	213.531	3046.6	540.23	196.117	2995.75	123.526	236.732	3102.44	64.859
3537	0	-175.509	2923.18	922.95				-134.856	2899.97	522.863	-150.031	2816.5	149.917	-217.02	2902.51	60.2361	296.845	2977.5	895.57	269.88	3052.03	1101.19	214.423	3046.66	540.519	196.329	2995.72	123.528	236.744	3102.48	64.8407
3538	0	-173.95	2924.41	924.896				-133.985	2903.18	524.612	-148.026	2818.29	151.6	-216	2902.52	60.4792	298.61	2981.05	896.299	271.592	3054.79	1102.03	215.591	3045.9	540.699	196.457	2995.73	123.489	236.777	3102.48	64.8253
3539	0	-172.497	2925.67	926.898				-133.809	2908.31	526.194	-146.05	2820.08	153.322	-215.159	2902.13	60.7018	299.832	2982.68	897.071	273.235	3057.55	1102.86	216.952	3044.33	540.697	196.6	2995.68	123.435	236.807	3102.49	64.7804
3540	0	-171.039	2926.91	928.846				-133.601	2913.71	527.835	-144.354	2822.08	155.13	-214.423	2903.09	61.7514	301.411	2985.34	897.974	274.777	3060.26	1103.77	218.201	3043.19	540.8	196.691	2995.62	123.354	236.819	3102.49	64.7715
3541	0	-169.644	2928.19	930.823				-132.719	2916.92	529.428	-142.846	2824.17	156.97	-213.45	2902.48	61.7311	302.923	2988.55	898.897	276.067	3062.92	1104.69	219.083	3042.98	541.101	196.786	2995.56	123.287	236.829	3102.49	64.7519
3542	0	-168.331	2929.65	932.776				-132.642	2921.87	530.851	-141.521	2826.49	158.972	-212.679	2902.63	62.1565	304.045	2990.18	899.504	277.453	3065.67	1105.52	219.911	3042.56	541.347	196.848	2995.53	123.207	236.824	3102.48	64.7739
3543	0	-167.042	2931.09	934.726				-132.564	2927.06	532.285	-140.658	2829.12	160.997	-212.115	2903.32	62.8487	305.342	2992.32	900.147	278.691	3068.32	1106.41	220.82	3041.96	541.614	196.857	2995.45	123.077	236.817	3102.49	64.8085
3544	0	-165.713	2932.49	936.527				-132.402	2931.59	533.782	-140.103	2832.37	163.101	-212.013	2904.77	64.2065	306.498	2994.26	900.734	279.957	3070.91	1107.21	221.793	3041.2	541.766	196.871	2995.37	122.983	236.807	3102.48	64.8474
3545	0	-164.452	2933.95	938.312				-132.538	2936.91	535.074	-139.678	2835.47	164.858	-211.891	2906.18	64.9683	307.614	2996.15	901.194	281.222	3073.5	1107.92	222.715	3040.42	541.863	196.904	2995.33	122.905	236.775	3102.49	64.8926
3546	0	-163.262	2935.63	939.965				-132.649	2941.77	537.022	-139.815	2839.11	166.55	-212.195	2908.72	66.0227	309.372	3000.68	902.129	282.491	3075.98	1108.58	223.627	3039.86	542.047	196.948	2995.29	122.797	236.761	3102.47	64.8829
3547	0	-162.071	2937.44	941.492				-132.802	2946.25	538.315	-140.442	2843.24	168.034	-212.913	2912.5	67.2898	310.598	3003.36	902.645	283.763	3078.33	1109.15	224.522	3039.3	542.129	196.972	2995.26	122.72	236.795	3102.46	64.8961
