# Supplementary material for: A Brake-Based Overground Gait Rehabilitation Device for Altering Propulsion Impulse Symmetry
Source: Sensors (Basel). 2021 Oct 5;21(19):6617. doi: 10.3390/s21196617 (PMC8512803; doi:10.3390/s21196617)
Supplement: Supplementary file 1 [file sensors-21-06617-s001.zip › GPT animations/code and data/stroke_data/Trajectory/TR 17.csv]

Trajectories
100
		BDP031:LTroc			BDP031:LIliac			BDP031:LKnee			BDP031:LAnkle			BDP031:LToe			BDP031:RTroc			BDP031:RIliac			BDP031:RKnee			BDP031:RAnkle			BDP031:RToe
Frame	Sub Frame	X	Y	Z	X	Y	Z	X	Y	Z	X	Y	Z	X	Y	Z	X	Y	Z	X	Y	Z	X	Y	Z	X	Y	Z	X	Y	Z
		mm	mm	mm	mm	mm	mm	mm	mm	mm	mm	mm	mm	mm	mm	mm	mm	mm	mm	mm	mm	mm	mm	mm	mm	mm	mm	mm	mm	mm	mm
874	0	-300.934	-1110.47	859.061				-225.933	-1133.87	463.978	-228.566	-1154.23	86.1673	-268.539	-1036.81	22.7499	175.217	-1084.67	865.809	140.366	-998.241	1052.39	123.453	-979.223	513.99	130.982	-980.493	92.068	175.202	-870.393	30.5335
875	0	-298.023	-1108.33	859.438				-223.96	-1132.03	464.396	-228.255	-1154.27	86.6176	-268.663	-1036.64	22.8056	177.715	-1080.54	866.238	143.312	-994.817	1052.61	125.083	-976.34	513.722	131.179	-980.021	91.8242	175.464	-870.511	30.6185
876	0	-295.306	-1106.7	859.95				-222.101	-1130.33	464.87	-227.929	-1154.24	87.1062	-268.662	-1036.52	22.8226	180.385	-1076.42	866.508	146.372	-991.558	1052.98	126.803	-973.755	513.329	131.233	-979.56	91.6532	175.34	-870.274	30.8038
877	0	-292.455	-1104.93	860.466				-220.095	-1128.26	465.169	-227.56	-1154.29	87.6864	-268.608	-1036.42	22.831	183.208	-1072.18	866.615	149.433	-988.172	1053.24	128.319	-971.486	512.794	131.247	-979.175	91.4758	175.286	-870.199	30.9165
878	0	-289.31	-1102.65	860.795				-218.107	-1126.07	465.44	-227.168	-1154.31	88.2048	-268.544	-1036.4	22.8796	186.278	-1067.93	866.589	152.463	-984.67	1053.62	129.883	-969.44	512.175	131.3	-978.781	91.3185	175.279	-870.068	30.956
879	0	-286.019	-1100.02	861.098				-216.339	-1124.3	465.972	-226.82	-1154.23	88.7683	-268.505	-1036.43	22.8794	189.411	-1063.54	866.405	155.443	-981.03	1053.94	131.614	-967.41	511.714	131.327	-978.366	91.1514	175.191	-869.887	30.8961
880	0	-283.046	-1098.23	861.707				-214.487	-1122.33	466.325	-226.455	-1154.28	89.3716	-268.496	-1036.41	22.9144	192.262	-1059.04	866.019	158.388	-977.367	1054.29	133.852	-965.195	511.005	131.333	-977.979	91.0147	175.156	-869.739	30.8705
881	0	-280.112	-1096.38	862.387				-212.695	-1120.4	466.848	-226.11	-1154.2	89.9638	-268.35	-1036.27	22.9263	195.36	-1054.89	865.616	161.396	-973.722	1054.56	133.369	-963.142	510.858	131.363	-977.662	90.8912	175.172	-869.685	30.9179
882	0	-277.048	-1093.96	862.839				-210.906	-1118.35	467.228	-225.846	-1154.03	90.6206	-268.259	-1036.11	22.8811	198.366	-1051.18	865.117	164.38	-970.032	1054.88	131.325	-960.845	510.945	131.425	-977.318	90.754	175.146	-869.564	30.9019
883	0	-273.971	-1091.37	863.274				-209.381	-1116.45	467.768	-225.609	-1153.92	91.2271	-268.218	-1036.09	22.9146	201.52	-1047.81	864.749	167.128	-966.246	1055.03	135.626	-958.213	510.275	131.485	-976.999	90.655	175.163	-869.423	30.8834
884	0	-271.2	-1089.33	864.005				-207.962	-1114.53	468.338	-225.446	-1153.64	91.9552	-268.193	-1036.06	22.8941	204.769	-1044.52	864.438	170.177	-962.823	1055.33	137.425	-955.704	510.064	131.576	-976.725	90.5413	175.174	-869.335	30.8537
885	0	-268.468	-1087.32	864.847				-206.47	-1112.32	468.738	-225.326	-1153.37	92.6308	-268.251	-1036.16	22.9439	207.757	-1041.49	864.002	172.926	-959.279	1055.57	136.284	-953.393	510.012	131.679	-976.392	90.4096	175.216	-869.3	30.8318
886	0	-265.697	-1084.66	865.506				-205.213	-1110.62	469.649	-225.316	-1153.06	93.5098	-268.264	-1036.22	22.9341	210.767	-1038.08	863.622	175.77	-955.826	1055.72	137.633	-951.172	509.648	131.737	-976.086	90.2507	175.207	-869.245	30.8218
887	0	-262.929	-1081.97	866.24				-203.827	-1108.82	470.481	-225.256	-1152.66	94.4025	-268.206	-1036.09	22.8594	213.38	-1035.1	863.164	178.564	-952.699	1055.93	139.128	-949.15	509.268	131.766	-975.868	90.1379	175.178	-869.167	30.7983
888	0	-260.286	-1079.46	867.12				-202.297	-1106.87	471.476	-225.22	-1152.2	95.3167	-268.207	-1035.95	22.7585	215.694	-1031.86	862.852	181.3	-949.594	1056.15	141.13	-947.295	508.867	131.735	-975.532	89.9639	175.154	-869.111	30.8214
889	0	-257.877	-1077.17	868.184				-200.874	-1104.86	472.52	-225.209	-1151.78	96.4103	-268.223	-1035.86	22.7207	217.737	-1028.62	862.702	183.888	-946.482	1056.3	143.105	-945.62	508.537	131.737	-975.306	89.8393	175.139	-869.044	30.7858
890	0	-255.723	-1075.28	869.562				-200.325	-1102.4	473.335	-225.134	-1151.2	97.6186	-268.343	-1036.04	22.7241	216.631	-1024.26	862.429	186.289	-943.511	1056.6	145.295	-944.044	508.173	131.744	-975.069	89.7255	175.073	-869.03	30.8516
891	0	-253.735	-1073.72	871.251				-200.42	-1098.98	473.97	-224.988	-1150.48	98.8869	-268.485	-1036.12	22.6174	218.851	-1021.13	862.503	188.94	-940.909	1056.99	145.537	-942.962	507.836	131.779	-974.921	89.6336	175.055	-868.996	30.8554
892	0	-251.689	-1071.88	872.922				-199.158	-1096.52	475.24	-224.768	-1149.81	100.225	-268.695	-1036.47	22.5596	221.004	-1018.32	862.817	191.319	-938.156	1057.46	144.189	-941.988	508.022	131.783	-974.764	89.5607	175.059	-869.015	30.8637
893	0	-249.496	-1069.4	874.37				-197.654	-1094.34	476.629	-224.356	-1149.16	101.672	-268.912	-1036.71	22.3456	223.195	-1015.47	862.967	193.683	-935.567	1057.96	145.424	-941.027	507.903	131.843	-974.702	89.4828	175.051	-868.976	30.8365
894	0	-247.553	-1067.44	876.166				-196.273	-1092.06	478.172	-223.821	-1148.38	103.119	-269.004	-1036.93	22.1911	225.317	-1012.79	863.276	196.06	-933.097	1058.59	146.457	-940.35	507.867	131.905	-974.648	89.3914	175.032	-869.009	30.8308
895	0	-245.92	-1066.21	878.204				-195.415	-1089.99	479.789	-223.128	-1147.45	104.542	-269.146	-1037.29	22.0531	227.936	-1011.5	863.778	198.48	-930.785	1059.11	147.374	-939.777	507.799	131.953	-974.625	89.3417	175.026	-868.987	30.851
896	0	-244.065	-1064.27	880.044				-193.342	-1088.61	481.43	-222.167	-1146.41	105.993	-269.227	-1037.62	21.8844	230.212	-1010.51	864.211	200.881	-928.507	1059.78	148.364	-939.381	507.768	132.01	-974.601	89.2635	174.978	-868.985	30.8047
897	0	-242.336	-1062.43	881.908				-193.191	-1085.05	483.285	-221.017	-1145.18	107.436	-269.3	-1038.06	21.8576	232.208	-1008.5	864.547	203.249	-926.286	1060.38	149.45	-939.282	507.84	132.099	-974.52	89.185	174.962	-868.916	30.8127
898	0	-240.723	-1060.82	883.888				-193.955	-1079.84	484.308	-219.87	-1143.93	109.01	-269.219	-1038.13	21.7653	234.089	-1005.91	864.561	205.627	-924.06	1060.99	150.455	-939.267	507.893	132.179	-974.512	89.1131	174.972	-868.954	30.8369
899	0	-239.365	-1059.75	886.008				-192.747	-1077.01	485.988	-218.514	-1142.28	110.464	-269.055	-1038.14	21.7229	236.382	-1004.18	864.986	207.833	-921.847	1061.69	151.388	-939.299	507.926	132.245	-974.514	89.0241	174.956	-868.893	30.8035
900	0	-237.754	-1057.85	887.876				-192.884	-1073.76	487.33	-217.241	-1140.87	112.028	-268.919	-1038.34	21.7497	238.055	-1002.23	865.06	209.923	-919.717	1062.24	152.464	-939.446	508.002	132.299	-974.534	88.978	174.948	-868.887	30.7727
901	0	-236.53	-1056.86	889.852				-193.345	-1069.14	488.668	-215.892	-1139	113.585	-268.715	-1038.51	21.8132	239.403	-1000.04	865.176	212.016	-917.574	1062.88	153.605	-939.703	508.14	132.4	-974.533	88.911	174.938	-868.871	30.772
902	0	-235.05	-1055	891.808				-192.671	-1066.31	490.816	-214.77	-1137.32	115.096	-268.46	-1038.57	21.8349	237.31	-996.202	865.347	214.098	-915.44	1063.55	154.673	-940.011	508.257	132.503	-974.588	88.8199	174.95	-868.9	30.7452
903	0	-233.705	-1053.3	893.424				-191.517	-1062.23	492.732	-213.628	-1135.3	116.727	-268.163	-1038.62	21.8672	239.414	-996.085	865.962	215.994	-913.326	1064.1	155.764	-940.323	508.334	132.553	-974.589	88.808	174.945	-868.867	30.7045
904	0	-232.426	-1051.66	895.347				-189.425	-1057.87	494.584	-212.663	-1133.44	118.182	-267.804	-1038.56	21.8628	240.942	-994.421	866.476	217.691	-911.19	1064.67	156.843	-940.585	508.413	132.786	-974.833	88.7753	174.941	-868.816	30.6927
905	0	-231.228	-1050.1	897.032				-191.37	-1051.86	496.35	-212.162	-1132.43	120.228	-267.436	-1038.18	21.7363	242.064	-992.555	867.004	219.439	-909.131	1065.18	158.01	-940.673	508.47	132.888	-974.916	88.733	174.943	-868.817	30.6633
906	0	-229.85	-1047.9	898.797				-191.907	-1046.25	498.154	-211.171	-1130.28	121.68	-268.52	-1040.72	22.8859	243.14	-990.522	867.506	220.993	-907.041	1065.68	159.045	-941.436	508.546	132.937	-974.973	88.6846	174.989	-868.818	30.6488
907	0	-228.871	-1046.63	900.309				-192.429	-1040.98	499.495	-210.712	-1128.16	123.254	-268.015	-1039.68	22.9818	245.494	-991.102	868.163	222.54	-905.049	1066.19	160.025	-941.633	508.501	133.04	-974.956	88.5866	174.971	-868.781	30.6356
908	0	-227.979	-1045.39	901.698				-193.758	-1037.91	499.247	-210.544	-1125.98	124.919	-267.754	-1038.05	23.0617	246.566	-989.049	868.644	223.948	-903.096	1066.6	161.187	-941.908	508.492	133.085	-975.064	88.5387	175.655	-869.667	30.8733
909	0	-226.625	-1042.92	903.348				-194.283	-1032.96	500.674	-210.605	-1123.34	126.334	-267.752	-1036.26	23.4406	247.518	-986.924	868.883	225.43	-901.225	1066.97	162.071	-942.104	508.505	133.13	-975.134	88.4157	175.668	-869.705	30.8636
910	0	-225.689	-1041.33	904.755				-194.814	-1027.92	502.048	-210.82	-1120.02	127.818	-268.158	-1033.91	23.9392	248.513	-984.926	869.232	226.725	-899.401	1067.34	162.962	-942.217	508.471	133.191	-975.159	88.3467	175.709	-869.709	30.8608
911	0	-224.319	-1038.31	905.762				-195.379	-1023.08	503.38	-212.036	-1116.94	128.956	-268.826	-1031.4	24.6034	249.943	-983.179	869.335	228.175	-897.674	1067.62	164.011	-942.269	508.431	133.223	-975.216	88.2535	175.709	-869.704	30.8394
912	0	-222.967	-1035.31	906.671				-195.872	-1018.18	504.57	-213.12	-1112.8	130.186	-269.965	-1027.8	25.1282	251.032	-981.383	869.42	229.47	-895.92	1067.76	164.818	-942.244	508.347	133.246	-975.261	88.1816	175.714	-869.717	30.8404
913	0	-222.278	-1034.21	908.544				-196.453	-1013.43	505.757	-214.725	-1108.41	131.501	-271.419	-1023.6	25.6523	251.988	-979.525	869.448	230.968	-894.353	1067.97	165.58	-942.025	508.243	133.219	-975.298	88.1209	175.726	-869.745	30.8611
914	0	-221.188	-1031.59	909.241				-196.911	-1007.97	506.574	-216.514	-1103.05	132.12	-273.088	-1018.61	26.343	253.19	-977.907	869.448	232.312	-892.885	1068.19	166.391	-941.642	508.134	133.203	-975.305	88.0677	175.738	-869.697	30.8161
915	0	-220.159	-1029.05	910.076				-197.995	-1004.26	507.897	-218.752	-1097.09	132.869	-275.224	-1012.55	26.9494	254.215	-976.332	869.316	233.796	-891.516	1068.22	166.904	-941.041	507.919	133.187	-975.301	87.9903	175.757	-869.728	30.8517
916	0	-219.286	-1027.06	911.161				-198.915	-1000.22	509.006	-221.327	-1090.54	133.455	-277.499	-1005.63	27.4797	255.147	-974.846	869.079	235.142	-890.177	1068.35	167.633	-940.404	507.781	133.152	-975.286	87.93	175.63	-869.703	30.6716
917	0	-218.176	-1024.44	911.933				-199.686	-995.876	509.937	-224.236	-1083.17	133.82	-280.165	-997.822	27.9687	255.995	-973.297	868.924	236.708	-888.907	1068.36	168.026	-939.462	507.598	133.1	-975.242	87.8895	175.549	-869.597	30.5913
918	0	-217.541	-1022.76	913.008				-200.567	-991.817	510.913	-227.464	-1075.22	134.125	-283.057	-989.364	28.4857	256.932	-971.968	868.694	238.022	-887.648	1068.28	168.486	-938.425	507.326	133.017	-975.158	87.823	175.562	-869.608	30.6208
919	0	-216.688	-1020.63	913.745				-201.445	-987.665	511.881	-231.008	-1066.6	134.337	-285.984	-979.905	28.9791	257.89	-970.842	868.576	239.544	-886.511	1068.3	168.695	-937.195	507.056	132.902	-975.019	87.7446	175.5	-869.6	30.5867
920	0	-215.712	-1017.96	914.254				-202.288	-983.403	512.772	-234.691	-1057.04	134.428	-289.071	-969.804	29.6037	258.954	-970	868.317	240.895	-885.325	1068.19	168.94	-935.889	506.737	132.743	-974.93	87.6686	175.389	-869.521	30.5247
921	0	-215.117	-1016.56	915.081				-203.101	-979.114	513.646	-238.678	-1047.23	134.555	-291.949	-959.18	30.0424	259.648	-968.676	867.907	242.354	-884.315	1068.16	168.929	-934.478	506.43	132.472	-974.746	87.5514	175.374	-869.472	30.5783
922	0	-214.291	-1014.54	915.594				-204.006	-974.757	514.587	-242.581	-1036.45	134.435	-293.147	-944.279	29.1666	259.484	-965.142	867.24	243.679	-883.205	1068.02	168.982	-932.892	506.153	132.294	-974.643	87.4562	174.813	-868.992	30.2451
923	0	-213.457	-1012.33	915.962				-204.914	-970.104	515.496	-246.237	-1025.42	134.439	-295.715	-932.139	30.4175	260.106	-963.937	866.798	245.014	-882.157	1067.95	168.889	-931.218	505.822	132.142	-974.607	87.4376	174.731	-868.965	30.1967
924	0	-212.731	-1010.31	916.329				-205.978	-965.126	516.352	-249.778	-1014.21	134.608	-298.396	-920.387	32.5459	260.721	-962.759	866.219	246.265	-881.016	1067.76	168.816	-929.368	505.475	131.997	-974.525	87.3952	174.707	-868.996	30.21
925	0	-212.141	-1008.55	916.76				-206.72	-960.102	517.466	-252.766	-1002.15	134.408	-299.644	-905.196	33.7852	261.538	-961.785	865.789	247.425	-879.888	1067.62	168.789	-927.442	505.13	131.822	-974.413	87.3495	174.704	-869.015	30.2407
926	0	-211.584	-1006.75	917.146				-207.243	-955.175	518.794	-256.295	-991.449	135.421	-301.352	-890.877	35.7142	262.318	-960.504	865.282	248.569	-878.721	1067.52	168.625	-925.443	504.81	131.676	-974.253	87.3026	174.714	-869.042	30.2585
927	0	-211.104	-1005.13	917.487				-207.225	-950.408	520.321	-259.119	-979.41	136.062	-303.51	-876.8	38.078	261.7	-955.713	864.386	249.539	-877.499	1067.49	168.604	-923.317	504.461	131.56	-974.146	87.2933	174.817	-869.039	30.472
928	0	-210.788	-1003.65	917.942				-208.612	-943.211	521.522	-261.811	-967.189	136.743	-305.288	-862.64	40.5263	262.2	-954.151	863.948	250.464	-876.209	1067.4	168.423	-921.249	504.112	131.388	-973.932	87.2318	174.82	-869.035	30.4987
929	0	-210.532	-1002.19	918.382				-209.691	-935.792	522.825	-264.447	-955.485	137.702	-307.389	-849.274	43.4761	262.759	-952.744	863.638	251.285	-874.803	1067.4	168.349	-919.275	503.789	131.295	-973.811	87.2374	174.813	-869.029	30.4942
930	0	-210.335	-1000.71	918.827				-210.086	-929.607	524.108	-266.927	-944.477	139.033	-309.451	-836.334	46.6292	263.269	-951.048	863.137	251.932	-873.41	1067.4	168.347	-917.383	503.484	131.232	-973.716	87.2512	174.814	-869.024	30.4798
931	0	-210.157	-999.105	919.285				-210.765	-923.388	525.323	-270.628	-937.396	142.479	-311.578	-823.472	49.8113	263.39	-948.686	862.889	252.477	-871.934	1067.45	168.196	-915.548	503.167	131.17	-973.653	87.3157	174.843	-868.981	30.4418
932	0	-210.048	-997.545	919.677				-211.239	-917.237	526.551	-272.324	-926.479	143.823	-313.591	-810.795	53.0305	263.676	-946.044	862.472	252.947	-870.43	1067.51	168.246	-913.756	502.877	131.109	-973.536	87.3855	174.84	-868.959	30.4239
933	0	-209.779	-995.457	920.086				-211.787	-910.85	527.891	-273.59	-915.152	145.068	-315.749	-799.211	56.7944	263.958	-943.638	862.016	253.275	-868.868	1067.7	168.127	-912.052	502.609	130.948	-973.227	87.4531	175.19	-869.068	30.8506
934	0	-209.692	-993.477	920.494				-212.128	-904.257	529.322	-274.731	-904.654	146.773	-317.603	-787.707	60.319	264.058	-941.413	861.759	253.543	-867.257	1067.79	167.96	-910.347	502.313	130.928	-973.102	87.4782	175.197	-869.04	30.8372
935	0	-209.528	-991.302	920.975				-212.812	-897.129	530.896	-275.5	-894.142	148.299	-319.354	-776.758	63.8295	264.13	-939.182	861.516	253.733	-865.643	1067.83	167.942	-908.763	502.087	130.89	-972.974	87.5219	175.206	-869.017	30.8296
936	0	-209.507	-989.133	921.39				-213.093	-890.295	532.544	-276.058	-884.01	150.001	-320.79	-766.361	67.2522	264.194	-937.052	861.2	253.847	-864.028	1067.88	167.77	-907.137	501.796	130.849	-972.893	87.5575	175.239	-869.021	30.8269
937	0	-209.545	-987.075	921.93				-213.443	-882.519	534.079	-276.447	-874.042	151.597	-321.898	-754.482	71.7068	264.125	-934.988	860.884	253.926	-862.48	1067.97	167.52	-905.661	501.529	130.785	-972.745	87.5642	175.251	-869.037	30.8035
938	0	-209.555	-984.624	922.445				-213.924	-876.688	535.609	-276.506	-864.254	153.236	-323.685	-742.212	75.2936	263.991	-933.046	860.579	254.044	-860.993	1067.99	167.302	-904.116	501.235	130.765	-972.586	87.5671	175.246	-869.008	30.8257
939	0	-209.651	-982.365	923.03				-214.563	-871.615	537.323	-276.42	-854.573	154.763	-324.614	-731.373	78.2135	263.874	-931.504	860.343	254.152	-859.577	1067.99	167.08	-902.548	500.947	130.692	-972.467	87.6025	175.304	-869.044	30.8619
940	0	-209.837	-980.157	923.61				-214.62	-864.817	538.705	-276.429	-845.522	156.473	-325.604	-720.911	81.0164	263.695	-930.34	859.99	254.222	-858.27	1067.94	166.792	-900.955	500.652	130.602	-972.297	87.6132	175.25	-868.992	30.7921
941	0	-209.944	-977.628	924.091				-215.22	-857.455	540.262	-276.062	-836.259	158.005	-325.323	-711.793	83.5465	263.503	-928.876	859.747	254.394	-857.028	1067.83	166.399	-899.267	500.351	130.548	-972.128	87.6174	175.293	-869.02	30.8845
942	0	-210.112	-974.987	924.497				-215.497	-850.626	541.996	-275.782	-827.004	159.397	-325.141	-702.655	86.0332	263.211	-927.393	859.46	254.557	-855.821	1067.71	165.981	-897.59	500.024	130.442	-971.978	87.6382	175.332	-869.034	30.9067
943	0	-210.624	-973.077	925.251				-216.031	-843.894	543.585	-275.459	-817.969	160.744	-323.759	-693.287	88.0005	262.885	-925.923	859.196	254.8	-854.703	1067.5	165.558	-895.92	499.674	130.327	-971.878	87.6685	175.393	-869.024	30.954
944	0	-210.806	-970.179	925.669				-216.266	-837.968	544.93	-275.125	-809.187	162.094	-322.445	-684.213	89.956	262.49	-924.746	858.92	255.012	-853.603	1067.29	165.077	-894.219	499.32	130.234	-971.747	87.7101	175.324	-868.984	30.9037
945	0	-211.222	-967.612	926.051				-216.424	-832.471	546.107	-274.758	-800.562	163.473	-321.164	-674.94	91.8967	262.061	-923.372	858.629	255.298	-852.59	1067.05	164.616	-892.391	498.936	130.16	-971.596	87.7319	175.281	-869.004	30.9439
946	0	-211.7	-965.262	926.5				-216.754	-826.291	547.362	-274.362	-791.892	164.489	-319.847	-665.453	93.8406	261.669	-921.783	858.341	255.645	-851.591	1066.84	164.077	-890.545	498.573	130.026	-971.438	87.7689	175.292	-869.028	30.9924
947	0	-212.096	-962.478	926.849				-216.693	-820.897	548.359	-274.043	-783.494	165.599	-319.51	-653.65	95.4675	260.296	-917.878	857.737	255.856	-850.626	1066.62	163.574	-888.738	498.191	129.899	-971.29	87.7959	175.306	-868.988	30.9783
948	0	-212.642	-959.962	927.197				-216.635	-813.704	548.714	-273.703	-775.061	166.515	-318.402	-643.594	97.2587	259.696	-915.72	857.296	256.196	-849.64	1066.45	163.123	-887.066	497.826	129.779	-971.103	87.8114	175.299	-869.038	31.0512
949	0	-212.794	-956.285	927.336				-216.696	-809.553	549.92	-273.551	-767.004	167.426	-316.903	-634.211	99.0424	259.485	-914.235	856.848	256.458	-848.688	1066.28	162.675	-885.395	497.487	129.66	-970.916	87.8581	175.305	-869.089	31.0836
950	0	-213.3	-953.533	927.399				-216.543	-805.582	550.514	-273.241	-758.863	168.117	-315.851	-624.145	100.905	258.828	-912.068	856.479	256.682	-847.711	1066.09	162.218	-883.602	497.151	129.549	-970.771	87.8814	175.259	-869.087	31.1141
951	0	-213.704	-950.413	927.403				-216.268	-801.538	550.821	-273.025	-751.02	168.81	-312.701	-618.399	101.411	258.521	-910.108	856.019	256.905	-846.696	1065.98	161.691	-880.998	496.617	129.457	-970.64	87.933	175.309	-869.106	31.1377
952	0	-214.063	-947.147	927.272				-216.547	-796.112	551.025	-272.851	-743.511	169.463	-310.251	-611.837	102.129	258.065	-908.27	855.622	257.026	-845.661	1065.92	161.386	-879.182	496.171	129.354	-970.523	87.9793	175.268	-869.095	31.1606
953	0	-214.56	-944.049	927.11				-216.15	-791.642	551.356	-272.701	-736.277	170.104	-308.767	-603.161	103.27	257.653	-906.159	855.216	257.022	-844.605	1065.82	161.014	-877.646	495.817	129.248	-970.451	88.0481	175.301	-869.078	31.1946
954	0	-214.982	-940.902	926.876				-215.577	-788.149	551.441	-272.508	-729.281	170.632	-307.43	-594.223	104.4	257.094	-903.786	854.799	257.112	-843.502	1065.77	160.606	-875.95	495.456	129.162	-970.297	88.1084	175.265	-869.095	31.2118
955	0	-215.405	-937.748	926.57				-215.561	-783.385	551.606	-272.283	-722.526	171.055	-305.619	-588.26	104.907	256.637	-901.782	854.392	257.081	-842.418	1065.75	160.214	-874.187	495.018	129.088	-970.122	88.1519	175.341	-869.111	31.2256
956	0	-215.923	-934.654	926.204				-215.204	-778.914	551.525	-271.986	-715.93	171.209	-304.36	-581.704	105.861	256.297	-899.891	854.074	257.01	-841.301	1065.77	159.901	-872.438	494.644	128.986	-969.979	88.1798	175.301	-869.098	31.2033
957	0	-216.296	-931.418	925.697				-214.927	-775.468	551.103	-271.732	-709.676	171.341	-303.115	-575.816	106.572	256.136	-898.983	853.944	256.873	-840.098	1065.74	159.78	-870.684	494.269	128.913	-969.811	88.2369	175.303	-869.105	31.2186
958	0	-216.624	-927.924	925.113				-214.333	-772.072	550.595	-271.566	-704.408	171.569	-302.6	-569.723	107.235	255.809	-897.344	853.678	256.785	-838.934	1065.8	159.577	-869.054	493.876	128.826	-969.672	88.2826	175.308	-869.115	31.1781
959	0	-217.083	-925.069	924.662				-213.697	-768.827	550.108	-271.183	-699.071	171.489	-302.147	-563.655	107.685	255.485	-895.982	853.511	256.615	-837.751	1065.87	159.32	-867.347	493.451	128.774	-969.509	88.3379	175.301	-869.093	31.1643
960	0	-217.567	-922.19	924.082				-213.186	-766.023	549.332	-270.896	-694.201	171.35	-302.006	-557.982	107.795	255.025	-894.197	853.217	256.468	-836.652	1065.94	159.104	-865.66	493.086	128.726	-969.387	88.3809	175.325	-869.187	31.1123
961	0	-217.835	-918.653	923.295				-212.857	-762.975	548.563	-270.463	-689.617	171.016	-301.699	-553.36	107.879	254.63	-892.457	853.043	256.291	-835.482	1066.01	159.073	-863.937	492.666	128.714	-969.243	88.4218	175.433	-869.434	30.9439
962	0	-218.288	-915.68	922.645				-212.362	-760.387	547.686	-270.13	-685.748	170.63	-301.458	-549.036	107.921	255.284	-893.611	853.183	256.069	-834.441	1066.09	158.915	-862.292	492.311	128.663	-969.105	88.465	175.434	-869.529	30.7707
963	0	-218.708	-912.641	921.905				-211.778	-758.032	546.624	-269.588	-681.804	170.025	-301.426	-544.857	107.574	255.01	-892.388	853.038	255.848	-833.4	1066.14	158.795	-860.75	491.917	128.674	-968.982	88.522	175.478	-869.533	30.7496
964	0	-219.089	-909.343	921.044				-211.396	-756.468	545.457	-269.114	-678.297	169.226	-301.434	-540.93	106.876	254.978	-890.418	852.804	255.596	-832.373	1066.19	158.755	-859.112	491.584	128.629	-968.858	88.5663	175.427	-869.569	30.6444
965	0	-219.486	-906.176	920.189				-210.973	-754.263	544.346	-268.606	-675.247	168.388	-301.218	-536.88	106.143	254.091	-888.761	852.658	255.323	-831.251	1066.27	158.627	-857.59	491.23	128.58	-968.747	88.6485	175.399	-869.548	30.575
966	0	-219.868	-902.935	919.303				-210.76	-752.429	543.013	-268.118	-672.497	167.48	-300.423	-533.875	105.046	253.657	-887.083	852.517	255.036	-830.218	1066.39	158.472	-856.099	490.859	128.549	-968.645	88.6469	175.39	-869.457	30.5165
967	0	-220.257	-899.769	918.328				-210.294	-750.668	541.61	-267.609	-669.93	166.364	-299.76	-531.267	103.792	253.234	-885.471	852.356	254.736	-829.198	1066.47	158.443	-854.607	490.478	128.488	-968.509	88.7393	175.327	-869.416	30.4486
968	0	-220.801	-897.087	917.539				-209.996	-749.448	540.354	-267.1	-667.597	165.064	-298.972	-528.524	101.871	252.807	-883.978	852.245	254.399	-828.143	1066.58	158.49	-853.209	490.203	128.449	-968.43	88.7706	175.388	-869.354	30.4933
969	0	-221.117	-893.884	916.53				-209.572	-748.433	538.598	-266.652	-665.664	163.787	-297.49	-526.379	100.136	252.395	-882.419	852.125	254.046	-827.076	1066.67	158.386	-851.842	489.94	128.409	-968.355	88.8281	175.351	-869.303	30.4411
970	0	-221.458	-890.811	915.608				-209.26	-747.136	536.78	-266.225	-664.055	162.384	-295.555	-525.476	97.982	251.92	-880.975	852.035	253.679	-826.047	1066.72	158.22	-850.449	489.57	128.379	-968.328	88.8752	175.341	-869.275	30.4459
971	0	-222.04	-888.117	914.718				-208.986	-746.291	534.971	-265.633	-662.32	160.739	-293.934	-524.826	95.3526	251.476	-879.805	851.897	253.232	-825.008	1066.79	158.117	-849.188	489.312	128.32	-968.245	88.9299	175.346	-869.224	30.4193
972	0	-222.446	-884.906	913.608				-208.561	-745.568	533.241	-265.153	-661.252	159.241	-291.786	-524.275	92.7142	251.051	-878.786	851.854	252.815	-824.019	1066.89	158.048	-847.86	488.98	128.297	-968.172	88.9973	175.237	-869.237	30.4071
973	0	-222.813	-881.936	912.6				-208.096	-745.37	531.083	-264.567	-660.341	157.446	-289.93	-523.593	90.2445	250.581	-877.058	851.724	252.286	-822.859	1066.9	157.803	-846.588	488.668	128.221	-968.099	89.0352	175.345	-869.106	30.3998
974	0	-223.006	-879.805	911.75				-207.377	-745.569	529.049	-263.912	-659.674	155.71	-288.327	-522.581	87.4177	250.084	-875.806	851.638	251.7	-821.804	1066.97	157.631	-845.294	488.428	128.188	-968.051	89.0993	175.151	-869.132	30.345
975	0	-222.783	-878.151	911.074				-206.653	-745.692	527.008	-263.287	-659.183	153.765	-286.751	-522.096	84.6942	249.465	-874.541	851.539	251.154	-820.664	1066.98	157.328	-844.106	488.107	128.128	-967.992	89.1785	175.181	-869.057	30.378
976	0	-223.5	-876.919	910.058				-206.176	-745.673	524.83	-262.382	-658.977	151.665	-285.12	-521.982	81.8299	248.805	-873.414	851.445	250.576	-819.457	1066.99	157.162	-842.731	487.813	128.082	-967.929	89.2558	175.31	-868.919	30.3442
977	0	-224.124	-875.518	909.096				-205.741	-745.356	522.816	-261.53	-659.193	149.642	-283.269	-522.919	78.6073	248.239	-872.118	851.407	249.817	-818.244	1066.98	156.701	-841.372	487.527	128.035	-967.878	89.353	175.307	-868.834	30.3184
978	0	-224.891	-874.001	908.042				-205.313	-744.494	520.958	-260.665	-660.223	147.489	-281.333	-524.273	75.1781	247.529	-870.706	851.275	249.034	-816.968	1066.98	156.538	-839.967	487.206	127.968	-967.803	89.4452	175.262	-868.78	30.3235
979	0	-225.645	-872.624	906.904				-204.956	-744.113	518.752	-259.588	-661.006	145.189	-279.557	-526.178	71.4173	246.832	-869.434	851.06	248.228	-815.652	1066.98	156.273	-838.513	486.897	127.916	-967.72	89.5327	175.273	-868.717	30.319
980	0	-226.331	-870.638	905.902				-204.424	-743.996	516.62	-256.451	-656.064	139.866	-277.766	-528.171	67.5621	246.204	-867.552	850.981	247.316	-814.278	1066.93	155.918	-837.063	486.602	127.885	-967.67	89.6452	175.272	-868.671	30.3543
981	0	-227.189	-868.978	904.86				-204.304	-742.949	514.45	-255.441	-657.755	137.398	-276.025	-530.24	63.6527	245.404	-865.997	850.862	246.344	-812.896	1066.87	155.608	-835.577	486.243	127.833	-967.641	89.7285	175.273	-868.576	30.3437
982	0	-228.037	-867.307	903.796				-203.957	-741.878	512.229	-254.269	-659.841	134.986	-274.461	-532.029	59.5011	244.614	-864.432	850.721	245.284	-811.446	1066.81	155.282	-834.155	485.886	127.777	-967.528	89.8121	175.282	-868.523	30.3485
983	0	-228.87	-865.635	902.794				-203.562	-741.695	510.22	-252.919	-661.938	132.404	-272.572	-534.271	55.187	243.838	-862.864	850.642	244.128	-809.958	1066.78	154.921	-832.638	485.524	127.76	-967.47	89.909	175.29	-868.448	30.3415
984	0	-229.809	-864.003	901.801				-202.986	-741.91	507.785	-251.578	-664.422	129.7	-270.621	-536.945	50.735	242.957	-861.337	850.572	242.987	-808.271	1066.67	154.5	-831.205	485.238	127.756	-967.344	90.0286	175.289	-868.333	30.3441
985	0	-230.81	-862.273	900.774				-202.613	-742.844	504.292	-250.191	-667.133	126.899	-268.36	-540.388	46.0225	242.013	-859.712	850.468	241.778	-806.647	1066.58	154.129	-829.599	484.823	127.693	-967.278	90.1458	175.293	-868.271	30.3494
986	0	-231.717	-860.551	899.695				-202.217	-743.18	501.721	-248.804	-670.182	124.125	-265.547	-544.766	41.0742	241.163	-858.095	850.311	240.312	-804.963	1066.47	153.764	-828.051	484.472	127.67	-967.209	90.1998	175.288	-868.249	30.3755
987	0	-232.832	-858.698	898.702				-201.732	-743.424	499.248	-247.403	-673.402	121.277	-263.394	-549.68	35.6182	240.107	-856.347	850.242	238.879	-803.217	1066.3	153.332	-826.469	484.03	127.633	-967.109	90.3383	175.281	-868.143	30.3651
988	0	-233.969	-856.812	897.638				-201.179	-743.552	496.637	-245.961	-676.551	118.272	-261.084	-553.748	30.4513	239.026	-854.566	850.1	237.376	-801.378	1066.12	152.97	-825	483.651	127.604	-967.077	90.4979	175.29	-868.064	30.3795
989	0	-235.136	-854.974	896.633				-200.709	-743.829	493.954	-244.338	-680.001	115.229	-258.418	-557.99	25.2	237.917	-852.832	850.019	235.859	-799.437	1065.93	152.466	-823.36	483.28	127.555	-966.952	90.6006	175.324	-867.942	30.3564
990	0	-236.449	-852.971	895.585				-200.218	-744.213	491.271	-242.723	-683.564	112.162	-255.788	-562.506	21.1883	236.662	-850.935	849.893	234.21	-797.519	1065.71	151.949	-821.651	482.82	127.518	-966.792	90.7445	175.302	-867.814	30.3549
991	0	-237.615	-851.114	894.49				-199.734	-744.709	488.684	-240.406	-687.58	109.602	-254.303	-565.235	21.4378	235.553	-849.182	849.721	232.58	-795.505	1065.52	151.419	-819.917	482.401	127.478	-966.681	90.8947	175.319	-867.738	30.3881
992	0	-239.082	-849.085	893.362				-199.077	-745.369	486.086	-238.071	-690.954	107.418	-252.465	-566.325	22.4029	234.144	-847.258	849.516	230.869	-793.452	1065.2	150.851	-818.217	481.94	127.401	-966.599	91.0869	175.319	-867.643	30.3951
993	0	-240.456	-847.219	892.318				-198.041	-746.153	483.244	-236.744	-692.109	104.629	-247.299	-569.95	23.7876	232.827	-845.497	849.395	229.204	-791.385	1064.92	150.14	-816.414	481.559	127.345	-966.502	91.2148	175.305	-867.586	30.4011
994	0	-241.957	-845.3	891.27				-197.056	-746.829	480.705	-235.585	-692.984	102.511	-246.377	-569.81	24.6965	231.384	-843.683	849.27	227.398	-789.27	1064.57	149.444	-814.685	481.114	127.264	-966.442	91.3527	175.331	-867.499	30.394
995	0	-243.503	-843.266	890.213				-196.565	-747.653	478.323	-234.33	-694.114	100.503	-246.48	-569.886	24.6378	229.896	-841.754	849.135	225.565	-787.151	1064.27	148.686	-812.925	480.702	127.164	-966.316	91.4894	175.307	-867.436	30.4017
996	0	-245.017	-841.486	889.133				-196.425	-747.743	476.212	-232.988	-695.411	98.4335	-247.031	-570.692	24.3085	228.439	-840.079	848.979	223.732	-785.068	1063.89	147.882	-811.271	480.319	127.101	-966.22	91.6783	175.346	-867.423	30.4225
997	0	-246.641	-839.45	888.017				-196.423	-746.835	474.622	-231.561	-696.108	97.2692	-247.352	-571.514	24.2689	226.873	-838.148	848.785	221.804	-782.903	1063.52	146.863	-809.636	479.921	127.001	-966.091	91.8389	175.398	-867.484	30.4288
998	0	-248.312	-837.325	886.968				-196.569	-745.055	473.259	-230.376	-695.52	96.5381	-247.968	-569.677	24.5107	225.259	-836.127	848.66	219.861	-780.828	1063.28	146.014	-808.169	479.63	126.939	-965.957	92.0227	176.146	-868.73	30.5244
999	0	-250.142	-835.109	886.003				-196.482	-742.325	472.394	-228.978	-695.204	96.0667	-248.469	-566.149	25.5826	223.487	-834.016	848.617	217.765	-778.642	1062.92	145.038	-806.634	479.346	126.818	-965.891	92.2356	176.174	-868.787	30.546
1000	0	-251.981	-832.884	885.012				-196.815	-739.814	471.686	-227.174	-695.451	95.6676	-248.752	-565.259	25.8476	221.706	-831.896	848.549	215.681	-776.534	1062.68	143.836	-805.238	479.118	126.691	-965.78	92.458	176.145	-868.71	30.523
1001	0	-253.785	-830.659	884.148				-197.01	-736.574	471.332	-225.335	-695.695	95.6385	-248.632	-565.62	25.7776	219.959	-829.776	848.607	213.391	-774.192	1062.53	142.659	-803.941	478.967	126.555	-965.715	92.7039	176.145	-868.712	30.5668
1002	0	-255.811	-828.314	883.324				-197.268	-733.589	471.343	-224.092	-695.119	95.3937	-248.317	-565.798	25.8256	217.99	-827.536	848.707	210.985	-771.671	1062.51	141.875	-803.537	479.08	126.388	-965.631	92.9525	176.115	-868.754	30.4686
1003	0	-257.738	-826.053	882.534				-196.467	-732.797	471.833	-223.16	-694.589	95.0169	-248.231	-565.864	25.9083	216.121	-825.38	848.84	208.508	-768.946	1062.7	140.035	-801.937	478.998	126.205	-965.562	93.248	176.121	-868.673	30.5677
1004	0	-259.71	-823.736	881.814				-196.685	-731.582	471.626	-222.461	-694.271	94.6938	-247.364	-566.648	26.0947	214.206	-823.168	849.043	205.883	-765.967	1062.92	139.504	-802.112	479.424	126.031	-965.601	93.5314	176.107	-868.632	30.5858
1005	0	-261.892	-821.69	881.252				-197.862	-729.264	471.049	-222.027	-694.063	94.426	-247.218	-566.752	26.1101	212.082	-821.227	849.403	203.302	-762.778	1063.2	138.889	-802.599	479.78	125.852	-965.609	93.8446	176.074	-868.654	30.5615
1006	0	-264.007	-819.651	880.761				-199.129	-727.229	470.563	-221.865	-693.918	94.0821	-247.641	-566.107	26.2975	210.024	-819.293	849.836	200.63	-759.468	1063.51	137.602	-802.208	480.148	125.712	-965.647	94.1595	175.998	-868.508	30.4565
1007	0	-266.115	-817.682	880.358				-200.412	-726.25	470.135	-221.66	-694.057	93.7399	-247.544	-565.998	26.2274	207.975	-817.428	850.356	197.861	-756.098	1063.77	136.239	-802.009	480.719	125.613	-965.61	94.5136	176.087	-868.567	30.4912
1008	0	-268.37	-815.739	880.12				-201.611	-725.685	469.98	-221.608	-694.063	93.3875	-247.551	-566.278	26.2158	205.777	-815.591	851.041	195.264	-752.7	1063.99	135.003	-801.737	481.383	125.557	-965.572	94.8662	176.082	-868.626	30.5119
1009	0	-270.676	-813.763	880.033				-202.921	-725.534	469.815	-221.639	-694.052	93.1337	-247.528	-566.259	26.231	203.528	-813.719	851.876	192.731	-749.321	1064.21	133.76	-801.637	482.081	125.487	-965.642	95.1913	176.124	-868.53	30.4227
1010	0	-272.842	-812.006	880.091				-204.276	-725.737	469.716	-221.792	-694.067	92.9052	-247.665	-566.364	26.2345	201.419	-812.066	852.857	190.059	-746.014	1064.46	132.643	-801.559	482.817	125.452	-965.614	95.5218	175.942	-868.369	30.2847
1011	0	-275.142	-810.279	880.366				-205.573	-725.564	469.688	-221.94	-693.98	92.7356	-247.649	-566.497	26.2506	199.177	-810.444	854.055	187.394	-742.773	1064.66	132.641	-800.159	482.824	125.393	-965.512	95.976	176.108	-868.537	30.4322
1012	0	-277.495	-808.458	880.372				-206.936	-725.253	469.58	-222.091	-693.894	92.5003	-247.687	-566.525	26.204	196.882	-808.728	854.983	184.841	-739.624	1064.9	132.337	-799.04	483.273	125.357	-965.543	96.4015	175.965	-868.391	30.3463
1013	0	-280.094	-806.503	880.388				-208.4	-724.963	469.685	-222.258	-693.872	92.3067	-247.707	-566.56	26.1675	194.341	-806.879	855.922	182.194	-736.478	1065.11	131.437	-798.481	483.87	125.258	-965.506	96.9164	175.999	-868.239	30.1881
1014	0	-282.362	-804.434	880.403				-209.714	-724.295	469.564	-222.378	-693.729	92.0993	-247.707	-566.496	26.1204	192.13	-804.914	856.86	179.455	-733.365	1065.31	130.084	-798.191	484.555	125.254	-965.357	97.4954	175.47	-867.929	29.5159
1015	0	-284.589	-802.216	880.293				-210.913	-723.366	469.481	-222.434	-693.575	91.8414	-247.676	-566.595	26.1294	189.961	-802.801	857.674	176.822	-730.313	1065.52	128.883	-797.561	485.272	125.279	-965.276	98.0609	176.226	-868.223	30.1978
1016	0	-287.015	-799.868	880.174				-212.05	-722.449	469.29	-222.462	-693.545	91.6893	-247.719	-566.703	26.1365	187.592	-800.558	858.478	174.055	-727.264	1065.63	127.694	-796.719	485.89	125.346	-964.981	98.7235	175.783	-867.86	29.6344
1017	0	-289.332	-797.411	879.879				-213.145	-721.316	469.007	-222.277	-693.114	91.2971	-247.697	-566.783	26.1254	185.333	-798.206	859.106	171.248	-724.163	1065.76	126.469	-795.698	486.553	125.343	-964.676	99.3978	175.563	-867.552	29.0561
1018	0	-291.647	-794.855	879.461				-214.21	-719.93	468.707	-222.157	-692.851	91.0295	-247.627	-566.809	26.0941	183.076	-795.754	859.611	168.583	-721.109	1065.86	125.283	-794.38	487.016	125.371	-964.267	100.176	175.601	-867.509	29.0235
1019	0	-294.223	-792.27	878.933				-215.272	-718.689	468.513	-221.988	-692.613	90.793	-247.657	-566.921	26.1266	180.557	-793.275	860.005	165.815	-717.982	1065.86	124.082	-792.779	487.466	125.415	-963.777	101.047	175.659	-867.417	29.1695
1020	0	-296.528	-789.672	878.31				-216.282	-717.704	468.389	-221.883	-692.52	90.6037	-247.618	-566.937	26.1374	178.309	-790.781	860.305	162.936	-714.834	1065.85	123.005	-790.85	487.858	125.417	-963.143	101.987	175.722	-867.357	29.2619
1021	0	-298.538	-786.97	877.586				-217.131	-717.002	468.233	-221.771	-692.349	90.3795	-247.643	-567.027	26.134	176.357	-788.185	860.504	160.412	-711.791	1065.83	121.818	-788.645	488.173	125.387	-962.517	103.138	176.8	-868.06	30.072
1022	0	-300.808	-784.263	876.64				-217.382	-717.443	468.826	-221.708	-692.14	90.1327	-247.655	-567.02	26.1199	174.145	-785.583	860.481	157.811	-708.757	1065.73	120.611	-786.086	488.46	125.295	-961.731	104.367	176.714	-867.968	30.1092
1023	0	-303.003	-781.5	875.679				-218.143	-717.177	468.405	-221.689	-691.967	89.8956	-247.598	-567.068	26.1084	172.007	-782.924	860.443	155.021	-705.835	1065.85	119.46	-783.176	488.764	125.236	-960.831	105.826	176.34	-867.509	30.1626
1024	0	-303.53	-778.395	874.668				-219.592	-716.226	468.408	-221.72	-691.802	89.652	-247.629	-567.168	26.1099	171.538	-779.924	860.354	152.428	-702.903	1065.87	118.231	-779.812	489.033	125.224	-959.769	107.452	175.994	-866.92	30.0858
1025	0	-305.461	-775.615	873.832				-220.833	-715.141	468.198	-221.775	-691.678	89.4401	-247.678	-567.233	26.0479	169.664	-777.248	860.441	149.895	-699.966	1065.91	116.997	-776.102	489.315	125.2	-958.545	109.346	176.411	-867.356	30.3009
1026	0	-307.69	-772.834	873.208				-222.602	-713.348	467.805	-221.795	-691.499	89.1982	-247.566	-567.219	25.9761	167.492	-774.573	860.74	147.293	-697.141	1066.03	115.697	-772.1	489.71	125.148	-957.099	111.457	176.718	-867.558	30.5741
1027	0	-309.843	-770.061	872.346				-224.073	-711.371	467.503	-221.799	-691.122	88.8973	-247.674	-567.314	26.0097	165.397	-771.905	860.801	144.613	-694.354	1066.16	114.529	-767.134	490.018	125.08	-955.518	113.899	176.854	-867.379	30.9119
1028	0	-312.113	-767.211	871.596				-224.606	-711.462	467.822	-221.852	-691.176	88.8027	-247.702	-567.412	26.0045	163.184	-769.16	860.974	142.111	-691.536	1066.28	113.262	-762.257	490.512	125.027	-953.494	116.522	177.113	-867.242	31.3971
1029	0	-314.489	-764.461	870.678				-225.364	-711.737	467.586	-221.873	-691.01	88.6192	-247.691	-567.419	26.0217	160.867	-766.514	860.979	139.453	-688.805	1066.44	112.164	-756.686	491.026	124.955	-951.335	119.535	177.168	-866.852	31.803
1030	0	-316.754	-761.623	869.932				-226.555	-711.052	467.412	-221.864	-690.9	88.4505	-247.686	-567.46	25.9961	158.659	-763.782	861.156	136.918	-686.155	1066.53	113.891	-747.521	490.642	124.922	-948.72	122.898	177.238	-866.348	32.2648
1031	0	-318.822	-758.902	869.021				-228.754	-708.672	466.764	-221.918	-690.799	88.2537	-247.666	-567.453	25.9519	156.649	-761.166	861.168	134.295	-683.527	1066.59	113.149	-740.557	491.353	124.936	-945.706	126.599	177.206	-865.666	32.756
1032	0	-320.822	-756.247	868.223				-230.08	-707.454	466.613	-221.943	-690.674	88.0667	-247.645	-567.529	25.94	154.706	-758.615	861.292	131.693	-681.045	1066.65	112.44	-733.231	492.161	124.944	-942.216	130.722	177.214	-864.702	33.6674
1033	0	-322.957	-753.555	867.313				-230.171	-708.473	466.782	-222.032	-690.827	87.9476	-247.683	-567.615	25.9729	152.629	-756.028	861.306	129.107	-678.628	1066.64	111.908	-725.227	493.211	124.808	-938.192	135.26	176.882	-863.111	35.2929
1034	0	-324.967	-750.989	866.367				-231.159	-709.05	466.413	-222.072	-690.576	87.685	-247.523	-567.515	25.8851	150.676	-753.567	861.282	126.616	-676.538	1066.61	111.551	-716.75	494.598	124.197	-933.087	139.965	176.67	-861.69	37.4076
1035	0	-326.685	-748.592	865.625				-232.523	-708.429	466.255	-222.122	-690.476	87.4551	-247.604	-567.578	25.9149	149.016	-751.275	861.464	124.175	-674.485	1066.5	111.754	-707.166	496.132	123.556	-927.714	145.352	176.434	-860.337	40.066
1036	0	-328.535	-746.139	864.783				-233.773	-707.925	465.992	-222.267	-690.487	87.2671	-247.641	-567.622	25.923	147.223	-748.927	861.545	121.813	-672.564	1066.37	112.323	-696.933	498.093	122.703	-921.75	151.203	175.963	-858.73	43.434
1037	0	-330.329	-744.009	864.039				-236.202	-705.599	465.657	-222.395	-690.447	87.0407	-247.525	-567.615	25.8754	145.486	-746.901	861.723	119.5	-670.957	1066.15	112.598	-686.537	500.212	121.645	-915.151	157.433	175.337	-856.752	47.2188
1038	0	-332.375	-742.1	862.911				-236.667	-706.743	465.634	-222.558	-690.324	86.8309	-247.607	-567.657	25.8808	143.498	-745.097	861.518	117.44	-669.558	1065.83	112.666	-676.546	502.759	120.587	-907.927	163.878	174.585	-854.359	51.8662
1039	0	-330.811	-739.697	862.344				-238.645	-705.829	465.098	-222.702	-690.215	86.6003	-247.504	-567.638	25.7903	145.12	-742.799	861.874	115.226	-667.998	1065.41	114.868	-665.139	505.461	119.328	-900.291	170.234	173.481	-851.459	56.8863
1040	0	-332.388	-737.784	861.668				-239.259	-707.456	464.885	-222.858	-690.168	86.4138	-247.567	-567.685	25.7644	143.6	-740.991	862.121	113.138	-666.543	1064.88	114.749	-655.721	508.586	117.767	-892.56	176.624	171.802	-847.708	62.3849
1041	0	-333.861	-736.242	861.286				-240.119	-708.937	464.363	-223.002	-690.06	86.2002	-247.575	-567.699	25.7614	142.185	-739.554	862.662	111.266	-665.208	1064.16	115.799	-646.53	512.009	115.934	-884.744	182.604	169.622	-843.591	68.1494
1042	0	-335.404	-734.506	860.726				-241.323	-707.509	464.291	-223.165	-690.018	85.9773	-247.687	-567.764	25.7723	140.699	-737.922	863.025	109.737	-664.212	1063.47	116.478	-637.529	515.405	113.927	-877.044	188.135	168.17	-839.09	74.0598
1043	0	-336.795	-732.982	860.316				-242.409	-708.106	463.919	-223.316	-690.01	85.7797	-247.701	-567.803	25.7377	139.366	-736.503	863.538	107.945	-662.891	1062.67	117.062	-629.043	518.78	111.629	-869.848	193.645	166.618	-833.108	78.552
1044	0	-338.199	-731.521	859.909				-243.649	-709.083	463.76	-223.451	-690.061	85.601	-247.715	-567.811	25.7267	138.02	-735.148	864.053	106.881	-661.383	1061.85	117.696	-621.044	522.15	109.432	-862.982	198.251	164.666	-825.16	82.0862
1045	0	-339.334	-729.933	859.498				-244.892	-709.2	463.522	-223.62	-690.116	85.4593	-247.704	-567.873	25.673	136.942	-733.665	864.565	105.246	-660.374	1060.93	118.199	-613.688	525.403	107.877	-854.578	201.231	161.805	-815.189	85.3382
1046	0	-340.288	-728.594	859.204				-245.667	-709.326	463.25	-223.76	-690.232	85.364	-247.724	-567.932	25.646	136.046	-732.43	865.194	104.096	-659.214	1060.04	118.487	-606.917	528.406	106.234	-845.489	203.022	159.191	-804.089	87.3478
1047	0	-341.278	-727.258	858.961				-246.572	-709.598	463.038	-223.883	-690.256	85.2742	-247.935	-567.868	25.628	135.113	-731.2	865.874	102.931	-657.594	1059.22	118.78	-600.387	531.278	104.957	-835.374	203.769	156.464	-792.326	88.2081
1048	0	-342.162	-725.962	858.694				-247.36	-709.061	462.898	-223.985	-690.28	85.2034	-247.792	-567.996	25.6323	134.287	-730.008	866.53	101.987	-656.126	1058.51	118.996	-594.447	534.114	103.747	-824.847	203.599	153.814	-779.98	88.1707
1049	0	-342.937	-724.496	858.546				-248.244	-708.917	462.789	-224.091	-690.299	85.1364	-247.945	-567.895	25.5816	133.569	-728.647	867.305	101.069	-654.454	1057.95	119.256	-588.741	536.735	102.542	-814.26	202.765	151.52	-767.003	87.4819
1050	0	-343.833	-722.912	858.338				-248.762	-709.211	462.648	-224.18	-690.259	85.0563	-247.952	-567.926	25.5543	132.731	-727.168	868.02	100.31	-652.699	1057.41	119.461	-583.293	539.123	101.57	-803.295	201.188	149.792	-752.985	86.5143
1051	0	-344.868	-721.578	858.112				-249.144	-709.544	462.569	-224.294	-690.342	85.0514	-247.963	-567.966	25.5683	131.753	-725.938	868.717	99.3669	-650.815	1056.83	119.678	-578.278	541.377	100.741	-791.852	198.676	148.554	-738.583	85.2102
1052	0	-345.286	-721.492	857.922				-249.168	-710.482	461.81	-224.364	-690.4	85.0437	-247.998	-567.983	25.5355	131.393	-725.957	869.45	98.7356	-648.895	1056.42	119.939	-573.606	543.43	100.06	-779.989	195.619	147.909	-723.344	83.5354
1053	0	-347.677	-714.775	857.019				-250.103	-709.576	462.441	-224.452	-690.382	84.9662	-247.854	-568.228	25.5452	129.059	-719.346	869.469	97.9555	-647.18	1056.2	120.101	-569.42	545.323	99.7479	-767.964	192.057	147.841	-707.687	81.8933
1054	0	-348.424	-713.18	856.613				-250.691	-708.358	462.6	-224.496	-690.419	84.9678	-247.793	-568.361	25.5849	128.37	-717.855	869.987	97.2905	-645.227	1055.97	120.165	-565.424	546.964	99.989	-755.875	188.294	148.221	-691.636	80.1564
1055	0	-349.061	-711.667	857.237				-251.093	-707.703	462.665	-224.543	-690.405	84.95	-247.805	-568.451	25.5518	127.768	-716.06	870.476	96.9614	-643.249	1055.84	119.812	-561.735	548.317	100.241	-743.175	183.929	148.765	-675.412	78.1528
1056	0	-349.711	-710.241	857.862				-251.302	-707.447	462.638	-224.587	-690.444	84.9734	-247.72	-568.481	25.5843	127.153	-714.352	870.966	96.3861	-641.534	1055.61	118.994	-557.621	549.366	101.042	-730.227	179.291	149.759	-659.003	76.1201
1057	0	-350.009	-709.346	858.417				-251.348	-707.237	462.642	-224.63	-690.427	84.9436	-247.716	-568.541	25.6242	126.89	-713.175	871.387	95.976	-639.554	1055.41	118.745	-554.682	550.103	102.188	-717.285	174.425	151.696	-642.429	74.1398
1058	0	-350.273	-708.103	859.048				-251.466	-706.855	462.627	-224.645	-690.519	85.0009	-247.756	-568.531	25.6308	126.661	-711.651	871.884	95.6421	-637.689	1055.29	118.687	-552.154	550.637	103.807	-704.313	169.426	153.406	-626.314	71.982
1059	0	-350.404	-707.166	859.699				-251.47	-706.184	462.642	-224.672	-690.481	84.9669	-247.727	-568.552	25.6729	126.565	-710.432	872.401	95.7632	-635.829	1055.07	118.421	-549.768	550.796	105.712	-691.379	164.491	155.089	-609.861	69.8597
1060	0	-350.083	-706.598	860.608				-251.462	-705.499	462.681	-224.643	-690.509	85.028	-247.738	-568.525	25.656	126.92	-709.582	873.175	95.4428	-634.14	1054.92	118.199	-547.571	550.704	107.958	-678.582	159.521	157.669	-593.833	68.0663
1061	0	-349.395	-707.291	861.207				-252.258	-705.823	461.601	-224.623	-690.462	85.0108	-247.743	-568.559	25.6822	127.644	-709.994	873.64	95.3873	-632.287	1054.73	117.964	-545.511	550.286	110.383	-665.995	154.808	160.15	-577.926	66.5071
1062	0	-349.603	-704.388	861.483				-252.421	-705.438	461.434	-224.597	-690.41	84.9938	-247.731	-568.522	25.6409	127.47	-706.809	873.782	95.5263	-630.456	1054.53	117.671	-543.642	549.711	113.109	-653.652	150.31	163.064	-562.622	65.1908
1063	0	-349.378	-702.151	861.661				-251.001	-703.748	462.539	-224.567	-690.471	85.0324	-247.721	-568.529	25.673	127.73	-704.29	873.826	95.7352	-628.584	1054.32	117.321	-542.044	548.905	115.965	-641.611	145.962	165.957	-547.905	64.0763
1064	0	-349.007	-700.496	861.809				-250.762	-702.512	462.745	-224.537	-690.436	85.0536	-247.755	-568.591	25.6985	128.136	-702.353	873.839	96.0638	-626.698	1054.07	117.056	-540.542	547.966	118.913	-630.024	141.962	169.01	-533.636	63.5057
1065	0	-348.034	-700.636	861.886				-250.545	-701.674	462.862	-224.473	-690.428	85.0486	-247.711	-568.502	25.6561	129.145	-702.211	873.782	96.5296	-624.771	1053.86	116.745	-539.188	546.913	121.85	-618.919	138.306	172.467	-520.27	63.5166
1066	0	-347.404	-698.87	861.756				-250.296	-701.04	462.931	-224.422	-690.42	85.0864	-247.73	-568.525	25.6654	129.809	-700.164	873.518	96.9375	-622.722	1053.56	116.477	-537.943	545.769	124.743	-608.377	134.96	175.028	-507.622	62.6929
1067	0	-346.838	-696.742	861.602				-251.013	-701.289	461.899	-224.369	-690.411	85.1137	-247.724	-568.505	25.6921	130.41	-697.754	873.23	97.4466	-620.603	1053.25	116.329	-536.795	544.465	127.614	-598.46	131.888	177.805	-495.823	62.2569
1068	0	-346.213	-694.561	861.205				-250.778	-700.653	461.911	-224.299	-690.45	85.1679	-247.738	-568.51	25.6889	131.07	-695.291	872.698	98.1452	-618.365	1052.96	116.219	-535.966	543.115	130.312	-589.188	129.091	180.448	-484.808	62.0565
1069	0	-345.356	-693.186	860.614				-250.447	-699.645	462.105	-224.231	-690.48	85.2355	-247.72	-568.502	25.6827	131.961	-693.634	871.973	98.906	-616.121	1052.62	116.028	-535.227	541.66	132.928	-580.687	126.554	183.065	-474.965	61.8592
1070	0	-344.26	-692.04	859.939				-249.887	-698.902	462.219	-224.127	-690.476	85.2993	-247.737	-568.524	25.7035	133.092	-692.206	871.164	100.028	-613.687	1052.08	115.858	-534.668	540.043	135.195	-572.868	124.18	185.534	-466.134	61.7725
1071	0	-343.297	-690.605	859.14				-249.232	-698.043	462.388	-224.054	-690.447	85.3496	-247.751	-568.497	25.7186	134.09	-690.489	870.231	100.817	-611.358	1051.88	115.737	-534.349	538.453	137.159	-565.756	121.962	186.729	-456.779	61.74
1072	0	-342.676	-688.268	858.128				-248.597	-696.925	462.534	-223.975	-690.529	85.4233	-247.732	-568.445	25.6924	134.746	-687.87	869.084	101.7	-608.671	1051.5	115.745	-534.18	536.694	138.812	-559.421	119.921	186.878	-447.425	61.0366
1073	0	-342.135	-686.43	858.284				-248.28	-696.153	462.588	-223.89	-690.523	85.5141	-247.757	-568.543	25.729	135.687	-685.76	867.815	102.732	-605.916	1051.17	115.679	-534.223	534.879	140.12	-553.962	117.86	187.719	-441.871	59.8868
1074	0	-341.095	-684.365	858.45				-247.735	-695.187	462.765	-223.779	-690.565	85.6426	-247.744	-568.516	25.7258	136.919	-684.04	866.706	104.029	-603.241	1050.93	115.818	-534.342	533.029	141.143	-549.405	115.755	188.778	-436.94	58.517
1075	0	-340.01	-682.529	858.681				-246.753	-693.786	463.067	-223.677	-690.572	85.7541	-247.72	-568.507	25.7399	138.839	-684.424	865.797	105.295	-600.373	1050.68	115.764	-534.6	531.149	141.823	-545.56	113.671	189.247	-432.985	57.0457
1076	0	-338.666	-680.872	858.997				-246.075	-693.067	463.249	-223.555	-690.5	85.8543	-247.746	-568.553	25.7446	140.239	-682.774	864.698	106.931	-597.301	1050.45	116.369	-535.11	529.36	142.204	-542.562	111.473	189.287	-429.813	55.1995
1077	0	-337.234	-679.393	859.417				-245.102	-692.002	463.575	-223.41	-690.534	86.0172	-247.7	-568.435	25.741	141.457	-680.757	863.63	108.382	-594.615	1050.2	117.186	-535.696	527.353	142.239	-540.332	109.074	188.807	-427.496	52.8404
1078	0	-335.556	-677.537	859.725				-244.219	-690.784	463.705	-223.261	-690.566	86.1991	-247.719	-568.494	25.7489	143.341	-678.731	862.747	109.714	-591.438	1049.9	118.198	-536.769	525.391	141.985	-538.948	106.607	188.364	-425.816	50.4312
1079	0	-333.816	-675.37	860.012				-243.08	-689.466	463.965	-223.122	-690.541	86.3549	-247.736	-568.465	25.7799	144.987	-676.373	861.846	111.721	-588.57	1049.68	119.013	-537.878	523.155	141.195	-538.285	104.444	187.052	-425.241	47.6926
1080	0	-331.932	-673.173	860.3				-242.031	-688.22	464.25	-222.952	-690.58	86.5074	-247.701	-568.418	25.7662	146.702	-674.012	860.946	113.387	-585.354	1049.42	117.648	-539.519	520.217	139.868	-538.008	102.563	185.928	-424.437	45.8062
1081	0	-329.93	-671.05	860.605				-240.652	-686.875	464.512	-222.786	-690.629	86.6708	-247.73	-568.399	25.7873	148.662	-671.639	860.058	115.379	-582.268	1049.13	115.785	-541.134	518.204	138.558	-537.614	100.707	184.15	-423.568	43.9065
1082	0	-327.775	-668.824	861.009				-239.447	-685.435	464.669	-222.645	-690.592	86.8533	-247.718	-568.401	25.7994	150.781	-669.126	859.054	117.436	-579.193	1048.88	116.138	-542.216	516.441	138.26	-536.42	99.6811	183.764	-422.344	41.9308
1083	0	-325.674	-666.964	861.594				-237.903	-683.756	465.095	-222.44	-690.609	87.0878	-247.713	-568.323	25.8234	152.872	-666.441	858.334	119.667	-576.209	1048.73	116.518	-542.64	515.346	138.628	-534.27	99.2226	183.942	-421.213	40.42
1084	0	-323.331	-664.688	862.049				-236.373	-682.107	465.37	-222.266	-690.48	87.2965	-247.732	-568.259	25.8417	152.263	-663.969	857.073	122.057	-573.269	1048.68	117.058	-541.994	515.478	138.995	-532.963	99.0872	184.193	-420.4	39.1503
1085	0	-320.982	-662.431	862.515				-234.671	-680.486	465.771	-222.012	-690.465	87.5879	-247.72	-568.149	25.8861	154.138	-660.454	857.175	124.515	-570.25	1048.67	117.743	-540.31	516.278	139.233	-532.726	99.046	184.359	-420.339	38.6969
1086	0	-318.488	-659.848	862.879				-232.932	-678.929	465.903	-221.788	-690.388	87.8439	-247.732	-568.042	25.8799	155.456	-654.495	857.142	127.098	-567.438	1048.75	118.326	-537.831	517.148	139.202	-532.826	98.9919	184.399	-420.342	38.9092
1087	0	-315.987	-657.455	863.301				-231.411	-677.204	466.372	-221.536	-690.357	88.1161	-247.676	-568.16	25.9685	157.684	-650.719	857.68	129.94	-564.735	1048.98	118.73	-534.669	517.933	139.286	-532.661	99.0044	184.292	-420.255	38.7962
1088	0	-313.34	-654.685	863.448				-229.871	-675.804	466.745	-221.29	-690.374	88.4075	-247.693	-568.016	25.9813	160.423	-648.669	858.699	132.693	-561.985	1049.29	119.601	-531.327	518.472	139.687	-532.063	98.9694	183.554	-419.757	37.9045
1089	0	-310.669	-652.034	863.742				-228.139	-674.078	467.061	-221.074	-690.249	88.599	-247.67	-567.988	26.0045	163.274	-647.204	860.014	135.439	-559.294	1049.67	120.362	-527.954	518.716	140.155	-531.738	98.8722	183.639	-419.554	37.5745
1090	0	-307.979	-649.67	864.015				-226.52	-672.558	467.374	-220.834	-690.312	88.9226	-247.681	-567.962	26.0364	165.741	-644.843	861.173	138.297	-556.715	1050.14	121.09	-524.967	518.796	140.639	-531.285	98.7495	183.786	-419.496	37.2252
1091	0	-305.386	-647.385	864.217				-224.818	-671.046	467.691	-220.589	-690.32	89.2811	-247.909	-567.519	26.0363	168.496	-642.109	862.166	141.392	-554.144	1050.57	122.871	-522.09	518.456	141.03	-530.664	98.5704	183.889	-419.358	36.9829
1092	0	-302.544	-644.818	864.523				-222.973	-669.111	467.989	-220.295	-690.396	89.6485	-247.889	-567.372	26.108	171.063	-638.831	862.951	144.511	-551.62	1051.06	128.297	-518.439	518.674	141.33	-530.211	98.4478	184	-419.188	36.7495
1093	0	-299.715	-642.156	864.651				-221.206	-667.211	468.154	-219.961	-690.464	90.0189	-247.841	-567.253	26.1831	173.811	-635.177	863.369	147.644	-549.069	1051.38	129.366	-515.849	518.397	141.52	-529.815	98.2901	184.046	-419.063	36.6024
1094	0	-296.707	-639.348	864.787				-219.214	-665.302	468.59	-219.63	-690.576	90.3847	-247.79	-567.181	26.2325	176.568	-631.361	863.583	150.898	-546.431	1051.78	130.327	-513.399	517.936	141.712	-529.351	98.0818	184.051	-418.987	36.5508
1095	0	-293.856	-636.738	865.068				-217.428	-663.352	468.748	-219.255	-690.594	90.7429	-247.761	-567.087	26.2891	179.718	-628.689	863.745	154.2	-543.701	1052.11	131.159	-511.102	517.392	141.84	-528.821	97.8334	184.109	-418.818	36.5027
1096	0	-290.723	-633.854	865.297				-215.725	-661.553	469.075	-218.985	-690.716	91.2615	-247.736	-567.043	26.3265	182.118	-622.566	863.346	157.517	-540.796	1052.36	132.401	-508.826	516.549	141.892	-528.432	97.6514	184.314	-418.592	36.4442
1097	0	-287.729	-630.966	865.521				-213.664	-659.272	469.366	-218.718	-690.627	91.6122	-247.73	-566.974	26.4354	184.827	-618.334	862.873	160.723	-537.643	1052.69	133.771	-506.543	515.893	141.983	-527.981	97.4618	184.428	-418.337	36.3724
1098	0	-284.637	-628.036	865.881				-211.93	-657.289	469.682	-218.345	-690.346	91.8759	-247.672	-566.863	26.5279	187.986	-615.529	862.461	163.888	-534.338	1052.93	135.016	-504.118	515.298	142.06	-527.428	97.328	184.466	-418.28	36.2866
1099	0	-281.601	-625.886	866.563				-210.01	-655.162	469.945	-218.074	-690.072	92.1627	-247.597	-566.979	26.5271	190.879	-612.153	861.82	167.077	-530.968	1053.07	136.207	-501.422	514.947	142.132	-526.858	97.1888	184.396	-418.043	36.1322
1100	0	-278.608	-623.275	867.036				-208.268	-653.107	470.279	-217.845	-689.857	92.506	-247.624	-566.689	26.6166	193.923	-608.27	862.572	170.227	-527.443	1053.19	137.429	-498.519	514.697	142.188	-526.349	97.0494	184.394	-417.874	36.0742
1101	0	-275.55	-620.644	867.519				-206.498	-651.029	470.56	-217.825	-689.646	92.7273	-248.059	-566.225	26.1205	196.124	-604.419	860.444	173.354	-523.891	1053.34	138.597	-495.509	514.392	142.198	-525.954	96.9856	184.36	-417.733	36.056
1102	0	-272.496	-617.744	867.848				-204.729	-649.052	470.896	-218.15	-688.108	92.8439	-248.014	-566.191	26.2539	199.285	-600.821	859.339	176.446	-520.139	1053.36	139.82	-492.705	513.889	142.186	-525.53	96.8548	184.33	-417.628	36.0163
1103	0	-269.483	-614.742	868.291				-203.102	-647.107	471.26	-218.112	-687.523	93.1887	-248.041	-566.095	26.3181	205.939	-599.091	859.766	179.753	-516.361	1053.58	140.983	-489.796	513.411	142.193	-525.175	96.7205	184.38	-417.608	36.1053
1104	0	-266.548	-611.951	868.789				-201.407	-644.924	471.639	-217.841	-687.433	93.8284	-247.952	-566	26.3888	208.979	-596.04	859.321	182.649	-512.796	1053.51	142.164	-487.264	512.948	142.21	-524.847	96.6029	184.368	-417.458	35.9613
1105	0	-263.669	-609.17	869.342				-199.679	-642.864	472.193	-217.593	-687.495	94.5616	-247.906	-566.068	26.3969	211.608	-592.506	858.98	185.61	-509.185	1053.6	143.192	-484.828	512.473	142.192	-524.546	96.4769	184.373	-417.409	36.0177
1106	0	-260.86	-606.597	869.946				-198.131	-640.903	472.625	-217.359	-687.522	95.4143	-247.501	-565.584	26.4786	211.288	-587.581	857.602	188.604	-505.626	1053.75	144.306	-482.602	511.987	142.242	-524.246	96.3567	184.325	-417.335	35.9999
1107	0	-258.143	-604.079	870.68				-196.643	-638.759	473.171	-217.209	-687.402	96.2661	-247.45	-565.6	26.4548	213.595	-583.764	857.566	191.552	-502.09	1053.92	145.668	-480.458	511.599	142.314	-523.954	96.2269	184.286	-417.227	35.9605
1108	0	-255.528	-601.46	871.513				-195.256	-636.665	473.839	-217.186	-687.166	97.1846	-247.321	-568.703	25.6328	216.324	-580.277	857.646	194.418	-498.621	1054.1	147.075	-478.468	511.277	142.395	-523.762	96.1307	184.294	-417.15	35.9728
1109	0	-252.845	-598.906	872.468				-194.097	-634.091	474.717	-217.175	-686.921	98.2367	-247.306	-569.239	25.7917	219.452	-577.078	857.692	197.164	-495.301	1054.43	148.271	-476.551	510.914	142.515	-523.489	96.0325	184.305	-417.052	35.882
1110	0	-250.378	-596.743	873.683				-192.88	-631.77	475.715	-217.201	-686.338	99.3066	-247.091	-569.028	25.8325	221.51	-573.266	858.177	199.872	-492.023	1054.83	149.499	-474.842	510.671	142.696	-523.299	95.9286	184.309	-417.005	35.8449
1111	0	-248.042	-594.772	875.064				-191.838	-629.618	476.844	-217.195	-685.784	100.564	-246.887	-569.244	25.8178	224.417	-569.978	858.62	202.537	-488.846	1055.43	150.794	-473.403	510.449	142.879	-523.081	95.8061	184.332	-416.98	35.7968
1112	0	-245.638	-592.602	876.546				-190.666	-627.385	478.163	-217.136	-685.272	102.032	-246.827	-569.259	25.748	226.678	-566.76	858.993	205.083	-485.787	1056	152.838	-472.165	510.294	143.007	-522.964	95.7763	184.214	-416.852	35.6152
1113	0	-243.376	-590.632	878.213				-189.56	-625.204	479.578	-216.999	-684.479	103.509	-246.721	-569.513	25.5872	228.853	-563.513	859.38	207.635	-482.921	1056.7	154.972	-471.273	510.227	143.131	-522.894	95.7182	184.247	-417.004	35.7897
1114	0	-241.251	-589.048	880.038				-188.291	-622.723	481.048	-216.797	-683.728	105.15	-247.178	-569.307	25.4655	231.592	-560.47	860.153	210.004	-479.977	1057.41	157.024	-470.679	510.09	143.231	-522.83	95.6817	184.312	-416.86	35.7123
1115	0	-239.108	-587.283	881.946				-187.419	-620.337	482.438	-216.466	-682.94	106.81	-248.841	-568.319	25.2014	233.972	-557.812	860.901	212.395	-477.217	1058.26	157.187	-470.385	510.032	143.315	-522.831	95.6301	184.227	-416.837	35.7084
1116	0	-237.056	-585.649	883.964				-186.543	-617.663	484.087	-215.984	-682.198	108.624	-248.975	-568.494	24.9636	236.158	-555.111	861.718	214.849	-474.561	1059.18	156.019	-470.612	510.373	143.379	-522.798	95.5647	184.238	-416.826	35.6804
1117	0	-235.033	-583.899	885.996				-185.47	-614.705	485.824	-215.284	-681.004	110.296	-248.997	-568.821	24.8839	238.148	-552.144	862.562	217.295	-471.917	1060.1	157.468	-470.771	510.461	143.505	-522.784	95.502	184.196	-416.772	35.6574
1118	0	-233.143	-582.269	888.194				-184.62	-611.401	487.55	-214.415	-679.804	112.04	-248.908	-569.113	24.8918	240.32	-549.638	862.52	219.717	-469.311	1060.99	158.554	-471.122	510.66	143.586	-522.76	95.4626	184.224	-416.812	35.7056
1119	0	-231.389	-581.019	890.328				-183.496	-608.453	489.416	-213.34	-678.575	113.92	-248.719	-569.336	24.9025	244.07	-552.748	863.481	222.044	-466.733	1061.87	159.456	-471.573	510.797	143.659	-522.781	95.4142	184.134	-416.794	35.721
1120	0	-229.521	-579.232	892.529				-182.908	-603.697	491.537	-212.192	-677.288	115.814	-248.567	-569.58	24.9105	246.141	-550.549	864.038	224.393	-464.261	1062.82	160.494	-472.141	511.015	143.732	-522.758	95.2844	184.188	-416.842	35.7255
1121	0	-227.975	-577.953	894.84				-182.315	-600.289	493.165	-210.858	-675.849	117.634	-248.223	-569.858	24.9719	247.689	-547.67	864.341	226.56	-461.827	1063.77	161.287	-472.741	511.175	143.786	-522.789	95.2401	184.127	-416.812	35.7366
1122	0	-226.103	-575.743	896.894				-181.616	-597.204	494.77	-209.399	-674.238	119.466	-247.959	-570.233	25.0494	249.368	-545.539	865.018	228.78	-459.366	1064.62	162.338	-473.387	511.394	143.883	-522.843	95.1608	184.146	-416.828	35.748
1123	0	-224.691	-574.515	899.028				-180.947	-593.728	496.347	-207.982	-672.747	121.213	-247.654	-570.619	25.1444	248.619	-544.547	865.848	230.874	-456.987	1065.48	163.263	-474.11	511.675	143.961	-522.859	95.077	184.128	-416.823	35.7471
1124	0	-222.953	-572.25	901.153				-179.983	-591.264	498.437	-206.514	-671.099	122.905	-247.272	-570.828	25.2475	250.537	-543.393	866.635	232.885	-454.636	1066.36	164.329	-474.71	511.835	144.069	-522.898	94.9875	184.129	-416.833	35.7718
1125	0	-221.625	-570.8	903.163				-178.676	-588.167	500.08	-205.15	-669.276	124.61	-246.853	-570.943	25.3847	252.34	-542.146	867.532	234.824	-452.376	1067.2	165.313	-475.084	512.104	144.165	-522.94	94.9393	184.069	-416.868	35.7861
1126	0	-220.035	-568.833	905.174				-178.581	-581.71	502.381	-203.851	-667.351	126.367	-246.446	-571.033	25.5499	254.036	-539.867	868.452	236.723	-450.071	1067.93	166.295	-476.038	512.21	144.29	-522.957	94.8612	184.129	-416.841	35.7776
1127	0	-218.894	-567.494	907.208				-180.081	-575.538	503.135	-202.746	-665.474	128.123	-245.991	-570.889	25.8955	255.228	-538.471	869.409	238.541	-447.806	1068.65	167.499	-476.298	512.43	144.402	-522.951	94.7497	184.119	-416.817	35.7411
1128	0	-217.717	-566.409	909.116				-179.809	-571.082	504.491	-201.768	-663.317	129.74	-245.553	-570.275	26.3612	256.798	-537.731	869.927	240.263	-445.59	1069.29	168.379	-476.668	512.552	144.545	-523.037	94.7014	184.103	-416.819	35.7334
1129	0	-216.333	-564.475	910.8				-179.486	-566.889	506.016	-201.092	-661.154	131.638	-245.367	-569.406	26.9289	258.522	-534.871	870.486	241.928	-443.395	1069.9	169.724	-477.03	512.662	144.675	-523.121	94.6328	184.123	-416.809	35.6907
1130	0	-215.075	-562.661	912.365				-178.875	-562.147	507.753	-200.614	-658.253	133.106	-245.329	-567.943	27.5837	259.446	-532.385	871.106	243.568	-441.263	1070.52	170.863	-477.414	512.785	144.782	-523.128	94.5702	184.041	-416.783	35.6226
1131	0	-213.87	-561.172	913.982				-179.468	-556.853	508.824	-200.489	-655.287	134.797	-245.579	-565.957	28.24	260.696	-529.823	871.647	245.11	-439.126	1070.97	171.964	-477.688	512.862	144.875	-523.149	94.4892	184.114	-416.789	35.6077
1132	0	-212.462	-559.058	915.292				-179.436	-552.133	509.946	-200.647	-651.48	136.149	-246.648	-564.563	29.3613	261.952	-526.972	871.873	246.505	-437.09	1071.51	173.08	-477.984	512.919	144.965	-523.176	94.4278	184.162	-416.796	35.6042
1133	0	-211.16	-556.939	916.481				-179.299	-547.516	511.229	-201.138	-647.327	137.16	-247.549	-561.192	30.0646	263.098	-524.404	872.097	248.154	-435.082	1071.99	174.238	-478.089	512.915	145.065	-523.221	94.348	184.14	-416.816	35.5678
1134	0	-209.809	-555.013	917.613				-179.388	-542.851	512.441	-202.124	-642.481	138.183	-248.579	-556.667	30.6579	264.591	-521.808	872.454	249.53	-433.046	1072.33	175.222	-478.137	512.881	145.129	-523.241	94.2847	184.161	-416.769	35.4807
1135	0	-208.468	-553.02	918.555				-179.595	-538.407	513.549	-203.277	-636.877	139.037	-249.823	-550.964	31.1717	265.94	-519.385	872.476	251.027	-431.146	1072.7	176.233	-478.114	512.936	145.223	-523.262	94.2325	184.198	-416.751	35.4698
1136	0	-206.968	-550.404	919.311				-179.893	-534.076	514.588	-204.924	-630.645	139.593	-251.506	-544.409	31.6865	267.057	-517.271	872.465	252.437	-429.236	1072.97	177.29	-477.855	512.849	145.265	-523.255	94.199	184.211	-416.744	35.4068
1137	0	-205.66	-548.271	920.182				-180.22	-529.578	515.551	-206.785	-623.591	140.051	-253.411	-536.869	32.3112	268.547	-515.029	872.73	253.94	-427.401	1073.22	178.101	-477.467	512.74	145.329	-523.268	94.1521	184.187	-416.761	35.4544
1138	0	-204.372	-546.203	921.031				-180.649	-525.465	516.501	-209.085	-615.798	140.181	-255.531	-528.418	32.9486	269.664	-512.896	872.617	255.355	-425.652	1073.46	178.916	-476.918	512.713	145.334	-523.235	94.1188	184.187	-416.764	35.4005
1139	0	-202.894	-543.428	921.82				-181.114	-521.266	517.543	-211.517	-607.294	140.488	-257.768	-518.994	33.4957	270.936	-510.967	872.601	256.777	-423.918	1073.61	179.737	-476.194	512.585	145.353	-523.207	94.0772	184.229	-416.76	35.4142
1140	0	-201.998	-542.087	922.531				-181.589	-516.916	518.412	-214.331	-597.995	140.402	-260.043	-508.836	34.013	272.116	-509.501	872.592	258.255	-422.252	1073.86	180.237	-475.199	512.306	145.348	-523.143	94.0333	184.254	-416.756	35.3774
1141	0	-200.848	-540.18	923.195				-182.049	-512.474	519.267	-217.234	-587.956	140.444	-261.902	-497.037	34.0888	273.145	-507.964	872.439	259.546	-420.711	1073.87	180.874	-474.072	512.097	145.326	-523.081	93.9937	184.236	-416.734	35.3893
1142	0	-199.685	-538.202	923.787				-182.61	-508.079	520.173	-220.46	-577.557	140.368	-263.586	-484.406	34.3144	274.143	-506.784	872.163	260.944	-419.258	1073.93	181.296	-472.761	511.807	145.307	-522.995	93.9967	184.256	-416.764	35.3797
1143	0	-198.702	-536.403	924.295				-183.146	-503.411	520.99	-223.472	-566.774	140.42	-265.392	-471.712	35.0005	275.177	-505.956	871.86	262.204	-417.863	1073.86	181.706	-471.232	511.531	145.232	-522.897	93.9906	184.256	-416.762	35.3797
1144	0	-197.725	-534.711	924.793				-183.771	-498.414	521.887	-226.37	-555.834	140.662	-267.144	-458.502	36.1539	276.234	-504.889	871.549	263.598	-416.539	1073.8	181.977	-469.485	511.142	145.155	-522.813	93.9909	184.248	-416.742	35.3827
1145	0	-196.857	-532.907	925.231				-184.429	-493.299	522.849	-229.137	-544.516	140.973	-268.944	-445.399	38.0266	276.574	-502.775	870.737	264.808	-415.251	1073.69	182.153	-467.651	510.79	145.069	-522.641	93.9803	184.244	-416.757	35.4104
1146	0	-196.251	-531.809	925.629				-185.102	-487.779	523.797	-231.779	-533.019	141.314	-270.653	-431.678	40.1177	276.91	-499.825	870.296	266.013	-414.058	1073.51	182.297	-465.81	510.404	144.951	-522.526	93.9784	184.223	-416.771	35.4225
1147	0	-195.265	-529.486	926.016				-185.744	-482.209	524.821	-234.221	-521.271	141.798	-272.344	-417.779	42.3006	277.298	-497.854	869.709	267.256	-412.883	1073.3	182.422	-463.884	509.985	144.779	-522.389	93.9462	184.201	-416.755	35.4544
1148	0	-194.563	-527.744	926.418				-186.414	-476.406	525.823	-236.694	-509.747	142.582	-274.116	-404.264	44.7753	277.516	-496.018	868.918	268.487	-411.727	1073.04	182.308	-461.981	509.576	144.662	-522.272	93.962	184.192	-416.81	35.4731
1149	0	-193.884	-525.97	926.768				-186.958	-470.312	526.775	-238.868	-498.121	143.246	-275.984	-391.06	47.2609	278.151	-494.196	868.359	269.51	-410.496	1072.73	182.214	-460.019	509.128	144.478	-522.181	93.9184	184.162	-416.758	35.5103
1150	0	-193.311	-524.204	927.109				-187.494	-464.09	527.893	-240.943	-486.497	144.224	-277.909	-378.172	49.8362	278.661	-492.235	867.84	270.495	-409.262	1072.48	182.233	-458.142	508.707	144.337	-522.065	93.9308	184.142	-416.779	35.5065
1151	0	-192.828	-522.444	927.46				-188.083	-457.909	529.02	-242.653	-475.042	145.23	-279.735	-365.247	52.3637	279.134	-490.552	867.218	271.479	-408.007	1072.23	182.304	-456.098	508.268	144.223	-521.97	93.9422	184.157	-416.813	35.5282
1152	0	-192.44	-520.889	927.889				-188.565	-451.249	530.211	-245.589	-467.685	147.758	-281.602	-352.86	54.9784	280.016	-488.461	866.565	272.286	-406.708	1072.05	182.062	-454.121	507.791	144.092	-521.808	93.943	184.162	-416.81	35.535
1153	0	-192.042	-519.03	928.168				-189.104	-444.76	531.447	-247.019	-457.239	149.087	-283.587	-341.233	57.8692	280.906	-487.043	865.928	273.105	-405.33	1071.9	182.134	-451.886	507.398	144.045	-521.671	93.9966	184.138	-416.787	35.5125
1154	0	-191.762	-517.076	928.575				-189.545	-438.118	532.654	-248.081	-446.218	150.17	-285.429	-329.771	60.6817	280.768	-484.656	865.415	273.895	-403.859	1071.74	182.046	-449.583	506.905	144.038	-521.515	94.0266	184.151	-416.786	35.5084
1155	0	-191.586	-515.403	928.925				-189.942	-431.703	533.748	-248.869	-435.71	151.416	-287.147	-318.319	63.4813	280.839	-481.357	865.217	274.368	-402.525	1071.63	181.882	-447.514	506.5	143.996	-521.307	94.0071	184.147	-416.772	35.4937
1156	0	-191.299	-513.288	929.278				-190.275	-424.798	535.108	-249.532	-425.342	152.676	-288.776	-307.426	66.5157	280.849	-478.626	864.315	275.023	-401.024	1071.49	181.902	-445.318	506.01	143.924	-521.236	94.0925	184.149	-416.767	35.4902
1157	0	-191.124	-511.391	929.656				-190.663	-417.916	536.461	-249.937	-415.353	154.068	-290.281	-296.955	69.4535	281.183	-475.876	863.492	275.508	-399.543	1071.34	181.764	-443.194	505.57	143.815	-521.115	94.139	184.161	-416.799	35.4925
1158	0	-190.994	-509.254	929.96				-191.085	-410.924	537.784	-250.295	-405.13	155.169	-291.327	-286.264	72.16	280.865	-473.596	863.038	275.882	-398.095	1071.18	181.776	-441.028	505.144	143.809	-520.911	94.1621	184.144	-416.777	35.4426
1159	0	-190.748	-506.676	930.282				-191.506	-404.037	539.122	-250.21	-394.637	156.301	-292.3	-276.286	75.0205	281.393	-472.004	862.707	276.284	-396.809	1071.05	181.642	-438.931	504.642	143.712	-520.777	94.2282	184.056	-416.761	35.4224
1160	0	-190.68	-504.626	930.587				-191.805	-397.211	540.595	-250.588	-385.822	157.932	-292.853	-266.147	77.5835	281.236	-469.908	862.1	276.671	-395.433	1070.86	181.461	-436.84	504.103	143.682	-520.628	94.2749	184.145	-416.758	35.4496
1161	0	-190.562	-502.011	930.864				-192.132	-390.325	541.917	-250.407	-375.643	159.025	-293.257	-256.588	79.924	281.2	-467.776	861.545	277.024	-394.265	1070.77	181.286	-434.622	503.606	143.6	-520.355	94.3957	184.092	-416.725	35.4203
1162	0	-190.412	-499.353	931.172				-192.349	-383.434	543.21	-250.442	-366.273	160.25	-292.712	-246.549	82.2448	281.094	-465.844	861.076	277.372	-393.032	1070.55	181.162	-432.517	503.118	143.49	-520.27	94.4268	184.169	-416.75	35.446
1163	0	-190.365	-496.741	931.354				-192.731	-376.993	544.593	-250.532	-357.92	161.878	-292.253	-237.118	84.3806	281.129	-463.869	860.39	277.77	-391.941	1070.33	181.122	-430.489	502.626	143.449	-520.095	94.4231	184.038	-416.829	35.2796
1164	0	-190.35	-494.086	931.562				-192.898	-370.53	545.885	-250.501	-349.349	163.283	-291.445	-227.632	86.3117	280.983	-462.372	860.078	278.172	-390.858	1070.06	180.687	-428.225	501.987	143.282	-520.009	94.5223	184.119	-416.856	35.2408
1165	0	-190.4	-491.521	931.946				-193.035	-364.038	547.165	-250.234	-340.216	164.467	-290.28	-218.345	88.0752	280.826	-460.29	859.541	278.592	-389.807	1069.75	180.504	-426.134	501.507	143.196	-519.834	94.5615	184.097	-416.865	35.2255
1166	0	-190.517	-488.778	932.001				-193.025	-357.798	548.336	-250.112	-331.675	165.597	-288.91	-209.057	89.7041	280.678	-458.342	859.011	279.036	-388.67	1069.41	180.354	-423.963	500.971	143.09	-519.664	94.6483	184.035	-416.868	35.1279
1167	0	-190.527	-485.914	932.037				-193.105	-351.777	549.383	-249.87	-323.275	166.754	-287.296	-200.068	91.129	280.422	-456.84	858.398	279.414	-387.728	1069.04	180.199	-421.791	500.445	142.935	-519.576	94.736	184.059	-416.909	35.1331
1168	0	-190.647	-482.902	932.101				-192.995	-345.793	550.401	-249.557	-314.775	167.744	-285.617	-191.175	92.6024	280.365	-454.834	857.729	279.913	-386.729	1068.71	179.792	-419.573	499.83	142.799	-519.497	94.8399	184.036	-416.929	35.0884
1169	0	-190.91	-480.249	932.172				-192.77	-339.969	551.269	-249.254	-306.812	168.819	-283.732	-182.624	93.9576	280.1	-452.935	857.23	280.319	-385.732	1068.31	179.511	-417.405	499.255	142.714	-519.326	94.9419	183.927	-416.817	35.0368
1170	0	-191.037	-477.23	932.18				-192.478	-334.335	552.1	-248.687	-298.529	169.569	-281.548	-174.827	95.114	279.723	-451.239	856.581	280.68	-384.798	1067.93	179.334	-415.197	498.745	142.631	-519.129	95.0319	183.886	-416.793	34.9961
1171	0	-191.42	-474.435	932.188				-192.151	-328.974	552.894	-248.273	-290.74	170.204	-280.087	-165.753	96.3973	279.411	-449.321	856.146	281.022	-383.868	1067.63	179.03	-412.861	498.168	142.533	-518.856	95.1333	183.867	-416.752	34.9219
1172	0	-191.633	-471.36	932.167				-191.788	-323.991	553.521	-247.75	-283.834	171.263	-278.512	-156.487	97.7248	279.102	-447.689	855.536	281.231	-382.921	1067.29	178.735	-410.794	497.682	142.423	-518.626	95.2589	183.828	-416.659	34.8645
1173	0	-192.015	-468.678	932.106				-191.311	-319.014	554.058	-247.103	-275.856	171.57	-276.866	-147.802	99.0174	278.827	-445.41	854.889	281.573	-381.987	1066.96	178.426	-408.835	497.178	142.378	-518.441	95.3783	183.788	-416.631	34.839
1174	0	-192.291	-465.719	931.978				-190.771	-314.225	554.455	-246.631	-268.951	172.273	-275.066	-140.207	99.9829	278.421	-443.353	854.324	281.736	-380.951	1066.55	178.189	-405.975	496.479	142.284	-518.252	95.5678	183.752	-416.564	34.7648
1175	0	-192.662	-462.912	931.793				-190.229	-309.823	554.732	-246.083	-262.059	172.623	-273.122	-133.405	100.711	278.038	-441.406	853.808	281.962	-379.966	1066.23	177.851	-403.918	495.939	142.177	-518.071	95.7091	183.653	-416.547	34.744
1176	0	-192.995	-459.912	931.49				-189.527	-305.639	554.946	-245.435	-255.092	172.945	-271.706	-126.16	101.523	277.439	-440.282	853.189	282.092	-378.93	1065.78	177.447	-401.925	495.39	142.154	-517.89	95.8256	183.59	-416.455	34.6596
1177	0	-193.272	-457.133	931.194				-188.646	-301.664	554.948	-244.641	-248.419	173.21	-270.352	-118.786	102.587	277.209	-437.776	852.63	282.174	-377.845	1065.46	177.244	-400.03	494.804	141.967	-517.665	95.8992	183.578	-416.429	34.6688
1178	0	-193.618	-454.42	930.778				-187.8	-297.169	554.63	-243.931	-241.92	173.196	-269.002	-111.706	103.573	276.789	-435.871	852.057	282.224	-376.851	1065.13	176.988	-398.216	494.281	141.872	-517.47	95.9868	183.593	-416.377	34.7505
1179	0	-193.914	-451.439	930.28				-187.567	-293.96	554.613	-243.333	-236.128	173.372	-268.036	-104.553	104.5	276.435	-433.879	851.601	282.251	-375.771	1064.79	176.741	-396.395	493.763	141.794	-517.349	96.0879	183.582	-416.394	34.7309
1180	0	-194.286	-448.987	929.769				-186.972	-290.604	554.33	-242.443	-230.223	173.339	-266.87	-98.495	105.037	275.805	-432.886	851.278	282.19	-374.668	1064.54	176.429	-394.711	493.262	141.732	-517.191	96.1562	183.522	-416.392	34.7274
1181	0	-194.49	-446.324	929.214				-186.337	-287.048	553.896	-241.925	-224.979	173.348	-266.012	-92.7043	105.616	275.386	-430.897	850.885	282.112	-373.533	1064.29	176.053	-392.964	492.74	141.644	-517.048	96.2107	183.503	-416.377	34.7325
1182	0	-194.813	-443.7	928.493				-185.822	-283.917	553.278	-240.893	-219.406	173.064	-264.876	-87.6053	106.12	275.022	-428.841	850.448	282.003	-372.362	1064.05	175.808	-391.411	492.286	141.551	-516.878	96.195	183.484	-416.351	34.7509
1183	0	-195.154	-441.317	927.823				-185.264	-280.861	552.771	-240.071	-214.536	172.646	-264.274	-82.2314	106.412	274.716	-427.076	850.092	281.909	-371.188	1063.81	175.296	-389.733	491.728	141.472	-516.787	96.2399	183.398	-416.326	34.7422
1184	0	-195.346	-438.903	927.033				-184.717	-277.948	552.105	-239.185	-209.98	172.441	-263.46	-77.3794	106.473	274.447	-425.583	849.79	281.785	-370.065	1063.72	175.102	-388.234	491.284	141.376	-516.651	96.2487	183.42	-416.303	34.7504
1185	0	-195.641	-436.437	926.161				-184.189	-275.37	551.215	-238.41	-205.66	171.737	-262.949	-72.7853	106.868	274.287	-424.08	849.531	281.67	-368.905	1063.65	174.583	-386.587	490.816	141.272	-516.546	96.2945	183.306	-416.325	34.7648
1186	0	-195.937	-434.427	925.37				-183.936	-272.678	550.595	-237.378	-201.757	171.235	-262.43	-68.481	107.033	274.172	-422.972	849.286	281.451	-367.744	1063.6	174.332	-385.106	490.305	141.183	-516.42	96.3064	183.334	-416.299	34.8254
1187	0	-196.154	-432.064	924.434				-183.491	-270.305	549.706	-236.495	-197.984	170.459	-261.894	-64.7641	106.721	274.23	-422.246	849.196	281.29	-366.622	1063.58	173.936	-383.573	489.821	141.103	-516.294	96.3204	183.253	-416.288	34.8467
1188	0	-196.403	-429.807	923.493				-183.101	-268.261	548.679	-235.504	-194.639	169.668	-261.378	-61.5581	106.359	274.368	-421.431	848.838	281.015	-365.444	1063.58	173.793	-382.072	489.493	141.05	-516.176	96.319	183.275	-416.273	34.8598
1189	0	-196.741	-427.831	922.627				-182.754	-266.19	547.793	-234.546	-191.735	168.802	-261.013	-58.4087	105.937	274.197	-420.431	848.665	280.743	-364.398	1063.62	173.465	-380.542	489.065	141.057	-516.151	96.334	183.236	-416.299	34.8906
1190	0	-197.076	-424.998	921.331				-182.517	-264.263	546.656	-233.38	-188.439	167.611	-260.834	-55.082	105.343	272.337	-413.652	848.169	280.458	-363.26	1063.67	173.289	-378.975	488.604	140.915	-515.898	96.3711	183.267	-416.304	34.9321
1191	0	-197.33	-422.483	920.327				-182.392	-262.657	545.448	-232.528	-186.078	166.594	-260.514	-52.2042	104.766	271.79	-410.98	847.797	280.135	-362.225	1063.74	173.032	-377.533	488.197	140.896	-515.824	96.4163	183.307	-416.314	34.9891
1192	0	-197.716	-420.564	919.504				-182.085	-261.162	544.295	-231.416	-183.798	165.466	-260.018	-49.8145	103.684	271.873	-410.239	847.721	279.853	-361.196	1063.84	172.807	-376.087	487.801	140.831	-515.756	96.4133	183.206	-416.325	34.8886
1193	0	-197.844	-417.794	918.481				-181.829	-259.584	543.137	-230.538	-181.949	164.271	-259.557	-47.816	102.564	271.131	-405.927	847.219	279.488	-360.201	1063.94	172.482	-374.767	487.378	140.792	-515.658	96.3991	183.261	-416.332	34.9373
1194	0	-198.174	-415.356	917.528				-181.684	-258.141	541.718	-229.74	-180.451	163.101	-259.159	-46.1038	101.127	270.702	-403.703	846.865	279.129	-359.132	1063.99	172.413	-373.436	486.995	140.738	-515.609	96.4234	183.26	-416.33	34.9384
1195	0	-198.442	-413.059	916.521				-181.451	-256.996	540.237	-228.959	-178.898	161.626	-258.605	-44.7172	99.7123	270.685	-402.898	846.89	278.73	-358.134	1064.01	172.349	-372.123	486.556	140.714	-515.567	96.4402	183.271	-416.333	34.9527
1196	0	-198.756	-410.651	915.47				-181.197	-255.971	538.806	-228.143	-177.36	160.188	-257.777	-44.1091	98.037	270.581	-401.761	846.726	278.321	-357.11	1064.03	172.265	-370.793	486.108	140.653	-515.507	96.4679	183.257	-416.348	34.942
1197	0	-199.085	-408.392	914.492				-180.984	-254.663	537.201	-227.517	-175.765	158.4	-257.714	-42.5522	96.1538	270.423	-400.818	846.646	277.907	-356.104	1064.04	172.268	-369.534	485.81	140.637	-515.441	96.496	183.23	-416.334	34.8796
1198	0	-199.354	-405.948	913.399				-180.704	-253.644	535.742	-226.961	-175.176	156.976	-257.17	-41.1264	94.8398	270.332	-400.148	846.67	277.445	-355.139	1064.15	172.241	-368.383	485.525	140.638	-515.385	96.526	183.286	-416.313	34.91
1199	0	-199.687	-403.4	912.304				-180.561	-252.624	534.035	-226.132	-174.487	155.433	-256.59	-40.5183	92.8761	270.276	-399.549	846.719	276.94	-354.06	1064.16	172.276	-367.211	485.195	140.574	-515.374	96.627	183.314	-416.324	34.8865
1200	0	-200.04	-400.88	911.194				-180.284	-251.827	532.372	-225.568	-173.996	153.762	-255.911	-40.2594	90.4664	270.067	-398.686	846.645	276.456	-352.998	1064.16	172.331	-365.983	484.888	140.574	-515.353	96.6868	183.352	-416.288	34.8594
1201	0	-200.275	-398.23	909.987				-180.04	-250.731	530.829	-225.102	-173.348	151.914	-255.335	-39.8902	88.2856	270.028	-398.131	846.745	275.906	-351.913	1064.19	172.311	-364.728	484.547	140.525	-515.255	96.7107	183.353	-416.277	34.8509
1202	0	-200.669	-395.765	908.973				-179.868	-249.794	528.928	-224.416	-173.008	150.102	-254.657	-40.0029	86.0694	269.576	-396.221	846.589	275.428	-350.826	1064.2	172.327	-363.652	484.272	140.51	-515.228	96.7512	183.337	-416.233	34.8
1203	0	-201.097	-393.191	907.926				-179.45	-249.204	527.34	-223.798	-173.127	148.339	-253.934	-40.2614	83.5991	268.824	-392.699	846.349	274.881	-349.711	1064.18	172.244	-362.633	483.924	140.512	-515.214	96.7713	183.326	-416.193	34.802
1204	0	-201.351	-390.183	906.642				-179.399	-248.517	525.418	-223.251	-172.925	146.286	-252.951	-40.9942	80.7816	268.483	-391.83	846.318	274.32	-348.61	1064.22	172.158	-361.615	483.629	140.475	-515.112	96.7933	183.32	-416.2	34.8113
1205	0	-201.746	-387.565	905.612				-179.056	-247.859	523.699	-222.608	-173.201	144.492	-252.316	-41.5393	78.1989	268.263	-391.138	846.387	273.674	-347.483	1064.25	172.152	-360.58	483.354	140.44	-515.062	96.8289	183.404	-416.189	34.8322
1206	0	-202.064	-384.396	904.354				-178.764	-247.26	522.112	-222.069	-173.772	142.742	-251.78	-41.8904	75.6513	267.893	-390.103	846.342	272.935	-346.321	1064.15	172.03	-359.488	483.034	140.402	-515.013	96.8589	183.328	-416.204	34.7734
1207	0	-202.622	-381.846	903.384				-178.552	-246.7	520.31	-221.488	-174.192	140.797	-251.079	-42.7158	72.8695	267.539	-389.324	846.248	272.317	-345.179	1064.25	172.032	-358.534	482.822	140.432	-514.999	96.9045	183.366	-416.166	34.7686
1208	0	-203.124	-379.14	902.327				-178.378	-246.381	518.35	-220.863	-174.77	139.023	-250.408	-43.9316	69.8261	267.141	-387.918	846.334	271.588	-343.985	1064.33	171.782	-357.795	482.596	140.362	-514.967	96.9495	183.422	-416.167	34.7747
1209	0	-203.538	-376.052	901.095				-178.204	-245.992	516.761	-220.384	-175.375	137.097	-249.778	-45.1425	66.7883	267.579	-389.644	846.712	270.831	-342.746	1064.34	171.601	-357.167	482.349	140.341	-514.911	96.9878	183.425	-416.177	34.766
1210	0	-204.036	-373.21	900.024				-177.907	-245.298	514.86	-219.652	-176.025	135.246	-249.211	-46.3073	63.7658	266.901	-387.57	846.747	269.937	-341.54	1064.39	171.373	-356.147	482.115	140.256	-514.827	97.0318	183.472	-416.123	34.7832
1211	0	-204.568	-370.424	898.916				-177.622	-244.898	512.956	-219.205	-176.875	133.258	-248.738	-47.2364	60.6192	266.151	-385.63	846.684	269.087	-340.089	1064.34	171.188	-355.028	481.877	140.208	-514.823	97.0952	183.45	-416.157	34.7788
1212	0	-205.175	-367.618	897.809				-177.482	-244.558	511.214	-217.458	-174.912	130.306	-247.813	-49.2243	57.6396	265.413	-383.958	846.697	268.148	-338.685	1064.47	170.804	-354.052	481.672	140.166	-514.741	97.1749	183.396	-416.15	34.7195
1213	0	-205.789	-364.882	896.647				-177.181	-244.361	509.257	-216.856	-175.623	128.109	-246.896	-51.0025	54.3685	264.746	-382.384	846.732	267.085	-337.109	1064.49	170.5	-352.892	481.454	140.127	-514.737	97.1661	183.469	-416.131	34.7337
1214	0	-206.438	-362.157	895.473				-177.007	-244.373	507.284	-216.295	-176.691	126.164	-245.952	-52.5811	51.2918	264.094	-380.89	846.774	266.11	-335.503	1064.56	170.134	-351.821	481.19	140.072	-514.701	97.2627	183.466	-416.122	34.7178
1215	0	-207.147	-359.066	894.213				-176.868	-244.382	505.399	-215.647	-177.596	124.076	-245.054	-53.7305	48.357	263.403	-379.277	846.833	265.058	-333.82	1064.57	169.78	-350.805	480.969	140.001	-514.65	97.3348	183.503	-416.134	34.7484
1216	0	-207.761	-356.301	892.979				-176.6	-244.652	503.454	-215.19	-178.139	121.843	-243.799	-55.099	45.3427	262.601	-377.734	846.895	263.841	-332.054	1064.62	169.354	-349.733	480.735	139.973	-514.647	97.3669	183.494	-416.125	34.7646
1217	0	-208.615	-353.777	891.779				-176.383	-244.937	501.355	-214.737	-179.098	119.909	-242.883	-56.1987	42.2902	261.71	-376.034	846.962	262.612	-330.221	1064.75	168.839	-348.666	480.521	139.896	-514.576	97.4208	183.501	-416.133	34.746
1218	0	-209.378	-351.112	890.607				-176.274	-245.233	499.303	-214.3	-180.217	118.002	-241.894	-56.8902	39.2827	260.96	-374.261	846.983	261.363	-328.299	1064.83	168.408	-347.676	480.337	139.848	-514.541	97.4666	183.436	-416.128	34.7281
1219	0	-210.2	-348.305	889.347				-176.744	-244.075	497.318	-213.931	-181.173	116.083	-240.664	-58.0821	36.4142	260.023	-372.559	847.129	260.002	-326.284	1064.9	167.966	-346.666	480.183	139.795	-514.513	97.5269	183.461	-416.137	34.7536
1220	0	-210.952	-345.579	888				-176.735	-243.85	495.237	-213.492	-181.416	113.733	-239.516	-59.9561	33.2922	259.062	-370.675	847.225	258.674	-324.295	1064.94	167.536	-345.66	480.021	139.748	-514.523	97.6108	183.534	-416.155	34.7732
1221	0	-211.847	-343.099	886.767				-176.617	-244.374	493.14	-212.998	-182.993	112.136	-238.667	-60.9338	30.5029	258.118	-368.846	847.315	257.253	-322.109	1065	167.024	-344.641	479.849	139.654	-514.474	97.647	183.563	-416.207	34.7801
1222	0	-212.709	-340.42	885.433				-176.578	-244.745	491.151	-212.578	-183.961	109.873	-237.958	-61.8568	27.6257	257.081	-366.867	847.477	255.693	-319.935	1065.08	166.366	-343.555	479.601	139.586	-514.453	97.6982	183.61	-416.157	34.7867
1223	0	-213.646	-337.992	884.088				-176.481	-244.791	489.103	-211.852	-185.721	108.191	-237.419	-62.2555	27.5724	255.991	-364.968	847.549	254.075	-317.661	1065.17	165.743	-342.444	479.29	139.477	-514.451	97.7976	183.575	-416.156	34.7906
1224	0	-214.37	-335.807	882.841				-176.374	-244.989	487.21	-210.71	-187.397	107.024	-236.732	-61.9357	27.9479	254.856	-363.008	847.638	252.563	-315.243	1065.14	165.225	-341.42	479.135	139.416	-514.417	97.856	183.602	-416.127	34.7973
1225	0	-214.93	-334.243	881.432				-176.158	-244.943	485.37	-210.05	-188.64	105.558	-235.921	-61.6674	28.3494	253.639	-360.955	847.776	250.814	-312.824	1065.11	164.833	-340.307	478.923	139.313	-514.379	97.9305	183.6	-416.152	34.7977
1226	0	-217.18	-330.587	879.203				-175.927	-244.854	483.332	-209.407	-189.189	104.402	-235.074	-61.308	28.9841	252.395	-358.928	847.872	249.089	-310.319	1065.01	164.319	-339.186	478.708	139.26	-514.353	98.0493	183.627	-416.158	34.8167
1227	0	-218.415	-327.359	877.75				-175.648	-244.797	481.646	-208.41	-188.722	102.951	-234.16	-60.7813	29.6241	251.117	-356.723	847.915	247.234	-307.733	1064.9	163.76	-338.085	478.507	139.135	-514.288	98.11	183.632	-416.165	34.81
1228	0	-219.84	-324.303	876.386				-175.407	-244.568	479.896	-207.461	-188.602	101.887	-233.482	-60.1824	30.2576	249.777	-354.479	848.068	245.232	-305.14	1064.9	163.055	-336.99	478.286	138.987	-514.263	98.2319	183.56	-416.22	34.8127
1229	0	-221.154	-321.668	875.081				-175.195	-244.053	478.396	-206.305	-188.067	100.668	-232.496	-59.3146	31.1253	248.305	-352.18	848.091	243.427	-302.4	1064.67	162.657	-336.352	477.999	138.878	-514.225	98.3815	183.598	-416.169	34.833
1230	0	-222.124	-319.365	873.658				-174.832	-243.128	477.063	-204.785	-187.722	99.5819	-231.715	-58.6636	31.7983	246.838	-349.886	848.075	241.251	-299.651	1064.55	161.879	-335.266	477.766	138.773	-514.159	98.4802	183.627	-416.227	34.8514
1231	0	-224.046	-317.636	873.193				-174.42	-241.58	475.851	-202.912	-187.05	98.7036	-230.686	-58.4427	32.7119	245.041	-347.574	848.159	239.313	-296.751	1064.38	160.811	-333.905	477.483	138.643	-514.105	98.6296	183.665	-416.173	34.8686
1232	0	-225.822	-315.76	872.658				-173.805	-239.532	474.733	-200.405	-186.678	98.0711	-229.627	-58.4574	33.4282	243.391	-345.114	848.173	237.246	-293.842	1064.16	160.118	-333.03	477.249	138.504	-514.088	98.8402	183.607	-416.202	34.8875
1233	0	-227.699	-313.887	872.042				-173.225	-236.59	474.078	-197.203	-186.781	98.1055	-228.752	-58.0178	33.7567	241.64	-342.657	848.106	235.036	-290.73	1063.87	159.57	-332.058	477.034	138.367	-514.047	99.0253	183.67	-416.211	34.9057
1234	0	-229.655	-311.876	871.57				-171.379	-235.454	473.071	-195.326	-185.859	97.7286	-228.229	-58.0849	33.8511	239.81	-340.063	848.182	232.906	-287.554	1063.69	158.533	-330.916	476.849	138.23	-513.95	99.2069	184.763	-417.153	35.4588
1235	0	-231.614	-309.956	871.031				-170.62	-233.265	472.255	-194.031	-185.007	96.9657	-228.121	-58.0304	33.854	237.978	-337.56	848.192	230.532	-284.215	1063.52	157.544	-329.758	476.694	138.063	-513.9	99.3969	183.601	-416.122	34.9682
1236	0	-233.529	-308.044	870.507				-170.553	-230.334	471.466	-192.97	-184.201	96.5541	-227.891	-57.5883	33.9968	236.189	-335.064	848.217	228.232	-280.774	1063.4	156.55	-328.777	476.566	137.92	-513.957	99.6926	183.686	-416.12	35.02
1237	0	-235.48	-306.054	869.898				-170.903	-227.268	471.138	-192.573	-183.091	96.3221	-227.798	-57.4572	33.9684	234.363	-332.491	848.156	225.924	-277.207	1063.09	155.486	-327.674	476.51	137.779	-513.968	99.9889	183.698	-416.097	35.0155
1238	0	-237.694	-304.207	869.407				-171.472	-224.745	471.418	-192.538	-182.275	95.9873	-227.902	-57.459	33.8482	232.275	-330.061	848.215	223.584	-273.66	1062.84	154.533	-326.649	476.562	137.695	-513.919	100.304	183.721	-416.035	35.0419
1239	0	-239.522	-302.178	868.978				-172.769	-222.621	471.294	-192.606	-181.904	95.6941	-227.912	-57.4042	33.8495	230.573	-327.448	848.334	221.253	-270.118	1062.62	153.557	-325.853	476.841	137.625	-513.816	100.585	183.517	-415.862	34.9575
1240	0	-241.601	-300.262	868.543				-174.013	-221.205	471.48	-192.774	-181.853	95.6194	-227.776	-57.4511	33.8904	228.62	-324.948	848.448	218.923	-266.543	1062.41	152.55	-325.046	477.147	137.525	-513.743	100.986	183.639	-415.886	34.9881
1241	0	-243.702	-298.481	868.452				-175.463	-219.966	471.827	-193.001	-181.764	95.5569	-227.994	-57.1019	33.7864	226.645	-322.584	848.906	216.535	-262.865	1062.21	151.492	-324.247	477.475	137.408	-513.621	101.444	184.779	-417.01	35.4118
1242	0	-245.595	-296.535	868.057				-177.666	-217.425	472.124	-193.247	-181.907	95.6036	-228.014	-57.0721	33.7279	224.878	-320.054	849.06	214.145	-259.093	1062.28	150.24	-323.487	477.913	137.278	-513.511	101.846	184.74	-416.986	35.4088
1243	0	-247.89	-294.701	868.268				-179.091	-216.498	472.298	-193.463	-181.655	95.2783	-228.075	-57.0881	33.7215	222.709	-317.636	849.819	211.555	-255.274	1062.58	149.038	-322.873	478.548	137.168	-513.343	102.409	184.676	-416.942	35.3995
1244	0	-249.886	-292.725	868.383				-180.801	-215.779	472.25	-193.737	-181.416	95.0674	-228.063	-57.0853	33.6874	220.839	-315.078	850.484	209.071	-251.331	1062.81	147.755	-322.293	479.255	137.075	-513.184	102.988	184.486	-416.652	35.2991
1245	0	-252.074	-290.932	868.546				-182.201	-215.588	472.094	-193.943	-181.541	94.9252	-228.127	-57.0768	33.6721	218.777	-312.701	851.195	206.431	-247.346	1063.24	146.627	-321.597	479.986	137.089	-513.02	103.627	184.048	-416.165	35.0719
1246	0	-254.383	-289.074	868.708				-183.504	-215.273	472.014	-194.063	-181.77	94.8416	-228.123	-57.0674	33.6989	216.593	-310.259	851.906	203.91	-243.246	1063.51	145.375	-320.981	480.852	137.158	-512.713	104.334	184.116	-416.115	35.0756
1247	0	-256.903	-287.137	868.929				-184.702	-215.595	471.767	-194.329	-181.641	94.7158	-228.113	-57.1072	33.6682	214.2	-307.739	852.675	201.212	-239.198	1063.86	144.262	-320.234	481.71	137.231	-512.359	105.149	184.262	-416.301	34.8997
1248	0	-259.575	-285.157	869.243				-186.103	-215.207	471.623	-194.496	-181.685	94.5976	-228.132	-57.1741	33.609	211.654	-305.175	853.538	198.497	-235.02	1064.13	143.181	-319.285	482.514	137.297	-511.864	106.007	184.328	-416.507	34.7611
1249	0	-261.777	-282.911	869.489				-187.453	-215.022	471.442	-194.683	-181.719	94.443	-228.126	-57.289	33.6132	209.577	-302.346	854.333	195.992	-230.939	1064.46	142.018	-318.144	483.324	137.341	-511.29	106.931	184.518	-416.574	34.6842
1250	0	-264.452	-280.856	869.649				-188.663	-214.658	471.247	-194.854	-181.781	94.2351	-228.129	-57.3352	33.583	207.029	-299.707	855.042	193.294	-226.917	1064.68	140.883	-316.75	484.112	137.413	-510.874	108.056	184.589	-416.541	34.7689
1251	0	-266.896	-278.499	869.735				-189.946	-213.916	471.161	-194.971	-181.676	94.0798	-228.105	-57.335	33.5634	204.711	-296.767	855.676	190.53	-222.86	1064.81	139.881	-315.032	484.769	137.445	-510.25	109.155	184.67	-416.473	34.8747
1252	0	-269.336	-276.024	869.769				-191.375	-213.193	470.989	-195.048	-181.709	93.9343	-228.123	-57.346	33.5193	202.397	-293.708	856.259	187.638	-218.676	1064.93	138.858	-312.991	485.344	137.47	-509.624	110.382	184.725	-416.384	34.9334
1253	0	-271.647	-273.377	869.822				-192.486	-212.536	470.976	-195.079	-181.545	93.7268	-228.138	-57.2895	33.526	200.211	-290.478	856.861	185.009	-214.694	1065.06	137.809	-310.738	485.856	137.573	-508.935	111.741	184.857	-416.283	34.9691
1254	0	-274.304	-270.646	869.741				-193.598	-211.464	470.948	-195.099	-181.217	93.4891	-228.135	-57.3329	33.5076	197.681	-287.163	857.329	182.218	-210.674	1065.16	138.066	-306.859	485.907	137.703	-508.038	113.15	184.787	-416.15	35.0653
1255	0	-276.48	-267.801	869.566				-194.858	-210.135	470.853	-194.96	-181.026	93.2449	-228.119	-57.3023	33.4834	195.63	-283.735	857.702	179.42	-206.603	1065.24	137.307	-303.621	486.222	137.945	-506.968	114.691	184.925	-415.971	35.2187
1256	0	-278.709	-264.802	869.224				-195.821	-208.994	470.681	-194.962	-180.531	93.0193	-228.12	-57.2563	33.5026	193.528	-280.153	857.909	176.412	-202.324	1065.32	136.473	-300.102	486.478	138.211	-505.856	116.464	185.25	-415.759	35.3929
1257	0	-280.857	-261.795	868.927				-197.023	-207.86	470.509	-194.819	-180.325	92.8089	-228.107	-57.2527	33.5074	191.506	-276.562	858.161	173.752	-198.276	1065.26	135.685	-296.019	486.712	138.539	-504.416	118.474	185.548	-415.605	35.6305
1258	0	-283.192	-258.626	868.334				-197.695	-207.325	470.397	-194.722	-179.828	92.4942	-228.136	-57.2721	33.4729	189.296	-272.81	858.117	170.929	-194.159	1065.29	135.161	-290.479	486.732	138.832	-502.799	120.68	185.607	-415.221	35.8767
1259	0	-285.045	-255.403	867.901				-198.319	-207.049	470.271	-194.622	-179.627	92.3212	-228.14	-57.2779	33.4842	187.569	-269.003	858.233	168.208	-190.136	1065.2	134.188	-285.421	486.928	139.245	-500.911	123.213	185.864	-414.971	36.1259
1260	0	-287.277	-252.219	867.325				-199.122	-206.421	469.987	-194.555	-179.523	92.1819	-228.134	-57.3013	33.449	185.463	-265.235	858.205	165.629	-186.196	1065.18	133.387	-279.812	487.156	139.589	-498.655	125.979	185.955	-414.666	36.2668
1261	0	-288.96	-248.985	866.83				-200.371	-205.174	469.824	-194.551	-179.362	92.0233	-228.133	-57.3413	33.4306	183.906	-261.418	858.26	162.653	-182.047	1064.91	132.741	-273.453	487.413	140.027	-496.221	129.196	186.479	-414.158	36.727
1262	0	-291.274	-245.841	866.001				-201.452	-204.137	469.789	-194.701	-179.42	91.895	-228.1	-57.3634	33.3831	181.718	-257.691	857.979	159.806	-178.234	1064.88	132.083	-266.588	487.743	140.555	-493.215	132.798	186.534	-413.391	36.9064
1263	0	-293.631	-242.542	865.415				-203.227	-202.1	469.587	-194.649	-179.09	91.6419	-228.089	-57.4083	33.3506	179.487	-253.808	857.942	157.228	-174.45	1064.97	131.624	-258.995	488.218	141.138	-489.853	136.811	186.631	-412.386	37.662
1264	0	-295.07	-239.483	865.132				-203.972	-202.204	469.484	-194.723	-178.938	91.4303	-228.111	-57.4049	33.3505	178.174	-250.166	858.207	154.598	-170.821	1064.94	131.455	-250.698	488.838	141.477	-485.597	141.098	187.11	-411.263	38.5584
1265	0	-297.205	-236.543	864.571				-204.354	-203.4	468.584	-194.822	-178.76	91.2538	-228.104	-57.4753	33.2895	176.166	-246.642	858.195	152.112	-167.212	1064.93	131.442	-241.657	489.667	142.043	-480.828	145.945	187.404	-409.989	40.0528
1266	0	-299.246	-233.752	864.121				-206.024	-202.386	468.663	-194.979	-178.837	91.0979	-228.104	-57.528	33.3119	174.25	-243.268	858.293	149.622	-163.91	1065.01	133.389	-230.266	490.197	142.63	-475.081	151.321	187.903	-408.504	42.3585
1267	0	-300.4	-230.734	864.01				-207.303	-201.506	468.444	-195.02	-178.638	90.9054	-228.071	-57.5555	33.3204	173.223	-239.666	858.732	147.001	-160.867	1065.02	133.72	-219.639	491.701	143.205	-468.519	157.19	188.146	-406.738	45.1649
1268	0	-301.885	-228.056	863.75				-208.416	-200.812	468.226	-195.102	-178.567	90.7439	-228.07	-57.5835	33.2788	171.863	-236.405	859.02	144.8	-158.107	1065.01	133.971	-208.709	493.445	143.778	-461.19	163.665	188.322	-404.457	48.3836
1269	0	-303.433	-225.603	863.326				-209.51	-200.466	467.847	-195.219	-178.472	90.5613	-228.08	-57.5665	33.2612	170.441	-233.369	859.145	142.56	-155.577	1064.93	134.308	-197.075	495.265	144.494	-453.361	170.602	187.401	-400.631	52.1304
1270	0	-304.715	-223.311	863.245				-210.518	-201.026	467.535	-195.284	-178.334	90.377	-228.055	-57.6415	33.2414	169.285	-230.493	859.612	140.391	-153.148	1064.77	135.365	-185.486	497.652	145.218	-445.147	177.511	187.364	-398.246	57.0563
1271	0	-306.08	-221.12	863.03				-211.723	-200.263	467.426	-195.428	-178.242	90.2076	-228.058	-57.6539	33.2434	168.046	-227.718	859.947	138.308	-150.995	1064.55	137.716	-172.853	500.1	145.177	-436.377	184.583	187.004	-394.229	62.9344
1272	0	-307.262	-219.264	862.705				-212.687	-200.459	467.142	-195.578	-178.168	90.0646	-228.059	-57.6971	33.2201	166.99	-225.279	860.171	136.458	-149.083	1064.18	137.702	-162.105	502.894	144.753	-427.373	191.522	186.277	-389.623	69.2951
1273	0	-308.427	-217.78	862.647				-213.777	-200.548	466.937	-195.718	-178.15	89.9169	-228.098	-57.7084	33.1797	165.951	-223.211	860.662	134.98	-147.268	1063.72	138.342	-151.775	506.078	143.919	-418.461	197.929	185.592	-384.772	75.3331
1274	0	-309.758	-216.363	862.386				-215.035	-199.802	466.755	-195.83	-178.167	89.7145	-228.104	-57.7593	33.1556	164.746	-221.211	860.949	133.382	-145.662	1063.29	139.148	-141.26	509.235	142.974	-409.575	204.265	184.229	-377.658	79.2997
1275	0	-310.741	-215.036	862.237				-215.724	-200.126	466.719	-195.806	-176.378	89.2977	-228.133	-57.7845	33.0976	163.889	-219.3	861.349	132.051	-143.993	1062.57	140.508	-131.336	513.075	141.64	-401.089	209.67	183.379	-367.968	84.6161
1276	0	-311.543	-213.829	862.076				-216.734	-200.042	466.425	-196.122	-177.847	89.5742	-228.162	-57.786	33.0525	163.213	-217.51	861.737	131.117	-142.565	1062.14	140.906	-122.243	516.381	140.474	-391.426	213.539	182.563	-356.475	89.5304
1277	0	-312.171	-212.684	862.439				-217.486	-199.759	466.258	-196.2	-178.072	89.5831	-228.166	-57.8942	33.0589	162.711	-215.781	862.648	130.013	-140.918	1061.44	141.38	-113.376	519.887	139.264	-380.845	216.125	182.031	-344.401	93.0422
1278	0	-312.77	-211.634	862.743				-218.07	-199.545	466.179	-196.284	-178.061	89.5166	-228.165	-57.9375	33.0274	162.237	-214.148	863.501	129.258	-139.217	1060.89	141.664	-105.013	523.142	138.312	-369.255	217.333	180.974	-331.461	94.846
1279	0	-313.313	-210.516	863.115				-218.188	-200.29	465.555	-196.347	-178.042	89.4992	-228.187	-57.8961	33.018	161.821	-212.446	864.421	128.842	-137.38	1060.33	142.331	-96.4795	527.107	137.321	-357.184	217.567	179.577	-317.587	95.672
1280	0	-314.062	-209.322	863.773				-219.465	-200.299	465.223	-196.384	-178.062	89.4539	-228.213	-57.9076	32.9785	161.197	-210.669	865.628	128.147	-135.37	1060.01	142.693	-88.7675	530.203	136.385	-344.756	216.857	178.362	-302.931	95.709
1281	0	-314.813	-208.429	864.423				-220.311	-199.624	465.181	-196.429	-177.97	89.4119	-228.233	-58.0085	33.0045	160.573	-209.193	866.828	127.677	-133.293	1059.84	143.206	-81.2528	533.091	135.433	-331.622	215.069	177.543	-286.658	95.1161
1282	0	-315.281	-206.733	865.063				-220.871	-198.965	465.2	-196.477	-177.975	89.4176	-228.215	-57.9067	32.9717	160.23	-206.913	868.016	126.897	-131.142	1059.85	143.639	-74.1586	536.267	134.621	-317.597	212.141	177.202	-269.226	93.8992
1283	0	-315.97	-205.853	865.747				-221.059	-198.363	465.263	-196.514	-178.042	89.4654	-228.224	-57.9973	33.0055	159.668	-205.449	869.249	126.628	-128.688	1059.62	144.362	-67.5095	538.746	134.017	-303.115	208.469	176.497	-250.976	92.0303
1284	0	-316.592	-203.991	866.29				-221.278	-197.644	465.327	-196.573	-178.033	89.4942	-228.261	-58.0423	32.983	159.172	-203.004	870.341	126.025	-126.308	1059.71	144.735	-61.3573	541.55	133.697	-287.971	204.029	176.295	-231.689	89.9905
1285	0	-315.487	-202.13	867.446				-221.332	-197.016	465.311	-196.592	-177.999	89.48	-228.27	-57.9446	32.9857	160.403	-200.559	872.046	125.689	-123.921	1059.71	145.564	-55.4614	543.816	133.667	-272.459	198.962	176.408	-211.785	87.1101
1286	0	-317.038	-200.923	867.612				-220.72	-195.928	466.057	-196.604	-178.01	89.506	-228.276	-57.9356	32.9825	158.978	-198.769	872.76	125.186	-121.512	1059.66	145.878	-50.3078	545.809	133.922	-256.405	193.365	177.162	-191.198	83.7915
1287	0	-315.302	-199.001	868.498				-221.332	-195.294	465.547	-196.612	-178.088	89.5587	-228.241	-57.9794	33.01	160.84	-196.264	874.195	124.919	-119.111	1059.64	146.322	-45.4861	547.472	134.525	-240.002	187.419	177.503	-170.594	80.54
1288	0	-315.466	-197.371	868.752				-220.734	-194.23	466.192	-196.555	-178.09	89.593	-228.233	-57.9307	32.9898	160.801	-194.05	874.998	124.73	-116.693	1059.68	146.739	-40.9735	548.69	135.473	-223.187	181.409	178.589	-149.437	77.2102
1289	0	-315.705	-195.562	868.969				-221.125	-193.621	465.679	-196.545	-178.013	89.5972	-228.194	-57.918	33.0325	160.688	-191.657	875.763	124.539	-114.268	1059.69	146.875	-36.7358	549.762	136.666	-205.922	175.101	179.677	-127.935	74.2013
1290	0	-315.719	-193.648	869.116				-220.393	-192.568	466.207	-196.473	-177.957	89.6083	-228.184	-57.9294	33.0446	160.801	-189.16	876.46	124.441	-111.75	1059.65	146.925	-32.6253	550.549	137.819	-188.466	168.728	181.187	-106.417	71.3831
1291	0	-315.597	-192.027	869.032				-220.055	-191.136	466.329	-196.418	-177.895	89.6273	-228.204	-57.8869	33.0148	161.048	-186.956	876.924	124.417	-109.378	1059.78	146.279	-28.4603	550.942	139.534	-171.118	162.715	182.625	-85.1493	68.6772
1292	0	-315.364	-190.108	869.206				-219.774	-190.169	466.415	-196.339	-177.859	89.6841	-228.171	-57.894	33.0843	161.407	-184.453	877.647	124.499	-106.81	1059.89	146.34	-25.0864	551.08	141.358	-153.699	156.735	184.341	-63.8801	66.5145
1293	0	-315.083	-187.99	869.012				-219.404	-189.333	466.483	-196.261	-177.869	89.7645	-228.185	-57.9165	33.0894	161.814	-181.752	878.001	124.712	-104.32	1060.08	146.071	-22.1254	550.974	143.419	-136.558	151.22	186.331	-43.1386	64.5474
1294	0	-314.775	-185.864	868.838				-219.027	-188.083	466.608	-196.212	-177.717	89.7173	-228.185	-57.918	33.0885	162.248	-179.042	878.376	124.994	-101.696	1060.15	146.109	-19.2736	550.645	145.409	-119.707	146.162	188.288	-23.0507	63.0677
1295	0	-314.261	-183.559	868.498				-218.549	-187.211	466.656	-196.093	-177.705	89.8257	-228.175	-57.8415	33.0989	162.888	-176.154	878.586	125.332	-99.0792	1060.2	145.666	-16.5511	549.942	147.498	-103.123	141.411	190.498	-3.37324	61.8787
1296	0	-315.104	-181.537	867.72				-218.275	-185.917	466.802	-195.983	-177.786	89.9198	-228.145	-57.8142	33.1261	162.171	-173.548	878.355	125.803	-96.3666	1060.13	145.165	-14.0916	549.179	149.596	-86.9715	137.152	192.554	15.3654	61.0176
1297	0	-312.29	-180.024	867.676				-217.844	-184.082	467.025	-195.879	-177.708	89.9579	-228.128	-57.7936	33.1333	165.111	-171.452	878.86	126.578	-93.4751	1059.89	144.899	-11.7467	548.064	151.538	-71.4516	133.292	194.717	33.4138	60.7758
1298	0	-311.178	-178.432	866.912				-217.44	-182.789	467.247	-195.77	-177.662	90.0294	-228.136	-57.7704	33.1752	166.349	-169.276	878.645	127.35	-90.582	1059.74	144.668	-9.70468	546.907	153.417	-56.6236	129.912	197.053	50.5658	61.4471
1299	0	-310.705	-176.158	865.758				-216.892	-181.523	467.411	-195.636	-177.664	90.1554	-228.125	-57.7433	33.1574	166.948	-166.418	878.04	128.407	-87.7868	1059.67	144.03	-7.65437	545.299	155.347	-42.5327	127.059	198.768	66.6187	61.1377
1300	0	-310.091	-174.863	864.497				-216.239	-180.323	467.626	-195.488	-177.716	90.2588	-228.125	-57.7032	33.1901	167.687	-164.54	877.327	129.131	-84.7306	1059.64	143.703	-5.92108	543.708	157.017	-29.4183	124.374	200.121	81.6144	61.5074
1301	0	-307.929	-175.047	863.13				-215.338	-179.628	467.724	-195.327	-177.816	90.4012	-228.125	-57.6505	33.2146	169.976	-164.141	876.51	130.124	-81.4519	1059.49	143.582	-4.37954	542.061	158.473	-17.3311	121.978	201.661	95.4926	61.6629
1302	0	-307.904	-169.667	861.804				-214.503	-178.606	467.855	-195.172	-177.921	90.5825	-228.111	-57.6377	33.2122	170.127	-158.177	875.732	131.267	-78.0299	1059.19	143.769	-2.79863	540.237	159.668	-6.30981	120.008	202.447	107.962	61.7495
1303	0	-307.205	-167.211	861.796				-213.797	-177.648	468.056	-195.043	-177.867	90.6698	-228.12	-57.5979	33.2353	167.321	-152.188	873.386	132.685	-74.5076	1058.89	142.326	-1.56462	538.345	160.541	3.3677	118.101	202.843	119.171	61.8729
1304	0	-306.148	-164.868	861.894				-213.021	-175.736	468.384	-194.878	-177.849	90.8274	-228.163	-57.5926	33.2256	167.34	-148.024	872.265	134.029	-70.6856	1058.62	142.576	-0.316219	536.607	161.095	11.4248	116.359	203.413	128.83	62.7578
1305	0	-304.794	-162.92	862.163				-212.327	-174.332	468.663	-194.674	-177.919	90.9714	-228.164	-57.607	33.2359	168.311	-144.712	870.678	135.327	-66.8484	1058.22	140.122	0.612196	534.852	161.17	18.1035	114.394	203.339	135.822	61.3645
1306	0	-303.306	-160.873	862.358				-211.092	-173.344	468.85	-194.491	-177.772	91.0591	-228.173	-57.6162	33.2385	173.623	-144.163	870.43	136.949	-62.816	1057.93	140.213	1.66822	533.12	160.722	23.2622	112.487	203.2	141.524	59.6739
1307	0	-301.807	-159.308	862.963				-210.028	-172.414	469.076	-194.285	-177.723	91.2248	-228.197	-57.5895	33.2341	176.252	-142.484	869.41	138.382	-58.6742	1057.6	141.259	2.55882	531.347	159.965	27.0658	110.234	202.156	145.484	57.9929
1308	0	-299.94	-156.986	863.247				-209.176	-170.581	469.409	-194.056	-177.595	91.3749	-228.193	-57.5255	33.2464	176.064	-137.616	867.802	140.104	-54.4064	1057.24	141.127	3.12188	529.374	158.638	29.522	108.636	200.862	147.589	56.6285
1309	0	-297.854	-154.396	863.608				-208.171	-168.601	469.844	-193.851	-177.804	91.5872	-228.212	-57.3973	33.236	175.217	-131.377	866.931	141.823	-49.9215	1056.92	138.672	3.29655	527.102	157.116	30.5458	106.782	198.924	148.24	54.6495
1310	0	-296.044	-152.809	864.234				-207.173	-167.597	469.811	-193.722	-177.828	91.7157	-228.261	-57.4066	33.2622	175.557	-125.896	865.431	143.631	-45.3453	1056.56	138.862	3.55493	524.939	155.213	30.0726	104.677	196.869	148.652	52.9796
1311	0	-293.821	-150.407	864.725				-205.554	-166.236	470.374	-193.521	-177.848	91.9209	-228.264	-57.383	33.2778	177.98	-121.987	864.538	145.57	-40.7616	1056.2	138.626	3.90087	522.772	153.545	30.5321	103.299	195.024	149.623	51.7098
1312	0	-291.533	-148.043	865.232				-204.369	-163.984	470.783	-193.297	-177.937	92.1731	-228.282	-57.2742	33.2943	180.645	-118.39	863.786	147.692	-36.1872	1055.9	137.989	4.44346	520.912	153.431	33.1098	102.35	194.181	151.225	50.0465
1313	0	-289.161	-145.553	865.818				-203.058	-162.557	470.737	-193.037	-177.951	92.4998	-228.554	-56.9905	33.1404	182.589	-113.556	862.966	149.57	-31.3247	1055.69	137.164	5.63355	519.731	153.867	35.7792	101.769	192.781	153.076	46.8241
1314	0	-286.864	-143.575	866.541				-201.526	-160.851	471.044	-192.732	-177.832	92.7371	-228.322	-57.083	33.3735	184.836	-108.47	862.309	151.727	-26.5889	1055.5	137.282	7.79891	519.726	154.246	37.1235	101.475	192.463	153.666	44.594
1315	0	-284.728	-142.189	867.442				-199.836	-159.346	471.372	-192.389	-177.822	93.0639	-228.646	-56.7944	33.1765	187.044	-103.819	862.065	153.808	-21.8107	1055.44	137.817	10.9856	520.483	154.468	37.938	101.397	193.317	153.752	43.8142
1316	0	-282.304	-140.131	868.202				-198.316	-157.065	471.54	-191.959	-177.948	93.3509	-228.613	-56.8113	33.1808	189.13	-98.6792	862.25	156.04	-17.1289	1055.44	139.679	15.1832	521.26	154.714	38.5676	101.249	193.157	154.193	43.4826
1317	0	-279.817	-137.883	868.808				-196.947	-154.85	472.113	-191.734	-178.158	93.873	-228.585	-56.8656	33.2236	191.382	-93.8772	862.825	158.548	-12.6362	1055.38	141.085	19.7554	521.944	155.036	39.3736	101.173	193.227	154.543	42.7741
1318	0	-277.353	-135.724	869.311				-195.133	-153.654	472.178	-191.217	-178.588	94.4097	-228.554	-56.8689	33.2515	193.521	-89.1009	863.555	160.423	-8.0935	1055.75	142.418	24.5487	522.383	155.802	40.5933	100.965	193.177	154.809	41.8027
1319	0	-274.746	-133.408	869.747				-193.663	-151.867	472.713	-190.812	-178.686	94.8502	-228.562	-56.8008	33.3105	195.754	-84.567	864.485	163.48	-3.48961	1055.73	143.658	29.1684	522.522	156.55	41.3755	100.788	193.586	154.968	41.2041
1320	0	-272.095	-131.214	870.197				-192.067	-150.142	473.103	-190.572	-178.831	95.2715	-228.514	-56.7693	33.3059	197.791	-79.43	865.483	166.075	0.990418	1055.85	145.375	33.4899	522.704	157.169	41.9299	100.489	193.767	155.207	40.7747
1321	0	-269.517	-129.456	870.644				-190.436	-148.558	473.508	-190.248	-178.686	95.6781	-228.455	-56.8042	33.3602	199.926	-74.1857	866.452	168.714	5.094	1055.99	146.328	36.4939	522.552	157.569	42.6023	100.336	193.963	155.27	40.3852
1322	0	-266.624	-126.986	870.96				-188.72	-146.922	473.836	-190.079	-178.407	96.023	-228.426	-56.8078	33.3672	202.506	-69.8057	867.452	171.394	9.16489	1056.32	147.853	39.8535	522.354	157.821	43.2215	100.162	193.667	155.278	39.9262
1323	0	-263.628	-124.655	871.308				-187.014	-145.099	474.288	-190.15	-177.468	96.1876	-228.261	-57.0125	33.3621	205.391	-65.087	868.509	174.027	13.175	1056.6	149.522	42.7332	522.217	157.925	43.6426	99.9338	193.983	155.579	40.1593
1324	0	-260.824	-122.654	871.727				-184.928	-143.068	474.387	-190.222	-176.602	96.4116	-228.204	-57.1293	33.4157	208.435	-60.6107	869.148	176.695	17.0242	1056.74	150.483	45.0147	521.719	157.995	44.0239	99.6952	193.802	155.862	40.1348
1325	0	-257.9	-120.41	872.264				-183.217	-141.137	475.092	-190.17	-175.909	96.871	-228.444	-56.8605	33.354	211.198	-55.8641	869.209	179.589	21.0002	1057.42	152.011	47.0025	521.22	158.043	44.4189	99.4898	193.819	156.025	40.1881
1326	0	-254.989	-118.265	872.689				-181.364	-139.049	475.289	-189.927	-175.46	97.344	-228.364	-56.9941	33.3796	214.212	-51.7166	870.318	182.054	24.9109	1057.88	153.071	48.73	520.632	158.09	44.8311	99.2647	193.709	156.198	40.1218
1327	0	-252.013	-115.68	873.245				-179.707	-137.197	476.08	-189.329	-175.348	98.1353	-228.324	-57.1081	33.3658	218.056	-49.9758	870.136	184.732	28.8191	1058.33	154.337	50.4543	520.207	158.174	45.2488	99.0454	193.716	156.355	40.0056
1328	0	-249.008	-113.119	873.776				-177.713	-135.752	476.803	-188.821	-175.34	98.8771	-228.321	-57.1916	33.36	221.456	-45.6404	870.447	187.3	32.7809	1058.83	155.158	52.3223	519.874	158.222	45.6118	98.9123	193.668	156.52	39.8886
1329	0	-246.192	-110.784	874.39				-176.404	-133.434	477.17	-188.353	-175.378	99.6465	-228.155	-57.6157	33.343	223.208	-41.8402	870.057	189.476	36.4195	1059.23	156.514	54.442	519.823	158.289	45.9245	98.7708	193.629	156.599	39.8112
1330	0	-243.383	-108.554	875.13				-174.826	-131.529	477.795	-187.787	-175.059	100.404	-228.024	-57.7064	33.3337	225.944	-38.234	869.864	190.84	39.7208	1059.59	157.389	56.76	519.636	158.35	46.2313	98.6691	193.539	156.663	39.7622
1331	0	-240.592	-106.174	875.862				-173.316	-129.773	478.452	-187.552	-174.655	101.16	-227.988	-57.8016	33.3025	228.238	-34.819	869.684	192.825	43.2685	1060.06	158.814	59.1714	519.651	158.382	46.5785	98.5802	193.59	156.776	39.7346
1332	0	-237.887	-103.561	876.663				-171.929	-128.292	479.183	-187.401	-174.383	102.24	-227.933	-57.7819	33.3059	230.492	-31.6734	869.456	195.878	46.8238	1060.6	159.928	61.4695	519.397	158.405	46.9189	98.4472	193.481	156.819	39.7377
1333	0	-235.3	-101.316	877.54				-170.43	-127.014	480.186	-187.183	-174.167	103.272	-227.913	-57.9104	33.3593	232.818	-28.5502	869.043	198.248	50.7535	1060.96	160.901	63.7614	519.197	158.39	47.182	98.3266	193.618	156.944	39.6939
1334	0	-232.83	-99.0988	878.54				-169.137	-125.022	481.203	-187.075	-173.542	104.182	-227.92	-57.9916	33.3639	234.926	-25.5276	868.449	200.843	54.051	1061.19	161.54	65.8774	518.734	158.372	47.4418	98.2282	193.53	156.989	39.7597
1335	0	-230.497	-97.0627	879.707				-167.952	-121.194	482.997	-187.064	-173.037	105.389	-227.908	-57.7802	33.2293	236.974	-22.4812	868.293	203.537	57.2815	1061.47	163.239	67.8026	518.508	158.321	47.6497	98.1353	193.516	157.081	39.7623
1336	0	-228.231	-94.9464	880.888				-167.086	-118.887	484.101	-187.062	-172.437	106.405	-227.937	-57.7805	33.2288	239.233	-19.5157	868.207	206.205	60.5427	1061.69	163.495	69.396	518.219	158.265	47.8648	98.0179	193.354	157.103	39.8602
1337	0	-226.018	-92.7863	882.121				-166.016	-117.246	485.119	-187.131	-172.125	107.665	-227.995	-57.7077	33.1568	241.252	-16.5343	868.066	208.724	63.6958	1061.82	162.887	71.0858	518.145	158.231	48.0667	97.9524	193.419	157.164	39.8924
1338	0	-224.014	-90.8129	883.533				-165.402	-115.501	485.606	-187.102	-171.419	108.895	-228.026	-57.5956	33.0853	243.223	-13.6095	868.051	210.745	66.9771	1062.41	163.767	72.5072	517.896	158.197	48.2856	97.8829	193.257	157.216	39.9434
1339	0	-221.952	-88.8935	884.923				-165.064	-113.047	486.338	-187.141	-170.554	110.008	-228.137	-57.6586	33.0437	245.156	-10.6759	868.054	213.244	69.9293	1062.68	164.753	73.9723	517.747	158.163	48.3805	97.8119	193.392	157.13	40.0322
1340	0	-220.054	-86.9522	886.338				-164.018	-111.441	487.351	-187.101	-169.92	111.348	-228.259	-57.6472	32.9709	246.995	-7.96013	868.106	216.012	72.7832	1061.99	165.319	75.212	517.536	158.15	48.5519	97.7356	193.369	157.128	40.0813
1341	0	-218.171	-84.9341	887.77				-162.946	-109.556	488.61	-187.025	-169.428	112.657	-228.353	-57.5477	32.871	248.807	-5.14094	868.401	217.892	75.767	1063.09	166.264	76.3262	517.409	158.162	48.6119	97.6515	193.224	157.169	40.036
1342	0	-216.45	-83.216	889.264				-161.965	-107.442	489.957	-186.689	-168.175	113.796	-228.467	-57.5101	32.792	250.401	-2.41423	868.651	219.815	78.5454	1063.47	166.933	77.3968	517.294	158.191	48.7031	97.6017	193.217	157.167	40.0393
1343	0	-214.72	-81.2783	890.757				-161.651	-103.932	491.278	-186.404	-167.115	115.089	-228.569	-57.5536	32.6837	252.104	0.211285	868.879	222.423	81.2959	1063.41	167.792	78.7737	517.211	158.22	48.757	97.5512	193.189	157.191	40.0225
1344	0	-213.109	-79.5661	892.284				-161.037	-101.832	492.416	-186.099	-166.37	116.355	-228.687	-57.6274	32.6119	253.623	2.84563	869.093	224.639	83.9957	1063.66	168.677	79.0142	517.164	158.246	48.8178	97.4598	193.183	157.156	40.0725
1345	0	-211.511	-77.7877	893.81				-160.473	-99.9267	493.503	-185.62	-165.289	117.657	-228.801	-57.7173	32.4815	255.116	5.32271	869.237	226.634	86.6837	1064.14	169.387	79.6807	517.148	158.269	48.8519	97.4239	193.144	157.134	40.0904
1346	0	-209.954	-76.1897	895.308				-159.834	-97.5666	494.499	-184.924	-164.172	118.967	-228.838	-57.8112	32.3977	256.624	7.53118	869.51	228.918	89.0929	1063.89	170.33	80.2435	517.079	158.365	48.866	97.3338	193.304	157.084	40.1214
1347	0	-208.488	-74.6157	896.906				-159.292	-95.1613	495.797	-184.17	-162.964	120.164	-228.862	-57.9283	32.3664	258.002	10.1407	869.665	230.693	91.6778	1064.35	171.061	80.8416	517.07	158.404	48.9041	97.2891	193.043	157.239	40.0658
1348	0	-207.082	-73.2001	898.516				-158.727	-92.9049	497.089	-183.389	-161.703	121.377	-228.82	-57.9741	32.3581	259.43	12.792	869.651	232.937	94.1878	1064.47	172.172	81.2504	517.123	158.483	48.9358	97.2031	193.21	157.068	40.151
1349	0	-205.672	-71.657	900.073				-158.103	-90.1332	498.307	-182.405	-160.658	122.775	-228.721	-58.1108	32.3458	260.465	15.2134	869.883	234.5	96.616	1065	172.912	81.5334	517.112	158.545	48.91	97.1483	193.314	157.032	40.2111
1350	0	-204.329	-70.0601	901.609				-157.333	-87.8879	499.435	-181.417	-159.279	123.921	-228.627	-58.2605	32.3803	261.815	17.5733	869.796	236.414	99.0166	1064.69	173.756	81.7657	517.166	158.637	48.9006	97.0626	193.048	157.16	40.1542
1351	0	-202.962	-68.8157	903.242				-156.701	-85.7347	500.75	-180.425	-157.999	125.253	-228.887	-59.1917	32.5704	262.943	19.6328	870.234	237.786	101.465	1065.63	174.772	81.872	517.201	158.744	48.8952	97.003	193.072	157.184	40.1031
1352	0	-201.728	-67.545	904.769				-156.445	-80.4457	502.95	-179.474	-156.711	126.443	-228.504	-59.0636	32.4739	264.102	21.4738	870.338	239.538	103.871	1065.89	175.657	81.9673	517.232	158.869	48.8729	96.9354	193.004	157.159	40.1154
1353	0	-200.508	-66.2931	906.304				-157.113	-76.5948	503.386	-178.385	-155.309	127.807	-227.902	-58.6255	32.1585	265.133	23.4508	870.654	241.2	106.264	1065.97	176.434	81.9978	517.212	158.905	48.7895	96.9218	193.025	157.127	40.1347
1354	0	-199.34	-64.9459	907.803				-157.152	-73.7602	504.283	-177.363	-153.961	129.048	-227.214	-57.8831	31.9988	266.052	25.5903	871.206	242.43	108.632	1066.82	177.463	82.0331	517.338	159.023	48.7921	96.8492	193.096	157.193	40.0802
1355	0	-198.236	-63.612	909.299				-157.061	-70.5419	505.601	-176.387	-152.508	130.358	-226.809	-57.7064	32.112	267.287	27.5693	871.632	243.581	110.828	1067.01	178.279	81.9793	517.351	159.15	48.7785	96.8261	193.091	157.242	40.0551
1356	0	-197.117	-62.2416	910.718				-157.32	-66.9157	506.751	-175.471	-151.055	131.736	-226.543	-57.8071	32.3579	268.1	29.3723	871.904	244.846	113.201	1067.53	178.971	82.1185	517.415	159.227	48.7732	96.7262	193.099	157.228	40.0638
1357	0	-196.12	-60.8248	912.168				-157.473	-62.9723	507.854	-174.624	-149.472	133.121	-226.274	-57.8111	32.6421	269.056	31.0254	872.458	245.941	115.37	1068.01	180.103	82.1925	517.412	159.315	48.7465	96.6524	193.114	157.234	40.0536
1358	0	-195.171	-59.7169	913.642				-157.768	-59.0647	508.983	-174.276	-148.64	134.618	-225.907	-57.5913	32.9262	270.094	32.5677	872.859	247.045	117.406	1068.23	180.783	82.2152	517.477	159.383	48.7366	96.6256	193.013	157.217	40.1341
1359	0	-194.219	-57.9433	914.902				-158.239	-55.4322	510.247	-173.712	-147.099	135.93	-225.68	-57.1432	33.2369	270.941	34.3356	873.203	248.259	119.442	1068.73	181.571	82.3328	517.405	159.39	48.7348	96.5089	193.003	157.183	40.1161
1360	0	-193.341	-56.5012	916.121				-158.613	-51.3685	511.271	-173.442	-145.841	137.306	-225.541	-56.3444	33.5576	271.699	36.4148	873.431	249.259	121.333	1069.04	182.251	82.4906	517.401	159.449	48.7066	96.4638	193.038	157.163	40.125
1361	0	-192.236	-54.3745	917.333				-159.143	-47.4965	512.379	-173.41	-144.87	138.727	-225.523	-55.1647	33.9425	272.527	38.6372	873.55	248.637	123.069	1069.4	183.065	82.6726	517.384	159.487	48.734	96.3712	193.022	157.217	40.1232
1362	0	-191.379	-52.6298	918.513				-159.614	-43.4219	513.416	-173.552	-142.897	139.961	-225.776	-53.8282	34.246	273.532	40.691	873.84	249.376	124.949	1069.83	183.742	82.9697	517.368	159.489	48.7338	96.3187	193.044	157.159	40.1828
1363	0	-190.552	-50.8978	919.688				-160.182	-39.8687	514.421	-173.944	-140.438	141.093	-226.781	-53.4868	34.5706	274.019	42.61	873.646	250.533	126.8	1070.18	184.176	83.4215	517.311	159.483	48.7489	96.2612	193.093	157.227	40.1756
1364	0	-189.696	-49.0703	920.713				-160.83	-35.7347	515.284	-174.472	-137.345	141.995	-227.734	-51.8194	34.9065	275.097	44.7834	873.916	251.575	128.67	1070.52	185.062	84.3573	517.155	159.469	48.787	96.1806	193.01	157.173	40.2424
1365	0	-188.832	-46.974	921.514				-161.361	-32.5503	516.454	-175.45	-133.656	142.748	-228.665	-48.4925	34.7101	275.868	46.7532	874.026	252.773	130.539	1070.79	185.556	84.7135	517.195	159.469	48.823	96.1409	193.032	157.154	40.2431
1366	0	-187.969	-44.6866	922.504				-162.082	-29.1734	517.34	-176.885	-129.718	143.297	-230.136	-44.9123	34.849	276.775	48.6549	873.966	253.638	132.438	1071.15	186.033	85.3031	517.087	159.395	48.8518	96.0836	193.315	157.036	40.2995
1367	0	-187.475	-43.3531	923.407				-162.865	-25.9494	518.225	-178.514	-125.134	143.663	-232.912	-42.3684	35.372	277.459	50.3875	873.798	254.728	134.225	1071.36	186.532	86.1078	516.936	159.431	48.9565	96.0161	193.329	157.018	40.3152
1368	0	-186.547	-40.9883	924.113				-163.785	-22.9588	519.064	-180.544	-120.276	144.008	-235.245	-37.5695	35.6058	278.454	52.1591	873.825	256.112	136.002	1071.64	186.857	86.9473	516.723	159.312	49.0389	95.905	193.359	157.03	40.3498
1369	0	-185.823	-38.9377	924.778				-164.634	-19.7411	519.798	-183.089	-114.81	144.241	-238.098	-31.9545	35.9291	279.042	54.3271	873.979	257.322	137.82	1071.67	187.135	87.8958	516.511	159.596	49.296	95.5426	193.346	157.011	40.3585
1370	0	-185.13	-36.9573	925.422				-165.645	-16.5738	520.625	-185.879	-108.688	144.433	-241.196	-25.6241	36.2391	279.301	57.0139	873.658	258.205	139.551	1072.03	187.343	88.8545	516.3	158.697	49.0596	95.6232	193.338	157.028	40.3614
1371	0	-184.422	-35.0277	926.113				-166.569	-13.801	521.547	-188.999	-102.113	144.467	-244.518	-18.1449	36.4135	279.529	59.4392	873.432	261.001	141.414	1072.03	187.487	90.0619	516.079	158.537	49.14	95.7364	193.303	157.055	40.3526
1372	0	-183.747	-32.9986	926.527				-167.747	-10.3235	522.031	-192.467	-95.0557	144.449	-248.104	-9.91915	36.6723	279.89	61.2579	873.121	260.013	143.03	1072.32	187.615	91.419	515.906	158.455	49.2649	95.703	193.138	157.128	40.3756
1373	0	-183.201	-31.3775	927.209				-168.938	-7.04381	522.78	-196.165	-87.0263	144.406	-251.883	-1.37005	36.8739	280.641	63.0116	872.881	260.883	144.772	1072.48	187.685	92.8197	515.659	158.401	49.3701	95.6783	193.145	157.136	40.4037
1374	0	-182.466	-29.58	927.647				-170.126	-3.17921	523.494	-200.185	-78.5	144.298	-255.689	8.25891	37.0334	281.382	64.9463	872.655	262.162	146.599	1072.64	187.796	94.4266	515.445	158.298	49.4626	95.6576	193.116	157.177	40.4041
1375	0	-181.937	-28.1295	928.107				-171.397	0.579452	524.197	-204.142	-68.5184	143.986	-259.471	18.018	37.4018	281.733	67.012	872.396	263.938	148.365	1072.73	187.744	96.2012	515.129	158.222	49.5841	95.6193	193.152	157.179	40.4368
1376	0	-181.278	-26.4075	928.528				-172.839	4.51276	524.949	-208.254	-59.3387	144.048	-263.327	28.3479	38.2882	281.992	69.1892	872.166	265.159	150.111	1072.77	187.516	97.7922	514.897	158.108	49.7174	95.5757	193.109	157.176	40.4705
1377	0	-180.749	-25.0388	928.921				-174.311	9.12357	525.85	-212.315	-50.0534	144.332	-267.052	39.9729	39.5341	282.455	71.3311	871.808	265.658	151.839	1072.99	187.282	99.5595	514.565	158.02	49.8789	95.5861	193.333	157.09	40.4887
1378	0	-180.43	-24.1382	929.391				-175.906	13.8524	526.667	-216.356	-40.374	144.573	-270.106	53.1037	40.956	282.217	73.455	871.459	266.076	153.56	1073.13	187.259	101.348	514.277	157.888	50.0496	95.515	193.171	157.16	40.5086
1379	0	-179.878	-22.5245	929.751				-177.625	18.6493	527.628	-220.218	-30.5577	145.073	-273.841	65.2663	43.0578	282.875	75.8831	871.182	266.234	155.263	1073.28	187.031	103.038	513.982	157.805	50.196	95.5071	193.12	157.197	40.5198
1380	0	-179.445	-21.127	930.032				-179.218	23.8045	528.661	-224.125	-20.5372	145.638	-277.595	77.3788	45.3783	283.226	78.1191	870.885	267.12	157.001	1073.45	186.766	104.867	513.683	157.64	50.3766	95.519	193.082	157.147	40.5502
1381	0	-179.137	-19.8912	930.347				-180.788	29.2665	529.679	-227.986	-10.0771	146.343	-281.243	89.6731	47.6577	283.522	80.4406	870.668	267.154	158.732	1073.51	186.499	106.637	513.398	157.529	50.5142	95.4378	193.14	157.134	40.5971
1382	0	-178.968	-18.9181	930.892				-182.335	34.9717	530.707	-231.796	0.573563	147.137	-284.852	101.901	50.0738	283.54	82.6537	870.341	267.394	160.39	1073.72	185.977	108.541	513.013	157.4	50.7072	95.4321	192.843	157.201	40.5103
1383	0	-178.415	-16.899	931.25				-183.961	40.5536	531.806	-235.358	10.8996	148.089	-288.524	113.699	52.567	283.616	84.9407	869.951	266.979	162.084	1073.73	185.682	110.245	512.742	157.257	50.8534	95.4155	192.835	157.211	40.5311
1384	0	-178.501	-16.1279	931.617				-185.426	46.6562	533.016	-238.908	21.2366	149.265	-292.163	125.417	55.1735	283.707	87.1817	869.53	266.97	163.699	1073.86	185.269	112.007	512.455	157.148	50.9684	95.3948	193.032	157.128	40.6839
1385	0	-178.381	-14.8882	932.061				-187.008	52.7068	534.273	-242.227	31.6106	150.318	-295.776	136.932	57.9078	283.53	89.2182	869.041	267.888	165.538	1073.99	184.857	113.915	512.06	157.007	51.0984	95.4221	192.601	157.144	40.6367
1386	0	-178.293	-13.2003	932.415				-188.592	59.0628	535.546	-245.335	42.0658	151.58	-299.3	148.203	60.647	283.625	91.4339	868.791	267.866	167.204	1074.13	184.535	115.702	511.842	156.886	51.1872	95.4198	192.991	157.137	40.7301
1387	0	-178.294	-11.3728	932.831				-190.054	65.5336	536.898	-248.232	52.0521	153.015	-302.576	159.608	63.4507	283.952	93.6321	868.597	267.842	168.875	1074.15	184.204	117.455	511.564	156.759	51.3476	95.3907	192.589	157.146	40.6791
1388	0	-178.337	-9.51455	933.248				-191.541	71.7986	538.212	-250.807	62.2088	154.328	-305.779	170.537	66.2266	283.833	95.7144	868.166	268.099	170.512	1074.31	183.899	119.122	511.254	156.636	51.5351	95.4073	192.562	157.139	40.6766
1389	0	-178.312	-7.3889	933.613				-193.054	78.5993	539.448	-253.316	72.2576	155.95	-308.641	181.157	69.0035	283.984	97.7907	867.879	268.273	172.116	1074.46	183.552	120.93	510.936	156.621	51.6243	95.4249	192.58	157.145	40.7262
1390	0	-178.532	-5.35522	933.973				-194.602	85.4344	540.728	-255.67	82.301	157.327	-311.181	191.266	71.6841	283.277	99.5521	867.45	268.456	173.618	1074.57	183.224	122.617	510.559	156.439	51.7984	95.4169	192.86	157.186	40.7164
1391	0	-178.711	-3.04308	934.362				-196.098	92.0502	542.118	-257.937	92.1485	158.734	-313.434	201.911	74.2241	283.315	101.645	867.195	268.719	175.112	1074.71	182.876	124.335	510.258	156.368	51.9265	95.4244	192.872	157.062	40.6325
1392	0	-178.836	-0.370056	934.6				-197.662	98.5949	543.586	-260.114	102.111	160.177	-315.488	212.585	76.6045	283.065	103.558	866.886	268.8	176.526	1074.81	182.602	126.003	509.926	156.234	52.0665	95.4584	192.897	157.06	40.5973
1393	0	-179.21	1.9384	934.937				-199.113	105.198	545.065	-262.156	111.737	161.642	-317.298	223.445	78.8968	283.106	105.443	866.715	269.032	177.897	1074.93	182.369	127.557	509.707	156.104	52.2133	95.4534	192.826	157.235	40.694
1394	0	-179.663	4.18042	935.439				-200.417	111.725	546.447	-264.149	121.619	163.151	-318.775	234.223	81.1825	283.186	107.331	866.563	269.218	179.183	1075.04	182.075	129.349	509.248	155.963	52.3016	95.443	192.693	157.06	40.6212
1395	0	-179.809	7.26076	935.771				-201.663	118.178	547.872	-266.135	131.356	164.665	-319.901	245.042	83.4041	283.122	109.207	866.355	269.459	180.394	1075.18	181.752	130.968	508.887	155.877	52.4297	95.38	192.879	157.097	40.5724
1396	0	-180.201	10.5485	935.988				-202.786	124.48	549.282	-267.991	141.4	166.021	-320.655	255.819	85.2561	282.849	111.008	866.166	269.865	181.583	1075.32	181.493	132.677	508.531	156.285	52.7941	95.0985	192.861	157.127	40.5499
1397	0	-180.478	13.5829	936.215				-203.711	130.348	550.523	-269.935	151.054	167.547	-321.227	266.799	87.625	282.712	112.847	865.91	270.182	182.688	1075.5	181.259	134.252	508.232	156.181	52.9854	95.5048	192.667	157.097	40.6036
1398	0	-180.935	16.8129	936.463				-204.752	136.7	551.702	-271.799	160.785	168.927	-321.584	277.461	89.731	282.194	114.536	865.653	270.479	183.746	1075.63	181.02	135.81	507.8	155.951	53.0628	95.6547	192.833	157.176	40.5584
1399	0	-181.419	19.9319	936.699				-205.739	143.174	552.818	-273.608	170.445	170.351	-321.669	287.968	91.7353	282.25	116.462	865.452	270.784	184.766	1075.73	180.593	137.287	507.543	155.762	53.1981	95.7246	192.708	157.054	40.5429
1400	0	-181.908	23.3528	936.798				-206.601	149.454	554.026	-275.216	180.164	171.668	-321.463	298.371	93.6511	282.021	118.168	865.3	271.083	185.797	1075.8	180.237	138.732	507.235	155.558	53.2811	95.8227	192.629	157.115	40.5624
1401	0	-182.379	26.7285	936.928				-207.333	155.6	555.091	-276.589	189.153	172.874	-321.232	307.638	95.72	281.758	119.878	865.104	271.901	186.755	1075.89	179.939	140.334	506.893	155.471	53.4056	95.8391	192.652	157.064	40.5376
1402	0	-182.956	30.0925	937.027				-208.067	161.683	556.11	-277.999	198.434	174.131	-321.8	318.741	97.8042	281.739	121.85	864.921	271.696	187.679	1076.08	179.731	141.832	506.573	155.385	53.5406	95.9028	192.63	157.145	40.5539
1403	0	-183.501	33.671	937.067				-208.752	167.62	557.067	-279.275	207.401	175.369	-322.001	329.42	99.486	281.273	123.365	864.802	271.819	188.539	1076.2	179.591	143.368	506.23	155.337	53.6971	95.9464	192.775	157.25	40.4832
1404	0	-184.085	37.1682	937.077				-209.158	173.38	557.843	-280.663	216.84	176.541	-321.861	339.331	101.274	281.303	125.21	864.571	272.908	189.6	1076.31	179.377	144.954	505.916	155.24	53.8343	96.0531	192.602	157.166	40.5152
1405	0	-184.662	40.7479	937.094				-209.439	178.936	558.343	-281.54	225.598	177.594	-320.529	348.778	102.814	281.071	126.764	864.326	273.113	190.565	1076.41	179.044	146.506	505.565	155.132	53.9973	96.092	192.791	157.282	40.47
1406	0	-185.254	44.2935	936.971				-209.788	184.486	559.042	-282.304	233.921	178.588	-320.123	357.87	104.263	280.858	128.321	864.252	272.979	191.474	1076.52	178.906	148.086	505.231	155.045	54.1325	96.1557	192.655	157.242	40.4922
1407	0	-185.862	47.9222	936.839				-210.022	189.815	559.51	-282.907	242.02	179.391	-319.783	366.761	105.683	280.641	129.718	864.035	272.557	192.384	1076.73	178.639	149.639	504.871	154.962	54.2549	96.2356	192.653	157.233	40.4634
1408	0	-186.51	51.7609	936.555				-209.996	195.023	559.763	-283.345	250.146	180.158	-319.296	375.134	106.808	280.558	131.109	863.807	272.596	193.434	1076.84	178.462	151.205	504.483	154.867	54.384	96.3107	192.875	157.313	40.4664
1409	0	-187.17	55.6397	936.254				-209.864	199.885	559.875	-283.653	257.952	180.807	-318.881	383.441	107.845	280.069	132.477	863.562	272.702	194.621	1076.92	178.38	152.766	504.128	154.78	54.5227	96.3753	193.037	157.321	40.5387
1410	0	-187.808	59.3375	935.937				-209.688	204.519	559.757	-283.847	265.342	181.333	-318.342	391.304	108.862	279.799	133.592	863.521	272.684	195.965	1077.12	178.45	154.442	503.764	154.699	54.6365	96.4388	193.07	157.331	40.4957
1411	0	-188.423	63.005	935.498				-209.474	208.984	559.608	-283.992	272.529	181.719	-317.776	399.146	109.678	279.457	134.78	863.23	272.777	197.687	1077.42	178.455	155.91	503.434	154.63	54.7364	96.5246	193.082	157.347	40.5249
1412	0	-189.029	66.9173	934.948				-209.117	213.199	559.233	-283.905	279.525	182.034	-316.876	406.392	110.317	279.441	135.969	863.019	272.291	200.069	1077.93	178.344	157.56	503.034	154.539	54.8058	96.5711	193.261	157.313	40.4809
1413	0	-189.735	70.511	934.367				-208.607	217.098	558.658	-283.776	286.063	182.167	-316.129	413.788	110.726	279.264	136.912	862.797	273.56	195.996	1076.72	178.083	159.3	502.558	154.446	54.9202	96.6398	193.314	157.294	40.4987
1414	0	-190.295	74.1524	933.631				-207.989	220.743	557.848	-283.392	292.402	182.107	-315.06	420.931	111.025	278.993	137.964	862.557	274.015	194.842	1076.56	178.002	160.862	502.145	154.414	55.0508	96.7037	193.225	157.348	40.4409
1415	0	-190.915	77.8818	932.847				-207.454	223.989	556.991	-282.999	298.472	181.759	-313.728	427.436	111.105	278.665	139.083	862.299	273.866	195.809	1076.54	177.942	162.524	501.737	154.352	55.2045	96.8192	193.361	157.347	40.4272
1416	0	-191.556	81.4633	931.946				-206.649	227.246	555.859	-282.227	303.567	181.667	-312.445	433.713	110.893	278.133	140.14	862.057	273.286	197.324	1076.36	177.916	164.245	501.294	154.304	55.2673	97.0016	193.4	157.349	40.3737
1417	0	-192.272	84.9954	931.043				-205.886	229.866	554.883	-281.425	309.057	181.059	-310.776	439.424	110.539	277.741	141.353	861.774	273.965	198.098	1076.05	177.839	166.02	500.869	154.24	55.3772	97.0556	193.412	157.395	40.3219
1418	0	-192.91	88.647	929.923				-204.876	232.947	553.308	-280.242	314.249	180.271	-309.018	444.942	109.776	277.156	142.593	861.369	273.736	198.981	1076.18	177.76	167.756	500.42	154.109	55.5345	97.1149	193.443	157.445	40.2714
1419	0	-193.61	92.1437	928.707				-203.91	235.71	551.8	-279.002	319.423	179.088	-307.094	449.994	108.88	276.866	143.95	861.011	273.405	200.428	1076.39	177.841	169.559	500.035	154.029	55.6046	97.2551	193.463	157.437	40.2267
1420	0	-194.334	95.6891	927.56				-203.048	238.349	550.192	-277.478	323.191	178.15	-305.503	455.341	107.817	275.984	145.246	860.626	273.136	200.887	1075.92	177.619	171.354	499.476	153.981	55.8565	97.4055	193.528	157.74	40.2639
1421	0	-195.063	99.16	926.218				-202.073	240.894	548.613	-275.844	327.696	176.506	-302.869	459.015	106.149	275.313	146.481	860.353	272.233	202.108	1076.04	177.443	173.12	498.985	153.898	56.007	97.5021	193.203	157.639	39.9828
1422	0	-195.754	102.648	924.851				-201.158	243.26	546.801	-274.111	331.305	175.018	-300.159	462.239	104.102	274.825	147.563	860.129	271.725	203.042	1075.81	177.333	174.897	498.519	153.831	56.1393	97.5869	193.237	157.705	39.8961
1423	0	-196.483	106.01	923.451				-200.03	245.593	544.872	-272.125	334.148	173.308	-297.497	464.946	101.822	274.313	148.546	859.85	271.103	203.826	1075.58	177.162	176.513	498.085	153.771	56.216	97.6628	193.36	157.716	40.0227
1424	0	-197.136	109.534	921.908				-198.897	247.34	542.933	-269.96	336.988	171.379	-294.652	467.548	99.3829	273.876	149.412	859.46	270.393	204.86	1075.33	177.024	178.122	497.548	153.711	56.297	97.755	193.302	157.703	39.8609
1425	0	-197.866	112.944	920.38				-197.71	249.236	540.798	-267.883	338.951	169.51	-291.555	469.947	96.6538	273.47	150.2	859.167	269.832	205.59	1074.91	176.827	179.717	497.074	153.617	56.4422	97.8162	193.334	157.744	39.8188
1426	0	-198.795	116.664	918.759				-196.503	251.034	538.583	-265.387	341.172	167.234	-288.336	471.837	93.7432	272.885	151.024	858.804	269.396	206.27	1074.64	176.568	181.24	496.569	153.553	56.5158	97.9211	193.366	157.753	39.817
1427	0	-199.443	119.782	917.185				-195.056	252.607	536.268	-262.65	342.39	165.123	-284.827	473.586	90.5587	272.248	151.934	858.548	268.613	207.25	1074.36	176.26	182.981	496.083	153.494	56.6584	97.9794	193.353	157.737	39.739
1428	0	-200.322	122.847	915.742				-193.738	253.971	533.784	-260.119	344.228	162.187	-281.035	474.753	87.1186	271.807	152.98	858.381	267.697	208.708	1074.04	175.971	184.645	495.613	153.431	56.767	98.0621	193.426	157.754	39.7304
1429	0	-201.027	126.301	914.157				-192.308	254.965	531.295	-257.504	344.878	159.51	-277.115	475.355	83.4576	271.274	154.099	858.101	266.9	210.231	1073.72	175.806	186.585	495.022	153.389	56.8571	98.1883	193.408	157.766	39.6822
1430	0	-201.844	129.926	912.243				-190.808	255.955	528.617	-254.573	345.524	156.604	-272.875	475.632	79.672	270.554	155.271	857.872	265.799	212	1073.48	175.52	187.956	494.649	153.312	56.9194	98.3645	193.461	157.736	39.68
1431	0	-202.67	133.411	910.501				-189.252	256.961	525.91	-251.565	345.788	153.672	-269.588	477.026	75.9335	269.812	156.518	857.542	265.062	213.508	1073.23	175.242	189.654	494.124	153.179	57.0852	98.351	193.554	157.803	39.7651
1432	0	-203.54	136.777	908.85				-187.704	257.595	523.18	-248.351	345.709	150.478	-265.612	477.246	71.9247	269.336	157.875	857.367	264.022	214.98	1072.94	174.939	191.373	493.611	153.224	57.156	98.508	193.549	157.83	39.7604
1433	0	-204.328	140.701	907.027				-186.044	258.118	520.364	-245.11	344.847	147.276	-261.373	476.309	67.6509	268.397	159.277	857.125	262.963	216.061	1072.75	174.694	192.977	493.171	153.062	57.341	98.5629	193.554	157.81	39.703
1434	0	-205.21	144.347	905.224				-184.477	258.509	517.477	-242.013	343.42	144.064	-256.846	475.078	63.1307	266.769	160.487	856.998	262.003	217.411	1072.41	174.347	194.742	492.665	152.961	57.4915	98.7092	193.587	157.833	39.6779
1435	0	-205.886	148.099	903.22				-182.739	259.022	514.528	-238.252	342.695	140.401	-252.311	473.157	58.4727	266.769	160.487	856.998	260.821	217.205	1072.22	173.997	196.364	492.139	152.841	57.5105	98.9465	193.606	157.806	39.6694
1436	0	-206.829	151.927	901.451				-181.119	259.357	511.503	-234.688	340.972	136.632	-247.599	470.9	53.5444	265.611	163.463	856.553	259.767	217.748	1072	173.583	198.092	491.663	152.748	57.535	99.0085	193.594	157.843	39.6617
1437	0	-207.649	155.75	899.498				-179.744	259.393	508.918	-231.18	338.592	133.06	-242.518	467.922	48.6038	265.611	163.463	856.553	258.604	218.85	1071.82	173.187	199.757	491.221	152.625	57.6839	99.1772	193.618	157.835	39.6231
1438	0	-208.488	159.127	897.59				-178.059	259.536	505.901	-226.685	337.261	129.005	-237.527	464.457	43.3572	264.159	166.629	856.227	257.161	220.473	1071.55	172.668	201.373	490.684	152.561	57.7999	99.2644	193.707	157.765	39.6738
1439	0	-209.3	162.679	895.476				-176.473	259.3	502.909	-223.111	334.147	125.193	-232.174	460.855	38.0023	263.223	168.224	856.037	255.697	222.133	1071.35	172.176	203.075	490.201	152.529	57.8663	99.3024	193.708	157.77	39.6641
1440	0	-210.225	166.509	893.331				-174.978	259.285	499.873	-219.51	330.353	121.423	-226.371	456.431	32.8167	261.837	169.806	855.829	254.29	224.187	1071.03	171.554	204.831	489.714	152.441	57.9403	99.3914	193.752	157.744	39.6741
1441	0	-211.01	170.218	891.06				-173.458	258.886	496.766	-215.6	326.479	117.642	-221.616	451.748	30.8319	260.808	171.555	855.632	252.623	225.916	1070.78	170.96	206.589	489.209	152.44	57.9973	99.4581	193.752	157.76	39.6746
1442	0	-211.891	174.13	888.791				-171.972	258.56	493.798	-210.975	321.379	115.014	-218.448	448.837	31.2516	259.233	173.298	855.39	250.839	228.299	1070.44	170.277	208.422	488.665	152.359	58.0524	99.5446	193.694	157.81	39.6181
1443	0	-212.934	177.691	886.584				-169.605	257.969	491.369	-207.412	318.38	112.152	-215.47	447.733	32.4984	257.572	175.074	855.057	249.11	230.244	1070.22	169.385	210.254	488.102	152.294	58.1061	99.617	193.724	157.801	39.5937
1444	0	-214.094	181.225	884.421				-167.48	255.549	487.922	-204.838	317.061	109.708	-213.468	447.258	33.4569	255.605	176.976	854.581	247.428	231.981	1069.94	168.577	211.949	487.584	152.245	58.179	99.7192	193.698	157.823	39.5928
1445	0	-215.162	184.666	882.291				-166.498	254.757	485.003	-202.425	316.782	107.651	-212.519	447.318	34.2437	253.904	178.962	854.156	245.514	234.24	1069.64	167.564	213.728	487.026	152.175	58.2056	99.8013	193.785	157.75	39.6755
1446	0	-216.401	187.674	880.243				-165.844	254.509	482.714	-200.138	316.698	105.35	-212.544	446.799	34.3773	252.517	181.042	854.01	243.602	236.518	1069.44	166.74	215.463	486.426	152.124	58.2174	99.8936	193.735	157.798	39.6015
1447	0	-217.607	190.84	878.227				-165.466	254.895	480.919	-197.825	315.91	103.905	-212.62	446.089	34.4723	251.451	183.116	853.888	241.659	238.564	1069.18	165.663	217.092	485.92	152.083	58.2025	99.9893	193.738	157.813	39.6096
1448	0	-218.865	193.93	876.265				-165.292	256.223	479.593	-196.252	316.569	103.678	-212.274	446.345	34.7761	249.534	185.187	853.583	239.287	242.47	1068.61	164.6	218.798	485.408	152.045	58.2284	100.055	193.734	157.8	39.6043
1449	0	-220.26	197.03	874.596				-165.404	258.276	478.677	-194.438	316.157	103.634	-211.8	446.165	34.8893	248.227	187.23	853.518	237.094	245.752	1068.4	163.668	220.423	484.867	152.007	58.2152	100.173	193.758	157.802	39.6403
1450	0	-221.712	200.049	873.224				-165.615	261.519	478.356	-193.248	316.435	103.245	-211.632	446.188	34.9727	246.475	189.389	853.125	234.861	248.049	1068.16	162.467	222.338	484.323	151.94	58.2019	100.279	193.773	157.798	39.6461
1451	0	-223.243	202.525	872.323				-166.203	264.828	478.144	-192.034	316.847	102.92	-211.616	446.321	35.0788	244.686	191.488	853.113	233.163	248.549	1068.01	161.398	223.811	483.935	151.855	58.1466	100.395	193.746	157.811	39.6696
1452	0	-224.815	204.401	871.751				-166.758	267.461	478.031	-191.335	317.478	102.827	-211.452	446.295	35.1248	243.1	193.562	853.004	230.589	251.426	1067.92	159.99	225.042	483.476	151.758	58.1481	100.532	193.783	157.789	39.7242
1453	0	-226.553	205.769	871.437				-167.404	269.419	477.876	-190.787	318.227	102.4	-211.449	446.307	35.1033	241.986	195.847	853.087	227.789	253.733	1068.11	158.658	225.856	483.337	151.633	58.0897	100.652	193.795	157.753	39.7355
1454	0	-228.296	207.21	871.265				-168.909	272.796	478.074	-190.379	318.608	102.165	-211.544	446.304	35.0563	239.596	197.848	852.931	225.859	256.362	1068.07	157.435	226.637	483.261	151.533	58.0593	100.807	193.807	157.76	39.7218
1455	0	-230.34	208.012	871.327				-169.905	274.056	477.811	-190.126	318.856	101.917	-211.6	446.344	35.0572	238.082	199.985	852.964	223.393	258.883	1068.13	156.277	227.274	483.249	151.433	58.0311	100.984	193.73	157.835	39.6201
1456	0	-232.243	209.372	871.449				-171.226	274.957	477.853	-189.925	319.035	101.689	-211.725	446.318	35.0283	235.819	201.807	853.051	220.822	261.925	1068.31	155.774	226.952	483.491	151.374	57.9764	101.202	193.614	157.781	39.4124
1457	0	-234.396	210.365	871.596				-172.313	275.445	477.594	-189.874	318.978	101.501	-211.72	446.403	35.0059	233.976	203.516	853.359	218.208	264.718	1068.74	154.838	226.892	483.932	151.323	57.9326	101.436	193.525	157.857	39.2903
1458	0	-236.528	211.694	871.591				-173.626	276.081	477.407	-189.858	319.069	101.344	-211.802	446.386	34.9598	232.152	205.095	853.871	215.51	268.013	1069.04	154.16	226.598	484.557	151.261	57.8569	101.632	193.488	157.881	39.2251
1459	0	-238.831	212.932	871.643				-174.564	276.323	477.353	-189.873	319.152	101.181	-211.792	446.392	34.9449	230.394	206.632	854.686	212.804	271.644	1069.37	153.123	226.26	485.315	151.156	57.815	101.824	193.503	157.893	39.2023
1460	0	-240.949	214.4	871.821				-175.791	277.007	477.285	-189.99	319.089	101.074	-211.878	446.344	34.9665	229.032	208.195	855.727	210.292	274.974	1069.67	152.166	225.816	486.053	151.103	57.7013	102.028	193.475	157.86	39.1404
1461	0	-243.274	215.843	872.104				-177.163	277.786	477.305	-190.054	319.08	100.97	-211.954	446.324	34.9427	224.498	209.292	856.578	207.79	278.012	1069.95	151.158	225.18	486.863	151.028	57.5884	102.249	193.636	157.951	39.353
1462	0	-245.238	218.333	872.206				-178.188	278.31	477.239	-190.22	319.144	100.806	-211.994	446.305	34.9432	222.386	210.863	857.563	205.242	281.206	1070.31	150.035	224.829	487.654	150.85	57.4673	102.507	193.525	157.852	39.0276
1463	0	-247.493	220.241	872.389				-179.487	279.376	477.326	-190.292	319.268	100.584	-212.036	446.337	34.9267	220.321	212.227	858.551	202.716	284.522	1070.51	149.06	224.498	488.422	150.767	57.3831	102.797	193.778	157.948	39.3312
1464	0	-249.83	222.236	872.563				-180.629	280.295	477.261	-190.363	319.353	100.473	-212.073	446.249	34.9067	217.905	213.825	859.316	199.672	290.014	1070.48	147.986	224.245	489.165	150.678	57.2823	103.06	193.546	157.927	38.847
1465	0	-252.104	224.071	872.741				-181.413	280.837	477.239	-190.406	319.403	100.341	-212.102	446.347	34.8996	215.919	215.648	860.287	197.433	292.362	1070.94	147.059	224.333	489.881	150.67	57.2188	103.336	193.471	157.951	38.9236
1466	0	-254.254	225.985	872.902				-182.767	282.482	477.299	-190.526	319.513	100.229	-212.117	446.372	34.8549	213.863	217.776	861.303	195.147	294.121	1071.2	146.11	224.545	490.457	150.601	57.248	103.589	193.565	157.955	38.8851
1467	0	-256.376	228.334	872.962				-183.233	283.847	477.74	-190.23	319.884	99.958	-212.155	446.343	34.8779	211.77	220.047	862.068	192.722	296.558	1071.41	145.309	225.123	490.962	150.457	57.3252	104.028	193.461	158.051	38.7652
1468	0	-258.167	230.067	872.489				-184.176	285.266	477.691	-189.99	320.236	99.7253	-212.142	446.352	34.8771	209.581	222.493	862.563	190.282	299.624	1071.61	144.165	225.601	491.381	150.295	57.3809	104.534	193.384	158.008	38.8312
1469	0	-259.446	231.382	872.476				-185.166	286.697	477.599	-189.778	320.504	99.5691	-212.146	446.377	34.856	207.308	224.897	862.954	187.776	302.933	1071.77	143.231	226.44	491.703	150.108	57.5476	105.022	193.412	158.115	38.763
1470	0	-261.602	233.863	872.336				-185.984	287.933	477.517	-189.46	320.689	99.4024	-212.133	446.442	34.8778	205.294	227.152	863.288	185.58	305.047	1072.06	141.876	227.305	492.05	149.938	57.7539	105.568	193.611	157.718	38.7332
1471	0	-262.886	236.186	872.231				-186.991	289.867	477.407	-189.156	320.755	99.3198	-212.143	446.395	34.9179	203.346	229.31	863.504	183.309	307.949	1072.15	140.948	228.691	492.141	149.803	58.0775	106.154	193.707	157.665	38.7756
1472	0	-265.152	239.496	871.982				-187.521	291.105	477.131	-188.756	321.33	99.0926	-212.127	446.352	34.931	201.574	231.488	863.686	181.012	310.79	1072.26	139.803	229.992	492.477	149.703	58.417	106.851	193.913	157.587	38.842
1473	0	-267.147	243.137	871.58				-188.383	293.088	476.98	-188.406	321.713	98.8935	-212.086	446.406	34.97	199.414	233.616	863.748	178.737	313.107	1072.71	138.745	231.624	492.715	149.52	58.8714	107.639	193.916	157.722	38.8467
1474	0	-269.09	246.723	871.365				-189.103	294.713	476.85	-188.291	322.021	98.702	-212.076	446.474	34.993	197.767	236.042	863.8	176.477	316.093	1072.77	137.574	233.492	492.922	149.411	59.3959	108.54	193.87	157.775	38.8986
1475	0	-270.952	250.334	871.047				-190.014	296.566	476.646	-187.904	322.23	98.6048	-212.006	446.472	35.0083	195.835	238.469	863.772	174.311	318.171	1072.67	136.53	235.602	493.148	149.278	60.0567	109.614	193.843	157.898	38.9223
1476	0	-272.709	253.869	871.255				-190.883	298.341	476.615	-188.062	322.41	98.4839	-212.004	446.456	35.0206	194.087	241.023	863.829	172.726	321.26	1072.69	135.401	238.125	493.405	149.207	60.8636	110.843	193.842	158.033	38.917
1477	0	-274.571	257.477	871.223				-191.627	299.786	476.419	-187.857	322.636	98.3325	-211.989	446.535	35.061	192.05	243.425	863.991	170.563	324.108	1072.79	134.454	240.951	493.681	149.211	61.6778	112.306	193.805	158.201	39.0187
1478	0	-276.251	260.852	871.426				-192.698	301.192	476.464	-187.839	322.83	98.1833	-211.954	446.484	35.0749	190.074	245.838	864.124	168.349	326.729	1073.18	133.486	244.149	494.012	149.108	62.7942	113.897	193.783	158.321	39.1093
1479	0	-277.839	263.863	871.531				-193.699	302.261	476.363	-187.852	323.005	98.0925	-211.95	446.47	35.0762	188.249	248.339	864.429	166.268	329.418	1073.41	132.602	247.724	494.484	149.055	63.9446	115.806	193.81	158.395	39.19
1480	0	-279.61	266.775	871.69				-194.687	303.497	476.403	-187.825	323.109	98.0141	-211.918	446.511	35.1256	186.241	250.741	864.788	163.985	332.123	1073.81	131.704	251.81	495.008	149	65.3973	117.927	193.777	158.647	39.3373
1481	0	-281.861	270.375	871.78				-195.547	304.51	476.331	-187.844	323.225	97.9318	-211.937	446.506	35.1295	184.291	253.178	865.307	161.836	334.861	1074.24	131.029	256.315	495.61	148.906	67.0541	120.415	193.775	158.904	39.4995
1482	0	-283.815	273.185	871.659				-196.619	305.666	476.359	-187.844	323.431	97.779	-211.922	446.485	35.1285	182.284	255.586	865.681	159.587	337.12	1074.64	131.615	262.248	495.985	148.904	68.992	123.175	193.815	159.261	39.7861
1483	0	-285.708	275.917	871.497				-197.585	306.792	476.316	-187.78	323.632	97.625	-211.885	446.499	35.1689	180.376	257.983	866.346	157.203	338.251	1075.24	131.07	267.92	496.626	148.991	71.2972	126.207	193.806	159.645	40.0737
1484	0	-287.615	278.563	871.324				-198.377	307.415	476.186	-187.811	323.852	97.4505	-211.83	446.551	35.1785	178.545	260.417	866.823	155.448	340.456	1075.52	130.576	273.992	497.442	148.925	73.8687	129.7	193.875	160.187	40.5411
1485	0	-289.428	280.455	871.094				-199.348	308.433	476.03	-187.8	323.903	97.387	-211.798	446.489	35.2133	176.689	262.802	867.362	153.195	342.631	1075.98	130.255	281.179	498.259	148.914	76.9087	133.436	193.838	160.799	40.9932
1486	0	-291.18	281.968	871.008				-200.214	309.197	475.853	-187.753	324.119	97.2194	-211.815	446.509	35.2367	175.229	265.103	867.711	150.663	346.162	1076.26	129.709	288.506	499.203	148.812	80.3826	137.654	194.268	161.711	42.1778
1487	0	-292.663	283.465	870.662				-201.242	309.926	475.541	-187.675	324.37	96.9711	-211.792	446.507	35.249	173.707	267.318	868.062	148.243	348.044	1076.58	129.463	296.85	500.401	148.637	84.4746	142.196	194.258	162.758	43.7062
1488	0	-294.4	285.255	870.453				-202.009	310.602	475.404	-187.669	324.339	96.8778	-211.704	446.515	35.25	172.265	269.564	868.406	146.428	350.072	1076.56	130.78	306.864	501.568	148.236	89.1959	147.199	194.685	164.086	45.69
1489	0	-296.332	287.198	869.989				-203.093	311.108	475.248	-187.668	324.498	96.6627	-211.708	446.468	35.2899	171.338	271.77	868.648	144.127	354.586	1076.86	130.953	316.506	503.203	147.624	94.5869	152.701	194.456	165.582	48.4338
1490	0	-297.927	288.814	869.681				-204.077	311.323	474.961	-187.681	324.578	96.4944	-211.701	446.467	35.2902	170.136	273.967	868.86	142.402	355.165	1076.64	131.223	326.379	505.1	146.819	100.426	158.539	194.015	166.965	51.5106
1491	0	-299.359	290.356	869.19				-205.087	311.477	474.71	-187.776	324.568	96.345	-211.699	446.429	35.2596	169.076	275.81	869.069	140.608	355.746	1076.39	131.666	336.637	507.279	145.98	106.935	164.884	193.863	169	55.2768
1492	0	-300.918	292.009	868.749				-206.136	311.527	474.447	-187.825	324.582	96.2034	-211.661	446.408	35.2583	168.055	277.852	869.039	138.984	356.516	1075.98	131.923	346.869	509.899	144.947	113.975	171.237	193.092	171.276	59.3681
1493	0	-302.471	293.85	868.338				-207.32	311.384	474.076	-187.912	324.626	96.0063	-211.673	446.397	35.2595	167.094	279.67	869.075	137.237	357.36	1075.54	132.758	357.112	512.625	143.882	121.581	177.557	191.939	173.988	64.0767
1494	0	-304.001	295.579	867.955				-208.328	311.009	473.774	-188.013	324.591	95.8153	-211.671	446.337	35.2431	165.903	281.363	869.175	135.785	358.196	1075	133.478	367.108	515.687	142.598	129.259	183.826	190.505	177.258	69.1371
1495	0	-305.515	297.444	867.553				-209.634	311.078	473.368	-188.159	324.498	95.673	-211.687	446.361	35.2365	165.322	282.883	869.448	134.49	359.029	1074.23	134.048	376.454	518.872	141.115	136.83	189.631	188.908	181.052	74.4935
1496	0	-306.956	299.295	867.193				-210.595	310.999	473.138	-188.282	324.447	95.5295	-211.717	446.342	35.1774	164.474	284.427	869.666	133.208	359.782	1073.46	134.834	385.544	521.994	139.492	144.22	195.291	187.154	185.212	79.747
1497	0	-308.371	301.199	866.907				-211.801	310.867	472.76	-188.387	324.568	95.2853	-211.708	446.329	35.183	163.704	285.909	869.811	132.125	360.598	1072.54	134.978	393.592	525.41	137.518	151.038	200.862	185.397	190.572	83.9507
1498	0	-309.607	302.638	866.771				-212.7	310.257	472.449	-188.578	324.585	95.1077	-211.75	446.314	35.1837	162.916	287.33	870.057	131.024	361.427	1071.7	136.592	402.088	528.649	135.502	157.597	205.645	184.343	197.668	87.9684
1499	0	-311.015	303.495	866.534				-213.655	310.056	472.165	-188.786	324.661	94.9196	-211.729	446.261	35.1281	162.091	288.882	870.425	129.879	362.411	1070.73	136.915	409.194	531.7	133.894	165.423	208.779	182.283	206.165	91.6366
1500	0	-312.057	303.963	866.384				-214.644	310.023	471.881	-188.911	324.733	94.7455	-211.769	446.315	35.1205	161.433	290.3	871.071	129.094	363.379	1069.9	137.058	415.615	534.752	132.345	173.722	211.023	180.548	216.27	94.4027
1501	0	-313.227	304.408	866.112				-215.344	309.697	471.695	-188.983	324.615	94.7006	-211.82	446.26	35.0884	160.34	291.588	871.541	128.207	364.533	1069.14	137.201	421.708	537.64	130.812	183.166	212.086	179.27	227.466	96.0084
1502	0	-314.32	304.592	865.907				-216.157	309.781	471.515	-189.116	324.648	94.5977	-211.821	446.281	35.0582	159.614	292.703	872	127.614	365.91	1068.31	137.237	427.47	540.437	129.735	193.313	212.045	177.207	239.276	96.5075
1503	0	-315.377	304.748	865.746				-216.861	309.725	471.545	-189.208	324.695	94.5539	-211.865	446.246	35.0607	158.963	293.682	872.63	126.845	367.247	1067.72	137.632	433.063	542.958	128.753	203.708	211.081	175.439	251.814	96.1498
1504	0	-316.401	305.02	865.611				-217.474	309.576	471.362	-189.301	324.677	94.4877	-211.849	446.187	35.0549	158.732	294.376	873.495	126.16	368.821	1067.24	137.511	438.26	545.688	128.066	214.594	209.186	174.043	265.304	94.9426
1505	0	-316.97	304.453	865.433				-217.98	309.621	471.355	-189.343	324.694	94.5099	-211.848	446.173	35.0358	158.082	294.778	874.132	125.416	370.403	1066.81	137.713	443.086	547.847	127.41	225.963	206.439	173.374	279.947	93.6726
1506	0	-317.76	304.533	865.276				-218.433	309.927	471.296	-189.433	324.589	94.5105	-211.862	446.19	35.0374	157.428	295.451	874.948	125.086	372.043	1066.28	137.834	447.505	549.724	127.049	238.092	202.871	172.917	295.263	91.5905
1507	0	-318.453	305.098	865.347				-218.848	310.284	471.295	-189.513	324.695	94.4344	-211.863	446.192	35.0377	156.948	296.342	875.572	124.619	373.686	1065.91	137.973	451.466	551.658	126.97	250.503	198.672	172.865	311.416	89.3146
1508	0	-318.996	305.645	865.322				-219.159	310.506	471.291	-189.689	324.635	94.3769	-211.863	446.205	35.0252	156.423	297.415	876.221	124.207	375.272	1065.6	137.978	455.03	553.064	127.249	263.442	193.952	173.201	328.147	86.7089
1509	0	-319.451	306.297	865.182				-219.378	310.73	471.296	-189.644	324.546	94.4667	-211.863	446.193	35.0368	155.887	298.204	876.777	123.71	376.778	1065.32	138.033	458.152	554.447	127.652	276.835	188.855	173.681	345.426	83.8332
1510	0	-319.795	307.213	865.209				-219.535	310.948	471.256	-189.653	324.584	94.4335	-211.86	446.141	35.0146	155.176	299.077	877.493	123.391	378.312	1065.05	138.176	461.039	555.49	128.645	290.323	183.444	174.6	362.873	80.7583
1511	0	-320.161	308.232	865.175				-219.696	311.353	471.261	-189.641	324.618	94.4052	-211.863	446.124	35.0277	154.609	300.063	877.936	123.172	379.764	1064.78	137.981	463.523	556.114	129.851	304.35	177.935	175.446	380.643	77.8737
1512	0	-320.235	309.28	865.094				-219.77	311.82	471.237	-189.671	324.619	94.4115	-211.863	446.125	35.0281	154.283	301.405	878.539	122.95	381.231	1064.53	137.659	465.78	556.348	131.333	318.293	172.227	177.177	398.589	75.3034
1513	0	-320.127	310.697	865.004				-219.81	312.343	471.184	-189.66	324.638	94.4087	-211.816	446.092	35.0383	154.059	302.689	879.026	123.006	382.523	1064.2	137.555	467.674	556.406	133.121	332.557	166.641	179.004	416.638	72.7558
1514	0	-320.005	312.387	864.97				-219.829	312.98	471.15	-189.657	324.65	94.4029	-211.813	446.071	35.0571	153.755	304.426	879.519	123.037	383.861	1063.87	137.899	468.854	556.057	135.128	346.824	161.228	180.688	434.359	70.7647
1515	0	-319.851	314.126	864.789				-219.708	313.825	471.179	-189.682	324.646	94.4309	-211.815	446.088	35.0387	154.079	305.965	879.986	123.347	385.304	1063.5	137.52	470.473	555.63	137.361	360.875	156.019	182.778	451.696	68.944
1516	0	-319.548	316.171	864.96				-219.634	314.794	471.183	-189.652	324.676	94.4002	-211.84	446.146	35.0514	154.466	307.285	880.226	123.414	386.636	1063.17	137.377	471.767	555.1	139.724	374.722	151.246	184.888	468.785	67.5029
1517	0	-319.275	318.148	864.97				-219.497	315.527	471.22	-189.684	324.677	94.4627	-211.81	446.112	35.0808	154.89	308.479	880.207	123.713	388.043	1062.88	136.707	473.443	554.311	142.155	388.249	146.797	187.169	485.083	66.0603
1518	0	-318.772	320.116	865.029				-219.33	316.187	471.176	-189.634	324.754	94.4316	-211.823	446.121	35.0834	155.416	309.801	880.301	124.176	389.539	1062.53	136.581	474.59	553.402	144.514	401.158	142.804	189.046	500.509	65.2423
1519	0	-318.043	321.94	865.072				-219.166	316.956	471.2	-189.582	324.726	94.45	-211.822	446.098	35.082	156.019	311.244	880.073	124.591	391.047	1062.2	136.374	475.503	552.261	146.895	413.536	139.056	191.049	515.469	64.7066
1520	0	-317.595	323.826	865.247				-218.897	317.942	471.276	-189.568	324.769	94.4955	-211.81	446.106	35.0809	156.589	312.651	879.703	125.243	392.605	1061.8	136.4	476.428	551.041	149.1	425.098	135.759	193.551	529.265	64.4454
1521	0	-316.879	325.78	865.392				-218.612	318.81	471.365	-189.521	324.808	94.483	-211.836	446.112	35.0841	157.557	314.168	879.294	126.013	394.285	1061.42	136.278	476.979	549.569	151.364	435.803	132.899	195.763	542.133	64.66
1522	0	-316.33	327.587	865.377				-218.596	319.76	471.617	-189.584	324.864	94.4884	-211.827	446.173	35.1064	158.153	315.661	878.724	126.787	396.104	1061	136.227	477.503	547.912	153.352	445.712	130.229	197.593	553.997	65.3302
1523	0	-315.816	329.604	865.538				-218.15	320.994	471.703	-189.4	324.798	94.6029	-211.813	446.164	35.1041	158.771	317.283	877.987	127.726	398.089	1060.65	136.171	477.783	546.158	155.212	454.463	127.851	199.301	564.273	65.5094
1524	0	-315.292	331.752	865.796				-217.443	321.48	471.708	-189.259	324.856	94.601	-211.798	446.103	35.1231	159.556	319.03	876.863	128.445	400.16	1060.5	136.274	477.904	544.259	156.857	461.901	125.628	200.93	573.095	65.7647
1525	0	-314.474	333.11	865.882				-216.878	322.041	471.816	-189.279	324.737	94.7293	-211.811	446.12	35.1378	160.332	320.285	875.756	129.57	402.395	1060.15	134.698	477.81	542.302	158.132	468.209	123.482	201.938	580.476	65.8822
1526	0	-313.532	334.686	866.269				-216.322	323.144	472.051	-189.066	324.705	94.8472	-211.823	446.131	35.1233	161.165	320.634	874.452	130.767	404.779	1059.84	134.935	477.699	540.35	159.205	473.152	121.539	202.61	586.598	65.4429
1527	0	-312.466	335.959	866.569				-215.811	324.366	472.328	-189.113	324.612	94.9295	-211.814	446.192	35.1454	162.23	322.244	873.132	131.983	407.449	1059.6	135.272	477.46	538.396	159.953	476.788	119.498	203.383	590.794	64.8166
1528	0	-311.416	337.337	866.917				-215.05	325.372	472.523	-188.83	324.588	95.0664	-211.799	446.246	35.1446	162.848	324.345	871.741	133.121	410.3	1059.35	134.146	476.926	536.267	160.089	479.275	117.332	203.585	593.696	63.6772
1529	0	-310.073	338.811	867.344				-214.338	326.701	472.786	-188.647	324.549	95.2551	-211.802	446.248	35.1413	163.516	326.546	870.48	134.468	413.27	1059.27	134.643	476.068	534.288	160.12	480.557	114.915	203.496	595.334	61.9025
1530	0	-308.991	340.58	867.771				-213.895	328.18	473.172	-188.511	324.5	95.4297	-211.805	446.213	35.1682	164.539	328.857	869.061	135.818	416.456	1059.18	134.864	474.961	532.016	159.818	480.75	112.477	202.751	595.855	59.6106
1531	0	-307.938	342.869	867.997				-212.653	329.055	473.313	-188.345	324.513	95.5505	-211.793	446.307	35.1908	165.202	331.345	867.758	137.444	419.735	1058.97	135.197	473.485	529.666	158.411	480.146	110.792	201.916	595.658	57.9341
1532	0	-306.439	344.132	868.43				-211.757	330.065	473.561	-188.243	324.611	95.6712	-211.793	446.307	35.1985	166.351	334.064	866.841	138.886	423.125	1058.91	134.812	471.835	527.128	157.291	480.021	108.565	200.3	595.347	55.8608
1533	0	-304.454	345.794	868.996				-210.848	331.358	473.796	-188.131	324.611	95.8492	-211.793	446.303	35.1984	167.984	337.182	866.056	140.457	426.655	1058.81	132.871	470.116	524.72	156.627	479.83	107.1	198.543	596.503	52.733
1534	0	-302.397	347.301	869.519				-209.534	332.87	474.175	-188.012	324.669	96.0153	-211.83	446.36	35.2064	169.67	340.247	865.192	142.197	430.218	1058.76	132.664	469.227	523.365	156.802	480.94	106.606	198.857	596.694	51.0576
1535	0	-300.703	349.687	869.914				-208.22	334.307	474.541	-187.84	324.84	96.2121	-211.818	446.408	35.2429	171.55	343.441	864.565	143.835	433.633	1058.72	132.856	469.254	523.197	157.144	482.94	106.451	199.064	597.541	49.6384
1536	0	-298.619	351.876	870.467				-206.86	336	474.797	-187.679	324.875	96.4512	-211.782	446.4	35.3069	173.273	346.66	864.293	145.726	437.061	1058.78	133.53	470.305	524.179	157.518	483.994	106.412	199.51	597.967	48.2463
1537	0	-296.643	353.796	871.004				-205.289	337.171	475.139	-187.439	324.907	96.6479	-211.718	446.429	35.3073	175.402	349.853	864.555	147.618	440.352	1058.96	134.258	472.217	525.173	157.955	484.143	106.294	199.627	597.988	47.4232
1538	0	-294.791	356.248	871.294				-203.995	338.854	475.351	-187.279	324.794	96.8646	-211.702	446.466	35.3527	177.142	353.132	865.276	149.521	443.747	1059.11	137.01	475.034	526.005	158.252	484.474	106.313	199.771	598.161	47.3159
1539	0	-292.658	358.737	871.8				-202.457	340.433	475.643	-187.08	324.857	97.0695	-211.717	446.448	35.3636	179.49	356.41	866.525	151.637	446.879	1059.36	138.332	478.329	526.693	158.536	484.832	106.273	200.122	598.307	47.1143
1540	0	-290.628	361.3	872.188				-201.218	341.697	475.982	-186.867	324.826	97.3408	-211.688	446.492	35.3821	180.983	359.511	867.762	153.736	449.999	1059.64	139.471	481.81	526.957	158.922	485.272	106.144	199.961	598.517	46.3771
1541	0	-288.457	363.688	872.41				-199.739	342.884	476.148	-186.708	324.978	97.496	-211.691	446.453	35.4244	183.136	362.763	868.927	155.723	452.828	1060.09	140.46	485.205	527.098	159.573	485.841	105.992	200.108	598.851	45.8727
1542	0	-286.214	365.749	872.561				-198.232	344.1	476.398	-186.521	324.906	97.7464	-211.665	446.422	35.423	184.846	365.605	869.911	158.171	455.543	1060.43	141.511	488.165	527.051	160.135	486.361	105.832	200.541	598.787	45.2323
1543	0	-283.701	367.82	872.663				-196.746	345.564	476.652	-186.301	324.871	98.0016	-211.665	446.417	35.4249	187.409	368.722	870.801	160.766	458.2	1060.76	142.574	490.8	526.847	160.443	486.845	105.692	200.71	598.837	44.8555
1544	0	-281.193	369.833	872.777				-195.033	346.93	477.01	-186.102	324.857	98.2322	-211.655	446.404	35.4378	189.517	371.656	871.379	163.254	460.703	1060.99	143.91	493.344	526.607	160.691	487.352	105.528	200.756	598.954	44.653
1545	0	-278.548	371.777	872.917				-193.424	348.737	477.22	-185.812	324.915	98.4991	-211.617	446.376	35.4441	192.156	374.67	871.788	166.021	463.036	1061.26	145.28	495.738	526.454	160.893	487.821	105.408	200.81	599.076	44.6543
1546	0	-275.668	373.683	872.926				-191.543	350.111	477.447	-185.437	325.038	98.7083	-211.601	446.401	35.4725	194.972	377.943	872.106	168.976	465.528	1061.47	146.468	498.121	526.143	161.001	488.094	105.378	200.608	599.25	44.6216
1547	0	-272.682	375.451	873.042				-190.038	352.256	477.82	-185.147	325.134	98.9729	-211.55	446.38	35.5152	197.914	381.186	872.116	172.024	468.059	1061.76	147.561	500.403	525.634	160.938	488.555	105.114	200.309	599.522	44.5965
1548	0	-270.202	378.099	873.187				-188.15	353.505	477.947	-184.798	325.178	99.3055	-211.552	446.432	35.5328	200.597	384.581	871.965	174.88	470.833	1062.06	148.606	502.598	525.054	160.896	488.975	104.978	200.333	599.636	44.5778
1549	0	-267.825	381.468	873.482				-186.576	355.625	478.313	-184.501	325.129	99.6516	-211.485	446.433	35.5492	203.612	388.012	871.81	177.875	473.768	1062.39	149.457	504.908	524.509	160.899	489.422	104.817	200.491	599.647	44.5628
1550	0	-265.435	384.878	873.845				-184.542	356.642	478.55	-184.154	325.121	99.8991	-211.448	446.454	35.579	206.553	391.554	871.357	180.972	476.894	1062.69	150.346	507.313	524.116	160.899	489.889	104.719	200.295	599.867	44.338
1551	0	-262.646	387.864	874.196				-183.228	358.765	478.918	-183.766	325.134	100.182	-211.439	446.458	35.5803	209.634	395.046	870.843	183.966	480.103	1062.98	151.338	509.908	523.759	160.883	490.589	104.439	200.176	600.072	44.3324
1552	0	-258.854	388.831	874.298				-181.222	360.321	479.111	-183.421	325.059	100.468	-211.422	446.476	35.6213	212.63	398.526	870.398	187.038	483.461	1063.24	152.342	512.652	523.531	160.933	491.11	104.41	200.185	600.295	44.1464
1553	0	-255.286	389.766	874.832				-179.71	362.591	479.491	-182.974	324.953	100.91	-211.384	446.405	35.6598	215.898	401.892	869.828	189.831	486.948	1063.53	153.463	515.496	523.255	161.003	491.546	104.277	200.145	600.511	44.0596
1554	0	-252.372	391.977	874.819				-178.012	363.967	479.689	-182.595	324.927	101.382	-211.366	446.482	35.6782	218.404	405.409	869.223	192.732	490.477	1063.85	154.565	518.289	522.963	161.019	491.856	104.207	200.201	600.717	44.0646
1555	0	-249.508	394.703	875.357				-176.425	365.805	479.99	-182.439	324.812	101.74	-211.346	446.491	35.6847	220.665	410.275	868.848	195.495	494.173	1064.06	155.809	521.084	522.651	161.063	492.221	104.093	200.187	600.891	43.9524
1556	0	-246.856	397.312	875.623				-174.741	367.422	480.28	-182.167	324.973	102.157	-211.31	446.582	35.7233	223.003	414.157	868.531	198.447	497.844	1064.24	157.173	523.716	522.315	161.095	492.58	103.957	200.208	601.008	43.8823
1557	0	-244.199	399.691	876.281				-173.344	369.229	480.605	-182.263	325.574	102.517	-211.271	446.6	35.746	225.527	416.998	868.357	201.167	501.453	1064.39	158.571	526.259	521.931	161.114	492.881	103.809	200.188	601.244	43.6516
1558	0	-241.655	402.152	876.774				-171.766	371.157	480.869	-182.619	326.743	102.978	-211.258	446.695	35.7681	228.138	420.083	868.201	203.891	505.114	1064.56	159.746	528.778	521.396	161.186	493.178	103.678	200.171	601.382	43.6201
1559	0	-239.248	404.998	877.282				-170.203	373.164	481.397	-182.613	327.36	103.451	-211.217	446.757	35.7395	230.342	423.49	868.196	206.444	508.708	1064.74	161.211	531.121	520.976	161.288	493.418	103.556	200.215	601.514	43.725
1560	0	-236.909	407.713	877.828				-168.788	375.37	481.78	-182.49	327.671	104.036	-211.218	446.744	35.7953	232.92	427.293	868.008	209.02	512.264	1064.91	163.08	533.365	520.506	161.431	493.758	103.423	200.116	601.602	43.6006
1561	0	-234.54	410.641	878.615				-167.131	377.068	482.337	-182.409	327.71	104.749	-211.198	446.785	35.8014	235.667	431.085	868.202	211.594	515.743	1065.1	164.826	535.499	520.164	161.548	494.084	103.281	200.19	601.77	43.5737
1562	0	-232.334	413.403	879.285				-165.778	379.313	482.823	-182.239	327.823	105.456	-211.196	446.787	35.801	237.65	434.579	868.323	214.048	519.189	1065.34	166.458	537.375	519.841	161.696	494.314	103.143	200.208	601.731	43.6664
1563	0	-230.374	416.609	879.964				-164.324	381.314	483.458	-182.171	328.124	106.179	-211.182	446.88	35.7943	240.522	438.213	868.482	216.428	522.515	1065.61	166.25	539.128	519.465	161.723	494.497	103.017	200.223	601.847	43.706
1564	0	-228.014	418.871	880.978				-163.002	383.313	484.254	-182.151	328.502	107.07	-211.158	446.855	35.7952	243.269	441.819	868.713	218.759	525.714	1065.91	167.506	540.697	519.177	161.749	494.667	102.819	200.256	601.763	43.6379
1565	0	-225.24	420.003	881.929				-161.743	385.618	485.27	-181.85	328.736	108.215	-211.156	446.965	35.8223	245.796	445.188	868.933	221.316	528.817	1066.21	168.885	541.986	518.94	161.87	494.837	102.684	200.417	601.842	43.6835
1566	0	-222.472	420.74	882.905				-160.581	387.781	486.091	-181.615	329.294	109.271	-211.218	447.066	35.8172	248.023	448.377	869.308	223.685	531.828	1066.67	170.095	543.083	518.75	162.012	494.911	102.584	200.344	601.806	43.6287
1567	0	-219.652	421.65	884.099				-159.339	389.805	487.282	-181.439	329.893	110.574	-211.238	447.137	35.8092	250.19	451.374	869.613	225.988	534.727	1067.05	171.304	543.926	518.596	162.075	495.005	102.484	200.403	601.81	43.6301
1568	0	-217.134	422.667	885.409				-158.408	392.012	488.604	-181.296	330.463	111.921	-211.294	447.163	35.7841	252.158	454.248	869.924	228.355	537.561	1067.58	172.176	544.617	518.471	162.122	495.179	102.335	200.273	601.804	43.5802
1569	0	-215.262	424.412	887.017				-157.427	394.443	489.956	-181.039	331.364	113.141	-211.263	446.908	35.6776	254.256	457.058	869.933	230.69	540.213	1068.17	173.247	545.166	518.365	162.188	495.315	102.233	200.178	601.852	43.5517
1570	0	-212.712	425.137	888.742				-156.798	397.274	491.415	-180.683	331.798	114.674	-211.279	446.383	35.3575	256.015	460.087	870.336	233.059	542.877	1068.75	174.05	545.52	518.315	162.205	495.379	102.159	200.302	601.87	43.6421
1571	0	-210.751	426.031	890.575				-155.977	399.501	492.633	-180.113	332.67	116.055	-212.036	447.012	35.2488	257.201	463.323	870.658	235.445	545.545	1069.44	174.941	545.8	518.29	162.227	495.433	102.059	200.103	601.88	43.5903
1572	0	-208.726	427.004	892.346				-155.198	401.758	494.067	-179.63	333.399	117.697	-212.454	447.902	35.417	259.249	466.021	870.791	237.73	548.163	1070.04	175.682	545.876	518.298	162.235	495.486	101.992	200.167	601.863	43.6477
1573	0	-206.96	428.174	894.389				-154.518	404.521	495.58	-178.88	334.958	119.166	-212.471	447.457	34.9552	261.174	467.14	871.046	240.087	550.659	1070.69	176.541	545.917	518.337	162.284	495.505	101.964	200.096	601.884	43.646
1574	0	-204.618	428.442	896.29				-153.918	407.101	496.99	-178.16	336.445	120.792	-213.002	446.812	34.4606	262.88	468.237	871.403	242.555	553.177	1071.3	177.174	545.826	518.44	162.282	495.569	101.845	200.062	601.952	43.737
1575	0	-203.529	429.823	898.498				-153.345	409.854	498.662	-177.058	337.615	122.358	-212.964	446.558	34.4613	264.106	470.412	871.907	244.671	555.706	1071.85	178.083	545.714	518.587	162.346	495.578	101.802	200.022	601.965	43.7156
1576	0	-202.017	431.348	900.471				-152.134	411.975	500.256	-176.156	338.916	123.951	-212.896	446.187	34.5815	265.519	472.512	872.334	246.794	558.338	1072.79	178.83	545.604	518.707	162.475	495.698	101.825	200.03	601.996	43.7288
1577	0	-200.561	432.506	902.441				-151.77	415.528	501.969	-175.273	340.37	125.557	-212.79	446.166	34.5602	266.825	474.521	872.861	248.543	560.739	1073.14	179.522	545.431	518.865	162.481	495.587	101.714	199.647	602.329	43.756
1578	0	-198.951	433.117	904.454				-151.524	419.135	503.622	-174.322	342.024	127.167	-212.764	445.98	34.5645	268.049	476.557	873.488	250.419	563.263	1073.79	180.306	545.063	519.031	162.536	495.609	101.676	199.618	602.351	43.7842
1579	0	-198.604	435.233	906.618				-151.247	422.537	505.114	-173.451	343.406	128.837	-212.671	445.892	34.6175	269.23	478.794	874.029	252.071	565.846	1074.47	181.133	544.895	519.19	162.635	495.605	101.623	199.621	602.342	43.787
1580	0	-197.713	437.323	908.443				-151.612	426.565	506.422	-172.351	344.672	130.354	-212.646	445.584	34.6605	270.494	480.994	874.549	253.848	568.375	1075.02	181.988	544.772	519.363	162.673	495.542	101.601	199.594	602.378	43.7863
1581	0	-196.245	438.351	910.282				-151.287	430.068	507.981	-171.841	346.321	132.047	-212.682	445.421	34.6146	271.669	483.192	875.098	255.34	570.917	1075.55	182.803	544.634	519.51	162.799	495.551	101.538	199.609	602.388	43.7901
1582	0	-194.479	438.838	912.038				-150.95	433.255	509.346	-171.285	347.492	133.61	-212.689	445.236	34.6453	272.804	485.569	875.494	256.31	573.336	1076.02	183.684	544.415	519.567	162.749	495.563	101.5	199.539	602.271	43.8193
1583	0	-192.87	439.215	913.739				-150.791	437.534	511.021	-171.206	349.448	135.218	-212.525	445.629	34.6721	273.848	487.914	875.863	257.551	575.862	1076.53	184.669	544.328	519.742	162.965	495.492	101.545	199.557	602.353	43.8045
1584	0	-191.213	439.796	915.483				-151.009	441.628	512.477	-171.289	350.853	136.847	-212.256	446.314	34.6256	275.365	490.433	876.218	258.79	578.352	1077.04	185.894	543.996	519.859	162.943	495.389	101.565	199.578	602.381	43.7928
1585	0	-191.245	442.09	917.089				-151.199	445.381	513.692	-171.202	352.31	138.342	-212.214	447.489	34.9546	276.467	492.85	876.543	260.183	580.815	1077.47	186.71	543.963	519.905	163.073	495.306	101.55	199.662	602.391	43.7415
1586	0	-189.339	443.213	918.38				-151.734	449.897	515.153	-171.463	354.637	139.877	-212.357	448.898	35.3101	277.825	495.311	876.869	261.339	583.281	1078.04	187.775	543.827	519.921	163.136	495.408	101.36	199.633	602.402	43.6758
1587	0	-188.825	445.037	920.267				-152.084	453.857	516.39	-172.116	356.914	141.451	-212.973	450.742	35.9463	279.249	497.746	877.056	261.907	585.7	1078.57	188.713	543.744	519.977	163.352	495.383	101.353	199.647	602.369	43.6978
1588	0	-187.445	446.31	921.318				-152.704	458.389	517.661	-173.125	360.174	142.733	-214.086	452.289	36.4959	280.337	500.088	877.277	264.437	588.159	1078.72	189.899	543.653	520.029	163.519	495.413	101.213	199.729	602.419	43.6565
1589	0	-186.215	447.43	922.69				-153.136	462.185	518.743	-174.379	363.517	143.923	-215.055	455.158	37.0422	281.514	502.344	877.423	265.145	590.464	1079.03	190.865	543.773	519.968	163.483	495.359	101.127	199.736	602.415	43.6264
1590	0	-186.822	451.498	924.207				-154.028	466.543	519.817	-175.906	367.256	145.028	-216.87	457.599	37.2816	282.549	504.573	877.6	265.678	592.801	1079.49	191.891	543.681	519.986	164.037	495.414	101.111	199.79	602.411	43.592
1591	0	-185.6	454.388	925.149				-154.672	470.27	520.998	-177.577	371.539	145.963	-218.023	462.039	37.5898	283.84	506.662	877.807	267.271	595.105	1079.56	192.807	543.835	519.926	163.467	495.248	100.864	199.774	602.414	43.5359
1592	0	-184.805	455.905	926.143				-155.531	474.191	522.302	-179.67	376.338	146.835	-219.943	466.974	37.9141	284.966	508.624	877.961	267.742	597.372	1079.94	193.848	544.091	519.853	163.59	495.235	100.957	199.811	602.395	43.534
1593	0	-183.836	457.718	927.371				-156.579	478.063	523.408	-182.025	380.868	147.725	-221.91	472.215	38.1887	286.016	510.547	878.066	269.21	599.611	1080.16	194.691	544.459	519.799	163.722	495.253	100.957	199.842	602.406	43.4823
1594	0	-182.852	459.47	928.217				-157.422	481.433	524.334	-184.747	387.382	148.073	-224.986	477.944	39.0034	286.984	512.277	878.218	270.687	601.904	1080.37	195.599	544.983	519.722	163.838	495.246	100.965	199.876	602.488	43.5117
1595	0	-181.877	461.237	929.114				-158.556	484.931	525.479	-187.591	393.65	148.343	-227.02	485.636	38.9658	287.753	513.86	878.226	272.089	604.131	1080.51	196.213	545.656	519.656	163.901	495.225	100.947	199.875	602.499	43.4809
1596	0	-180.932	463.29	929.871				-159.792	489.077	526.657	-190.711	401.224	148.547	-229.807	493.609	39.1643	288.719	515.445	878.312	272.904	606.361	1080.61	197.05	546.613	519.473	163.957	495.243	100.915	199.901	602.508	43.4518
1597	0	-180.224	464.907	930.697				-160.81	492.525	527.543	-194.199	409.1	148.7	-232.694	502.05	39.3643	289.571	516.967	878.197	273.6	608.737	1080.63	197.464	547.883	519.243	163.989	495.236	100.914	199.92	602.49	43.4406
1598	0	-179.475	466.524	931.375				-161.814	495.918	528.426	-197.552	417.537	148.653	-235.499	511.579	39.7631	290.213	518.396	878.076	274.946	611.053	1080.99	197.93	549.433	518.879	163.949	495.246	100.888	199.911	602.506	43.414
1599	0	-178.88	467.776	932.27				-163.109	499.817	529.395	-201.11	426.583	148.682	-238.608	521.564	40.2539	291.012	519.841	877.845	275.305	613.433	1080.95	198.157	551.231	518.618	163.935	495.277	100.905	199.929	602.502	43.4023
1600	0	-178.072	469.486	932.754				-164.44	503.855	530.458	-204.865	436.017	148.77	-241.565	532.448	41.3603	291.679	521.303	877.511	276.399	615.408	1080.85	198.266	552.855	518.306	163.856	495.386	100.916	199.956	602.436	43.3342
1601	0	-177.319	471.449	933.291				-165.591	508.234	531.428	-208.175	445.623	149.02	-244.027	544.368	42.7986	292.118	522.813	877.212	277.429	617.303	1080.59	198.408	554.495	517.999	163.779	495.503	100.821	199.979	602.431	43.326
1602	0	-176.85	472.613	933.904				-166.582	511.83	532.348	-211.56	454.875	149.33	-246.748	555.72	44.3516	292.686	524.467	876.751	278.233	618.83	1080.47	198.377	556.123	517.59	163.704	495.617	100.835	199.927	602.488	43.427
1603	0	-176.14	474.282	934.448				-167.801	516.293	533.241	-214.834	464.466	149.953	-249.6	566.865	46.3037	293.044	526.185	876.267	279.78	620.118	1080.02	198.293	557.547	517.176	163.595	495.744	100.818	200.138	602.015	43.111
1604	0	-175.784	475.515	935.056				-169.097	521.093	534.193	-218.044	474.556	150.364	-252.667	578.255	48.8882	293.545	528.032	875.76	282.73	614.12	1078.53	198.149	559.18	516.85	163.381	495.751	100.91	199.916	602.44	43.4548
1605	0	-175.26	477.231	935.469				-170.224	526.14	535.156	-220.901	484.797	150.988	-255.914	590.325	51.4592	293.679	529.906	875.168	282.934	613.346	1078.51	197.949	560.747	516.591	163.271	495.872	100.907	199.923	602.46	43.481
1606	0	-174.948	478.784	935.926				-171.134	531.056	536.112	-223.765	495.053	151.83	-259.065	602.298	54.0612	293.962	532.024	874.713	283.682	615.95	1078.37	197.764	562.071	516.364	163.136	495.961	100.95	199.862	602.414	43.4516
1607	0	-174.513	480.417	936.283				-172.003	535.92	537.043	-226.356	505.365	152.56	-262.135	613.79	56.4239	293.804	533.932	874.283	284.428	617.699	1078.15	197.558	563.485	516.048	163.031	496.045	100.918	200.144	602.014	43.2264
1608	0	-174.441	481.824	936.919				-172.992	541.396	538.062	-228.65	514.978	153.673	-265.076	624.776	58.9508	294.413	536.478	873.62	285.069	618.271	1077.95	197.378	565.034	515.721	162.905	496.182	100.931	200.131	601.969	43.2468
1609	0	-174.218	483.56	937.336				-174.088	547.484	539.222	-231.03	524.773	154.65	-267.766	635.279	61.4337	294.496	538.759	873.109	285.751	619.997	1077.81	196.932	566.924	515.345	162.831	496.312	100.939	200.132	601.967	43.2753
1610	0	-174.115	485.274	937.725				-175.149	553.384	540.288	-233.018	534.587	155.544	-270.574	646.065	64.1265	294.593	541.161	872.557	286.153	621.681	1077.73	196.546	569.045	514.919	162.662	496.509	100.883	199.875	602.364	43.5308
1611	0	-174.123	486.789	938.251				-176.122	559.163	541.337	-234.884	544.036	156.643	-272.828	655.82	66.7911	294.786	543.741	872.01	286.816	623.372	1077.58	196.152	571.142	514.427	162.541	496.711	100.813	200.034	601.941	43.2465
1612	0	-174.081	488.76	938.606				-176.924	564.746	542.327	-236.414	553.252	157.813	-276	666.443	69.6521	294.609	546.06	871.507	287.335	625.695	1077.44	195.563	573.341	513.976	162.295	496.867	100.795	199.991	601.898	43.2605
1613	0	-174.007	490.548	938.966				-177.772	570.717	543.349	-237.759	563.396	158.63	-278.151	675.644	72.1433	294.471	548.583	870.925	287.5	626.267	1077.22	195.025	575.53	513.528	162.16	497.033	100.805	199.756	602.379	43.5885
1614	0	-174.003	492.5	939.35				-178.655	576.852	544.424	-239.193	572.495	159.865	-280.482	685.257	74.6651	294.357	551.104	870.366	287.592	627.226	1077.18	194.609	577.807	512.894	162.02	497.198	100.843	199.7	602.407	43.6011
1615	0	-174.104	494.464	939.668				-179.6	583.217	545.553	-240.497	581.388	160.948	-282.49	694.92	77.0631	294.221	553.661	869.822	287.912	627.896	1076.9	194.068	580.011	512.568	161.896	497.392	100.847	199.665	602.406	43.6491
1616	0	-174.057	496.714	939.935				-180.542	589.653	546.771	-241.573	590.364	162.235	-284.43	704.464	79.3801	294.121	556.192	869.331	288.077	628.918	1076.78	193.487	582.276	512.093	161.861	497.547	100.889	199.669	602.397	43.6557
1617	0	-174.181	498.851	940.284				-181.388	595.706	547.907	-242.603	599.536	163.447	-285.836	714.17	81.5583	293.622	558.796	868.62	288.21	630.393	1076.8	192.961	584.577	511.552	161.712	497.601	101.139	199.654	602.387	43.6546
1618	0	-174.22	501.22	940.55				-182.062	601.386	548.99	-243.68	608.484	164.561	-286.979	723.563	83.5305	293.539	561.288	868.208	288.407	632.394	1076.86	192.402	586.967	511.096	161.598	497.808	101.165	199.592	602.394	43.6913
1619	0	-174.293	503.548	940.711				-182.808	607.632	550.212	-244.56	617.085	165.599	-287.762	732.723	85.4219	293.14	563.723	867.736	288.64	634.414	1077.03	191.863	589.35	510.643	161.535	498.055	101.148	199.581	601.987	43.3778
1620	0	-174.355	506.089	940.901				-183.63	614.197	551.362	-245.472	625.804	166.837	-288.549	742.443	87.1238	292.96	566.188	867.231	288.727	635.956	1077.24	191.358	591.806	510.047	161.428	498.301	101.158	199.455	602.385	43.7382
1621	0	-174.71	508.311	941.221				-184.453	620.541	552.44	-246.353	634.568	167.891	-288.592	751.453	88.6594	292.457	568.729	866.68	288.738	637.175	1077.25	190.709	594.199	509.596	161.326	498.532	101.224	199.492	602.065	43.4524
1622	0	-174.884	510.894	941.188				-185.052	626.57	553.495	-247.126	643.274	168.935	-288.701	760.476	90.1884	292.033	571.683	866.177	288.883	640.533	1077.4	190.256	596.535	509.095	161.241	498.743	101.343	199.478	602.037	43.43
1623	0	-175.118	513.598	941.295				-185.437	631.964	554.297	-247.814	651.986	169.972	-288.654	769.789	91.5396	291.527	574.762	865.672	288.736	645.873	1077.83	189.682	598.947	508.521	161.126	498.968	101.43	199.456	602.076	43.4347
1624	0	-175.37	516.163	941.312				-185.872	637.645	555.009	-248.455	660.255	170.898	-288.336	778.43	92.7498	291.034	577.805	865.211	289.146	647.094	1077.55	189.092	601.259	507.992	161.052	499.171	101.569	199.496	601.899	43.3707
1625	0	-175.747	518.887	941.274				-186.497	643.69	555.947	-249.126	668.515	171.793	-288.733	788.155	94.1449	290.507	580.516	864.705	289.19	648.097	1077.35	188.684	603.499	507.448	160.91	499.409	101.708	199.47	601.855	43.3306
1626	0	-176.079	521.687	941.186				-186.625	648.492	556.348	-249.653	676.632	172.579	-288.3	797.031	95.369	290.124	582.897	864.194	289.325	649.172	1077.17	188.091	605.766	506.848	160.801	499.597	101.897	199.478	601.862	43.3288
1627	0	-176.366	524.725	940.978				-187.043	654.549	557	-250.191	684.96	173.233	-287.729	805.42	96.398	290.041	584.929	863.711	289.433	650.266	1076.91	187.635	608.003	506.305	160.673	499.758	102.168	199.435	601.872	43.3654
1628	0	-176.767	527.489	940.807				-187.228	659.871	557.411	-250.652	692.789	173.984	-287.129	813.724	97.2928	289.743	586.753	863.27	289.59	651.37	1076.64	187.212	610.168	505.732	160.555	499.966	102.199	199.429	601.878	43.3676
1629	0	-177.167	530.365	940.517				-187.615	665.183	557.805	-251.057	700.855	174.545	-286.031	821.235	98.0385	289.503	588.567	862.778	289.65	652.48	1076.41	186.809	612.265	505.126	160.44	500.157	102.289	199.147	602.044	43.3462
1630	0	-177.479	533.666	940.191				-187.708	670.195	557.929	-251.375	708.501	174.915	-285.566	829.143	99.001	289.168	590.354	862.201	289.761	653.609	1076.14	186.238	614.433	504.673	160.322	500.35	102.414	199.046	602.072	43.4096
1631	0	-177.891	536.756	939.85				-187.776	675.19	558.149	-251.646	715.6	175.464	-285.329	837.314	100.259	288.917	592.413	861.755	289.927	654.859	1075.96	185.908	616.56	504.054	160.232	500.555	102.435	198.984	602.059	43.3647
1632	0	-178.268	539.974	939.448				-187.681	679.679	558.133	-251.846	723.02	175.553	-285.061	845.34	101.337	288.613	594.413	861.333	290.076	656.102	1075.66	185.498	618.685	503.451	160.134	500.729	102.518	198.986	602.105	43.3966
1633	0	-178.736	543.144	938.912				-188.021	684.95	558.154	-252.027	730.058	175.903	-285.059	853.295	102.403	288.311	596.625	860.853	290.042	657.409	1075.39	185.205	620.771	502.83	160.009	500.905	102.574	198.865	602.112	43.4001
1634	0	-179.119	546.534	938.341				-187.724	688.921	557.987	-252.053	737.545	175.917	-284.879	860.578	103.225	288.096	598.771	860.395	290.48	658.721	1075.22	184.945	622.826	502.217	159.91	501.074	102.659	198.778	602.185	43.3888
1635	0	-179.427	549.807	937.878				-187.529	693.088	557.688	-252.109	744.14	176.055	-284.758	867.601	103.866	287.911	600.862	859.972	290.128	660.147	1074.89	184.77	624.945	501.667	159.824	501.223	102.697	198.886	602.077	43.4382
1636	0	-179.779	552.951	937.183				-187.514	697.138	557.233	-252.242	750.309	176.141	-284.841	874.872	104.805	287.704	602.912	859.565	290.035	661.58	1074.79	184.349	626.891	501.051	159.661	501.339	102.733	198.75	602.185	43.4479
1637	0	-180.105	556.435	936.372				-187.241	701.312	556.821	-252.214	756.743	176.054	-284.832	881.922	105.451	287.343	604.95	859.093	290.206	662.98	1074.65	184.039	628.857	500.446	159.634	501.57	102.839	198.635	602.178	43.4053
1638	0	-180.389	559.57	935.573				-186.963	704.936	556.135	-252.099	762.961	175.971	-284.648	888.392	105.927	287.167	606.997	858.69	290.341	664.401	1074.67	183.88	630.876	499.868	159.379	501.74	102.929	198.63	602.172	43.3978
1639	0	-180.776	562.653	934.75				-186.485	708.156	555.329	-251.921	769.494	175.713	-284.711	895.076	106.308	286.946	608.956	858.256	290	665.804	1074.42	183.695	632.877	499.294	159.306	501.933	103.007	198.846	602.095	43.4755
1640	0	-181.059	566.108	933.684				-186.15	711.577	554.48	-251.862	775.033	175.563	-284.503	901.433	106.851	286.715	610.956	857.785	290.123	667.146	1074.25	183.461	634.968	498.617	159.409	502.102	103.029	198.792	602.077	43.4691
1641	0	-181.395	569.168	932.813				-185.844	714.862	553.59	-251.484	780.623	175.21	-284.161	907.401	106.855	286.553	612.858	857.346	289.842	668.505	1074.11	183.249	637.01	497.988	159.374	502.261	103.112	198.89	602.076	43.478
1642	0	-181.731	572.179	931.774				-185.331	717.749	552.468	-251.168	786.157	174.633	-283.912	913.16	106.938	286.617	614.754	856.921	289.474	669.915	1073.87	183.114	639.134	497.339	159.302	502.377	103.268	198.789	602.095	43.4424
1643	0	-182.134	575.001	930.671				-184.843	720.739	551.426	-250.781	791.436	174.088	-283.232	918.553	106.646	286.261	616.593	856.476	289.164	671.346	1073.85	183.015	641.119	496.621	159.27	502.528	103.326	198.807	602.123	43.4471
1644	0	-182.433	578.075	929.554				-184.606	723.883	550.311	-250.221	796.551	173.193	-282.729	923.82	106.175	285.92	618.439	855.943	288.926	672.718	1073.61	182.852	643.198	496.089	159.211	502.661	103.419	198.898	602.07	43.3458
1645	0	-182.707	581.079	928.364				-183.846	725.927	548.784	-249.742	800.612	172.398	-281.823	928.542	105.492	285.643	620.157	855.358	288.536	674.004	1073.4	182.588	645.194	495.425	159.136	502.76	103.533	198.881	602.109	43.4356
1646	0	-183.212	584.024	927.128				-183.64	729.122	547.346	-249.178	804.569	171.611	-280.912	932.974	104.629	285.625	621.899	854.99	288.213	675.294	1073.16	182.387	647.216	494.811	159.061	502.879	103.596	198.793	602.154	43.386
1647	0	-183.588	587.003	925.925				-183.197	731.796	545.781	-248.072	809.363	170.233	-279.672	937.022	103.423	285.426	623.487	854.57	288.047	676.509	1072.82	182.202	649.117	494.25	159.01	503.051	103.683	198.805	602.085	43.2987
1648	0	-184.071	590.082	924.641				-182.05	732.701	544.175	-247.338	812.37	169.08	-278.527	940.917	101.96	284.883	625.005	854.031	287.643	677.748	1072.36	182.164	651.012	493.634	158.965	503.197	103.719	198.863	602.052	43.2629
1649	0	-184.478	593.137	923.315				-181.475	734.507	542.556	-246.356	815.046	167.682	-277.091	943.958	100.058	284.722	626.486	853.617	287.34	678.899	1072	182.078	652.85	493.031	158.931	503.3	103.842	198.857	602.105	43.2964
1650	0	-185.008	596.307	922.004				-180.911	736.478	540.966	-245.29	817.745	166.286	-275.366	946.376	97.8973	284.374	627.956	853.221	286.823	679.863	1071.7	182.05	654.729	492.471	159.402	503.622	103.83	198.878	602.11	43.253
1651	0	-185.514	599.384	920.797				-180.53	738.87	539.339	-243.975	821.053	164.365	-274.242	949.74	95.7662	284.004	629.409	852.806	286.384	680.913	1071.34	181.94	656.606	491.832	159.386	503.773	103.907	198.957	602.084	43.245
1652	0	-185.989	602.522	919.491				-179.958	741.224	537.666	-242.557	823.527	162.635	-273.27	952.709	93.0592	283.712	630.813	852.364	286.207	682.002	1070.97	181.843	658.492	491.227	159.309	503.892	104.203	198.958	602.101	43.1936
1653	0	-186.496	605.87	918.192				-179.381	743.093	535.8	-241.273	824.18	160.89	-271.253	954.064	90.1446	283.337	632.259	851.886	285.78	683.079	1070.6	181.668	660.293	490.629	159.08	503.999	104.328	199.171	602.166	43.1237
1654	0	-187.075	609.402	916.932				-178.88	745.383	534.059	-239.718	825.573	158.848	-269.318	954.925	86.9664	283.043	633.688	851.479	285.116	684.239	1070.12	181.65	662.181	490	159.103	504.098	104.51	199.195	602.182	43.0818
1655	0	-187.712	612.708	915.503				-178.392	747.713	532.318	-238.004	826.828	156.688	-267.193	955.334	83.5521	282.499	635.037	851.013	284.59	685.287	1069.65	181.631	663.956	489.408	159.033	504.268	104.69	199.233	602.193	43.0483
1656	0	-188.102	616.385	914.158				-177.825	749.624	530.552	-236.499	827.512	154.619	-264.862	955.529	79.9172	281.946	636.363	850.52	284.016	686.432	1069.22	181.551	665.816	488.819	158.945	504.374	104.835	199.221	602.225	43.0111
1657	0	-188.823	619.977	912.798				-177.175	751.198	528.548	-234.892	827.527	152.345	-262.421	955.495	76.0628	281.339	637.809	849.968	283.428	687.639	1068.71	181.431	667.676	488.096	158.853	504.524	104.976	199.255	602.194	42.9915
1658	0	-189.37	623.663	911.487				-176.215	752.33	526.284	-233.418	827.194	149.808	-259.784	955.115	72.1287	280.819	639.247	849.602	282.783	688.811	1068.16	181.328	669.469	487.462	158.727	504.61	105.097	199.261	602.244	42.9359
1659	0	-190.044	627.305	910.058				-175.653	753.888	524.055	-231.405	827.593	147.281	-257.051	954.547	67.9482	280.161	640.662	849.12	282.162	689.992	1067.57	181.582	670.914	486.646	158.682	504.73	105.26	199.29	602.227	42.9237
1660	0	-190.648	631.053	908.864				-175.189	755.74	521.881	-229.723	827.357	144.654	-254.175	953.755	63.7776	279.429	642.136	848.596	281.368	691.244	1067.02	181.541	672.58	486.156	158.57	504.925	105.412	199.202	602.23	42.7965
1661	0	-191.4	635.108	907.321				-174.711	757.523	519.667	-227.951	827.122	141.991	-251.189	952.852	59.324	278.764	643.579	848.1	280.633	692.522	1066.41	181.464	674.25	485.515	158.503	505.039	105.653	199.248	602.274	42.7598
1662	0	-192.201	639.135	905.833				-174.089	758.954	517.591	-226.345	826.68	139.192	-248.184	951.868	54.9647	278.112	645.055	847.712	279.942	693.811	1065.76	181.242	675.89	484.841	158.45	505.145	105.804	199.239	602.273	42.698
1663	0	-192.993	643.367	904.283				-173.429	760.432	515.289	-224.741	826.372	136.62	-245.202	950.668	50.5544	277.196	646.491	847.196	279.017	695.192	1065.15	180.927	677.828	484.213	158.449	505.27	106.031	199.393	602.272	42.6991
1664	0	-193.756	647.424	902.658				-172.689	761.138	512.777	-223.498	824.878	134.19	-242.126	949.165	46.0263	276.299	648.02	846.759	277.956	696.615	1064.53	180.692	679.626	483.629	158.378	505.356	106.232	199.348	602.268	42.5704
1665	0	-194.7	651.33	901.112				-171.677	761.655	510.104	-221.719	824.044	131.245	-239.004	947.452	41.749	275.394	649.543	846.311	276.975	698.063	1063.94	180.495	681.484	482.921	158.322	505.411	106.431	199.539	602.309	42.5701
1666	0	-195.555	655.385	899.534				-170.905	762.478	507.614	-219.65	823.147	128.467	-236.074	945.615	37.5066	274.305	651.164	845.887	276.083	699.498	1063.22	180.22	683.39	482.302	158.278	505.49	106.609	199.625	602.306	42.3893
1667	0	-196.397	659.246	897.887				-170.373	763.747	505.099	-217.891	821.593	125.524	-233.24	943.219	35.689	273.463	652.848	845.419	274.809	701.084	1062.53	179.752	685.418	481.788	158.262	505.532	106.778	199.716	602.408	42.2471
1668	0	-197.346	663.363	896.209				-169.685	764.886	502.595	-214.643	820.554	123.319	-231.336	941.722	35.6813	272.084	654.465	844.967	273.596	702.704	1061.95	179.545	687.427	481.04	158.262	505.585	107.05	199.854	602.344	42.2469
1669	0	-198.525	667.414	894.614				-168.739	765.534	500.053	-212.399	819.276	120.844	-229.849	941.477	36.515	271.173	656.213	844.604	272.476	704.335	1061.19	179.311	689.358	480.494	158.297	505.622	107.35	199.925	602.401	42.1767
1670	0	-199.476	671.528	892.8				-167.761	766.198	497.435	-210.367	818.965	118.267	-228.629	941.287	37.1337	269.956	657.96	844.219	271.023	706.084	1060.47	179.04	691.38	479.864	158.363	505.685	107.67	199.964	602.489	41.9706
1671	0	-200.624	675.833	891.19				-166.937	767.1	495.1	-208.543	818.462	116.157	-227.856	941.278	37.7392	268.617	659.769	843.796	269.538	707.852	1059.87	178.689	693.493	479.232	158.435	505.829	107.953	200.048	602.562	41.9001
1672	0	-201.827	679.763	889.516				-166.329	768.208	492.916	-206.59	817.677	114.317	-227.444	941.354	38.334	267.425	661.584	843.374	268.133	709.694	1059.21	178.287	695.41	478.685	158.425	505.971	108.307	200.087	602.602	41.8239
1673	0	-202.992	683.75	887.931				-165.901	768.983	490.979	-204.88	816.697	112.682	-227.007	941.039	38.7052	266.29	663.423	842.928	266.301	711.564	1058.75	177.922	697.483	478.062	158.518	506.218	108.558	200.157	602.669	41.7465
1674	0	-204.358	687.506	886.497				-165.415	769.975	489.267	-203.097	816.118	111.093	-227.081	941.8	39.4803	264.675	665.352	842.562	264.78	713.483	1058.14	177.593	699.46	477.663	158.61	506.392	108.887	200.221	602.718	41.7295
1675	0	-205.669	691.41	885.186				-164.866	771.383	487.66	-201.18	815.456	109.934	-226.96	941.841	39.6625	263.011	667.339	842.194	262.982	715.468	1057.65	177.026	701.399	477.305	158.664	506.599	109.273	200.231	602.771	41.6618
1676	0	-207.139	695.217	884.004				-164.557	773.22	486.392	-199.785	814.965	108.321	-226.892	941.888	39.7645	261.052	669.371	841.907	261.236	717.513	1057.2	176.424	703.338	476.883	158.843	506.832	109.745	200.347	602.837	41.588
1677	0	-208.649	698.733	883.131				-164.308	775.239	485.407	-198.635	815.84	107.986	-226.563	941.821	40.0273	259.524	671.177	841.636	259.414	719.591	1056.76	175.911	705.375	476.536	158.961	507.152	110.146	200.393	602.934	41.5674
1678	0	-210.022	701.915	882.287				-164.136	777.803	484.706	-197.053	815.809	107.201	-226.395	941.806	40.1458	257.746	673.099	841.38	257.421	721.684	1056.49	175.157	707.233	476.322	159.058	507.507	110.621	200.437	602.995	41.4989
1679	0	-211.642	705.301	881.938				-164.105	780.761	484.364	-196.318	816.085	106.929	-226.314	941.793	40.1611	256.113	674.914	841.201	255.478	723.876	1056.25	174.34	709.054	476.253	159.171	507.947	111.273	200.533	603.071	41.4956
1680	0	-213.251	708.422	881.905				-164.306	783.814	484.404	-195.803	817.037	106.851	-226.276	941.832	40.2267	254.116	676.777	841.193	253.454	726.116	1056.09	173.336	710.888	476.217	159.279	508.378	111.812	200.547	603.176	41.4712
1681	0	-214.809	711.02	882.02				-164.814	787.112	484.714	-195.699	817.638	107.018	-226.261	941.933	40.232	252.207	678.622	841.083	251.393	728.499	1056.12	172.395	712.527	476.307	159.312	508.722	112.595	200.571	603.243	41.4795
1682	0	-216.515	713.541	882.473				-165.775	790.455	485.287	-195.74	818.032	107.129	-226.3	942.026	40.2636	250.191	680.4	841.19	249.213	730.938	1056.2	171.166	714.016	476.476	159.451	509.202	113.325	200.629	603.365	41.5044
1683	0	-218.292	715.904	882.933				-166.98	794.085	485.99	-195.549	818.155	107.102	-226.405	942.162	40.236	248.146	682.125	841.349	247.09	733.514	1056.38	170.114	715.241	476.984	159.616	509.772	114.11	200.602	603.442	41.5044
1684	0	-220.169	718.169	883.502				-168.389	797.432	486.541	-196.024	818.712	107.31	-226.454	942.191	40.1619	245.985	683.808	841.674	244.958	736.174	1056.7	168.781	716.318	477.503	159.612	510.113	114.799	200.605	603.521	41.5153
1685	0	-222.219	720.028	883.977				-169.953	800.632	487.216	-196.183	818.91	107.443	-226.593	942.287	40.1329	243.833	685.503	842.085	242.975	738.925	1056.93	167.769	717.364	477.997	159.602	510.544	115.408	200.624	603.611	41.5095
1686	0	-224.144	722.145	884.395				-171.384	803.583	487.739	-196.652	819.713	107.6	-226.647	942.335	40.0664	241.771	687.074	842.592	240.829	741.785	1057.19	166.72	718.121	478.672	159.823	510.932	116.118	200.675	603.69	41.5242
1687	0	-226.27	723.689	884.885				-172.934	806.204	488.076	-196.934	820.086	107.632	-226.696	942.404	40.059	239.687	688.702	843.329	238.602	744.732	1057.41	165.723	718.949	479.305	159.876	511.244	116.683	200.687	603.737	41.5443
1688	0	-228.527	725.627	885.214				-174.334	808.713	488.346	-196.65	819.526	107.562	-226.758	942.511	40.0434	237.597	690.374	844.051	236.431	747.802	1057.66	164.576	719.57	479.867	159.95	511.461	117.211	200.795	603.741	41.5897
1689	0	-230.909	727.321	885.541				-175.936	811.237	488.475	-196.532	819.426	107.552	-226.775	942.497	39.9951	235.363	692.115	844.704	234.198	750.913	1057.81	163.611	720.16	480.477	159.935	511.698	117.749	200.849	603.8	41.5859
1690	0	-233.051	729.249	885.683				-177.322	813.337	488.605	-196.556	819.63	107.497	-226.783	942.514	40.0098	233.304	694	845.359	231.913	754.036	1057.87	162.514	720.645	481.018	159.919	511.915	118.19	200.893	603.86	41.5588
1691	0	-235.378	731.27	885.752				-178.56	814.897	488.502	-196.458	819.792	107.441	-226.799	942.524	40.0101	230.903	695.88	845.975	229.592	757.174	1057.91	161.427	721.25	481.542	160.046	512.119	118.632	201.047	603.797	41.436
1692	0	-237.718	732.851	885.826				-179.888	816.531	488.493	-196.373	819.938	107.194	-226.798	942.499	40.0282	228.982	697.887	846.532	227.414	760.432	1057.8	160.342	721.904	481.973	160.064	512.261	119.083	201.067	603.828	41.4313
1693	0	-240.009	734.918	885.744				-180.905	817.696	488.222	-196.764	820.982	107.162	-226.766	942.442	40.0499	226.996	700.087	847.001	225.11	763.712	1057.6	159.436	722.794	482.286	160.144	512.51	119.532	201.1	603.89	41.4139
1694	0	-242.476	737.104	885.517				-182.06	818.832	487.673	-196.774	820.845	106.78	-226.752	942.373	40.0361	224.985	702.454	847.264	222.81	766.892	1057.42	158.445	723.695	482.589	160.3	512.672	120.032	201.117	604.001	41.5415
1695	0	-244.734	739.2	885.207				-183.001	819.999	487.362	-196.024	820.226	106.499	-226.749	942.441	40.0488	223.037	704.81	847.84	220.526	770.062	1057.24	157.44	724.747	482.879	160.273	513.062	120.5	201.159	604.005	41.5728
1696	0	-246.929	741.51	884.94				-183.824	821.294	487.063	-195.729	820.339	106.424	-226.736	942.374	40.052	221.283	707.359	848.321	218.146	773.295	1057.27	156.607	725.817	483.261	160.258	513.446	121.073	201.187	604.068	41.5333
1697	0	-249.058	743.572	884.758				-184.513	822.644	486.838	-195.565	820.433	106.098	-226.742	942.407	40.0834	219.489	709.865	848.662	215.901	776.542	1057.28	155.746	727.113	483.542	160.517	513.795	121.726	201.249	604.153	41.5124
1698	0	-251.12	745.746	884.456				-185.506	824.516	486.563	-195.497	820.691	105.993	-226.714	942.452	40.1007	217.725	712.496	849.084	213.514	779.758	1057.52	154.675	728.255	483.866	160.581	514.207	122.492	201.305	604.152	41.5413
1699	0	-252.942	748.365	884.055				-186.141	825.561	486.264	-195.426	820.951	105.897	-226.728	942.458	40.1022	215.989	715.153	849.477	211.098	783.12	1057.71	153.748	729.671	484.288	160.695	514.67	123.38	201.383	604.228	41.569
1700	0	-254.711	750.515	884.061				-187.069	827.137	486.053	-195.452	821.141	105.78	-226.731	942.472	40.0863	214.165	717.846	849.933	208.76	786.46	1058.13	152.819	731.204	484.648	160.778	515.235	124.309	201.496	604.316	41.6383
1701	0	-256.285	752.729	883.758				-187.829	828.429	485.966	-195.448	821.341	105.667	-226.756	942.374	40.0545	212.544	720.535	850.47	206.545	789.805	1058.43	151.88	732.84	485.228	160.933	516.047	125.253	201.53	604.417	41.6827
1702	0	-257.875	755.071	883.688				-188.887	829.985	486	-195.474	821.45	105.544	-226.784	942.438	40.0265	210.807	723.264	851.007	204.159	793.239	1058.81	151.089	734.526	485.716	161.04	516.757	126.426	201.657	604.595	41.7647
1703	0	-259.275	757.314	883.427				-189.753	831.079	485.845	-195.528	821.632	105.433	-226.764	942.4	40.0047	209.007	726.011	851.592	201.889	796.633	1059.32	150.177	736.402	486.278	161.222	517.727	127.633	201.687	604.779	41.8618
1704	0	-260.765	759.392	883.243				-190.622	832.142	485.797	-195.574	821.723	105.289	-226.823	942.435	40.0077	207.341	728.758	852.185	199.587	800.113	1059.65	149.36	738.572	486.916	161.374	518.814	129.14	201.745	604.995	42.0104
1705	0	-262.185	761.572	883.089				-191.431	832.91	485.602	-195.626	821.872	105.172	-226.826	942.443	40.0087	205.605	731.527	852.848	197.409	803.505	1060.17	148.522	740.965	487.642	161.511	519.966	130.763	201.892	605.298	42.1822
1706	0	-263.766	763.726	882.944				-192.105	832.983	485.412	-195.658	821.899	105.022	-226.832	942.476	39.974	203.882	734.273	853.581	195.234	806.907	1060.69	148.201	742.669	488.389	161.762	521.462	132.618	201.87	605.576	42.3635
1707	0	-265.264	765.726	882.911				-192.858	832.905	485.253	-195.679	821.986	104.891	-226.831	942.463	39.9849	202.41	737.117	854.236	192.908	810.403	1061.23	147.597	746.022	489.232	161.893	523.056	134.763	202	605.801	42.6532
1708	0	-266.813	767.582	882.914				-193.665	832.744	485.071	-195.756	822.129	104.759	-226.815	942.391	39.9836	200.796	739.996	854.991	190.703	813.93	1061.95	147.183	749.822	490.099	162.201	525.001	137.085	202.386	606.311	42.988
1709	0	-268.346	769.56	882.821				-194.34	831.987	484.882	-195.782	822.238	104.605	-226.835	942.421	39.9458	199.082	742.833	855.657	188.309	817.514	1062.64	146.891	754.154	490.89	162.707	527.223	139.66	202.586	606.466	43.4109
1710	0	-270.03	771.538	882.758				-194.978	830.465	484.66	-195.825	822.206	104.398	-226.78	942.32	39.9314	197.569	745.563	856.454	185.825	820.956	1063.47	147.671	759.569	491.763	163.178	529.753	142.51	203.182	607.093	43.9937
1711	0	-271.6	773.64	882.791				-195.597	828.823	484.475	-195.925	822.167	104.197	-226.801	942.328	39.957	196.263	748.307	857.233	183.611	824.423	1064.26	147.849	765.067	492.75	163.655	532.656	145.766	203.734	607.722	44.3723
1712	0	-273.06	775.401	882.855				-196.467	826.91	484.334	-196.038	822.101	103.926	-226.776	942.298	39.9551	194.811	750.945	858.007	181.194	827.772	1065.01	148.157	771.375	493.87	164.112	536.035	149.324	204.3	608.607	45.2845
1713	0	-274.5	777.293	882.656				-197.284	824.413	484.054	-196.148	822.047	103.608	-226.744	942.253	39.951	193.47	753.679	858.702	178.992	831.053	1065.87	148.667	778.134	495.075	164.577	539.793	153.345	204.474	609.869	46.0253
1714	0	-275.965	778.881	882.544				-198.252	821.579	483.684	-196.269	821.966	103.312	-226.762	942.237	39.9315	192.564	756.232	859.502	176.792	834.127	1066.59	149.096	785.31	496.447	164.918	544.217	157.566	205.012	610.973	47.1883
1715	0	-277.288	780.49	882.27				-199.198	818.155	483.104	-196.438	821.899	102.986	-226.773	942.214	39.8826	191.595	758.89	860.238	174.593	837.091	1067.48	149.362	793.217	498.176	165.316	549.341	162.045	205.375	612.257	48.9913
1716	0	-278.636	782.015	881.944				-200.188	814.63	482.485	-196.668	821.758	102.725	-226.804	942.168	39.8702	190.475	761.429	860.832	172.407	840.059	1068.05	150.38	802.043	499.993	165.737	555.117	167.076	205.442	613.851	51.2132
1717	0	-279.878	783.424	881.593				-201.2	810.975	481.779	-196.876	821.542	102.444	-226.837	942.221	39.8582	189.648	764.094	861.581	170.429	842.774	1068.53	152.19	812.033	502.063	165.932	561.386	172.577	205.5	615.995	54.3473
1718	0	-280.992	784.818	881.055				-202.311	807.956	481.122	-197.055	821.114	102.138	-226.789	941.337	39.5495	188.887	766.677	862.181	168.402	845.241	1068.98	153.247	821.956	504.389	165.949	568.445	178.349	205.396	618.343	57.5631
1719	0	-281.944	785.828	880.484				-203.316	805.758	480.508	-197.324	820.807	101.865	-227.167	942.998	39.9226	188.132	769.285	862.743	166.781	847.762	1069.01	154.355	831.861	506.969	165.603	576.339	184.282	205.05	620.993	61.3312
1720	0	-283.098	787.114	879.673				-204.141	803.931	479.883	-197.551	820.411	101.714	-227.229	942.352	39.6591	187.496	771.932	863.366	165.201	850.115	1069	155.466	841.731	509.619	165.309	584.523	190.224	204.453	624.147	66.1246
1721	0	-284.023	787.983	878.938				-204.983	803.518	479.393	-197.708	820.515	101.402	-227.261	942.185	39.6265	187.07	774.464	863.917	163.607	852.29	1068.61	156.339	851.286	512.435	164.478	592.895	196.301	203.645	628.09	71.5751
1722	0	-284.959	788.538	878.198				-205.676	803.355	479.003	-197.744	820.484	101.176	-227.314	942.215	39.6061	186.807	777.266	864.35	162.313	854.3	1068.05	158.124	861.029	515.386	163.414	600.841	202.25	202.143	633.005	77.7516
1723	0	-285.772	788.658	877.351				-206.36	803.206	478.643	-197.917	820.659	100.969	-227.324	942.168	39.5854	187.058	779.412	864.704	160.936	856.296	1067.32	158.635	869.559	518.198	162.09	608.713	207.591	200.394	638.571	83.688
1724	0	-286.696	789.008	876.882				-207.117	803.342	478.484	-197.888	820.809	100.75	-227.368	942.221	39.5709	186.671	781.626	865.019	159.581	858.205	1066.28	159.413	878.012	520.988	160.709	616.834	212.774	198.94	644.559	88.4795
1725	0	-287.516	789.36	876.445				-207.779	803.237	478.383	-197.931	820.839	100.609	-227.424	942.236	39.5508	186.802	783.647	865.433	158.641	860.243	1065.16	160.112	885.936	523.934	158.877	623.661	217.355	197.725	652.383	92.0755
1726	0	-288.358	789.355	876.02				-208.462	802.547	478.199	-197.935	820.808	100.449	-227.417	942.201	39.5096	186.614	785.633	865.647	157.57	862.316	1063.96	160.975	893.45	526.94	157.126	631.575	220.472	196.828	662.524	96.0008
1727	0	-288.997	788.659	875.809				-209.239	801.798	478.141	-198.021	820.666	100.307	-227.476	942.178	39.5119	187.15	787.638	865.966	156.395	864.702	1062.76	161.618	900.55	529.704	155.49	640.982	221.406	196.363	674.489	98.5814
1728	0	-289.659	788.012	875.899				-210.105	801.239	478.114	-198.087	820.488	100.204	-227.51	942.142	39.4895	186.813	789.767	866.302	155.722	867.086	1061.51	162.175	907.134	532.441	153.731	651.596	221.035	196.205	686.912	99.498
1729	0	-290.279	787.511	875.943				-210.765	800.619	478.128	-198.214	820.376	100.032	-227.443	942.091	39.4686	187.049	791.64	866.634	154.927	869.735	1060.58	162.854	913.336	535.052	152.497	662.952	219.139	195.122	700.472	98.8761
1730	0	-290.821	787.946	875.84				-211.301	800.384	478.15	-198.379	820.246	99.9535	-227.588	942.091	39.4059	187.772	793.28	867.249	154.369	872.395	1059.6	163.642	919.329	537.265	150.85	674.923	216.127	193.77	715.659	97.032
1731	0	-291.165	788.45	876.013				-211.731	800.297	478.139	-198.715	820.116	100.009	-227.65	942.081	39.4084	187.914	794.697	868.155	153.949	875.185	1058.97	164.404	924.932	539.256	149.733	687.578	212.01	192.913	732.175	94.247
1732	0	-291.482	789.055	876.244				-211.938	800.208	478.049	-198.66	820.149	99.914	-227.636	942.1	39.3914	187.786	796.135	868.94	153.704	877.982	1058.47	165.236	930.163	540.808	149.313	701.242	206.585	192.084	750.49	90.8626
1733	0	-291.707	789.631	876.54				-212.096	800.13	477.986	-198.742	820.075	99.8861	-227.672	942.089	39.3708	188.16	797.531	869.848	153.673	880.756	1058.14	166.069	935.198	542.272	148.904	715.75	200.295	191.609	769.819	86.4305
1734	0	-292.134	790.546	876.701				-212.083	800.618	478.049	-198.779	819.988	99.9052	-227.681	942.039	39.3478	187.842	798.796	870.359	153.988	883.542	1057.78	166.935	939.541	543.507	149.124	730.995	193.323	191.521	790.234	81.6343
1735	0	-292.005	791.731	876.841				-212.025	800.968	478.1	-198.836	820.006	99.9066	-227.655	942.003	39.3738	187.934	800.195	870.857	153.903	886.414	1057.53	167.764	943.307	544.538	149.943	746.538	186.059	191.653	811.335	77.0527
1736	0	-291.884	793.026	877.005				-211.853	801.352	478.168	-198.806	819.793	99.9146	-227.679	942.074	39.3763	188.11	801.687	871.293	154.933	889.161	1056.91	168.443	946.845	545.05	150.775	762.96	178.27	192.541	833.33	72.4415
1737	0	-291.679	794.477	877.179				-211.634	801.815	478.222	-198.856	819.942	99.9761	-227.706	942.127	39.3782	188.24	803.366	871.586	155.807	891.97	1056.37	168.621	949.744	545.169	152.138	779.679	170.354	193.544	855.556	67.9565
1738	0	-291.139	796.205	877.29				-211.36	802.391	478.28	-198.806	819.921	100.023	-227.672	942.037	39.3521	188.329	805.1	871.723	156.485	894.96	1055.62	168.83	952.534	544.99	153.948	797.124	162.411	194.986	878.021	63.8439
1739	0	-290.789	798.761	877.014				-210.966	803.244	478.37	-198.792	819.921	100.064	-227.669	941.996	39.3809	189.326	807.061	872.01	158.189	892.336	1054.75	168.585	954.963	544.526	156.185	814.739	154.809	197.196	899.949	60.8516
1740	0	-289.346	799.918	877.231				-210.54	804.326	478.476	-198.705	819.995	100.14	-227.691	942.057	39.4011	189.921	808.967	871.933	159.975	889.305	1053.99	168.213	957.092	543.882	158.31	832.339	147.628	199.345	922.298	57.9918
1741	0	-288.375	801.888	877.402				-210.063	805.48	478.557	-198.627	819.988	100.153	-227.675	942.057	39.4054	190.531	810.993	871.687	161.178	891.11	1053.31	167.887	958.996	542.815	161.142	849.312	141.118	201.946	943.761	55.9903
1742	0	-287.214	804.617	877.533				-209.335	806.667	478.745	-198.579	820.117	100.238	-227.696	942.064	39.4113	191.548	813.246	871.277	162.562	893.473	1052.87	167.218	960.833	541.761	163.801	865.823	135.383	204.494	964.069	54.4565
1743	0	-285.991	807.795	877.586				-208.726	808.059	478.888	-198.502	820.231	100.323	-227.713	942.079	39.3965	192.61	815.455	870.881	163.932	895.582	1052.59	166.453	962.38	540.516	166.198	881.4	130.494	207.042	983.03	53.3981
1744	0	-284.376	810.442	877.467				-207.941	809.257	478.983	-198.338	820.194	100.424	-227.627	941.988	39.4217	193.811	817.394	870.448	165.447	897.984	1052.29	166.095	964.369	539.098	168.332	895.745	126.421	209.391	999.826	52.4249
1745	0	-282.25	812.326	877.511				-206.924	810.678	479.121	-198.182	820.297	100.545	-227.623	941.976	39.4214	195.415	818.927	869.74	166.951	900.242	1051.99	165.192	966.759	537.978	170.288	908.415	123.175	211.379	1014.45	51.5338
1746	0	-280.033	814.758	877.659				-206.075	812.242	479.357	-198.021	820.356	100.622	-227.598	942.038	39.4221	196.856	820.534	868.946	168.706	902.672	1051.62	165.316	969.526	536.769	171.545	919.619	120.688	212.911	1026.93	50.7304
1747	0	-278.344	817.68	877.996				-205.035	813.487	479.59	-197.884	820.349	100.848	-227.593	941.973	39.4305	198.637	822.96	868.137	170.676	905.425	1051.19	165.16	972.309	535.659	172.906	928.806	118.29	213.893	1037.68	49.7677
1748	0	-276.195	820.627	878.429				-203.959	814.999	479.792	-197.706	820.182	101.055	-227.58	942.033	39.42	199.999	825.754	867.035	172.904	908.246	1050.68	165.272	975.55	534.847	173.486	936.342	116.078	214.242	1046.09	49.0132
1749	0	-273.919	822.893	878.916				-202.631	816.662	480.081	-197.533	820.211	101.128	-227.594	942.03	39.4333	201.863	828.669	865.77	175.063	911.147	1050.4	165.458	978.174	533.652	173.672	942.221	114.179	213.927	1052.42	48.2133
1750	0	-271.714	825.262	879.413				-201.505	818.295	480.556	-197.342	820.25	101.291	-227.651	942.076	39.4096	203.351	832.02	864.232	177.476	914.282	1050.07	164.742	979.842	531.898	173.265	946.956	113.013	213.9	1056.06	48.2672
1751	0	-269.865	828.384	879.991				-200.005	819.689	480.823	-197.094	820.167	101.531	-227.609	942.082	39.459	204.913	835.707	862.603	179.993	917.883	1049.75	164.145	980.935	529.728	172.452	949.134	111.435	212.607	1056.93	48.8876
1752	0	-267.424	830.494	880.548				-198.71	821.67	481.249	-196.89	820.245	101.772	-227.607	942.079	39.4599	206.457	839.689	860.947	182.76	921.676	1049.44	163.753	981.605	527.328	171.054	947.939	110.337	211.83	1056.19	49.2414
1753	0	-264.896	832.589	881.301				-197.001	823.419	481.66	-196.73	820.258	102.006	-227.613	941.99	39.4963	208.087	843.92	859.615	185.466	925.95	1049.23	163.223	982.126	525.133	170.033	946.08	109.815	211.558	1055.66	48.8814
1754	0	-262.138	833.917	881.953				-195.28	825.673	482.168	-196.568	820.306	102.388	-227.609	942.098	39.5069	210.431	848.564	858.491	188.144	930.258	1049.2	162.166	982.745	523.653	170.08	947.098	109.769	211.51	1055.68	48.517
1755	0	-260.085	837.23	883.055				-193.413	827.961	482.709	-196.293	820.362	102.897	-227.576	942.094	39.5524	213.209	853.288	857.076	190.967	934.693	1049.44	162.477	983.836	523.249	170.663	949.385	109.38	211.796	1056.06	48.4776
1756	0	-257.679	839.75	883.886				-191.414	830.766	483.408	-195.97	820.212	103.357	-227.527	942.061	39.6136	215.671	858.079	856.342	193.629	939.179	1049.8	162.24	985.116	523.694	170.925	950.133	109.451	211.774	1056.33	48.3323
1757	0	-254.823	841.648	884.716				-189.469	833.598	483.88	-195.586	819.973	103.804	-227.478	942.103	39.6436	218.552	863.118	856.428	196.807	944.352	1050.35	162.513	986.806	524.154	170.731	949.785	109.461	211.638	1056.61	48.1345
1758	0	-252.127	843.431	885.662				-187.485	836.086	484.445	-195.163	819.995	104.287	-227.415	942.074	39.7346	221.091	868.229	857.66	199.311	948.975	1050.84	163.435	988.921	524.528	170.85	950.282	109.28	211.013	1057.52	47.9136
1759	0	-249.166	845.787	886.388				-185.629	839.044	484.902	-194.717	819.788	104.791	-227.346	942.13	39.7529	222.968	873.258	859.464	202.173	954.03	1051.67	164.367	991.008	524.52	170.258	951.699	108.828	211.419	1056.71	47.6084
1760	0	-246.702	847.732	887.277				-183.726	841.465	485.602	-194.446	820.328	105.495	-227.448	942.247	39.7708	225.281	878.196	861.35	204.774	958.827	1052.71	165.562	992.957	524.207	170.835	951.34	108.87	211.345	1057.31	47.6179
1761	0	-243.848	849.666	888.194				-182.06	843.902	486.046	-194.146	820.151	105.939	-227.432	942.272	39.7897	227.681	883.084	863.151	207.263	963.335	1053.86	167.187	994.738	523.905	171.032	951.753	108.76	211.272	1057.88	47.5375
1762	0	-241.021	852.304	889.051				-180.296	846.237	486.757	-194.726	821.583	106.791	-227.277	942.129	39.8885	229.896	888.018	864.695	209.705	967.826	1055.05	168.748	996.385	523.705	171.237	952.113	108.561	211.31	1058.05	47.3388
1763	0	-238.283	854.524	889.728				-178.778	848.991	487.328	-194.384	821.256	107.497	-227.32	942.249	39.8491	233.164	891.848	866.364	211.954	971.935	1056.38	170.518	998.009	523.64	171.37	952.22	108.439	211.369	1058.22	47.2877
1764	0	-235.654	857.469	890.559				-177.083	851.476	488.08	-194.44	821.526	108.192	-227.318	942.31	39.9057	236.055	896.206	867.445	214.154	975.797	1057.57	172.173	999.504	523.486	171.519	952.525	108.25	211.624	1057.93	47.1861
1765	0	-232.957	860.47	891.184				-175.527	853.95	488.789	-194.772	822.566	108.914	-227.135	942.117	39.9304	238.885	900.181	868.485	216.375	979.349	1058.59	173.838	1000.87	523.234	171.717	952.512	108.159	211.759	1057.58	47.0913
1766	0	-230.31	863.671	891.891				-174.128	856.377	489.553	-194.961	822.862	110.003	-227.05	941.984	39.8656	241.837	904.122	869.146	218.868	982.65	1059.44	175.338	1002.14	522.975	171.647	952.867	107.946	211.666	1057.69	47.0905
1767	0	-227.517	866.879	892.779				-172.655	858.699	490.395	-195.104	823.327	111.141	-227.004	941.931	39.8065	243.956	908.232	869.615	221.299	985.615	1060.36	176.802	1003.39	522.727	171.723	952.993	107.863	211.629	1057.73	47.0687
1768	0	-224.959	869.912	893.576				-171.341	861.124	491.29	-195.173	823.851	112.132	-226.951	941.732	39.7134	246.366	911.77	870.092	223.892	988.466	1061.18	178.414	1004.58	522.451	171.755	953.138	107.743	211.598	1057.82	47.015
1769	0	-222.384	873.418	894.564				-170.23	864.286	492.216	-195.226	824.4	113.398	-227.11	941.59	39.386	249.49	914.451	870.344	226.658	990.998	1061.98	179.546	1005.51	522.205	171.737	953.296	107.632	211.631	1057.81	46.8879
1770	0	-219.977	877.054	895.721				-168.837	866.756	493.261	-195.144	824.815	114.614	-227.107	941.569	39.3483	252.279	916.952	870.29	229.679	993.449	1062.62	180.79	1006.43	522.041	171.764	953.426	107.56	211.51	1058.06	46.8348
1771	0	-217.585	880.359	896.679				-167.634	869.288	494.341	-195.103	825.669	115.86	-227.155	941.635	39.3363	254.884	919.015	870.337	232.612	995.613	1063.28	181.913	1007.24	521.875	171.757	953.448	107.481	211.446	1058.22	46.7835
1772	0	-215.203	883.49	897.817				-166.473	871.892	495.48	-195.088	826.295	117.207	-227.172	941.677	39.3227	257.182	920.9	870.224	235.659	997.681	1063.9	183.062	1008.25	521.689	171.762	953.579	107.444	211.107	1058.92	46.8402
1773	0	-212.734	886.623	899.04				-165.566	874.919	496.606	-194.949	827	118.633	-227.221	941.731	39.28	259.248	922.504	869.942	238.772	999.813	1064.53	184.077	1008.82	521.487	171.724	953.601	107.386	211.365	1058.34	46.7719
1774	0	-210.587	889.774	900.275				-164.545	877.398	497.867	-194.909	827.61	119.974	-227.04	941.473	39.1145	261.431	923.795	869.794	241.681	1001.8	1065.32	185.028	1008.49	521.321	171.693	953.922	107.064	211.445	1058.25	46.7769
1775	0	-208.542	892.663	901.624				-163.942	880.675	499.244	-194.845	828.561	121.408	-227.049	941.304	38.9764	263.349	924.797	869.807	244.474	1003.57	1066.02	185.851	1008.42	521.186	171.676	953.967	107.035	211.415	1058.23	46.8347
1776	0	-206.341	895.246	903.003				-163.081	883.251	500.485	-194.723	829.833	122.757	-227.208	941.512	38.9984	264.903	925.794	869.628	247.329	1005.36	1066.72	186.762	1008.51	521.148	171.7	953.727	107.207	211.342	1057.92	46.7785
1777	0	-204.697	898.042	904.445				-162.569	886.345	501.831	-194.58	830.539	124.238	-228.849	944.879	39.9613	267.099	926.768	869.709	250.074	1006.89	1067.33	187.605	1008.55	521.131	171.592	953.929	106.958	211.408	1058.16	46.8753
1778	0	-202.955	900.407	905.926				-162.149	889.551	503.303	-194.396	831.348	125.731	-229.079	945.612	40.063	268.531	927.803	869.878	252.684	1008.29	1067.82	188.628	1008.39	521.204	171.716	953.733	107.059	211.281	1058.03	46.7332
1779	0	-201.616	903.054	907.427				-161.687	892.773	504.554	-194.08	832.587	127.197	-228.976	945.159	39.9843	268.876	929.255	870.124	255.159	1009.66	1068.38	189.465	1008.2	521.27	171.738	953.69	107.008	211.342	1058.37	46.837
1780	0	-200.297	905.539	909.104				-161.205	895.907	506.004	-193.781	833.954	128.658	-229.073	944.655	39.7254	270.033	930.399	870.743	257.524	1010.79	1068.94	190.502	1007.72	521.271	171.775	953.639	106.922	211.353	1058.32	46.7642
1781	0	-199.029	908.215	910.701				-160.862	899.432	507.527	-193.471	835.086	130.244	-229.109	944.765	39.7713	272.015	931.318	871.284	259.847	1012.2	1069.39	191.39	1007.27	521.361	171.863	953.608	106.863	210.966	1059.1	46.8112
1782	0	-197.761	910.553	912.436				-160.639	903.201	508.886	-193.062	836.327	131.709	-228.991	944.569	39.7506	272.253	932.812	871.945	261.968	1013.6	1070	192.315	1006.9	521.482	171.849	953.507	106.752	211.391	1058.35	46.7703
1783	0	-196.884	913.159	914.105				-160.457	907.118	510.136	-192.773	837.61	133.39	-228.94	944.543	39.8159	274.576	933.833	872.961	264.042	1015.02	1070.69	193.319	1006.46	521.63	171.899	953.443	106.683	211.392	1058.33	46.7542
1784	0	-195.821	915.636	915.728				-160.371	911.338	511.549	-192.508	838.868	134.816	-228.833	944.523	39.8534	275.211	935.382	873.426	265.871	1016.6	1071.45	193.97	1005.9	521.792	171.876	953.358	106.551	211.33	1058.07	46.6765
1785	0	-194.733	918.083	917.349				-160.194	915.497	512.941	-192.27	840.236	136.521	-228.737	944.469	39.9544	275.64	936.876	874.076	267.575	1018.27	1072.2	194.568	1005.23	521.909	171.922	953.296	106.491	211.322	1058.06	46.685
1786	0	-193.81	920.258	918.889				-160.095	919.431	514.137	-192.021	841.351	138.037	-228.631	944.594	40.2128	277.315	938.311	874.808	269.073	1019.95	1072.89	195.428	1005.31	522.023	171.882	953.273	106.358	211.326	1058.03	46.6774
1787	0	-192.95	922.884	920.414				-160.176	923.91	515.635	-191.762	843.047	139.816	-228.468	944.665	40.5172	278.71	939.823	875.334	270.483	1021.58	1073.7	196.086	1005.42	522.223	171.759	953.216	106.219	211.388	1058.3	46.8249
1788	0	-192.299	925.437	922.036				-160.288	928.219	516.974	-191.665	844.395	141.365	-228.525	945.092	40.8642	279.716	941.459	875.709	271.859	1023.37	1074.48	196.51	1004.84	522.317	171.748	953.203	106.14	211.293	1058.09	46.7428
1789	0	-191.289	927.75	923.572				-160.363	932.987	518.261	-191.829	845.367	142.964	-228.566	945.688	41.2565	281.072	943.056	876	273.116	1025.01	1075.1	196.704	1004.45	522.259	171.652	953.217	105.962	211.42	1058.19	46.8833
1790	0	-190.329	929.921	924.811				-160.368	937.037	519.535	-191.706	847.283	144.639	-228.44	946.211	41.9822	282.038	944.707	876.147	274.276	1026.7	1075.71	197.256	1004.35	522.347	171.06	953.394	105.802	211.403	1058.22	46.9531
1791	0	-189.438	932.314	926.095				-160.513	940.952	520.805	-191.841	849.656	146.133	-228.703	947.491	42.4912	282.944	946.327	876.325	275.622	1028.59	1076.23	197.775	1004.54	522.375	171.243	953.361	105.972	211.406	1058.17	46.9831
1792	0	-189.005	935.22	927.355				-160.8	945.167	522.178	-192.368	852.003	147.427	-229.137	949.053	42.9488	283.708	947.917	876.44	276.522	1030.25	1076.73	198.067	1004.83	522.388	171.362	953.219	105.806	211.376	1058.17	47.0227
1793	0	-187.891	937.111	928.662				-160.931	948.938	523.298	-192.936	854.777	148.749	-229.904	951.237	43.4498	284.556	949.421	876.466	277.743	1032.05	1077.17	198.351	1005.29	522.405	171.152	953.339	105.877	211.333	1058.16	47.0635
1794	0	-186.802	938.984	929.67				-161.292	952.683	524.354	-193.89	857.805	149.675	-230.724	953.989	43.933	285.3	950.868	876.406	278.679	1033.67	1077.61	198.526	1005.86	522.429	171.287	953.345	105.543	211.343	1058.13	47.1044
1795	0	-186.169	941.45	930.678				-161.541	956.05	525.385	-194.871	861.916	150.421	-231.772	957.458	44.2701	285.915	952.465	876.287	279.863	1035.59	1077.99	198.761	1006.56	522.26	171.174	953.295	105.539	210.856	1058.7	47.0736
1796	0	-185.366	943.461	931.573				-161.9	959.189	526.353	-196.122	866.241	151.047	-232.779	961.092	44.431	286.325	954.194	876.145	280.764	1037.11	1078.23	198.924	1007.41	522.13	171.038	953.353	105.455	210.826	1058.69	47.1152
1797	0	-184.676	945.429	932.42				-162.394	962.406	527.286	-197.591	871.102	151.496	-234.286	965.72	44.6863	286.761	955.994	876.011	281.938	1039	1078.43	199.039	1008.47	521.995	170.975	953.36	105.442	210.836	1058.87	47.23
1798	0	-184.054	947.513	933.148				-162.752	965.093	527.912	-199.262	876.669	151.864	-235.63	971.457	45.1155	287.15	957.848	875.916	282.746	1040.48	1078.38	199.21	1009.69	521.816	170.958	953.458	105.378	211.307	1058.07	47.2246
1799	0	-183.332	949.375	933.812				-163.283	968.203	528.702	-200.986	882.777	151.978	-237.798	977.94	45.3074	287.865	959.461	875.75	284.043	1042.38	1078.54	199.313	1011.08	521.632	170.961	953.644	105.354	211.146	1058.1	47.2895
1800	0	-182.926	951.391	934.584				-163.687	970.903	529.343	-202.911	889.263	152.027	-239.816	984.923	45.509	288.188	960.551	875.529	285.131	1044.13	1078.56	199.433	1012.65	521.399	170.81	953.738	105.374	211.076	1057.89	47.1623
1801	0	-182.174	953.229	934.964				-164.211	973.955	530.037	-204.965	896.697	152.133	-241.889	992.496	45.704	288.839	961.502	875.044	286.318	1046.01	1078.6	199.47	1014.16	521.152	170.425	953.883	105.292	210.819	1058.86	47.2808
1802	0	-181.69	955.102	935.546				-164.653	976.728	530.584	-207.125	903.742	152.101	-244.052	1000.39	45.8566	289.169	968.341	874.755	287.384	1047.77	1078.54	199.632	1015.94	520.832	170.496	954.061	105.238	210.652	1058.91	47.3121
1803	0	-181.441	957.021	936.059				-165.299	980.013	531.197	-209.409	911.768	151.848	-246.494	1008.52	45.8977	289.414	970.212	874.537	287.858	1049.16	1078.31	199.372	1017.52	520.482	170.784	954.254	105.388	210.626	1058.98	47.3672
1804	0	-180.832	958.702	936.291				-165.844	983.181	531.694	-211.699	920.469	151.796	-248.202	1017.34	45.8172	289.801	971.733	874.181	288.959	1051.08	1078.21	199.221	1019.26	520.159	170.597	954.344	105.457	211.036	1058.07	47.2357
1805	0	-180.46	960.409	936.733				-166.498	986.497	532.199	-213.999	928.77	151.814	-250.42	1026.68	46.1659	290.257	973.507	873.734	289.405	1052.59	1077.88	199.107	1021.06	519.841	170.825	954.581	105.492	211.065	1058.05	47.2494
1806	0	-180.321	962.257	937.159				-167.229	990.354	532.867	-216.139	937.754	151.728	-252.284	1035.86	46.6417	290.575	975.449	873.366	289.91	1054.12	1077.83	198.952	1022.94	519.48	170.782	954.783	105.627	210.994	1058.03	47.2467
1807	0	-179.741	963.815	937.417				-167.925	994.27	533.398	-218.312	946.435	151.922	-254.198	1045.85	47.6905	290.748	977.61	873.036	290.73	1056.33	1077.38	198.833	1024.87	519.105	170.669	954.95	105.645	210.609	1058.69	47.2031
1808	0	-179.495	965.276	937.692				-168.739	998.459	534.036	-220.34	955.364	152.057	-255.671	1056.19	49.0306	290.935	979.871	872.571	291.183	1058.26	1077.13	198.56	1026.78	518.756	170.251	954.989	105.531	210.994	1058.23	47.2571
1809	0	-179.223	966.992	938.001				-169.599	1003.02	534.715	-222.307	963.506	152.647	-257.306	1066.82	50.4122	291.227	982.241	872.046	291.503	1060	1076.96	198.307	1028.73	518.388	170.13	955.198	105.625	211.1	1058.08	47.3792
1810	0	-179.258	968.456	938.461				-170.345	1007.74	535.395	-223.896	972.364	152.908	-259.294	1076.48	52.1686	291.483	984.686	871.738	291.949	1062.23	1076.71	197.986	1030.56	517.932	170.11	955.384	105.685	211.104	1058.12	47.3861
1811	0	-179.008	970.013	938.7				-171.086	1012.68	536.02	-225.563	980.977	153.531	-261.103	1086.27	53.8964	291.602	987.195	871.336	292.162	1064.35	1076.48	197.709	1032.46	517.537	170.047	955.558	105.802	211.118	1058.11	47.4317
1812	0	-178.987	971.454	939.24				-171.779	1017.97	536.796	-226.972	989.827	154.055	-262.451	1095.55	55.2793	291.732	989.719	870.823	292.561	1066.78	1076.43	197.341	1034.3	517.19	169.958	955.727	105.896	211.061	1058.1	47.4235
1813	0	-178.809	973.1	939.513				-172.557	1023.21	537.665	-228.422	998.707	154.725	-264.074	1105.05	56.8672	291.866	992.254	870.439	292.517	1068.81	1076.23	197.049	1036.29	516.82	170.077	955.441	106.239	211.02	1058.12	47.4514
1814	0	-178.915	974.737	939.944				-173.271	1029.18	538.648	-229.771	1006.63	155.732	-265.146	1113.63	58.3515	291.822	994.793	870.126	292.592	1070.96	1076.14	196.868	1038.26	516.41	169.499	956.251	106.164	210.994	1058.07	47.4133
1815	0	-178.954	976.428	940.225				-174.043	1034.87	539.6	-230.679	1016.21	156.118	-267.104	1123.42	60.1412	291.784	997.448	869.734	292.643	1073.11	1076.13	196.55	1040.06	516.082	169.464	956.372	106.227	210.964	1058.09	47.464
1816	0	-178.933	978.111	940.55				-174.779	1040.72	540.586	-231.827	1024.88	157.135	-268.238	1132.32	61.665	291.537	1000.2	869.263	292.641	1075.16	1076.09	196.11	1041.87	515.703	169.597	956.245	106.147	210.953	1058.02	47.4632
1817	0	-179.038	979.598	940.941				-175.589	1046.57	541.596	-232.936	1031.23	158.211	-269.159	1141.53	63.0871	291.46	1002.87	868.965	292.535	1077.22	1076.04	195.866	1043.69	515.32	169.569	956.453	106.197	210.838	1057.99	47.346
1818	0	-179.189	981.528	941.435				-176.709	1053.04	542.694	-233.732	1040.51	159.13	-270.386	1150.34	64.9586	291.369	1005.62	868.695	292.384	1079.24	1076.06	195.517	1045.39	514.942	169.496	956.58	106.255	210.971	1058.05	47.5584
1819	0	-179.294	983.421	941.808				-177.596	1059.17	543.792	-234.851	1047.56	160.236	-271.053	1158.91	66.4383	291.177	1008.44	868.311	292.528	1081.54	1076.3	195.185	1047.08	514.628	169.398	956.722	106.402	210.966	1057.98	47.539
1820	0	-179.555	985.572	942.177				-178.223	1064.89	544.818	-235.214	1057.13	160.926	-271.545	1167.57	67.9115	290.844	1011.03	868.005	292.363	1083.5	1076.14	194.84	1048.78	514.294	169.328	956.889	106.355	210.925	1058	47.5653
1821	0	-179.715	987.551	942.574				-178.919	1070.67	545.796	-235.991	1066.24	161.881	-272.24	1176.3	69.5919	290.571	1013.33	867.85	292.198	1085.43	1076.16	194.652	1050.57	513.935	169.274	956.987	106.426	210.924	1058	47.6013
1822	0	-179.775	989.482	942.839				-179.604	1076.46	546.802	-236.642	1074.07	162.737	-272.655	1185.81	70.79	290.437	1015.35	867.667	291.979	1087.24	1076.18	194.402	1052.17	513.577	169.19	957.121	106.495	210.907	1057.94	47.5645
1823	0	-180.212	991.832	943.259				-180.238	1081.98	547.791	-237.318	1081.61	163.737	-272.638	1194.14	72.1905	290.322	1017.37	867.58	291.852	1089.22	1076.22	194.186	1053.81	513.203	169.145	957.193	106.536	210.903	1058	47.6007
1824	0	-180.395	994.21	943.531				-180.747	1087.32	548.751	-237.928	1090.43	164.417	-272.648	1202.68	73.4371	289.878	1019.65	867.318	291.742	1091.09	1076.3	193.942	1055.41	512.858	169.081	957.282	106.585	210.9	1058	47.6108
1825	0	-180.692	996.567	943.775				-181.37	1092.7	549.606	-238.77	1097.03	165.382	-272.482	1211.27	74.5225	289.538	1022.13	867.049	291.734	1093.05	1076.29	193.708	1057.01	512.503	169.005	957.438	106.51	210.905	1058	47.6154
1826	0	-181.052	999.217	943.909				-181.826	1097.6	550.258	-239.283	1104.79	166.085	-272.428	1220.25	75.8581	289.429	1024.69	866.947	291.682	1094.9	1076.3	193.504	1058.58	512.161	168.799	957.437	106.696	210.958	1058.02	47.6434
1827	0	-181.166	1001.48	943.855				-182.252	1102.51	550.92	-239.847	1112.36	166.844	-272.401	1228.95	76.8495	289.153	1027.06	866.773	291.616	1096.7	1076.34	193.319	1060.15	511.814	168.806	957.602	106.63	210.949	1057.99	47.6255
1828	0	-181.535	1004.16	944.041				-182.593	1107.25	551.35	-240.383	1119.94	167.347	-272.088	1237.15	77.8715	288.664	1029.29	866.692	291.561	1098.42	1076.35	193.056	1061.7	511.456	169.021	957.754	106.937	210.947	1058.01	47.6401
1829	0	-181.92	1006.79	944.038				-182.833	1111.8	551.712	-240.955	1127.51	167.977	-271.964	1245.99	78.7649	288.669	1031.34	866.47	291.49	1100.25	1076.35	192.855	1063.34	511.257	168.975	957.909	107.015	210.946	1058.02	47.6194
1830	0	-182.1	1009.36	943.804				-182.946	1116.1	552.058	-241.408	1135.17	168.462	-271.866	1253.6	79.7079	288.399	1033.38	866.339	291.348	1101.85	1076.34	192.778	1064.95	510.854	168.73	957.934	107.038	211.021	1058.01	47.6529
1831	0	-182.579	1012.01	943.642				-183.117	1120.49	552.19	-242.282	1142.12	168.931	-271.794	1261.44	80.5994	287.969	1035.4	866.189	291.187	1103.44	1076.34	192.605	1066.56	510.414	168.673	958.044	107.139	211.022	1057.98	47.6329
1832	0	-182.957	1014.93	943.167				-183.333	1124.91	552.244	-242.434	1149.3	169.294	-271.761	1269.09	81.316	287.614	1037.54	865.952	291.077	1105.09	1076.33	192.451	1068.11	510.011	168.444	958.169	107.205	210.992	1057.96	47.5782
1833	0	-183.367	1017.84	942.871				-183.307	1128.79	552.236	-242.848	1155.96	169.335	-271.827	1276.54	82.0175	287.393	1039.49	865.814	290.93	1106.71	1076.33	192.451	1069.84	509.633	168.287	958.249	107.236	210.966	1058.02	47.5732
1834	0	-183.767	1020.77	942.323				-183.34	1132.85	552.128	-243.038	1162.86	169.624	-271.764	1283.7	82.4758	287.037	1041.55	865.721	290.681	1108.29	1076.27	192.128	1071.4	509.332	168.209	958.372	107.321	210.975	1058.07	47.5759
1835	0	-184.07	1023.86	941.901				-183.328	1136.9	551.863	-243.265	1168.51	169.582	-271.828	1290	83.0166	286.648	1043.57	865.588	290.537	1110.03	1076.28	192.012	1073.09	508.874	168.084	958.563	107.406	211.013	1058.03	47.5341
1836	0	-184.476	1026.89	941.281				-183.229	1140.43	551.484	-243.437	1174.14	169.466	-271.763	1295.96	83.2253	286.29	1045.66	865.456	290.275	1111.62	1076.23	191.879	1074.77	508.479	168.031	958.637	107.496	210.921	1058.11	47.4904
1837	0	-184.826	1029.76	940.505				-183.264	1144.23	551.106	-243.497	1179.55	169.22	-271.688	1301.87	83.1985	285.971	1047.63	865.256	290.239	1113.5	1076.28	191.731	1076.29	508.066	167.991	958.762	107.574	210.969	1058.11	47.4566
1838	0	-185.104	1033.04	939.663				-183.323	1147.86	550.617	-243.461	1184.99	168.917	-271.545	1307.23	82.9973	285.363	1049.8	865.039	289.971	1115.09	1076.21	191.726	1078.07	507.752	168.097	958.551	107.96	211.122	1058.13	47.4105
1839	0	-185.523	1036.2	938.741				-183.231	1151.32	549.938	-243.267	1189.71	168.444	-271.24	1312.13	82.444	284.933	1052.05	864.951	289.71	1116.8	1076.22	191.678	1079.62	507.268	167.931	958.952	107.772	211.024	1058.21	47.425
1840	0	-186.109	1039.43	938.07				-183.245	1154.93	549.315	-243.025	1193.96	167.854	-270.754	1316.77	81.7425	284.73	1054.28	864.909	289.343	1118.54	1076.28	191.611	1081.28	506.894	168.098	958.709	108.102	211.157	1058.23	47.3859
1841	0	-186.403	1042.6	936.945				-183.118	1158.17	548.467	-242.628	1198.4	167.173	-269.999	1320.91	80.7408	284.283	1056.7	864.864	288.99	1120.29	1076.32	191.52	1083.02	506.467	167.855	959.243	107.967	211.035	1058.07	47.2357
1842	0	-186.966	1045.87	935.942				-183.156	1161.43	547.581	-242.202	1202.51	166.433	-269.243	1324.75	79.4505	283.941	1059.1	864.817	288.14	1121.61	1076.4	191.549	1084.6	506.09	167.838	959.297	108.076	211.259	1058.29	47.3041
1843	0	-187.464	1048.86	934.993				-183.209	1164.63	546.734	-241.753	1206.35	165.503	-268.156	1328.29	77.8328	283.618	1061.26	864.664	287.78	1123.54	1076.24	191.453	1086.24	505.657	167.427	959.659	108.188	210.975	1058.09	47.0359
1844	0	-187.774	1051.74	933.791				-182.969	1167.18	545.521	-241.151	1209.81	164.597	-266.962	1331.53	75.9587	283.177	1063.33	864.497	287.135	1125.34	1076.22	191.343	1087.85	505.195	167.514	959.49	108.206	211.03	1058.29	47.1194
1845	0	-188.39	1054.9	932.807				-182.728	1169.9	544.349	-240.435	1213.12	163.442	-265.644	1334.55	73.9685	282.365	1065.2	864.249	286.408	1127.1	1076.26	191.275	1089.62	504.826	167.522	959.626	108.351	211.09	1058.34	47.1431
1846	0	-188.976	1057.91	931.567				-182.451	1172.41	543.075	-239.58	1216.9	162.339	-264.063	1337.3	71.8014	282.254	1066.95	864.172	285.707	1128.98	1076.31	191.128	1091.2	504.387	167.501	959.768	108.457	211.221	1058.26	47.1199
1847	0	-189.862	1061.41	930.252				-182.218	1175.02	541.705	-238.757	1219.69	161.078	-262.28	1339.87	69.4111	281.864	1068.89	864.095	284.981	1130.94	1076.24	190.893	1092.8	503.965	167.464	959.882	108.54	211.056	1058.15	46.982
1848	0	-190.396	1064.29	929.038				-181.823	1177.18	540.133	-237.625	1222.52	159.633	-260.451	1342.25	67.0258	281.272	1070.97	863.99	284	1132.61	1076.3	190.743	1094.64	503.613	167.624	959.974	108.701	211.23	1058.6	47.1808
1849	0	-191.066	1067	927.761				-181.328	1179.25	538.473	-236.681	1225.32	158.163	-258.328	1344.4	64.5953	280.812	1073.05	863.909	283.126	1134.53	1076.27	190.626	1096.37	503.193	167.594	960.072	108.849	211.186	1058.36	47.0133
1850	0	-191.767	1070.05	926.152				-180.804	1181.1	536.759	-235.63	1228.41	156.705	-256.018	1346.38	62.0213	280.016	1075.21	863.78	282.033	1136.55	1076.36	190.53	1098.26	502.789	167.642	960.171	108.99	211.371	1058.53	47.1422
1851	0	-192.706	1073.35	924.819				-180.16	1182.55	534.873	-234.495	1230.28	155.087	-253.933	1348.61	59.5244	279.491	1077.28	863.643	281.087	1138.48	1076.4	190.347	1100.24	502.395	167.58	960.252	109.148	211.371	1058.6	47.0851
1852	0	-193.497	1076.37	923.327				-179.408	1183.87	532.934	-232.935	1232.45	153.106	-251.704	1350.4	57.0223	278.667	1079.44	863.58	279.983	1140.47	1076.35	190.076	1101.94	501.989	167.566	960.364	109.306	211.441	1058.61	47.043
1853	0	-194.438	1079.59	921.873				-178.357	1184.66	530.94	-231.47	1234.7	151.169	-249.617	1352.31	54.4006	277.95	1081.45	863.544	278.748	1142.5	1076.36	189.92	1103.63	501.59	167.606	960.426	109.461	211.278	1058.49	46.8456
1854	0	-195.266	1082.78	920.159				-177.505	1185.51	528.742	-229.777	1236.33	149.089	-247.225	1353.58	51.7917	276.983	1083.52	863.406	277.543	1144.48	1076.26	189.733	1105.46	501.137	167.565	960.514	109.669	211.615	1058.8	46.8475
1855	0	-196.311	1086.02	918.65				-176.76	1186.6	526.473	-227.895	1237.71	146.986	-245.144	1355	49.2639	276.015	1085.58	863.367	276.24	1146.63	1076.17	189.566	1107.23	500.846	167.59	960.552	109.865	211.632	1058.7	46.7673
1856	0	-197.14	1089.12	916.752				-176.127	1187.68	524.297	-226.244	1239.45	144.822	-242.924	1355.96	46.5356	274.973	1087.63	863.276	274.826	1148.6	1075.95	189.436	1109.05	500.484	167.628	960.563	110.038	211.679	1058.66	46.7416
1857	0	-198.33	1092.73	915.173				-175.136	1188.37	521.931	-224.114	1240.24	142.342	-240.678	1356.37	43.7069	274.059	1089.61	863.305	273.388	1150.72	1075.74	189.237	1110.84	500.139	167.62	960.601	110.207	211.751	1058.66	46.608
1858	0	-199.428	1096.26	913.449				-174.116	1188.91	519.462	-221.527	1240.47	139.706	-238.366	1356.42	40.8348	272.893	1091.66	863.235	271.8	1152.65	1075.49	188.908	1112.67	499.733	167.683	960.588	110.383	211.731	1058.53	46.3673
1859	0	-200.523	1099.64	911.728				-173.363	1189.96	517.171	-218.999	1240.1	137.274	-237.172	1355.89	40.3294	271.553	1093.7	863.187	270.3	1154.78	1075.21	188.801	1114.44	499.398	167.744	960.67	110.633	211.768	1058.72	46.2983
1860	0	-201.696	1103.27	909.883				-172.525	1191.19	514.779	-215.452	1239.04	135.633	-236.237	1355.52	40.6327	270.586	1095.67	863.053	268.721	1156.91	1074.91	188.467	1116.2	498.975	167.77	960.63	110.846	211.849	1058.76	46.282
1861	0	-202.963	1106.86	908.072				-171.365	1191.79	512.307	-212.697	1238	133.183	-235.5	1355.25	40.6824	268.989	1097.71	862.971	266.765	1158.88	1074.51	188.18	1118.08	498.619	167.829	960.685	111.128	211.861	1058.79	46.1423
1862	0	-204.245	1110.51	906.362				-170.434	1192.98	510.009	-210.035	1237.46	130.795	-234.277	1354.72	40.9981	267.411	1099.87	862.842	265.112	1161.03	1074.06	187.678	1119.68	498.191	167.818	960.745	111.365	211.885	1058.88	46.0603
1863	0	-205.642	1114.19	904.61				-169.84	1194.16	507.835	-207.047	1236.51	128.589	-233.054	1354.36	41.3723	266.082	1101.87	862.769	263.326	1163.19	1073.58	187.072	1121.36	497.871	167.86	960.848	111.654	211.795	1058.81	45.93
1864	0	-206.963	1117.74	902.945				-169.12	1194.92	505.595	-205.5	1236.48	127.081	-232.062	1353.94	41.6455	264.491	1103.88	862.628	261.411	1165.43	1073.16	186.385	1123.04	497.524	167.917	960.989	111.901	211.942	1058.9	45.7869
1865	0	-208.534	1121.59	901.303				-168.43	1195.56	503.415	-203.42	1235.46	125.124	-231.656	1353.95	41.9741	262.983	1105.97	862.633	259.252	1167.53	1072.82	185.696	1124.66	497.115	167.977	961.102	112.161	211.987	1058.99	45.7328
1866	0	-210.022	1125.3	899.708				-168.025	1196.64	501.514	-201.476	1233.58	122.75	-231.174	1353.58	42.2081	261.216	1108.12	862.412	257.297	1169.8	1072.35	184.859	1126.47	496.797	168.103	961.255	112.429	212.079	1059.06	45.6938
1867	0	-211.689	1129.18	898.23				-168.123	1198.12	499.991	-200.594	1232.96	121.041	-230.708	1353.14	42.3577	259.54	1110.29	862.184	255.289	1172.18	1072.07	183.993	1128.17	496.572	168.162	961.403	112.737	212.173	1059.09	45.6317
1868	0	-213.48	1132.96	896.804				-168.393	1199.71	498.614	-199.461	1231.85	119.584	-230.401	1352.88	42.4574	257.579	1112.46	862.014	253.08	1174.55	1071.72	183.236	1130.16	496.234	168.253	961.581	113.016	212.215	1059.12	45.6554
1869	0	-215.131	1136.48	895.716				-168.807	1201.22	497.243	-199.092	1230.97	118.376	-230.247	1352.66	42.5016	255.755	1114.66	861.893	250.712	1177.11	1071.43	182.377	1132.13	495.889	168.349	961.87	113.359	212.279	1059.08	45.553
1870	0	-217.145	1140.21	894.723				-169.479	1202.77	496.034	-198.72	1230.04	116.969	-230.174	1352.59	42.5143	253.675	1116.89	861.747	248.345	1179.66	1071.19	181.069	1133.94	495.735	168.417	962.093	113.722	212.398	1059.04	45.6167
1871	0	-219.035	1143.73	893.889				-170.468	1204.78	495.189	-198.989	1229.89	115.993	-230.199	1352.51	42.4988	251.581	1119.12	861.664	246.012	1182.34	1070.93	180.132	1135.84	495.53	168.513	962.35	114.181	212.405	1059.19	45.6233
1872	0	-220.839	1146.8	893.225				-171.359	1206.27	494.231	-198.961	1229.44	115.124	-230.2	1352.51	42.4976	249.397	1121.4	861.553	243.502	1185.12	1070.81	178.92	1137.7	495.415	168.538	962.621	114.649	212.447	1059.22	45.6201
1873	0	-222.899	1149.92	892.658				-172.458	1208.2	493.571	-199.925	1230.33	114.478	-230.244	1352.45	42.4557	247.032	1123.73	861.536	240.885	1188.06	1070.79	177.715	1139.8	495.476	168.489	963.255	114.97	212.454	1059.26	45.5881
1874	0	-225.083	1153.01	892.325				-173.697	1209.81	493.021	-200.135	1230.38	113.824	-230.238	1352.43	42.426	244.675	1126.15	861.546	238.131	1190.97	1070.85	176.262	1141.36	495.414	168.622	963.356	115.686	212.524	1059.34	45.59
1875	0	-227.333	1155.69	891.893				-174.718	1211.34	492.48	-199.839	1229.74	113.21	-230.315	1352.43	42.4112	242.315	1128.44	861.672	235.275	1194.16	1070.91	174.521	1143.14	495.632	168.704	963.758	116.224	212.448	1059.51	45.4839
1876	0	-229.65	1158.25	891.774				-175.951	1213.07	492.149	-199.293	1228.89	112.599	-230.277	1352.45	42.401	239.649	1130.99	861.791	232.087	1197.08	1071.03	173.441	1145.33	495.76	168.879	964.256	117.065	212.486	1059.58	45.4945
1877	0	-232.161	1160.21	891.494				-177.087	1214.27	491.857	-199.101	1229.01	112.215	-230.278	1352.45	42.4326	237.249	1133.69	861.969	229.406	1200.82	1071.24	171.701	1147.06	496.051	169.05	964.748	117.782	212.54	1059.71	45.5306
1878	0	-234.902	1162.72	891.611				-178.168	1215.56	491.513	-198.77	1229.14	111.807	-230.196	1352.5	42.5497	234.432	1136.05	862.145	226.052	1204.1	1071.55	170.185	1149.07	496.65	169.26	965.361	118.68	212.751	1059.79	45.5805
1879	0	-237.494	1164.55	891.529				-179.169	1216.94	491.476	-198.236	1229.16	111.274	-230.087	1352.42	42.5774	231.609	1139.72	862.431	223.034	1207.93	1071.78	168.695	1150.99	496.84	169.271	966.073	119.48	212.804	1059.83	45.6144
1880	0	-240.261	1166.36	891.385				-180.145	1217.64	490.911	-197.784	1229.01	110.922	-230.079	1352.46	42.6078	228.801	1142.84	862.784	219.816	1211.64	1072.07	167.251	1153.03	497.295	169.53	966.683	120.749	212.891	1059.96	45.6371
1881	0	-242.891	1167.92	890.989				-181.404	1218.75	490.669	-197.371	1228.87	110.469	-230.067	1352.57	42.7416	226.036	1145.89	863.242	216.386	1215.35	1072.43	165.419	1154.82	497.829	169.655	967.386	121.921	212.973	1060.08	45.6418
1882	0	-245.684	1169.71	890.597				-182.536	1219.33	490.25	-197.338	1229.43	110.252	-230.056	1352.71	42.8274	223.209	1149.03	863.658	213.189	1219.22	1072.72	164.29	1157.17	498.227	169.908	967.907	123.034	213.058	1060.29	45.6724
1883	0	-248.509	1171.52	890.246				-183.929	1220.02	489.889	-197.423	1230.6	109.913	-230.087	1352.81	42.8927	220.52	1151.93	864.194	209.853	1223.02	1073	162.873	1159.33	498.865	169.913	969.044	124.214	213.145	1060.37	45.6893
1884	0	-251.113	1172.89	889.838				-185.317	1220.07	489.438	-197.906	1231.61	109.825	-229.96	1352.82	42.8712	217.82	1154.93	864.763	206.441	1226.74	1073.36	161.724	1161.92	499.426	170.09	970.086	125.377	213.669	1060.24	45.796
1885	0	-254.06	1174.83	889.405				-186.708	1219.81	489.029	-197.729	1231.66	109.359	-230.117	1352.79	42.8988	215.104	1158.02	865.395	203.123	1230.52	1073.71	160.353	1164.6	499.932	170.924	970.273	127.235	213.609	1060.37	45.9142
1886	0	-256.603	1176.48	889.052				-188.339	1219.97	488.755	-197.437	1231.25	108.983	-230.137	1352.81	42.9404	212.46	1161	866.067	199.807	1234.2	1074.04	159.663	1167.86	500.418	170.952	971.518	128.963	213.759	1060.59	46.0568
1887	0	-259.214	1178.28	888.703				-189.765	1219.44	488.47	-197.408	1230.93	108.499	-230.155	1352.83	42.9178	209.952	1164.11	866.713	196.393	1237.8	1074.42	158.605	1171.47	501.119	171.319	972.884	130.897	213.88	1060.82	46.2119
1888	0	-261.774	1180.27	888.317				-191.24	1219.14	488.218	-197.471	1231.22	108.227	-230.226	1352.94	42.9078	207.596	1167.15	867.296	193.042	1241.29	1074.95	157.11	1175.27	501.734	171.456	974.52	133.188	213.954	1061.15	46.3897
1889	0	-264.218	1182.24	887.883				-192.828	1219.06	487.931	-197.619	1231.64	107.962	-230.25	1352.99	42.9151	205.054	1170.23	867.853	189.694	1244.78	1075.44	156.246	1179.8	502.381	171.838	976.306	135.533	214.02	1061.52	46.4526
1890	0	-266.523	1183.96	887.523				-194.046	1218.66	487.536	-197.882	1231.87	107.614	-230.125	1353.04	42.8217	202.684	1173.32	868.468	186.202	1248.2	1076.03	155.291	1184.81	503.025	172.334	978.482	138.127	214.18	1061.83	46.9653
1891	0	-268.925	1186.08	887.026				-195.414	1218.76	487.27	-197.569	1231.83	107.216	-230.244	1352.96	42.9124	200.402	1176.43	869.051	182.67	1251.44	1076.59	154.513	1190.49	503.729	172.901	980.828	141.168	214.533	1062.48	47.3266
1892	0	-271.336	1188.18	886.478				-196.608	1218.85	486.803	-197.423	1231.84	106.859	-230.124	1353	42.8253	198.254	1179.52	869.552	179.257	1254.71	1077.14	154.065	1196.82	504.378	173.42	983.683	144.48	214.888	1064.06	48.1995
1893	0	-273.615	1190.34	885.855				-197.726	1218.8	486.299	-197.433	1232.36	106.521	-230.218	1352.88	42.9132	196.096	1182.62	870.099	175.906	1257.83	1077.55	154.159	1203.84	505.152	174.13	986.673	148.384	214.763	1064.55	48.5905
1894	0	-275.849	1192.38	885.076				-198.75	1218.67	485.76	-197.292	1232.09	106.086	-230.218	1352.85	42.9042	194.082	1185.74	870.488	172.657	1260.92	1077.87	154.331	1211.39	506.054	174.779	990.158	152.277	215.564	1065.31	49.434
1895	0	-277.965	1194.08	884.287				-200.128	1218.83	485.298	-197.221	1232.6	105.757	-230.111	1352.93	42.8243	192.055	1188.86	870.839	169.479	1263.99	1078.06	153.923	1219.12	507.131	174.922	994.485	156.91	216.702	1067.26	51.0883
1896	0	-280.048	1195.96	883.398				-201.249	1218.75	484.593	-197.181	1232.23	105.424	-230.213	1352.82	42.8838	190.301	1191.88	871.255	166.495	1266.73	1078.22	154.001	1227.53	508.432	175.427	999.113	161.451	217.111	1068.58	52.6019
1897	0	-282.36	1198.41	882.712				-202.526	1218.6	484.268	-197.12	1232.38	105.125	-230.086	1352.86	42.8028	188.598	1194.79	871.618	163.411	1269.33	1078.34	154.12	1236.54	510.155	175.492	1004.66	166.607	217.549	1070.22	55.2378
1898	0	-284.532	1200.44	881.979				-203.646	1218.13	483.863	-197.03	1232.28	104.829	-230.205	1352.8	42.8837	187.127	1197.51	872.034	160.589	1271.79	1078.38	153.911	1245.49	511.997	175.378	1010.83	172.128	217.384	1072.38	58.5059
1899	0	-286.554	1202.16	881.195				-204.882	1217.89	483.48	-197.033	1232.16	104.565	-230.204	1352.77	42.8697	185.763	1200.17	872.451	157.782	1274.16	1078.37	154.478	1255.19	514.174	175.362	1017.34	178.099	217.372	1074.91	62.3626
1900	0	-288.426	1203.95	880.493				-205.969	1217.37	483.03	-197.216	1232.31	104.187	-230.11	1352.86	42.8244	184.279	1202.6	872.906	155.18	1276.27	1078.32	155.469	1265.21	516.622	174.735	1024.13	184.032	216.578	1077.35	66.7559
1901	0	-290.23	1205.37	879.751				-207.107	1216.26	482.288	-197.234	1232.3	103.896	-230.111	1352.87	42.8125	182.939	1204.94	873.51	152.588	1278.29	1078.23	155.94	1274.82	519.268	173.906	1031.1	190.318	215.266	1080.42	71.7971
1902	0	-291.844	1206.51	879.022				-208.094	1216.48	482.161	-197.246	1232.27	103.612	-230.121	1352.85	42.8103	181.774	1207.05	874.246	150.291	1280.29	1078.02	156.403	1284.01	522.043	172.324	1038.1	196.453	213.982	1084.03	77.3052
1903	0	-293.292	1207.32	878.329				-208.968	1216.08	481.749	-197.28	1232.37	103.425	-230.126	1352.88	42.8279	180.499	1208.88	874.968	148.248	1282.09	1077.7	156.744	1292.84	524.992	170.426	1044.95	201.815	212.674	1088.21	83.0335
1904	0	-294.896	1208.32	877.694				-209.881	1215.68	481.433	-197.284	1232.46	103.267	-230.124	1352.85	42.8128	179.535	1210.68	875.784	146.261	1283.86	1077.4	157.066	1301.12	527.866	168.27	1051.9	207.022	210.811	1092.84	87.8499
1905	0	-296.25	1208.94	877.192				-210.847	1215.69	481.18	-197.322	1232.49	103.131	-230.124	1352.85	42.8119	178.807	1212.45	876.688	144.499	1285.63	1076.99	157.308	1309.02	530.881	165.828	1057.95	211.965	209.254	1098.09	91.2788
1906	0	-297.506	1209.25	876.691				-211.63	1215.5	480.932	-197.374	1232.53	103.011	-230.136	1352.84	42.8119	177.826	1214.37	877.59	142.862	1287.42	1076.63	157.631	1316.34	533.868	163.419	1064.88	215.51	207.158	1105.38	94.9678
1907	0	-298.852	1209.47	876.241				-212.362	1215.43	480.796	-197.386	1232.42	102.919	-230.296	1352.71	42.8831	177.081	1216.05	878.47	141.291	1289.34	1076.21	157.999	1323.2	536.784	160.989	1072.94	217.554	204.833	1114.79	97.7059
1908	0	-300.252	1210.09	875.914				-213.126	1215.78	480.722	-197.408	1232.34	102.846	-230.309	1352.71	42.8836	176.196	1217.83	879.511	139.865	1291.38	1075.89	158.038	1329.34	539.42	158.684	1081.91	218.399	202.647	1124.84	99.0479
1909	0	-301.267	1210.42	875.449				-213.636	1215.75	480.661	-197.435	1232.35	102.808	-230.308	1352.71	42.8837	175.603	1219.6	880.51	138.576	1293.48	1075.67	157.38	1333.38	541.922	156.471	1091.5	218.308	200.068	1136.13	99.5929
1910	0	-302.618	1211.26	875.279				-214.275	1215.94	480.576	-197.444	1232.3	102.721	-230.344	1352.64	42.8763	174.892	1221.59	881.679	137.418	1295.91	1075.42	157.442	1339.16	544.527	154.243	1101.6	217.444	197.311	1148.42	99.1994
1911	0	-303.705	1211.36	875.165				-214.795	1216.08	480.574	-197.495	1232.32	102.748	-230.36	1352.66	42.8788	174.312	1223.37	883.011	136.276	1298.4	1075.31	157.518	1344.78	546.821	152.196	1112.32	215.535	194.556	1161.97	98.1295
1912	0	-304.507	1211.2	875.266				-215.25	1216.46	480.563	-197.515	1232.29	102.692	-230.36	1352.67	42.8795	173.712	1225.33	884.136	135.204	1300.82	1075.3	157.435	1350.23	549.028	150.373	1123.72	212.808	192.186	1176.73	96.5028
1913	0	-304.984	1211.13	875.214				-215.498	1216.67	480.57	-197.533	1232.22	102.718	-230.36	1352.68	42.8661	173.044	1227.39	885.262	134.031	1303.12	1075.28	157.372	1355.21	550.95	148.564	1135.76	209.35	190.215	1192.02	94.2972
1914	0	-305.655	1211.84	875.163				-215.675	1216.98	480.573	-197.52	1232.18	102.674	-230.36	1352.67	42.8794	172.639	1229.31	886.286	132.84	1305.38	1075.3	157.274	1360.31	552.982	147.083	1148.26	205.278	187.574	1208.12	91.6104
1915	0	-306.419	1213.12	875.033				-215.851	1217.32	480.517	-197.541	1232.24	102.72	-230.36	1352.67	42.8794	172.131	1231.3	887.232	132.002	1307.84	1075.36	157.122	1364.81	554.571	145.764	1161.34	200.92	185.881	1224.87	89.0581
1916	0	-306.733	1214.12	875.013				-216.067	1218.2	480.532	-197.523	1232.28	102.681	-230.358	1352.66	42.8916	171.665	1233.37	888.027	131.346	1310.06	1075.37	156.851	1369.08	556.025	144.907	1174.76	196.1	184.782	1242.1	86.2596
1917	0	-306.398	1214.2	874.765				-216.09	1218.81	480.518	-197.521	1232.33	102.735	-230.373	1352.65	42.8791	171.389	1235.42	888.737	130.921	1312.26	1075.27	156.427	1373.06	557.146	143.592	1188.63	190.8	184.109	1259.67	83.4298
1918	0	-306.174	1214.82	874.64				-216.116	1219.41	480.44	-197.479	1232.26	102.714	-230.373	1352.65	42.8788	170.976	1237.44	889.322	130.428	1314.4	1075.14	156.038	1376.98	558.09	143.343	1202.76	185.536	184.261	1277.84	80.8097
1919	0	-306.33	1216.36	874.524				-216.14	1220.16	480.45	-197.498	1232.35	102.738	-230.359	1352.65	42.8915	170.777	1239.42	889.908	130.246	1316.49	1074.99	155.574	1380.43	558.599	143.435	1217.31	180.165	184.54	1296.12	78.2189
1920	0	-306.301	1218.31	874.369				-216.092	1220.84	480.43	-197.405	1232.35	102.679	-230.357	1352.65	42.9009	170.613	1241.56	890.267	130.146	1318.41	1074.76	154.747	1383.59	558.939	143.726	1231.89	174.795	185.009	1314.49	75.7738
1921	0	-306.183	1220.31	874.137				-215.989	1221.56	480.376	-197.298	1232.29	102.702	-230.342	1352.62	42.9129	170.626	1243.69	890.583	130.033	1320.48	1074.52	154.316	1387.03	559.073	144.429	1246.91	169.524	185.913	1333.03	73.8183
1922	0	-306.049	1222.48	874.034				-215.87	1222.31	480.383	-197.289	1232.37	102.7	-230.331	1352.61	42.9121	170.734	1245.64	890.788	130.125	1322.5	1074.21	153.748	1389.99	558.948	145.69	1261.81	164.471	187.528	1351.37	72.3407
1923	0	-305.797	1224.52	874.063				-215.7	1223.07	480.394	-197.182	1232.42	102.68	-230.309	1352.61	42.9416	171.076	1247.63	890.894	130.274	1324.56	1073.94	152.884	1392.81	558.586	146.886	1276.63	159.59	188.654	1369.77	70.8493
1924	0	-305.254	1226.03	873.996				-215.537	1223.8	480.391	-197.158	1232.48	102.73	-230.316	1352.58	42.9246	171.392	1249.67	890.793	130.623	1326.69	1073.53	151.788	1395.31	558.072	148.48	1291.27	155.112	190.286	1385.51	69.882
1925	0	-304.888	1227.97	873.934				-215.251	1224.46	480.408	-197.1	1232.54	102.721	-230.32	1352.6	42.9542	171.732	1251.81	890.649	131.044	1328.81	1073.14	150.875	1397.74	557.414	150.198	1305.6	151.011	192.214	1402.68	69.1249
1926	0	-304.366	1229.87	873.959				-214.868	1225.15	480.458	-196.993	1232.45	102.753	-230.32	1352.61	42.9553	172.317	1253.86	890.463	131.52	1331.07	1072.66	149.97	1400.06	556.609	151.815	1319.61	146.954	193.51	1419.14	68.4094
1927	0	-303.476	1231.05	873.914				-214.517	1225.77	480.471	-196.895	1232.49	102.711	-230.337	1352.62	42.9554	172.764	1256.1	890.22	132.047	1333.45	1072.35	149.377	1402.52	555.689	153.292	1333.27	143.194	194.949	1434.98	67.7479
1928	0	-302.697	1232.42	874.078				-214.178	1226.48	480.525	-196.823	1232.42	102.782	-230.322	1352.61	42.943	173.24	1258.47	889.668	132.76	1335.93	1071.92	148.635	1404.58	554.583	154.352	1346.31	139.666	196.598	1450.26	67.7775
1929	0	-302.056	1234.23	874.166				-213.739	1227.14	480.611	-196.671	1232.41	102.816	-230.32	1352.61	42.9547	173.897	1260.92	889.122	133.395	1338.56	1071.45	147.666	1406.39	553.254	155.781	1358.82	136.751	197.306	1464.4	67.3484
1930	0	-301.379	1235.71	874.373				-213.348	1228.16	480.715	-196.601	1232.57	102.888	-230.334	1352.61	42.9423	174.087	1263.35	888.206	134.166	1341.33	1070.98	146.932	1408.42	551.836	157.098	1370.46	134.055	198.303	1478.03	67.4435
1931	0	-300.365	1237.01	874.478				-212.891	1229.23	480.898	-196.484	1232.62	102.987	-230.334	1352.61	42.9421	174.97	1265.88	887.443	135.02	1344.28	1070.51	146.332	1410.34	550.364	158.181	1381.19	131.636	198.788	1489.94	67.4479
1932	0	-299.71	1238.89	874.852				-212.302	1230.03	481.08	-196.32	1232.64	103.094	-230.369	1352.64	42.9496	175.548	1270.05	886.074	135.906	1347.43	1069.99	145.962	1412.18	548.817	157.88	1388.88	129.361	198.934	1499.01	66.8867
1933	0	-299.103	1240.67	875.221				-211.749	1231.19	481.323	-196.226	1232.69	103.211	-230.397	1352.6	42.946	176.102	1273.93	886.058	136.812	1350.86	1069.65	145.075	1413.39	547.04	157.938	1397.06	127.011	198.819	1508.66	66.5758
1934	0	-297.8	1241.52	875.377				-211.045	1232.01	481.603	-196.102	1232.79	103.307	-230.38	1352.59	42.9418	177.308	1272.79	883.884	137.655	1354.46	1069.26	144.076	1414.22	545.189	157.994	1404.48	125.057	198.159	1517.41	66.1232
1935	0	-296.625	1242.45	875.747				-210.211	1233.02	481.797	-195.892	1232.74	103.425	-230.417	1352.63	42.9445	179.116	1275.54	882.967	138.638	1358.3	1068.83	143.171	1415.17	543.403	157.691	1410.66	123.114	197.033	1524.06	64.8217
1936	0	-294.998	1243.17	876.057				-209.49	1234.23	481.991	-195.746	1232.69	103.573	-230.434	1352.65	42.9477	180.243	1279.12	881.713	139.73	1362.29	1068.48	142.904	1416.29	541.507	156.713	1415.61	120.973	195.892	1529.41	63.2298
1937	0	-293.748	1244.7	876.495				-208.549	1235.12	482.205	-195.604	1232.69	103.764	-230.445	1352.65	42.9084	181.305	1282.75	880.203	140.86	1366.41	1068.19	141.723	1416.04	539.388	155.365	1419.3	118.838	194.585	1533.74	61.7715
1938	0	-292.365	1246.47	877.082				-207.699	1236.63	482.53	-195.462	1232.73	103.913	-230.46	1352.63	42.9177	182.402	1286.5	878.931	142.057	1370.76	1067.89	141.692	1416.72	537.627	153.836	1422.32	117.452	193.495	1535.55	59.5122
1939	0	-290.804	1248.38	877.616				-206.587	1237.71	482.913	-195.198	1232.5	104.055	-230.46	1352.63	42.9179	183.373	1290.71	877.59	143.239	1375.15	1067.5	141.321	1416.76	535.447	152.172	1423.82	115.792	192.606	1536.94	57.8388
1940	0	-289.072	1250.05	878.053				-205.628	1239.36	483.118	-195.074	1232.59	104.285	-230.476	1352.63	42.899	185.438	1292.65	877.105	144.429	1379.71	1067.31	140.68	1416.57	533.223	150.369	1423.55	114.549	191.84	1537.48	56.1954
1941	0	-287.078	1251.82	878.622				-204.292	1240.59	483.484	-194.755	1232.52	104.576	-230.494	1352.66	42.9463	186.909	1296.39	875.8	145.766	1384.34	1067.06	139.748	1416.63	531.189	150.029	1424.25	114.042	191.503	1537.6	55.3269
1942	0	-284.908	1253.52	879.222				-203.059	1242.25	483.875	-194.629	1232.68	104.819	-230.493	1352.6	42.9082	187.984	1302.13	874.898	147.315	1389.01	1066.88	139.193	1417.79	530.205	150.177	1425.32	113.792	192.291	1538.61	54.5501
1943	0	-282.723	1255.26	879.731				-201.513	1243.67	484.157	-194.475	1232.8	105.085	-230.453	1352.54	42.9263	189.644	1307.42	874.609	148.65	1393.41	1066.81	139.426	1420	530.493	150.625	1426.05	113.83	192.081	1538.59	53.8854
1944	0	-279.505	1256.08	880.208				-200.034	1245.45	484.66	-194.28	1232.9	105.484	-230.443	1352.59	42.9619	191.047	1313.86	874.137	150.709	1398.32	1066.65	140.009	1422.91	531.418	150.783	1426.96	113.999	191.573	1538.34	53.5218
1945	0	-277.836	1258.51	881.187				-198.667	1247.41	484.944	-194.103	1233.07	105.86	-230.389	1352.56	42.9636	192.681	1318.49	874.234	152.48	1402.81	1066.64	140.962	1426.89	532.526	151.047	1427.8	114.045	192.135	1538.69	53.5189
1946	0	-275.957	1261.43	881.827				-197.172	1248.98	485.352	-193.864	1233.22	106.211	-230.38	1352.57	42.9891	194.416	1322.97	874.826	154.363	1407.18	1066.68	141.389	1430.69	533.204	151.356	1428.36	114.146	192.463	1539.07	53.4254
1947	0	-274.127	1264.26	882.391				-195.809	1250.79	485.652	-193.651	1233.19	106.501	-230.365	1352.44	42.9731	196.183	1327.46	875.705	156.406	1411.4	1066.82	142.292	1435.15	533.669	151.715	1428.69	114.139	192.49	1539.01	53.0714
1948	0	-272.201	1267.33	883.051				-194.333	1252.2	486.175	-193.49	1233.22	106.765	-230.39	1352.49	42.9898	197.996	1331.98	877.002	158.571	1415.37	1066.94	143.424	1439.64	533.871	152.274	1429.27	114.204	192.828	1539.4	52.8964
1949	0	-269.683	1269.4	883.414				-192.966	1253.93	486.514	-193.244	1233.12	107.169	-230.4	1352.52	42.9709	199.834	1336.51	878.083	160.788	1419.13	1067.13	144.657	1443.98	533.994	152.811	1429.79	114.074	192.964	1539.55	52.5812
1950	0	-266.57	1270.3	883.684				-191.266	1255.35	486.866	-193.076	1233.02	107.607	-230.417	1352.59	42.9984	202.018	1340.68	879	163.21	1422.7	1067.28	145.431	1447.18	533.64	153.019	1429.86	113.722	193.068	1539.47	52.3536
1951	0	-264.464	1273.36	884.276				-189.772	1257.35	487.276	-192.522	1232.75	107.976	-230.382	1352.59	43.0116	204.405	1344.8	879.697	165.684	1425.88	1067.41	146.483	1450.09	533.29	153.386	1430.23	113.627	193.128	1539.57	52.2079
1952	0	-261.395	1274.9	884.498				-188.037	1258.96	487.677	-192.098	1232.58	108.313	-230.352	1352.55	43.0042	206.883	1348.41	880.043	168.501	1429.23	1067.36	147.671	1452.51	532.829	153.526	1430.47	113.397	193.052	1539.8	52.2034
1953	0	-259.042	1277.55	885.063				-186.463	1261.21	488.072	-191.571	1232.2	108.546	-230.281	1352.4	42.979	209.517	1352.31	880.37	171.427	1432.58	1067.43	148.487	1454.51	532.268	153.536	1430.73	113.153	192.851	1540	52.2946
1954	0	-256.314	1279.92	885.542				-184.638	1262.9	488.524	-191.34	1232.32	109.019	-230.219	1352.2	42.892	212.36	1356.31	880.57	174.14	1435.6	1067.31	149.571	1456.43	531.679	153.326	1430.95	112.829	192.606	1539.98	52.3771
1955	0	-253.399	1282.12	885.979				-183.095	1265	488.921	-191.412	1233.61	109.927	-230.144	1352.02	42.8	215.051	1359.93	880.31	176.989	1438.91	1067.48	150.357	1458.18	531.139	153.649	1431.27	112.745	192.675	1540.44	52.4087
1956	0	-250.632	1284.54	886.525				-181.301	1266.78	489.478	-191.085	1233.4	110.449	-230.199	1352.06	42.8433	217.851	1363.41	880.002	179.89	1442.44	1067.78	151.306	1460.11	530.628	153.802	1431.45	112.488	192.865	1540.47	52.5248
1957	0	-247.897	1286.85	887.043				-179.882	1269.05	490.039	-190.584	1233	110.835	-230.18	1352.15	42.8937	220.414	1366.9	879.69	182.504	1445.78	1068.1	151.983	1461.86	530.314	153.875	1432.32	112.509	192.629	1540.47	52.3438
1958	0	-244.774	1288.64	887.725				-178.241	1270.83	490.525	-190.077	1232.73	111.387	-230.117	1352.1	42.9158	222.916	1370.63	879.371	185.35	1449.39	1068.42	152.918	1464.07	530.115	153.943	1432.88	112.475	192.653	1540.35	52.3171
1959	0	-242.368	1291.37	888.492				-176.824	1273.05	491.245	-190.311	1234.22	112.412	-229.99	1352.02	42.9488	225.226	1374.1	878.987	188.163	1453.08	1068.94	153.772	1466.1	529.852	154.051	1433.29	112.521	192.605	1540.08	52.1453
1960	0	-239.686	1293.63	889.386				-175.543	1275.11	491.919	-190.064	1234.96	113.191	-229.919	1351.94	42.9976	227.536	1377.88	878.707	190.633	1456.6	1069.31	154.752	1468.02	529.662	154.114	1433.6	112.45	192.519	1540.16	51.9682
1961	0	-237.192	1295.93	890.227				-173.989	1276.77	492.652	-190.008	1235.66	114.173	-229.919	1351.94	42.9809	229.745	1380.59	878.089	193.218	1460.25	1069.72	155.621	1469.93	529.445	154.161	1433.89	112.385	192.461	1540.16	51.9521
1962	0	-234.741	1298.17	891.309				-172.919	1279.1	493.701	-189.863	1235.96	115.167	-229.904	1351.94	42.9789	232.134	1383.1	877.81	195.562	1463.51	1070.07	156.438	1471.42	529.119	154.251	1434.06	112.288	192.414	1540.14	51.9457
1963	0	-232.345	1299.97	892.368				-171.91	1281.32	494.596	-189.692	1236.14	116.1	-229.942	1352	42.9338	234.27	1385.66	877.631	198.109	1466.97	1070.53	157.371	1472.93	528.815	154.384	1434.3	112.22	192.399	1540.16	51.9524
1964	0	-230.167	1302.18	893.748				-170.602	1283.07	495.685	-189.656	1236.75	117.378	-230.024	1352.01	42.8507	236.279	1388.51	877.462	200.709	1470.41	1071.14	158.298	1474.37	528.616	154.234	1434.54	112.17	192.341	1540.25	52.022
1965	0	-228.034	1304.26	895.235				-169.615	1285	496.872	-189.61	1237.37	118.514	-230.14	1351.98	42.7945	238.363	1391.28	877.416	202.983	1473.32	1071.56	159.139	1475.53	528.4	154.399	1434.64	112.033	192.31	1540.32	52.1832
1966	0	-226.082	1306.58	896.702				-168.854	1287.51	498.28	-189.682	1237.84	119.931	-230.284	1352.32	42.6657	240.286	1393.95	877.419	205.115	1476.06	1072.02	159.985	1476.74	528.185	154.427	1434.74	111.974	192.117	1540.36	52.2316
1967	0	-224.119	1308.54	898.427				-168.205	1289.97	499.779	-189.74	1238.85	121.316	-230.774	1352.56	42.7346	242.415	1396.11	877.581	207.268	1478.91	1072.65	160.856	1477.82	527.964	154.391	1434.89	111.952	192.047	1540.36	52.2169
1968	0	-222.19	1310.39	900.023				-167.416	1292.46	501.063	-189.959	1239.65	122.784	-230.981	1352.5	42.6279	243.699	1399.5	877.931	209.493	1481.59	1073.38	161.637	1478.74	527.886	154.55	1434.94	111.806	192.071	1540.42	52.2333
1969	0	-220.225	1312.11	901.782				-166.831	1295.02	502.438	-189.796	1240.31	124.184	-231.138	1352.45	42.4924	245.736	1401.72	878.258	211.663	1484.29	1074.04	162.519	1479.54	527.813	154.571	1434.98	111.694	192.117	1540.39	52.2173
1970	0	-218.405	1313.92	903.691				-166.2	1297.41	503.971	-189.853	1241.33	125.666	-231.294	1352.35	42.315	247.873	1403.48	878.536	213.884	1486.87	1074.81	163.387	1480	527.785	154.605	1435	111.572	192.021	1540.38	52.0692
1971	0	-216.716	1315.69	905.507				-165.755	1300.04	505.427	-189.819	1242.43	127.339	-231.501	1352.29	42.1832	249.009	1406.48	878.938	216.011	1489.26	1075.51	164.312	1480.43	527.787	154.692	1434.99	111.526	192.002	1540.32	52.0464
1972	0	-215.153	1317.41	907.507				-165.337	1302.55	506.949	-189.904	1243.65	128.915	-231.529	1352.17	41.8784	250.865	1408.47	879.336	218.127	1491.58	1076.21	165.19	1480.53	527.819	154.748	1435.02	111.421	191.979	1540.31	52.0105
1973	0	-213.507	1318.92	909.499				-164.913	1305.3	508.6	-189.625	1244.73	130.476	-231.515	1351.87	41.5447	251.94	1411.21	879.801	220.243	1493.78	1076.9	166.235	1480.61	527.91	154.807	1435.05	111.38	191.925	1540.37	51.9954
1974	0	-212.073	1320.47	911.584				-164.587	1308.18	510.354	-189.397	1245.91	132.197	-231.571	1351.96	41.4386	253.433	1413.42	880.392	222.358	1495.97	1077.54	167.169	1480.46	528.008	155.141	1435.15	111.319	191.786	1540.33	51.9172
1975	0	-210.699	1321.94	913.64				-164.685	1311.7	512.179	-189.233	1247.41	133.746	-231.731	1351.91	41.3626	254.846	1415.22	880.644	224.372	1498.07	1078.18	168.225	1480.13	528.144	155.208	1435.17	111.186	191.732	1540.3	51.8542
1976	0	-209.392	1323.33	915.722				-164.683	1315.05	513.869	-189.099	1248.83	135.498	-231.925	1351.87	41.3223	256.035	1417.49	880.959	226.495	1500.26	1078.85	169.281	1479.9	528.295	155.233	1435.1	111.189	191.784	1540.33	51.837
1977	0	-207.962	1324.58	917.861				-164.756	1318.25	515.363	-188.964	1250.44	137.134	-232.069	1351.87	41.2758	257.366	1419.18	881.226	228.469	1502.29	1079.48	170.277	1479.31	528.426	155.166	1435.05	111.076	191.802	1540.35	51.8169
1978	0	-206.75	1325.9	919.902				-165.267	1322.26	517.194	-188.963	1251.99	138.734	-232.339	1352.45	41.357	258.617	1420.92	881.532	230.251	1504.36	1080.11	171.366	1478.8	528.561	155.263	1434.93	110.968	191.784	1540.33	51.7519
1979	0	-205.435	1327.22	921.909				-165.723	1326.01	518.736	-189.327	1252.8	140.456	-232.712	1352.55	41.3608	259.659	1422.73	881.837	232.002	1506.45	1080.82	172.338	1478.18	528.68	155.313	1434.85	110.904	191.779	1540.33	51.7383
1980	0	-204.241	1328.48	923.811				-166.256	1329.8	520.278	-189.408	1253.9	142.099	-232.717	1352.1	41.1048	260.959	1424.07	882.22	233.65	1508.4	1081.47	173.426	1477.51	528.823	155.385	1434.83	110.799	191.807	1540.34	51.7003
1981	0	-203.103	1329.76	925.78				-167.2	1334.21	521.923	-189.648	1255.84	143.828	-232.812	1352.42	41.2012	261.947	1425.82	882.724	235.246	1510.4	1082.05	174.545	1476.86	528.924	155.491	1434.81	110.658	191.777	1540.31	51.6951
1982	0	-202.013	1331.16	927.671				-168.213	1338.71	523.57	-190.007	1257.68	145.67	-232.768	1352.86	41.4585	262.949	1427.54	883.3	236.854	1512.32	1082.55	175.586	1476.26	529.054	155.576	1434.8	110.582	191.784	1540.33	51.6999
1983	0	-200.99	1332.67	929.505				-169.393	1343.29	525.053	-190.618	1259.39	147.318	-233.039	1353.08	41.7079	263.513	1429.75	883.835	238.395	1514.05	1082.92	176.672	1475.67	529.098	155.496	1434.66	110.66	191.771	1540.32	51.6649
1984	0	-199.995	1334.21	931.184				-170.521	1347.81	526.726	-191.244	1260.99	149.1	-233.611	1353.15	41.8392	265.363	1430.25	884.161	239.881	1515.83	1083.33	177.714	1475.11	529.157	155.713	1434.71	110.455	191.8	1540.3	51.6563
1985	0	-198.975	1335.72	932.888				-172.014	1352.43	528.206	-192.373	1263.3	150.841	-234.01	1353.54	42.0673	266.043	1432.42	884.651	241.259	1517.55	1083.75	178.73	1474.68	529.236	155.761	1434.69	110.369	191.808	1540.26	51.6589
1986	0	-198.011	1337.27	934.358				-173.324	1357.04	529.544	-193.646	1263.27	152.809	-234.16	1353.75	42.1641	267.742	1433.05	884.968	242.614	1519.23	1084.18	179.765	1474.18	529.258	155.894	1434.71	110.302	191.846	1540.29	51.6951
1987	0	-197.09	1339.08	935.878				-174.446	1361.23	531.008	-195.078	1264.58	154.56	-234.578	1354.16	42.3462	268.485	1434.81	885.238	243.977	1520.87	1084.64	180.687	1473.93	529.275	155.915	1434.53	110.183	191.822	1540.22	51.6708
1988	0	-196.226	1341.09	937.226				-176.071	1366.02	532.549	-196.656	1266.24	156.255	-235.288	1354.79	42.6086	270.206	1435.47	885.37	245.276	1522.33	1084.97	181.669	1473.66	529.228	156.039	1434.46	110.12	191.82	1540.21	51.6692
1989	0	-195.309	1342.92	938.683				-177.568	1370.31	534.047	-198.596	1268.06	157.896	-236.31	1356.24	42.7394	270.969	1437.45	885.523	246.732	1523.78	1085.24	182.515	1473.59	529.227	156.136	1434.3	109.988	191.836	1540.16	51.6579
1990	0	-194.33	1344.79	939.827				-178.854	1373.88	535.354	-200.882	1270.74	159.186	-237.859	1358.75	43.0728	272.55	1438.22	885.607	248.146	1525.2	1085.47	183.472	1473.63	529.167	155.978	1434.2	109.915	191.819	1540.07	51.6644
1991	0	-193.487	1346.92	940.989				-180.55	1377.53	536.867	-203.615	1274.33	160.388	-239.798	1361.96	43.3542	271.722	1442.38	886.09	249.598	1526.54	1085.68	184.231	1473.66	529.046	156.176	1434.18	109.871	191.825	1540.08	51.7
1992	0	-192.54	1349.09	942.121				-181.994	1380.87	538.199	-207.025	1278.52	161.454	-242.208	1366.4	43.7375	272.511	1444.57	885.937	251.027	1527.86	1085.82	184.957	1473.76	528.909	156.095	1434.11	109.779	191.87	1540.05	51.7348
1993	0	-191.63	1351.22	943.064				-183.19	1383.51	539.213	-210.408	1283.58	162.04	-244.981	1371.85	44.1401	273.182	1446.52	885.978	252.402	1529.12	1085.99	185.674	1474.05	528.777	156.12	1434.04	109.701	191.849	1539.99	51.787
1994	0	-190.84	1353.48	943.975				-184.807	1386.52	540.512	-214.517	1289.46	162.669	-248.16	1378.49	44.6323	274.208	1447.73	886.033	253.846	1530.3	1086.11	186.319	1474.3	528.598	156.114	1433.99	109.618	191.882	1539.92	51.7961
1995	0	-189.952	1355.54	944.75				-186.052	1389.2	541.631	-218.574	1295.69	163.094	-251.632	1385.81	45.1572	275.271	1448.86	885.955	255.169	1531.44	1086.27	186.876	1474.79	528.449	155.949	1433.87	109.461	191.854	1539.87	51.8449
1996	0	-189.155	1357.65	945.566				-187.428	1391.89	542.633	-222.753	1303.35	163.089	-255.635	1394.1	45.7946	276.355	1450.06	885.816	256.744	1532.7	1086.39	187.294	1475.39	528.321	155.79	1433.76	109.337	191.8	1539.77	51.8198
1997	0	-188.342	1359.56	946.138				-188.759	1394.93	543.622	-227.508	1311.03	163.488	-259.567	1402.81	46.2731	277.09	1451.49	885.753	258.18	1533.81	1086.43	187.656	1476.09	528.17	155.856	1433.81	109.389	191.892	1539.78	51.9418
1998	0	-187.56	1361.62	946.815				-189.926	1397.59	544.472	-231.751	1319.31	163.598	-263.848	1412.49	47.0143	277.966	1452.86	885.559	259.555	1534.92	1086.53	187.913	1476.94	527.964	155.774	1433.9	109.345	191.908	1539.71	52.0233
1999	0	-186.828	1363.57	947.305				-190.96	1400.56	545.246	-236.141	1328.3	163.689	-268.548	1422.3	48.1417	278.576	1454.39	885.388	260.961	1536.08	1086.62	188.077	1478.03	527.709	155.386	1433.78	108.963	191.962	1539.74	52.0745
2000	0	-186.123	1365.2	947.667				-191.959	1403.98	546.074	-240.199	1337.23	164.104	-273.429	1432.77	50.0887	279.22	1455.96	885.118	262.153	1537.08	1086.7	188.2	1479.3	527.4	155.338	1433.75	109.034	191.935	1539.67	52.1504
2001	0	-185.467	1366.92	948.052				-192.969	1407.7	546.613	-243.777	1346.4	164.356	-278.534	1443.96	52.7137	279.826	1457.6	884.922	263.385	1538.17	1086.81	188.245	1480.63	527.114	155.266	1433.8	109.003	191.946	1539.62	52.2116
2002	0	-184.694	1368.22	948.365				-194.108	1411.76	547.355	-247.365	1355.79	164.945	-283.867	1455.69	55.8269	280.471	1458.81	884.515	264.512	1539.24	1086.89	188.209	1482.18	526.902	155.222	1433.88	108.94	191.917	1539.62	52.2694
2003	0	-184.053	1369.65	948.636				-195.33	1416.16	548.582	-250.44	1365.07	165.341	-289.038	1466.73	59.1593	280.971	1460.43	884.106	265.547	1540.27	1086.98	188.019	1483.77	526.595	155.036	1433.81	108.918	192.21	1539.58	52.5428
2004	0	-183.45	1370.9	948.846				-196.484	1420.78	549.602	-253.856	1374.83	166.065	-294.418	1478.01	62.4759	281.325	1462.42	883.762	266.594	1541.49	1087.08	187.875	1485.64	526.235	155.025	1433.86	108.895	191.555	1539.16	52.2786
2005	0	-182.929	1372.17	949.091				-197.512	1425.33	550.381	-256.498	1384.36	167.028	-299.611	1488.76	65.7227	281.663	1464.27	883.373	267.407	1542.66	1087.18	187.607	1487.44	525.897	154.983	1433.96	108.934	191.746	1539.31	52.3511
2006	0	-182.505	1373.48	949.393				-198.515	1430.29	551.401	-259.158	1393.72	167.732	-304.623	1499.24	68.9225	281.958	1466.23	882.988	268.173	1543.81	1087.3	187.354	1489.41	525.593	154.859	1434.05	108.898	191.728	1539.34	52.4347
2007	0	-182.042	1374.78	949.607				-199.475	1435.42	552.265	-261.402	1403.06	168.542	-309.267	1509.41	72.1943	282.254	1468.26	882.439	269.013	1545.16	1087.44	187.07	1491.42	525.17	154.713	1434.15	108.836	191.994	1539.31	52.7307
2008	0	-181.709	1376.17	949.743				-200.492	1440.72	553.206	-263.272	1412.57	169.45	-314.025	1519.89	75.6659	282.584	1470.47	881.998	269.59	1546.46	1087.64	186.694	1493.3	524.814	154.596	1434.27	108.832	191.709	1539.32	52.5172
2009	0	-181.404	1377.71	949.858				-201.435	1446.44	554.15	-264.64	1421.94	170.044	-318.407	1530.19	79.1702	282.707	1472.62	881.605	270.147	1547.83	1087.79	186.444	1495.33	524.513	154.544	1434.44	108.8	191.678	1539.28	52.5094
2010	0	-181.011	1379.26	950.017				-202.129	1451.73	555.204	-266.279	1431.74	170.964	-322.334	1540.46	82.5503	282.948	1474.87	881.121	270.783	1549.3	1088	186.013	1497.18	524.004	154.402	1434.52	108.858	191.931	1539.26	52.8448
2011	0	-180.664	1380.7	950.129				-203.009	1457.53	555.793	-267.545	1443.31	171.887	-325.88	1550.55	85.7623	283.076	1477.32	880.703	271.204	1550.71	1088.23	185.753	1499.12	523.721	154.237	1434.58	108.803	191.91	1539.25	52.8948
2012	0	-180.374	1382.51	950.201				-203.856	1463.56	556.748	-268.811	1453.48	173.01	-328.722	1560.45	88.6313	283.223	1479.87	880.391	271.607	1552.12	1088.43	185.438	1500.97	523.334	154.101	1434.75	108.778	191.601	1539.25	52.5929
2013	0	-180.117	1384.39	950.268				-204.586	1469.45	557.721	-269.855	1462.5	174.081	-331.094	1570.55	91.2145	283.292	1482.25	879.938	271.991	1553.53	1088.68	185.323	1502.95	522.92	154.037	1434.97	108.74	191.597	1539.19	52.6683
2014	0	-179.924	1386.36	950.346				-205.448	1475.86	558.714	-270.781	1471.87	175.34	-332.836	1580.66	93.5345	283.439	1484.76	879.626	272.366	1555.04	1088.93	185.087	1504.87	522.577	154.011	1435.12	108.717	191.615	1539.28	52.7312
2015	0	-179.757	1388.35	950.409				-206.048	1481.78	559.7	-271.726	1481.41	176.406	-334.099	1590.78	95.6196	283.655	1486.74	879.311	272.663	1556.58	1089.18	184.781	1506.73	522.215	154.229	1435.3	108.879	191.523	1539.26	52.708
2016	0	-179.148	1390.17	950.292				-206.692	1488.08	560.777	-272.363	1491.28	177.583	-334.691	1600.89	97.4215	283.79	1488.9	878.95	272.923	1558.08	1089.44	184.685	1508.62	521.763	154.23	1435.49	108.89	191.571	1539.27	52.7398
2017	0	-179.381	1392.5	950.445				-207.3	1494.54	561.827	-273.227	1500.68	178.712	-334.975	1611.2	99.1536	283.891	1490.95	878.589	273.206	1559.66	1089.75	184.58	1510.56	521.408	153.606	1435.37	108.909	191.565	1539.24	52.7239
2018	0	-179.457	1394.95	950.476				-208.035	1501.27	563.055	-273.785	1510.32	179.808	-334.722	1621.39	100.716	283.9	1493.28	878.428	273.423	1561.11	1090	184.261	1512.36	521.058	153.562	1435.6	108.959	191.512	1539.25	52.6614
2019	0	-179.406	1397.44	950.456				-208.452	1507.71	563.976	-274.218	1519.43	180.788	-334.018	1631.56	102.092	283.821	1495.6	878.246	273.643	1562.52	1090.25	184.093	1514.25	520.619	153.615	1435.74	108.911	191.554	1539.3	52.716
2020	0	-179.506	1400.22	950.438				-208.628	1514.14	564.884	-274.405	1529.43	181.843	-333.101	1641.67	103.348	283.739	1497.76	877.922	273.896	1563.87	1090.44	183.973	1516.11	520.204	153.614	1435.93	109.001	191.581	1539.33	52.7208
2021	0	-179.563	1402.95	950.479				-208.733	1520.56	565.807	-274.578	1538.66	182.945	-331.835	1651.66	104.561	283.752	1499.73	877.657	274.253	1565.26	1090.61	183.873	1517.94	519.892	153.617	1436.13	109.041	191.798	1539.31	52.9509
2022	0	-179.577	1405.7	950.396				-209.11	1527.54	566.672	-274.421	1546.49	183.765	-330.375	1661.56	105.607	283.855	1501.57	877.469	274.574	1566.52	1090.76	183.724	1519.78	519.432	153.635	1436.3	109.095	191.823	1539.32	52.874
2023	0	-179.765	1408.96	950.304				-208.512	1533.15	567.361	-274.249	1556.88	184.689	-328.874	1671.36	106.558	283.9	1503.28	877.322	274.89	1567.74	1090.9	183.491	1521.55	519.057	153.594	1436.52	109.115	191.795	1539.34	52.8422
2024	0	-179.98	1412.27	950.204				-208.435	1539.58	568.048	-273.82	1566.23	185.594	-327.082	1680.89	107.507	283.668	1505.59	877.183	275.298	1568.98	1090.97	183.429	1523.36	518.718	153.596	1436.68	109.164	191.839	1539.37	52.859
2025	0	-180.042	1415.42	950.071				-208.082	1545.86	568.668	-273.388	1575.23	186.334	-325.319	1690.22	108.306	283.473	1507.86	876.944	275.714	1570.15	1091.01	183.32	1525.07	518.304	153.571	1436.85	109.228	191.812	1539.36	52.802
2026	0	-180.411	1418.97	950.042				-207.701	1551.97	569.2	-272.785	1580.8	186.752	-323.15	1699.28	109.112	283.405	1509.94	876.728	276.187	1571.26	1091	183.235	1526.79	517.909	153.524	1437.02	109.259	191.796	1539.37	52.7818
2027	0	-180.625	1422.65	949.79				-207.213	1558.02	569.651	-271.923	1590.76	187.258	-321.19	1708.21	109.841	283.404	1511.83	876.549	276.688	1572.35	1091	183.079	1528.42	517.576	153.467	1437.13	109.3	191.797	1539.43	52.7535
2028	0	-180.963	1426.51	949.625				-206.563	1563.9	569.975	-270.94	1597.5	187.833	-319.241	1716.76	110.523	283.451	1513.82	876.501	277.432	1573.86	1090.98	182.855	1530.06	517.19	153.208	1437.08	109.436	191.868	1539.52	52.7466
2029	0	-181.48	1430.3	949.284				-205.714	1569.49	570.009	-269.605	1605.27	187.993	-317.336	1725.4	111.295	284.336	1511.86	875.927	277.654	1574.69	1091.02	182.727	1531.82	516.792	153.133	1437.17	109.447	191.844	1539.46	52.6921
2030	0	-181.624	1434.13	949.127				-204.726	1575.01	570.19	-268.374	1613.3	188.33	-315.686	1734.01	112.017	283.9	1512.61	875.651	278.305	1576.15	1091.02	182.631	1533.54	516.434	153.253	1437.58	109.704	191.815	1539.48	52.6492
2031	0	-181.992	1438.06	948.841				-203.846	1580.66	570.109	-267.068	1623.54	188.654	-313.692	1742.15	112.641	283.622	1514.91	875.486	278.396	1576.92	1091.13	182.381	1535.26	516.069	153.118	1437.53	109.556	191.832	1539.48	52.6294
2032	0	-182.216	1442	948.462				-202.829	1586	569.992	-265.624	1629.21	188.583	-312.078	1750.28	113.156	283.394	1517.18	875.307	278.825	1578.27	1091.13	182.202	1537.06	515.626	152.964	1437.57	109.555	191.837	1539.52	52.6005
2033	0	-182.638	1446.16	947.98				-201.665	1591.18	569.641	-263.836	1634.93	188.263	-310.257	1758.05	113.615	283.287	1519.41	875.125	278.911	1579.13	1091.1	182.027	1538.79	515.216	152.892	1437.63	109.55	191.465	1539.41	52.3523
2034	0	-182.926	1450.02	947.532				-200.523	1596.21	569.321	-261.597	1642.89	187.824	-308.352	1765.21	113.845	283.028	1521.5	874.919	279.27	1580.39	1091.06	181.952	1540.64	514.845	152.844	1437.79	109.604	191.377	1539.33	52.2822
2035	0	-183.412	1454.3	946.959				-199.071	1600.83	568.734	-260.545	1652.29	188.112	-306.621	1772.86	114.296	282.812	1523.49	874.656	279.432	1581.5	1090.95	181.875	1542.29	514.393	152.843	1438.03	109.712	191.368	1539.31	52.2617
2036	0	-183.613	1458.13	946.286				-197.623	1605.32	568.087	-258.821	1660.29	188.092	-304.914	1780.11	114.526	282.543	1525.3	874.412	279.556	1582.66	1090.87	181.876	1544.08	513.976	152.798	1438.12	109.759	191.815	1539.76	52.329
2037	0	-184.072	1462.1	945.52				-196.209	1609.77	567.387	-256.985	1666.86	187.688	-303.206	1787.2	114.621	282.28	1527.07	874.163	279.717	1583.89	1090.79	181.744	1545.91	513.59	152.591	1438.11	109.823	191.848	1539.82	52.3092
2038	0	-184.354	1465.86	944.695				-194.866	1613.88	566.549	-255.191	1673.48	187.242	-301.088	1793.92	114.472	282.084	1528.93	873.907	279.815	1585.13	1090.76	181.679	1547.76	513.126	152.556	1438.22	109.904	191.86	1539.84	52.2476
2039	0	-184.769	1469.62	943.933				-193.579	1618.4	565.639	-253.038	1676.13	186.157	-298.865	1800.27	114.179	281.857	1530.76	873.66	279.782	1586.31	1090.74	181.764	1549.52	512.708	152.283	1438.37	109.82	191.88	1539.85	52.1956
2040	0	-184.984	1473.26	942.835				-192.139	1622.21	564.673	-251.48	1683.38	185.385	-296.607	1806.28	113.615	281.654	1532.65	873.401	279.737	1587.59	1090.65	181.775	1551.46	512.298	152.376	1438.46	110.04	191.886	1539.85	52.1093
2041	0	-185.438	1476.9	941.94				-190.828	1626.14	563.69	-249.389	1687.49	184.553	-294.076	1811.95	112.754	281.438	1534.39	873.143	279.743	1588.96	1090.57	181.683	1553.31	511.841	152.337	1438.65	110.137	192.078	1540.25	52.1772
2042	0	-185.76	1480.46	940.954				-189.539	1629.93	562.585	-247.345	1691.68	183.796	-291.604	1817.52	111.804	281.175	1536.23	872.959	279.598	1590.24	1090.49	181.53	1555.24	511.416	152.309	1438.85	110.274	192.101	1540.29	52.0989
2043	0	-185.793	1483.32	939.882				-188.204	1633.58	561.478	-245.386	1697.31	183.218	-288.942	1822.71	110.602	281.031	1538.11	872.723	279.465	1591.54	1090.29	181.665	1557.24	510.965	152.233	1438.95	110.363	192.225	1540.49	52.048
2044	0	-186.507	1487.22	938.798				-186.97	1637.06	560.399	-243.15	1702.58	182.317	-286.358	1827.72	109.262	280.692	1539.87	872.453	279.352	1592.89	1090.16	181.905	1559.26	510.638	152.199	1439.13	110.497	192.255	1540.58	51.944
2045	0	-187.026	1490.65	937.71				-185.899	1640.64	559.254	-240.913	1708.8	181.334	-283.382	1832.16	107.728	280.393	1541.69	872.223	279.207	1594.16	1090.08	181.741	1561.07	510.107	152.133	1439.31	110.621	192.338	1540.74	51.9034
2046	0	-187.461	1493.86	936.574				-184.841	1644.15	558.072	-238.621	1715	180.344	-280.572	1836.38	106.064	280.149	1543.48	871.985	279.032	1595.55	1090	181.762	1562.91	509.635	152.123	1439.52	110.764	192.401	1540.86	51.774
2047	0	-187.9	1497.14	935.525				-183.801	1647.36	556.888	-235.177	1712.03	177.916	-277.542	1840.36	104.216	279.869	1545.21	871.764	278.804	1596.91	1089.91	181.739	1564.78	509.201	152.088	1439.7	110.904	192.578	1540.96	51.7802
2048	0	-188.416	1500.57	934.385				-182.911	1650.67	555.733	-234.105	1717.22	177.544	-274.608	1844.06	102.263	279.692	1547.02	871.565	278.528	1598.19	1089.81	181.606	1566.72	508.773	152.016	1439.91	111.002	192.51	1541.14	51.6616
2049	0	-188.994	1504.12	933.245				-181.919	1653.91	554.507	-232.309	1722.5	176.589	-271.513	1847.34	100.173	279.356	1548.77	871.35	278.27	1599.5	1089.71	181.574	1568.6	508.34	151.976	1440.08	111.127	192.632	1541.2	51.6415
2050	0	-189.623	1507.57	932.237				-181.194	1657.18	553.29	-230.073	1726.11	175.289	-268.504	1850.58	97.9858	278.999	1550.47	871.079	277.868	1600.81	1089.58	181.543	1570.4	507.927	151.903	1440.21	111.257	192.532	1541.25	51.5099
2051	0	-190.172	1510.97	931.043				-180.38	1660.38	552.006	-227.051	1726.76	173.007	-265.156	1853.4	95.5413	278.644	1552.16	870.822	277.542	1602.16	1089.42	181.442	1572.11	507.534	151.911	1440.36	111.373	192.536	1541.29	51.454
2052	0	-190.694	1514.2	930.011				-179.441	1663.11	550.717	-224.666	1730.37	171.607	-262.147	1856.09	93.281	278.343	1553.91	870.605	277.11	1603.55	1089.26	181.341	1573.82	507.102	151.847	1440.52	111.483	192.541	1541.34	51.4027
2053	0	-191.189	1517.76	928.802				-178.859	1666.28	549.422	-221.91	1731.34	169.465	-259.17	1858.47	90.7456	278.002	1555.65	870.422	276.785	1604.91	1089.1	181.173	1575.45	506.742	151.756	1440.6	111.616	192.551	1541.41	51.3682
2054	0	-191.861	1521.48	927.801				-178.246	1669.27	548.148	-221.197	1736.37	168.725	-256.435	1860.96	88.1822	277.517	1557.22	870.294	276.318	1606.28	1088.92	181.091	1577.08	506.396	151.678	1440.74	111.758	192.572	1541.44	51.3378
2055	0	-192.417	1525.06	926.744				-177.558	1672.12	546.792	-219.43	1739.06	167.112	-253.424	1863.09	85.6541	277.052	1558.85	870.134	275.767	1607.64	1088.71	181.061	1578.64	506.044	151.615	1440.86	111.921	192.644	1541.55	51.2963
2056	0	-192.842	1528.49	925.599				-176.954	1674.72	545.266	-218.01	1741.84	165.734	-250.901	1865.37	83.0789	276.613	1560.5	869.969	275.283	1609.01	1088.46	181.04	1580.1	505.664	151.502	1440.93	112.034	192.609	1541.48	51.2579
2057	0	-193.636	1532.45	924.439				-176.287	1677.31	543.769	-216.732	1744.34	164.248	-248.372	1867.34	80.4185	276.201	1562.18	869.824	274.747	1610.5	1088.28	180.908	1581.6	505.33	150.901	1440.71	112.275	192.618	1541.48	51.2263
2058	0	-194.424	1536.52	923.358				-175.732	1679.65	542.191	-214.712	1745.37	162.249	-246.264	1870	78.0187	275.611	1563.68	869.667	274.166	1611.88	1088.06	180.756	1582.99	505.019	151.342	1441.1	112.295	192.681	1541.54	51.238
2059	0	-195.051	1540.41	922.294				-175.029	1681.78	540.573	-213.704	1748.08	160.836	-244.079	1872.34	75.4312	275.123	1565.38	869.554	273.622	1613.45	1087.92	180.544	1584.35	504.659	151.299	1441.24	112.372	192.645	1541.52	51.1976
2060	0	-195.701	1544.2	921.227				-174.353	1683.64	538.846	-212.909	1750.87	159.478	-241.854	1874.1	72.9605	274.469	1566.92	869.495	272.929	1614.95	1087.7	180.418	1585.66	504.334	151.244	1441.34	112.491	192.644	1541.58	51.2157
2061	0	-196.425	1547.99	920.068				-173.768	1685.57	537.159	-211.383	1752.11	157.547	-240.02	1876.34	70.5206	273.738	1568.39	869.413	272.083	1616.39	1087.55	180.271	1586.99	504.038	150.961	1441.29	112.499	192.662	1541.55	51.1885
2062	0	-197.177	1551.92	918.964				-172.949	1686.97	535.292	-210.418	1753.95	155.918	-238.161	1878.17	68.1041	273.022	1569.95	869.362	271.285	1617.98	1087.32	180.027	1588.26	503.745	151.09	1441.48	112.647	192.682	1541.56	51.2012
2063	0	-198.165	1555.99	917.872				-172.251	1688.34	533.376	-208.324	1753.75	153.536	-236.484	1880.28	65.7819	272.183	1571.45	869.335	270.439	1619.61	1087.15	179.726	1589.45	503.502	151.043	1441.53	112.775	192.715	1541.59	51.198
2064	0	-199.201	1560.18	916.859				-171.482	1689.48	531.396	-209.084	1757.91	152.777	-235.003	1882.26	63.7448	271.329	1573.06	869.27	269.567	1621.28	1086.97	179.376	1590.67	503.181	150.918	1441.56	112.81	192.746	1541.56	51.1703
2065	0	-200.202	1564.13	915.747				-170.908	1690.64	529.415	-210.197	1762.68	152.11	-233.521	1883.94	61.7411	270.457	1574.66	869.24	268.535	1622.91	1086.84	179.174	1591.98	502.909	150.886	1441.65	112.912	192.756	1541.56	51.1712
2066	0	-200.854	1567.45	914.359				-170.473	1691.63	527.508	-209.75	1764.55	150.521	-232.236	1885.55	59.6607	269.63	1576.32	869.229	267.498	1624.72	1086.69	178.798	1593.17	502.662	150.843	1441.7	113.011	192.743	1541.56	51.1616
2067	0	-202.025	1571.69	913.27				-170.496	1693.26	525.794	-209.615	1766.12	148.902	-231.033	1887.11	57.7031	268.672	1578.03	869.255	266.332	1626.53	1086.59	178.298	1594.28	502.421	150.757	1441.77	113.068	192.791	1541.53	51.1504
2068	0	-203.272	1576.09	912.196				-170.055	1694.04	523.39	-208.702	1767.2	146.943	-229.885	1888.34	55.6325	267.717	1579.74	869.28	265.162	1628.45	1086.46	177.88	1595.48	502.156	150.614	1441.8	113.157	192.8	1541.5	51.1272
2069	0	-204.262	1579.85	910.882				-169.968	1694.94	521.852	-208.154	1767.82	144.851	-228.779	1889.16	53.431	266.668	1581.5	869.265	263.947	1630.46	1086.31	177.536	1596.83	501.943	150.521	1441.84	113.212	192.811	1541.56	51.1372
2070	0	-205.659	1584.18	909.688				-169.821	1695.8	519.894	-207.85	1768.49	142.942	-227.476	1889.14	50.9658	265.528	1583.21	869.253	262.621	1632.41	1086.19	176.566	1597.58	501.72	150.433	1441.89	113.334	192.838	1541.57	51.1229
2071	0	-206.532	1587.77	908.328				-169.695	1696.51	517.901	-206.89	1768.57	140.702	-226.458	1889.13	48.1272	264.308	1585.01	869.265	261.247	1634.6	1086.08	176.429	1599.21	501.465	150.089	1441.87	113.387	192.872	1541.57	51.0928
2072	0	-207.695	1591.63	907.066				-170.056	1697.77	516.222	-206.25	1768.23	138.384	-225.193	1888.29	45.0444	263.053	1586.73	869.264	259.762	1636.74	1085.98	175.979	1600.66	501.247	150.22	1442.01	113.582	193.345	1541.46	51.3935
2073	0	-208.755	1595.36	905.766				-170.382	1699.2	514.255	-205.379	1767.15	136.057	-224.128	1887.05	43.3579	261.854	1588.64	869.287	258.283	1638.99	1085.82	175.084	1601.74	500.989	150.072	1442.04	113.707	193.384	1541.44	51.3504
2074	0	-209.839	1598.9	904.371				-170.633	1700.4	512.33	-203.651	1765.27	133.981	-223.384	1886.62	43.3751	260.549	1590.64	869.278	256.679	1641.34	1085.64	174.521	1603.21	500.739	150.041	1442.23	113.923	192.919	1541.53	51.0188
2075	0	-211.341	1602.91	903.127				-170.831	1701.42	510.488	-202.381	1763.68	132.084	-222.459	1886.64	43.5052	259.004	1592.64	869.151	254.955	1643.77	1085.42	173.749	1604.7	500.495	149.927	1442.22	114.113	192.938	1541.54	50.9496
2076	0	-212.685	1606.66	901.808				-171.083	1702.76	508.696	-201.697	1762.76	130.069	-221.285	1886.47	43.6194	257.469	1594.96	869.117	253.363	1646.51	1085.25	173.044	1606.28	500.191	149.808	1442.26	114.374	193.112	1541.5	51.0938
2077	0	-213.975	1610.12	900.318				-171.163	1703.79	506.706	-201.366	1762.48	128.366	-220.189	1886.61	44.1324	255.875	1597.63	869.188	251.391	1649.03	1085.01	172.284	1607.98	499.917	149.993	1442.27	114.859	193.167	1541.51	51.0746
2078	0	-215.662	1614.06	899.031				-171.264	1704.62	504.745	-200.888	1762.36	126.682	-219.44	1886.9	44.5679	254.068	1601.49	869.094	249.727	1651.64	1084.84	171.604	1609.78	499.613	149.709	1442.64	115.088	193.097	1541.61	50.8593
2079	0	-217.318	1618.14	897.836				-171.421	1705.34	502.915	-200.358	1762.18	125.074	-218.996	1886.71	44.7154	252.316	1604.32	868.937	247.441	1654.56	1084.39	170.687	1611.68	499.308	149.401	1442.45	115.108	193.187	1541.54	50.9052
2080	0	-219.114	1622	896.486				-171.65	1706.25	501.264	-199.544	1762.74	123.818	-218.772	1886.39	44.8537	250.625	1606.89	868.685	245.4	1657.51	1084.16	169.837	1613.52	498.913	149.34	1442.53	115.343	193.131	1541.62	50.7652
2081	0	-220.825	1625.99	895.283				-172.18	1707.79	499.91	-198.751	1762.68	122.39	-218.43	1885.98	44.9565	248.623	1609.17	868.382	243.206	1660.4	1083.77	168.822	1615.43	498.556	149.249	1442.71	115.682	193.182	1541.57	50.7205
2082	0	-222.779	1630.13	894.299				-172.553	1709.32	498.603	-197.333	1762.4	121.189	-218.046	1885.89	45.1285	246.731	1611.78	868.073	240.757	1663.47	1083.54	167.866	1617.42	498.245	149.112	1442.81	116	193.188	1541.58	50.6804
2083	0	-224.686	1634.33	893.427				-172.507	1710.72	497.305	-196.136	1761.81	119.808	-217.638	1885.9	45.5085	244.654	1614.35	867.712	238.707	1666.53	1083	166.697	1619.31	497.851	148.888	1442.91	116.265	193.197	1541.61	50.6745
2084	0	-226.377	1638.11	892.543				-172.303	1712.43	496.34	-194.663	1761.72	118.636	-217.323	1885.69	45.7263	242.628	1617.08	867.495	236.313	1669.57	1082.57	165.355	1621.17	497.545	148.813	1443.11	116.661	193.184	1541.61	50.6571
2085	0	-228.239	1641.86	892.02				-172.012	1714.39	495.259	-193.152	1761.84	117.793	-217.005	1885.46	45.8981	240.253	1619.57	867.138	233.895	1672.85	1082.17	163.961	1623.09	497.3	148.738	1443.41	117.061	193.248	1541.79	50.7433
2086	0	-230.351	1646.21	891.162				-171.757	1716.36	494.361	-191.805	1762.2	116.84	-216.722	1885.35	46.0841	238.037	1622.31	866.82	231.355	1676.1	1081.83	162.531	1625.02	497.084	148.592	1443.79	117.508	193.192	1541.9	50.7969
2087	0	-232.358	1649.98	890.543				-171.666	1718.2	493.394	-190.402	1761.92	115.835	-216.509	1885.24	46.2817	235.659	1624.72	866.53	228.81	1679.5	1081.43	161.019	1626.73	496.83	148.458	1444.15	118.004	193.595	1541.83	51.093
2088	0	-234.187	1653.18	889.714				-171.614	1719.83	492.389	-188.955	1761.2	114.796	-216.375	1885.34	46.4537	233.235	1626.7	866.196	226.197	1682.98	1081.01	159.661	1628.6	496.712	148.241	1444.36	118.541	193.476	1541.91	51.106
2089	0	-236.241	1656.51	889.048				-172.309	1721.81	491.763	-187.82	1760.93	113.869	-216.336	1885.35	46.5619	230.697	1629.44	865.808	223.486	1686.51	1080.58	158.079	1630.18	496.582	148.096	1444.6	118.948	193.416	1541.96	51.0954
2090	0	-238.466	1659.88	888.601				-172.988	1723.29	491.014	-187.48	1761.36	113.436	-216.224	1885.24	46.6612	227.844	1634.97	865.933	220.809	1690.16	1080.17	156.787	1632.01	496.631	148.071	1445.09	119.45	193.054	1542.07	50.9014
2091	0	-240.865	1662.89	888.114				-174.111	1724.59	490.558	-186.658	1760.47	112.537	-216.242	1885.36	46.6827	225.17	1638.45	865.907	218.083	1693.82	1079.76	155.018	1633.25	496.672	147.978	1445.53	120.011	193.269	1542.02	51.0733
2092	0	-243.409	1666.03	888.02				-175.542	1725.77	490.4	-186.483	1760.2	112.139	-216.414	1885.57	46.7895	222.657	1640.76	865.909	215.574	1697.46	1079.52	153.71	1634.88	496.844	148.021	1446	120.774	193.199	1542.13	51.1003
2093	0	-246.085	1669.19	888.019				-177.165	1726.63	490.247	-186.674	1760.29	111.823	-216.439	1885.52	46.7339	220.124	1643.28	866.061	212.56	1701.1	1079.14	151.907	1635.94	497.16	147.749	1446.21	121.454	193.092	1542.14	51.1143
2094	0	-248.783	1672.18	888.081				-178.895	1727.43	490.248	-186.201	1759.02	111.156	-216.388	1885.26	46.5081	217.6	1645.87	866.346	209.748	1704.82	1079.02	150.638	1637.5	497.587	147.609	1445.72	122.611	192.938	1542.24	51.1043
2095	0	-251.8	1675.52	888.371				-180.709	1728.27	490.355	-186.287	1758.88	110.818	-216.529	1885.53	46.5949	215.096	1647.98	866.719	206.957	1708.46	1078.97	149.466	1639.16	498.112	147.694	1446.71	123.118	192.838	1542.34	51.0627
2096	0	-253.865	1677.2	888.695				-182.505	1728.99	490.433	-186.649	1759.19	110.732	-216.608	1885.53	46.57	212.547	1650.46	867.231	204.043	1712.19	1079.12	147.827	1640.55	498.808	147.788	1447.02	124.33	192.836	1542.44	51.0716
2097	0	-256.306	1678.98	888.862				-184.174	1729.72	490.477	-186.896	1759.29	110.582	-216.577	1885.43	46.5069	210.128	1652.95	867.898	201.139	1715.91	1079.39	146.693	1642.51	499.478	148.231	1447.95	125.289	192.781	1542.58	51.0996
2098	0	-258.931	1681.19	889.073				-185.734	1730.58	490.448	-186.932	1759.21	110.378	-216.64	1885.49	46.5275	207.63	1655.61	868.692	198.216	1719.65	1079.7	145.484	1644.43	500.23	148.002	1448.32	127.02	192.771	1542.7	51.1443
2099	0	-261.603	1683.22	889.111				-187.117	1731.38	490.317	-186.91	1759.17	110.202	-216.644	1885.5	46.5313	205.126	1658	869.474	195.265	1723.41	1080.08	144.466	1646.88	500.991	147.95	1449	128.629	192.801	1542.8	51.2332
2100	0	-264.225	1685.14	889.129				-188.21	1731.86	490.031	-187.608	1760.64	110.506	-216.608	1885.44	46.5476	202.695	1660.52	870.187	192.448	1727.17	1080.33	143.506	1649.69	501.739	148.04	1450.18	130.409	192.795	1542.78	51.3242
2101	0	-266.774	1687.1	888.989				-189.412	1732.73	489.81	-187.195	1760	110.01	-216.602	1885.5	46.5637	200.215	1663.28	870.959	189.389	1730.89	1080.66	142.516	1652.87	502.395	147.576	1451.21	132.342	192.883	1542.98	51.594
2102	0	-269.289	1688.94	888.739				-190.443	1733.28	489.466	-187.553	1760.83	110.133	-216.577	1885.43	46.5724	197.809	1665.88	871.578	186.466	1734.53	1080.89	141.964	1656.54	503.131	147.442	1452.77	134.58	193.017	1543.28	51.7407
2103	0	-271.785	1691.22	888.496				-191.552	1734.07	489.262	-186.998	1760.07	109.567	-216.588	1885.49	46.5906	195.418	1668.59	872.111	183.615	1738.2	1081.16	140.75	1660.73	503.66	147.35	1454.47	136.915	193.094	1543.41	51.9161
2104	0	-274.293	1693.52	888.139				-192.826	1734.84	488.98	-186.742	1759.68	109.183	-216.572	1885.5	46.5901	193.124	1671.55	872.635	180.575	1741.67	1081.25	139.465	1665.17	504.145	147.283	1456.23	139.329	193.232	1543.59	52.1722
2105	0	-276.624	1695.88	887.682				-193.892	1735.42	488.724	-186.722	1759.75	108.906	-216.571	1885.49	46.5891	190.846	1674.13	872.942	177.659	1744.99	1081.32	138.876	1670.7	504.579	147.327	1458.28	142.096	193.273	1543.68	52.3987
2106	0	-278.827	1698.23	887.114				-195.134	1736.48	488.583	-186.832	1760.1	108.764	-216.59	1885.51	46.5781	188.621	1677	873.177	174.926	1748.26	1081.25	138.268	1676.77	504.944	147.233	1460.66	145.287	193.611	1544.13	53.0032
2107	0	-280.937	1700.67	886.656				-196.328	1737.4	488.23	-186.818	1760.23	108.515	-216.591	1885.51	46.5783	186.579	1679.85	873.308	172.119	1751.41	1081.26	137.875	1683.63	505.229	147.069	1463.29	148.491	193.714	1544.39	53.5838
2108	0	-282.846	1702.98	885.983				-197.402	1738.18	487.89	-186.673	1760.23	108.226	-216.573	1885.5	46.5753	184.523	1682.77	873.347	169.352	1754.44	1081.18	137.464	1691.02	505.665	147.249	1466.55	152.205	194.068	1544.86	54.3571
2109	0	-285.052	1706	885.448				-198.559	1739.08	487.655	-186.682	1760.41	107.916	-216.585	1885.57	46.5953	182.573	1685.62	873.22	166.661	1757.42	1081.03	137.148	1698.93	505.983	147.679	1470.27	156.334	194.309	1545.77	55.4744
2110	0	-286.885	1708.69	884.81				-199.683	1739.97	487.293	-186.561	1760.38	107.597	-216.569	1885.57	46.5945	180.684	1688.51	873.021	164.018	1760.21	1080.84	136.654	1707.03	506.469	147.323	1474.26	160.473	193.902	1547.29	56.9616
2111	0	-288.705	1711.49	884.298				-200.838	1740.85	486.946	-186.584	1760.53	107.32	-216.557	1885.57	46.5949	178.884	1691.56	872.767	161.466	1762.89	1080.61	136.165	1715.51	507.023	146.693	1478.65	165.092	194.245	1548.03	58.8533
2112	0	-290.434	1714.16	883.797				-201.908	1741.5	486.561	-186.669	1760.74	107.048	-216.586	1885.57	46.5964	177.248	1694.42	872.4	158.942	1765.52	1080.31	136.011	1724.63	507.785	145.912	1483.89	170.008	193.675	1549.07	60.9764
2113	0	-292.169	1716.77	883.337				-203.088	1742.1	486.204	-186.749	1760.95	106.843	-216.569	1885.57	46.5937	175.72	1697.44	872.088	156.493	1768.05	1079.95	136.151	1734.4	508.824	144.862	1489.38	175.216	193.321	1550.5	63.7817
2114	0	-293.805	1719.25	882.973				-204.443	1742.66	485.896	-186.882	1761.12	106.686	-216.569	1885.57	46.5812	174.173	1700.48	871.751	154.468	1770.54	1079.58	136.245	1744.32	510.234	143.661	1495.67	180.893	192.619	1551.94	66.8855
2115	0	-295.497	1721.42	882.622				-205.402	1742.37	485.643	-187.06	1761.18	106.479	-216.609	1885.6	46.5676	172.568	1704.29	871.562	151.932	1772.88	1079.12	136.481	1754.65	511.999	142.098	1502.38	186.9	191.815	1553.57	70.4679
2116	0	-297.307	1723.46	882.38				-207.025	1743.2	485.294	-187.12	1760.98	106.204	-216.592	1885.51	46.5142	171.137	1707.9	871.504	149.773	1775.19	1078.68	136.694	1765.06	514.095	139.656	1509.25	192.927	190.784	1555.6	74.5681
2117	0	-299.003	1725.2	882.223				-208.414	1743.51	485.061	-187.481	1761.19	106.071	-216.634	1885.56	46.5154	170.329	1709.52	871.466	147.705	1777.42	1078.21	136.74	1775.21	516.52	138.044	1517.41	199.124	188.661	1559.2	79.6013
2118	0	-300.75	1726.6	882.023				-209.723	1743.54	484.777	-187.583	1761.17	105.844	-216.657	1885.57	46.4869	169.017	1712.55	871.56	146.014	1779.54	1077.86	136.893	1785.35	519.262	135.962	1525.93	205.144	186.857	1562.47	84.7056
2119	0	-302.555	1727.86	881.86				-210.972	1743.67	484.573	-187.869	1761.29	105.709	-216.665	1885.56	46.4662	167.987	1714.88	871.595	143.913	1781.73	1077.24	136.682	1794.95	522.216	133.683	1534.5	210.896	184.098	1566.51	90.5806
2120	0	-304.167	1728.82	881.675				-212.123	1743.45	484.289	-188.069	1761.37	105.57	-216.671	1885.5	46.4356	166.934	1717.23	871.905	141.912	1783.92	1076.6	137.203	1804.38	525.232	130.687	1543.06	216.055	181.507	1571.35	96.7201
2121	0	-305.699	1729.4	881.439				-213.225	1743.62	484.011	-188.247	1761.38	105.497	-216.706	1885.43	46.385	166.091	1718.91	872.239	140.597	1786.01	1076.1	137.322	1813.14	528.325	127.409	1551.53	221.172	178.808	1577.07	102.395
2122	0	-307.371	1730.21	881.24				-214.258	1743.44	483.804	-188.421	1761.39	105.403	-216.738	1885.49	46.4011	165.092	1720.77	872.8	139.019	1788.16	1075.5	137.579	1821.55	531.54	124.087	1559.47	226.086	177.142	1583.31	105.933
2123	0	-308.898	1730.44	880.904				-215.178	1743.44	483.574	-188.563	1761.36	105.34	-216.784	1885.51	46.3628	164.349	1722.29	873.571	137.56	1790.26	1074.9	138.126	1829.47	534.835	121.049	1567.38	229.876	174.414	1592.61	109.699
2124	0	-310.22	1730.68	880.618				-216.079	1743.37	483.435	-188.629	1761.18	105.206	-216.757	1885.42	46.3316	163.443	1724.32	874.429	136.248	1792.46	1074.33	138.26	1836.44	537.975	118.702	1576.29	231.983	171.263	1604.1	112.156
2125	0	-311.462	1730.61	880.314				-216.867	1743.22	483.229	-188.695	1761.04	105.126	-216.79	1885.44	46.307	162.825	1725.37	875.303	135.074	1794.56	1073.72	138.481	1843.31	541.151	116.167	1585.98	232.794	168.19	1616.46	112.67
2126	0	-312.635	1730.84	880.192				-217.738	1743.63	483.347	-188.766	1761.01	105.1	-216.809	1885.44	46.3071	162.008	1726.79	876.282	134.013	1796.74	1073.13	138.607	1849.64	544.036	114.967	1597.35	232.244	164.897	1629.79	112.135
2127	0	-313.759	1730.94	879.973				-218.242	1743.37	483.06	-188.858	1760.95	105.07	-216.84	1885.41	46.3355	161.196	1728.21	877.259	133.206	1799.02	1072.6	138.72	1855.7	546.934	113.71	1609.37	230.113	160.789	1644.12	110.439
2128	0	-314.786	1731.39	879.794				-218.846	1743.35	482.946	-188.936	1760.86	105.027	-216.854	1885.4	46.3132	160.458	1729.51	878.39	132.275	1801.13	1071.88	138.828	1861.36	549.366	111.886	1621.02	227.711	157.261	1659.94	108.061
2129	0	-315.683	1731.92	879.621				-219.375	1743.68	482.939	-189.041	1760.88	105.007	-216.858	1885.34	46.2952	159.686	1731.02	879.368	131.735	1803.48	1071.39	139.324	1867.2	551.669	110.389	1633	224.421	154.625	1676.2	105.129
2130	0	-316.489	1732.58	879.494				-219.873	1743.97	483.086	-189.137	1760.82	105.001	-216.875	1885.34	46.2967	159.008	1732.52	880.51	131.128	1805.68	1070.94	139.197	1872.62	553.788	109.588	1645.9	220.438	152.911	1692.69	101.821
2131	0	-317.173	1733.46	879.448				-220.195	1744.22	482.819	-189.303	1760.93	105.044	-216.888	1885.34	46.2967	158.208	1733.76	881.233	130.708	1807.9	1070.46	139.152	1877.6	555.511	109.146	1659.23	215.967	151.503	1710.04	98.3517
2132	0	-317.701	1734.41	879.393				-220.606	1744.58	482.788	-189.39	1760.96	105.034	-216.929	1885.34	46.3007	157.615	1735.03	881.982	129.947	1809.63	1070.11	139.221	1882.44	557.177	108.186	1672.49	210.931	150.377	1727.38	94.8598
2133	0	-318.124	1735.58	879.325				-220.931	1745.16	482.874	-189.43	1760.99	105.045	-216.929	1885.34	46.301	157.113	1736.49	882.711	129.459	1811.58	1069.73	139.029	1886.7	558.527	108.527	1686.75	205.505	150.182	1745.53	91.3363
2134	0	-318.467	1736.89	879.319				-221.145	1745.82	482.844	-189.466	1760.94	104.988	-216.929	1885.34	46.3008	156.717	1737.88	883.278	129.032	1813.47	1069.41	138.9	1890.94	559.712	109.087	1701.08	199.803	150.694	1764.18	87.9331
2135	0	-318.637	1738.59	879.314				-221.306	1746.49	482.816	-189.529	1761.02	104.996	-216.929	1885.34	46.3008	156.425	1739.33	883.753	128.907	1815.34	1069	138.651	1894.65	560.52	110.209	1715.86	193.877	151.628	1783.16	84.7612
2136	0	-318.746	1740.44	879.264				-221.419	1747.29	482.706	-189.584	1761.1	105.024	-216.929	1885.34	46.3008	156.364	1741.04	884.212	128.698	1817.12	1068.61	138.387	1898.34	561.198	111.49	1731.22	187.473	153.303	1802.77	81.8091
2137	0	-318.783	1742.65	879.208				-221.2	1747.59	482.48	-189.521	1761.02	105.001	-216.927	1885.33	46.3162	156.424	1742.73	884.597	128.637	1818.91	1068.25	138.174	1901.65	561.652	113.246	1746.3	181.731	155.31	1821.94	79.0304
2138	0	-318.724	1744.82	879.173				-221.084	1748.06	482.402	-189.571	1761.07	105.016	-216.89	1885.28	46.3139	156.58	1744.24	884.841	128.872	1820.73	1067.9	137.561	1904.45	561.793	115.222	1761.22	175.957	157.701	1841.19	76.635
2139	0	-318.513	1746.98	879.135				-221.216	1749.39	482.639	-189.568	1761.18	105.043	-216.875	1885.28	46.3159	156.906	1746.17	885.107	128.944	1822.5	1067.54	137.161	1907.14	561.736	117.019	1776.02	170.383	160.003	1859.28	74.3389
2140	0	-318.257	1749.16	879.098				-221.125	1750.34	482.674	-189.555	1761.26	105.09	-216.875	1885.27	46.3282	157.308	1748.04	885.289	129.348	1824.46	1067.24	136.554	1909.53	561.457	118.644	1790.21	164.763	163.025	1878.51	72.913
2141	0	-317.967	1751.37	879.1				-220.973	1751.15	482.68	-189.442	1761.12	105.084	-216.879	1885.27	46.3475	157.779	1750.35	885.421	129.756	1826.45	1067.05	136.09	1911.78	561.035	122.251	1805.7	160.065	165.619	1893.44	70.6934
2142	0	-318.011	1754.42	879.215				-220.794	1751.97	482.72	-189.461	1761.22	105.134	-216.874	1885.34	46.3651	158.117	1752.72	885.535	130.091	1828.5	1066.84	135.489	1913.78	560.442	126.361	1821.14	155.781	168.746	1911.96	70.2911
2143	0	-317.021	1755.67	879.1				-220.592	1752.93	482.819	-189.357	1761.2	105.122	-216.875	1885.34	46.3667	158.608	1755.46	885.606	130.653	1830.7	1066.65	135.13	1915.71	559.73	129.617	1835.32	151.693	172.136	1928.03	69.2092
2144	0	-316.345	1757.46	879.221				-220.379	1753.81	482.898	-189.296	1761.12	105.118	-216.857	1885.34	46.3736	158.787	1758.98	885.614	131.114	1832.85	1066.44	134.853	1917.63	558.885	133.15	1849.11	147.934	175.245	1944.36	68.903
2145	0	-315.968	1759.78	879.365				-220.071	1754.79	483.032	-189.185	1761.07	105.158	-216.824	1885.28	46.356	159.089	1761.83	885.499	131.891	1835.34	1066.16	134.61	1919.3	557.946	134.655	1861.44	144.18	178.34	1959.88	68.9459
2146	0	-315.377	1761.86	879.498				-219.626	1755.76	483.123	-189.11	1761.07	105.201	-216.82	1885.28	46.3782	159.416	1764.52	885.291	132.749	1837.86	1065.94	133.878	1920.48	556.648	136.392	1873.17	140.931	181.184	1974.56	69.2152
2147	0	-314.642	1763.65	879.697				-218.87	1756.29	483.386	-188.985	1761.11	105.284	-216.843	1885.29	46.3987	162.246	1761.13	884.303	133.528	1840.44	1065.79	133.42	1921.54	555.324	138.468	1884.63	138.168	184.033	1988.97	69.821
2148	0	-313.95	1765.55	879.84				-218.518	1757.49	483.588	-188.889	1761.09	105.324	-216.824	1885.28	46.4121	163.034	1760.93	883.382	134.501	1843.31	1065.65	133.128	1922.55	553.944	141.086	1895.87	135.848	186.341	2001.98	70.4513
2149	0	-313.06	1767.28	880.136				-218.091	1759.04	483.637	-188.755	1761.1	105.431	-216.823	1885.27	46.4233	163.611	1763.81	882.853	135.863	1846.6	1065.43	132.72	1923.27	552.364	143.034	1906.01	133.797	188.318	2013.95	71.0431
2150	0	-312.217	1769.08	880.328				-217.542	1760.4	484.139	-188.677	1761.12	105.53	-216.804	1885.35	46.463	163.93	1767.04	882.136	136.621	1849.54	1065.25	132.307	1923.86	550.716	144.589	1915.14	131.834	190.064	2025.11	71.7492
2151	0	-311.162	1770.77	880.61				-216.857	1761.58	484.139	-188.609	1761.32	105.685	-216.805	1885.35	46.4653	164.808	1769.51	881.356	137.595	1852.68	1065.1	132.063	1924.34	548.958	146.168	1923.5	130.013	191.118	2034.74	72.1231
2152	0	-310.127	1772.61	880.87				-216.081	1762.76	484.404	-188.457	1761.37	105.879	-216.805	1885.35	46.4643	165.509	1771.17	880.195	138.651	1856.06	1065.12	131.871	1924.75	547.129	146.839	1930.3	128.079	191.769	2043.27	72.2603
2153	0	-308.962	1774.52	881.245				-215.285	1764.17	484.605	-188.36	1761.45	106.069	-216.805	1885.35	46.4641	166.637	1772.92	879.077	139.678	1859.42	1064.98	131.726	1925.12	545.229	148.061	1936.48	126.306	191.898	2050.13	71.8868
2154	0	-307.664	1776.47	881.605				-214.473	1765.67	484.838	-188.298	1761.56	106.222	-216.772	1885.29	46.4467	166.019	1780.02	878.28	140.895	1863.12	1064.95	131.691	1925.49	543.452	148.271	1941.26	124.911	191.649	2055.16	71.3463
2155	0	-306.393	1778.98	882.059				-213.685	1767.27	485.056	-188.018	1761.42	106.307	-216.805	1885.35	46.4599	166.285	1785.81	877.763	142.144	1866.71	1064.89	131.488	1925.66	541.683	147.829	1944.83	123.827	191.069	2057.97	70.0358
2156	0	-304.863	1781.23	882.408				-212.706	1768.77	485.358	-187.841	1761.37	106.439	-216.806	1885.35	46.4753	168.444	1786.2	876.493	143.385	1870.55	1064.82	131.427	1926.11	539.913	147.368	1946.56	122.249	190.401	2059.16	67.7783
2157	0	-303.188	1783.4	882.757				-211.704	1770.23	485.759	-187.628	1761.3	106.576	-216.802	1885.35	46.499	169.608	1789.42	875.379	145.225	1874.76	1064.79	131.387	1926.83	538.509	146.483	1946.26	120.779	189.009	2060.08	64.8431
2158	0	-301.398	1785.8	883.264				-210.612	1771.88	485.951	-187.557	1761.4	106.773	-216.771	1885.29	46.4603	170.458	1794.24	875.054	146.904	1878.86	1064.78	131.046	1927.58	537.324	145.349	1945.74	119.721	187.529	2060.78	62.6259
2159	0	-299.615	1788.57	883.821				-209.446	1773.33	486.262	-187.307	1761.38	106.94	-216.795	1885.41	46.5258	171.54	1799.75	874.434	147.445	1881.81	1064.7	131.277	1928.96	536.743	145.65	1947.23	119.065	187.02	2061.62	61.7273
2160	0	-297.76	1791.13	884.345				-208.107	1775.2	486.744	-187.102	1761.4	107.105	-216.74	1885.36	46.5305	175.451	1797.77	873.328	150.459	1886.9	1064.73	131.619	1930.62	536.646	145.848	1948.4	118.929	187.081	2062.16	60.9979
2161	0	-295.669	1793.53	884.843				-206.716	1777.15	487.042	-186.873	1761.38	107.339	-216.752	1885.36	46.5517	178.046	1798.82	872.741	152.766	1891.26	1064.76	132.706	1933.19	537.014	146.242	1949.25	118.922	186.924	2062.21	59.8562
2162	0	-293.621	1796.21	885.462				-205.257	1778.89	487.418	-186.581	1761.34	107.601	-216.737	1885.36	46.5602	179.778	1803.56	872.897	154.899	1895.24	1064.85	133.516	1935.85	537.554	146.786	1949.79	119	186.792	2062.24	59.1737
2163	0	-291.494	1798.91	886.003				-203.798	1780.63	487.726	-186.682	1762.07	108.123	-216.724	1885.36	46.6158	181.769	1807.95	873.3	157.059	1899.19	1064.88	134.224	1938.93	538.091	147.235	1950.35	119.023	187.102	2062.6	58.8007
2164	0	-289.241	1801.38	886.392				-202.309	1782.38	488.065	-186.613	1762.37	108.468	-216.737	1885.36	46.6158	183.613	1812.38	873.995	159.399	1902.99	1064.95	134.943	1942.42	538.742	147.465	1951.16	118.854	187.316	2062.78	58.2651
2165	0	-286.948	1803.93	886.796				-200.53	1783.62	488.205	-186.496	1762.45	108.693	-216.724	1885.37	46.6163	185.681	1816.75	874.875	161.894	1906.88	1065.03	135.777	1946.27	539.083	148.148	1952.1	118.749	187.584	2062.87	57.9373
2166	0	-284.55	1806.47	887.243				-199.213	1785.9	488.745	-186.556	1763.06	109.151	-216.701	1885.42	46.6554	187.859	1820.61	875.751	164.488	1910.61	1065.28	136.057	1949.59	538.828	148.74	1952.88	118.631	187.847	2062.99	57.5385
2167	0	-282.241	1809.13	887.681				-197.398	1787.23	488.988	-186.651	1763.67	109.543	-216.718	1885.43	46.66	187.846	1830.71	877.422	166.877	1914.13	1065.47	136.884	1953.24	538.468	149.391	1953.7	118.604	188.018	2063.3	57.2449
2168	0	-279.671	1811.46	887.965				-196.05	1789.64	489.475	-186.236	1763.47	109.783	-216.667	1885.37	46.6607	189.678	1837.34	878.352	169.466	1917.65	1065.84	137.384	1956.24	538.286	149.536	1954.4	118.479	188.017	2063.27	56.9728
2169	0	-277.12	1813.85	888.305				-194.353	1791.66	489.927	-185.69	1763.04	109.909	-216.657	1885.37	46.679	192.289	1841.03	878.77	172.119	1921.13	1066.16	138.063	1959.08	538.002	149.603	1954.95	118.312	187.943	2063.38	56.9183
2170	0	-274.56	1816.37	888.721				-192.724	1793.79	490.327	-185.315	1762.91	110.437	-216.649	1885.43	46.7434	195.035	1844.68	879.144	174.734	1924.71	1066.46	138.743	1961.8	537.722	149.593	1955.34	118.105	187.837	2063.53	56.9
2171	0	-271.878	1818.99	889.176				-190.843	1795.6	490.707	-185.019	1763.01	110.735	-216.634	1885.43	46.743	197.587	1849.2	879.551	177.275	1928.32	1066.84	139.61	1964.66	537.306	149.972	1956.08	117.918	187.688	2063.73	56.9667
2172	0	-269.199	1821.61	889.559				-189.196	1797.88	491.194	-184.833	1763.32	111.158	-216.587	1885.38	46.7621	200.192	1853.87	879.811	179.887	1932.26	1067.32	140.26	1967.13	536.961	150.153	1956.6	117.774	187.453	2063.98	56.9657
2173	0	-266.523	1824.22	889.914				-187.39	1799.75	491.586	-184.778	1763.74	111.808	-216.565	1885.43	46.8037	202.676	1859.07	880.085	182.346	1936.23	1067.88	141.329	1969.91	536.645	150.586	1957.27	117.694	187.328	2064.23	56.963
2174	0	-263.836	1826.93	890.449				-185.916	1802.06	492.048	-184.194	1763.33	112.138	-216.537	1885.42	46.8307	207.088	1859.38	879.868	184.787	1940.51	1068.51	142.05	1972.22	536.409	150.645	1957.65	117.59	187.26	2064.36	56.9048
2175	0	-261.157	1829.64	890.972				-184.234	1803.99	492.499	-183.873	1763.39	112.64	-216.428	1885.29	46.8004	210.011	1862.39	879.771	187.048	1944.79	1069.26	143.196	1974.96	536.227	150.753	1957.97	117.462	187.31	2064.53	56.781
2176	0	-258.854	1832.74	891.394				-182.755	1806.16	492.967	-183.602	1763.61	113.071	-216.293	1885.21	46.8026	212.481	1867.18	879.914	189.551	1949.29	1069.9	145.041	1978.23	536.149	150.924	1958.35	117.325	187.331	2064.59	56.5973
2177	0	-255.979	1835.09	892.005				-181.264	1808.35	493.605	-183.45	1763.84	113.891	-216.311	1885.3	46.8625	214.836	1872.12	880.029	191.763	1953.74	1070.62	146.355	1980.93	535.934	150.955	1958.73	117.201	187.696	2064.99	56.5922
2178	0	-253.325	1837.65	892.648				-179.852	1810.45	494.083	-183.086	1763.85	114.034	-216.427	1885.57	46.9324	217.138	1876.38	880.037	194.023	1958.22	1071.34	147.472	1983.4	535.701	150.902	1959.07	117.047	188.085	2065.4	56.5979
2179	0	-250.907	1840.4	893.259				-178.533	1812.78	494.742	-183.17	1764.32	114.916	-216.416	1885.58	46.9358	219.364	1880.7	880.083	196.16	1962.6	1072.02	148.619	1985.79	535.366	150.883	1959.44	116.87	187.607	2064.96	56.4804
2180	0	-248.457	1843.1	894.016				-177.142	1814.83	495.322	-183.159	1764.59	115.614	-216.428	1885.57	46.8845	221.488	1884.93	880.01	198.475	1966.97	1072.63	149.935	1988.26	535.066	150.805	1959.7	116.694	188.057	2065.65	56.5634
2181	0	-246.106	1845.77	894.692				-175.944	1816.89	496.09	-183.125	1764.78	116.459	-216.466	1885.56	46.8182	223.466	1888.18	879.747	200.488	1971.02	1073.17	150.861	1990.25	534.638	150.697	1959.84	116.528	187.89	2065.82	56.5592
2182	0	-244.018	1848.79	895.562				-174.95	1819.42	496.904	-183.144	1765.03	117.269	-216.497	1885.56	46.7854	225.975	1891.89	879.818	202.491	1974.81	1073.7	151.75	1992.08	534.224	150.439	1959.91	116.301	187.785	2065.84	56.621
2183	0	-241.821	1851.38	896.503				-173.812	1821.55	497.815	-184.825	1768.25	119.647	-216.513	1885.57	46.7456	228.039	1895.51	879.82	204.625	1978.57	1074.14	152.218	1993.53	533.809	150.252	1960.04	116.175	187.564	2065.76	56.6172
2184	0	-239.807	1854.01	897.514				-172.729	1823.85	498.742	-184.882	1769.15	120.772	-216.548	1885.63	46.674	230.042	1898.99	879.752	206.638	1982.2	1074.66	152.762	1995.06	533.421	149.813	1960.01	115.962	187.751	2066.06	56.6575
2185	0	-237.855	1856.61	898.587				-171.725	1826.25	499.741	-185.291	1770.22	122.35	-216.597	1885.7	46.6174	232.089	1902.57	879.86	208.549	1985.6	1075.2	153.887	1997.11	533.204	149.338	1959.95	115.802	187.818	2066.21	56.6625
2186	0	-235.929	1859.2	899.905				-170.687	1828.41	500.678	-184.729	1770.09	122.922	-216.616	1885.71	46.556	233.869	1906.13	879.993	210.413	1988.98	1075.83	154.246	1998.42	532.864	149.173	1960.11	115.708	187.792	2066.2	56.607
2187	0	-234.138	1861.46	901.192				-169.89	1831.08	501.945	-184.717	1770.7	124.137	-216.707	1885.81	46.476	235.608	1909.5	879.997	212.246	1992.27	1076.43	155.198	2000.23	532.657	149.069	1960.39	115.651	187.825	2066.21	56.6108
2188	0	-232.408	1863.73	902.606				-169.062	1833.64	503.123	-184.601	1771.3	125.383	-216.822	1885.81	46.3635	237.367	1912.31	880.383	214.317	1995.61	1076.97	155.526	2001.34	532.424	148.987	1960.77	115.641	187.767	2066.24	56.5938
2189	0	-230.8	1865.84	904.077				-168.383	1836.39	504.348	-184.411	1772.13	126.587	-216.996	1885.97	46.2689	237.133	1919.6	881.341	216.038	1998.69	1077.69	156.276	2002.7	532.332	148.993	1960.95	115.653	187.742	2066.27	56.6312
2190	0	-229.145	1867.77	905.736				-167.687	1838.94	505.751	-184.433	1773.15	128.115	-217.205	1886.01	46.1087	238.44	1923.63	881.761	218.078	2001.94	1078.26	156.88	2003.85	532.204	148.989	1961.24	115.631	187.689	2066.32	56.6946
2191	0	-227.647	1869.58	907.363				-167.113	1841.65	507.095	-184.278	1774.08	129.475	-217.5	1886.07	45.922	240.111	1925.73	881.872	219.933	2005.1	1078.92	157.253	2004.6	532.119	149.099	1961.55	115.646	187.495	2066.23	56.7551
2192	0	-226.063	1871.16	909.102				-166.668	1844.45	508.478	-184.037	1775.23	130.98	-217.77	1886.08	45.7685	241.473	1928.3	882.113	221.618	2008.07	1079.69	157.479	2005.19	532.13	149.08	1961.78	115.605	187.359	2066.2	56.8522
2193	0	-224.717	1872.82	910.977				-166.216	1847.19	510.07	-183.695	1776.35	132.512	-218.017	1886.05	45.618	243.093	1930.26	882.218	223.397	2011.17	1080.34	157.96	2005.96	532.127	149.029	1961.99	115.606	187.036	2065.96	56.8627
2194	0	-223.449	1874.45	912.834				-166.009	1850.3	511.562	-183.218	1777.36	133.863	-218.158	1885.97	45.5032	244.325	1932.92	882.572	224.945	2014.11	1081.06	158.198	2006.32	532.145	149.083	1962.21	115.602	187.074	2065.93	56.8734
2195	0	-222.269	1876.11	914.78				-165.907	1853.49	513.063	-182.821	1778.79	135.506	-218.327	1885.88	45.4015	245.54	1935.5	882.871	226.55	2017.08	1081.73	158.609	2006.74	532.212	149.099	1962.39	115.634	187.244	2066.14	56.9443
2196	0	-221.006	1877.46	916.802				-165.649	1856.37	514.426	-182.153	1780.09	137.053	-218.513	1885.88	45.3394	246.673	1938.17	883.211	227.977	2019.95	1082.46	159.361	2007.42	532.318	148.844	1962.32	115.515	187.296	2066.15	56.954
2197	0	-219.862	1878.84	918.755				-165.657	1859.64	516.191	-181.471	1781.11	138.568	-218.702	1885.91	45.2935	247.83	1940.67	883.562	229.362	2022.89	1083.14	159.834	2007.65	532.472	148.916	1962.47	115.577	187.214	2066.11	56.9951
2198	0	-218.803	1880.17	920.769				-165.695	1862.81	517.582	-181.049	1782.62	140.188	-218.663	1886.07	45.2487	248.794	1943.47	883.985	230.639	2025.76	1083.79	160.155	2007.57	532.554	148.99	1962.59	115.562	187.224	2066.11	57.004
2199	0	-217.793	1881.49	922.69				-165.559	1865.84	519.367	-180.43	1784.03	141.816	-218.812	1886.26	45.3252	249.605	1946.55	884.595	231.961	2028.77	1084.48	160.734	2007.63	532.692	148.87	1962.58	115.526	187.188	2066.15	57.0807
2200	0	-216.689	1882.53	924.515				-165.894	1869.59	520.643	-179.936	1785.34	143.418	-219.152	1886.06	45.296	250.472	1949.32	885.292	233.034	2031.64	1085.15	161.773	2008	532.862	148.877	1962.59	115.494	187.142	2066.05	57.1314
2201	0	-215.575	1883.51	926.414				-166.158	1873.04	522.119	-179.617	1787.06	145.153	-218.884	1885.84	45.0754	251.284	1951.93	885.953	234.009	2034.58	1085.9	162.193	2007.69	533.013	148.875	1962.58	115.494	187.019	2065.94	57.1451
2202	0	-214.564	1884.62	928.215				-166.584	1876.32	523.523	-179.397	1788.97	146.634	-219.09	1886.28	45.1688	252.106	1954.95	886.665	234.894	2037.62	1086.56	162.652	2007.3	533.138	148.951	1962.63	115.391	187.088	2065.98	57.1763
2203	0	-213.422	1885.7	929.953				-167.224	1880.01	524.934	-179.212	1790.76	148.186	-219.49	1886.98	45.291	252.823	1958.07	887.364	235.767	2040.71	1087.3	163.833	2007.47	533.315	149.121	1962.64	115.436	187.163	2066.06	57.2092
2204	0	-212.49	1886.83	931.57				-167.915	1883.46	526.426	-179.327	1793.15	149.582	-220.207	1887.76	45.3705	253.514	1961.35	888.201	236.434	2043.82	1088.08	164.58	2007.3	533.494	149.088	1962.68	115.231	186.997	2065.84	57.1799
2205	0	-211.375	1887.66	933.179				-168.539	1886.88	527.818	-179.689	1795.68	150.986	-220.968	1889.09	45.5106	254.235	1964.98	888.978	237.107	2046.93	1088.83	165.151	2006.93	533.584	149.12	1962.69	115.182	186.906	2065.75	57.2003
2206	0	-210.265	1888.48	934.653				-169.32	1890.11	529.034	-180.262	1798.96	152.333	-221.591	1891.05	45.8434	254.956	1968.58	889.62	237.676	2050.04	1089.54	166.165	2007.15	533.81	149.14	1962.65	115.091	186.919	2065.77	57.2298
2207	0	-209.246	1889.54	936.065				-170.153	1893.6	530.522	-180.959	1802.43	153.57	-222.012	1893.25	46.0694	255.672	1972.03	890.196	238.2	2053.15	1090.2	167.045	2007.23	533.847	149.305	1962.73	115.051	186.802	2065.64	57.2116
2208	0	-208.183	1890.54	937.534				-170.906	1896.66	531.8	-181.972	1806.28	154.902	-222.181	1895.88	46.2969	256.282	1975.61	890.669	238.626	2056.27	1090.84	167.819	2007.25	533.907	149.349	1962.75	115.015	186.71	2065.54	57.1899
2209	0	-207.48	1892.16	938.99				-171.781	1899.9	533.148	-182.518	1809.79	155.759	-222.473	1899.39	46.6276	257.268	1978.31	891.171	239.182	2059.58	1091.45	168.643	2007.45	533.98	149.387	1962.71	115	186.775	2065.53	57.1862
2210	0	-206.166	1892.52	940.158				-172.62	1903.29	534.498	-183.276	1813.64	156.631	-222.822	1902.87	46.927	258.363	1980.7	891.336	239.387	2062.44	1091.98	169.381	2007.67	534.014	149.392	1962.71	114.97	186.735	2065.57	57.2055
2211	0	-205.118	1893.36	941.285				-173.308	1906.4	535.582	-184.536	1818.1	157.59	-223.56	1907.61	47.4849	258.823	1984.47	891.823	239.666	2065.44	1092.43	170.079	2007.85	534.01	149.39	1962.7	114.877	186.666	2065.44	57.2114
2212	0	-204.247	1894.57	942.571				-174.041	1909.78	536.716	-185.626	1822.55	157.948	-224.352	1912.73	47.8802	259.684	1987.08	891.862	240.174	2068.53	1092.88	170.849	2008.32	534.054	149.448	1962.73	114.852	186.714	2065.5	57.1977
2213	0	-203.212	1895.44	943.424				-174.25	1912.23	537.611	-187.13	1827.39	158.385	-225.506	1918.54	48.3149	260.283	1990.13	892.117	240.593	2071.47	1093.26	171.437	2008.79	534.022	149.23	1962.69	114.532	186.939	2065.78	57.2683
2214	0	-202.214	1896.38	944.399				-174.918	1915.33	538.577	-189.233	1833.47	158.841	-227.107	1924.97	48.8175	260.59	1993.62	892.357	240.987	2074.53	1093.65	172.081	2009.33	533.96	149.309	1962.73	114.528	186.975	2065.83	57.277
2215	0	-201.48	1897.61	945.227				-175.438	1918.45	539.492	-191.598	1840.46	159.161	-228.945	1932.19	49.2758	261.508	1995.83	892.563	241.363	2077.42	1093.97	172.813	2010.16	533.907	149.296	1962.78	114.512	186.817	2065.6	57.2354
2216	0	-200.408	1898.4	946.012				-175.8	1921.38	540.305	-194.229	1846.83	159.278	-231.234	1939.96	49.6142	261.917	1998.61	892.715	241.672	2080.34	1094.28	173.358	2011.04	533.88	149.302	1962.8	114.446	186.941	2065.79	57.254
2217	0	-199.505	1899.42	946.635				-176.415	1924.69	541.159	-197.13	1853.56	159.135	-233.965	1948.48	49.9345	262.292	2000.55	892.55	242.018	2083.17	1094.53	173.686	2011.83	533.724	149.205	1962.8	114.323	186.936	2065.74	57.2455
2218	0	-198.526	1900.19	947.12				-177.036	1927.96	541.937	-200.19	1861	159.08	-237.287	1957.21	50.2206	262.883	2002.73	892.545	242.304	2086	1094.73	174.089	2012.92	533.603	149.222	1962.85	114.296	186.905	2065.74	57.2514
2219	0	-197.748	1901.27	947.687				-177.316	1930.86	542.443	-203.61	1869.05	158.983	-240.941	1966.28	50.3369	263.382	2004.68	892.446	242.648	2088.73	1094.9	174.64	2014.25	533.517	149.399	1963.02	114.392	186.955	2065.8	57.2338
2220	0	-196.622	1901.89	947.939				-178.08	1934.52	542.963	-207.465	1877.67	159.098	-245.219	1975.61	50.5864	263.956	2007	892.446	242.891	2091.43	1095.02	175.03	2015.59	533.294	149.404	1963.02	114.318	186.963	2065.81	57.2355
2221	0	-196.013	1903.24	948.288				-179.059	1938.48	543.903	-211.53	1887.24	159.063	-249.406	1984.96	50.708	264.378	2009.51	892.397	243.222	2094.02	1095.09	175.374	2017	533.083	149.486	1963.09	114.377	186.972	2065.82	57.2185
2222	0	-195.184	1904.3	948.434				-179.963	1942.51	544.372	-214.786	1896.05	159.267	-253.656	1994.06	50.9652	264.846	2012.2	892.275	243.471	2096.54	1095.16	175.66	2018.61	532.892	149.533	1963.25	114.368	186.95	2065.79	57.184
2223	0	-194.256	1905.14	948.501				-181.1	1946.52	545.396	-217.201	1904.46	159.043	-258.694	2004.48	52.4199	265.228	2014.91	892.13	243.746	2099.07	1095.19	175.953	2020.34	532.635	149.522	1963.32	114.388	187.068	2065.93	57.2022
2224	0	-193.328	1905.92	948.625				-182.421	1951.39	546.168	-219.408	1912.28	158.933	-263.617	2014.77	54.4282	265.758	2017.58	892.064	244.017	2101.47	1095.21	176.241	2022.21	532.386	149.463	1963.42	114.377	186.989	2065.85	57.1493
2225	0	-192.653	1907.09	948.622				-184.035	1956.49	546.921	-222.247	1921.15	159.393	-268.051	2024.55	56.6174	266.128	2020.25	891.86	244.229	2103.87	1095.24	176.354	2023.83	532.111	149.539	1963.51	114.405	187.084	2065.99	57.1681
2226	0	-191.562	1907.54	948.6				-185.122	1961	547.162	-225.683	1931.16	160.337	-272.871	2034.98	59.3778	266.55	2023.06	891.712	244.465	2106.23	1095.25	176.521	2025.6	531.823	149.578	1963.64	114.436	187.021	2065.89	57.1694
2227	0	-191.19	1909.19	948.695				-187.307	1967.54	548.245	-228.716	1940.45	161.013	-277.63	2045.64	62.0453	267.488	2024.23	891.445	244.65	2108.52	1095.3	176.688	2027.28	531.464	149.547	1963.64	114.564	187.067	2065.98	57.1219
2228	0	-190.591	1910.42	948.684				-188.846	1973.29	548.989	-232.069	1950.14	162.014	-282.244	2056.26	64.4818	267.599	2027.51	891.295	244.813	2110.72	1095.32	176.859	2029	531.191	149.517	1963.83	114.482	187.046	2065.97	57.1646
2229	0	-190.006	1911.71	948.716				-190.653	1979.27	549.965	-235.103	1959.43	162.934	-286.358	2066.57	66.5772	268.899	2030.3	891.033	244.955	2113.02	1095.47	177.043	2030.72	530.884	149.577	1963.91	114.55	187.113	2066.02	57.1553
2230	0	-189.601	1913.29	948.711				-192.525	1985.71	551.056	-238.354	1969.13	163.962	-290.163	2076.81	68.4593	268.295	2033.19	891.023	245.014	2115.23	1095.65	177.254	2032.46	530.511	149.579	1964.02	114.539	187.127	2066.04	57.1437
2231	0	-189.127	1914.74	948.723				-194.347	1991.82	552.174	-241.702	1979.01	165.188	-293.457	2086.85	70.2319	268.651	2035.97	890.794	245.064	2117.36	1095.83	177.307	2034.17	530.234	149.55	1964.07	114.524	187.055	2065.98	57.1355
2232	0	-188.806	1916.38	948.648				-196.533	1998.61	553.111	-244.215	1987.38	165.824	-296.37	2096.88	71.9552	269.22	2038.61	890.657	245.102	2119.55	1096.08	177.35	2035.78	529.89	149.451	1964.13	114.54	186.979	2065.9	57.1062
2233	0	-188.51	1918.15	948.573				-197.911	2004.29	554.143	-247.481	1997.36	167.185	-299.021	2107.1	73.7026	269.764	2041.08	890.51	245.094	2121.61	1096.33	177.513	2037.46	529.539	149.557	1964.21	114.669	187.128	2065.97	57.0779
2234	0	-188.511	1920.43	948.545				-199.747	2010.73	555.207	-250.229	2006.62	168.398	-301.355	2117.29	75.3736	270.248	2043.4	890.422	245.019	2123.6	1096.6	177.827	2039.21	529.291	149.56	1964.27	114.68	187.124	2065.98	57.0985
2235	0	-188.375	1922.74	948.573				-201.554	2017.21	556.1	-252.108	2013.91	168.711	-303.38	2127.27	76.853	270.629	2045.7	890.196	245.047	2125.71	1096.87	177.802	2040.61	528.855	149.396	1964.27	114.485	187.145	2065.99	57.1056
2236	0	-188.321	1925.13	948.45				-202.818	2022.9	557.013	-255.616	2024.83	170.488	-305.107	2137.25	78.2456	271.013	2048.28	890.138	245.04	2127.67	1097.2	178.052	2042.37	528.54	149.411	1964.33	114.522	186.874	2065.59	56.915
2237	0	-188.419	1927.9	948.242				-204.35	2029.23	557.82	-257.304	2032.54	170.903	-306.765	2147.06	79.5727	271.035	2050.96	890.177	244.975	2129.54	1097.5	178.165	2044.06	528.29	149.405	1964.36	114.634	187.288	2066.02	57.0114
2238	0	-188.556	1930.77	947.941				-205.473	2034.98	558.622	-260.238	2042.41	172.173	-308.429	2156.96	80.9689	271.034	2053.94	890.192	244.984	2131.44	1097.78	178.328	2045.8	527.996	149.331	1964.39	114.56	187.299	2066.04	57.0532
2239	0	-188.89	1934.08	947.675				-206.437	2040.62	559.141	-262.814	2052.18	173.383	-309.854	2166.38	82.2028	271.121	2056.51	890.238	245.021	2133.26	1098.11	178.469	2047.41	527.687	149.41	1964.54	114.676	187.376	2066.06	57.0521
2240	0	-189.311	1937.54	947.324				-207.251	2046.52	559.694	-263.78	2059.1	173.567	-311.297	2175.82	83.5685	271.168	2058.77	890.219	245.012	2134.98	1098.43	178.466	2049.02	527.427	149.495	1964.7	114.831	187.383	2066.05	57.0117
2241	0	-189.558	1940.78	946.917				-207.71	2051.66	559.956	-265.311	2066.92	174.086	-312.617	2184.78	84.7825	271.164	2060.75	890.208	245.061	2136.68	1098.8	178.43	2050.41	527.115	149.504	1964.76	114.856	187.417	2066.12	56.9876
2242	0	-190.103	1944.48	946.508				-208.605	2057.52	560.252	-266.794	2075.26	174.74	-313.924	2193.6	86.0031	271.196	2062.7	890.242	245.047	2138.27	1099.14	178.391	2051.94	526.826	149.301	1964.72	114.758	187.513	2066.23	56.9337
2243	0	-190.559	1948.25	946.044				-209.048	2062.93	560.411	-268.013	2083.22	175.241	-315.108	2202.16	87.0704	271.244	2064.56	890.296	245.083	2139.79	1099.44	178.408	2053.48	526.591	149.238	1964.75	114.792	187.373	2066.04	56.8607
2244	0	-191.304	1952.34	945.544				-209.342	2068.15	560.365	-269.013	2091.21	175.682	-316.043	2210.31	87.9001	271.17	2066.35	890.32	245.065	2141.23	1099.69	178.337	2055.01	526.355	149.141	1964.81	114.832	187.594	2066.23	56.8451
2245	0	-191.817	1956.27	944.959				-209.505	2073.14	560.298	-269.695	2098.57	175.873	-316.676	2218.04	88.4973	271.041	2068.09	890.311	245.096	2142.64	1099.93	178.199	2056.56	526.077	149.029	1964.87	114.859	187.601	2066.29	56.8538
2246	0	-192.587	1960.39	944.373				-209.662	2078.23	560.094	-270.928	2107.39	176.577	-317.023	2225.51	88.9036	270.895	2069.82	890.295	245.097	2144.05	1100.18	177.922	2058.12	525.781	148.863	1964.9	114.883	187.617	2066.23	56.7962
2247	0	-193.211	1964.26	943.692				-209.748	2083.17	559.716	-270.372	2113.04	176.044	-316.966	2232.53	88.9865	270.715	2071.57	890.306	244.97	2145.78	1100.53	177.615	2059.69	525.509	148.751	1965.01	114.882	187.653	2066.26	56.747
2248	0	-194.158	1968.57	943.074				-209.647	2087.6	559.221	-269.948	2119.21	175.696	-316.58	2239.22	88.8041	270.458	2073.3	890.315	244.519	2148.21	1101.02	177.471	2061.4	525.286	148.569	1965	114.93	187.693	2066.35	56.7299
2249	0	-195.123	1972.9	942.358				-209.781	2092.86	558.755	-269.477	2125.42	175.366	-315.727	2245.47	88.323	269.998	2074.97	890.319	244.59	2147.66	1100.96	177.063	2062.95	524.953	148.455	1965.11	114.964	187.751	2066.42	56.7086
2250	0	-196.269	1977.24	941.524				-209.362	2097.04	557.952	-268.733	2131.41	174.841	-314.51	2251.38	87.543	269.564	2076.58	890.289	244.272	2148.62	1101.16	176.693	2064.61	524.651	148.34	1965.17	115.023	187.743	2066.38	56.6565
2251	0	-197.64	1981.81	940.683				-209.079	2101.81	557.126	-267.75	2137.22	174.165	-312.859	2256.81	86.2966	269.134	2078.14	890.086	243.909	2149.97	1101.37	176.326	2066.34	524.39	148.221	1965.22	115.101	187.795	2066.43	56.6518
2252	0	-198.793	1986	939.701				-208.21	2105.25	556.239	-266.358	2142.14	173.158	-310.818	2261.94	84.8042	268.547	2079.71	889.992	243.403	2151.58	1101.47	175.789	2067.98	524.054	148.369	1965.43	115.201	187.787	2066.44	56.5904
2253	0	-199.742	1990.09	938.751				-207.587	2109.32	555.001	-264.791	2147.16	172.036	-308.211	2266.59	82.9282	267.591	2081.26	889.895	242.904	2152.92	1101.49	175.383	2069.79	523.738	148.327	1965.6	115.347	187.733	2066.41	56.5339
2254	0	-200.864	1994.27	937.714				-206.873	2113.32	553.791	-262.876	2151.37	170.741	-305.287	2270.84	80.7484	266.45	2082.81	889.839	242.251	2154.59	1101.46	174.631	2071.36	523.427	148.461	1965.84	115.499	187.808	2066.5	56.4967
2255	0	-202.234	1998.67	936.699				-205.922	2116.66	552.182	-260.928	2155.64	169.343	-302.041	2274.71	78.3317	265.645	2084.3	889.754	241.608	2155.87	1101.33	174.186	2073.06	523.084	148.482	1966.06	115.687	187.783	2066.54	56.387
2256	0	-203.279	2002.91	935.413				-204.82	2120.18	550.726	-258.613	2159.34	167.7	-298.318	2278.05	75.5346	265.374	2085.94	889.498	240.766	2157.6	1101.23	173.424	2074.67	522.711	148.486	1966.23	115.799	187.924	2066.7	56.4304
2257	0	-204.931	2007.09	934.271				-203.766	2123.25	548.893	-256.02	2162.58	165.836	-294.325	2281.04	72.6142	264.495	2087.52	889.386	240.057	2158.83	1100.98	173.072	2076.52	522.453	148.366	1966.3	115.886	187.974	2066.75	56.3776
2258	0	-205.665	2010.52	932.754				-202.614	2126.55	546.897	-253.734	2166.31	164.134	-290.584	2284.22	69.7435	263.424	2089.11	889.235	239.165	2160.54	1100.62	171.976	2077.61	522.032	148.043	1966.25	115.875	187.941	2066.7	56.3421
2259	0	-207.173	2014.71	931.317				-201.536	2129.83	544.956	-250.543	2168.4	161.774	-286.398	2286.55	66.5352	262.405	2090.61	889.149	238.18	2162.14	1100.28	171.461	2079.34	521.745	148.147	1966.43	116.044	188.039	2066.76	56.405
2260	0	-208.558	2018.75	929.737				-199.603	2131.75	542.803	-247.002	2170.05	159.237	-281.488	2287.76	62.8207	261.334	2092.17	889.094	237.283	2163.41	1099.87	170.917	2081.09	521.501	147.799	1966.36	116.103	187.988	2066.83	56.2652
2261	0	-210.106	2022.71	928.072				-198.346	2134.56	540.437	-243.573	2171.69	156.79	-275.992	2287.81	58.588	260.099	2093.65	888.954	236.139	2165.27	1099.54	170.279	2082.78	521.113	147.687	1966.46	116.218	187.963	2066.77	56.1936
2262	0	-211.679	2026.81	926.436				-197.25	2137.51	538.403	-239.986	2172.97	154.177	-271.063	2288.54	54.6802	258.81	2095.22	888.828	234.945	2166.99	1099.11	169.85	2084.79	520.926	147.737	1966.62	116.419	187.98	2066.81	56.1733
2263	0	-213.269	2030.97	924.871				-195.035	2138.56	535.558	-236.204	2173.87	151.333	-265.739	2288.74	50.6082	257.582	2096.87	888.697	233.714	2168.75	1098.74	169.22	2086.59	520.681	147.494	1966.66	116.503	188.04	2066.86	56.1375
2264	0	-214.67	2034.97	923.158				-193.117	2139.88	533.141	-232.207	2174.27	148.386	-260.571	2288.6	46.9214	256.146	2098.41	888.572	232.474	2170.29	1098.35	168.479	2088.49	520.299	147.419	1966.72	116.641	188.013	2066.83	56.1142
2265	0	-216.195	2039.05	921.347				-191.983	2142.33	530.565	-228.208	2174.48	146.017	-258.059	2295.16	48.7103	254.704	2100.04	888.446	231.13	2171.91	1097.94	168.024	2090.57	519.943	147.232	1966.66	116.708	188.016	2066.84	56.0846
2266	0	-217.766	2043.12	919.44				-189.791	2142.81	527.693	-223.671	2173.95	144.475	-255.324	2297.05	49.6351	253.216	2101.66	888.224	229.713	2173.74	1097.53	167.075	2092.53	519.581	147.16	1966.77	116.858	188.027	2066.84	56.0417
2267	0	-219.292	2047.28	917.747				-187.629	2143.47	524.927	-219.409	2173.19	141.667	-253.567	2296.63	49.6332	251.558	2103.33	888.058	228.206	2175.41	1097.1	166.258	2094.54	519.136	147.079	1966.95	117.113	188.029	2066.83	56.0108
2268	0	-220.678	2051.24	915.79				-185.456	2143.84	522.027	-216.074	2172.59	139.497	-252.299	2295.42	49.44	249.892	2104.96	887.857	226.653	2177.28	1096.65	165.459	2096.67	518.814	146.692	1966.98	117.258	188.032	2066.89	56.0097
2269	0	-222.176	2055.33	913.877				-183.544	2143.76	519.173	-213.6	2173.87	138.008	-251.359	2294.43	49.4149	248.115	2106.73	887.702	225.029	2179.22	1096.25	164.569	2098.68	518.401	146.624	1967.1	117.46	188.083	2066.94	56.0188
2270	0	-223.499	2059.48	911.944				-182.145	2143.23	516.458	-211.372	2174.5	136.177	-250.778	2293.72	49.5205	246.514	2108.56	887.526	223.382	2181	1095.82	163.52	2100.69	517.998	146.523	1967.31	117.684	188.139	2066.98	56.0241
2271	0	-225.518	2063.98	910.113				-180.842	2141.66	514.143	-211.039	2177.28	135.566	-250.056	2293.47	49.9173	244.648	2110.42	887.324	221.682	2183	1095.56	162.653	2102.73	517.615	146.424	1967.47	117.975	188.064	2066.9	56.0178
2272	0	-227.367	2068.61	908.389				-180.448	2140.97	511.492	-209.306	2176.91	133.898	-249.359	2293.38	50.4644	242.952	2112.41	887.23	219.922	2184.94	1095.21	161.701	2104.76	517.258	146.17	1967.56	118.16	188.007	2066.82	56.0046
2273	0	-227.91	2071.53	906.722				-180.09	2140.1	509.671	-207.882	2175.08	131.867	-248.878	2293.22	50.8557	241.162	2114.39	887.115	218.126	2187	1094.91	160.629	2106.79	516.898	146.004	1967.58	118.344	187.891	2066.74	55.9007
2274	0	-229.447	2075.33	905.072				-180.121	2139.84	507.977	-206.949	2173.96	130.215	-248.641	2293.13	51.0671	239.128	2116.44	887.014	216.238	2188.99	1094.67	159.528	2108.73	516.521	145.845	1967.65	118.641	188.068	2066.9	55.9842
2275	0	-230.75	2078.61	903.596				-180.447	2139.66	506.606	-206.503	2173.15	128.914	-248.286	2293.09	51.1693	237.382	2118.73	886.945	214.185	2191.23	1094.47	158.505	2110.9	516.217	145.669	1967.7	118.988	188.111	2066.98	56.0133
2276	0	-232.068	2081.64	902.264				-182.177	2141.32	506.247	-206.156	2171.98	127.525	-248.139	2292.83	51.1306	235.545	2121.14	886.893	212.131	2193.47	1094.32	157.414	2112.89	515.816	145.458	1967.77	119.297	188.142	2067	56.0222
2277	0	-233.557	2084.69	901.222				-183.676	2142.58	505.371	-206.234	2171.21	126.581	-248.055	2292.57	51.0276	233.591	2123.54	886.807	210.06	2195.58	1094.02	156.153	2114.88	515.588	145.677	1968.09	119.732	187.875	2066.77	55.9134
2278	0	-235.182	2087.29	900.416				-184.516	2142.81	504.687	-206.236	2170.73	125.752	-248.022	2292.57	51.0636	231.643	2126.06	886.608	207.784	2197.9	1093.81	154.898	2116.82	515.273	145.667	1968.3	120.151	187.821	2066.76	55.9268
2279	0	-237.078	2089.59	899.796				-185.652	2143.67	504.087	-205.982	2170.16	124.936	-247.94	2292.41	51.0244	229.606	2128.53	886.434	205.414	2200.37	1093.69	153.423	2118.61	514.953	145.524	1968.41	120.479	187.778	2066.67	55.9123
2280	0	-239.008	2091.54	899.383				-186.66	2144.84	503.743	-205.668	2169.61	124.271	-247.884	2292.25	51.0386	227.56	2131.1	886.278	202.861	2203.05	1093.55	152.102	2120.62	514.784	145.183	1968.37	120.765	187.803	2066.74	55.8929
2281	0	-241.014	2093.24	899.064				-187.532	2146.05	503.334	-204.816	2168.92	123.467	-247.774	2292.08	51.0538	225.43	2133.59	886.035	200.233	2205.88	1093.4	150.515	2122.4	514.633	145.157	1968.41	121.271	188.032	2067.01	55.9919
2282	0	-243.027	2094.5	898.624				-188.295	2147.41	502.839	-204.28	2169.03	123.046	-247.637	2292.02	51.1715	223.259	2136.2	885.866	197.527	2208.92	1093.2	149.123	2124.42	514.503	145.038	1968.52	121.735	188.026	2067.08	56.019
2283	0	-245.104	2095.94	898.319				-188.693	2148.52	502.346	-202.968	2168.33	122.294	-247.48	2292	51.2826	220.955	2138.62	885.642	194.775	2212.02	1093	147.667	2126.32	514.345	144.807	1968.56	122.138	188.071	2067.21	56.004
2284	0	-247.287	2097.45	897.947				-189.3	2150.09	501.81	-202.111	2168.44	121.529	-247.404	2292.07	51.4533	218.257	2141.06	885.482	191.976	2215.33	1092.73	146.113	2128.35	514.231	144.989	1968.89	122.783	188.013	2067.21	56.0055
2285	0	-249.489	2098.77	897.314				-189.662	2151.08	501.044	-200.747	2167.69	120.36	-247.279	2292.07	51.6084	215.606	2143.49	885.228	188.848	2220.03	1092.75	145.007	2130.77	514.154	144.663	1969	123.397	187.999	2067.3	56.0014
2286	0	-251.669	2100.34	896.675				-190.041	2151.77	499.948	-199.279	2166.58	118.981	-247.171	2292.03	51.7192	213.206	2145.78	885.036	186.134	2222.04	1091.96	143.846	2133.19	514.032	144.683	1969.27	124.036	188.037	2067.39	55.9607
2287	0	-253.837	2101.72	895.723				-190.794	2152.62	499.048	-198.479	2166.38	117.959	-247.086	2291.92	51.7883	210.694	2148.06	884.789	183.266	2224.96	1091.32	142.576	2135.63	513.829	144.757	1969.85	124.874	188.025	2067.46	55.9448
2288	0	-256.081	2103.3	894.575				-191.283	2152.76	497.841	-198.005	2166.69	117.213	-246.978	2291.81	51.8669	208.228	2150.4	884.641	180.269	2228.45	1090.87	141.161	2138.16	513.689	144.65	1970.3	125.631	187.755	2067.36	55.9146
2289	0	-258.415	2105.16	893.521				-192.145	2153.04	496.957	-197.47	2166.9	116.478	-246.856	2291.6	51.8858	205.975	2152.82	884.546	177.316	2231.82	1090.32	140.113	2141.27	513.566	144.867	1971.18	126.76	187.879	2067.56	55.8518
2290	0	-260.797	2107.16	892.485				-192.956	2153.31	496.087	-196.778	2166.81	115.682	-246.819	2291.82	52.0712	203.483	2155.19	884.436	174.323	2235.01	1089.73	138.163	2143.96	513.219	144.874	1971.83	127.798	187.94	2067.73	55.8634
2291	0	-263.171	2109.38	891.497				-193.742	2153.6	495.57	-196.522	2167.15	115.168	-246.783	2291.8	52.1452	201.415	2157.75	884.199	171.447	2238.01	1089.11	137.382	2148.34	513.137	145.104	1972.98	129.333	188.033	2067.91	55.8757
2292	0	-266.154	2112.57	890.56				-194.854	2154.39	495.279	-196.253	2167.49	114.709	-246.738	2291.69	52.1691	199.359	2160.33	884.004	168.564	2240.78	1088.54	136.359	2153	512.912	145.212	1974.14	130.826	188.225	2068.24	56
2293	0	-268.56	2115.24	889.948				-195.906	2155.31	494.983	-196.12	2167.84	114.317	-246.735	2291.66	52.2005	197.226	2162.89	883.842	165.743	2243.42	1088.08	134.648	2157.67	512.661	145.258	1975.59	132.924	188.409	2068.54	56.1499
2294	0	-270.626	2117.35	889.359				-196.548	2155.6	494.368	-195.933	2167.95	113.968	-246.711	2291.57	52.2109	195.127	2165.65	883.568	162.899	2245.97	1087.71	133.22	2163.17	512.428	145.606	1977.44	135.44	188.58	2069.01	56.3434
2295	0	-272.658	2119.37	888.988				-197.921	2156.88	494.195	-195.953	2168.05	113.679	-246.733	2291.64	52.2291	192.941	2168.47	883.322	160.085	2248.44	1087.34	131.854	2169.36	512.235	145.79	1979.48	138.182	188.691	2069.34	56.6238
2296	0	-274.675	2121.41	888.706				-198.994	2157.55	493.862	-196.02	2168.18	113.409	-246.753	2291.64	52.2306	190.911	2171.32	882.93	157.295	2250.83	1087.05	130.859	2176.28	512.196	145.168	1981.4	141.247	188.925	2069.72	57.0059
2297	0	-276.883	2123.68	888.573				-200.335	2158.18	493.647	-196.122	2168.32	113.221	-246.769	2291.59	52.1994	188.822	2174.19	882.561	154.537	2253.24	1086.73	129.358	2183.55	512.373	143.726	1983.23	144.298	189.345	2070.5	57.5924
2298	0	-279.015	2125.88	888.483				-201.561	2158.47	493.327	-196.284	2168.36	112.984	-246.807	2291.64	52.1769	186.876	2177.09	882.234	151.883	2255.61	1086.47	128.336	2191.42	512.641	144.165	1986.52	148.256	189.581	2071.04	58.1518
2299	0	-281.034	2127.84	888.444				-203.04	2158.87	493.122	-196.411	2168.42	112.708	-246.831	2291.73	52.2008	184.899	2179.84	881.808	149.266	2257.96	1086.23	127.432	2199.98	513.246	144.405	1990.23	152.886	190.014	2071.67	59.0087
2300	0	-283.123	2129.81	888.337				-204.423	2159.06	492.988	-196.519	2168.37	112.41	-246.952	2291.43	52.0856	183.126	2182.59	881.438	146.762	2260.22	1085.95	126.737	2209.05	514.151	144.286	1994.24	157.751	190.34	2072.28	60.1773
2301	0	-285.107	2131.67	888.181				-205.717	2159	492.635	-196.603	2168.37	112.108	-247.011	2291.51	52.1315	181.419	2185.2	881.212	144.372	2262.42	1085.64	126.137	2218.43	515.519	142.991	1998.59	162.535	190.359	2073.15	62.0494
2302	0	-287.098	2133.52	888.034				-206.964	2158.96	492.325	-196.675	2168.37	111.865	-247.02	2291.62	52.181	179.811	2187.52	880.958	142.138	2264.46	1085.32	125.91	2228.45	517.165	142.278	2004.23	168.141	189.737	2075.26	65.087
2303	0	-289.101	2135.38	887.727				-208.294	2159.03	492.013	-196.76	2168.31	111.634	-247.032	2291.65	52.1583	178.532	2188.18	880.713	140.013	2266.38	1084.93	125.882	2238.9	519.342	143.049	2011.13	174.68	189.433	2076.91	68.1533
2304	0	-291.244	2137.28	887.302				-209.541	2159.07	491.703	-196.862	2168.35	111.453	-247.117	2292.65	52.6953	176.675	2193.82	881	138.06	2268.18	1084.5	126.001	2249.49	521.82	141.27	2017.84	181.321	188.716	2078.94	72.3692
2305	0	-293.21	2138.99	887.022				-210.782	2158.84	491.293	-197.027	2168.37	111.247	-247.144	2292.82	52.7335	175.348	2196.37	881.41	136.215	2269.87	1083.98	126.34	2260.16	524.569	140.227	2025.68	187.841	187.808	2081.33	77.3315
2306	0	-295.088	2140.48	886.698				-212.164	2158.77	491.052	-197.223	2168.41	111.066	-247.167	2292.4	52.5081	174.132	2197.83	881.803	134.419	2271.4	1083.38	127.068	2270.62	527.562	136.813	2032.84	194.016	186.633	2084.42	82.8291
2307	0	-296.879	2141.95	886.315				-213.244	2158.47	490.762	-197.661	2168.64	110.968	-247.179	2292.67	52.6593	173.079	2199.22	882.338	132.767	2272.77	1082.66	127.658	2280.47	530.711	134.418	2040.32	200.35	184.115	2087.79	88.6652
2308	0	-298.476	2143.15	886.001				-214.527	2158.38	490.578	-197.827	2168.61	110.823	-247.209	2292.89	52.7109	172.071	2200.72	883.001	131.275	2274.12	1081.91	128.585	2289.68	534.07	131.41	2047.46	205.723	181.706	2092.09	94.5089
2309	0	-300.09	2144.26	885.634				-215.47	2158.01	490.13	-197.981	2168.53	110.599	-247.247	2292.78	52.7256	171.127	2202.26	883.793	129.834	2275.32	1081.03	129.581	2298.24	537.37	128.112	2054.45	210.777	180.168	2097.66	98.9229
2310	0	-301.657	2145.34	885.297				-216.533	2157.94	489.93	-198.16	2168.48	110.448	-247.263	2292.69	52.6688	170.187	2203.55	884.687	128.61	2276.55	1080.14	130.6	2306.03	540.76	125.661	2061.52	215.192	178.421	2105.92	102.365
2311	0	-303.066	2146.32	885.012				-217.292	2157.81	489.691	-198.326	2168.53	110.298	-247.31	2292.7	52.6736	169.255	2204.98	885.529	127.473	2277.66	1079.19	131.452	2312.88	544.085	123.986	2070.61	217.847	176.081	2115.76	105.031
2312	0	-304.337	2147.22	884.77				-218.08	2157.81	489.44	-198.468	2168.53	110.196	-247.305	2292.76	52.6322	168.774	2205.63	886.641	126.464	2278.91	1078.22	132.552	2319.35	547.358	121.765	2080.87	218.395	173.947	2127.58	106.248
2313	0	-305.378	2147.91	884.515				-218.877	2158.08	489.383	-198.53	2168.43	110.12	-247.305	2292.77	52.634	168.327	2206.15	887.491	125.65	2280.12	1077.32	133.008	2324.86	550.428	120.533	2092.76	218.075	171.784	2140.77	106.178
2314	0	-306.437	2148.87	884.397				-219.467	2158.62	489.081	-198.324	2168.12	109.9	-247.305	2292.77	52.6333	168.111	2206.16	888.653	124.945	2281.49	1076.5	133.438	2330.17	553.215	118.831	2104.91	216.175	169.484	2155.64	104.965
2315	0	-306.87	2149.17	884.268				-219.95	2158.64	489.178	-198.367	2168.13	109.857	-247.305	2292.77	52.6328	166.959	2208.92	890.034	124.349	2282.87	1075.78	134.016	2335.42	555.683	117.566	2117.8	213.307	167.34	2171.57	102.547
2316	0	-307.324	2149.8	884.105				-220.522	2159.17	489.158	-198.567	2168.21	109.957	-247.185	2292.52	52.4687	165.915	2211.55	891.38	123.852	2284.37	1075.18	134.703	2340.57	557.978	117.435	2132.17	209.587	165.935	2188.4	99.6592
2317	0	-308.383	2151.8	884.031				-220.873	2159.76	489.101	-198.7	2168.35	109.993	-247.301	2292.71	52.6122	165.927	2211.62	892.292	123.56	2285.91	1074.59	135.365	2345.22	559.997	117.138	2147.06	205.068	165.06	2206.51	96.2739
2318	0	-308.787	2153.13	883.974				-221.174	2160.34	489.149	-198.749	2168.41	110.037	-247.306	2292.78	52.6392	165.874	2211.69	893.082	123.279	2287.55	1074.19	135.695	2349.46	561.755	117.088	2162.31	199.694	164.447	2225.65	92.6364
2319	0	-309.327	2155.04	884.053				-221.498	2161.2	489.253	-198.764	2168.35	110.02	-247.319	2292.71	52.6353	165.571	2212.71	893.831	123.151	2289.15	1073.83	135.988	2353.29	563.215	117.258	2178.27	193.995	164.578	2245.88	89.0765
2320	0	-309.48	2156.64	883.998				-221.71	2162.08	489.322	-198.832	2168.4	110.059	-247.307	2292.76	52.6517	165.469	2213.85	894.475	123.148	2290.79	1073.51	136.446	2356.92	564.568	118.702	2195.07	188.069	164.187	2266.09	85.5932
2321	0	-309.723	2158.75	884.071				-221.809	2162.86	489.37	-198.84	2168.42	110.085	-247.303	2292.77	52.6548	165.386	2214.95	894.9	123.337	2292.46	1073.22	136.842	2360.2	565.655	121.011	2213.2	181.845	164.927	2287.64	82.494
2322	0	-309.736	2160.88	884.076				-221.717	2163.76	489.39	-198.84	2168.42	110.125	-247.305	2292.77	52.6952	165.38	2216.04	895.217	123.75	2294.16	1073	136.843	2362.98	566.338	123.196	2230.92	176.102	166.137	2309.68	79.8945
2323	0	-309.038	2162.25	883.913				-221.833	2165.26	489.796	-198.815	2168.46	110.178	-247.305	2292.77	52.6959	165.352	2217.21	895.462	124.332	2295.86	1072.81	137.166	2365.95	566.772	125.502	2248.39	170.635	167.684	2331.8	77.8939
2324	0	-308.667	2164.69	883.886				-221.451	2166.08	489.418	-198.803	2168.53	110.214	-247.244	2292.76	52.6927	165.498	2218.68	895.622	125.002	2297.52	1072.59	137.54	2368.54	566.859	127.534	2265.52	165.41	169.475	2353.57	76.3621
2325	0	-309.783	2169.61	884.244				-221.164	2167.3	489.461	-198.747	2168.55	110.274	-247.241	2292.76	52.7119	165.717	2220.04	895.616	125.751	2299.25	1072.4	137.428	2370.74	566.54	127.364	2280.89	159.792	171.615	2374.96	75.4838
2326	0	-309.704	2173.01	884.345				-220.865	2168.56	489.561	-198.727	2168.6	110.353	-247.199	2292.71	52.7198	166.154	2221.59	895.535	126.595	2301.03	1072.21	137.163	2372.64	566.11	128.234	2296.94	154.382	173.945	2395.6	75.0392
2327	0	-308.887	2175.6	884.334				-220.571	2169.88	489.697	-198.499	2168.45	110.26	-247.215	2292.64	52.6962	166.761	2223.1	895.27	127.556	2302.93	1072.01	137.045	2374.34	565.29	133.946	2314.71	150.901	176.438	2415.24	75.0721
2328	0	-307.603	2177.84	884.365				-220.169	2171.18	489.806	-198.611	2168.7	110.469	-247.2	2292.27	52.5269	167.456	2225.06	895.096	128.565	2305.01	1071.81	136.876	2376	564.287	139.738	2332.22	148.501	179.117	2433.82	75.5052
2329	0	-306.818	2180.87	884.404				-219.667	2172.4	489.812	-198.638	2168.84	110.625	-247.198	2292.63	52.7099	168.156	2227.25	894.925	129.687	2307.21	1071.52	136.755	2377.71	563.124	140.128	2345.76	144.85	181.72	2451.25	76.2783
2330	0	-305.937	2183.95	884.52				-219.305	2173.85	490.113	-198.421	2168.84	110.657	-247.212	2292.7	52.8114	168.755	2230.39	894.615	130.785	2309.56	1071.24	136.741	2379.42	561.782	142.153	2359.14	142.054	184.337	2467.45	77.3403
2331	0	-304.995	2186.94	884.633				-218.755	2175.45	490.335	-198.241	2168.88	110.736	-247.186	2291.73	52.3925	169.69	2233.24	894.203	131.975	2312.21	1070.98	136.825	2381.22	560.352	144.213	2371.49	139.909	186.828	2482.2	78.5089
2332	0	-303.783	2189.7	884.733				-217.928	2176.69	490.31	-198.223	2169.09	110.939	-247.155	2291.61	52.3095	171.965	2232.87	893.36	133.232	2315.05	1070.71	136.922	2383.05	558.868	146.071	2382.45	137.987	188.508	2494.84	79.368
2333	0	-302.504	2192.51	884.963				-217.224	2178.25	490.486	-197.873	2169.04	110.945	-247.066	2291.47	52.2161	173.077	2235.58	892.742	134.7	2318.24	1070.32	136.823	2384.75	557.222	147.713	2391.9	136.205	189.945	2505.76	79.8597
2334	0	-301.068	2195.01	885.169				-216.302	2179.77	490.628	-197.803	2169.27	111.184	-247.011	2291.25	52.1738	173.876	2239.83	892.073	136.069	2321.62	1070.02	137.018	2386.5	555.592	148.476	2399.51	134.403	190.987	2514.87	80.0033
2335	0	-299.443	2197.28	885.428				-215.267	2181.32	490.788	-197.311	2169.09	111.235	-246.919	2291.46	52.2506	174.935	2244.06	891.335	137.516	2325.34	1069.72	136.903	2387.75	553.807	149.055	2405.62	132.52	191.273	2522.03	79.3989
2336	0	-297.846	2199.72	885.756				-214.257	2182.97	491.029	-197.034	2169.09	111.376	-246.922	2291.51	52.2647	176.188	2248.14	890.143	139.125	2329.24	1069.35	137.063	2388.96	552.148	149.359	2410.24	130.748	191.338	2527.41	78.3956
2337	0	-296.129	2202.19	886.15				-213.49	2185.29	491.475	-196.834	2169.13	111.552	-246.919	2291.5	52.2787	178.501	2249.3	888.521	140.653	2333.46	1069.05	137.255	2389.99	550.465	149.174	2413.3	128.559	190.833	2531.15	76.7548
2338	0	-294.213	2204.53	886.523				-211.731	2186.08	491.632	-196.642	2169.24	111.764	-246.922	2291.48	52.2924	180.172	2252.35	887.027	142.32	2337.97	1068.82	137.448	2390.47	548.453	148.56	2415.03	126.877	189.718	2532.18	74.4405
2339	0	-292.245	2206.71	886.986				-210.725	2188.03	492.062	-196.408	2169.3	111.942	-246.922	2291.48	52.2855	182.015	2255.32	885.597	144.084	2342.71	1068.66	137.554	2390.58	546.106	147.875	2415.72	125.013	188.182	2532.7	71.781
2340	0	-290.08	2208.75	887.542				-209.439	2189.98	492.537	-196.153	2169.43	112.212	-246.929	2291.48	52.2786	183.621	2259.98	884.379	145.91	2347.7	1068.56	137.437	2390.19	543.434	146.094	2415.27	122.854	186.575	2533.11	70.3499
2341	0	-287.788	2210.94	888.062				-207.888	2191.62	492.849	-195.863	2169.51	112.49	-246.923	2291.48	52.2841	185.546	2264.68	883.194	147.818	2352.85	1068.5	137.07	2389.79	540.849	144.803	2416.32	121.617	185.357	2534.31	68.504
2342	0	-285.279	2213.07	888.669				-206.464	2193.96	493.341	-195.741	2169.73	112.821	-246.924	2291.48	52.2962	187.574	2269.35	882.029	149.704	2358.14	1068.52	136.335	2389.76	538.656	144.873	2419.1	120.674	184.655	2535.45	66.2715
2343	0	-282.768	2215.46	889.273				-204.628	2195.69	493.667	-195.294	2169.71	113.182	-246.918	2291.47	52.3187	189.057	2276.38	881.231	151.75	2363.42	1068.57	136.149	2390.8	537.916	145.421	2421.18	120.438	184.761	2535.79	64.1825
2344	0	-280.169	2217.79	889.883				-202.871	2198.14	494.229	-195.028	2169.85	113.558	-246.866	2291.39	52.3309	190.262	2284.55	881.07	153.743	2368.7	1068.63	136.677	2393.42	538.71	146.176	2421.93	120.697	184.964	2535.98	63.1963
2345	0	-277.514	2220.19	890.595				-201.089	2200.18	494.533	-194.8	2170	113.978	-246.845	2291.41	52.3766	192.219	2290.96	881.047	155.805	2374.02	1068.81	137.297	2397.11	539.913	146.77	2422.6	120.863	185.03	2536.15	63.0086
2346	0	-274.763	2222.56	891.155				-199.402	2202.44	494.966	-195.075	2171.11	114.725	-246.844	2291.42	52.3805	194.654	2296.07	881.301	157.824	2379.33	1069.01	138.469	2401.9	540.976	146.932	2423.4	120.829	185.216	2536.37	62.7892
2347	0	-271.961	2224.95	891.671				-197.664	2204.51	495.298	-195.593	2172.56	115.641	-246.821	2291.34	52.3602	196.98	2301.08	882.146	160.03	2384.52	1069.16	139.622	2407.13	541.608	147.322	2424.27	120.74	185.426	2536.6	62.4106
2348	0	-269.139	2227.46	892.207				-195.999	2206.45	495.636	-194.698	2171.78	115.679	-246.816	2291.33	52.3591	199.152	2306.81	883.278	162.044	2389.57	1069.41	140.346	2412.09	541.63	148.13	2424.98	120.735	185.73	2536.72	62.0437
2349	0	-266.274	2229.94	892.697				-194.342	2208.37	496.054	-193.862	2170.76	115.778	-246.821	2291.33	52.372	201.209	2312.49	884.631	164.277	2394.45	1069.7	141.591	2417.07	541.579	148.65	2425.74	120.465	185.999	2536.77	61.7747
2350	0	-264.079	2233.32	893.172				-192.688	2210.39	496.562	-193.364	2170.54	116.164	-246.821	2291.32	52.3938	203.296	2318.19	885.854	166.546	2399.22	1070.04	142.695	2421.47	541.525	149.032	2426.68	120.283	186.185	2536.85	61.5144
2351	0	-261.125	2235.82	893.615				-190.932	2212.6	497.006	-193.105	2170.69	116.683	-246.818	2291.32	52.3949	205.628	2323.86	886.909	168.877	2403.77	1070.42	143.645	2425.13	541.258	149.24	2427.27	120.147	186.207	2536.91	61.1974
2352	0	-258.303	2238.55	893.97				-188.947	2214.25	497.435	-192.893	2171.1	117.281	-246.797	2291.36	52.4293	208.071	2329.58	887.773	171.295	2408.19	1070.71	144.712	2428.3	540.956	149.34	2427.69	120.011	186.074	2537.16	61.2132
2353	0	-254.122	2239.36	894.061				-187.169	2216.4	497.924	-192.247	2170.95	117.904	-246.753	2291.33	52.4279	210.933	2334.56	888.308	173.844	2412.48	1071	145.742	2431.22	540.541	149.534	2428.25	119.862	185.815	2537.38	61.3406
2354	0	-250.565	2241.17	894.397				-185.378	2218.71	498.456	-192.962	2172.7	119.363	-246.702	2291.3	52.4374	213.61	2340.14	888.641	176.519	2416.7	1071.31	146.706	2433.84	540.13	149.631	2428.63	119.665	185.478	2537.64	61.4584
2355	0	-247.543	2243.87	894.839				-183.522	2220.73	498.988	-193.07	2173.84	120.374	-246.688	2291.1	52.3622	216.572	2345.08	888.972	179.193	2420.86	1071.67	147.783	2436.49	539.636	150.381	2429.67	119.644	185.322	2537.86	61.5132
2356	0	-244.215	2246.07	895.432				-181.848	2223.19	499.706	-192.766	2174.29	121.382	-246.569	2291.03	52.3644	219.6	2349.78	889.114	181.885	2425.06	1072.16	148.717	2438.97	539.31	150.515	2430.23	119.487	185.193	2538.07	61.5364
2357	0	-241.118	2248.78	896.115				-179.814	2224.95	500.309	-192.745	2175.14	122.486	-246.511	2290.96	52.3544	222.152	2355.05	889.303	184.557	2429.28	1072.7	149.717	2441.54	538.98	149.638	2429.76	119.042	185.16	2538.13	61.4817
2358	0	-238.349	2251.74	896.793				-178.645	2227.57	501.323	-192.639	2175.86	123.594	-246.505	2291	52.3661	225.068	2358.76	889.194	187.243	2433.47	1073.29	150.588	2444.06	538.876	149.665	2430.1	118.948	185.147	2538.25	61.4086
2359	0	-235.633	2254.56	897.864				-177.194	2229.6	502.26	-192.644	2176.73	124.821	-246.494	2291.06	52.3586	227.846	2362.52	889.118	189.891	2437.7	1073.96	151.741	2446.77	538.762	149.826	2430.4	118.881	185.172	2538.35	61.3243
2360	0	-232.482	2256.84	898.849				-175.964	2231.89	503.341	-192.616	2177.64	126.089	-246.525	2291.15	52.3261	230.301	2366.3	889.015	192.462	2441.83	1074.66	152.875	2449.25	538.628	149.939	2430.62	118.84	185.338	2538.42	61.2711
2361	0	-229.794	2259.4	900.256				-174.9	2234.41	504.655	-192.749	2178.37	127.44	-246.59	2291.24	52.2875	232.515	2370.31	888.773	195.042	2445.91	1075.43	154.05	2451.48	538.586	150.109	2430.86	118.761	185.342	2538.53	61.2097
2362	0	-226.972	2261.67	901.525				-174.121	2236.9	506.058	-192.928	2179.13	128.826	-246.699	2291.31	52.2172	234.678	2373.95	888.627	197.598	2449.95	1076.16	155.261	2453.35	538.421	150.163	2431.04	118.647	185.278	2538.6	61.164
2363	0	-224.64	2264.37	903.202				-173.189	2239.09	507.404	-193.157	2179.95	130.408	-246.82	2291.39	52.0838	236.788	2377.29	888.508	200.146	2453.81	1076.92	156.4	2454.84	538.207	150.265	2431.25	118.523	185.243	2538.71	61.1592
2364	0	-222.471	2267.28	904.899				-172.692	2242.05	508.962	-193.413	2180.9	131.973	-247.045	2291.32	51.8587	238.848	2380.51	888.401	202.56	2457.64	1077.74	157.602	2456.05	538.07	150.299	2431.39	118.37	185.07	2538.84	61.1419
2365	0	-220.561	2270.23	906.758				-171.853	2244.49	510.364	-193.522	2181.82	133.597	-247.249	2291.02	51.5219	240.826	2383.61	888.537	204.919	2461.27	1078.54	158.765	2457.01	537.908	151.532	2432.45	118.613	185.006	2538.93	61.1701
2366	0	-218.834	2273.29	908.757				-171.194	2247.11	511.85	-193.832	2183.19	135.341	-247.504	2291.12	51.4644	242.665	2386.65	888.797	207.292	2464.86	1079.36	160.077	2457.83	537.766	151.774	2432.65	118.53	184.958	2539.03	61.1806
2367	0	-216.74	2275.56	910.712				-170.889	2250.33	513.48	-193.995	2184.48	137.203	-247.89	2291.28	51.4962	244.562	2389.76	889.261	209.507	2468.33	1080.27	161.265	2458.4	537.722	151.799	2432.65	118.429	184.908	2539.12	61.1993
2368	0	-214.865	2278.12	912.711				-170.606	2253.68	515.328	-193.889	2185.75	138.873	-248.198	2291.17	51.3325	246.368	2392.57	889.739	211.646	2471.74	1081.19	162.65	2458.96	537.725	152.028	2432.72	118.341	184.946	2539.17	61.1477
2369	0	-213.087	2280.44	914.691				-170.161	2256.79	516.856	-193.726	2187.08	140.724	-248.389	2291.09	51.2342	248.39	2392.61	890.103	213.725	2475.11	1082.09	163.941	2459.3	537.798	152.141	2432.78	118.287	184.981	2539.16	61.0942
2370	0	-211.354	2282.74	916.769				-169.888	2260.05	518.56	-193.111	2188.02	142.38	-248.479	2290.97	51.2403	250.053	2395.26	890.827	215.821	2478.24	1083.01	165.31	2459.6	537.893	152.303	2432.84	118.196	185.059	2539.18	60.9638
2371	0	-209.715	2285.13	918.865				-169.974	2263.85	520.445	-192.917	2189.14	144.337	-248.53	2290.98	51.2815	251.66	2398.11	891.578	217.88	2481.31	1083.98	166.72	2459.81	538.04	152.457	2432.79	118.107	185.185	2539.22	60.8683
2372	0	-208.203	2287.46	920.964				-169.745	2267.47	522.025	-192.059	2189.85	145.903	-248.544	2290.97	51.3862	253.288	2400.8	892.294	219.879	2484.28	1084.82	168.068	2459.93	538.109	152.617	2432.76	118.03	185.193	2539.22	60.7944
2373	0	-206.549	2289.45	922.985				-169.747	2271.38	523.649	-191.622	2191.48	147.847	-248.439	2291	51.4577	254.649	2403.41	892.918	221.872	2487.14	1085.67	169.454	2460.02	538.17	152.836	2432.77	117.964	185.163	2539.32	60.7819
2374	0	-204.974	2291.41	925				-170.118	2275.76	525.508	-190.762	2192.5	149.483	-248.161	2290.33	51.1327	256.134	2405.99	893.522	223.807	2489.81	1086.45	170.577	2459.92	538.274	153	2432.73	117.898	185.105	2539.36	60.7648
2375	0	-203.331	2293.29	926.999				-170.355	2280.23	527.06	-189.343	2192.35	150.594	-247.909	2290.69	51.4071	257.395	2408.44	894.022	225.664	2492.36	1087.19	171.854	2459.94	538.364	152.964	2432.53	117.786	185.072	2539.4	60.7699
2376	0	-202.804	2296.59	928.925				-170.577	2284.44	528.541	-188.98	2194.07	152.394	-247.442	2290.7	51.4299	258.76	2410.76	894.342	227.536	2494.93	1087.92	172.92	2459.87	538.41	153.174	2432.52	117.753	185.051	2539.4	60.7381
2377	0	-201.846	2299.24	930.798				-171.163	2289.21	529.998	-188.19	2195.36	153.967	-246.913	2290.36	51.4133	259.873	2413.09	894.579	229.271	2497.41	1088.57	173.984	2459.94	538.457	153.284	2432.46	117.683	185.077	2539.41	60.6837
2378	0	-200.734	2301.55	932.6				-172.081	2294.55	531.597	-187.641	2196.92	155.708	-246.429	2290.18	51.6081	260.983	2415.42	894.768	230.976	2499.9	1089.19	175.066	2460.11	538.477	153.382	2432.39	117.61	185.13	2539.43	60.5655
2379	0	-199.633	2303.89	934.317				-172.73	2299.42	533.023	-186.29	2196.97	156.821	-246.07	2290.4	52.0558	262.075	2417.74	894.969	232.598	2502.26	1089.72	176.029	2460.34	538.523	153.537	2432.42	117.559	185.217	2539.46	60.5216
2380	0	-198.827	2306.52	936.044				-173.467	2304.08	534.005	-186.676	2199.78	159.132	-245.927	2291.62	52.85	263.032	2419.99	895.166	234.211	2504.59	1090.2	177.005	2460.65	538.541	153.617	2432.34	117.481	185.211	2539.44	60.4822
2381	0	-198.034	2309.14	937.651				-174.413	2309.08	535.318	-186.596	2201.88	160.911	-245.764	2292.66	53.6347	264.062	2422.27	895.358	235.679	2506.91	1090.64	177.85	2460.96	538.496	153.724	2432.33	117.467	185.288	2539.47	60.4918
2382	0	-197.113	2311.6	939.139				-175.729	2314.95	536.744	-186.482	2203.84	162.577	-245.368	2292.43	53.9467	265.017	2424.45	895.496	237.21	2509.12	1090.96	178.699	2461.4	538.47	153.786	2432.36	117.383	185.234	2539.45	60.4581
2383	0	-196.389	2314.24	940.521				-176.783	2320.58	537.844	-186.605	2206.03	164.226	-245.479	2293.14	54.4559	265.901	2426.59	895.552	238.595	2511.38	1091.21	179.514	2461.92	538.406	153.78	2432.3	117.34	185.252	2539.53	60.46
2384	0	-195.714	2316.96	941.81				-177.826	2326.14	538.955	-186.068	2206.7	164.883	-246.056	2295.28	55.2271	266.844	2428.63	895.658	240.075	2513.58	1091.43	180.242	2462.5	538.292	153.773	2432.31	117.29	185.207	2539.57	60.4634
2385	0	-195.148	2319.86	943.067				-179.046	2331.72	540.05	-188.111	2211.3	167.036	-246.881	2297.72	56.081	267.767	2430.67	895.721	241.439	2515.71	1091.54	180.973	2463.32	538.182	153.878	2432.37	117.252	185.238	2539.55	60.4447
2386	0	-194.51	2322.61	944.198				-180.256	2336.82	541.07	-188.367	2213.34	167.377	-247.934	2300.9	56.6967	268.501	2432.72	895.757	242.747	2517.74	1091.61	181.528	2464.21	538.106	153.811	2432.44	117.221	185.243	2539.6	60.4574
2387	0	-193.943	2325.42	945.204				-181.593	2342	542.211	-191.724	2219.73	169.312	-249.346	2305.6	57.2477	268.714	2434.73	895.774	244.078	2519.79	1091.62	182.126	2465.23	537.925	153.738	2432.46	117.183	185.256	2539.61	60.4139
2388	0	-193.505	2328.42	946.187				-182.745	2346.19	542.985	-193.723	2224.91	169.662	-251.005	2310.44	57.6829	269.435	2436.74	895.6	245.366	2521.69	1091.62	182.502	2466.15	537.744	153.642	2432.55	117.187	185.303	2539.63	60.4155
2389	0	-192.975	2331.3	947.035				-184.182	2351.21	543.981	-196.623	2230.58	170.036	-253.142	2317.96	58.0999	269.864	2438.77	895.37	246.718	2523.56	1091.52	183.046	2467.28	537.511	153.511	2432.54	117.111	185.301	2539.62	60.3744
2390	0	-192.505	2334.38	947.945				-185.47	2355.5	544.933	-198.784	2235.02	169.319	-255.51	2326.41	58.5296	270.422	2440.69	895.148	248.009	2525.38	1091.38	183.484	2468.54	537.308	153.405	2432.64	117.096	185.33	2539.64	60.3457
2391	0	-192.143	2337.43	948.714				-186.675	2359.64	545.692	-204.387	2244.51	170.244	-257.579	2334.85	58.2159	271.105	2442.66	894.854	249.277	2527.04	1091.19	183.811	2469.77	537.094	153.232	2432.69	117.122	185.358	2539.71	60.3482
2392	0	-191.731	2340.38	949.438				-188.023	2364.07	546.65	-212.76	2255.92	172.041	-259.845	2345.23	58.0366	271.659	2444.52	894.555	250.514	2528.71	1090.95	184.058	2471.13	536.908	153.18	2432.77	117.16	185.366	2539.68	60.3054
2393	0	-191.333	2343.22	950.153				-189.187	2368.31	547.449	-217.173	2264.84	171.407	-262.185	2356.83	57.9382	272.285	2446.42	894.297	251.762	2530.31	1090.76	184.285	2472.61	536.649	152.939	2432.74	117.118	185.394	2539.74	60.289
2394	0	-191	2346.17	950.797				-190.322	2372.43	548.111	-221.79	2274.36	170.73	-264.48	2369.17	57.9395	272.685	2448.25	894.043	252.9	2531.87	1090.53	184.398	2474.12	536.387	152.707	2432.79	117.144	185.423	2539.77	60.2474
2395	0	-190.724	2349	951.376				-191.778	2377.35	549.079	-227.09	2284.64	170.466	-266.758	2382.22	58.2913	273.145	2450.1	893.679	254.063	2533.38	1090.28	184.425	2475.66	536.188	152.41	2432.79	117.126	185.455	2539.79	60.217
2396	0	-190.331	2351.68	951.954				-192.737	2381.88	549.697	-232.025	2295.33	170.144	-268.763	2394.69	58.6492	273.439	2451.83	893.324	255.087	2534.89	1090.05	184.456	2477.26	535.9	152.184	2432.82	117.175	185.455	2539.79	60.217
2397	0	-190.093	2354.46	952.507				-193.935	2386.86	550.568	-235.925	2306.16	169.532	-271.217	2409.08	60.1892	273.725	2453.56	892.988	256.174	2536.33	1089.83	184.416	2478.91	535.629	151.977	2432.87	117.185	185.46	2539.84	60.2065
2398	0	-189.886	2357.06	952.995				-195.094	2392.18	551.217	-239.874	2317.13	169.227	-273.76	2423.36	61.8652	273.941	2455.29	892.572	257.143	2537.75	1089.62	184.273	2480.51	535.408	151.024	2432.29	116.992	185.49	2539.86	60.2045
2399	0	-189.581	2359.41	953.49				-196.077	2397.65	551.929	-243.85	2328.55	169.239	-276.513	2437.3	63.6328	274.071	2457	892.163	258.104	2539.25	1089.37	184.153	2482.18	535.132	151.771	2433.22	117.382	185.486	2539.91	60.2366
2400	0	-189.532	2362.06	954.03				-197.143	2403.42	552.856	-247.728	2340.06	169.377	-279.616	2451.18	65.8953	274.194	2458.68	891.757	259.06	2540.64	1089.12	183.881	2483.68	534.811	151.774	2433.56	117.516	185.486	2539.91	60.2372
2401	0	-189.517	2364.51	954.502				-197.95	2409.4	553.341	-251.289	2351.42	169.835	-282.908	2464.9	68.2577	274.263	2460.3	891.249	259.829	2542.06	1088.93	183.54	2485.19	534.525	151.643	2433.76	117.563	185.491	2539.87	60.2445
2402	0	-189.546	2366.95	954.951				-198.938	2415.99	554.259	-254.724	2362.82	170.371	-286.448	2477.93	70.8331	274.328	2461.81	890.833	260.594	2543.51	1088.75	183.215	2486.71	534.232	151.437	2433.88	117.551	185.517	2539.86	60.2826
2403	0	-189.529	2369.31	955.355				-199.813	2422.25	555.008	-257.861	2373.83	171.159	-290.156	2490.68	73.4868	274.289	2463.24	890.325	261.284	2544.92	1088.61	182.858	2488.17	533.885	150.259	2433.24	117.279	185.482	2539.85	60.3292
2404	0	-189.592	2371.8	955.847				-200.813	2428.78	555.85	-260.502	2384.92	171.893	-294	2503.05	76.2645	274.308	2464.78	889.947	261.919	2546.36	1088.49	182.418	2489.58	533.588	149.87	2433.3	117.192	185.523	2539.81	60.3782
2405	0	-189.688	2374.26	956.274				-201.986	2435.67	556.729	-262.613	2395.8	172.663	-297.889	2515.03	79.0885	274.23	2467.37	889.693	262.47	2547.8	1088.39	181.931	2491.01	533.265	149.593	2433.51	117.16	185.516	2539.81	60.4286
2406	0	-189.842	2376.84	956.694				-203	2442.32	557.645	-264.868	2406.03	173.665	-301.749	2526.72	82.0951	274.026	2470.49	889.375	262.947	2549.25	1088.36	181.548	2492.48	532.942	149.358	2433.72	117.188	185.513	2539.75	60.4873
2407	0	-190.079	2379.58	957.034				-204.153	2449.2	558.633	-267.199	2416.52	174.923	-305.319	2537.79	84.7375	273.895	2472.66	889.059	263.379	2550.71	1088.35	180.985	2494.01	532.608	149.183	2433.97	117.183	185.458	2539.73	60.5586
2408	0	-190.182	2382.26	957.336				-205.335	2456.32	559.732	-268.805	2426.98	175.951	-308.686	2548.42	87.3844	273.744	2474.46	888.69	263.769	2552.08	1088.4	180.464	2495.58	532.306	149.019	2434.27	117.195	185.42	2539.67	60.6301
2409	0	-190.31	2385	957.638				-206.198	2462.67	560.541	-270.73	2437.49	177.449	-311.296	2557.15	89.1619	273.632	2476.18	888.248	264.158	2553.5	1088.46	179.964	2497.2	531.954	148.831	2434.47	117.173	185.402	2539.64	60.7094
2410	0	-190.472	2387.91	957.948				-207.244	2469.62	561.696	-271.33	2447.36	178.174	-313.899	2566.88	91.5481	273.565	2477.95	887.921	264.515	2554.87	1088.53	179.454	2498.91	531.702	148.519	2434.59	117.091	185.395	2539.63	60.8003
2411	0	-190.702	2390.98	958.254				-208.192	2476.5	562.862	-271.313	2456.77	178.628	-316.315	2577.48	94.105	273.402	2479.71	887.626	264.909	2556.22	1088.63	178.929	2500.6	531.406	148.397	2434.86	117.094	185.291	2539.53	60.7818
2412	0	-190.889	2393.94	958.517				-207.014	2479.54	562.792	-270.317	2465.07	178.585	-318.246	2588	96.4672	273.197	2481.49	887.316	265.278	2557.59	1088.76	178.807	2502.64	531.27	148.218	2435.05	117.083	185.358	2539.57	60.9087
2413	0	-191.224	2397.17	958.789				-207.654	2485.98	563.814	-267.64	2471.73	177.473	-319.717	2598.08	98.5249	273.069	2483.3	887.079	265.639	2558.89	1088.93	178.18	2504.19	530.807	148.094	2435.26	117.044	185.36	2539.54	60.9525
2414	0	-191.504	2400.29	959.058				-208.562	2493.11	564.888	-267.747	2480.71	178.106	-320.752	2608.4	100.492	272.867	2485.18	886.844	265.996	2560.14	1089.12	178.051	2506.16	530.677	148.017	2435.44	117.072	185.289	2539.5	60.9591
2415	0	-191.777	2403.43	959.276				-209.147	2499.16	565.818	-268.523	2490.73	179.231	-321.335	2618.66	102.259	272.617	2487.08	886.611	266.375	2561.44	1089.36	177.753	2508.02	530.391	147.932	2435.57	117.059	185.384	2539.51	61.0877
2416	0	-191.965	2406.44	959.458				-209.639	2505.76	566.736	-269.104	2500.49	180.267	-321.438	2629	103.909	272.553	2489.03	886.452	266.739	2562.7	1089.55	177.387	2509.76	530.097	147.857	2435.74	117.082	185.377	2539.51	61.1424
2417	0	-192.287	2409.7	959.494				-210.161	2512.31	567.668	-269.53	2510.06	181.203	-321.013	2638.66	105.134	272.301	2491.03	886.281	267.086	2563.95	1089.76	177.09	2511.4	529.721	147.784	2435.93	117.087	185.366	2539.45	61.1246
2418	0	-192.608	2412.92	959.516				-210.508	2518.61	568.451	-269.898	2519.49	182.033	-320.492	2649.08	106.486	272.096	2493	886.137	267.438	2565.15	1090.04	176.722	2513.14	529.431	147.773	2436.13	117.129	185.354	2539.44	61.1671
2419	0	-192.979	2416.22	959.579				-210.732	2524.91	569.21	-269.886	2528.49	182.717	-319.489	2658.97	107.578	271.882	2494.97	885.957	267.749	2566.43	1090.31	176.431	2514.75	529.12	147.701	2436.32	117.16	185.35	2539.49	61.2163
2420	0	-193.356	2419.6	959.57				-210.857	2531.17	569.904	-270.033	2537.63	183.531	-318.277	2668.59	108.43	271.647	2497.07	885.739	268.056	2567.67	1090.61	176.172	2516.44	528.78	147.627	2436.5	117.184	185.319	2539.47	61.2352
2421	0	-193.751	2422.96	959.456				-210.86	2537.29	570.501	-270.198	2546.75	184.248	-316.958	2678.27	109.28	271.552	2499.17	885.634	268.345	2568.87	1090.91	175.782	2518.02	528.536	147.542	2436.62	117.195	185.323	2539.48	61.2932
2422	0	-194.2	2426.47	959.436				-210.917	2543.47	571.01	-269.947	2555.5	184.772	-315.24	2686.86	109.671	271.375	2501.25	885.544	268.63	2570.13	1091.22	175.514	2519.64	528.236	147.451	2436.74	117.232	185.309	2539.48	61.3152
2423	0	-194.637	2429.99	959.273				-210.708	2549.35	571.5	-269.54	2563.92	185.208	-313.761	2696.11	110.4	271.158	2503.33	885.451	268.87	2571.41	1091.54	175.238	2521.33	527.9	147.365	2436.86	117.242	185.296	2539.47	61.3097
2424	0	-195.081	2433.63	959.079				-210.486	2555.24	571.817	-269.317	2572.49	185.759	-312.372	2705.65	111.261	270.953	2505.42	885.335	269.082	2572.7	1091.94	174.934	2523.02	527.656	147.266	2436.92	117.237	185.273	2539.48	61.3143
2425	0	-195.534	2437.41	958.891				-210.218	2561.05	572.077	-268.841	2580.78	186.101	-310.801	2714.51	111.909	270.791	2507.54	885.213	269.263	2574	1092.33	174.679	2524.67	527.344	147.112	2437.01	117.262	185.268	2539.48	61.3179
2426	0	-195.901	2441.05	958.701				-209.727	2566.51	572.242	-268.303	2588.93	186.4	-309.7	2725.03	113.347	270.582	2509.66	885.198	269.386	2575.3	1092.72	174.425	2526.43	527.053	147.007	2437.07	117.285	185.273	2539.48	61.3267
2427	0	-196.267	2444.72	958.425				-209.23	2571.95	572.261	-267.567	2596.65	186.613	-308.044	2732.56	113.536	270.367	2511.67	885.11	269.442	2576.65	1093.16	174.226	2528.12	526.787	146.905	2437.14	117.307	185.257	2539.48	61.352
2428	0	-196.699	2448.73	958.098				-208.678	2577.28	572.182	-266.632	2604.16	186.539	-306.515	2739.94	113.84	270.053	2513.77	885.013	269.481	2578.01	1093.54	173.968	2529.79	526.414	146.803	2437.2	117.33	185.248	2539.42	61.372
2429	0	-197.159	2452.72	957.744				-208.065	2582.52	572.071	-265.59	2611.35	186.449	-305.087	2747.57	114.234	269.785	2515.8	884.928	269.46	2579.39	1093.93	173.688	2531.53	526.148	146.778	2437.34	117.383	185.241	2539.45	61.3517
2430	0	-197.596	2456.86	957.354				-207.259	2587.38	571.791	-265.146	2618.88	186.683	-303.927	2755.59	114.818	269.543	2517.81	884.896	269.436	2580.82	1094.32	173.521	2533.25	525.852	146.731	2437.38	117.411	185.26	2539.43	61.3547
2431	0	-198.051	2461.1	956.815				-206.408	2592.17	571.403	-265.114	2626.68	187.076	-302.58	2762.53	114.931	269.156	2519.86	884.854	269.386	2582.19	1094.7	173.325	2534.97	525.502	146.64	2437.49	117.447	185.272	2539.45	61.3548
2432	0	-198.635	2465.4	956.314				-205.48	2596.77	570.91	-264.152	2633.7	186.938	-301.414	2769.94	115.253	268.987	2521.89	884.826	269.346	2583.6	1095.05	173.086	2536.7	525.257	146.598	2437.59	117.516	185.269	2539.43	61.3142
2433	0	-198.841	2469.3	955.683				-204.587	2601.27	570.275	-262.549	2639.84	186.372	-300.029	2776.31	115.082	268.662	2523.94	884.758	269.217	2584.98	1095.35	172.974	2538.43	524.866	146.563	2437.68	117.578	185.291	2539.46	61.3489
2434	0	-199.249	2473.39	954.96				-203.564	2605.51	569.534	-261.039	2646	185.764	-298.927	2783.65	115.351	268.346	2525.96	884.668	269.051	2586.35	1095.65	172.843	2540.18	524.554	146.538	2437.82	117.66	185.297	2539.48	61.3096
2435	0	-199.662	2477.63	954.209				-202.561	2609.65	568.724	-259.826	2652.23	185.371	-297.729	2790.44	115.311	268.081	2527.92	884.587	268.926	2587.76	1095.91	172.691	2541.93	524.233	146.5	2437.92	117.731	185.331	2539.51	61.2479
2436	0	-200.082	2481.61	953.378				-201.571	2613.63	567.824	-258.231	2658.01	184.618	-296.032	2795.54	114.533	267.704	2529.91	884.487	268.612	2589.03	1096.09	172.384	2543.4	523.671	146.461	2438	117.797	185.311	2539.55	61.1838
2437	0	-200.474	2485.48	952.531				-200.507	2617.39	566.833	-256.478	2663.46	183.858	-294.3	2800.74	113.645	267.42	2531.85	884.41	268.508	2590.46	1096.34	172.563	2545.36	523.508	146.433	2438.15	117.911	185.315	2539.59	61.1101
2438	0	-200.849	2489.32	951.568				-199.397	2620.99	565.767	-254.917	2668.99	183.147	-292.565	2805.72	112.603	267.092	2533.73	884.352	268.277	2591.84	1096.5	172.532	2547.16	523.153	146.41	2438.3	117.969	185.334	2539.66	61.0286
2439	0	-201.216	2492.99	950.49				-198.28	2624.44	564.597	-253.29	2674.23	182.342	-290.767	2811.19	111.542	266.786	2535.61	884.264	268.054	2593.14	1096.65	172.27	2548.74	522.783	146.373	2438.39	118.086	185.324	2539.73	60.9367
2440	0	-201.667	2496.7	949.382				-197.227	2627.86	563.307	-251.349	2679.02	181.392	-289.247	2817.28	110.641	266.508	2537.57	884.184	267.736	2594.5	1096.76	171.89	2550.09	522.264	146.342	2438.54	118.228	185.348	2539.81	60.8723
2441	0	-202.127	2500.31	948.207				-196.184	2631.18	561.985	-249.75	2683.96	180.492	-286.806	2820.91	108.419	266.221	2539.42	884.117	267.426	2595.82	1096.81	172.016	2551.99	521.951	146.305	2438.63	118.324	185.346	2539.82	60.8003
2442	0	-202.6	2503.78	946.988				-195.106	2634.25	560.582	-247.845	2688.41	179.366	-284.528	2825.07	106.426	265.962	2541.21	884.095	267.092	2597.1	1096.87	172.146	2553.92	521.7	146.195	2438.62	118.409	185.399	2539.91	60.6537
2443	0	-203.12	2507.23	945.723				-194.125	2637.6	559.245	-245.776	2692.47	178.144	-281.903	2828.64	104.053	265.648	2543	884.04	266.644	2598.39	1096.88	171.881	2555.35	521.165	146.136	2438.64	118.565	185.471	2539.99	60.5577
2444	0	-203.711	2510.76	944.396				-193.022	2640.1	557.679	-244.077	2696.73	177.021	-279.251	2832.48	101.733	265.363	2544.74	883.99	266.196	2599.66	1096.9	171.857	2557.04	520.845	146.151	2438.69	118.662	185.521	2540.03	60.4761
2445	0	-204.201	2514.12	943.084				-192.122	2642.92	556.17	-241.997	2700.37	175.561	-276.808	2837.73	100.004	265.092	2546.52	883.904	265.673	2600.98	1096.88	171.876	2558.64	520.395	146.102	2438.72	118.768	185.589	2540.1	60.4249
2446	0	-204.819	2517.52	941.753				-191.244	2645.56	554.536	-239.92	2703.69	174.037	-273.465	2839.96	96.7399	264.698	2548.14	883.75	265.127	2602.29	1096.87	171.838	2560.33	520.066	146.122	2438.83	118.832	185.619	2540.1	60.3507
2447	0	-205.484	2521.11	940.364				-190.225	2647.99	552.829	-238.048	2707.16	172.538	-271.086	2845.1	94.8326	264.41	2549.8	883.725	264.535	2603.6	1096.79	171.789	2561.93	519.744	146.074	2438.87	118.913	185.667	2540.14	60.3209
2448	0	-206.134	2524.68	938.951				-189.329	2650.4	551.096	-236	2710.37	170.842	-268.037	2848.6	92.2476	263.97	2551.41	883.702	263.967	2604.92	1096.74	171.812	2563.5	519.37	146.02	2438.9	118.963	185.678	2540.12	60.2839
2449	0	-206.735	2528.13	937.512				-188.313	2652.52	549.265	-233.771	2712.94	169.011	-264.587	2850.67	89.0617	263.553	2552.97	883.684	263.293	2606.27	1096.67	171.717	2564.97	519.023	145.919	2438.95	119.012	185.714	2540.15	60.2812
2450	0	-207.322	2531.69	936.057				-187.25	2654.47	547.339	-233.145	2717.14	168.096	-260.32	2850	84.1762	263.05	2554.57	883.599	262.629	2607.65	1096.56	171.562	2566.5	518.65	145.88	2439.04	119.072	185.742	2540.15	60.2587
2451	0	-208.058	2535.4	934.554				-186.137	2656.27	545.284	-235.297	2722.82	168.692	-256.631	2850.54	80.3433	262.561	2556.22	883.552	261.901	2609	1096.47	171.469	2568.07	518.329	145.831	2439.08	119.099	185.733	2540.15	60.2455
2452	0	-208.718	2539.08	933.057				-185.087	2657.91	543.265	-229.719	2735.71	167.392	-253.431	2852.76	77.2558	261.985	2557.85	883.472	261.078	2610.39	1096.34	171.267	2569.49	517.924	145.779	2439.1	119.149	185.762	2540.17	60.2088
2453	0	-209.382	2542.9	931.512				-184.042	2659.45	541.129	-228.186	2738.87	166.23	-251.528	2858.43	76.4804	261.429	2559.45	883.48	260.289	2611.84	1096.21	171.228	2571.04	517.59	145.74	2439.19	119.215	185.803	2540.18	60.2264
2454	0	-210.097	2546.75	929.955				-182.83	2660.71	538.924	-226.331	2740.7	163.415	-248.511	2860.89	73.7934	260.707	2561.13	883.45	259.371	2613.35	1096.13	171.366	2572.7	517.202	145.638	2439.25	119.267	185.824	2540.15	60.1952
2455	0	-210.78	2550.53	928.339				-181.733	2661.89	536.638	-224.178	2741.49	161.486	-245.504	2862.47	70.7178	260.057	2562.9	883.466	258.433	2614.89	1096.05	170.953	2574.13	516.946	145.593	2439.34	119.334	185.829	2540.15	60.2136
2456	0	-211.591	2554.52	926.737				-180.588	2662.9	534.37	-222.061	2742.72	159.409	-242.609	2863.67	67.7119	259.306	2564.63	883.482	257.397	2616.47	1095.91	170.689	2575.56	516.594	145.544	2439.37	119.393	185.88	2540.17	60.2054
2457	0	-212.407	2558.47	925.115				-179.333	2663.7	531.941	-220.047	2744.5	157.094	-239.937	2864.84	64.8469	258.345	2566.34	883.481	256.295	2618.1	1095.79	170.482	2577.06	516.343	145.428	2439.38	119.448	185.899	2540.14	60.2051
2458	0	-213.22	2562.48	923.404				-178.201	2664.59	529.599	-218.09	2745.13	154.819	-237.201	2865.9	62.0212	257.472	2568.17	883.486	255.056	2619.83	1095.66	170.14	2578.51	516.082	145.475	2439.5	119.612	185.897	2540.14	60.2117
2459	0	-214.037	2566.42	921.715				-177.173	2665.41	527.224	-215.898	2745.9	152.352	-234.624	2866.37	59.2152	256.533	2570.04	883.542	253.729	2621.65	1095.53	169.815	2579.99	515.845	145.358	2439.45	119.681	185.895	2540.13	60.1789
2460	0	-214.972	2570.51	919.972				-176.127	2666.32	524.807	-213.893	2746.22	149.807	-231.987	2866.86	56.415	255.496	2571.99	883.593	252.29	2623.51	1095.49	169.483	2581.54	515.597	145.171	2439.39	119.751	185.921	2540.16	60.171
2461	0	-215.899	2574.51	918.202				-175.317	2667.39	522.522	-211.659	2746.17	147.205	-229.541	2866.29	54.545	254.395	2573.98	883.672	250.754	2625.55	1095.4	169.024	2583.04	515.188	145.184	2439.47	119.832	185.949	2540.16	60.1416
2462	0	-216.886	2578.51	916.433				-174.452	2668.42	520.14	-208.577	2746.19	145.435	-228.364	2865.73	54.5652	253.26	2576.03	883.732	249.128	2627.58	1095.3	168.612	2584.71	515.022	145.099	2439.48	119.905	185.987	2540.18	60.1484
2463	0	-219.121	2584.07	914.657				-173.557	2669.47	517.834	-205.901	2744.8	143.527	-227.307	2865.35	54.7647	252.071	2578.06	883.843	247.327	2629.67	1095.18	168.235	2586.35	514.754	145.037	2439.5	120.004	185.992	2540.14	60.0998
2464	0	-220.14	2587.95	912.842				-172.582	2670.5	515.615	-203.592	2743.27	140.896	-226.024	2864.72	54.8718	250.783	2580.19	883.917	245.365	2631.68	1095.05	167.504	2587.95	514.487	144.99	2439.53	120.152	186.049	2540.16	60.0912
2465	0	-221.259	2591.7	911.05				-171.867	2671.82	513.434	-201.695	2741.85	138.524	-224.632	2864.02	55.13	249.448	2582.36	883.97	243.203	2633.74	1094.85	166.801	2589.6	514.119	144.913	2439.49	120.253	186.074	2540.18	60.0866
2466	0	-222.306	2595.34	909.194				-171.294	2672.62	511.301	-200.055	2741.04	136.679	-223.475	2863.72	55.56	248.086	2584.62	883.956	240.914	2635.69	1094.58	166.544	2591.41	513.834	144.801	2439.49	120.425	186.078	2540.18	60.0825
2467	0	-223.355	2598.75	907.349				-170.882	2673.59	509.247	-198.431	2740.33	134.879	-222.584	2863.48	56.0592	246.623	2586.87	883.882	238.871	2638.09	1094.41	165.902	2593.2	513.538	144.672	2439.37	120.576	186.109	2540.19	60.0659
2468	0	-224.575	2602.22	905.481				-170.574	2674.53	507.419	-196.979	2739.33	133.166	-221.975	2863.09	56.3848	245.11	2589.2	883.712	236.776	2640.62	1094.21	165.289	2594.99	513.235	144.582	2439.32	120.744	186.192	2540.21	60.0675
2469	0	-225.855	2605.69	903.769				-170.428	2675.67	505.736	-195.371	2738.69	131.564	-221.492	2862.6	56.5379	243.512	2591.57	883.559	234.602	2643.23	1093.97	164.647	2596.83	513	144.488	2439.3	120.939	186.192	2540.18	60.0258
2470	0	-227.157	2608.97	902.128				-173.092	2686.91	507.06	-193.901	2738.4	130.291	-221.24	2862.44	56.7382	241.925	2593.98	883.448	232.458	2645.93	1093.73	163.681	2598.55	512.634	144.378	2439.21	121.12	186.235	2540.21	59.9922
2471	0	-228.657	2612.37	900.557				-173.038	2688.8	505.713	-192.693	2737.99	129.06	-221.097	2862.28	56.8574	240.192	2596.38	883.25	230.256	2648.82	1093.48	163.136	2600.34	512.419	144.286	2439.24	121.331	186.267	2540.22	59.9674
2472	0	-230.199	2615.76	899.184				-172.932	2689.75	504.237	-191.722	2738.28	127.762	-220.991	2862.21	56.9309	238.42	2598.8	882.997	227.89	2651.65	1093.33	162.55	2602.18	512.232	144.179	2439.3	121.605	186.288	2540.23	59.9655
2473	0	-231.877	2619.11	897.919				-173.051	2691.34	503.111	-191.389	2740.17	127.345	-220.881	2862.08	57.0008	236.655	2601.27	882.839	225.526	2654.67	1093.1	161.706	2603.87	512.036	143.938	2439.34	121.823	186.297	2540.23	59.9736
2474	0	-233.687	2622.51	896.871				-173.717	2694.52	502.455	-190.234	2740.26	126.113	-220.748	2861.98	57.0269	234.72	2603.69	882.631	223.112	2657.74	1092.86	159.569	2604.99	511.715	143.745	2439.47	122.153	186.283	2540.23	59.954
2475	0	-235.538	2625.83	895.985				-173.536	2694.88	501.367	-189.586	2741.15	125.702	-220.599	2861.92	57.11	232.695	2606.15	882.368	220.673	2660.8	1092.64	158.087	2606.36	511.421	143.577	2439.55	122.464	186.293	2540.24	59.9655
2476	0	-237.588	2629.06	895.386				-173.95	2696.47	500.788	-189.016	2742.46	125.449	-220.446	2861.85	57.2163	230.569	2608.6	882.097	218.176	2664.08	1092.42	156.664	2607.87	511.226	143.463	2439.8	122.839	186.228	2540.26	59.995
2477	0	-239.728	2632.18	894.954				-174.403	2698.18	500.349	-188.263	2743	125.026	-220.308	2861.75	57.2788	228.442	2611.06	881.944	215.577	2667.29	1092.25	155.303	2609.39	511.037	143.305	2440	123.196	186.186	2540.29	59.978
2478	0	-241.933	2635.17	894.744				-175.179	2700.15	500.213	-186.589	2739.99	122.917	-220.156	2861.66	57.3371	226.121	2613.57	881.764	213.036	2670.59	1091.96	153.852	2610.78	510.995	143.106	2440.23	123.595	186.165	2540.33	60.0294
2479	0	-244.225	2638.16	894.645				-175.767	2701.17	499.919	-185.35	2737.5	121.558	-220.139	2861.69	57.3892	223.825	2616.01	881.611	210.414	2673.94	1091.84	152.418	2612.18	510.998	142.894	2440.39	124.057	186.126	2540.37	60.0745
2480	0	-245.923	2640.08	894.524				-176.791	2702.55	499.816	-185.18	2737.73	121.336	-220.117	2861.62	57.3718	221.482	2618.44	881.529	207.79	2677.38	1091.74	151.026	2613.53	511.087	142.587	2440.63	124.618	186.061	2540.38	60.1101
2481	0	-247.32	2641.44	894.494				-177.93	2703.87	499.676	-185.095	2737.98	121.201	-220.116	2861.61	57.3586	218.987	2620.82	881.553	205.146	2680.83	1091.62	149.538	2614.78	511.273	142.119	2440.71	125.064	185.961	2540.41	60.0956
2482	0	-249.528	2643.66	894.566				-179.298	2704.9	499.622	-185.044	2737.75	120.927	-220.17	2861.62	57.3618	216.557	2623.19	881.643	202.529	2684.36	1091.61	148.147	2616.04	511.476	141.932	2441.05	125.626	185.797	2540.42	60.1132
2483	0	-251.903	2645.9	894.687				-180.725	2705.98	499.642	-186.399	2741.52	122.08	-220.223	2861.63	57.3106	214.082	2625.48	881.79	199.891	2687.91	1091.53	146.626	2617.29	511.727	141.828	2441.37	126.282	185.689	2540.44	60.1126
2484	0	-254.237	2648.02	894.847				-182.242	2706.68	499.64	-187.507	2745	123.205	-220.253	2861.56	57.2826	211.62	2627.75	882.053	197.254	2691.46	1091.49	145.14	2618.61	512.11	141.79	2441.77	127.071	185.632	2540.48	60.1341
2485	0	-256.72	2650.21	895.013				-183.77	2707.28	499.652	-187.765	2745.27	123.366	-220.333	2861.64	57.2803	209.083	2629.99	882.384	194.645	2695.02	1091.54	143.936	2620.17	512.533	141.802	2442.41	127.931	185.636	2540.55	60.2546
2486	0	-259.104	2652.19	895.098				-185.284	2707.95	499.587	-187.78	2744.49	123.086	-220.387	2861.67	57.2878	206.565	2632.22	882.758	191.934	2698.57	1091.54	142.677	2621.82	512.946	141.854	2442.97	128.864	185.603	2540.57	60.2648
2487	0	-261.49	2654.11	895.177				-186.594	2708.39	499.47	-188.27	2745.28	122.725	-220.416	2861.58	57.2266	204.081	2634.49	883.206	189.252	2702.09	1091.54	141.529	2623.73	513.394	141.866	2443.6	129.833	186.107	2540.69	60.4989
2488	0	-264.023	2656.17	895.194				-187.858	2708.62	499.187	-188.521	2746.02	122.825	-220.416	2861.58	57.2003	201.643	2636.75	883.684	186.548	2705.56	1091.66	140.319	2625.81	513.884	141.897	2444.34	131.022	186.102	2540.82	60.5457
2489	0	-266.409	2657.94	895.089				-189.114	2709.31	499.029	-186.534	2739.83	120.263	-220.438	2861.55	57.1828	199.185	2639.03	884.129	183.847	2708.95	1091.73	139.11	2628.14	514.246	141.904	2445.06	132.164	186.033	2540.91	60.5557
2490	0	-268.802	2659.75	894.975				-190.32	2710.21	498.908	-186.097	2737.8	119.245	-220.428	2861.54	57.1826	196.723	2641.39	884.516	181.07	2712.35	1091.82	137.991	2630.86	514.612	142.216	2446.13	133.599	186.004	2541.05	60.6167
2491	0	-271.223	2661.71	894.783				-191.474	2710.97	498.663	-186.223	2738.31	119.227	-220.446	2861.52	57.1744	194.384	2643.71	884.811	178.377	2715.68	1091.95	136.853	2633.88	514.924	142.87	2447.37	135.25	185.553	2541.17	60.4801
2492	0	-273.589	2663.7	894.509				-192.606	2711.97	498.502	-186.263	2738.73	119.185	-220.433	2861.53	57.2263	192.077	2646.09	885.077	175.715	2719.02	1092.09	135.839	2637.29	515.115	140.637	2447.47	136.714	185.556	2541.28	60.6166
2493	0	-275.868	2665.67	894.223				-193.733	2712.56	498.343	-186.268	2738.87	118.991	-220.434	2861.54	57.2147	189.796	2648.51	885.236	173.004	2722.22	1092.15	134.715	2641.08	515.324	138.43	2447.61	138.071	185.562	2541.43	60.8511
2494	0	-278.032	2667.59	893.844				-194.861	2713.42	498.16	-186.232	2738.85	118.736	-220.446	2861.5	57.1957	187.566	2650.91	885.289	170.296	2725.25	1092.16	133.587	2645.26	515.392	138.817	2449.18	140.627	185.566	2541.63	61.103
2495	0	-280.209	2669.59	893.472				-196.129	2714.39	498.044	-186.276	2738.99	118.537	-220.446	2861.49	57.1937	185.461	2653.44	885.242	167.645	2728.29	1092.21	132.393	2649.77	515.433	138.754	2450.84	142.74	185.563	2541.83	61.3788
2496	0	-282.379	2671.76	893.094				-197.259	2715.33	497.789	-186.318	2739.21	118.381	-220.446	2861.49	57.1944	183.401	2655.88	885.128	165.05	2731.16	1092.14	131.38	2654.71	515.499	138.674	2452.66	144.976	185.517	2542.1	61.7262
2497	0	-284.422	2673.76	892.711				-198.412	2716.17	497.496	-186.392	2739.36	118.205	-220.446	2861.49	57.1946	181.391	2658.36	885.032	162.388	2734.04	1091.96	130.661	2660.1	515.513	138.425	2454.55	147.339	185.562	2542.38	62.148
2498	0	-286.476	2675.95	892.311				-199.532	2716.61	497.278	-186.411	2739.37	117.97	-220.446	2861.49	57.1946	179.406	2660.83	884.904	159.861	2736.87	1091.81	129.781	2665.62	515.449	139.049	2457.1	150.248	185.615	2542.73	62.5838
2499	0	-288.457	2678.2	891.93				-200.695	2717.38	497.062	-187.574	2742.81	118.941	-220.446	2861.49	57.1946	177.542	2663.31	884.656	157.337	2739.65	1091.59	129.051	2671.55	515.543	139.232	2459.53	153.44	185.818	2543.05	63.0612
2500	0	-290.345	2680.49	891.593				-201.957	2718.31	496.869	-188.781	2746.66	120.272	-220.446	2861.49	57.1946	175.7	2665.7	884.396	154.813	2742.38	1091.42	128.34	2677.77	515.69	139.629	2462.33	156.785	186.02	2543.38	63.5105
2501	0	-292.111	2682.7	891.195				-203.117	2718.75	496.45	-189.545	2749.07	121.017	-220.446	2861.49	57.1946	173.873	2668.12	884.194	152.4	2745.01	1091.25	127.859	2684.46	516.036	139.845	2465.45	160.314	186.231	2543.86	64.0962
2502	0	-293.896	2684.94	890.867				-204.184	2718.9	496.096	-189.758	2749.53	121.015	-220.434	2861.54	57.2127	172.175	2670.48	884.02	149.939	2747.57	1090.99	127.457	2691.52	516.503	139.028	2468.5	163.69	186.563	2544.41	64.964
2503	0	-295.668	2687.22	890.528				-205.322	2719.47	495.812	-189.625	2748.85	120.503	-220.446	2861.5	57.1966	170.545	2672.83	883.797	147.922	2750.5	1090.96	127.097	2698.97	517.165	138.118	2472.07	167.24	186.747	2545.19	66.1156
2504	0	-297.433	2689.45	890.187				-206.477	2719.97	495.546	-189.409	2747.79	119.921	-220.434	2861.53	57.212	169.162	2675.05	883.572	145.627	2752.92	1090.82	126.829	2706.88	518.14	139.486	2477.02	172.262	186.808	2546.1	67.5711
2505	0	-299.188	2691.41	889.836				-207.532	2720.02	495.162	-189.212	2746.88	119.426	-220.446	2861.5	57.1964	168.194	2677.04	883.678	143.286	2755.17	1090.61	127.013	2715.28	519.458	141.264	2482.82	177.543	186.742	2547.24	69.4015
2506	0	-300.905	2693.22	889.4				-208.719	2720.29	494.874	-189.259	2746.52	119.087	-220.446	2861.49	57.1939	167.399	2678.93	883.746	140.952	2757.19	1090.48	127.185	2724.05	520.886	140.031	2487.92	182.078	186.538	2548.56	71.8118
2507	0	-302.656	2694.94	889.033				-209.849	2720.32	494.543	-189.396	2746.53	118.929	-220.491	2861.55	57.1838	165.958	2680.87	883.97	138.909	2759.32	1090.34	127.422	2733.14	522.877	139.149	2493.57	187.064	186.237	2550.01	74.8347
2508	0	-304.389	2696.52	888.662				-210.929	2720.25	494.167	-189.58	2746.79	118.86	-220.494	2861.48	57.1395	164.694	2682.71	884.272	136.24	2760.76	1090.1	127.95	2742.54	525.158	138.05	2499.84	192.29	185.815	2552.67	78.8243
2509	0	-306.157	2697.95	888.328				-212.152	2720.31	493.918	-189.771	2746.99	118.828	-220.503	2861.5	57.1628	163.53	2684.39	884.655	134.181	2762.62	1089.93	128.471	2751.96	527.551	135.124	2505.86	197.978	185.295	2555.57	83.0271
2510	0	-307.817	2699.17	887.98				-213.28	2720.14	493.554	-189.97	2747.03	118.731	-220.499	2861.47	57.1226	162.444	2686.04	885.093	132.324	2764.31	1089.64	129.196	2761.33	530.312	134.577	2513.3	204.117	184.275	2558.51	87.5971
2511	0	-309.399	2700.13	887.524				-214.4	2720	493.328	-190.128	2747.03	118.592	-220.556	2861.36	57.0552	161.312	2687.55	885.665	130.546	2765.99	1089.2	129.811	2770.42	533.155	134.021	2521.18	209.938	183.141	2564.74	92.8032
2512	0	-310.884	2700.87	887.1				-215.502	2720.08	493.156	-190.357	2747.09	118.522	-220.557	2861.41	57.0518	160.325	2688.92	886.173	128.622	2767.32	1088.51	130.357	2778.97	536.2	132.799	2528.76	214.956	180.646	2564.48	97.0964
2513	0	-312.338	2701.59	886.649				-216.317	2719.47	492.703	-190.562	2747.24	118.456	-220.589	2861.26	56.97	159.419	2690.22	886.759	127.714	2769.1	1088.17	130.812	2787.02	539.311	128.923	2535.3	219.107	178.767	2568.49	102.301
2514	0	-313.758	2702.33	886.269				-217.549	2719.88	492.648	-190.787	2747.55	118.492	-220.613	2861.36	57.0194	158.634	2691.56	887.565	126.672	2770.7	1087.67	131.547	2794.71	542.558	128.759	2542.56	224.48	177.244	2573.6	106.787
2515	0	-315.059	2702.79	885.833				-218.179	2719.3	492.265	-190.973	2747.73	118.489	-220.625	2861.47	57.0858	157.854	2692.88	888.383	125.897	2772.41	1087.26	132.459	2801.85	545.703	128.6	2549.8	229.867	175.634	2580.35	110.055
2516	0	-316.329	2703.33	885.411				-219.234	2719.73	492.198	-191.158	2747.82	118.446	-220.653	2861.27	56.9448	157.208	2694.15	889.179	124.321	2773.46	1086.83	133.315	2808.31	548.806	124.652	2555.8	232.678	173.78	2588.03	112.683
2517	0	-317.558	2703.9	885.064				-219.862	2719.58	492.017	-191.247	2747.8	118.358	-220.676	2861.32	56.9639	155.492	2695.71	890.352	122.762	2774.36	1086.37	134.041	2814.26	551.71	120.932	2563.18	232.59	172.051	2597.71	114.419
2518	0	-318.647	2704.39	884.751				-220.557	2719.62	491.804	-191.241	2747.55	118.219	-220.709	2861.24	56.9264	154.697	2697.04	891.311	121.657	2775.64	1085.88	134.593	2819.68	554.457	119.897	2573.31	231.577	170.44	2608.74	114.827
2519	0	-319.77	2705.03	884.455				-221.182	2719.79	491.744	-191.283	2747.34	118.086	-220.71	2861.24	56.9271	154.126	2698.24	892.361	120.857	2777.08	1085.41	135.114	2824.87	557.049	119.086	2583.31	230.655	168.689	2620.83	114.267
2520	0	-320.685	2705.65	884.224				-221.657	2719.91	491.623	-191.312	2747.25	118.026	-220.713	2861.4	57.0236	153.701	2699.48	893.411	120.217	2778.54	1084.96	135.621	2829.78	559.474	118.42	2593.35	229.733	166.776	2633.8	112.738
2521	0	-321.601	2706.46	884.098				-222.111	2720.3	491.51	-191.383	2747.31	118.031	-220.713	2861.43	57.0325	153.304	2700.79	894.437	119.319	2779.98	1084.58	136.036	2834.46	561.675	117.359	2604.11	226.996	165.48	2647.51	110.353
2522	0	-322.366	2707.32	883.963				-222.607	2720.86	491.571	-191.467	2747.32	118.011	-220.719	2861.17	56.8895	152.881	2702.11	895.412	118.757	2781.59	1084.31	136.451	2838.93	563.482	116.168	2615.26	223.379	165.068	2662.32	107.566
2523	0	-322.905	2708.24	883.854				-222.97	2721.35	491.502	-191.464	2747.22	117.947	-220.724	2861.34	56.9971	152.349	2703.47	896.21	118.275	2783.27	1084.07	136.888	2843.22	565.12	117.408	2628	219.193	164.998	2677.8	104.38
2524	0	-323.49	2709.46	883.8				-223.307	2722.01	491.507	-191.475	2747.07	117.919	-220.717	2861.23	56.9295	151.997	2704.83	896.826	117.561	2784.83	1083.86	137.218	2847.22	566.59	117.453	2640.64	214.564	165.33	2694.13	100.899
2525	0	-323.949	2710.92	883.769				-223.65	2722.95	491.623	-191.511	2747.02	117.887	-220.713	2861.4	57.0205	151.582	2706.24	897.397	117.279	2786.52	1083.67	137.6	2851.05	567.828	117.184	2653.49	209.129	166.161	2711.4	97.5109
2526	0	-324.301	2712.4	883.78				-223.814	2723.66	491.609	-191.58	2747.17	117.948	-220.705	2861.27	56.9418	151.288	2707.63	897.925	116.678	2788.11	1083.56	137.902	2854.5	568.851	118.822	2667.4	203.512	167.468	2729.29	94.2155
2527	0	-324.57	2714.04	883.764				-223.864	2724.06	491.492	-191.633	2747.25	117.995	-220.706	2861.26	56.9811	150.993	2709	898.339	116.504	2789.84	1083.51	137.944	2857.67	569.644	125.486	2683.29	199.657	169.217	2747.7	91.0046
2528	0	-324.769	2715.97	883.769				-224.202	2725.59	491.727	-191.637	2747.26	118	-220.705	2861.25	56.9356	150.678	2710.53	898.749	116.156	2791.42	1083.48	138.128	2860.6	570.245	127.869	2697.92	194.058	171.385	2766.25	87.8668
2529	0	-324.897	2717.96	883.744				-224.246	2726.56	491.786	-191.688	2747.36	118.027	-220.683	2861.16	56.9367	150.531	2712.06	899.082	116.002	2793.01	1083.45	137.985	2863.2	570.541	129.958	2712.49	188.337	173.926	2785.01	85.0822
2530	0	-324.922	2719.97	883.774				-224.217	2727.23	491.76	-191.658	2747.33	118.028	-220.665	2861.22	56.9616	150.406	2713.73	899.36	116.093	2794.73	1083.44	137.92	2865.55	570.658	128.537	2726.07	180.9	176.754	2803.86	82.5457
2531	0	-324.942	2722.21	883.786				-224.197	2728.09	491.759	-191.641	2747.37	118.071	-220.656	2861.33	57.0458	150.331	2715.51	899.61	116.119	2796.38	1083.41	137.922	2867.92	570.593	130.766	2740.79	175.21	179.88	2822.67	80.5062
2532	0	-324.869	2724.37	883.847				-224.129	2728.75	491.583	-191.652	2747.4	118.11	-220.655	2861.3	57.0566	150.383	2717.38	899.91	116.139	2798.03	1083.42	137.588	2869.96	570.365	133.834	2755.7	170.577	183.173	2841.38	78.9556
2533	0	-324.669	2726.4	883.886				-224.153	2729.92	491.722	-191.668	2747.56	118.185	-220.655	2861.26	57.0352	150.428	2719.03	900.051	116.342	2799.79	1083.36	137.685	2872.14	570.06	137.841	2771.08	166.072	186.521	2859.68	77.8226
2534	0	-324.411	2728.49	883.932				-224.08	2731	491.833	-191.649	2747.57	118.203	-220.603	2861.25	57.0308	150.467	2719.08	900.023	116.594	2801.53	1083.25	137.437	2874.07	569.585	141.368	2785.95	162.01	190.129	2877.6	77.0996
2535	0	-324.151	2730.51	884.005				-223.994	2731.92	491.953	-191.626	2747.59	118.233	-220.632	2861.3	57.079	150.01	2720.32	899.936	116.947	2803.47	1083.09	137.488	2876.06	569.05	144.822	2800.44	158.432	193.591	2894.95	76.8
2536	0	-323.838	2732.5	884.101				-223.891	2732.86	492.08	-191.639	2747.73	118.316	-220.599	2861.3	57.066	151.537	2723.21	900.058	117.43	2805.52	1082.94	137.697	2877.99	568.508	148.095	2814.49	155.276	197.168	2911.86	76.9651
2537	0	-323.327	2734.23	884.179				-223.71	2733.72	492.165	-191.559	2747.72	118.361	-220.598	2861.29	57.0604	152.5	2725.24	899.827	117.963	2807.54	1082.64	137.674	2879.83	567.75	151.72	2828.21	152.407	200.633	2928.25	77.5708
2538	0	-322.926	2736.05	884.277				-223.459	2734.59	492.27	-191.539	2747.75	118.4	-220.598	2861.26	57.0426	153.309	2727.06	899.764	118.532	2809.71	1082.34	137.978	2881.69	566.998	155.081	2841.54	149.635	204.004	2944.07	78.5646
2539	0	-322.372	2737.68	884.388				-223.177	2735.36	492.348	-191.428	2747.73	118.462	-220.599	2861.29	57.0623	154.532	2728.81	899.527	119.149	2812.07	1082.03	137.991	2883.1	566.041	157.751	2854.4	147.101	207.244	2959.3	80.0107
2540	0	-321.816	2739.3	884.529				-222.815	2736.31	492.496	-191.355	2747.67	118.517	-220.599	2861.36	57.0991	154.82	2730.69	899.092	119.886	2814.49	1081.62	138	2884.29	564.958	160.263	2866.64	145.103	210.177	2973.81	81.5434
2541	0	-321.162	2740.76	884.718				-222.474	2737.17	492.61	-191.294	2747.83	118.626	-220.599	2861.37	57.1016	155.391	2732.67	898.609	120.55	2817.01	1081.29	138.125	2885.32	563.906	162.627	2878.25	143.522	213.021	2987.53	83.2601
2542	0	-320.495	2742.16	884.881				-222.052	2738.09	492.8	-191.3	2748.12	118.822	-220.599	2861.3	57.0658	155.921	2734.73	897.958	121.403	2819.69	1080.84	138.185	2886.09	562.711	164.821	2889.29	142.257	215.353	3000.37	84.901
2543	0	-319.678	2743.4	885.091				-221.541	2738.97	492.926	-191.258	2748.34	118.984	-220.617	2861.29	57.1008	156.482	2736.88	897.361	122.256	2822.55	1080.42	138.911	2887.3	561.399	166.908	2899.54	141.134	217.58	3012.23	86.5951
2544	0	-318.843	2744.7	885.305				-221.019	2739.75	493.051	-191.156	2748.36	119.078	-220.599	2861.3	57.0646	157.092	2739.16	896.552	123.23	2825.5	1079.99	139.067	2887.91	560.031	168.766	2909	140.037	219.309	3023.07	88.0167
2545	0	-317.857	2745.91	885.538				-220.335	2740.46	493.216	-190.955	2748.21	119.096	-220.609	2861.19	57.0065	158.01	2741.55	895.725	124.248	2828.61	1079.5	139.278	2888.54	558.674	169.983	2917.47	139.107	220.668	3032.84	89.1655
2546	0	-316.819	2747.18	885.811				-219.466	2740.68	493.052	-190.719	2747.95	119.088	-220.598	2861.25	57.0379	159.009	2744.07	894.781	125.352	2831.81	1079.13	139.537	2889.18	557.346	170.681	2924.97	138.022	221.699	3041.46	89.8945
2547	0	-315.723	2748.47	886.115				-218.964	2742.32	493.552	-190.477	2747.67	119.074	-220.616	2861.21	57.0552	160.143	2746.75	893.801	126.625	2835.18	1078.61	139.39	2889.28	555.998	171.475	2931.71	137.022	222.184	3048.92	90.0495
2548	0	-314.423	2749.74	886.397				-218.189	2743.44	493.811	-190.193	2747.33	119.042	-220.617	2861.23	57.0373	161.344	2749.5	892.8	127.808	2838.74	1078.2	139.574	2889.68	554.685	171.663	2937.34	136.075	222.147	3054.99	89.8307
2549	0	-313.043	2751.05	886.716				-217.154	2743.95	493.903	-188.834	2743.61	117.71	-220.616	2861.23	57.0337	162.534	2752.5	891.833	128.992	2842.3	1077.81	139.862	2890.13	553.447	171.392	2942.1	135.409	221.693	3059.56	89.4401
2550	0	-311.563	2752.39	887.029				-216.227	2744.66	493.935	-188.485	2742.79	117.495	-220.615	2861.16	57.0286	163.737	2755.49	890.999	130.274	2846.06	1077.46	140.147	2890.78	552.169	171.075	2945.6	134.521	220.849	3062.7	88.6022
2551	0	-309.918	2753.75	887.4				-215.412	2746.46	494.617	-188.469	2743.27	117.743	-220.626	2861.14	56.99	165.204	2758.64	890.379	131.72	2849.87	1077.12	140.526	2891.63	550.978	171.126	2947.61	133.625	219.458	3064.06	87.1878
