# Supplementary material for: A Brake-Based Overground Gait Rehabilitation Device for Altering Propulsion Impulse Symmetry
Source: Sensors (Basel). 2021 Oct 5;21(19):6617. doi: 10.3390/s21196617 (PMC8512803; doi:10.3390/s21196617)
Supplement: Supplementary file 1 [file sensors-21-06617-s001.zip › GPT animations/code and data/stroke_data/Trajectory/TR 18.csv]

Trajectories
100
		BDP031:LTroc			BDP031:LIliac			BDP031:LKnee			BDP031:LAnkle			BDP031:LToe			BDP031:RTroc			BDP031:RIliac			BDP031:RKnee			BDP031:RAnkle			BDP031:RToe
Frame	Sub Frame	X	Y	Z	X	Y	Z	X	Y	Z	X	Y	Z	X	Y	Z	X	Y	Z	X	Y	Z	X	Y	Z	X	Y	Z	X	Y	Z
		mm	mm	mm	mm	mm	mm	mm	mm	mm	mm	mm	mm	mm	mm	mm	mm	mm	mm	mm	mm	mm	mm	mm	mm	mm	mm	mm	mm	mm	mm
1045	0	-210.51	-583.841	897.902				-166.617	-591.572	497.613	-181.322	-680.943	120.274	-223.958	-579.507	26.163				235.224	-451.359	1069.22	171.611	-466.944	513.44	153.924	-503.543	93.8691	191.012	-395.818	36.1134
1046	0	-209.327	-581.745	899.447				-166.359	-587.466	498.885	-180.539	-679.159	121.74	-223.912	-579.408	26.3289				236.782	-448.838	1069.98	172.646	-466.878	513.496	153.924	-503.557	93.7596	191.019	-395.78	36.1233
1047	0	-208.636	-579.627	900.97				-166.594	-583.339	500.135	-179.826	-677.568	123.24	-223.837	-579.129	26.4956				238.451	-446.22	1070.56	173.365	-466.787	513.541	153.973	-503.565	93.7157	190.965	-395.786	36.1388
1048	0	-207.684	-577.208	902.185				-166.568	-578.909	501.077	-179.097	-675.788	124.68	-223.794	-578.782	26.6806				239.752	-443.696	1071.24	174.313	-466.939	513.587	154.041	-503.605	93.6465	191.084	-395.805	36.1087
1049	0	-207.278	-574.635	903.745				-167.088	-574.327	502.364	-178.53	-674.199	126.261	-223.667	-578.319	26.9934				241.271	-441.134	1071.94	175.561	-466.906	513.66	154.097	-503.61	93.5453	191.048	-395.803	36.0793
1050	0	-206.798	-572.063	905.129				-167.533	-569.745	503.476	-178.013	-672.267	127.72	-223.625	-577.812	27.2998				242.524	-438.673	1072.63	176.391	-466.687	513.705	154.153	-503.61	93.4769	191.008	-395.783	36.1205
1051	0	-206.22	-569.745	906.484				-167.882	-565.417	504.558	-177.394	-669.902	128.957	-223.61	-577.169	27.6885				243.682	-436.257	1073.25	177.399	-466.61	513.68	154.197	-503.613	93.4162	191.131	-395.794	36.0415
1052	0	-204.547	-569.666	907.446				-168.33	-561.449	505.727	-177.451	-667.94	130.598	-224.006	-575.352	28.3102				245.065	-433.82	1073.75	178.52	-466.488	513.673	154.258	-503.604	93.3151	191.104	-395.782	36.0312
1053	0	-203.011	-568.365	909.075				-168.809	-557.338	506.887	-177.477	-665.336	131.87	-225.214	-576.327	28.7997				246.231	-431.58	1074.42	179.348	-466.323	513.702	154.311	-503.577	93.2333	191.147	-395.672	35.9506
1054	0	-201.799	-566.844	910.313				-169.281	-553.536	507.834	-177.672	-662.607	133.06	-226.108	-575.198	29.477				247.407	-429.259	1074.83	180.3	-466.143	513.635	154.376	-503.587	93.1584	191.251	-395.723	35.9876
1055	0	-200.761	-564.326	911.24				-169.744	-549.966	508.827	-178.102	-659.301	134.13	-226.899	-572.471	29.9847				248.716	-427.049	1075.09	181.396	-465.94	513.638	154.507	-503.489	93.1093	191.241	-395.739	36.0048
1056	0	-199.819	-561.897	912.174				-170.173	-546.587	509.752	-179.104	-655.234	134.837	-228.143	-568.845	30.4309				250.262	-424.844	1075.51	182.043	-465.61	513.557	154.517	-503.559	93.0287	191.314	-395.718	35.9772
1057	0	-198.882	-559.505	913.012				-170.694	-543.179	510.724	-180.295	-650.705	135.47	-229.623	-564.565	30.63				251.126	-422.85	1075.7	182.898	-465.13	513.476	155.092	-503.063	92.7597	191.3	-395.735	35.9998
1058	0	-197.918	-557.221	913.77				-171.135	-539.849	511.65	-181.777	-645.789	135.958	-231.482	-559.581	30.9723				252.409	-420.721	1076.11	183.448	-464.651	513.312	154.226	-503.816	92.8438	191.294	-395.708	36.0002
1059	0	-196.894	-555.235	914.64				-171.535	-536.75	512.478	-183.49	-640.265	136.376	-233.265	-554.208	31.4405				253.462	-418.702	1076.31	184.256	-463.888	513.247	154.283	-503.703	92.89	191.391	-395.692	35.9927
1060	0	-195.672	-553.55	915.407				-172.005	-533.728	513.159	-185.52	-634.179	136.562	-235.653	-547.924	31.806				254.562	-416.604	1076.58	184.874	-463.182	513.157	154.23	-503.686	92.8474	191.425	-395.687	35.9941
1061	0	-194.683	-551.759	916.087				-172.353	-530.424	514.036	-187.524	-627.755	136.755	-238.234	-540.244	31.7101				256.234	-414.533	1076.38	185.221	-462.022	512.961	154.207	-503.541	92.7816	191.434	-395.712	35.9994
1062	0	-193.803	-549.824	916.65				-172.716	-527.701	514.563	-189.219	-621.744	137.098	-240.806	-533.328	32.2608				257.055	-412.588	1076.71	185.523	-460.927	512.692	154.097	-503.411	92.69	191.44	-395.699	35.9915
1063	0	-192.946	-548.124	917.289				-173.117	-524.309	515.158	-192.746	-612.432	136.732	-243.597	-525.082	32.5869				258.3	-410.484	1077.18	185.956	-459.585	512.468	153.961	-503.268	92.6335	191.462	-395.698	36.032
1064	0	-191.866	-546.382	917.739				-173.664	-520.676	515.834	-195.472	-604.288	136.557	-246.97	-515.732	32.69				259.2	-408.602	1077.08	185.911	-458.16	512.197	153.785	-503.17	92.5988	191.46	-395.696	36.0379
1065	0	-190.979	-544.532	918.182				-173.961	-517.464	516.284	-198.382	-595.587	136.175	-250.393	-506.761	32.8456				260.281	-406.648	1077.12	185.977	-456.611	511.921	153.589	-503.036	92.5248	191.345	-395.665	36.0972
1066	0	-190.155	-542.612	918.474				-174.867	-513.692	516.69	-201.259	-586.652	136.085	-254.218	-497.27	32.9715				261.255	-404.57	1077.07	186.241	-454.936	511.621	153.392	-502.812	92.4511	191.233	-395.647	36.0603
1067	0	-189.368	-540.638	918.716				-175.053	-509.924	517.274	-204.529	-576.771	135.843	-258.788	-486.255	33.0096				262.176	-402.649	1077.02	185.911	-452.92	511.282	153.248	-502.675	92.4473	191.321	-395.697	36.1221
1068	0	-188.769	-538.746	919				-175.817	-505.515	517.824	-207.216	-567.213	135.909	-262.546	-476.536	33.2407				263.034	-400.444	1077.05	185.786	-450.851	510.977	153.143	-502.493	92.4128	191.294	-395.745	36.1529
1069	0	-188.097	-536.712	919.134				-176.493	-501.232	518.295	-210.161	-557.179	135.915	-266.273	-466.626	33.4342				263.826	-398.296	1077.06	185.769	-448.724	510.727	152.989	-502.255	92.3441	191.35	-395.721	36.1701
1070	0	-187.344	-535.256	919.333				-177.543	-496.446	518.834	-213.131	-546.582	135.733	-269.997	-456.544	33.8435				264.645	-396.005	1076.9	185.443	-446.351	510.318	152.918	-502.121	92.3593	191.308	-395.7	36.1852
1071	0	-186.577	-533.87	919.537				-178.398	-491.641	519.482	-215.783	-536.246	135.924	-273.396	-446.107	34.4069				265.394	-393.604	1077.03	185.216	-444.032	509.961	152.754	-501.845	92.2827	191.334	-395.719	36.2369
1072	0	-185.907	-532.624	919.725				-179.532	-486.343	520.165	-217.901	-526.423	136.168	-275.964	-436.546	35.7643				265.947	-391.203	1077.2	185.106	-441.742	509.565	152.638	-501.593	92.2703	191.254	-395.676	36.235
1073	0	-185.317	-531.383	919.86				-180.559	-480.948	520.805	-220.009	-515.932	136.464	-280.54	-423.121	36.3467				266.283	-388.717	1077.33	184.928	-439.31	509.188	152.505	-501.35	92.2661	191.256	-395.649	36.2472
1074	0	-184.771	-530.056	919.937				-181.296	-475.519	521.366	-221.504	-506.542	137.226	-283.438	-411.485	38.0973				266.773	-386.057	1077.44	184.498	-436.982	508.768	152.369	-501.134	92.2823	191.193	-395.655	36.2875
1075	0	-184.172	-528.683	919.984				-182.457	-469.579	522.015	-223.462	-496.105	137.695	-286.6	-400.623	40.6127				267.146	-383.566	1077.31	183.942	-434.528	508.34	152.273	-500.912	92.3242	191.175	-395.638	36.3148
1076	0	-183.617	-527.334	920.025				-183.665	-463.045	522.921	-228.973	-484.506	137.647	-289.471	-389.205	42.9133				267.383	-380.897	1077.43	183.715	-432.313	507.986	152.181	-500.663	92.3348	191.378	-395.733	36.4567
1077	0	-183.379	-525.738	920.141				-184.729	-456.63	524.002	-230.055	-474.686	138.701	-292.249	-378.04	45.3233				267.476	-378.284	1077.52	183.385	-429.981	507.622	152.076	-500.417	92.3441	191.128	-395.612	36.3848
1078	0	-183.014	-523.886	920.105				-185.639	-450.732	524.533	-232.147	-464.586	139.776	-294.68	-366.117	47.1004				265.879	-376.063	1077.63	183.203	-427.724	507.305	152.024	-500.15	92.3275	191.097	-395.561	36.3966
1079	0	-182.661	-522.266	920.046				-186.601	-444.621	525.299	-234.474	-453.613	140.475	-296.978	-354.789	49.0094				265.767	-373.436	1077.72	182.772	-425.411	506.861	151.955	-499.909	92.379	191.029	-395.547	36.3883
1080	0	-182.343	-520.669	920.159				-187.473	-438.129	525.923	-233.213	-443.41	142.008	-298.897	-343.602	50.744				265.997	-370.712	1078.01	182.263	-423.22	506.504	151.891	-499.665	92.3576	190.981	-395.526	36.4278
1081	0	-182.002	-518.772	920.147				-188.138	-431.869	526.807	-236.463	-433.784	142.951	-300.818	-333.247	52.8522				265.615	-368.084	1078.2	182.009	-420.797	506.042	151.838	-499.464	92.3982	190.977	-395.515	36.474
1082	0	-181.946	-516.767	920.175				-189.205	-425.286	527.876	-238.209	-423.969	144.196	-302.448	-323.223	55.1343				265.605	-365.387	1078.34	181.852	-418.534	505.685	151.776	-499.266	92.4302	190.958	-395.483	36.4997
1083	0	-182.053	-514.286	920.214				-190.077	-418.808	528.607	-238.545	-412.485	145.089	-303.696	-311.825	56.5664				265.627	-362.745	1078.56	181.512	-416.293	505.307	151.705	-499.029	92.4436	190.938	-395.398	36.3896
1084	0	-182.033	-511.613	920.083				-190.848	-412.265	529.893	-240.769	-403.225	146.141	-304.72	-301.418	58.5792				265.347	-360.137	1078.76	181.158	-413.967	504.901	151.67	-498.862	92.5021	190.895	-395.378	36.4168
1085	0	-181.999	-509.186	919.847				-191.76	-405.287	530.879	-241.108	-392.194	147.18	-305.515	-290.66	60.26				265.359	-357.612	1078.98	180.997	-411.73	504.443	151.655	-498.678	92.5102	190.975	-395.415	36.5784
1086	0	-181.77	-506.879	919.7				-192.498	-398.661	531.958	-242.19	-382.121	148.292	-306.105	-279.89	61.8885				265.347	-355.132	1079.11	180.824	-409.569	504.099	151.606	-498.481	92.5686	190.986	-395.443	36.5825
1087	0	-181.471	-505.609	919.718				-193.121	-392.286	532.559	-243.203	-372.458	149.352	-306.525	-269.289	63.4781				265.317	-352.745	1079.29	180.59	-407.361	503.724	151.512	-498.324	92.6277	190.964	-395.339	36.5169
1088	0	-181.661	-502.857	920.205				-193.782	-385.679	533.396	-243.935	-362.732	150.386	-306.778	-258.611	64.8443				265.449	-350.353	1079.45	180.288	-405.119	503.214	151.432	-498.204	92.6779	190.961	-395.406	36.6276
1089	0	-181.949	-499.412	919.888				-194.254	-379.099	534.19	-244.523	-352.603	151.189	-306.823	-248.113	66.2707				265.602	-347.986	1079.58	180.165	-403.106	502.781	151.344	-498.045	92.7357	190.936	-395.399	36.6095
1090	0	-182.401	-495.471	919.606				-194.667	-372.804	534.792	-245.39	-343.427	152.049	-306.73	-237.725	67.3672				265.462	-345.842	1079.61	180.032	-400.958	502.381	151.287	-497.915	92.8179	190.951	-395.395	36.6027
1091	0	-182.777	-491.588	919.309				-194.807	-367.046	535.36	-246.042	-334.128	152.964	-306.595	-227.868	68.7274				265.788	-343.577	1079.69	179.796	-398.866	501.972	151.21	-497.756	92.8672	190.946	-395.389	36.6225
1092	0	-183.187	-487.693	918.937				-195.079	-360.74	535.883	-246.307	-324.82	153.633	-306.582	-218.175	69.9345				265.484	-341.577	1079.82	179.671	-396.902	501.707	151.139	-497.659	92.9472	190.947	-395.326	36.6061
1093	0	-183.694	-483.743	918.544				-194.97	-355.113	536.258	-246.795	-315.833	154.449	-306.25	-208.174	70.85				265.631	-339.411	1079.87	179.591	-394.768	501.14	151.085	-497.516	93.0068	190.935	-395.289	36.5847
1094	0	-184.105	-479.674	918.074				-195.042	-349.352	536.348	-247.154	-307.162	154.97	-306.038	-198.373	71.6835				265.688	-337.358	1079.99	179.645	-392.721	500.817	151.052	-497.448	93.1379	190.919	-395.276	36.5654
1095	0	-184.616	-475.906	917.766				-195.248	-343.117	536.742	-247.393	-298.376	155.427	-305.625	-188.762	72.4828				265.67	-335.354	1079.88	179.488	-390.73	500.474	150.955	-497.265	93.1533	190.963	-395.399	36.3599
1096	0	-184.757	-472.318	917.389				-195.075	-337.309	536.925	-247.498	-289.959	156.047	-305.32	-180.285	73.6419				265.87	-333.196	1079.86	179.383	-388.731	500.022	150.894	-497.097	93.2495	190.993	-395.506	36.2632
1097	0	-185.086	-468.687	916.874				-194.794	-331.982	537.111	-247.421	-281.683	156.368	-304.877	-171.054	74.1494				265.741	-331.284	1079.96	179.394	-386.644	499.632	150.83	-496.949	93.3436	191.22	-395.541	36.2901
1098	0	-185.624	-464.624	916.279				-194.648	-326.15	536.699	-247.367	-274.216	156.466	-304.255	-162.34	74.6929				265.695	-329.224	1080.01	179.316	-384.716	499.268	150.736	-496.745	93.3994	191.038	-395.422	36.0494
1099	0	-185.96	-460.583	915.656				-194.263	-320.915	536.52	-247.214	-266.868	156.599	-303.706	-154.698	75.5077				265.706	-327.134	1079.97	179.313	-382.676	498.904	150.714	-496.59	93.5354	191.058	-395.301	36.0286
1100	0	-185.966	-456.949	914.933				-193.762	-316.042	536.199	-246.767	-258.941	156.659	-302.986	-146.875	75.8418				265.408	-325.259	1079.86	179.293	-380.552	498.492	150.69	-496.385	93.6077	191.094	-395.276	36.0413
1101	0	-186.298	-452.91	914.079				-193.361	-310.389	535.548	-246.576	-252.297	156.574	-302.109	-139.394	75.9717				265.345	-323.202	1079.79	179.296	-378.608	498.085	150.681	-496.233	93.6866	191.167	-395.291	35.9803
1102	0	-186.697	-449.012	913.365				-193.228	-304.741	535.385	-246.084	-245.357	156.44	-301.021	-132.364	75.8591				265.261	-321.122	1079.79	179.172	-376.527	497.6	150.619	-496.154	93.795	191.262	-395.056	36.1184
1103	0	-187.201	-444.667	912.453				-192.632	-299.791	534.776	-245.488	-238.785	155.969	-299.873	-125.391	75.2675				264.972	-319.219	1079.7	179.116	-374.447	497.164	150.471	-496.074	93.81	191.282	-395.035	36.0516
1104	0	-187.571	-440.165	911.46				-191.953	-295.331	534.008	-244.888	-233.174	155.598	-298.469	-119.331	74.664				264.546	-317.228	1079.42	179.059	-372.568	496.81	150.399	-495.97	93.865	191.235	-395.106	35.8354
1105	0	-187.908	-436.139	910.423				-191.388	-291.19	533.106	-243.991	-227.351	154.813	-296.975	-113.819	73.9189				264.498	-315.156	1079.4	179.089	-370.64	496.351	150.371	-495.863	93.9488	191.283	-395.036	35.8525
1106	0	-188.46	-431.684	909.403				-190.653	-287.089	532.116	-243.097	-221.924	154.148	-295.173	-108.019	72.5241				264.163	-313.217	1079.31	179.092	-368.688	495.94	150.302	-495.822	94.0366	191.165	-395.06	35.591
1107	0	-188.898	-427.51	908.295				-190.017	-283.138	531.022	-242.135	-216.798	153.084	-293.609	-103.062	71.4345				263.85	-311.161	1079.15	178.986	-366.766	495.519	150.209	-495.674	94.0849	191.228	-395.018	35.721
1108	0	-189.261	-423.204	907.055				-189.367	-279.09	529.954	-240.988	-212.146	152.118	-291.62	-98.0018	69.7588				263.643	-309.181	1079.01	178.992	-364.886	495.124	150.122	-495.627	94.0992	191.203	-394.969	35.5878
1109	0	-189.992	-419.014	905.94				-188.626	-275.319	528.562	-239.732	-207.735	150.949	-289.47	-93.8298	68.0511				264.575	-306.785	1078.96	179.027	-362.958	494.663	150.053	-495.587	94.1555	191.194	-395.069	35.5028
1110	0	-190.388	-414.877	904.606				-187.831	-271.869	527.151	-238.259	-203.327	149.421	-287.082	-89.6712	65.9988				264.344	-304.715	1078.84	179.165	-361.045	494.292	149.878	-495.479	94.1623	191.231	-394.941	35.544
1111	0	-190.923	-410.802	903.339				-187.103	-268.375	525.769	-236.939	-199.626	148.056	-284.623	-86.0034	63.7776				264.039	-302.682	1078.69	178.881	-359.197	493.811	149.907	-495.292	94.3148	191.238	-394.913	35.4296
1112	0	-191.406	-407.007	902.066				-186.172	-264.8	524.023	-235.329	-195.908	146.417	-281.974	-82.6738	61.2823				263.251	-300.663	1078.61	179	-357.284	493.406	149.958	-495.107	94.3426	191.251	-394.939	35.2978
1113	0	-191.996	-402.908	900.82				-185.476	-261.27	522.306	-233.626	-193.086	144.833	-279.335	-79.8786	58.5567				262.539	-298.632	1078.71	178.93	-355.355	493.03	149.96	-494.98	94.4294	191.296	-394.889	35.1501
1114	0	-192.532	-399.17	899.531				-184.516	-258.055	520.588	-231.808	-190.005	143.007	-276.36	-76.4403	55.8229				261.75	-296.549	1078.62	178.792	-353.382	492.553	149.686	-495.109	94.6352	191.484	-394.893	35.1471
1115	0	-193.306	-394.5	898.262				-183.674	-254.917	518.786	-229.984	-187.062	140.895	-273.487	-73.7926	52.9296				261.057	-294.483	1078.3	178.836	-351.439	492.099	150.38	-494.4	94.6629	191.542	-394.83	35.1005
1116	0	-194.57	-389.078	896.934				-182.682	-252.18	516.719	-227.918	-184.886	138.825	-269.504	-69.3728	49.2399				260.335	-292.377	1078.17	178.946	-349.636	491.785	150.368	-494.311	94.8464	191.585	-394.851	34.9923
1117	0	-196.28	-382.692	895.806				-181.454	-250.212	514.543	-225.845	-182.836	136.581	-266.551	-67.3432	46.1156				260.099	-290.213	1077.63	178.882	-347.777	491.42	149.65	-495.054	95.2143	191.668	-394.82	34.8781
1118	0	-193.155	-380.613	892.714				-180.252	-248.374	512.296	-223.634	-180.992	134.258	-263.632	-66.123	42.9335				258.773	-288.123	1077.54	178.902	-345.903	490.912	150.397	-494.339	95.4397	191.751	-394.742	34.7847
1119	0	-191.987	-381.888	891.667				-179.41	-245.663	510.05	-221.371	-179.511	131.675	-261.694	-67.3968	40.3141				257.907	-285.935	1077.3	179.088	-344.071	490.619	149.66	-495.153	95.7167	191.686	-394.661	34.7009
1120	0	-193.178	-380.713	891.053				-178.307	-243.014	508.055	-219.006	-178.203	129.041	-257.604	-64.5202	36.2368				257.069	-283.745	1076.97	179.058	-342.187	490.145	149.752	-495.064	95.9689	191.698	-394.619	34.5882
1121	0	-194.969	-375.195	890.079				-177.218	-240.71	505.798	-216.584	-177.3	126.425	-254.443	-63.697	32.6894				256.233	-281.447	1076.46	179.061	-340.273	489.723	149.637	-495.128	96.2867	191.855	-394.518	34.4927
1122	0	-193.586	-370.478	887.305				-175.851	-239.447	503.283	-214.036	-176.716	123.668	-251.226	-63.6377	29.0233				255.365	-279.227	1076.02	179.152	-338.266	489.256	149.566	-495.182	96.5388	192.089	-394.407	34.42
1123	0	-193.666	-366.373	886.277				-174.696	-237.91	500.663	-211.457	-176.771	120.955	-248.304	-64.0738	27.1711				254.381	-276.898	1075.48	179.116	-336.351	488.773	149.616	-495.046	96.7948	192.174	-394.465	34.4755
1124	0	-195.175	-361.261	885.179				-173.72	-235.414	498.305	-208.028	-177.115	119.083	-246.736	-63.9568	27.5634				253.397	-274.571	1074.84	178.845	-334.38	488.173	149.609	-494.997	97.1542	192.316	-394.378	34.3939
1125	0	-197.522	-354.684	883.75				-172.474	-233.198	495.856	-204.542	-178.002	117.456	-245.82	-64.2704	28.1743				252.268	-272.233	1074.22	178.642	-332.302	487.693	149.5	-494.954	97.4738	192.289	-394.304	34.2795
1126	0	-199.533	-347.193	882.071				-170.84	-232.05	493.318	-201.944	-178.412	114.938	-244.766	-64.3397	28.6659				251.18	-269.847	1073.56	178.412	-330.141	487.113	149.679	-494.729	97.7345	192.488	-394.258	34.3683
1127	0	-201.903	-339.848	880.369				-169.566	-230.154	491.033	-199.2	-179.088	112.456	-243.931	-64.6079	29.1871				249.89	-267.507	1072.78	178.143	-328.079	486.564	149.658	-494.591	98.0171	192.555	-394.217	34.3128
1128	0	-204.118	-332.964	878.924				-168.18	-228.681	488.591	-196.795	-179.761	109.986	-243.049	-64.5812	29.7486				248.718	-265.089	1071.96	177.654	-325.847	485.999	149.524	-494.53	98.3522	192.602	-394.154	34.256
1129	0	-206.211	-326.705	877.396				-166.996	-227.647	486.096	-194.653	-180.367	107.938	-242.357	-64.7597	30.3204				247.38	-262.674	1071.16	177.257	-323.909	485.199	149.464	-494.398	98.6018	192.634	-394.107	34.1426
1130	0	-208.197	-320.938	876.067				-165.648	-227.655	483.881	-191.49	-181.717	106.67	-241.474	-64.7575	30.976				246.01	-260.204	1070.33	176.873	-321.929	484.621	149.348	-494.284	98.8879	192.605	-394.197	34.0995
1131	0	-209.528	-315.801	875.097				-165.659	-224.504	482.637	-189.517	-181.587	105.511	-240.622	-64.8787	31.9106				244.566	-257.661	1069.43	176.16	-319.645	483.96	149.299	-494.134	99.1273	192.844	-394.094	34.2685
1132	0	-210.502	-310.726	874.126				-165.312	-221.415	481.394	-187.929	-180.713	104.283	-239.138	-64.8576	32.9552				243.093	-254.985	1068.52	175.318	-317.43	483.313	149.288	-493.909	99.347	192.865	-394.05	34.2441
1133	0	-211.153	-306.433	872.905				-164.644	-219.108	479.9	-186.294	-180.715	102.764	-238.373	-65.0785	33.4616				241.388	-252.277	1067.7	174.599	-315.196	482.617	149.218	-493.713	99.6477	192.875	-393.975	34.1965
1134	0	-212.002	-301.56	872.055				-164.173	-216.221	478.778	-184.804	-182.188	101.505	-237.939	-65.2091	33.6474				239.798	-249.473	1066.89	173.649	-312.983	481.956	149.162	-493.475	99.9668	193.39	-394.331	34.3344
1135	0	-213.801	-295.665	870.994				-164.652	-212.311	477.444	-184.062	-181.97	100.345	-237.586	-65.0439	33.7393				238.001	-246.439	1066.17	172.757	-310.687	481.387	149.161	-493.174	100.252	193.245	-394.068	34.3041
1136	0	-215.173	-291.49	870.609				-164.704	-210.122	476.786	-183.96	-181.753	99.3587	-237.473	-64.9943	33.7278				236.1	-243.264	1065.44	171.591	-308.438	480.834	149.131	-492.899	100.633	193.547	-394.478	34.2971
1137	0	-217.528	-287.302	870.168				-165.739	-207.919	476.073	-184.099	-181.562	98.3579	-237.563	-65.0053	33.6374				234.101	-239.812	1064.64	170.696	-306.315	480.488	149.07	-492.65	101.063	193.184	-393.996	34.1735
1138	0	-220.099	-282.806	869.901				-166.99	-205.41	475.532	-184.363	-181.487	97.7748	-237.709	-65.0454	33.4909				231.866	-236.32	1063.95	169.277	-304.119	480.177	149.117	-492.324	101.609	193.285	-393.924	34.186
1139	0	-222.947	-277.811	870.114				-168.519	-202.4	475.473	-184.694	-181.216	97.3387	-237.827	-64.9804	33.3925				229.775	-232.628	1063.31	167.929	-301.787	479.934	149.334	-492.077	102.284	193.325	-393.846	34.1682
1140	0	-225.966	-272.528	870.494				-170.106	-199.66	475.647	-184.863	-181.027	97.1825	-237.932	-64.8439	33.3262				227.361	-228.735	1062.61	166.543	-299.529	479.795	149.304	-491.561	102.798	193.344	-393.779	34.1525
1141	0	-228.73	-267.497	870.758				-171.44	-197.172	475.706	-185.011	-180.715	97.0399	-237.918	-64.8026	33.3277				225.02	-224.779	1062.08	164.926	-297.292	479.718	149.368	-491.041	103.469	193.381	-393.726	34.1449
1142	0	-231.287	-261.928	871.377				-172.904	-193.993	476.053	-185.196	-180.091	96.8794	-237.905	-64.7451	33.3423				222.507	-220.654	1061.63	163.335	-295.076	479.749	149.402	-490.441	104.246	193.584	-394.039	33.9688
1143	0	-233.851	-256.394	872.045				-174.375	-190.849	476.449	-185.468	-179.41	96.8436	-237.875	-64.6663	33.3609				219.91	-216.37	1061.16	161.637	-292.682	479.783	149.476	-489.893	105.221	193.598	-394.126	33.9747
1144	0	-236.264	-251.222	872.532				-175.695	-188.067	476.665	-185.442	-178.439	96.5055	-237.806	-64.5186	33.3465				217.198	-211.959	1060.89	159.9	-290.322	479.961	149.427	-489.266	106.228	193.925	-394.096	34.0719
1145	0	-238.851	-245.581	873.024				-177.19	-184.817	476.884	-185.233	-178.312	96.5239	-237.777	-64.4738	33.3865				214.553	-207.501	1060.68	158.266	-287.808	480.238	149.422	-488.484	107.362	194.057	-394.086	34.24
1146	0	-241.4	-240.648	873.522				-178.646	-182.275	477.11	-185.61	-177.533	96.2682	-237.797	-64.3974	33.4081				211.731	-202.889	1060.46	156.734	-285.07	480.514	149.517	-487.617	108.647	194.079	-394.01	34.2937
1147	0	-243.757	-236.407	873.82				-179.91	-180.424	477.136	-185.728	-177.2	96.1338	-237.831	-64.3487	33.3752				208.873	-198.159	1060.25	155.16	-282.267	480.881	149.581	-486.736	110.037	194.12	-393.859	34.37
1148	0	-246.466	-231.696	874.198				-181.526	-178.103	477.242	-185.337	-178.055	96.3091	-237.922	-64.3538	33.4136				206.029	-193.428	1060.1	153.69	-279.211	481.397	149.605	-485.766	111.656	194.199	-393.695	34.5217
1149	0	-249.089	-227.782	874.5				-183.056	-176.58	477.272	-185.563	-177.841	95.9487	-237.863	-64.4133	33.3339				203.144	-188.714	1059.86	152.436	-275.785	481.743	149.766	-484.525	113.36	194.334	-393.483	34.6889
1150	0	-251.726	-224.38	874.426				-184.6	-175.567	476.927	-185.71	-177.512	95.7547	-237.881	-64.4761	33.3177				200.418	-183.998	1059.63	151.172	-271.953	482.16	150.022	-483.082	115.322	193.949	-392.661	34.7459
1151	0	-254.631	-220.843	874.7				-186.413	-174.421	476.928	-185.292	-178.415	95.9138	-237.936	-64.5244	33.2636				197.606	-179.353	1059.47	149.969	-267.83	482.576	150.186	-481.583	117.494	193.961	-392.228	34.997
1152	0	-257.13	-217.987	874.717				-187.819	-173.956	476.673	-185.533	-178.175	95.5089	-238.056	-64.5475	33.2439				194.779	-174.745	1059.32	148.805	-263.088	483.007	150.495	-479.857	120.073	194.154	-391.937	35.4831
1153	0	-259.824	-215.504	874.734				-189.42	-173.862	476.418	-185.416	-178.503	95.461	-238.095	-64.5781	33.1909				191.903	-170.248	1059.29	149.552	-256.012	482.994	150.523	-477.661	122.739	194.217	-391.607	35.9031
1154	0	-262.081	-213.606	874.606				-190.585	-174.355	476.019	-185.393	-178.673	95.3182	-238.179	-64.6347	33.1417				189.033	-165.769	1059.27	148.831	-249.708	483.204	150.931	-475.292	125.917	194.572	-391.285	36.2587
1155	0	-264.53	-211.571	874.783				-191.94	-174.71	475.924	-185.538	-178.556	95.0879	-238.32	-64.7609	33.1718				186.172	-161.373	1059.22	148.071	-242.838	483.609	151.272	-472.405	129.541	194.724	-390.743	36.7579
1156	0	-266.675	-210.523	874.462				-192.993	-176.052	475.331	-185.771	-178.305	94.7944	-238.375	-64.8256	33.1801				183.493	-157.174	1059.24	147.401	-235.179	484.038	151.303	-468.81	133.48	195.268	-391.082	36.9663
1157	0	-268.544	-209.548	874.272				-193.769	-177.467	474.868	-185.896	-178.23	94.5458	-238.425	-64.886	33.1462				180.772	-153.049	1059.33	146.604	-227.155	484.65	151.251	-464.705	138.095	194.989	-390.573	37.7983
1158	0	-270.697	-208.669	874.152				-194.829	-178.979	474.477	-186.069	-178.053	94.0788	-238.492	-64.9238	33.1369				178.185	-149.115	1059.31	146.493	-217.317	485.494	151.082	-459.843	143.217	194.722	-389.656	38.9486
1159	0	-272.895	-207.322	873.938				-195.935	-180.022	473.99	-186.464	-177.617	93.5218	-238.593	-64.9872	33.1558				175.682	-145.283	1059.23	146.915	-206.667	486.246	150.764	-454.287	148.736	194.604	-388.005	40.7097
1160	0	-275.028	-206.638	873.659				-196.975	-181.728	473.44	-186.469	-177.943	93.3608	-238.632	-64.9741	33.1226				173.302	-141.641	1059.08	147.332	-195.467	487.339	150.339	-447.806	154.605	194.134	-386.151	43.5163
1161	0	-276.572	-204.186	873.17				-197.918	-183.455	472.749	-186.35	-178.76	93.4075	-238.68	-64.9974	33.0678				170.949	-138.14	1058.91	147.691	-184.089	488.799	151.561	-439.482	160.907	193.893	-384.195	46.9656
1162	0	-278.565	-200.714	872.512				-199.123	-183.937	472.193	-186.383	-179.28	93.3771	-238.701	-64.9876	33.0552				168.818	-134.903	1058.6	150.507	-170.648	490.041	151.238	-431.561	168.253	193.654	-381.644	51.3051
1163	0	-280.506	-197.306	871.83				-200.278	-184.483	471.615	-186.976	-178.683	92.8156	-238.759	-64.9464	32.9911				166.756	-131.783	1058.16	151.12	-158.389	491.844	150.509	-422.972	175.476	193.36	-378.459	56.3091
1164	0	-280.486	-198.03	870.97				-201.162	-185.354	470.978	-187.491	-178.008	92.3409	-238.786	-64.9975	32.9269				164.818	-128.831	1057.67	151.992	-146.32	494.177	149.292	-413.622	182.63	192.638	-374.722	62.1799
1165	0	-280.743	-197.67	870.498				-202.323	-185.139	470.728	-187.712	-177.84	92.1639	-238.85	-64.9076	32.8884				162.949	-125.889	1056.93	152.634	-134.737	496.797	148.178	-403.741	189.879	191.772	-369.859	68.52
1166	0	-282.551	-195.377	870.005				-203.449	-185.295	470.397	-187.829	-177.917	91.9884	-238.877	-64.879	32.8418				161.479	-123.197	1056.21	153.599	-123.42	499.676	147.096	-394.318	196.617	190.826	-365.133	75.1128
1167	0	-283.951	-193.429	869.591				-204.168	-185.796	470.144	-187.933	-177.99	91.8753	-238.905	-64.9356	32.8468				159.983	-120.562	1055.2	154.913	-112.54	502.87	145.456	-384.332	202.637	188.211	-358.839	80.2563
1168	0	-285.856	-190.909	869.315				-205.391	-185.725	470.03	-188.001	-178.062	91.729	-238.934	-64.9272	32.7844				158.678	-117.919	1054.24	156.684	-101.386	505.881	143.598	-374.917	208.451	186.773	-349.706	84.7952
1169	0	-287.737	-188.629	869.195				-206.357	-185.979	469.919	-188.146	-178.065	91.6052	-238.998	-64.9194	32.7746				157.467	-115.363	1053.11	157.671	-91.3557	509.369	141.508	-365.223	212.91	187.57	-338.381	89.8205
1170	0	-288.439	-188.446	869.002				-206.877	-186.562	469.787	-188.174	-178.112	91.5699	-239.011	-64.9389	32.7482				156.47	-112.625	1051.99	158.364	-81.9736	512.818	139.86	-353.663	215.075	185.825	-324.845	93.6961
1171	0	-289.216	-187.673	868.844				-207.475	-186.555	469.689	-188.271	-178.152	91.5314	-239.032	-65.01	32.7337				155.752	-109.734	1050.92	158.859	-73.0039	516.28	138.288	-340.918	215.658	184.996	-310.211	95.2114
1172	0	-290.062	-186.407	868.83				-208.139	-186.056	469.737	-188.301	-178.209	91.4995	-239.069	-64.9952	32.7164				155.166	-106.729	1050.05	159.526	-64.265	519.716	136.877	-326.952	214.719	183.183	-294.22	94.8766
1173	0	-290.644	-185.075	868.91				-208.541	-185.49	469.878	-187.885	-179.265	91.5752	-239.094	-64.9632	32.6878				154.855	-103.532	1049.2	160.309	-55.7889	523	135.611	-312.518	212.639	181.155	-276.805	93.3886
1174	0	-291.036	-183.899	869.008				-208.753	-185.08	470.037	-188.2	-178.928	91.4461	-239.159	-64.9162	32.6348				154.542	-100.23	1048.79	161.108	-47.6324	526.031	134.524	-297.26	209.266	179.685	-257.869	90.7962
1175	0	-291.358	-183.207	868.424				-208.894	-185.154	469.513	-188.401	-178.573	91.3223	-239.245	-64.8398	32.594				154.412	-96.7169	1048.63	162.393	-39.6523	529.205	133.684	-281.132	204.75	178.432	-237.427	87.3483
1176	0	-291.678	-181.988	868.188				-209.034	-184.702	469.339	-188.438	-178.771	91.4883	-239.23	-64.8833	32.5759				154.236	-93.1896	1048.7	163.916	-32.3119	531.576	133.169	-263.833	199.147	177.395	-215.89	83.4019
1177	0	-291.73	-180.72	868.168				-208.905	-184.199	469.379	-188.476	-178.802	91.5305	-239.232	-64.9016	32.5584				154.23	-89.5534	1049.02	164.721	-25.2787	533.89	133.157	-245.972	193.016	176.715	-192.672	78.6845
1178	0	-291.641	-179.337	868.256				-208.635	-183.583	469.528	-188.501	-178.726	91.5619	-239.073	-65.3001	32.4944				154.264	-85.882	1049.28	165.932	-18.3955	536.314	133.32	-227.078	186.026	176.082	-168.738	73.9339
1179	0	-291.34	-177.948	868.389				-208.154	-182.96	469.722	-188.449	-178.724	91.59	-238.545	-66.4922	32.6735				154.399	-82.1973	1049.68	167.374	-12.4703	538.019	134.113	-207.759	178.951	176.348	-144.056	69.2114
1180	0	-291.002	-176.419	868.304				-207.635	-182.197	469.697	-188.355	-178.779	91.6728	-238.562	-66.5404	32.6523				154.659	-78.5934	1050.05	167.905	-6.41429	539.752	135.317	-187.683	171.513	177.371	-118.97	64.4923
1181	0	-290.245	-175.676	868.366				-206.698	-182.221	469.82	-188.25	-178.896	91.7726	-238.485	-66.5457	32.6824				154.818	-74.9882	1050.36	168.252	-1.59893	540.842	136.82	-167.209	163.841	178.808	-93.4125	60.2235
1182	0	-288.404	-174.058	868.567				-205.821	-180.706	470.23	-188.056	-178.987	91.8481	-238.504	-66.5958	32.6873				155.364	-71.244	1050.51	168.444	4.00436	541.71	139.068	-146.476	156.545	181.027	-67.7487	56.3982
1183	0	-287.391	-172.388	867.972				-205.773	-179.14	469.844	-187.895	-178.831	91.8516	-238.48	-66.5381	32.723				155.817	-67.6245	1050.72	168.828	8.88941	542.117	141.721	-125.466	149.448	183.851	-42.116	52.9843
1184	0	-285.685	-171.28	867.908				-205.033	-178.135	469.989	-187.663	-178.97	92.0279	-238.494	-66.5215	32.722				156.401	-63.8678	1050.82	168.953	13.296	542.166	144.842	-104.25	142.403	187.088	-16.8447	50.2831
1185	0	-284.458	-169.109	867.69				-203.898	-176.924	469.937	-187.428	-179	92.1416	-239.074	-65.261	32.5982				157.179	-59.9678	1050.82	169.09	17.434	541.863	148.614	-83.179	136.087	191.13	8.66002	48.3525
1186	0	-283.016	-166.737	867.578				-203.647	-175.196	470.231	-187.185	-179.085	92.2323	-239.216	-64.9671	32.6162				157.962	-56.0827	1050.83	168.978	21.1557	541.276	152.491	-62.414	130.396	194.865	33.6417	46.9011
1187	0	-281.734	-162.921	867.968				-202.057	-174.611	470.503	-186.937	-179.075	92.3458	-239.182	-65.0174	32.674				159.012	-52.0241	1050.66	168.768	24.7071	540.374	156.505	-42.2155	125.38	199.144	57.5443	46.3406
1188	0	-280.16	-159.983	867.518				-201.125	-173.021	470.36	-186.644	-179.111	92.4837	-238.488	-66.4753	32.7411				160.127	-47.8687	1050.49	168.68	28.0447	539.168	160.653	-22.8617	121.055	203.659	79.8552	46.1543
1189	0	-278.114	-157.676	867.545				-199.954	-171.072	470.712	-186.331	-179.133	92.6083	-238.424	-66.6577	32.7583				161.373	-43.557	1050.16	168.121	31.2577	537.654	164.687	-5.01408	117.486	207.889	100.942	47.3195
1190	0	-275.954	-155.838	867.635				-197.611	-170.114	470.891	-185.982	-178.839	92.6877	-238.398	-66.6684	32.8195				162.935	-39.1185	1049.87	167.934	34.5473	536.126	168.585	11.2635	114.652	211.515	119.705	47.5285
1191	0	-273.575	-153.924	867.776				-196.917	-167.247	471.671	-185.617	-178.575	92.7313	-238.343	-66.6482	32.7878				164.562	-34.5221	1049.67	167.898	37.9754	534.467	172.197	25.81	112.091	215.133	136.116	48.3745
1192	0	-271.159	-151.623	868.07				-195.586	-165.385	471.853	-185.26	-178.515	92.8303	-238.232	-66.5315	32.6972				166.358	-29.6371	1049.33	167.637	41.5644	532.644	175.36	38.2258	109.939	218.32	150.284	49.2422
1193	0	-268.832	-148.901	868.477				-194.05	-163.731	471.997	-184.812	-178.481	93.0332	-238.147	-66.6045	32.7542				168.298	-24.544	1049.14	167.468	45.1914	530.918	177.887	48.6401	107.96	221.011	162.157	49.6577
1194	0	-266.238	-146.739	868.753				-192.497	-161.918	472.356	-184.448	-177.987	92.9701	-238.047	-66.6361	32.7427				170.382	-19.1003	1048.9	168.187	48.6774	528.987	179.603	57.3378	106.544	222.125	171.53	50.4298
1195	0	-262.999	-145.308	869.383				-190.35	-161.172	472.213	-184.223	-177.714	93.0853	-237.862	-66.5619	32.6658				172.491	-13.4931	1048.84	168.82	51.9475	526.878	180.446	63.981	105.369	222.611	179.484	52.1678
1196	0	-259.002	-144.818	869.827				-189.146	-157.942	473.05	-184.213	-177.253	93.0629	-237.723	-66.6407	32.6224				174.953	-7.47292	1048.88	169.46	54.6855	524.703	180.626	67.8024	103.393	222.993	184.182	51.8856
1197	0	-255.065	-144.718	870.446				-187.392	-155.135	473.701	-184.435	-176.479	92.9973	-239.824	-66.4513	33.2554				177.239	-1.14404	1049.01	166.761	56.822	522.268	180.358	68.7893	101.645	223.624	186.935	49.5031
1198	0	-250.466	-144.764	871.281				-185.924	-152.379	474.087	-184.449	-175.833	93.0712	-240.275	-66.1653	33.4592				179.602	5.36303	1049.1	166.95	59.2314	520.08	179.646	69.1359	100.314	223.235	188.747	47.0998
1199	0	-246.352	-144.8	871.735				-184.051	-149.992	474.575	-184.093	-175.59	93.509	-240.212	-65.9441	33.5297				182.239	12.0183	1048.87	166.237	62.1635	518.423	179.249	70.8954	100.293	223.204	183.486	42.1039
1200	0	-243.167	-143.777	872.267				-182.065	-147.293	475.133	-183.578	-175.554	94.0546	-239.995	-66.3427	33.3827				184.731	18.7184	1049.1	165.921	66.1783	517.988	179.413	72.4738	100.481	220.523	182.795	41.6604
1201	0	-243.314	-138.439	873.237				-180.188	-143.994	475.714	-183.089	-175.377	94.5497	-239.789	-66.4477	33.324				186.425	25.2523	1049.41	165.973	70.6198	518.779	179.806	73.5591	100.868	220.155	182.642	40.9443
1202	0	-243.242	-129.947	873.813				-178.216	-140.528	476.196	-182.518	-175.258	95.167	-239.386	-66.7523	33.1218				188.695	32.1682	1049.97	166.277	75.5954	519.884	180.03	74.8964	100.948	220.025	183.419	41.001
1203	0	-242.088	-121.128	874.369				-176.166	-137.604	476.62	-182.062	-175.151	95.8459	-238.803	-67.0029	32.9459				190.865	39.0238	1050.65	166.701	80.629	520.384	180.074	76.0803	100.813	220.105	184.19	40.9592
1204	0	-239.763	-114.984	874.627				-174.563	-133.835	477.401	-181.601	-174.957	96.3282	-238.48	-66.7935	32.9767				193.179	45.9381	1051.37	168.435	85.5702	520.3	180.008	76.6229	100.631	220.153	184.483	40.7299
1205	0	-236.289	-111.604	875.318				-172.946	-132.273	476.953	-181.189	-174.655	96.9546	-238.391	-66.705	32.984				195.631	52.7293	1052.13	166.946	89.5777	519.497	180.098	77.0025	100.349	220.141	184.429	40.4092
1206	0	-231.899	-110.684	876.052				-171.08	-130.642	477.333	-180.71	-174.237	97.7203	-238.312	-66.6585	33.0408				197.887	59.3541	1052.99	168.187	93.2446	518.82	180.267	77.663	100.151	220.05	184.607	40.1273
1207	0	-226.609	-110.798	876.88				-169.09	-128.909	477.603	-180.352	-174.135	98.4722	-238.274	-66.7179	33.0753				199.809	65.5335	1053.72	169.478	96.3796	518.394	180.391	78.1225	100.052	220.231	184.643	39.9736
1208	0	-220.997	-111.812	877.291				-167.353	-126.4	478.348	-179.781	-173.51	99.3206	-238.21	-66.6347	33.1638				202.047	71.5176	1054.62	170.853	99.2868	518.239	180.527	78.5204	99.8954	220.363	184.689	40.0201
1209	0	-222.929	-100.915	878.949				-165.476	-123.842	479.072	-179.403	-173.103	100.267	-237.976	-66.9436	33.2963				204.394	77.153	1055.69	172.379	102.113	518.205	180.742	78.8903	99.7439	220.297	184.862	40.0192
1210	0	-220.258	-95.5466	879.256				-163.775	-121.344	479.97	-178.821	-172.542	101.357	-238.442	-65.7754	33.3875				206.774	82.469	1056.63	173.774	104.923	518.141	180.905	79.2559	99.6184	220.283	185.016	40.0379
1211	0	-216.856	-91.604	879.834				-161.944	-118.873	481.033	-178.446	-172.067	102.671	-238.626	-65.2959	33.3713				209.385	87.5036	1057.42	175.335	107.551	517.907	181.041	79.4894	99.4626	220.278	185.15	40.0132
1212	0	-213.876	-88.2488	880.664				-160.146	-116.497	482.267	-178.038	-171.127	104.108	-238.701	-65.0547	33.4127				212.45	92.2381	1057.95	176.976	110.168	517.682	181.216	79.7343	99.3091	220.354	185.156	40.0368
1213	0	-210.43	-84.0519	881.694				-158.333	-114.139	483.75	-177.751	-170.299	105.612	-238.757	-64.9576	33.4502				215.14	96.633	1058.89	178.507	112.323	517.474	181.372	79.9362	99.2123	220.357	185.198	40.0131
1214	0	-207.45	-81.0474	883.165				-156.741	-111.697	485.236	-177.385	-169.554	107.294	-238.806	-64.9722	33.4471				217.995	100.87	1059.65	179.914	114.265	517.335	181.518	80.0749	99.1192	220.36	185.202	39.9838
1215	0	-204.583	-78.5451	884.861				-155	-109.232	487.261	-176.98	-168.387	108.993	-238.887	-65.0213	33.3675				220.923	104.862	1060.39	181.31	116.043	517.273	181.643	80.2089	99.0373	220.475	185.194	40.011
1216	0	-201.726	-75.8141	886.595				-154.594	-104.419	489.45	-176.466	-167.662	110.814	-238.96	-65.1806	33.1702				223.965	108.612	1061.22	182.673	117.542	517.183	181.696	80.2857	98.9588	220.515	185.222	39.9454
1217	0	-198.909	-72.9893	888.45				-153.714	-102.346	490.711	-175.867	-166.573	112.802	-239.016	-65.3979	33.0056				226.909	112.266	1062.09	183.876	118.499	517.087	181.792	80.3736	98.9001	220.389	185.272	39.8978
1218	0	-196.133	-70.1663	890.328				-152.401	-100.826	491.94	-175.683	-166.32	114.78	-239.02	-65.5842	32.8515				229.883	115.886	1062.87	185.188	119.388	516.958	181.857	80.4572	98.8303	220.398	185.293	39.8592
1219	0	-193.544	-67.3482	892.21				-152.034	-96.5145	494.302	-174.948	-165.319	116.698	-238.917	-66.0186	32.7711				232.629	119.374	1063.7	186.317	119.36	516.878	181.898	80.5371	98.7372	220.493	185.316	39.9166
1220	0	-191.183	-64.8359	894.339				-151.658	-91.9021	495.813	-173.809	-163.966	118.541	-238.668	-66.1895	32.7467				235.71	122.702	1064.4	187.648	119.9	516.788	181.961	80.5536	98.6788	220.469	185.334	39.9765
1221	0	-188.763	-61.7096	896.28				-150.843	-89.0327	497.248	-172.518	-162.157	120.311	-238.251	-66.211	32.8238				238.776	125.985	1064.97	189.141	120.121	516.803	182.024	80.6283	98.5795	220.411	185.365	40.0082
1222	0	-186.706	-59.1064	898.229				-150.021	-86.2171	499.142	-171.056	-160.631	122.157	-237.586	-65.9794	33.0626				241.1	129.151	1065.61	190.42	119.82	516.902	182.119	80.6664	98.4821	220.397	185.418	40.0518
1223	0	-184.88	-56.6665	900.374				-149.267	-82.7493	500.761	-169.657	-159.228	124.211	-237.281	-66.7006	33.6189				244.22	132.249	1066.13	191.986	120.017	517.024	182.277	80.6686	98.4017	220.391	185.454	40.0455
1224	0	-182.848	-53.3265	902.17				-148.678	-79.2372	502.577	-168.005	-157.073	125.894	-237.14	-67.8658	34.3918				246.557	135.257	1066.68	193.494	120.149	517.088	182.37	80.652	98.2892	220.462	185.489	40.0054
1225	0	-181.392	-50.9872	904.159				-148.038	-75.1678	504.121	-166.469	-155.369	127.747	-236.469	-67.9046	34.8472				249.231	138.21	1067.31	194.923	120.163	517.174	182.583	80.6743	98.2306	220.544	185.478	39.9568
1226	0	-179.744	-48.0345	906.116				-147.474	-70.7445	505.529	-164.721	-153.436	129.513	-235.169	-67.3517	34.7759				251.764	141.112	1067.94	196.39	120.158	517.223	182.704	80.6525	98.1015	220.642	185.451	39.934
1227	0	-178.495	-45.7529	908.126				-147.119	-66.5625	507.271	-163.077	-151.63	131.275	-234.672	-68.1309	35.7152				253.831	143.837	1068.4	197.809	120.066	517.335	182.644	80.4749	97.8017	220.597	185.543	39.8543
1228	0	-176.742	-42.1698	909.68				-146.967	-62.037	508.741	-161.482	-149.597	133.146	-233.931	-68.4017	36.4249				255.718	146.64	1069.07	199.241	120.082	517.411	182.704	80.4154	97.8997	220.749	185.543	39.8156
1229	0	-175.529	-39.4024	911.366				-146.694	-57.2585	510.199	-160.05	-147.599	134.904	-232.858	-67.9638	37.042				257.804	149.395	1069.71	200.684	120.086	517.465	182.864	80.3699	97.8762	220.853	185.614	39.8352
1230	0	-174.408	-36.8632	913.348				-146.516	-51.8559	511.3	-158.775	-145.647	136.706	-231.816	-67.2805	37.4083				259.412	152.133	1070.26	201.828	119.988	517.477	182.981	80.2987	97.818	220.776	185.722	39.6784
1231	0	-173.024	-33.6614	914.892				-146.601	-46.8606	512.763	-157.567	-144.178	138.568	-230.648	-66.644	37.7528				260.927	154.871	1070.79	203.074	120.133	517.52	183.07	80.2808	97.7362	220.86	185.682	39.7981
1232	0	-171.804	-30.457	916.448				-146.684	-41.5113	513.926	-156.378	-141.442	140.083	-229.775	-66.3431	38.1911				261.685	157.247	1071.34	204.253	120.3	517.569	183.13	80.2513	97.6912	220.368	186.166	39.7697
1233	0	-170.783	-27.6136	917.865				-146.759	-35.8028	515.132	-155.504	-139.429	141.828	-229.13	-65.9803	38.745				263.388	160.092	1071.72	205.3	120.466	517.576	183.273	80.4674	97.6077	220.402	186.236	39.7219
1234	0	-169.944	-25.2036	919.426				-147.005	-30.0913	516.207	-154.76	-136.926	143.363	-228.658	-65.7469	39.3183				264.674	162.595	1072.17	206.244	120.668	517.524	183.199	80.2337	97.5742	220.23	186.234	39.7386
1235	0	-168.898	-22.4315	920.817				-147.344	-24.3466	517.198	-154.278	-134.656	145.093	-228.988	-66.7433	40.4133				266.058	164.822	1072.53	207.183	120.978	517.476	183.203	80.2265	97.5089	220.254	186.242	39.6975
1236	0	-167.737	-18.9008	921.905				-147.761	-18.5946	518.19	-153.865	-132.066	146.662	-228.51	-65.2777	41.1971				267.781	167.492	1072.75	207.96	121.355	517.384	183.234	80.2222	97.5053	220.11	186.209	39.5541
1237	0	-166.983	-16.3332	923.183				-148.33	-13.4493	519.339	-153.656	-129.328	148.237	-227.902	-62.4053	41.841				269.236	169.839	1072.82	208.783	121.97	517.383	183.236	80.2145	97.4555	220.512	186.133	39.4268
1238	0	-165.94	-12.9122	924.118				-149.107	-7.96226	520.145	-153.899	-126.144	149.591	-228.962	-61.687	43.2081				270.824	172.067	1072.97	209.376	122.658	517.175	183.236	80.2166	97.4343	220.245	186.11	39.4025
1239	0	-164.921	-9.58677	924.774				-149.7	-2.45805	520.919	-154.359	-122.553	150.79	-229.575	-59.2686	44.223				272.398	174.174	1073.04	210.195	123.797	516.987	183.165	80.2737	97.3915	220.156	186.19	39.6096
1240	0	-164.191	-6.68687	925.893				-150.397	2.5059	521.719	-155.222	-118.658	151.784	-230.334	-55.4194	44.9285				273.939	176.283	1073.09	210.69	124.741	516.808	183.075	80.2891	97.3527	220.428	186.206	39.5596
1241	0	-163.437	-3.8673	926.775				-151.146	6.98934	522.525	-156.524	-114.249	152.499	-230.73	-49.6617	45.1515				275.536	178.259	1073.17	211.255	125.66	516.616	182.911	80.3678	97.3054	220.276	186.229	39.6803
1242	0	-162.711	-0.754079	927.411				-151.73	11.4064	523.266	-158.165	-109.363	153.043	-233.058	-46.2694	46.1166				277.064	180.104	1073.19	211.717	127.059	516.263	182.795	80.4147	97.2793	220.244	186.223	39.6779
1243	0	-161.917	2.41932	928.159				-152.46	15.2888	523.984	-160.233	-104.019	153.313	-234.959	-40.6557	46.5459				278.697	181.788	1073.26	212.106	128.064	516.022	182.7	80.4281	97.2667	220.317	186.198	39.7247
1244	0	-161.326	5.38914	928.713				-153.038	19.1968	524.545	-162.803	-97.9857	153.365	-236.713	-33.3344	46.2804				280.743	183.596	1073.24	212.511	128.972	515.835	182.562	80.4552	97.2234	220.806	185.688	39.6977
1245	0	-160.618	8.89738	929.215				-153.754	22.5631	525.19	-165.564	-91.3869	153.182	-239.042	-25.6301	46.2658				282.466	185.306	1073.31	212.667	129.877	515.636	182.498	80.4836	97.1712	220.237	185.963	39.514
1246	0	-160.138	11.7979	929.68				-154.247	26.1786	525.679	-168.651	-84.0335	152.693	-240.981	-16.0818	45.7636				283.862	186.885	1073.39	212.892	131.724	515.365	182.368	80.5159	97.1442	220.227	185.96	39.5384
1247	0	-159.398	15.3751	930.161				-154.91	29.4913	526.262	-172.116	-76.5928	152.308	-243.69	-6.98482	45.4186				285.274	188.494	1073.56	213.147	133.062	515.108	182.125	80.6359	97.0997	220.229	185.952	39.5627
1248	0	-158.707	18.8996	930.218				-155.327	32.8952	526.667	-175.864	-68.4263	151.749	-246.401	3.10859	45.0329				286.833	190.074	1073.68	213.268	134.488	514.813	181.959	80.7563	97.0697	220.232	185.96	39.5644
1249	0	-158.348	21.6283	930.907				-155.942	36.3702	527.183	-179.769	-59.8192	151.218	-249.127	13.7571	44.4694				288.262	191.656	1073.81	213.208	136.019	514.516	181.753	80.8183	96.998	220.554	185.607	39.5856
1250	0	-157.768	24.6941	931.249				-156.438	40.1085	527.58	-183.694	-50.3211	150.518	-251.774	25.1772	43.9731				289.423	193.153	1073.92	213.331	137.589	514.247	181.605	80.8829	96.9669	220.484	185.616	39.6133
1251	0	-157.236	27.9475	931.411				-157	43.8287	528.039	-187.847	-40.9883	150.076	-254.313	36.5575	43.5359				291	194.646	1073.88	213.425	139.131	513.957	181.413	81.011	96.9375	220.498	185.606	39.6017
1252	0	-156.977	30.2829	931.942				-157.534	47.9088	528.43	-191.749	-30.8011	149.626	-256.587	47.5828	43.5984				291.863	196.239	1074.07	213.773	140.712	513.71	181.273	81.1024	96.9035	220.479	185.625	39.6231
1253	0	-156.296	33.6849	931.983				-158.163	52.0311	528.809	-195.482	-20.5512	149.164	-258.6	58.5143	43.9312				293.008	197.79	1074.16	214.08	142.369	513.362	181.104	81.168	96.9147	220.405	185.617	39.638
1254	0	-156.009	36.0622	932.328				-158.741	56.7607	529.303	-199.137	-10.2953	149.059	-261.781	71.3363	44.6148				293.831	199.332	1074.32	214.077	143.991	513.063	180.973	81.2819	96.9171	220.419	185.611	39.6154
1255	0	-155.636	38.6489	932.716				-159.413	61.561	529.896	-202.462	0.128856	149.029	-264.834	84.7699	45.7358				294.853	200.945	1074.49	214.099	145.677	512.916	180.84	81.357	96.8806	220.417	185.615	39.6458
1256	0	-155.468	40.8251	933.026				-160.133	66.7191	530.379	-205.67	10.6673	149.103	-266.933	97.6735	46.8052				295.494	202.606	1074.55	212.054	147.1	512.506	180.701	81.4506	96.9178	220.436	185.622	39.6477
1257	0	-155.654	42.3624	933.993				-160.962	72.1322	531.012	-208.543	21.4063	149.286	-269.333	110.038	48.0163				296.133	204.275	1074.68	211.784	148.784	512.212	180.583	81.591	96.9125	220.111	185.706	39.5008
1258	0	-155.115	45.2278	934.048				-161.664	78.11	531.59	-211.155	31.8818	149.713	-271.312	122.632	50.0042				296.805	205.932	1074.82	211.579	150.352	511.977	180.513	81.7471	96.9106	220.384	185.605	39.6565
1259	0	-154.839	48.0435	934.265				-162.3	84.2466	532.21	-213.481	42.5916	150.08	-272.921	135.627	51.6927				296.984	207.57	1075.03	211.517	151.97	511.728	180.379	81.8502	96.9034	220.457	185.63	39.6744
1260	0	-154.963	49.7878	934.987				-163.079	90.6988	532.88	-215.682	52.8694	150.714	-275.812	149.687	53.772				297.534	209.227	1075.15	211.306	153.533	511.454	180.275	81.9432	96.9235	220.376	185.622	39.6974
1261	0	-154.598	53.0718	934.848				-163.811	97.349	533.614	-217.486	63.3948	151.353	-277.74	161.073	55.6824				298.091	210.839	1075.27	211.302	155.122	511.279	180.167	82.0747	96.9566	220.191	185.864	39.7258
1262	0	-154.936	54.916	935.727				-164.424	104.057	534.398	-218.968	73.3662	151.887	-279.174	171.419	57.1642				298.376	212.42	1075.26	211.11	156.664	511.052	180.095	82.2484	96.9749	220.203	185.867	39.7178
1263	0	-154.975	57.1285	935.909				-165.038	110.796	535.317	-220.289	83.4393	152.702	-280.607	181.261	58.7645				298.761	213.939	1075.32	210.86	158.295	510.761	180.043	82.3527	96.9954	220.124	185.871	39.7164
1264	0	-154.92	59.9819	935.993				-165.614	117.831	536.211	-221.286	93.2287	153.578	-282.121	191.616	60.3967				299.119	215.496	1075.34	210.648	160.013	510.414	179.975	82.4962	97.049	220.175	185.871	39.7157
1265	0	-155.081	62.6934	936.381				-165.849	125.171	537.396	-222.374	103.103	154.307	-283.607	202.26	62.1132				299.371	216.951	1075.28	210.35	161.679	510.109	179.912	82.6805	97.0424	220.115	185.839	39.7296
1266	0	-155.273	65.1424	936.813				-167.196	134.731	539.085	-223.088	112.446	155.076	-284.957	212.789	63.9369				299.601	218.354	1075.22	210.04	163.446	509.813	179.912	82.7386	97.0782	220.171	185.875	39.7336
1267	0	-155.512	67.8131	937.109				-167.65	142.048	539.779	-223.666	122.822	155.825	-286.117	223.409	65.6495				299.71	219.71	1075.12	209.695	165.168	509.502	179.83	82.8716	97.1352	220.344	185.869	39.872
1268	0	-155.743	70.7072	937.232				-168.33	149.09	540.691	-224.178	132.771	156.617	-286.917	233.824	67.2129				300.174	221.044	1074.94	209.373	167.064	509.152	179.709	83.0153	97.164	220.292	185.826	39.8588
1269	0	-156.04	73.3101	937.777				-168.966	156.461	541.666	-224.662	142.258	157.529	-287.162	243.633	68.6427				300.522	222.307	1074.79	209.065	168.859	508.675	179.623	83.1631	97.2916	220.248	185.873	39.8483
1270	0	-156.307	76.3868	937.893				-169.251	163.031	542.481	-224.922	152.043	158.22	-287.378	253.614	70.0439				300.904	223.487	1074.58	208.688	170.701	508.384	179.488	83.3509	97.3681	220.232	185.855	39.8727
1271	0	-156.771	79.117	938.301				-169.813	170.124	543.391	-225.345	161.481	158.878	-287.3	263.765	71.2866				301.261	224.561	1074.4	208.319	172.474	508.029	179.42	83.4491	97.4444	220.719	185.517	39.9459
1272	0	-156.982	82.5164	938.193				-170.334	176.792	544.47	-225.808	170.948	159.865	-285.93	272.69	72.204				301.675	225.58	1074.17	208.008	174.5	507.624	179.309	83.599	97.5023	220.725	185.525	39.9449
1273	0	-157.368	85.7515	938.491				-170.555	183.119	544.904	-226.167	180.536	160.451	-284.973	282.484	72.8969				302.167	226.631	1073.86	207.621	176.386	507.223	179.26	83.7555	97.6001	220.75	185.554	39.9224
1274	0	-157.841	88.8126	938.705				-170.771	189.357	545.375	-226.452	189.852	161.213	-283.744	292.143	73.8407				302.695	227.635	1073.55	207.22	178.045	506.788	179.148	83.9452	97.6704	220.74	185.66	39.8035
1275	0	-158.286	92.2946	938.828				-171.098	195.95	546.287	-226.643	198.979	161.962	-283.233	302.844	75.0524				303.149	228.551	1073.29	206.695	179.408	506.381	179.075	84.1304	97.7197	220.801	185.575	39.9134
1276	0	-158.652	95.7061	938.683				-171.074	201.887	546.797	-226.925	208.014	162.543	-282.344	312.428	75.8036				303.787	229.457	1072.95	206.821	181.687	505.914	178.961	84.289	97.8066	220.801	185.701	39.8757
1277	0	-158.951	99.559	938.818				-171.377	208.255	547.442	-226.99	217.395	163.156	-281.587	322.636	76.6352				304.326	230.303	1072.69	206.155	183.635	505.578	178.913	84.4435	97.9049	220.76	185.759	39.8738
1278	0	-159.55	102.734	938.937				-171.448	213.942	548.011	-227.088	226.115	163.67	-280.614	332.626	77.4962				304.63	231.104	1072.34	208.35	185.419	505.138	178.801	84.6159	98.0043	220.721	185.773	39.9085
1279	0	-160.048	106.368	938.887				-172.067	220.999	548.653	-227.302	234.965	164.118	-279.544	342.174	78.3694				304.693	231.942	1072.47	207.694	187.177	504.803	178.712	84.7561	98.1214	220.663	185.828	39.873
1280	0	-160.492	109.789	938.931				-171.581	226.151	548.665	-227.336	243.629	164.398	-278.48	351.664	79.1938				305.268	232.848	1072.32	207.229	188.932	504.443	178.639	84.8873	98.1869	220.672	185.777	39.9969
1281	0	-160.897	113.579	938.706				-171.346	231.163	548.953	-227.537	251.824	164.987	-277.434	361.022	80.1114				305.21	233.553	1071.78	206.548	190.758	504.077	178.546	85.0425	98.2886	220.669	185.819	39.8996
1282	0	-161.401	117.112	938.571				-171.672	237.767	549.081	-227.186	260.536	165.317	-276.561	370.394	80.9236				305.471	234.324	1071.53	205.84	192.553	503.662	178.43	85.2232	98.3593	220.644	185.766	39.9721
1283	0	-161.879	120.96	938.333				-171.144	242.498	549.291	-227.365	268.526	165.702	-275.47	379.092	81.813				305.618	235.148	1071.16	205.541	194.344	503.223	178.337	85.3604	98.4109	220.69	185.737	40.0283
1284	0	-162.406	124.597	938.148				-170.75	247.326	549.382	-226.986	276.417	165.895	-274.516	387.61	82.7605				305.985	236.001	1070.8	205.205	195.95	502.878	178.252	85.6109	98.4702	220.676	185.824	39.9395
1285	0	-162.813	128.191	937.71				-170.518	252.313	549.381	-226.917	284.209	166.061	-273.651	396.089	83.5226				306.185	236.89	1070.67	204.906	197.572	502.446	178.166	85.7453	98.533	220.651	185.85	39.9442
1286	0	-163.329	131.695	937.696				-170.127	257.108	549.169	-226.839	291.418	166.244	-273.053	404.3	84.3919				306.783	237.819	1070.78	204.333	199.45	501.761	178.05	85.881	98.5596	220.61	185.796	40.0335
1287	0	-163.764	135.16	937.353				-169.706	261.713	548.957	-226.526	298.576	166.356	-272.389	411.943	85.1965				307.406	238.81	1070.77	204.431	200.754	501.737	177.947	86.0221	98.5748	220.623	185.851	39.9615
1288	0	-164.109	139.107	936.79				-169.168	265.995	548.717	-226.315	305.526	166.427	-271.966	419.511	85.9936				307.639	239.748	1070.63	204.294	202.201	501.327	177.789	86.1008	98.6228	220.593	185.824	39.9819
1289	0	-164.574	142.754	936.398				-168.615	269.835	548.273	-226.021	312.044	166.566	-271.664	427.126	86.8132				307.69	240.854	1071.05	204.207	203.669	500.941	177.674	86.1748	98.6707	220.545	185.822	39.9166
1290	0	-164.912	146.447	936.12				-167.992	273.914	547.977	-225.583	318.531	166.59	-271.308	433.934	87.5558				307.733	241.901	1071.14	204.156	205.069	500.567	177.588	86.2661	98.6891	220.554	185.872	39.9693
1291	0	-165.336	149.973	935.703				-167.601	278.04	547.486	-225.235	324.887	166.451	-270.856	440.68	88.1551				307.66	242.977	1071.14	204.033	206.541	500.237	177.534	86.3465	98.7185	220.584	185.798	40.0628
1292	0	-165.76	153.426	935.202				-167.034	281.625	546.971	-224.782	330.715	166.255	-270.24	447.08	88.563				307.366	243.978	1071.16	203.958	207.899	499.837	177.476	86.4073	98.7818	220.611	185.804	40.0432
1293	0	-166.085	157.068	934.709				-167.043	285.619	546.388	-224.335	336.217	165.974	-269.731	453.27	88.8578				307.115	244.991	1071.23	203.944	209.204	499.566	177.398	86.4204	98.8521	220.669	185.772	40.06
1294	0	-166.559	160.401	934.321				-166.993	289.446	545.74	-223.723	341.579	165.697	-268.915	458.544	89.1777				306.841	246.064	1071.24	204.028	210.346	499.348	177.338	86.4585	98.9384	220.686	185.767	40.0469
1295	0	-166.934	163.744	933.74				-166.698	293.011	545.208	-223.038	346.527	165.272	-268.194	464.045	89.113				306.586	247.154	1071.36	204.091	211.489	499.114	177.302	86.4978	98.9575	220.698	185.72	40.0306
1296	0	-167.39	167.115	932.996				-166.394	296.212	544.573	-222.326	351.016	164.907	-267.47	468.924	88.8476				306.386	248.27	1071.52	204.132	212.592	498.912	177.264	86.592	98.9956	220.142	186.216	39.8742
1297	0	-167.828	170.438	932.665				-166.059	299.267	543.944	-221.45	355.163	164.345	-266.613	473.311	88.5989				306.16	249.393	1071.72	204.032	213.575	498.625	177.239	86.6303	99.0492	220.71	185.847	39.8759
1298	0	-168.26	173.512	931.94				-165.802	302.189	543.335	-220.697	359.298	163.787	-265.683	477.42	87.9111				305.87	250.544	1071.96	203.937	214.598	498.482	177.165	86.719	99.1392	220.652	185.728	39.8321
1299	0	-168.78	176.683	931.442				-165.643	305.21	542.71	-219.822	362.907	163.14	-264.682	480.958	87.2661				305.548	251.664	1072.18	204.089	216.271	498.201	177.164	86.8084	99.1899	220.475	185.705	39.7072
1300	0	-169.363	179.803	930.865				-165.501	308.259	542.037	-218.944	366.372	162.295	-263.618	484.259	86.3177				305.185	252.856	1072.45	204.075	217.433	498.04	177.132	86.9134	99.2882	220.462	185.67	39.5316
1301	0	-169.876	182.76	930.22				-165.405	311.17	541.282	-218.034	369.311	161.552	-262.619	487.345	85.2808				304.751	254.089	1072.77	204.202	218.676	497.913	177.063	86.9766	99.405	220.877	185.792	39.6112
1302	0	-170.49	185.453	929.604				-165.257	313.902	540.664	-217.086	371.923	160.77	-261.487	489.894	84.0695				304.426	255.386	1073.08	204.258	219.864	497.734	177.036	87.091	99.5192	220.898	185.824	39.5849
1303	0	-171.032	188.523	928.985				-165.127	316.577	539.879	-216.094	374.41	159.799	-260.319	492.269	82.5839				304.043	256.681	1073.32	204.515	220.72	497.396	176.999	87.1602	99.6586	221.008	185.898	39.615
1304	0	-171.602	191.49	928.381				-165.124	319.333	539.15	-215.331	376.7	158.784	-259.118	494.354	81.0765				303.544	258.003	1073.53	204.079	222.264	497.313	176.931	87.2309	99.7775	221.002	185.937	39.5895
1305	0	-172.238	194.301	927.626				-165.19	321.868	538.431	-214.575	378.827	157.863	-257.78	496.131	79.2339				302.934	259.305	1073.61	204.349	222.915	496.99	176.879	87.3068	99.82	220.982	186	39.551
1306	0	-172.794	197.394	926.948				-165.19	324.396	537.484	-213.669	381.206	156.757	-256.512	497.823	77.3343				302.339	260.57	1073.9	204.196	224.001	496.793	176.816	87.3956	99.9416	221.109	185.943	39.5626
1307	0	-173.496	200.24	926.309				-165.179	326.777	536.599	-212.985	383.113	155.747	-255.29	499.42	75.2255				301.779	261.83	1074.06	204.062	224.971	496.563	176.768	87.4419	100.052	220.488	186.308	39.4052
1308	0	-174.121	203.317	925.417				-165.073	328.98	535.568	-212.405	385.024	154.602	-254.465	500.79	73.0178				301.163	263.197	1074.15	203.806	226.04	496.361	176.675	87.4956	100.122	220.925	186.022	39.4951
1309	0	-174.767	206.261	924.661				-165.106	331.204	534.491	-211.81	386.754	153.412	-252.745	501.591	70.4775				300.296	264.325	1074.22	203.537	226.984	496.089	176.619	87.5676	100.214	221.104	185.963	39.5533
1310	0	-175.406	209.133	923.699				-165.104	333.273	533.283	-211.236	388.789	152.289	-251.174	502.915	68.1484				299.73	265.842	1074.33	203.401	227.939	495.883	176.57	87.6068	100.283	221.05	185.97	39.5249
1311	0	-176.086	212.46	922.698				-164.907	335.05	532.004	-210.966	390.668	151.062	-250.31	505.057	65.9903				298.889	267.259	1074.4	203.457	229.506	495.62	176.526	87.6898	100.339	220.64	186.322	39.449
1312	0	-176.819	215.305	921.79				-164.754	336.625	530.567	-210.692	392.53	149.886	-248.34	506.378	63.4463				298.152	268.755	1074.42	203.172	230.611	495.376	176.442	87.7591	100.381	220.969	186.076	39.5487
1313	0	-177.541	218.765	920.713				-164.51	337.91	529.166	-210.437	394.61	148.717	-245.98	508.848	61.2044				296.993	270.064	1074.47	202.62	232.081	495.078	176.351	87.8514	100.415	220.605	186.308	39.4207
1314	0	-178.259	221.484	919.934				-164.267	339.007	527.513	-210.314	396.837	147.313	-244.9	510.465	58.947				296.101	271.74	1074.52	202.655	233.09	494.882	176.324	87.8794	100.541	220.627	186.287	39.4269
1315	0	-179.016	224.44	918.72				-163.841	339.76	525.822	-210.329	398.789	146.012	-244.419	513.422	57.1613				295.184	273.344	1074.6	202.338	234.285	494.659	176.242	87.972	100.574	220.356	186.259	39.153
1316	0	-179.643	227.925	917.674				-163.442	340.312	524.128	-210.253	400.975	144.804	-243.585	515.743	55.3249				294.083	275.075	1074.66	202.073	235.487	494.381	176.209	88.0361	100.687	220.202	186.267	38.9729
1317	0	-180.491	231.079	916.375				-163.04	340.777	522.188	-210.3	402.53	143.475	-242.504	518.055	53.6761				293.158	276.76	1074.7	201.782	236.734	494.12	176.157	88.124	100.742	220.34	186.219	39.0245
1318	0	-181.341	234.043	915.247				-162.709	341.215	520.296	-210.291	404.612	142.139	-241.51	520.627	52.0714				291.911	278.555	1074.72	201.439	237.903	493.907	176.085	88.1699	100.824	220.698	186.281	39.4329
1319	0	-182.256	237.259	913.986				-162.159	340.778	518.747	-210.096	406.009	140.865	-240.504	522.925	50.9				290.616	280.333	1074.77	201.026	239.107	493.691	176.034	88.2216	100.916	220.358	186.214	39.0044
1320	0	-183.082	239.986	912.598				-162.071	341.302	516.68	-209.918	407.662	139.378	-239.496	525.103	49.5881				289.352	282.219	1074.84	200.709	240.34	493.463	175.972	88.2611	101.011	220.352	186.178	38.9217
1321	0	-184.112	242.897	911.156				-161.842	341.817	514.789	-209.667	409.264	137.534	-238.71	526.7	48.1689				288.064	284.155	1074.95	200.344	241.541	493.239	175.886	88.2875	101.059	220.342	186.281	38.9865
1322	0	-185.107	245.63	909.85				-161.64	342.388	512.972	-209.21	409.892	135.879	-237.898	528.027	46.6374				286.526	286.106	1075.05	199.879	242.703	493.057	175.783	88.33	101.115	220.411	186.138	38.8083
1323	0	-186.118	248.375	908.322				-161.66	342.903	511.279	-208.568	410.253	134.024	-237.245	528.548	44.8192				285.034	288.202	1075.17	199.419	243.997	492.81	175.746	88.3712	101.161	220.326	186.153	38.8227
1324	0	-187.193	250.998	906.823				-161.596	343.868	509.553	-208	410.173	132.048	-236.436	528.335	42.5044				283.596	290.39	1075.15	198.944	245.218	492.551	175.693	88.395	101.268	220.28	186.317	38.8941
1325	0	-188.32	253.576	905.289				-161.738	344.904	507.749	-207.403	409.857	129.872	-235.595	527.56	39.6808				281.896	292.521	1075.2	198.458	246.504	492.268	175.573	88.3775	101.287	220.368	186.254	38.8548
1326	0	-189.42	256.064	903.844				-162.175	346.088	506.032	-206.552	408.958	127.71	-234.648	526.014	36.5307				280.146	294.812	1075.26	197.88	247.82	491.979	175.566	88.4602	101.385	220.408	186.303	38.9406
1327	0	-190.575	258.588	902.31				-162.417	347.494	504.399	-205.752	407.834	125.543	-233.614	523.98	33.01				278.495	297.276	1075.27	197.256	249.094	491.779	175.541	88.4962	101.428	220.335	186.312	38.8858
1328	0	-191.787	261.119	900.664				-162.758	348.573	502.67	-204.88	405.669	123.528	-232.877	522.25	32.5455				276.566	299.724	1075.25	196.753	250.522	491.559	175.41	88.518	101.463	220.408	186.326	38.8898
1329	0	-193.027	263.632	899.243				-163.1	349.365	500.887	-203.363	404.093	122.131	-232.333	521.897	33.041				274.649	302.381	1075.25	196.267	251.918	491.325	175.488	88.5194	101.73	220.372	186.31	38.8685
1330	0	-194.344	266.335	897.724				-163.287	350.275	499.131	-202.768	402.955	120.181	-231.502	522.285	33.3857				272.558	305.043	1075.2	195.31	253.203	490.892	175.061	88.4713	101.594	220.568	185.986	38.6095
1331	0	-195.83	269.111	896.12				-163.395	350.867	497.326	-202.283	402.811	118.252	-231.172	522.656	33.9008				270.564	307.839	1075.13	194.705	254.98	490.675	175.22	88.6759	101.977	220.608	186.035	38.6293
1332	0	-197.292	271.653	894.794				-163.677	351.326	495.502	-201.833	402.26	116.562	-230.768	522.951	34.3558				268.35	310.693	1074.94	194.061	256.516	490.495	175.194	88.7115	102.182	220.677	186.108	38.6306
1333	0	-198.885	274.642	893.142				-163.94	351.83	493.635	-201.24	401.762	114.73	-230.507	522.932	34.6527				266.14	313.613	1074.82	193.31	258.091	490.223	175.144	88.7352	102.465	220.742	186.09	38.5548
1334	0	-200.608	277.649	891.659				-164.27	352.191	491.859	-200.405	400.76	113.06	-230.52	522.846	34.5498				263.777	316.613	1074.63	192.559	259.77	489.871	175.141	88.7996	102.671	220.824	185.981	38.4276
1335	0	-202.334	280.755	890.275				-164.466	352.567	490.175	-199.071	399.861	111.289	-229.873	521.882	34.8143				261.508	319.69	1074.42	191.734	261.331	489.68	175.087	88.8207	102.89	220.934	185.931	38.4047
1336	0	-204.168	284.041	888.928				-164.971	353.827	488.919	-197.858	399.155	109.944	-229.501	521.532	35.0382				259.11	322.704	1074.26	190.651	263.149	489.32	175.081	88.9233	103.199	221.068	185.912	38.3899
1337	0	-206.189	287.327	887.781				-165.018	355.217	487.464	-196.487	399.217	108.241	-229.714	521.859	35.3344				256.681	325.791	1074.09	189.966	264.796	489.135	175.023	89.0235	103.519	221.09	185.966	38.376
1338	0	-208.09	290.663	886.646				-164.983	356.983	486.217	-195.077	398.718	107.033	-229.523	521.851	35.59				254.174	329.012	1073.94	188.714	266.321	489.091	174.906	89.1136	103.836	221.097	185.997	38.3979
1339	0	-210.118	293.982	885.474				-164.947	358.759	485.05	-193.645	398.654	105.702	-229.242	521.73	35.8468				251.603	332.277	1073.8	187.511	268.026	488.911	174.839	89.2276	104.158	221.111	186.011	38.4192
1340	0	-212.054	297.052	884.442				-164.486	360.55	484.219	-192.289	398.71	104.598	-229.021	521.679	36.1029				248.821	335.67	1073.53	186.08	269.654	488.664	174.701	89.4329	104.579	221.119	186.022	38.4415
1341	0	-214.188	300.077	883.393				-164.496	362.267	483.309	-190.64	398.118	104.025	-228.595	521.63	36.3403				245.945	339.139	1073.31	184.885	271.282	488.443	174.597	89.5716	104.973	221.114	186.03	38.4606
1342	0	-216.294	302.767	882.507				-164.548	363.613	482.127	-189.476	397.985	103.274	-228.404	521.513	36.5174				243.24	342.699	1073.2	183.266	272.724	488.445	174.503	89.6978	105.337	221.132	186.07	38.488
1343	0	-218.449	305.643	881.629				-165.184	366.141	481.825	-188.515	398.722	102.531	-228.096	521.582	36.7645				240.477	346.297	1073.02	181.739	274.167	488.34	174.377	89.9219	105.788	221.155	186.093	38.5432
1344	0	-220.765	308.011	881.06				-165.755	368.417	481.297	-187.864	399.261	102.055	-227.766	520.732	36.5112				237.261	349.991	1072.66	180.225	275.699	488.33	174.217	90.1236	106.282	221.152	186.053	38.589
1345	0	-222.961	310.703	880.52				-166.504	370.328	480.936	-187.601	399.776	101.793	-227.531	520.368	36.4935				234.208	353.732	1072.42	178.623	277.18	488.409	174.109	90.4171	106.777	221.167	186.077	38.6246
1346	0	-225.425	313.304	880.261				-167.612	372.317	480.868	-187.612	400.139	101.563	-227.439	520.341	36.5285				231.168	357.478	1072.2	177.012	278.535	488.525	173.979	90.692	107.383	221.175	186.166	38.611
1347	0	-227.925	315.727	880.175				-168.923	374.153	480.897	-187.652	400.232	101.378	-227.496	520.418	36.509				228.065	361.263	1072.05	175.401	279.957	488.716	173.877	90.9926	108.089	221.161	186.195	38.6458
1348	0	-230.347	318.281	880.335				-170.552	375.678	481.091	-187.879	400.312	101.3	-227.509	520.383	36.4979				224.908	365.088	1071.9	173.665	280.94	489.103	173.755	91.3629	108.763	221.161	186.267	38.6613
1349	0	-232.909	320.712	880.796				-172.241	376.662	481.363	-188.08	400.358	101.186	-227.595	520.33	36.4245				221.741	368.794	1071.83	172.089	282.256	489.525	173.707	91.7907	109.548	221.101	186.264	38.724
1350	0	-235.511	323.303	881.104				-174.188	378.091	481.633	-188.454	400.39	101.083	-227.864	520.471	36.4495				218.691	372.609	1071.95	170.707	283.766	490.052	173.576	92.3063	110.42	221.108	186.317	38.7696
1351	0	-238.097	325.456	881.574				-175.944	378.674	481.662	-188.672	400.366	101.001	-227.943	520.56	36.4353				215.52	376.419	1072.12	169.126	284.959	490.715	173.509	92.8244	111.449	221.146	186.49	38.843
1352	0	-240.77	327.409	881.961				-177.622	379.175	481.747	-188.932	400.51	100.858	-228.035	520.549	36.3646				212.401	380.187	1072.33	167.495	286.086	491.549	173.4	93.4274	112.553	221.054	186.545	39.0866
1353	0	-243.524	329.351	882.231				-179.389	379.604	481.688	-189.156	400.612	100.613	-228.062	520.489	36.3361				209.159	383.916	1072.53	166.143	287.492	492.361	173.338	94.1161	113.771	221.059	186.702	39.4254
1354	0	-246.241	331.417	882.225				-180.949	379.733	481.423	-189.423	400.509	100.517	-228.016	520.278	36.2217				206.039	387.66	1072.88	164.745	288.992	493.215	173.253	94.8384	115.072	221.035	186.804	39.469
1355	0	-249.126	333.084	882.214				-182.416	379.753	481.22	-189.529	400.678	100.189	-227.971	520.295	36.1343				202.846	391.469	1073.07	163.475	290.835	494.145	173.088	95.5555	116.528	220.978	186.853	39.5891
1356	0	-251.978	334.714	882.043				-183.868	380.007	481.06	-189.638	400.74	99.9621	-227.795	519.676	35.989				199.683	395.143	1073.33	162.326	292.954	494.818	172.936	96.4334	118.173	220.922	187.025	39.7947
1357	0	-254.902	336.54	881.794				-185.204	380.017	480.756	-189.744	400.811	99.7765	-228.01	520.175	36.039				196.41	398.8	1073.58	160.988	295.504	495.646	172.889	97.4724	119.821	220.973	187.192	39.9607
1358	0	-257.688	338.149	881.539				-186.67	380.833	480.712	-189.808	400.854	99.61	-227.746	519.712	35.9915				193.14	402.288	1073.79	159.547	298.439	496.336	172.792	98.5721	121.688	220.979	187.367	40.0878
1359	0	-260.541	339.711	881.243				-187.827	380.969	480.431	-189.867	401.007	99.4272	-228.074	520.153	36.0353				189.988	405.78	1073.98	158.519	302.062	496.792	172.638	99.8089	123.824	220.947	187.603	40.3404
1360	0	-263.094	341.724	880.797				-189.285	381.863	480.37	-189.944	400.91	99.2483	-228.098	520.227	36.0421				186.884	409.201	1074.16	157.226	306.129	497.22	172.484	101.34	125.994	221.09	187.763	40.6736
1361	0	-265.775	343.701	880.434				-190.319	381.905	480.049	-190.016	401.006	99.0807	-227.973	519.763	35.925				183.59	412.456	1074.31	155.682	310.877	497.445	172.464	103.028	128.406	221.031	187.942	40.9849
1362	0	-268.225	345.432	880.017				-191.882	383.202	479.833	-190.087	401.114	98.899	-227.858	519.689	35.915				180.539	415.679	1074.39	154.892	316.104	497.8	172.365	105.044	131.172	220.937	188.205	41.2536
1363	0	-270.83	347.31	879.588				-193.009	383.671	479.458	-190.162	401.22	98.6884	-228.319	520.319	35.9615				177.293	418.744	1074.46	153.842	322.073	497.925	172.154	107.495	134.106	220.78	188.535	41.7135
1364	0	-273.09	349.318	879.075				-194.321	384.584	479.311	-190.158	401.309	98.4726	-228.085	519.921	36.0415				173.897	421.796	1074.48	152.992	329.418	497.99	171.957	110.31	137.491	220.672	188.945	42.3555
1365	0	-275.404	351.537	878.465				-195.448	385.313	478.971	-190.199	401.368	98.2378	-228.213	519.852	36.0295				170.97	424.62	1074.48	152.213	337.117	498.034	171.871	113.555	141.201	220.542	189.445	43.1214
1366	0	-277.397	353.656	877.919				-196.736	386.064	478.774	-190.205	401.51	98.039	-228.238	519.846	36.0078				167.683	427.472	1074.35	151.308	345.349	498.25	171.567	117.295	145.277	219.587	189.769	44.0234
1367	0	-279.42	356.232	877.265				-197.93	386.283	478.281	-190.265	401.63	97.7473	-228.075	519.754	35.8273				164.731	430.211	1074.22	150.827	354.676	498.228	171.088	121.713	149.662	219.302	190.533	45.7496
1368	0	-281.419	358.922	876.726				-199.201	386.955	478.023	-190.414	401.639	97.5786	-227.961	519.699	35.8523				161.851	432.689	1074	150.286	364.304	498.855	170.362	126.765	154.492	220.089	192.055	48.2765
1369	0	-283.335	361.257	876.151				-200.44	387.249	477.598	-190.459	401.882	97.3117	-228.246	519.734	35.9262				158.893	435.237	1073.78	149.834	374.595	499.507	169.358	132.391	159.772	219.773	193.485	51.1448
1370	0	-285.417	363.686	875.697				-201.745	387.682	477.314	-190.595	402.064	97.0451	-228.091	519.636	35.7611				156.077	437.521	1073.52	149.513	385.341	500.448	168.112	138.782	165.408	218.977	195.152	54.3558
1371	0	-287.394	366.182	875.292				-203.104	387.982	476.985	-190.748	402.095	96.8169	-228.105	519.602	35.7346				153.494	439.72	1073.15	149.235	396.27	501.844	166.584	145.719	171.47	217.881	197.168	58.0504
1372	0	-289.283	368.346	874.828				-204.37	388.034	476.597	-190.997	402.3	96.4743	-228.288	519.659	35.8398				150.967	441.778	1072.75	150.474	408.453	503.169	164.873	153.297	177.816	216.451	199.194	62.495
1373	0	-291.3	370.392	874.489				-205.726	388.091	476.191	-191.097	402.252	96.3393	-228.142	519.536	35.6198				148.64	443.719	1072.28	150.623	419.689	505.011	163.004	161.514	184.157	215.03	202.027	67.5236
1374	0	-293.249	372.253	873.943				-207.109	388.131	476.001	-191.25	402.22	96.1397	-228.23	519.546	35.5862				146.231	445.581	1071.65	150.126	430.375	507.355	161.011	170.041	190.481	213.588	205.763	73.1126
1375	0	-295.179	374.044	873.519				-208.118	387.325	475.363	-191.52	402.083	96.049	-228.202	519.443	35.5608				144.102	447.405	1071.04	150.463	441.369	509.999	158.702	178.638	196.806	211.361	209.962	79.0166
1376	0	-296.915	375.463	873.119				-209.687	387.931	475.362	-191.715	402.017	95.8778	-228.269	519.429	35.5175				142.164	449.095	1070.39	149.708	450.802	512.876	155.998	187.294	202.634	209.454	215.325	85.4387
1377	0	-298.655	376.382	872.906				-210.79	387.701	475.03	-191.922	401.949	95.7267	-228.297	519.466	35.5182				140.288	450.854	1069.66	149.571	460.216	515.896	153.313	196.057	207.827	207.399	221.592	91.577
1378	0	-300.333	377.202	872.528				-211.985	387.703	474.775	-192.117	402.024	95.6041	-228.246	519.38	35.4454				138.601	452.553	1068.94	149.631	469.537	519.032	150.488	204.526	212.829	204.933	229.272	95.0404
1379	0	-301.944	377.965	872.165				-212.974	387.649	474.581	-192.265	401.993	95.4871	-228.274	519.323	35.3882				136.885	454.322	1068.3	149.583	478.031	522.246	147.878	212.84	216.68	201.613	238.699	97.8541
1380	0	-303.478	378.78	871.921				-214.038	387.93	474.476	-192.421	401.954	95.4115	-228.254	519.249	35.3703				135.553	456.043	1067.78	150.67	486.815	525.305	145.615	222.524	219.052	197.606	250.21	100.126
1381	0	-304.995	379.189	871.708				-214.929	388.02	474.379	-192.54	402.03	95.3274	-228.26	519.2	35.3243				134.013	458.028	1067.28	150.354	494.436	528.415	143.297	233.066	220.151	193.43	262.806	100.73
1382	0	-306.302	379.492	871.593				-215.611	387.999	474.355	-192.602	402.026	95.302	-228.284	519.227	35.3243				132.767	460.032	1066.87	149.233	501.062	531.51	141.161	244.543	220.128	189.245	276.236	100.423
1383	0	-307.568	379.603	871.491				-216.265	388.202	474.316	-192.704	402.01	95.2717	-228.314	519.165	35.3078				131.541	462.079	1066.62	149.28	508.303	534.468	139.057	256.395	219.139	185.257	289.986	99.3157
1384	0	-308.757	380.058	871.467				-216.975	388.784	474.333	-192.767	402.018	95.2665	-228.316	519.188	35.2729				130.593	464.261	1066.5	149.422	515.398	537.362	136.909	268.291	217.661	181.522	304.603	97.4371
1385	0	-309.882	380.721	871.326				-217.568	389.308	474.362	-192.826	401.975	95.2882	-228.313	519.182	35.2745				129.318	466.446	1066.52	149.423	521.809	540.076	134.83	280.571	215.291	178.277	319.666	95.1159
1386	0	-310.747	381.243	871.293				-217.887	389.544	474.375	-192.84	402.003	95.3245	-228.317	519.205	35.2592				128.342	468.817	1066.62	149.348	528.069	542.579	132.878	293.291	212.113	175.689	335.692	92.6396
1387	0	-311.587	382.255	871.284				-218.086	389.824	474.375	-192.875	402.034	95.3036	-228.315	519.186	35.269				127.476	471.154	1066.82	149.451	534.061	544.883	131.119	306.566	208.266	173.978	352.52	90.0366
1388	0	-312.144	383.167	871.235				-218.37	390.493	474.38	-192.904	402.106	95.3473	-228.313	519.18	35.2748				126.763	473.48	1067.04	149.4	539.557	546.982	129.646	320.351	204.058	171.615	369.948	86.9358
1389	0	-312.773	384.449	871.241				-218.598	391.163	474.41	-192.885	402.025	95.3683	-228.313	519.152	35.3033				126.075	475.772	1067.3	149.079	544.625	548.822	128.454	334.46	199.329	171.44	388.302	84.0447
1390	0	-313.182	385.879	871.082				-218.901	392.243	474.517	-192.923	402.012	95.3772	-228.318	519.228	35.2919				125.418	478.111	1067.53	149.402	549.718	550.424	127.615	349.052	194.27	170.824	406.999	81.141
1391	0	-313.426	387.452	870.935				-218.997	392.961	474.571	-192.938	402.079	95.3761	-228.317	519.206	35.3257				124.903	480.31	1067.76	148.633	553.994	551.838	127.308	363.955	188.852	170.476	425.996	77.9952
1392	0	-313.626	389.135	870.883				-219.026	393.693	474.566	-192.908	402.088	95.4289	-228.317	519.213	35.3126				124.493	482.487	1067.95	148.489	558.214	552.881	128.249	379.56	183.124	171.034	445.43	75.0201
1393	0	-313.67	391.072	870.732				-218.851	394.192	474.408	-192.91	402.109	95.4141	-228.3	519.179	35.3246				124.21	484.62	1068.06	148.642	562.422	553.684	127.891	394.903	177.579	171.912	465.013	71.9792
1394	0	-313.686	393.262	870.551				-218.799	395.087	474.441	-192.886	402.04	95.4715	-228.316	519.198	35.3259				123.761	486.765	1068.01	147.843	565.905	554.185	129.001	410.761	171.898	173.331	484.928	69.2849
1395	0	-313.416	395.278	870.433				-218.744	395.915	474.408	-192.882	402.078	95.4917	-228.297	519.163	35.344				123.606	488.829	1068	147.456	569.402	554.665	130.39	426.76	166.258	175.19	504.804	66.712
1396	0	-313.277	397.392	870.338				-218.678	396.575	474.366	-192.815	402.086	95.483	-228.3	519.206	35.3664				123.72	490.88	1067.92	146.953	572.747	554.752	132.184	442.956	160.751	177.057	524.769	64.8021
1397	0	-312.904	399.45	870.342				-218.528	397.394	474.336	-192.813	402.125	95.4999	-228.301	519.212	35.3669				123.905	492.972	1067.77	147.986	576.226	554.698	134.301	459.218	155.634	179.625	544.744	62.957
1398	0	-312.595	401.255	870.354				-218.373	398.444	474.366	-192.758	402.167	95.5367	-228.283	519.185	35.371				124.076	495.057	1067.55	147.21	579.585	554.53	136.702	475.326	150.765	182.137	564.203	61.6818
1399	0	-312.143	403.355	870.349				-218.204	399.181	474.495	-192.714	402.173	95.5776	-228.267	519.233	35.3712				124.305	497.326	1067.28	146.559	582.477	554.037	139.294	491.134	146.281	184.635	583.678	60.7077
1400	0	-311.706	405.258	870.331				-217.972	400.088	474.49	-192.619	402.134	95.5897	-228.265	519.223	35.3904				124.582	499.666	1066.98	146.079	585.087	553.543	142.176	506.955	141.883	187.297	602.502	60.0874
1401	0	-311.174	407.151	870.406				-217.716	400.903	474.566	-192.561	402.19	95.6251	-228.265	519.22	35.3906				125.332	502.003	1066.74	145.764	587.555	552.747	145.069	522.197	138.091	189.845	620.839	59.7538
1402	0	-310.668	408.861	870.465				-217.44	401.854	474.675	-192.477	402.182	95.661	-228.282	519.185	35.3712				125.668	504.532	1066.32	145.174	589.723	551.89	147.952	536.924	134.692	192.774	638.153	60.178
1403	0	-310.123	410.378	870.484				-217.102	402.578	474.815	-192.369	402.18	95.7498	-228.26	519.199	35.3997				126.245	507.191	1065.94	144.812	591.687	550.479	150.636	550.943	131.838	195.123	654.937	60.603
1404	0	-309.525	412.047	870.587				-216.613	403.192	474.829	-192.261	402.137	95.8337	-228.262	519.176	35.4214				126.782	509.962	1065.64	144.537	593.263	549.325	153.428	564.473	129.186	197.471	670.983	61.2996
1405	0	-308.637	413.325	870.733				-215.928	404.001	474.96	-192.076	402.087	95.931	-228.297	519.163	35.4149				127.598	512.998	1065.23	144.175	594.655	547.747	156.017	577.036	126.853	200.184	685.668	62.7945
1406	0	-307.901	414.578	870.869				-215.304	404.619	475.069	-191.976	402.04	96.0261	-228.292	519.263	35.4423				128.417	516.107	1064.91	143.747	595.583	545.995	158.143	588.62	124.814	202.064	699.058	63.7817
1407	0	-307.14	415.913	871.084				-214.425	404.914	474.988	-191.792	402.17	96.1243	-228.286	519.272	35.4379				129.179	519.468	1064.61	143.02	596.353	544.182	160.074	598.956	123.009	203.881	711.1	64.7738
1408	0	-305.965	417.117	871.236				-214.061	406.725	475.504	-191.582	402.079	96.2192	-228.301	519.217	35.4372				130.26	523.004	1064.27	142.843	596.882	542.368	161.503	608.065	121.11	205.326	721.418	65.4658
1409	0	-304.925	418.474	871.475				-213.321	408.187	475.86	-191.422	402.177	96.2657	-228.301	519.211	35.437				131.199	526.695	1063.94	142.737	597.188	540.467	162.492	615.505	119.506	206.576	730.102	65.7403
1410	0	-303.605	419.639	871.703				-212.354	409.085	475.986	-191.233	402.169	96.3825	-228.305	519.26	35.4593				132.229	530.527	1063.71	142.602	597.296	538.559	162.978	621.842	117.562	207.505	736.867	65.6919
1411	0	-302.277	421.092	871.982				-211	409.47	475.959	-190.936	402.459	96.4131	-228.305	519.266	35.4599				133.47	534.539	1063.48	140.697	597.13	536.384	162.95	626.467	115.588	207.756	741.991	64.8952
1412	0	-300.636	422.841	872.149				-210.282	411.511	476.443	-190.814	402.226	96.7028	-228.298	519.271	35.4677				134.908	538.621	1063.31	140.467	596.59	534.125	162.074	629.796	113.721	207.478	745.005	64.2922
1413	0	-299.078	424.44	872.499				-209.295	413.406	476.841	-190.572	402.151	96.8637	-228.313	519.313	35.4871				135.766	542.901	1063.27	140.492	596.07	531.779	160.33	631.637	112.122	207.159	745.751	63.5409
1414	0	-297.342	426.263	872.901				-207.712	414.135	476.848	-190.348	402.185	97.0106	-228.294	519.337	35.5088				137.673	547.257	1062.96	140.847	595.462	529.324	158.321	631.518	110.039	206.539	746.18	62.7257
1415	0	-295.446	428.21	873.309				-206.707	416.211	477.385	-190.106	402.138	97.2481	-228.277	519.345	35.5488				139.36	551.653	1062.89	139.215	594.981	526.724	156.996	630.816	108.399	204.878	747.507	60.2365
1416	0	-293.353	430.215	873.678				-205.51	418.287	477.816	-189.846	402.114	97.452	-228.254	519.317	35.5487				141.111	556.092	1062.37	138.631	595.019	524.763	156.98	632.672	107.573	203.045	749.039	57.451
1417	0	-291.212	432.665	874.183				-203.677	419.066	477.817	-189.612	402.06	97.7065	-228.23	519.316	35.58				143.325	560.564	1062.77	138.3	595.748	523.732	157.421	635.417	106.936	201.226	750.756	55.6782
1418	0	-289.003	435.126	874.565				-202.523	421.741	478.457	-189.411	402.066	98.0535	-228.207	519.427	35.6338				144.61	564.806	1062.62	138.396	597.177	523.79	157.532	636.9	106.678	200.107	751.932	53.9606
1419	0	-286.718	437.599	875.018				-201.012	424.206	478.728	-189.079	402.077	98.3552	-228.175	519.502	35.7052				146.595	568.993	1062.81	138.752	599.651	524.678	157.745	637.813	106.55	199.469	752.986	52.4445
1420	0	-284.487	440.242	875.304				-199.427	426.07	479.062	-188.786	402.076	98.6158	-228.151	519.444	35.74				148.705	573.222	1063.18	139.71	602.975	525.92	158.129	638.558	106.516	199.173	753.336	51.8558
1421	0	-282.051	443.044	875.789				-198.011	428.387	479.295	-188.407	402.077	98.8783	-228.096	519.456	35.7819				150.978	577.262	1063.62	140.099	607.693	526.841	158.713	639.216	106.619	199.311	753.55	51.2407
1422	0	-279.573	445.839	876.091				-196.152	429.714	479.526	-188.076	402.107	99.1289	-228.264	519.855	35.8713				152.948	581.123	1064.27	141.182	612.631	527.568	159.289	639.931	106.511	199.119	753.971	50.4715
1423	0	-277.01	448.646	876.319				-194.822	431.792	479.906	-187.751	402.312	99.3894	-227.914	519.476	35.8749				155.723	585.027	1064.67	142.35	617.688	528.176	160.004	640.546	106.387	199.344	754.215	49.7588
1424	0	-274.365	451.708	876.553				-192.963	433.276	480.1	-187.399	402.47	99.6702	-228.226	520.019	35.9417				158.194	588.749	1065.28	143.495	622.494	528.599	160.702	641.37	106.312	199.791	754.494	48.9422
1425	0	-271.669	454.631	876.681				-191.443	435.453	480.51	-187.098	402.499	99.9513	-228.17	520.017	35.9534				161.154	592.317	1065.86	144.745	626.935	528.604	161.283	642.305	106.13	199.846	754.92	47.8961
1426	0	-268.881	457.539	876.872				-189.638	437.141	480.69	-186.923	402.5	100.304	-228.15	519.956	35.9932				163.664	595.655	1066.43	145.917	630.843	528.599	161.837	643.317	105.925	200.032	755.191	47.1568
1427	0	-266.057	460.558	876.896				-187.946	439.098	480.994	-186.74	402.824	100.648	-228.245	519.961	35.973				166.459	599.024	1066.87	147.207	634.42	528.533	162.098	644.004	105.612	199.812	755.686	46.9102
1428	0	-263.208	463.546	876.906				-186.006	440.779	481.224	-186.957	403.378	101.033	-227.724	519.193	35.8918				169.326	602.334	1067.21	148.498	637.761	528.247	162.243	644.431	105.447	199.966	755.771	46.8405
1429	0	-260.061	466.543	876.932				-184.351	443.095	481.549	-186.807	403.963	101.33	-227.64	518.987	35.9042				172.439	605.679	1067.44	149.643	640.982	527.797	162.434	644.913	105.24	199.799	755.95	46.8002
1430	0	-257.09	469.579	877				-182.417	444.913	481.718	-186.484	404.164	101.58	-228.023	519.914	36.1052				175.658	609.095	1067.55	150.852	643.986	527.452	162.609	645.339	105.078	199.615	756.258	46.6804
1431	0	-254.072	472.499	877.125				-180.65	447.261	482.061	-186.117	404.277	101.916	-228.066	519.883	36.0356				179.195	612.541	1067.73	152.085	646.835	526.966	162.815	645.947	104.911	199.518	756.434	46.5411
1432	0	-250.922	475.665	877.285				-179.063	448.645	481.912	-185.781	404.207	102.445	-227.915	520.077	36.2295				182.142	616.159	1067.91	153.228	649.703	526.46	162.937	646.631	104.627	199.481	756.584	46.412
1433	0	-247.898	478.367	877.525				-177.495	451.113	482.504	-185.453	404.459	102.862	-228.466	521.464	36.6017				185.071	619.865	1068.13	154.387	652.413	526.079	163.099	647.297	104.401	199.472	756.72	46.3375
1434	0	-244.986	481.023	877.756				-175.821	452.916	482.687	-185.118	404.741	103.383	-228.449	521.685	36.6895				188.501	623.74	1068.37	155.431	655.144	525.656	163.106	647.874	104.175	199.165	757.059	46.0206
1435	0	-241.975	484.038	878.32				-174.164	455.6	483.534	-184.898	404.746	103.998	-228.753	521.53	36.61				191.358	627.614	1068.53	156.634	657.686	525.239	163.222	648.394	103.981	199.942	756.665	45.9961
1436	0	-238.994	486.989	878.744				-172.977	457.48	483.634	-184.586	405.32	104.451	-228.526	521.319	36.5103				194.18	631.568	1068.76	157.78	660.053	524.891	163.248	648.884	103.804	199.892	756.842	45.9017
1437	0	-236.176	489.57	879.244				-171.464	459.28	484.027	-184.219	405.648	105.066	-228.504	521.328	36.5239				197.131	635.507	1069.06	158.973	662.197	524.471	163.28	649.295	103.681	199.888	757.073	45.7708
1438	0	-233.526	492.556	879.857				-170.224	461.776	484.708	-183.979	405.854	105.651	-228.547	521.354	36.5252				199.862	639.417	1069.38	160.354	664.1	524.072	163.3	649.58	103.518	199.792	757.135	45.7267
1439	0	-230.848	495.286	880.567				-168.966	463.975	485.191	-183.672	406.11	106.616	-228.521	521.273	36.5025				202.603	643.224	1069.7	161.507	665.93	523.857	163.405	649.762	103.466	199.76	757.237	45.6608
1440	0	-228.272	497.878	881.443				-167.637	466.162	486.024	-183.144	406.53	107.499	-228.568	521.113	36.4473				205.139	647.014	1070.2	162.752	667.603	523.682	163.257	650.06	103.243	199.743	757.349	45.6774
1441	0	-225.756	500.462	882.362				-166.542	468.574	486.948	-182.777	407.142	108.381	-228.796	520.981	36.4631				207.701	650.753	1070.71	163.862	669.136	523.558	163.337	650.143	103.278	199.582	757.541	45.5222
1442	0	-223.408	503.368	883.51				-165.478	470.901	487.965	-181.953	407.896	109.385	-228.837	520.395	36.3758				209.489	654.35	1071.33	164.992	670.491	523.404	163.4	650.375	103.126	199.596	757.622	45.5439
1443	0	-221.29	505.563	885.033				-164.363	473.397	489.2	-181.181	408.553	110.791	-228.981	519.787	36.3274				211.597	657.948	1072.12	166.356	672.039	523.388	163.454	650.482	103.003	199.642	757.654	45.5373
1444	0	-219.287	507.678	886.495				-163.084	476.015	490.485	-180.597	409.63	112.184	-228.946	519.391	36.1675				213.811	661.273	1072.97	167.565	673.243	523.449	163.538	650.62	102.868	199.296	757.544	45.3445
1445	0	-217.15	510.239	888.364				-161.964	479.38	492.332	-179.726	410.557	113.803	-228.71	519.253	35.8498				215.615	664.515	1074.08	168.628	674.389	523.525	163.754	650.628	102.778	199.674	757.626	45.4594
1446	0	-215.371	512.459	890.12				-161.175	482.538	493.922	-178.482	411.004	115.417	-228.45	518.969	35.6931				217.986	667.623	1075.02	169.829	675.141	523.565	163.703	650.684	102.621	199.725	757.589	45.447
1447	0	-213.233	514.373	892.076				-160.368	485.038	495.049	-177.175	411.836	117.162	-228.412	518.479	35.5701				219.811	670.504	1075.98	170.933	675.75	523.691	163.83	650.697	102.512	199.704	757.549	45.4802
1448	0	-211.306	516.189	894.001				-159.751	488.028	496.548	-176.287	412.958	118.903	-228.345	518.039	35.5125				222.266	673.335	1076.98	171.856	675.924	523.752	163.976	650.66	102.428	199.672	757.503	45.6297
1449	0	-209.401	518.15	895.964				-158.937	491.194	498.179	-174.702	414.099	120.596	-228.202	517.645	35.5836				224.321	675.995	1077.86	173.092	675.92	523.849	164.175	650.538	102.354	199.651	757.5	45.6865
1450	0	-207.95	519.917	898.184				-158.103	494.087	499.864	-173.333	415.641	122.259	-227.94	517.243	35.6909				226.684	678.548	1078.95	174.071	675.778	523.902	163.96	650.399	102.169	199.649	757.517	45.7456
1451	0	-206.351	521.453	900.242				-157.789	498.133	501.88	-171.797	417.095	123.96	-227.688	516.841	35.8049				228.929	681.051	1079.7	175.149	675.397	524.002	164.045	650.424	102.149	199.63	757.5	45.711
1452	0	-204.8	523.099	902.266				-157.223	501.342	503.182	-170.382	418.322	125.683	-227.332	516.608	35.9024				230.951	683.556	1080.69	176.061	675.12	524.092	164.078	650.326	101.976	199.619	757.441	45.7437
1453	0	-202.897	525.226	904.277				-157.091	504.985	505.063	-169.282	420.239	127.637	-226.919	516.608	36.0266				233.232	686.043	1081.39	177.145	674.658	524.155	164.148	650.295	101.966	199.128	757.256	45.6709
1454	0	-201.562	526.748	906.396				-157.215	509.249	506.729	-167.799	421.231	129.209	-226.712	516.292	36.2529				235.148	688.449	1082.21	178.088	674.274	524.158	164.104	650.216	101.865	198.822	757.339	45.6829
1455	0	-200.503	527.676	908.718				-157.223	513.126	508.189	-166.79	423.601	131.065	-226.344	516.144	36.527				237.219	690.978	1082.89	179.136	674.007	524.185	164.104	650.183	101.827	198.944	757.58	45.9495
1456	0	-199.111	529.167	910.59				-156.994	516.672	509.644	-165.787	425.467	132.658	-225.694	515.932	36.4788				238.85	693.431	1083.63	179.906	673.786	524.185	164.051	650.161	101.714	198.47	757.39	45.8322
1457	0	-197.834	531.052	912.43				-157.973	521.384	510.561	-164.629	427.072	134.315	-225.365	516.178	36.9032				240.561	695.892	1084.3	181.013	673.623	524.156	163.929	650.092	101.633	198.68	757.139	45.9087
1458	0	-196.39	532.601	914.169				-158.307	525.453	511.667	-163.668	429.057	135.975	-225.301	515.472	37.4586				242.093	698.361	1084.78	181.825	673.669	524.158	163.907	650.127	101.501	198.688	757.135	46.1639
1459	0	-195.202	534.559	915.778				-159.041	530.264	513.059	-162.583	430.819	137.423	-225.071	515.851	37.9042				243.517	700.845	1085.27	182.7	673.819	524.028	163.606	650.087	101.382	199.024	756.835	46.2073
1460	0	-193.8	536.33	917.052				-158.995	533.897	514.061	-162.236	433.476	138.983	-224.956	516.987	38.2974				244.889	703.352	1085.67	183.347	674.043	523.93	163.529	650.17	101.25	198.973	756.781	46.2613
1461	0	-192.621	537.845	918.49				-159.867	539.053	515.034	-161.906	436.362	140.325	-225.32	518.376	38.9026				246.397	705.858	1086.08	184.21	674.455	523.854	163.417	650.204	101.167	198.672	756.999	46.4046
1462	0	-191.397	539.606	919.765				-160.027	543.138	515.935	-161.888	439.497	141.488	-225.666	520.57	39.2711				247.625	708.29	1086.37	184.823	675.03	523.705	163.36	650.275	101.027	198.674	756.852	46.3594
1463	0	-190.072	541.481	920.837				-160.857	547.362	516.806	-162.308	443.205	142.38	-226.667	523.31	39.7335				249.087	710.904	1086.54	185.633	675.768	523.532	163.264	650.326	100.92	198.636	756.91	46.4589
1464	0	-188.905	543.045	921.861				-161.626	551.18	518.116	-162.912	447.568	143.144	-228.217	526.702	40.0915				250.519	713.297	1086.79	186.343	676.648	523.338	163.146	650.377	100.826	198.621	756.873	46.453
1465	0	-187.891	544.295	922.883				-162.04	554.728	518.76	-164.239	452.326	143.605	-230.227	531.119	40.2653				251.7	715.79	1086.93	187.229	677.666	523.144	163.119	650.47	100.67	198.686	756.926	46.5485
1466	0	-186.302	546.41	923.528				-162.741	557.697	519.647	-165.922	457.941	143.725	-232.773	535.97	40.6645				252.91	718.218	1087.15	188.003	678.879	522.97	163.011	650.59	100.545	198.691	756.885	46.5328
1467	0	-185.331	547.692	924.41				-163.253	561.044	520.353	-168.107	464.571	143.87	-235.676	541.842	40.8303				254.23	720.616	1087.31	188.775	680.101	522.806	162.845	650.675	100.48	198.696	756.866	46.6455
1468	0	-183.752	549.381	925.16				-163.793	563.982	521.137	-170.621	471.065	143.858	-239.292	548.575	41.4067				255.381	723.064	1087.53	189.45	681.688	522.622	162.811	650.78	100.397	198.676	756.771	46.523
1469	0	-182.603	550.888	925.792				-164.33	567.229	521.723	-173.433	478.495	143.729	-243.251	555.88	41.8477				256.52	725.365	1087.77	190.38	683.049	522.475	162.806	650.855	100.378	198.622	756.851	46.471
1470	0	-181.106	552.22	926.176				-164.86	570.224	522.529	-176.698	486.454	143.639	-247.145	564.371	42.1365				257.678	727.604	1087.92	191.071	684.582	522.255	162.809	650.972	100.323	198.722	756.838	46.4356
1471	0	-179.69	553.806	926.333				-165.379	573.537	523.269	-180.355	494.86	143.382	-251.709	573.293	42.5519				258.624	729.843	1088.15	191.719	686.16	522.041	162.901	651.145	100.27	198.708	756.924	46.2826
1472	0	-178.347	554.954	926.978				-165.946	576.811	523.936	-184.007	503.738	143.369	-256.296	582.307	42.7075				259.774	732.016	1088.38	193.053	687.629	521.807	162.828	651.246	100.215	198.723	756.98	46.3177
1473	0	-177.037	556.139	927.371				-166.393	580.446	524.577	-188.369	513.796	143.261	-260.513	592.865	42.9698				260.673	734.259	1088.63	192.724	689.339	521.576	162.821	651.361	100.155	198.745	757.049	46.2999
1474	0	-175.653	557.529	927.796				-166.92	584.23	525.297	-192.733	523.851	143.263	-265.112	603.096	43.2757				261.597	736.375	1088.84	192.829	690.963	521.313	162.824	651.467	100.185	198.726	757.067	46.2623
1475	0	-174.316	558.672	928.092				-167.673	588.193	526.006	-196.788	533.794	143.505	-269.065	614.629	44.2454				262.669	738.546	1088.98	193.271	692.673	520.98	162.841	651.632	100.195	198.691	757.125	46.2337
1476	0	-173.062	559.821	928.425				-168.366	592.666	526.869	-200.646	543.768	143.92	-273.15	626.278	45.8893				263.518	740.701	1089.18	193.802	694.253	520.702	162.799	651.734	100.193	198.705	757.132	46.2006
1477	0	-171.89	560.612	928.931				-169.307	597.195	527.789	-204.083	553.347	144.436	-277.133	638.296	47.9135				264.311	742.922	1089.32	194.119	695.984	520.501	162.83	651.881	100.225	198.721	757.174	46.1851
1478	0	-170.991	561.647	929.216				-170.08	601.904	528.406	-207.536	563.121	145.166	-281.045	650.326	50.5117				265.141	745.113	1089.48	194.242	697.406	520.275	162.859	651.962	100.244	198.694	757.204	46.1744
1479	0	-169.869	562.753	929.438				-171.032	607.187	529.57	-210.876	573.769	146.04	-284.794	662.476	53.3894				265.904	747.311	1089.59	194.685	699.003	520.09	162.807	652.099	100.273	198.754	757.2	46.1604
1480	0	-168.901	563.849	929.991				-171.737	612.56	530.478	-213.91	583.842	147.118	-288.439	674.404	56.3166				266.656	749.429	1089.72	194.983	700.467	519.808	162.872	652.167	100.275	198.75	757.244	46.168
1481	0	-168.228	565.2	930.506				-172.545	618.254	531.611	-216.962	594.12	148.293	-291.828	685.878	59.2368				267.309	751.699	1089.87	195.321	702.033	519.549	162.81	652.246	100.287	198.727	757.263	46.1697
1482	0	-167.454	566.692	930.855				-173.425	624.121	532.549	-219.605	604.044	149.549	-295.072	697.053	61.9537				267.932	753.907	1090	195.686	703.361	519.318	162.828	652.332	100.305	198.744	757.286	46.1309
1483	0	-166.767	568.023	931.332				-174.29	631.346	534.683	-222.012	613.993	150.796	-297.917	707.928	64.5942				268.315	756.064	1090.13	195.915	704.846	519.173	162.771	652.403	100.338	198.802	757.332	46.1199
1484	0	-166.252	569.568	931.812				-175.302	638.046	535.864	-224.162	623.984	152.119	-300.496	718.436	67.0664				268.871	758.263	1090.24	196.193	706.168	518.978	162.802	652.485	100.298	198.816	757.345	46.0953
1485	0	-165.759	571.151	932.327				-176.484	644.812	537.36	-225.959	633.087	153.388	-302.829	728.491	69.4861				269.412	760.481	1090.44	196.696	707.578	518.73	162.824	652.53	100.326	198.839	757.392	46.0793
1486	0	-165.312	572.955	932.828				-177.277	651.582	538.39	-227.568	642.76	154.693	-304.737	738.622	71.7177				269.948	762.754	1090.6	196.885	708.911	518.492	162.843	652.577	100.336	198.624	757.472	45.8827
1487	0	-164.987	575.133	933.383				-178.425	658.552	539.391	-228.56	651.912	155.91	-306.428	748.243	74.0579				270.248	764.98	1090.77	197.005	710.229	518.246	162.77	652.634	100.345	198.659	757.527	45.8857
1488	0	-164.665	577.183	933.943				-179.021	664.828	540.87	-229.671	661.363	157.133	-307.747	757.699	76.2003				270.573	767.277	1090.91	197.173	711.589	518.024	162.829	652.63	100.382	198.636	757.517	45.8453
1489	0	-164.329	579.459	934.311				-180.068	671.335	542.2	-230.375	670.182	158.499	-308.735	767.164	78.2791				271.156	769.667	1091.06	197.395	712.944	517.866	162.716	652.695	100.379	198.661	757.614	45.8082
1490	0	-163.936	582.355	934.653				-181.065	678.188	543.593	-230.886	679.177	159.678	-309.182	776.091	79.8954				271.514	772.076	1091.24	197.593	714.333	517.637	162.622	652.793	100.421	198.949	757.59	45.812
1491	0	-163.819	584.9	935.031				-182.072	685.343	544.938	-231.419	688.244	160.954	-309.495	785.346	81.5922				271.98	774.654	1091.36	197.692	715.712	517.388	162.558	652.846	100.425	199.003	757.637	45.775
1492	0	-163.809	587.689	935.642				-182.957	692.302	546.241	-231.71	696.922	162.155	-309.506	794.507	83.1211				272.452	777.082	1091.5	197.804	717.189	517.118	162.494	652.951	100.472	199.014	757.66	45.6975
1493	0	-163.559	590.631	935.9				-183.765	699.043	547.549	-231.943	705.704	163.265	-309.385	803.75	84.4993				272.987	779.544	1091.73	197.861	718.675	516.839	162.358	653.035	100.515	199.039	757.739	45.6155
1494	0	-163.539	593.815	936.223				-184.449	705.771	548.771	-232.02	714.36	164.206	-309.007	812.777	85.7507				273.711	781.851	1091.73	197.974	720.237	516.69	162.556	653.114	100.53	198.873	757.693	45.2548
1495	0	-163.732	596.86	936.681				-185.009	712.638	549.884	-231.806	722.287	165.086	-308.283	822.033	86.877				274.413	783.961	1091.69	197.956	721.825	516.46	162.448	653.253	100.589	198.894	757.785	45.1141
1496	0	-163.672	600.262	936.952				-185.291	717.565	550.309	-231.784	730.419	166.043	-307.626	830.771	88.0871				276.16	778.373	1090.6	197.867	723.543	516.172	162.37	653.394	100.63	198.892	757.835	44.9485
1497	0	-163.72	603.641	937.121				-185.61	723.892	551.269	-231.986	739.095	167.116	-306.297	840.126	88.9883				277.3	778.114	1090.44	197.75	725.49	515.796	162.271	653.568	100.692	198.934	757.964	44.8929
1498	0	-164.015	607.126	937.29				-185.816	730.436	552.311	-231.559	747.166	167.803	-305.19	849.306	89.7588				277.869	780.15	1090.36	197.584	727.374	515.493	162.133	653.74	100.717	198.934	758.016	44.839
1499	0	-164.294	610.708	937.593				-185.956	736.362	553.063	-231.542	754.968	168.402	-303.925	858.533	90.5394				278.545	781.719	1090.25	197.365	729.37	515.232	161.896	653.958	100.822	198.95	758.129	44.7594
1500	0	-164.503	614.408	937.639				-186.037	742.844	553.898	-231.504	763.035	169.093	-302.705	867.4	91.3461				279.267	783.05	1090.04	197.154	731.38	514.77	161.857	654.184	100.864	198.979	758.252	44.7519
1501	0	-164.854	618.008	937.679				-185.913	748.839	554.394	-231.319	770.943	169.67	-301.152	876.498	92.0056				280.004	784.471	1089.79	197.056	733.328	514.402	161.776	654.37	100.922	198.978	758.283	44.7254
1502	0	-165.154	621.73	937.694				-185.697	754.781	554.859	-231.149	778.937	170.124	-299.8	885.291	92.7496				280.613	785.874	1089.59	196.82	735.214	514.082	161.607	654.563	100.968	199.081	758.344	44.8722
1503	0	-165.633	625.551	937.657				-185.361	760.222	555.178	-231.047	786.987	170.507	-298.417	894.711	93.4297				281.053	787.07	1089.17	196.602	737.15	513.791	161.686	654.652	101.003	198.942	758.387	44.7543
1504	0	-166.097	629.469	937.722				-185.201	766.562	555.267	-230.807	794.44	170.92	-296.941	903.662	94.0415				281.961	788.453	1089.09	196.287	739.109	513.344	161.589	654.827	101.033	198.954	758.383	44.7412
1505	0	-166.409	633.179	937.317				-184.582	771.536	555.565	-230.67	802.227	171.233	-295.835	912.026	94.6503				282.497	789.736	1088.96	196.129	741.05	512.927	161.487	654.928	101.087	199.094	758.453	44.9222
1506	0	-166.9	636.936	937.083				-184.19	777.39	555.666	-230.285	809.464	171.443	-294.439	920.619	95.3715				282.988	791.373	1088.72	195.926	742.917	512.624	161.504	655.035	101.11	199.099	758.458	44.901
1507	0	-167.364	640.606	936.893				-183.969	783.19	555.409	-229.951	816.87	171.537	-292.944	928.97	95.8203				283.467	792.755	1088.51	195.703	744.877	512.323	161.362	655.245	101.178	198.954	758.42	44.6918
1508	0	-167.593	644.716	936.528				-183.281	788.227	555.513	-229.43	824.079	171.633	-291.913	936.954	96.4111				283.819	794.416	1088.33	195.433	746.879	511.764	161.306	655.399	101.212	199.106	758.458	44.8694
1509	0	-167.783	648.645	936.127				-182.452	793.027	555.431	-228.982	831.411	171.583	-290.472	944.798	96.8608				284.2	796.008	1088.15	195.174	748.823	511.426	161.316	655.491	101.301	198.99	758.471	44.6939
1510	0	-168.069	652.471	935.714				-181.693	797.592	555.117	-228.289	838.112	171.751	-289.104	952.143	97.2257				284.506	797.762	1087.97	194.956	750.816	511.057	161.133	655.74	101.366	199.121	758.483	44.8687
1511	0	-168.534	656.199	935.19				-181.014	802.185	554.908	-227.786	845.177	171.67	-287.714	960.117	97.7005				284.86	799.24	1087.85	194.765	752.705	510.502	160.99	655.878	101.304	199.166	758.514	44.9223
1512	0	-168.607	659.77	934.866				-180.436	807.096	554.619	-227.148	851.627	171.521	-286.586	967.127	98.1134				285.261	800.733	1087.75	194.526	754.849	510.185	160.885	655.988	101.364	199.149	758.539	44.8898
1513	0	-168.874	663.431	934.424				-179.792	811.219	554.364	-226.421	858.053	171.291	-285.457	973.797	98.4721				285.551	802.234	1087.61	194.255	756.896	509.835	160.689	656.158	101.361	199.147	758.584	44.8258
1514	0	-169.112	666.956	933.839				-179.16	816.064	553.965	-225.506	863.868	171.173	-284.024	980.113	98.6392				285.797	803.758	1087.5	194.067	758.935	509.398	160.558	656.259	101.414	199.208	758.581	44.8299
1515	0	-169.49	670.352	933.371				-178.619	820.326	553.752	-224.456	869.739	170.917	-283.166	986.347	98.9153				286.077	805.398	1087.48	193.945	760.889	508.991	160.459	656.415	101.437	199.149	758.587	44.7393
1516	0	-169.587	673.66	932.674				-178.104	824.477	553.415	-223.518	875.419	170.664	-282.167	992.541	98.9996				286.278	806.909	1087.35	193.906	762.848	508.598	160.387	656.545	101.494	199.156	758.581	44.7138
1517	0	-169.766	676.971	932.043				-177.573	828.601	552.969	-222.716	880.727	170.373	-281.103	998.02	99.0449				286.475	808.362	1087.28	193.914	764.879	508.246	160.319	656.696	101.538	199.148	758.652	44.5742
1518	0	-170.044	680.401	931.304				-177.192	832.566	552.714	-221.586	885.916	169.982	-279.703	1003.11	98.7814				286.69	809.878	1087.21	194.64	766.886	507.824	160.237	656.816	101.615	199.168	758.657	44.5165
1519	0	-170.352	683.387	930.763				-176.889	836.839	552.268	-220.474	890.922	169.716	-279.075	1008.42	98.6634				286.903	811.373	1087.13	194.395	768.952	507.445	160.142	656.993	101.687	199.126	758.813	44.5203
1520	0	-170.564	686.294	930.054				-176.561	840.712	551.944	-219.303	895.822	169.191	-278.723	1013.02	98.4195				287.074	812.864	1087.04	193.779	770.852	507.126	160.085	657.1	101.794	199.067	758.822	44.423
1521	0	-170.783	689.439	929.277				-176.254	844.403	551.46	-218.152	900.764	168.709	-277.84	1017.51	98.0443				287.241	814.071	1086.93	193.782	772.861	506.688	160.004	657.199	102.031	199.113	758.945	44.376
1522	0	-170.989	692.366	928.502				-175.994	847.926	550.95	-217.083	904.973	168.122	-276.905	1021.97	97.6079				287.384	815.477	1086.81	193.693	774.782	506.27	160.063	657.371	102.238	199.058	758.922	44.2863
1523	0	-171.297	695.386	927.827				-175.848	851.676	550.359	-215.822	909.441	167.694	-275.755	1025.94	96.9743				287.495	816.909	1086.65	193.657	776.792	505.833	160.092	657.444	102.512	199.102	759.011	44.2275
1524	0	-171.512	698.4	927.075				-175.696	855.24	549.759	-215.002	913.557	167.114	-274.926	1030.04	96.3414				287.665	818.211	1086.5	193.609	778.625	505.408	159.818	657.6	102.602	199.069	759.022	44.162
1525	0	-171.632	701.62	925.992				-175.535	858.613	549.091	-214.121	917.73	166.483	-274.353	1034.51	95.8204				287.841	819.491	1086.3	193.671	780.53	505.007	159.872	657.72	102.709	199.105	759.065	44.1185
1526	0	-171.869	704.71	925.155				-175.424	861.93	548.388	-213.23	921.803	165.771	-273.566	1038.56	95.0369				287.973	820.661	1086.05	193.779	782.414	504.453	159.818	657.856	102.846	198.88	759.274	43.9623
1527	0	-172.208	707.978	924.155				-175.676	865.8	547.601	-212.429	925.517	165.149	-272.834	1042.35	94.3892				288.054	822.044	1085.86	193.704	784.289	504.079	159.767	657.969	102.999	198.893	759.382	43.8729
1528	0	-172.337	710.923	923.299				-175.355	868.74	546.857	-211.808	929.554	164.264	-272.143	1046.23	93.5765				288.1	823.436	1085.46	193.731	786.128	503.654	159.671	658.112	103.117	199.533	758.725	43.6281
1529	0	-172.679	714.039	922.463				-175.196	871.809	546.057	-211.323	933.423	163.437	-271.454	1049.78	92.7565				288.093	824.829	1085.15	193.748	787.881	503.137	159.655	658.248	103.234	199.611	758.715	43.5703
1530	0	-173.036	717.102	921.683				-175.285	875.225	545.18	-210.715	937.035	162.718	-271.14	1053.85	92.083				287.341	829.847	1085.14	194.646	788.299	502.83	159.588	658.327	103.357	199.351	758.943	43.4786
1531	0	-173.352	720.5	920.607				-175.098	878.074	544.105	-210.17	940.817	161.757	-270.707	1057.58	91.1854				287.281	831.454	1084.79	194.557	789.881	502.303	159.515	658.45	103.442	199.693	758.794	43.5514
1532	0	-173.615	723.757	919.57				-175.023	880.647	543.126	-209.805	944.503	160.887	-270.088	1060.45	90.2294				287.307	832.765	1084.4	194.553	791.606	501.713	159.457	658.586	103.548	199.746	758.832	43.5651
1533	0	-174.031	727.221	918.564				-174.915	883.755	542.144	-209.39	947.645	160.048	-269.561	1063.85	89.3784				287.236	834.129	1084.02	194.888	793.468	501.351	159.358	658.683	103.68	199.687	758.827	43.5402
1534	0	-174.356	730.423	917.7				-174.845	886.866	541.139	-209.058	950.881	159.032	-269.248	1067.26	88.4092				287.15	835.577	1083.63	194.4	795.182	500.887	159.325	658.811	103.847	199.705	758.844	43.5027
1535	0	-174.793	733.798	916.734				-174.727	889.797	540.178	-208.67	954.01	158.182	-269.163	1070.73	87.5266				286.983	837.014	1083.25	194.386	797.003	500.338	159.266	658.949	104.013	199.789	758.779	43.4578
1536	0	-175.219	737.081	915.75				-174.69	892.514	539.09	-208.35	957.027	157.216	-268.643	1073.46	86.5444				286.823	838.512	1082.89	194.357	798.62	499.954	159.192	659.04	104.166	199.806	758.863	43.4602
1537	0	-175.766	740.304	915.001				-174.638	895.229	538.068	-208.109	960.089	156.15	-268.665	1076.7	85.569				286.602	839.992	1082.57	194.249	800.474	499.442	159.125	659.189	104.356	199.824	758.885	43.4475
1538	0	-176.092	744.051	913.813				-174.498	898.177	537.03	-207.695	962.966	155.262	-268.415	1079.41	84.5682				286.306	841.491	1082.28	194.027	802.269	498.978	159.042	659.289	104.509	199.836	758.916	43.4344
1539	0	-176.804	747.342	912.983				-174.542	901.105	535.984	-207.353	965.901	154.331	-268.105	1082.15	83.5441				285.922	843.078	1081.98	193.94	804.043	498.535	158.938	659.444	104.639	199.844	758.942	43.3763
1540	0	-177.137	750.771	911.979				-174.495	903.756	535.033	-206.865	968.394	153.44	-267.813	1084.6	82.3994				285.473	844.682	1081.68	193.881	805.747	498.161	158.833	659.548	104.816	199.887	758.923	43.3473
1541	0	-177.727	753.954	911.186				-174.287	906.221	533.994	-206.508	971.119	152.389	-267.266	1086.58	81.2225				285.08	846.348	1081.36	193.551	807.324	497.634	158.76	659.692	104.951	199.898	758.933	43.3248
1542	0	-178.265	756.983	910.155				-174.174	908.883	532.911	-205.958	973.822	151.357	-267.1	1089.04	80.0503				284.525	848.058	1081.08	193.403	809.02	497.223	158.714	659.792	105.084	199.935	758.952	43.3139
1543	0	-178.76	759.915	909.417				-174.293	911.551	531.989	-205.334	976.126	150.383	-266.794	1091.16	78.7774				284.225	849.828	1080.83	193.136	810.722	496.902	158.638	659.936	105.233	199.969	758.945	43.2833
1544	0	-179.576	763.168	908.541				-174.355	914.375	530.691	-204.787	978.474	149.22	-266.187	1093.34	77.3272				283.409	851.681	1080.76	192.712	812.187	496.51	158.525	660.089	105.404	199.998	758.996	43.2579
1545	0	-180.126	766.157	907.688				-173.913	916.494	529.607	-204.17	980.737	148.179	-265.586	1095.2	75.8999				282.872	853.46	1080.28	192.506	813.818	496.179	158.496	660.192	105.549	200.022	758.994	43.2411
1546	0	-181.03	769.356	906.675				-173.812	918.757	528.484	-203.346	982.913	147.076	-264.774	1096.72	74.2771				282.104	855.385	1080.09	192.29	815.327	495.823	158.436	660.271	105.732	200.079	758.999	43.2066
1547	0	-181.762	772.43	905.804				-173.664	920.95	527.334	-202.527	985.067	145.815	-264.173	1098.81	72.7133				281.257	857.334	1079.83	191.976	816.746	495.487	158.369	660.4	105.893	199.972	758.954	43.2325
1548	0	-182.658	775.454	904.839				-173.608	923.34	526.172	-201.716	986.788	144.857	-263.254	1100.39	71.1134				280.48	859.352	1079.57	191.607	818.174	495.232	158.33	660.485	106.029	199.995	758.978	43.2444
1549	0	-183.847	778.662	904.084				-173.642	925.603	524.954	-200.965	988.888	143.542	-262.132	1101.8	69.1298				279.487	861.38	1079.32	191.25	819.49	494.927	158.256	660.547	106.165	200.088	758.963	43.2223
1550	0	-184.838	781.876	903.149				-173.385	927.774	523.767	-200.113	990.754	142.239	-261.132	1103.47	67.1356				278.526	863.413	1079.09	190.756	820.713	494.716	158.196	660.645	106.271	200.135	758.976	43.2299
1551	0	-185.599	784.489	902.224				-173.204	929.62	522.401	-199.331	992.514	141.034	-259.847	1104.99	64.9971				277.5	865.526	1078.85	190.382	821.955	494.406	158.138	660.696	106.352	200.084	758.982	43.2309
1552	0	-186.87	787.385	901.209				-172.986	931.504	521.107	-198.352	994.512	139.651	-258.268	1106.22	62.654				276.319	867.714	1078.58	190.018	823.13	494.127	158.088	660.731	106.444	200.143	758.984	43.2259
1553	0	-188.02	790.453	900.421				-172.745	933.336	519.716	-197.518	995.985	138.468	-256.824	1107.69	59.953				275.172	869.991	1078.31	189.478	824.189	493.927	158.089	660.884	106.539	200.18	758.984	43.2286
1554	0	-189.406	793.776	899.474				-172.559	934.876	518.301	-196.592	997.805	137.162	-255.242	1109.44	57.5872				273.925	872.243	1078.09	189.058	825.357	493.674	158.017	660.927	106.571	200.591	759.055	43.277
1555	0	-190.404	796.332	898.638				-172.252	936.327	516.758	-196.194	999.572	135.649	-253.62	1111.19	54.9618				272.61	874.643	1077.89	188.568	826.357	493.465	157.903	660.945	106.606	200.23	759	43.2543
1556	0	-191.703	799.458	897.688				-171.83	937.538	515.145	-195.523	1001.49	134.287	-251.781	1112.71	52.3169				271.258	877.134	1077.68	187.86	827.414	493.257	157.91	661.029	106.706	200.255	758.952	43.2468
1557	0	-192.878	802.584	896.753				-171.277	938.764	513.472	-195.221	1002.98	133.03	-249.876	1114.27	49.6441				269.857	879.654	1077.46	187.205	828.469	493.052	157.822	661.051	106.73	200.634	759.063	43.3325
1558	0	-194.379	805.798	895.676				-170.707	939.696	511.647	-194.934	1004.68	131.518	-248.192	1116.18	47.2881				268.316	882.232	1077.24	186.613	829.522	492.88	157.7	661.067	106.837	200.634	759.058	43.3123
1559	0	-195.461	808.575	894.731				-170.059	940.621	509.8	-194.725	1006.23	129.989	-246.611	1118.16	44.9653				266.642	884.918	1077.01	186.059	830.723	492.693	157.662	661.112	106.942	200.268	758.963	43.2765
1560	0	-196.715	811.678	893.705				-169.345	941.328	507.818	-194.524	1007.78	128.473	-244.756	1119.63	42.7616				265.007	887.637	1076.81	185.488	831.914	492.476	157.571	661.175	107.048	200.633	759.009	43.2999
1561	0	-198.24	815.062	892.666				-168.727	941.865	505.926	-194.363	1009.19	126.778	-243.013	1121.64	40.725				263.378	890.397	1076.57	184.915	833.065	492.262	157.528	661.311	107.159	200.654	759.029	43.3274
1562	0	-199.648	818.164	891.5				-168.08	942.081	503.919	-194.268	1010.27	125.156	-241.18	1122.87	38.617				261.508	893.325	1076.34	184.169	834.198	492.081	157.377	661.255	107.365	200.639	759.007	43.3562
1563	0	-201.028	821.526	890.332				-167.778	942.654	502.099	-194.153	1011.07	123.402	-239.603	1124	37.223				259.763	896.217	1076.12	183.504	835.322	491.82	157.261	661.325	107.472	200.658	759.042	43.3583
1564	0	-202.518	825.29	888.927				-167.385	942.815	500.025	-193.8	1011.26	122.04	-238.973	1124.68	37.3985				258.796	895.048	1075.9	182.802	836.591	491.61	157.183	661.341	107.595	200.658	758.975	43.3809
1565	0	-204.044	828.583	887.791				-166.976	942.952	497.896	-192.782	1010.89	121.057	-238.353	1124.98	37.5037				256.823	897.901	1075.61	182.059	837.893	491.382	157.055	661.395	107.721	200.306	758.92	43.3665
1566	0	-205.361	831.618	886.343				-166.492	943.099	495.968	-192.375	1010.57	119.279	-237.824	1125.47	37.8421				254.825	901.213	1075.28	181.275	839.095	491.138	156.937	661.465	107.808	200.676	758.977	43.398
1567	0	-207.021	835.349	885.026				-166.246	943.545	494.028	-191.82	1009.71	117.561	-237.124	1125.95	38.2129				252.866	904.416	1074.92	180.534	840.375	490.928	156.794	661.528	107.965	200.668	758.971	43.4047
1568	0	-208.665	839.108	883.81				-166.151	943.706	491.913	-191.384	1008.86	115.653	-235.945	1126.33	38.697				250.735	907.729	1074.64	179.692	841.74	490.649	156.673	661.619	108.091	200.395	758.968	43.3645
1569	0	-210.488	842.648	882.393				-166.099	944.105	489.911	-190.935	1008.11	113.807	-235.065	1127	39.4854				248.628	911.207	1074.28	178.771	843.037	490.397	156.513	661.704	108.248	200.413	758.966	43.3801
1570	0	-212.265	846.59	880.934				-166.024	944.223	487.769	-190.399	1007.21	111.979	-234.188	1127.68	40.32				246.34	914.712	1073.76	177.796	844.516	490.076	156.372	661.846	108.367	200.394	758.915	43.3857
1571	0	-214.278	850.526	879.475				-165.955	944.508	485.792	-189.815	1006.2	110.257	-232.551	1128.19	40.6419				243.929	918.192	1073.36	176.834	846.107	489.773	156.243	661.896	108.555	200.404	758.919	43.408
1572	0	-215.965	854.289	878.1				-165.676	945.336	484.513	-188.907	1004.6	108.542	-232.173	1128.46	40.969				241.547	921.901	1072.97	175.698	847.606	489.428	156.093	661.984	108.762	200.364	758.935	43.4123
1573	0	-217.962	857.896	876.798				-166.005	946.499	483.44	-188.3	1005.25	107.781	-232.181	1128.54	40.943				239.09	925.599	1072.44	174.566	849.253	489.116	156.006	662.122	108.942	200.323	758.937	43.4172
1574	0	-219.915	861.632	875.532				-166.668	948.456	482.285	-187.757	1006.95	107.347	-232.086	1128.59	40.937				236.702	929.44	1071.93	173.241	850.879	488.814	155.821	662.31	109.21	200.521	759.056	43.591
1575	0	-221.992	865.741	874.477				-166.772	949.924	481.148	-186.954	1008.2	106.555	-231.847	1128.58	41.1387				233.976	933.308	1071.37	171.972	852.719	488.424	155.656	662.514	109.581	200.468	759.07	43.6049
1576	0	-224.025	869.79	873.827				-167.298	953.685	481.011	-185.397	1008.2	106.003	-231.665	1128.66	41.379				231.375	937.217	1070.85	170.481	854.558	488.127	155.467	662.726	109.977	200.204	758.953	43.5073
1577	0	-226.113	873.603	873.115				-167.052	955.187	480.155	-184.335	1008.94	105.617	-231.492	1128.82	41.4823				228.601	941.102	1070.38	168.792	856.402	487.869	155.281	662.952	110.516	200.107	758.984	43.5305
1578	0	-228.31	877.279	872.909				-167.135	957.446	479.765	-183.82	1010.05	105.45	-231.247	1129.06	41.45				225.832	944.986	1069.9	167.009	858.2	487.615	155.131	663.24	111.021	200.036	759.014	43.5484
1579	0	-230.397	880.697	872.675				-167.99	960.35	479.788	-183.589	1010.91	105.271	-231.223	1129.15	41.4848				222.917	948.94	1069.5	165.112	860.002	487.396	154.861	663.562	111.63	199.904	759.084	43.5853
1580	0	-232.578	884.2	872.715				-168.954	962.46	479.88	-183.374	1011.1	105.083	-231.241	1129.15	41.454				220.288	952.954	1069.17	163.36	861.986	487.193	154.646	664.004	112.321	199.788	759.103	43.6259
1581	0	-234.802	887.276	873.058				-170.443	963.924	480.029	-183.476	1011.28	104.966	-231.297	1129.1	41.398				217.264	956.768	1068.87	161.608	863.922	487.356	154.245	664.481	113.17	199.726	759.195	43.6747
1582	0	-237.144	890.108	873.559				-172.279	965.093	480.342	-183.702	1011.47	104.85	-231.555	1129.13	41.4219				214.44	960.704	1068.64	159.744	865.646	487.527	154.193	665.017	114.212	199.891	758.843	43.6824
1583	0	-239.536	892.754	873.94				-174.135	965.982	480.707	-183.882	1011.45	104.676	-231.608	1129.08	41.3599				211.522	964.644	1068.39	158.114	867.554	487.85	154.004	665.606	115.253	199.657	759.319	43.7497
1584	0	-241.925	895.32	874.588				-175.771	966.046	480.767	-184.154	1011.4	104.611	-231.663	1129.01	41.2636				209.053	968.805	1068.34	156.405	869.364	488.429	153.878	666.329	116.546	199.637	759.474	43.8378
1585	0	-244.239	897.745	875.095				-177.436	966.175	480.836	-184.403	1011.32	104.442	-231.742	1129.01	41.2468				206.016	972.612	1068.25	155.074	871.345	489.053	153.807	667.376	117.748	199.572	759.591	43.9099
1586	0	-246.947	900.162	875.667				-179.202	966.919	481.027	-184.729	1011.29	104.312	-231.772	1129.05	41.2098				203.451	976.659	1068.38	153.764	873.426	489.848	153.722	668.237	119.344	199.593	759.89	44.2306
1587	0	-249.216	902.349	875.911				-180.576	966.925	480.648	-184.987	1011.38	104.185	-231.532	1128.88	41.1462				200.658	980.665	1068.58	152.562	875.658	490.63	153.584	669.066	120.985	199.501	759.894	44.4134
1588	0	-251.818	905.163	876.111				-181.776	967.394	480.411	-185.122	1011.47	104.061	-231.762	1128.86	41.1608				197.87	984.602	1068.84	151.571	877.945	491.464	153.44	670.024	122.744	199.496	760.076	44.6396
1589	0	-254.368	907.373	876.285				-183.074	969.097	480.576	-185.253	1011.53	103.936	-231.778	1128.86	41.1278				195.37	988.844	1069.15	150.62	880.546	492.521	153.359	671.19	124.474	199.508	760.211	44.9285
1590	0	-256.925	910.093	876.246				-183.964	969.595	480.14	-185.222	1011.5	103.741	-231.747	1128.79	41.1617				192.655	992.714	1069.5	149.785	883.143	493.237	153.279	672.258	126.305	199.496	760.422	45.1294
1591	0	-259.504	913.019	876.324				-185.002	971.122	480.197	-185.204	1011.68	103.579	-231.65	1128.64	41.1418				189.709	996.231	1069.92	149.004	886.292	494.018	153.268	673.513	128.204	199.4	760.671	45.5706
1592	0	-261.939	915.724	876.349				-185.829	972.225	480.116	-185.179	1011.85	103.43	-230.786	1127.11	40.9603				186.863	999.772	1070.36	148.061	889.448	494.756	153.252	674.877	130.209	199.576	760.901	45.7339
1593	0	-264.272	918.49	876.192				-187.065	973.859	480.146	-185.12	1011.95	103.321	-230.694	1126.8	40.9384				183.768	1002.7	1070.67	147.285	892.853	495.191	153.141	676.291	132.349	199.567	761.122	46.03
1594	0	-266.535	921.403	875.966				-187.696	974.512	479.809	-185.006	1012.22	103.092	-230.556	1127.05	40.9605				181.278	1006.54	1071.06	146.522	896.87	495.771	153.093	677.866	134.609	199.614	761.3	46.3833
1595	0	-268.567	924.408	875.711				-189.142	976.553	480.091	-184.905	1012.46	102.911	-230.717	1127.05	41.01				178.254	1009.45	1071.31	145.697	901.068	496.321	152.924	679.819	136.913	199.344	761.564	46.7829
1596	0	-270.757	927.749	875.619				-189.922	977.524	479.795	-184.784	1012.56	102.789	-230.367	1126.93	40.9672				175.857	1013.05	1071.51	144.925	905.777	496.549	152.666	681.834	139.319	199.65	761.67	47.1319
1597	0	-272.824	931.154	875.195				-191.219	979.496	479.996	-184.743	1012.85	102.664	-230.693	1127.06	41.0738				173.079	1016.07	1071.71	144.175	911.099	497.092	152.503	684.167	142.122	199.244	762.043	47.7616
1598	0	-274.585	934.39	874.917				-192.366	981.221	479.953	-184.677	1013.02	102.578	-230.695	1127.11	41.0699				170.515	1019.35	1071.85	143.512	917.001	497.4	152.336	686.633	145.149	199.268	762.438	48.563
1599	0	-276.408	937.877	874.758				-193.254	982.212	479.828	-184.756	1013.15	102.463	-230.647	1127.13	41.0884				168.013	1022.36	1072.15	142.727	923.248	497.52	151.911	689.983	148.218	198.927	762.89	49.3713
1600	0	-278.086	941.518	874.48				-194.378	983.794	479.79	-184.628	1013.27	102.305	-230.629	1127.13	41.0709				165.878	1025.7	1072.06	142.117	930.203	497.863	151.504	693.443	151.839	198.54	763.556	50.5451
1601	0	-279.887	945.368	874.451				-195.209	984.818	479.557	-184.663	1013.36	102.237	-230.621	1127.11	41.0854				163.304	1028.66	1072.15	141.745	938.286	498.284	150.875	697.399	155.741	198.423	764.403	52.0375
1602	0	-281.553	949.064	874.329				-196.452	986.582	479.57	-184.737	1013.51	102.14	-230.608	1127.08	41.1048				161.41	1031.94	1072.13	142.11	947.284	498.776	150.178	702.086	160.004	197.914	765.405	53.9147
1603	0	-283.104	952.877	874.375				-197.37	987.728	479.408	-184.801	1013.59	102.044	-230.626	1127.21	41.1112				159.204	1034.8	1072.24	141.57	956.338	499.333	149.278	707.428	164.65	197.55	766.695	56.2652
1604	0	-284.874	956.7	874.206				-198.514	988.912	479.355	-184.892	1013.69	101.935	-230.591	1127.14	41.1106				157.228	1037.66	1072.13	141.137	966.142	500.154	148.051	713.452	169.692	197.086	768.259	58.9432
1605	0	-286.547	960.313	874.256				-199.301	989.398	479.077	-185.025	1013.82	101.845	-230.65	1127.23	41.1158				155.37	1040.67	1072.11	140.506	976.641	501.496	147.159	719.598	175.438	196.308	769.922	62.0926
1606	0	-288.534	963.645	873.999				-200.606	990.949	479.238	-185.214	1013.88	101.717	-230.603	1127.17	41.0908				153.347	1043.28	1072.03	140.306	987.546	502.679	145.658	726.991	181.157	195.312	772.154	66.0339
1607	0	-289.71	966.259	873.857				-201.499	991.448	478.953	-185.306	1013.9	101.57	-230.642	1127.26	41.0851				151.499	1045.82	1071.95	140.058	998.792	504.212	144.028	735.092	187.255	194.311	774.759	70.5922
1608	0	-291.316	969.276	873.618				-202.802	992.316	478.82	-185.372	1013.91	101.434	-230.611	1127.19	41.0798				149.794	1048.36	1071.74	139.969	1010.11	505.961	142.278	743.799	193.44	192.99	777.998	75.7998
1609	0	-292.874	972.072	873.517				-203.58	992.306	478.53	-185.442	1013.87	101.211	-230.62	1127.17	41.0924				148.085	1050.92	1071.52	139.96	1021.61	507.864	140.319	753.005	199.637	191.387	782.147	81.5052
1610	0	-294.279	974.289	873.251				-204.764	993.002	478.327	-185.72	1014.08	101.206	-230.637	1127.16	41.0598				146.266	1053.16	1071.17	139.994	1032.92	510.182	137.919	762.15	205.715	189.644	786.739	88.0842
1611	0	-295.709	976.667	873.169				-205.796	993.358	478.148	-185.882	1014.12	101.061	-230.648	1127.18	41.0391				144.836	1055.43	1070.69	140.116	1043.96	512.742	135.063	771.516	211.474	187.348	793.266	95.1234
1612	0	-297.185	978.829	872.866				-206.931	993.843	477.948	-186.1	1014.18	100.997	-230.618	1127.31	41.0835				143.289	1057.5	1070.1	139.859	1054.2	515.581	131.92	781.535	216.937	184.666	801.094	100.918
1613	0	-298.437	980.379	872.73				-207.829	993.882	477.925	-186.31	1014.21	100.898	-230.655	1127.25	41.0419				142.033	1059.67	1069.44	140.413	1064.82	518.5	128.816	789.781	222.378	181.619	810.144	103.929
1614	0	-299.597	981.536	872.559				-208.863	994.321	477.666	-186.441	1014.21	100.826	-230.679	1127.1	40.9768				140.845	1062.02	1068.7	141.231	1074.79	521.595	125.895	799.369	226.033	179.302	821.269	107.379
1615	0	-300.704	982.775	872.428				-209.657	994.342	477.7	-186.629	1014.21	100.82	-230.71	1127.13	40.9497				139.509	1063.77	1068.11	141.396	1084.02	524.541	123.19	811.416	227.346	175.393	835.127	109.221
1616	0	-301.89	984.179	872.351				-210.514	994.667	477.653	-186.81	1014.15	100.757	-230.526	1126.95	40.8738				138.76	1066.24	1067.34	141.421	1092.69	527.508	120.813	824.081	227.473	171.484	850.152	109.092
1617	0	-302.785	985.2	872.267				-211.245	995.155	477.571	-186.916	1014.22	100.77	-230.795	1127.12	40.9236				137.889	1068.45	1066.69	141.377	1101.27	530.555	118.7	838.051	226.15	167.413	866.336	107.875
1618	0	-303.8	986.415	872.217				-211.802	995.498	477.633	-186.966	1014.18	100.726	-230.799	1127.11	40.9097				137.121	1070.71	1066.15	141.505	1109.69	533.573	116.649	851.838	224.124	163.754	883.083	105.461
1619	0	-304.501	987.365	872.244				-212.364	996.136	477.648	-187.074	1014.21	100.712	-230.809	1127.1	40.9084				136.36	1073.12	1065.7	141.54	1118	536.43	114.566	866.54	221.368	160.682	901.237	102.381
1620	0	-305.378	988.884	872.31				-212.849	996.753	477.67	-187.101	1014.12	100.727	-230.846	1127.11	40.8822				135.881	1075.54	1065.3	141.963	1126.21	539.209	112.837	882.068	217.603	158.249	920.842	99.0411
1621	0	-306.078	990.395	872.35				-213.277	997.504	477.702	-187.159	1014.19	100.719	-230.882	1127.17	40.9124				135.374	1078.01	1065.17	142.217	1133.99	541.745	111.336	898.414	212.921	155.986	941.431	95.5451
1622	0	-306.644	991.945	872.445				-213.608	998.332	477.854	-187.2	1014.15	100.755	-230.834	1127.08	40.8873				134.88	1080.47	1065.1	142.534	1141.55	544.232	110.176	915.513	207.693	154.393	963.244	91.7622
1623	0	-307.077	993.654	872.455				-213.775	999.03	477.992	-187.229	1014.46	100.858	-230.861	1127.1	40.8809				134.716	1083.08	1065.05	143.006	1148.85	546.52	109.494	933.097	202.003	153.084	985.58	87.7344
1624	0	-307.254	995.229	872.541				-213.879	999.806	478.024	-187.276	1014.5	100.904	-230.909	1127.24	40.9315				134.51	1085.6	1065.06	143.248	1155.44	548.679	109.298	951.291	196.016	152.47	1008.82	83.8996
1625	0	-307.338	996.841	872.531				-213.63	1000.23	477.87	-187.299	1014.58	100.91	-230.928	1127.25	40.9181				134.444	1088.1	1065.06	143.618	1161.65	550.555	109.701	970.095	189.544	152.568	1032.62	79.9821
1626	0	-307.357	999.213	872.754				-213.527	1001.11	477.937	-187.253	1014.69	100.977	-230.91	1127.31	40.9558				134.385	1090.59	1065.01	143.584	1167.48	552.156	110.068	989.267	183.057	152.794	1056.54	76.1326
1627	0	-307.213	1001.48	872.805				-213.727	1002.71	478.2	-187.231	1014.47	101.02	-230.904	1127.28	40.9428				134.419	1093.19	1064.96	143.587	1172.9	553.294	111.345	1008.84	176.632	154.347	1081.22	72.7482
1628	0	-306.806	1003.39	872.632				-213.512	1003.83	478.287	-187.185	1014.53	101.039	-230.915	1127.26	40.9542				134.716	1095.98	1064.9	143.515	1177.89	554.461	112.99	1028.53	170.282	155.992	1105.63	69.8557
1629	0	-306.458	1005.98	872.747				-213.26	1004.88	478.408	-187.141	1014.51	101.065	-230.907	1127.24	40.9756				135.016	1098.59	1064.85	143.509	1182.71	555.271	114.945	1048.46	164.176	158.471	1130.12	67.3915
1630	0	-305.887	1008.49	872.808				-212.996	1005.87	478.474	-187.088	1014.51	101.137	-230.913	1127.26	40.9868				135.357	1101.32	1064.73	143.202	1187.14	555.945	117.455	1068.4	158.487	160.974	1154.52	65.2549
1631	0	-305.439	1011.04	872.918				-212.689	1007.1	478.64	-187	1014.48	101.176	-230.873	1127.21	40.9709				135.684	1104.14	1064.73	143.271	1191.41	556.254	121.178	1088.51	153.239	163.933	1178.74	63.8298
1632	0	-304.534	1012.95	873.05				-212.219	1008	478.742	-186.9	1014.46	101.26	-230.829	1127.17	40.9767				136.332	1107.23	1064.5	142.841	1195.42	556.288	124.2	1107.96	148.604	167.461	1202.28	63.1978
1633	0	-303.67	1014.98	873.126				-211.92	1009.36	478.932	-186.873	1014.41	101.326	-230.833	1127.15	40.9824				136.949	1110.51	1064.46	142.718	1199.06	556.024	127.499	1127.01	144.233	171.054	1225.11	63.2041
1634	0	-302.955	1017.33	873.385				-211.43	1010.52	479.108	-186.672	1014.4	101.444	-230.785	1127.03	40.9457				137.424	1113.66	1064.18	142.662	1202.63	555.654	131.055	1145.65	140.434	174.828	1247.17	63.5959
1635	0	-301.966	1019.64	873.586				-210.888	1011.68	479.238	-186.536	1014.34	101.572	-230.777	1126.99	40.9339				138.325	1117.33	1063.8	142.493	1205.98	554.928	134.833	1163.54	137.384	178.588	1268.23	64.6358
1636	0	-300.618	1020.79	873.726				-210.335	1012.95	479.496	-186.344	1014.35	101.677	-230.773	1127	40.9567				139.041	1121.02	1063.51	142.566	1209.22	553.991	138.246	1180.54	134.698	182.294	1288.31	65.9285
1637	0	-299.916	1023.07	874.057				-209.648	1014.41	479.747	-186.038	1014.26	101.846	-230.794	1127.04	40.9302				139.932	1124.96	1063.22	142.232	1212.27	552.886	142.303	1196.57	132.627	186.07	1307.2	68.077
1638	0	-298.542	1025.18	874.313				-208.871	1015.52	479.965	-185.874	1014.3	101.859	-230.71	1126.96	40.9721				140.919	1128.94	1062.82	142.005	1214.99	551.533	145.972	1211.38	130.791	189.926	1323.77	69.6893
1639	0	-297.145	1026.74	874.473				-207.744	1016.35	480.097	-185.656	1014.47	101.979	-230.772	1126.99	40.9442				141.906	1133.31	1062.43	142.33	1217.86	550.208	149.689	1224.73	129.419	192.805	1339.35	71.1376
1640	0	-296.291	1028.81	874.931				-206.893	1017.79	480.397	-185.347	1014.4	102.179	-230.717	1126.92	40.915				143.123	1138.08	1062.07	143.067	1220.61	548.822	152.791	1236.71	127.9	195.508	1352.93	72.544
1641	0	-294.873	1030.6	875.379				-206.135	1019.74	480.782	-185.042	1014.51	102.312	-230.692	1126.9	40.9072				144.46	1143.11	1061.81	143.423	1222.91	547.164	155.695	1246.78	126.559	197.738	1364.56	73.6312
1642	0	-293.226	1032.16	875.583				-204.934	1021.3	481.101	-184.81	1014.58	102.425	-230.604	1126.71	40.8548				145.431	1147.8	1061.22	143.242	1224.89	545.492	157.987	1255.05	125.124	199.632	1373.82	74.2108
1643	0	-291.489	1034.09	876.116				-203.454	1022.08	481.249	-184.612	1014.67	102.556	-230.584	1126.67	40.8291				146.389	1152.83	1060.95	143.873	1226.79	543.773	159.967	1261.31	123.51	199.495	1377.08	74.1687
1644	0	-289.659	1035.9	876.598				-202.544	1024.4	481.767	-184.32	1014.59	102.686	-230.542	1126.52	40.7751				147.876	1158.49	1060.83	144.824	1228.57	541.959	161.27	1265.8	121.329	199.759	1381.51	73.1495
1645	0	-287.548	1037.66	877.186				-201.113	1026	482.12	-184.06	1014.72	102.907	-230.789	1127.23	41.0682				149.376	1164.33	1060.63	145.178	1229.79	540.1	162.11	1268.38	119.78	200.177	1383.86	71.1982
1646	0	-285.34	1039.58	877.732				-199.688	1027.58	482.488	-183.704	1014.66	103.013	-230.547	1126.39	40.6707				150.686	1170.15	1060.64	145.661	1231.04	537.884	162.269	1269.32	117.764	200.559	1385.3	67.7577
1647	0	-283.125	1041.87	878.396				-198.536	1029.88	482.92	-183.364	1014.49	103.191	-230.471	1126.07	40.5963				152.285	1176.27	1060.55	146.502	1232.09	535.716	161.593	1268.73	115.247	199.707	1386.27	64.2567
1648	0	-280.897	1044.36	878.768				-196.74	1031.23	483.201	-183.038	1014.47	103.456	-231.699	1127.42	41.0717				153.932	1182.48	1060.46	146.863	1233.13	533.682	160.407	1269.44	113.128	198.46	1387.3	62.1831
1649	0	-278.16	1047.01	879.533				-195.49	1033.97	483.84	-182.722	1014.45	103.763	-231.847	1127.68	41.0807				155.433	1188.42	1060.47	147.251	1234.18	531.722	159.529	1272.39	111.786	196.749	1388.29	60.5956
1650	0	-275.356	1049.29	880.086				-193.439	1035.55	484.084	-182.36	1014.42	104.076	-232.048	1128.19	41.337				157.807	1195.09	1060.18	146.823	1235.32	529.96	159.648	1275.48	110.976	195.959	1390.04	58.3066
1651	0	-272.543	1051.89	880.736				-191.866	1038.6	484.704	-182.065	1014.35	104.405	-232.644	1129.23	41.4762				159.715	1201.28	1060.36	146.723	1237.53	529.238	160.042	1276.81	110.577	195.291	1390.16	55.8385
1652	0	-269.692	1054.78	881.397				-189.646	1040.37	484.944	-181.741	1014.62	104.74	-232.661	1129.37	41.4989				162.079	1207.78	1060.59	147.492	1241.4	529.948	160.476	1277.3	110.65	195.549	1390.44	55.3939
1653	0	-266.761	1057.67	881.977				-187.995	1043.43	485.54	-181.241	1014.62	105.216	-232.305	1129	41.348				163.994	1213.69	1060.74	148.116	1246.01	530.92	160.77	1277.97	110.563	195.43	1390.44	54.6537
1654	0	-263.78	1060.61	882.411				-185.917	1045.72	485.866	-180.898	1014.97	105.63	-232.151	1128.92	41.3627				166.122	1219.53	1061.09	148.99	1251.03	531.661	161.457	1279.31	110.479	195.258	1390.88	53.7571
1655	0	-260.747	1063.59	882.992				-184.077	1048.17	486.283	-180.699	1015.08	106.141	-231.973	1128.99	41.3654				168.229	1225.26	1061.48	150.385	1256.16	531.958	162.046	1280.62	110.101	196.373	1392.53	53.1469
1656	0	-257.515	1066.26	883.457				-182.158	1050.38	486.658	-180.448	1015.04	106.537	-231.956	1129.13	41.4166				170.563	1230.91	1062.13	151.064	1260.76	532.293	162.798	1281.71	109.922	196.181	1392.69	51.8441
1657	0	-254.329	1069.4	883.855				-180.204	1051.05	486.856	-179.833	1014.81	106.914	-231.836	1129.14	41.4621				172.858	1236.31	1062.88	152.675	1265.46	532.425	163.53	1282.6	109.719	196.276	1398.06	52.7019
1658	0	-251.286	1072.53	884.208				-178.428	1054.39	487.312	-180.206	1016.17	107.456	-231.76	1129.09	41.489				175.424	1241.64	1063.63	154.245	1269.45	532.381	163.855	1283.38	109.466	196.019	1400.42	52.8994
1659	0	-247.945	1075.23	884.419				-176.386	1056.32	487.687	-179.942	1016.2	108.211	-231.82	1129.14	41.5404				177.877	1246.36	1064.47	155.573	1272.81	532.279	164.133	1284.05	109.22	196.191	1398.92	52.4571
1660	0	-244.785	1078.19	884.828				-174.678	1058.76	488.252	-179.68	1016.91	108.764	-231.732	1129.07	41.5952				180.81	1251.31	1065.03	156.957	1275.67	531.981	164.469	1284.4	109	195.749	1398.86	51.6526
1661	0	-241.578	1081.22	885.189				-172.664	1060.72	488.64	-179.189	1017.01	109.373	-231.668	1129.09	41.6293				183.477	1255.65	1065.67	158.311	1278.18	531.644	164.452	1284.86	108.603	196.06	1394.5	50.0057
1662	0	-238.339	1084.14	885.641				-170.988	1063.14	489.268	-178.762	1016.97	110.066	-231.577	1129.03	41.6853				186.514	1260.27	1066.25	159.884	1280.61	531.322	164.555	1285.17	108.35	195.855	1394.08	49.8842
1663	0	-235.033	1086.88	886.118				-169.071	1065.61	489.785	-178.252	1017.03	110.9	-231.506	1129.11	41.7292				189.192	1264.44	1066.78	161.097	1282.85	531.045	164.636	1285.47	108.148	195.67	1394.44	49.8514
1664	0	-231.836	1089.85	886.739				-167.373	1068.32	490.582	-177.812	1017.43	111.67	-231.288	1129.11	41.6239				192.332	1268.95	1067.39	162.433	1285.1	530.81	164.709	1285.89	107.984	195.636	1394.55	49.7893
1665	0	-228.75	1092.97	887.482				-165.422	1070.6	491.427	-177.355	1017.89	112.608	-231.287	1128.9	41.5886				195.082	1273.23	1068.02	163.722	1287.63	530.689	164.841	1286.24	107.84	195.619	1394.65	49.6772
1666	0	-225.902	1096.23	888.261				-164.494	1073.69	492.366	-176.65	1018.5	113.508	-231.557	1128.24	41.6932				197.875	1277.55	1068.7	164.844	1290.21	530.622	164.978	1286.52	107.747	195.933	1395.01	49.4933
1667	0	-222.945	1099.27	889.313				-162.86	1075.86	493.434	-175.778	1018.76	114.597	-231.461	1127.82	41.4975				200.502	1281.65	1069.33	166.16	1292.76	530.499	165.052	1286.81	107.671	195.615	1394.88	49.4703
1668	0	-220.259	1102.3	890.302				-161.356	1077.39	494.266	-174.726	1019.7	115.767	-231.492	1127.44	41.4143				203.143	1285.73	1069.92	167.432	1295.27	530.356	165.164	1287	107.599	195.553	1394.97	49.4094
1669	0	-217.79	1105.79	891.438				-160.241	1080.38	495.249	-173.565	1020	117.229	-231.638	1126.69	41.5379				205.839	1289.67	1070.45	168.595	1297.51	530.159	165.099	1287.27	107.558	195.458	1395.01	49.3652
1670	0	-215.044	1108.53	892.794				-158.234	1082.26	496.178	-172.392	1020.83	118.36	-231.535	1126.16	41.4912				208.545	1293.56	1070.95	169.736	1299.46	529.932	164.998	1287.63	107.495	195.414	1395.1	49.3425
1671	0	-212.618	1111.17	894.052				-156.856	1085.21	497.444	-171.042	1021.91	119.655	-231.296	1125.27	41.4009				210.983	1297.14	1071.55	170.846	1301.22	529.73	164.877	1287.87	107.376	195.359	1395.01	49.3018
1672	0	-210.209	1113.86	895.484				-155.551	1088.31	498.913	-169.73	1023.01	120.999	-231.101	1124.6	41.3692				213.459	1300.82	1072.11	171.857	1302.77	529.49	164.771	1288.17	107.296	195.238	1395.07	49.3295
1673	0	-207.958	1116.77	896.78				-154.752	1092.3	500.299	-168.033	1023.78	122.226	-231.434	1124.21	41.6494				216.001	1304.5	1072.67	172.961	1304.16	529.312	164.726	1288.4	107.227	195.163	1395.3	49.3685
1674	0	-205.883	1119.35	898.187				-152.941	1094.53	501.282	-166.404	1024.77	123.633	-231.211	1123.73	41.7866				218.37	1308.01	1073.29	174.058	1305.47	529.18	164.763	1288.58	107.163	195.426	1395.44	49.5601
1675	0	-203.939	1122.24	899.632				-151.805	1097.91	502.353	-164.759	1026.1	124.968	-230.944	1123.3	42.0424				220.373	1311.23	1073.98	175.071	1306.75	529.124	164.777	1288.73	107.045	195.302	1395.45	49.4966
1676	0	-202.062	1124.6	901.052				-150.948	1101.61	504.139	-162.711	1027.06	126.24	-230.407	1122.7	42.1607				222.663	1314.86	1074.64	176.065	1307.86	529.081	164.74	1288.75	106.977	195.104	1395.43	49.3822
1677	0	-200.123	1127.17	902.449				-149.765	1104.58	505.259	-160.895	1028.34	127.713	-229.983	1122.09	42.2967				224.772	1318.31	1075.36	177.122	1308.91	529.024	164.959	1288.9	106.942	195.074	1395.42	49.3275
1678	0	-198.484	1129.65	904.123				-149.263	1108.6	506.497	-159.179	1029.98	129.102	-229.511	1121.74	42.4974				226.674	1321.51	1076.09	178.051	1309.76	528.909	165.02	1288.97	106.901	195.076	1395.42	49.3279
1679	0	-196.747	1131.81	905.705				-147.997	1111.23	507.789	-157.565	1031.6	130.618	-228.963	1121.41	42.6988				228.458	1324.73	1076.86	179.418	1310.86	528.93	165.311	1289.04	106.982	195.1	1395.5	49.3482
1680	0	-195.195	1134.3	907.367				-147.78	1115.54	509.218	-155.867	1033.31	132.029	-228.05	1120.74	43.032				230.143	1327.86	1077.75	180.21	1311.36	528.911	165.203	1289.01	106.832	195.022	1395.61	49.4361
1681	0	-193.686	1136.66	908.962				-147.057	1118.86	510.399	-154.316	1035.19	133.466	-227.758	1121.01	43.3178				231.769	1330.96	1078.47	181.368	1312.13	528.891	165.374	1289.05	106.81	194.959	1395.88	49.6205
1682	0	-192.291	1138.9	910.573				-146.6	1121.59	511.306	-152.822	1036.89	134.981	-226.822	1120.62	43.4369				233.5	1334.21	1079.18	182.226	1312.69	528.874	165.359	1289.03	106.752	195.007	1395.62	49.5272
1683	0	-190.973	1141.18	912.249				-146.488	1125.17	512.467	-151.378	1038.83	136.397	-226.497	1120.38	43.9332				235.075	1337.26	1079.88	183.212	1313.41	528.897	165.384	1289.07	106.714	194.95	1395.49	49.5594
1684	0	-189.66	1143.4	913.96				-146.598	1129.36	513.732	-149.936	1040.36	137.937	-226.048	1120.94	44.2529				236.714	1340.21	1080.6	184.19	1313.89	528.879	165.541	1289.19	106.567	194.963	1395.57	49.5861
1685	0	-188.44	1145.68	915.475				-146.587	1133.19	514.875	-148.697	1042.65	139.388	-225.067	1120.97	44.8346				238.156	1343.18	1081.28	184.978	1314.48	528.835	165.853	1289.29	106.719	194.925	1395.52	49.5937
1686	0	-187.47	1147.98	917.025				-146.811	1137.55	516.065	-147.693	1044.97	140.928	-224.779	1121.25	45.4375				239.546	1345.91	1081.88	185.725	1315.13	528.838	165.54	1289.21	106.566	194.529	1395.09	49.4662
1687	0	-186.331	1150.31	918.653				-147.145	1141.99	517.4	-146.719	1047.66	142.398	-224.567	1121.88	46.1176				240.988	1348.81	1082.42	186.713	1316.03	528.742	165.533	1289.21	106.528	194.871	1395.49	49.6008
1688	0	-185.115	1152.43	920.246				-147.595	1146.59	518.531	-146.23	1050.44	143.821	-224.602	1122.99	46.811				242.814	1352.16	1082.91	187.55	1317.19	528.786	165.507	1289.2	106.462	194.541	1395.19	49.5606
1689	0	-184.228	1154.82	921.582				-147.882	1150.87	519.668	-146.041	1053.56	145.073	-224.906	1124.59	47.448				244.061	1354.79	1083.35	188.106	1316.03	528.442	165.526	1289.25	106.364	194.505	1395.13	49.5625
1690	0	-183.489	1157.28	922.853				-148.316	1155.16	520.493	-146.347	1056.96	146.281	-225.528	1126.67	48.0463				245.374	1357.44	1083.78	188.94	1317.12	528.396	165.489	1289.25	106.435	194.473	1395.16	49.6232
1691	0	-182.336	1159.52	924.244				-149.092	1160.01	521.499	-146.939	1060.83	147.389	-226.574	1129.3	48.6105				246.821	1360.17	1084.18	189.71	1318.19	528.306	165.402	1289.28	106.244	194.477	1395.14	49.6145
1692	0	-181.443	1161.77	925.438				-149.475	1163.9	522.672	-148.125	1065.23	148.237	-228.135	1132.64	49.2804				248.01	1362.46	1084.47	190.564	1319.18	528.184	165.274	1289.25	106.261	194.47	1395.2	49.6461
1693	0	-180.486	1164.12	926.596				-150.164	1168.16	523.718	-149.739	1070.14	148.981	-230.13	1136.7	50.0136				249.236	1364.69	1084.72	191.073	1320.01	527.945	164.959	1289.11	106.149	194.474	1395.15	49.6356
1694	0	-179.56	1166.5	927.503				-150.809	1172.21	524.493	-151.933	1075.55	149.598	-232.473	1141.76	50.708				250.432	1366.87	1084.85	191.647	1320.73	527.817	164.989	1289.28	106.233	194.505	1395.15	49.6397
1695	0	-178.722	1168.98	928.439				-151.645	1176.66	525.35	-154.669	1081.44	150.16	-235.313	1147.65	51.4643				251.808	1369.03	1085.02	192.441	1321.71	527.631	164.836	1289.34	106.083	194.922	1395.56	49.749
1696	0	-177.738	1171.09	929.242				-152.443	1180.82	526.174	-157.545	1087.82	150.559	-238.288	1154.63	51.9425				253.034	1371.01	1085.02	193.515	1322.89	527.372	164.948	1289.49	106.152	194.937	1395.61	49.7575
1697	0	-177	1173.5	930.004				-153.315	1184.73	526.796	-160.936	1094.62	150.907	-241.411	1162.77	52.0355				254.265	1372.93	1085.06	194.073	1323.94	527.059	164.926	1289.57	106.115	194.936	1395.65	49.742
1698	0	-176.231	1176.03	930.717				-154.503	1189.3	527.518	-164.788	1101.83	151.014	-244.553	1170.33	52.0561				255.509	1374.75	1084.99	194.197	1324.79	526.913	164.766	1289.59	106.084	194.953	1395.67	49.6942
1699	0	-175.397	1178.34	931.282				-155.805	1194.03	528.319	-169.04	1109.67	151.194	-248.051	1179.77	51.9657				256.504	1376.47	1084.81	194.343	1324.74	526.436	164.554	1289.66	105.857	194.985	1395.62	49.6475
1700	0	-174.657	1180.5	931.864				-157.127	1198.64	529.136	-173.382	1117.93	151.303	-252.062	1189.04	52.0309				257.911	1378.21	1084.9	194.676	1325.45	526.279	164.501	1289.73	105.818	194.984	1395.67	49.6221
1701	0	-173.92	1183	932.375				-158.468	1203.23	529.878	-178.082	1126.66	151.459	-255.523	1198.59	51.9138				259.003	1379.97	1084.83	195.227	1326.7	526.062	164.444	1289.78	105.819	195.055	1395.67	49.5586
1702	0	-173.248	1185.35	933.021				-159.877	1207.88	530.667	-182.964	1135.79	151.504	-259.743	1209.63	51.8333				260.144	1381.66	1084.84	195.662	1327.84	525.741	164.279	1289.84	105.737	195.069	1395.68	49.545
1703	0	-172.592	1187.67	933.534				-161.526	1212.93	531.623	-187.948	1145.27	151.801	-263.563	1220.51	51.8844				261.15	1383.41	1084.81	196.096	1329.05	525.545	164.184	1289.88	105.727	195.069	1395.68	49.5107
1704	0	-172.029	1189.88	934.01				-163.071	1218.3	532.562	-193	1155.04	152.052	-267.316	1232.28	52.1487				262.173	1385.01	1084.83	196.349	1330.32	525.404	164.164	1289.96	105.742	195.102	1395.7	49.4811
1705	0	-171.44	1191.97	934.527				-164.91	1223.94	533.47	-198.017	1164.9	152.479	-270.987	1244.41	52.749				263.128	1386.73	1084.84	196.636	1331.55	525.088	164.061	1289.98	105.654	195.112	1395.72	49.455
1706	0	-171.024	1194.22	935.024				-166.715	1229.71	534.473	-202.737	1174.81	152.991	-274.436	1256.81	53.708				264.021	1388.37	1084.87	197.135	1332.9	524.867	163.993	1290.04	105.764	195.112	1395.74	49.4176
1707	0	-170.515	1196.24	935.634				-168.361	1235.53	535.429	-207.362	1185.29	153.788	-278.049	1269.79	55.2008				264.841	1390	1084.88	197.095	1334	524.547	163.845	1290.09	105.775	195.095	1395.72	49.4046
1708	0	-170.161	1198.61	936.111				-170.297	1241.67	536.539	-211.787	1195.84	154.575	-281.251	1282.43	56.8235				265.652	1391.58	1084.92	197.243	1335.29	524.318	163.73	1290.19	105.758	195.204	1395.73	49.3576
1709	0	-169.872	1200.81	936.687				-172.126	1248.1	537.752	-215.965	1206.27	155.304	-284.37	1295.71	58.9281				266.445	1393.3	1084.96	197.389	1336.67	524.116	163.656	1290.26	105.796	195.145	1395.75	49.3215
1710	0	-169.621	1202.92	937.239				-173.745	1254.34	538.93	-220.129	1217.24	156.56	-287.581	1307.66	60.7632				267.127	1394.82	1085	197.407	1337.97	523.82	163.548	1290.36	105.827	195.186	1395.75	49.3002
1711	0	-169.619	1205.59	937.876				-175.545	1261.18	540.011	-223.992	1228.01	157.691	-291.026	1320.46	63.1775				267.73	1396.52	1085.02	197.381	1339.41	523.512	163.384	1290.39	105.812	195.212	1395.75	49.2843
1712	0	-169.543	1207.92	938.612				-176.895	1267.44	540.866	-227.703	1239.01	158.945	-294.095	1332.73	65.3921				268.303	1397.96	1085.06	197.246	1340.97	523.259	163.208	1290.47	106.057	195.575	1396.09	49.3679
1713	0	-169.626	1210.33	939.2				-178.602	1274.71	542.186	-231.051	1249.66	160.253	-297.003	1344.86	67.6506				268.968	1399.58	1085.03	197.072	1342.43	522.982	162.872	1290.45	106.023	195.631	1396.09	49.3402
1714	0	-169.596	1212.95	939.655				-180.085	1281.64	543.351	-234.467	1260.71	161.342	-299.939	1356.47	69.9236				269.554	1401.06	1085.06	196.787	1343.98	522.711	162.673	1290.58	105.977	195.635	1396.1	49.2935
1715	0	-169.7	1215.62	940.269				-181.754	1288.81	544.791	-237.027	1270.9	162.872	-303.041	1368.07	72.4848				270.042	1402.51	1084.99	196.533	1345.65	522.366	162.513	1290.78	105.822	195.43	1395.93	49.2264
1716	0	-169.937	1218.25	940.74				-183.302	1296.22	546.202	-239.616	1281.33	164.137	-305.815	1379.52	74.9663				270.603	1403.9	1084.94	196.165	1347.47	521.997	162.224	1290.93	105.748	195.606	1395.99	49.2913
1717	0	-170.199	1221.17	941.243				-184.764	1303.3	547.491	-241.818	1291.61	165.535	-308.357	1390.74	77.4744				271.097	1405.35	1084.86	195.643	1349.21	521.725	161.945	1291.06	105.736	195.468	1395.95	49.195
1718	0	-170.361	1223.97	941.654				-185.989	1310.52	548.769	-243.983	1301.91	166.835	-311.193	1402.17	80.1475				271.653	1406.61	1084.75	195.159	1351.14	521.407	161.811	1291.25	105.694	195.578	1395.99	49.1834
1719	0	-170.82	1227.27	942.129				-187.5	1317.87	550.08	-245.913	1312.18	168.159	-313.366	1412.79	82.5373				272.158	1407.9	1084.62	194.613	1353.16	521.017	161.575	1291.5	105.721	195.559	1396	49.1918
1720	0	-171.153	1230.2	942.528				-188.49	1324.69	551.13	-247.513	1322.32	169.437	-315.505	1423.41	84.9656				272.68	1409.19	1084.45	194.013	1355.19	520.635	161.387	1291.73	105.71	195.477	1395.94	49.1249
1721	0	-171.534	1233.37	942.911				-190.147	1332.47	552.849	-249.161	1332.38	170.623	-317.481	1434.32	87.3767				273.149	1410.42	1084.29	192.912	1356.64	520.187	161.193	1291.91	105.987	195.452	1395.97	49.1386
1722	0	-172.109	1236.85	943.154				-191.023	1339.06	553.742	-250.506	1342.31	171.849	-319.246	1444.89	89.6236				273.655	1411.7	1084.1	192.353	1358.62	519.739	161.071	1292.1	105.998	195.634	1396.07	49.1841
1723	0	-172.529	1239.97	943.512				-192.07	1346.02	554.822	-251.824	1352.16	172.859	-320.786	1455.43	91.7636				274.134	1412.8	1083.91	191.962	1360.9	519.444	160.935	1292.34	105.787	195.387	1395.98	49.1087
1724	0	-173.021	1243.52	943.612				-193.121	1352.91	555.91	-253.139	1362.08	174.088	-322.131	1465.93	93.7646				274.52	1414.08	1083.69	191.314	1362.92	519.058	160.807	1292.58	105.709	195.365	1396.06	49.1352
1725	0	-173.451	1246.83	943.837				-193.808	1359.21	556.949	-254.39	1371.9	175.061	-323.416	1476.83	95.7938				274.968	1415.2	1083.52	190.741	1364.95	518.568	160.553	1292.78	105.719	195.357	1395.99	49.0948
1726	0	-173.96	1250.36	944.059				-194.522	1365.64	557.811	-255.639	1381.77	176.18	-324.291	1487.28	97.6677				275.419	1416.33	1083.34	190.266	1367.18	518.242	160.422	1293.05	105.736	195.338	1396.04	49.1352
1727	0	-174.715	1254.5	944.004				-195.486	1372.81	558.52	-256.691	1391.66	177.274	-325.015	1497.77	99.5124				275.822	1417.5	1083.25	189.898	1369.41	517.855	160.251	1293.25	105.763	195.296	1396.03	49.1375
1728	0	-175.314	1258.15	944.063				-196.133	1379.32	559.294	-257.827	1401.19	178.2	-325.727	1508.48	101.32				276.206	1418.63	1083.07	189.01	1371.02	517.162	160.123	1293.48	105.758	195.302	1396.03	49.1262
1729	0	-176.006	1261.95	943.991				-196.667	1385.61	559.944	-258.876	1410.65	179.143	-326.217	1519.07	103.101				276.607	1419.81	1082.96	188.851	1373.44	516.96	159.992	1293.66	105.783	195.214	1396	49.1443
1730	0	-176.615	1265.57	944.076				-197.139	1391.88	560.551	-259.878	1420.27	180.181	-326.416	1529.57	104.759				276.954	1421	1082.81	188.507	1375.56	516.545	160.042	1293.81	105.944	195.262	1395.99	49.1813
1731	0	-177.304	1269.46	943.958				-197.504	1398.07	561.118	-260.708	1429.44	181.007	-326.599	1539.82	106.361				277.181	1422.22	1082.7	187.949	1377.48	516.073	159.683	1293.99	105.99	195.203	1396.05	49.2099
1732	0	-177.964	1273.52	943.824				-197.79	1404.91	561.6	-261.581	1438.67	181.757	-326.602	1550.07	107.962				277.472	1423.45	1082.64	187.539	1379.43	515.715	159.431	1294.11	105.983	195.202	1396.02	49.2204
1733	0	-178.47	1277.29	943.681				-198.137	1410.31	562.064	-262.337	1447.77	182.647	-326.447	1559.94	109.433				277.638	1424.65	1082.69	187.184	1381.36	515.325	159.397	1294.31	105.991	195.141	1396.01	49.2108
1734	0	-179.184	1281.39	943.459				-198.32	1415.99	562.442	-262.995	1456.59	183.35	-326.314	1569.8	110.95				277.817	1425.83	1082.71	186.852	1383.19	514.928	159.4	1294.45	106.087	195.121	1396.02	49.2292
1735	0	-179.759	1285.32	943.183				-198.403	1421.9	562.73	-263.569	1465.34	184.165	-325.993	1579.39	112.383				277.893	1427.09	1082.78	186.64	1385.19	514.62	159.313	1294.63	106.167	195.137	1396.02	49.2272
1736	0	-180.351	1289.14	942.896				-198.521	1427.75	562.966	-264.003	1473.72	184.609	-325.74	1588.88	113.718				278.015	1428.24	1082.89	186.347	1386.99	514.23	159.238	1294.76	106.2	195.126	1396.02	49.2428
1737	0	-180.937	1293.07	942.584				-198.411	1433.18	563.171	-264.308	1482.01	185.313	-325.212	1597.85	114.997				278.048	1429.57	1083	186.043	1388.77	513.826	159.139	1294.89	106.252	195.061	1396.02	49.2557
1738	0	-181.35	1296.86	942.244				-198.652	1439.22	563.493	-264.573	1490.08	185.892	-324.786	1606.7	116.227				278.094	1430.77	1083.13	185.791	1390.46	513.458	159.114	1295.07	106.334	195.039	1396.07	49.2775
1739	0	-181.872	1300.83	941.812				-198.253	1444.1	563.415	-264.612	1497.77	186.341	-324.23	1615.08	117.311				278.081	1432.08	1083.27	185.659	1392.27	513.155	158.882	1295.14	106.381	195.047	1396	49.2445
1740	0	-182.214	1304.65	941.278				-198.195	1449.41	563.481	-264.447	1505.21	186.586	-323.569	1623.28	118.283				278.217	1433.48	1083.43	185.528	1393.97	512.816	158.774	1295.24	106.415	195.051	1396.01	49.2489
1741	0	-182.788	1308.66	940.925				-197.821	1454.44	563.385	-264.231	1512.42	186.973	-322.874	1630.96	119.187				278.17	1434.7	1083.55	185.392	1395.64	512.445	158.787	1295.36	106.466	195.083	1396.04	49.2791
1742	0	-183.31	1312.38	940.11				-197.691	1459.63	563.324	-263.857	1519.56	187.276	-321.795	1638.19	119.833				278.129	1436.04	1083.7	185.2	1397.28	512.146	158.779	1295.5	106.513	195.058	1396.04	49.2311
1743	0	-183.572	1316.24	939.718				-197.219	1464.29	563.052	-263.279	1526	187.311	-320.977	1645.13	120.375				278.079	1437.32	1083.86	185.139	1399.03	512.015	158.812	1295.64	106.639	195.123	1396.05	49.2458
1744	0	-184.068	1319.99	939.047				-196.933	1469.17	562.794	-262.475	1532.37	187.218	-319.965	1651.75	120.809				278.045	1438.67	1084	185.04	1400.42	511.415	158.729	1295.75	106.694	195.12	1396.05	49.2079
1745	0	-184.537	1323.85	938.383				-196.574	1473.83	562.449	-261.515	1538.41	187.12	-319.058	1658.28	121.1				277.802	1439.98	1084.15	185.025	1401.96	511.116	158.712	1295.83	106.72	195.107	1396.07	49.2018
1746	0	-185.057	1327.63	937.604				-195.966	1478.12	561.947	-260.556	1544.23	186.878	-318.092	1664.35	121.211				277.783	1441.51	1084.33	185.029	1403.6	510.854	158.63	1295.89	106.744	195.131	1396.11	49.1591
1747	0	-185.406	1331.23	936.815				-195.561	1482.46	561.456	-259.305	1549.64	186.5	-316.743	1669.78	120.904				277.616	1442.96	1084.48	184.929	1405.04	510.584	158.632	1295.96	106.818	195.143	1396.13	49.1054
1748	0	-185.922	1334.98	935.953				-195.104	1486.93	560.859	-257.911	1554.85	185.886	-315.179	1675.06	120.509				277.48	1444.39	1084.64	184.953	1406.59	510.213	158.59	1296.06	106.875	195.205	1396.21	49.1023
1749	0	-186.349	1338.69	935.095				-194.536	1490.82	560.1	-256.48	1559.8	185.185	-313.879	1680.31	119.906				277.317	1445.91	1084.78	185.132	1408.21	509.931	158.49	1296.08	106.901	195.274	1396.28	49.0465
1750	0	-186.867	1342.41	934.228				-193.735	1494.56	559.23	-254.956	1564.56	184.426	-312.248	1685.15	119.008				277.098	1447.5	1084.91	185.241	1409.77	509.54	158.446	1296.18	106.988	195.293	1396.31	49.0072
1751	0	-187.318	1346.11	933.189				-193.089	1498.24	558.232	-253.264	1569.13	183.553	-310.058	1689.24	117.792				276.854	1449.08	1085.01	185.177	1411.31	509.324	158.414	1296.32	107.029	195.321	1396.35	48.9196
1752	0	-187.784	1349.64	932.215				-192.318	1501.88	557.175	-251.379	1573.18	182.416	-308.156	1693.39	116.413				276.389	1450.48	1085.15	185.212	1412.75	509.033	158.345	1296.42	107.082	195.361	1396.39	48.833
1753	0	-188.056	1353.13	931.213				-191.521	1505.31	556.055	-249.513	1577.16	181.249	-306.094	1697.32	114.855				276.063	1451.89	1085.23	185.368	1414.28	508.651	158.299	1296.5	107.143	195.395	1396.44	48.8089
1754	0	-188.721	1356.96	930.145				-190.639	1508.59	554.804	-247.519	1580.92	179.999	-303.326	1700.57	112.802				275.886	1453.56	1085.2	185.191	1415.69	508.428	158.218	1296.59	107.154	195.484	1396.5	48.7435
1755	0	-189.196	1360.69	929.059				-189.673	1511.66	553.391	-245.487	1584.54	178.707	-300.994	1704.17	110.769				275.487	1455.02	1085.2	185.349	1417.12	508.106	158.2	1296.68	107.247	195.661	1396.88	48.8444
1756	0	-189.674	1364.25	928.012				-188.721	1514.67	551.924	-243.424	1588.01	177.241	-298.573	1707.53	108.474				274.807	1456.15	1085.17	185.308	1418.65	507.752	158.175	1296.75	107.371	195.756	1397.1	48.8898
1757	0	-190.154	1368.03	926.738				-187.725	1517.61	550.494	-241.05	1590.94	175.521	-295.668	1710.4	105.76				274.192	1457.34	1085.14	185.339	1420.16	507.459	158.117	1296.83	107.393	195.817	1397.11	48.8444
1758	0	-190.626	1371.89	925.512				-186.788	1520.49	548.806	-238.918	1594.19	173.917	-293.012	1713.29	102.968				273.665	1458.88	1085.12	185.769	1421.87	507.257	158.058	1296.95	107.438	195.895	1397.22	48.8421
1759	0	-191.287	1375.74	924.397				-185.64	1523.08	547.053	-236.704	1597	172.093	-289.789	1715.78	99.9246				273.115	1460.5	1085.07	185.537	1423.27	507.016	158.162	1296.99	107.563	195.892	1397.16	48.7761
1760	0	-191.839	1379.59	923.071				-184.132	1524.88	545.096	-234.325	1599.43	170.14	-286.372	1718.05	96.7799				272.498	1462.2	1085.06	184.993	1424.44	506.726	158.082	1297.05	107.638	195.915	1397.24	48.7619
1761	0	-192.399	1383.33	921.712				-182.944	1526.98	543.131	-232.057	1601.95	168.193	-282.783	1720.11	93.4924				271.74	1463.88	1085.06	184.856	1425.99	506.345	157.954	1297.12	107.695	195.954	1397.27	48.7294
1762	0	-193.142	1387.4	920.477				-181.793	1529.24	541.108	-229.727	1604.03	166.106	-279.17	1722.02	90.2251				270.99	1465.71	1085.03	184.391	1427.2	506.081	157.922	1297.24	107.787	196.019	1397.26	48.6897
1763	0	-193.716	1391.29	919.135				-180.175	1530.64	538.851	-227.749	1606.05	163.838	-275.407	1723.74	86.7609				270.106	1467.61	1085.02	184.079	1428.61	505.796	157.877	1297.34	107.872	196.061	1397.33	48.6646
1764	0	-194.361	1395.03	917.724				-178.75	1532.25	536.672	-225.4	1607.98	161.68	-271.588	1725.1	83.3946				269.13	1469.47	1085.08	183.984	1430.37	505.394	157.86	1297.47	107.973	196.131	1397.43	48.6313
1765	0	-195.226	1399.23	916.402				-177.141	1533.44	534.314	-222.782	1609.54	159.32	-267.612	1726.42	79.795				268.171	1471.45	1085	183.707	1431.87	505.092	157.752	1297.53	108.052	196.105	1397.38	48.5451
1766	0	-195.845	1402.98	915.021				-175.951	1535.09	531.974	-220.14	1610.68	156.795	-263.731	1727.29	76.3059				267.097	1473.56	1084.99	183.306	1433.47	504.837	157.699	1297.6	108.128	195.763	1396.63	48.3877
1767	0	-196.439	1406.73	913.541				-174.305	1535.94	529.574	-217.423	1611.38	154.173	-259.735	1728.01	72.6268				266.107	1475.73	1084.89	182.981	1435.03	504.403	157.655	1297.63	108.235	196.257	1397.43	48.692
1768	0	-197.488	1411.02	912.152				-172.986	1537.18	527.141	-214.638	1612	151.513	-255.647	1728.24	68.8266				264.92	1478.07	1084.88	182.853	1436.75	504.148	157.672	1297.7	108.338	196.316	1397.53	48.4612
1769	0	-198.341	1415.21	910.714				-171.332	1537.57	524.437	-212.097	1612.37	148.936	-251.579	1728.17	65.0543				263.697	1480.39	1084.82	182.517	1438.29	503.848	157.638	1297.76	108.427	196.332	1397.58	48.3909
1770	0	-199.037	1418.99	909.193				-170.049	1538.65	521.89	-209.361	1612.25	146.229	-247.489	1727.72	60.8445				262.458	1482.8	1084.74	181.979	1439.77	503.491	157.514	1297.78	108.54	195.931	1396.82	48.0667
1771	0	-200.01	1423.1	907.641				-168.554	1539.35	519.361	-206.498	1611.69	143.299	-243.855	1727.26	57.1105				261.01	1485.24	1084.72	181.745	1441.39	503.21	157.451	1297.82	108.632	196.382	1397.44	48.283
1772	0	-201.147	1427.33	906.132				-167.148	1540.08	516.782	-203.494	1610.22	140.062	-239.758	1726.09	52.8576				259.698	1488.02	1084.64	181.312	1443.04	502.855	157.365	1297.84	108.765	196.459	1397.55	48.2958
1773	0	-202.191	1431.37	904.559				-166.013	1540.98	514.273	-200.715	1609.9	136.958	-235.637	1724.2	48.4122				258.182	1490.65	1084.55	180.794	1444.72	502.531	157.311	1297.92	108.888	196.533	1397.52	48.2437
1774	0	-203.084	1435.23	902.983				-164.952	1542.06	511.608	-197.373	1606.76	133.96	-231.805	1722.36	43.9896				256.768	1493.51	1084.48	180.389	1446.38	502.242	157.16	1297.9	109.035	196.555	1397.46	48.2018
1775	0	-204.034	1439.12	901.442				-163.913	1542.7	509.588	-194.574	1606.12	131.233	-228.194	1720.11	42.6442				255.079	1496.31	1084.34	179.861	1448.08	501.902	157.11	1297.97	109.203	196.659	1397.55	48.1953
1776	0	-205.229	1443.49	899.767				-162.749	1543.26	507.09	-190.613	1603.39	129.32	-225.619	1718.83	43.2866				253.305	1499.21	1084.26	179.369	1449.85	501.531	157.045	1298	109.352	196.732	1397.54	48.1574
1777	0	-206.413	1447.56	898.105				-161.677	1543.96	504.797	-187.297	1601	126.97	-223.798	1718.52	44.0608				251.725	1502.46	1084.13	178.899	1451.63	501.23	157.022	1298.04	109.546	196.912	1397.28	47.932
1778	0	-207.68	1451.48	896.363				-160.164	1544.26	502.174	-184.976	1599.48	124.535	-222.334	1718.1	44.7998				249.784	1505.55	1083.98	178.346	1453.42	500.84	156.972	1298.09	109.724	196.919	1397.45	47.9969
1779	0	-208.676	1455.29	894.66				-159.099	1544.71	499.854	-183.541	1597.7	122.135	-221.134	1717.73	45.7193				248.184	1509.06	1083.86	177.919	1455.28	500.506	156.984	1298.16	109.931	196.943	1397.44	47.9767
1780	0	-209.946	1459.25	892.913				-158.132	1544.51	497.329	-181.948	1596.44	119.784	-220.712	1717.12	45.9202				246.104	1512.13	1083.61	177.248	1457.07	500.16	156.875	1298.2	110.119	197.048	1397.49	47.937
1781	0	-211.421	1463.62	891.065				-157.776	1544.56	495.129	-178.91	1592.9	116.83	-220.915	1716.77	45.8948				244.026	1515.36	1083.31	176.689	1458.96	499.76	156.842	1298.26	110.284	197.111	1397.53	47.8978
1782	0	-212.556	1467.35	889.343				-157.754	1544.9	493.164	-177.736	1592.35	115.395	-221.019	1716.19	45.821				242.07	1518.73	1083.07	175.931	1460.76	499.363	156.852	1298.35	110.486	196.878	1397.42	47.8218
1783	0	-214.031	1471.64	887.85				-158.031	1546.02	491.584	-176.732	1592.42	114.057	-220.946	1715.97	45.8114				239.832	1522.07	1082.81	175.151	1462.57	499.006	156.803	1298.38	110.77	196.894	1397.34	47.7602
1784	0	-215.746	1475.96	886.541				-158.537	1548.11	490.464	-175.814	1592.14	112.599	-220.891	1716	45.8576				237.846	1525.64	1082.53	174.375	1464.48	498.683	156.741	1298.47	110.926	197.13	1397.49	47.702
1785	0	-217.264	1479.6	885.088				-158.841	1550.2	489.406	-175.002	1592	111.402	-220.87	1716	45.8339				235.55	1529.02	1082.21	173.63	1466.6	498.383	156.659	1298.59	111.15	197.188	1397.48	47.6446
1786	0	-218.842	1483.28	884.037				-159.365	1552.75	488.57	-174.946	1593.69	111.265	-220.573	1715.92	45.9266				233.144	1532.42	1081.82	172.417	1468.2	497.956	156.682	1298.77	111.468	197.347	1397.6	47.6055
1787	0	-220.801	1487.25	883.206				-160	1555.48	488.251	-174.873	1595.4	111.248	-220.324	1715.9	45.994				230.823	1536.06	1081.43	171.282	1470.01	497.666	156.61	1298.93	111.797	197.365	1397.63	47.5629
1788	0	-222.585	1490.46	882.803				-160.64	1557.89	488.032	-174.293	1595.71	110.918	-220.157	1715.84	46.1153				228.305	1539.76	1081.06	170.056	1471.91	497.462	156.549	1299.11	112.146	197.097	1397.39	47.5001
1789	0	-224.737	1493.91	882.777				-161.603	1560.54	488.071	-174.028	1596.15	110.755	-220.042	1715.78	46.0835				225.739	1543.53	1080.73	168.085	1472.98	497.255	156.441	1299.3	112.53	197.329	1397.73	47.4872
1790	0	-226.787	1497	882.985				-162.725	1563.07	488.303	-173.767	1596.41	110.645	-219.996	1715.83	46.1128				223.19	1547.54	1080.49	166.627	1474.72	497.208	156.33	1299.51	112.989	197.394	1397.82	47.5215
1791	0	-228.92	1499.75	883.327				-163.894	1564.99	488.524	-173.67	1596.61	110.447	-220.024	1715.85	46.0915				220.493	1551.52	1080.3	165.084	1476.31	497.217	156.243	1299.71	113.478	197.418	1397.96	47.5435
1792	0	-231.229	1502.36	883.637				-165.474	1566.76	488.737	-173.783	1596.81	110.321	-220.126	1715.91	46.0849				217.869	1555.77	1080.08	163.896	1478.07	497.301	156.059	1300.04	114.04	197.337	1397.96	47.5203
1793	0	-233.592	1504.83	884.025				-166.84	1568.1	488.978	-174.084	1597.19	110.346	-220.191	1716.01	46.0039				215.183	1560.08	1079.93	162.129	1479.25	497.688	155.916	1300.39	114.71	197.284	1398.08	47.5797
1794	0	-236.067	1507.51	884.417				-168.57	1569.49	489.139	-174.146	1597.27	109.993	-220.262	1716	45.9388				212.509	1564.41	1079.95	160.626	1480.83	498.149	155.925	1300.72	115.58	197.209	1398.16	47.6331
1795	0	-238.536	1510.03	884.798				-170.194	1570.52	489.107	-173.802	1596.51	109.557	-220.282	1716.01	45.9389				209.741	1568.77	1079.86	159.329	1482.61	498.7	155.932	1301.26	116.534	197.144	1398.26	47.6559
1796	0	-241.11	1512.51	885.077				-171.741	1571.35	489.024	-173.797	1596.37	109.225	-220.322	1716.06	45.9281				206.854	1573.06	1079.8	158.212	1484.51	499.223	155.865	1301.98	117.531	197.156	1398.38	47.7311
1797	0	-243.583	1514.85	885.166				-173.259	1571.94	488.805	-173.478	1595.73	108.667	-220.331	1715.99	45.8887				204.107	1577.26	1079.72	157.251	1486.97	499.797	156.042	1302.72	118.946	197.052	1398.37	47.6747
1798	0	-246.253	1517.85	885.306				-174.535	1572.41	488.606	-174.364	1597.35	108.993	-220.391	1716.05	45.8607				201.25	1581.33	1079.68	155.57	1489.16	500.615	156.19	1303.72	120.363	197.082	1398.41	47.668
1799	0	-249.097	1521.06	885.458				-175.939	1573.24	488.471	-174.643	1597.87	108.877	-220.405	1715.99	45.8457				198.354	1585.29	1079.61	154.937	1492.6	501.07	156.479	1304.65	122.051	197.167	1398.52	47.708
1800	0	-251.765	1523.83	885.373				-177.21	1574.05	488.378	-174.72	1597.89	108.692	-220.401	1715.97	45.7908				195.572	1589.27	1079.55	154.114	1496.48	501.534	157.084	1305.7	123.702	196.754	1398.11	47.5112
1801	0	-254.388	1526.75	885.372				-178.497	1574.68	488.11	-175.077	1598.34	108.666	-220.459	1716.04	45.8095				192.721	1592.99	1079.52	153.201	1500.81	501.995	157.85	1306.51	126.292	197.148	1398.77	47.8622
1802	0	-256.868	1529.66	885.31				-179.727	1575.51	487.894	-174.272	1596.88	107.947	-220.464	1716.05	45.7981				189.869	1596.67	1079.53	152.373	1505.65	502.275	157.886	1308	128.783	197.555	1399.36	48.0945
1803	0	-259.365	1532.72	885.139				-180.928	1576.18	487.5	-174.812	1597.89	108.023	-220.463	1716.05	45.797				186.838	1600	1079.42	151.961	1511.33	502.49	157.981	1309.92	131.44	197.794	1399.64	48.3011
1804	0	-261.876	1535.86	884.922				-182.086	1576.99	487.385	-173.985	1596.49	107.279	-220.476	1715.97	45.7501				184.072	1603.24	1079.37	151.249	1517.29	502.841	158.231	1312.1	134.368	197.888	1399.87	48.6038
1805	0	-264.182	1538.86	884.591				-183.506	1577.9	487.192	-174.769	1597.96	107.498	-220.463	1716.04	45.7646				181.279	1606.45	1079.28	150.74	1523.98	503.194	158.361	1314.64	137.593	198.044	1400.2	49.0138
1806	0	-266.345	1541.72	884.208				-184.647	1578.67	486.902	-174.082	1596.82	106.827	-220.482	1716.05	45.7467				178.646	1609.55	1079.23	150.542	1531.43	503.511	158.401	1317.43	141.368	198.266	1400.55	49.6178
1807	0	-268.62	1544.91	883.872				-186.109	1579.62	486.629	-174.824	1598.17	107.072	-220.461	1716.04	45.744				175.979	1612.54	1079.06	150.076	1539.24	503.984	158.582	1320.72	145.491	198.455	1400.99	50.4856
1808	0	-270.605	1547.78	883.502				-187.483	1580.56	486.506	-175.051	1598.71	107.009	-220.481	1716.05	45.6781				173.464	1615.37	1078.78	149.912	1547.89	504.56	158.826	1324.67	150.205	198.395	1401.39	51.4589
1809	0	-272.764	1550.86	883.113				-188.742	1581.01	486.209	-175.252	1599	106.907	-220.53	1716.04	45.677				170.874	1618.23	1078.51	149.941	1557.11	505.328	159.025	1329.27	155.409	198.365	1401.95	52.7473
1810	0	-274.72	1553.68	882.742				-190.105	1581.51	485.817	-175.317	1599.01	106.699	-220.495	1715.98	45.6309				168.443	1620.84	1078.07	150.391	1567.28	506.354	158.756	1334.45	160.833	197.681	1403.95	54.5827
1811	0	-276.734	1556.58	882.504				-191.554	1582.29	485.586	-175.476	1599.2	106.576	-220.53	1716.03	45.6456				166.177	1623.5	1077.58	151.308	1578.04	507.735	158.492	1340.44	166.628	197.289	1404.93	56.8818
1812	0	-278.681	1559.41	882.252				-192.784	1582.53	485.268	-175.546	1599.16	106.394	-220.55	1716.04	45.6277				163.963	1625.97	1077	152.427	1589.15	509.571	157.644	1346.93	172.862	196.561	1406.47	60.157
1813	0	-280.39	1561.76	881.898				-193.967	1582.73	484.908	-175.832	1599.31	106.242	-220.41	1716.01	45.6503				161.87	1628.39	1076.38	153.995	1600.37	511.515	156.878	1354.21	179.501	196.227	1408.31	63.9171
1814	0	-282.254	1564.05	881.531				-195.462	1583.05	484.616	-176.004	1599.21	106.016	-220.425	1715.94	45.6124				159.796	1630.68	1075.82	155.292	1611.27	513.804	155.885	1361.83	186.195	195.216	1410.62	68.286
1815	0	-283.851	1566.17	881.303				-196.517	1582.85	484.132	-176.684	1599.87	105.852	-220.461	1715.97	45.5771				157.93	1632.99	1075.03	156.619	1621.84	516.291	154.223	1369.74	192.82	193.945	1413.46	73.2187
1816	0	-285.506	1567.97	880.958				-197.974	1582.99	484.054	-176.391	1599.19	105.691	-220.477	1715.97	45.5736				156.232	1635.15	1074.26	157.819	1631.86	519.083	151.361	1376.06	199.328	192.652	1417.11	78.7575
1817	0	-287.169	1569.62	880.571				-198.909	1582.65	483.587	-176.404	1598.77	105.427	-220.528	1715.92	45.5096				154.631	1637.22	1073.57	159.148	1641.63	522.074	149.004	1384.11	205.38	190.337	1420.8	84.6869
1818	0	-288.649	1570.89	880.317				-200.125	1582.77	483.396	-176.73	1599.07	105.372	-220.548	1715.93	45.5064				153.149	1639.36	1072.82	160.419	1650.87	525.164	146.21	1392.3	211.042	188.778	1426.41	90.0263
1819	0	-290.244	1572.19	880.14				-200.979	1582.55	483.063	-176.834	1598.91	105.244	-220.594	1715.91	45.4769				151.73	1641.47	1072.12	161.754	1659.7	528.26	143.48	1399.98	216.295	186.955	1434.12	93.9891
1820	0	-291.603	1572.96	879.887				-201.78	1582.46	482.87	-176.937	1598.74	105.13	-220.612	1715.89	45.4392				150.484	1643.61	1071.42	162.88	1667.81	531.515	140.833	1408.82	219.905	185.17	1443.86	97.9787
1821	0	-292.941	1573.62	879.654				-202.688	1582.8	482.767	-176.972	1598.62	105.045	-220.667	1715.91	45.4454				149.258	1645.88	1070.77	163.592	1675.22	534.76	137.416	1418.44	221.678	183.3	1455.73	101.172
1822	0	-294.053	1573.93	879.41				-203.198	1582.77	482.668	-176.541	1597.57	104.725	-220.691	1715.91	45.4332				148.191	1648.14	1070.2	163.482	1681.69	537.836	135.063	1429.45	222.42	181.194	1468.35	102.491
1823	0	-295.18	1574.32	879.249				-203.755	1582.97	482.644	-177.04	1598.35	104.933	-220.697	1715.9	45.4396				147.178	1650.59	1069.75	164.083	1688.68	540.909	133.731	1442.22	221.425	179.121	1481.71	102.211
1824	0	-295.951	1574.58	879.096				-204.32	1583.35	482.615	-177.05	1598.36	104.917	-220.737	1715.89	45.436				146.345	1653.1	1069.33	164.784	1695.57	543.861	131.921	1455.29	219.346	177.258	1496.78	101.196
1825	0	-296.709	1575.07	878.975				-204.779	1583.75	482.641	-177.027	1598.18	104.88	-220.745	1715.86	45.4505				145.537	1655.61	1069.07	165.385	1702.03	546.451	130.055	1468.61	216.677	175.32	1513.56	99.1174
1826	0	-297.358	1575.73	878.864				-204.984	1583.85	482.613	-177.138	1598.24	104.901	-220.774	1715.9	45.4465				144.721	1658.18	1068.96	165.879	1708.45	548.966	128.801	1482.94	212.908	173.792	1531.8	96.7494
1827	0	-297.795	1576.49	878.775				-205.292	1584.29	482.675	-177.274	1598.39	104.97	-220.776	1715.84	45.4335				144.003	1660.72	1068.86	166.577	1714.53	551.197	127.611	1497.89	208.349	172.615	1550.88	93.8962
1828	0	-298.042	1577.31	878.7				-205.451	1584.7	482.718	-177.227	1598.28	104.99	-220.787	1715.81	45.418				143.514	1663.38	1068.96	166.382	1719.72	553.124	126.86	1513.59	203.321	171.857	1570.92	90.6933
1829	0	-298.192	1578.1	878.609				-205.52	1585.21	482.722	-177.285	1598.23	105.001	-220.805	1715.84	45.4358				142.883	1665.94	1069.12	166.668	1724.97	554.846	126.52	1529.85	197.407	171.519	1591.49	87.3403
1830	0	-298.347	1579.48	878.492				-205.548	1585.73	482.742	-177.212	1598.16	105.006	-220.8	1715.84	45.4323				142.953	1668.62	1069.55	167.03	1729.88	556.282	126.347	1546.25	191.399	171.829	1612.57	84.1886
1831	0	-298.326	1580.9	878.406				-205.543	1586.36	482.82	-177.259	1598.25	105.058	-220.786	1715.81	45.4413				142.37	1671.25	1069.52	167.178	1734.64	557.532	126.53	1563	185.437	172.377	1634.07	80.7968
1832	0	-298.235	1582.56	878.332				-205.393	1587.05	482.77	-177.14	1598.17	105.069	-220.799	1715.82	45.4631				142.064	1673.69	1069.63	167.219	1739.01	558.459	127.388	1580.05	179.296	173.28	1654.67	77.3824
1833	0	-297.973	1584.31	878.231				-204.949	1587.4	482.961	-177.047	1598.1	105.122	-220.79	1715.84	45.4557				141.924	1676.18	1069.79	167.33	1743.28	559.159	128.331	1597.23	173.293	174.456	1675.04	74.3445
1834	0	-297.566	1586.2	878.205				-204.825	1588.61	482.848	-176.965	1598.12	105.121	-220.792	1715.83	45.4743				141.957	1678.66	1069.88	166.912	1746.95	559.486	129.951	1614.54	167.497	176.431	1696.03	71.7872
1835	0	-297.099	1588.41	878.258				-204.481	1589.37	482.841	-176.939	1598.22	105.2	-220.78	1715.82	45.4713				142.269	1681.23	1069.89	166.852	1750.7	559.591	131.709	1631.61	161.895	178.986	1716.98	69.9516
1836	0	-296.618	1590.77	878.209				-204.053	1590.14	482.894	-176.388	1597.23	104.956	-220.78	1715.82	45.4708				142.59	1683.94	1069.94	166.138	1753.96	559.366	133.763	1648.57	156.757	181.083	1736.57	68.0578
1837	0	-295.886	1592.98	878.183				-203.674	1591.06	482.834	-176.964	1598.46	105.371	-220.769	1715.78	45.4773				142.95	1686.56	1069.9	166.051	1757.51	559.177	136.136	1665.04	151.919	183.854	1756.22	66.864
1838	0	-295.095	1595.19	878.104				-203.076	1591.82	482.981	-176.749	1598.53	105.418	-220.703	1715.73	45.4734				143.467	1689.36	1069.85	165.745	1760.86	558.497	138.422	1681.11	147.693	186.887	1775.8	66.1796
1839	0	-294.195	1597.33	878.108				-202.569	1592.78	483.095	-175.853	1596.99	105.026	-220.704	1715.72	45.4913				144.002	1692.16	1069.73	165.693	1763.98	557.706	140.901	1696.6	143.921	189.853	1794.29	66.0364
1840	0	-293.175	1599.33	878.112				-202.156	1594.02	483.365	-176.452	1598.42	105.594	-220.691	1715.79	45.5032				144.682	1695.15	1069.63	164.676	1766.38	556.582	143.553	1711.6	140.271	192.719	1812.25	66.0143
1841	0	-292.029	1601.13	878.207				-201.514	1595.17	483.462	-175.685	1597.37	105.286	-220.689	1715.71	45.4797				145.441	1698.34	1069.52	164.089	1769.19	555.468	146.943	1726.36	137.232	195.422	1829.02	66.3329
1842	0	-291.105	1603.33	878.352				-200.763	1596.17	483.678	-176.168	1598.54	105.784	-220.702	1715.74	45.5031				146.243	1701.5	1069.34	163.094	1771.5	554.244	149.422	1739.62	134.595	198.429	1844.64	67.0345
1843	0	-290.018	1605.25	878.571				-200.034	1597.23	483.685	-175.626	1597.92	105.679	-220.7	1715.76	45.5391				147.119	1704.97	1069.13	162.091	1773.69	552.798	151.734	1751.88	132.531	200.338	1855.78	66.3903
1844	0	-288.799	1606.98	878.744				-199.288	1598.5	483.985	-175.942	1598.92	106.085	-220.73	1715.81	45.5798				148.234	1708.48	1068.93	161.439	1776.17	551.377	153.579	1763.06	130.563	202.183	1868.6	67.091
1845	0	-287.663	1608.8	878.997				-198.502	1599.73	484.252	-175.854	1599.23	106.277	-220.734	1715.8	45.545				149.118	1712.28	1068.72	160.325	1778.15	549.772	155.612	1773.39	128.725	202.769	1879.42	67.2404
1846	0	-286.319	1610.45	879.319				-197.719	1601.29	484.572	-175.547	1599.06	106.367	-220.751	1715.79	45.5295				150.21	1716.12	1068.47	159.189	1779.89	548.046	157.25	1782.37	127.105	204.212	1890.62	68.174
1847	0	-285.085	1612.43	879.679				-196.763	1602.66	484.814	-175.277	1598.98	106.424	-220.761	1715.78	45.5461				151.377	1720.14	1068.29	158.003	1781.54	546.302	157.999	1789.9	125.352	204.746	1899.53	68.365
1848	0	-283.805	1614.51	880.084				-195.853	1604.22	485.116	-175.024	1598.95	106.537	-220.757	1715.76	45.5349				152.703	1724.5	1068.09	157	1783.04	544.561	159.148	1796.75	124.012	204.331	1906.15	68.0594
1849	0	-282.232	1616.36	880.541				-194.958	1605.93	485.473	-174.212	1597.8	106.364	-220.899	1715.85	45.5416				153.998	1728.86	1067.94	156.05	1784.46	542.851	159.271	1802.1	123.143	204.945	1912.03	68.2273
1850	0	-280.552	1618.48	881.012				-193.878	1607.5	485.844	-174.497	1598.64	106.75	-220.909	1715.86	45.5011				155.563	1733.37	1067.67	154.845	1785.8	541.189	157.375	1805.04	121.251	204.484	1915.45	67.6281
1851	0	-278.811	1620.8	881.585				-192.724	1609.21	486.216	-174.518	1599.1	107.087	-220.904	1715.86	45.5282				157.055	1737.88	1067.49	154.367	1787.33	539.654	155.929	1806.23	119.87	202.689	1915.71	65.8102
1852	0	-276.907	1623.19	882.104				-191.67	1611.17	486.562	-174.241	1599.02	107.169	-220.904	1715.86	45.5291				158.97	1742.65	1067.18	153.539	1788.74	538.264	154.126	1806.04	118.337	201.006	1916.84	64.5554
1853	0	-274.847	1625.56	882.61				-190.456	1613.07	486.939	-173.133	1597.29	106.791	-220.925	1715.87	45.5311				160.78	1747.41	1066.93	152.889	1790.17	536.717	152.169	1806.08	117.041	199.38	1918.33	63.3751
1854	0	-272.842	1628.44	883.188				-189.089	1614.91	487.269	-173.629	1598.61	107.427	-220.926	1715.87	45.5314				162.785	1752.19	1066.61	151.621	1791.54	535.175	153.573	1808.82	117.008	197.799	1920.09	61.6282
1855	0	-270.661	1631.35	883.845				-187.779	1617.12	487.656	-173.686	1599.42	107.837	-220.924	1715.86	45.5463				164.918	1757.03	1066.39	150.686	1793.39	534.304	154.159	1811.43	116.503	196.677	1921.53	59.8092
1856	0	-268.392	1634.19	884.396				-186.146	1619.1	487.984	-172.613	1597.93	107.625	-220.854	1715.87	45.5444				167.071	1761.72	1066.28	150.929	1796.7	534.458	154.449	1812.93	116.427	196.187	1921.74	58.4145
1857	0	-266.04	1637.02	884.945				-184.616	1621.35	488.427	-172.323	1597.84	107.95	-220.854	1715.88	45.5962				169.225	1766.5	1066.31	150.948	1800.25	534.983	154.944	1813.78	116.541	196.833	1921.98	57.6071
1858	0	-263.6	1639.83	885.567				-183.172	1623.77	488.796	-172.564	1598.91	108.558	-220.833	1715.86	45.6105				171.504	1771.26	1066.37	151.084	1804.51	535.734	154.919	1814.39	116.582	196.92	1922.33	57.0959
1859	0	-261.128	1642.77	886.083				-181.446	1625.85	489.068	-171.826	1598.32	108.602	-220.762	1715.87	45.6077				173.952	1775.95	1066.48	151.54	1808.99	536.361	155.168	1815.58	116.43	196.85	1922.62	56.8034
1860	0	-258.667	1645.87	886.519				-179.969	1628.31	489.522	-171.782	1598.57	109.012	-220.756	1715.88	45.6361				176.279	1780.51	1066.8	152.337	1813.61	536.614	155.503	1816.51	116.207	196.893	1922.78	56.3889
1861	0	-256.179	1648.91	886.986				-178.364	1630.32	489.849	-171.558	1598.6	109.361	-220.766	1715.88	45.6449				178.652	1784.89	1067.14	153.448	1818.15	536.52	156.248	1816.95	116.359	197.153	1922.93	55.8395
1862	0	-253.568	1651.84	887.54				-176.822	1632.56	490.266	-170.962	1598.18	109.518	-220.762	1715.87	45.6757				181.078	1789.22	1067.56	154.776	1822.04	536.305	156.434	1817.36	115.95	197.235	1923.11	55.5696
1863	0	-250.988	1654.85	887.956				-175.326	1634.85	490.794	-170.974	1598.73	110.182	-220.751	1715.87	45.6974				183.575	1793.44	1068.01	155.913	1824.99	536.076	156.68	1817.99	115.728	197.292	1923.31	55.2646
1864	0	-248.366	1657.7	888.339				-173.704	1637.08	491.151	-170.928	1599.33	110.823	-220.725	1715.95	45.7206				186.128	1797.52	1068.5	157.172	1827.37	535.83	156.767	1818.28	115.529	197.257	1923.49	55.207
1865	0	-245.596	1660.52	888.828				-172.076	1639.44	491.696	-170.14	1598.54	110.889	-220.686	1715.9	45.734				188.674	1801.58	1068.96	158.559	1829.56	535.544	156.903	1818.7	115.291	197.206	1923.95	55.1421
1866	0	-242.922	1663.33	889.307				-170.38	1641.78	492.099	-169.675	1598.16	111.191	-220.654	1715.95	45.7856				191.403	1805.71	1069.52	159.96	1831.39	535.162	157.154	1819.2	115.145	197.01	1924.33	55.0259
1867	0	-240.054	1666.02	889.723				-168.755	1644.07	492.615	-170.045	1599.54	112.196	-220.595	1715.9	45.798				194.017	1809.76	1069.99	161.418	1833.17	534.803	157.365	1819.56	114.986	196.959	1924.54	55.0072
1868	0	-237.334	1668.98	890.157				-167.135	1646.46	493.044	-170.805	1601.76	113.44	-220.703	1716.06	45.852				196.672	1813.89	1070.61	162.854	1834.76	534.416	157.552	1819.98	114.879	196.973	1924.66	54.9382
1869	0	-234.579	1671.8	890.752				-165.804	1649.12	493.687	-171.226	1602.91	114.475	-220.671	1716.12	45.8591				199.209	1818.04	1071.34	164.231	1836.26	534.21	157.676	1820.42	114.786	197.13	1924.88	54.8683
1870	0	-231.785	1674.66	891.396				-164.318	1651.55	494.411	-170.762	1602.68	115.098	-220.624	1716.14	45.9065				201.854	1822.09	1071.93	165.672	1837.85	534.041	157.557	1820.82	114.638	197.545	1925.29	54.8117
1871	0	-229.172	1677.69	892.013				-162.985	1654.14	495.083	-170.583	1602.69	115.842	-220.605	1716.15	45.8692				204.249	1826.15	1072.78	166.929	1839.27	533.87	157.669	1821.25	114.666	197.822	1925.46	54.7199
1872	0	-226.477	1680.62	892.908				-161.836	1656.56	495.884	-170.05	1601.96	116.34	-220.607	1716.16	45.871				206.79	1830.05	1073.42	168.247	1840.84	533.723	157.955	1821.57	114.638	197.854	1925.54	54.6849
1873	0	-223.861	1683.34	893.74				-160.727	1658.78	496.796	-170.419	1603.09	117.742	-220.617	1716.18	45.8354				209.269	1833.79	1073.98	169.511	1842.38	533.546	157.863	1821.83	114.58	197.808	1925.63	54.7294
1874	0	-221.41	1686.16	894.966				-159.658	1661.35	497.842	-170.617	1603.63	119.277	-220.63	1716.2	45.7705				211.798	1837.36	1074.59	170.655	1843.82	533.371	157.916	1822.05	114.468	197.724	1925.77	54.7805
1875	0	-219.038	1688.94	896.115				-158.905	1664.05	499.098	-170.561	1604.05	120.397	-220.711	1716.31	45.762				214.346	1840.88	1075.15	171.528	1844.92	533.105	157.502	1821.99	114.149	197.612	1925.93	54.8591
1876	0	-216.825	1691.66	897.459				-157.87	1666.27	500.181	-171.229	1605.52	122.058	-220.814	1716.35	45.6813				216.849	1844.2	1075.66	172.589	1846.11	532.866	157.53	1822.09	114.121	197.501	1925.91	54.9465
1877	0	-214.572	1694.39	898.979				-157.369	1669.37	501.722	-171.447	1606.39	123.563	-220.979	1716.44	45.6493				219.271	1847.44	1076.2	173.472	1847.32	532.741	157.512	1822.15	113.978	197.497	1925.96	54.9534
1878	0	-212.637	1697.18	900.713				-156.521	1672.12	502.951	-171.625	1607.2	124.884	-221.173	1716.49	45.559				221.687	1850.54	1076.79	174.33	1848.19	532.534	158.03	1822.49	114.087	197.471	1925.92	54.93
1879	0	-210.746	1699.8	902.391				-156.152	1675.45	504.579	-171.929	1608.22	126.5	-221.383	1716.51	45.4367				224.041	1853.56	1077.42	174.94	1848.8	532.214	158.131	1822.62	114.026	197.496	1925.96	54.9366
1880	0	-208.99	1702.33	904.211				-155.894	1678.98	506.144	-172.042	1609.11	127.963	-221.629	1716.41	45.33				226.366	1856.5	1078.05	176.112	1849.85	532.369	157.737	1822.48	113.927	197.552	1925.95	54.9279
1881	0	-207.407	1705.1	906.019				-155.586	1682.33	507.617	-172.175	1610.32	129.524	-221.786	1716.42	45.2445				228.735	1859.35	1078.68	177.032	1850.45	532.282	157.654	1822.64	113.726	197.296	1925.74	54.9114
1882	0	-205.744	1707.4	907.846				-155.132	1685.37	508.912	-172.181	1611.69	131.3	-221.941	1716.45	45.2573				231.014	1862.15	1079.3	177.5	1850.54	532.027	157.621	1822.74	113.628	197.235	1925.75	54.9041
1883	0	-204.39	1710.2	909.84				-154.746	1688.62	510.422	-172.061	1613.05	132.876	-222.113	1716.52	45.25				233.177	1864.82	1079.97	178.695	1851.25	532.227	157.507	1822.68	113.575	197.318	1925.8	55.0884
1884	0	-202.891	1712.48	911.627				-154.851	1692.51	511.977	-172.034	1614.67	134.629	-222.328	1716.61	45.3286				235.378	1867.5	1080.6	179.634	1851.61	532.297	157.501	1822.72	113.49	197.183	1925.71	54.9989
1885	0	-201.375	1714.75	913.506				-154.817	1696.16	513.305	-171.466	1616.03	136.38	-222.42	1716.62	45.3938				237.412	1870.08	1081.26	180.318	1851.75	532.246	157.545	1822.84	113.39	197.3	1925.74	55.1546
1886	0	-199.901	1717.03	915.372				-155.154	1700.42	514.958	-170.99	1617.52	138.052	-222.425	1716.52	45.424				239.513	1872.72	1081.88	181.138	1851.88	532.239	157.546	1822.89	113.246	197.124	1925.66	55.0951
1887	0	-198.929	1719.7	917.152				-155.169	1704.16	516.301	-170.649	1619.19	139.802	-222.413	1716.42	45.5169				241.501	1875.28	1082.52	181.821	1851.86	532.186	157.468	1822.96	113.109	197.043	1925.57	55.1483
1888	0	-197.455	1721.86	918.945				-155.552	1708.19	517.734	-169.772	1620.92	141.302	-222.33	1716.39	45.6005				243.386	1877.84	1083.22	182.591	1852.13	532.213	157.439	1823.14	112.819	197.031	1925.58	55.2208
1889	0	-196.101	1723.98	920.77				-156.029	1712.82	519.288	-169.396	1622.55	143.143	-222.27	1716.41	45.7312				245.213	1880.36	1083.88	183.206	1852.31	532.25	156.936	1823.06	112.435	196.901	1925.5	55.2209
1890	0	-194.889	1726.11	922.425				-156.272	1716.85	520.469	-169.151	1625.15	144.869	-222.316	1716.8	46.0476				246.98	1882.95	1084.52	184.152	1852.7	532.234	156.923	1823.1	112.339	196.87	1925.44	55.3185
1891	0	-193.696	1728.33	924.071				-156.769	1721.51	521.927	-168.287	1627.07	146.69	-222.448	1717.55	46.5769				248.703	1885.56	1085.19	184.832	1852.86	532.264	156.812	1823.09	112.188	196.869	1925.47	55.3954
1892	0	-192.495	1730.5	925.772				-157.269	1726.31	523.425	-167.735	1629.31	148.405	-222.474	1718.18	47.1359				250.323	1888.16	1085.81	185.618	1853.16	532.329	155.938	1822.49	111.678	196.873	1925.48	55.4024
1893	0	-191.295	1732.54	927.344				-157.608	1730.65	524.667	-167.155	1631.78	149.898	-222.823	1719.2	47.8729				251.829	1890.79	1086.42	186.509	1853.56	532.333	156.55	1822.91	111.897	196.904	1925.5	55.4313
1894	0	-190.239	1734.7	928.873				-157.988	1735.24	525.945	-167.122	1634.93	151.453	-223.535	1721.19	48.5313				253.344	1893.43	1087.01	187.183	1853.73	532.334	155.922	1822.59	111.573	197.004	1925.62	55.4681
1895	0	-189.082	1736.63	930.371				-158.394	1739.7	527.194	-167.318	1638.52	152.89	-224.481	1723.48	49.162				254.728	1896.03	1087.55	188.112	1854.12	532.324	155.684	1822.42	111.337	196.87	1925.46	55.43
1896	0	-187.808	1738.31	931.771				-159.102	1744.37	528.631	-167.508	1642.08	153.909	-225.49	1726.06	49.8127				256.043	1898.66	1088.06	188.797	1854.28	532.189	156.577	1823.09	111.668	196.827	1925.41	55.4143
1897	0	-186.747	1740.4	932.932				-159.549	1748.57	529.827	-168.061	1646.44	154.853	-227.503	1730.32	50.4918				257.471	1901.18	1088.48	189.728	1854.56	532.182	156.431	1823.1	111.805	196.943	1925.6	55.4269
1898	0	-185.607	1742.56	934.263				-159.863	1752.4	530.781	-169.07	1651.65	155.698	-229.22	1734.51	50.8727				258.669	1903.59	1088.91	190.485	1854.82	532.152	156.388	1822.99	111.683	196.958	1925.54	55.3931
1899	0	-184.476	1744.56	935.324				-160.51	1756.52	531.902	-170.504	1657.51	156.45	-231.567	1739.67	51.5968				259.948	1906	1089.28	191.441	1855.29	532.075	156.514	1823.07	111.647	197.152	1925.79	55.4242
1900	0	-183.434	1746.66	936.323				-161.212	1760.86	533.218	-172.217	1664.05	157.034	-234.061	1745.93	52.3823				261.165	1908.22	1089.62	192.432	1855.97	532.011	156.653	1823.16	111.476	197.077	1925.76	55.288
1901	0	-182.305	1748.63	937.378				-161.843	1764.88	534.208	-174.091	1671.02	157.556	-236.876	1753.01	53.5016				262.378	1910.33	1089.81	193.359	1856.73	531.926	156.663	1823.18	111.448	197.225	1925.89	55.2445
1902	0	-181.186	1750.55	938.201				-161.876	1768.2	534.971	-176.398	1678.85	157.831	-239.971	1761.01	54.3806				263.615	1912.51	1090.07	194.159	1857.58	531.808	156.74	1823.29	111.459	197.42	1926.06	55.3028
1903	0	-180.065	1752.57	938.969				-162.706	1772.76	536.151	-178.973	1687.12	158.084	-243.204	1769.74	55.1613				264.895	1914.57	1090.23	194.831	1858.47	531.676	156.716	1823.27	111.4	197.54	1926.18	55.2836
1904	0	-179.02	1754.73	939.753				-163.145	1777.2	536.992	-181.854	1695.87	158.238	-246.314	1778.52	55.6533				266.146	1916.38	1090.42	195.57	1859.49	531.539	156.73	1823.29	111.445	197.504	1926.15	55.2453
1905	0	-177.941	1756.79	940.347				-163.152	1781.21	537.594	-185.085	1705.16	158.342	-249.844	1788.63	55.8689				267.385	1918.17	1090.5	196.329	1860.74	531.421	156.783	1823.39	111.465	197.607	1926.26	55.194
1906	0	-176.984	1758.87	940.925				-163.496	1786.03	538.657	-188.557	1714.86	158.331	-253.242	1798.98	55.7485				268.616	1919.8	1090.53	196.795	1861.87	531.247	156.959	1823.5	111.577	197.679	1926.37	55.1902
1907	0	-176.019	1761.03	941.506				-164.246	1791.06	539.475	-192.094	1724.97	158.248	-256.49	1809.7	55.9784				269.936	1921.36	1090.49	197.307	1863.18	530.983	156.96	1823.57	111.634	197.663	1926.35	55.1291
1908	0	-175.109	1763.03	941.939				-164.887	1796.26	540.298	-195.406	1735.29	158.467	-259.631	1821.06	56.7718				271.254	1922.84	1090.38	197.868	1864.74	530.832	156.923	1823.62	111.644	197.672	1926.36	55.0935
1909	0	-174.253	1765.1	942.452				-165.559	1801.55	541.185	-198.748	1745.78	158.896	-262.364	1832.7	57.8126				272.578	1924.27	1090.25	198.304	1866.2	530.627	156.85	1823.58	111.776	197.723	1926.41	55.0667
1910	0	-173.528	1767.25	942.835				-166.336	1807.09	542.151	-201.814	1756.41	159.433	-264.661	1844.61	59.2641				273.791	1925.57	1090.06	198.595	1867.73	530.389	156.147	1823.26	111.555	197.746	1926.45	55.0283
1911	0	-172.778	1769.16	943.271				-167.031	1812.8	543.088	-204.688	1767.05	160.045	-267.889	1858	61.8441				275.068	1926.86	1089.78	198.883	1869.37	530.142	156.847	1823.73	111.881	197.771	1926.45	54.9858
1912	0	-172.202	1771.23	943.731				-167.77	1818.49	543.975	-207.465	1777.94	160.763	-270.101	1870.72	64.1965				276.32	1928.13	1089.52	199.159	1871.05	529.88	156.194	1823.48	111.676	197.758	1926.45	54.926
1913	0	-171.763	1773.41	944.115				-168.626	1824.73	544.946	-210.074	1788.75	161.567	-272.914	1884.37	67.2841				277.533	1929.38	1089.21	199.52	1872.78	529.656	156.742	1823.98	111.977	197.828	1926.54	54.9347
1914	0	-171.293	1775.45	944.631				-169.389	1831.25	546.081	-212.736	1799.85	162.703	-274.627	1896.8	69.6855				278.586	1930.59	1088.89	199.491	1874.36	529.389	156.859	1824.01	112.697	197.838	1926.54	54.8986
1915	0	-170.994	1777.7	945.186				-170.216	1838.08	547.27	-215.253	1810.92	163.791	-277.327	1910.45	72.759				279.734	1931.74	1088.59	199.543	1875.95	529.102	156.806	1824.14	112.768	197.848	1926.56	54.8527
1916	0	-170.786	1780.08	945.758				-170.749	1844.56	548.36	-217.406	1821.59	164.811	-278.327	1922.03	74.8082				280.653	1932.9	1088.24	199.408	1877.42	528.82	156.73	1824.22	112.797	197.833	1926.57	54.8332
1917	0	-170.72	1782.49	946.338				-171.367	1851.22	549.484	-219.535	1832.32	165.924	-279.706	1934.15	77.1398				281.65	1934.17	1087.98	199.052	1878.73	528.519	156.143	1824.09	112.557	197.816	1926.58	54.8331
1918	0	-170.521	1784.8	946.842				-172.13	1858.01	550.79	-222.083	1843.96	167.525	-281.031	1946.07	79.451				282.536	1935.33	1087.73	199.092	1880.56	528.221	156.105	1824.18	112.597	197.867	1926.62	54.7966
1919	0	-170.396	1787.09	947.477				-173.134	1865.31	552.161	-223.335	1853.78	168.459	-282.028	1957.69	81.7287				283.258	1936.5	1087.53	199.113	1882.26	527.949	156.584	1824.42	112.937	197.856	1926.6	54.7779
1920	0	-170.369	1789.6	948.015				-173.774	1872.26	553.41	-225.161	1864.65	170.045	-282.937	1969.04	83.9329				284.034	1937.67	1087.32	199.091	1883.95	527.658	156.201	1824.42	112.783	197.867	1926.62	54.7692
1921	0	-170.478	1792.4	948.64				-174.454	1879.19	554.676	-226.028	1873.77	170.938	-283.572	1980.03	86.0282				284.744	1938.76	1087.15	198.987	1885.61	527.34	156.25	1824.34	113.206	197.888	1926.62	54.7372
1922	0	-170.679	1795.35	949.092				-175.303	1886.36	556.052	-227.115	1883.55	172.404	-284.017	1990.75	88.1706				285.35	1939.93	1086.95	198.977	1887.34	527.047	156.209	1824.37	113.292	197.932	1926.64	54.7303
1923	0	-170.383	1797.58	949.839				-176.12	1893.63	557.484	-227.898	1893.08	173.672	-284.15	2001.02	90.2079				286.016	1940.99	1086.81	198.776	1888.93	526.72	156.162	1824.53	113.149	197.938	1926.66	54.7037
1924	0	-170.437	1800.36	950.402				-176.745	1900.41	558.869	-228.133	1901.52	174.762	-284.159	2011.17	92.1725				286.602	1942.04	1086.6	198.589	1890.59	526.364	156.161	1824.65	113.22	197.945	1926.62	54.6691
1925	0	-170.787	1803.68	951.026				-177.385	1907.41	560.293	-228.612	1910.39	176.005	-284.153	2021.07	94.093				287.225	1943.08	1086.47	198.551	1892.37	526.032	155.997	1824.55	113.269	198.004	1926.71	54.681
1926	0	-170.951	1806.62	951.491				-177.867	1914.27	561.599	-229.576	1920.52	177.712	-283.747	2030.87	96.0255				287.849	1943.98	1086.27	198.339	1894.02	525.731	155.711	1824.5	113.246	197.96	1926.63	54.63
1927	0	-171.234	1809.77	952.02				-178.314	1921.1	563.054	-229.839	1929.16	178.93	-283.274	2040.24	97.7723				288.459	1944.82	1086.07	198.199	1895.79	525.351	155.627	1824.57	113.317	198.034	1926.71	54.6157
1928	0	-171.428	1812.85	952.559				-178.758	1927.77	564.398	-229.855	1937.35	180.014	-282.527	2049.49	99.4256				289.059	1945.65	1085.77	198.061	1897.63	525.007	155.699	1824.72	113.763	198.036	1926.69	54.5873
1929	0	-171.557	1815.75	952.924				-179.085	1934.3	565.674	-230.04	1945.41	181.12	-281.141	2058.52	100.906				289.699	1946.42	1085.46	197.945	1899.46	524.706	155.601	1824.89	113.593	198.063	1926.73	54.5598
1930	0	-171.671	1818.64	953.34				-179.385	1940.59	566.868	-229.838	1955.98	182.65	-280.243	2067.52	102.336				290.348	1947.12	1085.17	197.758	1901.32	524.322	155.198	1824.84	113.61	198.094	1926.74	54.5374
1931	0	-172.082	1822.05	953.918				-179.637	1946.87	568.067	-230.567	1966.67	184.419	-279.184	2076.52	103.854				290.913	1947.81	1084.87	197.572	1903.25	523.935	155.277	1825.11	113.81	198.152	1926.83	54.5039
1932	0	-172.257	1824.99	954.279				-179.825	1952.8	569.184	-229.899	1969.68	184.12	-277.959	2085.19	105.158				291.503	1948.41	1084.54	197.35	1905.17	523.612	155.184	1825.26	113.92	198.174	1926.82	54.4485
1933	0	-172.734	1828.44	954.606				-179.92	1958.82	570.219	-229.536	1976.68	184.724	-276.746	2093.98	106.467				292.163	1949.1	1084.18	197.232	1907.18	523.186	154.883	1825.2	113.909	198.228	1926.86	54.4257
1934	0	-173.242	1831.93	954.922				-179.939	1964.53	571.085	-229.227	1983.82	185.335	-275.33	2102.66	107.742				292.68	1949.64	1083.77	196.979	1909.14	522.806	154.968	1825.48	114.081	198.193	1926.87	54.3563
1935	0	-173.73	1835.45	955.201				-179.813	1970.01	571.746	-228.183	1989.14	185.331	-273.865	2111.06	108.904				293.189	1950.2	1083.36	196.774	1910.99	522.34	154.835	1825.54	114.163	198.189	1926.87	54.3448
1936	0	-174.043	1838.59	955.287				-179.803	1975.45	572.415	-227.779	1996.17	185.716	-272.544	2119.66	110.06				293.748	1950.77	1082.95	196.569	1912.91	521.938	154.706	1825.68	114.366	198.204	1926.88	54.3108
1937	0	-174.461	1841.85	955.416				-179.762	1981.02	573.076	-227.854	2004.91	186.549	-271.134	2128.27	111.289				294.257	1951.25	1082.48	196.179	1914.65	521.467	154.613	1825.76	114.341	198.196	1926.89	54.2766
1938	0	-174.713	1844.84	955.33				-179.428	1986	573.511	-227.796	2011.19	187.011	-269.776	2136.6	112.315				294.735	1951.84	1082.03	196.034	1916.58	521.024	154.479	1825.87	114.483	198.23	1926.91	54.2535
1939	0	-175.097	1848.11	955.286				-179.254	1991.02	573.953	-227.194	2018.15	187.032	-268.353	2144.7	113.325				295.17	1952.35	1081.57	195.874	1918.45	520.621	154.065	1825.82	114.411	198.275	1926.93	54.2472
1940	0	-175.725	1851.82	955.249				-179.417	1996.65	574.076	-226.793	2024.62	187.366	-266.982	2152.64	114.306				295.574	1953	1081.16	195.661	1920.22	520.146	154.286	1826.11	114.559	198.308	1926.94	54.2834
1941	0	-176.048	1855.1	955.099				-178.616	2000.57	574.339	-226.584	2031.73	187.695	-265.849	2160.69	115.354				295.955	1953.65	1080.73	195.018	1921.62	519.671	154.214	1826.27	114.65	198.282	1926.92	54.2309
1942	0	-176.399	1858.27	954.91				-178.248	2005.01	574.421	-226.483	2038.86	188.102	-264.42	2168.47	116.4				296.282	1954.36	1080.35	195.07	1923.68	519.238	154.061	1826.3	114.694	198.3	1926.93	54.24
1943	0	-176.548	1861.03	954.322				-177.872	2009.6	574.406	-226.185	2045.56	188.311	-263.281	2176.01	117.422				296.565	1955.03	1080.04	195.022	1925.58	518.731	153.914	1826.38	114.747	198.273	1926.99	54.2212
1944	0	-176.875	1864.25	954.047				-177.453	2013.73	574.366	-225.869	2051.84	188.439	-262.197	2183.24	118.298				296.856	1955.86	1079.82	194.883	1927.38	518.303	153.904	1826.51	114.813	198.282	1926.94	54.1987
1945	0	-177.815	1868.64	953.717				-176.882	2017.67	574.265	-225.616	2058.43	188.706	-261.136	2190.25	119.249				297.063	1956.56	1079.64	194.697	1929.1	517.879	153.893	1826.71	114.926	198.291	1926.95	54.2274
1946	0	-177.753	1871.08	953.193				-176.467	2021.65	574.077	-225.251	2064.43	188.666	-260.199	2197.05	120.127				297.227	1957.32	1079.44	194.675	1930.96	517.368	153.818	1826.85	114.941	198.314	1926.97	54.2045
1947	0	-177.754	1873.78	952.667				-176.004	2025.49	573.84	-224.895	2070.31	188.707	-259.289	2203.5	120.943				297.403	1958.04	1079.28	194.479	1932.65	516.939	153.796	1826.91	114.997	198.305	1926.97	54.1974
1948	0	-177.715	1876.48	952.299				-175.516	2029.05	573.535	-224.43	2076	188.666	-258.356	2209.41	121.506				297.531	1958.79	1079.18	194.068	1934.04	516.414	153.782	1827.03	115.062	198.281	1926.95	54.2161
1949	0	-177.794	1879.14	951.639				-174.959	2032.48	573.291	-224.045	2081.43	188.705	-257.71	2215.28	122.249				297.668	1959.54	1079.07	193.867	1935.66	516.012	153.697	1827.16	115.066	198.304	1926.95	54.2056
1950	0	-177.852	1881.83	951.176				-174.523	2035.76	572.837	-223.379	2086.4	188.578	-257.074	2220.78	122.922				297.832	1960.32	1078.96	193.719	1937.28	515.574	153.553	1827.2	115.053	198.319	1926.96	54.2211
1951	0	-177.83	1884.4	950.574				-174.082	2039.1	572.545	-222.786	2091.12	188.427	-256.358	2225.93	123.345				297.939	1961.07	1078.91	193.593	1938.91	515.111	153.183	1827.14	114.922	198.351	1926.99	54.2239
1952	0	-178.107	1887.16	950.034				-173.734	2042.3	572.132	-222.083	2095.71	188.244	-255.581	2230.57	123.72				298.039	1961.79	1078.84	193.536	1940.45	514.737	153.41	1827.41	115.068	198.33	1926.98	54.216
1953	0	-178.331	1889.95	949.594				-173.436	2045.55	571.873	-221.16	2099.76	187.921	-255.036	2235.36	124.125				298.098	1962.55	1078.8	193.405	1941.95	514.358	153.116	1827.4	114.952	198.328	1926.96	54.226
1954	0	-178.572	1892.69	949.002				-173.09	2048.65	571.493	-220.487	2103.94	187.736	-254.246	2239.18	124.06				298.14	1963.19	1078.78	193.246	1943.46	513.889	152.977	1827.52	115.006	198.341	1926.97	54.2328
1955	0	-178.728	1895.18	948.587				-172.821	2051.57	571.111	-219.671	2107.9	187.408	-253.358	2242.85	124.028				298.145	1963.96	1078.78	193.085	1944.87	513.507	153.192	1827.85	115.114	198.332	1926.92	54.2564
1956	0	-179.039	1897.82	948				-172.613	2054.56	570.719	-218.5	2111.09	186.908	-252.621	2246.54	123.864				298.19	1964.68	1078.81	193.112	1946.42	513.12	153.178	1827.97	115.13	198.322	1926.91	54.2598
1957	0	-179.228	1900.26	947.428				-172.343	2057.29	570.327	-217.692	2114.43	186.435	-251.587	2249.69	123.519				298.17	1965.44	1078.81	192.956	1947.75	512.714	153.105	1828.05	115.138	198.322	1926.91	54.2599
1958	0	-179.575	1902.96	946.914				-172.186	2060.1	569.865	-216.727	2117.51	186.048	-250.687	2252.68	122.988				298.152	1966.22	1078.9	192.835	1948.98	512.365	153.019	1828.12	115.169	198.3	1926.89	54.2512
1959	0	-179.719	1905.31	946.386				-172.053	2062.79	569.498	-216.113	2121.2	185.52	-249.77	2255.66	122.498				298.105	1966.9	1078.92	192.664	1950.19	512.01	152.756	1828.03	115.076	198.336	1926.92	54.3102
1960	0	-180.152	1907.84	945.86				-171.9	2065.48	568.977	-214.822	2123.42	184.857	-248.886	2258.59	121.948				298.018	1967.68	1078.97	192.581	1951.38	511.613	152.938	1828.19	115.162	198.339	1926.86	54.2738
1961	0	-180.371	1910.14	945.293				-171.691	2067.94	568.54	-213.761	2125.78	184.078	-247.896	2261.11	121.242				297.914	1968.47	1079.06	192.597	1952.55	511.266	152.95	1828.33	115.228	198.364	1926.93	54.314
1962	0	-180.672	1912.72	944.827				-171.605	2070.39	567.933	-212.619	2127.97	183.315	-246.497	2263.03	120.207				297.708	1969.28	1079.17	192.583	1953.76	510.981	152.956	1828.41	115.252	198.376	1926.89	54.2768
1963	0	-181.121	1915.26	944.409				-171.466	2072.71	567.396	-211.784	2130.34	182.652	-245.635	2265.54	119.359				297.504	1970.06	1079.26	192.529	1954.86	510.656	152.88	1828.43	115.278	198.354	1926.86	54.2752
1964	0	-181.244	1917.42	943.8				-171.225	2074.93	566.659	-210.882	2132.57	181.804	-244.488	2267.74	118.438				297.282	1970.92	1079.32	192.461	1955.96	510.345	152.898	1828.54	115.32	198.363	1926.88	54.305
1965	0	-181.645	1919.93	943.252				-171.013	2076.96	566.001	-210.043	2134.69	181.024	-243.546	2269.82	117.47				297.064	1971.67	1079.4	192.341	1956.99	510.095	152.834	1828.59	115.361	198.37	1926.87	54.3021
1966	0	-181.896	1922.44	942.627				-170.928	2079.08	565.217	-209.471	2136.79	180.256	-242.239	2271.46	116.267				296.816	1972.56	1079.51	192.345	1958.1	509.834	152.763	1828.59	115.41	198.373	1926.86	54.2797
1967	0	-182.225	1925.12	942.067				-170.692	2081.12	564.462	-208.501	2138.46	179.269	-240.561	2272.07	114.617				296.561	1973.46	1079.61	192.128	1959.03	509.562	152.782	1828.72	115.522	198.41	1926.91	54.2957
1968	0	-182.544	1927.64	941.502				-170.45	2082.94	563.595	-207.571	2139.9	178.213	-240.349	2274.97	113.951				296.296	1974.35	1079.69	192.116	1960.09	509.313	152.774	1828.79	115.553	198.402	1926.9	54.2654
1969	0	-182.837	1930.2	940.781				-170.195	2084.66	562.576	-206.937	2141.6	177.256	-239.426	2276.52	112.733				295.931	1975.3	1079.8	191.968	1961.17	509.107	152.35	1828.61	115.49	198.408	1926.85	54.2641
1970	0	-183.112	1932.64	940.245				-169.939	2086.3	561.691	-206.22	2142.99	176.184	-238.492	2277.74	111.374				295.665	1976.19	1079.91	191.807	1962.19	508.867	152.591	1828.87	115.656	198.398	1926.88	54.249
1971	0	-183.44	1935.33	939.422				-169.668	2087.89	560.598	-205.518	2144.31	175.044	-237.629	2279	109.99				295.327	1977.18	1080.04	191.618	1963.07	508.641	152.6	1829	115.7	198.432	1926.9	54.2638
1972	0	-183.673	1937.9	938.845				-169.358	2089.56	559.473	-204.996	2145.63	173.984	-237.024	2280.31	108.667				294.931	1978.15	1080.18	191.411	1964.03	508.455	152.571	1829.09	115.732	198.423	1926.91	54.2755
1973	0	-184.03	1940.61	937.937				-169.059	2090.93	558.317	-204.182	2146.71	172.741	-236.232	2281.19	107.111				294.528	1979.19	1080.32	191.26	1964.91	508.25	152.22	1829.02	115.671	198.443	1926.86	54.2715
1974	0	-184.29	1943.17	937.258				-168.761	2092.23	557.111	-203.548	2147.72	171.527	-235.544	2282.07	105.597				294.091	1980.24	1080.5	191.173	1965.83	508.074	152.28	1829.25	115.798	198.443	1926.85	54.2555
1975	0	-184.665	1945.85	936.339				-168.374	2093.42	555.797	-202.764	2148.39	170.187	-234.804	2282.52	103.965				293.624	1981.37	1080.69	191.033	1966.75	507.897	152.423	1829.39	115.818	198.453	1926.87	54.2605
1976	0	-184.952	1948.4	935.507				-168.016	2094.48	554.401	-202.273	2149.46	168.984	-234.195	2283.22	102.422				293.097	1982.62	1080.93	190.877	1967.64	507.707	152.375	1829.47	115.811	198.514	1926.89	54.2406
1977	0	-185.316	1951	934.663				-167.627	2095.39	552.959	-201.616	2150.06	167.529	-233.751	2283.83	100.762				292.58	1983.78	1081.18	190.692	1968.53	507.474	152.049	1829.39	115.74	198.499	1926.88	54.2673
1978	0	-185.61	1953.62	933.756				-167.325	2096.2	551.539	-200.912	2150.8	166.064	-233.319	2284.45	99.1267				291.971	1985.08	1081.42	190.586	1969.48	507.215	152.308	1829.59	115.854	198.515	1926.88	54.2431
1979	0	-186.01	1956.36	932.902				-166.97	2096.86	550.028	-200.378	2151.36	164.669	-232.786	2284.79	97.2427				291.406	1986.4	1081.65	190.51	1970.41	507.106	152.093	1829.46	115.787	198.514	1926.83	54.2308
1980	0	-186.298	1958.96	931.949				-166.58	2097.35	548.411	-199.779	2151.99	163.202	-232.22	2284.9	95.3574				290.712	1987.81	1081.85	190.319	1971.32	506.88	151.986	1829.46	115.786	198.556	1926.87	54.2494
1981	0	-186.782	1961.7	931.058				-166.237	2097.58	546.67	-199.035	2152.24	161.505	-231.823	2285.24	93.477				289.981	1989.21	1082.08	190.22	1972.19	506.731	151.982	1829.52	115.788	198.554	1926.86	54.2247
1982	0	-187.095	1964.23	930.019				-165.843	2097.73	544.911	-198.343	2152.4	159.814	-231.368	2285.18	91.4063				289.259	1990.74	1082.29	190.068	1973.08	506.577	151.913	1829.49	115.81	198.585	1926.82	54.2214
1983	0	-187.502	1966.89	929.029				-165.494	2097.76	543.121	-197.765	2152.53	158.239	-231.05	2285.16	89.3396				288.587	1992.34	1082.5	189.86	1974	506.385	151.864	1829.5	115.82	198.604	1926.84	54.2156
1984	0	-187.943	1969.66	928.057				-165.118	2097.61	541.284	-197.073	2152.76	156.582	-230.911	2285.2	87.2918				287.731	1993.98	1082.77	189.777	1974.96	506.177	151.977	1829.72	115.946	198.605	1926.84	54.1769
1985	0	-188.426	1972.26	926.989				-164.665	2097.3	539.369	-196.379	2152.86	154.875	-230.496	2284.62	84.9985				286.926	1995.66	1082.91	189.622	1976	506.003	151.733	1829.56	115.913	198.623	1926.85	54.173
1986	0	-189.08	1975.02	925.927				-164.234	2097.03	537.401	-195.739	2152.77	153.078	-230.355	2284.2	82.7896				286.018	1997.49	1083.11	189.458	1976.95	505.837	151.869	1829.77	116.072	198.662	1926.88	54.1394
1987	0	-189.577	1977.53	924.83				-163.882	2096.84	535.462	-195.109	2152.52	151.342	-230.152	2283.38	80.4744				285.072	1999.29	1083.29	189.304	1978.1	505.662	151.879	1829.84	116.114	198.675	1926.87	54.1551
1988	0	-190.163	1980.11	923.685				-163.413	2096.48	533.593	-194.237	2152.08	149.516	-229.985	2282.36	78.003				284.132	2001.24	1083.47	188.747	1978.82	505.539	151.866	1829.88	116.128	198.709	1926.91	54.1449
1989	0	-190.922	1982.89	922.559				-162.928	2096.02	531.612	-193.385	2151.55	147.7	-229.829	2281.07	75.4379				283.134	2003.24	1083.61	188.814	1980.24	505.27	151.799	1829.92	116.193	198.709	1926.9	54.0758
1990	0	-191.482	1985.28	921.396				-162.487	2095.72	529.663	-192.442	2150.78	145.696	-229.938	2279.67	72.6865				282.092	2005.26	1083.7	188.231	1981.05	505.082	151.785	1829.96	116.286	198.75	1926.98	54.0772
1991	0	-192.232	1987.91	920.225				-162.095	2095.43	527.795	-191.631	2149.88	143.886	-229.865	2277.98	69.9956				280.943	2007.3	1083.8	187.971	1982.26	504.926	151.727	1829.97	116.352	198.746	1926.99	54.0186
1992	0	-193.047	1990.53	919.004				-161.776	2095.21	525.923	-190.863	2149.29	142.137	-229.552	2275.86	67.0367				279.919	2009.54	1083.85	187.804	1983.75	504.654	151.782	1830.12	116.473	198.744	1926.97	53.9807
1993	0	-193.923	1993.15	917.781				-161.562	2095.1	524.075	-189.588	2146.52	139.703	-229.269	2273.49	63.9417				278.781	2011.73	1083.9	187.141	1984.69	504.512	151.757	1830.23	116.642	198.759	1927	53.9511
1994	0	-194.721	1995.61	916.565				-161.45	2095.25	522.296	-189.067	2147	138.586	-228.796	2270.75	60.6793				277.51	2013.98	1083.89	186.578	1985.9	504.238	151.255	1829.97	116.602	198.795	1927.02	53.9143
1995	0	-195.589	1998.13	915.318				-161.363	2095.31	520.546	-188.694	2147.38	137.252	-228.229	2267.8	57.3097				276.236	2016.31	1083.9	186.16	1987.29	503.959	151.01	1829.83	116.68	198.816	1927.06	53.7878
1996	0	-196.59	2000.75	914.096				-161.32	2095.46	518.808	-188.772	2150.24	136.494	-227.621	2264.8	53.8317				274.947	2018.74	1083.89	185.706	1988.64	503.719	151.566	1830.34	117.13	198.84	1927.09	53.7192
1997	0	-197.607	2003.37	912.869				-161.361	2095.71	517.023	-189.051	2153.15	136.067	-226.592	2261.22	50.1569				273.479	2021.17	1083.74	185.165	1989.99	503.446	151.683	1830.51	117.309	198.883	1927.1	53.691
1998	0	-198.669	2006.13	911.699				-161.463	2096.07	515.307	-189.263	2155	135.429	-225.515	2257.75	46.5099				272.084	2023.75	1083.67	184.627	1991.43	503.232	151.116	1830.17	117.266	198.939	1927.19	53.6141
1999	0	-199.75	2008.79	910.453				-161.691	2096.44	513.558	-188.954	2155.07	134.453	-225.255	2260.75	47.7301				270.546	2026.29	1083.51	184.258	1992.9	502.988	151.621	1830.56	117.625	198.958	1927.16	53.5609
2000	0	-200.942	2011.54	909.24				-161.841	2096.73	511.834	-187.768	2153.32	133.435	-224.232	2261.55	48.5667				268.999	2028.99	1083.37	183.645	1994.43	502.734	151.7	1830.72	117.858	198.983	1927.14	53.5043
2001	0	-202.183	2014.36	908.037				-161.889	2096.98	510.142	-185.739	2145.81	129.979	-223.102	2261.87	49.1772				267.324	2031.81	1083.18	183.211	1995.96	502.343	151.617	1830.77	117.961	199.051	1927.18	53.47
2002	0	-203.478	2017.19	906.821				-161.691	2097.16	508.393	-185.267	2138.85	127.388	-221.927	2263.31	50.5864				265.547	2034.63	1083	182.362	1997.36	502.121	151.639	1830.91	118.152	199.133	1927.24	53.4247
2003	0	-204.805	2020.05	905.601				-161.536	2097.45	506.72	-185.636	2138.32	126.425	-220.578	2264.02	51.4405				263.703	2037.53	1082.79	181.796	1998.99	501.875	151.524	1830.96	118.283	199.121	1927.22	53.3739
2004	0	-206.303	2023.07	904.361				-161.525	2097.91	505.129	-186.129	2138.83	125.448	-219.88	2263.68	51.6413				261.797	2040.52	1082.48	181.03	2000.53	501.584	151.579	1831.06	118.467	199.14	1927.25	53.3448
2005	0	-207.889	2026.12	903.143				-161.542	2098.47	503.747	-186.406	2138.64	124.364	-219.857	2263.5	51.6602				259.863	2043.57	1082.22	180.519	2002.26	501.167	151.569	1831.18	118.635	199.223	1927.29	53.2993
2006	0	-209.647	2029.4	902.07				-161.735	2099.35	502.604	-186.021	2137.75	122.856	-219.967	2263.49	51.6305				257.82	2046.61	1081.92	179.322	2003.66	500.965	151.502	1831.27	118.804	199.25	1927.33	53.2809
2007	0	-211.301	2032.5	901.107				-162.193	2100.76	501.543	-185.273	2137.07	121.721	-219.943	2263.39	51.6519				255.684	2049.81	1081.55	178.497	2005.36	500.733	151.583	1831.46	118.993	199.293	1927.37	53.2363
2008	0	-213.12	2035.74	900.204				-162.564	2102.34	500.614	-184.613	2136.79	120.469	-219.735	2263.17	51.6257				253.473	2053	1081.19	177.44	2006.98	500.509	151.015	1831.26	118.996	199.339	1927.38	53.2261
2009	0	-215.034	2038.97	899.461				-162.802	2103.92	499.635	-184.179	2136.53	119.555	-219.59	2263.06	51.6378				251.185	2056.37	1080.83	176.302	2008.62	500.265	151.434	1831.78	119.423	199.359	1927.44	53.2059
2010	0	-216.845	2042.12	898.782				-163.077	2106.07	498.856	-183.529	2136.54	118.866	-219.479	2262.92	51.6671				248.741	2059.73	1080.41	175.241	2010.36	500.132	151.535	1832.12	119.774	199.293	1927.48	53.0966
2011	0	-218.802	2045.14	898.148				-163.414	2108.13	498.174	-181.328	2134.49	117.266	-219.291	2262.7	51.6541				246.369	2063.25	1079.99	173.779	2011.7	500.001	151.554	1832.46	120.218	199.312	1927.54	53.1039
2012	0	-220.818	2048.31	897.695				-163.911	2110.14	497.67	-181.856	2136.48	117.602	-219.151	2262.67	51.7046				243.793	2066.77	1079.63	172.589	2013.33	500.054	151.617	1832.66	120.45	199.318	1927.61	53.1176
2013	0	-222.826	2050.97	897.345				-164.772	2112.24	497.455	-181.888	2137.4	117.629	-219.064	2262.58	51.7019				241.086	2070.45	1079.24	171.105	2014.8	500.081	151.569	1832.86	120.809	199.375	1927.71	53.1801
2014	0	-225.021	2053.71	897.218				-165.757	2114.17	497.34	-180.523	2135.91	116.719	-219.024	2262.62	51.6745				238.273	2074.21	1078.86	170.015	2016.51	500.113	151.414	1833.05	121.195	199.377	1927.75	53.1913
2015	0	-227.218	2056.17	897.284				-167.031	2116	497.431	-180.249	2135.64	116.416	-218.984	2262.64	51.6977				235.474	2078.17	1078.59	168.177	2017.52	500.448	151.662	1833.55	121.721	199.379	1927.8	53.208
2016	0	-229.684	2058.61	897.512				-168.586	2117.59	497.575	-180.264	2135.51	116.175	-219.073	2262.67	51.6111				232.681	2082.25	1078.41	166.663	2018.75	500.769	151.713	1833.91	122.213	199.365	1927.86	53.2593
2017	0	-232.09	2060.66	897.739				-170.266	2118.93	497.814	-180.445	2135.45	115.993	-219.104	2262.69	51.5921				229.747	2086.32	1078.24	165.495	2020.1	501.347	151.87	1834.16	122.675	199.335	1927.9	53.2585
2018	0	-234.737	2062.86	898.072				-172.053	2120.15	498.048	-180.951	2135.86	115.879	-219.187	2262.74	51.4792				226.769	2090.52	1078.08	163.326	2020.84	501.745	151.987	1834.46	123.26	199.335	1927.99	53.2776
2019	0	-237.501	2064.99	898.409				-173.915	2121.14	498.186	-181.269	2135.98	115.789	-219.28	2262.83	51.4444				223.72	2094.78	1078.01	161.636	2021.94	502.188	151.965	1834.57	123.795	199.302	1928.04	53.3028
2020	0	-240.211	2066.89	898.73				-175.835	2122.1	498.27	-181.513	2135.98	115.563	-219.339	2262.86	51.3754				220.685	2099.08	1078.01	160.175	2023.15	502.698	152.153	1834.84	124.532	199.208	1928.05	53.349
2021	0	-243.076	2069	898.948				-177.692	2122.75	498.247	-181.707	2136.02	115.365	-219.422	2262.95	51.378				217.613	2103.45	1078.02	158.925	2024.63	503.237	152.558	1835.24	125.585	199.165	1928.08	53.3896
2022	0	-245.974	2071.06	899.192				-179.449	2123.46	498.178	-181.835	2136.16	115.165	-219.441	2262.88	51.3256				214.548	2107.86	1078.11	157.86	2025.89	504.466	152.642	1835.42	126.54	199.204	1928.16	53.3963
2023	0	-248.763	2072.98	899.347				-181.341	2124.55	498.165	-181.923	2136.29	114.996	-219.445	2262.85	51.2945				211.38	2112.3	1078.22	156.744	2027.52	505.099	152.9	1836.07	127.514	199.262	1928.25	53.4492
2024	0	-251.602	2074.96	899.406				-182.439	2124.58	497.82	-181.784	2136.29	114.762	-219.443	2262.85	51.297				208.234	2116.69	1078.34	154.86	2028.82	505.728	152.715	1836.58	128.618	199.245	1928.29	53.4963
2025	0	-254.501	2077.28	899.353				-183.6	2124.76	497.686	-181.641	2136.38	114.459	-219.442	2262.85	51.3183				205.08	2121.19	1078.48	154.152	2031.19	506.283	153.125	1837.68	129.788	199.322	1928.38	53.5491
2026	0	-257.337	2079.76	899.236				-184.73	2125.22	497.03	-181.51	2136.6	114.172	-219.386	2262.82	51.2945				201.83	2125.63	1078.64	153.221	2033.18	507.472	152.026	1837.61	131.274	199.4	1928.5	53.618
2027	0	-259.977	2082.11	898.979				-185.836	2125.63	496.557	-181.21	2136.52	113.727	-219.364	2262.77	51.3266				198.602	2130.01	1078.84	151.962	2035.71	508.052	153.131	1839.38	132.725	199.497	1928.63	53.6969
2028	0	-262.599	2084.71	898.559				-187.056	2126.12	496.184	-180.981	2136.51	113.373	-219.554	2259.54	50.6031				195.361	2134.48	1079.02	150.45	2038.61	508.681	152.984	1840.44	134.362	199.603	1928.79	53.8028
2029	0	-265.181	2087.66	898.043				-187.99	2126.08	495.608	-180.903	2136.74	113.135	-219.499	2259.31	50.5377				192.195	2138.77	1079.23	146.121	2040.32	509.186	153.112	1841.74	136.301	199.707	1929.01	54.1261
2030	0	-267.793	2090.8	897.475				-189.033	2126.33	494.961	-180.841	2136.95	112.921	-219.492	2259.41	50.5706				189.033	2143.03	1079.47	144.718	2044.12	509.63	153.174	1843.14	138.385	199.773	1929.2	54.4985
2031	0	-270.389	2094.2	896.851				-190.321	2126.98	494.703	-180.781	2137.05	112.671	-219.473	2259.42	50.5706				185.802	2147.14	1079.79	144.151	2049.26	510.324	152.552	1844.3	140.653	200.05	1929.43	54.7876
2032	0	-272.932	2097.8	896.212				-191.468	2127.39	494.434	-180.714	2137.21	112.396	-219.51	2259.38	50.551				182.62	2151.29	1080.08	142.572	2054.47	510.405	152.391	1846.15	143.263	200.29	1929.69	55.0602
2033	0	-275.393	2101.33	895.525				-192.637	2127.99	494.076	-180.666	2137.41	112.198	-219.534	2259.42	50.549				179.488	2155.27	1080.37	141.841	2060.92	510.809	152.398	1848.4	146.399	200.463	1929.89	55.5581
2034	0	-277.002	2103.52	894.862				-193.888	2128.73	493.772	-180.767	2137.64	111.961	-219.536	2259.42	50.5314				176.364	2159.29	1080.74	144.599	2070.02	510.918	152.699	1851.6	150.191	200.918	1930.67	56.3704
2035	0	-278.93	2106.15	894.184				-195.116	2129.3	493.383	-180.676	2137.68	111.755	-219.525	2259.4	50.5082				173.216	2163.18	1081.12	144.355	2078.3	511.598	152.859	1855.13	154.295	200.605	1930.3	56.6491
2036	0	-280.954	2109.07	893.648				-196.313	2129.89	493.115	-180.682	2137.76	111.562	-219.537	2259.4	50.5055				170.124	2166.91	1081.48	144.069	2087.3	512.084	153.991	1859.82	159.418	200.823	1931.68	58.2864
2037	0	-283.111	2112.13	893.101				-197.836	2130.68	492.898	-180.702	2137.8	111.416	-219.568	2259.46	50.4951				167.13	2170.57	1081.79	143.132	2096.56	513.02	154.331	1865.14	164.669	200.147	1934.82	60.8289
2038	0	-284.995	2114.62	892.624				-198.849	2130.71	492.555	-180.728	2137.91	111.269	-219.572	2259.46	50.4931				164.152	2174.13	1082.07	143.547	2107.16	513.655	152.974	1870.32	169.989	199.827	1935.99	63.6416
2039	0	-286.899	2117.11	892.021				-199.982	2130.98	492.239	-180.815	2138	111.137	-219.575	2259.4	50.4604				161.28	2177.48	1082.27	144.014	2118.16	514.728	152	1876.53	175.841	199.441	1937.49	67.0032
2040	0	-288.763	2119.3	891.507				-201.147	2131.11	491.972	-180.902	2138.11	110.99	-219.575	2259.38	50.4504				158.456	2180.65	1082.38	144.41	2129.43	516.074	150.935	1883.32	182.197	198.717	1939.29	71.3997
2041	0	-290.648	2121.41	890.831				-201.988	2130.77	491.229	-180.918	2138.13	110.773	-219.599	2259.42	50.4439				155.826	2183.68	1082.38	144.993	2140.78	517.562	149.117	1890.44	188.808	197.621	1941.64	76.3143
2042	0	-292.567	2123.5	890.341				-203.516	2131.53	491.139	-181.082	2138.21	110.622	-219.633	2259.48	50.4255				153.372	2186.49	1082.29	145.579	2152.16	519.345	146.779	1897.85	195.518	196.097	1944.72	81.7717
2043	0	-294.328	2125.22	889.608				-204.152	2130.82	490.74	-181.074	2138.13	110.388	-219.629	2259.41	50.394				151.038	2189.17	1082.03	146.325	2163.3	521.324	144.249	1905.8	202.262	194.075	1948.67	87.3733
2044	0	-296.023	2126.65	889.055				-205.616	2131.45	490.582	-181.101	2138	110.183	-219.694	2259.45	50.3874				148.938	2191.63	1081.6	146.796	2173.87	523.444	138.833	1912.45	207.905	191.672	1952.47	92.989
2045	0	-297.741	2128.01	888.427				-206.502	2131.12	490.216	-181.264	2138.08	110.097	-219.777	2259.63	50.4765				146.949	2194.1	1081.18	147.405	2184.28	525.785	136.114	1921.07	214.072	188.758	1956.73	98.5592
2046	0	-299.39	2129.19	887.938				-207.648	2131.52	490.185	-181.629	2138.38	110.006	-219.822	2259.7	50.4923				145.12	2196.58	1080.67	147.923	2194.13	528.319	132.628	1929.41	219.622	186.016	1963.39	102.483
2047	0	-300.889	2130.32	887.424				-208.358	2131.05	489.752	-181.422	2138.07	109.827	-219.867	2259.74	50.5049				143.436	2199.01	1080.19	148.448	2203.67	531.004	128.524	1937.99	223.415	183.123	1972.93	106.636
2048	0	-302.336	2131.28	886.969				-209.229	2131.29	489.642	-181.469	2137.92	109.704	-219.905	2259.7	50.481				141.912	2201.62	1079.65	148.918	2212.8	533.669	126.046	1949.14	225.672	179.517	1984.32	109.525
2049	0	-303.654	2132.01	886.653				-210.039	2131.19	489.639	-181.539	2137.91	109.65	-219.915	2259.72	50.4812				140.396	2204.27	1079.18	149.107	2221.58	536.494	123.438	1960.84	226.729	175.894	1997.35	110.718
2050	0	-304.776	2132.7	886.372				-210.759	2131.63	489.399	-181.606	2137.91	109.597	-219.952	2259.74	50.4758				139.021	2207.03	1078.71	149.184	2230.08	539.183	121.281	1973.87	226.279	172.158	2008.35	109.405
2051	0	-305.933	2133.54	886.049				-211.427	2132.05	489.28	-181.703	2137.93	109.566	-219.97	2259.76	50.4734				137.686	2209.89	1078.41	148.983	2238.39	541.997	118.721	1987.16	225.117	167.895	2023.79	107.612
2052	0	-306.816	2134.25	885.824				-211.733	2132.04	488.884	-181.765	2137.92	109.529	-219.938	2259.59	50.4248				136.398	2212.86	1078.14	148.784	2246.64	544.722	116.517	2001.41	222.781	164.09	2043.69	106.148
2053	0	-307.672	2135.06	885.602				-211.98	2131.87	488.724	-181.822	2137.9	109.53	-219.889	2259.38	50.2599				135.14	2215.95	1078.07	148.324	2254.44	547.258	114.47	2016.77	219.422	161.009	2060.89	103.032
2054	0	-308.456	2135.97	885.452				-212.806	2133.12	489.053	-181.803	2137.8	109.518	-220.027	2259.74	50.4422				133.944	2219.06	1078.11	148.077	2262.28	549.778	112.307	2032.53	215.228	157.894	2082.43	100.398
2055	0	-309.161	2136.93	885.314				-213.138	2133.83	488.924	-181.828	2137.81	109.522	-220.014	2259.79	50.4367				132.737	2222.09	1078.31	147.625	2269.64	552.162	110.594	2049.09	210.721	155.725	2100.31	96.0868
2056	0	-309.691	2137.93	885.135				-213.348	2134.41	489.041	-181.837	2137.83	109.554	-220.023	2259.74	50.4519				131.648	2225.07	1078.57	146.955	2276.65	554.384	108.878	2066.1	205.388	153.515	2124.88	93.6496
2057	0	-310.132	2139.06	884.911				-213.175	2134.45	488.853	-181.837	2137.83	109.574	-220.029	2259.77	50.4762				130.71	2227.92	1078.81	146.4	2283.43	556.538	107.476	2083.73	199.68	151.369	2142.48	88.6928
2058	0	-310.616	2140.58	884.764				-213.562	2135.44	488.97	-181.836	2137.83	109.573	-219.898	2259.38	50.2554				129.889	2230.78	1079.06	145.794	2289.81	558.386	106.61	2102.1	193.39	150.347	2164.52	84.7199
2059	0	-311.023	2142.08	884.597				-213.727	2136.16	488.928	-181.799	2137.79	109.576	-219.872	2259.32	50.248				129.109	2233.5	1079.28	145.131	2295.81	560.011	106.14	2120.83	187.16	150.226	2187.96	81.3576
2060	0	-311.274	2143.71	884.398				-214.042	2137.19	489.087	-181.795	2137.79	109.6	-220.04	2259.68	50.4499				128.479	2236.25	1079.42	144.472	2301.6	561.396	106.296	2139.86	181.163	150.523	2211.3	78.2596
2061	0	-311.405	2145.44	884.197				-213.984	2137.71	489.069	-181.776	2137.84	109.612	-220.044	2259.76	50.4747				128.006	2239.02	1079.45	143.765	2307.03	562.511	107.644	2159.63	175.553	151.513	2234.87	75.527
2062	0	-311.527	2147.19	883.957				-213.867	2138.17	488.88	-181.743	2137.81	109.618	-220.057	2259.72	50.4669				127.529	2241.76	1079.46	143.014	2312.1	563.364	108.543	2178.92	169.886	153.044	2258.86	73.2673
2063	0	-311.523	2148.91	883.82				-213.831	2138.79	489.039	-181.657	2137.71	109.601	-220.036	2259.71	50.4851				127.208	2244.56	1079.4	142.722	2317.43	564.064	110.273	2198.72	164.528	155.149	2282.42	71.5063
2064	0	-311.37	2150.63	883.681				-213.609	2139.38	488.515	-181.65	2137.86	109.665	-220.062	2259.72	50.4865				126.981	2247.46	1079.21	141.934	2322.15	564.418	112.397	2218.52	159.604	157.879	2305.79	70.2081
2065	0	-311.273	2152.56	883.583				-213.477	2140.11	488.505	-181.551	2137.77	109.631	-220.08	2259.71	50.4828				126.82	2250.51	1078.96	141.189	2326.62	564.611	114.264	2237.59	154.85	160.545	2328.84	69.6666
2066	0	-311.107	2154.52	883.519				-213.319	2140.76	488.52	-181.794	2138.22	109.799	-220.061	2259.69	50.4954				126.693	2253.59	1078.68	140.21	2330.6	564.275	116.938	2256.73	150.896	163.662	2351.35	69.6665
2067	0	-310.348	2155.82	883.276				-213.128	2141.53	488.582	-181.535	2138.03	109.763	-220.059	2259.69	50.4876				126.649	2256.9	1078.26	139.24	2334.35	563.8	119.542	2275.17	147.482	166.951	2373.32	70.3518
2068	0	-310.441	2157.89	883.508				-213.794	2143.95	488.998	-181.613	2138.19	109.832	-220.059	2259.68	50.5021				126.684	2260.36	1077.75	138.03	2337.6	563.131	123.006	2293.37	143.937	170.187	2394.46	71.4742
2069	0	-310.241	2159.91	883.592				-213.575	2145.06	489.14	-181.359	2138.15	109.855	-220.037	2259.64	50.4868				126.643	2264.02	1077.35	137.069	2340.97	562.175	125.821	2310.72	141.147	173.488	2414.8	73.1417
2070	0	-309.863	2161.68	883.661				-213.269	2146.1	489.278	-181.117	2137.96	109.796	-220.047	2259.65	50.4794				126.729	2267.83	1076.84	137.033	2344.73	561.269	128.737	2327.21	139.239	176.635	2433.95	75.0859
2071	0	-309.34	2163.35	883.797				-212.503	2146.57	489.328	-180.981	2137.95	109.863	-220.031	2259.61	50.452				126.796	2271.84	1076.32	136.146	2347.58	560.24	131.72	2342.73	138.071	179.329	2451.74	77.0477
2072	0	-308.931	2165.3	883.912				-212.506	2148.47	489.599	-180.882	2138.07	110.049	-220.034	2259.62	50.4606				126.93	2276.07	1075.85	135.335	2350.3	559.089	134.172	2356.75	136.912	181.777	2468.02	79.1318
2073	0	-308.313	2167.05	884.103				-211.677	2149.24	489.654	-180.79	2138.16	110.129	-220.052	2259.62	50.4668				127.09	2280.44	1075.37	134.571	2352.97	557.9	136.753	2369.69	136.136	183.845	2482.51	81.0477
2074	0	-307.534	2168.74	884.293				-211.017	2150.39	489.831	-180.552	2138.07	110.208	-220.031	2259.61	50.452				127.296	2285.09	1074.98	133.879	2355.64	556.652	138.886	2381.03	135.547	185.284	2495.1	82.5547
2075	0	-306.792	2170.57	884.522				-210.322	2151.75	490.036	-180.469	2138.12	110.404	-220.077	2259.62	50.4753				127.552	2289.96	1074.65	133.287	2358.21	555.389	140.33	2390.68	134.918	186.352	2505.87	83.8117
2076	0	-305.892	2172.43	884.794				-209.63	2153.21	490.259	-180.049	2137.93	110.43	-220.078	2259.62	50.4765				127.925	2294.94	1074.4	132.569	2360.66	554.049	141.641	2398.82	134.343	187.044	2514.76	84.5711
2077	0	-304.853	2174.45	885.015				-208.875	2154.88	490.74	-179.834	2137.92	110.571	-219.949	2259.27	50.292				128.345	2300.13	1074.15	132.072	2363.03	552.766	142.041	2405.13	133.324	187.415	2521.91	84.3705
2078	0	-303.798	2176.62	885.319				-208.051	2156.53	490.831	-179.589	2137.91	110.734	-219.958	2259.23	50.2571				128.787	2305.41	1073.97	131.452	2365.22	551.47	142.285	2409.93	132.179	186.954	2527.01	83.4984
2079	0	-302.585	2178.76	885.686				-207.228	2158.41	491.188	-179.434	2138.06	110.928	-219.967	2259.25	50.2718				129.478	2310.83	1073.83	130.92	2367.21	550.093	141.57	2412.92	130.442	185.906	2530.46	81.909
2080	0	-301.179	2181.13	886.045				-206.35	2160.29	491.517	-179.947	2139.23	111.611	-220.004	2259.25	50.2695				130.175	2316.31	1073.71	130.49	2369.11	548.667	140.605	2414.5	128.741	184.526	2532.31	80.1403
2081	0	-299.712	2183.67	886.433				-205.345	2162.2	491.764	-179.788	2139.46	111.819	-220.002	2259.23	50.2498				130.972	2321.82	1073.55	130.124	2370.73	547.038	139.922	2415.28	127.428	182.754	2533.01	78.0787
2082	0	-298.057	2186.24	886.822				-204.237	2163.98	492.006	-179.263	2139.32	111.796	-220.003	2259.23	50.2333				131.902	2327.35	1073.43	129.661	2372.17	545.118	138.518	2415.15	125.584	180.19	2533.28	76.0828
2083	0	-296.308	2189	887.191				-203.171	2165.88	492.319	-179.102	2139.42	111.951	-220.004	2259.23	50.2335				133.105	2333.1	1073.3	129.422	2373.79	543.177	137.229	2414.99	123.921	177.054	2533.22	73.855
2084	0	-294.522	2192.1	887.593				-202.067	2168.11	492.732	-179.175	2139.82	112.48	-220.004	2259.24	50.2211				134.367	2338.75	1073.2	128.263	2374.83	541.001	135.484	2415.26	122.237	174.061	2533.77	71.4288
2085	0	-292.641	2195.26	888.023				-200.7	2170.05	493.011	-178.868	2139.73	112.724	-220.031	2259.18	50.237				135.736	2344.48	1073.14	127.171	2376.52	539.113	133.818	2416.65	120.632	172.139	2535.99	68.7931
2086	0	-290.575	2198.59	888.436				-199.263	2172.11	493.316	-178.909	2140.19	113.174	-219.967	2259.08	50.169				137.187	2350.09	1073.11	126.321	2378.74	538.023	133.971	2420.03	120.029	170.628	2537.92	65.7145
2087	0	-288.444	2201.75	888.829				-197.898	2174.53	493.796	-178.885	2140.76	113.705	-220.01	2259.24	50.2692				138.735	2355.64	1073.1	125.955	2381.79	537.973	134.682	2422.68	119.98	169.996	2538.76	63.3419
2088	0	-286.241	2204.99	889.212				-196.31	2176.85	494.151	-178.526	2140.95	114.038	-220.024	2259.24	50.2859				140.453	2361.1	1073.14	125.683	2385.91	538.672	135.363	2423.82	120.126	170.727	2539.08	62.2361
2089	0	-284.023	2208.43	889.605				-194.885	2179.49	494.507	-178.305	2141.22	114.339	-219.962	2259.09	50.2073				142.18	2366.47	1073.27	125.831	2391.25	539.641	135.903	2424.34	120.422	171.036	2539.04	62.46
2090	0	-281.611	2211.73	889.927				-193.24	2181.26	494.728	-178.094	2141.42	114.721	-219.949	2259.28	50.3171				143.881	2371.86	1073.46	126.063	2397.33	540.681	136.182	2424.9	120.655	171.116	2539.32	62.5965
2091	0	-279.33	2215.39	890.2				-191.767	2183.48	495.039	-177.832	2141.62	115.049	-220.206	2259.33	50.4399				145.694	2377.01	1073.74	128.254	2405.59	541.847	136.428	2425.72	120.76	171.234	2539.45	62.3127
2092	0	-276.848	2218.58	890.383				-190.302	2185.54	495.353	-177.583	2141.86	115.407	-220.194	2259.38	50.4802				147.586	2382.06	1074.1	128.38	2411.69	542.472	136.703	2426.56	120.597	171.514	2539.61	61.8723
2093	0	-274.401	2222.09	890.652				-188.796	2187.66	495.633	-177.365	2142.03	115.834	-220.179	2259.35	50.465				149.592	2387.03	1074.44	128.946	2417.44	542.808	136.995	2427.29	120.475	171.649	2539.86	61.4943
2094	0	-271.868	2225.41	890.794				-187.233	2189.74	496.022	-177.032	2142.2	116.215	-220.124	2259.33	50.4534				151.7	2391.93	1074.82	129.278	2422.35	543.024	137.821	2428.72	120.599	171.657	2540.17	61.2749
2095	0	-269.377	2228.88	890.999				-185.587	2192.03	496.383	-176.644	2142.24	116.621	-219.995	2259.25	50.445				153.966	2396.68	1075.13	129.862	2426.67	542.919	137.461	2429.1	120.362	171.565	2540.43	61.1332
2096	0	-266.705	2232.04	891.146				-184.008	2194.19	496.806	-176.271	2142.4	117.022	-219.959	2259.24	50.4276				156.33	2401.38	1075.34	130.555	2430.47	542.596	137.571	2429.77	120.176	171.341	2540.81	61.1339
2097	0	-264.145	2235.44	891.367				-182.324	2196.42	497.186	-175.969	2142.59	117.53	-219.867	2259.22	50.4299				158.807	2406.13	1075.48	131.249	2433.73	541.898	137.623	2430.4	119.993	171.083	2541.16	61.1915
2098	0	-261.412	2238.66	891.568				-180.793	2198.84	497.634	-175.729	2143.01	118.241	-219.749	2259.24	50.4689				161.352	2410.84	1075.64	132.267	2436.79	541.283	137.579	2430.93	119.82	171.005	2541.5	61.0797
2099	0	-258.792	2242.05	891.924				-179.017	2200.83	497.991	-175.264	2143.15	118.839	-219.693	2259.19	50.4661				163.86	2415.67	1075.84	133.202	2439.46	540.534	137.637	2431.44	119.749	170.881	2541.67	60.9327
2100	0	-256.076	2245.27	892.322				-177.604	2203.47	498.619	-174.554	2142.74	119.316	-219.672	2259.24	50.5086				166.272	2420.47	1076.08	134.181	2442.04	539.833	137.542	2432	119.563	170.958	2541.88	60.9549
2101	0	-253.401	2248.45	892.831				-175.798	2205.42	499.187	-173.797	2142.06	120.265	-219.591	2259.19	50.4861				168.679	2425.5	1076.38	134.919	2444.6	539.395	137.613	2432.58	119.455	170.936	2542	60.8679
2102	0	-250.71	2251.68	893.431				-174.697	2208.32	500.012	-175.957	2145.41	122.663	-219.583	2259.19	50.4871				170.934	2430.47	1076.72	135.822	2447.39	538.982	137.67	2433.04	119.377	171.018	2542.11	60.8827
2103	0	-248.055	2254.72	894.13				-173.359	2210.98	500.826	-174.091	2144.41	122.17	-219.568	2259.18	50.4741				173.137	2435.39	1077.1	136.56	2450.25	538.807	137.659	2433.47	119.304	171.12	2542.26	60.8609
2104	0	-245.511	2257.84	895.04				-172.006	2213.01	501.647	-172.97	2143.31	122.856	-219.551	2259.08	50.4179				175.219	2440.34	1077.52	137.396	2453.15	538.533	137.63	2433.83	119.271	171.166	2542.4	60.8701
2105	0	-243.023	2260.83	896.093				-170.822	2215.43	502.682	-172.765	2143.82	124.029	-219.566	2259.03	50.3728				177.222	2445.08	1077.96	138.05	2455.65	538.309	137.656	2434.16	119.183	171.105	2542.43	60.8778
2106	0	-240.605	2263.64	897.227				-169.898	2218.19	503.956	-174.676	2147.53	126.792	-219.683	2259.01	50.2937				179.306	2449.92	1078.4	138.995	2458.07	538.008	137.672	2434.43	119.077	171.041	2542.51	60.8765
2107	0	-238.403	2266.79	898.647				-168.932	2221.05	505.247	-174.735	2148.62	128.185	-219.764	2259	50.2143				181.299	2454.56	1078.89	139.947	2460.25	537.837	139.578	2436.13	119.459	170.924	2542.6	60.8533
2108	0	-236.127	2269.61	900.249				-168	2223.49	506.503	-174.58	2149.39	129.654	-219.882	2258.93	50.1114				183.271	2459.11	1079.39	140.873	2462.14	537.634	139.752	2436.37	119.354	170.898	2542.66	60.8676
2109	0	-233.963	2272.35	901.926				-167.108	2226.08	507.975	-174.407	2150.36	131.174	-220.115	2258.99	50.0583				185.263	2463.61	1079.95	141.992	2463.77	537.477	139.771	2436.45	119.279	170.85	2542.73	60.862
2110	0	-231.921	2275.09	903.669				-166.305	2228.94	509.466	-174.462	2151.46	132.891	-220.281	2258.95	49.9428				187.245	2467.99	1080.54	143.064	2465.1	537.408	139.829	2436.57	119.18	170.842	2542.74	60.8354
2111	0	-230.057	2277.99	905.659				-165.485	2231.79	511.135	-174.253	2152.73	134.655	-220.428	2258.6	49.6546				189.118	2472.3	1081.24	144.471	2466.46	537.713	139.946	2436.63	119.076	170.828	2542.76	60.7885
2112	0	-228.138	2280.62	907.704				-164.901	2234.89	512.826	-174.149	2153.99	136.6	-220.594	2258.5	49.5304				191.082	2476.48	1082.04	145.821	2467.47	537.71	140.039	2436.63	118.968	170.814	2542.76	60.7692
2113	0	-226.198	2283.05	909.849				-164.102	2237.86	514.57	-173.919	2155.31	138.518	-220.71	2258.32	49.3792				192.828	2480.49	1082.91	147.186	2468.29	537.814	140.344	2436.8	118.879	170.863	2542.82	60.7543
2114	0	-224.384	2285.61	912.056				-163.612	2240.73	516.296	-173.81	2156.89	140.498	-220.937	2258.33	49.3565				194.72	2484.38	1083.75	148.645	2468.95	537.948	140.231	2436.62	118.772	170.89	2542.82	60.7259
2115	0	-222.657	2288.13	914.293				-163.075	2243.75	518.065	-173.697	2158.58	142.611	-221.263	2258.01	49.231				196.499	2488.12	1084.65	149.78	2469.15	537.994	140.324	2436.54	118.661	170.886	2542.82	60.7235
2116	0	-221.021	2290.58	916.593				-162.906	2247.21	520.075	-173.62	2160.09	144.665	-221.229	2257.85	49.1046				198.331	2491.7	1085.52	151.038	2469.13	538.11	140.452	2436.51	118.574	170.865	2542.82	60.7147
2117	0	-219.352	2293	918.894				-162.452	2250.28	521.813	-173.67	2161.95	146.905	-221.669	2257.88	49.2619				200.093	2495.14	1086.44	152.303	2469.04	538.256	140.525	2436.45	118.42	170.864	2542.84	60.774
2118	0	-217.853	2295.36	921.121				-162.444	2253.97	523.784	-173.802	2164.6	149.268	-221.804	2257.82	49.3152				201.792	2498.46	1087.36	153.703	2468.91	538.452	140.552	2436.32	118.406	170.864	2542.88	60.7676
2119	0	-216.394	2297.84	923.393				-162.287	2257.27	525.413	-173.413	2165.51	151.147	-221.975	2257.91	49.4543				203.621	2501.7	1088.2	154.866	2468.73	538.576	140.649	2436.26	118.319	170.858	2542.87	60.7246
2120	0	-215.026	2300.27	925.599				-162.54	2261.31	527.307	-173.128	2166.88	153.059	-222.015	2257.87	49.5131				205.36	2504.82	1088.96	155.947	2468.42	538.741	140.787	2436.25	118.267	170.839	2542.87	60.7538
2121	0	-213.681	2302.59	927.708				-162.597	2265.11	528.845	-172.632	2167.78	154.708	-221.847	2257.73	49.4695				207.046	2507.86	1089.68	157.352	2468.3	538.851	140.948	2436.2	118.202	170.856	2542.81	60.7208
2122	0	-212.529	2305.21	929.846				-162.811	2268.68	530.271	-172.83	2169.19	156.654	-221.682	2257.58	49.4591				208.799	2510.87	1090.41	158.413	2468.06	538.921	141.04	2436.16	118.05	170.888	2542.82	60.7355
2123	0	-211.361	2307.77	931.878				-163.447	2273.1	531.92	-172.651	2170.07	158.336	-221.756	2257.66	49.6351				210.384	2513.8	1091.05	159.651	2467.83	538.955	141.178	2436.21	117.988	170.857	2542.8	60.724
2124	0	-210.228	2310.22	933.735				-164.223	2277.4	533.425	-172.643	2171.33	159.975	-221.806	2257.9	49.871				212.046	2516.72	1091.57	160.701	2467.62	538.933	141.04	2436.03	117.81	170.873	2542.75	60.7596
2125	0	-209.229	2312.95	935.537				-164.972	2281.95	534.789	-172.731	2171.91	161.559	-221.786	2258.14	50.2324				213.557	2519.61	1092.07	161.859	2467.54	538.9	141.076	2436.03	117.747	170.884	2542.75	60.7784
2126	0	-208.44	2315.83	937.279				-165.736	2286.33	535.883	-173.108	2173.93	163.469	-221.615	2258.28	50.6619				215.13	2522.43	1092.49	162.746	2467.39	538.835	141.142	2436.06	117.663	170.835	2542.73	60.792
2127	0	-207.434	2318.48	938.855				-166.796	2291.24	537.063	-172.872	2175.12	165.003	-221.546	2258.53	51.1837				216.55	2525.14	1092.85	163.644	2467.32	538.81	140.948	2435.95	117.596	170.906	2542.76	60.8103
2128	0	-206.53	2321.27	940.342				-168.053	2296.53	538.259	-172.577	2175.72	166.392	-221.494	2258.83	51.6956				217.988	2527.85	1093.2	164.58	2467.49	538.818	141.05	2436.05	117.562	170.868	2542.74	60.8018
2129	0	-205.742	2324.16	941.647				-168.951	2301.22	539.12	-172.888	2177	167.917	-221.685	2259.36	52.3644				219.392	2530.48	1093.52	165.257	2467.62	538.706	140.899	2435.99	117.455	170.853	2542.76	60.8668
2130	0	-204.982	2327.19	942.966				-170.362	2306.73	540.194	-173.114	2178.12	169.452	-221.892	2259.87	53.0559				220.781	2533.05	1093.85	166.221	2468.1	538.637	140.729	2435.86	117.358	170.873	2542.7	60.8113
2131	0	-204.197	2330.27	944.16				-171.473	2311.91	541.029	-173.85	2180.12	171.103	-222.276	2260.62	53.8465				222.118	2535.55	1094.08	166.898	2468.42	538.389	140.548	2435.75	117.27	170.866	2542.69	60.8524
2132	0	-203.532	2333.36	945.138				-172.697	2317.24	541.799	-174.741	2182.13	172.794	-222.483	2261.39	54.4691				223.503	2537.94	1094.39	167.647	2469.1	538.28	140.383	2435.71	117.225	170.866	2542.65	60.8579
2133	0	-202.762	2336.39	946.09				-174.073	2322.65	542.678	-176.482	2185.48	174.75	-223.419	2262.83	55.3835				224.857	2540.43	1094.69	168.372	2469.89	538.144	140.409	2435.83	117.163	170.907	2542.65	60.8587
2134	0	-202.053	2339.54	946.88				-175.152	2327.53	543.165	-175.998	2185.71	174.832	-224.754	2264.86	56.3249				226.325	2542.8	1094.92	169.091	2470.86	538.05	140.587	2436.05	117.16	170.896	2542.66	60.8685
2135	0	-201.395	2342.82	947.65				-176.761	2332.73	544.077	-178.248	2189.81	176.645	-226.258	2267.41	57.1588				227.695	2545.08	1095.16	169.452	2471.67	537.662	140.321	2435.91	117.074	170.916	2542.6	60.8555
2136	0	-200.62	2345.77	948.275				-178.065	2337.41	544.559	-180.398	2193.79	177.85	-228.174	2270.54	57.9413				229.084	2547.31	1095.47	170.051	2472.86	537.486	140.435	2436.08	117.11	170.914	2542.61	60.8697
2137	0	-199.957	2349.09	948.894				-179.651	2342.1	545.309	-183.3	2198.78	179.206	-230.581	2274.36	58.64				230.382	2549.46	1095.7	170.617	2474.22	537.294	140.39	2436.13	117.055	170.985	2542.62	60.8426
2138	0	-199.361	2352.41	949.511				-180.754	2346.01	545.727	-186.026	2203.79	179.738	-233.026	2278.72	59.3069				231.812	2551.68	1095.95	171.094	2475.52	537.124	140.221	2436.1	116.99	170.972	2542.64	60.861
2139	0	-198.64	2355.51	950.042				-182.646	2350.68	546.799	-187.442	2207.06	179.47	-236.202	2284.14	59.8808				233.127	2553.8	1096.23	171.576	2477	536.939	140.361	2436.35	117.027	170.978	2542.63	60.8508
2140	0	-197.934	2358.56	950.55				-183.889	2354.58	547.274	-193.343	2215.65	181.371	-239.583	2290.12	60.409				234.445	2555.97	1096.52	171.966	2478.39	536.683	139.968	2436.17	116.898	170.972	2542.63	60.8522
2141	0	-197.29	2361.81	951.119				-185.272	2358.75	548.083	-197.093	2222.73	181.573	-243.472	2297.02	61.0335				235.744	2558.03	1096.77	172.29	2479.87	536.457	139.807	2436.19	116.873	170.988	2542.59	60.8627
2142	0	-196.669	2365.03	951.661				-186.791	2362.7	548.852	-200.085	2229.16	181.28	-247.658	2304.48	61.4318				237.022	2560.06	1097.07	172.748	2481.49	536.43	139.723	2436.32	116.867	170.986	2542.56	60.8923
2143	0	-196.064	2368	952.129				-188.019	2366.51	549.318	-204.126	2237.24	181.202	-251.812	2312.63	61.6754				238.226	2562.1	1097.38	173.028	2483.06	536.17	139.583	2436.37	116.85	170.915	2542.52	60.8394
2144	0	-195.458	2371.2	952.613				-189.554	2370.67	550.229	-207.752	2245.19	180.832	-256.512	2321.36	62.0687				239.377	2564.18	1097.69	173.224	2484.63	535.927	139.515	2436.5	116.866	170.905	2542.51	60.8308
2145	0	-194.889	2374.12	953.052				-190.778	2374.65	550.608	-211.914	2254.04	180.374	-261.268	2330.59	62.4963				240.497	2566.25	1097.98	173.552	2486.47	535.752	139.454	2436.64	116.886	170.967	2542.54	60.8811
2146	0	-194.381	2377.14	953.497				-191.708	2378.44	551.072	-213.524	2262.22	178.884	-266.262	2340.16	62.898				241.612	2568.26	1098.27	173.629	2488.22	535.476	139.237	2436.63	116.949	170.987	2542.51	60.9351
2147	0	-193.849	2380.03	953.908				-193.325	2383.71	551.921	-217.853	2272.41	178.859	-271.402	2350.17	63.3755				242.633	2570.26	1098.53	173.627	2489.98	535.149	139.315	2436.79	116.889	170.92	2542.52	60.8887
2148	0	-193.344	2382.7	954.288				-194.379	2388.25	552.373	-221.531	2283.03	178.3	-276.534	2360.61	63.8993				243.606	2572.33	1098.78	173.596	2491.84	534.852	139.174	2436.87	116.992	170.936	2542.55	60.9719
2149	0	-192.861	2385.33	954.632				-195.654	2393.38	552.868	-225.047	2293.3	177.694	-281.962	2371.39	64.5049				244.541	2574.3	1098.99	173.752	2493.91	534.558	139.219	2437.13	116.981	170.984	2542.51	60.9553
2150	0	-192.437	2388.08	954.959				-196.709	2398.48	553.074	-228.643	2304.14	177.076	-287.004	2382.37	64.8159				245.419	2576.3	1099.18	173.821	2495.93	534.28	138.988	2437.07	116.981	170.888	2542.47	60.8976
2151	0	-192.054	2390.61	955.258				-198.029	2404.11	553.71	-231.436	2314.03	176.123	-292.459	2393.82	65.3103				246.212	2578.35	1099.36	173.709	2497.86	533.892	138.882	2437.18	116.959	170.979	2542.5	60.9855
2152	0	-191.723	2393.29	955.506				-198.864	2409.6	553.716	-234.663	2324.69	175.446	-297.737	2405.15	66.1109				246.998	2580.36	1099.51	173.782	2500.01	533.573	138.746	2437.34	116.979	170.964	2542.51	60.9892
2153	0	-191.371	2395.71	955.669				-200.453	2416.29	554.434	-238.002	2336.29	175.151	-302.218	2416.56	66.8508				247.764	2582.35	1099.63	173.767	2502.01	533.258	138.548	2437.46	116.97	170.959	2542.5	61.0011
2154	0	-191.161	2398.33	955.767				-201.465	2422.45	554.899	-240.946	2348.09	174.924	-305.7	2426.81	67.2544				248.507	2584.42	1099.77	173.679	2504.03	532.894	138.394	2437.55	116.935	170.984	2542.53	61.023
2155	0	-191.008	2401.08	955.818				-202.425	2429.03	555.051	-243.543	2359.6	174.578	-311.107	2440.21	69.5822				249.12	2586.44	1099.89	173.652	2506.08	532.659	138.242	2437.65	116.901	170.944	2542.51	60.9692
2156	0	-190.817	2403.86	955.841				-203.49	2435.86	555.786	-246.035	2371.61	174.45	-315.667	2453.29	71.6997				249.71	2588.46	1100.02	173.637	2508.13	532.311	138.164	2437.82	116.953	170.963	2542.51	60.9741
2157	0	-190.695	2406.55	955.892				-204.893	2443.23	556.36	-248.169	2383.7	174.384	-319.289	2465.68	73.6333				250.275	2590.44	1100.14	173.354	2509.94	531.963	138.097	2438	117.005	170.955	2542.55	60.9545
2158	0	-190.533	2409.26	955.891				-204.415	2448.21	556.103	-250.399	2396.14	174.53	-323.127	2479.05	76.0285				250.758	2592.42	1100.25	172.286	2511.15	531.451	137.946	2438.1	117.056	170.964	2542.56	60.9679
2159	0	-190.512	2412.26	955.925				-205.883	2456.58	556.697	-252.043	2407.9	174.407	-326.709	2492.8	78.4244				251.175	2594.41	1100.39	173.899	2514.33	531.389	137.802	2438.25	117.09	170.924	2542.61	60.9208
2160	0	-190.514	2415.3	955.875				-206.682	2464.41	557.303	-254.413	2421.04	174.979	-329.57	2506.53	80.5335				251.566	2596.38	1100.55	171.425	2514.47	530.933	137.714	2438.37	117.129	170.971	2542.62	60.9231
2161	0	-190.496	2418.29	955.882				-207.666	2472.42	558.188	-256.202	2433.4	175.24	-332.329	2520.71	82.5511				251.946	2598.4	1100.7	171.856	2516.85	530.524	137.563	2438.46	117.203	170.966	2542.67	60.8823
2162	0	-190.463	2421.4	955.865				-209.107	2481.66	558.802	-258.567	2446.85	176.005	-334.338	2534.87	84.3237				252.248	2600.34	1100.87	172.565	2519.55	530.38	137.533	2438.61	117.259	170.939	2542.74	60.8937
2163	0	-190.463	2424.42	955.797				-209.869	2489.97	559.619	-260.771	2460.49	176.899	-335.856	2549.2	85.9865				252.568	2602.23	1101.02	171.141	2520.38	530.019	137.458	2438.79	117.35	170.994	2542.75	60.8224
2164	0	-190.535	2427.75	955.784				-209.171	2496.06	559.918	-262.126	2472.69	177.16	-337.142	2563.96	87.6683				252.874	2604.13	1101.17	170.962	2522.26	529.541	137.371	2438.92	117.39	170.997	2542.74	60.805
2165	0	-190.785	2431.22	955.709				-209.805	2504.19	560.675	-263.657	2485.61	177.841	-337.739	2578.56	89.196				253.141	2605.91	1101.33	171.456	2524.73	529.132	137.34	2439.07	117.473	170.939	2542.79	60.8
2166	0	-190.856	2434.56	955.582				-210.759	2513.34	561.645	-265.228	2498.82	178.704	-337.977	2593.27	90.6663				253.403	2607.68	1101.42	170.726	2526.13	528.87	137.268	2439.25	117.582	171.024	2542.82	60.7226
2167	0	-190.876	2437.76	955.45				-211.112	2521.6	562.456	-266.457	2512.02	179.586	-337.926	2607.95	92.2064				253.579	2609.35	1101.37	170.651	2528.19	528.73	137.191	2439.43	117.665	171.029	2542.82	60.7208
2168	0	-191.122	2441.38	955.243				-211.497	2530.08	563.247	-267.514	2524.98	180.481	-337.422	2622.46	93.6057				253.964	2611.17	1101.4	170.413	2530.05	528.184	137.043	2439.53	117.712	171.057	2542.85	60.6784
2169	0	-191.362	2444.9	955.074				-211.916	2538.7	564.083	-268.395	2538.05	181.494	-336.325	2636.44	94.7947				254.293	2612.98	1101.56	170.251	2532.05	527.828	136.897	2439.67	117.805	171.082	2542.89	60.6657
2170	0	-191.887	2448.9	954.793				-212.089	2547.22	564.935	-269.027	2550.77	182.42	-335.392	2650.73	96.2877				254.573	2614.65	1101.6	170.102	2534.16	527.46	136.757	2439.82	117.87	171.031	2542.94	60.681
2171	0	-192.009	2452.38	954.568				-212.174	2555.54	565.684	-269.412	2563.05	183.321	-334.109	2664.63	97.5452				254.87	2616.34	1101.6	169.946	2536.15	527.083	136.62	2439.97	117.932	171.032	2542.94	60.6622
2172	0	-192.345	2456.14	954.319				-212.339	2564.4	566.527	-269.438	2574.76	183.974	-332.613	2678.24	98.785				255.194	2618.09	1101.57	169.735	2538.37	526.595	136.483	2440.12	117.993	171.109	2542.94	60.6055
2173	0	-192.646	2459.92	954.005				-212.232	2572.71	567.216	-269.261	2586.42	184.588	-330.998	2691.62	100.013				255.447	2619.74	1101.52	169.59	2540.57	526.163	136.393	2440.24	118.085	171.145	2542.96	60.5822
2174	0	-193.136	2463.92	953.615				-211.981	2580.77	567.852	-269.93	2602.27	186.417	-329.094	2704.49	101.128				255.663	2621.33	1101.46	169.314	2542.68	525.717	136.255	2440.39	118.176	171.135	2542.96	60.6031
2175	0	-193.607	2467.94	953.26				-211.658	2588.96	568.555	-270.652	2618.45	188.815	-327.189	2717.2	102.33				255.954	2623.01	1101.41	169.094	2544.89	525.248	136.192	2440.62	118.27	170.95	2542.98	60.5633
2176	0	-194.03	2472	952.814				-211.193	2596.75	569.031	-270.857	2633.32	190.622	-325.171	2729.49	103.444				256.129	2624.63	1101.35	168.857	2547.06	524.806	136.182	2440.84	118.419	171.026	2542.93	60.5131
2177	0	-194.476	2476.05	952.355				-210.579	2604.33	569.433	-270.415	2645.74	191.681	-323.243	2741.55	104.662				256.291	2626.22	1101.3	168.561	2549.33	524.374	136.109	2441.02	118.535	171.16	2543.07	60.5788
2178	0	-194.96	2480.18	951.896				-209.914	2611.79	569.769	-269.272	2656.06	192.035	-321.244	2753.36	105.771				256.476	2627.82	1101.22	168.354	2551.6	523.914	136.032	2441.2	118.642	171.126	2543.13	60.6108
2179	0	-195.438	2484.47	951.325				-209.119	2618.97	569.932	-267.82	2665.3	191.997	-319.048	2764.68	106.801				256.581	2629.5	1101.16	167.988	2553.83	523.449	135.903	2441.4	118.78	171.162	2543.08	60.5302
2180	0	-196.058	2488.87	950.774				-208.233	2625.83	569.959	-266.081	2674.08	191.718	-316.789	2775.41	107.617				256.634	2631.11	1101.14	167.778	2556.13	522.973	135.826	2441.58	118.937	171.171	2543.12	60.487
2181	0	-196.472	2492.95	950.157				-207.245	2632.42	569.888	-264.365	2683.09	191.582	-314.785	2786.1	108.588				256.668	2632.74	1101.13	167.365	2558.29	522.571	135.697	2441.79	119.104	171.201	2543.2	60.5122
2182	0	-196.938	2497.25	949.476				-206.234	2638.99	569.775	-262.792	2692.67	191.722	-312.651	2796.39	109.457				256.556	2634.35	1101.12	167.227	2560.57	522.04	135.555	2441.95	119.223	171.284	2543.21	60.514
2183	0	-197.424	2501.65	948.717				-205.065	2645.04	569.461	-261.188	2702.42	191.895	-310.833	2806.27	110.369				256.519	2636.02	1101.14	166.934	2562.76	521.661	135.425	2442.16	119.355	171.292	2543.22	60.4776
2184	0	-197.915	2505.99	947.921				-203.815	2651.02	569.084	-259.498	2711.98	191.942	-308.62	2815.76	110.935				256.372	2637.62	1101.12	166.77	2564.96	521.169	135.289	2442.31	119.441	171.293	2543.26	60.4593
2185	0	-198.381	2510.27	947.082				-202.569	2656.76	568.559	-257.713	2720.88	191.89	-306.372	2833.03	112.8				256.172	2639.29	1101.13	166.628	2567.16	520.795	135.15	2442.46	119.556	171.295	2543.31	60.4194
2186	0	-198.862	2514.45	946.188				-201.342	2662.32	567.992	-255.783	2729.16	191.613	-304.71	2845.32	114.354				255.919	2640.99	1101.17	166.466	2569.27	520.306	135.056	2442.57	119.73	171.327	2543.33	60.3898
2187	0	-199.283	2518.63	945.224				-200.051	2667.62	567.267	-253.548	2736.62	191.002	-302.193	2853.61	114.454				255.736	2642.67	1101.08	166.364	2571.36	519.89	134.977	2442.75	119.87	171.333	2543.37	60.3471
2188	0	-199.766	2522.92	944.153				-198.681	2672.65	566.385	-251.252	2743.5	190.239	-299.394	2860.52	113.939				255.467	2644.33	1101.05	166.208	2573.42	519.442	134.905	2442.93	120.001	171.343	2543.38	60.3005
2189	0	-200.149	2526.92	943.082				-197.428	2677.58	565.434	-248.918	2750.17	189.411	-296.521	2867.63	113.483				255.188	2645.96	1100.97	166.365	2575.53	518.925	135.267	2443.38	120.364	171.351	2543.38	60.1683
2190	0	-200.5	2530.82	941.906				-196.139	2682.31	564.411	-246.693	2757.01	188.626	-293.699	2874.56	112.874				254.954	2647.65	1100.89	166.283	2577.48	518.546	134.849	2443.33	120.409	171.381	2543.41	60.1462
2191	0	-200.987	2534.78	940.676				-194.896	2686.81	563.36	-244.599	2763.87	187.938	-291.181	2882.7	112.767				254.636	2649.33	1100.76	166.131	2579.42	518.05	135.147	2443.74	120.745	171.406	2543.48	60.155
2192	0	-201.656	2539.08	939.396				-193.729	2691.19	562.17	-242.406	2770.29	187.148	-288.755	2890.66	112.487				254.345	2651.01	1100.65	166.164	2581.32	517.675	135.053	2443.91	120.908	171.408	2543.48	60.0985
2193	0	-201.935	2542.76	938.161				-195.222	2705.25	563.866	-239.999	2776.01	185.916	-286.139	2897.83	111.756				254.114	2652.78	1100.53	166.127	2583.22	517.26	134.942	2444.01	121.051	171.442	2543.49	60.0798
2194	0	-202.412	2546.55	936.796				-193.943	2709.56	562.158	-237.674	2781.12	184.688	-283.188	2903.72	110.336				253.812	2654.48	1100.34	166.168	2585.04	516.807	134.779	2444.07	121.189	171.476	2543.51	60.0563
2195	0	-202.851	2550.39	935.437				-192.962	2713.39	561.106	-235.404	2786.21	183.405	-279.018	2905.36	107.029				253.534	2656.2	1100.16	165.92	2586.75	516.389	134.681	2444.2	121.315	171.469	2543.51	60.0181
2196	0	-203.368	2554.23	934.079				-191.914	2717.04	559.58	-233	2790.86	181.962	-275.301	2908.02	104.126				253.177	2657.99	1099.93	166.013	2588.55	515.973	134.518	2444.31	121.433	171.478	2543.52	59.9629
2197	0	-203.924	2558.15	932.738				-190.852	2720.69	558.091	-230.68	2795.13	180.478	-272.05	2912.29	101.89				252.854	2659.83	1099.79	165.905	2590.33	515.589	134.376	2444.41	121.513	171.529	2543.54	59.9393
2198	0	-204.543	2562.06	931.371				-190.236	2725.18	556.763	-228.546	2799.58	178.923	-268.846	2916.23	99.4508				252.421	2661.64	1099.63	166.267	2592.24	515.172	134.279	2444.52	121.64	171.537	2543.55	59.9104
2199	0	-205.153	2565.99	930.028				-188.885	2727.34	554.825	-226.263	2803.35	177.319	-265.64	2919.69	96.8457				251.954	2663.55	1099.45	166.178	2594.09	514.697	134.19	2444.64	121.737	171.593	2543.61	59.8864
2200	0	-205.727	2569.99	928.606				-188.225	2731.14	553.142	-224.171	2806.99	175.641	-262.444	2922.85	94.1596				251.473	2665.5	1099.26	166.15	2595.88	514.295	134.128	2444.77	121.849	171.623	2543.64	59.8443
2201	0	-206.253	2573.89	927.162				-187.083	2733.24	551.35	-221.958	2810.14	173.85	-259.302	2925.4	91.2843				250.928	2667.43	1099.08	165.827	2597.61	513.931	134.032	2444.84	122.012	171.66	2543.64	59.7933
2202	0	-206.72	2577.76	925.74				-186.107	2735.91	549.47	-219.882	2813.14	171.985	-256.732	2929.66	89.3023				250.243	2669.44	1098.92	166.014	2599.46	513.503	133.972	2444.92	122.13	171.703	2543.72	59.8107
2203	0	-207.259	2581.82	924.364				-185.476	2739.48	547.843	-218.038	2815.93	170.202	-253.449	2930.54	85.7355				249.549	2671.52	1098.73	166.093	2601.26	513.165	133.878	2444.96	122.289	171.754	2543.76	59.7479
2204	0	-207.931	2585.94	922.974				-184.622	2742.02	545.568	-215.87	2817.92	168.066	-250.269	2930.97	82.153				248.804	2673.66	1098.51	165.715	2602.85	512.878	133.334	2444.54	122.356	171.79	2543.74	59.6344
2205	0	-208.579	2590.05	921.555				-183.848	2744.45	543.869	-213.863	2819.5	165.88	-247.533	2932.03	78.9366				247.957	2675.88	1098.29	165.984	2604.74	512.428	133.257	2444.49	122.502	171.854	2543.77	59.5731
2206	0	-209.294	2594.15	920.116				-183.011	2746.76	541.505	-212.038	2820.96	163.748	-245.364	2934.94	76.6898				247.048	2678.12	1098.05	166.029	2606.51	512.09	133.219	2444.53	122.702	171.874	2543.74	59.468
2207	0	-210.098	2598.38	918.71				-181.65	2747.03	539.166	-210.253	2822.29	161.496	-243.55	2937.85	74.4041				246.119	2680.4	1097.81	166.147	2608.3	511.798	133.207	2444.48	122.858	171.965	2543.71	59.4595
2208	0	-210.87	2602.51	917.307				-180.749	2748.39	536.732	-208.638	2823.58	159.367	-241.172	2938.81	71.341				245.176	2682.77	1097.53	166.232	2610.01	511.567	133.24	2444.48	123.081	172.026	2543.78	59.4117
2209	0	-211.812	2606.73	915.877				-180.085	2750.49	534.914	-206.962	2824.52	157.057	-237.807	2935.38	66.37				244.108	2685.16	1097.2	166.613	2611.94	511.216	133.589	2444.67	123.412	172.097	2543.76	59.3297
2210	0	-212.841	2611.09	914.461				-179.477	2752.3	532.389	-204.366	2821.49	153.751	-236.023	2936.09	63.7534				243.016	2687.66	1096.88	166.015	2613.32	511.106	133.574	2444.67	123.607	172.093	2543.8	59.1965
2211	0	-213.825	2615.34	913.058				-178.54	2753.03	529.935	-202.511	2820.39	150.46	-233.998	2936.96	60.875				241.845	2690.16	1096.53	165.316	2614.7	510.838	133.583	2444.65	123.845	172.146	2543.82	59.1172
2212	0	-214.829	2619.59	911.626				-177.96	2754.11	527.549	-200.851	2819.7	148.126	-231.268	2934.29	56.5873				240.638	2692.72	1096.12	164.876	2616.45	510.48	133.607	2444.63	124.053	172.238	2543.85	59.0965
2213	0	-215.984	2623.97	910.221				-177.402	2754.99	525.008	-199.001	2817.73	145.447	-229.251	2932.3	55.543				239.352	2695.34	1095.75	164.491	2618.23	510.21	133.596	2444.64	124.304	172.299	2543.88	59.0201
2214	0	-217.325	2628.53	908.801				-176.915	2756.08	522.574	-196.472	2814.93	143.492	-228.087	2931.9	56.087				238.231	2698.06	1095.33	164.144	2620.11	509.909	133.613	2444.7	124.562	172.337	2543.91	59.0016
2215	0	-218.671	2633.1	907.397				-176.376	2756.74	520.066	-194.595	2812.93	141.122	-226.718	2931.01	55.8871				236.716	2700.71	1094.81	163.569	2622	509.566	133.852	2444.89	124.916	172.416	2544.01	59.0043
2216	0	-219.989	2637.54	906.031				-175.499	2757.31	517.437	-193.309	2811.49	138.815	-225.493	2930.36	56.0451				235.254	2703.51	1094.27	162.847	2623.94	509.179	133.908	2445.01	125.199	172.48	2544.03	58.9649
2217	0	-221.393	2642.19	904.671				-174.766	2757.89	514.706	-192.268	2809.58	136.321	-224.39	2930.37	56.8982				233.694	2706.42	1093.73	161.463	2625.65	508.797	133.822	2445.05	125.487	172.519	2544.06	58.9286
2218	0	-222.936	2646.9	903.328				-174.103	2758.46	512.259	-191.507	2808.58	134.348	-223.472	2930.24	57.2972				232.132	2709.34	1093.18	161.237	2627.99	508.41	133.852	2445.22	125.774	172.553	2544.08	58.9217
2219	0	-224.413	2651.42	901.965				-173.637	2759.51	509.764	-190.872	2808.12	132.691	-222.703	2929.89	57.5845				230.411	2712.39	1092.56	160.604	2630.32	508.053	133.827	2445.47	126.134	172.608	2544.11	58.901
2220	0	-226.142	2656.21	900.667				-173.706	2761.05	509.348	-190.049	2807.77	131.237	-222.199	2929.51	57.9257				228.668	2715.5	1091.94	159.462	2632.54	507.602	133.887	2445.73	126.558	172.649	2544.14	58.8954
2221	0	-227.763	2660.79	899.472				-173.619	2762.81	508.108	-188.854	2807.66	129.857	-221.934	2929.33	58.1494				226.749	2718.75	1091.28	158.616	2634.92	507.231	134.005	2446.06	127.011	172.708	2544.21	58.8623
2222	0	-229.66	2665.52	898.454				-173.618	2765.09	506.296	-187.793	2807.54	128.611	-221.725	2929.18	58.2104				224.838	2722.05	1090.61	157.462	2637.39	506.798	134.145	2446.5	127.558	172.742	2544.28	58.8598
2223	0	-231.388	2670.04	897.544				-172.776	2765.79	505.034	-186.82	2807.87	127.518	-221.491	2928.96	58.2289				222.756	2725.5	1089.95	156.248	2639.88	506.418	134.236	2446.91	128.08	172.774	2544.31	58.8642
2224	0	-234.085	2675.67	896.827				-172.436	2767.46	503.741	-186.409	2810.18	126.521	-221.227	2928.76	58.2527				220.542	2729.11	1089.33	154.916	2642.47	506.058	134.47	2447.55	128.821	172.806	2544.37	58.8794
2225	0	-235.302	2679.12	896.079				-172.367	2769.67	502.746	-186.028	2812.72	126.622	-220.996	2928.88	58.3924				218.26	2732.83	1088.73	153.586	2645.12	505.768	134.728	2448.19	129.625	172.84	2544.44	58.8948
2226	0	-236.931	2682.99	895.478				-172.527	2772.19	502.082	-184.736	2811.74	125.876	-220.837	2929.02	58.5524				215.866	2736.65	1088.14	152.084	2647.75	505.501	134.972	2448.83	130.489	172.845	2544.5	58.9336
2227	0	-238.953	2687.13	895.062				-172.82	2774.26	501.44	-183.868	2811.14	125.244	-220.719	2929.06	58.6312				213.376	2740.62	1087.67	150.539	2650.45	505.269	135.231	2449.73	131.534	172.83	2544.61	58.9662
2228	0	-241.069	2691.15	894.845				-173.782	2776.83	501.285	-183.877	2812.49	125.046	-220.641	2928.98	58.6587				210.797	2744.72	1087.15	148.976	2653.26	505.123	135.414	2450.51	132.602	172.743	2544.66	58.9946
2229	0	-243.168	2694.88	894.887				-174.952	2779.16	501.289	-183.936	2813.42	124.965	-220.661	2929.05	58.63				208.203	2748.93	1086.79	147.33	2656.1	505.017	135.782	2451.57	134.093	172.714	2544.72	59.0116
2230	0	-245.372	2698.38	895.137				-176.553	2781.13	501.433	-184.055	2813.47	124.848	-220.729	2929.02	58.6105				205.587	2753.25	1086.48	145.95	2659.08	505.172	132.334	2450.82	134.958	172.748	2544.84	59.044
2231	0	-247.721	2701.72	895.459				-178.305	2782.96	501.728	-184.216	2813.46	124.617	-220.809	2929.05	58.5498				202.921	2757.62	1086.25	144.443	2662	505.418	131.77	2451.5	136.392	172.785	2544.93	59.0635
2232	0	-250.157	2705	895.927				-180.077	2784.28	501.907	-184.084	2812.75	124.076	-220.886	2929.05	58.5089				200.296	2762.05	1086.13	143.115	2665.01	505.829	132.192	2452.74	138.179	172.808	2545.04	59.1435
2233	0	-252.617	2708.01	896.443				-181.97	2785.51	502.066	-184.378	2813.34	124.14	-220.937	2929.03	58.485				197.625	2766.56	1086.01	141.856	2668.15	506.437	132.49	2454.08	140.055	172.81	2545.29	59.288
2234	0	-255.138	2711.05	896.92				-183.836	2786.69	502.193	-184.633	2814.02	124.105	-220.97	2928.94	58.4557				194.971	2771.07	1086.01	140.708	2671.49	507.128	132.716	2455.46	141.86	172.812	2545.65	59.4565
2235	0	-257.678	2714.01	897.32				-185.588	2787.49	502.09	-184.899	2814.99	123.855	-220.992	2929	58.4817				192.339	2775.62	1086.08	139.572	2675.06	507.887	132.871	2456.91	143.849	172.916	2545.85	59.7258
2236	0	-260.279	2717.03	897.657				-187.132	2788.06	502.048	-185.061	2815.72	123.918	-220.953	2928.73	58.2221				189.643	2780.27	1086.24	138.401	2678.93	508.618	133.232	2458.69	146.163	173.051	2546.1	60.1038
2237	0	-262.804	2719.99	897.849				-188.615	2788.62	501.904	-185.097	2816.02	123.743	-220.95	2928.68	58.2037				186.893	2784.84	1086.4	137.627	2683.39	509.308	133.655	2460.71	148.775	173.027	2546.35	60.3521
2238	0	-265.364	2722.97	898.012				-189.732	2788.68	501.642	-185.018	2816.04	123.486	-220.967	2928.69	58.2602				184.189	2789.38	1086.56	136.866	2688.36	510.057	134.728	2463.1	152.22	173.347	2546.55	60.9577
2239	0	-267.899	2726.03	898.167				-190.831	2788.49	501.312	-184.906	2815.85	123.105	-220.948	2928.64	58.2271				181.519	2793.9	1086.73	136.217	2693.85	510.674	135.2	2465.52	155.303	173.629	2546.71	61.4147
2240	0	-270.295	2729.18	898.236				-191.861	2788.46	501.008	-184.853	2815.79	122.75	-220.959	2928.66	58.2499				178.858	2798.37	1086.89	135.779	2700.02	511.248	135.309	2468.22	158.476	173.778	2546.98	61.9605
2241	0	-272.757	2732.72	898.291				-192.905	2788.12	500.626	-184.863	2815.93	122.505	-220.959	2928.67	58.2526				176.236	2802.7	1087.06	135.532	2706.81	511.799	134.311	2470.71	161.914	174.099	2547.26	62.4212
2242	0	-274.936	2736.14	898.174				-193.962	2788.18	500.292	-184.904	2815.98	122.285	-220.957	2928.66	58.2357				173.655	2806.96	1087.23	135.449	2714.18	512.215	133.836	2473.99	165.156	174.265	2547.47	62.93
2243	0	-277.113	2739.73	897.915				-195.002	2787.83	499.816	-184.961	2816	122.065	-221.027	2928.88	58.4102				171.097	2811.08	1087.4	135.489	2722.28	512.674	132.039	2477.23	168.48	174.247	2547.77	63.4435
2244	0	-279.163	2743.45	897.592				-196.166	2788.08	499.465	-185.009	2815.9	121.789	-220.989	2928.63	58.2241				168.577	2815.09	1087.5	135.685	2731.11	513.213	136.615	2483.83	174.474	174.598	2548.3	64.3634
2245	0	-281.103	2747.07	897.142				-197.27	2788.29	498.96	-185.026	2815.71	121.461	-221.015	2928.52	58.1811				166.076	2819.04	1087.61	136.054	2740.68	513.805	136.628	2489.17	178.729	174.759	2549.02	65.729
2246	0	-282.781	2750.5	896.642				-198.31	2788.51	498.643	-185.039	2815.68	121.229	-221.028	2928.51	58.1073				163.64	2822.79	1087.63	136.559	2750.85	514.409	134.746	2494.12	184.207	174.722	2550.39	67.9144
2247	0	-284.499	2754.09	896.075				-199.234	2788.7	498.101	-185.056	2815.54	120.951	-221.129	2928.78	58.3177				161.233	2826.46	1087.55	137.12	2761.64	515.245	135.258	2501.05	189.942	174.623	2552.02	70.8254
2248	0	-286.048	2757.42	895.448				-200.469	2789.91	497.9	-185.135	2815.68	120.746	-221.025	2928.56	58.1115				158.901	2829.95	1087.35	138.053	2773	516.276	135.531	2508.63	195.886	174.64	2554.27	74.248
2249	0	-287.456	2760.47	894.969				-201.248	2789.98	497.2	-185.17	2815.79	120.67	-221.053	2928.44	58.0711				156.706	2833.23	1087.01	138.815	2784.67	517.424	135.637	2516.81	202.086	174.291	2556.7	78.2144
2250	0	-288.838	2763.39	894.43				-202.406	2790.61	497.079	-185.219	2815.97	120.461	-221.052	2928.37	58.0317				154.638	2836.38	1086.55	139.891	2796.57	518.804	134.891	2525.01	208.016	173.854	2559.5	82.9368
2251	0	-291.459	2772.03	895.29				-203.539	2791.33	496.901	-185.287	2815.94	120.233	-221.05	2928.39	58.0408				152.745	2839.28	1085.91	140.814	2808.47	520.474	136.076	2534.4	215.741	173.204	2563.71	88.6142
2252	0	-293.969	2779.13	895.561				-204.67	2791.56	496.58	-185.368	2815.87	120.022	-221.107	2928.42	58.0017				151.002	2842.02	1085.08	141.636	2820.14	522.524	134.721	2543.29	222.117	172.321	2568.81	94.7005
2253	0	-295.567	2782.64	895.405				-205.549	2791.14	496.307	-185.457	2815.64	119.794	-221.139	2928.34	57.9694				149.454	2844.63	1084.18	142.168	2831.45	524.866	133.464	2552.24	228.353	171.298	2574.71	100.904
2254	0	-296.595	2783.96	895.084				-206.869	2792.14	496.333	-185.638	2815.64	119.642	-221.171	2928.31	57.936				148.145	2847.11	1083.18	142.733	2842.45	527.382	132.297	2561.68	233.943	170.016	2580.16	106.043
2255	0	-297.544	2784.68	894.783				-207.704	2791.78	495.95	-185.843	2815.72	119.567	-221.258	2928.72	58.1872				147.017	2849.5	1082.15	143.179	2853.03	530.161	131.068	2570.91	239.167	169.055	2588.97	110.64
2256	0	-298.689	2786.06	894.621				-208.76	2792.4	495.958	-186.045	2815.87	119.556	-221.248	2928.38	57.9182				146.077	2851.91	1081.12	143.901	2863.22	533.129	129.842	2580.11	243.416	167.781	2599.93	114.74
2257	0	-299.844	2787.63	894.508				-209.447	2792.22	495.528	-186.324	2816.19	119.647	-221.35	2928.6	58.1419				145.354	2854.35	1080.17	144.349	2872.84	536.081	128.785	2590.56	246.394	166.276	2612.52	118.201
2258	0	-301.005	2789.15	894.525				-210.325	2792.87	495.66	-186.576	2816.51	119.715	-221.38	2928.7	58.1568				144.756	2856.83	1079.32	144.504	2882.02	539.068	127.86	2602.01	247.702	164.95	2626.03	120.168
2259	0	-302.076	2790.51	894.574				-210.756	2792.93	495.405	-186.683	2816.6	119.733	-221.326	2928.24	57.8364				144.25	2859.37	1078.64	144.702	2890.89	542.019	127.153	2614.42	247.74	163.691	2640.72	121.009
2260	0	-303.098	2791.6	894.605				-211.416	2793.8	495.615	-186.895	2816.93	119.833	-221.32	2928.11	57.7274				143.85	2862.04	1078.03	145.072	2899.43	545.055	126.725	2627.17	246.906	161.936	2655.35	120.403
2261	0	-303.956	2792.81	894.653				-211.681	2793.77	495.293	-186.865	2816.76	119.809	-221.454	2928.62	58.0915				143.558	2864.81	1077.61	145.45	2907.7	547.956	126.247	2640.19	245.068	160.384	2670.99	118.597
2262	0	-304.636	2793.81	894.716				-212.141	2794.64	495.641	-186.817	2816.43	119.695	-221.379	2928.21	57.7649				143.25	2867.72	1077.32	145.803	2915.61	550.704	125.845	2653.82	242.327	159.826	2687.91	116.335
2263	0	-305.232	2794.98	894.769				-212.545	2795.71	495.773	-186.797	2816.19	119.652	-221.415	2928.12	57.758				143.058	2870.7	1077.19	146.171	2923.18	553.344	126.247	2668.3	238.945	159.411	2705.71	113.485
2264	0	-305.723	2796.41	894.801				-212.731	2796.2	495.89	-186.833	2816.13	119.689	-221.418	2928.11	57.7456				142.97	2873.78	1077.12	146.659	2930.4	555.85	123.804	2682.51	233.415	159.511	2724.98	110.37
2265	0	-305.909	2797.8	894.862				-212.646	2796.13	495.61	-186.855	2816.11	119.712	-221.424	2928.08	57.7334				142.975	2876.9	1077.11	147.245	2937.21	558.14	125.305	2698.44	228.573	160.086	2745.11	107.044
2266	0	-305.953	2799.14	894.86				-212.754	2796.98	495.767	-186.894	2816.11	119.728	-221.431	2928.12	57.7624				143.14	2880.05	1077.12	147.876	2943.75	560.324	127.503	2715.3	222.6	161.123	2765.85	103.41
2267	0	-305.819	2800.63	894.829				-212.874	2798.37	495.992	-186.909	2816.11	119.796	-221.495	2928.53	58.0525				141.525	2881.74	1077.11	148.384	2949.9	562.146	128.81	2731.87	216.933	162.61	2786.96	99.442
2268	0	-305.69	2802.73	894.755				-212.827	2799.65	496.16	-186.857	2816.11	119.844	-221.413	2928.12	57.7308				141.464	2884.72	1077.04	149.067	2955.78	563.799	130.353	2749.02	210.769	164.792	2808.78	95.5045
2269	0	-305.419	2805.12	894.729				-212.661	2800.6	496.178	-186.862	2816.22	119.915	-221.516	2928.57	58.0681				141.604	2887.76	1076.91	149.629	2961.26	565.13	132.339	2766.71	204.273	167.431	2830.92	91.7143
2270	0	-304.96	2807.25	894.639				-212.406	2801.5	496.19	-186.838	2816.31	120.001	-221.428	2928.13	57.7439				141.905	2890.92	1076.75	150.251	2966.57	566.238	135	2784.93	197.755	170.346	2853.58	88.119
2271	0	-304.505	2809.71	894.641				-212.142	2802.37	496.168	-186.795	2816.34	120.039	-221.483	2928.53	58.0563				142.331	2893.98	1076.66	150.716	2971.49	567.119	137.862	2803.39	191.225	173.762	2876.49	84.8813
2272	0	-303.851	2812.11	894.608				-211.773	2803.3	496.218	-186.737	2816.41	120.113	-221.487	2928.59	58.1198				143.057	2897.28	1076.44	151.88	2976.63	567.815	141.018	2822.14	184.944	177.338	2899.59	82.0234
2273	0	-303.184	2814.68	894.639				-211.36	2804.43	496.288	-186.691	2816.43	120.172	-221.465	2928.62	58.1256				143.788	2900.52	1076.2	152.485	2981.16	568.272	144.291	2841.01	178.96	181.188	2922.67	79.6386
2274	0	-302.429	2817.26	894.693				-210.927	2805.45	496.365	-186.578	2816.4	120.181	-221.487	2928.59	58.139				144.293	2903.42	1076.01	153.074	2985.39	568.611	149.406	2860.76	173.79	185.215	2945.77	77.6904
2275	0	-301.489	2819.69	894.724				-210.427	2806.72	496.475	-184.496	2810.41	118.036	-221.487	2928.59	58.138				145.059	2906.52	1075.72	153.665	2989.32	568.691	153.044	2879.76	168.327	189.269	2968.66	76.2881
2276	0	-300.537	2822.07	894.77				-209.752	2807.61	496.51	-184.402	2810.06	117.741	-221.381	2928.14	57.79				145.866	2909.68	1075.4	154.115	2993.02	568.612	151.894	2896.97	161.687	193.279	2991.05	75.4022
2277	0	-299.419	2824.33	894.827				-208.948	2808.22	496.478	-185.089	2812.89	118.958	-221.375	2927.98	57.7344				147.879	2913.63	1074.93	154.463	2996.33	568.286	155.737	2915.47	157.414	197.219	3012.98	74.9496
2278	0	-298.226	2826.57	894.926				-208.155	2809.05	496.777	-185.799	2815.72	120.213	-221.443	2928.49	58.0967				148.971	2917.07	1074.73	154.852	2999.47	567.766	159.731	2933.6	153.819	201.103	3034.3	75.0786
2279	0	-296.967	2828.87	894.975				-207.576	2810.74	496.946	-183.928	2810.79	118.465	-221.466	2928.54	58.121				149.09	2919.66	1074.57	155.124	3002.25	567.031	162.892	2950.94	150.128	204.707	3054.95	75.6409
2280	0	-295.66	2831.35	895.092				-206.682	2811.94	497.086	-183.399	2809.14	117.874	-221.46	2928.53	58.1157				150.574	2923.4	1074.2	155.254	3004.88	565.907	165.989	2967.56	146.914	208.124	3074.63	76.6875
2281	0	-294.214	2833.57	895.262				-205.561	2812.6	497.043	-183.303	2809.65	118.143	-221.388	2928.2	57.8661				151.825	2927.09	1073.9	156.341	3007.88	564.812	169.547	2983.39	144.333	211.337	3093.25	78.2626
2282	0	-292.634	2835.55	895.449				-204.718	2814.27	497.508	-183.118	2809.72	118.393	-221.397	2928.24	57.9074				153.491	2931.11	1073.51	156.389	3010.12	563.312	172.187	2997.88	142.236	214.314	3110.39	79.9846
2283	0	-290.94	2837.46	895.739				-203.658	2815.85	497.759	-182.888	2809.69	118.452	-221.392	2928.22	57.8859				155.236	2935.26	1073.24	156.362	3012.03	561.716	179.429	3012.27	141.959	216.954	3125.63	81.812
2284	0	-289.112	2839.33	896.042				-202.114	2816.24	497.687	-182.642	2809.72	118.466	-221.419	2928.27	57.9023				156.972	2939.68	1072.93	156.543	3014.02	560.171	182.326	3023.85	140.333	219.342	3138.85	83.3332
2285	0	-287.21	2841.26	896.404				-201.139	2818.74	498.42	-182.445	2810.02	118.738	-221.492	2928.52	58.1452				158.884	2944.25	1072.67	156.889	3015.94	558.578	183.625	3033.27	138.68	221.259	3149.78	84.3943
2286	0	-285.147	2843.14	896.766				-199.572	2819.91	498.563	-182.267	2810.41	119.03	-221.434	2928.37	57.9633				160.683	2948.91	1072.42	157.287	3017.77	556.896	184.961	3040.96	136.908	222.763	3158.48	84.8248
2287	0	-282.988	2845.2	897.245				-198.289	2821.93	499.095	-181.819	2809.99	119.172	-221.462	2928.32	57.9602				162.535	2953.82	1072.17	157.89	3019.57	555.108	183.387	3046.77	134.932	223.633	3164.24	84.7876
2288	0	-280.692	2847.36	897.782				-196.697	2823.52	499.386	-181.542	2810.05	119.328	-221.441	2928.33	57.9435				164.513	2958.94	1071.98	158.536	3021.3	553.092	183.697	3051.01	133.595	224.702	3167.92	83.8446
2289	0	-278.217	2849.56	898.291				-195.37	2825.59	499.941	-181.356	2810.28	119.615	-221.527	2928.46	58.0857				166.39	2964.2	1071.8	159.068	3022.69	550.956	183.414	3052.79	131.632	225.9	3169.71	81.8697
2290	0	-275.556	2851.88	898.854				-193.63	2827.46	499.953	-181.165	2810.57	119.859	-221.55	2928.56	58.1248				168.274	2969.58	1071.68	159.403	3023.89	548.716	182.559	3052.77	129.38	226.446	3170.89	78.8386
2291	0	-272.84	2854.53	899.428				-192.023	2830.07	500.178	-180.952	2810.91	120.19	-221.58	2928.5	58.0981				170.319	2975.27	1071.58	159.472	3025.24	546.613	182.373	3054	128.128	225.672	3172.22	75.2181
2292	0	-270.03	2857.42	900.1				-189.844	2831.42	500.555	-180.698	2811.25	120.569	-221.575	2928.5	58.0996				172.507	2981.13	1071.51	159.436	3027.17	545.116	183.33	3057.43	127.368	223.775	3172.96	71.8319
2293	0	-267.101	2860.39	900.754				-188.266	2834.65	501.448	-180.457	2811.51	120.991	-221.523	2928.47	58.1245				174.738	2987.1	1071.5	159.713	3030.05	544.775	183.452	3059.26	127.178	221.924	3172.2	69.3811
2294	0	-264.034	2863.18	901.354				-186.126	2837.1	501.926	-180.165	2811.81	121.419	-221.528	2928.47	58.1458				177.165	2993.17	1071.62	160.174	3033.97	545.433	183.907	3059.81	127.29	220.062	3171.04	67.794
2295	0	-260.982	2866.19	901.938				-183.777	2838.83	502.347	-179.927	2812.08	121.893	-221.491	2928.45	58.1418				179.586	2999.3	1071.87	160.968	3038.92	546.466	184.094	3060.4	127.412	221.018	3172.19	67.9576
2296	0	-257.758	2869.15	902.482				-182.074	2842.18	502.848	-179.676	2812.42	122.412	-221.443	2928.2	57.9613				182.097	3005.49	1072.25	161.882	3044.52	547.377	184.322	3061.64	127.379	221.553	3172.99	67.9628
2297	0	-254.472	2872.14	903.004				-179.978	2844.71	502.828	-179.471	2812.94	123.091	-221.415	2928.12	57.9499				184.544	3011.57	1072.81	162.719	3050.39	547.741	184.583	3062.85	127.198	221.94	3173.26	67.4522
2298	0	-251.164	2875.2	903.482				-177.702	2846.26	503.22	-179.704	2814.69	124.408	-221.435	2928.51	58.1991				187.053	3017.64	1073.56	163.677	3055.94	547.715	184.873	3063.52	126.915	222.24	3173.22	66.8153
2299	0	-247.783	2878.31	903.988				-176.326	2850.06	504.149	-180.091	2816.98	125.812	-221.421	2928.5	58.2141				189.583	3023.43	1074.43	164.707	3060.82	547.554	185.109	3064.18	126.665	222.3	3173.09	66.2633
2300	0	-244.31	2881.32	904.385				-173.922	2851.9	504.855	-180.21	2818.64	127.027	-221.404	2928.52	58.2286				192.123	3028.99	1075.4	165.777	3065.04	547.27	185.254	3064.97	126.458	222.459	3173.22	66.0137
2301	0	-240.734	2884.12	904.773				-171.574	2853.61	505.326	-180.116	2819.62	127.943	-221.348	2928.51	58.2602				194.735	3034.39	1076.39	166.898	3068.6	546.996	185.327	3065.52	126.324	222.516	3173.51	66.083
2302	0	-237.24	2886.94	905.167				-169.274	2855.36	505.807	-179.695	2819.66	128.647	-221.3	2928.5	58.2783				197.489	3039.51	1077.36	168.09	3071.72	546.773	185.415	3065.93	126.13	222.035	3173.74	66.1746
2303	0	-233.698	2889.81	905.541				-166.91	2857.19	506.304	-178.997	2819.07	129.025	-221.178	2928.25	58.0946				200.289	3044.4	1078.29	169.569	3074.85	546.397	185.523	3066.51	125.904	221.525	3173.78	66.0644
2304	0	-230.106	2892.65	905.999				-165.39	2861.27	507.443	-178.305	2818.43	129.57	-221.087	2928.15	58.051				203.335	3049.13	1079.12	171.004	3077.68	546.016	185.611	3066.97	125.695	221.11	3173.86	66.0512
2305	0	-226.448	2895.15	906.416				-163.139	2863.12	508.028	-177.938	2818.66	130.371	-221.061	2928.18	58.1169				206.38	3053.8	1079.87	172.571	3080.35	545.547	185.595	3067.22	125.475	220.933	3173.97	65.9146
2306	0	-222.897	2897.77	906.969				-160.909	2864.53	508.563	-177.62	2819.39	131.438	-221.052	2928.24	58.1808				209.434	3058.31	1080.67	173.839	3082.69	545.007	185.657	3067.48	125.276	221.376	3174.21	65.8918
2307	0	-219.42	2900.51	907.703				-159.176	2867	509.418	-177.237	2820.16	132.641	-221.017	2928.03	58.1147				212.505	3062.88	1081.55	176.444	3085.83	544.725	185.789	3067.76	125.127	221.43	3174.38	65.833
2308	0	-215.928	2902.85	908.572				-157.436	2869.21	510.373	-176.734	2820.97	133.875	-221.092	2927.78	58.0324				215.645	3067.28	1082.43	177.245	3087.6	544.653	185.947	3068.03	124.988	221.554	3174.47	65.7192
2309	0	-212.621	2905.32	909.632				-155.727	2871.28	511.474	-175.953	2821.54	135.136	-221.219	2927.51	58.0072				218.624	3071.6	1083.3	179.716	3090.53	544.405	186.058	3068.18	124.893	221.747	3174.53	65.6881
2310	0	-209.527	2907.98	910.908				-154.175	2873.73	512.77	-175.018	2822.14	136.349	-221.323	2927.18	57.9885				221.575	3075.79	1084.16	180.821	3092.15	544.393	186.206	3068.36	124.811	221.757	3174.63	65.7038
2311	0	-206.431	2910.59	912.365				-152.618	2876.36	514.019	-173.872	2822.72	137.749	-221.407	2926.77	57.9113				224.43	3079.83	1085.01	182.299	3093.92	544.241	186.327	3068.48	124.704	221.741	3174.67	65.6445
2312	0	-203.433	2912.72	913.833				-150.99	2878.73	515.344	-171.194	2819	137.857	-221.456	2926.46	57.9002				227.294	3083.79	1085.86	183.821	3095.38	544.159	186.464	3068.56	124.561	221.553	3174.7	65.6561
