# Supplementary material for: A Brake-Based Overground Gait Rehabilitation Device for Altering Propulsion Impulse Symmetry
Source: Sensors (Basel). 2021 Oct 5;21(19):6617. doi: 10.3390/s21196617 (PMC8512803; doi:10.3390/s21196617)
Supplement: Supplementary file 1 [file sensors-21-06617-s001.zip › GPT animations/code and data/stroke_data/Trajectory/TR 19.csv]

Trajectories
100
		BDP031:LTroc			BDP031:LIliac			BDP031:LKnee			BDP031:LAnkle			BDP031:LToe			BDP031:RTroc			BDP031:RIliac			BDP031:RKnee			BDP031:RAnkle			BDP031:RToe
Frame	Sub Frame	X	Y	Z	X	Y	Z	X	Y	Z	X	Y	Z	X	Y	Z	X	Y	Z	X	Y	Z	X	Y	Z	X	Y	Z	X	Y	Z
		mm	mm	mm	mm	mm	mm	mm	mm	mm	mm	mm	mm	mm	mm	mm	mm	mm	mm	mm	mm	mm	mm	mm	mm	mm	mm	mm	mm	mm	mm
649	0	-188.708	-1048.01	910.447				-184.862	-1000.85	512.716	-227.687	-1036.98	126.617	-283.176	-940.866	30.541	263.868	-942.96	816.278	252.096	-882.163	1074.74	178.409	-936.05	504.486	140.651	-994.363	86.6666	182.543	-891.346	30.5892
650	0	-188.533	-1045.47	910.432				-186.385	-994.372	513.511	-231.078	-1026.24	127.159	-285.374	-928.627	32.0598	265.38	-940.568	816.285	249.847	-881.478	1074.69	178.276	-933.977	504.166	140.596	-994.208	86.6857	182.294	-890.987	30.584
651	0	-188.252	-1043.24	910.483				-187.811	-987.551	514.489	-234.255	-1015.45	127.724	-287.695	-916.636	33.6391	266.43	-938.112	816.246	253.276	-878	1075.41	178.221	-931.924	503.76	140.551	-994.044	86.7015	182.402	-891.037	30.6557
652	0	-187.842	-1041.31	910.615				-188.806	-981.522	515.075	-236.699	-1005.41	128.753	-290.408	-904.846	35.1891	267.452	-935.745	816.03	253.757	-875.989	1075.3	178.088	-929.998	503.477	140.489	-993.913	86.723	182.27	-890.924	30.6178
653	0	-187.351	-1039.43	910.749				-190.002	-975.306	515.81	-238.94	-995.656	129.866	-293.298	-893.041	37.0893	268.16	-933.328	815.712	255.117	-873.817	1075.41	177.928	-927.986	503.119	140.429	-993.74	86.7584	182.249	-890.899	30.5972
654	0	-186.788	-1037.68	910.92				-191.355	-968.43	516.46	-242.237	-983.52	130.189	-295.945	-881.603	39.0881	268.503	-930.915	815.528	254.625	-872.362	1075.39	177.883	-926.138	502.765	140.355	-993.622	86.7993	182.241	-890.932	30.6039
655	0	-186.357	-1035.62	911.055				-192.504	-961.625	517.369	-244.806	-972.314	130.744	-298.616	-869.956	41.268	268.563	-928.545	815.489	255.818	-870.264	1075.63	177.651	-924.295	502.429	140.262	-993.479	86.8907	182.327	-891.016	30.6655
656	0	-186.126	-1033.15	911.172				-193.831	-954.626	518.362	-246.279	-962.423	132.016	-301.394	-857.76	42.7341	268.7	-925.984	815.319	253.204	-869.926	1075.55	177.542	-922.459	502.111	140.192	-993.349	86.9199	182.159	-890.788	30.6813
657	0	-186.132	-1030.23	911.276				-195.116	-946.76	519.424	-247.804	-952.041	133.131	-302.884	-847.429	45.7045	268.822	-923.595	815.177	253.25	-868.404	1075.7	177.396	-920.541	501.769	140.147	-993.231	86.9496	182.125	-890.727	30.6327
658	0	-186.329	-1026.9	911.405				-196.508	-938.965	520.565	-249.093	-942.053	134.321	-304.188	-836.932	48.3053	268.67	-921.062	814.995	253.888	-866.599	1075.74	177.112	-918.683	501.448	139.994	-993.049	86.9294	181.715	-890.11	30.5315
659	0	-186.643	-1023.65	911.509				-197.564	-931.864	521.533	-250.453	-931.46	135.266	-306.251	-825.495	50.5771	268.618	-918.555	814.9	254.233	-864.968	1075.9	176.928	-916.837	501.117	139.937	-992.905	86.9356	181.696	-890.086	30.521
660	0	-186.869	-1020.35	911.682				-198.513	-924.981	522.639	-251.898	-920.816	136.24	-308.289	-814.143	52.9196	268.41	-915.988	814.692	254.616	-863.304	1076.1	176.791	-914.954	500.744	139.833	-992.777	87.0005	181.668	-890.113	30.5246
661	0	-187.119	-1017.04	911.818				-199.511	-917.736	523.788	-253.309	-910.009	137.198	-310.198	-802.981	55.329	268.236	-913.634	814.551	257.229	-860.6	1076.59	176.548	-913.182	500.426	139.758	-992.682	86.9963	181.688	-890.14	30.5806
662	0	-187.43	-1013.63	911.954				-200.341	-910.644	524.665	-254.464	-899.483	138.452	-311.625	-791.556	57.8354	267.907	-911.234	814.302	258.485	-858.48	1076.88	176.234	-911.312	500.086	139.735	-992.591	87.0324	181.704	-890.157	30.5915
663	0	-187.825	-1010.1	912.077				-201.04	-903.911	525.653	-255.766	-888.747	139.654	-312.648	-780.065	60.2885	267.457	-908.804	814.247	258.667	-856.68	1077.18	175.932	-909.539	499.768	139.647	-992.458	87.0536	181.692	-890.172	30.623
664	0	-188.37	-1006.45	912.232				-201.766	-897.113	526.584	-256.998	-878.134	141.009	-314.155	-768.17	62.7721	267.087	-906.342	814.426	259.48	-856.875	1076.9	175.746	-907.74	499.446	139.586	-992.395	87.0571	181.679	-890.141	30.6109
665	0	-188.725	-1002.73	912.307				-202.181	-890.682	527.432	-258.415	-866.848	142.084	-315.187	-755.901	65.1077	266.851	-903.975	814.16	260.289	-856.533	1077.4	175.532	-905.94	499.104	139.501	-992.298	87.1191	181.684	-890.131	30.6136
666	0	-189.077	-999.147	912.409				-202.785	-883.991	528.308	-259.668	-856.039	143.288	-316.164	-743.828	67.4152	266.479	-901.773	813.952	260.374	-854.621	1077.41	175.171	-904.11	498.727	139.453	-992.222	87.1923	181.675	-890.12	30.6026
667	0	-189.374	-995.618	912.516				-203.139	-877.493	529.149	-261.067	-844.927	144.422	-316.913	-731.934	69.8576	266.059	-899.441	813.722	260.193	-852.744	1077.71	174.908	-902.24	498.401	139.366	-992.115	87.2153	181.729	-890.133	30.6218
668	0	-189.634	-992.3	912.544				-203.648	-870.736	529.945	-262.299	-834.077	145.553	-318.655	-719.147	71.7879	265.669	-897.208	813.631	261.049	-851.068	1077.61	174.698	-900.388	498.072	139.299	-992.013	87.2482	181.749	-890.151	30.6345
669	0	-189.957	-989.16	912.709				-203.847	-864.277	530.695	-263.476	-823.391	146.915	-318.947	-707.811	74.3976	265.405	-894.919	813.453	260.387	-848.931	1077.49	174.432	-898.543	497.767	139.206	-991.901	87.3112	181.735	-890.141	30.6099
670	0	-190.064	-986.105	912.5				-204.186	-857.379	531.312	-263.931	-814.471	148.637	-319.201	-696.407	76.6143	265.072	-892.763	813.22	260.232	-847.124	1077.66	174.051	-896.69	497.436	139.107	-991.84	87.3569	181.739	-890.138	30.6172
671	0	-190.441	-982.818	912.705				-204.341	-850.391	532.01	-264.107	-805.692	150.273	-319.418	-685.164	78.6699	264.883	-890.602	812.99	260.753	-846.698	1077.76	173.796	-894.913	497.116	139.009	-991.748	87.4257	181.803	-890.165	30.6542
672	0	-191.084	-978.946	912.779				-204.612	-844.066	532.485	-264.55	-796.263	151.531	-319.649	-674.03	80.5887	264.662	-888.489	812.702	260.545	-844.866	1078.04	173.665	-893.09	496.784	138.937	-991.652	87.4879	181.804	-890.136	30.6053
673	0	-192.476	-973.68	912.501				-204.778	-837.494	533.013	-265.476	-785.808	152.245	-319.736	-663.295	82.2698	264.528	-886.399	812.324	260.218	-843.035	1078.09	173.506	-891.232	496.39	138.862	-991.541	87.5436	181.854	-890.125	30.5826
674	0	-194.12	-967.509	912.025				-204.745	-831.262	533.386	-266.411	-775.349	152.723	-318.037	-652.371	83.8003	264.201	-884.287	812.244	259.865	-841.249	1078.06	173.231	-889.413	496.027	138.777	-991.422	87.5874	181.858	-890.131	30.5837
675	0	-195.57	-961.37	911.261				-204.585	-825.712	533.687	-267.096	-765.446	153.248	-316.608	-643.801	83.9946	264.027	-882.209	812.126	259.447	-839.335	1078.11	173.11	-887.514	495.694	138.691	-991.296	87.6565	181.875	-890.136	30.5859
676	0	-196.6	-956.142	910.522				-204.667	-819.981	533.527	-267.305	-756.737	154.085	-315.24	-635.148	84.3281	264.062	-879.948	812.135	258.968	-837.337	1078.29	172.966	-885.64	495.317	138.597	-991.184	87.7072	181.923	-890.116	30.588
677	0	-197.257	-951.587	910.056				-204.794	-813.602	533.859	-267.023	-749.002	154.837	-313.85	-626.646	84.4401	263.742	-878.095	811.663	258.511	-835.492	1078.26	172.708	-883.778	494.958	138.495	-991.132	87.7695	182.054	-890.271	30.6412
678	0	-197.74	-947.76	909.676				-204.612	-807.593	533.961	-267.261	-740.265	155.01	-312.483	-618.296	84.5544	263.529	-875.98	811.293	258.031	-833.798	1078.22	172.59	-881.964	494.569	138.415	-990.996	87.8015	181.924	-890.15	30.5478
679	0	-198.015	-944.233	909.254				-204.404	-802.064	533.977	-267.245	-731.728	155.127	-310.862	-610.148	84.6137	263.481	-873.945	811.091	257.805	-832.306	1078.13	172.588	-880.07	494.133	138.355	-990.868	87.8545	181.93	-890.071	30.4878
680	0	-198.174	-941.195	908.851				-204.328	-796.338	533.514	-266.56	-725.335	155.9	-309.3	-601.978	84.6665	263.306	-871.901	810.741	257.519	-830.793	1078.04	172.339	-878.268	493.762	138.272	-990.761	87.8987	181.929	-890.063	30.4797
681	0	-198.174	-941.195	908.851				-203.917	-791.176	533.106	-266.596	-717.045	155.548	-307.81	-593.697	84.6644	263.146	-869.955	810.453	257.162	-829.168	1077.89	172.266	-876.454	493.37	138.19	-990.66	87.9364	181.987	-890.076	30.4443
682	0	-198.174	-941.195	908.851				-203.357	-786.717	532.527	-266.555	-708.979	155.209	-306.242	-585.639	84.6751	263.188	-867.849	810.158	256.883	-827.766	1077.75	172.26	-874.676	492.946	138.125	-990.569	87.9766	182.035	-890.07	30.3778
683	0	-199.206	-930.589	907.048				-203.03	-782.694	531.522	-265.364	-703.785	155.749	-304.68	-577.36	84.6233	262.889	-865.875	809.875	256.598	-826.143	1077.55	172.118	-872.943	492.544	138.074	-990.46	88.0527	182.037	-890.054	30.3561
684	0	-200.003	-925.988	906.146				-202.015	-778.619	530.774	-263.023	-700.814	154.095	-303.02	-569.504	84.6508	262.687	-863.92	809.616	256.411	-824.943	1077.43	172.142	-871.149	492.212	137.998	-990.385	88.1024	182.035	-890.019	30.2925
685	0	-201.032	-921.02	905.091				-201.36	-774.36	529.622	-260.656	-697.939	152.437	-301.334	-561.742	84.6746	262.729	-861.89	809.359	256.25	-823.838	1077.31	172.021	-869.385	491.793	137.953	-990.289	88.1537	182.165	-890.043	30.3066
686	0	-202.156	-915.985	903.917				-200.362	-770.701	528.325	-258.362	-694.782	150.75	-299.72	-553.7	84.6692	262.54	-860.061	809.119	256.016	-822.452	1077.16	171.956	-867.779	491.421	137.884	-990.189	88.1913	182.296	-890.131	30.3017
687	0	-203.865	-910.382	903.121				-199.626	-767.345	526.984	-256.089	-691.633	149.035	-298.128	-545.665	84.6357	262.198	-858.323	808.9	255.761	-821.073	1076.97	172.033	-866.081	491.095	137.828	-990.141	88.2288	182.366	-890.137	30.2854
688	0	-204.54	-904.664	901.772				-198.6	-763.877	525.522	-253.806	-688.705	147.363	-296.526	-537.85	84.6457	261.891	-856.592	808.612	255.517	-819.915	1076.84	171.868	-864.417	490.762	137.782	-990.03	88.2754	182.393	-890.12	30.2249
689	0	-205.655	-900.054	900.274				-197.412	-761.158	523.858	-251.753	-685.32	145.67	-295.037	-531.237	83.766	261.703	-854.407	808.424	255.042	-818.299	1076.68	171.684	-862.805	490.455	137.738	-989.952	88.3399	182.387	-890.066	30.1324
690	0	-206.865	-894.021	900.436				-196.463	-757.839	522	-249.622	-682.036	144.047	-292.655	-526.194	82.119	261.564	-852.522	808.247	254.644	-816.787	1076.59	171.618	-861.127	490.122	137.666	-989.885	88.4013	182.494	-890.113	30.1835
691	0	-207.333	-889.985	897.606				-195.151	-755.33	520.249	-247.504	-678.91	142.447	-289.163	-525.391	79.2799	261.428	-850.484	808.499	254.235	-815.43	1076.52	171.551	-859.482	489.773	137.627	-989.777	88.4665	182.477	-890.067	30.1076
692	0	-206.976	-887.396	895.825				-194.03	-753.003	518.462	-245.747	-674.844	140.792	-286.033	-523.649	76.3855	261.363	-848.911	807.788	253.464	-813.134	1076.4	171.287	-857.801	489.427	137.563	-989.698	88.5363	182.535	-890.049	30.0717
693	0	-206.638	-885.088	895.325				-192.784	-750.616	516.509	-244.133	-670.497	139.087	-283.046	-521.626	73.4403	260.915	-847.148	807.495	252.55	-810.558	1076.23	171.023	-856.263	489.092	137.494	-989.66	88.6212	183.315	-891.224	30.0207
694	0	-207.217	-883.409	895.12				-191.741	-747.744	514.478	-242.367	-666.675	137.429	-279.907	-520.128	70.543	260.266	-845.542	806.968	251.788	-808.506	1076.11	170.817	-854.591	488.788	137.446	-989.549	88.688	183.35	-891.228	30.0091
695	0	-207.505	-882.665	894.962				-190.535	-745.263	512.6	-240.311	-663.789	135.818	-277.078	-517.502	66.9649	259.967	-843.544	806.799	251.316	-807.39	1076.03	170.654	-853.001	488.464	137.399	-989.458	88.8048	183.554	-891.283	30.1035
696	0	-208.188	-880.96	894.697				-189.27	-743.198	510.267	-238.65	-659.94	134.1	-273.445	-516.134	62.9522	259.449	-841.589	806.426	250.449	-805.312	1075.84	170.354	-851.249	488.118	137.346	-989.336	88.9038	183.503	-891.187	30.0333
697	0	-208.954	-879.058	894.414				-188	-741.174	508.004	-237.072	-655.895	132.365	-269.208	-516.323	58.3471	258.815	-839.583	806.024	249.5	-803.037	1075.64	170.014	-849.442	487.749	137.304	-989.188	89.0276	183.49	-890.989	29.9633
698	0	-209.885	-876.651	894.075				-186.625	-739.268	505.731	-235.659	-651.345	130.573	-264.433	-517.68	53.2966	258.297	-837.536	805.674	248.385	-800.258	1075.39	169.584	-847.719	487.404	137.239	-989.013	89.1695	183.488	-890.88	29.9537
699	0	-210.616	-875.365	893.794				-185.339	-737.288	503.614	-234.045	-647.915	128.839	-259.399	-519.862	47.7974	257.435	-835.421	805.209	247.47	-798.598	1075.19	169.122	-845.889	486.977	137.195	-988.862	89.2644	183.516	-890.723	29.9373
700	0	-212.025	-871.828	893.253				-183.988	-735.329	501.233	-231.497	-647.601	125.496	-254.065	-522.458	42.3445	256.666	-833.244	804.846	245.878	-794.688	1074.73	168.667	-843.986	486.575	137.162	-988.748	89.4045	183.495	-890.684	29.9471
701	0	-212.936	-870.03	892.838				-182.92	-733.213	498.602	-228.513	-648.312	122.231	-248.872	-525.136	36.6919	255.425	-831.11	804.351	244.783	-792.517	1074.39	168.123	-841.997	486.084	137.106	-988.594	89.5405	183.56	-890.468	29.8816
702	0	-214.183	-867.555	892.422				-181.118	-732.225	495.919	-225.402	-649.657	119.033	-243.978	-528.942	30.3338	254.478	-828.66	803.854	243.353	-789.67	1074.06	167.658	-839.96	485.619	137.038	-988.45	89.6907	183.593	-890.282	29.8211
703	0	-215.524	-864.732	891.784				-179.747	-731.187	493.089	-222.023	-651.225	115.725	-239.365	-530.904	25.0358	253.586	-826.176	803.497	241.828	-786.473	1073.5	167.152	-837.848	485.116	136.924	-988.326	89.8764	183.595	-890.04	29.7319
704	0	-216.885	-862.053	891.223				-178.126	-730.221	490.274	-218.676	-653.438	112.375	-234.503	-533.74	21.3256	252.401	-823.818	803.146	240.283	-783.422	1073.02	166.693	-835.69	484.558	136.866	-988.272	90.1025	183.533	-889.813	29.5444
705	0	-217.846	-860.666	890.771				-177.31	-727.844	488.014	-214.367	-656.343	109.843	-231.289	-535.465	22.172	251.004	-821.169	802.846	239.139	-781.662	1072.65	166.203	-833.606	484.022	136.791	-988.245	90.3126	183.578	-889.637	29.4309
706	0	-219.272	-858.108	889.974				-175.125	-727.155	485.209	-210.417	-658.211	107.632	-228.774	-534.602	23.9174	250.007	-818.466	802.595	237.529	-778.731	1071.93	165.774	-831.42	483.566	136.752	-988.207	90.5454	183.664	-889.463	29.3454
707	0	-221.046	-854.472	889.156				-173.276	-726.462	482.354	-207.579	-659.072	104.815	-226.785	-534.359	25.216	248.467	-815.91	802.079	235.571	-774.722	1071.2	165.18	-829.215	483.003	136.743	-988.177	90.772	183.903	-889.389	29.3866
708	0	-222.32	-852.238	888.37				-171.818	-725.821	479.603	-204.942	-659.618	102.531	-225.172	-534.055	26.119	247.258	-813.34	801.655	234.113	-772.116	1070.49	164.663	-826.951	482.443	136.727	-988.151	91.07	183.997	-889.253	29.3089
709	0	-224.077	-849.056	887.479				-170.567	-725.298	477.057	-202.376	-659.883	100.471	-224.331	-534.33	26.8409	245.749	-810.84	801.179	232.173	-768.561	1069.68	163.847	-823.824	481.826	136.693	-988.102	91.3443	184.003	-889.094	29.129
710	0	-225.657	-846.079	886.557				-169.897	-724.399	474.946	-199.949	-661.318	98.6387	-224.282	-534.919	26.9258	244.413	-808.146	800.661	230.409	-765.211	1068.84	163.446	-821.365	481.211	136.712	-988.014	91.6475	184.09	-889.033	29.0292
711	0	-227.58	-842.521	885.808				-169.532	-722.639	473.297	-197.801	-662.255	97.019	-224.553	-535.489	27.0379	242.992	-805.581	800.146	228.303	-761.28	1068.17	162.955	-819.21	480.68	136.733	-987.936	92.0026	183.943	-888.985	28.4588
712	0	-229.353	-839.289	884.84				-169.574	-720.078	471.786	-196.015	-662.157	96.0959	-224.43	-535.613	27.0997	241.73	-802.871	799.613	226.346	-757.676	1067.29	162.126	-816.818	480.052	136.741	-987.755	92.3696	183.931	-888.97	28.2412
713	0	-231.06	-836.186	883.773				-169.877	-716.854	470.967	-194.88	-661.432	95.3027	-224.359	-535.444	27.1616	239.906	-800.428	799.014	224.456	-754.2	1066.3	161.251	-814.598	479.485	136.686	-987.582	92.673	184.015	-888.92	28.2175
714	0	-232.741	-833.762	882.99				-170.489	-713.411	470.383	-193.784	-661.646	94.9713	-224.29	-535.254	27.1397	238.148	-797.946	798.429	222.591	-751.402	1065.6	160.239	-812.446	478.9	136.606	-987.367	93.0756	184.058	-888.912	28.1709
715	0	-234.666	-831.744	882.518				-170.798	-710.559	469.811	-193.369	-660.617	94.2236	-224.329	-535.16	27.2627	236.676	-795.255	797.966	220.482	-749.012	1065.21	159.045	-810.267	478.363	136.52	-987.17	93.4589	184.045	-888.85	28.1346
716	0	-236.607	-829.004	881.721				-171.589	-707.7	469.796	-193.05	-659.918	93.689	-224.324	-535.047	27.3133	234.945	-792.625	797.522	218.358	-745.9	1064.49	157.6	-808.182	477.885	136.372	-986.984	93.8601	184.08	-888.831	28.1264
717	0	-238.674	-825.699	881.028				-172.715	-704.557	469.979	-192.838	-659.488	93.3164	-224.31	-535.047	27.3163	232.953	-790.11	797.098	216.107	-742.221	1063.88	156.76	-807.069	477.86	136.168	-986.765	94.4784	184.069	-888.798	28.1073
718	0	-240.692	-822.458	880.5				-173.8	-702.035	470.186	-192.582	-659.314	93.1521	-224.308	-535.043	27.3079	230.882	-787.5	796.699	213.906	-738.608	1063.43	155.54	-805.569	477.719	135.969	-986.452	94.9472	184.021	-888.754	28.0925
719	0	-242.712	-819.248	880.077				-175.094	-699.846	470.34	-192.295	-659.285	93.0272	-224.294	-534.919	27.3412	228.285	-785.052	796.263	211.702	-735.025	1063.09	154.472	-804.968	477.69	135.8	-986.277	95.5605	183.993	-888.696	28.1161
720	0	-245.527	-813.542	879.449				-176.398	-698.32	470.462	-192.094	-659.317	92.8429	-224.357	-534.973	27.325	225.748	-782.572	796.015	208.703	-728.946	1062.55	152.985	-802.799	477.543	135.735	-986.061	96.3691	183.782	-888.695	27.6983
721	0	-247.471	-810.193	879.093				-177.825	-696.573	470.635	-191.934	-659.26	92.6288	-224.359	-534.884	27.3804	223.254	-779.859	796.288	206.576	-725.224	1062.27	151.504	-801.036	477.803	135.698	-985.668	97.2245	183.789	-888.712	27.578
722	0	-249.308	-807.794	878.973				-178.63	-696.205	470.78	-191.746	-659.242	92.4957	-224.349	-534.881	27.3374	220.376	-777.424	796.536	204.555	-722.453	1062.23	150.127	-799.277	478.166	135.777	-985.144	98.1072	183.914	-888.665	27.6729
723	0	-251.388	-804.556	878.74				-180.515	-694.034	470.522	-191.521	-659.164	92.3113	-224.37	-534.818	27.3774	217.67	-775.013	796.961	202.292	-718.842	1062.08	148.79	-797.487	478.715	135.835	-984.579	99.0145	184.058	-888.542	27.9571
724	0	-253.551	-801.035	878.598				-181.754	-692.16	470.399	-191.363	-659.051	92.0671	-224.404	-534.838	27.4261	214.988	-772.429	797.467	199.945	-714.947	1062.02	147.71	-795.452	479.233	135.926	-983.975	100.154	184.094	-888.254	28.1057
725	0	-256.054	-796.712	878.332				-183.088	-690.361	470.359	-191.188	-659.03	91.8898	-224.445	-534.836	27.3836	211.954	-769.944	797.798	197.258	-710.252	1061.84	146.632	-793.405	479.931	136.076	-983.272	101.351	184.141	-888.135	28.1233
726	0	-258.401	-792.929	878.197				-184.539	-689.267	470.182	-191.285	-658.952	91.7067	-224.477	-534.869	27.388	209.354	-767.339	798.088	194.727	-706.096	1061.78	145.639	-791.292	480.595	136.266	-982.458	102.586	184.142	-887.989	28.0774
727	0	-260.844	-789.249	877.98				-185.733	-687.875	470.127	-191.464	-658.964	91.5615	-224.539	-534.799	27.333	206.44	-764.878	798.212	192.1	-702.043	1061.65	144.722	-788.894	481.258	136.487	-981.653	103.932	184.232	-887.78	28.115
728	0	-263.186	-785.755	877.973				-187.308	-688.438	469.552	-191.661	-658.826	91.4347	-224.61	-534.763	27.289	203.916	-761.994	798.683	189.575	-698.176	1061.72	143.696	-786.468	481.92	136.645	-980.792	105.499	184.288	-887.637	28.1726
729	0	-265.665	-782.67	877.947				-188.519	-686.182	469.945	-191.667	-658.313	91.1594	-224.686	-534.734	27.2596	201.425	-759.3	799.224	186.913	-694.719	1061.77	142.698	-783.654	482.503	136.936	-979.7	107.1	184.412	-887.485	28.2392
730	0	-268.044	-779.118	877.936				-189.753	-684.296	470.055	-191.824	-658.09	90.9187	-224.741	-534.605	27.2258	199.119	-756.29	799.762	184.35	-690.794	1061.84	141.632	-780.623	483.122	137.135	-978.629	108.886	185.035	-887.875	28.5933
731	0	-270.583	-775.852	877.868				-191.236	-682.6	470.029	-192.372	-658.761	91.0036	-224.82	-534.59	27.2114	196.882	-753.508	800.036	181.627	-687.155	1061.86	140.575	-777.116	483.662	137.392	-977.25	110.89	184.808	-887.051	28.6237
732	0	-273.279	-771.008	877.519				-192.431	-681.622	470.001	-190.87	-655.488	89.7556	-224.888	-534.488	27.1966	194.675	-750.507	800.31	178.748	-681.938	1061.59	142.614	-769.152	482.868	137.561	-975.7	113.099	185.063	-886.797	28.8263
733	0	-276.096	-767.014	877.598				-193.763	-680.375	469.906	-191.5	-656.181	89.8046	-224.89	-534.304	27.0539	192.394	-747.476	800.662	175.747	-677.571	1061.75	141.443	-764.623	483.373	137.741	-973.916	115.588	185.232	-886.633	29.3808
734	0	-278.206	-764.754	877.556				-194.9	-679.221	469.687	-191.998	-657.308	90.1618	-224.942	-534.341	27.1437	190.592	-744.38	800.601	173.453	-674.938	1061.79	140.329	-759.562	483.824	137.853	-972	118.434	185.247	-886.456	30.222
735	0	-280.46	-761.841	877.502				-196.127	-678.061	469.48	-191.791	-656.89	89.8836	-224.98	-534.465	27.0866	188.941	-740.923	800.93	171.015	-671.653	1061.82	139.379	-753.782	484.139	137.99	-969.767	121.578	185.338	-886.128	31.0076
736	0	-282.489	-759.442	877.361				-197.104	-676.934	469.287	-191.675	-656.434	89.5842	-225.057	-534.451	27.0449	186.766	-737.736	801.027	168.803	-668.881	1061.76	138.331	-747.427	484.548	138.019	-967.072	125.034	185.401	-885.62	31.5117
737	0	-284.445	-757.068	877.168				-198.526	-675.477	469.194	-191.782	-656.367	89.4468	-225.154	-534.238	27.0688	185.035	-734.398	800.912	166.663	-666.133	1061.64	137.873	-740.093	484.843	137.985	-963.963	128.822	185.483	-884.999	32.4319
738	0	-286.533	-754.319	877.001				-199.75	-674.442	468.892	-191.88	-656.371	89.3101	-225.191	-534.108	27.0608	183.289	-730.882	801.165	164.392	-663.012	1061.56	137.732	-731.999	485.133	137.631	-959.914	132.704	185.175	-883.838	33.5544
739	0	-288.63	-751.41	876.745				-200.859	-673.529	468.685	-191.965	-656.071	89.0528	-225.145	-534.32	26.9998	181.849	-727.386	801.262	162.111	-659.73	1061.38	137.707	-722.929	485.444	137.53	-955.646	137.311	184.907	-882.888	34.5182
740	0	-290.816	-748.199	876.553				-201.996	-672.866	468.331	-192.044	-655.858	88.8108	-223.928	-535.681	27.3921	180.143	-723.798	801.292	159.742	-656.147	1061.27	137.466	-713.157	485.945	137.303	-950.648	142.442	185.227	-883.159	36.1985
741	0	-292.853	-745.22	876.325				-203.211	-672.373	467.951	-192.133	-655.688	88.6298	-223.851	-536.307	27.3016	178.818	-720.165	801.462	157.52	-652.795	1061.13	137.435	-702.549	486.923	136.91	-944.84	148.041	184.962	-881.656	38.9403
742	0	-294.714	-742.819	876.055				-204.452	-671.603	467.599	-192.25	-655.514	88.4308	-223.844	-536.276	27.276	177.667	-716.459	801.472	155.476	-650.021	1060.94	140.937	-690.281	487.393	136.39	-938.066	154.175	184.658	-879.601	42.4723
743	0	-296.388	-740.854	875.779				-205.69	-671.276	467.412	-192.34	-655.562	88.2281	-223.856	-536.164	27.2204	176.638	-712.793	801.608	153.618	-647.683	1060.74	140.708	-678.51	489.722	135.636	-930.636	160.812	183.942	-877.488	46.4179
744	0	-298.001	-739.01	875.478				-206.937	-670.684	467.178	-192.462	-655.487	88.1048	-223.931	-536.02	27.2548	175.72	-709.054	801.642	151.822	-645.466	1060.52	140.333	-666.797	491.747	134.843	-922.612	167.766	183.066	-874.292	51.2039
745	0	-299.516	-737.267	875.181				-208.062	-670.551	466.834	-192.637	-655.272	87.8989	-223.982	-536.065	27.2119	174.431	-705.782	801.679	150.123	-643.35	1060.31	140.082	-655.017	494.011	133.742	-914.236	174.827	181.955	-870.688	57.0199
746	0	-301.172	-734.832	874.801				-209.44	-670.272	466.713	-192.582	-655.696	87.9575	-223.976	-536.11	27.2164	174.366	-701.804	801.579	148.283	-640.543	1060.01	140.999	-643.511	496.577	131.833	-905.037	181.75	180.805	-866.804	63.2154
747	0	-302.688	-732.64	874.335				-210.496	-670.081	466.411	-192.579	-656.072	87.9771	-223.947	-536.146	27.1782	173.056	-698.427	801.993	146.584	-637.978	1059.62	141.957	-632.457	499.429	129.694	-896.266	188.207	179.595	-861.977	70.1362
748	0	-304.172	-730.113	873.728				-211.472	-670.174	466.033	-192.605	-656.269	87.9914	-224.011	-536.242	27.1509	172.671	-694.734	802.677	144.916	-635.078	1059.1	142.536	-621.952	502.351	127.472	-887.21	194.449	178.663	-856.751	77.1828
749	0	-305.348	-728.496	873.355				-212.668	-669.918	465.889	-192.624	-656.354	87.9711	-224.041	-536.159	27.1215	172.359	-690.796	805.082	143.557	-633.088	1058.81	142.147	-612.409	505.472	124.772	-879.045	200.606	176.918	-849.266	81.7443
750	0	-306.248	-727.322	872.829				-213.559	-669.47	465.592	-192.676	-656.462	87.9058	-223.911	-536.222	27.1603	173.802	-685.609	809.291	142.473	-631.541	1058.36	146.912	-602.449	509.017	122.186	-870.329	205.45	175.445	-840.333	86.2736
751	0	-307.152	-725.831	872.252				-214.276	-669.372	465.452	-192.732	-656.571	87.8866	-224.013	-536.178	27.0558	173.355	-681.942	811.624	141.385	-629.677	1057.87	147.308	-594.118	512.487	120.208	-860.618	208.643	172.825	-828.553	90.4246
752	0	-308.185	-723.056	871.416				-215.008	-669.241	465.274	-192.678	-656.605	87.9047	-224.034	-536.162	27.0579	172.917	-678.572	814.214	140.168	-626.529	1057.11	147.589	-586.138	515.825	118.171	-849.741	210.629	170.872	-815.508	93.3903
753	0	-309.167	-720.508	870.917				-215.89	-668.451	465.332	-192.626	-656.621	87.9175	-223.898	-536.35	27.0875	171.889	-675.472	816.538	139.003	-623.609	1056.69	148.206	-578.107	519.247	116.574	-837.645	211.051	169.365	-801.706	94.2632
754	0	-309.692	-718.708	870.55				-216.502	-667.766	465.338	-192.602	-656.679	87.893	-224.027	-536.355	27.093	171.211	-672.622	818.204	138.294	-621.436	1056.41	149.106	-570.426	522.46	115.179	-825.05	210.363	167.334	-786.873	93.9016
755	0	-310.086	-717.105	870.26				-216.926	-667.53	465.322	-192.847	-656.791	87.8986	-224.088	-536.298	27.0026	171.505	-671.631	819.731	137.717	-619.46	1056.2	149.608	-562.561	525.536	114.104	-811.962	208.684	165.626	-770.91	92.7181
756	0	-310.472	-714.979	870.004				-217.046	-667.496	465.297	-193.154	-656.886	87.892	-224.098	-536.275	27.0016	169.259	-665.122	821.713	137.147	-616.962	1056.02	150.679	-555.482	528.465	113.435	-797.971	205.678	164.464	-753.53	90.7857
757	0	-310.861	-712.704	869.841				-217.317	-667.235	465.239	-193.089	-656.805	87.897	-224.106	-536.261	26.986	168.69	-661.696	823.294	136.575	-614.313	1055.94	151.891	-548.747	531.095	113.223	-783.192	201.593	163.749	-734.751	87.9878
758	0	-311.269	-710.108	869.836				-217.68	-666.348	465.291	-192.52	-656.585	87.919	-224.155	-536.151	27.0181	167.988	-659.077	824.703	135.983	-611.345	1056.02	152.918	-542.566	533.629	113.527	-767.743	196.705	164.1	-714.658	84.6891
759	0	-311.64	-707.582	869.767				-217.895	-665.421	465.366	-191.931	-656.284	88.0317	-224.087	-536.21	27.0162	168.077	-657.157	826.799	135.428	-608.446	1056.03	153.682	-536.624	535.817	114.333	-751.582	191.141	164.416	-694.139	81.0892
760	0	-311.816	-705.315	869.789				-217.997	-664.412	465.385	-191.405	-656.002	88.0979	-224.116	-536.184	26.9899	167.833	-654.897	827.948	135.069	-605.806	1056.13	154.31	-531.064	537.767	115.682	-734.912	185.108	165.745	-672.82	77.3706
761	0	-311.864	-703.179	869.879				-217.952	-663.484	465.429	-190.805	-655.846	88.072	-224.102	-536.249	27.008	167.652	-652.653	829.596	134.837	-603.297	1056.3	154.824	-525.981	539.465	117.546	-717.748	178.738	167.424	-651.217	73.4636
762	0	-311.871	-701.108	869.937				-217.965	-662.629	465.506	-190.651	-655.203	88.4267	-224.1	-536.291	27.0794	167.833	-650.698	830.98	134.646	-600.853	1056.44	155.068	-521.22	540.889	120	-700.184	172.128	170.392	-629.35	70.1354
763	0	-311.838	-698.488	869.838				-217.78	-661.904	465.477	-190.985	-654.804	88.3779	-224.118	-536.287	27.0562	167.619	-648.452	831.614	134.496	-597.861	1056.43	155.017	-516.761	541.99	122.888	-682.337	165.533	173.318	-607.076	66.8643
764	0	-311.72	-696.076	869.879				-217.545	-661.12	465.479	-191.218	-654.445	88.3582	-224.095	-536.279	27.097	167.477	-646.513	832.397	134.43	-595.076	1056.55	154.902	-512.702	542.85	126.189	-664.37	159.144	176.581	-584.825	63.886
765	0	-311.23	-694.074	869.905				-217.294	-660.008	465.522	-194.631	-656.529	87.6351	-224.095	-536.267	27.0926	168.111	-644.192	832.892	134.737	-592.701	1056.66	154.625	-508.866	543.439	129.81	-646.424	153.086	180.049	-562.571	61.3472
766	0	-310.659	-692.548	870.022				-216.922	-658.736	465.576	-194.316	-657.383	87.7522	-223.951	-536.374	27.1118	168.899	-641.956	833.225	135.123	-590.802	1056.85	154.096	-505.27	543.653	133.678	-628.657	147.367	183.969	-540.79	59.4732
767	0	-310.05	-690.503	870.095				-217.141	-657.916	464.869	-194.229	-657.307	87.8546	-224.058	-536.235	27.1258	169.204	-639.517	834.081	135.549	-588.385	1057.01	153.533	-501.933	543.627	137.63	-611.132	142.076	187.662	-519.402	57.8987
768	0	-309.572	-687.395	870.099				-217.097	-657.108	464.644	-194.256	-657.116	87.9155	-224.044	-536.134	27.1399	169.38	-636.55	834.262	135.843	-584.904	1057.09	152.924	-498.727	543.347	141.653	-594.109	137.344	191.404	-498.989	56.6144
769	0	-308.562	-685.396	870.046				-216.491	-656.185	464.8	-194.18	-657.265	88.0326	-224.064	-536.12	27.1657	170.211	-633.726	834.43	136.67	-582.532	1057.12	152.818	-495.638	542.819	145.772	-577.588	132.978	196.235	-479.674	57.0162
770	0	-307.415	-683.55	869.966				-215.917	-655.078	464.913	-194.077	-657.4	88.1832	-223.595	-538.28	26.53	170.719	-630.705	834.414	137.633	-580.312	1057.12	152.007	-492.736	541.971	149.736	-561.643	129.121	199.912	-461.063	56.4927
771	0	-306.384	-680.901	869.795				-215.382	-653.897	465.087	-193.936	-657.388	88.2693	-224.487	-536.534	26.9016	171.132	-626.962	834.075	138.48	-577.291	1057.03	151.659	-489.962	540.845	153.567	-546.434	125.789	202.729	-442.518	56.0527
772	0	-305.185	-678.067	869.514				-214.689	-652.743	465.155	-193.758	-657.438	88.378	-224.464	-536.264	26.8755	171.853	-623.378	833.687	139.496	-574.084	1056.83	151.055	-487.381	539.73	157.203	-532.213	122.868	207.093	-426.876	56.92
773	0	-303.738	-675.535	869.277				-214.078	-651.675	465.303	-193.651	-657.528	88.5659	-224.549	-536.003	26.931	172.662	-619.773	833.141	140.76	-571.18	1056.68	150.579	-484.966	538.278	160.513	-519.024	120.255	208.59	-410.154	56.8029
774	0	-302.465	-672.098	868.823				-213.263	-650.317	465.48	-193.201	-656.871	88.4087	-224.618	-535.896	26.9394	172.939	-615.874	832.269	141.848	-567.369	1056.3	149.974	-482.746	536.869	163.323	-506.827	118.099	211.078	-394.555	58.6695
775	0	-301.031	-668.486	868.484				-212.538	-648.91	465.563	-192.874	-656.446	88.4036	-224.61	-535.891	26.9413	174.127	-612.126	831.476	143.099	-563.384	1056.05	149.51	-480.713	535.19	165.687	-496.025	115.989	213.199	-383.009	58.3463
776	0	-299.619	-664.55	868.052				-211.475	-647.65	465.78	-192.487	-655.91	88.3064	-224.583	-535.808	26.9522	174.964	-609.212	830.038	144.327	-559.076	1055.7	149.193	-479.009	533.487	167.577	-486.607	113.89	214.686	-373.277	57.508
777	0	-298.064	-660.539	867.704				-210.662	-646.364	465.949	-192.089	-655.432	88.2626	-224.607	-535.902	26.9446	175.933	-606.597	828.748	145.699	-554.691	1055.43	149.012	-477.581	531.789	168.87	-478.653	111.769	215.944	-364.713	56.5488
778	0	-296.457	-656.267	867.323				-209.682	-644.832	466.201	-191.776	-655.31	88.372	-224.641	-535.952	26.9569	176.852	-603.871	827.684	147.122	-550.047	1055.13	149.188	-476.289	529.968	169.534	-472.182	109.495	215.946	-356.454	56.272
779	0	-294.649	-652.037	867.06				-208.636	-643.477	466.327	-191.692	-655.716	88.7136	-224.573	-535.801	26.8582	178.236	-605.543	826.064	148.747	-545.444	1054.95	150.085	-475.334	527.996	169.72	-467.203	107.07	214.945	-349.433	54.9297
780	0	-292.809	-647.459	866.814				-207.416	-641.971	466.749	-191.446	-655.732	88.8992	-224.617	-535.884	26.9334	178.973	-602.046	824.779	150.403	-540.493	1054.78	151.175	-474.638	525.899	169.038	-463.714	105.167	213.82	-346.376	53.7268
781	0	-290.849	-642.666	866.511				-206.211	-640.507	467.008	-191.098	-655.57	89.0429	-224.566	-535.795	26.8589	180.662	-597.031	823.727	152.179	-535.328	1054.56	149.515	-474.335	523.473	167.797	-461.678	103.381	213.736	-344.258	53.4242
782	0	-288.999	-637.542	866.14				-205.046	-638.919	467.252	-190.77	-655.396	89.1697	-224.637	-535.951	26.9655	182.227	-592.22	822.368	153.845	-529.831	1054.27	147.336	-474.393	520.781	166.223	-461.563	101.218	212.849	-343.055	50.512
783	0	-287.062	-632.046	865.921				-203.523	-637.042	467.611	-190.484	-655.441	89.3501	-224.578	-535.847	26.8871	184.022	-587.708	820.563	155.599	-523.962	1054.13	148.414	-473.673	518.693	165.704	-461.049	100.27	211.353	-341.21	46.876
784	0	-284.866	-627.319	865.752				-202.242	-634.751	468.1	-190.243	-655.474	89.627	-224.553	-535.796	26.859	185.467	-582.293	820.179	157.611	-518.862	1054.05	148.297	-472.607	517.126	166.311	-458.321	99.461	208.98	-341.025	43.4744
785	0	-282.707	-622.462	865.829				-200.362	-633.36	468.34	-189.951	-655.581	90.0121	-224.616	-535.861	26.971	186.779	-576.869	819.617	159.587	-513.632	1054.2	148.203	-470.656	516.748	166.941	-456.191	99.0663	208.406	-341.323	40.7974
786	0	-280.287	-617.926	865.976				-198.912	-631.014	468.832	-189.508	-655.781	90.5255	-224.555	-535.775	26.9076	188.21	-571.413	819.194	161.823	-508.723	1054.43	148.551	-467.717	517.304	167.309	-455.042	99.0209	208.577	-340.991	38.8632
787	0	-277.072	-617.215	866.314				-197.151	-628.903	469.126	-189.112	-655.964	90.9949	-224.595	-535.842	27.0193	189.872	-565.64	819.382	164.854	-507.64	1054.85	149.021	-463.878	518.116	167.651	-454.197	98.9868	208.952	-340.824	38.7019
788	0	-274.633	-612.466	866.475				-195.43	-626.87	469.553	-188.801	-655.977	91.4129	-224.593	-535.855	27.0301	191.206	-560.067	820.053	167.11	-502.518	1055.09	149.29	-459.501	518.88	167.88	-453.516	98.9931	208.556	-340.463	38.4216
789	0	-272.592	-607.382	866.546				-193.745	-625.058	469.804	-188.446	-656.056	91.8255	-224.596	-535.844	27.0736	193.137	-554.534	821.148	168.967	-497.061	1055.25	149.666	-454.484	519.346	168.32	-452.719	98.9743	208.364	-340.378	38.0463
790	0	-270.06	-602.653	866.714				-191.928	-623.714	470.083	-188.117	-656.265	92.3107	-224.552	-535.856	27.0891	194.419	-550.299	822.036	171.316	-491.959	1055.49	150.869	-449.793	519.437	168.818	-452.065	98.897	208.734	-340.143	37.5921
791	0	-267.911	-598.024	867.103				-190.377	-621.819	470.572	-188.374	-655.176	92.3304	-224.546	-535.804	27.1074	197.417	-544.214	823.549	173.281	-486.957	1055.97	151.913	-445.37	519.324	169.373	-451.442	98.7766	209.116	-340.053	37.096
792	0	-265.232	-593.682	867.457				-188.56	-620.191	470.898	-188.682	-653.857	92.1797	-224.542	-535.757	27.126	200.496	-538.292	825.032	175.776	-482.243	1056.4	153.167	-441.46	519.195	169.789	-450.74	98.5937	209.078	-339.741	36.8077
793	0	-262.845	-589.577	868.022				-186.797	-618.45	471.278	-188.624	-653.247	92.4159	-224.537	-535.709	27.1551	202.774	-533.148	826.089	177.98	-477.765	1057.05	154.32	-438.182	518.999	170.006	-450.207	98.4415	209.411	-339.703	36.5297
794	0	-260.191	-585.604	868.453				-184.819	-616.626	471.687	-188.294	-653.218	92.9901	-224.469	-535.522	27.0936	204.908	-527.607	826.693	180.45	-473.419	1057.56	155.587	-435.15	518.582	170.095	-449.729	98.2927	209.265	-339.415	36.342
795	0	-257.325	-581.692	868.809				-182.875	-614.757	472.068	-187.922	-653.285	93.6881	-224.486	-535.552	27.2408	206.121	-519.367	827.548	183.132	-469.135	1058	156.914	-432.363	518.201	170.148	-449.257	98.1379	209.248	-339.173	36.3463
796	0	-253.903	-579.461	869.059				-180.975	-613.166	472.462	-187.522	-653.404	94.2985	-224.441	-535.567	27.2934	208.654	-513.06	828.018	185.985	-464.87	1058.36	158.052	-429.728	517.719	170.205	-448.788	97.9885	209.187	-338.969	36.2693
797	0	-250.802	-577.126	869.323				-178.984	-611.29	472.85	-187.132	-653.25	94.8492	-224.406	-535.466	27.3569	211.495	-508.632	828.224	188.942	-460.694	1058.72	159.18	-427.182	517.182	170.238	-448.355	97.8426	209.178	-338.82	36.2082
798	0	-247.826	-574.717	869.602				-177.129	-609.492	473.193	-186.602	-653.294	95.5163	-224.384	-535.419	27.4006	214.21	-504.547	828.288	192.007	-456.493	1059.02	160.348	-424.544	516.733	170.301	-447.885	97.7438	209.238	-338.665	36.1431
799	0	-244.804	-572.367	869.877				-175.273	-607.81	473.704	-186.238	-653.159	96.181	-224.316	-535.185	27.2779	216.976	-500.26	828.13	195.119	-452.35	1059.33	161.595	-421.87	516.362	170.271	-447.141	97.6368	209.045	-338.385	35.949
800	0	-241.25	-569.178	870.078				-173.501	-606.012	474.178	-185.887	-652.902	96.8385	-224.336	-535.246	27.4187	219.91	-496.888	827.798	198.261	-448.256	1059.49	162.67	-419.031	516.016	170.395	-446.765	97.4386	208.982	-338.251	35.9014
801	0	-237.936	-565.678	870.436				-171.848	-604.061	474.538	-185.6	-652.786	97.5426	-224.335	-535.203	27.4944	222.354	-492.93	827.071	201.496	-444.152	1059.52	164.181	-416.071	515.766	170.428	-446.353	97.3686	208.991	-338.101	35.8345
802	0	-235.519	-565.261	871.297				-170.116	-602.124	475.335	-185.315	-652.523	98.2785	-224.187	-535.025	27.3962	224.855	-489.379	826.951	204.51	-440.175	1059.68	165.965	-413.146	515.481	170.417	-446.018	97.2737	209.146	-338.016	35.8115
803	0	-232.816	-562.933	871.786	-182.519	-568.209	1125.55	-168.681	-600.561	475.979	-185.145	-652.182	99.0678	-224.187	-535.314	27.5366	227.292	-486.266	826.718	207.536	-436.23	1059.72	167.716	-410.467	515.088	170.443	-445.701	97.1701	208.99	-337.843	35.6696
804	0	-229.533	-559.251	872.1	-179.071	-565.317	1126.04	-167.259	-598.665	476.622	-184.975	-651.872	99.8883	-224.2	-534.984	27.4165	229.415	-481.976	826.551	210.438	-432.316	1059.71	169.592	-407.993	514.764	170.457	-445.437	97.071	209.021	-337.723	35.6356
805	0	-226.587	-555.917	872.617	-175.757	-562.577	1126.51	-165.947	-596.734	477.374	-184.821	-651.38	100.677	-224.275	-535.092	27.3625	231.048	-478.331	826.445	213.457	-428.62	1059.78	171.888	-405.701	514.497	170.511	-445.132	96.9765	209.057	-337.625	35.6082
806	0	-224.064	-553.608	873.504	-172.275	-559.459	1126.98	-164.51	-594.69	478.138	-184.681	-650.798	101.651	-224.369	-535.308	27.4095	233.734	-475.803	826.382	216.334	-424.957	1059.82	173.555	-403.693	514.016	170.558	-444.887	96.83	209.073	-337.543	35.591
807	0	-221.505	-550.861	874.415	-168.891	-556.551	1127.93	-163.283	-592.602	478.993	-184.558	-650.28	102.713	-224.472	-535.417	27.2974	236.298	-472.621	826.161	218.853	-421.386	1060.05	173.486	-402.018	513.504	170.615	-444.657	96.7307	209.087	-337.508	35.6134
808	0	-219.027	-548.206	875.494	-165.833	-554.485	1128.6	-162.013	-590.406	480.031	-184.438	-649.684	103.8	-224.511	-535.611	27.2104	238.558	-469.561	826.044	221.794	-417.862	1059.91	172.645	-400.495	513.169	170.721	-444.381	96.6066	209.121	-337.445	35.5968
809	0	-216.656	-545.661	876.683	-162.752	-552.439	1129.63	-160.846	-588.703	481.375	-184.223	-649.064	105.006	-224.553	-535.783	27.0825	242.284	-470.989	825.65	224.192	-414.464	1060.04	173.952	-399.024	512.975	170.78	-444.289	96.5167	209.09	-337.372	35.5664
810	0	-214.379	-543.399	878.07	-159.534	-549.651	1130.67	-159.65	-586.161	482.349	-183.922	-648.512	106.374	-224.603	-536.098	26.9676	245.375	-472.799	825.199	226.972	-411.081	1060.2	175.378	-397.993	512.813	170.872	-444.179	96.4046	209.124	-337.315	35.5498
811	0	-212.138	-541.146	879.532	-156.591	-547.586	1131.98	-158.426	-583.691	483.57	-183.53	-647.688	107.655	-224.564	-536.27	26.8346	245.638	-463.436	825.958	229.487	-407.767	1060.84	176.599	-397.04	512.655	170.955	-444.041	96.3267	209.157	-337.268	35.5123
812	0	-209.974	-538.953	881.134	-153.542	-545.138	1133.3	-157.663	-581.532	484.815	-183.032	-646.803	109.055	-224.585	-536.759	26.7722	246.714	-457.365	826.452	228.587	-405.652	1061.39	177.818	-396.324	512.572	171.078	-444.016	96.2309	209.203	-337.254	35.4857
813	0	-207.908	-536.945	882.838	-150.666	-543.127	1134.81	-156.526	-578.854	486.054	-182.446	-645.713	110.496	-224.534	-536.777	26.4337	248.418	-454.843	826.684	233.004	-401.931	1061.35	178.924	-395.83	512.493	171.126	-443.973	96.1345	209.238	-337.258	35.4677
814	0	-205.868	-534.904	884.636	-147.589	-540.276	1136.16	-155.41	-576.329	487.589	-181.761	-644.715	112.01	-224.509	-537.097	26.2414	250.75	-454.276	826.74	236.235	-398.736	1061.82	180.075	-395.664	512.59	171.204	-443.965	96.0501	209.291	-337.215	35.4811
815	0	-203.998	-533.241	886.564	-145.06	-538.61	1137.72	-154.269	-573.846	489.183	-180.944	-643.717	113.638	-224.5	-537.489	26.0946	252.547	-452.49	827.103	236.545	-396.074	1062.03	181.178	-395.554	512.7	171.298	-443.989	95.9504	209.287	-337.212	35.4619
816	0	-202.149	-531.345	888.463	-142.46	-536.663	1139.56	-153.291	-571.412	490.759	-180.1	-642.727	115.281	-224.501	-537.851	26.0049	254.434	-450.431	827.526	240.348	-392.804	1063.01	182.353	-395.648	512.774	171.404	-443.979	95.8442	209.251	-337.199	35.4736
817	0	-200.359	-529.352	890.457	-139.91	-534.418	1141.45	-152.173	-568.751	492.606	-178.912	-641.152	116.899	-224.434	-538.202	25.9436	255.719	-447.997	827.912	242.079	-389.988	1063.63	183.401	-395.921	512.959	171.483	-443.963	95.7368	209.283	-337.188	35.4867
818	0	-198.749	-527.909	892.682	-137.174	-531.474	1142.89	-151.426	-563.547	495.345	-177.738	-639.612	118.621	-224.291	-538.566	25.8883	257.464	-446.081	828.239	243.297	-387.318	1064.29	184.508	-396.303	513.158	171.559	-443.943	95.6606	209.294	-337.199	35.4802
819	0	-197.012	-525.775	894.777	-135.007	-530.078	1144.93	-151.735	-557.968	496.796	-176.302	-637.623	120.265	-224.118	-538.93	25.8957	258.578	-443.959	828.482	244.924	-384.496	1064.96	185.595	-396.656	513.244	171.651	-443.98	95.5431	209.231	-337.185	35.4864
820	0	-195.593	-524.386	897.097	-132.582	-527.807	1146.74	-151.491	-555.904	497.914	-175.32	-636.46	122.079	-223.826	-539.242	25.8791	260.145	-442.346	828.795	247.315	-381.796	1065.66	186.569	-397.233	513.501	171.734	-443.953	95.4451	209.293	-337.204	35.5344
821	0	-194.075	-522.706	899.36	-130.166	-525.648	1148.41	-151.544	-553.285	499.277	-174.205	-635.035	123.968	-224.527	-541.633	26.8181	262.382	-444.875	828.744	249.518	-379.159	1066.32	187.582	-397.702	513.654	171.754	-443.925	95.3452	209.29	-337.217	35.548
822	0	-192.582	-520.927	901.556	-127.761	-523.415	1150.37	-151.457	-550.139	501.154	-174.003	-635.026	126.251	-223.635	-540.983	26.3595	263.958	-442.876	829.073	251.113	-376.617	1067.09	188.465	-398.181	513.808	171.782	-443.9	95.2393	209.288	-337.288	35.6186
823	0	-191.284	-519.432	903.809	-125.353	-521.25	1152.06	-151.236	-545.98	502.799	-173.06	-633.435	128.172	-222.798	-540.151	25.826	265.502	-441	829.282	253.461	-373.989	1067.89	189.521	-398.881	513.994	171.823	-443.877	95.151	209.303	-337.291	35.6669
824	0	-189.914	-517.832	906.001	-124.184	-518.267	1152.18	-151.119	-542.098	504.493	-172.176	-631.458	129.773	-221.907	-539.129	25.5967	266.803	-439.488	829.289	254.838	-371.356	1068.29	190.501	-399.374	514.101	171.843	-443.872	95.0622	209.272	-337.274	35.7096
825	0	-188.56	-515.877	908.019	-122.501	-515.39	1152.52	-151.214	-538.117	506.06	-171.441	-629.621	131.543	-221.533	-539.128	25.8301	268.182	-437.942	829.42	256.731	-368.828	1068.92	191.441	-399.794	514.253	171.867	-443.899	94.9854	209.225	-337.291	35.714
826	0	-187.334	-514.231	910.017	-121.175	-512.388	1152.65	-151.295	-533.784	507.649	-171.123	-627.856	133.349	-221.222	-538.894	26.0608	269.717	-436.571	829.41	258.266	-366.175	1069.34	192.485	-400.033	514.334	171.937	-443.853	94.883	209.244	-337.296	35.7599
827	0	-186.144	-512.758	912.033	-119.558	-509.666	1152.91	-151.601	-529.491	509.225	-170.929	-625.639	134.962	-221.01	-538.255	26.4881	270.634	-435.168	829.141	260.092	-363.803	1069.88	193.42	-400.365	514.469	171.999	-443.833	94.7916	209.233	-337.283	35.8056
828	0	-184.963	-510.915	913.862	-118.05	-506.891	1153.06	-151.851	-524.988	510.663	-171.051	-623.586	136.842	-221.035	-536.769	27.0415	271.716	-432.962	829.133	261.809	-361.377	1070.31	194.545	-400.419	514.485	172.031	-443.793	94.6852	209.231	-337.307	35.8231
829	0	-183.762	-509.109	915.594	-116.669	-504.088	1153.15	-152.187	-520.473	512.056	-171.47	-620.581	138.285	-221.362	-534.332	27.813	272.93	-430.571	829.084	263.399	-358.923	1070.69	195.308	-401.236	514.502	172.026	-443.799	94.6105	209.225	-337.345	35.8526
830	0	-182.539	-507.21	917.085	-116.618	-501.477	1153.26	-152.603	-516.113	513.364	-172.398	-617.017	139.656	-221.987	-531.532	28.4034	273.73	-428.414	828.96	263.659	-356.662	1071.08	196.32	-401.129	514.542	172.078	-443.788	94.49	209.238	-337.333	35.8625
831	0	-181.277	-505.24	918.38	-115.304	-498.689	1153.27	-153.019	-511.905	514.528	-173.939	-613.253	140.98	-223.859	-530.797	29.3961	275.152	-425.955	828.764	265.182	-354.223	1071.38	197.511	-400.867	514.498	172.108	-443.79	94.3654	209.25	-337.411	35.878
832	0	-180.051	-503.326	919.609	-114.347	-496.026	1153.23	-153.338	-507.395	515.65	-175.839	-608.733	141.817	-224.686	-526.609	29.7899	276.004	-423.823	828.457	266.349	-351.91	1071.63	198.45	-400.66	514.41	172.176	-443.767	94.3077	209.256	-337.415	35.8794
833	0	-178.83	-501.354	920.674	-113.161	-493.368	1153.23	-154.081	-503.739	516.755	-178.17	-603.575	142.37	-225.405	-520.106	29.9018	277.182	-421.761	828.038	267.744	-349.602	1071.9	199.477	-400.331	514.351	172.207	-443.736	94.213	209.243	-337.345	35.8541
834	0	-177.486	-498.871	921.56	-111.961	-490.727	1153	-154.739	-499.963	517.825	-180.871	-598.167	143.192	-226.249	-512.788	30.2145	278.506	-419.729	827.673	269.153	-347.31	1071.97	200.574	-399.996	514.29	172.262	-443.733	94.1754	209.275	-337.355	35.8292
835	0	-176.212	-496.578	922.459	-110.905	-488.161	1152.93	-155.456	-496.104	518.808	-183.96	-591.849	143.509	-226.706	-503.216	29.9501	279.695	-417.788	827.253	270.419	-345.093	1072.17	201.504	-399.407	514.191	172.314	-443.682	94.1037	209.292	-337.331	35.7651
836	0	-174.941	-494.233	923.244	-109.845	-485.68	1152.83	-156.217	-492.306	519.789	-187.224	-584.716	143.569	-228.926	-496.574	30.6486	280.795	-415.986	826.848	271.688	-342.962	1072.36	202.314	-398.745	514.108	172.368	-443.685	94.0815	209.343	-337.308	35.749
837	0	-173.78	-491.89	923.977	-108.835	-483.203	1152.76	-156.953	-488.21	520.783	-190.783	-577.346	143.801	-231.172	-488.703	31.1203	282.146	-414.491	826.317	272.906	-340.834	1072.58	203.273	-397.944	513.959	172.456	-443.658	94.0679	209.347	-337.313	35.6883
838	0	-172.646	-489.762	924.704	-107.828	-480.824	1152.47	-158.006	-484.514	521.739	-194.358	-569.17	143.805	-233.472	-479.816	31.4608	283.773	-413.459	825.949	274.123	-338.805	1072.58	204.165	-397.038	513.784	172.463	-443.612	94.0487	209.355	-337.263	35.6099
839	0	-171.62	-487.623	925.467	-106.971	-478.571	1152.23	-158.924	-480.281	522.593	-198.216	-560.605	143.91	-235.144	-468.302	31.3033	285.204	-412.732	825.548	275.189	-336.901	1072.61	204.806	-396.051	513.61	172.483	-443.559	94.0695	209.431	-337.246	35.5578
840	0	-170.759	-486.112	926.329	-105.969	-476.343	1152.04	-159.831	-475.88	523.563	-202.158	-551.366	143.92	-237.404	-457.206	31.1341	286.962	-412.067	825.009	276.4	-335.022	1072.71	205.442	-395.017	513.444	172.521	-443.504	94.0687	209.491	-337.214	35.512
841	0	-169.807	-484.209	926.967	-105.048	-474.202	1151.79	-160.894	-470.902	524.345	-206.155	-541.586	143.884	-240.152	-446.369	31.7211	288.328	-411.526	824.481	277.531	-333.231	1072.74	206.048	-393.722	513.29	172.394	-443.33	94.174	209.522	-337.294	35.5787
842	0	-168.977	-482.631	927.697	-104.166	-472.181	1151.5	-162.027	-466.021	525.292	-209.808	-531.55	144.053	-242.81	-434.986	32.7063	287.947	-404.858	824.609	278.622	-331.559	1072.73	206.457	-392.317	513.064	172.561	-443.453	94.1383	209.512	-337.132	35.3245
843	0	-168.04	-480.401	928.207	-103.32	-470.215	1151.11	-163.256	-460.806	526.298	-213.243	-521.543	144.379	-245.559	-423.115	34.3624	288.971	-403.841	823.841	279.677	-329.943	1072.64	206.8	-390.707	512.831	172.572	-443.427	94.2151	209.564	-337.056	35.2365
844	0	-167.201	-478.345	928.746	-102.358	-468.335	1150.7	-164.503	-455.381	527.287	-216.375	-511.324	144.863	-248.512	-410.936	36.6735	289.667	-402.397	823.478	280.847	-328.412	1072.51	207.155	-388.963	512.633	172.581	-443.377	94.3169	209.655	-337.007	35.134
845	0	-166.491	-476.372	929.31	-101.427	-466.435	1150.2	-165.774	-449.7	528.451	-219.266	-501.083	145.495	-251.471	-398.464	39.2446	290.153	-400.519	823.17	281.988	-326.862	1072.3	207.493	-387.173	512.389	172.609	-443.371	94.4044	209.67	-336.981	35.0213
846	0	-165.905	-474.538	929.878	-100.748	-464.592	1149.69	-167.048	-443.607	529.549	-221.915	-490.792	146.171	-254.701	-386.395	42.028	290.551	-398.271	822.76	282.876	-325.368	1072.07	207.576	-385.307	512.101	172.569	-443.304	94.5108	209.881	-337.074	35.0955
847	0	-165.28	-472.432	930.397	-99.6708	-463	1149.13	-168.054	-437.3	530.691	-224.461	-480.421	146.975	-257.861	-374.446	44.5441	290.948	-396.566	822.234	284.162	-324.126	1071.79	207.518	-383.403	511.842	172.512	-443.231	94.6202	209.88	-337.04	35.0318
848	0	-165.044	-470.951	931.086	-99.0758	-461.216	1148.54	-169.221	-430.612	531.643	-226.842	-470.199	147.85	-261.112	-362.998	47.115	291.493	-394.926	821.755	284.967	-322.691	1071.49	207.589	-381.545	511.542	172.477	-443.142	94.6966	209.952	-337.067	34.9951
849	0	-164.678	-468.864	931.714	-98.3283	-459.418	1148.04	-170.369	-423.973	532.779	-228.896	-459.964	148.706	-264.384	-351.838	49.8116	292.01	-393.273	821.243	285.923	-321.242	1071.27	207.48	-379.675	511.188	172.425	-442.987	94.8209	209.932	-337.028	34.973
850	0	-164.523	-467.018	932.35	-97.7638	-457.793	1147.36	-171.568	-417.105	533.99	-231.013	-449.865	149.629	-267.41	-340.681	52.4067	292.279	-391.627	820.605	286.697	-319.967	1070.88	207.352	-377.839	510.876	172.326	-442.859	94.8754	209.98	-337.046	34.98
851	0	-164.435	-465.246	932.967	-97.2664	-456.241	1146.66	-172.887	-410.356	535.285	-232.8	-439.717	150.552	-270.342	-329.62	55.1039	292.635	-389.908	819.975	287.404	-318.764	1070.47	207	-375.942	510.465	172.208	-442.67	94.9331	209.945	-337.063	34.9673
852	0	-164.151	-462.563	933.537	-96.7334	-454.56	1146.04	-174.057	-403.184	536.322	-234.518	-429.604	151.47	-273.081	-318.712	57.7607	293.24	-388.141	819.13	288.146	-317.433	1070.13	206.764	-374.094	510.115	172.087	-442.562	94.9851	209.939	-337.04	35.0009
853	0	-164.124	-460.373	933.986	-96.2112	-452.893	1145.41	-175.381	-396.224	537.632	-236.076	-419.529	152.589	-275.421	-307.663	60.3351	293.274	-386.401	818.454	288.877	-316.115	1069.78	206.391	-372.258	509.685	171.969	-442.467	95.0289	209.743	-336.936	34.911
854	0	-164.189	-458.202	934.523	-95.7805	-451.245	1144.86	-176.561	-389.092	538.848	-237.544	-409.487	153.789	-277.559	-296.759	62.8204	293.535	-384.633	817.473	289.517	-314.817	1069.51	206.189	-370.264	509.287	171.858	-442.307	95.1073	209.943	-336.999	34.9735
855	0	-164.54	-456.042	934.854	-95.6372	-449.609	1144.1	-177.746	-382.035	540.039	-239.037	-399.286	154.87	-279.295	-285.765	65.1905	293.653	-382.83	816.537	289.869	-313.53	1069.05	205.898	-368.274	508.867	171.713	-442.125	95.1367	209.932	-337.055	35.0402
856	0	-164.473	-452.857	935.258	-95.4024	-448.007	1143.53	-178.971	-375.142	541.291	-240.378	-389.213	155.97	-280.635	-274.733	67.4402	293.582	-381.069	815.626	290.313	-312.278	1068.76	205.606	-366.326	508.493	171.56	-441.994	95.1643	209.923	-337.056	35.0345
857	0	-165.012	-450.931	935.776	-94.9725	-446.347	1142.86	-180.136	-368.257	542.531	-241.8	-378.801	157.012	-281.628	-263.455	69.4854	293.39	-379.271	814.764	290.952	-310.967	1068.37	205.207	-364.232	508.038	171.426	-441.836	95.2014	210.027	-337.054	35.0676
858	0	-165.158	-448.103	936.139	-95.0281	-444.888	1142.38	-181.252	-361.247	543.777	-243.15	-368.518	158.024	-282.384	-252.434	71.6244	293.285	-377.495	813.993	291.106	-309.857	1068.18	204.696	-362.153	507.591	171.265	-441.699	95.2197	209.935	-337.03	35.0366
859	0	-165.541	-445.537	936.636	-94.5982	-443.298	1141.82	-182.294	-354.224	545.011	-244.361	-358.33	159.162	-282.781	-241.316	73.663	293.101	-375.778	813.295	291.745	-308.617	1067.9	204.291	-360.087	507.104	171.127	-441.582	95.2462	209.854	-337.041	34.9678
860	0	-165.725	-442.285	936.803	-93.7909	-441.777	1141.26	-183.243	-347.069	546.181	-245.679	-348.041	160.276	-282.955	-230.141	75.6519	292.859	-373.922	812.524	292.761	-307.445	1067.63	203.9	-358.03	506.665	170.934	-441.41	95.2207	210.093	-337.11	35.0821
861	0	-165.705	-439.463	937.068	-92.9453	-440.346	1140.7	-184.067	-339.975	547.294	-246.948	-337.975	161.495	-282.876	-218.94	77.5244	292.69	-372.073	811.675	293.816	-306.364	1067.35	203.411	-355.994	506.207	170.726	-441.226	95.2379	209.995	-337.105	35.0287
862	0	-166.569	-436.689	937.471	-92.9829	-438.963	1140.29	-184.796	-333.144	548.481	-248.119	-327.819	162.659	-282.674	-207.659	79.3357	292.137	-369.819	811.241	293.988	-305.33	1067.22	202.899	-353.822	505.658	170.556	-441.129	95.256	209.845	-337.05	34.9886
863	0	-166.92	-433.816	937.696	-92.8196	-437.534	1139.82	-185.499	-326.108	549.58	-249.238	-317.759	163.737	-282.418	-196.686	81.1889	291.689	-367.688	810.645	294.36	-304.25	1067.04	202.361	-351.736	505.146	170.377	-441.041	95.2921	209.945	-337.124	35.1839
864	0	-167.673	-431.848	938.433	-92.6955	-436.314	1139.41	-186.162	-319.271	550.681	-250.333	-307.744	164.705	-282.087	-185.952	83.0763	291.305	-365.507	809.925	294.693	-303.38	1066.91	201.674	-349.564	504.596	170.168	-440.836	95.2814	209.669	-337.07	35.1251
865	0	-167.586	-427.528	938.066	-92.7823	-435.073	1139.14	-186.685	-312.366	551.632	-251.411	-298.117	165.849	-281.679	-175.127	84.8906	290.757	-363.394	808.768	294.816	-302.488	1066.93	201.029	-347.375	504.07	169.99	-440.733	95.2927	209.65	-337.074	35.2228
866	0	-168.026	-424.267	938.06	-92.6404	-433.946	1138.64	-187.167	-305.65	552.587	-252.314	-288.592	166.949	-281.41	-164.337	86.7126	290.14	-361.297	808.209	295.167	-301.711	1066.71	200.447	-345.2	503.421	169.801	-440.579	95.3074	209.633	-337.117	35.2478
867	0	-168.293	-420.875	937.907	-92.457	-432.612	1138.21	-187.651	-299.146	553.435	-253.202	-279.575	168.005	-281.071	-153.769	88.4814	289.678	-358.943	807.283	295.559	-300.726	1066.56	199.682	-342.796	502.781	169.54	-440.347	95.3678	209.593	-337.193	35.4065
868	0	-168.483	-417.121	937.663	-91.1236	-430.989	1137.71	-187.94	-292.784	554.168	-253.913	-269.923	168.71	-280.975	-143.396	90.3185	289.012	-356.902	806.409	297.102	-299.453	1066.35	198.961	-340.522	502.167	169.323	-440.182	95.3345	209.56	-337.29	35.3805
869	0	-169.083	-414.451	937.695	-90.4693	-429.528	1137.06	-188.314	-286.704	554.814	-254.514	-260.796	169.539	-280.882	-133.479	92.2237	288.255	-353.974	805.425	297.965	-298.341	1065.99	198.315	-338.198	501.55	169.159	-439.991	95.3535	209.596	-337.275	35.5552
870	0	-169.283	-410.748	937.403	-90.0938	-428.133	1136.63	-188.433	-280.681	555.336	-255.14	-251.742	170.247	-280.839	-123.367	94.0323	287.982	-352.606	804.788	298.55	-297.295	1065.84	197.601	-335.814	500.837	168.99	-439.854	95.3692	209.495	-337.271	35.5785
871	0	-169.744	-407.588	937.217	-89.4492	-426.691	1136.02	-188.654	-274.99	555.746	-255.518	-242.821	170.828	-280.989	-113.704	95.8345	287.463	-350.544	804.029	299.404	-296.203	1065.51	196.945	-333.618	500.211	168.834	-439.663	95.3576	209.602	-337.42	35.4055
872	0	-170.081	-404.077	936.8	-89.8046	-425.449	1135.46	-188.772	-269.684	556.067	-255.767	-234.11	171.295	-281.2	-104.2	97.5747	286.909	-348.387	803.095	299.258	-295.31	1065.24	196.38	-331.447	499.545	168.66	-439.513	95.33	209.556	-337.395	35.398
873	0	-170.483	-400.537	936.37	-89.8814	-424.099	1135.06	-188.704	-264.07	556.107	-255.928	-225.62	171.723	-281.459	-94.9844	99.2916	286.438	-346.144	802.513	299.39	-294.31	1065.12	195.798	-329.247	498.809	168.491	-439.419	95.3127	209.499	-337.499	35.4918
874	0	-170.894	-397.144	935.814	-90.1572	-422.735	1134.65	-188.64	-258.823	556.081	-255.969	-217.34	171.971	-281.774	-86.1655	100.956	286.141	-344.065	801.984	299.323	-293.295	1064.99	195.203	-327.149	498.205	168.353	-439.309	95.3384	209.497	-337.328	35.6884
875	0	-171.353	-393.703	935.317	-90.4814	-421.324	1134.29	-188.623	-254.033	555.988	-255.948	-209.41	172.248	-282.091	-77.6756	102.588	285.893	-341.446	801.95	299.208	-292.234	1064.93	194.693	-324.998	497.549	168.233	-439.154	95.322	209.423	-337.538	35.3404
876	0	-171.93	-390.476	934.804	-90.8147	-419.894	1133.89	-188.637	-249.591	555.703	-255.706	-201.386	172.162	-282.471	-69.2579	103.989	285.913	-338.879	802.423	299.084	-291.154	1064.81	194.242	-322.861	496.93	168.127	-439.025	95.3119	209.429	-337.594	35.3097
877	0	-172.309	-387.277	934.141	-90.9493	-418.494	1133.35	-188.425	-244.939	555.303	-255.481	-194.076	172.337	-282.799	-61.3278	105.212	285.641	-335.46	802.742	299.159	-290.102	1064.55	193.962	-320.701	496.346	168.014	-438.902	95.3278	209.41	-337.564	35.2535
878	0	-172.899	-384.273	933.549	-91.4856	-417.011	1133.22	-188.316	-241.004	554.917	-255.149	-186.879	172.402	-283.15	-53.6224	106.341	285.858	-332.864	802.788	298.832	-288.969	1064.71	193.53	-318.596	495.776	167.945	-438.742	95.3053	209.383	-337.563	35.3188
879	0	-173.476	-381.382	932.885	-92.0083	-415.641	1133.03	-188.106	-236.788	554.344	-254.737	-179.998	172.349	-283.403	-46.3241	107.297	285.875	-330.703	802.407	298.518	-287.949	1064.8	193.15	-316.44	495.108	167.857	-438.613	95.3299	209.382	-337.593	35.3127
880	0	-173.889	-377.975	932.028	-92.422	-414.243	1132.69	-187.839	-232.822	553.615	-254.251	-173.362	172.242	-283.57	-39.1721	108.019	285.892	-328.732	801.866	298.313	-286.9	1064.75	192.887	-314.327	494.57	167.766	-438.495	95.3612	209.392	-337.583	35.3025
881	0	-174.244	-374.426	931.144	-92.7771	-412.703	1132.33	-187.575	-229.238	553.028	-253.749	-166.875	172.024	-283.736	-32.4944	108.498	285.722	-326.484	801.204	298.168	-285.709	1064.67	192.756	-312.338	493.886	167.715	-438.326	95.3893	209.371	-337.591	35.2687
882	0	-174.697	-371.237	930.223	-93.2358	-411.338	1131.98	-187.381	-225.833	552.351	-253.143	-160.577	171.666	-283.632	-26.2857	108.987	285.625	-324.42	800.963	297.918	-284.693	1064.61	192.468	-310.164	493.261	167.68	-438.196	95.4473	209.361	-337.594	35.2619
883	0	-175.064	-367.923	929.32	-93.609	-409.847	1131.65	-186.917	-222.144	551.372	-252.478	-154.755	171.277	-283.375	-20.1877	109.173	285.198	-322.812	800.56	297.754	-283.552	1064.56	192.257	-308.195	492.71	167.604	-438.078	95.5214	209.365	-337.609	35.2241
884	0	-175.66	-365.216	928.632	-94.0089	-408.374	1131.3	-186.456	-218.55	550.419	-251.78	-149.186	170.9	-283.05	-14.4294	109.012	284.702	-320.733	800.299	297.563	-282.428	1064.5	192.048	-306.238	492.19	167.558	-437.952	95.6068	209.414	-337.589	35.2005
885	0	-176.045	-362.034	927.679	-94.3833	-406.776	1130.89	-186.058	-215.067	549.476	-250.899	-143.895	170.415	-282.5	-9.25667	108.789	284.454	-318.798	800.155	297.398	-281.181	1064.37	191.982	-304.322	491.665	167.504	-437.798	95.6633	209.405	-337.583	35.1773
886	0	-176.521	-358.92	926.788	-94.8478	-405.247	1130.55	-185.774	-211.658	548.516	-250.051	-138.755	169.885	-281.775	-4.12503	108.159	284.115	-316.752	799.937	297.143	-280.001	1064.31	191.884	-302.456	491.118	167.426	-437.669	95.7722	209.428	-337.565	35.1358
887	0	-176.949	-355.813	925.853	-95.2795	-403.661	1130.2	-185.443	-208.559	547.588	-249.094	-133.901	169.173	-280.918	0.538863	107.319	283.84	-314.833	799.68	296.92	-278.764	1064.25	191.615	-300.511	490.623	167.333	-437.565	95.8548	209.434	-337.555	35.1274
888	0	-177.384	-352.678	924.91	-95.7172	-402.048	1129.85	-184.989	-204.862	546.559	-248.036	-129.417	168.562	-279.786	5.01357	106.197	283.606	-312.964	799.415	296.692	-277.5	1064.19	191.37	-298.754	490.162	167.288	-437.345	95.9398	209.46	-337.526	35.0919
889	0	-177.799	-349.579	924.042	-96.231	-400.369	1129.56	-184.631	-201.628	545.632	-246.939	-125.152	167.77	-278.616	9.12807	104.947	283.369	-311.056	799.167	296.387	-276.171	1064.18	191.225	-296.908	489.64	167.232	-437.192	96.018	209.428	-337.446	34.9874
890	0	-178.32	-346.334	923.01	-96.8517	-398.544	1129.11	-184.309	-198.494	544.506	-245.774	-121.151	166.864	-277.21	13.1075	103.439	283.165	-309.132	798.94	295.975	-274.695	1064.01	192.644	-295.135	488.955	167.18	-437.106	96.1279	209.572	-337.487	35.0144
891	0	-178.879	-343.203	922.064	-97.5338	-396.713	1128.86	-183.976	-195.518	543.529	-244.608	-117.3	165.861	-275.755	16.8289	101.708	283.029	-307.197	798.775	295.502	-273.214	1064.05	193.097	-293.388	488.716	167.095	-436.934	96.2026	209.581	-337.463	34.9999
892	0	-179.325	-340.136	921.071	-98.1031	-394.946	1128.56	-183.435	-192.132	542.233	-243.45	-113.593	164.711	-274.172	20.2321	99.9284	282.956	-305.277	798.602	295.142	-271.796	1064.03	192.87	-291.702	488.27	167.05	-436.796	96.2742	209.606	-337.446	34.9997
893	0	-179.849	-337.076	920.096	-98.7913	-393.136	1128.25	-182.992	-189.394	541.055	-242.288	-110.167	163.574	-272.398	23.5882	98.0918	282.799	-303.3	798.376	294.663	-270.335	1064.01	192.645	-290.054	487.831	166.958	-436.675	96.3966	209.673	-337.356	34.9851
894	0	-180.445	-333.908	919.106	-99.5512	-391.218	1127.92	-182.549	-186.706	539.657	-241.074	-106.69	162.13	-270.528	26.9395	96.1556	282.528	-301.463	798.15	294.112	-268.767	1063.96	191.704	-288.372	487.266	166.89	-436.541	96.4878	209.628	-337.347	34.9055
895	0	-180.949	-330.499	918.02	-100.295	-389.297	1127.6	-181.93	-183.979	538.213	-239.909	-103.255	160.613	-268.584	30.0634	94.164	282.31	-299.557	797.773	293.578	-267.196	1063.93	191.996	-286.766	486.922	166.82	-436.481	96.5804	209.729	-337.295	34.9693
896	0	-181.517	-327.059	916.99	-101.136	-387.363	1127.28	-181.291	-181.679	536.665	-238.799	-100.307	159.268	-266.543	33.2707	92.0997	282.056	-297.673	797.55	292.946	-265.611	1063.89	191.902	-285.181	486.547	166.755	-436.35	96.6938	209.707	-337.293	34.9527
897	0	-182.075	-323.536	915.975	-102.04	-385.315	1126.97	-180.644	-179.514	534.996	-237.685	-97.4977	157.722	-264.508	36.3764	90.1402	281.824	-295.704	797.344	292.251	-263.913	1063.86	191.703	-283.508	486.162	166.736	-436.213	96.7637	209.755	-337.258	34.9457
898	0	-182.655	-320.063	914.967	-102.966	-383.316	1126.66	-179.86	-177.389	533.233	-236.553	-94.672	156.203	-262.41	39.4809	87.9597	281.483	-293.699	797.12	291.534	-262.263	1063.85	191.531	-281.88	485.718	166.668	-436.125	96.8864	209.811	-337.2	34.9049
899	0	-183.358	-316.796	913.818	-103.912	-381.278	1126.37	-179.083	-175.67	531.415	-235.282	-91.6661	154.445	-260.572	41.9928	85.8854	281.065	-291.656	796.822	290.798	-260.574	1063.83	191.517	-280.206	485.361	166.626	-435.936	96.9605	209.854	-337.185	34.8924
900	0	-184.092	-313.44	912.643	-104.888	-379.15	1126.05	-178.22	-173.94	529.435	-234.134	-89.1462	152.75	-258.655	44.3942	83.6965	280.579	-289.668	796.517	290.031	-258.796	1063.8	191.094	-278.654	484.905	166.554	-435.934	97.0226	209.89	-337.156	34.9057
901	0	-184.718	-309.732	911.248	-105.895	-377.063	1125.77	-177.185	-172.31	527.444	-232.856	-86.9841	151.06	-256.902	46.6411	81.3453	280.204	-287.664	796.285	289.233	-257.059	1063.81	190.799	-277.012	484.575	166.507	-435.854	97.1454	209.894	-337.138	34.8818
902	0	-185.441	-306.438	910.212	-107.094	-374.926	1125.37	-176.282	-170.929	525.428	-231.52	-85.0519	149.258	-255.125	48.5498	78.8411	279.701	-285.589	796.101	288.243	-255.27	1063.69	190.234	-275.526	484.142	166.441	-435.793	97.2564	209.806	-337.128	34.9037
903	0	-186.074	-302.996	909.149	-108.203	-372.641	1124.94	-175.51	-169.473	523.34	-230.134	-82.9412	147.262	-253.39	50.0877	76.259	279.002	-283.544	795.834	287.343	-253.335	1063.54	189.916	-273.979	483.772	166.394	-435.717	97.3266	209.938	-337.032	34.9083
904	0	-186.726	-299.29	907.833	-109.336	-370.511	1124.67	-174.654	-167.975	521.225	-228.697	-81.6985	145.377	-251.87	51.2338	73.4369	278.405	-281.484	795.656	286.419	-251.554	1063.55	189.773	-272.457	483.442	166.309	-435.635	97.4737	209.891	-337.033	34.8164
905	0	-187.594	-296.145	906.653	-110.562	-368.295	1124.31	-173.759	-166.723	519.16	-227.077	-80.2554	143.277	-250.157	52.1321	70.4555	277.914	-278.93	795.542	285.402	-249.688	1063.49	189.088	-270.928	482.986	166.258	-435.569	97.6384	209.988	-336.936	34.8207
906	0	-188.221	-292.542	905.349	-111.758	-366.023	1123.89	-173.009	-165.325	517.084	-225.616	-79.5893	141.242	-248.477	52.4712	67.3074	277.228	-276.704	795.395	284.416	-247.765	1063.35	188.725	-269.181	482.705	166.086	-435.477	97.844	209.974	-336.985	34.8488
907	0	-188.978	-288.855	904.042	-113.083	-363.666	1123.46	-172.379	-163.994	514.961	-223.978	-79.1081	138.995	-246.777	52.4253	64.033	276.465	-274.64	795.035	283.3	-245.758	1063.2	188.118	-267.631	482.31	165.969	-435.46	98.0392	210.099	-336.955	34.8283
908	0	-189.728	-285.422	902.668	-114.373	-361.311	1123.01	-171.638	-162.727	512.96	-222.595	-79.5088	136.987	-244.839	52.2257	60.5247	275.716	-272.64	794.658	282.219	-243.753	1063.03	188.126	-265.955	481.875	165.9	-435.447	98.1839	210.084	-336.962	34.759
909	0	-190.533	-282.01	901.197	-115.821	-358.762	1122.53	-171.205	-161.532	510.849	-220.854	-79.2079	134.342	-242.814	51.8019	56.8957	274.76	-270.685	794.343	280.98	-241.552	1062.84	186.597	-264.349	481.412	165.86	-435.389	98.3388	210.149	-336.906	34.7172
910	0	-191.353	-278.758	899.748	-117.202	-356.657	1122.12	-170.686	-160.209	508.59	-219.247	-79.3499	131.811	-240.584	51.0974	53.1085	274.128	-268.72	794.158	279.808	-239.797	1062.71	186.658	-262.735	481.051	165.737	-435.265	98.5271	210.249	-336.91	34.7055
911	0	-192.287	-275.1	898.104	-118.697	-354.147	1121.51	-170.23	-158.975	506.24	-217.838	-79.9234	129.345	-238.199	50.1815	49.0443	273.4	-266.513	793.865	278.523	-237.636	1062.39	186.182	-261.127	480.777	165.688	-435.212	98.6714	210.568	-336.905	34.895
912	0	-193.158	-271.654	896.519	-120.101	-351.58	1121	-169.61	-158.037	503.886	-216.15	-80.1028	126.575	-235.704	49.2491	44.8009	272.471	-264.325	793.514	277.328	-235.419	1062.17	185.476	-259.469	480.381	165.616	-435.067	98.8693	210.517	-336.874	34.7704
913	0	-194.125	-268.342	894.914	-121.655	-348.925	1120.43	-169.06	-156.861	501.426	-214.791	-81.073	124.02	-233.23	48.0032	40.4799	271.456	-262.158	793.221	275.983	-233.113	1061.88	184.781	-257.639	479.883	165.49	-434.918	99.0218	210.606	-336.836	34.8614
914	0	-195.219	-264.969	893.257	-123.268	-346.209	1119.88	-168.766	-156.193	499.186	-212.027	-77.7906	119.779	-230.79	46.5426	36.114	270.553	-259.705	792.918	274.579	-230.747	1061.62	184.204	-255.952	479.529	165.405	-434.833	99.1941	210.566	-336.902	34.9141
915	0	-196.299	-261.529	891.601	-124.867	-343.426	1119.34	-168.313	-155.585	496.669	-210.594	-78.5912	117.13	-228.448	45.002	31.6498	269.696	-257.514	792.682	273.189	-228.314	1061.37	183.68	-254.139	479.064	165.34	-434.685	99.3463	210.572	-336.891	34.889
916	0	-197.467	-257.59	889.742	-126.663	-340.525	1118.73	-167.825	-154.83	494.184	-209.364	-80.7645	114.818	-226.233	43.0412	27.3412	268.467	-255.136	792.278	271.602	-225.761	1061.04	182.652	-252.389	478.646	165.241	-434.621	99.5088	210.644	-336.848	34.8478
917	0	-198.698	-254.064	888.087	-128.726	-337.494	1118.08	-167.414	-154.271	491.662	-207.729	-81.3144	112.058	-224.758	42.2278	26.9295	267.54	-252.734	791.979	269.749	-223.08	1060.67	181.966	-250.557	478.135	165.171	-434.516	99.6671	210.715	-336.897	34.9008
918	0	-199.907	-250.147	886.358	-130.787	-333.684	1117.01	-166.94	-153.604	489.093	-205.601	-82.82	110.591	-223.681	42.4071	27.5414	266.466	-250.033	791.596	268.161	-220.555	1060.41	181.436	-248.676	477.659	165.063	-434.418	99.8546	210.785	-336.884	34.8525
919	0	-201.256	-246.128	884.671	-132.988	-329.772	1115.97	-166.232	-152.843	486.51	-204.241	-83.615	108.343	-222.407	42.9532	27.9683	264.631	-247.544	791.08	266.434	-217.93	1060.19	180.644	-246.74	477.069	164.994	-434.326	100.061	210.552	-336.918	34.5179
920	0	-202.603	-242.219	882.964	-135.387	-325.664	1114.73	-165.524	-152.359	483.924	-202.62	-83.5465	106.349	-219.608	42.5959	29.0079	263.936	-244.698	791.215	264.509	-215.107	1059.76	178.086	-244.891	476.742	164.901	-434.185	100.296	210.522	-336.89	34.4241
921	0	-204.068	-238.065	881.338	-137.922	-321.527	1113.66	-164.839	-152.003	481.683	-201.342	-83.5643	104.538	-218.395	42.4365	29.5128	262.372	-241.98	790.615	262.448	-212.256	1059.51	177.483	-243.012	476.208	164.792	-434.056	100.557	210.587	-336.888	34.4287
922	0	-205.475	-233.856	879.7	-140.4	-317.334	1112.58	-164.295	-151.147	479.585	-199.586	-83.5126	102.872	-217.695	42.7091	29.9715	261.17	-239.202	790.322	260.444	-209.348	1059.24	176.528	-240.957	475.69	164.705	-433.949	100.837	210.651	-336.874	34.3948
923	0	-206.78	-229.223	877.875	-143.004	-312.967	1111.4	-163.885	-150.127	477.736	-197.533	-84.6743	101.466	-217.269	42.4589	30.2065	259.651	-236.243	789.97	258.314	-206.267	1058.87	175.732	-239.099	475.208	164.598	-433.821	101.125	210.666	-336.847	34.3255
924	0	-208.422	-225.246	876.832	-145.594	-308.794	1110.42	-163.348	-148.283	476.193	-195.034	-84.9272	100.049	-216.362	41.0864	30.3154	258.212	-233.427	789.651	256.199	-203.38	1058.71	174.854	-237.205	474.852	164.54	-433.712	101.487	210.734	-336.786	34.267
925	0	-210.038	-221.16	875.693	-148.158	-304.511	1109.35	-162.931	-146.568	474.985	-192.349	-85.0917	99.4263	-215.777	40.294	30.5484	256.329	-230.716	789.181	254.108	-200.383	1058.46	173.904	-235.394	474.508	164.522	-433.618	101.919	210.733	-336.741	34.2017
926	0	-211.423	-217.155	874.578	-150.745	-300.195	1108.35	-162.168	-144.006	473.965	-189.545	-86.1594	99.1734	-215.929	41.5778	30.9908	255.026	-227.595	789.269	251.996	-197.352	1058.26	172.701	-233.477	474.177	164.522	-433.413	102.334	210.741	-336.697	34.1017
927	0	-213.116	-213.031	873.536	-153.292	-296.49	1108.26	-161.119	-141.886	473.223	-187.089	-85.1944	98.3298	-215.835	42.1179	31.3534	253.131	-224.71	789.228	249.575	-194.202	1058.15	172.037	-231.926	474.088	164.485	-433.205	102.744	210.741	-336.66	33.9689
928	0	-214.679	-209.478	873.01	-155.748	-292.645	1108.29	-160.925	-138.269	472.615	-185.267	-83.4946	97.544	-215.487	42.1213	31.5887	251.381	-221.841	789.178	247.244	-190.913	1058.14	171.264	-230.872	473.888	164.511	-433.032	103.244	210.591	-336.537	33.7302
929	0	-216.313	-205.914	872.505	-158.276	-288.788	1108.34	-160.298	-135.387	472.284	-184.05	-82.4803	97.0634	-215.071	41.6391	31.6157	249.486	-219.109	789.266	244.843	-187.612	1058.16	170.371	-229.47	473.862	164.569	-432.727	103.835	210.575	-336.456	33.5754
930	0	-218.02	-202.886	872.215	-160.767	-284.879	1108.38	-160.059	-132.002	472.517	-183.42	-81.3811	96.6035	-215.031	41.6945	31.6912	247.652	-216.378	789.455	242.478	-184.257	1058.17	169.447	-228.017	473.939	164.645	-432.398	104.431	210.73	-336.528	33.5836
931	0	-219.702	-199.685	871.878	-163.304	-281.324	1108.67	-160.262	-128.952	472.993	-183.155	-80.8787	96.5236	-215.063	41.766	31.6029	245.488	-213.914	789.609	240.137	-180.73	1058.13	168.493	-226.817	474.122	164.714	-432.196	105.069	210.822	-336.292	33.774
932	0	-221.596	-196.748	871.784	-165.728	-277.557	1109.18	-161.225	-126.841	473.241	-183.373	-80.319	96.2432	-214.775	41.0795	31.5283	243.256	-211.497	789.906	237.45	-177.267	1058.36	167.643	-225.66	474.436	164.806	-431.751	105.785	211.209	-336.445	33.976
933	0	-223.702	-194.014	872.127	-169.436	-276.132	1110.5	-162.902	-124.548	473.615	-184.113	-80.8421	96.2533	-214.848	40.7997	31.3934	240.922	-209.298	790.305	234.893	-173.784	1058.47	166.708	-224.797	475.115	164.88	-431.375	106.537	211.47	-336.506	33.9258
934	0	-225.665	-191.239	872.479	-171.627	-272.818	1111.31	-164.633	-122.721	474.16	-184.278	-81.1856	96.5223	-214.935	40.7476	31.2815	238.558	-207.323	790.778	232.478	-170.261	1058.59	165.879	-223.742	475.694	164.951	-430.966	107.373	211.512	-336.411	33.9099
935	0	-227.823	-188.494	873.429	-173.901	-269.586	1112.32	-166.225	-122.327	474.475	-184.877	-81.7326	96.733	-214.98	40.5326	31.1367	235.872	-205.683	791.352	229.981	-166.818	1058.9	164.925	-222.834	476.503	165.075	-430.541	108.181	211.54	-336.299	33.9046
936	0	-230.083	-186.097	874.023	-176.047	-266.477	1113.23	-168.184	-121.583	474.538	-185.323	-81.8111	96.8941	-215.014	40.3949	31.0383	233.341	-203.813	792.038	227.612	-163.499	1059.11	163.913	-221.917	477.344	165.265	-429.994	109.027	211.671	-336.273	33.9279
937	0	-232.383	-183.586	874.831	-178.232	-263.253	1114.36	-169.896	-120.471	475.082	-185.349	-81.4199	96.5073	-215.075	40.2482	30.9754	230.921	-202.035	792.779	225.203	-160.065	1059.54	163.04	-221.223	478.292	165.373	-429.571	109.904	211.694	-336.243	33.8709
938	0	-234.732	-181.103	875.445	-180.495	-260.187	1115.38	-171.316	-120.018	475.109	-185.661	-81.3678	96.4306	-215.019	40.1001	30.8751	228.063	-200.386	793.459	222.717	-156.789	1059.87	162.07	-220.666	479.354	165.491	-429.004	110.76	211.643	-336.102	33.9313
939	0	-237.186	-179.093	875.719	-182.96	-256.723	1115.91	-172.964	-119.089	475.276	-185.719	-80.854	96.0378	-214.636	39.2882	30.8091	225.765	-198.51	794.308	220.218	-153.437	1060.32	161.149	-219.971	480.378	165.649	-428.596	111.682	211.731	-335.973	33.9506
940	0	-239.653	-176.902	876.088	-185.384	-253.295	1116.24	-174.587	-119.108	474.778	-185.837	-80.8199	96.0108	-214.969	39.6253	30.8048	223.31	-196.677	795.185	217.759	-150.122	1060.57	160.156	-219.44	481.39	165.868	-428.097	112.623	211.92	-335.838	34.0528
941	0	-242.348	-175.169	876.026	-187.855	-249.819	1116.55	-176.457	-117.613	474.469	-186.09	-80.5876	95.8499	-214.66	39.2319	30.8224	220.799	-194.881	795.935	215.253	-146.758	1060.8	159.305	-218.75	482.416	166.078	-427.646	113.481	212.109	-335.717	34.1179
942	0	-244.898	-173.068	876.215	-190.539	-246.186	1116.91	-177.692	-116.633	474.396	-185.998	-80.7299	95.7711	-215.18	41.5392	31.5953	218.222	-193.002	796.607	212.533	-143.238	1061.08	158.315	-218.076	483.374	166.23	-427.256	114.463	212.245	-335.561	34.1079
943	0	-247.629	-171.311	876.056	-193.225	-242.889	1117.38	-179.081	-115.704	474.24	-186.05	-80.1461	95.4534	-215.515	42.5936	31.8208	215.694	-190.861	797.234	209.812	-140.053	1061.47	157.422	-217.03	484.28	166.428	-426.824	115.476	212.076	-335.058	34.1492
944	0	-250.075	-169.282	875.677	-195.666	-239.355	1117.41	-180.128	-114.753	474.136	-185.972	-80.3814	95.4433	-214.513	39.3762	30.8601	213.5	-188.753	797.294	207.337	-136.631	1061.42	156.55	-215.874	485.075	166.649	-426.195	116.438	212.145	-334.949	34.1474
945	0	-252.761	-167.335	875.721	-198.501	-235.894	1117.81	-181.382	-113.238	474.06	-185.94	-79.9483	95.2529	-214.378	38.7356	30.802	211.046	-186.407	798.158	204.467	-133.282	1061.74	155.571	-214.69	485.818	166.879	-425.567	117.412	212.213	-334.762	34.1842
946	0	-255.284	-165.338	875.482	-201.173	-232.382	1117.93	-182.302	-112.063	473.94	-186.044	-80.0932	94.9672	-214.373	39.0117	30.8688	208.833	-184.067	798.657	201.76	-129.883	1061.78	154.612	-213.095	486.511	167.02	-424.95	118.495	212.343	-334.64	34.2739
947	0	-257.725	-162.768	875.034	-203.955	-228.785	1118.04	-183.429	-110.652	473.748	-186.055	-80.029	94.8483	-214.357	39.0636	30.8702	206.882	-181.662	799.055	198.943	-126.398	1061.81	153.819	-211.196	486.965	167.205	-424.307	119.68	212.45	-334.532	34.3124
948	0	-260.089	-160.084	874.673	-206.66	-225.075	1118.23	-184.35	-109.621	473.472	-186.15	-80.3603	94.9057	-214.37	39.0918	30.932	204.835	-179.018	799.523	196.204	-122.8	1061.92	152.852	-209.166	487.43	167.381	-423.448	120.934	212.723	-334.495	34.4708
949	0	-262.246	-157.371	874.247	-209.317	-221.312	1118.39	-185.381	-108.447	473.295	-186.006	-80.3818	94.6291	-214.345	39.2482	30.9757	202.994	-176.345	799.724	193.512	-119.15	1062	151.824	-206.892	487.836	167.486	-422.56	122.313	212.467	-334.371	34.3945
950	0	-264.615	-154.662	873.72	-212.185	-217.552	1118.45	-186.445	-107.256	472.898	-185.898	-79.6801	94.2999	-215.624	43.4553	32.1557	200.998	-173.567	800.049	190.608	-115.503	1061.97	150.843	-204.125	488.159	167.578	-421.56	123.79	213.079	-334.061	34.7669
951	0	-266.772	-151.652	873.318	-214.759	-213.731	1118.56	-187.526	-106.371	472.754	-185.773	-79.1779	94.0085	-215.738	44.3643	32.3002	199.375	-170.817	799.927	188	-111.794	1062.01	149.767	-201.003	488.495	167.67	-420.48	125.567	213.219	-333.817	34.948
952	0	-268.735	-148.492	872.861	-217.456	-209.907	1118.68	-188.667	-105.262	472.56	-185.702	-79.0234	93.8345	-215.742	44.2398	32.3119	197.314	-167.922	800.426	185.268	-108.082	1062.05	148.612	-197.368	488.72	167.767	-418.907	127.503	213.247	-333.527	35.1773
953	0	-270.642	-145.343	872.467	-220.098	-206.094	1118.86	-189.622	-104.396	472.38	-185.75	-78.7706	93.5395	-215.71	44.1588	32.3202	195.339	-164.91	800.601	182.591	-104.382	1062.15	147.714	-192.974	488.924	167.818	-417.264	129.705	213.283	-333.101	35.4466
954	0	-272.45	-141.976	872.048	-222.802	-202.264	1118.97	-190.893	-103.462	472.28	-185.796	-78.5932	93.3448	-215.703	44.1719	32.3337	193.672	-161.847	800.951	179.852	-100.663	1062.18	146.661	-188.035	489.052	167.87	-415.228	132.188	213.869	-333.461	35.5959
955	0	-274.299	-138.87	871.572	-225.477	-198.545	1119.19	-192.007	-102.754	472.199	-185.803	-78.5421	93.2093	-215.702	44.2071	32.3557	191.652	-158.733	801.056	177.142	-97.0572	1062.31	145.77	-182.457	489.158	167.775	-412.72	134.892	213.864	-333.407	36.1326
956	0	-276.149	-135.896	871.461	-228.006	-194.86	1119.41	-193.103	-102.073	471.912	-185.812	-78.4704	93.0625	-215.763	44.3284	32.3343	189.97	-155.376	801.422	174.578	-93.4845	1062.46	144.786	-176.179	489.208	167.755	-409.974	138.002	213.677	-332.999	36.6592
957	0	-278.141	-133.081	871.324	-230.678	-191.334	1119.61	-194.118	-101.248	471.762	-185.826	-78.3529	92.8676	-215.795	44.2709	32.3559	188.222	-152.013	802.027	171.872	-90.0712	1062.58	143.995	-169.321	489.324	167.659	-406.762	141.473	213.479	-332.253	37.4134
958	0	-280.178	-130.178	870.833	-233.308	-187.908	1119.84	-195.155	-100.481	471.498	-185.834	-78.1393	92.6573	-215.875	44.251	32.2772	186.326	-148.862	802.011	169.207	-86.7569	1062.73	145.316	-160.11	489.096	167.614	-403.081	145.326	213.769	-331.351	38.1513
959	0	-282.151	-127.405	870.557	-235.918	-184.567	1120.01	-195.919	-99.6479	471.424	-185.906	-78.1175	92.5141	-215.871	44.1843	32.2888	184.547	-145.539	802.297	166.561	-83.5287	1062.82	144.613	-151.994	488.957	167.458	-398.802	149.469	213.793	-330.391	39.5018
960	0	-284.221	-124.774	870.264	-238.626	-181.368	1120.16	-197.259	-99.1319	471.01	-185.984	-78.3277	92.3587	-215.804	43.8956	32.1757	182.887	-142.189	802.485	163.818	-80.4419	1062.89	144.016	-143.039	489.532	167.292	-393.925	154.005	213.184	-329.075	41.5258
961	0	-286.033	-122.317	869.899	-241.076	-178.343	1120.23	-198.293	-98.2037	470.838	-186.026	-78.7773	92.1944	-215.786	43.8456	32.1596	181.278	-138.892	802.789	161.334	-77.5293	1062.88	143.54	-133.954	490.025	167.091	-388.409	158.923	213.035	-327.769	44.0106
962	0	-287.987	-120.242	869.48	-243.48	-175.437	1120.35	-198.759	-97.9563	470.808	-186.116	-78.3988	92.0138	-215.797	43.8695	32.1562	180.171	-134.966	803.135	158.895	-74.7359	1062.92	142.825	-124.286	490.936	166.845	-382.376	164.277	212.672	-326.19	47.0908
963	0	-289.865	-118.33	868.902	-245.808	-172.695	1120.32	-200.524	-97.4443	470.304	-186.208	-78.512	91.9183	-215.826	43.9023	32.1547	178.56	-131.553	803.293	156.532	-72.1062	1062.81	142.836	-113.774	492.028	166.503	-375.785	170.252	212.3	-323.914	50.146
964	0	-291.689	-116.498	868.349	-248.082	-170.033	1120.31	-201.125	-97.277	470.425	-186.286	-78.4297	91.6643	-215.826	43.9899	32.2111	177.337	-128.202	803.592	154.223	-69.5563	1062.72	145.081	-101.889	493.134	166.087	-368.646	176.096	211.9	-321.834	54.1691
965	0	-293.521	-114.929	867.963	-250.2	-167.068	1120.36	-202.442	-96.4561	470.174	-186.298	-78.3674	91.4777	-215.86	43.9766	32.198	176.418	-124.75	803.75	152.06	-67.1499	1062.59	145.416	-90.9315	494.824	165.385	-361.044	182.064	211.193	-319.093	58.6015
966	0	-295.265	-113.503	867.447	-252.152	-164.103	1120.08	-203.682	-96.6763	469.896	-186.33	-78.3365	91.3937	-215.898	44.0115	32.155	175.334	-121.376	803.84	149.984	-64.8863	1062.33	145.358	-80.1517	496.834	164.162	-352.611	188.405	210.336	-315.236	63.9696
967	0	-296.782	-111.994	866.784	-253.963	-161.345	1119.74	-204.64	-96.8755	469.409	-186.479	-78.2163	91.1889	-215.91	44.0255	32.1656	174.316	-118.126	803.983	148.024	-62.7532	1061.94	145.615	-69.5118	499.256	162.766	-343.526	194.233	209.32	-312.311	69.1565
968	0	-298.465	-110.756	866.509	-255.686	-158.603	1119.38	-205.914	-96.7032	469.211	-186.612	-78.0543	90.9799	-215.942	44.0256	32.1817	173.6	-114.646	804.269	146.151	-60.6345	1061.52	146.169	-58.9469	501.499	160.866	-334.22	200.111	208.22	-308.001	75.2721
969	0	-299.941	-109.57	866.115	-257.202	-155.912	1118.9	-206.913	-97.0773	468.778	-186.696	-77.7718	90.7737	-215.948	44.0632	32.1403	172.784	-111.27	804.747	144.485	-58.5679	1060.99	146.707	-48.8674	504.174	158.886	-325.67	205.74	206.885	-303.262	80.5719
970	0	-301.327	-108.454	865.708	-258.487	-153.677	1119.31	-207.962	-96.9288	468.642	-186.584	-76.6205	90.2239	-215.985	44.0004	32.1369	172.26	-107.756	806.281	142.909	-56.5707	1060.44	147.098	-38.9405	507.117	156.248	-316.3	210.939	204.308	-296.526	86.2579
971	0	-302.069	-108.9	865.586	-259.653	-152.083	1118.92	-209.109	-96.9791	468.413	-186.973	-77.8099	90.547	-215.993	43.9644	32.0682	171.62	-104.189	808.599	141.523	-54.5451	1059.77	147.512	-29.5206	510.217	153.679	-307.519	215.903	200.856	-288.929	89.6123
972	0	-302.832	-109.156	865.611	-260.841	-150.297	1118.69	-209.907	-97.3694	468.173	-187.002	-77.9682	90.5404	-216.074	43.9116	32.0474	170.914	-100.696	810.813	140.116	-52.3283	1059.24	148.105	-20.6043	513.264	151.007	-299.431	220.165	198.479	-278.9	93.2573
973	0	-304.247	-108.265	865.283	-261.868	-148.579	1118.33	-210.743	-97.2285	468.069	-187.147	-78.0351	90.4914	-216.058	43.9227	32.0395	170.361	-96.8196	813.618	138.869	-50.1795	1058.59	148.54	-12.1288	516.412	148.766	-290.23	223.085	196.421	-266.545	97.8379
974	0	-305.62	-107.294	864.975	-262.854	-146.78	1118	-211.733	-96.6715	467.981	-187.14	-77.708	90.2378	-216.071	43.9426	32.0079	169.362	-93.5168	815.745	137.664	-47.9494	1057.97	148.956	-4.08672	519.734	146.397	-280.417	224.919	193.525	-253.753	99.7373
975	0	-306.909	-106.216	864.755	-263.755	-144.875	1117.76	-212.372	-97.2039	467.764	-187.337	-78.0959	90.3034	-216.082	43.9397	31.9863	168.213	-91.0066	817.393	136.543	-45.6129	1057.43	148.992	3.75875	522.905	144.246	-269.47	225.415	189.929	-240.136	100.681
976	0	-308.161	-105.114	864.634	-264.62	-142.946	1117.61	-212.857	-97.589	467.592	-187.451	-78.1231	90.2939	-216.133	43.9131	31.9844	167.773	-88.3657	818.805	135.459	-43.2526	1056.99	149.309	11.3406	526.174	142.302	-257.826	224.957	186.085	-226.069	100.595
977	0	-308.983	-103.596	864.384	-265.41	-140.978	1117.61	-213.447	-97.0343	467.616	-187.341	-78.1376	90.1667	-216.123	43.84	31.9508	167.501	-85.9675	820.164	134.45	-40.8536	1056.69	149.717	18.573	529.031	140.377	-246.006	223.857	182.966	-211.478	99.6736
978	0	-309.741	-102.136	864.236	-266.136	-139.069	1117.7	-214.143	-96.0051	467.654	-187.663	-78.1865	90.2539	-216.161	43.8264	31.9152	167.096	-83.7038	821.435	133.505	-38.5137	1056.5	149.507	25.9849	532.52	138.409	-233.883	221.91	181.358	-196.008	98.5297
979	0	-310.5	-100.673	864.115	-266.862	-137.158	1117.83	-214.643	-95.2961	467.698	-187.859	-78.3276	90.1804	-216.177	43.7952	31.9363	166.64	-81.3908	823.105	132.559	-36.1713	1056.33	150.092	32.7228	535.181	136.686	-221.299	219.079	179.525	-180.386	96.8625
980	0	-311.223	-99.2435	864.054	-267.552	-135.279	1118.01	-214.856	-95.4341	467.6	-187.912	-78.4042	90.2464	-216.186	43.775	31.9231	166.238	-79.1435	824.768	131.65	-33.8612	1056.22	149.709	39.0036	537.773	135.199	-208.212	215.599	178.683	-163.648	94.8909
981	0	-311.96	-97.8546	864.142	-268.257	-133.441	1118.35	-214.993	-95.5162	467.508	-188.146	-78.9372	90.4476	-216.208	43.7699	31.8964	165.792	-77.0407	826.224	130.725	-31.5921	1056.26	149.434	44.9729	540.087	133.952	-194.56	211.454	177.777	-146.036	92.5738
982	0	-312.595	-96.4951	864.208	-268.859	-131.632	1118.66	-215.188	-95.1077	467.496	-187.856	-78.346	90.1507	-216.201	43.7427	31.888	165.471	-74.6725	827.885	129.904	-29.3525	1056.28	149.234	50.591	542.29	133.098	-180.61	206.836	177.163	-127.823	89.9504
983	0	-313.014	-95.2449	864.331	-269.245	-129.933	1119.03	-215.418	-94.5529	467.518	-187.888	-78.156	90.1042	-216.206	43.7606	31.9056	165.156	-72.3869	829.104	129.298	-27.2221	1056.36	149.201	55.7935	544.276	132.697	-166.307	201.737	177.239	-109.178	87.034
984	0	-313.427	-93.9185	864.393	-269.626	-128.158	1119.33	-215.613	-93.7126	467.543	-187.354	-76.9671	89.8115	-216.217	43.7415	31.894	165.673	-71.3421	830.179	128.698	-25.0156	1056.37	149.885	60.7884	546.065	132.874	-151.6	196.479	177.548	-90.2251	84.2168
985	0	-313.647	-92.6914	864.404	-269.814	-126.481	1119.59	-215.838	-92.711	467.591	-187.277	-76.6367	89.6324	-216.187	43.7402	31.9054	165.755	-70.2267	831.027	128.291	-22.9084	1056.34	149.759	65.3481	547.538	133.351	-136.461	190.758	178.373	-70.9785	81.2596
986	0	-313.695	-91.5227	864.437	-269.829	-124.864	1119.87	-215.96	-91.9867	467.628	-187.495	-77.1776	89.8794	-216.208	43.7829	31.9248	165.833	-68.3816	831.932	128.057	-20.8595	1056.32	149.893	69.7697	548.829	134.238	-120.984	184.734	179.596	-51.2832	78.0936
987	0	-313.702	-90.3504	864.383	-269.803	-123.242	1120.06	-215.977	-91.2814	467.685	-187.385	-77.6212	89.9783	-216.211	43.7788	31.904	166.008	-66.0302	833.003	127.863	-18.8071	1056.22	150.18	73.9856	549.992	135.652	-105.261	179.012	181.595	-31.3326	75.2872
988	0	-313.567	-89.1484	864.39	-269.636	-121.591	1120.31	-215.97	-90.6613	467.683	-187.619	-77.505	90.0657	-216.224	43.8018	31.9227	165.988	-63.6056	833.819	127.811	-16.725	1056.18	150.433	77.968	550.897	137.543	-89.5153	173.361	183.719	-11.5548	72.7829
989	0	-313.297	-87.8891	864.355	-269.333	-119.883	1120.52	-215.825	-89.9431	467.691	-187.685	-77.6163	90.14	-216.199	43.7811	31.9242	166.145	-61.1366	834.292	127.894	-14.5855	1056.1	150.315	81.6457	551.437	139.885	-73.3659	167.656	186.479	8.51523	70.8457
990	0	-313.003	-86.6733	864.294	-269.006	-118.218	1120.71	-215.697	-88.9917	467.755	-187.521	-77.985	90.19	-216.208	43.7926	31.9332	166.264	-58.5877	834.672	128.002	-12.4896	1055.99	150.648	85.1786	551.876	142.513	-57.3441	162.193	189.201	28.3561	69.1179
991	0	-312.469	-85.3398	864.158	-268.44	-116.435	1120.82	-215.532	-87.9493	467.858	-187.625	-77.7077	90.227	-216.211	43.8177	31.9363	166.813	-55.8567	835.056	128.349	-10.276	1055.81	150.51	88.4497	552.107	145.471	-41.2013	156.967	192.449	48.1392	67.7667
992	0	-311.958	-83.9913	864.063	-267.896	-114.638	1120.97	-215.322	-87.2378	467.891	-187.451	-77.9791	90.3567	-216.19	43.803	31.935	167.419	-53.2944	835.271	128.673	-8.04734	1055.67	150.664	91.6261	552.063	148.555	-25.2491	152.042	195.847	67.4719	66.8468
993	0	-311.346	-82.5959	864.184	-267.217	-112.799	1121.01	-215.061	-86.623	467.914	-187.291	-77.8765	90.314	-216.174	43.7864	31.9548	167.435	-51.0746	835.297	129.133	-5.7774	1055.42	150.487	94.3569	551.846	151.803	-9.684	147.507	199.199	86.1067	66.3507
994	0	-310.679	-81.2141	864.385	-266.483	-110.974	1121.13	-214.676	-85.9313	467.971	-187.377	-77.4759	90.3006	-216.191	43.7901	31.9585	167.822	-48.5588	835.311	129.648	-3.52112	1055.24	150.037	96.7317	551.124	155.079	5.61996	143.254	202.581	104.383	66.0393
995	0	-309.852	-79.671	864.494	-265.589	-108.987	1121.16	-214.329	-84.579	468.17	-186.932	-76.929	90.0229	-216.189	43.8751	31.9714	168.376	-46.037	834.943	130.323	-1.10345	1054.98	150.703	99.0758	550.797	158.377	20.5475	139.528	205.911	121.848	65.7535
996	0	-309.052	-77.9919	864.589	-264.72	-106.865	1121.17	-213.932	-83.7905	468.306	-187.045	-77.307	90.3764	-216.172	43.8209	32.0007	168.792	-43.5826	834.612	130.972	1.4501	1054.7	150.686	101.023	549.956	161.757	34.9139	136.19	210.178	138.75	66.7948
997	0	-308.139	-76.1992	864.674	-263.74	-104.629	1121.17	-212.784	-84.4082	467.78	-186.94	-77.2836	90.4137	-216.171	43.8122	32.0045	169.51	-41.1232	834.155	131.732	4.1173	1054.41	150.698	102.723	549.005	164.927	48.6794	133.029	213.03	154.898	67.0758
998	0	-307.214	-74.2558	864.781	-262.748	-102.242	1121.2	-212.491	-82.879	468.446	-186.884	-77.5531	90.5204	-216.173	43.8197	32.0211	170.146	-38.8946	833.61	132.506	6.93518	1054.14	150.747	104.207	547.763	167.959	61.8139	130.397	216.058	169.847	67.6252
999	0	-306.173	-73.1228	864.956	-261.52	-99.7409	1121.21	-212.124	-81.3229	468.693	-186.659	-77.2214	90.505	-216.132	43.7436	32.0049	171.187	-37.1612	833.017	133.514	9.86735	1053.86	150.005	105.203	546.064	170.727	73.943	128.024	218.721	183.992	68.5538
1000	0	-305.144	-71.8812	865.233	-260.304	-97.1312	1121.33	-211.473	-79.8997	468.962	-186.535	-77.1429	90.5636	-216.14	43.7745	32.021	171.465	-33.487	832.266	134.511	12.9081	1053.69	150.684	106.333	544.902	173.297	84.9634	125.994	221.224	196.549	69.5823
1001	0	-303.939	-70.4951	865.477	-258.912	-94.3771	1121.42	-210.673	-79.0381	469.103	-186.351	-77.1099	90.6389	-216.126	43.7887	32.0179	171.626	-30.5073	831.571	135.683	16.0933	1053.48	150.97	107.181	543.373	175.386	94.7844	124.157	223.179	207.809	70.5254
1002	0	-302.728	-68.928	865.612	-257.515	-91.4419	1121.39	-209.037	-79.5016	468.728	-186.208	-77.2404	90.7903	-216.136	43.8729	32.0408	172.24	-27.7444	831.068	136.861	19.4596	1053.16	151.672	107.991	541.707	177.001	103.233	122.594	224.313	217.555	70.9218
1003	0	-301.394	-67.19	865.792	-255.994	-88.3358	1121.41	-208.4	-78.5506	469.627	-186.016	-77.4299	91.0132	-216.131	43.8228	32.0378	173.305	-25.5831	830.267	138.163	22.9968	1052.89	152.194	108.804	540.151	177.811	110.426	120.956	224.402	225.924	70.845
1004	0	-299.956	-65.4547	866.156	-254.369	-85.2325	1121.62	-207.792	-75.6927	469.837	-185.916	-77.4759	91.1417	-216.102	43.8114	32.0582	173.645	-22.5389	829.445	139.568	26.5312	1052.8	152.928	109.593	538.647	178.381	116.162	119.196	224.219	232.615	69.822
1005	0	-298.461	-63.4898	866.371	-252.688	-81.8996	1121.67	-206.773	-74.4946	470.05	-185.726	-77.6133	91.3309	-216.103	43.8604	32.0799	174.552	-19.651	828.767	141.03	30.2952	1052.57	153.437	110.383	537.055	178.49	120.266	117.303	223.236	237.565	68.1169
1006	0	-296.797	-61.4812	866.742	-250.837	-78.5229	1121.88	-205.083	-74.3356	469.719	-185.553	-77.6372	91.4271	-216.069	43.8748	32.0687	176.165	-21.7193	827.522	142.662	34.103	1052.49	151.189	110.955	535.181	178.166	122.81	115.137	222.751	240.218	66.4225
1007	0	-294.921	-59.3426	867.109	-248.774	-75.0162	1122.09	-204.43	-72.0945	470.588	-185.387	-77.5969	91.5579	-216.086	43.9175	32.0603	177.504	-19.6136	826.466	144.505	38.0408	1052.4	151.878	111.249	533.312	177.316	123.943	112.721	222.156	241.413	63.9636
1008	0	-293.13	-57.0812	867.478	-246.796	-71.3867	1122.3	-203.248	-70.3405	470.931	-185.174	-77.5676	91.7342	-216.047	43.8863	32.0744	178.52	-14.0969	825.923	146.264	42.1013	1052.32	153.005	111.342	531.142	176.266	123.886	110.529	220.248	241.575	61.5622
1009	0	-291.096	-54.741	867.819	-244.575	-67.6785	1122.48	-201.883	-68.7633	471.142	-184.964	-77.5241	91.881	-216.012	43.802	32.0553	179.443	-10.963	824.778	148.265	46.2407	1052.21	153.668	111.04	528.62	174.799	123.546	108.643	219.045	241.503	59.9128
1010	0	-289	-52.3725	868.19	-242.292	-63.9419	1122.69	-200.662	-66.9657	471.682	-184.686	-77.6635	92.1798	-216.04	43.7466	32.051	181.239	-4.93726	824.013	150.329	50.4083	1052.13	151.781	110.31	525.54	173.814	123.297	106.535	217.874	241.61	57.5637
1011	0	-286.764	-50.0135	868.591	-239.87	-60.2149	1122.93	-198.996	-65.6938	471.84	-184.475	-77.6715	92.3896	-216.032	43.7019	32.0253	182.549	1.35079	823.001	152.532	54.5664	1052.07	153.026	110.197	523.35	173.626	123.409	105.077	216.719	242.494	54.3895
1012	0	-284.337	-47.4025	868.743	-237.321	-56.4101	1123.14	-197.485	-64.1493	472.233	-184.237	-77.6916	92.6648	-215.969	43.694	32.0427	183.852	6.76251	821.896	154.861	58.8023	1051.99	153.045	110.414	521.696	173.892	125.42	104.362	216.344	244.078	52.5525
1013	0	-281.901	-44.8114	869.034	-234.764	-52.6253	1123.49	-195.922	-62.1976	472.684	-184.014	-77.5746	92.8814	-215.933	43.8681	32.1146	185.317	10.4336	821.098	157.198	63.0182	1052.04	153.387	111.627	521.133	174.374	128.382	103.894	216.452	245.037	50.8401
1014	0	-279.348	-42.2467	869.297	-232.09	-48.8668	1123.81	-194.055	-60.4611	472.985	-183.764	-77.4588	93.109	-216.101	44.2551	32.288	187.272	13.9407	820.489	159.654	67.2078	1052.07	153.784	113.953	521.693	174.833	129.467	103.632	217.21	244.777	49.2051
1015	0	-276.454	-39.7705	869.891	-229.082	-45.2756	1124.21	-192.439	-58.2628	473.393	-183.827	-78.0376	93.7425	-216.028	44.17	32.2799	189.344	17.3632	820.347	162.449	71.3088	1052.42	154.584	117.391	522.717	175.193	129.696	103.484	217.209	245.27	47.715
1016	0	-273.65	-37.293	870.342	-225.985	-42.3359	1124.55	-191.03	-56.7737	473.2	-183.194	-77.5636	93.7754	-215.986	44.1843	32.3143	191.164	21.443	820.87	165.155	75.4112	1052.64	155.484	121.525	523.531	175.658	130.662	103.341	217.325	245.568	46.8845
1017	0	-271.068	-34.939	870.958	-223.329	-39.8533	1125.18	-189.074	-54.3853	474.089	-182.843	-77.5907	94.1211	-215.88	43.9513	32.2982	193.491	25.0403	821.838	167.639	79.39	1053.02	156.284	126.192	523.992	176.174	131.814	103.099	217.027	246.185	45.5959
1018	0	-268.375	-32.673	871.692	-220.297	-36.8176	1125.52	-187.595	-53.0763	473.988	-182.598	-77.4872	94.2895	-215.951	44.1604	32.2936	195.715	28.9946	823.143	170.234	83.2808	1053.51	157.384	130.754	524.137	176.763	132.786	102.784	217.323	246.528	44.5565
1019	0	-265.635	-29.9056	871.921	-217.473	-33.8808	1125.82	-185.775	-50.8578	474.812	-182.232	-77.5082	94.6741	-214.608	39.8778	31.1082	197.836	33.5149	824.413	173.019	87.0629	1053.94	158.499	134.882	524.11	177.368	133.8	102.56	217.362	246.991	42.9915
1020	0	-262.839	-27.1919	872.211	-214.57	-30.2538	1126.15	-184.198	-49.7692	474.602	-181.741	-77.8609	95.0864	-214.398	38.6643	30.9381	200.121	38.2322	825.726	175.858	90.7912	1054.42	159.833	138.656	523.995	178.024	134.807	102.258	217.867	247.357	41.9182
1021	0	-259.958	-24.6347	872.566	-211.787	-27.1681	1126.45	-182.656	-47.9761	474.812	-181.461	-78.33	95.5544	-214.406	38.7642	30.9395	202.232	42.9884	827	178.784	94.3631	1054.97	161.856	141.82	523.68	178.647	135.939	101.878	217.828	247.869	40.9206
1022	0	-257.14	-22.2258	872.493	-208.658	-23.3611	1126.4	-180.425	-46.6832	475.255	-180.857	-78.0599	95.9646	-215.206	41.5216	31.7258	204.484	47.7499	827.734	181.884	98.015	1055.5	163.697	144.649	523.349	178.878	136.574	101.706	217.785	248.065	40.6064
1023	0	-255.224	-17.168	872.692	-205.852	-21.4673	1127.26	-178.884	-44.5003	475.362	-180.548	-78.1372	96.2125	-214.646	39.6238	31.0044	206.904	51.9802	828.252	184.849	101.549	1056.04	165.197	147.188	523.049	178.982	137.001	101.531	217.868	248.14	40.4439
1024	0	-252.113	-13.9167	872.835	-202.632	-17.9945	1126.95	-176.706	-42.583	475.935	-180.765	-78.2046	96.7627	-214.585	39.0098	30.9414	209.539	56.1298	828.74	187.927	105.048	1056.42	166.248	149.637	522.441	179.135	137.452	101.347	218.056	248.249	40.4434
1025	0	-249.299	-11.1728	872.704	-199.344	-15.2111	1127.33	-175.101	-40.1917	476.067	-180.752	-76.9963	96.8876	-215	40.1446	31.2276	212.442	60.5388	828.973	191.085	108.555	1056.41	167.709	151.847	521.814	179.281	138.005	101.145	218.28	248.403	40.4117
1026	0	-246.103	-8.21513	873.525	-195.68	-11.2045	1127.25	-173.146	-38.1211	476.457	-181.033	-76.1982	97.3089	-214.993	40.5637	31.3658	215.382	64.1852	828.862	194.626	112.275	1057.35	169.269	153.868	521.417	179.28	138.514	100.94	218.178	248.594	40.3103
1027	0	-243.175	-5.36712	873.718	-192.599	-8.95996	1127.41	-171.2	-36.0768	476.793	-180.497	-76.0884	97.7959	-214.993	40.6877	31.4534	218.351	67.2058	828.794	197.337	115.725	1057.69	170.114	155.952	520.781	179.281	138.996	100.774	218.227	248.777	40.2094
1028	0	-239.671	-2.29008	874.023	-188.924	-6.00377	1127.69	-169.494	-34.1406	477.195	-180.094	-75.5939	98.2779	-214.926	40.7574	31.5458	221.346	70.7291	828.59	200.625	119.405	1058.14	169.853	158.044	520.365	179.306	139.456	100.637	218.189	248.957	40.0832
1029	0	-236.485	0.697971	874.309	-185.717	-3.87296	1127.69	-167.857	-32.2394	477.558	-179.831	-75.0697	98.7843	-214.845	40.8999	31.6772	224.229	74.17	828.322	203.469	122.999	1058.44	171.19	160.337	520.05	179.325	139.862	100.516	218.674	248.74	40.0204
1030	0	-233.258	3.99622	874.661	-182.162	-0.790789	1128.4	-166.127	-30.4206	478.013	-179.384	-74.9967	99.3269	-215.08	41.558	31.793	226.94	77.6263	828.026	206.758	126.59	1058.75	172.61	162.619	519.757	179.304	140.255	100.386	218.695	248.893	39.9449
1031	0	-230.193	7.08135	874.989	-179.248	0.909492	1129.03	-164.542	-28.3937	478.51	-178.752	-75.3926	100.216	-214.622	41.0375	31.8426	229.542	80.9888	827.807	209.526	130.051	1059.18	174.085	164.968	519.39	179.295	140.607	100.265	218.741	249.054	39.8559
1032	0	-227.103	10.0108	875.427	-175.638	4.76299	1129.1	-162.874	-26.5071	479.011	-178.401	-75.1303	100.964	-214.983	41.7735	31.9459	232.036	83.6681	827.52	212.869	133.594	1059.54	175.653	167.29	519.061	179.276	140.918	100.12	218.815	249.154	39.8218
1033	0	-224.217	12.7818	876.18	-172.523	7.90192	1129.25	-161.361	-24.6132	479.661	-178.254	-74.781	101.597	-214.983	41.9956	32.0154	234.549	85.4479	827.31	215.997	137.12	1059.72	177.37	169.524	518.836	179.258	141.227	99.9835	218.604	249.307	39.6928
1034	0	-221.365	15.8495	876.433	-170.211	8.99699	1130.17	-159.94	-22.635	480.281	-178.146	-74.2963	102.52	-214.889	41.8752	32.0051	236.822	87.7016	827.236	218.225	140.336	1060.08	179.087	171.496	518.467	179.287	141.497	99.8276	218.607	249.368	39.6837
1035	0	-218.883	18.2037	877.603	-167.234	10.1825	1131.05	-158.298	-20.5535	480.844	-177.797	-74.0001	103.473	-214.935	41.8996	32.0374	239.187	90.13	827.253	221.116	143.642	1060.41	180.787	173.534	518.165	179.28	141.733	99.691	218.575	249.485	39.658
1036	0	-216.31	20.801	878.511	-165.115	9.51019	1132.18	-157.121	-18.3168	481.954	-177.538	-73.5194	104.422	-214.834	41.544	31.9433	241.73	93.0273	827.347	223.076	146.574	1060.68	179.321	175.219	517.758	179.294	141.985	99.5793	218.559	249.507	39.6271
1037	0	-213.811	23.3019	879.501	-162.63	9.85296	1133.29	-155.868	-16.1021	482.854	-177.268	-72.8722	105.468	-215.887	43.0429	32.1183	244.034	95.9876	827.407	226.538	149.986	1061.12	180.727	176.994	517.464	179.292	142.154	99.4548	218.593	249.545	39.6048
1038	0	-211.391	25.6138	880.523	-159.836	12.5826	1134.19	-154.43	-14.17	483.966	-176.917	-72.4291	106.589	-215.917	42.9879	32.0456	246.203	98.9475	827.557	228.494	152.807	1061.56	182.152	178.438	517.269	179.335	142.277	99.3574	218.656	249.64	39.5051
1039	0	-209.143	28.0352	881.967	-156.286	15.5609	1135.01	-153.572	-11.1827	484.864	-176.308	-71.7106	107.793	-216.182	42.6652	31.9081	248.14	101.908	827.942	231.207	155.876	1061.94	183.537	179.582	517.078	179.353	142.405	99.2061	218.643	249.651	39.4819
1040	0	-206.786	30.5096	883.304	-152.788	19.8706	1135.74	-152.23	-9.20501	486.082	-175.846	-71.2123	109.094	-216.305	42.5034	31.8463	250.194	104.729	828.101	234.937	159.132	1062.53	184.83	180.64	516.963	179.359	142.504	99.1385	218.627	249.716	39.4902
1041	0	-204.639	32.7043	884.779	-149.581	23.1246	1136.82	-150.936	-6.88336	487.221	-175.224	-70.2626	110.358	-216.344	42.0859	31.7554	252.149	107.501	828.512	236.564	161.723	1063.1	186.109	181.344	516.82	179.425	142.551	99.0147	218.019	250.211	39.4087
1042	0	-202.484	34.6996	886.15	-146.752	24.681	1138.1	-149.982	-3.9524	488.383	-174.361	-69.4222	111.813	-216.326	41.7005	31.6633	253.979	110.157	828.918	239.081	164.437	1063.77	187.448	181.815	516.791	179.494	142.642	98.9412	218.003	250.214	39.4334
1043	0	-200.346	37.0898	887.568	-144.379	26.1428	1139.41	-148.709	-1.61029	489.443	-173.529	-68.3489	113.074	-216.252	41.318	31.6023	255.722	112.691	829.383	241.402	167.174	1064.51	188.691	182.037	516.784	179.59	142.677	98.845	218.595	249.777	39.4532
1044	0	-198.198	39.1168	889.012	-142.023	27.2862	1140.93	-147.503	0.585535	491.006	-172.465	-67.3604	114.409	-216.195	40.8715	31.4928	257.301	115.104	829.79	243.783	169.746	1065.24	190.072	182.222	516.815	179.65	142.671	98.7626	218.595	249.801	39.4047
1045	0	-196.226	41.0452	890.596	-139.705	28.5391	1142.41	-146.408	2.70795	492.31	-171.227	-66.3085	115.745	-216.261	40.5179	31.3969	259.078	117.482	830.26	246.215	172.3	1066.02	191.335	182.205	516.913	179.74	142.685	98.7151	218.658	249.823	39.4494
1046	0	-194.307	42.6877	892.464	-137.19	30.365	1143.86	-145.243	5.04702	493.566	-169.94	-65.2519	117.249	-215.974	40.0423	31.455	260.893	119.663	830.721	248.688	174.753	1066.83	192.658	181.911	516.967	179.886	142.633	98.6188	218.642	249.823	39.4418
1047	0	-192.411	44.5019	893.953	-134.656	32.457	1145.34	-144.269	7.5717	495.175	-168.531	-64.1294	118.742	-216.128	38.8844	31.6471	262.374	121.689	831.156	250.95	177.181	1067.78	194.008	181.89	517.171	180.024	142.577	98.519	218.712	249.868	39.4284
1048	0	-190.668	46.0806	895.909	-132.147	34.618	1146.9	-143.111	10.0708	496.63	-166.98	-63.0538	120.374	-215.727	38.7714	31.6434	263.966	123.624	831.582	253.155	179.542	1068.58	195.313	181.471	517.355	180.139	142.585	98.4117	218.628	249.882	39.4401
1049	0	-188.889	47.9012	897.588	-129.642	36.9107	1148.38	-141.632	11.375	498.283	-165.464	-62.1512	122.062	-215.098	38.9441	31.405	265.615	125.421	831.898	255.199	181.836	1069.54	196.547	180.979	517.498	180.314	142.514	98.2937	218.603	249.951	39.4123
1050	0	-187.036	49.7624	899.253	-127.19	39.2772	1149.84	-140.483	15.5264	500.436	-163.676	-60.2607	123.242	-214.405	39.2867	31.2957	267.457	127.201	832.329	257.366	184.207	1070.42	197.839	180.375	517.681	180.437	142.483	98.2083	218.643	249.92	39.3784
1051	0	-185.573	51.3963	900.941	-124.812	41.3181	1151.28	-140.061	19.3037	501.732	-162.107	-59.256	124.905	-213.961	38.9013	31.3774	269.209	128.748	832.563	259.331	186.528	1071.34	199.192	179.707	517.891	180.566	142.396	98.1305	218.521	250.053	39.3161
1052	0	-183.97	52.5358	902.724	-122.573	42.8935	1152.83	-139.046	20.4366	502.594	-160.993	-58.5392	126.453	-213.472	38.5421	31.5272	270.956	130.261	832.758	260.931	188.898	1072.24	200.331	179.14	518.004	180.713	142.343	98.0504	218.593	249.995	39.3634
1053	0	-182.525	54.3017	904.48	-119.672	46.9395	1153.86	-138.501	24.9943	504.339	-159.515	-57.5069	127.904	-212.947	38.275	31.7136	272.744	131.684	832.913	263.204	191.199	1073.01	201.579	177.995	518.217	180.816	142.26	97.9631	218.666	249.979	39.3577
1054	0	-181.361	55.616	906.288	-117.442	49.1834	1155.27	-138.256	29.8551	505.71	-158.097	-55.9348	129.441	-212.243	38.0655	31.8222	274.266	133.112	833.054	264.713	193.468	1073.96	202.775	177.6	518.375	180.852	142.183	97.8961	218.665	249.965	39.33
1055	0	-179.936	56.8709	907.751	-115.559	50.0867	1156.66	-138.094	32.4803	506.044	-156.64	-54.4939	130.786	-211.426	38.1309	31.9787	275.942	134.699	833.156	266.483	195.677	1074.56	204.004	177.113	518.514	180.901	142.128	97.7692	219.021	249.917	39.5271
1056	0	-178.412	58.767	909.42	-113.011	52.9206	1157.75	-137.808	35.7084	507.424	-155.321	-53.3305	132.254	-210.735	38.233	32.2096	277.309	136.382	833.22	268.702	197.762	1075.39	205.137	176.569	518.658	181.058	142.055	97.6629	218.518	250.271	39.4533
1057	0	-177.198	60.7642	910.781	-110.894	55.0542	1158.72	-137.427	39.4054	508.543	-154.138	-51.6545	133.639	-210.097	38.3873	32.593	278.671	138.233	833.288	269.851	200.025	1075.9	206.339	176.006	518.723	181.178	141.998	97.5884	218.571	250.063	39.277
1058	0	-175.922	62.4713	912.126	-109.391	55.1701	1160.23	-137.224	43.3919	509.628	-153.207	-49.8463	134.965	-209.84	38.121	33.1084	279.962	140.145	833.289	271.443	202.081	1076.43	207.373	175.597	518.734	181.319	142.005	97.5023	218.718	249.968	39.2924
1059	0	-174.865	64.166	913.514	-108.107	54.4401	1161.55	-136.789	47.4258	510.655	-152.429	-48.2402	136.412	-209.539	38.3543	33.8372	281.102	141.873	833.231	272.816	204.124	1077.01	208.299	175.262	518.79	181.41	141.961	97.3994	218.62	250.036	39.2719
1060	0	-173.752	65.9936	914.915	-106.844	53.6137	1162.77	-136.605	51.8315	511.486	-151.901	-46.3863	137.726	-209.41	39.133	34.4867	282.248	143.491	833.172	273.928	205.877	1077.66	209.435	174.82	518.679	181.471	141.945	97.3493	218.533	250.12	39.2364
1061	0	-172.573	67.9518	916.052	-103.332	59.9611	1162.93	-136.4	55.73	512.591	-151.662	-44.2106	139	-209.297	40.614	34.9021	283.586	145.182	833.083	275.104	207.761	1078.05	210.321	175.013	518.809	181.523	141.932	97.2624	218.555	250.11	39.1533
1062	0	-171.527	70.0323	917.034	-101.214	62.9982	1163.7	-136.372	59.6046	513.496	-151.666	-41.755	140.154	-209.528	42.4216	35.393	284.489	146.825	832.895	276.772	209.527	1078.42	210.845	175.111	518.886	181.568	141.89	97.2563	218.486	250.165	39.1169
1063	0	-170.342	72.1596	918.128	-99.8056	63.1764	1164.59	-136.457	63.5743	514.291	-151.907	-38.6766	141.085	-210.087	44.57	36.092	285.508	148.421	832.683	277.728	211.163	1078.88	212.191	175.177	518.746	181.676	141.963	97.1347	218.22	250.425	39.1022
1064	0	-169.175	74.7388	918.899	-98.8836	61.9146	1165.61	-136.478	67.5364	515.057	-152.647	-35.4842	142.016	-210.865	47.4326	36.5781	286.486	149.847	832.432	279.127	212.766	1079.09	212.894	175.569	518.7	181.707	142.048	97.0573	218.344	250.359	39.0222
1065	0	-168.212	76.9646	920.008	-96.3413	65.7039	1165.71	-136.631	71.2437	515.937	-153.488	-31.7126	142.757	-212.057	50.654	37.2764	287.633	151.053	832.209	280.693	214.425	1079.32	213.673	176.14	518.63	181.749	142.103	96.9889	218.643	250.108	39.1354
1066	0	-167.016	79.3919	920.659	-94.5979	68.225	1166.11	-137.011	75.0074	516.61	-154.721	-27.3005	143.387	-213.408	54.7064	37.7759	288.677	152.364	831.937	282.123	215.931	1079.51	214.324	176.755	518.54	181.782	142.139	96.9758	219.158	250.014	39.252
1067	0	-166.09	81.4207	921.54	-93.1116	69.1716	1166.68	-137.31	78.4962	517.356	-156.33	-22.7117	143.843	-214.981	59.5508	38.1286	289.694	153.753	831.627	283.526	217.37	1079.69	214.724	177.569	518.382	181.757	142.212	96.901	218.507	250.235	39.0906
1068	0	-164.96	83.735	921.983	-91.7724	69.7584	1167.3	-137.829	81.8785	517.976	-158.232	-17.6859	144.29	-216.959	64.7409	38.5278	290.705	155.257	831.266	284.83	218.667	1079.77	215.38	178.574	518.182	181.723	142.257	96.917	218.614	250.153	39.1325
1069	0	-164.129	85.503	922.697	-90.4233	70.7822	1167.69	-138.522	85.7168	518.554	-160.322	-11.8686	144.431	-219.09	70.5386	38.9425	291.615	156.722	830.867	286.293	220.037	1079.84	215.623	179.716	517.964	181.674	142.345	96.8793	218.553	250.21	39.1199
1070	0	-163.184	87.818	923.415	-89.0127	72.0495	1167.92	-139.221	89.0032	519.323	-162.466	-5.68074	144.474	-221.365	77.1973	39.1815	292.682	157.97	830.541	287.708	221.335	1079.96	216.228	181.017	517.729	181.614	142.432	96.8337	218.671	250.129	39.1256
1071	0	-162.359	89.8633	923.958	-87.6072	73.2362	1168.17	-140.011	92.8273	519.76	-165.092	0.922898	144.604	-223.801	84.4399	39.3636	294.338	159.001	830.313	288.992	222.624	1079.88	216.503	182.331	517.478	181.611	142.515	96.823	218.836	250.059	39.0908
1072	0	-161.567	91.7135	924.423	-86.4868	73.7773	1168.61	-141.054	96.3915	520.834	-167.835	8.09895	144.521	-226.422	92.2044	39.5134	295.414	160.338	829.759	290.035	223.896	1079.95	216.635	183.776	517.264	181.533	142.613	96.842	218.864	250.054	39.0901
1073	0	-160.429	93.6551	924.778	-85.6858	73.1396	1169.04	-141.716	100.196	520.938	-170.443	16.1629	144.313	-229.168	100.627	39.6764	296.204	162.867	829.097	291.813	225.111	1079.74	216.901	185.281	517.019	181.503	142.672	96.8169	218.928	250.017	39.1166
1074	0	-159.992	95.6416	925.406	-85.1359	72.1257	1169.41	-142.78	104.496	521.831	-173.667	24.0694	144.232	-232.42	108.564	40.0363	296.587	166.708	828.647	292.89	226.37	1079.8	217.117	186.859	516.75	181.423	142.838	96.8421	218.895	250.032	39.1291
1075	0	-159.266	97.1908	925.948	-82.8578	76.256	1169.01	-143.654	107.737	522.631	-176.625	33.1671	143.949	-234.776	119.045	39.7744	297.462	167.868	828.224	294.28	227.632	1079.52	217.108	188.528	516.502	181.356	142.968	96.8432	219.208	249.996	39.3005
1076	0	-158.782	99.07	926.596	-81.049	79.824	1168.81	-144.967	112.471	522.949	-180.083	41.8266	143.957	-237.378	129.165	39.6514	298.362	168.431	827.719	295.967	229.036	1079.44	217.084	190.311	516.114	181.2	143.132	96.8338	218.856	250.043	39.1217
1077	0	-158.21	100.73	926.93	-80.1592	80.3259	1169.04	-146.116	117.023	523.507	-183.284	51.6726	143.81	-240.042	139.647	39.5703	299.102	169.515	827.124	296.046	230.15	1079.27	216.976	192.062	515.812	181.155	143.214	96.8869	218.332	250.409	39.073
1078	0	-157.766	102.08	927.193	-79.8089	78.77	1169.26	-147.395	121.752	524.487	-186.556	61.6992	143.633	-242.619	150.451	39.6668	299.617	170.857	826.547	297.82	231.556	1079.16	216.847	193.875	515.518	181.077	143.32	96.9606	218.83	250.085	39.1482
1079	0	-157.36	103.851	927.673	-78.442	80.4753	1168.96	-148.283	126.243	525.019	-190.24	71.05	143.703	-245.02	161.567	40.0515	300.284	172.362	825.97	298.711	232.842	1079.06	216.702	195.601	515.174	180.769	143.49	96.8897	218.932	250.017	39.2028
1080	0	-157.071	105.014	927.949	-77.1048	82.7034	1168.81	-149.788	132.016	525.54	-193.434	81.1597	144.014	-247.366	173.197	40.6246	300.789	173.902	825.182	299.293	234.112	1078.9	216.524	197.377	514.85	180.764	143.62	96.9267	218.965	249.956	39.3195
1081	0	-156.937	106.284	928.477	-76.5025	82.3081	1168.88	-151.08	137.245	526.258	-196.649	91.0775	144.188	-249.637	184.863	41.8297	301.315	175.478	824.377	300.126	235.519	1078.75	216.194	199.219	514.483	180.421	143.798	96.9298	218.732	250.068	39.3232
1082	0	-156.728	107.504	929.05	-76.4887	80.2167	1169.14	-152.395	143.149	526.987	-199.519	101.444	144.678	-251.743	197.217	43.1825	301.8	176.994	823.673	301.036	236.875	1078.64	215.919	200.974	514.19	180.312	143.936	96.9386	218.734	250.046	39.3826
1083	0	-156.473	109.325	929.264	-76.4696	77.9935	1169.36	-153.576	149.04	527.883	-202.271	111.626	145.134	-253.741	209.914	45.0447	302.409	178.601	822.78	301.586	238.015	1078.47	215.509	202.584	513.874	180.178	144.09	96.9343	218.109	250.446	39.3261
1084	0	-156.103	111.314	929.582	-76.2719	76.4221	1169.55	-154.763	155.05	528.848	-204.801	122.341	145.967	-255.856	222.025	46.8732	302.618	180.275	822.052	302.252	239.323	1078.39	215.218	204.582	513.445	180.113	144.206	96.9577	218.6	250.137	39.4716
1085	0	-155.829	113.287	929.958	-75.8196	75.9293	1169.55	-155.926	161.251	529.816	-207.409	132.899	146.745	-257.965	233.881	48.8645	302.712	182.088	821.358	302.808	240.545	1078.27	214.829	206.382	513.08	179.978	144.355	96.9663	218.07	250.431	39.4205
1086	0	-155.696	115.201	930.436	-75.0653	76.4919	1169.48	-156.964	167.496	530.808	-209.759	143.692	147.697	-259.985	245.975	50.8431	302.579	183.778	820.177	303.222	241.709	1078.24	214.437	208.196	512.747	179.866	144.434	96.984	217.995	250.413	39.4186
1087	0	-155.769	116.828	930.53	-74.1258	77.7865	1169.32	-158.033	173.969	531.809	-211.952	154.431	148.669	-261.977	257.897	52.9915	302.43	185.652	819.305	303.514	242.794	1078.12	214.01	209.983	512.369	179.727	144.559	96.9527	217.992	250.393	39.4795
1088	0	-155.98	118.001	931.232	-73.3123	78.9395	1169.17	-159.009	180.65	532.941	-213.967	165.653	149.415	-263.917	269.663	55.313	302.322	187.674	818.769	303.906	243.927	1078.02	213.689	212.106	511.86	179.604	144.617	96.9603	217.965	250.38	39.5002
1089	0	-155.936	119.685	931.543	-72.5354	79.7545	1169.08	-159.881	187.242	534.089	-215.736	176.288	150.665	-265.724	281.445	57.6737	302.022	189.812	818.129	304.248	244.951	1077.94	213.082	213.749	511.609	179.518	144.702	96.9277	217.985	250.314	39.5815
1090	0	-155.949	121.912	931.78	-72.0339	80.1605	1168.99	-160.852	193.978	535.216	-217.371	186.794	151.865	-267.47	293.088	60.1256	301.74	191.901	817.279	304.59	245.973	1077.8	212.655	215.594	511.275	179.367	144.783	96.9325	218.028	250.206	39.7339
1091	0	-156.038	123.913	932.371	-71.6571	80.2704	1168.96	-161.58	200.611	536.294	-218.888	197.222	153.142	-269.117	304.654	62.6945	301.299	194.225	816.786	305.074	246.962	1077.65	212.147	217.509	510.84	179.21	144.866	96.9536	218.015	250.194	39.7389
1092	0	-156.356	125.884	932.879	-71.3345	80.2899	1168.9	-162.58	207.331	537.742	-220.231	207.484	154.281	-270.659	316.001	65.2839	300.83	196.561	816.246	305.33	247.92	1077.42	211.637	219.447	510.389	179.101	144.949	96.9272	217.97	250.217	39.7649
1093	0	-156.685	127.793	933.413	-71.0602	80.2862	1168.84	-163.356	214.104	538.95	-221.367	218.401	155.664	-271.915	327.516	67.8955	300.296	199.011	815.573	305.575	248.817	1077.22	211.157	221.353	509.953	178.986	145.058	96.935	217.951	250.192	39.8005
1094	0	-156.997	129.697	933.913	-68.8538	86.5173	1167.86	-164.03	220.675	540.168	-222.509	228.889	156.955	-273.123	338.649	70.5993	299.839	201.505	815.141	305.837	249.708	1076.98	210.722	223.092	509.627	178.812	145.224	96.9626	217.959	250.194	39.8397
1095	0	-157.32	132.226	934.2	-68.0263	89.1375	1167.78	-164.683	227.286	541.31	-223.518	239.268	158.285	-274.233	350.028	73.1945	300.142	200.315	813.547	306.053	250.601	1076.82	210.181	224.942	509.279	178.692	145.332	96.9796	217.93	250.162	39.861
1096	0	-157.412	134.672	934.47	-67.2073	91.4549	1166.92	-165.209	233.822	542.507	-224.205	249.1	159.582	-275.082	361.47	75.671	299.642	201.953	813.12	306.5	251.409	1076.64	209.674	226.71	508.848	178.572	145.482	96.9919	217.299	249.979	39.4504
1097	0	-158.006	136.331	934.883	-67.1969	91.545	1166.95	-165.6	240.201	543.65	-225.17	259.568	160.963	-275.748	372.528	78.2769	299.145	203.645	812.573	306.701	252.169	1076.39	209.02	228.256	508.394	178.432	145.649	96.9865	217.888	250.177	39.8666
1098	0	-157.907	139.809	934.944	-68.0926	88.8789	1167.56	-166.129	246.485	544.843	-225.993	269.755	162.252	-276.313	383.752	80.851	298.724	205.311	811.759	307.096	252.967	1076.18	208.602	230.236	508.042	178.306	145.755	97.0116	217.949	250.179	39.9251
1099	0	-158.333	142.483	935.459	-67.416	90.9821	1166.84	-166.51	252.693	546.001	-226.713	279.592	163.67	-276.662	394.527	83.4344	298.332	206.929	811.132	307.344	253.703	1076.04	208.038	231.934	507.621	178.267	146.1	97.0155	217.24	249.945	39.5219
1100	0	-159.086	144.403	936.076	-67.3794	92.5687	1166.59	-166.92	258.723	547.049	-227.343	289.644	164.938	-276.95	405.623	85.7881	298.027	208.96	810.723	308.569	254.452	1075.75	207.52	233.676	507.179	178.159	145.925	97.0024	217.751	250.131	39.9162
1101	0	-158.863	148.297	935.695	-67.4795	92.7522	1166.62	-167.241	264.686	547.967	-227.961	299.075	166.256	-276.937	416.473	88.1618	297.68	210.609	810.354	308.925	255.192	1075.55	206.911	235.477	506.755	178.078	146.05	97.1363	217.484	250.127	40.0197
1102	0	-159.505	150.657	936.437	-67.6791	93.2497	1166.46	-167.326	269.819	548.892	-228.406	308.653	167.47	-276.858	426.854	90.5512	297.201	212.082	809.516	309.138	255.97	1075.39	206.423	237.276	506.378	178.01	146.122	97.1303	217.794	250.122	40.0391
1103	0	-160.053	153.32	936.576	-67.8431	94.0526	1166.21	-167.802	276.062	549.866	-229.007	317.909	168.879	-276.707	437.192	92.8357	296.845	213.823	808.973	309.347	256.749	1075.17	205.966	238.997	506.009	177.885	146.261	97.2267	217.141	249.894	39.6906
1104	0	-160.701	155.645	936.704	-68.071	94.827	1166.06	-167.957	281.884	550.857	-229.588	327.232	170.152	-276.38	447.298	95.0477	296.825	216.255	809.743	309.425	257.459	1075.06	205.441	240.818	505.536	177.767	146.42	97.2541	217.45	250.099	40.1031
1105	0	-161.36	158.339	937.379	-68.3406	95.5825	1165.96	-168.092	287.487	551.592	-229.974	335.909	171.279	-275.965	457.058	97.1551	296.724	218.187	810.641	309.583	258.143	1074.96	204.913	242.676	505.096	177.649	146.498	97.3094	217.669	250.096	40.0792
1106	0	-161.664	161.853	937.097	-68.6278	96.62	1165.69	-168.034	292.232	552.364	-230.335	344.627	172.534	-275.751	466.186	99.2573	295.919	222.805	811.441	309.356	259.047	1074.7	204.466	244.339	504.773	177.558	146.653	97.3496	217.318	250.058	40.0767
1107	0	-161.76	165.197	937.038	-68.5558	98.6962	1165.04	-168.302	298.082	553.169	-230.691	352.86	173.637	-275.484	475.06	101.346	295.872	224.352	812.28	309.339	259.781	1074.66	204.097	246.071	504.347	177.422	146.757	97.3822	217.349	250.082	40.1486
1108	0	-161.982	168.912	936.779	-68.2568	101.511	1164.16	-168.518	303.299	553.831	-230.886	360.869	174.533	-275.015	483.873	103.179	296.038	225.449	812.176	309.276	260.462	1074.6	203.664	247.883	503.859	177.326	146.874	97.4522	217.345	250.055	40.1787
1109	0	-163.191	170.31	937.586	-69.1033	100.944	1164.45	-168.602	308.471	554.533	-231.119	368.117	175.535	-274.511	492.237	104.844	296.117	226.626	811.858	309.007	261.133	1074.57	203.192	249.535	503.471	177.245	147.006	97.5206	217.703	250.06	40.2158
1110	0	-163.268	173.652	937.502	-69.5332	102.044	1163.91	-168.584	313.274	554.923	-231.227	375.543	176.292	-273.856	500.157	106.378	295.924	227.828	811.423	309.169	261.702	1074.35	202.83	251.241	503.094	177.159	147.145	97.5663	217.32	250.059	40.1725
1111	0	-163.453	177.187	937.457	-70.2791	102.542	1163.68	-168.765	318.22	555.473	-231.339	382.623	177.111	-273.233	507.775	107.835	295.48	228.976	810.834	309.223	262.463	1074.16	202.492	252.859	502.713	177.085	147.259	97.6281	217.762	249.966	40.2591
1112	0	-163.978	180.918	937.145	-70.2934	105.729	1162.76	-168.7	322.442	555.719	-231.391	389.269	177.827	-272.592	515.059	109.005	294.897	230.167	810.288	308.936	263.42	1073.71	202.104	254.55	502.246	177.009	147.368	97.6925	217.828	249.986	40.3118
1113	0	-164.542	183.649	936.88	-70.8427	107.049	1162.51	-168.851	327.34	556.109	-231.308	395.696	178.377	-271.743	522.432	110.074	294.518	231.41	810.001	308.95	264.15	1073.57	201.777	256.213	501.88	176.924	147.467	97.7292	217.547	249.913	40.2808
1114	0	-165.156	186.297	936.9	-71.4538	108.652	1161.89	-169.085	331.846	556.257	-231.39	401.578	178.937	-271.04	528.951	110.92	294.059	232.651	809.678	308.955	264.696	1073.47	201.395	257.78	501.465	176.839	147.571	97.8054	217.295	250.011	40.2346
1115	0	-165.329	190.076	936.513	-72.1426	110.4	1161.42	-168.945	335.593	556.369	-231.234	407.335	179.232	-270.399	534.913	111.691	293.597	233.985	809.451	308.812	265.402	1073.23	201.11	259.433	501.073	176.71	147.673	97.8357	217.544	249.938	40.2683
1116	0	-166.022	193.002	936.238	-72.9341	111.955	1160.6	-169.065	339.539	556.473	-231.074	412.804	179.345	-269.741	540.673	112.148	293.253	235.361	809.151	308.595	266.179	1073.01	200.761	261.084	500.593	176.628	147.782	97.8998	217.556	249.96	40.2829
1117	0	-166.56	195.873	936.008	-73.6249	114.025	1160.22	-169.181	343.299	556.41	-230.933	417.763	179.46	-269.121	546.206	112.44	293.065	236.84	808.941	308.535	266.901	1072.83	200.461	262.689	500.222	176.561	147.855	97.9343	217.549	249.931	40.2867
1118	0	-167.103	199.017	935.751	-74.4015	116.256	1159.7	-169.403	347.442	556.258	-230.577	422.764	179.442	-268.496	551.216	112.684	292.862	238.142	808.672	308.344	267.636	1072.58	200.21	264.245	499.878	176.48	147.963	97.9915	217.546	249.967	40.2442
1119	0	-167.586	202.126	935.541	-75.0856	118.734	1159.3	-169.235	350.511	555.958	-230.397	426.917	179.333	-267.936	555.88	112.756	292.567	239.428	808.323	308.214	268.335	1072.37	199.904	265.779	499.459	176.388	148.083	98.035	217.544	249.968	40.2466
1120	0	-168.035	205.291	934.955	-75.7652	121.407	1158.24	-169.387	353.728	555.612	-229.969	431.416	179.173	-267.274	560.282	112.562	292.303	240.628	807.843	308.081	269.164	1072.11	199.513	267.333	499.022	176.33	148.164	98.0869	217.263	249.849	39.832
1121	0	-168.606	208.436	934.45	-76.9074	123.092	1157.85	-169.474	356.856	555.127	-229.708	435.452	178.832	-266.721	564.504	112.434	291.812	241.856	807.495	307.827	269.971	1071.92	199.468	268.887	498.639	176.28	148.236	98.1507	217.173	249.822	39.6753
1122	0	-169.261	211.27	934.32	-77.9139	125.11	1157.14	-169.481	359.955	554.534	-229.319	438.881	178.518	-266.138	568.131	111.904	291.605	243.128	807.286	307.689	270.737	1071.78	199.254	270.314	498.289	176.218	148.304	98.1862	217.428	250.041	40.1221
1123	0	-169.996	214.068	933.76	-78.9884	126.749	1156.92	-169.537	362.747	553.97	-228.882	442.392	177.973	-265.502	571.729	111.399	291.403	244.425	807.045	307.472	271.466	1071.2	199.088	271.725	497.982	176.159	148.419	98.2577	217.167	249.875	39.6611
1124	0	-170.517	216.969	933.362	-80.0411	129.105	1156.24	-169.551	365.681	553.244	-228.501	445.755	177.327	-264.95	575.01	110.62	291.215	245.701	806.833	307.024	272.243	1071.32	198.826	273.187	497.542	176.103	148.506	98.2944	217.74	250.067	40.0557
1125	0	-171.137	219.996	932.815	-81.158	131.544	1155.75	-169.514	367.884	552.381	-228.125	448.83	176.664	-264.397	577.948	109.816	290.882	246.941	806.534	306.636	272.914	1071.21	198.637	274.595	497.197	176.07	148.594	98.341	217.411	249.888	39.5363
1126	0	-171.745	223.243	932.231	-82.2276	134.114	1155.25	-169.465	370.238	551.554	-227.72	451.322	175.878	-263.757	580.628	108.823	290.455	248.127	806.139	306.259	273.803	1071.05	198.491	275.887	496.885	175.982	148.722	98.3888	217.41	249.933	39.4603
1127	0	-172.334	226.201	931.654	-83.4045	136.535	1154.64	-169.683	372.889	550.665	-227.178	454.105	174.728	-263.192	583.157	107.677	289.984	249.273	805.797	305.792	274.716	1070.9	198.302	277.216	496.538	175.96	148.843	98.4692	217.382	249.942	39.3871
1128	0	-172.894	229.204	931.153	-84.6021	139.045	1154.08	-169.358	374.491	549.59	-226.815	456.111	173.835	-262.619	585.318	106.439	289.566	250.434	805.519	305.353	275.674	1070.82	198.176	278.559	496.271	175.95	148.911	98.5615	217.367	249.969	39.349
1129	0	-173.55	232.367	930.647	-85.7769	141.861	1153.34	-169.479	376.648	548.567	-226.226	458.703	172.722	-261.953	587.276	104.999	289.171	251.745	805.332	304.859	276.645	1070.74	197.506	279.977	495.931	175.918	148.993	98.5812	217.364	250.027	39.2824
1130	0	-174.113	235.561	929.965	-87.0322	144.28	1152.96	-169.341	378.159	547.507	-225.828	460.479	171.631	-261.366	589.115	103.391	288.382	252.765	804.809	304.457	277.647	1070.48	197.444	281.107	495.545	175.854	149.113	98.6932	217.34	249.997	39.1512
1131	0	-174.631	238.365	929.23	-88.2888	146.66	1152.37	-169.325	380.01	546.213	-225.327	461.617	170.319	-260.733	590.53	101.689	288.164	254.205	804.788	303.864	278.721	1070.52	197.247	282.32	495.258	175.83	149.177	98.7846	217.368	250.033	39.0984
1132	0	-175.491	241.419	928.63	-89.6751	149.158	1151.72	-169.309	381.728	545	-224.921	463.026	169.149	-260.015	591.799	99.7714	287.714	255.638	804.678	302.981	279.792	1070.57	197.002	283.49	495.045	175.784	149.267	98.8574	217.307	250.022	39.0107
1133	0	-175.942	244.511	927.835	-90.9517	151.942	1151.28	-169.248	383.329	543.743	-224.396	464.382	167.848	-259.29	592.876	97.6443	287.394	257.01	804.595	302.507	280.901	1070.42	196.679	284.631	494.845	175.749	149.378	98.9671	217.298	250.071	38.9918
1134	0	-176.618	247.97	927.01	-92.432	154.369	1150.73	-169.184	384.924	542.424	-223.834	465.711	166.319	-258.56	593.629	95.3673	286.776	258.391	804.373	301.865	282.016	1070.35	196.322	285.77	494.669	175.662	149.397	99.0737	217.325	250.071	38.9635
1135	0	-177.205	250.852	926.291	-93.8647	156.676	1150.32	-169.124	386.368	541.031	-223.128	467.421	165.051	-257.784	594.42	92.967	285.963	259.879	804.155	301.13	283.352	1070.37	195.978	286.96	494.443	175.581	149.529	99.099	217.3	250.06	38.9019
1136	0	-177.875	253.708	925.701	-95.3558	159.38	1149.73	-169.069	387.611	539.735	-222.428	468.758	163.239	-257.135	594.903	90.58	285.409	261.461	804.107	300.313	284.661	1070.53	195.592	288.141	494.197	175.565	149.541	99.2162	217.29	250.128	38.8747
1137	0	-178.643	256.82	924.858	-96.7357	162.53	1149.16	-169.07	388.984	538.295	-222.127	469.388	161.946	-256.148	595.315	88.0984	284.999	263.091	804.1	299.518	286.111	1070.87	195.252	289.262	493.951	175.449	149.571	99.323	217.275	250.122	38.8193
1138	0	-179.203	260.169	923.95	-96.0374	172.913	1147.02	-169.134	390.363	536.918	-221.353	470.305	160.29	-255.302	595.63	85.4507	284.417	264.797	804.107	298.699	287.503	1070.66	194.906	290.425	493.72	175.434	149.668	99.3595	217.274	250.127	38.7977
1139	0	-180	263.501	923.266	-97.1022	178.617	1145.75	-169.119	391.675	535.409	-220.836	470.989	158.608	-254.54	595.45	82.8734	283.842	266.522	804.092	297.643	288.878	1070.68	194.487	291.618	493.505	175.33	149.669	99.4849	217.285	250.161	38.7538
1140	0	-180.736	266.926	922.441	-98.7976	181.07	1145.09	-169.222	392.737	533.918	-220.401	471.484	157.142	-253.377	595.59	80.1581	283.136	268.179	803.945	296.733	290.462	1070.79	194.105	292.817	493.306	175.295	149.738	99.5237	217.286	250.139	38.7315
1141	0	-181.522	270.333	921.627	-100.667	182.839	1144.6	-169.151	393.891	532.375	-219.9	472.12	155.517	-252.569	595.22	77.2905	282.308	269.802	803.842	295.699	292.06	1070.85	193.73	293.97	493.088	175.23	149.772	99.6331	217.347	250.173	38.7444
1142	0	-182.334	273.68	920.768	-102.409	184.885	1144.19	-169.12	395.043	530.774	-219.531	471.69	154.191	-251.326	595.518	74.508	281.537	271.607	803.856	294.601	293.755	1070.86	193.32	295.135	492.863	175.189	149.814	99.7112	217.332	250.164	38.7147
1143	0	-183.171	276.945	919.851	-104.819	185.303	1144.38	-169.066	395.795	529.153	-219.152	472.026	152.556	-250.301	595.513	71.6364	281.053	273.383	803.918	293.628	295.511	1070.99	192.957	296.286	492.68	175.107	149.836	99.7767	217.34	250.194	38.7229
1144	0	-184.036	280.119	918.872	-106.305	188.61	1143.84	-169.086	396.483	527.549	-218.782	472.961	150.701	-249.162	595.336	68.7911	280.408	275.279	804.154	292.336	297.268	1071.19	192.545	297.488	492.43	175.08	149.93	99.8094	217.375	250.194	38.6761
1145	0	-184.929	283.206	917.833	-108.398	190.807	1143.5	-168.993	397.308	525.784	-218.509	472.831	149.246	-247.917	595.507	66.0457	279.334	276.943	804.083	291.136	299.125	1071.33	192.141	298.582	492.155	175.026	149.978	99.889	217.376	250.228	38.6722
1146	0	-185.856	286.217	916.741	-109.836	195.226	1141.86	-168.955	398.096	524.028	-218.145	473.624	147.148	-246.806	595.385	63.3229	278.277	278.612	803.966	289.796	300.968	1071.39	192.261	299.733	491.903	174.956	150.033	99.9642	217.37	250.23	38.6349
1147	0	-186.82	289.175	915.603	-111.707	198.555	1141.66	-168.941	398.589	522.246	-217.769	474.2	145.27	-245.68	595.45	60.7063	277.454	280.451	804.086	288.441	302.881	1071.44	191.307	300.899	491.803	174.94	150.102	100.013	217.406	250.246	38.6669
1148	0	-187.826	292.105	914.431	-113.505	201.636	1141.11	-168.862	399.166	520.391	-217.304	474.423	143.406	-244.461	595.337	58.028	276.405	282.168	803.981	287.405	304.658	1071.56	190.756	302.039	491.617	174.88	150.152	100.1	217.378	250.221	38.6539
1149	0	-188.876	295.035	913.233	-115.836	203.619	1140.89	-168.711	399.613	518.508	-216.932	473.978	141.676	-243.456	595.218	55.5531	275.443	284.03	804.046	285.709	306.83	1071.55	190.182	303.173	491.446	174.79	150.232	100.129	217.371	250.235	38.6305
1150	0	-189.972	297.992	912.018	-117.279	208.178	1139.33	-168.634	400.017	516.602	-216.525	474.015	139.625	-242.204	594.943	52.9112	274.767	285.961	804.231	284.326	308.916	1071.51	189.566	304.297	491.207	174.736	150.291	100.225	217.358	250.235	38.6263
1151	0	-191.115	301.004	910.789	-119.68	210.816	1138.97	-168.593	400.401	514.585	-216.032	473.529	137.795	-241.395	594.392	50.3167	273.373	287.684	804.1	282.676	311.028	1071.62	189.041	305.427	491.02	174.677	150.338	100.321	217.407	250.249	38.6639
1152	0	-192.3	304.091	909.544	-121.577	214.371	1138.28	-168.464	400.733	512.584	-215.441	473.063	135.88	-240.049	593.939	47.4522	272.356	289.594	804.081	281.123	313.117	1071.62	188.515	306.701	490.761	174.58	150.42	100.383	217.371	250.234	38.6116
1153	0	-193.523	307.267	908.276	-123.883	217.077	1137.59	-168.398	401.262	510.626	-214.867	472.797	133.619	-239.15	593.097	44.5077	270.989	291.41	803.871	279.597	315.388	1071.57	187.885	307.963	490.524	174.511	150.5	100.467	217.293	250.316	38.4269
1154	0	-194.771	310.549	906.948	-126.087	219.974	1137.03	-168.357	401.661	508.676	-214.197	471.785	131.461	-238.038	591.775	41.3859	269.779	293.352	803.828	277.868	317.688	1071.58	187.39	309.119	490.188	174.43	150.555	100.558	217.384	250.251	38.6078
1155	0	-196.024	313.84	905.611	-127.831	225.241	1136.13	-168.361	402.163	506.668	-213.392	470.612	129.112	-236.754	590.058	38.2227	268.955	295.434	803.779	276.068	320.04	1071.48	186.185	310.654	489.923	174.36	150.652	100.654	217.387	250.261	38.6309
1156	0	-197.335	317.359	904.107	-130.186	229.516	1134.82	-168.495	402.811	504.597	-212.679	469.16	126.946	-235.467	588.028	34.6668	267.578	297.489	803.673	274.378	322.503	1071.42	185.727	311.861	489.69	174.276	150.706	100.779	217.353	250.291	38.5101
1157	0	-198.455	320.657	902.556	-132.58	232.984	1134.06	-168.65	403.5	502.542	-211.734	468.038	124.432	-234.369	586.31	33.3092	266.409	299.551	803.484	272.632	324.989	1071.3	185.197	313.247	489.408	174.203	150.813	100.874	217.441	250.25	38.7005
1158	0	-199.831	324.095	900.935	-134.892	236.972	1133.5	-168.849	404.003	500.489	-210.547	466.04	122.696	-233.263	586.281	33.6668	264.921	301.7	803.299	270.63	327.615	1071.12	184.493	314.696	489.033	174.064	150.87	100.97	217.351	250.283	38.4863
1159	0	-201.319	327.478	899.246	-137.584	240.414	1131.98	-168.784	404.466	498.343	-209.747	464.274	120.802	-232.053	585.816	34.1467	263.669	303.919	803.16	268.531	330.245	1070.9	183.606	316.098	488.688	173.974	150.957	101.068	217.279	250.349	38.3624
1160	0	-202.743	331.041	897.591	-139.485	246.324	1130.37	-168.606	404.832	496.186	-208.976	463.875	118.706	-230.696	585.127	34.6477	262.334	306.216	803.077	266.497	333.056	1070.71	182.828	317.566	488.342	173.881	151.023	101.182	217.422	250.236	38.6355
1161	0	-204.18	334.528	895.862	-142.35	249.977	1129.69	-168.593	405.171	494.157	-208.41	463.469	116.656	-229.998	585.187	35.1155	260.685	308.465	802.775	264.355	335.978	1070.48	182.506	318.696	487.943	173.826	151.146	101.255	217.275	250.332	38.4214
1162	0	-205.57	338.002	894.065	-145.104	253.165	1129.13	-168.708	405.455	492.435	-207.833	462.406	114.956	-229.372	585.098	35.4886	259.271	311.023	802.742	262.346	338.911	1070.36	181.89	320.06	487.573	173.721	151.198	101.384	217.249	250.312	38.3759
1163	0	-207.288	341.588	892.191	-147.954	256.741	1127.48	-168.937	405.649	490.466	-207.009	461.421	112.969	-228.885	584.971	35.9455	257.719	313.45	802.508	260.008	341.956	1070.16	180.923	321.55	487.189	173.609	151.301	101.512	217.248	250.305	38.3712
1164	0	-208.941	345.059	890.618	-149.921	263.505	1125.75	-169.07	406.623	489.057	-205.993	460.178	111.371	-228.631	584.529	36.0094	256.417	316.008	802.368	257.503	345.003	1070.1	180.087	323.014	486.823	173.527	151.353	101.73	217.222	250.353	38.3509
1165	0	-210.585	348.683	888.967	-152.92	267.922	1124.84	-169.452	407.936	487.687	-205.042	459.752	109.798	-228.394	584.075	36.0223	254.561	318.521	802.124	255.007	348.205	1069.95	179.303	324.394	486.538	173.391	151.45	101.885	217.234	250.344	38.3513
1166	0	-212.507	352.195	887.458	-155.823	271.859	1124.09	-169.816	409.829	486.294	-204.074	459.276	108.598	-228.332	583.906	36.1239	252.928	321.157	801.976	252.552	351.364	1069.72	178.241	325.726	486.293	173.24	151.524	102.073	217.203	250.369	38.3434
1167	0	-214.318	355.797	885.992	-158.544	276.43	1123.06	-169.996	411.417	485.16	-202.59	458.515	107.522	-228.264	583.864	36.2218	251.373	323.811	801.958	250.207	354.614	1069.52	177.266	327.034	486.027	173.095	151.585	102.291	217.255	250.382	38.3734
1168	0	-216.182	358.822	884.909	-161.799	279.529	1122.7	-169.848	412.903	484.037	-200.638	458.698	106.202	-228.138	583.797	36.3881	249.577	326.4	801.938	247.55	357.97	1069.45	176.176	328.311	485.88	172.972	151.649	102.5	217.142	250.426	38.2745
1169	0	-218.061	361.992	883.742	-164.796	282.247	1122.48	-169.84	414.528	483.064	-199.2	458.943	105.401	-227.948	583.909	36.5183	247.383	329.018	801.84	244.878	361.472	1069.3	175.069	329.551	485.777	172.86	151.688	102.759	217.125	250.437	38.2501
1170	0	-220.049	365.224	882.717	-167.826	285.327	1122.16	-169.766	416.748	482.351	-198.07	459.667	104.689	-227.649	583.871	36.7589	245.464	331.512	801.74	242.098	365.036	1069.28	173.811	330.683	485.708	172.729	151.746	103.041	217.206	250.446	38.2877
1171	0	-221.991	368.017	881.923	-170.661	289.294	1121.68	-169.76	418.818	481.606	-196.914	460.293	104.101	-227.533	583.934	37.0397	243.2	333.843	801.6	239.551	368.779	1069.21	172.683	331.785	485.746	172.578	151.815	103.363	217.108	250.492	38.184
1172	0	-224.183	370.75	881.177	-172.719	295.667	1121.05	-170.112	421.497	481.062	-195.997	460.741	103.407	-227.401	583.898	37.1801	241.034	336.408	801.745	236.752	372.46	1069.18	171.456	332.577	485.956	172.415	151.926	103.651	217.176	250.477	38.1955
1173	0	-226.348	373.47	880.638	-175.531	299.757	1121.06	-170.527	423.385	480.593	-195.526	460.9	102.996	-227.393	583.862	37.2058	238.772	338.988	802.077	233.913	376.32	1069.14	170.296	333.351	486.174	172.255	152.011	104.026	217.245	250.523	38.2374
1174	0	-228.658	376.234	880.183	-178.537	302.062	1121.61	-171.472	425.144	480.177	-195.381	461.244	102.732	-227.398	583.961	37.1886	236.434	341.477	802.416	230.928	380.225	1069.19	168.865	334.08	486.46	172.029	152.14	104.425	217.134	250.559	38.2063
1175	0	-230.822	378.675	880.087	-181.149	305.132	1121.98	-172.666	426.294	480.169	-195.445	461.354	102.518	-227.489	583.997	37.1642	233.873	343.79	802.674	228.249	384.108	1069.12	167.47	334.648	486.895	171.774	152.294	104.808	217.101	250.458	38.2233
1176	0	-233.209	381.203	880.112	-183.905	308.409	1122.11	-174.332	427.58	480.329	-195.622	461.319	102.359	-227.565	583.95	37.1126	231.403	346.066	803.05	225.346	388.078	1069.18	166.08	335.136	487.321	171.529	152.455	105.286	217.173	250.513	38.1682
1177	0	-235.512	383.791	880.319	-186.642	311.055	1123.19	-175.916	428.413	480.458	-195.902	461.369	102.265	-227.63	584.011	37.0403	228.711	348.328	803.507	222.616	391.852	1069.17	164.711	335.555	487.869	171.193	152.637	105.883	217.145	250.482	38.1768
1178	0	-237.932	386.452	880.9	-189.401	313.405	1123.79	-177.786	429.266	480.763	-196.168	461.383	102.163	-227.732	584	36.9709	226.213	350.487	803.977	219.768	395.699	1069.54	163.464	336.076	488.328	170.877	152.756	106.464	217.126	250.49	38.1743
1179	0	-240.451	388.886	881.155	-191.65	317.739	1124.48	-179.464	429.997	480.953	-196.45	461.36	102.032	-227.784	584.074	36.9318	223.644	352.665	804.504	216.971	399.597	1069.75	161.916	336.438	489.084	170.607	153.019	107.05	217.177	250.553	38.307
1180	0	-242.916	391.19	881.456	-193.907	321.987	1125.49	-181.159	430.865	480.973	-196.73	461.341	101.898	-227.844	584.003	36.9023	221.236	354.764	805.105	214.229	403.365	1070.01	160.616	336.798	489.848	170.341	153.282	107.729	216.943	250.542	38.414
1181	0	-245.584	393.333	881.692	-196.552	325.061	1125.79	-182.583	431.495	480.922	-196.952	461.434	101.707	-227.815	584.023	36.8418	218.751	356.843	805.775	211.253	407.225	1070.37	159.12	337.219	490.687	170.034	153.503	108.508	217.13	250.59	38.6636
1182	0	-248.096	395.454	881.777	-199.194	328.35	1126.43	-184.113	432.562	480.966	-197.024	461.554	101.473	-227.894	584.039	36.862	216.155	358.942	806.355	208.433	411.063	1070.58	158.105	338.094	491.174	169.877	153.752	109.376	217.144	250.663	38.7039
1183	0	-250.772	397.459	881.765	-202.113	331.242	1127.07	-185.27	433.357	480.714	-197.055	461.72	101.244	-227.87	583.947	36.8213	213.556	361.155	806.921	205.589	414.927	1070.91	156.711	339.059	491.979	169.701	154.143	110.259	217.165	250.693	38.743
1184	0	-253.427	399.328	881.528	-204.854	334.816	1127.55	-186.679	434.557	480.601	-197.135	461.586	101.046	-227.859	583.941	36.8196	210.797	363.498	807.324	202.762	418.798	1071.1	155.492	340.268	492.687	169.665	154.645	111.329	217.03	250.703	38.815
1185	0	-255.981	401.162	881.267	-207.656	338.483	1127.77	-187.733	435.093	480.37	-197.212	461.66	100.847	-227.916	583.97	36.8675	208.518	366.028	807.875	199.958	422.61	1071.18	154.272	341.798	493.298	169.632	155.218	112.382	217.082	250.739	39.0728
1186	0	-258.767	402.896	881.045	-210.914	341.147	1128.11	-188.979	436.086	480.183	-197.038	461.878	100.54	-227.822	583.974	36.8197	205.642	368.417	808.131	196.922	426.323	1071.29	152.997	343.815	493.753	169.649	155.91	113.525	217.323	250.941	39.1841
1187	0	-261.186	404.667	880.807	-213.632	345.178	1128.17	-190.179	437.136	480.043	-196.893	462.205	100.44	-227.895	583.92	36.89	203.707	371.187	808.667	194.04	430.032	1071.35	151.858	345.697	494.35	169.567	156.641	114.725	217.322	251.022	39.1941
1188	0	-263.603	406.914	880.443	-216.434	349.122	1128.29	-191.297	438.042	479.93	-197.071	462.088	100.326	-227.924	583.991	36.9035	201.275	373.816	808.852	191.307	433.706	1071.39	150.833	348.319	494.678	169.472	157.428	116.181	217.277	251.192	39.4193
1189	0	-266.156	409.087	880.138	-218.989	352.006	1128.43	-192.708	439.292	479.795	-197.161	462.075	100.15	-227.846	583.939	36.8693	199.293	376.626	809.414	188.44	437.305	1071.48	149.601	351.173	494.999	169.347	158.418	117.586	217.246	251.134	39.4168
1190	0	-268.333	411.487	879.713	-221.695	354.854	1128.28	-193.842	440.064	479.67	-197.185	462.093	99.9135	-227.927	583.986	36.9149	197.444	379.41	809.734	185.597	440.908	1071.49	148.477	354.424	495.205	169.209	159.497	119.281	217.403	251.286	39.7015
1191	0	-270.47	413.838	879.297	-224.291	357.718	1128.28	-194.759	441.179	479.359	-197.157	462.289	99.8075	-227.931	584.008	36.9046	195.497	382.244	809.942	182.795	444.462	1071.5	147.223	358.124	495.384	169.014	160.667	121.09	217.273	251.484	40.1328
1192	0	-272.665	416.215	878.961	-226.618	360.803	1128.28	-196.235	442.061	479.337	-197.1	462.415	99.6659	-227.924	583.938	36.8985	193.759	385.201	810.073	179.935	448.041	1071.59	146.035	362.283	495.395	168.839	162.111	123.067	217.169	251.549	40.5184
1193	0	-274.66	418.542	878.581	-229.287	363.503	1128.05	-197.33	442.954	479.126	-197.097	462.543	99.5108	-227.917	583.93	36.8682	192.401	388.508	810.447	177.276	451.571	1071.63	144.8	366.829	495.474	168.61	163.748	125.277	217.093	251.791	40.9631
1194	0	-276.633	420.802	878.195	-231.82	365.695	1128.06	-198.462	443.936	478.972	-197.139	462.603	99.4016	-227.936	583.939	36.8942	190.593	391.634	810.591	174.637	455.033	1071.67	143.646	371.729	495.562	168.422	165.557	127.669	217.161	252.086	41.4883
1195	0	-278.658	423.088	877.838	-234.011	368.842	1128.15	-199.508	444.782	478.841	-197.258	462.507	99.2361	-227.935	583.947	36.8841	188.992	394.795	810.859	171.947	458.523	1071.74	142.486	376.918	495.662	168.026	167.62	130.304	216.713	252.011	41.645
1196	0	-280.528	425.285	877.476	-236.414	371.654	1127.95	-200.547	445.609	478.693	-197.215	462.682	99.0901	-227.941	583.963	36.8674	187.284	397.994	811.128	169.413	461.922	1071.8	141.41	382.728	495.779	167.627	169.862	133.19	216.909	252.507	42.3575
1197	0	-282.39	427.477	877.164	-238.641	374.555	1127.84	-201.612	446.528	478.598	-197.277	462.731	98.9149	-227.941	583.962	36.8687	185.754	401.385	811.556	166.885	465.317	1071.92	140.366	388.836	495.976	167.239	172.47	136.291	216.481	252.656	42.9153
1198	0	-284.242	429.575	876.88	-240.778	377.71	1127.81	-202.685	447.464	478.428	-197.372	462.813	98.767	-227.905	583.934	36.8362	184.013	404.852	812.127	164.368	468.618	1072.06	139.313	395.225	496.235	166.869	175.539	139.496	216.171	253.114	44.158
1199	0	-286.455	432.08	877.003	-243.009	380.351	1127.66	-203.763	448.197	478.21	-197.454	462.96	98.6743	-227.937	583.954	36.8823	182.525	408.385	812.692	161.959	471.886	1072.17	139.929	403.91	496.311	166.359	179.061	143.336	216.087	253.734	44.9622
1200	0	-288.595	434.452	877.311	-245.084	383.395	1127.55	-204.777	448.875	478.094	-197.512	463.014	98.4947	-227.954	583.968	36.8658	181.099	411.813	813.183	159.624	475.021	1072.46	139.083	412.03	496.78	165.62	183.062	147.455	215.632	254.602	46.5775
1201	0	-290.798	436.813	877.529	-247.317	385.767	1127.51	-205.794	449.747	477.891	-197.625	463.203	98.3929	-227.89	583.988	36.8352	179.664	415.272	813.576	157.224	478.145	1072.65	138.359	420.922	497.475	164.664	187.769	152.039	215.136	255.804	48.77
1202	0	-292.908	439.02	877.804	-249.359	388.304	1127.36	-206.771	450.332	477.822	-197.711	463.26	98.2668	-227.949	583.963	36.8663	178.657	418.783	814.024	154.918	481.116	1072.91	137.595	430.738	498.517	163.445	193.275	157.091	214.278	256.881	51.1886
1203	0	-294.879	441.04	877.997	-251.26	391.483	1127.29	-207.843	450.922	477.568	-197.779	463.25	98.1103	-227.951	583.967	36.8602	177.055	422.066	814.27	152.752	483.899	1073.08	136.963	441.353	499.844	161.769	199.342	162.612	213.478	258.443	54.3052
1204	0	-296.854	442.868	878.068	-253.268	394.115	1127.15	-208.868	451.103	477.343	-197.881	463.359	97.9727	-227.943	583.969	36.8647	175.621	425.36	814.61	150.58	486.491	1073.14	136.751	452.939	501.465	159.804	206.345	168.605	212.399	260.137	58.1799
1205	0	-298.942	444.515	878.237	-255.066	396.695	1127.02	-209.901	451.529	477.064	-198.009	463.457	97.806	-227.899	583.951	36.8002	174.407	428.728	815.086	148.297	488.901	1073.29	136.766	464.873	503.426	157.552	214.214	174.861	210.877	262.327	62.7272
1206	0	-300.665	446.041	878.167	-256.916	399.318	1126.94	-211.118	451.847	476.782	-198.179	463.52	97.7246	-227.894	583.929	36.7705	173.273	432.167	815.652	146.378	491.19	1073.2	137.369	477.179	505.763	154.937	222.751	181.467	209.263	265.398	68.3111
1207	0	-302.466	447.309	878.092	-258.878	401.475	1126.98	-212.189	451.964	476.569	-198.336	463.588	97.5687	-227.962	583.948	36.8075	172.463	435.548	816.05	144.381	493.221	1073.11	137.851	488.896	508.721	151.867	231.506	188.185	207.418	269.176	74.4077
1208	0	-304.125	448.52	877.676	-260.261	404.709	1126.5	-213.234	451.855	476.403	-198.491	463.584	97.4484	-227.946	583.906	36.7383	171.737	438.969	816.796	142.526	495.195	1072.67	138.756	500.465	511.776	148.215	240.122	194.832	204.727	273.896	81.4921
1209	0	-305.667	449.561	877.142	-261.68	407.791	1126.22	-214.348	451.949	476.087	-198.71	463.621	97.2798	-228.015	583.877	36.7807	170.736	442.317	817.279	140.789	497	1072.12	139.64	511.026	515.028	144.226	248.758	201.028	201.556	279.88	88.6236
1210	0	-307.019	450.4	876.556	-262.979	408.665	1125.89	-215.358	451.78	475.835	-198.868	463.658	97.1528	-227.976	583.882	36.7021	170.134	445.396	817.905	139.241	498.602	1071.51	140.747	520.925	518.408	139.804	257.15	207.167	198.545	286.647	93.8357
1211	0	-308.172	451.178	875.645	-264.079	409.478	1125.23	-216.466	452.185	475.579	-199.011	463.676	97.0448	-228.104	584.065	36.7149	170.266	448.446	819.946	137.892	500.143	1070.58	141.898	530.096	521.873	135.368	265.119	212.427	194.501	294.451	97.4104
1212	0	-309.214	451.9	874.875	-265.068	410.235	1124.72	-217.264	451.865	475.227	-199.137	463.633	96.9473	-228.191	584.117	36.7758	169.657	451.019	823.138	136.654	501.628	1069.79	143.648	538.819	525.325	131.389	274.942	215.779	190.266	305.045	101.192
1213	0	-310.012	452.584	874.052	-265.814	410.954	1124.15	-218.038	451.785	475.032	-199.259	463.671	96.8686	-228.162	584.088	36.7016	168.531	453.628	826.362	135.659	503.076	1068.95	144.311	546.481	528.79	127.416	286.12	217.722	186.068	317.756	103.888
1214	0	-310.661	453.311	873.103	-266.409	411.716	1123.46	-219.037	452.036	474.781	-199.379	463.581	96.7315	-228.1	583.767	36.646	167.291	456.268	828.986	134.815	504.566	1067.99	145.239	553.882	532.155	123.806	298.484	218.39	182.057	331.701	104.753
1215	0	-311.41	453.99	872.308	-267.105	412.43	1122.92	-219.688	451.812	474.684	-199.476	463.574	96.6628	-228.215	583.955	36.7235	166.288	458.538	831.191	133.87	506.009	1067.17	146.977	561.598	535.485	120.24	311.285	218.148	177.583	346.399	104.378
1216	0	-311.892	454.828	871.569	-267.535	413.302	1122.43	-220.21	451.671	474.57	-199.549	463.503	96.5909	-228.122	583.658	36.5758	165.836	460.567	832.987	133.192	507.609	1066.41	147.695	568.543	538.782	116.988	324.377	217.008	173.716	361.976	103.254
1217	0	-312.32	455.72	870.987	-267.91	414.23	1122.11	-220.822	452.002	474.41	-199.626	463.607	96.5078	-228.231	583.888	36.6463	165.414	462.383	834.158	132.567	509.265	1065.81	148.463	575.362	541.791	114.034	338.328	214.841	170.222	378.469	101.398
1218	0	-312.612	456.702	870.601	-268.149	415.247	1121.98	-221.316	452.268	474.347	-199.755	463.596	96.5037	-228.238	583.935	36.648	164.955	464.226	835.552	132.08	511.01	1065.41	149.372	581.971	544.577	111.485	353.119	211.576	167.782	396.466	99.2962
1219	0	-312.942	457.836	870.341	-268.426	416.416	1121.97	-221.781	452.754	474.337	-199.815	463.528	96.4701	-228.235	583.899	36.5835	164.401	466.096	836.718	131.554	512.907	1065.13	150.245	588.114	547.2	109.613	368.574	207.37	165.746	415.501	96.357
1220	0	-313.086	459.008	870.165	-268.517	417.623	1122.05	-221.956	453.036	474.442	-199.858	463.567	96.4932	-228.249	583.941	36.602	163.975	467.701	838.174	131.214	514.843	1064.94	150.903	593.899	549.605	108.296	384.567	202.665	164.124	435.564	93.0203
1221	0	-313.238	460.174	870.096	-268.616	418.824	1122.24	-222.142	453.498	474.475	-199.899	463.54	96.4868	-228.273	583.938	36.5706	163.677	469.23	839.536	130.866	516.772	1064.85	151.375	599.252	551.737	107.615	401.213	197.332	162.605	456.574	89.2007
1222	0	-313.313	461.462	870.101	-268.638	420.147	1122.5	-222.252	454.041	474.534	-199.923	463.62	96.5269	-228.246	583.952	36.5733	163.662	470.738	840.773	130.595	518.823	1064.83	151.409	604.306	553.706	107.853	418.386	191.513	162.764	478.682	85.7731
1223	0	-313.275	462.758	870.068	-268.547	421.478	1122.72	-222.213	454.578	474.549	-199.884	463.489	96.5713	-228.248	583.939	36.582	163.941	472.173	841.951	130.437	520.883	1064.78	151.296	608.856	555.222	108.876	435.961	185.362	163.138	501.283	81.9259
1224	0	-313.111	463.713	870.205	-268.214	422.875	1122.89	-222.114	455.375	474.628	-199.873	463.535	96.6157	-228.278	583.889	36.6581	164.133	473.618	842.86	130.522	523.008	1064.68	150.898	612.938	556.228	110.622	453.891	179.048	164.165	524.155	78.3938
1225	0	-312.986	464.634	870.566	-267.919	424.239	1123.29	-221.952	456.345	474.719	-199.828	463.571	96.6571	-228.282	583.873	36.6533	164.335	475.129	843.825	130.568	525.1	1064.81	150.88	616.712	557.091	113.048	472.213	172.56	166.062	547.432	74.9747
1226	0	-312.639	465.639	870.904	-267.402	425.687	1123.67	-221.739	457.222	474.745	-199.788	463.567	96.7251	-228.252	583.893	36.6821	164.463	476.88	844.5	130.836	527.276	1064.91	151.729	620.276	557.53	116.211	490.747	166.265	168.308	570.648	71.9169
1227	0	-312.185	466.765	871.177	-266.779	427.255	1123.98	-221.43	457.903	474.773	-199.717	463.542	96.8099	-228.27	583.915	36.6832	164.618	478.896	845.02	131.21	529.572	1064.95	150.987	623.585	557.776	119.93	509.316	160.179	171.218	593.842	69.4691
1228	0	-311.795	467.923	871.531	-266.219	428.855	1124.38	-221.015	458.926	474.861	-199.677	463.571	96.8406	-228.2	583.907	36.6382	164.359	480.849	845.26	131.52	531.901	1065.07	149.978	626.726	557.718	123.915	527.728	154.445	174.524	616.693	67.705
1229	0	-311.283	469.271	871.861	-265.537	430.645	1124.74	-220.669	459.87	474.916	-199.588	463.572	96.9436	-228.2	583.895	36.6431	164.765	483.829	845.603	131.954	534.419	1065.17	149.18	629.692	557.3	128.446	545.883	149.233	178.329	639.112	66.6412
1230	0	-310.518	470.723	872.082	-264.603	432.54	1125	-220.248	460.658	474.943	-199.459	463.642	96.9903	-228.132	583.665	36.6132	165.06	486.71	845.728	132.639	537.042	1065.15	148.367	632.427	556.579	133.126	563.715	144.583	182.396	660.7	66.3872
1231	0	-309.793	472.28	872.378	-263.708	434.54	1125.34	-219.628	461.744	475.101	-199.345	463.641	97.0013	-228.111	583.688	36.654	165.495	489.938	845.695	133.285	539.77	1065.21	147.599	635.081	555.689	137.748	580.957	140.667	186.722	681.318	66.5618
1232	0	-308.981	474.001	872.444	-262.727	436.704	1125.45	-219.02	462.773	475.14	-199.202	463.698	97.0683	-228.172	583.965	36.69	166.033	493.438	845.494	134.017	542.662	1065.05	146.973	637.62	554.55	142.371	597.379	137.366	190.995	701.033	67.3727
1233	0	-308.163	475.911	872.435	-261.738	439.056	1125.47	-218.447	464.066	475.309	-199.084	463.772	97.1473	-228.215	584.034	36.7645	166.481	497.174	845.154	134.757	545.743	1064.8	146.451	640.112	553.275	146.862	613.07	134.208	195.766	719.426	69.0307
1234	0	-307.171	477.869	872.473	-260.577	441.456	1125.55	-217.805	465.099	475.414	-198.934	463.763	97.2094	-228.194	584.069	36.7218	166.963	501.108	844.585	135.669	548.871	1064.61	145.908	642.422	551.871	151.165	627.804	131.755	199.371	736.387	70.1141
1235	0	-306.164	479.997	872.376	-259.401	444.027	1125.49	-216.917	466.45	475.514	-198.767	463.75	97.2574	-228.205	584.006	36.8132	167.649	504.924	843.843	136.597	552.17	1064.27	145.582	644.719	550.306	155.015	641.217	129.67	203.038	752.003	71.7632
1236	0	-304.993	482.339	872.245	-258.06	446.811	1125.4	-216.283	467.584	475.596	-198.576	463.72	97.333	-228.208	584.015	36.7979	168.312	508.232	842.781	137.689	555.683	1063.91	145.536	646.738	548.53	158.43	653.365	127.837	206.168	765.914	73.4831
1237	0	-303.812	484.984	872.115	-256.709	449.898	1125.31	-215.675	469.518	475.89	-198.39	463.771	97.4517	-228.084	583.75	36.7258	169.024	513.539	841.865	138.79	559.498	1063.54	145.561	648.564	546.905	160.889	663.931	126.251	208.77	778.12	74.8268
1238	0	-302.563	487.802	872.019	-255.291	453.16	1125.25	-214.457	470.394	476.074	-198.15	463.733	97.504	-228.107	583.802	36.6808	169.743	518.1	840.801	139.96	563.488	1063.21	145.3	650.11	545.248	163.281	672.903	124.661	210.773	788.301	75.7024
1239	0	-301.2	490.746	872.007	-253.758	456.546	1125.28	-213.579	471.753	476.224	-197.967	463.788	97.6658	-228.078	583.768	36.7674	170.902	516.39	838.529	141.243	567.602	1062.97	146.119	651.559	543.583	165.036	680.094	123.205	211.929	796.621	75.7133
1240	0	-299.67	493.897	871.997	-252.059	460.139	1125.31	-212.569	473.286	476.446	-197.776	463.719	97.8157	-228.038	583.787	36.718	171.972	519.946	837.29	142.694	571.924	1062.72	146.82	652.867	542.006	166.092	685.606	121.331	212.329	802.879	75.0831
1241	0	-298.136	497.294	872.022	-250.355	463.979	1125.37	-211.863	475.354	476.827	-197.511	463.761	97.9107	-228.091	583.791	36.7587	173.164	523.63	836.115	144.149	576.491	1062.51	145.376	653.783	540.034	166.448	689.222	119.27	211.638	807.852	73.7171
1242	0	-296.362	500.819	872.045	-248.411	467.946	1125.44	-210.597	476.56	477.079	-197.285	463.798	98.0319	-228.053	583.844	36.7263	174.239	527.581	834.738	145.844	581.187	1062.3	146.149	654.682	538.222	166.374	691.356	116.84	211.684	809.627	71.3716
1243	0	-294.548	503.559	872.138	-246.455	471.993	1125.52	-209.389	477.755	477.414	-197.106	463.62	98.2744	-228.052	583.785	36.717	175.435	531.195	833.356	147.551	585.962	1062.11	147.239	655.272	536.087	165.755	691.931	114.85	210.498	810.318	69.0177
1244	0	-292.58	506.519	872.32	-244.345	476.26	1125.69	-208.512	480.155	477.854	-196.916	463.772	98.44	-228.117	583.856	36.7697	177.033	535.035	832.169	149.412	590.957	1062.01	146.677	655.518	533.583	164.388	691.573	112.853	209.733	809.937	66.8577
1245	0	-290.398	509.576	872.428	-242.021	480.624	1125.79	-207.001	481.611	478.115	-196.788	463.906	98.6288	-228.065	583.863	36.709	178.578	539.154	830.984	151.488	596.05	1061.84	147.037	655.595	531.083	163.079	691.06	110.754	207.975	809.375	64.4077
1246	0	-288.168	512.649	872.469	-239.649	485.004	1125.83	-205.629	483.03	478.395	-196.628	463.886	98.961	-228.119	583.821	36.7448	179.977	543.437	829.948	153.611	601.158	1061.59	147.02	655.638	528.72	162.679	691.179	109.089	206.92	810.295	61.3715
1247	0	-285.953	515.847	872.686	-237.292	489.51	1126.03	-204.368	485.596	478.829	-196.474	463.763	99.2776	-228.117	583.869	36.7707	181.541	548.035	828.992	155.719	606.392	1061.53	146.827	656.176	526.744	163.184	693.445	108.195	205.912	812.056	58.4727
1248	0	-283.467	518.88	872.927	-234.663	493.849	1126.27	-202.405	487.151	479.113	-196.152	463.774	99.5365	-228.085	583.813	36.7944	182.951	552.757	828.122	158.099	611.46	1061.49	146.622	657.58	526.016	164.04	696.558	107.734	206.251	812.468	56.4719
1249	0	-280.815	521.962	873.018	-231.869	498.238	1126.35	-201.264	489.757	479.714	-195.846	463.845	99.8597	-228.092	583.888	36.8174	184.49	557.698	827.819	160.644	616.577	1061.29	147.292	660.188	526.43	164.592	697.743	107.557	205.835	813.32	54.6023
1250	0	-278.314	525.026	873.349	-229.226	502.61	1126.67	-199.04	491.717	479.867	-195.448	463.773	100.158	-227.995	583.825	36.7821	186.316	562.76	828.025	163.038	621.677	1061.34	147.947	664.06	527.481	165.047	697.986	107.422	205.51	814.329	52.7916
1251	0	-275.832	527.926	873.702	-226.602	506.817	1127.01	-197.305	494.088	480.198	-194.979	463.761	100.48	-227.972	583.886	36.8368	187.917	568.093	828.69	165.413	626.612	1061.41	148.981	668.755	528.277	165.583	699.087	107.4	205.469	814.647	52.3408
1252	0	-273.411	530.811	874.133	-224.038	511.009	1127.44	-195.448	496	480.498	-194.79	463.93	100.862	-227.953	583.866	36.8379	189.727	573.518	829.76	167.728	631.532	1061.56	150.055	673.978	528.92	166.256	700.084	107.441	205.257	814.906	51.5109
1253	0	-270.913	533.472	874.677	-221.398	514.977	1127.97	-194.031	498.261	480.908	-194.475	463.987	101.266	-227.936	583.83	36.8818	191.794	579.004	830.953	170.119	636.229	1061.82	150.97	679.358	529.207	166.919	701.033	107.199	205.583	815.33	50.5853
1254	0	-268.345	535.95	875.284	-218.688	518.761	1128.57	-192.241	499.936	481.13	-194.095	463.868	101.689	-227.936	583.827	36.8825	193.75	584.567	832.231	172.58	640.741	1062.15	151.889	684.519	529.334	167.632	702.094	106.956	205.417	816.036	49.4155
1255	0	-265.742	538.426	876.034	-215.943	522.545	1129.31	-190.631	502.003	481.583	-193.719	463.652	102.222	-227.923	583.926	36.9057	195.973	587.923	833.15	175.077	645.253	1062.62	153	689.127	529.314	168.261	703.087	106.703	206.052	816.293	48.1279
1256	0	-263.126	540.727	876.733	-213.185	526.153	1130	-188.857	503.886	481.791	-193.342	463.59	102.601	-227.926	583.88	36.9824	198.298	592.791	834.317	177.586	649.589	1063.03	154.172	693.269	529.099	168.681	704.141	106.364	205.569	816.883	47.2342
1257	0	-260.159	542.845	877.419	-210.075	529.577	1130.68	-187.23	506.274	482.388	-192.983	463.678	103.109	-227.845	583.891	36.9799	200.303	599.328	835.658	180.446	653.742	1063.44	155.589	696.776	528.81	169.068	705.003	106.08	205.395	817.19	46.7505
1258	0	-257.715	544.801	878.15	-207.49	532.841	1131.4	-185.144	508.062	482.613	-192.519	463.882	103.691	-227.767	583.893	36.9941	202.501	608.857	836.499	182.783	657.734	1063.88	156.843	700.087	528.462	169.353	705.703	105.762	204.944	817.663	46.1373
1259	0	-254.785	546.788	878.798	-204.418	536.135	1132.04	-183.437	510.513	483.155	-192.848	465.183	103.998	-227.721	583.882	37.0618	204.871	613.776	836.901	185.606	661.757	1064.25	158.185	703.043	527.848	169.508	706.266	105.554	204.703	817.911	45.9562
1260	0	-251.669	548.887	879.541	-201.159	539.541	1132.77	-181.551	512.875	483.655	-192.393	465.366	104.68	-227.701	583.904	37.1697	207.616	618.539	837.411	188.616	665.891	1064.71	159.705	705.778	527.482	169.571	706.847	105.366	204.729	818.175	45.8555
1261	0	-248.751	550.955	880.351	-198.098	542.916	1133.58	-179.979	515.533	484.258	-192.365	466.283	105.259	-227.602	583.935	37.2142	210.368	623.31	837.708	191.428	669.994	1065.24	161.208	708.449	527.185	169.669	707.502	105.123	204.987	818.436	45.7881
1262	0	-245.405	553.267	881.079	-194.611	546.535	1134.3	-178.09	517.362	484.707	-191.695	465.825	106.148	-227.455	583.79	37.2185	213.267	627.592	837.892	194.667	674.341	1065.68	162.423	711.12	526.908	169.76	708.01	105.005	204.937	818.535	45.8027
1263	0	-242.85	556.334	882.387	-191.629	550.113	1135.09	-176.561	519.693	485.445	-191.7	466.452	106.898	-227.545	583.968	37.335	215.804	632.152	837.887	197.4	678.648	1066.2	163.619	713.804	526.709	169.827	708.381	104.906	205.442	818.329	45.4505
1264	0	-240.249	559.588	883.724	-188.601	553.878	1135.91	-175.278	522.336	486.279	-191.315	466.926	107.862	-227.485	583.845	37.3608	218.271	636.769	837.927	200.179	683.14	1066.75	164.954	716.488	526.582	169.906	708.792	104.81	205.728	818.245	45.8025
1265	0	-237.777	562.856	885.054	-185.703	557.657	1136.72	-173.662	523.917	487.1	-190.811	467.378	108.844	-227.518	583.65	37.3191	220.606	641.053	837.978	202.828	687.647	1067.29	164.083	718.902	526.23	169.857	709.102	104.666	205.564	818.555	45.5528
1266	0	-235.459	566.221	886.434	-182.498	560.399	1137.6	-172.692	526.158	488.001	-190.268	468.001	109.784	-227.534	583.372	37.2718	222.836	645.014	838.047	205.324	692.251	1067.87	165.624	721.482	526.12	169.923	709.341	104.56	205.271	818.86	45.5573
1267	0	-233.214	569.7	887.91	-179.488	563.056	1138.63	-171.417	528.266	489.046	-189.529	468.536	110.977	-227.368	582.668	37.0888	224.73	649.85	838.327	207.747	696.97	1068.56	167.185	723.798	526.008	170.068	709.522	104.594	205.256	818.975	45.4815
1268	0	-230.872	573.254	889.45	-176.61	565.104	1139.65	-170.126	530.162	490.053	-188.628	468.764	112.515	-227.413	582.298	37.0586	226.521	654.024	838.438	210.267	701.763	1069.31	168.192	725.769	525.884	170.182	709.889	104.272	205.153	819.094	45.4409
1269	0	-228.679	576.802	890.984	-173.572	568.087	1140.83	-168.997	532.829	491.297	-188.031	469.942	113.662	-228.18	582.9	37.1347	228.682	652.008	837.756	212.638	706.55	1070.05	169.181	727.608	525.723	169.963	710.225	104.132	205.334	819.012	45.37
1270	0	-226.702	580.331	892.607	-170.787	570.931	1142.07	-167.617	535.384	492.356	-187.051	470.594	115.152	-228.535	583.049	37.0993	230.477	655.29	837.891	214.792	711.318	1070.88	170.275	729.204	525.522	169.921	710.403	104.029	205.029	819.27	45.3823
1271	0	-224.658	583.688	894.173	-167.986	573.221	1143.35	-166.347	537.801	493.937	-186.022	471.42	116.505	-228.802	582.506	36.8154	232.325	658.703	838.068	217.014	715.914	1071.66	171.247	730.661	525.397	169.897	710.597	104.001	204.909	819.382	45.4039
1272	0	-222.723	586.863	895.795	-165.327	575.205	1144.8	-165.064	540.239	495.154	-184.936	472.122	117.95	-228.816	581.896	36.6688	233.971	661.841	838.29	219.127	720.328	1072.49	172.11	731.89	525.279	169.865	710.791	103.933	205.349	818.671	45.0431
1273	0	-221.546	589.868	897.401	-162.618	577.628	1146.32	-164.009	543.158	496.709	-183.647	472.869	119.479	-228.859	581.225	36.6511	235.66	664.889	838.539	220.482	724.572	1073.31	173.028	733.026	525.212	169.82	710.97	103.87	204.936	818.799	44.7798
1274	0	-219.253	592.754	898.863	-159.9	580.415	1147.8	-162.858	545.844	497.976	-182.27	473.839	120.882	-228.635	580.951	36.6111	236.935	667.972	838.763	222.953	728.697	1073.98	173.846	733.963	525.182	169.733	711.22	103.804	204.792	819.216	44.9559
1275	0	-217.368	589.449	899.876	-157.389	582.736	1149.36	-161.795	548.547	499.381	-181.005	474.917	122.495	-228.221	580.57	36.4481	238.385	670.985	839.106	225.016	726.631	1074.2	174.717	734.772	525.15	169.831	711.19	103.945	204.55	819.327	44.9115
1276	0	-215.379	588.444	901.244	-154.869	584.925	1150.88	-160.528	550.901	500.727	-179.688	476.421	123.906	-227.697	580.475	36.4275	239.827	673.997	839.412	227.183	726.865	1074.78	175.448	735.514	525.188	169.732	711.362	103.892	204.814	819.274	45.0105
1277	0	-213.418	590.35	902.729	-152.332	587.172	1152.35	-159.594	553.561	502.286	-178.204	477.416	125.594	-227.482	580.21	36.5025	241.012	677.092	839.75	229.322	730.01	1075.47	176.4	736.09	525.206	169.541	711.623	103.805	204.734	819.327	44.9867
1278	0	-211.665	592.607	904.159	-149.997	589.134	1153.93	-158.543	556.883	503.539	-176.459	478.539	126.895	-227.182	579.839	36.5567	242.445	680.164	840.13	231.253	733.507	1076.11	177.239	736.566	525.247	169.336	711.751	103.594	204.325	819.87	45.3042
1279	0	-209.725	595.382	905.45	-147.736	591.02	1155.27	-158.032	560.312	505.414	-175.256	480.05	128.449	-226.795	579.443	36.6386	243.696	683.268	840.387	233.37	737.521	1076.61	178.028	736.938	525.251	169.251	711.934	103.619	204.596	819.482	45.0425
1280	0	-208.38	596.794	907.024	-145.436	593.383	1156.76	-157.6	563.261	506.841	-173.756	481.307	129.787	-226.538	579.115	36.65	244.911	686.22	840.685	234.894	740.171	1077.39	178.947	737.199	525.274	169.127	711.979	103.439	204.512	819.481	45.045
1281	0	-206.354	598.282	908.16	-143.318	595.486	1158	-156.601	566.245	507.972	-172.297	482.955	131.052	-226.194	578.859	36.8076	246.183	688.755	840.844	237.097	742.899	1077.74	179.962	737.489	525.282	169.038	712.085	103.385	204.578	819.486	45.1403
1282	0	-205.274	599.674	909.589	-141.212	597.604	1159.42	-156.061	569.147	509.226	-170.814	483.901	132.414	-225.753	578.781	36.9905	247.391	691.614	840.911	238.231	745.129	1078.62	180.696	737.614	525.32	168.959	712.082	103.288	204.164	819.999	45.5051
1283	0	-203.585	601.762	910.71	-139.187	599.519	1160.77	-155.558	572.165	510.241	-169.603	485.663	133.83	-225.259	578.359	37.0717	248.571	694.121	841.007	239.973	748.056	1079.19	181.681	737.69	525.331	168.998	712.184	103.207	204.185	820.02	45.5617
1284	0	-202.14	604.938	911.674	-137.096	601.565	1161.87	-155.206	574.842	511.015	-168.27	486.852	135.011	-224.936	578.141	37.1986	249.994	695.878	840.945	241.472	752.071	1079.6	182.542	737.914	525.357	168.922	712.216	103.127	204.175	820.045	45.5624
1285	0	-200.599	606.429	912.982	-135.042	604.012	1163.11	-154.808	577.89	511.726	-166.958	488.789	136.234	-224.458	578.725	37.5596	251.149	697.424	840.85	243.066	754.401	1080.36	183.434	738.094	525.392	168.887	712.242	103.031	204.174	820.038	45.6097
1286	0	-199.378	608.858	913.994	-133.58	606.008	1164.33	-154.512	580.875	513.044	-165.902	490.948	137.421	-224.125	579.414	37.9041	252.498	699.323	840.841	244.341	757.668	1080.82	184.427	738.316	525.405	168.887	712.325	102.928	204.187	820.044	45.6218
1287	0	-198.159	610.453	915.169	-132.12	607.169	1165.71	-154.026	584.046	514.034	-165.034	493.331	138.501	-224.223	580.448	38.4008	253.838	701.646	840.863	245.614	760.102	1081.45	185.33	738.601	525.347	168.781	712.334	102.851	203.898	820.09	45.3736
1288	0	-196.365	610.985	915.894	-130.085	607.268	1166.65	-153.809	587.476	514.971	-164.145	495.665	139.363	-224.83	581.705	38.9856	255.244	704.021	840.833	247.461	761.473	1081.62	186.063	738.809	525.298	168.718	712.365	102.727	204.598	819.505	45.6525
1289	0	-195.521	614.434	917.133	-129.251	605.101	1168.01	-153.683	591.1	515.62	-163.979	498.853	140.356	-225.094	583.483	39.2482	256.474	706.513	840.801	248.359	765.761	1082.31	187.043	739.095	525.116	168.646	712.431	102.597	204.377	819.431	45.8619
1290	0	-194.24	615.088	917.938	-128.354	603.412	1169.1	-153.262	594.314	516.591	-163.992	502.382	141.044	-226.14	585.97	39.7134	257.607	709.126	840.707	249.693	767.253	1082.57	187.539	739.495	525.018	168.545	712.489	102.473	204.417	819.323	45.9418
1291	0	-192.918	616.399	918.908	-127.302	602.448	1170.12	-152.945	596.994	517.204	-163.846	505.995	141.403	-227.678	588.507	40.0664	258.594	711.561	840.589	251.069	769.403	1082.99	188.254	740.141	524.908	168.455	712.593	102.323	204.304	819.326	45.7769
1292	0	-191.849	618.488	919.814	-125.832	603.126	1170.62	-152.957	600.117	517.941	-164.666	510.812	142.005	-229.331	592.015	40.4493	259.868	714.196	840.333	252.191	772.331	1083.34	188.859	740.972	524.793	168.414	712.684	102.221	204.277	819.166	45.9303
1293	0	-190.761	619.977	920.704	-124.285	604.943	1171.16	-153.372	603.884	518.732	-165.552	515.83	142.277	-231.067	596.609	40.8372	260.533	717.624	840.014	253.333	774.658	1083.68	189.442	741.948	524.813	168.398	712.785	102.119	204.24	819.198	45.9525
1294	0	-189.919	623.353	921.799	-122.355	607.492	1171.51	-153.259	606.996	519.29	-166.725	521.272	142.536	-233.146	601.671	41.2595	261.274	720.564	839.901	254.228	778.873	1084.23	190.157	743.233	524.654	168.323	712.949	102.072	203.611	819.904	45.9918
1295	0	-188.62	623.785	922.317	-119.829	612.438	1171.27	-153.42	610.08	519.583	-168.237	527.14	142.749	-235.52	607.553	41.6049	262.294	722.001	839.615	255.581	780.144	1084.2	190.546	744.688	524.504	168.174	713.123	101.932	203.563	819.954	46.0324
1296	0	-187.42	624.796	923.017	-117.402	617.965	1171.21	-154.031	614.024	520.259	-170.123	533.877	142.681	-237.869	613.924	41.809	263.252	725.109	839.406	256.834	781.994	1084.35	190.901	746.139	524.287	168.122	713.214	101.9	203.588	819.947	46.0293
1297	0	-186.342	626.242	923.691	-116.476	617.189	1171.71	-154.401	617.918	520.842	-172.109	540.409	142.631	-240.571	620.964	41.9255	264.009	727.122	838.887	257.965	784.279	1084.47	191.268	747.744	524.039	168.079	713.31	101.827	203.557	819.9	46.0314
1298	0	-185.341	627.55	923.996	-115.395	617	1172.01	-155.305	622.373	521.099	-174.75	548.181	142.695	-243.969	628.669	42.537	265.021	729.284	838.864	259.02	786.426	1084.23	191.422	749.505	523.788	167.881	713.431	101.88	203.561	819.942	46.0395
1299	0	-184.351	629.544	925.016	-114.072	617.327	1172.28	-156.33	626.697	521.871	-177.44	555.895	142.572	-247.166	636.536	42.6643	266.4	731.456	838.637	260.064	789.258	1084.7	191.806	751.329	523.6	167.756	713.694	101.727	204.175	819.079	45.9335
1300	0	-183.544	631.39	925.731	-112.822	618.191	1172.41	-157.28	631.527	522.249	-180.285	563.874	142.473	-250.078	645.428	42.6549	267.451	733.862	838.197	260.925	791.943	1084.86	191.942	753.195	523.411	167.681	713.859	101.685	204.153	819.004	45.8684
1301	0	-182.908	632.953	926.364	-111.283	619.42	1172.37	-158.319	635.99	522.992	-183.729	572.919	142.604	-253.206	654.776	42.6977	268.149	736.008	837.68	261.614	794.345	1084.95	191.991	755.12	523.128	167.575	714.082	101.658	203.565	819.792	45.8501
1302	0	-182.167	634.344	926.976	-109.877	621.025	1172.41	-159.806	641.222	523.4	-187.03	581.987	142.544	-256.223	664.79	42.6855	268.909	737.933	837.084	262.408	796.574	1085.01	192.06	757.281	522.823	167.513	714.273	101.658	203.926	818.947	45.7565
1303	0	-181.511	636.381	927.535	-108.269	622.782	1172.28	-161.178	646.618	524.056	-190.652	591.258	142.558	-259.066	675.253	42.6622	269.622	740.299	836.583	263.118	799.45	1085.02	192.089	759.328	522.496	167.372	714.495	101.676	203.51	819.738	45.7591
1304	0	-181.232	639.327	927.922	-106.729	624.463	1172.18	-162.444	651.684	525.036	-194.155	601.019	142.686	-261.772	686.385	42.9729	269.749	745.94	836.112	263.628	802.119	1085.21	192.114	761.436	522.276	167.331	714.676	101.653	203.516	819.737	45.7012
1305	0	-180.933	641.767	928.036	-105.276	626.055	1172.05	-164.283	657.563	525.631	-197.739	610.978	142.921	-264.453	697.784	43.6595	270.521	748.113	835.536	264.157	804.282	1085.13	191.995	763.544	521.934	167.231	714.908	101.608	203.441	819.804	45.709
1306	0	-180.708	645.73	928.127	-103.932	627.159	1171.92	-165.905	663.711	526.468	-201.017	620.486	143.225	-267.364	709.15	44.7022	271.263	750.298	834.926	264.612	807.967	1085.02	191.97	765.634	521.549	167.123	715.073	101.631	203.868	819.109	45.7016
1307	0	-180.507	647.474	928.488	-102.767	627.549	1171.83	-167.297	670.94	527.953	-204.637	631.061	143.784	-270.198	721.609	46.0751	271.827	752.819	834.249	265.043	809.434	1085.19	191.848	767.738	521.281	167.047	715.239	101.634	203.772	819.357	45.7333
1308	0	-180.398	649.684	928.848	-101.694	628.405	1171.74	-169.177	677.913	528.99	-208.106	641.573	144.291	-272.851	733.777	47.4322	272.347	755.497	833.697	265.382	811.367	1085.35	191.774	769.746	520.969	167.18	715.344	101.592	203.81	819.208	45.6849
1309	0	-180.303	654.67	929.142	-101.129	627.049	1172.02	-170.706	683.988	529.77	-211.557	652.289	145.006	-275.412	745.917	48.8478	272.812	758.2	833.01	265.708	816.075	1085.45	191.706	771.848	520.626	166.49	715.705	101.449	203.743	819.318	45.6873
1310	0	-180.357	658.023	929.462	-100.496	626.199	1172.08	-172.022	690.112	530.384	-215.085	662.159	145.744	-278.113	757.844	50.4001	273.16	760.956	832.351	265.883	819.151	1085.57	191.536	773.924	520.261	166.639	715.676	101.623	203.72	819.393	45.5622
1311	0	-180.236	659.729	929.738	-99.7259	626.058	1172.09	-173.419	696.673	531.377	-218.385	674.127	146.663	-280.813	770.485	52.041	273.414	763.852	831.728	266.235	820.58	1085.65	191.354	775.945	520.016	166.743	715.723	101.726	203.541	819.511	45.6913
1312	0	-180.282	661.504	930.109	-98.9527	626.509	1172.13	-174.989	703.571	532.38	-221.321	684.693	147.607	-283.19	782.972	53.864	273.26	766.726	831.014	266.419	822.078	1085.83	191.166	777.92	519.697	166.649	715.81	101.779	203.595	819.436	45.7136
1313	0	-180.3	663.535	930.555	-97.9892	627.694	1171.97	-176.655	710.87	533.482	-224.284	695.461	148.689	-286.094	794.949	55.8353	273.271	769.581	830.402	266.631	823.831	1086.08	190.974	780.02	519.337	166.586	715.952	101.792	203.552	819.464	45.6905
1314	0	-180.34	665.704	930.922	-96.9067	629.561	1171.8	-177.841	717.377	534.552	-227.277	706.498	149.836	-288.472	807.191	57.9487	273.397	772.392	829.852	266.821	825.723	1086.25	190.716	782.081	518.988	166.51	716.094	101.845	203.607	819.35	45.6706
1315	0	-180.442	668.67	931.475	-95.9199	631.787	1171.51	-179.403	724.663	535.834	-229.977	716.855	151.199	-290.895	818.801	60.0309	273.393	775.258	829.238	266.95	828.411	1086.61	190.573	784.071	518.753	166.445	716.209	101.876	203.443	819.76	45.7579
1316	0	-180.351	671.146	931.863	-95.0105	633.956	1171.23	-180.999	732.268	536.924	-232.487	728.242	152.17	-293.878	831.118	62.4908	273.464	778.12	828.691	267.271	830.611	1086.8	191.244	784.659	518.467	166.344	716.318	101.895	203.502	819.57	45.6785
1317	0	-180.399	672.82	932.276	-94.1874	635.945	1170.98	-182.386	739.265	538.086	-234.962	739.577	153.367	-296.155	842.574	64.7314	273.35	781.078	828.232	267.453	832.007	1087.01	191.085	786.588	518.092	166.334	716.407	101.981	203.545	819.507	45.6811
1318	0	-180.272	675.616	932.678	-93.4803	637.717	1170.75	-183.815	746.572	539.15	-237.283	750.308	154.605	-298.814	854.61	67.2488	273.186	784.061	827.647	267.81	834.526	1087.22	190.915	788.513	517.798	166.343	716.426	102.077	203.532	819.526	45.6928
1319	0	-180.117	677.365	933.049	-93.0526	639.152	1170.58	-184.92	752.665	539.502	-239.586	761.122	155.884	-301.197	866.582	69.771	273.091	787.15	827.221	268.196	835.998	1087.4	190.567	790.268	517.477	166.248	716.544	102.104	203.573	819.602	45.549
1320	0	-180.139	679.436	933.41	-92.8438	640.184	1170.44	-186.219	759.992	540.55	-241.898	772.574	157.199	-304.215	878.766	72.3786	273.896	785.658	826.541	268.404	837.791	1087.56	190.375	792.203	517.101	166.182	716.625	102.133	203.329	819.998	45.497
1321	0	-180.122	682.409	933.855	-93.1049	641.549	1170.35	-187.472	767.331	541.62	-243.904	783.144	158.513	-306.249	890.61	74.7073	273.845	788.099	825.886	268.651	840.486	1087.81	190.076	794.007	516.738	166.107	716.746	102.171	203.721	819.503	45.5483
1322	0	-179.992	683.894	934.189	-93.2538	641.427	1170.14	-188.288	774.01	542.454	-246.061	794.136	159.775	-308.72	902.539	77.3287	273.639	790.791	825.412	269.011	841.695	1087.95	189.837	796.057	516.377	165.984	716.863	102.247	203.578	819.543	45.6424
1323	0	-180.006	685.832	934.558	-92.4296	646.328	1169.48	-189.335	781.401	543.451	-248.041	804.991	161.109	-310.556	914.246	79.6488	273.532	793.493	825.036	269.228	843.356	1088.12	189.369	797.96	516.074	165.891	717.022	102.304	203.712	819.497	45.4976
1324	0	-179.992	688.634	935.005	-92.9823	646.551	1169.4	-190.357	788.522	544.303	-249.938	815.76	162.457	-312.292	925.902	82.0186	273.834	796.047	825.257	269.472	845.88	1088.37	189.178	800.144	515.672	165.813	717.182	102.371	203.341	820.046	45.4505
1325	0	-180.332	694.2	934.561	-93.6608	646.277	1169.25	-191.203	795.582	545.1	-251.923	826.181	163.651	-313.774	937.652	84.2532	274.3	798.533	825.901	269.59	847.908	1088.55	188.821	802.11	515.23	165.735	717.35	102.464	203.312	819.982	45.5906
1326	0	-180.567	698.69	934.024	-94.161	647.625	1168.94	-191.986	802.474	545.954	-253.948	836.904	164.694	-314.959	949.144	86.4199	274.528	801.124	826.543	269.813	848.861	1088.62	188.384	804.366	514.892	165.679	717.508	102.548	203.728	819.648	45.4281
1327	0	-180.911	704.19	933.527	-94.5382	649.28	1168.52	-193.068	809.829	546.422	-255.402	847.444	166.025	-316.109	960.696	88.2683	274.394	803.742	826.953	269.928	850.822	1088.75	188.038	806.524	514.479	165.661	717.708	102.658	203.761	819.658	45.3812
1328	0	-181.356	709.273	932.934	-94.8971	651.839	1167.88	-193.504	816.448	547.125	-256.892	857.794	167.122	-316.541	971.552	89.9766	274.29	806.266	827.19	269.94	852.368	1088.77	187.687	808.905	514.025	165.591	717.917	102.775	203.854	819.612	45.37
1329	0	-181.806	714.914	932.392	-95.3971	654.911	1167.3	-194.252	823.224	547.654	-258.304	868.064	168.143	-316.585	982.996	91.4056	274.329	808.712	827.127	269.949	854.471	1088.84	187.146	811.262	513.565	165.529	718.099	102.877	203.587	820.185	45.298
1330	0	-182.257	720.133	931.786	-95.8985	657.56	1166.66	-195.005	830.012	548.117	-259.602	877.786	169.006	-316.508	993.585	92.6184	274.172	810.973	826.729	269.956	856.152	1088.85	186.711	813.567	513.092	165.632	718.245	102.998	203.906	819.653	44.9892
1331	0	-182.81	724.973	931.198	-96.5025	659.831	1166.03	-195.549	836.732	548.44	-260.653	887.757	169.67	-316.448	1004.47	93.803	273.827	813.197	826.125	269.86	857.455	1088.88	186.333	815.88	512.534	165.51	718.444	103.058	204.1	819.643	45.1784
1332	0	-183.194	730.917	930.2	-97.1972	664.001	1165.15	-195.951	842.966	548.624	-261.558	897.057	170.373	-315.639	1014.27	94.4495	273.299	815.286	825.582	269.935	859.862	1088.5	185.879	818.183	512.017	165.422	718.53	103.244	203.631	820.348	45.1098
1333	0	-183.658	735.66	929.224	-97.9721	666.969	1164.28	-196.283	849.243	548.76	-262.35	906.646	170.901	-315.248	1024.46	95.1505	272.742	817.263	824.76	269.928	861.066	1088.14	185.47	820.475	511.453	165.294	718.631	103.481	203.625	820.429	45.0059
1334	0	-184.45	740.711	928.608	-99.0746	670.246	1163.78	-196.817	855.922	548.764	-262.983	915.157	171.37	-314.12	1033.53	95.37	271.987	819.251	824.203	269.595	862.58	1088.14	185.179	822.734	510.854	165.27	718.663	103.67	204.068	819.841	44.9391
1335	0	-185.148	745.829	927.693	-100.083	673.589	1162.97	-197.406	862.283	548.778	-263.325	923.673	171.639	-313.015	1042.93	95.5065	271.42	821.163	823.769	269.355	864.16	1087.85	184.747	824.921	510.326	165.027	718.89	103.668	204.098	819.866	44.8951
1336	0	-185.751	751.091	926.686	-100.997	677.077	1162.08	-197.393	867.999	548.522	-263.564	932.196	171.688	-311.697	1051.89	95.3878	270.748	822.889	823.422	269.21	865.884	1087.46	184.326	827.111	509.745	164.946	719.039	103.784	203.962	820.065	44.7611
1337	0	-185.945	755.492	925.446	-101.502	679.704	1160.95	-197.956	874.41	548.101	-263.646	940.17	171.707	-310.005	1060.34	94.9264	270.084	824.563	822.949	269.474	866.748	1086.83	184.091	829.241	509.178	164.827	719.221	103.867	204.086	819.975	44.7101
1338	0	-186.666	759.728	924.246	-102.757	682.394	1159.95	-197.619	879.659	547.701	-263.307	948.217	171.599	-308.312	1068.48	94.3775	269.614	826.027	822.508	269.211	867.446	1086.25	183.849	831.357	508.698	164.732	719.345	103.917	204.052	819.978	44.6286
1339	0	-187.498	765.148	923.298	-104.123	686.269	1159.21	-197.886	885.671	547.06	-263.282	956.07	171.251	-306.132	1075.73	93.5036	269.037	827.396	822.072	268.838	869.328	1085.92	183.409	833.45	508.07	164.612	719.473	104.001	204.1	820.026	44.5865
1340	0	-188.371	768.015	922.133	-106.515	687.026	1158.64	-197.423	890.211	546.388	-262.772	962.775	170.81	-304.242	1083.51	92.639	268.407	828.639	821.418	268.422	868.658	1085.37	183.064	835.363	507.525	164.465	719.667	104.091	203.784	820.513	44.5473
1341	0	-189.001	770.339	921.22	-108.664	687.24	1158.33	-197.186	895.147	545.446	-262.022	969.597	170.335	-302.244	1090.46	91.7047	267.919	829.682	820.763	268.25	867.444	1085.08	182.792	837.36	507.063	164.32	719.826	104.206	204.031	820.123	44.4733
1342	0	-190.029	775.811	919.856	-110.275	692.595	1156.71	-197.068	900.655	544.459	-261.289	976.013	169.645	-300.039	1097.43	90.6779	267.24	830.766	820.334	267.68	869.378	1084.33	182.429	839.245	506.54	164.257	719.929	104.271	204.106	820.046	44.4178
1343	0	-191.151	782.137	918.925	-111.981	698.805	1155.52	-196.435	904.43	543.346	-260.466	982.343	169.032	-297.459	1103.55	89.2808	266.588	831.869	819.979	267.017	872.167	1084.02	182.001	841.161	506.034	164.132	720.045	104.362	204.169	820.002	44.3703
1344	0	-192.248	786.978	918.081	-113.662	703.529	1154.41	-195.869	908.466	542.031	-259.321	988.707	167.878	-295.043	1110.09	87.9391	265.838	833.545	819.83	266.377	873.47	1083.79	181.66	842.922	505.611	164.021	720.24	104.54	204.164	820.115	44.3953
1345	0	-193.294	789.072	916.863	-115.291	705.506	1152.94	-195.326	912.648	540.688	-258.067	994.02	167.066	-292.195	1116.01	86.3748	264.484	838.086	819.283	265.79	872.026	1083.19	181.242	844.641	505.172	163.881	720.337	104.57	204.192	820.074	44.4047
1346	0	-194.344	794.269	916.105	-116.926	710.586	1151.92	-194.679	916.659	539.269	-256.589	999.42	165.861	-289.531	1121.5	84.7055	263.835	838.939	818.908	265.198	873.685	1083.05	180.735	846.477	504.721	163.77	720.418	104.649	204.201	820.107	44.3909
1347	0	-195.229	799.021	914.921	-118.395	715.222	1150.48	-193.845	920.047	537.768	-255.148	1004.06	164.59	-286.766	1126.13	82.8315	262.866	839.854	818.617	264.771	874.9	1082.48	180.429	848.129	504.334	163.663	720.559	104.744	204.231	820.122	44.3846
1348	0	-196.505	805.317	913.93	-120.254	721.4	1149.23	-193.086	923.425	536.058	-253.291	1008.53	163.052	-284.074	1131.19	81.0304	262.303	840.885	818.367	263.953	877.658	1082.1	179.948	849.734	503.966	163.507	720.615	104.901	204.315	820.067	44.2726
1349	0	-197.852	808.962	913.099	-122.185	724.929	1148.14	-192.27	926.958	534.358	-251.351	1012.91	161.329	-281.053	1135.49	78.9111	261.623	842.065	818.225	263.064	877.765	1081.89	179.34	851.258	503.665	163.433	720.767	104.882	204.24	820.088	44.3223
1350	0	-199.124	812.108	911.962	-124.041	727.958	1146.75	-191.604	930.685	532.74	-249.207	1017.11	159.541	-277.685	1139.18	76.5412	260.718	843.296	817.765	262.25	877.374	1081.37	178.866	852.849	503.278	163.293	720.868	104.937	204.293	820.097	44.2626
1351	0	-200.607	817.06	911.29	-126.107	732.793	1145.82	-190.775	933.893	530.949	-246.921	1021.15	157.405	-274.268	1143.05	74.1378	260.14	844.646	817.632	261.226	878.788	1081.32	178.509	854.372	502.955	163.162	720.946	104.975	204.317	820.074	44.245
1352	0	-202.256	822.006	910.488	-128.341	737.622	1144.76	-189.888	936.802	528.952	-244.656	1024.2	155.451	-270.515	1146.06	71.2476	258.916	846.083	817.207	260.034	880.196	1081.13	177.786	855.823	502.622	163.057	721.038	105.068	204.402	820.044	44.2066
1353	0	-204.096	827.486	909.657	-130.764	742.985	1143.67	-188.965	939.582	526.999	-242.203	1026.89	153.16	-266.109	1147.82	67.9216	258.196	847.528	817.122	258.653	882.138	1080.92	176.847	857.071	502.373	162.956	721.119	105.157	204.34	820.132	44.2274
1354	0	-205.961	832.692	908.89	-133.213	748.074	1142.64	-187.974	942.12	524.979	-240.012	1027.58	151.239	-262.207	1150.36	64.7728	257.022	849.096	816.746	257.246	883.807	1080.77	176.391	858.479	502.139	162.843	721.175	105.234	204.448	819.956	44.2114
1355	0	-207.834	837.498	908.242	-135.67	752.764	1141.74	-187.414	945.369	523.069	-237.514	1029.01	148.838	-257.841	1151.99	61.2167	255.835	850.529	816.612	255.831	885.075	1080.74	175.75	859.849	501.833	162.757	721.241	105.286	204.565	819.878	44.1424
1356	0	-209.199	839.068	907.456	-137.619	754.217	1140.69	-186.612	948.137	520.979	-234.673	1030.71	146.133	-252.68	1152.28	57.1022	254.416	852.084	816.405	254.924	883.107	1080.57	175.228	861.199	501.58	162.667	721.284	105.406	204.494	819.793	44.0886
1357	0	-211.294	844.075	906.64	-140.297	759.108	1139.62	-185.702	950.682	518.824	-231.885	1031.42	143.455	-248.27	1152.74	53.4768	253.336	853.832	816.492	253.288	884.577	1080.37	174.521	862.566	501.366	162.527	721.368	105.473	204.529	819.713	44.0677
1358	0	-213.372	849.662	905.988	-142.959	764.578	1138.71	-184.493	952.464	516.674	-229.124	1032.25	140.828	-243.346	1153.32	49.0712	251.805	855.419	816.363	251.668	886.627	1080.33	173.669	863.885	501.152	162.456	721.456	105.564	204.606	819.934	44.1607
1359	0	-215.699	855.091	905.257	-145.87	769.889	1137.72	-183.595	954.684	514.347	-226.227	1032.93	138.028	-238.199	1152.11	44.2382	250.56	857.216	816.368	249.799	888.517	1080.22	173.382	865.072	500.766	162.368	721.464	105.683	204.577	819.707	44.0717
1360	0	-218.176	860.615	904.629	-148.931	775.297	1136.83	-182.557	956.825	511.966	-223.229	1033.1	135.001	-232.907	1150.44	39.8774	248.764	859.007	816.111	247.78	890.504	1080.21	172.724	866.465	500.452	162.304	721.52	105.82	204.563	819.747	44.0689
1361	0	-220.603	866.244	903.946	-151.942	780.809	1135.89	-181.211	958.693	509.607	-220.313	1032.36	132.101	-228.517	1149.09	37.1967	248.667	859.723	816.369	245.81	892.595	1080.14	172.071	867.861	500.262	162.171	721.584	105.855	204.617	819.701	44.0642
1362	0	-221.722	868.859	902.81	-154.772	786.878	1134.79	-180.082	960.052	507.02	-215.168	1029.9	129.429	-225.838	1148.35	37.4154	247.211	861.529	816.261	244.023	895.243	1079.92	171.135	869.232	499.983	162.055	721.647	106.017	204.664	819.642	44.06
1363	0	-223.514	870.936	901.859	-158.275	792.409	1133.88	-178.728	961.315	504.45	-211.259	1029.75	127.354	-224.432	1148.74	38.1402	245.315	863.464	816.158	241.562	897.353	1079.88	170.191	870.644	499.7	161.714	721.794	106.045	204.386	819.78	44.0319
1364	0	-225.128	873.331	900.88	-161.6	798.257	1132.94	-177.632	962.829	501.837	-209.013	1029.41	124.897	-223.392	1148.86	38.8797	243.387	865.426	816.025	239.278	899.781	1079.81	169.298	872.218	499.432	161.755	721.768	106.233	204.288	820.35	44.0407
1365	0	-226.569	876.029	899.663	-164.752	804.409	1131.76	-176.559	963.753	499.095	-206.875	1028.21	122.486	-222.556	1148.56	39.5099	241.35	867.486	815.815	237.168	902.512	1079.51	168.184	873.83	499.036	161.581	721.836	106.364	204.674	819.659	44.108
1366	0	-228.536	878.416	898.762	-168.431	810.25	1130.89	-176.174	964.411	496.477	-204.503	1026.79	119.798	-221.974	1148.29	40.0778	239.834	869.957	815.844	234.532	904.932	1079.52	167.174	875.433	498.749	161.368	721.938	106.445	204.285	820.321	44.0484
1367	0	-230.352	881.126	897.612	-171.958	816.414	1129.78	-176.167	965.089	494.069	-202.374	1024.95	117.507	-220.975	1146.64	40.0491	237.621	872.14	815.473	232.047	907.675	1079.28	166.024	877.082	498.471	161.176	722	106.567	204.704	819.609	44.1172
1368	0	-232.389	883.605	896.682	-175.705	822.347	1128.89	-176.437	966.262	491.916	-200.667	1023.24	115.323	-220.852	1146.56	40.3318	235.527	874.477	815.24	229.341	910.187	1079.26	164.684	878.665	498.156	161.002	722.045	106.695	204.695	819.638	44.1237
1369	0	-234.214	886.448	895.635	-179.242	828.643	1127.88	-176.786	967.303	489.997	-199.36	1021.68	113.328	-221.483	1148.46	41.2119	233.593	876.796	815.067	226.846	913.062	1079.13	163.446	880.233	497.763	160.813	722.153	106.835	204.753	819.612	44.1214
1370	0	-236.455	889.154	894.71	-183.193	834.802	1126.99	-177.263	968.264	488.379	-198.466	1021.37	111.742	-221.543	1148.79	41.3963	231.714	879.545	814.91	223.937	915.801	1079.12	162.173	881.889	497.435	160.679	722.212	107.018	204.377	820.338	44.0526
1371	0	-238.86	891.551	893.773	-187.31	840.654	1126.09	-177.809	969.446	486.83	-197.691	1021.19	110.491	-221.505	1148.7	41.4972	230.208	882.462	814.937	220.863	918.232	1079.09	160.784	883.592	497.245	160.571	722.263	107.194	204.416	820.357	44.0454
1372	0	-241.072	894.86	892.785	-191.356	842.57	1125.39	-178.634	970.981	485.518	-196.841	1021.52	109.295	-221.356	1148.64	41.6254	227.845	884.923	814.575	217.981	921.574	1079.02	159.469	885.219	496.958	160.436	722.33	107.493	204.939	819.581	44.0527
1373	0	-243.36	898.098	891.888	-194.847	846.597	1125.01	-179.282	972.41	484.531	-195.828	1021.91	108.347	-221.196	1148.6	41.7702	225.652	887.656	814.363	215.024	924.845	1079.03	158.057	886.831	496.755	160.345	722.386	107.79	205.065	819.564	44.0192
1374	0	-245.849	901.581	890.881	-198.537	850.869	1124.51	-179.794	974.631	483.72	-194.809	1022.42	107.675	-220.946	1148.42	41.9273	223.336	890.463	814.102	211.866	928.36	1078.94	156.755	888.238	496.577	160.231	722.406	108.118	205.501	819.715	44.0454
1375	0	-248.35	905.256	889.937				-180.283	976.834	483.255	-193.872	1022.71	107.205	-220.809	1148.35	41.9477	220.915	893.19	814.032	208.696	932.068	1078.91	155.363	889.685	496.367	160.04	722.426	108.453	205.141	819.605	44.0238
1376	0	-250.988	909.119	889.025				-180.73	978.972	482.786	-193.027	1023.56	106.864	-220.756	1148.36	42.0914	218.414	896.038	814.029	205.389	935.964	1078.91	153.811	890.888	496.249	159.895	722.474	108.817	205.124	819.609	44.0074
1377	0	-253.74	913.088	888.114				-181.383	981.207	482.501	-192.525	1024.13	106.593	-220.686	1148.39	42.1641	215.831	898.967	814.124	201.968	939.966	1078.91	152.182	892.108	496.157	159.671	722.645	109.274	205.099	819.595	44.0091
1378	0	-256.156	917.665	887.192				-182.295	982.988	482.424	-192.232	1024.5	106.314	-220.643	1148.34	42.1717	213.023	901.729	814.192	198.883	944.576	1078.9	150.59	893.43	496.254	159.37	722.847	109.801	205.015	819.623	44.0033
1379	0	-258.659	922.008	886.2				-183.683	984.694	482.451	-192.022	1024.86	106.039	-220.656	1148.33	42.1757	209.916	904.51	814.203	195.711	948.952	1078.82	148.938	894.832	496.379	158.941	723.004	110.354	204.831	819.731	43.9154
1380	0	-261.274	926.39	885.289				-185.024	986.031	482.396	-192.013	1025.09	105.772	-220.675	1148.25	42.1343	206.937	907.315	814.32	192.427	953.367	1078.82	147.129	896.161	496.55	158.553	723.197	111.016	204.702	819.837	43.9678
1381	0	-264.048	930.714	884.33				-186.675	986.848	482.252	-192.052	1025.12	105.603	-220.737	1148.23	42.1131	203.796	910.036	814.531	188.983	957.724	1078.77	145.43	897.553	496.804	158.186	723.585	111.809	204.622	819.867	43.9732
1382	0	-266.568	934.806	883.363				-188.411	987.85	482.194	-192.122	1025.04	105.406	-220.794	1148.27	42.0707	200.618	912.605	814.775	185.794	961.849	1078.72	143.888	899.332	497.019	158.124	723.25	112.776	204.618	819.88	44.0426
1383	0	-269.178	938.861	882.364				-190.202	988.397	482.043	-192.236	1024.97	105.22	-220.841	1148.23	42.039	197.361	915.2	815.146	182.515	965.937	1078.63	142.283	901.119	497.27	157.854	723.635	113.807	204.721	819.881	44.1164
1384	0	-271.657	942.771	881.187				-192.026	988.856	481.985	-192.373	1025.08	105.026	-220.902	1148.29	42.034	194.292	917.802	815.459	179.367	969.879	1078.37	140.82	903.056	497.596	157.596	724.199	114.755	204.776	819.892	44.3563
1385	0	-274.199	946.364	879.795				-193.665	989.279	481.736	-192.469	1025.02	104.763	-220.918	1148.2	41.9845	191.217	920.221	815.539	176.156	973.506	1077.89	139.254	905.415	497.856	157.506	724.884	115.979	204.774	819.913	44.3327
1386	0	-276.582	949.855	878.437				-195.271	989.863	481.72	-192.685	1025.05	104.508	-220.932	1148.2	41.9819	187.055	924.066	815.45	173.104	977.029	1077.44	137.791	907.989	497.991	157.258	725.931	117.32	204.692	820.113	44.3173
1387	0	-279.361	951.654	878.297				-196.905	990.545	481.656	-192.729	1025.12	104.263	-220.958	1148.2	41.9623	183.76	926.768	815.371	170.105	980.382	1077	136.571	911.233	498.266	157.22	726.731	118.936	204.903	820.17	44.4432
1388	0	-282.123	953.237	878.134				-198.225	991.128	481.486	-192.819	1025.32	104.044	-220.968	1148.22	41.9548	181.164	929.377	815.361	167.123	983.518	1076.54	135.221	914.725	498.687	157.346	728.045	120.449	204.847	820.432	44.4491
1389	0	-284.887	954.947	878.117				-199.808	991.797	481.171	-192.933	1025.52	103.866	-220.985	1148.15	41.9564	178.354	932.043	815.27	163.948	986.463	1076.16	134.017	918.719	498.886	157.284	729.302	122.377	204.805	820.634	44.7931
1390	0	-287.074	956.856	878.012				-201.256	992.687	480.904	-193.014	1025.63	103.681	-220.996	1148.13	41.9693	175.754	934.574	815.244	161.352	989.607	1075.7	132.738	922.995	499.072	157.222	730.749	124.406	204.647	820.811	45.1502
1391	0	-289.455	958.706	877.93				-202.654	993.27	480.6	-193.068	1025.58	103.555	-221.013	1148.15	41.9666	173.338	937.023	814.917	158.56	992.691	1075.26	131.649	927.979	499.133	157	732.203	126.87	204.616	821.157	45.3654
1392	0	-291.795	960.169	877.881				-204.12	994.087	480.442	-193.192	1025.68	103.367	-221.004	1148.12	41.9315	171.164	939.539	814.68	155.811	995.39	1074.85	131.314	933.929	499.135	157.164	733.471	129.674	204.508	821.473	45.557
1393	0	-294.047	961.846	877.647				-205.694	994.914	480.396	-193.28	1025.73	103.215	-221.032	1148.15	41.9352	169.257	942.023	814.512	153.149	998.301	1074.26	130.246	939.672	499.32	157.026	735.244	132.626	204.268	822.417	46.2266
1394	0	-296.378	963.331	877.793				-206.929	995.413	480.204	-193.347	1025.73	103.018	-221.06	1148.19	41.8993	167.634	944.551	814.322	150.408	1001.02	1074.05	129.148	945.88	499.255	156.766	737.575	135.671	203.958	822.849	46.681
1395	0	-298.547	964.654	877.905				-208.476	996.211	480.049	-193.509	1025.86	102.858	-221.07	1148.11	41.9126	165.834	947.136	814.072	147.829	1003.58	1073.8	128.029	952.394	499.33	156.324	740.115	138.943	203.859	822.93	47.5135
1396	0	-300.784	965.886	877.674				-209.808	997.075	479.979	-193.577	1025.91	102.669	-221.1	1148.16	41.9015	164.143	949.697	813.674	145.181	1006.05	1073.21	126.956	959.215	499.448	156.184	742.879	142.397	203.79	823.348	48.279
1397	0	-302.686	967.232	877.638				-211.148	997.817	479.746	-193.714	1025.97	102.538	-221.122	1148.2	41.8875	162.659	952.428	813.46	142.869	1008.63	1072.82	126.004	966.285	499.546	155.841	746.073	146.139	203.888	823.965	49.4238
1398	0	-304.659	968.579	877.516				-212.408	998.489	479.566	-193.754	1025.99	102.364	-221.14	1148.2	41.8892	161.127	955.123	813.086	140.486	1011.21	1072.34	124.979	973.831	500.094	155.452	749.729	150.028	203.435	824.753	50.7753
1399	0	-306.558	969.768	877.609				-213.563	998.745	479.316	-193.962	1026.11	102.269	-221.166	1148.12	41.8719	159.916	957.849	812.67	138.177	1013.63	1072.08	123.821	981.266	500.723	154.971	753.766	154.253	203.529	825.715	52.7485
1400	0	-308.392	970.948	877.453				-214.859	999.433	479.09	-193.983	1026.23	102.103	-221.194	1148.16	41.8757	158.332	960.68	812.234	135.934	1016.05	1071.56	123.409	989.819	501.614	154.633	758.292	158.819	203.058	826.786	54.9192
1401	0	-310.154	972.068	877.326				-216.092	999.509	478.803	-194.137	1026.27	101.951	-221.198	1148.17	41.8529	157.018	963.639	812.046	133.762	1018.4	1071.08	123.216	998.898	502.681	153.718	763.577	163.599	202.863	828.094	57.4785
1402	0	-311.886	973.17	877.249				-217.268	1000.03	478.652	-194.237	1026.25	101.869	-221.227	1148.21	41.8575	155.487	966.703	811.999	131.619	1020.74	1070.64	122.729	1007.57	503.912	153.696	768.813	168.877	202.389	829.576	60.48
1403	0	-313.442	974.249	877.055				-218.483	1000.27	478.389	-194.408	1026.17	101.791	-221.176	1147.73	41.6232	154.529	969.8	812.043	129.653	1023.05	1070.09	122.655	1017.14	505.746	153.15	774.472	174.511	201.874	831.346	63.6202
1404	0	-315.459	975.987	876.541				-219.735	1000.49	478.154	-194.588	1026.29	101.628	-221.385	1148.8	41.9731	153.491	972.782	812.058	127.227	1026.02	1069.22	122.408	1026.45	507.809	152.708	781.164	179.99	201.573	833.536	67.0922
1405	0	-317.87	979.107	875.565				-220.912	1000.55	477.93	-194.81	1026.36	101.532	-221.389	1148.5	41.8528	152.466	975.872	812.112	124.405	1030.38	1067.88	122.468	1036.05	510.17	152.152	788.151	185.611	201.032	836.021	70.8667
1406	0	-319.685	982.05	874.609				-222.082	1000.68	477.706	-194.977	1026.37	101.412	-221.389	1148.29	41.7976	151.625	978.949	812.32	122.18	1034.56	1066.57	122.474	1045.18	512.798	151.739	795.193	191.26	200.313	838.892	74.934
1407	0	-321.068	984.856	874.179				-223.032	1000.65	477.495	-195.12	1026.46	101.318	-221.43	1148.28	41.7822	150.969	982.128	813.61	120.688	1038.34	1066.05	122.451	1054.14	515.817	151.136	802.516	196.829	199.74	842.551	79.6379
1408	0	-322.318	986.773	874.403				-224.234	1000.76	477.378	-195.263	1026.44	101.208	-221.454	1148.3	41.7614	149.834	985.252	815.774	119.327	1041.23	1066.19	122.863	1062.99	518.99	150.556	809.833	202.221	198.942	847.17	84.7827
1409	0	-323.92	987.777	874.792				-225.031	1000.83	477.174	-195.378	1026.53	101.166	-221.456	1148.22	41.722	148.903	988.214	818.246	117.615	1043.21	1066.49	123.173	1071.02	522.119	149.774	816.857	207.376	197.001	853.008	89.5615
1410	0	-325.352	988.238	874.717				-225.734	1000.63	477.073	-195.483	1026.48	101.11	-221.453	1148.21	41.7201	147.814	991.246	820.799	116.072	1044.65	1066.32	123.529	1078.57	525.32	149.093	823.569	212.242	194.813	860.031	92.3324
1411	0	-326.628	988.397	874.379				-226.746	1000.61	476.898	-195.56	1026.37	101	-221.53	1148.21	41.7098	146.672	994.233	823.33	114.686	1045.79	1065.9	123.954	1085.72	528.446	148.787	830.417	215.877	191.853	868.101	93.9959
1412	0	-327.371	988.94	873.602				-227.309	1000.21	476.712	-195.771	1026.47	100.89	-221.555	1148.22	41.6688	145.533	997.016	825.766	113.833	1047.3	1065.03	125.004	1092.44	531.536	148.641	838.375	218.192	187.713	877.527	95.5323
1413	0	-328.352	989.255	872.962				-227.971	1000.1	476.523	-195.887	1026.42	100.956	-221.588	1148.23	41.6719	144.182	999.676	827.816	112.742	1048.6	1064.3	126.394	1098.98	534.593	148.02	846.436	219.805	184.017	887.445	96.3466
1414	0	-329.349	989.552	872.561				-228.501	999.753	476.375	-195.897	1026.23	100.814	-221.583	1148.17	41.6661	143.383	1002.3	829.612	111.635	1049.87	1063.81	126.702	1104.68	537.363	147.126	854.589	220.78	179.793	897.45	96.5647
1415	0	-329.961	990.314	872.379				-229.21	999.877	476.356	-195.984	1026.24	100.791	-221.628	1148.22	41.6608	142.419	1004.93	831.234	110.913	1051.61	1063.54	127.008	1110	540.114	146.005	863.164	220.512	176.329	907.338	96.5258
1416	0	-330.624	991.019	872.276				-229.563	999.841	476.294	-196.043	1026.13	100.76	-221.664	1148.17	41.648	141.624	1007.45	832.868	110.14	1053.29	1063.35	127.522	1115.1	542.791	144.384	871.64	220.081	174.776	916.501	96.0288
1417	0	-331.417	991.354	872.053				-229.8	999.649	476.196	-196.078	1026.1	100.75	-221.648	1148.18	41.6294	141.096	1009.79	834.279	109.237	1054.6	1063.04	127.98	1119.78	545.337	142.608	880.028	218.914	173.92	926.551	95.5757
1418	0	-331.905	991.815	872.037				-230.05	999.695	476.085	-196.133	1026.05	100.71	-221.65	1148.12	41.6233	140.841	1006.72	834.977	108.638	1056.04	1062.94	128.401	1124.17	547.632	141.063	888.552	217.244	173.063	938.307	95.2296
1419	0	-332.331	992.105	871.952				-230.267	999.689	476.019	-196.154	1026	100.699	-221.659	1148.05	41.6183	140.514	1008.03	836.249	108.102	1057.3	1062.76	128.878	1128.11	549.516	138.988	897.81	214.495	173.406	950.296	94.8434
1420	0	-332.7	992.289	871.771				-230.527	999.998	475.979	-196.187	1025.98	100.708	-221.675	1148.06	41.62	140.069	1009.41	837.657	107.623	1058.46	1062.49	129.248	1131.38	551.067	137.321	907.405	211.457	174.284	962.927	94.1189
1421	0	-333.041	992.545	871.611				-230.712	1000.28	475.905	-196.207	1025.92	100.682	-221.679	1148.08	41.6091	139.793	1010.44	838.962	107.172	1059.7	1062.24	129.786	1134.35	552.652	135.962	917.123	207.499	175.81	975.526	92.8345
1422	0	-333.303	992.616	871.485				-230.791	1000.52	475.878	-196.172	1025.97	100.69	-221.691	1148.13	41.6326	139.472	1011.35	840.082	106.799	1060.74	1062.03	130.394	1137.02	553.783	134.862	927.458	203.107	176.791	989.077	90.8119
1423	0	-333.386	992.79	871.356				-230.884	1000.91	475.844	-196.211	1025.94	100.655	-221.685	1148.1	41.6683	139.27	1012.17	841.036	106.606	1061.89	1061.81	131.081	1138.96	554.522	134.008	938.356	198.072	177.984	1003.21	88.4663
1424	0	-333.472	992.922	871.242				-230.895	1001.36	475.823	-196.224	1025.93	100.675	-221.683	1148.09	41.6681	139.24	1012.81	841.735	106.41	1063	1061.61	131.122	1140.63	555.282	133.641	949.52	192.845	178.756	1017.93	85.7615
1425	0	-333.474	992.975	871.256				-230.829	1001.73	475.782	-196.211	1025.97	100.682	-221.667	1148.09	41.6657	139.425	1013.44	842.248	106.298	1064.03	1061.53	131.201	1141.87	555.499	133.676	961.235	187.105	179.268	1032.95	82.6507
1426	0	-333.339	993.011	871.217				-230.758	1002.22	475.747	-196.2	1026.05	100.677	-221.663	1148.07	41.6814	139.655	1014.17	842.66	106.322	1065.04	1061.41	131.917	1143.38	555.745	133.887	973.158	181.287	180.027	1048.66	79.7958
1427	0	-333.109	992.954	871.139				-230.686	1002.75	475.779	-196.186	1026	100.663	-221.68	1148.08	41.6838	139.96	1014.73	842.957	106.442	1065.96	1061.24	132.266	1144.38	555.603	134.386	985.244	175.497	180.612	1064.47	77.0292
1428	0	-332.688	993.033	871.04				-230.544	1003.39	475.775	-196.168	1025.99	100.694	-221.651	1148.12	41.6977	140.333	1015.2	843.119	106.754	1067.02	1061.05	132.122	1145.11	555.384	135.272	997.466	169.846	181.327	1080.58	74.1881
1429	0	-332.507	993.368	871.115				-230.359	1003.86	475.79	-196.107	1026.02	100.672	-221.674	1148.11	41.7175	140.876	1015.71	843.152	106.992	1067.91	1060.82	132.523	1146.06	554.91	136.583	1009.7	164.256	182.217	1096.08	71.8984
1430	0	-332.128	993.642	871.133				-230.207	1004.22	475.794	-196.106	1026.06	100.714	-221.658	1148.15	41.7449	141.481	1016.23	843.079	107.428	1068.73	1060.53	132.603	1146.63	554.226	137.823	1021.71	158.868	183.057	1111.51	69.6632
1431	0	-331.671	994.116	871.098				-230.046	1004.74	475.853	-196.096	1026.05	100.741	-221.63	1148.11	41.7404	141.947	1016.62	842.802	107.942	1069.76	1060.19	132.888	1147.33	553.399	139.276	1033.33	153.999	184.086	1126.33	67.8544
1432	0	-331.208	994.399	871.165				-229.774	1005.31	475.914	-196.025	1026.1	100.771	-221.625	1148.09	41.7551	142.35	1017.13	842.508	108.463	1070.6	1059.95	133.053	1147.77	552.462	140.632	1044.49	149.347	185.18	1140.57	66.3361
1433	0	-330.595	994.927	871.297				-229.447	1005.8	475.998	-195.985	1026.1	100.786	-221.6	1148.05	41.7138	142.79	1017.66	842.056	109.134	1071.68	1059.77	133.248	1148.12	551.379	141.748	1055.01	145.092	186.306	1153.92	65.3601
1434	0	-329.944	995.473	871.427				-229.037	1006.11	475.993	-195.918	1026.13	100.823	-221.623	1148.09	41.754	143.16	1018.1	841.57	109.842	1072.78	1059.6	132.895	1148.24	550.233	142.665	1064.92	141.368	187.339	1165.9	64.467
1435	0	-329.167	996.187	871.589				-228.661	1006.62	476.094	-195.96	1026.29	100.935	-221.608	1148.1	41.7544	143.194	1018.77	840.918	110.676	1074.05	1059.45	132.056	1147.73	548.777	143.519	1073.95	137.909	188.544	1176.91	64.0567
1436	0	-328.337	996.915	871.631				-228.372	1007.58	476.219	-195.805	1026.2	100.931	-221.607	1148.1	41.7538	143.567	1019.28	840.226	111.564	1075.33	1059.18	131.916	1147.71	547.395	144.126	1082.14	134.915	190.222	1186.86	63.9833
1437	0	-327.606	997.727	871.779				-227.889	1008.06	476.413	-195.681	1026.11	100.938	-221.617	1148.06	41.7901	144.151	1019.72	839.456	112.353	1076.7	1059.02	132.526	1147.69	545.898	144.765	1089.21	132.282	191.277	1195.4	63.938
1438	0	-326.617	998.773	871.875				-227.405	1008.46	476.496	-195.553	1026.11	101.023	-221.575	1148.07	41.7704	144.913	1020.04	838.63	113.399	1078.29	1058.81	131.688	1147.03	544.168	145.063	1095.24	129.761	192.108	1202.25	63.8026
1439	0	-325.687	999.827	872.083				-226.824	1009.3	476.679	-195.43	1026.04	101.068	-221.616	1148.06	41.7897	145.362	1020.36	837.727	114.386	1079.9	1058.71	131.732	1146.6	542.495	144.739	1100.12	127.468	192.981	1208	63.6421
1440	0	-324.744	1001.12	872.354				-226.099	1009.78	476.84	-195.354	1026.08	101.177	-221.571	1148.02	41.7836	145.783	1020.97	836.706	115.387	1081.75	1058.68	130.131	1145.24	540.405	144.246	1104.01	125.128	194.044	1211.97	63.3811
1441	0	-323.662	1002.44	872.577				-225.42	1010.18	476.992	-195.214	1026.1	101.224	-221.586	1148.02	41.7885	146.177	1021.78	835.68	116.527	1083.62	1058.59	129.589	1144.41	538.554	143.331	1106.66	122.913	194.091	1214.71	62.652
1442	0	-322.613	1004.09	872.913				-224.889	1011.42	477.265	-195.122	1026.02	101.328	-221.573	1148.02	41.784	146.729	1022.61	834.52	117.633	1085.82	1058.62	129.071	1143.14	536.526	142.248	1108.31	120.608	193.539	1216.31	61.3705
1443	0	-321.428	1005.78	873.214				-224.126	1012.01	477.565	-194.98	1026.04	101.382	-221.557	1147.97	41.7635	147.561	1023.62	833.333	118.876	1088.07	1058.62	128.803	1141.88	534.543	140.73	1108.97	118.128	192.602	1216.89	59.8651
1444	0	-320.366	1007.65	873.641				-223.297	1012.92	477.918	-194.842	1025.94	101.486	-221.569	1148.02	41.7825	148.318	1024.74	832.123	119.996	1090.49	1058.74	128.368	1140.35	532.401	138.939	1108.75	116.538	191.399	1217.12	59.7725
1445	0	-319.078	1009.74	874.133				-222.36	1013.4	478.051	-194.734	1025.94	101.585	-221.549	1147.93	41.7727	149.06	1026.09	830.821	121.341	1093.14	1058.92	127.597	1138.48	530.136	137.031	1108.92	114.526	190.053	1217.24	59.3652
1446	0	-317.832	1011.64	874.511				-221.506	1014.33	478.384	-194.615	1025.9	101.698	-221.549	1147.93	41.755	149.887	1027.66	829.589	122.645	1095.59	1058.99	126.43	1136.75	528.037	136.576	1108.25	113.546	189.523	1217.5	58.0035
1447	0	-316.554	1013.67	874.961				-220.573	1015.52	478.757	-194.451	1025.85	101.863	-221.532	1147.92	41.7703	150.901	1029.39	828.447	123.98	1098.17	1059.13	125.532	1135.9	526.834	136.882	1108.19	113.529	188.873	1217.51	56.9772
1448	0	-315.181	1015.85	875.158				-219.261	1016.12	479.035	-194.351	1025.93	101.983	-221.5	1147.91	41.798	151.733	1031.39	827.617	125.474	1100.76	1059.33	125.193	1135.92	526.864	136.964	1108.95	113.556	188.911	1217.5	57.4954
1449	0	-313.761	1017.79	875.416				-218.164	1017.26	479.43	-194.187	1025.84	102.21	-221.501	1147.88	41.839	152.695	1033.49	827.211	127.014	1103.1	1059.59	125.267	1137.03	527.776	137.415	1109.18	113.826	189.007	1217.46	57.6295
1450	0	-312.151	1019.82	875.718				-216.882	1018.43	479.792	-193.939	1025.76	102.341	-221.447	1147.8	41.8298	153.846	1035.88	827.546	128.745	1105.54	1059.89	125.599	1138.84	529.006	137.548	1109.18	113.779	188.854	1217.33	57.455
1451	0	-310.432	1021.69	876.07				-215.668	1019.21	480.086	-193.772	1025.75	102.492	-221.421	1147.77	41.8528	154.996	1038.25	828.293	130.584	1107.81	1060.24	126.105	1141.28	529.8	137.69	1109.45	113.733	188.677	1217.6	57.623
1452	0	-308.845	1023.19	876.427				-214.562	1020.18	480.362	-193.679	1025.71	102.618	-221.41	1147.74	41.8466	156.253	1040.67	829.402	132.293	1109.71	1060.6	126.44	1143.78	530.195	138.184	1109.76	113.713	188.389	1217.9	57.5257
1453	0	-306.797	1024.78	876.899				-213.324	1021.13	480.659	-193.485	1025.62	102.751	-221.392	1147.74	41.8651	158.109	1042.18	830.629	134.461	1111.7	1061.07	127.333	1146.46	530.339	138.678	1110.08	113.58	188.328	1218.17	57.1554
1454	0	-304.708	1026.09	877.112				-212.125	1022.01	480.995	-193.315	1025.61	102.968	-221.363	1147.67	41.8554	159.618	1044.39	831.738	136.671	1113.42	1061.29	128.94	1149.1	530.341	138.54	1110.44	113.24	188.45	1218.5	56.694
1455	0	-302.733	1027.28	877.797				-210.733	1022.64	481.187	-193.104	1025.54	103.128	-221.385	1147.71	41.8916	161.033	1046.75	832.616	138.767	1115.01	1061.97	129.674	1150.88	530.065	139.277	1110.69	113.136	188.351	1218.77	56.1193
1456	0	-300.426	1028.25	878.002				-209.425	1023.65	481.591	-192.882	1025.48	103.187	-221.372	1147.71	41.8959	162.645	1049.16	833.434	141.195	1116.39	1062.18	130.137	1152.11	529.654	139.654	1111.2	112.839	188.529	1218.84	55.4723
1457	0	-298.069	1029.44	878.365				-207.993	1024.77	481.816	-192.691	1025.52	103.349	-221.354	1147.66	41.9115	164.41	1051.76	834.094	143.672	1117.98	1062.54	130.79	1153.28	529.426	140.055	1111.57	112.639	188.768	1219.06	54.9967
1458	0	-295.853	1030.51	878.594				-206.526	1025.99	482.181	-192.529	1025.52	103.487	-221.345	1147.68	41.9483	166.431	1054.29	834.51	146.009	1119.46	1062.77	131.68	1154.08	528.804	140.117	1111.99	112.336	188.737	1219.05	54.603
1459	0	-293.438	1031.65	878.943				-205.091	1027.13	482.377	-192.332	1025.67	103.704	-221.331	1147.72	41.9688	168.737	1056.79	834.719	148.545	1121	1063.12	132.648	1155.12	528.226	140.189	1112.29	112.151	188.673	1219.21	54.1534
1460	0	-290.941	1032.9	879.26				-203.535	1028.33	482.662	-192.145	1025.69	103.859	-221.321	1147.76	42.0148	171.182	1059.29	834.843	151.162	1122.65	1063.44	133.317	1156.35	527.84	141.018	1112.73	112.086	188.829	1219.32	53.7371
1461	0	-288.429	1034.22	879.655				-202.043	1029.47	482.947	-191.878	1025.74	104.02	-221.316	1147.73	42.0423	173.625	1061.79	834.859	153.795	1124.38	1063.83	134.177	1157.65	527.41	141.132	1113.21	111.903	188.608	1219.64	53.1386
1462	0	-285.885	1035.74	880.068				-200.477	1030.93	483.298	-191.6	1025.78	104.203	-221.265	1147.78	42.0844	175.998	1064.3	834.704	156.46	1126.3	1064.25	134.914	1159.25	527.093	141.343	1113.91	111.769	188.277	1220.23	52.64
1463	0	-283.311	1037.3	880.504				-198.991	1032.42	483.58	-191.287	1025.64	104.414	-221.264	1147.77	42.0861	178.402	1066.71	834.491	159.155	1128.27	1064.68	135.796	1161.05	526.881	141.532	1114.66	111.595	187.893	1220.38	51.5759
1464	0	-280.747	1038.8	880.831				-197.431	1033.79	483.919	-190.931	1025.84	104.708	-221.227	1147.77	42.1199	180.671	1068.97	834.29	161.84	1130.17	1065.01	136.591	1162.8	526.616	141.742	1115.44	111.425	188.356	1221.09	51.0099
1465	0	-278.063	1040.52	881.229				-195.899	1035.24	484.158	-190.818	1025.78	104.87	-221.21	1147.87	42.1845	182.772	1071.18	834.042	164.644	1132.29	1065.41	137.657	1164.77	526.373	141.297	1116.85	110.932	188.35	1221.22	50.3152
1466	0	-275.415	1042.16	881.546				-194.364	1036.69	484.471	-190.583	1025.87	105.21	-221.191	1147.86	42.2136	184.903	1073.41	833.754	167.413	1134.34	1065.73	138.563	1166.33	526.017	141.423	1117.44	110.766	188.737	1221.46	50.1028
1467	0	-272.786	1044.4	881.935				-192.907	1038.24	484.763	-190.42	1025.92	105.379	-221.174	1147.82	42.2451	187.04	1075.57	833.482	170.399	1136.62	1066.07	139.193	1167.72	525.611	141.898	1117.42	111.04	188.323	1222.42	49.8181
1468	0	-270.191	1046.63	882.328				-191.594	1040.12	485.151	-190.262	1026.06	105.562	-221.168	1147.93	42.2806	189.154	1077.72	833.221	173.351	1138.89	1066.42	140.69	1169.38	525.262	141.986	1117.96	110.66	188.946	1221.64	49.3504
1469	0	-267.743	1049.22	883.03				-189.901	1041.36	485.348	-190.127	1026.16	105.743	-221.162	1147.98	42.3213	191.264	1079.75	832.99	176.322	1141.08	1066.72	141.924	1170.72	524.906	142.188	1118.44	110.524	188.901	1221.81	48.9597
1470	0	-265.179	1051.82	883.614				-188.527	1043.3	485.776	-189.96	1026.21	105.976	-221.15	1148	42.3652	193.244	1081.96	832.714	179.408	1143.29	1066.9	143.333	1171.94	524.525	142.338	1118.82	110.331	189.015	1221.82	48.7302
1471	0	-262.744	1054.27	884.263				-187.069	1045.06	486.107	-189.792	1026.07	106.271	-221.12	1148.06	42.3677	195.405	1084.07	832.618	182.365	1145.35	1067.15	144.975	1173.33	524.263	142.446	1119.17	110.195	188.994	1221.98	48.4908
1472	0	-260.387	1056.82	884.969				-185.598	1046.77	486.41	-189.511	1026.28	106.622	-221.088	1148.06	42.4423	197.65	1086.24	832.615	185.245	1147.51	1067.45	146.317	1174.22	523.896	142.57	1119.49	110.051	188.91	1222.15	48.2691
1473	0	-257.978	1059.42	885.621				-184.238	1048.64	486.82	-189.197	1026.09	106.914	-221.057	1148.17	42.4838	199.911	1088.53	832.715	188.176	1149.72	1067.7	147.681	1175.21	523.508	142.657	1119.75	109.887	188.989	1222.29	48.1827
1474	0	-255.697	1062.05	886.427				-182.764	1050.41	487.138	-188.915	1025.94	107.472	-221.05	1148.15	42.5247	202.148	1090.87	832.925	190.979	1151.96	1068.1	149.064	1176.06	523.286	142.651	1120.09	109.686	188.906	1222.45	48.0366
1475	0	-253.411	1064.66	887.176				-181.483	1052.64	487.605	-188.631	1026.02	107.783	-221.01	1148.22	42.5563	204.382	1093.11	833.323	193.787	1154.18	1068.45	149.457	1176.53	522.924	142.656	1120.39	109.575	188.97	1222.67	47.8927
1476	0	-251.251	1067.11	887.966				-180.096	1054.75	488.107	-188.177	1025.81	108.071	-221.014	1148.23	42.6019	206.559	1095.37	833.724	196.47	1156.24	1068.84	150.497	1177.13	522.69	142.705	1120.64	109.416	189.009	1222.81	47.7859
1477	0	-248.982	1069.47	888.842				-178.664	1056.76	488.578	-187.836	1025.51	108.43	-221.011	1148.36	42.6315	208.791	1097.61	834.116	199.261	1158.21	1069.31	151.781	1177.79	522.483	142.488	1120.85	109.414	189.01	1222.98	47.6876
1478	0	-246.56	1071.96	889.559				-177.429	1059	489.068	-187.824	1026.09	109.169	-220.979	1148.43	42.7072	210.962	1099.8	834.396	202.206	1160.31	1069.63	153.004	1178.44	522.178	142.698	1121.19	109.164	189.062	1223.29	47.7133
1479	0	-244.567	1074.1	890.601				-176.102	1061.08	489.658	-187.761	1026.56	109.772	-220.965	1148.61	42.7397	213.03	1101.96	834.607	204.721	1162.06	1070.27	153.88	1179	522.061	142.654	1121.42	109.03	189.075	1223.39	47.7109
1480	0	-242.216	1076.55	891.453				-174.834	1062.82	490.267	-187.768	1027.82	110.44	-220.944	1148.73	42.8378	215.098	1104.05	834.715	207.594	1164.11	1070.72	155.079	1179.62	521.787	142.628	1121.62	108.885	189.068	1223.48	47.7111
1481	0	-240.212	1078.59	892.225				-173.639	1065.16	490.821	-187.875	1028.63	111.344	-220.927	1148.67	42.8323	217.062	1106.04	834.78	210.12	1165.77	1071.09	155.741	1180.07	521.529	142.63	1121.74	108.744	189.016	1223.3	47.6431
1482	0	-237.871	1080.81	892.977				-172.594	1067.4	491.618	-187.522	1028.48	112.041	-220.912	1148.44	42.7584	218.998	1107.94	834.715	212.984	1167.6	1071.44	157.027	1180.98	521.397	142.341	1121.92	108.427	188.961	1223.36	47.5927
1483	0	-236.025	1082.67	894.041				-171.511	1069.43	492.522	-187.425	1028.98	112.757	-221.003	1148.17	42.664	220.91	1109.71	834.611	215.352	1169.07	1072.1	157.5	1181.2	521.158	142.575	1121.98	108.482	189.039	1223.52	47.6709
1484	0	-234.058	1084.67	894.949				-170.537	1071.6	493.501	-187.105	1030.08	113.652	-221.035	1147.78	42.5427	222.659	1111.53	834.387	217.841	1170.67	1072.6	158.549	1181.85	521.058	142.292	1122.16	108.227	189.047	1223.67	47.7375
1485	0	-232.198	1086.57	895.958				-169.682	1073.62	494.518	-186.711	1030.93	114.847	-221.047	1147.32	42.4181	224.372	1113.17	834.206	220.223	1172.18	1073.21	159.427	1182.38	520.938	142.466	1122.23	108.235	189.084	1223.67	47.7938
1486	0	-230.264	1088.5	896.949				-168.678	1075.7	495.518	-186.187	1031.26	115.799	-220.515	1145.51	41.8259	225.976	1114.8	834.065	222.68	1173.72	1073.8	160.01	1182.73	520.837	142.246	1122.31	108.037	189.011	1223.64	47.8126
1487	0	-228.436	1090.42	897.986				-167.957	1078.33	496.765	-185.354	1032.05	116.909	-220.459	1144.67	41.516	227.574	1116.28	833.951	225.03	1175.25	1074.44	160.809	1183.19	520.805	142.147	1122.4	107.893	188.966	1223.63	47.8398
1488	0	-226.727	1092.33	899.185				-167.097	1080.59	497.901	-184.753	1032.94	118.038	-220.639	1144.61	41.4557	229.32	1117.69	833.964	227.262	1176.77	1075.23	161.16	1183.08	520.667	142.3	1122.07	107.941	189.116	1223.53	48.1086
1489	0	-225.3	1094.66	900.76				-166.216	1083.09	499.069	-183.97	1033.81	119.213	-220.826	1144.5	41.3803	230.579	1119.11	833.779	229.591	1178.52	1075.9	161.616	1183	520.692	142.003	1122.37	107.723	188.891	1223.55	47.9485
1490	0	-223.498	1095.6	902.298				-165.302	1085.68	500.189	-182.981	1034.6	120.291	-221.486	1145.19	41.2913	231.838	1120.72	833.825	231.723	1180.21	1076.79	162.083	1182.9	520.667	141.908	1122.56	107.641	189.107	1223.5	48.2309
1491	0	-221.714	1096.63	903.728				-164.6	1087.96	501.472	-182.157	1035.37	121.601	-221.757	1145.52	41.3331	233.119	1122.21	833.803	233.838	1181.98	1077.57	162.793	1182.83	520.776	141.732	1122.55	107.484	188.817	1223.56	48.1428
1492	0	-220.05	1097.74	905.293				-164.133	1090.89	502.788	-181.186	1036.27	122.772	-222.206	1146.04	41.5829	234.336	1123.78	833.957	235.832	1183.84	1078.49	163.098	1182.57	520.839	141.704	1122.58	107.404	188.755	1223.54	48.1998
1493	0	-218.452	1098.88	906.791				-163.619	1093.53	503.917	-180.304	1037.64	124.197	-222.676	1146.86	41.6704	235.549	1125.43	834.136	237.761	1185.73	1079.34	163.587	1182.35	521.05	141.633	1122.58	107.304	188.801	1223.56	48.263
1494	0	-216.899	1099.97	908.388				-163.122	1096.57	505.257	-179.373	1038.96	125.551	-222.405	1146.75	41.4951	236.87	1127.8	834.574	239.645	1187.57	1080.28	163.785	1181.98	521.14	141.623	1122.62	107.243	188.685	1223.39	48.2192
1495	0	-215.515	1101.17	909.901				-162.819	1099.75	506.636	-178.451	1040.6	126.864	-222.004	1146.35	41.6197	237.989	1129.92	834.896	241.36	1189.52	1081.15	164.623	1181.96	521.47	141.687	1122.65	107.167	188.723	1223.43	48.3429
1496	0	-214.116	1102.39	911.404				-162.465	1102.96	507.973	-177.966	1042.03	128.293	-222.389	1146.92	41.7767	238.657	1132.78	835.105	243.089	1191.49	1082	165.275	1181.73	521.74	141.685	1122.63	107.109	188.605	1223.29	48.2792
1497	0	-212.835	1103.72	913.013				-162.278	1105.94	509.337	-177.359	1044.2	129.606	-222.931	1148.05	41.9098	239.867	1134.98	835.466	244.701	1193.56	1082.96	166.064	1181.59	522.138	141.794	1122.69	106.975	188.689	1223.3	48.3712
1498	0	-211.68	1105.18	914.537				-162.106	1109.4	510.828	-177.277	1047.02	130.921	-223.67	1149.49	41.9987	241.083	1137.06	835.733	246.186	1195.77	1083.84	166.896	1181.33	522.132	141.847	1122.72	106.882	188.589	1223.29	48.252
1499	0	-210.51	1106.64	916.114				-162.155	1112.88	512.248	-177.202	1050.28	132.087	-224.673	1151.53	42.0989	242.404	1138.43	835.942	247.688	1197.99	1084.77	167.729	1181.14	522.324	141.827	1122.71	106.858	188.608	1223.32	48.2625
1500	0	-209.486	1108.2	917.704				-162.269	1116.15	513.584	-177.646	1053.89	133.272	-226.055	1154.23	42.3181	243.792	1140.29	836.092	249.041	1200.29	1085.71	168.538	1180.86	522.466	141.958	1122.74	106.724	188.678	1223.39	48.2955
1501	0	-208.472	1109.8	919.237				-162.416	1119.35	514.985	-178.403	1058.09	134.342	-227.459	1157.59	42.5326	245.252	1142.29	836.173	250.387	1202.64	1086.59	169.408	1180.66	522.57	142.038	1122.7	106.688	188.716	1223.49	48.3335
1502	0	-207.51	1111.56	920.819				-162.792	1122.8	516.451	-179.431	1062.88	135.445	-229.193	1161.83	42.7721	246.759	1144.14	836.16	251.68	1205.15	1087.53	170.305	1180.55	522.665	142.105	1122.73	106.586	188.635	1223.45	48.2766
1503	0	-206.427	1113.57	922.341				-163.418	1126.6	517.884	-180.819	1068.3	136.52	-231.503	1166.39	42.8526	248.316	1146.31	836.268	253.093	1207.91	1088.4	171.072	1180.43	522.787	142.17	1122.77	106.545	188.581	1223.46	48.1737
1504	0	-205.832	1114.99	923.835				-164.091	1130.39	519.266	-182.629	1074.58	137.564	-233.934	1172.35	43.4044	250.663	1147.47	836.135	254.018	1210.07	1089.25	171.98	1180.53	522.848	142.252	1122.71	106.551	188.647	1223.56	48.1786
1505	0	-204.826	1116.95	925.36				-164.817	1134.22	520.596	-184.762	1081.57	138.548	-235.558	1179.49	43.3892	252.397	1149.6	836.084	255.355	1212.78	1090.12	172.721	1180.72	522.865	142.291	1122.75	106.467	188.665	1223.58	48.1948
1506	0	-204.223	1118.5	926.642				-165.726	1138.63	522.036	-187.405	1089.09	139.213	-236.621	1187.71	43.5411	253.878	1151.85	835.783	256.288	1215.08	1090.76	173.48	1181.07	522.818	142.295	1122.81	106.434	188.643	1223.57	48.1571
1507	0	-203.377	1119.64	927.963				-166.656	1142.98	523.385	-190.235	1097.11	140.104	-238.113	1197.13	43.7353	255.293	1153.52	835.455	257.197	1217.33	1091.32	174.251	1181.63	522.8	142.356	1122.86	106.401	188.653	1223.62	48.1327
1508	0	-202.252	1121.13	929.087				-167.668	1147.67	524.792	-193.629	1106.32	140.698	-239.664	1206.87	43.9025	256.122	1154.11	834.918	258.385	1219.91	1091.68	174.891	1182.28	522.762	142.407	1122.95	106.371	188.654	1223.6	48.1262
1509	0	-201.212	1122.33	930.1				-168.859	1152.68	526.2	-196.886	1115.93	141.6	-241.645	1216.64	44.2635	257.556	1156.4	834.445	259.487	1222.22	1091.93	175.489	1183.19	522.536	142.407	1122.96	106.385	188.666	1223.55	48.0931
1510	0	-200.427	1123.31	931.093				-170.026	1157.89	527.579	-200.55	1125.61	142.54	-243.106	1226.87	44.34	258.697	1158.27	834.14	260.334	1224.3	1092.16	175.994	1184.3	522.366	142.426	1123.05	106.366	188.636	1223.57	48.1007
1511	0	-199.399	1124.56	932.104				-171.182	1163.27	528.871	-204.079	1135.7	143.479	-244.994	1237.2	44.8044	260.268	1161.8	833.805	261.424	1226.65	1092.41	176.301	1185.51	522.096	142.443	1123.14	106.35	188.644	1223.65	48.133
1512	0	-198.839	1126.55	933.029				-172.522	1168.94	530.253	-207.693	1145.46	144.359	-247.331	1248.83	46.2744	261.548	1164.83	833.301	262.318	1228.7	1092.53	176.918	1187.02	521.747	142.404	1123.23	106.355	188.638	1223.64	48.203
1513	0	-198.087	1128.61	933.86				-174.059	1174.85	531.709	-211.302	1155.11	145.414	-249.785	1261.11	48.3335	262.562	1167.17	832.782	263.403	1230.83	1092.55	177.276	1188.65	521.424	142.428	1123.32	106.371	188.642	1223.68	48.1045
1514	0	-197.222	1130.7	934.725				-175.55	1181.07	533.142	-214.609	1164.96	146.787	-252.188	1272.85	50.6365	263.564	1169.23	832.176	264.601	1232.99	1092.61	177.435	1190.27	521.044	142.383	1123.43	106.385	188.628	1223.73	48.087
1515	0	-196.67	1132.47	935.326				-177	1187.29	534.592	-217.817	1175.21	148.148	-254.748	1284.33	53.1988	264.722	1171.06	831.44	265.487	1234.83	1092.41	177.759	1192.19	520.665	142.321	1123.57	106.4	188.631	1223.76	48.0684
1516	0	-195.824	1134.45	935.982				-178.432	1193.51	535.991	-221.062	1185.48	149.721	-257.811	1296.27	56.247	265.828	1172.98	830.662	266.666	1236.87	1092.26	178.004	1194.24	520.246	142.237	1123.78	106.409	188.632	1223.76	48.0453
1517	0	-195.087	1136.27	936.563				-179.962	1200.06	537.557	-224.218	1196.31	151.383	-261.131	1308.07	59.3977	266.747	1174.99	829.743	267.736	1238.75	1092.04	178.157	1196.32	519.795	142.182	1123.96	106.422	188.59	1223.67	47.9631
1518	0	-194.287	1138.1	937.084				-181.349	1206.66	539.017	-227.571	1207.17	153.057	-264.588	1319.64	62.4811	267.585	1177.08	828.794	268.869	1240.65	1091.75	178.244	1198.4	519.281	141.957	1124.19	106.35	188.529	1223.75	47.9426
1519	0	-193.556	1139.89	937.533				-182.928	1213.69	540.612	-230.224	1217.47	154.845	-268.187	1330.74	65.865	268.477	1179.43	827.84	269.934	1242.51	1091.4	178.397	1200.56	518.767	141.898	1124.39	106.363	188.575	1223.85	47.9307
1520	0	-192.838	1141.55	938.035				-184.178	1219.82	542.037	-233.084	1227.82	156.564	-272.071	1342.29	69.2405	269.174	1181.78	826.891	270.986	1244.24	1091.09	178.517	1202.74	518.316	142.001	1124.58	106.509	188.565	1223.89	47.8977
1521	0	-192.085	1143.48	938.621				-185.496	1226.64	543.721	-235.602	1238.11	158.372	-275.732	1352.9	72.6332	269.683	1184.13	825.804	272.071	1246.23	1090.87	178.702	1204.95	517.789	141.956	1124.72	106.6	188.542	1223.98	47.87
1522	0	-191.507	1145.12	939.201				-187.137	1233.8	545.388	-238.276	1248.55	160.224	-279.751	1363.79	76.2596	270.419	1186.69	824.871	272.983	1247.94	1090.65	178.745	1207.16	517.26	141.871	1124.83	106.563	188.563	1223.99	47.8556
1523	0	-190.872	1147.05	939.815				-188.48	1240.33	546.98	-240.361	1259.02	162.112	-283.865	1374.89	80.1176	271.038	1189.21	824.035	273.951	1249.93	1090.46	178.83	1209.38	516.79	142.039	1124.94	106.786	188.526	1223.99	47.8098
1524	0	-190.29	1148.89	940.383				-189.702	1247.22	548.856	-242.623	1269.37	164.271	-287.886	1385.77	84.0107	271.932	1191.74	823.369	274.867	1251.84	1090.22	178.945	1211.66	516.246	142.248	1125.15	107.081	188.532	1224.09	47.7784
1525	0	-189.872	1151.55	940.72				-191.128	1254.2	550.514	-244.693	1280.07	166.148	-291.819	1396.69	87.9196	272.97	1194.13	823.281	275.604	1253.66	1090.04	179.201	1213.78	515.755	141.942	1125.27	107.13	188.516	1224.13	47.7633
1526	0	-189.136	1154.48	941.226				-192.191	1260.52	552.075	-246.596	1290.37	168.163	-295.818	1407.63	91.958	274.11	1196.86	823.691	276.66	1255.76	1090.04	179.285	1216.02	515.191	141.847	1125.49	107.216	188.479	1224.12	47.7262
1527	0	-188.874	1157.05	941.511				-193.183	1267.05	553.681	-248.389	1300.5	170.261	-299.289	1418.63	95.9292	275.16	1199.82	824.195	277.242	1257.5	1089.82	179.304	1218.24	514.675	141.841	1125.73	107.16	188.512	1224.21	47.7085
1528	0	-188.26	1160	941.924				-194.191	1273.56	555.349	-250.528	1311.16	172.435	-302.274	1428.82	99.5245	275.994	1202.91	824.527	278.176	1259.61	1089.72	179.22	1220.47	514.149	141.864	1125.95	107.216	188.51	1224.25	47.5764
1529	0	-188.076	1162.55	942.317				-195.041	1279.86	556.73	-252.131	1321.33	174.63	-305.492	1440.03	103.485	276.5	1206.21	824.647	278.679	1261.32	1089.6	179.313	1222.7	513.611	141.76	1126.17	107.349	188.527	1224.26	47.5694
1530	0	-187.791	1165.25	942.748				-195.723	1286.01	558.162	-253.789	1331.38	176.882	-308.245	1451.07	107.417	276.429	1210.24	824.442	279.284	1263.18	1089.52	179.377	1225	513.117	141.865	1126.25	107.419	188.579	1224.27	47.5196
1531	0	-187.365	1168.14	943.131				-196.531	1292.43	559.772	-255.623	1341.75	179.12	-310.442	1462	111.084	276.625	1213.52	823.875	280.03	1265.25	1089.39	179.452	1227.24	512.63	141.619	1126.36	107.655	188.553	1224.34	47.4338
1532	0	-186.996	1170.93	943.554				-197.289	1298.96	561.44	-257.297	1351.87	181.439	-312.474	1472.84	114.684	276.573	1216.52	823.081	280.718	1267.2	1089.31	179.427	1229.55	512.099	141.556	1126.57	107.732	188.607	1224.37	47.3852
1533	0	-186.7	1173.7	943.92				-197.901	1305.32	562.942	-258.928	1362.19	183.766	-314.093	1483.71	118.226	276.668	1219.68	822.597	281.334	1269.13	1089.16	179.484	1231.91	511.569	141.399	1126.83	107.901	188.578	1224.21	47.213
1534	0	-186.415	1176.55	944.3				-198.467	1311.58	564.41	-260.61	1372.22	186.017	-315.585	1494.5	121.597	276.785	1222.85	822.089	281.939	1271.14	1089.03	179.711	1234.31	511.01	141.468	1127.04	108.049	188.593	1224.28	47.1296
1535	0	-186.009	1179.54	944.547				-199.049	1318.08	565.802	-261.918	1382.15	188.143	-316.468	1504.87	124.732	276.653	1226.01	821.679	282.665	1273.3	1088.77	179.744	1236.66	510.468	141.349	1127.26	108.136	188.628	1224.32	47.0425
1536	0	-185.935	1182.67	944.891				-199.356	1324.2	567.174	-263.248	1391.86	190.337	-317.39	1515.47	127.899	276.673	1228.3	821.617	283.033	1275.07	1088.79	179.729	1239.02	509.937	141.272	1127.47	108.273	188.649	1224.37	46.9287
1537	0	-185.788	1185.94	945.008				-199.553	1330.24	568.47	-264.323	1401.28	192.295	-317.934	1525.94	131.026	276.822	1231.17	821.496	283.474	1276.99	1088.59	179.783	1241.51	509.423	141.183	1127.75	108.442	188.67	1224.48	46.8598
1538	0	-185.532	1189.29	945.113				-199.832	1336.44	569.693	-265.067	1410.41	194.192	-318.211	1535.56	133.609	277.936	1230.77	820.691	284.024	1278.98	1088.38	180.025	1244.01	508.884	141.108	1128.05	108.63	188.673	1224.56	46.7577
1539	0	-185.326	1192.52	945.167				-200.204	1342.62	570.89	-265.877	1419.6	196.069	-318.391	1545.02	136.156	277.618	1234.02	820.302	284.524	1280.85	1088.11	180.084	1246.53	508.366	141.067	1128.27	108.88	188.702	1224.61	46.6743
1540	0	-184.871	1196.04	945.031				-200.391	1348.95	572.072	-266.365	1428.26	197.722	-318.146	1553.84	138.367	277.173	1239.63	820.046	285.273	1283.01	1087.65	180.082	1249.15	507.798	141.057	1128.59	109.075	188.738	1224.63	46.5175
1541	0	-184.944	1199.07	945.103				-200.273	1354.76	573.042	-266.738	1436.55	199.283	-318.221	1563.06	140.767	277.218	1242.72	819.572	285.494	1284.68	1087.41	180.099	1251.89	507.233	140.982	1128.85	109.351	188.708	1224.73	46.438
1542	0	-184.942	1202.19	945.029				-200.377	1360.72	574.025	-266.787	1444.71	200.634	-318.053	1572.01	142.982	277.35	1245.51	818.903	285.789	1286.45	1087.01	180.273	1254.73	506.642	140.967	1129.15	109.723	188.756	1224.95	46.4284
1543	0	-184.804	1205.38	944.832				-200.27	1366.63	574.883	-266.71	1452.64	201.909	-317.331	1580.17	144.751	277.448	1248.28	818.439	286.222	1288.28	1086.49	180.236	1257.5	505.956	140.733	1129.5	109.942	188.81	1225.05	46.3966
1544	0	-184.778	1208.67	944.618				-200.077	1372.16	575.56	-266.553	1460.18	202.922	-316.988	1588.36	146.57	277.446	1251.13	817.836	286.542	1290.21	1085.96	180.157	1260.22	505.313	140.609	1129.76	110.214	188.756	1225.26	46.197
1545	0	-184.647	1212	944.476				-199.929	1377.61	576.225	-266.289	1467.55	203.95	-316.239	1596.11	147.935	277.613	1254.1	817.236	286.967	1292.19	1085.5	180.352	1262.95	504.628	140.583	1130.05	110.467	188.974	1225.09	46.2828
1546	0	-184.96	1214.95	944.347				-199.622	1383.09	576.672	-265.732	1474.74	204.765	-314.982	1603.47	149.157	277.535	1256.11	816.453	286.948	1293.78	1085.05	180.413	1265.55	504	140.689	1130.03	110.766	188.817	1225.31	45.9707
1547	0	-184.74	1218.38	943.911				-199.26	1388.29	576.987	-265.236	1482.82	205.202	-313.946	1610.6	150.262	277.545	1258.75	815.826	287.462	1295.85	1084.29	180.506	1268.14	503.32	140.542	1130.51	110.991	188.682	1225.28	45.7455
1548	0	-184.547	1221.62	943.418				-198.908	1393.32	577.175	-264.634	1488.6	205.841	-312.727	1617.74	151.163	277.564	1260.91	815.08	287.896	1297.85	1083.73	180.62	1270.75	502.684	140.52	1130.73	111.273	188.718	1225.32	45.6142
1549	0	-184.607	1224.71	942.769				-198.39	1398.05	577.248	-263.694	1494.7	206.124	-311.103	1624.43	151.849	277.679	1263.46	814.294	288.076	1299.7	1083.02	180.827	1273.47	502.092	140.409	1130.95	111.636	188.73	1225.44	45.5062
1550	0	-184.711	1227.83	942.059				-197.824	1402.75	577.111	-262.798	1500.97	206.221	-309.427	1630.58	152.17	277.716	1266.92	813.702	288.213	1301.57	1082.24	181.032	1276.21	501.424	140.362	1131.17	111.919	188.772	1225.49	45.3854
1551	0	-184.775	1231.03	941.433				-197.367	1407.19	576.876	-261.856	1506.93	206.19	-308.045	1637.37	152.682	277.743	1269.48	812.856	288.39	1303.53	1081.55	181.238	1278.91	500.761	140.327	1131.41	112.24	188.768	1225.67	45.3035
1552	0	-184.951	1234.2	940.821				-196.814	1411.55	576.487	-260.643	1512.76	206.022	-305.981	1643.47	152.892	277.827	1271.74	812.137	288.455	1305.46	1080.87	181.52	1281.62	500.075	140.31	1131.65	112.523	188.805	1225.72	45.2109
1553	0	-185.163	1237.33	940.077				-196.148	1415.67	575.963	-259.441	1518.09	205.63	-304.361	1649.32	152.783	277.912	1273.82	811.395	288.484	1307.34	1080.06	181.78	1284.35	499.391	140.32	1131.94	112.845	188.58	1226.46	45.145
1554	0	-185.173	1240.24	939.012				-195.42	1419.54	575.308	-258.046	1523.2	205.104	-302.112	1654.97	152.647	277.784	1274.97	810.547	288.533	1309.3	1079.31	182.014	1286.96	498.677	140.334	1132.13	113.179	188.902	1225.84	44.9877
1555	0	-185.307	1243.08	937.964				-194.665	1423.3	574.48	-256.637	1528.22	204.426	-300.083	1660.21	152.207	277.822	1277.74	810.139	288.458	1311.19	1078.57	182.26	1289.56	497.929	140.394	1132.33	113.471	188.819	1226.44	44.9908
1556	0	-185.268	1246.15	936.982				-193.965	1426.95	573.619	-255.194	1533.02	203.572	-298.111	1665.37	151.771	277.793	1280.26	809.309	288.555	1313.31	1077.91	182.609	1292.22	497.24	140.359	1132.59	113.865	189.103	1225.87	44.7986
1557	0	-185.611	1249.02	935.706				-193.22	1430.42	572.625	-253.659	1537.56	202.711	-295.627	1669.97	150.948	277.79	1282.37	808.611	288.272	1315.23	1076.94	182.794	1294.75	496.502	140.383	1132.84	114.244	189.178	1225.93	44.7302
1558	0	-185.88	1251.76	934.629				-192.365	1433.72	571.518	-252.059	1542.24	201.667	-293.604	1674.69	150.101	277.714	1284.66	807.918	288.062	1317.01	1076.18	183.059	1297.25	495.84	140.491	1133.05	114.53	188.964	1226.63	44.7187
1559	0	-186.14	1254.71	933.412				-191.654	1437.08	570.369	-249.813	1544.06	200.114	-290.88	1678.71	148.9	277.487	1287	807.25	287.861	1319.01	1075.27	183.391	1299.71	495.117	140.57	1133.28	114.814	189.137	1226.69	44.7346
1560	0	-186.407	1257.56	932.255				-190.77	1440.04	569.056	-248.525	1547.74	198.884	-288.393	1682.36	147.545	277.387	1289.32	806.625	287.653	1320.9	1074.43	183.521	1302.07	494.493	140.666	1133.46	115.097	189.16	1226.78	44.686
1561	0	-186.7	1260.43	931.029				-190.061	1443.16	567.733	-246.767	1551.32	197.365	-286.235	1686.28	146.343	277.2	1291.52	805.955	287.419	1322.82	1073.52	183.809	1304.47	493.806	140.778	1133.72	115.389	189.111	1226.78	44.5106
1562	0	-187.09	1263.26	929.784				-189.167	1446.04	566.306	-244.911	1554.12	195.935	-283.926	1689.9	144.811	276.844	1293.59	805.437	287.088	1324.7	1072.59	183.964	1306.85	493.2	140.876	1133.95	115.743	189.246	1226.83	44.5117
1563	0	-187.482	1266.14	928.561				-188.465	1448.62	564.834	-242.905	1557.54	194.227	-281.473	1693.17	143.17	276.572	1296.03	805.133	286.755	1326.63	1071.68	184.132	1309.25	492.46	140.956	1134.27	116.031	189.331	1226.93	44.4797
1564	0	-187.917	1269.05	927.37				-187.713	1451.51	563.365	-241.206	1560.3	192.293	-279.26	1696.28	141.41	276.473	1298.19	804.845	286.379	1328.59	1070.8	184.274	1311.55	491.83	141.081	1134.51	116.301	189.314	1226.94	44.3997
1565	0	-188.379	1271.95	926.136				-187.01	1454.03	561.777	-239.119	1562.6	190.385	-276.519	1698.98	139.477	276.321	1300.26	804.477	285.976	1330.53	1069.88	184.345	1313.87	491.172	141.183	1134.79	116.552	189.436	1226.94	44.3847
1566	0	-188.759	1274.81	924.824				-186.267	1456.63	560.224	-237.221	1564.74	188.255	-273.724	1701.57	137.373	276.109	1302.27	803.863	285.518	1332.46	1069.1	184.377	1316.07	490.556	141.397	1135.06	116.897	189.493	1226.95	44.3756
1567	0	-189.169	1277.74	923.467				-185.641	1459.03	558.552	-235.286	1567.15	186.323	-271.076	1704.01	135.146	275.713	1304.61	803.235	285.03	1334.46	1068.28	184.353	1318.19	489.87	141.243	1135.3	117.042	189.505	1226.97	44.3274
1568	0	-189.602	1280.76	922.165				-184.942	1461.55	556.902	-233.44	1569.03	184.18	-268.307	1706.27	132.825	275.419	1306.55	802.639	284.519	1336.54	1067.52	184.394	1320.26	489.293	141.287	1135.48	117.304	189.577	1227.01	44.295
1569	0	-190.12	1283.72	920.865				-184.291	1463.73	555.166	-231.336	1570.61	181.933	-265.553	1708.34	130.421	275.106	1308.47	801.982	283.924	1338.56	1066.76	184.349	1322.25	488.652	141.37	1135.72	117.591	189.64	1227.04	44.295
1570	0	-190.559	1286.77	919.579				-183.583	1466	553.405	-229.413	1572.36	179.844	-262.909	1710.28	127.934	274.616	1311.01	801.473	283.407	1340.68	1066.01	184.268	1324.18	488.048	141.551	1135.85	117.819	189.728	1227.04	44.3448
1571	0	-191.242	1289.69	918.389				-182.938	1468.13	551.611	-227.542	1573.72	177.586	-260.119	1712.03	125.331	274.115	1313.16	801.031	282.646	1342.67	1065.36	184.108	1325.92	487.479	141.574	1136.02	118.2	189.731	1227.07	44.3388
1572	0	-191.728	1292.47	917.086				-182.286	1470.29	549.837	-225.522	1574.55	175.175	-257.351	1713.64	122.599	273.535	1315.58	800.661	281.993	1344.92	1064.76	183.965	1327.59	486.896	141.518	1136.29	118.323	189.728	1227.08	44.3377
1573	0	-192.455	1295.62	915.772				-181.521	1472.06	547.893	-223.767	1575.42	172.751	-254.632	1715.16	119.804	273.008	1317.82	800.209	281.234	1347.2	1064.16	183.647	1329.05	486.362	141.422	1136.48	118.441	189.719	1227.07	44.3489
1574	0	-193.177	1298.84	914.648				-180.852	1473.95	546.003	-222.012	1577.32	170.835	-252.1	1716.7	116.957	272.48	1320.12	799.876	280.434	1349.57	1063.7	183.309	1330.49	485.859	141.325	1136.69	118.56	189.747	1227.08	44.3648
1575	0	-194.046	1301.96	913.449				-180.102	1475.46	543.982	-220.223	1578.43	168.498	-249.283	1717.89	114.006	271.887	1322.61	799.645	279.542	1351.98	1063.28	182.98	1331.98	485.343	141.207	1136.79	118.658	189.74	1227.09	44.4076
1576	0	-194.605	1304.76	912.195				-179.338	1476.81	541.857	-218.914	1580.3	166.437	-245.969	1718.2	110.826	271.353	1324.6	799.191	278.499	1354.51	1062.95	181.717	1331.59	484.882	141.082	1136.95	118.724	189.774	1227.04	44.4697
1577	0	-195.246	1307.72	910.942				-178.562	1478.06	539.664	-217.443	1581.53	164.168	-243.46	1719.41	107.979	270.609	1326.86	798.698	277.64	1357.17	1062.68	181.196	1332.95	484.394	140.895	1137.12	118.85	189.713	1227.07	44.487
1578	0	-196.061	1310.77	909.753				-177.749	1479.22	537.402	-216.007	1582.54	161.904	-241.334	1720.91	105.389	269.946	1329.12	798.419	276.606	1359.91	1062.48	180.825	1334.5	483.719	140.644	1137.28	118.936	189.662	1227.1	44.5197
1579	0	-196.915	1314.1	908.558				-176.821	1479.92	534.938	-214.975	1584.14	159.862	-239.344	1722.55	102.87	269.047	1331.83	798.259	275.394	1362.58	1062.34	180.193	1335.96	483.457	140.425	1137.4	119.028	189.655	1227.09	44.5881
1580	0	-197.874	1317.42	907.397				-175.791	1480.41	532.292	-215.056	1585.85	158.127	-237.472	1724	100.496	268.241	1334.09	798.005	274.276	1365.44	1062.22	179.566	1337.26	483.069	140.224	1137.54	119.164	189.804	1226.55	44.5287
1581	0	-198.705	1320.89	906.071				-174.81	1480.79	529.664	-214.282	1587.35	156.065	-235.714	1725.37	98.122	267.365	1336.62	797.75	273.185	1368.3	1062.14	179.02	1338.75	482.588	140.066	1137.66	119.318	189.782	1226.58	44.6025
1582	0	-199.659	1324.38	904.73				-173.976	1481.25	527.087	-212.979	1587.96	153.603	-234.149	1726.52	95.7361	266.353	1338.94	797.55	271.972	1371.17	1062.05	178.404	1340.21	482.187	139.806	1137.86	119.476	189.838	1226.36	44.6131
1583	0	-200.507	1327.57	903.669				-172.817	1480.88	524.214	-211.117	1587.21	150.673	-233.157	1728.03	93.39	265.47	1341.1	797.334	270.709	1374.07	1061.98	177.889	1341.7	481.838	139.614	1138.01	119.642	189.812	1226.35	44.6541
1584	0	-201.055	1330.58	902.191				-171.991	1480.79	521.584	-211.598	1589.7	149.005	-231.831	1728.66	90.7656	264.373	1343.84	797.152	269.493	1376.97	1061.97	177.34	1343.2	481.473	139.492	1138.2	119.819	189.8	1226.29	44.6681
1585	0	-201.938	1333.98	900.903				-171.59	1481.15	519.03	-211.15	1590.84	146.72	-230.893	1729.17	88.1059	263.475	1346.53	797.021	268.248	1379.87	1061.83	176.873	1344.79	481.109	139.193	1138.45	120.044	189.77	1226.27	44.6774
1586	0	-202.833	1337.41	899.619				-171.251	1481.47	516.535	-210.237	1590.66	144.113	-229.671	1728.64	84.8015	262.549	1349.03	796.945	266.991	1382.8	1061.7	176.458	1346.4	480.747	139.027	1138.65	120.298	189.868	1226.2	44.6716
1587	0	-203.78	1341.23	898.296				-170.998	1481.67	513.913	-209.384	1589.86	141.194	-228.777	1727.98	81.2529	261.515	1351.55	796.829	265.598	1385.72	1061.56	176.003	1348.06	480.364	138.947	1138.84	120.559	189.81	1226.17	44.7191
1588	0	-204.749	1345.15	896.917				-170.911	1482.13	511.391	-208.715	1588.73	138.048	-227.904	1726.69	77.3516	260.681	1353.71	796.677	264.182	1388.73	1061.36	175.576	1349.63	480.068	138.966	1139.03	120.782	189.868	1226.22	44.6942
1589	0	-205.685	1348.74	895.422				-170.827	1482.57	508.829	-208.006	1587.25	134.93	-226.609	1724.42	72.708	259.657	1356.56	796.48	262.788	1391.85	1061.16	175.445	1351.59	479.748	138.96	1139.24	121.069	189.893	1226.2	44.6812
1590	0	-206.834	1352.77	893.935				-170.844	1482.91	506.235	-207.334	1585.06	131.563	-225.717	1721.78	67.9024	258.771	1359.31	796.32	261.273	1394.96	1060.93	174.743	1352.96	479.221	139.074	1139.5	121.41	189.878	1226.25	44.6927
1591	0	-207.895	1356.54	892.227				-171.005	1483.24	503.561	-206.814	1582.62	128.023	-224.007	1718.08	62.4754	257.895	1361.96	796.154	259.761	1398.2	1060.84	174.233	1354.63	478.888	139.096	1139.78	121.705	189.985	1226.24	44.6707
1592	0	-209.008	1360.35	890.602				-171.282	1483.61	500.83	-206.313	1579.42	124.434	-222.709	1713.85	56.6196	256.928	1364.92	795.936	258.206	1401.47	1060.56	173.806	1356.5	478.39	139.133	1140.06	122.072	190.03	1226.29	44.6377
1593	0	-210.288	1364.6	889.112				-171.719	1484.03	498.096	-204.703	1574.24	119.929	-222.071	1709.78	50.6566	255.933	1366.82	795.525	256.576	1404.82	1060.26	173.169	1358.23	477.999	139.217	1140.31	122.376	190.272	1226.47	44.6115
1594	0	-211.615	1368.88	887.466				-172.033	1483.99	495.165	-205.686	1572.23	117.015	-221.336	1705.29	44.7142	255.086	1369.87	795.318	254.853	1408.32	1059.92	172.702	1360.2	477.602	139.295	1140.59	122.755	190.148	1226.35	44.5936
1595	0	-213.024	1373.29	885.881				-172.435	1484.1	492.243	-204.733	1567.02	112.945	-220.668	1700.31	39.97	253.969	1373.26	795.072	253.188	1411.88	1059.62	172.394	1362.33	476.978	139.242	1140.81	123.107	190.217	1226.52	44.6308
1596	0	-214.333	1377.68	884.125				-172.917	1483.97	489.184	-204.589	1563.73	110.66	-220.443	1699.87	41.8794	252.936	1376.23	794.806	251.426	1415.54	1059.23	171.907	1364.33	476.434	139.27	1141.08	123.387	190.332	1226.62	44.6399
1597	0	-215.995	1382.67	882.577				-173.156	1483.67	486.441	-202.185	1564.1	108.844	-218.963	1700.47	42.6749	251.757	1378.95	794.314	249.656	1419.25	1058.71	171.327	1366.28	475.893	139.323	1141.23	123.773	190.417	1226.62	44.5638
1598	0	-217.768	1387.77	881.018				-172.684	1482.84	483.772	-200.398	1565.23	107.881	-217.769	1701.3	43.1692	250.494	1382.19	793.828	247.776	1423.07	1058.18	170.708	1368.39	475.367	139.368	1141.57	124.293	190.498	1226.38	44.4314
1599	0	-219.754	1393.56	880.205				-172.153	1484.06	482.33	-197.289	1567.29	108.858	-217.001	1701.88	43.8797	248.847	1385.28	793.456	245.758	1426.66	1057.61	169.79	1370.44	474.961	139.679	1141.88	124.839	190.716	1226.36	44.4097
1600	0	-221.788	1399.37	879.393				-170.161	1485.66	481.768	-193.903	1568.53	109.332	-216.025	1701.84	44.8329	247.043	1387.96	792.912	243.693	1430.27	1057.03	168.839	1372.63	474.762	140.088	1142.34	125.383	190.892	1226.39	44.3539
1601	0	-223.654	1405.01	879.294				-169.813	1492.48	483.103	-190.297	1570.38	110.422	-214.439	1702.08	45.3085	245.384	1391.59	792.802	241.692	1433.77	1056.59	167.785	1374.78	474.73	140.514	1142.89	126.039	191.074	1226.38	44.2915
1602	0	-225.673	1410.87	879.455				-167.927	1497.27	483.479	-187.267	1572.93	111.934	-213.231	1702.23	45.7682	243.462	1395.41	792.796	239.539	1437.49	1056.41	166.583	1376.95	474.882	140.845	1143.47	126.756	191.211	1226.36	44.2454
1603	0	-227.122	1414.19	879.648				-166.552	1502.46	483.864	-184.683	1574.29	112.277	-212.548	1702.56	46.2458	241.566	1399.12	792.882	237.135	1441.16	1056.21	165.01	1378.59	475.199	141.159	1144.05	127.526	191.358	1226.44	44.2025
1604	0	-228.508	1417.89	880.177				-165.984	1508.02	484.296	-183.389	1575.27	112.134	-212.116	1702.79	46.3387	239.405	1401.66	792.802	234.795	1445.22	1056.35	163.756	1380.25	475.74	141.467	1144.53	128.399	191.409	1226.55	44.1849
1605	0	-230.173	1421.51	880.751				-166.452	1513.27	484.864	-182.626	1576.06	111.901	-211.973	1702.94	46.3682	237.559	1405.23	793.364	232.283	1449.66	1056.77	162.341	1381.51	476.341	141.625	1145.4	129.169	191.533	1226.82	44.2451
1606	0	-231.835	1425.47	881.472				-167.615	1517.52	485.513	-182.516	1576.66	111.779	-212.035	1703.06	46.2511	235.402	1408.39	793.824	229.776	1454.46	1057.33	161.137	1382.88	477.134	142.191	1145.77	130.119	191.688	1226.97	44.2459
1607	0	-234.169	1428.65	882.14				-169.277	1520.75	486.08	-182.951	1577.03	111.782	-212.182	1703.06	46.0691	232.919	1411.45	794.402	227.078	1459.41	1057.99	159.635	1383.56	478.011	142.828	1145.99	131.13	191.874	1227.08	44.2425
1608	0	-236.267	1431.99	882.835				-171.326	1523.35	486.628	-183.382	1577.08	111.63	-212.348	1703.14	45.8697	230.252	1414.26	795.103	224.618	1464.54	1058.67	158.878	1384.86	479.214	143.442	1146.41	132.218	192.26	1226.9	44.309
1609	0	-238.698	1435.64	883.991				-173.541	1525.44	487.18	-184.258	1577.52	111.765	-212.533	1703.18	45.721	227.626	1416.92	796.045	222.01	1469.75	1059.3	158.095	1386.14	480.447	143.925	1147.12	133.424	192.234	1227.27	44.2268
1610	0	-241.098	1439.03	885.123				-175.7	1526.93	487.638	-184.919	1577.55	111.709	-212.689	1703.19	45.6139	224.786	1419.32	796.84	219.432	1474.71	1059.9	157.03	1387	481.577	144.437	1147.9	134.685	192.438	1227.27	44.1578
1611	0	-243.691	1443.29	886.557				-177.773	1528.17	488.195	-185.441	1577.54	111.724	-212.735	1703.14	45.5182	222.195	1421.49	797.772	217.023	1479.78	1060.54	156.392	1388.35	483.075	144.931	1148.91	136.008	192.784	1227.23	44.1077
1612	0	-246.451	1447.38	888.039				-179.676	1529.37	488.673	-185.843	1577.51	111.617	-212.82	1703.14	45.4719	219.618	1425.36	799.34	214.447	1484.68	1061.22	155.701	1389.71	484.385	145.647	1149.83	137.383	192.9	1227.37	44.1027
1613	0	-248.714	1451.56	889.033				-181.341	1530.12	488.887	-186.242	1577.76	111.718	-212.84	1703.17	45.4393	217.109	1428.42	800.549	211.946	1489.43	1061.96	155.793	1391.78	485.695	146.221	1150.9	138.933	193.067	1227.6	43.9613
1614	0	-250.91	1455.87	890.13				-182.717	1530.93	489.018	-186.447	1577.82	111.665	-212.873	1703.11	45.4094	214.643	1431.1	801.822	209.511	1494.31	1062.81	154.618	1392.88	487.181	146.728	1152.03	140.583	193.304	1227.74	43.9663
1615	0	-253.114	1460.63	890.837				-183.949	1532.2	488.964	-186.497	1577.8	111.557	-212.841	1703.12	45.3798	212.136	1433.97	802.817	207.077	1499.03	1063.65	154.074	1394.75	488.718	147.313	1153.21	142.341	193.684	1228.27	44.1887
1616	0	-255.364	1465.34	891.282				-184.676	1532.97	488.764	-186.453	1577.95	111.466	-212.859	1703.16	45.3978	209.896	1437.04	803.936	204.675	1503.57	1064.42	154.304	1397.45	489.878	148.181	1154.62	144.199	193.717	1228.47	44.3819
1617	0	-257.611	1469.94	891.35				-185.677	1534.47	488.64	-186.255	1578.11	111.368	-212.822	1703.19	45.4175	207.525	1440.02	804.976	202.286	1507.94	1065.08	153.323	1399.48	491.374	148.852	1156.1	146.167	194.461	1228.54	44.5762
1618	0	-259.722	1474.54	891.347				-186.46	1535.61	488.308	-185.988	1578.32	111.031	-212.784	1703.17	45.442	205.424	1443.45	805.948	200.033	1512.32	1065.68	153.291	1402.72	492.613	149.779	1157.7	148.438	194.626	1228.92	44.8643
1619	0	-261.93	1479.16	891.224				-187.284	1537.08	488.016	-185.633	1578.59	110.944	-212.722	1703.21	45.4512	203.519	1447.03	806.933	197.74	1516.58	1066.17	152.737	1406.05	493.791	150.335	1159.82	150.857	194.904	1229.33	45.2499
1620	0	-263.927	1483.53	891.022				-187.877	1538.23	487.736	-185.095	1578.93	110.597	-212.699	1703.22	45.4956	201.793	1450.44	807.916	195.388	1520.65	1066.63	152.21	1410.05	494.797	150.777	1162.12	153.453	195.025	1230.34	45.7015
1621	0	-265.791	1487.96	890.732				-188.635	1540.07	487.578	-184.562	1579.23	110.422	-212.638	1703.25	45.5075	200.245	1453.92	808.678	193.145	1524.78	1067.08	151.526	1414.62	495.47	151.205	1164.88	156.525	194.944	1231.9	46.5183
1622	0	-267.636	1492.22	890.087				-189.17	1541.61	487.22	-184.024	1579.61	110.193	-212.588	1703.34	45.5471	198.936	1457.65	809.427	190.895	1528.99	1067.54	151.594	1420.75	495.951	151.528	1168.23	159.639	195.138	1232.63	47.3517
1623	0	-269.284	1496.37	889.599				-189.793	1543.11	486.823	-183.047	1579.58	109.686	-212.567	1703.43	45.6099	197.841	1461.43	810.081	188.484	1532.86	1067.95	151.66	1427.91	496.374	151.941	1172.15	163.3	194.97	1233.49	48.2578
1624	0	-270.803	1500.08	888.806				-190.357	1544.56	486.462	-182.453	1579.96	109.382	-212.473	1703.47	45.6419	196.899	1465.04	810.658	186.083	1536.92	1068.42	152.477	1436.56	496.9	152.227	1176.74	167.44	195.446	1234.6	49.7523
1625	0	-272.368	1504.07	888.159				-190.917	1546.01	485.903	-181.713	1580.27	108.846	-212.445	1703.44	45.7111	195.948	1468.72	811.212	183.668	1540.84	1068.71	152.95	1445.94	497.301	152.2	1182.15	171.882	195.817	1235.89	51.7736
1626	0	-273.649	1507.93	887.144				-191.627	1547.39	485.522	-181.524	1580.61	108.574	-212.386	1703.46	45.6724	195.02	1473.19	811.807	181.473	1544.86	1069.08	153.999	1456.55	497.614	152.591	1188.54	176.733	195.624	1237.3	54.3329
1627	0	-274.879	1511.99	886.025				-192.275	1548.29	485.146	-181.202	1580.74	108.221	-212.378	1703.48	45.6869	194.487	1476.84	812.281	179.219	1548.62	1069.36	154.711	1467.56	498.165	152.772	1195.7	182.21	196.042	1239	58.0922
1628	0	-276.024	1516.27	885.112				-193.156	1549.45	484.878	-181.165	1581.15	108.067	-212.363	1703.51	45.7463	194.002	1480.68	812.9	177.185	1552.04	1069.82	156.339	1479.87	498.85	152.903	1203.74	188.174	196.196	1241.48	62.2768
1629	0	-276.965	1520.28	884.426				-193.829	1549.99	484.349	-181.048	1581.31	107.798	-212.356	1703.48	45.7326	193.577	1484.55	813.517	174.462	1555.38	1069.86	157.249	1491.85	499.828	152.94	1212.42	194.347	196.024	1244.34	67.1223
1630	0	-277.82	1524.13	883.894				-194.593	1550.4	484.02	-180.821	1581.15	107.511	-212.332	1703.47	45.6731	193.133	1488.44	814.058	172.624	1558.71	1070.01	158.739	1504.39	501.053	152.692	1221.48	200.996	195.301	1248.04	73.0473
1631	0	-278.963	1528.14	883.376				-195.538	1550.88	483.706	-181.34	1582.11	107.519	-212.329	1703.48	45.6524	192.932	1490.49	814.347	170.605	1561.62	1070.01	159.684	1516.29	502.526	152.055	1230.89	208.005	194.323	1252.76	79.6683
1632	0	-279.776	1532.19	882.924				-196.223	1551	483.367	-181.274	1582.13	107.108	-212.325	1703.46	45.637	192.52	1493.72	814.553	168.916	1564.57	1070.08	160.487	1527.74	504.241	150.814	1240.45	214.667	193.153	1258.85	86.8327
1633	0	-280.86	1535.32	882.64				-197.143	1551.21	483	-180.84	1580.75	106.574	-212.386	1703.44	45.6127	192.068	1497.2	814.781	167.288	1567.24	1069.89	161.574	1539.2	506.296	149.248	1250.33	220.806	191.79	1266.24	93.9475
1634	0	-281.631	1538.44	882.267				-198.015	1551.24	482.733	-181.599	1581.83	106.768	-212.371	1703.44	45.612	191.709	1500.76	814.82	165.974	1569.9	1069.61	162.217	1550.08	508.594	147.787	1260.6	226.673	190.178	1275.45	99.0439
1635	0	-282.62	1541.05	882.059				-198.876	1551.48	482.503	-181.77	1582.01	106.667	-212.4	1703.45	45.6156	191.212	1504.52	814.767	164.741	1572.43	1069.08	163.717	1561.46	511.247	145.599	1270.19	231.598	189.356	1286.27	103.218
1636	0	-283.791	1543.47	882.028				-199.771	1551.86	482.376	-182.001	1582.16	106.592	-212.396	1703.45	45.5686	190.98	1508.37	814.781	163.699	1575.05	1068.74	164.294	1571.88	514.099	143.643	1281.16	235.093	187.727	1300.38	107.709
1637	0	-284.642	1545.78	881.759				-200.594	1552.36	482.259	-182.058	1582.07	106.449	-212.439	1703.42	45.5551	190.959	1512.02	816.298	162.976	1577.56	1068.17	164.874	1581.94	516.952	141.927	1293.56	236.706	185.86	1315.63	110.416
1638	0	-285.766	1547.04	881.439				-201.262	1552.92	482.321	-182.126	1582.01	106.423	-212.453	1703.4	45.5279	189.975	1518.94	819.632	162.08	1580.15	1067.6	165.794	1592.2	519.971	140.264	1307.19	236.72	184.143	1331.53	111.098
1639	0	-286.685	1548.33	881.255				-201.894	1553.34	482.248	-182.249	1582.15	106.436	-212.481	1703.44	45.5586	189.086	1523.97	822.062	161.388	1582.76	1067.17	166.556	1602.02	522.968	138.644	1321.55	235.554	183.193	1348.77	111.148
1640	0	-287.7	1549.05	881.005				-202.474	1553.84	482.289	-181.649	1580.87	106.029	-212.483	1703.38	45.535	188.594	1526.9	824.268	160.747	1585.47	1066.73	167.734	1611.84	526.084	137.102	1336.32	233.443	181.196	1367.18	109.584
1641	0	-288.459	1549.87	880.838				-203.049	1554.59	482.41	-182.033	1581.48	106.184	-212.524	1703.43	45.545	187.791	1530.46	826.467	160.361	1588.28	1066.37	167.486	1620.7	529.091	135.536	1352.01	230.137	178.694	1383.43	107.266
1642	0	-289.41	1550.44	880.568				-203.471	1555.34	482.471	-182.186	1581.73	106.243	-212.525	1703.43	45.5466	187.088	1534.15	828.555	159.78	1590.88	1066.06	167.814	1629.41	532.07	134.251	1368.57	225.582	177.387	1402.36	104.163
1643	0	-290.003	1551.34	880.546				-203.697	1555.98	482.537	-182.28	1581.87	106.289	-212.525	1703.43	45.5462	186.463	1534.27	830.498	159.557	1593.82	1065.99	168.398	1637.86	534.989	132.425	1384.53	220.215	177.494	1427.01	99.8849
1644	0	-290.49	1552.6	880.553				-203.881	1556.75	482.646	-182.371	1581.91	106.37	-212.511	1703.42	45.5433	185.668	1535.23	832.428	159.429	1596.58	1065.86	168.934	1645.81	537.716	131.268	1402.4	213.914	177.696	1451.51	95.5405
1645	0	-290.908	1553.74	880.451				-204.102	1557.69	482.732	-182.369	1581.91	106.363	-212.525	1703.43	45.5459	184.646	1536.22	834.186	159.369	1599.22	1065.62	169.627	1653.44	540.373	131.133	1421.22	207.158	177.966	1475.88	91.086
1646	0	-291.103	1555.3	880.46				-204.215	1558.56	482.853	-182.326	1581.82	106.349	-212.528	1703.44	45.5487	184.051	1538.06	835.92	159.642	1601.77	1065.24	169.646	1660.26	542.72	131.482	1440.5	200.016	178.569	1500.15	86.4956
1647	0	-291.205	1557.36	880.443				-204.225	1559.45	482.908	-182.345	1581.89	106.385	-212.532	1703.46	45.5645	183.448	1540.25	837.523	159.764	1604.37	1064.92	169.695	1666.68	544.739	132.536	1460.5	192.486	179.021	1524.47	81.9657
1648	0	-291.072	1559.26	880.44				-204.158	1560.31	483.005	-182.345	1582	106.427	-212.528	1703.44	45.5493	183.192	1542.74	838.936	160.122	1606.81	1064.62	169.299	1672.55	546.581	134.019	1480.88	184.653	179.708	1548.64	77.4503
1649	0	-290.846	1561.63	880.451				-203.943	1561.23	483.004	-182.298	1582.12	106.492	-212.532	1703.45	45.581	182.802	1545.36	840.054	160.667	1609.35	1064.26	168.831	1678.19	547.967	135.917	1501.84	176.836	180.584	1572.9	72.8771
1650	0	-290.549	1563.91	880.44				-203.648	1562.19	483.032	-182.231	1582.12	106.469	-212.52	1703.43	45.5937	182.582	1547.82	841.109	161.285	1611.78	1063.88	168.279	1683.36	549.06	138.391	1522.72	169.795	181.531	1597.06	68.2809
1651	0	-290.008	1566.71	880.442				-203.287	1563.11	483.079	-182.225	1582.25	106.582	-212.501	1703.38	45.5717	182.756	1550.48	842.003	161.828	1614.05	1063.55	167.678	1688.39	549.814	139.93	1542.49	162.756	184.582	1622.48	65.2326
1652	0	-289.362	1569.85	880.422				-202.938	1564.24	483.154	-181.951	1582.33	106.483	-212.501	1703.4	45.6095	183.172	1553.52	842.705	162.77	1616.77	1063.33	166.537	1692.95	550.254	142.985	1563.05	156.323	187.515	1648.04	62.7441
1653	0	-288.474	1572.72	880.519				-202.544	1565.49	483.241	-182.081	1582.4	106.637	-212.488	1703.41	45.6205	183.601	1556.63	843.207	163.325	1619.14	1062.87	165.47	1697.36	550.488	145.937	1583.21	150.571	190.121	1672.51	61.2379
1654	0	-287.055	1575.6	880.537				-201.729	1566.18	483.444	-182.054	1582.6	106.725	-212.475	1703.47	45.6306	184.127	1559.97	843.507	164.642	1622.12	1062.45	164.857	1702.11	550.586	149.875	1603.42	145.882	193.375	1696.7	60.3696
1655	0	-286.289	1578.25	880.633				-201.408	1567.9	483.358	-181.927	1582.64	106.818	-212.475	1703.47	45.6314	184.75	1563.39	843.561	165.307	1624.87	1062.12	164	1706.61	550.495	153.985	1623.01	141.551	196.293	1719.84	60.1086
1656	0	-285.096	1581.03	880.696				-200.815	1569.2	483.618	-181.813	1582.68	106.918	-212.45	1703.45	45.6373	185.5	1567.14	843.414	166.221	1627.73	1061.63	162.906	1710.56	550.107	157.116	1641.31	137.764	199.946	1743.05	60.775
1657	0	-283.809	1583.59	880.823				-200.076	1570.34	483.766	-180.88	1581.33	106.503	-212.477	1703.47	45.6338	186.197	1570.81	843.117	167.261	1630.81	1061.15	161.837	1714.33	549.479	159.9	1658.42	134.594	203.408	1764.34	62.0256
1658	0	-282.583	1586.19	881.025				-199.267	1571.52	484.034	-181.282	1582.62	107.121	-212.462	1703.55	45.6799	187.051	1574.52	842.596	168.512	1634.27	1060.67	160.841	1718.08	548.767	162.618	1674.3	132	205.918	1781.15	62.6503
1659	0	-281.2	1588.5	881.268				-198.644	1573.06	484.286	-181.209	1582.82	107.112	-212.447	1703.43	45.6502	188.163	1578.26	842	169.693	1637.66	1060.28	159.91	1721.52	547.865	165.122	1688.89	129.753	208.406	1797.33	63.5805
1660	0	-279.93	1590.21	881.493				-197.64	1574.25	484.484	-181.149	1582.93	107.387	-212.449	1703.4	45.7146	189.237	1582.12	841.286	170.992	1641.43	1059.9	158.495	1724.25	546.701	167.253	1701.81	127.831	210.206	1811.84	64.4301
1661	0	-278.489	1592.25	881.855				-196.752	1575.41	484.715	-180.724	1582.85	107.308	-212.464	1703.47	45.6705	190.217	1586.22	840.656	172.461	1645.54	1059.65	157.814	1727.15	545.488	169.101	1713.33	126.027	211.811	1825.01	65.211
1662	0	-277.158	1593.73	882.325				-195.722	1576.77	485.031	-179.623	1581.61	107.065	-212.471	1703.45	45.6419	190.847	1590.42	839.767	174.007	1649.94	1059.44	157.429	1729.92	544.092	170.376	1723.06	124.268	212.817	1836.43	65.4862
1663	0	-275.697	1595.52	882.757				-194.842	1578.42	485.455	-179.68	1581.72	107.364	-212.464	1703.46	45.686	191.373	1594.76	838.786	175.681	1654.66	1059.19	156.804	1732	542.674	170.981	1731.11	122.761	213.103	1844.76	65.2346
1664	0	-274.112	1596.87	883.381				-193.507	1579.62	485.693	-179.721	1582.18	107.667	-212.48	1703.47	45.6545	191.718	1599.19	837.734	177.383	1659.57	1059.06	156.841	1734.28	541.162	170.956	1737.41	121.461	213.131	1850.68	64.3604
1665	0	-272.472	1598.06	884.157				-192.415	1581.19	486.1	-179.661	1582.53	107.999	-212.482	1703.41	45.6528	192.22	1603.66	836.563	179.253	1664.89	1059	156.9	1736.21	539.257	170.832	1741.31	119.756	213.729	1858.61	64.5754
1666	0	-270.739	1599.52	884.844				-191.256	1582.99	486.746	-178.802	1581.31	107.782	-212.535	1703.44	45.6495	193.059	1608.45	835.271	181.215	1670.47	1058.84	156.262	1737.53	537.128	170.415	1742.45	118.041	213.104	1862.65	62.7728
1667	0	-268.751	1600.82	885.801				-189.686	1584.51	487.03	-178.311	1580.79	107.798	-212.537	1703.45	45.6334	194.023	1613.78	833.968	183.239	1676.24	1058.83	155.248	1738.82	534.998	169.56	1742	116.763	212.536	1863.48	60.9466
1668	0	-266.652	1601.97	886.644				-188.438	1586.62	487.709	-178.928	1582.52	108.619	-212.522	1703.47	45.6449	195.072	1619.3	832.788	185.379	1682.25	1058.79	155.031	1741.32	533.494	169.318	1743.07	116.61	212.025	1862.2	60.3149
1669	0	-264.469	1603.59	887.715				-186.634	1588.09	488.141	-178.905	1583.09	109.15	-212.544	1703.49	45.6808	196.351	1625.08	831.865	187.207	1688.11	1058.68	154.752	1744.16	533.292	169.81	1744.63	116.709	210.989	1863.92	60.0791
1670	0	-262.144	1605.08	888.764				-184.92	1590.59	488.967	-177.995	1582.1	109.236	-212.538	1703.54	45.7113	197.634	1630.92	831.679	189.684	1694.38	1058.95	154.924	1747.33	534.158	170.271	1745.78	116.874	209.992	1861.76	57.106
1671	0	-259.617	1606.65	889.786				-183.071	1592.72	489.527	-178.424	1582.95	109.857	-212.535	1703.55	45.7454	199.446	1636.93	832.451	191.905	1700.44	1059.17	155.3	1751.06	535.089	170.576	1746.78	116.883	208.556	1855.12	54.5791
1672	0	-257.169	1608.42	890.786				-181.286	1595.08	490.093	-177.729	1582.76	110.262	-212.513	1703.55	45.777	202.166	1643.99	834.092	194.262	1706.54	1059.47	155.491	1754.63	535.682	170.58	1747.29	116.765	209.11	1855.41	55.0884
1673	0	-254.376	1610.34	891.722				-179.395	1597.11	490.669	-176.83	1581.53	110.243	-212.518	1703.61	45.8161	204.128	1650.25	835.837	196.359	1712.43	1059.91	156.688	1758.89	535.731	170.538	1747.63	116.5	209.258	1855.7	54.8613
1674	0	-251.553	1612.22	892.721				-177.671	1599.29	491.276	-177.093	1582.27	110.953	-212.545	1703.61	45.8253	206.32	1656.19	837.325	198.444	1718.24	1060.58	157.94	1762.45	535.415	170.928	1748.17	116.353	209.037	1855.4	54.1556
1675	0	-248.718	1614.08	893.473				-175.915	1601.34	491.92	-176.924	1582.27	111.498	-212.52	1703.62	45.8383	208.584	1661.84	838.715	200.759	1723.81	1061.27	159.195	1765.01	535.043	171.126	1748.51	116.113	209.219	1855.41	53.7885
1676	0	-245.777	1615.89	894.4				-174.121	1603.25	492.608	-176.459	1581.84	111.876	-212.515	1703.65	45.8613	211.051	1667.25	840.152	202.528	1728.84	1062.17	160.201	1766.8	534.736	171.072	1748.77	115.87	209.264	1855.66	53.6678
1677	0	-242.996	1617.98	895.333				-172.492	1605.4	493.452	-176.414	1582.03	112.577	-212.387	1703.26	45.7032	213.678	1672.65	841.443	204.529	1733.36	1063.07	161.707	1768.54	534.65	171.574	1749.21	115.736	209.26	1855.86	53.5204
1678	0	-240.157	1619.95	896.203				-170.793	1607.46	494.173	-176.35	1582.47	113.256	-212.387	1703.23	45.6903	216.298	1677.73	842.525	206.589	1737.76	1063.91	162.901	1769.85	534.569	172.031	1749.6	115.578	209.231	1856.31	53.5158
1679	0	-237.447	1622.06	896.985				-169.379	1609.72	495.147	-176.456	1582.76	114.248	-212.414	1703.3	45.5906	219.044	1682.43	843.454	208.697	1741.75	1064.63	164.298	1771.32	534.327	172.076	1749.71	115.302	209.077	1856.57	53.4392
1680	0	-234.699	1624.14	897.931				-167.699	1611.55	495.856	-177.653	1584.96	116.139	-212.482	1703.29	45.556	221.966	1686.81	844.235	211.013	1745.64	1065.36	166.14	1773.1	534.174	172.196	1749.83	115.124	208.92	1856.78	53.4739
1681	0	-231.778	1626.13	898.857				-166.224	1613.52	496.805	-176.901	1584	116.144	-212.559	1703.41	45.5231	224.647	1690.8	844.839	213.502	1749.43	1066.07	167.699	1774.57	534.006	172.311	1749.99	114.985	208.901	1857.08	53.5641
1682	0	-229.067	1628.25	899.895				-164.974	1615.66	497.973	-177.906	1585.52	117.937	-212.629	1703.4	45.422	227.303	1694.47	845.224	215.908	1752.97	1066.91	169.278	1775.98	533.822	172.411	1750.12	114.811	208.996	1857.2	53.6499
1683	0	-226.352	1630.36	901.066				-163.871	1617.63	498.958	-178.438	1586.6	119.224	-212.665	1703.45	45.3684	229.873	1697.71	845.41	218.56	1756.38	1067.82	170.945	1777.25	533.671	172.525	1750.34	114.776	208.94	1857.28	53.4693
1684	0	-223.675	1632.47	902.1				-162.663	1619.76	500.14	-178.455	1587.03	120.23	-212.763	1703.58	45.3391	232.519	1700.65	845.477	221.174	1759.79	1068.6	172.382	1778.41	533.485	172.546	1750.52	114.752	209.05	1857.43	53.4009
1685	0	-221.239	1634.84	903.366				-161.522	1621.53	501.272	-178.482	1587.25	121.408	-213.02	1703.59	45.3605	234.97	1703.11	845.389	223.95	1763.1	1069.28	173.716	1779.41	533.342	172.676	1750.62	114.539	209.08	1857.39	53.2669
1686	0	-218.698	1636.63	904.664				-160.486	1623.57	502.653	-178.565	1587.72	122.618	-212.902	1703.64	45.2208	237.187	1705.37	845.313	226.648	1766.29	1070.13	174.532	1779.82	533.188	172.582	1750.68	114.448	209.179	1857.47	53.2491
1687	0	-216.275	1638.57	905.994				-159.494	1625.55	503.742	-178.655	1588.26	123.776	-213.041	1703.75	45.1656	239.127	1707.58	845.327	229.347	1769.26	1070.84	176.678	1781.44	533.012	172.727	1750.85	114.34	209.494	1857.93	53.3317
1688	0	-213.964	1640.62	907.409				-158.632	1627.77	505.084	-178.985	1589.21	125.162	-213.261	1703.95	45.1531	240.801	1711.86	845.412	231.933	1772.34	1071.64	176.872	1781.16	532.811	172.562	1750.87	114.196	209.636	1858.11	53.3669
1689	0	-211.651	1642.46	908.752				-157.63	1629.73	506.314	-179.027	1590	126.394	-213.436	1704.05	45.0193	242.667	1714.33	845.445	234.522	1775.2	1072.36	178.189	1781.95	532.661	172.685	1751.1	114.064	209.469	1857.98	53.3905
1690	0	-209.596	1644.51	910.132				-156.752	1631.59	507.56	-179.102	1590.65	127.624	-213.607	1704.18	44.8599	244.65	1715.76	845.441	237.087	1777.94	1072.99	179.144	1782.37	532.535	172.457	1751.12	113.89	209.287	1857.94	53.494
1691	0	-207.613	1646.3	911.43				-155.787	1633.4	508.834	-179.266	1591.58	128.974	-213.84	1704.31	44.6325	246.579	1717.11	845.371	239.477	1780.52	1073.66	180.241	1782.93	532.405	172.497	1751.3	113.912	208.899	1857.66	53.5878
1692	0	-205.772	1648.3	912.91				-155.229	1635.62	510.139	-179.164	1592.07	130.019	-214.063	1704.35	44.4391	248.352	1719.08	845.37	241.894	1782.93	1074.12	181.271	1783.4	532.318	172.378	1751.31	113.878	209.184	1857.98	53.7615
1693	0	-204.139	1650.45	914.371				-154.568	1637.93	511.465	-179.265	1593.11	131.375	-214.26	1704.32	44.3271	250.11	1720.98	845.427	244.178	1785.06	1074.56	182.081	1783.67	532.254	172.115	1751.25	113.724	209.357	1858.11	53.8248
1694	0	-202.447	1652.24	915.78				-153.711	1639.64	512.519	-179.203	1594	132.588	-214.487	1704.4	44.3133	251.947	1722.82	845.578	246.411	1787.27	1075	183.162	1784.07	532.167	172.286	1751.59	113.77	209.483	1858.15	53.8505
1695	0	-200.863	1654.04	917.078				-153.317	1642.15	513.837	-179.043	1594.95	133.854	-214.709	1704.51	44.3275	253.657	1724.6	845.641	248.471	1789.33	1075.43	183.945	1784.28	532.163	172.234	1751.81	113.645	209.259	1858.03	53.7068
1696	0	-199.299	1655.83	918.515				-152.516	1644.2	514.902	-178.829	1595.88	134.873	-214.851	1704.62	44.2914	255.19	1726.77	845.786	250.369	1791.31	1075.8	184.826	1784.54	532.047	172.185	1752.07	113.647	209.236	1857.95	53.6776
1697	0	-197.833	1657.59	919.897				-151.899	1646.52	515.951	-178.521	1596.71	136.132	-214.932	1704.66	44.2839	256.632	1728.97	846.001	252.219	1793.53	1076.35	185.565	1784.69	531.967	172.11	1752.21	113.607	209.033	1857.75	53.7105
1698	0	-196.404	1659.3	921.192				-151.424	1649.23	517.104	-178.081	1597.8	137.303	-215.009	1704.65	44.3113	257.989	1731.23	846.152	253.913	1795.72	1076.86	186.402	1784.92	531.99	172.105	1752.25	113.557	209.404	1858.04	53.9366
1699	0	-195.092	1660.98	922.347				-150.857	1651.66	518.115	-177.505	1598.64	138.325	-215.089	1704.77	44.3691	259.214	1733.35	846.241	255.569	1798	1077.45	187.187	1785.07	531.985	172.116	1752.35	113.505	209.377	1858.02	53.9728
1700	0	-193.738	1662.49	923.729				-150.493	1654.41	519.276	-177.025	1599.69	139.582	-215.257	1704.77	44.3953	260.352	1735.51	846.232	257.012	1800.37	1077.99	187.837	1785.19	531.992	172.154	1752.37	113.408	209.321	1857.99	53.9864
1701	0	-192.456	1663.88	924.939				-149.699	1656.53	519.964	-176.374	1600.71	140.591	-215.391	1704.8	44.4359	261.394	1737.83	846.355	258.348	1802.65	1078.62	188.713	1785.48	532.018	172.08	1752.38	113.32	209.339	1858.01	54.0278
1702	0	-191.23	1665.09	926.108				-149.549	1659.44	521.11	-175.477	1602.26	141.651	-215.406	1704.7	44.4409	262.613	1739.85	846.467	259.61	1805.01	1079.29	190.129	1786.43	532.129	172.027	1752.34	113.224	209.359	1858.03	54.046
1703	0	-189.922	1666.35	927.367				-149.169	1662.07	522.163	-174.823	1602.07	142.767	-215.286	1704.55	44.4117	263.526	1741.96	846.636	260.866	1807.48	1079.94	190.715	1786.5	532.046	171.776	1752.27	113.066	209.231	1857.87	54.0598
1704	0	-188.786	1667.5	928.494				-149.03	1664.89	523.273	-173.814	1603.62	143.51	-215.234	1704.6	44.4549	264.526	1744.06	846.786	261.993	1809.95	1080.65	191.695	1786.91	532.108	172.29	1752.49	113.087	208.963	1857.72	53.9918
1705	0	-187.743	1668.61	929.598				-148.748	1667.5	524.311	-172.83	1606.47	144.747	-215.206	1704.74	44.5363	265.633	1745.78	846.897	263.027	1812.38	1081.33	192.303	1787.04	532.074	172.166	1752.48	112.912	208.839	1857.58	53.995
1706	0	-186.579	1669.6	930.623				-148.397	1669.91	525.154	-172	1606.58	145.63	-215.165	1705.12	44.6329	266.566	1747.8	846.98	264.117	1814.77	1081.94	192.754	1787.02	532.011	172.2	1752.4	112.86	208.585	1857.31	54.0294
1707	0	-185.561	1670.5	931.672				-147.947	1672.16	525.863	-171.476	1607.64	146.3	-215.448	1705.86	45.026	267.562	1749.66	847.067	265.061	1817.07	1082.58	193.614	1787.51	532.057	171.977	1752.31	112.795	208.575	1857.22	54.0373
1708	0	-184.561	1671.62	932.675				-147.626	1674.47	526.74	-170.623	1609.95	147.178	-215.66	1706.62	45.367	268.592	1751.53	847.164	266.021	1819.31	1083.19	194.194	1787.79	532.081	172.216	1752.46	112.73	208.578	1857.24	54.0705
1709	0	-183.558	1672.62	933.646				-147.486	1676.98	527.601	-170.023	1612.31	147.897	-216.21	1707.96	45.6784	269.44	1753.35	847.13	266.984	1821.44	1083.77	194.43	1787.82	532.014	172.177	1752.38	112.732	208.544	1857.21	54.0963
1710	0	-182.536	1673.57	934.504				-147.527	1679.54	528.493	-169.658	1614.62	148.636	-216.839	1709.54	46.0126	270.312	1755.29	847.098	267.945	1823.48	1084.34	194.633	1787.95	531.928	172.146	1752.34	112.702	208.584	1857.23	54.1269
1711	0	-181.538	1674.49	935.323				-147.419	1681.9	529.331	-169.504	1617.67	149.285	-217.718	1711.55	46.4008	271.243	1756.86	846.907	268.882	1825.49	1084.86	195.155	1788.61	531.879	172.155	1752.41	112.691	208.542	1857.15	54.1233
1712	0	-180.515	1675.56	936.064				-146.923	1683.5	529.61	-169.417	1620.84	149.857	-218.926	1714	46.9038	272.118	1758.63	846.784	269.865	1827.43	1085.27	195.707	1789.44	531.817	172.141	1752.4	112.627	208.54	1857.16	54.16
1713	0	-179.639	1676.46	936.853				-147.214	1686.41	530.531	-169.484	1624.07	150.338	-219.989	1716.58	47.0476	272.916	1760.84	846.699	270.7	1829.21	1085.72	196.541	1790.56	531.718	172.123	1752.42	112.574	208.564	1857.18	54.1857
1714	0	-178.667	1677.27	937.545				-147.572	1689.45	531.226	-169.907	1628.41	150.824	-221.469	1719.65	47.3414	273.637	1762.75	846.506	271.609	1831.11	1086.07	196.882	1791.31	531.603	172.25	1752.57	112.513	208.544	1857.17	54.1832
1715	0	-177.853	1678.56	938.14				-147.467	1691.66	531.667	-170.26	1632.28	151.09	-222.898	1722.88	47.461	274.423	1764.9	846.226	272.468	1832.91	1086.51	197.401	1792.32	531.541	172.209	1752.52	112.554	208.545	1857.16	54.1962
1716	0	-177.148	1679.81	938.556				-147.958	1694.9	532.326	-170.798	1636.29	151.351	-224.455	1726.44	47.753	275.156	1766.75	845.81	273.217	1834.68	1086.78	197.333	1792.84	531.388	172.215	1752.51	112.559	208.559	1857.12	54.2168
1717	0	-176.396	1680.84	939.039				-148.13	1697.52	532.749	-171.516	1639.44	151.606	-226.337	1730.53	47.9753	275.892	1768.9	845.569	273.998	1836.41	1087.03	198.089	1794.24	531.245	172.209	1752.56	112.504	208.551	1857.12	54.217
1718	0	-175.579	1681.88	939.486				-148.809	1700.98	533.309	-172.419	1645.18	151.749	-228.246	1734.86	48.3155	276.486	1771.03	845.189	274.69	1838.18	1087.35	198.484	1795.38	531.109	172.27	1752.61	112.622	208.539	1857.1	54.2504
1719	0	-174.832	1683.04	939.816				-149.209	1704.2	533.876	-173.559	1650.16	151.927	-229.748	1739.22	48.3662	277.054	1773.39	844.885	275.362	1839.89	1087.56	198.699	1796.45	530.945	172.227	1752.61	112.621	208.533	1857.09	54.265
1720	0	-174.219	1684.33	940.223				-149.816	1707.62	534.357	-174.78	1655.35	152.005	-231.785	1744.68	48.8334	277.582	1775.56	844.607	275.901	1841.74	1087.86	198.784	1797.56	530.74	172.228	1752.64	112.582	208.547	1857.08	54.2818
1721	0	-173.592	1685.65	940.669				-150.606	1711.35	534.939	-176.355	1661.35	152.403	-233.753	1750.57	49.2409	278.118	1777.8	844.189	276.454	1843.6	1088.19	199.068	1798.97	530.555	172.047	1752.66	112.562	208.543	1857.03	54.3279
1722	0	-172.911	1687.02	941.067				-151.458	1715.17	535.543	-178.184	1667.31	152.614	-235.849	1757.02	49.7946	278.486	1779.91	843.687	276.887	1845.43	1088.57	199.345	1800.44	530.422	172.055	1752.78	112.54	208.466	1856.96	54.2672
1723	0	-172.426	1688.48	941.364				-152.452	1719.43	536.202	-179.984	1673.62	152.825	-237.863	1763.79	50.1088	278.982	1782	843.399	277.275	1847.26	1088.95	199.367	1801.75	530.204	171.619	1752.7	112.279	208.521	1857.01	54.3927
1724	0	-171.819	1689.71	941.65				-153.383	1723.42	536.812	-182.122	1680.53	153.047	-239.998	1770.9	50.3894	279.243	1784.46	842.914	277.727	1849.06	1089.36	199.468	1803.3	529.934	171.63	1752.75	112.315	208.538	1856.98	54.4161
1725	0	-171.332	1691.19	941.981				-154.373	1727.6	537.443	-184.464	1687.65	153.411	-241.955	1778.43	50.8328	279.436	1786.49	842.367	278.025	1850.87	1089.78	199.432	1804.65	529.709	171.618	1752.75	112.299	208.537	1856.97	54.4445
1726	0	-170.919	1692.76	942.216				-155.506	1731.88	538.041	-186.837	1695.07	153.765	-243.996	1786.33	51.6318	279.71	1788.56	841.944	278.347	1852.62	1090.19	199.392	1806.17	529.537	171.503	1752.88	112.273	208.501	1856.91	54.4834
1727	0	-170.509	1694.23	942.476				-156.465	1736.07	538.681	-188.999	1701.92	154.153	-245.997	1794.51	52.6414	279.921	1790.8	841.416	278.746	1854.45	1090.62	199.326	1807.75	529.299	171.445	1752.9	112.218	208.494	1856.85	54.5043
1728	0	-170.222	1695.86	942.725				-157.608	1740.78	539.403	-191.166	1709.94	154.655	-248.168	1803.22	53.9209	280.018	1792.86	840.95	279.027	1856.16	1091.01	199.182	1809.31	529.01	171.378	1752.98	112.194	208.414	1856.79	54.4651
1729	0	-169.939	1697.4	943.037				-158.869	1745.87	540.048	-193.589	1717.25	155.078	-250.381	1812.15	55.2753	280.095	1795.02	840.388	279.304	1857.79	1091.47	199.21	1810.98	528.751	171.312	1753.07	112.188	208.488	1856.83	54.5579
1730	0	-169.636	1699	943.206				-159.861	1750.32	540.689	-195.847	1724.92	155.659	-252.573	1821.16	56.742	280.034	1797.68	839.883	279.619	1859.5	1091.88	199.153	1812.62	528.527	171.269	1753.17	112.188	208.497	1856.84	54.5995
1731	0	-169.392	1700.63	943.481				-160.826	1755.12	541.391	-198.358	1733.16	156.286	-254.96	1830.35	58.2921	279.986	1800.03	839.465	279.933	1861.19	1092.35	198.868	1814.17	528.264	171.315	1753.42	112.228	208.407	1856.74	54.5783
1732	0	-169.119	1702.23	943.698				-161.866	1760.06	542.145	-200.772	1741.53	157.05	-257.197	1839.53	59.8386	279.964	1802.15	838.855	280.204	1862.93	1092.8	198.687	1815.81	527.937	171.18	1753.52	112.153	208.373	1856.73	54.6179
1733	0	-169.124	1704.23	944.004				-162.854	1764.94	542.843	-203.16	1749.89	157.912	-259.675	1849.09	61.4848	280.028	1804.46	838.423	280.475	1864.54	1093.25	198.458	1817.41	527.646	171.122	1753.67	112.152	208.459	1856.75	54.7456
1734	0	-169.201	1706.23	944.268				-163.279	1768.78	542.99	-205.398	1758.29	158.653	-262.148	1858.48	63.3686	280.171	1806.72	837.842	280.674	1866.15	1093.66	198.293	1819.18	527.393	171.094	1753.9	111.942	208.418	1856.77	54.7592
1735	0	-169.102	1707.89	944.333				-164.739	1774.58	543.931	-207.695	1766.7	159.434	-264.547	1867.53	65.0045	280.139	1809.11	837.149	280.883	1867.73	1094.08	197.866	1820.75	527.094	170.787	1753.87	112.069	208.416	1856.75	54.8548
1736	0	-169.113	1709.76	944.513				-166.61	1781.23	544.938	-209.815	1775.29	160.29	-266.991	1876.84	66.943	280.106	1811.58	836.625	281.066	1869.33	1094.45	197.473	1822.21	526.763	170.66	1753.97	112.023	208.394	1856.75	54.8976
1737	0	-169.198	1711.99	944.697				-167.325	1785.98	545.686	-211.773	1783.87	161.218	-269.575	1886.23	69.033	280.087	1813.92	835.976	281.305	1870.98	1094.85	197.243	1823.9	526.461	170.594	1754.12	112.01	208.341	1856.72	54.903
1738	0	-169.286	1714	944.811				-168.325	1791.21	546.385	-213.696	1792.39	162.183	-272.149	1895.56	70.9517	280.117	1815.85	835.41	281.422	1872.47	1095.24	197.056	1825.69	526.18	170.725	1754.35	112.065	208.347	1856.71	54.9174
1739	0	-169.308	1715.99	944.9				-169.554	1796.8	547.294	-215.612	1800.81	163.027	-274.59	1904.64	72.9699	280.081	1818.13	834.675	281.52	1873.96	1095.56	196.614	1827.24	525.865	170.636	1754.43	112.033	208.329	1856.75	54.9838
1740	0	-169.495	1718.4	944.99				-170.649	1802.09	548.076	-217.475	1809.62	163.979	-277.017	1913.83	74.9564	279.949	1820.32	834.142	281.645	1875.47	1095.92	196.23	1828.81	525.57	170.501	1754.47	112.056	208.326	1856.76	54.9917
1741	0	-169.721	1721	945.186				-172.082	1808.05	548.921	-219.042	1817.76	164.814	-279.44	1922.89	77.0443	279.842	1822.54	833.576	281.722	1877.01	1096.27	196.11	1830.68	525.27	170.104	1754.44	111.996	208.262	1856.72	55.0176
1742	0	-169.877	1723.21	945.229				-172.783	1812.83	549.671	-220.739	1826.08	165.799	-281.752	1932	78.9041	280.412	1820.74	832.579	281.736	1878.56	1096.54	195.674	1832.28	524.983	170.208	1754.68	112.101	208.282	1856.72	54.9881
1743	0	-170.051	1725.59	945.242				-173.78	1818.19	550.383	-222.461	1834.61	166.693	-283.845	1940.79	80.8118	280.411	1821.58	831.947	281.715	1880.1	1096.79	195.382	1834.02	524.648	169.975	1754.75	112.134	208.256	1856.77	55.014
1744	0	-170.507	1728.51	945.266				-174.819	1823.51	551.059	-223.666	1841.96	167.316	-285.906	1949.73	82.6507	280.079	1824.3	831.627	281.699	1881.64	1097.03	194.844	1835.44	524.303	169.801	1754.78	112.2	208.26	1856.77	54.9646
1745	0	-170.845	1731.1	945.097				-175.632	1828.72	551.672	-225.791	1851.25	168.516	-287.758	1958.5	84.5078	279.79	1826.84	831.385	281.601	1883.05	1097.26	194.906	1837.5	523.999	169.771	1754.89	112.18	208.263	1856.78	54.9713
1746	0	-171.161	1733.81	944.886				-176.462	1833.83	552.314	-226.613	1858.27	169.077	-289.523	1967.28	86.0882	279.503	1829.12	831.031	281.524	1884.58	1097.44	194.653	1839.34	523.662	169.478	1754.89	112.187	208.299	1856.8	54.9392
1747	0	-171.667	1736.85	944.922				-177.641	1839.65	552.958	-228.604	1867.16	170.147	-291.12	1976.08	87.8056	279.138	1831.34	830.612	281.511	1886.16	1097.62	194.395	1841.05	523.308	169.332	1754.92	112.226	208.277	1856.83	54.9171
1748	0	-172.177	1739.88	944.737				-178.801	1845.33	553.573	-230.226	1875.37	170.979	-292.391	1984.53	89.2854	278.873	1833.47	830.323	281.398	1887.7	1097.74	194.096	1842.83	522.945	169.264	1755.01	112.309	208.265	1856.89	54.9367
1749	0	-172.581	1742.77	944.485				-179.633	1850.56	553.688	-231.738	1883.52	171.814	-293.646	1993.14	90.5304	278.639	1835.64	830.049	281.267	1889.25	1097.83	193.465	1844.29	522.516	169.253	1755.14	112.373	208.266	1856.84	54.9237
1750	0	-173.002	1745.57	944.216				-180.424	1855.71	554.202	-233.058	1891.13	172.524	-294.534	2001.37	91.7681	278.414	1837.85	829.98	281.119	1890.7	1097.9	193.557	1846.58	522.203	169.321	1755.35	112.476	208.281	1856.91	54.9029
1751	0	-173.533	1748.55	943.818				-180.923	1860.38	554.396	-234.341	1898.87	173.24	-295.378	2009.63	92.7672	278.248	1840.18	830.018	281.076	1892.21	1097.93	192.908	1847.99	521.773	169.103	1755.36	112.476	208.408	1857.06	54.9415
1752	0	-173.961	1751.56	943.436				-181.641	1865.4	554.741	-235.551	1906.35	173.697	-295.956	2017.73	93.7814	278.078	1842.43	830.048	280.923	1893.58	1097.97	193.099	1850.34	521.345	169.059	1755.45	112.592	208.255	1856.9	54.8855
1753	0	-174.573	1754.84	943.192				-182.695	1871.1	554.916	-236.133	1912.56	173.913	-296.395	2025.77	94.465	277.756	1844.57	829.982	280.739	1894.93	1098	192.768	1852.21	521.033	169.028	1755.55	112.64	208.284	1856.86	54.8367
1754	0	-175.165	1758.06	942.567				-183.324	1876	555.157	-237.599	1920.57	174.638	-296.73	2033.57	95.1009	277.548	1846.72	829.758	280.617	1896.32	1097.99	192.154	1853.63	520.612	169.004	1755.72	112.725	208.324	1856.96	54.8207
1755	0	-175.849	1761.51	942.201				-183.916	1880.89	554.985	-238.821	1928.11	175.001	-296.694	2041.06	95.4772	277.375	1848.71	829.614	280.394	1897.71	1097.98	191.903	1855.52	520.167	168.941	1755.86	112.81	208.302	1856.93	54.808
1756	0	-176.488	1764.86	941.677				-184.101	1885.28	555.102	-239.637	1934.57	175.265	-296.615	2048.56	95.671	277.253	1850.71	829.452	280.201	1899.06	1097.95	191.841	1857.59	519.734	168.827	1755.92	112.814	208.289	1856.94	54.7931
1757	0	-177.261	1768.42	941.159				-184.488	1889.79	554.843	-240.161	1940.51	175.249	-296.435	2055.92	95.6864	277.116	1852.68	829.149	280.003	1900.32	1097.91	191.731	1859.64	519.393	168.752	1756.07	112.904	208.297	1856.94	54.7947
1758	0	-177.874	1771.84	940.535				-184.781	1893.97	554.503	-241.391	1948.23	175.714	-295.965	2062.96	95.5948	276.922	1854.6	828.877	279.691	1901.62	1097.83	190.985	1860.96	518.922	168.64	1756.19	112.965	208.33	1857.03	54.8193
1759	0	-178.716	1775.42	939.901				-185.094	1898.27	554.122	-242.153	1954.4	175.749	-295.487	2069.91	95.4651	276.751	1856.54	828.7	279.398	1902.92	1097.74	190.919	1863.08	518.586	168.521	1756.24	113.014	208.321	1856.96	54.782
1760	0	-179.285	1778.84	939.143				-185.078	1902.21	553.703	-242.481	1960.17	175.49	-295.051	2076.68	95.1038	276.498	1858.59	828.586	279.124	1904.26	1097.65	190.626	1864.9	518.216	168.441	1756.38	113.06	208.26	1856.98	54.8089
1761	0	-180.078	1782.5	938.432				-185.344	1906.51	552.976	-243.022	1966.1	175.279	-294.416	2083.17	94.7602	276.127	1860.46	828.447	278.754	1905.54	1097.53	190.225	1866.56	517.811	168.367	1756.47	113.13	208.452	1857.19	54.8407
1762	0	-180.852	1786.35	937.733				-185.037	1910.02	551.933	-242.703	1970.76	174.509	-293.577	2089.31	94.2333	275.948	1862.26	828.364	278.439	1906.87	1097.47	189.845	1868.22	517.489	168.28	1756.53	113.189	208.424	1857.17	54.8516
1763	0	-181.577	1790.11	936.874				-185.028	1913.65	551.226	-243.438	1977.48	174.446	-292.75	2095.28	93.7016	275.913	1863.84	828.182	278.075	1908.12	1097.4	189.497	1869.86	517.148	168.341	1756.7	113.241	208.331	1857.05	54.8296
1764	0	-182.37	1793.96	936.009				-184.726	1917.45	550.435	-243.331	1982.66	173.85	-291.197	2100.8	92.6559	275.852	1865.52	827.866	277.679	1909.43	1097.3	188.972	1871.22	516.783	167.945	1756.54	113.22	208.286	1857.01	54.7733
1765	0	-183.245	1797.98	935.256				-184.119	1920.33	549.167	-242.484	1986.35	172.749	-290.128	2106.26	91.8776	275.606	1867.19	827.44	277.168	1910.68	1097.22	188.781	1872.9	516.419	168.195	1756.79	113.333	208.478	1857.2	54.8163
1766	0	-184.047	1801.84	934.146				-184.355	1924.51	548.09	-242.492	1992.25	172.422	-288.986	2111.59	90.927	275.277	1868.87	827.095	276.659	1911.99	1097.13	188.719	1874.68	516.131	168.249	1756.96	113.418	208.522	1857.23	54.7304
1767	0	-185.24	1806.41	933.312				-183.484	1927.07	546.879	-242.237	1997.68	171.77	-287.527	2116.24	89.7366	274.824	1870.58	826.903	276.094	1913.24	1097.1	188.469	1876.17	515.827	168.217	1757.03	113.473	208.611	1857.34	54.7427
1768	0	-186.056	1810.72	932.503				-183.017	1930.13	545.632	-240.843	2000.59	170.282	-285.801	2120.54	88.3227	274.203	1872.39	826.802	275.506	1914.49	1096.97	188.288	1877.67	515.554	168.173	1757.06	113.507	208.474	1857.2	54.6347
1769	0	-186.647	1814.32	931.433				-182.566	1933.31	544.405	-240.073	2004.48	169.261	-284.312	2124.91	86.8259	273.537	1874.25	826.63	274.955	1915.8	1096.86	188.002	1879.06	515.226	168.128	1757.13	113.552	208.491	1857.14	54.5573
1770	0	-187.481	1818.43	930.476				-181.812	1935.88	543.212	-239.055	2008.04	167.838	-281.947	2127.99	84.7808	272.723	1875.97	826.28	274.278	1917.09	1096.74	187.803	1880.47	514.936	168.071	1757.18	113.605	208.682	1857.34	54.5072
1771	0	-188.315	1822.51	929.49				-181.834	1939.81	541.85	-237.715	2011.91	166.588	-279.729	2131.04	82.6776	272.12	1877.47	826.023	273.601	1918.35	1096.59	187.196	1881.42	514.664	167.676	1757.04	113.528	208.789	1857.54	54.4647
1772	0	-189.203	1826.77	928.563				-181.264	1942.94	540.552	-235.712	2013.73	164.92	-277.197	2133.75	80.282	271.457	1879.08	825.964	272.907	1919.6	1096.4	187.031	1882.79	514.477	168.002	1757.37	113.719	208.912	1857.6	54.3528
1773	0	-190.168	1831.11	927.284				-180.548	1945.71	539.019	-233.324	2014.59	162.468	-274.36	2135.88	77.5958	270.958	1880.79	826.059	272.094	1920.79	1096.2	186.823	1884.13	514.253	167.993	1757.49	113.814	209.134	1857.87	54.3339
1774	0	-191.255	1835.68	926.1				-179.808	1948.33	537.435	-231.351	2017.6	160.897	-271.36	2137.74	74.7423	270.282	1882.47	826.18	271.289	1922.15	1095.98	186.669	1885.57	514.083	167.882	1757.56	113.887	209.228	1858.04	54.2648
1775	0	-192.298	1840.06	925.086				-178.676	1950.68	535.61	-229.995	2019.91	159.319	-268.189	2139.11	71.5667	269.655	1884.12	826.267	270.433	1923.48	1095.79	186.291	1886.73	513.819	167.842	1757.66	113.997	209.345	1858.09	54.2148
1776	0	-193.167	1844.3	924.027				-178.079	1953.62	534.017	-226.663	2019.73	156.847	-264.526	2139.9	68.1174	268.933	1885.7	826.291	269.434	1924.83	1095.6	185.939	1887.94	513.675	167.849	1757.73	114.07	209.594	1858.23	54.1243
1777	0	-194.31	1848.81	922.787				-177.603	1957.01	532.301	-224.794	2022.06	154.954	-260.795	2140.46	64.6149	268.24	1887.38	826.26	268.366	1926.22	1095.44	185.582	1889.33	513.506	167.945	1757.85	114.167	209.673	1858.23	53.9631
1778	0	-195.415	1853.15	921.616				-176.785	1959.75	530.613	-221.454	2021.52	152.34	-256.863	2140.75	60.8507	267.476	1889	826.252	267.254	1927.71	1095.26	185.217	1890.75	513.301	167.735	1757.86	114.257	209.76	1858.43	53.9749
1779	0	-196.42	1857.43	920.493				-175.305	1961.33	528.642	-218.377	2021.51	149.794	-252.556	2140.74	57.0095	266.709	1890.77	826.239	265.949	1929.21	1095.1	184.733	1892.12	513.023	167.65	1757.85	114.338	209.573	1858.26	53.7061
1780	0	-197.618	1861.85	919.201				-174.178	1963.36	526.641	-217.51	2024.99	148.677	-248.43	2140.43	52.9785	265.741	1892.53	826.186	264.916	1930.92	1094.81	184.307	1893.63	512.821	167.62	1757.95	114.494	209.61	1858.39	53.7076
1781	0	-198.851	1866.45	917.911				-173.077	1965.47	524.492	-215.726	2027.14	146.903	-244.474	2140.94	49.4015	264.729	1894.31	826.086	263.334	1932.63	1094.7	183.8	1895.07	512.581	167.555	1757.98	114.59	209.696	1858.47	53.6565
1782	0	-200.121	1871.12	916.614				-172.095	1967.66	522.415	-212.955	2027.9	144.979	-239.773	2138.01	48.3634	263.631	1896.11	825.909	261.879	1934.41	1094.49	183.332	1896.58	512.35	167.503	1758.07	114.729	209.796	1858.55	53.5629
1783	0	-201.458	1875.95	915.269				-170.385	1968.72	519.987	-208.223	2027.93	143.405	-237.645	2138.18	49.1009	262.465	1897.92	825.781	260.356	1936.16	1094.27	182.868	1898.13	512.113	167.463	1758.12	114.869	209.814	1858.57	53.5163
1784	0	-202.73	1880.86	913.814				-168.721	1970.1	517.627	-205.114	2026.97	141.045	-236.345	2138.4	49.6634	261.04	1899.67	825.671	258.854	1938.02	1093.98	182.169	1899.58	511.8	167.377	1758.19	114.99	209.87	1858.58	53.4171
1785	0	-204.201	1885.68	912.352				-166.68	1970.64	515.462	-202.436	2026.47	138.786	-235.255	2138.47	50.0845	259.694	1901.51	825.578	257.152	1939.78	1093.69	181.377	1901	511.534	167.03	1758.13	115.09	209.897	1858.64	53.2618
1786	0	-205.531	1890.57	910.845				-165.087	1971.33	512.613	-199.815	2026.74	136.862	-234.132	2138.67	50.652	258.302	1903.4	825.496	255.433	1941.66	1093.35	180.792	1902.66	511.206	167.113	1758.28	115.315	209.923	1858.64	53.1755
1787	0	-206.916	1895.41	909.252				-165.523	1974.53	511.278	-197.414	2026.54	134.958	-234.493	2140.96	52.1086	256.89	1905.31	825.354	253.659	1943.47	1092.92	180.152	1904.29	510.917	167.031	1758.43	115.476	209.979	1858.65	53.205
1788	0	-208.257	1900.29	907.604				-164.888	1975.54	509.057	-195.253	2025.23	133.172	-234.009	2141.01	52.4002	255.502	1907.18	825.239	251.951	1945.47	1092.55	179.481	1905.98	510.622	166.751	1758.39	115.613	210.547	1858.72	53.3389
1789	0	-209.629	1905.1	905.971				-164.363	1976.32	506.916	-193.577	2023.74	130.948	-233.255	2139.82	51.9912	254.042	1909.11	825.073	250.068	1947.38	1092.15	178.636	1907.62	510.284	166.727	1758.48	115.775	210.53	1858.72	53.2795
1790	0	-211.147	1909.95	904.304				-164.559	1977.79	505.191	-192.228	2022.74	128.823	-232.777	2139.72	52.2735	252.608	1910.98	824.862	248.039	1949.34	1091.7	177.875	1909.28	509.927	166.593	1758.58	115.971	210.594	1858.75	53.2334
1791	0	-212.589	1914.53	902.749				-165.137	1979.37	503.746	-191.374	2022.04	127.229	-232.372	2139.5	52.3815	251.157	1912.93	824.693	246.08	1951.4	1091.27	177.001	1911.09	509.62	166.502	1758.63	116.133	210.169	1858.76	53.022
1792	0	-214.209	1918.95	901.25				-165.654	1980.39	502.262	-190.847	2020.85	125.546	-232.193	2139.41	52.3995	249.699	1914.96	824.593	244.037	1953.57	1090.84	175.948	1912.83	509.276	166.221	1758.69	116.343	210.146	1858.68	53.0211
1793	0	-215.81	1923	899.94				-166.716	1981.73	501.021	-190.462	2019.51	123.742	-232.216	2139.62	52.5349	248.145	1916.9	824.409	241.905	1955.9	1090.44	174.887	1914.54	508.897	166.133	1758.85	116.671	210.173	1858.71	53.0275
1794	0	-217.55	1926.77	898.769				-167.769	1982.69	499.969	-190.145	2018.3	122.262	-232.117	2139.34	52.4465	246.545	1918.9	824.136	239.631	1958.25	1090.13	173.778	1916.29	508.528	166.06	1759.06	116.917	210.163	1858.69	53.0162
1795	0	-219.224	1930.26	897.872				-168.922	1983.61	499.048	-189.358	2016.33	120.14	-232.174	2139.31	52.4351	244.842	1921.02	823.885	237.319	1960.64	1089.83	172.571	1918.03	508.18	165.97	1759.28	117.21	210.164	1858.71	53.0189
1796	0	-221.241	1933.59	897.073				-170.064	1984.53	498.311	-189.188	2015.52	119.111	-232.222	2139.28	52.4053	243.004	1923.18	823.696	234.954	1963.4	1089.66	171.232	1919.7	507.794	165.556	1759.41	117.378	210.192	1858.76	53.0748
1797	0	-223.277	1936.44	896.462				-171.144	1985.69	497.756	-189.208	2015.67	118.377	-232.207	2139.26	52.4355	241.004	1925.29	823.413	232.584	1966.23	1089.46	169.783	1921.24	507.483	165.672	1759.76	117.688	210.194	1858.76	53.1041
1798	0	-225.369	1938.98	896.011				-172.102	1986.76	497.228	-188.743	2015.81	117.749	-232.157	2139.28	52.5025	238.87	1927.51	823.142	229.998	1969.11	1089.41	168.348	1922.71	507.198	165.504	1759.93	117.983	210.173	1858.8	53.1458
1799	0	-227.574	1941.29	895.615				-172.965	1988.06	496.806	-188.104	2016.11	117.133	-232.056	2139.24	52.5684	236.598	1929.81	822.889	227.43	1972.2	1089.31	166.836	1924.16	506.949	165.205	1760.04	118.34	210.55	1858.84	53.2905
1800	0	-229.94	1943.66	895.177				-173.34	1989.19	496.269	-187.277	2016.64	116.622	-231.91	2139.2	52.6633	234.074	1932.11	822.634	224.712	1975.44	1089.23	165.325	1925.61	506.733	164.739	1760.02	118.783	210.492	1858.89	53.3013
1801	0	-232.394	1945.94	894.818				-173.821	1990.88	495.779	-186.551	2017.5	116.1	-231.774	2139.18	52.7729	231.559	1934.45	822.363	222.018	1978.8	1089.14	163.719	1926.88	506.607	164.553	1760.18	119.097	210.431	1858.86	53.3711
1802	0	-234.821	1947.9	894.285				-174.078	1992.39	495.152	-185.464	2017.76	115.563	-231.647	2139.16	52.8241	228.775	1936.74	822.042	219.214	1982.23	1089.08	162.196	1928.24	506.467	164.394	1760.3	119.49	210.362	1858.88	53.4159
1803	0	-237.231	1949.78	893.748				-174.58	1993.93	494.551	-184.771	2017.93	114.915	-231.585	2139.17	52.8886	225.984	1939.09	821.789	216.44	1985.89	1088.96	160.638	1929.61	506.391	164.143	1760.38	119.856	210.27	1858.89	53.5339
1804	0	-239.662	1951.55	893.049				-175.272	1995.25	493.836	-184.329	2018.27	114.441	-231.557	2139.14	52.882	223.244	1941.42	821.613	213.673	1989.63	1088.77	159.157	1931.08	506.269	163.937	1760.43	120.163	209.8	1858.86	53.2431
1805	0	-242.116	1953.35	892.381				-176.226	1996.18	493.392	-184.34	2018.79	114.052	-231.574	2139.14	52.8835	220.452	1943.74	821.441	210.83	1993.36	1088.52	157.713	1932.54	506.212	163.762	1760.54	120.588	210.045	1858.88	53.5215
1806	0	-244.623	1955.45	891.972				-177.544	1996.83	493.068	-184.088	2018.61	113.697	-231.597	2139.17	52.8899	217.855	1946.15	821.342	207.941	1997.08	1088.2	156.362	1934.09	506.113	163.475	1760.53	121.005	209.93	1858.96	53.4685
1807	0	-247.098	1957.41	891.619				-179	1997.23	492.921	-184.191	2018.66	113.422	-231.661	2139.16	52.8705	215.301	1948.6	821.302	205.084	2000.65	1087.93	154.81	1935.55	506.064	163.267	1760.65	121.443	209.807	1858.92	53.4641
1808	0	-249.504	1959.36	891.241				-180.507	1997.64	492.867	-184.417	2018.75	113.186	-231.707	2139.15	52.8442	212.836	1951.05	821.413	202.296	2004.21	1087.64	153.542	1937.2	506.035	163.11	1760.81	122.022	209.677	1858.9	53.4902
1809	0	-251.852	1961.35	891.025				-182.027	1998.07	492.877	-184.633	2018.83	112.97	-231.77	2139.15	52.8446	210.463	1953.3	821.519	199.538	2007.59	1087.5	152.108	1938.79	506.116	162.947	1761	122.71	209.632	1858.99	53.4377
1810	0	-254.245	1963.35	890.89				-183.564	1998.6	492.855	-184.845	2018.89	112.814	-231.776	2139.14	52.8061	208.482	1954.9	821.501	196.735	2010.98	1087.45	150.861	1940.71	506.2	162.867	1761.35	123.575	209.666	1859.05	53.4278
1811	0	-256.522	1965.04	890.772				-184.917	1999.04	492.793	-185.037	2019.03	112.658	-231.827	2139.2	52.8265	205.932	1961.14	822.278	193.986	2014.3	1087.47	149.413	1942.68	506.396	162.834	1761.87	124.373	209.637	1859.1	53.425
1812	0	-258.844	1966.84	890.685				-186.059	1999.82	492.596	-185.144	2019.16	112.519	-231.835	2139.14	52.813	203.857	1964.49	822.599	191.188	2017.64	1087.61	148.119	1945.04	506.603	162.96	1762.81	125.641	209.552	1859.05	53.5598
1813	0	-261.067	1968.61	890.586				-187.218	2000.51	492.382	-185.19	2019.21	112.391	-231.75	2139.09	52.7648	201.992	1966.55	822.79	188.489	2020.94	1087.73	146.769	1947.7	506.821	163.065	1763.69	127.024	209.229	1858.85	53.4574
1814	0	-263.271	1970.31	890.444				-188.208	2001.01	491.99	-185.169	2019.28	112.225	-231.669	2139.08	52.7469	200.09	1968.65	822.988	185.819	2024.33	1087.92	145.459	1950.87	507.141	162.882	1764.56	128.49	209.644	1859.52	53.6168
1815	0	-265.448	1971.76	890.159				-189.253	2001.53	491.823	-185.092	2019.2	112.007	-231.612	2138.98	52.6772	198.089	1971.11	823.239	183.176	2027.48	1087.97	144.316	1954.54	507.364	162.877	1765.84	130.266	209.738	1859.78	53.7789
1816	0	-267.666	1973.46	889.955				-190.335	2002.07	491.613	-185.121	2019.23	111.87	-231.57	2138.95	52.6553	195.989	1973.59	823.478	180.615	2030.54	1088.06	143.099	1958.7	507.675	162.815	1767.26	132.506	209.702	1859.89	54.156
1817	0	-269.776	1975.04	889.647				-191.464	2002.67	491.467	-185.168	2019.28	111.711	-231.572	2138.97	52.6694	193.983	1975.93	823.686	178.162	2033.49	1088.04	141.86	1963.21	507.896	162.998	1769.08	135.023	209.546	1860.18	54.617
1818	0	-271.77	1976.72	889.367				-192.681	2003.16	491.363	-185.277	2019.33	111.589	-231.558	2138.94	52.6629	191.944	1978.24	823.906	175.741	2036.28	1087.95	140.765	1968.32	508.166	162.86	1771.02	137.588	209.717	1860.6	54.9827
1819	0	-273.671	1978.1	889.095				-193.776	2003.66	491.228	-185.423	2019.4	111.49	-231.565	2138.94	52.6629	189.934	1980.72	824.111	173.413	2038.76	1087.88	139.721	1973.91	508.354	162.863	1773.1	140.362	209.747	1860.76	55.409
1820	0	-275.494	1979.42	888.752				-194.955	2004.1	491.086	-185.572	2019.48	111.351	-231.566	2138.91	52.6315	188.02	1983.11	824.286	171.122	2041.19	1087.84	138.741	1979.91	508.589	161.8	1774.82	143.154	209.828	1861.04	55.8274
1821	0	-277.489	1981.03	888.371				-196.178	2004.71	490.976	-185.714	2019.56	111.23	-231.556	2138.88	52.6123	186.182	1985.45	824.443	168.935	2043.43	1087.57	137.793	1986.39	508.846	160.557	1776.77	146.038	209.827	1861.19	56.3164
1822	0	-279.174	1982.51	887.971				-197.181	2004.87	490.723	-185.838	2019.7	111.136	-231.475	2138.78	52.5591	184.429	1987.65	824.573	166.855	2045.61	1087.4	137.044	1993.39	509.192	160.694	1779.74	149.896	210.004	1861.61	57.1068
1823	0	-280.965	1983.89	887.593				-198.328	2005.45	490.574	-185.896	2019.78	110.993	-231.514	2138.82	52.5896	182.693	1989.95	824.594	164.669	2047.71	1087.24	136.069	2000.54	509.539	160.62	1783.14	153.769	210.05	1862	58.1421
1824	0	-282.72	1985.44	887.174				-199.226	2005.4	490.184	-185.957	2019.76	110.824	-231.591	2139	52.6933	181.089	1992.55	824.579	162.656	2049.71	1086.93	135.537	2008.28	510.09	159.937	1786.76	157.757	209.943	1862.79	59.6027
1825	0	-284.433	1986.92	886.653				-200.358	2005.72	489.896	-186.018	2019.74	110.662	-231.601	2139.01	52.7105	179.569	1994.97	824.425	160.685	2051.65	1086.51	135.321	2016.73	510.932	158.913	1790.99	161.971	209.539	1864.13	61.5386
1826	0	-286.085	1988.47	886.253				-201.311	2005.69	489.434	-186.038	2019.68	110.474	-231.595	2138.96	52.6697	178.201	1997.46	824.301	158.732	2053.5	1086.11	134.976	2025.29	512.008	157.983	1795.79	166.902	208.862	1867.17	64.3741
1827	0	-287.6	1989.84	885.753				-202.404	2005.77	489.177	-186.131	2019.61	110.225	-231.648	2139.03	52.6954	177.012	1999.96	824.132	156.917	2055.19	1085.61	135.027	2034.43	513.452	156.738	1801.15	171.667	208.245	1868.74	67.2609
1828	0	-289.258	1991.38	885.36				-203.559	2005.73	489.039	-186.325	2019.64	110.058	-231.623	2139.02	52.6581	175.923	2002.45	823.978	155.116	2056.87	1085.02	135.475	2044.03	515.13	155.121	1806.81	177.324	207.694	1870.32	70.7375
1829	0	-290.692	1992.58	885.011				-204.672	2005.56	488.63	-186.759	2020.01	109.924	-231.684	2139.02	52.6745	174.912	2005.13	824.053	153.418	2058.54	1084.4	135.738	2053.52	517.128	152.792	1812.98	182.559	206.703	1872.19	74.9811
1830	0	-292.107	1993.67	884.719				-205.773	2005.32	488.572	-186.983	2020.04	109.783	-231.727	2139.09	52.6986	174.055	2007.73	824.159	151.734	2060.07	1083.62	136.311	2062.93	519.312	151.59	1820.12	188.666	205.348	1874.14	79.6118
1831	0	-293.572	1994.82	884.49				-206.935	2005.08	488.128	-186.925	2019.67	109.54	-231.749	2139.08	52.6723	173.427	2010.42	825.015	150.198	2061.59	1082.85	137.025	2071.97	521.747	149.367	1827	194.327	203.306	1876.85	84.4554
1832	0	-294.832	1995.64	884.247				-207.993	2004.67	487.706	-187.065	2019.51	109.383	-231.778	2139.05	52.6328	172.658	2013.13	826.665	148.647	2063.06	1081.94	137.765	2080.49	524.35	146.511	1833.53	199.571	201.495	1879.95	89.9306
1833	0	-296.171	1996.06	884.037				-209.09	2004.37	487.575	-187.376	2019.63	109.318	-231.836	2139.13	52.6671	172.14	2015.32	828.815	147.24	2064.48	1080.97	138.765	2088.47	526.994	142.56	1839.28	203.989	198.955	1882.73	95.0401
1834	0	-297.48	1996.52	883.796				-210.026	2003.82	487.219	-187.633	2019.7	109.257	-231.868	2139.06	52.6416	171.559	2017.37	831.162	145.863	2065.94	1079.98	140.056	2095.74	529.807	140.048	1846.04	209.117	196.589	1887.4	98.7502
1835	0	-298.92	1996.59	883.641				-210.68	2002.96	486.737	-187.901	2019.75	109.191	-231.929	2139.06	52.6032	170.819	2019.54	833.424	144.569	2067.41	1078.95	141.705	2102.62	532.627	136.877	1852.43	212.684	194.334	1893.81	100.845
1836	0	-300.19	1996.72	883.378				-211.813	2002.96	486.681	-188.08	2019.71	109.112	-231.933	2139.08	52.5908	169.852	2021.94	835.672	143.444	2068.94	1077.81	142.993	2108.34	535.409	134.327	1860.25	214.442	191.132	1902.69	102.642
1837	0	-301.338	1996.31	883.159				-212.618	2002.6	486.5	-188.21	2019.6	109.032	-231.985	2139.06	52.5827	168.937	2024.31	837.857	142.363	2070.51	1076.68	144.669	2113.81	538.108	131.856	1869.04	214.876	187.797	1913.37	103.222
1838	0	-302.405	1995.99	883.038				-213.172	2001.79	486.217	-188.305	2019.45	108.915	-232.024	2139.08	52.5952	167.998	2026.63	839.874	141.364	2072.17	1075.65	146.436	2118.91	540.642	129.71	1879.06	213.984	184.436	1924.86	102.186
1839	0	-303.434	1995.48	882.887				-214.028	2002.01	486.248	-188.418	2019.4	108.851	-232.064	2139.06	52.5739	167.26	2029	841.673	140.571	2073.79	1074.52	147.77	2123.37	542.934	127.324	1889.4	211.825	180.564	1937.44	100.274
1840	0	-304.331	1995.05	882.704				-214.604	2001.76	486.094	-188.55	2019.39	108.8	-232.064	2139.04	52.5714	166.671	2030.23	842.744	139.912	2075.5	1073.36	149.054	2127.62	545.005	125.459	1900.31	208.936	177.344	1951.44	97.7249
1841	0	-305.169	1994.63	882.686				-215.082	2001.57	486.06	-188.634	2019.32	108.727	-232.066	2139.03	52.5472	166.537	2030.76	843.652	139.311	2077.21	1072.36	150.405	2131.72	546.788	124.826	1912.79	205.786	174.788	1966.45	94.6519
1842	0	-305.766	1994.36	882.671				-215.527	2001.67	486.057	-188.687	2019.28	108.697	-232.114	2139.01	52.5515	166.62	2031.47	844.586	138.839	2078.98	1071.43	151.608	2135.6	548.387	123.643	1925.02	201.289	172.791	1982.19	91.1954
1843	0	-306.383	1994.16	882.657				-215.877	2001.83	486.052	-188.741	2019.25	108.647	-232.113	2138.94	52.5278	166.758	2031.97	845.531	138.347	2080.81	1070.5	152.604	2139.22	549.84	123.448	1938.19	196.431	171.394	1998.79	87.5525
1844	0	-306.813	1994.49	882.653				-216.028	2001.81	485.994	-188.8	2019.23	108.648	-232.143	2138.98	52.5393	166.895	2031.95	846.264	138.005	2082.56	1069.67	153.284	2142.44	551.039	123.665	1951.83	191.213	170.88	2016.26	84.2208
1845	0	-307.165	1994.79	882.64				-216.074	2001.97	485.995	-188.862	2019.21	108.655	-232.117	2138.95	52.5204	167.74	2032.43	847.044	137.742	2084.27	1068.83	153.802	2145.45	552.045	123.961	1965.54	185.447	170.793	2034.05	80.8548
1846	0	-307.3	1995.37	882.661				-216.055	2002.22	485.995	-188.865	2019.22	108.68	-232.13	2138.99	52.5442	168.738	2032.47	847.994	137.739	2086	1068.11	154.293	2148.27	552.926	124.153	1979.5	178.894	170.862	2051.76	77.561
1847	0	-307.216	1996.12	882.677				-215.965	2002.55	486.021	-188.797	2019.06	108.598	-232.138	2138.97	52.5285	169.241	2032.82	848.64	137.921	2087.68	1067.35	154.267	2150.46	553.398	126.589	1994.57	173.268	172.134	2070.32	74.6635
1848	0	-306.85	1996.79	882.691				-215.9	2003.16	486.094	-188.842	2019.17	108.7	-232.132	2138.97	52.5339	168.924	2033.35	849.089	138.258	2089.24	1066.62	153.965	2152.46	553.746	129.214	2009.5	167.861	173.978	2088.7	72.1245
1849	0	-306.298	1998.02	882.691				-215.62	2003.58	486.154	-188.805	2019.07	108.702	-232.149	2138.97	52.5341	168.632	2033.73	849.287	138.677	2090.83	1066.05	153.82	2154.35	553.908	131.178	2023.58	162.468	176.337	2106.92	70.0133
1850	0	-305.658	1999.2	882.642				-215.296	2004.03	486.167	-188.77	2019.11	108.751	-232.159	2138.97	52.5362	168.08	2031.21	848.728	139.185	2092.36	1065.44	153.46	2155.96	553.736	133.851	2037.84	157.359	179.034	2124.79	68.456
1851	0	-305.079	2000.8	882.64				-214.815	2004.64	486.226	-188.717	2019.14	108.813	-232.136	2138.94	52.5353	168.36	2031.2	848.528	139.839	2093.81	1064.9	152.809	2157.34	553.391	134.969	2050.37	152.169	182.179	2142.25	67.3627
1852	0	-304.407	2001.99	882.754				-214.256	2004.92	486.254	-188.599	2019.01	108.823	-232.138	2138.97	52.5579	168.845	2032.8	848.641	140.324	2095.14	1064.56	152.405	2158.81	552.867	138.619	2064.28	147.77	185.309	2158.81	66.542
1853	0	-303.05	2003.59	882.587				-213.863	2005.77	486.508	-188.521	2019	108.881	-232.134	2138.92	52.5302	169.555	2034.52	848.637	141.494	2096.88	1063.93	151.73	2159.98	552.002	141.775	2077.41	142.994	188.367	2174.53	66.0174
1854	0	-301.941	2004.8	882.659				-213.142	2006.22	486.403	-188.385	2018.94	108.913	-232.109	2138.87	52.5407	170.592	2038.69	848.923	142.436	2098.52	1063.54	151.162	2161.18	551.042	144.496	2089.53	139.39	191.325	2189.4	65.7233
1855	0	-300.984	2006.01	882.792				-212.568	2006.91	486.589	-188.296	2019	108.983	-232.157	2138.95	52.5917	171.457	2042.15	848.943	143.225	2100.16	1063.2	150.419	2162.31	549.89	146.802	2100.54	135.906	194.075	2202.88	65.5998
1856	0	-299.553	2007.6	882.924				-211.844	2007.51	486.701	-188.148	2019.02	109.019	-232.125	2138.95	52.5896	172.322	2045.3	848.695	144.488	2102.18	1062.86	149.971	2163.48	548.558	149.494	2110.8	133.012	196.341	2215.09	65.4249
1857	0	-298.129	2009.23	882.982				-211.112	2008.22	487	-188.037	2019.13	109.116	-232.1	2138.89	52.5694	172.701	2046.29	847.97	145.745	2104.23	1062.45	149.439	2164.45	547.161	151.723	2119.63	130.218	198.188	2225.92	65.1759
1858	0	-296.598	2010.24	883.171				-210.264	2009.01	487.008	-187.877	2019.21	109.171	-232.152	2138.91	52.589	173.446	2048.31	847.121	147.235	2106.57	1062.07	148.804	2165.24	545.647	153.761	2127.12	127.736	199.513	2234.9	64.6967
1859	0	-295.098	2011.38	883.509				-209.368	2009.94	487.227	-187.629	2019.1	109.238	-232.125	2138.88	52.5737	174.247	2051.42	846.171	148.683	2109.05	1061.71	148.549	2166.18	544.058	155.048	2132.85	125.286	200.347	2242.04	64.2933
1860	0	-293.575	2012.44	883.815				-208.364	2010.75	487.634	-187.32	2018.9	109.263	-232.099	2138.83	52.5574	175.205	2054.48	845.055	150.36	2111.77	1061.29	147.994	2166.69	542.376	155.798	2137.57	124.042	200.821	2246.5	63.9911
1861	0	-291.897	2013.29	884.256				-207.234	2011.68	487.738	-187.083	2018.86	109.386	-232.117	2138.87	52.5783	176.195	2057.28	843.59	152.066	2114.85	1060.91	147.509	2167.38	540.673	155.796	2139.89	122.812	201.659	2248.09	63.0911
1862	0	-290.102	2014.08	884.795				-206.159	2012.77	488.113	-186.833	2018.77	109.524	-232.094	2138.83	52.5594	177.359	2060.38	841.992	153.96	2118.22	1060.53	147.159	2168.11	539.125	154.937	2139.39	121.844	201.849	2249.05	62.3633
1863	0	-288.121	2014.68	885.368				-204.886	2013.74	488.429	-186.799	2018.9	109.848	-232.082	2138.78	52.5544	178.315	2063.67	840.328	155.655	2121.65	1060.29	146.542	2168.97	537.732	153.518	2138.01	121.312	200.453	2248.88	62.0589
1864	0	-286.085	2015.35	886.015				-203.664	2015.07	488.846	-186.645	2019.01	110.085	-232.063	2138.74	52.548	179.255	2066.73	838.684	157.389	2125.27	1060.07	146.032	2170.16	536.803	152.828	2138.58	121.045	198.548	2248.27	62.2287
1865	0	-283.95	2016.16	886.791				-202.268	2016.3	489.278	-186.314	2018.75	110.227	-232.034	2138.69	52.5446	180.391	2069.52	837.407	159.366	2129.12	1060.01	145.802	2171.56	536.482	152.711	2139.52	120.975	197.044	2248.41	61.3982
1866	0	-281.811	2016.97	887.52				-200.89	2017.93	489.836	-186.069	2018.76	110.414	-232.062	2138.66	52.5592	181.838	2072.89	836.755	161.278	2133.05	1060	145.52	2172.97	536.596	152.907	2140.39	120.959	196.609	2249	60.1325
1867	0	-279.511	2017.76	888.275				-199.31	2019.36	490.248	-185.86	2018.8	110.637	-232.039	2138.66	52.587	183.721	2075.79	836.774	163.259	2136.92	1060	145.502	2174.67	536.893	153.63	2141.54	121.051	197.017	2249.06	59.8232
1868	0	-277.012	2018.56	888.927				-197.776	2020.93	490.683	-185.549	2018.79	110.82	-232.146	2138.76	52.6469	185.779	2078.79	837.339	165.352	2140.91	1060.24	145.722	2176.62	537.114	153.498	2141.67	120.825	197.217	2249.07	59.6167
1869	0	-274.518	2019.6	889.569				-196.22	2022.38	491.007	-185.372	2018.91	111.093	-232.449	2138.98	52.7654	187.59	2082.36	838.146	167.363	2144.84	1060.57	146.183	2178.81	537.026	154.055	2142.38	120.949	197.486	2249.13	59.2506
1870	0	-272.002	2020.76	890.166				-194.54	2023.79	491.425	-185.063	2018.76	111.28	-232.46	2138.94	52.767	189.305	2086	838.996	169.427	2148.63	1060.95	146.858	2180.99	536.842	154.207	2142.8	120.778	197.699	2249.15	58.8772
1871	0	-269.385	2021.99	890.666				-192.85	2025.3	491.816	-184.756	2018.73	111.532	-232.454	2138.88	52.7624	191.087	2089.58	839.695	171.643	2152.42	1061.46	147.549	2182.91	536.558	154.41	2143.19	120.6	197.939	2249.74	58.667
1872	0	-266.662	2023.36	891.253				-191.207	2026.9	492.265	-184.603	2018.81	111.81	-232.431	2138.89	52.7804	193.019	2093.29	840.309	173.85	2155.99	1061.93	148.751	2184.96	536.067	154.619	2143.7	120.443	198.003	2250.07	58.5444
1873	0	-263.818	2024.78	891.793				-189.368	2028.34	492.642	-184.57	2019.11	112.22	-232.415	2138.87	52.7897	195.178	2097	840.697	176.094	2159.44	1062.36	149.535	2186.56	535.623	154.961	2144.38	120.284	198.035	2250.29	58.357
1874	0	-260.849	2026.03	892.238				-187.674	2030.22	493.092	-184.214	2019	112.442	-232.402	2138.86	52.7982	197.593	2100.69	840.977	178.444	2162.76	1062.7	150.665	2188.24	535.1	154.943	2144.62	120.106	197.993	2250.2	58.0485
1875	0	-258.048	2027.78	892.717				-185.8	2031.75	493.487	-183.928	2018.98	112.707	-232.341	2138.79	52.7461	200.127	2104.24	841.143	180.905	2166.07	1063.09	152.169	2190.22	534.73	155.009	2144.96	119.844	197.932	2250.53	57.9153
1876	0	-255.067	2029.46	893.116				-183.905	2033.34	493.783	-183.728	2019.1	113.066	-232.414	2139.03	52.9123	202.724	2107.93	841.276	183.44	2169.25	1063.42	153.006	2191.81	534.381	154.911	2145.26	119.512	197.893	2250.92	57.858
1877	0	-252.159	2031.4	893.544				-182.074	2035.13	494.187	-183.461	2019.16	113.378	-232.149	2138.69	52.6996	205.302	2111.43	841.462	186.116	2172.43	1063.78	154.74	2193.82	533.999	155.125	2145.96	119.366	197.705	2251.24	57.7383
1878	0	-249.132	2033.21	893.965				-180.325	2036.96	494.505	-183.152	2019.21	113.706	-232.053	2138.6	52.6481	207.811	2114.84	841.649	188.913	2175.48	1064.14	155.548	2195.36	533.667	155.008	2146.19	119.075	197.659	2251.44	57.6721
1879	0	-246.087	2035.13	894.4				-178.733	2038.97	494.94	-182.879	2019.3	114.02	-232.008	2138.6	52.6447	210.209	2118.21	841.817	191.765	2178.49	1064.53	157.522	2197.63	533.33	155.263	2146.61	119.044	197.766	2251.6	57.6067
1880	0	-243.08	2037.24	894.828				-177.018	2040.68	495.373	-183.597	2020.92	115.054	-231.95	2138.59	52.6925	212.516	2121.54	841.997	194.714	2181.42	1064.89	158.333	2198.96	533.041	155.348	2146.9	118.867	197.887	2251.79	57.54
1881	0	-240.087	2039.37	895.351				-175.394	2042.77	495.799	-183.498	2021.41	115.624	-231.963	2138.63	52.7159	214.887	2124.64	842.238	197.735	2184.37	1065.28	160.024	2200.64	532.892	155.472	2147.16	118.722	197.951	2251.86	57.4587
1882	0	-237.073	2041.56	895.878				-173.775	2044.54	496.245	-183.302	2021.53	116.056	-231.899	2138.64	52.7354	217.178	2127.37	842.536	200.814	2187.26	1065.75	161.285	2202.02	532.703	155.487	2147.28	118.614	197.975	2251.92	57.3023
1883	0	-234.078	2043.67	896.417				-172.167	2046.33	496.681	-183.166	2021.77	116.548	-231.84	2138.58	52.7371	219.443	2130.13	842.873	203.789	2190.08	1066.27	162.683	2203.08	532.523	155.586	2147.51	118.497	197.971	2251.97	57.2089
1884	0	-231.307	2046.14	897.043				-170.718	2048.35	497.146	-183.001	2022.02	117.075	-231.801	2138.62	52.7627	221.644	2132.77	843.246	206.75	2192.8	1066.83	163.759	2203.86	532.3	155.689	2147.79	118.4	197.968	2252.06	57.2061
1885	0	-228.437	2048.31	897.628				-169.497	2050.49	497.731	-182.815	2022.24	117.731	-231.776	2138.61	52.8124	223.851	2135.1	843.61	209.694	2195.43	1067.47	165.222	2204.65	532.154	155.741	2147.97	118.27	197.906	2252.08	57.215
1886	0	-225.911	2050.78	898.384				-168.163	2052.35	498.367	-182.628	2022.27	118.344	-231.71	2138.61	52.8101	226.064	2137.37	843.958	212.548	2197.98	1068.09	166.429	2205.19	531.924	155.827	2148.14	118.227	197.897	2252.13	57.178
1887	0	-223.333	2053.13	899.129				-166.937	2054.39	499.048	-181.438	2020.74	118.573	-231.654	2138.55	52.8066	228.298	2139.58	844.262	215.238	2200.33	1068.74	167.528	2205.51	531.757	155.811	2148.26	118.103	197.909	2252.18	57.1432
1888	0	-220.907	2055.41	899.961				-165.946	2056.7	499.817	-181.068	2020.55	119.289	-231.792	2138.82	52.9799	230.457	2141.67	844.524	217.838	2202.53	1069.4	169.069	2205.99	531.625	155.844	2148.38	118.046	197.916	2252.19	57.1172
1889	0	-218.82	2057.97	900.89				-164.765	2058.44	500.639	-181.318	2021.47	120.541	-231.798	2138.92	52.9825	232.583	2143.83	844.842	220.413	2204.62	1070.08	170.199	2206.24	531.49	155.953	2148.6	118.052	197.956	2252.23	56.9766
1890	0	-216.603	2060.15	901.991				-163.662	2060.26	501.53	-181.722	2022.83	122.062	-231.826	2139.03	52.9998	234.719	2145.77	845.047	222.911	2206.67	1070.84	171.525	2206.59	531.392	156.262	2148.89	118.007	197.985	2252.23	56.9479
1891	0	-214.595	2062.37	903.142				-162.771	2062.33	502.599	-182.601	2024.94	123.983	-231.863	2139.16	53.0086	236.734	2147.48	845.29	225.301	2208.7	1071.72	172.935	2206.91	531.392	156.372	2149.02	117.974	198.019	2252.26	56.9295
1892	0	-212.746	2064.68	904.562				-162.18	2065.13	503.935	-182.633	2025.87	125.32	-231.894	2139.31	53.0227	238.623	2149.35	845.512	227.713	2210.66	1072.58	174.026	2206.99	531.282	156.527	2149.15	117.936	198.036	2252.27	56.9202
1893	0	-211.05	2067.13	906.023				-161.393	2067.42	505.306	-182.831	2026.78	126.746	-231.975	2139.47	53.0412	240.406	2151.13	845.69	230.071	2212.65	1073.56	175.184	2207.06	531.298	156.582	2149.24	117.85	198.039	2252.29	56.8936
1894	0	-209.42	2069.36	907.674				-160.915	2070.26	506.708	-182.854	2027.76	128.106	-232.13	2139.55	53.0284	242.129	2152.53	845.853	232.383	2214.57	1074.57	176.172	2207.04	531.235	156.663	2149.34	117.824	198.022	2252.26	56.8494
1895	0	-207.872	2071.63	909.32				-160.477	2073.12	508.123	-182.923	2028.69	129.584	-232.305	2139.53	52.987	243.687	2153.97	846.06	234.648	2216.49	1075.51	177.133	2206.96	531.245	156.696	2149.36	117.738	198.043	2252.27	56.8603
1896	0	-206.401	2073.81	910.971				-160.179	2076.25	509.595	-182.898	2029.77	131.05	-232.598	2139.69	53.0246	245.097	2155.48	846.148	236.831	2218.31	1076.5	177.861	2206.78	531.266	156.701	2149.41	117.747	198.057	2252.22	56.8807
1897	0	-205.07	2076.04	912.669				-159.916	2079.21	511.01	-182.745	2030.63	132.446	-232.802	2139.8	53.0684	246.595	2156.66	846.179	239.012	2220.19	1077.48	178.602	2206.52	531.271	156.707	2149.42	117.698	198.025	2252.19	56.9082
1898	0	-203.753	2078.22	914.382				-159.379	2081.82	512.388	-182.524	2031.66	133.874	-232.937	2139.76	53.0487	247.859	2158.02	846.248	241.148	2222.01	1078.32	179.161	2206.27	531.295	156.722	2149.42	117.663	198.018	2252.26	56.9298
1899	0	-202.661	2080.64	916.138				-159.473	2085.37	513.944	-182.431	2033.13	135.538	-233.122	2139.92	53.1251	249.104	2159.1	846.279	243.124	2223.78	1079.29	179.589	2205.89	531.368	156.678	2149.45	117.625	197.987	2252.18	56.9536
1900	0	-201.607	2082.8	917.884				-159.395	2088.57	515.378	-181.979	2034.19	136.892	-233.261	2140.09	53.2357	250.216	2160.32	846.26	245.071	2225.57	1080.05	180.115	2205.68	531.501	156.67	2149.5	117.538	197.982	2252.22	57.0121
1901	0	-200.574	2085.12	919.569				-159.511	2092.02	516.878	-181.806	2035.74	138.519	-233.292	2140.34	53.3933	251.261	2161.31	846.323	246.926	2227.25	1080.79	180.657	2205.6	531.508	156.646	2149.54	117.506	197.917	2252.19	57.0506
1902	0	-199.667	2087.33	921.257				-159.592	2095.41	518.171	-181.385	2037.09	139.903	-233.386	2140.54	53.5922	252.167	2162.58	846.382	248.698	2228.95	1081.62	180.74	2205.24	531.576	156.648	2149.59	117.51	197.915	2252.2	57.08
1903	0	-198.915	2089.73	922.978				-159.956	2099.37	519.849	-181.111	2038.86	141.486	-233.396	2140.68	53.7579	253.09	2163.84	846.412	250.392	2230.54	1082.26	181.125	2205.19	531.642	156.608	2149.58	117.419	197.915	2252.2	57.0804
1904	0	-197.971	2091.78	924.547				-160.197	2102.96	521.114	-180.63	2040.47	142.94	-233.169	2140.69	53.8185	253.983	2165.15	846.414	252.009	2232.11	1082.85	181.624	2205.17	531.753	156.615	2149.63	117.397	197.917	2252.19	57.1111
1905	0	-197.244	2094.08	926.174				-160.642	2107.02	522.446	-180.126	2042.38	144.492	-233.23	2141	54.0848	254.932	2166.42	846.415	253.531	2233.66	1083.41	182.031	2205.24	531.848	156.614	2149.64	117.371	197.914	2252.24	57.1089
1906	0	-196.474	2096.3	927.637				-161.218	2111.2	523.712	-179.745	2043.82	145.856	-232.944	2141.33	54.2837	255.943	2167.46	846.389	254.986	2235.25	1084	182.411	2205.3	531.888	156.625	2149.69	117.316	197.915	2252.24	57.109
1907	0	-195.966	2098.71	929.127				-161.724	2115.37	525.071	-179.369	2045.78	147.289	-233.124	2142.09	54.7614	256.711	2168.97	846.353	256.374	2236.8	1084.49	182.979	2205.53	531.97	156.634	2149.7	117.286	197.881	2252.21	57.0829
1908	0	-195.247	2100.91	930.527				-162.236	2119.84	526.331	-179.37	2048.53	148.888	-233.434	2143.22	55.2043	257.511	2170.53	846.307	257.681	2238.42	1085.02	183.418	2205.69	532.016	156.633	2149.8	117.272	197.889	2252.21	57.084
1909	0	-194.711	2103.21	931.933				-163.058	2124.79	527.548	-179.317	2050.82	150.166	-234.253	2144.89	55.8455	258.245	2171.96	846.197	258.882	2239.9	1085.5	183.791	2205.83	532.021	156.641	2149.81	117.239	197.891	2252.22	57.066
1910	0	-194.189	2105.6	933.164				-163.049	2128.35	528.573	-179.276	2053.35	151.259	-234.544	2146.44	56.2065	258.88	2173.46	846.035	260.106	2241.44	1085.92	184.128	2206.06	532.052	156.595	2149.84	117.183	197.878	2252.21	57.098
1911	0	-193.782	2108.2	934.432				-163.498	2132.55	529.623	-179.76	2056.6	152.514	-235.419	2149.03	56.8524	259.516	2174.91	845.914	261.326	2242.92	1086.3	184.466	2206.36	532.032	156.601	2149.9	117.152	197.891	2252.27	57.1192
1912	0	-193.237	2110.58	935.563				-163.97	2136.79	530.754	-180.434	2060.21	153.567	-236.121	2151.7	57.2782	260.092	2176.6	845.819	262.442	2244.32	1086.6	184.983	2206.85	532.003	156.602	2149.94	117.157	197.856	2252.26	57.0836
1913	0	-192.731	2113.02	936.577				-164.452	2140.7	531.754	-181.344	2064.37	154.437	-237.225	2155.61	57.8914	260.925	2178.04	845.62	263.603	2245.64	1086.84	185.243	2207.29	531.934	156.561	2149.99	117.141	197.842	2252.29	57.1251
1914	0	-192.307	2115.49	937.592				-164.878	2144.54	532.653	-182.684	2069.1	155.274	-238.273	2160.14	58.2671	261.654	2179.29	845.242	264.682	2247	1087.09	185.56	2207.93	531.877	156.548	2150.03	117.112	197.885	2252.26	57.1161
1915	0	-191.707	2117.85	938.448				-165.455	2148.56	533.609	-184.198	2074.6	155.937	-239.212	2165.68	58.6848	262.308	2180.57	844.909	265.768	2248.23	1087.19	186.209	2208.95	531.755	156.382	2150.03	117.089	197.876	2252.29	57.1115
1916	0	-191.244	2120.48	939.26				-165.77	2151.98	534.341	-185.805	2080.14	156.379	-240.133	2171.88	58.9652	262.809	2181.96	844.63	266.789	2249.5	1087.4	186.369	2209.79	531.63	156.468	2150.21	117.09	197.886	2252.26	57.1157
1917	0	-190.7	2123.05	939.917				-166.415	2156.14	535.224	-187.77	2086.57	156.725	-241.094	2179.09	59.21	263.377	2183.34	844.267	267.89	2250.7	1087.46	186.303	2210.38	531.452	156.487	2150.28	117.081	197.888	2252.3	57.1376
1918	0	-190.282	2125.6	940.616				-167.084	2160.43	536.019	-190.106	2093.59	157.066	-241.977	2186.94	59.2245	264.031	2184.63	843.81	268.866	2251.9	1087.55	186.374	2211.4	531.251	156.335	2150.32	117.02	197.857	2252.25	57.1602
1919	0	-189.727	2128.1	941.147				-167.742	2164.64	536.776	-192.159	2100.33	156.996	-242.738	2195.5	59.0521	264.821	2185.69	843.385	269.918	2253.14	1087.55	186.423	2212.44	531.007	156.27	2150.4	116.961	197.876	2252.28	57.1888
1920	0	-189.232	2130.48	941.646				-167.859	2167.98	537.388	-194.754	2108.17	157.037	-243.933	2204.14	58.7037	265.327	2187.06	842.938	270.91	2254.27	1087.51	186.537	2213.68	530.791	156.115	2150.43	116.923	197.861	2252.23	57.1995
1921	0	-188.818	2132.96	942.159				-168.325	2172.01	537.985	-197.378	2116.39	157.132	-245.417	2212.99	58.3669	265.982	2188.58	842.493	271.82	2255.48	1087.49	186.557	2215	530.517	156.015	2150.49	116.886	197.807	2252.3	57.252
1922	0	-188.298	2134.96	942.358				-168.842	2176.11	538.553	-200.103	2125.23	157.255	-247.514	2222.07	57.8985	266.539	2190.02	842.144	272.738	2256.68	1087.44	186.593	2216.44	530.246	155.785	2150.49	116.847	197.858	2252.23	57.2333
1923	0	-187.794	2136.98	942.517				-169.374	2180.34	539.1	-202.94	2134.14	157.315	-249.275	2231.09	56.9318	266.981	2191.58	841.562	273.64	2257.91	1087.35	186.554	2217.99	529.92	155.658	2150.52	116.816	197.831	2252.22	57.2277
1924	0	-187.576	2139.89	943.198				-170.074	2184.83	539.711	-205.979	2143.19	157.415	-251.408	2240.28	56.4706	267.282	2193.37	841.104	274.383	2259.14	1087.28	186.411	2219.67	529.631	155.523	2150.61	116.75	197.83	2252.22	57.2278
1925	0	-187.058	2141.13	942.862				-170.834	2189.37	540.268	-208.746	2152.44	157.58	-253.772	2249.85	56.2473	267.539	2195.08	840.509	275.172	2260.44	1087.2	186.229	2221.4	529.279	155.712	2150.86	116.777	197.821	2252.22	57.2262
1926	0	-187.032	2144.49	943.718				-171.723	2194.08	540.922	-211.383	2161.23	157.778	-255.739	2259.34	56.329	267.62	2197.12	839.854	275.89	2261.72	1087.09	186.135	2223.29	528.853	155.593	2150.96	116.784	197.829	2252.21	57.2461
1927	0	-186.451	2145.38	943.154				-173.222	2199.82	541.652	-213.775	2170.41	158.113	-257.598	2268.74	56.9252	267.564	2199.23	839.277	276.575	2263.09	1086.99	185.995	2225.18	528.563	155.437	2151.03	116.767	197.82	2252.17	57.2349
1928	0	-186.269	2147.52	943.293				-174.07	2204.49	542.346	-215.993	2179.64	158.609	-260.153	2279.12	58.5547	267.617	2201.28	838.649	277.155	2264.44	1086.88	185.737	2227.1	528.095	155.179	2151.01	116.738	197.828	2252.17	57.2359
1929	0	-186.081	2149.78	943.439	-186.591	2151.07	944.404	-174.83	2209.15	542.997	-217.952	2188.61	159.178	-261.011	2287.36	59.3642	268.251	2203.09	838.275	277.74	2265.89	1086.78	185.33	2228.9	527.625	155.154	2151.24	116.81	197.837	2252.27	57.271
1930	0	-186.012	2152.01	943.583	-186.596	2153.32	944.657	-175.876	2214.45	543.72	-219.839	2197.56	159.935	-263.297	2297.27	61.5035	268.844	2205.14	837.44	278.208	2267.32	1086.67	185.296	2231	527.288	154.928	2151.28	116.811	197.819	2252.22	57.2333
1931	0	-185.952	2154.37	943.762	-186.581	2155.55	944.862	-176.821	2219.65	544.451	-221.842	2207.21	160.847	-265.95	2307.56	63.9434	269.199	2207.44	836.704	278.665	2268.88	1086.6	185.023	2233.01	526.821	154.873	2151.44	116.849	197.818	2252.27	57.2231
1932	0	-186.663	2157.78	945.092				-177.846	2225.27	545.137	-223.352	2215.98	161.662	-268.482	2317.38	66.3101	269.296	2209.93	835.795	279.064	2270.43	1086.56	185.229	2235.39	526.495	154.737	2151.56	116.845	197.819	2252.27	57.2238
1933	0	-186.745	2159.96	945.321				-178.732	2230.86	545.934	-224.97	2224.7	162.548	-271.083	2326.99	68.6106	269.396	2212.31	834.969	279.341	2272.07	1086.53	184.448	2237.07	525.986	154.618	2151.71	116.874	197.819	2252.27	57.2237
1934	0	-186.863	2162.08	945.542				-180.028	2237.19	546.755	-226.711	2233.79	163.583	-273.547	2336.31	70.6538	269.43	2214.67	833.95	279.641	2273.72	1086.56	184.369	2239.23	525.541	154.486	2151.84	116.859	197.804	2252.35	57.3088
1935	0	-187.023	2164.31	945.771				-180.659	2242.46	547.645	-228.491	2243.04	164.661	-275.954	2345.66	72.7761	269.277	2217.1	833.081	279.834	2275.42	1086.61	183.809	2240.96	525.132	154.438	2151.94	116.923	197.774	2252.35	57.3052
1936	0	-186.648	2166.58	945.081				-181.575	2248.19	548.525	-229.705	2251.04	165.449	-278.778	2355.56	75.1756	269.087	2219.63	832.295	279.959	2277.08	1086.68	183.216	2242.76	524.658	154.396	2152.12	117.009	197.776	2252.34	57.2803
1937	0	-186.906	2169.15	945.422				-182.602	2254	549.592	-231.096	2259.75	166.505	-280.407	2363.8	76.7277	268.962	2221.94	831.542	280.099	2278.84	1086.77	183.083	2244.85	524.255	154.345	2152.25	117.074	197.743	2252.37	57.305
1938	0	-187.256	2171.68	945.792				-183.683	2259.99	550.577	-232.432	2268.42	167.579	-282.271	2372.82	78.7371	268.664	2224.44	830.783	280.147	2280.57	1086.89	182.751	2246.88	523.862	154.22	2152.34	117.087	197.743	2252.32	57.2935
1939	0	-187.645	2174.16	946.179				-184.726	2265.9	551.64	-233.52	2276.59	168.499	-284.052	2381.91	80.7622	268.207	2227.02	829.882	280.156	2282.24	1087.03	182.383	2248.72	523.425	154.049	2152.42	117.081	197.772	2252.34	57.3034
1940	0	-188.048	2176.66	946.573				-185.598	2271.52	552.63	-234.61	2284.91	169.424	-285.659	2391.08	82.7313	267.746	2229.57	829.125	280.151	2283.95	1087.18	182.027	2250.69	522.948	153.946	2152.53	117.12	197.744	2252.37	57.3057
1941	0	-188.463	2179.11	946.973				-186.83	2277.7	553.696	-235.37	2292.59	170.185	-287.111	2400.28	84.7214	267.354	2231.94	828.251	280.134	2285.59	1087.33	181.63	2252.56	522.549	153.848	2152.66	117.189	197.773	2252.4	57.3165
1942	0	-188.879	2181.56	947.374				-187.741	2283.49	554.524	-235.893	2299.99	170.766	-288.31	2409.43	86.5763	267.013	2234.31	827.587	280.116	2287.24	1087.48	181.453	2254.61	522.088	153.75	2152.78	117.279	197.749	2252.36	57.3047
1943	0	-189.294	2183.93	947.689				-188.443	2288.87	555.413	-237.667	2309.64	172.322	-289.361	2418.6	88.4355	266.664	2236.59	826.971	280.099	2288.81	1087.55	180.985	2256.47	521.665	153.588	2152.86	117.323	197.741	2252.39	57.3109
1944	0	-189.689	2186.74	947.82				-189.276	2294.48	556.293	-238.055	2316.75	172.808	-290.285	2427.8	90.2208	266.335	2238.75	826.494	280.07	2290.45	1087.61	180.73	2258.36	521.236	153.47	2152.91	117.374	197.742	2252.39	57.2913
1945	0	-190.086	2189.55	948.01				-190.057	2300.08	557.14	-239.077	2325.03	173.8	-291.234	2437.11	91.9708	265.891	2241.08	825.969	280.062	2291.98	1087.59	180.413	2260.18	520.774	153.435	2153.07	117.485	197.71	2252.37	57.2631
1946	0	-190.508	2192.54	948.126				-190.563	2305.24	557.591	-240.192	2333.43	174.869	-291.786	2446.22	93.6544	265.523	2243.09	825.524	279.927	2293.42	1087.56	180.047	2262.06	520.378	153.347	2153.19	117.552	197.738	2252.45	57.2685
1947	0	-190.955	2195.62	948.212				-191.163	2310.62	558.344	-241.363	2342.02	175.964	-292.322	2455.08	95.2162	264.951	2245.38	824.946	279.954	2294.99	1087.47	179.806	2263.98	519.92	153.245	2153.31	117.646	197.743	2252.4	57.234
1948	0	-191.498	2198.83	948.266				-191.526	2315.63	558.668	-242.472	2350.39	177.025	-292.991	2464.21	96.9411	264.513	2247.55	824.515	279.902	2296.44	1087.35	179.46	2265.82	519.506	153.263	2153.55	117.788	197.738	2252.45	57.2315
1949	0	-192.004	2201.98	948.267				-192.149	2320.97	559.392	-243.503	2358.71	177.984	-293.29	2472.96	98.4678	263.939	2249.87	824.033	279.831	2297.89	1087.21	179.168	2267.65	519.044	153.233	2153.73	117.908	197.739	2252.45	57.2118
1950	0	-192.633	2205.22	948.213				-192.949	2326.73	560.07	-244.353	2366.73	178.832	-293.758	2481.6	99.9238	263.496	2252.01	823.677	279.737	2299.3	1087.01	178.865	2269.51	518.643	153.137	2153.92	117.994	197.704	2252.45	57.1924
1951	0	-193.155	2208.48	948.208				-193.465	2332.17	560.507	-245.118	2374.5	179.618	-294.005	2490.06	101.342	262.84	2254.45	823.378	279.621	2300.69	1086.8	178.415	2271.18	518.133	153.137	2154.11	118.131	197.708	2252.5	57.1601
1952	0	-193.744	2211.84	948.017				-193.823	2337.17	560.869	-245.85	2382.17	180.334	-294.246	2498.2	102.523	262.298	2256.73	822.977	279.451	2302.05	1086.58	178.202	2273.05	517.7	153.068	2154.31	118.251	197.773	2252.54	57.1136
1953	0	-194.425	2215.21	947.899				-194.264	2342.27	561.22	-246.591	2389.58	181.042	-294.405	2506.17	103.691	261.64	2258.9	822.625	279.288	2303.42	1086.31	177.971	2274.9	517.274	153.068	2154.48	118.339	197.795	2252.53	57.183
1954	0	-195.027	2218.55	947.688				-194.74	2347.41	561.467	-247.165	2396.67	181.616	-294.558	2513.7	104.613	261.061	2261.21	822.154	279.072	2304.8	1086.09	177.571	2276.69	516.816	152.942	2154.65	118.461	197.777	2252.6	57.0458
1955	0	-195.758	2222.2	947.391				-194.774	2351.83	561.47	-247.624	2403.52	181.934	-294.64	2521.17	105.522	260.494	2263.56	821.804	278.806	2306.17	1085.83	177.468	2278.64	516.477	152.827	2154.76	118.561	197.82	2252.59	56.9922
1956	0	-196.373	2225.71	947.146				-194.985	2356.5	561.532	-248.147	2410.81	182.467	-294.811	2528.48	106.347	259.849	2266.06	821.512	278.475	2307.6	1085.55	177.203	2280.49	515.989	152.509	2154.74	118.581	197.831	2252.62	57.058
1957	0	-196.998	2229.24	946.747				-195.306	2361.26	561.521	-248.535	2417.11	182.688	-294.664	2535.26	106.86	259.28	2268.35	821.236	278.12	2309.02	1085.31	176.929	2282.3	515.523	152.522	2155	118.767	197.834	2252.63	56.9732
1958	0	-197.651	2232.84	946.355				-195.947	2366.35	561.617	-248.703	2423.23	182.781	-294.597	2541.9	107.265	258.57	2270.62	820.803	277.805	2310.46	1085.1	176.761	2284.12	515.045	152.335	2155.08	118.858	197.835	2252.63	56.9684
1959	0	-198.275	2236.46	945.877				-196.281	2370.9	561.628	-248.908	2429.32	182.844	-294.272	2548.11	107.393	257.881	2272.9	820.573	277.391	2311.9	1084.87	176.375	2285.8	514.562	152.178	2155.25	118.897	197.829	2252.62	57.0319
1960	0	-198.902	2240.16	945.326				-196.455	2375.15	561.214	-248.953	2434.76	182.664	-293.914	2554.26	107.44	257.143	2275.19	820.204	276.935	2313.32	1084.67	176.044	2287.48	514.126	151.934	2155.25	118.96	197.83	2252.69	56.9509
1961	0	-199.549	2243.77	944.767				-196.951	2379.86	561.151	-248.853	2439.92	182.325	-293.384	2559.91	107.128	256.366	2277.65	819.995	276.475	2314.84	1084.48	175.896	2289.38	513.712	151.814	2155.4	119.046	197.834	2252.67	57.0425
1962	0	-200.144	2247.41	944.137				-196.807	2383.22	560.345	-248.819	2445	182.02	-292.831	2565.28	106.57	255.682	2280.24	819.881	275.955	2316.33	1084.32	175.445	2290.97	513.256	151.786	2155.61	119.181	197.857	2252.7	57.0519
1963	0	-200.838	2251.03	943.485				-196.937	2386.89	559.678	-248.614	2449.92	181.482	-291.176	2569.2	105.251	254.885	2281.96	819.406	275.422	2317.85	1084.14	175.299	2292.77	512.896	151.698	2155.79	119.286	197.816	2252.67	57.031
1964	0	-201.524	2254.67	942.753				-197.314	2391.03	558.899	-248.233	2453.73	180.595	-291.135	2575.49	105.065	254.343	2284.17	819.019	274.854	2319.42	1084.01	175.053	2294.48	512.484	151.618	2155.92	119.386	197.853	2252.65	56.9964
1965	0	-202.287	2258.32	941.97				-196.844	2393.41	557.929	-248.364	2460.38	180.463	-290.154	2580.41	104.055	253.956	2286.36	818.827	274.246	2321.04	1083.92	174.747	2296.13	512.11	151.69	2156.19	119.445	197.86	2252.66	56.9958
1966	0	-203.068	2261.99	941.159				-196.653	2396.17	556.789	-249.271	2469.71	181.237	-288.98	2585.11	102.938	252.764	2283.81	817.315	273.538	2322.71	1083.9	174.471	2297.76	511.671	151.485	2156.2	119.5	197.851	2252.65	57.0243
1967	0	-203.776	2265.49	940.343				-196.779	2399.41	555.636	-248.413	2471.39	179.677	-287.587	2589.37	101.501	252.31	2284.23	816.66	272.817	2324.39	1083.84	174.249	2299.4	511.356	151.392	2156.3	119.552	197.829	2252.75	57.0634
1968	0	-204.63	2269.06	939.438				-196.32	2401.66	554.22	-246.621	2469.67	176.771	-286.278	2593.51	99.9328	251.803	2286.72	816.532	272.034	2326.11	1083.81	173.925	2300.94	510.903	151.323	2156.49	119.66	197.836	2252.7	57.0277
1969	0	-205.457	2272.6	938.516				-196.206	2404.21	552.892	-245.332	2471.29	175.191	-284.711	2597.75	98.4613	251.359	2289.09	816.471	271.239	2327.94	1083.85	173.708	2302.56	510.556	151.207	2156.59	119.738	197.847	2252.65	56.9833
1970	0	-206.311	2276.12	937.539				-195.957	2406.48	551.405	-245.041	2476.03	174.455	-282.618	2600.91	96.4109	251.628	2295.46	817.009	270.266	2329.72	1083.92	173.429	2304.1	510.254	151.142	2156.72	119.806	197.864	2252.66	57.0189
1971	0	-207.201	2279.71	936.562				-195.645	2408.51	549.85	-244.569	2480.16	173.428	-280.887	2604.31	94.5172	251.29	2299.41	817.263	269.3	2331.58	1083.94	173.035	2305.56	509.857	151.019	2156.76	119.85	197.895	2252.68	56.9895
1972	0	-207.966	2283.09	935.56				-195.367	2410.51	548.22	-243.825	2483.32	172.005	-279.176	2607.82	92.732	250.657	2301.15	817.138	268.271	2333.53	1084.06	172.841	2307.08	509.506	150.774	2156.74	119.871	197.9	2252.63	56.9831
1973	0	-208.883	2286.71	934.465				-194.975	2412.27	546.497	-242.988	2486.01	170.551	-277.672	2611.19	90.9511	249.881	2301.68	816.58	267.225	2335.52	1084.12	172.59	2308.51	509.272	150.707	2156.82	119.94	197.892	2252.63	56.9664
1974	0	-209.841	2290.35	933.326				-194.555	2413.97	544.713	-241.87	2488.93	168.873	-275.921	2614.1	89.0362	249.137	2303.28	816.433	266.12	2337.51	1084.2	172.11	2309.85	508.921	150.677	2156.95	120.034	197.885	2252.62	56.9541
1975	0	-210.766	2293.98	932.165				-194.15	2415.51	542.886	-240.844	2491.4	167.221	-274.768	2617.2	87.2682	248.026	2299.24	815.34	265.035	2339.51	1084.27	171.849	2311.3	508.608	150.616	2157.05	120.166	197.905	2252.68	56.8854
1976	0	-211.798	2297.7	930.968				-193.611	2416.98	540.977	-239.682	2493.55	165.444	-272.478	2618.64	84.7319	247.045	2300.6	815.204	263.824	2341.56	1084.36	171.52	2312.65	508.37	150.522	2157.13	120.219	197.911	2252.67	56.8777
1977	0	-212.782	2301.4	929.741				-193.061	2418.34	539.041	-238.523	2495.46	163.619	-270.49	2620.02	82.1954	246.211	2303.36	815.476	262.589	2343.74	1084.43	171.066	2314.01	508.071	150.438	2157.14	120.287	197.945	2252.64	56.8323
1978	0	-213.665	2305.06	928.461				-192.554	2419.73	537.063	-237.061	2496.74	161.525	-268.622	2621.39	79.5985	245.488	2306	815.65	261.286	2345.87	1084.51	170.767	2315.44	507.749	150.383	2157.23	120.383	197.971	2252.66	56.8402
1979	0	-214.59	2308.78	927.104				-191.96	2421.04	535.071	-235.498	2497.71	159.341	-266.699	2622.23	76.7767	244.906	2308.71	815.809	259.978	2348.12	1084.57	170.29	2316.72	507.456	150.333	2157.32	120.498	197.982	2252.65	56.8135
1980	0	-215.625	2312.6	925.724				-191.467	2422.38	532.966	-234.04	2498.45	157.063	-264.519	2622.42	73.4903	243.718	2310.61	815.627	258.557	2350.37	1084.64	169.881	2318.14	507.155	150.233	2157.38	120.556	198.003	2252.67	56.7906
1981	0	-216.642	2316.37	924.37				-190.956	2423.76	530.838	-232.524	2498.88	154.723	-261.999	2622.05	69.9382	242.847	2312.76	815.533	257.143	2352.79	1084.69	169.517	2319.62	506.833	150.154	2157.46	120.658	198.032	2252.63	56.7433
1982	0	-217.583	2319.99	922.773				-190.408	2424.96	528.637	-233.731	2501.55	154.025	-259.575	2621.66	66.3704	241.985	2314.97	815.453	255.622	2355.2	1084.73	168.897	2321	506.54	150.098	2157.58	120.757	198.07	2252.65	56.7159
1983	0	-218.648	2323.75	921.172				-189.883	2426.16	526.414	-235.256	2503.71	153.636	-256.973	2620.69	62.3452	241.051	2317.14	815.408	254	2357.67	1084.74	168.384	2322.44	506.248	149.988	2157.64	120.846	198.063	2252.63	56.698
1984	0	-219.829	2327.7	919.53				-189.61	2427.62	524.446	-227.285	2497.85	146.716	-253.989	2618.93	57.98	240.055	2319.48	815.402	252.337	2360.22	1084.75	167.743	2323.92	505.873	149.866	2157.73	120.924	198.095	2252.65	56.6787
1985	0	-221.003	2331.56	917.867				-189.045	2428.74	522.023	-224.891	2495.99	143.476	-251.005	2617.09	53.6359	239.123	2321.9	815.328	250.612	2362.86	1084.72	167.219	2325.43	505.573	149.786	2157.8	121.032	198.129	2252.67	56.6629
1986	0	-222.861	2336.52	916.348				-189.061	2430.48	520.086	-223.874	2495.85	141.116	-249.637	2616.2	50.3991	238.113	2324.31	815.178	248.736	2365.61	1084.69	166.505	2326.98	505.262	149.686	2157.91	121.172	198.132	2252.62	56.6021
1987	0	-223.937	2340.45	914.644				-188.586	2431.31	517.792	-222.7	2494.73	138.726	-247.32	2620.04	50.5892	236.984	2326.76	815.066	246.905	2368.43	1084.65	165.966	2328.67	504.872	149.53	2157.93	121.269	198.159	2252.68	56.6146
1988	0	-225.199	2344.52	912.785				-188.108	2432.22	515.275	-220.265	2494.42	137.295	-247.249	2624.84	54.1168	235.812	2329.36	814.996	244.975	2371.3	1084.52	165.233	2330.3	504.475	149.496	2158.05	121.398	198.19	2252.7	56.5754
1989	0	-226.699	2348.72	910.899				-187.371	2432.72	512.75	-218.634	2492.76	134.594	-246.219	2624.89	54.8312	234.629	2332.14	814.878	242.932	2374.35	1084.43	164.545	2332.02	504.096	149.387	2158.15	121.519	198.177	2252.68	56.5469
1990	0	-227.988	2353.05	909.04				-186.501	2433.11	510.126	-217.751	2492.32	132.458	-245.158	2623.75	55.1648	233.271	2334.87	814.67	240.807	2377.43	1084.24	163.886	2333.87	503.666	149.349	2158.27	121.731	198.233	2252.67	56.4981
1991	0	-229.355	2357.3	907.151				-186.072	2433.48	507.551	-216.652	2492.65	130.325	-244.471	2623.15	55.4897	231.758	2337.59	814.463	238.683	2380.66	1084.07	162.867	2335.5	503.296	149.337	2158.46	121.946	198.219	2252.65	56.4619
1992	0	-230.788	2361.53	905.354				-185.938	2433.94	505.108	-217.182	2494.09	129.503	-244.165	2622.73	55.6817	230.452	2340.7	814.407	236.464	2383.9	1083.91	162.12	2337.37	502.938	149.272	2158.51	122.118	198.232	2252.66	56.4399
1993	0	-232.219	2365.85	903.522				-185.994	2434.47	503.011	-215.8	2493.16	127.673	-244.009	2622.35	55.7738	228.769	2343.51	814.219	234.208	2387.26	1083.79	161.437	2339.27	502.546	149.19	2158.53	122.352	198.265	2252.74	56.4184
1994	0	-233.731	2370.16	901.745				-186.074	2435.45	501.141	-214.652	2492.51	126.304	-243.909	2622.28	55.8041	227.706	2346.93	814.21	231.871	2390.68	1083.62	160.478	2340.95	502.245	149.102	2158.55	122.583	198.269	2252.7	56.3576
1995	0	-235.335	2374.41	900.083				-186.132	2436.89	499.683	-211.506	2489.71	123.197	-243.769	2622.18	55.8702	226.525	2350.2	814.223	229.42	2394.11	1083.46	159.448	2342.71	501.881	148.928	2158.5	122.796	198.332	2252.7	56.2827
1996	0	-237.065	2378.51	898.58				-186.315	2438.89	498.572	-209.963	2489.06	121.638	-243.608	2622.1	55.9824	224.809	2353.23	814.128	226.896	2397.57	1083.35	158.675	2344.49	501.688	148.704	2158.25	122.94	198.412	2252.75	56.2601
1997	0	-238.891	2382.35	897.389				-186.438	2441.05	497.671	-208.807	2489.23	120.729	-243.324	2621.78	56.0345	223.207	2356.47	814.119	224.316	2401.17	1083.21	157.53	2346.02	501.572	148.67	2158.17	123.254	198.459	2252.78	56.1751
1998	0	-240.814	2386	896.523				-186.537	2443.46	497.113	-207.736	2489.65	120.141	-243.1	2621.55	56.0923	221.492	2359.6	814.09	221.646	2404.87	1083.17	156.306	2347.5	501.482	148.545	2158.07	123.457	198.463	2252.83	56.1162
1999	0	-242.579	2388.98	895.922				-186.539	2445.43	496.459	-207.961	2491.35	120.366	-242.924	2621.39	56.1745	219.731	2362.86	814.223	218.837	2408.7	1083.32	155.036	2348.89	501.456	148.732	2158.36	123.942	198.49	2252.87	56.1221
2000	0	-244.256	2391.33	895.536				-187.321	2448.27	496.422	-207.528	2491.83	120.201	-242.794	2621.42	56.2605	217.654	2365.92	814.39	215.908	2412.74	1083.57	153.597	2350.12	501.539	148.771	2158.69	124.437	198.455	2252.9	56.0961
2001	0	-246.131	2393.51	895.343				-188.101	2450.53	496.308	-206.868	2491.88	119.799	-242.749	2621.37	56.2796	215.563	2369.07	814.626	212.969	2417.06	1084.01	152.238	2351.36	501.736	148.504	2158.82	125.039	198.461	2252.96	56.1118
2002	0	-248.283	2395.79	895.31				-189.138	2452.51	496.321	-205.611	2490.73	118.928	-242.731	2621.4	56.3298	213.215	2372.07	814.871	209.928	2421.53	1084.61	150.683	2352.3	502.007	148.314	2159.07	125.651	198.402	2253.05	56.1323
2003	0	-250.63	2398.08	895.431				-190.229	2453.57	496.315	-205.46	2490.67	118.645	-242.727	2621.38	56.3232	210.56	2374.97	815.162	206.778	2426.22	1085.29	149.341	2353.33	502.466	148.185	2159.43	126.186	198.298	2253.07	56.1222
2004	0	-253.049	2400.26	895.694				-191.569	2454.79	496.543	-205.482	2490.77	118.394	-242.745	2621.35	56.3119	207.763	2377.69	815.551	203.753	2431.05	1086.01	147.989	2354.24	503.048	148.22	2159.99	127.077	198.263	2253.17	56.124
2005	0	-255.466	2402.32	896.006				-193.075	2455.72	496.695	-205.392	2490.59	118.18	-242.804	2621.35	56.2978	204.769	2380.35	816.011	200.581	2435.89	1086.82	146.562	2355.09	503.748	148.147	2160.41	127.856	198.281	2253.27	56.0802
2006	0	-257.898	2404.38	896.284				-194.597	2456.5	496.833	-205.527	2490.64	117.997	-242.838	2621.29	56.2511	201.75	2382.94	816.672	197.368	2440.68	1087.59	145.407	2356.06	504.538	148.301	2161.06	128.817	198.258	2253.36	56.066
2007	0	-260.402	2406.38	896.573				-196.139	2457.14	496.912	-205.633	2490.69	117.853	-242.88	2621.33	56.2694	198.769	2385.5	817.48	194.317	2445.41	1088.31	144.288	2357.15	505.399	148.294	2161.64	129.825	198.251	2253.42	56.0984
2008	0	-262.97	2408.58	896.751				-197.581	2457.72	496.726	-205.751	2490.67	117.671	-242.898	2621.29	56.2391	195.827	2388.13	818.245	191.257	2450.13	1088.92	143.159	2358.34	506.332	148.594	2162.51	130.958	198.229	2253.56	56.1081
2009	0	-265.613	2410.87	896.842				-199.192	2458.7	496.718	-205.93	2490.77	117.557	-242.93	2621.2	56.2065	192.845	2390.7	818.963	188.244	2454.7	1089.43	142.159	2359.78	507.315	148.794	2163.26	132.209	198.265	2253.74	56.1559
2010	0	-268.218	2413.06	896.825				-200.639	2459.61	496.689	-206.01	2490.79	117.369	-242.953	2621.28	56.2342	189.891	2393.44	819.722	185.224	2459.09	1089.83	140.994	2361.43	508.132	149.718	2164.52	133.41	198.408	2253.98	56.2428
2011	0	-270.817	2415.29	896.775				-201.833	2460.42	496.581	-206.645	2491.55	117.526	-242.987	2621.22	56.2126	187.031	2396.37	820.418	182.311	2463.47	1090.09	140.086	2363.32	509.012	148.548	2164.79	134.847	198.315	2253.95	56.2271
2012	0	-273.469	2417.37	896.494				-202.653	2460.74	496.422	-206.971	2491.97	117.501	-243.001	2621.16	56.1725	184.374	2399.47	821.187	179.37	2467.7	1090.32	139.174	2365.52	509.811	147.35	2164.9	136.252	198.443	2254.06	56.2808
2013	0	-275.87	2419.59	896.298				-204.093	2462.28	496.265	-206.932	2491.94	117.286	-242.996	2621.15	56.1917	181.968	2402.71	822.041	176.421	2471.78	1090.56	138.212	2367.88	510.51	146.407	2165.28	137.529	198.568	2254.15	56.608
2014	0	-278.505	2422.05	896.124				-205.147	2463.37	496.067	-206.732	2491.89	116.996	-243	2621.16	56.1723	179.728	2406.05	822.87	173.508	2475.89	1090.75	137.201	2370.61	511.136	147.202	2166.65	139.197	198.571	2254.24	56.8493
2015	0	-280.798	2424.47	895.765				-206.443	2464.89	495.945	-206.476	2491.78	116.664	-242.997	2621.17	56.1747	177.83	2409.36	823.515	170.54	2479.85	1090.94	136.113	2373.61	511.628	146.617	2167.41	140.656	198.729	2254.42	56.9103
2016	0	-283.173	2427.11	895.457				-207.428	2465.96	495.913	-206.081	2491.48	116.163	-242.996	2621.15	56.1938	175.872	2412.68	823.968	167.528	2483.82	1091.21	135.037	2377.11	512.085	147.704	2169.31	142.841	198.872	2254.59	56.9531
2017	0	-285.36	2429.86	895.014				-208.582	2467	495.803	-206.134	2491.7	116.032	-242.996	2621.15	56.1936	174.103	2416.11	824.288	164.583	2487.62	1091.46	134.02	2381.19	512.454	148.167	2171.15	144.662	199.03	2254.71	57.2224
2018	0	-287.554	2432.59	894.645				-209.612	2468.08	495.599	-205.996	2491.69	115.761	-242.996	2621.15	56.1936	172.277	2419.5	824.473	161.657	2491.4	1091.71	132.899	2385.69	512.735	149.731	2173.43	148.18	199.151	2254.79	57.629
2019	0	-289.623	2435.42	894.303				-210.793	2469.27	495.487	-205.971	2491.72	115.577	-242.996	2621.15	56.1936	170.574	2422.99	824.686	158.81	2495.17	1092	131.612	2390.75	512.949	148.316	2174.82	150.222	199.163	2254.81	57.9157
2020	0	-291.538	2438.3	893.963				-211.931	2470.36	495.378	-206.011	2491.84	115.452	-242.996	2621.15	56.1936	168.92	2426.54	824.928	155.953	2498.87	1092.29	130.372	2396.42	513.018	147.933	2177.03	153.079	199.195	2255.05	58.4131
2021	0	-293.554	2441.13	893.603				-212.704	2470.79	494.936	-206.798	2492.91	115.75	-242.997	2621.17	56.1749	167.163	2430.04	825.15	153.191	2502.57	1092.55	129.224	2402.82	513.168	147.115	2179.52	155.777	199.497	2255.57	59.104
2022	0	-295.34	2444.34	893.321				-214.175	2472.42	495.078	-206.76	2492.94	115.526	-243.017	2621.24	56.1834	165.718	2433.55	825.371	150.504	2506.14	1092.76	127.965	2409.9	513.226	145.507	2182.02	158.858	199.059	2255.47	60.0281
2023	0	-297.256	2447.07	892.97				-215.381	2473.53	494.993	-206.891	2493.09	115.401	-243.035	2621.23	56.1783	164.142	2436.59	825.523	147.792	2509.67	1093.02	126.903	2417.72	513.338	144.268	2185.24	162.468	198.889	2255.82	61.2186
2024	0	-299.136	2449.98	892.681				-216.428	2474.35	494.782	-206.933	2493.13	115.276	-243.035	2621.22	56.1755	162.433	2441.63	826.072	145.144	2513.02	1093.31	125.932	2426.26	513.504	143.072	2189.22	166.306	198.542	2256.39	62.8136
2025	0	-300.946	2453.77	892.446				-217.212	2474.68	494.607	-206.892	2493.05	115.027	-243.049	2621.17	56.1561	160.726	2447.7	826.764	142.505	2516.39	1093.57	124.989	2435.51	513.811	145.351	2195.56	171.993	198.152	2257.24	64.7407
2026	0	-302.685	2455.57	891.987				-218.544	2475.87	494.307	-206.883	2493.01	114.856	-243.038	2621.21	56.157	159.09	2451.78	827.231	139.86	2519.63	1093.88	123.868	2445.25	514.313	144.575	2201.12	176.911	197.738	2258.32	67.2758
2027	0	-304.61	2458.27	891.641				-219.742	2476.65	494.136	-207.039	2493.13	114.739	-243.053	2621.18	56.1222	157.529	2455.56	827.723	137.357	2522.83	1094.14	123.508	2455.99	515.093	143.608	2207.37	181.988	196.988	2260.78	70.8088
2028	0	-306.293	2460.7	891.257				-220.769	2477.05	493.785	-206.732	2492.69	114.287	-243.053	2621.17	56.119	156.208	2459.05	828.178	134.889	2525.9	1094.35	122.918	2467.09	516.105	140.121	2213.03	187.427	196.71	2265.89	75.2447
2029	0	-308.172	2463.06	890.904				-222.026	2477.59	493.645	-206.79	2492.63	114.117	-243.091	2621.22	56.1194	154.854	2462.92	828.643	132.494	2528.81	1094.49	122.478	2478.62	517.448	138.614	2220.34	193.627	195.734	2267.6	79.5935
2030	0	-309.933	2465.03	890.559				-223.247	2477.99	493.443	-206.994	2492.71	113.99	-243.106	2621.18	56.1026	153.514	2466.79	829.046	130.218	2531.58	1094.52	122.293	2490.43	519.119	137.659	2228.79	199.975	194.642	2269.82	84.3809
2031	0	-311.638	2467.03	890.086				-224.374	2478.22	493.153	-207.154	2492.79	113.87	-243.108	2621.17	56.083	152.231	2470.67	829.322	128.008	2534.11	1094.4	122.151	2502.29	521.11	136.31	2237.69	206.571	193.305	2273.49	89.7875
2032	0	-313.484	2468.74	889.34				-225.478	2478.17	493	-207.334	2492.82	113.74	-243.162	2621.18	56.0448	151.162	2474.71	829.894	125.955	2536.56	1094.19	121.892	2513.83	523.375	134.723	2246.85	213.084	191.623	2278.64	95.7572
2033	0	-315.081	2470.44	889.372				-226.743	2478.58	492.671	-207.527	2492.87	113.616	-243.165	2621.18	56.029	150.341	2478.74	831.244	123.985	2538.8	1093.82	121.091	2524.77	525.83	130.167	2255.03	218.123	189.87	2284.96	102.411
2034	0	-316.576	2471.67	888.958				-227.845	2478.73	492.461	-207.713	2492.92	113.538	-243.204	2621.23	56.0219	149.542	2483.1	833.265	122.262	2540.92	1093.27	120.821	2535.43	528.575	128.427	2264.57	223.961	188.281	2290.32	108.423
2035	0	-318.191	2473.1	888.66				-228.913	2478.99	492.348	-207.921	2492.97	113.476	-243.201	2621.22	56.0012	148.624	2487.67	835.401	120.56	2542.97	1092.7	121.619	2546.2	531.628	126.924	2274.19	230.309	186.121	2297.48	113.627
2036	0	-319.598	2474.23	888.365				-230.068	2479.29	492.125	-208.092	2493.1	113.348	-243.259	2621.22	55.9865	147.589	2492.6	837.663	119.059	2545.07	1092.04	121.817	2556.15	534.708	122.597	2281.82	234.098	183.331	2306.83	117.279
2037	0	-321.145	2475.33	888.28				-230.903	2479.31	491.967	-208.187	2492.99	113.229	-243.261	2621.24	55.9682	146.416	2497.51	840.135	117.582	2547.08	1091.43	121.91	2565.49	537.792	120.559	2291.41	237.557	179.254	2318.66	119.704
2038	0	-321.881	2479.56	888.62				-231.954	2479.76	491.829	-208.344	2493.06	113.215	-243.299	2621.27	55.9802	145.298	2501.57	842.429	116.386	2549.14	1090.7	121.782	2574.37	540.788	121.241	2303.44	240.287	175.026	2331.57	121.08
2039	0	-323.674	2477.09	887.97				-232.727	2479.96	491.786	-208.482	2493	113.117	-243.298	2621.27	55.9434	143.124	2498.93	843.733	115.29	2551.21	1090.03	121.757	2583.1	543.84	121.458	2316.2	241.896	170.796	2345.01	121.116
2040	0	-324.838	2477.19	887.867				-233.615	2480.55	491.746	-208.557	2493	113.06	-243.358	2621.26	55.9417	142.399	2500.45	845.546	114.287	2553.33	1089.35	121.393	2591.59	546.884	120.106	2328.71	241.4	166.879	2359.4	120.097
2041	0	-325.965	2478.84	887.9				-234.236	2480.84	491.747	-208.631	2492.94	112.994	-243.359	2621.28	55.9238	141.711	2503.51	847.494	113.434	2555.5	1088.72	121.025	2599.84	549.981	118.832	2341.19	240.564	163.889	2374.37	118.846
2042	0	-326.947	2479.76	887.934				-234.96	2481.53	491.746	-208.752	2492.99	113.021	-243.359	2621.28	55.9239	140.871	2506.53	849.071	112.728	2557.75	1088.17	120.746	2607.86	552.924	117.326	2354.25	238.337	161.826	2390.23	117.161
2043	0	-327.884	2480.8	887.934				-235.411	2482.04	491.812	-208.845	2493.01	113.038	-243.396	2621.31	55.922	139.996	2509.2	850.482	112.016	2560.07	1087.7	120.299	2615.6	555.818	115.812	2367.38	236.193	160.931	2407.14	115.485
2044	0	-328.737	2481.99	887.932				-235.821	2483.43	492.032	-209.031	2493.13	113.063	-243.4	2621.31	55.9215	139.143	2511.55	851.925	111.456	2562.41	1087.37	119.982	2622.72	558.446	115.363	2381.72	232.755	160.291	2424.82	113.613
2045	0	-329.3	2483.26	887.947				-236.137	2483.27	491.785	-209.047	2493.09	113.07	-243.4	2621.31	55.9206	138.409	2513.57	853.3	111.037	2564.74	1086.99	119.805	2629.83	561.021	111.867	2395.2	227.537	160.097	2443.48	111.369
2046	0	-329.921	2484.59	887.838				-236.382	2483.72	491.816	-209.371	2493.42	113.173	-243.418	2621.28	55.9115	137.618	2515.65	854.552	110.663	2567.12	1086.64	118.687	2635.92	563.111	111.542	2410.36	222.755	160.773	2463.33	109.149
2047	0	-330.453	2486	887.828				-236.562	2484.27	491.806	-209.413	2493.42	113.199	-243.415	2621.27	55.8874	136.914	2517.81	855.903	110.428	2569.45	1086.32	118.351	2641.77	565.148	112.345	2426.38	217.673	160.548	2482.72	106.211
2048	0	-330.847	2487.4	887.688				-236.587	2484.71	491.908	-209.375	2493.31	113.168	-243.426	2621.22	55.8835	136.394	2519.85	856.784	110.258	2571.82	1086	117.841	2647	566.832	112.895	2442.59	212.06	161.37	2503.16	102.795
2049	0	-330.843	2488.86	887.548				-236.55	2485.13	491.89	-209.357	2493.27	113.167	-243.432	2621.22	55.8885	136.271	2521.93	857.665	110.163	2574.14	1085.65	117.493	2651.74	568.186	113.921	2459.17	206.084	162.543	2524.01	99.3583
2050	0	-330.709	2490.11	887.465				-236.31	2485.39	491.361	-209.341	2493.26	113.199	-243.43	2621.23	55.9059	136.153	2523.82	858.609	110.103	2576.51	1085.41	117.2	2656	569.296	115.151	2476.06	199.781	163.61	2545.27	95.8972
2051	0	-330.719	2491.77	887.331				-236.606	2486.48	491.631	-209.342	2493.22	113.314	-243.43	2621.23	55.9065	135.891	2526.12	859.503	110.075	2578.85	1085.06	116.85	2659.8	570.152	116.513	2493.15	193.714	164.683	2566.82	92.6175
2052	0	-330.623	2493.35	887.375				-236.697	2487.57	491.764	-209.04	2493	113.175	-243.429	2621.21	55.9247	135.776	2528.7	860.273	110.102	2581.3	1084.83	116.612	2663.39	570.688	117.776	2510.18	187.319	165.651	2588.48	89.8575
2053	0	-330.178	2494.78	887.229				-236.529	2488.37	491.795	-208.893	2492.83	113.161	-243.447	2621.19	55.9156	136.012	2531.15	860.852	110.203	2583.87	1084.56	116.318	2666.72	571.027	118.062	2526.75	180.626	166.548	2609.81	87.4449
2054	0	-329.791	2496.09	887.251				-236.322	2489.14	491.833	-209.379	2493.56	113.558	-243.429	2621.21	55.9232	136.42	2533.58	861.285	110.312	2586.44	1084.26	116.324	2669.98	571.083	119.018	2543.13	175.006	167.354	2630.52	85.1989
2055	0	-329.376	2497.91	887.259				-236.083	2490.04	491.947	-209.729	2494.14	113.862	-243.447	2621.19	55.9161	136.856	2536.52	861.704	110.38	2589.2	1084.02	116.235	2673	570.92	120.895	2559.54	169.879	168.246	2650.54	83.2297
2056	0	-328.975	2499.58	887.408				-235.814	2490.94	492.091	-208.782	2493.01	113.364	-243.429	2621.21	55.9234	137.305	2539.41	861.937	110.486	2592.07	1083.71	116.335	2675.94	570.565	128.657	2577.9	166.502	169.156	2669.73	81.6147
2057	0	-328.296	2501.18	887.434				-235.49	2491.92	492.236	-208.552	2492.74	113.306	-243.451	2621.2	55.9388	138.031	2542.23	862.046	110.678	2595.08	1083.54	116.51	2678.73	570.043	128.987	2592.83	161.87	170.09	2687.93	80.2402
2058	0	-327.622	2502.86	887.692				-235.071	2492.81	492.37	-208.526	2492.87	113.445	-243.466	2621.15	55.9149	138.875	2545.27	862.14	110.913	2598.32	1083.43	116.506	2681.21	569.28	127.734	2605.98	157.231	171.023	2705.02	79.1688
2059	0	-326.969	2504.53	887.687				-234.681	2493.78	492.506	-208.777	2493.27	113.951	-243.429	2621.22	55.9463	139.698	2548.31	861.97	111.175	2601.61	1083.25	116.661	2683.49	568.38	127.823	2619.16	153.434	171.969	2721.08	78.4456
2060	0	-326.194	2506.23	887.86				-234.078	2494.67	492.657	-208.741	2493.34	114.02	-243.451	2621.2	55.9408	140.522	2551.26	861.601	111.642	2605.1	1083.08	116.793	2685.43	567.302	128.881	2631.84	150.422	173.041	2735.88	78.0209
2061	0	-325.337	2508.03	887.973				-233.187	2495.28	492.788	-208.554	2493.31	114.078	-243.451	2621.19	55.9378	141.43	2554.33	861.171	112.168	2608.68	1082.99	116.843	2687.04	565.99	130.579	2644.17	147.796	174.002	2749.49	77.843
2062	0	-324.232	2510.5	888.596				-232.697	2496.56	493.022	-208.492	2493.41	114.25	-243.465	2621.14	55.9184	142.361	2557.88	860.643	112.758	2612.36	1082.82	116.769	2688.37	564.445	131.498	2655.03	145.343	174.989	2762.02	77.8008
2063	0	-323.13	2511.39	888.759				-232.131	2497.92	493.286	-208.371	2493.46	114.343	-243.465	2621.13	55.9157	143.288	2559.86	859.656	113.454	2616.14	1082.74	116.732	2689.41	562.687	132.559	2665.21	142.991	176.165	2773.57	77.9153
2064	0	-321.979	2512.58	888.969				-231.38	2499.05	493.291	-208.22	2493.49	114.46	-243.465	2621.14	55.9168	144.264	2562.14	858.716	114.288	2620.07	1082.69	116.75	2690.24	560.774	132.795	2673.9	140.448	177.019	2783.88	77.8275
2065	0	-320.853	2514.45	889.106				-230.636	2500.42	493.64	-208.208	2493.74	114.675	-243.465	2621.14	55.9171	145.216	2565.1	857.703	115.208	2624.14	1082.64	116.778	2690.88	558.61	133.398	2681.92	137.974	177.866	2793.36	77.5704
2066	0	-319.752	2516.55	889.009				-229.278	2500.82	493.425	-208.864	2494.92	115.043	-243.465	2621.14	55.9171	146.142	2568.28	856.455	116.305	2628.3	1082.61	116.594	2691.3	556.21	134.052	2689.1	135.48	178.591	2801.8	77.0248
2067	0	-318.279	2518.2	889.245				-228.542	2502.26	493.744	-208.906	2495.31	115.297	-243.507	2621.2	55.9394	146.739	2571.75	854.559	117.503	2632.51	1082.62	116.398	2691.46	553.646	134.557	2695.39	132.944	178.956	2809.27	76.1518
2068	0	-316.626	2519.65	889.49				-227.761	2503.84	494.14	-208.782	2495.41	115.409	-243.522	2621.15	55.9233	147.582	2575.04	852.922	118.709	2636.78	1082.59	116.036	2691.39	550.87	134.923	2700.74	130.494	178.97	2815.29	75.2164
2069	0	-314.945	2521.34	889.759				-226.254	2504.41	494.243	-208.625	2495.47	115.558	-243.522	2621.14	55.9193	148.546	2578.08	851.06	120.053	2641.16	1082.59	115.544	2691.01	548.008	135.065	2705.35	129.185	178.816	2819.33	74.63
2070	0	-313.087	2522.42	889.976				-225.369	2506.11	494.629	-206.825	2493.22	115.087	-243.522	2621.14	55.9199	149.445	2579.91	848.87	121.316	2645.58	1082.6	115.091	2690.59	545.193	134.968	2708.64	127.576	179.351	2822.04	73.1784
2071	0	-311.249	2524.72	890.528				-224.414	2507.96	495.075	-206.555	2493.21	115.237	-243.522	2621.14	55.9203	150.323	2582.96	847.014	122.703	2650.07	1082.66	114.132	2690.27	542.611	134.486	2709.24	125.791	179.995	2824.01	69.9055
2072	0	-309.137	2526.5	890.949				-222.734	2508.99	495.33	-206.462	2493.41	115.497	-243.522	2621.14	55.9203	151.218	2586.06	845.116	124.202	2654.68	1082.84	113.781	2692.79	542.792	133.756	2709.06	124.815	179.718	2824.64	66.8571
2073	0	-307.009	2528.52	891.397				-221.647	2511.1	495.847	-207.637	2495.34	116.445	-243.518	2621.13	55.9547	152.432	2590.14	843.667	125.853	2659.29	1083.03	113.582	2695.3	542.996	133.947	2710.45	125.01	178.786	2823.27	66.4625
2074	0	-305.476	2528.16	890.266				-219.748	2512.4	496.141	-207.367	2495.34	116.832	-243.522	2621.14	55.978	153.162	2594.01	842.655	127.619	2663.92	1083.23	113.497	2697.84	543.202	133.882	2711.35	125.007	177.407	2821.91	65.6833
2075	0	-302.86	2533.35	890.907				-218.526	2514.87	496.722	-207.181	2495.59	117.132	-243.461	2621.13	55.9966	154.974	2603.45	843.416	129.474	2668.4	1083.38	113.502	2700.22	543.359	133.789	2711.27	125.07	175.795	2821.72	64.151
2076	0	-299.946	2536.96	892.175				-216.547	2516.36	496.994	-207.01	2495.82	117.378	-243.434	2621.04	55.9805	157.085	2611.29	844.803	131.64	2672.85	1083.66	113.817	2702.57	543.654	133.874	2711.72	125.276	175.587	2821.77	64.1389
2077	0	-297.396	2537.3	893.37				-214.932	2518.27	497.358	-206.581	2495.86	117.512	-243.438	2621.04	56.0128	158.832	2615.87	846.118	133.805	2677.18	1083.94	115.055	2707.1	544.662	134.198	2712.37	125.387	175.588	2821.91	64.115
2078	0	-294.838	2539.95	893.714				-213.322	2520.23	497.78	-206.223	2495.99	117.758	-243.378	2621.03	56.0335	160.566	2619.95	847.897	136.197	2681.46	1084.33	115.747	2711.27	545.516	134.548	2712.91	125.372	175.851	2821.99	63.7952
2079	0	-292.211	2542.78	893.993				-211.574	2521.98	497.96	-205.465	2495.58	117.809	-243.339	2620.99	56.0215	162.365	2624.47	849.759	138.644	2685.55	1084.8	116.824	2715.25	545.852	134.907	2713.51	125.224	176.241	2822.04	63.466
2080	0	-289.496	2545.56	894.311				-209.843	2523.93	498.113	-205.631	2496.11	118.281	-243.339	2620.99	56.0195	164.151	2628.99	851.76	141.225	2689.52	1085.31	117.525	2719.08	545.905	135.296	2714.12	124.974	176.973	2822.2	63.1679
2081	0	-286.672	2548.37	894.401				-208.174	2525.7	498.545	-205.331	2496.28	118.63	-243.326	2621.05	56.0784	166.047	2633.53	853.534	143.982	2693.26	1085.75	118.541	2722.75	545.749	135.711	2714.7	124.755	176.907	2822.44	62.5596
2082	0	-283.858	2551.48	894.593				-206.602	2527.83	498.846	-205.001	2496.31	118.945	-243.283	2620.99	56.0792	167.815	2638.38	854.76	146.87	2696.91	1086.07	120.067	2726.17	545.452	136.075	2715.39	124.597	176.933	2822.65	62.1578
2083	0	-281.165	2554.36	894.94				-204.596	2529.47	499.096	-204.648	2496.37	119.235	-243.28	2620.98	56.09	170.223	2643.05	855.74	149.83	2700.33	1086.16	121.886	2729.35	545.049	136.295	2715.92	124.386	176.992	2823.01	61.969
2084	0	-278.081	2557.45	894.877				-201.048	2528.72	498.852	-204.192	2496.46	119.613	-243.223	2620.97	56.1067	173.023	2647.94	856.311	152.855	2703.68	1086.23	123.568	2732.17	544.542	136.517	2716.43	124.1	177.103	2823.24	61.7346
2085	0	-275.381	2560.59	895.248				-199.069	2530.47	499.108	-203.863	2496.72	120.066	-243.185	2620.94	56.1336	176.032	2652.64	856.716	155.958	2707.03	1086.23	125.654	2734.77	544.026	136.718	2716.82	123.839	177.16	2823.43	61.5004
2086	0	-272.355	2563.74	895.227				-197.39	2532.78	499.503	-203.583	2496.79	120.527	-243.152	2621.01	56.18	179.366	2657.35	856.731	158.97	2710.54	1086.25	127.832	2737.15	543.431	136.936	2717.16	123.623	177.17	2823.66	61.2908
2087	0	-269.399	2566.81	895.482				-195.776	2535.22	499.931	-203.094	2496.81	120.908	-243.11	2620.97	56.2066	182.554	2661.7	856.478	161.964	2714.19	1086.44	129.539	2739.18	542.819	137.104	2717.59	123.435	177.058	2823.82	61.1792
2088	0	-266.321	2570	895.887				-194.14	2537.43	500.401	-202.642	2496.88	121.327	-243.053	2620.96	56.201	185.527	2665.82	856.143	164.844	2718.07	1086.74	131.612	2741.28	542.298	137.213	2717.89	123.189	176.56	2823.92	61.0874
2089	0	-263.539	2572.82	896.279				-192.503	2539.66	500.832	-202.305	2497.15	121.877	-243.022	2621.05	56.2679	188.206	2669.57	855.795	167.565	2722.11	1087.22	133.65	2743.29	541.933	137.266	2718.21	122.957	176.974	2824.08	61.123
2090	0	-260.564	2575.94	896.81				-191.062	2542.12	501.386	-202.024	2497.33	122.606	-242.984	2621.03	56.2625	190.799	2673.25	855.433	170.17	2726.25	1087.76	135.489	2745.25	541.604	137.314	2718.46	122.783	176.994	2824.22	61.0222
2091	0	-257.922	2578.72	897.42				-189.563	2544.76	502.043	-201.731	2497.6	123.368	-242.908	2621.03	56.2829	193.06	2676.6	855.15	172.703	2730.38	1088.41	136.874	2746.82	541.3	137.395	2718.67	122.64	177.041	2824.37	60.9734
2092	0	-255.148	2581.58	898.203				-188.089	2546.92	502.718	-201.348	2497.84	124.135	-242.88	2621.12	56.2917	195.173	2679.61	854.927	175.176	2734.54	1089.15	139.18	2748.46	541.124	137.556	2718.9	122.548	177.16	2824.45	60.9228
2093	0	-252.575	2584.51	899.068				-186.69	2549.39	503.486	-201.088	2498.07	125.22	-242.882	2620.86	56.1369	197.063	2682.52	854.896	177.665	2738.57	1089.95	140.502	2749.58	540.842	137.685	2718.99	122.44	177.383	2824.41	61.0798
2094	0	-249.957	2587.2	900.009				-185.41	2552.12	504.471	-200.292	2497.67	126.06	-242.856	2620.76	56.0473	199.021	2685.12	854.928	180.191	2742.5	1090.8	142.109	2750.55	540.627	137.771	2719.07	122.365	177.293	2824.5	60.8907
2095	0	-247.702	2590.18	901.321				-184.302	2554.73	505.514	-200.365	2498.55	127.304	-242.869	2620.52	55.867	201.082	2687.72	855.033	182.708	2746.23	1091.64	143.8	2751.41	540.467	137.891	2719.12	122.242	177.272	2824.55	60.8645
2096	0	-245.37	2593.05	902.696				-183.383	2557.69	506.741	-200.087	2499.23	128.632	-242.982	2620.44	55.791	203.221	2690.21	855.201	185.248	2749.79	1092.49	145.005	2752.05	540.367	138.015	2719.21	122.126	177.192	2824.59	60.8726
2097	0	-243.139	2595.79	904.254				-182.433	2560.5	508.163	-199.894	2500.09	130.081	-243.082	2620.23	55.614	205.357	2692.69	855.432	187.817	2753.11	1093.38	146.644	2752.72	540.338	138.122	2719.29	121.981	177.182	2824.61	60.844
2098	0	-241.027	2598.44	905.888				-181.438	2563.09	509.555	-199.486	2501.04	131.58	-243.244	2620.16	55.5397	207.478	2695.1	855.692	190.202	2756.24	1094.43	148.671	2753.62	540.414	138.22	2719.32	121.892	177.18	2824.61	60.8456
2099	0	-239.049	2601.1	907.662				-180.498	2565.97	510.985	-199.108	2502	133.218	-243.416	2620.18	55.5015	209.504	2697.59	856.112	192.72	2759.39	1095.29	148.755	2753.75	540.378	138.376	2719.35	121.772	177.155	2824.58	60.8294
2100	0	-237.123	2603.85	909.56				-179.602	2568.88	512.489	-200.53	2505.72	136.064	-243.622	2620.19	55.4931	211.394	2700.2	856.68	195.055	2762.42	1096.35	150.09	2754.31	540.39	138.502	2719.39	121.656	177.295	2824.56	60.9851
2101	0	-235.181	2606.33	911.423				-178.791	2571.97	514.064	-199.959	2507.07	137.793	-243.832	2620.06	55.4277	213.088	2702.86	857.308	197.42	2765.32	1097.43	151.674	2754.78	540.439	138.635	2719.45	121.574	177.228	2824.54	61.0007
2102	0	-233.436	2608.92	913.295				-177.885	2575.01	515.499	-199.271	2508.32	139.479	-243.828	2619.99	55.3732	214.74	2705.37	857.829	199.681	2768.1	1098.51	152.382	2754.77	540.581	138.747	2719.49	121.482	177.209	2824.59	60.8955
2103	0	-231.705	2611.39	915.224				-177.084	2578.14	517.107	-198.503	2509.63	141.276	-243.867	2619.99	55.4819	216.318	2707.97	858.292	201.905	2770.75	1099.58	151.079	2753.95	540.428	138.785	2719.49	121.37	177.292	2824.59	61.0752
2104	0	-230.028	2613.91	917.181				-176.397	2581.46	518.732	-197.572	2510.91	142.935	-244.286	2620.26	55.8864	217.797	2710.41	858.712	204.129	2773.31	1100.57	155.241	2755.09	540.88	138.849	2719.47	121.253	177.207	2824.58	60.9354
2105	0	-228.383	2616.22	919.115				-175.587	2584.38	520.112	-196.7	2512.52	144.724	-244.215	2619.69	55.6146	219.291	2712.86	859.081	206.261	2775.81	1101.54	156.108	2754.91	540.984	138.924	2719.52	121.1	177.16	2824.56	60.9263
2106	0	-226.739	2618.38	920.999				-174.963	2587.77	521.685	-195.781	2514.07	146.483	-243.715	2619.51	55.6574	220.561	2715.28	859.456	208.37	2778.27	1102.47	154.52	2753.66	540.841	138.892	2719.43	121.009	177.183	2824.56	60.9774
2107	0	-225.209	2620.58	922.871				-174.524	2591.29	523.305	-194.721	2515.44	148.077	-243.579	2619.12	55.6363	221.848	2717.52	859.742	210.396	2780.73	1103.28	157.594	2754.22	541.108	138.93	2719.39	120.894	177.151	2824.57	61.0148
2108	0	-223.778	2622.76	924.657				-174.084	2594.72	524.685	-193.946	2517.03	149.901	-243.395	2619.15	55.8432	223.065	2719.49	859.966	212.305	2783.19	1104.02	159.309	2754.1	541.254	139.026	2719.46	120.768	177.126	2824.56	61.0004
2109	0	-222.416	2624.87	926.46				-174.006	2598.52	526.093	-193.226	2518.32	151.676	-243.365	2620.76	57.0444	224.239	2721.7	860.101	214.189	2785.59	1104.71	160.2	2753.85	541.308	139.092	2719.49	120.707	177.149	2824.56	61.0508
2110	0	-221.104	2626.85	928.14				-173.81	2602.25	527.205	-192.224	2519.84	153.43	-242.946	2619.57	56.5405	225.365	2723.51	860.118	215.915	2787.94	1105.3	161.005	2753.56	541.427	139.205	2719.47	120.64	177.156	2824.55	61.0581
2111	0	-219.914	2628.88	929.721				-173.765	2606.07	528.472	-190.701	2520.79	154.725	-242.479	2619.07	56.5042	226.457	2725.36	860.107	217.631	2790.46	1105.8	161.981	2753.36	541.445	139.244	2719.39	120.549	177.159	2824.55	61.0538
2112	0	-218.589	2630.65	931.259				-173.865	2610.18	529.584	-185.563	2518.14	153.937	-242.079	2619.29	56.7815	227.694	2727.16	860.06	219.036	2792.82	1106.4	162.761	2753.21	541.284	139.348	2719.38	120.486	177.351	2824.49	61.2981
2113	0	-217.421	2632.38	932.742				-173.887	2613.99	530.541	-183.785	2518.95	154.944	-241.669	2619.56	57.1399	228.773	2728.92	859.958	220.475	2795.28	1106.75	164.098	2753.15	541.482	139.402	2719.35	120.36	177.369	2824.49	61.2793
2114	0	-216.323	2634.02	934.063				-174.345	2618.2	531.605	-182.878	2520.89	156.455	-241.199	2619.4	57.425	229.585	2727.09	859.421	222.051	2797.93	1107.09	165.15	2753.24	541.488	139.494	2719.28	120.287	177.396	2824.51	61.2645
2115	0	-215.348	2635.86	935.412				-174.445	2622.33	532.575	-181.785	2522.08	157.742	-240.789	2619.52	57.7913	231.054	2729.41	859.316	223.321	2800.42	1107.5	165.91	2753.28	541.493	139.602	2719.27	120.227	177.226	2824.52	60.9842
2116	0	-214.174	2637.76	936.681				-174.655	2626.69	533.458	-180.864	2523.64	158.872	-240.552	2620.07	58.2693	232.712	2731.84	859.276	224.436	2802.88	1107.96	167.138	2753.57	541.454	139.654	2719.24	120.151	177.271	2824.57	60.9466
2117	0	-213.334	2639.28	937.843				-174.862	2630.59	534.218	-180.38	2526.19	160.316	-240.513	2620.88	58.7345	234.037	2733.91	859.13	225.628	2805.35	1108.24	168.011	2753.9	541.388	139.759	2719.23	120.094	177.307	2824.54	60.9266
2118	0	-212.483	2641.14	938.93				-175.178	2634.89	535.025	-180.122	2528.59	161.434	-240.759	2622.16	59.2675	235.333	2736.25	858.928	226.787	2807.79	1108.47	168.921	2754.43	541.307	139.822	2719.26	120.06	177.352	2824.55	60.9187
2119	0	-211.514	2642.77	939.933				-175.657	2639.74	535.922	-180.072	2530.97	162.566	-241.138	2623.73	59.7658	236.464	2738.38	858.722	227.8	2810.04	1108.67	169.713	2755.06	541.156	139.929	2719.25	120.007	177.358	2824.55	60.8849
2120	0	-210.523	2644.43	940.895				-175.86	2643.39	536.539	-181.233	2535.39	164.229	-242.129	2626.65	60.5718	237.612	2740.42	858.468	229	2812.34	1108.79	170.391	2755.8	541.101	139.932	2719.25	119.956	177.386	2824.55	60.8979
2121	0	-209.686	2646.3	941.761				-176.319	2647.57	537.286	-181.155	2537.87	164.569	-243.113	2629.29	61.0418	238.735	2742.43	858.11	230.099	2814.56	1108.9	171.322	2756.81	540.954	140.002	2719.33	119.935	177.394	2824.55	60.8471
2122	0	-208.799	2648.15	942.502				-176.901	2651.75	538	-181.813	2540.93	165.152	-244.096	2631.5	61.0832	239.782	2744.34	857.784	231.332	2816.69	1108.93	171.926	2757.8	540.846	140.005	2719.34	119.911	177.418	2824.55	60.8503
2123	0	-207.752	2649.88	943.261				-177.626	2655.87	538.75	-183.028	2545.38	165.596	-245.605	2635.03	61.4765	240.867	2746.23	857.356	232.469	2818.68	1108.91	172.398	2758.96	540.434	140.002	2719.34	119.885	177.522	2824.59	60.8828
2124	0	-206.794	2651.81	943.905				-178.294	2659.43	539.383	-184.756	2550.67	166.482	-247.459	2639.58	61.9604	241.776	2748.07	856.901	233.614	2820.65	1108.9	172.933	2760.25	540.42	140.015	2719.39	119.9	177.469	2824.57	60.8419
2125	0	-205.973	2653.66	944.524				-179.059	2663.35	540.099	-186.534	2555.45	166.826	-249.617	2644.54	62.2244	242.548	2749.84	856.422	234.792	2822.55	1108.87	173.723	2761.67	540.317	140.017	2719.39	119.901	177.469	2824.57	60.8095
2126	0	-205.013	2655.54	945.159				-179.843	2666.78	540.734	-188.74	2562.2	167.204	-252.24	2650.93	62.9041	243.414	2751.64	856.026	235.841	2824.46	1108.84	174.058	2763.1	540.16	139.969	2719.43	119.874	177.471	2824.57	60.814
2127	0	-204.081	2657.33	945.762				-180.771	2670.72	541.482	-191.247	2569	167.308	-254.97	2657.17	63.2318	244.295	2753.38	855.736	236.944	2826.31	1108.78	174.235	2764.53	539.891	139.935	2719.52	119.862	177.505	2824.57	60.8074
2128	0	-203.31	2659.25	946.33				-181.628	2674.29	542.169	-193.893	2575.82	167.25	-257.861	2663.66	63.2857	245.067	2755.2	855.289	237.91	2828.21	1108.74	174.332	2766.01	539.583	139.902	2719.61	119.856	177.499	2824.57	60.8136
2129	0	-202.433	2661.03	946.97				-182.658	2678.1	542.865	-196.749	2583.12	167.193	-261.247	2672.06	63.7422	245.698	2757.1	854.886	238.932	2830.09	1108.72	175.255	2767.74	539.562	139.869	2719.7	119.845	177.475	2824.58	60.8221
2130	0	-201.691	2662.87	947.468				-183.717	2681.84	543.49	-199.744	2590.87	166.925	-264.685	2680.46	63.9981	246.194	2759.07	854.341	239.587	2831.79	1108.5	175.81	2769.28	539.328	139.779	2719.77	119.843	177.445	2824.56	60.8481
2131	0	-200.979	2664.61	947.962				-184.692	2685.5	544.185	-202.943	2599.2	166.758	-267.534	2687.48	63.0803	246.677	2761.17	853.889	240.723	2833.77	1108.68	174.461	2770.36	538.87	139.696	2719.89	119.852	177.444	2824.56	60.8782
2132	0	-200.352	2666.36	948.389				-188.522	2699.14	547.267	-206.28	2607.85	166.475	-271.703	2698.58	64.227	247.059	2763.35	853.331	241.512	2835.61	1108.67	175.11	2772.21	538.62	139.665	2719.98	119.867	177.421	2824.56	60.9062
2133	0	-199.701	2668.1	948.954				-189.997	2704.87	548.511	-209.775	2617.11	166.227	-275.302	2709.1	64.3953	247.465	2765.52	852.913	242.313	2837.47	1108.69	175.181	2773.89	538.35	139.634	2720.07	119.881	177.387	2824.5	60.9322
2134	0	-199.191	2669.7	949.361				-191.071	2708.48	548.854	-213.369	2626.66	165.908	-278.918	2719.91	64.587	247.811	2767.66	852.426	243.072	2839.34	1108.7	174.779	2775.48	538.055	139.541	2720.14	119.906	177.364	2824.48	60.9774
2135	0	-198.677	2671.45	949.845				-192.512	2713.4	550.074	-217.034	2636.44	165.645	-282.317	2730.63	64.6096	248.16	2769.95	852.016	243.746	2841.15	1108.75	174.713	2777.27	537.738	139.521	2720.28	119.929	177.361	2824.48	61.0167
2136	0	-198.302	2673.18	950.281				-193.843	2718.41	550.721	-220.502	2646.24	165.629	-285.262	2741.11	64.5129	248.39	2772.16	851.434	244.551	2843.22	1108.59	174.405	2778.94	537.466	139.432	2720.35	119.909	177.359	2824.44	61.0691
2137	0	-197.88	2674.89	950.637				-195.089	2722.92	551.337	-223.727	2655.79	165.338	-288.355	2752.68	65.3842	248.955	2774.49	850.85	244.874	2844.91	1108.92	174.383	2780.74	537.119	139.363	2720.52	119.91	177.334	2824.42	61.1036
2138	0	-197.54	2676.54	950.952				-196.46	2728.11	551.932	-227.042	2666.54	165.61	-291.677	2765.43	66.9366	249.082	2776.58	850.111	245.427	2846.8	1109.02	174.115	2782.4	536.761	139.241	2720.68	119.898	177.295	2824.41	61.1471
2139	0	-198.9	2685.42	952.781				-198.035	2734.08	553.267	-230.328	2677.29	165.936	-294.894	2778.21	68.7496	249.384	2779.01	849.453	245.922	2848.62	1109.13	173.794	2784.09	536.429	139.103	2720.79	119.87	177.295	2824.41	61.1834
2140	0	-199.603	2688.86	953.133				-199.342	2739.89	554.108	-233.291	2688.11	166.282	-298.016	2790.99	70.802	249.207	2780.85	848.715	246.378	2850.49	1109.27	173.558	2785.74	536.147	138.948	2720.83	119.881	177.274	2824.4	61.1965
2141	0	-199.79	2692.96	953.615				-200.014	2743.92	553.919	-236.283	2699.04	166.826	-301.152	2803.76	72.9003	249.545	2783.35	848.108	246.757	2852.36	1109.42	173.403	2787.39	535.842	138.868	2720.95	119.816	177.249	2824.4	61.1997
2142	0	-200.042	2696.98	954.16				-201.212	2749.71	554.681	-239.125	2710.08	167.534	-304.122	2816.29	74.9715	249.82	2785.77	847.562	247.134	2854.23	1109.61	173.184	2789.01	535.603	138.731	2721.06	119.81	177.248	2824.4	61.2165
2143	0	-199.533	2697.68	954.247				-202.595	2756.65	555.609	-241.832	2721.05	168.292	-307.62	2830.7	78.1376	250.083	2788.28	847.118	247.429	2856.09	1109.85	173.115	2790.63	535.328	138.638	2721.13	119.808	177.242	2824.35	61.231
2144	0	-199.146	2698.87	954.312				-203.968	2763.96	556.822	-244.269	2731.8	169.176	-310.002	2841.1	79.5367	250.216	2790.78	846.522	247.755	2857.98	1110.1	173.043	2792.21	534.979	138.608	2721.21	119.796	177.243	2824.35	61.2716
2145	0	-199.142	2701.15	954.521				-205.246	2770.84	558.027	-246.367	2742.28	169.977	-312.487	2851.68	81.468	250.454	2793.26	845.921	248.002	2859.79	1110.37	172.942	2793.77	534.719	138.53	2721.33	119.836	177.269	2824.35	61.2671
2146	0	-199.243	2703.79	954.633				-206.371	2777.61	559.08	-248.415	2753.03	171.051	-315.091	2863.25	83.8459	250.595	2795.71	845.251	248.244	2861.61	1110.64	172.91	2795.4	534.501	138.497	2721.43	119.825	177.244	2824.35	61.263
2147	0	-199.296	2706.36	954.768				-207.479	2784.46	560.249	-250.121	2763.35	172.092	-317.581	2874.65	86.3016	250.783	2798.09	844.604	248.493	2863.44	1110.93	172.863	2797.02	534.219	138.42	2721.54	119.838	177.271	2824.35	61.2638
2148	0	-199.398	2708.89	954.84				-208.518	2791.47	561.373	-253.055	2780.31	174.987	-319.788	2885.58	88.6788	250.842	2800.36	843.974	248.575	2865.15	1111.22	172.726	2798.57	533.913	138.338	2721.67	119.852	177.299	2824.36	61.2734
2149	0	-199.4	2711.34	954.892				-209.525	2798.42	562.53	-256.261	2797.31	178.673	-321.857	2896.84	91.2587	251.001	2802.53	843.324	248.77	2866.9	1111.49	172.679	2800.16	533.615	138.333	2721.87	119.892	177.346	2824.38	61.259
2150	0	-199.582	2714.26	954.952				-210.417	2805.46	563.659	-258.426	2811.29	181.314	-323.545	2907.13	93.3184	251.168	2804.63	842.869	248.908	2868.62	1111.77	172.611	2801.72	533.392	138.245	2721.94	119.872	177.356	2824.38	61.26
2151	0	-199.743	2717.22	955				-211.502	2813.01	565.027	-259.327	2821.5	182.383	-325.011	2917.61	95.3773	251.357	2806.78	842.402	249.131	2870.31	1112.04	172.577	2803.26	533.119	138.164	2722.05	119.883	177.354	2824.38	61.2605
2152	0	-199.895	2720.27	955.025				-212.094	2819.37	565.726	-259.764	2829.88	182.88	-326.214	2928.19	97.4017	251.435	2808.87	842.14	249.445	2871.97	1112.3	172.577	2804.8	532.842	138.133	2722.14	119.898	177.353	2824.33	61.2428
2153	0	-200.097	2723.4	954.861				-212.496	2825.32	566.393	-259.784	2837.82	183.049	-327.197	2938.95	99.4674	251.396	2811.09	841.94	249.624	2873.51	1112.53	172.616	2806.35	532.6	138.067	2722.32	119.953	177.38	2824.4	61.2805
2154	0	-200.277	2726.55	954.877				-213.371	2832.67	567.483	-260.151	2846.71	183.702	-327.672	2948.82	100.857	251.381	2813.34	841.921	249.955	2875.06	1112.73	172.734	2807.99	532.331	138.033	2722.41	119.998	177.402	2824.35	61.2471
2155	0	-200.603	2730.27	954.795				-214.165	2840.14	568.252	-260.605	2856.6	184.622	-328.053	2959.4	102.559	251.21	2815.62	841.992	250.255	2876.58	1112.92	172.619	2809.59	532.074	137.931	2722.42	119.978	177.403	2824.35	61.2502
2156	0	-200.989	2733.96	954.69				-214.177	2845.46	568.862	-260.964	2866.64	185.577	-328.255	2970.22	104.179	250.98	2817.88	842.041	250.616	2878.02	1113.07	172.491	2811.18	531.837	137.893	2722.51	119.965	177.412	2824.35	61.205
2157	0	-201.36	2737.67	954.547				-214.908	2852.82	569.98	-261.19	2876.25	186.36	-327.905	2979.76	105.058	250.803	2820.17	842.057	250.971	2879.46	1113.15	172.344	2812.77	531.56	137.874	2722.65	120.02	177.435	2824.37	61.2136
2158	0	-201.737	2741.38	954.268				-214.793	2858.36	570.031	-261.417	2885.63	187.014	-328.177	2992.55	107.403	250.652	2822.48	842.088	251.335	2880.86	1113.19	172.047	2814.41	531.245	137.797	2722.78	120.062	177.425	2824.38	61.2179
2159	0	-202.093	2744.93	953.989				-214.938	2864.51	570.464	-261.518	2894.94	187.645	-327.267	3001.56	107.771	250.595	2824.61	842.015	251.996	2882.54	1113.02	171.958	2816.06	530.945	137.706	2722.84	120.06	177.435	2824.38	61.163
2160	0	-202.704	2748.93	953.648				-214.969	2871.08	570.783	-261.607	2904.44	188.241	-326.19	3010.43	108.118	250.375	2826.74	841.88	251.951	2883.58	1113.18	172.536	2817.92	530.773	137.624	2722.96	120.098	177.459	2824.39	61.1753
2161	0	-203.132	2752.92	953.303				-214.88	2877.42	570.911	-261.528	2913.55	188.718	-325.127	3019.87	108.671	250.335	2828.86	841.741	252.204	2884.89	1113.14	172.462	2819.58	530.46	137.545	2723.08	120.138	177.458	2824.39	61.1421
2162	0	-203.7	2756.85	952.73				-214.487	2882.8	570.855	-261.329	2922.09	189.044	-324.007	3029.25	109.13	250.307	2830.97	841.569	252.415	2886.21	1113.03	171.822	2821.14	530.034	137.467	2723.2	120.203	177.463	2824.4	61.1228
2163	0	-204.236	2760.75	952.065				-214.209	2888.82	570.622	-261.017	2930.54	189.263	-322.946	3039.16	109.91	250.197	2832.99	841.377	252.577	2887.53	1112.89	171.532	2822.79	529.787	137.374	2723.27	120.228	177.485	2824.4	61.104
2164	0	-204.827	2764.73	951.471				-213.638	2894.29	570.554	-260.59	2938.72	189.41	-322.042	3049.77	110.956	250.269	2834.98	841.173	252.682	2888.89	1112.77	170.643	2824.34	529.427	137.294	2723.38	120.292	177.517	2824.42	61.0649
2165	0	-205.298	2768.68	950.732				-213.025	2899.74	570.261	-260.077	2946.8	189.454	-320.669	3058.9	111.216	250.461	2836.93	840.824	252.734	2890.3	1112.61	170.004	2826.05	529.025	137.26	2723.47	120.333	177.521	2824.42	61.0121
2166	0	-205.958	2772.91	949.946				-212.26	2904.84	569.87	-259.51	2954.82	189.458	-318.603	3065.73	110.42	250.571	2838.8	840.443	252.894	2891.85	1112.31	167.818	2827.2	528.369	137.167	2723.54	120.409	177.523	2824.47	60.9729
2167	0	-206.455	2777.02	949.045				-211.678	2910.55	569.606	-258.883	2962.83	189.519	-316.692	3073.26	109.926	250.733	2840.68	840.009	252.554	2893.03	1112.33	167.064	2828.87	527.955	137.087	2723.65	120.473	177.558	2824.46	60.9144
2168	0	-207.064	2781.21	948.276				-210.806	2915.63	568.736	-258.074	2970.34	189.344	-314.755	3080.84	109.348	250.784	2842.64	839.705	252.423	2894.45	1112.17	168.113	2831.26	527.894	137.066	2723.8	120.529	177.579	2824.48	60.9076
2169	0	-207.519	2785.22	947.029				-210.097	2920.11	567.685	-256.961	2977.19	188.83	-312.946	3088.89	108.945	250.836	2844.63	839.454	252.277	2895.91	1112.01	167.296	2832.99	527.359	136.986	2723.92	120.646	177.579	2824.48	60.8664
2170	0	-207.876	2789.36	945.814				-209.11	2924.65	566.927	-255.839	2983.71	188.225	-310.859	3096.05	107.984	250.987	2846.76	839.236	251.943	2897.34	1111.9	166.796	2834.84	526.987	136.917	2724.03	120.743	177.582	2824.49	60.8122
2171	0	-208.41	2793.45	944.635				-208.236	2929.52	566.034	-254.7	2990.47	187.692	-309.119	3104.76	107.751	250.961	2848.83	839.053	251.835	2898.88	1111.78	166.552	2836.82	526.593	136.867	2724.15	120.847	177.606	2824.54	60.828
2172	0	-209.031	2797.56	943.426				-207.007	2933.54	564.438	-253.384	2996.75	186.889	-307.104	3112.8	107.156	250.848	2850.93	838.84	251.599	2900.37	1111.64	166.535	2838.83	526.288	136.84	2724.28	120.923	177.605	2824.55	60.813
2173	0	-209.517	2801.7	942.16				-205.894	2937.66	563.42	-252.064	3002.98	186.034	-304.611	3119.37	105.799	250.869	2853.05	838.571	251.29	2901.86	1111.49	166.455	2840.77	525.947	136.765	2724.35	120.987	177.638	2824.55	60.7639
2174	0	-210.107	2805.87	940.937				-204.754	2941.51	562.011	-250.512	3008.64	184.967	-301.544	3124.58	103.708	250.788	2855.2	838.344	250.979	2903.43	1111.37	166.405	2842.77	525.562	136.744	2724.46	121.071	177.625	2824.57	60.7443
2175	0	-210.802	2810.03	939.658				-203.626	2945.38	560.367	-248.901	3014.07	183.701	-298.051	3128.44	100.909	250.6	2857.35	838.061	250.566	2904.97	1111.17	167.465	2845.11	525.499	136.727	2724.51	121.133	177.663	2824.57	60.6928
2176	0	-211.373	2814.22	938.43				-202.417	2949.02	558.673	-247.186	3019.45	182.444	-294.175	3131.8	97.884	250.537	2859.52	837.829	250.208	2906.56	1110.95	166.859	2846.89	524.901	136.712	2724.61	121.19	177.697	2824.59	60.6592
2177	0	-211.728	2818.59	936.763				-200.979	2951.97	556.837	-245.401	3024.4	180.91	-290.515	3135.8	95.019	250.348	2861.72	837.603	249.694	2908.23	1110.73	166.389	2848.79	524.453	136.637	2724.65	121.251	177.727	2824.6	60.649
2178	0	-212.136	2822.88	935.011				-199.624	2954.88	554.866	-243.407	3029.04	179.27	-287.05	3140.89	92.7754	250.104	2863.84	837.293	249.204	2909.89	1110.49	167.672	2851.21	524.368	136.59	2724.73	121.304	177.78	2824.62	60.6342
2179	0	-212.596	2827.18	933.363				-198.274	2958.01	552.525	-241.579	3033.96	177.721	-283.444	3145.37	90.195	249.81	2865.97	837.087	248.664	2911.64	1110.19	168.173	2853.35	524.007	136.551	2724.77	121.351	177.815	2824.61	60.6078
2180	0	-213.077	2831.44	931.632				-196.959	2961.01	550.866	-239.321	3037.82	175.71	-279.839	3150.01	87.6893	249.493	2868.06	836.798	248.024	2913.38	1109.89	167.019	2854.89	523.395	136.516	2724.81	121.401	177.838	2824.59	60.5631
2181	0	-213.595	2835.8	929.944				-195.253	2963.1	548.488	-237.073	3041.49	173.716	-276.038	3153.55	84.7427	249.14	2870.24	836.551	247.304	2915.18	1109.66	167.604	2857.03	523.238	136.503	2724.86	121.435	177.888	2824.61	60.5318
2182	0	-214.103	2840.11	928.288				-193.654	2965.92	546.175	-234.868	3045.26	171.747	-271.986	3156.09	81.3334	248.798	2872.39	836.337	246.532	2917.03	1109.38	166.645	2858.7	522.605	136.461	2724.97	121.466	177.917	2824.62	60.5107
2183	0	-214.776	2844.46	926.549				-192.139	2968.21	543.877	-232.312	3048.33	169.555	-268.619	3160.69	79.155	248.29	2874.57	836.04	245.705	2918.95	1109.13	166.631	2860.6	522.21	136.455	2725.07	121.527	177.949	2824.58	60.4579
2184	0	-215.34	2848.82	924.939				-190.531	2970.19	541.622	-229.781	3050.94	167.237	-265.463	3165.11	76.9577	247.891	2876.75	835.872	244.775	2920.86	1108.92	166.754	2862.55	521.826	136.432	2725.12	121.604	177.973	2824.6	60.4675
2185	0	-216.037	2853.15	923.299				-188.824	2971.95	538.87	-227.304	3053.71	165.04	-261.797	3167.94	74.0661	247.359	2878.91	835.673	243.846	2922.88	1108.68	166.886	2864.54	521.534	136.36	2725.2	121.713	177.995	2824.62	60.4198
2186	0	-216.735	2857.51	921.619				-187.39	2974.17	536.608	-224.595	3055.94	162.62	-257.958	3169.59	70.7378	246.826	2881.1	835.434	242.843	2924.88	1108.45	165.268	2865.95	520.82	136.312	2725.3	121.775	177.997	2824.62	60.4017
2187	0	-217.454	2861.93	920.035				-185.485	2975.05	533.765	-221.609	3057.21	159.914	-253.722	3170	66.9006	246.272	2883.36	835.293	241.763	2926.92	1108.24	165.378	2867.84	520.512	136.226	2725.37	121.841	178.054	2824.59	60.3798
2188	0	-218.212	2866.42	918.421				-184.109	2977.27	531.251	-218.487	3057.83	156.92	-249.631	3170.34	63.056	245.68	2885.67	835.12	240.631	2929.05	1108.01	165.55	2869.84	520.262	136.188	2725.46	121.972	178.056	2824.6	60.3588
2189	0	-219.115	2870.9	916.777				-182.505	2978.55	528.503	-215.406	3058.2	153.913	-245.454	3170.5	59.1997	244.941	2887.98	834.918	239.42	2931.28	1107.82	164.969	2871.65	519.828	136.121	2725.54	122.056	178.061	2824.6	60.3315
2190	0	-220.101	2875.44	915.107				-180.891	2979.71	525.825	-212.386	3058.51	151.348	-242.19	3169.13	59.1914	244.121	2890.36	834.69	238.154	2933.75	1107.66	164.381	2873.34	519.3	136.052	2725.62	122.143	178.078	2824.61	60.3141
2191	0	-221.117	2880.06	913.443				-179.601	2981.85	523.24	-207.303	3054.34	148.874	-240.041	3167.21	60.0852	243.269	2892.81	834.468	236.859	2936.46	1107.51	163.904	2875.18	518.98	135.973	2725.66	122.254	178.112	2824.6	60.2762
2192	0	-222.176	2884.69	911.682				-177.704	2982.69	520.433	-203.523	3051.82	145.939	-238.603	3166.3	60.2401	242.375	2895.27	834.148	235.366	2939.46	1107.52	163.255	2877.04	518.495	135.929	2725.75	122.41	178.109	2824.59	60.2644
2193	0	-223.475	2889.35	909.999				-175.806	2983.28	517.58	-200.584	3050.4	143.097	-237.386	3165.53	60.5803	241.242	2897.76	833.907	233.787	2942.78	1107.43	162.849	2879	518.14	135.842	2725.78	122.508	178.16	2824.61	60.2559
2194	0	-224.745	2894.08	908.147				-174.622	2984.95	515.402	-198.323	3049.99	140.693	-236.231	3164.54	60.9309	240.136	2900.31	833.496	232.389	2941.42	1106.07	162.3	2880.95	517.696	135.741	2725.89	122.583	178.165	2824.62	60.2394
2195	0	-226.143	2898.88	906.398				-173.516	2985.35	512.894	-195.807	3048.69	138.544	-235.351	3164	61.4992	238.904	2902.94	833.189	230.687	2943.82	1105.69	161.736	2883.01	517.288	135.614	2725.92	122.717	178.186	2824.64	60.1948
2196	0	-227.354	2903.17	905.195				-172.737	2985.93	510.213	-193.275	3047.97	136.481	-234.749	3163.31	61.7494	237.743	2905.58	832.777	229.049	2946.84	1105.31	160.974	2884.96	516.781	135.513	2725.94	122.872	178.185	2824.63	60.1659
2197	0	-228.581	2907.57	904.049				-172.575	2987.4	508.244	-191.948	3047.43	134.84	-234.313	3163.03	61.9564	236.566	2908.33	832.424	227.251	2950.2	1104.99	160.302	2887.07	516.323	135.455	2726.07	123.074	178.214	2824.61	60.1269
2198	0	-230.156	2911.95	902.87				-172.362	2988.31	506.599	-190.738	3046.85	133.321	-233.941	3162.81	62.0463	235.042	2911.07	832.036	225.38	2953.3	1104.73	159.638	2889.14	515.915	135.396	2726.1	123.322	178.277	2824.64	60.0452
2199	0	-232.221	2916.39	901.788				-173.003	2991.2	506.458	-189.985	3046.41	132.078	-233.778	3162.53	62.0151	233.027	2913.86	831.746	223.514	2956.32	1104.35	158.819	2891.25	515.476	135.299	2726.19	123.629	178.301	2824.67	59.9795
2200	0	-232.544	2920.87	900.676				-173.053	2992.24	505.212	-189.177	3045.95	130.773	-233.638	3162.32	61.9951	232.754	2916.69	831.426	221.493	2959.48	1104.11	157.985	2893.31	515.126	135.204	2726.24	123.931	178.361	2824.69	59.9015
2201	0	-234.062	2925.41	899.547				-173.694	2994.38	504.577	-188.613	3045.72	129.85	-233.531	3162.07	61.9057	231.286	2919.57	831.089	219.369	2963.01	1103.85	157.016	2895.32	514.696	135.107	2726.35	124.228	178.422	2824.72	59.8421
2202	0	-235.713	2929.86	898.466				-174.016	2995.82	503.618	-188.252	3045.86	129.261	-233.442	3161.87	61.8299	229.685	2922.37	830.8	217.223	2966.46	1103.65	155.915	2897.16	514.377	135.067	2726.5	124.529	178.422	2824.72	59.7868
2203	0	-237.385	2934.4	897.359				-174.541	2997.63	503.038	-187.73	3046.05	128.594	-233.336	3161.84	61.8582	228.064	2925.27	830.485	215.029	2969.89	1103.41	154.85	2899.04	514.089	134.841	2726.57	124.886	178.494	2824.79	59.7813
2204	0	-238.828	2937.05	897.068				-175.124	2999.94	503.137	-187.046	3045.8	128.165	-233.227	3161.85	61.8931	226.269	2928.04	830.255	212.708	2973.35	1103.34	153.563	2900.74	513.76	134.293	2726.44	125.277	178.479	2824.79	59.767
2205	0	-240.513	2939.73	896.788				-175.851	3002.42	502.758	-186.687	3046.28	127.972	-233.154	3161.77	61.8869	224.233	2930.84	830.036	210.338	2976.83	1103.27	152.137	2902.34	513.604	134.111	2726.64	125.708	178.447	2824.76	59.7446
2206	0	-242.293	2942.37	896.562				-176.7	3004.8	503.027	-186.327	3046.72	127.542	-233.049	3161.74	61.9658	222.103	2933.61	829.872	207.866	2980.64	1103.28	150.85	2903.88	513.457	133.954	2726.88	126.125	178.421	2824.81	59.7557
2207	0	-244.367	2944.88	896.32				-177.649	3006.89	503.241	-186.656	3049.44	127.671	-232.976	3161.66	61.9619	219.677	2936.25	829.692	205.271	2984.64	1103.34	149.37	2905.25	513.305	133.712	2727.04	126.511	178.39	2824.85	59.7584
2208	0	-246.516	2947.28	896.171				-178.188	3007.41	502.745	-186.939	3051.65	128.214	-232.854	3161.57	61.9826	217.177	2938.77	829.604	202.703	2988.65	1103.38	148.069	2906.59	513.355	133.594	2727.28	127.017	178.417	2824.89	59.7945
2209	0	-248.815	2949.63	895.97				-179.083	3008.41	502.496	-186.9	3052.66	128.216	-232.846	3161.3	61.9877	214.527	2941.25	829.464	200.04	2992.74	1103.44	146.725	2907.81	513.438	133.429	2727.51	127.536	178.384	2824.98	59.8081
2210	0	-251.203	2951.9	895.966				-180.137	3009.39	502.276	-186.668	3052.98	127.947	-232.715	3161.36	61.9877	211.788	2943.64	829.522	197.379	2997.06	1103.41	145.507	2909.03	513.651	133.271	2727.78	128.117	178.326	2824.97	59.796
2211	0	-253.693	2954.15	895.916				-181.338	3010.69	502.204	-186.173	3052.6	127.222	-232.764	3161.07	61.9941	208.947	2946.02	829.533	194.807	3001.12	1103.27	144.321	2910.24	513.927	133.272	2728.08	128.663	178.309	2825.01	59.8048
2212	0	-256.073	2956.39	895.963				-182.632	3011.58	501.552	-185.84	3052.22	126.66	-232.678	3161.16	61.9662	206.216	2948.38	829.642	192.189	3005.48	1102.98	143.218	2911.57	514.224	133.281	2728.37	129.257	178.275	2825.08	59.8213
2213	0	-258.37	2958.73	896.146				-183.224	3010.31	500.901	-185.639	3051.96	126.197	-232.674	3161.19	61.9784	203.568	2950.85	829.886	189.656	3009.48	1102.62	142.074	2912.98	514.505	133.429	2728.8	129.964	178.286	2825.13	59.8185
2214	0	-260.605	2961.05	896.308				-184.534	3011.12	500.814	-185.707	3052.01	125.905	-232.674	3161.19	61.9785	200.982	2953.3	830.11	187.159	3013.46	1102.05	141.156	2914.66	514.86	133.65	2729.32	130.814	178.312	2825.2	59.8056
2215	0	-262.716	2963.51	896.518				-185.911	3012.17	500.843	-185.942	3052.36	125.841	-232.727	3161.18	61.9739	198.52	2955.88	830.381	184.69	3017.44	1101.42	140.12	2916.58	515.186	133.893	2729.94	131.778	178.318	2825.25	59.7804
2216	0	-264.644	2965.93	896.681				-187.223	3013.16	500.891	-186.315	3052.84	125.916	-232.728	3161.19	61.9211	196.24	2958.42	830.605	182.225	3021.39	1100.89	139.184	2918.77	515.462	134.202	2730.64	132.745	178.376	2825.33	59.787
2217	0	-266.842	2968.33	896.651				-188.523	3014.19	500.961	-186.454	3052.89	125.734	-232.78	3161.18	61.9163	194.166	2961.03	830.769	179.79	3025.04	1100.43	138.254	2921.29	515.752	134.536	2731.45	133.907	178.378	2825.45	59.7352
2218	0	-268.959	2970.85	896.604				-189.541	3014.6	500.514	-186.57	3052.88	125.583	-232.817	3161.11	61.856	192.393	2963.72	831.005	177.277	3028.61	1100.12	137.283	2924.16	515.905	134.468	2732.22	135.226	178.457	2825.59	59.7482
2219	0	-271.093	2973.46	896.522				-190.943	3016.42	500.444	-186.624	3052.91	125.408	-232.836	3161.18	61.8869	190.604	2966.5	831.206	174.764	3032.3	1100	136.292	2927.41	516.049	134.533	2733.06	136.638	178.493	2825.75	59.7866
2220	0	-273.115	2976	896.398				-191.764	3016.62	500.334	-186.633	3053.02	125.345	-232.815	3161.11	61.8308	189.053	2969.36	831.478	172.209	3035.83	1099.83	135.286	2931	516.22	132.084	2733.18	138.19	178.526	2825.96	59.9077
2221	0	-275.676	2978.45	896.362				-192.585	3016.9	500.025	-186.669	3053.21	125.272	-232.817	3161.09	61.8226	186.752	2972.24	831.788	169.778	3039.27	1099.75	134.384	2935.06	516.318	131.524	2734.14	140.088	178.644	2826.16	60.123
2222	0	-276.905	2980.89	896.059				-193.776	3018.26	500.086	-186.666	3053.43	125.205	-232.817	3161.09	61.8761	185.782	2975.1	831.832	167.326	3042.81	1099.71	133.528	2939.63	516.476	131.845	2735.71	142.305	178.73	2826.42	60.3262
2223	0	-278.73	2983.42	895.834				-194.876	3019.54	499.589	-186.639	3053.51	125.057	-232.764	3161.1	61.882	184.472	2977.95	831.907	164.926	3046.36	1099.72	132.601	2944.72	516.515	132.286	2737.52	144.731	178.812	2826.61	60.685
2224	0	-280.524	2985.97	895.589				-195.331	3018.75	499.093	-186.557	3053.35	124.832	-232.763	3161.1	61.8819	183.016	2980.84	832.047	162.583	3049.89	1099.63	131.981	2950.32	516.642	132.632	2739.55	147.03	178.949	2826.83	61.0286
2225	0	-282.319	2988.63	895.377				-196.48	3019.97	499.157	-186.569	3053.32	124.671	-232.762	3161.09	61.8498	181.56	2983.84	832.221	160.271	3053.17	1099.48	131.462	2956.51	516.723	135.166	2742.39	151.575	179.242	2827.26	61.4447
2226	0	-284.225	2990.32	894.45				-197.776	3021.71	499.427	-186.571	3053.26	124.49	-232.797	3161.01	61.8125	180.143	2986.86	832.291	158.111	3058.75	1099.65	130.908	2963.18	516.789	134.936	2744.81	154.625	179.591	2827.7	62.1484
2227	0	-286.5	2992.21	893.422				-198.849	3022.85	499.379	-185.224	3049.21	122.879	-232.8	3161	61.7867	178.358	2990.09	832.262	155.987	3061.86	1099.48	130.695	2970.47	516.868	134.623	2747.44	158.051	179.924	2828.33	62.8723
2228	0	-288.441	2994.04	892.863				-200.03	3024.19	499.479	-184.722	3047.34	121.968	-232.799	3161.01	61.7888	176.906	2993.25	832.7	153.979	3064.79	1099.33	130.565	2978.41	516.921	133.762	2750.41	161.271	180.471	2829.05	63.5482
2229	0	-290.118	2995.98	892.135				-200.373	3023.35	498.454	-184.831	3047.6	121.88	-232.799	3161.01	61.7897	175.718	2996.53	832.971	151.953	3067.69	1099.2	130.668	2986.83	517.082	134.954	2754.48	165.693	180.841	2829.62	64.3309
2230	0	-291.864	2997.93	891.348				-201.662	3025.17	498.855	-186.093	3051.31	123.016	-232.799	3161.01	61.7897	174.46	2999.82	833.181	150.026	3070.54	1099.06	130.91	2995.8	517.472	137.202	2759.47	170.868	181.16	2830.33	65.4507
2231	0	-293.537	2999.94	890.54				-202.637	3026.24	498.602	-187.172	3054.46	124.282	-232.798	3161	61.8098	173.277	3003.16	833.371	148.101	3073.38	1098.96	131.346	3005.2	518.016	136.94	2764.34	175.387	181.34	2831.28	67.1258
2232	0	-295.033	3001.94	889.752				-203.767	3027.63	498.711	-187.568	3055.64	124.681	-232.799	3161.01	61.7898	172.27	3006.5	833.581	146.281	3076.07	1098.81	131.903	3014.98	518.817	136.697	2769.73	179.983	181.464	2832.74	69.4796
2233	0	-296.341	3003.94	889.003				-204.178	3026.93	498.263	-187.452	3055.3	124.403	-232.798	3161	61.8097	171.451	3009.84	833.83	144.561	3078.72	1098.65	132.736	3025.25	519.836	136.526	2775.79	185.074	181.343	2834.48	72.425
2234	0	-297.55	3005.93	888.246				-205.328	3028.09	498.32	-187.218	3054.39	123.899	-232.799	3161.01	61.7898	170.732	3013.16	834.071	142.87	3081.18	1098.43	133.71	3035.79	521.141	134.594	2781.58	191.599	181.593	2836.73	75.9121
2235	0	-298.632	3007.93	887.544				-205.766	3027.07	497.261	-187.115	3053.8	123.489	-232.798	3161	61.8097	170.138	3016.5	834.366	141.301	3083.6	1098.2	134.641	3046.4	522.727	134.995	2789.07	197.747	180.879	2838.76	79.576
2236	0	-299.658	3009.84	886.847				-207.046	3028.2	497.579	-187.179	3053.63	123.288	-232.798	3161	61.7618	169.602	3019.75	834.667	139.762	3085.9	1097.88	135.81	3057.03	524.618	134.968	2797.06	203.473	180.449	2841.55	83.9928
2237	0	-300.605	3011.82	886.163				-208.239	3029.23	497.454	-186.662	3051.72	122.527	-232.816	3161.08	61.7924	169.144	3023.07	834.981	138.324	3088.16	1097.5	136.924	3067.41	526.685	134.464	2805.14	209.571	179.996	2844.91	88.9091
2238	0	-301.502	3013.74	885.454				-208.989	3028.85	497.319	-186.613	3051.02	122.103	-232.85	3161.02	61.7428	168.736	3026.32	835.27	137.011	3090.35	1097.11	138.158	3077.45	529.014	133.878	2813.26	215.6	179.031	2848.9	94.0489
2239	0	-302.453	3015.56	884.777				-209.969	3029.19	497.113	-186.721	3050.88	121.991	-232.853	3161.01	61.7307	168.274	3029.47	835.591	135.802	3092.53	1096.6	139.445	3087.07	531.523	133.322	2821.48	221.324	177.641	2853.67	99.8332
2240	0	-303.162	3017.54	884.741				-210.38	3028.29	496.691	-186.912	3050.96	121.871	-232.904	3161.01	61.6807	168.054	3032.79	836.553	134.613	3094.61	1096.09	140.699	3096.22	534.182	132.787	2829.59	227.056	176.537	2859.03	105.132
2241	0	-303.584	3019.36	885.768				-211.532	3029.49	496.882	-187.691	3052.77	122.487	-232.941	3160.93	61.6351	168.121	3035.95	838.578	133.581	3096.72	1095.46	141.964	3104.93	536.95	130.681	2836.66	231.803	175.488	2865.89	108.869
2242	0	-303.884	3020.99	886.9				-211.876	3028.88	496.619	-187.288	3051.38	121.951	-232.96	3161	61.6667	168.31	3038.92	840.707	132.627	3098.89	1094.87	143.35	3113.12	539.861	128.923	2844.13	235.64	175.068	2874.26	112.34
2243	0	-304.519	3022.51	888.264				-212.674	3029.44	496.574	-187.181	3050.68	121.582	-232.958	3161.01	61.6747	168.165	3041.78	843.07	131.818	3101.14	1094.2	144.627	3120.74	542.749	128.287	2853.03	238.209	174.326	2883.98	115.585
2244	0	-305.765	3024.06	889.707				-213.208	3029.72	496.642	-187.803	3052.23	122.145	-233.011	3161.01	61.6137	167.407	3044.66	845.511	131.136	3103.38	1093.62	145.835	3128.03	545.61	127.623	2862.83	239.526	173.658	2895.07	117.179
2245	0	-307.42	3025.58	891.096				-213.404	3029.3	496.473	-188.689	3054.33	123.161	-233.012	3161.01	61.6149	166.242	3047.52	847.897	130.558	3105.72	1093.03	146.95	3135.01	548.425	127.348	2873.72	239.437	173.237	2907.36	117.795
2246	0	-308.739	3027.14	891.799				-213.536	3028.95	496.319	-188.918	3055.05	123.391	-233.046	3160.93	61.5802	165.01	3050.33	849.806	130.121	3108.08	1092.47	148.062	3141.67	551.093	128.737	2885.63	238.489	173.174	2920.71	117.441
2247	0	-309.509	3028.44	891.881				-214.362	3030.94	496.814	-188.788	3054.59	123.187	-233.066	3160.99	61.6067	164.328	3052.88	851.094	129.794	3110.5	1091.96	149.003	3148.01	553.569	126.962	2896.71	236.411	172.902	2934.85	115.74
2248	0	-309.746	3029.37	891.941				-214.414	3031.06	496.808	-188.612	3053.91	122.929	-233.064	3161.01	61.6143	164.179	3055.07	852.359	129.658	3112.96	1091.43	150.024	3154.14	555.908	126.795	2908.91	233.203	173.164	2950.04	113.417
2249	0	-309.638	3029.6	892.058				-214.343	3030.85	496.507	-188.553	3053.66	122.842	-233.064	3161.01	61.6133	164.375	3056.56	853.682	129.627	3115.47	1090.97	150.933	3159.98	558.084	127.805	2922.09	229.162	174.034	2966.37	110.545
2250	0	-309.462	3029.42	892.085				-214.283	3031.07	496.215	-188.688	3053.93	123.077	-233.099	3160.92	61.5768	164.64	3057.62	854.913	129.42	3117.8	1090.69	151.938	3165.54	560.087	130.153	2936.27	224.678	175.172	2983.74	107.255
2251	0	-309.441	3032.03	892.349				-214.185	3031.37	496.217	-188.798	3054.19	123.235	-233.103	3160.92	61.5459	164.748	3061.49	856.384	129.854	3120.49	1090.19	152.762	3170.88	561.942	133.143	2950.81	219.971	176.82	3002.15	103.861
2252	0	-309.56	3033.28	892.236				-214.052	3031.8	496.274	-188.817	3054.35	123.336	-233.118	3161	61.6049	164.718	3064	857.476	130.129	3122.9	1089.96	153.531	3175.88	563.556	130.152	2964.08	212.765	178.802	3021.3	100.263
2253	0	-309.112	3034.03	891.932				-213.852	3032.38	496.374	-188.673	3054.08	123.218	-233.117	3161.01	61.6118	165.254	3066	858.377	130.408	3125.3	1089.65	154.42	3180.62	564.96	132.224	2979.06	206.676	181.167	3040.89	96.6189
2254	0	-308.405	3034.67	891.632				-213.794	3033.57	496.818	-188.442	3053.6	123.05	-233.117	3161	61.6097	166.048	3067.9	859.283	130.88	3127.62	1089.37	155.049	3185.09	566.217	135.289	2994.65	200.919	183.98	3060.99	93.0175
2255	0	-307.798	3035.49	891.266				-213.432	3034.27	496.904	-188.297	3053.38	122.998	-233.101	3160.93	61.6082	166.744	3069.97	860.122	131.294	3129.87	1089.03	155.763	3189.36	567.247	143.899	3012.01	196.58	187.277	3081.33	89.5455
2256	0	-307.091	3036.97	891.279				-212.976	3034.75	496.752	-188.258	3053.49	123.114	-233.102	3160.92	61.6042	167.239	3072.38	860.853	131.803	3132.09	1088.72	156.346	3193.32	568.064	147.88	3028.28	190.616	190.86	3101.95	86.4449
2257	0	-306.382	3038.71	891.371				-212.643	3035.64	496.92	-188.207	3053.62	123.218	-233.101	3160.92	61.6055	167.837	3075.02	861.4	132.336	3134.28	1088.39	156.94	3197.14	568.728	151.99	3044.72	184.721	194.877	3122.7	83.7176
2258	0	-305.494	3040.56	891.36				-212.227	3036.73	497.158	-188.115	3053.64	123.294	-233.147	3160.22	61.1461	168.616	3077.77	861.844	133.167	3136.69	1088.11	157.453	3200.65	569.143	156.904	3061.3	179.662	199.164	3143.34	81.5129
2259	0	-304.559	3042.35	891.427				-211.789	3037.89	497.415	-188.197	3054.04	123.543	-233.116	3160.8	61.5491	169.545	3080.71	862.278	133.556	3138.84	1087.9	158.077	3204.07	569.418	160.661	3077.75	173.993	203.632	3163.82	79.7559
2260	0	-303.428	3043.83	891.536				-211.35	3039.05	497.674	-187.904	3053.84	123.52	-233.096	3160.95	61.6456	170.626	3083.54	862.597	134.599	3141.58	1087.57	158.695	3207.28	569.497	165.906	3094.24	169.394	208.44	3183.92	78.5539
2261	0	-302.314	3045.55	891.675				-210.113	3038.18	497.401	-187.715	3053.6	123.475	-233.1	3160.93	61.6659	171.758	3086.35	862.814	134.808	3143.74	1087.45	159.365	3210.32	569.4	165.678	3109.44	162.878	213.185	3203.53	77.8982
2262	0	-301.209	3047.37	891.828				-209.608	3039.34	497.672	-187.511	3053.42	123.462	-233.101	3160.92	61.6595	173.065	3089.13	862.927	136.363	3146.98	1087.05	160.014	3213.13	569.075	170.486	3125.56	159.106	217.878	3222.61	77.7335
2263	0	-299.976	3049.07	892.138				-209.066	3040.79	498.061	-187.321	3053.29	123.469	-233.137	3160.83	61.6228	174.348	3092.12	862.979	137.245	3149.8	1086.81	160.775	3215.83	568.609	175.845	3141.42	155.775	222.469	3241.16	78.0936
2264	0	-298.689	3050.69	892.146				-208.49	3042.26	498.448	-187.218	3053.42	123.592	-233.104	3160.91	61.6527	175.686	3095.03	862.728	138.436	3152.95	1086.53	161.519	3218.28	567.921	180.899	3156.54	152.779	226.854	3259.03	78.7284
2265	0	-297.257	3052.15	892.439				-207.101	3041.52	497.731	-187.117	3053.64	123.764	-233.1	3160.91	61.6814	177.027	3097.87	862.324	139.626	3156.21	1086.29	162.224	3220.44	567.038	184.318	3171.07	149.607	230.991	3276.14	79.8776
2266	0	-295.775	3053.65	892.532				-206.353	3043.13	498.101	-187.013	3053.91	123.946	-233.101	3160.92	61.6601	178.419	3100.76	861.721	140.859	3159.54	1086.04	162.968	3222.39	565.993	187.343	3184.82	146.954	234.623	3292.42	81.2502
2267	0	-294.136	3055	892.777				-204.926	3042.92	498.029	-186.842	3054.05	124.082	-233.135	3160.83	61.6433	179.887	3103.59	860.983	142.305	3163.1	1085.85	163.617	3224.16	564.769	190.062	3197.72	144.902	237.919	3307.63	82.77
2268	0	-292.342	3056.19	893.241				-204.152	3044.69	498.502	-186.501	3053.9	124.119	-233.102	3160.89	61.6732	181.407	3106.25	860.139	143.748	3166.8	1085.62	164.239	3225.68	563.429	192.758	3209.7	143.344	240.535	3321.55	84.3596
2269	0	-290.447	3057.57	893.45				-202.592	3044.78	498.477	-186.148	3053.57	124.044	-233.135	3160.83	61.6457	183.029	3109.1	859.039	145.055	3170.45	1085.45	164.901	3227.15	561.981	195.006	3220.49	141.846	242.553	3333.92	85.8066
2270	0	-288.674	3058.87	893.596				-201.671	3046.9	499.042	-184.447	3049.34	122.651	-233.155	3160.89	61.6707	184.528	3111.87	857.876	146.911	3174.51	1085.33	165.678	3228.55	560.414	197.16	3230.23	140.599	243.99	3344.68	86.8353
2271	0	-286.31	3060.04	894.131				-200.744	3049.33	499.732	-184.436	3049.92	122.628	-233.136	3160.83	61.645	186.129	3114.62	856.484	148.744	3178.59	1085.21	166.368	3229.95	558.888	198.514	3238.32	139.239	244.838	3353.76	87.2804
2272	0	-284.388	3061.65	894.364				-199.034	3049.73	499.844	-184.972	3052.32	123.812	-233.156	3160.9	61.7026	187.288	3117.83	854.79	150.664	3182.71	1085.08	167.115	3231.41	557.423	199.287	3244.93	137.949	245.131	3360.94	87.1615
2273	0	-282.034	3063.16	894.819				-197.966	3052.22	500.525	-185.389	3054.29	124.846	-233.154	3160.92	61.7109	188.581	3120.93	853.495	152.853	3187.05	1085.01	167.741	3232.93	555.979	199.321	3250.26	137.058	244.825	3365.9	86.8378
2274	0	-279.611	3064.98	895.36				-196.183	3052.86	500.704	-185.339	3054.93	125.288	-233.189	3160.83	61.6735	190.344	3124.14	852.282	155.011	3191.36	1084.91	168.276	3234.64	554.577	199.353	3253.98	135.951	244.326	3368.96	85.8744
2275	0	-276.904	3066.58	895.835				-194.311	3053.44	500.877	-184.895	3054.47	125.251	-233.192	3160.82	61.6664	192.202	3127.55	851.218	157.294	3195.73	1084.86	168.823	3236.39	553.258	199.001	3259.69	136.056	243.281	3370.6	84.1128
2276	0	-274.177	3068.57	896.407				-193.146	3056.32	501.647	-184.352	3053.68	125.07	-233.191	3160.82	61.6684	194.373	3131.27	850.291	159.79	3200.18	1084.75	169.331	3238.17	551.984	198.246	3262.59	135.811	241.856	3371.97	81.4264
2277	0	-271.213	3070.59	896.947				-191.133	3057.18	501.665	-183.973	3053.38	125.067	-233.243	3160.82	61.666	196.594	3135.98	849.575	162.342	3204.62	1084.67	169.743	3239.93	550.63	198.114	3263.5	134.919	239.582	3372.73	78.8565
2278	0	-268.149	3072.64	897.531				-189.311	3058.79	502.008	-183.803	3053.68	125.378	-233.208	3160.89	61.7212	198.731	3140.65	848.85	164.921	3208.99	1084.58	170.195	3241.85	549.512	198.357	3264.46	133.819	237.454	3372.98	76.1283
2279	0	-265.122	3074.94	898.174				-187.368	3060.56	502.389	-183.671	3054.15	125.806	-233.207	3160.91	61.7594	200.823	3145.2	848.344	167.71	3213.34	1084.51	170.761	3244.02	548.862	198.668	3266.19	133.09	236.214	3373.6	73.7763
2280	0	-262.044	3077.44	898.794				-185.48	3062.81	502.865	-183.518	3054.64	126.287	-233.19	3160.83	61.7266	203.122	3149.74	848.048	170.504	3217.62	1084.43	171.391	3246.6	548.743	199.366	3267.87	132.715	235.868	3374.22	71.4506
2281	0	-258.898	3080.21	899.359				-183.419	3064.77	503.248	-183.146	3054.75	126.621	-233.19	3160.8	61.7398	205.334	3154.45	848.112	173.541	3221.85	1084.39	172.264	3249.88	548.97	200.164	3269.02	132.591	237.075	3374.62	70.9238
2282	0	-255.473	3082.41	899.814				-181.38	3066.55	503.616	-182.715	3054.54	126.807	-233.191	3160.81	61.7735	207.581	3159.38	848.439	176.61	3226.07	1084.41	173.167	3254.1	549.32	200.771	3268.8	132.024	237.336	3374.99	69.8969
2283	0	-252.058	3084.79	900.25				-179.777	3069.97	504.461	-182.285	3054.3	127.004	-233.173	3160.74	61.7434	209.988	3164.52	849.076	179.79	3230.38	1084.46	174.306	3258.83	549.703	200.939	3268.95	131.654	237.971	3375.55	69.2879
2284	0	-248.726	3087.49	900.705				-177.312	3071.11	504.455	-181.952	3054.2	127.254	-233.14	3160.8	61.8249	212.631	3169.79	849.928	183.145	3234.59	1084.62	175.539	3263.71	549.903	201.122	3269.49	130.984	238.656	3376.02	68.7627
2285	0	-245.268	3090.24	901.17				-175.208	3073.19	504.733	-181.796	3054.69	127.756	-233.137	3160.82	61.8345	215.482	3175.11	850.773	186.563	3238.78	1084.81	176.728	3268.42	549.753	201.413	3270.31	130.528	239.037	3376.21	68.3683
2286	0	-241.715	3092.93	901.656				-173.099	3075.32	505.129	-181.502	3055.02	128.25	-233.138	3160.82	61.8325	218.428	3180.37	851.637	190.021	3242.86	1085.02	178.446	3273.01	549.472	201.788	3270.75	130.23	239.278	3376.4	67.9475
2287	0	-238.133	3095.7	902.066				-171.023	3077.51	505.516	-181.083	3054.99	128.589	-233.086	3160.81	61.8869	221.248	3185.62	852.433	193.616	3246.87	1085.17	179.961	3276.86	549.153	202.097	3271.15	129.958	239.287	3376.59	67.68
2288	0	-234.492	3098.33	902.476				-168.926	3080.09	506.003	-180.673	3054.88	128.987	-233.032	3160.82	61.8926	224.155	3190.77	853.156	197.259	3250.87	1085.29	181.323	3280.02	548.842	202.368	3270.94	129.449	239.045	3376.72	67.5722
2289	0	-230.896	3101.23	902.837				-166.826	3082.42	506.417	-180.333	3055.05	129.476	-233.014	3160.73	61.9119	227.13	3195.83	853.842	200.931	3254.76	1085.4	182.913	3282.88	548.56	202.138	3268.54	128.296	238.515	3376.79	67.4148
2290	0	-227.271	3104.14	903.263				-164.658	3084.6	506.699	-180.115	3055.62	130.173	-232.928	3160.8	61.9986	229.954	3200.79	854.443	204.618	3258.73	1085.6	184.564	3285.45	548.258	202.7	3268.89	128.25	237.912	3376.84	67.2121
2291	0	-223.671	3107.11	903.742				-162.622	3087.07	507.167	-179.71	3055.99	130.888	-232.907	3160.58	62.0351	232.82	3205.48	855.095	208.225	3262.72	1085.92	186.372	3287.85	547.97	202.85	3269.23	128.03	237.458	3376.77	67.3154
2292	0	-220.064	3110.03	904.192				-160.718	3089.77	507.707	-179.278	3056.26	131.564	-232.754	3160.7	62.0752	235.776	3210.07	855.677	211.723	3266.82	1086.39	187.724	3289.74	547.632	203.04	3269.52	127.786	237.498	3376.88	67.2968
2293	0	-216.556	3113.16	904.826				-158.521	3091.28	507.923	-177.53	3052.41	131.182	-232.679	3160.66	62.1452	238.691	3214.35	856.151	215.16	3271	1086.98	189.525	3291.75	547.335	203.291	3269.81	127.574	237.834	3377.14	66.9169
2294	0	-213.023	3116.04	905.314				-156.872	3094.2	508.693	-177.092	3052.47	131.867	-232.574	3160.64	62.22	241.63	3218.39	856.48	218.515	3275.15	1087.71	191.422	3293.74	547.206	203.31	3270.05	127.369	238.199	3377.3	66.8759
2295	0	-209.591	3118.93	905.984				-155.113	3096.66	509.252	-176.671	3053.23	132.865	-232.557	3160.56	62.2737	244.566	3222.2	856.713	221.748	3279.24	1088.48	193.254	3295.68	546.99	203.454	3270.25	127.063	238.518	3377.44	66.8728
2296	0	-206.218	3121.69	906.748				-153.501	3099.16	510.194	-176.194	3054.17	133.903	-232.771	3160.29	62.3394	247.412	3225.93	856.827	224.897	3283.24	1089.3	195.069	3297.56	546.79	203.377	3270.26	126.756	238.816	3377.55	66.874
2297	0	-203.084	3124.67	907.68				-151.867	3101.42	510.998	-175.315	3055.21	134.827	-233.06	3159.83	62.3768	250.23	3229.48	856.944	228.039	3287.09	1090.08	196.81	3299.34	546.563	203.669	3270.47	126.788	238.976	3377.63	66.8382
2298	0	-200.004	3127.72	908.731				-150.37	3104.28	511.991	-174.117	3056.54	135.955	-233.175	3159.27	62.4881	252.849	3232.9	857.001	231.132	3290.71	1090.87	198.488	3301.08	546.272	203.737	3270.59	126.76	239.038	3377.68	66.8437
2299	0	-197.021	3130.56	909.781				-148.495	3106.39	512.873	-172.134	3056.71	136.778	-233.214	3158.44	62.4332	255.444	3236.17	857.054	234.176	3294.16	1091.66	200.081	3302.67	545.97	203.701	3270.76	126.543	238.907	3377.7	66.7532
2300	0	-194.089	3133.25	910.984				-146.85	3109.32	513.979	-171.298	3058.81	138.457	-233.121	3158.05	62.6869	257.876	3239.38	857.008	237.173	3297.38	1092.38	201.562	3304.2	545.641	203.675	3270.93	126.395	238.674	3377.7	66.7256
2301	0	-191.339	3136.07	912.191				-144.938	3111.9	514.899	-169.949	3061.12	140.281	-233.031	3157.65	62.8757	260.42	3242.41	856.974	240.211	3300.62	1093.13	202.872	3305.6	545.335	203.745	3271.11	126.339	238.411	3377.73	66.7021
2302	0	-188.701	3138.92	913.467				-143.414	3115.19	516.272	-168.11	3062.59	141.67	-232.81	3157.06	63.0474	262.841	3245.25	856.921	243.221	3303.67	1093.84	204.164	3306.96	545.064	203.575	3271.28	126.108	238.031	3377.7	66.6274
2303	0	-186.062	3141.56	914.711				-141.541	3117.73	517.158	-165.987	3063.57	142.852	-232.447	3156.51	63.2346	265.264	3247.65	856.703	246.171	3306.7	1094.59	205.337	3308.21	544.803	203.584	3271.51	126.015	237.984	3377.68	66.6463
2304	0	-183.552	3144.16	915.938				-139.811	3120.51	518.201	-163.457	3064.29	143.728	-232.011	3155.92	63.4402	267.568	3248.58	856.287	249.105	3309.59	1095.27	206.446	3309.4	544.567	203.542	3271.65	126.002	237.904	3377.7	66.7048
2305	0	-181.009	3146.52	917.21				-138.294	3123.51	519.355	-160.999	3065.37	144.806	-231.46	3155.26	63.6328	269.799	3248.5	855.8	251.958	3312.54	1095.96	207.531	3310.5	544.336	203.57	3271.84	125.963	237.958	3377.76	66.733
2306	0	-178.563	3148.89	918.341				-136.628	3126.22	520.603	-158.411	3066.78	145.841	-230.983	3154.25	63.5407	271.862	3251.08	855.75	254.831	3315.42	1096.68	208.868	3311.75	544.161	203.273	3271.86	125.773	238.006	3377.77	66.7658
2307	0	-176.192	3151.14	919.456				-135.049	3129.16	521.561	-155.807	3068.35	146.936	-230.213	3153.89	64.1289	273.836	3253.82	855.775	257.54	3318.25	1097.37	209.58	3312.43	543.982	202.94	3271.85	125.602	238.113	3377.83	66.8055
2308	0	-173.923	3153.53	920.634				-133.623	3132.35	522.627	-153.237	3070.17	148.016	-229.53	3153.57	64.0406	275.708	3256.65	855.884	260.268	3321.05	1098.05	210.881	3313.53	543.842	202.9	3272.07	125.485	238.183	3377.93	66.8716
2309	0	-171.813	3156.05	921.813				-132.321	3135.56	523.729	-150.608	3072.15	149.136	-228.483	3154.8	62.7873	277.535	3259.4	855.935	262.874	3323.86	1098.68	211.995	3314.41	543.688	202.937	3272.19	125.434	238.1	3377.95	66.9066
2310	0	-169.548	3158.17	922.889				-130.964	3138.6	524.709	-147.847	3073.89	150.071	-228.379	3157	64.4449	279.35	3262.1	856.001	265.334	3326.61	1099.34	213.005	3315.23	543.618	202.881	3272.29	125.315	238.002	3377.93	66.8815
2311	0	-167.434	3160.34	923.976				-129.661	3141.53	525.568	-145.235	3075.99	151.13	-226.921	3155.26	64.0062	281.043	3264.82	856.133	267.705	3329.31	1099.99	213.775	3315.73	543.59	202.913	3272.37	125.257	237.92	3377.94	66.9176
2312	0	-165.426	3162.6	925.142				-128.455	3144.66	526.48	-142.689	3078.26	152.196	-225.509	3154.23	63.9576	282.759	3267.56	856.231	270.003	3332	1100.66	215.281	3316.68	543.545	202.924	3272.39	125.164	237.92	3377.94	66.9182
2313	0	-163.43	3164.69	926.284				-127.422	3148.1	527.452	-140.11	3080.35	153.183	-224.004	3153.26	63.9001	284.551	3270.23	856.336	272.154	3334.67	1101.32	216.398	3317.29	543.498	203.03	3272.46	125.093	237.932	3377.99	66.9333
2314	0	-161.433	3166.64	927.411				-126.451	3151.72	528.446	-137.527	3082.63	154.207	-222.738	3152.85	64.5862	286.298	3272.82	856.408	274.118	3337.33	1102.05	217.564	3317.74	543.496	203.11	3272.44	125.018	237.931	3377.99	66.9108
2315	0	-159.534	3168.61	928.542				-125.585	3155.4	529.426	-135.063	3085.11	155.257	-221.246	3152.82	64.5347	288.033	3275.42	856.447	276.007	3339.98	1102.81	218.856	3318.24	543.504	203.253	3272.43	124.973	237.977	3378.01	66.8981
2316	0	-157.575	3170.33	929.659				-124.682	3159.04	530.34	-132.663	3087.88	156.406	-219.667	3152.44	64.7125	289.635	3277.93	856.465	277.682	3342.66	1103.61	220.16	3318.62	543.541	203.433	3272.47	124.922	237.991	3378.05	66.869
2317	0	-155.872	3172.4	930.806				-123.864	3162.9	531.294	-130.256	3090.36	157.363	-218.349	3152.7	65.2857	291.338	3280.48	856.544	279.331	3345.36	1104.44	221.383	3318.86	543.555	203.596	3272.43	124.852	238.037	3378.07	66.8588
2318	0	-154.15	3174.32	931.956				-123.037	3166.65	532.2	-127.874	3093.09	158.345	-218.121	3156.3	67.5847	293.028	3283	856.55	280.885	3348.06	1105.32	222.699	3319.07	543.595	203.778	3272.43	124.773	238.039	3378.07	66.8142
2319	0	-152.46	3176.1	933.064				-122.311	3170.71	533.149	-125.814	3096.18	159.42	-217.858	3159.8	69.5762	294.687	3285.56	856.652	282.318	3350.74	1106.21	224.06	3319.24	543.618	203.886	3272.36	124.709	238.099	3378.12	66.7969
2320	0	-150.846	3178	934.213				-121.622	3174.81	534.087	-123.914	3099.63	160.508	-215.737	3157.83	68.5862	296.21	3287.95	856.713	283.705	3353.42	1107.12	225.365	3319.43	543.64	203.956	3272.31	124.686	238.149	3378.14	66.766
2321	0	-149.294	3179.89	935.297				-120.933	3178.89	534.954	-122.302	3103.08	161.416	-213.331	3155.2	67.0187	297.821	3290.32	856.762	285.051	3355.97	1107.94	226.752	3319.61	543.644	204.037	3272.24	124.599	238.2	3378.14	66.7553
2322	0	-147.695	3181.65	936.28				-120.548	3183.38	535.971	-120.933	3106.84	162.305	-213.489	3159.25	69.0024	299.367	3292.6	856.789	286.396	3358.56	1108.74	227.966	3319.79	543.627	204.177	3272.26	124.547	238.116	3378.17	66.6968
2323	0	-146.19	3183.35	937.273				-119.846	3187.4	536.781	-119.885	3110.97	163.155	-214.173	3165.38	71.4612	300.82	3294.83	856.826	287.744	3360.97	1109.45	229.132	3320.02	543.612	204.314	3272.26	124.484	238.259	3378.2	66.693
[truncated: 28 more rows]
