# Supplementary material for: A Brake-Based Overground Gait Rehabilitation Device for Altering Propulsion Impulse Symmetry
Source: Sensors (Basel). 2021 Oct 5;21(19):6617. doi: 10.3390/s21196617 (PMC8512803; doi:10.3390/s21196617)
Supplement: Supplementary file 1 [file sensors-21-06617-s001.zip › GPT animations/code and data/stroke_data/Trajectory/TR 20.csv]

Trajectories
100
		BDP031:LTroc			BDP031:LIliac			BDP031:LKnee			BDP031:LAnkle			BDP031:LToe			BDP031:RTroc			BDP031:RIliac			BDP031:RKnee			BDP031:RAnkle			BDP031:RToe
Frame	Sub Frame	X	Y	Z	X	Y	Z	X	Y	Z	X	Y	Z	X	Y	Z	X	Y	Z	X	Y	Z	X	Y	Z	X	Y	Z	X	Y	Z
		mm	mm	mm	mm	mm	mm	mm	mm	mm	mm	mm	mm	mm	mm	mm	mm	mm	mm	mm	mm	mm	mm	mm	mm	mm	mm	mm	mm	mm	mm
1111	0	-242.006	-1006.49	868.911	-188.507	-1005.78	1127.44	-176.343	-1030.73	470.474	-191.128	-1074.38	92.9129	-220.193	-953.454	23.5815				207.238	-892.236	1053.3	167.865	-874.501	510.09	165.207	-890.333	90.9044	209.773	-783.568	30.5685
1112	0	-239.251	-1004.88	869.871	-185.088	-1003.23	1128.21	-174.764	-1030.33	471.776	-190.976	-1074.07	93.8223	-220.147	-953.598	23.5818				209.919	-888.601	1053.89	169.326	-873.093	509.967	165.43	-890.208	90.7498	209.831	-783.481	30.459
1113	0	-236.66	-1003.22	870.902	-182.012	-1001.35	1129.06	-172.29	-1027.55	473.809	-190.809	-1073.68	94.7849	-220.024	-953.781	23.6924				212.704	-885.16	1054.44	171.131	-871.703	509.939	165.642	-890.077	90.6155	209.855	-783.368	30.3655
1114	0	-234.009	-1001.16	871.923	-179.096	-999.256	1129.6	-172.106	-1022.76	474.287	-190.644	-1073.37	95.8856	-220.402	-954.915	23.9826				215.399	-881.879	1054.94	172.94	-870.43	509.82	165.803	-889.98	90.4657	209.958	-783.337	30.3034
1115	0	-231.4	-998.895	873.122	-176.432	-997.103	1130.28	-171.722	-1021.68	474.717	-190.337	-1072.95	97.0712	-220.366	-955.233	23.9683				217.984	-878.647	1055.48	174.203	-869.297	509.672	165.962	-889.906	90.3435	209.902	-783.214	30.2205
1116	0	-228.85	-996.671	874.362	-173.286	-995.129	1131.48	-170.659	-1019.95	475.815	-190.001	-1072.42	98.3234	-220.137	-954.924	23.746				220.604	-875.619	1056.17	175.583	-868.209	509.606	166.13	-889.846	90.245	209.818	-783.046	30.0645
1117	0	-225.939	-993.322	875.425	-169.975	-992.458	1132.7	-169.472	-1017.52	476.976	-189.764	-1071.95	99.2614	-220.09	-955.099	23.6253				223.052	-872.552	1056.79	176.653	-867.266	509.396	166.283	-889.764	90.1353	209.804	-782.979	30.0432
1118	0	-223.583	-991.173	877.054	-166.861	-990.186	1134.01	-168.554	-1015.52	478.429	-189.285	-1071.32	100.653	-220.201	-955.425	23.5627				225.521	-869.601	1057.49	177.898	-866.445	509.313	166.458	-889.696	90.0456	209.793	-782.938	30.0172
1119	0	-222.01	-990.725	879.019	-164.383	-989.209	1135.39	-167.245	-1012.37	479.571	-188.745	-1070.78	102.115	-220.379	-955.824	23.5214				227.912	-866.695	1058.3	179.044	-865.693	509.331	166.576	-889.574	89.9285	209.785	-782.876	29.9437
1120	0	-220.484	-990.433	880.886	-161.733	-987.966	1136.93	-166.136	-1009.47	480.888	-188.089	-1070.09	103.622	-220.441	-955.943	23.4033				230.209	-863.802	1059.16	180.749	-865.002	509.413	166.664	-889.567	89.8474	209.814	-782.835	29.902
1121	0	-218.255	-988.215	882.508	-158.35	-984.877	1138.22	-165.194	-1006.59	482.293	-187.356	-1069.24	105.128	-220.689	-956.265	23.313				232.511	-860.924	1059.86	181.377	-864.484	509.353	166.693	-889.514	89.7769	209.835	-782.845	29.9111
1122	0	-216.07	-985.753	884.264	-155.51	-982.668	1139.58	-164.38	-1003.72	483.704	-186.592	-1068.39	106.614	-220.781	-956.491	23.1462				234.682	-858.174	1060.62	182.401	-864.081	509.362	166.726	-889.523	89.7161	209.762	-782.815	29.9424
1123	0	-214.173	-983.818	886.024	-152.858	-981.244	1141.11	-163.517	-1000.48	485.134	-185.792	-1067.41	108.077	-220.912	-956.744	22.9058				236.863	-855.368	1061.34	183.534	-863.79	509.393	166.733	-889.521	89.6427	209.716	-782.771	29.9105
1124	0	-212.481	-982.122	887.773	-150.409	-980.058	1142.63	-162.896	-997.29	486.554	-184.923	-1066.23	109.469	-220.988	-957.045	22.8639				239.032	-852.759	1062.15	183.866	-863.595	509.256	166.741	-889.509	89.571	209.689	-782.723	29.9478
1125	0	-210.967	-980.703	889.623	-148.139	-979.151	1144.25	-162.318	-993.973	488.034	-184.098	-1065.06	110.981	-221.017	-957.157	22.8154				241.128	-850.162	1062.81	184.951	-863.178	509.389	166.776	-889.489	89.5865	209.738	-782.723	29.9663
1126	0	-209.49	-979.19	891.461	-145.905	-978.148	1145.86	-161.823	-990.43	489.527	-183.298	-1063.74	112.485	-221.008	-957.166	22.747				243.132	-847.578	1063.41	186.031	-862.885	509.484	166.796	-889.429	89.514	209.636	-782.682	29.996
1127	0	-208.07	-977.395	893.156	-143.729	-976.865	1147.33	-161.539	-986.907	490.89	-182.52	-1062.32	113.95	-221.053	-957.279	22.7475				244.944	-845.019	1064.09	186.904	-862.416	509.486	166.816	-889.333	89.4607	209.63	-782.678	30.0409
1128	0	-206.735	-975.619	894.855	-141.638	-975.599	1148.79	-161.196	-982.789	492.252	-181.806	-1061.08	115.539	-220.972	-957.098	22.7232				246.812	-842.629	1064.73	187.372	-861.971	509.462	166.846	-889.337	89.3765	209.617	-782.678	30.0375
1129	0	-205.641	-974.406	896.561	-139.787	-974.897	1150.27	-160.958	-978.432	493.53	-181.055	-1059.39	116.962	-221.015	-957.153	22.8585				248.507	-840.144	1065.38	188.394	-861.5	509.494	166.833	-889.261	89.3612	209.616	-782.64	30.047
1130	0	-204.314	-972.19	898.047	-137.704	-973.191	1151.53	-160.929	-974.112	494.795	-180.414	-1057.72	118.365	-220.992	-957.008	22.9769				250.029	-837.663	1066.06	188.573	-861.015	509.421	166.794	-889.254	89.3068	209.6	-782.637	30.0531
1131	0	-203.002	-969.86	899.456	-135.636	-971.373	1152.71	-160.988	-969.574	495.953	-179.816	-1055.97	119.777	-220.898	-956.817	23.0716				251.603	-835.151	1066.69	189.64	-860.36	509.363	166.792	-889.192	89.2294	209.6	-782.637	30.0532
1132	0	-201.786	-967.554	900.899	-133.664	-969.578	1153.92	-161.166	-964.961	497.1	-179.25	-1054.18	121.24	-220.91	-956.691	23.249				253.086	-832.676	1067.31	190.607	-859.732	509.345	166.739	-889.14	89.1899	209.596	-782.64	30.0665
1133	0	-200.554	-965.178	902.198	-131.445	-967.778	1154.76	-161.456	-960.231	498.239	-178.791	-1052.5	122.673	-220.881	-956.462	23.3493				254.442	-830.176	1067.99	190.799	-859.041	509.194	166.701	-889.068	89.1209	209.586	-782.573	30.0779
1134	0	-199.479	-962.722	903.488	-129.369	-966.148	1155.58	-161.676	-955.339	499.299	-178.725	-1051.31	124.529	-220.922	-956.156	23.5777				255.725	-827.713	1068.49	191.717	-858.323	509.106	166.652	-889.067	89.1009	209.673	-782.622	30.1341
1135	0	-198.446	-960.328	904.711	-127.633	-965.19	1156.23	-162.16	-950.552	500.375	-178.264	-1049.14	125.695	-221.104	-955.531	23.8373				257.023	-825.291	1068.98	192.67	-857.433	508.992	166.527	-888.93	89.0118	209.618	-782.56	30.0828
1136	0	-197.408	-957.717	905.795	-125.645	-963.622	1157.12	-162.656	-945.505	501.33	-178.151	-1046.75	127.035	-221.348	-954.798	24.2208				258.299	-822.983	1069.4	192.811	-856.587	508.798	166.46	-888.812	88.9814	209.614	-782.519	30.0633
1137	0	-196.47	-955.112	906.82	-123.554	-961.538	1157.7	-163.162	-940.39	502.298	-177.872	-1043.47	127.892	-221.634	-953.568	24.5013				259.592	-820.687	1069.82	193.67	-855.565	508.593	166.398	-888.652	88.9431	209.594	-782.55	30.0931
1138	0	-195.503	-952.511	907.763	-121.756	-959.91	1158.21	-163.756	-935.379	503.231	-178.583	-1041.55	129.638	-222.016	-951.863	24.9907				260.885	-818.55	1070.08	194.604	-854.429	508.42	166.331	-888.525	88.8779	209.656	-782.537	30.0572
1139	0	-194.62	-949.91	908.612	-120.037	-958.419	1158.67	-164.356	-930.393	504.077	-179.034	-1038.58	130.809	-222.612	-949.623	25.4212				262.201	-816.482	1070.37	194.572	-853.314	508.29	166.244	-888.431	88.872	209.654	-782.512	30.0757
1140	0	-193.715	-947.257	909.405	-118.381	-956.784	1159.06	-165.098	-925.749	504.959	-179.837	-1035.34	131.779	-223.876	-947.523	25.7791				263.542	-814.448	1070.57	195.33	-852.067	508.074	166.167	-888.349	88.8606	209.627	-782.51	30.038
1141	0	-192.813	-944.543	910.121	-116.9	-955.298	1159.32	-165.775	-921.127	505.705	-180.731	-1031.22	132.749	-225.187	-943.933	26.3336				264.8	-812.516	1070.7	195.666	-850.777	507.902	166.071	-888.165	88.7749	209.691	-782.518	30.0414
1142	0	-191.951	-941.906	910.76	-115.428	-953.634	1159.63	-166.56	-916.805	506.482	-182.026	-1026.59	133.296	-226.548	-939.175	26.6682				266.093	-810.628	1070.8	196.023	-849.599	507.698	165.969	-888.098	88.7456	209.678	-782.538	30.0651
1143	0	-191.064	-939.087	911.314	-114.073	-952.092	1159.87	-167.265	-912.762	507.169	-183.636	-1021.23	133.727	-228.028	-933.484	27.0741				267.274	-808.703	1070.86	196.52	-848.467	507.455	165.861	-888.078	88.7216	209.707	-782.53	30.0566
1144	0	-190.291	-936.507	911.878	-112.798	-950.545	1160.05	-167.975	-909.031	507.888	-185.528	-1015.48	133.983	-229.881	-927.276	27.6985				268.414	-806.852	1070.98	196.694	-847.213	507.267	165.751	-888.018	88.7289	209.702	-782.529	30.0554
1145	0	-189.495	-933.881	912.352	-111.525	-948.894	1160.22	-168.572	-905.291	508.474	-187.549	-1008.99	134.07	-232.146	-920.286	28.1851				269.633	-805.142	1071.17	197.203	-845.445	507.014	165.574	-887.892	88.6809	209.71	-782.545	30.1019
1146	0	-188.709	-931.347	912.825	-110.351	-947.31	1160.34	-169.174	-901.773	509.114	-189.853	-1002.1	134.003	-234.654	-912.219	28.3192				270.714	-803.444	1071.21	197.117	-843.779	506.68	165.395	-887.771	88.623	209.717	-782.528	30.1078
1147	0	-188.008	-928.97	913.246	-109.26	-945.84	1160.49	-169.734	-898.237	509.613	-192.322	-994.313	133.673	-237.458	-904.044	28.5023				271.827	-801.623	1071.35	197.615	-841.964	506.441	165.191	-887.569	88.5656	209.748	-782.55	30.1213
1148	0	-187.33	-926.553	913.611	-108.212	-944.166	1160.57	-170.214	-894.793	510.178	-194.98	-986.121	133.357	-240.35	-895.077	28.4472				272.824	-799.845	1071.52	197.363	-840.174	506.06	164.998	-887.399	88.5216	209.848	-782.629	30.2523
1149	0	-186.642	-924.185	913.916	-107.178	-942.644	1160.61	-170.707	-891.409	510.659	-197.743	-976.855	132.528	-243.529	-885.474	28.1522				273.703	-798.104	1071.69	197.039	-838.278	505.745	164.821	-887.248	88.4986	209.752	-782.575	30.1828
1150	0	-185.986	-921.941	914.191	-106.206	-941.088	1160.65	-171.221	-887.879	511.092	-200.628	-967.705	132.108	-247.429	-876.876	28.7324				274.644	-796.326	1071.85	196.956	-836.225	505.418	164.646	-887.01	88.4728	209.748	-782.586	30.2082
1151	0	-185.407	-919.81	914.405	-105.315	-939.633	1160.66	-171.754	-884.285	511.558	-203.522	-957.954	131.596	-251.199	-867.054	28.9703				275.503	-794.566	1071.88	196.648	-834.049	505.087	164.488	-886.806	88.449	209.768	-782.611	30.2834
1152	0	-184.901	-917.799	914.669	-104.443	-938.234	1160.68	-172.353	-880.752	512.129	-206.492	-947.805	131.297	-254.23	-854.96	28.4897				276.224	-792.749	1071.98	196.38	-831.794	504.785	164.311	-886.606	88.4396	209.744	-782.587	30.2633
1153	0	-184.449	-915.891	914.888	-103.589	-936.8	1160.61	-172.899	-876.53	512.462	-209.474	-937.246	130.925	-257.724	-843.616	28.5084				276.941	-790.904	1072.13	196.119	-829.509	504.351	164.212	-886.368	88.4353	209.764	-782.661	30.3372
1154	0	-184.025	-914.097	915.1	-102.815	-935.463	1160.55	-173.493	-872.335	512.934	-212.235	-926.035	130.465	-260.717	-830.861	28.5626				277.486	-789.003	1072.25	195.821	-827.186	504.005	164.005	-886.166	88.4355	209.701	-782.62	30.3771
1155	0	-183.697	-912.509	915.287	-102.042	-934.105	1160.47	-174.188	-867.907	513.393	-214.894	-915.233	130.519	-263.745	-818.319	29.3158				278.055	-787.083	1072.34	195.294	-824.966	503.687	163.856	-885.983	88.4544	209.76	-782.643	30.4562
1156	0	-183.408	-910.73	915.402	-101.285	-932.801	1160.35	-174.861	-863.392	513.903	-217.23	-904.154	130.446	-266.567	-805.445	30.4442				278.54	-785.188	1072.5	194.87	-822.31	503.189	163.692	-885.783	88.4697	210.375	-783.646	30.4426
1157	0	-183.186	-908.981	915.504	-100.529	-931.566	1160.25	-175.859	-858.965	514.472	-219.35	-893.234	130.634	-270.797	-796.057	33.2783				278.886	-783.273	1072.64	194.554	-820.06	502.734	163.553	-885.627	88.5299	210.398	-783.783	30.4466
1158	0	-183.028	-907.408	915.647	-99.8372	-930.46	1160.2	-176.496	-853.674	515.107	-222.599	-884.555	131.763	-274.153	-784.792	36.1729				279.203	-781.206	1072.8	194.012	-817.485	502.333	163.427	-885.396	88.5468	210.356	-783.724	30.4225
1159	0	-182.977	-905.722	915.742	-99.1702	-929.396	1160.13	-177.165	-847.918	515.55	-224.422	-873.472	132.12	-276.687	-772.034	38.7014				279.44	-779.116	1072.88	193.684	-815.128	501.914	163.294	-885.164	88.5896	210.278	-783.675	30.4349
1160	0	-182.983	-904.063	915.855	-98.5969	-928.402	1159.85	-178.035	-842.541	516.298	-226.279	-862.328	132.578	-279.002	-759.182	41.0448				279.57	-776.992	1072.94	193.099	-813.143	501.519	163.154	-884.987	88.6417	210.197	-783.583	30.4328
1161	0	-183.043	-902.396	915.974	-99.0859	-927.283	1160.06	-178.655	-836.372	516.811	-228.174	-851.492	133.398	-281.177	-746.751	43.2459				279.714	-774.768	1073.04	192.64	-810.442	501.115	163.035	-884.759	88.6787	210.109	-783.508	30.4566
1162	0	-183.177	-900.663	916.061	-99.6487	-926.097	1160.24	-179.399	-830.251	517.511	-229.878	-840.4	134.141	-283.189	-734.822	45.3727				279.672	-772.66	1073.19	192.235	-807.925	500.621	162.96	-884.535	88.7349	210.066	-783.439	30.5019
1163	0	-183.307	-898.931	916.15	-100.207	-924.913	1160.41	-180.138	-823.849	518.278	-231.562	-829.54	134.98	-284.978	-723.251	47.3637				279.719	-770.408	1073.35	191.849	-805.957	500.219	162.845	-884.33	88.8064	209.966	-783.335	30.5097
1164	0	-183.505	-897.048	916.213	-100.834	-923.577	1160.56	-180.899	-817.162	519.083	-233.193	-819.01	136.094	-286.482	-712.006	49.282				279.61	-768.291	1073.43	191.328	-803.823	499.749	162.756	-884.134	88.8715	209.92	-783.254	30.552
1165	0	-183.705	-895.051	916.289	-101.462	-922.128	1160.73	-181.666	-810.229	520.03	-234.653	-808.695	137.082	-287.746	-701.011	51.1672				279.414	-766.088	1073.55	190.826	-801.612	499.361	162.66	-883.921	88.9132	209.827	-783.151	30.5659
1166	0	-183.961	-892.948	916.37	-102.148	-920.572	1160.9	-182.708	-803.392	520.974	-235.945	-798.625	138.26	-287.579	-687.261	51.9629				279.298	-763.886	1073.7	190.527	-799.508	498.974	162.546	-883.751	88.963	209.754	-783.065	30.5847
1167	0	-184.234	-890.699	916.444	-102.849	-918.87	1161.06	-183.78	-796.616	522.063	-237.193	-788.796	139.398	-288.052	-675.974	53.4048				279.035	-761.826	1073.82	190.161	-797.425	498.555	162.476	-883.537	89.024	209.701	-782.972	30.6361
1168	0	-184.537	-888.453	916.539	-103.581	-917.172	1161.24	-184.777	-789.682	523.152	-238.205	-779.059	140.562	-288.695	-666.043	55.2193				278.863	-759.83	1073.87	189.857	-795.276	498.219	162.404	-883.337	89.0412	209.627	-782.856	30.6374
1169	0	-184.875	-885.942	916.573	-104.348	-915.209	1161.36	-185.724	-782.449	524.179	-239.398	-770.06	141.96	-289.198	-656.546	57.0758				278.7	-757.885	1073.89	189.57	-793.169	497.748	162.293	-883.144	89.1203	209.569	-782.756	30.6532
1170	0	-185.232	-883.159	916.501	-105.134	-912.973	1161.38	-186.671	-775.448	525.29	-240.178	-760.226	143.191	-289.236	-646.527	58.6272				278.573	-756.102	1073.86	189.23	-791.079	497.33	162.204	-882.97	89.1622	209.474	-782.666	30.6807
1171	0	-185.65	-880.266	916.584	-105.981	-910.628	1161.55	-187.588	-768.51	526.322	-241.255	-751.636	144.361	-289.512	-637.782	60.3639				278.466	-754.373	1073.72	188.814	-789.107	496.894	162.133	-882.822	89.2314	209.438	-782.579	30.695
1172	0	-186.217	-877.536	916.827	-106.976	-908.445	1161.88	-188.429	-761.724	527.403	-242.001	-742.453	145.548	-289.23	-628.199	61.6899				278.391	-752.696	1073.57	188.377	-787.091	496.529	162.029	-882.637	89.3101	209.369	-782.457	30.7077
1173	0	-186.775	-874.56	916.948	-107.963	-906.016	1162.09	-188.962	-754.533	528.211	-242.512	-733.176	146.476	-287.916	-616.197	61.9277				278.464	-751.173	1073.47	188.056	-785.169	496.109	161.94	-882.481	89.3623	209.331	-782.398	30.7396
1174	0	-187.244	-871.093	916.828	-108.86	-903.096	1162.06	-189.718	-748.066	529.133	-243.29	-724.48	147.636	-287.218	-606.256	62.8908				278.412	-749.74	1073.23	187.645	-783.183	495.639	161.834	-882.291	89.4235	209.264	-782.237	30.7395
1175	0	-187.866	-867.674	916.839	-109.911	-900.225	1162.15	-190.295	-741.692	529.993	-243.402	-714.222	147.809	-286.613	-596.805	63.9242				278.445	-748.353	1072.98	187.194	-781.195	495.272	161.736	-882.131	89.4934	209.211	-782.139	30.7463
1176	0	-188.497	-864.064	916.822	-110.971	-897.162	1162.22	-190.833	-735.555	530.756	-244.002	-705.319	148.74	-285.882	-587.265	64.8676				278.542	-746.995	1072.75	186.998	-779.301	495.031	161.645	-881.949	89.5849	209.14	-782.033	30.7514
1177	0	-189.171	-860.46	916.837	-112.073	-894.105	1162.33	-191.249	-729.535	531.43	-243.484	-694.054	148.525	-285.261	-578.21	65.9704				278.622	-745.712	1072.37	186.465	-777.36	494.621	161.55	-881.801	89.6897	209.069	-781.901	30.7797
1178	0	-189.914	-856.79	916.785	-113.245	-890.983	1162.36	-191.702	-723.939	531.988	-243.832	-684.95	148.846	-284.557	-569.024	66.8643				278.654	-744.56	1071.99	186.094	-775.369	494.189	161.424	-881.63	89.7183	208.998	-781.793	30.7663
1179	0	-190.653	-852.909	916.67	-114.413	-887.65	1162.34	-192.016	-718.451	532.405	-244.319	-676.564	149.87	-283.882	-560.13	67.8367				278.74	-743.377	1071.49	185.851	-773.527	493.72	161.32	-881.475	89.7982	208.945	-781.673	30.7744
1180	0	-191.46	-849.188	916.594	-115.649	-884.477	1162.35	-192.219	-713.087	532.644	-244.996	-668.842	150.506	-283.23	-551.278	68.7124				278.777	-742.192	1071.06	185.39	-771.644	493.417	161.241	-881.301	89.8871	208.895	-781.578	30.7792
1181	0	-192.315	-845.357	916.427	-116.933	-881.193	1162.27	-192.212	-707.856	532.775	-245.366	-660.673	150.994	-282.603	-542.458	69.4951				278.771	-741.063	1070.59	184.968	-769.803	493.04	161.136	-881.162	89.9415	208.847	-781.5	30.7511
1182	0	-193.108	-841.464	916.209	-118.154	-877.848	1162.14	-192.087	-702.437	532.496	-247.483	-657.625	153.388	-281.931	-533.633	70.1614				278.726	-740.002	1070.16	184.616	-768.028	492.653	161.017	-881.034	90.0199	208.798	-781.408	30.754
1183	0	-194.004	-837.518	915.953	-119.479	-874.448	1161.97	-192.259	-698.487	532.576	-246.26	-646.02	152.117	-281.337	-525.359	70.9962				278.525	-738.844	1069.59	184.362	-766.371	492.284	160.9	-880.931	90.0914	208.748	-781.336	30.752
1184	0	-194.852	-833.688	915.609	-120.756	-871.166	1161.71	-192.233	-694.284	532.264	-246.35	-637.512	151.858	-280.834	-517.187	71.5881				278.348	-737.552	1069.09	183.987	-764.643	491.864	160.779	-880.819	90.1519	208.686	-781.22	30.7152
1185	0	-195.794	-829.775	915.148	-122.126	-867.8	1161.34	-192.118	-690.585	531.931	-246.818	-631.242	152.313	-280.267	-509.583	72.2118				278	-736.525	1068.75	183.674	-762.982	491.407	160.702	-880.687	90.2181	208.688	-781.128	30.7038
1186	0	-196.641	-825.935	914.656	-123.403	-864.507	1160.94	-191.908	-686.925	531.388	-246.895	-624.122	152.223	-279.704	-502.268	72.6881				277.623	-735.379	1068.36	183.354	-761.22	490.989	160.58	-880.616	90.3041	208.652	-781.075	30.6719
1187	0	-197.564	-822.119	914.068	-124.754	-861.239	1160.44	-191.436	-682.737	530.478	-246.853	-617.318	151.978	-279.007	-495.041	72.8463				277.209	-734.107	1067.99	183.008	-759.767	490.621	160.478	-880.52	90.3933	208.659	-780.985	30.6487
1188	0	-198.484	-818.419	913.454	-126.103	-858.087	1159.91	-191.364	-679.897	529.72	-246.852	-611.238	151.689	-278.354	-488.683	72.922				276.717	-732.871	1067.67	182.766	-758.238	490.252	160.395	-880.402	90.477	208.668	-780.923	30.6029
1189	0	-199.374	-814.611	912.711	-127.421	-854.826	1159.25	-191.055	-676.61	528.609	-246.72	-605.746	151.256	-277.511	-482.602	72.6308				276.01	-731.605	1067.34	182.36	-756.38	489.908	160.317	-880.309	90.5754	208.693	-780.916	30.5587
1190	0	-200.286	-810.939	911.921	-128.762	-851.701	1158.55	-190.796	-673.616	527.564	-246.47	-600.706	150.617	-276.609	-477.173	72.0766				275.341	-730.366	1067.06	182.212	-754.673	489.477	160.271	-880.2	90.6129	208.794	-781.061	30.46
1191	0	-201.335	-807.456	911.105	-130.24	-848.766	1157.82	-190.597	-670.785	526.274	-245.963	-596.02	149.805	-275.54	-472.416	71.1789				274.676	-729.128	1066.75	182.027	-752.757	488.954	160.239	-880.031	90.7544	209.481	-782.178	30.359
1192	0	-202.411	-804.057	910.194	-131.745	-845.914	1157	-190.381	-668.033	525.024	-245.478	-591.978	148.726	-274.269	-468.117	69.8021				273.951	-727.908	1066.35	181.817	-750.993	488.513	160.189	-879.886	90.8581	209.638	-782.266	30.3988
1193	0	-203.557	-800.834	909.263	-133.32	-843.239	1156.16	-190.2	-665.459	523.623	-244.79	-588.544	147.487	-272.902	-464.845	68.2277				273.168	-726.697	1065.96	181.599	-749.215	488.045	160.129	-879.764	90.9334	209.526	-782.214	30.0213
1194	0	-204.722	-797.51	908.262	-134.913	-840.462	1155.25	-189.977	-662.886	522.178	-244.006	-585.779	146.185	-271.349	-462.072	66.1437				272.424	-725.579	1065.62	181.426	-747.565	487.567	160.079	-879.626	91.0162	209.592	-782.163	30.0382
1195	0	-205.966	-794.33	907.231	-136.586	-837.829	1154.3	-189.767	-660.199	520.479	-243.085	-583.45	144.565	-269.541	-459.997	63.5381				271.555	-724.452	1065.27	181.263	-745.881	487.053	160.028	-879.515	91.1007	209.598	-782.102	30.0718
1196	0	-207.174	-790.941	906.177	-138.223	-834.988	1153.34	-189.563	-658.076	518.907	-242.13	-581.834	142.972	-267.517	-458.601	60.5773				270.695	-723.337	1064.86	181.097	-744.484	486.643	159.982	-879.433	91.1671	209.62	-782.036	29.9986
1197	0	-208.341	-787.421	905.17	-139.818	-832.016	1152.42	-189.534	-656.143	517.146	-241.061	-580.724	141.133	-265.334	-457.831	57.217				269.916	-722.249	1064.48	180.777	-742.992	486.263	159.935	-879.336	91.2374	209.669	-782.065	29.9757
1198	0	-209.395	-783.498	903.895	-141.301	-828.64	1151.23	-189.28	-654.182	515.298	-239.917	-579.882	139.093	-262.963	-457.74	53.5881				269.039	-721.145	1064.01	180.439	-741.365	485.818	159.923	-879.326	91.359	209.728	-782.052	29.9532
1199	0	-210.54	-779.629	902.642	-142.875	-825.318	1150.06	-188.924	-652.324	513.334	-238.667	-579.515	136.989	-260.413	-458	49.6537				268.087	-720.2	1063.67	180.059	-739.821	485.446	159.8	-879.201	91.4238	209.704	-782.057	29.9585
1200	0	-211.208	-774.342	901.001	-143.971	-820.579	1148.51	-188.567	-650.82	511.217	-237.472	-579.504	134.736	-257.627	-458.644	45.4494				266.984	-719.115	1063.2	179.574	-738.513	484.887	159.725	-879.1	91.524	209.739	-782.013	29.8504
1201	0	-212.479	-770.677	899.766	-145.671	-817.461	1147.36	-188.15	-649.542	508.998	-236.062	-579.673	132.37	-254.752	-459.579	41.1108				266.013	-718.1	1062.84	179.097	-736.809	484.657	159.64	-879.008	91.6311	209.785	-782.019	29.8387
1202	0	-213.921	-767.254	898.563	-147.542	-814.586	1146.25	-187.739	-648.748	506.708	-234.555	-579.831	129.793	-251.804	-460.834	36.7445				264.821	-717.072	1062.33	178.491	-735.116	484.217	159.527	-878.907	91.7118	209.836	-782.067	29.8713
1203	0	-215.233	-763.507	897.292	-149.282	-811.386	1145.06	-187.273	-648.289	504.348	-233.06	-580.427	127.161	-248.859	-462.431	32.4359				263.701	-715.971	1061.82	176.597	-730.591	483.154	159.412	-878.85	91.8305	209.891	-782.012	29.8298
1204	0	-215.783	-757.564	895.503	-150.261	-805.991	1143.36	-186.796	-648.169	501.894	-231.494	-581.373	124.421	-245.871	-464.171	28.2676				262.414	-714.816	1061.36	175.821	-728.831	482.658	159.311	-878.78	91.92	209.878	-782.033	29.8588
1205	0	-217.255	-753.753	894.177	-152.162	-802.727	1142.13	-186.121	-648.075	499.242	-229.788	-582.256	121.485	-242.775	-466.052	24.0994				261.05	-713.607	1060.85	174.829	-727.387	482.213	159.236	-878.728	92.0251	209.933	-782.015	29.7948
1206	0	-218.894	-750.474	892.905	-154.23	-799.996	1140.94	-185.436	-648.248	496.622	-227.843	-583.749	118.731	-239.356	-467.476	24.2237				259.537	-712.425	1060.39	174.548	-726.474	482.119	159.169	-878.636	92.0946	209.954	-782.004	29.7925
1207	0	-219.85	-745.259	891.148	-155.615	-795.328	1139.27	-184.723	-648.815	493.887	-225.168	-586.254	116.732	-237.748	-468.405	24.7141				258.035	-711.083	1059.9	173.648	-725.218	481.933	159.075	-878.565	92.1935	209.949	-782.039	29.8453
1208	0	-221.282	-741.164	889.595	-157.475	-791.78	1137.81	-183.959	-649.637	491.098	-223.396	-588.117	114.022	-236.896	-468.921	24.9197				256.348	-709.807	1059.46	172.767	-723.644	481.476	158.945	-878.501	92.3033	209.967	-782.014	29.8031
1209	0	-222.835	-737.399	888.077	-159.458	-788.562	1136.38	-183.062	-650.282	488.363	-221.814	-590.129	111.215	-236.385	-469.634	25.0126				254.622	-708.283	1059.05	171.828	-722.336	481.177	158.861	-878.393	92.3913	209.949	-781.994	29.779
1210	0	-223.757	-732.09	886.16	-160.808	-783.801	1134.55	-182.535	-650.908	485.647	-220.49	-592.037	108.482	-236.11	-470.174	25.1022				252.711	-706.705	1058.56	171.076	-721.2	480.959	158.713	-878.31	92.4897	209.968	-782.016	29.8031
1211	0	-224.604	-726.487	884.119	-162.084	-778.745	1132.59	-182.518	-651.822	483.187	-219.157	-594.083	106.01	-235.738	-470.705	25.2641				250.946	-705.115	1058.09	169.828	-719.558	480.553	158.63	-878.29	92.5589	209.963	-782.026	29.8179
1212	0	-225.692	-721.938	882.267	-163.6	-774.744	1130.83	-182.773	-652.361	480.979	-217.862	-595.343	103.619	-235.127	-471.855	25.603				249.025	-703.407	1057.6	168.811	-718.035	480.206	158.444	-878.172	92.6698	209.918	-782.019	29.8366
1213	0	-227.306	-718.478	880.586	-165.643	-771.831	1129.24	-183.007	-652.28	478.947	-216.971	-596.604	101.677	-234.81	-472.488	26.0223				246.97	-701.463	1057.25	167.591	-716.676	479.944	158.343	-878.156	92.7778	209.929	-782.04	29.8709
1214	0	-229.1	-715.555	879.026	-167.866	-769.456	1127.76	-183.316	-651.663	477.267	-215.935	-596.724	100.07	-234.924	-469.981	26.8501				244.747	-699.511	1056.86	166.31	-715.156	480.036	158.231	-878.115	92.8709	209.894	-782.081	29.9166
1215	0	-230.445	-711.501	877.167	-169.64	-765.949	1125.99	-183.603	-650.397	475.707	-214.829	-596.991	98.536	-234.355	-469.193	27.6255				242.355	-697.408	1056.56	164.335	-713.369	479.381	158.091	-878.098	92.969	209.823	-782.06	29.9369
1216	0	-231.901	-707.871	875.53	-171.524	-762.867	1124.44	-183.975	-648.758	474.525	-213.917	-597.511	97.6266	-234.088	-469.714	27.6014				239.783	-695.24	1056.32	163.993	-712.369	479.098	157.948	-878.07	93.0682	209.815	-782.117	30.0399
1217	0	-233.538	-704.928	874.058	-173.59	-760.471	1123.06	-184.482	-646.722	473.458	-212.908	-597.292	97.0513	-233.928	-469.759	27.6262				237.161	-692.887	1056.16	161.703	-710.788	478.411	157.806	-878.084	93.1741	209.758	-782.107	30.1092
1218	0	-235.241	-702.269	872.826	-175.722	-758.359	1121.92	-185.164	-644.793	472.685	-211.417	-597.819	96.6757	-233.825	-469.751	27.6563				234.238	-690.419	1055.93	160.026	-709.407	478.055	157.671	-878.102	93.265	209.731	-782.154	30.1799
1219	0	-237.202	-700.264	871.858	-178.111	-756.902	1121.04	-185.738	-642.743	471.968	-210.185	-597.655	96.025	-233.673	-469.887	27.7519				231.226	-687.854	1056.23	158.308	-708.257	477.737	157.519	-878.096	93.3594	209.671	-782.126	30.2494
1220	0	-239.308	-698.52	871.085	-180.646	-755.705	1120.35	-185.622	-641.184	471.45	-208.985	-597.292	95.46	-233.458	-469.75	27.9024				228.305	-684.857	1056.22	156.693	-707.15	477.96	157.372	-878.104	93.457	209.631	-782.126	30.2921
1221	0	-241.944	-698.072	870.698	-183.711	-755.805	1120.05	-186.192	-638.656	471.012	-207.836	-596.744	94.912	-233.247	-469.728	28.0002				224.876	-681.88	1056.82	155.065	-706.381	477.899	157.235	-878.168	93.6086	210.082	-782.701	30.4557
1222	0	-243.75	-695.051	869.78	-185.945	-753.331	1119.22	-186.25	-637.613	470.512	-206.914	-596.327	94.4239	-232.981	-469.978	28.0782				221.548	-678.73	1057.24	153.245	-705.613	477.495	157.121	-878.235	93.7297	209.64	-782.19	30.3196
1223	0	-245.961	-693.139	869.167	-188.586	-751.967	1118.7	-187.101	-635.936	469.968	-206.284	-595.764	93.9753	-232.9	-469.996	28.1201				218.17	-675.255	1057.72	151.368	-704.794	477.898	156.997	-878.46	93.8914	209.623	-782.141	30.2786
1224	0	-248.183	-691.228	868.549	-191.236	-750.603	1118.17	-187.603	-634.528	469.494	-205.92	-595.516	93.6466	-233.02	-469.797	28.1388				215.082	-671.672	1057.88	149.928	-704.383	477.726	156.909	-878.612	94.0401	210.112	-782.782	30.3885
1225	0	-250.568	-689.548	868.165	-196.58	-753.254	1119.06	-188.627	-633.878	469.178	-205.76	-595.261	93.3208	-232.944	-470.03	27.9859				212.22	-667.869	1058.06	148.895	-704.575	478.085	156.77	-878.775	94.2122	210.148	-782.852	30.4107
1226	0	-252.932	-687.683	867.995	-199.492	-749.785	1119.75	-189.846	-633.533	469.095	-205.862	-595.25	93.1027	-232.864	-470.383	27.9699				209.4	-663.966	1058.49	154.864	-710.941	478.991	156.564	-878.77	94.4001	210.149	-782.867	30.416
1227	0	-255.467	-686.247	868.154	-202.302	-746.786	1120.06	-191.291	-633.182	468.96	-206.064	-595.288	92.9116	-232.938	-470.551	27.8821				206.322	-660.311	1058.68	157.004	-711.194	479.939	156.418	-878.963	94.6438	210.147	-782.855	30.4373
1228	0	-257.736	-684.199	868.244	-204.966	-743.298	1120.48	-192.81	-632.701	469.034	-206.356	-595.115	92.6568	-232.993	-470.598	27.8433				203.665	-656.379	1059.23	155.273	-711.406	480.455	156.293	-878.917	94.8584	209.609	-782.237	30.3223
1229	0	-260.311	-682.947	868.415	-207.456	-739.918	1121.13	-194.472	-632.448	469.117	-206.663	-595.248	92.5646	-233.065	-470.66	27.799				202.235	-651.885	1059.32	153.497	-711.915	481.091	156.151	-878.982	95.1055	209.592	-782.224	30.3315
1230	0	-262.514	-680.809	868.346	-210.088	-736.767	1121.66	-195.999	-632	469.173	-206.973	-595.163	92.4125	-233.149	-470.648	27.7165				197.794	-648.839	1059.95	152.205	-712.21	481.825	155.951	-879.016	95.3692	209.576	-782.241	30.3686
1231	0	-264.927	-679.439	868.488	-212.558	-733.065	1122.29	-197.484	-631.45	469.044	-207.212	-595.16	92.2572	-233.322	-470.545	27.6786				194.578	-645.127	1060.61	150.733	-712.52	482.57	155.751	-879.079	95.7125	209.575	-782.254	30.3936
1232	0	-267.29	-677.697	868.467	-215.223	-730.084	1122.96	-198.817	-631.136	468.998	-207.364	-595.187	92.0884	-233.268	-470.778	27.6748				191.788	-641.233	1061.17	149.38	-712.777	483.334	155.605	-879.04	96.1305	209.68	-782.351	30.4782
1233	0	-269.75	-676.187	868.447	-217.8	-726.909	1123.05	-200.016	-630.46	468.839	-207.406	-595.123	91.9213	-233.271	-470.837	27.653				189.265	-637.06	1061.49	148.055	-712.752	484.126	155.412	-879.075	96.5351	210.345	-783.123	30.6935
1234	0	-272.123	-674.574	868.343	-220.311	-723.412	1123.27	-201.136	-629.737	468.636	-207.368	-594.971	91.7225	-233.248	-470.85	27.6428				186.442	-633.204	1062.33	146.687	-712.837	484.288	155.194	-879.049	96.9552	210.369	-783.133	30.7019
1235	0	-274.17	-672.104	867.985	-222.912	-720.087	1123.43	-202.213	-629.05	468.51	-207.226	-594.837	91.5182	-233.303	-470.987	27.6781				184.672	-628.804	1062.28	145.435	-712.416	484.755	155.05	-878.912	97.4149	210.367	-783.179	30.6422
1236	0	-276.941	-671.717	868.052	-225.414	-716.93	1123.5	-203.306	-628.079	468.316	-207.127	-594.741	91.3431	-233.231	-470.99	27.6614				182.246	-625.212	1061.3	144.07	-711.777	485.124	154.897	-878.78	97.9026	210.314	-783.15	30.685
1237	0	-279.101	-669.666	867.726	-228.054	-714.281	1123.37	-204.364	-627.073	468.135	-207.008	-594.573	91.1509	-233.211	-470.951	27.6553				179.772	-621.454	1060.9	142.881	-710.812	485.406	154.683	-878.599	98.4882	209.127	-782	30.0656
1238	0	-281.033	-667.092	867.292	-230.402	-711.246	1123.46	-205.409	-626.158	468.128	-206.919	-594.444	90.9571	-233.215	-470.961	27.6678				177.062	-617.749	1060.32	141.587	-709.687	485.518	154.458	-878.317	99.049	208.918	-781.796	29.9713
1239	0	-283.539	-666.138	867.205	-232.78	-708.508	1123.32	-206.673	-624.818	467.798	-206.869	-594.319	90.745	-233.208	-471.002	27.6612				174.727	-614.254	1059.93	140.355	-708.255	485.623	154.206	-877.974	99.7196	208.816	-781.702	30.071
1240	0	-285.266	-663.1	866.67	-235.098	-705.771	1123.22	-207.735	-623.319	467.666	-206.851	-594.127	90.5245	-233.228	-471	27.6629				172.178	-610.578	1059.62	139.216	-706.507	485.754	153.996	-877.591	100.488	208.711	-781.638	30.1611
1241	0	-287.205	-660.499	866.286	-237.183	-703.741	1122.73	-209	-622.289	467.674	-206.889	-593.887	90.2806	-233.24	-471.018	27.621				169.543	-607.138	1059.23	138.073	-704.607	485.815	153.858	-877.119	101.346	210.148	-782.938	31.3051
1242	0	-289.504	-659.118	866.23	-239.602	-700.508	1122.73	-210.299	-621.106	467.437	-206.91	-593.708	90.0966	-233.338	-471.088	27.6399				166.932	-603.753	1059.03	136.879	-702.417	485.771	153.736	-876.483	102.341	210.129	-782.988	31.4574
1243	0	-291.536	-657.033	866.087	-241.751	-697.452	1122.71	-211.033	-619.629	467.537	-206.952	-593.591	89.9139	-233.342	-471.011	27.6225				164.436	-600.358	1058.88	135.753	-699.979	485.922	153.644	-875.781	103.517	210.157	-782.905	31.5373
1244	0	-293.601	-654.961	866.014	-243.825	-694.753	1122.69	-211.487	-617.072	468.241	-206.985	-593.471	89.7184	-233.354	-471.021	27.6002				161.849	-596.95	1058.76	134.642	-697.15	486.023	153.59	-874.975	104.84	209.971	-782.572	31.6727
1245	0	-294.89	-650.904	865.601	-245.877	-692.11	1122.74	-212.487	-615.825	468.26	-207.03	-593.377	89.6391	-233.301	-470.969	27.5892				159.525	-593.529	1058.76	133.535	-694.14	486.093	153.479	-873.999	106.292	209.791	-782.054	31.8653
1246	0	-296.85	-648.73	865.567	-247.776	-689.201	1122.87	-213.752	-616.59	467.352	-207.019	-593.18	89.4391	-233.298	-470.991	27.6023				157.093	-590.077	1058.88	132.456	-690.701	486.269	153.34	-872.949	108.042	208.968	-781.291	31.5785
1247	0	-298.411	-645.616	865.378	-249.629	-685.969	1122.83	-215.211	-615.937	466.993	-207.104	-593.133	89.3552	-233.298	-470.98	27.594				155.084	-586.481	1059.24	130.177	-687.735	487.315	153.214	-871.67	110.039	208.906	-781.144	31.8931
1248	0	-299.916	-642.573	865.146	-251.718	-683.597	1123.01	-215.889	-615.431	467.012	-207.15	-593.019	89.246	-233.301	-471.011	27.5626				152.411	-583.184	1059.5	129.262	-683.3	487.522	153.018	-870.172	112.302	209.306	-781.668	32.0127
1249	0	-301.669	-640.413	865.034	-254.364	-682.866	1123.27	-217.01	-614.589	466.889	-207.228	-592.95	89.1996	-233.29	-471.056	27.5818				150.147	-579.854	1059.86	128.049	-678.712	487.726	152.757	-868.382	114.834	209.407	-781.465	32.645
1250	0	-303.533	-638.8	865.044	-256.802	-681.49	1123.49	-217.339	-613.25	467.294	-207.256	-592.787	89.0628	-233.327	-471.059	27.59				147.88	-576.515	1060.55	127.673	-672.768	487.991	152.568	-866.249	117.68	209.305	-781.189	33.1217
1251	0	-305.678	-638.438	865.281	-257.745	-675.875	1123.4	-217.195	-612.181	468.137	-207.275	-592.655	89.0285	-233.294	-471.033	27.5725				145.515	-573.326	1060.9	127.023	-666.561	488.328	152.433	-863.813	120.863	209.275	-780.893	33.6338
1252	0	-307.092	-636.05	865.011	-259.63	-672.915	1123.42	-218.113	-611.419	468.153	-207.343	-592.589	88.9295	-233.351	-471.057	27.5768				143.322	-570.181	1061.49	126.456	-659.584	488.817	152.171	-861.067	124.368	209.067	-780.409	34.3496
1253	0	-308.471	-633.678	864.708	-261.738	-670.78	1123.41	-219.93	-611.511	467.057	-207.424	-592.541	88.8595	-233.297	-471.004	27.5474				140.847	-567.268	1062.12	125.898	-651.815	489.524	152.01	-857.823	128.206	208.811	-779.816	35.3139
1254	0	-309.943	-631.951	864.439	-264.009	-669.029	1123.49	-220.814	-610.458	467.127	-207.459	-592.47	88.7696	-233.31	-471.036	27.5844				138.602	-564.543	1062.52	125.361	-643.631	490.119	151.877	-854.096	132.38	208.368	-779.48	36.0354
1255	0	-311.464	-630.555	864.213	-265.409	-664.911	1123.48	-221.853	-609.545	466.923	-207.503	-592.388	88.6989	-233.283	-471.043	27.5863				136.452	-561.906	1063.15	124.824	-634.682	490.649	151.639	-849.787	137.013	208.036	-778.556	37.8488
1256	0	-312.805	-628.658	863.897	-267.44	-662.706	1123.32	-222.765	-609.007	466.802	-207.544	-592.3	88.5788	-233.302	-471.102	27.5788				134.252	-559.583	1063.3	123.744	-624.72	490.832	151.341	-845.024	142.032	207.537	-777.004	40.0964
1257	0	-314.17	-627.026	863.587	-269.926	-661.936	1123.28	-222.445	-608.045	467.802	-207.605	-592.174	88.4409	-233.294	-471.086	27.55				132.341	-557.407	1063.79	122.735	-616.479	490.477	150.698	-839.416	147.247	207.348	-774.761	43.5715
1258	0	-315.542	-625.297	863.303	-271.169	-657.898	1123.12	-223.373	-607.343	467.642	-207.678	-592.032	88.3015	-233.306	-471.072	27.5531				130.456	-555.364	1063.94	130.024	-603.002	493.915	149.93	-833.188	152.916	206.769	-772.885	46.8124
1259	0	-317.353	-624.752	863.3	-272.824	-655.1	1122.95	-224.3	-607.331	467.204	-207.755	-591.956	88.1274	-233.337	-471.152	27.577				128.706	-553.517	1063.96	130.761	-592.058	495.587	149.21	-826.348	158.957	206.196	-770.594	50.9185
1260	0	-319.004	-623.796	863.19	-274.481	-652.571	1122.73	-225.209	-606.906	466.987	-207.87	-591.906	87.9945	-233.278	-471.052	27.5139				127.447	-552.016	1063.86	130.061	-580.683	499.028	148.364	-818.968	165.155	205.542	-767.666	55.5665
1261	0	-319.816	-620.239	862.549	-275.873	-649.819	1122.35	-226.272	-606.237	466.805	-207.992	-591.887	87.8651	-233.337	-471.159	27.503				125.701	-550.676	1063.55	130.437	-569.966	500.937	147.369	-811.355	171.492	204.677	-764.365	61.163
1262	0	-320.75	-617.25	862.048	-277.733	-648.626	1122.2	-227.128	-606.016	466.517	-208.159	-591.858	87.7019	-233.303	-471.135	27.4913				124.8	-549.547	1063.15	130.529	-559.365	503.528	146.132	-803.598	177.795	203.628	-760.289	67.1311
1263	0	-321.981	-615.41	861.74	-279.103	-646.443	1121.86	-229.029	-606.122	465.538	-208.317	-591.924	87.5704	-233.368	-471.175	27.4537				123.64	-548.255	1062.79	131.106	-549.266	506.266	144.642	-795.774	183.809	201.469	-756.518	73.7076
1264	0	-323.182	-613.743	861.49	-279.991	-643.337	1121.51	-230.164	-606.209	465.175	-208.502	-591.926	87.447	-233.4	-471.207	27.4466				122.646	-547.383	1061.91	132.138	-539.631	509.224	142.926	-788.409	189.742	201.747	-749.49	78.6096
1265	0	-324.132	-611.723	861.182	-280.682	-640.118	1121.16	-230.492	-605.861	465.372	-208.597	-591.863	87.2888	-233.346	-471.196	27.3962				121.918	-546.599	1061.2	133.134	-530.653	512.24	141.367	-781.343	194.91	200.17	-741.979	81.8061
1266	0	-324.973	-609.622	860.844	-281.363	-637.396	1120.96	-231.712	-605.775	464.847	-208.762	-591.909	87.1691	-233.415	-471.287	27.4001				121.166	-545.39	1060.41	134.294	-522.371	515.162	140.323	-772.922	198.497	197.146	-732.893	84.6486
1267	0	-325.787	-607.945	860.685	-281.997	-634.964	1120.82	-232.527	-605.777	464.738	-208.872	-591.874	87.0753	-233.382	-471.279	27.3566				120.523	-544.344	1059.53	135.038	-514.529	518.132	138.884	-763.599	200.878	193.492	-722.131	86.2818
1268	0	-326.598	-606.688	860.545	-282.55	-632.725	1120.78	-233.318	-605.504	464.622	-208.982	-591.759	86.9542	-233.413	-471.265	27.3283				119.986	-543.228	1058.84	135.926	-507.155	520.994	137.376	-753.496	202.293	189.52	-710.232	87.3064
1269	0	-327.386	-605.602	860.497	-283.097	-630.772	1120.76	-233.76	-605.512	464.579	-209.101	-591.706	86.8981	-233.418	-471.234	27.2803				119.697	-542.177	1058.13	137.447	-500.113	523.783	135.844	-742.661	202.659	187.973	-698.583	88.0888
1270	0	-328.059	-604.725	860.471	-283.491	-628.592	1120.77	-234.379	-605.129	464.527	-209.185	-591.655	86.8569	-233.434	-471.339	27.2895				118.984	-540.572	1057.45	137.734	-493.459	526.418	134.373	-731.894	202.395	185.954	-685.971	87.8591
1271	0	-328.696	-604.048	860.479	-283.873	-626.464	1120.81	-235.079	-604.766	464.36	-209.275	-591.663	86.8437	-233.473	-471.324	27.2697				118.478	-538.96	1056.85	138.55	-486.969	529.22	132.866	-720.61	201.292	183.793	-672.295	87.3989
1272	0	-329.788	-604.971	860.829	-284.287	-624.531	1120.84	-235.407	-604.369	464.529	-209.367	-591.716	86.8544	-233.459	-471.298	27.2617				118.311	-537.171	1056.45	139.33	-481.016	531.644	131.015	-708.391	199.052	182.555	-657.333	86.2768
1273	0	-329.964	-603.332	860.645	-284.62	-622.514	1120.89	-235.005	-603.799	465.24	-209.434	-591.674	86.8153	-233.498	-471.392	27.2658				117.974	-535.196	1056.06	140.207	-475.445	534.05	129.341	-695.367	195.887	181.534	-641.635	84.6855
1274	0	-330.242	-602.247	860.615	-284.952	-620.49	1120.96	-235.202	-603.512	465.325	-209.502	-591.646	86.8471	-233.497	-471.399	27.2677				117.609	-533.152	1055.76	141.121	-470.265	536.257	128.147	-681.846	192.027	181.06	-625.119	82.6984
1275	0	-330.571	-601.63	860.705	-285.242	-618.583	1121.02	-235.328	-603.172	465.344	-209.556	-591.649	86.848	-233.498	-471.391	27.2622				117.394	-531.146	1055.7	141.854	-465.544	538.206	127.407	-668.069	187.737	180.846	-607.661	80.3434
1276	0	-330.776	-600.794	860.749	-285.504	-616.71	1121.06	-235.438	-602.745	465.363	-209.574	-591.723	86.9065	-233.517	-471.426	27.2761				117.397	-529.079	1055.59	142.49	-461.246	539.871	126.926	-653.431	182.749	181.099	-589.35	77.5039
1277	0	-330.848	-599.805	860.835	-285.594	-614.677	1121.12	-235.326	-602.071	465.448	-209.618	-591.747	86.9527	-233.501	-471.391	27.26				117.522	-527.031	1055.51	142.94	-457.519	541.258	126.942	-638.287	177.227	182.017	-570.708	75.0082
1278	0	-330.736	-598.475	860.836	-285.614	-612.655	1121.09	-235.253	-601.191	465.507	-209.598	-591.685	86.9501	-233.521	-471.382	27.2633				117.076	-524.812	1055.51	143.226	-454.085	542.275	127.49	-622.721	171.47	183.177	-551.542	72.2257
1279	0	-331.071	-598.783	861.242	-285.5	-610.465	1121.13	-235.062	-600.38	465.633	-209.599	-591.708	86.9992	-233.503	-471.401	27.268				117.479	-522.722	1055.48	143.394	-451.011	543.001	128.351	-606.745	165.471	184.115	-531.616	68.9745
1280	0	-330.425	-596.204	861.015	-285.208	-608.172	1121.15	-234.818	-599.662	465.701	-209.568	-591.728	87.0394	-233.491	-471.358	27.2757				117.748	-520.684	1055.34	143.531	-448.181	543.47	129.88	-590.478	159.501	185.839	-511.238	66.3025
1281	0	-329.725	-593.73	860.855	-284.775	-605.675	1121.14	-234.515	-598.854	465.736	-209.494	-591.711	87.0759	-233.499	-471.361	27.2998				118.237	-518.749	1055.01	143.411	-445.576	543.54	131.69	-573.952	153.603	187.441	-491.005	63.6164
1282	0	-329.196	-591.983	860.88	-284.214	-603.078	1121.1	-234.188	-597.991	465.818	-209.443	-591.684	87.0942	-233.496	-471.376	27.3066				118.707	-516.855	1054.93	143.638	-443.128	543.408	133.874	-557.361	147.835	189.199	-470.674	61.2789
1283	0	-328.412	-589.857	860.874	-283.478	-600.38	1121.09	-233.83	-596.874	465.975	-209.425	-591.753	87.1723	-233.487	-471.36	27.3012				119.348	-514.944	1054.67	143.749	-440.811	543.007	136.356	-540.853	142.446	191.339	-450.478	59.3425
1284	0	-327.602	-587.741	860.841	-282.71	-597.84	1121.09	-233.619	-595.859	465.964	-209.326	-591.71	87.2095	-233.49	-471.363	27.3016				120.006	-512.935	1054.43	143.957	-438.638	542.307	138.999	-524.478	137.378	193.409	-430.589	57.6172
1285	0	-326.753	-585.877	860.929	-281.777	-595.227	1121.09	-233.16	-595.113	465.986	-209.231	-591.679	87.2326	-233.481	-471.348	27.3366				120.759	-510.833	1054.18	144.218	-436.64	541.43	141.789	-508.493	132.77	196.436	-411.689	57.4092
1286	0	-325.673	-583.594	860.959	-280.753	-592.486	1121.07	-232.508	-594.149	466.134	-209.152	-591.765	87.3275	-233.496	-471.321	27.3259				121.612	-508.637	1053.91	144.441	-434.71	540.392	144.611	-493.082	128.629	198.23	-393.058	56.4396
1287	0	-324.602	-581.485	860.996	-279.562	-589.875	1121.07	-232.435	-593.744	465.608	-209.097	-591.77	87.3658	-233.481	-471.358	27.3398				122.802	-506.328	1053.61	145.022	-432.941	539.195	147.446	-478.31	124.884	200.32	-375.584	55.9977
1288	0	-323.54	-579.566	861.094	-278.249	-587.168	1121.15	-230.693	-593.965	465.477	-208.965	-591.85	87.4592	-233.534	-471.34	27.3553				123.86	-504.209	1053.47	145.506	-431.177	537.789	150.083	-464.461	121.567	202.253	-359.082	56.0026
1289	0	-322.28	-577.619	861.23	-276.911	-584.625	1121.16	-230.356	-592.214	466.216	-208.846	-591.975	87.5651	-233.499	-471.371	27.3625				124.89	-501.6	1053.08	145.775	-429.541	536.088	152.771	-451.756	118.59	204.197	-344.189	56.0149
1290	0	-320.988	-575.531	861.308	-275.287	-581.748	1121.16	-230.628	-590.64	465.799	-208.707	-591.935	87.6251	-233.491	-471.386	27.372				126.35	-498.84	1052.74	144.988	-428.384	534.108	155.177	-440.219	116.052	205.897	-330.403	56.428
1291	0	-319.638	-573.688	861.523	-273.659	-579.159	1121.23	-228.973	-589.067	466.765	-208.552	-591.981	87.7092	-233.482	-471.318	27.3719				127.371	-496.111	1052.44	142.484	-427.362	532.02	156.983	-429.878	113.818	206.692	-317.719	56.2009
1292	0	-318.335	-572.456	861.863	-271.962	-576.756	1121.3	-228.943	-588.575	466.079	-208.395	-591.892	87.7889	-233.487	-471.278	27.3766				129.171	-492.778	1052.41	142.568	-426.337	530.231	158.455	-421.389	111.788	206.563	-306.339	55.17
1293	0	-316.794	-570.681	862.135	-270.138	-574.356	1121.42	-227.786	-587.554	466.073	-208.139	-591.721	87.8695	-233.498	-471.275	27.3724				130.069	-489.621	1051.98	142.267	-425.446	528.44	159.652	-414.412	109.705	207.907	-299.592	54.5421
1294	0	-315.21	-569.037	862.448	-268.232	-572.173	1121.61	-226.943	-586.387	466.558	-207.939	-591.738	88.0074	-233.49	-471.286	27.3802				131.839	-486.339	1051.97	142.078	-424.675	526.582	160.405	-409.108	107.693	209.955	-293.821	54.7775
1295	0	-313.436	-567.309	862.883	-266.11	-569.921	1121.8	-225.921	-584.875	466.927	-207.708	-591.624	88.0681	-233.506	-471.302	27.4209				133.571	-482.531	1051.91	141.37	-424.144	524.734	160.275	-405.4	106.547	210.456	-290.646	54.1808
1296	0	-311.629	-565.704	863.353	-263.805	-567.593	1122.05	-225.056	-583.444	467.288	-207.557	-591.675	88.2646	-233.501	-471.217	27.4212				135.339	-478.598	1051.99	140.924	-423.715	522.841	159.576	-403.788	105.08	211.339	-290.177	53.7546
1297	0	-309.687	-564.04	863.89	-261.43	-565.521	1122.38	-223.506	-581.887	467.513	-207.366	-591.656	88.402	-233.486	-471.35	27.5371				137.209	-474.487	1052.15	140.559	-423.251	521.138	158.079	-404.757	103.309	209.884	-289.768	51.7843
1298	0	-307.49	-562.013	864.388	-258.83	-563.318	1122.74	-222.3	-581.077	467.833	-207.182	-591.757	88.6713	-233.525	-471.273	27.445				139.195	-470.314	1052.34	140.591	-423	519.687	156.507	-405.782	102.152	208.455	-290.303	50.9422
1299	0	-305.487	-560.702	864.898	-256.064	-561.035	1123.15	-219.976	-578.727	468.889	-207.017	-591.767	88.9035	-233.487	-471.198	27.4565				141.36	-465.96	1052.46	140.581	-422.334	518.27	156.224	-404.447	101.413	207.346	-290.126	49.6713
1300	0	-303.058	-558.486	865.371	-253.568	-558.328	1123.18	-218.62	-577.344	469.023	-206.854	-591.786	89.2223	-233.521	-471.213	27.5272				143.673	-461.7	1052.57	141.514	-421.31	517.446	156.7	-402.106	100.59	206.072	-287.916	47.7259
1301	0	-300.549	-555.91	865.861	-250.589	-555.987	1123.64	-216.627	-575.036	469.922	-206.634	-591.821	89.572	-233.488	-471.133	27.5282				145.995	-457.359	1052.6	141.075	-419.738	517.088	157.282	-400.388	100.305	204.3	-286.278	44.7989
1302	0	-298.004	-553.404	866.417	-247.655	-553.614	1124.26	-214.846	-572.854	470.375	-206.398	-591.921	89.879	-233.452	-471.074	27.5693				148.631	-453.06	1052.69	139.114	-417.512	517.355	157.771	-399.267	100.024	204.33	-285.455	43.8013
1303	0	-295.436	-550.856	866.861	-244.693	-551.265	1124.93	-213.17	-570.55	470.841	-206.02	-591.755	90.089	-233.465	-471.082	27.6112				151.167	-448.773	1052.81	139.694	-414.318	517.914	158.34	-398.488	99.8203	204.589	-285.209	43.1574
1304	0	-292.688	-547.813	867.22	-241.696	-548.698	1125.56	-211.358	-568.713	471.045	-205.431	-591.282	90.2467	-233.427	-471.01	27.6153				153.854	-444.505	1052.95	140.528	-410.485	518.289	158.909	-397.61	99.6674	204.82	-284.683	42.5123
1305	0	-290.15	-545.418	867.7	-238.831	-546.294	1126.1	-209.771	-566.775	471.388	-204.93	-590.758	90.3563	-233.408	-471.011	27.6482				156.703	-440.302	1053.15	141.725	-406.246	518.505	159.508	-396.829	99.504	205.027	-284.427	42.1044
1306	0	-287.294	-542.272	867.969	-236.078	-543.982	1126.61	-207.419	-566.358	471.684	-205.896	-594.005	91.9319	-233.376	-471	27.7203				159.534	-436.29	1053.47	142.257	-402.106	518.506	160.267	-395.824	99.2994	205.233	-284.133	41.3683
1307	0	-284.603	-539.86	868.476	-233.41	-541.611	1127.04	-207.228	-563.805	471.077	-205.457	-593.836	92.3083	-233.305	-470.921	27.7524				162.195	-432.361	1053.81	147.289	-397.591	518.732	160.95	-394.921	99.0908	205.167	-283.899	39.4427
1308	0	-281.627	-536.607	868.682	-230.657	-539.092	1127.36	-205.975	-561.204	471.194	-204.775	-593.084	92.4188	-233.295	-470.881	27.7862				165.233	-428.634	1054.06	149.084	-393.818	519.002	161.632	-393.816	98.783	205.052	-283.62	37.8836
1309	0	-278.691	-533.823	868.89	-227.819	-536.229	1127.6	-203.822	-558.825	471.597	-204.324	-592.465	92.6414	-233.225	-470.823	27.8644				168.169	-425.153	1054.33	148.778	-390.304	518.891	162.005	-393.043	98.528	205.038	-283.289	36.753
1310	0	-275.571	-530.593	869.199	-224.846	-533.321	1127.78	-202.25	-556.743	471.862	-204.051	-592.596	93.2234	-233.189	-470.804	27.8929				171.137	-421.713	1054.47	149.042	-387.248	518.228	162.313	-392.11	98.2186	204.962	-282.724	36.1035
1311	0	-272.436	-527.264	869.385	-221.727	-530.267	1128	-200.292	-554.951	472.235	-203.891	-592.29	93.4439	-233.131	-470.85	27.9672				174.321	-418.398	1054.66	150.261	-384.26	517.836	162.454	-391.307	97.9275	204.841	-282.497	36.0245
1312	0	-269.248	-523.858	869.661	-218.563	-527.394	1128.29	-198.349	-552.465	472.581	-203.629	-591.682	93.8343	-233.03	-470.711	28.0424				177.406	-414.968	1054.93	151.72	-381.384	517.398	162.559	-390.809	97.7293	204.87	-282.307	36.0285
1313	0	-266.963	-523.162	870.616	-215.332	-524.568	1128.61	-196.143	-550.892	473.004	-203.616	-590.308	93.8223	-232.944	-470.59	28.1194				180.566	-411.456	1055.2	153.186	-378.643	516.898	162.649	-390.434	97.5506	204.855	-282.15	35.874
1314	0	-264.084	-520.733	871.072	-211.989	-521.719	1128.93	-194.587	-548.257	473.382	-203.557	-589.444	94.2145	-232.86	-470.531	28.1787				183.706	-407.832	1055.56	154.656	-376.131	516.543	162.774	-389.858	97.3755	203.777	-282.926	34.4942
1315	0	-261.038	-517.797	871.511	-208.554	-518.587	1129.27	-192.875	-545.551	473.882	-203.251	-589.219	94.834	-232.815	-470.448	28.2413				186.87	-404.129	1056.12	155.921	-373.767	516.218	162.957	-389.286	97.1558	204.888	-281.689	35.3749
1316	0	-258.001	-514.573	872.001	-205.276	-515.639	1129.75	-190.89	-544.109	474.369	-202.771	-589.244	95.6015	-232.805	-470.218	28.2821				190.044	-400.309	1056.7	157.385	-371.422	515.913	163.132	-388.826	96.9693	205.025	-281.514	35.1545
1317	0	-254.953	-511.381	872.518	-202.022	-512.846	1130.32	-189.616	-541.547	475.072	-202.323	-589.303	96.4483	-232.774	-470.074	28.3738				193.004	-396.49	1057.36	158.874	-369.368	515.718	163.294	-388.485	96.8113	205.037	-281.218	35.0165
1318	0	-252.622	-509.924	873.53	-198.785	-509.926	1130.89	-187.736	-539.715	475.689	-201.914	-589.39	97.3477	-232.884	-469.833	28.4433				196.007	-392.695	1058.07	160.656	-367.37	515.525	163.392	-388.221	96.6901	205.929	-281.746	35.3899
1319	0	-249.76	-506.648	874.108	-195.691	-507.074	1131.6	-186.285	-537.473	476.596	-201.585	-589.095	98.3631	-233.167	-469.195	28.5596				199.019	-389.003	1058.77	162.393	-365.552	515.412	163.487	-387.963	96.5717	206.107	-281.663	35.3367
1320	0	-246.809	-502.901	874.867	-192.712	-504.453	1132.48	-184.945	-535.211	477.563	-201.263	-588.612	99.3903	-233.157	-468.843	28.6366				201.822	-385.335	1059.55	164.198	-363.912	515.264	163.564	-387.779	96.428	206.108	-281.504	35.2047
1321	0	-244.068	-499.393	875.852	-189.884	-501.902	1133.41	-183.682	-532.659	478.664	-201.046	-588.195	100.602	-233.242	-470.912	27.6098				204.572	-381.846	1060.35	166.019	-362.326	515.035	163.623	-387.623	96.3512	206.227	-281.453	35.1724
1322	0	-241.48	-495.9	877.026	-187.035	-499.294	1134.48	-182.606	-529.81	479.629	-200.848	-587.686	101.966	-233.388	-471.688	27.5905				207.28	-378.531	1061.1	168.184	-360.943	514.968	163.673	-387.437	96.2111	206.042	-281.325	35.0364
1323	0	-239.129	-492.891	878.471	-184.311	-497.049	1135.79	-181.395	-527.178	481.104	-200.667	-586.835	103.339	-233.269	-471.848	27.4971				209.936	-375.374	1061.84	168.604	-359.748	514.851	163.69	-387.272	96.0813	206.013	-281.248	35.0141
1324	0	-236.829	-489.748	879.986	-181.633	-494.984	1137.24	-180.561	-523.721	482.854	-200.474	-586.071	104.865	-233.221	-472.099	27.5591				212.527	-372.354	1062.75	167.845	-358.887	514.408	163.703	-387.156	96.0246	206.016	-281.104	34.8774
1325	0	-234.615	-486.592	881.684	-178.971	-492.805	1138.75	-179.452	-520.149	484.198	-200.243	-585.263	106.449	-233.144	-472.124	27.4648				214.787	-369.27	1063.57	168.846	-357.972	514.25	163.687	-386.996	95.9781	205.997	-281.101	34.8972
1326	0	-232.522	-483.538	883.473	-176.221	-490.454	1140.29	-177.85	-518.405	485.812	-199.946	-584.351	108.136	-233.137	-472.242	27.4313				217.238	-366.471	1064.51	170.545	-357.221	514.329	163.687	-386.911	95.9396	205.956	-281.078	34.9294
1327	0	-231.857	-484.554	886.035	-173.502	-488.084	1141.98	-176.459	-514.862	488.102	-199.651	-583.305	109.689	-233.125	-472.554	27.3029				219.606	-363.676	1065.48	170.541	-356.557	514.084	163.672	-386.718	95.84	205.002	-280.441	34.4097
1328	0	-230.273	-482.875	888.042	-170.89	-485.896	1143.66	-175.852	-511.03	489.495	-199.255	-582.193	111.416	-233.386	-472.709	27.2061				222.062	-360.956	1066.49	171.818	-355.913	514.095	163.613	-386.707	95.7615	204.925	-280.347	34.3977
1329	0	-228.434	-479.842	889.849	-168.26	-483.682	1145.42	-175.195	-507.294	491.361	-198.766	-580.83	112.981	-235.014	-471.851	27.0114				224.383	-358.168	1067.51	172.297	-355.413	514.147	163.59	-386.611	95.7292	205.072	-280.542	34.6658
1330	0	-226.686	-476.97	891.687	-165.634	-481.252	1147.09	-175.812	-503.429	491.949	-198.244	-579.735	114.763	-235.23	-471.755	26.955				226.693	-355.476	1068.39	173.183	-354.89	513.95	163.653	-386.738	95.7607	204.917	-280.576	34.6707
1331	0	-225.072	-474.474	893.607	-163.066	-479.018	1148.75	-175.713	-499.351	493.343	-197.564	-578.049	116.334	-235.326	-471.779	26.9674				228.872	-352.924	1069.21	174.468	-354.437	514.094	163.386	-386.503	95.5359	204.983	-280.599	34.767
1332	0	-223.454	-471.841	895.485	-160.59	-476.866	1150.42	-175.467	-495.791	494.948	-196.804	-576.457	117.931	-235.192	-471.804	27.038				231.222	-350.46	1070.06	174.556	-354.23	514.035	163.22	-386.427	95.4444	204.963	-280.596	34.7641
1333	0	-222	-469.507	897.335	-158.144	-474.678	1152	-175.068	-491.976	496.31	-196.014	-574.717	119.392	-235.083	-471.661	27.0332				233.334	-347.968	1070.69	174.558	-353.956	513.931	163.052	-386.268	95.3387	204.962	-280.635	34.8272
1334	0	-220.533	-467.256	899.172	-155.664	-472.335	1153.46	-174.865	-488.141	497.754	-195.289	-573.316	121.098	-235.004	-471.684	27.0954				235.322	-345.585	1071.34	175.411	-353.432	514.153	162.832	-386.214	95.2493	204.978	-280.646	34.9472
1335	0	-219.091	-464.792	900.886	-153.239	-470.055	1154.76	-174.644	-484.312	499.032	-194.538	-571.728	122.64	-234.879	-471.746	27.1941				237.495	-343.177	1071.92	175.82	-353.1	513.864	162.529	-385.991	95.0941	204.902	-280.668	34.9976
1336	0	-217.776	-462.743	902.591	-150.902	-467.886	1156.04	-174.418	-480.416	500.252	-193.807	-570.121	124.089	-234.788	-471.664	27.2791				239.434	-340.742	1072.39	176.198	-352.664	513.95	162.242	-385.908	94.9774	204.88	-280.683	35.1381
1337	0	-216.385	-460.552	904.155	-148.535	-465.603	1157.25	-174.122	-476.315	501.395	-193.228	-568.567	125.62	-234.708	-471.587	27.3407				241.264	-338.333	1072.78	176.521	-352.049	513.818	162.027	-385.882	94.8769	204.851	-280.685	35.2351
1338	0	-215.096	-458.42	905.627	-146.223	-463.448	1158.32	-174.003	-472.358	502.466	-192.666	-566.797	126.951	-234.589	-471.35	27.373				243.11	-335.911	1073.2	176.925	-351.404	513.533	161.803	-385.802	94.7816	204.812	-280.71	35.3328
1339	0	-213.862	-456.468	907.022	-143.963	-461.357	1159.3	-174.006	-468.365	503.421	-192.191	-564.699	128.143	-234.587	-470.837	27.4642				244.773	-333.437	1073.48	177.324	-350.618	513.587	161.63	-385.657	94.6538	204.76	-280.701	35.3733
1340	0	-212.635	-454.368	908.288	-141.853	-459.727	1160.21	-173.973	-464.387	504.466	-191.908	-562.616	129.46	-234.72	-469.98	27.6052				246.429	-330.974	1073.76	177.717	-349.713	513.485	161.422	-385.55	94.5535	204.654	-280.77	35.329
1341	0	-211.385	-452.43	909.501	-139.803	-458.098	1161.01	-174.032	-460.849	505.436	-191.689	-560.038	130.449	-235.08	-468.561	27.8682				248.107	-328.348	1074.05	177.89	-348.787	513.021	161.244	-385.282	94.3827	204.633	-280.801	35.4182
1342	0	-210.204	-450.522	910.577	-137.802	-456.44	1161.72	-174.002	-457.12	506.359	-191.96	-557.166	131.453	-235.821	-466.523	28.276				249.487	-325.732	1074.22	178.998	-347.555	512.9	161.097	-385.168	94.3189	204.649	-280.777	35.4796
1343	0	-209.05	-448.748	911.605	-135.85	-454.909	1162.33	-174.061	-453.744	507.218	-192.222	-553.268	132.042	-236.867	-463.585	28.7845				251.03	-323.092	1074.4	178.859	-346.51	512.635	161.021	-385.051	94.2025	204.597	-280.806	35.4935
1344	0	-207.877	-447.044	912.517	-134.056	-453.617	1162.91	-174.137	-450.5	507.911	-192.961	-549.282	132.765	-238.26	-459.549	29.2034				252.352	-320.469	1074.61	179.942	-345.139	512.485	160.936	-384.972	94.1335	204.598	-280.815	35.5414
1345	0	-206.646	-445.131	913.342	-132.254	-452.175	1163.37	-174.167	-447.407	508.606	-194.013	-544.511	133.307	-240.17	-454.962	29.5337				253.827	-317.883	1074.71	180.33	-343.717	512.604	160.893	-384.87	94.0895	204.594	-280.792	35.5569
1346	0	-205.461	-443.308	914.094	-130.539	-451.073	1163.84	-174.329	-444.417	509.298	-195.57	-538.862	133.452	-242.551	-450.418	30.164				255.225	-315.344	1074.86	180.891	-342.52	511.943	160.869	-384.763	94.0277	204.784	-280.878	35.7216
1347	0	-204.276	-441.636	914.798	-128.761	-449.876	1164.25	-174.499	-441.609	509.936	-197.256	-532.447	133.343	-244.784	-444.106	30.3276				256.574	-312.84	1074.87	181.357	-340.93	512.219	160.839	-384.616	93.9543	204.553	-280.785	35.5318
1348	0	-203.107	-440.008	915.382	-127.09	-448.583	1164.53	-174.707	-438.492	510.633	-199.367	-525.864	133.352	-247.205	-436.523	30.0659				257.779	-310.401	1074.93	181.68	-339.344	512.421	160.888	-384.396	93.9031	204.461	-280.776	35.4594
1349	0	-201.976	-438.634	916.014	-125.406	-447.469	1164.8	-175.071	-435.303	511.181	-202.57	-520.042	133.51	-249.932	-428.133	29.6314				259.024	-307.947	1074.92	182.164	-338.464	511.788	160.83	-384.313	93.8701	204.45	-280.748	35.4612
1350	0	-200.826	-437.185	916.534	-123.758	-446.304	1165.04	-175.297	-432.17	511.916	-205.02	-512.015	133.385	-252.711	-418.739	29.2622				260.249	-305.529	1074.9	182.415	-336.724	511.818	160.808	-384.183	93.8588	204.589	-280.749	35.6015
1351	0	-199.642	-435.715	916.99	-122.127	-445.074	1165.25	-175.742	-428.834	512.531	-207.668	-503.584	133.242	-256.132	-409.285	29.2327				261.332	-303.101	1074.88	182.913	-334.941	511.195	160.736	-383.933	93.8086	204.543	-280.722	35.5777
1352	0	-198.521	-434.472	917.47	-120.521	-443.89	1165.42	-176.312	-425.056	513.069	-210.584	-494.332	132.981	-259.878	-399.501	29.5268				262.419	-300.685	1074.84	183.162	-333.117	510.908	160.706	-383.753	93.7883	204.543	-280.664	35.5993
1353	0	-197.404	-433.271	917.876	-118.916	-442.735	1165.55	-176.851	-420.72	513.693	-213.485	-484.432	132.692	-263.551	-388.724	29.7222				263.351	-298.251	1074.74	183.423	-331.228	510.613	160.677	-383.589	93.7783	204.486	-280.549	35.7401
1354	0	-196.307	-432.155	918.318	-117.37	-441.626	1165.62	-177.612	-416.296	514.336	-216.7	-474.168	132.678	-267.321	-378.223	30.3378				264.311	-295.63	1074.61	183.562	-329.343	510.27	160.599	-383.438	93.786	204.398	-280.498	35.6378
1355	0	-195.276	-430.902	918.709	-115.841	-440.647	1165.75	-178.506	-411.405	515.051	-219.967	-463.828	132.843	-270.836	-367.122	31.2997				265.23	-293.191	1074.6	183.692	-327.371	509.988	160.545	-383.25	93.794	204.34	-280.458	35.6481
1356	0	-194.276	-429.834	919.085	-114.351	-439.687	1165.82	-179.585	-406.271	515.812	-222.94	-453.48	133.124	-274.051	-355.019	32.5461				265.853	-290.687	1074.47	183.757	-325.269	509.674	160.418	-383.01	93.8046	204.311	-280.436	35.6915
1357	0	-193.379	-428.872	919.522	-112.863	-438.837	1165.85	-180.641	-400.818	516.667	-225.925	-443.02	133.591	-277.039	-342.529	34.586				266.616	-288.186	1074.36	183.788	-323.185	509.294	160.341	-382.831	93.8426	204.806	-280.548	36.2054
1358	0	-192.625	-427.9	920.029	-111.431	-438.148	1165.95	-181.716	-394.876	517.584	-228.832	-431.965	133.966	-279.85	-329.84	37.122				267.208	-285.75	1074.31	183.824	-321.094	508.909	160.297	-382.57	93.9564	204.224	-280.326	35.8005
1359	0	-191.827	-426.652	920.525	-110.256	-438.032	1166.25	-182.962	-388.984	518.619	-231.571	-420.991	134.704	-282.467	-316.68	39.5281				267.711	-283.213	1074.22	183.658	-319.059	508.559	160.227	-382.424	93.9875	204.698	-280.473	36.1954
1360	0	-191.14	-425.412	921.057	-108.908	-437.516	1166.3	-183.956	-382.358	519.629	-234.4	-410.008	135.712	-284.872	-303.779	42.0214				268.24	-280.702	1074.2	183.667	-317.104	507.74	160.165	-382.25	94.0122	204.558	-280.45	36.1422
1361	0	-190.579	-424.206	921.68	-107.487	-436.676	1166.09	-185.036	-375.736	520.75	-237.112	-398.385	136.542	-287.071	-290.997	44.3513				268.665	-278.192	1074.13	183.508	-314.964	507.871	160.07	-382.069	94.0626	204.489	-280.388	36.1119
1362	0	-190.132	-423.055	922.322	-106.219	-436.314	1166.35	-186.248	-368.928	521.976	-239.801	-387.384	137.751	-289.015	-278.417	46.5264				269.131	-275.676	1074.16	183.293	-313.178	507.489	160.004	-381.963	94.165	204.892	-280.499	36.5961
1363	0	-189.655	-421.492	922.867	-104.894	-435.748	1166.38	-187.541	-361.965	523.322	-242.349	-376.093	138.889	-291.027	-266.505	48.9813				269.56	-273.187	1074.25	183.091	-311.375	507.077	159.971	-381.809	94.2294	204.477	-280.37	36.2233
1364	0	-189.31	-420.208	923.487	-103.58	-435.073	1166.39	-188.796	-354.737	524.732	-244.781	-365.082	140.302	-292.992	-255.17	51.6299				269.828	-270.608	1074.33	183.205	-309.177	506.987	159.933	-381.69	94.2632	204.837	-280.458	36.6573
1365	0	-188.954	-418.433	924.057	-102.32	-434.285	1166.38	-189.986	-347.383	526.126	-247.011	-353.79	141.596	-294.655	-243.317	54.1226				270.146	-268.14	1074.58	183.107	-307.601	506.295	159.895	-381.526	94.2868	204.854	-280.476	36.6761
1366	0	-188.658	-416.563	924.575	-101.844	-435.42	1166.58	-191.222	-340.03	527.564	-249.122	-342.608	142.959	-296.362	-231.782	56.6428				270.522	-265.699	1074.64	182.955	-305.942	505.898	159.842	-381.37	94.2984	204.831	-280.438	36.6985
1367	0	-188.419	-414.627	925.105	-100.66	-434.621	1166.57	-192.533	-332.904	529.039	-251.121	-331.727	144.516	-297.844	-220.224	58.967				270.72	-263.249	1074.93	182.887	-304.181	505.587	159.784	-381.254	94.2936	204.807	-280.456	36.7239
1368	0	-188.092	-412.273	925.559	-99.2353	-432.754	1166.27	-193.733	-325.864	530.633	-253.119	-320.997	146.112	-299.165	-208.264	61.0258				270.924	-261.052	1075.2	182.937	-302.449	505.267	159.616	-380.99	94.4456	204.789	-280.435	36.7424
1369	0	-188.05	-410.309	926.113	-98.4062	-432.111	1166.3	-194.774	-318.7	532.112	-254.956	-309.983	147.462	-300.395	-196.795	63.3841				271.956	-258.695	1075.2	182.994	-300.669	504.986	159.659	-381.003	94.3374	204.792	-280.434	36.7428
1370	0	-187.87	-407.76	926.547	-97.9467	-432.601	1166.5	-195.813	-311.686	533.527	-256.682	-299.239	148.946	-301.475	-185.101	65.6145				271.858	-256.603	1075.36	182.925	-299.001	504.673	159.643	-380.886	94.3783	204.789	-280.434	36.7422
1371	0	-187.804	-405.196	926.977	-96.7684	-430.663	1166.08	-196.715	-304.685	534.822	-258.301	-288.781	150.527	-302.502	-173.072	67.7954				271.971	-254.58	1075.57	183.019	-297.397	504.36	159.457	-380.691	94.3438	204.829	-280.433	36.7502
1372	0	-187.688	-402.234	927.252	-96.6336	-431.061	1166.06	-197.524	-297.758	536.003	-260.066	-278.257	151.982	-303.371	-160.776	69.9574				272.397	-252.546	1075.84	183.154	-295.67	504.057	159.438	-380.625	94.3752	204.834	-280.425	36.7244
1373	0	-187.652	-399.196	927.421	-96.0846	-429.816	1165.87	-198.323	-291.387	537.276	-261.675	-267.918	153.527	-304.468	-149.176	72.3342				273.205	-250.664	1076.06	183.126	-294.092	503.706	159.408	-380.503	94.3996	204.826	-280.424	36.7376
1374	0	-187.674	-396.134	927.606	-95.3416	-427.634	1165.37	-199.058	-285.061	538.398	-263.288	-257.171	154.827	-305.535	-137.646	74.7368				273.13	-248.94	1076.21	183.226	-292.483	503.379	159.344	-380.427	94.4352	204.878	-280.403	36.6935
1375	0	-187.813	-393.124	927.813	-95.4138	-427.203	1165.26	-199.564	-278.833	539.373	-264.929	-246.602	156.221	-306.726	-126.425	77.2069				273.792	-247.134	1076.84	183.461	-290.908	503.086	159.33	-380.308	94.4396	204.895	-280.405	36.6848
1376	0	-187.885	-389.758	927.903	-94.8885	-424.776	1164.77	-200.117	-272.831	540.312	-266.543	-236.483	157.559	-307.798	-115.219	79.6916				273.596	-245.692	1076.65	183.479	-289.314	502.739	159.28	-380.16	94.5671	204.951	-280.402	36.6877
1377	0	-188.002	-386.071	927.775	-95.053	-423.638	1164.42	-200.505	-266.731	541.093	-268.151	-226.429	158.841	-308.934	-104.346	82.1128				274.399	-244.314	1076.55	183.453	-287.656	502.405	159.225	-379.988	94.6372	204.945	-280.406	36.647
1378	0	-188.148	-382.41	927.566	-95.2179	-422.308	1164	-200.854	-260.705	541.693	-269.622	-217.061	160.347	-309.795	-93.5676	84.3354				274.753	-242.87	1076.42	183.621	-286.023	502.07	159.207	-379.921	94.6771	204.999	-280.388	36.6031
1379	0	-188.3	-378.375	927.148	-95.2024	-420.018	1163.21	-201.145	-254.556	542.231	-270.902	-207.475	161.543	-310.725	-83.3992	86.4558				275.21	-241.412	1076.29	183.728	-284.293	501.696	159.165	-379.764	94.6948	204.992	-280.386	36.5621
1380	0	-188.546	-374.465	926.79	-95.3998	-418.835	1162.35	-201.445	-248.797	542.675	-272.153	-198.141	162.536	-311.44	-73.5046	88.4066				275.648	-239.851	1076.25	183.689	-282.57	501.341	159.145	-379.675	94.754	205.128	-280.409	36.5548
1381	0	-188.856	-370.573	926.531	-95.8463	-416.962	1161.52	-201.767	-243.141	543.037	-273.193	-189.566	163.705	-312.059	-63.7437	89.9206				275.798	-238.096	1076.27	183.714	-280.697	500.968	159.107	-379.523	94.8329	205.095	-280.372	36.4496
1382	0	-189.056	-366.18	926.089	-95.8424	-413.898	1160.82	-202.119	-237.6	543.371	-274.135	-181.089	164.474	-312.496	-54.6582	91.3013				276.374	-237.633	1076.47	183.85	-278.873	500.558	159.096	-379.417	94.8626	203.866	-279.913	35.3082
1383	0	-189.402	-361.964	925.663	-96.2704	-411.539	1160	-202.286	-232.114	543.553	-274.902	-173.259	165.312	-312.84	-46.2389	92.5934				276.224	-234.872	1075.93	183.742	-277.047	500.148	159.071	-379.303	94.8998	203.82	-279.831	35.1751
1384	0	-189.681	-357.632	925.179	-96.918	-409.508	1159.39	-202.543	-226.602	543.661	-275.414	-165.466	165.858	-312.975	-37.873	93.3493				276.253	-233.064	1075.77	183.797	-275.086	499.763	159.063	-379.159	94.9492	204.134	-279.802	35.3771
1385	0	-190.059	-353.444	924.671	-97.4694	-406.822	1158.63	-202.684	-221.33	543.563	-275.84	-157.889	166.073	-312.857	-29.9594	93.8984				276.44	-231.901	1075.69	183.908	-273.201	499.301	158.95	-379.004	95.0204	204.189	-279.848	35.3216
1386	0	-190.42	-349.047	924.131	-97.7148	-403.184	1157.61	-202.715	-216.055	543.38	-276.017	-151.01	166.431	-312.524	-22.6788	94.2974				276.54	-230.51	1075.57	183.791	-271.282	498.853	158.914	-378.909	95.1083	204.048	-279.863	35.1156
1387	0	-190.75	-344.489	923.464	-98.6161	-400.967	1156.92	-202.667	-210.828	543.155	-276.006	-143.845	166.271	-311.938	-15.7022	94.2289				276.614	-229.29	1075.43	183.877	-269.307	498.453	158.855	-378.789	95.1614	204.269	-279.841	35.2239
1388	0	-191.161	-340.02	922.754	-99.392	-398.362	1155.94	-202.532	-205.873	542.709	-275.882	-137.764	166.389	-311.235	-9.16667	93.8637				276.531	-227.827	1075.31	183.965	-267.341	497.964	158.799	-378.643	95.2146	204.318	-279.826	35.1916
1389	0	-191.639	-335.873	922.148	-100.302	-395.891	1155.19	-202.405	-201.01	542.097	-275.612	-131.399	166.07	-310.191	-2.89341	93.1639				276.458	-226.455	1075.13	183.882	-265.341	497.516	158.896	-378.743	95.2904	204.274	-279.789	35.0849
1390	0	-192.089	-331.338	921.336	-101.198	-393.066	1154.16	-202.204	-196.439	541.521	-275.123	-125.521	165.617	-308.929	2.88986	92.1635				276.349	-225.017	1074.9	183.882	-263.374	497.1	158.644	-378.409	95.4185	204.333	-279.713	34.9707
1391	0	-192.56	-326.788	920.472	-102.122	-390.099	1153.31	-201.868	-191.811	540.636	-274.451	-119.865	165.089	-307.441	8.40475	90.8611				276.189	-223.465	1074.64	183.992	-261.459	496.604	158.583	-378.277	95.5245	204.534	-279.678	34.9996
1392	0	-193.104	-322.39	919.583	-103.096	-387.202	1152.26	-201.496	-187.787	539.788	-273.591	-114.715	164.442	-305.747	13.4768	89.2265				276.176	-222.204	1074.49	183.948	-259.461	496.148	158.542	-378.102	95.6456	204.446	-279.662	34.7991
1393	0	-193.714	-318.252	918.587	-104.063	-384.133	1151.35	-200.934	-183.556	538.717	-272.718	-109.77	163.72	-303.842	18.2834	87.3909				275.846	-220.628	1074.26	183.963	-257.438	495.741	158.522	-377.985	95.7482	204.441	-279.675	34.7231
1394	0	-194.239	-313.908	917.567	-105.22	-381.336	1150.36	-200.332	-179.74	537.53	-271.501	-105.196	162.85	-301.777	22.6333	85.3417				275.392	-218.967	1074.05	183.989	-255.488	495.274	158.485	-377.788	95.8551	204.751	-279.548	34.709
1395	0	-194.907	-309.669	916.436	-106.262	-378.056	1149.41	-199.607	-175.842	536.238	-270.211	-100.84	161.824	-299.532	26.6839	83.1276				274.893	-217.247	1073.95	183.338	-253.681	494.292	158.455	-377.612	95.9794	204.606	-279.519	34.5145
1396	0	-195.565	-305.56	915.38	-107.548	-374.923	1148.39	-198.845	-172.239	534.866	-268.798	-97.1719	160.698	-297.153	30.4638	80.7977				274.345	-215.622	1073.75	183.855	-251.332	494.387	158.426	-377.458	96.0801	204.913	-279.469	34.5092
1397	0	-196.239	-301.355	914.149	-108.743	-371.628	1147.44	-197.97	-168.679	533.284	-266.897	-93.4351	159.297	-294.611	33.8208	78.2639				273.819	-213.977	1073.59	183.715	-249.308	493.931	158.432	-377.299	96.2179	204.773	-279.428	34.2913
1398	0	-196.939	-297.363	912.983	-110.076	-368.354	1146.43	-197.089	-165.394	531.704	-265.41	-91.1531	158.101	-291.82	37.0727	75.5612				273.238	-212.266	1073.35	183.649	-247.336	493.439	158.407	-377.188	96.4186	204.751	-279.356	34.0812
1399	0	-197.693	-293.23	911.7	-111.29	-364.595	1145.31	-196.006	-162.097	529.955	-261.858	-83.9457	155.001	-288.933	39.6917	72.8101				272.465	-210.428	1073.05	183.683	-245.294	492.94	158.324	-377.071	96.5647	206.066	-279.826	34.7594
1400	0	-198.447	-289.128	910.404	-112.878	-361.7	1144.37	-194.929	-159.162	528.148	-259.319	-79.4171	152.488	-285.751	42.2017	69.7446				271.647	-208.335	1072.65	183.514	-243.201	492.482	158.311	-376.936	96.6967	206.216	-279.834	34.7306
1401	0	-199.276	-285.079	909.128	-114.351	-358.216	1143.28	-193.823	-155.999	526.186	-256.956	-76.9956	150.602	-282.508	44.5534	66.4407				270.966	-206.787	1072.18	183.286	-241.305	492.025	158.23	-376.796	96.835	206.229	-279.809	34.6659
1402	0	-200.072	-281.193	907.855	-115.959	-354.819	1142.26	-192.59	-153.361	524.134	-254.407	-74.8138	148.457	-279.137	46.6158	62.993				270.098	-204.897	1071.74	182.961	-239.427	491.545	158.154	-376.671	96.9897	206.317	-279.806	34.6556
1403	0	-200.707	-276.581	906.064	-117.134	-349.854	1140.87	-191.345	-150.723	521.96	-251.672	-72.713	146.237	-275.457	48.4938	59.4513				269.384	-203.144	1071.26	182.419	-237.437	491.105	158.082	-376.567	97.1423	206.4	-279.808	34.6267
1404	0	-201.51	-272.368	904.536	-119.248	-347.356	1139.97	-190.043	-148.32	519.783	-248.782	-70.6355	143.769	-271.863	49.7895	56.0612				268.48	-201.389	1070.72	181.767	-235.419	490.716	158.011	-376.401	97.2879	206.44	-279.799	34.6598
1405	0	-202.424	-268.364	903.079	-121.082	-343.939	1138.8	-188.63	-146.14	517.501	-245.848	-69.0182	141.285	-267.893	51.1001	52.3233				267.435	-199.372	1070.23	181.224	-233.536	490.267	157.864	-376.325	97.4363	206.4	-279.773	34.5988
1406	0	-203.269	-264.291	901.473	-122.477	-338.898	1137.37	-187.284	-144.128	515.148	-242.81	-67.3302	138.61	-263.81	52.3889	48.4787				266.479	-197.656	1069.79	180.779	-231.468	489.888	157.736	-376.202	97.5805	206.828	-280.091	34.6958
1407	0	-204.053	-260.222	899.81	-124.733	-336.182	1136.23	-185.784	-142.458	512.79	-239.682	-66.0477	135.948	-259.697	53.4239	44.7908				265.365	-195.822	1069.16	184.62	-229.947	488.615	157.463	-375.855	97.7978	206.819	-280.125	34.6861
1408	0	-204.936	-256.084	898.128	-126.732	-332.867	1134.92	-184.339	-140.8	510.198	-236.496	-65.1337	133.184	-255.266	54.1512	40.9842				264.114	-193.566	1068.72	184.101	-228.008	487.733	157.462	-375.909	97.8694	206.84	-280.099	34.6829
1409	0	-205.841	-251.97	896.329	-128.658	-328.626	1133.28	-182.836	-139.442	507.561	-233.337	-64.6038	130.389	-250.791	55.0398	37.1353				263.002	-191.623	1068.21	183.588	-226.002	487.206	157.341	-375.771	98.0276	206.859	-280.101	34.7148
1410	0	-206.744	-247.973	894.478	-130.913	-324.998	1132.19	-181.31	-138.11	504.731	-229.964	-64.2524	127.464	-246.148	55.6325	33.252				261.768	-189.498	1067.69	183.191	-223.857	486.609	157.204	-375.639	98.1273	205.2	-278.773	34.114
1411	0	-207.791	-244.172	892.586	-132.844	-320.358	1130.71	-179.628	-136.736	501.894	-226.559	-63.9501	124.286	-241.344	55.9512	29.3139				260.286	-187.214	1067.32	181.948	-221.75	486.072	157.068	-375.505	98.3075	205.216	-278.734	34.1375
1412	0	-208.831	-240.175	890.677	-135.25	-316.682	1129.33	-178.022	-135.606	498.982	-223.044	-63.7549	120.999	-237.257	55.5598	27.176				258.857	-184.751	1066.77	181.28	-219.688	485.568	156.93	-375.365	98.4376	205.2	-278.757	34.1418
1413	0	-209.917	-236.719	888.692	-137.727	-312.839	1127.9	-176.47	-134.645	496.026	-218.737	-65.1447	118.793	-234.423	54.9041	27.5401				257.158	-182.313	1066.36	180.081	-217.545	484.686	156.788	-375.258	98.5895	205.728	-279.374	34.149
1414	0	-210.961	-232.684	886.567	-140.214	-308.915	1126.39	-174.643	-133.793	493.021	-214.626	-65.8541	116.324	-231.795	54.3943	28.5343				255.578	-180.191	1065.98	179.818	-215.308	484.42	156.696	-375.151	98.724	205.819	-279.463	34.175
1415	0	-211.949	-228.133	884.306	-142.774	-304.792	1124.91	-172.714	-132.995	489.976	-211.533	-67.4059	113.408	-230.369	54.2005	29.0993				253.91	-178.128	1065.62	179.156	-213.004	483.89	156.587	-374.985	98.8822	206.363	-279.792	34.4997
1416	0	-212.511	-222.67	881.901	-145.395	-300.798	1123.35	-171.014	-132.03	487.083	-208.185	-67.5929	110.376	-228.805	52.8722	29.7453				251.978	-175.345	1065.48	178.492	-210.191	483.21	156.466	-374.886	99.0671	206.401	-279.783	34.5223
1417	0	-213.513	-218.307	879.636	-148.039	-296.578	1121.8	-169.953	-131.456	484.161	-205.166	-69.0039	107.835	-227.97	52.1837	30.3654				250.082	-172.236	1065.13	177.855	-207.599	482.743	156.301	-374.73	99.2576	206.416	-279.773	34.527
1418	0	-214.593	-214.358	877.369	-150.787	-292.259	1120.11	-168.999	-130.939	481.357	-201.883	-70.7603	105.502	-227.541	52.2019	31.0192				248.038	-169.026	1064.92	177.05	-205.247	482.107	156.185	-374.63	99.4837	206.426	-279.78	34.541
1419	0	-215.676	-210.129	875.113	-153.563	-287.864	1118.5	-168.238	-130.792	478.827	-199.219	-72.0646	103.249	-227.194	52.1103	31.3215				246.08	-166.198	1064.68	176.175	-203.074	481.349	156.074	-374.531	99.7043	206.35	-279.676	34.4754
1420	0	-217.059	-206.534	873.018	-156.358	-283.682	1116.93	-167.424	-130.696	476.544	-197.213	-73.2526	101.278	-227.217	52.0837	31.4893				244.07	-163.231	1064.37	175.017	-200.584	480.724	156.032	-374.439	99.9871	206.383	-279.675	34.4465
1421	0	-218.269	-202.492	870.897	-159.251	-279.255	1115.47	-167.346	-129.132	474.757	-194.764	-74.4152	99.8971	-227.112	51.7165	31.45				242.023	-160.262	1064.05	174.085	-198.213	480.216	155.952	-374.346	100.319	206.415	-279.668	34.4162
1422	0	-219.458	-198.505	868.897	-162.141	-274.732	1114.28	-167.508	-127.578	473.04	-193.48	-74.8314	98.8721	-227.194	52.1501	31.7786				239.843	-157.532	1063.82	173.077	-195.8	479.565	155.915	-374.23	100.678	206.607	-279.698	34.369
1423	0	-220.931	-195.241	867.258	-165.076	-270.03	1113.3	-167.623	-126.076	471.867	-192.177	-74.7202	97.3083	-227.123	52.7095	32.1094				237.729	-154.31	1063.66	172.47	-193.254	479.259	155.933	-374.192	101.036	206.61	-279.672	34.3441
1424	0	-222.483	-192.286	865.988	-167.803	-265.792	1112.39	-167.809	-124.067	470.812	-191.158	-73.9139	96.2391	-226.781	52.9756	32.5695				235.575	-151.059	1063.35	171.167	-190.901	478.558	155.974	-374.009	101.436	206.635	-279.447	34.32
1425	0	-224.032	-189.448	864.876	-170.542	-261.853	1111.75	-168.333	-121.989	470.314	-190.717	-72.7445	95.9514	-227.101	53.5265	32.4995				233.538	-148.938	1063.31	170.278	-188.559	478.087	155.997	-373.818	101.906	206.407	-279.276	34.1602
1426	0	-225.772	-187.1	864.197	-173.112	-258.269	1111.43	-168.667	-119.747	470.171	-190.363	-71.9491	95.8646	-227.033	53.6441	32.5454				230.983	-145.008	1063.04	169.148	-186.46	477.691	155.893	-373.591	102.47	205.863	-278.984	33.5199
1427	0	-227.745	-185.543	864.033	-175.624	-254.727	1111.42	-169.163	-117.655	470.312	-189.926	-71.4192	95.6737	-226.815	52.9692	32.4293				228.126	-140.402	1062.87	168.099	-184.513	477.337	155.89	-373.344	103.048	206.507	-279.415	33.6964
1428	0	-229.893	-184.348	864.16	-177.865	-251.224	1111.62	-170.438	-114.602	470.633	-189.841	-71.1658	95.5837	-226.649	52.624	32.4994				225.484	-136.041	1062.82	166.974	-182.824	477.237	155.897	-373.052	103.671	205.9	-278.849	33.4355
1429	0	-231.658	-182.188	864.448	-179.967	-247.81	1112.17	-171.269	-113.045	470.939	-190.142	-71.6517	95.7053	-226.827	53.3085	32.7013				223.221	-133.071	1062.97	166.267	-181.939	477.505	155.883	-372.711	104.305	205.934	-279.047	33.133
1430	0	-233.587	-180.788	864.687	-181.73	-244.64	1112.78	-172.569	-111.542	471.114	-189.421	-70.4988	95.1624	-226.868	53.0984	32.5154				220.284	-128.431	1063.27	165.037	-180.595	477.685	155.875	-372.384	105.027	204.944	-280.203	32.2111
1431	0	-235.618	-179.297	865.02	-183.456	-241.458	1113.6	-173.714	-110.29	471.179	-189.994	-70.3743	95.1819	-226.958	53.0269	32.6481				217.58	-124.542	1063.78	164.206	-179.759	477.946	155.79	-372.063	105.784	206.153	-279.076	33.2167
1432	0	-237.535	-177.418	865.382	-185.176	-238.254	1114.42	-174.942	-109.325	471.145	-190.095	-70.4741	95.1343	-227.014	53.2738	32.5634				214.908	-120.776	1064.4	163.086	-178.783	478.365	155.848	-371.693	106.498	206.306	-278.949	33.3224
1433	0	-239.44	-175.188	865.746	-186.932	-235.252	1115.21	-176.177	-108.643	470.983	-189.908	-70.4811	94.8554	-227.13	53.4528	32.5514				211.994	-114.934	1064.84	161.943	-177.691	478.974	155.948	-371.285	107.367	206.408	-278.901	33.3807
1434	0	-241.656	-173.581	866.016	-188.89	-232.283	1115.97	-177.495	-108.149	471.065	-190.167	-70.159	94.7741	-227.104	53.3986	32.5702				208.962	-109.738	1065.42	160.804	-176.477	479.696	156.061	-370.82	108.142	206.461	-278.812	33.3779
1435	0	-243.758	-171.149	866.187	-190.86	-229.022	1116.78	-178.831	-107.542	471.021	-190.32	-69.9957	94.5823	-227.176	53.3743	32.5645				206.797	-106.7	1065.88	159.767	-175.311	480.25	156.142	-370.344	108.924	206.495	-278.777	33.3903
1436	0	-246.021	-169.399	866.692	-193.049	-226.077	1117.52	-180.076	-106.494	471.162	-190.403	-69.9214	94.4745	-227.172	53.3347	32.5404				204.103	-102.751	1066.12	158.809	-174.095	480.944	156.225	-369.874	109.695	206.561	-278.656	33.4407
1437	0	-248.222	-166.964	866.937	-195.33	-222.966	1118.12	-181.24	-105.297	471.267	-190.459	-69.8133	94.3897	-227.199	53.2332	32.522				201.713	-99.0358	1066.35	157.864	-172.95	481.487	156.236	-369.456	110.524	206.597	-278.575	33.4519
1438	0	-250.52	-164.777	867.25	-197.673	-219.792	1118.85	-182.671	-104.119	471.501	-190.69	-69.8102	94.3244	-227.218	53.2661	32.5418				199.418	-95.824	1067.01	156.995	-171.863	482.114	156.294	-369.077	111.247	206.612	-278.453	33.4833
1439	0	-252.87	-162.842	867.56	-200.019	-216.61	1119.37	-183.971	-102.477	471.659	-190.757	-69.6322	94.2225	-227.226	53.2848	32.5463				197.056	-91.9156	1066.96	156.26	-170.972	482.669	156.396	-368.594	112.036	206.681	-278.374	33.5303
1440	0	-255.302	-161.075	867.922	-202.444	-213.078	1119.85	-185.219	-100.682	471.821	-190.837	-69.6531	94.1412	-227.27	53.4348	32.4516				194.767	-88.7601	1066.94	155.189	-170.052	483.196	156.543	-368.047	112.865	206.751	-278.269	33.5897
1441	0	-257.57	-158.462	868.172	-204.759	-209.922	1120.09	-186.492	-98.8365	472.001	-190.894	-69.5557	94.0567	-227.286	53.3568	32.4303				192.572	-85.7611	1066.9	154.318	-168.831	483.876	156.584	-367.383	113.847	206.819	-278.174	33.6199
1442	0	-259.885	-156.127	868.467	-207.158	-206.936	1120.6	-187.587	-96.7598	472.13	-190.935	-69.4725	93.975	-227.28	53.3798	32.4288				190.361	-82.8614	1067.01	153.376	-167.346	484.334	156.892	-367.052	114.662	206.911	-278.032	33.6844
1443	0	-262.026	-153.356	868.66	-209.384	-203.515	1121	-188.802	-94.771	472.316	-190.877	-69.2111	93.8922	-227.303	53.3248	32.4377				188.165	-79.8784	1066.97	152.341	-165.665	484.881	157.015	-366.436	115.712	207.003	-277.898	33.7737
1444	0	-263.988	-150.061	868.804	-211.431	-199.568	1121.35	-189.957	-92.792	472.376	-190.891	-69.1135	93.8731	-227.234	53.246	32.5014				185.896	-76.9709	1067.08	151.268	-163.774	485.342	157.107	-365.588	116.719	207.065	-277.776	33.8655
1445	0	-265.917	-146.726	868.985	-213.445	-195.582	1121.74	-191.144	-90.6811	472.497	-190.908	-68.7126	93.7073	-227.235	53.2205	32.5187				183.83	-74.0038	1067.16	150.219	-161.687	485.716	157.182	-364.771	117.948	207.17	-277.66	33.9355
1446	0	-267.803	-143.316	869.156	-215.416	-191.521	1122.12	-192.082	-88.6658	472.61	-190.899	-68.6337	93.7291	-227.227	53.2731	32.5466				181.624	-71.0646	1067.19	148.89	-160.067	486.495	157.255	-363.859	119.259	207.231	-277.491	34.0852
1447	0	-269.7	-139.89	869.342	-217.398	-187.444	1122.51	-193.31	-86.5274	472.703	-190.828	-68.4772	93.6964	-227.21	53.2348	32.5585				179.573	-67.9738	1067.37	147.899	-157.194	486.592	157.189	-362.832	120.748	207.238	-277.39	34.3183
1448	0	-271.366	-135.414	869.182	-219.149	-182.318	1122.56	-194.208	-84.6573	472.788	-190.8	-68.2463	93.6377	-227.178	53.1927	32.5669				177.294	-64.7983	1067.52	146.849	-154.025	486.91	156.869	-361.647	122.448	207.364	-277.303	34.6521
1449	0	-273.233	-131.572	869.276	-221.101	-177.825	1122.86	-195.391	-82.5756	472.848	-190.905	-68.0823	93.54	-227.177	53.1752	32.5824				175.149	-61.5552	1067.91	145.786	-150.402	487.373	156.865	-360.541	124.077	207.569	-277.143	35.0795
1450	0	-275.149	-128.174	869.327	-223.101	-173.776	1123.12	-196.245	-80.8288	472.934	-190.929	-67.8164	93.4066	-227.159	53.2032	32.5793				173.071	-58.4412	1068.11	144.831	-146.902	487.842	156.659	-359.168	126.122	207.528	-276.989	35.338
1451	0	-277.055	-124.718	869.373	-225.091	-169.669	1123.37	-197.471	-78.7104	473.057	-190.998	-67.7417	93.4108	-227.125	53.1866	32.5792				171.196	-55.5527	1068.48	143.97	-143.162	488.265	156.446	-357.451	128.351	207.515	-276.688	35.8369
1452	0	-279.078	-121.549	869.724	-227.199	-165.849	1123.93	-198.197	-77.1813	473.163	-191.039	-67.6767	93.3675	-227.064	53.0524	32.5143				169.136	-52.5267	1068.8	143.277	-138.373	488.706	156.31	-355.569	130.926	207.411	-276.481	36.3543
1453	0	-281.018	-118.276	869.793	-229.224	-161.925	1124.21	-199.298	-75.4235	473.18	-191.024	-67.632	93.3704	-227.118	53.1847	32.5681				167.145	-49.6186	1069.08	142.809	-132.854	488.985	156.147	-353.213	133.775	207.254	-276.138	36.9887
1454	0	-282.948	-115.031	869.897	-231.239	-158.029	1124.52	-200.22	-73.9782	473.228	-191.152	-67.3802	93.2181	-227.066	52.9716	32.4545				165.06	-46.7944	1069.42	142.417	-126.854	489.401	156.117	-350.527	137.086	206.963	-275.557	37.5748
1455	0	-284.78	-111.834	869.894	-233.155	-154.181	1124.73	-201.375	-72.5542	473.061	-191.131	-67.3066	93.1721	-227.121	53.1297	32.5433				163.099	-44.0434	1069.69	142.195	-119.947	489.891	156.016	-347.343	140.776	207.083	-274.999	38.605
1456	0	-286.597	-108.804	869.856	-235.057	-150.5	1124.9	-201.706	-71.7105	473.466	-191.138	-67.2539	93.1383	-227.005	52.8262	32.4618				161.189	-41.5213	1069.87	142.207	-112.299	490.41	155.937	-343.51	144.729	206.989	-274.043	40.0634
1457	0	-288.342	-105.848	869.724	-236.888	-146.893	1124.97	-203.171	-70.2786	473.154	-191.153	-66.8228	92.9073	-227.007	52.7821	32.4259				158.934	-39.0606	1069.91	142.468	-104.044	491.092	155.54	-339.096	149.004	206.954	-272.925	41.9244
1458	0	-290.195	-103.551	869.73	-238.825	-143.945	1125.19	-203.838	-69.4647	473.333	-191.236	-66.9622	92.968	-226.963	52.7699	32.4207				157.264	-36.8584	1070.15	143.06	-94.7236	491.844	155.183	-334.122	153.824	206.713	-271.732	44.2658
1459	0	-291.848	-100.682	869.641	-240.563	-140.426	1125.31	-204.61	-68.9398	472.993	-191.294	-66.9607	92.8928	-226.994	52.7414	32.3613				155.284	-34.7156	1070.19	143.585	-85.0613	492.93	154.747	-328.463	159.177	206.594	-270.64	47.2
1460	0	-293.667	-98.3018	869.49	-242.466	-137.394	1125.36	-205.776	-67.8465	472.902	-191.409	-66.7745	92.6784	-226.981	52.7061	32.3592				153.692	-32.7192	1070	146.325	-73.7245	493.997	154.212	-322.118	164.873	205.847	-268.555	50.4224
1461	0	-295.258	-96.0312	869.279	-244.142	-134.473	1125.36	-206.728	-67.4742	472.584	-191.503	-66.7242	92.5944	-226.991	52.677	32.3726				151.803	-30.8742	1069.84	147.803	-62.8501	495.736	153.606	-315.035	170.943	205.43	-266.797	54.3864
1462	0	-296.751	-93.3581	869.017	-245.72	-131.149	1125.3	-207.913	-67.3756	472.294	-191.734	-66.5482	92.2767	-227.006	52.568	32.3323				150.064	-29.2283	1069.39	148.756	-51.7466	497.593	152.778	-307.016	177.233	204.268	-263.832	58.9059
1463	0	-298.007	-90.4062	868.836	-247.061	-127.546	1125.33	-209.025	-66.9458	472.017	-191.832	-66.5184	92.1669	-227.015	52.5827	32.317				148.599	-27.706	1068.88	151.166	-40.4561	501.512	151.768	-298.533	183.803	203.197	-260.087	64.3343
1464	0	-299.487	-88.4497	868.603	-248.626	-124.938	1125.31	-209.994	-67.5301	471.71	-191.973	-66.4838	92.0033	-227.036	52.5321	32.2734				147.227	-26.1082	1068.18	152.707	-29.788	504.225	150.381	-289.682	190.441	202.149	-256.595	70.1246
1465	0	-300.911	-86.737	868.417	-250.134	-122.575	1125.33	-211.321	-67.6014	471.517	-192.188	-66.5173	91.8695	-227.066	52.5783	32.2476				145.91	-24.7861	1067.51	153.629	-19.4399	507.141	148.61	-280.88	196.63	200.68	-252.608	76.3547
1466	0	-302.22	-85.273	868.201	-251.528	-120.46	1125.32	-212.372	-67.9225	471.331	-192.383	-66.4268	91.7522	-227.11	52.6687	32.1473				144.905	-23.232	1066.52	155.061	-9.6264	510.334	146.547	-272.14	202.511	198.827	-247.431	82.7812
1467	0	-303.383	-83.8772	867.981	-252.776	-118.413	1125.31	-213.289	-69.1824	470.968	-192.556	-66.5554	91.618	-227.166	52.5665	32.1674				143.819	-21.7688	1065.73	156.189	-0.393893	513.632	144.04	-263.421	208.284	197.39	-240.248	87.8529
1468	0	-304.45	-82.6338	867.706	-253.928	-116.519	1125.24	-214.417	-69.3455	470.786	-192.775	-66.5214	91.5138	-227.191	52.6141	32.1333				142.839	-20.2417	1064.68	157.325	8.25951	516.95	141.183	-255.647	213.355	195.101	-231.694	91.9757
1469	0	-305.453	-81.4928	867.454	-255.015	-114.727	1125.2	-215.479	-70.0237	470.579	-193.008	-66.4683	91.4081	-227.22	52.6561	32.0585				142.169	-18.768	1063.88	158.463	16.2706	520.288	138.66	-246.639	216.94	192.341	-220.913	96.2218
1470	0	-306.421	-80.8522	867.37	-256.068	-113.435	1125.32	-216.029	-70.7627	470.29	-193.191	-66.2827	91.1379	-227.265	52.5825	32.0865				141.412	-17.0522	1062.82	159.45	23.8693	523.542	136.221	-236.546	219.177	189.853	-208.59	99.1662
1471	0	-307.325	-80.2884	867.115	-257.057	-112.22	1125.27	-216.982	-71.2365	470.007	-193.331	-66.2688	91.046	-227.278	52.5859	32.0112				140.69	-15.3054	1062.02	160.545	31.2032	526.874	134.004	-225.229	220.013	186.833	-196.026	100.16
1472	0	-308.162	-80.1682	867.04	-257.979	-111.449	1125.41	-217.569	-71.4243	469.87	-193.445	-66.2134	90.9329	-227.328	52.644	31.9908				140.208	-13.4696	1061.16	161.868	38.2501	530.265	131.922	-213.281	219.862	184.221	-182.064	100.424
1473	0	-308.776	-79.7826	866.899	-258.677	-110.413	1125.47	-217.929	-71.6294	469.758	-193.499	-66.4187	90.9464	-227.317	52.5897	31.975				139.734	-11.4646	1060.5	162.022	44.8263	533.387	129.692	-201.111	218.782	181.642	-167.204	99.7299
1474	0	-309.3	-79.5978	866.842	-259.083	-109.316	1125.41	-218.195	-71.6962	469.736	-193.599	-66.4855	90.902	-227.329	52.5266	31.9865				139.287	-9.29985	1060.04	163.129	51.3254	536.266	127.663	-188.398	216.617	179.708	-151.025	98.3963
1475	0	-309.697	-79.6077	866.819	-259.713	-108.506	1125.4	-218.389	-71.7997	469.687	-193.684	-66.7423	90.9966	-227.371	52.5247	31.9862				139.162	-7.11277	1059.55	164.187	57.4865	539.018	125.912	-174.756	213.274	177.936	-133.82	96.3645
1476	0	-309.939	-79.6938	866.788	-260.187	-107.773	1125.38	-218.504	-71.9216	469.675	-193.76	-66.938	91.011	-227.359	52.5145	31.938				138.995	-4.98487	1059.04	165.224	62.937	541.543	124.617	-160.449	208.899	176.726	-115.636	93.4944
1477	0	-310.052	-79.6227	866.752	-260.533	-106.882	1125.35	-218.532	-72.0518	469.661	-193.811	-67.0455	90.9717	-227.41	52.4403	31.9816				138.918	-2.84802	1058.66	165.792	68.0056	543.662	123.578	-145.615	203.751	176.442	-96.7591	90.4121
1478	0	-309.95	-79.2246	866.676	-260.663	-105.664	1125.29	-218.479	-71.9788	469.667	-193.778	-67.1225	91.0754	-227.392	52.5325	31.9508				139.054	-0.695345	1058.21	166.345	72.5474	545.482	123.181	-130.214	197.85	176.04	-76.8667	86.6069
1479	0	-309.722	-78.7084	866.612	-260.667	-104.329	1125.23	-218.276	-71.825	469.707	-193.773	-67.1733	91.0826	-227.396	52.5078	31.9349				139.43	1.16396	1057.8	166.902	76.6764	546.97	123.34	-114.365	191.378	177.018	-56.3159	82.6544
1480	0	-309.455	-78.3005	866.617	-260.632	-103.101	1125.25	-217.985	-71.8427	469.701	-193.671	-67.0853	91.0739	-227.406	52.4658	31.9528				139.575	3.2039	1057.58	167.313	80.3214	547.985	124.147	-98.0401	184.346	177.668	-35.2792	78.1783
1481	0	-308.868	-77.2834	866.459	-260.278	-101.264	1125.1	-217.559	-71.8648	469.626	-193.527	-66.7955	90.9779	-227.395	52.4214	31.9565				139.705	4.97391	1057.3	167.458	83.5449	548.608	125.426	-81.4442	176.982	179.155	-13.6121	73.9014
1482	0	-308.154	-76.0392	866.37	-259.796	-99.2006	1125.02	-217.168	-71.3648	469.683	-193.517	-67.0257	91.1472	-227.381	52.45	31.9888				140.535	6.94825	1056.95	167.389	86.4334	548.706	127.534	-64.3152	169.381	181.073	8.35866	69.7208
1483	0	-307.169	-74.1692	866.06	-259.13	-95.9196	1125.18	-216.447	-71.0344	469.576	-193.359	-66.681	90.9916	-227.396	52.469	31.967				141.466	8.67497	1056.7	167.051	88.9827	548.454	130.313	-47.1423	161.922	183.692	30.4633	65.8767
1484	0	-306.073	-72.2605	866.01	-258.142	-92.8512	1125.11	-215.852	-70.3226	469.718	-193.177	-66.5352	91.0053	-227.372	52.4562	31.9916				141.801	10.7009	1056.48	166.467	91.1931	547.864	133.569	-30.1253	154.925	186.512	52.3854	62.5507
1485	0	-304.998	-70.7719	865.886	-257.088	-90.3895	1125.07	-215.228	-69.6273	469.768	-193.093	-66.697	91.091	-227.364	52.5006	31.9985				142.916	12.8205	1056.21	165.782	93.2818	546.918	137.373	-13.0283	148.039	189.696	73.9594	59.6275
1486	0	-303.923	-69.015	865.833	-255.959	-88.3281	1125.06	-214.509	-68.5528	469.857	-193.316	-67.5468	91.4125	-227.348	52.4512	32.006				143.751	14.9076	1056.14	164.844	95.0753	545.628	141.47	3.50292	141.747	193.134	94.7272	57.5711
1487	0	-302.543	-67.2634	865.918	-254.709	-86.0804	1125.13	-213.686	-67.9697	469.886	-193.151	-67.6539	91.5287	-227.314	52.5051	31.9929				144.997	17.057	1055.79	164.043	96.7873	544.22	145.481	19.4021	135.91	196.876	114.541	55.9161
1488	0	-301.091	-65.152	865.951	-253.215	-83.5444	1125.11	-212.61	-67.6761	469.788	-192.949	-67.5855	91.5322	-227.322	52.5459	32.0033				146.148	19.3166	1055.52	163.54	98.3082	542.484	149.679	34.439	130.634	200.264	133.194	54.66
1489	0	-299.516	-62.9278	866.059	-251.533	-81.1418	1125.14	-211.918	-66.3802	469.975	-192.889	-67.9199	91.7157	-227.31	52.5114	32.0339				147.409	21.9547	1055.35	163.164	99.9373	540.727	153.659	48.326	126.075	204.507	150.18	54.458
1490	0	-297.974	-61.1626	866.167	-249.669	-78.408	1125.14	-211.034	-65.1411	470.208	-192.567	-67.4559	91.6429	-227.287	52.4007	32.0545				148.918	24.6448	1055.23	163.271	101.586	538.998	157.556	60.7281	122.14	207.821	165.441	53.9791
1491	0	-296.233	-58.94	866.26	-247.65	-75.7852	1125.2	-209.967	-64.2702	470.362	-192.285	-67.2251	91.6495	-227.287	52.4589	32.0743				150.451	27.6404	1054.92	159.648	103.174	536.359	161.078	71.4103	118.809	210.916	178.594	53.5984
1492	0	-294.411	-56.8871	866.414	-245.527	-73.2669	1125.26	-208.782	-63.1002	470.488	-192.062	-67.1475	91.723	-227.301	52.4395	32.0766				152.082	30.8939	1054.7	159.174	104.97	534.429	164.06	80.2827	115.985	213.936	189.486	53.5188
1493	0	-292.511	-54.906	866.617	-243.269	-70.7322	1125.33	-207.79	-62.0384	470.703	-191.95	-67.316	91.8171	-227.297	52.5093	32.0372				153.716	34.259	1054.52	158.502	106.734	532.41	166.518	87.299	113.518	216.265	198.055	53.4195
1494	0	-290.552	-52.7999	867.042	-240.866	-68.3308	1125.53	-206.553	-60.6507	471.101	-191.797	-67.376	91.9156	-227.314	52.4127	32.1059				155.423	38.0084	1054.39	158.036	108.326	530.366	168.378	92.2984	111.194	217.356	203.745	53.1192
1495	0	-288.899	-52.36	867.753	-238.411	-66.3012	1125.82	-204.945	-59.8923	471.08	-191.444	-67.353	92.1063	-227.302	52.5119	32.0822				157.064	42.0461	1054.53	157.425	109.768	528.327	169.74	95.4643	108.769	219.617	209.106	52.1624
1496	0	-286.952	-51.2397	868.316	-235.938	-64.7315	1126.22	-204.036	-58.1625	471.697	-191.069	-67.4206	92.3519	-227.335	52.6135	32.1048				158.858	46.5247	1054.72	156.627	110.911	526.076	170.225	97.3347	107.02	219.406	211.684	52.86
1497	0	-284.872	-49.851	868.925	-233.449	-63.4476	1126.65	-202.584	-56.6113	472.049	-190.864	-67.4264	92.483	-227.358	52.6773	32.1112				160.643	51.127	1054.89	156.408	111.645	523.701	169.584	97.7873	105.042	217.41	210.266	48.0023
1498	0	-282.62	-48.2808	869.441	-230.723	-61.8219	1127.01	-201.322	-54.8675	472.511	-190.677	-67.476	92.7222	-227.431	52.7502	32.1405				162.382	56.1063	1055.31	156.06	112.018	521.299	167.886	97.6787	103.071	215.563	211.239	44.963
1499	0	-280.297	-46.8844	869.996	-227.704	-59.6437	1127.45	-200.382	-53.6086	472.472	-190.485	-67.5601	93.005	-227.443	52.8503	32.204				164.271	61.2909	1055.8	155.775	112.399	519.081	166.427	99.7628	102.183	212.661	211.4	43.6843
1500	0	-277.826	-45.8581	870.881	-224.666	-57.9215	1127.97	-198.787	-51.9991	472.74	-190.223	-67.6704	93.2682	-227.518	53.0601	32.3338				166.019	66.5748	1056.37	155.693	113.274	517.769	166.22	102.765	101.673	211.01	212.354	43.184
1501	0	-275.509	-45.018	871.484	-221.547	-56.4414	1128.58	-197.126	-50.2233	473.313	-189.93	-67.4718	93.4468	-227.481	53.3542	32.3449				167.781	71.7893	1057.1	152.948	114.974	517.343	166.437	103.678	101.858	211.195	212.906	42.7038
1502	0	-272.686	-42.869	872.18	-217.785	-52.8168	1128.97	-195.267	-48.2649	473.759	-189.435	-67.9485	93.9584	-227.49	53.2524	32.4308				169.665	76.8086	1057.93	153.601	117.725	518.078	166.801	103.453	102.223	211.561	213.197	41.3671
1503	0	-269.807	-40.3012	872.736	-214.263	-50.0017	1129.55	-193.436	-45.9447	474.223	-189.027	-68.2913	94.3715	-227.49	53.3779	32.4121				171.67	81.7496	1058.63	154.313	120.973	518.895	167.276	104.352	102.337	210.565	213.48	40.6032
1504	0	-266.923	-37.8354	873.331	-210.675	-47.5423	1130.19	-191.577	-43.8206	474.567	-188.581	-68.3069	94.7242	-227.485	53.3634	32.4271				173.97	86.7462	1059.25	155.504	124.414	519.31	167.747	105.698	101.945	211.562	213.293	41.0095
1505	0	-264.42	-36.7282	874.098	-207.418	-45.5833	1130.84	-189.839	-41.9481	475.022	-188.229	-68.3313	95.2043	-227.47	53.4842	32.4422				176.26	91.7764	1059.77	156.73	127.877	519.134	168.022	106.156	101.757	211.432	213.469	39.9485
1506	0	-261.518	-34.7841	874.482	-204.294	-43.6375	1131.4	-187.966	-40.2332	475.235	-187.889	-68.1974	95.4679	-227.446	53.4844	32.4559				178.278	96.6333	1060.53	158.687	130.922	518.921	168.403	106.34	101.624	211.695	213.425	39.7346
1507	0	-258.928	-33.4514	874.96	-201.194	-41.4515	1131.83	-186.328	-38.552	475.595	-187.835	-68.2188	95.9881	-227.492	53.3854	32.5007				181.343	101.203	1060.82	160.556	133.636	518.508	168.856	106.991	101.447	212.046	213.589	39.4602
1508	0	-255.848	-31.0567	875.262	-198.173	-39.4193	1132.14	-184.463	-37.0364	475.995	-188.07	-67.4178	96.0066	-227.512	53.3963	32.457				184.037	105.268	1061.35	162.609	136.201	518.262	169.172	107.676	101.193	212.192	213.781	39.2729
1509	0	-252.884	-28.6927	875.57	-195.174	-37.2413	1132.49	-182.79	-35.1302	476.312	-188.29	-66.236	96.1182	-227.483	53.6226	32.5467				186.949	108.919	1061.8	161.694	138.274	517.293	169.406	107.996	101.03	212.335	213.987	39.0633
1510	0	-249.764	-26.0504	875.801	-192.096	-34.8162	1132.74	-180.832	-33.27	476.868	-188.145	-65.8713	96.5329	-227.225	52.4198	32.1589				189.829	112.571	1062.18	163.715	140.427	517.026	169.614	108.388	100.78	212.465	214.169	38.9746
1511	0	-246.679	-23.6972	876.214	-189.034	-32.4068	1132.98	-179.084	-31.3687	477.237	-188.153	-65.4458	96.9634	-227.016	51.6935	32.0893				192.528	116	1062.71	165.502	142.243	516.69	169.794	108.762	100.567	212.77	214.413	38.7764
1512	0	-243.632	-21.3131	876.543	-185.919	-29.9239	1133.25	-177.184	-29.6773	477.657	-187.728	-65.4734	97.5634	-226.908	51.4118	32.0758				195.595	119.427	1062.76	166.675	144.269	516.203	169.916	109.045	100.361	212.3	214.522	38.7798
1513	0	-240.582	-18.7785	876.935	-182.735	-27.2576	1133.52	-175.458	-27.7275	478.017	-187.405	-65.3179	98.1679	-226.8	51.2409	32.0542				198.74	122.695	1062.87	168.173	146.12	515.876	169.989	109.233	100.201	212.568	214.567	38.8076
1514	0	-237.523	-16.2192	877.264	-179.452	-24.6829	1133.82	-173.708	-25.7438	478.422	-186.95	-65.3263	98.8914	-226.983	51.6317	32.0636				201.297	125.893	1063.44	169.425	148.094	515.496	170.033	109.502	100.081	212.732	214.633	38.7969
1515	0	-234.634	-13.8158	877.651	-176.153	-21.912	1134.13	-171.868	-23.9406	478.916	-186.637	-65.5196	99.5237	-226.959	51.7593	32.1154				204.448	129	1063.64	170.532	150.129	515.141	170.037	109.78	99.9198	212.665	214.753	38.7074
1516	0	-231.789	-11.2489	878.168	-172.821	-19.5441	1134.52	-169.624	-22.5746	479.669	-186.425	-65.2645	100.222	-226.865	51.5443	32.0659				208.058	132.165	1063.87	171.692	152.128	514.8	170.07	110.085	99.7887	212.665	214.853	38.6883
1517	0	-228.939	-8.90673	878.728	-169.551	-17.0357	1134.97	-168.298	-19.7087	480.633	-186.093	-64.9927	100.892	-226.825	51.5955	32.1404				210.714	135.041	1064.09	172.88	154.139	514.609	170.095	110.299	99.6691	212.733	214.917	38.6677
1518	0	-226.162	-6.36971	879.325	-166.365	-14.5067	1135.49	-166.94	-17.4415	481.364	-185.872	-64.4025	101.672	-226.776	51.908	32.2712				213.708	138.059	1064.41	173.715	155.895	514.378	170.12	110.506	99.5805	212.746	214.991	38.5774
1519	0	-223.47	-3.90115	880.053	-163.289	-11.9589	1136.05	-166.051	-16.0146	481.429	-185.674	-64.1597	102.663	-226.7	51.9107	32.3452				216.764	140.947	1064.59	174.734	157.535	514.08	170.132	110.81	99.3988	212.654	215.069	38.5644
1520	0	-220.906	-1.57499	880.944	-160.317	-9.77915	1136.77	-165.009	-14.0958	482.239	-185.406	-63.5079	103.503	-226.697	51.8936	32.3509				219.821	143.761	1064.82	175.813	159.008	513.806	170.07	110.942	99.3819	212.638	215.036	38.6738
1521	0	-218.474	0.911307	881.815	-157.376	-7.26541	1137.46	-163.803	-12.0372	483.239	-184.982	-62.6322	104.361	-226.97	52.413	32.4907				222.813	146.404	1064.94	176.426	160.263	513.455	170.03	111.048	99.2698	212.532	215.111	38.6214
1522	0	-216.075	3.46428	882.83	-154.477	-4.97648	1138.31	-162.654	-9.9858	484.229	-184.722	-62.0072	105.356	-227.884	52.7072	32.2203				225.61	149.049	1065.16	177.365	161.435	512.991	169.986	111.252	99.1713	212.428	215.122	38.7199
1523	0	-213.95	5.66845	883.982	-151.635	-2.71235	1139.24	-161.591	-7.96011	485.243	-184.076	-61.2223	106.552	-227.877	52.2898	32.1031				228.138	151.76	1065.43	178.145	162.373	512.747	169.941	111.418	99.0619	212.416	215.118	38.7845
1524	0	-211.785	7.58148	885.345	-148.871	-0.607105	1140.23	-160.503	-5.64141	486.321	-183.469	-60.3616	107.528	-227.977	51.8935	31.9698				231.098	154.347	1065.88	179.023	163.192	512.502	169.89	111.531	98.9763	212.373	215.196	38.7767
1525	0	-209.823	9.61822	886.741	-146.128	1.34389	1141.33	-159.341	-3.13633	487.394	-182.671	-59.5599	108.744	-227.985	51.5137	31.921				233.597	156.876	1066.24	179.946	163.839	512.378	169.87	111.631	98.8993	212.309	215.216	38.702
1526	0	-207.835	11.4951	888.04	-143.39	3.38638	1142.47	-158.303	-0.765857	488.477	-181.813	-58.7333	109.921	-227.879	51.2066	31.9039				235.993	159.497	1066.69	180.609	164.473	512.221	169.826	111.753	98.7914	212.377	215.243	38.7704
1527	0	-205.878	13.3017	889.477	-140.763	5.21503	1143.68	-157.228	1.51713	489.649	-180.874	-57.7775	111.132	-227.834	50.9429	31.8524				238.346	162.367	1067.35	181.603	164.985	512.235	169.806	111.844	98.7233	212.264	215.168	38.7786
1528	0	-204.127	14.8614	891.02	-138.152	6.80297	1144.96	-156.375	3.84459	490.812	-179.829	-56.8759	112.376	-228.048	49.8796	31.8692				240.545	165.42	1067.86	182.159	164.799	512.07	169.835	111.868	98.6297	212.278	215.221	38.7744
1529	0	-202.396	16.3499	892.557	-135.593	8.45761	1146.24	-155.46	6.58383	492.029	-178.596	-55.9192	113.56	-227.898	49.603	31.8173				242.542	168.847	1068.59	183.106	165.25	512.235	169.835	111.862	98.5894	212.395	215.245	38.8165
1530	0	-200.704	17.9663	894.118	-133.15	10.1612	1147.55	-154.575	9.34474	493.221	-177.406	-54.9083	115.031	-227.551	49.5735	31.6786				244.662	172.392	1069.06	184.135	165.48	512.185	169.868	111.967	98.4575	212.261	215.266	38.8106
1531	0	-199.122	19.3148	895.731	-130.722	11.8414	1148.95	-154.144	12.387	494.293	-176.048	-54.1705	116.649	-226.958	50.0836	31.3351				247.072	172.304	1069.18	185.075	165.531	512.381	169.933	111.945	98.3711	212.276	215.345	38.7236
1532	0	-197.608	20.6796	897.322	-128.413	13.3989	1150.37	-153.216	14.4561	495.928	-175.099	-53.3342	118.112	-226.643	50.2022	31.3399				249.086	174.143	1069.71	185.796	165.458	512.518	170.026	111.971	98.2994	212.303	215.354	38.7439
1533	0	-196.123	21.8323	898.976	-126.17	14.9392	1151.72	-152.342	17.2188	497.163	-173.787	-52.1551	119.559	-226.427	49.8369	31.4717				250.845	176.701	1070.17	186.836	165.267	512.753	170.073	111.971	98.2481	212.306	215.386	38.7218
1534	0	-194.618	23.084	900.65	-123.961	16.4604	1153.12	-151.782	20.1256	498.571	-172.475	-50.87	121.004	-226.163	49.4826	31.5865				252.601	179.136	1070.97	187.627	164.992	512.894	170.133	111.972	98.186	212.237	215.444	38.6734
1535	0	-193.199	24.2699	902.328	-121.902	17.8164	1154.53	-151.376	23.2393	499.966	-171.288	-49.3205	122.445	-225.852	49.2998	31.6763				253.936	181.416	1071.54	188.597	164.738	513.181	170.239	111.931	98.0998	212.267	215.412	38.7547
1536	0	-191.863	25.4413	903.977	-119.894	19.4534	1155.9	-150.966	26.3847	501.327	-170.038	-47.8303	123.977	-225.496	49.2188	31.8118				255.495	183.924	1072.58	189.456	164.278	513.367	170.323	111.929	98.0538	212.272	215.407	38.7478
1537	0	-190.416	26.5517	905.696	-117.939	21.0481	1157.24	-150.92	30.5182	502.809	-168.943	-46.5109	125.411	-225.099	49.1785	31.9568				257.012	186.155	1073.34	190.442	163.771	513.605	170.391	111.89	97.9812	212.239	215.436	38.7431
1538	0	-189.211	28.0036	907.362	-115.959	22.4809	1158.57	-150.709	33.9418	504.184	-168.074	-45.2208	127.112	-224.722	49.2183	32.1403				256.936	188.933	1074.15	191.277	163.252	513.801	170.478	111.816	97.9129	212.259	215.471	38.7443
1539	0	-187.934	29.235	908.976	-114.11	23.8227	1159.88	-150.682	37.251	505.624	-167.074	-43.2884	128.607	-224.269	49.4705	32.5072				257.855	191.595	1075.37	192.369	162.653	514.009	170.575	111.764	97.8687	212.104	215.587	38.6309
1540	0	-186.733	30.6893	910.594	-112.233	25.4594	1161.13	-150.64	40.9885	507.046	-166.449	-41.6063	130.216	-223.979	50.0127	32.9155				258.99	193.854	1076.41	193.249	162.051	514.251	170.688	111.718	97.7839	212.343	215.539	38.7081
1541	0	-185.618	32.2165	912.201	-110.408	26.7804	1162.43	-150.757	45.0229	508.386	-165.747	-39.1869	131.715	-224.143	50.7556	33.4757				259.942	196.314	1077.32	194.265	161.44	514.448	170.675	111.741	97.6612	212.363	215.512	38.7127
1542	0	-184.496	33.4719	913.785	-108.68	28.2885	1163.6	-150.928	48.5438	509.706	-165.471	-36.7943	133.131	-225.127	50.4407	34.2788				261.266	198.705	1078.01	195.145	160.844	514.665	170.721	111.73	97.5604	212.392	215.51	38.7074
1543	0	-183.439	34.9566	915.307	-106.896	29.53	1164.76	-150.932	52.5056	510.946	-165.578	-33.8165	134.463	-225.619	51.9424	34.9605				262.984	200.362	1078.07	196.058	160.21	514.817	170.761	111.704	97.5152	212.377	215.543	38.725
1544	0	-182.44	36.7582	916.683	-105.206	30.8474	1165.81	-151.198	56.2036	512.448	-165.929	-30.688	135.824	-225.713	55.4457	34.9497				264.267	202.415	1078.83	197.015	160.063	514.908	170.796	111.675	97.4282	212.41	215.507	38.7151
1545	0	-181.524	38.3606	917.998	-103.485	32.5035	1166.8	-151.631	59.9069	513.708	-166.626	-26.8124	137.048	-226.468	59.1919	35.4366				265.22	204.44	1079.46	197.666	159.682	515.054	170.842	111.669	97.3588	212.418	215.49	38.7109
1546	0	-180.468	40.4479	919.199	-101.9	33.7593	1167.7	-151.791	63.7981	514.836	-167.708	-22.3023	138.047	-227.787	63.1118	36.0785				266.767	206.497	1080.09	198.559	159.5	515.105	170.919	111.637	97.3067	212.421	215.494	38.693
1547	0	-179.582	42.2873	920.356	-100.356	35.2323	1168.51	-152.395	67.4891	516.026	-169.163	-17.2919	138.926	-229.333	67.7113	36.693				267.752	208.77	1080.41	199.314	159.54	515.056	170.918	111.626	97.2305	212.195	215.58	38.6176
1548	0	-178.68	44.2252	921.428	-98.8827	36.5559	1169.26	-152.926	71.3083	517.233	-171.067	-12.0769	139.77	-231.25	73.1482	37.2306				269.187	210.24	1080.52	200.041	159.511	514.994	170.976	111.633	97.176	212.354	215.47	38.7194
1549	0	-177.834	46.2585	922.506	-97.4706	37.9046	1169.95	-153.602	74.948	518.28	-173.216	-5.98384	140.387	-233.363	79.4543	37.6491				270.222	211.872	1080.68	200.628	160.058	514.915	170.976	111.633	97.1689	212.288	215.536	38.6352
1550	0	-176.975	48.7541	923.299	-96.1146	39.3816	1170.54	-154.263	78.8036	519.319	-175.769	0.52429	140.869	-235.724	86.2754	38.0823				271.545	213.164	1080.83	201.305	160.693	514.825	171.007	111.682	97.1246	212.453	215.439	38.7246
1551	0	-176.164	50.9536	924.124	-94.7636	40.7083	1171.05	-155.086	82.5298	520.173	-178.656	7.70763	141.26	-238.298	93.9698	38.2928				272.711	214.252	1080.9	201.722	161.276	514.703	170.972	111.708	97.094	212.277	215.528	38.5987
1552	0	-175.426	52.6571	924.895	-93.4994	42.1175	1171.46	-155.756	86.802	521.03	-181.792	15.4249	141.461	-240.792	102.233	38.527				273.591	215.921	1081.25	202.19	162.447	514.52	170.984	111.742	97.0771	212.337	215.549	38.594
1553	0	-174.659	55.3225	925.451	-92.2644	43.2943	1171.81	-156.918	90.7808	522.013	-185.21	23.3929	141.762	-243.364	111.326	38.578				274.497	217.39	1081.16	202.667	163.609	514.423	170.943	111.766	97.0582	212.324	215.516	38.5951
1554	0	-174.098	57.3813	926.085	-91.1214	44.5866	1172.06	-157.913	95.051	522.886	-189.105	31.7708	141.94	-245.881	121.167	38.6111				275.578	218.772	1081.31	202.954	164.806	514.173	170.847	111.824	97.0811	212.325	215.525	38.577
1555	0	-173.492	59.6414	926.546	-90.0289	45.8806	1172.25	-159.022	99.4833	523.728	-192.723	40.9265	142.114	-248.38	130.867	39.0018				276.741	220.474	1080.97	203.111	166.165	513.957	170.806	111.876	97.0716	212.354	215.564	38.5777
1556	0	-172.915	61.9894	927.002	-88.9678	47.0772	1172.38	-160.161	104.388	524.504	-196.421	50.1082	142.41	-250.739	141.775	39.5806				277.951	221.575	1080.91	203.307	167.73	513.7	170.727	111.931	97.0973	212.347	215.512	38.6102
1557	0	-172.503	64.0088	927.483	-87.9139	48.2033	1172.45	-161.458	109.26	525.272	-199.981	59.4527	142.862	-252.883	153.562	40.6768				278.385	223.443	1080.92	203.378	169.446	513.363	170.656	112.041	97.0989	212.226	215.593	38.5201
1558	0	-172.038	66.4195	927.792	-86.9635	49.4427	1172.44	-162.723	114.67	526.15	-203.443	69.0198	143.167	-255.132	165.496	41.9431				279.694	224.873	1080.71	203.277	171.215	513.02	170.501	112.151	97.1145	212.222	215.599	38.5395
1559	0	-171.691	68.6651	928.062	-86.125	50.5602	1172.35	-164.026	119.964	526.95	-206.922	78.7074	143.715	-257.56	176.752	43.487				280.74	225.977	1080.17	203.088	173.108	512.679	170.367	112.311	97.1149	212.361	215.508	38.6538
1560	0	-171.438	70.7757	928.439	-85.2797	51.6472	1172.24	-165.354	125.519	527.628	-210.318	88.9545	144.313	-259.959	188.486	45.0585				280.877	227.591	1080.52	202.88	174.984	512.335	170.277	112.456	97.1003	212.331	215.491	38.6728
1561	0	-171.149	72.9724	928.711	-84.4299	52.7454	1172.03	-166.63	131.535	528.575	-213.645	98.8411	144.801	-262.329	200.221	46.6782				282.113	228.91	1080.58	202.675	177.016	511.89	170.175	112.524	97.1297	212.488	215.59	38.8131
1562	0	-170.984	75.1463	928.995	-83.7694	53.751	1171.85	-167.959	137.566	529.371	-216.8	109.158	145.574	-264.754	211.813	48.3994				283.023	229.288	1080.02	202.347	179.027	511.423	169.997	112.698	97.1013	212.189	215.586	38.6944
1563	0	-170.855	77.5451	929.217	-83.1093	54.7333	1171.61	-169.328	143.471	530.2	-219.814	119.212	146.291	-267.181	223.276	50.1748				283.159	231.248	1080.52	202.064	181.049	511.067	169.827	112.847	97.0918	212.16	215.588	38.6891
1564	0	-170.764	79.716	929.372	-82.5013	55.7447	1171.36	-170.564	149.864	531.012	-222.562	129.521	147.132	-269.72	234.55	52.0541				284.24	232.784	1080.31	201.451	183.197	510.726	169.621	112.972	97.1236	212.408	215.58	38.83
1565	0	-170.678	82.1336	929.628	-81.9582	56.769	1171.06	-171.829	156.337	531.99	-224.982	139.836	147.878	-272.269	245.649	54.0489				284.267	234.549	1080.52	201.27	185.336	510.288	169.428	113.083	97.1319	212.304	215.586	38.8515
1566	0	-170.713	84.5383	929.615	-81.5269	57.6557	1170.83	-173.162	162.769	533.013	-227.299	149.874	148.805	-274.919	256.549	56.1911				283.353	240.067	1081.03	200.912	187.485	509.829	169.335	113.209	97.1212	212.377	215.629	38.9124
1567	0	-170.615	86.8941	929.814	-81.108	58.7057	1170.55	-174.435	169.166	533.889	-229.35	159.991	149.792	-277.57	267.322	58.4662				284.189	241.518	1081.05	200.494	189.52	509.39	169.197	113.374	97.103	212.266	215.586	38.8886
1568	0	-170.817	89.4419	930.014	-80.8345	59.4683	1170.25	-175.696	175.705	534.846	-231.189	169.779	150.893	-280.291	277.908	60.7998				284.87	242.727	1081.23	200.066	191.632	509.009	169.053	113.486	97.1505	212.269	215.595	38.9354
1569	0	-170.95	91.8362	930.092	-80.5611	60.6377	1170.04	-176.917	182.265	535.879	-232.844	179.777	151.853	-282.877	288.254	63.2326				284.991	244.046	1081.33	199.658	193.672	508.575	168.915	113.643	97.1477	212.248	215.601	38.9712
1570	0	-171.067	94.7004	930.24	-80.376	61.3923	1169.74	-178.044	188.722	536.934	-234.364	189.502	152.909	-285.441	298.745	65.6522				285.337	245.495	1081.46	199.327	195.685	508.137	168.719	113.778	97.1395	212.225	215.591	38.984
1571	0	-171.323	97.2467	930.388	-80.058	62.8803	1169.3	-179.074	195.159	537.891	-235.717	199.197	154.011	-287.939	309.008	68.0815				285.625	246.908	1081.61	198.932	197.649	507.732	168.578	113.936	97.1416	212.357	215.604	39.0542
1572	0	-171.432	100.143	930.423	-79.938	64.1788	1169	-180.018	201.502	538.856	-236.981	208.995	155.046	-290.274	319.174	70.5034				285.782	248.354	1081.79	198.526	199.625	507.346	168.564	114.034	97.1797	212.222	215.521	39.1077
1573	0	-171.676	103.048	930.406	-79.8827	65.3908	1168.68	-180.938	207.85	539.883	-237.819	218.265	156.193	-292.317	329.646	72.8747				286.354	249.731	1081.98	198.235	201.585	506.889	168.419	114.15	97.2206	212.215	215.565	39.0131
1574	0	-172.069	105.735	930.502	-79.9044	66.5662	1168.36	-181.635	214.212	540.366	-239.152	228.441	157.311	-294.268	339.85	75.3865				286.471	251.166	1082.14	198.041	203.452	506.476	168.335	114.253	97.2435	212.234	215.577	39.0068
1575	0	-172.484	108.485	930.917	-79.9492	68.1472	1167.95	-182.501	220.593	541.41	-240.157	238.347	158.445	-295.964	350.273	77.771				287.046	252.592	1082.26	197.927	205.339	506.096	168.214	114.39	97.3041	212.363	215.624	39.0438
1576	0	-172.832	111.841	930.817	-79.9689	69.6495	1167.62	-183.179	226.771	542.319	-241.123	248.058	159.648	-297.367	360.875	80.0251				286.775	253.984	1082.48	197.837	207.268	505.685	168.097	114.538	97.3498	212.263	215.584	38.9806
1577	0	-173.232	114.918	930.762	-80.1432	71.1596	1167.28	-183.847	232.848	543.192	-242.05	257.68	160.853	-298.571	371.526	82.2911				287.638	255.345	1082.53	197.816	209.154	505.233	168.008	114.65	97.4263	212.277	215.578	38.9847
1578	0	-173.502	117.949	930.645	-80.3752	72.8006	1166.89	-184.497	238.83	544.044	-243.11	267.644	161.95	-299.551	382.181	84.4466				287.823	256.761	1082.84	197.623	211.005	504.832	167.894	114.799	97.4644	212.413	215.617	39.0183
1579	0	-174.015	121.588	930.432	-80.6286	74.3717	1166.46	-185.031	245.026	544.843	-243.784	277.006	163.019	-300.334	392.661	86.5911				288.158	258.142	1083.04	197.428	212.776	504.509	167.854	114.955	97.5395	212.37	215.687	39.0033
1580	0	-174.612	124.382	930.431	-80.9067	76.1775	1165.95	-185.477	250.997	545.438	-244.88	286.952	164.171	-300.727	403.349	88.7142				287.933	259.438	1083.11	197.249	214.605	504.103	167.775	115.109	97.6073	212.393	215.665	39.0317
1581	0	-174.971	127.867	930.221	-81.284	77.9864	1165.4	-185.756	256.656	546.335	-245.884	296.871	165.029	-300.971	413.664	90.6687				288.061	260.776	1083.23	196.985	216.544	503.722	167.751	115.43	97.5793	212.215	215.664	38.9414
1582	0	-175.571	131.303	929.949	-81.7624	79.6397	1164.91	-186.268	262.963	546.726	-246.441	305.958	166.33	-301.006	424.056	92.5493				287.942	262.115	1083.27	196.918	218.304	503.325	167.63	115.428	97.7079	212.166	215.726	38.9337
1583	0	-176.103	134.752	929.702	-82.2316	81.5245	1164.29	-186.692	269.6	547.142	-247.006	315.449	167.139	-300.834	434.195	94.242				287.822	263.383	1083.47	196.924	220.352	502.918	167.49	115.421	97.9249	212.531	215.821	39.0247
1584	0	-176.756	138.032	929.51	-82.737	83.6106	1163.62	-186.704	274.968	547.677	-247.452	324.012	168.085	-300.522	444.244	95.8925				287.646	264.7	1083.48	196.575	222.485	502.484	167.425	115.59	97.9696	212.457	215.842	39.0302
1585	0	-177.32	141.543	929.209	-83.3687	85.3899	1163.03	-186.954	280.796	548.057	-248.072	333.173	168.976	-300.063	453.866	97.3255				287.387	265.998	1083.39	196.207	224.789	501.918	167.393	115.801	97.9292	212.448	215.84	39.0066
1586	0	-178	144.866	928.87	-83.9769	87.3521	1162.36	-187.076	286.556	548.402	-248.432	341.691	169.803	-299.538	463.228	98.7019				287.441	267.283	1083.23	196.024	226.736	501.322	167.271	115.936	97.9838	212.268	215.832	38.873
1587	0	-178.701	148.544	928.43	-84.6204	89.4216	1161.64	-187.152	292.244	548.742	-248.764	349.861	170.456	-298.858	472.086	99.914				287.197	268.636	1082.96	195.947	228.164	500.908	167.174	116.089	98.0406	212.322	215.8	38.8765
1588	0	-179.434	152.303	927.973	-85.4186	91.4155	1160.99	-186.973	297.236	548.791	-248.845	358.157	171.013	-298.059	480.721	100.832				286.993	269.891	1082.84	195.777	229.652	500.57	167.134	116.255	98.0717	212.231	215.774	38.8607
1589	0	-180.081	156.237	927.565	-86.1507	93.6359	1160.24	-187.103	303.018	549.013	-248.741	365.772	171.475	-297.154	489.351	101.564				286.737	271.189	1082.69	195.482	231.589	500.227	167.091	116.395	98.2274	212.149	216.002	38.8538
1590	0	-180.921	159.536	927.195	-87.1165	95.4541	1159.62	-187.047	308.291	548.992	-248.765	373.313	171.848	-296.1	497.274	102.16				286.45	272.464	1082.53	195.261	233.559	499.793	166.922	116.54	98.235	212.211	215.83	38.8364
1591	0	-181.724	163.126	926.739	-87.9064	97.9745	1158.77	-186.846	313.123	548.804	-248.792	380.693	172.159	-295.245	504.694	102.709				286.178	273.862	1082.34	194.959	235.547	499.377	166.823	116.689	98.2944	212.52	215.878	38.9659
1592	0	-182.373	167.285	926.122	-88.8607	100.238	1158.08	-186.655	317.796	548.49	-248.644	387.832	172.365	-294.188	512.025	103.185				285.792	275.228	1082.18	194.647	237.55	498.94	166.736	116.832	98.4111	211.611	216.262	38.7352
1593	0	-183.045	171.321	925.603	-89.8888	102.599	1157.37	-186.274	321.975	548.086	-248.088	394.496	172.303	-292.754	519.208	103.402				285.474	276.584	1081.98	194.415	239.494	498.513	166.591	116.977	98.4995	212.45	215.941	38.9452
1594	0	-183.845	175.047	925.063	-90.9318	104.94	1156.7	-185.874	326	547.408	-247.764	400.942	172.273	-291.329	526.123	103.473				285.095	277.965	1081.81	193.978	241.42	498.08	166.479	117.084	98.5914	211.996	216.005	38.6542
1595	0	-184.604	178.994	924.399	-91.9264	107.716	1155.9	-185.724	330.067	546.899	-247.24	406.871	172.149	-289.74	532.903	103.317				284.745	279.356	1081.63	193.622	243.375	497.668	166.325	117.232	98.7306	212.103	215.964	38.7318
1596	0	-185.314	182.778	923.769	-93.1609	109.979	1155.18	-185.107	333.919	545.944	-246.808	412.831	171.767	-287.831	539.805	103.045				284.279	280.828	1081.48	193.212	245.166	497.209	166.204	117.278	98.8893	212.062	216.173	38.7749
1597	0	-186.099	186.342	923.088	-94.2445	112.864	1154.5	-184.411	336.655	545.033	-246.119	418.477	171.377	-285.991	545.989	102.479				283.745	282.316	1081.26	192.928	246.957	496.718	166.076	117.455	98.9831	211.56	216.188	38.5988
1598	0	-186.955	190.116	922.376	-95.4457	115.621	1153.72	-184.098	340.172	543.97	-245.46	424.034	170.742	-284.241	551.886	101.831				283.28	283.816	1081.11	192.383	248.837	496.253	165.952	117.526	99.1006	211.878	216.134	38.7022
1599	0	-187.737	194.031	921.659	-96.732	118.511	1153.06	-183.557	343.312	542.647	-244.661	429.1	170.055	-282.235	557.511	100.913				282.766	285.328	1080.88	191.961	250.955	495.717	165.855	117.599	99.1952	211.151	216.271	38.1809
1600	0	-188.659	197.769	920.735	-98.1073	121.503	1152.33	-182.693	345.321	541.296	-243.833	433.789	169.294	-280.222	562.744	99.8944				282.077	286.887	1080.73	191.455	253.202	495.203	165.764	117.734	99.3039	211.105	216.265	38.1056
1601	0	-189.54	201.524	919.801	-99.6123	124.351	1151.57	-182.165	347.777	539.776	-242.775	438.562	168.124	-278.095	567.319	98.6804				281.456	288.423	1080.57	190.974	255.399	494.838	165.644	117.869	99.3729	211.175	216.251	38.2519
1602	0	-190.421	205.116	918.921	-101.077	127.391	1150.8	-181.63	350.239	538.264	-241.831	442.242	166.872	-276.104	571.609	97.145				280.718	290.025	1080.31	190.353	257.209	494.612	165.607	117.981	99.53	211.187	216.25	38.2246
1603	0	-191.346	208.78	917.99	-102.604	130.795	1150.02	-181.058	352.468	536.822	-240.544	445.457	165.586	-273.899	575.209	95.3463				279.904	291.692	1080.06	189.86	258.601	494.356	165.545	118.133	99.6693	211.116	216.197	38.0749
1604	0	-192.227	212.429	916.925	-104.309	133.819	1149.2	-180.532	354.66	535.118	-239.151	448.317	164.238	-271.829	578.366	93.2789				278.976	293.323	1079.87	189.616	260	494.04	165.373	118.246	99.7077	211.16	216.254	38.0709
1605	0	-193.304	215.803	915.949	-106.086	136.632	1148.38	-180.235	357.168	533.52	-237.806	451.287	162.393	-269.618	580.799	90.8304				278.204	294.957	1079.69	189.316	261.405	493.756	165.291	118.376	99.8893	211.159	216.263	38.0326
1606	0	-194.37	219.34	914.83	-107.641	140.501	1147.59	-179.498	358.87	531.731	-236.142	453.633	160.461	-267.357	582.62	88.045				277.37	296.652	1079.45	188.863	262.943	493.411	165.215	118.492	100.003	211.147	216.258	38.0193
1607	0	-195.332	222.995	913.713	-109.43	143.967	1146.74	-178.988	360.771	529.961	-234.744	454.205	158.875	-265.092	583.958	85.0025				276.498	298.35	1079.36	188.403	264.511	493.156	165.103	118.575	100.136	211.055	216.299	37.8449
1608	0	-196.428	226.495	912.574	-111.159	147.403	1145.91	-178.665	363.07	528.087	-232.881	456.038	156.508	-262.67	584.629	81.6285				275.376	300.196	1079.1	190.67	265.739	492.246	165.008	118.694	100.257	211.08	216.274	37.9039
1609	0	-197.442	230.102	911.416	-113.547	149.397	1145.33	-178.052	364.406	526.053	-231.22	457.105	154.275	-260.192	584.809	77.9138				274.268	302	1078.92	190.408	267.288	492.039	164.944	118.776	100.376	211.087	216.292	37.8658
1610	0	-198.506	233.85	910.274	-115.21	153.282	1144.25	-177.569	365.977	524.091	-229.045	458.748	151.499	-257.483	584.58	73.8853				273.209	303.818	1078.71	189.872	269.001	491.531	164.861	118.923	100.512	211.058	216.29	37.821
1611	0	-199.574	237.729	909.087	-116.904	157.76	1143.22	-177.155	367.459	522.043	-227.303	458.508	149.13	-254.798	583.904	69.5683				271.938	305.678	1078.5	189.511	270.621	491.072	164.749	119.106	100.64	211.011	216.32	37.7748
1612	0	-200.635	241.509	908.012	-119.067	161.033	1142.42	-176.755	368.726	519.932	-225.512	458.486	146.442	-251.963	582.877	65.2352				270.695	307.476	1078.26	187.708	272.423	490.556	164.546	119.308	100.738	211.033	216.377	37.7217
1613	0	-201.841	245.346	906.815	-121.312	163.921	1141.49	-176.374	369.713	517.723	-223.992	458.002	143.744	-249.068	581.645	60.6955				269.169	309.182	1078.09	186.623	274.313	490.222	164.46	119.407	100.946	211.015	216.354	37.6906
1614	0	-202.996	249.538	905.588	-123.239	167.968	1140.65	-175.93	370.688	515.428	-222.378	456.766	141.046	-246.063	579.997	56.1439				267.801	311.147	1077.88	186.192	275.941	489.724	164.347	119.526	101.136	211.017	216.386	37.676
1615	0	-204.002	254.09	903.905	-125.724	170.913	1139.66	-175.53	371.302	513.118	-220.929	455.742	138.008	-243.13	578.341	51.5348				266.504	313.213	1077.57	184.976	277.836	489.312	164.183	119.652	101.298	211.001	216.396	37.6693
1616	0	-205.223	258.12	902.67	-127.595	175.468	1138.73	-175.163	371.968	510.6	-219.349	454.377	134.934	-239.884	576.486	47.0692				264.965	315.319	1077.23	184.332	279.577	488.868	164.049	119.788	101.481	211.038	216.448	37.7221
1617	0	-206.676	262.062	901.276	-129.696	179.946	1137.48	-174.82	372.3	507.99	-217.855	452.296	131.905	-235.408	572.318	42.6914				263.348	317.497	1076.96	183.595	281.28	488.485	163.833	119.922	101.646	211.024	216.449	37.6959
1618	0	-207.979	266.365	899.762	-132.386	182.65	1136.52	-174.49	372.542	505.352	-216.336	450.283	128.811	-231.965	568.418	37.8569				261.672	319.711	1076.63	182.655	283.084	488.099	163.659	120.044	101.835	211.044	216.424	37.7578
1619	0	-209.326	270.487	898.174	-134.445	187.583	1135.14	-174.135	372.618	502.812	-214.943	448.081	125.492	-229.757	566.647	33.3427				259.906	321.932	1076.26	181.817	284.906	487.654	163.509	120.183	101.996	211.075	216.44	37.7139
1620	0	-210.64	274.866	896.496	-137.038	191.576	1134.1	-173.799	372.765	499.954	-213.865	444.86	122.145	-228.036	566.091	32.6859				258.486	324.385	1075.9	180.867	286.804	487.307	163.364	120.291	102.121	211.135	216.546	37.8476
1621	0	-212.025	279.131	894.542	-139.506	194.832	1132.92	-173.553	372.807	497.223	-211.367	442.016	119.748	-227.004	565.667	33.3735				256.673	326.915	1075.48	179.793	288.82	486.872	163.224	120.37	102.276	210.982	216.439	37.6257
1622	0	-213.519	283.503	892.741	-142.125	200.158	1131.88	-173.171	372.88	494.529	-210.067	440.763	116.59	-225.432	565.118	33.8793				254.717	329.464	1075.12	178.697	290.819	486.465	163.064	120.502	102.426	211.008	216.409	37.6257
1623	0	-215.029	287.804	890.717	-144.837	205.492	1130.11	-172.769	372.909	491.775	-208.972	439.196	114.118	-224.31	565.028	34.6091				252.618	332.153	1074.7	177.794	292.764	485.931	162.947	120.658	102.612	211.166	216.274	37.5765
1624	0	-216.514	291.909	888.7	-147.577	210.189	1128.38	-172.59	372.935	489.145	-207.811	438.309	111.707	-223.403	565.138	35.2349				250.634	334.94	1074.25	177.371	294.695	485.448	162.767	120.775	102.807	210.917	216.423	37.5582
1625	0	-218.198	295.918	886.621	-150.775	213.23	1127.49	-172.697	373.319	486.767	-206.55	436.935	109.39	-222.879	564.525	35.5467				248.449	337.879	1073.82	176.143	296.844	484.909	162.625	120.918	103.026	211.224	216.234	37.6123
1626	0	-219.759	299.899	884.586	-153.788	217.151	1125.93	-172.953	374.145	484.687	-205.083	435.628	107.386	-222.655	563.614	35.6366				246.24	340.817	1073.39	175.189	298.941	484.366	162.469	121.03	103.309	211.279	216.207	37.6486
1627	0	-221.421	303.829	882.74	-156.841	221.137	1125.35	-173.009	375.564	482.917	-203.408	434.852	106.079	-222.402	563.091	35.6908				243.844	343.865	1073.01	173.754	301.267	483.906	162.388	121.169	103.596	211.329	216.197	37.6474
1628	0	-223.183	307.24	881.056	-159.957	225.04	1124.16	-173.105	377.364	481.397	-201.373	434.578	105.143	-222.113	563.077	35.831				241.402	346.967	1072.56	173.137	302.793	483.286	162.193	121.3	103.897	211.372	216.205	37.6576
1629	0	-225.023	310.609	879.414	-162.729	229.325	1123.39	-172.985	379.994	480.353	-199.903	435.402	104.262	-221.94	563.191	35.9894				238.854	350.163	1072.17	172.342	304.648	482.777	162.031	121.406	104.178	211.438	216.158	37.7152
1630	0	-226.833	313.976	878.11	-165.139	235.989	1121.87	-172.889	382.795	479.438	-198.056	436.502	103.231	-221.717	563.301	36.2012				236.251	353.345	1071.92	171.365	306.528	482.308	161.829	121.552	104.57	211.448	216.201	37.7764
1631	0	-228.635	316.628	876.939	-167.585	239.962	1121.15	-172.583	385.693	479.07	-196.284	437.232	102.655	-221.512	563.415	36.413				233.44	356.67	1071.69	169.761	308.142	482.032	161.55	121.693	104.951	211.454	216.153	37.8899
1632	0	-230.338	319.192	876.169	-169.933	243.848	1120.84	-172.474	388.37	478.609	-194.906	437.826	102.422	-221.388	563.478	36.5142				230.751	360.131	1071.51	168.548	309.548	481.765	161.354	121.798	105.35	211.491	216.197	37.9158
1633	0	-232.216	321.486	875.431	-172.455	247.463	1120.55	-172.466	390.615	478.203	-194.354	438.795	101.957	-221.328	563.59	36.5723				227.896	363.731	1071.5	167.629	310.654	481.599	161.126	121.86	105.769	211.51	216.182	37.9946
1634	0	-234.065	323.805	874.969	-174.949	251.104	1120.55	-173.174	393.024	478.092	-193.973	438.939	101.96	-221.308	563.563	36.5755				224.871	367.423	1071.68	165.983	311.683	481.765	160.932	121.903	106.113	211.488	216.153	38.0947
1635	0	-236.192	325.759	874.824	-177.719	254.38	1120.86	-174.249	394.797	478.224	-193.838	439.031	101.8	-221.361	563.605	36.5646				221.988	371.246	1071.95	164.721	312.47	482.004	160.764	121.926	106.536	211.456	216.152	38.1254
1636	0	-238.273	327.863	875.042	-180.445	257.805	1121.53	-175.713	396.183	478.358	-193.923	439.002	101.637	-221.43	563.58	36.5125				219.096	375.226	1072.42	163.452	312.73	482.387	160.514	121.92	107.027	211.477	216.183	38.1316
1637	0	-240.338	329.521	875.38	-183.155	260.785	1122.32	-177.142	397.282	478.761	-194.122	438.905	101.535	-221.518	563.597	36.4461				215.855	379.323	1072.95	162.033	311.659	483.141	160.258	121.992	107.486	211.614	216.053	38.2764
1638	0	-242.644	331.568	875.748	-186.105	264.153	1123.15	-178.427	397.695	479.131	-194.327	438.996	101.363	-221.592	563.547	36.4169				213.026	383.471	1073.7	161.117	311.241	484.254	160.087	122.071	107.999	211.522	216.05	38.3512
1639	0	-244.844	333.461	876.134	-188.95	267.368	1123.99	-180.444	398.559	479.166	-194.576	439.049	101.256	-221.656	563.495	36.3835				210.105	387.52	1074.2	159.93	311.045	485.295	159.903	122.243	108.629	211.55	216.081	38.3711
1640	0	-247.176	335.298	876.672	-190.737	270.589	1124.33	-181.933	399.352	479.212	-194.814	439.005	101.147	-221.726	563.513	36.3538				207.243	391.664	1074.89	158.841	311.278	486.227	159.827	122.43	109.337	211.483	216.01	38.4106
1641	0	-249.558	337.377	876.847	-193.095	273.054	1125.07	-183.486	399.926	479.199	-194.989	439.002	101.005	-221.785	563.419	36.3459				204.67	395.536	1075.55	157.859	311.724	487.205	159.817	122.703	110.06	211.497	216.026	38.4055
1642	0	-251.984	339.349	877.159	-195.758	275.312	1126.26	-184.742	400.76	479.186	-195.115	439.061	100.879	-221.797	563.399	36.3466				201.591	399.687	1075.86	156.991	312.479	488.195	159.938	123.042	110.933	211.625	216.135	38.3378
1643	0	-254.509	340.955	877.424	-198.557	277.814	1126.75	-185.775	401.333	479.266	-195.275	439.044	100.777	-221.853	563.369	36.2961				198.887	403.618	1076.17	156.043	313.276	489.197	160.165	123.442	111.771	211.711	216.248	38.4004
1644	0	-256.992	342.524	877.601	-201.343	280.489	1127.55	-187.179	402.326	479.026	-195.393	439.051	100.706	-221.873	563.325	36.2991				196.259	407.422	1076.33	155.15	314.493	489.987	160.46	123.905	112.648	211.815	216.342	38.3182
1645	0	-259.533	344.348	877.64	-203.812	284.365	1127.89	-188.247	402.858	479.144	-195.522	439.14	100.552	-221.913	563.344	36.2956				193.564	411.096	1076.3	154.375	315.673	490.854	160.747	124.445	113.609	211.701	216.438	38.1996
1646	0	-262.09	346.016	877.808	-206.204	288.65	1128.33	-189.453	403.914	479.104	-195.537	439.18	100.487	-221.948	563.29	36.2525				190.876	414.883	1076.14	153.274	317.067	491.404	160.953	124.968	114.605	212.008	216.632	38.3222
1647	0	-264.438	347.826	877.808	-208.615	292.672	1128.64	-190.612	404.882	479.149	-195.484	439.334	100.353	-221.968	563.367	36.2751				188.24	418.436	1075.89	152.193	318.726	491.965	161.07	125.652	115.575	212.225	216.893	38.3483
1648	0	-266.641	349.599	877.639	-210.846	295.17	1128.58	-191.941	405.797	479.137	-195.5	439.57	100.194	-221.986	563.302	36.2621				185.69	421.959	1075.56	151.024	320.495	492.43	161.099	126.237	116.617	212.246	216.957	38.4111
1649	0	-268.841	351.377	877.551	-213.074	297.672	1128.59	-193.356	406.88	478.908	-195.503	439.669	100.078	-221.986	563.293	36.2615				183.064	425.509	1075.18	149.779	322.456	492.773	161.06	126.816	117.726	212.268	217.06	38.4909
1650	0	-271.068	353.245	877.552	-215.328	300.264	1128.7	-194.774	408.266	478.942	-195.511	439.791	99.9136	-222.017	563.297	36.2737				180.444	428.799	1074.71	148.535	324.578	493.034	160.978	127.512	118.936	212.044	217.024	38.588
1651	0	-273.056	355.619	877.4	-217.344	303.363	1128.65	-195.761	409.132	478.825	-195.248	440.116	99.6692	-222.046	563.288	36.2426				177.882	431.608	1074.37	146.887	326.76	493.36	160.902	128.342	120.214	212.057	217.18	38.7675
1652	0	-275.116	357.881	877.169	-219.433	306.348	1128.53	-196.714	410.274	478.905	-195.486	439.858	99.5671	-222.002	563.348	36.2715				175.362	434.95	1073.89	145.9	329.616	493.279	160.805	129.258	121.479	212.144	217.363	38.9994
1653	0	-277.104	359.913	876.94	-221.448	309.105	1128.41	-197.709	411.274	478.691	-195.468	439.974	99.3411	-222.031	563.338	36.2445				172.85	438.321	1073.44	144.774	332.668	493.308	160.677	130.284	122.888	211.935	217.469	39.1745
1654	0	-279.028	362.472	876.684	-223.4	312.388	1128.26	-198.917	412.499	478.473	-195.416	440.031	99.1671	-222.047	563.278	36.2496				170.511	441.708	1072.97	143.328	336.321	493.16	160.587	131.392	124.477	212.086	217.703	39.4797
1655	0	-281.137	364.563	876.588	-225.537	315.203	1128.27	-199.645	413.242	478.483	-195.389	440.09	99.017	-222.051	563.277	36.242				168.125	445.233	1072.53	142.116	340.456	492.924	160.373	132.58	126.158	211.354	217.426	39.2635
1656	0	-282.807	367.216	876.444	-227.235	318.58	1128.23	-201.127	414.519	478.208	-195.384	440.26	98.8261	-222.059	563.277	36.2429				165.679	448.722	1072.13	140.918	344.394	492.878	160.249	134.013	127.985	211.959	217.991	40.1544
1657	0	-284.887	369.487	876.438	-229.343	321.575	1128.33	-202.177	415.517	478.036	-195.411	440.361	98.6751	-222.071	563.313	36.2457				163.445	452.611	1071.73	139.583	348.196	492.962	159.986	135.555	129.949	211.688	218.124	40.6551
1658	0	-286.812	371.709	876.392	-231.296	324.521	1128.39	-203.338	416.564	477.976	-195.486	440.389	98.5586	-222.056	563.231	36.2196				161.11	456.317	1071.38	138.598	352.378	492.933	159.793	137.387	132.095	211.083	217.75	40.5857
1659	0	-288.735	373.933	876.388	-233.246	327.469	1128.49	-204.46	417.408	477.859	-195.559	440.461	98.4097	-222.094	563.201	36.208				158.628	459.768	1071.27	137.515	356.88	493.02	159.579	139.33	134.555	210.834	218.094	41.0784
1660	0	-290.647	376.223	876.334	-235.186	330.484	1128.54	-205.589	417.98	477.795	-195.651	440.519	98.2888	-222.13	563.241	36.1932				156.274	463.146	1071.2	136.746	362.11	492.962	159.541	141.685	137.214	211.012	218.544	41.778
1661	0	-292.4	378.593	876.203	-236.967	333.578	1128.52	-206.584	418.638	477.699	-195.751	440.583	98.215	-222.086	563.135	36.1841				154.008	466.326	1071.17	135.964	367.767	493.134	159.331	144.366	140.172	210.887	219.002	42.451
1662	0	-294.357	380.387	876.159	-238.952	336.096	1128.58	-207.6	419.451	477.646	-195.877	440.741	98.0751	-222.104	563.205	36.1924				151.557	469.354	1071.32	135.349	374.486	493.193	159.198	147.43	143.358	211.389	220.168	44.063
1663	0	-296.13	382.319	876.079	-240.753	338.752	1128.6	-208.563	420.13	477.565	-195.938	440.775	98.0229	-222.099	563.141	36.198				149.179	472.316	1071.43	135.22	381.436	493.73	159.045	151.005	146.984	211.319	220.72	45.4141
1664	0	-297.948	384.071	875.983	-242.599	341.228	1128.61	-209.54	420.659	477.501	-196.019	440.914	97.8683	-222.075	563.125	36.1866				147.018	474.992	1071.54	135.079	389.104	494.008	158.926	155.072	150.822	210.298	221.13	46.4138
1665	0	-299.631	385.62	875.79	-244.309	343.502	1128.53	-210.607	421.504	477.441	-196.06	440.947	97.8055	-222.091	563.149	36.1843				144.691	477.532	1071.55	134.851	397.394	494.535	158.603	159.685	155.063	210.148	222.188	48.1893
1666	0	-301.188	387.21	875.629	-245.895	345.816	1128.47	-211.431	421.934	477.294	-196.149	441.061	97.6568	-222.084	563.126	36.187				142.562	479.827	1071.61	135.01	406.415	495.154	158.341	164.828	159.714	210.698	223.996	50.7884
1667	0	-302.866	388.786	875.403	-247.6	348.116	1128.35	-212.452	422.459	477.085	-196.211	441.142	97.5562	-222.084	563.155	36.1757				140.526	482.055	1071.62	135.376	415.77	496.089	157.947	170.619	164.778	209.779	225.352	53.4874
1668	0	-304.383	390.536	875.144	-249.145	350.591	1128.2	-213.448	422.837	476.869	-196.29	441.073	97.4108	-222.027	563.144	36.1947				138.682	484.109	1071.6	135.717	426.213	497.343	157.445	176.982	170.162	209.404	227.318	56.6732
1669	0	-305.83	392.042	874.894	-250.62	352.82	1128.05	-214.307	422.928	476.551	-196.332	441.053	97.3129	-222.035	563.08	36.1701				136.806	486.021	1071.53	135.999	437.007	499.078	156.858	183.991	175.965	208.982	229.679	60.445
1670	0	-307.262	393.743	874.515	-252.08	355.245	1127.78	-215.268	423.216	476.303	-196.41	441.224	97.1816	-222.023	563.087	36.1709				135.051	487.756	1071.26	136.397	448.095	500.942	156.065	191.616	181.964	208.475	232.44	64.6864
1671	0	-308.692	395.568	874.158	-253.537	357.794	1127.53	-216.18	423.168	476.055	-196.52	441.184	97.0166	-222.044	563.062	36.1494				133.751	489.367	1070.85	137.234	459.537	503.316	155.156	199.92	188.176	207.787	235.603	69.5213
1672	0	-309.916	397.593	873.896	-254.789	360.544	1127.37	-217.117	423.353	475.735	-196.584	441.12	96.8083	-222.057	563.049	36.1498				132.376	490.767	1070.4	138.84	471.004	505.806	154.149	208.854	194.453	207.503	239.538	74.6486
1673	0	-310.949	399.732	873.608	-255.851	363.407	1127.19	-218.005	423.312	475.534	-196.708	441.184	96.6246	-222.226	563.311	36.2343				131.203	492.138	1069.8	138.665	481.754	509.163	152.916	217.974	200.637	206.128	244.158	80.449
1674	0	-312.132	401.437	873.282	-257.061	365.836	1126.97	-218.661	422.784	474.916	-196.796	441.199	96.4768	-222.313	563.527	36.2389				130.068	493.405	1069.14	140.067	492.39	512.348	151.124	227.086	206.619	204.714	250.228	87.246
1675	0	-313.18	403.242	872.983	-258.137	368.366	1126.78	-219.783	423.052	474.749	-196.924	441.149	96.3425	-222.317	563.491	36.2121				129.245	494.667	1068.24	140.128	502.158	515.606	149.14	236.229	212.369	203.041	257.399	93.824
1676	0	-314.166	404.998	872.618	-259.151	370.846	1126.52	-220.548	423.191	474.568	-197.033	441.156	96.1757	-222.284	563.454	36.2053				128.489	495.923	1067.36	141.553	511.799	519.137	146.726	244.462	218.169	200.061	266.228	97.9308
1677	0	-315.2	406.85	872.305	-260.213	373.422	1126.31	-221.428	423.263	474.311	-197.156	441.198	96.046	-222.309	563.423	36.1829				127.698	497.228	1066.38	142.18	520.489	522.527	144.332	252.515	222.984	198.484	275.169	102.085
1678	0	-316.007	408.183	871.892	-261.048	375.479	1126	-222.058	423.078	474.119	-197.22	441.279	95.9091	-222.31	563.326	36.1664				127.021	498.577	1065.45	142.46	528.491	526.236	142.17	262.136	226.182	195.601	287.005	106.052
1679	0	-316.941	409.666	871.846	-262.009	377.686	1126.06	-222.668	423.174	473.958	-197.324	441.331	95.8615	-222.326	563.371	36.1828				126.566	499.833	1064.41	143.127	536.126	529.646	139.656	272.584	228.109	192.559	299.428	108.151
1680	0	-317.65	410.73	871.586	-262.746	379.475	1125.91	-223.315	423.366	473.783	-197.429	441.324	95.7788	-222.309	563.337	36.1566				126.198	501.059	1063.52	144.142	543.401	533.175	137.554	283.899	228.771	189.506	312.092	109.041
1681	0	-318.466	411.915	871.567	-263.59	381.383	1126	-223.831	423.519	473.712	-197.482	441.367	95.7074	-222.334	563.324	36.1572				125.904	502.238	1062.66	145.314	550.223	536.484	135.239	295.371	228.666	186.772	325.545	109.15
1682	0	-319.077	412.827	871.481	-264.229	383.019	1126.02	-224.16	423.653	473.651	-197.537	441.371	95.7018	-222.336	563.325	36.1547				125.64	503.375	1061.9	146.088	556.84	539.942	132.782	307.085	227.725	184.189	339.987	108.364
1683	0	-319.717	413.869	871.418	-264.897	384.785	1126.06	-224.623	424.139	473.623	-197.567	441.285	95.6607	-222.337	563.333	36.1366				125.353	504.663	1061.26	146.99	563.055	543.185	130.45	319.42	225.643	181.934	355.199	107.101
1684	0	-320.118	414.601	871.407	-265.326	386.241	1126.16	-224.951	424.78	473.645	-197.605	441.323	95.649	-222.352	563.298	36.1274				125.128	506.023	1060.86	147.396	569.079	546.25	128.319	332.458	222.554	180.231	371.686	105.306
1685	0	-320.422	415.268	871.425	-265.657	387.633	1126.28	-225.364	425.681	473.846	-197.672	441.326	95.6674	-222.362	563.239	36.1472				125.158	507.18	1060.53	148.132	574.562	549.056	126.517	346.092	218.597	178.835	389.242	102.859
1686	0	-320.858	416.356	871.421	-266.122	389.445	1126.38	-225.291	425.774	473.73	-197.703	441.296	95.7004	-222.346	563.292	36.1422				125.077	508.581	1060.25	148.852	579.313	551.227	124.976	360.257	214.042	177.939	407.833	100.079
1687	0	-321.125	417.447	871.428	-266.416	391.26	1126.49	-225.328	426.055	473.747	-197.731	441.287	95.7236	-222.361	563.291	36.1551				125.122	510.116	1059.94	149.354	583.738	553.569	123.902	374.901	208.737	177.071	426.757	97.0749
1688	0	-321.207	418.651	871.503	-266.526	393.188	1126.67	-225.353	426.678	473.829	-197.758	441.251	95.7189	-222.331	563.295	36.1652				125.114	511.68	1059.87	150.326	587.589	555.36	123.266	390.034	203.071	176.762	446.197	93.8265
1689	0	-321.037	420.616	871.499	-266.384	395.877	1126.78	-225.343	427.547	473.909	-197.762	441.182	95.8247	-222.332	563.325	36.1755				125.445	513.195	1059.47	150.689	591.244	556.967	122.958	405.427	197.038	176.833	466.182	90.46
1690	0	-320.951	422.44	871.41	-266.326	398.426	1126.79	-225.246	428.449	473.999	-197.755	441.231	95.8416	-222.328	563.356	36.1816				125.762	514.674	1059.17	151.236	594.57	558.127	123.192	421.23	190.825	177.632	486.374	86.7131
1691	0	-320.784	424.158	871.534	-266.187	400.868	1127.02	-225.147	429.414	474.071	-197.751	441.317	95.8422	-222.322	563.325	36.1798				126.225	516.932	1058.95	152.008	597.487	558.871	124.05	437.203	184.455	178.831	506.895	83.3269
1692	0	-320.477	426.14	871.533	-265.907	403.574	1127.13	-224.98	430.28	474.144	-197.745	441.445	95.851	-222.318	563.363	36.1922				126.74	517.669	1058.44	152.453	600.25	559.237	125.303	453.461	178.076	180.116	526.913	79.9971
1693	0	-320.153	428.466	871.764	-265.612	406.625	1127.46	-224.763	431.391	474.176	-197.739	441.39	95.9257	-222.285	563.311	36.1839				127.948	514.043	1057.95	152.741	602.765	559.307	127.091	469.556	171.869	182.09	547.29	77.0147
1694	0	-319.643	431.122	871.827	-265.129	410.005	1127.63	-224.444	432.65	474.286	-197.69	441.298	95.9909	-222.281	563.397	36.2328				129.077	513.78	1057.58	152.784	605.134	559.08	129.504	485.729	165.844	184.517	567.668	74.7824
1695	0	-319.082	433.459	872.059	-264.596	413.066	1127.97	-224.129	433.685	474.384	-197.631	441.459	95.9581	-222.269	563.383	36.2283				129.77	515.425	1057.21	152.665	607.234	558.41	132.388	501.88	160.184	186.971	587.747	72.755
1696	0	-318.354	436.184	872.128	-263.896	416.515	1128.15	-223.822	434.841	474.404	-197.612	441.566	96.0233	-222.261	563.426	36.2657				130.766	517.281	1056.85	152.389	609.162	557.556	135.636	517.65	154.911	189.686	607.217	71.4484
1697	0	-317.365	439.019	872.125	-262.935	420.074	1128.25	-223.526	436.256	474.564	-197.541	441.573	96.0562	-222.241	563.497	36.2611				131.656	519.245	1056.4	151.979	611.006	556.408	139.105	532.93	150.005	192.593	626.158	70.3142
1698	0	-316.529	441.945	872.257	-262.127	423.724	1128.49	-223.097	437.333	474.596	-197.485	441.612	96.1002	-222.238	563.529	36.3179				132.82	520.986	1055.97	152.61	612.566	555.07	142.85	547.589	145.412	195.555	644.078	69.43
1699	0	-315.528	444.781	872.467	-261.154	427.284	1128.8	-222.467	438.729	474.674	-197.415	441.686	96.2142	-222.242	563.534	36.3066				134.08	522.741	1055.52	152.569	614.068	553.623	146.505	561.289	141.447	198.416	660.9	68.7169
1700	0	-314.399	447.418	872.621	-260.052	430.645	1129.06	-221.873	439.809	474.773	-197.333	441.715	96.2526	-222.232	563.557	36.3174				135.502	524.22	1054.98	152.115	615.528	551.752	150.224	573.856	137.952	201.311	676.283	68.2006
1701	0	-313.229	450.126	872.822	-258.91	434.078	1129.37	-221.302	441.33	474.884	-197.22	441.795	96.3179	-222.228	563.623	36.3154				136.742	526.582	1054.57	151.219	616.873	549.845	153.75	585.489	134.54	204.681	690.424	68.5573
1702	0	-311.972	452.609	873.066	-257.681	437.285	1129.72	-220.501	442.299	475.022	-197.091	441.817	96.3859	-222.219	563.658	36.3604				137.707	532.477	1054.41	149.933	617.928	547.773	156.823	595.752	131.53	207.202	702.908	68.3506
1703	0	-310.532	454.752	873.292	-256.27	440.152	1130.05	-219.709	443.722	475.246	-196.99	441.86	96.519	-222.188	563.593	36.3287				139.384	533.854	1053.91	149.42	618.724	545.628	159.518	604.422	128.819	209.595	713.576	68.4446
1704	0	-308.979	456.811	873.508	-254.744	442.935	1130.37	-218.879	444.996	475.553	-196.836	441.855	96.6054	-221.934	563.114	36.2166				141.051	534.992	1053.56	148.709	619.269	543.479	161.531	611.39	126.179	211.717	722.401	68.4651
1705	0	-307.644	458.524	873.831	-253.437	445.372	1130.8	-217.938	446.478	475.683	-196.697	441.877	96.751	-221.952	563.133	36.2572				142.992	537.106	1053.26	148.083	619.568	541.219	163.173	616.759	123.612	213.703	729.409	68.2513
1706	0	-305.823	460.634	874.181	-251.644	448.206	1131.26	-216.823	447.659	476.005	-196.527	441.957	96.9366	-221.932	563.128	36.2585				144.995	539.818	1053.03	147.647	619.473	538.84	164.021	620.349	120.914	213.62	733.811	66.9147
1707	0	-304.262	462.466	874.665	-250.111	450.763	1131.85	-215.742	449.136	476.29	-196.349	441.924	97.069	-221.958	563.16	36.2557				147.024	543.006	1052.89	147.061	618.997	536.248	164.309	622.359	117.978	214.181	736.867	65.5486
1708	0	-302.364	464.546	875.146	-248.241	453.567	1132.44	-214.573	450.512	476.634	-195.915	442.129	97.0787	-221.961	563.209	36.2821				149.107	546.522	1052.86	146.693	618.305	533.664	164.077	622.989	114.753	213.866	738.205	62.9851
1709	0	-300.309	466.344	875.656	-246.213	456.089	1133.05	-213.379	451.869	476.865	-195.961	442.037	97.3764	-221.963	563.202	36.2933				151.273	550.326	1053.06	146.301	617.128	530.723	162.962	622.684	112.151	212.162	738.066	60.1257
1710	0	-298.296	468.237	876.246	-244.228	458.706	1133.75	-212.109	453.541	477.336	-195.738	441.895	97.5466	-221.946	563.259	36.282				153.552	554.465	1053.21	146.169	615.761	527.881	161.227	622.233	109.77	210.21	736.946	57.6742
1711	0	-295.924	470.693	876.849	-241.884	461.886	1134.46	-210.76	455.426	477.761	-195.539	442.042	97.7636	-221.989	563.294	36.3062				156.028	558.679	1053.39	143.62	614.524	524.829	159.387	622.464	107.702	207.198	736.864	54.691
1712	0	-293.593	472.671	877.302	-239.505	466.172	1135.42	-208.962	456.323	477.941	-195.302	441.897	98.0825	-221.94	563.314	36.3157				158.606	563.025	1053.59	143.08	614.103	522.628	159.601	624.924	107.029	206.214	738.352	51.9408
1713	0	-291.106	474.969	878.005	-236.497	468.351	1135.93	-207.608	458.428	478.536	-195.155	441.985	98.3753	-221.942	563.36	36.3415				161.109	567.427	1054.05	143.103	614.845	522.216	160.291	628.289	106.841	205.212	739.501	49.9922
1714	0	-288.414	477.181	878.776	-233.284	470.444	1136.52	-205.415	460.403	479.241	-194.97	442.262	98.7152	-221.941	563.372	36.4053				163.613	571.888	1054.37	141.62	617.215	522.931	160.761	629.286	106.866	205.649	739.739	48.8382
1715	0	-286.091	478.955	879.733	-230.439	472.098	1137.29	-204.033	462.827	479.468	-194.74	442.371	99.0707	-221.896	563.326	36.4064				166.154	576.215	1054.76	142.184	620.605	524.238	160.741	628.819	106.903	206.507	739.672	48.7478
1716	0	-283.408	481.345	880.265	-227.235	474.368	1137.64	-202.055	464.721	479.864	-194.426	442.374	99.3715	-221.884	563.408	36.4368				168.712	580.443	1055.2	143.202	624.751	525.148	161.089	629.434	106.905	205.712	740.018	48.2914
1717	0	-280.689	483.593	880.734	-223.994	476.497	1137.92	-200.303	466.606	480.162	-194.171	442.388	99.6878	-221.883	563.414	36.4405				171.395	584.471	1055.55	144.103	628.989	525.745	161.671	630.689	106.609	206.066	740.369	47.403
1718	0	-277.802	486.208	881.232	-220.586	478.992	1138.23	-198.611	468.258	480.583	-193.894	442.381	99.9587	-221.871	563.412	36.4492				174.181	588.327	1055.81	146.224	632.919	525.788	162.483	631.432	106.463	206.371	740.704	46.4432
1719	0	-275.041	488.433	881.707	-217.303	481.098	1138.52	-197.022	469.971	480.934	-193.7	442.42	100.321	-221.871	563.412	36.4493				177.025	591.852	1056.08	147.77	636.412	525.656	163.114	632.241	106.082	207.002	741.012	45.5622
1720	0	-272.055	490.647	881.948	-213.796	483.193	1138.58	-195.091	471.168	481.381	-193.355	442.249	100.772	-221.871	563.397	36.4632				179.979	595.098	1056.36	150.246	639.218	525.506	163.805	633.121	105.823	207.189	741.149	44.9998
1721	0	-269.198	492.626	882.209	-210.419	485.053	1138.66	-193.345	472.556	481.64	-193.091	442.141	101.288	-221.862	563.447	36.4916				183.038	598.071	1056.54	150.629	641.989	525.574	164.139	633.926	105.594	207.324	741.33	44.751
1722	0	-266.323	494.753	882.491	-207.022	487.06	1138.75	-191.508	474.297	482.181	-192.853	442.255	101.67	-221.826	563.405	36.5165				186.321	601.03	1056.66	152.491	644.094	525.02	164.336	634.377	105.386	207.588	741.655	44.5597
1723	0	-263.238	497.203	882.872	-203.415	489.391	1138.95	-189.538	476.156	482.557	-192.426	442.1	102.102	-221.828	563.448	36.5405				189.49	603.949	1056.86	153.787	645.981	524.495	164.56	634.744	105.191	207.566	741.815	44.5096
1724	0	-260.186	498.941	883.413	-199.842	491.009	1139.31	-187.632	478.148	483.123	-192.069	441.974	102.688	-221.762	563.426	36.572				192.813	606.901	1057.07	155.346	647.555	523.795	164.792	635.18	104.863	206.922	742.393	44.4374
1725	0	-257.142	501.072	883.85	-196.278	493.021	1139.56	-185.651	479.613	483.461	-191.907	442.467	103.153	-221.746	563.516	36.6061				196.186	609.889	1057.48	156.527	649.099	523.133	164.965	635.506	104.656	207.261	742.199	44.3159
1726	0	-254.006	503.182	884.328	-192.62	495.012	1139.85	-184.027	482.054	484.092	-192.289	443.655	103.79	-221.699	563.485	36.6258				199.507	612.979	1057.8	157.597	650.569	522.706	165.176	635.82	104.439	207.402	742.25	44.244
1727	0	-250.866	505.268	884.79	-188.959	496.979	1140.13	-182.037	483.609	484.718	-192.078	444.467	104.18	-221.686	563.526	36.6258				202.814	616.145	1058.25	158.718	652.091	522.533	165.402	636.164	104.278	207.365	742.416	44.0662
1728	0	-247.961	507.64	885.554	-185.532	499.231	1140.71	-180.688	486.273	485.558	-191.81	444.192	105.203	-221.687	563.582	36.6453				205.94	619.463	1058.94	160.139	653.708	522.314	165.602	636.508	104.088	207.297	742.589	43.9142
1729	0	-244.889	509.797	886.43	-181.939	501.268	1141.4	-179.052	487.779	486.31	-191.845	444.291	105.995	-221.704	563.621	36.6277				209.067	622.855	1059.66	161.553	655.454	522.18	165.693	636.844	103.944	207.257	742.729	43.8079
1730	0	-241.921	512.064	887.364	-178.449	503.416	1142.14	-177.577	489.72	487.2	-191.975	444.983	106.876	-221.77	563.644	36.621				211.995	626.286	1060.5	163.252	657.221	521.996	165.842	637.085	103.811	207.091	742.918	43.5195
1731	0	-239.098	514.057	888.341	-175.106	505.289	1142.94	-176.393	491.957	488.067	-191.99	445.377	107.917	-221.812	563.707	36.6096				214.889	629.67	1061.3	164.878	658.832	521.952	165.956	637.263	103.717	206.737	743.405	43.5655
1732	0	-236.349	516.274	889.603	-171.835	507.387	1144.01	-175.144	493.763	489.195	-192.114	445.71	109.19	-221.933	563.967	36.5709				217.688	633.034	1062.05	166.282	660.319	521.908	166.105	637.414	103.601	206.867	743.411	43.4512
1733	0	-233.95	518.163	890.993	-168.915	509.157	1145.22	-174.157	496.211	490.51	-192.034	446.163	110.518	-222.095	564.15	36.5554				220.495	636.337	1062.76	167.746	661.529	521.786	166.202	637.506	103.487	206.735	743.517	43.4226
1734	0	-231.371	520.244	892.33	-165.815	511.118	1146.37	-173.094	498.668	491.837	-192.162	446.981	111.785	-222.239	564.341	36.5305				223.178	639.728	1063.54	169.129	662.583	521.652	166.294	637.609	103.351	206.766	743.554	43.3555
1735	0	-229.178	522.307	893.963	-163.101	513.062	1147.82	-172.204	501.345	493.223	-192.238	447.659	113.275	-222.498	564.598	36.4818				225.732	643.205	1064.26	170.767	663.384	521.623	166.322	637.698	103.269	206.785	743.523	43.4499
1736	0	-226.895	524.524	895.621	-160.296	515.16	1149.29	-171.003	503.669	494.583	-192.298	448.508	114.615	-222.743	564.842	36.4075				228.081	646.981	1065.17	171.789	664.155	521.502	166.333	637.748	103.189	206.662	743.622	43.4002
1737	0	-224.824	526.335	897.259	-157.704	516.851	1150.74	-170.034	506.111	495.985	-192.399	449.229	116.306	-223.075	564.82	36.1635				230.307	650.977	1066.16	172.796	664.77	521.398	166.336	637.862	103.082	206.716	743.428	43.2289
1738	0	-222.688	528.389	899	-155.046	518.786	1152.3	-169.16	508.992	497.449	-192.508	450.454	117.671	-223.084	564.607	35.995				232.52	654.844	1067.15	173.874	665.295	521.354	166.358	637.912	103.018	206.671	743.334	43.0574
1739	0	-220.734	530.434	900.995	-152.571	520.711	1154.11	-168.368	511.827	498.924	-192.488	451.169	119.367	-222.78	562.993	35.2429				234.689	658.405	1068.14	174.951	665.681	521.336	166.341	638.032	102.958	206.691	743.455	43.2349
1740	0	-218.734	532.529	902.743	-150.05	522.687	1155.67	-167.511	514.706	500.379	-192.405	452.59	120.698	-222.943	563.078	35.2316				236.832	661.863	1069.13	175.898	665.98	521.362	166.41	638.151	102.767	206.519	743.689	43.3978
1741	0	-216.759	534.533	904.423	-147.554	524.572	1157.17	-166.963	518.205	502.009	-192.263	453.571	122.415	-223.369	563.655	35.214				238.684	665.267	1070.11	176.949	666.189	521.37	166.317	638.187	102.668	206.539	743.716	43.4663
1742	0	-214.96	536.245	906.294	-145.234	526.165	1158.85	-166.365	521.157	503.379	-192.096	455.098	123.914	-223.501	563.977	35.2519				241.963	661.228	1070.79	177.678	666.39	521.362	166.336	638.202	102.628	206.955	743.32	43.4377
1743	0	-213.218	537.756	908.205	-142.97	527.556	1160.58	-165.765	524.382	505.014	-191.835	456.362	125.594	-224.271	565.302	35.4643				244.508	660.418	1071.63	178.767	666.438	521.461	166.34	638.187	102.523	206.602	743.624	43.6447
1744	0	-211.384	539.41	909.971	-140.615	529.091	1162.16	-165.39	527.605	506.395	-191.434	457.83	127.105	-224.456	565.701	35.5418				246.824	662.302	1072.48	179.548	666.498	521.46	166.271	638.178	102.452	206.863	743.224	43.5208
1745	0	-209.749	541.072	911.729	-138.459	530.633	1163.73	-164.927	530.865	507.8	-190.964	459.193	128.646	-224.555	565.687	35.5601				248.616	665.926	1073.32	180.464	666.498	521.524	166.231	638.197	102.355	206.935	743.227	43.6685
1746	0	-208.215	542.697	913.403	-136.403	532.139	1165.22	-164.76	534.889	509.359	-190.542	460.621	130.122	-224.316	564.299	34.9413				250.679	668.356	1074.02	181.251	666.387	521.55	166.203	638.151	102.295	206.887	743.244	43.7309
1747	0	-206.468	544.253	915.082	-134.135	533.575	1166.72	-164.69	538.587	510.626	-189.98	462.091	131.74	-224.182	563.981	34.83				252.682	670.51	1074.62	182.036	666.477	521.642	166.208	638.136	102.253	206.87	743.178	43.816
1748	0	-204.873	545.737	916.495	-132.171	536.338	1167.38	-164.765	542.508	511.867	-189.486	463.42	133.093	-224.579	564.78	34.9719				254.559	672.789	1075.36	183.493	666.669	521.799	166.075	638.172	102.139	206.461	743.065	43.7298
1749	0	-203.471	546.906	918.03	-129.899	537.701	1168.44	-164.567	546.017	513.115	-188.884	464.787	134.611	-224.797	565.345	35.0556				256.396	675.614	1075.98	183.842	666.708	521.67	166.01	638.187	102.076	206.829	743.106	43.8498
1750	0	-201.895	548.545	919.401	-127.62	538.768	1169.47	-164.541	549.407	514.359	-188.446	466.3	135.949	-225.201	565.856	35.0947				257.678	677.983	1077.02	184.763	666.875	521.643	165.863	638.098	102.063	206.783	743.204	44.0412
1751	0	-200.365	549.691	920.851	-125.381	539.782	1170.47	-164.657	552.944	515.364	-187.822	468.231	137.152	-225.462	566.404	35.2506				259.817	679.788	1077.49	185.699	667.139	521.745	165.93	638.267	101.927	206.781	743.188	44.0549
1752	0	-198.965	551.16	922.078	-123.269	540.657	1171.47	-164.635	556.558	516.631	-187.535	469.914	138.59	-225.845	566.828	35.4783				261.534	681.774	1078.03	186.652	667.375	521.566	165.83	638.33	101.826	206.416	743.078	43.8713
1753	0	-197.601	552.346	923.364	-121.168	541.513	1172.26	-164.654	559.849	517.731	-187.362	472.503	139.524	-226.431	568.164	35.9042				263.186	684.415	1078.86	187.324	667.502	521.464	165.708	638.443	101.691	206.38	743.089	43.8674
1754	0	-196.019	553.671	924.419	-119.107	542.52	1172.84	-164.94	563.07	518.638	-187.274	475.542	140.588	-227.166	570.386	36.3695				264.183	686.614	1079.6	188.414	667.894	521.33	165.624	638.571	101.58	206.761	743.24	44.0776
1755	0	-194.738	554.816	925.477	-116.867	544.154	1173.66	-165.096	566.045	519.746	-187.439	478.965	141.457	-227.97	573.446	36.7433				265.997	688.774	1080.01	189.274	668.077	521.183	165.529	638.628	101.497	206.779	743.218	44.0723
1756	0	-193.309	555.866	926.404	-115.036	544.516	1174.03	-165.066	569.115	520.573	-188.137	483.153	142.223	-229.345	577.217	37.3544				267.563	691.325	1080.4	190.092	668.616	521.048	165.499	638.7	101.373	206.767	743.192	44.0368
1757	0	-191.897	557.337	927.352	-113.061	545.098	1174.48	-165.238	571.794	521.363	-188.805	487.402	142.936	-231.234	581.563	37.8044				269.227	693.616	1080.87	190.914	669.14	521.019	165.44	638.72	101.303	206.747	743.17	44.0118
1758	0	-190.566	558.432	928.099	-111.109	545.656	1174.83	-165.547	574.941	522.287	-190.001	492.612	143.412	-233.671	586.31	38.2102				270.647	695.702	1081.12	191.945	669.735	520.824	165.496	638.776	101.216	206.695	743.234	44.0024
1759	0	-188.951	559.792	928.839	-109.238	546.613	1175.11	-165.681	577.516	523.062	-191.394	498.52	143.678	-236.65	590.638	38.6501				271.876	697.568	1081.59	192.632	670.364	520.634	165.478	638.794	101.137	206.697	743.247	43.9682
1760	0	-187.551	561.165	929.397	-107.384	547.356	1175.51	-165.764	580.437	523.916	-192.796	504.833	143.821	-239.118	597.1	38.7171				273.689	700.266	1081.94	193.628	671.132	520.609	165.487	638.831	101.076	206.729	743.277	43.9634
1761	0	-186.168	562.148	929.954	-105.644	548.055	1175.67	-166.074	583.614	524.695	-195.026	511.713	144.072	-242.204	604.156	39.2623				274.761	701.896	1082.25	194.588	671.973	520.467	165.521	638.851	101.036	206.777	743.308	43.945
1762	0	-184.696	563.241	930.367	-103.803	548.979	1175.92	-166.227	586.519	525.312	-197.111	519.013	144.151	-245.474	612.087	39.5983				275.795	703.464	1082.61	195.386	673.019	520.355	165.51	638.946	101.003	206.802	743.287	43.892
1763	0	-183.318	564.348	930.796	-102.122	549.801	1176.07	-166.319	589.764	525.954	-199.31	527.107	144.212	-248.821	620.263	40.2051				276.316	703.388	1082.76	196.28	674.054	520.153	165.53	638.971	100.955	206.793	743.319	43.8495
1764	0	-182.013	565.196	931.223	-100.407	550.5	1176.13	-166.674	593.424	526.681	-201.855	536.257	144.354	-252.33	629.117	40.7642				277.859	704.452	1082.78	197.013	675.093	519.914	165.516	639.069	100.916	206.858	743.38	43.7974
1765	0	-180.625	566.262	931.613	-98.7316	550.8	1176.28	-166.914	596.943	527.468	-204.541	545.111	144.644	-255.824	638.281	41.5341				279.576	708.355	1083.16	197.731	676.294	519.718	165.609	639.202	100.856	206.49	743.697	43.8541
1766	0	-179.26	567.444	931.986	-97.1234	551.287	1176.43	-167.257	601.071	528.319	-206.875	553.746	145.001	-259.304	647.915	42.9692				279.935	709.324	1083.35	198.241	677.474	519.543	165.524	639.234	100.892	206.576	743.362	43.6211
1767	0	-177.892	568.543	932.353	-95.6679	551.38	1176.49	-167.597	605.424	529.196	-209.081	563.057	145.705	-262.546	658.009	44.7873				281.182	710.342	1083.5	198.799	678.639	519.417	165.485	639.288	100.878	206.607	743.34	43.583
1768	0	-176.916	569.011	932.731	-94.0372	551.852	1176.78	-168.257	610.491	530.149	-211.218	572.402	146.408	-265.776	668.518	47.3805				282.127	712.479	1083.76	199.28	679.936	519.337	165.63	639.442	100.862	206.134	743.696	43.6144
1769	0	-175.715	570.14	933.286	-92.3444	552.553	1176.84	-168.442	614.888	531.101	-213.247	581.352	147.306	-269.45	679.6	50.844				283.348	714.183	1084.01	199.728	681.317	519.24	165.547	639.45	100.908	206.518	743.802	43.7369
1770	0	-174.793	570.983	933.838	-90.8163	552.938	1177.02	-168.92	619.983	532.117	-215.251	590.865	148.358	-272.261	690.451	53.9401				284.119	715.397	1083.97	200.085	682.731	519.122	165.626	639.58	100.917	206.577	743.831	43.723
1771	0	-173.763	572.336	934.3	-89.3247	553.229	1177.19	-169.052	625.177	533.068	-217.148	600.744	149.502	-275.002	701.619	57.177				285.179	717.342	1084.28	200.477	684.193	518.842	165.569	639.603	101.006	206.517	743.819	43.6936
1772	0	-172.905	573.391	934.871	-87.8587	553.501	1177.39	-169.815	631.228	534.397	-218.932	610.524	150.602	-277.552	712.906	60.4532				285.827	719.017	1084.24	200.463	685.638	518.617	165.555	639.723	100.962	206.504	743.842	43.6658
1773	0	-172.169	574.504	935.475	-86.3427	553.699	1177.62	-170.264	636.953	535.843	-220.924	620.326	151.98	-279.703	723.977	63.4851				286.673	720.269	1084.44	200.55	687.121	518.393	165.431	639.696	101.061	206.493	743.869	43.6839
1774	0	-171.439	575.604	935.986	-84.9446	553.76	1177.73	-170.667	642.809	536.936	-222.625	629.912	153.414	-281.604	734.762	66.1276				287.449	724.634	1084.79	200.714	688.417	518.209	165.351	639.763	101.108	206.432	743.857	43.651
1775	0	-170.815	577.107	936.685	-83.6503	553.526	1178.03	-170.426	648.647	538.626	-224.389	639.645	154.695	-283.125	745.468	68.738				287.921	727.478	1084.78	200.982	689.835	517.994	165.317	639.85	101.124	206.465	743.872	43.6344
1776	0	-170.305	578.594	937.272	-82.3372	553.503	1178.22	-170.957	654.916	540.044	-225.975	649.026	156.043	-284.297	756.319	71.1571				288.529	729.235	1085.02	201.036	691.132	517.757	165.289	639.907	101.131	206.55	743.863	43.6836
1777	0	-169.781	580.019	937.827	-81.1828	553.474	1178.42	-171.549	661.12	541.471	-227.345	658.483	157.437	-285.252	766.752	73.5				289.182	730.374	1084.89	201.109	692.63	517.546	165.305	639.942	101.171	206.176	743.854	43.5346
1778	0	-169.464	581.428	938.437	-79.931	553.663	1178.57	-172.367	667.561	542.824	-228.613	667.444	158.845	-285.602	776.507	75.6516				289.611	731.286	1085.22	201.084	693.928	517.317	165.409	639.996	101.196	206.405	743.899	43.5777
1779	0	-168.986	583.394	939.008	-78.8252	553.701	1178.67	-173.076	673.891	544.211	-229.808	676.746	160.412	-286.004	786.511	77.7541				290.508	732.099	1085.16	201.185	695.253	517.158	165.34	640.05	101.234	206.501	743.894	43.6083
1780	0	-168.677	585.296	939.396	-77.8231	553.682	1178.74	-173.614	680.098	545.643	-230.799	685.831	161.735	-286.263	796.613	79.8532				290.91	732.761	1085.2	201.319	696.51	516.935	165.27	640.152	101.226	206.172	743.91	43.5236
1781	0	-168.541	586.943	940.326	-76.7978	553.869	1178.89	-174.845	687.739	546.961	-231.754	694.702	163.168	-286.352	806.326	81.7434				291.487	733.774	1085.2	201.365	697.726	516.697	165.311	640.235	101.226	206.17	743.908	43.5096
1782	0	-168.257	589.323	940.417	-75.9273	554.2	1178.78	-174.637	692.212	548.565	-232.539	703.244	164.506	-286.358	815.62	83.6964				292.045	734.895	1085.25	201.382	698.96	516.435	165.032	640.387	101.243	206.484	743.982	43.6394
1783	0	-168.066	591.376	940.657	-75.0347	554.426	1178.92	-175.326	698.379	549.523	-233.163	711.934	165.818	-286.298	825.095	85.6451				292.382	736.408	1085.32	201.231	700.292	516.108	165.162	640.482	101.224	206.152	743.913	43.5492
1784	0	-168.001	593.631	941.224	-74.3447	554.699	1178.95	-176.23	705.4	551.153	-233.862	720.19	167.219	-286.021	834.347	87.331				292.95	737.582	1085.31	201.12	701.492	515.898	165.073	640.572	101.208	206.074	743.874	43.5151
1785	0	-167.873	595.757	941.625	-73.6961	555.252	1178.95	-176.586	710.636	551.886	-234.291	728.746	168.368	-285.743	843.337	89.1159				293.363	738.938	1085.43	201.067	702.875	515.678	165.013	640.631	101.224	206.481	743.945	43.6795
1786	0	-167.804	598.443	941.924	-73.0252	556.096	1178.7	-177.172	716.983	553.033	-234.745	737.157	169.598	-285.396	852.298	90.7711				293.995	739.92	1085.41	200.94	704.3	515.364	164.88	640.737	101.191	206.445	743.961	43.6931
1787	0	-167.766	600.998	942.274	-72.5337	556.475	1178.73	-177.793	723.225	554.156	-235.121	745.1	170.726	-285.011	860.982	92.471				294.524	741.01	1085.36	200.769	705.715	515.015	164.751	640.78	101.186	206.453	743.926	43.7105
1788	0	-167.794	603.396	942.461	-71.9877	557.266	1178.64	-177.682	728.102	555.16	-235.433	752.883	171.836	-284.483	869.777	94.0553				295.315	742.027	1085.31	200.503	707.303	514.709	164.643	640.87	101.199	206.517	743.91	43.7377
1789	0	-167.747	606.367	942.667	-71.6058	558.143	1178.47	-178.232	733.987	556.063	-235.571	760.916	172.81	-284.111	878.242	95.6446				295.785	743.01	1085.21	200.306	708.835	514.458	164.535	640.962	101.202	206.024	743.838	43.6
1790	0	-167.84	608.931	942.86	-71.3358	558.962	1178.24	-178.048	738.8	556.924	-235.804	768.644	173.869	-283.725	886.664	97.194				296.118	744.124	1085.19	200.129	710.478	514.204	164.42	640.989	101.335	206.032	743.836	43.6268
1791	0	-167.997	611.673	943	-70.9795	559.964	1177.96	-178.1	743.821	557.675	-235.988	776.117	174.764	-283.284	894.997	98.7676				296.58	745.125	1085.09	199.9	712.302	513.819	164.295	641.232	101.218	206.445	743.853	43.7904
1792	0	-167.964	614.645	943.08	-70.7374	561.166	1177.65	-178.059	748.78	558.305	-236.1	783.396	175.512	-282.906	903.095	100.267				296.982	745.898	1085.07	199.514	714.15	513.429	164.199	641.189	101.427	206.412	743.488	43.3666
1793	0	-168.139	617.598	943.064	-70.5662	562.256	1177.27	-178.136	753.421	558.953	-235.989	791.09	176.305	-282.683	911.248	101.786				297.862	746.665	1084.98	199.259	716.026	513.116	164.039	641.471	101.266	206.462	743.552	43.3877
1794	0	-168.194	620.432	943.012	-70.5711	563.136	1177.04	-178.053	757.842	559.482	-236.053	798.58	176.86	-282.256	919.126	103.207				298.389	747.54	1084.95	199.07	717.845	512.78	163.93	641.624	101.283	206.37	743.551	43.3409
1795	0	-168.321	623.384	942.956	-70.4598	564.694	1176.56	-177.78	762.618	559.803	-236.059	805.687	177.555	-282.028	927.051	104.745				298.796	748.479	1084.83	198.94	719.77	512.366	163.8	641.758	101.299	206.365	743.57	43.3576
1796	0	-168.503	626.596	942.661	-70.4443	566.224	1176.16	-177.623	767.218	560.055	-235.966	812.511	178.149	-281.732	934.411	106.057				299.404	749.242	1084.86	198.653	721.704	511.993	163.691	641.868	101.313	206.076	743.448	43.1396
1797	0	-168.593	629.5	942.464	-70.372	568.036	1175.45	-177.407	771.622	560.216	-235.814	819.525	178.529	-281.702	942.046	107.432				300.039	750.3	1084.87	198.389	723.591	511.595	163.611	642.038	101.285	206.327	743.556	43.2615
1798	0	-168.781	632.435	942.211	-70.5615	569.22	1175	-177.147	776.02	560.364	-235.496	826.027	179.001	-281.558	949.188	108.721				300.267	751.355	1084.78	198.257	725.528	511.242	163.513	642.103	101.355	206.411	743.595	43.235
1799	0	-169	635.122	941.921	-70.7761	570.304	1174.48	-176.819	780.259	560.45	-235.306	832.466	179.29	-281.421	956.051	109.965				300.631	752.566	1084.87	198.104	727.613	510.827	163.419	642.254	101.37	206.149	743.443	43.0201
1800	0	-169.059	638.411	941.337	-70.9828	571.927	1173.84	-176.581	784.335	560.528	-234.873	838.916	179.552	-281.556	963.43	111.259				301.21	753.382	1084.76	197.994	729.69	510.432	163.346	642.341	101.419	206.59	743.984	43.6869
1801	0	-169.286	641.264	941	-71.2252	573.523	1173.18	-176.643	788.959	560.256	-234.611	844.964	180.003	-281.332	969.859	112.36				301.08	754.758	1084.91	197.894	731.683	510.209	163.255	642.501	101.373	206.58	743.607	43.1249
1802	0	-169.506	644.061	940.767	-71.5002	574.868	1172.54	-176.014	792.331	560.541	-234.296	850.986	180.31	-281.24	976.033	113.304				301.433	755.801	1084.77	198.124	733.62	509.678	163.222	642.648	101.466	206.585	743.585	43.026
1803	0	-169.657	647.155	940.267	-71.8231	576.662	1171.73	-175.843	796.459	560.43	-233.932	856.756	180.305	-280.891	982.059	114.14				301.21	757.267	1085.1	197.855	735.689	509.23	163.142	642.755	101.537	206.577	743.607	43.0115
1804	0	-169.878	649.601	939.968	-72.0589	578.183	1171	-175.798	800.55	560.507	-233.429	862.304	180.429	-280.656	987.995	114.974				301.143	758.596	1085.18	197.699	737.725	508.77	163.032	642.766	101.699	206.576	743.593	42.8909
1805	0	-170.03	652.522	939.427	-72.4066	579.958	1170.32	-175.679	804.646	560.629	-233.044	867.396	180.586	-280.282	993.687	115.679				301.147	759.905	1085.19	197.689	739.557	508.37	162.924	642.876	101.782	206.519	743.597	42.7733
1806	0	-170.243	655.459	938.906	-72.8145	581.662	1169.53	-175.293	808.386	560.315	-232.537	872.766	180.522	-279.617	998.703	116.063				301.16	761.064	1085.26	197.724	741.504	507.923	162.845	642.982	101.862	206.486	743.591	42.707
1807	0	-170.516	658.208	938.431	-73.118	583.249	1168.76	-175.192	811.85	560.187	-232.032	877.867	180.555	-279.339	1004.21	116.347				301.021	762.629	1085.17	197.719	743.378	507.419	162.792	643.08	101.913	206.6	743.606	42.7381
1808	0	-170.759	660.906	937.881	-73.5592	585.19	1167.92	-175.481	816.428	560.231	-231.505	882.615	180.489	-278.759	1009.32	116.569				301.321	763.682	1085.2	197.504	745.205	507.047	162.738	643.181	101.935	206.524	743.578	42.6923
1809	0	-170.886	663.529	937.273	-73.9357	586.927	1167.19	-175.16	819.935	559.875	-230.948	887.156	180.344	-278.111	1014.1	116.668				301.323	764.9	1085.23	197.556	746.968	506.571	162.657	643.311	101.99	206.569	743.683	42.4646
1810	0	-171.035	666.379	936.64	-74.3747	588.666	1166.41	-175.154	823.69	559.597	-230.394	892.011	180.234	-277.375	1018.57	116.526				301.261	766.144	1085.19	196.411	749.084	505.987	162.673	643.426	102.021	206.689	743.767	42.5488
1811	0	-171.298	668.854	936.18	-74.8804	590.296	1165.55	-175.148	827.275	559.518	-229.778	896.267	179.981	-276.778	1023.08	116.451				301.28	767.485	1085.13	196.152	750.979	505.584	162.58	643.516	102.125	206.665	743.679	42.7196
1812	0	-171.599	671.514	935.566	-75.3551	592.416	1164.7	-175.155	830.821	559.144	-229.272	900.487	179.653	-275.992	1027.44	116.334				301.262	768.654	1085.02	196.187	752.835	505.235	162.514	643.624	102.161	206.565	743.747	42.4619
1813	0	-171.813	673.875	934.97	-75.8468	594.021	1163.98	-175.221	834.142	558.883	-228.545	904.443	179.458	-275.381	1031.62	115.949				301.337	769.751	1084.93	196.558	754.614	504.892	162.407	643.773	102.195	206.614	743.774	42.5075
1814	0	-171.987	676.703	934.369	-76.4597	595.895	1163.1	-175.527	837.301	558.53	-227.949	908.558	178.971	-274.601	1035.74	115.741				301.38	771.03	1084.72	196.204	756.539	504.514	162.372	643.9	102.254	206.625	743.786	42.5138
1815	0	-172.218	679.48	933.558	-77.0489	597.728	1162.36	-175.469	840.662	558.103	-227.447	912.272	178.62	-274.019	1039.88	115.39				301.444	772.149	1084.55	195.938	758.334	504.108	162.319	644.045	102.306	206.607	743.815	42.5194
1816	0	-172.445	682.059	932.912	-77.6471	599.648	1161.64	-175.394	843.758	557.788	-226.788	916.187	178.147	-273.038	1043.12	115.011				301.427	773.329	1084.3	195.821	760.09	503.676	162.237	644.17	102.336	206.672	743.871	42.5742
1817	0	-172.854	684.337	932.481	-78.2895	601.622	1160.71	-175.62	847.003	557.106	-226.318	919.939	177.696	-272.493	1046.75	114.407				300.649	777.914	1084.28	195.621	761.925	503.231	162.171	644.337	102.399	206.663	743.875	42.5868
1818	0	-173.017	687.102	931.604	-78.9197	603.517	1159.97	-175.553	849.687	556.554	-225.761	923.42	177.157	-272.095	1050.65	114.075				300.954	778.627	1083.99	195.546	763.637	502.875	162.113	644.48	102.471	206.535	743.807	42.441
1819	0	-173.348	689.609	931.036	-79.5679	605.771	1159.13	-175.447	852.455	555.96	-225.242	926.854	176.547	-271.477	1054.45	113.544				300.997	779.373	1083.81	195.343	765.385	502.485	162.029	644.64	102.493	206.545	743.816	42.4286
1820	0	-173.649	692.342	930.428	-80.2347	607.862	1158.37	-175.519	855.263	555.233	-224.585	930.138	176.068	-271.181	1057.99	113.145				300.678	780.405	1083.63	195.216	767.083	502.052	162.012	644.736	102.576	206.541	743.836	42.4371
1821	0	-173.919	695.044	929.591	-80.924	610.01	1157.46	-175.63	857.941	554.63	-224.108	933.904	175.259	-270.965	1061.54	112.602				300.879	781.544	1083.48	195.115	768.78	501.654	161.967	644.832	102.617	206.538	743.833	42.4312
1822	0	-174.199	697.682	928.816	-81.6691	612.33	1156.62	-175.508	860.415	553.773	-223.637	936.691	174.615	-270.715	1064.64	112.135				300.596	782.843	1083.28	194.957	770.371	501.336	161.952	644.897	102.676	206.521	743.835	42.4126
1823	0	-174.409	700.467	927.882	-82.4023	614.566	1156	-175.321	863.038	553.04	-223.036	940.126	173.702	-270.441	1067.58	111.496				300.452	784.172	1083.17	194.859	771.97	500.945	161.848	645.029	102.728	206.594	743.911	42.4546
1824	0	-174.754	703.116	927.309	-83.1847	616.772	1155.19	-175.285	865.408	552.043	-222.564	942.942	173.038	-270.265	1070.42	110.831				300.266	785.525	1083.02	194.476	773.677	500.531	161.824	645.137	102.777	206.56	743.863	42.3804
1825	0	-174.85	706.159	926.276	-83.9616	619.116	1154.33	-175.211	868.035	551.311	-222.103	945.709	172.151	-270.315	1073.05	110.207				300.066	786.863	1082.91	194.167	775.281	500.15	161.773	645.214	102.842	206.443	743.81	42.4264
1826	0	-175.3	708.586	925.548	-84.8759	621.392	1153.61	-175.133	870.413	550.221	-221.505	948.499	171.209	-269.811	1075.27	109.332				299.899	788.157	1082.79	194.013	776.832	499.821	161.743	645.334	102.897	206.472	743.868	42.377
1827	0	-175.493	711.498	924.514	-85.7229	623.844	1152.8	-174.985	872.506	549.283	-221.261	950.761	170.188	-269.98	1078.38	108.463				299.69	789.66	1082.76	193.883	778.405	499.371	161.704	645.426	102.944	206.482	743.911	42.3053
1828	0	-175.961	714.062	923.939	-86.584	626.06	1152.07	-174.794	874.502	548.233	-220.753	953.228	169.142	-269.813	1080.57	107.572				299.496	791.063	1082.6	193.849	779.799	499.122	161.648	645.523	102.972	206.509	743.938	42.2909
1829	0	-176.227	716.731	923.101	-87.503	628.74	1151.18	-174.59	876.461	547.177	-220.256	955.477	168.231	-269.668	1082.25	106.536				299.019	792.399	1082.47	193.996	781.22	498.671	161.611	645.63	103.079	206.504	743.943	42.2296
1830	0	-176.595	719.551	922.121	-88.4624	631.38	1150.39	-174.355	878.645	546.086	-219.63	957.867	167.159	-269.738	1084.66	105.482				298.717	793.728	1082.37	194.072	782.545	498.403	161.556	645.736	103.131	206.539	743.971	42.1697
1831	0	-176.9	722.298	921.295	-89.4182	633.911	1149.68	-174.206	880.696	544.876	-219.066	960.1	166.003	-269.821	1086.68	104.539				298.051	795.198	1082.28	194.042	783.911	498.109	161.487	645.831	103.201	206.642	744.058	42.1291
1832	0	-177.292	725.109	920.319	-90.3308	636.334	1148.8	-174.121	882.696	543.819	-218.512	961.723	164.883	-269.56	1088.16	102.988				297.829	796.628	1082.07	193.852	785.411	497.711	161.452	645.944	103.257	206.648	744.071	42.1061
1833	0	-177.578	728.059	919.257	-90.7334	637.387	1148.57	-173.982	884.853	542.583	-217.931	963.478	163.696	-269.396	1089.31	101.606				297.264	797.802	1081.94	193.618	786.805	497.367	161.397	646.041	103.318	206.65	744.096	42.0627
1834	0	-178.088	730.828	918.516	-92.1039	640.065	1148.08	-173.828	886.723	541.384	-217.216	965.246	162.477	-269	1090.87	99.9572				296.836	799.226	1081.8	193.391	788.207	497.132	161.362	646.079	103.465	206.663	744.117	42.046
1835	0	-178.479	733.754	917.365	-93.4161	643.774	1146.65	-173.549	888.488	540.132	-216.622	966.88	161.288	-269.017	1092.37	98.604				296.454	800.712	1081.51	193.165	789.532	496.808	161.344	646.229	103.434	206.694	744.124	42.0292
1836	0	-178.998	736.654	916.548	-94.6134	646.981	1145.55	-173.346	890.263	538.807	-215.895	968.502	160.029	-268.627	1093.32	96.6025				295.737	802.261	1081.34	193	790.877	496.46	161.303	646.306	103.468	206.684	744.104	42.0195
1837	0	-179.303	739.402	915.538	-95.6292	649.893	1144.74	-173.023	892.046	537.519	-215.444	969.261	158.589	-268.211	1094.2	94.6154				295.232	803.765	1081.17	192.867	792.095	496.184	161.242	646.373	103.552	206.672	744.152	42.0197
1838	0	-179.733	741.979	914.627	-96.7322	652.359	1144	-172.814	893.719	536.166	-214.39	971.114	157.482	-267.549	1094.78	92.3015				294.739	805.393	1081.02	192.879	793.363	495.962	161.209	646.46	103.629	206.68	744.171	42.031
1839	0	-180.264	744.955	913.621	-97.9345	654.832	1143.24	-172.597	895.219	534.749	-213.718	972.653	156.16	-267.241	1095.45	90.0012				294.195	807.039	1080.81	192.473	794.827	495.376	161.136	646.516	103.673	206.695	744.15	42.012
1840	0	-180.725	747.421	912.741	-99.1203	657.807	1142.45	-172.38	896.678	533.369	-212.883	974.073	154.793	-266.671	1096.35	87.6974				293.639	808.727	1080.62	192.018	796.119	495.158	161.077	646.523	103.744	206.704	744.158	42.0361
1841	0	-181.397	750.411	911.691	-100.316	660.681	1141.54	-172.008	898.475	531.964	-212.399	975.145	153.475	-265.671	1096.57	85.0671				293.016	810.441	1080.42	192.559	797.267	494.953	161.028	646.577	103.804	206.698	744.162	42.0355
1842	0	-181.937	753.094	910.761	-101.47	663.65	1140.78	-171.663	899.958	530.338	-211.49	976.386	152.162	-265.114	1097.48	82.438				292.172	812.303	1080.26	196.479	797.281	494.987	161.004	646.636	103.89	206.697	744.197	42.0392
1843	0	-182.584	756.233	909.774	-102.761	666.429	1140	-171.159	900.974	528.792	-210.916	977.647	150.73	-264.333	1098.25	79.8604				291.321	814.137	1080.06	196.395	798.602	494.601	160.904	646.634	103.959	206.651	744.197	42.0479
1844	0	-183.195	758.906	908.778	-103.987	669.362	1139.22	-170.885	902.194	527.293	-210.125	978.755	149.264	-263.543	1099.23	77.4316				290.595	816.071	1079.88	195.243	799.576	494.104	160.9	646.725	104.036	206.715	744.174	42.0285
1845	0	-183.971	762.239	907.736	-105.262	672.415	1138.43	-170.415	903.425	525.462	-209.746	979.878	147.867	-262.514	1099.73	74.8865				289.678	818.104	1079.82	194.915	800.802	493.749	160.835	646.814	104.07	206.722	744.189	42.029
1846	0	-184.58	764.874	906.757	-106.515	675.587	1137.69	-169.971	904.335	523.608	-209.256	981.093	146.311	-261.291	1100.91	72.5989				288.844	820.24	1079.53	194.265	802.056	493.278	160.816	646.834	104.174	206.745	744.193	42.0247
1847	0	-185.476	768.772	905.327	-107.824	678.551	1136.88	-169.374	905.26	521.905	-208.892	982.413	144.711	-260.129	1101.95	70.1518				287.985	822.402	1079.44	193.908	803.33	492.966	160.737	646.9	104.277	206.724	744.176	41.9896
1848	0	-186.087	771.346	904.507	-109.198	681.499	1136.1	-168.896	905.809	520.092	-208.455	982.738	143.329	-258.791	1103.07	67.81				286.862	824.681	1079.35	193.583	804.66	492.617	160.719	646.949	104.329	206.779	744.195	41.981
1849	0	-186.773	774.277	903.438	-110.526	684.646	1135.48	-168.238	906.693	518.111	-207.875	984.795	141.492	-257.51	1104.4	65.4951				285.609	827.047	1079.17	193.427	806.042	492.452	160.731	646.973	104.427	206.732	744.203	41.9339
1850	0	-187.646	777.211	902.375	-111.946	687.698	1134.93	-167.98	908.197	516.011	-207.45	985.955	139.842	-256.09	1105.51	63.174				284.339	829.454	1079.25	192.692	807.406	492.201	160.673	647.095	104.527	206.799	744.211	41.9194
1851	0	-188.697	780.221	901.294	-113.36	690.476	1134.53	-167.537	908.792	514.632	-206.888	986.875	138.11	-254.736	1106.29	60.7544				283.456	831.921	1079.08	192.079	808.462	491.816	160.675	647.157	104.672	206.802	744.235	41.8295
1852	0	-189.335	783.552	899.977	-114.855	693.92	1134.16	-166.773	909.333	512.7	-206.314	987.561	136.308	-253.457	1107.05	58.382				282.137	834.425	1079	191.783	809.827	491.558	160.63	647.264	104.788	207.112	744.124	42.0004
1853	0	-190.508	786.435	898.994	-115.982	697.37	1133.26	-166.834	910.659	510.883	-205.617	988.177	134.495	-251.905	1107.06	55.7403				280.925	837.106	1078.81	191.134	811.182	491.281	160.592	647.381	104.937	207.103	744.139	41.914
1854	0	-191.373	789.486	897.747	-116.801	700.988	1132.11	-166.099	911.332	509.167	-204.792	988.256	132.652	-250.393	1106.8	52.9761				279.67	839.73	1078.59	190.619	812.601	491	160.599	647.461	105.103	206.804	744.27	41.9431
1855	0	-192.286	792.612	896.603	-117.669	704.681	1131.05	-166.248	913.138	507.807	-203.941	988.143	130.669	-248.918	1106.46	50.0309				278.301	842.519	1078.43	190.124	814.047	490.617	160.59	647.511	105.272	206.864	744.357	41.6214
1856	0	-193.441	795.751	895.408	-118.778	708.387	1129.94	-166.06	914.377	506.02	-202.891	987.796	128.567	-247.13	1105.36	46.7201				276.614	845.396	1078.23	189.675	815.674	490.281	160.562	647.533	105.45	206.811	744.464	41.2885
1857	0	-194.634	798.75	894.126	-119.925	711.953	1128.75	-165.579	915.272	504.142	-202.048	987.226	126.524	-245.139	1103.71	43.2445				275.321	848.376	1077.9	189.026	817.156	489.984	160.557	647.578	105.607	206.97	744.374	41.4464
1858	0	-195.847	802.009	893.045	-121.092	715.779	1127.76	-165.509	916.224	502.38	-200.884	986.295	124.343	-243.052	1101.89	39.458				273.651	851.545	1077.63	189.296	818.633	489.487	160.508	647.563	105.773	206.993	744.439	41.3525
1859	0	-197.199	805.417	891.969	-122.399	719.754	1126.77	-165.45	917.542	500.677	-199.73	985.063	122.036	-241.084	1100.02	36.9569				271.806	854.918	1077.42	190.124	820.935	489.24	160.507	647.609	105.955	207.079	744.396	41.3721
1860	0	-198.548	809.187	890.72	-123.702	724.092	1125.61	-165.526	918.794	498.91	-198.288	983.112	120.575	-239.383	1099.28	37.4943				270.341	858.346	1076.89	189.61	822.505	488.855	160.509	647.703	106.094	207.138	744.417	41.3184
1861	0	-199.86	812.148	889.679	-124.969	727.62	1124.66	-165.664	920.397	496.915	-196.824	982.187	119.117	-237.953	1099.61	38.0275				268.161	862.223	1076.62	189.105	824.191	488.17	160.516	647.779	106.253	206.936	744.65	40.9305
1862	0	-201.271	815.524	888.634	-126.334	731.562	1123.7	-165.112	920.844	495.27	-196.445	981.927	117.387	-236.996	1100.39	38.9012				266.317	866.185	1076.3	188.454	825.887	487.928	160.669	647.808	106.496	206.941	744.666	40.8549
1863	0	-202.719	819.382	887.427	-127.736	735.987	1122.58	-164.772	921.809	493.513	-195.656	981.095	116.223	-235.19	1101.31	39.6757				264.221	870.297	1075.85	187.769	827.611	487.554	160.522	648.005	106.625	206.998	744.715	40.8012
1864	0	-204.218	823.088	886.29	-129.19	740.261	1121.53	-164.934	923.211	491.703	-194.613	979.819	114.864	-234.043	1101.49	40.2645				262.048	874.372	1075.57	187.169	829.37	487.208	160.51	648.087	106.862	207.248	744.832	40.8044
1865	0	-205.936	826.861	885.14	-130.862	744.601	1120.47	-164.718	924.203	490.534	-193.847	979.302	113.381	-232.851	1100.5	40.5507				259.801	878.517	1074.86	186.077	831.079	486.758	160.51	648.166	107.107	207.194	744.868	40.7233
1866	0	-207.74	830.747	884.17	-132.62	749.054	1119.59	-164.527	925.799	489.631	-192.849	978.674	111.881	-232.342	1099.25	40.3967				258.851	875.802	1073.95	185.253	832.745	486.483	160.473	648.289	107.303	207.17	744.83	40.6403
1867	0	-209.475	834.955	883.063	-134.309	753.829	1118.57	-164.243	926.119	488.398	-191.884	978.497	110.627	-232.234	1098.85	40.3546				256.9	876.54	1073.39	184.237	834.536	486.082	160.201	648.491	107.506	207.079	744.835	40.5415
1868	0	-211.521	838.645	882.474	-136.309	758.086	1118.07	-164.97	929.036	487.225	-190.855	978.453	109.656	-232.145	1099.03	40.5282				254.377	880.378	1073	183.06	836.291	485.796	160.432	648.524	107.83	207.246	744.952	40.5774
1869	0	-213.662	843.087	881.607	-138.405	763.095	1117.29	-165.083	931.224	486.273	-190.786	980.168	109.011	-232.057	1099.25	40.6653				252.257	882.602	1072.57	181.89	838.152	485.384	160.426	648.641	108.202	207.103	744.892	40.4797
1870	0	-215.481	847.078	881.225	-140.178	767.653	1117	-165.177	933.274	485.439	-189.958	980.75	108.392	-231.913	1099.3	40.7314				249.727	886.378	1072	180.691	839.928	485.297	160.47	648.899	108.465	207.617	744.913	40.6029
1871	0	-217.831	851.107	880.597	-142.482	772.249	1116.46	-165.686	935.87	484.805	-189.212	981.174	107.951	-231.808	1099.47	40.8683				247.167	890.46	1071.61	179.37	841.58	485.04	160.487	649.183	108.829	207.529	744.835	40.4664
1872	0	-219.894	854.921	880.336	-144.499	776.63	1116.29	-166.349	938.385	484.715	-188.755	981.861	107.692	-231.771	1099.75	41.0262				244.501	894.575	1071.33	177.822	843.203	484.966	160.433	649.327	109.236	207.708	744.963	40.5178
1873	0	-222.063	858.322	880.425	-146.623	780.598	1116.47	-167.298	940.947	484.634	-188.409	982.318	107.399	-231.591	1099.48	40.9834				241.614	898.77	1071.07	176.413	844.938	484.84	160.391	649.532	109.65	207.704	744.956	40.4452
1874	0	-224.28	861.941	880.789	-148.794	784.784	1116.92	-168.349	943.022	484.743	-188.289	982.431	107.281	-231.66	1099.85	41.091				238.732	903.146	1070.97	174.771	846.434	485.037	160.368	649.916	110.221	207.781	745.082	40.4643
1875	0	-226.562	865.074	880.97	-151.03	788.485	1117.19	-169.958	945.39	485.147	-188.427	982.667	107.206	-231.717	1100.05	41.0805				235.744	907.496	1071.03	172.203	847.385	485.14	160.439	650.245	110.872	207.775	745.169	40.4313
1876	0	-229.002	868.206	881.515	-153.425	792.184	1117.82	-171.599	947.252	485.522	-188.731	982.941	107.112	-231.879	1100.24	41.0974				232.75	911.971	1071.06	169.986	848.022	485.614	160.634	650.513	111.461	207.796	745.18	40.3729
1877	0	-231.477	870.795	882.003	-155.853	795.34	1118.4	-173.475	948.754	485.862	-189.077	982.991	107.022	-231.994	1100.42	41.0577				229.664	916.673	1071.35	168.499	849.608	486.066	160.647	651.066	112.27	207.856	745.327	40.4278
1878	0	-234.153	873.555	882.745	-158.484	798.667	1119.23	-175.304	950.145	486.104	-189.454	983.127	106.952	-232.142	1100.54	40.9631				226.363	921.188	1071.84	167.388	850.814	486.822	160.675	651.586	113.174	207.597	745.534	40.3878
1879	0	-236.696	876.327	883.403	-160.982	802.006	1119.97	-177.236	951.429	486.358	-189.637	983.027	106.786	-232.25	1100.61	40.9259				223.336	926.146	1072.27	165.466	851.778	487.62	160.955	652.313	114.147	207.678	745.67	40.428
1880	0	-239.423	879.036	883.956	-163.662	805.281	1120.62	-179.173	952.334	486.501	-190.009	983.111	106.651	-232.291	1100.71	40.8785				220.107	930.785	1072.82	164.262	853.428	488.373	161.13	653	115.235	207.972	745.723	40.4473
1881	0	-242.109	881.567	884.474	-166.303	808.38	1121.22	-180.86	953.38	486.607	-190.295	983.322	106.531	-232.374	1100.81	40.8602				217.089	935.66	1073.22	162.921	855.025	489.331	161.367	653.801	116.543	207.821	745.902	40.5093
1882	0	-244.992	884.224	884.834	-169.141	811.604	1121.67	-182.499	954.132	486.633	-190.45	983.553	106.383	-232.518	1100.79	40.8503				213.793	940.426	1073.64	161.681	857.071	490.158	161.541	654.708	118.001	207.728	746.028	40.4665
1883	0	-247.761	886.866	885.078	-171.863	814.813	1122	-183.977	955.144	486.417	-190.463	983.691	106.194	-232.534	1100.85	40.8708				210.617	944.967	1073.96	160.201	859.009	491.198	161.865	655.814	119.548	207.715	746.157	40.5074
1884	0	-250.644	889.799	885.307	-174.701	818.313	1122.32	-185.18	955.861	486.29	-190.357	983.782	105.877	-232.541	1100.86	40.8893				207.539	949.571	1074.35	159.312	862.051	492.034	162.2	656.962	121.333	207.62	746.267	40.5023
1885	0	-253.556	892.799	885.317	-177.567	821.88	1122.42	-186.386	956.928	486.015	-190.349	984.128	105.729	-232.51	1100.86	40.9294				204.314	953.979	1074.72	159.033	865.484	492.614	162.459	658.293	123.186	208.334	746.372	40.9128
1886	0	-256.268	896.036	885.279	-180.233	825.684	1122.47	-187.34	957.338	485.548	-190.236	984.293	105.43	-232.502	1100.9	40.943				201.466	958.502	1074.88	157.804	868.97	493.374	162.809	659.805	125.264	208.521	746.666	41.191
1887	0	-259.022	899.684	885.125	-182.941	829.899	1122.4	-188.41	958.239	485.232	-190.067	984.366	105.137	-232.512	1100.88	40.9408				198.258	962.724	1075.25	156.967	873.452	493.874	163.026	661.447	127.864	208.527	746.916	41.3306
1888	0	-261.568	902.954	884.933	-185.441	833.736	1122.3	-189.426	959.186	484.924	-189.981	984.487	104.92	-232.518	1100.91	40.9411				195.138	966.839	1075.59	155.815	878.192	494.392	163.347	663.321	130.471	208.901	747.308	41.7969
1889	0	-264.001	906.626	884.463	-187.829	837.976	1121.92	-190.795	960.303	484.832	-189.993	984.799	104.722	-232.528	1100.89	40.9148				191.947	970.777	1075.95	155.483	883.755	494.642	163.758	665.575	133.41	208.903	747.438	42.1178
1890	0	-266.56	910.127	884.205	-190.342	842.043	1121.75	-191.906	961.344	484.534	-189.88	984.903	104.496	-232.524	1100.96	40.9298				188.739	974.542	1076.24	154.63	889.672	495.08	164.052	668.076	136.638	209.152	747.915	42.6166
1891	0	-268.881	913.908	883.679	-192.617	846.391	1121.31	-193.299	962.39	484.321	-189.836	985.046	104.375	-232.53	1100.96	40.9134				185.529	978.162	1076.73	153.977	896.437	495.273	164.389	670.959	140.212	209.557	748.471	43.4528
1892	0	-270.906	917.704	883.129	-194.596	850.755	1120.85	-194.433	963.392	484.03	-189.856	985.308	104.167	-232.501	1100.91	40.9016				182.672	981.97	1077.04	153.885	904.09	495.321	164.839	674.309	144.131	210.247	749.049	44.7167
1893	0	-273.131	921.596	882.741	-196.776	855.214	1120.55	-195.57	964.176	483.672	-189.815	985.555	103.962	-232.52	1100.91	40.902				179.587	985.438	1077.37	153.97	912.591	495.559	164.986	678.209	148.554	210.424	749.671	45.6413
1894	0	-275.188	925.632	882.134	-198.788	859.816	1120.03	-196.834	965.096	483.342	-189.732	985.679	103.764	-232.529	1100.98	40.9193				176.58	988.767	1077.83	153.568	921.588	495.967	165.157	682.793	153.27	210.9	750.681	47.038
1895	0	-277.029	929.257	881.682	-200.583	864.009	1119.67	-197.863	965.943	482.97	-189.745	985.93	103.544	-232.501	1100.99	40.9053				173.673	992.051	1078.05	153.775	931.181	496.394	165.204	687.97	158.386	210.794	751.775	49.3442
1896	0	-278.987	932.871	881.144	-202.495	868.19	1119.22	-199.103	966.682	482.704	-189.751	986.077	103.331	-232.493	1100.96	40.9225				170.898	995.152	1078.28	154.298	941.73	497.161	164.76	694.05	163.934	210.08	753.357	52.2136
1897	0	-280.833	936.339	880.508	-204.295	872.225	1118.67	-200.057	967.25	482.313	-189.798	986.242	103.158	-232.492	1100.96	40.9228				168.234	998.18	1078.4	154.856	952.633	498.149	164.357	701.083	169.967	210.562	755.694	56.0494
1898	0	-282.505	939.824	880.141	-205.921	876.277	1118.39	-201.228	968.037	482.097	-189.826	986.262	102.99	-232.416	1100.57	40.7878				165.478	1000.83	1078.54	154.705	963.532	499.514	163.725	708.49	176.212	209.285	757.973	60.1823
1899	0	-284.169	943.182	879.581	-207.539	880.203	1117.92	-202.351	968.466	481.78	-189.962	986.361	102.836	-232.459	1101.09	40.8503				163.092	1003.58	1078.61	156.067	975.233	500.998	162.765	716.304	182.814	208.23	761.017	65.2764
1900	0	-285.715	945.974	879.25	-209.04	883.561	1117.68	-203.298	968.634	481.354	-190.043	986.252	102.678	-232.549	1101.36	40.971				160.961	1006.22	1078.58	157.774	986.816	502.993	161.448	724.438	189.569	207.553	764.475	71.1517
1901	0	-287.217	948.681	878.747	-210.496	886.836	1117.26	-204.41	969.068	481.035	-190.327	986.272	102.578	-232.511	1100.85	40.8488				158.964	1008.8	1078.51	158.587	997.815	505.106	159.952	732.213	196.404	206.096	768.533	77.2037
1902	0	-288.712	950.964	878.346	-211.945	889.685	1116.95	-205.493	969.393	480.756	-190.302	986.234	102.42	-232.608	1101.01	40.8462				157.017	1011.14	1078.22	160.237	1008.64	507.615	157.737	740.436	202.341	204.355	772.775	83.722
1903	0	-290.083	952.985	878.01	-213.271	892.274	1116.7	-206.488	969.38	480.592	-190.326	986.183	102.284	-232.544	1100.9	40.8009				155.253	1013.44	1078	160.768	1018.56	509.937	155.331	749.073	208.218	202.581	779.108	88.9674
1904	0	-291.423	954.623	877.838	-214.565	894.478	1116.62	-207.459	969.707	480.411	-190.409	986.112	102.176	-232.517	1100.8	40.7754				153.8	1015.93	1077.78	161.772	1028.03	512.78	152.509	757.148	213.393	201.032	787.003	92.8702
1905	0	-292.647	955.929	877.412	-215.743	896.351	1116.28	-208.238	969.863	480.328	-190.679	986.061	102.08	-232.53	1100.71	40.7718				152.079	1017.85	1077.59	162.306	1036.87	515.782	150.316	766.003	217.022	198.999	797.13	97.04
1906	0	-294.008	957.17	877.151	-217.058	898.16	1116.11	-208.7	969.323	479.962	-190.787	986.136	102.059	-232.549	1100.71	40.7372				151.021	1020.51	1077.35	162.718	1044.99	518.737	147.954	776.32	218.928	196.764	809.232	99.9099
1907	0	-295.103	957.935	876.923	-218.108	899.492	1115.97	-209.536	969.779	480.062	-190.887	986.141	101.989	-232.588	1100.71	40.6878				149.781	1022.72	1076.95	163.379	1052.94	521.727	145.778	787.812	219.48	194.409	822.26	100.98
1908	0	-296.118	958.582	876.589	-219.077	900.706	1115.72	-210.352	970.644	480.124	-190.969	986.165	101.962	-232.561	1100.74	40.7418				148.649	1025.18	1076.77	163.985	1060.65	524.823	143.533	800.35	218.673	192.283	836.64	100.867
1909	0	-296.965	958.828	876.45	-219.879	901.519	1115.67	-210.652	970.716	480.076	-191.04	986.064	101.936	-232.619	1100.68	40.6785				147.538	1027.6	1076.56	164.381	1067.91	527.741	141.93	813.093	216.965	190.174	852.428	99.6646
1910	0	-297.973	959.321	876.112	-220.84	902.579	1115.42	-211.014	970.898	479.984	-191.024	986.192	101.979	-232.627	1100.68	40.675				146.612	1030.24	1076.48	164.96	1074.96	530.406	140.267	826.873	214.069	187.958	869.621	97.2703
1911	0	-298.333	959.806	875.873	-221.155	903.631	1115.27	-211.147	970.87	479.869	-191.042	986.206	102.001	-232.62	1100.64	40.6777				145.457	1032.79	1076.71	165.956	1081.93	532.966	139.056	841.249	210.228	186.016	887.725	94.3243
1912	0	-298.847	960.474	875.609	-221.623	904.867	1115.1	-211.354	971.344	479.911	-191.16	986.49	102.04	-232.637	1100.68	40.6725				144.95	1035.61	1076.81	167.091	1088.62	535.588	138.221	856.55	205.622	184.515	906.852	90.9739
1913	0	-299.264	961.541	875.431	-221.994	906.5	1115.01	-211.524	971.912	479.967	-191.127	986.507	102.014	-232.592	1100.65	40.6984				144.416	1038.52	1077	168.416	1095.11	538.305	137.848	872.52	200.41	183.65	927.121	87.4135
1914	0	-299.468	962.605	875.237	-222.153	908.131	1114.9	-211.761	972.648	479.985	-191.099	986.484	102.053	-232.585	1100.66	40.7108				143.826	1041.41	1077.08	168.949	1101.02	540.561	137.62	889.086	194.734	182.96	947.999	83.7227
1915	0	-299.499	963.623	875.129	-222.138	909.716	1114.88	-211.614	973.117	479.922	-191.035	986.761	102.112	-232.595	1100.57	40.6835				143.445	1044.25	1077.18	169.318	1106.72	542.433	138.097	906.263	188.608	182.958	969.429	79.7768
1916	0	-299.516	964.574	874.991	-222.109	911.234	1114.83	-211.587	973.569	479.915	-190.997	986.434	102.091	-232.571	1100.62	40.7242				143.201	1046.98	1077.17	169.717	1111.98	543.95	138.791	923.721	182.293	183.528	991.493	76.0075
1917	0	-299.353	965.766	874.759	-221.9	912.993	1114.69	-211.224	973.744	479.781	-190.855	986.383	102.1	-232.544	1100.59	40.7459				143.115	1049.57	1077.19	169.459	1116.7	545.686	139.445	941.642	175.941	184.663	1013.79	72.5185
1918	0	-299.117	967.38	874.638	-221.618	915.174	1114.66	-210.946	974.334	479.728	-190.756	986.298	102.114	-232.568	1100.53	40.7158				143.075	1052.14	1077.13	169.212	1121.29	546.737	140.924	959.736	169.696	186.018	1036.29	69.2039
1919	0	-298.801	969.091	874.491	-221.257	917.452	1114.6	-210.643	974.941	479.699	-190.804	986.561	102.254	-232.551	1100.53	40.7213				143.084	1054.61	1077.02	169.021	1125.65	547.831	142.717	977.947	163.68	188.002	1058.7	66.6
1920	0	-298.375	971.116	874.361	-220.785	920.045	1114.56	-210.23	975.6	479.727	-190.583	986.412	102.18	-232.548	1100.59	40.7735				143.438	1057.24	1076.8	168.887	1129.72	548.554	144.809	996.175	157.961	190.123	1080.93	64.2478
1921	0	-298.048	973.169	874.191	-220.412	922.665	1114.48	-209.736	976.343	479.671	-190.366	986.358	102.174	-232.557	1100.58	40.8031				143.723	1059.81	1076.63	168.531	1133.53	549.181	147.22	1014.27	152.706	192.692	1102.89	62.5476
1922	0	-297.141	975.126	874.172	-219.459	925.189	1114.55	-209.274	977.148	479.785	-190.273	986.491	102.243	-232.528	1100.59	40.8187				144.205	1062.53	1076.41	168.058	1137.07	549.325	149.723	1032.11	148.005	195.831	1124.19	61.6904
1923	0	-296.335	976.921	874.19	-218.608	927.55	1114.65	-208.821	978.157	479.911	-190.199	986.351	102.249	-232.532	1100.59	40.8272				144.665	1065.3	1076.27	167.145	1140.46	549.369	152.569	1049.64	143.775	198.908	1145	61.1889
1924	0	-295.329	978.93	874.099	-217.557	930.127	1114.65	-208.299	979.043	479.976	-190.102	986.495	102.289	-232.509	1100.56	40.8185				145.234	1068.32	1076.13	166.562	1143.86	549.24	155.247	1066.67	140.023	202.153	1165.11	61.2637
1925	0	-294.362	980.97	874.117	-216.543	932.734	1114.76	-207.686	980.055	479.991	-189.999	986.435	102.356	-232.576	1100.64	40.791				145.566	1070.95	1076.15	166.013	1147.12	548.886	157.704	1083.12	136.738	205.395	1184.24	61.7995
1926	0	-293.235	982.955	874.063	-215.371	935.286	1114.79	-206.919	980.768	480.096	-189.899	986.509	102.448	-232.57	1100.65	40.7981				146.676	1074.4	1075.94	164.845	1150.07	548.17	160.281	1098.77	134.101	208.352	1202.45	62.6433
1927	0	-292.028	984.755	874.097	-214.118	937.653	1114.91	-205.92	981.18	480.041	-189.713	986.59	102.494	-232.547	1100.69	40.8461				147.623	1077.68	1075.68	164.238	1153.1	547.512	162.983	1113.64	131.894	211.13	1219.73	63.8144
1928	0	-290.822	986.787	874.233	-212.867	940.252	1115.14	-205.401	982.781	480.498	-189.52	986.642	102.58	-232.62	1100.89	40.8957				148.509	1080.95	1075.48	163.288	1155.82	546.391	165.061	1127.58	129.92	213.755	1235.96	65.2873
1929	0	-289.585	988.421	874.391	-211.583	942.453	1115.38	-204.721	984.332	480.672	-189.24	986.571	102.683	-232.556	1100.78	40.9095				149.385	1084.32	1075.35	162.464	1158.59	545.398	167.007	1140.42	128.346	215.718	1251.02	66.6844
1930	0	-288.231	989.881	874.584	-210.184	944.48	1115.67	-203.747	985.112	480.793	-188.964	986.563	102.799	-232.545	1100.71	40.8946				150.476	1088.11	1075.01	161.836	1161.29	544.45	168.654	1152.04	126.862	217.127	1264.47	67.7674
1931	0	-286.895	991.415	874.831	-208.802	946.582	1116	-202.392	985.517	480.79	-188.797	986.631	102.954	-232.55	1100.68	40.8862				151.566	1091.88	1074.8	160.97	1163.76	543.321	169.918	1162.22	125.505	218.115	1276.55	68.5205
1932	0	-285.551	992.667	875.239	-207.412	948.4	1116.5	-201.883	987.352	481.394	-188.498	986.561	103.064	-232.573	1100.71	40.9084				152.682	1095.75	1074.55	160.362	1166.1	542.324	170.865	1170.92	123.93	218.578	1286.68	69.082
1933	0	-283.906	993.903	875.561	-205.721	950.204	1116.91	-200.826	988.787	481.62	-188.33	986.603	103.231	-232.582	1100.74	40.8912				153.894	1100.04	1074.4	159.734	1168.3	541.145	171.005	1177.87	122.259	218.282	1294.97	69.1592
1934	0	-282.341	995.286	876.105	-204.111	952.154	1117.54	-199.77	989.71	481.815	-188.172	986.783	103.407	-232.587	1100.72	40.875				155.373	1104.59	1074.13	158.595	1170.02	539.726	170.827	1183.42	120.349	217.119	1301.32	67.9038
1935	0	-280.659	996.664	876.713	-202.383	954.099	1118.24	-198.653	991.211	482.251	-187.99	986.669	103.539	-232.561	1100.72	40.8875				156.959	1109.62	1073.78	158.057	1171.63	538.116	170.02	1187.64	118.817	215.953	1305.34	67.4345
1936	0	-278.771	997.931	877.252	-200.449	955.932	1118.86	-197.761	993.075	482.696	-187.766	986.586	103.684	-232.544	1100.65	40.887				158.463	1114.69	1073.57	157.765	1172.94	536.316	168.47	1190.48	117.181	214.569	1307.56	66.2262
1937	0	-276.757	999.3	877.764	-198.389	957.868	1119.46	-196.288	994.016	482.759	-187.516	986.555	103.847	-232.634	1100.85	40.9155				160.197	1119.9	1073.29	157.283	1174.05	534.274	166.88	1191.22	115.093	213.135	1308.61	64.3336
1938	0	-274.575	1001.08	878.589	-196.162	960.214	1120.38	-195.212	995.826	483.32	-187.263	986.482	104.008	-232.536	1100.65	40.8464				161.982	1125.37	1072.83	156.398	1174.86	531.89	165.598	1190.98	113.44	211.508	1308.39	61.3177
1939	0	-272.478	1002.88	879.26	-194.019	962.588	1121.14	-194.044	997.962	483.783	-186.946	986.344	104.203	-232.563	1100.72	40.8462				163.779	1131.01	1072.61	155.947	1176.31	529.889	165.781	1192.96	112.576	209.633	1308.41	58.0317
1940	0	-270.246	1004.84	879.966	-191.741	965.107	1121.93	-192.281	998.986	483.873	-186.77	986.193	104.426	-232.427	1100.53	40.8447				165.564	1136.6	1072.23	154.324	1177.89	528.241	166.49	1195.93	111.841	208.341	1309.3	55.072
1941	0	-267.802	1006.83	880.714	-189.252	967.668	1122.77	-190.989	1001.57	484.341	-186.511	986.498	104.757	-232.22	1099.93	40.5769				167.16	1142.07	1071.96	153.913	1180.74	527.942	167.058	1197.65	111.671	208.876	1310.36	53.3182
1942	0	-265.421	1008.97	881.526	-186.825	970.375	1123.67	-189.555	1004.26	484.969	-186.097	986.196	105.055	-232.349	1100.32	40.8224				169.125	1147.75	1071.82	153.993	1184.61	528.67	167.583	1198.68	111.722	209.613	1310.8	52.7058
1943	0	-262.875	1011.02	882.26	-184.233	972.993	1124.49	-187.874	1006.12	485.448	-185.746	986.639	105.442	-232.294	1100.33	40.8541				171.263	1153.48	1071.61	154.381	1189.5	529.621	167.98	1199.4	111.801	209.15	1311.53	52.5759
1944	0	-260.304	1013.39	883.006	-181.616	975.931	1125.33	-186.452	1008.49	485.896	-185.422	986.566	105.847	-232.946	1100.44	41.1465				173.41	1158.94	1071.45	154.637	1194.73	530.195	168.11	1200.36	111.809	208.875	1312.31	51.8322
1945	0	-257.637	1015.89	883.855	-178.903	978.991	1126.26	-184.682	1010.18	486.207	-185.232	986.837	106.317	-232.918	1100.16	41.051				175.656	1164.52	1071.32	155.187	1200.32	530.482	168.542	1201.81	111.543	208.647	1312.48	50.6219
1946	0	-254.929	1018.42	884.358	-176.15	982.091	1126.85	-183.297	1012.62	486.695	-185.047	986.858	106.597	-232.886	1100.41	41.1535				178.061	1169.8	1071.19	156.055	1205.66	530.579	169.152	1202.95	111.319	208.608	1313.06	49.2554
1947	0	-252.153	1020.9	884.977	-173.329	985.137	1127.56	-181.48	1013.94	486.856	-184.69	986.753	106.961	-232.816	1100.28	41.1139				180.582	1174.84	1071.06	156.965	1210.24	530.411	169.606	1203.98	111.021	208.16	1314.83	48.8877
1948	0	-249.321	1023.47	885.521	-170.45	988.278	1128.19	-180.111	1016.48	487.57	-184.254	986.762	107.321	-233.044	1100.7	41.1802				183.109	1179.44	1071.12	157.789	1214	530.12	170.055	1204.98	110.695	208.284	1314.51	48.0858
1949	0	-246.392	1025.91	886.037	-167.476	991.288	1128.8	-178.127	1018.12	487.759	-184.461	987.377	107.951	-232.916	1100.66	41.1899				185.825	1183.81	1071.1	158.747	1217.12	529.818	170.178	1205.26	110.495	208.141	1314.69	47.7165
1950	0	-243.56	1028.47	886.404	-164.598	994.406	1129.25	-176.614	1020.52	488.36	-183.993	987.192	108.49	-232.757	1100.55	41.0814				188.713	1188.14	1071.04	159.958	1219.75	529.435	170.294	1205.69	110.307	208.044	1315.35	48.1443
1951	0	-240.685	1030.88	886.873	-161.677	997.389	1129.81	-174.41	1021.82	488.513	-184.056	988.065	108.987	-232.38	1100.23	41.1004				191.566	1192.21	1071.02	161.217	1222.05	529.08	170.497	1206.2	110.123	208.596	1313.86	47.4368
1952	0	-237.64	1033.32	887.505	-158.586	1000.39	1130.53	-173.087	1024.67	489.362	-183.939	988.569	109.542	-231.918	1099.91	41.0402				194.365	1196.15	1070.99	162.295	1224.06	528.459	170.599	1206.4	109.957	208.499	1313.85	47.3735
1953	0	-234.719	1035.67	888.017	-155.62	1003.31	1131.13	-171.283	1026.68	489.895	-183.61	988.753	110.161	-231.936	1099.84	41.0344				197.236	1200.12	1071.04	163.523	1225.93	527.998	170.706	1206.66	109.805	208.387	1314	47.2706
1954	0	-231.717	1038.09	888.704	-152.572	1006.3	1131.91	-169.706	1029.03	490.492	-183.122	989.13	110.918	-231.881	1099.77	41.0496				200.06	1204.02	1071.18	164.714	1227.71	527.661	170.701	1207.01	109.511	208.462	1314.05	47.197
1955	0	-228.871	1040.59	889.484	-149.68	1009.36	1132.78	-168.103	1030.86	491.176	-182.924	989.33	111.726	-232.428	1100.93	41.2078				202.991	1207.98	1071.35	165.88	1229.48	527.27	170.679	1207.23	109.372	208.408	1314.22	47.0712
1956	0	-226.019	1043.03	890.195	-146.783	1012.37	1133.58	-166.85	1032.45	491.689	-182.741	989.479	112.555	-232.85	1101.61	41.2621				205.832	1211.92	1071.67	167.255	1231.28	527.078	170.827	1207.41	109.237	208.462	1314.21	47.0104
1957	0	-223.215	1045.55	891.106	-143.933	1015.46	1134.58	-165.798	1035.08	492.721	-182.455	989.687	113.485	-232.993	1101.83	41.2828				208.583	1215.96	1072.16	168.602	1233.05	526.965	171.137	1207.57	109.22	208.514	1314.36	46.9072
1958	0	-220.565	1047.82	892.143	-141.238	1018.3	1135.7	-164.179	1035.94	493.343	-182.256	990.323	114.473	-233.009	1101.74	41.2341				211.262	1219.72	1072.66	170.098	1234.93	526.921	171.174	1207.72	109.144	208.5	1314.5	46.8381
1959	0	-217.878	1050.19	893.431	-138.505	1021.24	1137.08	-163.236	1038.27	494.266	-181.918	990.699	115.553	-233.098	1101.59	41.1735				213.949	1223.49	1073.34	171.472	1236.59	526.705	171.12	1207.98	108.906	208.533	1314.53	46.7503
1960	0	-215.408	1052.5	894.603	-135.989	1024.11	1138.34	-162.356	1040.31	495.793	-181.802	991.573	116.784	-233.187	1101.38	41.1119				216.468	1227.06	1073.79	172.832	1238.04	526.542	171.343	1207.9	108.966	208.583	1314.73	46.7517
1961	0	-213.007	1054.72	895.948	-133.542	1026.9	1139.77	-161.54	1043.06	496.943	-181.17	991.426	118.316	-233.228	1101.12	41.0448				219.15	1230.42	1074.23	174.099	1239.32	526.363	171.403	1207.97	108.908	208.615	1314.72	46.718
1962	0	-210.7	1057.06	897.372	-131.189	1029.8	1141.28	-159.953	1044.12	498.347	-180.747	992.001	119.481	-233.293	1100.82	40.9373				221.599	1233.51	1074.57	175.423	1240.47	526.181	171.102	1208.56	108.74	208.608	1314.73	46.7059
1963	0	-208.452	1059.2	898.807	-128.896	1032.52	1142.81	-159.228	1046.91	499.462	-180.396	993.271	120.847	-233.371	1100.53	40.8327				224.106	1236.48	1074.91	176.476	1241.39	525.995	171.123	1208.74	108.574	208.642	1314.62	46.7003
1964	0	-206.214	1061.56	900.273	-126.611	1035.44	1144.36	-158.274	1049.52	500.748	-179.855	994.132	122.128	-233.409	1100.25	40.7215				226.656	1239.59	1075.36	177.657	1242.27	525.852	171.138	1208.81	108.504	208.597	1314.6	46.7222
1965	0	-204.164	1063.87	901.784	-124.516	1038.31	1145.96	-157.361	1052.18	501.928	-179.475	994.905	123.443	-233.463	1099.94	40.6303				229.215	1242.57	1075.75	178.717	1243.05	525.781	171.167	1208.88	108.435	208.592	1314.59	46.773
1966	0	-202.345	1066.18	903.275	-122.651	1041.19	1147.54	-156.617	1055.27	503.386	-178.722	995.874	124.773	-233.698	1099.75	40.4942				231.301	1245.21	1076.25	179.787	1243.7	525.686	171.15	1208.98	108.394	208.542	1314.59	46.7759
1967	0	-200.388	1068.42	904.819	-120.648	1044	1149.17	-155.884	1058.42	504.58	-177.953	997.233	126.052	-233.381	1099.35	40.5295				233.59	1247.93	1076.79	180.998	1244.36	525.672	171.187	1209.08	108.32	208.529	1314.61	46.7603
1968	0	-198.581	1070.68	906.303	-118.796	1046.83	1150.75	-155.073	1061.19	506.212	-177.265	998.13	127.566	-233.307	1099.22	40.659				236.042	1250.73	1077.41	181.929	1244.84	525.56	171.201	1209.09	108.219	208.501	1314.69	46.7463
1969	0	-196.902	1073	907.965	-117.071	1049.72	1152.5	-154.064	1063.62	507.199	-176.19	999.281	128.854	-233.164	1099.02	40.7305				238.114	1253.43	1077.95	183.113	1245.29	525.588	171.23	1209.12	108.186	208.507	1314.7	46.7265
1970	0	-195.229	1075.2	909.59	-115.352	1052.48	1154.21	-153.394	1066.57	508.537	-175.086	1000.6	130.354	-232.737	1098.92	40.6723				240.271	1256.03	1078.46	184.093	1245.61	525.565	171.246	1209.14	108.109	208.512	1314.69	46.681
1971	0	-193.794	1077.28	911.028	-113.872	1055.13	1155.74	-153.007	1069.95	510.067	-173.947	1001.79	131.672	-233.509	1098.66	41.2324				242.472	1258.62	1079.08	185.197	1245.95	525.583	171.292	1209.11	107.875	208.526	1314.7	46.7009
1972	0	-192.393	1079.59	912.484	-112.425	1058.01	1157.28	-152.55	1073.1	511.165	-172.907	1003.26	132.994	-233.11	1098.22	41.1678				244.54	1261.19	1079.65	186.176	1246.31	525.607	171.286	1209.13	107.817	208.519	1314.76	46.7055
1973	0	-190.72	1081.47	914.108	-110.706	1060.45	1158.99	-151.792	1075.73	512.341	-171.518	1004.62	134.371	-232.412	1097.96	41.1365				246.559	1263.69	1080.15	187.312	1246.53	525.637	171.343	1209.2	107.829	208.5	1314.77	46.6827
1974	0	-189.264	1083.73	915.498	-109.204	1063.28	1160.47	-151.357	1079.06	513.439	-170.091	1005.96	135.574	-232.383	1098.1	41.554				248.437	1266.18	1080.8	188.291	1246.7	525.662	171.431	1209.19	107.767	208.888	1314.49	46.8692
1975	0	-187.839	1085.8	917.005	-107.734	1065.92	1162.07	-151.082	1082.28	514.831	-168.459	1007.15	136.878	-232.024	1097.95	41.7877				250.263	1268.67	1081.4	189.389	1246.92	525.681	171.491	1209.22	107.57	208.866	1314.48	46.868
1976	0	-186.599	1087.94	918.406	-106.448	1068.62	1163.56	-150.647	1085.63	515.853	-167.175	1008.82	138.167	-230.93	1097.6	41.6819				251.918	1271.14	1082.08	190.36	1247.05	525.716	171.51	1209.15	107.61	208.842	1314.5	46.8485
1977	0	-185.276	1089.92	919.818	-105.079	1071.17	1165.06	-150.498	1089.49	517.051	-165.697	1010.22	139.492	-230.413	1097.54	42.1585				253.493	1273.54	1082.85	191.477	1247.22	525.748	171.614	1209.16	107.525	208.817	1314.5	46.8255
1978	0	-184.022	1092.19	921.148	-103.78	1074.01	1166.48	-150.37	1093.15	517.99	-164.273	1011.81	140.632	-230.002	1097.66	42.6211				255.04	1275.99	1083.51	192.446	1247.42	525.78	171.636	1209.11	107.429	208.436	1314.76	46.5843
1979	0	-182.762	1094.17	922.467	-102.474	1076.56	1167.88	-150.228	1096.99	518.845	-162.91	1013.57	142.042	-229.595	1097.88	43.1114				256.556	1278.45	1084.24	193.508	1247.72	525.819	171.773	1209.12	107.389	208.719	1314.49	46.6344
1980	0	-181.678	1096.21	923.726	-101.344	1079.16	1169.23	-150.235	1100.91	520.229	-161.869	1015.65	143.333	-229.163	1098.31	43.6317				258.008	1280.81	1084.89	194.459	1247.95	525.8	171.823	1209.11	107.324	208.799	1314.56	46.5737
1981	0	-180.639	1098.52	924.861	-100.259	1082.04	1170.45	-150.395	1105.2	521.19	-160.986	1017.75	144.612	-228.852	1098.87	44.1159				259.4	1283.18	1085.54	195.465	1248.29	525.753	171.884	1209.14	107.251	208.353	1314.86	46.2922
1982	0	-179.627	1100.67	925.963	-99.2016	1084.75	1171.64	-150.142	1108.93	522.056	-160.092	1020.02	145.705	-228.621	1099.58	44.61				260.646	1285.3	1086.2	196.358	1248.64	525.688	172.103	1209.12	107.299	208.326	1314.97	46.2596
1983	0	-178.675	1102.54	926.989	-98.2034	1087.19	1172.76	-150.671	1113.76	522.978	-159.694	1022.19	147.009	-228.643	1101	45.1918				261.963	1287.58	1086.76	197.276	1249.07	525.642	171.964	1209.09	107.225	208.315	1314.98	46.1634
1984	0	-177.636	1105.07	928.042	-97.1195	1090.29	1173.9	-150.54	1117.66	523.809	-159.494	1025.16	148.114	-228.805	1102.76	45.7172				263.16	1289.57	1087.24	197.93	1249.48	525.549	172.162	1209.14	107.218	208.345	1315.02	46.1072
1985	0	-176.809	1107.44	928.906	-96.2463	1093.23	1174.85	-150.971	1122.29	524.757	-159.685	1028.58	149.088	-229.603	1104.95	46.384				264.541	1291.7	1087.63	198.778	1250.01	525.438	172.071	1209.11	107.096	208.372	1315	46.0828
1986	0	-175.897	1109.88	929.66	-95.2884	1096.23	1175.7	-151.09	1126.39	525.353	-160.114	1032.29	149.928	-230.45	1107.74	46.9536				265.9	1293.61	1087.88	199.621	1250.59	525.389	172.099	1209.11	107.064	208.405	1315.02	46.0462
1987	0	-175.011	1112.18	930.558	-94.3568	1099.1	1176.68	-151.778	1131.06	526.223	-160.861	1036.39	150.664	-231.229	1110.96	47.4396				267.045	1295.35	1088.09	200.283	1251.25	525.286	172.096	1209.15	107.037	208.445	1315.06	45.9718
1988	0	-174.208	1114.79	931.198	-93.5078	1102.28	1177.41	-152.568	1135.99	526.833	-162.032	1041	151.378	-233.105	1114.9	48.1192				268.58	1297.4	1088.29	201.151	1252.03	525.163	172.09	1209.15	106.998	208.519	1315.02	45.9489
1989	0	-173.394	1117.54	931.805	-92.6486	1105.6	1178.11	-152.652	1139.6	527.432	-163.508	1046.06	151.914	-234.806	1119.74	48.6147				269.953	1299.13	1088.4	201.733	1252.82	525.026	171.88	1209.44	106.993	208.517	1315.06	45.911
1990	0	-172.71	1120.31	932.33	-91.9189	1108.93	1178.72	-153.403	1143.88	528.221	-165.29	1051.53	152.325	-236.795	1124.88	49.113				271.166	1300.82	1088.54	202.545	1253.72	524.842	172.045	1209.2	106.914	208.537	1315.08	45.8639
1991	0	-171.991	1123.03	932.921	-91.1537	1112.22	1179.4	-154.107	1148.22	528.951	-167.248	1057.45	152.655	-239.091	1130.63	49.6266				272.542	1302.54	1088.63	202.976	1254.68	524.58	171.884	1209.22	106.907	208.571	1315.01	45.8179
1992	0	-171.417	1125.81	933.313	-90.5343	1115.56	1179.88	-154.567	1152.19	529.271	-169.495	1063.77	152.897	-241.594	1136.98	50.2125				273.713	1304.12	1088.7	203.362	1255.64	524.362	171.837	1209.28	106.869	208.624	1315.05	45.7844
1993	0	-170.729	1128.65	933.697	-89.8001	1118.97	1180.35	-155.502	1156.82	530.031	-171.796	1070.3	153.078	-244.274	1144.3	50.8347				275.008	1305.69	1088.71	203.843	1256.72	524.114	171.737	1209.33	106.846	208.651	1315.08	45.7819
1994	0	-170.089	1131.37	934.068	-88.653	1121.17	1180.45	-156.341	1161.25	530.673	-174.472	1077.43	153.139	-247.443	1152.34	51.3764				276.109	1307.23	1088.89	204.307	1257.85	523.956	171.63	1209.4	106.78	208.717	1315.03	45.768
1995	0	-169.55	1134.22	934.42	-87.7746	1122.65	1180.62	-157.238	1165.78	531.191	-177.377	1085.03	153.188	-249.921	1160.73	51.5065				277.335	1308.86	1088.82	204.549	1259.04	523.688	171.407	1209.51	106.718	208.731	1315.03	45.7495
1996	0	-168.974	1136.8	934.76	-86.8641	1124.13	1180.75	-158.013	1170.09	531.713	-180.538	1093.05	153.177	-252.587	1169.53	51.4713				278.478	1310.41	1088.86	204.691	1260.29	523.329	171.21	1209.56	106.652	208.777	1315.09	45.7693
1997	0	-168.527	1139.49	935.081	-85.89	1125.95	1180.79	-158.735	1174.37	532.146	-183.976	1101.66	153.087	-255.118	1179.21	51.3318				279.529	1311.9	1088.96	204.768	1261.65	522.994	171.023	1209.68	106.584	208.8	1315.06	45.7943
1998	0	-167.97	1142.32	935.266	-84.9515	1127.94	1180.61	-159.784	1179.26	532.783	-187.457	1110.56	153.025	-257.647	1188.98	51.0316				280.56	1313.42	1088.99	204.819	1263.11	522.74	170.875	1209.82	106.597	208.856	1315	45.8453
1999	0	-167.485	1144.94	935.582	-84.1994	1129.39	1180.8	-160.91	1184.25	533.372	-190.916	1120.22	153.049	-260.706	1199.92	51.1914				281.569	1315.02	1089.07	204.727	1264.6	522.406	170.742	1209.9	106.59	208.889	1315.03	45.8958
2000	0	-167.084	1147.74	935.8	-83.4855	1130.7	1180.51	-161.984	1189.28	533.887	-194.406	1130.23	153.012	-263.035	1210.66	51.0791				282.46	1316.54	1089.22	204.538	1266.33	522.074	170.741	1210.06	106.576	208.864	1314.99	45.9456
2001	0	-166.743	1150.24	935.991	-82.7305	1132.33	1180.54	-162.957	1194.34	534.334	-197.871	1140.16	153.065	-265.299	1222.01	51.1849				283.378	1318.19	1089.3	204.386	1268.11	521.75	170.665	1210.18	106.593	208.9	1315.05	46.0136
2002	0	-166.317	1152.73	936.207	-82.124	1133.77	1180.33	-164.023	1199.68	534.951	-201.145	1150.1	153.172	-267.66	1233.81	51.7677				284.224	1319.82	1089.36	204.154	1269.95	521.46	170.313	1210.26	106.561	208.864	1315.04	46.0489
2003	0	-166.17	1155.19	936.389	-81.3897	1135.4	1180.26	-165.165	1205.2	535.616	-204.314	1160.34	153.429	-269.775	1246.01	52.6835				284.977	1321.47	1089.56	203.903	1271.89	521.084	170.063	1210.28	106.492	208.902	1315.04	46.0896
2004	0	-165.751	1157.64	936.462	-80.7974	1136.92	1180.16	-166.276	1211.04	536.271	-207.035	1170.85	153.747	-272.055	1258.38	53.9813				285.588	1323.04	1089.72	203.751	1273.83	520.772	169.853	1210.44	106.477	208.901	1315.05	46.123
2005	0	-165.519	1160.12	936.647	-80.2372	1138.69	1179.82	-167.489	1216.19	536.936	-209.708	1181.23	154.069	-273.983	1270.74	55.402				286.261	1324.75	1089.93	203.531	1275.76	520.447	169.663	1210.6	106.456	208.922	1315.04	46.1833
2006	0	-165.341	1162.54	936.836	-79.7318	1139.96	1179.75	-168.434	1222.8	537.747	-212.147	1191.62	154.373	-276.079	1283.47	57.0061				286.731	1326.35	1090.11	203.252	1277.71	520.142	169.543	1210.73	106.339	208.888	1315.05	46.2017
2007	0	-165.226	1164.99	936.947	-79.104	1141.39	1179.46	-169.265	1228.64	538.551	-214.609	1202.51	155.111	-278.054	1295.59	58.6672				287.336	1328.24	1090.42	202.997	1279.6	519.755	169.474	1210.77	106.412	208.878	1315.05	46.2205
2008	0	-165.227	1167.43	937.13	-78.8515	1142.73	1179.29	-170.207	1235.22	539.036	-216.822	1213.11	155.801	-279.923	1307.63	60.2895				287.733	1330	1090.75	202.927	1281.54	519.474	169.401	1210.92	106.415	208.917	1315.02	46.2326
2009	0	-165.179	1169.84	937.285	-78.3864	1144.18	1179.1	-171.062	1241.51	539.788	-218.919	1223.96	156.548	-281.882	1319.56	62.1551				287.971	1331.59	1091.03	202.721	1283.48	519.161	169.236	1211.1	106.293	208.84	1315.01	46.2363
2010	0	-165.12	1172.32	937.494	-77.8996	1145.89	1178.91	-171.609	1247.72	540.674	-220.758	1234.44	157.321	-283.643	1331.23	64.008				288.465	1333.43	1091.33	202.516	1285.39	518.879	169.121	1211.27	106.275	208.846	1315.08	46.275
2011	0	-165.191	1174.87	937.58	-77.6407	1146.99	1178.75	-172.427	1254.48	541.108	-222.375	1245.06	158.309	-285.553	1342.83	65.9777				288.681	1335.16	1091.63	202.307	1287.28	518.559	169.048	1211.38	106.286	208.832	1315.01	46.235
2012	0	-165.325	1177.61	937.63	-77.3508	1148.08	1178.6	-173	1261.24	541.951	-223.835	1255.58	159.151	-287.256	1354.05	68.0244				288.897	1336.94	1091.88	202.21	1289.18	518.288	168.983	1211.58	106.308	208.831	1315.15	46.2682
2013	0	-165.339	1180.63	937.714	-76.9466	1149.86	1178.39	-173.455	1267.83	542.859	-225.136	1265.82	160.187	-288.892	1365.08	70.1349				289.078	1338.59	1092.15	202.008	1291.04	517.977	168.873	1211.73	106.322	208.803	1315.08	46.2489
2014	0	-165.541	1183.36	937.89	-76.7525	1151.38	1178.24	-174.014	1274.52	543.769	-226.164	1276.12	161.12	-290.762	1376.38	72.5218				289.531	1340.59	1092.56	200.897	1291.23	516.838	168.821	1211.91	106.349	208.841	1315.03	46.2385
2015	0	-165.795	1186.3	937.992	-76.596	1152.68	1177.95	-174.618	1281.49	544.743	-226.98	1286.05	162.213	-292.035	1386.97	74.6308				289.54	1342.21	1092.66	200.759	1293.41	516.785	168.729	1212.08	106.391	208.791	1315.08	46.1997
2016	0	-166.002	1189.29	938.147	-76.3551	1154.23	1177.8	-175.099	1288.41	545.703	-227.629	1296.17	163.247	-293.239	1397.57	76.8627				289.697	1343.9	1092.81	200.62	1295.43	516.547	168.57	1212.19	106.44	208.754	1315.1	46.1681
2017	0	-166.249	1192.55	938.25	-76.1053	1156.17	1177.58	-175.57	1295.3	546.736	-228.345	1306.13	164.36	-294.219	1408.18	79.0225				289.843	1345.49	1092.89	200.302	1297.41	516.293	168.515	1212.37	106.53	208.77	1315.16	46.1195
2018	0	-166.648	1195.86	938.504	-76.0276	1157.93	1177.32	-176.02	1302.21	547.619	-228.895	1315.92	165.353	-295.144	1418.68	81.0808				290.118	1347.2	1093	200.003	1299.4	516.003	168.437	1212.55	106.604	208.733	1315.19	46.1052
2019	0	-167.016	1199.06	938.427	-76.0402	1159.43	1177.23	-176.199	1308.62	548.46	-229.26	1325.68	166.339	-295.696	1429.1	83.015				290.359	1348.95	1093.02	199.851	1301.48	515.734	168.478	1212.73	106.675	208.728	1315.15	46.0427
2020	0	-167.474	1202.64	938.456	-76.0612	1160.99	1176.98	-176.68	1315.52	549.37	-229.762	1335.42	167.425	-296.282	1439.51	84.9361				290.444	1350.35	1093.05	199.589	1303.51	515.433	168.402	1212.93	106.82	208.71	1315.24	46.0265
2021	0	-167.832	1206.22	938.548	-75.9164	1163.04	1176.65	-176.994	1322.4	550.177	-230.188	1345.04	168.387	-296.296	1449.8	86.6408				290.628	1351.86	1092.99	199.017	1305.52	515.049	168.272	1213.07	106.88	208.745	1315.26	45.9631
2022	0	-168.354	1210.04	938.545	-76.0105	1165.14	1176.43	-177.228	1328.9	550.875	-230.403	1354.46	169.297	-296.257	1460.2	88.3675				290.819	1353.34	1092.86	198.884	1307.58	514.692	168.131	1213.25	106.989	208.698	1315.25	45.9105
2023	0	-168.82	1213.7	938.589	-76.2115	1166.81	1176.19	-177.512	1335.42	551.561	-230.743	1363.73	170.152	-296.087	1470.51	89.8947				291.009	1354.72	1092.67	198.484	1309.57	514.304	168.024	1213.42	107.045	208.672	1315.32	45.8776
2024	0	-169.433	1217.61	938.488	-76.5068	1168.57	1175.86	-177.636	1341.88	552.173	-231.069	1373.25	171.028	-295.548	1480.72	91.3837				291.282	1356.12	1092.44	198.01	1311.58	513.818	167.883	1213.59	107.095	208.673	1315.27	45.8603
2025	0	-169.988	1221.36	938.391	-76.7712	1170.13	1175.52	-177.789	1348.28	552.715	-231.326	1382.55	171.837	-295.059	1490.93	92.7173				291.551	1357.59	1092.17	197.793	1313.62	513.428	167.789	1213.76	107.146	208.641	1315.3	45.8383
2026	0	-170.581	1225.4	938.248	-77.0948	1172.33	1174.98	-178.215	1355.19	553.312	-231.464	1391.52	172.434	-294.446	1501.1	94.0375				291.731	1358.8	1091.77	197.342	1315.64	513.011	167.699	1213.91	107.225	208.606	1315.32	45.8538
2027	0	-171.149	1229.52	938.05	-77.5318	1174.54	1174.42	-178.065	1361.04	553.601	-231.721	1400.24	173.096	-293.537	1510.87	95.0677				292.013	1360.18	1091.4	196.827	1317.64	512.519	167.602	1214.04	107.3	208.581	1315.35	45.8233
2028	0	-171.714	1233.57	937.802	-77.9979	1176.42	1173.89	-178.039	1366.93	553.848	-231.862	1409.17	173.719	-292.599	1520.43	96.105				292.306	1361.55	1090.92	196.701	1319.72	512.114	167.764	1214.3	107.427	208.581	1315.37	45.8501
2029	0	-172.481	1237.66	937.542	-78.5841	1178.36	1173.36	-178.367	1372.49	554.012	-231.777	1417.56	174.184	-291.711	1530.04	97.155				292.494	1362.89	1090.5	196.22	1321.82	511.632	167.664	1214.47	107.502	208.572	1315.44	45.8651
2030	0	-173.172	1241.85	937.102	-79.0979	1180.73	1172.69	-178.181	1379.16	554.318	-231.894	1425.92	174.516	-290.705	1539.21	97.926				292.732	1364.3	1090.07	195.795	1323.95	511.099	167.462	1214.57	107.591	208.547	1315.47	45.8359
2031	0	-173.771	1245.69	936.769	-79.7338	1183.09	1171.86	-178.142	1385.02	554.351	-231.767	1433.92	174.85	-289.53	1548.3	98.7076				292.745	1365.58	1089.56	195.556	1326.09	510.663	167.329	1214.72	107.666	208.53	1315.4	45.8322
2032	0	-174.565	1249.76	936.329	-80.3845	1185.52	1171.16	-178.157	1390.84	554.377	-231.742	1442.14	175.169	-288.446	1556.9	99.2878				292.796	1367.11	1089.02	194.012	1326.45	509.86	167.127	1214.88	107.705	208.539	1315.46	45.8171
2033	0	-175.144	1253.92	935.677	-81.1477	1188.05	1170.46	-177.971	1396.09	554.187	-231.52	1449.67	175.256	-287.174	1565.19	99.7208				292.761	1368.54	1088.72	193.513	1328.47	509.293	166.998	1215.04	107.825	208.528	1315.47	45.7913
2034	0	-175.742	1257.97	935.221	-81.8365	1190.66	1169.42	-178.008	1401.74	554.045	-231.335	1457.13	175.406	-285.724	1573.15	99.9397				292.686	1370.02	1088.37	193.415	1330.84	508.796	166.84	1215.22	107.968	208.521	1315.5	45.7625
2035	0	-176.412	1262.02	934.505	-82.7226	1193	1168.6	-177.771	1406.91	553.746	-230.995	1464.24	175.249	-284.537	1580.95	100.241				292.699	1371.68	1088.07	193.243	1333.11	508.237	166.798	1215.42	108.105	208.515	1315.55	45.7392
2036	0	-177.101	1266.07	933.888	-83.6947	1195.37	1167.69	-177.75	1412.26	553.348	-230.659	1471.27	175.157	-283.472	1588.3	100.219				292.506	1373.27	1087.78	193.002	1335.24	507.682	166.668	1215.6	108.205	208.501	1315.52	45.6944
2037	0	-177.663	1270.16	933.036	-84.7096	1197.56	1166.76	-177.478	1417	552.918	-230.122	1477.86	174.93	-282.341	1595.32	100.114				292.306	1374.98	1087.66	192.52	1337.35	507.125	166.571	1215.76	108.335	208.497	1315.53	45.6732
2038	0	-178.29	1274.18	932.157	-85.6725	1200.37	1165.66	-177.485	1422.07	552.37	-229.684	1484.25	174.522	-281.406	1602.09	99.8616				291.868	1376.56	1087.51	192.544	1339.71	506.638	166.479	1215.94	108.465	208.497	1315.5	45.6801
2039	0	-179.029	1278.29	931.255	-86.6864	1203.44	1164.48	-177.168	1426.52	551.593	-229.069	1490.56	174.009	-280.391	1608.59	99.3899				291.609	1378.23	1087.32	192.071	1341.71	506.083	166.363	1216.16	108.558	208.499	1315.54	45.6243
2040	0	-179.459	1282.26	930.243	-87.8739	1206.41	1163.43	-177.236	1431.4	550.883	-228.312	1496.29	173.386	-279.589	1614.78	98.7837				291.249	1379.83	1087.05	191.941	1344	505.439	166.212	1216.34	108.648	208.881	1315.26	45.7659
2041	0	-180.189	1286.1	929.157	-89.1807	1208.78	1162.26	-177.094	1435.75	549.979	-227.642	1502.03	172.737	-278.469	1620.44	97.8979				290.871	1381.42	1086.7	191.908	1346.26	505.09	166.097	1216.51	108.781	208.9	1315.27	45.7287
2042	0	-180.854	1289.83	927.989	-90.3899	1211.67	1161.07	-176.825	1439.8	548.968	-226.722	1507.46	171.912	-277.23	1625.83	96.7879				290.545	1383.02	1086.37	191.904	1348.46	504.436	165.997	1216.65	108.883	208.879	1315.35	45.7346
2043	0	-181.645	1293.48	926.659	-91.5898	1214.99	1159.78	-176.793	1444.03	547.993	-225.866	1512.6	170.984	-276.049	1631	95.4911				290.247	1384.57	1086.05	191.85	1350.68	503.88	165.834	1216.81	108.994	208.879	1315.33	45.6809
2044	0	-182.113	1297.39	925.499	-92.9704	1218.24	1158.46	-176.466	1447.67	546.861	-224.961	1517.73	169.952	-274.795	1635.93	93.9557				289.91	1386.12	1085.67	191.544	1352.65	503.395	165.781	1216.95	109.106	208.484	1315.71	45.4877
2045	0	-182.704	1301.08	924.156	-94.4704	1221.1	1157.28	-176.372	1451.52	545.598	-224.062	1522.73	168.917	-273.888	1640.78	92.2895				289.505	1387.7	1085.28	191.563	1354.76	502.707	165.732	1217.1	109.209	208.496	1315.74	45.4569
2046	0	-183.319	1304.81	922.837	-95.7688	1224.36	1155.92	-176.169	1454.96	544.243	-223.162	1527.44	167.866	-272.555	1645.4	90.3246				289.102	1389.33	1084.91	191.582	1356.93	502.208	165.586	1217.14	109.241	208.508	1315.78	45.4229
2047	0	-183.986	1308.4	921.55	-97.3927	1227.5	1154.63	-175.511	1458.8	543.053	-222.164	1532.04	166.683	-271.165	1649.7	88.3247				288.609	1390.91	1084.66	191.759	1359.06	501.588	165.665	1217.32	109.419	208.586	1315.8	45.3923
2048	0	-184.574	1311.89	920.164	-98.8188	1230.61	1153.41	-175.272	1460.71	541.103	-221.179	1536.53	165.384	-269.63	1653.85	86.3429				288.044	1392.6	1084.28	191.574	1361.03	501.148	165.615	1217.51	109.506	208.617	1315.77	45.357
2049	0	-185.307	1315.71	918.659	-100.206	1233.77	1152.42	-174.615	1463.14	539.298	-220.31	1540.82	164.052	-268.113	1657.81	84.1788				287.41	1394.29	1083.92	191.227	1362.82	500.685	165.563	1217.64	109.657	208.645	1315.82	45.3145
2050	0	-185.957	1319.38	917.382	-101.751	1236.89	1151.4	-174.061	1465.57	537.483	-219.23	1544.71	162.706	-266.581	1661.71	82.1589				286.702	1396.07	1083.64	191.074	1364.86	499.989	165.515	1217.78	109.796	208.625	1315.88	45.2835
2051	0	-186.666	1323.2	916.066	-103.015	1240.04	1150.48	-173.338	1467.85	535.52	-218.061	1548.4	161.081	-264.901	1665.39	80.1256				285.951	1397.79	1083.39	191.489	1367.26	499.575	165.438	1217.9	109.935	208.675	1315.86	45.2524
2052	0	-187.399	1326.78	914.749	-104.417	1244.31	1149.59	-172.679	1470.04	533.592	-217.022	1551.73	159.362	-263.223	1668.73	77.9818				285.024	1399.51	1083.16	191.86	1369.61	499.021	165.357	1218.07	110.024	208.716	1315.85	45.2112
2053	0	-188.109	1330.55	913.326	-105.796	1248.77	1148.59	-171.872	1472.03	531.56	-215.846	1554.99	157.567	-261.424	1671.89	75.8628				284.207	1401.43	1082.91	191.139	1371.06	498.604	165.151	1218.12	110.03	208.734	1315.83	45.1887
2054	0	-188.935	1334.55	912.004	-107.292	1253.47	1147.7	-171.126	1473.91	529.509	-214.513	1557.76	155.736	-259.592	1674.8	73.6137				283.21	1403.38	1082.63	190.889	1372.97	498.236	165.124	1218.33	110.317	208.769	1315.91	45.1668
2055	0	-189.734	1338.45	910.407	-108.76	1258.06	1146.52	-170.465	1475.79	527.494	-213.372	1560.36	153.898	-257.651	1677.37	71.3169				282.229	1405.42	1082.35	190.764	1374.83	497.634	165.076	1218.43	110.456	208.791	1315.91	45.1473
2056	0	-190.665	1342.39	909.253	-110.361	1262.69	1145.79	-169.76	1477.61	525.469	-212.376	1562.6	151.744	-255.643	1679.71	68.7976				281.148	1407.39	1082.1	191.52	1377.3	497.213	164.978	1218.61	110.567	208.789	1315.91	45.1135
2057	0	-191.431	1346.49	907.996	-111.796	1267.48	1144.96	-169.484	1479.93	523.398	-210.965	1564.53	149.689	-253.358	1681.44	66.0005				280.045	1409.62	1081.81	190.067	1377.91	496.705	164.906	1218.7	110.68	208.814	1315.92	45.1014
2058	0	-192.501	1350.37	906.573	-113.536	1272.05	1143.96	-168.844	1481.88	521.367	-209.531	1566.03	147.544	-250.968	1682.71	63.0907				278.887	1411.84	1081.48	189.841	1379.63	496.296	164.847	1218.82	110.796	208.867	1315.87	45.093
2059	0	-193.19	1354.04	905.211	-114.895	1276.41	1143.03	-168.306	1483.81	519.401	-208.039	1566.14	145.215	-248.293	1683.52	59.7739				277.669	1414.14	1081.15	189.448	1381.29	495.865	164.779	1218.94	110.908	208.878	1315.87	45.0651
2060	0	-194.303	1358.25	903.755	-116.677	1281.32	1142	-167.815	1485.72	517.418	-206.221	1566.94	142.883	-245.501	1683.84	56.3585				276.351	1416.5	1080.86	188.7	1382.58	495.399	164.688	1219.03	111.037	208.872	1315.86	45.0477
2061	0	-195.327	1362.5	902.247	-118.371	1286.25	1140.91	-166.956	1486.96	515.212	-204.594	1568.17	140.196	-242.596	1684.03	52.5594				274.936	1418.95	1080.58	187.919	1383.96	495.056	164.628	1219.17	111.183	208.915	1315.84	45.0448
2062	0	-196.503	1366.31	900.912	-120.217	1290.76	1140	-166.482	1488.71	513.203	-202.973	1568.81	138.384	-239.558	1683.63	48.6581				273.486	1421.46	1080.25	187.551	1385.68	494.651	164.569	1219.27	111.352	208.944	1315.86	44.9962
2063	0	-197.49	1370.22	899.574	-121.872	1295.36	1139.09	-165.879	1490.37	511.17	-201.554	1567.74	135.097	-236.369	1682.94	44.5059				271.922	1424.08	1079.92	186.938	1387.36	494.221	164.47	1219.41	111.493	208.962	1315.87	44.9854
2064	0	-198.594	1374.14	898.228	-123.646	1299.97	1138.17	-165.451	1492.04	508.994	-199.812	1566.96	132.428	-233.119	1681.52	40.9259				270.35	1426.82	1079.63	186.295	1389.08	493.856	164.359	1219.51	111.694	208.981	1315.93	44.9423
2065	0	-199.835	1378.2	896.797	-125.557	1304.72	1137.16	-164.993	1493.5	506.879	-197.504	1568.04	130.2	-231.168	1681.08	41.447				268.623	1429.61	1079.28	185.856	1391.1	493.351	164.261	1219.57	111.881	209.04	1315.84	44.8889
2066	0	-201.122	1382.21	895.422	-127.513	1309.42	1136.21	-164.233	1494.65	504.623	-195.675	1566.74	129.703	-230.003	1681.78	42.2379				266.729	1432.43	1078.87	185.094	1392.94	492.916	164.176	1219.66	112.082	209.067	1315.84	44.8305
2067	0	-202.78	1386.7	893.961	-129.841	1314.6	1135.18	-163.318	1495.59	502.304	-193.975	1565.4	127.558	-228.61	1681.5	42.7901				264.99	1435.55	1078.65	184.314	1394.69	492.446	164.136	1219.7	112.257	209.131	1315.78	44.7794
2068	0	-204.193	1390.88	892.455	-131.923	1319.48	1134.1	-162.847	1497.13	500.228	-192.039	1563.01	124.978	-228.121	1682.28	43.6157				263.016	1438.61	1078.25	183.39	1396.46	492	164.111	1219.72	112.492	209.208	1315.76	44.765
2069	0	-205.435	1394.66	890.892	-133.835	1323.95	1132.96	-162.521	1498.37	498.242	-191.601	1562.65	123.345	-228.261	1683.75	44.9203				260.994	1441.66	1077.9	182.984	1398.35	491.605	164.071	1219.76	112.755	209.295	1315.75	44.6644
2070	0	-206.822	1398.57	889.501	-135.891	1328.55	1131.99	-162.31	1499.19	496.391	-191.009	1562.7	121.595	-227.617	1683.38	45.1051				258.882	1444.75	1077.55	182.288	1400.13	491.319	164.104	1219.78	113.009	209.315	1315.79	44.4274
2071	0	-208.3	1402.8	888.045	-138.038	1333.47	1130.96	-162.299	1499.96	494.479	-188.289	1559.64	118.591	-227.312	1682.84	45.2544				256.925	1448.26	1077.16	181.775	1402.11	490.904	164.157	1219.83	113.298	209.447	1315.89	44.3711
2072	0	-209.932	1406.89	886.79	-140.34	1338.26	1130.13	-162.255	1500.8	492.668	-186.572	1557.79	116.691	-227.079	1682.51	45.3558				254.716	1451.41	1076.73	181.171	1403.82	490.55	164.138	1219.97	113.582	209.406	1315.8	44.3034
2073	0	-211.715	1411.08	885.735	-142.793	1343.13	1129.5	-162.334	1502.07	491.129	-185.488	1557.31	115.135	-226.877	1682.42	45.388				252.423	1454.55	1076.21	180.207	1405.43	490.235	164.034	1220.14	113.852	209.459	1315.78	44.3291
2074	0	-213.679	1415.59	884.626	-145.427	1348.34	1128.82	-162.572	1503.88	489.937	-185.044	1557.59	113.915	-226.817	1682.41	45.5564				250.055	1457.83	1075.74	179.377	1407.11	489.852	163.971	1220.28	114.133	209.37	1315.84	44.3021
2075	0	-215.455	1419.54	883.599	-147.872	1352.97	1128.22	-162.86	1505.64	488.835	-184.454	1557.92	112.885	-226.728	1682.39	45.6882				247.685	1461.14	1075.24	178.287	1408.81	489.547	163.899	1220.44	114.418	209.367	1315.86	44.304
2076	0	-217.239	1423.28	882.913	-150.325	1357.41	1127.96	-163.216	1507.52	487.992	-184.025	1558.9	112.345	-226.204	1681.91	45.5927				245.162	1464.55	1074.75	176.972	1410.38	489.252	163.819	1220.58	114.787	209.371	1315.79	44.2788
2077	0	-219.31	1427.08	882.12	-153.066	1361.9	1127.59	-163.78	1509.3	487.279	-183.772	1560	111.969	-225.911	1681.71	45.5995				242.671	1468	1074.26	175.537	1411.88	489.031	163.706	1220.75	115.297	209.41	1315.86	44.296
2078	0	-221.408	1430.58	881.784	-155.833	1366.09	1127.68	-164.49	1511.18	486.936	-183.348	1560.54	111.552	-225.795	1681.77	45.7033				239.83	1471.4	1073.82	174.144	1413.42	488.879	163.741	1221.01	115.72	209.429	1315.86	44.3005
2079	0	-223.465	1433.3	881.545	-158.559	1369.5	1127.86	-165.379	1513.16	486.745	-182.432	1560.72	110.993	-225.719	1681.87	45.8051				237.198	1475.06	1073.45	172.894	1414.99	488.813	163.57	1221.26	116.207	209.426	1315.33	44.2657
2080	0	-225.71	1436.3	881.498	-161.474	1373.19	1128.24	-166.526	1514.92	486.631	-182.105	1560.88	110.744	-225.668	1681.79	45.8194				234.564	1479.04	1073.17	171.277	1416.23	488.823	163.429	1221.57	116.902	209.387	1315.76	44.3534
2081	0	-228.176	1439.24	881.682	-164.61	1376.82	1128.85	-167.691	1516.32	486.689	-182.032	1561.2	110.562	-225.663	1681.78	45.8162				231.592	1482.76	1073.01	169.606	1417.56	489.107	163.414	1222.02	117.587	209.395	1316.04	44.3651
2082	0	-230.727	1442.17	881.927	-167.83	1380.45	1129.52	-168.99	1517.52	486.73	-182.058	1561.46	110.355	-225.695	1681.82	45.8125				228.913	1486.86	1073.02	168.023	1418.89	489.529	163.222	1222.51	118.428	209.358	1316.14	44.4464
2083	0	-233.549	1445.23	882.496	-171.322	1384.2	1130.52	-170.413	1518.55	486.874	-182.109	1561.56	110.169	-225.711	1681.8	45.7995				226.034	1490.97	1073.2	166.587	1420.2	490.036	163.185	1223.07	119.3	209.373	1316.22	44.5452
2084	0	-236.079	1447.62	883.05	-174.522	1387.28	1131.5	-172.107	1519.79	487.075	-182.077	1561.65	109.976	-225.825	1681.85	45.7958				223.123	1495.15	1073.47	165.405	1421.78	490.809	163.096	1223.7	120.267	209.29	1316.32	44.6192
2085	0	-238.453	1449.67	883.515	-177.564	1390.02	1132.39	-173.785	1520.95	487.277	-182.404	1561.61	109.832	-225.89	1681.89	45.7819				220.271	1499.41	1073.84	164.085	1423.17	491.347	163.159	1224.25	121.448	209.291	1316.31	44.6872
2086	0	-240.954	1451.73	883.872	-180.736	1392.77	1133.17	-175.588	1522.03	487.386	-182.395	1561.56	109.649	-225.894	1681.91	45.7594				217.171	1503.51	1074.14	162.603	1424.51	492.108	163.338	1224.81	122.618	209.279	1316.59	44.8373
2087	0	-243.735	1454.31	884.24	-184.186	1396.04	1133.96	-177.259	1523.02	487.436	-183.248	1561.91	109.642	-225.967	1681.92	45.7386				214.21	1507.84	1074.76	161.596	1426.34	492.946	163.339	1225.87	123.846	209.166	1316.49	44.9498
2088	0	-246.421	1456.85	884.583	-187.541	1399.28	1134.73	-178.723	1523.8	487.357	-183.455	1562.1	109.485	-225.986	1681.89	45.6677				211.182	1512.03	1075.19	160.621	1428.29	493.841	164.096	1225.64	125.499	209.344	1316.82	45.1115
2089	0	-249.071	1459.43	884.864	-190.861	1402.54	1135.44	-180.216	1524.79	487.311	-183.563	1562.09	109.299	-226.044	1681.86	45.6726				208.159	1516.2	1075.51	159.541	1430.45	494.482	164.373	1226.77	126.934	209.451	1317.15	45.287
2090	0	-251.882	1462.46	885.057	-194.341	1406.27	1136.05	-181.563	1526.16	487.292	-183.631	1562.11	109.111	-226.042	1681.84	45.6333				205.126	1520.36	1076.04	158.31	1432.69	495.226	164.331	1227.92	128.579	209.536	1317.29	45.4653
2091	0	-254.503	1465.48	885.247	-197.632	1409.98	1136.67	-182.916	1527.46	487.25	-183.655	1562.18	108.916	-226.045	1681.94	45.6573				202.146	1524.39	1076.38	157.635	1435.72	495.876	164.451	1229.13	130.319	209.552	1317.75	45.665
2092	0	-257.185	1468.84	885.32	-200.983	1414.03	1137.17	-184.062	1528.88	487.109	-183.647	1562.35	108.772	-226.057	1681.91	45.657				199.092	1528.26	1076.68	156.899	1439.26	496.72	164.508	1230.54	132.265	209.508	1318.29	45.933
2093	0	-259.761	1472.33	885.28	-204.229	1418.21	1137.55	-185.198	1530.06	486.882	-183.671	1562.57	108.551	-226.055	1681.92	45.6584				196.152	1532.07	1077.1	156.152	1442.8	496.985	164.046	1231.99	134.283	209.173	1319.4	46.3458
2094	0	-262.18	1475.79	885.032	-207.317	1422.37	1137.73	-186.443	1531.58	486.75	-183.651	1562.9	108.369	-226.057	1681.93	45.645				193.261	1535.76	1077.35	155.113	1446.67	497.664	163.855	1233.57	136.562	210.068	1318.63	47.095
2095	0	-264.513	1479.38	884.631	-210.32	1426.65	1137.75	-187.492	1532.83	486.514	-183.534	1562.95	108.16	-226.064	1681.96	45.6631				190.37	1539.29	1077.67	153.886	1450.9	498.218	163.734	1235.47	139.031	210.206	1318.78	47.6956
2096	0	-266.888	1483.32	884.416	-213.129	1431.09	1137.7	-188.759	1534.17	486.471	-183.513	1563.21	108.013	-226.076	1681.95	45.6502				187.482	1542.75	1077.93	153.142	1455.93	498.575	163.648	1237.48	141.96	210.079	1319.25	48.3262
2097	0	-269.059	1487.05	884.041	-215.999	1435.43	1137.5	-190.001	1535.59	486.311	-183.469	1563.38	107.844	-226.035	1681.97	45.6484				184.697	1545.98	1078.22	152.335	1461.47	499.071	163.405	1239.91	145.14	209.637	1320.07	49.126
2098	0	-271.209	1491.07	883.627	-218.884	1440.17	1137.26	-191.243	1536.64	486	-183.588	1563.69	107.753	-226.079	1682.04	45.6494				181.865	1549.16	1078.42	151.385	1467.54	499.454	162.775	1242.67	148.677	209.348	1320.06	49.9159
2099	0	-273.191	1494.98	883.341	-221.601	1444.79	1137.16	-192.366	1537.55	485.786	-183.622	1563.83	107.623	-226.109	1682.1	45.653				179.229	1552.28	1078.7	150.521	1474.16	500.103	161.694	1245.86	152.433	209.029	1320.23	50.891
2100	0	-275.227	1498.9	883.164	-224.373	1449.43	1137.16	-193.751	1538.85	485.628	-183.719	1564.08	107.501	-226.131	1682.12	45.6155				176.538	1555.36	1079.01	150.55	1482.23	500.623	161.069	1249.77	156.63	208.728	1320.68	52.6902
2101	0	-277.128	1502.62	882.781	-226.704	1454.91	1137.19	-194.796	1539.55	485.416	-183.801	1564.31	107.319	-226.133	1682.13	45.6152				173.98	1558.19	1079.21	150.698	1490.97	501.106	159.929	1254.35	161.315	208.316	1321.37	54.8128
2102	0	-278.944	1506.26	882.486	-229.58	1458.98	1137.14	-196.138	1540.46	485.181	-182.963	1562.99	106.738	-226.115	1682.12	45.6136				171.417	1561.07	1079.48	151.196	1500.52	501.899	158.56	1259.51	166.353	206.893	1322.51	57.1546
2103	0	-280.752	1509.82	882.173	-231.896	1462.11	1137.07	-197.286	1541.09	484.973	-183.865	1564.18	107.005	-226.137	1682.15	45.6207				168.967	1563.8	1079.67	150.644	1509.67	503	156.967	1265.46	171.714	206.349	1323.83	60.4815
2104	0	-282.537	1513.02	881.869	-234.267	1466.02	1137.23	-198.274	1541.51	484.647	-184.096	1564.62	106.945	-226.114	1682.16	45.6065				166.499	1566.46	1079.88	151.796	1520.56	504.253	155.235	1272.13	177.327	205.36	1325.39	64.2516
2105	0	-284.197	1516.03	881.6	-236.377	1469.96	1137.22	-199.604	1542.34	484.486	-183.483	1563.38	106.416	-226.101	1682.17	45.5647				164.073	1568.99	1080.07	152.125	1530.89	505.589	153.016	1279.21	183.301	203.942	1327.62	68.5985
2106	0	-285.833	1518.62	881.228	-238.463	1473.47	1137.09	-200.581	1542.42	484.216	-184.297	1564.33	106.523	-226.081	1682.06	45.5531				161.748	1571.46	1080.27	152.253	1541	507.264	150.63	1287.03	189.257	202.432	1329.23	73.8932
2107	0	-287.49	1521.3	880.935	-240.57	1477.09	1137.05	-201.889	1542.99	484.02	-184.539	1564.66	106.488	-226.1	1682.06	45.5227				159.298	1573.97	1080.31	154.094	1552.5	509.015	148.055	1295.37	195.264	200.563	1331.98	79.2215
2108	0	-289.149	1523.72	880.751	-242.326	1481.01	1136.97	-202.923	1543.25	483.799	-184.627	1564.56	106.285	-226.115	1682.07	45.4872				157.485	1576.21	1080.67	155.444	1563.37	511.252	145.173	1303.83	201.147	198.285	1335.22	84.769
2109	0	-290.546	1525.58	880.533	-243.82	1484.37	1136.86	-204.135	1543.71	483.666	-184.735	1564.38	106.174	-226.129	1682.01	45.4783				155.503	1578.43	1080.78	154.653	1572.39	513.579	141.524	1312.42	206.613	195.514	1339.33	90.7344
2110	0	-292.04	1527.36	880.246	-245.411	1487.66	1136.67	-204.944	1543.73	483.437	-184.851	1564.31	105.991	-226.172	1682.05	45.4598				153.63	1580.61	1080.82	156.867	1582.88	516.159	138.288	1321.1	211.851	192.915	1344.58	96.6381
2111	0	-293.376	1528.75	879.943	-246.895	1490.23	1136.34	-206.088	1544.36	483.37	-184.92	1564.25	105.859	-226.185	1682.05	45.4466				151.966	1582.76	1080.71	157.482	1592.33	518.547	134.581	1329.61	217.026	190.311	1350.88	101.615
2112	0	-294.741	1529.93	879.721	-248.409	1492.59	1136.09	-206.693	1544.26	483.137	-185.058	1564.31	105.821	-226.166	1682.02	45.4415				150.453	1584.85	1080.61	158.378	1601.16	521.65	130.577	1337.57	221.652	187.234	1359.36	104.488
2113	0	-295.857	1530.84	879.464	-249.674	1494.68	1135.81	-207.524	1544.7	483.097	-185.161	1564.37	105.769	-226.193	1682.09	45.4375				148.956	1586.85	1080.44	158.567	1609.26	524.421	127.198	1346.83	224.591	183.783	1369.37	107.229
2114	0	-296.988	1531.87	879.278	-250.953	1496.89	1135.59	-208.247	1545.1	483.015	-185.221	1564.34	105.756	-226.198	1681.98	45.3808				147.863	1588.98	1080.42	159.24	1617.27	527.234	124.526	1357.57	225.956	180.666	1380.22	109.008
2115	0	-297.916	1532.81	879.033	-252.03	1499.01	1135.32	-208.699	1545.17	482.854	-185.41	1564.49	105.759	-226.207	1682.01	45.3755				146.608	1591.28	1080.47	159.76	1624.84	530.375	122.054	1369.33	226.105	176.948	1393.86	108.871
2116	0	-298.673	1533.69	878.795	-252.936	1501.07	1135.06	-209.222	1545.66	482.889	-185.443	1564.46	105.758	-226.222	1682.01	45.3862				145.374	1593.4	1080.5	159.647	1631.95	533.174	120.602	1382	224.936	173.226	1408.89	107.753
2117	0	-299.393	1534.54	878.565	-253.804	1503.11	1134.8	-209.697	1546.32	482.982	-185.462	1564.45	105.736	-226.197	1681.97	45.3794				144.52	1595.79	1080.73	159.895	1638.98	535.867	117.945	1393.41	222.99	169.891	1424.93	105.307
2118	0	-299.914	1535.42	878.446	-254.473	1505.16	1134.65	-210.005	1546.68	482.972	-185.608	1564.53	105.761	-226.242	1682.04	45.3914				143.741	1598.02	1080.91	160.228	1645.96	538.423	116.321	1406.95	219.965	167.318	1442.07	102.461
2119	0	-300.34	1536.36	878.317	-255.048	1507.28	1134.5	-210.147	1546.88	482.911	-184.705	1563.19	105.334	-226.217	1682	45.3849				143.193	1600.52	1081.03	160.74	1652.79	540.939	115.099	1421.15	216.258	164.389	1460.2	98.6958
2120	0	-300.459	1536.97	878.161	-255.315	1509.07	1134.31	-210.198	1547.09	482.851	-185.523	1564.2	105.675	-226.224	1682.04	45.3902				142.837	1603	1081.26	161.277	1659.28	543.233	114.311	1435.82	212.007	162.223	1478.35	94.5708
2121	0	-300.309	1537.31	877.95	-255.314	1510.6	1134.08	-210.215	1547.33	482.821	-184.792	1563.26	105.363	-226.232	1682.01	45.3702				142.417	1605.41	1081.42	161.636	1665.43	545.44	113.797	1451.13	206.959	160.936	1498.06	90.7194
2122	0	-300.47	1538.41	877.746	-255.624	1512.88	1133.84	-210.318	1547.93	482.841	-184.384	1562.52	105.126	-226.243	1682.04	45.3916				142.059	1607.87	1081.62	163.657	1672.23	547.264	113.941	1466.81	201.684	160.378	1518.7	86.8733
2123	0	-300.522	1539.43	877.499	-255.824	1515.08	1133.57	-210.285	1548.45	482.847	-185.324	1563.97	105.657	-226.224	1681.9	45.4117				142.047	1610.36	1081.93	163.639	1677.51	549.183	114.548	1482.83	196.049	160.557	1540.1	83.1286
2124	0	-300.544	1540.61	877.364	-255.995	1517.44	1133.41	-210.188	1549.04	482.89	-184.739	1563.3	105.439	-226.208	1681.95	45.4182				141.458	1612.59	1082.17	163.667	1682.53	550.918	115.587	1499.53	189.785	161.424	1561.58	79.4297
2125	0	-300.426	1541.89	877.251	-256.026	1519.9	1133.27	-210.022	1549.55	482.903	-185.287	1564.07	105.736	-226.23	1681.93	45.4298				141.626	1615.03	1082.55	163.869	1687.32	552.248	116.987	1516.11	183.83	162.681	1583.6	75.8197
2126	0	-300.181	1543.03	877.101	-255.929	1522.22	1133.09	-209.742	1549.99	482.893	-185.257	1564.23	105.82	-226.216	1681.98	45.4382				141.545	1617.42	1082.78	164.613	1692.3	553.405	118.909	1532.82	177.705	164.334	1604.24	72.3216
2127	0	-299.833	1544.38	877.001	-255.73	1524.75	1132.96	-209.315	1550.34	482.85	-185.057	1564.04	105.785	-226.195	1681.96	45.4598				141.548	1619.65	1083.06	164.707	1696.66	554.305	121.264	1549.71	171.861	166.721	1625.3	69.4769
2128	0	-299.304	1545.56	876.883	-255.349	1527.11	1132.82	-208.94	1551.05	482.909	-185.02	1564.12	105.821	-226.199	1681.98	45.4915				141.285	1621.97	1083.03	164.588	1700.57	554.959	124.397	1566.7	166.269	169.99	1646.67	67.4541
2129	0	-298.745	1546.82	876.834	-254.939	1529.55	1132.74	-208.588	1551.74	482.994	-184.808	1564.04	105.814	-226.211	1681.97	45.4783				141.669	1624.29	1083.13	164.121	1704.04	555.34	127.622	1583.48	161.005	173.76	1667.95	66.1875
2130	0	-298.056	1548.27	876.781	-254.399	1532.18	1132.66	-208.183	1552.45	483.034	-184.701	1564	105.853	-226.192	1681.95	45.473				142.272	1627.08	1083.11	163.485	1707.29	555.217	131.015	1599.98	156.057	177.687	1688.94	65.2689
2131	0	-297.324	1549.51	876.79	-253.816	1534.6	1132.64	-207.659	1553.25	483.146	-184.665	1564.24	106.014	-226.163	1681.92	45.5287				142.466	1629.55	1083.19	161.546	1709.42	555.107	134.903	1616.17	151.949	181.495	1707.67	64.6145
2132	0	-296.537	1551.03	876.837	-253.177	1537.3	1132.66	-207.003	1553.72	483.184	-184.519	1564.3	106.065	-226.171	1681.93	45.5247				142.875	1632.23	1083.17	161.219	1712.51	554.939	138.844	1631.72	148.069	185.711	1726.05	64.6556
2133	0	-295.475	1552.26	876.918	-252.264	1539.71	1132.72	-206.308	1554.52	483.266	-184.402	1564.33	106.125	-226.172	1681.92	45.5379				143.487	1635.04	1083.15	160.439	1715.2	554.306	143.533	1647.19	144.751	189.901	1744.39	65.1298
2134	0	-294.63	1553.82	876.975	-251.567	1542.46	1132.75	-205.787	1555.45	483.41	-184.263	1564.43	106.239	-226.147	1681.87	45.5151				143.867	1637.94	1083.45	160.01	1717.88	553.689	146.777	1661.3	141.477	193.991	1761.13	65.7861
2135	0	-293.468	1555.12	877.161	-250.554	1544.94	1132.9	-204.959	1556.36	483.633	-183.364	1563.19	105.941	-226.159	1681.93	45.5509				144.804	1641.16	1083.23	159.171	1720.25	552.809	150.454	1674.47	138.996	197.755	1777.06	66.6883
2136	0	-292.327	1556.14	877.321	-249.561	1547.14	1133.04	-204.153	1557.13	483.767	-182.653	1562.42	105.732	-226.161	1681.93	45.5531				145.608	1644.31	1083.27	158.378	1722.57	551.763	153.609	1686.55	136.838	201.346	1792.29	68.0419
2137	0	-291.047	1556.97	877.475	-248.429	1549.15	1133.16	-203.241	1557.9	483.9	-183.995	1564.41	106.667	-226.18	1681.96	45.5941				146.542	1647.69	1083.36	158.171	1725.01	550.721	156.857	1697.7	135.011	204.444	1802.92	68.1685
2138	0	-289.9	1558.33	877.769	-247.431	1551.69	1133.43	-202.426	1559.13	484.212	-183.358	1564.42	106.637	-226.166	1681.91	45.5987				147.574	1651.26	1083.46	156.959	1726.81	549.377	159.732	1707.66	133.402	207.112	1814.55	69.7628
2139	0	-288.211	1558.77	877.968	-245.89	1553.31	1133.6	-201.391	1559.88	484.344	-182.742	1564.06	106.632	-226.164	1681.91	45.5975				148.63	1654.94	1083.47	156.239	1728.7	548.071	161.529	1715.85	131.832	209.45	1825.32	71.1921
2140	0	-287.291	1560.71	878.8	-245.119	1556.43	1134.41	-200.461	1561.14	484.652	-182.535	1564.1	106.772	-226.165	1681.91	45.5977				149.784	1658.82	1083.53	155.812	1730.46	546.896	163.566	1723.29	130.284	210.798	1834.12	72.0864
2141	0	-285.429	1561.35	878.938	-243.406	1558.25	1134.52	-199.594	1562.48	485.095	-182.307	1564.04	106.884	-226.17	1681.92	45.6015				151.048	1662.84	1083.68	155.461	1732	545.643	164.535	1728.89	128.488	211.816	1841.04	72.2487
2142	0	-283.867	1562.49	879.417	-241.611	1559.82	1134.89	-198.631	1564.01	485.416	-182.105	1564.1	107.038	-226.165	1681.91	45.598				152.332	1667.05	1083.81	155.108	1733.12	544.128	165.009	1732.94	126.497	212.256	1846.36	71.9456
2143	0	-282.056	1563.31	879.974	-239.257	1560.4	1135.46	-197.525	1565.08	485.639	-181.7	1564.21	107.037	-226.174	1681.87	45.5439				153.714	1671.38	1083.95	154.676	1733.86	542.553	165.123	1735.76	124.284	211.931	1850.93	71.7267
2144	0	-280.282	1564.63	880.562	-236.94	1561.47	1136.07	-196.4	1566.34	486.014	-181.492	1564.13	107.151	-226.203	1681.89	45.5684				155.305	1675.97	1083.94	154.666	1734.43	540.746	164.688	1737.26	122.515	211.046	1852.54	70.6328
2145	0	-278.63	1566.46	881.136	-234.745	1563.05	1136.65	-195.416	1567.95	486.377	-181.349	1564.27	107.303	-226.197	1681.9	45.5501				156.672	1680.35	1084.04	154.439	1734.82	538.581	163.773	1737.56	120.751	209.551	1851.82	67.8838
2146	0	-276.926	1568.68	881.778	-232.498	1565.02	1137.31	-194.076	1569.27	486.737	-181.145	1564.24	107.555	-226.206	1681.9	45.5372				158.267	1684.89	1083.9	154.252	1735.48	536.32	162.58	1737.11	119.051	207.106	1851.16	64.6543
2147	0	-274.87	1570.34	882.382	-229.899	1566.42	1137.93	-192.824	1570.97	487.201	-181.151	1564.32	107.793	-226.261	1681.91	45.5818				159.922	1689.57	1083.8	153.713	1736.24	534.275	161.22	1737.94	117.942	204.114	1850.83	62.2849
2148	0	-272.474	1571.83	883.029	-226.96	1567.66	1138.59	-191.313	1572.49	487.671	-179.875	1562.66	107.44	-226.203	1681.9	45.5513				161.697	1694.33	1083.64	152.508	1737.31	533.008	161.729	1740.36	117.239	203.562	1852.31	61.015
2149	0	-270.236	1573.63	883.799	-224.178	1569.22	1139.37	-190.003	1574.71	488.169	-180.457	1563.96	108.111	-226.221	1681.86	45.6036				163.657	1699.07	1083.55	152.114	1739.84	532.953	162.189	1741.76	117.097	202.934	1852.47	59.4168
2150	0	-267.803	1575.38	884.421	-221.203	1570.72	1140.01	-188.273	1576.32	488.503	-180.248	1564.36	108.437	-226.189	1681.84	45.6225				165.676	1703.74	1083.5	151.913	1743.36	533.651	162.878	1742.59	117.325	202.995	1852.38	58.4381
2151	0	-265.351	1577.17	885.056	-218.207	1572.26	1140.66	-186.765	1578.44	489.076	-179.893	1564.39	108.742	-226.142	1681.9	45.6788				167.74	1708.46	1083.48	151.996	1747.87	534.525	163.325	1743.15	117.464	203.149	1852.57	58.4215
2152	0	-262.808	1579.16	885.693	-215.121	1573.99	1141.31	-184.936	1579.87	489.2	-179.607	1564.46	108.995	-226.113	1681.89	45.6781				169.977	1713.22	1083.41	152.086	1752.5	535.102	163.567	1743.87	117.391	202.902	1853.06	58.0263
2153	0	-260.276	1581.33	886.162	-212.046	1575.91	1141.79	-183.66	1582.27	489.782	-179.153	1564.22	109.171	-226.138	1681.96	45.6916				172.229	1717.8	1083.53	152.674	1757.54	535.472	163.885	1745.18	117.229	202.519	1853.61	57.302
2154	0	-257.714	1583.64	886.677	-208.94	1577.97	1142.32	-181.896	1583.61	489.992	-178.362	1563.15	109.14	-226.076	1681.89	45.7012				174.536	1722.33	1083.74	152.912	1761.83	535.24	164.081	1746.21	116.745	202.377	1854.13	56.5902
2155	0	-255.029	1585.74	887.208	-205.713	1579.82	1142.86	-180.55	1585.59	490.527	-177.906	1562.73	109.307	-226.036	1681.85	45.7265				176.973	1726.56	1084	153.395	1765.67	534.929	164.43	1746.97	116.511	202.286	1854.38	55.8896
2156	0	-252.334	1587.72	887.601	-202.474	1581.55	1143.27	-178.694	1586.79	490.722	-177.662	1562.85	109.593	-226.07	1681.86	45.7715				179.587	1730.68	1084.26	154.064	1769.11	534.637	165.038	1748.02	116.525	202.196	1854.51	55.3398
2157	0	-249.401	1589.66	888.091	-198.999	1583.24	1143.77	-177.41	1589	491.391	-177.341	1562.92	109.933	-225.971	1681.78	45.7457				182.27	1734.65	1084.48	154.761	1771.94	534.326	164.94	1748.51	116.209	201.961	1854.74	55.0743
2158	0	-246.811	1591.79	888.61	-195.866	1585.12	1144.3	-175.522	1590.3	491.618	-177.326	1563.58	110.518	-225.958	1681.77	45.7811				185.148	1738.54	1084.56	155.679	1774.4	533.878	165.311	1749.18	116.072	202.209	1855.44	55.1547
2159	0	-244.029	1593.84	889.112	-192.54	1586.91	1144.82	-174.21	1592.71	492.275	-177.49	1564.68	111.212	-225.957	1681.76	45.853				188.047	1742.27	1084.51	156.846	1776.67	533.392	165.485	1749.56	115.828	202.455	1856.08	55.1891
2160	0	-241.328	1596.02	889.568	-189.296	1588.85	1145.29	-172.189	1593.92	492.397	-176.515	1563.53	111.162	-225.847	1681.71	45.8396				190.974	1745.98	1084.44	157.833	1778.6	532.857	165.673	1749.96	115.572	202.357	1856.35	55.13
2161	0	-238.491	1598.11	890.101	-185.916	1590.68	1145.84	-170.904	1596.23	493.013	-177.126	1565.35	112.106	-225.805	1681.67	45.8806				193.741	1749.69	1084.39	158.908	1780.56	532.423	165.763	1750.3	115.338	202.241	1856.42	55.0988
2162	0	-235.722	1600.13	890.648	-182.604	1592.46	1146.4	-169.045	1597.62	493.253	-176.701	1565.25	112.687	-225.844	1681.87	46.0134				196.441	1753.54	1084.42	160.314	1782.65	532.07	165.988	1750.61	115.127	202.385	1856.7	54.9762
2163	0	-233.141	1602.45	891.156	-179.48	1594.53	1146.92	-167.992	1600.04	493.978	-175.807	1564.33	112.708	-226.153	1682.33	46.1795				198.986	1757.35	1084.56	161.343	1784.55	531.827	166.138	1750.94	114.933	202.482	1856.9	54.8572
2164	0	-230.383	1604.52	891.818	-176.179	1596.34	1147.59	-166.251	1601.54	494.285	-176.001	1565.57	113.604	-226.105	1682.39	46.2453				201.486	1761.32	1084.87	162.817	1786.64	531.561	166.232	1751.13	114.748	202.56	1856.94	54.6756
2165	0	-227.716	1606.55	892.408	-172.968	1598.13	1148.2	-165.032	1603.55	495.011	-175.817	1566.09	114.199	-226.044	1682.42	46.3077				203.861	1765.23	1085.25	164.431	1788.77	531.358	166.308	1751.31	114.605	202.569	1856.93	54.5041
2166	0	-225.231	1608.76	892.975	-169.941	1600.09	1148.78	-163.941	1605.54	495.53	-175.26	1565.72	114.551	-226.002	1682.37	46.3503				206.262	1769.04	1085.64	165.603	1790.47	531.071	166.397	1751.41	114.491	202.69	1857.09	54.4023
2167	0	-222.734	1610.84	893.708	-166.901	1601.92	1149.53	-162.423	1607.01	496.092	-175.504	1567.1	115.535	-225.928	1682.29	46.3679				208.567	1772.78	1086.02	166.775	1791.94	530.716	166.496	1751.53	114.343	202.708	1857.15	54.299
2168	0	-220.271	1612.9	894.362	-163.895	1603.73	1150.19	-161.323	1609.09	496.686	-175.288	1567.62	116.243	-226.018	1682.12	46.3678				210.904	1776.3	1086.35	167.961	1793.37	530.411	166.484	1751.67	114.251	202.724	1857.22	54.2484
2169	0	-217.969	1615.26	895.124	-161.05	1605.84	1150.97	-160.229	1611.02	497.425	-174.883	1567.91	116.828	-226.198	1681.85	46.33				213.227	1779.51	1086.57	169.301	1794.87	530.072	166.495	1751.82	114.07	202.666	1857.24	54.1831
2170	0	-215.699	1617.54	895.87	-158.041	1608.4	1151.59	-158.799	1612.66	498.141	-174.037	1568.22	117.687	-226.443	1681.63	46.3824				215.584	1782.61	1086.72	170.341	1796.07	529.742	166.646	1752.03	114.015	202.38	1857.1	54.0869
2171	0	-213.657	1619.98	896.826	-155.428	1610.73	1152.5	-157.675	1614.77	499.005	-173.119	1568.28	118.729	-226.592	1681.05	46.1902				217.958	1785.56	1086.87	171.519	1797.52	529.519	166.254	1751.98	113.725	202.552	1857.46	54.1994
2172	0	-211.512	1622.22	897.815	-152.727	1612.78	1153.31	-156.565	1616.95	499.807	-172.307	1569.01	119.69	-226.56	1680.64	46.1445				220.225	1788.3	1087.05	172.279	1798.56	529.223	166.186	1752.19	113.607	202.23	1857.34	54.1414
2173	0	-209.448	1624.46	898.896	-150.109	1614.81	1154.2	-155.056	1618.77	500.692	-171.389	1569.82	120.605	-226.542	1680.32	46.1487				222.461	1790.95	1087.33	173.259	1799.82	529.021	166.04	1752.38	113.551	202.158	1857.4	54.1359
2174	0	-207.539	1626.74	899.971	-147.635	1615.91	1154.94	-153.923	1621.19	501.671	-170.38	1570.59	121.469	-226.314	1679.66	45.9649				224.803	1793.6	1087.68	174.058	1800.87	528.814	165.809	1752.43	113.587	201.913	1857.15	54.0004
2175	0	-205.563	1628.71	901.169	-145.064	1617.75	1156.16	-152.844	1623.46	502.643	-169.067	1571.15	122.347	-226.182	1679.03	45.8656				227.008	1795.98	1088.05	174.696	1801.77	528.701	165.942	1753.01	113.671	201.975	1857.28	54.0763
2176	0	-203.707	1630.76	902.401	-142.531	1620.07	1157.17	-151.387	1625.27	503.412	-167.946	1572	123.424	-226.046	1678.48	45.7871				229.217	1798.39	1088.47	175.445	1802.58	528.472	165.725	1753.25	113.589	202.116	1857.43	54.1197
2177	0	-201.893	1632.61	903.663	-140.185	1622.11	1158.43	-150.224	1627.27	504.357	-166.562	1572.62	124.328	-226.024	1678.07	45.7956				231.467	1800.71	1088.93	176.007	1803.24	528.284	165.578	1753.64	113.664	202.091	1857.41	54.0801
2178	0	-200.132	1634.38	904.882	-137.771	1624.46	1159.1	-149.541	1630	505.517	-165.3	1573.66	125.493	-225.256	1676.95	45.3786				233.647	1802.86	1089.36	176.784	1803.85	528.16	165.413	1753.95	113.646	201.935	1857.3	54.0539
2179	0	-198.508	1636.29	906.163	-135.203	1626.64	1160.31	-148.639	1632.58	506.467	-163.885	1574.65	126.518	-225.059	1676.55	45.3703				235.886	1805.11	1089.84	177.364	1804.25	528.046	165.137	1753.98	113.711	201.572	1856.9	53.8841
2180	0	-196.975	1638.06	907.399	-132.878	1628.59	1161.34	-147.953	1635.03	507.729	-162.38	1575.75	127.544	-224.913	1676.24	45.4618				237.954	1807.25	1090.31	177.735	1804.35	527.94	164.865	1754.11	113.51	201.497	1856.91	53.9615
2181	0	-195.111	1639.42	908.71	-130.717	1630.01	1162.66	-146.94	1637.27	508.811	-160.986	1576.75	128.677	-224.704	1675.93	45.51				239.973	1809.37	1090.85	178.4	1804.58	527.802	164.771	1754.22	113.397	201.432	1856.95	54.0101
2182	0	-193.748	1641.18	910.026	-128.692	1631.29	1163.51	-146.043	1639.2	509.75	-159.663	1578.15	129.808	-224.414	1675.53	45.6283				241.988	1811.58	1091.36	179.07	1804.71	527.959	164.656	1754.35	113.379	201.405	1857.02	54.1308
2183	0	-192.45	1642.81	911.289	-126.692	1632.54	1164.87	-145.191	1641.37	510.803	-158.037	1579.24	130.851	-224.084	1675.19	45.7394				243.874	1813.71	1091.94	179.749	1804.75	527.997	164.582	1754.38	113.294	201.338	1856.94	54.058
2184	0	-190.919	1644.29	912.534	-124.674	1634.12	1165.56	-144.581	1643.73	511.886	-156.669	1580.56	131.929	-223.769	1675.04	45.9015				245.66	1815.83	1092.59	180.584	1804.83	528.167	164.558	1754.46	113.25	201.322	1856.89	54.055
2185	0	-189.569	1645.83	913.82	-122.746	1635.88	1166.59	-144.001	1646.47	513.055	-155.556	1582.03	133.207	-223.462	1674.9	46.0336				247.259	1817.94	1093.24	181.35	1804.68	528.222	164.546	1754.47	113.171	201.463	1857.01	54.0935
2186	0	-188.102	1647.11	915.192	-120.7	1637.38	1167.71	-143.495	1648.89	513.979	-154.225	1583.37	134.223	-223.145	1674.75	46.124				248.832	1820.19	1094.06	182.301	1804.64	528.273	164.634	1754.51	113.132	201.796	1857.44	54.2937
2187	0	-186.936	1648.69	916.415	-118.866	1638.89	1169.04	-143.239	1651.86	515.278	-153.058	1584.97	135.447	-222.771	1674.65	46.2573				250.292	1822.45	1094.79	183.205	1804.36	528.428	164.642	1754.52	113.09	201.772	1857.46	54.2631
2188	0	-185.608	1650.16	917.81	-116.945	1640.26	1169.75	-142.995	1654.74	516.286	-151.757	1586.44	136.566	-222.578	1674.82	46.4365				251.591	1824.74	1095.65	184.288	1804.18	528.515	164.726	1754.51	113.036	201.534	1857.08	54.0583
2189	0	-184.253	1651.49	919.027	-115.268	1641.49	1171.14	-142.497	1657.33	517.361	-150.976	1588.22	137.727	-222.38	1675.14	46.6292				252.861	1827.02	1096.56	185.35	1803.77	528.657	164.773	1754.49	112.904	201.541	1857.17	54.0708
2190	0	-183.045	1652.9	920.306	-113.952	1643.89	1172.28	-142.126	1659.91	518.145	-149.882	1590.11	138.783	-222.345	1675.62	46.8694				253.999	1829.27	1097.52	186.532	1803.44	528.801	164.934	1754.57	112.844	201.67	1857.26	54.1008
2191	0	-181.699	1654.09	921.492	-111.683	1645.07	1173.04	-142.052	1663.05	519.462	-149.258	1592.29	139.906	-222.426	1676.34	47.1518				255.13	1831.7	1098.46	187.532	1802.9	528.927	164.992	1754.5	112.743	201.675	1857.27	54.0821
2192	0	-180.522	1655.47	922.844	-109.761	1646.17	1174.03	-142.244	1666.43	520.514	-148.677	1594.47	140.929	-222.552	1677.36	47.5089				256.102	1833.87	1099.42	188.763	1802.43	529.061	165.011	1754.41	112.608	201.711	1857.28	54.024
2193	0	-179.29	1656.91	923.916	-108.165	1647.45	1174.69	-142.087	1669.3	521.693	-148.49	1597.32	142.022	-222.935	1678.84	47.911				257.252	1836.14	1100.43	189.807	1801.92	529.132	164.868	1754.3	112.415	201.707	1857.29	54.0314
2194	0	-178.182	1658.3	925.13	-106.523	1648.5	1175.63	-142.555	1672.87	522.967	-148.614	1600.55	143.092	-223.603	1680.7	48.3425				258.275	1838.29	1101.36	191.065	1801.59	529.296	164.861	1754.23	112.325	201.669	1857.25	53.9605
2195	0	-177.091	1659.8	926.143	-104.972	1649.64	1176.42	-142.271	1675.54	523.342	-148.926	1604.01	143.99	-224.664	1683.07	48.9121				259.339	1840.36	1102.21	192.067	1801.15	529.29	165.205	1754.33	112.321	201.774	1857.33	54.0106
2196	0	-175.91	1661.33	927.201	-103.331	1650.8	1177.25	-142.05	1678.09	524.634	-149.405	1607.66	144.802	-225.871	1686.1	49.5825				260.371	1842.32	1102.99	192.987	1800.72	529.329	165.344	1754.39	112.267	201.79	1857.33	53.9647
2197	0	-174.794	1662.87	928.246	-101.72	1652	1177.73	-142.669	1681.9	525.473	-150.313	1612.02	145.577	-227.24	1689.45	50.1544				261.502	1844.17	1103.67	194.028	1800.61	529.402	165.395	1754.3	112.19	201.849	1857.36	53.9731
2198	0	-173.667	1664.52	929.045	-100.367	1653.14	1178.52	-142.579	1684.75	526.269	-151.645	1616.85	146.491	-229.026	1693.59	50.7576				262.665	1846.04	1104.24	195.03	1800.65	529.369	165.461	1754.31	112.129	201.861	1857.33	53.9529
2199	0	-172.609	1666.14	929.896	-98.7001	1654.72	1179.11	-143.264	1688.67	527.341	-153.198	1621.9	147.177	-230.814	1698.28	51.4865				263.794	1847.68	1104.7	195.874	1800.86	529.376	165.3	1754.24	111.988	201.894	1857.33	53.9622
2200	0	-171.675	1667.99	930.716	-97.291	1656.03	1179.54	-144.028	1692.78	528.47	-154.944	1627.41	147.851	-233.017	1703.62	52.1802				265.017	1849.37	1105.05	196.874	1801.31	529.33	165.534	1754.34	111.971	201.893	1857.32	53.947
2201	0	-170.624	1669.49	931.461	-95.7652	1656.98	1179.88	-144.05	1695.6	529.133	-157.051	1633.14	148.393	-235.243	1709.46	52.6205				266.167	1850.93	1105.32	197.316	1801.72	529.195	165.491	1754.32	111.917	201.946	1857.41	53.9599
2202	0	-169.66	1671.31	932.073	-94.4762	1658.49	1180.22	-144.897	1699.78	529.953	-159.394	1639.38	148.884	-237.67	1715.58	52.93				267.416	1852.45	1105.53	197.927	1802.37	529.086	165.518	1754.34	111.861	201.911	1857.35	53.9603
2203	0	-168.884	1673.24	932.57	-92.8678	1659.93	1180.52	-145.692	1703.82	530.628	-162.252	1646.07	149.298	-240.283	1722.1	53.1143				268.492	1853.86	1105.67	198.667	1803.41	528.915	165.503	1754.31	111.835	201.928	1857.31	53.9545
2204	0	-168.095	1675.23	933.094	-91.6561	1660.87	1180.6	-146.457	1707.8	531.354	-165.156	1653.14	149.663	-242.763	1729.7	53.0029				269.705	1855.32	1105.77	199.026	1804.47	528.699	165.488	1754.39	111.843	201.974	1857.35	53.9341
2205	0	-167.097	1676.97	933.493	-90.493	1661.26	1180.86	-147.451	1712	532.02	-167.885	1659.88	149.845	-245.267	1737.58	52.8744				270.824	1856.7	1105.82	199.229	1805.62	528.46	165.485	1754.49	111.815	201.986	1857.42	53.9259
2206	0	-166.25	1678.71	933.889	-89.078	1662.21	1181.08	-148.701	1716.45	532.646	-171.203	1667.33	150.11	-247.818	1746.03	52.7229				271.953	1858.01	1105.81	199.606	1807.18	528.177	165.388	1754.47	111.8	201.931	1857.36	53.9198
2207	0	-165.544	1680.61	934.21	-87.7545	1663.86	1180.85	-149.88	1720.97	533.352	-174.652	1675.26	150.42	-250.205	1754.88	52.6088				273.075	1859.38	1105.74	199.881	1808.84	527.935	165.131	1754.51	111.767	201.924	1857.37	53.8896
2208	0	-165.001	1682.58	934.51	-86.7634	1664.88	1180.4	-151.077	1725.52	534.089	-178.077	1683.46	150.647	-252.812	1764.3	52.6996				274.169	1860.74	1105.59	199.944	1810.48	527.573	164.887	1754.49	111.503	201.942	1857.4	53.8714
2209	0	-164.28	1684.53	934.799	-85.2277	1666.16	1180.62	-152.283	1730.18	534.721	-181.722	1692.09	151.03	-255.241	1774	52.8982				275.128	1861.92	1105.41	199.969	1812.11	527.169	164.895	1754.62	111.711	201.949	1857.42	53.8407
2210	0	-163.732	1686.38	935.026	-84.1073	1666.67	1180.5	-153.377	1734.86	534.899	-185.16	1700.68	151.467	-257.779	1784.18	53.3219				276.219	1863.45	1105.27	200.034	1813.94	526.837	164.767	1754.68	111.788	201.949	1857.44	53.8148
2211	0	-163.255	1688.27	935.241	-83.0575	1667.24	1180.37	-155.519	1741.31	535.882	-188.518	1709.46	151.962	-260.116	1794.33	54.0531				277.227	1864.89	1105.07	200.023	1815.74	526.47	164.873	1754.96	111.766	202.015	1857.51	53.7691
2212	0	-162.772	1690.22	935.474	-81.8325	1668.88	1179.87	-156.507	1746.13	536.399	-191.859	1718.32	152.518	-262.595	1804.89	55.0317				278.133	1866.29	1104.95	200.011	1817.59	526.119	164.55	1754.93	111.683	201.997	1857.54	53.717
2213	0	-162.474	1692.2	935.627	-80.7058	1670.02	1179.82	-157.803	1751.27	536.966	-195.19	1727.57	153.224	-265.02	1815.52	56.3947				278.91	1867.8	1104.86	200.052	1819.54	525.768	164.628	1755.2	111.762	202.164	1857.79	53.7205
2214	0	-162.093	1694.21	935.835	-80.4894	1671.67	1179.61	-159.78	1757.89	538.165	-198.24	1736.71	153.992	-267.627	1826.42	57.8829				279.616	1869.28	1104.83	199.994	1821.39	525.386	164.697	1755.44	111.855	202.289	1857.9	53.7275
2215	0	-161.81	1696.17	936.048	-79.3379	1671.38	1179.32	-161.102	1763.65	538.884	-201.13	1745.89	154.783	-270.192	1837.06	59.6003				280.416	1870.85	1104.83	200.029	1823.28	524.992	164.54	1755.53	111.802	202.372	1857.97	53.7348
2216	0	-161.63	1698.26	936.267	-78.2894	1671.21	1179.04	-162.391	1769.35	539.737	-204.228	1755.38	155.732	-272.936	1847.95	61.4167				280.985	1872.47	1104.89	200.042	1825.11	524.638	164.56	1755.65	111.859	202.395	1858.06	53.6996
2217	0	-161.455	1700.49	936.46	-77.395	1672.97	1178.75	-163.822	1775.54	540.534	-206.716	1764.58	156.631	-275.359	1858.43	63.3566				281.543	1874	1104.97	200.142	1826.96	524.349	164.308	1755.71	111.822	202.511	1858.18	53.6728
2218	0	-161.281	1702.59	936.632	-76.8957	1673.46	1178.5	-165.626	1782.56	541.822	-209.601	1774.47	157.792	-278.084	1869.04	65.3683				282.03	1875.59	1105.15	200.122	1828.68	523.98	164.328	1755.84	111.886	202.525	1858.25	53.6773
2219	0	-161.059	1704.87	936.835	-75.7425	1674.3	1178.25	-166.48	1788.11	542.652	-211.922	1783.87	158.866	-280.606	1879.27	67.4944				282.455	1877.19	1105.32	199.901	1830.34	523.608	164.135	1755.84	111.933	202.559	1858.34	53.6509
2220	0	-160.908	1707.21	937.046	-75.3166	1674.82	1178.26	-167.622	1794.14	543.707	-214.195	1793.32	160.046	-283.307	1889.51	69.678				282.888	1878.77	1105.52	199.645	1831.87	523.313	164.004	1755.86	111.983	202.625	1858.42	53.646
2221	0	-160.899	1709.85	937.281	-74.5611	1676.47	1178.02	-169.299	1801.15	544.883	-216.411	1802.81	161.298	-285.912	1899.77	71.9412				283.352	1880.35	1105.76	199.57	1833.49	522.966	163.933	1756.01	111.977	202.64	1858.44	53.6434
2222	0	-160.999	1712.55	937.542	-73.9147	1678.19	1177.8	-170.209	1807.14	545.858	-218.188	1812.2	162.411	-288.481	1909.85	74.3638				283.735	1881.88	1106.01	199.534	1835.19	522.617	163.795	1756.07	111.984	202.647	1858.5	53.6081
2223	0	-161.144	1715.45	937.711	-73.8405	1677.87	1177.86	-171.051	1812.98	546.892	-220.009	1821.6	163.708	-290.943	1919.85	76.8476				284.026	1883.24	1106.24	199.407	1836.84	522.361	163.762	1756.16	112.026	202.712	1858.57	53.612
2224	0	-161.28	1718.21	938.045	-73.4211	1678.4	1177.57	-171.853	1818.9	547.946	-221.63	1831.16	165.006	-293.392	1929.73	79.2957				284.514	1884.65	1106.4	199.262	1838.49	522.106	163.618	1756.22	112.027	202.755	1858.66	53.4849
2225	0	-161.471	1721.11	938.322	-72.8081	1680.23	1177.5	-173.251	1825.92	549.092	-222.933	1840.11	166.226	-295.652	1939.66	81.9037				284.959	1886.01	1106.54	199.128	1840.16	521.672	163.534	1756.34	112.082	202.861	1858.76	53.4635
2226	0	-161.663	1724.23	938.693	-72.5002	1681.86	1177.43	-174.012	1831.96	550.148	-224.44	1849.76	167.666	-297.743	1949.35	84.4258				285.392	1887.25	1106.58	198.975	1841.8	521.434	163.603	1756.57	112.182	202.916	1858.85	53.4209
2227	0	-161.976	1727.3	938.95	-72.3124	1683.44	1177.25	-174.69	1837.91	551.13	-225.697	1859.01	168.988	-299.717	1959.14	87.0009				285.848	1888.54	1106.59	199.01	1843.53	521.203	163.505	1756.71	112.252	202.992	1858.92	53.3443
2228	0	-162.285	1730.43	939.271	-72.1217	1685.08	1177.13	-175.184	1843.74	552.088	-226.834	1868.32	170.396	-301.591	1969	89.5132				286.271	1889.67	1106.48	198.938	1845.29	520.859	163.561	1756.98	112.347	203.004	1858.93	53.2605
2229	0	-162.835	1733.77	939.576	-71.9948	1686.89	1177.18	-175.899	1849.88	553.15	-227.763	1877.27	171.619	-302.755	1978.36	91.8069				286.715	1890.73	1106.34	198.693	1846.88	520.499	163.363	1757.03	112.27	203.094	1859.07	53.245
2230	0	-163.209	1736.91	939.824	-71.6933	1688.49	1177.16	-176.464	1855.8	554.077	-228.845	1886.68	173.09	-304.225	1988.14	94.2739				287.284	1891.9	1106.15	198.59	1848.54	520.231	163.185	1757.09	112.363	203.542	1859.24	53.4279
2231	0	-163.578	1740.17	940.055	-71.6895	1689.56	1177.22	-177.063	1861.71	554.977	-229.931	1895.95	174.442	-305.3	1997.77	96.5549				287.739	1892.97	1105.86	198.55	1850.25	519.925	163.367	1757.5	112.607	203.212	1859.22	53.1509
2232	0	-163.868	1743.26	940.246	-71.7911	1690.52	1177.09	-177.656	1867.73	555.938	-230.765	1904.98	175.722	-306.292	2007.7	98.903				288.261	1893.97	1105.51	198.378	1851.89	519.603	163.239	1757.63	112.673	203.182	1859.21	53.0665
2233	0	-164.622	1746.74	940.426	-71.9033	1691.73	1176.88	-178.149	1873.76	556.869	-231.838	1914.21	177.079	-307.091	2017.64	101.043				288.777	1894.95	1105.05	198.156	1853.53	519.305	162.869	1757.47	112.538	203.239	1859.33	53.0094
2234	0	-165.406	1750.19	940.559	-72.0455	1692.92	1176.62	-178.611	1879.73	557.724	-232.649	1922.87	178.183	-307.523	2027.39	103.169				289.236	1895.99	1104.49	198.546	1855.55	519.095	163.041	1757.74	112.694	203.277	1859.34	52.9762
2235	0	-166.077	1753.45	940.773	-72.3268	1694.8	1176.36	-179.152	1885.94	558.22	-233.544	1931.99	179.567	-307.872	2037.35	105.166				289.633	1896.87	1103.98	197.67	1856.94	518.594	162.902	1757.91	112.726	203.263	1859.39	52.9175
2236	0	-166.661	1756.75	940.885	-72.5684	1696.35	1176.06	-179.652	1891.88	559.089	-234.249	1940.56	180.649	-307.949	2047.1	107.009				290.056	1897.93	1103.4	197.234	1858.48	518.294	162.808	1758.1	112.822	203.262	1859.39	52.8954
2237	0	-167.54	1760.24	940.952	-73.217	1697.63	1175.68	-180.159	1897.78	559.912	-235.041	1949	181.586	-307.802	2056.61	108.756				290.388	1898.93	1102.76	197.801	1860.6	518.126	162.704	1758.22	112.858	203.291	1859.46	52.8684
2238	0	-167.859	1763.2	940.878	-73.3049	1698.36	1175.17	-180.492	1903.58	560.611	-235.6	1957.45	182.807	-307.526	2066.15	110.499				290.681	1899.88	1102.25	196.695	1861.93	517.554	162.61	1758.37	112.921	203.295	1859.47	52.867
2239	0	-168.529	1766.37	940.845	-73.5218	1700.22	1174.72	-180.928	1909.53	561.345	-236.199	1965.68	183.789	-307.138	2075.41	112.038				290.901	1900.94	1101.74	196.286	1863.55	517.236	162.424	1758.42	112.944	203.286	1859.51	52.8707
2240	0	-169.31	1769.86	940.731	-73.8497	1702.41	1174.19	-181.277	1915.18	561.982	-235.945	1972.41	184.251	-307.009	2084.95	113.686				291.046	1901.99	1101.18	196.574	1865.58	517.056	162.248	1758.47	112.979	203.283	1859.52	52.8877
2241	0	-169.818	1772.91	940.665	-74.3651	1703.72	1173.99	-181.594	1920.75	562.426	-237.089	1981.42	185.479	-306.004	2093.5	114.874				291.143	1903	1100.78	195.703	1867.11	516.479	161.863	1758.38	112.907	203.236	1859.49	52.8727
2242	0	-170.427	1776	940.45	-74.9856	1705.22	1173.37	-181.874	1926.38	562.969	-237.63	1989.11	186.327	-305.309	2102.01	116.247				291.313	1904.09	1100.33	195.005	1868.62	516.059	161.922	1758.53	112.962	203.252	1859.56	52.9169
2243	0	-171.06	1779.1	940.318	-75.4046	1707.04	1172.67	-181.927	1931.51	563.389	-237.706	1996.34	187.041	-304.797	2110.5	117.469				291.311	1905.1	1099.91	195.205	1870.6	515.831	161.928	1758.8	113.104	203.217	1859.54	52.9095
2244	0	-171.655	1782.21	939.994	-75.8287	1709.24	1172.05	-181.939	1936.35	563.655	-237.617	2003.06	187.483	-303.91	2118.5	118.517				291.348	1906.24	1099.4	194.132	1872.06	515.164	161.793	1758.9	113.172	203.191	1859.59	52.9374
2245	0	-172.281	1785.44	939.739	-76.447	1711.89	1171.51	-182.129	1941.48	563.863	-237.521	2009.83	187.981	-302.857	2125.87	119.351				291.448	1907.4	1099.09	193.757	1873.74	514.887	161.582	1759.01	113.196	203.15	1859.56	52.9529
2246	0	-172.883	1788.52	939.384	-77.0413	1714.37	1170.87	-182.21	1946.3	564.065	-237.634	2016.47	188.425	-301.335	2132.89	119.813				291.418	1908.49	1098.8	193.755	1875.69	514.621	161.601	1759.21	113.32	203.117	1859.54	52.9395
2247	0	-173.336	1791.59	938.952	-77.6568	1716.1	1169.96	-182.268	1950.85	564.223	-237.579	2022.98	188.884	-300.401	2139.72	120.536				291.383	1909.58	1098.49	193.037	1877.26	514.064	161.492	1759.33	113.414	203.052	1859.55	52.9299
2248	0	-173.983	1794.81	938.609	-78.5045	1717.81	1169.23	-182.215	1955.31	564.079	-236.999	2028.45	188.873	-299.464	2146.31	121.133				291.317	1910.67	1098.24	192.892	1879.16	513.788	161.245	1759.42	113.437	203.088	1859.62	52.9497
2249	0	-174.447	1797.91	938.039	-79.4637	1719.46	1168.76	-182.042	1959.32	564.027	-235.936	2033.01	188.601	-298.541	2152.48	121.521				291.216	1911.85	1098.01	192.638	1880.94	513.59	161.212	1759.59	113.569	203.07	1859.63	52.9711
2250	0	-174.986	1800.96	937.609	-80.3211	1721.08	1168.13	-182.133	1963.63	563.83	-235.544	2038.37	188.575	-297.765	2158.25	121.802				291.107	1913.06	1097.85	191.966	1882.54	513.061	161.168	1759.81	113.662	203.063	1859.63	52.9732
2251	0	-175.453	1803.96	937.031	-81.0508	1723.5	1167.47	-181.945	1967.42	563.618	-235.598	2044.53	188.946	-296.873	2163.73	121.943				290.928	1914.26	1097.72	191.763	1884.28	512.789	161.001	1759.86	113.684	203.058	1859.62	52.9632
2252	0	-176.012	1806.88	936.446	-82.1455	1725.93	1166.64	-181.877	1971.25	563.237	-234.533	2048.79	188.457	-296.036	2168.8	121.998				290.695	1915.47	1097.66	191.66	1886.04	512.528	160.964	1760.03	113.757	203.061	1859.68	52.9531
2253	0	-176.246	1809.43	935.743	-83.1011	1727.96	1166.02	-181.637	1974.59	562.834	-234.182	2054	188.48	-295.142	2173.49	121.882				290.432	1916.74	1097.62	191.093	1887.51	512.084	160.917	1760.17	113.847	203.062	1859.68	52.9322
2254	0	-177.062	1812.57	935.113	-84.3138	1729.83	1165.37	-181.494	1977.99	562.297	-232.898	2057.37	187.737	-294.362	2177.88	121.601				290.127	1918.07	1097.62	190.976	1889.14	511.771	160.817	1760.23	113.904	203.042	1859.68	52.8951
2255	0	-177.687	1815.79	934.359	-85.0794	1732.24	1164.68	-181.494	1981.51	561.798	-232.391	2061.98	187.45	-293.506	2181.97	121.203				289.711	1919.26	1097.63	191.229	1890.93	511.595	160.758	1760.3	113.966	203.07	1859.68	52.8335
2256	0	-178.055	1818.28	933.704	-86.1905	1734.77	1163.93	-180.994	1984.05	560.985	-231.183	2065.29	186.717	-292.57	2185.66	120.606				289.383	1920.57	1097.62	190.684	1892.21	511.035	160.644	1760.39	114.035	203.068	1859.7	52.8102
2257	0	-178.65	1821.13	932.905	-87.3984	1737.26	1163.35	-180.839	1986.9	560.19	-230.452	2069.14	186.106	-291.69	2189.09	119.845				289.013	1921.91	1097.62	190.41	1893.56	510.758	160.001	1760.04	113.88	203.11	1859.74	52.8173
2258	0	-179.565	1824.36	932.155	-88.5993	1739.61	1162.68	-180.696	1989.84	559.426	-228.87	2071.52	184.942	-290.619	2192.09	118.905				288.587	1923.25	1097.64	190.44	1895.05	510.537	159.89	1760.12	113.98	203.115	1859.75	52.7539
2259	0	-179.854	1826.96	931.356	-89.4758	1742.51	1161.88	-180.528	1992.45	558.473	-227.99	2074.64	184.139	-289.619	2194.97	117.789				288.136	1924.58	1097.66	190.441	1896.42	510.133	159.862	1760.19	114.087	203.13	1859.82	52.7097
2260	0	-180.606	1829.81	930.584	-90.8946	1745.42	1161.21	-179.891	1994.23	557.302	-227.308	2077.94	183.33	-288.613	2197.49	116.52				287.624	1925.87	1097.61	190.266	1897.74	509.796	160.414	1760.78	114.412	203.15	1859.83	52.6473
2261	0	-180.935	1832.37	929.76	-92.1194	1747.76	1160.66	-179.469	1996.25	556.148	-225.816	2079.96	182.006	-287.452	2199.75	115.045				287.05	1927.23	1097.7	190.107	1898.99	509.577	160.383	1760.93	114.537	203.127	1859.77	52.5769
2262	0	-181.575	1835.31	928.887	-93.2039	1750.28	1159.98	-179.192	1998.43	555.021	-224.58	2081.78	180.668	-286.164	2201.7	113.45				286.552	1928.53	1097.68	190.122	1900.36	509.256	160.32	1761	114.645	203.182	1859.86	52.5083
2263	0	-182.039	1837.94	928.057	-94.1673	1753.49	1159.24	-178.765	2000.33	553.74	-224.037	2084.77	179.727	-284.967	2203.44	111.693				285.974	1929.8	1097.64	190.399	1901.94	508.746	160.405	1761.23	114.769	203.186	1859.86	52.4631
2264	0	-182.713	1840.89	927.144	-95.5027	1756.25	1158.69	-178.265	2001.99	552.376	-222.141	2085.41	177.95	-283.646	2205.01	109.802				285.36	1931.05	1097.57	189.746	1902.75	508.601	160.375	1761.33	114.893	203.233	1859.89	52.434
2265	0	-183.306	1843.87	926.204	-96.2522	1759.67	1157.86	-177.852	2003.69	550.928	-221.713	2087.85	176.788	-282.111	2206.11	107.568				284.779	1932.3	1097.48	190.045	1904.11	508.528	159.916	1761.15	114.856	203.231	1859.89	52.4097
2266	0	-183.966	1846.78	925.371	-97.0688	1763.04	1157.14	-177.183	2004.95	549.368	-220.326	2088.79	175.062	-280.495	2207.06	105.164				284.09	1933.49	1097.38	189.896	1905.37	508.16	160.228	1761.45	115.09	203.264	1859.93	52.3805
2267	0	-184.552	1849.64	924.294	-97.8122	1766.35	1156.18	-176.655	2006.35	547.789	-219.471	2090.2	173.487	-278.652	2207.63	102.583				283.494	1934.85	1097.27	189.264	1906.25	507.663	160.264	1761.62	115.231	203.248	1859.91	52.3496
2268	0	-185.209	1852.73	923.328	-98.6257	1769.89	1155.32	-176.286	2007.72	546.183	-217.665	2089.85	171.237	-277.121	2208.6	99.9027				282.798	1936.13	1097.14	189.547	1907.78	507.373	160.274	1761.74	115.304	203.223	1859.96	52.3081
2269	0	-185.953	1855.8	922.413	-99.5261	1773.41	1154.52	-175.814	2008.93	544.353	-216.144	2089.71	169.091	-274.98	2208.67	96.8395				282.146	1937.47	1097.02	189.702	1909.19	507.237	160.23	1761.85	115.389	203.3	1860	52.29
2270	0	-186.702	1858.82	921.379	-100.432	1776.88	1153.6	-175.327	2010.09	542.649	-215.948	2091.57	167.658	-272.782	2208.64	93.7078				281.341	1938.8	1096.89	189.901	1910.61	507.117	160.099	1761.84	115.457	203.293	1860.02	52.2627
2271	0	-187.56	1862.07	920.332	-101.447	1780.58	1152.67	-174.947	2011.16	540.903	-214.035	2090.48	165.129	-270.555	2208.41	90.4201				280.516	1940.1	1096.75	189.216	1911.57	506.509	160.054	1761.93	115.493	203.316	1860.02	52.2406
2272	0	-188.339	1865.16	919.314	-102.382	1784.12	1151.76	-174.352	2011.87	539.195	-212.607	2089.69	162.769	-268.302	2208.04	87.0308				279.618	1941.51	1096.57	188.694	1912.57	506.155	160.004	1762.02	115.585	203.318	1859.98	52.2225
2273	0	-189.126	1868.08	918.205	-103.326	1787.49	1150.77	-173.768	2012.31	537.226	-211.951	2090.16	160.843	-265.813	2207.26	83.5599				278.722	1943.01	1096.44	188.338	1913.63	505.985	159.962	1762.05	115.679	203.322	1859.99	52.1678
2274	0	-190.067	1871.28	917.146	-104.424	1791.15	1149.82	-173.075	2012.75	535.272	-210.374	2088.84	158.269	-263.237	2206.22	79.8884				277.712	1944.55	1096.26	188.939	1915.49	505.835	160.001	1762.21	115.796	203.354	1860.01	52.1661
2275	0	-191.123	1874.74	916.052	-105.636	1795.05	1148.84	-172.576	2013.15	533.185	-209.701	2088.72	156.23	-260.622	2205.01	76.2013				276.58	1946.06	1096.13	187.701	1916.18	505.237	159.996	1762.39	115.912	203.372	1860.01	52.1261
2276	0	-192.016	1877.72	914.882	-106.686	1798.49	1147.78	-172.208	2013.83	531.155	-208.115	2087.03	153.581	-258.001	2203.48	72.3789				275.449	1947.66	1096.04	187.191	1917.2	504.934	159.958	1762.43	116.041	203.357	1859.94	52.1408
2277	0	-192.99	1880.8	913.736	-107.817	1802.01	1146.75	-171.697	2014.24	529.145	-207.36	2086.39	151.409	-255.267	2201.72	68.4413				274.237	1949.42	1095.87	187.106	1918.63	504.765	159.786	1762.44	116.089	203.445	1860.06	52.0727
2278	0	-194.002	1883.92	912.628	-108.986	1805.59	1145.76	-171.047	2014.17	526.97	-205.906	2084.38	148.749	-252.596	2199.75	64.4438				272.984	1951.22	1095.77	186.927	1919.9	504.49	159.769	1762.48	116.178	203.502	1860.01	52.1084
2279	0	-195.073	1887.15	911.391	-110.214	1809.27	1144.63	-170.372	2013.89	524.697	-204.603	2082.52	146.166	-249.865	2197.41	60.2969				271.62	1953.07	1095.64	186.015	1920.81	504.028	159.689	1762.5	116.265	203.429	1860.01	52.0385
2280	0	-196.187	1890.31	910.108	-111.484	1812.88	1143.46	-170.003	2014.15	522.611	-203.747	2081.27	143.818	-247.233	2194.98	56.2502				270.199	1954.98	1095.56	185.517	1921.87	503.874	159.606	1762.5	116.343	203.403	1859.94	52.0108
2281	0	-197.221	1893.42	908.821	-112.675	1816.44	1142.29	-169.507	2014.1	520.269	-202.243	2078.48	140.904	-244.367	2192.19	52.0363				268.709	1957.02	1095.46	185.066	1923.05	503.709	159.591	1762.62	116.455	203.399	1859.9	51.9675
2282	0	-198.85	1897.2	907.607	-114.46	1820.67	1141.19	-168.723	2013.22	517.775	-200.926	2075.83	138.152	-241.802	2189.3	48.9966				267.199	1959.11	1095.36	184.483	1924.24	503.396	159.49	1762.61	116.495	203.491	1859.99	52.0351
2283	0	-199.743	1900.18	906.235	-115.51	1824.1	1139.93	-168.301	2012.87	515.339	-199.213	2073.37	136.167	-240.469	2188.05	49.7495				265.564	1961.24	1095.24	183.647	1925.17	503.034	159.361	1762.63	116.527	203.398	1859.89	52.0046
2284	0	-201.333	1904.02	904.877	-117.257	1828.39	1138.69	-167.871	2012.54	513.13	-197.18	2070.83	134.338	-239.179	2187.92	50.432				263.885	1963.41	1095.15	183.095	1926.44	502.864	159.253	1762.68	116.628	203.413	1859.9	52.0452
2285	0	-202.75	1907.64	903.545	-118.831	1832.47	1137.47	-166.655	2011.09	510.553	-198.038	2071.85	132.866	-237.564	2187.43	50.7218				262.18	1965.78	1095.06	182.405	1927.6	502.698	159.199	1762.7	116.688	203.401	1859.88	52.0494
2286	0	-204.051	1910.94	902.069	-120.288	1836.22	1136.1	-165.687	2010.05	508.102	-198.024	2071.54	131.682	-236.141	2186.55	50.8923				260.268	1968.07	1095	181.66	1928.81	502.46	159.154	1762.81	116.799	203.476	1859.94	52.0751
2287	0	-205.24	1914.19	900.618	-121.634	1839.92	1134.77	-165.047	2008.94	505.765	-197.058	2069.81	129.582	-235.48	2187.31	51.679				258.441	1970.48	1094.91	180.853	1930.09	502.064	159.053	1762.92	116.899	203.38	1859.87	52.087
2288	0	-206.458	1917.4	899.116	-123.009	1843.58	1133.38	-164.966	2008.61	503.608	-196.693	2068.76	127.916	-234.035	2186.53	51.6217				256.552	1973	1094.83	179.431	1931.02	501.555	158.965	1762.94	116.961	203.495	1859.98	52.1379
2289	0	-207.857	1920.71	897.568	-124.564	1847.34	1131.94	-165.153	2008.75	502.196	-195.863	2067.39	126.1	-232.819	2186.11	51.7522				254.619	1975.54	1094.73	178.922	1932.46	501.581	158.933	1763.03	117.074	203.385	1859.88	52.1466
2290	0	-209.231	1924.05	896.13	-126.095	1851.13	1130.62	-164.947	2008.51	500.701	-195.342	2066.43	124.049	-232.537	2185.56	51.8112				252.605	1978.18	1094.65	177.784	1933.62	501.32	158.804	1763.08	117.123	203.484	1859.97	52.2095
2291	0	-210.678	1927.28	894.584	-127.699	1854.82	1129.19	-165.216	2009.42	499.047	-194.402	2064.67	121.897	-232.797	2185.73	52.1861				250.464	1980.86	1094.48	177.321	1935.24	500.846	158.681	1763.12	117.207	203.452	1859.96	52.2108
2292	0	-212.106	1930.26	893.093	-129.284	1858.25	1127.81	-165.542	2010.56	497.47	-192.438	2061.5	119.184	-232.399	2185.25	52.0624				248.381	1983.61	1094.25	176.154	1936.46	500.469	158.651	1763.23	117.315	203.473	1859.96	52.2079
2293	0	-213.184	1932.44	891.59	-130.518	1860.88	1126.42	-166.102	2011.95	496.049	-191.871	2060.79	117.854	-232.182	2185.11	52.1013				246.149	1986.44	1093.99	175.154	1937.73	500.206	158.57	1763.31	117.416	203.437	1859.95	52.2597
2294	0	-214.597	1935.12	890.184	-132.089	1864.01	1125.13	-166.572	2013.06	494.703	-191.713	2061.22	116.934	-232.169	2185.19	52.1181				243.88	1989.29	1093.72	174.267	1939.02	500.01	158.233	1763.18	117.458	203.45	1860	52.2988
2295	0	-216.346	1938.2	888.879	-133.994	1867.54	1123.93	-167.46	2014.91	493.767	-191.285	2061.67	116.204	-232.033	2185.29	52.0651				241.558	1992.26	1093.42	172.989	1940.14	499.66	158.051	1763.11	117.549	203.455	1860.01	52.3244
2296	0	-218.001	1940.81	887.681	-135.805	1870.6	1122.85	-167.972	2016.29	492.993	-190.746	2062.41	115.497	-231.918	2185.26	52.0215				239.182	1995.23	1093.07	172.003	1941.38	499.357	157.824	1762.98	117.504	203.413	1859.97	52.3369
2297	0	-219.794	1943.44	886.858	-137.756	1873.68	1122.14	-168.656	2018.16	492.422	-190.051	2063.18	115.052	-231.905	2185.41	52.1156				236.596	1998.36	1092.81	171.109	1942.59	499.225	158.077	1763.41	117.905	203.408	1859.96	52.3643
2298	0	-221.626	1946.06	886.125	-139.745	1876.75	1121.52	-168.864	2019.66	491.95	-189.139	2063.62	114.636	-231.922	2185.51	52.1394				234.173	2001.6	1092.55	169.568	1943.37	499.062	157.933	1763.45	118.037	203.424	1859.98	52.3708
2299	0	-223.528	1948.53	885.787	-141.803	1879.67	1121.29	-169.263	2021.38	491.736	-188.42	2064.3	114.382	-231.632	2185.38	52.1183				231.582	2004.87	1092.38	168.584	1944.5	499.033	157.797	1763.55	118.309	203.384	1859.96	52.3688
2300	0	-225.446	1950.98	885.387	-143.877	1882.57	1121.01	-169.632	2023.06	491.503	-187.745	2064.75	114.094	-231.571	2185.45	52.1734				228.917	2008.27	1092.31	167.193	1945.3	499.156	157.168	1763.22	118.514	203.391	1859.97	52.3861
2301	0	-226.878	1952.41	885.026	-145.467	1884.45	1120.76	-170.139	2024.55	491.34	-187.223	2065.15	113.908	-231.53	2185.55	52.2117				226.205	2011.68	1092.29	166.091	1946.17	499.261	157.361	1763.69	119.097	203.382	1860.03	52.4042
2302	0	-229.216	1955.22	885.062	-147.961	1887.71	1120.91	-170.939	2025.85	491.224	-186.991	2065.42	113.742	-231.479	2185.53	52.1892				223.532	2015.18	1092.33	164.982	1946.88	499.527	157.054	1763.7	119.509	203.386	1860.05	52.3809
2303	0	-231.298	1957.68	885.147	-150.2	1890.62	1121.11	-171.863	2026.93	491.156	-186.942	2065.61	113.594	-231.483	2185.54	52.1955				220.882	2018.7	1092.4	164.052	1947.73	499.72	157.036	1763.83	119.851	203.343	1860.01	52.3699
2304	0	-233.329	1959.96	885.31	-152.387	1893.36	1121.38	-173.035	2027.83	491.191	-187.052	2065.81	113.511	-231.512	2185.56	52.2009				218.159	2022.19	1092.47	162.65	1948.17	499.908	156.873	1763.86	120.16	203.386	1860.09	52.4094
2305	0	-235.369	1962.22	885.507	-154.584	1896.07	1121.7	-174.386	2028.59	491.257	-187.188	2065.81	113.381	-231.62	2185.66	52.1947				215.635	2025.65	1092.49	161.947	1948.77	500.523	156.777	1763.86	120.608	203.334	1860.12	52.4072
2306	0	-237.134	1963.92	885.598	-156.506	1898.22	1121.9	-175.698	2029.06	491.261	-187.4	2065.79	113.251	-231.713	2185.68	52.1493				213.08	2029.07	1092.54	161.017	1949.14	500.852	156.586	1763.64	120.955	203.367	1860.16	52.3562
2307	0	-239.741	1966.93	886.025	-159.269	1901.69	1122.44	-177.1	2029.63	491.336	-187.596	2065.75	113.133	-231.999	2186.2	52.4154				210.541	2032.43	1092.56	160.123	1949.52	501.514	156.588	1763.67	121.438	203.401	1860.2	52.3462
2308	0	-242.071	1969.45	886.317	-161.757	1904.66	1122.84	-178.42	2030.11	491.334	-187.862	2065.8	112.989	-233.743	2188.73	53.5068				208.061	2035.74	1092.53	158.92	1949.87	501.921	156.826	1763.7	121.968	203.43	1860.22	52.3263
2309	0	-244.403	1971.94	886.602	-164.246	1907.6	1123.24	-179.796	2030.85	491.366	-188.081	2065.87	112.862	-233.794	2188.99	53.6141				205.573	2039.05	1092.5	158.251	1950.58	502.605	156.743	1763.73	122.435	203.472	1860.26	52.2859
2310	0	-246.614	1974.15	886.777	-166.613	1910.26	1123.53	-181.055	2031.76	491.287	-188.273	2065.86	112.672	-233.77	2188.91	53.577				203.083	2042.35	1092.45	156.811	1951	503.036	156.67	1763.8	122.946	203.539	1860.36	52.2543
2311	0	-248.984	1976.74	886.988	-169.139	1913.29	1123.85	-182.215	2032.64	491.227	-188.437	2066.1	112.557	-233.754	2188.88	53.5576				200.535	2045.68	1092.42	156.255	1951.99	503.884	156.938	1764.18	123.767	203.468	1860.31	52.1742
2312	0	-251.303	1979.18	887.036	-171.616	1916.18	1124.02	-183.234	2033.6	491.114	-188.446	2066.22	112.425	-233.739	2188.86	53.542				198.046	2049	1092.32	155.242	1953.02	504.444	157.173	1764.6	124.52	203.503	1860.33	52.1129
2313	0	-253.527	1981.61	887.044	-173.996	1919.06	1124.14	-184.448	2034.91	491.053	-188.456	2066.39	112.27	-233.741	2188.9	53.5853				195.45	2052.39	1092.21	154.05	1954.14	504.984	157.54	1765.27	125.357	203.684	1860.54	52.1327
2314	0	-255.718	1983.98	886.999	-176.344	1921.88	1124.21	-185.511	2036.11	491.07	-188.454	2066.57	112.137	-233.682	2188.82	53.5043				192.834	2055.71	1092.13	153.353	1955.66	505.337	157.777	1765.94	126.332	203.725	1860.63	52.1292
2315	0	-257.899	1986.41	886.922	-178.681	1924.77	1124.24	-186.564	2037.22	490.941	-188.344	2066.65	111.879	-233.734	2188.96	53.5888				190.35	2058.87	1092.05	152.327	1957.22	505.864	158.116	1766.71	127.311	203.752	1860.71	52.145
2316	0	-260.05	1988.96	886.781	-180.989	1927.77	1124.21	-187.756	2038.57	490.896	-188.479	2066.84	111.922	-233.724	2188.96	53.5825				187.719	2061.97	1091.93	151.312	1958.98	506.329	158.178	1767.45	128.303	203.76	1860.74	52.1709
2317	0	-262.193	1991.66	886.725	-183.289	1930.93	1124.27	-188.833	2039.65	490.887	-188.558	2067.12	111.866	-233.704	2188.89	53.5504				185.276	2064.94	1091.79	150.027	1960.79	506.436	158.134	1768.07	129.265	203.812	1860.89	52.2565
2318	0	-264.236	1994.33	886.662	-185.489	1934.04	1124.32	-190.034	2040.96	490.928	-188.617	2067.19	111.749	-233.731	2188.98	53.5709				182.865	2067.79	1091.72	149.692	1963.38	506.914	158.546	1769	130.98	203.718	1860.91	52.2976
2319	0	-266.268	1997.17	886.605	-187.677	1937.34	1124.38	-191.245	2042.05	490.907	-188.674	2067.33	111.649	-233.717	2188.97	53.562				180.383	2070.62	1091.69	147.971	1965.69	507.052	158.688	1770.1	132.406	203.829	1861.03	52.4104
2320	0	-267.691	1999.11	886.318	-189.257	1939.73	1124.2	-192.282	2043.29	490.868	-188.801	2067.46	111.548	-233.752	2188.97	53.5707				178.05	2073.42	1091.6	147.593	1968.71	507.324	158.825	1771.12	133.846	203.769	1861.16	52.559
2321	0	-269.574	2001.79	886.247	-191.297	1942.86	1124.25	-193.438	2044.45	490.8	-188.914	2067.67	111.471	-233.742	2188.99	53.5681				175.671	2076.18	1091.76	146.937	1972.26	507.733	157.724	1771.62	135.561	203.943	1861.38	52.6819
2322	0	-271.451	2004.69	886.138	-193.33	1946.21	1124.25	-194.519	2045.62	490.691	-189.006	2067.78	111.335	-233.746	2189.01	53.5721				173.294	2078.92	1091.88	146.089	1975.92	507.94	158.047	1773.05	137.488	204.068	1861.56	52.8942
2323	0	-273.795	2008.22	886.163	-195.831	1950.19	1124.39	-195.49	2046.39	490.493	-189.067	2067.76	111.228	-233.757	2189	53.5579				170.985	2081.59	1092.07	145.331	1980.02	508.06	158.172	1774.58	139.578	204.227	1861.75	53.1606
2324	0	-275.776	2011.24	886.081	-197.969	1953.66	1124.42	-196.598	2047.35	490.552	-189.157	2067.92	111.151	-233.757	2189	53.5574				168.737	2084.24	1092.27	145.128	1984.96	508.276	158.227	1776.22	141.86	204.486	1862.04	53.4514
2325	0	-277.746	2014.02	885.954	-200.095	1956.89	1124.41	-197.569	2048.07	490.35	-189.239	2067.95	111.025	-233.745	2189.08	53.5707				166.537	2086.79	1092.39	144.764	1990.16	508.561	158.667	1778.35	144.503	204.716	1862.24	53.7569
2326	0	-279.595	2016.7	885.768	-202.102	1960.02	1124.33	-198.696	2048.92	490.181	-189.306	2068.01	110.901	-233.759	2189.06	53.5651				164.41	2089.16	1092.45	145.063	1996.26	508.781	159.113	1780.73	148.182	205.121	1862.65	54.1428
2327	0	-281.481	2019.16	885.529	-204.144	1962.93	1124.21	-199.8	2049.69	490.081	-189.522	2068.2	110.748	-233.787	2189.08	53.5865				162.176	2091.44	1092.62	145.274	2002.77	509.272	159.741	1783.51	151.89	205.685	1863.05	54.7369
2328	0	-283.391	2021.69	885.28	-206.211	1965.92	1124.07	-200.941	2050.38	490.057	-189.645	2068.35	110.681	-233.766	2189.07	53.5718				160.078	2093.6	1092.68	145.651	2009.97	509.731	159.539	1786.35	155.341	206.101	1863.41	55.2858
2329	0	-285.41	2024.26	885.034	-208.387	1968.93	1123.94	-202.072	2051.1	489.772	-189.674	2068.2	110.572	-233.778	2189.11	53.5956				157.97	2095.64	1092.68	146.594	2018.05	510.523	161.919	1791.15	160.052	206.566	1864.12	56.1574
2330	0	-286.933	2026.31	884.72	-210.066	1971.44	1123.74	-203.093	2051.48	489.485	-189.794	2068.24	110.432	-233.77	2189.08	53.5599				155.815	2097.51	1092.76	147.613	2026.6	511.7	162.284	1795.44	164.884	206.681	1865	57.2544
2331	0	-288.696	2028.5	884.376	-211.986	1974.08	1123.51	-204.164	2051.97	489.237	-189.947	2068.34	110.35	-233.727	2189.07	53.5441				153.709	2099.19	1092.74	149.152	2036.04	512.854	162.593	1800.31	169.699	206.493	1866.97	59.4638
2332	0	-290.331	2030.63	884.003	-213.778	1976.65	1123.25	-205.311	2052.54	489.15	-190.103	2068.43	110.199	-233.731	2189.03	53.5362				151.636	2100.74	1092.6	150.942	2045.8	514.362	163.58	1806.46	175.03	206.661	1868.55	61.8622
2333	0	-291.861	2032.61	883.704	-215.465	1979.09	1123.06	-206.281	2052.66	488.791	-190.308	2068.48	110.083	-233.768	2189.04	53.5497				149.678	2102.13	1092.36	153.832	2056.25	516.265	165.172	1813.46	181.074	206.721	1870.03	64.7596
2334	0	-293.5	2034.72	883.269	-217.26	1981.65	1122.74	-207.421	2053	488.566	-190.531	2068.64	109.974	-233.761	2189.08	53.5413				147.841	2103.34	1092.01	155.5	2066.04	518.322	165.365	1820.13	186.973	206.71	1872.39	68.3379
2335	0	-294.665	2036.11	882.753	-218.582	1983.49	1122.34	-208.455	2053.05	488.219	-190.693	2068.59	109.812	-233.758	2189.07	53.5416				146.117	2104.31	1091.52	157.875	2075.83	520.691	164.591	1826.54	193.092	206.345	1875.16	72.8276
2336	0	-296.384	2038.49	882.491	-220.457	1986.33	1122.19	-209.623	2053.3	488.036	-190.892	2068.63	109.651	-233.756	2189.06	53.5243				144.632	2105.1	1090.9	159.328	2084.87	522.939	164.632	1833.81	199.051	205.72	1878.96	77.6479
2337	0	-297.966	2040.52	882.051	-222.196	1988.8	1121.86	-210.651	2053.21	487.78	-190.939	2068.54	109.516	-233.783	2189.1	53.5266				143.254	2105.83	1090.15	161.912	2094.11	525.844	164.669	1841.12	204.599	204.834	1882.69	82.4921
2338	0	-298.784	2041.47	881.586	-223.171	1990.2	1121.51	-211.686	2053.18	487.549	-191.229	2068.58	109.376	-233.789	2189.09	53.5151				142.127	2106.44	1089.32	163.926	2102.54	528.629	163.667	1847.66	209.647	204.314	1887.75	86.6988
2339	0	-300.198	2043.12	881.397	-224.742	1992.3	1121.44	-212.667	2053.18	487.202	-191.488	2068.72	109.296	-233.806	2189.06	53.4814				141.086	2107.06	1088.4	165.718	2110.29	531.552	163.395	1854.63	214.401	204.197	1894.81	89.7518
2340	0	-301.473	2044.6	881.098	-226.174	1994.24	1121.25	-213.58	2053.1	487.078	-191.698	2068.78	109.228	-233.81	2189.05	53.4753				140.28	2107.67	1087.5	167.486	2117.67	534.573	162.937	1862.89	217.452	204.569	1903.69	93.3108
2341	0	-302.65	2045.88	880.882	-227.507	1995.97	1121.15	-214.382	2053.08	486.803	-192.604	2069.6	109.688	-233.855	2189.07	53.4774				139.43	2108.4	1086.51	168.914	2124.33	537.491	161.893	1871.69	218.873	205.5	1911.77	95.3928
2342	0	-303.454	2046.48	880.602	-228.468	1997.02	1120.98	-214.865	2052.56	486.42	-192.273	2069.2	109.244	-233.84	2189.06	53.4613				138.949	2109.23	1085.47	170.26	2130.63	540.438	161.746	1882.11	219.38	206.276	1923.28	96.7544
2343	0	-304.396	2047.21	880.49	-229.567	1998.2	1120.98	-215.742	2052.94	486.59	-192.255	2068.91	109.117	-233.912	2189	53.5203				138.515	2110.25	1084.6	171.487	2136.63	543.376	163.4	1894.46	218.353	207.144	1936.74	97.2819
2344	0	-305.463	2048.26	880.414	-230.79	1999.7	1121.02	-216.358	2053.04	486.451	-192.319	2068.82	109.044	-233.892	2189.05	53.4631				138.385	2111.52	1083.84	172.735	2142.38	546.245	163.341	1906.44	216.269	208.326	1951.28	96.8096
2345	0	-305.974	2048.57	880.17	-231.458	2000.46	1120.89	-216.863	2053.17	486.454	-192.448	2068.95	109.047	-233.923	2189	53.5099				137.729	2112.42	1083.35	173.456	2147.71	548.636	163.21	1918.91	213.327	209.456	1966.98	95.5181
2346	0	-306.412	2048.81	879.913	-232.053	2001.15	1120.74	-216.897	2052.82	486.191	-192.53	2068.98	109.05	-233.889	2188.99	53.4886				137.384	2113.7	1082.82	174.388	2152.81	550.899	164.05	1932.72	209.731	210.902	1987.33	94.7061
2347	0	-307.033	2049.65	879.871	-232.831	2002.45	1120.81	-217.454	2053.62	486.396	-192.376	2068.64	108.893	-233.886	2189.03	53.4455				137.425	2115.16	1082.28	175.125	2157.64	553.086	165.08	1947.16	205.217	212.684	2007.04	92.8451
2348	0	-307.421	2050.41	879.792	-233.376	2003.65	1120.85	-217.599	2053.9	486.368	-192.409	2068.63	108.904	-233.915	2189.06	53.4772				137.504	2116.6	1082	175.998	2162.06	554.971	166.594	1962.22	200.179	214.375	2026.56	90.3123
2349	0	-307.648	2051.11	879.729	-233.759	2004.81	1120.9	-217.596	2054.18	486.391	-192.431	2068.67	108.92	-233.911	2188.98	53.493				137.187	2117.76	1081.8	176.373	2165.97	556.666	168.637	1978.15	194.605	215.13	2042.87	86.6566
2350	0	-307.728	2051.86	879.643	-233.995	2006	1120.93	-217.562	2054.54	486.413	-192.399	2068.65	108.957	-233.889	2188.98	53.4863				135.956	2117.98	1081.67	176.831	2169.57	557.898	169.896	1993.84	188.673	216.959	2062.54	83.5125
2351	0	-307.405	2052.23	879.458	-233.83	2006.83	1120.86	-217.488	2055.13	486.461	-192.356	2068.59	108.953	-233.918	2188.99	53.5107				135.834	2119.19	1081.54	177.7	2173.3	559.06	172.25	2010.47	182.661	218.998	2083.49	80.5463
2352	0	-307.294	2053.57	879.491	-233.875	2008.63	1121	-217.228	2055.71	486.522	-192.496	2068.83	109.104	-233.902	2188.99	53.4947				136.133	2120.76	1081.44	176.513	2175.66	559.462	173.296	2026.59	175.961	221.344	2102.5	76.9004
2353	0	-306.942	2054.7	879.475	-233.68	2010.2	1121.1	-217.009	2056.48	486.676	-192.283	2068.62	109.08	-233.911	2188.99	53.503				136.541	2122.4	1081.36	177.204	2178.57	560.17	176.066	2043.25	170.196	223.475	2123.42	74.1697
2354	0	-306.536	2056	879.477	-233.431	2011.95	1121.21	-216.658	2057.14	486.75	-192.175	2068.55	109.091	-233.873	2188.98	53.5097				136.468	2123.53	1081.33	177.047	2181.07	560.35	178.471	2059.35	164.263	226.412	2144.63	72.0646
2355	0	-305.88	2057.44	879.48	-232.932	2013.84	1121.33	-216.26	2057.94	486.934	-192.659	2069.14	109.571	-233.866	2188.99	53.4801				137.065	2125.18	1081.31	176.162	2183.04	560.062	180.576	2075.66	158.446	229.012	2165.38	70.1428
2356	0	-304.946	2058.64	879.494	-232.154	2015.49	1121.46	-215.817	2058.72	487.082	-192.168	2068.87	109.307	-233.858	2189.01	53.491				138.06	2127.13	1081.25	174.915	2184.67	559.271	183.974	2092.16	153.493	231.596	2185.74	68.6097
2357	0	-304.074	2060.19	879.598	-231.439	2017.49	1121.67	-215.224	2059.53	487.176	-191.965	2068.65	109.3	-233.867	2189.09	53.5222				138.648	2128.82	1081.2	174.553	2186.71	558.686	187.613	2108.15	148.985	234.067	2205.62	67.5596
2358	0	-303.291	2062.18	879.781	-230.813	2019.94	1121.97	-214.66	2060.33	487.304	-191.792	2068.54	109.336	-233.853	2189.07	53.5108				139.577	2130.66	1081.05	173.111	2188.21	557.407	191.483	2124.06	144.914	236.357	2224.87	67.0014
2359	0	-302.144	2063.74	879.986	-229.822	2021.94	1122.29	-214.138	2061.48	487.62	-191.743	2068.66	109.448	-233.868	2189.03	53.516				140.735	2132.78	1080.93	171.362	2189.34	555.911	195.289	2139.31	141.288	238.478	2243.42	66.9151
2360	0	-300.778	2065.06	880.123	-228.613	2023.72	1122.54	-213.301	2062.27	487.593	-191.556	2068.56	109.467	-233.852	2189.07	53.5151				141.895	2134.84	1080.78	169.915	2190.53	554.299	198.732	2153.62	138.043	240.433	2260.64	67.0687
2361	0	-299.598	2067.03	880.409	-227.589	2026.14	1122.94	-212.581	2063.25	487.82	-191.415	2068.71	109.579	-233.822	2189.03	53.5195				143.128	2137.05	1080.6	168.611	2191.82	552.593	201.614	2166.55	135.207	242.073	2276.23	67.0136
2362	0	-298	2068.31	880.604	-226.148	2027.87	1123.25	-211.488	2063.87	488.064	-191.253	2068.79	109.735	-233.819	2189.04	53.5296				144.669	2139.58	1080.34	167.54	2193.11	551.118	203.964	2178.25	132.721	243.599	2290.41	66.5228
2363	0	-296.538	2069.8	880.961	-224.843	2029.81	1123.72	-210.616	2065.09	488.201	-190.974	2068.66	109.778	-233.833	2189.06	53.5329				146.278	2142.38	1080.03	166.26	2194.12	549.527	205.124	2188.1	130.278	244.832	2302.8	65.536
2364	0	-295.103	2071.18	881.382	-223.565	2031.64	1124.25	-209.635	2066.17	488.463	-190.698	2068.67	109.876	-233.816	2189.05	53.5382				147.965	2145.33	1079.84	165.361	2195.09	547.918	206.323	2197.01	128.419	245.673	2312.95	64.6786
2365	0	-293.085	2071.65	881.67	-221.704	2032.56	1124.65	-208.487	2067.2	488.899	-190.442	2068.64	110.017	-233.848	2189.07	53.5542				149.594	2148.56	1079.64	164.583	2195.98	546.221	206.693	2204.51	127.101	246.329	2327.24	65.8245
2366	0	-291.553	2072.96	882.321	-220.328	2034.32	1125.42	-207.431	2068.18	489.032	-190.232	2068.73	110.195	-233.856	2189.07	53.5532				151.535	2152.18	1079.39	163.84	2196.76	544.531	207.056	2210.09	125.882	245.548	2330.6	63.2617
2367	0	-289.567	2073.54	882.835	-218.499	2035.36	1126.04	-206.161	2068.95	489.334	-190.021	2068.76	110.367	-233.883	2189.12	53.5851				153.291	2155.97	1079.25	163.223	2197.61	542.875	206.238	2212.68	125.12	243.964	2331.2	61.3811
2368	0	-287.654	2074.4	883.5	-216.743	2036.66	1126.82	-204.978	2069.96	489.649	-189.775	2068.66	110.483	-233.875	2189.03	53.5208				155.332	2160.12	1079.15	162.531	2198.65	541.314	202.875	2212.24	123.771	242.702	2328.46	60.1124
2369	0	-285.498	2074.83	884.22	-214.744	2037.55	1127.66	-203.71	2071.13	490.127	-189.575	2068.66	110.668	-233.872	2189.03	53.5405				157.314	2164.46	1079.1	161.618	2199.78	540.126	201.325	2211.35	123.216	240.728	2322.7	58.2072
2370	0	-283.347	2075.08	884.947	-212.749	2038.25	1128.5	-202.257	2072.3	490.59	-189.317	2068.57	110.87	-233.967	2189.07	53.6326				159.418	2168.91	1079.17	160.978	2200.95	539.697	199.545	2210.44	122.692	239.812	2322.4	57.1419
2371	0	-281.109	2075.32	885.672	-210.668	2038.94	1129.33	-200.664	2073.57	491.135	-189.175	2068.7	111.29	-233.911	2189.1	53.6125				162.619	2174.46	1079.31	160.745	2202.1	539.99	201.331	2212.94	122.993	240.442	2322.99	56.7244
2372	0	-279.066	2075.81	886.606	-208.782	2039.88	1130.38	-199.052	2074.96	491.617	-188.888	2068.75	111.558	-233.903	2189.09	53.6351				165.127	2179.21	1079.55	161.071	2203.43	540.534	201.453	2213.8	123.08	241.187	2323.17	56.3034
2373	0	-276.622	2075.61	887.308	-206.494	2040.13	1131.2	-197.392	2076.22	491.951	-188.517	2068.74	111.81	-233.922	2189.06	53.6548				167.164	2183.56	1079.93	162.162	2205.03	541.186	201.498	2213.36	123.109	239.766	2322.8	56.1796
2374	0	-274.261	2075.72	887.981	-204.29	2040.7	1131.98	-195.824	2077.39	492.391	-188.185	2068.7	112.021	-234.005	2189.17	53.7426				169.124	2187.87	1080.41	163.669	2206.72	541.665	201.789	2213.5	123.106	239.964	2322.76	56.1668
2375	0	-272.054	2076.33	888.711	-202.24	2041.76	1132.83	-194.186	2078.38	492.698	-188.038	2068.85	112.293	-234.021	2189.23	53.798				171.009	2191.97	1080.86	165.494	2208.22	541.96	202.162	2213.9	122.917	240.331	2322.78	56.0518
2376	0	-269.606	2077.03	889.256	-199.949	2042.91	1133.48	-192.661	2079.39	493.018	-187.81	2068.86	112.545	-234.004	2189.19	53.7896				172.929	2195.85	1081.44	167.486	2209.54	542.058	202.609	2213.83	122.679	240.642	2322.82	55.7355
2377	0	-267.135	2077.75	889.733	-197.635	2044.08	1134.07	-191.229	2080.66	493.485	-187.721	2069.08	112.907	-234.031	2189.21	53.8128				174.871	2199.39	1082.04	169.513	2210.5	542.058	202.867	2213.76	122.479	241.011	2322.85	55.5657
2378	0	-264.6	2078.43	890.057	-195.256	2045.21	1134.51	-189.385	2081.44	493.818	-188.059	2070.04	113.623	-233.93	2189.15	53.775				176.848	2202.52	1082.55	171.882	2211.39	542.005	202.955	2213.6	122.169	241.248	2322.78	55.2928
2379	0	-262.091	2079.51	890.35	-192.904	2046.74	1134.92	-187.707	2082.69	494.188	-188.013	2070.41	114.125	-233.896	2189.19	53.8304				178.85	2205.19	1082.89	174.153	2212.02	541.889	202.924	2213.22	121.773	241.382	2322.74	55.0821
2380	0	-259.39	2080.45	890.527	-190.359	2048.13	1135.21	-185.884	2083.8	494.51	-188.031	2070.79	114.597	-233.825	2189.07	53.7694				180.812	2207.46	1083.12	176.257	2212.43	541.738	203.098	2213.15	121.501	241.461	2322.85	55.0251
2381	0	-256.217	2080.91	890.468	-187.343	2049.04	1135.26	-184.157	2085.07	494.796	-187.72	2070.86	114.829	-233.801	2189.19	53.8566				183.004	2209.6	1083.27	178.198	2212.95	541.524	203.421	2213.18	121.268	241.321	2322.95	55.1117
2382	0	-253.799	2082.79	890.585	-185.082	2051.37	1135.49	-182.13	2085.78	494.949	-187.205	2070.66	114.962	-233.649	2189.03	53.7534				185.329	2211.61	1083.34	179.95	2213.67	541.162	203.647	2213.29	121.062	241.205	2323	55.1374
2383	0	-250.474	2083.27	890.401	-181.914	2052.31	1135.42	-180.295	2086.75	495.123	-186.762	2070.64	115.174	-233.627	2188.94	53.6934				187.781	2213.42	1083.45	181.599	2214.48	541.028	203.714	2213.41	120.903	240.848	2323.01	55.0258
2384	0	-247.997	2085.18	890.417	-179.593	2054.67	1135.55	-178.468	2087.8	495.367	-186.491	2070.9	115.524	-233.512	2188.97	53.768				190.32	2215.17	1083.61	183.037	2215.4	540.951	203.628	2213.38	120.59	240.686	2323.02	54.9736
2385	0	-245.031	2086.59	890.316	-176.784	2056.52	1135.56	-176.705	2088.75	495.547	-186.238	2071.04	115.783	-233.496	2188.9	53.6988				192.94	2216.89	1083.83	183.914	2216.17	540.82	203.834	2213.65	120.484	240.817	2323.03	55.0069
2386	0	-242.313	2088.26	890.273	-174.223	2058.65	1135.63	-175.149	2089.73	495.797	-185.982	2071.27	116.127	-233.46	2188.94	53.7489				195.875	2218.75	1083.99	185.4	2217.55	540.74	203.831	2213.81	120.342	241.142	2323.14	55.0882
2387	0	-239.39	2089.45	890.228	-171.457	2060.29	1135.7	-173.136	2089.94	495.758	-185.813	2071.71	116.453	-233.384	2188.87	53.7327				198.579	2220.43	1084.32	186.544	2218.85	540.67	203.85	2213.92	120.231	241.128	2323.21	55.0612
2388	0	-236.614	2090.7	890.261	-168.837	2061.99	1135.85	-172.063	2091.44	496.183	-185.608	2071.86	116.741	-233.32	2188.8	53.7366				201.283	2222.12	1084.64	188.036	2220.34	540.612	203.902	2214.03	120.054	241.203	2323.22	55.0005
2389	0	-233.819	2091.89	890.278	-166.199	2063.63	1135.98	-170.341	2091.68	496.254	-185.374	2072.06	116.998	-233.279	2188.78	53.734				203.939	2223.85	1085	188.968	2221.58	540.439	203.923	2214.14	119.968	241.266	2323.28	54.9732
2390	0	-231.476	2093.7	890.483	-164.013	2065.9	1136.3	-169.325	2092.96	496.583	-185.022	2071.94	117.21	-233.233	2188.84	53.7683				206.513	2225.48	1085.32	190.292	2222.92	540.213	203.903	2214.16	119.82	241.24	2323.28	54.937
2391	0	-229.255	2095.5	890.6	-161.948	2068.14	1136.53	-167.811	2093.44	496.542	-184.637	2071.66	117.354	-233.197	2188.8	53.7799				208.968	2227.03	1085.5	191.433	2224.25	540.03	203.945	2214.22	119.703	241.298	2323.28	54.8991
2392	0	-226.805	2096.66	890.811	-159.655	2069.76	1136.85	-166.876	2094.68	497.023	-184.173	2071.23	117.421	-233.203	2188.75	53.7818				211.379	2228.4	1085.58	192.641	2225.56	539.879	204.096	2214.43	119.613	241.192	2323.32	54.8545
2393	0	-224.459	2097.76	890.912	-157.466	2071.31	1137.07	-165.444	2095.02	497.062	-184.007	2071.25	117.594	-233.162	2188.76	53.7818				213.762	2229.56	1085.59	194.042	2227.04	539.696	204.161	2214.53	119.487	241.276	2323.39	54.909
2394	0	-222.399	2099.11	891.085	-155.563	2073.1	1137.35	-164.613	2096.27	497.347	-183.927	2071.51	117.814	-233.127	2188.79	53.7978				216.181	2230.55	1085.46	195.335	2228.4	539.524	204.374	2214.78	119.414	241.128	2323.42	54.8882
2395	0	-220.842	2101.14	891.385	-154.163	2075.59	1137.77	-163.23	2096.67	497.369	-183.754	2071.66	118.056	-233.093	2188.76	53.7995				218.449	2231.52	1085.21	196.408	2229.57	539.338	204.3	2214.76	119.259	241.135	2323.49	54.8289
2396	0	-219.038	2102.74	891.53	-152.515	2077.64	1138.02	-162.424	2098.01	497.636	-183.587	2071.77	118.262	-233.044	2188.73	53.8203				220.612	2232.47	1084.91	197.662	2230.81	539.21	204.542	2214.98	119.268	241.08	2323.49	54.7883
2397	0	-217.202	2104.01	891.664	-150.836	2079.36	1138.27	-161.115	2098.55	497.571	-183.266	2071.63	118.418	-233.026	2188.75	53.8282				222.731	2233.4	1084.64	198.551	2231.9	538.978	204.633	2215.09	119.236	241.12	2323.55	54.7864
2398	0	-215.45	2105.37	891.743	-149.24	2081.17	1138.46	-160.107	2099.47	497.587	-183.168	2071.88	118.659	-233.057	2188.97	53.9991				224.729	2234.44	1084.44	199.373	2232.86	538.707	204.638	2215.14	119.141	241.312	2323.54	54.8117
2399	0	-213.62	2106.41	891.741	-147.567	2082.66	1138.57	-159.354	2100.68	497.864	-183.031	2072.01	118.922	-232.977	2188.83	53.9014				226.834	2235.68	1084.35	200.456	2234.05	538.536	204.656	2215.21	119.102	241.195	2323.53	54.755
2400	0	-212.106	2107.89	891.858	-146.21	2084.59	1138.8	-158.212	2101.15	497.813	-182.573	2071.74	119.008	-232.933	2188.81	53.9072				228.813	2236.88	1084.31	201.228	2235.11	538.334	204.666	2215.29	119.066	241.174	2323.5	54.737
2401	0	-210.369	2108.84	891.837	-144.63	2086	1138.9	-157.451	2102.19	497.999	-182.143	2071.3	119.05	-232.953	2189.02	54.0333				230.693	2238.13	1084.33	201.737	2235.97	538.012	204.699	2215.38	118.972	241.185	2323.5	54.7543
2402	0	-208.905	2110.12	891.922	-143.322	2087.72	1139.09	-156.768	2103.21	498.147	-181.967	2071.42	119.202	-232.936	2188.98	54.0452				232.435	2239.4	1084.36	202.538	2237.14	537.816	204.674	2215.43	118.914	241.288	2323.52	54.8569
2403	0	-207.275	2110.99	891.959	-141.849	2089.04	1139.24	-155.683	2103.58	498.116	-181.757	2071.33	119.274	-232.903	2188.94	54.0341				234.096	2240.59	1084.32	203.324	2238.31	537.641	204.684	2215.49	118.874	241.183	2323.48	54.8865
2404	0	-205.904	2112.06	891.959	-140.635	2090.56	1139.36	-154.987	2104.21	498.187	-181.367	2070.88	119.629	-232.862	2188.9	54.0369				235.343	2241.46	1084.44	203.714	2239.25	537.444	204.622	2215.52	118.814	241.207	2323.48	54.9282
2405	0	-204.577	2113.09	891.998	-139.465	2092.05	1139.51	-154.435	2105.12	498.32	-181.647	2071.62	119.942	-232.862	2188.9	54.0579				236.762	2242.45	1084.34	204.293	2240.38	537.178	204.646	2215.59	118.809	240.979	2323.45	54.9211
2406	0	-203.317	2114.03	892.011	-138.362	2093.44	1139.64	-153.684	2105.78	498.294	-181.625	2071.82	120.064	-232.943	2188.93	54.0819				238.257	2243.4	1084.16	204.907	2241.61	536.967	204.673	2215.66	118.797	241.002	2323.38	54.961
2407	0	-202.013	2114.87	892.008	-137.214	2094.73	1139.75	-152.717	2105.8	498.101	-181.488	2071.81	120.116	-233.018	2188.99	54.0842				239.72	2244.3	1083.88	205.431	2242.9	536.788	204.678	2215.67	118.749	241.036	2323.38	55.0003
2408	0	-200.933	2115.97	892.028	-136.291	2096.28	1139.88	-152.052	2106.54	497.937	-181.489	2071.89	120.162	-232.867	2188.91	54.0412				241.107	2245.09	1083.53	206.1	2244.36	536.498	204.662	2215.7	118.746	241.108	2323.37	55.0907
2409	0	-199.652	2116.75	891.952	-135.167	2097.52	1139.92	-151.792	2107.31	498.234	-181.4	2071.92	120.209	-232.861	2188.89	54.0697				242.534	2245.83	1083.19	206.592	2245.81	536.292	204.586	2215.72	118.707	241.078	2323.3	55.1291
2410	0	-198.559	2117.75	891.873	-134.23	2098.97	1139.95	-151.179	2107.74	498.121	-181.289	2072.01	119.685	-232.904	2188.9	54.0605				243.92	2246.46	1082.83	206.863	2247.18	536.028	204.324	2215.5	118.557	241.085	2323.24	55.1884
2411	0	-197.441	2118.53	891.711	-133.269	2100.2	1139.9	-150.365	2108	497.831	-180.948	2071.43	119.945	-232.906	2188.86	54.0339				245.237	2247.05	1082.4	207.165	2248.56	535.79	204.612	2215.83	118.706	240.903	2323.2	55.1877
2412	0	-196.325	2119.5	891.566	-132.309	2101.62	1139.87	-149.755	2108.34	497.68	-180.89	2071.33	119.895	-232.905	2188.85	54.0452				246.633	2247.53	1081.97	207.278	2249.89	535.478	204.313	2215.67	118.567	240.983	2323.18	55.2959
2413	0	-195.313	2120.53	891.403	-131.454	2103.09	1139.82	-149.388	2109.21	497.725	-180.765	2071.3	119.766	-232.921	2188.89	54.0386				248.033	2248.03	1081.57	207.712	2251.43	535.229	204.579	2215.93	118.665	240.898	2323.15	55.3306
2414	0	-194.243	2121.53	891.201	-130.541	2104.55	1139.73	-148.951	2109.76	497.628	-180.785	2071.39	119.753	-232.963	2188.92	54.0489				249.32	2248.41	1081.16	208.31	2253.14	534.997	204.61	2216.01	118.684	240.862	2323.12	55.3796
2415	0	-193.309	2122.84	891.01	-129.764	2106.31	1139.66	-148.314	2110.21	497.46	-180.709	2071.34	119.704	-232.92	2188.72	53.93				250.566	2248.74	1080.75	208.341	2254.57	534.681	204.277	2215.82	118.528	240.8	2323.11	55.4385
2416	0	-192.214	2123.89	890.767	-128.825	2107.82	1139.53	-147.557	2110.19	497.245	-180.674	2071.37	119.691	-232.924	2188.66	53.908				251.963	2249.08	1080.4	208.644	2256.1	534.392	205.306	2216.73	118.895	240.733	2323.02	55.437
2417	0	-191.211	2125.14	890.578	-127.979	2109.52	1139.45	-147.034	2110.67	497.159	-180.626	2071.33	119.693	-232.926	2188.66	53.9077				253.292	2249.43	1080.08	208.82	2257.47	534.125	205.566	2217.02	118.938	240.74	2323.07	55.537
2418	0	-190.26	2126.39	890.421	-127.185	2111.21	1139.41	-146.585	2111.34	496.956	-180.575	2071.37	119.68	-232.91	2188.63	53.8998				254.577	2249.76	1079.75	209.089	2259	533.761	205.508	2217.09	118.932	240.702	2323	55.5664
2419	0	-188.963	2127.17	890.272	-126.044	2112.45	1139.37	-146.27	2112.14	497.134	-180.564	2071.44	119.741	-232.929	2188.66	53.9088				255.975	2250.27	1079.47	209.183	2260.52	533.489	205.524	2217.15	118.914	240.662	2322.97	55.6116
2420	0	-188.471	2129.05	890.356	-125.709	2114.78	1139.57	-145.956	2113	497.129	-180.738	2071.97	119.489	-232.958	2188.65	53.89				257.248	2250.76	1079.16	209.149	2261.8	533.207	205.653	2217.3	118.956	240.582	2322.95	55.7155
2421	0	-187.439	2130.15	890.338	-124.835	2116.33	1139.66	-145.474	2113.56	497.059	-180.69	2072.19	119.626	-232.928	2188.71	53.9202				258.552	2251.33	1078.93	209.264	2263.21	532.853	205.683	2217.33	118.972	240.566	2322.91	55.7274
2422	0	-186.527	2131.22	890.338	-124.079	2117.85	1139.78	-144.885	2114.02	496.987	-180.644	2072.07	119.57	-232.929	2188.67	53.9094				259.833	2251.94	1078.64	209.673	2264.8	532.57	205.673	2217.39	118.955	240.55	2322.92	55.7986
2423	0	-185.684	2132.38	890.405	-123.392	2119.46	1139.96	-144.39	2114.53	496.95	-180.402	2071.75	119.54	-232.938	2188.72	53.9454				261.012	2252.58	1078.4	209.893	2266.32	532.398	204.538	2216.47	118.615	240.515	2322.9	55.8697
2424	0	-184.892	2133.75	890.499	-122.758	2121.28	1140.16	-144.023	2115.24	497.002	-180.246	2071.58	119.564	-232.965	2188.91	54.0377				262.238	2253.33	1078.16	209.722	2267.52	532.005	205.657	2217.47	118.952	240.45	2322.87	55.9342
2425	0	-183.658	2134.23	890.454	-121.68	2122.21	1140.23	-143.63	2116.05	497.062	-180.117	2071.53	119.621	-232.932	2188.74	53.9314				263.388	2254.1	1077.9	209.981	2269.03	531.675	206.018	2217.82	119.036	240.429	2322.84	56.0177
2426	0	-182.787	2135.17	890.539	-120.966	2123.6	1140.43	-143.228	2116.78	497.125	-180.345	2071.94	120.229	-232.903	2188.87	54.0307				264.573	2254.92	1077.59	210.447	2270.62	531.518	206.116	2217.94	119.07	240.365	2322.75	56.09
2427	0	-181.906	2136.04	890.63	-120.241	2124.92	1140.63	-142.91	2117.59	497.144	-180.34	2072.06	120.361	-232.872	2188.68	53.9397				265.656	2255.76	1077.33	210.52	2271.97	531.205	206.273	2218.12	119.122	240.31	2322.8	56.2026
2428	0	-181.4	2137.55	890.824	-119.893	2126.88	1140.94	-142.491	2118.25	497.205	-180.291	2072.16	120.462	-232.866	2188.84	54.0278				266.683	2256.61	1077.03	210.583	2273.41	530.814	206.274	2218.13	119.105	240.293	2322.71	56.273
2429	0	-180.561	2138.48	890.952	-119.21	2128.27	1141.18	-142.08	2118.98	497.238	-180.21	2072.19	120.544	-232.905	2188.91	54.0624				267.786	2257.55	1076.72	210.709	2274.83	530.579	206.313	2218.25	119.096	240.233	2322.68	56.3211
2430	0	-179.485	2139.02	890.987	-118.291	2129.26	1141.33	-141.726	2119.7	497.291	-180.188	2072.33	120.662	-232.912	2188.94	54.0695				268.909	2258.51	1076.4	210.852	2276.31	530.275	206.239	2218.26	119.089	240.177	2322.65	56.3835
2431	0	-178.968	2140.36	891.206	-117.931	2131.05	1141.66	-141.38	2120.39	497.353	-180.145	2072.47	120.787	-232.907	2188.92	54.0833				270.004	2259.51	1076.06	210.477	2277.55	529.808	206.244	2218.31	119.064	240.164	2322.7	56.5088
2432	0	-178.339	2141.62	891.427	-117.458	2132.76	1142	-140.701	2120.68	497.282	-180.705	2073.58	121.264	-232.866	2188.9	54.0732				270.993	2260.51	1075.79	210.563	2279.1	529.554	206.234	2218.36	119.084	240.133	2322.69	56.5704
2433	0	-177.509	2142.63	891.593	-116.785	2134.22	1142.28	-140.196	2121.21	497.302	-180.754	2073.97	121.477	-232.86	2188.94	54.0961				272.061	2261.53	1075.43	210.725	2280.78	529.251	206.194	2218.4	119.047	240.094	2322.66	56.6054
2434	0	-176.763	2143.64	891.741	-116.196	2135.68	1142.54	-139.785	2121.78	497.325	-180.598	2073.98	121.593	-232.928	2188.98	54.1126				273.168	2262.63	1075.1	210.824	2282.43	528.851	206.148	2218.43	119.065	240.065	2322.7	56.6602
2435	0	-175.902	2144.39	891.888	-115.491	2136.88	1142.8	-139.428	2122.43	497.412	-180.505	2074.06	121.695	-232.831	2188.92	54.0884				274.172	2263.68	1074.72	210.947	2284.11	528.571	206.113	2218.52	119.078	240.026	2322.68	56.6763
2436	0	-175.275	2145.65	892.137	-115.021	2138.6	1143.16	-139.482	2123.73	497.62	-180.234	2073.74	121.984	-232.789	2188.92	54.1062				275.224	2264.8	1074.38	210.848	2285.8	528.176	206.07	2218.62	119.07	239.996	2322.71	56.7341
2437	0	-174.667	2146.98	892.375	-114.569	2140.37	1143.51	-139.159	2124.5	497.73	-180.049	2073.66	121.941	-232.792	2188.93	54.1291				276.315	2265.9	1074.02	210.655	2287.33	527.716	206.117	2218.82	119.102	239.93	2322.69	56.7424
2438	0	-173.918	2147.92	892.571	-113.977	2141.76	1143.82	-138.83	2125.32	497.816	-180.115	2073.73	122.182	-232.75	2188.98	54.1348				277.451	2266.96	1073.61	210.656	2288.99	527.386	206.091	2218.93	119.085	239.92	2322.75	56.7946
2439	0	-173.259	2149.15	892.806	-113.476	2143.44	1144.17	-138.54	2126.06	497.928	-180.067	2073.93	122.359	-232.732	2188.89	54.1242				278.499	2268.09	1073.19	210.476	2290.54	526.882	206.02	2219.05	119.06	239.896	2322.78	56.799
2440	0	-172.592	2150.39	893.092	-112.965	2145.14	1144.57	-138.217	2126.83	498.073	-180.033	2074	122.49	-232.717	2188.93	54.1352				279.633	2269.15	1072.77	210.353	2292.14	526.481	205.822	2219.15	119.038	239.898	2322.79	56.787
2441	0	-171.921	2151.58	893.422	-112.451	2146.78	1145.01	-137.892	2127.62	498.209	-180.101	2074.45	122.799	-232.639	2188.89	54.1081				280.739	2270.25	1072.33	210.164	2293.68	526.031	205.523	2219.22	118.861	239.834	2322.85	56.8039
2442	0	-171.348	2152.97	893.713	-112.034	2148.62	1145.42	-137.592	2128.35	498.349	-180.087	2074.65	123.002	-232.685	2188.92	54.1452				281.885	2271.42	1071.87	210.074	2295.14	525.571	205.071	2219.13	118.794	239.805	2322.9	56.7857
2443	0	-170.575	2153.88	893.99	-111.418	2149.99	1145.81	-137.291	2129.2	498.511	-180.42	2075.22	123.518	-232.641	2188.93	54.1422				282.999	2272.53	1071.43	209.986	2296.6	525.21	204.908	2219.25	118.784	239.804	2322.95	56.7962
2444	0	-170.057	2155.34	894.333	-111.057	2151.89	1146.26	-137.231	2130.48	498.738	-180.331	2075.29	123.762	-232.599	2188.87	54.1566				284.174	2273.65	1071.01	209.586	2297.93	524.655	204.478	2219.22	118.692	239.77	2323	56.7946
2445	0	-168.95	2155.9	894.619	-109.865	2152.13	1146.34	-136.982	2131.48	498.964	-179.751	2074.73	123.873	-232.57	2188.89	54.1651				285.273	2274.81	1070.62	209.392	2299.22	524.336	203.916	2219.04	118.536	239.671	2323.05	56.765
2446	0	-168.629	2157.68	895.137	-108.777	2153.32	1146.81	-136.657	2132.32	499.17	-179.999	2075.48	124.133	-232.529	2188.88	54.141				286.354	2275.94	1070.27	209.231	2300.6	523.954	203.477	2219	118.45	239.632	2323.12	56.7896
2447	0	-167.922	2158.87	895.571	-107.428	2154.21	1147.1	-136.332	2133.33	499.469	-180.007	2075.92	124.517	-232.541	2188.89	54.1572				287.469	2277.1	1069.94	208.867	2301.83	523.516	203.157	2219.06	118.385	239.609	2323.2	56.787
2448	0	-167.39	2160.12	896.028	-106.336	2155.05	1147.53	-135.539	2133.41	499.756	-179.969	2076.07	124.905	-232.543	2188.95	54.1735				288.616	2278.31	1069.61	208.588	2302.98	523.232	203.02	2219.27	118.345	239.509	2323.24	56.8229
2449	0	-166.437	2160.8	896.554	-105.109	2155.91	1147.84	-135.252	2134.29	500.145	-180.075	2076.55	125.522	-232.533	2188.95	54.1628				289.707	2279.53	1069.28	208.485	2304.11	522.974	202.882	2219.42	118.303	239.477	2323.33	56.8417
2450	0	-165.78	2161.94	897.222	-103.814	2156.63	1148.32	-135.142	2135.54	500.692	-179.888	2076.81	125.913	-232.532	2188.97	54.1816				290.776	2280.62	1069.2	208.375	2305.19	522.675	202.732	2219.57	118.229	239.45	2323.35	56.8718
2451	0	-165.142	2162.95	897.948	-102.588	2157.57	1149.01	-134.767	2136.35	501.18	-179.977	2077	126.364	-232.479	2188.98	54.1706				291.608	2281.72	1068.9	208.151	2306	522.348	202.659	2219.81	118.183	239.391	2323.39	56.9253
2452	0	-164.902	2164.57	898.85	-101.36	2158.22	1149.61	-134.554	2137.38	501.818	-179.855	2077.41	126.943	-232.524	2189	54.1811				292.637	2282.94	1068.76	208.076	2306.77	522.235	202.521	2219.96	118.111	239.356	2323.46	56.9927
2453	0	-164.316	2165.76	899.718	-100.293	2159.23	1150.4	-134.784	2139.29	502.542	-179.935	2078.07	127.683	-232.549	2188.98	54.1573				293.44	2283.98	1068.8	207.927	2307.36	522.094	202.488	2220.11	118.079	239.261	2323.43	57.0197
2454	0	-163.738	2166.71	900.638	-98.9601	2159.57	1150.99	-134.544	2140.26	502.983	-179.792	2078.46	128.297	-232.516	2188.92	54.139				294.526	2285.27	1068.85	208.196	2308.17	522.004	202.52	2220.23	118.026	239.225	2323.47	57.0623
2455	0	-162.737	2166.99	901.454	-97.7399	2160.24	1151.87	-134.007	2140.96	503.856	-179.563	2078.67	128.881	-232.553	2188.9	54.0985				295.629	2286.6	1068.93	208.331	2308.73	521.919	202.495	2220.39	117.972	239.23	2323.47	57.1005
2456	0	-162.154	2167.89	902.508	-96.3403	2160.78	1152.56	-133.793	2142.05	504.656	-179.47	2079.39	129.722	-232.503	2188.81	54.0537				296.579	2287.92	1069.31	208.47	2309.12	521.833	202.518	2220.51	118.002	239.202	2323.44	57.1052
2457	0	-161.849	2169.26	903.633	-95.2729	2161.42	1153.51	-133.552	2143.46	505.342	-179.058	2079.86	130.344	-232.548	2188.7	54.026				297.497	2289.15	1069.62	208.734	2309.57	521.823	202.547	2220.64	117.984	239.192	2323.45	57.1343
2458	0	-161.211	2170	904.687	-94.1208	2161.98	1154.37	-133.362	2144.97	506.016	-178.857	2080.75	131.312	-232.482	2188.45	53.9141				298.427	2290.43	1069.97	209.053	2309.96	521.824	202.619	2220.68	117.915	239.204	2323.5	57.1274
2459	0	-160.406	2170.58	905.77	-92.8603	2162.52	1155.3	-132.995	2146.33	506.992	-178.35	2081.42	132.194	-231.238	2186.3	53.0503				299.461	2291.79	1070.4	209.281	2310.23	521.801	202.645	2220.8	117.888	239.201	2323.49	57.1159
2460	0	-159.981	2171.65	906.949	-91.8143	2162.99	1156.6	-132.683	2147.79	507.887	-177.597	2081.98	132.798	-232.69	2188.54	54.0208				300.312	2293.15	1070.85	209.599	2310.39	521.809	202.653	2220.81	117.806	239.198	2323.52	57.1433
2461	0	-159.434	2172.69	908.184				-132.375	2149.51	508.699	-176.936	2082.69	133.787	-232.996	2189.07	54.23				301.286	2294.49	1071.37	209.858	2310.52	521.858	202.723	2220.9	117.77	239.194	2323.52	57.1306
2462	0	-158.805	2173.47	909.382				-132.155	2151.36	509.611	-176.146	2083.85	134.744	-232.744	2188.29	53.956				302.258	2295.81	1071.88	210.14	2310.5	521.942	202.742	2220.97	117.733	239.231	2323.52	57.0722
2463	0	-158.143	2174.2	910.709				-131.836	2153.21	510.557	-175.175	2085.05	135.643	-232.95	2188.36	54.1302				303.112	2297.04	1072.41	210.545	2310.54	522.071	202.824	2221.07	117.674	239.203	2323.5	57.0618
2464	0	-157.587	2174.95	911.89				-132.048	2156.1	511.771	-173.941	2086.07	136.399	-232.821	2188.11	54.1477				304.064	2298.34	1072.94	210.695	2310.37	522.231	202.842	2221.13	117.636	239.23	2323.52	57.0714
2465	0	-156.582	2175.17	913.046				-131.668	2157.75	512.433	-172.856	2087.46	137.47	-232.556	2187.87	54.0733				304.88	2299.65	1073.47	211.082	2310.34	522.454	202.84	2221.14	117.61	239.21	2323.5	57.046
2466	0	-155.897	2175.79	914.376				-131.102	2159.61	513.551	-171.333	2088.57	138.282	-231.58	2186.74	53.5973				305.717	2300.93	1073.96	211.335	2310.21	522.614	202.841	2221.13	117.58	239.231	2323.52	57.0713
2467	0	-155.753	2177.09	915.787				-130.769	2161.78	514.635	-170.125	2090.48	139.357	-231.471	2187.34	53.9635				306.558	2302.27	1074.58	211.504	2309.96	522.831	202.915	2221.23	117.588	239.176	2323.49	57.0576
2468	0	-155.1	2177.52	917.04				-130.604	2164.23	515.529	-168.479	2091.99	140.259	-231.475	2187.48	54.1829				307.36	2303.56	1075.23	211.867	2309.79	523.016	202.926	2221.24	117.562	239.171	2323.5	57.0849
2469	0	-154.211	2177.65	918.312				-130.828	2167.49	516.623	-166.725	2093.42	141.275	-230.41	2186.5	53.8561				308.113	2304.98	1075.82	212.043	2309.51	523.161	202.988	2221.27	117.524	239.159	2323.49	57.0988
2470	0	-153.954	2178.6	919.759				-130.266	2169.54	517.711	-164.771	2095	142.079	-229.75	2186.29	53.8679				308.811	2306.4	1076.45	212.378	2309.24	523.391	202.995	2221.28	117.462	239.17	2323.49	57.1168
2471	0	-153.283	2178.91	921.149				-130.008	2172.25	518.787	-161.99	2095.09	142.393	-229.194	2186.4	54.0515				309.472	2307.87	1077.12	212.674	2309.01	523.679	203.055	2221.31	117.455	239.165	2323.49	57.1406
2472	0	-152.574	2178.99	922.488				-129.875	2175.12	519.827	-159.982	2096.63	143.303	-228.712	2186.72	54.2329				310.078	2309.4	1077.81	212.993	2308.63	524.002	203.126	2221.35	117.417	239.163	2323.49	57.1364
2473	0	-152.381	2179.95	923.959				-129.701	2178.17	520.978	-157.281	2096.89	143.526	-227.975	2186.91	54.4413				310.601	2310.99	1078.52	213.247	2308.21	524.288	203.183	2221.33	117.367	239.168	2323.49	57.1127
2474	0	-151.848	2180.26	925.362				-129.49	2181.23	522.078	-156.636	2100.89	145.319	-227.287	2187.46	54.747				311.212	2312.61	1079.18	213.674	2307.83	524.577	203.299	2221.34	117.339	239.202	2323.5	57.0621
2475	0	-151.076	2180.25	926.574				-129.365	2184.12	523.168	-155.062	2103.55	146.312	-226.657	2188.21	55.0892				311.672	2314.25	1079.85	213.71	2307.11	524.75	203.373	2221.37	117.275	239.201	2323.49	57.0378
2476	0	-150.849	2181	928.042				-129.284	2187.4	524.347	-153.422	2105.92	147.104	-226.257	2189.54	55.552				312.081	2315.92	1080.55	214.434	2306.81	525.086	203.483	2221.32	117.254	239.207	2323.49	56.9853
2477	0	-150.378	2181.4	929.377				-129.056	2190.14	525.25	-151.23	2107.39	147.402	-225.987	2191.49	56.1307				312.458	2317.74	1081.34	214.945	2306.46	525.456	203.535	2221.29	117.234	239.342	2323.51	56.9559
2478	0	-149.954	2181.86	930.661				-129.159	2193.57	526.563	-150.3	2110.71	148.212	-225.909	2194	56.6745				312.718	2319.55	1082.03	215.702	2306.03	525.788	203.578	2221.21	117.169	239.371	2323.52	56.8724
2479	0	-149.384	2182.16	931.85				-128.946	2196.47	527.677	-150.973	2116.94	149.719	-226.076	2197.47	57.1577				313.017	2321.48	1082.77	216.109	2305.58	526.077	203.682	2221.15	117.12	239.396	2323.53	56.8237
2480	0	-148.601	2182.02	932.863				-128.887	2199.22	528.508	-151.343	2122.38	150.57	-226.612	2202.02	57.6402				313.178	2323.38	1083.56	216.542	2305.04	526.3	203.797	2221.1	117.07	239.413	2323.49	56.749
2481	0	-148.031	2182.32	933.931				-129.008	2202.55	529.651	-151.909	2127.93	151.087	-227.185	2207.29	57.6598				313.336	2325.39	1084.31	217.433	2304.82	526.578	203.838	2221.01	117.035	239.43	2323.48	56.7103
2482	0	-147.941	2183.44	935.025				-128.885	2205.24	530.641	-153.183	2134.15	151.436	-228.177	2213.93	57.2564				313.464	2327.42	1085.06	217.886	2304.41	526.78	203.867	2220.86	116.986	239.461	2323.53	56.6947
2483	0	-147.373	2183.82	935.978				-129.43	2208.48	531.819	-155.005	2141.12	151.729	-229.122	2221.79	56.8514				313.528	2329.4	1085.78	218.674	2304.15	527.064	203.968	2220.8	116.992	239.468	2323.48	56.6437
2484	0	-146.916	2184.36	936.81				-129.904	2211.7	532.782	-157.083	2148.54	151.898	-230.183	2230.48	56.182				313.57	2331.49	1086.53	219.024	2303.78	527.236	204.016	2220.72	116.978	239.525	2323.49	56.5465
2485	0	-146.462	2184.93	937.669				-130.5	2214.98	533.716	-159.94	2156.84	152.095	-230.999	2240.43	55.4513				313.654	2333.62	1087.19	219.441	2303.66	527.391	204.043	2220.57	116.954	239.55	2323.53	56.5093
2486	0	-145.806	2185.07	938.397				-131.257	2218.41	534.7	-163.312	2166.14	152.468	-231.594	2251.29	54.636				313.63	2335.62	1087.8	220.24	2303.89	527.577	204.086	2220.47	116.93	239.614	2323.49	56.4258
2487	0	-145.43	2185.61	939.149				-132.016	2221.93	535.651	-166.51	2175.5	152.611	-232.106	2263.14	54.1881				313.619	2337.65	1088.34	220.683	2303.99	527.635	204.193	2220.41	116.963	239.632	2323.51	56.3664
2488	0	-145.119	2186.26	939.882				-133.202	2226.68	537.011	-169.275	2183.97	152.332	-232.398	2275.54	54.1477				313.544	2339.72	1088.84	221.036	2304.24	527.659	204.248	2220.39	116.999	239.747	2323.53	56.287
2489	0	-144.645	2186.67	940.59				-134.481	2231.51	538.203	-173.171	2194.72	153.093	-232.657	2288.59	54.6834				313.54	2341.69	1089.22	221.334	2304.61	527.641	204.236	2220.33	116.992	239.745	2323.48	56.2157
2490	0	-144.173	2187.05	941.162				-135.346	2236.1	539.255	-176.065	2203.08	153.155	-232.616	2301.57	55.4612				313.452	2343.57	1089.56	222.032	2305.41	527.658	204.297	2220.36	117.002	239.794	2323.56	56.1992
2491	0	-143.624	2187.12	941.653				-136.644	2241.17	540.413	-179.148	2212.67	153.643	-232.99	2315.11	56.8924				313.36	2345.58	1089.81	222.14	2306.04	527.58	204.303	2220.36	117.005	239.809	2323.6	56.0852
2492	0	-143.834	2188.49	942.374				-137.747	2246.56	541.424	-183.921	2225.8	155.547	-233.426	2328.36	58.5986				313.258	2347.51	1090.01	222.283	2306.81	527.427	204.309	2220.42	117.049	239.829	2323.6	56.0613
2493	0	-143.701	2189.37	942.845				-139.223	2252.64	542.919	-190.056	2238.79	158.318	-233.925	2341.01	60.429				313.2	2349.48	1090.15	222.319	2307.58	527.269	204.247	2220.39	117.038	239.838	2323.67	55.9588
2494	0	-143.301	2189.76	943.261				-140.427	2258.58	544.076	-192.762	2248.68	159.412	-234.702	2353.3	62.4044				313.08	2351.37	1090.24	222.388	2308.56	527.186	204.261	2220.51	117.094	239.86	2323.67	55.9947
2495	0	-142.862	2190.3	943.784				-141.997	2265.27	545.473	-195.881	2258.94	160.504	-235.769	2365.03	64.5942				312.915	2353.22	1090.22	222.353	2309.45	526.962	204.219	2220.54	117.065	239.869	2323.68	55.9857
2496	0	-143.241	2191.8	944.045				-143.067	2271.34	546.676	-197.943	2268.19	161.797	-237.555	2376.14	66.7846				312.764	2355.13	1090.18	222.331	2310.52	526.708	204.159	2220.57	117.087	239.855	2323.72	55.9765
2497	0	-143.303	2193.2	944.258				-144.46	2277.99	547.853	-200.503	2277.95	163.431	-239.366	2386.67	69.1295				312.633	2357.02	1090.09	222.329	2311.65	526.448	204.102	2220.6	117.113	239.869	2323.73	55.9611
2498	0	-143.252	2194.36	944.393				-145.877	2284.72	549.078	-202.426	2287.11	164.787	-241.555	2396.58	71.5063				312.481	2358.94	1089.94	222.237	2312.72	526.234	204.064	2220.68	117.094	239.842	2323.72	55.9324
2499	0	-143.219	2195.75	944.425				-147.032	2291.02	550.262	-204.412	2296.13	166.303	-244.016	2405.95	73.7565				312.286	2360.79	1089.77	222.115	2313.93	525.972	204.021	2220.77	117.138	239.859	2323.77	55.94
2500	0	-143.397	2197.46	944.441				-148.36	2297.65	551.457	-206.089	2305.24	167.694	-246.54	2414.85	76.0243				312.073	2362.7	1089.61	221.945	2315.21	525.601	203.981	2220.86	117.15	239.831	2323.78	55.912
2501	0	-143.606	2199.45	944.425				-148.744	2302.56	551.721	-207.502	2313.87	169.207	-249.22	2423.28	78.2736				311.794	2364.73	1089.49	221.939	2316.66	525.331	203.938	2220.96	117.186	239.833	2323.77	55.8833
2502	0	-143.396	2200.83	944.277				-150.607	2309.58	553.214	-207.608	2322.12	169.755	-252.244	2431.9	80.5941				311.323	2367.48	1089.61	221.889	2318.12	525.106	203.905	2221.11	117.245	239.864	2323.82	55.8757
2503	0	-143.656	2202.91	944.242				-152.163	2315.98	554.353	-208.161	2329.76	170.523	-255.002	2439.95	82.6965				311.051	2369.05	1089.44	222.037	2319.81	524.665	204.101	2221.41	117.392	239.866	2323.85	55.856
2504	0	-143.985	2205.24	944.204				-153.285	2321.55	555.235	-208.625	2336.97	170.993	-257.66	2447.99	84.6615				310.735	2370.94	1089.32	221.64	2321.18	524.293	203.858	2221.37	117.318	239.825	2323.87	55.8364
2505	0	-144.322	2207.71	944.088				-154.789	2327.55	556.294	-208.49	2343.01	171.159	-260.215	2455.97	86.6813				310.381	2372.83	1089.32	221.474	2322.64	523.958	204.029	2221.7	117.459	239.863	2323.88	55.803
2506	0	-144.72	2210.38	944.022				-155.97	2332.99	557.198	-209.463	2350.79	171.941	-262.724	2464.34	88.5596				309.982	2374.77	1089.34	221.322	2324.16	523.503	203.889	2221.78	117.446	239.892	2323.9	55.8124
2507	0	-145.192	2213.33	943.965				-157.137	2338	557.806	-210.618	2358.86	172.818	-264.931	2472.64	90.3475				309.651	2376.57	1089.4	221.158	2325.62	523.194	203.678	2221.72	117.383	239.897	2323.96	55.7835
2508	0	-145.96	2216.66	943.824				-158.187	2343.25	558.514	-211.876	2367.03	173.713	-266.735	2480.79	91.8499				309.302	2378.52	1089.52	220.94	2327.19	522.779	203.674	2221.92	117.505	239.861	2323.95	55.7643
2509	0	-146.309	2219.43	943.576				-158.79	2347.51	558.713	-213.079	2374.98	174.344	-268.462	2489.18	93.3674				308.905	2380.47	1089.65	220.849	2328.78	522.435	203.663	2222.09	117.562	239.899	2324.01	55.7401
2510	0	-146.854	2222.43	943.192				-159.504	2352.01	558.875	-214.352	2382.84	175.043	-269.851	2497.5	94.6841				308.627	2382.27	1089.78	220.694	2330.36	522.131	203.457	2222.1	117.593	239.927	2324.03	55.6919
2511	0	-147.492	2225.65	942.771				-160.232	2356.6	559.018	-215.533	2390.57	175.709	-270.908	2505.5	95.8281				308.226	2384.18	1089.89	220.405	2331.88	521.743	203.337	2222.14	117.634	239.932	2324.09	55.6716
2512	0	-148.184	2228.92	942.396				-160.569	2360.48	558.911	-216.644	2397.99	176.191	-271.824	2513.44	96.771				307.844	2385.99	1089.99	220.221	2333.55	521.412	203.243	2222.26	117.696	239.928	2324.14	55.6164
2513	0	-148.902	2232.08	941.813				-161.096	2364.94	558.775	-217.7	2405.09	176.601	-272.346	2520.89	97.2861				307.519	2387.73	1090.07	220.098	2335.19	521.079	203.148	2222.37	117.813	239.956	2324.2	55.5201
2514	0	-149.609	2235.4	941.335				-161.604	2369.48	558.501	-218.642	2411.84	176.858	-272.853	2528.17	97.7049				307.035	2389.67	1090.17	219.934	2336.93	520.725	203.066	2222.55	117.89	240.014	2324.24	55.4809
2515	0	-150.534	2238.82	940.716				-161.975	2373.55	558.332	-219.452	2418.39	177.052	-272.739	2534.51	97.5177				306.688	2391.36	1090.17	219.767	2338.61	520.435	203.043	2222.76	118.045	240.034	2324.31	55.3602
2516	0	-151.435	2242.47	940.08				-162.331	2377.92	557.935	-220.122	2424.44	177.126	-273.001	2541.07	97.4188				306.104	2393.35	1090.24	219.678	2340.43	520.073	203.015	2222.92	118.166	240.049	2324.38	55.3017
2517	0	-152.364	2246.15	939.323				-162.83	2382.22	557.459	-220.633	2430.08	176.917	-272.733	2546.62	96.7662				305.591	2395	1090.26	219.481	2342.21	519.694	202.982	2223.07	118.277	240.08	2324.39	55.2313
2518	0	-153.281	2249.85	938.663				-163.014	2386.25	556.919	-221.037	2435.33	176.615	-272.365	2551.8	95.7459				304.873	2396.93	1090.32	219.204	2343.98	519.414	202.951	2223.22	118.388	240.108	2324.44	55.1715
2519	0	-154.148	2253.58	937.797				-163.07	2389.93	556.062	-221.048	2440.13	176.015	-271.75	2556.39	94.4002				304.218	2398.77	1090.35	218.962	2345.79	518.975	202.844	2223.28	118.466	240.124	2324.49	55.1012
2520	0	-155.198	2257.62	936.902				-163.53	2394.15	555.266	-220.979	2444.53	175.267	-270.735	2560.54	92.6553				303.389	2400.89	1090.47	218.726	2347.59	518.649	202.849	2223.33	118.534	240.189	2324.55	55.066
2521	0	-156.091	2261.57	935.969				-163.605	2397.7	554.228	-220.624	2448.59	174.283	-269.663	2564.28	90.6495				302.52	2402.85	1090.55	218.362	2349.38	518.296	202.821	2223.48	118.67	240.194	2324.6	54.9998
2522	0	-157.055	2265.6	934.957				-163.555	2401	553	-220.199	2452.19	173.223	-268.257	2567.6	88.3583				301.644	2404.84	1090.65	218.171	2351.32	517.908	202.725	2223.6	118.818	240.233	2324.62	54.9021
2523	0	-158.181	2269.81	933.938				-163.608	2404.49	551.72	-219.596	2455.57	171.839	-266.624	2570.6	85.7989				300.679	2406.89	1090.74	217.845	2353.19	517.497	202.691	2223.74	118.954	240.252	2324.69	54.8595
2524	0	-158.782	2273.51	932.833				-163.475	2407.54	550.283	-219.019	2458.92	170.445	-264.725	2573.38	82.9178				299.621	2409.05	1090.81	217.149	2354.97	517.04	202.673	2223.95	119.13	240.322	2324.72	54.7729
2525	0	-160.536	2278.42	931.597				-163.568	2410.88	548.741	-218.944	2463.09	169.292	-262.455	2575.64	79.698				298.523	2411.2	1090.85	216.992	2357.08	516.767	202.643	2224.11	119.303	240.352	2324.75	54.7402
2526	0	-161.751	2282.77	930.361				-163.206	2413.47	546.915	-217.382	2464.52	167.002	-259.985	2577.81	76.4252				297.374	2413.4	1090.81	216.699	2359.09	516.336	202.714	2224.29	119.504	240.39	2324.76	54.6476
2527	0	-162.926	2286.98	929.018				-162.795	2415.75	545.043	-216.112	2466.66	164.945	-257.499	2580.03	73.0879				296.18	2415.48	1090.76	216.258	2361.01	515.951	202.7	2224.46	119.71	240.421	2324.83	54.646
2528	0	-164.297	2291.35	927.659				-162.206	2417.8	542.899	-214.748	2468.61	162.651	-254.723	2581.73	69.6407				294.895	2417.75	1090.75	215.831	2362.98	515.567	202.64	2224.61	119.865	240.457	2324.84	54.5798
2529	0	-165.641	2295.63	926.211				-161.631	2419.84	540.662	-213.315	2470.47	160.399	-251.663	2583.13	66.0676				293.557	2420.02	1090.73	215.178	2364.83	515.077	202.536	2224.67	119.935	240.487	2324.85	54.5396
2530	0	-167.057	2299.96	924.7				-160.966	2421.63	538.457	-211.714	2472	157.905	-248.243	2583.65	62.1977				292.17	2422.18	1090.62	214.657	2366.61	514.753	202.434	2224.68	120.101	240.515	2324.87	54.5111
2531	0	-168.525	2304.34	923.127				-160.358	2423.42	535.829	-210.011	2473.38	155.388	-245.158	2584.66	58.6659				290.745	2424.31	1090.48	214.007	2368.44	514.266	202.537	2224.96	120.316	240.579	2324.89	54.4645
2532	0	-169.998	2308.65	921.498				-159.66	2425.04	533.499	-207.951	2474.14	152.544	-242.121	2585.42	55.1262				289.242	2426.56	1090.34	213.51	2370.42	513.899	202.473	2225.05	120.439	240.596	2324.9	54.4296
2533	0	-171.466	2312.94	919.82				-158.598	2425.73	530.593	-205.725	2474.86	149.685	-238.952	2585.98	51.3935				287.677	2428.79	1090.2	212.947	2372.47	513.414	202.322	2225.09	120.61	240.625	2324.92	54.4076
2534	0	-173.02	2317.27	917.999				-157.522	2426.77	527.712	-203.584	2475.27	146.81	-236.266	2585.65	49.2591				285.966	2431.13	1090	212.56	2374.64	513.025	202.245	2225.21	120.737	240.66	2324.93	54.3596
2535	0	-174.578	2321.78	916.207				-156.861	2428.01	525.187	-200.405	2475.25	144.76	-234.875	2585.66	49.5267				284.235	2433.56	1089.79	211.868	2376.76	512.545	202.336	2225.47	120.913	240.696	2324.95	54.3334
2536	0	-176.43	2326.44	914.308				-155.348	2428.22	522.049	-196.916	2474.43	142.605	-233.959	2585.5	49.6635				282.519	2435.86	1089.51	210.711	2378.61	511.952	202.268	2225.66	121.075	240.711	2324.96	54.277
2537	0	-177.852	2330.67	912.361				-154.245	2429.17	519.191	-194.049	2473.22	139.623	-233.204	2585.72	50.1318				280.67	2438.25	1089.2	210.199	2381.04	511.567	202.038	2225.64	121.272	240.701	2324.98	54.2671
2538	0	-179.507	2335.03	910.373				-152.815	2429.01	516.135	-191.395	2473.17	137.074	-232.483	2585.35	50.777				278.703	2440.78	1088.93	209.467	2383.24	511.13	201.898	2225.79	121.504	240.709	2324.94	54.2386
2539	0	-181.166	2339.39	908.442				-151.83	2428.85	513.155	-188.817	2472.03	134.346	-232.032	2585.63	51.8052				276.747	2443.01	1088.56	208.412	2385.43	510.682	201.775	2225.89	121.71	240.768	2325.01	54.2282
2540	0	-182.88	2343.88	906.462				-151.033	2428.64	510.442	-186.072	2470.8	131.812	-230.665	2584.57	52.0084				274.653	2445.7	1088.22	207.405	2387.61	510.032	201.694	2226.03	121.983	240.805	2325.04	54.1978
2541	0	-184.599	2348.14	904.493				-149.566	2427.12	507.905	-183.494	2468.84	129.363	-230.117	2584.21	52.4287				272.506	2448.22	1087.94	206.529	2389.87	509.711	201.653	2226.18	122.226	240.84	2325.02	54.1155
2542	0	-186.566	2352.61	902.612				-149.43	2427.5	505.471	-181.57	2467.71	127.187	-229.647	2584.03	52.7343				270.22	2450.99	1087.64	205.551	2392.11	509.273	201.704	2226.39	122.548	241.026	2325.09	54.0788
2543	0	-188.394	2356.77	900.863				-148.286	2426.5	503.418	-179.902	2466.92	125.304	-229.445	2583.9	52.9439				268.022	2453.55	1087.29	204.622	2394.35	508.871	201.577	2226.47	122.855	241.112	2325.06	53.9878
2544	0	-190.493	2361.03	899.251				-148.291	2427.18	501.754	-178.54	2466.49	123.541	-229.382	2583.77	53.1101				265.536	2456.13	1087.01	204.068	2396.77	508.533	201.765	2226.71	123.346	241.198	2325.17	53.9315
2545	0	-192.559	2365.03	897.829				-148.683	2428.77	500.451	-177.665	2466.25	122.085	-229.297	2583.62	53.1682				263.029	2458.88	1086.73	202.534	2398.65	508.025	201.491	2226.81	123.687	241.214	2325.13	53.8716
2546	0	-194.678	2368.7	896.521				-149.329	2430.86	499.309	-176.935	2466.23	120.801	-229.225	2583.54	53.2418				260.319	2461.68	1086.5	201.185	2400.74	507.522	201.664	2227.19	124.102	241.252	2325.15	53.8411
2547	0	-196.838	2372	895.404				-150.135	2433.3	498.436	-176.348	2466.31	119.729	-229.207	2583.6	53.3291				257.623	2464.83	1086.25	199.658	2402.48	507.18	201.415	2227.32	124.474	241.28	2325.23	53.8297
2548	0	-198.96	2375	894.53				-150.95	2435.73	497.64	-177.73	2468.79	120.209	-228.669	2582.83	52.8622				254.784	2467.59	1086	198.756	2404.71	506.859	201.359	2227.64	124.956	241.313	2325.25	53.8362
2549	0	-201.43	2378.02	893.939				-151.939	2438.13	497.016	-178.938	2470.33	120.801	-228.976	2583.54	53.3899				251.808	2470.58	1085.86	196.875	2406.33	506.477	201.244	2227.96	125.446	241.312	2325.29	53.8051
2550	0	-203.747	2380.61	893.588				-153.054	2440.55	496.873	-178.386	2470.53	120.318	-228.998	2583.69	53.5334				248.765	2473.81	1085.74	195.856	2408.44	506.304	200.92	2228.14	125.89	241.304	2325.3	53.8059
2551	0	-206.245	2383.2	893.503				-154.085	2442.41	496.708	-176.573	2469.77	119.04	-228.989	2583.72	53.5324				245.713	2477.04	1085.68	193.698	2409.82	506.131	200.454	2228.3	126.446	241.247	2325.32	53.8019
2552	0	-208.622	2385.48	893.564				-155.316	2444.18	496.757	-176.073	2469.63	118.626	-228.956	2583.71	53.5817				242.511	2480.33	1085.76	192.189	2411.54	506.07	200.699	2228.95	127.271	241.285	2325.39	53.8734
2553	0	-211.064	2387.79	893.809				-156.623	2445.5	496.931	-175.975	2469.77	118.427	-228.535	2582.99	53.1018				239.25	2483.71	1085.97	190.461	2413.02	506.162	200.519	2229.32	127.851	241.297	2325.39	53.9102
2554	0	-213.468	2390.01	894.096				-158.068	2446.58	497.1	-175.911	2469.7	118.213	-228.917	2583.61	53.5514				236.1	2486.9	1086.2	189.531	2414.91	506.587	200.466	2229.77	128.647	241.321	2325.43	54.0421
2555	0	-216.066	2392.3	894.456				-159.509	2447.34	497.191	-175.826	2469.6	117.919	-228.579	2582.98	53.0876				232.907	2490.3	1086.63	188.454	2416.85	506.994	201.045	2230.9	129.912	241.123	2325.44	54.0564
2556	0	-218.534	2394.38	894.733				-161.047	2447.91	497.167	-175.193	2468.64	117.176	-228.947	2583.57	53.4754				229.698	2493.92	1087.1	187.041	2418.71	507.449	200.388	2231.13	130.698	241.055	2325.54	54.1301
2557	0	-221.068	2396.32	894.94				-162.661	2448.49	497.237	-175.137	2468.32	116.864	-229.345	2583.97	53.7067				226.337	2498.34	1087.87	184.856	2420.33	507.87	200.41	2231.96	131.914	240.987	2325.64	54.2178
2558	0	-223.591	2398.3	895.082				-164.125	2448.76	497.14	-175.527	2468.6	116.742	-228.76	2583.54	53.2515				223.438	2500.42	1088.01	183.379	2422.77	508.417	200.289	2232.81	133.242	240.983	2325.81	54.395
2559	0	-226.116	2400.11	895.151				-165.542	2449.02	497.028	-175.684	2468.48	116.642	-229.286	2583.71	53.519				220.329	2503.93	1088.46	181.98	2425.54	508.921	200.294	2233.85	134.749	241.092	2326.01	54.5903
2560	0	-228.567	2401.75	895.162				-167.027	2449.51	497	-175.811	2468.38	116.443	-229.19	2583.64	53.4513				217.153	2507.58	1088.91	180.864	2428.82	509.387	200.863	2235.15	137.061	241.15	2326.23	54.8239
2561	0	-231.024	2403.6	895.16				-168.417	2449.91	496.919	-175.981	2468.33	116.258	-229.257	2583.68	53.4407				214.014	2511.07	1089.24	179.733	2432.58	509.775	200.757	2236.39	139.132	241.245	2326.45	55.001
2562	0	-233.587	2405.47	895.111				-169.589	2450.37	496.807	-176.113	2468.41	116.142	-229.233	2583.6	53.3751				210.954	2514.38	1089.53	178.693	2436.77	510.174	200.654	2237.74	141.434	241.302	2326.87	55.3412
2563	0	-236.037	2407.27	895.015				-170.922	2451	496.742	-176.171	2468.48	116.002	-229.232	2583.61	53.3901				207.852	2517.59	1089.72	178.001	2441.65	510.504	200.32	2239.2	143.802	241.765	2326.93	55.6813
2564	0	-238.399	2409.18	894.848				-171.987	2451.74	496.565	-176.178	2468.49	115.801	-229.256	2583.62	53.3829				204.724	2520.68	1089.87	176.908	2446.73	510.867	200.113	2240.92	146.32	241.923	2327.23	56.0324
2565	0	-240.745	2411.36	894.55				-173.242	2452.52	496.424	-176.208	2468.65	115.638	-229.252	2583.63	53.4002				201.742	2523.59	1089.99	176.169	2452.52	511.201	199.673	2242.74	149.001	242.093	2327.47	56.5027
2566	0	-242.834	2413.38	894.17				-174.38	2453.17	496.209	-176.201	2468.73	115.449	-229.302	2583.67	53.4263				198.759	2526.35	1090.08	175.412	2458.72	511.434	199.826	2245.34	151.927	242.468	2327.83	57.0378
2567	0	-244.948	2415.6	893.734				-175.483	2453.82	496.001	-176.136	2468.75	115.245	-229.255	2583.64	53.4032				195.815	2529.07	1090.16	174.753	2465.44	511.825	199.498	2248.2	155.335	242.769	2328.18	57.7543
2568	0	-247.039	2417.94	893.327				-176.619	2454.43	495.818	-176.219	2468.89	115.029	-229.303	2583.66	53.4181				192.999	2531.65	1090.18	174.341	2472.86	512.096	200.931	2252.08	159.848	242.801	2328.18	58.4619
2569	0	-249.032	2420.26	892.868				-177.826	2454.97	495.584	-176.299	2468.99	114.838	-229.286	2583.64	53.3926				190.206	2534.13	1090.14	173.957	2480.81	512.726	200.46	2255.82	163.991	242.885	2328.77	59.6996
2570	0	-251.306	2423.19	892.567				-179.013	2455.66	495.318	-176.308	2469.07	114.614	-229.296	2583.65	53.3962				187.61	2536.58	1090.05	173.997	2489.4	513.575	199.813	2260.17	168.409	242.838	2329.59	61.5201
2571	0	-253.172	2425.66	892.099				-180.033	2455.71	494.993	-176.392	2469.15	114.426	-229.336	2583.68	53.3916				185.192	2538.9	1089.98	173.8	2498.46	514.45	198.658	2264.96	173.185	243.241	2331.8	63.7392
2572	0	-254.644	2427.67	891.608				-181.215	2455.96	494.738	-176.446	2469.14	114.177	-229.349	2583.62	53.3618				182.876	2541.18	1089.89	173.805	2508.13	515.947	197.388	2270.5	178.367	242.897	2333.39	66.788
2573	0	-256.263	2429.99	891.213				-182.348	2456.1	494.437	-176.599	2469.22	114.018	-229.33	2583.64	53.3475				180.737	2543.36	1089.72	173.551	2518.09	517.585	196.036	2277.02	183.94	242.063	2334.96	70.7325
2574	0	-257.99	2432.65	891.035				-183.548	2456.27	494.217	-176.746	2469.17	113.817	-229.365	2583.65	53.3536				178.784	2545.48	1089.55	173.729	2528.32	519.522	194.625	2284.17	190.026	241.445	2338.07	75.5812
2575	0	-259.525	2434.92	890.86				-186.019	2458.35	494.237	-176.995	2469.13	113.657	-229.381	2583.67	53.3237				176.985	2547.49	1089.33	174.528	2538.72	521.989	193.063	2291.64	196.468	239.645	2340.26	80.6306
2576	0	-260.893	2436.93	890.618				-187.585	2459.13	494.219	-177.235	2469.17	113.503	-228.79	2583.15	52.9474				175.344	2549.39	1088.99	174.816	2548.61	524.396	190.661	2299.1	203.307	237.689	2343.52	86.2931
2577	0	-262.224	2438.96	890.442				-188.943	2459.63	494.181	-177.611	2469.37	113.373	-228.757	2583.06	52.8888				173.85	2551.21	1088.59	175.03	2557.92	526.95	188.223	2306.53	209.062	235.391	2346.97	91.8528
2578	0	-263.453	2440.77	890.325				-189.594	2459.04	493.829	-177.864	2469.38	113.33	-228.762	2583	52.8521				172.507	2552.94	1088.2	176.46	2567.09	529.987	183.195	2313.01	213.404	232.813	2351.05	97.1174
2579	0	-264.56	2442.23	890.159				-190.103	2457.92	493.453	-178.049	2469.28	113.179	-229.507	2583.62	53.199				171.358	2554.57	1087.67	176.099	2574.82	532.642	182.207	2320.66	219.154	230.61	2357.86	100.88
2580	0	-265.649	2443.49	889.915				-191.412	2458.67	493.516	-178.182	2469.19	113.064	-229.842	2583.86	53.313				170.35	2556.12	1087.07	177.136	2582.57	535.582	178.078	2328.96	221.152	228.305	2366.61	103.794
2581	0	-266.584	2444.38	889.69				-191.831	2458.19	493.286	-178.285	2469.08	112.942	-229.607	2583.59	53.1333				169.538	2557.74	1086.38	177.906	2589.51	538.63	174.877	2337.96	222.66	226.01	2377.94	106.421
2582	0	-267.556	2445.23	889.572				-192.933	2458.99	493.411	-178.396	2469.04	112.906	-229.58	2583.57	53.1272				168.854	2559.26	1085.65	178.943	2595.97	541.62	171.974	2347.74	222.89	222.601	2389.86	106.927
2583	0	-268.545	2446.17	889.687				-193.289	2458.85	493.326	-178.439	2468.95	112.834	-229.938	2583.85	53.3033				168.435	2560.77	1084.85	179.943	2602.09	544.35	168.812	2358.95	221.502	219.337	2403.49	106.337
2584	0	-269.442	2447.1	889.312				-193.466	2458.69	493.232	-178.547	2468.99	112.841	-229.97	2583.88	53.3003				168.082	2562.31	1084.12	180.597	2607.83	547.155	167.43	2371.44	218.938	216.684	2418.56	104.609
2585	0	-269.874	2447.54	889.138				-193.628	2458.8	493.198	-178.583	2468.96	112.805	-229.947	2583.79	53.2731				167.904	2563.91	1083.34	181.109	2613.23	549.483	165.665	2384.44	215.739	214.68	2435.37	102.127
2586	0	-270.294	2448.22	889.035				-193.863	2459.28	493.297	-178.668	2468.96	112.821	-230.193	2584.16	53.502				167.925	2565.51	1082.67	181.98	2618.58	551.635	164.437	2398.45	211.025	213.124	2452.75	98.7573
2587	0	-270.539	2449.08	888.907				-194.397	2460.42	493.513	-178.704	2468.95	112.856	-229.994	2583.87	53.2925				168.141	2567.23	1082.08	182.332	2623.31	553.623	164.287	2413.63	205.734	212.222	2471.72	95.1475
2588	0	-270.546	2449.97	888.815				-194.378	2460.84	493.574	-178.674	2468.91	112.891	-229.631	2583.56	53.1014				168.558	2568.95	1081.58	183.056	2627.82	555.399	164.899	2429.51	200.247	211.895	2491.95	91.3476
2589	0	-270.333	2451.16	888.773				-194.264	2461.3	493.664	-178.643	2468.87	112.917	-229.916	2583.77	53.2558				168.979	2570.85	1081.24	183.471	2631.9	556.776	164.532	2445.35	193.649	212.032	2513.09	87.5663
2590	0	-269.986	2452.53	888.709				-193.624	2461.31	493.546	-178.58	2468.82	112.939	-229.981	2583.85	53.2975				169.273	2572.79	1080.73	183.803	2635.52	557.902	165.887	2462.25	186.95	212.686	2534.86	83.8062
2591	0	-269.552	2454.21	888.627				-193.223	2461.97	493.578	-178.489	2468.84	113.007	-229.638	2583.56	53.1124				170.182	2574.5	1080.65	184.242	2638.84	558.772	170.238	2480.79	180.665	213.901	2557.21	80.2642
2592	0	-269.034	2456.06	888.602				-192.77	2462.8	493.652	-178.412	2468.86	113.066	-229.951	2583.77	53.2861				170.906	2576.3	1080.4	184.259	2641.63	559.23	172.682	2499.11	173.498	215.456	2579.71	77.0246
2593	0	-268.355	2458.11	888.568				-192.167	2463.34	493.8	-178.357	2468.87	113.12	-229.648	2583.58	53.1674				171.565	2578.02	1080.3	184.212	2644.04	559.358	172.022	2515.18	166.031	217.276	2602.15	74.2635
2594	0	-267.438	2460.22	888.518				-191.58	2464.49	493.628	-178.226	2468.88	113.17	-229.905	2583.79	53.2925				172.589	2580.01	1080.1	184.013	2646.15	559.168	174.806	2532.82	160.146	219.388	2624.59	72.2
2595	0	-266.306	2462.41	888.446				-190.999	2465.74	493.655	-178.159	2469.02	113.295	-229.95	2583.82	53.3816				173.76	2582	1079.87	183.55	2648.02	558.571	179.381	2551.35	155.147	221.665	2646.44	70.7285
2596	0	-264.936	2464.55	888.388				-190.459	2467.2	493.903	-178.052	2469.13	113.415	-229.887	2583.83	53.3653				175.04	2584.12	1079.65	183.151	2649.73	557.721	182.611	2568.39	150.256	224.046	2667.25	69.6263
2597	0	-263.498	2466.91	888.563				-189.852	2468.8	494.152	-177.889	2469.18	113.519	-229.888	2583.81	53.3539				176.382	2586.41	1079.49	182.824	2651.47	556.641	184.563	2584.1	145.344	226.52	2686.74	68.8674
2598	0	-262.588	2470.31	888.577				-188.405	2469.2	494.109	-177.86	2469.25	113.714	-229.804	2583.83	53.36				177.826	2588.83	1079.3	182.262	2653.07	555.318	193.087	2601.96	143.35	229.019	2704.68	68.3618
2599	0	-261.103	2473.14	888.665				-187.723	2470.85	494.366	-177.629	2469.32	113.8	-229.501	2583.59	53.242				179.292	2591.46	1079.15	182.121	2654.94	554.019	189.721	2613.2	138.413	231.399	2721.04	68.3986
2600	0	-259.449	2475.78	888.778				-186.539	2472.18	494.456	-177.174	2469.1	113.71	-229.548	2583.59	53.2812				180.89	2594.36	1079.04	181.846	2656.76	552.544	192.237	2625.82	136.169	233.561	2735.48	68.8722
2601	0	-257.653	2478.43	888.914				-185.407	2473.62	494.562	-176.865	2469.07	113.784	-229.524	2583.59	53.2789				182.667	2597.48	1078.96	181.703	2658.72	551.051	196.491	2637.02	134.635	235.566	2748	69.6638
2602	0	-255.753	2481.07	889.071				-184.077	2475.03	494.682	-176.602	2469.16	113.937	-229.503	2583.63	53.2951				184.441	2600.87	1078.81	181.633	2660.79	549.541	195.257	2644.82	131.964	236.991	2758.23	70.1509
2603	0	-253.529	2483.27	889.329				-182.412	2476.18	494.656	-176.347	2469.25	114.136	-229.498	2583.58	53.2978				186.412	2604.46	1078.67	181.633	2662.97	548.038	197.79	2651.7	130.585	237.866	2766	70.2878
2604	0	-251.304	2485.49	889.569				-181.375	2478.34	495.109	-176.162	2469.42	114.342	-229.489	2583.63	53.3197				188.358	2608.27	1078.59	181.7	2665.27	546.563	196.03	2656.28	128.875	237.903	2770.91	69.8472
2605	0	-248.888	2487.48	890.057				-180.289	2480.66	495.647	-175.827	2469.46	114.539	-229.494	2583.61	53.303				190.384	2612.45	1078.51	181.833	2667.67	545.135	195.542	2658.81	127.173	237.53	2775.7	69.8636
2606	0	-246.385	2489.4	890.567				-178.479	2481.92	495.921	-175.698	2469.64	114.733	-229.517	2583.58	53.3384				192.557	2616.9	1078.49	182.031	2670.16	543.768	194.549	2658.55	125.541	236.846	2774.06	66.2306
2607	0	-243.792	2491.23	891.123				-175.097	2480.8	495.742	-175.432	2469.67	114.963	-229.5	2583.63	53.3228				195.021	2621.96	1078.48	182.292	2672.75	542.475	193.26	2658.04	124.567	235.215	2773.18	64.8746
2608	0	-241.079	2492.98	891.828				-173.27	2482.34	496.067	-174.904	2469.46	115.21	-229.52	2583.64	53.3605				197.297	2627.05	1078.64	182.616	2675.42	541.268	193.466	2659.88	124.533	232.889	2771.67	63.8543
2609	0	-238.244	2494.62	892.459				-171.627	2484.64	496.669	-175.66	2470.87	116.382	-229.719	2583.83	53.5033				199.628	2632.25	1078.93	183.003	2678.14	540.153	193.473	2661.21	124.376	232.178	2771.6	62.5459
2610	0	-235.448	2496.37	893.264				-169.922	2487.01	497.194	-175.838	2471.54	117.08	-229.447	2583.58	53.3786				201.981	2637.53	1079.27	183.454	2680.91	539.138	193.735	2662	124.556	231.569	2771.75	61.7402
2611	0	-232.589	2498.18	894.028				-168.19	2489.61	497.702	-175.73	2471.96	117.657	-228.762	2583.09	53.0071				204.421	2642.71	1079.64	183.968	2683.71	538.225	194.412	2663.35	124.697	232.234	2771.95	62.0211
2612	0	-229.776	2500.06	894.806				-166.348	2491.74	498.147	-175.834	2472.45	118.354	-228.696	2583.06	53.0037				206.819	2647.84	1080.01	184.547	2686.51	537.418	194.224	2664.01	124.423	232.555	2772.18	61.8949
2613	0	-226.763	2502.17	895.58				-164.554	2494.17	498.586	-176.372	2473.16	119.329	-229.331	2583.58	53.4657				209.3	2653.09	1080.35	185.192	2689.3	536.717	194.268	2664.56	124.19	232.93	2772.47	61.6358
2614	0	-223.794	2504.41	896.253				-162.637	2495.92	498.91	-176.302	2473.42	119.926	-228.79	2583.3	53.1283				211.813	2658.38	1080.75	185.902	2692.05	536.12	194.315	2664.95	123.917	233.124	2772.71	61.1962
2615	0	-220.665	2506.62	896.886				-160.85	2498.07	499.322	-176.237	2473.82	120.506	-229.283	2583.55	53.4795				214.408	2663.52	1081.25	186.678	2694.75	535.626	194.327	2665.51	123.631	233.234	2773.06	61.023
2616	0	-217.617	2508.97	897.517				-159.155	2500.55	499.834	-176.156	2474.08	121.123	-229.386	2583.73	53.5656				217.077	2668.51	1081.81	187.521	2697.36	535.23	194.471	2666.2	123.5	233.23	2773.35	60.8171
2617	0	-214.538	2511.24	898.151				-157.344	2502.57	500.323	-176.134	2474.47	121.899	-229.283	2583.65	53.574				219.749	2673.25	1082.33	188.43	2699.88	534.929	194.561	2666.64	123.297	233.179	2773.55	60.6229
2618	0	-211.669	2514.08	898.833				-155.608	2505.06	500.926	-175.99	2474.81	122.543	-229.243	2583.65	53.5697				222.474	2677.81	1082.8	189.407	2702.28	534.715	194.688	2667	123.08	232.893	2773.77	60.6045
2619	0	-208.158	2515.95	899.395				-153.782	2506.93	501.374	-175.815	2475.21	123.272	-229.448	2583.87	53.7035				225.214	2682.14	1083.14	190.449	2704.54	534.584	194.701	2667.36	122.783	232.716	2773.89	60.5992
2620	0	-204.929	2518.27	900.033				-153.388	2511.52	502.299	-175.84	2475.66	124.12	-229.312	2583.84	53.7064				228.021	2686.3	1083.36	191.555	2706.64	534.527	194.611	2667.59	122.56	232.426	2773.99	60.4911
2621	0	-201.805	2520.79	900.75				-152.667	2515.23	503.441	-175.779	2476.12	124.912	-228.785	2583.13	53.1979				230.822	2690.26	1083.64	192.725	2708.57	534.536	194.709	2667.82	122.366	232.365	2774.08	60.4879
2622	0	-198.579	2523.01	901.557				-151.053	2517.67	504.305	-175.744	2476.62	125.954	-228.633	2582.94	53.1058				233.639	2694.1	1083.97	193.956	2710.3	534.605	194.808	2667.99	122.28	232.525	2774.15	60.4705
2623	0	-195.448	2525.27	902.568				-149.731	2519.68	505.185	-175.701	2477.14	127.051	-228.778	2583.37	53.3818				236.493	2697.8	1084.36	195.244	2711.84	534.724	195.063	2668.3	122.235	232.697	2774.25	60.483
2624	0	-192.553	2527.68	903.723				-148.584	2522.22	506.389	-175.726	2477.84	128.258	-228.787	2583.49	53.3421				239.342	2701.43	1084.93	196.587	2713.16	534.885	195.155	2668.39	122.114	232.607	2774.3	60.3324
2625	0	-190.056	2530.51	905.095				-145.176	2521.15	506.778	-175.789	2478.6	129.632	-228.297	2582.85	52.7701				242.148	2704.9	1085.54	197.979	2714.26	535.08	195.228	2668.47	121.962	232.849	2774.33	60.3853
2626	0	-186.942	2532.13	906.516				-144.001	2523.12	508.13	-175.887	2479.38	131.202	-228.685	2583.05	52.9524				244.9	2708.26	1086.27	199.414	2715.14	535.301	195.409	2668.54	121.881	232.854	2774.34	60.3333
2627	0	-184.261	2533.99	908.171				-143.406	2526.08	509.751	-175.866	2480.24	132.786	-229.785	2584.36	53.5839				247.568	2711.54	1087.03	200.887	2715.79	535.54	195.538	2668.6	121.739	232.848	2774.39	60.3222
2628	0	-181.891	2536.09	909.951				-142.513	2528.07	511.296	-175.98	2481.22	134.438	-228.438	2582.48	52.4575				250.249	2714.69	1087.84	202.389	2716.22	535.79	195.717	2668.67	121.638	232.794	2774.41	60.3498
2629	0	-179.577	2538.14	911.988				-142.002	2530.85	513.074	-176.005	2482.42	136.268	-230.126	2583.84	53.2185				252.856	2717.65	1088.61	203.911	2716.43	536.044	195.887	2668.7	121.572	232.745	2774.4	60.3546
2630	0	-177.005	2539.46	913.911				-141.399	2533.43	514.794	-175.73	2483.57	138.065	-233.576	2586.27	55.1699				255.412	2720.54	1089.43	205.445	2716.43	536.297	196.045	2668.66	121.465	232.713	2774.4	60.3451
2631	0	-174.757	2540.87	915.988				-141.081	2536.43	516.644	-175.502	2485.08	140.039	-235.003	2586.57	55.7639				257.896	2723.28	1090.22	206.977	2716.25	536.544	196.211	2668.68	121.397	232.737	2774.45	60.3588
2632	0	-172.677	2542.53	918.107				-142.171	2541.52	518.801	-174.453	2485.92	141.726	-231.039	2583.82	53.347				260.344	2725.9	1091.06	208.496	2715.9	536.781	196.371	2668.65	121.287	232.773	2774.46	60.308
2633	0	-170.958	2544.45	920.381				-142.575	2545.82	521.122	-171.564	2485.81	142.43	-230.517	2583.05	53.1502				262.743	2728.47	1091.85	209.981	2715.42	537.016	196.469	2668.59	121.212	232.834	2774.47	60.2656
2634	0	-169.193	2545.98	922.484				-142.17	2548.96	523.026	-169.371	2485.27	143.439	-230.469	2582.69	53.1034				265.105	2731.01	1092.64	211.417	2714.79	537.187	196.566	2668.53	121.086	232.821	2774.47	60.213
2635	0	-167.205	2547.18	924.586				-141.914	2552.26	524.644	-168.254	2486.53	145.125	-230.241	2582.52	53.2547				267.291	2733.5	1093.42	212.852	2714.15	537.434	196.666	2668.47	120.983	232.824	2774.47	60.2314
2636	0	-165.312	2548.27	926.637				-141.643	2555.57	526.416	-167.311	2488.22	147.006	-229.912	2582.29	53.4879				268.999	2735.54	1094.07	214.165	2713.43	537.598	196.754	2668.35	120.867	232.842	2774.5	60.2054
2637	0	-163.865	2549.98	928.727				-141.589	2559.19	528.038	-166.198	2489.69	148.794	-229.362	2582.03	53.5513				271.056	2737.93	1094.79	215.369	2712.72	537.754	196.896	2668.26	120.793	232.853	2774.49	60.2198
2638	0	-162.228	2551.25	930.682				-141.066	2562.64	529.646	-164.925	2491.14	150.46	-228.819	2582	53.9485				272.997	2740.28	1095.46	216.584	2712.06	537.899	196.986	2668.14	120.678	232.859	2774.49	60.2016
2639	0	-160.823	2552.92	932.649				-139.201	2564.09	530.706	-164.181	2493.81	152.712	-228.136	2581.97	54.328				274.813	2742.6	1096.06	217.782	2711.54	538.035	197.067	2668.03	120.563	232.829	2774.47	60.1871
2640	0	-159.465	2554.43	934.548				-138.989	2567.88	532.162	-162.467	2494.81	154.101	-228.016	2582.12	55.301				276.614	2744.88	1096.69	218.947	2711.11	538.201	197.164	2667.96	120.511	232.851	2774.49	60.2026
2641	0	-158.654	2556.79	936.407				-139.117	2572.42	533.862	-161.752	2497.44	156.38	-226.728	2582.06	55.5055				278.217	2747.11	1097.31	220.033	2710.79	538.336	197.248	2667.84	120.48	232.849	2774.49	60.1916
2642	0	-157.121	2558.17	938.019				-139.328	2577.03	535.301	-160.159	2499.6	157.744	-225.973	2582.52	56.1735				279.753	2749.26	1097.84	220.972	2710.52	538.455	197.346	2667.78	120.43	232.861	2774.49	60.1979
2643	0	-156.418	2560.62	939.777				-139.473	2582.05	536.861	-158.848	2501.22	159.373	-225.449	2583.14	57.0989				281.219	2751.48	1098.39	222.047	2710.38	538.512	197.444	2667.72	120.356	232.888	2774.49	60.198
2644	0	-155.354	2562.63	941.297				-139.605	2586.91	538.184	-158.011	2504.66	161.363	-224.677	2583.71	57.7981				282.589	2753.6	1098.9	222.938	2710.34	538.495	197.495	2667.69	120.279	232.88	2774.5	60.2045
2645	0	-153.871	2564.08	942.552				-139.846	2592.4	539.575	-157.794	2507.53	163.491	-224.384	2584.77	58.8464				283.983	2755.7	1099.38	223.867	2710.5	538.549	197.59	2667.62	120.255	232.882	2774.49	60.1744
2646	0	-152.873	2566.08	943.821				-140.064	2597.55	540.925	-156.867	2509.82	164.877	-223.826	2586.01	59.5895				285.299	2757.76	1099.84	224.669	2710.76	538.493	197.653	2667.64	120.199	232.884	2774.5	60.1579
2647	0	-152.006	2568.5	944.989				-140.412	2603.04	542.158	-155.79	2512.24	165.912	-223.921	2588.12	60.6425				286.59	2759.77	1100.26	225.477	2711.31	538.521	197.703	2667.61	120.177	232.902	2774.52	60.1661
2648	0	-151.408	2571.24	946.12				-140.572	2608.03	543.179	-155.539	2515.54	167.129	-223.765	2590.52	61.3765				287.881	2761.72	1100.59	226.318	2711.97	538.435	197.706	2667.61	120.151	232.937	2774.51	60.1431
2649	0	-150.5	2573.58	947.071				-140.833	2612.93	544.219	-156.215	2519.91	168.708	-223.985	2593.69	62.1043				289.176	2763.65	1100.81	226.863	2712.71	538.326	197.706	2667.61	120.099	232.934	2774.52	60.1173
2650	0	-149.28	2575.55	947.852				-141.142	2618.01	545.27	-156.988	2525.29	169.904	-224.203	2597.61	62.6254				290.553	2765.46	1101	227.593	2713.64	538.138	197.65	2667.59	120.056	232.938	2774.56	60.1061
2651	0	-148.322	2577.87	948.49				-141.371	2622.7	546.165	-157.663	2529.38	170.514	-224.698	2602.86	63.1307				291.908	2767.14	1101.13	228.178	2714.54	537.981	197.59	2667.57	119.99	232.992	2774.58	60.1206
2652	0	-147.503	2580.54	949.116				-141.761	2627.2	546.994	-158.761	2534.55	170.905	-225.338	2608.39	63.4097				293.292	2768.82	1101.15	228.554	2715.37	537.787	197.588	2667.56	119.989	232.979	2774.61	60.105
