# Supplementary material for: A Brake-Based Overground Gait Rehabilitation Device for Altering Propulsion Impulse Symmetry
Source: Sensors (Basel). 2021 Oct 5;21(19):6617. doi: 10.3390/s21196617 (PMC8512803; doi:10.3390/s21196617)
Supplement: Supplementary file 1 [file sensors-21-06617-s001.zip › GPT animations/code and data/stroke_data/Trajectory/TR 21.csv]

Trajectories
100
		BDP031:LTroc			BDP031:LIliac			BDP031:LKnee			BDP031:LAnkle			BDP031:LToe			BDP031:RTroc			BDP031:RIliac			BDP031:RKnee			BDP031:RAnkle			BDP031:RToe
Frame	Sub Frame	X	Y	Z	X	Y	Z	X	Y	Z	X	Y	Z	X	Y	Z	X	Y	Z	X	Y	Z	X	Y	Z	X	Y	Z	X	Y	Z
		mm	mm	mm	mm	mm	mm	mm	mm	mm	mm	mm	mm	mm	mm	mm	mm	mm	mm	mm	mm	mm	mm	mm	mm	mm	mm	mm	mm	mm	mm
718	0	-251.355	-803.593	869.791	-186.469	-863.758	1118.06	-191.242	-737.552	470.79	-203.382	-708.913	90.5531	-238.779	-584.857	26.8217	219.203	-812.875	849.073	208.516	-755.133	1053.73	155.12	-820.108	470.027	162.366	-1023.18	101.431	209.196	-926.717	24.4422
719	0	-253.824	-801.385	870.397	-189.472	-860.5	1118.69	-192.102	-737.098	471.001	-203.482	-708.796	90.444	-238.764	-584.864	26.8514	216.667	-810.771	849.99	206.132	-751.485	1053.81	154.31	-818.6	470.929	162.721	-1022.57	102.529	209.461	-926.655	24.457
720	0	-256.46	-799.643	870.691	-192.284	-857.068	1119.32	-193.695	-734.89	470.783	-203.568	-708.611	90.2989	-238.76	-584.881	26.824	214.323	-808.493	850.898	203.775	-747.839	1053.81	153.5	-817.235	471.854	163.078	-1021.86	103.655	209.491	-926.566	24.388
721	0	-259.224	-797.693	870.909	-195.223	-853.429	1119.87	-194.735	-733.017	470.668	-203.623	-708.509	90.2022	-238.771	-584.883	26.8388	211.852	-806.007	851.73	201.294	-744.216	1053.81	152.648	-815.588	472.769	163.451	-1021.12	104.855	209.535	-926.418	24.3801
722	0	-261.855	-795.671	871.169	-198.029	-849.717	1120.46	-196.041	-731.303	470.754	-203.657	-708.299	90.0714	-238.789	-584.86	26.8988	209.514	-803.449	852.605	198.901	-740.515	1053.72	151.826	-814.048	473.652	163.761	-1020.38	106.069	209.724	-926.337	24.4509
723	0	-264.379	-793.496	871.393	-200.729	-845.852	1121.02	-197.088	-729.536	470.777	-203.689	-708.13	89.9465	-238.752	-584.88	26.9394	207.282	-800.738	853.443	196.473	-736.811	1053.65	150.909	-812.19	474.46	164.066	-1019.51	107.312	209.856	-926.191	24.5602
724	0	-266.813	-791.236	871.522	-203.338	-841.902	1121.48	-198.18	-728.064	470.687	-203.721	-707.971	89.8258	-238.744	-584.909	26.8523	205.14	-797.941	854.186	193.861	-733.204	1053.77	149.909	-810.223	475.168	164.301	-1018.63	108.683	210.059	-926.005	24.6198
725	0	-269.209	-788.838	871.631	-205.909	-837.815	1121.92	-199.332	-726.783	470.53	-203.753	-707.794	89.6686	-238.691	-584.972	26.8714	203.037	-795.007	854.908	191.27	-729.69	1053.98	148.872	-807.855	475.825	164.5	-1017.74	110.179	210.051	-925.852	24.7556
726	0	-271.602	-786.788	871.717	-208.478	-834.076	1122.34	-200.463	-725.719	470.47	-203.778	-707.629	89.5242	-238.663	-585.064	26.8266	200.936	-792.422	855.608	188.766	-726.163	1054.35	147.933	-805.253	476.512	164.677	-1016.68	111.891	210.385	-925.697	25.0596
727	0	-273.997	-783.733	871.633	-212.665	-827.757	1121.99	-201.653	-724.161	470.475	-203.791	-707.394	89.3682	-238.654	-585.115	26.7719	198.833	-788.831	856.138	186.128	-722.491	1054.69	146.979	-802.306	477.09	164.919	-1015.46	113.661	210.483	-925.46	25.321
728	0	-276.36	-781.095	871.547	-215.683	-823.856	1121.96	-202.684	-722.485	470.492	-203.792	-707.294	89.2764	-238.001	-587.505	26.1349	196.763	-785.657	856.666	183.517	-718.74	1055.06	146.091	-798.737	477.614	165.092	-1014.03	115.756	210.505	-925.224	25.4332
729	0	-278.634	-778.359	871.399	-218.596	-821.255	1122.2	-203.679	-719.912	470.545	-203.814	-707.189	89.1722	-238.51	-587.046	26.2036	194.782	-782.385	857.131	180.927	-714.916	1055.45	145.343	-794.767	478.071	165.359	-1012.42	118.052	210.713	-925.013	25.7394
730	0	-280.946	-775.447	871.138	-221.548	-818.287	1122.44	-204.888	-719.376	470.327	-203.798	-707.037	89.0583	-238.535	-586.833	26.1882	192.761	-778.937	857.484	178.241	-711.101	1055.8	144.444	-790.028	478.564	165.571	-1010.33	120.453	210.872	-924.813	26.189
731	0	-283.318	-772.581	870.805	-224.11	-815.208	1122.57	-205.832	-718.499	470.149	-203.781	-706.809	88.896	-238.529	-586.821	26.1688	190.682	-775.535	857.766	175.591	-707.312	1056.24	143.888	-784.852	479.054	165.596	-1007.73	123.11	211.075	-924.55	26.84
732	0	-285.723	-769.72	870.425	-226.657	-812.054	1122.67	-206.763	-717.533	470.088	-203.761	-706.617	88.7658	-238.572	-586.687	26.1609	188.569	-772.138	858	173.008	-703.581	1056.7	143.458	-779.049	479.554	165.767	-1004.9	126.278	211.305	-924.284	27.5315
733	0	-288.001	-766.808	870.001	-229.036	-808.814	1122.88	-207.355	-717.781	469.93	-203.788	-706.451	88.6191	-238.677	-586.581	26.1618	186.583	-768.691	858.189	170.424	-699.839	1057.09	142.982	-772.241	480.038	165.932	-1001.85	129.971	211.317	-923.755	28.3313
734	0	-290.169	-764.123	869.531	-231.529	-805.857	1122.91	-208.845	-716.207	469.706	-203.79	-706.343	88.4694	-238.694	-586.478	26.1135	184.708	-765.469	858.333	167.826	-696.103	1057.44	142.508	-764.45	480.598	166.067	-998.191	134.254	211.617	-923.236	29.2134
735	0	-292.432	-760.97	868.983	-233.817	-802.458	1123.01	-209.824	-714.734	469.527	-203.805	-706.124	88.3148	-238.704	-586.518	26.135	182.737	-761.781	858.4	165.279	-692.509	1057.89	141.191	-753.444	480.53	166.058	-993.804	138.891	211.985	-922.823	30.5549
736	0	-294.41	-758.069	868.397	-236.112	-799.033	1123.03	-210.927	-714.126	469.367	-203.849	-705.661	87.9059	-238.716	-586.568	26.1075	181.052	-758.344	858.427	162.756	-689.007	1058.25	140.333	-743.536	481.272	165.937	-988.655	143.892	211.914	-921.893	32.3896
737	0	-296.397	-755.32	867.833	-238.279	-795.363	1122.99	-213.116	-714.22	468.202	-203.886	-705.612	87.7782	-238.752	-586.519	26.0772	179.357	-755.059	858.477	160.347	-685.62	1058.65	138.806	-732.222	482.217	165.708	-982.667	149.575	211.779	-920.656	35.084
738	0	-298.021	-752.615	867.291	-240.429	-792.125	1122.86	-214.689	-713.726	467.608	-203.962	-705.45	87.5705	-238.744	-586.512	26.0885	178.025	-751.817	858.548	157.899	-682.284	1058.98	136.418	-719.097	482.974	165.2	-975.809	155.835	211.666	-919.026	38.4393
739	0	-299.564	-749.956	866.804	-242.557	-788.867	1122.82	-215.833	-713.998	467.111	-204.066	-705.489	87.3732	-238.765	-586.576	26.0611	176.774	-748.623	858.676	155.609	-679.134	1059.3	146.124	-714.082	487.198	164.483	-968.226	162.657	211.372	-917.029	42.3108
740	0	-300.892	-747.542	866.321	-244.578	-785.606	1122.66	-216.89	-714.584	466.613	-204.206	-705.479	87.1428	-238.809	-586.598	26.0828	175.739	-745.673	858.807	153.35	-676.205	1059.41	144.249	-698.7	488.537	162.668	-959.19	169.406	210.828	-914.786	47.3124
741	0	-302.28	-745.157	865.878	-246.552	-782.623	1122.52	-216.594	-713.863	467.498	-204.363	-705.54	86.9505	-238.785	-586.507	26.0219	174.643	-742.752	858.978	151.274	-673.642	1059.39	143.963	-685.386	490.102	161.548	-949.987	176.974	209.185	-912.077	52.8529
742	0	-303.724	-743.034	865.45	-248.387	-779.745	1122.4	-217.911	-713.486	466.983	-204.545	-705.725	86.8465	-238.816	-586.481	26.0189	173.491	-740.093	859.164	149.309	-671.253	1059.28	141.528	-670.944	494.411	159.701	-939.954	184.167	207.841	-908.814	59.4812
743	0	-305.631	-741.288	865.244	-250.091	-777.238	1122.35	-219.559	-716.361	465.488	-204.721	-705.933	86.7314	-238.886	-586.495	25.9626	171.877	-737.811	859.571	147.738	-669.086	1059	140.968	-658	496.929	157.655	-929.957	191.632	206.181	-902.793	66.8569
744	0	-303.451	-738.636	864.73	-251.79	-775.149	1122.36	-220.313	-717.534	465.366	-204.885	-706.083	86.5901	-238.89	-586.551	25.9463	174.349	-734.624	859.671	146.041	-667.05	1058.56	150.747	-653.876	501.979	155.346	-920.553	198.821	203.417	-896.662	73.5297
745	0	-304.908	-737.034	864.409	-253.083	-772.694	1122.48	-221.09	-718.07	465.049	-205.029	-706.123	86.4447	-238.921	-586.487	25.8522	173.185	-732.486	859.964	144.772	-664.99	1057.98	149.386	-639.938	505.088	152.363	-910.743	205.26	200.718	-891.122	79.039
746	0	-306.07	-735.457	864.162	-253.568	-767.689	1121.82	-222.096	-718.636	464.739	-205.121	-706.752	86.347	-238.955	-586.47	25.8586	172.314	-730.372	860.331	143.562	-663.122	1057.38	150.15	-629.293	508.831	149.1	-900.467	210.96	197.159	-882.158	83.5335
747	0	-306.638	-733.74	864.18	-253.458	-762.544	1121.42	-222.836	-718.999	464.603	-205.202	-706.086	86.1616	-239.002	-586.476	25.8031	172.04	-728.119	860.964	142.523	-661.206	1056.58	151.096	-619.89	512.734	145.856	-890.83	215.619	194.412	-870.617	88.7537
748	0	-306.978	-732.131	864.342	-254.197	-761.16	1121.73	-221.952	-718.788	465.727	-205.163	-705.631	85.8718	-239.042	-586.477	25.7577	171.992	-725.975	861.739	141.616	-659.355	1055.89	151.975	-610.724	516.504	142.664	-880.126	219.469	190.46	-857.244	92.7074
749	0	-307.221	-730.639	864.527	-255.053	-759.255	1121.67	-222.516	-718.846	465.574	-205.198	-705.78	85.8667	-239.058	-586.499	25.7098	172.041	-723.947	862.538	140.781	-657.274	1055.04	152.918	-602.09	520.41	139.783	-868.335	221.392	185.543	-842.682	94.7634
750	0	-307.179	-729.584	864.881	-255.723	-757.255	1121.49	-224.174	-719.436	464.219	-205.326	-706.006	85.8834	-239.11	-586.543	25.6932	172.375	-722.356	863.506	140.026	-654.979	1054.35	153.824	-593.388	524.129	137.195	-855.21	221.809	180.563	-827.272	95.4484
751	0	-307.921	-729.603	864.571	-256.38	-755.254	1121.39	-223.035	-720.166	464.627	-205.442	-706.308	86.0053	-239.128	-586.565	25.698	172.786	-720.907	864.399	139.449	-652.445	1053.84	154.588	-585.134	527.79	134.724	-841.75	221.309	177.152	-811.83	94.3244
752	0	-308.656	-729.298	864.407	-257.008	-753.15	1121.23	-224.275	-720.829	464.256	-205.511	-706.399	86.016	-239.147	-586.529	25.6833	171.247	-714.044	864.815	138.947	-649.712	1053.31	155.476	-577.411	531.343	132.268	-828.018	219.683	174.639	-794.618	93.2736
753	0	-309.782	-733.052	864.152	-257.586	-751.156	1121.14	-225.286	-719.869	464.023	-205.567	-706.351	85.997	-239.168	-586.588	25.6598	171.013	-710.818	865.603	138.615	-646.839	1052.93	156.377	-570.122	534.59	130.039	-813.861	216.976	171.64	-776.702	91.0267
754	0	-310.985	-734.067	864.911	-258.037	-748.768	1120.98	-225.832	-718.899	463.893	-205.698	-706.563	86.0763	-239.164	-586.59	25.6641	171.105	-708.559	866.421	138.302	-643.828	1052.64	157.354	-563.365	537.576	128.131	-799.133	213.222	166.188	-757.628	87.9641
755	0	-310.509	-731.289	864.508	-258.401	-746.396	1120.91	-225.728	-718.751	463.991	-205.614	-706.501	86.0305	-239.208	-586.552	25.6367	171.186	-706.285	867.347	138.151	-640.652	1052.47	158.336	-557.205	540.246	126.547	-783.671	208.491	164.303	-737.768	84.8072
756	0	-310.429	-729.805	864.527	-258.647	-743.861	1120.66	-225.685	-718.583	463.996	-205.632	-706.539	86.0445	-239.187	-586.527	25.5617	171.36	-703.89	868.188	137.958	-637.501	1052.38	159.245	-551.526	542.454	125.252	-767.214	202.929	162.683	-717.176	81.1582
757	0	-309.933	-727.749	864.3	-258.83	-741.618	1120.69	-225.573	-718.155	464.078	-205.607	-706.603	86.1012	-239.205	-586.569	25.5961	171.796	-701.534	868.896	137.928	-634.435	1052.17	159.808	-546.202	544.232	124.672	-750.515	196.706	162.441	-695.613	77.3104
758	0	-309.965	-727.444	864.523	-259.034	-739.737	1120.59	-225.25	-717.647	464.135	-205.578	-706.665	86.1268	-239.255	-586.62	25.6385	172.499	-699.212	869.584	138.212	-631.552	1052.1	160.471	-541.377	545.684	125.196	-733.811	190.177	163.358	-673.561	73.3875
759	0	-309.905	-727.16	864.678	-258.762	-736.902	1120.56	-224.947	-716.901	464.152	-205.514	-706.719	86.1753	-239.261	-586.605	25.622	173.675	-697.165	870.132	138.501	-628.771	1051.9	160.869	-536.988	546.493	126.063	-716.419	183.065	167.038	-649.997	69.1477
760	0	-309.019	-724.507	864.428	-258.165	-733.665	1120.57	-224.426	-715.839	463.934	-205.543	-706.907	86.2872	-239.214	-586.623	25.6359	174.845	-694.824	870.338	138.858	-626.009	1051.56	162.411	-535.704	547.219	127.632	-698.59	175.626	169.49	-626.72	65.2055
761	0	-308.498	-723.136	864.554	-257.402	-730.136	1120.46	-224.157	-715.56	464.269	-205.386	-706.783	86.2434	-239.224	-586.629	25.634	171.517	-690.451	870.183	139.287	-623.161	1051.15	162.669	-532.253	547.248	129.815	-680.586	168.112	172.113	-603.794	61.4614
762	0	-307.392	-720.396	864.343	-256.907	-727.737	1120.46	-223.799	-714.83	464.322	-205.281	-706.787	86.3035	-239.232	-586.695	25.6791	172.213	-687.271	870.253	139.976	-620.471	1050.83	162.67	-528.882	546.833	132.567	-662.456	160.611	174.282	-581.93	57.6871
763	0	-306.632	-718.838	864.469	-256.144	-725.149	1120.53	-223.225	-713.875	464.505	-205.185	-706.799	86.35	-239.239	-586.696	25.6697	173.317	-684.587	870.263	140.651	-617.643	1050.29	162.533	-526.074	545.999	135.82	-644.374	153.272	178.86	-557.929	54.8613
764	0	-305.544	-716.401	864.419	-255.056	-721.959	1120.56	-222.547	-712.544	464.433	-205.095	-706.727	86.3982	-239.241	-586.706	25.6773	174.2	-681.909	870.235	141.405	-614.665	1049.74	162.211	-523.696	544.636	139.502	-626.563	146.22	182.954	-535.707	52.2449
765	0	-304.274	-713.754	864.384	-253.93	-718.916	1120.64	-221.953	-711.699	464.627	-204.966	-706.782	86.4719	-239.265	-586.656	25.6553	174.935	-678.439	869.897	142.325	-611.504	1049.3	161.939	-521.591	543.033	143.534	-609.176	139.593	187.633	-514.633	50.2637
766	0	-302.885	-711.059	864.234	-252.679	-716.008	1120.72	-221.221	-710.634	464.758	-204.874	-706.75	86.5145	-239.283	-586.687	25.6723	176.184	-675.532	869.625	143.664	-608.377	1048.91	161.414	-519.861	541.002	147.736	-592.232	133.404	192.188	-493.791	49.2533
767	0	-301.655	-708.901	864.44	-251.251	-713.005	1120.78	-220.521	-709.688	464.934	-204.72	-706.821	86.6332	-239.251	-586.744	25.6468	177.276	-672.553	869.208	144.585	-604.772	1048.53	160.784	-518.25	538.645	152.002	-576.195	127.826	196.498	-473.705	48.8046
768	0	-300.076	-706.088	864.504	-249.565	-709.95	1120.83	-219.558	-708.245	465.033	-204.555	-706.844	86.7051	-239.265	-586.659	25.6577	178.543	-669.35	868.686	145.547	-601.081	1048.13	160.836	-516.922	536.225	156.19	-561.148	122.818	200.722	-455.511	48.2607
769	0	-298.358	-703.168	864.57	-247.827	-706.954	1120.86	-218.621	-706.654	465.022	-204.379	-706.851	86.8187	-239.384	-586.87	25.729	179.803	-666.112	867.945	147.053	-597.135	1047.77	162.18	-515.608	533.93	160.23	-547.528	118.43	204.665	-438.994	48.0211
770	0	-296.756	-700.771	864.85	-245.786	-703.54	1121.1	-217.42	-706.11	465.353	-204.132	-706.8	86.8974	-239.305	-586.587	25.6967	181.047	-662.8	867.037	148.407	-593.111	1047.41	161.975	-514.401	530.798	163.927	-535.504	114.571	208.3	-424.483	47.863
771	0	-295.168	-698.848	865.383	-243.439	-699.929	1121.29	-216.475	-704.411	465.657	-203.926	-706.796	87.0598	-239.322	-586.592	25.7564	182.513	-659.277	866.098	149.862	-588.836	1047.16	158.301	-513.235	527.829	167.228	-525.346	111.175	211.644	-412.355	47.7329
772	0	-292.964	-695.445	865.539	-241.328	-697.236	1121.48	-215.106	-702.678	465.992	-203.713	-706.861	87.2167	-239.306	-586.583	25.7731	183.688	-655.362	864.697	151.366	-584.326	1046.95	157.026	-512.129	525.09	169.818	-517.008	108.04	216.133	-403.296	48.3548
773	0	-290.849	-692.695	865.808	-238.624	-693.56	1121.55	-213.819	-701.338	466.075	-203.489	-706.804	87.3696	-239.325	-586.561	25.7654	185.4	-651.832	863.499	152.699	-579.543	1046.98	157.155	-511.144	522.83	171.587	-510.737	105.138	218.027	-396.188	46.9628
774	0	-289.337	-691.815	866.727	-236.143	-690.796	1122.1	-212.466	-699.668	466.492	-203.273	-706.932	87.5928	-239.409	-586.475	25.83	187.082	-647.453	861.928	154.496	-574.503	1046.95	156.978	-510.713	520.165	172.117	-506.07	102.689	219.088	-391.849	45.6188
775	0	-287.582	-690.749	867.462	-233.327	-687.615	1122.37	-211.063	-697.681	466.836	-203.007	-706.973	87.8271	-239.294	-586.7	25.6733	188.882	-642.954	860.597	156.387	-569.279	1047.05	156.807	-510.615	517.329	171.387	-503.392	100.752	218.06	-390.577	43.685
776	0	-284.904	-687.301	867.782	-230.251	-684.229	1122.68	-209.535	-695.694	467.253	-202.742	-706.991	88.1122	-239.497	-586.436	25.7853	190.701	-638.132	859.283	158.301	-563.917	1047.37	156.338	-510.655	514.584	170.006	-503.428	98.5413	219.068	-388.542	41.2072
777	0	-281.963	-683.398	868.033	-227.078	-680.821	1123.12	-207.975	-693.706	467.707	-202.503	-707.149	88.4459	-239.525	-586.341	25.763	192.761	-633.224	858.278	160.394	-558.463	1047.51	155.333	-510.427	512.438	169.686	-502.764	97.6005	218.721	-386.643	38.6527
778	0	-279.06	-679.794	868.615	-223.839	-677.676	1123.62	-206.365	-691.486	468.079	-202.228	-707.249	88.8728	-239.588	-586.214	25.6592	195.012	-627.673	857.485	162.615	-553.042	1047.85	155.77	-508.996	511.787	170.394	-500.216	97.445	218.434	-386.661	38.2347
779	0	-276.137	-676.074	869.301	-221.476	-676.936	1124.58	-204.663	-688.79	468.574	-201.91	-707.276	89.2503	-239.619	-586.106	25.6378	197.434	-622.43	857.156	164.934	-547.691	1048	156.916	-506.336	512.749	170.538	-498.643	97.5367	216.476	-387.206	36.2731
780	0	-273.425	-673.084	869.949	-218.849	-675.754	1125.57	-202.867	-686.283	468.954	-201.524	-707.34	89.7092	-239.603	-586.063	25.6142	200.556	-619.108	857.544	167.475	-542.441	1048.37	158.835	-502.814	514.226	170.87	-498.556	97.8549	215.961	-387.783	33.8796
781	0	-271.515	-672.332	871.169	-215.779	-673.182	1126.38	-200.721	-683.859	469.392	-201.142	-707.169	90.1423	-239.558	-586.088	25.6468	203.094	-613.736	858.215	170.202	-537.372	1048.67	156.286	-499.115	514.227	171.436	-497.68	97.9554	216.292	-387.452	33.8088
782	0	-269.553	-671.496	872.245	-212.692	-670.131	1127.17	-198.412	-681.988	469.728	-200.892	-707.106	90.5755	-239.565	-586.061	25.6864	205.21	-607.59	859.19	173.031	-532.126	1049.1	157.807	-494.701	514.755	172.038	-496.29	97.6976	216.5	-386.949	33.622
783	0	-266.088	-666.676	872.352	-208.855	-664.777	1127.46	-195.79	-677.777	471.6	-200.629	-707.015	90.9943	-239.493	-586.033	25.6968	207.297	-601.692	860.449	175.874	-526.896	1049.7	159.262	-490.413	514.916	172.492	-495.573	97.5151	216.829	-386.81	33.1918
784	0	-262.893	-662.48	872.552	-205.165	-659.396	1127.79	-194.078	-674.344	472.099	-200.528	-706.596	91.309	-239.46	-586.033	25.7606	209.486	-596.42	862.023	178.836	-521.782	1050.38	163.726	-486.231	515.219	172.843	-495.269	97.4193	216.953	-386.773	32.7475
785	0	-259.857	-658.948	872.821	-202.309	-656.28	1128.1	-192.42	-671.644	472.161	-200.821	-705.456	91.2952	-239.413	-586.097	25.8169	213.138	-594.921	864.072	181.866	-516.91	1051.1	163.114	-483.003	514.101	173.058	-494.702	97.2751	216.783	-386.517	32.3533
786	0	-256.543	-654.68	872.981	-200.757	-656.61	1128.86	-190.414	-669.835	473.02	-200.907	-704.623	91.5317	-239.353	-586.139	25.872	215.959	-590.358	865.592	184.902	-512.402	1051.96	164.861	-480.016	513.717	173.154	-493.974	97.0769	216.865	-386.318	32.0271
787	0	-253.191	-650.484	873.054	-197.645	-652.888	1128.99	-188.407	-667.51	473.08	-200.629	-704.472	92.0928	-239.274	-586.163	25.9501	218.946	-585.696	866.788	187.927	-508.322	1052.63	165.461	-477.494	512.957	173.144	-493.456	96.8932	216.822	-386.07	31.8612
788	0	-249.706	-645.961	873.126	-194.467	-649.044	1129.06	-187.139	-664.32	473.28	-200.277	-704.483	92.8207	-239.202	-586.152	26.0317	222.182	-581.092	867.747	191.167	-504.507	1052.92	169.459	-474.758	513.117	173.152	-492.946	96.6861	216.736	-385.772	31.774
789	0	-246.343	-641.754	873.179	-191.329	-645.5	1129.19	-185.666	-663.431	472.808	-199.855	-704.467	93.5684	-239.152	-586.167	26.1417	225.494	-576.552	868.344	194.315	-500.917	1053.05	168	-472.514	512.033	173.15	-492.472	96.5552	216.696	-385.381	31.7407
790	0	-242.949	-637.674	873.334	-188.156	-641.905	1129.44	-183.754	-661.414	472.973	-199.441	-704.436	94.3041	-239.058	-586.209	26.222	229.141	-572.195	868.636	197.75	-497.416	1053.24	169.701	-469.94	511.66	173.097	-492.021	96.3857	216.646	-385.039	31.6917
791	0	-239.508	-633.201	873.4	-184.905	-638.488	1129.71	-181.771	-658.894	473.446	-199.034	-704.336	95.1051	-238.945	-586.137	26.2813	232.294	-568.013	868.787	201.08	-493.886	1053.38	171.157	-467.34	511.213	173.021	-491.622	96.2202	216.648	-384.872	31.7374
792	0	-238.087	-634.5	874.796	-181.63	-634.916	1129.97	-179.95	-656.423	473.903	-198.684	-704.146	95.8224	-238.871	-586.173	26.3374	235.476	-563.965	868.59	204.433	-490.403	1053.68	172.69	-464.666	510.694	172.926	-491.282	96.0358	216.556	-384.72	31.729
793	0	-234.822	-630.801	875.073	-178.38	-631.299	1130.26	-178.232	-654.253	474.623	-198.349	-703.874	96.7113	-238.819	-586.232	26.3538	238.54	-560.241	868.424	207.641	-486.695	1054.19	173.568	-462.022	510.162	172.92	-490.901	95.9643	216.528	-384.665	31.6297
794	0	-231.409	-626.241	875.296	-173.625	-623.89	1130.12	-176.644	-651.803	475.189	-198.135	-703.477	97.5402	-238.839	-586.285	26.3406	241.457	-556.81	868.248	210.984	-482.983	1054.76	175.17	-459.205	510.097	173.023	-490.623	95.8168	216.526	-384.493	31.6297
795	0	-228.039	-621.832	875.697	-171.775	-624.143	1131.13	-174.903	-649.174	476.004	-197.864	-702.849	98.3868	-238.888	-586.332	26.3174	244.404	-553.497	868.102	214.279	-479.317	1055.56	177.409	-456.577	510.233	173.099	-490.367	95.7618	216.488	-384.365	31.6051
796	0	-224.973	-618.033	876.382	-169.026	-622.207	1131.86	-173.702	-646.761	476.857	-197.591	-702.226	99.4884	-238.96	-586.302	26.2436	246.997	-550.336	867.978	217.341	-475.618	1056.14	176.936	-454.529	509.429	173.131	-490.106	95.7222	216.487	-384.311	31.528
797	0	-222.182	-614.813	877.32	-165.67	-618.342	1132.52	-172.352	-644.221	477.868	-197.388	-701.584	100.548	-239.09	-586.361	26.1981	249.652	-547.341	867.812	220.268	-472.041	1056.75	179.347	-452.39	509.476	173.178	-489.892	95.6292	216.47	-384.218	31.5063
798	0	-219.529	-611.532	878.393	-162.445	-614.712	1133.27	-171.347	-642.02	479.093	-197.05	-700.718	101.725	-239.222	-586.462	26.101	252.156	-544.524	867.719	223.178	-468.57	1057.43	181.029	-450.643	509.455	173.319	-489.836	95.5094	216.469	-384.189	31.5428
799	0	-217.067	-608.561	879.626	-159.293	-611.324	1134.1	-170.049	-639.392	480.352	-196.719	-700.052	103.04	-239.386	-586.63	26.0244	254.562	-541.759	867.603	226.148	-465.153	1058	182.186	-449.269	509.175	173.366	-489.759	95.45	216.485	-384.116	31.6085
800	0	-214.705	-605.737	880.986	-156.188	-607.913	1135.15	-168.98	-636.508	481.532	-196.288	-699.114	104.356	-239.525	-586.891	25.9507	256.887	-538.977	867.549	228.922	-461.841	1058.57	182.725	-448.294	508.602	173.71	-489.911	95.4718	216.925	-383.955	32.2728
801	0	-212.417	-602.925	882.427	-153.152	-604.79	1136.33	-167.869	-633.737	482.789	-195.793	-698.248	105.855	-239.563	-587.036	25.7282	259.057	-536.497	867.726	231.728	-458.719	1059.31	183.67	-447.396	508.421	173.225	-489.436	95.2667	216.6	-384.05	31.7348
802	0	-210.23	-600.148	883.931	-150.437	-602.304	1137.61	-166.899	-631.06	484.282	-195.21	-697.234	107.268	-239.537	-587.332	25.5978	261.123	-534.093	868.041	234.407	-455.759	1059.88	184.804	-446.742	508.346	173.226	-489.378	95.1778	216.439	-383.936	31.5841
803	0	-208.194	-597.676	885.616	-147.58	-599.493	1139.06	-165.9	-627.931	485.564	-194.463	-696.237	108.878	-239.525	-587.918	25.5832	263.176	-531.038	868.435	236.96	-452.84	1060.57	185.993	-446.127	508.348	173.369	-489.393	95.1946	216.469	-383.983	31.5512
804	0	-206.203	-595.091	887.283	-145.068	-597.53	1140.59	-164.847	-624.64	486.965	-193.755	-695.347	110.517	-239.476	-588.236	25.5247	265.227	-528.276	868.979	239.438	-450.045	1061.13	187.115	-445.806	508.361	173.517	-489.402	95.1477	216.508	-383.939	31.5008
805	0	-204.349	-592.776	889.07	-142.277	-594.737	1142.22	-164.033	-621.623	488.515	-192.886	-694.399	112.224	-239.359	-588.457	25.4907	266.987	-526.158	869.757	241.916	-447.496	1061.88	188.336	-445.595	508.466	173.634	-489.373	95.0974	216.563	-383.909	31.4764
806	0	-202.603	-590.561	890.986	-139.708	-592.35	1143.82	-163.211	-618.422	490.091	-191.641	-692.788	113.859	-239.09	-588.7	25.5099	268.743	-523.719	870.442	244.235	-444.815	1062.67	189.367	-445.528	508.585	173.742	-489.39	95.034	216.587	-383.924	31.4686
807	0	-200.943	-588.416	892.855	-137.101	-589.762	1145.52	-162.465	-614.684	491.595	-190.151	-690.657	115.216	-238.846	-589.016	25.6245	270.499	-521.226	871.159	246.411	-442.387	1063.34	190.53	-445.612	508.757	173.963	-489.456	95.0296	216.635	-383.901	31.4597
808	0	-199.458	-586.464	894.841	-134.643	-587.384	1147.13	-161.826	-611.093	493.207	-189.042	-689.486	117.403	-238.577	-589.34	25.8045	271.981	-519.615	871.914	248.459	-439.901	1064.12	191.7	-445.931	508.89	174.103	-489.452	94.9588	216.683	-383.881	31.4294
809	0	-197.954	-584.472	896.796	-132.111	-584.557	1148.6	-161.339	-607.292	494.777	-187.982	-688.343	119.177	-238.239	-589.596	26.002	273.668	-517.116	872.686	250.405	-437.546	1064.8	192.723	-446.333	509.076	174.287	-489.422	94.9071	216.744	-383.835	31.5198
810	0	-196.629	-582.673	898.804	-129.913	-582.434	1150.45	-160.759	-603.34	496.4	-186.607	-686.636	120.991	-238.1	-590.518	26.6173	274.928	-515.176	873.354	252.3	-435.286	1065.45	193.814	-446.894	509.351	174.381	-489.367	94.8378	216.658	-383.83	31.387
811	0	-195.284	-580.898	900.812	-127.722	-580.189	1152.08	-160.413	-599.244	498.018	-185.025	-684.544	122.742	-237.959	-591.785	27.3491	276.349	-513.118	873.968	254.21	-432.974	1066.18	194.898	-447.449	509.57	174.498	-489.421	94.776	216.821	-383.827	31.473
812	0	-194.01	-579.13	902.795	-125.604	-578.19	1153.73	-160.111	-594.663	499.444	-184.012	-683.295	124.664	-237.051	-591.541	27.4491	277.629	-510.978	874.449	255.92	-430.715	1066.84	195.688	-448.083	509.844	174.347	-489.051	94.5816	216.776	-383.734	31.3439
813	0	-192.796	-577.237	904.675	-123.649	-576.292	1155.4	-159.853	-590.071	500.914	-182.771	-682.04	126.627	-235.955	-590.804	27.4093	278.822	-509.199	874.94	257.534	-428.626	1067.49	196.737	-448.71	510.071	174.753	-489.402	94.6906	216.726	-383.802	31.3787
814	0	-191.673	-575.36	906.565	-121.671	-574.552	1156.93	-159.706	-585.354	502.316	-182.386	-681.926	129.069	-234.78	-589.733	27.2708	280.079	-507.832	875.371	259.129	-426.459	1068.15	197.41	-449.3	510.304	174.871	-489.52	94.6086	216.723	-383.812	31.374
815	0	-190.679	-573.659	908.459	-119.766	-572.631	1158.34	-159.737	-580.458	503.743	-181.328	-680.048	130.918	-233.863	-588.879	27.5257	281.25	-507.039	875.851	260.529	-424.555	1068.84	198.072	-449.914	510.494	174.947	-489.579	94.5499	216.719	-383.817	31.3381
816	0	-189.686	-571.769	910.302	-117.917	-570.678	1159.73	-159.877	-575.475	505.125	-180.226	-678.01	132.82	-233.328	-588.869	28.1634	282.018	-504.454	876.27	261.919	-422.371	1069.22	198.987	-450.471	510.639	175.022	-489.665	94.4905	216.767	-383.817	31.3504
817	0	-188.73	-569.891	912	-116.079	-568.712	1161.03	-159.929	-570.207	506.35	-179.311	-675.841	134.551	-232.636	-588.515	28.856	282.774	-501.934	876.65	263.173	-420.198	1069.8	199.671	-450.937	510.812	175.079	-489.707	94.4077	216.739	-383.849	31.3618
818	0	-187.868	-567.913	913.619	-114.431	-566.972	1162.25	-160.202	-565.097	507.742	-178.609	-673.772	136.518	-232.214	-588.075	29.6859	283.614	-499.972	877.046	264.524	-418.152	1070.16	200.663	-451.309	510.891	175.102	-489.788	94.3105	216.755	-383.882	31.3308
819	0	-187.113	-565.855	915.124	-112.839	-565.315	1163.36	-160.57	-559.702	509.016	-178.021	-671.173	138.209	-231.817	-586.673	30.4285	284.472	-498.187	877.468	265.675	-416.135	1070.52	201.103	-451.661	510.952	175.102	-489.83	94.2127	216.749	-383.895	31.3147
820	0	-186.337	-563.809	916.614	-111.245	-563.588	1164.43	-160.952	-554.455	510.235	-177.669	-668.429	139.913	-231.751	-585.021	31.4144	285.282	-496.414	877.813	266.888	-414.181	1070.81	201.631	-451.888	510.98	175.152	-489.953	94.1765	216.741	-383.908	31.3395
821	0	-185.594	-561.685	917.991	-109.758	-562.007	1165.45	-161.394	-549.109	511.4	-177.902	-665.686	141.578	-231.961	-582.858	32.456	286.065	-494.597	878.063	268.063	-412.267	1070.97	202.37	-451.96	511.014	175.117	-489.948	94.0802	216.747	-383.923	31.3492
822	0	-184.937	-559.344	919.23	-108.322	-560.196	1166.3	-161.958	-543.993	512.485	-178.062	-661.594	142.844	-232.394	-579.793	33.3266	286.871	-492.716	878.313	269.303	-410.447	1071.11	202.906	-452.064	510.854	175.131	-489.986	93.9907	216.864	-383.99	31.4356
823	0	-184.324	-556.985	920.332	-106.982	-558.501	1167.14	-162.571	-539.202	513.62	-178.737	-657.089	143.837	-233.173	-576.106	34.2113	287.635	-490.909	878.495	270.496	-408.723	1071.22	203.353	-452.028	510.82	175.117	-489.982	93.9046	216.733	-383.986	31.348
824	0	-183.752	-554.56	921.318	-105.727	-556.955	1167.9	-163.234	-534.853	514.706	-179.071	-650.579	144.133	-234.224	-571.111	34.6935	288.402	-489.035	878.582	271.732	-407.111	1071.34	203.98	-451.791	510.793	175.073	-490.009	93.8028	216.823	-384.051	31.4056
825	0	-183.186	-552.113	922.251	-104.496	-555.228	1168.55	-163.924	-530.656	515.679	-180.688	-645.046	144.629	-235.47	-565.328	35.1989	289.198	-487.219	878.634	272.979	-405.525	1071.41	204.343	-451.552	510.661	174.97	-490.051	93.7376	216.592	-384.056	31.2663
826	0	-182.622	-549.66	923.158	-103.307	-553.617	1169.19	-164.632	-526.71	516.553	-182.625	-638.76	144.833	-237.09	-558.799	35.5675	290.011	-485.61	878.694	274.173	-403.997	1071.52	204.67	-451.178	510.612	174.891	-490.021	93.6395	216.626	-384.146	31.3458
827	0	-182.064	-546.937	923.967	-102.202	-552.044	1169.73	-165.467	-522.943	517.391	-185.02	-631.956	144.871	-238.947	-550.992	35.5201	290.763	-484.48	878.708	275.443	-402.673	1071.51	205.099	-450.705	510.497	174.728	-490.064	93.5488	216.713	-384.147	31.4502
828	0	-181.529	-544.254	924.704	-101.113	-550.293	1170.26	-166.208	-519.217	518.179	-187.703	-624.346	144.68	-240.981	-542.495	35.5291	291.566	-483.579	878.732	276.712	-401.104	1071.56	205.287	-450.085	510.286	174.604	-490.074	93.4468	216.688	-384.276	31.4177
829	0	-180.997	-541.748	925.349	-100.069	-548.77	1170.74	-167.156	-515.874	519.022	-190.67	-616.034	144.15	-243.243	-532.899	35.3209	292.14	-481.832	878.753	277.832	-399.798	1071.57	205.31	-449.316	510.122	174.41	-490.119	93.3411	216.614	-384.249	31.495
830	0	-180.394	-539.083	925.977	-99.1111	-547.167	1171.16	-167.921	-512.166	519.753	-193.884	-606.903	143.522	-245.621	-522.452	35.0232	292.465	-479.094	878.614	279.05	-398.558	1071.72	205.335	-448.282	509.943	174.22	-490.167	93.1761	216.6	-384.288	31.5359
831	0	-179.866	-536.674	926.557	-98.1784	-545.617	1171.49	-168.787	-508.501	520.492	-197.315	-597.288	142.999	-248.045	-511.251	34.7584	292.65	-476.713	878.451	280.137	-397.255	1071.78	205.346	-447.106	509.597	174.002	-490.184	93.0924	216.574	-384.306	31.5966
832	0	-179.265	-534.161	927.046	-97.23	-543.946	1171.79	-169.551	-504.618	521.181	-200.941	-587.185	142.529	-250.366	-499.333	34.4676	293.193	-475.087	878.322	281.186	-395.959	1072.03	205.403	-445.971	509.596	173.713	-490.091	92.9977	216.577	-384.463	31.7389
833	0	-178.717	-531.697	927.442	-96.3508	-542.391	1172.05	-170.362	-500.516	521.817	-204.637	-576.427	141.896	-252.83	-487.118	34.3916	293.431	-473.384	878.054	282.199	-394.697	1072.16	205.296	-444.278	509.413	173.556	-490.061	92.9623	216.545	-384.419	31.7941
834	0	-178.146	-529.299	927.847	-95.5501	-540.874	1172.26	-171.13	-496.28	522.466	-208.212	-565.393	141.49	-255.444	-475.085	34.9663	293.861	-471.825	877.932	283.176	-393.279	1072.25	205.028	-442.581	509.114	173.433	-490.039	92.9106	216.516	-384.476	31.8668
835	0	-177.642	-527.036	928.187	-94.7689	-539.398	1172.42	-171.938	-491.73	523.127	-211.652	-554.182	141.311	-258.147	-462.77	36.2869	294.117	-469.651	877.53	284.138	-392.005	1072.42	204.671	-440.901	508.77	173.321	-489.942	92.8687	216.483	-384.504	31.9081
836	0	-177.21	-524.879	928.541	-94.0493	-537.907	1172.49	-172.63	-486.697	523.797	-214.967	-543.292	141.479	-260.644	-449.684	37.8104	294.426	-467.408	877.224	284.934	-390.683	1072.49	204.355	-438.989	508.366	173.174	-489.895	92.8663	216.598	-384.501	32.096
837	0	-176.813	-522.658	928.836	-93.3324	-536.505	1172.5	-173.377	-481.696	524.501	-218.785	-533.187	142.014	-263.026	-436.237	39.6855	294.611	-465.45	876.946	285.664	-389.338	1072.55	203.923	-436.977	508.024	173.047	-489.804	92.8092	216.471	-384.526	32.0075
838	0	-176.546	-520.775	929.147	-92.7248	-535.201	1172.46	-174.093	-476.314	525.164	-221.743	-522.004	142.445	-264.53	-420.536	41.0677	294.831	-463.345	876.561	286.489	-387.962	1072.66	203.818	-435.003	507.733	172.921	-489.756	92.8311	216.225	-384.522	31.8201
839	0	-176.296	-518.863	929.415	-92.1479	-533.949	1172.38	-174.806	-470.708	525.947	-224.608	-510.821	143.098	-267.003	-407.051	43.2768	294.996	-461.095	876.192	287.139	-386.571	1072.82	203.501	-432.687	507.431	172.766	-489.615	92.7996	216.242	-384.542	31.887
840	0	-176.142	-516.868	929.614	-91.5675	-532.568	1172.22	-175.376	-464.612	526.63	-226.929	-499.083	143.329	-269.677	-394.701	45.8101	295.149	-458.926	875.774	287.592	-385.191	1072.96	204.006	-430.458	507.224	172.658	-489.497	92.7903	216.396	-384.558	32.0075
841	0	-176.126	-514.979	929.784	-91.0088	-531.386	1172.03	-176.018	-458.605	527.429	-229.056	-487.745	144.059	-272.185	-382.145	48.1577	295.241	-456.689	875.379	288.06	-383.69	1073.06	202.847	-428.457	506.908	172.441	-489.323	92.7662	216.196	-384.594	31.8508
842	0	-176.053	-513.023	929.969	-90.6113	-530.429	1172.01	-176.653	-452.33	528.264	-230.911	-476.506	144.787	-274.55	-369.668	50.3798	295.371	-454.307	875.006	288.494	-382.242	1073.19	202.357	-426.261	506.479	172.31	-489.26	92.7696	216.321	-384.592	32.1974
843	0	-176.04	-511.115	930.053	-90.3455	-529.804	1171.64	-177.341	-445.913	529.066	-232.658	-465.677	145.56	-276.858	-357.683	52.6526	295.356	-451.897	874.572	288.877	-380.667	1073.3	201.897	-424.074	506.04	172.161	-489.184	92.7916	216.293	-384.574	32.2839
844	0	-176.085	-509.082	930.08	-89.8364	-528.409	1171.21	-177.882	-438.684	529.929	-234.133	-455.322	146.525	-279.057	-346.009	54.9048	295.441	-449.448	874.165	289.15	-379.104	1073.38	201.401	-421.939	505.584	172.051	-489.081	92.7845	216.466	-384.519	32.5997
845	0	-176.183	-507.143	930.089	-89.4282	-527.059	1170.84	-178.788	-432.191	530.743	-235.171	-444.924	147.305	-280.946	-334.24	56.5843	295.507	-446.978	873.826	289.345	-377.594	1073.47	200.903	-419.738	505.124	171.936	-488.919	92.8944	216.387	-384.553	32.5755
846	0	-176.274	-505.031	930.087	-89.552	-527.038	1170.53	-179.48	-425.172	531.666	-236.229	-435.105	147.954	-283.961	-326.249	59.3433	295.509	-444.396	873.389	289.544	-375.954	1073.54	200.543	-417.536	504.714	171.861	-488.765	92.9195	215.971	-384.667	32.1816
847	0	-176.472	-502.763	930.005	-89.1487	-525.392	1170.09	-180.251	-418.179	532.578	-236.737	-424.992	148.979	-285.947	-316.718	61.9285	295.502	-441.885	873.026	289.767	-374.336	1073.62	200.301	-415.417	504.278	171.761	-488.628	92.9124	215.92	-384.689	32.1554
848	0	-176.59	-500.394	929.959	-89.1451	-524.701	1169.6	-180.927	-411.061	533.437	-237.075	-415.371	149.89	-287.215	-306.053	63.607	295.41	-439.379	872.608	289.939	-372.659	1073.64	200.029	-413.383	503.831	171.682	-488.47	92.9692	215.889	-384.705	32.141
849	0	-176.737	-497.999	929.879	-89.1474	-523.878	1169.18	-181.672	-404.128	534.334	-237.269	-405.865	150.761	-288.241	-295.655	65.0544	295.315	-436.928	872.25	290.019	-371.047	1073.74	199.792	-411.389	503.16	171.621	-488.266	92.9811	215.857	-384.69	32.1492
850	0	-176.939	-495.392	929.802	-88.6466	-521.548	1168.61	-182.427	-397.45	535.237	-237.414	-396.495	151.547	-288.999	-285.745	66.5871	295.238	-434.386	871.917	290.075	-369.375	1073.87	199.273	-409.309	502.621	171.556	-488.142	93.0146	215.864	-384.66	32.1502
851	0	-177.141	-492.598	929.712	-88.6356	-520.244	1168.15	-183.048	-390.616	536.07	-237.411	-387.513	152.497	-289.553	-276.161	68.1263	295.082	-431.943	871.64	290.015	-367.784	1073.97	199.48	-407.018	502.822	171.495	-488.025	93.039	216.158	-384.578	32.3847
852	0	-177.374	-489.715	929.657	-88.6289	-518.933	1167.68	-183.673	-384.13	536.934	-237.321	-378.291	153.283	-289.739	-266.612	69.309	294.8	-429.623	871.298	290.002	-366.139	1074.19	199.217	-405.004	502.403	171.396	-487.886	93.046	215.745	-384.604	32.0938
853	0	-177.549	-486.512	929.5	-88.6416	-517.3	1167.28	-184.336	-377.799	537.761	-237.2	-369.285	153.975	-289.728	-257.309	70.5974	294.64	-427.368	871.003	289.978	-364.497	1074.45	198.982	-402.984	502.022	171.25	-487.644	93.0311	215.727	-384.604	32.1092
854	0	-177.903	-483.667	929.508	-88.5365	-515.318	1167.04	-184.762	-371.545	538.591	-237.093	-360.385	154.781	-289.487	-248.193	71.6691	294.341	-425.165	870.78	289.982	-362.996	1074.67	198.666	-401.079	501.581	171.19	-487.509	93.068	215.556	-384.567	31.9427
855	0	-178.29	-480.545	929.626	-88.8837	-514.302	1166.87	-185.109	-365.288	539.324	-236.933	-351.409	155.517	-288.986	-239.261	72.7348	293.984	-422.974	870.571	289.975	-361.502	1074.78	198.339	-399.094	501.154	171.133	-487.337	93.097	215.573	-384.514	31.9749
856	0	-178.743	-477.505	929.623	-88.9433	-512.441	1166.16	-185.352	-359.081	539.917	-236.739	-342.456	156.145	-288.388	-230.482	73.7897	293.636	-420.897	870.36	290.048	-360.098	1074.9	198.18	-397.324	500.771	171.059	-487.209	93.1355	215.561	-384.508	31.9945
857	0	-178.928	-473.623	929.345	-89.0973	-510.448	1165.68	-185.462	-353.211	540.52	-236.652	-333.842	156.857	-287.584	-221.71	74.8699	293.35	-418.87	870.192	290.183	-358.747	1075	197.857	-395.384	500.375	170.968	-487.06	93.1786	215.472	-384.47	31.9942
858	0	-179.343	-470.068	929.171	-89.3837	-508.667	1165.42	-185.535	-347.201	540.88	-236.497	-325.267	157.477	-286.681	-212.928	75.5686	293.009	-416.897	870.038	290.285	-357.485	1074.94	197.269	-393.476	499.946	170.894	-486.937	93.2435	215.439	-384.411	31.9917
859	0	-179.757	-466.394	928.966	-89.9134	-507.199	1165.21	-185.425	-341.34	541.206	-236.114	-316.447	157.939	-285.609	-204.154	76.3304	292.657	-414.919	869.911	290.467	-356.211	1074.84	197.01	-391.671	499.545	170.812	-486.795	93.3057	215.447	-384.378	31.9888
860	0	-180.201	-462.639	928.753	-90.1369	-504.772	1164.63	-185.305	-335.6	541.417	-235.94	-308.096	158.553	-284.378	-195.485	77.0633	292.372	-412.857	869.733	290.65	-354.921	1074.87	196.609	-389.805	499.02	170.762	-486.674	93.3843	215.424	-384.353	31.9811
861	0	-180.736	-458.976	928.61	-90.5084	-502.557	1164.15	-185.124	-330.348	541.655	-235.802	-300.186	158.911	-281.679	-183.558	75.9616	291.984	-410.849	869.596	290.786	-353.668	1074.88	196.135	-387.889	498.656	170.689	-486.423	93.5515	215.441	-384.333	31.9968
862	0	-181.214	-455.12	928.332	-91.0412	-500.41	1163.71	-184.735	-324.821	541.652	-235.468	-291.739	159.139	-280.684	-175.351	77.2567	291.622	-408.882	869.47	290.917	-352.326	1074.86	195.858	-386.068	498.242	170.62	-486.339	93.6392	215.486	-384.319	32.129
863	0	-181.767	-451.33	928.031	-91.6009	-498.15	1163.24	-184.365	-319.622	541.689	-234.49	-282.82	159.048	-279.519	-167.654	78.0109	291.286	-406.725	869.319	291.002	-350.916	1074.82	195.761	-384.323	497.731	170.552	-486.223	93.7283	215.443	-384.233	31.9878
864	0	-182.328	-447.395	927.635	-92.2527	-495.866	1162.76	-183.975	-314.333	541.532	-234.083	-274.591	159.004	-278.226	-159.683	78.4834	290.91	-404.67	869.173	291.016	-349.569	1074.81	195.299	-382.484	497.256	170.468	-486.129	93.8153	215.366	-384.108	31.8263
865	0	-182.892	-443.378	927.15	-93.0285	-493.59	1162.13	-183.508	-309.425	541.395	-233.627	-267.253	159.192	-276.913	-151.785	78.8522	290.483	-402.505	869.021	291.019	-348.161	1074.75	194.83	-380.718	496.799	170.302	-486.026	93.8899	215.435	-384.162	31.9563
866	0	-183.516	-439.403	926.656	-93.8271	-491.155	1161.49	-183.019	-304.557	541.129	-232.978	-259.704	159.14	-275.366	-143.801	78.9549	290.071	-400.28	868.748	290.997	-346.698	1074.61	194.083	-378.418	496.992	170.227	-485.913	94.013	215.448	-384.129	31.9362
867	0	-183.992	-435.297	926.071	-94.673	-488.752	1160.87	-182.489	-299.919	540.795	-232.351	-252.279	158.873	-273.43	-135.024	78.6497	289.677	-398.149	868.636	290.859	-345.254	1074.58	193.183	-375.971	496.742	170.071	-485.734	94.0506	215.611	-384.076	31.9615
868	0	-184.549	-431.225	925.37	-95.5638	-486.056	1160.04	-181.804	-295.152	540.166	-231.91	-245.702	158.93	-271.878	-127.385	78.4249	289.208	-395.865	868.402	290.75	-343.795	1074.52	191.322	-371.084	495.901	170	-485.625	94.1548	215.468	-384.09	31.8859
869	0	-185.073	-427.207	924.62	-96.5895	-483.612	1159.3	-181.197	-290.793	539.611	-231.185	-238.869	158.634	-270.313	-120.112	78.0917	288.768	-393.631	868.185	290.407	-342.168	1074.5	190.481	-368.4	495.309	169.889	-485.493	94.1963	215.663	-384.006	31.9306
870	0	-185.478	-423.044	923.831	-97.5149	-480.768	1158.41	-180.509	-286.531	538.86	-230.383	-232.227	158.158	-268.782	-113.333	77.7091	288.419	-391.374	867.95	290.072	-340.583	1074.41	188.902	-365.866	494.568	169.833	-485.36	94.3033	215.503	-383.952	31.7222
871	0	-185.914	-418.869	922.883	-98.7337	-478.435	1157.66	-179.826	-282.385	537.996	-229.477	-225.951	157.727	-267.212	-106.648	77.1306	287.969	-389.067	867.733	289.633	-338.993	1074.41	188.231	-363.443	493.955	169.736	-485.23	94.3917	215.519	-383.918	31.7085
872	0	-186.454	-414.981	921.967	-99.6698	-475.24	1156.46	-179.101	-278.273	536.975	-228.589	-220.031	157.07	-265.576	-100.241	76.423	287.546	-386.766	867.523	289.211	-337.384	1074.38	187.71	-361.422	493.445	169.66	-484.995	94.6229	215.499	-383.881	31.6782
873	0	-186.799	-410.936	920.9	-100.871	-472.443	1155.53	-178.379	-274.503	535.979	-227.471	-214.196	156.453	-263.962	-94.4126	75.6094	287.091	-384.456	867.287	288.718	-335.702	1074.35	187.124	-359.14	492.852	169.593	-484.872	94.6877	215.529	-383.837	31.6593
874	0	-187.36	-407.156	919.813	-102.05	-469.477	1154.41	-177.582	-270.495	534.764	-226.379	-208.468	155.45	-262.291	-88.7958	74.6877	286.7	-382.198	867.034	288.119	-334.033	1074.27	186.467	-356.637	492.189	169.554	-484.735	94.7835	215.486	-383.824	31.6651
875	0	-187.798	-403.279	918.672	-103.329	-466.549	1153.24	-176.91	-267.191	533.585	-225.271	-203.415	154.588	-260.44	-83.1858	73.4065	286.291	-379.853	866.773	287.523	-332.313	1074.16	185.848	-354.306	491.565	169.515	-484.65	94.8467	215.51	-383.782	31.652
876	0	-188.337	-399.515	917.391	-104.776	-463.727	1152.13	-176.181	-263.941	532.075	-224.053	-198.501	153.681	-258.548	-77.8782	72.0055	285.78	-377.471	866.529	286.817	-330.47	1074.01	185.23	-351.94	490.936	169.485	-484.51	94.9247	215.493	-383.773	31.6334
877	0	-188.907	-395.987	916.177	-106.167	-460.692	1150.92	-175.329	-260.588	530.558	-222.716	-193.279	152.279	-256.516	-73.0627	70.4768	285.263	-375.099	866.323	286.048	-328.662	1073.91	186.399	-350.578	490.712	169.4	-484.413	95.0071	215.559	-383.691	31.6083
878	0	-189.566	-392.384	914.799	-107.628	-457.647	1149.61	-174.627	-257.989	529.024	-221.463	-188.732	151.053	-254.368	-68.3664	68.7393	284.732	-372.736	866.085	285.242	-326.817	1073.72	185.99	-348.714	490.211	169.36	-484.28	95.0803	215.573	-383.66	31.6643
879	0	-190.313	-389.044	913.49	-109.231	-454.676	1148.44	-173.685	-254.946	527.206	-220.142	-184.469	149.763	-252.051	-63.9542	66.7504	284.175	-370.399	865.875	284.344	-324.847	1073.58	185.303	-346.181	489.558	169.317	-484.165	95.1926	215.603	-383.636	31.6686
880	0	-190.92	-385.309	911.964	-110.812	-451.761	1147.17	-172.998	-252.504	525.356	-218.787	-180.325	148.236	-249.643	-59.5868	64.5782	283.575	-368.022	865.643	283.4	-322.873	1073.37	184.685	-343.9	488.96	169.148	-483.963	95.2968	215.64	-383.586	31.712
881	0	-191.651	-381.785	910.488	-112.539	-448.825	1145.9	-172.3	-250.339	523.49	-217.33	-176.144	146.632	-247.2	-55.6601	62.2701	282.991	-365.665	865.435	282.403	-320.881	1073.2	184.092	-341.744	489.565	169.074	-483.817	95.3949	215.737	-383.548	31.6701
882	0	-192.495	-378.43	908.899	-114.328	-445.976	1144.55	-171.555	-248.242	521.586	-215.871	-172.268	144.915	-244.602	-51.9301	59.8503	282.315	-363.234	865.276	281.497	-318.788	1072.97	183.652	-339.495	488.691	169.01	-483.697	95.5365	215.705	-383.546	31.6463
883	0	-193.137	-374.505	907.486	-116.023	-442.795	1143.32	-170.732	-246.109	519.531	-214.375	-168.912	143.193	-242.029	-48.4222	57.3814	281.611	-360.886	865.115	280.421	-316.733	1072.85	183.291	-337.482	488.201	168.923	-483.603	95.7228	215.782	-383.477	31.6235
884	0	-194.051	-370.996	905.339	-117.921	-439.739	1141.99	-169.942	-243.952	517.359	-212.737	-165.587	141.424	-239.458	-45.1827	54.7918	280.878	-358.484	864.956	279.202	-314.508	1072.59	183.071	-335.573	487.777	168.85	-483.496	95.8355	215.847	-383.443	31.6214
885	0	-194.979	-367.614	903.856	-119.725	-436.509	1140.69	-169.139	-242.118	515.159	-211.111	-162.584	139.48	-236.911	-42.3444	52.2047	280.175	-356.031	864.826	278.194	-312.343	1072.38	183.652	-334.126	487.667	168.787	-483.429	95.9521	216.026	-383.427	31.6931
886	0	-196.091	-364.376	902.345	-121.663	-433.283	1139.36	-168.277	-240.436	513.057	-209.452	-159.737	137.408	-234.344	-39.5984	49.5119	279.373	-353.562	864.681	277.007	-310.203	1072.12	183.256	-332.378	487.224	168.692	-483.269	96.0564	216.058	-383.411	31.6903
887	0	-197.069	-360.888	900.764	-123.619	-429.864	1138.04	-167.574	-238.786	510.706	-207.945	-157.388	135.267	-231.825	-37.2922	46.7984	278.527	-351.135	864.576	275.739	-307.952	1071.86	182.648	-330.096	486.596	168.604	-483.202	96.1799	215.893	-383.38	31.5704
888	0	-197.996	-356.899	899.053	-125.597	-426.401	1136.76	-166.784	-237.06	508.391	-206.19	-155.265	132.994	-229.26	-35.2933	43.958	277.641	-348.574	864.5	274.373	-305.71	1071.66	182.128	-328.23	486.091	168.549	-483.05	96.3073	216.097	-383.319	31.6465
889	0	-199.119	-353.306	897.46	-127.576	-422.864	1135.46	-166.009	-235.262	506.04	-204.38	-153.452	130.724	-226.733	-33.5366	40.979	276.632	-346.096	864.419	273.08	-303.359	1071.42	181.146	-325.853	485.754	168.453	-482.934	96.4258	216.108	-383.322	31.6373
890	0	-200.121	-349.556	895.868	-129.669	-419.181	1134.1	-165.45	-234.092	503.961	-202.48	-151.913	128.278	-224.252	-32.3659	37.9003	275.558	-343.523	864.343	271.552	-301.146	1071	180.691	-324.015	485.433	168.378	-482.782	96.5348	215.993	-383.306	31.5539
891	0	-201.217	-345.746	894.181	-131.721	-415.44	1132.78	-164.874	-232.344	501.741	-200.75	-150.987	125.913	-221.712	-31.4742	34.6367	274.519	-340.964	864.329	269.905	-298.774	1070.76	180.544	-322.24	485.382	168.342	-482.697	96.649	215.989	-383.25	31.506
892	0	-202.362	-341.968	892.554	-133.938	-411.737	1131.49	-164.344	-230.735	499.473	-198.994	-150.257	123.274	-219.171	-31.1222	31.1782	273.417	-338.356	864.308	268.442	-296.312	1070.47	187.035	-327.145	484.585	168.237	-482.607	96.7953	216.012	-383.277	31.4935
893	0	-203.625	-338.044	890.859	-136.095	-407.867	1130.14	-163.756	-228.862	497.087	-197.363	-149.988	120.565	-216.798	-31.1965	27.9567	272.243	-335.731	864.325	266.738	-293.816	1070.14	186.345	-325.228	484.236	168.164	-482.49	96.9016	216.041	-383.257	31.456
894	0	-204.814	-334.245	889.179	-138.423	-403.99	1128.78	-163.344	-227.135	494.794	-195.255	-150.779	118.601	-215.642	-31.1702	28.0423	270.974	-333.023	864.316	265.108	-291.254	1069.86	185.601	-323.394	483.939	168.086	-482.377	97.0477	216.076	-383.206	31.4516
895	0	-206.177	-330.301	887.554	-140.819	-400.095	1127.43	-162.813	-225.358	492.423	-192.282	-150.783	117.102	-214.759	-30.9815	28.3768	269.616	-330.354	864.276	263.231	-288.574	1069.48	184.809	-321.356	483.556	168	-482.337	97.2165	216.09	-383.238	31.4226
896	0	-206.883	-324.625	885.654	-143.226	-395.959	1126.09	-162.02	-223.728	490.171	-190.628	-150.546	114.433	-213.728	-30.6921	28.4905	268.254	-327.563	864.266	261.348	-285.778	1069.16	184.094	-319.457	483.13	167.942	-482.229	97.3512	216.171	-383.171	31.362
897	0	-208.036	-319.553	883.789	-145.71	-391.967	1124.75	-161.317	-222.05	487.849	-188.832	-150.761	112.344	-212.439	-30.9842	28.6609	266.809	-324.775	864.215	259.427	-282.97	1068.81	183.23	-317.393	482.707	167.837	-482.154	97.5617	216.232	-383.168	31.3296
898	0	-209.61	-315.504	882.191	-148.286	-387.864	1123.5	-160.864	-220.7	485.598	-186.76	-151.454	110.459	-209.455	-31.5543	29.3503	265.238	-321.871	864.113	257.391	-280.044	1068.43	182.389	-315.367	482.333	167.743	-482.095	97.7577	216.29	-383.133	31.2781
899	0	-211.049	-311.521	880.563	-150.808	-383.552	1122.24	-160.372	-219.302	483.397	-184.029	-153.145	108.999	-208.477	-31.7906	29.562	263.588	-318.907	863.992	255.191	-277.03	1068.08	181.529	-313.313	481.945	167.657	-482.065	97.9432	216.394	-383.131	31.2263
900	0	-212.32	-306.768	878.816	-153.428	-379.326	1121.01	-159.881	-217.645	481.155	-182.245	-154.368	106.871	-207.857	-32.3189	29.8079	261.933	-315.906	863.863	253.021	-273.879	1067.79	180.621	-311.226	481.585	167.612	-482.015	98.175	216.576	-383.076	31.1393
901	0	-214.006	-302.624	877.28	-156.117	-375.253	1119.85	-159.149	-216.697	479.092	-180.102	-156.419	104.107	-207.711	-32.5919	30.0434	260.167	-312.841	863.659	250.823	-270.624	1067.42	179.702	-309.017	481.237	167.542	-481.983	98.4006	216.609	-383.039	30.9849
902	0	-215.646	-298.432	875.691	-158.815	-370.89	1118.67	-159.42	-214.537	477.436	-178.255	-157.188	102.473	-207.626	-32.6611	30.2012	258.376	-309.854	863.5	248.456	-267.42	1067.17	178.791	-306.887	480.824	167.553	-481.993	98.6685	216.784	-383.057	30.9313
903	0	-217.186	-293.509	874.002	-161.523	-366.505	1117.65	-159.276	-212.874	475.678	-177.202	-157.255	101.127	-207.31	-32.8577	30.1754	256.404	-306.793	863.231	246.1	-264.062	1066.73	178.09	-305.003	480.09	167.547	-481.873	98.9712	216.847	-382.964	30.8294
904	0	-219.079	-289.556	872.734	-164.4	-362.427	1116.65	-158.988	-211.685	474.1	-175.931	-157.617	99.4349	-207.469	-32.4561	30.5062	254.398	-303.671	863.016	243.788	-260.621	1066.29	176.905	-302.555	480.102	167.525	-481.801	99.2801	216.738	-382.811	30.6911
905	0	-220.962	-285.469	871.499	-167.27	-358.438	1115.86	-159.49	-209.323	472.86	-175.193	-157.283	97.7438	-207.763	-30.8834	30.8541	252.318	-300.608	862.759	241.169	-257.276	1065.89	175.66	-300.092	479.833	167.512	-481.625	99.6421	217.063	-382.946	30.847
906	0	-222.868	-281.401	870.369	-170.189	-354.465	1115.17	-159.549	-207.512	471.669	-174.436	-156.819	96.5102	-207.576	-31.0832	30.7545	250.157	-297.503	862.445	238.589	-253.837	1065.46	174.363	-298.11	479.517	167.466	-481.443	99.9591	217.532	-383.074	30.8761
907	0	-224.798	-277.548	869.349	-173.122	-350.536	1114.65	-159.998	-205.402	470.907	-173.695	-156.194	95.7651	-207.423	-31.1935	30.8963	247.892	-294.567	862.167	236.061	-250.316	1065.03	173.323	-296.214	479.18	167.352	-481.204	100.332	218.089	-383.442	31.1037
908	0	-226.912	-273.777	868.542	-175.94	-346.693	1114.38	-160.705	-203.14	470.303	-173.027	-155.223	94.9462	-207.128	-31.3954	31.07	245.517	-291.549	861.884	233.266	-246.795	1064.57	172.02	-294.551	478.826	167.218	-481.031	100.777	218.095	-383.415	31.0837
909	0	-229.19	-270.597	868.181	-179.04	-343.738	1114.16	-161.443	-200.859	469.879	-172.632	-154.934	94.4453	-207.082	-31.3792	31.0922	243.029	-288.691	861.615	230.494	-243.233	1064.15	170.677	-292.884	478.617	167.077	-480.751	101.268	218.071	-383.393	31.0595
910	0	-231.499	-267.369	868.022	-181.601	-339.283	1114.57	-162.631	-198.754	469.91	-172.361	-154.625	94.2666	-207.037	-31.4469	31.0947	240.398	-285.796	861.348	227.576	-239.632	1063.77	169.089	-291.077	478.537	166.823	-480.367	101.791	217.579	-383.26	30.5878
911	0	-233.938	-264.678	868.26	-184.024	-334.906	1114.8	-163.771	-196.779	470.053	-172.333	-154.336	94.1176	-207.048	-31.5277	31.1689	237.731	-282.963	861.099	224.705	-235.936	1063.49	167.337	-289.383	478.444	166.503	-480.069	102.461	217.422	-383.188	30.4908
912	0	-236.539	-262.253	868.671	-186.955	-332.318	1115.76	-165.64	-195.155	470.362	-172.44	-154.183	93.9593	-207.138	-31.4034	31.0628	234.899	-280.264	860.961	221.751	-232.253	1063.3	165.738	-288.004	478.415	166.398	-479.559	103.325	217.561	-383	30.975
913	0	-239.13	-260.085	869.157	-189.556	-329.209	1116.66	-167.464	-193.785	470.818	-172.699	-154.011	93.8561	-207.208	-31.4559	31.0419	232.082	-277.562	860.886	218.834	-228.405	1063.13	163.977	-286.406	478.832	166.795	-479.598	104.238	216.808	-383.048	30.2013
914	0	-241.868	-258.08	869.615	-192.004	-326.089	1117.58	-169.445	-192.578	470.968	-172.988	-153.941	93.7979	-207.295	-31.4154	30.9671	229.232	-274.968	860.967	215.762	-224.431	1063.18	162.316	-285.034	479.162	166.38	-479.098	105.095	216.634	-382.921	30.2361
915	0	-244.586	-256.066	869.965	-194.569	-322.992	1118.43	-171.4	-191.967	471.166	-173.345	-153.923	93.6399	-207.359	-31.4679	30.9316	226.209	-272.437	861.069	212.77	-220.511	1063.35	160.21	-283.529	479.649	166.254	-478.565	106.07	216.576	-382.908	30.2779
916	0	-247.442	-254.473	870.357	-197.339	-320.585	1119.29	-173.37	-191.356	471.185	-173.54	-154.002	93.5716	-207.432	-31.5511	30.9173	223.251	-270.056	861.48	209.728	-216.343	1063.47	156.223	-278.226	479.713	166.14	-477.831	107.1	215.674	-383.974	29.8433
917	0	-250.37	-253.174	870.574	-199.891	-317.185	1119.95	-175.28	-191.128	471.069	-173.775	-153.983	93.3882	-207.44	-31.6469	30.86	220.21	-267.439	861.843	206.519	-212.153	1063.67	152.688	-274.68	480.032	166.063	-477.185	108.188	217.001	-383.053	30.6762
918	0	-253.211	-251.452	870.619	-202.712	-314.108	1120.64	-176.931	-191.178	470.801	-174.002	-153.891	93.1853	-207.459	-31.6952	30.8004	217.092	-265.201	862.454	203.414	-208.035	1063.81	159.095	-280.004	481.891	165.936	-476.529	109.391	217.056	-383.003	30.7989
919	0	-256.133	-249.645	870.558	-205.374	-310.159	1121.12	-178.654	-191.291	470.56	-174.265	-153.945	92.9333	-207.43	-31.717	30.797	214.158	-262.791	863.211	200.557	-203.795	1063.71	156.893	-278.226	482.646	165.899	-475.816	110.624	216.165	-383.846	30.2118
920	0	-259.075	-248.278	870.388	-208.265	-306.582	1121.6	-179.909	-191.276	470.201	-174.303	-153.782	92.7132	-207.439	-31.8099	30.8006	211.273	-260.421	863.992	197.358	-199.687	1063.76	154.739	-276.451	483.669	165.896	-475.069	112.02	216.295	-383.831	30.4409
921	0	-261.966	-246.787	870.135	-211.267	-302.756	1121.81	-181.374	-191.061	469.982	-174.338	-153.729	92.3801	-207.443	-31.7776	30.7681	208.343	-257.825	864.701	194.228	-195.777	1063.73	153.218	-273.698	484.09	165.974	-474.188	113.495	217.445	-383.024	31.359
922	0	-264.802	-245.05	869.887	-214.306	-298.982	1121.93	-182.485	-190.564	469.604	-174.281	-153.709	92.1896	-207.413	-31.8663	30.7598	205.585	-255.126	865.431	191.092	-191.912	1063.67	152.046	-271.162	484.648	165.981	-473.318	115.109	217.449	-382.987	31.532
923	0	-267.624	-243.612	869.556	-217.274	-294.963	1121.95	-183.803	-189.933	469.364	-174.314	-153.664	91.9543	-207.413	-31.9277	30.7374	202.901	-252.405	866.137	187.725	-188.239	1063.76	151.215	-268.27	485.253	166.004	-472.275	116.883	217.625	-383.01	31.7794
924	0	-270.157	-241.553	869.068	-220.283	-291.034	1121.86	-185.052	-189.331	469.183	-174.297	-153.528	91.749	-207.411	-32.0007	30.7294	200.401	-249.7	866.762	184.623	-184.571	1063.79	150.533	-265.336	485.923	166.033	-471.067	118.786	217.88	-382.967	32.0921
925	0	-272.622	-239.245	868.446	-223.394	-287.291	1121.68	-186.196	-188.44	468.938	-174.241	-153.554	91.5791	-207.383	-32.0886	30.7135	197.807	-247.247	867.311	181.212	-180.95	1063.87	149.168	-260.973	486.117	166.01	-469.705	120.918	217.845	-382.821	32.3899
926	0	-275.169	-237.345	867.976	-226.43	-283.72	1121.48	-187.378	-187.59	468.734	-174.181	-153.396	91.3953	-207.373	-32.1053	30.6643	195.418	-244.026	867.686	178.098	-177.412	1063.95	148.143	-256.396	486.423	165.924	-468.114	123.264	217.572	-382.736	32.6396
927	0	-277.633	-235.72	867.468	-229.443	-280.414	1121.21	-188.734	-186.999	468.526	-174.111	-153.295	91.1978	-207.383	-32.1708	30.6483	193.044	-241.056	868.031	174.978	-173.995	1064.07	147.295	-251.356	486.897	165.772	-466.277	125.925	216.709	-383.346	32.3992
928	0	-279.841	-233.206	866.709	-232.402	-277.316	1120.97	-189.893	-186.011	468.097	-174.039	-153.114	90.9686	-207.355	-32.2254	30.6659	190.737	-237.758	868.201	171.664	-170.656	1064.14	146.308	-245.802	486.988	165.644	-464.147	128.816	215.985	-383.63	33.1653
929	0	-282.182	-231.441	866.158	-235.371	-274.617	1120.76	-191.115	-185.111	467.857	-173.955	-153.05	90.8123	-207.336	-32.2321	30.6348	188.509	-234.639	868.399	168.538	-167.37	1064.36	145.521	-239.639	487.205	165.478	-461.687	132.064	217.228	-382.382	34.2582
930	0	-284.342	-229.13	865.64	-238.271	-271.635	1120.49	-192.434	-184.306	467.439	-173.929	-152.931	90.6066	-207.354	-32.2532	30.6236	186.398	-231.042	868.397	165.589	-164.223	1064.1	144.979	-232.838	487.455	165.254	-458.809	135.658	216.558	-382.556	34.8353
931	0	-286.364	-226.514	865.019	-240.935	-269.069	1120.29	-193.002	-183.767	467.772	-174.01	-152.817	90.4237	-207.339	-32.2944	30.6193	184.311	-227.57	868.313	162.6	-161.05	1064.02	144.514	-225.409	487.91	164.965	-455.389	139.669	215.646	-382.431	36.0665
932	0	-288.535	-224.392	864.565	-243.616	-266.43	1120.06	-194.334	-182.754	467.695	-174.022	-152.679	90.194	-207.325	-32.2714	30.6066	182.299	-224.592	868.257	159.612	-158.031	1063.85	144.147	-217.236	488.471	164.493	-451.375	144.009	216.682	-380.604	37.9921
933	0	-290.603	-222.245	864.167	-246.432	-264.608	1120.01	-195.907	-182.521	467.012	-174.096	-152.525	90.0187	-207.326	-32.3162	30.5799	180.386	-221.457	868.009	156.873	-155.025	1063.61	143.946	-208.544	489.293	163.759	-446.501	148.685	216.222	-379.594	40.191
934	0	-292.702	-220.019	863.71	-249.001	-262.374	1119.76	-197.683	-182.226	466.512	-174.201	-152.369	89.7933	-207.342	-32.3373	30.584	178.446	-218.509	867.719	154.09	-152.223	1063.36	144.009	-198.751	490.361	163.004	-441.164	153.936	215.667	-378.451	43.0237
935	0	-294.791	-217.769	863.346	-251.573	-260.038	1119.65	-199.101	-181.562	466.151	-174.364	-152.353	89.6513	-207.354	-32.3439	30.5638	176.536	-215.823	867.506	151.33	-149.478	1063.11	144.192	-188.892	491.592	162.089	-435.381	159.6	214.914	-377.241	46.2167
936	0	-296.79	-215.625	863.025	-254.047	-257.562	1119.42	-200.385	-181.412	465.778	-174.496	-152.193	89.4136	-207.338	-32.308	30.5619	174.711	-213.302	867.305	148.715	-146.888	1062.79	144.374	-178.915	492.984	160.937	-428.997	165.542	214.247	-375.691	49.949
937	0	-298.808	-213.492	862.669	-256.4	-255.108	1119.25	-201.714	-181.168	465.434	-174.632	-152.192	89.2616	-207.273	-32.5141	30.4326	172.858	-210.962	867.07	146.227	-144.34	1062.47	144.694	-168.947	494.337	159.699	-422.061	171.699	213.004	-374.337	53.8846
938	0	-300.868	-211.783	862.405	-258.637	-252.713	1119.09	-202.516	-180.861	465.452	-174.807	-152.187	89.1114	-207.353	-32.4061	30.5349	170.939	-208.854	866.957	143.777	-141.906	1062.07	149.096	-158.844	497.283	158.269	-414.803	177.885	211.346	-372.192	58.9697
939	0	-302.844	-210.232	862.026	-260.844	-250.324	1118.98	-204.184	-181.071	464.823	-174.976	-152.189	88.9407	-207.317	-32.5373	30.4362	169.002	-206.934	866.544	141.377	-139.608	1061.63	150.322	-149.173	499.826	156.753	-407.154	183.932	210.151	-369.273	64.3429
940	0	-304.873	-209.142	861.659	-262.889	-247.922	1118.78	-205.187	-180.768	464.904	-175.15	-152.21	88.8531	-207.37	-32.3679	30.4978	169.66	-204.98	866.807	139.125	-137.513	1061.27	149.433	-139.794	502.448	154.981	-399.367	189.896	209.253	-365.261	69.9113
941	0	-306.788	-208.117	861.249	-265.003	-246.138	1118.79	-206.228	-181.457	464.615	-175.262	-152.141	88.667	-207.332	-32.5528	30.3849	167.885	-203.33	866.626	136.93	-135.526	1060.79	149.374	-130.916	504.885	152.918	-391.758	195.367	207.983	-360.867	75.7983
942	0	-308.748	-207.534	860.823	-266.83	-243.807	1118.57	-207.624	-180.948	464.418	-175.427	-152.029	88.5078	-207.363	-32.6449	30.3808	166.126	-201.779	866.65	134.953	-133.673	1060.05	149.274	-122.369	507.605	151.012	-384.122	200.575	206.576	-355.212	80.8918
943	0	-310.533	-206.921	860.478	-268.412	-240.75	1118.26	-208.675	-181.208	464.096	-175.61	-152.569	88.6171	-207.384	-32.6335	30.3187	164.345	-200.306	866.772	133.06	-131.877	1059.47	149.242	-114.128	510.475	148.877	-376.618	205.289	203.975	-347.807	84.2112
944	0	-312.264	-206.558	860.145	-269.942	-238.314	1118.16	-210.438	-179.741	464.27	-175.7	-152.039	88.298	-207.424	-32.5825	30.3424	162.964	-198.697	867.23	131.257	-130.156	1058.79	149.24	-106.431	513.414	147.139	-368.981	208.887	201.147	-338.753	87.6592
945	0	-313.877	-206.251	859.887	-271.565	-236.342	1118	-211.058	-180.006	463.899	-175.793	-151.787	88.1464	-207.349	-32.5403	30.3484	161.686	-197.157	867.613	129.582	-128.477	1058.24	149.698	-98.9963	516.726	145.727	-360.739	211.804	196.969	-328.138	90.0652
946	0	-315.563	-206.499	859.662	-273.254	-234.847	1117.93	-211.734	-181.082	463.561	-175.939	-151.852	88.092	-207.402	-32.5484	30.3449	160.613	-195.561	868.21	127.82	-126.641	1057.73	149.087	-92.0034	519.163	143.226	-351.071	213.214	193.48	-317.134	91.4742
947	0	-316.991	-206.304	859.419	-274.854	-233.335	1117.87	-212.761	-180.84	463.475	-176.038	-151.899	88.081	-207.496	-32.5698	30.3013	159.712	-193.962	869.036	126.343	-124.803	1057.26	149.146	-85.0956	522.092	141.812	-341.349	213.955	189.581	-305.648	91.7416
948	0	-318.467	-206.277	859.275	-276.443	-231.849	1117.86	-213.663	-180.143	463.511	-176.146	-151.874	88.0592	-207.521	-32.6291	30.3375	158.556	-192.282	869.675	124.851	-122.866	1057.06	146.714	-78.5576	524.423	140.421	-331.329	214.016	186.23	-293.671	91.7557
949	0	-319.718	-205.82	859.059	-277.837	-230.084	1117.77	-214.362	-180.115	463.405	-176.268	-151.927	88.0256	-207.522	-32.6762	30.2849	157.446	-190.562	870.426	123.309	-120.758	1056.66	146.686	-72.1345	527.455	139.064	-321.182	213.438	182.689	-281.083	91.081
950	0	-321.028	-205.563	858.885	-279.296	-228.256	1117.66	-214.367	-181.547	462.864	-176.383	-151.923	87.9822	-207.529	-32.6939	30.2805	156.742	-188.818	871.372	121.981	-118.909	1056.66	146.082	-66.1533	529.855	137.77	-311.022	212.18	180.503	-268.45	89.9921
951	0	-322.269	-205.136	858.833	-280.728	-226.646	1117.58	-216.236	-180.616	462.766	-176.461	-151.999	87.9865	-207.527	-32.7029	30.307	155.86	-187.129	872.29	120.7	-116.98	1056.59	146.65	-60.4719	532.805	136.406	-300.315	210.153	178.775	-254.716	89.0738
952	0	-323.325	-204.239	858.726	-282.121	-224.93	1117.52	-216.735	-179.873	462.827	-176.586	-152.056	87.9923	-207.559	-32.6438	30.2875	154.855	-185.349	873.166	119.535	-115.214	1056.41	146.72	-55.2308	535.199	135.012	-289.209	207.558	177.542	-240.895	87.6722
953	0	-324.418	-203.382	858.659	-283.544	-223.536	1117.54	-217.255	-179.392	462.748	-176.684	-152.022	87.9491	-207.532	-32.6976	30.3375	154.163	-183.653	874.012	118.406	-113.276	1056.47	146.692	-50.3298	537.429	133.853	-277.801	204.394	176.44	-226.746	85.4027
954	0	-325.437	-202.369	858.574	-284.794	-221.538	1117.42	-217.358	-178.664	463.058	-176.732	-152.076	87.9663	-207.583	-32.7766	30.2923	153.387	-181.895	874.916	117.197	-111.428	1056.28	146.846	-45.8277	539.463	132.982	-266.043	200.749	176.065	-211.647	83.5214
955	0	-326.439	-201.363	858.494	-285.872	-219.244	1117.32	-217.705	-178.172	462.961	-176.789	-152.081	87.9583	-207.548	-32.7671	30.338	150.624	-180.278	875.609	116.317	-109.754	1056.22	146.519	-41.6908	541.121	132.595	-254.045	196.7	177.426	-197.841	81.1182
956	0	-327.337	-200.112	858.371	-286.834	-216.645	1117.16	-218.268	-177.311	462.986	-176.87	-152.244	88.0136	-207.539	-32.7294	30.3332	150.092	-178.548	876.354	115.328	-108.099	1056.25	146.452	-37.8523	542.596	132.619	-241.881	192.414	178.545	-182.791	78.5204
957	0	-328.148	-198.632	858.284	-287.726	-214.051	1116.98	-218.749	-176.478	462.955	-176.859	-152.054	87.9456	-207.519	-32.6586	30.311	149.71	-176.911	877.055	114.546	-106.659	1056.14	146.032	-34.2921	543.928	132.884	-229.304	187.649	179.58	-166.617	76.0436
958	0	-328.837	-197.014	858.106	-288.654	-211.706	1116.88	-219.043	-175.741	462.902	-176.845	-152	87.9546	-207.546	-32.7033	30.3454	149.353	-175.287	877.611	113.671	-105.176	1056	145.83	-31.057	544.833	133.638	-216.37	182.584	181.101	-150.476	73.4046
959	0	-329.381	-194.952	857.89	-289.574	-209.571	1116.86	-219.227	-175.452	462.795	-176.84	-152.002	87.9579	-207.536	-32.7795	30.2713	148.789	-174.124	878.115	112.953	-103.696	1055.85	145.271	-28.076	545.665	134.767	-203.335	177.402	183.198	-133.792	70.8832
960	0	-329.845	-192.935	857.714	-290.362	-207.416	1116.72	-219.425	-174.948	462.669	-176.881	-151.969	87.9097	-207.489	-32.6698	30.3741	148.416	-172.372	878.76	112.273	-102.314	1055.73	145.218	-25.3739	546.403	136.312	-189.918	172.183	185.435	-116.983	68.2358
961	0	-330.312	-190.887	857.556	-291.125	-205.335	1116.67	-219.775	-174.217	462.581	-176.901	-151.916	87.8736	-207.479	-32.7037	30.3358	148.057	-170.579	879.288	111.484	-100.706	1055.6	147.508	-23.0208	547.17	138.258	-176.476	167.018	187.486	-100.352	65.5715
962	0	-330.687	-189.058	857.47	-291.871	-203.448	1116.65	-220.121	-173.132	462.563	-176.887	-151.885	87.8644	-207.522	-32.6396	30.3994	147.73	-168.986	879.745	111.119	-99.3464	1055.4	147.131	-20.7906	547.442	140.486	-162.712	161.775	189.722	-83.297	63.5955
963	0	-330.996	-186.865	857.315	-292.473	-201.286	1116.64	-220.56	-171.964	462.589	-176.888	-151.882	87.8524	-207.485	-32.7421	30.309	147.539	-167.715	880.16	110.7	-97.8897	1055.27	146.117	-18.7574	547.366	142.816	-148.971	156.78	192.831	-65.9338	61.5203
964	0	-331.385	-185.122	857.347	-292.913	-198.795	1116.62	-220.791	-171.09	462.601	-176.823	-151.853	87.8958	-207.518	-32.6598	30.4139	147.466	-166.551	880.509	110.474	-96.4037	1054.98	145.813	-16.8504	547.4	145.61	-135.336	152.164	195.967	-49.0574	59.832
965	0	-331.771	-183.434	857.457	-293.21	-196.307	1116.56	-221.094	-170.648	462.583	-176.888	-151.775	87.8508	-207.481	-32.6772	30.4228	147.365	-165.595	880.768	110.03	-94.796	1054.83	145.951	-15.2671	547.44	148.383	-121.771	147.799	199.501	-31.766	58.91
966	0	-331.961	-181.755	857.37	-293.453	-194	1116.6	-221.003	-170.32	462.526	-176.872	-151.728	87.8008	-207.45	-32.8005	30.3368	147.329	-164.537	880.931	109.742	-93.2523	1054.64	145.97	-13.7882	547.274	150.992	-108.452	143.623	202.304	-15.4619	57.9561
967	0	-332.234	-180.052	857.453	-293.71	-191.751	1116.61	-221.029	-169.866	462.485	-176.902	-151.867	87.9158	-207.455	-32.755	30.3481	147.292	-163.544	881.017	109.368	-91.7229	1054.59	146.315	-12.5062	547.099	153.94	-95.3584	140.073	205.315	0.39576	57.352
968	0	-332.443	-178.54	857.504	-293.888	-189.665	1116.67	-221.145	-169.25	462.51	-176.871	-151.849	87.9363	-207.449	-32.7311	30.387	147.179	-162.647	881.013	109.351	-90.0847	1054.33	143.523	-11.366	545.942	156.647	-82.6027	136.777	208.559	15.577	57.4143
969	0	-332.569	-177.016	857.501	-293.975	-187.495	1116.7	-221.194	-168.464	462.527	-176.804	-151.84	87.9509	-207.41	-32.5457	30.4895	147.095	-161.732	880.882	109.391	-88.2982	1054.15	143.102	-10.2998	545.426	159.273	-70.11	133.923	211.594	30.2326	57.5663
970	0	-332.669	-175.604	857.535	-294.062	-185.534	1116.8	-221.208	-167.57	462.617	-176.746	-151.827	88.0711	-207.383	-32.6467	30.3935	146.997	-160.776	880.57	109.394	-86.4945	1054.05	143.375	-9.43895	544.961	161.738	-58.0667	131.323	215.015	44.6465	58.6982
971	0	-332.731	-174.259	857.598	-294.109	-183.549	1116.86	-220.619	-168.085	462.684	-176.806	-151.826	88.015	-207.376	-32.5943	30.4438	146.908	-159.78	880.167	109.255	-84.6892	1054.1	143.387	-8.80819	544.312	164.185	-46.5446	129.282	218.073	57.861	59.6954
972	0	-332.766	-172.962	857.666	-294.056	-181.519	1116.94	-221.756	-164.672	463.133	-176.776	-151.795	88.0772	-207.373	-32.5825	30.4365	146.921	-158.493	879.791	109.523	-82.7129	1053.83	143.907	-8.43693	543.315	166.421	-35.3373	127.463	220.652	70.596	60.5781
973	0	-332.726	-171.721	857.776	-294.065	-179.603	1117.04	-221.914	-162.862	463.395	-176.725	-151.786	88.0955	-207.375	-32.6431	30.4188	146.791	-157.195	879.466	109.611	-80.7979	1053.92	143.279	-8.04883	542.778	168.596	-24.825	125.875	223.226	82.7681	61.8104
974	0	-332.506	-170.461	857.859	-293.882	-177.473	1117.13	-221.702	-162.392	463.493	-176.695	-151.846	88.1524	-207.356	-32.68	30.4134	146.887	-155.69	879.205	109.701	-78.6647	1053.8	142.812	-7.83974	541.838	170.378	-14.6764	124.456	225.612	94.221	62.9333
975	0	-332.262	-169.136	857.964	-293.59	-175.141	1117.2	-221.518	-161.925	463.534	-176.662	-151.893	88.2097	-207.418	-32.633	30.461	147.062	-154.194	878.927	110.051	-76.4705	1053.82	142.636	-7.74711	541.122	172.002	-5.13791	123.305	227.88	104.884	64.0862
976	0	-331.923	-167.855	858.108	-293.164	-172.72	1117.22	-221.372	-161.002	463.657	-176.56	-151.906	88.2625	-207.397	-32.6845	30.4149	147.471	-152.739	878.607	110.147	-74.3437	1053.62	142.259	-7.75422	540.146	173.448	3.90856	122.262	229.764	115.084	65.2267
977	0	-331.523	-166.453	858.202	-292.677	-170.401	1117.32	-219.784	-163.083	463.373	-176.534	-151.93	88.3035	-207.359	-32.6655	30.4664	147.758	-151.35	878.307	110.426	-72.1437	1053.49	142.114	-7.75754	539.35	174.702	12.3399	121.315	231.368	124.563	66.3522
978	0	-331.067	-165.005	858.348	-292.226	-168.222	1117.39	-219.792	-162.419	463.226	-176.461	-151.937	88.3708	-207.411	-32.7059	30.4154	148.041	-149.752	877.975	110.76	-69.8448	1053.34	141.724	-7.75063	538.417	175.666	20.3171	120.408	232.671	133.299	67.7055
979	0	-330.541	-163.578	858.467	-291.698	-166.159	1117.46	-219.602	-161.236	463.419	-176.4	-151.874	88.4312	-207.395	-32.7148	30.3979	148.469	-148.136	877.667	111.178	-67.5259	1053.24	141.495	-7.79348	537.429	176.521	27.713	119.627	233.528	141.675	68.4072
980	0	-329.978	-161.991	858.62	-291.123	-164.128	1117.55	-219.269	-160.175	463.636	-176.329	-151.933	88.5101	-207.337	-32.6202	30.4759	148.988	-146.377	877.324	111.537	-65.1458	1053.06	141.285	-7.8375	536.493	177.007	34.5582	118.817	234.254	149.439	68.7978
981	0	-329.35	-160.334	858.727	-290.464	-161.964	1117.65	-218.892	-159.042	463.84	-176.294	-151.87	88.5277	-207.394	-32.7291	30.4103	149.517	-144.646	877.056	111.953	-62.8146	1052.89	141.03	-7.86439	535.574	177.348	40.7064	118.185	234.584	156.581	69.0583
982	0	-328.685	-158.836	859	-289.627	-159.535	1117.73	-218.546	-158.306	464.002	-176.182	-151.844	88.6177	-207.353	-32.6512	30.434	150.236	-142.831	876.759	112.617	-60.3793	1052.82	140.718	-7.84048	534.305	177.775	46.3416	117.282	234.681	162.882	69.2808
983	0	-328.036	-157.25	859.186	-288.782	-157.104	1117.77	-218.257	-157.399	464.118	-176.074	-151.9	88.6576	-207.424	-32.6115	30.5088	150.854	-141.004	876.409	113.308	-57.875	1052.55	140.72	-7.67227	533.413	177.673	51.3682	116.374	234.903	168.597	69.0838
984	0	-327.223	-155.656	859.447	-287.764	-154.672	1117.9	-217.764	-156.042	464.375	-176.004	-151.907	88.7129	-207.446	-32.6694	30.4322	151.565	-139.099	876.017	113.932	-55.377	1052.35	140.593	-7.53259	532.129	177.385	55.6804	115.389	234.034	173.422	68.7547
985	0	-326.292	-153.917	859.648	-286.802	-152.402	1118.01	-217.181	-155.39	464.461	-175.965	-152.004	88.8695	-207.43	-32.6223	30.5097	152.328	-137.246	875.637	114.777	-52.8572	1052.24	140.695	-7.33873	530.858	177.048	59.3078	114.36	233.449	177.673	68.3672
986	0	-325.404	-152.238	859.812	-285.834	-150.376	1118.17	-216.475	-154.851	464.516	-175.836	-151.959	88.8582	-207.405	-32.715	30.4156	153.132	-135.371	875.181	115.857	-50.4939	1052.12	139.981	-7.15904	529.438	176.575	62.3939	113.742	232.754	180.792	68.209
987	0	-324.404	-150.285	860.024	-284.6	-147.943	1118.32	-216.551	-152.235	465.206	-175.718	-151.968	88.9482	-207.42	-32.7229	30.4262	153.972	-133.443	874.629	116.6	-47.8277	1051.99	139.659	-6.81044	528.142	175.986	64.8165	112.846	232.113	182.585	67.8115
988	0	-323.328	-148.589	860.24	-283.378	-145.438	1118.52	-215.359	-152.735	464.988	-175.65	-152.125	89.1076	-207.424	-32.6915	30.4148	154.834	-131.476	874	117.561	-45.1771	1051.84	139.376	-6.43175	526.867	175.338	65.9156	111.879	231.074	183.744	66.8699
989	0	-322.165	-146.955	860.592	-281.988	-142.889	1118.7	-214.444	-152.114	465.138	-175.518	-152.221	89.2492	-207.404	-32.723	30.4088	155.813	-129.491	873.431	118.615	-42.5556	1051.73	138.801	-5.95832	525.512	174.639	66.0918	110.761	229.849	184.858	65.4531
990	0	-320.908	-145.103	860.879	-280.621	-140.608	1118.89	-213.911	-151.095	465.375	-175.42	-152.313	89.3912	-207.417	-32.7039	30.4141	156.828	-127.447	872.83	119.895	-39.8564	1051.46	138.833	-5.43207	524.438	173.534	66.0624	109.507	227.789	186.292	64.3276
991	0	-319.599	-143.098	861.075	-279.166	-138.234	1119.12	-213.162	-149.826	465.647	-175.296	-152.344	89.4853	-207.352	-32.5515	30.453	157.982	-125.223	872.306	121.201	-37.1764	1051.29	138.461	-4.78923	523.224	172.542	67.028	108.621	226.08	187.443	63.6469
992	0	-318.189	-141.399	861.461	-277.555	-135.488	1119.29	-212.779	-147.482	466.209	-175.132	-152.245	89.5485	-207.404	-32.6625	30.4631	159.074	-122.886	871.873	122.551	-34.4193	1051.13	138.856	-4.10952	522.709	171.741	68.4924	107.814	224.3	188.745	62.6063
993	0	-316.832	-139.681	861.835	-275.877	-132.79	1119.47	-211.283	-147.766	466.066	-174.981	-152.265	89.6947	-207.399	-32.6864	30.4383	160.232	-120.559	871.529	123.973	-31.6597	1050.95	138.541	-3.41219	521.44	171.002	70.0471	107.189	222.417	190.359	61.4945
994	0	-315.384	-137.945	862.218	-274.169	-130.079	1119.72	-210.362	-146.906	466.274	-174.903	-152.11	89.747	-207.398	-32.6826	30.437	161.536	-118.065	871.309	125.545	-28.8754	1050.77	138.509	-2.43341	520.653	170.448	71.5158	106.662	222.398	191.079	60.6358
995	0	-313.884	-136.027	862.445	-272.508	-127.574	1119.98	-209.517	-145.611	466.502	-174.725	-152.282	89.9726	-207.41	-32.6821	30.4477	162.768	-115.383	871.217	127.025	-25.9337	1050.69	138.553	-1.03609	520.11	170.04	72.7946	106.096	220.959	192.449	59.1536
996	0	-312.263	-134.089	862.812	-270.866	-125.329	1120.32	-209.059	-142.77	467	-174.611	-152.195	90.1043	-207.383	-32.6802	30.4701	164.066	-112.706	871.171	128.643	-23.0849	1050.64	138.813	0.89019	519.896	169.85	73.9892	105.648	219.409	193.902	57.5832
997	0	-310.647	-132.106	863.202	-269.212	-123.193	1120.63	-207.135	-143.195	467.052	-174.383	-152.159	90.268	-207.357	-32.7377	30.4551	165.415	-109.896	871.212	130.202	-20.0889	1050.46	139.14	3.06822	519.671	169.693	75.101	105.257	217.828	195.443	56.1635
998	0	-308.972	-130.029	863.523	-267.44	-120.751	1120.89	-206.3	-142.398	467.188	-174.265	-152.059	90.3744	-207.397	-32.4803	30.5591	166.807	-107.082	871.312	131.965	-17.1369	1050.51	139.663	5.62632	519.62	169.585	76.1426	104.86	217.148	196.359	54.9136
999	0	-307.252	-127.923	863.857	-265.482	-118.039	1121.11	-205.297	-140.574	467.564	-174.118	-152.095	90.5692	-207.438	-32.5179	30.5071	168.356	-104.117	871.538	133.659	-14.16	1050.53	140.374	8.49924	519.61	169.583	77.1774	104.571	215.113	197.874	53.0391
1000	0	-305.504	-125.999	864.24	-263.509	-114.947	1121.27	-203.875	-139.887	467.715	-173.979	-152.215	90.6981	-207.4	-32.5078	30.589	169.962	-101.002	871.759	135.408	-11.1922	1050.53	142.47	11.6554	520.147	169.686	78.3068	104.301	214.711	198.931	51.9139
1001	0	-303.725	-123.91	864.591	-261.471	-112.02	1121.52	-202.92	-138.535	467.99	-173.709	-152.134	90.8505	-207.349	-32.5843	30.5588	171.668	-97.9327	872.013	137.303	-8.16349	1050.37	143.425	15.0816	520.274	169.846	79.446	104.002	214.348	199.997	50.9311
1002	0	-301.842	-121.608	864.833	-259.487	-109.308	1121.69	-202.097	-135.851	468.472	-173.555	-152.045	90.9665	-207.363	-32.621	30.5818	173.492	-94.633	872.217	139.186	-5.18472	1050.32	143.804	18.7988	520.126	170.058	80.6163	103.782	214.233	200.647	49.4825
1003	0	-300.103	-120.267	865.225	-257.489	-106.699	1121.87	-200.499	-135.341	468.488	-173.383	-151.99	91.0442	-207.425	-32.4301	30.6117	175.199	-91.3246	872.325	140.928	-1.91578	1050.07	144.994	22.6093	520.259	170.379	81.9351	103.429	214.267	201.461	48.056
1004	0	-297.904	-117.388	865.522	-255.381	-104.147	1122.07	-199.221	-134.2	468.75	-173.192	-151.884	91.1508	-207.422	-32.4034	30.5993	177.076	-87.825	872.345	143.243	1.07679	1050.09	145.786	26.5337	520.222	170.865	83.3867	103.164	213.502	201.98	44.8483
1005	0	-295.825	-114.973	865.71	-253.262	-101.861	1122.3	-198.059	-132.33	468.968	-172.976	-151.856	91.2826	-207.424	-32.3701	30.638	179.114	-84.1844	872.31	145.451	4.2399	1050.02	146.116	30.5775	519.842	171.276	85.2368	102.853	212.951	203.272	42.8162
1006	0	-293.789	-113.007	866.004	-251.029	-99.418	1122.49	-196.599	-131.325	469.193	-172.789	-151.785	91.4144	-207.421	-32.3251	30.6614	181.117	-80.4278	872.196	147.288	7.69273	1049.91	147.259	34.3532	519.886	171.579	87.0039	102.518	212.384	204.724	41.2694
1007	0	-291.546	-110.431	866.302	-248.573	-96.7652	1122.62	-195.652	-130.327	468.871	-172.608	-151.77	91.5484	-207.441	-32.346	30.6773	183.277	-76.4788	871.944	149.681	11.1124	1049.79	148.254	38.225	519.8	171.662	88.6414	102.266	211.598	205.583	39.8073
1008	0	-289.202	-107.899	866.709	-245.985	-93.7854	1122.75	-194.161	-128.525	469.181	-172.315	-151.735	91.7776	-207.418	-32.2963	30.7027	185.47	-72.4057	871.637	151.933	14.6766	1049.64	148.942	42.1798	519.518	171.552	89.8885	102.051	211.577	206.101	38.908
1009	0	-286.764	-105.12	866.982	-243.168	-90.4215	1122.93	-192.595	-126.759	469.566	-172.101	-151.61	91.9518	-207.459	-32.2063	30.7235	187.728	-68.1973	871.321	154.331	18.3754	1049.58	149.389	46.1621	519.307	171.436	90.7024	101.975	212.012	206.025	38.3766
1010	0	-284.301	-102.346	867.328	-240.224	-86.973	1123.01	-191.471	-125.163	469.686	-171.824	-151.771	92.3086	-207.455	-32.0771	30.7548	190.098	-63.8275	871.034	156.791	22.2548	1049.42	150.066	50.4172	519.283	171.266	91.1325	101.957	211.629	206.221	38.2359
1011	0	-281.758	-99.7208	867.759	-237.283	-83.5283	1123.19	-189.419	-124.056	470.039	-171.567	-151.61	92.4403	-207.425	-32.004	30.8035	192.402	-59.3716	870.693	159.197	26.254	1049.34	150.502	54.6505	519.327	171.051	91.5916	101.938	211.499	206.367	38.1537
1012	0	-279.186	-97.2465	868.224	-234.39	-80.6713	1123.46	-187.785	-121.133	470.946	-171.246	-151.532	92.6488	-207.446	-31.8807	30.8504	194.988	-54.7733	870.361	161.609	30.4286	1049.27	150.395	59.0618	518.981	170.945	92.2984	101.882	212.008	206.333	38.163
1013	0	-276.514	-94.39	868.614	-231.629	-78.2196	1123.84	-186.918	-119.212	470.677	-170.941	-151.514	92.9817	-207.457	-31.8195	30.8753	197.481	-50.1347	870.126	164.172	34.6438	1049.28	151.114	63.1746	519.23	170.931	92.9223	101.848	211.901	206.441	38.0223
1014	0	-273.765	-91.5368	868.963	-228.845	-76.1075	1124.29	-184.9	-117.838	470.755	-170.743	-151.694	93.391	-207.428	-31.7256	30.8896	199.806	-45.4541	869.968	166.674	38.9691	1049.42	152.251	67.3385	519.683	170.901	93.5386	101.752	211.111	206.665	37.7225
1015	0	-271.082	-88.8811	869.441	-226.01	-73.7509	1124.67	-183.522	-115.057	471.33	-170.526	-151.686	93.6587	-207.481	-31.6843	30.9146	202.362	-40.8354	869.98	168.961	43.3444	1049.6	153.017	71.5119	519.9	170.929	94.184	101.682	211.417	206.877	37.6729
1016	0	-268.349	-86.3323	869.874	-222.473	-69.2319	1124.67	-181.574	-113.537	471.428	-170.227	-151.797	93.9624	-207.485	-31.6071	30.9053	204.836	-36.1438	869.993	171.405	47.7719	1050.02	153.922	75.783	520.002	170.934	94.8198	101.621	211.122	206.966	37.5693
1017	0	-265.534	-83.6973	870.321	-219.146	-65.1208	1124.79	-179.814	-111.778	471.634	-169.865	-151.962	94.3391	-207.514	-31.5646	30.962	207.175	-31.5893	870.082	174.223	52.1539	1050.09	154.34	79.9456	519.658	170.938	95.4777	101.568	211.379	207.207	37.553
1018	0	-262.691	-80.5901	870.647	-216.018	-61.8696	1125.01	-178.24	-109.819	471.961	-169.451	-152.201	94.7628	-207.544	-31.4286	31.0024	209.595	-27.1606	870.212	177.039	56.4797	1050.25	155.46	84.1314	519.805	170.98	96.2409	101.487	211.84	207.229	37.7401
1019	0	-259.862	-77.8556	870.969	-212.894	-59.0048	1125.31	-176.445	-107.672	472.378	-169.101	-152.022	95.1567	-207.531	-31.3618	31.0278	212.125	-22.6932	870.363	179.756	60.7505	1050.32	155.452	88.2312	519.121	170.994	96.9325	101.391	211.249	207.753	37.5336
1020	0	-256.932	-74.9472	871.351	-209.744	-55.8734	1125.59	-174.483	-106.19	472.806	-168.729	-152.116	95.627	-207.511	-31.2192	31.0693	214.777	-18.1899	870.432	182.628	64.9411	1050.43	156.909	92.4915	519.151	171.064	97.5306	101.299	211.164	207.922	37.3553
1021	0	-254.08	-72.0114	871.686	-206.534	-52.6943	1125.8	-173.165	-103.8	472.874	-168.806	-151.699	95.8788	-207.508	-31.301	31.125	217.428	-13.7925	870.41	185.557	68.9954	1050.37	158.333	96.7716	519.154	171.161	98.0681	101.124	211.119	208.154	37.2292
1022	0	-251.19	-68.9677	872.033	-203.304	-49.4469	1125.96	-171.263	-101.828	473.246	-169.073	-150.526	95.9568	-207.474	-31.2494	31.1353	220.132	-9.43471	870.336	188.42	73.0958	1050.25	159.449	100.859	518.774	171.218	98.5932	100.963	211.222	208.338	37.0975
1023	0	-248.256	-65.8035	872.385	-200.012	-46.3591	1126.19	-169.688	-99.6642	473.556	-169.247	-149.362	95.9726	-207.488	-31.2066	31.1321	222.756	-4.96603	870.153	191.251	77.204	1050.34	159.603	104.918	518.095	171.323	99.0865	100.806	211.239	208.565	36.9715
1024	0	-245.343	-62.715	872.717	-196.648	-43.2002	1126.42	-167.947	-97.8252	473.851	-169.101	-148.92	96.3512	-207.445	-31.3073	31.1416	225.659	-0.484865	870.051	194.293	81.2829	1050.44	161.618	108.922	518.259	171.459	99.5384	100.668	211.153	208.827	36.8034
1025	0	-242.351	-59.525	873.03	-193.315	-40.0748	1126.7	-166.355	-95.8032	474.138	-168.711	-148.996	97.1278	-207.587	-31.3315	30.9903	228.396	4.03641	869.899	197.047	85.3909	1050.36	162.853	112.834	517.548	171.497	100.01	100.483	211.123	208.927	36.7006
1026	0	-239.431	-56.4614	873.461	-189.967	-37.0132	1126.92	-164.714	-93.7807	474.452	-168.291	-148.612	97.5281	-207.965	-30.2353	31.1438	231.239	8.48714	869.843	199.956	89.4537	1050.44	164.005	116.498	517.304	171.704	100.464	100.363	211.121	209.058	36.6127
1027	0	-236.482	-53.2894	873.783	-186.527	-33.7675	1127.26	-163.204	-91.6925	474.878	-168.254	-148.711	98.1585	-207.87	-30.5965	30.966	234.013	12.9352	869.687	202.883	93.5453	1050.49	165.262	119.993	516.941	171.792	100.833	100.205	211.201	209.033	36.3084
1028	0	-233.652	-50.2613	874.327	-183.203	-30.9036	1127.61	-161.538	-89.6503	475.315	-167.778	-148.424	98.8101	-207.333	-32.1047	30.6493	236.795	17.3286	869.64	205.673	97.6021	1050.57	166.887	123.172	516.511	171.862	101.184	100.042	211.189	209.236	36.4555
1029	0	-230.757	-47.3668	874.952	-179.804	-27.8603	1128.09	-159.76	-87.868	476.068	-167.478	-148.22	99.5007	-207.112	-32.72	30.5786	239.511	21.7063	869.621	208.486	101.678	1050.68	167.926	125.928	516.01	171.901	101.483	99.9136	211.078	209.012	35.9667
1030	0	-227.961	-44.4462	875.55	-176.554	-25.2858	1128.58	-158.62	-85.1438	476.446	-167.574	-148.537	100.466	-207.034	-32.8466	30.5692	242.303	25.9689	869.679	211.357	105.703	1050.85	169.12	128.427	515.636	171.939	101.775	99.7652	211.005	209.046	35.9211
1031	0	-225.195	-41.6902	876.307	-173.271	-22.4124	1129.27	-157.191	-82.7659	477.244	-167.472	-147.898	101.318	-206.926	-32.9775	30.5748	244.832	30.0945	869.687	214.161	109.636	1051.14	170.12	130.678	515.304	171.927	101.967	99.6336	210.82	209.201	35.7633
1032	0	-222.515	-38.9784	877.296	-170.101	-19.8602	1130.01	-155.673	-80.6691	478.124	-167.312	-147.19	102.32	-206.864	-32.9859	30.6063	247.326	34.1853	869.868	216.807	113.542	1051.53	171.272	132.625	515.027	172	102.187	99.5488	210.947	209.164	35.8374
1033	0	-219.938	-36.3618	878.429	-166.957	-17.1075	1130.97	-154.659	-78.1333	479.333	-167.364	-146.588	103.511	-206.917	-32.6869	30.6829	249.806	38.1198	870.071	219.33	117.333	1052.02	172.49	134.386	514.728	172.07	102.359	99.4523	210.744	209.234	35.6707
1034	0	-217.401	-33.8859	879.777	-163.921	-14.4623	1132.04	-153.195	-75.9542	480.782	-167.335	-145.437	104.698	-206.987	-32.533	30.6849	252.226	41.8952	870.321	222.075	121.112	1052.63	173.617	135.87	514.345	172.123	102.507	99.3281	210.729	209.533	36.0605
1035	0	-214.986	-31.6027	881.313	-160.889	-12.1392	1133.33	-152.159	-72.8126	482.525	-167.51	-144.819	106.354	-207.053	-32.5023	30.6291	254.359	45.5979	870.696	224.466	124.883	1053.59	174.892	137.196	514.102	172.2	102.615	99.3084	210.737	209.548	36.0371
1036	0	-212.648	-29.2467	883.003	-157.892	-9.77901	1134.72	-151.349	-69.5821	484.145	-167.798	-143.906	107.847	-207.858	-31.9791	30.38	256.493	48.9939	871.064	227.043	128.428	1054.15	175.818	138.305	513.977	172.304	102.774	99.1788	210.868	209.207	35.6669
1037	0	-210.457	-27.0861	884.864	-154.904	-7.32416	1136.23	-150.874	-67.4383	485.081	-167.933	-143.12	109.671	-208.273	-31.644	30.1777	258.543	52.3218	871.428	229.438	131.94	1055.1	177.238	139.281	513.853	172.401	102.842	99.1245	210.86	209.165	35.6365
1038	0	-208.412	-24.8843	886.801	-151.964	-5.03567	1137.92	-150.353	-64.9363	486.419	-168.195	-141.731	111.369	-208.501	-31.6579	29.9001	260.577	55.3559	871.885	231.682	135.369	1056.13	178.413	140.049	514	172.463	102.9	99.0403	210.871	209.125	35.6273
1039	0	-206.401	-22.8557	888.948	-149.026	-2.81583	1139.72	-150.068	-61.6423	488.348	-168.475	-140.704	113.421	-208.677	-31.7106	29.7736	262.528	58.2249	872.384	234.05	138.687	1057.3	179.577	140.749	514.01	172.558	102.958	98.9475	210.761	209.192	35.6609
1040	0	-204.468	-20.8011	891.076	-146.101	-0.718266	1141.51	-149.52	-58.5826	490.079	-168.884	-139.489	115.184	-208.784	-31.611	29.6142	264.383	60.9474	872.896	236.445	141.933	1058.39	181.388	141.231	514.414	172.647	103.001	98.8992	210.937	209.174	35.6542
1041	0	-202.652	-18.6596	893.313	-143.218	1.64612	1143.44	-148.841	-54.9257	492.708	-169.065	-138.223	117.106	-209.015	-31.7776	29.5896	266.214	63.5478	873.404	238.731	144.962	1059.31	181.949	141.564	514.037	172.704	102.985	98.7781	210.849	209.186	35.6521
1042	0	-200.837	-16.6079	895.62	-140.392	3.68732	1145.36	-148.82	-50.9737	494.565	-169.414	-136.853	119.377	-209.108	-31.6645	29.367	267.925	66.0275	873.919	241.194	147.999	1060.48	182.922	141.839	514.123	172.8	103.029	98.7212	210.889	209.123	35.6679
1043	0	-199.122	-14.5303	897.876	-137.643	5.65842	1147.38	-149.153	-47.2568	495.866	-170.231	-136.571	121.496	-209.217	-31.5925	29.2243	269.359	68.3152	874.382	243.415	150.908	1061.65	184.006	141.932	514.128	172.866	103.041	98.6363	210.88	209.186	35.7077
1044	0	-197.37	-12.5235	900.235	-134.875	7.7484	1149.36	-149.279	-43.6177	497.429	-169.728	-133.656	123.166	-209.316	-31.5806	29.0984	270.887	70.8239	874.956	245.68	153.662	1062.53	185.265	141.878	514.124	172.927	103.003	98.5417	210.852	209.144	35.6808
1045	0	-195.721	-10.2898	902.421	-132.205	9.84574	1151.32	-149.552	-39.5015	499.352	-170.484	-133.026	125.45	-209.439	-31.7528	29.0738	272.531	73.1387	875.442	247.913	156.355	1063.51	185.987	141.802	514.222	173.049	102.979	98.4544	210.833	209.179	35.7294
1046	0	-194.161	-8.4519	904.772	-129.626	11.613	1153.23	-149.821	-34.9889	501.148	-170.474	-131.432	127.476	-209.495	-31.7687	29.047	274.007	75.5387	876.013	250.147	159.02	1064.43	187.207	141.749	514.423	173.149	103.02	98.3579	210.765	209.153	35.6866
1047	0	-192.616	-6.39962	906.985	-127.079	13.3377	1155.14	-149.97	-30.8002	502.563	-170.312	-129.426	129.34	-209.505	-31.7883	29.1203	275.334	77.8434	876.502	252.77	161.672	1064.99	188.365	141.479	514.471	173.227	103.031	98.2766	210.866	209.211	35.7101
1048	0	-191.145	-4.29542	909.206	-124.576	15.1193	1157	-150.73	-26.1156	504.426	-170.037	-127.579	131.358	-209.475	-31.8351	29.2667	276.768	80.1304	877.05	254.549	164.18	1065.94	189.286	141.224	514.626	173.321	102.999	98.1956	210.826	209.22	35.7031
1049	0	-189.785	-2.3187	911.266	-122.183	16.9244	1158.8	-151.241	-20.6895	506.121	-169.711	-126.062	133.594	-209.391	-31.7439	29.4661	278.112	82.437	877.552	256.071	166.622	1066.66	190.835	140.898	514.451	173.424	102.982	98.1343	210.856	209.176	35.5914
1050	0	-188.523	-0.202264	913.313	-119.858	18.4853	1160.49	-152.055	-15.3783	507.773	-169.299	-123.645	135.446	-209.51	-32.1246	29.836	279.411	84.8933	878.073	257.99	169.08	1067.44	190.977	140.657	514.482	173.577	102.96	98.0275	210.838	209.231	35.5213
1051	0	-187.315	1.73258	915.297	-117.563	20.0621	1162.12	-152.608	-11.1722	509.26	-169.191	-121.74	137.499	-209.616	-32.1318	30.198	280.93	87.1597	878.604	259.919	171.456	1067.85	192.652	140.355	514.681	173.707	102.938	97.9506	210.845	209.244	35.4813
1052	0	-186.096	3.94388	917.12	-115.338	21.5925	1163.62	-153.531	-5.16213	510.862	-169.086	-119.517	139.441	-209.385	-31.3046	30.3358	282.057	89.6405	878.958	261.838	173.896	1068.65	194.406	140.044	514.893	173.765	102.914	97.8951	210.711	209.72	35.8717
1053	0	-184.89	5.82324	918.927	-113.183	23.0282	1165.02	-154.38	0.316478	512.423	-169.23	-117.279	141.309	-209.059	-29.7933	30.2641	283.251	92.1704	879.421	262.926	176.178	1069.2	194.697	139.817	514.907	173.896	102.899	97.8079	210.897	209.224	35.4597
1054	0	-183.806	7.86442	920.554	-111.047	24.4299	1166.34	-155.278	5.28476	513.922	-169.431	-114.516	143.064	-209.108	-27.9646	30.4191	284.482	94.4916	879.762	264.697	178.51	1069.71	195.846	139.65	514.973	173.945	102.897	97.7566	210.761	209.693	35.8008
1055	0	-182.727	9.86324	922.142	-109.036	25.6453	1167.58	-156.216	10.4426	515.343	-169.892	-111.446	144.637	-209.684	-26.3258	30.821	285.695	96.8468	880.098	265.899	180.771	1070.18	196.435	139.529	514.916	174.004	102.856	97.6434	211.446	209.136	35.5116
1056	0	-181.686	12.0102	923.721	-107.107	27.0772	1168.64	-157.153	15.6857	516.71	-170.717	-107.92	146.111	-210.538	-23.706	31.2064	286.847	98.8705	880.362	266.584	182.784	1070.71	198.077	139.476	515.061	174.096	102.841	97.5516	211.535	209.08	35.4573
1057	0	-180.638	14.2923	925.065	-105.269	28.1539	1169.67	-158.382	20.4982	518.33	-171.781	-103.959	147.499	-211.743	-20.1764	31.7457	288.093	101.13	880.544	268.635	185.096	1071.12	199.076	139.471	514.966	174.108	102.82	97.4875	211.529	209.105	35.4276
1058	0	-179.656	16.1222	926.152	-103.181	29.7183	1170.61	-159.095	25.404	519.507	-173.257	-99.0721	148.495	-213.337	-15.5581	32.371	289.044	103.513	880.764	269.297	187.047	1071.6	199.87	139.574	514.941	174.109	102.735	97.4466	211.537	209.113	35.417
1059	0	-178.521	18.378	927.666	-101.404	31.222	1171.47	-160.108	29.9682	520.74	-175.35	-93.5305	149.355	-215.339	-9.91386	33.046	290.235	105.61	881.003	270.553	189.059	1072.07	201.405	139.611	514.911	174.248	102.737	97.3505	211.45	209.075	35.4578
1060	0	-177.411	20.8857	928.783	-99.6531	32.4238	1172.29	-160.976	34.3536	522.059	-177.573	-87.1256	149.994	-217.871	-3.18711	33.7381	291.431	107.578	881.129	272.173	191.066	1072.43	201.423	139.838	514.752	174.197	102.59	97.3268	211.531	209.108	35.3856
1061	0	-176.37	23.2741	929.817	-97.9638	33.7281	1172.97	-161.98	38.4145	523.161	-180.44	-79.72	150.116	-220.701	4.83219	34.2103	292.781	109.591	881.252	273.301	192.911	1072.78	202.961	140.426	514.781	174.343	102.619	97.2726	211.469	209.084	35.3869
1062	0	-175.344	25.5047	930.787	-96.3083	34.9224	1173.67	-162.866	42.5756	524.339	-183.696	-71.923	150.259	-223.749	13.5374	34.6987	293.884	111.524	881.369	274.906	194.774	1073.14	202.914	140.981	514.586	174.372	102.563	97.2365	211.398	208.999	35.2544
1063	0	-174.331	27.808	931.694	-94.7324	35.8753	1174.41	-163.822	46.4477	525.458	-187.442	-63.1085	149.945	-227.017	23.6135	35.004	295.23	113.395	881.529	275.619	196.283	1073.46	204.388	141.842	514.558	174.281	102.506	97.2151	211.482	209.056	35.3375
1064	0	-173.345	30.2057	932.551	-92.9213	37.8775	1174.91	-164.704	50.7476	526.432	-191.365	-53.5285	149.641	-230.283	34.8863	35.1481	296.313	115.167	881.769	277.497	198.09	1073.68	204.256	142.722	514.328	174.309	102.529	97.1862	211.442	209.057	35.2726
1065	0	-172.398	32.4177	933.299	-91.5199	38.7228	1175.52	-165.587	54.7641	527.566	-195.689	-43.1314	149.163	-233.516	46.9669	35.3334	296.23	116.861	881.61	280.137	199.946	1073.89	205.719	143.946	514.232	174.265	102.524	97.1462	211.382	209.039	35.2221
1066	0	-171.486	34.7859	933.987	-89.9757	40.0861	1175.98	-166.536	59.3197	528.576	-200.07	-32.0342	148.659	-236.878	59.6612	35.9784	296.434	118.379	881.357	281.011	201.347	1073.86	205.548	145.048	513.955	174.306	102.574	97.1174	211.447	209.058	35.2439
1067	0	-170.58	36.9334	934.606	-88.3028	42.0325	1176.33	-167.5	63.7536	529.408	-204.329	-20.6528	148.321	-240.275	73.4285	37.1157	296.965	120.478	881.182	282.493	202.82	1073.86	206.922	146.395	513.83	174.249	102.595	97.0884	211.64	209.094	35.1713
1068	0	-169.704	39.183	935.185	-86.9391	43.4157	1176.71	-168.433	68.7665	530.392	-208.485	-8.98302	148.366	-243.766	87.2868	38.9842	297.637	123.001	881.038	283.805	204.229	1073.89	206.431	147.722	513.347	174.189	102.626	97.1022	211.481	208.958	35.0396
1069	0	-168.818	41.3503	935.651	-85.6134	44.5046	1177.03	-169.335	74.1711	531.318	-212.389	3.00369	148.362	-247.643	101.51	41.5083	298.647	124.739	880.427	285.502	205.685	1073.86	206.405	149.228	513.184	174.124	102.615	97.1651	211.49	208.972	35.0373
1070	0	-168.154	43.4498	936.231	-84.5138	45.1826	1177.35	-170.292	79.6803	532.213	-216.213	15.5198	148.488	-251.346	116.124	44.3018	299.523	126.29	880.133	286.36	206.933	1073.71	207.702	150.771	513.038	174.017	102.656	97.1407	211.613	209.137	35.0078
1071	0	-167.434	45.4181	936.7	-83.3592	46.2629	1177.51	-171.112	85.6678	533.143	-219.891	27.6885	149.022	-254.953	130.857	47.1057	300.334	127.781	879.879	287.579	208.27	1073.57	207.151	152.343	512.603	173.957	102.695	97.1814	211.678	209.17	35.0242
1072	0	-166.985	47.5623	937.096	-81.9526	48.0104	1177.64	-171.856	91.9372	534.151	-223.159	40.2068	149.664	-258.686	145.274	50.0849	300.849	129.467	879.544	288.564	209.57	1073.35	207.043	154.055	512.327	173.842	102.736	97.1857	211.641	209.153	34.9546
1073	0	-166.565	49.4368	937.544	-80.9369	48.8621	1177.8	-172.516	98.3747	535.084	-226.249	52.6186	150.277	-262.206	159.686	53.0068	301.515	131.442	879.124	289.682	210.978	1073.3	208.3	155.72	512.129	173.732	102.806	97.2122	211.703	209.161	34.9515
1074	0	-166.078	51.7337	937.936	-80.2121	49.3051	1177.87	-173.257	105.216	536.032	-229.087	64.653	151.029	-265.833	173.316	56.084	301.902	133.335	878.771	290.598	212.356	1073.19	208	157.377	511.762	173.641	102.841	97.2206	210.713	208.795	34.4587
1075	0	-165.812	53.5926	938.278	-78.8907	51.0534	1177.88	-173.996	112.035	537.069	-231.526	76.713	151.964	-269.302	186.908	59.2738	302.405	135.3	878.447	291.189	213.73	1073.09	207.463	159.144	511.424	173.527	102.913	97.2463	211.674	209.15	34.8963
1076	0	-165.52	55.8427	938.703	-78.1115	51.713	1177.88	-174.665	119.266	538.178	-233.624	88.3832	153.072	-272.607	199.994	62.4678	302.464	137.332	878.114	292.133	215.206	1073.18	207.193	160.773	510.951	173.44	103.002	97.2634	211.755	209.223	34.9595
1077	0	-165.323	57.8953	938.99	-77.2129	52.6511	1177.92	-175.437	126.691	539.28	-235.395	99.4892	154.132	-275.542	212.56	65.5092	303.041	139.334	877.698	292.496	216.535	1073.04	206.802	162.373	510.454	173.357	103.096	97.2662	211.73	209.214	34.9052
1078	0	-165.076	60.3613	939.359	-76.4162	54.0071	1177.89	-176.251	134.093	540.459	-236.847	110.872	155.028	-278.29	224.912	68.4846	303.148	141.463	877.37	293.653	218.112	1072.95	208.173	164.483	510.279	173.265	103.141	97.3032	211.707	209.24	34.8753
1079	0	-165.026	62.4754	939.714	-75.8768	53.892	1177.84	-177.374	141.978	541.333	-238.062	121.756	156.231	-280.543	236.762	71.2631	303.295	143.547	876.849	293.931	219.478	1072.95	207.883	166.41	509.943	173.173	103.181	97.3275	211.71	209.217	34.8726
1080	0	-164.878	65.1152	940.014	-75.2865	54.2205	1177.82	-177.906	148.93	542.927	-239.073	131.984	157.428	-282.566	248.213	74.0073	303.55	145.497	876.493	294.494	220.721	1072.84	207.36	168.164	509.638	173.063	103.333	97.3333	211.719	209.247	34.8781
1081	0	-164.939	67.7862	940.328	-74.2004	56.3215	1177.65	-178.675	156.195	544.157	-239.822	142.687	158.579	-284.208	259.215	76.6724	303.454	147.531	876.239	294.841	222.066	1072.82	207.108	169.854	509.115	172.952	103.401	97.3383	211.713	209.221	34.8527
1082	0	-164.839	70.6784	940.643	-73.9247	56.4058	1177.61	-179.432	163.671	545.402	-240.508	152.928	159.717	-285.439	269.746	79.0868	303.486	149.379	875.685	295.668	223.334	1072.77	206.762	171.522	508.669	172.809	103.532	97.3072	211.662	209.219	34.8418
1083	0	-164.817	73.5966	940.848	-73.56	56.505	1177.61	-180.069	170.915	546.698	-240.812	162.512	161.005	-286.165	280.249	81.2497	303.434	151.389	875.241	296.148	224.605	1072.52	206.413	173.279	508.243	172.675	103.605	97.2904	211.649	209.192	34.8721
1084	0	-164.883	76.4982	941.475	-72.8444	58.1118	1177.4	-180.741	178.149	547.965	-241.339	172.251	162.153	-286.446	290.192	83.231	303.248	153.183	874.801	296.314	225.822	1072.75	206.778	174.928	508.005	172.505	103.707	97.2789	211.605	209.196	34.8051
1085	0	-164.869	79.6843	941.591	-72.5861	58.6186	1177.37	-181.344	185.26	549.223	-241.432	181.84	163.243	-286.304	300.093	84.9457	303.061	154.993	874.49	296.93	226.933	1072.72	207.276	176.692	507.643	172.353	103.824	97.2157	211.616	209.2	34.8765
1086	0	-164.99	82.9113	941.781	-71.9447	60.2876	1177.22	-181.883	192.248	550.456	-241.333	191.152	164.261	-285.835	309.725	86.3734	302.7	156.739	874.336	297.394	227.933	1072.45	206.88	178.506	507.213	172.174	103.943	97.2175	211.544	209.187	34.8114
1087	0	-164.952	86.2826	941.969	-71.4397	61.8561	1177.1	-182.454	199.555	551.481	-241.193	199.888	165.345	-285.094	318.931	87.8436	303.232	158.429	874.057	297.641	229.006	1072.78	206.475	180.532	506.757	171.998	104.071	97.1991	211.591	209.217	34.8492
1088	0	-165.19	89.276	942.171	-71.2303	62.6652	1176.99	-182.697	206.097	552.845	-241.048	208.834	166.467	-283.987	328.105	89.1101	304.57	160.175	873.66	298.159	230.017	1072.6	206.005	182.52	506.349	171.859	104.19	97.2089	211.463	209.212	34.7566
1089	0	-165.329	92.6281	942.228	-70.7959	64.3776	1176.84	-182.796	212.871	553.969	-240.578	217.814	167.192	-282.559	337.053	90.1993	304.141	161.801	873.349	298.604	231.078	1072.75	205.69	184.547	505.901	171.738	104.315	97.1985	211.46	209.225	34.7758
1090	0	-165.52	95.8692	942.352	-70.6978	65.3853	1176.67	-182.977	219.483	554.933	-240.211	226.241	168.032	-280.861	346.018	91.0535	303.877	163.689	872.942	299.036	232.025	1072.69	205.191	186.6	505.366	171.596	104.445	97.2279	211.471	209.277	34.7775
1091	0	-165.729	99.1768	942.409	-70.4596	67.0831	1176.42	-182.991	225.949	555.753	-239.603	234.591	168.701	-278.967	354.856	91.7645	303.482	165.475	872.615	299.562	233.078	1072.62	204.747	188.724	504.872	171.481	104.628	97.2463	211.454	209.37	34.5339
1092	0	-165.922	102.562	942.373	-70.3301	68.7004	1176.2	-182.985	232.336	556.591	-238.943	242.892	169.331	-276.745	364.119	92.4123	303.3	167.371	872.263	300.109	234.088	1072.5	204.847	190.778	504.548	171.344	104.751	97.3074	211.511	209.323	34.7424
1093	0	-166.196	106.087	942.278	-69.9928	71.3448	1175.69	-182.981	238.294	557.391	-238.201	250.796	169.832	-274.612	372.81	92.9259	302.962	169.198	871.931	300.494	235.088	1072.44	204.663	192.832	504.106	171.231	104.871	97.3541	211.376	209.394	34.4741
1094	0	-166.467	109.504	942.253	-70.4713	71.9892	1175.47	-182.598	244.607	557.573	-237.464	258.546	170.162	-272.523	381.25	93.4533	302.812	171.244	871.608	300.914	236.126	1072.36	205.009	194.913	503.639	171.102	105.011	97.4156	211.39	209.333	34.688
1095	0	-166.792	112.762	942.105	-70.7559	73.1076	1175.24	-182.198	250.03	558.025	-236.641	266.556	170.506	-270.498	389.55	93.9333	302.644	173.361	871.226	301.446	237.211	1072.26	204.572	196.967	503.148	170.99	105.134	97.4809	211.356	209.429	34.4298
1096	0	-167.251	116.165	941.968	-70.9485	75.1346	1174.81	-181.925	255.693	558.424	-235.772	273.999	170.644	-268.572	397.759	94.4314	302.313	175.321	870.981	301.75	238.294	1072.15	203.906	199.094	502.732	170.897	105.309	97.5585	211.375	209.397	34.6487
1097	0	-167.633	119.643	941.729	-71.2166	76.653	1174.47	-181.364	261.035	558.575	-235.202	281.755	170.53	-266.692	405.876	94.8914	301.991	177.405	870.645	302.267	239.398	1072.08	203.612	201.064	502.297	170.812	105.414	97.6315	211.328	209.489	34.4041
1098	0	-168.013	123.187	941.393	-71.4959	78.7501	1173.99	-180.763	266.096	558.513	-233.944	288.751	170.695	-265.01	413.891	95.3473	301.807	179.493	870.308	302.492	240.568	1071.94	203.293	203.147	501.85	170.694	105.587	97.6747	211.267	209.358	34.5437
1099	0	-168.341	126.73	941.035	-72.2569	79.2326	1173.69	-180.095	271.193	558.372	-233.102	295.855	170.515	-263.225	421.621	95.7738	301.523	181.638	870.047	302.594	241.744	1071.88	202.867	205.31	501.36	170.63	105.672	97.7544	211.309	209.412	34.5725
1100	0	-168.759	130.431	940.547	-72.6024	81.2133	1173.08	-179.129	275.455	558.05	-232.244	302.749	170.273	-261.798	429.116	96.2253	301.169	183.744	869.74	302.888	243.061	1071.72	202.301	207.549	500.744	170.543	105.854	97.7982	211.195	209.39	34.4926
1101	0	-169.027	134.151	940.008	-73.0459	83.0823	1172.54	-178.212	280.022	557.681	-231.084	309.522	170.124	-260.399	436.412	96.6903	300.847	185.99	869.45	303.123	244.33	1071.56	201.79	209.862	500.198	170.44	105.957	97.84	211.197	209.433	34.4918
1102	0	-169.369	137.517	939.321	-72.9243	87.0749	1171.67	-177.636	285.12	557.305	-230.008	316.323	169.796	-259.176	443.476	97.0644	300.601	188.026	869.15	303.276	245.697	1071.5	201.69	212.091	499.799	170.358	106.128	97.9254	211.103	209.384	34.4194
1103	0	-169.679	141.406	938.634	-73.9511	87.587	1171.18	-176.428	289.068	556.571	-229.242	322.702	169.289	-258.02	450.397	97.4967	300.313	190.234	868.773	303.298	246.978	1071.52	201.374	214.387	499.264	170.274	106.264	97.9913	210.361	209.123	34.1352
1104	0	-169.921	145.172	937.928	-74.6	89.095	1170.6	-175.477	293.113	556.02	-227.967	329.004	168.898	-256.943	456.98	97.7765	299.967	192.341	868.482	303.382	248.365	1071.49	201.043	216.464	498.708	170.217	106.414	98.0307	210.292	209.098	34.1423
1105	0	-170.13	148.674	937.228	-74.6426	92.9031	1169.67	-174.586	297.424	555.266	-226.948	334.733	168.472	-255.866	463.543	98.0703	299.636	194.515	868.183	303.4	249.75	1071.41	200.726	218.625	498.204	170.135	106.591	98.0958	210.255	209.135	34.1165
1106	0	-170.439	152.178	936.428	-75.8033	93.6021	1169.08	-173.721	301.364	554.602	-225.697	340.415	168.009	-254.849	469.851	98.2366	299.386	196.581	867.872	303.45	251.115	1071.34	200.393	220.477	497.717	170.042	106.722	98.1575	210.266	209.136	34.1348
1107	0	-170.648	155.785	935.591	-76.5649	94.8515	1168.51	-172.775	305.207	553.698	-224.808	346.166	167.174	-253.773	475.816	98.3346	299.267	198.695	867.558	303.487	252.526	1071.28	200.134	222.384	497.279	169.978	106.83	98.2791	210.264	209.14	34.1563
1108	0	-170.838	159.297	934.744	-77.1967	97.1519	1167.57	-172.009	308.953	552.976	-223.295	351.861	166.532	-252.66	481.513	98.3511	299.013	200.802	867.244	303.446	253.929	1071.22	199.845	224.114	496.905	169.845	106.975	98.2901	211.052	209.512	34.437
1109	0	-171.126	162.782	933.886	-78.0014	99.0539	1166.83	-171.365	313.185	552.078	-222.01	356.968	165.953	-251.546	486.889	98.2235	298.74	202.927	866.943	303.393	255.29	1071.19	199.6	225.922	496.481	169.83	107.119	98.4188	211.182	209.621	34.491
1110	0	-171.272	166.1	933.005	-78.3009	102.367	1165.88	-170.635	316.645	551.224	-220.802	362.025	165.006	-250.435	492.281	98.0951	298.472	205.052	866.693	303.288	256.767	1071.12	199.286	227.643	496.033	169.682	107.28	98.4204	210.995	209.625	34.1733
1111	0	-171.587	169.363	932.131	-79.0221	104.471	1165.01	-169.642	319.524	550.195	-219.38	366.871	164.21	-249.093	497.325	97.6791	298.247	207.226	866.438	303.172	258.244	1071.11	199.05	229.421	495.623	169.576	107.399	98.4916	211.025	209.696	34.1914
1112	0	-171.92	172.33	931.279	-79.7239	106.828	1164.16	-169	322.719	549.304	-217.988	371.42	163.402	-247.888	502.02	97.1996	298.052	209.347	866.259	303.12	259.747	1071.04	198.798	231.153	495.158	169.536	107.549	98.5797	211.052	209.576	34.411
1113	0	-172.127	175.241	930.365	-80.517	108.838	1163.17	-168.441	325.87	548.32	-216.672	375.748	162.526	-246.459	506.594	96.6234	297.848	211.534	866.073	302.958	261.169	1071.04	198.547	233.028	494.72	169.469	107.671	98.6542	210.275	209.255	34.1413
1114	0	-172.404	178.209	929.399	-81.3177	111.073	1162.34	-167.905	328.848	547.423	-215.183	380.195	161.516	-245.096	510.836	95.9318	297.688	213.934	865.848	302.886	262.687	1071.07	198.359	234.824	494.24	169.436	107.818	98.7303	210.137	209.43	33.8293
1115	0	-172.773	180.879	928.513	-82.1261	113.333	1161.29	-167.609	332.595	546.514	-213.883	383.431	160.762	-243.78	514.825	95.0699	297.533	216.362	865.627	302.705	264.146	1071.05	198.245	236.706	493.818	169.372	107.935	98.8394	210.255	209.338	34.0699
1116	0	-173.057	183.766	927.521	-83.0346	115.648	1160.5	-166.916	334.903	545.413	-212.625	386.923	159.783	-242.315	518.766	94.1451	297.298	218.371	865.426	302.467	265.657	1071.1	198.334	238.481	493.412	169.306	108.068	98.9284	210.334	209.381	34.0636
1117	0	-173.393	186.489	926.576	-83.8855	117.713	1159.46	-166.718	337.905	544.404	-211.056	390.603	158.793	-240.991	522.121	93.1114	297.176	220.595	865.254	302.184	267.251	1071.09	198.154	240.334	492.998	169.298	108.225	99.0606	210.114	209.475	33.9876
1118	0	-173.65	189.259	925.561	-84.692	119.526	1158.67	-166.211	340.813	543.395	-209.686	393.922	157.853	-239.67	525.543	91.92	297.162	222.705	865.15	301.826	268.714	1071.14	198.297	242.116	492.885	169.298	108.307	99.1722	210.131	209.468	33.9098
1119	0	-174.012	192.051	924.54	-85.4681	122.985	1157.51	-165.626	343.331	542.367	-208.376	397.343	156.679	-238.318	528.75	90.7761	297.014	224.721	865.042	301.375	270.183	1071.21	198.039	243.861	492.415	169.232	108.439	99.2658	210.125	209.537	33.9024
1120	0	-174.292	194.832	923.497	-86.0452	126.645	1156.37	-165.371	346.192	541.386	-206.923	400.427	155.699	-236.993	531.553	89.4202	296.809	226.953	864.82	300.987	271.888	1071.29	198.114	245.528	491.87	169.218	108.546	99.3806	210.184	209.612	33.8187
1121	0	-174.672	197.598	922.461	-87.6997	126.973	1155.56	-165.198	349.009	540.398	-205.694	403.081	154.641	-235.612	534.378	88.063	296.607	228.865	864.844	300.528	273.428	1071.32	198.003	247.163	491.454	169.19	108.674	99.4985	210.237	209.652	33.7699
1122	0	-175.024	200.346	921.437	-88.6393	129.357	1154.95	-164.907	351.922	539.42	-204.403	405.875	153.439	-234.416	537.033	86.6993	296.405	230.955	864.762	299.941	274.871	1071.39	197.774	248.794	491.08	169.179	108.747	99.6405	210.708	209.924	33.8072
1123	0	-175.411	203.155	920.358	-89.4214	132.629	1153.62	-164.634	354.789	538.431	-203.118	408.293	152.42	-233.085	539.566	85.191	296.193	232.947	864.689	299.594	276.704	1071.33	197.657	250.393	490.677	169.144	108.858	99.7905	210.774	209.957	33.7566
1124	0	-175.873	206.212	919.374	-90.4602	135.071	1152.81	-164.474	357.54	537.372	-201.873	411.187	151.239	-231.825	541.868	83.7057	295.936	234.935	864.636	298.937	278.236	1071.28	198.108	251.955	490.506	169.132	108.902	99.9276	210.785	210.021	33.6875
1125	0	-176.304	208.926	918.336	-91.6172	137.27	1151.84	-164.379	360.553	536.437	-200.719	413.764	149.97	-230.671	544.2	82.1969	295.611	236.926	864.568	298.328	279.942	1071.23	197.858	253.485	489.954	169.111	108.944	100.074	210.908	210.059	33.6791
1126	0	-176.741	211.772	917.308	-92.7744	139.724	1150.97	-164.145	362.82	535.299	-199.675	416.032	148.803	-229.502	546.479	80.6445	295.232	238.98	864.513	297.693	281.689	1071.16	197.555	255.013	489.603	169.08	109.037	100.207	211.276	210.247	33.6951
1127	0	-177.231	215.037	916.27	-93.9544	141.882	1149.9	-163.828	365.064	534.069	-198.464	418.787	147.377	-228.441	548.622	79.0086	294.814	240.964	864.456	297.106	283.496	1071.13	197.356	256.599	489.285	169.069	109.121	100.374	211.382	210.282	33.698
1128	0	-177.658	217.986	915.066	-94.7735	145.618	1149.02	-163.636	367.505	532.953	-197.426	420.747	146.236	-227.463	550.928	77.3869	294.458	242.929	864.397	296.304	285.372	1070.99	201.078	257.478	488.511	169.037	109.233	100.437	211.406	210.281	33.6113
1129	0	-178.275	220.652	914.127	-95.9718	148.346	1147.97	-163.408	369.969	531.666	-196.365	423.257	144.904	-226.364	552.903	75.7249	294.042	245.004	864.369	295.613	287.271	1070.96	201.387	258.766	488.347	169.016	109.339	100.532	211.495	210.384	33.6901
1130	0	-178.808	223.52	913.122	-96.9766	151.794	1147.15	-163.454	372.723	530.44	-195.494	425.675	143.645	-225.435	554.792	73.9275	293.539	247.022	864.357	294.809	289.171	1070.92	201.058	260.165	487.994	168.982	109.433	100.613	211.522	210.378	33.6791
1131	0	-179.485	226.65	912.038	-99.0291	151.882	1146.32	-163.23	374.454	529.226	-194.733	427.657	142.468	-224.475	556.997	72.1179	293.14	249.092	864.292	293.88	291.11	1070.9	200.776	261.551	487.941	168.947	109.547	100.665	211.562	210.415	33.6976
1132	0	-180.092	229.818	910.995	-99.9359	155.661	1145.35	-162.555	376.259	527.671	-193.989	430.326	141.135	-223.675	559.126	70.1509	292.672	251.16	864.25	293.068	293.105	1070.87	200.497	262.92	487.625	168.904	109.642	100.759	211.575	210.41	33.6711
1133	0	-180.659	232.937	909.897	-101.063	159.266	1144.27	-162.172	378.267	526.128	-193.305	432.767	139.788	-222.894	561.313	68.2755	292.07	253.309	864.227	292.272	295.113	1070.83	199.822	264.346	487.158	168.847	109.756	100.841	211.241	210.208	33.4858
1134	0	-181.456	235.935	908.809	-102.121	163.33	1143.27	-161.871	379.756	524.523	-192.898	435.087	138.48	-222.15	563.545	66.2867	291.479	255.386	864.169	291.411	297.186	1070.75	199.472	265.792	486.938	168.773	109.866	100.963	211.571	210.407	33.6521
1135	0	-182.167	239.164	907.775	-103.28	167.105	1142.24	-161.55	381.465	522.926	-192.468	438.085	136.989	-221.54	566.059	64.4429	291.018	257.579	864.21	290.289	299.296	1070.67	198.841	267.267	486.646	168.673	109.918	101.082	211.666	210.447	33.6859
1136	0	-182.896	242.472	906.689	-105.239	168.705	1141.42	-160.968	382.266	521.074	-192.119	440.401	135.901	-220.884	568.53	62.4129	290.233	259.775	864.129	289.354	301.456	1070.65	198.232	268.753	486.341	168.637	110.049	101.165	211.289	210.238	33.4889
1137	0	-183.723	245.637	905.605	-106.524	172.026	1140.8	-160.138	383.035	519.336	-191.975	443.123	134.421	-220.374	571.184	60.6296	289.511	262.027	864.094	288.198	303.655	1070.57	197.75	270.151	486.051	168.574	110.126	101.272	211.536	210.462	33.6682
1138	0	-184.531	249.015	904.407	-107.773	176.326	1139.62	-159.7	383.765	517.094	-192.019	446.063	132.988	-219.974	573.803	58.9233	288.731	264.263	864.031	286.991	305.963	1070.52	197.326	271.663	485.778	168.53	110.243	101.426	211.573	210.486	33.6264
1139	0	-185.406	252.38	903.183	-109.855	177.911	1138.94	-158.984	384.105	514.879	-191.528	449.61	131.37	-219.61	576.449	57.2987	287.975	266.543	864.031	285.753	308.303	1070.45	196.652	273.164	485.502	168.463	110.352	101.519	211.606	210.493	33.632
1140	0	-186.281	255.614	902.004	-111.805	179.839	1138.25	-158.362	384.574	512.645	-191.407	452.115	130.041	-219.541	579.277	55.7139	287.052	268.872	864.056	284.461	310.716	1070.39	196.162	274.608	485.195	168.391	110.413	101.677	211.631	210.496	33.6269
1141	0	-187.345	258.989	900.897	-113.407	183.547	1137.13	-157.603	384.623	510.525	-191.75	454.002	128.823	-219.442	581.682	54.1075	286.028	271.213	864.082	283.202	313.164	1070.31	195.688	276.127	484.911	168.335	110.534	101.779	211.655	210.503	33.6141
1142	0	-188.255	262.443	899.392	-115.044	186.991	1136.44	-157.181	384.731	508.232	-191.742	456.055	127.469	-219.358	584.054	52.507	285.118	273.51	864.129	281.762	315.724	1070.14	195.229	277.562	484.696	168.29	110.611	101.898	211.891	210.513	33.606
1143	0	-189.231	265.685	897.914	-116.192	192.525	1135.23	-156.874	384.793	506.462	-191.521	458.278	125.984	-219.409	585.833	50.6905	283.929	275.895	864.127	280.182	318.293	1070.04	194.707	279.02	484.411	168.205	110.651	102.071	211.953	210.529	33.6182
1144	0	-190.521	269.091	896.817	-118.427	194.794	1134.42	-156.658	385.054	504.251	-191.262	459.98	124.286	-219.596	587.387	48.7904	282.922	278.298	864.135	278.74	320.936	1069.88	194.061	280.558	484.163	168.187	110.761	102.214	211.806	210.53	33.4853
1145	0	-191.647	272.117	895.516	-119.895	199.55	1133.32	-156.592	385.578	502.203	-190.96	461.106	122.728	-219.764	588.355	46.6396	281.805	280.743	864.209	277.159	323.641	1069.6	193.463	282.088	483.87	168.127	110.822	102.36	212.033	210.56	33.5477
1146	0	-192.74	275.628	894.117	-122.343	201.83	1132.47	-156.518	386.254	500.176	-190.606	461.728	120.933	-219.873	588.511	44.1902	280.751	283.347	864.4	275.487	326.374	1069.34	192.934	283.613	483.672	168.122	110.966	102.438	212.069	210.557	33.5308
1147	0	-194.135	278.97	892.664	-123.85	206.768	1131.34	-156.577	386.887	498.543	-190.019	461.89	118.881	-219.892	587.82	41.2914	279.381	285.702	864.259	273.868	329.209	1069	192.124	285.187	483.313	168.021	111.019	102.669	212.057	210.538	33.4878
1148	0	-195.423	282.164	891.332	-126.313	209.171	1130.38	-156.89	388.323	496.738	-189.445	461.589	116.726	-219.705	586.38	37.9971	278.063	288.235	864.123	272.024	332.044	1068.66	191.44	286.876	483.003	167.971	111.09	102.873	212.191	210.637	33.4341
1149	0	-196.757	285.44	889.847	-128.022	213.988	1129.27	-157.305	389.709	494.917	-188.746	460.375	114.545	-219.323	584.672	34.3984	276.729	290.717	864.084	270.352	334.979	1068.21	190.669	288.536	482.632	167.94	111.217	103.093	212.277	210.592	33.3956
1150	0	-198.158	288.61	888.386	-130.458	216.911	1128.14	-157.886	391.358	492.918	-188.177	459.293	112.198	-218.815	582.832	31.6352	275.395	293.302	863.915	268.455	338.043	1067.77	189.784	290.393	482.362	167.95	111.238	103.309	212.407	210.584	33.3922
1151	0	-199.669	291.724	887.099	-132.714	220.206	1127.27	-158.593	392.808	491.178	-187.199	457.815	110.476	-218.105	582.492	32.2396	273.902	295.995	863.806	266.524	341.156	1067.31	189.132	292.233	481.909	167.903	111.346	103.468	212.445	210.612	33.2899
1152	0	-201.293	294.922	885.439	-135.585	222.231	1126.17	-159.136	393.897	489.364	-186.064	458.107	108.886	-216.759	583.475	32.9148	272.446	298.747	863.664	264.491	344.373	1066.72	188.437	294.042	481.602	167.885	111.438	103.687	212.602	210.621	33.2871
1153	0	-202.846	298.312	884.022	-137.591	226.541	1125.34	-159.587	395.169	487.5	-185.856	458.205	107.343	-215.135	584.337	33.3975	270.772	301.596	863.442	262.314	347.809	1066.06	187.777	296.1	481.268	167.892	111.53	103.908	212.711	210.598	33.2536
1154	0	-204.546	301.786	882.713	-139.746	231.672	1124	-159.9	396.319	485.634	-185.859	458.681	106.523	-212.618	584.92	34.2825	269.015	304.562	863.175	260.204	351.193	1065.71	186.764	298.145	480.826	167.883	111.694	104.149	212.73	210.604	33.2284
1155	0	-206.319	305.219	881.389	-142.685	233.778	1123.36	-160.206	397.378	483.836	-185.606	459.72	105.896	-210.558	584.805	34.9874	267.149	307.598	862.854	257.92	354.708	1065.15	185.732	300.336	480.423	167.869	111.876	104.448	212.511	210.416	33.0304
1156	0	-208.258	309.186	879.966	-145.635	236.355	1122.55	-160.422	398.457	482.217	-184.946	460.031	105.101	-209.403	586.293	35.7906	265.189	310.897	862.481	255.602	358.312	1064.64	184.801	302.534	479.979	167.912	112.076	104.615	212.898	210.595	33.2115
1157	0	-210.243	312.793	878.7	-147.654	242.188	1121.51	-160.382	399.986	480.701	-183.341	459.641	104.436	-209.141	587.247	36.0799	263.113	314.065	862.101	253.199	362.025	1064.02	183.701	304.801	479.543	167.916	112.278	105.07	212.955	210.631	33.1585
1158	0	-212.264	316.656	877.6	-150.351	246.923	1120.79	-160.693	402.436	479.396	-181.603	460.496	103.846	-209.081	587.336	36.2118	260.808	317.347	861.717	250.629	365.708	1063.47	182.384	307.208	479.06	167.936	112.551	105.507	212.99	210.652	33.1425
1159	0	-214.399	320.269	876.427	-153.248	250.474	1120.44	-160.214	404.437	478.836	-179.538	461.696	103.148	-208.536	587.404	36.4658	258.411	320.772	861.315	247.96	369.522	1062.94	181.159	309.526	478.71	167.955	112.824	106.009	213.05	210.705	33.1151
1160	0	-216.621	324.323	875.947	-156.135	253.845	1120.21	-159.597	407.367	478.148	-177.439	462.487	102.47	-207.926	587.354	36.8348	255.904	324.27	860.907	245.172	373.275	1062.36	179.581	311.997	478.342	167.944	113.251	106.594	213.061	210.734	33.087
1161	0	-218.777	328.244	875.278	-159.058	257.42	1120.04	-158.717	410.897	477.652	-175.678	463.352	101.871	-207.633	587.28	37.0067	253.381	327.762	860.545	242.281	377.253	1061.79	178.132	314.513	478.043	167.977	113.675	107.259	213.074	210.749	33.0683
1162	0	-220.779	331.899	874.757	-161.98	261.095	1119.94	-158.19	414.074	477.04	-174.423	464.281	101.565	-207.551	587.341	37.0823	250.806	331.324	860.286	239.364	381.239	1061.32	176.381	316.907	477.832	168.035	114.179	108.01	213.044	210.829	33.0123
1163	0	-222.956	335.432	874.188	-163.945	267.975	1119.99	-158.388	417.292	476.732	-173.967	465.146	101.361	-207.489	587.392	37.1247	248.343	334.885	860.031	236.374	385.329	1060.94	174.812	319.263	477.709	167.963	114.717	108.867	213.216	210.922	33.127
1164	0	-225.29	338.82	874.133	-166.98	271.469	1120.51	-159.427	419.767	476.734	-174.015	465.206	101.209	-207.574	587.464	37.0717	245.364	338.336	859.738	233.348	389.568	1060.66	173.113	321.562	477.733	167.963	115.325	109.823	213.333	211.016	33.1082
1165	0	-227.757	342.187	874.084	-169.858	274.135	1121.2	-161.016	421.473	477.001	-174.267	465.357	100.868	-207.665	587.462	36.9325	242.561	341.776	859.499	230.309	393.747	1060.47	171.462	323.762	477.959	168.007	115.994	110.857	213.394	211.086	33.1733
1166	0	-230.464	345.138	874.641	-172.599	277.351	1122	-163.358	422.339	477.352	-174.818	465.515	100.732	-207.808	587.424	36.7965	239.788	345.135	859.483	227.243	398.005	1060.53	170.042	325.694	478.285	168.04	116.803	111.994	213.409	211.148	33.1959
1167	0	-233.05	348.45	875.69	-175.417	280.557	1123.25	-165.889	423.39	477.94	-175.506	465.359	100.705	-207.964	587.511	36.6948	237.111	348.316	859.802	224.283	402.203	1060.66	168.411	327.654	478.877	168.151	117.619	113.293	212.813	211.055	32.8726
1168	0	-235.614	351.249	876.684	-178.091	283.614	1124.49	-168.089	423.705	478.468	-176.254	465.173	100.698	-208.102	587.476	36.5766	234.33	351.299	860.203	221.183	406.412	1060.96	166.992	329.46	479.672	168.229	118.515	114.655	213.09	211.083	33.0271
1169	0	-238.386	353.863	877.626	-179.993	289.253	1125.44	-170.37	423.962	478.801	-176.787	465.247	100.61	-208.264	587.434	36.5069	231.43	354.171	860.802	217.985	410.681	1061.52	166.584	330.411	480.445	168.377	119.503	116.136	212.796	211.124	32.9065
1170	0	-241.141	356.479	878.306	-182.798	292.696	1126.35	-172.5	423.982	478.973	-177.303	465.291	100.499	-208.357	587.446	36.4449	228.49	356.957	861.646	215.118	414.907	1062.03	165.545	332.085	481.434	168.591	120.489	117.632	212.897	211.193	33.0265
1171	0	-243.924	358.62	879.214	-185.691	295.738	1127.67	-174.602	424.105	478.899	-177.627	465.2	100.339	-208.419	587.398	36.3935	225.695	359.648	862.512	212.122	419.166	1062.65	164.273	334.113	482.476	168.758	121.536	119.327	213.103	211.379	33.3171
1172	0	-246.576	361.024	879.614	-187.773	301.7	1128.64	-176.139	424.1	478.779	-177.85	465.15	100.246	-208.6	587.47	36.3434	222.881	362.079	863.507	209.038	423.522	1063.29	163.179	336.364	483.553	168.991	122.592	121.131	213.149	211.348	33.4968
1173	0	-249.366	363.437	879.829	-190.744	305.932	1129.43	-177.716	424.888	478.68	-177.915	465.068	100.078	-208.493	587.367	36.3544	220.126	364.732	864.543	206.087	427.813	1063.9	162.283	338.931	484.678	169.201	123.794	123.097	213.036	211.57	33.937
1174	0	-252.06	365.514	879.723	-193.849	309.749	1129.99	-179.226	425.225	478.152	-177.907	465.093	99.9827	-208.597	587.423	36.3165	217.264	367.274	865.586	203.007	432.027	1064.47	161.436	341.872	485.682	169.472	125.201	125.143	213.106	211.653	34.2165
1175	0	-254.899	367.911	879.831	-196.997	313.912	1130.56	-180.36	425.85	477.947	-177.748	465.024	99.839	-208.427	587.364	36.3624	214.553	369.836	866.541	199.974	436.075	1064.88	160.687	345.272	486.716	169.563	126.629	127.454	213.184	211.801	34.5155
1176	0	-257.596	370.133	879.637	-200.251	318.139	1130.93	-181.336	426.756	477.77	-177.62	465.161	99.6343	-208.359	587.347	36.3699	211.976	372.469	867.377	197.127	439.95	1065.23	159.932	349.052	487.496	169.852	128.347	129.882	213.081	211.915	34.88
1177	0	-260.422	372.758	879.363	-203.495	322.479	1130.88	-182.43	428.046	477.754	-177.413	465.271	99.4896	-208.334	587.317	36.3687	209.549	375.291	868.143	194.364	443.585	1065.43	159.278	353.376	488.385	170.113	130.32	132.433	213.192	212.067	35.3176
1178	0	-262.937	375.476	879.068	-206.778	326.787	1130.89	-183.357	428.853	477.362	-177.214	465.455	99.2604	-208.3	587.318	36.4099	207.158	378.222	868.795	191.459	446.959	1065.62	158.917	358.225	489.053	170.283	132.551	135.323	213.073	212.316	35.8817
1179	0	-265.5	378.511	878.619	-210.058	330.986	1130.84	-184.371	430.771	477.582	-177.03	465.673	99.0152	-208.275	587.395	36.4635	204.814	381.156	869.349	188.546	450.187	1065.81	158.211	363.674	489.576	170.503	135.096	138.36	213.39	212.591	36.6709
1180	0	-267.996	381.327	878.109	-213.213	335.313	1130.78	-185.44	431.977	477.29	-176.915	466.064	98.7346	-208.262	587.385	36.4637	202.657	384.157	869.891	185.712	453.333	1066.1	159.867	370.502	489.992	170.629	138.032	141.744	213.374	213.017	37.561
1181	0	-270.342	384.654	877.633	-216.328	339.419	1130.55	-186.652	433.343	476.995	-176.855	466.105	98.5724	-208.206	587.381	36.4894	200.526	387.229	870.244	182.977	456.387	1066.25	159.207	377.266	490.543	170.749	141.431	145.474	213.356	213.504	38.3275
1182	0	-272.51	388.164	877.083	-219.435	343.372	1130.35	-187.637	434.401	476.72	-176.73	466.415	98.2757	-208.204	587.368	36.5029	198.368	390.467	870.606	180.108	459.458	1066.41	158.707	384.728	491.086	170.839	145.234	149.423	213.337	214.207	39.3251
1183	0	-274.647	391.493	876.258	-222.301	347.588	1130.05	-188.729	435.445	476.436	-176.519	466.869	97.9748	-208.222	587.575	36.536	196.64	393.614	870.706	177.431	462.432	1066.58	158.939	392.956	491.69	170.89	149.69	153.887	213.464	215.047	40.822
1184	0	-276.526	395.422	875.532	-225.368	350.229	1129.94	-189.694	435.905	475.784	-176.566	466.863	97.7458	-208.148	587.402	36.5187	194.819	396.713	870.703	174.774	465.266	1066.66	159.355	401.87	492.423	170.684	154.952	158.548	213.786	216.325	43.0307
1185	0	-278.536	398.809	874.973	-227.594	355.452	1129.46	-191.042	437.23	475.636	-176.486	466.955	97.5185	-208.109	587.369	36.4898	193.13	399.803	870.744	172.09	467.89	1066.78	160.097	411.401	493.568	170.54	160.725	163.717	213.299	217.427	45.5248
1186	0	-280.181	402.3	874.414	-230.2	359.715	1129.27	-192.171	438.047	475.285	-176.56	467.054	97.3226	-208.322	587.917	36.6449	191.464	402.806	870.699	169.563	470.551	1066.74	160.618	421.436	494.697	170.242	167.022	169.492	213.001	218.953	48.7786
1187	0	-281.811	405.807	873.876	-232.796	362.747	1129.19	-193.383	438.825	474.867	-176.612	467.164	97.1382	-208.345	587.901	36.6252	189.97	405.67	870.608	167.208	473.043	1066.62	160.997	431.687	496.224	169.574	174.03	175.589	212.905	220.892	52.173
1188	0	-283.52	409.383	873.345	-234.821	367.13	1128.93	-194.507	439.439	474.522	-176.704	467.258	96.9012	-208.327	587.806	36.6129	188.415	408.361	870.535	165.001	475.245	1066.52	162.199	442.638	498.056	168.804	181.831	181.685	212.188	222.908	56.2831
1189	0	-284.904	413.302	873.051	-237.046	370.599	1128.76	-195.858	439.927	474.183	-176.864	467.323	96.7499	-208.326	587.766	36.6141	186.925	410.8	870.597	162.75	477.572	1066.31	164.744	453.862	499.977	167.815	190.2	188.024	211.224	225.373	61.0697
1190	0	-286.515	416.737	872.904	-239.142	374.107	1128.59	-197.103	440.346	473.819	-177.003	467.349	96.6156	-208.352	587.744	36.5588	186.68	412.996	870.634	160.759	479.734	1066.12	165.104	464.36	502.428	166.367	198.887	194.506	209.791	228.409	66.4651
1191	0	-288.158	419.583	872.744	-241.089	377.347	1128.49	-198.322	440.717	473.678	-177.174	467.444	96.408	-208.37	587.586	36.4909	185.124	414.991	870.751	158.798	481.954	1065.93	165.995	474.789	505.42	164.707	207.414	200.811	208.621	232.521	72.8735
1192	0	-289.796	421.916	872.529	-242.927	380.733	1128.34	-199.295	440.65	473.26	-177.38	467.563	96.2445	-208.379	587.546	36.4688	183.863	416.799	870.826	156.839	483.965	1065.68	166.2	484.724	508.554	162.439	216.004	206.85	207.384	237.65	79.4508
1193	0	-291.413	424.029	872.362	-244.735	383.756	1128.4	-200.614	441.191	473.256	-177.543	467.596	96.1094	-208.368	587.463	36.4225	182.826	418.562	870.979	155.019	485.954	1065.35	167.727	494.542	511.604	160.134	224.83	212.736	204.687	243.187	85.3023
1194	0	-293.035	425.74	872.17	-246.334	386.731	1128.37	-201.729	441.869	473.064	-177.657	467.673	95.9944	-208.359	587.461	36.421	181.962	420.249	871.228	153.317	487.915	1065.04	165.862	504.225	514.836	157.351	232.98	218.081	202.663	251.19	89.5957
1195	0	-294.59	427.259	871.952	-247.898	389.681	1128.4	-202.598	442.046	472.843	-177.79	467.618	95.9181	-208.326	587.386	36.3659	181.002	421.853	871.572	152.173	489.733	1064.72	169.02	512.727	518.518	154.81	241.705	222.249	201.342	261.4	94.2529
1196	0	-296.098	428.465	871.707	-249.345	392.348	1128.49	-203.266	442.073	472.813	-177.878	467.643	95.8094	-208.359	587.35	36.3614	179.999	423.376	872.195	150.609	491.574	1064.35	169.846	520.438	521.424	152.452	251.31	224.93	198.519	273.6	97.7391
1197	0	-297.711	428.912	871.498	-250.692	394.984	1128.45	-204.551	442.784	472.669	-177.998	467.601	95.8345	-208.324	587.276	36.33	179.291	424.813	872.817	149.426	493.444	1064.02	169.225	528.558	524.976	150.254	261.799	226.428	196.073	286.791	99.5542
1198	0	-299.068	429.475	871.356	-252.049	397.266	1128.72	-205.397	443.512	472.62	-178.151	467.556	95.7705	-208.359	587.214	36.304	178.608	426.266	873.685	148.325	495.221	1063.66	168.602	536.039	528.142	148.493	273.596	226.383	193.658	300.536	99.9702
1199	0	-300.59	429.699	871.31	-253.209	399.845	1128.87	-206.148	444.088	472.599	-178.232	467.62	95.7737	-208.323	587.192	36.3215	177.707	427.664	874.485	147.376	497.018	1063.41	166.821	543.284	531.223	147.097	285.721	225.402	191.776	315.24	99.4749
1200	0	-301.798	430.252	871.337	-254.313	402.682	1128.95	-206.887	444.576	472.616	-178.351	467.698	95.76	-208.285	586.898	36.2074	176.923	428.902	875.221	146.541	498.852	1063.2	166.319	550.15	534.323	145.748	298.104	223.619	189.329	330.877	97.8515
1201	0	-303.017	431.393	871.445	-255.393	405.421	1129.07	-207.573	445.341	472.646	-178.485	467.656	95.7311	-208.3	586.93	36.1775	176.155	430.168	876.159	145.87	500.627	1063.04	166.757	556.926	536.968	144.65	311.058	220.91	187.954	347.838	95.9633
1202	0	-304.078	432.204	871.522	-256.315	407.919	1129.19	-208.133	445.967	472.748	-178.586	467.704	95.8081	-208.323	587.115	36.2634	175.395	431.471	876.948	145.324	502.343	1062.99	167.269	563.159	539.664	143.893	324.726	217.289	186.577	365.634	93.6035
1203	0	-304.964	433.652	871.691	-257.208	410.131	1129.49	-208.607	446.578	472.827	-178.654	467.662	95.7864	-208.322	587.127	36.2719	174.756	432.73	877.704	144.729	504.039	1062.96	167.301	569.156	541.868	143.443	339.023	213.012	185.958	384.402	91.0657
1204	0	-305.679	435.534	871.742	-257.994	412.414	1129.62	-209.058	447.193	472.833	-178.737	467.736	95.7736	-208.297	586.947	36.2101	173.813	434.351	878.571	144.215	505.751	1062.89	167.863	574.789	544.303	143.441	353.779	208.186	185.902	403.817	88.3851
1205	0	-306.206	437.394	871.698	-258.651	414.725	1129.81	-209.739	448.533	473.049	-178.815	467.811	95.7909	-208.282	586.978	36.2127	172.597	435.626	878.998	143.865	507.396	1062.83	167.699	580.138	546.29	143.902	368.982	202.807	186.112	423.605	85.2698
1206	0	-306.65	439.115	871.655	-259.208	417.183	1129.87	-209.783	448.813	472.808	-178.87	467.799	95.7993	-208.332	587.097	36.2902	172.23	437.096	879.554	143.546	508.98	1062.72	167.829	585.181	548.041	144.628	384.333	197.199	187.009	443.79	82.1431
1207	0	-306.904	441.13	871.27	-259.786	419.505	1129.98	-209.862	449.341	472.791	-178.928	467.884	95.7557	-208.295	587.073	36.2812	171.821	438.352	879.981	143.378	510.624	1062.52	167.614	589.839	549.411	145.845	400.242	191.229	188.549	464.171	78.9685
1208	0	-306.938	443.523	871.284	-260.208	422.118	1129.83	-209.948	450.076	472.728	-178.91	467.888	95.7628	-208.294	587.064	36.2889	171.63	440.036	880.321	143.188	512.313	1062.4	167.585	594.126	550.517	147.301	416.175	185.26	190.389	485.017	75.9081
1209	0	-306.991	445.905	871.036	-260.528	424.64	1129.93	-209.987	450.928	472.655	-178.863	467.891	95.7885	-208.258	587.007	36.3153	171.341	441.999	880.623	143.103	513.929	1062.27	167.533	598.327	551.523	149.312	432.554	179.246	192.485	505.604	73.173
1210	0	-306.912	448.47	870.841	-260.77	427.285	1129.85	-209.924	451.683	472.565	-178.859	467.933	95.7672	-208.249	586.964	36.3028	171.234	444.36	880.875	143.112	515.577	1062.15	166.942	601.932	552.237	151.425	448.865	173.405	195.09	526.252	70.8515
1211	0	-306.725	450.762	870.587	-260.957	429.797	1129.79	-209.78	452.412	472.472	-178.784	467.871	95.8524	-208.24	587.032	36.3421	171.446	446.601	881.053	143.289	517.343	1062.13	166.298	605.309	552.517	153.63	464.996	167.783	197.901	546.391	68.8874
1212	0	-306.446	452.969	870.519	-261.042	432.522	1129.65	-209.627	453.523	472.471	-178.758	467.825	95.8538	-208.237	587.084	36.345	171.6	448.287	881.209	143.375	519.293	1061.8	165.803	608.418	552.776	156.208	480.935	162.494	200.925	566.396	67.4054
1213	0	-305.978	455.382	870.408	-260.888	435.253	1129.58	-209.452	454.565	472.554	-178.682	467.878	95.8627	-208.208	587.099	36.3686	172.203	449.819	881.463	143.619	521.219	1061.87	165.375	611.184	552.753	158.525	496.562	157.476	204.089	585.923	66.1585
1214	0	-305.632	457.671	870.319	-260.643	437.852	1129.59	-209.29	455.354	472.556	-178.635	467.908	95.9054	-208.229	587.121	36.3602	172.753	451.575	881.682	143.931	523.33	1061.87	167.148	613.569	552.983	161.102	511.882	152.641	207.266	604.586	65.6454
1215	0	-305.007	459.469	870.304	-260.306	440.589	1129.54	-209.059	456.191	472.633	-178.573	467.864	95.9237	-208.21	587.133	36.3845	173.35	453.436	881.908	144.228	525.54	1061.96	165.972	615.756	552.402	163.517	526.612	148.403	210.435	622.289	65.4277
1216	0	-304.348	461.526	870.255	-259.822	443.451	1129.56	-208.73	457.139	472.767	-178.476	467.823	95.9835	-208.207	587.102	36.3915	173.874	455.578	882.089	144.613	527.857	1061.97	165.157	618.011	551.583	165.897	540.883	144.418	213.331	639.122	65.0681
1217	0	-303.836	463.075	870.209	-259.155	446.613	1129.49	-208.332	457.927	472.917	-178.383	467.787	96.0087	-208.227	587.118	36.418	174.582	457.698	882.321	145.004	530.404	1062.2	164.688	619.897	550.668	167.75	554.313	140.956	215.96	655.172	65.0572
1218	0	-303.103	464.882	870.315	-258.355	449.771	1129.46	-207.86	458.459	472.962	-178.266	467.722	96.0424	-208.227	587.186	36.4307	175.199	459.476	882.265	145.57	533.103	1062.25	164.077	621.442	549.33	169.905	567.097	137.56	218.481	670.189	65.038
1219	0	-302.312	466.115	870.414	-257.505	452.6	1129.48	-207.349	459.466	473.171	-178.133	467.685	96.132	-208.21	587.204	36.4085	176.014	460.513	882.298	145.978	535.875	1062.46	163.693	622.758	548.018	171.521	579.203	134.458	220.664	684.156	65.2375
1220	0	-301.622	467.393	870.559	-256.606	455.194	1129.55	-206.844	460.2	473.326	-177.995	467.708	96.2128	-208.176	587.067	36.379	176.718	462.524	881.98	146.651	538.82	1062.57	163.074	623.724	546.572	173.05	590.258	131.609	222.85	697.205	65.6416
1221	0	-300.821	468.71	870.763	-255.753	457.5	1129.62	-206.288	461.044	473.499	-177.857	467.709	96.2908	-208.202	587.002	36.3693	177.266	464.419	881.697	147.256	541.938	1062.79	162.633	624.401	544.799	174.404	600.58	128.984	224.056	708.863	65.3593
1222	0	-300.026	469.742	871.069	-254.936	459.328	1129.77	-205.615	461.974	473.623	-177.709	467.641	96.3924	-208.248	587.275	36.4694	177.896	466.88	881.034	147.933	545.212	1062.94	161.825	624.846	542.91	175.24	609.605	126.508	224.962	719.463	65.0199
1223	0	-299.107	471.031	871.321	-253.895	461.287	1129.96	-204.96	462.775	473.856	-177.542	467.64	96.5249	-208.265	587.293	36.4831	178.606	469.642	880.245	148.778	548.568	1063.02	161.213	625.15	540.984	175.691	617.86	124.041	225.657	728.845	64.7199
1224	0	-298.087	472.248	871.682	-252.686	463.683	1130.12	-204.402	463.948	474.2	-177.428	467.623	96.6032	-208.261	587.261	36.4799	179.192	472.285	879.323	149.75	552.042	1063.21	160.874	625.253	539.006	176.33	624.782	121.761	225.846	736.983	64.1313
1225	0	-297.04	473.414	871.992	-251.124	465.814	1130.27	-203.542	464.87	474.375	-177.251	467.593	96.7332	-208.297	587.378	36.5033	179.988	475.549	878.38	150.651	555.772	1063.28	160.789	625.417	537.14	176.345	630.69	119.452	225.676	743.662	63.0616
1226	0	-295.784	475.064	872.426	-249.667	467.996	1130.38	-202.74	465.958	474.514	-177.13	467.633	96.8285	-208.317	587.435	36.5153	181.024	478.311	877.601	151.767	559.537	1063.36	160.26	625.258	535.2	176.182	635.306	117.134	225.109	749.196	61.6231
1227	0	-294.341	476.634	872.698	-247.663	469.362	1130.63	-201.669	466.438	474.536	-176.954	467.626	96.9503	-208.33	587.495	36.5693	182.572	480.316	876.775	152.852	563.447	1063.25	160.041	625.016	533.236	176.028	638.678	114.872	224.161	753.246	59.9183
1228	0	-292.788	477.968	873.056	-245.965	472.769	1130.9	-200.501	467.718	475.158	-176.755	467.667	97.0415	-208.351	587.537	36.5828	183.814	484.363	875.955	153.984	567.379	1063.15	158.522	624.9	530.818	174.775	641.121	113.33	223.241	755.205	58.6583
1229	0	-291.199	479.937	873.493	-244.27	473.465	1131.34	-199.803	469.347	475.327	-176.569	467.664	97.1706	-208.372	587.646	36.6093	184.945	487.895	875.223	155.256	571.336	1063	157.522	624.793	528.693	173.686	642.138	111.489	222.096	755.938	56.9382
1230	0	-289.383	481.717	873.875	-242.363	474.608	1131.76	-198.551	470.235	475.387	-176.369	467.597	97.3366	-208.355	587.688	36.6244	186.263	491.28	874.269	156.984	575.302	1062.72	157.081	624.711	526.839	171.782	641.457	109.804	220.095	756.576	55.3461
1231	0	-287.43	483.564	874.297	-240.184	476.509	1132.19	-197.429	471.857	475.884	-176.203	467.6	97.4618	-208.382	587.738	36.6395	187.991	494.684	873.829	158.552	579.302	1062.5	155.839	624.846	525.081	169.693	641.261	108.668	217.304	757.048	54.1726
1232	0	-285.528	485.471	874.629	-237.69	478.921	1132.54	-196.27	473.747	476.249	-175.954	467.659	97.615	-208.387	587.781	36.6687	189.409	498.833	873.243	160.093	583.304	1062.29	155.322	625.257	523.576	168.646	642.554	107.814	216.254	758.114	53.3355
1233	0	-283.316	487.65	875.093	-234.983	481.577	1132.92	-194.597	474.313	476.28	-175.793	467.683	97.7864	-208.385	587.834	36.7148	191.722	502.145	873.085	161.991	587.467	1062.2	154.823	626.176	522.572	168.823	644.837	107.127	214.921	759.694	50.9125
1234	0	-281.233	489.135	875.608	-232.323	484.87	1133.24	-193.313	476.038	476.883	-175.619	467.746	97.9999	-208.348	587.818	36.7577	193.53	506.31	872.869	164.108	591.574	1062.07	154.609	627.814	522.284	169.45	646.623	106.843	213.922	761.079	48.3339
1235	0	-278.963	491.636	876.104	-229.399	487.614	1133.83	-191.648	477.164	476.887	-175.386	467.797	98.1865	-208.313	587.865	36.7782	195.603	509.926	872.925	166.179	595.557	1061.98	154.812	630.166	522.616	170.14	648.114	106.558	213.418	761.926	46.1689
1236	0	-276.568	493.553	876.403	-226.516	490.97	1134.33	-190.272	479.051	477.527	-175.219	467.773	98.4086	-208.341	587.978	36.8103	196.93	516.334	873.293	168.457	599.46	1061.92	154.983	633.174	523.144	170.586	649.32	106.361	213.651	762.223	45.3194
1237	0	-274.216	495.747	876.885	-223.676	493.88	1134.7	-188.708	480.432	477.748	-175.004	467.885	98.5811	-208.289	587.892	36.8087	198.914	520.477	873.67	170.767	603.277	1061.9	155.988	636.715	523.607	170.962	650.114	106.24	213.728	762.043	44.9051
1238	0	-271.786	498.016	877.358	-221.239	495.887	1135.15	-187.213	482.045	478.198	-174.829	467.937	98.796	-208.089	587.501	36.6937	201.402	523.064	874.213	173.091	607.016	1062.01	156.46	640.678	523.876	171.471	650.661	106.219	213.43	762.62	43.9211
1239	0	-269.244	500.089	877.632	-218.615	498.119	1135.42	-185.559	483.456	478.432	-174.528	467.886	99.0908	-208.194	587.688	36.7447	203.745	526.731	874.819	175.623	610.694	1062.25	157.463	644.792	524.335	172.105	651.522	106.188	213.54	763.18	43.3011
1240	0	-266.668	502.465	877.943	-215.929	500.722	1135.66	-184.106	484.822	478.87	-174.257	467.884	99.3751	-208.143	587.629	36.7123	206.083	530.593	875.51	178.141	614.278	1062.57	158.949	648.967	524.726	172.673	652.597	106.223	213.47	763.482	42.8902
1241	0	-263.985	504.357	878.261	-213.145	503.259	1135.85	-182.383	486.309	479.038	-174.051	467.897	99.6289	-208.087	587.479	36.699	208.551	534.628	876.14	180.812	617.725	1062.78	160.219	652.934	524.911	173.24	653.532	106.043	213.76	763.562	42.6016
1242	0	-261.32	506.215	878.689	-210.276	506.056	1136.01	-180.634	487.755	479.417	-173.856	467.928	99.9446	-208.077	587.535	36.7143	211.106	538.614	876.742	183.677	621.081	1062.85	161.362	656.644	524.938	173.469	654.177	105.841	213.8	763.827	42.2128
1243	0	-258.555	508.386	878.991	-207.364	509.085	1136.01	-178.883	489.461	479.684	-173.62	468.082	100.252	-208.104	587.528	36.7365	213.543	542.798	877.183	186.614	624.34	1062.8	162.567	659.951	524.732	173.6	654.822	105.65	213.774	763.78	41.5965
1244	0	-255.745	510.464	879.402	-204.453	511.678	1136.32	-177.215	491.275	480.154	-173.393	468.238	100.563	-208.091	587.521	36.749	216.527	546.84	877.629	189.614	627.561	1062.72	164.087	662.764	524.42	173.754	655.398	105.452	213.921	764.19	41.5303
1245	0	-252.835	512.984	879.656	-201.415	514.186	1136.57	-175.095	492.605	480.331	-173.049	468.365	100.905	-208.069	587.519	36.7879	219.543	550.827	878.082	192.708	630.779	1062.65	164.674	665.487	523.89	173.768	655.769	105.243	214.032	764.517	41.4829
1246	0	-249.956	515.106	879.998	-198.246	516.55	1136.92	-173.504	495.049	481.03	-172.717	468.342	101.284	-208.042	587.575	36.7907	222.19	554.97	878.389	195.636	634.22	1062.65	166.997	667.574	523.54	173.73	656.161	105.067	214.331	764.677	41.3215
1247	0	-246.943	517.04	880.434	-195.075	519.159	1137.14	-171.447	496.477	481.217	-172.264	468.002	101.724	-208.029	587.595	36.7864	225.492	558.966	878.682	198.56	637.831	1062.84	167.061	669.955	522.975	173.859	656.542	104.897	213.746	764.981	41.0858
1248	0	-244.025	519.357	880.896	-191.7	521.588	1137.47	-169.905	498.829	481.763	-171.876	467.977	102.156	-208.017	587.583	36.8529	228.56	563.037	878.914	201.361	641.656	1063.18	167.8	672.234	522.435	173.938	657.018	104.751	213.839	765.161	41.0665
1249	0	-241.098	521.628	881.359	-188.299	524.205	1137.9	-167.966	500.555	482.113	-171.462	467.986	102.659	-207.992	587.636	36.8517	231.497	567.05	879.103	204.147	645.594	1063.64	169.601	674.287	522.087	173.933	657.571	104.694	213.917	765.353	41.0101
1250	0	-237.95	524.06	881.689	-184.984	526.335	1138.32	-166.336	502.823	482.574	-171.072	468.001	103.105	-207.958	587.648	36.885	234.258	571.06	879.117	206.845	649.661	1064.12	170.47	676.643	521.793	174.01	658.081	104.532	213.899	765.52	40.9066
1251	0	-234.97	526.124	882.286	-181.678	528.679	1138.7	-164.475	504.614	483.024	-170.858	468.316	103.527	-207.905	587.638	36.932	237.217	574.888	879.134	209.585	653.746	1064.58	171.63	678.962	521.508	173.976	658.493	104.387	214.191	765.569	40.946
1252	0	-232.082	528.536	882.863	-178.388	530.916	1139.11	-162.913	506.759	483.516	-170.945	469.349	104.076	-207.882	587.673	36.9453	239.686	578.789	879.041	212.153	657.744	1065.15	172.811	681.342	521.175	173.928	658.848	104.339	213.819	765.653	40.7208
1253	0	-229.158	530.915	883.369	-175.145	533.006	1139.57	-161.184	508.425	483.933	-171.159	470.015	104.733	-207.872	587.703	37.0001	242.153	582.547	878.861	214.73	661.687	1065.56	173.619	683.7	520.819	173.765	659.096	104.125	213.773	765.992	40.9529
1254	0	-226.464	533.159	883.885	-171.997	535.229	1140.09	-159.842	510.574	484.564	-170.924	470.311	105.177	-207.865	587.756	37.0037	244.558	586.333	878.699	217.398	665.493	1065.92	175.168	685.92	520.518	173.812	659.333	104.262	213.83	766.12	40.9272
1255	0	-223.638	535.612	884.578	-168.744	537.414	1140.48	-158.104	512.18	485.146	-170.874	470.619	105.863	-207.879	587.799	36.9845	247.114	589.925	878.523	220.168	669.213	1066.18	176.08	688.308	520.103	173.784	659.67	104.098	213.329	766.335	40.8709
1256	0	-221.075	537.891	885.412	-165.573	539.829	1140.92	-156.85	514.482	485.828	-171.075	471.258	106.513	-207.872	587.755	36.96	249.582	593.384	878.3	222.719	672.72	1066.45	176.643	690.691	519.571	173.756	659.973	103.907	213.31	766.232	40.6568
1257	0	-218.603	540.176	886.028	-162.472	541.648	1141.71	-155.633	516.706	486.501	-170.984	471.444	107.242	-207.888	587.798	36.9293	251.959	596.84	878.084	225.32	676.142	1066.69	178.046	692.771	519.249	173.716	660.206	103.799	213.392	766.283	40.6302
1258	0	-216.067	542.366	887.031	-159.326	544.034	1142.15	-154.026	517.918	487.139	-170.876	471.787	108.046	-207.878	587.805	36.9167	254.413	600.215	877.864	227.999	679.418	1066.88	179.536	694.717	518.926	173.709	660.417	103.694	213.469	766.369	40.6109
1259	0	-213.501	544.762	887.898	-156.3	546.104	1143.03	-152.996	519.887	487.897	-171.051	472.036	109.017	-207.878	587.789	36.8547	256.506	603.37	877.877	230.683	682.569	1067.14	180.699	696.556	518.705	173.731	660.568	103.584	213.376	766.544	40.6108
1260	0	-211.209	546.86	888.948	-153.142	548.263	1143.8	-151.788	522.001	488.793	-171.032	472.775	110.158	-207.88	587.866	36.8559	258.903	606.358	877.897	233.257	685.572	1067.44	181.819	698.23	518.404	173.842	660.825	103.445	213.403	766.582	40.5849
1261	0	-208.878	548.702	890.139	-150.148	550.081	1144.87	-150.634	523.938	489.856	-170.951	473.386	111.174	-207.938	587.877	36.8289	261.008	609.352	877.983	235.695	688.523	1067.8	183.06	699.607	518.12	173.839	660.915	103.385	213.424	766.648	40.5836
1262	0	-206.638	550.732	891.36	-147.116	552.04	1145.88	-149.472	526.174	491.164	-170.889	473.66	112.528	-208.018	588.036	36.7965	263.517	612.151	878.133	238.24	691.231	1068.14	184.367	700.706	517.931	173.929	661.018	103.382	213.655	766.666	40.4389
1263	0	-204.472	552.56	892.82	-144.11	553.836	1147.27	-148.635	528.48	492.236	-170.82	474.766	113.83	-208.088	588.166	36.8071	265.404	614.729	878.28	240.755	693.843	1068.53	185.213	701.653	517.74	174.087	661.264	103.135	214.122	766.571	40.4845
1264	0	-202.525	554.235	894.432	-141.381	555.203	1148.67	-147.874	531.276	493.658	-170.639	475.558	115.229	-208.219	588.043	36.7613	267.493	617.202	878.501	243.219	696.297	1069.01	186.923	702.145	517.607	174.27	661.113	103.26	214.087	766.554	40.397
1265	0	-200.551	556.139	896.252	-138.549	556.663	1150.19	-146.992	533.398	495.148	-170.424	476.123	116.721	-208.398	587.863	36.5034	269.487	619.62	878.889	245.731	698.668	1069.49	188.026	702.506	517.672	174.263	661.315	103	214.047	766.592	40.3605
1266	0	-198.668	557.435	898.213	-135.759	558.502	1151.55	-146.448	535.938	496.551	-170.077	477.194	118.195	-209.263	588.918	36.6225	271.403	621.861	879.387	248.138	700.897	1070.05	189.29	702.651	517.582	174.418	661.366	102.923	213.51	766.703	40.3875
1267	0	-196.78	558.707	900.125	-133.109	559.925	1153.32	-146.189	539.275	498.126	-169.612	478.047	119.817	-209.796	589.037	36.3067	273.179	624.097	879.81	250.41	703.1	1070.66	189.859	702.606	517.764	174.51	661.366	102.815	214.101	766.596	40.3415
1268	0	-195.051	559.84	902.154	-130.51	561.197	1155.14	-145.356	541.935	499.88	-169.2	479.366	121.452	-210.068	588.637	35.6812	274.891	626.253	880.254	252.816	705.301	1071.21	191.166	702.381	517.698	174.672	661.373	102.77	214.08	766.591	40.318
1269	0	-193.504	560.955	904.347	-127.918	562.492	1156.96	-145.01	544.75	501.618	-168.788	480.664	123.286	-209.987	588.18	35.4616	276.579	628.301	880.75	255.087	707.55	1071.89	192.015	701.956	517.979	174.762	661.308	102.658	214.058	766.582	40.2822
1270	0	-191.903	561.84	906.361	-125.421	563.799	1158.77	-144.979	548.199	503.262	-168.561	481.989	124.992	-210.332	588.329	35.4336	277.986	630.185	881.224	257.222	709.748	1072.57	192.73	701.363	517.927	174.899	661.223	102.6	213.995	766.649	40.2606
1271	0	-190.434	562.876	908.647	-122.99	564.969	1160.5	-144.494	551.078	505.051	-168.218	483.378	126.777	-210.496	588.003	35.1478	279.462	632.159	881.682	259.106	712.016	1073.36	193.628	700.699	518.149	175.154	661.146	102.528	214.004	766.635	40.2275
1272	0	-189.036	563.93	910.746	-120.606	565.894	1162.49	-144.394	554.274	506.66	-167.826	484.921	128.25	-210.475	587.619	34.9037	280.72	634.113	882.247	261.218	714.358	1073.94	194.765	699.996	518.335	175.285	661.047	102.446	213.967	766.62	40.2155
1273	0	-187.691	564.632	913.082	-118.316	566.796	1164.33	-145.132	558.768	508.416	-167.754	485.952	130.17	-210.195	587.476	34.5693	281.836	636.028	882.737	262.874	716.841	1074.66	195.857	699.275	518.59	175.474	660.896	102.349	213.931	766.661	40.2112
1274	0	-186.538	565.62	915.306	-116.052	567.831	1166.16	-144.951	562.265	510.136	-167.447	487.681	131.784	-210.014	587.771	34.3711	283.027	637.967	883.254	264.546	719.34	1075.22	196.756	698.639	518.73	175.578	660.815	102.271	213.91	766.654	40.2078
1275	0	-185.218	566.902	917.326	-113.772	568.704	1167.87	-145.715	566.569	511.821	-167.365	489.209	133.644	-210.132	587.764	34.3168	284.031	639.835	883.792	265.918	721.906	1075.99	198.011	697.953	519.06	175.752	660.66	102.263	213.874	766.67	40.1977
1276	0	-184.094	567.654	919.443	-111.579	569.647	1169.56	-146.311	570.899	513.503	-167.418	490.752	135.339	-210.175	587.747	34.2537	285.066	641.784	884.346	267.214	724.497	1076.6	198.561	697.395	519.077	175.822	660.549	102.242	214.141	766.509	40.2267
1277	0	-183.123	568.921	921.518	-109.359	570.716	1171.04	-146.946	575.59	515.108	-167.647	491.803	137.274	-210.232	587.954	34.2657	285.935	643.759	884.878	268.684	727.147	1077.16	200.123	696.878	519.365	175.813	660.504	102.117	214.142	766.477	40.206
1278	0	-182.005	570.351	923.223	-107.24	571.319	1172.73	-147.68	579.845	516.795	-167.845	493.819	139.001	-210.351	588.31	34.3831	286.996	645.677	885.294	270.09	729.766	1077.65	200.333	696.456	519.398	176.162	660.373	101.988	214.141	766.509	40.1955
1279	0	-180.843	571.446	925.185	-105.156	572.174	1174.16	-148.508	584.475	518.459	-168.498	495.842	140.966	-210.613	589.093	34.7036	288.119	647.74	885.719	271.297	732.308	1078.04	202.18	696.086	519.636	176.306	660.28	101.903	214.116	766.486	40.1779
1280	0	-179.811	572.612	926.863	-103.087	572.898	1175.5	-149.469	589.533	520.084	-169.228	498.093	142.531	-211.042	590.269	35.1301	289.047	649.834	886.112	272.465	734.898	1078.53	202.173	695.894	519.501	176.405	660.194	101.849	214.115	766.484	40.1774
1281	0	-178.941	574.029	928.611	-101.01	573.64	1176.76	-150.43	594.721	521.72	-170.368	500.618	144.159	-211.843	591.785	35.6653	289.926	651.973	886.332	273.976	737.443	1078.84	202.592	695.799	519.428	176.459	660.132	101.728	214.106	766.512	40.2089
1282	0	-178.037	575.348	930.041	-99.0995	574.634	1177.89	-151.335	599.276	523.013	-171.603	503.627	145.809	-212.909	594.164	36.0594	290.901	654.13	886.533	274.658	739.873	1079.07	204.237	695.733	519.68	176.493	660.067	101.665	214.071	766.484	40.1817
1283	0	-177.059	577.226	931.517	-97.1719	575.503	1178.92	-152.552	603.931	524.5	-173.278	506.828	147.273	-214.125	597.102	36.611	291.832	656.379	886.664	275.801	742.288	1079.19	204.318	695.907	519.459	176.511	660.02	101.59	214.046	766.527	40.1786
1284	0	-176.379	578.905	932.794	-95.4232	576.082	1179.84	-153.795	608.907	526.061	-175.461	510.836	148.507	-215.577	600.856	37.0876	292.785	658.618	886.675	276.865	744.569	1079.26	204.656	696.232	519.375	176.549	659.99	101.524	214.06	766.489	40.1594
1285	0	-175.556	580.554	934.119	-93.6263	577.003	1180.73	-155.196	613.272	527.382	-178.017	515.845	149.426	-217.428	605.761	37.6347	293.643	660.829	886.675	277.742	746.848	1079.46	206.058	696.448	519.32	176.512	659.966	101.495	214.047	766.477	40.1451
1286	0	-174.505	582.52	935.248	-91.9482	577.898	1181.46	-156.709	617.699	528.771	-180.882	521.116	150.366	-219.295	611.703	38.1254	294.659	662.802	886.56	278.78	748.999	1079.52	206.132	697.22	519.212	176.54	659.976	101.434	214.041	766.501	40.142
1287	0	-173.743	584.416	936.39	-90.2308	578.852	1181.97	-158.421	622.035	530.229	-184.332	527.107	151.208	-221.348	618.733	38.5615	295.6	664.828	886.327	279.925	751.031	1079.53	206.406	698.119	519.096	176.531	659.969	101.433	214.036	766.505	40.1532
1288	0	-172.94	586.183	937.317	-88.6278	579.696	1182.68	-159.891	626.027	531.452	-188.291	533.953	151.539	-223.361	626.602	38.9343	296.3	667.266	886.281	280.92	753.01	1079.5	207.03	699.069	519.008	176.476	660.013	101.382	214.083	766.481	40.1275
1289	0	-172.187	588.269	938.321	-87.1969	580.286	1183.33	-161.352	629.912	532.578	-192.432	541.364	151.998	-225.49	635.646	39.2535	296.899	669.532	886.101	282.06	754.879	1079.43	208.587	699.852	518.902	176.402	660.09	101.359	214.09	766.483	40.1161
1290	0	-171.56	590.332	939.304	-85.7018	581.355	1183.76	-162.905	633.887	533.867	-196.737	549.533	152.186	-227.734	645.531	39.6883	297.448	672.227	885.888	283.666	756.627	1079.29	207.758	701.398	518.636	176.34	660.105	101.38	214.099	766.523	40.1243
1291	0	-170.812	592.223	940.063	-84.221	582.321	1184.19	-164.501	637.895	535.068	-201.12	558.428	152.307	-229.971	656.269	40.5757	297.859	674.947	885.608	284.527	758.249	1078.88	208.014	702.673	518.249	176.168	660.153	101.349	214.05	766.535	40.1445
1292	0	-170.245	594.271	940.763	-82.9237	583.402	1184.51	-166.129	642.157	536.157	-205.335	567.783	152.724	-232.854	667.228	42.1377	298.427	676.391	885.337	285.968	759.842	1078.77	208.256	704.033	518.164	176.031	660.219	101.348	214.071	766.529	40.1186
1293	0	-169.728	596.134	941.46	-81.6849	584.124	1184.88	-167.664	646.259	537.181	-209.491	577.248	153.055	-235.832	679.308	44.1357	299.159	676.949	885.02	286.31	761.55	1078.64	208.397	705.334	517.727	175.944	660.295	101.367	214.046	766.559	40.126
1294	0	-169.023	598.256	942.103	-80.6045	584.803	1185.17	-168.391	650.29	538.606	-213.612	587.349	153.545	-238.647	691.534	46.3395	299.593	678.417	884.654	287.786	762.886	1078.34	208.291	706.773	517.416	175.904	660.389	101.423	214.064	766.542	40.1457
1295	0	-168.58	599.9	942.627	-79.447	585.941	1185.34	-169.834	654.698	539.679	-217.529	597.644	154.182	-241.646	703.923	48.8115	300.071	680.061	884.379	288.573	763.65	1078.11	208.259	708.249	517.117	175.646	660.444	101.454	214.095	766.563	40.1431
1296	0	-168.106	601.78	943.221	-78.4321	586.864	1185.57	-171.376	660.553	540.919	-221.299	607.676	155.128	-244.474	715.049	51.2868	300.47	681.875	883.979	289.268	765.571	1077.94	209.337	709.721	517.078	175.534	660.407	101.582	214.098	766.564	40.1357
1297	0	-167.887	603.22	943.834	-77.4994	587.964	1185.72	-172.228	665.143	541.847	-224.872	618.207	155.888	-248.649	727.37	54.2959	300.883	683.554	883.667	290.183	767.112	1077.71	208.371	711.355	516.54	175.366	660.551	101.494	214.108	766.563	40.1445
1298	0	-167.501	605.356	944.317	-76.5494	589.132	1185.88	-173.258	670.013	542.794	-228.459	628.41	156.812	-252.798	739.281	57.0999	301.216	685.322	883.316	291.979	768.319	1077.44	208.131	713.014	516.198	175.244	660.631	101.54	214.131	766.563	40.1665
1299	0	-167.227	607.137	944.771	-75.8752	589.514	1186.13	-174.311	675.416	543.877	-231.548	638.105	158.114	-257.263	750.551	60.2287	301.436	687.117	883.003	291.87	769.382	1077.2	208.079	714.641	515.903	175.259	660.672	101.623	214.118	766.558	40.1655
1300	0	-166.907	609.218	945.186	-74.9177	590.673	1186.15	-175.326	680.942	544.979	-234.502	648.153	159.308	-262.259	762.692	63.7464	301.564	688.978	882.659	293.043	770.742	1077.03	207.92	716.267	515.574	174.929	660.827	101.615	214.155	766.541	40.1531
1301	0	-166.902	611.279	945.583	-74.1921	591.736	1186.11	-176.219	686.366	546.147	-237.119	657.869	160.566	-267.125	774.06	67.2539	301.644	690.849	882.29	294.079	771.165	1077.02	207.742	717.942	515.248	174.788	660.878	101.908	214.155	766.576	40.1609
1302	0	-166.74	613.285	945.955	-73.4852	592.863	1186.07	-177.11	691.826	547.269	-239.263	667.469	161.84	-271.489	784.48	70.6046	301.819	692.763	881.932	294.803	772.833	1077.05	207.474	719.677	514.87	174.518	660.934	101.891	214.142	766.626	40.183
1303	0	-166.619	615.358	946.565	-72.9135	593.573	1186.29	-178.232	697.908	548.514	-241.6	677.12	163.264	-275.744	793.896	73.9765	301.949	694.608	881.532	294.78	773.679	1076.85	207.134	721.404	514.809	174.294	661.132	101.82	214.101	766.471	40.0832
1304	0	-166.653	617.396	946.871	-72.1999	594.602	1186.23	-179.203	703.836	549.666	-242.954	687.745	164.134	-279.78	803.904	77.1636	302.028	696.579	881.202	295.727	774.77	1076.89	206.783	723.228	514.453	174.09	661.377	101.69	214.155	766.599	40.1903
1305	0	-166.585	619.335	947.188	-71.6147	595.586	1186.3	-180.793	710.183	550.567	-244.437	697.287	165.221	-283.484	814.054	80.4443	302.07	698.541	880.741	296.303	775.41	1076.71	206.505	725.136	514.099	173.899	661.578	101.684	214.118	766.485	40.1508
1306	0	-166.464	621.952	947.618	-71.0897	596.707	1186.22	-181.605	715.93	551.725	-245.607	707.454	166.205	-287.196	823.622	83.6307	302.189	700.481	880.3	296.694	776.272	1076.74	206.071	726.998	513.722	173.722	661.725	101.747	213.995	766.536	40.1173
1307	0	-166.417	624.332	947.905	-70.5965	597.577	1186.18	-182.268	721.367	552.884	-246.68	716.645	167.635	-290.631	833.247	86.6754	302.057	702.424	879.896	297.3	776.822	1076.6	205.748	728.914	513.37	173.591	661.854	101.756	214.092	766.49	40.1423
1308	0	-166.44	626.876	948.343	-69.8026	599.71	1186.22	-183.066	726.931	553.975	-247.609	725.492	169.042	-293.524	842.617	89.6294	302.034	704.386	879.556	298.062	777.297	1076.39	205.364	730.767	513.006	173.349	662.015	101.74	213.933	766.582	40.1835
1309	0	-166.42	629.337	948.547	-69.721	599.912	1185.98	-184.003	732.845	555.167	-248.53	734.494	170.319	-295.994	851.896	92.3376	301.841	706.331	879.097	298.348	777.813	1076.24	205.032	732.62	512.609	173.107	662.076	101.845	213.842	766.618	40.1283
1310	0	-166.534	631.637	948.813	-69.381	600.529	1185.82	-184.791	738.599	556.33	-249.48	743.138	171.605	-298.115	861.195	94.9382	301.732	708.217	878.564	298.746	778.429	1076.1	204.668	734.444	512.242	172.925	662.224	101.891	213.787	766.622	40.1167
1311	0	-166.722	634.455	949.087	-69.0762	601.695	1185.62	-185.503	744.291	557.431	-250.169	751.963	172.998	-299.411	870.364	97.3159	301.749	709.973	878.212	299.806	778.982	1075.86	204.347	736.305	511.875	172.628	662.42	101.9	213.789	766.641	40.1632
1312	0	-166.759	636.804	949.228	-68.8071	602.844	1185.44	-186.095	750.031	558.623	-250.796	761.087	174.122	-300.457	879.623	99.4281	301.67	711.879	877.86	299.957	779.756	1075.69	203.962	738.107	511.482	172.489	662.59	101.884	213.799	766.66	40.2068
1313	0	-166.957	639.333	949.457	-68.6069	603.991	1185.17	-186.651	755.834	559.521	-251.455	769.987	175.294	-301.262	889.084	101.449	301.443	713.623	877.506	300.025	780.543	1075.51	203.628	739.961	511.146	172.34	662.811	101.838	213.744	766.688	40.2255
1314	0	-167.096	641.944	949.435	-68.4302	605.102	1184.94	-187.046	761.669	560.444	-252.003	778.464	176.526	-301.207	897.822	103.114	301.209	715.424	877.053	300.382	781.543	1075.18	203.287	741.751	510.79	172.26	663.048	101.791	213.701	766.688	40.2563
1315	0	-167.421	644.649	949.622	-68.3107	606.201	1184.74	-187.443	767.361	561.651	-252.404	786.794	177.665	-300.981	907.183	104.69	300.983	717.128	876.709	301.059	782.45	1075.15	202.929	743.523	510.406	172.168	663.234	101.758	213.704	766.686	40.2739
1316	0	-167.573	647.164	949.608	-68.3007	607.264	1184.51	-187.768	773.184	562.146	-252.738	794.74	178.79	-300.371	916.184	106.162	300.762	718.847	876.371	300.984	783.472	1074.83	203.066	745.275	509.756	172.037	663.423	101.699	213.651	766.696	40.282
1317	0	-167.976	649.919	949.791	-68.2924	608.651	1184.24	-188.192	779.168	563.283	-252.909	803.034	179.836	-299.284	924.948	107.352	300.44	720.441	876.006	301.209	784.486	1074.61	202.764	746.979	509.396	171.937	663.565	101.713	213.084	766.79	40.3299
1318	0	-168.287	652.349	949.735	-68.3548	610.02	1184.01	-187.982	784.449	563.848	-252.985	811.185	180.607	-298.074	933.61	108.581	300.252	722.131	875.703	301.514	785.478	1074.43	202.478	748.739	509.061	171.804	663.752	101.716	213.25	766.754	40.4098
1319	0	-168.639	655.28	949.869	-68.4932	611.056	1183.81	-188.366	790.35	564.887	-253.008	819.244	181.578	-296.647	942.07	109.621	299.902	723.821	875.383	301.733	786.512	1074.21	202.069	750.5	508.654	171.707	663.865	101.81	213.259	766.717	40.3866
1320	0	-169.04	657.874	949.874	-68.5558	612.672	1183.44	-188.098	795.287	565.323	-252.879	826.962	182.246	-294.782	949.86	110.42	299.64	725.445	875.1	302.017	787.479	1074	201.704	752.25	508.27	171.578	663.916	101.967	213.373	766.702	40.4194
1321	0	-169.424	661.28	949.835	-68.7218	614.258	1183.06	-187.997	800.701	566.021	-252.49	834.335	183.005	-293.67	958.094	111.422	299.448	727.13	874.789	302.581	788.44	1073.93	201.444	753.984	507.922	171.469	664.082	102.021	213.345	766.689	40.4139
1322	0	-169.78	663.971	949.871	-68.9588	615.626	1182.81	-187.828	805.977	566.578	-251.967	841.407	183.626	-291.971	966.034	112.152	299.076	728.764	874.478	302.681	789.489	1073.8	201.117	755.704	507.565	171.376	664.227	102.024	213.32	766.709	40.4332
1323	0	-170.183	667.008	949.722	-69.1921	616.952	1182.59	-187.52	810.726	567.068	-251.265	848.257	183.999	-290.144	973.499	112.732	298.648	730.491	874.162	302.85	790.493	1073.78	200.766	757.443	507.131	171.266	664.372	102.106	213.316	766.676	40.4158
1324	0	-170.514	670.042	949.677	-69.3993	618.477	1182.17	-187.353	816.087	567.479	-250.681	855.228	184.437	-288.176	980.856	113.24	298.414	732.291	873.84	302.99	791.507	1073.64	200.386	759.5	506.745	171.141	664.524	102.154	213.302	766.721	40.4425
1325	0	-170.991	673.191	949.651	-69.7317	620.212	1181.9	-186.89	821.085	567.81	-249.795	861.495	184.879	-286.254	987.714	113.75	298.001	734.007	873.619	303.206	792.57	1073.41	199.322	761.696	505.694	171.026	664.673	102.179	213.29	766.712	40.4803
1326	0	-171.373	676.381	949.486	-70.0817	621.937	1181.54	-186.35	825.244	567.977	-248.921	867.653	184.771	-284.13	994.026	113.997	297.82	735.719	873.341	303.406	793.53	1073.47	198.921	763.727	505.214	170.926	664.869	102.202	213.244	766.697	40.4541
1327	0	-171.718	679.578	949.203	-70.4909	623.574	1181.12	-185.731	829.833	567.839	-247.859	873.765	184.856	-282.525	1000.6	114.298	297.56	737.344	873.015	303.556	794.514	1073.4	198.567	765.608	504.696	170.789	664.971	102.263	213.277	766.713	40.5204
1328	0	-172.024	682.784	948.839	-70.935	625.04	1180.57	-185.109	834.296	567.822	-246.726	878.756	184.978	-280.838	1006.84	114.618	297.28	738.991	872.732	303.844	795.505	1073.31	198.26	767.356	504.214	170.652	665.145	102.249	213.278	766.716	40.5104
1329	0	-172.429	686.113	948.588	-71.4337	626.57	1180.16	-184.441	838.628	567.703	-245.511	885.101	184.516	-279.125	1012.64	114.801	296.826	740.665	872.466	304.016	796.475	1073.16	198.001	769.039	503.742	170.565	665.267	102.329	213.229	766.729	40.5267
1330	0	-172.708	689.266	948.065	-71.9291	628.379	1179.53	-183.658	842.637	567.287	-244.162	890.916	184.152	-277.323	1017.82	114.819	296.689	742.301	872.203	304.167	797.38	1072.95	197.73	770.539	503.367	170.468	665.375	102.373	213.252	766.727	40.5465
1331	0	-172.909	692.474	947.605	-72.5181	630.267	1179.03	-182.677	846.515	567.002	-242.871	895.915	183.793	-276.022	1023.8	114.826	296.459	743.891	872.008	304.453	798.323	1072.81	198.261	772.032	503.441	170.354	665.535	102.422	213.235	766.767	40.5778
1332	0	-173.137	695.602	947.033	-73.1846	631.844	1178.34	-181.833	850.253	566.372	-241.56	899.996	183.62	-274.375	1028.8	114.822	296.195	745.683	871.656	304.382	799.206	1072.61	198.11	773.685	503.07	170.255	665.72	102.465	213.363	766.763	40.5159
1333	0	-173.535	698.632	946.287	-73.8264	633.755	1177.63	-180.859	853.694	565.848	-240.042	905.178	182.786	-272.514	1033.35	114.357	295.997	747.502	871.378	304.429	799.996	1072.43	197.817	775.432	502.616	170.156	665.809	102.518	213.254	766.767	40.585
1334	0	-173.583	701.508	945.551	-74.5435	635.487	1176.83	-180.027	857.174	565.034	-238.649	908.766	182.412	-271.025	1038.17	114.167	295.535	749.499	870.796	304.439	801.007	1072.26	197.638	777.378	502.216	170.075	665.933	102.597	213.257	766.784	40.5805
1335	0	-173.753	704.467	944.703	-75.2315	637.386	1176.01	-179.048	860.357	564.422	-236.968	914.094	181.399	-269.385	1042.63	113.697	295.553	751.092	870.73	304.402	802.039	1072.1	197.422	779.301	501.7	169.979	666.077	102.671	213.25	766.799	40.5763
1336	0	-174.076	707.196	943.896	-75.9388	639.34	1175.2	-178.268	863.566	563.453	-235.409	918.29	180.472	-267.711	1047.04	113.089	295.409	752.877	870.403	304.266	803.084	1071.96	197.285	781.408	501.161	169.869	666.22	102.731	213.233	766.826	40.5535
1337	0	-174.164	710.106	942.969	-76.6884	641.156	1174.55	-177.286	866.3	562.625	-233.79	921.789	179.719	-265.993	1051.2	112.487	295.231	754.729	870.097	304.112	804.249	1071.85	197.008	783.59	500.64	169.791	666.326	102.843	213.263	766.815	40.5372
1338	0	-174.269	712.538	941.897	-77.4455	643.136	1173.57	-176.581	869.216	561.513	-232.141	925.604	178.671	-263.97	1054.35	111.497	294.977	756.478	869.842	303.875	805.396	1071.77	196.869	785.807	500.248	169.702	666.375	103.084	213.546	767.028	40.6869
1339	0	-174.676	715.279	941.095	-78.2394	645.253	1172.68	-175.713	871.709	560.548	-230.603	928.544	177.765	-262.394	1058.49	110.588	294.62	758.336	869.441	303.559	806.61	1071.65	196.669	787.795	499.866	169.654	666.608	103.002	213.287	766.861	40.514
1340	0	-174.901	717.713	939.886	-79.0003	647.468	1171.66	-174.941	874.078	559.364	-228.917	931.12	176.724	-260.633	1062.01	109.609	294.653	760.124	869.17	303.496	807.88	1071.57	196.595	789.571	499.436	169.588	666.75	103.087	213.302	766.916	40.4901
1341	0	-175.249	720.375	938.916	-79.9141	649.508	1170.67	-174.221	876.484	558.155	-227.146	935.428	175.209	-258.634	1065.05	108.378	294.526	761.869	868.84	302.839	809.14	1071.44	196.417	791.257	499.076	169.539	666.886	103.177	213.312	766.897	40.4783
1342	0	-175.553	722.814	937.784	-80.7961	651.475	1169.92	-173.564	878.832	556.982	-225.432	938.722	173.857	-256.783	1068.15	107.07	294.129	763.537	868.553	302.52	810.393	1071.4	196.2	792.932	498.644	169.476	666.997	103.234	213.354	766.988	40.4632
1343	0	-175.808	725.363	936.699	-81.6469	653.664	1168.8	-172.915	880.97	555.577	-223.68	941.074	172.526	-254.788	1070.55	105.609	293.998	765.349	868.261	302.145	811.672	1071.34	196.73	793.776	498.41	169.405	667.168	103.3	213.611	767.097	40.6055
1344	0	-176.205	727.688	935.612	-82.5845	655.817	1167.9	-172.183	883.125	554.318	-221.996	943.017	171.414	-252.696	1072.75	104.001	293.886	767.18	867.964	301.878	812.963	1071.25	197.457	794.761	498.078	169.366	667.281	103.382	213.257	766.978	40.4209
1345	0	-176.622	730.153	934.47	-83.5191	658.136	1166.86	-171.627	885.205	552.994	-220.226	944.893	169.985	-250.834	1074.94	102.275	293.458	768.911	867.658	301.524	814.221	1071.19	197.489	796.188	497.693	169.295	667.482	103.434	213.355	766.982	40.4077
1346	0	-177.067	732.474	933.412	-84.494	660.518	1165.79	-171.164	887.033	551.618	-218.281	947.853	168.298	-249.136	1077	100.578	293.292	770.633	867.517	301.141	815.538	1071.12	197.301	797.534	496.83	169.276	667.577	103.499	213.367	767.005	40.3896
1347	0	-177.488	734.778	932.28	-85.5271	662.56	1164.84	-170.535	888.981	550.269	-216.641	949.91	166.896	-247.249	1078.57	98.7906	293.072	772.337	867.317	300.663	816.865	1071.1	197.582	799.068	496.806	169.252	667.677	103.568	214.323	767.001	40.4922
1348	0	-177.808	737.219	931.163	-86.5343	664.462	1164.03	-170.014	890.84	548.867	-214.945	951.846	165.149	-245.616	1080.28	96.9235	292.731	774.063	867.104	300.221	818.253	1071.09	196.758	800.732	496.075	169.212	667.814	103.612	214.372	767.057	40.4574
1349	0	-178.218	739.47	930.04	-87.5167	666.747	1163.07	-169.609	892.344	547.442	-213.288	953.638	163.656	-243.977	1081.61	94.8879	292.339	775.766	866.919	299.766	819.643	1071.13	197.244	802.112	496.072	169.18	667.858	103.706	214.024	766.932	40.2741
1350	0	-178.632	742.344	929.146	-88.6198	669.239	1161.98	-169.03	894.081	545.956	-211.641	955.053	162.109	-242.417	1082.82	92.8838	292.112	777.426	866.817	299.27	821.007	1071.17	197.229	803.511	495.773	169.132	667.974	103.783	214.392	767.095	40.4148
1351	0	-179.087	744.585	927.847	-89.7373	671.557	1161.22	-168.537	895.673	544.543	-210.205	956.208	160.416	-240.944	1083.96	90.8233	291.851	779.077	866.705	298.696	822.415	1071.21	196.746	805.199	495.308	169.123	668.016	103.871	213.678	767.144	40.1408
1352	0	-179.36	747.296	926.868	-90.7891	674.066	1160.24	-167.97	897.134	543.083	-208.541	957.475	158.968	-239.534	1084.98	88.728	291.588	780.755	866.62	298.163	823.819	1071.26	196.626	806.469	494.998	169.1	668.097	103.931	213.676	767.14	40.0787
1353	0	-179.915	749.846	925.817	-91.9084	676.525	1159.28	-167.499	898.401	541.528	-207.256	958.695	157.304	-238.244	1085.73	86.6024	291.043	782.515	866.44	297.227	825.232	1071.22	196.48	807.832	494.737	169.063	668.132	103.993	213.717	767.192	40.0968
1354	0	-180.192	752.332	924.742	-93.1468	678.762	1158.47	-166.989	899.947	540.079	-205.822	959.2	155.878	-237.001	1086.25	84.3675	290.763	784.222	866.446	296.89	826.686	1071.34	195.041	810.163	494.218	169.017	668.208	104.05	213.73	767.164	40.0389
1355	0	-180.698	755.047	923.703	-94.2502	681.009	1157.75	-166.451	901.395	538.665	-204.237	960.945	154.157	-235.89	1086.74	82.1019	290.521	785.974	866.481	296.135	828.203	1071.36	194.688	811.458	493.871	168.99	668.246	104.14	213.803	767.206	40.0747
1356	0	-181.153	757.958	922.614	-95.3744	683.8	1156.73	-166.083	902.469	537.047	-203.387	961.042	152.642	-234.771	1087.04	79.8736	290.128	787.607	866.489	295.456	829.682	1071.44	195.685	811.64	493.772	168.892	668.336	104.211	213.867	767.251	40.0646
1357	0	-181.567	760.563	921.664	-96.5419	686.524	1155.92	-165.664	903.878	535.508	-202.284	961.644	151.044	-233.815	1087.55	77.5994	289.586	789.236	866.501	294.796	831.202	1071.54	193.64	813.814	493.112	168.861	668.39	104.27	213.866	767.266	40.0787
1358	0	-182.135	763.628	920.609	-97.865	688.938	1155.08	-165.178	905.005	534.015	-201.225	961.806	149.59	-232.711	1087.66	75.3342	289.261	791.026	866.606	294.164	832.733	1071.82	194.882	813.986	493.248	168.835	668.419	104.359	213.875	767.281	40.0627
1359	0	-182.637	766.167	919.604	-99.1324	691.59	1154.33	-164.804	906.163	532.47	-200.379	963.027	147.816	-231.701	1088.12	73.048	288.838	792.742	866.771	293.289	834.377	1071.95	194.992	814.968	493.165	168.785	668.449	104.437	214.04	767.363	40.107
1360	0	-183.262	769.115	918.487	-100.404	694.143	1153.56	-164.421	906.974	530.806	-199.644	963.93	146.084	-230.773	1088.4	70.7635	288.349	794.521	866.959	292.254	836.031	1072.13	193.383	817.138	492.745	168.772	668.506	104.503	214.058	767.369	40.1101
1361	0	-183.765	771.715	917.639	-101.838	696.119	1152.94	-164.024	907.388	529.108	-198.945	964.608	144.546	-229.562	1088.83	68.4055	287.91	796.287	867.063	291.334	837.787	1072.29	192.863	818.339	492.455	168.705	668.585	104.539	214.045	767.331	40.1012
1362	0	-184.382	774.711	916.537	-103.112	699.481	1151.94	-163.597	908.173	527.505	-198.439	965.597	142.966	-228.929	1089.47	66.1631	287.416	798.06	867.224	290.574	839.513	1072.5	192.51	819.409	492.181	168.669	668.617	104.657	214.047	767.326	40.0598
1363	0	-184.996	777.383	915.599	-104.587	701.872	1151.15	-163.147	908.544	525.754	-198.093	966.406	141.344	-227.671	1089.88	63.7813	286.864	799.877	867.457	289.55	841.279	1072.79	192.159	820.586	492.016	168.635	668.654	104.691	214.068	767.352	40.0576
1364	0	-185.565	780.678	914.563	-105.998	704.253	1150.49	-162.617	908.562	523.837	-197.928	966.269	140.056	-226.906	1090.43	61.5842	286.296	801.766	867.688	288.382	843.171	1073.01	193.28	820.839	491.981	168.608	668.703	104.761	214.085	767.371	40.013
1365	0	-186.28	783.146	913.462	-107.554	707.063	1149.68	-162.14	908.474	521.971	-197.397	968.021	138.286	-226.099	1091.19	59.3705	285.654	803.533	867.921	287.302	845.116	1073.26	191.626	822.939	491.65	168.588	668.7	104.832	214.099	767.373	40.0115
1366	0	-187.025	785.978	912.336	-109.028	710.212	1148.75	-161.79	908.169	520.16	-197.282	969.144	136.839	-225.473	1092.05	57.2258	284.942	805.513	868.154	286.29	847.073	1073.48	192.163	823.431	491.646	168.563	668.731	104.906	214.118	767.368	40.015
1367	0	-187.757	788.899	911.144	-110.532	713.249	1147.95	-161.31	908.13	518.223	-196.79	970.789	135.168	-224.971	1092.96	55.1016	284.203	807.402	868.386	285.219	849.046	1073.76	190.821	825.191	491.237	168.504	668.798	104.929	214.133	767.374	40.0062
1368	0	-188.455	791.604	910.035	-112.088	716.024	1147.17	-160.84	907.87	516.204	-197.075	971.433	133.833	-224.507	1093.76	53.0494	283.603	809.306	868.717	283.741	851.141	1073.91	190.367	826.407	490.988	168.459	668.812	105.004	214.143	767.337	39.9585
1369	0	-189.401	794.49	908.895	-113.671	719.272	1146.24	-160.759	907.822	514.43	-196.682	972.514	132.255	-224.254	1094.24	51.0111	282.856	811.306	868.932	282.593	853.288	1074.11	193.844	826.729	490.876	168.424	668.871	105.064	214.19	767.381	39.9504
1370	0	-190.198	796.949	907.669	-115.421	722.216	1145.36	-160.223	907.103	512.42	-196.988	972.543	130.824	-224.113	1094.73	49.1731	282.136	813.251	869.179	281.298	855.434	1074.38	190.609	828.416	490.773	168.515	668.841	105.179	214.211	767.4	39.9285
1371	0	-191.039	799.824	906.158	-117.193	725.075	1144.51	-160.08	906.918	510.455	-196.868	972.195	129.534	-224.04	1094.91	47.1693	281.023	815.296	869.453	279.824	857.699	1074.52	188.93	829.805	490.005	168.463	668.899	105.277	214.017	767.548	39.7094
1372	0	-192.058	802.599	904.878	-118.754	728.634	1143.43	-159.697	906.2	508.828	-196.518	971.697	127.673	-224.037	1094.63	44.9582	280.413	817.364	869.793	278.448	859.982	1074.67	194.278	829.019	490.579	168.361	669.017	105.295	214.262	767.402	39.8432
1373	0	-193.022	805.121	903.507	-120.601	731.824	1142.41	-159.97	906.901	506.877	-196.156	971.811	125.794	-224.053	1093.9	42.52	279.408	819.51	869.913	277.083	862.284	1074.79	193.784	830.054	490.547	168.309	669.082	105.385	214.324	767.436	39.8144
1374	0	-194.125	807.833	902.224	-122.63	734.615	1141.45	-160.101	907.386	505.023	-195.584	971.991	123.606	-224.006	1092.7	39.9067	278.5	821.655	870.121	275.457	864.735	1074.86	193.102	831.237	490.377	168.291	669.147	105.473	214.094	767.597	39.6317
1375	0	-195.062	810.227	900.621	-124.418	737.809	1140.43	-160.353	907.694	503.151	-195.148	970.305	121.867	-224.378	1090.8	36.8722	277.363	823.922	870.264	273.875	867.241	1074.93	192.276	832.519	490.102	168.236	669.207	105.556	214.297	767.491	39.7186
1376	0	-196.148	812.74	899.072	-126.454	740.71	1139.22	-160.753	908.264	501.55	-194.358	969.127	119.851	-223.722	1089.88	36.3652	276.551	826.176	870.527	272.187	869.794	1074.94	191.005	833.633	489.734	168.191	669.301	105.663	214.418	767.507	39.7259
1377	0	-197.236	815.493	897.631	-128.285	744.719	1137.94	-161.012	908.626	499.73	-193.465	967.094	118.507	-223.444	1089.56	36.7261	275.406	828.558	870.624	270.458	872.477	1074.94	191.177	834.789	489.766	168.151	669.288	105.801	214.406	767.524	39.6867
1378	0	-198.306	817.999	895.966	-130.477	747.455	1136.83	-161.452	909.631	497.753	-192.829	966.17	116.554	-222.895	1089.46	36.8961	274.164	831.07	870.696	268.719	875.217	1074.91	188.87	837.473	489.158	168.129	669.38	105.899	214.146	767.702	39.4762
1379	0	-199.35	820.226	894.269	-132.191	751.677	1135.85	-161.542	910.279	495.857	-192.339	965.968	115.142	-221.899	1089.94	37.4245	273.107	833.507	870.867	266.838	878.076	1074.88	188.998	838.179	489.053	168.059	669.413	106.052	214.187	767.68	39.4426
1380	0	-200.553	822.964	892.755	-134.739	754.1	1134.38	-161.614	910.866	494.056	-191.798	966.48	113.693	-219.355	1088.84	37.5847	271.779	836.154	870.893	264.764	881.069	1074.83	188.257	839.692	488.871	168.053	669.403	106.258	214.283	767.692	39.3946
1381	0	-201.795	825.524	891.067	-137.053	756.781	1133.25	-161.246	911.607	492.818	-191.301	967.473	112.808	-218.141	1090.21	38.5292	270.495	838.871	871.018	262.833	884.112	1074.78	186.992	841.537	488.505	168.082	669.437	106.474	214.337	767.703	39.3363
1382	0	-202.685	827.791	889.497	-139.282	759.936	1132	-161.451	913.346	491.308	-190.179	967.28	111.98	-217.462	1091.67	39.2894	269.209	841.601	871.067	260.677	887.264	1074.83	186.309	842.999	488.214	168.136	669.583	106.617	214.418	767.692	39.2884
1383	0	-204.313	830.401	887.831	-141.842	763.19	1130.85	-160.758	913.491	489.548	-188.665	966.789	111.006	-216.615	1092.3	39.8504	267.692	844.466	871.09	258.639	890.435	1074.72	185.647	844.594	488.121	168.09	669.523	106.818	214.903	767.544	39.3336
1384	0	-205.756	833.121	886.334	-144.136	766.306	1129.87	-160.84	915.947	488.245	-186.653	966.321	109.991	-216.548	1092.53	40.125	266.127	847.362	871.205	256.324	893.729	1074.78	182.992	847.421	487.835	168.119	669.634	107.069	214.964	767.645	39.4002
1385	0	-207.349	835.815	884.895	-146.336	769.954	1128.92	-160.052	916.756	487.182	-184.557	967.26	109.397	-216.123	1092.59	40.5059	264.575	850.396	871.399	253.763	897.056	1074.73	182.766	848.859	487.319	168.105	669.749	107.321	215.011	767.575	39.252
1386	0	-208.891	838.526	883.543	-149.131	772.247	1127.92	-159.105	917.991	486.017	-182.642	968.747	108.982	-215.6	1092.55	40.8911	262.912	853.316	871.32	251.492	900.448	1074.8	182.62	849.475	487.286	168.077	669.892	107.526	215.1	767.601	39.2127
1387	0	-210.533	841.142	882.391	-151.509	775.695	1127.39	-157.959	920.35	484.91	-180.68	969.599	108.16	-215.327	1092.69	41.1032	261.077	856.301	871.31	248.836	903.902	1074.88	181.827	850.813	487.103	168.012	670.026	107.765	215.129	767.605	39.2126
1388	0	-212.049	843.588	881.275	-154.005	778.836	1126.94	-157.11	923.24	484.234	-178.689	970.031	107.45	-214.927	1092.69	41.5038	259.208	859.322	871.305	245.84	907.514	1075.09	180.469	852.392	486.96	167.989	670.059	108.067	215.28	767.585	39.1714
1389	0	-213.511	846.165	880.354	-156.598	781.963	1126.37	-156.372	926.003	483.442	-177.227	970.694	107.105	-214.622	1092.7	41.6616	257.201	862.253	871.381	243.48	911.011	1074.98	179.262	853.775	486.874	167.882	670.299	108.249	215.379	767.597	39.1244
1390	0	-215.073	848.484	879.456	-158.793	786.065	1125.88	-156.215	928.321	482.934	-176.63	971.258	106.949	-214.595	1092.78	41.6891	255.29	865.136	871.475	240.949	914.585	1075.04	177.529	855.769	486.721	167.903	670.373	108.626	215.409	767.594	39.1031
1391	0	-216.835	851.149	878.605	-161.355	789.304	1125.75	-156.65	930.182	482.541	-176.543	971.561	106.751	-214.679	1092.81	41.6449	253.165	867.936	871.508	238.115	918.203	1075.12	176.773	856.301	486.931	167.883	670.414	108.971	215.475	767.704	39.0274
1392	0	-218.591	853.559	878.06	-163.978	791.612	1126.08	-157.776	931.717	482.485	-176.768	971.675	106.571	-214.759	1092.81	41.552	250.968	870.616	871.646	235.363	921.807	1075.16	176.138	856.841	487.225	167.871	670.593	109.271	215.515	767.733	39.0256
1393	0	-220.471	855.892	878.104	-166.408	794.463	1126.28	-159.433	932.723	482.814	-177.244	971.78	106.406	-214.931	1092.8	41.428	249.101	873.204	872.066	232.623	925.483	1075.25	174.897	857.503	487.563	167.76	670.635	109.61	215.519	767.77	39.0378
1394	0	-222.483	858.311	878.434	-168.522	798.336	1126.71	-161.405	933.489	483.241	-177.723	971.666	106.317	-215.295	1093.02	41.2094	246.635	875.596	872.246	229.836	929.103	1075.52	174.017	857.812	488.013	167.855	670.847	110.13	215.533	767.772	39.0256
1395	0	-224.507	860.387	879.046	-171.034	800.926	1127.65	-163.123	933.638	483.561	-178.26	971.634	106.264	-215.426	1093.02	41.1169	244.434	877.946	872.616	227.159	932.685	1075.7	172.838	858.016	488.711	167.919	671.068	110.639	215.6	767.836	39.0189
1396	0	-226.72	862.234	879.723	-173.259	804.248	1128.43	-165.06	934.106	483.995	-178.861	971.644	106.191	-215.395	1092.77	41.1471	242.092	880.14	873.222	224.344	936.456	1076.11	172.035	858.15	489.491	167.952	671.292	111.249	215.617	767.897	39.0532
1397	0	-228.823	864.157	880.432	-175.404	807.454	1129.2	-166.759	934.002	483.965	-179.241	971.655	106.079	-215.472	1092.67	41.0695	239.754	882.208	873.748	221.504	940.179	1076.63	170.84	858.341	490.261	167.909	671.561	111.856	215.562	767.948	39.0279
1398	0	-231.192	866.091	880.991	-177.666	810.833	1130.12	-168.278	933.936	483.939	-179.488	971.52	105.947	-215.545	1092.75	41.0414	237.402	884.299	874.505	218.75	943.98	1077.25	171.039	858.177	490.996	167.989	671.743	112.504	215.606	767.928	39.0036
1399	0	-233.549	867.77	881.273	-180.121	813.83	1130.98	-169.832	933.836	483.805	-179.737	971.493	105.789	-215.616	1092.72	41.0016	234.861	886.304	875.146	215.91	947.965	1077.8	169.277	859.047	491.892	167.993	672.186	113.406	215.45	768.092	39.0944
1400	0	-236.238	870.04	881.313	-182.452	818.157	1131.29	-170.961	933.728	483.55	-179.772	971.299	105.605	-215.643	1092.65	40.9983	232.453	888.302	875.999	213.087	951.942	1078.26	168.879	858.947	492.732	168.066	672.59	114.245	215.445	768.12	39.1339
1401	0	-238.483	871.025	881.441	-185.226	821.12	1131.95	-172.289	933.758	483.404	-179.865	971.034	105.492	-215.684	1092.68	40.964	229.959	890.299	876.61	210.159	955.892	1078.61	167.263	859.947	493.695	167.947	673.092	115.23	215.426	768.125	39.1503
1402	0	-240.851	872.36	881.312	-187.879	824.619	1132.02	-173.44	934.57	483.265	-179.842	970.892	105.254	-215.693	1092.71	40.9896	227.602	892.295	877.35	207.165	959.774	1078.95	166.429	860.976	494.413	167.958	673.565	116.217	215.422	768.143	39.1999
1403	0	-243.297	873.85	881.189	-190.721	827.545	1132.66	-174.579	934.827	483.058	-179.815	970.799	105.083	-215.658	1092.64	40.9396	225.229	894.461	877.923	204.567	963.451	1079.02	165.301	862.333	495.279	167.83	674.096	117.369	215.388	768.129	39.2549
1404	0	-245.876	875.542	881.059	-193.747	831.208	1132.81	-175.704	935.702	482.928	-179.742	970.9	104.949	-215.695	1092.72	40.966	222.882	896.724	878.685	202.128	966.956	1078.88	163.703	864.761	495.854	167.874	674.688	118.527	215.155	768.291	39.2761
1405	0	-248.341	877.492	880.934	-196.705	834.091	1133.25	-176.71	936.582	482.797	-179.654	971.048	104.78	-215.679	1092.66	41.0028	220.232	899.113	879.106	199.11	970.302	1079	163.107	866.083	496.315	167.956	675.526	119.647	215.397	768.323	39.4524
1406	0	-250.867	879.765	880.658	-199.685	837.489	1133.05	-177.962	937.948	482.799	-179.576	971.195	104.62	-215.659	1092.65	41.0006	217.914	901.732	879.628	196.326	973.541	1078.94	162.42	868.511	496.741	168.005	676.339	121.07	215.369	768.379	39.5674
1407	0	-253.25	882.203	880.176	-202.68	841.28	1132.84	-178.9	939.12	482.588	-179.42	971.371	104.401	-215.648	1092.71	41.004	215.397	904.44	879.937	193.416	976.721	1079.04	161.521	871.49	497.122	168.037	677.304	122.566	215.344	768.472	39.7657
1408	0	-255.567	884.756	879.912	-205.639	844.868	1132.73	-180.206	940.958	482.605	-179.335	971.691	104.241	-215.65	1092.72	41.0048	213.007	907.259	880.324	190.611	979.851	1079.02	159.918	875.647	497.332	168.06	678.449	124.239	215.386	768.581	39.9853
1409	0	-257.991	887.572	879.615	-208.383	848.411	1132.81	-181.177	942.262	482.368	-179.246	971.927	104.04	-215.625	1092.78	41.0653	210.765	910.241	880.648	187.867	982.934	1079.1	159.426	878.822	497.514	168.072	679.718	126.196	215.394	768.704	40.2434
1410	0	-260.509	890.643	879.23	-211.194	851.83	1132.7	-182.39	943.867	482.341	-179.181	972.253	103.859	-215.578	1092.74	41.0762	208.553	913.361	880.781	184.781	986.254	1079.02	157.921	884.229	497.579	168.075	681.209	128.29	215.493	768.768	40.6544
1411	0	-262.844	893.998	878.729	-213.933	855.403	1132.64	-183.39	945.119	482.111	-179.041	972.459	103.7	-215.564	1092.78	41.0784	206.26	916.574	880.889	181.966	989.421	1079.07	156.891	889.736	497.459	167.911	682.916	130.757	215.541	768.854	41.1352
1412	0	-265.3	897.092	878.383	-216.582	859.005	1132.37	-184.438	946.495	481.891	-178.933	972.679	103.482	-215.515	1092.74	41.0952	204.11	919.961	881.082	179.221	992.689	1079.24	156.114	895.835	497.502	167.418	684.989	133.404	215.451	768.958	41.7297
1413	0	-267.293	900.022	877.925	-219.248	862.422	1132.25	-185.536	947.797	481.565	-178.872	972.847	103.344	-215.512	1092.72	41.0978	201.974	923.24	881.086	176.384	995.902	1079.32	155.147	901.897	497.533	167.203	687.245	136.537	215.123	769.091	42.4482
1414	0	-269.247	903.457	877.601	-221.976	865.719	1132.15	-186.596	948.66	481.2	-178.824	972.913	103.111	-215.514	1092.83	41.1224	199.721	926.469	881.093	173.462	999.162	1079.53	154.084	908.131	497.667	166.851	689.897	139.914	215.058	769.385	43.1927
1415	0	-271.32	907.147	877.354	-224.577	868.792	1132.09	-187.929	950.041	480.988	-179.066	973.067	103.025	-215.499	1092.84	41.1221	197.589	929.711	881.019	170.637	1002.34	1079.71	154.774	914.24	498.044	166.513	693.108	143.508	215.029	769.779	44.3527
1416	0	-273.298	910.981	877.092	-227.249	872.039	1132.1	-189.157	950.872	480.948	-178.981	973.176	102.779	-215.504	1092.79	41.0993	195.458	932.87	880.964	167.596	1005.59	1080	155.532	921.979	498.437	166.265	696.667	147.607	214.895	770.382	45.5504
1417	0	-275.189	914.558	877.044	-229.867	875.314	1132.2	-190.448	951.867	480.934	-179.109	973.382	102.616	-215.503	1092.79	41.0983	193.524	935.999	880.982	164.846	1008.66	1080.37	154.705	930.301	498.874	165.802	700.918	151.93	214.659	771.158	47.2232
1418	0	-277.255	918.123	877.128	-232.265	878.827	1132	-191.822	952.892	480.74	-179.213	973.518	102.417	-215.542	1092.87	41.1306	191.102	938.898	880.881	162.043	1011.68	1080.74	153.433	939.21	499.652	165.354	705.777	156.754	214.421	772.142	49.3205
1419	0	-279.296	921.641	877.128	-234.76	882.421	1131.86	-193.064	953.512	480.64	-179.372	973.477	102.157	-215.535	1092.84	41.1053	189.316	941.654	880.944	159.086	1014.57	1081.24	153.059	948.856	500.347	164.787	711.311	162.172	214.114	773.317	51.8238
1420	0	-281.189	924.458	876.785	-237.176	885.559	1131.88	-194.344	954.43	480.396	-179.496	973.508	101.972	-215.543	1092.78	41.1206	187.391	944.369	880.9	156.678	1017.27	1081.43	153.993	959.384	501.55	163.936	717.37	168.027	213.465	774.871	54.9691
1421	0	-283.316	927.035	876.749	-239.502	889.073	1131.9	-195.289	954.573	480.063	-179.639	973.731	101.793	-215.417	1092.91	40.937	185.686	946.908	880.969	154.185	1019.83	1081.66	155.062	970.094	503.203	163.021	724.47	173.959	212.754	776.61	58.7647
1422	0	-285.294	929.582	876.453	-241.797	892.33	1131.84	-196.506	954.911	479.738	-179.677	973.734	101.645	-215.578	1093.73	41.3011	184.174	949.245	881.015	151.806	1022.14	1081.78	155.343	981.244	504.889	162.114	731.521	180.6	211.996	778.909	63.1226
1423	0	-287.179	931.923	876.083	-243.799	895.79	1131.77	-197.814	955.665	479.69	-179.804	973.888	101.534	-215.542	1092.94	41.0953	183.014	951.47	881.208	149.368	1024.29	1081.6	155.377	992.29	507.008	160.842	739.894	186.903	210.944	781.77	68.2625
1424	0	-289.081	934.066	875.969	-246.023	899.001	1131.65	-198.972	955.957	479.297	-179.944	973.914	101.409	-215.526	1092.76	41.0573	181.371	953.545	881.238	147.538	1026.12	1081.58	155.353	1003.24	509.408	159.317	748.322	193.731	209.922	785.224	74.0437
1425	0	-290.785	935.998	875.607	-247.906	902.483	1131.52	-200.184	956.136	479.146	-180.081	973.983	101.324	-215.568	1092.81	41.0489	180.223	955.492	881.291	145.618	1027.86	1081.34	156.97	1013.89	512.192	157.937	757.017	200.226	208.611	789.503	80.2942
1426	0	-292.423	937.338	875.402	-249.703	905.496	1131.42	-201.349	956.563	478.948	-180.233	974.011	101.198	-215.572	1092.82	41.0508	179.43	957.185	881.302	143.842	1029.41	1080.99	156.534	1024.22	515.358	156.206	765.713	206.116	206.871	794.677	86.5163
1427	0	-293.937	938.538	874.887	-251.332	908.533	1131.31	-202.447	956.852	478.811	-180.38	974.135	101.105	-215.596	1092.84	40.994	178.426	958.775	881.322	141.753	1031.01	1080.7	154.743	1033.72	518.138	154.091	774.211	211.707	204.883	800.565	92.344
1428	0	-295.449	939.853	874.606	-252.826	911.524	1131.14	-203.532	957.05	478.613	-180.571	974.182	101.007	-215.586	1092.81	40.9903	177.6	960.316	881.405	140.397	1032.49	1080.11	156.141	1043.43	521.333	151.741	782.465	216.959	202.916	808.513	96.1962
1429	0	-297.049	941.216	874.31	-254.255	914.468	1130.93	-204.524	957.475	478.549	-180.685	974.182	100.957	-215.658	1092.88	41.004	176.594	961.833	881.477	139.356	1033.74	1079.74	154.858	1052.12	524.397	149.768	790.365	221.474	200.513	817.998	99.5126
1430	0	-298.41	942.518	874.149	-255.557	917.428	1130.78	-205.48	957.841	478.387	-180.868	974.213	100.89	-215.635	1092.87	40.9885	175.81	963.287	881.742	138.243	1035.05	1079.32	155.432	1060.76	527.516	148.023	800.126	224.031	197.548	829.656	102.526
1431	0	-299.571	943.275	873.911	-256.872	920.118	1130.79	-206.115	957.411	478.195	-180.919	974.175	100.827	-215.644	1092.8	40.9838	174.877	964.941	882.065	136.961	1036.48	1078.61	153.563	1068.41	530.348	146.229	810.604	225.456	194.287	842.41	103.964
1432	0	-300.728	944.392	873.731	-257.904	923.204	1130.53	-206.927	957.767	478.092	-180.992	974.198	100.775	-215.637	1092.76	40.9367	174.304	966.717	882.611	135.833	1037.96	1078.11	152.846	1076.12	533.237	144.089	822.661	225.299	191.089	855.82	104.007
1433	0	-301.793	945.446	873.386	-259.032	925.771	1130.38	-207.515	957.956	478.009	-181.071	974.156	100.722	-215.665	1092.8	40.9404	173.795	968.459	883.308	134.825	1039.56	1077.67	152.551	1083.44	536.172	143.092	834.541	224.746	187.831	870.06	103.057
1434	0	-302.889	946.413	873.196	-260.209	927.967	1130.2	-208.237	958.391	477.954	-181.167	974.185	100.688	-215.655	1092.77	40.9385	173.16	970.367	884.174	133.804	1041.25	1077.44	152.466	1090.54	539.087	141.726	846.647	223.426	184.775	885.194	101.329
1435	0	-303.733	947.695	873.009	-261.369	929.941	1130.04	-208.625	958.362	477.826	-181.259	974.23	100.706	-215.688	1092.76	40.9203	172.674	972.162	884.976	132.973	1043.21	1077.13	152.403	1097.35	541.82	140.26	859.464	220.909	182.616	901.037	99.1438
1436	0	-304.435	948.627	872.782	-262.489	932.522	1129.84	-208.976	958.478	477.773	-181.296	973.857	100.732	-215.7	1092.7	40.9167	172.266	974.109	885.826	132.156	1045.38	1077.05	152.257	1103.99	544.459	138.856	872.996	217.541	180.259	918.165	96.4921
1437	0	-305.209	949.736	872.649	-263.455	935.326	1129.59	-209.294	958.898	477.73	-181.291	974.072	100.715	-215.69	1092.77	40.9042	171.45	976.045	886.729	131.416	1047.73	1077.01	152.748	1110.16	547.171	137.778	887.043	213.528	178.592	935.959	93.7158
1438	0	-305.845	950.761	872.571	-264.363	937.865	1129.37	-209.614	959.443	477.726	-181.393	974.223	100.685	-215.7	1092.71	40.917	171.162	978.04	887.63	130.381	1050.19	1077.15	153.029	1116.14	549.481	136.882	901.567	209.087	177.224	954.724	90.8779
1439	0	-306.256	951.78	872.437	-265.379	940.53	1129.17	-209.784	959.961	477.7	-181.381	974.167	100.715	-215.69	1092.77	40.9044	170.721	980.081	888.463	129.827	1052.59	1077.23	153.042	1121.51	551.526	136.403	916.578	204.132	176.39	974.17	87.9668
1440	0	-306.704	953.139	872.271	-266.084	943.029	1129.07	-209.877	960.497	477.654	-181.366	974.116	100.698	-215.7	1092.71	40.9169	170.064	982.047	889.227	129.232	1054.9	1077.4	150.99	1126.06	553.02	136.159	932.101	198.791	176.341	994.044	84.7787
1441	0	-306.956	954.642	872.195	-266.723	945.53	1128.96	-209.896	960.864	477.587	-181.394	974.159	100.737	-215.709	1092.76	40.9238	169.881	984.026	889.995	128.788	1057.2	1077.46	150.551	1130.58	554.63	136.122	947.986	193.057	176.244	1014.43	81.6516
1442	0	-307.129	956.128	872.228	-267.272	948.104	1128.84	-209.896	961.36	477.564	-181.376	974.156	100.771	-215.701	1092.71	40.9172	169.668	986.076	890.673	128.487	1059.38	1077.46	150.4	1134.75	555.898	136.631	964.027	187.307	176.732	1035.12	78.5582
1443	0	-307.229	957.69	872.068	-267.751	950.682	1128.71	-209.888	961.987	477.57	-181.349	974.186	100.799	-215.696	1092.76	40.9233	169.294	988.224	891.214	128.065	1061.67	1077.44	150.073	1138.68	556.843	137.436	980.443	181.413	177.778	1056.01	75.7161
1444	0	-307.224	959.419	872.102	-268.067	952.923	1128.69	-209.848	962.906	477.638	-181.328	974.129	100.843	-215.695	1092.69	40.9397	170.453	989.081	892.101	127.628	1063.83	1077.42	149.665	1142.26	557.474	138.539	997.153	175.623	179.023	1077.16	73.2638
1445	0	-307.189	961.121	871.911	-268.388	955.259	1128.58	-209.781	963.813	477.714	-181.228	974.01	100.776	-215.658	1092.71	40.9153	170.574	991.051	892.601	127.706	1065.97	1077.1	149.596	1145.53	557.971	139.943	1014.22	169.863	180.812	1097.62	70.9781
1446	0	-307.069	963.099	871.918	-268.324	958.439	1128.41	-209.74	964.755	477.775	-181.213	974.24	100.874	-215.66	1092.79	40.9629	170.652	993.198	893.084	127.698	1068.27	1076.85	149.114	1148.52	558.259	141.661	1031.05	164.526	182.516	1118.62	69.2009
1447	0	-306.953	964.999	872.01	-268.343	960.958	1128.43	-209.614	965.513	477.794	-181.139	974.269	100.928	-215.679	1092.79	40.9664	171.005	995.443	893.564	127.702	1070.6	1076.75	148.839	1151.31	558.203	143.838	1048.01	159.515	184.436	1139.46	67.6826
1448	0	-306.614	967.045	871.855	-268.138	963.808	1128.26	-209.454	966.467	477.863	-181.093	974.29	100.946	-215.647	1092.73	40.9733	171.408	997.69	893.985	127.691	1073.13	1076.66	148.574	1153.91	558.022	145.863	1064.73	154.923	186.11	1160.75	66.7828
1449	0	-306.223	969.007	871.943	-267.922	966.56	1128.3	-209.258	967.483	477.977	-181.048	974.33	101.004	-215.629	1092.73	40.9682	171.587	999.892	894.225	127.779	1075.73	1076.61	148.267	1156.29	557.795	148.195	1080.89	150.717	188.77	1179.95	66.0859
1450	0	-305.851	970.841	872.034	-267.59	969.054	1128.45	-209.021	968.435	478.059	-181.001	974.258	101.013	-215.64	1092.78	40.9953	171.957	1002.13	894.403	128.016	1078.33	1076.44	147.69	1158.38	556.96	150.172	1097.35	146.824	191.039	1199.25	65.9742
1451	0	-305.539	973.034	872.069	-267.165	971.085	1128.39	-208.681	969.26	478.155	-180.918	974.217	101.049	-215.639	1092.77	41.012	172.571	1004.58	894.43	128.228	1081.09	1076.19	147.922	1160.58	556.198	152.424	1113.12	143.396	192.988	1218.13	66.1179
1452	0	-304.778	974.772	872.155	-266.645	972.965	1128.64	-208.297	970.244	478.283	-180.841	974.255	101.07	-215.646	1092.74	40.9741	173.256	1006.91	894.306	128.257	1083.91	1075.91	147.69	1162.4	554.998	154.714	1128.27	140.47	194.621	1235.73	66.6338
1453	0	-304.226	976.377	872.361	-265.733	975.519	1129.15	-208.004	971.144	478.33	-180.557	974.252	101.103	-215.64	1092.78	40.995	173.962	1009.34	894.108	128.899	1086.84	1075.66	147.237	1163.98	553.676	157.274	1142.78	137.937	196.63	1252.79	67.5624
1454	0	-303.571	978.224	872.541	-264.978	978.086	1129.42	-207.684	970.967	478.303	-180.403	974.271	101.177	-215.608	1092.72	40.9896	174.511	1011.79	893.665	129.2	1089.87	1075.4	146.82	1165.24	552.304	159.527	1156.41	135.805	198.28	1268.91	68.6708
1455	0	-302.915	979.836	872.53	-263.925	980.769	1129.52	-207.058	973.101	478.578	-180.25	974.251	101.211	-215.639	1092.78	40.995	175.358	1014.35	893.051	130.622	1090.85	1075.15	146.405	1166.37	550.543	161.408	1168.93	134.025	200.142	1283.85	70.1064
1456	0	-302.182	981.148	872.654	-263.374	983.406	1129.43	-206.572	974.409	478.758	-180.122	974.184	101.34	-215.637	1092.77	41.0188	175.702	1016.86	892.25	130.533	1091.59	1074.92	145.955	1167.37	548.809	162.906	1180.47	132.182	200.03	1299	71.1876
1457	0	-301.304	983.06	872.933	-262.336	986.226	1129.06	-205.976	975.295	478.949	-179.992	974.297	101.369	-215.638	1092.77	41.0119	176.534	1019.56	891.175	131.238	1095.35	1074.66	145.638	1168.15	547.026	164.081	1190.59	130.888	201.189	1310.83	72.329
1458	0	-300.351	984.573	873.162	-260.988	989.401	1129.17	-205.034	975.769	478.96	-179.814	974.298	101.509	-215.641	1092.78	40.996	177.145	1022.55	890.231	131.823	1099.11	1074.44	145.092	1169.01	545.144	164.915	1199.42	129.467	201.852	1320.94	73.128
1459	0	-299.304	985.995	873.337	-259.793	992.658	1128.93	-204.348	976.731	479.106	-179.619	974.172	101.575	-215.679	1092.79	41.0401	177.603	1025.63	888.939	132.417	1102.89	1074.21	145.068	1169.66	543.614	165.556	1206.95	128.14	202.491	1329.36	73.5266
1460	0	-298.26	987.666	873.597	-258.491	994.849	1129.2	-203.939	978.443	479.602	-179.485	974.31	101.716	-215.666	1092.81	41.0243	178.485	1028.94	887.807	133.314	1107.02	1073.95	144.616	1170.31	541.669	165.466	1212.94	126.547	202.781	1336.27	73.991
1461	0	-297.082	989.43	873.943	-257.097	997.097	1129.36	-203.349	980.045	479.846	-179.337	974.376	101.878	-215.701	1092.82	41.0201	179.32	1032.33	886.645	134.189	1111.31	1073.72	144.722	1170.84	540.132	165.099	1217.62	124.772	203.146	1341.49	73.6371
1462	0	-295.661	991.005	874.42	-255.464	999.55	1129.57	-202.562	981.395	480.07	-179.193	974.372	102.045	-215.7	1092.77	40.9993	180.095	1036.29	885.715	135.123	1115.6	1073.45	144.761	1171.2	538.366	164.568	1220.77	122.937	203.294	1345.06	72.0329
1463	0	-294.341	992.925	874.856	-253.674	1002.69	1129.9	-201.576	982.13	480.265	-179.163	974.6	102.263	-215.717	1092.78	40.988	181.09	1040.29	884.918	136.2	1120.05	1073.16	144.204	1171.41	536.123	163.476	1222.87	120.958	201.976	1346.8	70.3141
1464	0	-292.943	994.718	875.292	-251.745	1005.4	1130.28	-200.494	983.123	480.393	-179.011	974.681	102.437	-215.733	1092.78	41.0027	181.965	1044.43	884.006	137.782	1126.55	1072.8	144.202	1171.61	534.266	162.023	1223.74	119.524	200.733	1347.34	68.8646
1465	0	-291.31	996.839	875.821	-249.724	1008.08	1130.47	-199.88	985.222	480.989	-178.834	974.725	102.612	-215.74	1092.81	40.9683	182.918	1048.63	883.347	139.114	1131.27	1072.53	144.54	1171.82	532.477	160.49	1223.6	117.417	198.483	1347.76	66.3051
1466	0	-289.643	999.049	876.267	-247.552	1011.25	1130.76	-199.079	987.088	481.26	-178.746	975.017	102.812	-215.758	1092.71	40.9416	184.102	1053.03	882.603	140.578	1136.11	1072.1	144.111	1172	530.524	159.192	1223.17	115.742	197.261	1347.55	63.9452
1467	0	-287.85	1001.43	876.851	-245.041	1014.82	1131.19	-197.748	988.262	481.49	-178.567	974.63	102.977	-215.796	1092.78	40.969	185.463	1057.37	882.085	142.182	1140.94	1071.68	143.594	1172.44	528.717	158.734	1224.02	114.581	196.353	1348.4	61.6801
1468	0	-285.962	1003.42	877.348	-242.831	1017.09	1131.7	-196.426	989.367	481.653	-178.401	974.821	103.215	-215.799	1092.8	40.9714	186.723	1062.14	881.52	143.802	1145.7	1071.11	143.603	1173.48	527.726	158.539	1225.99	113.716	195.648	1349.8	59.1121
1469	0	-284.118	1005.9	877.968	-240.349	1019.05	1132.28	-195.501	991.703	482.189	-178.182	974.651	103.315	-215.793	1092.78	40.9933	188.28	1066.77	881.287	145.57	1150.45	1070.75	143.77	1175.13	527.193	158.725	1228.24	113.209	195.73	1350.5	56.9201
1470	0	-282.14	1008.26	878.388	-237.785	1021.37	1132.87	-193.936	993.339	482.495	-177.888	974.845	103.637	-215.765	1092.83	40.995	190.015	1071.6	881.196	147.175	1155.1	1070.29	143.294	1177.4	527.02	159.602	1229.25	112.859	196.086	1350.95	55.3816
1471	0	-280.081	1010.64	878.975	-235.264	1024.04	1133.58	-192.696	995.303	482.959	-177.73	974.845	103.844	-215.748	1092.83	40.9938	191.618	1076.44	881.32	149.114	1159.89	1069.97	143.911	1180.74	527.556	160.004	1229.58	112.595	196.75	1351.26	53.8858
1472	0	-277.917	1013.15	879.487	-232.699	1026.96	1134.11	-191.358	997.368	483.205	-177.481	974.679	104.069	-215.747	1092.76	41.0202	193.384	1081.27	881.587	150.976	1164.35	1069.53	145.07	1185.12	528.361	160.312	1230.37	112.392	196.579	1351.58	53.4497
1473	0	-275.709	1015.53	879.853	-230.211	1029.87	1134.69	-189.574	998.559	483.567	-177.247	974.781	104.395	-215.778	1092.81	41.0092	195.148	1086.04	881.993	152.934	1168.85	1069.25	146.464	1190.05	529.098	160.641	1231.4	112.179	197.093	1351.76	52.6804
1474	0	-273.385	1018.01	880.236	-227.799	1032.56	1135.24	-188.455	1000.32	483.816	-177.11	975.144	104.727	-215.732	1092.77	41.0189	196.997	1090.75	882.441	154.953	1173.22	1068.97	147.898	1195.19	529.776	161.099	1232.37	111.923	197.172	1351.86	51.1004
1475	0	-271.053	1020.32	880.582	-225.356	1035.15	1135.53	-186.864	1001.65	483.955	-176.922	975.432	105.004	-215.729	1092.76	41.0183	199.047	1095.47	883.084	157.252	1177.52	1068.72	149.053	1200.34	530.325	161.691	1233.42	111.803	197.439	1352.04	49.6699
1476	0	-268.55	1022.98	880.991	-222.94	1038.02	1135.74	-185.644	1003.81	484.48	-176.686	975.43	105.277	-215.724	1092.7	41.0129	201.278	1100.08	883.717	159.677	1181.69	1068.48	150.106	1205.4	530.535	162.417	1234.69	111.498	197.473	1352.62	47.7839
1477	0	-266.084	1025.66	881.268	-220.411	1041.25	1135.93	-184.227	1005.81	484.747	-176.307	975.147	105.633	-215.752	1092.73	41.0169	203.366	1104.72	884.25	162.058	1185.75	1068.13	151.306	1210.15	530.651	162.99	1236.16	111.097	198.499	1353.35	46.4023
1478	0	-263.503	1028.13	881.498	-217.636	1044.89	1136.18	-182.421	1007.26	484.997	-175.995	975.207	105.87	-215.747	1092.76	41.0201	205.578	1109.31	884.622	164.682	1189.76	1067.77	152.212	1214.66	530.374	163.413	1237.55	110.81	198.562	1353.46	46.0165
1479	0	-260.851	1030.54	881.777	-214.977	1047.76	1136.29	-180.924	1009.45	485.341	-175.719	975.44	106.134	-215.737	1092.78	41.0439	208.02	1113.98	884.868	167.401	1193.75	1067.31	153.49	1219.11	530.087	163.591	1238.14	110.657	198.374	1353.69	45.9217
1480	0	-258.116	1033.36	882.125	-212.168	1050.43	1136.43	-179.21	1011.36	485.657	-175.33	975.428	106.506	-215.703	1092.79	41.0623	210.369	1118.63	884.951	170.184	1197.7	1066.79	154.328	1223.36	529.621	163.324	1238.36	110.614	198.212	1354.04	45.5147
1481	0	-255.414	1036.49	882.382	-209.069	1053.09	1136.69	-177.333	1012.93	485.85	-175.029	975.485	106.841	-215.688	1092.73	41.0505	212.827	1123.24	884.865	173.021	1201.69	1066.38	155.443	1227.5	529.389	163.3	1239.28	110.429	197.987	1354.37	45.3702
1482	0	-252.518	1039.27	882.681	-205.866	1056.37	1136.83	-175.54	1016.53	486.552	-174.594	975.42	107.233	-215.645	1092.69	41.1047	215.619	1128.06	884.673	175.846	1205.65	1065.99	156.071	1231.35	528.788	163.294	1240.18	110.265	197.95	1354.55	45.3078
1483	0	-249.58	1042.17	883.021	-202.605	1059.67	1136.92	-173.757	1017.13	486.47	-174.145	975.582	107.615	-215.633	1092.75	41.106	218.339	1132.93	884.358	178.706	1210	1065.7	156.836	1235.17	528.297	163.231	1240.82	110.2	197.75	1354.79	45.2172
1484	0	-246.65	1045.2	883.36	-199.177	1062.72	1137.22	-172.254	1019.25	486.809	-173.795	975.557	108.003	-215.576	1092.74	41.1598	221.026	1137.86	883.928	181.539	1214.51	1065.6	157.344	1238.85	527.82	163.089	1241.54	109.982	197.672	1355.11	45.1362
1485	0	-243.65	1048.38	883.644	-195.785	1065.7	1137.54	-170.22	1020.91	486.966	-173.626	976.276	108.424	-215.525	1092.67	41.17	223.584	1142.83	883.465	184.329	1219.25	1065.71	158.111	1242.51	527.422	162.938	1242.2	109.837	198.088	1355.04	45.1258
1486	0	-240.596	1051.33	883.941	-192.454	1068.5	1137.93	-168.757	1023.7	487.568	-172.691	975.559	108.747	-215.512	1092.72	41.1725	226.125	1147.71	883.007	187.01	1223.99	1065.84	158.604	1246.22	526.924	162.803	1242.74	109.69	198.039	1355.24	44.9909
1487	0	-237.516	1054.25	884.475	-188.971	1071.54	1138.13	-166.911	1025.33	487.746	-172.318	975.676	109.184	-215.475	1092.72	41.2133	228.692	1152.69	882.501	189.694	1228.84	1066.04	159.492	1250.06	526.616	162.786	1243.37	109.542	197.831	1355.52	44.9049
1488	0	-234.657	1057.35	884.716	-185.595	1074.64	1138.42	-165.642	1027.84	488.619	-172.676	976.831	109.881	-215.404	1092.65	41.2195	231.12	1157.53	882.076	192.386	1233.69	1066.27	160.134	1253.89	526.257	162.742	1243.88	109.38	197.619	1355.81	44.8508
1489	0	-231.669	1060.47	885.237	-182.231	1077.84	1138.78	-164.085	1030.35	488.905	-172.682	977.225	110.471	-215.35	1092.69	41.2621	233.322	1162.33	881.698	195.075	1238.43	1066.5	161.235	1257.73	525.904	162.887	1244.3	109.334	197.585	1355.97	44.7836
1490	0	-228.895	1063.42	885.797	-178.966	1080.94	1139.23	-162.35	1031.92	489.544	-172.603	977.731	111.194	-215.435	1092.88	41.1295	235.896	1167.12	881.449	197.051	1241	1066.62	162.259	1261.38	525.598	162.845	1244.75	109.203	197.506	1356.01	44.567
1491	0	-226.124	1066.68	886.419	-175.687	1083.57	1139.79	-161.207	1034.83	490.059	-172.475	977.728	111.785	-215.435	1092.88	41.085	238.322	1171.87	881.235	199.7	1245.45	1066.75	163.183	1264.92	525.122	162.823	1244.99	109.042	197.508	1356.34	44.5247
1492	0	-223.401	1069.94	887.068	-172.474	1086.21	1140.28	-159.648	1036.8	490.625	-172.572	978.586	112.766	-215.273	1092.62	41.1883	240.722	1176.63	881.195	202.388	1249.99	1066.97	164.132	1268.11	524.711	162.922	1245.3	108.853	197.44	1356.39	44.3766
1493	0	-220.769	1072.87	887.969	-168.862	1090.42	1140.84	-158.259	1038.99	491.397	-172.679	979.151	113.965	-215.227	1092.48	41.1343	243.051	1181.23	881.251	204.988	1254.33	1067.2	165.517	1271.09	524.357	162.839	1245.84	108.792	197.345	1356.48	44.2687
1494	0	-218.168	1075.94	888.98	-165.999	1092.98	1141.77	-157.216	1041.86	492.405	-172.857	980.043	115.02	-215.263	1092.47	41.0823	245.403	1185.71	881.414	207.366	1258.26	1067.61	166.761	1273.71	524.014	162.867	1246.2	108.71	197.398	1356.58	44.2593
1495	0	-215.658	1078.83	890.103	-162.898	1095.15	1142.83	-156.08	1044.35	493.265	-172.352	979.802	116.189	-215.407	1092.39	41.1019	247.868	1189.99	881.731	210.179	1262.65	1067.85	167.784	1275.93	523.726	163.045	1246.16	108.423	197.493	1356.59	44.2439
1496	0	-213.16	1081.77	891.238	-159.696	1097.94	1143.88	-154.55	1047.56	494.536	-172.25	980.497	117.471	-215.463	1092.07	41.0004	250.179	1194.02	882.118	212.737	1266.73	1068.31	169.412	1277.91	523.496	162.815	1246.83	108.547	197.581	1356.59	44.2344
1497	0	-210.598	1084.82	892.881	-156.662	1100.64	1145.21	-153.792	1049.49	495.844	-172.056	981.59	118.99	-215.887	1091.97	40.6507	252.431	1197.94	882.554	215.281	1270.56	1068.93	170.653	1279.52	523.385	162.818	1247.03	108.424	197.614	1356.64	44.2021
1498	0	-208.226	1087.7	894.355	-153.38	1103.83	1146.57	-152.715	1052.27	497.248	-171.677	982.369	120.424	-215.662	1091.57	40.5335	254.768	1201.66	883.149	217.787	1274.17	1069.67	172.052	1280.92	523.244	162.846	1247.13	108.289	197.631	1356.73	44.1848
1499	0	-205.728	1090.2	896.182	-150.388	1106.52	1148.01	-151.955	1055.5	498.911	-170.964	982.767	122.138	-215.337	1090.7	40.1384	256.998	1205.05	883.761	220.335	1277.82	1070.44	173.193	1281.86	523.126	162.968	1247.18	108.196	197.62	1356.76	44.1414
1500	0	-203.392	1092.84	897.874	-147.351	1108.98	1149.72	-150.826	1058.13	500.274	-170.459	983.834	123.711	-215.875	1091.26	39.921	259.025	1208.51	884.512	222.955	1281.36	1071.38	174.914	1282.6	523.194	163.151	1247.24	108.102	197.622	1356.83	44.0782
1501	0	-201.116	1095.17	899.835	-144.306	1111.69	1151.47	-149.915	1060.96	501.97	-169.764	984.857	125.349	-216.134	1091.39	39.7536	260.269	1212.57	884.955	225.392	1284.61	1072.35	176.406	1283.01	523.284	163.193	1247.18	108.016	197.589	1356.89	44.0361
1502	0	-198.847	1097.5	901.866	-141.52	1114.19	1153.25	-148.935	1063.95	503.78	-169.191	986.24	127.241	-216.312	1091.06	39.5801	262.061	1215.49	885.607	227.644	1287.57	1073.41	177.683	1283.15	523.249	163.329	1247.25	107.926	197.605	1356.94	44.0283
1503	0	-196.729	1099.72	903.928	-138.68	1116.5	1155.2	-148.335	1067.42	505.587	-168.463	987.506	128.925	-216.56	1090.49	39.4139	264.213	1218.07	886.237	230.305	1290.76	1074.31	179.186	1283.02	523.395	163.451	1247.23	107.836	197.647	1356.92	43.982
1504	0	-194.748	1101.89	906.016	-135.742	1119.3	1157.11	-147.855	1070.8	507.303	-167.295	988.879	130.752	-216.337	1090.08	39.2724	266.044	1220.48	886.759	232.732	1293.8	1075.36	180.887	1282.79	523.534	163.565	1247.2	107.769	197.661	1356.94	43.9435
1505	0	-192.727	1103.88	908.295	-132.98	1121.71	1158.93	-147.624	1074.55	509.275	-166.35	990.625	132.809	-216.291	1089.66	39.277	267.969	1222.86	887.401	235.189	1296.68	1076.39	182.432	1282.36	523.636	163.773	1247.21	107.689	197.643	1357.1	43.7287
1506	0	-190.848	1105.94	910.635	-130.285	1123.45	1160.54	-146.937	1077.86	510.807	-165.406	992.361	134.643	-216.186	1089.4	39.3457	269.705	1225.07	887.901	237.188	1299.25	1077.36	184.111	1281.92	523.682	164.002	1247.18	107.625	197.682	1357.12	43.6689
1507	0	-189.037	1108.07	912.817	-127.884	1125.29	1162.15	-146.477	1081.41	512.707	-164.675	994.361	136.653	-216.105	1089.12	39.4367	271.146	1227.39	888.39	239.708	1302.18	1078.32	185.95	1281.42	523.873	164.277	1247.14	107.543	197.727	1357.18	43.6266
1508	0	-187.322	1110.12	915.058	-125.376	1127.36	1163.76	-146.428	1085.58	514.355	-163.831	996.318	138.505	-216.014	1088.85	39.5454	272.695	1229.94	888.88	242	1304.82	1079.11	187.503	1280.86	524.109	164.609	1247.08	107.449	197.741	1357.21	43.5565
1509	0	-185.682	1112.14	917.191	-122.595	1126.97	1165.23	-146.383	1090.3	516.023	-163.212	997.884	140.295	-216.316	1088.55	39.656	274.516	1230.01	889.232	244.152	1307.46	1079.87	188.862	1280.26	524.457	164.716	1247.05	107.4	198.071	1357.16	43.6091
1510	0	-184.193	1113.92	919.258	-120.402	1129.12	1166.88	-146.306	1094.37	517.439	-162.739	999.509	142.098	-215.816	1088.33	39.5585	275.749	1232.64	889.763	246.196	1309.96	1080.5	190.614	1280.03	524.619	164.907	1247.01	107.3	197.843	1357.31	43.473
1511	0	-182.758	1115.97	921.254	-117.908	1130.94	1168.61	-146.912	1099.93	519.022	-162.548	1000.4	144.03	-215.18	1088.22	39.3693	277.284	1234.93	890.378	248.171	1312.46	1081.01	192.157	1279.18	523.487	165.132	1246.98	107.238	197.85	1357.39	43.4384
1512	0	-181.587	1117.94	923.22	-115.627	1132.59	1170.18	-147.455	1105.86	520.322	-162.4	1002.07	145.885	-215.385	1087.88	39.4176	278.605	1237.05	890.828	250.106	1314.97	1081.54	193.283	1278.69	523.92	165.34	1246.94	107.145	197.89	1357.39	43.4068
1513	0	-180.171	1119.99	925.025	-113.452	1134.22	1171.89	-148.474	1110.14	521.738	-162.414	1003.82	147.801	-215.097	1088.23	39.6689	279.82	1239.16	891.417	251.972	1317.39	1081.97	194.709	1278.39	523.931	165.5	1246.94	107.066	197.971	1357.42	43.3491
1514	0	-179.031	1122.22	926.783	-111.224	1135.98	1173.47	-149.312	1115.39	523.062	-162.445	1005.52	149.685	-214.92	1088.61	40.1049	281.089	1241.39	891.888	253.697	1319.77	1082.28	195.816	1278.14	524.095	165.679	1246.88	107.017	197.951	1357.43	43.2776
1515	0	-177.814	1124.4	928.464	-109.077	1137.84	1174.95	-150.344	1121.12	524.377	-163.102	1007.53	151.724	-214.69	1089.05	40.5018	282.277	1243.73	892.246	255.403	1322.04	1082.51	196.73	1277.88	524.101	165.764	1246.85	106.943	197.976	1357.44	43.2229
1516	0	-176.842	1126.56	929.925	-106.888	1139.73	1176.31	-151.474	1127.13	525.672	-163.884	1009.69	153.608	-214.773	1089.82	40.9387	283.506	1246.09	892.491	257.128	1324.38	1082.65	198.034	1277.88	523.956	165.872	1246.83	106.853	197.888	1357.47	43.2409
1517	0	-175.846	1128.6	931.398	-104.689	1141.61	1177.58	-152.851	1133.18	526.845	-164.584	1012.84	155.413	-215.232	1091.19	41.5528	284.746	1248.44	892.639	258.597	1326.44	1082.66	198.924	1277.55	524.055	166.067	1246.8	106.757	197.892	1357.45	43.1755
1518	0	-174.819	1131.17	932.674	-102.774	1143.54	1178.76	-154.188	1139.09	527.922	-166.208	1014.54	157.254	-215.853	1093.05	42.2423	285.701	1250.85	892.699	259.985	1328.24	1082.7	200.282	1277.78	523.659	165.96	1246.77	106.693	198.012	1357.43	43.0923
1519	0	-174.019	1133.33	934.009	-99.5745	1144.76	1179.67	-155.632	1144.87	529.062	-168.301	1016.93	158.855	-216.874	1096.12	43.0275	287.941	1252.54	892.498	261.623	1330.36	1082.6	200.93	1277.69	523.583	166.252	1246.73	106.714	198.012	1357.49	43.0491
1520	0	-173.019	1135.64	935.102	-97.4233	1146.36	1180.76	-157.203	1150.2	530.359	-170.945	1020.58	160.142	-218.009	1100.14	43.716	289.132	1254.61	892.469	263.407	1332.51	1082.31	202.104	1278.56	524.289	166.259	1246.72	106.67	198.035	1357.48	43.0071
1521	0	-172.139	1137.92	936.236	-95.3086	1147.94	1181.76	-158.961	1155.31	531.56	-173.948	1025.22	161.071	-219.652	1105.66	44.4841	290.288	1256.67	892.352	264.975	1334.36	1082.02	203.366	1279.14	524.253	166.306	1246.72	106.617	197.96	1357.49	42.9248
1522	0	-171.347	1140.22	937.367	-93.3292	1149.21	1182.5	-160.722	1160.13	532.852	-177.646	1031.09	161.619	-221.172	1113.13	44.8937	291.571	1256.99	892.317	266.453	1336.2	1081.74	203.879	1279.41	524.001	166.323	1246.69	106.555	198.003	1357.53	42.9045
1523	0	-170.558	1142.61	938.398	-91.4726	1150.52	1183.08	-162.479	1164.19	534.06	-182.332	1036.52	161.98	-222.772	1122.1	45.2209	292.792	1258.35	891.934	267.964	1337.93	1081.46	204.809	1279.92	523.893	166.381	1246.75	106.551	198.005	1357.56	42.8667
1524	0	-169.736	1144.83	939.463	-88.9108	1150.87	1183.39	-164.349	1168.73	535.385	-187.263	1044.79	161.725	-224.001	1132.76	45.2598	294.226	1259.28	891.388	269.233	1339.4	1081.14	205.601	1280.5	523.418	166.409	1246.74	106.502	197.99	1357.53	42.8142
1525	0	-168.999	1147.19	940.082	-88.4023	1154.47	1184.43	-165.939	1172.43	536.549	-192.46	1053.61	161.611	-225.873	1144.61	45.5944	293.606	1263.45	891.573	270.859	1341.11	1080.68	205.904	1281.13	523.391	166.445	1246.78	106.502	197.992	1357.53	42.7824
1526	0	-168.191	1149.4	941.182	-86.7175	1156.1	1185.25	-167.396	1176	537.632	-198.219	1064.03	160.992	-227.265	1157.83	46.4639	294.163	1265.65	891.542	272.296	1342.63	1080.23	206.674	1281.97	522.965	166.279	1246.84	106.358	198.002	1357.57	42.7712
1527	0	-167.495	1151.26	942.022	-85.2486	1157.14	1185.93	-169.038	1179.97	538.748	-204.267	1074.05	160.969	-229.467	1172	48.0375	294.504	1267.26	891.369	273.629	1343.94	1079.82	207.059	1282.92	522.895	166.263	1246.93	106.356	198.163	1357.51	42.6934
1528	0	-166.632	1153.4	942.94	-82.8816	1157	1186.44	-170.538	1183.99	539.84	-209.57	1085.17	160.723	-232.158	1185.66	49.8651	295.742	1267.69	891.025	274.956	1345.08	1079.25	207.399	1283.92	522.717	166.226	1246.99	106.345	198.028	1357.61	42.7139
1529	0	-166.165	1155.02	943.813	-81.52	1157.92	1187.08	-171.926	1188.41	540.936	-214.807	1096.64	160.793	-235.167	1199.85	52.1479	296.725	1267.94	890.66	276.378	1346.17	1078.72	207.604	1284.85	522.652	166.117	1247	106.338	198.18	1357.53	42.6393
1530	0	-165.527	1157	944.604	-80.0854	1158.77	1187.75	-173.129	1193.31	542.011	-219.794	1107.94	160.945	-238.913	1213.73	54.6267	297.412	1268.55	890.14	277.668	1347	1078.04	208.076	1285.99	522.346	165.98	1247.03	106.324	198.172	1357.52	42.5878
1531	0	-165.211	1158.66	945.313	-78.7205	1159.64	1188.4	-174.206	1198.63	543.088	-224.653	1118.68	161.668	-243.311	1227.08	57.2809	298.16	1269.07	889.673	279.021	1347.71	1077.21	208.073	1287.16	521.981	166.062	1247.17	106.41	198.202	1357.56	42.6007
1532	0	-164.677	1160.29	946.213	-77.4054	1161	1188.92	-175.21	1204.15	544.197	-229.214	1129.43	162.516	-248.248	1239.52	60.1572	298.395	1269.81	889.155	280.313	1348.33	1076.41	208.122	1288.25	521.84	165.955	1247.27	106.447	198.397	1357.66	42.7193
1533	0	-164.429	1161.88	947.03	-76.0861	1162.38	1189.54	-176.33	1210.08	545.43	-233.305	1139.9	163.593	-253.683	1251.52	63.2048	299.02	1270.5	888.525	281.568	1348.83	1075.42	208.158	1289.39	521.7	165.832	1247.34	106.473	198.221	1357.59	42.5711
1534	0	-164.183	1163.35	947.783	-75.0349	1163.17	1190.09	-177.569	1216.31	546.423	-236.59	1150.22	164.69	-259.463	1263	66.4725	299.316	1271.19	888.09	282.811	1349.24	1074.44	208.367	1290.46	521.463	165.657	1247.42	106.481	198.249	1357.56	42.5355
1535	0	-164	1164.93	948.67	-73.8507	1163.97	1190.55	-179.479	1222.99	548.475	-239.623	1159.6	165.975	-264.842	1273.21	69.7042	299.664	1271.99	887.602	283.911	1349.58	1073.44	208.161	1291.43	521.246	165.531	1247.49	106.501	198.207	1357.53	42.5307
1536	0	-163.967	1166.37	949.451	-72.6992	1165.12	1190.95	-181.222	1229.31	550.107	-242.377	1168.75	167.302	-269.733	1282.42	73.0212	299.695	1272.13	886.975	284.967	1349.87	1072.44	208.329	1292.23	520.9	165.455	1247.5	106.535	198.252	1357.57	42.5715
1537	0	-163.857	1167.99	950.502	-71.7892	1165.93	1191.44	-183.043	1235.58	551.685	-244.092	1177.47	168.464	-274.833	1291.95	76.3278	300.23	1272.98	886.506	285.905	1350.2	1071.38	208.186	1293.18	520.542	165.383	1247.55	106.588	198.307	1357.56	42.5814
1538	0	-164.074	1169.53	951.454	-70.7301	1166.74	1191.97	-185.181	1242.46	553.598	-246.057	1186.09	169.811	-279.04	1302.63	79.6683	300.496	1273.5	886.014	286.853	1350.4	1070.44	208.268	1293.94	520.387	165.343	1247.61	106.574	198.332	1357.53	42.5613
1539	0	-164.259	1170.86	952.443	-69.8778	1167.23	1192.32	-186.931	1248.38	555.559	-248.085	1194.56	171.321	-282.417	1311.94	82.5913	300.718	1274.01	885.639	287.617	1350.57	1069.5	208.895	1294.81	520.339	165.278	1247.63	106.613	198.484	1357.65	42.6252
1540	0	-164.291	1172.37	953.534	-68.8951	1168.16	1192.69	-188.978	1254.82	557.491	-250.029	1202.94	172.991	-284.955	1320.84	85.1851	301.043	1274.7	885.076	288.331	1350.83	1068.65	208.573	1295.52	520.231	165.229	1247.68	106.634	198.279	1357.56	42.4746
1541	0	-164.543	1174.12	954.644	-67.9843	1169.12	1193.13	-190.708	1260.63	559.39	-252.02	1211.02	174.566	-286.555	1329.56	87.4796	301.486	1275.32	884.533	289.08	1351.14	1067.82	209.032	1296.3	519.951	165.179	1247.7	106.651	198.302	1357.55	42.4615
1542	0	-164.759	1176.44	955.787	-67.2348	1169.65	1193.69	-192.683	1266.82	561.406	-254.076	1218.78	176.189	-287.568	1338.26	89.6063	301.624	1275.59	884.21	289.788	1351.47	1067.07	209.152	1296.87	519.807	165.07	1247.74	106.669	198.307	1357.5	42.4437
1543	0	-164.962	1178.34	956.953	-66.6607	1169.93	1194.02	-194.313	1272.6	563.415	-256.332	1226.92	178.116	-288.237	1347.09	91.7274	302.081	1276.29	884.061	290.309	1351.74	1066.42	209.153	1297.46	519.693	164.985	1247.74	106.643	198.296	1357.5	42.4298
1544	0	-165.117	1180.3	958.08	-65.9083	1170.71	1194.26	-196.078	1278.43	565.379	-258.388	1234.39	180.15	-288.101	1355.47	93.4872	302.294	1276.62	883.82	290.897	1352.06	1065.77	209.197	1297.93	519.505	165.024	1247.77	106.708	198.399	1357.52	42.4767
1545	0	-165.336	1182.5	959.16	-65.2943	1171.38	1194.54	-197.871	1284.79	567.527	-260.472	1241.34	181.883	-286.222	1361.24	94.4204	302.381	1277.02	883.464	291.519	1352.34	1065.22	209.228	1298.31	519.28	164.856	1247.77	106.62	198.328	1357.52	42.4398
1546	0	-165.673	1184.68	960.159	-64.8373	1171.99	1194.99	-199.208	1290.52	569.223	-262.506	1249.05	183.388	-285.246	1368.07	95.7339	302.514	1277.32	883.021	292.155	1352.61	1064.85	209.371	1298.63	519.174	164.742	1247.74	106.593	198.672	1357.6	42.6194
1547	0	-165.78	1186.54	960.922	-64.3772	1172.8	1195.31	-200.346	1295.94	571.063	-264.112	1255.27	185.163	-284.714	1375.36	97.2281	302.37	1277.69	882.666	292.787	1352.81	1064.53	209.291	1298.85	519.217	164.798	1247.72	106.649	198.42	1357.47	42.4986
1548	0	-166.073	1188.66	961.675	-64.0053	1173.71	1195.77	-201.507	1301.44	572.892	-265.839	1261.91	186.832	-284.347	1382.25	98.7189	302.471	1278.85	882.255	293.47	1352.98	1064.26	209.263	1299.06	519.183	164.548	1247.6	106.507	198.366	1357.5	42.4916
1549	0	-166.443	1190.94	962.307	-63.6636	1174.61	1196.08	-202.428	1306.81	574.431	-267.558	1268.03	188.379	-284.668	1389.15	100.577	302.496	1277.93	882.118	294.266	1353.1	1064.07	208.846	1299.22	518.983	164.336	1247.51	106.43	198.325	1357.45	42.5108
1550	0	-166.691	1193.32	963.037	-63.3087	1175.85	1196.48	-203.263	1312.03	575.94	-269.044	1273.73	189.796	-284.663	1395.28	102.063	302.577	1277.7	881.917	295.077	1353.01	1064.01	208.742	1299.46	518.799	164.197	1247.46	106.411	198.396	1357.44	42.5775
1551	0	-167.043	1195.64	963.573	-63.0292	1177.28	1196.65	-204.251	1317.34	577.481	-270.59	1279.34	191.038	-285.388	1401.56	103.763	302.717	1277.89	881.768	295.994	1352.98	1063.94	208.498	1299.83	518.718	164.09	1247.34	106.346	198.074	1357.54	42.7226
1552	0	-167.379	1198.22	964.162	-62.9325	1178.57	1197.2	-204.607	1321.27	578.675	-272.31	1285.23	192.321	-286.48	1407.6	105.529	302.817	1277.88	881.636	296.925	1352.75	1063.99	208.558	1300.24	518.665	163.959	1247.29	106.294	198.136	1357.48	42.7098
1553	0	-167.713	1200.68	964.764	-62.8733	1179.7	1197.66	-204.937	1325.09	579.593	-273.656	1290.58	193.353	-287.889	1413.66	107.188	302.875	1277.96	881.299	297.993	1352.46	1064.05	208.294	1300.82	518.497	163.9	1247.15	106.281	198.193	1357.43	42.7712
1554	0	-168.057	1203.6	965.34	-62.7137	1181.05	1197.92	-205.367	1329.1	580.432	-274.94	1295.75	194.229	-289.566	1419.53	108.874	302.907	1277.88	881.37	299.079	1352.12	1064.14	208.086	1301.48	518.447	163.81	1247.13	106.249	198.185	1357.41	42.7875
1555	0	-168.253	1206.55	965.917	-62.6516	1182.92	1198.25	-205.427	1332.31	581.046	-276.17	1301.09	194.976	-291.525	1425.61	110.487	302.948	1278.09	881.127	300.23	1351.7	1064.25	208.149	1302.16	518.282	163.704	1247.07	106.245	198.204	1357.42	42.8395
1556	0	-168.547	1209.54	966.519	-62.8776	1184.51	1198.65	-205.759	1334.66	581.452	-277.258	1306.1	195.543	-292.988	1430.83	112.033	302.902	1278.14	880.988	301.279	1351.25	1064.41	207.145	1302.68	518.049	163.6	1247.04	106.229	198.223	1357.39	42.8533
1557	0	-168.742	1212.9	966.981	-62.8449	1186.35	1199.06	-205.765	1338.42	581.857	-278.229	1311.37	195.956	-294.6	1436.11	113.453	302.778	1278.35	880.83	302.496	1350.92	1064.49	206.704	1303.28	517.974	163.413	1247.05	106.196	198.227	1357.34	42.9051
1558	0	-168.792	1216.05	967.337	-62.993	1188.07	1199.3	-205.645	1340.93	582.026	-279.261	1316.5	196.259	-295.967	1441.36	114.773	302.694	1278.62	880.621	303.483	1350.38	1064.64	206.222	1304.01	517.822	163.298	1247.09	106.192	198.221	1357.32	42.9272
1559	0	-169.045	1219.42	967.652	-63.0641	1189.72	1199.46	-205.523	1343.42	582.021	-280.198	1321.87	196.78	-297.511	1447.16	116.046	302.602	1278.78	880.514	304.627	1350.08	1064.7	205.888	1304.78	517.774	163.227	1247.18	106.237	198.273	1357.31	42.9895
1560	0	-169.161	1222.68	967.892	-63.2333	1191.69	1199.65	-205.589	1344.96	582.146	-280.836	1326.81	196.776	-298.651	1452.79	117.238	302.392	1279.17	880.385	305.85	1350.05	1064.94	205.417	1305.72	517.681	163.091	1247.24	106.248	198.279	1357.32	42.9979
1561	0	-169.207	1225.81	968.01	-63.4297	1193.73	1199.88	-205.173	1348.49	582.056	-281.622	1332.27	196.893	-299.574	1458.27	118.451	302.251	1279.94	880.279	306.765	1349.83	1065.02	204.946	1306.73	517.528	162.994	1247.29	106.271	198.359	1357.35	43.0415
1562	0	-169.33	1229.09	968.138	-63.67	1195.9	1199.93	-204.841	1351.31	581.944	-282.193	1337.6	197.023	-300.278	1463.77	119.428	302.017	1280.95	880.179	307.6	1349.65	1065.11	204.883	1307.88	517.446	162.907	1247.36	106.287	198.382	1357.28	43.0464
1563	0	-169.488	1231.96	968.185	-63.8472	1197.75	1199.95	-204.429	1353.9	581.865	-282.147	1342.08	197.196	-299.937	1468.03	120.198	301.785	1282.19	880.139	308.432	1349.68	1065.22	204.504	1309.26	517.241	162.862	1247.46	106.331	198.442	1357.3	43.0925
1564	0	-169.608	1234.83	968.129	-64.1754	1199.58	1199.99	-203.994	1356.49	581.803	-282.718	1346.8	197.013	-300.535	1473.86	120.877	301.576	1283.92	880.07	308.968	1349.52	1065.27	204.528	1310.63	516.979	162.812	1247.51	106.368	198.409	1357.33	43.0613
1565	0	-169.785	1237.76	968.123	-64.4662	1201.37	1199.95	-203.527	1359.61	581.818	-282.709	1351.81	197.09	-300.374	1479.17	121.57	301.39	1284.86	879.997	309.427	1349.57	1065.31	203.101	1311.97	516.632	162.772	1247.6	106.425	198.303	1357.3	42.9825
1566	0	-170.065	1240.04	967.967	-64.7139	1202.63	1199.93	-202.726	1362.1	581.655	-282.523	1356.01	196.889	-299.624	1483.62	121.744	301.459	1286.15	879.877	309.867	1349.74	1065.41	202.648	1313.47	516.44	162.717	1247.71	106.496	198.422	1357.38	43.0236
1567	0	-170.334	1242.61	967.926	-64.9961	1203.94	1199.84	-202.356	1365.44	581.615	-282.138	1360.25	197.001	-299.255	1488.88	122.094	301.317	1287.49	879.558	310.355	1350.17	1065.49	202.408	1315.11	516.231	162.693	1247.77	106.586	198.332	1357.38	43.0385
1568	0	-170.672	1245.21	967.838	-65.3492	1205.21	1199.68	-201.889	1368.65	581.644	-281.685	1364.34	197.154	-297.583	1492.65	121.954	301.397	1285.76	879.112	310.526	1350.44	1065.54	202.164	1316.79	515.974	162.63	1247.93	106.63	198.306	1357.4	42.9911
1569	0	-170.691	1247.3	967.734	-65.5149	1206.74	1199.39	-201.447	1371.95	581.686	-281.241	1368.49	196.793	-296.046	1496.48	121.687	301.07	1285.62	878.646	310.647	1350.8	1065.57	202.123	1318.67	515.744	162.59	1248.09	106.655	198.344	1357.45	43.0095
1570	0	-170.993	1249.58	967.602	-65.6575	1207.84	1199.13	-201.031	1375.58	581.622	-280.141	1372.02	196.529	-294.386	1500.45	121.282	300.795	1286.63	878.235	310.775	1351.22	1065.53	200.883	1320.61	515.052	162.526	1248.18	106.71	198.409	1357.45	43.0018
1571	0	-171.301	1251.59	967.258	-65.8953	1208.72	1198.88	-200.628	1378.92	581.552	-279.031	1375.61	196.225	-292.587	1504.36	120.933	300.818	1288.22	877.753	310.887	1351.69	1065.44	200.938	1322.05	514.93	162.481	1248.38	106.783	198.431	1357.43	42.9909
1572	0	-171.611	1253.59	966.929	-66.1336	1209.62	1198.58	-200.32	1382.59	581.577	-278.222	1379.67	196.066	-291.429	1510.11	120.892	300.264	1288.98	877.257	310.971	1352.25	1065.36	201.147	1323.66	514.64	162.374	1248.49	106.819	198.362	1357.48	42.9907
1573	0	-171.92	1255.59	966.695	-66.4282	1210.6	1198.25	-199.889	1386.17	581.657	-277.485	1383.42	195.793	-288.891	1513.24	120.133	299.995	1290.43	876.744	311.062	1352.88	1065.21	198.578	1322.83	513.847	162.264	1248.67	106.906	198.346	1357.45	42.9447
1574	0	-172.176	1257.51	966.478	-66.6352	1211.39	1197.63	-199.423	1389.29	581.41	-276.19	1387.19	195.434	-286.818	1517.21	119.7	299.831	1291.93	876.212	311.131	1353.64	1065.02	198.028	1324.21	513.526	162.125	1248.79	106.927	198.544	1357.5	42.9332
1575	0	-172.423	1259.49	966.07	-66.7281	1212.43	1197.12	-198.842	1392.26	581.204	-275.132	1391.15	195.03	-284.759	1521.54	119.102	299.364	1293.02	875.532	311.223	1354.37	1064.76	197.868	1326.02	513.089	162.021	1248.92	107	198.379	1357.52	42.9598
1576	0	-172.838	1261.42	965.579	-66.9713	1213.4	1196.57	-198.583	1395.86	581.153	-273.901	1395.17	194.533	-282.651	1525.87	118.493	299.005	1294.26	875.019	311.229	1355.11	1064.5	198.089	1328.13	512.638	161.903	1249.1	107.033	198.335	1357.51	42.9395
1577	0	-173.144	1263.07	965.206	-67.4425	1213.84	1196.04	-198.323	1399.29	580.999	-272.696	1399.08	194.218	-280.828	1530.45	118.27	298.656	1295.64	874.409	311.25	1355.87	1064.23	197.786	1329.82	512.16	161.874	1249.11	107.053	198.398	1357.5	42.9041
1578	0	-173.529	1264.92	964.763	-67.7028	1214.86	1195.64	-197.74	1402.41	580.708	-271.753	1403.74	193.949	-278.956	1535.1	117.858	298.065	1296.78	873.727	311.149	1356.61	1063.94	197.364	1331.33	511.821	161.777	1249.29	107.159	198.462	1357.51	42.8914
1579	0	-173.921	1266.94	964.27	-67.9607	1215.98	1194.95	-197.626	1406.08	580.584	-270.779	1408.19	193.264	-277.306	1539.9	117.586	297.726	1297.99	873.249	311.105	1357.32	1063.73	197.081	1333	511.391	161.737	1249.3	107.222	198.42	1357.48	42.8846
1580	0	-174.36	1268.66	963.751	-68.3833	1216.83	1194.39	-197.099	1409.13	580.294	-269.24	1412.19	192.799	-275.578	1544.59	117.586	297.542	1299.42	872.778	310.985	1358.02	1063.47	196.771	1334.67	510.925	161.618	1249.52	107.272	198.521	1357.45	42.925
1581	0	-174.661	1270.3	963.19	-68.8635	1217.45	1193.95	-196.458	1412.04	579.924	-268.408	1417.35	192.536	-274.244	1549.95	117.666	297.213	1300.76	872.282	310.941	1358.66	1063.16	196.472	1336.29	510.601	161.611	1249.61	107.286	198.523	1357.51	42.9192
1582	0	-175.03	1272.47	962.671	-69.3248	1218.22	1193.36	-195.912	1414.99	579.589	-267.156	1422.1	192.089	-272.802	1554.84	117.826	296.794	1301.92	871.878	310.854	1359.26	1062.84	196.159	1337.91	510.201	161.537	1249.7	107.335	198.666	1357.49	42.9341
1583	0	-175.274	1274.33	962.155	-69.731	1219.12	1192.84	-195.296	1417.97	579.212	-266.607	1427.6	191.94	-271.816	1560.35	118.244	296.307	1302.88	871.558	310.78	1359.83	1062.53	195.871	1339.74	509.648	161.478	1249.81	107.387	198.543	1357.52	42.9253
1584	0	-175.577	1276.51	961.746	-70.2329	1220.32	1192.33	-194.759	1421.06	578.866	-265.85	1433.11	191.779	-270.809	1565.77	118.631	295.935	1303.92	871.183	310.726	1360.35	1062.27	195.598	1341.4	509.304	161.435	1249.87	107.469	198.523	1357.56	42.9228
1585	0	-175.803	1278.46	961.096	-70.7556	1221.38	1191.93	-194.205	1424.05	578.639	-264.433	1437.85	191.154	-269.872	1571.38	119.196	295.368	1304.62	870.839	310.671	1360.8	1062.08	195.305	1343.02	509.007	161.388	1249.98	107.499	198.665	1357.55	42.971
1586	0	-175.944	1280.19	960.536	-71.2218	1222.73	1191.28	-193.503	1426.9	578.148	-263.839	1443.48	191.072	-269.063	1576.96	119.892	294.986	1305.63	870.46	310.609	1361.31	1061.89	195.134	1344.6	508.268	161.4	1250.02	107.561	198.585	1357.55	42.9091
1587	0	-176.098	1282.34	960.01	-71.7127	1224.61	1190.49	-192.947	1429.88	577.904	-263.003	1448.94	190.863	-268.258	1582.62	120.526	294.547	1306.61	870.113	310.507	1361.81	1061.69	194.84	1346.1	508.083	161.289	1250.12	107.601	198.671	1357.53	42.9112
1588	0	-176.402	1284.62	959.472	-72.1197	1226.09	1190.01	-192.28	1432.81	577.595	-262.308	1454.57	190.622	-268.189	1589.81	121.768	294.265	1307.75	869.833	310.475	1362.28	1061.46	194.552	1347.59	507.761	161.178	1250.2	107.646	198.66	1357.54	42.9227
1589	0	-176.607	1286.55	958.938	-72.7048	1227.06	1189.54	-191.694	1435.58	577.176	-261.112	1459.36	190.324	-267.731	1596.15	122.616	293.967	1308.65	869.576	310.335	1362.73	1061.28	194.041	1348.88	507.141	161.144	1250.26	107.671	198.657	1357.58	42.9459
1590	0	-176.798	1288.66	958.378	-73.2636	1228.42	1188.89	-191.142	1438.51	576.976	-259.641	1463.6	189.818	-266.881	1601.69	123.275	293.709	1309.81	869.3	310.168	1363.09	1061.04	194.108	1350.66	506.744	161.105	1250.31	107.746	198.657	1357.54	42.924
1591	0	-176.974	1290.85	957.696	-73.9537	1229.46	1188.19	-190.491	1441.29	576.5	-258.899	1468.99	189.742	-266.65	1607.55	124.041	293.434	1310.83	868.955	310.157	1363.73	1060.85	193.874	1352	506.392	161.059	1250.38	107.763	198.661	1357.54	42.9372
1592	0	-177.189	1293.14	957.118	-74.5765	1230.82	1187.58	-189.938	1444.17	576.165	-258.848	1475.4	189.787	-266.156	1613.46	124.941	293.23	1311.96	868.663	310.088	1364.24	1060.7	193.489	1353.17	506.105	160.982	1250.45	107.795	198.666	1357.53	42.9633
1593	0	-177.381	1294.96	956.428	-75.1804	1231.96	1187.05	-189.411	1447.22	575.909	-258.005	1480.58	189.488	-265.485	1619.17	125.787	292.988	1313.09	868.415	309.936	1364.94	1060.56	193.251	1354.6	505.566	160.885	1250.54	107.853	198.653	1357.58	42.9856
1594	0	-177.652	1297.13	955.874	-75.7183	1233.75	1186.22	-188.904	1450.05	575.449	-257.091	1485.51	189.413	-264.317	1624.02	126.113	292.693	1314.14	868.127	309.791	1365.6	1060.48	192.978	1356.05	505.101	160.814	1250.56	107.887	198.663	1357.53	42.9675
1595	0	-178.045	1299.1	955.095	-76.3937	1235.25	1185.58	-188.342	1453.02	575.139	-256.183	1490.38	189.109	-263.178	1628.59	126.358	292.358	1315.3	867.81	309.584	1366.32	1060.46	192.686	1357.34	504.832	160.731	1250.61	107.922	198.672	1357.51	42.956
1596	0	-178.226	1301.06	954.459	-77.1251	1236.4	1185	-187.872	1455.93	574.79	-255.223	1495.19	189.054	-262.489	1634.02	126.817	292.11	1316.45	867.481	309.387	1367.1	1060.45	192.455	1358.71	504.488	160.68	1250.65	107.963	198.654	1357.58	42.9849
1597	0	-178.573	1303.17	953.86	-77.8482	1237.54	1184.21	-187.455	1459.02	574.4	-254.076	1499.21	188.516	-261.298	1638.74	127.308	291.868	1317.72	867.206	309.086	1367.93	1060.45	192.236	1360.18	504.065	160.649	1250.76	108.027	198.675	1357.58	42.9834
1598	0	-178.984	1305.37	953.162	-78.5198	1238.96	1183.58	-186.966	1461.98	574.167	-252.28	1502.59	187.948	-260.596	1643.74	127.437	291.616	1319	866.976	308.792	1368.73	1060.47	191.97	1361.57	503.658	160.58	1250.77	108.039	198.68	1357.52	42.973
1599	0	-179.273	1307.34	952.572	-79.2158	1240.4	1183.05	-186.501	1464.8	573.575	-251.692	1507.51	187.823	-259.208	1647.83	127.379	291.251	1320.39	866.719	308.475	1369.61	1060.43	191.727	1362.9	503.397	160.512	1250.79	108.079	198.651	1357.57	42.9708
1600	0	-179.853	1309.52	951.873	-80.1227	1241.35	1182.31	-186.053	1467.52	573.297	-251.112	1512.21	187.705	-257.894	1652.09	127.318	290.976	1321.83	866.458	308.191	1370.47	1060.4	191.489	1364.36	503.024	160.458	1250.84	108.116	198.652	1357.58	42.9858
1601	0	-180.093	1311.54	951.241	-80.7772	1242.82	1181.48	-185.55	1470.31	572.784	-249.796	1516.27	187.34	-256.561	1656.14	127.249	290.64	1323.22	866.216	307.904	1371.55	1060.37	191.313	1365.89	502.635	160.457	1250.87	108.172	198.672	1357.55	42.9604
1602	0	-180.598	1313.79	950.668	-81.5675	1244.29	1181	-185.059	1472.94	572.287	-248.428	1519.57	186.759	-255.058	1659.71	126.827	290.236	1324.59	866.029	307.528	1372.49	1060.4	191.043	1367.27	502.267	160.409	1250.92	108.259	198.677	1357.58	42.9467
1603	0	-181.081	1315.92	949.974	-82.3896	1245.54	1180.53	-184.752	1475.88	571.888	-247.538	1523.1	186.197	-253.892	1663.68	126.605	289.753	1325.97	865.776	306.815	1373.33	1060.53	190.851	1368.64	502.014	160.378	1250.96	108.338	198.684	1357.61	42.9235
1604	0	-181.512	1317.92	949.473	-83.0771	1247.32	1179.67	-184.367	1478.84	571.353	-246.348	1526.53	185.596	-252.256	1666.79	126.028	289.359	1327.37	865.612	306.306	1374.21	1060.42	190.636	1370.11	501.523	160.345	1251.03	108.388	198.703	1357.61	42.9228
1605	0	-181.914	1320.28	948.757	-83.8488	1249.14	1179.01	-184.043	1481.58	570.933	-245.158	1530.08	185.029	-250.576	1669.92	125.326	288.965	1328.88	865.482	305.997	1375.36	1060.59	190.269	1371.45	501.006	160.317	1251.06	108.451	198.626	1357.59	42.8523
1606	0	-182.365	1322.33	948.085	-84.9029	1250.44	1178.44	-183.67	1484.39	570.304	-243.906	1533.1	184.604	-249.115	1673.24	124.565	288.467	1330.38	865.331	305.504	1376.38	1060.59	190.107	1372.93	500.788	160.324	1251.1	108.5	200.106	1354.59	42.9261
1607	0	-182.929	1324.77	947.508	-85.6087	1251.67	1177.82	-183.211	1486.94	569.827	-242.376	1535.85	183.792	-247.766	1676.57	124.35	287.983	1331.85	865.209	305.041	1377.43	1060.56	189.82	1374.21	500.438	160.264	1251.16	108.545	198.659	1352.28	42.6207
1608	0	-183.305	1326.93	946.789	-86.4203	1253.5	1177.02	-182.764	1489.53	569.109	-241.227	1538.71	183.139	-246.212	1679.46	123.116	287.53	1333.31	865.086	304.56	1378.45	1060.6	189.535	1375.5	499.975	160.236	1251.25	108.612	199.383	1352.53	42.7038
1609	0	-183.741	1329.27	946.189	-87.3833	1255.24	1176.35	-182.416	1492.03	568.49	-240.068	1541.85	182.458	-244.658	1682.2	122.296	287.084	1334.7	864.986	304.041	1379.43	1060.52	189.333	1376.88	499.668	160.129	1251.32	108.633	198.626	1352.29	42.6171
1610	0	-184.199	1331.49	945.35	-88.4802	1256.5	1175.7	-181.932	1494.54	567.734	-238.967	1544.78	181.75	-243.351	1685.2	121.453	286.618	1336.13	864.854	303.514	1380.59	1060.51	188.967	1378.01	499.258	160.072	1251.39	108.685	198.556	1352.24	42.6394
1611	0	-184.623	1333.84	944.641	-89.3059	1258.03	1175.01	-181.57	1496.89	566.976	-236.829	1545.94	180.417	-241.642	1687.55	120.309	286.121	1337.52	864.721	303.033	1381.7	1060.51	188.656	1379.22	499.017	159.981	1251.47	108.722	198.71	1352.38	42.6946
1612	0	-185.125	1336.27	943.874	-90.2544	1260.09	1174.38	-181.195	1499.37	566.156	-236.3	1549.7	179.862	-240.25	1690.21	119.346	285.672	1338.98	864.61	302.468	1382.83	1060.55	188.259	1380.38	498.695	159.909	1251.53	108.755	198.687	1352.36	42.6925
1613	0	-185.593	1338.65	943.121	-91.3241	1261.79	1173.74	-180.741	1501.62	565.322	-235.021	1552.43	178.958	-238.967	1692.89	118.389	285.077	1340.3	864.468	301.903	1383.98	1060.58	187.892	1381.56	498.203	159.811	1251.56	108.824	198.701	1352.39	42.7308
1614	0	-186.112	1341.11	942.318	-92.3639	1263.6	1173.02	-180.382	1503.93	564.41	-233.871	1554.89	177.999	-237.671	1695.31	117.142	284.647	1341.74	864.387	301.359	1385.18	1060.64	187.38	1382.69	498.043	159.755	1251.61	108.845	198.673	1352.36	42.7338
1615	0	-186.526	1343.37	941.487	-93.2901	1265.57	1172.14	-180.002	1506.08	563.436	-232.867	1557.68	177.096	-236.245	1697.44	116.017	284.197	1343.19	864.329	300.721	1386.45	1060.73	186.916	1383.73	497.822	159.669	1251.7	108.875	198.662	1352.37	42.7659
1616	0	-187.136	1345.68	940.705	-94.4648	1267.44	1171.48	-179.508	1507.98	562.438	-231.446	1559.82	175.985	-234.942	1699.75	114.825	283.724	1344.63	864.275	300.043	1387.74	1060.82	186.463	1384.87	497.477	159.589	1251.74	108.913	198.459	1352.3	42.7431
1617	0	-187.558	1347.98	939.75	-95.6135	1268.91	1170.94	-179.038	1509.82	561.179	-229.615	1561.22	174.519	-234.076	1702.46	113.759	283.318	1346.17	864.196	299.431	1389.07	1060.94	186.036	1385.96	497.162	159.477	1251.74	108.995	198.594	1352.36	42.7844
1618	0	-188.175	1350.37	938.925	-96.6613	1270.95	1170.22	-178.611	1511.36	559.95	-228.643	1563.54	173.447	-233.069	1704.86	112.759	282.86	1347.55	864.081	298.784	1390.53	1061.02	185.704	1387.19	496.797	159.405	1251.86	108.976	198.406	1352.27	42.7621
1619	0	-188.692	1352.59	937.94	-97.9714	1273.19	1169.45	-178.104	1512.72	558.746	-228.062	1566.79	172.547	-231.919	1706.99	111.564	282.4	1349.12	863.996	297.857	1391.81	1061.23	185.361	1388.51	496.499	159.304	1251.93	109.021	198.556	1352.33	42.8369
1620	0	-189.278	1354.95	936.966	-99.247	1275.07	1168.81	-177.6	1513.85	557.199	-226.84	1568.78	171.205	-230.836	1709.05	110.27	281.963	1350.71	863.892	296.964	1393.14	1061.22	185.104	1389.63	496.308	159.219	1252.02	109.069	198.419	1352.3	42.8128
1621	0	-189.752	1357.02	936.096	-100.511	1276.22	1168.27	-177.057	1514.84	555.651	-225.23	1569.86	169.656	-229.854	1711.02	108.981	281.398	1352.15	863.89	296.273	1394.77	1061.45	184.885	1390.84	496.053	159.152	1252.1	109.122	198.369	1352.28	42.8023
1622	0	-190.567	1359.42	935.133	-101.586	1278.54	1167.41	-176.613	1515.76	554.158	-223.716	1571.13	168.096	-228.937	1712.84	107.639	280.8	1353.73	863.884	295.345	1396.23	1061.61	184.591	1391.96	495.761	159.091	1252.17	109.161	198.553	1352.42	42.837
1623	0	-191.101	1361.53	934.187	-102.902	1281.1	1166.78	-176.104	1516.56	552.576	-223.864	1574.72	167.334	-227.97	1714.4	106.393	280.316	1355.38	863.898	294.495	1397.76	1061.7	184.311	1393.24	495.408	159.054	1252.21	109.226	198.529	1352.42	42.8465
1624	0	-191.829	1363.85	933.184	-104.229	1283.63	1166.12	-175.596	1517.04	550.871	-222.592	1575.93	165.721	-227.039	1715.75	104.825	279.545	1356.96	863.911	293.485	1399.37	1061.82	184.067	1394.38	495.156	158.913	1252.21	109.214	198.522	1352.39	42.821
1625	0	-192.467	1365.88	932.167	-105.66	1285.72	1165.33	-175.138	1517.58	549.136	-220.95	1576.53	164.072	-226.116	1716.78	102.952	278.902	1358.55	863.985	292.525	1400.94	1061.93	183.733	1395.62	494.964	158.918	1252.25	109.253	198.584	1352.4	42.8258
1626	0	-193.214	1368.13	931.134	-106.842	1287.72	1164.66	-174.75	1518.02	547.342	-220.961	1579.24	163.091	-224.814	1717.49	100.785	278.056	1360.07	864.04	291.556	1402.63	1062.08	183.507	1396.65	494.807	158.849	1252.32	109.297	198.578	1352.4	42.8647
1627	0	-193.965	1370.33	930.025	-108.283	1290.14	1163.91	-174.179	1518.26	545.531	-219.941	1580.35	161.513	-224.421	1718.58	98.8482	277.278	1361.69	864.171	290.476	1404.4	1062.2	182.956	1397.55	494.581	158.912	1252.41	109.45	198.567	1352.38	42.8093
1628	0	-194.665	1372.19	928.963	-109.732	1292.59	1163.16	-173.695	1518.37	543.688	-219.349	1581.3	160.018	-224.262	1719.53	96.7006	276.492	1363.34	864.299	289.397	1406.17	1062.44	182.379	1398.52	494.303	158.757	1252.44	109.387	198.546	1352.44	42.8268
1629	0	-195.523	1374.49	927.77	-111.082	1295.57	1162.39	-173.268	1518.35	541.78	-217.23	1580.8	157.904	-223.352	1718.92	93.9723	275.782	1365.15	864.404	288.253	1407.98	1062.58	181.87	1399.56	493.986	158.763	1252.54	109.549	198.561	1352.43	42.8155
1630	0	-196.261	1376.38	926.647	-112.673	1297.81	1161.56	-172.931	1518.47	539.896	-217.084	1581.85	156.607	-222.951	1718.69	91.4197	274.806	1366.84	864.478	287.093	1409.94	1062.81	181.418	1400.61	493.778	158.585	1252.51	109.483	198.58	1352.41	42.8254
1631	0	-197.175	1378.46	925.507	-114.388	1299.53	1161.01	-172.754	1518.5	537.972	-216.683	1582.69	155.084	-222.646	1718.4	88.9005	274.103	1368.91	864.747	285.907	1411.82	1063.02	180.943	1401.66	493.487	158.62	1252.65	109.669	198.543	1352.43	42.8142
1632	0	-198.03	1380.56	924.24	-115.844	1302.17	1160.01	-172.544	1518.32	536.033	-215.809	1581.43	153.34	-222.159	1717.7	86.2766	273.227	1371.21	865.098	284.628	1413.71	1063.16	180.522	1402.71	493.326	158.498	1252.62	109.564	198.579	1352.41	42.8253
1633	0	-198.934	1382.59	923.079	-117.385	1305.23	1159.29	-172.381	1517.93	533.921	-215.093	1581.99	151.085	-221.636	1716.74	83.484	272.194	1375.31	864.938	283.332	1415.79	1063.44	180.171	1403.84	493.235	158.471	1252.79	109.773	198.549	1352.4	42.8213
1634	0	-199.875	1384.7	921.876	-119.048	1307.7	1158.78	-172.255	1517.24	531.781	-214.286	1581.81	148.956	-221.145	1715.77	80.5201	271.261	1378.14	865.138	281.996	1417.88	1063.65	179.72	1405.01	492.966	158.378	1252.8	109.851	198.576	1352.4	42.8357
1635	0	-200.745	1386.79	920.574	-120.283	1309.46	1158.46	-172.172	1516.38	529.587	-213.501	1580.07	146.577	-220.604	1714.61	77.4995	270.305	1379.4	865.088	280.582	1419.93	1063.88	179.096	1405.93	492.539	158.287	1252.93	109.939	198.577	1352.44	42.8168
1636	0	-201.741	1388.94	919.479	-121.5	1311.81	1158.33	-172.131	1516.39	527.507	-212.698	1578.94	144.387	-219.9	1713.14	74.3594	269.367	1381.26	865.228	279.224	1422.19	1064.12	178.375	1406.87	492.359	158.251	1252.97	110.018	198.548	1352.39	42.7962
1637	0	-202.775	1391.19	918.255	-122.632	1314.62	1158.27	-172.229	1514.43	525.223	-212.148	1577.88	142.274	-219.233	1711.43	70.9427	268.514	1383.57	865.442	277.68	1424.35	1064.31	177.712	1408.01	492.101	158.14	1253.04	110.087	198.563	1352.41	42.7901
1638	0	-203.867	1393.33	917.043	-124.033	1317.12	1158.16	-172.305	1513.2	523.001	-211.792	1576.19	140.013	-218.492	1709.22	67.4399	267.393	1385.58	865.6	276.155	1426.6	1064.51	177.253	1409.1	491.878	158.106	1253.06	110.191	198.579	1352.4	42.7784
1639	0	-204.792	1395.55	915.882	-125.337	1319.92	1158.1	-172.422	1511.83	520.743	-211.338	1574.81	137.805	-216.87	1704.92	63.202	266.369	1387.89	865.81	274.51	1428.93	1064.7	176.756	1410.29	491.732	158.024	1253.13	110.279	198.631	1352.43	42.7856
1640	0	-206.015	1398.05	914.667	-126.901	1322.32	1157.77	-172.678	1510.56	518.54	-211.14	1573.39	135.708	-216.257	1701.96	59.4334	265.084	1389.8	865.754	272.857	1431.25	1064.89	176.229	1411.4	491.573	158.091	1253.05	110.371	198.632	1352.42	42.7623
1641	0	-207.258	1400.4	913.378	-128.248	1324.89	1157.77	-172.993	1509.24	516.294	-210.515	1570.8	133.272	-216.077	1699.08	55.6041	264.016	1391.88	866.023	271.13	1433.73	1065.05	175.454	1412.37	491.169	157.968	1253.27	110.534	198.625	1352.41	42.7346
1642	0	-208.506	1402.92	912.06	-129.801	1327.57	1157.58	-173.278	1507.88	513.994	-209.891	1568.12	130.934	-216.121	1696.12	51.9855	262.743	1394.07	866.108	269.36	1436.17	1065.15	174.618	1413.42	491.014	157.959	1253.21	110.677	198.676	1352.46	42.7644
1643	0	-209.713	1405.24	910.752	-131.353	1330.27	1157.43	-173.587	1506.35	511.695	-210.889	1566.77	129.118	-216.903	1693.29	48.4027	261.47	1396.27	866.226	267.575	1438.66	1065.24	173.922	1414.57	490.632	157.848	1253.41	110.735	198.656	1352.35	42.6849
1644	0	-210.834	1407.54	909.344	-132.919	1333.13	1157.33	-173.956	1504.97	509.45	-210.523	1563.41	126.9	-216.632	1688.79	44.4471	260.184	1398.64	866.398	265.827	1441.33	1065.28	173.199	1415.73	490.337	157.77	1253.47	110.823	198.565	1352.29	42.628
1645	0	-212.216	1410.05	907.887	-134.563	1335.63	1157.07	-174.478	1503.67	507.259	-210.063	1559.46	124.384	-217.02	1684.38	40.5202	258.819	1400.65	866.408	263.78	1443.92	1065.28	172.619	1417.09	490.102	157.742	1253.51	110.946	198.76	1352.39	42.6389
1646	0	-213.553	1412.55	906.377	-136.351	1338.15	1156.89	-175.053	1502.29	504.986	-209.917	1555.25	121.938	-217.463	1681.04	40.238	257.311	1402.67	866.504	261.773	1446.74	1065.33	171.819	1418.43	490	157.716	1253.56	111.057	198.798	1352.42	42.6324
1647	0	-214.916	1414.97	904.893	-137.984	1341.04	1156.79	-175.613	1500.93	502.801	-209.144	1550.7	119.864	-219.274	1681.52	41.8385	255.957	1405.08	866.671	259.787	1449.59	1065.29	170.599	1419.36	489.494	157.64	1253.67	111.166	199.429	1352.55	42.6264
1648	0	-216.509	1417.4	903.446	-139.954	1344.04	1156.62	-176.156	1499.44	500.696	-208.702	1548.04	117.386	-218.964	1681.04	42.9109	254.266	1407.59	866.778	257.641	1452.4	1065.26	169.76	1420.74	489.224	157.616	1253.65	111.269	199.481	1352.63	42.6033
1649	0	-218.039	1420.04	901.974	-141.806	1346.98	1156.35	-176.61	1497.79	498.558	-208.765	1546.33	116.258	-217.985	1680.71	43.2906	252.694	1410.03	866.783	255.523	1455.5	1065.24	169.24	1422.48	488.847	157.635	1253.73	111.384	199.557	1352.61	42.5722
1650	0	-219.719	1422.77	900.495	-143.722	1350.11	1156.14	-176.972	1496.25	496.569	-208.359	1546.21	115.178	-215.344	1679.4	43.1006	251.058	1412.67	866.835	253.194	1458.53	1065.21	168.398	1423.93	488.453	157.625	1253.81	111.519	199.6	1352.63	42.553
1651	0	-221.34	1425.19	899.011	-145.788	1353.21	1155.91	-177.443	1494.98	494.845	-207.567	1547.69	114.653	-214.449	1680.04	43.6086	249.271	1415.28	866.886	250.816	1461.7	1065.19	167.342	1425.23	488.187	157.613	1253.9	111.643	199.654	1352.59	42.5071
1652	0	-223.149	1427.79	897.668	-147.876	1356.44	1155.79	-177.683	1494.39	493.524	-206.126	1548.95	114.262	-214.314	1680.39	43.8559	247.463	1418.01	867.032	248.482	1465	1065.16	166.345	1426.46	487.66	157.612	1253.98	111.862	199.724	1352.7	42.4737
1653	0	-224.933	1430.22	896.516	-150.115	1359.43	1155.56	-177.596	1495.16	492.75	-204.321	1548.96	114.107	-213.99	1680.42	44.1437	245.503	1420.51	867.07	245.891	1468.29	1065.1	165.193	1427.84	488.001	157.585	1254.04	112.054	199.748	1352.67	42.4472
1654	0	-226.56	1432.26	895.396	-152.297	1362.54	1155.42	-177.303	1497.15	492.285	-202.139	1549.13	113.911	-213.051	1680.15	44.3942	243.601	1423.13	867.208	243.304	1471.62	1065.08	163.942	1428.82	487.969	157.514	1254.16	112.229	199.766	1352.67	42.4139
1655	0	-228.678	1434.8	894.717	-154.762	1365.65	1155.11	-176.892	1499.56	491.81	-199.856	1549.98	113.69	-212.066	1680.22	44.807	241.415	1425.75	867.167	240.504	1475.02	1065.03	162.407	1429.8	487.759	163.051	1430.49	487.895	199.774	1352.62	42.4081
1656	0	-230.629	1436.81	894.065	-157.169	1369.08	1154.95	-176.17	1502.4	491.267	-197.157	1551.4	113.81	-211.339	1680.13	45.133	239.287	1428.69	867.276	237.687	1478.53	1065.01	160.93	1431.1	487.699	160.276	1342.41	300.387	199.819	1352.71	42.3757
1657	0	-232.683	1438.89	893.499	-159.735	1372.68	1154.86	-175.577	1505.33	490.874	-195.027	1552.78	113.612	-210.811	1680.02	45.3679	237.001	1431.8	867.465	234.699	1482.15	1065.1	160.394	1432.75	487.919	157.343	1254.5	112.959	199.841	1352.68	42.3966
1658	0	-234.749	1440.59	893.058	-162.428	1376.25	1154.87	-175.093	1508.23	490.384	-193.519	1553.23	113.152	-210.323	1680.18	45.3884	234.587	1434.87	867.744	231.628	1485.97	1065.25	159.731	1434.36	488.231	157.198	1254.63	113.276	199.821	1352.71	42.3764
1659	0	-236.737	1442.25	892.526	-165.165	1379.49	1154.88	-175.118	1510.89	490.131	-192.363	1553.68	112.744	-210.182	1680.17	45.388	232.129	1437.62	868.028	228.589	1489.86	1065.4	159.024	1435.65	488.547	157.132	1254.78	113.647	199.796	1352.71	42.3699
1660	0	-238.725	1443.91	891.72	-168.005	1382.98	1155.03	-175.931	1513.14	489.939	-191.945	1554.18	112.497	-210.087	1680.12	45.3394	229.569	1440.63	868.446	225.63	1493.76	1065.54	157.437	1436.3	489.061	157.087	1254.96	113.936	199.763	1352.75	42.3601
1661	0	-241.056	1445.86	891.594	-170.834	1385.67	1154.97	-177.079	1514.39	489.53	-191.92	1554.43	112.2	-210.165	1680.08	45.242	227.019	1442.82	868.656	222.592	1497.75	1065.71	155.842	1436.87	489.711	157.105	1255.05	114.323	199.791	1352.78	42.3768
1662	0	-243.521	1448.33	891.418	-173.519	1388.93	1155.24	-178.751	1515.34	489.405	-192.082	1554.46	111.929	-210.553	1680.01	45.2425	224.614	1445.59	869.195	219.511	1501.55	1065.91	154.358	1437.4	490.418	157.133	1255.15	114.836	199.779	1352.81	42.3679
1663	0	-245.927	1450.87	891.344	-176.319	1392.42	1155.64	-180.691	1515.99	489.462	-192.388	1554.42	111.607	-210.735	1680.08	45.1612	222.093	1448.58	869.869	216.658	1505.48	1066.29	152.685	1437.85	491.209	157.293	1255.05	115.363	199.716	1352.87	42.3319
1664	0	-248.351	1453.58	891.588	-179.074	1395.4	1156.16	-182.654	1516.65	489.615	-192.721	1554.42	111.453	-210.854	1680.11	45.0759	219.618	1451.07	870.661	213.772	1509.13	1066.47	151.65	1438.66	492.027	157.283	1255.3	116.142	199.81	1352.94	42.4498
1665	0	-250.941	1456.61	891.979	-181.834	1397.98	1156.62	-184.489	1516.9	489.878	-193.004	1554.25	111.336	-210.974	1680.15	45.0044	217.138	1453.17	871.393	210.712	1512.62	1066.9	150.286	1439.26	492.88	157.436	1255.7	117.02	199.788	1352.96	42.3894
1666	0	-253.264	1459.25	892.389	-184.632	1400.93	1157.15	-186.383	1517.39	490.106	-193.525	1554.54	111.202	-211.052	1680.14	44.9283	214.619	1455.62	872.198	207.705	1516.09	1067.56	149.338	1440.41	493.607	157.466	1256.07	117.919	199.339	1352.91	42.395
1667	0	-255.75	1462.3	892.835	-187.313	1403.96	1157.8	-188.126	1518.14	490.276	-193.928	1554.73	111.092	-211.161	1680.18	44.9217	212.217	1458.16	873.122	204.88	1519.57	1068.32	148.767	1442.07	494.412	157.711	1256.74	119.127	199.325	1352.95	42.3573
1668	0	-258.113	1465.37	893.101	-190.104	1406.56	1158.34	-189.261	1518.51	490.038	-194.175	1555.04	111.067	-211.241	1680.25	44.9062	209.706	1460.26	873.93	201.897	1522.88	1069.13	146.976	1443.16	495.407	157.886	1257.32	120.35	199.419	1353.04	42.424
1669	0	-260.538	1468.57	893.292	-192.773	1409.77	1159.03	-190.348	1519.3	489.855	-194.087	1554.75	110.776	-211.226	1680.25	44.91	207.316	1462.98	874.893	198.956	1526.18	1069.98	146.319	1445.49	496.252	157.981	1258.27	121.821	199.734	1353.29	42.2701
1670	0	-262.9	1471.64	893.279	-195.288	1413.29	1159.66	-191.444	1520.27	489.572	-193.896	1554.61	110.559	-211.187	1680.22	44.9127	205.081	1466.01	875.796	196.373	1529.65	1070.84	145.522	1447.98	496.995	158.196	1259.25	123.49	199.814	1353.39	42.3443
1671	0	-265.331	1474.8	893.264	-197.632	1417	1160.39	-192.22	1521.11	489.287	-193.771	1554.93	110.533	-211.129	1680.21	44.9268	203.016	1469.23	876.79	193.519	1532.96	1071.66	144.713	1450.98	497.751	158.554	1260.39	125.524	199.799	1353.42	42.3556
1672	0	-267.835	1477.82	893.041	-200.205	1420.54	1160.84	-193.262	1522.54	489.112	-193.417	1554.88	110.323	-211.058	1680.13	44.9493	200.722	1472.28	877.513	190.879	1536.17	1072.29	143.932	1454.76	498.555	158.946	1261.79	127.654	199.872	1353.6	42.5455
1673	0	-270.153	1480.58	892.596	-202.718	1423.7	1161.17	-194.098	1523.58	488.841	-192.957	1554.86	110.022	-211.006	1680.15	44.979	198.489	1474.95	878.117	188.053	1539.34	1072.91	143.144	1458.93	499.099	159.276	1263.3	130.142	199.988	1353.74	42.7818
1674	0	-272.448	1483.5	892.275	-205.075	1427.08	1161.41	-195.064	1525.24	488.695	-192.624	1555.12	109.808	-210.962	1680.26	45.0129	196.411	1477.83	878.625	185.337	1542.19	1073.36	142.418	1464.02	499.646	159.593	1265.13	132.942	199.975	1353.82	43.2745
1675	0	-274.646	1486.23	891.671	-207.593	1430.47	1161.69	-195.779	1526.56	488.425	-192.386	1555.49	109.543	-210.896	1680.29	45.0456	194.173	1480.73	879.18	182.677	1545.15	1073.68	141.422	1469.48	500.268	160.158	1267.29	135.996	200.127	1354.02	43.6244
1676	0	-276.168	1487.89	890.879	-210.028	1433.59	1161.72	-196.754	1528.2	488.125	-192.454	1556.16	109.514	-210.862	1680.27	45.0657	192.017	1483.37	879.485	179.911	1547.84	1073.98	141.553	1476.47	500.507	160.523	1269.8	139.62	200.186	1354.27	43.935
1677	0	-278.654	1491.29	890.314	-212.375	1436.95	1161.63	-197.635	1529.56	487.873	-191.959	1556.21	109.113	-210.831	1680.34	45.0966	189.95	1486.23	879.666	177.177	1550.39	1074.26	141.205	1483.78	500.89	161.186	1272.85	143.527	200.65	1354.71	44.6744
1678	0	-280.635	1493.94	889.644	-214.751	1440.33	1161.55	-198.578	1530.97	487.624	-192.617	1557.59	109.554	-210.791	1680.28	45.1214	187.853	1489.12	879.858	174.383	1552.84	1074.47	140.95	1491.68	501.095	161.617	1276.34	147.76	200.907	1354.94	45.4257
1679	0	-282.856	1497.08	888.944	-217.009	1443.34	1161.31	-199.755	1532.5	487.471	-192.394	1557.72	109.305	-210.785	1680.4	45.1485	185.875	1491.64	879.889	171.732	1555.26	1074.62	142.508	1501.87	501.56	162.089	1280.46	152.476	201.517	1356.06	46.4115
1680	0	-284.556	1499.69	888.223	-219.149	1446.68	1160.95	-200.778	1533.44	487.13	-191.97	1557.52	108.493	-210.791	1680.43	45.1631	184.014	1494.48	879.798	169.144	1557.54	1074.65	142.319	1511.14	502.62	162.455	1285.2	157.416	201.944	1360.42	47.8527
1681	0	-285.994	1501.8	887.362	-221.229	1449.53	1160.46	-201.996	1534.52	486.847	-191.62	1557.09	108.302	-210.813	1680.47	45.1985	182.214	1496.84	879.577	166.767	1559.86	1074.76	142.718	1521.09	503.538	162.697	1290.58	162.729	201.658	1362.03	49.3839
1682	0	-288.066	1505.37	886.935	-223.035	1452.44	1159.93	-203.163	1535.42	486.61	-191.519	1557.2	107.968	-210.762	1680.52	45.243	180.686	1499.26	879.319	164.411	1561.73	1074.7	144.37	1532.28	504.518	162.854	1296.49	168.306	201.59	1363.29	51.9804
1683	0	-289.776	1508.31	886.391	-224.891	1455.28	1159.27	-204.253	1535.97	486.344	-191.56	1557.51	107.645	-210.769	1680.56	45.2665	179.11	1501.6	878.928	162.03	1563.47	1074.6	144.99	1542.91	506.129	163.042	1303.16	174.281	201.483	1365.07	55.4416
1684	0	-291.428	1511.16	885.93	-226.563	1457.75	1158.41	-205.498	1536.63	485.953	-191.701	1557.79	107.372	-210.76	1680.57	45.2552	177.718	1503.59	878.341	159.701	1565.16	1074.49	145.858	1553.89	507.755	163.196	1310.25	180.983	201.202	1367.49	59.7444
1685	0	-293.055	1513.88	885.607	-228.077	1460.37	1157.6	-206.541	1536.94	485.531	-191.891	1557.94	107.14	-210.76	1680.54	45.2598	176.484	1505.72	877.804	157.804	1566.75	1074	146.436	1564.57	509.811	162.578	1317.81	187.617	200.849	1370.24	64.3781
1686	0	-294.624	1516.41	885.338	-229.544	1462.3	1156.58	-207.847	1537.33	485.312	-191.823	1557.68	106.819	-210.781	1680.56	45.2729	175.296	1507.15	877.062	155.894	1568.24	1073.58	146.992	1575.15	512.389	161.505	1325.93	194.491	200.191	1372.96	69.2709
1687	0	-296.31	1518.57	884.96	-230.785	1464.31	1155.84	-208.996	1537.44	484.978	-191.968	1557.75	106.599	-210.825	1680.65	45.2657	174.334	1508.67	876.592	154.087	1569.65	1073.2	147.515	1585.52	515.143	160.419	1334.54	200.816	199.125	1376.11	74.3384
1688	0	-297.894	1520.49	884.753	-231.938	1466.3	1155.1	-210.201	1537.54	484.66	-192.183	1557.92	106.445	-210.823	1680.64	45.2548	173.46	1510.17	876.119	152.513	1571.26	1072.73	147.767	1595.35	518.139	159.26	1343.25	206.99	197.23	1378.13	79.9337
1689	0	-299.805	1522.6	884.538	-232.943	1468.37	1154.47	-211.31	1537.56	484.389	-192.526	1558.29	106.441	-210.825	1680.61	45.2133	172.735	1511.74	875.764	150.981	1572.63	1072.27	148.371	1604.8	521.507	157.265	1351.38	212.82	196.008	1382.65	85.9697
1690	0	-301.41	1524.22	884.645	-233.9	1470.52	1154.14	-212.445	1537.62	484.192	-192.76	1558.42	106.324	-210.857	1680.58	45.2083	172.057	1513.41	875.703	149.623	1573.94	1071.57	149.237	1614.07	524.836	155.43	1359.69	218.438	194.117	1388.19	91.1901
1691	0	-302.622	1524.55	884.304	-234.812	1472.55	1153.94	-213.416	1537.52	483.993	-192.907	1558.38	106.146	-210.894	1680.61	45.1943	171.425	1514.94	875.775	148.32	1575.4	1070.88	149.882	1622.53	528.334	153.085	1367.45	223.5	192.306	1395.45	95.31
1692	0	-304.108	1525.34	884.166	-235.652	1474.35	1154.12	-214.43	1537.5	483.838	-193.084	1558.3	106.034	-210.903	1680.62	45.1626	170.864	1516.25	876.228	146.869	1576.68	1070.27	150.498	1630.47	531.694	150.013	1373.33	227.277	190.173	1404.99	99.1098
1693	0	-305.468	1525.55	883.941	-236.589	1475.86	1154.51	-215.23	1537.24	483.638	-193.189	1558.32	105.99	-210.944	1680.67	45.1717	170.207	1517.27	876.885	145.954	1578.38	1069.68	150.147	1637.09	535.03	147.702	1381.66	229.794	187.957	1414.1	101.86
1694	0	-306.501	1525.16	883.578	-237.195	1477.87	1155.21	-215.974	1536.96	483.428	-193.275	1558.24	105.941	-210.965	1680.64	45.1978	169.88	1518.78	877.86	144.992	1580.02	1069.07	133.907	1632.18	535.409	145.456	1391	231.03	185.869	1423.74	103.067
1695	0	-307.621	1525.08	883.406	-238.051	1479.62	1155.73	-216.718	1536.83	483.356	-193.382	1558.16	105.845	-210.95	1680.62	45.1731	169.304	1520.04	878.649	144.012	1581.73	1068.77	117.416	1627.01	535.602	143.897	1401.72	231.041	182.529	1435.18	102.902
1696	0	-308.616	1524.83	883.069	-238.94	1481.53	1156.58	-217.334	1536.61	483.264	-193.475	1558.15	105.773	-210.988	1680.55	45.1491	168.694	1521.46	879.769	143.129	1583.37	1068.31	122.264	1635.12	538.969	142.405	1412.86	229.563	179.962	1449.37	102.567
1697	0	-309.425	1524.35	882.868	-239.797	1483.03	1157.38	-217.743	1536.28	483.043	-193.53	1558.13	105.746	-211.011	1680.58	45.1343	168.117	1522.47	880.849	142.385	1585.04	1067.95	127.143	1642.82	542.295	140.7	1424	227.492	177.115	1462.7	100.781
1698	0	-310.425	1524.5	882.689	-240.68	1484.59	1158.09	-218.199	1536.2	483.039	-193.619	1557.97	105.811	-211.026	1680.62	45.1492	167.513	1523.54	881.827	141.747	1586.79	1067.59	131.996	1650.58	545.521	138.911	1435.33	224.326	175.234	1477.31	98.4795
1699	0	-311.046	1524.48	882.533	-241.685	1485.85	1158.71	-218.661	1536.18	482.96	-193.733	1557.93	105.838	-211.012	1680.58	45.1488	166.787	1524.31	882.721	141.129	1588.48	1067.23	136.727	1658.03	548.662	137.711	1447.39	220.514	173.991	1493.23	95.8966
1700	0	-311.712	1524.44	882.444	-242.44	1487.45	1159.37	-219.026	1536.01	483.008	-194.084	1558.37	105.801	-211.042	1680.52	45.1242	166.312	1525.42	883.651	140.539	1590.16	1066.87	141.709	1665.84	551.838	136.811	1459.79	215.942	173.257	1510.1	93.2279
1701	0	-312.323	1524.68	882.284	-243.317	1488.93	1159.86	-219.337	1536.1	482.969	-193.957	1558.04	105.866	-211.042	1680.52	45.1232	165.714	1526.4	884.409	139.924	1591.73	1066.45	146.568	1673.51	554.843	136.272	1472.67	210.794	173.161	1527.66	90.1855
1702	0	-312.833	1525.17	882.184	-243.94	1490.39	1160.14	-219.552	1536.02	482.882	-194.006	1558.08	105.682	-211.05	1680.52	45.1556	165.37	1527.38	884.965	139.509	1593.17	1065.97	151.682	1681.18	557.646	136.315	1486	204.955	173.46	1545.5	86.9143
1703	0	-313.111	1525.65	882.017	-244.282	1492.04	1160.44	-219.663	1536.05	482.741	-194.223	1558.32	105.764	-211.052	1680.54	45.1268	165.308	1528.53	885.538	139.11	1594.63	1065.53	152.934	1684.67	558.784	136.806	1499.64	198.82	174.501	1563.9	83.508
1704	0	-313.318	1526.51	881.847	-244.662	1493.82	1160.56	-219.729	1536.12	482.641	-194.229	1558.28	105.696	-211.044	1680.51	45.1571	165.208	1529.82	885.928	138.85	1596.11	1064.87	152.097	1685.61	558.243	138.043	1513.7	192.417	175.923	1582.39	80.1689
1705	0	-313.349	1527.58	881.616	-244.898	1495.4	1160.57	-219.751	1536.33	482.526	-194.249	1558.27	105.699	-211.036	1680.49	45.1422	165.251	1530.91	886.208	138.658	1597.47	1064.16	151.405	1686.35	557.591	139.323	1527.71	185.903	177.932	1600.91	77.1255
1706	0	-313.251	1528.71	881.344	-244.923	1497.21	1160.51	-219.746	1536.56	482.411	-194.068	1558.01	105.575	-211.05	1680.51	45.152	165.506	1532.23	886.419	138.777	1598.95	1063.46	150.923	1687.32	556.871	141.218	1541.99	179.301	180.138	1619.56	74.1034
1707	0	-312.937	1530.16	881.131	-245.019	1498.24	1160.24	-219.684	1536.95	482.35	-194.014	1557.96	105.537	-211.04	1680.51	45.1538	165.689	1532.77	886.422	138.771	1600.3	1062.8	150.371	1687.51	555.943	144.024	1556.91	172.834	182.619	1638.11	71.5684
1708	0	-312.606	1531.62	880.921	-244.772	1499.8	1159.88	-219.538	1537.28	482.272	-194.176	1558.27	105.625	-211.053	1680.44	45.141	166.216	1533.83	886.335	139.228	1601.99	1062.2	150.161	1688.23	554.924	146.901	1571.46	166.453	185.32	1656.26	69.3081
1709	0	-312.006	1533.1	880.789	-244.745	1500.49	1159.32	-219.347	1537.65	482.204	-193.669	1557.81	105.324	-211.05	1680.44	45.1688	166.522	1534.03	886.045	139.449	1603.47	1061.6	149.731	1688.07	553.703	149.555	1585.14	160.595	187.761	1673.47	67.3269
1710	0	-311.51	1534.92	880.778	-244.081	1502.9	1159.12	-219.166	1538.32	482.209	-194.054	1558.11	105.552	-211.049	1680.44	45.1663	167.465	1535.95	886.115	139.998	1605.17	1061.18	149.938	1689.64	552.842	152.387	1598.76	155.191	190.846	1690.33	65.8398
1711	0	-310.925	1536.57	880.671	-243.933	1504.2	1158.6	-218.872	1538.8	482.214	-193.983	1558.05	105.538	-211.043	1680.43	45.1672	167.892	1536.76	885.865	140.174	1606.69	1060.64	149.63	1690.1	551.66	155.034	1611.7	150.191	193.761	1706.57	64.6431
1712	0	-310.257	1538.13	880.728	-243.177	1506.29	1158.22	-218.565	1539.32	482.238	-194.073	1558.27	105.6	-211.053	1680.44	45.1695	168.928	1538.36	885.762	140.815	1608.58	1060.11	149.93	1691.35	550.627	156.283	1623.12	145.232	196.806	1722.04	64.1124
1713	0	-309.365	1539.34	880.839	-242.818	1507.53	1157.46	-218.258	1540	482.289	-193.707	1557.82	105.382	-211.067	1680.47	45.1836	169.567	1539.1	885.269	141.397	1610.36	1059.62	149.832	1691.74	549.202	158.298	1634.35	140.857	199.978	1736.57	63.7499
1714	0	-308.72	1541.02	880.842	-242.395	1509.99	1156.91	-217.893	1540.74	482.37	-193.925	1558.09	105.607	-211.054	1680.45	45.1705	170.269	1541.07	884.991	142.136	1612.46	1059.22	149.798	1693.36	547.992	160.483	1645	136.974	202.735	1749.8	63.7148
1715	0	-308.053	1542.6	881.021	-242.267	1512.31	1156.01	-217.234	1540.93	482.596	-193.485	1557.61	105.561	-211.049	1680.42	45.1542	170.676	1542.9	884.363	142.883	1614.62	1058.88	149.469	1694.84	546.433	162.621	1654.95	133.645	205.286	1761.79	63.8565
1716	0	-307.171	1543.86	881.266	-241.738	1514.01	1154.9	-216.827	1542.16	482.637	-193.131	1557.08	105.499	-211.069	1680.44	45.1671	171.485	1544.1	883.524	143.698	1616.92	1058.48	149.542	1695.7	544.663	164.272	1663.55	130.539	207.451	1772.64	64.0721
1717	0	-306.133	1545	881.466	-240.207	1512.98	1153.63	-216.25	1542.99	482.769	-193.073	1557.09	105.581	-211.053	1680.44	45.1668	173.295	1542.59	882.53	144.881	1619.53	1058.21	150.616	1693.83	542.737	165.822	1671.22	127.805	209.283	1781.86	64.393
1718	0	-305.179	1546.4	881.718	-239.959	1513.34	1152.19	-215.62	1543.92	483.011	-193.033	1557.2	105.659	-211.049	1680.42	45.1544	173.823	1542.45	881.354	146.007	1622.16	1058.03	150.408	1693.34	540.631	166.975	1677.2	125.306	210.234	1789.15	64.4271
1719	0	-303.998	1547.81	882.085	-239.861	1515.92	1150.76	-214.965	1545.13	483.253	-192.927	1557.18	105.959	-211.041	1680.4	45.1682	174.201	1544.54	880.204	147.462	1625.11	1057.84	148.853	1691.81	538.412	167.451	1681.65	123.098	211.06	1794.4	64.4632
1720	0	-302.697	1549.14	882.47	-239.26	1518.25	1149.41	-214.133	1546.04	483.444	-192.84	1557.29	105.984	-211.053	1680.4	45.1694	175.08	1546.38	879.126	148.711	1627.79	1057.68	148.093	1691.37	537.086	167.333	1685.04	121.945	211.898	1796.87	64.3274
1721	0	-301.283	1550.65	882.831	-238.658	1520.76	1147.77	-213.283	1547.21	483.693	-192.847	1557.41	106.162	-211.058	1680.42	45.1816	175.963	1548.4	877.751	150.166	1630.72	1057.49	147.335	1691.1	535.464	166.423	1685.77	120.538	212.195	1796.93	63.1241
1722	0	-299.756	1552.14	883.229	-237.66	1523.35	1146.41	-212.244	1548.32	484.028	-192.534	1557.18	106.194	-211.083	1680.37	45.1702	177.239	1550.49	876.67	151.778	1633.76	1057.36	146.972	1690.91	534.135	164.702	1683.95	119.41	211.241	1796.75	61.9554
1723	0	-298.184	1554.11	883.837	-236.611	1526.19	1145.1	-211.38	1549.97	484.453	-192.176	1556.8	106.158	-211.082	1680.38	45.2087	178.568	1552.84	875.631	153.434	1636.88	1057.3	146.661	1690.97	532.848	163.495	1683.15	119.023	209.445	1796.69	61.0478
1724	0	-296.329	1555.86	884.363	-235.466	1529.12	1144.27	-210.167	1551.25	484.81	-191.716	1556.37	106.145	-211.079	1680.44	45.2161	179.993	1555.28	875.073	155.197	1639.95	1057.17	146.446	1691.13	532.043	163.361	1683.97	118.616	208.166	1796.97	60.8643
1725	0	-294.28	1557.37	884.807	-234.042	1532.41	1143.57	-208.891	1552.76	485.22	-191.381	1556.09	106.28	-211.067	1680.46	45.2275	181.696	1558.08	874.642	157.082	1643.15	1057.32	145.301	1691.39	531.927	163.47	1684.8	118.646	206.693	1797.2	59.8588
1726	0	-292.491	1559.74	885.362	-232.742	1535.58	1143.26	-207.556	1554.34	485.553	-191.553	1556.68	106.717	-211.058	1680.43	45.2527	183.276	1560.76	874.604	159.072	1646.33	1057.39	146.53	1693.46	532.492	163.895	1685.81	118.527	207.905	1798.18	59.132
1727	0	-290.498	1561.88	885.917	-231.215	1539.09	1143.31	-206.156	1555.84	485.892	-191.459	1556.94	106.95	-211.011	1680.35	45.2441	185.082	1563.77	874.922	161.274	1649.39	1057.49	147.888	1695.94	533.174	164.467	1686.7	118.363	206.305	1797.86	57.4786
1728	0	-288.408	1564.06	886.273	-230.163	1542.49	1143.49	-204.731	1557.36	486.171	-191.244	1556.99	107.224	-211.02	1680.34	45.2418	186.413	1566.68	875.372	163.647	1652.55	1057.69	149.297	1698.71	533.695	164.945	1687.37	118.075	206.269	1797.7	56.6361
1729	0	-286.184	1566.07	886.572	-228.736	1545.98	1143.93	-203.392	1558.88	486.651	-190.836	1556.61	107.297	-211.003	1680.36	45.2777	188.12	1569.69	876.091	165.857	1655.35	1057.91	149.938	1701	533.467	165.53	1688.07	117.871	207.174	1798.48	56.0194
1730	0	-284.008	1568.64	887.017	-226.96	1550.02	1144.68	-202.044	1560.53	486.812	-191.499	1557.56	107.966	-210.972	1680.37	45.2786	190.176	1573.23	877.11	168.015	1657.99	1058.17	150.928	1703.83	533.54	165.901	1688.52	117.661	207.63	1798.88	55.2751
1731	0	-281.761	1571.12	887.382	-224.964	1553.98	1145.42	-200.395	1561.95	487.158	-191.82	1558.48	108.455	-210.916	1680.28	45.2447	192.451	1576.7	878.122	170.651	1661.02	1058.53	151.617	1706.03	533.293	166.437	1689.31	117.428	207.525	1798.79	54.2175
1732	0	-279.403	1573.32	887.745	-222.737	1557.96	1146.07	-198.939	1563.82	487.558	-191.284	1557.95	108.721	-210.915	1680.23	45.2379	194.957	1580.19	879.037	173.19	1663.68	1058.77	152.538	1708.25	532.95	167.019	1690.29	117.166	207.573	1798.85	53.3094
1733	0	-276.925	1575.6	888.153	-219.902	1562.19	1146.63	-197.184	1565.32	487.855	-190.62	1557.26	108.743	-210.856	1680.16	45.2401	198.071	1583.92	879.872	175.816	1666.36	1058.98	154.066	1710.72	532.525	167.335	1691.12	116.971	207.394	1799.09	52.2576
1734	0	-274.687	1578.62	888.424	-217.617	1566.18	1146.97	-195.654	1567.42	488.259	-189.65	1556.2	108.307	-210.799	1680.06	45.2045	200.636	1587.42	880.482	178.435	1669	1059.18	154.907	1712.79	532.336	167.528	1691.82	116.653	207.556	1799.46	51.7722
1735	0	-272.081	1581.06	888.739	-215.108	1570.15	1147.09	-193.693	1569.17	488.504	-189.896	1556.98	108.96	-210.687	1680.01	45.223	203.424	1590.9	880.88	181.139	1671.67	1059.31	155.971	1714.83	531.935	167.623	1692.37	116.438	207.398	1799.57	51.6119
1736	0	-269.439	1583.39	889.195	-212.777	1574.1	1147.11	-191.914	1571.18	488.978	-189.757	1557.37	109.277	-210.647	1679.96	45.2601	206.035	1594.36	881.163	183.849	1674.47	1059.56	156.859	1716.87	531.419	167.766	1692.84	116.32	207.286	1799.71	51.5784
1737	0	-266.564	1585.84	889.47	-210.326	1578.2	1147.18	-190.051	1573.5	489.4	-189.403	1557.36	109.544	-210.594	1679.96	45.2759	208.765	1597.97	881.508	186.853	1677.65	1059.95	157.635	1719.08	531.089	167.838	1693.32	116.095	207.263	1799.96	51.387
1738	0	-263.649	1588.17	889.798	-207.848	1582.3	1147.17	-188.214	1575.55	489.658	-189.061	1557.55	109.938	-210.294	1680.07	45.2265	211.523	1601.58	881.773	189.434	1680.73	1060.52	158.44	1721.29	530.681	167.725	1693.76	115.819	207.303	1800.23	51.3321
1739	0	-260.728	1590.58	890.145	-205.557	1586.25	1147.15	-186.431	1577.56	490.126	-188.996	1557.68	110.409	-210.244	1680.03	45.2474	214.093	1605.03	882.022	192.3	1684.14	1061.16	160.06	1724.02	530.713	167.994	1694.36	115.766	207.298	1800.36	51.2511
1740	0	-257.743	1593.1	890.605	-203.33	1590.26	1147.08	-184.591	1579.55	490.325	-188.845	1557.99	110.791	-210.191	1680.07	45.2899	216.599	1608.55	882.222	195.161	1687.52	1061.81	161.615	1726.8	530.696	168.029	1694.84	115.667	207.27	1800.52	51.0993
1741	0	-254.786	1595.73	891.055	-199.976	1594.06	1147.75	-182.949	1581.77	490.818	-188.223	1557.64	111.223	-210.148	1680.06	45.3173	219.24	1612.32	882.186	198.071	1690.96	1062.56	161.625	1728.45	529.932	168.049	1695.28	115.499	207.389	1800.74	50.9098
1742	0	-251.929	1598.45	891.48	-196.876	1597.3	1148.09	-181.226	1583.77	491.058	-188.048	1557.92	111.597	-210.086	1680.08	45.3367	221.834	1616.03	882.442	201.012	1694.4	1063.29	163.407	1729.49	529.673	167.93	1695.59	115.304	207.447	1801	50.7392
1743	0	-249.07	1601.03	891.984	-193.865	1600.24	1148.37	-179.658	1586.1	491.658	-187.903	1558.27	112.026	-210.048	1680.02	45.3505	223.342	1619.69	882.614	203.934	1697.85	1063.89	164.102	1730.46	529.328	167.693	1695.69	115.019	207.526	1801.29	50.5465
1744	0	-246.309	1603.82	892.491	-190.769	1603.31	1148.66	-178.009	1588.06	491.96	-187.931	1558.62	112.574	-209.995	1680.06	45.3933	225.167	1625.89	882.837	206.801	1700.94	1064.36	165.114	1733.99	529.034	167.879	1696.08	114.943	207.688	1801.66	50.4817
1745	0	-243.701	1606.78	893.094	-188.058	1605.11	1149.53	-176.461	1590.21	492.485	-187.698	1558.92	113.003	-210.005	1680.11	45.4332	227.564	1629.73	883.206	209.663	1704.23	1064.92	166.646	1735.78	528.985	167.616	1696.24	114.622	207.594	1801.8	50.3465
1746	0	-241.101	1609.56	893.658	-185.303	1607.09	1150.09	-174.941	1592.15	492.833	-187.226	1558.85	113.511	-209.95	1680.15	45.4339	230.195	1632.58	883.51	212.608	1707.4	1065.48	167.872	1737.03	528.627	167.856	1696.66	114.523	207.72	1802.19	50.3127
1747	0	-238.614	1612.31	894.298	-182.707	1609.07	1150.64	-173.51	1594.21	493.382	-186.969	1558.99	114.064	-209.964	1680.24	45.5073	232.64	1635.46	883.5	215.192	1710.12	1066.09	169.204	1738.05	527.999	167.868	1696.86	114.3	208.537	1803	50.5407
1748	0	-236.158	1614.96	894.939	-179.981	1611.15	1151.17	-172.198	1596.48	493.916	-186.855	1559.25	114.696	-209.939	1680.25	45.5084	235.022	1638.56	883.832	218.072	1713.16	1066.57	170.475	1739.29	527.713	167.773	1696.84	114.095	208.089	1802.96	50.3314
1749	0	-233.802	1617.53	895.76	-177.432	1613.08	1151.78	-170.758	1598.74	494.565	-187.015	1559.94	115.683	-210.009	1680.36	45.502	237.361	1641.46	884.315	220.782	1715.91	1067.12	171.701	1740.33	527.577	167.74	1696.89	113.926	207.98	1802.89	50.168
1750	0	-231.585	1620.13	896.584	-174.844	1615.7	1152.51	-169.511	1601.09	495.311	-187.505	1561.15	116.539	-210.021	1680.39	45.4795	239.739	1645.03	884.91	223.32	1718.56	1067.72	173.223	1741.46	527.365	167.523	1696.8	113.684	207.925	1802.98	50.1418
1751	0	-229.521	1622.66	897.574	-172.306	1618.04	1153.8	-168.587	1603.77	496.262	-186.749	1560.65	117.374	-210.118	1680.48	45.4475	241.897	1647.65	885.562	225.735	1721.04	1068.44	175.096	1742.63	527.548	167.773	1697.04	113.704	207.471	1802.58	49.8883
1752	0	-227.067	1624.66	898.655	-169.825	1619.96	1154.88	-167.411	1606.08	497.286	-186.607	1561.09	118.309	-210.221	1680.54	45.3859	244.165	1650.19	886.145	228.139	1723.53	1069.1	175.917	1742.98	527.271	167.8	1697.13	113.739	208.391	1803.37	50.0952
1753	0	-225.292	1627.32	900.049	-167.457	1621.85	1155.93	-166.314	1608.37	498.311	-186.463	1561.67	119.382	-210.665	1680.44	45.419	246.321	1652.7	886.691	230.554	1725.96	1069.81	176.626	1743.3	526.956	167.645	1697.06	113.492	208.232	1803.42	50.0056
1754	0	-223.347	1629.61	901.497	-164.976	1624.47	1156.7	-165.487	1611.19	499.616	-186.192	1562.38	120.688	-210.882	1680.45	45.3263	248.385	1655.44	887.371	232.818	1728.17	1070.57	177.843	1744.13	527.105	167.914	1697.21	113.519	208.267	1803.48	49.9996
1755	0	-221.409	1631.53	902.953	-162.616	1626.97	1158.06	-164.581	1613.9	500.884	-185.985	1563.26	121.982	-211.192	1680.54	45.2751	250.411	1657.25	887.876	235.115	1730.43	1071.48	179.024	1744.04	527.078	167.995	1697.32	113.485	208.082	1803.32	49.957
1756	0	-219.708	1633.87	904.678	-160.342	1629.02	1159.43	-163.767	1616.86	502.406	-185.378	1564.34	123.349	-211.49	1680.62	45.2002	252.421	1659.03	888.442	237.232	1732.59	1072.48	179.771	1743.86	527.035	168.045	1697.42	113.404	208.072	1803.36	49.9655
1757	0	-218.004	1635.7	906.407	-158.118	1629.7	1160.83	-163.044	1619.87	503.799	-184.869	1565.02	124.743	-211.794	1680.69	45.0267	254.292	1661.03	889.038	239.422	1734.69	1073.41	180.678	1743.67	527.05	168.482	1697.58	113.538	208.079	1803.39	49.9803
1758	0	-216.472	1637.64	908.246	-155.766	1631.94	1162.37	-162.408	1623.29	505.376	-184.386	1566.3	126.375	-212.046	1680.52	44.8308	256.069	1662.68	889.527	241.452	1736.79	1074.48	181.551	1743.71	527.199	168.163	1697.77	113.199	207.879	1803.17	49.9899
1759	0	-214.9	1639.48	910.144	-153.529	1634.38	1163.89	-161.867	1626.86	506.957	-183.817	1567.08	127.862	-212.372	1680.52	44.6733	257.61	1663.74	889.873	243.497	1738.95	1075.6	182.189	1743.14	527.205	168.189	1697.83	113.167	208.194	1803.47	50.096
1760	0	-213.484	1641.45	912.118	-151.331	1636.28	1165.48	-161.465	1630.35	508.576	-183.064	1568.31	129.466	-212.541	1680.34	44.4945	258.9	1664.9	890.31	245.487	1741.11	1076.72	182.576	1742.68	527.302	168.124	1697.74	113.143	207.804	1803.16	50.0855
1761	0	-212.126	1643.12	914.09	-149.288	1638.26	1167.11	-161.158	1634.1	510.123	-182.374	1569.62	131.2	-212.691	1680.18	44.4696	260.172	1666.51	890.869	247.094	1743.23	1077.83	182.993	1742.11	527.41	168.166	1697.84	113.121	207.493	1802.88	50.0622
1762	0	-210.845	1644.74	916.073	-147.238	1640.18	1168.66	-160.893	1637.91	511.668	-181.704	1570.89	132.825	-213.056	1680.47	44.5662	261.431	1668.34	891.475	249.21	1745.33	1079.05	182.568	1741.06	527.62	168.162	1698.15	113.023	208.25	1803.53	50.3559
1763	0	-209.707	1646.44	918.031	-145.301	1641.84	1170.16	-160.808	1642.04	513.329	-180.79	1572.35	134.567	-213.544	1681.07	44.7364	262.475	1670.12	891.984	250.991	1747.52	1080.22	181.928	1739.96	527.732	168.072	1697.96	113.04	208.373	1803.65	50.5018
1764	0	-208.492	1648.04	920.024	-143.296	1643.53	1171.71	-160.874	1646.34	514.815	-179.929	1573.51	136.235	-213.643	1681.05	44.6966	263.548	1671.76	892.564	252.647	1749.6	1081.32	182.93	1739.93	527.924	168.063	1698.17	113.015	208.214	1803.49	50.5329
1765	0	-207.414	1649.59	921.89	-141.319	1645.19	1173.22	-160.824	1650.94	516.483	-179.281	1575.11	138.152	-213.744	1680.98	44.539	264.616	1673.53	893.222	254.225	1751.72	1082.34	183.927	1740.04	528.194	168.029	1698.31	112.971	208.157	1803.4	50.6043
1766	0	-206.385	1651.43	923.692	-139.46	1646.77	1174.67	-160.971	1655.25	517.831	-178.714	1576.2	139.77	-213.637	1680.6	44.2578	265.51	1675.79	893.785	255.705	1753.92	1083.36	184.588	1740	528.19	167.949	1698.48	112.931	208.16	1803.42	50.6606
1767	0	-205.468	1653.14	925.5	-137.611	1648.18	1176	-161.253	1660.25	519.44	-178.214	1577.96	141.648	-212.365	1678.55	43.2224	266.589	1677.89	894.356	257.101	1756.07	1084.28	184.815	1739.78	528.286	167.899	1698.54	112.877	208.139	1803.42	50.7277
1768	0	-204.368	1654.8	927.188	-135.738	1649.34	1177.24	-161.648	1665.06	521.033	-177.749	1580.35	143.16	-212.189	1678.28	42.8507	267.625	1680.16	894.894	258.525	1758.34	1085.14	183.637	1738.81	528.371	167.792	1698.63	112.798	208.081	1803.39	50.7638
1769	0	-203.561	1656.69	928.755	-134.063	1650.58	1178.4	-162.057	1669.93	522.469	-177.626	1582.75	144.836	-212.604	1679.34	42.9462	268.565	1682.59	895.334	259.892	1760.59	1085.97	184.836	1739.27	528.404	167.711	1698.61	112.713	208.01	1803.34	50.8252
1770	0	-202.572	1658.36	930.278	-132.337	1651.59	1179.55	-162.623	1674.65	523.802	-177.807	1585.86	146.291	-213.111	1680.91	43.172	269.689	1684.86	895.685	261.156	1762.91	1086.69	185.721	1739.82	528.522	167.507	1698.62	112.647	207.985	1803.31	50.8267
1771	0	-201.654	1660.09	931.577	-130.905	1652.79	1180.52	-163.272	1679.3	525.184	-178.05	1589.02	147.716	-214.491	1684.07	43.9196	270.791	1687.7	896.052	262.35	1765.25	1087.39	186.684	1740.59	528.527	167.63	1698.69	112.535	208.001	1803.33	50.8476
1772	0	-200.754	1661.95	932.901	-129.264	1653.79	1181.52	-163.831	1684.03	526.547	-178.75	1593.09	149.059	-216.206	1688.09	44.7332	271.871	1690.98	896.355	263.398	1767.68	1088.04	187.128	1741.09	528.665	167.58	1698.69	112.421	208.007	1803.37	50.9203
1773	0	-199.888	1663.68	934.094	-127.695	1654.71	1182.28	-164.466	1688.44	527.808	-179.774	1597.67	150.14	-217.895	1692.33	45.2477	273.261	1694.25	896.675	264.419	1770.07	1088.65	185.996	1740.91	528.607	168.094	1699.09	112.161	207.851	1803.22	50.8926
1774	0	-199.01	1665.46	935.165	-126.179	1655.54	1183.09	-165.306	1692.88	529.098	-181.162	1603.04	151.156	-219.482	1696.94	45.687	274.387	1697.5	896.882	265.399	1772.6	1089.28	187.542	1742.32	528.574	168.105	1699.16	112.084	207.964	1803.35	50.9437
1775	0	-198.176	1667.35	936.182	-124.615	1656.36	1183.69	-165.801	1696.47	530.461	-183.076	1609.21	151.761	-221.567	1702.86	46.1038	275.377	1700.44	896.997	266.317	1775.07	1089.82	189.664	1744.64	528.356	168.118	1699.23	112.066	207.91	1803.3	50.9214
1776	0	-197.345	1669.13	937.137	-123.258	1657.37	1184.19	-167.074	1701.17	531.421	-185.15	1616.06	152.389	-223.828	1709.53	46.3856	276.206	1703.4	896.896	267.208	1777.57	1090.29	188.532	1744.9	528.314	167.104	1698.86	111.939	207.898	1803.29	50.9697
1777	0	-196.414	1670.93	938.005	-121.828	1658.18	1184.75	-167.967	1705.15	532.393	-187.715	1623.3	152.662	-226.492	1717.3	46.7085	277.173	1706.48	896.85	268.004	1780.03	1090.7	187.165	1745.44	528.187	167.101	1698.95	111.958	207.777	1803.21	50.9489
1778	0	-195.603	1672.61	938.83	-120.41	1659.11	1185.13	-168.854	1709.06	533.316	-190.512	1631.49	152.92	-229.377	1725.77	46.954	278.212	1709.11	896.805	268.868	1782.47	1091.11	187.406	1747.24	527.965	167.161	1699.19	111.939	207.798	1803.28	50.9216
1779	0	-194.736	1674.27	939.526	-119.06	1660.02	1185.46	-169.83	1713.13	534.326	-193.472	1640.19	153.027	-232.424	1734.97	47.3084	278.963	1712.18	896.675	269.603	1784.84	1091.46	188.808	1749.98	527.61	167.176	1699.38	111.967	207.837	1803.36	50.9554
1780	0	-193.95	1676.13	940.178	-117.552	1660.74	1185.67	-170.896	1717.26	535.248	-196.833	1649.79	153.047	-235.616	1745.15	47.5902	279.663	1715.31	896.251	270.396	1787.23	1091.72	189.141	1752.49	527.351	167.223	1699.66	111.999	207.825	1803.39	50.9471
1781	0	-193.227	1677.82	940.745	-116.227	1661.58	1185.81	-171.98	1721.59	536.149	-200.361	1659.81	153.039	-238.94	1756.2	47.9332	280.197	1718.12	895.921	271.116	1789.6	1091.95	189.234	1754.87	526.885	167.209	1699.83	112.039	207.837	1803.49	50.9654
1782	0	-192.457	1679.55	941.205	-115.1	1662.46	1185.9	-173.18	1726.07	537.06	-204.025	1670.37	153.117	-242.255	1767.74	48.3803	280.732	1720.79	895.417	271.864	1791.85	1092.09	188.905	1757.15	526.482	167.133	1700.04	112.118	207.788	1803.5	50.9765
1783	0	-191.833	1681.29	941.618	-113.838	1662.74	1186.01	-174.34	1730.68	538.01	-207.669	1681.13	153.268	-245.473	1779.73	49.2107	281.207	1723.66	894.745	272.477	1793.97	1092.16	188.538	1759.56	526.173	167.072	1700.19	112.341	207.57	1803.37	50.9528
1784	0	-191.135	1682.88	941.91	-112.72	1663.08	1185.91	-175.505	1735.51	538.87	-211.261	1691.77	153.488	-248.688	1792.2	50.5983	281.547	1726.5	894.319	273.247	1796.23	1092.09	186.916	1761.37	525.644	166.956	1700.37	112.407	207.72	1803.52	51.0107
1785	0	-190.552	1684.36	942.11	-111.566	1663.5	1185.87	-176.73	1740.64	539.725	-214.644	1702.97	153.963	-252.018	1805.33	52.626	281.81	1729.21	893.426	273.898	1798.35	1091.97	186.358	1763.85	525.134	167.053	1700.75	112.35	207.484	1803.41	51
1786	0	-190.095	1685.88	942.24	-110.653	1664.13	1185.7	-178.1	1746.04	540.543	-217.986	1713.92	154.453	-255.224	1818.72	55.1996	282.036	1731.85	892.895	274.565	1800.43	1091.71	186.006	1766.6	524.591	166.791	1700.88	112.518	207.505	1803.53	51.0346
1787	0	-189.693	1687.58	942.395	-109.724	1664.41	1185.45	-179.494	1751.61	541.476	-221.322	1725.35	155.434	-258.429	1831.86	57.8593	282.112	1734.78	892.127	275.106	1802.46	1091.44	185.837	1769.42	524.066	166.712	1701.14	112.574	207.49	1803.59	51.0395
1788	0	-189.371	1689.21	942.52	-108.784	1664.75	1185.19	-180.889	1757.5	542.484	-224.483	1736.54	156.347	-261.97	1845.38	61.0109	282.262	1737.72	891.472	275.665	1804.62	1091.15	186.122	1772.56	523.288	166.568	1701.3	112.644	207.402	1803.5	51.0489
1789	0	-189.157	1690.86	942.613	-108.027	1665.03	1184.91	-181.991	1763.23	543.372	-227.489	1748.09	157.53	-265.39	1858.19	63.8983	282.451	1740.67	890.871	276.047	1806.56	1090.78	185.146	1774.88	522.884	166.319	1701.51	112.705	207.226	1803.45	50.9541
1790	0	-188.943	1692.54	942.676	-107.349	1665.03	1184.19	-183.198	1769.41	544.352	-230.311	1759.4	158.597	-268.853	1870.86	66.83	282.585	1743.4	890.154	276.525	1808.8	1090.55	185.96	1778.27	522.241	166.23	1701.73	112.778	207	1803.36	50.9387
1791	0	-188.72	1694.24	942.735	-106.476	1665.76	1184.53	-184.395	1775.63	545.328	-232.878	1770.7	159.773	-272.392	1883.09	69.8094	282.723	1746.37	889.497	276.856	1810.89	1090.26	185.92	1781.19	521.642	166.171	1702.02	112.908	207.078	1803.52	50.9946
1792	0	-188.608	1696.06	942.807	-105.882	1666.21	1184.14	-185.656	1781.99	546.332	-234.403	1779.85	160.346	-275.224	1894.6	72.4891	282.765	1749.66	889.058	277.093	1813.02	1090.09	185.378	1783.74	521.179	165.934	1702.03	112.874	207.321	1803.65	51
1793	0	-188.592	1698.25	942.911	-105.368	1666.6	1183.56	-186.854	1788.63	547.535	-235.372	1788.46	160.686	-278.633	1906.01	75.5791	282.728	1752.88	888.438	277.34	1815.17	1089.89	184.668	1785.97	520.43	165.818	1702.28	112.968	206.994	1803.53	50.981
1794	0	-188.634	1700.32	942.962	-104.643	1667.93	1183.09	-188.141	1795.48	548.741	-237.074	1798.83	161.901	-281.921	1917.27	78.51	282.885	1755.92	888.05	277.581	1817.34	1089.76	184.722	1788.83	519.942	165.715	1702.47	112.957	206.729	1803.25	50.9129
1795	0	-188.737	1702.45	942.968	-104.126	1669.14	1182.51	-189.416	1802.26	549.897	-239.79	1811.03	163.958	-284.954	1927.74	81.4421	282.835	1758.84	887.564	277.589	1819.49	1089.54	182.877	1790.25	519.285	165.707	1702.76	113.036	206.837	1803.45	51.0058
1796	0	-188.782	1704.69	942.986	-103.921	1668.52	1182.37	-190.989	1809.52	551.288	-241.491	1821.81	165.427	-287.925	1938.48	84.3853	282.653	1761.78	886.994	277.688	1821.62	1089.44	182.4	1792.4	518.74	165.541	1702.92	113.101	207.1	1803.73	51.091
1797	0	-188.892	1707.08	943.001	-103.496	1668.77	1181.87	-191.923	1815.87	552.419	-241.975	1830.1	166.305	-290.745	1948.93	87.196	282.582	1764.99	886.597	277.683	1823.69	1089.36	182.183	1794.75	518.173	165.408	1703.02	113.095	207.367	1803.96	51.0698
1798	0	-189.129	1709.72	942.97	-103.072	1669.69	1181.49	-193.233	1822.92	553.686	-243.729	1841.08	168.055	-293.417	1959.33	90.0712	282.495	1767.56	886.095	277.649	1825.76	1089.32	182.642	1797.37	517.423	165.152	1703.09	113.085	207.132	1803.76	51.1396
1799	0	-189.263	1712.19	943.103	-102.58	1671.24	1180.98	-194.323	1829.61	554.849	-245.108	1851.5	169.684	-295.49	1969.57	92.6779	282.241	1770.59	885.792	277.615	1827.86	1089.32	183.029	1799.85	516.998	164.971	1703.21	113.107	207.092	1803.76	51.1205
1800	0	-189.507	1714.96	943.102	-102.415	1672.57	1180.48	-194.873	1835.42	555.368	-245.277	1859.24	170.482	-297.168	1979.67	95.1384	281.947	1773.04	885.469	277.786	1829.93	1089.34	182.954	1801.98	516.312	164.924	1703.38	113.142	207.391	1804.04	51.1083
1801	0	-189.75	1717.81	943.218	-102.409	1673.29	1180.05	-195.567	1841.15	556.315	-246.828	1869.91	172.216	-297.984	1989.33	97.4002	281.721	1775.57	884.965	277.661	1831.84	1089.39	182.427	1803.89	515.91	165.099	1703.62	113.245	207.459	1804.12	51.1178
1802	0	-190.099	1720.73	943.208	-102.384	1673.99	1179.88	-196.763	1848.5	557.9	-247.815	1879.59	173.624	-299.069	1999.46	99.6297	281.374	1778.2	884.833	277.593	1833.69	1089.45	181.393	1805.44	515.412	164.987	1703.74	113.295	207.413	1804.06	51.1019
1803	0	-190.476	1723.84	943.246	-102.337	1675.24	1179.34	-197.86	1855.37	559.127	-248.856	1889.22	175.161	-299.538	2009.59	101.768	281.115	1780.94	884.592	277.457	1835.5	1089.5	181.331	1807.48	514.853	164.857	1703.85	113.325	207.488	1804.17	51.1134
1804	0	-190.951	1727.02	943.257	-102.469	1676.85	1178.97	-198.351	1861.44	560.175	-249.681	1898.17	176.38	-299.496	2019.26	103.694	280.777	1783.06	884.373	277.419	1837.22	1089.57	181.033	1809.37	514.402	164.795	1704	113.376	207.507	1804.19	51.13
1805	0	-191.582	1730.29	943.257	-102.56	1678.66	1178.62	-198.963	1867.59	561.102	-250.52	1907.24	177.622	-299.486	2029.32	105.503	280.388	1785.63	884.035	277.353	1838.82	1089.57	182.141	1811.97	513.782	164.674	1704.12	113.408	207.544	1804.23	51.1444
1806	0	-191.942	1733.63	943.172	-102.776	1680.67	1178.11	-199.389	1873.63	561.99	-250.907	1915.28	178.433	-299.315	2039.41	107.346	280.037	1787.48	883.896	277.295	1840.39	1089.47	182.125	1813.91	513.403	164.664	1704.24	113.465	207.505	1804.18	51.141
1807	0	-192.507	1737.11	943.115	-103.11	1682.93	1177.57	-199.821	1879.47	562.778	-251.56	1923.84	179.473	-298.815	2049.37	109.137	279.567	1789.58	883.73	277.294	1842.03	1089.41	180.732	1815.05	512.955	164.567	1704.37	113.508	207.511	1804.18	51.125
1808	0	-193.138	1740.68	942.974	-103.393	1685.39	1177.09	-200.13	1885.25	563.206	-252.273	1932.57	180.551	-298.077	2059.07	110.659	279.149	1791.88	883.625	277.213	1843.59	1089.26	180.487	1816.72	512.472	164.534	1704.49	113.577	207.62	1804.27	51.1313
1809	0	-193.879	1744.56	942.87	-104.193	1686.13	1176.61	-200.171	1890.58	563.657	-253.205	1942.16	181.499	-297.688	2069.1	112.322	278.78	1794.13	883.358	277.074	1845	1089.17	180.115	1818.39	512.045	164.499	1704.6	113.631	207.71	1804.37	51.1474
1810	0	-194.618	1748.41	942.706	-104.955	1687.38	1176.4	-200.129	1895.7	563.994	-253.589	1948.74	182.222	-296.899	2078.59	113.525	278.244	1796.39	883.162	276.885	1846.41	1089	179.932	1820.08	511.57	164.355	1704.69	113.624	207.712	1804.37	51.1611
1811	0	-195.212	1751.96	942.425	-105.723	1688.82	1176.22	-200.165	1901.02	564.136	-253.991	1957.27	182.602	-295.431	2087.48	114.599	277.796	1798.03	882.936	276.728	1847.92	1088.87	179.763	1821.79	511.129	164.009	1704.61	113.567	207.802	1804.43	51.1857
1812	0	-195.967	1755.82	942.069	-106.544	1690.74	1175.75	-199.909	1905.91	564.146	-254.141	1963.97	182.974	-294.495	2096.32	115.694	277.283	1800.05	882.796	276.508	1849.45	1088.69	179.596	1823.43	510.687	164.229	1704.85	113.72	207.798	1804.37	51.1645
1813	0	-196.7	1759.75	941.728	-107.21	1693.6	1175.12	-199.678	1910.6	563.878	-254.298	1971.22	183.33	-292.851	2104.82	116.401	276.731	1801.96	882.61	276.1	1850.93	1088.49	180.511	1825.61	510.187	163.859	1704.76	113.65	207.772	1804.34	51.1258
1814	0	-197.461	1763.75	941.2	-108.193	1696.81	1174.4	-199.228	1914.88	563.478	-254.321	1978.44	183.582	-291.736	2112.89	117.043	276.159	1804.12	882.381	275.744	1852.5	1088.29	180.549	1827.21	509.911	164.047	1704.97	113.818	207.696	1804.36	51.0883
1815	0	-198.223	1767.86	940.813	-109.055	1699.95	1173.72	-198.729	1918.91	562.797	-254.271	1985.74	183.803	-290.396	2120.53	117.541	275.707	1806.19	882.196	275.249	1854.05	1088.05	179.439	1828.16	509.486	164.011	1705.06	113.838	207.673	1804.28	51.0341
1816	0	-198.988	1771.87	940.128	-110.354	1700.26	1173.63	-198.096	1922.62	562.041	-254.093	1992.71	183.79	-288.561	2126.97	117.501	275.21	1808.26	882.157	274.698	1855.68	1087.82	179.132	1829.52	509.018	163.894	1705.05	113.857	207.674	1804.2	50.9762
1817	0	-199.817	1775.99	939.573	-111.548	1702.18	1172.96	-197.444	1926.09	561.041	-253.8	1999.39	183.688	-287.284	2133.98	117.705	274.458	1810.02	881.954	274.119	1857.34	1087.6	179.04	1830.97	508.608	163.773	1705.09	113.877	207.783	1804.3	50.9939
1818	0	-200.582	1779.85	938.821	-112.535	1706.29	1172.07	-196.671	1929.13	559.763	-253.067	2005.54	183.351	-286.066	2140.83	117.812	273.913	1811.93	881.8	273.451	1859.09	1087.34	179.963	1832.98	508.19	163.346	1704.87	113.763	207.765	1804.28	50.9705
1819	0	-201.348	1783.97	938.146	-113.771	1710.24	1171.17	-195.905	1931.92	558.367	-252.513	2011.41	182.814	-284.803	2147.34	117.727	273.12	1813.67	881.634	272.716	1860.79	1087.13	179.304	1834.09	507.761	163.669	1705.24	113.961	207.101	1803.64	50.8143
1820	0	-202.251	1788.03	937.209	-115.076	1713.67	1170.57	-195.104	1934.51	556.86	-251.853	2017.35	182.281	-283.269	2153.16	117.311	272.34	1815.55	881.414	271.872	1862.58	1086.9	178.932	1835.29	507.324	163.61	1705.32	113.983	206.9	1803.42	50.7374
1821	0	-203.095	1791.92	936.297	-116.379	1716.87	1170.04	-194.32	1936.8	555.244	-250.885	2022.32	181.397	-281.609	2158.62	116.568	271.563	1817.2	881.269	271.088	1864.3	1086.63	178.77	1836.64	506.927	163.549	1705.37	114.02	206.779	1803.26	50.6687
1822	0	-203.972	1795.89	935.151	-118.095	1719.92	1168.99	-193.648	1939.09	553.579	-249.79	2026.72	180.145	-279.648	2163.29	115.492	270.683	1818.86	881.248	270.231	1866.1	1086.4	178.595	1838.09	506.576	163.427	1705.37	114.068	207.558	1804.01	50.739
1823	0	-204.764	1799.62	934.002	-119.703	1725.37	1168.55	-193.071	1941.22	551.794	-248.41	2030.62	178.787	-277.505	2167.42	113.965	269.909	1820.2	881.143	269.376	1867.77	1086.15	178.409	1839.54	506.215	163.04	1705.25	113.983	207.573	1803.99	50.6884
1824	0	-205.516	1803.38	932.747	-121.248	1727.42	1167.74	-192.373	1943.07	549.903	-247.012	2033.99	177.19	-275.142	2170.89	111.864	269.197	1818.12	880.67	268.554	1869.5	1085.88	179.533	1841.62	505.786	163.221	1705.42	114.132	207.458	1803.87	50.6027
1825	0	-206.323	1807.22	931.529	-123.504	1729.17	1166.68	-191.816	1944.87	547.975	-245.513	2036.97	175.445	-272.37	2173.45	109.323	268.281	1819.72	880.628	267.63	1871.22	1085.58	177.469	1842.14	505.42	163.202	1705.53	114.233	207.49	1803.89	50.6152
1826	0	-207.213	1811.15	930.121	-125.691	1733.03	1165.79	-191.093	1946.46	545.962	-243.867	2038.99	173.398	-269.534	2175.46	106.198	267.222	1821.42	880.574	266.659	1872.87	1085.23	176.779	1843.24	504.99	162.819	1705.37	114.164	207.465	1803.84	50.5645
1827	0	-208.092	1814.82	928.646	-127.717	1736.9	1164.88	-190.762	1948.54	544.08	-241.903	2040.38	171.113	-266.423	2176.56	102.641	266.323	1823.12	880.51	265.695	1874.58	1084.95	176.49	1844.74	504.611	162.947	1705.56	114.3	207.388	1803.73	50.5148
1828	0	-209.084	1818.65	927.234	-129.715	1740.75	1164.01	-189.856	1949.48	541.643	-239.793	2041.2	168.525	-262.961	2176.74	98.5413	265.453	1824.79	880.476	264.639	1876.2	1084.64	176.197	1846.12	504.28	162.645	1705.52	114.318	207.623	1803.92	50.5398
1829	0	-210.011	1822.45	925.752	-131.836	1744.77	1163.16	-188.984	1950.5	539.275	-237.482	2041.06	165.69	-259.318	2176.09	93.9787	264.459	1826.64	880.462	263.471	1877.92	1084.3	175.866	1847.42	503.94	162.711	1705.64	114.413	207.426	1803.75	50.4495
1830	0	-210.971	1826.27	924.215	-133.94	1748.85	1162.35	-188.266	1951.46	536.872	-235.168	2040.5	162.845	-255.627	2174.84	89.023	263.483	1828.55	880.492	262.313	1879.68	1083.88	175.523	1848.76	503.607	162.665	1705.68	114.47	207.073	1803.31	50.3392
1831	0	-212.027	1830.21	922.762	-135.957	1754.28	1161.11	-187.447	1952.36	534.087	-232.671	2039.26	159.645	-251.78	2172.94	83.856	262.513	1830.36	880.55	261.132	1881.55	1083.54	175.013	1849.79	503.153	162.4	1705.59	114.46	207.58	1803.81	50.4082
1832	0	-213.106	1834.24	921.224	-138.141	1759.92	1159.85	-186.994	1953.42	532.075	-231.388	2039.54	157.164	-247.602	2170.17	78.2359	261.376	1832.38	880.589	259.755	1883.37	1083.17	174.336	1851.02	502.679	162.299	1705.58	114.479	207.14	1803.41	50.2657
1833	0	-214.24	1838.25	919.63	-140.495	1764.57	1158.82	-186.024	1953.61	529.292	-228.254	2036.44	153.398	-243.57	2166.99	72.3927	260.125	1834.29	880.619	258.304	1885.31	1082.82	174.154	1852.4	502.427	162.431	1705.73	114.589	207.09	1803.32	50.1817
1834	0	-215.49	1842.47	918.051	-142.872	1769.34	1157.85	-185.191	1953.71	526.458	-225.449	2033.3	149.657	-239.513	2163.34	66.4164	258.851	1836.31	880.713	256.741	1887.47	1082.55	173.919	1853.77	502.241	162.159	1705.64	114.586	207.101	1803.33	50.1301
1835	0	-216.785	1846.78	916.4	-145.271	1774.11	1156.91	-184.492	1953.9	523.559	-222.599	2029.94	145.887	-235.157	2158.73	60.3099	257.555	1838.32	880.83	255.135	1889.62	1082.25	173.747	1855.15	502.058	162.094	1705.7	114.664	207.077	1803.26	50.0378
1836	0	-218.087	1851.28	914.751	-147.842	1778.97	1155.97	-183.525	1953.41	520.544	-220.202	2026.74	142.09	-231.86	2155.14	54.7661	256.087	1840.43	880.945	253.462	1891.99	1082.08	173.402	1856.34	501.769	162.159	1705.79	114.764	207.099	1803.23	50.0308
1837	0	-219.331	1855.71	913.063	-150.455	1783.88	1155.07	-182.571	1952.89	517.419	-217.662	2022.96	138.169	-227.925	2150.12	48.5933	254.578	1842.59	881.109	251.742	1894.54	1081.84	173.015	1857.57	501.528	161.888	1705.69	114.802	207.111	1803.29	49.9693
1838	0	-220.624	1860.4	911.42	-153.215	1788.74	1154.17	-181.542	1951.93	514.152	-214.984	2018.29	134.376	-224.223	2144.84	44.5878	252.92	1844.7	881.269	249.826	1897.16	1081.71	172.48	1858.76	501.284	162.014	1705.85	114.943	207.143	1803.24	49.9699
1839	0	-222.043	1865.35	909.576	-156.053	1793.7	1153.29	-180.56	1950.84	510.945	-210.68	2011.74	130.379	-221.212	2141.05	45.3129	251.185	1846.91	881.451	247.834	1899.9	1081.59	171.868	1860.04	501.061	162.104	1706.01	115.107	207.177	1803.33	49.9265
1840	0	-223.301	1870.01	907.529	-159.039	1799.17	1152.17	-179.309	1949.46	507.75	-207.406	2007.49	127.202	-219.017	2139.76	46.8893	249.305	1849.24	881.625	245.833	1902.73	1081.42	171.11	1861.44	500.83	161.857	1706.02	115.213	207.194	1803.32	49.8752
1841	0	-224.837	1875.23	905.733	-162.119	1804.84	1151.02	-177.898	1948.05	504.685	-205.008	2004.15	123.952	-216.611	2137.77	48.1812	247.33	1851.76	881.779	243.724	1905.68	1081.19	170.258	1863.04	500.579	162.01	1706.1	115.361	207.206	1803.27	49.8628
1842	0	-226.434	1880.49	903.848	-165.211	1810.47	1149.96	-176.814	1946.8	501.796	-206.06	2006.98	123.711	-215.045	2136.28	48.9006	245.343	1854.24	882.01	241.493	1908.68	1081.01	169.394	1864.59	500.406	161.962	1706.2	115.552	207.278	1803.31	49.8258
1843	0	-227.836	1885.56	901.912	-168.265	1816.31	1148.81	-176.243	1945.92	499.362	-204.457	2006.15	121.748	-215.466	2135.62	49.1348	243.395	1856.93	882.165	239.246	1911.63	1080.75	169.126	1866.51	500.304	161.954	1706.33	115.777	207.267	1803.35	49.7353
1844	0	-229.311	1890.61	899.971	-171.402	1822.21	1147.7	-176.49	1946.4	497.584	-202.71	2005.04	120.139	-216.263	2135.02	49.0201	241.363	1859.69	882.353	236.922	1914.73	1080.48	167.683	1867.87	500.139	161.809	1706.38	115.936	207.227	1803.37	49.6872
1845	0	-230.885	1895.67	898.194	-174.616	1828.24	1146.52	-176.867	1948.08	496.353	-201.122	2004.6	119.163	-216.372	2134.67	48.996	239.254	1862.58	882.476	234.649	1917.86	1080.31	166.344	1869.23	500.166	161.775	1706.54	116.172	207.222	1803.37	49.6296
1846	0	-232.558	1900.38	896.628	-177.773	1834.35	1145.32	-177.261	1950.83	495.463	-200.213	2005.4	118.594	-216.107	2134.59	48.9212	237.202	1865.53	882.574	232.236	1921.11	1080.09	164.541	1870.24	499.97	161.707	1706.6	116.379	207.267	1803.41	49.5826
1847	0	-234.436	1904.84	895.25	-180.685	1839.14	1145.13	-177.795	1954.47	494.823	-199.655	2007.57	118.315	-216.244	2134.84	48.8428	235.205	1868.51	882.685	229.629	1924.29	1079.86	163.157	1871.63	499.987	161.579	1706.67	116.591	207.336	1803.49	49.5535
1848	0	-236.249	1908.78	894.215	-183.818	1844.09	1144.91	-178.555	1958.53	494.593	-199.147	2009.15	118.03	-216.257	2135.11	48.863	232.987	1871.64	882.759	226.89	1927.56	1079.71	162.079	1873.2	499.927	161.392	1706.79	116.96	207.341	1803.49	49.5096
1849	0	-238.36	1912.81	893.573	-186.773	1849.05	1144.64	-179.359	1962.26	494.452	-198.533	2009.81	117.753	-216.093	2135.03	48.8136	230.947	1874.77	882.79	224.142	1931.09	1079.63	160.568	1874.58	499.899	161.076	1706.73	117.347	207.34	1803.54	49.5241
1850	0	-240.176	1915.36	893.258	-189.863	1854.08	1144.35	-180.116	1965.49	494.424	-198.108	2010.22	117.556	-216.096	2135.09	48.8344	228.771	1877.99	882.807	221.295	1934.9	1079.69	159.125	1875.87	499.971	160.998	1706.92	117.793	207.836	1803.97	49.6437
1851	0	-242.831	1918.4	893.339	-193.071	1858.97	1144.07	-181.125	1968.14	494.669	-197.753	2010.41	117.253	-216.129	2135.14	48.8807	226.478	1881.06	882.83	218.359	1939.03	1079.91	157.695	1877.13	500.098	160.608	1706.8	118.126	207.518	1803.74	49.6159
1852	0	-245.387	1920.94	893.443	-195.274	1861.79	1144.25	-182.265	1969.98	494.281	-197.35	2010.49	116.878	-216.036	2135.03	48.8853	224.181	1884.41	882.94	215.331	1943.48	1080.31	156.141	1878.24	500.309	160.202	1706.89	118.635	207.835	1804.08	49.7957
1853	0	-248.057	1923.64	893.553	-197.733	1864.38	1144.36	-183.582	1971.19	494.098	-196.847	2010.28	116.463	-215.973	2135.01	48.9937	221.627	1887.53	882.98	212.297	1948.12	1080.74	155.032	1879.57	500.713	159.947	1706.65	119.221	207.083	1803.54	49.7454
1854	0	-250.799	1926.64	893.579	-200.407	1866.95	1144.57	-184.957	1971.73	493.858	-196.192	2009.66	115.814	-215.913	2134.97	49.0946	218.859	1890.63	883.126	209.188	1952.82	1081.21	152.868	1880.14	500.988	159.655	1706.87	119.971	207.717	1804.14	50.0547
1855	0	-253.322	1929.61	893.638	-203.042	1869.31	1144.83	-186.29	1972.28	493.48	-195.958	2009.86	115.408	-215.878	2134.91	49.136	216.129	1893.51	883.32	206.057	1957.59	1081.6	151.734	1881.51	501.557	158.909	1706.96	120.671	207.792	1804.31	50.2266
1856	0	-255.616	1932.35	893.472	-205.848	1871.71	1145.06	-187.879	1973.45	493.425	-195.664	2010.08	114.967	-215.81	2134.92	49.2264	213.228	1896.44	883.481	202.925	1962.42	1081.89	151.187	1883.55	502.084	158.58	1707.2	121.559	207.641	1804.24	50.3299
1857	0	-258.427	1935.71	893.28	-208.701	1873.78	1145.33	-188.868	1974.41	492.81	-195.291	2010.2	114.594	-215.784	2134.95	49.2743	210.281	1899.04	883.677	200.038	1967.26	1082.2	149.044	1884.67	502.55	158.211	1707.58	122.471	207.689	1804.35	50.4863
1858	0	-261.044	1938.6	892.963	-211.444	1875.43	1145.57	-189.658	1975.39	492.333	-195.049	2010.3	114.327	-215.719	2134.83	49.2676	207.443	1901.22	883.849	197.051	1972.03	1082.34	147.527	1886.47	502.965	158.051	1708.26	123.68	207.613	1804.33	50.6232
1859	0	-263.642	1941.58	892.706	-214.182	1877.47	1145.89	-190.993	1977.64	492.146	-194.974	2010.35	114.105	-215.739	2134.89	49.304	204.611	1903.79	884.105	194.128	1976.56	1082.35	146.263	1888.94	503.344	157.585	1708.77	124.805	207.352	1804.2	50.7053
1860	0	-266.154	1944.63	892.416	-217.303	1883.62	1146.7	-192.31	1979.73	491.999	-195.293	2010.98	113.913	-215.732	2134.9	49.304	201.395	1910.47	884.84	191.195	1980.95	1082.24	145.342	1891.98	503.628	157.797	1710.03	126.586	207.377	1804.28	50.8956
1861	0	-268.965	1948.38	892.187	-219.909	1887.62	1147.24	-193.526	1981.36	491.737	-195.339	2010.97	113.703	-215.763	2134.93	49.2969	198.694	1915	885.319	188.299	1985.16	1082.08	143.906	1895.3	504.043	157.812	1711.37	128.35	207.467	1804.43	51.0456
1862	0	-271.392	1951.59	891.848	-222.279	1889.9	1147.66	-194.815	1982.73	491.546	-195.41	2010.94	113.412	-215.805	2134.91	49.2754	196.229	1917.81	885.67	185.465	1989.23	1081.88	143.424	1899.66	504.285	157.74	1712.77	130.289	207.581	1804.62	51.2557
1863	0	-273.834	1954.73	891.633	-224.459	1893.11	1148.18	-196.248	1984.04	491.484	-195.546	2011.08	113.21	-215.803	2134.89	49.2458	193.955	1921.54	886.119	182.683	1993.2	1081.79	142.24	1904.19	504.397	157.693	1714.32	132.609	207.544	1804.74	51.5627
1864	0	-276.32	1957.96	891.451	-226.657	1895.86	1148.62	-197.699	1985.07	491.424	-195.562	2011.03	112.993	-215.802	2134.87	49.2099	191.663	1924.83	886.493	179.836	1997.13	1081.92	141.05	1909.34	504.604	158	1716.42	135.422	207.385	1804.72	51.9352
1865	0	-278.521	1960.66	891.29	-228.738	1898.93	1149.11	-199.176	1986.04	491.364	-195.573	2011.01	112.798	-215.81	2134.86	49.209	189.487	1928.43	886.913	176.968	2001.02	1082.1	140.132	1915.45	504.914	157.847	1718.43	138.691	206.952	1804.51	52.3356
1866	0	-280.869	1963.88	891.094	-230.595	1901.72	1149.64	-200.638	1986.93	491.316	-195.6	2011.05	112.655	-215.851	2134.91	49.2102	187.535	1931.74	887.374	174.072	2004.82	1082.36	139.304	1922.15	505.23	157.705	1721.08	142.262	207.167	1804.72	53.0555
1867	0	-282.64	1966.31	890.836	-232.583	1904.8	1150.12	-202.143	1988.08	491.38	-195.605	2011.06	112.47	-215.844	2134.88	49.1918	185.452	1935.35	887.791	171.304	2008.59	1082.76	138.321	1929.57	505.827	156.36	1723.21	146.217	207.138	1804.95	53.8325
1868	0	-284.697	1969.33	890.533	-234.287	1908.02	1150.59	-203.441	1988.91	491.087	-193.883	2008.45	111	-215.81	2134.85	49.1924	183.654	1939.1	888.189	168.646	2012.17	1083.06	137.851	1937.82	506.085	155.052	1726.13	150.129	206.953	1804.99	54.8432
1869	0	-286.747	1972.55	890.23	-235.639	1911.36	1151.03	-204.32	1989.22	490.608	-195.315	2010.59	111.816	-215.793	2134.81	49.1902	182.207	1942.97	888.562	165.825	2015.48	1083.31	137.368	1946.98	506.932	154.599	1730.19	154.811	206.344	1804.93	56.1147
1870	0	-288.418	1975.08	889.828	-237.239	1914.38	1151.36	-205.829	1990.73	490.698	-195.821	2011.58	112.01	-215.783	2134.8	49.1669	180.513	1946.52	888.826	163.329	2018.74	1083.47	136.918	1956.73	507.895	153.511	1734.88	159.939	206.255	1805.93	58.3238
1871	0	-290.254	1977.92	889.445	-238.588	1917.4	1151.64	-207.042	1991.81	490.425	-195.826	2011.58	111.7	-215.776	2134.78	49.1582	179.069	1950.07	889.035	160.971	2021.87	1083.62	137.599	1967.74	508.897	152.052	1740.2	165.437	205.562	1806.58	60.9033
1872	0	-292.124	1981	889.115	-240.005	1920	1151.84	-208.073	1992.43	490.127	-195.936	2011.69	111.559	-215.774	2134.78	49.1776	177.558	1953.2	889.165	158.607	2024.86	1083.65	137.999	1979.14	510.317	148.876	1744.75	170.661	204.466	1807.46	63.9288
1873	0	-293.747	1983.74	888.672	-241.256	1922.64	1152.06	-209.279	1993.39	489.961	-196.285	2012.08	111.459	-215.808	2134.78	49.1318	176.212	1956.37	889.324	156.525	2027.68	1083.54	138.866	1991.1	512.143	151.29	1754.07	178.618	203.701	1812.91	68.8554
1874	0	-295.727	1986.94	888.317	-242.426	1925.14	1152.29	-210.364	1993.92	489.669	-196.443	2012.2	111.329	-215.805	2134.76	49.1236	174.947	1959.39	889.485	154.379	2030.26	1083.34	139.421	2002.79	514.095	149.387	1761.6	185.216	202.474	1815.52	73.5897
1875	0	-298.037	1990.66	888.019	-243.518	1927.35	1152.52	-211.232	1994.09	489.086	-196.539	2012.2	111.143	-215.799	2134.75	49.1212	173.76	1962.14	889.642	152.435	2032.87	1083.09	140.161	2014.34	516.272	146.317	1769.11	191.565	200.85	1817.76	78.9094
1876	0	-299.195	1992.57	887.63	-244.502	1929.61	1152.59	-212.76	1995.08	489.064	-196.616	2012.2	110.963	-215.823	2134.74	49.1175	172.682	1964.92	889.643	150.614	2035.37	1082.7	140.815	2025.49	518.685	144.029	1777.18	198.002	199.113	1821.19	84.8838
1877	0	-300.828	1995.05	887.287	-245.445	1931.81	1152.62	-213.845	1995.4	488.773	-196.717	2012.22	110.767	-215.8	2134.71	49.0408	171.644	1967.66	889.605	148.885	2037.65	1082.23	141.882	2036.21	521.429	142.759	1786.09	204.593	197.055	1825.76	91.2157
1878	0	-302.364	1997.11	886.682	-246.437	1934	1152.64	-215.082	1995.83	488.542	-196.725	2012.04	110.498	-215.808	2134.69	49.0199	170.557	1970.37	889.563	147.207	2039.98	1081.69	142.902	2046.33	524.219	140.575	1794.63	210.721	195.27	1828.23	96.0294
1879	0	-303.744	1998.81	886.264	-247.228	1935.7	1152.55	-216.477	1996.64	488.546	-196.897	2012.22	110.391	-215.855	2134.64	49.0037	169.672	1972.61	889.402	145.626	2042.21	1081.04	143.805	2055.77	527.06	137.67	1802.34	216.301	192.827	1835.36	99.5964
1880	0	-305.224	2000.65	885.867	-247.977	1937.11	1152.51	-217.274	1996.6	488.139	-197.033	2012.23	110.258	-215.855	2134.66	49.019	168.828	1974.55	889.299	144.214	2044.5	1080.49	144.723	2064.61	529.954	135.085	1811.04	220.035	189.933	1844.96	103.19
1881	0	-306.654	2002.28	885.553	-248.697	1939.14	1152.74	-218.331	1997.21	488.069	-197.214	2012.34	110.213	-215.868	2134.66	49.009	168.014	1977.1	889.462	142.881	2046.81	1079.77	145.332	2072.74	532.797	132.737	1821.08	222.287	186.721	1856.5	105.802
1882	0	-308.072	2003.81	885.442	-249.322	1940.9	1152.95	-218.806	1996.96	487.437	-197.33	2012.48	110.158	-215.909	2134.7	48.9785	167.294	1979.39	889.598	141.621	2049.23	1079.18	146	2080.67	535.61	130.328	1832.06	223.294	183.884	1869.28	106.865
1883	0	-309.446	2005.24	885.523	-249.908	1942.67	1153.53	-220.032	1998.3	487.825	-197.399	2012.48	110.102	-215.925	2134.73	48.9929	166.613	1981.69	890.116	140.53	2051.82	1078.6	114.132	2070.18	532.152	128.309	1844.1	223.218	180.997	1883.01	106.65
1884	0	-310.547	2006.18	885.415	-250.456	1944.5	1154.24	-220.358	1998.41	487.393	-197.212	2012.17	109.93	-215.989	2134.87	49.0709	165.971	1984.05	890.749	139.44	2054.38	1078.09	114.909	2075.67	533.472	126.576	1856.54	222.164	178.307	1897.89	105.675
1885	0	-311.546	2007.26	885.378	-250.908	1946.16	1155.01	-221.264	1999.5	487.699	-197.449	2012.42	110.002	-215.992	2134.88	49.0749	165.425	1986.24	891.458	138.546	2057.16	1077.6	115.782	2080.99	534.868	125.036	1869.76	220.134	176.021	1913.61	103.895
1886	0	-312.452	2008.42	885.314	-251.461	1948.21	1155.95	-221.927	2000.5	487.762	-197.575	2012.57	110.011	-215.915	2134.71	48.9876	164.777	1988.81	892.333	137.522	2059.95	1077.27	116.553	2086.7	536.43	124.338	1884.13	217.442	174.445	1930.41	101.617
1887	0	-313.206	2009.74	885.274	-251.814	1949.96	1156.72	-221.936	2000.5	487.513	-197.588	2012.51	109.993	-215.991	2134.8	49.051	164.329	1991.1	893.026	136.573	2062.62	1076.98	117.525	2092.12	537.811	123.352	1898.94	213.528	173.547	1948.11	98.8771
1888	0	-313.777	2010.93	885.219	-252.335	1952.02	1157.49	-222.684	2001.94	487.74	-197.644	2012.55	110.008	-215.917	2134.7	48.9806	163.713	1993.68	893.736	135.63	2065.29	1076.79	118.329	2097.84	539.209	122.924	1914.34	209.013	172.476	1966.21	95.712
1889	0	-314.247	2012.31	885.12	-252.757	1953.61	1158.21	-222.937	2002.67	487.797	-197.648	2012.56	109.999	-216.002	2134.8	49.0499	163.197	1995.81	894.379	134.987	2068.2	1076.63	119.231	2103.1	540.539	122.95	1930.31	203.918	172.655	1985.94	92.3842
1890	0	-314.729	2013.96	885.091	-253.157	1954.42	1159.08	-223.072	2003.42	487.823	-197.622	2012.52	110.04	-215.933	2134.64	48.9643	162.702	1997.15	895.188	134.175	2070.57	1076.53	120.156	2107.57	542.035	122.63	1946.3	198.071	173.333	2006.81	89.0636
1891	0	-315.27	2015.83	885.102	-253.543	1954.9	1159.57	-223.124	2004.24	487.856	-197.657	2012.58	110.032	-215.917	2134.63	48.9786	162.222	1998.16	895.608	133.817	2073.32	1076.39	121.095	2111.71	543.142	124.712	1963.97	192.772	174.334	2027.97	85.6514
1892	0	-315.546	2017.83	885.011	-253.46	1956.41	1159.97	-223.087	2004.99	487.843	-197.581	2012.57	110.085	-215.908	2134.63	49.0092	162.21	2000.19	895.935	133.905	2076.1	1076.26	122.502	2116.88	544.157	126.252	1981.55	186.607	175.951	2049.66	82.3395
1893	0	-315.454	2019.38	884.851	-253.61	1957.69	1160.37	-222.942	2005.86	487.804	-197.567	2012.63	110.129	-215.908	2134.63	49.0096	161.966	2002	896.272	133.725	2078.66	1076.08	123.678	2121.82	545.181	127.516	1998.91	180.006	177.87	2071.69	79.1777
1894	0	-315.215	2021.15	884.732	-253.719	1959.13	1160.63	-222.82	2006.75	487.827	-197.48	2012.54	110.106	-215.916	2134.63	49.0046	161.762	2003.97	896.459	133.787	2081.2	1075.93	124.893	2126.92	546.055	130.158	2017.31	174.213	180.116	2093.86	76.3774
1895	0	-314.995	2023.28	884.608	-253.592	1960.83	1160.93	-222.795	2007.97	487.904	-197.431	2012.57	110.162	-215.882	2134.64	49.0053	161.794	2006.2	896.696	134.029	2083.72	1075.72	126.345	2132.28	546.979	132.903	2035.43	168.76	182.497	2116.14	74.0181
1896	0	-314.706	2025.63	884.436	-253.253	1962.74	1161.18	-222.6	2009.01	487.97	-197.375	2012.61	110.18	-215.866	2134.65	49.0259	162.038	2008.64	896.877	133.974	2086.02	1075.47	128.008	2137.86	547.848	134.56	2052.36	163.182	185.213	2138.2	72.0895
1897	0	-314.19	2028.04	884.258	-252.594	1964.71	1161.48	-222.275	2009.94	488.04	-197.311	2012.6	110.227	-215.863	2134.64	49.0486	162.603	2011.14	897.114	134.168	2088.45	1075.23	129.992	2143.49	548.772	137.81	2070.03	158.367	188.037	2159.83	70.74
1898	0	-313.63	2030.45	884.113	-251.966	1966.67	1161.7	-221.843	2010.61	487.933	-197.233	2012.63	110.262	-215.906	2134.67	49.0616	163.136	2013.63	897.261	134.513	2091.14	1074.96	131.944	2149.11	549.606	141.057	2087.44	154.016	190.951	2180.96	69.8771
1899	0	-312.997	2032.92	884.056	-251.146	1968.81	1161.87	-221.476	2011.51	487.933	-197.139	2012.64	110.293	-215.937	2134.81	49.1569	163.861	2016.3	897.368	134.638	2093.56	1074.83	134.089	2154.92	550.4	144.676	2104.48	149.557	193.605	2201.03	69.3286
1900	0	-312.265	2035.29	884.044	-250.152	1971.08	1161.84	-221.072	2012.42	487.962	-197.021	2012.67	110.345	-215.869	2134.66	49.0749	164.761	2019.1	897.267	135.197	2096.47	1074.41	136.408	2160.85	550.987	147.644	2120.71	145.955	196.536	2220.48	69.525
1901	0	-311.461	2037.36	883.977	-249.135	1973.46	1161.82	-220.722	2013.53	488.106	-196.921	2012.72	110.419	-215.853	2134.63	49.0609	165.684	2022.01	897.175	136.206	2099.93	1074.14	138.75	2166.89	551.582	150.615	2136.34	143.138	199.232	2238.91	70.031
1902	0	-310.61	2039.33	883.942	-247.882	1976.02	1161.74	-220.228	2014.61	488.233	-196.796	2012.68	110.482	-215.851	2134.62	49.056	166.842	2025.09	897.025	136.714	2103.19	1073.79	141.327	2173.11	552.12	153.26	2150.84	140.6	201.566	2256.16	70.7186
1903	0	-309.85	2041.46	884.021	-246.982	1978.58	1161.5	-219.675	2015.57	488.276	-196.599	2012.65	110.382	-215.827	2134.6	49.0555	167.648	2028.19	896.719	137.65	2106.85	1073.4	143.552	2179.34	552.501	156.041	2164.7	138.446	203.499	2272.1	71.5412
1904	0	-308.953	2043.25	884.109	-245.872	1981.33	1161.2	-219.014	2016.59	488.38	-196.516	2012.68	110.643	-215.83	2134.62	49.0675	168.663	2031.46	896.355	138.031	2110.3	1073.03	145.987	2185.74	552.825	158.019	2177.07	136.476	204.988	2286.69	72.1132
1905	0	-307.933	2044.77	884.243	-244.714	1984.43	1160.79	-218.449	2017.84	488.58	-196.376	2012.71	110.749	-215.834	2134.64	49.0952	169.726	2035.09	895.875	139.151	2114.53	1072.68	144.853	2187.62	551.258	159.791	2188.34	134.714	206.501	2300.12	72.6259
1906	0	-306.993	2046.45	884.441	-243.531	1987.63	1160.25	-217.571	2018.74	488.715	-196.178	2012.82	110.876	-215.872	2134.68	49.1127	170.815	2038.82	895.269	139.768	2118.61	1072.36	144.622	2189.5	549.966	161.115	2198.17	133.052	206.79	2311.36	72.9143
1907	0	-305.845	2047.83	884.654	-242.433	1991.07	1159.46	-216.784	2019.93	488.886	-194.256	2010.13	109.68	-215.859	2134.7	49.1125	171.818	2042.79	894.413	140.935	2123.33	1072.12	144.305	2191.6	548.424	161.661	2206.46	131.368	207.186	2321.46	72.9873
1908	0	-304.69	2049.42	884.967	-241.32	1994.68	1158.65	-216.008	2021.35	489.168	-193.69	2009.36	109.524	-215.881	2134.71	49.1173	172.836	2046.93	893.528	141.772	2127.93	1071.84	144.115	2193.25	547.059	161.241	2212.99	129.301	206.573	2329.44	72.3414
1909	0	-303.521	2051.27	885.369	-240.012	1998.59	1157.8	-215.172	2022.86	489.648	-193.571	2009.53	109.739	-215.908	2134.75	49.1303	174.049	2051.37	892.618	142.893	2132.93	1071.67	144.63	2194.86	545.754	160.839	2218.45	127.945	206.124	2335.57	71.8343
1910	0	-302.008	2052.66	885.714	-238.851	2002.56	1156.86	-214.1	2024.19	489.798	-193.438	2009.67	109.941	-215.921	2134.72	49.1323	175.116	2055.87	891.61	144.26	2138.18	1071.52	143.517	2195.4	543.805	160.227	2222.49	126.738	204.775	2338.89	70.3975
1911	0	-300.34	2054.13	886.092	-237.433	2006.94	1155.96	-213.012	2025.55	490.047	-193.337	2009.75	110.148	-215.932	2134.71	49.1102	176.439	2060.78	890.642	145.705	2143.53	1071.38	143.046	2196.13	542.067	159.721	2224.77	124.955	203.329	2339.93	68.5702
1912	0	-298.609	2055.88	886.598	-235.931	2011.41	1155.18	-211.906	2027.14	490.626	-193.12	2009.78	110.329	-215.949	2134.73	49.1167	177.846	2065.78	889.789	147.299	2149.04	1071.2	143.332	2197.23	540.461	157.649	2223.88	123.547	201.326	2340.48	66.2998
1913	0	-296.772	2057.69	887.125	-234.611	2016.04	1154.58	-210.736	2028.92	490.853	-192.865	2009.71	110.511	-215.976	2134.69	49.1085	179.072	2070.94	889.126	149.989	2155.55	1071.1	141.802	2197.81	538.585	156.663	2223.96	122.205	199.359	2340.93	63.9741
1914	0	-294.844	2059.75	887.677	-233.083	2020.73	1154.05	-209.165	2030.03	491.305	-192.659	2009.75	110.817	-215.994	2134.78	49.1378	180.506	2076.15	888.52	151.78	2161.27	1070.91	141.237	2199.4	537.169	156.932	2226.16	121.554	198.413	2342.07	62.2659
1915	0	-292.929	2061.95	888.403	-231.429	2025.72	1153.69	-208.08	2032.77	491.959	-192.516	2009.93	111.142	-215.974	2134.77	49.1468	182.065	2081.68	888.099	153.845	2167.04	1070.73	140.837	2201.65	536.841	157.308	2228.18	121.406	198.127	2342.55	60.459
1916	0	-290.736	2063.74	889.006	-229.692	2030.62	1153.61	-206.329	2034.48	492.005	-192.372	2010.28	111.543	-216.001	2134.81	49.1897	183.707	2087.1	887.945	155.56	2172.37	1070.65	140.894	2204.74	537.405	157.873	2229.12	121.557	198.365	2342.77	59.6113
1917	0	-288.49	2065.83	889.64	-227.932	2035.69	1153.75	-204.755	2036.43	492.49	-192.111	2010.33	111.805	-216.02	2134.82	49.2076	185.372	2092.7	888.021	157.407	2177.69	1070.63	140.781	2208.42	538.088	157.933	2229.39	121.646	198.267	2342.85	59.3095
1918	0	-286.33	2068.32	890.323	-226.069	2040.64	1154.22	-202.778	2037.63	492.443	-191.783	2010.3	112.202	-215.971	2134.84	49.236	187.141	2098.18	888.418	159.336	2182.99	1070.6	141.179	2213.02	539.086	158.098	2230.01	121.755	198.378	2343.3	58.8399
1919	0	-284.096	2070.72	890.837	-224.199	2045.65	1154.93	-201.679	2040.36	493.031	-191.58	2010.49	112.591	-215.976	2134.79	49.2175	188.916	2103.72	889.059	161.178	2188.13	1070.78	142.521	2218.45	539.64	158.47	2231.1	121.636	198.554	2343.68	58.1692
1920	0	-281.604	2072.79	891.208	-222.048	2050.56	1155.87	-199.731	2041.4	493.297	-191.298	2010.56	112.896	-215.99	2134.85	49.2437	190.973	2109.16	889.935	162.783	2193.08	1071.09	143.582	2223.8	539.871	159.352	2232.21	121.588	198.716	2344.05	57.1229
1921	0	-279.115	2075.16	891.679	-220.059	2055.31	1156.86	-198.67	2043.85	493.833	-191.089	2010.55	113.246	-215.942	2134.79	49.2144	192.867	2114.44	890.854	164.702	2197.97	1071.37	144.64	2228.88	539.986	159.925	2233.07	121.393	198.879	2344.43	55.8947
1922	0	-276.667	2077.68	892.131	-217.863	2059.93	1157.76	-196.644	2044.98	494.1	-190.833	2010.68	113.611	-215.936	2134.77	49.2008	194.969	2119.59	891.694	166.552	2202.57	1071.64	145.746	2233.6	539.948	160.642	2234.45	121.325	198.946	2344.95	54.4853
1923	0	-274.075	2080	892.407	-215.409	2064.63	1158.63	-195.473	2047.56	494.643	-190.643	2010.9	114.03	-215.93	2134.75	49.2131	197.328	2124.82	892.491	168.545	2206.93	1071.83	146.653	2237.85	539.535	161.095	2235.85	121.03	199.058	2345.18	53.574
1924	0	-271.348	2082.34	892.626	-212.958	2069.23	1159.29	-193.663	2049.33	495.143	-190.401	2011.12	114.55	-215.887	2134.71	49.2192	199.684	2129.95	893.086	170.787	2211.27	1071.77	147.827	2242.01	539.337	161.486	2236.5	121	199.016	2345.35	53.5268
1925	0	-268.679	2084.78	892.904	-210.366	2073.83	1159.75	-192.171	2051.69	495.527	-190.081	2011.35	115.007	-215.812	2134.64	49.183	202.182	2135.08	893.478	173.163	2215.49	1071.58	148.451	2245.66	538.811	161.444	2236.7	120.907	198.885	2345.56	53.4552
1926	0	-265.962	2087.54	893.271	-207.53	2078.39	1160.05	-190.011	2052.99	495.777	-189.793	2011.52	115.439	-215.79	2134.64	49.2427	204.923	2140.17	893.71	175.706	2219.71	1071.33	149.223	2249.27	538.17	161.435	2237.51	120.773	198.605	2345.72	53.1725
1927	0	-263.43	2090.8	893.62	-204.627	2082.95	1160.2	-188.778	2055.95	496.392	-190.766	2013.72	117.229	-215.679	2134.52	49.2118	207.731	2145.25	893.793	178.172	2223.98	1071.2	150.575	2253.01	537.81	161.416	2238.18	120.564	198.442	2345.96	53.044
1928	0	-260.481	2093.41	893.795	-201.77	2087.44	1160.29	-186.668	2057.31	496.652	-188.982	2011.97	116.745	-215.686	2134.58	49.2719	210.494	2150.27	893.811	180.588	2228.35	1071.24	150.813	2256.13	537.171	161.362	2238.66	120.418	198.383	2346.2	52.9704
1929	0	-257.705	2096.38	894.146	-198.962	2091.69	1160.19	-184.833	2059.01	496.959	-188.62	2011.95	116.894	-215.616	2134.55	49.2631	213.207	2155.06	893.641	183.088	2232.88	1071.46	151.489	2259.39	536.448	161.207	2239.16	120.237	198.529	2346.38	53.0111
1930	0	-254.741	2099.16	894.424	-196.13	2095.99	1160.05	-183.189	2060.99	497.402	-189.855	2014.56	118.854	-215.569	2134.52	49.2565	215.945	2159.88	893.435	185.618	2237.54	1071.8	153.564	2263.27	536.343	161.133	2239.66	120.097	198.609	2346.67	52.99
1931	0	-251.804	2101.84	894.768	-193.339	2100.21	1159.86	-181.547	2063.1	497.912	-189.79	2015.35	119.748	-215.565	2134.52	49.2738	218.641	2164.63	893.18	188.103	2242.22	1072.15	155.027	2266.68	536.03	161.451	2240.42	120.102	198.597	2346.83	52.9009
1932	0	-248.99	2104.61	895.252	-190.65	2104.2	1159.69	-180.004	2065.11	498.452	-189.552	2015.54	120.349	-215.553	2134.52	49.2527	221.236	2169.16	892.937	190.576	2246.8	1072.51	155.731	2269.57	535.454	161.952	2241.24	120.072	198.621	2347	52.8745
1933	0	-246.189	2107.37	895.853	-187.661	2108.7	1159.64	-178.647	2067.38	499.202	-189.282	2015.57	120.962	-215.596	2134.56	49.2357	224.13	2174.18	892.823	193.051	2251.46	1072.89	156.209	2271.98	535.109	162.077	2241.66	120.008	198.621	2347.15	52.7986
1934	0	-243.51	2110.06	896.605	-185.422	2113.25	1159.85	-177.192	2069.3	499.825	-189.085	2015.86	121.808	-215.647	2134.55	49.207	226.274	2179.26	892.963	195.573	2255.98	1073.32	158.194	2275.11	534.67	161.364	2241.4	119.634	198.647	2347.28	52.761
1935	0	-240.792	2112.48	897.357	-183.096	2118.82	1159.69	-176.156	2071.89	500.598	-188.985	2016.37	122.623	-215.795	2134.6	49.2145	228.505	2185.36	892.738	198.012	2260.43	1073.75	159.264	2277.59	534.379	161.221	2241.57	119.473	198.681	2347.41	52.7778
1936	0	-238.094	2114.73	898.294	-180.675	2123.29	1159.87	-174.799	2074.08	501.645	-188.742	2016.87	123.56	-215.925	2134.55	49.14	230.832	2190.36	892.844	200.422	2264.72	1074.16	160.044	2279.63	533.8	161.21	2241.92	119.359	198.626	2347.5	52.7364
1937	0	-235.763	2117.44	899.38	-178.503	2126.49	1159.81	-173.338	2075.93	502.679	-188.586	2017.26	124.656	-216.102	2134.44	49.0646	232.909	2194.09	892.719	202.929	2268.93	1074.55	161.412	2281.78	533.517	161.207	2242.21	119.25	198.472	2347.56	52.6538
1938	0	-233.484	2120.02	900.6	-176.797	2126.74	1159.42	-172.347	2078.74	503.689	-188.201	2017.75	125.793	-216.313	2134.34	48.99	234.521	2194.87	892.267	205.247	2273.01	1074.99	162.433	2283.73	533.171	161.067	2242.38	119.068	198.307	2347.57	52.5966
1939	0	-231.282	2122.6	902.028	-174.556	2129.67	1159.85	-171.349	2081.63	504.784	-187.913	2018.45	127.003	-216.438	2134.19	48.8928	236.667	2198.33	892.62	207.555	2276.92	1075.48	162.89	2285.1	532.869	161.045	2242.59	118.999	198.227	2347.59	52.6148
1940	0	-229.137	2125.17	903.456	-172.469	2133.13	1160.19	-169.43	2082.93	506.113	-187.573	2019.02	128.415	-216.64	2134.03	48.7606	238.659	2202.32	892.896	209.828	2280.77	1076.03	164.064	2286.72	532.679	161.223	2242.87	118.981	198.239	2347.64	52.6082
1941	0	-226.864	2127.47	904.938	-170.306	2136.84	1160.91	-168.41	2085.78	507.292	-187.424	2019.77	129.669	-216.871	2133.98	48.6381	240.727	2206.56	893.544	212.08	2284.42	1076.63	165.19	2288.23	532.518	161.074	2242.9	118.814	198.234	2347.7	52.6447
1942	0	-224.71	2129.77	906.567	-168.242	2140.11	1161.55	-167.494	2088.62	508.508	-186.858	2020.25	131.225	-217.115	2133.84	48.4781	242.697	2210.35	894.117	214.311	2288.13	1077.37	165.66	2289.2	532.203	161.019	2242.97	118.73	198.214	2347.74	52.6913
1943	0	-222.637	2132.11	908.304	-166.131	2143.33	1162.14	-166.435	2091.44	510.171	-186.401	2020.29	132.648	-217.296	2133.64	48.266	244.713	2214.1	894.641	216.521	2291.65	1078.15	165.784	2289.79	532.128	162.886	2244.73	119.118	198.193	2347.77	52.7086
1944	0	-220.693	2134.52	910.132	-163.501	2146.38	1163.58	-165.719	2094.37	511.53	-185.981	2021	134.209	-217.435	2133.32	47.9668	246.667	2217.55	895.176	218.696	2295.17	1078.99	167.321	2290.97	532.245	163.134	2245.08	119.065	198.137	2347.75	52.6999
1945	0	-218.886	2136.99	912.063	-160.727	2149.03	1165.05	-164.616	2096.91	513.236	-185.522	2022.05	135.803	-217.71	2133.05	47.713	248.526	2220.67	895.705	220.892	2298.52	1079.8	168.069	2291.62	532.433	163.194	2245.26	118.974	198.111	2347.79	52.7498
1946	0	-216.775	2138.7	913.839	-158.002	2151.57	1166.64	-164.053	2100.22	514.807	-184.844	2023.17	137.41	-218.14	2132.93	47.5204	250.304	2223.35	896.175	223.035	2301.81	1080.68	168.601	2292.07	532.237	163.127	2245.27	118.85	198.631	2347.88	53.079
1947	0	-214.956	2140.86	915.825	-155.344	2154.33	1168.22	-163.018	2102.77	516.444	-184.257	2024.36	139.208	-217.772	2131.76	46.8895	252.015	2226.26	896.636	225.198	2305.09	1081.54	169.34	2292.54	532.284	163.045	2245.33	118.755	198.536	2347.88	53.0796
1948	0	-213.284	2143.18	917.802	-152.826	2157.17	1169.89	-162.368	2105.61	517.947	-183.511	2025.64	140.914	-217.423	2130.69	46.3595	253.644	2229.14	897.051	227.287	2308.19	1082.46	170.127	2292.99	532.456	162.951	2245.4	118.661	198.471	2347.9	53.114
1949	0	-211.318	2144.79	919.746	-150.558	2160.09	1171.48	-161.775	2108.83	519.629	-182.824	2026.93	142.543	-217.599	2130.49	46.2851	255.148	2231.91	897.429	229.263	2311.33	1083.29	170.525	2293.14	532.489	162.869	2245.47	118.555	197.967	2347.85	52.927
1950	0	-209.958	2147.3	921.87	-147.999	2162.39	1173.11	-161.323	2112.06	521.203	-182.074	2028.49	144.248	-216.687	2128.86	45.6308	256.657	2234.41	897.705	231.227	2314.49	1084.18	171.182	2293.35	532.575	162.891	2245.58	118.471	197.95	2347.89	52.9831
1951	0	-208.072	2148.71	923.806	-145.556	2164.67	1174.73	-161.073	2115.76	522.875	-181.338	2030.01	146	-216.548	2128.48	45.5411	258.114	2237.15	898.078	233.065	2317.54	1085.11	172.062	2293.57	532.749	162.91	2245.59	118.391	197.908	2347.92	53.0147
1952	0	-206.694	2150.94	925.911	-143.121	2166.9	1176.3	-160.759	2119.35	524.354	-180.66	2031.51	147.589	-216.581	2128.37	45.5643	259.512	2239.73	898.363	234.891	2320.59	1085.99	172.648	2293.6	532.814	162.856	2245.61	118.312	197.908	2347.92	53.0678
1953	0	-205.287	2152.83	927.863	-141.018	2169.25	1177.76	-160.567	2123.07	525.781	-180.193	2033.12	149.402	-216.595	2128.27	45.5636	260.894	2242.42	898.761	236.574	2323.74	1086.89	173.527	2293.71	532.935	162.831	2245.71	118.247	197.898	2347.96	53.122
1954	0	-203.485	2154.14	929.737	-138.876	2171.42	1179.3	-160.614	2127.06	527.309	-179.885	2035.03	151.111	-216.569	2128.19	45.5628	262.638	2241.97	898.816	238.25	2326.87	1087.75	174.046	2293.57	533.191	162.903	2245.76	118.175	197.889	2347.97	53.1529
1955	0	-202.059	2155.83	931.631	-136.62	2173.38	1180.66	-160.872	2131.37	528.747	-179.594	2036.93	152.863	-216.367	2127.66	45.3125	263.911	2244.36	899.165	239.729	2329.93	1088.63	175.215	2293.85	533.178	162.863	2245.73	118.09	197.845	2347.94	53.167
1956	0	-200.968	2157.9	933.591	-134.51	2175.41	1182.11	-161.084	2135.31	530.11	-179.512	2038.42	154.543	-217.567	2129.43	45.9765	265.068	2248.02	899.769	241.19	2332.99	1089.46	175.96	2293.83	533.354	162.894	2245.75	118.013	197.841	2347.99	53.2105
1957	0	-199.564	2159.53	935.418	-132.449	2177.22	1183.51	-161.263	2139.16	531.389	-179.539	2040.18	156.355	-217.761	2129.91	46.1828	266.177	2251.46	900.314	242.582	2336.1	1090.29	177.181	2294.02	533.343	162.985	2245.78	117.931	197.832	2347.99	53.213
1958	0	-198.735	2162.09	937.304	-130.333	2178.8	1184.76	-162.117	2143.9	532.963	-180.04	2042.18	158.25	-217.781	2130.07	46.312	267.313	2254.53	900.822	243.879	2339.1	1091.07	178.143	2294.08	533.373	162.964	2245.76	117.831	197.824	2347.99	53.2105
1959	0	-197.412	2163.71	938.938	-128.196	2180.38	1186.03	-162.77	2148.42	534.233	-179.993	2043.75	159.894	-217.904	2130.61	46.5472	268.367	2257.55	901.252	245.175	2342.16	1091.86	178.601	2293.86	533.361	163.035	2245.79	117.741	197.826	2348	53.2392
1960	0	-195.936	2165.26	940.517	-126.187	2181.92	1187.24	-163.547	2152.77	535.492	-180.812	2045.67	161.701	-218.183	2131.38	46.8538	269.424	2260.57	901.647	246.361	2345.23	1092.56	180.06	2294.37	533.448	163.114	2245.78	117.675	197.824	2347.99	53.2077
1961	0	-194.991	2167.57	942.097	-124.475	2183.71	1188.49	-164.144	2156.96	536.844	-181.51	2048.07	163.27	-218.775	2132.72	47.2983	270.425	2263.64	901.976	247.543	2348.19	1093.3	181.217	2294.7	533.503	163.101	2245.82	117.632	197.828	2348.04	53.2198
